# Supplementary material for: Spatial meta-transcriptomics reveal associations of intratumor bacteria burden with lung cancer cells showing a distinct oncogenic signature
Source: J Immunother Cancer. 2022 Jul 6;10(7):e004698. doi: 10.1136/jitc-2022-004698 (PMC9260850; doi:10.1136/jitc-2022-004698)
Supplement: Supplementary data [file jitc-2022-004698supp009.zip]

Archive with 511 entries (511 files):
- DSP-1001660004187-B-A10.dcc
- DSP-1001660004187-B-F11.dcc
- DSP-1001660004187-B-A03.dcc
- DSP-1001660004186-C-E10.dcc
- DSP-1001660004185-D-B03.dcc
- DSP-1001250002848-E-A03.dcc
- DSP-1001250002726-A-C07.dcc
- DSP-1001660004187-B-C02.dcc
- DSP-1001660004186-C-C11.dcc
- DSP-1001250002726-A-A06.dcc
- DSP-1001250002726-A-H07.dcc
- DSP-1001660004186-C-E01.dcc
- DSP-1001250002848-E-E12.dcc
- DSP-1001660004185-D-D01.dcc
- DSP-1001250002848-E-G06.dcc
- DSP-1001250002726-A-G06.dcc
- DSP-1001660004186-C-B12.dcc
- DSP-1001250002848-E-G05.dcc
- DSP-1001250002849-F-B10.dcc
- DSP-1001660004186-C-D01.dcc
- DSP-1001660004186-C-D10.dcc
- DSP-1001250002726-A-B10.dcc
- DSP-1001250002848-E-A05.dcc
- DSP-1001250002726-A-E03.dcc
- DSP-1001660004186-C-E07.dcc
- DSP-1001660004186-C-E12.dcc
- DSP-1001660004186-C-C09.dcc
- DSP-1001660004186-C-E11.dcc
- DSP-1001250002848-E-A09.dcc
- DSP-1001660004186-C-H08.dcc
- DSP-1001660004186-C-D04.dcc
- DSP-1001250002848-E-C07.dcc
- DSP-1001660004186-C-F05.dcc
- DSP-1001250002726-A-B08.dcc
- DSP-1001250002848-E-A04.dcc
- DSP-1001250002848-E-H07.dcc
- DSP-1001660004185-D-H05.dcc
- DSP-1001660004187-B-A12.dcc
- DSP-1001250002726-A-H11.dcc
- DSP-1001250002849-F-B04.dcc
- DSP-1001250002849-F-A01.dcc
- DSP-1001250002848-E-B06.dcc
- DSP-1001660004185-D-H03.dcc
- DSP-1001660004187-B-B03.dcc
- DSP-1001660004186-C-C04.dcc
- DSP-1001660004187-B-E09.dcc
- DSP-1001660004186-C-G02.dcc
- DSP-1001250002726-A-E11.dcc
- DSP-1001660004186-C-B06.dcc
- DSP-1001660004186-C-A02.dcc
- DSP-1001660004187-B-E07.dcc
- DSP-1001660004186-C-E02.dcc
- DSP-1001250002726-A-A01.dcc
- DSP-1001660004187-B-H09.dcc
- DSP-1001660004185-D-H07.dcc
- DSP-1001660004185-D-A05.dcc
- DSP-1001250002848-E-B08.dcc
- DSP-1001660004185-D-B05.dcc
- DSP-1001250002726-A-H01.dcc
- DSP-1001250002848-E-H03.dcc
- DSP-1001250002848-E-A07.dcc
- DSP-1001660004185-D-C02.dcc
- DSP-1001250002848-E-E08.dcc
- DSP-1001250002848-E-H02.dcc
- DSP-1001250002848-E-E01.dcc
- DSP-1001660004185-D-H10.dcc
- DSP-1001660004187-B-G09.dcc
- DSP-1001250002848-E-H01.dcc
- DSP-1001660004186-C-A12.dcc
- DSP-1001660004186-C-A01.dcc
- DSP-1001250002848-E-G02.dcc
- DSP-1001660004186-C-C03.dcc
- DSP-1001660004186-C-C07.dcc
- DSP-1001250002726-A-H12.dcc
- DSP-1001660004185-D-B09.dcc
- DSP-1001250002848-E-D09.dcc
- DSP-1001660004187-B-A05.dcc
- DSP-1001250002848-E-H12.dcc
- DSP-1001250002848-E-F03.dcc
- DSP-1001660004187-B-C10.dcc
- DSP-1001250002726-A-E01.dcc
- DSP-1001660004185-D-D09.dcc
- DSP-1001660004186-C-B10.dcc
- DSP-1001660004185-D-A11.dcc
- DSP-1001250002726-A-G11.dcc
- DSP-1001250002848-E-F05.dcc
- DSP-1001250002726-A-C06.dcc
- DSP-1001660004187-B-F01.dcc
- DSP-1001660004185-D-D06.dcc
- DSP-1001660004187-B-C07.dcc
- DSP-1001660004187-B-E12.dcc
- DSP-1001250002848-E-B10.dcc
- DSP-1001250002848-E-D03.dcc
- DSP-1001250002849-F-A09.dcc
- DSP-1001660004186-C-A09.dcc
- DSP-1001660004187-B-B04.dcc
- DSP-1001660004185-D-G05.dcc
- DSP-1001660004185-D-H09.dcc
- DSP-1001250002726-A-F05.dcc
- DSP-1001660004187-B-A11.dcc
- DSP-1001660004186-C-F09.dcc
- DSP-1001660004185-D-H02.dcc
- DSP-1001660004187-B-H03.dcc
- DSP-1001660004187-B-G05.dcc
- DSP-1001660004185-D-A04.dcc
- DSP-1001250002726-A-E06.dcc
- DSP-1001250002726-A-A12.dcc
- DSP-1001250002848-E-C08.dcc
- DSP-1001660004187-B-F07.dcc
- DSP-1001250002848-E-H11.dcc
- DSP-1001660004187-B-D11.dcc
- DSP-1001660004185-D-F12.dcc
- DSP-1001660004186-C-C01.dcc
- DSP-1001660004187-B-A06.dcc
- DSP-1001660004185-D-B04.dcc
- DSP-1001250002848-E-F01.dcc
- DSP-1001250002848-E-C03.dcc
- DSP-1001250002726-A-C09.dcc
- DSP-1001660004186-C-H11.dcc
- DSP-1001250002848-E-C11.dcc
- DSP-1001250002726-A-H08.dcc
- DSP-1001660004186-C-F12.dcc
- DSP-1001250002848-E-G07.dcc
- DSP-1001250002726-A-F03.dcc
- DSP-1001660004186-C-F11.dcc
- DSP-1001660004186-C-E06.dcc
- DSP-1001660004185-D-E11.dcc
- DSP-1001660004187-B-G06.dcc
- DSP-1001250002726-A-C11.dcc
- DSP-1001250002848-E-A12.dcc
- DSP-1001250002849-F-A05.dcc
- DSP-1001660004185-D-B10.dcc
- DSP-1001250002848-E-A01.dcc
- DSP-1001660004186-C-G05.dcc
- DSP-1001250002726-A-F02.dcc
- DSP-1001660004185-D-D03.dcc
- DSP-1001660004186-C-G04.dcc
- DSP-1001250002726-A-D11.dcc
- DSP-1001660004187-B-D09.dcc
- DSP-1001250002849-F-B11.dcc
- DSP-1001660004187-B-H05.dcc
- DSP-1001250002726-A-C02.dcc
- DSP-1001660004186-C-H06.dcc
- DSP-1001250002726-A-E12.dcc
- DSP-1001660004186-C-D11.dcc
- DSP-1001250002726-A-E05.dcc
- DSP-1001660004185-D-E01.dcc
- DSP-1001250002848-E-B02.dcc
- DSP-1001660004187-B-C09.dcc
- DSP-1001250002726-A-C01.dcc
- DSP-1001250002726-A-G02.dcc
- DSP-1001660004186-C-D12.dcc
- DSP-1001660004185-D-A03.dcc
- DSP-1001250002726-A-H03.dcc
- DSP-1001660004186-C-C08.dcc
- DSP-1001660004187-B-H04.dcc
- DSP-1001660004186-C-F02.dcc
- DSP-1001250002726-A-B03.dcc
- DSP-1001660004185-D-E07.dcc
- DSP-1001250002848-E-E04.dcc
- DSP-1001250002848-E-F12.dcc
- DSP-1001250002726-A-A04.dcc
- DSP-1001250002726-A-G05.dcc
- DSP-1001660004186-C-B09.dcc
- DSP-1001250002848-E-D02.dcc
- DSP-1001660004186-C-F07.dcc
- DSP-1001660004185-D-D08.dcc
- DSP-1001250002726-A-D01.dcc
- DSP-1001250002848-E-D06.dcc
- DSP-1001660004185-D-A12.dcc
- DSP-1001250002726-A-F09.dcc
- DSP-1001660004186-C-G10.dcc
- DSP-1001660004187-B-C03.dcc
- DSP-1001250002726-A-G12.dcc
- DSP-1001660004185-D-F03.dcc
- DSP-1001250002726-A-D07.dcc
- DSP-1001660004187-B-G08.dcc
- DSP-1001660004187-B-E05.dcc
- DSP-1001660004186-C-A06.dcc
- DSP-1001660004187-B-B10.dcc
- DSP-1001660004186-C-F01.dcc
- DSP-1001250002849-F-B08.dcc
- DSP-1001250002848-E-F06.dcc
- DSP-1001660004186-C-G12.dcc
- DSP-1001660004187-B-H06.dcc
- DSP-1001660004186-C-C12.dcc
- DSP-1001250002726-A-G03.dcc
- DSP-1001660004186-C-H03.dcc
- DSP-1001250002726-A-A08.dcc
- DSP-1001660004186-C-D07.dcc
- DSP-1001660004186-C-D02.dcc
- DSP-1001660004187-B-F04.dcc
- DSP-1001660004186-C-H09.dcc
- DSP-1001660004186-C-E09.dcc
- DSP-1001250002848-E-F11.dcc
- DSP-1001250002726-A-E07.dcc
- DSP-1001660004187-B-C06.dcc
- DSP-1001660004185-D-G06.dcc
- DSP-1001660004187-B-G02.dcc
- DSP-1001660004185-D-A06.dcc
- DSP-1001660004187-B-D03.dcc
- DSP-1001660004185-D-D07.dcc
- DSP-1001250002848-E-D07.dcc
- DSP-1001250002726-A-A11.dcc
- DSP-1001250002849-F-A08.dcc
- DSP-1001660004186-C-A10.dcc
- DSP-1001250002726-A-C04.dcc
- DSP-1001660004186-C-H02.dcc
- DSP-1001660004187-B-F08.dcc
- DSP-1001660004185-D-C09.dcc
- DSP-1001250002849-F-A11.dcc
- DSP-1001250002848-E-B04.dcc
- DSP-1001250002726-A-H04.dcc
- DSP-1001250002726-A-A07.dcc
- DSP-1001250002726-A-D03.dcc
- DSP-1001250002848-E-C09.dcc
- DSP-1001660004187-B-G01.dcc
- DSP-1001250002848-E-G10.dcc
- DSP-1001660004187-B-A07.dcc
- DSP-1001660004186-C-G03.dcc
- DSP-1001250002849-F-C06.dcc
- DSP-1001660004185-D-F07.dcc
- DSP-1001660004185-D-D04.dcc
- DSP-1001660004186-C-A11.dcc
- DSP-1001250002726-A-B12.dcc
- DSP-1001660004187-B-H12.dcc
- DSP-1001660004187-B-E08.dcc
- DSP-1001660004187-B-D07.dcc
- DSP-1001250002726-A-H10.dcc
- DSP-1001660004186-C-A03.dcc
- DSP-1001250002848-E-A02.dcc
- DSP-1001660004186-C-H12.dcc
- DSP-1001660004185-D-E12.dcc
- DSP-1001660004185-D-F08.dcc
- DSP-1001660004186-C-B05.dcc
- DSP-1001660004187-B-C05.dcc
- DSP-1001250002726-A-G04.dcc
- DSP-1001660004187-B-B05.dcc
- DSP-1001660004185-D-C01.dcc
- DSP-1001660004185-D-C07.dcc
- DSP-1001660004186-C-G06.dcc
- DSP-1001250002848-E-H08.dcc
- DSP-1001660004187-B-D02.dcc
- DSP-1001250002849-F-B01.dcc
- DSP-1001660004185-D-F10.dcc
- DSP-1001660004187-B-B08.dcc
- DSP-1001660004186-C-F04.dcc
- DSP-1001250002848-E-H05.dcc
- DSP-1001660004187-B-A08.dcc
- DSP-1001660004185-D-C06.dcc
- DSP-1001250002849-F-C03.dcc
- DSP-1001660004187-B-G10.dcc
- DSP-1001660004187-B-A02.dcc
- DSP-1001660004186-C-B07.dcc
- DSP-1001250002726-A-D10.dcc
- DSP-1001660004187-B-D04.dcc
- DSP-1001250002726-A-E04.dcc
- DSP-1001250002726-A-D04.dcc
- DSP-1001660004186-C-D03.dcc
- DSP-1001250002726-A-E10.dcc
- DSP-1001660004186-C-H10.dcc
- DSP-1001660004185-D-E06.dcc
- DSP-1001660004187-B-B01.dcc
- DSP-1001250002726-A-B04.dcc
- DSP-1001250002726-A-C08.dcc
- DSP-1001250002848-E-G11.dcc
- DSP-1001660004186-C-E08.dcc
- DSP-1001660004185-D-G12.dcc
- DSP-1001660004187-B-D12.dcc
- DSP-1001660004185-D-F01.dcc
- DSP-1001660004186-C-H05.dcc
- DSP-1001660004186-C-F06.dcc
- DSP-1001660004185-D-B06.dcc
- DSP-1001660004185-D-C03.dcc
- DSP-1001660004187-B-C12.dcc
- DSP-1001660004187-B-E03.dcc
- DSP-1001250002849-F-A03.dcc
- DSP-1001250002726-A-D09.dcc
- DSP-1001250002848-E-H09.dcc
- DSP-1001660004185-D-E04.dcc
- DSP-1001250002849-F-C05.dcc
- DSP-1001250002726-A-H02.dcc
- DSP-1001250002848-E-D10.dcc
- DSP-1001660004186-C-H07.dcc
- DSP-1001660004185-D-B01.dcc
- DSP-1001660004187-B-F10.dcc
- DSP-1001660004185-D-H11.dcc
- DSP-1001660004185-D-B11.dcc
- DSP-1001660004187-B-F02.dcc
- DSP-1001250002726-A-F11.dcc
- DSP-1001660004185-D-E10.dcc
- DSP-1001250002848-E-D11.dcc
- DSP-1001250002726-A-A03.dcc
- DSP-1001660004187-B-E01.dcc
- DSP-1001660004185-D-B12.dcc
- DSP-1001660004185-D-D12.dcc
- DSP-1001660004185-D-F04.dcc
- DSP-1001660004185-D-C12.dcc
- DSP-1001660004185-D-F11.dcc
- DSP-1001250002848-E-F09.dcc
[truncated: 211 more entries]
