# Supplementary material for: Spatial meta-transcriptomics reveal associations of intratumor bacteria burden with lung cancer cells showing a distinct oncogenic signature
Source: J Immunother Cancer. 2022 Jul 6;10(7):e004698. doi: 10.1136/jitc-2022-004698 (PMC9260850; doi:10.1136/jitc-2022-004698)
Supplement: Supplementary data [file jitc-2022-004698supp009.zip › DSP-1001660004187-B-A10.dcc]

<Header>
FileVersion,0.02
SoftwareVersion,"GeoMx_NGS_Pipeline_ 2.0.0"
Date,2020-6-15
</Header>

<Scan_Attributes>
ID,DSP-1001660004187-B-A10
Plate_ID,1001660004187
Well,A10
</Scan_Attributes>

<NGS_Processing_Attributes>
SeqSetId,
tamperedIni,No
Raw,489482
Trimmed,487223
Stitched,483726
Aligned,474849
umiQ30,0.9926
rtsQ30,0.9920
</NGS_Processing_Attributes>


<Code_Summary>
RTS0039454,7
RTS0039455,4
RTS0039456,7
RTS0039457,14
RTS0039458,4
RTS0039459,5
RTS0039460,4
RTS0039461,3
RTS0039462,2
RTS0039463,3
RTS0039464,6
RTS0039465,5
RTS0039466,4
RTS0039467,8
RTS0039469,3
RTS0039470,8
RTS0039471,10
RTS0039472,6
RTS0039473,5
RTS0039474,11
RTS0039475,5
RTS0039476,13
RTS0039477,11
RTS0039478,9
RTS0039479,7
RTS0039480,2
RTS0039481,4
RTS0039482,4
RTS0039483,3
RTS0039484,9
RTS0039485,6
RTS0039486,4
RTS0039487,2
RTS0039488,5
RTS0039489,6
RTS0039490,5
RTS0039491,9
RTS0039492,9
RTS0039493,3
RTS0039494,5
RTS0039496,4
RTS0039497,4
RTS0039498,1
RTS0039499,21
RTS0039500,16
RTS0039501,14
RTS0039502,28
RTS0039503,17
RTS0039504,5
RTS0039505,5
RTS0039506,2
RTS0039507,7
RTS0039508,5
RTS0039509,3
RTS0039510,4
RTS0039511,19
RTS0039512,7
RTS0039513,12
RTS0039514,17
RTS0039515,19
RTS0039516,3
RTS0039517,5
RTS0039518,3
RTS0039519,3
RTS0039520,2
RTS0039521,4
RTS0039522,7
RTS0039523,6
RTS0039524,4
RTS0039525,10
RTS0039526,7
RTS0039528,5
RTS0039529,13
RTS0039530,3
RTS0039531,3
RTS0039532,8
RTS0039533,5
RTS0039534,4
RTS0039535,8
RTS0039536,10
RTS0039537,1
RTS0039538,6
RTS0039539,5
RTS0039540,4
RTS0039541,3
RTS0039542,4
RTS0039543,3
RTS0039544,3
RTS0039545,2
RTS0039546,3
RTS0039547,3
RTS0039548,3
RTS0039549,5
RTS0039550,4
RTS0039551,1
RTS0039552,5
RTS0039553,5
RTS0039554,5
RTS0039555,3
RTS0039556,9
RTS0039557,8
RTS0039558,9
RTS0039559,11
RTS0039560,5
RTS0039561,5
RTS0039562,2
RTS0039563,3
RTS0039564,6
RTS0039565,9
RTS0039566,2
RTS0039567,6
RTS0039568,2
RTS0039569,8
RTS0039570,4
RTS0039571,3
RTS0039572,6
RTS0039573,4
RTS0039574,2
RTS0039575,1
RTS0039576,2
RTS0039577,3
RTS0039578,5
RTS0039579,4
RTS0039580,9
RTS0039581,4
RTS0039582,11
RTS0039583,15
RTS0039584,10
RTS0039585,6
RTS0039586,2
RTS0039587,8
RTS0039588,4
RTS0039589,10
RTS0039590,6
RTS0039591,10
RTS0039592,10
RTS0039593,5
RTS0039594,14
RTS0039595,9
RTS0039596,8
RTS0039597,4
RTS0039598,3
RTS0039599,5
RTS0039600,3
RTS0039601,1
RTS0039602,5
RTS0039603,1
RTS0039604,4
RTS0039605,4
RTS0039606,2
RTS0039607,3
RTS0039608,8
RTS0039609,2
RTS0039610,1
RTS0039611,6
RTS0039612,1
RTS0039613,3
RTS0039614,3
RTS0039615,2
RTS0039616,8
RTS0039617,3
RTS0039619,5
RTS0039620,7
RTS0039621,9
RTS0039622,3
RTS0039624,2
RTS0039625,9
RTS0039626,6
RTS0039627,6
RTS0039628,3
RTS0039629,3
RTS0039630,5
RTS0039631,3
RTS0039633,3
RTS0039634,6
RTS0039635,7
RTS0039636,4
RTS0039637,4
RTS0039639,2
RTS0039640,4
RTS0039641,11
RTS0039642,9
RTS0039643,10
RTS0039644,6
RTS0039645,4
RTS0039646,4
RTS0039647,3
RTS0039648,2
RTS0039649,4
RTS0039650,3
RTS0039651,7
RTS0039652,15
RTS0039653,11
RTS0039654,3
RTS0039655,10
RTS0039656,51
RTS0039657,60
RTS0039658,31
RTS0039659,55
RTS0039660,27
RTS0039661,6
RTS0039662,1
RTS0039663,8
RTS0039664,10
RTS0039665,3
RTS0039666,9
RTS0039667,3
RTS0039668,3
RTS0039669,11
RTS0039670,1
RTS0039671,8
RTS0039672,7
RTS0039673,8
RTS0039674,7
RTS0039675,5
RTS0039676,2
RTS0039677,4
RTS0039679,6
RTS0039680,1
RTS0039681,37
RTS0039682,11
RTS0039683,10
RTS0039684,10
RTS0039685,19
RTS0039686,9
RTS0039687,12
RTS0039688,10
RTS0039689,8
RTS0039690,12
RTS0039691,5
RTS0039692,10
RTS0039693,8
RTS0039694,24
RTS0039695,4
RTS0039696,7
RTS0039697,6
RTS0039698,1
RTS0039699,5
RTS0039700,6
RTS0039701,3
RTS0039702,7
RTS0039703,3
RTS0039704,7
RTS0039705,3
RTS0039706,3
RTS0039707,4
RTS0039708,1
RTS0039709,1
RTS0039710,9
RTS0039711,6
RTS0039712,6
RTS0039713,10
RTS0039714,7
RTS0039715,8
RTS0039716,4
RTS0039717,2
RTS0039718,3
RTS0039719,7
RTS0039720,7
RTS0039721,6
RTS0039722,3
RTS0039723,6
RTS0039724,3
RTS0039725,8
RTS0039726,1
RTS0039727,3
RTS0039728,4
RTS0039729,7
RTS0039730,4
RTS0039731,5
RTS0039732,6
RTS0039733,5
RTS0039734,3
RTS0039735,6
RTS0039736,7
RTS0039737,5
RTS0039738,7
RTS0039739,2
RTS0039740,2
RTS0039741,5
RTS0039742,3
RTS0039743,8
RTS0039744,4
RTS0039745,5
RTS0039746,20
RTS0039747,17
RTS0039749,13
RTS0039750,13
RTS0039751,5
RTS0039752,4
RTS0039753,3
RTS0039754,8
RTS0039755,6
RTS0039756,3
RTS0039757,2
RTS0039758,3
RTS0039759,3
RTS0039760,1
RTS0039761,7
RTS0039762,8
RTS0039763,4
RTS0039764,5
RTS0039765,2
RTS0039766,18
RTS0039767,13
RTS0039768,11
RTS0039769,6
RTS0039770,22
RTS0039771,6
RTS0039772,8
RTS0039773,4
RTS0039774,7
RTS0039775,9
RTS0039776,5
RTS0039777,1
RTS0039778,6
RTS0039779,5
RTS0039780,3
RTS0039781,11
RTS0039782,4
RTS0039783,7
RTS0039784,1
RTS0039785,11
RTS0039786,4
RTS0039787,4
RTS0039788,5
RTS0039789,6
RTS0039790,5
RTS0039791,6
RTS0039792,6
RTS0039793,8
RTS0039794,7
RTS0039795,4
RTS0039796,4
RTS0039797,9
RTS0039798,3
RTS0039799,7
RTS0039800,7
RTS0039801,20
RTS0039802,8
RTS0039803,25
RTS0039804,18
RTS0039805,12
RTS0039806,4
RTS0039807,1
RTS0039808,5
RTS0039809,3
RTS0039810,4
RTS0039811,4
RTS0039812,2
RTS0039813,6
RTS0039814,4
RTS0039815,8
RTS0039816,4
RTS0039817,4
RTS0039818,5
RTS0039819,7
RTS0039820,3
RTS0039821,2
RTS0039822,6
RTS0039823,7
RTS0039824,2
RTS0039825,8
RTS0039826,4
RTS0039827,3
RTS0039828,3
RTS0039829,9
RTS0039830,6
RTS0039831,5
RTS0039832,9
RTS0039833,3
RTS0039834,6
RTS0039835,1
RTS0039836,15
RTS0039838,10
RTS0039839,5
RTS0039840,6
RTS0039841,5
RTS0039842,4
RTS0039843,4
RTS0039844,7
RTS0039845,5
RTS0039846,4
RTS0039847,6
RTS0039848,2
RTS0039849,6
RTS0039850,2
RTS0039851,5
RTS0039852,4
RTS0039853,4
RTS0039854,4
RTS0039855,9
RTS0039856,3
RTS0039857,5
RTS0039858,1
RTS0039859,5
RTS0039860,3
RTS0039861,7
RTS0039862,5
RTS0039863,5
RTS0039864,4
RTS0039865,7
RTS0039866,3
RTS0039867,5
RTS0039868,4
RTS0039869,2
RTS0039870,9
RTS0039871,1
RTS0039872,2
RTS0039873,3
RTS0039874,1
RTS0039875,4
RTS0039876,3
RTS0039877,4
RTS0039878,1
RTS0039879,1
RTS0039880,2
RTS0039881,2
RTS0039883,5
RTS0039884,3
RTS0039885,6
RTS0039886,5
RTS0039887,11
RTS0039888,6
RTS0039890,4
RTS0039891,6
RTS0039892,5
RTS0039893,4
RTS0039894,5
RTS0039895,6
RTS0039896,5
RTS0039897,1
RTS0039898,4
RTS0039899,4
RTS0039900,4
RTS0039901,5
RTS0039902,2
RTS0039903,2
RTS0039904,7
RTS0039905,3
RTS0039906,7
RTS0039907,3
RTS0039908,5
RTS0039909,3
RTS0039910,4
RTS0039911,4
RTS0039912,3
RTS0039913,3
RTS0039914,3
RTS0039915,7
RTS0039916,4
RTS0039917,3
RTS0039918,2
RTS0039919,3
RTS0039920,5
RTS0039921,5
RTS0039922,7
RTS0039923,4
RTS0039924,2
RTS0039925,2
RTS0039926,9
RTS0039927,3
RTS0039928,6
RTS0039929,9
RTS0039930,18
RTS0039931,2
RTS0039932,3
RTS0039933,2
RTS0039935,4
RTS0039936,8
RTS0039937,10
RTS0039938,4
RTS0039939,4
RTS0039940,2
RTS0039941,2
RTS0039942,5
RTS0039943,2
RTS0039944,3
RTS0039945,4
RTS0039946,9
RTS0039947,13
RTS0039948,10
RTS0039949,9
RTS0039950,4
RTS0039951,2
RTS0039952,6
RTS0039953,4
RTS0039954,3
RTS0039955,6
RTS0039956,17
RTS0039957,9
RTS0039958,10
RTS0039959,4
RTS0039960,14
RTS0039961,1
RTS0039962,3
RTS0039963,2
RTS0039964,4
RTS0039965,6
RTS0039966,4
RTS0039967,4
RTS0039968,8
RTS0039969,6
RTS0039970,8
RTS0039971,11
RTS0039972,3
RTS0039973,4
RTS0039974,11
RTS0039975,5
RTS0039976,4
RTS0039977,6
RTS0039978,11
RTS0039979,6
RTS0039980,6
RTS0039981,6
RTS0039982,8
RTS0039983,7
RTS0039984,5
RTS0039985,8
RTS0039986,9
RTS0039987,7
RTS0039988,4
RTS0039990,4
RTS0039991,7
RTS0039992,7
RTS0039993,7
RTS0039994,9
RTS0039995,13
RTS0039996,10
RTS0039997,4
RTS0039998,7
RTS0039999,13
RTS0040000,9
RTS0040001,2
RTS0040002,4
RTS0040003,11
RTS0040004,7
RTS0040005,11
RTS0040006,7
RTS0040007,6
RTS0040008,2
RTS0040009,3
RTS0040010,3
RTS0040011,9
RTS0040012,4
RTS0040013,6
RTS0040014,4
RTS0040015,3
RTS0040016,23
RTS0040017,18
RTS0040018,24
RTS0040019,13
RTS0040020,44
RTS0040021,2
RTS0040022,3
RTS0040023,3
RTS0040024,2
RTS0040025,3
RTS0040026,5
RTS0040027,3
RTS0040028,1
RTS0040029,4
RTS0040030,8
RTS0040031,4
RTS0040032,3
RTS0040033,3
RTS0040034,2
RTS0040035,1
RTS0040036,6
RTS0040037,5
RTS0040038,9
RTS0040039,4
RTS0040040,10
RTS0040041,2
RTS0040042,7
RTS0040043,4
RTS0040044,3
RTS0040045,5
RTS0040047,1
RTS0040048,4
RTS0040049,8
RTS0040050,5
RTS0040051,4
RTS0040052,4
RTS0040053,7
RTS0040054,4
RTS0040055,4
RTS0040056,2
RTS0040057,4
RTS0040058,6
RTS0040059,3
RTS0040060,2
RTS0040061,2
RTS0040062,6
RTS0040063,2
RTS0040064,6
RTS0040065,1
RTS0040066,7
RTS0040067,4
RTS0040068,2
RTS0040069,1
RTS0040070,7
RTS0040071,4
RTS0040072,3
RTS0040073,3
RTS0040074,6
RTS0040075,3
RTS0040076,2
RTS0040077,6
RTS0040078,3
RTS0040080,8
RTS0040081,2
RTS0040082,2
RTS0040083,4
RTS0040084,3
RTS0040085,3
RTS0040086,5
RTS0040087,3
RTS0040088,5
RTS0040089,3
RTS0040090,5
RTS0040091,2
RTS0040092,4
RTS0040093,1
RTS0040094,3
RTS0040095,4
RTS0040096,4
RTS0040097,1
RTS0040098,2
RTS0040099,6
RTS0040100,2
RTS0040101,2
RTS0040102,2
RTS0040103,2
RTS0040104,1
RTS0040106,6
RTS0040107,11
RTS0040108,3
RTS0040109,5
RTS0040110,9
RTS0040111,5
RTS0040112,2
RTS0040113,4
RTS0040114,6
RTS0040115,1
RTS0040116,8
RTS0040117,5
RTS0040118,3
RTS0040119,5
RTS0040120,6
RTS0040121,2
RTS0040122,5
RTS0040123,2
RTS0040124,4
RTS0040126,2
RTS0040127,5
RTS0040128,6
RTS0040129,8
RTS0040130,5
RTS0040131,2
RTS0040132,6
RTS0040133,4
RTS0040134,2
RTS0040135,5
RTS0040136,4
RTS0040137,4
RTS0040138,5
RTS0040139,7
RTS0040140,4
RTS0040141,4
RTS0040142,10
RTS0040143,5
RTS0040144,8
RTS0040145,7
RTS0040146,4
RTS0040147,8
RTS0040148,4
RTS0040149,2
RTS0040150,6
RTS0040151,3
RTS0040152,7
RTS0040153,7
RTS0040154,4
RTS0040155,2
RTS0040156,8
RTS0040157,5
RTS0040158,7
RTS0040159,10
RTS0040160,2
RTS0040161,5
RTS0040162,7
RTS0040163,5
RTS0040164,7
RTS0040165,9
RTS0040166,4
RTS0040167,8
RTS0040168,5
RTS0040169,2
RTS0040170,4
RTS0040171,2
RTS0040172,3
RTS0040173,6
RTS0040174,2
RTS0040175,3
RTS0040176,3
RTS0040177,3
RTS0040178,1
RTS0040179,3
RTS0040180,3
RTS0040181,2
RTS0040182,2
RTS0040183,6
RTS0040184,3
RTS0040185,5
RTS0040186,3
RTS0040187,3
RTS0040188,3
RTS0040189,7
RTS0040190,4
RTS0040191,5
RTS0040192,10
RTS0040193,7
RTS0040194,3
RTS0040195,5
RTS0040196,3
RTS0040198,5
RTS0040199,7
RTS0040200,10
RTS0040201,5
RTS0040202,5
RTS0040203,5
RTS0040204,6
RTS0040205,7
RTS0040206,7
RTS0040207,2
RTS0040208,5
RTS0040209,11
RTS0040210,8
RTS0040211,4
RTS0040212,5
RTS0040213,4
RTS0040214,5
RTS0040215,3
RTS0040216,2
RTS0040217,2
RTS0040218,1
RTS0040219,6
RTS0040220,3
RTS0040221,10
RTS0040222,4
RTS0040223,11
RTS0040224,3
RTS0040225,6
RTS0040226,8
RTS0040227,4
RTS0040228,2
RTS0040229,5
RTS0040230,4
RTS0040231,2
RTS0040232,2
RTS0040233,6
RTS0040234,2
RTS0040235,2
RTS0040236,4
RTS0040237,1
RTS0040238,4
RTS0040239,4
RTS0040240,3
RTS0040241,4
RTS0040242,5
RTS0040243,6
RTS0040244,7
RTS0040245,4
RTS0040246,7
RTS0040247,3
RTS0040248,7
RTS0040249,3
RTS0040250,5
RTS0040251,3
RTS0040252,2
RTS0040253,4
RTS0040254,4
RTS0040255,2
RTS0040256,6
RTS0040257,1
RTS0040258,2
RTS0040259,4
RTS0040260,4
RTS0040261,4
RTS0040262,7
RTS0040263,6
RTS0040264,4
RTS0040265,4
RTS0040266,6
RTS0040268,2
RTS0040269,3
RTS0040270,8
RTS0040271,13
RTS0040272,12
RTS0040273,22
RTS0040274,14
RTS0040275,22
RTS0040276,5
RTS0040277,7
RTS0040278,20
RTS0040279,22
RTS0040280,15
RTS0040281,2
RTS0040282,1
RTS0040283,6
RTS0040284,3
RTS0040285,3
RTS0040286,5
RTS0040287,1
RTS0040288,5
RTS0040289,6
RTS0040290,4
RTS0040291,1
RTS0040292,4
RTS0040293,5
RTS0040294,2
RTS0040295,4
RTS0040296,4
RTS0040297,4
RTS0040298,2
RTS0040299,3
RTS0040300,2
RTS0040301,6
RTS0040302,2
RTS0040303,3
RTS0040304,5
RTS0040305,10
RTS0040306,4
RTS0040307,8
RTS0040308,2
RTS0040309,2
RTS0040310,5
RTS0040311,4
RTS0040312,3
RTS0040313,6
RTS0040314,1
RTS0040315,2
RTS0040316,3
RTS0040317,5
RTS0040319,3
RTS0040320,11
RTS0040321,2
RTS0040322,6
RTS0040323,5
RTS0040324,5
RTS0040325,3
RTS0040326,6
RTS0040327,2
RTS0040328,4
RTS0040329,7
RTS0040330,4
RTS0040331,5
RTS0040332,4
RTS0040333,4
RTS0040335,3
RTS0040336,5
RTS0040337,8
RTS0040338,2
RTS0040339,3
RTS0040340,7
RTS0040341,6
RTS0040342,1
RTS0040343,11
RTS0040344,5
RTS0040345,6
RTS0040346,3
RTS0040347,6
RTS0040348,3
RTS0040349,7
RTS0040350,6
RTS0040351,5
RTS0040352,6
RTS0040353,8
RTS0040354,6
RTS0040355,4
RTS0040356,5
RTS0040357,6
RTS0040358,8
RTS0040359,5
RTS0040360,6
RTS0040361,5
RTS0040363,4
RTS0040364,3
RTS0040365,4
RTS0040366,16
RTS0040367,11
RTS0040368,22
RTS0040369,17
RTS0040370,20
RTS0040371,7
RTS0040372,2
RTS0040373,10
RTS0040374,5
RTS0040375,1
RTS0040376,4
RTS0040377,6
RTS0040378,7
RTS0040379,7
RTS0040380,2
RTS0040381,1
RTS0040382,5
RTS0040383,5
RTS0040384,4
RTS0040385,7
RTS0040386,3
RTS0040387,6
RTS0040388,10
RTS0040389,7
RTS0040390,7
RTS0040391,5
RTS0040392,10
RTS0040393,8
RTS0040394,12
RTS0040395,7
RTS0040396,22
RTS0040397,25
RTS0040398,32
RTS0040399,31
RTS0040400,27
RTS0040401,9
RTS0040402,13
RTS0040403,9
RTS0040404,7
RTS0040405,1
RTS0040406,4
RTS0040407,3
RTS0040408,6
RTS0040409,5
RTS0040410,11
RTS0040411,3
RTS0040412,3
RTS0040413,3
RTS0040414,5
RTS0040415,5
RTS0040416,55
RTS0040417,24
RTS0040418,14
RTS0040419,61
RTS0040420,92
RTS0040421,4
RTS0040422,11
RTS0040423,8
RTS0040424,6
RTS0040425,3
RTS0040426,2
RTS0040428,4
RTS0040429,5
RTS0040430,4
RTS0040431,12
RTS0040432,6
RTS0040433,12
RTS0040434,8
RTS0040435,15
RTS0040436,35
RTS0040437,65
RTS0040438,100
RTS0040439,101
RTS0040440,111
RTS0040441,38
RTS0040442,28
RTS0040443,29
RTS0040444,34
RTS0040445,19
RTS0040446,6
RTS0040447,7
RTS0040448,6
RTS0040449,13
RTS0040450,12
RTS0040451,20
RTS0040452,34
RTS0040453,19
RTS0040454,12
RTS0040455,44
RTS0040456,1
RTS0040457,10
RTS0040458,4
RTS0040459,4
RTS0040460,6
RTS0040461,5
RTS0040462,4
RTS0040463,3
RTS0040464,1
RTS0040465,6
RTS0040466,3
RTS0040467,4
RTS0040468,1
RTS0040469,5
RTS0040470,2
RTS0040471,2
RTS0040472,2
RTS0040473,5
RTS0040474,4
RTS0040475,2
RTS0040477,6
RTS0040478,3
RTS0040479,5
RTS0040480,4
RTS0040481,8
RTS0040482,4
RTS0040483,2
RTS0040484,7
RTS0040485,7
RTS0040486,6
RTS0040487,3
RTS0040488,4
RTS0040489,2
RTS0040490,1
RTS0040491,6
RTS0040492,1
RTS0040493,5
RTS0040494,9
RTS0040495,6
RTS0040496,2
RTS0040497,5
RTS0040498,2
RTS0040499,2
RTS0040500,4
RTS0040501,3
RTS0040502,5
RTS0040503,3
RTS0040504,3
RTS0040505,2
RTS0040506,3
RTS0040507,1
RTS0040508,3
RTS0040509,3
RTS0040510,3
RTS0040511,5
RTS0040512,7
RTS0040513,2
RTS0040514,2
RTS0040515,3
RTS0040516,3
RTS0040517,2
RTS0040518,2
RTS0040519,3
RTS0040520,4
RTS0040521,3
RTS0040522,5
RTS0040523,1
RTS0040524,5
RTS0040525,1
RTS0040526,5
RTS0040527,2
RTS0040528,6
RTS0040529,1
RTS0040530,2
RTS0040531,5
RTS0040532,6
RTS0040533,3
RTS0040534,6
RTS0040535,10
RTS0040536,5
RTS0040537,11
RTS0040538,5
RTS0040539,8
RTS0040540,8
RTS0040541,1
RTS0040542,3
RTS0040543,3
RTS0040544,2
RTS0040545,1
RTS0040546,2
RTS0040547,1
RTS0040548,3
RTS0040549,3
RTS0040550,3
RTS0040551,3
RTS0040552,2
RTS0040553,2
RTS0040554,2
RTS0040555,2
RTS0040556,4
RTS0040557,3
RTS0040558,4
RTS0040559,2
RTS0040560,4
RTS0040561,4
RTS0040562,3
RTS0040563,3
RTS0040564,2
RTS0040565,4
RTS0040566,7
RTS0040567,6
RTS0040570,4
RTS0040571,3
RTS0040572,3
RTS0040573,7
RTS0040574,3
RTS0040575,4
RTS0040577,1
RTS0040578,5
RTS0040580,3
RTS0040581,2
RTS0040582,5
RTS0040583,5
RTS0040584,2
RTS0040585,1
RTS0040586,5
RTS0040587,3
RTS0040588,4
RTS0040589,3
RTS0040590,4
RTS0040591,7
RTS0040592,5
RTS0040593,4
RTS0040594,6
RTS0040595,1
RTS0040596,5
RTS0040597,11
RTS0040598,4
RTS0040599,2
RTS0040600,5
RTS0040601,4
RTS0040602,6
RTS0040603,5
RTS0040604,7
RTS0040605,7
RTS0040606,9
RTS0040607,4
RTS0040608,1
RTS0040609,6
RTS0040610,4
RTS0040611,8
RTS0040612,3
RTS0040613,8
RTS0040614,10
RTS0040615,3
RTS0040616,2
RTS0040617,5
RTS0040619,9
RTS0040620,1
RTS0040621,5
RTS0040622,7
RTS0040623,9
RTS0040624,5
RTS0040625,5
RTS0040626,9
RTS0040627,4
RTS0040628,10
RTS0040629,6
RTS0040630,8
RTS0040631,23
RTS0040632,11
RTS0040633,17
RTS0040634,22
RTS0040635,5
RTS0040636,3
RTS0040637,5
RTS0040638,4
RTS0040639,3
RTS0040640,3
RTS0040641,7
RTS0040642,5
RTS0040643,4
RTS0040644,7
RTS0040645,1
RTS0040646,5
RTS0040647,6
RTS0040648,8
RTS0040649,5
RTS0040650,3
RTS0040651,15
RTS0040652,7
RTS0040653,13
RTS0040654,4
RTS0040655,13
RTS0040656,10
RTS0040657,9
RTS0040658,8
RTS0040659,7
RTS0040660,6
RTS0040661,6
RTS0040662,1
RTS0040663,6
RTS0040664,2
RTS0040665,4
RTS0040666,4
RTS0040667,3
RTS0040668,4
RTS0040669,6
RTS0040670,4
RTS0040671,5
RTS0040672,6
RTS0040673,3
RTS0040674,3
RTS0040675,2
RTS0040676,5
RTS0040677,1
RTS0040678,4
RTS0040679,3
RTS0040680,9
RTS0040681,3
RTS0040682,4
RTS0040683,6
RTS0040684,4
RTS0040685,4
RTS0040686,6
RTS0040687,4
RTS0040688,2
RTS0040689,6
RTS0040690,3
RTS0040691,1
RTS0040692,1
RTS0040693,6
RTS0040694,6
RTS0040695,9
RTS0040696,8
RTS0040697,2
RTS0040698,2
RTS0040699,7
RTS0040700,5
RTS0040701,4
RTS0040702,2
RTS0040703,5
RTS0040704,8
RTS0040705,11
RTS0040706,1
RTS0040707,4
RTS0040708,9
RTS0040709,3
RTS0040710,3
RTS0040711,3
RTS0040713,3
RTS0040714,1
RTS0040715,2
RTS0040716,6
RTS0040717,1
RTS0040718,2
RTS0040719,4
RTS0040720,2
RTS0040721,4
RTS0040722,3
RTS0040723,1
RTS0040724,1
RTS0040725,1
RTS0040726,3
RTS0040727,6
RTS0040728,3
RTS0040729,4
RTS0040730,3
RTS0040731,3
RTS0040732,2
RTS0040733,3
RTS0040734,2
RTS0040735,4
RTS0040736,3
RTS0040737,5
RTS0040738,7
RTS0040739,1
RTS0040740,4
RTS0040741,6
RTS0040742,4
RTS0040743,1
RTS0040744,4
RTS0040745,4
RTS0040746,17
RTS0040747,7
RTS0040748,9
RTS0040749,18
RTS0040750,12
RTS0040751,1
RTS0040752,4
RTS0040753,4
RTS0040754,3
RTS0040756,6
RTS0040757,3
RTS0040758,7
RTS0040759,6
RTS0040760,3
RTS0040761,12
RTS0040762,4
RTS0040763,6
RTS0040764,7
RTS0040765,9
RTS0040766,4
RTS0040767,7
RTS0040768,3
RTS0040769,6
RTS0040770,3
RTS0040771,4
RTS0040772,2
RTS0040773,5
RTS0040774,8
RTS0040775,3
RTS0040776,3
RTS0040777,4
RTS0040778,4
RTS0040779,2
RTS0040780,8
RTS0040781,3
RTS0040782,4
RTS0040783,3
RTS0040784,6
RTS0040785,6
RTS0040787,2
RTS0040788,8
RTS0040789,4
RTS0040790,1
RTS0040791,3
RTS0040792,2
RTS0040793,3
RTS0040794,2
RTS0040795,4
RTS0040796,9
RTS0040797,4
RTS0040798,6
RTS0040799,3
RTS0040800,4
RTS0040801,10
RTS0040802,3
RTS0040803,5
RTS0040804,2
RTS0040805,7
RTS0040806,3
RTS0040807,5
RTS0040808,1
RTS0040809,5
RTS0040810,4
RTS0040811,4
RTS0040812,3
RTS0040813,4
RTS0040815,3
RTS0040816,10
RTS0040817,5
RTS0040818,13
RTS0040819,9
RTS0040820,20
RTS0040821,6
RTS0040822,6
RTS0040823,10
RTS0040824,8
RTS0040825,10
RTS0040826,13
RTS0040827,7
RTS0040828,5
RTS0040830,9
RTS0040831,4
RTS0040832,2
RTS0040833,2
RTS0040834,1
RTS0040836,40
RTS0040837,13
RTS0040838,30
RTS0040839,31
RTS0040840,17
RTS0040841,32
RTS0040842,78
RTS0040843,89
RTS0040844,79
RTS0040845,92
RTS0040846,3
RTS0040847,4
RTS0040848,5
RTS0040849,9
RTS0040850,4
RTS0040851,5
RTS0040852,4
RTS0040853,2
RTS0040854,8
RTS0040855,6
RTS0040856,4
RTS0040857,1
RTS0040858,3
RTS0040859,3
RTS0040861,6
RTS0040862,8
RTS0040863,2
RTS0040864,1
RTS0040865,3
RTS0040866,4
RTS0040867,4
RTS0040868,6
RTS0040869,2
RTS0040870,3
RTS0040871,24
RTS0040872,43
RTS0040873,38
RTS0040874,43
RTS0040875,23
RTS0040876,4
RTS0040877,1
RTS0040878,3
RTS0040879,5
RTS0040880,2
RTS0040881,5
RTS0040882,2
RTS0040883,1
RTS0040884,3
RTS0040885,7
RTS0040886,5
RTS0040887,12
RTS0040888,5
RTS0040889,18
RTS0040890,17
RTS0040891,6
RTS0040892,7
RTS0040893,2
RTS0040894,4
RTS0040895,2
RTS0040896,1
RTS0040897,4
RTS0040898,3
RTS0040899,8
RTS0040900,3
RTS0040901,49
RTS0040902,29
RTS0040903,6
RTS0040904,35
RTS0040905,46
RTS0040906,2
RTS0040907,3
RTS0040908,3
RTS0040909,7
RTS0040910,2
RTS0040911,7
RTS0040912,3
RTS0040913,2
RTS0040914,6
RTS0040915,3
RTS0040916,4
RTS0040917,3
RTS0040918,3
RTS0040919,1
RTS0040920,2
RTS0040921,12
RTS0040922,6
RTS0040923,21
RTS0040924,13
RTS0040925,17
RTS0040926,5
RTS0040927,2
RTS0040928,2
RTS0040929,5
RTS0040930,5
RTS0040931,5
RTS0040932,2
RTS0040933,1
RTS0040934,5
RTS0040935,2
RTS0040936,4
RTS0040937,8
RTS0040938,8
RTS0040939,8
RTS0040940,2
RTS0040941,3
RTS0040942,5
RTS0040943,3
RTS0040944,6
RTS0040945,3
RTS0040946,3
RTS0040947,6
RTS0040948,12
RTS0040949,8
RTS0040950,8
RTS0040951,5
RTS0040952,3
RTS0040953,3
RTS0040954,6
RTS0040955,3
RTS0040956,3
RTS0040957,5
RTS0040959,4
RTS0040960,3
RTS0040961,7
RTS0040962,1
RTS0040963,6
RTS0040964,8
RTS0040965,3
RTS0040966,5
RTS0040967,5
RTS0040968,4
RTS0040969,3
RTS0040970,1
RTS0040971,2
RTS0040972,4
RTS0040973,8
RTS0040974,2
RTS0040975,2
RTS0040976,3
RTS0040977,3
RTS0040978,3
RTS0040979,3
RTS0040980,1
RTS0040981,2
RTS0040982,4
RTS0040983,2
RTS0040984,2
RTS0040985,6
RTS0040986,4
RTS0040987,3
RTS0040988,3
RTS0040989,4
RTS0040990,5
RTS0040991,11
RTS0040992,5
RTS0040993,5
RTS0040994,5
RTS0040995,3
RTS0040996,7
RTS0040997,5
RTS0040998,3
RTS0040999,10
RTS0041000,3
RTS0041001,5
RTS0041002,4
RTS0041003,7
RTS0041004,7
RTS0041005,8
RTS0041006,5
RTS0041007,2
RTS0041008,7
RTS0041009,2
RTS0041010,3
RTS0041011,5
RTS0041012,2
RTS0041013,3
RTS0041014,4
RTS0041016,3
RTS0041017,5
RTS0041018,1
RTS0041019,4
RTS0041020,1
RTS0041021,9
RTS0041022,3
RTS0041023,8
RTS0041024,13
RTS0041025,7
RTS0041027,2
RTS0041028,2
RTS0041029,5
RTS0041030,4
RTS0041031,4
RTS0041032,6
RTS0041033,7
RTS0041034,8
RTS0041035,6
RTS0041036,8
RTS0041037,4
RTS0041038,8
RTS0041039,4
RTS0041040,9
RTS0041041,1
RTS0041042,4
RTS0041043,3
RTS0041044,2
RTS0041045,6
RTS0041046,51
RTS0041047,69
RTS0041048,38
RTS0041049,85
RTS0041050,113
RTS0041051,6
RTS0041052,4
RTS0041053,4
RTS0041054,6
RTS0041055,5
RTS0041056,4
RTS0041057,2
RTS0041058,6
RTS0041059,4
RTS0041060,2
RTS0041061,8
RTS0041062,5
RTS0041063,5
RTS0041064,7
RTS0041066,4
RTS0041067,2
RTS0041068,3
RTS0041069,1
RTS0041070,9
RTS0041071,4
RTS0041072,4
RTS0041073,5
RTS0041074,4
RTS0041075,3
RTS0041076,2
RTS0041077,3
RTS0041078,7
RTS0041079,3
RTS0041080,3
RTS0041081,7
RTS0041082,3
RTS0041083,10
RTS0041084,3
RTS0041085,5
RTS0041086,7
RTS0041087,2
RTS0041088,2
RTS0041089,2
RTS0041090,3
RTS0041091,3
RTS0041092,7
RTS0041094,4
RTS0041095,3
RTS0041097,2
RTS0041098,2
RTS0041099,1
RTS0041100,4
RTS0041101,4
RTS0041102,3
RTS0041103,2
RTS0041104,3
RTS0041105,9
RTS0041106,8
RTS0041107,9
RTS0041108,12
RTS0041109,11
RTS0041110,3
RTS0041111,10
RTS0041112,16
RTS0041113,14
RTS0041114,8
RTS0041115,20
RTS0041116,4
RTS0041117,6
RTS0041118,4
RTS0041119,5
RTS0041120,7
RTS0041121,6
RTS0041122,7
RTS0041123,1
RTS0041124,5
RTS0041125,5
RTS0041126,10
RTS0041127,13
RTS0041128,5
RTS0041129,6
RTS0041130,3
RTS0041131,14
RTS0041132,16
RTS0041133,22
RTS0041134,10
RTS0041135,17
RTS0041136,8
RTS0041137,7
RTS0041138,5
RTS0041139,5
RTS0041140,8
RTS0041141,12
RTS0041142,4
RTS0041143,2
RTS0041144,7
RTS0041145,4
RTS0041146,2
RTS0041147,1
RTS0041148,3
RTS0041149,1
RTS0041150,2
RTS0041151,3
RTS0041152,1
RTS0041153,1
RTS0041154,1
RTS0041155,4
RTS0041156,6
RTS0041157,7
RTS0041158,7
RTS0041159,8
RTS0041160,5
RTS0041161,4
RTS0041162,2
RTS0041163,1
RTS0041164,1
RTS0041165,5
RTS0041166,4
RTS0041167,4
RTS0041168,11
RTS0041169,4
RTS0041170,3
RTS0041171,2
RTS0041172,8
RTS0041173,5
RTS0041174,4
RTS0041175,5
RTS0041176,7
RTS0041177,6
RTS0041178,3
RTS0041179,9
RTS0041180,2
RTS0041181,5
RTS0041182,6
RTS0041183,2
RTS0041184,2
RTS0041185,3
RTS0041186,5
RTS0041187,6
RTS0041188,5
RTS0041189,6
RTS0041190,9
RTS0041191,8
RTS0041192,11
RTS0041193,14
RTS0041194,2
RTS0041195,5
RTS0041196,6
RTS0041197,8
RTS0041198,8
RTS0041199,3
RTS0041200,7
RTS0041201,4
RTS0041202,2
RTS0041203,5
RTS0041204,4
RTS0041205,3
RTS0041206,7
RTS0041207,5
RTS0041208,9
RTS0041209,7
RTS0041210,3
RTS0041211,12
RTS0041212,14
RTS0041213,16
RTS0041214,10
RTS0041215,11
RTS0041216,5
RTS0041217,3
RTS0041218,3
RTS0041219,4
RTS0041220,3
RTS0041221,6
RTS0041222,2
RTS0041223,3
RTS0041224,6
RTS0041225,4
RTS0041226,4
RTS0041227,5
RTS0041228,2
RTS0041229,4
RTS0041230,2
RTS0041231,9
RTS0041232,8
RTS0041233,11
RTS0041234,18
RTS0041235,8
RTS0041236,6
RTS0041237,3
RTS0041238,4
RTS0041239,8
RTS0041240,6
RTS0041241,3
RTS0041242,4
RTS0041243,6
RTS0041244,4
RTS0041246,6
RTS0041247,6
RTS0041248,2
RTS0041249,2
RTS0041250,6
RTS0041251,3
RTS0041252,3
RTS0041253,6
RTS0041254,7
RTS0041255,5
RTS0041256,4
RTS0041257,4
RTS0041258,4
RTS0041259,6
RTS0041260,3
RTS0041261,3
RTS0041262,8
RTS0041263,8
RTS0041265,7
RTS0041266,8
RTS0041267,4
RTS0041268,6
RTS0041269,3
RTS0041270,3
RTS0041271,8
RTS0041272,1
RTS0041273,3
RTS0041274,6
RTS0041275,7
RTS0041276,3
RTS0041277,6
RTS0041278,5
RTS0041279,5
RTS0041280,9
RTS0041281,4
RTS0041282,2
RTS0041283,7
RTS0041284,7
RTS0041285,2
RTS0041286,7
RTS0041287,2
RTS0041288,4
RTS0041289,4
RTS0041290,10
RTS0041291,3
RTS0041292,4
RTS0041293,5
RTS0041294,9
RTS0041295,5
RTS0041296,4
RTS0041297,2
RTS0041298,3
RTS0041299,4
RTS0041300,5
RTS0041301,6
RTS0041302,4
RTS0041303,3
RTS0041304,8
RTS0041305,3
RTS0041306,3
RTS0041307,6
RTS0041308,7
RTS0041309,6
RTS0041310,3
RTS0041311,5
RTS0041312,4
RTS0041313,5
RTS0041314,5
RTS0041315,4
RTS0041316,31
RTS0041317,24
RTS0041318,39
RTS0041319,22
RTS0041320,24
RTS0041321,5
RTS0041322,3
RTS0041323,3
RTS0041324,5
RTS0041325,5
RTS0041326,4
RTS0041327,7
RTS0041328,5
RTS0041329,3
RTS0041330,5
RTS0041331,5
RTS0041332,2
RTS0041333,2
RTS0041334,5
RTS0041335,5
RTS0041346,21
RTS0041347,32
RTS0041348,32
RTS0041349,20
RTS0041350,50
RTS0041351,7
RTS0041352,1
RTS0041353,6
RTS0041354,2
RTS0041355,7
RTS0041356,4
RTS0041357,2
RTS0041358,3
RTS0041359,4
RTS0041360,2
RTS0041361,3
RTS0041362,7
RTS0041363,2
RTS0041364,2
RTS0041365,4
RTS0041366,3
RTS0041367,5
RTS0041368,4
RTS0041369,4
RTS0041370,2
RTS0041371,5
RTS0041372,5
RTS0041373,3
RTS0041374,7
RTS0041375,3
RTS0041376,4
RTS0041377,1
RTS0041378,2
RTS0041379,3
RTS0041380,5
RTS0041381,2
RTS0041382,4
RTS0041383,6
RTS0041384,2
RTS0041385,3
RTS0041386,2
RTS0041387,3
RTS0041388,9
RTS0041389,6
RTS0041390,6
RTS0041391,7
RTS0041392,6
RTS0041393,3
RTS0041394,2
RTS0041395,6
RTS0041396,2
RTS0041397,6
RTS0041398,5
RTS0041399,5
RTS0041400,6
RTS0041401,5
RTS0041402,5
RTS0041403,8
RTS0041404,6
RTS0041405,3
RTS0041406,4
RTS0041407,3
RTS0041408,5
RTS0041409,4
RTS0041410,3
RTS0041411,4
RTS0041412,4
RTS0041413,3
RTS0041414,3
RTS0041415,3
RTS0041416,1
RTS0041417,5
RTS0041418,4
RTS0041419,4
RTS0041420,2
RTS0041421,4
RTS0041422,4
RTS0041423,7
RTS0041424,6
RTS0041425,2
RTS0041426,7
RTS0041427,2
RTS0041428,7
RTS0041429,5
RTS0041430,3
RTS0041431,4
RTS0041432,2
RTS0041433,6
RTS0041434,1
RTS0041435,1
RTS0041436,2
RTS0041437,3
RTS0041438,2
RTS0041439,6
RTS0041440,5
RTS0041441,7
RTS0041442,6
RTS0041443,8
RTS0041444,2
RTS0041445,1
RTS0041446,3
RTS0041447,3
RTS0041448,1
RTS0041449,7
RTS0041450,2
RTS0041451,4
RTS0041452,3
RTS0041453,5
RTS0041454,4
RTS0041455,6
RTS0041456,1
RTS0041457,2
RTS0041458,3
RTS0041459,2
RTS0041460,2
RTS0041461,2
RTS0041462,3
RTS0041463,1
RTS0041464,4
RTS0041465,6
RTS0041466,4
RTS0041467,8
RTS0041468,7
RTS0041469,4
RTS0041470,3
RTS0041471,7
RTS0041472,4
RTS0041473,4
RTS0041474,2
RTS0041475,4
RTS0041476,5
RTS0041477,6
RTS0041478,3
RTS0041479,6
RTS0041480,2
RTS0041481,4
RTS0041482,6
RTS0041483,7
RTS0041484,3
RTS0041485,2
RTS0041486,4
RTS0041487,5
RTS0041488,4
RTS0041489,6
RTS0041490,1
RTS0041491,2
RTS0041492,2
RTS0041493,6
RTS0041494,3
RTS0041495,2
RTS0041496,42
RTS0041497,25
RTS0041498,37
RTS0041499,43
RTS0041500,33
RTS0041501,5
RTS0041502,6
RTS0041503,6
RTS0041504,9
RTS0041505,2
RTS0041506,6
RTS0041507,2
RTS0041508,3
RTS0041509,2
RTS0041510,3
RTS0041511,7
RTS0041512,6
RTS0041513,5
RTS0041514,4
RTS0041515,1
RTS0041516,3
RTS0041517,5
RTS0041518,4
RTS0041519,5
RTS0041520,3
RTS0041521,3
RTS0041523,5
RTS0041524,2
RTS0041525,2
RTS0041526,33
RTS0041527,56
RTS0041528,67
RTS0041529,12
RTS0041530,31
RTS0041531,4
RTS0041532,2
RTS0041533,3
RTS0041534,6
RTS0041535,1
RTS0041536,4
RTS0041537,3
RTS0041538,3
RTS0041540,3
RTS0041541,6
RTS0041542,3
RTS0041543,2
RTS0041544,7
RTS0041545,4
RTS0041546,8
RTS0041547,19
RTS0041548,11
RTS0041549,1
RTS0041550,12
RTS0041551,17
RTS0041552,12
RTS0041553,5
RTS0041554,1
RTS0041555,11
RTS0041556,6
RTS0041557,4
RTS0041558,4
RTS0041559,4
RTS0041560,1
RTS0041561,4
RTS0041562,6
RTS0041563,7
RTS0041564,3
RTS0041565,7
RTS0041566,5
RTS0041567,8
RTS0041568,11
RTS0041569,5
RTS0041570,7
RTS0041571,2
RTS0041572,1
RTS0041574,4
RTS0041575,3
RTS0041576,7
RTS0041577,5
RTS0041578,7
RTS0041579,3
RTS0041580,6
RTS0041581,5
RTS0041582,7
RTS0041583,8
RTS0041584,5
RTS0041585,7
RTS0041586,3
RTS0041587,4
RTS0041588,3
RTS0041589,3
RTS0041590,3
RTS0041593,4
RTS0041594,3
RTS0041596,5
RTS0041597,4
RTS0041598,4
RTS0041600,8
RTS0041601,5
RTS0041602,5
RTS0041603,5
RTS0041604,6
RTS0041605,6
RTS0041606,3
RTS0041607,3
RTS0041608,3
RTS0041609,2
RTS0041610,3
RTS0041611,4
RTS0041612,3
RTS0041613,2
RTS0041614,3
RTS0041615,4
RTS0041616,2
RTS0041617,6
RTS0041618,1
RTS0041619,3
RTS0041620,3
RTS0041621,1
RTS0041622,4
RTS0041624,1
RTS0041625,4
RTS0041626,9
RTS0041627,10
RTS0041628,9
RTS0041629,9
RTS0041630,11
RTS0041631,9
RTS0041632,8
RTS0041633,3
RTS0041634,6
RTS0041635,5
RTS0041636,7
RTS0041637,6
RTS0041638,11
RTS0041639,6
RTS0041640,5
RTS0041641,3
RTS0041642,8
RTS0041643,5
RTS0041644,3
RTS0041645,1
RTS0041646,5
RTS0041647,4
RTS0041648,2
RTS0041649,3
RTS0041650,5
RTS0041651,3
RTS0041652,3
RTS0041653,2
RTS0041654,5
RTS0041655,3
RTS0041656,7
RTS0041657,6
RTS0041658,4
RTS0041659,4
RTS0041660,2
RTS0041661,13
RTS0041662,8
RTS0041663,3
RTS0041664,6
RTS0041665,4
RTS0041666,5
RTS0041667,6
RTS0041668,5
RTS0041669,5
RTS0041670,5
RTS0041671,6
RTS0041672,3
RTS0041673,5
RTS0041674,6
RTS0041675,1
RTS0041676,8
RTS0041677,1
RTS0041678,7
RTS0041679,8
RTS0041680,3
RTS0041681,1
RTS0041682,3
RTS0041683,4
RTS0041684,5
RTS0041685,7
RTS0041686,3
RTS0041687,3
RTS0041688,9
RTS0041689,5
RTS0041690,10
RTS0041691,10
RTS0041692,5
RTS0041693,8
RTS0041694,8
RTS0041695,5
RTS0041696,3
RTS0041697,4
RTS0041698,6
RTS0041699,2
RTS0041700,2
RTS0041701,5
RTS0041702,6
RTS0041703,8
RTS0041704,4
RTS0041705,7
RTS0041706,5
RTS0041707,3
RTS0041708,5
RTS0041709,6
RTS0041710,2
RTS0041711,6
RTS0041712,9
RTS0041713,4
RTS0041715,6
RTS0041716,49
RTS0041717,37
RTS0041718,46
RTS0041719,39
RTS0041720,42
RTS0041721,11
RTS0041722,4
RTS0041723,4
RTS0041724,1
RTS0041725,3
RTS0041727,8
RTS0041728,6
RTS0041729,1
RTS0041730,4
RTS0041731,6
RTS0041732,3
RTS0041733,3
RTS0041734,3
RTS0041735,7
RTS0041736,3
RTS0041737,4
RTS0041738,6
RTS0041739,7
RTS0041740,2
RTS0041741,6
RTS0041742,4
RTS0041743,8
RTS0041744,10
RTS0041745,9
RTS0041746,9
RTS0041747,7
RTS0041748,5
RTS0041749,5
RTS0041750,5
RTS0041751,5
RTS0041752,3
RTS0041753,7
RTS0041754,3
RTS0041755,1
RTS0041756,19
RTS0041757,11
RTS0041758,6
RTS0041759,11
RTS0041760,9
RTS0041761,4
RTS0041762,2
RTS0041763,6
RTS0041764,3
RTS0041765,4
RTS0041766,1
RTS0041767,3
RTS0041768,2
RTS0041769,3
RTS0041770,6
RTS0041771,5
RTS0041772,5
RTS0041773,2
RTS0041774,3
RTS0041775,4
RTS0041776,7
RTS0041777,4
RTS0041778,3
RTS0041779,3
RTS0041780,4
RTS0041781,3
RTS0041782,6
RTS0041783,3
RTS0041784,2
RTS0041785,7
RTS0041786,1
RTS0041787,8
RTS0041788,1
RTS0041789,7
RTS0041790,8
RTS0041791,14
RTS0041793,12
RTS0041794,8
RTS0041795,5
RTS0041796,1
RTS0041797,3
RTS0041798,2
RTS0041799,4
RTS0041800,1
RTS0041801,1
RTS0041802,3
RTS0041803,4
RTS0041805,3
RTS0041806,8
RTS0041807,9
RTS0041808,24
RTS0041809,19
RTS0041810,19
RTS0041811,6
RTS0041812,5
RTS0041813,6
RTS0041814,10
RTS0041815,6
RTS0041816,5
RTS0041817,3
RTS0041818,1
RTS0041819,2
RTS0041820,4
RTS0041821,6
RTS0041822,1
RTS0041823,1
RTS0041824,5
RTS0041825,5
RTS0041826,4
RTS0041827,5
RTS0041828,3
RTS0041829,3
RTS0041830,4
RTS0041831,2
RTS0041832,4
RTS0041833,4
RTS0041834,2
RTS0041835,4
RTS0041836,10
RTS0041837,6
RTS0041838,4
RTS0041839,7
RTS0041840,3
RTS0041841,2
RTS0041842,7
RTS0041843,4
RTS0041844,6
RTS0041845,5
RTS0041846,4
RTS0041847,3
RTS0041848,2
RTS0041849,3
RTS0041850,3
RTS0041851,3
RTS0041852,3
RTS0041853,3
RTS0041854,2
RTS0041855,3
RTS0041856,7
RTS0041857,2
RTS0041858,5
RTS0041859,6
RTS0041860,3
RTS0041861,5
RTS0041862,2
RTS0041863,4
RTS0041864,6
RTS0041865,8
RTS0041866,8
RTS0041867,2
RTS0041868,5
RTS0041869,2
RTS0041870,5
RTS0041871,2
RTS0041872,5
RTS0041873,3
RTS0041874,3
RTS0041875,4
RTS0041876,12
RTS0041877,18
RTS0041878,9
RTS0041879,12
RTS0041880,15
RTS0041881,8
RTS0041882,11
RTS0041883,14
RTS0041884,7
RTS0041885,13
RTS0041886,25
RTS0041887,62
RTS0041888,53
RTS0041889,42
RTS0041890,41
RTS0041891,49
RTS0041892,36
RTS0041893,49
RTS0041894,23
RTS0041895,39
RTS0041896,27
RTS0041897,10
RTS0041898,14
RTS0041899,20
RTS0041900,6
RTS0041901,1
RTS0041902,6
RTS0041903,10
RTS0041904,3
RTS0041905,7
RTS0041906,429
RTS0041907,6
RTS0041908,133
RTS0041909,6
RTS0041910,106
RTS0041911,3
RTS0041912,2
RTS0041913,6
RTS0041914,3
RTS0041915,5
RTS0041916,292
RTS0041917,340
RTS0041918,378
RTS0041919,815
RTS0041920,438
RTS0041922,4
RTS0041923,5
RTS0041924,2
RTS0041925,4
RTS0041926,4
RTS0041927,2
RTS0041928,2
RTS0041929,5
RTS0041930,6
RTS0041931,5
RTS0041932,8
RTS0041933,5
RTS0041934,6
RTS0041935,5
RTS0041936,4
RTS0041937,7
RTS0041938,6
RTS0041939,9
RTS0041940,4
RTS0041941,5
RTS0041942,9
RTS0041943,4
RTS0041944,5
RTS0041945,1
RTS0041946,6
RTS0041947,3
RTS0041948,2
RTS0041949,7
RTS0041950,7
RTS0041951,5
RTS0041952,9
RTS0041953,3
RTS0041954,4
RTS0041955,2
RTS0041956,6
RTS0041957,7
RTS0041958,2
RTS0041959,5
RTS0041960,4
RTS0041961,3
RTS0041962,6
RTS0041963,5
RTS0041964,5
RTS0041965,3
RTS0041966,4
RTS0041967,2
RTS0041968,4
RTS0041969,6
RTS0041971,6
RTS0041972,15
RTS0041973,16
RTS0041974,7
RTS0041975,8
RTS0041976,3
RTS0041977,9
RTS0041978,7
RTS0041979,6
RTS0041980,1
RTS0041981,24
RTS0041982,21
RTS0041983,24
RTS0041984,18
RTS0041985,36
RTS0041986,8
RTS0041987,6
RTS0041988,5
RTS0041989,7
RTS0041990,13
RTS0041991,4
RTS0041992,4
RTS0041993,10
RTS0041994,9
RTS0041995,10
RTS0041996,3
RTS0041997,3
RTS0041998,3
RTS0041999,5
RTS0042000,6
RTS0042001,6
RTS0042002,4
RTS0042003,2
RTS0042004,4
RTS0042005,7
RTS0042006,3
RTS0042007,6
RTS0042008,9
RTS0042009,8
RTS0042010,7
RTS0042011,9
RTS0042012,10
RTS0042013,10
RTS0042014,4
RTS0042015,3
RTS0042016,4
RTS0042017,4
RTS0042018,4
RTS0042019,6
RTS0042020,2
RTS0042021,9
RTS0042022,15
RTS0042023,19
RTS0042024,6
RTS0042025,12
RTS0042027,5
RTS0042028,3
RTS0042029,8
RTS0042030,6
RTS0042031,7
RTS0042032,6
RTS0042033,4
RTS0042034,4
RTS0042035,4
RTS0042036,20
RTS0042037,20
RTS0042038,10
RTS0042039,7
RTS0042040,8
RTS0042041,3
RTS0042042,3
RTS0042043,4
RTS0042044,2
RTS0042045,4
RTS0042046,9
RTS0042047,10
RTS0042048,2
RTS0042049,3
RTS0042050,9
RTS0042051,7
RTS0042052,5
RTS0042053,6
RTS0042054,3
RTS0042055,7
RTS0042056,8
RTS0042057,1
RTS0042058,3
RTS0042059,2
RTS0042060,3
RTS0042061,5
RTS0042062,11
RTS0042063,23
RTS0042064,6
RTS0042065,17
RTS0042066,7
RTS0042067,11
RTS0042068,3
RTS0042069,6
RTS0042071,5
RTS0042072,5
RTS0042073,1
RTS0042074,4
RTS0042075,4
RTS0042076,5
RTS0042077,2
RTS0042078,2
RTS0042079,1
RTS0042080,3
RTS0042081,13
RTS0042082,8
RTS0042083,8
RTS0042084,5
RTS0042085,5
RTS0042086,2
RTS0042087,4
RTS0042088,5
RTS0042089,2
RTS0042090,9
RTS0042091,7
RTS0042092,3
RTS0042093,3
RTS0042094,1
RTS0042095,2
RTS0042096,5
RTS0042097,2
RTS0042098,4
RTS0042099,5
RTS0042100,3
RTS0042101,6
RTS0042102,2
RTS0042103,5
RTS0042104,1
RTS0042105,9
RTS0042106,7
RTS0042107,6
RTS0042108,1
RTS0042109,3
RTS0042110,3
RTS0042111,2
RTS0042112,8
RTS0042113,4
RTS0042114,9
RTS0042115,10
RTS0042116,3
RTS0042117,8
RTS0042118,4
RTS0042119,2
RTS0042120,4
RTS0042121,11
RTS0042122,7
RTS0042123,13
RTS0042124,8
RTS0042125,4
RTS0042126,3
RTS0042127,3
RTS0042128,5
RTS0042129,8
RTS0042130,2
RTS0042131,2
RTS0042132,5
RTS0042133,6
RTS0042134,2
RTS0042135,4
RTS0042136,3
RTS0042137,6
RTS0042138,1
RTS0042139,4
RTS0042140,5
RTS0042141,3
RTS0042142,5
RTS0042143,8
RTS0042144,4
RTS0042145,5
RTS0042146,7
RTS0042147,1
RTS0042148,7
RTS0042149,4
RTS0042150,3
RTS0042151,6
RTS0042152,5
RTS0042153,3
RTS0042154,7
RTS0042155,5
RTS0042156,2
RTS0042157,5
RTS0042158,4
RTS0042159,5
RTS0042160,2
RTS0042161,1
RTS0042162,3
RTS0042163,2
RTS0042164,4
RTS0042165,1
RTS0042166,11
RTS0042167,8
RTS0042168,7
RTS0042169,2
RTS0042170,1
RTS0042171,5
RTS0042172,12
RTS0042173,15
RTS0042174,16
RTS0042175,16
RTS0042176,2
RTS0042177,7
RTS0042178,9
RTS0042179,2
RTS0042180,5
RTS0042181,3
RTS0042182,5
RTS0042183,2
RTS0042184,5
RTS0042185,4
RTS0042186,3
RTS0042187,2
RTS0042188,6
RTS0042189,4
RTS0042190,3
RTS0042191,2
RTS0042192,2
RTS0042193,8
RTS0042194,9
RTS0042196,2
RTS0042197,5
RTS0042198,4
RTS0042199,5
RTS0042200,4
RTS0042201,4
RTS0042202,4
RTS0042203,3
RTS0042204,3
RTS0042205,2
RTS0042206,3
RTS0042207,4
RTS0042208,5
RTS0042209,4
RTS0042210,2
RTS0042211,5
RTS0042212,4
RTS0042213,3
RTS0042214,3
RTS0042215,5
RTS0042216,2
RTS0042217,6
RTS0042218,8
RTS0042219,2
RTS0042220,7
RTS0042222,1
RTS0042223,4
RTS0042224,5
RTS0042225,5
RTS0042226,3
RTS0042227,4
RTS0042228,7
RTS0042229,7
RTS0042230,7
RTS0042231,3
RTS0042232,5
RTS0042233,9
RTS0042234,5
RTS0042235,3
RTS0042236,11
RTS0042237,11
RTS0042238,13
RTS0042239,6
RTS0042240,14
RTS0042241,3
RTS0042242,1
RTS0042243,8
RTS0042244,5
RTS0042245,3
RTS0042246,4
RTS0042247,13
RTS0042248,21
RTS0042249,10
RTS0042250,10
RTS0042251,8
RTS0042252,3
RTS0042253,3
RTS0042254,6
RTS0042255,5
RTS0042256,13
RTS0042257,4
RTS0042258,12
RTS0042259,15
RTS0042260,12
RTS0042261,14
RTS0042262,9
RTS0042263,15
RTS0042264,17
RTS0042265,14
RTS0042266,4
RTS0042267,5
RTS0042268,2
RTS0042270,2
RTS0042271,1
RTS0042272,3
RTS0042273,2
RTS0042274,3
RTS0042275,1
RTS0042276,6
RTS0042277,8
RTS0042278,2
RTS0042279,8
RTS0042280,7
RTS0042281,4
RTS0042282,3
RTS0042283,1
RTS0042284,3
RTS0042285,3
RTS0042286,3
RTS0042287,8
RTS0042288,7
RTS0042289,8
RTS0042290,9
RTS0042291,11
RTS0042292,13
RTS0042293,13
RTS0042294,10
RTS0042295,11
RTS0042296,11
RTS0042297,15
RTS0042298,12
RTS0042299,15
RTS0042300,25
RTS0042301,7
RTS0042302,2
RTS0042303,4
RTS0042304,2
RTS0042305,6
RTS0042306,9
RTS0042307,7
RTS0042308,5
RTS0042309,7
RTS0042310,8
RTS0042311,4
RTS0042312,4
RTS0042313,1
RTS0042314,7
RTS0042315,3
RTS0042316,10
RTS0042317,4
RTS0042318,6
RTS0042319,2
RTS0042320,2
RTS0042321,1
RTS0042322,2
RTS0042323,2
RTS0042324,8
RTS0042325,6
RTS0042326,5
RTS0042327,8
RTS0042328,2
RTS0042329,3
RTS0042330,5
RTS0042331,2
RTS0042332,11
RTS0042333,10
RTS0042334,6
RTS0042335,9
RTS0042336,2
RTS0042337,6
RTS0042338,8
RTS0042339,3
RTS0042340,1
RTS0042341,9
RTS0042342,5
RTS0042343,7
RTS0042344,11
RTS0042345,3
RTS0042346,5
RTS0042347,6
RTS0042348,2
RTS0042349,3
RTS0042350,5
RTS0042351,3
RTS0042352,3
RTS0042353,2
RTS0042354,1
RTS0042355,4
RTS0042356,3
RTS0042357,5
RTS0042359,4
RTS0042360,5
RTS0042361,5
RTS0042362,5
RTS0042363,8
RTS0042364,7
RTS0042365,6
RTS0042366,2
RTS0042367,3
RTS0042368,6
RTS0042369,4
RTS0042370,2
RTS0042371,6
RTS0042372,2
RTS0042373,5
RTS0042374,1
RTS0042375,2
RTS0042376,1
RTS0042377,2
RTS0042378,1
RTS0042379,4
RTS0042380,7
RTS0042381,1
RTS0042382,6
RTS0042383,9
RTS0042384,4
RTS0042385,3
RTS0042386,7
RTS0042387,8
RTS0042388,25
RTS0042389,23
RTS0042390,12
RTS0042391,4
RTS0042392,10
RTS0042393,4
RTS0042394,3
RTS0042395,7
RTS0042396,1
RTS0042397,2
RTS0042398,1
RTS0042399,7
RTS0042400,6
RTS0042401,2
RTS0042402,4
RTS0042403,4
RTS0042404,9
RTS0042405,6
RTS0042406,8
RTS0042407,5
RTS0042408,7
RTS0042410,4
RTS0042411,7
RTS0042412,7
RTS0042413,11
RTS0042414,15
RTS0042415,11
RTS0042416,11
RTS0042417,26
RTS0042418,15
RTS0042419,11
RTS0042420,10
RTS0042421,6
RTS0042422,2
RTS0042423,2
RTS0042424,3
RTS0042425,2
RTS0042426,4
RTS0042427,3
RTS0042428,9
RTS0042429,6
RTS0042431,5
RTS0042432,3
RTS0042433,4
RTS0042434,4
RTS0042435,5
RTS0042436,8
RTS0042437,4
RTS0042438,6
RTS0042439,1
RTS0042440,1
RTS0042441,4
RTS0042442,3
RTS0042443,2
RTS0042444,3
RTS0042445,3
RTS0042446,5
RTS0042447,6
RTS0042448,4
RTS0042449,5
RTS0042450,4
RTS0042451,8
RTS0042452,7
RTS0042453,5
RTS0042454,6
RTS0042455,1
RTS0042456,4
RTS0042457,3
RTS0042458,5
RTS0042460,8
RTS0042461,12
RTS0042462,5
RTS0042463,12
RTS0042464,9
RTS0042465,8
RTS0042466,3
RTS0042468,5
RTS0042469,7
RTS0042470,5
RTS0042471,11
RTS0042472,3
RTS0042473,4
RTS0042474,9
RTS0042475,14
RTS0042476,2
RTS0042477,6
RTS0042478,3
RTS0042479,4
RTS0042480,3
RTS0042481,11
RTS0042482,11
RTS0042483,41
RTS0042484,31
RTS0042485,15
RTS0042486,3
RTS0042487,4
RTS0042488,3
RTS0042489,4
RTS0042490,1
RTS0042491,5
RTS0042492,6
RTS0042493,6
RTS0042494,3
RTS0042495,1
RTS0042496,2
RTS0042497,4
RTS0042498,6
RTS0042499,9
RTS0042500,8
RTS0042501,1
RTS0042502,6
RTS0042503,6
RTS0042504,1
RTS0042505,2
RTS0042506,2
RTS0042507,7
RTS0042508,2
RTS0042509,1
RTS0042510,3
RTS0042515,2
RTS0042522,3
RTS0042526,3
RTS0042527,2
RTS0042528,1
RTS0042529,5
RTS0042530,5
RTS0042531,2
RTS0042532,4
RTS0042533,1
RTS0042534,1
RTS0042535,3
RTS0042536,21
RTS0042537,11
RTS0042538,13
RTS0042539,28
RTS0042540,25
RTS0042541,2
RTS0042542,8
RTS0042543,2
RTS0042544,3
RTS0042545,4
RTS0042546,2
RTS0042547,2
RTS0042548,7
RTS0042549,3
RTS0042550,5
RTS0042551,4
RTS0042552,5
RTS0042553,3
RTS0042554,1
RTS0042555,3
RTS0042556,2
RTS0042557,1
RTS0042558,1
RTS0042559,5
RTS0042560,1
RTS0042561,2
RTS0042562,8
RTS0042563,7
RTS0042564,2
RTS0042565,7
RTS0042566,5
RTS0042567,3
RTS0042568,8
RTS0042569,9
RTS0042570,6
RTS0042571,7
RTS0042572,6
RTS0042573,9
RTS0042574,12
RTS0042575,11
RTS0042576,11
RTS0042577,14
RTS0042578,4
RTS0042579,11
RTS0042580,4
RTS0042581,7
RTS0042582,2
RTS0042583,10
RTS0042584,3
RTS0042585,4
RTS0042586,2
RTS0042587,1
RTS0042588,5
RTS0042589,4
RTS0042590,5
RTS0042591,7
RTS0042592,6
RTS0042593,3
RTS0042594,2
RTS0042595,5
RTS0042596,9
RTS0042597,11
RTS0042598,27
RTS0042599,13
RTS0042600,12
RTS0042601,3
RTS0042602,3
RTS0042603,5
RTS0042604,4
RTS0042605,5
RTS0042606,6
RTS0042608,5
RTS0042609,3
RTS0042610,2
RTS0042611,4
RTS0042613,6
RTS0042614,4
RTS0042615,2
RTS0042616,8
RTS0042617,7
RTS0042618,4
RTS0042619,4
RTS0042620,1
RTS0042623,2
RTS0042624,4
RTS0042625,3
RTS0042627,5
RTS0042628,4
RTS0042629,3
RTS0042630,7
RTS0042631,2
RTS0042633,6
RTS0042634,6
RTS0042635,5
RTS0042636,43
RTS0042637,20
RTS0042638,39
RTS0042639,18
RTS0042640,24
RTS0042641,5
RTS0042642,3
RTS0042643,2
RTS0042644,8
RTS0042645,4
RTS0042646,4
RTS0042647,5
RTS0042648,7
RTS0042649,7
RTS0042650,3
RTS0042651,2
RTS0042652,3
RTS0042653,3
RTS0042654,1
RTS0042655,3
RTS0042656,8
RTS0042657,8
RTS0042658,4
RTS0042659,7
RTS0042660,1
RTS0042661,2
RTS0042662,4
RTS0042663,6
RTS0042664,5
RTS0042665,6
RTS0042666,2
RTS0042667,1
RTS0042668,4
RTS0042669,9
RTS0042670,2
RTS0042671,28
RTS0042672,20
RTS0042673,24
RTS0042674,17
RTS0042675,37
RTS0042676,2
RTS0042678,4
RTS0042679,11
RTS0042680,5
RTS0042681,16
RTS0042682,10
RTS0042683,6
RTS0042684,9
RTS0042685,9
RTS0042686,4
RTS0042687,6
RTS0042688,3
RTS0042689,4
RTS0042690,5
RTS0042691,7
RTS0042692,2
RTS0042693,5
RTS0042695,3
RTS0042697,3
RTS0042698,1
RTS0042699,4
RTS0042700,6
RTS0042701,3
RTS0042702,7
RTS0042703,3
RTS0042704,5
RTS0042706,4
RTS0042707,10
RTS0042708,8
RTS0042709,7
RTS0042710,10
RTS0042711,27
RTS0042712,34
RTS0042713,17
RTS0042714,22
RTS0042715,13
RTS0042716,5
RTS0042717,2
RTS0042718,1
RTS0042719,3
RTS0042720,5
RTS0042721,3
RTS0042722,5
RTS0042723,4
RTS0042724,4
RTS0042725,3
RTS0042726,2
RTS0042727,3
RTS0042728,1
RTS0042729,3
RTS0042730,1
RTS0042731,1
RTS0042732,2
RTS0042733,3
RTS0042734,1
RTS0042736,20
RTS0042737,34
RTS0042738,31
RTS0042739,19
RTS0042740,30
RTS0042741,1
RTS0042742,1
RTS0042743,4
RTS0042744,1
RTS0042745,3
RTS0042746,1
RTS0042747,4
RTS0042748,3
RTS0042749,3
RTS0042750,5
RTS0042751,7
RTS0042752,2
RTS0042753,2
RTS0042754,2
RTS0042755,4
RTS0042756,2
RTS0042757,12
RTS0042758,4
RTS0042759,6
RTS0042760,1
RTS0042761,4
RTS0042762,4
RTS0042763,4
RTS0042764,4
RTS0042766,2
RTS0042767,6
RTS0042768,1
RTS0042769,5
RTS0042770,3
RTS0042771,3
RTS0042772,7
RTS0042773,5
RTS0042774,1
RTS0042775,3
RTS0042776,12
RTS0042777,11
RTS0042778,8
RTS0042779,6
RTS0042780,13
RTS0042781,3
RTS0042782,4
RTS0042783,3
RTS0042784,5
RTS0042785,5
RTS0042786,17
RTS0042787,9
RTS0042788,9
RTS0042789,7
RTS0042790,12
RTS0042791,1220
RTS0042792,291
RTS0042793,430
RTS0042794,374
RTS0042795,532
RTS0042796,3
RTS0042797,8
RTS0042798,9
RTS0042799,6
RTS0042800,2
RTS0042801,3
RTS0042802,8
RTS0042803,1
RTS0042804,3
RTS0042805,5
RTS0042806,4
RTS0042807,9
RTS0042808,8
RTS0042809,6
RTS0042810,5
RTS0042811,9
RTS0042812,7
RTS0042813,5
RTS0042814,7
RTS0042815,13
RTS0042816,2
RTS0042817,5
RTS0042818,5
RTS0042819,6
RTS0042821,1
RTS0042822,2
RTS0042823,2
RTS0042824,4
RTS0042825,4
RTS0042826,8
RTS0042827,2
RTS0042828,5
RTS0042829,3
RTS0042830,7
RTS0042831,5
RTS0042832,2
RTS0042833,2
RTS0042834,7
RTS0042835,5
RTS0042836,7
RTS0042837,3
RTS0042838,2
RTS0042839,1
RTS0042840,5
RTS0042841,5
RTS0042842,5
RTS0042843,1
RTS0042844,5
RTS0042845,3
RTS0042846,2
RTS0042847,12
RTS0042848,11
RTS0042849,6
RTS0042850,5
RTS0042851,5
RTS0042852,5
RTS0042853,5
RTS0042854,10
RTS0042855,4
RTS0042856,3
RTS0042857,5
RTS0042858,6
RTS0042859,10
RTS0042860,6
RTS0042861,2
RTS0042862,1
RTS0042863,2
RTS0042864,6
RTS0042865,7
RTS0042866,2
RTS0042867,12
RTS0042868,5
RTS0042869,11
RTS0042870,8
RTS0042871,4
RTS0042872,2
RTS0042873,4
RTS0042874,3
RTS0042875,5
RTS0042876,10
RTS0042877,1
RTS0042878,7
RTS0042879,3
RTS0042880,6
RTS0042881,4
RTS0042882,6
RTS0042883,6
RTS0042884,6
RTS0042885,9
RTS0042886,5
RTS0042887,4
RTS0042888,5
RTS0042889,4
RTS0042890,6
RTS0042891,1
RTS0042892,4
RTS0042893,7
RTS0042894,5
RTS0042895,4
RTS0042896,13
RTS0042897,11
RTS0042898,8
RTS0042899,7
RTS0042900,12
RTS0042901,4
RTS0042902,4
RTS0042903,4
RTS0042904,3
RTS0042905,8
RTS0042906,39
RTS0042907,22
RTS0042908,43
RTS0042909,41
RTS0042910,24
RTS0042911,2
RTS0042912,5
RTS0042913,3
RTS0042914,4
RTS0042915,2
RTS0042916,2
RTS0042917,6
RTS0042918,3
RTS0042919,8
RTS0042920,4
RTS0042921,4
RTS0042922,5
RTS0042923,3
RTS0042924,6
RTS0042925,2
RTS0042926,4
RTS0042927,3
RTS0042928,3
RTS0042929,4
RTS0042930,5
RTS0042931,1
RTS0042932,2
RTS0042933,5
RTS0042934,7
RTS0042935,5
RTS0042936,4
RTS0042937,3
RTS0042938,7
RTS0042939,5
RTS0042940,8
RTS0042941,38
RTS0042942,28
RTS0042943,56
RTS0042944,35
RTS0042945,29
RTS0042946,5
RTS0042947,7
RTS0042948,3
RTS0042949,2
RTS0042950,6
RTS0042951,1
RTS0042952,5
RTS0042953,4
RTS0042954,4
RTS0042955,5
RTS0042956,7
RTS0042957,4
RTS0042958,6
RTS0042959,7
RTS0042960,5
RTS0042961,4
RTS0042962,8
RTS0042963,6
RTS0042964,3
RTS0042965,6
RTS0042966,3
RTS0042967,5
RTS0042968,1
RTS0042969,2
RTS0042970,5
RTS0042971,5
RTS0042972,8
RTS0042973,7
RTS0042974,1
RTS0042975,4
RTS0042976,7
RTS0042977,4
RTS0042978,9
RTS0042979,5
RTS0042980,5
RTS0042981,3
RTS0042982,4
RTS0042983,12
RTS0042984,4
RTS0042985,6
RTS0042987,1
RTS0042988,5
RTS0042989,6
RTS0042990,7
RTS0042991,7
RTS0042992,5
RTS0042993,3
RTS0042994,7
RTS0042995,8
RTS0042996,3
RTS0042997,5
RTS0042998,3
RTS0042999,5
RTS0043000,3
RTS0043001,2
RTS0043002,2
RTS0043003,4
RTS0043004,6
RTS0043005,5
RTS0043006,7
RTS0043007,3
RTS0043008,4
RTS0043009,5
RTS0043010,2
RTS0043011,8
RTS0043012,4
RTS0043013,5
RTS0043014,9
RTS0043015,2
RTS0043016,6
RTS0043017,5
RTS0043018,6
RTS0043019,2
RTS0043020,4
RTS0043021,4
RTS0043023,6
RTS0043024,9
RTS0043025,3
RTS0043026,8
RTS0043027,6
RTS0043028,8
RTS0043029,5
RTS0043030,8
RTS0043031,3
RTS0043032,7
RTS0043033,4
RTS0043034,2
RTS0043035,4
RTS0043036,10
RTS0043037,3
RTS0043038,6
RTS0043039,3
RTS0043040,5
RTS0043041,5
RTS0043042,5
RTS0043043,4
RTS0043044,3
RTS0043045,7
RTS0043046,6
RTS0043047,6
RTS0043048,5
RTS0043049,5
RTS0043050,1
RTS0043051,7
RTS0043052,3
RTS0043053,4
RTS0043054,3
RTS0043055,4
RTS0043056,4
RTS0043057,7
RTS0043058,2
RTS0043059,3
RTS0043060,5
RTS0043061,22
RTS0043062,5
RTS0043063,6
RTS0043064,5
RTS0043065,6
RTS0043066,10
RTS0043067,12
RTS0043068,4
RTS0043069,10
RTS0043070,7
RTS0043072,9
RTS0043073,3
RTS0043074,2
RTS0043076,6
RTS0043077,4
RTS0043078,3
RTS0043079,4
RTS0043080,5
RTS0043081,7
RTS0043082,2
RTS0043083,3
RTS0043084,2
RTS0043085,4
RTS0043086,7
RTS0043087,3
RTS0043088,3
RTS0043089,6
RTS0043090,2
RTS0043091,2
RTS0043092,3
RTS0043093,3
RTS0043094,5
RTS0043095,4
RTS0043096,1
RTS0043097,3
RTS0043098,4
RTS0043099,6
RTS0043100,2
RTS0043101,9
RTS0043102,6
RTS0043103,2
RTS0043104,6
RTS0043105,4
RTS0043106,12
RTS0043107,4
RTS0043108,2
RTS0043109,8
RTS0043110,9
RTS0043111,81
RTS0043112,52
RTS0043113,59
RTS0043114,82
RTS0043115,23
RTS0043116,2
RTS0043117,7
RTS0043118,1
RTS0043119,4
RTS0043120,4
RTS0043121,1
RTS0043122,2
RTS0043123,1
RTS0043124,2
RTS0043125,1
RTS0043126,18
RTS0043127,14
RTS0043128,14
RTS0043129,10
RTS0043130,13
RTS0043131,6
RTS0043132,3
RTS0043133,8
RTS0043134,4
RTS0043135,3
RTS0043136,6
RTS0043137,2
RTS0043138,7
RTS0043139,4
RTS0043140,6
RTS0043141,4
RTS0043142,3
RTS0043143,3
RTS0043144,1
RTS0043145,2
RTS0043146,2
RTS0043147,3
RTS0043148,5
RTS0043149,5
RTS0043150,4
RTS0043151,5
RTS0043152,8
RTS0043153,7
RTS0043154,9
RTS0043155,8
RTS0043156,5
RTS0043157,8
RTS0043159,9
RTS0043160,12
RTS0043161,4
RTS0043162,6
RTS0043163,5
RTS0043164,5
RTS0043165,2
RTS0043167,1
RTS0043168,3
RTS0043169,3
RTS0043170,8
RTS0043171,14
RTS0043172,15
RTS0043173,15
RTS0043174,13
RTS0043175,8
RTS0043176,3
RTS0043177,3
RTS0043178,4
RTS0043179,4
RTS0043180,7
RTS0043181,7
RTS0043182,5
RTS0043183,1
RTS0043184,1
RTS0043185,3
RTS0043186,8
RTS0043187,2
RTS0043188,5
RTS0043189,6
RTS0043190,5
RTS0043191,9
RTS0043192,5
RTS0043193,6
RTS0043194,9
RTS0043195,4
RTS0043196,6
RTS0043197,2
RTS0043198,1
RTS0043199,3
RTS0043200,8
RTS0043201,7
RTS0043202,4
RTS0043203,7
RTS0043204,12
RTS0043205,8
RTS0043206,7
RTS0043207,5
RTS0043208,2
RTS0043209,8
RTS0043210,8
RTS0043211,5
RTS0043212,8
RTS0043213,5
RTS0043214,4
RTS0043215,5
RTS0043216,7
RTS0043217,4
RTS0043218,4
RTS0043219,14
RTS0043220,4
RTS0043221,2
RTS0043222,3
RTS0043223,6
RTS0043224,2
RTS0043225,6
RTS0043226,8
RTS0043227,2
RTS0043228,4
RTS0043229,3
RTS0043230,7
RTS0043231,13
RTS0043232,10
RTS0043233,3
RTS0043234,5
RTS0043235,6
RTS0043236,3
RTS0043237,4
RTS0043238,1
RTS0043240,6
RTS0043241,5
RTS0043242,4
RTS0043243,1
RTS0043244,2
RTS0043245,4
RTS0043246,5
RTS0043247,4
RTS0043248,4
RTS0043249,3
RTS0043250,10
RTS0043251,8
RTS0043252,14
RTS0043253,7
RTS0043254,15
RTS0043255,7
RTS0043256,5
RTS0043257,7
RTS0043258,3
RTS0043259,2
RTS0043260,6
RTS0043261,3
RTS0043262,12
RTS0043263,2
RTS0043264,1
RTS0043265,4
RTS0043266,6
RTS0043267,4
RTS0043268,5
RTS0043269,5
RTS0043270,5
RTS0043271,5
RTS0043272,8
RTS0043273,6
RTS0043274,11
RTS0043275,7
RTS0043276,3
RTS0043277,9
RTS0043278,10
RTS0043279,10
RTS0043280,6
RTS0043281,3
RTS0043282,9
RTS0043283,8
RTS0043284,15
RTS0043285,7
RTS0043286,8
RTS0043287,7
RTS0043288,15
RTS0043289,9
RTS0043290,5
RTS0043291,4
RTS0043292,7
RTS0043293,8
RTS0043294,6
RTS0043295,7
RTS0043296,9
RTS0043297,6
RTS0043299,5
RTS0043300,5
RTS0043301,5
RTS0043302,4
RTS0043303,2
RTS0043304,6
RTS0043306,2
RTS0043307,5
RTS0043309,6
RTS0043310,1
RTS0043311,9
RTS0043312,4
RTS0043313,6
RTS0043314,11
RTS0043315,8
RTS0043316,3
RTS0043317,5
RTS0043318,3
RTS0043319,1
RTS0043320,3
RTS0043321,5
RTS0043322,1
RTS0043323,5
RTS0043324,9
RTS0043325,5
RTS0043326,6
RTS0043327,5
RTS0043328,5
RTS0043329,2
RTS0043330,6
RTS0043331,2
RTS0043332,6
RTS0043333,4
RTS0043334,3
RTS0043335,2
RTS0043336,4
RTS0043337,6
RTS0043338,3
RTS0043339,4
RTS0043340,3
RTS0043341,3
RTS0043342,2
RTS0043343,1
RTS0043344,2
RTS0043346,2
RTS0043347,2
RTS0043348,6
RTS0043349,2
RTS0043350,6
RTS0043351,12
RTS0043352,5
RTS0043353,11
RTS0043354,4
RTS0043355,11
RTS0043356,5
RTS0043357,4
RTS0043358,13
RTS0043359,8
RTS0043360,8
RTS0043361,4
RTS0043362,7
RTS0043363,2
RTS0043364,6
RTS0043365,2
RTS0043366,3
RTS0043367,3
RTS0043368,4
RTS0043369,3
RTS0043370,5
RTS0043371,12
RTS0043372,8
RTS0043373,9
RTS0043374,9
RTS0043375,7
RTS0043376,25
RTS0043377,43
RTS0043378,26
RTS0043379,16
RTS0043380,29
RTS0043381,9
RTS0043382,8
RTS0043383,27
RTS0043384,15
RTS0043385,6
RTS0043386,4
RTS0043387,5
RTS0043388,4
RTS0043389,5
RTS0043390,6
RTS0043391,8
RTS0043392,4
RTS0043393,5
RTS0043394,7
RTS0043395,5
RTS0043396,17
RTS0043397,10
RTS0043398,5
RTS0043399,11
RTS0043400,3
RTS0043401,1
RTS0043402,4
RTS0043403,6
RTS0043404,2
RTS0043405,4
RTS0043406,1
RTS0043407,4
RTS0043408,3
RTS0043409,4
RTS0043410,3
RTS0043411,5
RTS0043412,1
RTS0043413,6
RTS0043414,8
RTS0043415,5
RTS0043416,4
RTS0043417,3
RTS0043418,2
RTS0043419,6
RTS0043420,3
RTS0043421,4
RTS0043422,5
RTS0043423,6
RTS0043424,3
RTS0043425,2
RTS0043426,5
RTS0043427,5
RTS0043428,5
RTS0043429,6
RTS0043430,4
RTS0043431,9
RTS0043432,9
RTS0043433,3
RTS0043434,12
RTS0043435,9
RTS0043436,7
RTS0043437,8
RTS0043438,7
RTS0043439,4
RTS0043440,4
RTS0043441,10
RTS0043442,4
RTS0043443,6
RTS0043444,2
RTS0043445,4
RTS0043446,8
RTS0043447,4
RTS0043448,8
RTS0043449,13
RTS0043450,6
RTS0043451,1
RTS0043452,5
RTS0043453,3
RTS0043454,1
RTS0043455,5
RTS0043456,3
RTS0043457,6
RTS0043458,3
RTS0043459,5
RTS0043460,4
RTS0043461,6
RTS0043462,8
RTS0043463,3
RTS0043464,6
RTS0043465,7
RTS0043466,20
RTS0043467,10
RTS0043468,5
RTS0043469,2
RTS0043470,6
RTS0043471,3
RTS0043472,6
RTS0043473,1
RTS0043474,5
RTS0043475,3
RTS0043476,4
RTS0043477,5
RTS0043478,2
RTS0043479,3
RTS0043480,4
RTS0043481,13
RTS0043482,10
RTS0043483,7
RTS0043484,7
RTS0043485,7
RTS0043486,14
RTS0043487,14
RTS0043488,9
RTS0043489,11
RTS0043490,7
RTS0043491,8
RTS0043492,14
RTS0043493,8
RTS0043494,8
RTS0043495,16
RTS0043496,2
RTS0043497,6
RTS0043498,4
RTS0043499,7
RTS0043500,3
RTS0043501,5
RTS0043502,3
RTS0043503,3
RTS0043504,3
RTS0043505,5
RTS0043506,9
RTS0043507,5
RTS0043508,4
RTS0043509,7
RTS0043510,4
RTS0043511,5
RTS0043512,2
RTS0043513,2
RTS0043514,2
RTS0043515,7
RTS0043516,4
RTS0043517,3
RTS0043518,3
RTS0043519,4
RTS0043520,7
RTS0043521,3
RTS0043522,1
RTS0043523,4
RTS0043524,1
RTS0043525,2
RTS0043526,5
RTS0043527,5
RTS0043528,1
RTS0043529,4
RTS0043530,4
RTS0043531,5
RTS0043532,4
RTS0043533,4
RTS0043534,4
RTS0043535,2
RTS0043536,4
RTS0043537,9
RTS0043538,6
RTS0043539,5
RTS0043540,6
RTS0043541,4
RTS0043542,2
RTS0043543,5
RTS0043544,4
RTS0043545,7
RTS0043546,8
RTS0043547,3
RTS0043548,4
RTS0043549,4
RTS0043550,3
RTS0043551,7
RTS0043552,6
RTS0043553,10
RTS0043554,6
RTS0043555,3
RTS0043556,4
RTS0043557,4
RTS0043558,5
RTS0043559,5
RTS0043560,5
RTS0043561,4
RTS0043562,3
RTS0043563,3
RTS0043564,2
RTS0043565,3
RTS0043566,3
RTS0043567,2
RTS0043568,6
RTS0043569,4
RTS0043570,2
RTS0043571,5
RTS0043572,3
RTS0043573,6
RTS0043574,4
RTS0043575,3
RTS0043576,7
RTS0043577,9
RTS0043578,7
RTS0043579,6
RTS0043580,5
RTS0043581,5
RTS0043582,4
RTS0043583,2
RTS0043584,7
RTS0043585,3
RTS0043586,1
RTS0043587,5
RTS0043588,4
RTS0043589,2
RTS0043590,7
RTS0043591,8
RTS0043592,5
RTS0043593,5
RTS0043594,3
RTS0043595,6
RTS0043596,6
RTS0043597,5
RTS0043598,2
RTS0043599,5
RTS0043600,4
RTS0043601,2
RTS0043602,5
RTS0043603,2
RTS0043604,3
RTS0043605,7
RTS0043606,4
RTS0043607,4
RTS0043608,4
RTS0043609,4
RTS0043610,4
RTS0043611,4
RTS0043612,3
RTS0043613,6
RTS0043614,3
RTS0043615,3
RTS0043616,4
RTS0043617,3
RTS0043618,5
RTS0043619,3
RTS0043620,3
RTS0043621,1
RTS0043622,3
RTS0043623,1
RTS0043624,9
RTS0043625,3
RTS0043626,7
RTS0043627,7
RTS0043628,3
RTS0043629,3
RTS0043630,1
RTS0043631,7
RTS0043632,10
RTS0043633,8
RTS0043634,7
RTS0043635,9
RTS0043636,1
RTS0043637,3
RTS0043640,4
RTS0043641,26
RTS0043642,18
RTS0043643,27
RTS0043644,25
RTS0043645,27
RTS0043646,1
RTS0043647,4
RTS0043648,3
RTS0043649,1
RTS0043650,5
RTS0043651,5
RTS0043652,4
RTS0043653,3
RTS0043654,5
RTS0043655,3
RTS0043656,4
RTS0043657,8
RTS0043658,4
RTS0043659,5
RTS0043660,2
RTS0043661,5
RTS0043663,4
RTS0043664,3
RTS0043665,3
RTS0043666,4
RTS0043667,4
RTS0043668,2
RTS0043669,9
RTS0043670,3
RTS0043672,5
RTS0043673,6
RTS0043674,4
RTS0043675,5
RTS0043676,2
RTS0043677,7
RTS0043678,7
RTS0043679,5
RTS0043680,3
RTS0043681,3
RTS0043682,3
RTS0043683,5
RTS0043684,6
RTS0043685,1
RTS0043686,3
RTS0043687,4
RTS0043688,3
RTS0043689,3
RTS0043690,2
RTS0043691,3
RTS0043692,5
RTS0043693,5
RTS0043694,6
RTS0043695,3
RTS0043696,6
RTS0043697,8
RTS0043698,9
RTS0043699,16
RTS0043700,9
RTS0043701,11
RTS0043702,23
RTS0043703,23
RTS0043704,21
RTS0043705,17
RTS0043706,6
RTS0043707,7
RTS0043708,3
RTS0043709,6
RTS0043710,4
RTS0043711,6
RTS0043712,6
RTS0043713,3
RTS0043714,1
RTS0043715,3
RTS0043716,7
RTS0043718,4
RTS0043719,4
RTS0043720,1
RTS0043721,3
RTS0043722,5
RTS0043723,6
RTS0043724,6
RTS0043725,4
RTS0043726,7
RTS0043727,1
RTS0043728,3
RTS0043729,4
RTS0043730,6
RTS0043731,4
RTS0043732,2
RTS0043733,3
RTS0043734,6
RTS0043735,3
RTS0043736,5
RTS0043737,7
RTS0043738,9
RTS0043739,2
RTS0043740,6
RTS0043741,6
RTS0043742,7
RTS0043743,7
RTS0043744,10
RTS0043745,7
RTS0043746,4
RTS0043747,9
RTS0043748,4
RTS0043749,3
RTS0043750,7
RTS0043751,4
RTS0043752,4
RTS0043753,5
RTS0043754,5
RTS0043755,6
RTS0043756,2
RTS0043757,6
RTS0043758,4
RTS0043759,3
RTS0043760,6
RTS0043761,9
RTS0043762,2
RTS0043763,2
RTS0043764,4
RTS0043765,2
RTS0043767,4
RTS0043768,5
RTS0043769,1
RTS0043770,3
RTS0043771,2
RTS0043772,3
RTS0043773,2
RTS0043774,2
RTS0043775,3
RTS0043776,2
RTS0043777,7
RTS0043778,5
RTS0043779,3
RTS0043780,5
RTS0043781,4
RTS0043782,8
RTS0043783,4
RTS0043784,3
RTS0043785,4
RTS0043786,3
RTS0043787,1
RTS0043788,1
RTS0043789,4
RTS0043790,4
RTS0043791,1
RTS0043792,5
RTS0043793,2
RTS0043794,5
RTS0043795,5
RTS0043796,13
RTS0043797,11
RTS0043798,9
RTS0043799,7
RTS0043800,5
RTS0043801,3
RTS0043802,3
RTS0043803,2
RTS0043805,1
RTS0043806,3
RTS0043807,7
RTS0043808,4
RTS0043809,2
RTS0043810,6
RTS0043811,4
RTS0043812,3
RTS0043813,3
RTS0043814,3
RTS0043815,2
RTS0043816,6
RTS0043817,1
RTS0043818,3
RTS0043819,6
RTS0043820,5
RTS0043821,5
RTS0043822,6
RTS0043823,4
RTS0043824,2
RTS0043825,5
RTS0043826,2
RTS0043827,2
RTS0043828,1
RTS0043829,1
RTS0043830,3
RTS0043831,9
RTS0043832,7
RTS0043833,2
RTS0043834,3
RTS0043835,6
RTS0043836,7
RTS0043837,6
RTS0043838,3
RTS0043839,5
RTS0043840,7
RTS0043841,1
RTS0043842,3
RTS0043843,5
RTS0043844,2
RTS0043845,6
RTS0043846,3
RTS0043847,5
RTS0043848,9
RTS0043849,4
RTS0043850,10
RTS0043851,4
RTS0043852,6
RTS0043853,4
RTS0043854,8
RTS0043856,3
RTS0043857,1
RTS0043858,2
RTS0043859,6
RTS0043860,6
RTS0043861,6
RTS0043862,7
RTS0043863,5
RTS0043864,7
RTS0043865,5
RTS0043866,6
RTS0043867,3
RTS0043868,5
RTS0043869,5
RTS0043870,4
RTS0043871,2
RTS0043872,8
RTS0043873,3
RTS0043874,2
RTS0043875,8
RTS0043876,7
RTS0043877,3
RTS0043878,3
RTS0043879,6
RTS0043880,6
RTS0043882,5
RTS0043883,5
RTS0043884,3
RTS0043885,3
RTS0043886,4
RTS0043887,10
RTS0043888,7
RTS0043889,6
RTS0043890,12
RTS0043891,5
RTS0043892,12
RTS0043893,8
RTS0043894,4
RTS0043895,9
RTS0043897,3
RTS0043898,6
RTS0043899,8
RTS0043900,5
RTS0043901,2
RTS0043902,8
RTS0043903,4
RTS0043904,13
RTS0043905,8
RTS0043906,3
RTS0043907,7
RTS0043908,4
RTS0043909,4
RTS0043910,4
RTS0043911,7
RTS0043912,4
RTS0043913,3
RTS0043914,4
RTS0043915,3
RTS0043916,5
RTS0043917,4
RTS0043918,10
RTS0043919,5
RTS0043920,8
RTS0043921,12
RTS0043922,8
RTS0043923,4
RTS0043924,14
RTS0043925,5
RTS0043926,9
RTS0043927,5
RTS0043928,6
RTS0043929,7
RTS0043930,2
RTS0043931,7
RTS0043932,8
RTS0043933,10
RTS0043934,4
RTS0043935,5
RTS0043936,1
RTS0043937,3
RTS0043938,4
RTS0043939,3
RTS0043940,4
RTS0043941,3
RTS0043942,7
RTS0043943,1
RTS0043944,2
RTS0043945,4
RTS0043946,5
RTS0043947,4
RTS0043948,4
RTS0043949,5
RTS0043950,2
RTS0043951,2
RTS0043952,5
RTS0043953,2
RTS0043954,1
RTS0043955,7
RTS0043956,6
RTS0043957,4
RTS0043958,10
RTS0043959,11
RTS0043960,5
RTS0043961,2
RTS0043962,2
RTS0043963,6
RTS0043964,9
RTS0043965,3
RTS0043966,5
RTS0043967,7
RTS0043968,6
RTS0043969,4
RTS0043970,9
RTS0043971,6
RTS0043972,12
RTS0043973,9
RTS0043974,11
RTS0043975,7
RTS0043976,7
RTS0043977,1
RTS0043978,9
RTS0043979,7
RTS0043980,6
RTS0043981,12
RTS0043982,17
RTS0043983,6
RTS0043984,3
RTS0043985,11
RTS0043986,3
RTS0043987,10
RTS0043988,4
RTS0043989,1
RTS0043990,5
RTS0043991,5
RTS0043992,6
RTS0043993,4
RTS0043994,5
RTS0043996,2
RTS0043997,2
RTS0043998,2
RTS0043999,5
RTS0044000,6
RTS0044001,8
RTS0044002,8
RTS0044003,16
RTS0044004,11
RTS0044005,18
RTS0044006,5
RTS0044007,2
RTS0044008,5
RTS0044009,2
RTS0044010,3
RTS0044011,8
RTS0044012,6
RTS0044013,7
RTS0044014,9
RTS0044015,8
RTS0044016,3
RTS0044017,5
RTS0044018,3
RTS0044019,6
RTS0044020,6
RTS0044021,2
RTS0044022,5
RTS0044023,6
RTS0044024,1
RTS0044025,2
RTS0044026,2
RTS0044027,6
RTS0044028,6
RTS0044029,5
RTS0044030,3
RTS0044031,2
RTS0044032,5
RTS0044033,5
RTS0044034,6
RTS0044035,4
RTS0044036,4
RTS0044037,5
RTS0044038,16
RTS0044039,5
RTS0044040,15
RTS0044041,4
RTS0044042,5
RTS0044043,8
RTS0044044,4
RTS0044045,5
RTS0044046,4
RTS0044047,4
RTS0044048,4
RTS0044049,4
RTS0044050,4
RTS0044051,3
RTS0044052,4
RTS0044053,2
RTS0044054,6
RTS0044055,7
RTS0044056,7
RTS0044057,3
RTS0044058,6
RTS0044059,9
RTS0044060,4
RTS0044061,6
RTS0044062,4
RTS0044063,6
RTS0044064,7
RTS0044065,5
RTS0044067,5
RTS0044068,2
RTS0044069,8
RTS0044070,8
RTS0044071,5
RTS0044072,4
RTS0044073,3
RTS0044074,2
RTS0044075,2
RTS0044076,2
RTS0044077,7
RTS0044078,3
RTS0044079,2
RTS0044080,2
RTS0044081,3
RTS0044082,7
RTS0044083,4
RTS0044084,3
RTS0044085,4
RTS0044086,7
RTS0044087,5
RTS0044088,2
RTS0044089,4
RTS0044090,9
RTS0044091,5
RTS0044092,3
RTS0044093,6
RTS0044094,3
RTS0044095,5
RTS0044096,3
RTS0044097,2
RTS0044098,4
RTS0044099,3
RTS0044100,6
RTS0044101,5
RTS0044102,6
RTS0044103,4
RTS0044104,4
RTS0044105,4
RTS0044106,5
RTS0044107,4
RTS0044108,4
RTS0044109,4
RTS0044110,8
RTS0044111,7
RTS0044112,12
RTS0044113,19
RTS0044114,5
RTS0044115,15
RTS0044116,7
RTS0044117,5
RTS0044118,5
RTS0044119,11
RTS0044120,5
RTS0044121,9
RTS0044122,6
RTS0044123,4
RTS0044125,4
RTS0044126,2
RTS0044127,3
RTS0044128,3
RTS0044129,4
RTS0044130,3
RTS0044131,6
RTS0044132,4
RTS0044133,4
RTS0044134,7
RTS0044135,9
RTS0044136,2
RTS0044137,1
RTS0044138,6
RTS0044139,9
RTS0044140,3
RTS0044141,1
RTS0044142,6
RTS0044143,4
RTS0044144,7
RTS0044145,3
RTS0044146,5
RTS0044147,3
RTS0044148,2
RTS0044149,2
RTS0044150,5
RTS0044151,1
RTS0044152,6
RTS0044153,3
RTS0044154,4
RTS0044155,3
RTS0044156,16
RTS0044157,9
RTS0044158,21
RTS0044159,19
RTS0044160,7
RTS0044161,4
RTS0044163,7
RTS0044164,10
RTS0044165,2
RTS0044166,10
RTS0044167,5
RTS0044168,5
RTS0044169,9
RTS0044170,3
RTS0044171,6
RTS0044172,3
RTS0044173,6
RTS0044174,7
RTS0044175,4
RTS0044176,6
RTS0044177,8
RTS0044178,7
RTS0044181,6
RTS0044182,8
RTS0044183,5
RTS0044184,3
RTS0044185,4
RTS0044186,6
RTS0044187,7
RTS0044188,9
RTS0044189,2
RTS0044190,3
RTS0044191,6
RTS0044192,4
RTS0044193,6
RTS0044194,9
RTS0044195,4
RTS0044196,8
RTS0044197,4
RTS0044198,10
RTS0044199,5
RTS0044200,4
RTS0044206,2
RTS0044207,6
RTS0044208,5
RTS0044209,2
RTS0044210,6
RTS0044211,6
RTS0044212,4
RTS0044213,9
RTS0044214,5
RTS0044215,8
RTS0044216,8
RTS0044217,1
RTS0044218,5
RTS0044219,3
RTS0044220,5
RTS0044221,1
RTS0044222,2
RTS0044223,3
RTS0044224,1
RTS0044225,7
RTS0044226,2
RTS0044227,1
RTS0044228,9
RTS0044229,1
RTS0044230,7
RTS0044232,5
RTS0044233,4
RTS0044234,6
RTS0044235,3
RTS0044236,3
RTS0044237,9
RTS0044238,8
RTS0044239,7
RTS0044240,4
RTS0044241,1
RTS0044242,7
RTS0044243,3
RTS0044244,6
RTS0044245,8
RTS0044246,5
RTS0044247,2
RTS0044248,10
RTS0044249,5
RTS0044250,3
RTS0044251,5
RTS0044252,6
RTS0044253,3
RTS0044254,5
RTS0044255,6
RTS0044256,2
RTS0044257,7
RTS0044258,4
RTS0044259,7
RTS0044260,6
RTS0044261,24
RTS0044262,6
RTS0044263,6
RTS0044264,10
RTS0044265,9
RTS0044266,3
RTS0044267,2
RTS0044268,1
RTS0044269,6
RTS0044270,5
RTS0044271,7
RTS0044272,8
RTS0044273,3
RTS0044274,10
RTS0044275,7
RTS0044276,1
RTS0044277,1
RTS0044278,2
RTS0044279,3
RTS0044280,3
RTS0044281,10
RTS0044282,5
RTS0044283,5
RTS0044284,6
RTS0044285,2
RTS0044286,2
RTS0044287,6
RTS0044289,2
RTS0044290,6
RTS0044291,5
RTS0044292,7
RTS0044293,4
RTS0044294,6
RTS0044295,1
RTS0044296,5
RTS0044297,4
RTS0044298,2
RTS0044299,1
RTS0044300,10
RTS0044301,13
RTS0044302,11
RTS0044303,9
RTS0044304,14
RTS0044305,3
RTS0044306,10
RTS0044307,5
RTS0044308,10
RTS0044309,9
RTS0044310,14
RTS0044311,3
RTS0044312,3
RTS0044313,5
RTS0044314,5
RTS0044315,4
RTS0044316,4
RTS0044317,7
RTS0044318,4
RTS0044319,6
RTS0044320,2
RTS0044321,2
RTS0044322,8
RTS0044323,4
RTS0044324,3
RTS0044325,4
RTS0044326,1
RTS0044327,9
RTS0044328,3
RTS0044329,18
RTS0044330,5
RTS0044331,80
RTS0044332,112
RTS0044333,125
RTS0044334,102
RTS0044335,87
RTS0044336,4
RTS0044337,4
RTS0044338,2
RTS0044339,5
RTS0044340,7
RTS0044341,4
RTS0044342,8
RTS0044343,3
RTS0044344,4
RTS0044345,3
RTS0044346,54
RTS0044347,77
RTS0044348,72
RTS0044349,64
RTS0044350,92
RTS0044351,3
RTS0044352,5
RTS0044353,7
RTS0044354,2
RTS0044355,2
RTS0044356,2
RTS0044357,6
RTS0044358,4
RTS0044359,5
RTS0044360,3
RTS0044361,7
RTS0044362,6
RTS0044363,5
RTS0044364,11
RTS0044365,3
RTS0044366,12
RTS0044367,4
RTS0044368,15
RTS0044369,19
RTS0044370,10
RTS0044371,4
RTS0044372,5
RTS0044373,5
RTS0044374,4
RTS0044375,8
RTS0044376,6
RTS0044377,3
RTS0044378,5
RTS0044379,7
RTS0044380,7
RTS0044381,3
RTS0044382,1
RTS0044383,5
RTS0044384,6
RTS0044385,2
RTS0044386,3
RTS0044387,1
RTS0044388,4
RTS0044389,2
RTS0044390,4
RTS0044391,56
RTS0044392,104
RTS0044393,95
RTS0044394,44
RTS0044395,63
RTS0044396,2
RTS0044397,4
RTS0044399,5
RTS0044400,5
RTS0044401,8
RTS0044402,3
RTS0044403,6
RTS0044404,4
RTS0044405,10
RTS0044406,3
RTS0044407,3
RTS0044408,3
RTS0044409,7
RTS0044410,3
RTS0044411,1
RTS0044412,3
RTS0044413,5
RTS0044414,2
RTS0044415,8
RTS0044416,9
RTS0044417,5
RTS0044418,4
RTS0044419,7
RTS0044420,8
RTS0044421,5
RTS0044422,9
RTS0044423,7
RTS0044424,5
RTS0044425,3
RTS0044426,4
RTS0044427,2
RTS0044428,5
RTS0044429,8
RTS0044430,3
RTS0044431,11
RTS0044432,2
RTS0044433,13
RTS0044434,8
RTS0044435,9
RTS0044436,2
RTS0044437,9
RTS0044438,5
RTS0044439,5
RTS0044440,3
RTS0044441,16
RTS0044442,20
RTS0044443,27
RTS0044444,16
RTS0044445,19
RTS0044446,4
RTS0044447,7
RTS0044448,3
RTS0044449,8
RTS0044450,3
RTS0044451,6
RTS0044452,6
RTS0044453,3
RTS0044454,7
RTS0044455,5
RTS0044456,4
RTS0044457,8
RTS0044458,4
RTS0044459,5
RTS0044460,5
RTS0044461,5
RTS0044462,5
RTS0044463,3
RTS0044464,4
RTS0044465,5
RTS0044466,8
RTS0044467,3
RTS0044468,8
RTS0044469,7
RTS0044470,10
RTS0044471,5
RTS0044472,6
RTS0044473,5
RTS0044474,5
RTS0044475,7
RTS0044476,10
RTS0044477,8
RTS0044478,6
RTS0044479,7
RTS0044480,11
RTS0044481,43
RTS0044482,58
RTS0044483,36
RTS0044484,36
RTS0044485,67
RTS0044486,4
RTS0044487,10
RTS0044488,2
RTS0044489,6
RTS0044490,3
RTS0044491,3
RTS0044492,4
RTS0044493,4
RTS0044494,2
RTS0044495,2
RTS0044496,8
RTS0044497,7
RTS0044498,10
RTS0044499,9
RTS0044500,3
RTS0044501,5
RTS0044502,5
RTS0044503,2
RTS0044504,4
RTS0044505,7
RTS0044506,9
RTS0044507,5
RTS0044508,4
RTS0044509,7
RTS0044510,6
RTS0044511,7
RTS0044512,4
RTS0044513,4
RTS0044514,3
RTS0044515,5
RTS0044516,4
RTS0044517,5
RTS0044518,8
RTS0044519,5
RTS0044520,7
RTS0044521,7
RTS0044522,1
RTS0044523,6
RTS0044525,6
RTS0044526,5
RTS0044527,4
RTS0044528,6
RTS0044529,8
RTS0044530,5
RTS0044531,4
RTS0044532,6
RTS0044533,3
RTS0044534,4
RTS0044535,5
RTS0044536,3
RTS0044537,3
RTS0044538,5
RTS0044539,5
RTS0044540,3
RTS0044541,10
RTS0044542,5
RTS0044543,6
RTS0044544,2
RTS0044545,5
RTS0044546,10
RTS0044547,9
RTS0044548,6
RTS0044549,6
RTS0044550,8
RTS0044551,6
RTS0044552,8
RTS0044553,2
RTS0044554,8
RTS0044555,8
RTS0044556,4
RTS0044557,1
RTS0044558,2
RTS0044559,2
RTS0044560,7
RTS0044561,4
RTS0044562,4
RTS0044563,9
RTS0044564,6
RTS0044565,4
RTS0044566,6
RTS0044567,2
RTS0044568,8
RTS0044569,4
RTS0044570,4
RTS0044571,3
RTS0044572,5
RTS0044573,3
RTS0044574,4
RTS0044575,4
RTS0044577,2
RTS0044578,4
RTS0044579,3
RTS0044581,5
RTS0044582,4
RTS0044584,8
RTS0044585,3
RTS0044586,4
RTS0044587,4
RTS0044588,2
RTS0044589,7
RTS0044590,5
RTS0044591,5
RTS0044592,4
RTS0044593,6
RTS0044594,2
RTS0044595,3
RTS0044596,5
RTS0044597,8
RTS0044598,3
RTS0044599,11
RTS0044600,4
RTS0044601,5
RTS0044602,3
RTS0044603,4
RTS0044604,4
RTS0044605,3
RTS0044606,2
RTS0044607,5
RTS0044608,1
RTS0044609,2
RTS0044610,2
RTS0044611,4
RTS0044612,4
RTS0044613,4
RTS0044614,7
RTS0044615,10
RTS0044616,1
RTS0044617,6
RTS0044618,4
RTS0044619,4
RTS0044620,3
RTS0044621,14
RTS0044622,6
RTS0044623,5
RTS0044624,7
RTS0044626,9
RTS0044627,3
RTS0044628,5
RTS0044629,6
RTS0044630,4
RTS0044631,3
RTS0044632,6
RTS0044633,4
RTS0044634,3
RTS0044635,2
RTS0044636,3
RTS0044637,5
RTS0044638,3
RTS0044639,4
RTS0044640,4
RTS0044641,9
RTS0044642,18
RTS0044643,12
RTS0044644,23
RTS0044645,18
RTS0044646,3
RTS0044647,7
RTS0044648,7
RTS0044649,7
RTS0044650,1
RTS0044651,6
RTS0044652,9
RTS0044653,8
RTS0044654,8
RTS0044655,9
RTS0044656,2
RTS0044657,9
RTS0044658,2
RTS0044660,4
RTS0044661,7
RTS0044662,16
RTS0044663,5
RTS0044664,18
RTS0044665,12
RTS0044666,1
RTS0044667,7
RTS0044668,4
RTS0044669,4
RTS0044670,5
RTS0044671,4
RTS0044672,7
RTS0044673,3
RTS0044674,7
RTS0044675,4
RTS0044676,4
RTS0044677,2
RTS0044678,11
RTS0044679,4
RTS0044680,6
RTS0044681,5
RTS0044682,4
RTS0044683,3
RTS0044684,2
RTS0044685,8
RTS0044686,3
RTS0044687,3
RTS0044688,7
RTS0044689,11
RTS0044690,5
RTS0044691,5
RTS0044692,2
RTS0044693,5
RTS0044694,9
RTS0044695,6
RTS0044696,4
RTS0044697,7
RTS0044698,10
RTS0044699,4
RTS0044700,3
RTS0044701,5
RTS0044702,5
RTS0044703,6
RTS0044704,7
RTS0044705,3
RTS0044706,3
RTS0044707,4
RTS0044708,4
RTS0044709,5
RTS0044710,3
RTS0044711,8
RTS0044712,7
RTS0044714,3
RTS0044715,4
RTS0044716,10
RTS0044717,11
RTS0044718,16
RTS0044719,3
RTS0044720,11
RTS0044721,2
RTS0044722,2
RTS0044723,2
RTS0044724,7
RTS0044725,6
RTS0044726,3
RTS0044727,11
RTS0044728,8
RTS0044729,3
RTS0044730,2
RTS0044731,8
RTS0044732,5
RTS0044733,3
RTS0044734,8
RTS0044735,5
RTS0044736,5
RTS0044737,10
RTS0044738,5
RTS0044739,3
RTS0044740,3
RTS0044741,8
RTS0044742,3
RTS0044743,6
RTS0044744,3
RTS0044745,7
RTS0044746,3
RTS0044747,6
RTS0044748,3
RTS0044749,5
RTS0044750,4
RTS0044751,12
RTS0044752,7
RTS0044753,15
RTS0044754,12
RTS0044755,9
RTS0044756,4
RTS0044757,8
RTS0044758,3
RTS0044759,3
RTS0044760,1
RTS0044761,10
RTS0044762,3
RTS0044763,4
RTS0044764,4
RTS0044765,5
RTS0044766,3
RTS0044767,3
RTS0044768,9
RTS0044769,4
RTS0044770,4
RTS0044771,5
RTS0044772,1
RTS0044773,6
RTS0044774,2
RTS0044775,6
RTS0044776,11
RTS0044777,2
RTS0044778,4
RTS0044779,4
RTS0044780,5
RTS0044781,7
RTS0044782,15
RTS0044783,12
RTS0044784,8
RTS0044785,6
RTS0044786,5
RTS0044787,8
RTS0044788,4
RTS0044789,12
RTS0044790,3
RTS0044791,38
RTS0044792,33
RTS0044793,8
RTS0044794,3
RTS0044795,5
RTS0044796,7
RTS0044797,6
RTS0044798,9
RTS0044799,13
RTS0044800,6
RTS0044801,5
RTS0044802,7
RTS0044803,6
RTS0044804,5
RTS0044805,2
RTS0044806,3
RTS0044807,2
RTS0044808,4
RTS0044809,1
RTS0044810,5
RTS0044811,4
RTS0044812,4
RTS0044813,6
RTS0044814,5
RTS0044815,4
RTS0044816,2
RTS0044817,4
RTS0044818,1
RTS0044819,2
RTS0044820,5
RTS0044821,7
RTS0044822,11
RTS0044823,9
RTS0044824,4
RTS0044825,14
RTS0044826,6
RTS0044827,5
RTS0044828,6
RTS0044829,4
RTS0044830,9
RTS0044831,1
RTS0044832,5
RTS0044833,7
RTS0044834,10
RTS0044835,3
RTS0044836,3
RTS0044837,6
RTS0044838,2
RTS0044839,8
RTS0044840,5
RTS0044841,4
RTS0044842,2
RTS0044843,3
RTS0044844,2
RTS0044845,5
RTS0044846,3
RTS0044847,4
RTS0044848,11
RTS0044849,9
RTS0044850,5
RTS0044851,2
RTS0044852,4
RTS0044853,1
RTS0044854,4
RTS0044855,5
RTS0044856,4
RTS0044857,2
RTS0044858,4
RTS0044859,1
RTS0044860,7
RTS0044861,5
RTS0044862,2
RTS0044863,7
RTS0044864,6
RTS0044865,6
RTS0044866,9
RTS0044867,5
RTS0044868,3
RTS0044869,5
RTS0044870,7
RTS0044871,9
RTS0044872,6
RTS0044873,3
RTS0044874,5
RTS0044875,9
RTS0044876,12
RTS0044877,19
RTS0044878,25
RTS0044879,18
RTS0044880,20
RTS0044881,6
RTS0044882,1
RTS0044883,1
RTS0044884,5
RTS0044886,1
RTS0044887,4
RTS0044888,1
RTS0044889,2
RTS0044890,3
RTS0044891,4
RTS0044892,5
RTS0044893,7
RTS0044894,8
RTS0044895,6
RTS0044896,19
RTS0044897,4
RTS0044898,9
RTS0044899,9
RTS0044900,6
RTS0044901,40
RTS0044902,23
RTS0044903,59
RTS0044904,37
RTS0044905,71
RTS0044906,10
RTS0044907,9
RTS0044908,6
RTS0044909,6
RTS0044910,6
RTS0044911,5
RTS0044912,14
RTS0044913,5
RTS0044914,4
RTS0044915,2
RTS0044916,6
RTS0044917,4
RTS0044918,1
RTS0044919,4
RTS0044920,5
RTS0044921,5
RTS0044922,3
RTS0044923,8
RTS0044924,5
RTS0044925,7
RTS0044926,3
RTS0044927,8
RTS0044928,4
RTS0044929,7
RTS0044930,10
RTS0044931,7
RTS0044932,5
RTS0044933,5
RTS0044934,9
RTS0044935,7
RTS0044936,3
RTS0044937,5
RTS0044938,4
RTS0044939,7
RTS0044940,2
RTS0044941,3
RTS0044942,3
RTS0044943,2
RTS0044944,2
RTS0044945,8
RTS0044946,6
RTS0044947,7
RTS0044948,10
RTS0044949,6
RTS0044950,4
RTS0044951,1
RTS0044952,6
RTS0044953,4
RTS0044954,5
RTS0044956,8
RTS0044957,8
RTS0044958,6
RTS0044959,7
RTS0044960,4
RTS0044961,6
RTS0044962,4
RTS0044963,6
RTS0044964,3
RTS0044965,4
RTS0044966,5
RTS0044967,8
RTS0044968,7
RTS0044969,3
RTS0044970,5
RTS0044971,5
RTS0044972,5
RTS0044973,5
RTS0044974,5
RTS0044975,7
RTS0044976,5
RTS0044977,3
RTS0044978,2
RTS0044979,3
RTS0044980,4
RTS0044981,8
RTS0044982,5
RTS0044983,2
RTS0044984,5
RTS0044985,10
RTS0044986,5
RTS0044987,8
RTS0044988,13
RTS0044989,11
RTS0044990,4
RTS0044991,5
RTS0044992,3
RTS0044993,2
RTS0044994,5
RTS0044995,5
RTS0044996,8
RTS0044997,6
RTS0044998,4
RTS0044999,5
RTS0045000,1
RTS0045001,2
RTS0045002,7
RTS0045003,3
RTS0045004,4
RTS0045005,3
RTS0045006,5
RTS0045007,12
RTS0045008,14
RTS0045009,4
RTS0045010,11
RTS0045011,2
RTS0045012,1
RTS0045013,3
RTS0045014,3
RTS0045015,4
RTS0045016,2
RTS0045017,4
RTS0045018,8
RTS0045019,13
RTS0045020,8
RTS0045021,2
RTS0045022,4
RTS0045023,8
RTS0045024,3
RTS0045025,5
RTS0045026,15
RTS0045027,14
RTS0045028,6
RTS0045029,19
RTS0045030,19
RTS0045031,3
RTS0045032,6
RTS0045033,5
RTS0045034,7
RTS0045035,4
RTS0045036,3
RTS0045038,3
RTS0045039,4
RTS0045040,4
RTS0045041,2
RTS0045042,8
RTS0045043,2
RTS0045044,8
RTS0045045,10
RTS0045046,2
RTS0045047,8
RTS0045048,9
RTS0045049,4
RTS0045050,5
RTS0045051,8
RTS0045052,1
RTS0045053,6
RTS0045054,4
RTS0045055,1
RTS0045056,6
RTS0045057,11
RTS0045058,6
RTS0045059,2
RTS0045060,6
RTS0045061,5
RTS0045063,1
RTS0045064,1
RTS0045065,7
RTS0045066,6
RTS0045067,14
RTS0045068,12
RTS0045069,8
RTS0045070,14
RTS0045071,9
RTS0045072,5
RTS0045073,10
RTS0045074,4
RTS0045075,7
RTS0045076,2
RTS0045078,4
RTS0045079,2
RTS0045080,5
RTS0045081,3
RTS0045082,5
RTS0045083,5
RTS0045084,3
RTS0045085,3
RTS0045086,3
RTS0045087,2
RTS0045088,2
RTS0045089,3
RTS0045090,1
RTS0045091,4
RTS0045092,8
RTS0045093,3
RTS0045094,7
RTS0045095,2
RTS0045096,5
RTS0045097,3
RTS0045098,3
RTS0045099,1
RTS0045100,3
RTS0045101,3
RTS0045102,2
RTS0045103,1
RTS0045104,3
RTS0045105,2
RTS0045106,1
RTS0045107,7
RTS0045108,6
RTS0045109,4
RTS0045110,5
RTS0045111,4
RTS0045112,3
RTS0045113,8
RTS0045114,5
RTS0045115,3
RTS0045116,3
RTS0045117,6
RTS0045118,4
RTS0045119,3
RTS0045120,4
RTS0045122,6
RTS0045123,6
RTS0045124,6
RTS0045125,2
RTS0045126,5
RTS0045127,3
RTS0045128,3
RTS0045129,4
RTS0045130,4
RTS0045131,6
RTS0045132,3
RTS0045134,4
RTS0045135,4
RTS0045136,5
RTS0045137,6
RTS0045138,5
RTS0045139,3
RTS0045140,6
RTS0045141,3
RTS0045142,8
RTS0045143,2
RTS0045144,8
RTS0045145,5
RTS0045146,7
RTS0045147,3
RTS0045148,7
RTS0045149,1
RTS0045150,3
RTS0045151,5
RTS0045152,6
RTS0045153,4
RTS0045154,4
RTS0045155,9
RTS0045156,6
RTS0045157,10
RTS0045158,7
RTS0045159,3
RTS0045160,8
RTS0045161,3
RTS0045162,7
RTS0045163,8
RTS0045164,4
RTS0045165,6
RTS0045166,5
RTS0045167,6
RTS0045168,8
RTS0045169,9
RTS0045170,5
RTS0045171,8
RTS0045172,7
RTS0045173,5
RTS0045174,5
RTS0045175,8
RTS0045176,4
RTS0045177,6
RTS0045178,7
RTS0045179,5
RTS0045180,7
RTS0045181,18
RTS0045182,30
RTS0045183,12
RTS0045184,12
RTS0045185,15
RTS0045186,6
RTS0045187,8
RTS0045188,4
RTS0045189,3
RTS0045190,3
RTS0045191,4
RTS0045192,3
RTS0045193,6
RTS0045194,3
RTS0045195,2
RTS0045196,5
RTS0045197,3
RTS0045198,2
RTS0045199,3
RTS0045200,3
RTS0045201,4
RTS0045202,2
RTS0045203,2
RTS0045204,5
RTS0045205,5
RTS0045206,2
RTS0045207,5
RTS0045208,2
RTS0045209,3
RTS0045210,3
RTS0045211,5
RTS0045212,3
RTS0045213,7
RTS0045214,3
RTS0045215,1
RTS0045216,8
RTS0045217,5
RTS0045218,7
RTS0045219,5
RTS0045220,2
RTS0045221,3
RTS0045222,2
RTS0045223,6
RTS0045224,5
RTS0045225,7
RTS0045226,80
RTS0045227,33
RTS0045228,75
RTS0045229,39
RTS0045230,49
RTS0045231,7
RTS0045232,6
RTS0045233,12
RTS0045234,5
RTS0045235,11
RTS0045236,19
RTS0045237,10
RTS0045238,8
RTS0045239,8
RTS0045240,9
RTS0045241,4
RTS0045242,6
RTS0045243,5
RTS0045244,5
RTS0045245,4
RTS0045246,6
RTS0045247,8
RTS0045248,3
RTS0045249,4
RTS0045250,2
RTS0045251,2
RTS0045252,3
RTS0045253,7
RTS0045254,4
RTS0045255,1
RTS0045256,5
RTS0045257,1
RTS0045258,3
RTS0045259,3
RTS0045260,2
RTS0045261,4
RTS0045262,7
RTS0045263,4
RTS0045264,1
RTS0045265,8
RTS0045266,3
RTS0045267,5
RTS0045268,11
RTS0045269,9
RTS0045270,6
RTS0045271,6
RTS0045272,3
RTS0045273,3
RTS0045274,5
RTS0045275,3
RTS0045276,2
RTS0045277,3
RTS0045278,7
RTS0045279,2
RTS0045280,2
RTS0045281,7
RTS0045282,6
RTS0045283,4
RTS0045284,3
RTS0045285,6
RTS0045286,7
RTS0045287,4
RTS0045288,5
RTS0045289,4
RTS0045290,3
RTS0045291,1
RTS0045292,4
RTS0045293,3
RTS0045294,5
RTS0045295,1
RTS0045296,7
RTS0045297,4
RTS0045298,3
RTS0045299,4
RTS0045300,3
RTS0045301,12
RTS0045302,6
RTS0045303,14
RTS0045304,9
RTS0045305,16
RTS0045306,2
RTS0045307,2
RTS0045308,12
RTS0045309,6
RTS0045310,6
RTS0045311,2
RTS0045312,6
RTS0045313,5
RTS0045314,1
RTS0045315,6
RTS0045316,5
RTS0045317,9
RTS0045318,7
RTS0045319,1
RTS0045320,4
RTS0045321,2
RTS0045322,4
RTS0045323,2
RTS0045324,4
RTS0045325,3
RTS0045326,3
RTS0045327,2
RTS0045328,4
RTS0045329,2
RTS0045330,4
RTS0045331,3
RTS0045332,3
RTS0045333,7
RTS0045334,1
RTS0045335,3
RTS0045336,5
RTS0045337,7
RTS0045338,4
RTS0045339,7
RTS0045340,5
RTS0045341,8
RTS0045342,6
RTS0045343,4
RTS0045344,2
RTS0045345,4
RTS0045346,5
RTS0045347,3
RTS0045348,2
RTS0045349,12
RTS0045350,4
RTS0045351,2
RTS0045352,2
RTS0045353,4
RTS0045354,4
RTS0045356,8
RTS0045357,5
RTS0045358,4
RTS0045360,6
RTS0045361,3
RTS0045362,5
RTS0045363,4
RTS0045364,4
RTS0045365,7
RTS0045366,4
RTS0045367,4
RTS0045368,4
RTS0045369,3
RTS0045370,6
RTS0045371,8
RTS0045372,2
RTS0045373,10
RTS0045374,6
RTS0045375,5
RTS0045376,9
RTS0045377,3
RTS0045378,8
RTS0045379,3
RTS0045380,9
RTS0045381,5
RTS0045382,3
RTS0045383,2
RTS0045384,2
RTS0045385,5
RTS0045386,2
RTS0045387,9
RTS0045388,3
RTS0045389,4
RTS0045390,5
RTS0045392,7
RTS0045393,1
RTS0045394,6
RTS0045395,4
RTS0045396,4
RTS0045397,5
RTS0045398,6
RTS0045399,6
RTS0045400,8
RTS0045401,5
RTS0045402,3
RTS0045403,2
RTS0045404,5
RTS0045405,8
RTS0045406,14
RTS0045407,8
RTS0045408,4
RTS0045409,12
RTS0045410,18
RTS0045411,13
RTS0045412,6
RTS0045413,15
RTS0045414,13
RTS0045415,11
RTS0045416,5
RTS0045417,3
RTS0045418,4
RTS0045419,5
RTS0045420,3
RTS0045421,594
RTS0045422,682
RTS0045423,353
RTS0045424,724
RTS0045425,544
RTS0045426,7
RTS0045427,7
RTS0045428,6
RTS0045429,5
RTS0045430,3
RTS0045431,4
RTS0045432,5
RTS0045433,4
RTS0045434,6
RTS0045435,8
RTS0045436,2
RTS0045437,9
RTS0045438,7
RTS0045439,3
RTS0045440,9
RTS0045441,10
RTS0045442,8
RTS0045443,15
RTS0045444,8
RTS0045445,11
RTS0045446,5
RTS0045447,3
RTS0045448,5
RTS0045449,2
RTS0045450,1
RTS0045451,18
RTS0045452,7
RTS0045453,9
RTS0045454,11
RTS0045455,14
RTS0045456,1
RTS0045457,3
RTS0045458,3
RTS0045459,2
RTS0045460,1
RTS0045461,6
RTS0045462,6
RTS0045463,8
RTS0045464,5
RTS0045465,4
RTS0045466,14
RTS0045467,9
RTS0045468,9
RTS0045469,12
RTS0045470,7
RTS0045471,11
RTS0045472,4
RTS0045473,3
RTS0045474,4
RTS0045475,3
RTS0045476,13
RTS0045477,17
RTS0045478,15
RTS0045479,36
RTS0045480,15
RTS0045481,10
RTS0045482,5
RTS0045483,9
RTS0045484,7
RTS0045485,10
RTS0045486,4
RTS0045487,6
RTS0045488,4
RTS0045489,4
RTS0045490,9
RTS0045491,98
RTS0045492,135
RTS0045493,112
RTS0045494,54
RTS0045495,52
RTS0045496,5
RTS0045497,8
RTS0045498,11
RTS0045499,18
RTS0045500,9
RTS0045501,118
RTS0045502,110
RTS0045503,112
RTS0045504,74
RTS0045505,50
RTS0045506,1021
RTS0045507,1607
RTS0045508,961
RTS0045509,1465
RTS0045510,1046
RTS0045511,8
RTS0045512,5
RTS0045513,3
RTS0045514,2
RTS0045515,3
RTS0045516,5
RTS0045517,4
RTS0045518,4
RTS0045519,4
RTS0045520,9
RTS0045521,9
RTS0045522,3
RTS0045523,10
RTS0045524,6
RTS0045525,4
RTS0045526,17
RTS0045527,17
RTS0045528,11
RTS0045529,18
RTS0045530,25
RTS0045531,7
RTS0045532,4
RTS0045533,7
RTS0045534,10
RTS0045535,4
RTS0045536,25
RTS0045537,28
RTS0045538,15
RTS0045539,19
RTS0045540,19
RTS0045541,5
RTS0045542,2
RTS0045543,5
RTS0045544,2
RTS0045545,6
RTS0045546,38
RTS0045547,43
RTS0045548,27
RTS0045549,25
RTS0045550,19
RTS0045551,3
RTS0045552,5
RTS0045553,5
RTS0045554,7
RTS0045555,5
RTS0045556,3
RTS0045557,3
RTS0045558,4
RTS0045559,6
RTS0045560,8
RTS0045561,7
RTS0045562,4
RTS0045563,4
RTS0045564,10
RTS0045565,2
RTS0045566,2
RTS0045567,3
RTS0045568,5
RTS0045569,4
RTS0045570,9
RTS0045571,4
RTS0045572,4
RTS0045573,3
RTS0045574,3
RTS0045575,3
RTS0045576,3
RTS0045577,2
RTS0045578,3
RTS0045579,3
RTS0045580,2
RTS0045581,19
RTS0045582,10
RTS0045583,20
RTS0045584,11
RTS0045585,4
RTS0045586,7
RTS0045587,16
RTS0045588,12
RTS0045589,8
RTS0045590,7
RTS0045592,57
RTS0045593,82
RTS0045594,55
RTS0045595,64
RTS0045596,9
RTS0045597,7
RTS0045598,25
RTS0045599,18
RTS0045600,8
RTS0045601,5
RTS0045602,4
RTS0045603,3
RTS0045604,4
RTS0045606,5
RTS0045607,4
RTS0045608,9
RTS0045609,5
RTS0045610,8
RTS0045611,9
RTS0045612,8
RTS0045613,2
RTS0045614,7
RTS0045615,4
RTS0045616,4
RTS0045617,2
RTS0045618,1
RTS0045619,5
RTS0045620,6
RTS0045621,10
RTS0045622,15
RTS0045623,12
RTS0045624,3
RTS0045625,16
RTS0045626,1
RTS0045627,2
RTS0045628,5
RTS0045629,9
RTS0045630,7
RTS0045631,5
RTS0045632,1
RTS0045633,9
RTS0045634,1
RTS0045635,3
RTS0045636,9
RTS0045637,7
RTS0045638,7
RTS0045639,4
RTS0045640,6
RTS0045641,2
RTS0045642,6
RTS0045643,1
RTS0045644,4
RTS0045645,5
RTS0045646,5
RTS0045647,4
RTS0045648,7
RTS0045649,7
RTS0045650,11
RTS0045651,1
RTS0045652,5
RTS0045653,7
RTS0045654,8
RTS0045655,7
RTS0045656,20
RTS0045657,21
RTS0045658,37
RTS0045659,16
RTS0045660,28
RTS0045661,51
RTS0045662,39
RTS0045663,37
RTS0045664,46
RTS0045665,58
RTS0045666,9
RTS0045667,5
RTS0045668,13
RTS0045669,9
RTS0045670,3
RTS0045671,1
RTS0045672,3
RTS0045673,2
RTS0045674,2
RTS0045675,2
RTS0045676,17
RTS0045677,38
RTS0045678,20
RTS0045679,23
RTS0045680,30
RTS0045681,5
RTS0045682,6
RTS0045683,2
RTS0045685,6
RTS0045687,11
RTS0045688,5
RTS0045689,6
RTS0045690,6
RTS0045691,4
RTS0045692,4
RTS0045693,6
RTS0045694,5
RTS0045695,1
RTS0045696,5
RTS0045697,5
RTS0045698,5
RTS0045699,2
RTS0045700,3
RTS0045701,2
RTS0045702,6
RTS0045703,3
RTS0045704,5
RTS0045705,5
RTS0045706,5
RTS0045707,5
RTS0045708,1
RTS0045709,5
RTS0045710,4
RTS0045711,6
RTS0045712,6
RTS0045713,5
RTS0045714,6
RTS0045715,2
RTS0045716,36
RTS0045717,12
RTS0045718,8
RTS0045719,11
RTS0045720,11
RTS0045721,18
RTS0045722,12
RTS0045723,17
RTS0045724,16
RTS0045725,6
RTS0045726,7
RTS0045727,5
RTS0045728,4
RTS0045729,5
RTS0045730,6
RTS0045731,21
RTS0045732,22
RTS0045733,20
RTS0045734,25
RTS0045735,18
RTS0045736,26
RTS0045737,53
RTS0045738,63
RTS0045739,46
RTS0045740,33
RTS0045741,55
RTS0045742,31
RTS0045743,37
RTS0045744,49
RTS0045745,52
RTS0045746,34
RTS0045747,26
RTS0045748,46
RTS0045749,21
RTS0045750,15
RTS0045751,18
RTS0045752,15
RTS0045753,6
RTS0045754,7
RTS0045755,9
RTS0045756,16
RTS0045757,8
RTS0045758,30
RTS0045759,23
RTS0045760,12
RTS0045761,6
RTS0045762,5
RTS0045763,6
RTS0045764,5
RTS0045765,3
RTS0045766,4
RTS0045767,6
RTS0045768,4
RTS0045769,4
RTS0045770,5
RTS0045771,5
RTS0045772,6
RTS0045773,8
RTS0045774,7
RTS0045775,5
RTS0045776,3
RTS0045777,3
RTS0045778,4
RTS0045779,3
RTS0045780,9
RTS0045781,11
RTS0045782,5
RTS0045783,11
RTS0045784,11
RTS0045785,11
RTS0045786,2
RTS0045787,10
RTS0045788,6
RTS0045789,3
RTS0045790,4
RTS0045791,3
RTS0045792,6
RTS0045793,4
RTS0045794,6
RTS0045795,2
RTS0045796,4
RTS0045797,2
RTS0045798,4
RTS0045799,4
RTS0045800,3
RTS0045801,2
RTS0045802,3
RTS0045803,2
RTS0045804,1
RTS0045805,3
RTS0045806,14
RTS0045807,12
RTS0045808,8
RTS0045809,16
RTS0045810,12
RTS0045811,7
RTS0045812,16
RTS0045813,8
RTS0045814,12
RTS0045815,3
RTS0045816,1
RTS0045817,4
RTS0045818,5
RTS0045819,4
RTS0045820,6
RTS0045821,25
RTS0045822,17
RTS0045823,13
RTS0045824,29
RTS0045825,7
RTS0045826,23
RTS0045827,9
RTS0045828,11
RTS0045829,6
RTS0045830,9
RTS0045831,7
RTS0045832,7
RTS0045833,6
RTS0045834,13
RTS0045835,7
RTS0045836,27
RTS0045837,20
RTS0045838,19
RTS0045840,15
RTS0045841,15
RTS0045842,10
RTS0045843,6
RTS0045844,11
RTS0045845,18
RTS0045846,135
RTS0045848,34
RTS0045849,178
RTS0045851,8
RTS0045852,2
RTS0045853,3
RTS0045854,3
RTS0045855,6
RTS0045856,4
RTS0045857,7
RTS0045858,4
RTS0045859,10
RTS0045860,3
RTS0045861,5
RTS0045862,5
RTS0045863,96
RTS0045864,173
RTS0045865,116
RTS0045866,188
RTS0045867,5
RTS0045868,5
RTS0045869,5
RTS0045870,6
RTS0045871,4
RTS0045872,3
RTS0045873,5
RTS0045874,4
RTS0045875,7
RTS0045876,3
RTS0045877,4
RTS0045878,5
RTS0045879,9
RTS0045880,7
RTS0045881,5
RTS0045882,3
RTS0045883,4
RTS0045884,4
RTS0045886,3
RTS0045887,5
RTS0045888,6
RTS0045889,6
RTS0045890,3
RTS0045891,6
RTS0045892,2
RTS0045893,5
RTS0045894,1
RTS0045895,6
RTS0045896,13
RTS0045897,10
RTS0045898,10
RTS0045899,6
RTS0045900,13
RTS0045901,7
RTS0045902,9
RTS0045903,4
RTS0045904,10
RTS0045905,7
RTS0045906,5
RTS0045907,12
RTS0045908,3
RTS0045909,5
RTS0045910,5
RTS0045911,4
RTS0045912,7
RTS0045913,1
RTS0045914,2
RTS0045915,6
RTS0045916,4
RTS0045917,3
RTS0045918,1
RTS0045919,5
RTS0045920,4
RTS0045921,7
RTS0045922,5
RTS0045923,4
RTS0045924,4
RTS0045925,5
RTS0045926,9
RTS0045927,5
RTS0045928,3
RTS0045929,5
RTS0045930,17
RTS0045931,15
RTS0045932,14
RTS0045933,7
RTS0045935,2
RTS0045939,7
RTS0045940,6
RTS0045941,2
RTS0045942,5
RTS0045943,3
RTS0045944,4
RTS0045945,2
RTS0045946,6
RTS0045947,6
RTS0045948,2
RTS0045949,14
RTS0045950,11
RTS0045951,12
RTS0045952,14
RTS0045953,6
RTS0045954,18
RTS0045955,7
RTS0045956,3
RTS0045957,3
RTS0045958,2
RTS0045959,4
RTS0045960,3
RTS0045961,3
RTS0045962,3
RTS0045963,3
RTS0045964,3
RTS0045965,3
RTS0045966,5
RTS0045967,5
RTS0045968,4
RTS0045969,6
RTS0045970,10
RTS0045971,8
RTS0045972,5
RTS0045973,4
RTS0045974,6
RTS0045975,2
RTS0045976,3
RTS0045977,3
RTS0045978,6
RTS0045979,9
RTS0045980,9
RTS0045981,13
RTS0045982,12
RTS0045983,9
RTS0045984,7
RTS0045985,4
RTS0045986,2
RTS0045987,8
RTS0045988,1
RTS0045989,4
RTS0045990,2
RTS0045991,3
RTS0045992,5
RTS0045994,8
RTS0045995,4
RTS0045996,1
RTS0045997,3
RTS0045998,1
RTS0045999,5
RTS0046000,2
RTS0046001,6
RTS0046002,5
RTS0046003,4
RTS0046004,5
RTS0046005,10
RTS0046006,2
RTS0046007,6
RTS0046008,4
RTS0046009,50
RTS0046010,4
RTS0046011,10
RTS0046012,3
RTS0046013,9
RTS0046014,2
RTS0046015,4
RTS0046016,10
RTS0046017,8
RTS0046018,6
RTS0046019,5
RTS0046020,2
RTS0046021,5
RTS0046022,3
RTS0046023,7
RTS0046024,1
RTS0046025,2
RTS0046026,4
RTS0046027,6
RTS0046028,3
RTS0046029,4
RTS0046030,5
RTS0046031,3
RTS0046032,3
RTS0046033,2
RTS0046034,1
RTS0046035,3
RTS0046036,4
RTS0046038,1
RTS0046039,6
RTS0046040,4
RTS0046041,5
RTS0046043,6
RTS0046044,3
RTS0046045,6
RTS0046046,4
RTS0046047,2
RTS0046048,11
RTS0046049,9
RTS0046050,3
RTS0046051,10
RTS0046052,5
RTS0046053,5
RTS0046054,11
RTS0046055,13
RTS0046056,3
RTS0046057,4
RTS0046058,5
RTS0046059,1
RTS0046060,4
RTS0046061,22
RTS0046062,13
RTS0046063,15
RTS0046064,21
RTS0046065,14
RTS0046066,19
RTS0046067,23
RTS0046068,3
RTS0046069,3
RTS0046070,4
RTS0046071,5
RTS0046072,5
RTS0046073,1
RTS0046074,5
RTS0046075,5
RTS0046076,3
RTS0046077,3
RTS0046078,4
RTS0046079,5
RTS0046080,5
RTS0046081,8
RTS0046082,7
RTS0046083,5
RTS0046084,9
RTS0046085,13
RTS0046086,2
RTS0046087,8
RTS0046088,4
RTS0046089,1
RTS0046091,2
RTS0046092,4
RTS0046093,7
RTS0046094,1
RTS0046096,5
RTS0046097,3
RTS0046098,3
RTS0046099,4
RTS0046100,2
RTS0046101,7
RTS0046103,1
RTS0046104,5
RTS0046105,7
RTS0046106,5
RTS0046107,5
RTS0046108,6
RTS0046109,3
RTS0046110,2
RTS0046111,3
RTS0046112,7
RTS0046113,6
RTS0046114,3
RTS0046115,11
RTS0046116,9
RTS0046117,9
RTS0046119,3
RTS0046121,6
RTS0046122,2
RTS0046123,3
RTS0046124,5
RTS0046125,5
RTS0046126,3
RTS0046127,5
RTS0046128,15
RTS0046129,6
RTS0046130,3
RTS0046131,8
RTS0046132,7
RTS0046133,17
RTS0046134,9
RTS0046135,9
RTS0046136,141
RTS0046137,287
RTS0046138,35
RTS0046140,6
RTS0046141,11
RTS0046142,5
RTS0046143,4
RTS0046144,11
RTS0046145,6
RTS0046146,1
RTS0046147,2
RTS0046148,7
RTS0046149,2
RTS0046150,2
RTS0046152,3
RTS0046153,5
RTS0046154,2
RTS0046155,3
RTS0046156,2
RTS0046157,1
RTS0046158,3
RTS0046159,4
RTS0046160,4
RTS0046161,5
RTS0046162,1
RTS0046163,4
RTS0046164,14
RTS0046165,7
RTS0046166,1
RTS0046167,7
RTS0046168,4
RTS0046169,1
RTS0046170,4
RTS0046171,6
RTS0046172,8
RTS0046173,3
RTS0046175,1
RTS0046176,5
RTS0046177,6
RTS0046178,4
RTS0046179,2
RTS0046180,4
RTS0046181,3
RTS0046182,2
RTS0046183,19
RTS0046184,25
RTS0046185,20
RTS0046186,11
RTS0046187,18
RTS0046188,12
RTS0046191,2
RTS0046193,1
RTS0046194,2
RTS0046195,5
RTS0046196,2
RTS0046197,5
RTS0046198,6
RTS0046199,4
RTS0046200,1
RTS0046201,5
RTS0046202,3
RTS0046203,4
RTS0046204,3
RTS0046205,2
RTS0046206,2
RTS0046207,5
RTS0046208,4
RTS0046209,2
RTS0046210,3
RTS0046211,4
RTS0046212,2
RTS0046213,6
RTS0046214,7
RTS0046215,5
RTS0046216,5
RTS0046217,7
RTS0046218,3
RTS0046219,4
RTS0046220,8
RTS0046221,12
RTS0046222,4
RTS0046223,1
RTS0046224,2
RTS0046225,9
RTS0046226,3
RTS0046227,5
RTS0046228,8
RTS0046229,3
RTS0046230,2
RTS0046231,3
RTS0046232,8
RTS0046233,5
RTS0046234,4
RTS0046235,6
RTS0046236,4
RTS0046237,2
RTS0046238,1
RTS0046239,1
RTS0046240,4
RTS0046241,8
RTS0046242,6
RTS0046243,2
RTS0046244,4
RTS0046245,1
RTS0046246,2
RTS0046247,3
RTS0046248,4
RTS0046249,4
RTS0046250,3
RTS0046251,4
RTS0046252,37
RTS0046253,19
RTS0046254,30
RTS0046255,2
RTS0046256,7
RTS0046257,9
RTS0046258,4
RTS0046259,5
RTS0046260,2
RTS0046261,3
RTS0046263,10
RTS0046264,4
RTS0046265,4
RTS0046266,5
RTS0046267,4
RTS0046268,4
RTS0046269,3
RTS0046271,1
RTS0046272,3
RTS0046273,18
RTS0046274,16
RTS0046275,16
RTS0046276,6
RTS0046277,2
RTS0046278,8
RTS0046279,13
RTS0046280,5
RTS0046281,8
RTS0046282,3
RTS0046283,5
RTS0046284,2
RTS0046285,4
RTS0046286,8
RTS0046287,4
RTS0046288,4
RTS0046290,6
RTS0046291,7
RTS0046292,7
RTS0046293,1
RTS0046294,4
RTS0046295,10
RTS0046296,1
RTS0046297,5
RTS0046298,4
RTS0046299,7
RTS0046300,4
RTS0046301,9
RTS0046302,1
RTS0046303,5
RTS0046304,3
RTS0046305,4
RTS0046306,3
RTS0046307,1
RTS0046308,2
RTS0046309,7
RTS0046310,1
RTS0046311,8
RTS0046312,5
RTS0046313,2
RTS0046314,10
RTS0046315,2
RTS0046316,1
RTS0046317,6
RTS0046318,1
RTS0046319,3
RTS0046320,3
RTS0046321,6
RTS0046322,4
RTS0046323,4
RTS0046324,4
RTS0046325,4
RTS0046327,5
RTS0046328,6
RTS0046329,50
RTS0046330,41
RTS0046331,29
RTS0046332,22
RTS0046333,59
RTS0046334,7
RTS0046335,13
RTS0046336,9
RTS0046342,4
RTS0046343,5
RTS0046344,4
RTS0046345,2
RTS0046346,3
RTS0046347,48
RTS0046348,50
RTS0046349,50
RTS0046350,4
RTS0046351,2
RTS0046352,6
RTS0046353,5
RTS0046354,1
RTS0046355,5
RTS0046356,2
RTS0046357,2
RTS0046358,1
RTS0046359,5
RTS0046360,1
RTS0046361,7
RTS0046362,2
RTS0046363,3
RTS0046364,9
RTS0046365,2
RTS0046366,2
RTS0046367,6
RTS0046368,6
RTS0046369,7
RTS0046370,1
RTS0046371,6
RTS0046372,3
RTS0046373,2
RTS0046375,3
RTS0046376,3
RTS0046377,4
RTS0046378,5
RTS0046379,2
RTS0046380,4
RTS0046381,9
RTS0046382,1
RTS0046383,5
RTS0046384,2
RTS0046385,5
RTS0046386,4
RTS0046387,6
RTS0046388,8
RTS0046389,4
RTS0046390,3
RTS0046391,2
RTS0046392,5
RTS0046393,1
RTS0046394,4
RTS0046395,3
RTS0046396,5
RTS0046397,3
RTS0046398,2
RTS0046399,1
RTS0046400,7
RTS0046401,7
RTS0046402,4
RTS0046403,5
RTS0046404,2
RTS0046405,5
RTS0046406,5
RTS0046407,8
RTS0046408,4
RTS0046409,4
RTS0046410,11
RTS0046411,18
RTS0046412,15
RTS0046413,17
RTS0046414,213
RTS0046415,59
RTS0046416,7
RTS0046417,11
RTS0046418,2
RTS0046419,1
RTS0046420,9
RTS0046421,6
RTS0046422,5
RTS0046423,3
RTS0046424,5
RTS0046425,10
RTS0046426,3
RTS0046427,3
RTS0046428,8
RTS0046429,2
RTS0046430,4
RTS0046431,4
RTS0046432,10
RTS0046433,6
RTS0046434,7
RTS0046435,16
RTS0046439,7
RTS0046440,20
RTS0046441,21
RTS0046442,8
RTS0046443,14
RTS0046444,5
RTS0046445,3
RTS0046446,3
RTS0046447,4
RTS0046448,8
RTS0046449,15
RTS0046450,37
RTS0046451,8
RTS0046452,28
RTS0046453,17
RTS0046454,4
RTS0046455,4
RTS0046456,4
RTS0046457,3
RTS0046458,4
RTS0046459,4
RTS0046460,7
RTS0046461,6
RTS0046462,3
RTS0046463,7
RTS0046464,3
RTS0046466,6
RTS0046468,5
RTS0046469,2
RTS0046470,5
RTS0046471,2
RTS0046472,7
RTS0046473,5
RTS0046474,3
RTS0046475,3
RTS0046476,4
RTS0046477,5
RTS0046478,3
RTS0046479,2
RTS0046480,6
RTS0046481,4
RTS0046482,3
RTS0046483,3
RTS0046484,1
RTS0046485,6
RTS0046486,7
RTS0046487,6
RTS0046488,4
RTS0046489,5
RTS0046490,4
RTS0046491,4
RTS0046492,5
RTS0046493,7
RTS0046494,4
RTS0046495,5
RTS0046496,9
RTS0046497,5
RTS0046498,3
RTS0046499,29
RTS0046500,39
RTS0046501,30
RTS0046502,4
RTS0046503,4
RTS0046504,2
RTS0046505,5
RTS0046506,6
RTS0046507,8
RTS0046508,3
RTS0046509,7
RTS0046510,5
RTS0046511,1
RTS0046512,9
RTS0046513,8
RTS0046514,4
RTS0046516,6
RTS0046517,4
RTS0046518,4
RTS0046519,6
RTS0046520,1
RTS0046521,5
RTS0046522,1
RTS0046524,5
RTS0046525,8
RTS0046526,19
RTS0046527,10
RTS0046528,8
RTS0046529,5
RTS0046530,5
RTS0046531,2
RTS0046532,5
RTS0046533,2
RTS0046534,5
RTS0046535,6
RTS0046536,4
RTS0046537,1
RTS0046538,6
RTS0046539,11
RTS0046540,4
RTS0046541,5
RTS0046542,7
RTS0046543,5
RTS0046544,3
RTS0046545,11
RTS0046546,3
RTS0046548,8
RTS0046549,13
RTS0046550,4
RTS0046551,12
RTS0046552,7
RTS0046553,10
RTS0046554,1
RTS0046555,10
RTS0046556,6
RTS0046557,4
RTS0046558,5
RTS0046559,1
RTS0046560,2
RTS0046561,2
RTS0046562,2
RTS0046563,6
RTS0046564,1
RTS0046565,5
RTS0046566,6
RTS0046567,5
RTS0046568,1
RTS0046569,4
RTS0046570,1
RTS0046571,9
RTS0046572,3
RTS0046573,3
RTS0046574,6
RTS0046575,5
RTS0046577,5
RTS0046578,6
RTS0046580,17
RTS0046581,3
RTS0046582,5
RTS0046583,6
RTS0046584,9
RTS0046585,11
RTS0046586,8
RTS0046587,7
RTS0046588,3
RTS0046589,5
RTS0046590,5
RTS0046591,4
RTS0046592,5
RTS0046593,4
RTS0046594,8
RTS0046595,4
RTS0046596,2
RTS0046597,2
RTS0046598,3
RTS0046599,6
RTS0046600,12
RTS0046601,27
RTS0046602,14
RTS0046603,13
RTS0046604,7
RTS0046605,6
RTS0046606,5
RTS0046607,5
RTS0046608,5
RTS0046609,2
RTS0046610,4
RTS0046611,1
RTS0046612,2
RTS0046613,7
RTS0046614,11
RTS0046615,2
RTS0046616,7
RTS0046617,4
RTS0046618,2
RTS0046619,8
RTS0046620,6
RTS0046621,7
RTS0046622,7
RTS0046623,8
RTS0046624,12
RTS0046625,3
RTS0046626,8
RTS0046627,8
RTS0046628,13
RTS0046629,5
RTS0046630,7
RTS0046631,14
RTS0046632,5
RTS0046633,5
RTS0046634,7
RTS0046635,4
RTS0046636,6
RTS0046637,10
RTS0046638,4
RTS0046639,2
RTS0046640,7
RTS0046641,7
RTS0046642,3
RTS0046643,6
RTS0046644,3
RTS0046645,5
RTS0046646,2
RTS0046647,4
RTS0046648,4
RTS0046650,1
RTS0046651,3
RTS0046652,2
RTS0046653,13
RTS0046654,3
RTS0046655,15
RTS0046656,4
RTS0046657,3
RTS0046658,3
RTS0046659,7
RTS0046660,5
RTS0046661,7
RTS0046662,3
RTS0046663,3
RTS0046664,5
RTS0046665,4
RTS0046666,6
RTS0046667,4
RTS0046668,3
RTS0046669,5
RTS0046670,1
RTS0046671,2
RTS0046672,3
RTS0046673,5
RTS0046674,3
RTS0046675,3
RTS0046676,3
RTS0046677,3
RTS0046678,2
RTS0046679,7
RTS0046680,7
RTS0046682,4
RTS0046683,2
RTS0046684,5
RTS0046685,4
RTS0046686,3
RTS0046687,6
RTS0046688,4
RTS0046689,3
RTS0046690,1
RTS0046691,1
RTS0046693,3
RTS0046694,1
RTS0046695,2
RTS0046696,3
RTS0046697,6
RTS0046698,6
RTS0046699,8
RTS0046700,11
RTS0046701,14
RTS0046702,6
RTS0046703,39
RTS0046704,51
RTS0046705,53
RTS0046706,21
RTS0046707,39
RTS0046708,44
RTS0046709,4
RTS0046710,4
RTS0046711,5
RTS0046712,3
RTS0046713,1
RTS0046714,7
RTS0046715,2
RTS0046716,7
RTS0046717,2
RTS0046718,3
RTS0046719,5
RTS0046720,5
RTS0046721,4
RTS0046722,6
RTS0046723,6
RTS0046724,3
RTS0046725,6
RTS0046726,4
RTS0046727,4
RTS0046728,3
RTS0046729,4
RTS0046730,3
RTS0046731,6
RTS0046732,5
RTS0046733,9
RTS0046734,9
RTS0046735,4
RTS0046736,2
RTS0046737,2
RTS0046738,2
RTS0046739,2
RTS0046740,10
RTS0046741,2
RTS0046742,5
RTS0046743,1
RTS0046744,4
RTS0046745,4
RTS0046746,2
RTS0046747,6
RTS0046748,5
RTS0046749,7
RTS0046750,4
RTS0046751,6
RTS0046752,3
RTS0046753,5
RTS0046754,2
RTS0046755,1
RTS0046756,8
RTS0046757,4
RTS0046758,1
RTS0046759,8
RTS0046760,4
RTS0046761,3
RTS0046763,7
RTS0046764,11
RTS0046765,2
RTS0046766,2
RTS0046767,4
RTS0046768,45
RTS0046769,68
RTS0046770,63
RTS0046771,4
RTS0046772,6
RTS0046773,6
RTS0046774,2
RTS0046775,2
RTS0046777,4
RTS0046778,3
RTS0046779,6
RTS0046780,3
RTS0046781,3
RTS0046783,1
RTS0046784,7
RTS0046785,6
RTS0046790,8
RTS0046791,4
RTS0046792,5
RTS0046793,3
RTS0046794,4
RTS0046795,5
RTS0046796,2
RTS0046797,1
RTS0046798,4
RTS0046799,4
RTS0046800,3
RTS0046801,70
RTS0046802,55
RTS0046803,5
RTS0046804,11
RTS0046805,6
RTS0046806,1
RTS0046807,3
RTS0046808,5
RTS0046809,6
RTS0046810,2
RTS0046811,2
RTS0046812,2
RTS0046813,2
RTS0046814,4
RTS0046815,10
RTS0046816,4
RTS0046817,1
RTS0046818,5
RTS0046819,3
RTS0046820,6
RTS0046821,3
RTS0046822,5
RTS0046823,1
RTS0046824,7
RTS0046825,9
RTS0046826,11
RTS0046827,3
RTS0046828,5
RTS0046829,3
RTS0046830,4
RTS0046831,2
RTS0046832,2
RTS0046833,3
RTS0046835,1
RTS0046836,113
RTS0046837,115
RTS0046838,25
RTS0046839,165
RTS0046840,15
RTS0046841,3
RTS0046842,29
RTS0046843,29
RTS0046846,6
RTS0046849,4
RTS0046851,7
RTS0046852,11
RTS0046853,16
RTS0046854,2
RTS0046855,4
RTS0046856,5
RTS0046857,3
RTS0046858,2
RTS0046859,4
RTS0046860,6
RTS0046861,4
RTS0046862,5
RTS0046863,4
RTS0046864,4
RTS0046866,6
RTS0046867,4
RTS0046868,4
RTS0046869,42
RTS0046870,28
RTS0046871,15
RTS0046872,47
RTS0046873,5
RTS0046874,9
RTS0046875,6
RTS0046876,6
RTS0046877,2
RTS0046878,7
RTS0046879,2
RTS0046880,5
RTS0046881,9
RTS0046882,5
RTS0046885,5
RTS0046886,8
RTS0046887,4
RTS0046889,2
RTS0046890,3
RTS0046891,3
RTS0046892,3
RTS0046893,2
RTS0046894,5
RTS0046895,5
RTS0046897,9
RTS0046899,77
RTS0046900,11
RTS0046902,9
RTS0046903,6
RTS0046904,6
RTS0046905,1
RTS0046906,53
RTS0046907,21
RTS0046908,2
RTS0046909,4
RTS0046910,2
RTS0046911,8
RTS0046912,7
RTS0046913,5
RTS0046914,7
RTS0046916,3
RTS0046918,359
RTS0046919,373
RTS0046920,159
RTS0046921,6
RTS0046922,4
RTS0046923,13
RTS0046924,8
RTS0046925,4
RTS0046926,3
RTS0046927,3
RTS0046928,2
RTS0046929,3
RTS0046930,2
RTS0046931,3
RTS0046933,2
RTS0046934,6
RTS0046935,4
RTS0046936,5
RTS0046937,4
RTS0046938,2
RTS0046939,5
RTS0046940,3
RTS0046941,8
RTS0046942,3
RTS0046943,7
RTS0046944,3
RTS0046946,7
RTS0046947,2
RTS0046948,8
RTS0046949,3
RTS0046950,4
RTS0046951,3
RTS0046952,4
RTS0046954,3
RTS0046955,3
RTS0046956,13
RTS0046957,2
RTS0046958,7
RTS0046959,3
RTS0046960,3
RTS0046961,4
RTS0046962,19
RTS0046963,4
RTS0046965,9
RTS0046966,2
RTS0046967,2
RTS0046968,2
RTS0047054,10
RTS0047055,11
RTS0047056,4
RTS0047057,8
RTS0047058,11
RTS0047060,7
RTS0047061,7
RTS0047062,3
RTS0047063,4
RTS0047064,6
RTS0047065,27
RTS0047066,23
RTS0047067,25
RTS0047068,17
RTS0047069,18
RTS0047070,9
RTS0047071,6
RTS0047072,3
RTS0047073,7
RTS0047074,11
RTS0047075,9
RTS0047076,3
RTS0047077,8
RTS0047078,5
RTS0047079,5
RTS0047080,5
RTS0047081,4
RTS0047082,2
RTS0047083,4
RTS0047084,2
RTS0047085,5
RTS0047086,5
RTS0047087,5
RTS0047088,6
RTS0047089,4
RTS0047091,3
RTS0047092,9
RTS0047093,9
RTS0047094,13
RTS0047095,2
RTS0047096,4
RTS0047097,2
RTS0047098,1
RTS0047099,5
RTS0047100,5
RTS0047101,4
RTS0047102,1
RTS0047103,5
RTS0047104,5
RTS0047105,17
RTS0047106,5
RTS0047107,8
RTS0047108,8
RTS0047109,8
RTS0047110,6
RTS0047111,6
RTS0047112,3
RTS0047113,17
RTS0047114,6
RTS0047115,7
RTS0047116,6
RTS0047117,15
RTS0047118,14
RTS0047119,13
RTS0047120,5
RTS0047121,3
RTS0047122,7
RTS0047123,3
RTS0047124,7
RTS0047125,6
RTS0047126,6
RTS0047127,4
RTS0047128,2
RTS0047129,1
RTS0047130,3
RTS0047131,3
RTS0047132,10
RTS0047133,6
RTS0047134,2
RTS0047135,6
RTS0047136,7
RTS0047137,10
RTS0047138,2
RTS0047139,3
RTS0047140,4
RTS0047141,5
RTS0047142,4
RTS0047143,5
RTS0047145,6
RTS0047146,4
RTS0047147,10
RTS0047148,3
RTS0047149,2
RTS0047150,8
RTS0047151,3
RTS0047152,8
RTS0047153,3
RTS0047154,9
RTS0047156,3
RTS0047157,4
RTS0047158,6
RTS0047159,3
RTS0047165,6
RTS0047166,4
RTS0047167,3
RTS0047168,3
RTS0047169,4
RTS0047170,2
RTS0047171,6
RTS0047172,11
RTS0047173,12
RTS0047174,12
RTS0047175,4
RTS0047176,2
RTS0047177,5
RTS0047178,3
RTS0047179,4
RTS0047180,3
RTS0047181,5
RTS0047182,8
RTS0047183,4
RTS0047184,5
RTS0047185,6
RTS0047186,3
RTS0047187,2
RTS0047188,2
RTS0047189,2
RTS0047190,9
RTS0047191,5
RTS0047192,3
RTS0047193,5
RTS0047194,5
RTS0047195,5
RTS0047196,6
RTS0047197,5
RTS0047198,3
RTS0047199,4
RTS0047200,6
RTS0047201,3
RTS0047202,4
RTS0047203,6
RTS0047204,7
RTS0047205,3
RTS0047206,5
RTS0047207,1
RTS0047208,96
RTS0047209,57
RTS0047210,113
RTS0047211,117
RTS0047212,24
RTS0047213,8
RTS0047214,12
RTS0047215,5
RTS0047216,5
RTS0047217,6
RTS0047218,9
RTS0047219,8
RTS0047220,6
RTS0047221,7
RTS0047222,5
RTS0047223,5
RTS0047225,7
RTS0047226,3
RTS0047229,3
RTS0047230,5
RTS0047231,8
RTS0047232,2
RTS0047233,3
RTS0047234,5
RTS0047235,3
RTS0047236,5
RTS0047237,2
RTS0047238,1
RTS0047239,6
RTS0047240,4
RTS0047241,5
RTS0047242,2
RTS0047243,7
RTS0047244,3
RTS0047245,5
RTS0047246,3
RTS0047247,5
RTS0047248,3
RTS0047249,2
RTS0047250,5
RTS0047252,7
RTS0047253,4
RTS0047254,5
RTS0047255,10
RTS0047256,11
RTS0047257,14
RTS0047258,24
RTS0047259,15
RTS0047260,14
RTS0047261,8
RTS0047262,15
RTS0047263,10
RTS0047264,6
RTS0047266,13
RTS0047267,14
RTS0047268,22
RTS0047269,11
RTS0047270,17
RTS0047271,27
RTS0047272,12
RTS0047273,15
RTS0047274,4
RTS0047276,3
RTS0047277,21
RTS0047278,11
RTS0047279,23
RTS0047280,14
RTS0047281,12
RTS0047282,28
RTS0047283,13
RTS0047284,11
RTS0047290,41
RTS0047291,87
RTS0047292,55
RTS0047293,30
RTS0047294,71
RTS0047295,4
RTS0047296,5
RTS0047297,6
RTS0047298,3
RTS0047299,3
RTS0047300,4
RTS0047301,5
RTS0047302,1
RTS0047303,4
RTS0047304,3
RTS0047305,9
RTS0047306,19
RTS0047307,21
RTS0047308,8
RTS0047309,12
RTS0047310,8
RTS0047311,8
RTS0047312,7
RTS0047313,3
RTS0047314,4
RTS0047315,22
RTS0047316,8
RTS0047317,17
RTS0047318,13
RTS0047319,20
RTS0047320,7
RTS0047321,5
RTS0047322,9
RTS0047323,7
RTS0047324,5
RTS0047325,4
RTS0047326,7
RTS0047327,10
RTS0047328,4
RTS0047329,5
RTS0047331,8
RTS0047332,14
RTS0047333,5
RTS0047334,5
RTS0047335,2
RTS0047336,8
RTS0047337,6
RTS0047338,11
RTS0047339,6
RTS0047340,15
RTS0047341,11
RTS0047342,11
RTS0047343,8
RTS0047344,9
RTS0047345,7
RTS0047346,4
RTS0047348,3
RTS0047349,5
RTS0047350,12
RTS0047351,10
RTS0047352,11
RTS0047353,13
RTS0047354,12
RTS0047356,1
RTS0047357,2
RTS0047359,5
RTS0047360,5
RTS0047361,1
RTS0047362,6
RTS0047363,8
RTS0047364,3
RTS0047365,3
RTS0047366,1
RTS0047367,2
RTS0047368,4
RTS0047369,4
RTS0047370,6
RTS0047373,7
RTS0047374,3
RTS0047375,6
RTS0047376,9
RTS0047377,6
RTS0047378,13
RTS0047379,8
RTS0047380,5
RTS0047381,2
RTS0047382,8
RTS0047383,3
RTS0047384,2
RTS0047385,4
RTS0047386,19
RTS0047387,8
RTS0047388,9
RTS0047389,7
RTS0047390,6
RTS0047391,7
RTS0047392,3
RTS0047393,9
RTS0047394,4
RTS0047395,2
RTS0047396,27
RTS0047397,3
RTS0047398,2
RTS0047399,2
RTS0047400,2
RTS0047401,3
RTS0047402,7
RTS0047403,4
RTS0047404,14
RTS0047405,7
RTS0047406,6
RTS0047407,5
RTS0047408,10
RTS0047409,15
RTS0047410,15
RTS0047411,11
RTS0047412,5
RTS0047413,6
RTS0047414,7
RTS0047415,7
RTS0047417,3
RTS0047418,10
RTS0047419,9
RTS0047420,4
RTS0047421,4
RTS0047422,1
RTS0047423,6
RTS0047424,3
RTS0047425,5
RTS0047426,4
RTS0047427,4
RTS0047428,6
RTS0047429,7
RTS0047430,8
RTS0047431,6
RTS0047432,9
RTS0047433,5
RTS0047434,8
RTS0047435,5
RTS0047436,4
RTS0047437,2
RTS0047438,3
RTS0047439,3
RTS0047440,1
RTS0047441,20
RTS0047442,16
RTS0047445,22
RTS0047446,14
RTS0047447,5
RTS0047448,1
RTS0047449,4
RTS0047450,5
RTS0047451,4
RTS0047452,9
RTS0047453,5
RTS0047454,6
RTS0047455,1
RTS0047456,4
RTS0047457,5
RTS0047458,6
RTS0047459,5
RTS0047460,3
RTS0047461,6
RTS0047462,8
RTS0047463,5
RTS0047464,3
RTS0047465,6
RTS0047466,5
RTS0047467,3
RTS0047468,4
RTS0047469,2
RTS0047471,10
RTS0047472,8
RTS0047473,1
RTS0047474,4
RTS0047475,1
RTS0047476,8
RTS0047477,7
RTS0047479,7
RTS0047480,3
RTS0047481,7
RTS0047482,4
RTS0047483,2
RTS0047484,3
RTS0047485,4
RTS0047486,1
RTS0047487,3
RTS0047488,4
RTS0047489,3
RTS0047490,6
RTS0047491,2
RTS0047492,5
RTS0047493,8
RTS0047494,13
RTS0047495,4
RTS0047496,3
RTS0047497,9
RTS0047498,5
RTS0047499,8
RTS0047500,2
RTS0047501,4
RTS0047502,1
RTS0047503,5
RTS0047504,10
RTS0047505,10
RTS0047506,10
RTS0047507,3
RTS0047508,3
RTS0047509,3
RTS0047510,5
RTS0047511,2
RTS0047512,14
RTS0047513,4
RTS0047514,4
RTS0047515,7
RTS0047516,12
RTS0047517,19
RTS0047518,8
RTS0047520,18
RTS0047521,14
RTS0047522,5
RTS0047523,3
RTS0047524,5
RTS0047525,6
RTS0047526,9
RTS0047527,7
RTS0047528,8
RTS0047529,8
RTS0047530,9
RTS0047531,6
RTS0047532,6
RTS0047533,4
RTS0047534,2
RTS0047535,5
RTS0047536,9
RTS0047537,10
RTS0047538,25
RTS0047540,15
RTS0047541,26
RTS0047543,4
RTS0047544,5
RTS0047545,7
RTS0047546,6
RTS0047547,4
RTS0047548,13
RTS0047549,8
RTS0047550,6
RTS0047551,8
RTS0047552,3
RTS0047553,4
RTS0047558,2
RTS0047559,4
RTS0047560,1
RTS0047561,3
RTS0047562,3
RTS0047563,7
RTS0047564,7
RTS0047565,6
RTS0047566,2
RTS0047567,2
RTS0047568,1
RTS0047569,3
RTS0047570,8
RTS0047571,4
RTS0047572,2
RTS0047573,4
RTS0047574,7
RTS0047575,4
RTS0047576,3
RTS0047577,1
RTS0047578,3
RTS0047579,3
RTS0047580,5
RTS0047581,8
RTS0047582,4
RTS0047583,1
RTS0047584,1
RTS0047585,1
RTS0047587,6
RTS0047588,4
RTS0047590,6
RTS0047591,3
RTS0047592,2
RTS0047593,3
RTS0047594,4
RTS0047595,2
RTS0047596,8
RTS0047597,5
RTS0047598,5
RTS0047599,3
RTS0047600,5
RTS0047601,23
RTS0047602,9
RTS0047603,3
RTS0047604,5
RTS0047606,4
RTS0047613,6
RTS0047614,3
RTS0047615,4
RTS0047616,5
RTS0047617,7
RTS0047618,4
RTS0047619,2
RTS0047620,1
RTS0047621,2
RTS0047622,4
RTS0047624,5
RTS0047625,2
RTS0047626,5
RTS0047627,3
RTS0047628,5
RTS0047629,6
RTS0047630,2
RTS0047631,4
RTS0047632,6
RTS0047633,4
RTS0047634,3
RTS0047635,2
RTS0047636,4
RTS0047637,3
RTS0047638,3
RTS0047639,4
RTS0047640,3
RTS0047642,1
RTS0047644,8
RTS0047645,1
RTS0047646,4
RTS0047647,4
RTS0047648,3
RTS0047649,6
RTS0047650,4
RTS0047651,1
RTS0047652,3
RTS0047653,4
RTS0047654,4
RTS0047656,4
RTS0047657,2
RTS0047658,1
RTS0047659,2
RTS0047660,9
RTS0047661,1
RTS0047662,4
RTS0047663,1
RTS0047664,3
RTS0047665,1
RTS0047666,3
RTS0047667,2
RTS0047668,3
RTS0047669,2
RTS0047670,3
RTS0047672,3
RTS0047673,2
RTS0047674,9
RTS0047675,3
RTS0047676,4
RTS0047677,6
RTS0047678,4
RTS0047679,8
RTS0047680,7
RTS0047681,5
RTS0047682,4
RTS0047684,4
RTS0047685,5
RTS0047686,4
RTS0047687,6
RTS0047688,4
RTS0047689,4
RTS0047691,1
RTS0047692,3
RTS0047693,7
RTS0047694,8
RTS0047695,4
RTS0047696,3
RTS0047697,3
RTS0047698,2
RTS0047699,4
RTS0047700,5
RTS0047701,5
RTS0047702,1
RTS0047703,3
RTS0047704,7
RTS0047705,3
RTS0047707,2
RTS0047708,14
RTS0047709,14
RTS0047710,3
RTS0047711,2
RTS0047712,8
RTS0047713,2
RTS0047714,7
RTS0047715,6
RTS0047716,6
RTS0047717,6
RTS0047718,4
RTS0047720,4
RTS0047721,2
RTS0047722,3
RTS0047723,5
RTS0047724,52
RTS0047725,61
RTS0047726,47
RTS0047727,45
RTS0047728,50
RTS0047729,4
RTS0047730,8
RTS0047731,4
RTS0047733,5
RTS0047734,4
RTS0047735,4
RTS0047736,10
RTS0047737,5
RTS0047738,6
RTS0047739,2
RTS0047740,8
RTS0047741,5
RTS0047742,4
RTS0047743,3
RTS0047744,10
RTS0047745,6
RTS0047746,7
RTS0047747,7
RTS0047748,5
RTS0047749,6
RTS0047750,4
RTS0047752,2
RTS0047753,4
RTS0047754,14
RTS0047755,13
RTS0047756,9
RTS0047757,14
RTS0047758,16
RTS0047759,2
RTS0047760,8
RTS0047761,5
RTS0047762,6
RTS0047763,2
RTS0047764,5
RTS0047765,4
RTS0047766,8
RTS0047767,2
RTS0047768,5
RTS0047769,4
RTS0047770,6
RTS0047771,7
RTS0047772,4
RTS0047773,8
RTS0047774,6
RTS0047775,5
RTS0047776,3
RTS0047777,3
RTS0047778,6
RTS0047779,2
RTS0047780,3
RTS0047781,7
RTS0047782,4
RTS0047783,9
RTS0047784,7
RTS0047785,7
RTS0047786,11
RTS0047787,2
RTS0047788,8
RTS0047789,2
RTS0047790,4
RTS0047791,5
RTS0047792,7
RTS0047793,6
RTS0047794,4
RTS0047795,1
RTS0047796,5
RTS0047797,2
RTS0047798,4
RTS0047799,7
RTS0047800,1
RTS0047801,6
RTS0047802,8
RTS0047803,8
RTS0047804,4
RTS0047805,5
RTS0047806,6
RTS0047807,15
RTS0047808,280
RTS0047809,3
RTS0047810,4
RTS0047811,13
RTS0047812,5
RTS0047813,3
RTS0047814,5
RTS0047816,6
RTS0047817,2
RTS0047818,2
RTS0047819,3
RTS0047820,5
RTS0047821,20
RTS0047822,3
RTS0047823,7
RTS0047825,6
RTS0047826,2
RTS0047827,4
RTS0047828,3
RTS0047829,5
RTS0047830,4
RTS0047831,3
RTS0047832,5
RTS0047833,2
RTS0047834,2
RTS0047835,12
RTS0047836,4
RTS0047837,8
RTS0047838,6
RTS0047839,8
RTS0047840,6
RTS0047841,4
RTS0047842,4
RTS0047843,1
RTS0047844,6
RTS0047845,5
RTS0047846,1
RTS0047847,3
RTS0047848,4
RTS0047849,7
RTS0047850,3
RTS0047851,5
RTS0047852,4
RTS0047853,5
RTS0047854,4
RTS0047855,4
RTS0047856,3
RTS0047857,5
RTS0047858,4
RTS0047859,1
RTS0047860,6
RTS0047861,1
RTS0047862,6
RTS0047863,6
RTS0047864,4
RTS0047865,2
RTS0047866,6
RTS0047867,2
RTS0047868,3
RTS0047869,11
RTS0047870,12
RTS0047871,4
RTS0047872,6
RTS0047873,8
RTS0047874,3
RTS0047875,6
RTS0047876,4
RTS0047877,4
RTS0047878,1
RTS0047879,3
RTS0047880,5
RTS0047881,2
RTS0047882,4
RTS0047883,6
RTS0047884,4
RTS0047885,5
RTS0047886,2
RTS0047890,78
RTS0047891,56
RTS0047892,26
RTS0047893,4
RTS0047894,8
RTS0047895,9
RTS0047896,3
RTS0047897,3
RTS0047898,4
RTS0047899,3
RTS0047900,3
RTS0047901,2
RTS0047902,6
RTS0047903,7
RTS0047904,2
RTS0047905,3
RTS0047906,5
RTS0047907,65
RTS0047908,47
RTS0047909,77
RTS0047910,4
RTS0047912,2
RTS0047913,5
RTS0047914,5
RTS0047915,4
RTS0047916,7
RTS0047917,3
RTS0047919,5
RTS0047920,20
RTS0047921,50
RTS0047924,3
RTS0047925,3
RTS0047926,1
RTS0047927,7
RTS0047928,7
RTS0047929,6
RTS0047930,2
RTS0047931,2
RTS0047932,5
RTS0047933,5
RTS0047934,2
RTS0047935,4
RTS0047936,7
RTS0047937,5
RTS0047938,4
RTS0047939,12
RTS0047940,22
RTS0047941,5
RTS0047942,3
RTS0047943,2
RTS0047944,16
RTS0047945,2
RTS0047946,4
RTS0047947,6
RTS0047948,9
RTS0047949,4
RTS0047950,2
RTS0047951,5
RTS0047952,5
RTS0047953,4
RTS0047954,3
RTS0047956,8
RTS0047957,5
RTS0047958,4
RTS0047959,8
RTS0047960,8
RTS0047961,3
RTS0047963,6
RTS0047964,4
RTS0047965,4
RTS0047966,4
RTS0047967,3
RTS0047968,3
RTS0047969,3
RTS0047970,2
RTS0047972,8
RTS0047973,8
RTS0047974,17
RTS0047975,6
RTS0047976,2
RTS0047977,1
RTS0047978,3
RTS0047979,11
RTS0047980,4
RTS0047981,8
RTS0047982,4
RTS0047985,39
RTS0047986,3
RTS0047987,3
RTS0047988,41
RTS0047990,2
RTS0047991,9
RTS0047992,3
RTS0047993,3
RTS0047994,8
RTS0047995,2
RTS0047996,1
RTS0047997,10
RTS0047998,7
RTS0047999,5
RTS0048000,4
RTS0048001,5
RTS0048003,10
RTS0048005,5
RTS0048006,4
RTS0048008,4
RTS0048009,6
RTS0048012,7
RTS0048013,1
RTS0048014,4
RTS0048015,15
RTS0048016,44
RTS0048017,4
RTS0048018,13
RTS0048019,10
RTS0048020,6
RTS0048021,4
RTS0048022,2
RTS0048023,6
RTS0048024,5
RTS0048026,8
RTS0048027,7
RTS0048028,3
RTS0048029,1
RTS0048030,2
RTS0048031,2
RTS0048032,3
RTS0048033,2
RTS0048034,3
RTS0048035,2
RTS0048036,2
RTS0048037,2
RTS0048038,13
RTS0048040,3
RTS0048041,4
RTS0048042,6
RTS0048043,10
RTS0048044,2
RTS0048045,6
RTS0048046,5
RTS0048047,6
RTS0048048,6
RTS0048049,2
RTS0048050,2
RTS0048051,28
RTS0048052,8
RTS0048053,7
RTS0048054,4
RTS0048055,7
RTS0048056,4
RTS0048057,3
RTS0048058,3
RTS0048059,3
RTS0048060,2
RTS0048061,2
RTS0048062,5
RTS0048063,4
RTS0048064,43
RTS0048065,19
RTS0048066,22
RTS0048067,2
RTS0048068,9
RTS0048069,1
RTS0048070,3
RTS0048071,3
RTS0048072,5
RTS0048073,4
RTS0048074,5
RTS0048076,9
RTS0048077,4
RTS0048078,5
RTS0048079,7
RTS0048080,7
RTS0048081,8
RTS0048082,6
RTS0048084,3
RTS0048085,6
RTS0048086,3
RTS0048087,8
RTS0048089,7
RTS0048090,8
RTS0048091,8
RTS0048092,5
RTS0048093,11
RTS0048094,3
RTS0048096,3
RTS0048097,4
RTS0048098,304
RTS0048099,367
RTS0048100,330
RTS0048101,282
RTS0048102,343
RTS0048104,1
RTS0048105,2
RTS0048106,5
RTS0048107,3
RTS0048108,7
RTS0048109,3
RTS0048110,6
RTS0048111,2
RTS0048112,5
RTS0048113,1
RTS0048114,22
RTS0048115,19
RTS0048116,23
RTS0048117,12
RTS0048118,30
RTS0048120,5
RTS0048126,1
RTS0048127,6
RTS0048129,9
RTS0048130,1
RTS0048131,19
RTS0048132,26
RTS0048133,11
RTS0048134,21
RTS0048135,45
RTS0048136,5
RTS0048138,7
RTS0048139,6
RTS0048140,7
RTS0048141,3
RTS0048142,5
RTS0048144,8
RTS0048145,6
RTS0048146,5
RTS0048148,1
RTS0048149,1
RTS0048150,3
RTS0048151,5
RTS0048152,1
RTS0048153,5
RTS0048154,4
RTS0048155,3
RTS0048156,16
RTS0048158,9
RTS0048159,5
RTS0048160,94
RTS0048161,124
RTS0048162,2
RTS0048163,8
RTS0048164,36
RTS0048165,20
RTS0048166,7
RTS0048167,5
RTS0048168,7
RTS0048169,5
RTS0048170,8
RTS0048171,6
RTS0048172,5
RTS0048173,1
RTS0048175,3
RTS0048176,7
RTS0048177,11
RTS0048178,3
RTS0048179,5
RTS0048180,4
RTS0048181,8
RTS0048182,3
RTS0048183,5
RTS0048184,7
RTS0048185,7
RTS0048186,3
RTS0048188,5
RTS0048189,17
RTS0048190,5
RTS0048191,6
RTS0048192,11
RTS0048193,2
RTS0048194,8
RTS0048195,6
RTS0048196,10
RTS0048197,8
RTS0048198,11
RTS0048200,4
RTS0048201,7
RTS0048202,5
RTS0048203,1
RTS0048204,2
RTS0048205,6
RTS0048207,24
RTS0048208,68
RTS0048209,49
RTS0048210,32
RTS0048211,56
RTS0048212,3
RTS0048213,5
RTS0048214,3
RTS0048215,7
RTS0048216,9
RTS0048217,6
RTS0048218,3
RTS0048219,4
RTS0048220,3
RTS0048221,4
RTS0048222,5
RTS0048223,3
RTS0048224,3
RTS0048225,5
RTS0048226,6
RTS0048227,7
RTS0048228,2
RTS0048229,2
RTS0048230,3
RTS0048231,2
RTS0048232,8
RTS0048233,7
RTS0048234,10
RTS0048235,8
RTS0048236,4
RTS0048237,8
RTS0048238,4
RTS0048239,4
RTS0048240,1
RTS0048241,5
RTS0048242,7
RTS0048243,8
RTS0048244,9
RTS0048245,6
RTS0048246,13
RTS0049343,5
RTS0049344,6
RTS0049345,5
RTS0049346,3
RTS0049347,6
RTS0049348,3
RTS0049349,14
RTS0049350,5
RTS0049351,2
RTS0049352,4
RTS0049353,4
RTS0049354,3
RTS0049355,1
RTS0049356,20
RTS0049357,17
RTS0049359,6
RTS0049360,2
RTS0049361,5
RTS0049362,6
RTS0049363,7
RTS0049364,1
RTS0049365,5
RTS0049366,27
RTS0049367,28
RTS0049368,7
RTS0049369,6
RTS0049370,3
RTS0049371,7
RTS0049373,26
RTS0049374,35
RTS0049375,19
RTS0049376,26
RTS0049377,17
RTS0049378,81
RTS0049379,46
RTS0049380,66
RTS0049381,38
RTS0049382,36
RTS0049383,3
RTS0049384,2
RTS0049385,1
RTS0049386,3
RTS0049387,4
RTS0049388,4
RTS0049389,4
RTS0049390,280
RTS0049391,355
RTS0049392,398
RTS0049393,417
RTS0049394,121
RTS0049395,34
RTS0049396,23
RTS0049397,26
RTS0049398,30
RTS0049399,28
RTS0049400,3
RTS0049402,4
RTS0049403,2
RTS0049404,2
RTS0049405,4
RTS0049406,3
RTS0049407,3
RTS0049408,2
RTS0049409,4
RTS0049410,3
RTS0049411,7
RTS0049412,1
RTS0049413,1
RTS0049414,2
RTS0049415,3
RTS0049416,5
RTS0049417,3
RTS0049418,7
RTS0049419,5
RTS0049420,2
RTS0049421,4
RTS0049422,1
RTS0049423,3
RTS0049424,10
RTS0049425,5
RTS0049426,3
RTS0049427,13
RTS0049428,5
RTS0049429,5
RTS0049430,6
RTS0049431,7
RTS0049432,2
RTS0049433,8
RTS0049434,2
RTS0049435,3
RTS0049436,4
RTS0049437,12
RTS0049438,4
RTS0049439,6
RTS0049440,4
RTS0049441,7
RTS0049442,4
RTS0049443,9
RTS0049444,5
RTS0049445,1
RTS0049446,1
RTS0049447,3
RTS0049448,2
RTS0049449,4
RTS0049451,4
RTS0049452,6
RTS0049453,6
RTS0049454,5
RTS0049455,4
RTS0049457,7
RTS0049458,13
RTS0049459,12
RTS0049460,7
RTS0049461,13
RTS0049462,18
RTS0049463,8
RTS0049464,7
RTS0049465,5
RTS0049466,5
RTS0049467,6
RTS0049468,10
RTS0049469,5
RTS0049470,6
RTS0049471,12
RTS0049472,7
RTS0049473,30
RTS0049474,5
RTS0049475,10
RTS0049476,15
RTS0049477,5
RTS0049478,5
RTS0049479,530
RTS0049480,46
RTS0049481,1
RTS0049482,3
RTS0049483,3
RTS0049484,3
RTS0049485,4
RTS0997079,2
RTS0997080,9
RTS0997081,3
RTS0997082,3
RTS0997083,7
RTS0997084,4
RTS0997086,3
RTS0997087,7
RTS0997088,998
RTS0997089,327
RTS0997090,6
RTS0997091,8
RTS0997092,7
RTS0997093,6
RTS0997094,1
RTS0997095,2
RTS0997096,2
RTS0997097,2
RTS0997098,6
RTS0997099,2
RTS0997100,2
RTS0997101,5
RTS0997102,9
RTS0997103,2
RTS0997104,3
RTS0997105,4
RTS0997106,3
RTS0997107,1
RTS0997108,6
RTS0997109,1
RTS0997110,3
RTS0997111,5
RTS0997113,2
RTS0997114,6
RTS0997115,2
RTS0997116,1
RTS0997117,2
RTS0997118,3
RTS0997119,5
RTS0997121,6
RTS0997122,10
RTS0997123,6
RTS0997124,6
RTS0997125,21
RTS0997126,22
RTS0997127,23
RTS0997128,18
RTS0997129,33
RTS0997130,4
</Code_Summary>
