# Supplementary material for: Spatial meta-transcriptomics reveal associations of intratumor bacteria burden with lung cancer cells showing a distinct oncogenic signature
Source: J Immunother Cancer. 2022 Jul 6;10(7):e004698. doi: 10.1136/jitc-2022-004698 (PMC9260850; doi:10.1136/jitc-2022-004698)
Supplement: Supplementary data [file jitc-2022-004698supp009.zip › DSP-1001660004187-B-F11.dcc]

<Header>
FileVersion,0.02
SoftwareVersion,"GeoMx_NGS_Pipeline_ 2.0.0"
Date,2020-6-15
</Header>

<Scan_Attributes>
ID,DSP-1001660004187-B-F11
Plate_ID,1001660004187
Well,F11
</Scan_Attributes>

<NGS_Processing_Attributes>
SeqSetId,
tamperedIni,No
Raw,613252
Trimmed,610180
Stitched,606854
Aligned,596213
umiQ30,0.9919
rtsQ30,0.9914
</NGS_Processing_Attributes>


<Code_Summary>
RTS0039454,12
RTS0039455,35
RTS0039456,32
RTS0039457,51
RTS0039458,15
RTS0039459,44
RTS0039460,13
RTS0039461,39
RTS0039462,16
RTS0039463,36
RTS0039464,15
RTS0039465,23
RTS0039466,28
RTS0039467,23
RTS0039468,18
RTS0039469,24
RTS0039470,15
RTS0039471,23
RTS0039472,19
RTS0039473,15
RTS0039474,24
RTS0039475,28
RTS0039476,41
RTS0039477,20
RTS0039478,25
RTS0039479,23
RTS0039480,26
RTS0039481,19
RTS0039482,24
RTS0039483,26
RTS0039484,21
RTS0039485,24
RTS0039486,13
RTS0039487,22
RTS0039488,18
RTS0039489,20
RTS0039490,29
RTS0039491,18
RTS0039492,16
RTS0039493,13
RTS0039494,48
RTS0039495,46
RTS0039496,49
RTS0039497,24
RTS0039498,29
RTS0039499,142
RTS0039500,44
RTS0039501,47
RTS0039502,188
RTS0039503,23
RTS0039504,12
RTS0039505,36
RTS0039506,16
RTS0039507,40
RTS0039508,17
RTS0039509,19
RTS0039510,25
RTS0039511,25
RTS0039512,21
RTS0039513,12
RTS0039514,29
RTS0039515,22
RTS0039516,22
RTS0039517,14
RTS0039518,37
RTS0039519,25
RTS0039520,20
RTS0039521,9
RTS0039522,22
RTS0039523,29
RTS0039524,33
RTS0039525,27
RTS0039526,36
RTS0039527,21
RTS0039528,25
RTS0039529,28
RTS0039530,15
RTS0039531,20
RTS0039532,15
RTS0039533,23
RTS0039534,9
RTS0039535,9
RTS0039536,24
RTS0039537,20
RTS0039538,13
RTS0039539,21
RTS0039540,22
RTS0039541,37
RTS0039542,39
RTS0039543,35
RTS0039544,24
RTS0039545,21
RTS0039546,11
RTS0039547,19
RTS0039548,25
RTS0039549,17
RTS0039550,17
RTS0039551,18
RTS0039552,13
RTS0039553,11
RTS0039554,22
RTS0039555,35
RTS0039556,8
RTS0039557,15
RTS0039558,21
RTS0039559,19
RTS0039560,21
RTS0039561,14
RTS0039562,8
RTS0039563,19
RTS0039564,26
RTS0039565,33
RTS0039566,21
RTS0039567,17
RTS0039568,19
RTS0039569,15
RTS0039570,23
RTS0039571,12
RTS0039572,18
RTS0039573,24
RTS0039574,21
RTS0039575,31
RTS0039576,19
RTS0039577,16
RTS0039578,18
RTS0039579,21
RTS0039580,27
RTS0039581,20
RTS0039582,29
RTS0039583,20
RTS0039584,23
RTS0039585,29
RTS0039586,18
RTS0039587,17
RTS0039588,23
RTS0039589,20
RTS0039590,27
RTS0039591,44
RTS0039592,19
RTS0039593,15
RTS0039594,15
RTS0039595,15
RTS0039596,28
RTS0039597,25
RTS0039598,29
RTS0039599,17
RTS0039600,34
RTS0039601,22
RTS0039602,24
RTS0039603,17
RTS0039604,28
RTS0039605,28
RTS0039606,10
RTS0039607,27
RTS0039608,23
RTS0039609,24
RTS0039610,21
RTS0039611,19
RTS0039612,16
RTS0039613,23
RTS0039614,17
RTS0039615,6
RTS0039616,22
RTS0039617,23
RTS0039619,25
RTS0039620,23
RTS0039621,20
RTS0039622,20
RTS0039623,25
RTS0039624,20
RTS0039625,11
RTS0039626,16
RTS0039627,15
RTS0039628,22
RTS0039629,30
RTS0039630,19
RTS0039631,21
RTS0039632,16
RTS0039633,17
RTS0039634,19
RTS0039635,21
RTS0039636,22
RTS0039637,20
RTS0039638,25
RTS0039639,24
RTS0039640,14
RTS0039641,24
RTS0039642,17
RTS0039643,12
RTS0039644,14
RTS0039645,15
RTS0039646,28
RTS0039647,31
RTS0039648,18
RTS0039649,24
RTS0039650,20
RTS0039651,34
RTS0039652,21
RTS0039653,20
RTS0039654,15
RTS0039655,15
RTS0039656,24
RTS0039657,17
RTS0039658,14
RTS0039659,23
RTS0039660,28
RTS0039661,31
RTS0039662,28
RTS0039663,13
RTS0039664,19
RTS0039665,18
RTS0039666,25
RTS0039667,11
RTS0039668,18
RTS0039669,34
RTS0039670,21
RTS0039671,17
RTS0039672,25
RTS0039673,20
RTS0039674,39
RTS0039675,29
RTS0039676,24
RTS0039677,12
RTS0039678,24
RTS0039679,22
RTS0039680,13
RTS0039681,16
RTS0039682,19
RTS0039683,11
RTS0039684,19
RTS0039685,20
RTS0039686,29
RTS0039687,77
RTS0039688,25
RTS0039689,16
RTS0039690,24
RTS0039691,28
RTS0039692,25
RTS0039693,22
RTS0039694,18
RTS0039695,24
RTS0039696,21
RTS0039697,35
RTS0039698,28
RTS0039699,31
RTS0039700,21
RTS0039701,19
RTS0039702,25
RTS0039703,22
RTS0039704,18
RTS0039705,18
RTS0039706,14
RTS0039707,11
RTS0039708,21
RTS0039709,8
RTS0039710,24
RTS0039711,25
RTS0039712,49
RTS0039713,22
RTS0039714,52
RTS0039715,20
RTS0039716,27
RTS0039717,9
RTS0039718,18
RTS0039719,18
RTS0039720,23
RTS0039721,25
RTS0039722,19
RTS0039723,49
RTS0039724,26
RTS0039725,25
RTS0039726,32
RTS0039727,17
RTS0039728,19
RTS0039729,18
RTS0039730,37
RTS0039731,27
RTS0039732,18
RTS0039733,21
RTS0039734,27
RTS0039735,20
RTS0039736,18
RTS0039737,14
RTS0039738,18
RTS0039739,11
RTS0039740,14
RTS0039741,28
RTS0039742,39
RTS0039743,19
RTS0039744,21
RTS0039745,24
RTS0039746,16
RTS0039747,17
RTS0039749,15
RTS0039750,24
RTS0039751,19
RTS0039752,22
RTS0039753,30
RTS0039754,23
RTS0039755,27
RTS0039756,20
RTS0039757,16
RTS0039758,14
RTS0039759,22
RTS0039760,13
RTS0039761,19
RTS0039762,23
RTS0039763,23
RTS0039764,12
RTS0039765,17
RTS0039766,17
RTS0039767,33
RTS0039768,14
RTS0039769,14
RTS0039770,23
RTS0039771,16
RTS0039772,18
RTS0039773,26
RTS0039774,14
RTS0039775,26
RTS0039776,25
RTS0039777,24
RTS0039778,15
RTS0039779,19
RTS0039780,11
RTS0039781,20
RTS0039782,12
RTS0039783,16
RTS0039784,11
RTS0039785,72
RTS0039786,20
RTS0039787,17
RTS0039788,26
RTS0039789,18
RTS0039790,15
RTS0039791,24
RTS0039792,19
RTS0039793,23
RTS0039794,20
RTS0039795,16
RTS0039796,17
RTS0039797,25
RTS0039798,10
RTS0039799,20
RTS0039800,22
RTS0039801,23
RTS0039802,9
RTS0039803,15
RTS0039804,21
RTS0039805,18
RTS0039806,19
RTS0039807,20
RTS0039808,21
RTS0039809,16
RTS0039810,19
RTS0039811,18
RTS0039812,15
RTS0039813,25
RTS0039814,18
RTS0039815,27
RTS0039816,20
RTS0039817,33
RTS0039818,28
RTS0039819,18
RTS0039820,29
RTS0039821,32
RTS0039822,20
RTS0039823,20
RTS0039824,25
RTS0039825,23
RTS0039826,20
RTS0039827,36
RTS0039828,14
RTS0039829,15
RTS0039830,18
RTS0039831,10
RTS0039832,26
RTS0039833,32
RTS0039834,7
RTS0039835,25
RTS0039836,16
RTS0039838,12
RTS0039839,14
RTS0039840,13
RTS0039841,23
RTS0039842,18
RTS0039843,27
RTS0039844,33
RTS0039845,21
RTS0039846,22
RTS0039847,24
RTS0039848,15
RTS0039849,23
RTS0039850,9
RTS0039851,19
RTS0039852,20
RTS0039853,15
RTS0039854,25
RTS0039855,31
RTS0039856,14
RTS0039857,18
RTS0039858,20
RTS0039859,37
RTS0039860,19
RTS0039861,12
RTS0039862,17
RTS0039863,21
RTS0039864,19
RTS0039865,22
RTS0039866,18
RTS0039867,18
RTS0039868,26
RTS0039869,24
RTS0039870,17
RTS0039871,16
RTS0039872,14
RTS0039873,23
RTS0039874,20
RTS0039875,17
RTS0039876,26
RTS0039877,29
RTS0039878,22
RTS0039879,16
RTS0039880,21
RTS0039881,15
RTS0039882,12
RTS0039883,17
RTS0039884,18
RTS0039885,25
RTS0039886,18
RTS0039887,16
RTS0039888,21
RTS0039890,18
RTS0039891,25
RTS0039892,24
RTS0039893,18
RTS0039894,25
RTS0039895,18
RTS0039896,27
RTS0039897,14
RTS0039898,41
RTS0039899,21
RTS0039900,44
RTS0039901,30
RTS0039902,39
RTS0039903,21
RTS0039904,26
RTS0039905,8
RTS0039906,27
RTS0039907,23
RTS0039908,16
RTS0039909,26
RTS0039910,13
RTS0039911,19
RTS0039912,30
RTS0039913,29
RTS0039914,21
RTS0039915,32
RTS0039916,16
RTS0039917,22
RTS0039918,30
RTS0039919,16
RTS0039920,20
RTS0039921,14
RTS0039922,25
RTS0039923,9
RTS0039924,21
RTS0039925,22
RTS0039926,17
RTS0039927,15
RTS0039928,19
RTS0039929,20
RTS0039930,42
RTS0039931,22
RTS0039932,36
RTS0039933,30
RTS0039934,23
RTS0039935,15
RTS0039936,18
RTS0039937,14
RTS0039938,14
RTS0039939,17
RTS0039940,16
RTS0039941,15
RTS0039942,19
RTS0039943,21
RTS0039944,20
RTS0039945,26
RTS0039946,19
RTS0039947,14
RTS0039948,30
RTS0039949,20
RTS0039950,18
RTS0039951,14
RTS0039952,25
RTS0039953,19
RTS0039954,11
RTS0039955,23
RTS0039956,37
RTS0039957,22
RTS0039958,19
RTS0039959,38
RTS0039960,15
RTS0039961,13
RTS0039962,19
RTS0039963,18
RTS0039964,17
RTS0039965,26
RTS0039966,21
RTS0039967,18
RTS0039968,15
RTS0039969,23
RTS0039970,11
RTS0039971,18
RTS0039972,26
RTS0039973,12
RTS0039974,32
RTS0039975,31
RTS0039976,25
RTS0039977,18
RTS0039978,21
RTS0039979,21
RTS0039980,22
RTS0039981,17
RTS0039982,12
RTS0039983,22
RTS0039984,27
RTS0039985,16
RTS0039986,28
RTS0039987,17
RTS0039988,22
RTS0039989,25
RTS0039990,8
RTS0039991,17
RTS0039992,18
RTS0039993,15
RTS0039994,20
RTS0039995,19
RTS0039996,31
RTS0039997,24
RTS0039998,18
RTS0039999,17
RTS0040000,22
RTS0040001,23
RTS0040002,14
RTS0040003,22
RTS0040004,30
RTS0040005,17
RTS0040006,22
RTS0040007,18
RTS0040008,14
RTS0040009,15
RTS0040010,20
RTS0040011,13
RTS0040012,17
RTS0040013,28
RTS0040014,24
RTS0040015,17
RTS0040016,20
RTS0040017,13
RTS0040018,18
RTS0040019,21
RTS0040020,26
RTS0040021,27
RTS0040022,24
RTS0040023,27
RTS0040024,23
RTS0040025,10
RTS0040026,17
RTS0040027,17
RTS0040028,15
RTS0040029,29
RTS0040030,19
RTS0040031,18
RTS0040032,23
RTS0040033,16
RTS0040034,24
RTS0040035,12
RTS0040036,27
RTS0040037,17
RTS0040038,18
RTS0040039,17
RTS0040040,18
RTS0040041,11
RTS0040042,23
RTS0040043,19
RTS0040044,23
RTS0040045,15
RTS0040046,44
RTS0040047,20
RTS0040048,37
RTS0040049,27
RTS0040050,21
RTS0040051,30
RTS0040052,26
RTS0040053,18
RTS0040054,13
RTS0040055,18
RTS0040056,25
RTS0040057,13
RTS0040058,18
RTS0040059,19
RTS0040060,22
RTS0040061,31
RTS0040062,40
RTS0040063,27
RTS0040064,20
RTS0040065,28
RTS0040066,30
RTS0040067,21
RTS0040068,24
RTS0040069,27
RTS0040070,22
RTS0040071,21
RTS0040072,26
RTS0040073,27
RTS0040074,26
RTS0040075,24
RTS0040076,18
RTS0040077,28
RTS0040078,20
RTS0040079,20
RTS0040080,18
RTS0040081,46
RTS0040082,23
RTS0040083,24
RTS0040084,20
RTS0040085,14
RTS0040086,15
RTS0040087,26
RTS0040088,22
RTS0040089,12
RTS0040090,19
RTS0040091,11
RTS0040092,25
RTS0040093,22
RTS0040094,20
RTS0040095,18
RTS0040096,24
RTS0040097,14
RTS0040098,24
RTS0040099,22
RTS0040100,23
RTS0040101,18
RTS0040102,20
RTS0040103,18
RTS0040104,25
RTS0040105,14
RTS0040106,38
RTS0040107,26
RTS0040108,22
RTS0040109,22
RTS0040110,23
RTS0040111,20
RTS0040112,25
RTS0040113,13
RTS0040114,14
RTS0040115,48
RTS0040116,23
RTS0040117,20
RTS0040118,15
RTS0040119,19
RTS0040120,22
RTS0040121,17
RTS0040122,13
RTS0040123,13
RTS0040124,14
RTS0040125,15
RTS0040126,24
RTS0040127,16
RTS0040128,18
RTS0040129,24
RTS0040130,17
RTS0040131,29
RTS0040132,19
RTS0040133,19
RTS0040134,29
RTS0040135,26
RTS0040136,16
RTS0040137,15
RTS0040138,20
RTS0040139,16
RTS0040140,20
RTS0040141,16
RTS0040142,20
RTS0040143,20
RTS0040144,22
RTS0040145,34
RTS0040146,15
RTS0040147,22
RTS0040148,16
RTS0040149,19
RTS0040150,19
RTS0040151,9
RTS0040152,20
RTS0040153,10
RTS0040154,20
RTS0040155,16
RTS0040156,32
RTS0040157,18
RTS0040158,16
RTS0040159,25
RTS0040160,42
RTS0040161,20
RTS0040162,20
RTS0040163,25
RTS0040164,17
RTS0040165,21
RTS0040166,15
RTS0040167,27
RTS0040168,12
RTS0040169,12
RTS0040170,17
RTS0040171,7
RTS0040172,16
RTS0040173,21
RTS0040174,16
RTS0040175,26
RTS0040176,16
RTS0040177,10
RTS0040178,16
RTS0040179,17
RTS0040180,15
RTS0040181,25
RTS0040182,17
RTS0040183,12
RTS0040184,13
RTS0040185,20
RTS0040186,25
RTS0040187,21
RTS0040188,16
RTS0040189,16
RTS0040190,17
RTS0040191,28
RTS0040192,17
RTS0040193,22
RTS0040194,21
RTS0040195,29
RTS0040196,25
RTS0040197,17
RTS0040198,21
RTS0040199,23
RTS0040200,16
RTS0040201,17
RTS0040202,14
RTS0040203,24
RTS0040204,20
RTS0040205,8
RTS0040206,8
RTS0040207,11
RTS0040208,24
RTS0040209,20
RTS0040210,30
RTS0040211,29
RTS0040212,17
RTS0040213,17
RTS0040214,25
RTS0040215,28
RTS0040216,24
RTS0040217,40
RTS0040218,19
RTS0040219,15
RTS0040220,20
RTS0040221,23
RTS0040222,15
RTS0040223,24
RTS0040224,15
RTS0040225,17
RTS0040226,29
RTS0040227,13
RTS0040228,9
RTS0040229,18
RTS0040230,19
RTS0040231,15
RTS0040232,24
RTS0040233,20
RTS0040234,22
RTS0040235,15
RTS0040236,13
RTS0040237,19
RTS0040238,15
RTS0040239,17
RTS0040240,25
RTS0040241,17
RTS0040242,14
RTS0040243,20
RTS0040244,18
RTS0040245,23
RTS0040246,17
RTS0040247,16
RTS0040248,10
RTS0040249,20
RTS0040250,27
RTS0040251,36
RTS0040252,17
RTS0040253,24
RTS0040254,13
RTS0040255,26
RTS0040256,25
RTS0040257,15
RTS0040258,16
RTS0040259,16
RTS0040260,27
RTS0040261,13
RTS0040262,22
RTS0040263,17
RTS0040264,20
RTS0040265,23
RTS0040266,19
RTS0040267,13
RTS0040268,13
RTS0040269,11
RTS0040270,18
RTS0040271,14
RTS0040272,14
RTS0040273,16
RTS0040274,24
RTS0040275,20
RTS0040276,16
RTS0040277,20
RTS0040278,18
RTS0040279,25
RTS0040280,17
RTS0040281,12
RTS0040282,9
RTS0040283,26
RTS0040284,16
RTS0040285,20
RTS0040286,14
RTS0040287,18
RTS0040288,19
RTS0040289,16
RTS0040290,26
RTS0040291,12
RTS0040292,16
RTS0040293,16
RTS0040294,22
RTS0040295,22
RTS0040296,18
RTS0040297,22
RTS0040298,17
RTS0040299,20
RTS0040300,24
RTS0040301,12
RTS0040302,8
RTS0040303,13
RTS0040304,13
RTS0040305,20
RTS0040306,19
RTS0040307,19
RTS0040308,16
RTS0040309,15
RTS0040310,19
RTS0040311,24
RTS0040312,20
RTS0040313,13
RTS0040314,21
RTS0040315,15
RTS0040316,20
RTS0040317,26
RTS0040318,16
RTS0040319,26
RTS0040320,19
RTS0040321,18
RTS0040322,24
RTS0040323,27
RTS0040324,21
RTS0040325,13
RTS0040326,13
RTS0040327,17
RTS0040328,21
RTS0040329,17
RTS0040330,12
RTS0040331,21
RTS0040332,24
RTS0040333,24
RTS0040334,25
RTS0040335,18
RTS0040336,19
RTS0040337,29
RTS0040338,13
RTS0040339,24
RTS0040340,17
RTS0040341,32
RTS0040342,17
RTS0040343,19
RTS0040344,20
RTS0040345,34
RTS0040346,22
RTS0040347,16
RTS0040348,25
RTS0040349,20
RTS0040350,14
RTS0040351,23
RTS0040352,27
RTS0040353,20
RTS0040354,32
RTS0040355,25
RTS0040356,30
RTS0040357,42
RTS0040358,22
RTS0040359,18
RTS0040360,18
RTS0040361,22
RTS0040363,14
RTS0040364,21
RTS0040365,13
RTS0040366,36
RTS0040367,23
RTS0040368,29
RTS0040369,33
RTS0040370,25
RTS0040371,23
RTS0040372,24
RTS0040373,22
RTS0040374,24
RTS0040375,18
RTS0040376,36
RTS0040377,21
RTS0040378,21
RTS0040379,26
RTS0040380,23
RTS0040381,21
RTS0040382,17
RTS0040383,33
RTS0040384,13
RTS0040385,24
RTS0040386,23
RTS0040387,25
RTS0040388,29
RTS0040389,11
RTS0040390,23
RTS0040391,30
RTS0040392,18
RTS0040393,17
RTS0040394,23
RTS0040395,24
RTS0040396,19
RTS0040397,24
RTS0040398,16
RTS0040399,23
RTS0040400,18
RTS0040401,22
RTS0040402,17
RTS0040403,13
RTS0040404,13
RTS0040405,17
RTS0040406,16
RTS0040407,25
RTS0040408,16
RTS0040409,15
RTS0040410,22
RTS0040411,21
RTS0040412,15
RTS0040413,22
RTS0040414,25
RTS0040415,14
RTS0040416,21
RTS0040417,23
RTS0040418,11
RTS0040419,21
RTS0040420,20
RTS0040421,27
RTS0040422,15
RTS0040423,19
RTS0040424,22
RTS0040425,22
RTS0040426,18
RTS0040428,44
RTS0040429,21
RTS0040430,20
RTS0040431,14
RTS0040432,13
RTS0040433,21
RTS0040434,16
RTS0040435,16
RTS0040436,10
RTS0040437,24
RTS0040438,33
RTS0040439,28
RTS0040440,40
RTS0040441,27
RTS0040442,23
RTS0040443,37
RTS0040444,16
RTS0040445,23
RTS0040446,22
RTS0040447,11
RTS0040448,25
RTS0040449,37
RTS0040450,15
RTS0040451,59
RTS0040452,16
RTS0040453,10
RTS0040454,37
RTS0040455,31
RTS0040456,30
RTS0040457,23
RTS0040458,17
RTS0040459,27
RTS0040460,27
RTS0040461,18
RTS0040462,30
RTS0040463,23
RTS0040464,16
RTS0040465,19
RTS0040466,29
RTS0040467,19
RTS0040468,19
RTS0040469,22
RTS0040470,18
RTS0040471,24
RTS0040472,19
RTS0040473,37
RTS0040474,17
RTS0040475,18
RTS0040476,18
RTS0040477,21
RTS0040478,19
RTS0040479,13
RTS0040480,18
RTS0040481,13
RTS0040482,24
RTS0040483,17
RTS0040484,18
RTS0040485,23
RTS0040486,18
RTS0040487,23
RTS0040488,14
RTS0040489,18
RTS0040490,19
RTS0040491,26
RTS0040492,26
RTS0040493,18
RTS0040494,27
RTS0040495,20
RTS0040496,18
RTS0040497,21
RTS0040498,19
RTS0040499,18
RTS0040500,30
RTS0040501,15
RTS0040502,20
RTS0040503,18
RTS0040504,23
RTS0040505,24
RTS0040506,29
RTS0040507,20
RTS0040508,21
RTS0040509,10
RTS0040510,11
RTS0040511,20
RTS0040512,22
RTS0040513,22
RTS0040514,26
RTS0040515,24
RTS0040516,16
RTS0040517,12
RTS0040518,13
RTS0040519,26
RTS0040520,18
RTS0040521,21
RTS0040522,10
RTS0040523,16
RTS0040524,20
RTS0040525,17
RTS0040526,34
RTS0040527,20
RTS0040528,20
RTS0040529,33
RTS0040530,21
RTS0040531,18
RTS0040532,24
RTS0040533,16
RTS0040534,12
RTS0040535,29
RTS0040536,10
RTS0040537,32
RTS0040538,34
RTS0040539,19
RTS0040540,12
RTS0040541,14
RTS0040542,16
RTS0040543,16
RTS0040544,18
RTS0040545,16
RTS0040546,14
RTS0040547,19
RTS0040548,16
RTS0040549,11
RTS0040550,17
RTS0040551,13
RTS0040552,13
RTS0040553,26
RTS0040554,18
RTS0040555,15
RTS0040556,26
RTS0040557,14
RTS0040558,18
RTS0040559,24
RTS0040560,20
RTS0040561,19
RTS0040562,22
RTS0040563,25
RTS0040564,20
RTS0040565,22
RTS0040566,31
RTS0040567,28
RTS0040568,19
RTS0040569,19
RTS0040570,25
RTS0040571,20
RTS0040572,12
RTS0040573,19
RTS0040574,21
RTS0040575,39
RTS0040576,14
RTS0040577,25
RTS0040578,18
RTS0040579,19
RTS0040580,21
RTS0040581,11
RTS0040582,40
RTS0040583,20
RTS0040584,17
RTS0040585,17
RTS0040586,19
RTS0040587,16
RTS0040588,15
RTS0040589,22
RTS0040590,23
RTS0040591,25
RTS0040592,20
RTS0040593,10
RTS0040594,23
RTS0040595,23
RTS0040596,30
RTS0040597,26
RTS0040598,8
RTS0040599,24
RTS0040600,32
RTS0040601,14
RTS0040602,19
RTS0040603,17
RTS0040604,25
RTS0040605,16
RTS0040606,13
RTS0040607,29
RTS0040608,26
RTS0040609,17
RTS0040610,27
RTS0040611,25
RTS0040612,17
RTS0040613,23
RTS0040614,25
RTS0040615,20
RTS0040616,15
RTS0040617,20
RTS0040618,14
RTS0040619,20
RTS0040620,29
RTS0040621,22
RTS0040622,16
RTS0040623,20
RTS0040624,23
RTS0040625,37
RTS0040626,16
RTS0040627,10
RTS0040628,28
RTS0040629,19
RTS0040630,22
RTS0040631,21
RTS0040632,13
RTS0040633,15
RTS0040634,17
RTS0040635,18
RTS0040636,23
RTS0040637,22
RTS0040638,13
RTS0040639,22
RTS0040640,17
RTS0040641,17
RTS0040642,29
RTS0040643,28
RTS0040644,15
RTS0040645,27
RTS0040646,19
RTS0040647,23
RTS0040648,27
RTS0040649,28
RTS0040650,19
RTS0040651,24
RTS0040652,17
RTS0040653,22
RTS0040654,16
RTS0040655,19
RTS0040656,24
RTS0040657,37
RTS0040658,30
RTS0040659,14
RTS0040660,17
RTS0040661,19
RTS0040662,13
RTS0040663,21
RTS0040664,15
RTS0040665,16
RTS0040666,29
RTS0040667,21
RTS0040668,10
RTS0040669,22
RTS0040670,15
RTS0040671,14
RTS0040672,17
RTS0040673,34
RTS0040674,19
RTS0040675,9
RTS0040676,30
RTS0040677,22
RTS0040678,33
RTS0040679,17
RTS0040680,34
RTS0040681,15
RTS0040682,24
RTS0040683,37
RTS0040684,31
RTS0040685,20
RTS0040686,15
RTS0040687,29
RTS0040688,13
RTS0040689,18
RTS0040690,24
RTS0040691,17
RTS0040692,15
RTS0040693,21
RTS0040694,27
RTS0040695,15
RTS0040696,22
RTS0040697,19
RTS0040698,9
RTS0040699,20
RTS0040700,21
RTS0040701,17
RTS0040702,27
RTS0040703,22
RTS0040704,25
RTS0040705,30
RTS0040706,12
RTS0040707,22
RTS0040708,16
RTS0040709,15
RTS0040710,16
RTS0040711,18
RTS0040712,15
RTS0040713,18
RTS0040714,13
RTS0040715,27
RTS0040716,13
RTS0040717,14
RTS0040718,14
RTS0040719,17
RTS0040720,29
RTS0040721,13
RTS0040722,15
RTS0040723,25
RTS0040724,22
RTS0040725,12
RTS0040726,13
RTS0040727,24
RTS0040728,18
RTS0040729,22
RTS0040730,13
RTS0040731,26
RTS0040732,18
RTS0040733,31
RTS0040734,20
RTS0040735,38
RTS0040736,20
RTS0040737,21
RTS0040738,26
RTS0040739,20
RTS0040740,17
RTS0040741,10
RTS0040742,15
RTS0040743,16
RTS0040744,27
RTS0040745,31
RTS0040746,24
RTS0040747,12
RTS0040748,14
RTS0040749,11
RTS0040750,14
RTS0040751,11
RTS0040752,29
RTS0040753,26
RTS0040754,16
RTS0040755,13
RTS0040756,13
RTS0040757,17
RTS0040758,17
RTS0040759,17
RTS0040760,20
RTS0040761,18
RTS0040762,27
RTS0040763,14
RTS0040764,11
RTS0040765,34
RTS0040766,8
RTS0040767,18
RTS0040768,21
RTS0040769,26
RTS0040770,18
RTS0040771,28
RTS0040772,15
RTS0040773,14
RTS0040774,15
RTS0040775,17
RTS0040776,10
RTS0040777,22
RTS0040778,14
RTS0040779,22
RTS0040780,11
RTS0040781,8
RTS0040782,44
RTS0040783,10
RTS0040784,18
RTS0040785,17
RTS0040786,16
RTS0040787,16
RTS0040788,22
RTS0040789,19
RTS0040790,22
RTS0040791,21
RTS0040792,12
RTS0040793,24
RTS0040794,8
RTS0040795,19
RTS0040796,50
RTS0040797,21
RTS0040798,22
RTS0040799,24
RTS0040800,19
RTS0040801,30
RTS0040802,31
RTS0040803,15
RTS0040804,20
RTS0040805,19
RTS0040806,27
RTS0040807,14
RTS0040808,15
RTS0040809,16
RTS0040810,20
RTS0040811,20
RTS0040812,18
RTS0040813,15
RTS0040814,24
RTS0040815,33
RTS0040816,20
RTS0040817,13
RTS0040818,30
RTS0040819,21
RTS0040820,43
RTS0040821,25
RTS0040822,47
RTS0040823,29
RTS0040824,22
RTS0040825,12
RTS0040826,21
RTS0040827,23
RTS0040828,19
RTS0040830,33
RTS0040831,15
RTS0040832,22
RTS0040833,12
RTS0040834,26
RTS0040836,22
RTS0040837,11
RTS0040838,8
RTS0040839,16
RTS0040840,19
RTS0040841,21
RTS0040842,21
RTS0040843,21
RTS0040844,19
RTS0040845,16
RTS0040846,22
RTS0040847,16
RTS0040848,12
RTS0040849,21
RTS0040850,50
RTS0040851,36
RTS0040852,18
RTS0040853,21
RTS0040854,25
RTS0040855,30
RTS0040856,25
RTS0040857,23
RTS0040858,19
RTS0040859,10
RTS0040860,17
RTS0040861,19
RTS0040862,22
RTS0040863,12
RTS0040864,30
RTS0040865,20
RTS0040866,26
RTS0040867,18
RTS0040868,22
RTS0040869,26
RTS0040870,20
RTS0040871,17
RTS0040872,16
RTS0040873,22
RTS0040874,21
RTS0040875,16
RTS0040876,14
RTS0040877,19
RTS0040878,17
RTS0040879,15
RTS0040880,33
RTS0040881,26
RTS0040882,16
RTS0040883,13
RTS0040884,26
RTS0040885,12
RTS0040886,15
RTS0040887,18
RTS0040888,18
RTS0040889,24
RTS0040890,21
RTS0040891,20
RTS0040892,28
RTS0040893,8
RTS0040894,23
RTS0040895,17
RTS0040896,16
RTS0040897,24
RTS0040898,13
RTS0040899,26
RTS0040900,35
RTS0040901,19
RTS0040902,18
RTS0040903,19
RTS0040904,18
RTS0040905,19
RTS0040906,21
RTS0040907,28
RTS0040908,17
RTS0040909,41
RTS0040910,16
RTS0040911,31
RTS0040912,15
RTS0040913,16
RTS0040914,10
RTS0040915,12
RTS0040916,19
RTS0040917,17
RTS0040918,26
RTS0040919,10
RTS0040920,19
RTS0040921,17
RTS0040922,4
RTS0040923,29
RTS0040924,19
RTS0040925,19
RTS0040926,36
RTS0040927,29
RTS0040928,30
RTS0040929,15
RTS0040930,18
RTS0040931,18
RTS0040932,35
RTS0040933,17
RTS0040934,19
RTS0040935,19
RTS0040936,17
RTS0040937,30
RTS0040938,14
RTS0040939,15
RTS0040940,18
RTS0040941,24
RTS0040942,28
RTS0040943,9
RTS0040944,48
RTS0040945,15
RTS0040946,15
RTS0040947,14
RTS0040948,33
RTS0040949,19
RTS0040950,16
RTS0040951,27
RTS0040952,17
RTS0040953,11
RTS0040954,15
RTS0040955,21
RTS0040956,18
RTS0040957,18
RTS0040958,10
RTS0040959,17
RTS0040960,21
RTS0040961,10
RTS0040962,21
RTS0040963,26
RTS0040964,35
RTS0040965,15
RTS0040966,26
RTS0040967,17
RTS0040968,26
RTS0040969,24
RTS0040970,20
RTS0040971,25
RTS0040972,23
RTS0040973,12
RTS0040974,19
RTS0040975,21
RTS0040976,27
RTS0040977,18
RTS0040978,22
RTS0040979,21
RTS0040980,23
RTS0040981,14
RTS0040982,25
RTS0040983,37
RTS0040984,19
RTS0040985,15
RTS0040986,16
RTS0040987,15
RTS0040988,14
RTS0040989,21
RTS0040990,25
RTS0040991,19
RTS0040992,9
RTS0040993,23
RTS0040994,26
RTS0040995,14
RTS0040996,25
RTS0040997,22
RTS0040998,25
RTS0040999,20
RTS0041000,44
RTS0041001,14
RTS0041002,15
RTS0041003,27
RTS0041004,13
RTS0041005,14
RTS0041006,22
RTS0041007,37
RTS0041008,49
RTS0041009,12
RTS0041010,22
RTS0041011,18
RTS0041012,26
RTS0041013,20
RTS0041014,16
RTS0041015,14
RTS0041016,19
RTS0041017,33
RTS0041018,17
RTS0041019,18
RTS0041020,10
RTS0041021,17
RTS0041022,16
RTS0041023,18
RTS0041024,20
RTS0041025,16
RTS0041026,31
RTS0041027,25
RTS0041028,37
RTS0041029,31
RTS0041030,25
RTS0041031,13
RTS0041032,19
RTS0041033,16
RTS0041034,11
RTS0041035,21
RTS0041036,30
RTS0041037,21
RTS0041038,17
RTS0041039,12
RTS0041040,24
RTS0041041,22
RTS0041042,19
RTS0041043,22
RTS0041044,26
RTS0041045,19
RTS0041046,20
RTS0041047,23
RTS0041048,20
RTS0041049,13
RTS0041050,17
RTS0041051,24
RTS0041052,17
RTS0041053,13
RTS0041054,16
RTS0041055,15
RTS0041056,23
RTS0041057,18
RTS0041058,17
RTS0041059,20
RTS0041060,22
RTS0041061,23
RTS0041062,13
RTS0041063,20
RTS0041064,19
RTS0041066,23
RTS0041067,37
RTS0041068,33
RTS0041069,20
RTS0041070,21
RTS0041071,17
RTS0041072,37
RTS0041073,30
RTS0041074,22
RTS0041075,21
RTS0041076,22
RTS0041077,27
RTS0041078,25
RTS0041079,31
RTS0041080,29
RTS0041081,23
RTS0041082,23
RTS0041083,20
RTS0041084,18
RTS0041085,17
RTS0041086,38
RTS0041087,21
RTS0041088,40
RTS0041089,16
RTS0041090,35
RTS0041091,26
RTS0041092,23
RTS0041093,22
RTS0041094,20
RTS0041095,15
RTS0041096,14
RTS0041097,21
RTS0041098,23
RTS0041099,23
RTS0041100,14
RTS0041101,26
RTS0041102,22
RTS0041103,19
RTS0041104,22
RTS0041105,21
RTS0041106,22
RTS0041107,24
RTS0041108,22
RTS0041109,27
RTS0041110,30
RTS0041111,18
RTS0041112,23
RTS0041113,36
RTS0041114,13
RTS0041115,31
RTS0041116,14
RTS0041117,21
RTS0041118,24
RTS0041119,23
RTS0041120,13
RTS0041121,20
RTS0041122,16
RTS0041123,30
RTS0041124,17
RTS0041125,21
RTS0041126,20
RTS0041127,26
RTS0041128,31
RTS0041129,20
RTS0041130,20
RTS0041131,12
RTS0041132,18
RTS0041133,19
RTS0041134,16
RTS0041135,24
RTS0041136,28
RTS0041137,18
RTS0041138,27
RTS0041139,30
RTS0041140,15
RTS0041141,27
RTS0041142,20
RTS0041143,16
RTS0041144,21
RTS0041145,22
RTS0041146,12
RTS0041147,18
RTS0041148,17
RTS0041149,37
RTS0041150,16
RTS0041151,16
RTS0041152,20
RTS0041153,23
RTS0041154,16
RTS0041155,17
RTS0041156,16
RTS0041157,16
RTS0041158,19
RTS0041159,47
RTS0041160,13
RTS0041161,34
RTS0041162,21
RTS0041163,28
RTS0041164,22
RTS0041165,18
RTS0041166,15
RTS0041167,22
RTS0041168,13
RTS0041169,19
RTS0041170,24
RTS0041171,25
RTS0041172,21
RTS0041173,21
RTS0041174,13
RTS0041175,25
RTS0041176,26
RTS0041177,49
RTS0041178,17
RTS0041179,18
RTS0041180,17
RTS0041181,34
RTS0041182,14
RTS0041183,11
RTS0041184,20
RTS0041185,21
RTS0041186,33
RTS0041187,23
RTS0041188,19
RTS0041189,24
RTS0041190,35
RTS0041191,27
RTS0041192,26
RTS0041193,25
RTS0041194,15
RTS0041195,11
RTS0041196,21
RTS0041197,24
RTS0041198,21
RTS0041199,13
RTS0041200,20
RTS0041201,12
RTS0041202,23
RTS0041203,19
RTS0041204,19
RTS0041205,21
RTS0041206,28
RTS0041207,39
RTS0041208,16
RTS0041209,21
RTS0041210,13
RTS0041211,21
RTS0041212,28
RTS0041213,31
RTS0041214,35
RTS0041215,23
RTS0041216,24
RTS0041217,33
RTS0041218,21
RTS0041219,21
RTS0041220,15
RTS0041221,18
RTS0041222,24
RTS0041223,12
RTS0041224,23
RTS0041225,30
RTS0041226,17
RTS0041227,25
RTS0041228,17
RTS0041229,19
RTS0041230,15
RTS0041231,22
RTS0041232,57
RTS0041233,29
RTS0041234,43
RTS0041235,25
RTS0041236,17
RTS0041237,21
RTS0041238,23
RTS0041239,21
RTS0041240,33
RTS0041241,32
RTS0041242,18
RTS0041243,30
RTS0041244,29
RTS0041246,12
RTS0041247,36
RTS0041248,21
RTS0041249,28
RTS0041250,42
RTS0041251,25
RTS0041252,21
RTS0041253,30
RTS0041254,29
RTS0041255,18
RTS0041256,21
RTS0041257,22
RTS0041258,18
RTS0041259,19
RTS0041260,32
RTS0041261,27
RTS0041262,20
RTS0041263,26
RTS0041265,24
RTS0041266,23
RTS0041267,25
RTS0041268,17
RTS0041269,21
RTS0041270,21
RTS0041271,20
RTS0041272,15
RTS0041273,15
RTS0041274,26
RTS0041275,16
RTS0041276,13
RTS0041277,29
RTS0041278,21
RTS0041279,17
RTS0041280,24
RTS0041281,20
RTS0041282,15
RTS0041283,11
RTS0041284,26
RTS0041285,16
RTS0041286,25
RTS0041287,18
RTS0041288,15
RTS0041289,19
RTS0041290,18
RTS0041291,19
RTS0041292,19
RTS0041293,23
RTS0041294,22
RTS0041295,18
RTS0041296,19
RTS0041297,13
RTS0041298,24
RTS0041299,17
RTS0041300,13
RTS0041301,19
RTS0041302,19
RTS0041303,17
RTS0041304,17
RTS0041305,18
RTS0041306,19
RTS0041307,17
RTS0041308,32
RTS0041309,13
RTS0041310,20
RTS0041311,20
RTS0041312,19
RTS0041313,19
RTS0041314,21
RTS0041315,26
RTS0041316,21
RTS0041317,19
RTS0041318,28
RTS0041319,18
RTS0041320,26
RTS0041321,27
RTS0041322,16
RTS0041323,23
RTS0041324,27
RTS0041325,22
RTS0041326,15
RTS0041327,33
RTS0041328,25
RTS0041329,18
RTS0041330,15
RTS0041331,14
RTS0041332,22
RTS0041333,19
RTS0041334,25
RTS0041335,18
RTS0041346,20
RTS0041347,12
RTS0041348,20
RTS0041349,16
RTS0041350,26
RTS0041351,22
RTS0041352,22
RTS0041353,24
RTS0041354,19
RTS0041355,20
RTS0041356,13
RTS0041357,11
RTS0041358,20
RTS0041359,32
RTS0041360,22
RTS0041361,31
RTS0041362,17
RTS0041363,42
RTS0041364,11
RTS0041365,20
RTS0041366,35
RTS0041367,24
RTS0041368,24
RTS0041369,13
RTS0041370,20
RTS0041371,14
RTS0041372,20
RTS0041373,19
RTS0041374,15
RTS0041375,33
RTS0041376,171
RTS0041377,25
RTS0041378,22
RTS0041379,20
RTS0041380,25
RTS0041381,25
RTS0041382,15
RTS0041383,16
RTS0041384,26
RTS0041385,32
RTS0041386,24
RTS0041387,16
RTS0041388,27
RTS0041389,16
RTS0041390,28
RTS0041391,20
RTS0041392,31
RTS0041393,16
RTS0041394,13
RTS0041395,29
RTS0041396,25
RTS0041397,21
RTS0041398,25
RTS0041399,22
RTS0041400,28
RTS0041401,22
RTS0041402,46
RTS0041403,21
RTS0041404,25
RTS0041405,26
RTS0041406,29
RTS0041407,21
RTS0041408,33
RTS0041409,27
RTS0041410,17
RTS0041411,16
RTS0041412,15
RTS0041413,20
RTS0041414,25
RTS0041415,19
RTS0041416,10
RTS0041417,19
RTS0041418,20
RTS0041419,27
RTS0041420,27
RTS0041421,17
RTS0041422,27
RTS0041423,19
RTS0041424,26
RTS0041425,26
RTS0041426,22
RTS0041427,17
RTS0041428,13
RTS0041429,33
RTS0041430,15
RTS0041431,18
RTS0041432,14
RTS0041433,13
RTS0041434,25
RTS0041435,16
RTS0041436,23
RTS0041437,21
RTS0041438,16
RTS0041439,22
RTS0041440,26
RTS0041441,22
RTS0041442,22
RTS0041443,46
RTS0041444,22
RTS0041445,9
RTS0041446,19
RTS0041447,19
RTS0041448,25
RTS0041449,22
RTS0041450,23
RTS0041451,14
RTS0041452,21
RTS0041453,22
RTS0041454,20
RTS0041455,34
RTS0041456,17
RTS0041457,18
RTS0041458,14
RTS0041459,23
RTS0041460,16
RTS0041461,15
RTS0041462,46
RTS0041463,28
RTS0041464,13
RTS0041465,21
RTS0041466,19
RTS0041467,28
RTS0041468,19
RTS0041469,17
RTS0041470,20
RTS0041471,17
RTS0041472,18
RTS0041473,23
RTS0041474,25
RTS0041475,20
RTS0041476,20
RTS0041477,26
RTS0041478,17
RTS0041479,19
RTS0041480,22
RTS0041481,16
RTS0041482,20
RTS0041483,15
RTS0041484,17
RTS0041485,19
RTS0041486,22
RTS0041487,21
RTS0041488,16
RTS0041489,26
RTS0041490,13
RTS0041491,28
RTS0041492,15
RTS0041493,17
RTS0041494,18
RTS0041495,10
RTS0041496,18
RTS0041497,21
RTS0041498,18
RTS0041499,19
RTS0041500,40
RTS0041501,15
RTS0041502,32
RTS0041503,18
RTS0041504,17
RTS0041505,30
RTS0041506,30
RTS0041507,16
RTS0041508,20
RTS0041509,11
RTS0041510,13
RTS0041511,13
RTS0041512,17
RTS0041513,18
RTS0041514,22
RTS0041515,22
RTS0041516,15
RTS0041517,16
RTS0041518,23
RTS0041519,21
RTS0041520,20
RTS0041521,15
RTS0041522,15
RTS0041523,20
RTS0041524,15
RTS0041525,29
RTS0041526,12
RTS0041527,15
RTS0041528,16
RTS0041529,21
RTS0041530,31
RTS0041531,27
RTS0041532,21
RTS0041533,10
RTS0041534,19
RTS0041535,13
RTS0041536,14
RTS0041537,21
RTS0041538,15
RTS0041540,13
RTS0041541,10
RTS0041542,20
RTS0041543,23
RTS0041544,26
RTS0041545,37
RTS0041546,13
RTS0041547,23
RTS0041548,11
RTS0041549,13
RTS0041550,14
RTS0041551,48
RTS0041552,11
RTS0041553,18
RTS0041554,16
RTS0041555,14
RTS0041556,16
RTS0041557,18
RTS0041558,29
RTS0041559,24
RTS0041560,13
RTS0041561,13
RTS0041562,20
RTS0041563,26
RTS0041564,17
RTS0041565,16
RTS0041566,16
RTS0041567,21
RTS0041568,18
RTS0041569,10
RTS0041570,13
RTS0041571,18
RTS0041572,14
RTS0041573,16
RTS0041574,15
RTS0041575,20
RTS0041576,10
RTS0041577,22
RTS0041578,18
RTS0041579,16
RTS0041580,26
RTS0041581,17
RTS0041582,26
RTS0041583,14
RTS0041584,12
RTS0041585,20
RTS0041586,12
RTS0041587,35
RTS0041588,16
RTS0041589,17
RTS0041590,9
RTS0041591,8
RTS0041592,18
RTS0041593,18
RTS0041594,15
RTS0041595,27
RTS0041596,15
RTS0041597,22
RTS0041598,28
RTS0041599,15
RTS0041600,16
RTS0041601,22
RTS0041602,12
RTS0041603,15
RTS0041604,22
RTS0041605,15
RTS0041606,16
RTS0041607,15
RTS0041608,15
RTS0041609,31
RTS0041610,18
RTS0041611,14
RTS0041612,20
RTS0041613,15
RTS0041614,13
RTS0041615,15
RTS0041616,18
RTS0041617,17
RTS0041618,27
RTS0041619,19
RTS0041620,34
RTS0041621,28
RTS0041622,19
RTS0041623,26
RTS0041624,26
RTS0041625,31
RTS0041626,21
RTS0041627,17
RTS0041628,31
RTS0041629,12
RTS0041630,13
RTS0041631,20
RTS0041632,15
RTS0041633,33
RTS0041634,43
RTS0041635,28
RTS0041636,16
RTS0041637,27
RTS0041638,21
RTS0041639,24
RTS0041640,21
RTS0041641,16
RTS0041642,22
RTS0041643,13
RTS0041644,32
RTS0041645,24
RTS0041646,16
RTS0041647,17
RTS0041648,20
RTS0041649,21
RTS0041650,16
RTS0041651,18
RTS0041652,16
RTS0041653,21
RTS0041654,24
RTS0041655,20
RTS0041656,13
RTS0041657,26
RTS0041658,32
RTS0041659,29
RTS0041660,13
RTS0041661,25
RTS0041662,25
RTS0041663,23
RTS0041664,22
RTS0041665,16
RTS0041666,30
RTS0041667,17
RTS0041668,14
RTS0041669,31
RTS0041670,35
RTS0041671,23
RTS0041672,17
RTS0041673,13
RTS0041674,16
RTS0041675,21
RTS0041676,17
RTS0041677,21
RTS0041678,18
RTS0041679,21
RTS0041680,32
RTS0041681,28
RTS0041682,34
RTS0041683,13
RTS0041684,35
RTS0041685,27
RTS0041686,19
RTS0041687,9
RTS0041688,28
RTS0041689,14
RTS0041690,17
RTS0041691,45
RTS0041692,16
RTS0041693,22
RTS0041694,16
RTS0041695,20
RTS0041696,22
RTS0041697,16
RTS0041698,18
RTS0041699,14
RTS0041700,13
RTS0041701,6
RTS0041702,13
RTS0041703,24
RTS0041704,23
RTS0041705,19
RTS0041706,11
RTS0041707,16
RTS0041708,19
RTS0041709,22
RTS0041710,22
RTS0041711,21
RTS0041712,17
RTS0041713,17
RTS0041714,14
RTS0041715,14
RTS0041716,53
RTS0041717,73
RTS0041718,22
RTS0041719,99
RTS0041720,88
RTS0041721,22
RTS0041722,10
RTS0041723,19
RTS0041724,15
RTS0041725,18
RTS0041726,17
RTS0041727,18
RTS0041728,17
RTS0041729,12
RTS0041730,28
RTS0041731,21
RTS0041732,14
RTS0041733,20
RTS0041734,17
RTS0041735,19
RTS0041736,17
RTS0041737,21
RTS0041738,22
RTS0041739,26
RTS0041740,11
RTS0041741,20
RTS0041742,28
RTS0041743,37
RTS0041744,14
RTS0041745,14
RTS0041746,59
RTS0041747,29
RTS0041748,34
RTS0041749,14
RTS0041750,11
RTS0041751,14
RTS0041752,22
RTS0041753,33
RTS0041754,25
RTS0041755,15
RTS0041756,26
RTS0041757,54
RTS0041758,17
RTS0041759,24
RTS0041760,23
RTS0041761,16
RTS0041762,20
RTS0041763,38
RTS0041764,23
RTS0041765,16
RTS0041766,20
RTS0041767,17
RTS0041768,17
RTS0041769,20
RTS0041770,30
RTS0041771,30
RTS0041772,14
RTS0041773,22
RTS0041774,22
RTS0041775,20
RTS0041776,23
RTS0041777,13
RTS0041778,17
RTS0041779,17
RTS0041780,17
RTS0041781,14
RTS0041782,19
RTS0041783,28
RTS0041784,30
RTS0041785,26
RTS0041786,14
RTS0041787,29
RTS0041788,12
RTS0041789,13
RTS0041790,11
RTS0041791,13
RTS0041793,13
RTS0041794,13
RTS0041795,22
RTS0041796,22
RTS0041797,22
RTS0041798,20
RTS0041799,11
RTS0041800,19
RTS0041801,20
RTS0041802,22
RTS0041803,16
RTS0041804,18
RTS0041805,11
RTS0041806,17
RTS0041807,10
RTS0041808,19
RTS0041809,18
RTS0041810,18
RTS0041811,29
RTS0041812,24
RTS0041813,33
RTS0041814,18
RTS0041815,18
RTS0041816,21
RTS0041817,16
RTS0041818,9
RTS0041819,17
RTS0041820,35
RTS0041821,21
RTS0041822,17
RTS0041823,23
RTS0041824,40
RTS0041825,13
RTS0041826,18
RTS0041827,37
RTS0041828,21
RTS0041829,13
RTS0041830,23
RTS0041831,19
RTS0041832,47
RTS0041833,45
RTS0041834,30
RTS0041835,17
RTS0041836,27
RTS0041837,21
RTS0041838,26
RTS0041839,22
RTS0041840,14
RTS0041841,20
RTS0041842,15
RTS0041843,19
RTS0041844,18
RTS0041845,16
RTS0041846,24
RTS0041847,18
RTS0041848,19
RTS0041849,17
RTS0041850,26
RTS0041851,8
RTS0041852,28
RTS0041853,12
RTS0041854,15
RTS0041855,20
RTS0041856,15
RTS0041857,19
RTS0041858,45
RTS0041859,14
RTS0041860,21
RTS0041861,34
RTS0041862,26
RTS0041863,17
RTS0041864,23
RTS0041865,23
RTS0041866,18
RTS0041867,26
RTS0041868,23
RTS0041869,14
RTS0041870,23
RTS0041871,20
RTS0041872,16
RTS0041873,17
RTS0041874,34
RTS0041875,13
RTS0041876,18
RTS0041877,18
RTS0041878,12
RTS0041879,16
RTS0041880,21
RTS0041881,23
RTS0041882,16
RTS0041883,28
RTS0041884,13
RTS0041885,20
RTS0041886,16
RTS0041887,26
RTS0041888,23
RTS0041889,20
RTS0041890,25
RTS0041891,25
RTS0041892,26
RTS0041893,33
RTS0041894,43
RTS0041895,28
RTS0041896,21
RTS0041897,14
RTS0041898,25
RTS0041899,25
RTS0041900,19
RTS0041901,22
RTS0041902,18
RTS0041903,26
RTS0041904,17
RTS0041905,21
RTS0041906,31
RTS0041907,19
RTS0041908,22
RTS0041909,24
RTS0041910,14
RTS0041911,24
RTS0041912,15
RTS0041913,23
RTS0041914,26
RTS0041915,21
RTS0041916,36
RTS0041917,24
RTS0041918,17
RTS0041919,18
RTS0041920,28
RTS0041922,41
RTS0041923,14
RTS0041924,32
RTS0041925,23
RTS0041926,24
RTS0041927,15
RTS0041928,27
RTS0041929,24
RTS0041930,40
RTS0041931,11
RTS0041932,24
RTS0041933,20
RTS0041934,12
RTS0041935,14
RTS0041936,14
RTS0041937,31
RTS0041938,20
RTS0041939,18
RTS0041940,15
RTS0041941,24
RTS0041942,11
RTS0041943,13
RTS0041944,34
RTS0041945,22
RTS0041946,30
RTS0041947,17
RTS0041948,13
RTS0041949,23
RTS0041950,16
RTS0041951,23
RTS0041952,19
RTS0041953,19
RTS0041954,15
RTS0041955,14
RTS0041956,17
RTS0041957,15
RTS0041958,15
RTS0041959,25
RTS0041960,23
RTS0041961,15
RTS0041962,26
RTS0041963,15
RTS0041964,30
RTS0041965,14
RTS0041966,18
RTS0041967,14
RTS0041968,11
RTS0041969,17
RTS0041971,23
RTS0041972,19
RTS0041973,15
RTS0041974,14
RTS0041975,48
RTS0041976,19
RTS0041977,37
RTS0041978,13
RTS0041979,26
RTS0041980,14
RTS0041981,20
RTS0041982,22
RTS0041983,20
RTS0041984,23
RTS0041985,14
RTS0041986,26
RTS0041987,23
RTS0041988,14
RTS0041989,21
RTS0041990,21
RTS0041991,19
RTS0041992,33
RTS0041993,18
RTS0041994,15
RTS0041995,23
RTS0041996,14
RTS0041997,26
RTS0041998,19
RTS0041999,24
RTS0042000,25
RTS0042001,20
RTS0042002,15
RTS0042003,12
RTS0042004,10
RTS0042005,20
RTS0042006,15
RTS0042007,20
RTS0042008,19
RTS0042009,18
RTS0042010,14
RTS0042011,23
RTS0042012,17
RTS0042013,14
RTS0042014,29
RTS0042015,19
RTS0042016,19
RTS0042017,21
RTS0042018,22
RTS0042019,23
RTS0042020,21
RTS0042021,17
RTS0042022,14
RTS0042023,13
RTS0042024,25
RTS0042025,19
RTS0042026,20
RTS0042027,19
RTS0042028,15
RTS0042029,19
RTS0042030,15
RTS0042031,27
RTS0042032,37
RTS0042033,22
RTS0042034,18
RTS0042035,28
RTS0042036,19
RTS0042037,26
RTS0042038,15
RTS0042039,15
RTS0042040,11
RTS0042041,17
RTS0042042,15
RTS0042043,13
RTS0042044,22
RTS0042045,13
RTS0042046,37
RTS0042047,21
RTS0042048,21
RTS0042049,15
RTS0042050,19
RTS0042051,26
RTS0042052,20
RTS0042053,18
RTS0042054,22
RTS0042055,12
RTS0042056,29
RTS0042057,16
RTS0042058,12
RTS0042059,21
RTS0042060,25
RTS0042061,25
RTS0042062,14
RTS0042063,12
RTS0042064,23
RTS0042065,19
RTS0042066,19
RTS0042067,30
RTS0042068,23
RTS0042069,12
RTS0042071,18
RTS0042072,14
RTS0042073,14
RTS0042074,25
RTS0042075,13
RTS0042076,16
RTS0042077,17
RTS0042078,14
RTS0042079,20
RTS0042080,18
RTS0042081,22
RTS0042082,22
RTS0042083,18
RTS0042084,24
RTS0042085,15
RTS0042086,16
RTS0042087,13
RTS0042088,14
RTS0042089,19
RTS0042090,21
RTS0042091,16
RTS0042092,26
RTS0042093,10
RTS0042094,15
RTS0042095,14
RTS0042096,29
RTS0042097,17
RTS0042098,31
RTS0042099,24
RTS0042100,31
RTS0042101,26
RTS0042102,20
RTS0042103,14
RTS0042104,15
RTS0042105,19
RTS0042106,33
RTS0042107,17
RTS0042108,16
RTS0042109,24
RTS0042110,21
RTS0042111,17
RTS0042112,15
RTS0042113,29
RTS0042114,20
RTS0042115,27
RTS0042116,14
RTS0042117,31
RTS0042118,14
RTS0042119,22
RTS0042120,20
RTS0042121,20
RTS0042122,13
RTS0042123,19
RTS0042124,16
RTS0042125,19
RTS0042126,15
RTS0042127,10
RTS0042128,25
RTS0042129,20
RTS0042130,14
RTS0042131,14
RTS0042132,18
RTS0042133,24
RTS0042134,23
RTS0042135,11
RTS0042136,25
RTS0042137,16
RTS0042138,16
RTS0042139,32
RTS0042140,21
RTS0042141,20
RTS0042142,21
RTS0042143,27
RTS0042144,23
RTS0042145,13
RTS0042146,22
RTS0042147,16
RTS0042148,37
RTS0042149,18
RTS0042150,17
RTS0042151,16
RTS0042152,11
RTS0042153,23
RTS0042154,23
RTS0042155,14
RTS0042156,20
RTS0042157,12
RTS0042158,24
RTS0042159,21
RTS0042160,33
RTS0042161,19
RTS0042162,23
RTS0042163,19
RTS0042164,29
RTS0042165,12
RTS0042166,23
RTS0042167,30
RTS0042168,26
RTS0042169,23
RTS0042170,19
RTS0042171,14
RTS0042172,21
RTS0042173,26
RTS0042174,16
RTS0042175,22
RTS0042176,16
RTS0042177,26
RTS0042178,46
RTS0042179,21
RTS0042180,23
RTS0042181,17
RTS0042182,22
RTS0042183,13
RTS0042184,21
RTS0042185,24
RTS0042186,30
RTS0042187,16
RTS0042188,19
RTS0042189,16
RTS0042190,20
RTS0042191,70
RTS0042192,25
RTS0042193,18
RTS0042194,34
RTS0042195,16
RTS0042196,24
RTS0042197,23
RTS0042198,13
RTS0042199,23
RTS0042200,17
RTS0042201,25
RTS0042202,17
RTS0042203,14
RTS0042204,19
RTS0042205,21
RTS0042206,20
RTS0042207,17
RTS0042208,17
RTS0042209,21
RTS0042210,18
RTS0042211,15
RTS0042212,22
RTS0042213,20
RTS0042214,16
RTS0042215,18
RTS0042216,23
RTS0042217,17
RTS0042218,22
RTS0042219,20
RTS0042220,28
RTS0042221,16
RTS0042222,19
RTS0042223,18
RTS0042224,22
RTS0042225,25
RTS0042226,34
RTS0042227,16
RTS0042228,15
RTS0042229,20
RTS0042230,34
RTS0042231,18
RTS0042232,33
RTS0042233,30
RTS0042234,14
RTS0042235,19
RTS0042236,22
RTS0042237,19
RTS0042238,31
RTS0042239,15
RTS0042240,21
RTS0042241,14
RTS0042242,14
RTS0042243,18
RTS0042244,26
RTS0042245,16
RTS0042246,19
RTS0042247,18
RTS0042248,29
RTS0042249,25
RTS0042250,20
RTS0042251,15
RTS0042252,11
RTS0042253,19
RTS0042254,11
RTS0042255,19
RTS0042256,30
RTS0042257,25
RTS0042258,12
RTS0042259,15
RTS0042260,19
RTS0042261,15
RTS0042262,21
RTS0042263,20
RTS0042264,19
RTS0042265,17
RTS0042266,25
RTS0042267,25
RTS0042268,14
RTS0042269,11
RTS0042270,26
RTS0042271,19
RTS0042272,17
RTS0042273,22
RTS0042274,16
RTS0042275,18
RTS0042276,16
RTS0042277,22
RTS0042278,15
RTS0042279,19
RTS0042280,28
RTS0042281,11
RTS0042282,10
RTS0042283,19
RTS0042284,15
RTS0042285,15
RTS0042286,21
RTS0042287,19
RTS0042288,26
RTS0042289,17
RTS0042290,23
RTS0042291,28
RTS0042292,28
RTS0042293,17
RTS0042294,14
RTS0042295,12
RTS0042296,25
RTS0042297,17
RTS0042298,17
RTS0042299,19
RTS0042300,21
RTS0042301,17
RTS0042302,16
RTS0042303,23
RTS0042304,22
RTS0042305,17
RTS0042306,26
RTS0042307,38
RTS0042308,25
RTS0042309,16
RTS0042310,19
RTS0042311,21
RTS0042312,25
RTS0042313,17
RTS0042314,27
RTS0042315,21
RTS0042316,20
RTS0042317,19
RTS0042318,19
RTS0042319,11
RTS0042320,16
RTS0042321,15
RTS0042322,11
RTS0042323,15
RTS0042324,21
RTS0042325,15
RTS0042326,19
RTS0042327,16
RTS0042328,19
RTS0042329,18
RTS0042330,29
RTS0042331,19
RTS0042332,17
RTS0042333,19
RTS0042334,20
RTS0042335,20
RTS0042336,25
RTS0042337,22
RTS0042338,20
RTS0042339,20
RTS0042340,15
RTS0042341,28
RTS0042342,11
RTS0042343,25
RTS0042344,15
RTS0042345,23
RTS0042346,20
RTS0042347,22
RTS0042348,19
RTS0042349,17
RTS0042350,20
RTS0042351,15
RTS0042352,11
RTS0042353,14
RTS0042354,20
RTS0042355,12
RTS0042356,23
RTS0042357,22
RTS0042358,29
RTS0042359,18
RTS0042360,25
RTS0042361,18
RTS0042362,12
RTS0042363,30
RTS0042364,27
RTS0042365,11
RTS0042366,12
RTS0042367,11
RTS0042368,15
RTS0042369,16
RTS0042370,27
RTS0042371,16
RTS0042372,17
RTS0042373,29
RTS0042374,15
RTS0042375,20
RTS0042376,19
RTS0042377,13
RTS0042378,10
RTS0042379,28
RTS0042380,10
RTS0042381,20
RTS0042382,19
RTS0042383,28
RTS0042384,24
RTS0042385,30
RTS0042386,23
RTS0042387,17
RTS0042388,19
RTS0042389,25
RTS0042390,17
RTS0042391,22
RTS0042392,17
RTS0042393,14
RTS0042394,13
RTS0042395,23
RTS0042396,14
RTS0042397,20
RTS0042398,22
RTS0042399,49
RTS0042400,16
RTS0042401,25
RTS0042402,38
RTS0042403,17
RTS0042404,22
RTS0042405,15
RTS0042406,25
RTS0042407,17
RTS0042408,10
RTS0042409,10
RTS0042410,21
RTS0042411,31
RTS0042412,7
RTS0042413,18
RTS0042414,23
RTS0042415,16
RTS0042416,13
RTS0042417,20
RTS0042418,37
RTS0042419,13
RTS0042420,42
RTS0042421,22
RTS0042422,18
RTS0042423,13
RTS0042424,25
RTS0042425,14
RTS0042426,15
RTS0042427,22
RTS0042428,25
RTS0042429,16
RTS0042430,23
RTS0042431,21
RTS0042432,32
RTS0042433,25
RTS0042434,17
RTS0042435,16
RTS0042436,18
RTS0042437,30
RTS0042438,23
RTS0042439,21
RTS0042440,17
RTS0042441,20
RTS0042442,22
RTS0042443,21
RTS0042444,18
RTS0042445,31
RTS0042446,18
RTS0042447,26
RTS0042448,28
RTS0042449,20
RTS0042450,22
RTS0042451,21
RTS0042452,20
RTS0042453,27
RTS0042454,22
RTS0042455,24
RTS0042456,18
RTS0042457,21
RTS0042458,28
RTS0042460,31
RTS0042461,30
RTS0042462,24
RTS0042463,16
RTS0042464,19
RTS0042465,33
RTS0042466,20
RTS0042467,16
RTS0042468,19
RTS0042469,14
RTS0042470,20
RTS0042471,16
RTS0042472,21
RTS0042473,14
RTS0042474,23
RTS0042475,31
RTS0042476,22
RTS0042477,16
RTS0042478,23
RTS0042479,17
RTS0042480,24
RTS0042481,13
RTS0042482,14
RTS0042483,24
RTS0042484,23
RTS0042485,30
RTS0042486,22
RTS0042487,20
RTS0042488,14
RTS0042489,13
RTS0042490,13
RTS0042491,15
RTS0042492,16
RTS0042493,20
RTS0042494,9
RTS0042495,13
RTS0042496,28
RTS0042497,6
RTS0042498,21
RTS0042499,36
RTS0042500,30
RTS0042501,15
RTS0042502,22
RTS0042503,20
RTS0042504,13
RTS0042505,32
RTS0042506,21
RTS0042507,18
RTS0042508,14
RTS0042509,20
RTS0042510,25
RTS0042515,14
RTS0042522,10
RTS0042526,18
RTS0042527,18
RTS0042528,15
RTS0042529,21
RTS0042530,9
RTS0042531,15
RTS0042532,21
RTS0042533,29
RTS0042534,15
RTS0042535,12
RTS0042536,15
RTS0042537,25
RTS0042538,19
RTS0042539,26
RTS0042540,18
RTS0042541,18
RTS0042542,17
RTS0042543,20
RTS0042544,12
RTS0042545,13
RTS0042546,13
RTS0042547,14
RTS0042548,20
RTS0042549,10
RTS0042550,13
RTS0042551,24
RTS0042552,11
RTS0042553,18
RTS0042554,22
RTS0042555,20
RTS0042556,23
RTS0042557,21
RTS0042558,13
RTS0042559,15
RTS0042560,21
RTS0042561,7
RTS0042562,12
RTS0042563,18
RTS0042564,21
RTS0042565,19
RTS0042566,14
RTS0042567,11
RTS0042568,31
RTS0042569,35
RTS0042570,17
RTS0042571,32
RTS0042572,47
RTS0042573,22
RTS0042574,21
RTS0042575,27
RTS0042576,17
RTS0042577,27
RTS0042578,24
RTS0042579,13
RTS0042580,17
RTS0042581,34
RTS0042582,29
RTS0042583,123
RTS0042584,30
RTS0042585,19
RTS0042586,17
RTS0042587,15
RTS0042588,13
RTS0042589,13
RTS0042590,14
RTS0042591,35
RTS0042592,34
RTS0042593,18
RTS0042594,19
RTS0042595,7
RTS0042596,24
RTS0042597,15
RTS0042598,22
RTS0042599,21
RTS0042600,21
RTS0042601,23
RTS0042602,16
RTS0042603,32
RTS0042604,35
RTS0042605,22
RTS0042606,18
RTS0042607,16
RTS0042608,18
RTS0042609,22
RTS0042610,26
RTS0042611,21
RTS0042612,17
RTS0042613,23
RTS0042614,12
RTS0042615,20
RTS0042616,15
RTS0042617,19
RTS0042618,25
RTS0042619,24
RTS0042620,14
RTS0042621,17
RTS0042622,21
RTS0042623,26
RTS0042624,19
RTS0042625,18
RTS0042626,13
RTS0042627,55
RTS0042628,18
RTS0042629,18
RTS0042630,18
RTS0042631,6
RTS0042633,28
RTS0042634,24
RTS0042635,8
RTS0042636,23
RTS0042637,19
RTS0042638,12
RTS0042639,35
RTS0042640,15
RTS0042641,9
RTS0042642,14
RTS0042643,17
RTS0042644,18
RTS0042645,20
RTS0042646,22
RTS0042647,13
RTS0042648,16
RTS0042649,20
RTS0042650,8
RTS0042651,24
RTS0042652,19
RTS0042653,11
RTS0042654,15
RTS0042655,20
RTS0042656,21
RTS0042657,8
RTS0042658,19
RTS0042659,11
RTS0042660,18
RTS0042661,16
RTS0042662,15
RTS0042663,14
RTS0042664,10
RTS0042665,17
RTS0042666,10
RTS0042667,20
RTS0042668,19
RTS0042669,14
RTS0042670,28
RTS0042671,18
RTS0042672,20
RTS0042673,15
RTS0042674,19
RTS0042675,19
RTS0042676,14
RTS0042677,1
RTS0042678,20
RTS0042679,25
RTS0042680,17
RTS0042681,24
RTS0042682,25
RTS0042683,15
RTS0042684,14
RTS0042685,22
RTS0042686,31
RTS0042687,21
RTS0042688,33
RTS0042689,22
RTS0042690,17
RTS0042691,14
RTS0042692,21
RTS0042693,12
RTS0042694,2
RTS0042695,17
RTS0042696,24
RTS0042697,18
RTS0042698,14
RTS0042699,9
RTS0042700,26
RTS0042701,26
RTS0042702,14
RTS0042703,20
RTS0042704,27
RTS0042705,19
RTS0042706,18
RTS0042707,18
RTS0042708,17
RTS0042709,22
RTS0042710,13
RTS0042711,14
RTS0042712,19
RTS0042713,29
RTS0042714,19
RTS0042715,19
RTS0042716,18
RTS0042717,21
RTS0042718,16
RTS0042719,19
RTS0042720,23
RTS0042721,19
RTS0042722,12
RTS0042723,21
RTS0042724,20
RTS0042725,22
RTS0042726,15
RTS0042727,11
RTS0042728,18
RTS0042729,17
RTS0042730,17
RTS0042731,18
RTS0042732,14
RTS0042733,15
RTS0042734,23
RTS0042735,21
RTS0042736,14
RTS0042737,17
RTS0042738,17
RTS0042739,12
RTS0042740,13
RTS0042741,12
RTS0042742,12
RTS0042743,13
RTS0042744,10
RTS0042745,20
RTS0042746,21
RTS0042747,16
RTS0042748,19
RTS0042749,14
RTS0042750,15
RTS0042751,14
RTS0042752,17
RTS0042753,25
RTS0042754,16
RTS0042755,16
RTS0042756,18
RTS0042757,35
RTS0042758,12
RTS0042759,16
RTS0042760,25
RTS0042761,21
RTS0042762,25
RTS0042763,19
RTS0042764,9
RTS0042765,14
RTS0042766,25
RTS0042767,20
RTS0042768,18
RTS0042769,33
RTS0042770,17
RTS0042771,24
RTS0042772,23
RTS0042773,19
RTS0042774,45
RTS0042775,18
RTS0042776,23
RTS0042777,37
RTS0042778,23
RTS0042779,28
RTS0042780,32
RTS0042781,28
RTS0042782,25
RTS0042783,29
RTS0042784,26
RTS0042785,22
RTS0042786,20
RTS0042787,18
RTS0042788,12
RTS0042789,20
RTS0042790,16
RTS0042791,259
RTS0042792,29
RTS0042793,27
RTS0042794,272
RTS0042795,29
RTS0042796,18
RTS0042797,24
RTS0042798,23
RTS0042799,38
RTS0042800,18
RTS0042801,35
RTS0042802,28
RTS0042803,9
RTS0042804,26
RTS0042805,25
RTS0042806,19
RTS0042807,23
RTS0042808,24
RTS0042809,32
RTS0042810,17
RTS0042811,24
RTS0042812,13
RTS0042813,16
RTS0042814,35
RTS0042815,19
RTS0042816,20
RTS0042817,25
RTS0042818,26
RTS0042819,24
RTS0042820,14
RTS0042821,33
RTS0042822,19
RTS0042823,15
RTS0042824,33
RTS0042825,25
RTS0042826,24
RTS0042827,22
RTS0042828,23
RTS0042829,17
RTS0042830,26
RTS0042831,23
RTS0042832,25
RTS0042833,27
RTS0042834,19
RTS0042835,20
RTS0042836,22
RTS0042837,23
RTS0042838,30
RTS0042839,19
RTS0042840,19
RTS0042841,21
RTS0042842,23
RTS0042843,25
RTS0042844,32
RTS0042845,25
RTS0042846,15
RTS0042847,37
RTS0042848,28
RTS0042849,22
RTS0042850,20
RTS0042851,26
RTS0042852,24
RTS0042853,23
RTS0042854,22
RTS0042855,25
RTS0042856,26
RTS0042857,23
RTS0042858,19
RTS0042859,20
RTS0042860,24
RTS0042861,23
RTS0042862,32
RTS0042863,33
RTS0042864,17
RTS0042865,24
RTS0042866,15
RTS0042867,26
RTS0042868,12
RTS0042869,40
RTS0042870,11
RTS0042871,19
RTS0042872,12
RTS0042873,20
RTS0042874,15
RTS0042875,38
RTS0042876,25
RTS0042877,24
RTS0042878,25
RTS0042879,29
RTS0042880,24
RTS0042881,35
RTS0042882,20
RTS0042883,24
RTS0042884,36
RTS0042885,32
RTS0042886,40
RTS0042887,30
RTS0042888,17
RTS0042889,20
RTS0042890,27
RTS0042891,16
RTS0042892,30
RTS0042893,32
RTS0042894,18
RTS0042895,18
RTS0042896,22
RTS0042897,34
RTS0042898,9
RTS0042899,24
RTS0042900,29
RTS0042901,20
RTS0042902,19
RTS0042903,21
RTS0042904,19
RTS0042905,22
RTS0042906,33
RTS0042907,23
RTS0042908,22
RTS0042909,27
RTS0042910,24
RTS0042911,24
RTS0042912,33
RTS0042913,30
RTS0042914,20
RTS0042915,16
RTS0042916,21
RTS0042917,32
RTS0042918,18
RTS0042919,20
RTS0042920,28
RTS0042921,30
RTS0042922,23
RTS0042923,27
RTS0042924,15
RTS0042925,20
RTS0042926,26
RTS0042927,25
RTS0042928,24
RTS0042929,27
RTS0042930,31
RTS0042931,18
RTS0042932,15
RTS0042933,17
RTS0042934,23
RTS0042935,17
RTS0042936,13
RTS0042937,16
RTS0042938,44
RTS0042939,20
RTS0042940,34
RTS0042941,15
RTS0042942,18
RTS0042943,26
RTS0042944,15
RTS0042945,39
RTS0042946,23
RTS0042947,30
RTS0042948,38
RTS0042949,20
RTS0042950,22
RTS0042951,33
RTS0042952,29
RTS0042953,31
RTS0042954,15
RTS0042955,26
RTS0042956,27
RTS0042957,24
RTS0042958,24
RTS0042959,23
RTS0042960,26
RTS0042961,22
RTS0042962,22
RTS0042963,18
RTS0042964,23
RTS0042965,26
RTS0042966,19
RTS0042967,17
RTS0042968,19
RTS0042969,13
RTS0042970,18
RTS0042971,21
RTS0042972,13
RTS0042973,14
RTS0042974,17
RTS0042975,8
RTS0042976,32
RTS0042977,18
RTS0042978,20
RTS0042979,16
RTS0042980,15
RTS0042981,13
RTS0042982,21
RTS0042983,28
RTS0042984,16
RTS0042985,24
RTS0042986,27
RTS0042987,22
RTS0042988,12
RTS0042989,19
RTS0042990,31
RTS0042991,13
RTS0042992,39
RTS0042993,10
RTS0042994,22
RTS0042995,34
RTS0042996,20
RTS0042997,19
RTS0042998,14
RTS0042999,21
RTS0043000,27
RTS0043001,14
RTS0043002,22
RTS0043003,20
RTS0043004,23
RTS0043005,27
RTS0043006,20
RTS0043007,35
RTS0043008,21
RTS0043009,15
RTS0043010,24
RTS0043011,24
RTS0043012,27
RTS0043013,19
RTS0043014,26
RTS0043015,35
RTS0043016,26
RTS0043017,22
RTS0043018,14
RTS0043019,31
RTS0043020,22
RTS0043021,27
RTS0043022,16
RTS0043023,23
RTS0043024,13
RTS0043025,16
RTS0043026,32
RTS0043027,23
RTS0043028,28
RTS0043029,27
RTS0043030,26
RTS0043031,20
RTS0043032,29
RTS0043033,23
RTS0043034,24
RTS0043035,20
RTS0043036,24
RTS0043037,15
RTS0043038,19
RTS0043039,26
RTS0043040,14
RTS0043041,10
RTS0043042,15
RTS0043043,19
RTS0043044,9
RTS0043045,20
RTS0043046,13
RTS0043047,17
RTS0043048,22
RTS0043049,31
RTS0043050,13
RTS0043051,26
RTS0043052,22
RTS0043053,13
RTS0043054,16
RTS0043055,13
RTS0043056,17
RTS0043057,24
RTS0043058,35
RTS0043059,43
RTS0043060,18
RTS0043061,28
RTS0043062,12
RTS0043063,21
RTS0043064,26
RTS0043065,20
RTS0043066,21
RTS0043067,24
RTS0043068,21
RTS0043069,20
RTS0043070,19
RTS0043071,23
RTS0043072,23
RTS0043073,21
RTS0043074,18
RTS0043075,31
RTS0043076,14
RTS0043077,16
RTS0043078,22
RTS0043079,17
RTS0043080,22
RTS0043081,16
RTS0043082,22
RTS0043083,19
RTS0043084,17
RTS0043085,33
RTS0043086,26
RTS0043087,18
RTS0043088,12
RTS0043089,15
RTS0043090,21
RTS0043091,16
RTS0043092,20
RTS0043093,23
RTS0043094,32
RTS0043095,26
RTS0043096,16
RTS0043097,13
RTS0043098,22
RTS0043099,31
RTS0043100,29
RTS0043101,24
RTS0043102,24
RTS0043103,20
RTS0043104,23
RTS0043105,14
RTS0043106,21
RTS0043107,18
RTS0043108,21
RTS0043109,8
RTS0043110,27
RTS0043111,30
RTS0043112,26
RTS0043113,17
RTS0043114,21
RTS0043115,19
RTS0043116,23
RTS0043117,15
RTS0043118,12
RTS0043119,15
RTS0043120,28
RTS0043121,11
RTS0043122,18
RTS0043123,20
RTS0043124,11
RTS0043125,14
RTS0043126,17
RTS0043127,15
RTS0043128,16
RTS0043129,17
RTS0043130,26
RTS0043131,17
RTS0043132,25
RTS0043133,19
RTS0043134,15
RTS0043135,17
RTS0043136,25
RTS0043137,16
RTS0043138,17
RTS0043139,23
RTS0043140,17
RTS0043141,23
RTS0043142,11
RTS0043143,22
RTS0043144,28
RTS0043145,18
RTS0043146,15
RTS0043147,29
RTS0043148,21
RTS0043149,19
RTS0043150,14
RTS0043151,12
RTS0043152,38
RTS0043153,24
RTS0043154,28
RTS0043155,23
RTS0043156,23
RTS0043157,72
RTS0043159,25
RTS0043160,25
RTS0043161,24
RTS0043162,27
RTS0043163,25
RTS0043164,13
RTS0043165,33
RTS0043167,18
RTS0043168,26
RTS0043169,23
RTS0043170,9
RTS0043171,20
RTS0043172,25
RTS0043173,24
RTS0043174,8
RTS0043175,20
RTS0043176,12
RTS0043177,16
RTS0043178,28
RTS0043179,20
RTS0043180,16
RTS0043181,22
RTS0043182,20
RTS0043183,32
RTS0043184,15
RTS0043185,26
RTS0043186,32
RTS0043187,10
RTS0043188,23
RTS0043189,22
RTS0043190,21
RTS0043191,21
RTS0043192,34
RTS0043193,29
RTS0043194,27
RTS0043195,13
RTS0043196,51
RTS0043197,19
RTS0043198,25
RTS0043199,33
RTS0043200,22
RTS0043201,16
RTS0043202,16
RTS0043203,11
RTS0043204,24
RTS0043205,21
RTS0043206,21
RTS0043207,19
RTS0043208,34
RTS0043209,11
RTS0043210,21
RTS0043211,23
RTS0043212,20
RTS0043213,20
RTS0043214,20
RTS0043215,28
RTS0043216,37
RTS0043217,26
RTS0043218,21
RTS0043219,24
RTS0043220,30
RTS0043221,18
RTS0043222,21
RTS0043223,30
RTS0043224,20
RTS0043225,12
RTS0043226,15
RTS0043227,22
RTS0043228,23
RTS0043229,25
RTS0043230,27
RTS0043231,20
RTS0043232,26
RTS0043233,22
RTS0043234,25
RTS0043235,21
RTS0043236,13
RTS0043237,30
RTS0043238,19
RTS0043239,23
RTS0043240,35
RTS0043241,25
RTS0043242,39
RTS0043243,15
RTS0043244,26
RTS0043245,27
RTS0043246,22
RTS0043247,18
RTS0043248,18
RTS0043249,30
RTS0043250,23
RTS0043251,24
RTS0043252,29
RTS0043253,20
RTS0043254,25
RTS0043255,20
RTS0043256,20
RTS0043257,17
RTS0043258,17
RTS0043259,23
RTS0043260,22
RTS0043261,27
RTS0043262,26
RTS0043263,16
RTS0043264,20
RTS0043265,17
RTS0043266,24
RTS0043267,15
RTS0043268,18
RTS0043269,25
RTS0043270,25
RTS0043271,17
RTS0043272,25
RTS0043273,20
RTS0043274,18
RTS0043275,22
RTS0043276,12
RTS0043277,17
RTS0043278,19
RTS0043279,19
RTS0043280,17
RTS0043281,14
RTS0043282,12
RTS0043283,19
RTS0043284,34
RTS0043285,23
RTS0043286,20
RTS0043287,20
RTS0043288,33
RTS0043289,23
RTS0043290,25
RTS0043291,18
RTS0043292,27
RTS0043293,21
RTS0043294,22
RTS0043295,21
RTS0043296,18
RTS0043297,25
RTS0043299,27
RTS0043300,29
RTS0043301,22
RTS0043302,18
RTS0043303,17
RTS0043304,19
RTS0043305,19
RTS0043306,30
RTS0043307,27
RTS0043308,19
RTS0043309,29
RTS0043310,30
RTS0043311,16
RTS0043312,18
RTS0043313,23
RTS0043314,26
RTS0043315,21
RTS0043316,17
RTS0043317,19
RTS0043318,17
RTS0043319,17
RTS0043320,32
RTS0043321,33
RTS0043322,22
RTS0043323,18
RTS0043324,21
RTS0043325,12
RTS0043326,10
RTS0043327,17
RTS0043328,17
RTS0043329,19
RTS0043330,22
RTS0043331,25
RTS0043332,20
RTS0043333,36
RTS0043334,13
RTS0043335,22
RTS0043336,16
RTS0043337,22
RTS0043338,28
RTS0043339,16
RTS0043340,21
RTS0043341,23
RTS0043342,27
RTS0043343,25
RTS0043344,16
RTS0043345,21
RTS0043346,25
RTS0043347,29
RTS0043348,20
RTS0043349,26
RTS0043350,20
RTS0043351,27
RTS0043352,30
RTS0043353,18
RTS0043354,15
RTS0043355,31
RTS0043356,24
RTS0043357,22
RTS0043358,21
RTS0043359,28
RTS0043360,22
RTS0043361,31
RTS0043362,22
RTS0043363,23
RTS0043364,25
RTS0043365,18
RTS0043366,22
RTS0043367,19
RTS0043368,20
RTS0043369,17
RTS0043370,19
RTS0043371,33
RTS0043372,14
RTS0043373,24
RTS0043374,19
RTS0043375,15
RTS0043376,31
RTS0043377,40
RTS0043378,13
RTS0043379,18
RTS0043380,19
RTS0043381,14
RTS0043382,35
RTS0043383,25
RTS0043384,19
RTS0043385,17
RTS0043386,21
RTS0043387,38
RTS0043388,23
RTS0043389,17
RTS0043390,20
RTS0043391,24
RTS0043392,18
RTS0043393,16
RTS0043394,17
RTS0043395,25
RTS0043396,25
RTS0043397,24
RTS0043398,26
RTS0043399,20
RTS0043400,11
RTS0043401,25
RTS0043402,18
RTS0043403,48
RTS0043404,22
RTS0043405,30
RTS0043406,18
RTS0043407,21
RTS0043408,19
RTS0043409,17
RTS0043410,24
RTS0043411,14
RTS0043412,20
RTS0043413,16
RTS0043414,17
RTS0043415,13
RTS0043416,35
RTS0043417,17
RTS0043418,21
RTS0043419,17
RTS0043420,17
RTS0043421,31
RTS0043422,22
RTS0043423,19
RTS0043424,28
RTS0043425,31
RTS0043426,19
RTS0043427,21
RTS0043428,28
RTS0043429,20
RTS0043430,17
RTS0043431,32
RTS0043432,20
RTS0043433,17
RTS0043434,18
RTS0043435,20
RTS0043436,18
RTS0043437,18
RTS0043438,9
RTS0043439,37
RTS0043440,31
RTS0043441,21
RTS0043442,23
RTS0043443,17
RTS0043444,29
RTS0043445,20
RTS0043446,22
RTS0043447,11
RTS0043448,29
RTS0043449,25
RTS0043450,28
RTS0043451,18
RTS0043452,25
RTS0043453,17
RTS0043454,32
RTS0043455,12
RTS0043456,35
RTS0043457,21
RTS0043458,29
RTS0043459,21
RTS0043460,26
RTS0043461,22
RTS0043462,16
RTS0043463,17
RTS0043464,25
RTS0043465,36
RTS0043466,31
RTS0043467,27
RTS0043468,16
RTS0043469,30
RTS0043470,28
RTS0043471,27
RTS0043472,30
RTS0043473,20
RTS0043474,29
RTS0043475,21
RTS0043476,20
RTS0043477,20
RTS0043478,22
RTS0043479,27
RTS0043480,15
RTS0043481,35
RTS0043482,37
RTS0043483,26
RTS0043484,19
RTS0043485,17
RTS0043486,15
RTS0043487,36
RTS0043488,20
RTS0043489,16
RTS0043490,23
RTS0043491,24
RTS0043492,16
RTS0043493,29
RTS0043494,24
RTS0043495,30
RTS0043496,28
RTS0043497,20
RTS0043498,21
RTS0043499,14
RTS0043500,24
RTS0043501,14
RTS0043502,32
RTS0043503,14
RTS0043504,29
RTS0043505,24
RTS0043506,22
RTS0043507,20
RTS0043508,13
RTS0043509,30
RTS0043510,18
RTS0043511,22
RTS0043512,25
RTS0043513,22
RTS0043514,26
RTS0043515,23
RTS0043516,21
RTS0043517,14
RTS0043518,18
RTS0043519,16
RTS0043520,21
RTS0043521,25
RTS0043522,19
RTS0043523,32
RTS0043524,20
RTS0043525,18
RTS0043526,30
RTS0043527,28
RTS0043528,17
RTS0043529,10
RTS0043530,30
RTS0043531,25
RTS0043532,17
RTS0043533,18
RTS0043534,16
RTS0043535,23
RTS0043536,28
RTS0043537,35
RTS0043538,20
RTS0043539,24
RTS0043540,19
RTS0043541,28
RTS0043542,28
RTS0043543,26
RTS0043544,32
RTS0043545,20
RTS0043546,18
RTS0043547,16
RTS0043548,24
RTS0043549,33
RTS0043550,24
RTS0043551,25
RTS0043552,23
RTS0043553,18
RTS0043554,17
RTS0043555,16
RTS0043556,30
RTS0043557,11
RTS0043558,26
RTS0043559,21
RTS0043560,17
RTS0043561,25
RTS0043562,20
RTS0043563,18
RTS0043564,15
RTS0043565,21
RTS0043566,15
RTS0043567,31
RTS0043568,19
RTS0043569,27
RTS0043570,14
RTS0043571,11
RTS0043572,15
RTS0043573,15
RTS0043574,18
RTS0043575,14
RTS0043576,17
RTS0043577,16
RTS0043578,14
RTS0043579,25
RTS0043580,24
RTS0043581,24
RTS0043582,24
RTS0043583,18
RTS0043584,28
RTS0043585,14
RTS0043586,16
RTS0043587,28
RTS0043588,23
RTS0043589,20
RTS0043590,25
RTS0043591,38
RTS0043592,24
RTS0043593,18
RTS0043594,28
RTS0043595,16
RTS0043596,19
RTS0043597,23
RTS0043598,29
RTS0043599,21
RTS0043600,20
RTS0043601,18
RTS0043602,16
RTS0043603,9
RTS0043604,18
RTS0043605,13
RTS0043606,21
RTS0043607,17
RTS0043608,15
RTS0043609,16
RTS0043610,20
RTS0043611,22
RTS0043612,32
RTS0043613,22
RTS0043614,19
RTS0043615,13
RTS0043616,31
RTS0043617,13
RTS0043618,23
RTS0043619,18
RTS0043620,12
RTS0043621,19
RTS0043622,20
RTS0043623,15
RTS0043624,20
RTS0043625,24
RTS0043626,15
RTS0043627,20
RTS0043628,20
RTS0043629,17
RTS0043630,16
RTS0043631,22
RTS0043632,25
RTS0043633,31
RTS0043634,25
RTS0043635,19
RTS0043636,12
RTS0043637,33
RTS0043638,38
RTS0043639,24
RTS0043640,29
RTS0043641,70
RTS0043642,19
RTS0043643,26
RTS0043644,71
RTS0043645,17
RTS0043646,23
RTS0043647,20
RTS0043648,25
RTS0043649,12
RTS0043650,22
RTS0043651,19
RTS0043652,20
RTS0043653,14
RTS0043654,18
RTS0043655,19
RTS0043656,19
RTS0043657,22
RTS0043658,31
RTS0043659,28
RTS0043660,25
RTS0043661,24
RTS0043663,23
RTS0043664,12
RTS0043665,23
RTS0043666,20
RTS0043667,28
RTS0043668,19
RTS0043669,23
RTS0043670,21
RTS0043671,13
RTS0043672,12
RTS0043673,21
RTS0043674,18
RTS0043675,19
RTS0043676,16
RTS0043677,27
RTS0043678,12
RTS0043679,27
RTS0043680,23
RTS0043681,29
RTS0043682,14
RTS0043683,19
RTS0043684,23
RTS0043685,25
RTS0043686,24
RTS0043687,22
RTS0043688,29
RTS0043689,18
RTS0043690,22
RTS0043691,41
RTS0043692,21
RTS0043693,37
RTS0043694,29
RTS0043695,26
RTS0043696,29
RTS0043697,28
RTS0043698,27
RTS0043699,20
RTS0043700,27
RTS0043701,14
RTS0043702,15
RTS0043703,25
RTS0043704,16
RTS0043705,15
RTS0043706,25
RTS0043707,18
RTS0043708,18
RTS0043709,20
RTS0043710,22
RTS0043711,12
RTS0043712,18
RTS0043713,12
RTS0043714,13
RTS0043715,15
RTS0043716,31
RTS0043717,18
RTS0043718,26
RTS0043719,19
RTS0043720,15
RTS0043721,31
RTS0043722,17
RTS0043723,22
RTS0043724,17
RTS0043725,25
RTS0043726,15
RTS0043727,23
RTS0043728,29
RTS0043729,14
RTS0043730,21
RTS0043731,17
RTS0043732,20
RTS0043733,20
RTS0043734,23
RTS0043735,22
RTS0043736,16
RTS0043737,24
RTS0043738,20
RTS0043739,20
RTS0043740,18
RTS0043741,18
RTS0043742,20
RTS0043743,20
RTS0043744,14
RTS0043745,21
RTS0043746,21
RTS0043747,25
RTS0043748,22
RTS0043749,12
RTS0043750,13
RTS0043751,25
RTS0043752,31
RTS0043753,12
RTS0043754,22
RTS0043755,40
RTS0043756,15
RTS0043757,15
RTS0043758,28
RTS0043759,22
RTS0043760,19
RTS0043761,26
RTS0043762,16
RTS0043763,19
RTS0043764,31
RTS0043765,24
RTS0043766,15
RTS0043767,17
RTS0043768,18
RTS0043769,12
RTS0043770,26
RTS0043771,14
RTS0043772,20
RTS0043773,25
RTS0043774,20
RTS0043775,13
RTS0043776,19
RTS0043777,19
RTS0043778,24
RTS0043779,12
RTS0043780,8
RTS0043781,27
RTS0043782,17
RTS0043783,18
RTS0043784,21
RTS0043785,17
RTS0043786,31
RTS0043787,27
RTS0043788,20
RTS0043789,23
RTS0043790,15
RTS0043791,20
RTS0043792,60
RTS0043793,33
RTS0043794,28
RTS0043795,25
RTS0043796,18
RTS0043797,23
RTS0043798,12
RTS0043799,15
RTS0043800,14
RTS0043801,33
RTS0043802,13
RTS0043803,31
RTS0043804,20
RTS0043805,16
RTS0043806,11
RTS0043807,13
RTS0043808,30
RTS0043809,21
RTS0043810,23
RTS0043811,18
RTS0043812,32
RTS0043813,23
RTS0043814,13
RTS0043815,15
RTS0043816,29
RTS0043817,18
RTS0043818,23
RTS0043819,12
RTS0043820,63
RTS0043821,28
RTS0043822,34
RTS0043823,30
RTS0043824,17
RTS0043825,13
RTS0043826,13
RTS0043827,14
RTS0043828,16
RTS0043829,18
RTS0043830,18
RTS0043831,17
RTS0043832,22
RTS0043833,52
RTS0043834,11
RTS0043835,20
RTS0043836,11
RTS0043837,14
RTS0043838,8
RTS0043839,13
RTS0043840,10
RTS0043841,6
RTS0043842,14
RTS0043843,9
RTS0043844,21
RTS0043845,33
RTS0043846,16
RTS0043847,22
RTS0043848,28
RTS0043849,29
RTS0043850,49
RTS0043851,23
RTS0043852,24
RTS0043853,49
RTS0043854,23
RTS0043856,13
RTS0043857,13
RTS0043858,17
RTS0043859,20
RTS0043860,29
RTS0043861,38
RTS0043862,34
RTS0043863,22
RTS0043864,27
RTS0043865,29
RTS0043866,23
RTS0043867,21
RTS0043868,24
RTS0043869,29
RTS0043870,15
RTS0043871,31
RTS0043872,28
RTS0043873,21
RTS0043874,16
RTS0043875,16
RTS0043876,21
RTS0043877,24
RTS0043878,26
RTS0043879,35
RTS0043880,19
RTS0043881,18
RTS0043882,27
RTS0043883,22
RTS0043884,17
RTS0043885,12
RTS0043886,19
RTS0043887,31
RTS0043888,28
RTS0043889,13
RTS0043890,30
RTS0043891,32
RTS0043892,11
RTS0043893,31
RTS0043894,25
RTS0043895,31
RTS0043896,10
RTS0043897,17
RTS0043898,25
RTS0043899,20
RTS0043900,25
RTS0043901,25
RTS0043902,11
RTS0043903,20
RTS0043904,26
RTS0043905,16
RTS0043906,10
RTS0043907,30
RTS0043908,15
RTS0043909,22
RTS0043910,29
RTS0043911,24
RTS0043912,47
RTS0043913,27
RTS0043914,20
RTS0043915,10
RTS0043916,12
RTS0043917,29
RTS0043918,15
RTS0043919,19
RTS0043920,57
RTS0043921,24
RTS0043922,20
RTS0043923,29
RTS0043924,40
RTS0043925,23
RTS0043926,32
RTS0043927,14
RTS0043928,10
RTS0043929,17
RTS0043930,31
RTS0043931,17
RTS0043932,16
RTS0043933,17
RTS0043934,15
RTS0043935,23
RTS0043936,14
RTS0043937,12
RTS0043938,17
RTS0043939,12
RTS0043940,20
RTS0043941,18
RTS0043942,25
RTS0043943,20
RTS0043944,23
RTS0043945,18
RTS0043946,18
RTS0043947,30
RTS0043948,20
RTS0043949,17
RTS0043950,32
RTS0043951,29
RTS0043952,36
RTS0043953,32
RTS0043954,12
RTS0043955,17
RTS0043956,19
RTS0043957,12
RTS0043958,18
RTS0043959,18
RTS0043960,23
RTS0043961,16
RTS0043962,18
RTS0043963,14
RTS0043964,31
RTS0043965,16
RTS0043966,17
RTS0043967,21
RTS0043968,18
RTS0043969,44
RTS0043970,49
RTS0043971,39
RTS0043972,57
RTS0043973,42
RTS0043974,29
RTS0043975,41
RTS0043976,15
RTS0043977,18
RTS0043978,25
RTS0043979,22
RTS0043980,22
RTS0043981,16
RTS0043982,18
RTS0043983,8
RTS0043984,16
RTS0043985,24
RTS0043986,17
RTS0043987,37
RTS0043988,43
RTS0043989,14
RTS0043990,20
RTS0043991,25
RTS0043992,12
RTS0043993,15
RTS0043994,36
RTS0043996,20
RTS0043997,18
RTS0043998,19
RTS0043999,17
RTS0044000,19
RTS0044001,15
RTS0044002,27
RTS0044003,18
RTS0044004,35
RTS0044005,31
RTS0044006,27
RTS0044007,17
RTS0044008,17
RTS0044009,18
RTS0044010,22
RTS0044011,22
RTS0044012,13
RTS0044013,25
RTS0044014,22
RTS0044015,18
RTS0044016,26
RTS0044017,29
RTS0044018,22
RTS0044019,19
RTS0044020,32
RTS0044021,20
RTS0044022,33
RTS0044023,17
RTS0044024,15
RTS0044025,31
RTS0044026,26
RTS0044027,27
RTS0044028,29
RTS0044029,19
RTS0044030,16
RTS0044031,18
RTS0044032,18
RTS0044033,13
RTS0044034,24
RTS0044035,14
RTS0044036,18
RTS0044037,17
RTS0044038,34
RTS0044039,18
RTS0044040,23
RTS0044041,14
RTS0044042,24
RTS0044043,26
RTS0044044,25
RTS0044045,16
RTS0044046,20
RTS0044047,21
RTS0044048,18
RTS0044049,22
RTS0044050,19
RTS0044051,14
RTS0044052,31
RTS0044053,14
RTS0044054,27
RTS0044055,25
RTS0044056,28
RTS0044057,15
RTS0044058,26
RTS0044059,40
RTS0044060,22
RTS0044061,22
RTS0044062,20
RTS0044063,24
RTS0044064,30
RTS0044065,27
RTS0044067,23
RTS0044068,27
RTS0044069,21
RTS0044070,22
RTS0044071,23
RTS0044072,22
RTS0044073,24
RTS0044074,23
RTS0044075,18
RTS0044076,15
RTS0044077,32
RTS0044078,14
RTS0044079,18
RTS0044080,13
RTS0044081,20
RTS0044082,19
RTS0044083,24
RTS0044084,21
RTS0044085,16
RTS0044086,25
RTS0044087,17
RTS0044088,19
RTS0044089,23
RTS0044090,21
RTS0044091,23
RTS0044092,23
RTS0044093,25
RTS0044094,28
RTS0044095,12
RTS0044096,16
RTS0044097,31
RTS0044098,14
RTS0044099,24
RTS0044100,18
RTS0044101,13
RTS0044102,16
RTS0044103,23
RTS0044104,15
RTS0044105,25
RTS0044106,26
RTS0044107,15
RTS0044108,17
RTS0044109,17
RTS0044110,17
RTS0044111,39
RTS0044112,15
RTS0044113,28
RTS0044114,11
RTS0044115,29
RTS0044116,32
RTS0044117,18
RTS0044118,15
RTS0044119,21
RTS0044120,31
RTS0044121,11
RTS0044122,25
RTS0044123,31
RTS0044124,18
RTS0044125,38
RTS0044126,25
RTS0044127,32
RTS0044128,11
RTS0044129,37
RTS0044130,17
RTS0044131,22
RTS0044132,29
RTS0044133,25
RTS0044134,23
RTS0044135,19
RTS0044136,27
RTS0044137,25
RTS0044138,42
RTS0044139,25
RTS0044140,26
RTS0044141,29
RTS0044142,23
RTS0044143,39
RTS0044144,24
RTS0044145,27
RTS0044146,24
RTS0044147,17
RTS0044148,13
RTS0044149,14
RTS0044150,25
RTS0044151,19
RTS0044152,21
RTS0044153,23
RTS0044154,24
RTS0044155,31
RTS0044156,21
RTS0044157,51
RTS0044158,25
RTS0044159,14
RTS0044160,44
RTS0044161,19
RTS0044162,24
RTS0044163,25
RTS0044164,28
RTS0044165,18
RTS0044166,26
RTS0044167,20
RTS0044168,29
RTS0044169,21
RTS0044170,13
RTS0044171,21
RTS0044172,26
RTS0044173,19
RTS0044174,20
RTS0044175,16
RTS0044176,22
RTS0044177,20
RTS0044178,18
RTS0044180,8
RTS0044181,25
RTS0044182,21
RTS0044183,23
RTS0044184,21
RTS0044185,15
RTS0044186,27
RTS0044187,21
RTS0044188,26
RTS0044189,26
RTS0044190,22
RTS0044191,35
RTS0044192,19
RTS0044193,25
RTS0044194,19
RTS0044195,18
RTS0044196,27
RTS0044197,24
RTS0044198,39
RTS0044199,22
RTS0044200,15
RTS0044206,29
RTS0044207,27
RTS0044208,22
RTS0044209,23
RTS0044210,20
RTS0044211,18
RTS0044212,23
RTS0044213,29
RTS0044214,23
RTS0044215,30
RTS0044216,33
RTS0044217,29
RTS0044218,24
RTS0044219,39
RTS0044220,19
RTS0044221,26
RTS0044222,23
RTS0044223,22
RTS0044224,25
RTS0044225,22
RTS0044226,23
RTS0044227,17
RTS0044228,20
RTS0044229,18
RTS0044230,26
RTS0044231,19
RTS0044232,15
RTS0044233,20
RTS0044234,23
RTS0044235,19
RTS0044236,21
RTS0044237,18
RTS0044238,21
RTS0044239,21
RTS0044240,12
RTS0044241,16
RTS0044242,43
RTS0044243,26
RTS0044244,21
RTS0044245,11
RTS0044246,21
RTS0044247,19
RTS0044248,35
RTS0044249,21
RTS0044250,15
RTS0044251,32
RTS0044252,37
RTS0044253,24
RTS0044254,22
RTS0044255,34
RTS0044256,13
RTS0044257,51
RTS0044258,20
RTS0044259,28
RTS0044260,19
RTS0044261,29
RTS0044262,20
RTS0044263,25
RTS0044264,16
RTS0044265,19
RTS0044266,53
RTS0044267,26
RTS0044268,30
RTS0044269,35
RTS0044270,32
RTS0044271,38
RTS0044272,19
RTS0044273,21
RTS0044274,19
RTS0044275,29
RTS0044276,22
RTS0044277,24
RTS0044278,16
RTS0044279,31
RTS0044280,17
RTS0044281,24
RTS0044282,19
RTS0044283,12
RTS0044284,13
RTS0044285,21
RTS0044286,19
RTS0044287,10
RTS0044288,21
RTS0044289,26
RTS0044290,20
RTS0044291,20
RTS0044292,29
RTS0044293,35
RTS0044294,29
RTS0044295,21
RTS0044296,15
RTS0044297,15
RTS0044298,24
RTS0044299,27
RTS0044300,22
RTS0044301,15
RTS0044302,22
RTS0044303,22
RTS0044304,10
RTS0044305,19
RTS0044306,14
RTS0044307,20
RTS0044308,41
RTS0044309,41
RTS0044310,22
RTS0044311,17
RTS0044312,22
RTS0044313,17
RTS0044314,26
RTS0044315,14
RTS0044316,21
RTS0044317,26
RTS0044318,27
RTS0044319,16
RTS0044320,7
RTS0044321,19
RTS0044322,16
RTS0044323,28
RTS0044324,15
RTS0044325,15
RTS0044326,22
RTS0044327,21
RTS0044328,14
RTS0044329,18
RTS0044330,16
RTS0044331,20
RTS0044332,15
RTS0044333,46
RTS0044334,24
RTS0044335,27
RTS0044336,25
RTS0044337,18
RTS0044338,17
RTS0044339,28
RTS0044340,17
RTS0044341,25
RTS0044342,23
RTS0044343,18
RTS0044344,22
RTS0044345,16
RTS0044346,19
RTS0044347,21
RTS0044348,33
RTS0044349,28
RTS0044350,28
RTS0044351,21
RTS0044352,29
RTS0044353,21
RTS0044354,29
RTS0044355,23
RTS0044356,23
RTS0044357,20
RTS0044358,23
RTS0044359,22
RTS0044360,14
RTS0044361,18
RTS0044362,25
RTS0044363,27
RTS0044364,31
RTS0044365,15
RTS0044366,14
RTS0044367,18
RTS0044368,25
RTS0044369,62
RTS0044370,52
RTS0044371,20
RTS0044372,18
RTS0044373,17
RTS0044374,20
RTS0044375,17
RTS0044376,21
RTS0044377,28
RTS0044378,24
RTS0044379,20
RTS0044380,19
RTS0044381,28
RTS0044382,22
RTS0044383,19
RTS0044384,19
RTS0044385,26
RTS0044386,15
RTS0044387,29
RTS0044388,28
RTS0044389,20
RTS0044390,29
RTS0044391,31
RTS0044392,40
RTS0044393,51
RTS0044394,29
RTS0044395,18
RTS0044396,16
RTS0044397,25
RTS0044399,22
RTS0044400,22
RTS0044401,19
RTS0044402,19
RTS0044403,31
RTS0044404,40
RTS0044405,21
RTS0044406,37
RTS0044407,25
RTS0044408,38
RTS0044409,13
RTS0044410,17
RTS0044411,24
RTS0044412,25
RTS0044413,14
RTS0044414,14
RTS0044415,17
RTS0044416,35
RTS0044417,18
RTS0044418,15
RTS0044419,19
RTS0044420,56
RTS0044421,24
RTS0044422,18
RTS0044423,21
RTS0044424,22
RTS0044425,28
RTS0044426,21
RTS0044427,28
RTS0044428,19
RTS0044429,28
RTS0044430,25
RTS0044431,25
RTS0044432,21
RTS0044433,17
RTS0044434,28
RTS0044435,22
RTS0044436,20
RTS0044437,16
RTS0044438,20
RTS0044439,30
RTS0044440,31
RTS0044441,23
RTS0044442,30
RTS0044443,26
RTS0044444,12
RTS0044445,26
RTS0044446,25
RTS0044447,23
RTS0044448,12
RTS0044449,25
RTS0044450,14
RTS0044451,26
RTS0044452,17
RTS0044453,14
RTS0044454,22
RTS0044455,19
RTS0044456,19
RTS0044457,21
RTS0044458,11
RTS0044459,17
RTS0044460,21
RTS0044461,24
RTS0044462,14
RTS0044463,24
RTS0044464,29
RTS0044465,23
RTS0044466,23
RTS0044467,25
RTS0044468,16
RTS0044469,25
RTS0044470,22
RTS0044471,21
RTS0044472,33
RTS0044473,18
RTS0044474,23
RTS0044475,26
RTS0044476,31
RTS0044477,21
RTS0044478,20
RTS0044479,33
RTS0044480,23
RTS0044481,25
RTS0044482,21
RTS0044483,32
RTS0044484,21
RTS0044485,27
RTS0044486,24
RTS0044487,29
RTS0044488,30
RTS0044489,25
RTS0044490,18
RTS0044491,38
RTS0044492,17
RTS0044493,27
RTS0044494,43
RTS0044495,33
RTS0044496,21
RTS0044497,30
RTS0044498,30
RTS0044499,21
RTS0044500,37
RTS0044501,37
RTS0044502,41
RTS0044503,29
RTS0044504,30
RTS0044505,28
RTS0044506,28
RTS0044507,11
RTS0044508,36
RTS0044509,34
RTS0044510,28
RTS0044511,22
RTS0044512,20
RTS0044513,19
RTS0044514,15
RTS0044515,31
RTS0044516,23
RTS0044517,24
RTS0044518,30
RTS0044519,26
RTS0044520,19
RTS0044521,29
RTS0044522,21
RTS0044523,26
RTS0044524,12
RTS0044525,23
RTS0044526,15
RTS0044527,26
RTS0044528,17
RTS0044529,38
RTS0044530,12
RTS0044531,16
RTS0044532,17
RTS0044533,17
RTS0044534,16
RTS0044535,11
RTS0044536,18
RTS0044537,22
RTS0044538,25
RTS0044539,30
RTS0044540,20
RTS0044541,27
RTS0044542,25
RTS0044543,22
RTS0044544,30
RTS0044545,31
RTS0044546,27
RTS0044547,20
RTS0044548,15
RTS0044549,34
RTS0044550,16
RTS0044551,10
RTS0044552,47
RTS0044553,22
RTS0044554,15
RTS0044555,39
RTS0044556,29
RTS0044557,25
RTS0044558,12
RTS0044559,18
RTS0044560,20
RTS0044561,16
RTS0044562,26
RTS0044563,15
RTS0044564,131
RTS0044565,17
RTS0044566,15
RTS0044567,13
RTS0044568,25
RTS0044569,17
RTS0044570,16
RTS0044571,28
RTS0044572,20
RTS0044573,23
RTS0044574,22
RTS0044575,21
RTS0044576,12
RTS0044577,24
RTS0044578,21
RTS0044579,20
RTS0044580,16
RTS0044581,23
RTS0044582,22
RTS0044583,21
RTS0044584,30
RTS0044585,10
RTS0044586,34
RTS0044587,10
RTS0044588,15
RTS0044589,20
RTS0044590,29
RTS0044591,17
RTS0044592,26
RTS0044593,13
RTS0044594,38
RTS0044595,15
RTS0044596,41
RTS0044597,19
RTS0044598,24
RTS0044599,25
RTS0044600,16
RTS0044601,24
RTS0044602,20
RTS0044603,11
RTS0044604,19
RTS0044605,33
RTS0044606,16
RTS0044607,47
RTS0044608,18
RTS0044609,27
RTS0044610,12
RTS0044611,36
RTS0044612,26
RTS0044613,28
RTS0044614,30
RTS0044615,24
RTS0044616,12
RTS0044617,19
RTS0044618,24
RTS0044619,15
RTS0044620,12
RTS0044621,20
RTS0044622,23
RTS0044623,37
RTS0044624,20
RTS0044625,25
RTS0044626,24
RTS0044627,10
RTS0044628,25
RTS0044629,23
RTS0044630,22
RTS0044631,116
RTS0044632,49
RTS0044633,124
RTS0044634,13
RTS0044635,22
RTS0044636,14
RTS0044637,20
RTS0044638,20
RTS0044639,16
RTS0044640,20
RTS0044641,15
RTS0044642,16
RTS0044643,18
RTS0044644,31
RTS0044645,20
RTS0044646,18
RTS0044647,24
RTS0044648,19
RTS0044649,20
RTS0044650,13
RTS0044651,20
RTS0044652,23
RTS0044653,29
RTS0044654,18
RTS0044655,43
RTS0044656,19
RTS0044657,20
RTS0044658,30
RTS0044659,25
RTS0044660,18
RTS0044661,23
RTS0044662,23
RTS0044663,19
RTS0044664,77
RTS0044665,17
RTS0044666,21
RTS0044667,15
RTS0044668,15
RTS0044669,20
RTS0044670,22
RTS0044671,16
RTS0044672,13
RTS0044673,21
RTS0044674,21
RTS0044675,18
RTS0044676,19
RTS0044677,20
RTS0044678,18
RTS0044679,18
RTS0044680,21
RTS0044681,14
RTS0044682,12
RTS0044683,22
RTS0044684,29
RTS0044685,14
RTS0044686,10
RTS0044687,37
RTS0044688,30
RTS0044689,32
RTS0044690,25
RTS0044691,18
RTS0044692,21
RTS0044693,11
RTS0044694,29
RTS0044695,19
RTS0044696,21
RTS0044697,26
RTS0044698,14
RTS0044699,19
RTS0044700,32
RTS0044701,28
RTS0044702,21
RTS0044703,32
RTS0044704,22
RTS0044705,21
RTS0044706,15
RTS0044707,25
RTS0044708,15
RTS0044709,15
RTS0044710,23
RTS0044711,14
RTS0044712,28
RTS0044714,17
RTS0044715,11
RTS0044716,22
RTS0044717,18
RTS0044718,21
RTS0044719,21
RTS0044720,17
RTS0044721,21
RTS0044722,23
RTS0044723,15
RTS0044724,17
RTS0044725,20
RTS0044726,29
RTS0044727,27
RTS0044728,16
RTS0044729,16
RTS0044730,23
RTS0044731,53
RTS0044732,40
RTS0044733,13
RTS0044734,16
RTS0044735,50
RTS0044736,25
RTS0044737,17
RTS0044738,16
RTS0044739,19
RTS0044740,13
RTS0044741,17
RTS0044742,15
RTS0044743,18
RTS0044744,19
RTS0044745,8
RTS0044746,27
RTS0044747,26
RTS0044748,19
RTS0044749,21
RTS0044750,25
RTS0044751,11
RTS0044752,23
RTS0044753,15
RTS0044754,15
RTS0044755,22
RTS0044756,27
RTS0044757,25
RTS0044758,35
RTS0044759,19
RTS0044760,13
RTS0044761,33
RTS0044762,23
RTS0044763,13
RTS0044764,17
RTS0044765,16
RTS0044766,16
RTS0044767,14
RTS0044768,31
RTS0044769,21
RTS0044770,19
RTS0044771,14
RTS0044772,21
RTS0044773,9
RTS0044774,15
RTS0044775,25
RTS0044776,19
RTS0044777,17
RTS0044778,14
RTS0044779,18
RTS0044780,30
RTS0044781,18
RTS0044782,24
RTS0044783,21
RTS0044784,22
RTS0044785,18
RTS0044786,22
RTS0044787,26
RTS0044788,17
RTS0044789,19
RTS0044790,18
RTS0044791,17
RTS0044792,33
RTS0044793,25
RTS0044794,24
RTS0044795,19
RTS0044796,23
RTS0044797,23
RTS0044798,20
RTS0044799,23
RTS0044800,23
RTS0044801,15
RTS0044802,25
RTS0044803,12
RTS0044804,25
RTS0044805,116
RTS0044806,22
RTS0044807,18
RTS0044808,14
RTS0044809,23
RTS0044810,19
RTS0044811,23
RTS0044812,18
RTS0044813,14
RTS0044814,20
RTS0044815,22
RTS0044816,22
RTS0044817,19
RTS0044818,15
RTS0044819,15
RTS0044820,23
RTS0044821,20
RTS0044822,19
RTS0044823,26
RTS0044824,16
RTS0044825,25
RTS0044826,22
RTS0044827,23
RTS0044828,27
RTS0044829,36
RTS0044830,31
RTS0044831,23
RTS0044832,29
RTS0044833,20
RTS0044834,20
RTS0044835,23
RTS0044836,25
RTS0044837,25
RTS0044838,39
RTS0044839,25
RTS0044840,18
RTS0044841,22
RTS0044842,24
RTS0044843,20
RTS0044844,12
RTS0044845,20
RTS0044846,15
RTS0044847,20
RTS0044848,25
RTS0044849,20
RTS0044850,27
RTS0044851,22
RTS0044852,21
RTS0044853,23
RTS0044854,18
RTS0044855,27
RTS0044856,24
RTS0044857,23
RTS0044858,20
RTS0044859,20
RTS0044860,18
RTS0044861,18
RTS0044862,16
RTS0044863,17
RTS0044864,19
RTS0044865,23
RTS0044866,23
RTS0044867,28
RTS0044868,15
RTS0044869,28
RTS0044870,39
RTS0044871,26
RTS0044872,17
RTS0044873,16
RTS0044874,13
RTS0044875,26
RTS0044876,19
RTS0044877,22
RTS0044878,21
RTS0044879,19
RTS0044880,21
RTS0044881,16
RTS0044882,21
RTS0044883,18
RTS0044884,30
RTS0044885,16
RTS0044886,33
RTS0044887,27
RTS0044888,25
RTS0044889,13
RTS0044890,14
RTS0044891,24
RTS0044892,19
RTS0044893,10
RTS0044894,17
RTS0044895,25
RTS0044896,26
RTS0044897,24
RTS0044898,28
RTS0044899,17
RTS0044900,24
RTS0044901,17
RTS0044902,19
RTS0044903,25
RTS0044904,27
RTS0044905,25
RTS0044906,19
RTS0044907,21
RTS0044908,25
RTS0044909,32
RTS0044910,27
RTS0044911,11
RTS0044912,20
RTS0044913,14
RTS0044914,26
RTS0044915,22
RTS0044916,15
RTS0044917,18
RTS0044918,18
RTS0044919,28
RTS0044920,17
RTS0044921,21
RTS0044922,15
RTS0044923,35
RTS0044924,27
RTS0044925,22
RTS0044926,22
RTS0044927,11
RTS0044928,34
RTS0044929,17
RTS0044930,16
RTS0044931,12
RTS0044932,25
RTS0044933,26
RTS0044934,14
RTS0044935,32
RTS0044936,60
RTS0044937,20
RTS0044938,14
RTS0044939,16
RTS0044940,28
RTS0044941,23
RTS0044942,26
RTS0044943,14
RTS0044944,12
RTS0044945,27
RTS0044946,18
RTS0044947,14
RTS0044948,25
RTS0044949,16
RTS0044950,15
RTS0044951,13
RTS0044952,27
RTS0044953,16
RTS0044954,30
RTS0044955,12
RTS0044956,14
RTS0044957,30
RTS0044958,29
RTS0044959,18
RTS0044960,24
RTS0044961,19
RTS0044962,19
RTS0044963,19
RTS0044964,8
RTS0044965,23
RTS0044966,27
RTS0044967,20
RTS0044968,27
RTS0044969,20
RTS0044970,21
RTS0044971,22
RTS0044972,22
RTS0044973,18
RTS0044974,16
RTS0044975,17
RTS0044976,20
RTS0044977,25
RTS0044978,18
RTS0044979,24
RTS0044980,25
RTS0044981,7
RTS0044982,14
RTS0044983,12
RTS0044984,17
RTS0044985,41
RTS0044986,13
RTS0044987,25
RTS0044988,9
RTS0044989,13
RTS0044990,34
RTS0044991,16
RTS0044992,16
RTS0044993,12
RTS0044994,21
RTS0044995,16
RTS0044996,22
RTS0044997,26
RTS0044998,35
RTS0044999,16
RTS0045000,24
RTS0045001,25
RTS0045002,31
RTS0045003,32
RTS0045004,17
RTS0045005,22
RTS0045006,24
RTS0045007,39
RTS0045008,29
RTS0045009,22
RTS0045010,19
RTS0045011,18
RTS0045012,16
RTS0045013,13
RTS0045014,14
RTS0045015,19
RTS0045016,13
RTS0045017,24
RTS0045018,19
RTS0045019,19
RTS0045020,18
RTS0045021,16
RTS0045022,16
RTS0045023,24
RTS0045024,16
RTS0045025,25
RTS0045026,16
RTS0045027,20
RTS0045028,23
RTS0045029,19
RTS0045030,21
RTS0045031,15
RTS0045032,25
RTS0045033,11
RTS0045034,28
RTS0045035,32
RTS0045036,18
RTS0045038,24
RTS0045039,17
RTS0045040,16
RTS0045041,17
RTS0045042,19
RTS0045043,20
RTS0045044,29
RTS0045045,24
RTS0045046,17
RTS0045047,24
RTS0045048,18
RTS0045049,17
RTS0045050,21
RTS0045051,21
RTS0045052,18
RTS0045053,15
RTS0045054,29
RTS0045055,13
RTS0045056,22
RTS0045057,37
RTS0045058,18
RTS0045059,24
RTS0045060,35
RTS0045061,21
RTS0045063,23
RTS0045064,29
RTS0045065,19
RTS0045066,14
RTS0045067,25
RTS0045068,29
RTS0045069,22
RTS0045070,26
RTS0045071,23
RTS0045072,39
RTS0045073,12
RTS0045074,18
RTS0045075,16
RTS0045076,25
RTS0045077,14
RTS0045078,24
RTS0045079,14
RTS0045080,26
RTS0045081,19
RTS0045082,18
RTS0045083,20
RTS0045084,18
RTS0045085,19
RTS0045086,15
RTS0045087,24
RTS0045088,23
RTS0045089,14
RTS0045090,12
RTS0045091,19
RTS0045092,26
RTS0045093,15
RTS0045094,12
RTS0045095,23
RTS0045096,15
RTS0045097,15
RTS0045098,11
RTS0045099,28
RTS0045100,26
RTS0045101,20
RTS0045102,20
RTS0045103,22
RTS0045104,13
RTS0045105,14
RTS0045106,19
RTS0045107,32
RTS0045108,25
RTS0045109,26
RTS0045110,19
RTS0045111,40
RTS0045112,21
RTS0045113,27
RTS0045114,23
RTS0045115,23
RTS0045116,27
RTS0045117,21
RTS0045118,16
RTS0045119,19
RTS0045120,32
RTS0045121,19
RTS0045122,22
RTS0045123,27
RTS0045124,20
RTS0045125,22
RTS0045126,23
RTS0045127,16
RTS0045128,19
RTS0045129,17
RTS0045130,23
RTS0045131,43
RTS0045132,28
RTS0045133,22
RTS0045134,21
RTS0045135,17
RTS0045136,28
RTS0045137,25
RTS0045138,23
RTS0045139,32
RTS0045140,16
RTS0045141,15
RTS0045142,27
RTS0045143,25
RTS0045144,15
RTS0045145,19
RTS0045146,25
RTS0045147,15
RTS0045148,24
RTS0045149,26
RTS0045150,18
RTS0045151,18
RTS0045152,19
RTS0045153,16
RTS0045154,30
RTS0045155,25
RTS0045156,14
RTS0045157,23
RTS0045158,20
RTS0045159,19
RTS0045160,26
RTS0045161,28
RTS0045162,14
RTS0045163,22
RTS0045164,34
RTS0045165,21
RTS0045166,30
RTS0045167,21
RTS0045168,36
RTS0045169,44
RTS0045170,23
RTS0045171,28
RTS0045172,17
RTS0045173,21
RTS0045174,17
RTS0045175,34
RTS0045176,22
RTS0045177,25
RTS0045178,20
RTS0045179,23
RTS0045180,21
RTS0045181,20
RTS0045182,18
RTS0045183,29
RTS0045184,29
RTS0045185,25
RTS0045186,28
RTS0045187,26
RTS0045188,16
RTS0045189,20
RTS0045190,29
RTS0045191,21
RTS0045192,25
RTS0045193,15
RTS0045194,19
RTS0045195,20
RTS0045196,26
RTS0045197,15
RTS0045198,40
RTS0045199,23
RTS0045200,23
RTS0045201,22
RTS0045202,23
RTS0045203,26
RTS0045204,22
RTS0045205,27
RTS0045206,21
RTS0045207,8
RTS0045208,21
RTS0045209,26
RTS0045210,20
RTS0045211,23
RTS0045212,25
RTS0045213,14
RTS0045214,19
RTS0045215,19
RTS0045216,28
RTS0045217,21
RTS0045218,20
RTS0045219,29
RTS0045220,25
RTS0045221,25
RTS0045222,19
RTS0045223,27
RTS0045224,18
RTS0045225,24
RTS0045226,69
RTS0045227,18
RTS0045228,20
RTS0045229,16
RTS0045230,22
RTS0045231,22
RTS0045232,29
RTS0045233,28
RTS0045234,17
RTS0045235,21
RTS0045236,15
RTS0045237,8
RTS0045238,64
RTS0045239,16
RTS0045240,37
RTS0045241,22
RTS0045242,31
RTS0045243,19
RTS0045244,18
RTS0045245,14
RTS0045246,17
RTS0045247,22
RTS0045248,23
RTS0045249,14
RTS0045250,17
RTS0045251,30
RTS0045252,14
RTS0045253,53
RTS0045254,20
RTS0045255,20
RTS0045256,17
RTS0045257,23
RTS0045258,18
RTS0045259,32
RTS0045260,14
RTS0045261,22
RTS0045262,54
RTS0045263,23
RTS0045264,20
RTS0045265,32
RTS0045266,16
RTS0045267,30
RTS0045268,26
RTS0045269,24
RTS0045270,30
RTS0045271,17
RTS0045272,19
RTS0045273,21
RTS0045274,15
RTS0045275,34
RTS0045276,13
RTS0045277,17
RTS0045278,26
RTS0045279,12
RTS0045280,30
RTS0045281,30
RTS0045282,27
RTS0045283,22
RTS0045284,16
RTS0045285,24
RTS0045286,21
RTS0045287,23
RTS0045288,22
RTS0045289,15
RTS0045290,18
RTS0045291,20
RTS0045292,25
RTS0045293,16
RTS0045294,13
RTS0045295,22
RTS0045296,26
RTS0045297,28
RTS0045298,25
RTS0045299,28
RTS0045300,30
RTS0045301,29
RTS0045302,17
RTS0045303,21
RTS0045304,11
RTS0045305,24
RTS0045306,24
RTS0045307,24
RTS0045308,32
RTS0045309,25
RTS0045310,37
RTS0045311,5
RTS0045312,29
RTS0045313,10
RTS0045314,20
RTS0045315,25
RTS0045316,36
RTS0045317,28
RTS0045318,20
RTS0045319,18
RTS0045320,17
RTS0045321,25
RTS0045322,23
RTS0045323,22
RTS0045324,20
RTS0045325,20
RTS0045326,40
RTS0045327,34
RTS0045328,26
RTS0045329,24
RTS0045330,13
RTS0045331,23
RTS0045332,17
RTS0045333,16
RTS0045334,28
RTS0045335,20
RTS0045336,39
RTS0045337,25
RTS0045338,21
RTS0045339,15
RTS0045340,11
RTS0045341,12
RTS0045342,21
RTS0045343,22
RTS0045344,22
RTS0045345,18
RTS0045346,24
RTS0045347,22
RTS0045348,21
RTS0045349,42
RTS0045350,21
RTS0045351,30
RTS0045352,24
RTS0045353,23
RTS0045354,44
RTS0045355,11
RTS0045356,39
RTS0045357,38
RTS0045358,19
RTS0045359,22
RTS0045360,23
RTS0045361,39
RTS0045362,20
RTS0045363,26
RTS0045364,12
RTS0045365,20
RTS0045366,19
RTS0045367,16
RTS0045368,20
RTS0045369,14
RTS0045370,16
RTS0045371,21
RTS0045372,25
RTS0045373,33
RTS0045374,29
RTS0045375,61
RTS0045376,18
RTS0045377,16
RTS0045378,14
RTS0045379,14
RTS0045380,13
RTS0045381,27
RTS0045382,19
RTS0045383,22
RTS0045384,22
RTS0045385,17
RTS0045386,22
RTS0045387,22
RTS0045388,13
RTS0045389,21
RTS0045390,23
RTS0045391,20
RTS0045392,17
RTS0045393,16
RTS0045394,20
RTS0045395,26
RTS0045396,21
RTS0045397,14
RTS0045398,27
RTS0045399,12
RTS0045400,17
RTS0045401,19
RTS0045402,17
RTS0045403,30
RTS0045404,30
RTS0045405,20
RTS0045406,19
RTS0045407,27
RTS0045408,16
RTS0045409,17
RTS0045410,38
RTS0045411,41
RTS0045412,22
RTS0045413,47
RTS0045414,30
RTS0045415,41
RTS0045416,12
RTS0045417,18
RTS0045418,25
RTS0045419,19
RTS0045420,20
RTS0045421,28
RTS0045422,29
RTS0045423,22
RTS0045424,30
RTS0045425,31
RTS0045426,21
RTS0045427,20
RTS0045428,13
RTS0045429,40
RTS0045430,11
RTS0045431,16
RTS0045432,43
RTS0045433,40
RTS0045434,30
RTS0045435,35
RTS0045436,42
RTS0045437,54
RTS0045438,77
RTS0045439,20
RTS0045440,15
RTS0045441,25
RTS0045442,13
RTS0045443,27
RTS0045444,17
RTS0045445,17
RTS0045446,25
RTS0045447,12
RTS0045448,32
RTS0045449,19
RTS0045450,39
RTS0045451,19
RTS0045452,16
RTS0045453,18
RTS0045454,15
RTS0045455,20
RTS0045456,21
RTS0045457,29
RTS0045458,19
RTS0045459,18
RTS0045460,15
RTS0045461,19
RTS0045462,24
RTS0045463,18
RTS0045464,15
RTS0045465,18
RTS0045466,22
RTS0045467,46
RTS0045468,15
RTS0045469,32
RTS0045470,23
RTS0045471,16
RTS0045472,23
RTS0045473,6
RTS0045474,30
RTS0045475,20
RTS0045476,18
RTS0045477,25
RTS0045478,17
RTS0045479,27
RTS0045480,17
RTS0045481,24
RTS0045482,24
RTS0045483,21
RTS0045484,36
RTS0045485,21
RTS0045486,19
RTS0045487,23
RTS0045488,17
RTS0045489,23
RTS0045490,31
RTS0045491,25
RTS0045492,39
RTS0045493,16
RTS0045494,19
RTS0045495,23
RTS0045496,25
RTS0045497,20
RTS0045498,21
RTS0045499,24
RTS0045500,21
RTS0045501,11
RTS0045502,21
RTS0045503,20
RTS0045504,17
RTS0045505,14
RTS0045506,23
RTS0045507,23
RTS0045508,26
RTS0045509,19
RTS0045510,8
RTS0045511,18
RTS0045512,24
RTS0045513,16
RTS0045514,22
RTS0045515,10
RTS0045516,13
RTS0045517,16
RTS0045518,19
RTS0045519,14
RTS0045520,17
RTS0045521,19
RTS0045522,24
RTS0045523,26
RTS0045524,28
RTS0045525,20
RTS0045526,29
RTS0045527,26
RTS0045528,14
RTS0045529,32
RTS0045530,17
RTS0045531,14
RTS0045532,22
RTS0045533,14
RTS0045534,11
RTS0045535,26
RTS0045536,21
RTS0045537,25
RTS0045538,19
RTS0045539,20
RTS0045540,20
RTS0045541,11
RTS0045542,25
RTS0045543,19
RTS0045544,13
RTS0045545,22
RTS0045546,22
RTS0045547,16
RTS0045548,15
RTS0045549,9
RTS0045550,10
RTS0045551,19
RTS0045552,54
RTS0045553,14
RTS0045554,29
RTS0045555,27
RTS0045556,21
RTS0045557,15
RTS0045558,22
RTS0045559,16
RTS0045560,30
RTS0045561,18
RTS0045562,27
RTS0045563,24
RTS0045564,22
RTS0045565,22
RTS0045566,16
RTS0045567,20
RTS0045568,15
RTS0045569,29
RTS0045570,24
RTS0045571,16
RTS0045572,25
RTS0045573,16
RTS0045574,13
RTS0045575,29
RTS0045576,11
RTS0045577,22
RTS0045578,17
RTS0045579,18
RTS0045580,24
RTS0045581,20
RTS0045582,23
RTS0045583,23
RTS0045584,49
RTS0045585,20
RTS0045586,13
RTS0045587,22
RTS0045588,22
RTS0045589,18
RTS0045590,15
RTS0045592,27
RTS0045593,28
RTS0045594,20
RTS0045595,32
RTS0045596,24
RTS0045597,21
RTS0045598,16
RTS0045599,13
RTS0045600,17
RTS0045601,19
RTS0045602,19
RTS0045603,13
RTS0045604,25
RTS0045606,18
RTS0045607,12
RTS0045608,19
RTS0045609,17
RTS0045610,18
RTS0045611,16
RTS0045612,20
RTS0045613,24
RTS0045614,22
RTS0045615,20
RTS0045616,10
RTS0045617,12
RTS0045618,23
RTS0045619,13
RTS0045620,12
RTS0045621,19
RTS0045622,22
RTS0045623,14
RTS0045624,17
RTS0045625,20
RTS0045626,14
RTS0045627,12
RTS0045628,19
RTS0045629,22
RTS0045630,17
RTS0045631,18
RTS0045632,22
RTS0045633,19
RTS0045634,17
RTS0045635,19
RTS0045636,29
RTS0045637,18
RTS0045638,19
RTS0045639,22
RTS0045640,17
RTS0045641,22
RTS0045642,16
RTS0045643,14
RTS0045644,9
RTS0045645,18
RTS0045646,14
RTS0045647,19
RTS0045648,11
RTS0045649,22
RTS0045650,22
RTS0045651,15
RTS0045652,21
RTS0045653,26
RTS0045654,25
RTS0045655,12
RTS0045656,18
RTS0045657,17
RTS0045658,19
RTS0045659,23
RTS0045660,27
RTS0045661,31
RTS0045662,26
RTS0045663,26
RTS0045664,24
RTS0045665,29
RTS0045666,19
RTS0045667,14
RTS0045668,23
RTS0045669,12
RTS0045670,20
RTS0045671,13
RTS0045672,20
RTS0045673,26
RTS0045674,12
RTS0045675,22
RTS0045676,25
RTS0045677,16
RTS0045678,25
RTS0045679,19
RTS0045680,28
RTS0045681,27
RTS0045682,20
RTS0045683,13
RTS0045684,16
RTS0045685,22
RTS0045687,16
RTS0045688,20
RTS0045689,25
RTS0045690,22
RTS0045691,24
RTS0045692,19
RTS0045693,29
RTS0045694,23
RTS0045695,29
RTS0045696,28
RTS0045697,32
RTS0045698,20
RTS0045699,11
RTS0045700,21
RTS0045701,22
RTS0045702,21
RTS0045703,19
RTS0045704,20
RTS0045705,18
RTS0045706,25
RTS0045707,27
RTS0045708,36
RTS0045709,21
RTS0045710,29
RTS0045711,28
RTS0045712,22
RTS0045713,32
RTS0045714,28
RTS0045715,16
RTS0045716,28
RTS0045717,19
RTS0045718,16
RTS0045719,20
RTS0045720,18
RTS0045721,12
RTS0045722,19
RTS0045723,18
RTS0045724,36
RTS0045725,25
RTS0045726,26
RTS0045727,42
RTS0045728,29
RTS0045729,44
RTS0045730,25
RTS0045731,33
RTS0045732,22
RTS0045733,16
RTS0045734,22
RTS0045735,21
RTS0045736,21
RTS0045737,84
RTS0045738,22
RTS0045739,118
RTS0045740,24
RTS0045741,20
RTS0045742,16
RTS0045743,19
RTS0045744,33
RTS0045745,32
RTS0045746,24
RTS0045747,19
RTS0045748,37
RTS0045749,9
RTS0045750,13
RTS0045751,17
RTS0045752,16
RTS0045753,17
RTS0045754,16
RTS0045755,21
RTS0045756,24
RTS0045757,15
RTS0045758,34
RTS0045759,39
RTS0045760,19
RTS0045761,20
RTS0045762,31
RTS0045763,25
RTS0045764,30
RTS0045765,18
RTS0045766,28
RTS0045767,22
RTS0045768,24
RTS0045769,14
RTS0045770,18
RTS0045771,22
RTS0045772,25
RTS0045773,26
RTS0045774,14
RTS0045775,53
RTS0045776,15
RTS0045777,17
RTS0045778,11
RTS0045779,21
RTS0045780,21
RTS0045781,27
RTS0045782,10
RTS0045783,15
RTS0045784,33
RTS0045785,24
RTS0045786,6
RTS0045787,43
RTS0045788,30
RTS0045789,18
RTS0045790,15
RTS0045791,17
RTS0045792,23
RTS0045793,23
RTS0045794,17
RTS0045795,23
RTS0045796,22
RTS0045797,17
RTS0045798,21
RTS0045799,21
RTS0045800,21
RTS0045801,16
RTS0045802,22
RTS0045803,29
RTS0045804,13
RTS0045805,24
RTS0045806,15
RTS0045807,7
RTS0045808,20
RTS0045809,16
RTS0045810,6
RTS0045811,26
RTS0045812,27
RTS0045813,16
RTS0045814,19
RTS0045815,14
RTS0045816,12
RTS0045817,19
RTS0045818,17
RTS0045819,19
RTS0045820,25
RTS0045821,28
RTS0045822,25
RTS0045823,28
RTS0045824,37
RTS0045825,18
RTS0045826,25
RTS0045827,30
RTS0045828,41
RTS0045829,18
RTS0045830,19
RTS0045831,20
RTS0045832,30
RTS0045833,22
RTS0045834,19
RTS0045835,37
RTS0045836,83
RTS0045837,19
RTS0045838,70
RTS0045840,33
RTS0045841,54
RTS0045842,24
RTS0045843,22
RTS0045844,24
RTS0045845,16
RTS0045846,513
RTS0045848,17
RTS0045849,696
RTS0045851,11
RTS0045852,10
RTS0045853,14
RTS0045854,20
RTS0045855,40
RTS0045856,25
RTS0045857,26
RTS0045858,14
RTS0045859,22
RTS0045860,25
RTS0045861,14
RTS0045862,38
RTS0045863,24
RTS0045864,23
RTS0045865,26
RTS0045866,23
RTS0045867,19
RTS0045868,34
RTS0045869,8
RTS0045870,15
RTS0045871,7
RTS0045872,37
RTS0045873,46
RTS0045874,19
RTS0045875,27
RTS0045876,9
RTS0045877,42
RTS0045878,10
RTS0045879,24
RTS0045880,24
RTS0045881,9
RTS0045882,18
RTS0045883,15
RTS0045884,23
RTS0045885,3
RTS0045886,54
RTS0045887,14
RTS0045888,23
RTS0045889,29
RTS0045890,13
RTS0045891,29
RTS0045892,21
RTS0045893,23
RTS0045894,39
RTS0045895,17
RTS0045896,23
RTS0045897,19
RTS0045898,18
RTS0045899,20
RTS0045900,32
RTS0045901,16
RTS0045902,13
RTS0045903,17
RTS0045904,25
RTS0045905,18
RTS0045906,20
RTS0045907,34
RTS0045908,24
RTS0045909,19
RTS0045910,19
RTS0045911,25
RTS0045912,14
RTS0045913,15
RTS0045914,14
RTS0045915,20
RTS0045916,28
RTS0045917,19
RTS0045918,14
RTS0045919,34
RTS0045920,16
RTS0045921,14
RTS0045922,17
RTS0045923,17
RTS0045924,20
RTS0045925,30
RTS0045926,23
RTS0045927,25
RTS0045928,29
RTS0045929,13
RTS0045930,18
RTS0045931,50
RTS0045932,18
RTS0045933,18
RTS0045935,19
RTS0045939,23
RTS0045940,13
RTS0045941,26
RTS0045942,18
RTS0045943,85
RTS0045944,18
RTS0045945,16
RTS0045946,16
RTS0045947,40
RTS0045948,19
RTS0045949,22
RTS0045950,9
RTS0045951,24
RTS0045952,19
RTS0045953,21
RTS0045954,26
RTS0045955,24
RTS0045956,18
RTS0045957,12
RTS0045958,21
RTS0045959,16
RTS0045960,13
RTS0045961,11
RTS0045962,24
RTS0045963,33
RTS0045964,23
RTS0045965,23
RTS0045966,41
RTS0045967,23
RTS0045968,26
RTS0045969,25
RTS0045970,25
RTS0045971,21
RTS0045972,37
RTS0045973,16
RTS0045974,20
RTS0045975,23
RTS0045976,22
RTS0045977,23
RTS0045978,24
RTS0045979,25
RTS0045980,15
RTS0045981,39
RTS0045982,18
RTS0045983,23
RTS0045984,23
RTS0045985,18
RTS0045986,20
RTS0045987,21
RTS0045988,17
RTS0045989,17
RTS0045990,14
RTS0045991,21
RTS0045992,15
RTS0045993,19
RTS0045994,18
RTS0045995,12
RTS0045996,18
RTS0045997,22
RTS0045998,19
RTS0045999,23
RTS0046000,14
RTS0046001,19
RTS0046002,30
RTS0046003,21
RTS0046004,19
RTS0046005,21
RTS0046006,21
RTS0046007,18
RTS0046008,19
RTS0046009,24
RTS0046010,16
RTS0046011,22
RTS0046012,8
RTS0046013,27
RTS0046014,21
RTS0046015,17
RTS0046016,25
RTS0046017,18
RTS0046018,17
RTS0046019,22
RTS0046020,27
RTS0046021,24
RTS0046022,11
RTS0046023,29
RTS0046024,17
RTS0046025,28
RTS0046026,27
RTS0046027,26
RTS0046028,25
RTS0046029,20
RTS0046030,20
RTS0046031,21
RTS0046032,24
RTS0046033,19
RTS0046034,24
RTS0046035,19
RTS0046036,22
RTS0046037,16
RTS0046038,18
RTS0046039,14
RTS0046040,21
RTS0046041,29
RTS0046042,18
RTS0046043,23
RTS0046044,19
RTS0046045,17
RTS0046046,9
RTS0046047,19
RTS0046048,76
RTS0046049,40
RTS0046050,24
RTS0046051,12
RTS0046052,43
RTS0046053,50
RTS0046054,59
RTS0046055,19
RTS0046056,22
RTS0046057,16
RTS0046058,24
RTS0046059,20
RTS0046060,25
RTS0046061,24
RTS0046062,24
RTS0046063,30
RTS0046064,23
RTS0046065,18
RTS0046066,32
RTS0046067,26
RTS0046068,13
RTS0046069,26
RTS0046070,34
RTS0046071,29
RTS0046072,25
RTS0046073,20
RTS0046074,21
RTS0046075,11
RTS0046076,26
RTS0046077,16
RTS0046078,21
RTS0046079,21
RTS0046080,25
RTS0046081,18
RTS0046082,19
RTS0046083,11
RTS0046084,25
RTS0046085,23
RTS0046086,28
RTS0046087,18
RTS0046088,28
RTS0046089,8
RTS0046090,30
RTS0046091,15
RTS0046092,87
RTS0046093,20
RTS0046094,18
RTS0046095,23
RTS0046096,20
RTS0046097,19
RTS0046098,21
RTS0046099,20
RTS0046100,31
RTS0046101,16
RTS0046102,21
RTS0046103,11
RTS0046104,24
RTS0046105,12
RTS0046106,13
RTS0046107,20
RTS0046108,19
RTS0046109,24
RTS0046110,32
RTS0046111,25
RTS0046112,18
RTS0046113,12
RTS0046114,18
RTS0046115,18
RTS0046116,45
RTS0046117,29
RTS0046119,16
RTS0046121,19
RTS0046122,38
RTS0046123,16
RTS0046124,29
RTS0046125,18
RTS0046126,15
RTS0046127,9
RTS0046128,28
RTS0046129,19
RTS0046130,18
RTS0046131,19
RTS0046132,26
RTS0046133,27
RTS0046134,30
RTS0046135,25
RTS0046136,9
RTS0046137,22
RTS0046138,22
RTS0046140,12
RTS0046141,14
RTS0046142,28
RTS0046143,18
RTS0046144,21
RTS0046145,14
RTS0046146,29
RTS0046147,21
RTS0046148,28
RTS0046149,14
RTS0046150,11
RTS0046152,18
RTS0046153,19
RTS0046154,13
RTS0046155,32
RTS0046156,13
RTS0046157,22
RTS0046158,8
RTS0046159,19
RTS0046160,11
RTS0046161,19
RTS0046162,15
RTS0046163,18
RTS0046164,19
RTS0046165,10
RTS0046166,12
RTS0046167,16
RTS0046168,21
RTS0046169,19
RTS0046170,26
RTS0046171,16
RTS0046172,17
RTS0046173,8
RTS0046174,17
RTS0046175,12
RTS0046176,8
RTS0046177,14
RTS0046178,22
RTS0046179,9
RTS0046180,18
RTS0046181,12
RTS0046182,19
RTS0046183,76
RTS0046184,12
RTS0046185,23
RTS0046186,23
RTS0046187,10
RTS0046188,27
RTS0046191,12
RTS0046193,15
RTS0046194,16
RTS0046195,20
RTS0046196,24
RTS0046197,14
RTS0046198,11
RTS0046199,18
RTS0046200,21
RTS0046201,13
RTS0046202,22
RTS0046203,14
RTS0046204,16
RTS0046205,22
RTS0046206,25
RTS0046207,21
RTS0046208,24
RTS0046209,39
RTS0046210,17
RTS0046211,13
RTS0046212,16
RTS0046213,28
RTS0046214,16
RTS0046215,15
RTS0046216,19
RTS0046217,23
RTS0046218,29
RTS0046219,16
RTS0046220,20
RTS0046221,22
RTS0046222,31
RTS0046223,22
RTS0046224,14
RTS0046225,20
RTS0046226,18
RTS0046227,30
RTS0046228,23
RTS0046229,20
RTS0046230,22
RTS0046231,13
RTS0046232,23
RTS0046233,19
RTS0046234,31
RTS0046235,25
RTS0046236,16
RTS0046237,25
RTS0046238,19
RTS0046239,16
RTS0046240,13
RTS0046241,34
RTS0046242,29
RTS0046243,22
RTS0046244,24
RTS0046245,15
RTS0046246,50
RTS0046247,19
RTS0046248,22
RTS0046249,18
RTS0046250,23
RTS0046251,11
RTS0046252,25
RTS0046253,20
RTS0046254,24
RTS0046255,7
RTS0046256,26
RTS0046257,28
RTS0046258,13
RTS0046259,16
RTS0046260,19
RTS0046261,29
RTS0046262,16
RTS0046263,29
RTS0046264,16
RTS0046265,17
RTS0046266,17
RTS0046267,14
RTS0046268,27
RTS0046269,17
RTS0046270,23
RTS0046271,20
RTS0046272,32
RTS0046273,19
RTS0046274,17
RTS0046275,17
RTS0046276,13
RTS0046277,18
RTS0046278,12
RTS0046279,19
RTS0046280,16
RTS0046281,17
RTS0046282,13
RTS0046283,28
RTS0046284,17
RTS0046285,11
RTS0046286,25
RTS0046287,17
RTS0046288,21
RTS0046289,23
RTS0046290,20
RTS0046291,19
RTS0046292,17
RTS0046293,22
RTS0046294,17
RTS0046295,159
RTS0046296,16
RTS0046297,83
RTS0046298,19
RTS0046299,22
RTS0046300,13
RTS0046301,26
RTS0046302,25
RTS0046303,15
RTS0046304,10
RTS0046305,32
RTS0046306,24
RTS0046307,21
RTS0046308,17
RTS0046309,15
RTS0046310,14
RTS0046311,20
RTS0046312,20
RTS0046313,23
RTS0046314,23
RTS0046315,13
RTS0046316,44
RTS0046317,23
RTS0046318,31
RTS0046319,28
RTS0046320,11
RTS0046321,20
RTS0046322,14
RTS0046323,17
RTS0046324,17
RTS0046325,20
RTS0046326,20
RTS0046327,25
RTS0046328,15
RTS0046329,32
RTS0046330,19
RTS0046331,24
RTS0046332,11
RTS0046333,16
RTS0046334,32
RTS0046335,29
RTS0046336,21
RTS0046342,20
RTS0046343,38
RTS0046344,11
RTS0046345,17
RTS0046346,14
RTS0046347,36
RTS0046348,33
RTS0046349,34
RTS0046350,18
RTS0046351,16
RTS0046352,46
RTS0046353,33
RTS0046354,18
RTS0046355,18
RTS0046356,17
RTS0046357,20
RTS0046358,17
RTS0046359,27
RTS0046360,18
RTS0046361,28
RTS0046362,27
RTS0046363,33
RTS0046364,14
RTS0046365,16
RTS0046366,17
RTS0046367,16
RTS0046368,37
RTS0046369,9
RTS0046370,15
RTS0046371,26
RTS0046372,25
RTS0046373,18
RTS0046374,20
RTS0046375,16
RTS0046376,16
RTS0046377,16
RTS0046378,19
RTS0046379,12
RTS0046380,23
RTS0046381,20
RTS0046382,22
RTS0046383,24
RTS0046384,21
RTS0046385,14
RTS0046386,17
RTS0046387,16
RTS0046388,28
RTS0046389,40
RTS0046390,18
RTS0046391,24
RTS0046392,14
RTS0046393,17
RTS0046394,22
RTS0046395,33
RTS0046396,17
RTS0046397,23
RTS0046398,18
RTS0046399,25
RTS0046400,21
RTS0046401,23
RTS0046402,24
RTS0046403,14
RTS0046404,11
RTS0046405,14
RTS0046406,21
RTS0046407,21
RTS0046408,10
RTS0046409,36
RTS0046410,15
RTS0046411,22
RTS0046412,16
RTS0046413,12
RTS0046414,20
RTS0046415,17
RTS0046416,16
RTS0046417,41
RTS0046418,28
RTS0046419,10
RTS0046420,24
RTS0046421,15
RTS0046422,38
RTS0046423,16
RTS0046424,20
RTS0046425,11
RTS0046426,18
RTS0046427,24
RTS0046428,19
RTS0046429,23
RTS0046430,18
RTS0046431,14
RTS0046432,26
RTS0046433,34
RTS0046434,28
RTS0046435,35
RTS0046439,15
RTS0046440,31
RTS0046441,51
RTS0046442,19
RTS0046443,16
RTS0046444,39
RTS0046445,19
RTS0046446,5
RTS0046447,14
RTS0046448,22
RTS0046449,18
RTS0046450,19
RTS0046451,29
RTS0046452,23
RTS0046453,16
RTS0046454,19
RTS0046455,13
RTS0046456,24
RTS0046457,17
RTS0046458,22
RTS0046459,25
RTS0046460,21
RTS0046461,22
RTS0046462,20
RTS0046463,20
RTS0046464,10
RTS0046466,20
RTS0046468,24
RTS0046469,20
RTS0046470,19
RTS0046471,23
RTS0046472,22
RTS0046473,8
RTS0046474,16
RTS0046475,27
RTS0046476,26
RTS0046477,18
RTS0046478,14
RTS0046479,20
RTS0046480,28
RTS0046481,26
RTS0046482,17
RTS0046483,28
RTS0046484,16
RTS0046485,26
RTS0046486,20
RTS0046487,16
RTS0046488,24
RTS0046489,20
RTS0046490,24
RTS0046491,24
RTS0046492,14
RTS0046493,21
RTS0046494,13
RTS0046495,30
RTS0046496,12
RTS0046497,21
RTS0046498,17
RTS0046499,18
RTS0046500,38
RTS0046501,14
RTS0046502,18
RTS0046503,22
RTS0046504,22
RTS0046505,16
RTS0046506,23
RTS0046507,10
RTS0046508,12
RTS0046509,13
RTS0046510,22
RTS0046511,18
RTS0046512,22
RTS0046513,24
RTS0046514,9
RTS0046515,29
RTS0046516,18
RTS0046517,25
RTS0046518,12
RTS0046519,25
RTS0046520,21
RTS0046521,17
RTS0046522,17
RTS0046524,20
RTS0046525,20
RTS0046526,18
RTS0046527,20
RTS0046528,17
RTS0046529,10
RTS0046530,13
RTS0046531,14
RTS0046532,30
RTS0046533,19
RTS0046534,12
RTS0046535,16
RTS0046536,24
RTS0046537,32
RTS0046538,19
RTS0046539,17
RTS0046540,12
RTS0046541,21
RTS0046542,34
RTS0046543,26
RTS0046544,12
RTS0046545,23
RTS0046546,24
RTS0046548,30
RTS0046549,23
RTS0046550,24
RTS0046551,22
RTS0046552,34
RTS0046553,112
RTS0046554,18
RTS0046555,21
RTS0046556,21
RTS0046557,23
RTS0046558,18
RTS0046559,27
RTS0046560,14
RTS0046561,19
RTS0046562,20
RTS0046563,19
RTS0046564,28
RTS0046565,36
RTS0046566,37
RTS0046567,30
RTS0046568,21
RTS0046569,17
RTS0046570,20
RTS0046571,25
RTS0046572,17
RTS0046573,22
RTS0046574,26
RTS0046575,18
RTS0046577,22
RTS0046578,31
RTS0046580,31
RTS0046581,29
RTS0046582,27
RTS0046583,23
RTS0046584,24
RTS0046585,22
RTS0046586,21
RTS0046587,25
RTS0046588,10
RTS0046589,21
RTS0046590,20
RTS0046591,24
RTS0046592,26
RTS0046593,27
RTS0046594,27
RTS0046595,41
RTS0046596,36
RTS0046597,17
RTS0046598,24
RTS0046599,20
RTS0046600,18
RTS0046601,19
RTS0046602,18
RTS0046603,31
RTS0046604,23
RTS0046605,27
RTS0046606,31
RTS0046607,21
RTS0046608,13
RTS0046609,20
RTS0046610,18
RTS0046611,27
RTS0046612,23
RTS0046613,23
RTS0046614,41
RTS0046615,13
RTS0046616,11
RTS0046617,35
RTS0046618,30
RTS0046619,28
RTS0046620,34
RTS0046621,31
RTS0046622,27
RTS0046623,15
RTS0046624,12
RTS0046625,18
RTS0046626,25
RTS0046627,28
RTS0046628,45
RTS0046629,23
RTS0046630,19
RTS0046631,28
RTS0046632,23
RTS0046633,30
RTS0046634,29
RTS0046635,11
RTS0046636,21
RTS0046637,18
RTS0046638,18
RTS0046639,22
RTS0046640,14
RTS0046641,19
RTS0046642,16
RTS0046643,18
RTS0046644,19
RTS0046645,17
RTS0046646,12
RTS0046647,20
RTS0046648,23
RTS0046649,26
RTS0046650,23
RTS0046651,17
RTS0046652,19
RTS0046653,44
RTS0046654,24
RTS0046655,18
RTS0046656,23
RTS0046657,16
RTS0046658,14
RTS0046659,12
RTS0046660,16
RTS0046661,24
RTS0046662,17
RTS0046663,14
RTS0046664,30
RTS0046665,19
RTS0046666,22
RTS0046667,12
RTS0046668,17
RTS0046669,17
RTS0046670,19
RTS0046671,18
RTS0046672,13
RTS0046673,25
RTS0046674,14
RTS0046675,31
RTS0046676,17
RTS0046677,25
RTS0046678,8
RTS0046679,11
RTS0046680,17
RTS0046681,17
RTS0046682,27
RTS0046683,13
RTS0046684,21
RTS0046685,17
RTS0046686,24
RTS0046687,21
RTS0046688,9
RTS0046689,22
RTS0046690,15
RTS0046691,11
RTS0046692,24
RTS0046693,22
RTS0046694,20
RTS0046695,23
RTS0046696,45
RTS0046697,28
RTS0046698,31
RTS0046699,20
RTS0046700,23
RTS0046701,32
RTS0046702,34
RTS0046703,25
RTS0046704,66
RTS0046705,39
RTS0046706,24
RTS0046707,34
RTS0046708,90
RTS0046709,19
RTS0046710,18
RTS0046711,35
RTS0046712,13
RTS0046713,20
RTS0046714,20
RTS0046715,24
RTS0046716,21
RTS0046717,20
RTS0046718,17
RTS0046719,10
RTS0046720,19
RTS0046721,17
RTS0046722,34
RTS0046723,13
RTS0046724,23
RTS0046725,16
RTS0046726,16
RTS0046727,44
RTS0046728,14
RTS0046729,23
RTS0046730,23
RTS0046731,26
RTS0046732,15
RTS0046733,15
RTS0046734,22
RTS0046735,10
RTS0046736,16
RTS0046737,44
RTS0046738,18
RTS0046739,11
RTS0046740,34
RTS0046741,38
RTS0046742,15
RTS0046743,22
RTS0046744,19
RTS0046745,31
RTS0046746,15
RTS0046747,20
RTS0046748,51
RTS0046749,47
RTS0046750,25
RTS0046751,27
RTS0046752,11
RTS0046753,22
RTS0046754,18
RTS0046755,12
RTS0046756,42
RTS0046757,26
RTS0046758,11
RTS0046759,63
RTS0046760,74
RTS0046761,47
RTS0046763,30
RTS0046764,20
RTS0046765,18
RTS0046766,21
RTS0046767,20
RTS0046768,17
RTS0046769,24
RTS0046770,26
RTS0046771,24
RTS0046772,18
RTS0046773,13
RTS0046774,22
RTS0046775,24
RTS0046777,34
RTS0046778,14
RTS0046779,22
RTS0046780,23
RTS0046781,31
RTS0046782,12
RTS0046783,20
RTS0046784,15
RTS0046785,33
RTS0046790,13
RTS0046791,22
RTS0046792,37
RTS0046793,23
RTS0046794,17
RTS0046795,21
RTS0046796,22
RTS0046797,25
RTS0046798,31
RTS0046799,15
RTS0046800,27
RTS0046801,34
RTS0046802,27
RTS0046803,26
RTS0046804,15
RTS0046805,20
RTS0046806,16
RTS0046807,27
RTS0046808,21
RTS0046809,10
RTS0046810,20
RTS0046811,10
RTS0046812,8
RTS0046813,15
RTS0046814,22
RTS0046815,27
RTS0046816,15
RTS0046817,16
RTS0046818,15
RTS0046819,21
RTS0046820,24
RTS0046821,13
RTS0046822,20
RTS0046823,24
RTS0046824,31
RTS0046825,20
RTS0046826,13
RTS0046827,24
RTS0046828,31
RTS0046829,44
RTS0046830,13
RTS0046831,20
RTS0046832,23
RTS0046833,2
RTS0046835,12
RTS0046836,111
RTS0046837,16
RTS0046838,20
RTS0046839,11
RTS0046840,21
RTS0046841,18
RTS0046842,31
RTS0046843,18
RTS0046846,29
RTS0046849,16
RTS0046850,19
RTS0046851,19
RTS0046852,20
RTS0046853,13
RTS0046854,12
RTS0046855,15
RTS0046856,12
RTS0046857,23
RTS0046858,57
RTS0046859,26
RTS0046860,30
RTS0046861,16
RTS0046862,26
RTS0046863,36
RTS0046864,29
RTS0046866,33
RTS0046867,19
RTS0046868,11
RTS0046869,43
RTS0046870,27
RTS0046871,27
RTS0046872,28
RTS0046873,14
RTS0046874,21
RTS0046875,19
RTS0046876,18
RTS0046877,16
RTS0046878,18
RTS0046879,11
RTS0046880,22
RTS0046881,16
RTS0046882,33
RTS0046885,15
RTS0046886,27
RTS0046887,14
RTS0046889,19
RTS0046890,19
RTS0046891,21
RTS0046892,28
RTS0046893,17
RTS0046894,33
RTS0046895,14
RTS0046897,56
RTS0046898,14
RTS0046899,38
RTS0046900,19
RTS0046902,28
RTS0046903,23
RTS0046904,19
RTS0046905,16
RTS0046906,27
RTS0046907,20
RTS0046908,18
RTS0046909,36
RTS0046910,16
RTS0046911,23
RTS0046912,24
RTS0046913,18
RTS0046914,25
RTS0046915,26
RTS0046916,21
RTS0046918,18
RTS0046919,48
RTS0046920,23
RTS0046921,38
RTS0046922,16
RTS0046923,8
RTS0046924,18
RTS0046925,18
RTS0046926,13
RTS0046927,11
RTS0046928,17
RTS0046929,23
RTS0046930,19
RTS0046931,18
RTS0046933,20
RTS0046934,20
RTS0046935,9
RTS0046936,27
RTS0046937,17
RTS0046938,30
RTS0046939,18
RTS0046940,21
RTS0046941,17
RTS0046942,19
RTS0046943,29
RTS0046944,19
RTS0046946,19
RTS0046947,19
RTS0046948,24
RTS0046949,19
RTS0046950,16
RTS0046951,25
RTS0046952,12
RTS0046954,12
RTS0046955,16
RTS0046956,23
RTS0046957,17
RTS0046958,20
RTS0046959,14
RTS0046960,20
RTS0046961,50
RTS0046962,31
RTS0046963,14
RTS0046965,10
RTS0046966,22
RTS0046967,24
RTS0046968,12
RTS0047054,23
RTS0047055,17
RTS0047056,17
RTS0047057,16
RTS0047058,26
RTS0047060,19
RTS0047061,16
RTS0047062,12
RTS0047063,12
RTS0047064,22
RTS0047065,27
RTS0047066,12
RTS0047067,35
RTS0047068,12
RTS0047069,20
RTS0047070,10
RTS0047071,21
RTS0047072,29
RTS0047073,22
RTS0047074,19
RTS0047075,14
RTS0047076,23
RTS0047077,18
RTS0047078,22
RTS0047079,16
RTS0047080,43
RTS0047081,29
RTS0047082,30
RTS0047083,30
RTS0047084,32
RTS0047085,10
RTS0047086,14
RTS0047087,24
RTS0047088,28
RTS0047089,20
RTS0047091,18
RTS0047092,21
RTS0047093,17
RTS0047094,15
RTS0047095,17
RTS0047096,26
RTS0047097,21
RTS0047098,16
RTS0047099,12
RTS0047100,14
RTS0047101,24
RTS0047102,33
RTS0047103,26
RTS0047104,17
RTS0047105,34
RTS0047106,15
RTS0047107,33
RTS0047108,31
RTS0047109,23
RTS0047110,38
RTS0047111,25
RTS0047112,13
RTS0047113,39
RTS0047114,22
RTS0047115,27
RTS0047116,35
RTS0047117,20
RTS0047118,19
RTS0047119,19
RTS0047120,19
RTS0047121,19
RTS0047122,23
RTS0047123,15
RTS0047124,43
RTS0047125,17
RTS0047126,17
RTS0047127,20
RTS0047128,19
RTS0047129,23
RTS0047130,20
RTS0047131,24
RTS0047132,17
RTS0047133,82
RTS0047134,22
RTS0047135,80
RTS0047136,47
RTS0047137,27
RTS0047138,36
RTS0047139,31
RTS0047140,14
RTS0047141,22
RTS0047142,9
RTS0047143,21
RTS0047144,20
RTS0047145,36
RTS0047146,44
RTS0047147,12
RTS0047148,12
RTS0047149,17
RTS0047150,30
RTS0047151,17
RTS0047152,27
RTS0047153,18
RTS0047154,58
RTS0047156,16
RTS0047157,25
RTS0047158,19
RTS0047159,22
RTS0047160,23
RTS0047165,21
RTS0047166,15
RTS0047167,16
RTS0047168,14
RTS0047169,20
RTS0047170,11
RTS0047171,21
RTS0047172,17
RTS0047173,24
RTS0047174,15
RTS0047175,14
RTS0047176,23
RTS0047177,27
RTS0047178,24
RTS0047179,24
RTS0047180,21
RTS0047181,22
RTS0047182,16
RTS0047183,20
RTS0047184,28
RTS0047185,27
RTS0047186,19
RTS0047187,25
RTS0047188,23
RTS0047189,17
RTS0047190,19
RTS0047191,22
RTS0047192,37
RTS0047193,15
RTS0047194,16
RTS0047195,20
RTS0047196,17
RTS0047197,37
RTS0047198,23
RTS0047199,25
RTS0047200,18
RTS0047201,13
RTS0047202,14
RTS0047203,42
RTS0047204,20
RTS0047205,22
RTS0047206,18
RTS0047207,36
RTS0047208,121
RTS0047209,42
RTS0047210,282
RTS0047211,225
RTS0047212,18
RTS0047213,18
RTS0047214,21
RTS0047215,18
RTS0047216,15
RTS0047217,20
RTS0047218,56
RTS0047219,18
RTS0047220,23
RTS0047221,21
RTS0047222,18
RTS0047223,22
RTS0047225,38
RTS0047226,17
RTS0047229,14
RTS0047230,18
RTS0047231,19
RTS0047232,30
RTS0047233,18
RTS0047234,28
RTS0047235,10
RTS0047236,16
RTS0047237,33
RTS0047238,24
RTS0047239,47
RTS0047240,11
RTS0047241,17
RTS0047242,10
RTS0047243,44
RTS0047244,17
RTS0047245,18
RTS0047246,10
RTS0047247,14
RTS0047248,20
RTS0047249,21
RTS0047250,28
RTS0047252,21
RTS0047253,23
RTS0047254,33
RTS0047255,17
RTS0047256,34
RTS0047257,24
RTS0047258,20
RTS0047259,27
RTS0047260,26
RTS0047261,13
RTS0047262,21
RTS0047263,20
RTS0047264,26
RTS0047266,19
RTS0047267,68
RTS0047268,14
RTS0047269,16
RTS0047270,74
RTS0047271,22
RTS0047272,17
RTS0047273,23
RTS0047274,25
RTS0047276,17
RTS0047277,27
RTS0047278,25
RTS0047279,40
RTS0047280,22
RTS0047281,25
RTS0047282,67
RTS0047283,24
RTS0047284,16
RTS0047290,21
RTS0047291,52
RTS0047292,14
RTS0047293,33
RTS0047294,16
RTS0047295,18
RTS0047296,41
RTS0047297,22
RTS0047298,19
RTS0047299,26
RTS0047300,11
RTS0047301,31
RTS0047302,15
RTS0047303,23
RTS0047304,16
RTS0047305,25
RTS0047306,15
RTS0047307,22
RTS0047308,29
RTS0047309,17
RTS0047310,28
RTS0047311,14
RTS0047312,22
RTS0047313,34
RTS0047314,14
RTS0047315,20
RTS0047316,12
RTS0047317,22
RTS0047318,24
RTS0047319,11
RTS0047320,25
RTS0047321,34
RTS0047322,23
RTS0047323,28
RTS0047324,18
RTS0047325,40
RTS0047326,22
RTS0047327,34
RTS0047328,14
RTS0047329,12
RTS0047331,30
RTS0047332,18
RTS0047333,14
RTS0047334,23
RTS0047335,29
RTS0047336,42
RTS0047337,11
RTS0047338,28
RTS0047339,20
RTS0047340,26
RTS0047341,19
RTS0047342,35
RTS0047343,18
RTS0047344,25
RTS0047345,18
RTS0047346,16
RTS0047348,17
RTS0047349,28
RTS0047350,31
RTS0047351,38
RTS0047352,57
RTS0047353,23
RTS0047354,34
RTS0047356,14
RTS0047357,18
RTS0047358,13
RTS0047359,20
RTS0047360,21
RTS0047361,22
RTS0047362,18
RTS0047363,16
RTS0047364,9
RTS0047365,23
RTS0047366,26
RTS0047367,19
RTS0047368,24
RTS0047369,26
RTS0047370,16
RTS0047373,11
RTS0047374,13
RTS0047375,24
RTS0047376,33
RTS0047377,23
RTS0047378,20
RTS0047379,28
RTS0047380,40
RTS0047381,18
RTS0047382,32
RTS0047383,16
RTS0047384,17
RTS0047385,17
RTS0047386,49
RTS0047387,18
RTS0047388,19
RTS0047389,19
RTS0047390,24
RTS0047391,22
RTS0047392,26
RTS0047393,23
RTS0047394,22
RTS0047395,10
RTS0047396,60
RTS0047397,19
RTS0047398,21
RTS0047399,17
RTS0047400,15
RTS0047401,16
RTS0047402,27
RTS0047403,18
RTS0047404,32
RTS0047405,35
RTS0047406,19
RTS0047407,21
RTS0047408,22
RTS0047409,21
RTS0047410,20
RTS0047411,22
RTS0047412,40
RTS0047413,19
RTS0047414,23
RTS0047415,19
RTS0047417,28
RTS0047418,21
RTS0047419,29
RTS0047420,28
RTS0047421,13
RTS0047422,26
RTS0047423,27
RTS0047424,22
RTS0047425,17
RTS0047426,31
RTS0047427,20
RTS0047428,21
RTS0047429,26
RTS0047430,29
RTS0047431,23
RTS0047432,18
RTS0047433,20
RTS0047434,29
RTS0047435,58
RTS0047436,27
RTS0047437,17
RTS0047438,30
RTS0047439,19
RTS0047440,12
RTS0047441,19
RTS0047442,4
RTS0047445,31
RTS0047446,41
RTS0047447,23
RTS0047448,15
RTS0047449,26
RTS0047450,18
RTS0047451,22
RTS0047452,23
RTS0047453,21
RTS0047454,16
RTS0047455,19
RTS0047456,14
RTS0047457,19
RTS0047458,22
RTS0047459,31
RTS0047460,19
RTS0047461,19
RTS0047462,20
RTS0047463,23
RTS0047464,35
RTS0047465,21
RTS0047466,25
RTS0047467,21
RTS0047468,12
RTS0047469,17
RTS0047471,28
RTS0047472,14
RTS0047473,20
RTS0047474,20
RTS0047475,16
RTS0047476,17
RTS0047477,19
RTS0047479,32
RTS0047480,24
RTS0047481,18
RTS0047482,20
RTS0047483,9
RTS0047484,20
RTS0047485,19
RTS0047486,26
RTS0047487,14
RTS0047488,36
RTS0047489,23
RTS0047490,15
RTS0047491,23
RTS0047492,40
RTS0047493,28
RTS0047494,24
RTS0047495,22
RTS0047496,29
RTS0047497,16
RTS0047498,21
RTS0047499,13
RTS0047500,16
RTS0047501,20
RTS0047502,16
RTS0047503,14
RTS0047504,22
RTS0047505,15
RTS0047506,41
RTS0047507,23
RTS0047508,16
RTS0047509,18
RTS0047510,23
RTS0047511,13
RTS0047512,26
RTS0047513,11
RTS0047514,11
RTS0047515,18
RTS0047516,14
RTS0047517,88
RTS0047518,22
RTS0047520,20
RTS0047521,18
RTS0047522,13
RTS0047523,27
RTS0047524,18
RTS0047525,17
RTS0047526,14
RTS0047527,17
RTS0047528,25
RTS0047529,19
RTS0047530,39
RTS0047531,19
RTS0047532,8
RTS0047533,20
RTS0047534,18
RTS0047535,20
RTS0047536,18
RTS0047537,50
RTS0047538,22
RTS0047540,17
RTS0047541,29
RTS0047543,19
RTS0047544,16
RTS0047545,34
RTS0047546,19
RTS0047547,29
RTS0047548,31
RTS0047549,24
RTS0047550,14
RTS0047551,22
RTS0047552,27
RTS0047553,13
RTS0047558,24
RTS0047559,22
RTS0047560,19
RTS0047561,23
RTS0047562,21
RTS0047563,15
RTS0047564,18
RTS0047565,17
RTS0047566,22
RTS0047567,29
RTS0047568,21
RTS0047569,42
RTS0047570,29
RTS0047571,24
RTS0047572,22
RTS0047573,7
RTS0047574,21
RTS0047575,17
RTS0047576,11
RTS0047577,20
RTS0047578,18
RTS0047579,18
RTS0047580,20
RTS0047581,25
RTS0047582,19
RTS0047583,13
RTS0047584,18
RTS0047585,20
RTS0047586,15
RTS0047587,22
RTS0047588,35
RTS0047590,21
RTS0047591,21
RTS0047592,14
RTS0047593,24
RTS0047594,21
RTS0047595,21
RTS0047596,23
RTS0047597,19
RTS0047598,29
RTS0047599,17
RTS0047600,30
RTS0047601,24
RTS0047602,26
RTS0047603,26
RTS0047604,34
RTS0047606,12
RTS0047613,17
RTS0047614,18
RTS0047615,25
RTS0047616,28
RTS0047617,21
RTS0047618,19
RTS0047619,18
RTS0047620,18
RTS0047621,17
RTS0047622,15
RTS0047624,23
RTS0047625,13
RTS0047626,37
RTS0047627,25
RTS0047628,21
RTS0047629,17
RTS0047630,11
RTS0047631,13
RTS0047632,22
RTS0047633,9
RTS0047634,17
RTS0047635,15
RTS0047636,17
RTS0047637,20
RTS0047638,17
RTS0047639,31
RTS0047640,20
RTS0047641,20
RTS0047642,14
RTS0047643,14
RTS0047644,17
RTS0047645,20
RTS0047646,30
RTS0047647,16
RTS0047648,25
RTS0047649,14
RTS0047650,14
RTS0047651,19
RTS0047652,17
RTS0047653,20
RTS0047654,14
RTS0047656,29
RTS0047657,25
RTS0047658,25
RTS0047659,17
RTS0047660,13
RTS0047661,11
RTS0047662,20
RTS0047663,13
RTS0047664,23
RTS0047665,20
RTS0047666,11
RTS0047667,12
RTS0047668,20
RTS0047669,23
RTS0047670,32
RTS0047672,21
RTS0047673,22
RTS0047674,36
RTS0047675,25
RTS0047676,24
RTS0047677,29
RTS0047678,18
RTS0047679,24
RTS0047680,21
RTS0047681,16
RTS0047682,20
RTS0047684,20
RTS0047685,14
RTS0047686,16
RTS0047687,15
RTS0047688,17
RTS0047689,21
RTS0047691,16
RTS0047692,19
RTS0047693,27
RTS0047694,27
RTS0047695,22
RTS0047696,13
RTS0047697,16
RTS0047698,25
RTS0047699,23
RTS0047700,12
RTS0047701,23
RTS0047702,21
RTS0047703,23
RTS0047704,15
RTS0047705,16
RTS0047706,11
RTS0047707,17
RTS0047708,29
RTS0047709,24
RTS0047710,14
RTS0047711,22
RTS0047712,18
RTS0047713,32
RTS0047714,34
RTS0047715,19
RTS0047716,23
RTS0047717,38
RTS0047718,24
RTS0047720,14
RTS0047721,12
RTS0047722,20
RTS0047723,19
RTS0047724,30
RTS0047725,15
RTS0047726,19
RTS0047727,20
RTS0047728,25
RTS0047729,19
RTS0047730,22
RTS0047731,18
RTS0047732,21
RTS0047733,25
RTS0047734,17
RTS0047735,33
RTS0047736,21
RTS0047737,24
RTS0047738,15
RTS0047739,25
RTS0047740,25
RTS0047741,32
RTS0047742,14
RTS0047743,28
RTS0047744,24
RTS0047745,31
RTS0047746,30
RTS0047747,20
RTS0047748,18
RTS0047749,27
RTS0047750,10
RTS0047752,19
RTS0047753,19
RTS0047754,54
RTS0047755,36
RTS0047756,23
RTS0047757,17
RTS0047758,28
RTS0047759,16
RTS0047760,22
RTS0047761,13
RTS0047762,26
RTS0047763,41
RTS0047764,27
RTS0047765,20
RTS0047766,78
RTS0047767,15
RTS0047768,24
RTS0047769,10
RTS0047770,16
RTS0047771,26
RTS0047772,20
RTS0047773,19
RTS0047774,35
RTS0047775,29
RTS0047776,29
RTS0047777,12
RTS0047778,18
RTS0047779,15
RTS0047780,18
RTS0047781,23
RTS0047782,22
RTS0047783,19
RTS0047784,22
RTS0047785,13
RTS0047786,26
RTS0047787,33
RTS0047788,24
RTS0047789,23
RTS0047790,25
RTS0047791,21
RTS0047792,10
RTS0047793,13
RTS0047794,17
RTS0047795,10
RTS0047796,26
RTS0047797,16
RTS0047798,22
RTS0047799,16
RTS0047800,16
RTS0047801,20
RTS0047802,18
RTS0047803,24
RTS0047804,16
RTS0047805,27
RTS0047806,20
RTS0047807,23
RTS0047808,21
RTS0047809,11
RTS0047810,28
RTS0047811,17
RTS0047812,12
RTS0047813,19
RTS0047814,22
RTS0047816,12
RTS0047817,30
RTS0047818,16
RTS0047819,22
RTS0047820,19
RTS0047821,27
RTS0047822,23
RTS0047823,25
RTS0047824,28
RTS0047825,30
RTS0047826,17
RTS0047827,18
RTS0047828,21
RTS0047829,27
RTS0047830,18
RTS0047831,21
RTS0047832,15
RTS0047833,16
RTS0047834,20
RTS0047835,6
RTS0047836,21
RTS0047837,13
RTS0047838,18
RTS0047839,24
RTS0047840,19
RTS0047841,15
RTS0047842,36
RTS0047843,17
RTS0047844,11
RTS0047845,26
RTS0047846,16
RTS0047847,16
RTS0047848,26
RTS0047849,21
RTS0047850,18
RTS0047851,10
RTS0047852,21
RTS0047853,33
RTS0047854,20
RTS0047855,25
RTS0047856,15
RTS0047857,33
RTS0047858,17
RTS0047859,14
RTS0047860,25
RTS0047861,18
RTS0047862,11
RTS0047863,17
RTS0047864,21
RTS0047865,14
RTS0047866,35
RTS0047867,28
RTS0047868,36
RTS0047869,18
RTS0047870,26
RTS0047871,18
RTS0047872,18
RTS0047873,63
RTS0047874,26
RTS0047875,23
RTS0047876,10
RTS0047877,18
RTS0047878,19
RTS0047879,16
RTS0047880,16
RTS0047881,15
RTS0047882,13
RTS0047883,17
RTS0047884,14
RTS0047885,30
RTS0047886,14
RTS0047890,16
RTS0047891,18
RTS0047892,20
RTS0047893,26
RTS0047894,20
RTS0047895,32
RTS0047896,25
RTS0047897,23
RTS0047898,22
RTS0047899,18
RTS0047900,40
RTS0047901,27
RTS0047902,73
RTS0047903,30
RTS0047904,21
RTS0047905,22
RTS0047906,13
RTS0047907,24
RTS0047908,62
RTS0047909,32
RTS0047910,22
RTS0047912,18
RTS0047913,22
RTS0047914,24
RTS0047915,14
RTS0047916,17
RTS0047917,19
RTS0047919,14
RTS0047920,20
RTS0047921,19
RTS0047924,37
RTS0047925,23
RTS0047926,16
RTS0047927,24
RTS0047928,14
RTS0047929,16
RTS0047930,20
RTS0047931,27
RTS0047932,21
RTS0047933,17
RTS0047934,20
RTS0047935,16
RTS0047936,16
RTS0047937,25
RTS0047938,27
RTS0047939,11
RTS0047940,58
RTS0047941,17
RTS0047942,15
RTS0047943,15
RTS0047944,20
RTS0047945,25
RTS0047946,25
RTS0047947,13
RTS0047948,14
RTS0047949,17
RTS0047950,22
RTS0047951,16
RTS0047952,28
RTS0047953,21
RTS0047954,12
RTS0047956,24
RTS0047957,22
RTS0047958,29
RTS0047959,23
RTS0047960,18
RTS0047961,19
RTS0047963,15
RTS0047964,14
RTS0047965,14
RTS0047966,16
RTS0047967,18
RTS0047968,38
RTS0047969,29
RTS0047970,19
RTS0047972,23
RTS0047973,23
RTS0047974,36
RTS0047975,18
RTS0047976,25
RTS0047977,14
RTS0047978,18
RTS0047979,21
RTS0047980,19
RTS0047981,10
RTS0047982,15
RTS0047985,29
RTS0047986,27
RTS0047987,18
RTS0047988,32
RTS0047990,21
RTS0047991,23
RTS0047992,12
RTS0047993,13
RTS0047994,5
RTS0047995,20
RTS0047996,15
RTS0047997,20
RTS0047998,46
RTS0047999,20
RTS0048000,23
RTS0048001,18
RTS0048003,28
RTS0048005,16
RTS0048006,24
RTS0048008,21
RTS0048009,20
RTS0048012,19
RTS0048013,15
RTS0048014,16
RTS0048015,30
RTS0048016,24
RTS0048017,23
RTS0048018,20
RTS0048019,11
RTS0048020,29
RTS0048021,24
RTS0048022,14
RTS0048023,16
RTS0048024,25
RTS0048026,15
RTS0048027,16
RTS0048028,17
RTS0048029,9
RTS0048030,15
RTS0048031,14
RTS0048032,12
RTS0048033,24
RTS0048034,19
RTS0048035,21
RTS0048036,18
RTS0048037,15
RTS0048038,783
RTS0048040,13
RTS0048041,18
RTS0048042,22
RTS0048043,13
RTS0048044,17
RTS0048045,29
RTS0048046,11
RTS0048047,13
RTS0048048,22
RTS0048049,18
RTS0048050,16
RTS0048051,16
RTS0048052,15
RTS0048053,14
RTS0048054,17
RTS0048055,25
RTS0048056,32
RTS0048057,17
RTS0048058,12
RTS0048059,49
RTS0048060,25
RTS0048061,19
RTS0048062,21
RTS0048063,18
RTS0048064,32
RTS0048065,21
RTS0048066,16
RTS0048067,8
RTS0048068,32
RTS0048069,20
RTS0048070,16
RTS0048071,42
RTS0048072,28
RTS0048073,24
RTS0048074,8
RTS0048076,23
RTS0048077,33
RTS0048078,28
RTS0048079,26
RTS0048080,20
RTS0048081,22
RTS0048082,24
RTS0048084,12
RTS0048085,21
RTS0048086,14
RTS0048087,40
RTS0048088,19
RTS0048089,23
RTS0048090,22
RTS0048091,24
RTS0048092,24
RTS0048093,23
RTS0048094,13
RTS0048096,15
RTS0048097,27
RTS0048098,216
RTS0048099,253
RTS0048100,369
RTS0048101,22
RTS0048102,26
RTS0048104,23
RTS0048105,25
RTS0048106,13
RTS0048107,24
RTS0048108,61
RTS0048109,20
RTS0048110,21
RTS0048111,11
RTS0048112,23
RTS0048113,16
RTS0048114,12
RTS0048115,12
RTS0048116,27
RTS0048117,14
RTS0048118,21
RTS0048120,19
RTS0048126,16
RTS0048127,39
RTS0048129,38
RTS0048130,18
RTS0048131,41
RTS0048132,29
RTS0048133,16
RTS0048134,18
RTS0048135,112
RTS0048136,15
RTS0048138,16
RTS0048139,17
RTS0048140,21
RTS0048141,13
RTS0048142,21
RTS0048144,15
RTS0048145,21
RTS0048146,18
RTS0048147,18
RTS0048148,21
RTS0048149,14
RTS0048150,26
RTS0048151,16
RTS0048152,16
RTS0048153,25
RTS0048154,15
RTS0048155,25
RTS0048156,49
RTS0048158,18
RTS0048159,23
RTS0048160,42
RTS0048161,66
RTS0048162,43
RTS0048163,28
RTS0048164,45
RTS0048165,33
RTS0048166,34
RTS0048167,28
RTS0048168,20
RTS0048169,18
RTS0048170,19
RTS0048171,27
RTS0048172,26
RTS0048173,27
RTS0048175,18
RTS0048176,30
RTS0048177,21
RTS0048178,34
RTS0048179,27
RTS0048180,20
RTS0048181,34
RTS0048182,48
RTS0048183,29
RTS0048184,43
RTS0048185,31
RTS0048186,13
RTS0048188,24
RTS0048189,31
RTS0048190,16
RTS0048191,16
RTS0048192,38
RTS0048193,19
RTS0048194,33
RTS0048195,38
RTS0048196,20
RTS0048197,45
RTS0048198,13
RTS0048200,39
RTS0048201,14
RTS0048202,7
RTS0048203,22
RTS0048204,17
RTS0048205,25
RTS0048207,26
RTS0048208,13
RTS0048209,11
RTS0048210,14
RTS0048211,23
RTS0048212,14
RTS0048213,26
RTS0048214,13
RTS0048215,40
RTS0048216,13
RTS0048217,18
RTS0048218,27
RTS0048219,20
RTS0048220,11
RTS0048221,25
RTS0048222,15
RTS0048223,17
RTS0048224,22
RTS0048225,17
RTS0048226,19
RTS0048227,45
RTS0048228,16
RTS0048229,23
RTS0048230,17
RTS0048231,31
RTS0048232,18
RTS0048233,22
RTS0048234,17
RTS0048235,25
RTS0048236,26
RTS0048237,24
RTS0048238,20
RTS0048239,18
RTS0048240,17
RTS0048241,29
RTS0048242,37
RTS0048243,18
RTS0048244,32
RTS0048245,26
RTS0048246,29
RTS0049343,93
RTS0049344,20
RTS0049345,15
RTS0049346,19
RTS0049347,17
RTS0049348,93
RTS0049349,14
RTS0049350,15
RTS0049351,20
RTS0049352,8
RTS0049353,8
RTS0049354,15
RTS0049355,20
RTS0049356,20
RTS0049357,20
RTS0049358,12
RTS0049359,14
RTS0049360,23
RTS0049361,4
RTS0049362,17
RTS0049363,31
RTS0049364,31
RTS0049365,22
RTS0049366,19
RTS0049367,11
RTS0049368,21
RTS0049369,13
RTS0049370,17
RTS0049371,47
RTS0049372,17
RTS0049373,52
RTS0049374,21
RTS0049375,25
RTS0049376,21
RTS0049377,20
RTS0049378,27
RTS0049379,19
RTS0049380,29
RTS0049381,12
RTS0049382,16
RTS0049383,14
RTS0049384,12
RTS0049385,10
RTS0049386,27
RTS0049387,25
RTS0049388,23
RTS0049389,35
RTS0049390,16
RTS0049391,26
RTS0049392,67
RTS0049393,42
RTS0049394,21
RTS0049395,10
RTS0049396,42
RTS0049397,22
RTS0049398,22
RTS0049399,19
RTS0049400,21
RTS0049401,19
RTS0049402,21
RTS0049403,13
RTS0049404,25
RTS0049405,19
RTS0049406,20
RTS0049407,17
RTS0049408,21
RTS0049409,20
RTS0049410,26
RTS0049411,30
RTS0049412,20
RTS0049413,21
RTS0049414,33
RTS0049415,15
RTS0049416,25
RTS0049417,18
RTS0049418,20
RTS0049419,13
RTS0049420,18
RTS0049421,24
RTS0049422,16
RTS0049423,16
RTS0049424,37
RTS0049425,21
RTS0049426,26
RTS0049427,25
RTS0049428,20
RTS0049429,25
RTS0049430,18
RTS0049431,20
RTS0049432,29
RTS0049433,24
RTS0049434,15
RTS0049435,14
RTS0049436,15
RTS0049437,17
RTS0049438,22
RTS0049439,10
RTS0049440,20
RTS0049441,23
RTS0049442,20
RTS0049443,23
RTS0049444,41
RTS0049445,22
RTS0049446,17
RTS0049447,22
RTS0049448,22
RTS0049449,32
RTS0049450,14
RTS0049451,19
RTS0049452,34
RTS0049453,20
RTS0049454,11
RTS0049455,25
RTS0049456,26
RTS0049457,23
RTS0049458,27
RTS0049459,22
RTS0049460,16
RTS0049461,16
RTS0049462,21
RTS0049463,16
RTS0049464,22
RTS0049465,21
RTS0049466,17
RTS0049467,16
RTS0049468,16
RTS0049469,19
RTS0049470,33
RTS0049471,75
RTS0049472,31
RTS0049473,34
RTS0049474,23
RTS0049475,24
RTS0049476,19
RTS0049477,21
RTS0049478,26
RTS0049479,683
RTS0049480,17
RTS0049481,7
RTS0049482,16
RTS0049483,17
RTS0049484,19
RTS0049485,20
RTS0997079,11
RTS0997080,24
RTS0997081,10
RTS0997082,25
RTS0997083,24
RTS0997084,22
RTS0997085,22
RTS0997086,18
RTS0997087,16
RTS0997088,710
RTS0997089,764
RTS0997090,35
RTS0997091,23
RTS0997092,17
RTS0997093,14
RTS0997094,6
RTS0997095,13
RTS0997096,16
RTS0997097,3
RTS0997098,22
RTS0997099,5
RTS0997100,18
RTS0997101,13
RTS0997102,9
RTS0997103,11
RTS0997104,8
RTS0997105,8
RTS0997106,19
RTS0997107,11
RTS0997108,20
RTS0997109,9
RTS0997110,13
RTS0997111,10
RTS0997112,22
RTS0997113,13
RTS0997114,16
RTS0997115,12
RTS0997116,10
RTS0997117,9
RTS0997118,14
RTS0997119,14
RTS0997120,12
RTS0997121,15
RTS0997122,20
RTS0997123,26
RTS0997124,7
RTS0997125,13
RTS0997126,56
RTS0997127,17
RTS0997128,26
RTS0997129,34
RTS0997130,12
</Code_Summary>
