# Supplementary material for: Spatial meta-transcriptomics reveal associations of intratumor bacteria burden with lung cancer cells showing a distinct oncogenic signature
Source: J Immunother Cancer. 2022 Jul 6;10(7):e004698. doi: 10.1136/jitc-2022-004698 (PMC9260850; doi:10.1136/jitc-2022-004698)
Supplement: Supplementary data [file jitc-2022-004698supp009.zip › DSP-1001660004187-B-A03.dcc]

<Header>
FileVersion,0.02
SoftwareVersion,"GeoMx_NGS_Pipeline_ 2.0.0"
Date,2020-6-15
</Header>

<Scan_Attributes>
ID,DSP-1001660004187-B-A03
Plate_ID,1001660004187
Well,A03
</Scan_Attributes>

<NGS_Processing_Attributes>
SeqSetId,
tamperedIni,No
Raw,6762199
Trimmed,6732205
Stitched,6696839
Aligned,6576105
umiQ30,0.9925
rtsQ30,0.9920
</NGS_Processing_Attributes>


<Code_Summary>
RTS0039454,76
RTS0039455,65
RTS0039456,61
RTS0039457,177
RTS0039458,31
RTS0039459,64
RTS0039460,39
RTS0039461,88
RTS0039462,61
RTS0039463,73
RTS0039464,46
RTS0039465,94
RTS0039466,58
RTS0039467,114
RTS0039468,50
RTS0039469,43
RTS0039470,55
RTS0039471,54
RTS0039472,62
RTS0039473,42
RTS0039474,64
RTS0039475,69
RTS0039476,130
RTS0039477,83
RTS0039478,86
RTS0039479,54
RTS0039480,52
RTS0039481,38
RTS0039482,43
RTS0039483,44
RTS0039484,94
RTS0039485,93
RTS0039486,68
RTS0039487,49
RTS0039488,86
RTS0039489,102
RTS0039490,102
RTS0039491,93
RTS0039492,51
RTS0039493,105
RTS0039494,60
RTS0039495,48
RTS0039496,75
RTS0039497,47
RTS0039498,49
RTS0039499,690
RTS0039500,467
RTS0039501,498
RTS0039502,743
RTS0039503,668
RTS0039504,66
RTS0039505,65
RTS0039506,59
RTS0039507,100
RTS0039508,57
RTS0039509,57
RTS0039510,74
RTS0039511,159
RTS0039512,74
RTS0039513,109
RTS0039514,212
RTS0039515,196
RTS0039516,63
RTS0039517,50
RTS0039518,66
RTS0039519,40
RTS0039520,44
RTS0039521,99
RTS0039522,116
RTS0039523,75
RTS0039524,128
RTS0039525,164
RTS0039526,96
RTS0039527,161
RTS0039528,105
RTS0039529,108
RTS0039530,83
RTS0039531,314
RTS0039532,236
RTS0039533,320
RTS0039534,145
RTS0039535,282
RTS0039536,54
RTS0039537,53
RTS0039538,47
RTS0039539,55
RTS0039540,47
RTS0039541,56
RTS0039542,52
RTS0039543,56
RTS0039544,39
RTS0039545,68
RTS0039546,37
RTS0039547,61
RTS0039548,54
RTS0039549,60
RTS0039550,59
RTS0039551,44
RTS0039552,24
RTS0039553,50
RTS0039554,57
RTS0039555,58
RTS0039556,37
RTS0039557,44
RTS0039558,36
RTS0039559,72
RTS0039560,52
RTS0039561,38
RTS0039562,63
RTS0039563,55
RTS0039564,60
RTS0039565,76
RTS0039566,51
RTS0039567,49
RTS0039568,49
RTS0039569,42
RTS0039570,45
RTS0039571,55
RTS0039572,51
RTS0039573,68
RTS0039574,56
RTS0039575,48
RTS0039576,87
RTS0039577,175
RTS0039578,83
RTS0039579,115
RTS0039580,135
RTS0039581,104
RTS0039582,183
RTS0039583,169
RTS0039584,130
RTS0039585,114
RTS0039586,45
RTS0039587,39
RTS0039588,49
RTS0039589,47
RTS0039590,46
RTS0039591,140
RTS0039592,94
RTS0039593,61
RTS0039594,159
RTS0039595,94
RTS0039596,78
RTS0039597,70
RTS0039598,83
RTS0039599,58
RTS0039600,60
RTS0039601,44
RTS0039602,45
RTS0039603,58
RTS0039604,52
RTS0039605,46
RTS0039606,40
RTS0039607,75
RTS0039608,48
RTS0039609,48
RTS0039610,55
RTS0039611,67
RTS0039612,64
RTS0039613,103
RTS0039614,56
RTS0039615,49
RTS0039616,48
RTS0039617,43
RTS0039619,49
RTS0039620,29
RTS0039621,55
RTS0039622,56
RTS0039623,52
RTS0039624,55
RTS0039625,56
RTS0039626,47
RTS0039627,37
RTS0039628,26
RTS0039629,42
RTS0039630,42
RTS0039631,37
RTS0039632,37
RTS0039633,42
RTS0039634,52
RTS0039635,48
RTS0039636,144
RTS0039637,156
RTS0039638,218
RTS0039639,194
RTS0039640,114
RTS0039641,52
RTS0039642,58
RTS0039643,92
RTS0039644,56
RTS0039645,53
RTS0039646,63
RTS0039647,66
RTS0039648,58
RTS0039649,64
RTS0039650,50
RTS0039651,133
RTS0039652,142
RTS0039653,102
RTS0039654,80
RTS0039655,124
RTS0039656,82
RTS0039657,70
RTS0039658,61
RTS0039659,76
RTS0039660,42
RTS0039661,54
RTS0039662,45
RTS0039663,76
RTS0039664,77
RTS0039665,77
RTS0039666,61
RTS0039667,34
RTS0039668,36
RTS0039669,78
RTS0039670,54
RTS0039671,131
RTS0039672,184
RTS0039673,150
RTS0039674,166
RTS0039675,125
RTS0039676,44
RTS0039677,53
RTS0039678,38
RTS0039679,48
RTS0039680,38
RTS0039681,163
RTS0039682,122
RTS0039683,49
RTS0039684,84
RTS0039685,138
RTS0039686,632
RTS0039687,1188
RTS0039688,684
RTS0039689,464
RTS0039690,463
RTS0039691,42
RTS0039692,42
RTS0039693,53
RTS0039694,64
RTS0039695,25
RTS0039696,52
RTS0039697,43
RTS0039698,52
RTS0039699,61
RTS0039700,43
RTS0039701,130
RTS0039702,271
RTS0039703,195
RTS0039704,319
RTS0039705,260
RTS0039706,97
RTS0039707,117
RTS0039708,100
RTS0039709,116
RTS0039710,139
RTS0039711,77
RTS0039712,218
RTS0039713,222
RTS0039714,170
RTS0039715,194
RTS0039716,61
RTS0039717,97
RTS0039718,52
RTS0039719,70
RTS0039720,177
RTS0039721,97
RTS0039722,72
RTS0039723,108
RTS0039724,68
RTS0039725,67
RTS0039726,108
RTS0039727,70
RTS0039728,144
RTS0039729,120
RTS0039730,131
RTS0039731,49
RTS0039732,66
RTS0039733,54
RTS0039734,75
RTS0039735,76
RTS0039736,98
RTS0039737,54
RTS0039738,87
RTS0039739,97
RTS0039740,61
RTS0039741,83
RTS0039742,87
RTS0039743,57
RTS0039744,67
RTS0039745,102
RTS0039746,659
RTS0039747,1095
RTS0039749,699
RTS0039750,638
RTS0039751,56
RTS0039752,59
RTS0039753,71
RTS0039754,32
RTS0039755,89
RTS0039756,50
RTS0039757,49
RTS0039758,64
RTS0039759,37
RTS0039760,56
RTS0039761,71
RTS0039762,90
RTS0039763,73
RTS0039764,64
RTS0039765,62
RTS0039766,62
RTS0039767,75
RTS0039768,81
RTS0039769,42
RTS0039770,125
RTS0039771,69
RTS0039772,85
RTS0039773,73
RTS0039774,59
RTS0039775,102
RTS0039776,103
RTS0039777,58
RTS0039778,62
RTS0039779,70
RTS0039780,68
RTS0039781,170
RTS0039782,88
RTS0039783,116
RTS0039784,90
RTS0039785,229
RTS0039786,167
RTS0039787,104
RTS0039788,135
RTS0039789,109
RTS0039790,199
RTS0039791,214
RTS0039792,160
RTS0039793,80
RTS0039794,222
RTS0039795,76
RTS0039796,133
RTS0039797,114
RTS0039798,88
RTS0039799,117
RTS0039800,110
RTS0039801,58
RTS0039802,33
RTS0039803,74
RTS0039804,52
RTS0039805,72
RTS0039806,70
RTS0039807,53
RTS0039808,67
RTS0039809,43
RTS0039810,48
RTS0039811,53
RTS0039812,90
RTS0039813,54
RTS0039814,75
RTS0039815,66
RTS0039816,76
RTS0039817,78
RTS0039818,69
RTS0039819,69
RTS0039820,66
RTS0039821,65
RTS0039822,79
RTS0039823,93
RTS0039824,62
RTS0039825,108
RTS0039826,80
RTS0039827,103
RTS0039828,119
RTS0039829,125
RTS0039830,82
RTS0039831,31
RTS0039832,48
RTS0039833,39
RTS0039834,51
RTS0039835,56
RTS0039836,50
RTS0039838,43
RTS0039839,46
RTS0039840,45
RTS0039841,286
RTS0039842,255
RTS0039843,162
RTS0039844,324
RTS0039845,163
RTS0039846,56
RTS0039847,43
RTS0039848,46
RTS0039849,38
RTS0039850,35
RTS0039851,77
RTS0039852,96
RTS0039853,86
RTS0039854,94
RTS0039855,88
RTS0039856,40
RTS0039857,38
RTS0039858,34
RTS0039859,58
RTS0039860,42
RTS0039861,59
RTS0039862,49
RTS0039863,38
RTS0039864,57
RTS0039865,42
RTS0039866,80
RTS0039867,94
RTS0039868,44
RTS0039869,86
RTS0039870,105
RTS0039871,56
RTS0039872,43
RTS0039873,43
RTS0039874,50
RTS0039875,43
RTS0039876,51
RTS0039877,38
RTS0039878,58
RTS0039879,49
RTS0039880,35
RTS0039881,47
RTS0039882,41
RTS0039883,50
RTS0039884,45
RTS0039885,56
RTS0039886,41
RTS0039887,55
RTS0039888,50
RTS0039890,32
RTS0039891,276
RTS0039892,173
RTS0039893,212
RTS0039894,80
RTS0039895,249
RTS0039896,62
RTS0039897,41
RTS0039898,57
RTS0039899,43
RTS0039900,75
RTS0039901,50
RTS0039902,52
RTS0039903,40
RTS0039904,71
RTS0039905,50
RTS0039906,60
RTS0039907,72
RTS0039908,44
RTS0039909,47
RTS0039910,55
RTS0039911,36
RTS0039912,55
RTS0039913,51
RTS0039914,53
RTS0039915,55
RTS0039916,72
RTS0039917,98
RTS0039918,101
RTS0039919,77
RTS0039920,63
RTS0039921,69
RTS0039922,66
RTS0039923,53
RTS0039924,60
RTS0039925,37
RTS0039926,109
RTS0039927,124
RTS0039928,104
RTS0039929,90
RTS0039930,160
RTS0039931,49
RTS0039932,57
RTS0039933,62
RTS0039934,62
RTS0039935,80
RTS0039936,55
RTS0039937,49
RTS0039938,51
RTS0039939,41
RTS0039940,58
RTS0039941,41
RTS0039942,39
RTS0039943,42
RTS0039944,43
RTS0039945,42
RTS0039946,143
RTS0039947,144
RTS0039948,235
RTS0039949,182
RTS0039950,170
RTS0039951,80
RTS0039952,67
RTS0039953,52
RTS0039954,49
RTS0039955,70
RTS0039956,195
RTS0039957,156
RTS0039958,174
RTS0039959,129
RTS0039960,221
RTS0039961,38
RTS0039962,33
RTS0039963,36
RTS0039964,41
RTS0039965,50
RTS0039966,43
RTS0039967,43
RTS0039968,57
RTS0039969,53
RTS0039970,43
RTS0039971,71
RTS0039972,47
RTS0039973,39
RTS0039974,54
RTS0039975,60
RTS0039976,47
RTS0039977,54
RTS0039978,47
RTS0039979,51
RTS0039980,51
RTS0039981,129
RTS0039982,155
RTS0039983,193
RTS0039984,114
RTS0039985,196
RTS0039986,117
RTS0039987,81
RTS0039988,68
RTS0039989,90
RTS0039990,58
RTS0039991,50
RTS0039992,49
RTS0039993,52
RTS0039994,29
RTS0039995,48
RTS0039996,699
RTS0039997,457
RTS0039998,653
RTS0039999,655
RTS0040000,802
RTS0040001,32
RTS0040002,36
RTS0040003,32
RTS0040004,64
RTS0040005,49
RTS0040006,120
RTS0040007,103
RTS0040008,64
RTS0040009,75
RTS0040010,123
RTS0040011,62
RTS0040012,39
RTS0040013,62
RTS0040014,50
RTS0040015,62
RTS0040016,38
RTS0040017,57
RTS0040018,54
RTS0040019,61
RTS0040020,65
RTS0040021,49
RTS0040022,61
RTS0040023,62
RTS0040024,43
RTS0040025,38
RTS0040026,40
RTS0040027,48
RTS0040028,49
RTS0040029,58
RTS0040030,62
RTS0040031,51
RTS0040032,58
RTS0040033,58
RTS0040034,52
RTS0040035,35
RTS0040036,60
RTS0040037,49
RTS0040038,52
RTS0040039,41
RTS0040040,39
RTS0040041,45
RTS0040042,59
RTS0040043,48
RTS0040044,47
RTS0040045,47
RTS0040046,74
RTS0040047,48
RTS0040048,66
RTS0040049,63
RTS0040050,45
RTS0040051,83
RTS0040052,62
RTS0040053,61
RTS0040054,61
RTS0040055,74
RTS0040056,50
RTS0040057,51
RTS0040058,54
RTS0040059,52
RTS0040060,50
RTS0040061,59
RTS0040062,48
RTS0040063,39
RTS0040064,50
RTS0040065,49
RTS0040066,58
RTS0040067,64
RTS0040068,63
RTS0040069,48
RTS0040070,58
RTS0040071,33
RTS0040072,43
RTS0040073,48
RTS0040074,69
RTS0040075,42
RTS0040076,131
RTS0040077,346
RTS0040078,137
RTS0040079,132
RTS0040080,195
RTS0040081,84
RTS0040082,58
RTS0040083,31
RTS0040084,58
RTS0040085,68
RTS0040086,42
RTS0040087,38
RTS0040088,54
RTS0040089,49
RTS0040090,47
RTS0040091,41
RTS0040092,39
RTS0040093,62
RTS0040094,49
RTS0040095,46
RTS0040096,69
RTS0040097,63
RTS0040098,40
RTS0040099,51
RTS0040100,58
RTS0040101,60
RTS0040102,65
RTS0040103,39
RTS0040104,54
RTS0040105,45
RTS0040106,68
RTS0040107,54
RTS0040108,60
RTS0040109,53
RTS0040110,60
RTS0040111,50
RTS0040112,71
RTS0040113,42
RTS0040114,39
RTS0040115,77
RTS0040116,822
RTS0040117,452
RTS0040118,269
RTS0040119,529
RTS0040120,671
RTS0040121,48
RTS0040122,61
RTS0040123,41
RTS0040124,51
RTS0040125,62
RTS0040126,84
RTS0040127,159
RTS0040128,79
RTS0040129,75
RTS0040130,100
RTS0040131,48
RTS0040132,52
RTS0040133,51
RTS0040134,54
RTS0040135,48
RTS0040136,40
RTS0040137,49
RTS0040138,71
RTS0040139,66
RTS0040140,43
RTS0040141,66
RTS0040142,65
RTS0040143,60
RTS0040144,79
RTS0040145,57
RTS0040146,66
RTS0040147,85
RTS0040148,65
RTS0040149,75
RTS0040150,74
RTS0040151,107
RTS0040152,69
RTS0040153,84
RTS0040154,73
RTS0040155,99
RTS0040156,82
RTS0040157,63
RTS0040158,74
RTS0040159,92
RTS0040160,66
RTS0040161,62
RTS0040162,44
RTS0040163,54
RTS0040164,55
RTS0040165,42
RTS0040166,38
RTS0040167,58
RTS0040168,47
RTS0040169,66
RTS0040170,50
RTS0040171,37
RTS0040172,56
RTS0040173,43
RTS0040174,33
RTS0040175,57
RTS0040176,38
RTS0040177,51
RTS0040178,46
RTS0040179,28
RTS0040180,49
RTS0040181,48
RTS0040182,64
RTS0040183,44
RTS0040184,43
RTS0040185,35
RTS0040186,57
RTS0040187,51
RTS0040188,25
RTS0040189,62
RTS0040190,42
RTS0040191,48
RTS0040192,31
RTS0040193,41
RTS0040194,67
RTS0040195,62
RTS0040196,43
RTS0040197,36
RTS0040198,42
RTS0040199,52
RTS0040200,48
RTS0040201,54
RTS0040202,65
RTS0040203,49
RTS0040204,43
RTS0040205,42
RTS0040206,129
RTS0040207,47
RTS0040208,117
RTS0040209,147
RTS0040210,204
RTS0040211,63
RTS0040212,44
RTS0040213,44
RTS0040214,53
RTS0040215,62
RTS0040216,51
RTS0040217,50
RTS0040218,74
RTS0040219,48
RTS0040220,52
RTS0040221,43
RTS0040222,40
RTS0040223,39
RTS0040224,40
RTS0040225,30
RTS0040226,76
RTS0040227,33
RTS0040228,32
RTS0040229,34
RTS0040230,51
RTS0040231,42
RTS0040232,50
RTS0040233,47
RTS0040234,49
RTS0040235,46
RTS0040236,46
RTS0040237,57
RTS0040238,49
RTS0040239,55
RTS0040240,52
RTS0040241,38
RTS0040242,43
RTS0040243,57
RTS0040244,60
RTS0040245,52
RTS0040246,43
RTS0040247,54
RTS0040248,57
RTS0040249,57
RTS0040250,53
RTS0040251,58
RTS0040252,52
RTS0040253,51
RTS0040254,30
RTS0040255,61
RTS0040256,32
RTS0040257,44
RTS0040258,34
RTS0040259,50
RTS0040260,67
RTS0040261,24
RTS0040262,51
RTS0040263,49
RTS0040264,47
RTS0040265,46
RTS0040266,31
RTS0040267,46
RTS0040268,61
RTS0040269,40
RTS0040270,57
RTS0040271,58
RTS0040272,52
RTS0040273,34
RTS0040274,47
RTS0040275,59
RTS0040276,71
RTS0040277,143
RTS0040278,249
RTS0040279,251
RTS0040280,146
RTS0040281,44
RTS0040282,43
RTS0040283,53
RTS0040284,54
RTS0040285,57
RTS0040286,45
RTS0040287,45
RTS0040288,54
RTS0040289,37
RTS0040290,65
RTS0040291,38
RTS0040292,44
RTS0040293,46
RTS0040294,54
RTS0040295,55
RTS0040296,46
RTS0040297,50
RTS0040298,46
RTS0040299,52
RTS0040300,38
RTS0040301,43
RTS0040302,44
RTS0040303,47
RTS0040304,47
RTS0040305,61
RTS0040306,66
RTS0040307,43
RTS0040308,53
RTS0040309,56
RTS0040310,42
RTS0040311,48
RTS0040312,40
RTS0040313,31
RTS0040314,45
RTS0040315,40
RTS0040316,63
RTS0040317,64
RTS0040318,51
RTS0040319,78
RTS0040320,72
RTS0040321,50
RTS0040322,47
RTS0040323,53
RTS0040324,54
RTS0040325,37
RTS0040326,599
RTS0040327,578
RTS0040328,1019
RTS0040329,1752
RTS0040330,1583
RTS0040331,61
RTS0040332,63
RTS0040333,52
RTS0040334,59
RTS0040335,46
RTS0040336,46
RTS0040337,45
RTS0040338,35
RTS0040339,36
RTS0040340,45
RTS0040341,57
RTS0040342,37
RTS0040343,45
RTS0040344,62
RTS0040345,56
RTS0040346,41
RTS0040347,59
RTS0040348,64
RTS0040349,62
RTS0040350,50
RTS0040351,61
RTS0040352,68
RTS0040353,76
RTS0040354,41
RTS0040355,56
RTS0040356,57
RTS0040357,62
RTS0040358,59
RTS0040359,68
RTS0040360,97
RTS0040361,59
RTS0040363,43
RTS0040364,57
RTS0040365,53
RTS0040366,52
RTS0040367,50
RTS0040368,100
RTS0040369,70
RTS0040370,59
RTS0040371,55
RTS0040372,72
RTS0040373,75
RTS0040374,35
RTS0040375,40
RTS0040376,79
RTS0040377,70
RTS0040378,64
RTS0040379,59
RTS0040380,61
RTS0040381,52
RTS0040382,52
RTS0040383,47
RTS0040384,40
RTS0040385,49
RTS0040386,55
RTS0040387,53
RTS0040388,58
RTS0040389,59
RTS0040390,67
RTS0040391,72
RTS0040392,66
RTS0040393,59
RTS0040394,51
RTS0040395,62
RTS0040396,61
RTS0040397,50
RTS0040398,56
RTS0040399,65
RTS0040400,67
RTS0040401,608
RTS0040402,754
RTS0040403,431
RTS0040404,495
RTS0040405,137
RTS0040406,199
RTS0040407,205
RTS0040408,302
RTS0040409,222
RTS0040410,251
RTS0040411,44
RTS0040412,46
RTS0040413,61
RTS0040414,66
RTS0040415,64
RTS0040416,1197
RTS0040417,335
RTS0040418,213
RTS0040419,1120
RTS0040420,1549
RTS0040421,61
RTS0040422,65
RTS0040423,66
RTS0040424,61
RTS0040425,37
RTS0040426,41
RTS0040428,60
RTS0040429,54
RTS0040430,49
RTS0040431,59
RTS0040432,43
RTS0040433,63
RTS0040434,45
RTS0040435,66
RTS0040436,285
RTS0040437,712
RTS0040438,910
RTS0040439,844
RTS0040440,844
RTS0040441,131
RTS0040442,93
RTS0040443,121
RTS0040444,97
RTS0040445,87
RTS0040446,42
RTS0040447,64
RTS0040448,53
RTS0040449,60
RTS0040450,29
RTS0040451,183
RTS0040452,235
RTS0040453,196
RTS0040454,184
RTS0040455,578
RTS0040456,62
RTS0040457,45
RTS0040458,50
RTS0040459,43
RTS0040460,52
RTS0040461,50
RTS0040462,56
RTS0040463,57
RTS0040464,64
RTS0040465,42
RTS0040466,93
RTS0040467,73
RTS0040468,72
RTS0040469,72
RTS0040470,52
RTS0040471,82
RTS0040472,45
RTS0040473,60
RTS0040474,38
RTS0040475,38
RTS0040476,34
RTS0040477,35
RTS0040478,44
RTS0040479,42
RTS0040480,58
RTS0040481,299
RTS0040482,371
RTS0040483,189
RTS0040484,453
RTS0040485,359
RTS0040486,53
RTS0040487,35
RTS0040488,33
RTS0040489,51
RTS0040490,40
RTS0040491,51
RTS0040492,58
RTS0040493,50
RTS0040494,71
RTS0040495,66
RTS0040496,164
RTS0040497,206
RTS0040498,225
RTS0040499,132
RTS0040500,162
RTS0040501,48
RTS0040502,39
RTS0040503,63
RTS0040504,58
RTS0040505,28
RTS0040506,41
RTS0040507,53
RTS0040508,47
RTS0040509,41
RTS0040510,40
RTS0040511,93
RTS0040512,82
RTS0040513,77
RTS0040514,78
RTS0040515,86
RTS0040516,44
RTS0040517,46
RTS0040518,34
RTS0040519,43
RTS0040520,54
RTS0040521,34
RTS0040522,46
RTS0040523,30
RTS0040524,28
RTS0040525,35
RTS0040526,72
RTS0040527,39
RTS0040528,67
RTS0040529,58
RTS0040530,68
RTS0040531,87
RTS0040532,148
RTS0040533,77
RTS0040534,79
RTS0040535,82
RTS0040536,46
RTS0040537,111
RTS0040538,72
RTS0040539,55
RTS0040540,61
RTS0040541,35
RTS0040542,49
RTS0040543,70
RTS0040544,76
RTS0040545,42
RTS0040546,53
RTS0040547,42
RTS0040548,48
RTS0040549,41
RTS0040550,31
RTS0040551,101
RTS0040552,109
RTS0040553,134
RTS0040554,153
RTS0040555,121
RTS0040556,65
RTS0040557,38
RTS0040558,46
RTS0040559,50
RTS0040560,44
RTS0040561,41
RTS0040562,37
RTS0040563,32
RTS0040564,44
RTS0040565,44
RTS0040566,51
RTS0040567,52
RTS0040568,48
RTS0040569,84
RTS0040570,53
RTS0040571,80
RTS0040572,82
RTS0040573,118
RTS0040574,164
RTS0040575,108
RTS0040576,211
RTS0040577,129
RTS0040578,100
RTS0040579,84
RTS0040580,146
RTS0040581,36
RTS0040582,56
RTS0040583,44
RTS0040584,54
RTS0040585,78
RTS0040586,57
RTS0040587,29
RTS0040588,49
RTS0040589,40
RTS0040590,65
RTS0040591,79
RTS0040592,51
RTS0040593,38
RTS0040594,42
RTS0040595,75
RTS0040596,42
RTS0040597,66
RTS0040598,44
RTS0040599,29
RTS0040600,72
RTS0040601,58
RTS0040602,53
RTS0040603,69
RTS0040604,54
RTS0040605,54
RTS0040606,44
RTS0040607,58
RTS0040608,47
RTS0040609,47
RTS0040610,55
RTS0040611,58
RTS0040612,65
RTS0040613,55
RTS0040614,59
RTS0040615,37
RTS0040616,45
RTS0040617,42
RTS0040618,49
RTS0040619,64
RTS0040620,42
RTS0040621,38
RTS0040622,39
RTS0040623,60
RTS0040624,49
RTS0040625,51
RTS0040626,36
RTS0040627,53
RTS0040628,39
RTS0040629,59
RTS0040630,58
RTS0040631,64
RTS0040632,41
RTS0040633,66
RTS0040634,65
RTS0040635,40
RTS0040636,59
RTS0040637,48
RTS0040638,29
RTS0040639,52
RTS0040640,43
RTS0040641,293
RTS0040642,452
RTS0040643,315
RTS0040644,387
RTS0040645,568
RTS0040646,78
RTS0040647,64
RTS0040648,113
RTS0040649,77
RTS0040650,47
RTS0040651,129
RTS0040652,51
RTS0040653,107
RTS0040654,72
RTS0040655,112
RTS0040656,83
RTS0040657,104
RTS0040658,71
RTS0040659,77
RTS0040660,69
RTS0040661,43
RTS0040662,45
RTS0040663,41
RTS0040664,46
RTS0040665,38
RTS0040666,49
RTS0040667,29
RTS0040668,20
RTS0040669,38
RTS0040670,45
RTS0040671,35
RTS0040672,38
RTS0040673,34
RTS0040674,40
RTS0040675,38
RTS0040676,142
RTS0040677,54
RTS0040678,206
RTS0040679,84
RTS0040680,221
RTS0040681,43
RTS0040682,50
RTS0040683,75
RTS0040684,129
RTS0040685,48
RTS0040686,39
RTS0040687,60
RTS0040688,38
RTS0040689,30
RTS0040690,36
RTS0040691,45
RTS0040692,45
RTS0040693,54
RTS0040694,46
RTS0040695,36
RTS0040696,40
RTS0040697,41
RTS0040698,38
RTS0040699,36
RTS0040700,46
RTS0040701,41
RTS0040702,83
RTS0040703,59
RTS0040704,77
RTS0040705,101
RTS0040706,112
RTS0040707,98
RTS0040708,78
RTS0040709,100
RTS0040710,132
RTS0040711,51
RTS0040712,50
RTS0040713,89
RTS0040714,71
RTS0040715,66
RTS0040716,45
RTS0040717,43
RTS0040718,45
RTS0040719,29
RTS0040720,60
RTS0040721,37
RTS0040722,36
RTS0040723,59
RTS0040724,38
RTS0040725,45
RTS0040726,58
RTS0040727,121
RTS0040728,77
RTS0040729,71
RTS0040730,74
RTS0040731,55
RTS0040732,31
RTS0040733,51
RTS0040734,38
RTS0040735,63
RTS0040736,109
RTS0040737,134
RTS0040738,90
RTS0040739,96
RTS0040740,95
RTS0040741,53
RTS0040742,65
RTS0040743,71
RTS0040744,51
RTS0040745,65
RTS0040746,228
RTS0040747,121
RTS0040748,166
RTS0040749,212
RTS0040750,219
RTS0040751,47
RTS0040752,66
RTS0040753,61
RTS0040754,49
RTS0040755,44
RTS0040756,54
RTS0040757,48
RTS0040758,67
RTS0040759,47
RTS0040760,56
RTS0040761,114
RTS0040762,117
RTS0040763,99
RTS0040764,129
RTS0040765,176
RTS0040766,55
RTS0040767,61
RTS0040768,61
RTS0040769,72
RTS0040770,51
RTS0040771,43
RTS0040772,65
RTS0040773,58
RTS0040774,49
RTS0040775,47
RTS0040776,67
RTS0040777,110
RTS0040778,89
RTS0040779,117
RTS0040780,125
RTS0040781,73
RTS0040782,99
RTS0040783,58
RTS0040784,85
RTS0040785,67
RTS0040786,50
RTS0040787,43
RTS0040788,39
RTS0040789,56
RTS0040790,49
RTS0040791,53
RTS0040792,80
RTS0040793,49
RTS0040794,46
RTS0040795,43
RTS0040796,75
RTS0040797,66
RTS0040798,68
RTS0040799,58
RTS0040800,50
RTS0040801,111
RTS0040802,138
RTS0040803,145
RTS0040804,69
RTS0040805,77
RTS0040806,47
RTS0040807,40
RTS0040808,56
RTS0040809,46
RTS0040810,50
RTS0040811,58
RTS0040812,60
RTS0040813,38
RTS0040814,48
RTS0040815,71
RTS0040816,110
RTS0040817,78
RTS0040818,131
RTS0040819,126
RTS0040820,131
RTS0040821,51
RTS0040822,55
RTS0040823,25
RTS0040824,57
RTS0040825,56
RTS0040826,65
RTS0040827,57
RTS0040828,71
RTS0040830,66
RTS0040831,46
RTS0040832,49
RTS0040833,61
RTS0040834,49
RTS0040836,530
RTS0040837,241
RTS0040838,498
RTS0040839,406
RTS0040840,278
RTS0040841,84
RTS0040842,150
RTS0040843,159
RTS0040844,152
RTS0040845,140
RTS0040846,82
RTS0040847,67
RTS0040848,60
RTS0040849,72
RTS0040850,66
RTS0040851,153
RTS0040852,101
RTS0040853,91
RTS0040854,136
RTS0040855,129
RTS0040856,57
RTS0040857,48
RTS0040858,49
RTS0040859,31
RTS0040860,47
RTS0040861,58
RTS0040862,42
RTS0040863,46
RTS0040864,49
RTS0040865,49
RTS0040866,54
RTS0040867,46
RTS0040868,35
RTS0040869,50
RTS0040870,46
RTS0040871,126
RTS0040872,176
RTS0040873,175
RTS0040874,250
RTS0040875,143
RTS0040876,55
RTS0040877,45
RTS0040878,48
RTS0040879,46
RTS0040880,50
RTS0040881,52
RTS0040882,45
RTS0040883,42
RTS0040884,51
RTS0040885,59
RTS0040886,52
RTS0040887,69
RTS0040888,76
RTS0040889,99
RTS0040890,70
RTS0040891,40
RTS0040892,65
RTS0040893,26
RTS0040894,41
RTS0040895,34
RTS0040896,51
RTS0040897,44
RTS0040898,43
RTS0040899,36
RTS0040900,39
RTS0040901,50
RTS0040902,42
RTS0040903,40
RTS0040904,60
RTS0040905,55
RTS0040906,76
RTS0040907,52
RTS0040908,80
RTS0040909,73
RTS0040910,64
RTS0040911,86
RTS0040912,66
RTS0040913,57
RTS0040914,61
RTS0040915,69
RTS0040916,52
RTS0040917,51
RTS0040918,40
RTS0040919,33
RTS0040920,38
RTS0040921,57
RTS0040922,40
RTS0040923,48
RTS0040924,53
RTS0040925,44
RTS0040926,49
RTS0040927,44
RTS0040928,58
RTS0040929,49
RTS0040930,52
RTS0040931,74
RTS0040932,90
RTS0040933,60
RTS0040934,78
RTS0040935,83
RTS0040936,61
RTS0040937,97
RTS0040938,76
RTS0040939,70
RTS0040940,63
RTS0040941,86
RTS0040942,78
RTS0040943,33
RTS0040944,106
RTS0040945,58
RTS0040946,55
RTS0040947,54
RTS0040948,64
RTS0040949,47
RTS0040950,56
RTS0040951,45
RTS0040952,43
RTS0040953,38
RTS0040954,42
RTS0040955,45
RTS0040956,69
RTS0040957,47
RTS0040958,39
RTS0040959,57
RTS0040960,50
RTS0040961,41
RTS0040962,42
RTS0040963,60
RTS0040964,49
RTS0040965,34
RTS0040966,130
RTS0040967,118
RTS0040968,119
RTS0040969,101
RTS0040970,78
RTS0040971,44
RTS0040972,60
RTS0040973,52
RTS0040974,46
RTS0040975,39
RTS0040976,36
RTS0040977,40
RTS0040978,43
RTS0040979,60
RTS0040980,39
RTS0040981,40
RTS0040982,75
RTS0040983,63
RTS0040984,46
RTS0040985,54
RTS0040986,313
RTS0040987,247
RTS0040988,237
RTS0040989,157
RTS0040990,160
RTS0040991,106
RTS0040992,65
RTS0040993,109
RTS0040994,111
RTS0040995,99
RTS0040996,44
RTS0040997,80
RTS0040998,45
RTS0040999,78
RTS0041000,58
RTS0041001,54
RTS0041002,117
RTS0041003,129
RTS0041004,154
RTS0041005,90
RTS0041006,331
RTS0041007,306
RTS0041008,346
RTS0041009,217
RTS0041010,179
RTS0041011,28
RTS0041012,35
RTS0041013,47
RTS0041014,56
RTS0041015,47
RTS0041016,122
RTS0041017,94
RTS0041018,86
RTS0041019,94
RTS0041020,74
RTS0041021,50
RTS0041022,49
RTS0041023,73
RTS0041024,54
RTS0041025,61
RTS0041026,65
RTS0041027,59
RTS0041028,80
RTS0041029,53
RTS0041030,71
RTS0041031,116
RTS0041032,172
RTS0041033,91
RTS0041034,133
RTS0041035,131
RTS0041036,62
RTS0041037,47
RTS0041038,44
RTS0041039,39
RTS0041040,68
RTS0041041,88
RTS0041042,90
RTS0041043,73
RTS0041044,58
RTS0041045,62
RTS0041046,461
RTS0041047,592
RTS0041048,247
RTS0041049,870
RTS0041050,946
RTS0041051,188
RTS0041052,108
RTS0041053,120
RTS0041054,142
RTS0041055,140
RTS0041056,40
RTS0041057,35
RTS0041058,39
RTS0041059,50
RTS0041060,39
RTS0041061,75
RTS0041062,64
RTS0041063,68
RTS0041064,60
RTS0041066,78
RTS0041067,74
RTS0041068,77
RTS0041069,61
RTS0041070,58
RTS0041071,61
RTS0041072,57
RTS0041073,66
RTS0041074,56
RTS0041075,93
RTS0041076,56
RTS0041077,56
RTS0041078,86
RTS0041079,53
RTS0041080,69
RTS0041081,88
RTS0041082,72
RTS0041083,79
RTS0041084,69
RTS0041085,48
RTS0041086,555
RTS0041087,600
RTS0041088,601
RTS0041089,431
RTS0041090,426
RTS0041091,45
RTS0041092,47
RTS0041093,47
RTS0041094,39
RTS0041095,60
RTS0041096,37
RTS0041097,68
RTS0041098,38
RTS0041099,44
RTS0041100,43
RTS0041101,370
RTS0041102,389
RTS0041103,352
RTS0041104,307
RTS0041105,352
RTS0041106,185
RTS0041107,206
RTS0041108,149
RTS0041109,128
RTS0041110,102
RTS0041111,57
RTS0041112,49
RTS0041113,37
RTS0041114,49
RTS0041115,62
RTS0041116,71
RTS0041117,96
RTS0041118,84
RTS0041119,69
RTS0041120,79
RTS0041121,89
RTS0041122,62
RTS0041123,70
RTS0041124,48
RTS0041125,72
RTS0041126,55
RTS0041127,58
RTS0041128,87
RTS0041129,53
RTS0041130,52
RTS0041131,77
RTS0041132,75
RTS0041133,70
RTS0041134,70
RTS0041135,82
RTS0041136,330
RTS0041137,223
RTS0041138,293
RTS0041139,273
RTS0041140,184
RTS0041141,51
RTS0041142,46
RTS0041143,36
RTS0041144,46
RTS0041145,58
RTS0041146,26
RTS0041147,48
RTS0041148,39
RTS0041149,47
RTS0041150,52
RTS0041151,268
RTS0041152,221
RTS0041153,188
RTS0041154,255
RTS0041155,325
RTS0041156,111
RTS0041157,83
RTS0041158,67
RTS0041159,71
RTS0041160,63
RTS0041161,49
RTS0041162,41
RTS0041163,39
RTS0041164,43
RTS0041165,42
RTS0041166,52
RTS0041167,85
RTS0041168,87
RTS0041169,63
RTS0041170,71
RTS0041171,196
RTS0041172,297
RTS0041173,327
RTS0041174,339
RTS0041175,327
RTS0041176,62
RTS0041177,89
RTS0041178,82
RTS0041179,56
RTS0041180,83
RTS0041181,46
RTS0041182,54
RTS0041183,45
RTS0041184,47
RTS0041185,33
RTS0041186,48
RTS0041187,58
RTS0041188,72
RTS0041189,50
RTS0041190,79
RTS0041191,230
RTS0041192,183
RTS0041193,177
RTS0041194,72
RTS0041195,64
RTS0041196,63
RTS0041197,49
RTS0041198,69
RTS0041199,58
RTS0041200,54
RTS0041201,54
RTS0041202,46
RTS0041203,71
RTS0041204,45
RTS0041205,53
RTS0041206,68
RTS0041207,93
RTS0041208,53
RTS0041209,79
RTS0041210,33
RTS0041211,595
RTS0041212,451
RTS0041213,700
RTS0041214,606
RTS0041215,480
RTS0041216,135
RTS0041217,186
RTS0041218,64
RTS0041219,151
RTS0041220,65
RTS0041221,81
RTS0041222,49
RTS0041223,71
RTS0041224,62
RTS0041225,59
RTS0041226,77
RTS0041227,55
RTS0041228,59
RTS0041229,68
RTS0041230,64
RTS0041231,143
RTS0041232,154
RTS0041233,209
RTS0041234,205
RTS0041235,104
RTS0041236,73
RTS0041237,49
RTS0041238,42
RTS0041239,45
RTS0041240,59
RTS0041241,50
RTS0041242,53
RTS0041243,56
RTS0041244,70
RTS0041246,61
RTS0041247,72
RTS0041248,45
RTS0041249,57
RTS0041250,75
RTS0041251,63
RTS0041252,57
RTS0041253,64
RTS0041254,61
RTS0041255,64
RTS0041256,52
RTS0041257,80
RTS0041258,64
RTS0041259,69
RTS0041260,96
RTS0041261,98
RTS0041262,75
RTS0041263,89
RTS0041265,91
RTS0041266,58
RTS0041267,45
RTS0041268,59
RTS0041269,59
RTS0041270,50
RTS0041271,63
RTS0041272,55
RTS0041273,42
RTS0041274,52
RTS0041275,74
RTS0041276,61
RTS0041277,54
RTS0041278,72
RTS0041279,63
RTS0041280,62
RTS0041281,48
RTS0041282,43
RTS0041283,57
RTS0041284,46
RTS0041285,50
RTS0041286,52
RTS0041287,57
RTS0041288,42
RTS0041289,69
RTS0041290,49
RTS0041291,67
RTS0041292,50
RTS0041293,55
RTS0041294,44
RTS0041295,55
RTS0041296,74
RTS0041297,59
RTS0041298,58
RTS0041299,55
RTS0041300,60
RTS0041301,51
RTS0041302,69
RTS0041303,68
RTS0041304,64
RTS0041305,50
RTS0041306,53
RTS0041307,51
RTS0041308,67
RTS0041309,69
RTS0041310,65
RTS0041311,46
RTS0041312,38
RTS0041313,42
RTS0041314,65
RTS0041315,45
RTS0041316,210
RTS0041317,131
RTS0041318,233
RTS0041319,152
RTS0041320,118
RTS0041321,73
RTS0041322,62
RTS0041323,53
RTS0041324,83
RTS0041325,70
RTS0041326,63
RTS0041327,66
RTS0041328,78
RTS0041329,60
RTS0041330,56
RTS0041331,44
RTS0041332,49
RTS0041333,51
RTS0041334,55
RTS0041335,63
RTS0041346,189
RTS0041347,149
RTS0041348,164
RTS0041349,196
RTS0041350,303
RTS0041351,58
RTS0041352,52
RTS0041353,49
RTS0041354,58
RTS0041355,56
RTS0041356,54
RTS0041357,41
RTS0041358,45
RTS0041359,52
RTS0041360,48
RTS0041361,72
RTS0041362,65
RTS0041363,66
RTS0041364,73
RTS0041365,91
RTS0041366,46
RTS0041367,51
RTS0041368,67
RTS0041369,38
RTS0041370,37
RTS0041371,59
RTS0041372,63
RTS0041373,34
RTS0041374,49
RTS0041375,52
RTS0041376,84
RTS0041377,54
RTS0041378,38
RTS0041379,24
RTS0041380,57
RTS0041381,77
RTS0041382,76
RTS0041383,73
RTS0041384,81
RTS0041385,101
RTS0041386,54
RTS0041387,45
RTS0041388,59
RTS0041389,44
RTS0041390,61
RTS0041391,83
RTS0041392,84
RTS0041393,76
RTS0041394,122
RTS0041395,85
RTS0041396,55
RTS0041397,44
RTS0041398,59
RTS0041399,50
RTS0041400,47
RTS0041401,56
RTS0041402,74
RTS0041403,46
RTS0041404,42
RTS0041405,60
RTS0041406,62
RTS0041407,51
RTS0041408,40
RTS0041409,60
RTS0041410,44
RTS0041411,37
RTS0041412,44
RTS0041413,59
RTS0041414,51
RTS0041415,56
RTS0041416,42
RTS0041417,38
RTS0041418,63
RTS0041419,60
RTS0041420,44
RTS0041421,36
RTS0041422,53
RTS0041423,38
RTS0041424,50
RTS0041425,46
RTS0041426,53
RTS0041427,44
RTS0041428,54
RTS0041429,59
RTS0041430,65
RTS0041431,48
RTS0041432,44
RTS0041433,49
RTS0041434,53
RTS0041435,42
RTS0041436,59
RTS0041437,54
RTS0041438,46
RTS0041439,61
RTS0041440,52
RTS0041441,44
RTS0041442,40
RTS0041443,53
RTS0041444,76
RTS0041445,49
RTS0041446,54
RTS0041447,54
RTS0041448,57
RTS0041449,49
RTS0041450,63
RTS0041451,61
RTS0041452,54
RTS0041453,64
RTS0041454,62
RTS0041455,51
RTS0041456,44
RTS0041457,56
RTS0041458,40
RTS0041459,55
RTS0041460,36
RTS0041461,49
RTS0041462,46
RTS0041463,54
RTS0041464,49
RTS0041465,44
RTS0041466,77
RTS0041467,91
RTS0041468,114
RTS0041469,102
RTS0041470,194
RTS0041471,82
RTS0041472,54
RTS0041473,58
RTS0041474,55
RTS0041475,76
RTS0041476,70
RTS0041477,56
RTS0041478,44
RTS0041479,61
RTS0041480,44
RTS0041481,44
RTS0041482,45
RTS0041483,42
RTS0041484,39
RTS0041485,40
RTS0041486,99
RTS0041487,152
RTS0041488,132
RTS0041489,90
RTS0041490,93
RTS0041491,81
RTS0041492,41
RTS0041493,42
RTS0041494,47
RTS0041495,58
RTS0041496,132
RTS0041497,98
RTS0041498,108
RTS0041499,112
RTS0041500,79
RTS0041501,170
RTS0041502,104
RTS0041503,138
RTS0041504,179
RTS0041505,151
RTS0041506,54
RTS0041507,32
RTS0041508,36
RTS0041509,41
RTS0041510,51
RTS0041511,53
RTS0041512,51
RTS0041513,43
RTS0041514,44
RTS0041515,48
RTS0041516,51
RTS0041517,57
RTS0041518,28
RTS0041519,40
RTS0041520,48
RTS0041521,41
RTS0041522,46
RTS0041523,54
RTS0041524,60
RTS0041525,46
RTS0041526,848
RTS0041527,2011
RTS0041528,1996
RTS0041529,345
RTS0041530,1043
RTS0041531,57
RTS0041532,65
RTS0041533,47
RTS0041534,75
RTS0041535,43
RTS0041536,41
RTS0041537,50
RTS0041538,49
RTS0041540,38
RTS0041541,44
RTS0041542,35
RTS0041543,31
RTS0041544,56
RTS0041545,48
RTS0041546,38
RTS0041547,61
RTS0041548,41
RTS0041549,50
RTS0041550,46
RTS0041551,55
RTS0041552,45
RTS0041553,40
RTS0041554,46
RTS0041555,49
RTS0041556,43
RTS0041557,28
RTS0041558,43
RTS0041559,45
RTS0041560,39
RTS0041561,47
RTS0041562,56
RTS0041563,69
RTS0041564,63
RTS0041565,68
RTS0041566,120
RTS0041567,207
RTS0041568,225
RTS0041569,96
RTS0041570,129
RTS0041571,32
RTS0041572,34
RTS0041573,44
RTS0041574,32
RTS0041575,51
RTS0041576,48
RTS0041577,62
RTS0041578,82
RTS0041579,87
RTS0041580,115
RTS0041581,93
RTS0041582,114
RTS0041583,82
RTS0041584,91
RTS0041585,75
RTS0041586,60
RTS0041587,87
RTS0041588,58
RTS0041589,76
RTS0041590,45
RTS0041591,34
RTS0041592,55
RTS0041593,61
RTS0041594,39
RTS0041595,29
RTS0041596,54
RTS0041597,40
RTS0041598,60
RTS0041599,52
RTS0041600,53
RTS0041601,42
RTS0041602,48
RTS0041603,48
RTS0041604,61
RTS0041605,51
RTS0041606,61
RTS0041607,47
RTS0041608,45
RTS0041609,110
RTS0041610,56
RTS0041611,75
RTS0041612,130
RTS0041613,96
RTS0041614,74
RTS0041615,150
RTS0041616,57
RTS0041617,58
RTS0041618,38
RTS0041619,55
RTS0041620,69
RTS0041621,57
RTS0041622,33
RTS0041623,61
RTS0041624,53
RTS0041625,58
RTS0041626,128
RTS0041627,92
RTS0041628,90
RTS0041629,110
RTS0041630,110
RTS0041631,76
RTS0041632,59
RTS0041633,77
RTS0041634,82
RTS0041635,71
RTS0041636,279
RTS0041637,328
RTS0041638,420
RTS0041639,206
RTS0041640,306
RTS0041641,67
RTS0041642,58
RTS0041643,63
RTS0041644,44
RTS0041645,61
RTS0041646,43
RTS0041647,50
RTS0041648,55
RTS0041649,42
RTS0041650,42
RTS0041651,56
RTS0041652,58
RTS0041653,54
RTS0041654,55
RTS0041655,48
RTS0041656,42
RTS0041657,79
RTS0041658,72
RTS0041659,51
RTS0041660,45
RTS0041661,85
RTS0041662,68
RTS0041663,39
RTS0041664,43
RTS0041665,54
RTS0041666,63
RTS0041667,72
RTS0041668,51
RTS0041669,64
RTS0041670,65
RTS0041671,69
RTS0041672,40
RTS0041673,30
RTS0041674,46
RTS0041675,51
RTS0041676,48
RTS0041677,59
RTS0041678,43
RTS0041679,72
RTS0041680,56
RTS0041681,56
RTS0041682,60
RTS0041683,51
RTS0041684,87
RTS0041685,82
RTS0041686,432
RTS0041687,181
RTS0041688,369
RTS0041689,310
RTS0041690,860
RTS0041691,123
RTS0041692,60
RTS0041693,74
RTS0041694,49
RTS0041695,66
RTS0041696,66
RTS0041697,43
RTS0041698,43
RTS0041699,45
RTS0041700,39
RTS0041701,57
RTS0041702,36
RTS0041703,54
RTS0041704,75
RTS0041705,71
RTS0041706,76
RTS0041707,64
RTS0041708,87
RTS0041709,85
RTS0041710,70
RTS0041711,46
RTS0041712,70
RTS0041713,52
RTS0041714,76
RTS0041715,32
RTS0041716,1071
RTS0041717,720
RTS0041718,1007
RTS0041719,853
RTS0041720,812
RTS0041721,126
RTS0041722,108
RTS0041723,90
RTS0041724,176
RTS0041725,167
RTS0041726,46
RTS0041727,50
RTS0041728,41
RTS0041729,41
RTS0041730,57
RTS0041731,63
RTS0041732,40
RTS0041733,48
RTS0041734,44
RTS0041735,77
RTS0041736,41
RTS0041737,46
RTS0041738,54
RTS0041739,64
RTS0041740,32
RTS0041741,64
RTS0041742,56
RTS0041743,66
RTS0041744,70
RTS0041745,61
RTS0041746,111
RTS0041747,145
RTS0041748,95
RTS0041749,91
RTS0041750,106
RTS0041751,130
RTS0041752,63
RTS0041753,186
RTS0041754,194
RTS0041755,171
RTS0041756,115
RTS0041757,68
RTS0041758,86
RTS0041759,102
RTS0041760,74
RTS0041761,56
RTS0041762,45
RTS0041763,62
RTS0041764,39
RTS0041765,66
RTS0041766,57
RTS0041767,37
RTS0041768,38
RTS0041769,48
RTS0041770,51
RTS0041771,44
RTS0041772,49
RTS0041773,34
RTS0041774,52
RTS0041775,56
RTS0041776,94
RTS0041777,84
RTS0041778,82
RTS0041779,79
RTS0041780,70
RTS0041781,50
RTS0041782,85
RTS0041783,47
RTS0041784,80
RTS0041785,100
RTS0041786,104
RTS0041787,115
RTS0041788,95
RTS0041789,92
RTS0041790,110
RTS0041791,141
RTS0041793,138
RTS0041794,112
RTS0041795,123
RTS0041796,39
RTS0041797,62
RTS0041798,54
RTS0041799,55
RTS0041800,37
RTS0041801,30
RTS0041802,50
RTS0041803,38
RTS0041804,52
RTS0041805,53
RTS0041806,43
RTS0041807,50
RTS0041808,62
RTS0041809,43
RTS0041810,66
RTS0041811,199
RTS0041812,192
RTS0041813,211
RTS0041814,136
RTS0041815,157
RTS0041816,78
RTS0041817,87
RTS0041818,55
RTS0041819,91
RTS0041820,87
RTS0041821,121
RTS0041822,101
RTS0041823,43
RTS0041824,103
RTS0041825,60
RTS0041826,61
RTS0041827,79
RTS0041828,58
RTS0041829,57
RTS0041830,37
RTS0041831,55
RTS0041832,74
RTS0041833,80
RTS0041834,86
RTS0041835,67
RTS0041836,99
RTS0041837,88
RTS0041838,52
RTS0041839,80
RTS0041840,64
RTS0041841,33
RTS0041842,34
RTS0041843,45
RTS0041844,59
RTS0041845,44
RTS0041846,34
RTS0041847,39
RTS0041848,51
RTS0041849,44
RTS0041850,32
RTS0041851,54
RTS0041852,53
RTS0041853,61
RTS0041854,55
RTS0041855,61
RTS0041856,45
RTS0041857,55
RTS0041858,64
RTS0041859,49
RTS0041860,53
RTS0041861,66
RTS0041862,46
RTS0041863,54
RTS0041864,62
RTS0041865,67
RTS0041866,69
RTS0041867,67
RTS0041868,59
RTS0041869,39
RTS0041870,45
RTS0041871,75
RTS0041872,62
RTS0041873,126
RTS0041874,123
RTS0041875,74
RTS0041876,95
RTS0041877,116
RTS0041878,83
RTS0041879,156
RTS0041880,171
RTS0041881,184
RTS0041882,210
RTS0041883,258
RTS0041884,159
RTS0041885,261
RTS0041886,506
RTS0041887,866
RTS0041888,999
RTS0041889,533
RTS0041890,638
RTS0041891,374
RTS0041892,280
RTS0041893,356
RTS0041894,146
RTS0041895,210
RTS0041896,441
RTS0041897,207
RTS0041898,349
RTS0041899,261
RTS0041900,68
RTS0041901,84
RTS0041902,59
RTS0041903,75
RTS0041904,81
RTS0041905,116
RTS0041906,2648
RTS0041907,59
RTS0041908,839
RTS0041909,53
RTS0041910,579
RTS0041911,48
RTS0041912,54
RTS0041913,69
RTS0041914,43
RTS0041915,72
RTS0041916,1316
RTS0041917,1502
RTS0041918,1768
RTS0041919,3292
RTS0041920,1721
RTS0041922,58
RTS0041923,49
RTS0041924,55
RTS0041925,53
RTS0041926,33
RTS0041927,45
RTS0041928,52
RTS0041929,43
RTS0041930,73
RTS0041931,55
RTS0041932,83
RTS0041933,58
RTS0041934,35
RTS0041935,35
RTS0041936,48
RTS0041937,59
RTS0041938,64
RTS0041939,47
RTS0041940,55
RTS0041941,47
RTS0041942,48
RTS0041943,42
RTS0041944,67
RTS0041945,54
RTS0041946,54
RTS0041947,53
RTS0041948,55
RTS0041949,47
RTS0041950,44
RTS0041951,56
RTS0041952,65
RTS0041953,47
RTS0041954,90
RTS0041955,83
RTS0041956,195
RTS0041957,178
RTS0041958,241
RTS0041959,217
RTS0041960,106
RTS0041961,75
RTS0041962,89
RTS0041963,98
RTS0041964,165
RTS0041965,109
RTS0041966,39
RTS0041967,66
RTS0041968,58
RTS0041969,53
RTS0041971,217
RTS0041972,267
RTS0041973,191
RTS0041974,128
RTS0041975,260
RTS0041976,68
RTS0041977,178
RTS0041978,152
RTS0041979,86
RTS0041980,106
RTS0041981,295
RTS0041982,267
RTS0041983,309
RTS0041984,241
RTS0041985,384
RTS0041986,72
RTS0041987,132
RTS0041988,73
RTS0041989,65
RTS0041990,101
RTS0041991,59
RTS0041992,75
RTS0041993,54
RTS0041994,59
RTS0041995,51
RTS0041996,42
RTS0041997,58
RTS0041998,53
RTS0041999,56
RTS0042000,61
RTS0042001,47
RTS0042002,47
RTS0042003,40
RTS0042004,35
RTS0042005,50
RTS0042006,46
RTS0042007,67
RTS0042008,49
RTS0042009,60
RTS0042010,44
RTS0042011,146
RTS0042012,137
RTS0042013,175
RTS0042014,75
RTS0042015,110
RTS0042016,41
RTS0042017,51
RTS0042018,34
RTS0042019,59
RTS0042020,41
RTS0042021,269
RTS0042022,188
RTS0042023,291
RTS0042024,267
RTS0042025,250
RTS0042026,54
RTS0042027,51
RTS0042028,37
RTS0042029,44
RTS0042030,22
RTS0042031,78
RTS0042032,74
RTS0042033,65
RTS0042034,72
RTS0042035,106
RTS0042036,84
RTS0042037,189
RTS0042038,115
RTS0042039,96
RTS0042040,88
RTS0042041,45
RTS0042042,39
RTS0042043,36
RTS0042044,62
RTS0042045,48
RTS0042046,374
RTS0042047,309
RTS0042048,203
RTS0042049,216
RTS0042050,189
RTS0042051,71
RTS0042052,76
RTS0042053,69
RTS0042054,54
RTS0042055,48
RTS0042056,97
RTS0042057,63
RTS0042058,60
RTS0042059,66
RTS0042060,78
RTS0042061,63
RTS0042062,61
RTS0042063,59
RTS0042064,52
RTS0042065,64
RTS0042066,68
RTS0042067,76
RTS0042068,70
RTS0042069,62
RTS0042071,43
RTS0042072,42
RTS0042073,38
RTS0042074,51
RTS0042075,59
RTS0042076,56
RTS0042077,30
RTS0042078,29
RTS0042079,50
RTS0042080,27
RTS0042081,235
RTS0042082,165
RTS0042083,80
RTS0042084,152
RTS0042085,102
RTS0042086,43
RTS0042087,49
RTS0042088,31
RTS0042089,46
RTS0042090,53
RTS0042091,60
RTS0042092,65
RTS0042093,49
RTS0042094,48
RTS0042095,56
RTS0042096,59
RTS0042097,43
RTS0042098,43
RTS0042099,57
RTS0042100,55
RTS0042101,84
RTS0042102,62
RTS0042103,53
RTS0042104,41
RTS0042105,52
RTS0042106,77
RTS0042107,44
RTS0042108,45
RTS0042109,68
RTS0042110,70
RTS0042111,72
RTS0042112,60
RTS0042113,66
RTS0042114,54
RTS0042115,54
RTS0042116,44
RTS0042117,55
RTS0042118,39
RTS0042119,47
RTS0042120,52
RTS0042121,69
RTS0042122,52
RTS0042123,65
RTS0042124,44
RTS0042125,53
RTS0042126,57
RTS0042127,62
RTS0042128,55
RTS0042129,48
RTS0042130,61
RTS0042131,65
RTS0042132,51
RTS0042133,65
RTS0042134,50
RTS0042135,54
RTS0042136,55
RTS0042137,74
RTS0042138,39
RTS0042139,58
RTS0042140,70
RTS0042141,56
RTS0042142,62
RTS0042143,64
RTS0042144,56
RTS0042145,37
RTS0042146,343
RTS0042147,206
RTS0042148,296
RTS0042149,179
RTS0042150,280
RTS0042151,62
RTS0042152,55
RTS0042153,53
RTS0042154,66
RTS0042155,56
RTS0042156,57
RTS0042157,41
RTS0042158,64
RTS0042159,54
RTS0042160,55
RTS0042161,53
RTS0042162,40
RTS0042163,45
RTS0042164,63
RTS0042165,41
RTS0042166,74
RTS0042167,76
RTS0042168,63
RTS0042169,65
RTS0042170,74
RTS0042171,64
RTS0042172,51
RTS0042173,62
RTS0042174,63
RTS0042175,63
RTS0042176,33
RTS0042177,62
RTS0042178,63
RTS0042179,48
RTS0042180,75
RTS0042181,52
RTS0042182,101
RTS0042183,102
RTS0042184,115
RTS0042185,50
RTS0042186,64
RTS0042187,48
RTS0042188,50
RTS0042189,65
RTS0042190,51
RTS0042191,75
RTS0042192,56
RTS0042193,63
RTS0042194,79
RTS0042195,51
RTS0042196,55
RTS0042197,52
RTS0042198,26
RTS0042199,66
RTS0042200,36
RTS0042201,44
RTS0042202,44
RTS0042203,49
RTS0042204,37
RTS0042205,44
RTS0042206,41
RTS0042207,53
RTS0042208,58
RTS0042209,51
RTS0042210,38
RTS0042211,36
RTS0042212,63
RTS0042213,40
RTS0042214,45
RTS0042215,61
RTS0042216,73
RTS0042217,59
RTS0042218,48
RTS0042219,44
RTS0042220,58
RTS0042221,44
RTS0042222,52
RTS0042223,46
RTS0042224,67
RTS0042225,53
RTS0042226,49
RTS0042227,46
RTS0042228,51
RTS0042229,52
RTS0042230,46
RTS0042231,45
RTS0042232,68
RTS0042233,95
RTS0042234,64
RTS0042235,45
RTS0042236,65
RTS0042237,48
RTS0042238,56
RTS0042239,65
RTS0042240,47
RTS0042241,50
RTS0042242,41
RTS0042243,53
RTS0042244,48
RTS0042245,42
RTS0042246,202
RTS0042247,203
RTS0042248,437
RTS0042249,175
RTS0042250,212
RTS0042251,53
RTS0042252,49
RTS0042253,55
RTS0042254,50
RTS0042255,51
RTS0042256,167
RTS0042257,70
RTS0042258,56
RTS0042259,74
RTS0042260,70
RTS0042261,169
RTS0042262,101
RTS0042263,167
RTS0042264,186
RTS0042265,136
RTS0042266,54
RTS0042267,59
RTS0042268,49
RTS0042269,26
RTS0042270,49
RTS0042271,43
RTS0042272,41
RTS0042273,52
RTS0042274,44
RTS0042275,45
RTS0042276,189
RTS0042277,131
RTS0042278,68
RTS0042279,143
RTS0042280,80
RTS0042281,37
RTS0042282,28
RTS0042283,52
RTS0042284,40
RTS0042285,38
RTS0042286,45
RTS0042287,55
RTS0042288,78
RTS0042289,67
RTS0042290,72
RTS0042291,222
RTS0042292,309
RTS0042293,187
RTS0042294,170
RTS0042295,186
RTS0042296,50
RTS0042297,45
RTS0042298,54
RTS0042299,52
RTS0042300,62
RTS0042301,101
RTS0042302,100
RTS0042303,78
RTS0042304,115
RTS0042305,95
RTS0042306,66
RTS0042307,67
RTS0042308,59
RTS0042309,64
RTS0042310,84
RTS0042311,52
RTS0042312,61
RTS0042313,63
RTS0042314,60
RTS0042315,56
RTS0042316,58
RTS0042317,68
RTS0042318,42
RTS0042319,67
RTS0042320,45
RTS0042321,73
RTS0042322,43
RTS0042323,66
RTS0042324,80
RTS0042325,41
RTS0042326,58
RTS0042327,51
RTS0042328,59
RTS0042329,68
RTS0042330,67
RTS0042331,66
RTS0042332,89
RTS0042333,67
RTS0042334,81
RTS0042335,50
RTS0042336,47
RTS0042337,68
RTS0042338,35
RTS0042339,47
RTS0042340,57
RTS0042341,110
RTS0042342,66
RTS0042343,103
RTS0042344,122
RTS0042345,54
RTS0042346,53
RTS0042347,64
RTS0042348,37
RTS0042349,48
RTS0042350,44
RTS0042351,29
RTS0042352,58
RTS0042353,70
RTS0042354,59
RTS0042355,39
RTS0042356,46
RTS0042357,70
RTS0042358,58
RTS0042359,59
RTS0042360,53
RTS0042361,61
RTS0042362,109
RTS0042363,148
RTS0042364,89
RTS0042365,109
RTS0042366,38
RTS0042367,55
RTS0042368,52
RTS0042369,53
RTS0042370,52
RTS0042371,69
RTS0042372,55
RTS0042373,72
RTS0042374,48
RTS0042375,47
RTS0042376,44
RTS0042377,38
RTS0042378,28
RTS0042379,49
RTS0042380,33
RTS0042381,230
RTS0042382,304
RTS0042383,281
RTS0042384,267
RTS0042385,283
RTS0042386,57
RTS0042387,47
RTS0042388,47
RTS0042389,61
RTS0042390,48
RTS0042391,41
RTS0042392,68
RTS0042393,45
RTS0042394,45
RTS0042395,53
RTS0042396,35
RTS0042397,38
RTS0042398,33
RTS0042399,62
RTS0042400,54
RTS0042401,98
RTS0042402,94
RTS0042403,34
RTS0042404,74
RTS0042405,84
RTS0042406,75
RTS0042407,33
RTS0042408,55
RTS0042409,40
RTS0042410,56
RTS0042411,52
RTS0042412,51
RTS0042413,64
RTS0042414,79
RTS0042415,56
RTS0042416,163
RTS0042417,285
RTS0042418,278
RTS0042419,239
RTS0042420,204
RTS0042421,43
RTS0042422,49
RTS0042423,52
RTS0042424,51
RTS0042425,49
RTS0042426,62
RTS0042427,69
RTS0042428,71
RTS0042429,78
RTS0042430,77
RTS0042431,65
RTS0042432,89
RTS0042433,54
RTS0042434,127
RTS0042435,71
RTS0042436,56
RTS0042437,46
RTS0042438,59
RTS0042439,63
RTS0042440,50
RTS0042441,63
RTS0042442,60
RTS0042443,57
RTS0042444,72
RTS0042445,61
RTS0042446,78
RTS0042447,50
RTS0042448,71
RTS0042449,70
RTS0042450,59
RTS0042451,68
RTS0042452,69
RTS0042453,108
RTS0042454,73
RTS0042455,60
RTS0042456,50
RTS0042457,51
RTS0042458,75
RTS0042460,60
RTS0042461,198
RTS0042462,122
RTS0042463,123
RTS0042464,180
RTS0042465,109
RTS0042466,62
RTS0042467,48
RTS0042468,64
RTS0042469,60
RTS0042470,57
RTS0042471,49
RTS0042472,49
RTS0042473,71
RTS0042474,52
RTS0042475,62
RTS0042476,59
RTS0042477,47
RTS0042478,45
RTS0042479,53
RTS0042480,39
RTS0042481,284
RTS0042482,407
RTS0042483,1249
RTS0042484,1023
RTS0042485,311
RTS0042486,59
RTS0042487,49
RTS0042488,49
RTS0042489,60
RTS0042490,48
RTS0042491,37
RTS0042492,59
RTS0042493,48
RTS0042494,21
RTS0042495,47
RTS0042496,64
RTS0042497,80
RTS0042498,51
RTS0042499,95
RTS0042500,75
RTS0042501,58
RTS0042502,41
RTS0042503,40
RTS0042504,32
RTS0042505,59
RTS0042506,29
RTS0042507,81
RTS0042508,46
RTS0042509,55
RTS0042510,45
RTS0042515,49
RTS0042522,40
RTS0042526,47
RTS0042527,35
RTS0042528,43
RTS0042529,38
RTS0042530,31
RTS0042531,53
RTS0042532,54
RTS0042533,74
RTS0042534,61
RTS0042535,50
RTS0042536,43
RTS0042537,51
RTS0042538,57
RTS0042539,59
RTS0042540,62
RTS0042541,34
RTS0042542,49
RTS0042543,44
RTS0042544,34
RTS0042545,40
RTS0042546,26
RTS0042547,29
RTS0042548,45
RTS0042549,35
RTS0042550,39
RTS0042551,59
RTS0042552,42
RTS0042553,44
RTS0042554,46
RTS0042555,42
RTS0042556,55
RTS0042557,44
RTS0042558,45
RTS0042559,50
RTS0042560,46
RTS0042561,34
RTS0042562,36
RTS0042563,67
RTS0042564,42
RTS0042565,51
RTS0042566,124
RTS0042567,117
RTS0042568,137
RTS0042569,198
RTS0042570,116
RTS0042571,192
RTS0042572,157
RTS0042573,222
RTS0042574,241
RTS0042575,148
RTS0042576,55
RTS0042577,87
RTS0042578,51
RTS0042579,61
RTS0042580,62
RTS0042581,64
RTS0042582,46
RTS0042583,141
RTS0042584,66
RTS0042585,45
RTS0042586,187
RTS0042587,298
RTS0042588,235
RTS0042589,186
RTS0042590,199
RTS0042591,54
RTS0042592,41
RTS0042593,38
RTS0042594,49
RTS0042595,43
RTS0042596,62
RTS0042597,52
RTS0042598,52
RTS0042599,45
RTS0042600,44
RTS0042601,38
RTS0042602,51
RTS0042603,45
RTS0042604,52
RTS0042605,44
RTS0042606,57
RTS0042607,50
RTS0042608,75
RTS0042609,66
RTS0042610,63
RTS0042611,92
RTS0042612,120
RTS0042613,86
RTS0042614,99
RTS0042615,124
RTS0042616,46
RTS0042617,62
RTS0042618,52
RTS0042619,67
RTS0042620,59
RTS0042621,30
RTS0042622,38
RTS0042623,57
RTS0042624,46
RTS0042625,29
RTS0042626,62
RTS0042627,77
RTS0042628,40
RTS0042629,54
RTS0042630,50
RTS0042631,41
RTS0042633,37
RTS0042634,37
RTS0042635,43
RTS0042636,349
RTS0042637,159
RTS0042638,310
RTS0042639,185
RTS0042640,150
RTS0042641,63
RTS0042642,66
RTS0042643,38
RTS0042644,43
RTS0042645,55
RTS0042646,207
RTS0042647,217
RTS0042648,391
RTS0042649,451
RTS0042650,250
RTS0042651,42
RTS0042652,32
RTS0042653,27
RTS0042654,34
RTS0042655,47
RTS0042656,57
RTS0042657,41
RTS0042658,44
RTS0042659,59
RTS0042660,41
RTS0042661,106
RTS0042662,83
RTS0042663,134
RTS0042664,59
RTS0042665,118
RTS0042666,39
RTS0042667,53
RTS0042668,41
RTS0042669,51
RTS0042670,42
RTS0042671,73
RTS0042672,43
RTS0042673,55
RTS0042674,52
RTS0042675,64
RTS0042676,45
RTS0042678,61
RTS0042679,88
RTS0042680,76
RTS0042681,479
RTS0042682,344
RTS0042683,311
RTS0042684,170
RTS0042685,346
RTS0042686,60
RTS0042687,41
RTS0042688,47
RTS0042689,45
RTS0042690,40
RTS0042691,59
RTS0042692,41
RTS0042693,40
RTS0042694,5
RTS0042695,49
RTS0042696,44
RTS0042697,52
RTS0042698,35
RTS0042699,39
RTS0042700,61
RTS0042701,54
RTS0042702,46
RTS0042703,50
RTS0042704,46
RTS0042705,66
RTS0042706,58
RTS0042707,36
RTS0042708,71
RTS0042709,54
RTS0042710,67
RTS0042711,442
RTS0042712,473
RTS0042713,217
RTS0042714,267
RTS0042715,237
RTS0042716,36
RTS0042717,43
RTS0042718,53
RTS0042719,33
RTS0042720,56
RTS0042721,72
RTS0042722,48
RTS0042723,48
RTS0042724,70
RTS0042725,58
RTS0042726,51
RTS0042727,39
RTS0042728,57
RTS0042729,47
RTS0042730,65
RTS0042731,30
RTS0042732,42
RTS0042733,68
RTS0042734,44
RTS0042735,44
RTS0042736,67
RTS0042737,84
RTS0042738,76
RTS0042739,65
RTS0042740,67
RTS0042741,126
RTS0042742,141
RTS0042743,79
RTS0042744,99
RTS0042745,67
RTS0042746,105
RTS0042747,88
RTS0042748,62
RTS0042749,67
RTS0042750,67
RTS0042751,44
RTS0042752,64
RTS0042753,71
RTS0042754,36
RTS0042755,50
RTS0042756,53
RTS0042757,78
RTS0042758,39
RTS0042759,33
RTS0042760,44
RTS0042761,38
RTS0042762,34
RTS0042763,30
RTS0042764,51
RTS0042765,37
RTS0042766,67
RTS0042767,58
RTS0042768,58
RTS0042769,73
RTS0042770,60
RTS0042771,68
RTS0042772,92
RTS0042773,66
RTS0042774,76
RTS0042775,63
RTS0042776,36
RTS0042777,55
RTS0042778,60
RTS0042779,64
RTS0042780,58
RTS0042781,63
RTS0042782,55
RTS0042783,58
RTS0042784,55
RTS0042785,47
RTS0042786,151
RTS0042787,88
RTS0042788,123
RTS0042789,90
RTS0042790,108
RTS0042791,101
RTS0042792,55
RTS0042793,72
RTS0042794,77
RTS0042795,62
RTS0042796,72
RTS0042797,87
RTS0042798,36
RTS0042799,73
RTS0042800,48
RTS0042801,72
RTS0042802,77
RTS0042803,40
RTS0042804,55
RTS0042805,68
RTS0042806,56
RTS0042807,73
RTS0042808,95
RTS0042809,70
RTS0042810,78
RTS0042811,115
RTS0042812,203
RTS0042813,119
RTS0042814,102
RTS0042815,129
RTS0042816,56
RTS0042817,74
RTS0042818,73
RTS0042819,83
RTS0042820,41
RTS0042821,58
RTS0042822,50
RTS0042823,44
RTS0042824,46
RTS0042825,39
RTS0042826,61
RTS0042827,63
RTS0042828,59
RTS0042829,71
RTS0042830,87
RTS0042831,82
RTS0042832,75
RTS0042833,61
RTS0042834,61
RTS0042835,52
RTS0042836,139
RTS0042837,102
RTS0042838,141
RTS0042839,121
RTS0042840,165
RTS0042841,109
RTS0042842,186
RTS0042843,109
RTS0042844,186
RTS0042845,111
RTS0042846,42
RTS0042847,119
RTS0042848,149
RTS0042849,51
RTS0042850,54
RTS0042851,88
RTS0042852,58
RTS0042853,94
RTS0042854,85
RTS0042855,60
RTS0042856,110
RTS0042857,110
RTS0042858,186
RTS0042859,255
RTS0042860,166
RTS0042861,47
RTS0042862,57
RTS0042863,73
RTS0042864,47
RTS0042865,49
RTS0042866,79
RTS0042867,80
RTS0042868,54
RTS0042869,82
RTS0042870,76
RTS0042871,63
RTS0042872,44
RTS0042873,44
RTS0042874,37
RTS0042875,60
RTS0042876,112
RTS0042877,82
RTS0042878,91
RTS0042879,71
RTS0042880,97
RTS0042881,96
RTS0042882,96
RTS0042883,168
RTS0042884,200
RTS0042885,148
RTS0042886,63
RTS0042887,49
RTS0042888,60
RTS0042889,52
RTS0042890,71
RTS0042891,41
RTS0042892,58
RTS0042893,55
RTS0042894,42
RTS0042895,38
RTS0042896,265
RTS0042897,175
RTS0042898,149
RTS0042899,221
RTS0042900,213
RTS0042901,59
RTS0042902,47
RTS0042903,36
RTS0042904,52
RTS0042905,65
RTS0042906,48
RTS0042907,38
RTS0042908,44
RTS0042909,46
RTS0042910,44
RTS0042911,53
RTS0042912,54
RTS0042913,62
RTS0042914,40
RTS0042915,46
RTS0042916,58
RTS0042917,58
RTS0042918,72
RTS0042919,53
RTS0042920,56
RTS0042921,77
RTS0042922,50
RTS0042923,80
RTS0042924,41
RTS0042925,83
RTS0042926,52
RTS0042927,39
RTS0042928,56
RTS0042929,57
RTS0042930,57
RTS0042931,58
RTS0042932,63
RTS0042933,66
RTS0042934,69
RTS0042935,61
RTS0042936,57
RTS0042937,41
RTS0042938,74
RTS0042939,50
RTS0042940,57
RTS0042941,350
RTS0042942,398
RTS0042943,578
RTS0042944,346
RTS0042945,242
RTS0042946,58
RTS0042947,86
RTS0042948,59
RTS0042949,62
RTS0042950,60
RTS0042951,68
RTS0042952,67
RTS0042953,55
RTS0042954,50
RTS0042955,60
RTS0042956,49
RTS0042957,49
RTS0042958,42
RTS0042959,60
RTS0042960,85
RTS0042961,83
RTS0042962,59
RTS0042963,60
RTS0042964,87
RTS0042965,101
RTS0042966,45
RTS0042967,60
RTS0042968,71
RTS0042969,64
RTS0042970,76
RTS0042971,435
RTS0042972,180
RTS0042973,257
RTS0042974,192
RTS0042975,187
RTS0042976,160
RTS0042977,135
RTS0042978,134
RTS0042979,101
RTS0042980,99
RTS0042981,229
RTS0042982,139
RTS0042983,242
RTS0042984,175
RTS0042985,163
RTS0042986,45
RTS0042987,48
RTS0042988,77
RTS0042989,51
RTS0042990,41
RTS0042991,56
RTS0042992,66
RTS0042993,53
RTS0042994,56
RTS0042995,79
RTS0042996,56
RTS0042997,51
RTS0042998,52
RTS0042999,48
RTS0043000,62
RTS0043001,64
RTS0043002,51
RTS0043003,59
RTS0043004,58
RTS0043005,69
RTS0043006,84
RTS0043007,99
RTS0043008,84
RTS0043009,74
RTS0043010,72
RTS0043011,56
RTS0043012,84
RTS0043013,85
RTS0043014,93
RTS0043015,71
RTS0043016,82
RTS0043017,112
RTS0043018,72
RTS0043019,195
RTS0043020,101
RTS0043021,50
RTS0043022,62
RTS0043023,58
RTS0043024,55
RTS0043025,71
RTS0043026,43
RTS0043027,66
RTS0043028,61
RTS0043029,39
RTS0043030,55
RTS0043031,61
RTS0043032,79
RTS0043033,84
RTS0043034,71
RTS0043035,58
RTS0043036,96
RTS0043037,63
RTS0043038,98
RTS0043039,72
RTS0043040,124
RTS0043041,56
RTS0043042,45
RTS0043043,42
RTS0043044,46
RTS0043045,41
RTS0043046,49
RTS0043047,83
RTS0043048,108
RTS0043049,90
RTS0043050,66
RTS0043051,87
RTS0043052,49
RTS0043053,52
RTS0043054,54
RTS0043055,44
RTS0043056,40
RTS0043057,57
RTS0043058,87
RTS0043059,63
RTS0043060,61
RTS0043061,1136
RTS0043062,367
RTS0043063,543
RTS0043064,372
RTS0043065,547
RTS0043066,66
RTS0043067,51
RTS0043068,52
RTS0043069,51
RTS0043070,63
RTS0043071,33
RTS0043072,52
RTS0043073,60
RTS0043074,46
RTS0043075,65
RTS0043076,42
RTS0043077,48
RTS0043078,38
RTS0043079,49
RTS0043080,61
RTS0043081,64
RTS0043082,41
RTS0043083,53
RTS0043084,41
RTS0043085,62
RTS0043086,52
RTS0043087,39
RTS0043088,46
RTS0043089,49
RTS0043090,49
RTS0043091,58
RTS0043092,45
RTS0043093,63
RTS0043094,102
RTS0043095,61
RTS0043096,48
RTS0043097,36
RTS0043098,56
RTS0043099,63
RTS0043100,49
RTS0043101,74
RTS0043102,49
RTS0043103,68
RTS0043104,70
RTS0043105,44
RTS0043106,147
RTS0043107,150
RTS0043108,58
RTS0043109,86
RTS0043110,102
RTS0043111,55
RTS0043112,66
RTS0043113,74
RTS0043114,56
RTS0043115,55
RTS0043116,89
RTS0043117,73
RTS0043118,40
RTS0043119,47
RTS0043120,58
RTS0043121,24
RTS0043122,44
RTS0043123,50
RTS0043124,48
RTS0043125,44
RTS0043126,63
RTS0043127,60
RTS0043128,69
RTS0043129,58
RTS0043130,61
RTS0043131,69
RTS0043132,52
RTS0043133,55
RTS0043134,46
RTS0043135,62
RTS0043136,70
RTS0043137,62
RTS0043138,84
RTS0043139,63
RTS0043140,67
RTS0043141,64
RTS0043142,92
RTS0043143,104
RTS0043144,94
RTS0043145,105
RTS0043146,49
RTS0043147,90
RTS0043148,63
RTS0043149,69
RTS0043150,31
RTS0043151,114
RTS0043152,83
RTS0043153,91
RTS0043154,67
RTS0043155,88
RTS0043156,1694
RTS0043157,1771
RTS0043159,1909
RTS0043160,4154
RTS0043161,55
RTS0043162,59
RTS0043163,57
RTS0043164,54
RTS0043165,56
RTS0043167,59
RTS0043168,102
RTS0043169,79
RTS0043170,108
RTS0043171,92
RTS0043172,164
RTS0043173,114
RTS0043174,151
RTS0043175,134
RTS0043176,47
RTS0043177,73
RTS0043178,81
RTS0043179,52
RTS0043180,54
RTS0043181,62
RTS0043182,54
RTS0043183,73
RTS0043184,57
RTS0043185,60
RTS0043186,196
RTS0043187,92
RTS0043188,138
RTS0043189,110
RTS0043190,138
RTS0043191,46
RTS0043192,64
RTS0043193,88
RTS0043194,47
RTS0043195,68
RTS0043196,67
RTS0043197,52
RTS0043198,57
RTS0043199,67
RTS0043200,50
RTS0043201,121
RTS0043202,175
RTS0043203,136
RTS0043204,183
RTS0043205,248
RTS0043206,104
RTS0043207,67
RTS0043208,91
RTS0043209,52
RTS0043210,61
RTS0043211,72
RTS0043212,74
RTS0043213,66
RTS0043214,57
RTS0043215,76
RTS0043216,113
RTS0043217,63
RTS0043218,74
RTS0043219,125
RTS0043220,118
RTS0043221,54
RTS0043222,66
RTS0043223,56
RTS0043224,39
RTS0043225,41
RTS0043226,157
RTS0043227,125
RTS0043228,109
RTS0043229,107
RTS0043230,104
RTS0043231,197
RTS0043232,188
RTS0043233,231
RTS0043234,70
RTS0043235,105
RTS0043236,31
RTS0043237,52
RTS0043238,33
RTS0043239,66
RTS0043240,71
RTS0043241,67
RTS0043242,73
RTS0043243,82
RTS0043244,43
RTS0043245,71
RTS0043246,71
RTS0043247,118
RTS0043248,64
RTS0043249,56
RTS0043250,100
RTS0043251,46
RTS0043252,62
RTS0043253,46
RTS0043254,50
RTS0043255,50
RTS0043256,66
RTS0043257,61
RTS0043258,61
RTS0043259,50
RTS0043260,64
RTS0043261,67
RTS0043262,81
RTS0043263,43
RTS0043264,62
RTS0043265,45
RTS0043266,68
RTS0043267,83
RTS0043268,42
RTS0043269,76
RTS0043270,122
RTS0043271,173
RTS0043272,145
RTS0043273,109
RTS0043274,167
RTS0043275,129
RTS0043276,51
RTS0043277,103
RTS0043278,83
RTS0043279,81
RTS0043280,52
RTS0043281,106
RTS0043282,182
RTS0043283,182
RTS0043284,198
RTS0043285,164
RTS0043286,111
RTS0043287,126
RTS0043288,108
RTS0043289,156
RTS0043290,68
RTS0043291,369
RTS0043292,338
RTS0043293,249
RTS0043294,399
RTS0043295,306
RTS0043296,50
RTS0043297,40
RTS0043299,69
RTS0043300,66
RTS0043301,50
RTS0043302,47
RTS0043303,55
RTS0043304,44
RTS0043305,56
RTS0043306,47
RTS0043307,57
RTS0043308,53
RTS0043309,65
RTS0043310,61
RTS0043311,53
RTS0043312,72
RTS0043313,77
RTS0043314,80
RTS0043315,65
RTS0043316,46
RTS0043317,39
RTS0043318,51
RTS0043319,52
RTS0043320,57
RTS0043321,92
RTS0043322,108
RTS0043323,108
RTS0043324,108
RTS0043325,106
RTS0043326,42
RTS0043327,44
RTS0043328,53
RTS0043329,35
RTS0043330,60
RTS0043331,59
RTS0043332,57
RTS0043333,42
RTS0043334,53
RTS0043335,42
RTS0043336,55
RTS0043337,58
RTS0043338,48
RTS0043339,55
RTS0043340,52
RTS0043341,61
RTS0043342,46
RTS0043343,39
RTS0043344,43
RTS0043345,56
RTS0043346,42
RTS0043347,70
RTS0043348,70
RTS0043349,72
RTS0043350,59
RTS0043351,82
RTS0043352,114
RTS0043353,63
RTS0043354,53
RTS0043355,86
RTS0043356,86
RTS0043357,64
RTS0043358,105
RTS0043359,114
RTS0043360,110
RTS0043361,85
RTS0043362,76
RTS0043363,65
RTS0043364,79
RTS0043365,70
RTS0043366,59
RTS0043367,59
RTS0043368,56
RTS0043369,62
RTS0043370,42
RTS0043371,135
RTS0043372,88
RTS0043373,143
RTS0043374,75
RTS0043375,75
RTS0043376,1176
RTS0043377,2197
RTS0043378,1200
RTS0043379,1233
RTS0043380,1754
RTS0043381,62
RTS0043382,81
RTS0043383,87
RTS0043384,74
RTS0043385,64
RTS0043386,71
RTS0043387,80
RTS0043388,59
RTS0043389,73
RTS0043390,60
RTS0043391,58
RTS0043392,74
RTS0043393,71
RTS0043394,67
RTS0043395,57
RTS0043396,162
RTS0043397,98
RTS0043398,99
RTS0043399,104
RTS0043400,48
RTS0043401,52
RTS0043402,40
RTS0043403,71
RTS0043404,61
RTS0043405,53
RTS0043406,45
RTS0043407,44
RTS0043408,58
RTS0043409,45
RTS0043410,50
RTS0043411,49
RTS0043412,44
RTS0043413,47
RTS0043414,60
RTS0043415,46
RTS0043416,54
RTS0043417,40
RTS0043418,53
RTS0043419,58
RTS0043420,41
RTS0043421,65
RTS0043422,47
RTS0043423,62
RTS0043424,67
RTS0043425,61
RTS0043426,88
RTS0043427,105
RTS0043428,113
RTS0043429,92
RTS0043430,61
RTS0043431,56
RTS0043432,54
RTS0043433,54
RTS0043434,60
RTS0043435,62
RTS0043436,58
RTS0043437,61
RTS0043438,57
RTS0043439,48
RTS0043440,80
RTS0043441,68
RTS0043442,50
RTS0043443,60
RTS0043444,51
RTS0043445,68
RTS0043446,51
RTS0043447,43
RTS0043448,60
RTS0043449,42
RTS0043450,42
RTS0043451,49
RTS0043452,70
RTS0043453,43
RTS0043454,74
RTS0043455,56
RTS0043456,56
RTS0043457,50
RTS0043458,56
RTS0043459,50
RTS0043460,58
RTS0043461,39
RTS0043462,59
RTS0043463,60
RTS0043464,67
RTS0043465,54
RTS0043466,168
RTS0043467,101
RTS0043468,133
RTS0043469,69
RTS0043470,113
RTS0043471,49
RTS0043472,54
RTS0043473,49
RTS0043474,71
RTS0043475,64
RTS0043476,38
RTS0043477,65
RTS0043478,50
RTS0043479,64
RTS0043480,39
RTS0043481,78
RTS0043482,89
RTS0043483,92
RTS0043484,51
RTS0043485,86
RTS0043486,82
RTS0043487,100
RTS0043488,99
RTS0043489,94
RTS0043490,60
RTS0043491,116
RTS0043492,152
RTS0043493,112
RTS0043494,163
RTS0043495,216
RTS0043496,61
RTS0043497,54
RTS0043498,59
RTS0043499,67
RTS0043500,55
RTS0043501,41
RTS0043502,61
RTS0043503,36
RTS0043504,63
RTS0043505,69
RTS0043506,57
RTS0043507,54
RTS0043508,52
RTS0043509,58
RTS0043510,51
RTS0043511,63
RTS0043512,62
RTS0043513,34
RTS0043514,48
RTS0043515,46
RTS0043516,64
RTS0043517,53
RTS0043518,74
RTS0043519,90
RTS0043520,82
RTS0043521,29
RTS0043522,37
RTS0043523,51
RTS0043524,46
RTS0043525,53
RTS0043526,80
RTS0043527,53
RTS0043528,49
RTS0043529,49
RTS0043530,54
RTS0043531,55
RTS0043532,46
RTS0043533,41
RTS0043534,51
RTS0043535,45
RTS0043536,77
RTS0043537,86
RTS0043538,81
RTS0043539,77
RTS0043540,58
RTS0043541,112
RTS0043542,100
RTS0043543,99
RTS0043544,141
RTS0043545,70
RTS0043546,62
RTS0043547,30
RTS0043548,48
RTS0043549,52
RTS0043550,53
RTS0043551,86
RTS0043552,76
RTS0043553,63
RTS0043554,83
RTS0043555,60
RTS0043556,60
RTS0043557,46
RTS0043558,48
RTS0043559,60
RTS0043560,57
RTS0043561,64
RTS0043562,51
RTS0043563,35
RTS0043564,44
RTS0043565,55
RTS0043566,49
RTS0043567,38
RTS0043568,46
RTS0043569,54
RTS0043570,53
RTS0043571,59
RTS0043572,58
RTS0043573,77
RTS0043574,53
RTS0043575,55
RTS0043576,172
RTS0043577,170
RTS0043578,62
RTS0043579,135
RTS0043580,190
RTS0043581,58
RTS0043582,82
RTS0043583,55
RTS0043584,60
RTS0043585,69
RTS0043586,33
RTS0043587,65
RTS0043588,33
RTS0043589,37
RTS0043590,52
RTS0043591,61
RTS0043592,54
RTS0043593,100
RTS0043594,70
RTS0043595,62
RTS0043596,56
RTS0043597,63
RTS0043598,86
RTS0043599,68
RTS0043600,65
RTS0043601,48
RTS0043602,40
RTS0043603,80
RTS0043604,48
RTS0043605,52
RTS0043606,166
RTS0043607,108
RTS0043608,154
RTS0043609,133
RTS0043610,140
RTS0043611,49
RTS0043612,52
RTS0043613,48
RTS0043614,41
RTS0043615,70
RTS0043616,51
RTS0043617,44
RTS0043618,61
RTS0043619,35
RTS0043620,34
RTS0043621,67
RTS0043622,37
RTS0043623,47
RTS0043624,68
RTS0043625,40
RTS0043626,97
RTS0043627,56
RTS0043628,66
RTS0043629,91
RTS0043630,84
RTS0043631,52
RTS0043632,51
RTS0043633,58
RTS0043634,61
RTS0043635,39
RTS0043636,43
RTS0043637,60
RTS0043638,60
RTS0043639,41
RTS0043640,44
RTS0043641,216
RTS0043642,161
RTS0043643,188
RTS0043644,193
RTS0043645,202
RTS0043646,98
RTS0043647,67
RTS0043648,50
RTS0043649,62
RTS0043650,80
RTS0043651,40
RTS0043652,56
RTS0043653,34
RTS0043654,46
RTS0043655,60
RTS0043656,38
RTS0043657,46
RTS0043658,56
RTS0043659,52
RTS0043660,53
RTS0043661,58
RTS0043663,31
RTS0043664,49
RTS0043665,60
RTS0043666,96
RTS0043667,69
RTS0043668,69
RTS0043669,82
RTS0043670,70
RTS0043671,44
RTS0043672,59
RTS0043673,52
RTS0043674,50
RTS0043675,46
RTS0043676,41
RTS0043677,64
RTS0043678,56
RTS0043679,51
RTS0043680,47
RTS0043681,84
RTS0043682,49
RTS0043683,64
RTS0043684,86
RTS0043685,90
RTS0043686,59
RTS0043687,57
RTS0043688,53
RTS0043689,65
RTS0043690,59
RTS0043691,62
RTS0043692,47
RTS0043693,64
RTS0043694,68
RTS0043695,84
RTS0043696,56
RTS0043697,53
RTS0043698,83
RTS0043699,55
RTS0043700,63
RTS0043701,55
RTS0043702,77
RTS0043703,72
RTS0043704,65
RTS0043705,64
RTS0043706,83
RTS0043707,41
RTS0043708,34
RTS0043709,52
RTS0043710,50
RTS0043711,50
RTS0043712,51
RTS0043713,29
RTS0043714,39
RTS0043715,39
RTS0043716,77
RTS0043717,47
RTS0043718,54
RTS0043719,39
RTS0043720,49
RTS0043721,61
RTS0043722,62
RTS0043723,52
RTS0043724,52
RTS0043725,45
RTS0043726,66
RTS0043727,64
RTS0043728,70
RTS0043729,56
RTS0043730,56
RTS0043731,51
RTS0043732,49
RTS0043733,60
RTS0043734,62
RTS0043735,66
RTS0043736,49
RTS0043737,65
RTS0043738,63
RTS0043739,59
RTS0043740,55
RTS0043741,104
RTS0043742,125
RTS0043743,75
RTS0043744,157
RTS0043745,91
RTS0043746,49
RTS0043747,83
RTS0043748,53
RTS0043749,63
RTS0043750,54
RTS0043751,104
RTS0043752,107
RTS0043753,98
RTS0043754,45
RTS0043755,116
RTS0043756,73
RTS0043757,55
RTS0043758,76
RTS0043759,65
RTS0043760,61
RTS0043761,101
RTS0043762,41
RTS0043763,45
RTS0043764,48
RTS0043765,59
RTS0043766,41
RTS0043767,34
RTS0043768,36
RTS0043769,60
RTS0043770,26
RTS0043771,41
RTS0043772,49
RTS0043773,60
RTS0043774,45
RTS0043775,45
RTS0043776,51
RTS0043777,73
RTS0043778,69
RTS0043779,81
RTS0043780,76
RTS0043781,142
RTS0043782,107
RTS0043783,91
RTS0043784,116
RTS0043785,82
RTS0043786,56
RTS0043787,44
RTS0043788,60
RTS0043789,69
RTS0043790,43
RTS0043791,41
RTS0043792,94
RTS0043793,47
RTS0043794,49
RTS0043795,44
RTS0043796,48
RTS0043797,57
RTS0043798,61
RTS0043799,48
RTS0043800,30
RTS0043801,43
RTS0043802,54
RTS0043803,49
RTS0043804,41
RTS0043805,55
RTS0043806,48
RTS0043807,46
RTS0043808,53
RTS0043809,38
RTS0043810,49
RTS0043811,83
RTS0043812,155
RTS0043813,72
RTS0043814,113
RTS0043815,92
RTS0043816,187
RTS0043817,85
RTS0043818,125
RTS0043819,117
RTS0043820,234
RTS0043821,55
RTS0043822,48
RTS0043823,47
RTS0043824,46
RTS0043825,44
RTS0043826,60
RTS0043827,71
RTS0043828,100
RTS0043829,53
RTS0043830,85
RTS0043831,135
RTS0043832,99
RTS0043833,155
RTS0043834,71
RTS0043835,100
RTS0043836,53
RTS0043837,53
RTS0043838,49
RTS0043839,44
RTS0043840,52
RTS0043841,45
RTS0043842,34
RTS0043843,55
RTS0043844,61
RTS0043845,44
RTS0043846,100
RTS0043847,95
RTS0043848,82
RTS0043849,72
RTS0043850,83
RTS0043851,58
RTS0043852,51
RTS0043853,75
RTS0043854,52
RTS0043856,41
RTS0043857,28
RTS0043858,42
RTS0043859,62
RTS0043860,61
RTS0043861,91
RTS0043862,115
RTS0043863,74
RTS0043864,66
RTS0043865,64
RTS0043866,74
RTS0043867,67
RTS0043868,65
RTS0043869,56
RTS0043870,55
RTS0043871,63
RTS0043872,77
RTS0043873,45
RTS0043874,53
RTS0043875,47
RTS0043876,51
RTS0043877,48
RTS0043878,64
RTS0043879,54
RTS0043880,37
RTS0043881,45
RTS0043882,74
RTS0043883,57
RTS0043884,57
RTS0043885,42
RTS0043886,76
RTS0043887,74
RTS0043888,101
RTS0043889,40
RTS0043890,100
RTS0043891,59
RTS0043892,63
RTS0043893,66
RTS0043894,52
RTS0043895,45
RTS0043896,84
RTS0043897,113
RTS0043898,115
RTS0043899,77
RTS0043900,97
RTS0043901,77
RTS0043902,121
RTS0043903,74
RTS0043904,118
RTS0043905,74
RTS0043906,51
RTS0043907,88
RTS0043908,46
RTS0043909,68
RTS0043910,80
RTS0043911,63
RTS0043912,104
RTS0043913,53
RTS0043914,74
RTS0043915,44
RTS0043916,53
RTS0043917,48
RTS0043918,58
RTS0043919,48
RTS0043920,121
RTS0043921,93
RTS0043922,72
RTS0043923,63
RTS0043924,85
RTS0043925,86
RTS0043926,98
RTS0043927,56
RTS0043928,68
RTS0043929,57
RTS0043930,52
RTS0043931,131
RTS0043932,98
RTS0043933,108
RTS0043934,75
RTS0043935,74
RTS0043936,39
RTS0043937,37
RTS0043938,51
RTS0043939,35
RTS0043940,43
RTS0043941,44
RTS0043942,68
RTS0043943,64
RTS0043944,40
RTS0043945,52
RTS0043946,32
RTS0043947,51
RTS0043948,48
RTS0043949,43
RTS0043950,46
RTS0043951,97
RTS0043952,72
RTS0043953,79
RTS0043954,44
RTS0043955,93
RTS0043956,100
RTS0043957,104
RTS0043958,139
RTS0043959,95
RTS0043960,123
RTS0043961,93
RTS0043962,66
RTS0043963,70
RTS0043964,58
RTS0043965,89
RTS0043966,156
RTS0043967,87
RTS0043968,134
RTS0043969,116
RTS0043970,137
RTS0043971,100
RTS0043972,114
RTS0043973,101
RTS0043974,143
RTS0043975,76
RTS0043976,69
RTS0043977,73
RTS0043978,110
RTS0043979,106
RTS0043980,80
RTS0043981,72
RTS0043982,90
RTS0043983,137
RTS0043984,49
RTS0043985,153
RTS0043986,70
RTS0043987,177
RTS0043988,89
RTS0043989,106
RTS0043990,99
RTS0043991,53
RTS0043992,54
RTS0043993,43
RTS0043994,56
RTS0043996,44
RTS0043997,36
RTS0043998,74
RTS0043999,45
RTS0044000,55
RTS0044001,62
RTS0044002,52
RTS0044003,73
RTS0044004,90
RTS0044005,59
RTS0044006,76
RTS0044007,100
RTS0044008,63
RTS0044009,94
RTS0044010,78
RTS0044011,98
RTS0044012,119
RTS0044013,88
RTS0044014,83
RTS0044015,99
RTS0044016,57
RTS0044017,60
RTS0044018,49
RTS0044019,52
RTS0044020,75
RTS0044021,42
RTS0044022,62
RTS0044023,50
RTS0044024,38
RTS0044025,60
RTS0044026,61
RTS0044027,76
RTS0044028,64
RTS0044029,120
RTS0044030,74
RTS0044031,56
RTS0044032,76
RTS0044033,56
RTS0044034,107
RTS0044035,65
RTS0044036,357
RTS0044037,265
RTS0044038,431
RTS0044039,148
RTS0044040,346
RTS0044041,127
RTS0044042,164
RTS0044043,170
RTS0044044,185
RTS0044045,95
RTS0044046,91
RTS0044047,61
RTS0044048,80
RTS0044049,64
RTS0044050,75
RTS0044051,42
RTS0044052,69
RTS0044053,51
RTS0044054,67
RTS0044055,47
RTS0044056,80
RTS0044057,44
RTS0044058,51
RTS0044059,71
RTS0044060,45
RTS0044061,62
RTS0044062,51
RTS0044063,64
RTS0044064,62
RTS0044065,56
RTS0044067,115
RTS0044068,107
RTS0044069,113
RTS0044070,63
RTS0044071,49
RTS0044072,47
RTS0044073,48
RTS0044074,42
RTS0044075,58
RTS0044076,42
RTS0044077,57
RTS0044078,41
RTS0044079,39
RTS0044080,59
RTS0044081,69
RTS0044082,59
RTS0044083,59
RTS0044084,71
RTS0044085,44
RTS0044086,49
RTS0044087,40
RTS0044088,43
RTS0044089,54
RTS0044090,68
RTS0044091,71
RTS0044092,84
RTS0044093,51
RTS0044094,68
RTS0044095,44
RTS0044096,38
RTS0044097,52
RTS0044098,40
RTS0044099,56
RTS0044100,42
RTS0044101,56
RTS0044102,73
RTS0044103,69
RTS0044104,58
RTS0044105,60
RTS0044106,163
RTS0044107,141
RTS0044108,139
RTS0044109,238
RTS0044110,296
RTS0044111,109
RTS0044112,78
RTS0044113,157
RTS0044114,62
RTS0044115,147
RTS0044116,90
RTS0044117,74
RTS0044118,78
RTS0044119,117
RTS0044120,81
RTS0044121,52
RTS0044122,69
RTS0044123,52
RTS0044124,51
RTS0044125,49
RTS0044126,68
RTS0044127,94
RTS0044128,76
RTS0044129,73
RTS0044130,73
RTS0044131,123
RTS0044132,110
RTS0044133,68
RTS0044134,69
RTS0044135,98
RTS0044136,54
RTS0044137,45
RTS0044138,60
RTS0044139,60
RTS0044140,59
RTS0044141,70
RTS0044142,60
RTS0044143,74
RTS0044144,67
RTS0044145,52
RTS0044146,58
RTS0044147,52
RTS0044148,59
RTS0044149,48
RTS0044150,63
RTS0044151,79
RTS0044152,103
RTS0044153,86
RTS0044154,72
RTS0044155,128
RTS0044156,546
RTS0044157,266
RTS0044158,895
RTS0044159,580
RTS0044160,255
RTS0044161,79
RTS0044162,89
RTS0044163,99
RTS0044164,88
RTS0044165,58
RTS0044166,99
RTS0044167,50
RTS0044168,73
RTS0044169,112
RTS0044170,87
RTS0044171,59
RTS0044172,84
RTS0044173,66
RTS0044174,59
RTS0044175,77
RTS0044176,71
RTS0044177,70
RTS0044178,86
RTS0044180,75
RTS0044181,66
RTS0044182,81
RTS0044183,46
RTS0044184,58
RTS0044185,71
RTS0044186,74
RTS0044187,57
RTS0044188,41
RTS0044189,37
RTS0044190,40
RTS0044191,61
RTS0044192,51
RTS0044193,57
RTS0044194,55
RTS0044195,51
RTS0044196,197
RTS0044197,79
RTS0044198,162
RTS0044199,131
RTS0044200,64
RTS0044206,61
RTS0044207,35
RTS0044208,46
RTS0044209,54
RTS0044210,51
RTS0044211,76
RTS0044212,55
RTS0044213,74
RTS0044214,76
RTS0044215,91
RTS0044216,84
RTS0044217,89
RTS0044218,120
RTS0044219,105
RTS0044220,46
RTS0044221,44
RTS0044222,58
RTS0044223,48
RTS0044224,78
RTS0044225,43
RTS0044226,47
RTS0044227,79
RTS0044228,69
RTS0044229,40
RTS0044230,62
RTS0044231,61
RTS0044232,64
RTS0044233,65
RTS0044234,64
RTS0044235,78
RTS0044236,60
RTS0044237,96
RTS0044238,77
RTS0044239,64
RTS0044240,59
RTS0044241,75
RTS0044242,68
RTS0044243,73
RTS0044244,60
RTS0044245,64
RTS0044246,501
RTS0044247,490
RTS0044248,396
RTS0044249,458
RTS0044250,277
RTS0044251,88
RTS0044252,67
RTS0044253,62
RTS0044254,50
RTS0044255,58
RTS0044256,59
RTS0044257,76
RTS0044258,57
RTS0044259,52
RTS0044260,48
RTS0044261,292
RTS0044262,124
RTS0044263,157
RTS0044264,86
RTS0044265,105
RTS0044266,73
RTS0044267,31
RTS0044268,52
RTS0044269,57
RTS0044270,69
RTS0044271,56
RTS0044272,81
RTS0044273,64
RTS0044274,67
RTS0044275,74
RTS0044276,63
RTS0044277,53
RTS0044278,54
RTS0044279,46
RTS0044280,52
RTS0044281,108
RTS0044282,75
RTS0044283,72
RTS0044284,96
RTS0044285,47
RTS0044286,54
RTS0044287,59
RTS0044288,54
RTS0044289,57
RTS0044290,58
RTS0044291,70
RTS0044292,81
RTS0044293,55
RTS0044294,68
RTS0044295,64
RTS0044296,50
RTS0044297,60
RTS0044298,40
RTS0044299,59
RTS0044300,38
RTS0044301,71
RTS0044302,68
RTS0044303,66
RTS0044304,60
RTS0044305,53
RTS0044306,147
RTS0044307,121
RTS0044308,214
RTS0044309,191
RTS0044310,181
RTS0044311,58
RTS0044312,56
RTS0044313,62
RTS0044314,69
RTS0044315,57
RTS0044316,59
RTS0044317,56
RTS0044318,59
RTS0044319,59
RTS0044320,33
RTS0044321,49
RTS0044322,49
RTS0044323,68
RTS0044324,66
RTS0044325,52
RTS0044326,68
RTS0044327,50
RTS0044328,41
RTS0044329,56
RTS0044330,35
RTS0044331,58
RTS0044332,73
RTS0044333,64
RTS0044334,63
RTS0044335,57
RTS0044336,42
RTS0044337,55
RTS0044338,39
RTS0044339,56
RTS0044340,46
RTS0044341,33
RTS0044342,52
RTS0044343,43
RTS0044344,42
RTS0044345,47
RTS0044346,110
RTS0044347,97
RTS0044348,90
RTS0044349,105
RTS0044350,91
RTS0044351,239
RTS0044352,141
RTS0044353,312
RTS0044354,170
RTS0044355,277
RTS0044356,49
RTS0044357,54
RTS0044358,50
RTS0044359,57
RTS0044360,43
RTS0044361,82
RTS0044362,92
RTS0044363,50
RTS0044364,86
RTS0044365,65
RTS0044366,236
RTS0044367,133
RTS0044368,305
RTS0044369,262
RTS0044370,192
RTS0044371,75
RTS0044372,75
RTS0044373,76
RTS0044374,71
RTS0044375,67
RTS0044376,50
RTS0044377,56
RTS0044378,58
RTS0044379,57
RTS0044380,47
RTS0044381,82
RTS0044382,71
RTS0044383,69
RTS0044384,54
RTS0044385,73
RTS0044386,76
RTS0044387,100
RTS0044388,96
RTS0044389,62
RTS0044390,92
RTS0044391,281
RTS0044392,529
RTS0044393,421
RTS0044394,235
RTS0044395,298
RTS0044396,71
RTS0044397,59
RTS0044399,49
RTS0044400,42
RTS0044401,55
RTS0044402,76
RTS0044403,86
RTS0044404,92
RTS0044405,54
RTS0044406,69
RTS0044407,54
RTS0044408,71
RTS0044409,48
RTS0044410,50
RTS0044411,66
RTS0044412,46
RTS0044413,42
RTS0044414,56
RTS0044415,64
RTS0044416,324
RTS0044417,297
RTS0044418,124
RTS0044419,166
RTS0044420,290
RTS0044421,43
RTS0044422,40
RTS0044423,50
RTS0044424,48
RTS0044425,57
RTS0044426,50
RTS0044427,52
RTS0044428,42
RTS0044429,63
RTS0044430,55
RTS0044431,41
RTS0044432,53
RTS0044433,41
RTS0044434,46
RTS0044435,55
RTS0044436,70
RTS0044437,74
RTS0044438,73
RTS0044439,110
RTS0044440,102
RTS0044441,53
RTS0044442,55
RTS0044443,83
RTS0044444,49
RTS0044445,63
RTS0044446,57
RTS0044447,64
RTS0044448,59
RTS0044449,51
RTS0044450,32
RTS0044451,49
RTS0044452,74
RTS0044453,35
RTS0044454,65
RTS0044455,59
RTS0044456,42
RTS0044457,90
RTS0044458,55
RTS0044459,44
RTS0044460,80
RTS0044461,82
RTS0044462,60
RTS0044463,72
RTS0044464,70
RTS0044465,65
RTS0044466,77
RTS0044467,72
RTS0044468,66
RTS0044469,59
RTS0044470,80
RTS0044471,67
RTS0044472,75
RTS0044473,65
RTS0044474,74
RTS0044475,56
RTS0044476,75
RTS0044477,84
RTS0044478,34
RTS0044479,50
RTS0044480,67
RTS0044481,54
RTS0044482,98
RTS0044483,54
RTS0044484,72
RTS0044485,56
RTS0044486,58
RTS0044487,62
RTS0044488,61
RTS0044489,57
RTS0044490,35
RTS0044491,75
RTS0044492,46
RTS0044493,61
RTS0044494,82
RTS0044495,74
RTS0044496,200
RTS0044497,190
RTS0044498,145
RTS0044499,321
RTS0044500,156
RTS0044501,138
RTS0044502,116
RTS0044503,121
RTS0044504,145
RTS0044505,72
RTS0044506,117
RTS0044507,102
RTS0044508,99
RTS0044509,184
RTS0044510,73
RTS0044511,65
RTS0044512,84
RTS0044513,77
RTS0044514,59
RTS0044515,84
RTS0044516,131
RTS0044517,122
RTS0044518,93
RTS0044519,100
RTS0044520,98
RTS0044521,100
RTS0044522,76
RTS0044523,76
RTS0044524,37
RTS0044525,51
RTS0044526,101
RTS0044527,117
RTS0044528,108
RTS0044529,145
RTS0044530,88
RTS0044531,79
RTS0044532,70
RTS0044533,77
RTS0044534,77
RTS0044535,74
RTS0044536,53
RTS0044537,50
RTS0044538,59
RTS0044539,59
RTS0044540,43
RTS0044541,61
RTS0044542,79
RTS0044543,62
RTS0044544,68
RTS0044545,63
RTS0044546,174
RTS0044547,124
RTS0044548,131
RTS0044549,167
RTS0044550,181
RTS0044551,100
RTS0044552,96
RTS0044553,80
RTS0044554,74
RTS0044555,118
RTS0044556,52
RTS0044557,47
RTS0044558,49
RTS0044559,51
RTS0044560,61
RTS0044561,53
RTS0044562,47
RTS0044563,57
RTS0044564,52
RTS0044565,49
RTS0044566,45
RTS0044567,42
RTS0044568,53
RTS0044569,46
RTS0044570,46
RTS0044571,48
RTS0044572,48
RTS0044573,35
RTS0044574,73
RTS0044575,61
RTS0044576,40
RTS0044577,51
RTS0044578,75
RTS0044579,52
RTS0044580,44
RTS0044581,51
RTS0044582,54
RTS0044583,40
RTS0044584,72
RTS0044585,36
RTS0044586,49
RTS0044587,54
RTS0044588,32
RTS0044589,53
RTS0044590,39
RTS0044591,579
RTS0044592,413
RTS0044593,236
RTS0044594,419
RTS0044595,187
RTS0044596,73
RTS0044597,74
RTS0044598,82
RTS0044599,89
RTS0044600,51
RTS0044601,69
RTS0044602,51
RTS0044603,45
RTS0044604,76
RTS0044605,56
RTS0044606,52
RTS0044607,50
RTS0044608,35
RTS0044609,39
RTS0044610,42
RTS0044611,56
RTS0044612,49
RTS0044613,60
RTS0044614,62
RTS0044615,34
RTS0044616,33
RTS0044617,48
RTS0044618,46
RTS0044619,44
RTS0044620,57
RTS0044621,97
RTS0044622,80
RTS0044623,110
RTS0044624,111
RTS0044625,77
RTS0044626,50
RTS0044627,48
RTS0044628,33
RTS0044629,51
RTS0044630,56
RTS0044631,37
RTS0044632,74
RTS0044633,66
RTS0044634,66
RTS0044635,55
RTS0044636,47
RTS0044637,55
RTS0044638,66
RTS0044639,66
RTS0044640,52
RTS0044641,55
RTS0044642,54
RTS0044643,54
RTS0044644,62
RTS0044645,58
RTS0044646,56
RTS0044647,33
RTS0044648,40
RTS0044649,56
RTS0044650,48
RTS0044651,64
RTS0044652,96
RTS0044653,93
RTS0044654,104
RTS0044655,129
RTS0044656,62
RTS0044657,51
RTS0044658,72
RTS0044659,45
RTS0044660,68
RTS0044661,128
RTS0044662,105
RTS0044663,61
RTS0044664,140
RTS0044665,111
RTS0044666,69
RTS0044667,49
RTS0044668,57
RTS0044669,95
RTS0044670,92
RTS0044671,70
RTS0044672,64
RTS0044673,82
RTS0044674,102
RTS0044675,95
RTS0044676,168
RTS0044677,130
RTS0044678,206
RTS0044679,224
RTS0044680,165
RTS0044681,42
RTS0044682,57
RTS0044683,37
RTS0044684,53
RTS0044685,59
RTS0044686,201
RTS0044687,202
RTS0044688,247
RTS0044689,268
RTS0044690,340
RTS0044691,92
RTS0044692,159
RTS0044693,163
RTS0044694,211
RTS0044695,94
RTS0044696,64
RTS0044697,53
RTS0044698,59
RTS0044699,71
RTS0044700,71
RTS0044701,190
RTS0044702,154
RTS0044703,171
RTS0044704,149
RTS0044705,114
RTS0044706,36
RTS0044707,54
RTS0044708,41
RTS0044709,44
RTS0044710,49
RTS0044711,46
RTS0044712,84
RTS0044714,58
RTS0044715,65
RTS0044716,149
RTS0044717,111
RTS0044718,163
RTS0044719,91
RTS0044720,161
RTS0044721,38
RTS0044722,54
RTS0044723,28
RTS0044724,39
RTS0044725,45
RTS0044726,97
RTS0044727,124
RTS0044728,90
RTS0044729,114
RTS0044730,142
RTS0044731,62
RTS0044732,83
RTS0044733,47
RTS0044734,35
RTS0044735,95
RTS0044736,62
RTS0044737,52
RTS0044738,60
RTS0044739,43
RTS0044740,38
RTS0044741,47
RTS0044742,51
RTS0044743,57
RTS0044744,53
RTS0044745,47
RTS0044746,51
RTS0044747,52
RTS0044748,44
RTS0044749,39
RTS0044750,45
RTS0044751,47
RTS0044752,74
RTS0044753,62
RTS0044754,39
RTS0044755,71
RTS0044756,103
RTS0044757,92
RTS0044758,120
RTS0044759,95
RTS0044760,97
RTS0044761,66
RTS0044762,66
RTS0044763,77
RTS0044764,53
RTS0044765,37
RTS0044766,55
RTS0044767,63
RTS0044768,66
RTS0044769,57
RTS0044770,60
RTS0044771,36
RTS0044772,36
RTS0044773,42
RTS0044774,49
RTS0044775,62
RTS0044776,90
RTS0044777,72
RTS0044778,71
RTS0044779,75
RTS0044780,118
RTS0044781,97
RTS0044782,95
RTS0044783,130
RTS0044784,95
RTS0044785,85
RTS0044786,73
RTS0044787,78
RTS0044788,58
RTS0044789,74
RTS0044790,39
RTS0044791,695
RTS0044792,571
RTS0044793,102
RTS0044794,102
RTS0044795,76
RTS0044796,66
RTS0044797,93
RTS0044798,73
RTS0044799,79
RTS0044800,62
RTS0044801,74
RTS0044802,71
RTS0044803,62
RTS0044804,79
RTS0044805,87
RTS0044806,64
RTS0044807,71
RTS0044808,71
RTS0044809,74
RTS0044810,71
RTS0044811,83
RTS0044812,95
RTS0044813,140
RTS0044814,159
RTS0044815,162
RTS0044816,77
RTS0044817,60
RTS0044818,83
RTS0044819,69
RTS0044820,69
RTS0044821,67
RTS0044822,51
RTS0044823,51
RTS0044824,57
RTS0044825,53
RTS0044826,71
RTS0044827,69
RTS0044828,58
RTS0044829,55
RTS0044830,66
RTS0044831,44
RTS0044832,53
RTS0044833,55
RTS0044834,47
RTS0044835,56
RTS0044836,72
RTS0044837,69
RTS0044838,80
RTS0044839,52
RTS0044840,76
RTS0044841,38
RTS0044842,45
RTS0044843,43
RTS0044844,65
RTS0044845,59
RTS0044846,40
RTS0044847,36
RTS0044848,91
RTS0044849,92
RTS0044850,70
RTS0044851,43
RTS0044852,52
RTS0044853,30
RTS0044854,47
RTS0044855,43
RTS0044856,44
RTS0044857,60
RTS0044858,51
RTS0044859,39
RTS0044860,60
RTS0044861,94
RTS0044862,78
RTS0044863,106
RTS0044864,44
RTS0044865,106
RTS0044866,84
RTS0044867,89
RTS0044868,113
RTS0044869,127
RTS0044870,133
RTS0044871,91
RTS0044872,64
RTS0044873,98
RTS0044874,85
RTS0044875,115
RTS0044876,79
RTS0044877,112
RTS0044878,101
RTS0044879,83
RTS0044880,109
RTS0044881,51
RTS0044882,66
RTS0044883,46
RTS0044884,69
RTS0044885,49
RTS0044886,76
RTS0044887,41
RTS0044888,72
RTS0044889,43
RTS0044890,36
RTS0044891,72
RTS0044892,77
RTS0044893,58
RTS0044894,60
RTS0044895,65
RTS0044896,112
RTS0044897,83
RTS0044898,76
RTS0044899,76
RTS0044900,72
RTS0044901,63
RTS0044902,57
RTS0044903,95
RTS0044904,60
RTS0044905,97
RTS0044906,146
RTS0044907,138
RTS0044908,137
RTS0044909,191
RTS0044910,124
RTS0044911,75
RTS0044912,75
RTS0044913,66
RTS0044914,103
RTS0044915,89
RTS0044916,65
RTS0044917,64
RTS0044918,75
RTS0044919,73
RTS0044920,77
RTS0044921,77
RTS0044922,52
RTS0044923,46
RTS0044924,43
RTS0044925,55
RTS0044926,47
RTS0044927,55
RTS0044928,56
RTS0044929,61
RTS0044930,47
RTS0044931,40
RTS0044932,74
RTS0044933,63
RTS0044934,52
RTS0044935,79
RTS0044936,49
RTS0044937,37
RTS0044938,52
RTS0044939,53
RTS0044940,46
RTS0044941,46
RTS0044942,59
RTS0044943,56
RTS0044944,42
RTS0044945,54
RTS0044946,52
RTS0044947,40
RTS0044948,58
RTS0044949,42
RTS0044950,38
RTS0044951,40
RTS0044952,38
RTS0044953,47
RTS0044954,53
RTS0044955,39
RTS0044956,359
RTS0044957,490
RTS0044958,181
RTS0044959,169
RTS0044960,286
RTS0044961,69
RTS0044962,51
RTS0044963,70
RTS0044964,48
RTS0044965,79
RTS0044966,44
RTS0044967,53
RTS0044968,52
RTS0044969,43
RTS0044970,45
RTS0044971,64
RTS0044972,69
RTS0044973,60
RTS0044974,61
RTS0044975,62
RTS0044976,52
RTS0044977,45
RTS0044978,44
RTS0044979,57
RTS0044980,41
RTS0044981,49
RTS0044982,49
RTS0044983,54
RTS0044984,46
RTS0044985,63
RTS0044986,46
RTS0044987,43
RTS0044988,55
RTS0044989,47
RTS0044990,42
RTS0044991,41
RTS0044992,44
RTS0044993,46
RTS0044994,48
RTS0044995,52
RTS0044996,52
RTS0044997,44
RTS0044998,60
RTS0044999,52
RTS0045000,44
RTS0045001,80
RTS0045002,73
RTS0045003,83
RTS0045004,76
RTS0045005,99
RTS0045006,133
RTS0045007,226
RTS0045008,238
RTS0045009,144
RTS0045010,169
RTS0045011,82
RTS0045012,81
RTS0045013,67
RTS0045014,104
RTS0045015,92
RTS0045016,250
RTS0045017,336
RTS0045018,449
RTS0045019,382
RTS0045020,265
RTS0045021,84
RTS0045022,96
RTS0045023,94
RTS0045024,95
RTS0045025,91
RTS0045026,77
RTS0045027,71
RTS0045028,76
RTS0045029,66
RTS0045030,91
RTS0045031,38
RTS0045032,47
RTS0045033,51
RTS0045034,54
RTS0045035,59
RTS0045036,64
RTS0045038,64
RTS0045039,78
RTS0045040,54
RTS0045041,71
RTS0045042,85
RTS0045043,75
RTS0045044,88
RTS0045045,103
RTS0045046,65
RTS0045047,46
RTS0045048,48
RTS0045049,75
RTS0045050,54
RTS0045051,49
RTS0045052,60
RTS0045053,44
RTS0045054,52
RTS0045055,45
RTS0045056,117
RTS0045057,211
RTS0045058,53
RTS0045059,93
RTS0045060,136
RTS0045061,45
RTS0045063,42
RTS0045064,49
RTS0045065,66
RTS0045066,91
RTS0045067,265
RTS0045068,262
RTS0045069,172
RTS0045070,253
RTS0045071,55
RTS0045072,54
RTS0045073,66
RTS0045074,94
RTS0045075,52
RTS0045076,48
RTS0045077,50
RTS0045078,59
RTS0045079,50
RTS0045080,42
RTS0045081,201
RTS0045082,188
RTS0045083,500
RTS0045084,290
RTS0045085,124
RTS0045086,48
RTS0045087,47
RTS0045088,50
RTS0045089,37
RTS0045090,47
RTS0045091,39
RTS0045092,43
RTS0045093,40
RTS0045094,53
RTS0045095,54
RTS0045096,48
RTS0045097,32
RTS0045098,33
RTS0045099,46
RTS0045100,51
RTS0045101,132
RTS0045102,89
RTS0045103,105
RTS0045104,69
RTS0045105,82
RTS0045106,51
RTS0045107,67
RTS0045108,42
RTS0045109,45
RTS0045110,60
RTS0045111,96
RTS0045112,43
RTS0045113,63
RTS0045114,71
RTS0045115,55
RTS0045116,50
RTS0045117,54
RTS0045118,51
RTS0045119,58
RTS0045120,67
RTS0045121,48
RTS0045122,47
RTS0045123,63
RTS0045124,51
RTS0045125,69
RTS0045126,65
RTS0045127,58
RTS0045128,59
RTS0045129,63
RTS0045130,78
RTS0045131,62
RTS0045132,62
RTS0045133,55
RTS0045134,67
RTS0045135,49
RTS0045136,130
RTS0045137,149
RTS0045138,98
RTS0045139,80
RTS0045140,101
RTS0045141,78
RTS0045142,68
RTS0045143,64
RTS0045144,62
RTS0045145,78
RTS0045146,47
RTS0045147,65
RTS0045148,54
RTS0045149,57
RTS0045150,33
RTS0045151,48
RTS0045152,70
RTS0045153,42
RTS0045154,70
RTS0045155,68
RTS0045156,66
RTS0045157,89
RTS0045158,77
RTS0045159,80
RTS0045160,95
RTS0045161,44
RTS0045162,50
RTS0045163,100
RTS0045164,77
RTS0045165,86
RTS0045166,90
RTS0045167,78
RTS0045168,65
RTS0045169,84
RTS0045170,85
RTS0045171,152
RTS0045172,110
RTS0045173,100
RTS0045174,110
RTS0045175,108
RTS0045176,52
RTS0045177,33
RTS0045178,49
RTS0045179,38
RTS0045180,70
RTS0045181,81
RTS0045182,108
RTS0045183,77
RTS0045184,74
RTS0045185,86
RTS0045186,56
RTS0045187,76
RTS0045188,58
RTS0045189,60
RTS0045190,57
RTS0045191,44
RTS0045192,50
RTS0045193,57
RTS0045194,53
RTS0045195,33
RTS0045196,50
RTS0045197,54
RTS0045198,67
RTS0045199,50
RTS0045200,66
RTS0045201,82
RTS0045202,91
RTS0045203,73
RTS0045204,66
RTS0045205,102
RTS0045206,45
RTS0045207,61
RTS0045208,72
RTS0045209,50
RTS0045210,45
RTS0045211,47
RTS0045212,49
RTS0045213,52
RTS0045214,57
RTS0045215,51
RTS0045216,144
RTS0045217,100
RTS0045218,172
RTS0045219,125
RTS0045220,112
RTS0045221,54
RTS0045222,51
RTS0045223,79
RTS0045224,55
RTS0045225,48
RTS0045226,129
RTS0045227,75
RTS0045228,132
RTS0045229,93
RTS0045230,90
RTS0045231,121
RTS0045232,127
RTS0045233,100
RTS0045234,89
RTS0045235,85
RTS0045236,269
RTS0045237,222
RTS0045238,124
RTS0045239,162
RTS0045240,342
RTS0045241,184
RTS0045242,186
RTS0045243,130
RTS0045244,211
RTS0045245,115
RTS0045246,57
RTS0045247,59
RTS0045248,41
RTS0045249,51
RTS0045250,58
RTS0045251,55
RTS0045252,50
RTS0045253,63
RTS0045254,34
RTS0045255,42
RTS0045256,43
RTS0045257,60
RTS0045258,56
RTS0045259,57
RTS0045260,43
RTS0045261,49
RTS0045262,89
RTS0045263,60
RTS0045264,56
RTS0045265,55
RTS0045266,70
RTS0045267,136
RTS0045268,171
RTS0045269,163
RTS0045270,107
RTS0045271,48
RTS0045272,28
RTS0045273,56
RTS0045274,55
RTS0045275,61
RTS0045276,59
RTS0045277,77
RTS0045278,114
RTS0045279,43
RTS0045280,60
RTS0045281,52
RTS0045282,55
RTS0045283,58
RTS0045284,37
RTS0045285,57
RTS0045286,64
RTS0045287,53
RTS0045288,38
RTS0045289,48
RTS0045290,32
RTS0045291,59
RTS0045292,126
RTS0045293,78
RTS0045294,56
RTS0045295,58
RTS0045296,62
RTS0045297,76
RTS0045298,62
RTS0045299,54
RTS0045300,58
RTS0045301,63
RTS0045302,51
RTS0045303,62
RTS0045304,27
RTS0045305,73
RTS0045306,48
RTS0045307,52
RTS0045308,58
RTS0045309,64
RTS0045310,65
RTS0045311,25
RTS0045312,29
RTS0045313,37
RTS0045314,43
RTS0045315,62
RTS0045316,72
RTS0045317,60
RTS0045318,73
RTS0045319,38
RTS0045320,71
RTS0045321,39
RTS0045322,49
RTS0045323,54
RTS0045324,52
RTS0045325,45
RTS0045326,47
RTS0045327,81
RTS0045328,59
RTS0045329,57
RTS0045330,46
RTS0045331,61
RTS0045332,66
RTS0045333,66
RTS0045334,65
RTS0045335,47
RTS0045336,32
RTS0045337,72
RTS0045338,54
RTS0045339,66
RTS0045340,55
RTS0045341,45
RTS0045342,64
RTS0045343,48
RTS0045344,55
RTS0045345,46
RTS0045346,48
RTS0045347,39
RTS0045348,44
RTS0045349,53
RTS0045350,48
RTS0045351,41
RTS0045352,38
RTS0045353,59
RTS0045354,47
RTS0045355,22
RTS0045356,54
RTS0045357,64
RTS0045358,51
RTS0045359,45
RTS0045360,61
RTS0045361,102
RTS0045362,69
RTS0045363,52
RTS0045364,76
RTS0045365,74
RTS0045366,79
RTS0045367,57
RTS0045368,59
RTS0045369,34
RTS0045370,41
RTS0045371,187
RTS0045372,175
RTS0045373,264
RTS0045374,343
RTS0045375,277
RTS0045376,50
RTS0045377,41
RTS0045378,72
RTS0045379,47
RTS0045380,41
RTS0045381,79
RTS0045382,66
RTS0045383,56
RTS0045384,68
RTS0045385,53
RTS0045386,66
RTS0045387,43
RTS0045388,56
RTS0045389,43
RTS0045390,43
RTS0045391,48
RTS0045392,55
RTS0045393,31
RTS0045394,39
RTS0045395,54
RTS0045396,92
RTS0045397,110
RTS0045398,71
RTS0045399,188
RTS0045400,93
RTS0045401,52
RTS0045402,39
RTS0045403,35
RTS0045404,55
RTS0045405,43
RTS0045406,50
RTS0045407,60
RTS0045408,48
RTS0045409,48
RTS0045410,61
RTS0045411,319
RTS0045412,322
RTS0045413,246
RTS0045414,220
RTS0045415,186
RTS0045416,54
RTS0045417,62
RTS0045418,43
RTS0045419,58
RTS0045420,56
RTS0045421,1379
RTS0045422,1543
RTS0045423,772
RTS0045424,1426
RTS0045425,882
RTS0045426,201
RTS0045427,208
RTS0045428,126
RTS0045429,109
RTS0045430,66
RTS0045431,55
RTS0045432,58
RTS0045433,53
RTS0045434,57
RTS0045435,51
RTS0045436,209
RTS0045437,319
RTS0045438,322
RTS0045439,305
RTS0045440,224
RTS0045441,58
RTS0045442,55
RTS0045443,50
RTS0045444,54
RTS0045445,43
RTS0045446,315
RTS0045447,345
RTS0045448,218
RTS0045449,239
RTS0045450,162
RTS0045451,71
RTS0045452,56
RTS0045453,35
RTS0045454,62
RTS0045455,52
RTS0045456,41
RTS0045457,43
RTS0045458,58
RTS0045459,44
RTS0045460,65
RTS0045461,38
RTS0045462,43
RTS0045463,40
RTS0045464,29
RTS0045465,46
RTS0045466,66
RTS0045467,86
RTS0045468,57
RTS0045469,100
RTS0045470,67
RTS0045471,53
RTS0045472,58
RTS0045473,34
RTS0045474,51
RTS0045475,50
RTS0045476,50
RTS0045477,69
RTS0045478,47
RTS0045479,76
RTS0045480,69
RTS0045481,82
RTS0045482,75
RTS0045483,86
RTS0045484,135
RTS0045485,142
RTS0045486,48
RTS0045487,51
RTS0045488,37
RTS0045489,57
RTS0045490,48
RTS0045491,904
RTS0045492,1218
RTS0045493,882
RTS0045494,395
RTS0045495,373
RTS0045496,73
RTS0045497,83
RTS0045498,246
RTS0045499,267
RTS0045500,237
RTS0045501,104
RTS0045502,94
RTS0045503,68
RTS0045504,69
RTS0045505,71
RTS0045506,14190
RTS0045507,23146
RTS0045508,12606
RTS0045509,18826
RTS0045510,11829
RTS0045511,66
RTS0045512,60
RTS0045513,43
RTS0045514,67
RTS0045515,43
RTS0045516,37
RTS0045517,57
RTS0045518,39
RTS0045519,61
RTS0045520,52
RTS0045521,64
RTS0045522,58
RTS0045523,59
RTS0045524,59
RTS0045525,44
RTS0045526,66
RTS0045527,58
RTS0045528,67
RTS0045529,73
RTS0045530,82
RTS0045531,47
RTS0045532,51
RTS0045533,50
RTS0045534,47
RTS0045535,35
RTS0045536,270
RTS0045537,293
RTS0045538,148
RTS0045539,243
RTS0045540,255
RTS0045541,43
RTS0045542,48
RTS0045543,54
RTS0045544,35
RTS0045545,46
RTS0045546,54
RTS0045547,40
RTS0045548,36
RTS0045549,35
RTS0045550,29
RTS0045551,47
RTS0045552,56
RTS0045553,27
RTS0045554,43
RTS0045555,43
RTS0045556,232
RTS0045557,98
RTS0045558,248
RTS0045559,196
RTS0045560,119
RTS0045561,80
RTS0045562,64
RTS0045563,60
RTS0045564,92
RTS0045565,52
RTS0045566,48
RTS0045567,44
RTS0045568,53
RTS0045569,66
RTS0045570,60
RTS0045571,48
RTS0045572,54
RTS0045573,50
RTS0045574,41
RTS0045575,56
RTS0045576,54
RTS0045577,43
RTS0045578,36
RTS0045579,67
RTS0045580,50
RTS0045581,61
RTS0045582,51
RTS0045583,43
RTS0045584,59
RTS0045585,43
RTS0045586,62
RTS0045587,164
RTS0045588,102
RTS0045589,88
RTS0045590,83
RTS0045592,704
RTS0045593,882
RTS0045594,624
RTS0045595,542
RTS0045596,1215
RTS0045597,1678
RTS0045598,1597
RTS0045599,2146
RTS0045600,961
RTS0045601,49
RTS0045602,55
RTS0045603,37
RTS0045604,64
RTS0045606,46
RTS0045607,45
RTS0045608,26
RTS0045609,30
RTS0045610,60
RTS0045611,46
RTS0045612,77
RTS0045613,60
RTS0045614,76
RTS0045615,70
RTS0045616,52
RTS0045617,45
RTS0045618,53
RTS0045619,43
RTS0045620,45
RTS0045621,58
RTS0045622,117
RTS0045623,111
RTS0045624,75
RTS0045625,111
RTS0045626,27
RTS0045627,43
RTS0045628,41
RTS0045629,53
RTS0045630,45
RTS0045631,41
RTS0045632,57
RTS0045633,64
RTS0045634,31
RTS0045635,41
RTS0045636,53
RTS0045637,34
RTS0045638,47
RTS0045639,80
RTS0045640,49
RTS0045641,153
RTS0045642,146
RTS0045643,111
RTS0045644,122
RTS0045645,119
RTS0045646,37
RTS0045647,44
RTS0045648,47
RTS0045649,30
RTS0045650,56
RTS0045651,61
RTS0045652,99
RTS0045653,98
RTS0045654,88
RTS0045655,89
RTS0045656,58
RTS0045657,45
RTS0045658,99
RTS0045659,60
RTS0045660,71
RTS0045661,128
RTS0045662,78
RTS0045663,108
RTS0045664,115
RTS0045665,139
RTS0045666,46
RTS0045667,62
RTS0045668,79
RTS0045669,63
RTS0045670,53
RTS0045671,31
RTS0045672,44
RTS0045673,55
RTS0045674,45
RTS0045675,48
RTS0045676,694
RTS0045677,790
RTS0045678,892
RTS0045679,557
RTS0045680,1179
RTS0045681,34
RTS0045682,56
RTS0045683,44
RTS0045684,36
RTS0045685,48
RTS0045687,56
RTS0045688,70
RTS0045689,41
RTS0045690,49
RTS0045691,51
RTS0045692,49
RTS0045693,82
RTS0045694,48
RTS0045695,59
RTS0045696,65
RTS0045697,56
RTS0045698,48
RTS0045699,42
RTS0045700,55
RTS0045701,123
RTS0045702,103
RTS0045703,92
RTS0045704,98
RTS0045705,111
RTS0045706,40
RTS0045707,66
RTS0045708,64
RTS0045709,47
RTS0045710,62
RTS0045711,48
RTS0045712,45
RTS0045713,59
RTS0045714,50
RTS0045715,32
RTS0045716,83
RTS0045717,47
RTS0045718,44
RTS0045719,39
RTS0045720,52
RTS0045721,169
RTS0045722,167
RTS0045723,157
RTS0045724,137
RTS0045725,105
RTS0045726,46
RTS0045727,86
RTS0045728,84
RTS0045729,70
RTS0045730,42
RTS0045731,57
RTS0045732,47
RTS0045733,40
RTS0045734,61
RTS0045735,51
RTS0045736,759
RTS0045737,1164
RTS0045738,1481
RTS0045739,1191
RTS0045740,727
RTS0045741,762
RTS0045742,395
RTS0045743,543
RTS0045744,774
RTS0045745,672
RTS0045746,161
RTS0045747,129
RTS0045748,183
RTS0045749,71
RTS0045750,68
RTS0045751,137
RTS0045752,76
RTS0045753,132
RTS0045754,130
RTS0045755,158
RTS0045756,317
RTS0045757,338
RTS0045758,562
RTS0045759,401
RTS0045760,250
RTS0045761,49
RTS0045762,50
RTS0045763,63
RTS0045764,46
RTS0045765,43
RTS0045766,44
RTS0045767,44
RTS0045768,48
RTS0045769,56
RTS0045770,55
RTS0045771,55
RTS0045772,49
RTS0045773,74
RTS0045774,38
RTS0045775,83
RTS0045776,73
RTS0045777,67
RTS0045778,63
RTS0045779,58
RTS0045780,58
RTS0045781,167
RTS0045782,187
RTS0045783,211
RTS0045784,220
RTS0045785,283
RTS0045786,38
RTS0045787,64
RTS0045788,54
RTS0045789,56
RTS0045790,48
RTS0045791,46
RTS0045792,53
RTS0045793,62
RTS0045794,44
RTS0045795,51
RTS0045796,64
RTS0045797,47
RTS0045798,52
RTS0045799,54
RTS0045800,48
RTS0045801,57
RTS0045802,42
RTS0045803,53
RTS0045804,24
RTS0045805,34
RTS0045806,172
RTS0045807,132
RTS0045808,104
RTS0045809,145
RTS0045810,60
RTS0045811,111
RTS0045812,122
RTS0045813,83
RTS0045814,141
RTS0045815,89
RTS0045816,146
RTS0045817,163
RTS0045818,103
RTS0045819,122
RTS0045820,128
RTS0045821,351
RTS0045822,276
RTS0045823,253
RTS0045824,447
RTS0045825,117
RTS0045826,265
RTS0045827,249
RTS0045828,148
RTS0045829,194
RTS0045830,180
RTS0045831,103
RTS0045832,109
RTS0045833,102
RTS0045834,91
RTS0045835,105
RTS0045836,327
RTS0045837,278
RTS0045838,260
RTS0045840,176
RTS0045841,204
RTS0045842,180
RTS0045843,76
RTS0045844,110
RTS0045845,171
RTS0045846,1837
RTS0045848,385
RTS0045849,2467
RTS0045851,53
RTS0045852,50
RTS0045853,65
RTS0045854,58
RTS0045855,52
RTS0045856,59
RTS0045857,63
RTS0045858,41
RTS0045859,60
RTS0045860,63
RTS0045861,62
RTS0045862,82
RTS0045863,72
RTS0045864,85
RTS0045865,65
RTS0045866,88
RTS0045867,41
RTS0045868,45
RTS0045869,46
RTS0045870,56
RTS0045871,25
RTS0045872,53
RTS0045873,69
RTS0045874,40
RTS0045875,72
RTS0045876,33
RTS0045877,47
RTS0045878,36
RTS0045879,43
RTS0045880,37
RTS0045881,35
RTS0045882,46
RTS0045883,44
RTS0045884,45
RTS0045885,14
RTS0045886,52
RTS0045887,50
RTS0045888,50
RTS0045889,50
RTS0045890,50
RTS0045891,48
RTS0045892,58
RTS0045893,40
RTS0045894,60
RTS0045895,54
RTS0045896,65
RTS0045897,54
RTS0045898,66
RTS0045899,73
RTS0045900,74
RTS0045901,49
RTS0045902,192
RTS0045903,253
RTS0045904,249
RTS0045905,84
RTS0045906,86
RTS0045907,81
RTS0045908,46
RTS0045909,61
RTS0045910,35
RTS0045911,58
RTS0045912,57
RTS0045913,42
RTS0045914,31
RTS0045915,47
RTS0045916,79
RTS0045917,37
RTS0045918,52
RTS0045919,59
RTS0045920,59
RTS0045921,45
RTS0045922,53
RTS0045923,34
RTS0045924,57
RTS0045925,58
RTS0045926,91
RTS0045927,62
RTS0045928,68
RTS0045929,57
RTS0045930,353
RTS0045931,376
RTS0045932,171
RTS0045933,43
RTS0045935,62
RTS0045939,172
RTS0045940,146
RTS0045941,140
RTS0045942,48
RTS0045943,74
RTS0045944,42
RTS0045945,109
RTS0045946,51
RTS0045947,80
RTS0045948,58
RTS0045949,61
RTS0045950,65
RTS0045951,51
RTS0045952,56
RTS0045953,66
RTS0045954,93
RTS0045955,69
RTS0045956,35
RTS0045957,37
RTS0045958,61
RTS0045959,48
RTS0045960,51
RTS0045961,57
RTS0045962,40
RTS0045963,49
RTS0045964,48
RTS0045965,60
RTS0045966,53
RTS0045967,50
RTS0045968,51
RTS0045969,114
RTS0045970,133
RTS0045971,193
RTS0045972,53
RTS0045973,52
RTS0045974,46
RTS0045975,49
RTS0045976,49
RTS0045977,42
RTS0045978,60
RTS0045979,97
RTS0045980,110
RTS0045981,143
RTS0045982,133
RTS0045983,61
RTS0045984,64
RTS0045985,48
RTS0045986,46
RTS0045987,86
RTS0045988,66
RTS0045989,39
RTS0045990,56
RTS0045991,212
RTS0045992,214
RTS0045993,192
RTS0045994,70
RTS0045995,79
RTS0045996,90
RTS0045997,79
RTS0045998,52
RTS0045999,44
RTS0046000,29
RTS0046001,49
RTS0046002,65
RTS0046003,36
RTS0046004,47
RTS0046005,116
RTS0046006,105
RTS0046007,116
RTS0046008,95
RTS0046009,67
RTS0046010,38
RTS0046011,44
RTS0046012,42
RTS0046013,56
RTS0046014,50
RTS0046015,34
RTS0046016,85
RTS0046017,67
RTS0046018,53
RTS0046019,59
RTS0046020,68
RTS0046021,86
RTS0046022,73
RTS0046023,254
RTS0046024,319
RTS0046025,145
RTS0046026,56
RTS0046027,61
RTS0046028,47
RTS0046029,45
RTS0046030,42
RTS0046031,46
RTS0046032,31
RTS0046033,27
RTS0046034,51
RTS0046035,45
RTS0046036,59
RTS0046037,41
RTS0046038,50
RTS0046039,52
RTS0046040,33
RTS0046041,48
RTS0046042,46
RTS0046043,54
RTS0046044,50
RTS0046045,61
RTS0046046,39
RTS0046047,37
RTS0046048,81
RTS0046049,135
RTS0046050,122
RTS0046051,163
RTS0046052,210
RTS0046053,241
RTS0046054,187
RTS0046055,188
RTS0046056,70
RTS0046057,73
RTS0046058,67
RTS0046059,140
RTS0046060,61
RTS0046061,73
RTS0046062,60
RTS0046063,53
RTS0046064,341
RTS0046065,281
RTS0046066,400
RTS0046067,337
RTS0046068,66
RTS0046069,71
RTS0046070,48
RTS0046071,70
RTS0046072,58
RTS0046073,63
RTS0046074,78
RTS0046075,48
RTS0046076,79
RTS0046077,81
RTS0046078,63
RTS0046079,53
RTS0046080,77
RTS0046081,45
RTS0046082,1152
RTS0046083,248
RTS0046084,1424
RTS0046085,57
RTS0046086,59
RTS0046087,42
RTS0046088,56
RTS0046089,33
RTS0046090,59
RTS0046091,24
RTS0046092,80
RTS0046093,60
RTS0046094,43
RTS0046095,60
RTS0046096,48
RTS0046097,36
RTS0046098,38
RTS0046099,30
RTS0046100,48
RTS0046101,37
RTS0046102,29
RTS0046103,115
RTS0046104,209
RTS0046105,73
RTS0046106,66
RTS0046107,45
RTS0046108,58
RTS0046109,41
RTS0046110,48
RTS0046111,67
RTS0046112,261
RTS0046113,151
RTS0046114,89
RTS0046115,166
RTS0046116,138
RTS0046117,133
RTS0046119,30
RTS0046121,73
RTS0046122,90
RTS0046123,64
RTS0046124,102
RTS0046125,58
RTS0046126,45
RTS0046127,81
RTS0046128,464
RTS0046129,186
RTS0046130,130
RTS0046131,151
RTS0046132,167
RTS0046133,324
RTS0046134,291
RTS0046135,188
RTS0046136,68
RTS0046137,102
RTS0046138,52
RTS0046140,101
RTS0046141,71
RTS0046142,67
RTS0046143,85
RTS0046144,89
RTS0046145,55
RTS0046146,53
RTS0046147,60
RTS0046148,60
RTS0046149,43
RTS0046150,43
RTS0046152,51
RTS0046153,52
RTS0046154,46
RTS0046155,81
RTS0046156,38
RTS0046157,40
RTS0046158,41
RTS0046159,43
RTS0046160,42
RTS0046161,42
RTS0046162,39
RTS0046163,41
RTS0046164,85
RTS0046165,104
RTS0046166,67
RTS0046167,80
RTS0046168,42
RTS0046169,51
RTS0046170,53
RTS0046171,39
RTS0046172,41
RTS0046173,31
RTS0046174,46
RTS0046175,44
RTS0046176,46
RTS0046177,32
RTS0046178,43
RTS0046179,35
RTS0046180,59
RTS0046181,58
RTS0046182,54
RTS0046183,48
RTS0046184,59
RTS0046185,48
RTS0046186,32
RTS0046187,43
RTS0046188,54
RTS0046191,37
RTS0046193,38
RTS0046194,94
RTS0046195,92
RTS0046196,49
RTS0046197,44
RTS0046198,50
RTS0046199,44
RTS0046200,42
RTS0046201,46
RTS0046202,65
RTS0046203,45
RTS0046204,49
RTS0046205,34
RTS0046206,77
RTS0046207,72
RTS0046208,56
RTS0046209,47
RTS0046210,31
RTS0046211,46
RTS0046212,62
RTS0046213,417
RTS0046214,308
RTS0046215,258
RTS0046216,350
RTS0046217,361
RTS0046218,50
RTS0046219,34
RTS0046220,65
RTS0046221,53
RTS0046222,60
RTS0046223,39
RTS0046224,39
RTS0046225,112
RTS0046226,79
RTS0046227,99
RTS0046228,74
RTS0046229,60
RTS0046230,43
RTS0046231,25
RTS0046232,62
RTS0046233,52
RTS0046234,54
RTS0046235,45
RTS0046236,46
RTS0046237,57
RTS0046238,53
RTS0046239,38
RTS0046240,45
RTS0046241,50
RTS0046242,47
RTS0046243,38
RTS0046244,146
RTS0046245,66
RTS0046246,135
RTS0046247,109
RTS0046248,45
RTS0046249,58
RTS0046250,42
RTS0046251,29
RTS0046252,65
RTS0046253,48
RTS0046254,67
RTS0046255,57
RTS0046256,135
RTS0046257,69
RTS0046258,45
RTS0046259,69
RTS0046260,78
RTS0046261,164
RTS0046262,104
RTS0046263,48
RTS0046264,53
RTS0046265,34
RTS0046266,52
RTS0046267,52
RTS0046268,52
RTS0046269,37
RTS0046270,41
RTS0046271,54
RTS0046272,43
RTS0046273,60
RTS0046274,67
RTS0046275,58
RTS0046276,38
RTS0046277,64
RTS0046278,54
RTS0046279,102
RTS0046280,49
RTS0046281,87
RTS0046282,45
RTS0046283,73
RTS0046284,50
RTS0046285,40
RTS0046286,49
RTS0046287,49
RTS0046288,59
RTS0046289,64
RTS0046290,55
RTS0046291,61
RTS0046292,55
RTS0046293,66
RTS0046294,39
RTS0046295,95
RTS0046296,42
RTS0046297,62
RTS0046298,56
RTS0046299,53
RTS0046300,45
RTS0046301,69
RTS0046302,65
RTS0046303,67
RTS0046304,55
RTS0046305,59
RTS0046306,53
RTS0046307,48
RTS0046308,50
RTS0046309,48
RTS0046310,47
RTS0046311,47
RTS0046312,42
RTS0046313,48
RTS0046314,67
RTS0046315,53
RTS0046316,43
RTS0046317,54
RTS0046318,56
RTS0046319,54
RTS0046320,38
RTS0046321,49
RTS0046322,47
RTS0046323,49
RTS0046324,49
RTS0046325,63
RTS0046326,50
RTS0046327,60
RTS0046328,55
RTS0046329,83
RTS0046330,68
RTS0046331,56
RTS0046332,51
RTS0046333,83
RTS0046334,66
RTS0046335,80
RTS0046336,79
RTS0046342,63
RTS0046343,52
RTS0046344,58
RTS0046345,45
RTS0046346,49
RTS0046347,169
RTS0046348,213
RTS0046349,150
RTS0046350,42
RTS0046351,57
RTS0046352,64
RTS0046353,60
RTS0046354,54
RTS0046355,95
RTS0046356,206
RTS0046357,148
RTS0046358,88
RTS0046359,160
RTS0046360,84
RTS0046361,136
RTS0046362,100
RTS0046363,114
RTS0046364,55
RTS0046365,42
RTS0046366,41
RTS0046367,46
RTS0046368,51
RTS0046369,57
RTS0046370,45
RTS0046371,59
RTS0046372,51
RTS0046373,45
RTS0046374,51
RTS0046375,29
RTS0046376,60
RTS0046377,56
RTS0046378,58
RTS0046379,42
RTS0046380,51
RTS0046381,57
RTS0046382,42
RTS0046383,140
RTS0046384,73
RTS0046385,188
RTS0046386,212
RTS0046387,87
RTS0046388,84
RTS0046389,91
RTS0046390,73
RTS0046391,57
RTS0046392,42
RTS0046393,34
RTS0046394,50
RTS0046395,56
RTS0046396,46
RTS0046397,52
RTS0046398,41
RTS0046399,55
RTS0046400,51
RTS0046401,75
RTS0046402,86
RTS0046403,70
RTS0046404,102
RTS0046405,104
RTS0046406,51
RTS0046407,44
RTS0046408,36
RTS0046409,50
RTS0046410,174
RTS0046411,125
RTS0046412,123
RTS0046413,198
RTS0046414,1944
RTS0046415,354
RTS0046416,57
RTS0046417,74
RTS0046418,69
RTS0046419,53
RTS0046420,110
RTS0046421,75
RTS0046422,70
RTS0046423,50
RTS0046424,97
RTS0046425,91
RTS0046426,68
RTS0046427,65
RTS0046428,46
RTS0046429,41
RTS0046430,53
RTS0046431,56
RTS0046432,89
RTS0046433,80
RTS0046434,104
RTS0046435,1695
RTS0046439,77
RTS0046440,86
RTS0046441,83
RTS0046442,58
RTS0046443,77
RTS0046444,92
RTS0046445,50
RTS0046446,30
RTS0046447,47
RTS0046448,91
RTS0046449,142
RTS0046450,268
RTS0046451,70
RTS0046452,147
RTS0046453,105
RTS0046454,64
RTS0046455,56
RTS0046456,56
RTS0046457,58
RTS0046458,59
RTS0046459,195
RTS0046460,138
RTS0046461,65
RTS0046462,72
RTS0046463,56
RTS0046464,68
RTS0046466,32
RTS0046468,62
RTS0046469,48
RTS0046470,60
RTS0046471,24
RTS0046472,40
RTS0046473,44
RTS0046474,21
RTS0046475,61
RTS0046476,54
RTS0046477,50
RTS0046478,49
RTS0046479,44
RTS0046480,41
RTS0046481,42
RTS0046482,47
RTS0046483,52
RTS0046484,44
RTS0046485,61
RTS0046486,46
RTS0046487,56
RTS0046488,55
RTS0046489,60
RTS0046490,56
RTS0046491,63
RTS0046492,56
RTS0046493,48
RTS0046494,40
RTS0046495,55
RTS0046496,155
RTS0046497,110
RTS0046498,63
RTS0046499,422
RTS0046500,579
RTS0046501,446
RTS0046502,88
RTS0046503,120
RTS0046504,72
RTS0046505,30
RTS0046506,65
RTS0046507,28
RTS0046508,46
RTS0046509,34
RTS0046510,54
RTS0046511,40
RTS0046512,74
RTS0046513,55
RTS0046514,47
RTS0046515,54
RTS0046516,46
RTS0046517,56
RTS0046518,31
RTS0046519,49
RTS0046520,45
RTS0046521,42
RTS0046522,35
RTS0046524,63
RTS0046525,58
RTS0046526,64
RTS0046527,43
RTS0046528,61
RTS0046529,50
RTS0046530,36
RTS0046531,43
RTS0046532,56
RTS0046533,48
RTS0046534,54
RTS0046535,48
RTS0046536,54
RTS0046537,51
RTS0046538,72
RTS0046539,55
RTS0046540,46
RTS0046541,50
RTS0046542,67
RTS0046543,92
RTS0046544,62
RTS0046545,65
RTS0046546,40
RTS0046548,52
RTS0046549,76
RTS0046550,60
RTS0046551,108
RTS0046552,56
RTS0046553,110
RTS0046554,40
RTS0046555,47
RTS0046556,93
RTS0046557,46
RTS0046558,49
RTS0046559,61
RTS0046560,47
RTS0046561,70
RTS0046562,61
RTS0046563,63
RTS0046564,68
RTS0046565,66
RTS0046566,73
RTS0046567,67
RTS0046568,46
RTS0046569,59
RTS0046570,72
RTS0046571,45
RTS0046572,42
RTS0046573,52
RTS0046574,50
RTS0046575,63
RTS0046577,48
RTS0046578,65
RTS0046580,98
RTS0046581,65
RTS0046582,59
RTS0046583,51
RTS0046584,62
RTS0046585,82
RTS0046586,51
RTS0046587,51
RTS0046588,26
RTS0046589,40
RTS0046590,50
RTS0046591,48
RTS0046592,60
RTS0046593,71
RTS0046594,95
RTS0046595,57
RTS0046596,68
RTS0046597,44
RTS0046598,90
RTS0046599,56
RTS0046600,652
RTS0046601,774
RTS0046602,387
RTS0046603,598
RTS0046604,57
RTS0046605,41
RTS0046606,53
RTS0046607,378
RTS0046608,1218
RTS0046609,718
RTS0046610,42
RTS0046611,60
RTS0046612,58
RTS0046613,36
RTS0046614,58
RTS0046615,32
RTS0046616,51
RTS0046617,62
RTS0046618,47
RTS0046619,60
RTS0046620,47
RTS0046621,114
RTS0046622,71
RTS0046623,50
RTS0046624,131
RTS0046625,71
RTS0046626,76
RTS0046627,78
RTS0046628,135
RTS0046629,57
RTS0046630,72
RTS0046631,68
RTS0046632,243
RTS0046633,147
RTS0046634,201
RTS0046635,46
RTS0046636,67
RTS0046637,86
RTS0046638,100
RTS0046639,98
RTS0046640,103
RTS0046641,73
RTS0046642,66
RTS0046643,58
RTS0046644,53
RTS0046645,46
RTS0046646,40
RTS0046647,47
RTS0046648,63
RTS0046649,45
RTS0046650,47
RTS0046651,53
RTS0046652,49
RTS0046653,88
RTS0046654,64
RTS0046655,87
RTS0046656,49
RTS0046657,55
RTS0046658,61
RTS0046659,49
RTS0046660,36
RTS0046661,73
RTS0046662,70
RTS0046663,99
RTS0046664,45
RTS0046665,66
RTS0046666,47
RTS0046667,82
RTS0046668,70
RTS0046669,44
RTS0046670,56
RTS0046671,50
RTS0046672,50
RTS0046673,54
RTS0046674,43
RTS0046675,34
RTS0046676,45
RTS0046677,39
RTS0046678,52
RTS0046679,39
RTS0046680,58
RTS0046681,35
RTS0046682,41
RTS0046683,35
RTS0046684,61
RTS0046685,35
RTS0046686,51
RTS0046687,40
RTS0046688,44
RTS0046689,51
RTS0046690,38
RTS0046691,46
RTS0046692,35
RTS0046693,66
RTS0046694,57
RTS0046695,62
RTS0046696,81
RTS0046697,70
RTS0046698,64
RTS0046699,80
RTS0046700,89
RTS0046701,120
RTS0046702,89
RTS0046703,1730
RTS0046704,1938
RTS0046705,1790
RTS0046706,390
RTS0046707,1393
RTS0046708,1170
RTS0046709,52
RTS0046710,84
RTS0046711,81
RTS0046712,82
RTS0046713,69
RTS0046714,74
RTS0046715,37
RTS0046716,84
RTS0046717,118
RTS0046718,57
RTS0046719,47
RTS0046720,47
RTS0046721,136
RTS0046722,148
RTS0046723,84
RTS0046724,53
RTS0046725,40
RTS0046726,64
RTS0046727,83
RTS0046728,43
RTS0046729,59
RTS0046730,66
RTS0046731,58
RTS0046732,68
RTS0046733,82
RTS0046734,78
RTS0046735,69
RTS0046736,49
RTS0046737,55
RTS0046738,35
RTS0046739,37
RTS0046740,69
RTS0046741,50
RTS0046742,40
RTS0046743,88
RTS0046744,62
RTS0046745,114
RTS0046746,49
RTS0046747,54
RTS0046748,122
RTS0046749,76
RTS0046750,40
RTS0046751,61
RTS0046752,60
RTS0046753,48
RTS0046754,58
RTS0046755,60
RTS0046756,50
RTS0046757,59
RTS0046758,43
RTS0046759,132
RTS0046760,87
RTS0046761,122
RTS0046763,60
RTS0046764,44
RTS0046765,42
RTS0046766,40
RTS0046767,39
RTS0046768,259
RTS0046769,415
RTS0046770,391
RTS0046771,43
RTS0046772,53
RTS0046773,43
RTS0046774,39
RTS0046775,85
RTS0046777,68
RTS0046778,50
RTS0046779,48
RTS0046780,62
RTS0046781,51
RTS0046782,38
RTS0046783,37
RTS0046784,44
RTS0046785,52
RTS0046790,70
RTS0046791,53
RTS0046792,62
RTS0046793,30
RTS0046794,41
RTS0046795,58
RTS0046796,49
RTS0046797,40
RTS0046798,55
RTS0046799,51
RTS0046800,43
RTS0046801,1611
RTS0046802,1079
RTS0046803,38
RTS0046804,42
RTS0046805,81
RTS0046806,55
RTS0046807,38
RTS0046808,44
RTS0046809,33
RTS0046810,61
RTS0046811,32
RTS0046812,44
RTS0046813,43
RTS0046814,39
RTS0046815,76
RTS0046816,68
RTS0046817,40
RTS0046818,47
RTS0046819,47
RTS0046820,73
RTS0046821,38
RTS0046822,47
RTS0046823,41
RTS0046824,138
RTS0046825,84
RTS0046826,49
RTS0046827,52
RTS0046828,60
RTS0046829,36
RTS0046830,56
RTS0046831,48
RTS0046832,112
RTS0046833,26
RTS0046835,28
RTS0046836,1235
RTS0046837,1035
RTS0046838,346
RTS0046839,2294
RTS0046840,137
RTS0046841,52
RTS0046842,371
RTS0046843,557
RTS0046846,79
RTS0046849,120
RTS0046850,549
RTS0046851,2145
RTS0046852,60
RTS0046853,91
RTS0046854,43
RTS0046855,50
RTS0046856,37
RTS0046857,41
RTS0046858,52
RTS0046859,65
RTS0046860,110
RTS0046861,51
RTS0046862,54
RTS0046863,34
RTS0046864,58
RTS0046866,49
RTS0046867,35
RTS0046868,40
RTS0046869,1192
RTS0046870,991
RTS0046871,110
RTS0046872,186
RTS0046873,61
RTS0046874,44
RTS0046875,64
RTS0046876,37
RTS0046877,55
RTS0046878,46
RTS0046879,48
RTS0046880,82
RTS0046881,64
RTS0046882,50
RTS0046885,37
RTS0046886,50
RTS0046887,45
RTS0046889,55
RTS0046890,75
RTS0046891,68
RTS0046892,35
RTS0046893,80
RTS0046894,55
RTS0046895,46
RTS0046897,91
RTS0046898,34
RTS0046899,64
RTS0046900,493
RTS0046902,57
RTS0046903,512
RTS0046904,57
RTS0046905,34
RTS0046906,417
RTS0046907,84
RTS0046908,55
RTS0046909,58
RTS0046910,38
RTS0046911,85
RTS0046912,31
RTS0046913,90
RTS0046914,59
RTS0046915,43
RTS0046916,58
RTS0046918,2938
RTS0046919,3477
RTS0046920,1120
RTS0046921,64
RTS0046922,54
RTS0046923,49
RTS0046924,233
RTS0046925,36
RTS0046926,51
RTS0046927,50
RTS0046928,60
RTS0046929,39
RTS0046930,47
RTS0046931,49
RTS0046933,39
RTS0046934,98
RTS0046935,95
RTS0046936,55
RTS0046937,69
RTS0046938,749
RTS0046939,42
RTS0046940,59
RTS0046941,40
RTS0046942,81
RTS0046943,184
RTS0046944,27
RTS0046946,181
RTS0046947,37
RTS0046948,39
RTS0046949,46
RTS0046950,35
RTS0046951,89
RTS0046952,40
RTS0046954,37
RTS0046955,46
RTS0046956,66
RTS0046957,50
RTS0046958,55
RTS0046959,74
RTS0046960,55
RTS0046961,77
RTS0046962,371
RTS0046963,43
RTS0046965,104
RTS0046966,61
RTS0046967,64
RTS0046968,37
RTS0047054,73
RTS0047055,98
RTS0047056,64
RTS0047057,74
RTS0047058,86
RTS0047060,155
RTS0047061,146
RTS0047062,134
RTS0047063,160
RTS0047064,357
RTS0047065,63
RTS0047066,67
RTS0047067,64
RTS0047068,67
RTS0047069,78
RTS0047070,240
RTS0047071,170
RTS0047072,194
RTS0047073,183
RTS0047074,220
RTS0047075,60
RTS0047076,97
RTS0047077,67
RTS0047078,85
RTS0047079,54
RTS0047080,82
RTS0047081,83
RTS0047082,76
RTS0047083,49
RTS0047084,54
RTS0047085,31
RTS0047086,50
RTS0047087,43
RTS0047088,45
RTS0047089,31
RTS0047091,33
RTS0047092,53
RTS0047093,39
RTS0047094,38
RTS0047095,49
RTS0047096,44
RTS0047097,36
RTS0047098,36
RTS0047099,37
RTS0047100,39
RTS0047101,60
RTS0047102,48
RTS0047103,80
RTS0047104,43
RTS0047105,121
RTS0047106,92
RTS0047107,66
RTS0047108,146
RTS0047109,76
RTS0047110,66
RTS0047111,55
RTS0047112,53
RTS0047113,288
RTS0047114,81
RTS0047115,56
RTS0047116,69
RTS0047117,68
RTS0047118,57
RTS0047119,58
RTS0047120,47
RTS0047121,46
RTS0047122,68
RTS0047123,50
RTS0047124,62
RTS0047125,44
RTS0047126,68
RTS0047127,96
RTS0047128,34
RTS0047129,62
RTS0047130,46
RTS0047131,58
RTS0047132,70
RTS0047133,57
RTS0047134,50
RTS0047135,224
RTS0047136,278
RTS0047137,183
RTS0047138,240
RTS0047139,127
RTS0047140,32
RTS0047141,59
RTS0047142,43
RTS0047143,46
RTS0047144,48
RTS0047145,77
RTS0047146,72
RTS0047147,87
RTS0047148,107
RTS0047149,79
RTS0047150,217
RTS0047151,146
RTS0047152,317
RTS0047153,142
RTS0047154,368
RTS0047156,51
RTS0047157,57
RTS0047158,51
RTS0047159,47
RTS0047160,66
RTS0047165,63
RTS0047166,38
RTS0047167,53
RTS0047168,45
RTS0047169,34
RTS0047170,46
RTS0047171,62
RTS0047172,51
RTS0047173,52
RTS0047174,51
RTS0047175,26
RTS0047176,57
RTS0047177,71
RTS0047178,55
RTS0047179,47
RTS0047180,60
RTS0047181,77
RTS0047182,54
RTS0047183,62
RTS0047184,57
RTS0047185,49
RTS0047186,74
RTS0047187,67
RTS0047188,62
RTS0047189,50
RTS0047190,69
RTS0047191,62
RTS0047192,51
RTS0047193,74
RTS0047194,74
RTS0047195,63
RTS0047196,55
RTS0047197,100
RTS0047198,62
RTS0047199,71
RTS0047200,88
RTS0047201,60
RTS0047202,84
RTS0047203,49
RTS0047204,39
RTS0047205,46
RTS0047206,40
RTS0047207,61
RTS0047208,3882
RTS0047209,2262
RTS0047210,4800
RTS0047211,3705
RTS0047212,652
RTS0047213,41
RTS0047214,50
RTS0047215,52
RTS0047216,42
RTS0047217,55
RTS0047218,200
RTS0047219,204
RTS0047220,76
RTS0047221,225
RTS0047222,197
RTS0047223,85
RTS0047225,109
RTS0047226,70
RTS0047229,45
RTS0047230,47
RTS0047231,54
RTS0047232,66
RTS0047233,41
RTS0047234,60
RTS0047235,26
RTS0047236,38
RTS0047237,54
RTS0047238,48
RTS0047239,82
RTS0047240,49
RTS0047241,42
RTS0047242,57
RTS0047243,57
RTS0047244,61
RTS0047245,58
RTS0047246,37
RTS0047247,34
RTS0047248,40
RTS0047249,72
RTS0047250,75
RTS0047252,108
RTS0047253,93
RTS0047254,83
RTS0047255,103
RTS0047256,84
RTS0047257,95
RTS0047258,111
RTS0047259,105
RTS0047260,184
RTS0047261,190
RTS0047262,145
RTS0047263,205
RTS0047264,174
RTS0047266,219
RTS0047267,681
RTS0047268,317
RTS0047269,329
RTS0047270,568
RTS0047271,459
RTS0047272,167
RTS0047273,273
RTS0047274,73
RTS0047276,47
RTS0047277,275
RTS0047278,238
RTS0047279,304
RTS0047280,220
RTS0047281,108
RTS0047282,252
RTS0047283,206
RTS0047284,178
RTS0047290,1187
RTS0047291,2572
RTS0047292,1619
RTS0047293,1121
RTS0047294,1945
RTS0047295,57
RTS0047296,126
RTS0047297,139
RTS0047298,121
RTS0047299,139
RTS0047300,45
RTS0047301,67
RTS0047302,42
RTS0047303,54
RTS0047304,45
RTS0047305,453
RTS0047306,556
RTS0047307,541
RTS0047308,215
RTS0047309,302
RTS0047310,133
RTS0047311,117
RTS0047312,72
RTS0047313,81
RTS0047314,83
RTS0047315,328
RTS0047316,280
RTS0047317,294
RTS0047318,298
RTS0047319,355
RTS0047320,99
RTS0047321,168
RTS0047322,113
RTS0047323,275
RTS0047324,220
RTS0047325,151
RTS0047326,132
RTS0047327,128
RTS0047328,86
RTS0047329,93
RTS0047331,241
RTS0047332,207
RTS0047333,236
RTS0047334,172
RTS0047335,149
RTS0047336,249
RTS0047337,87
RTS0047338,214
RTS0047339,110
RTS0047340,411
RTS0047341,246
RTS0047342,336
RTS0047343,289
RTS0047344,217
RTS0047345,155
RTS0047346,184
RTS0047348,216
RTS0047349,181
RTS0047350,217
RTS0047351,229
RTS0047352,535
RTS0047353,538
RTS0047354,590
RTS0047356,69
RTS0047357,108
RTS0047358,59
RTS0047359,124
RTS0047360,89
RTS0047361,72
RTS0047362,156
RTS0047363,244
RTS0047364,88
RTS0047365,136
RTS0047366,76
RTS0047367,79
RTS0047368,109
RTS0047369,93
RTS0047370,78
RTS0047373,57
RTS0047374,42
RTS0047375,59
RTS0047376,152
RTS0047377,101
RTS0047378,164
RTS0047379,293
RTS0047380,202
RTS0047381,44
RTS0047382,39
RTS0047383,36
RTS0047384,54
RTS0047385,45
RTS0047386,209
RTS0047387,91
RTS0047388,114
RTS0047389,161
RTS0047390,106
RTS0047391,234
RTS0047392,115
RTS0047393,252
RTS0047394,45
RTS0047395,58
RTS0047396,460
RTS0047397,63
RTS0047398,41
RTS0047399,61
RTS0047400,55
RTS0047401,64
RTS0047402,78
RTS0047403,68
RTS0047404,86
RTS0047405,97
RTS0047406,51
RTS0047407,40
RTS0047408,83
RTS0047409,215
RTS0047410,115
RTS0047411,171
RTS0047412,179
RTS0047413,69
RTS0047414,239
RTS0047415,201
RTS0047417,61
RTS0047418,149
RTS0047419,100
RTS0047420,110
RTS0047421,41
RTS0047422,61
RTS0047423,56
RTS0047424,62
RTS0047425,38
RTS0047426,350
RTS0047427,257
RTS0047428,168
RTS0047429,89
RTS0047430,237
RTS0047431,58
RTS0047432,152
RTS0047433,124
RTS0047434,165
RTS0047435,211
RTS0047436,58
RTS0047437,26
RTS0047438,61
RTS0047439,41
RTS0047440,31
RTS0047441,332
RTS0047442,365
RTS0047445,297
RTS0047446,263
RTS0047447,47
RTS0047448,46
RTS0047449,41
RTS0047450,55
RTS0047451,41
RTS0047452,48
RTS0047453,35
RTS0047454,48
RTS0047455,39
RTS0047456,50
RTS0047457,52
RTS0047458,47
RTS0047459,54
RTS0047460,46
RTS0047461,44
RTS0047462,75
RTS0047463,65
RTS0047464,99
RTS0047465,70
RTS0047466,85
RTS0047467,65
RTS0047468,51
RTS0047469,57
RTS0047471,78
RTS0047472,44
RTS0047473,64
RTS0047474,37
RTS0047475,40
RTS0047476,51
RTS0047477,215
RTS0047479,177
RTS0047480,124
RTS0047481,193
RTS0047482,49
RTS0047483,49
RTS0047484,51
RTS0047485,47
RTS0047486,59
RTS0047487,43
RTS0047488,56
RTS0047489,52
RTS0047490,51
RTS0047491,41
RTS0047492,313
RTS0047493,238
RTS0047494,317
RTS0047495,261
RTS0047496,116
RTS0047497,120
RTS0047498,99
RTS0047499,129
RTS0047500,101
RTS0047501,99
RTS0047502,49
RTS0047503,45
RTS0047504,283
RTS0047505,193
RTS0047506,271
RTS0047507,82
RTS0047508,43
RTS0047509,55
RTS0047510,49
RTS0047511,38
RTS0047512,341
RTS0047513,54
RTS0047514,46
RTS0047515,264
RTS0047516,455
RTS0047517,966
RTS0047518,598
RTS0047520,955
RTS0047521,1128
RTS0047522,73
RTS0047523,87
RTS0047524,98
RTS0047525,45
RTS0047526,91
RTS0047527,43
RTS0047528,68
RTS0047529,86
RTS0047530,78
RTS0047531,90
RTS0047532,54
RTS0047533,37
RTS0047534,53
RTS0047535,57
RTS0047536,60
RTS0047537,57
RTS0047538,229
RTS0047540,211
RTS0047541,269
RTS0047543,82
RTS0047544,124
RTS0047545,142
RTS0047546,123
RTS0047547,71
RTS0047548,159
RTS0047549,108
RTS0047550,71
RTS0047551,108
RTS0047552,63
RTS0047553,40
RTS0047558,75
RTS0047559,61
RTS0047560,54
RTS0047561,41
RTS0047562,57
RTS0047563,157
RTS0047564,135
RTS0047565,93
RTS0047566,102
RTS0047567,51
RTS0047568,48
RTS0047569,64
RTS0047570,50
RTS0047571,58
RTS0047572,66
RTS0047573,51
RTS0047574,71
RTS0047575,64
RTS0047576,47
RTS0047577,68
RTS0047578,46
RTS0047579,45
RTS0047580,40
RTS0047581,62
RTS0047582,41
RTS0047583,38
RTS0047584,48
RTS0047585,52
RTS0047586,37
RTS0047587,36
RTS0047588,45
RTS0047590,45
RTS0047591,43
RTS0047592,30
RTS0047593,53
RTS0047594,71
RTS0047595,43
RTS0047596,75
RTS0047597,63
RTS0047598,81
RTS0047599,55
RTS0047600,99
RTS0047601,290
RTS0047602,136
RTS0047603,54
RTS0047604,69
RTS0047606,51
RTS0047613,105
RTS0047614,72
RTS0047615,54
RTS0047616,131
RTS0047617,112
RTS0047618,29
RTS0047619,36
RTS0047620,37
RTS0047621,53
RTS0047622,42
RTS0047624,68
RTS0047625,25
RTS0047626,51
RTS0047627,36
RTS0047628,50
RTS0047629,35
RTS0047630,30
RTS0047631,31
RTS0047632,60
RTS0047633,27
RTS0047634,28
RTS0047635,54
RTS0047636,49
RTS0047637,31
RTS0047638,48
RTS0047639,47
RTS0047640,39
RTS0047641,28
RTS0047642,39
RTS0047643,26
RTS0047644,39
RTS0047645,49
RTS0047646,65
RTS0047647,46
RTS0047648,65
RTS0047649,37
RTS0047650,26
RTS0047651,22
RTS0047652,30
RTS0047653,37
RTS0047654,34
RTS0047656,49
RTS0047657,57
RTS0047658,41
RTS0047659,40
RTS0047660,37
RTS0047661,39
RTS0047662,52
RTS0047663,39
RTS0047664,40
RTS0047665,44
RTS0047666,30
RTS0047667,51
RTS0047668,47
RTS0047669,59
RTS0047670,48
RTS0047672,46
RTS0047673,39
RTS0047674,54
RTS0047675,50
RTS0047676,48
RTS0047677,43
RTS0047678,46
RTS0047679,61
RTS0047680,45
RTS0047681,44
RTS0047682,45
RTS0047684,46
RTS0047685,25
RTS0047686,58
RTS0047687,36
RTS0047688,41
RTS0047689,58
RTS0047691,44
RTS0047692,38
RTS0047693,67
RTS0047694,47
RTS0047695,39
RTS0047696,39
RTS0047697,25
RTS0047698,59
RTS0047699,51
RTS0047700,69
RTS0047701,47
RTS0047702,69
RTS0047703,72
RTS0047704,63
RTS0047705,60
RTS0047706,48
RTS0047707,72
RTS0047708,273
RTS0047709,327
RTS0047710,46
RTS0047711,47
RTS0047712,55
RTS0047713,479
RTS0047714,680
RTS0047715,537
RTS0047716,587
RTS0047717,712
RTS0047718,65
RTS0047720,50
RTS0047721,51
RTS0047722,44
RTS0047723,58
RTS0047724,94
RTS0047725,93
RTS0047726,82
RTS0047727,95
RTS0047728,94
RTS0047729,33
RTS0047730,60
RTS0047731,42
RTS0047732,46
RTS0047733,48
RTS0047734,49
RTS0047735,62
RTS0047736,168
RTS0047737,56
RTS0047738,37
RTS0047739,61
RTS0047740,71
RTS0047741,80
RTS0047742,60
RTS0047743,46
RTS0047744,108
RTS0047745,112
RTS0047746,64
RTS0047747,83
RTS0047748,91
RTS0047749,350
RTS0047750,110
RTS0047752,80
RTS0047753,121
RTS0047754,828
RTS0047755,925
RTS0047756,574
RTS0047757,579
RTS0047758,605
RTS0047759,49
RTS0047760,61
RTS0047761,60
RTS0047762,51
RTS0047763,54
RTS0047764,55
RTS0047765,76
RTS0047766,109
RTS0047767,52
RTS0047768,65
RTS0047769,32
RTS0047770,41
RTS0047771,49
RTS0047772,41
RTS0047773,56
RTS0047774,69
RTS0047775,50
RTS0047776,55
RTS0047777,45
RTS0047778,39
RTS0047779,44
RTS0047780,67
RTS0047781,86
RTS0047782,116
RTS0047783,61
RTS0047784,52
RTS0047785,41
RTS0047786,166
RTS0047787,151
RTS0047788,106
RTS0047789,154
RTS0047790,44
RTS0047791,72
RTS0047792,61
RTS0047793,55
RTS0047794,33
RTS0047795,32
RTS0047796,103
RTS0047797,58
RTS0047798,44
RTS0047799,82
RTS0047800,36
RTS0047801,268
RTS0047802,226
RTS0047803,65
RTS0047804,43
RTS0047805,71
RTS0047806,87
RTS0047807,350
RTS0047808,101
RTS0047809,51
RTS0047810,123
RTS0047811,276
RTS0047812,68
RTS0047813,55
RTS0047814,45
RTS0047816,101
RTS0047817,65
RTS0047818,48
RTS0047819,46
RTS0047820,36
RTS0047821,630
RTS0047822,25
RTS0047823,66
RTS0047824,135
RTS0047825,302
RTS0047826,53
RTS0047827,178
RTS0047828,52
RTS0047829,53
RTS0047830,45
RTS0047831,57
RTS0047832,41
RTS0047833,63
RTS0047834,39
RTS0047835,417
RTS0047836,134
RTS0047837,129
RTS0047838,1068
RTS0047839,510
RTS0047840,82
RTS0047841,46
RTS0047842,78
RTS0047843,142
RTS0047844,38
RTS0047845,49
RTS0047846,47
RTS0047847,53
RTS0047848,56
RTS0047849,66
RTS0047850,60
RTS0047851,37
RTS0047852,76
RTS0047853,58
RTS0047854,40
RTS0047855,73
RTS0047856,55
RTS0047857,55
RTS0047858,37
RTS0047859,43
RTS0047860,50
RTS0047861,38
RTS0047862,58
RTS0047863,42
RTS0047864,49
RTS0047865,80
RTS0047866,113
RTS0047867,45
RTS0047868,55
RTS0047869,54
RTS0047870,154
RTS0047871,55
RTS0047872,75
RTS0047873,73
RTS0047874,45
RTS0047875,71
RTS0047876,59
RTS0047877,47
RTS0047878,112
RTS0047879,130
RTS0047880,46
RTS0047881,101
RTS0047882,57
RTS0047883,67
RTS0047884,138
RTS0047885,52
RTS0047886,28
RTS0047890,586
RTS0047891,383
RTS0047892,185
RTS0047893,46
RTS0047894,54
RTS0047895,55
RTS0047896,87
RTS0047897,60
RTS0047898,40
RTS0047899,51
RTS0047900,67
RTS0047901,47
RTS0047902,104
RTS0047903,70
RTS0047904,65
RTS0047905,102
RTS0047906,87
RTS0047907,794
RTS0047908,776
RTS0047909,866
RTS0047910,63
RTS0047912,48
RTS0047913,45
RTS0047914,76
RTS0047915,44
RTS0047916,51
RTS0047917,39
RTS0047919,44
RTS0047920,283
RTS0047921,538
RTS0047924,58
RTS0047925,55
RTS0047926,49
RTS0047927,61
RTS0047928,100
RTS0047929,41
RTS0047930,50
RTS0047931,35
RTS0047932,56
RTS0047933,63
RTS0047934,42
RTS0047935,544
RTS0047936,38
RTS0047937,67
RTS0047938,74
RTS0047939,127
RTS0047940,278
RTS0047941,54
RTS0047942,37
RTS0047943,50
RTS0047944,55
RTS0047945,72
RTS0047946,100
RTS0047947,48
RTS0047948,44
RTS0047949,47
RTS0047950,42
RTS0047951,66
RTS0047952,76
RTS0047953,129
RTS0047954,47
RTS0047956,57
RTS0047957,54
RTS0047958,49
RTS0047959,79
RTS0047960,60
RTS0047961,106
RTS0047963,76
RTS0047964,45
RTS0047965,44
RTS0047966,39
RTS0047967,60
RTS0047968,65
RTS0047969,56
RTS0047970,25
RTS0047972,80
RTS0047973,168
RTS0047974,66
RTS0047975,61
RTS0047976,47
RTS0047977,44
RTS0047978,50
RTS0047979,67
RTS0047980,50
RTS0047981,1466
RTS0047982,35
RTS0047985,807
RTS0047986,51
RTS0047987,42
RTS0047988,879
RTS0047990,67
RTS0047991,91
RTS0047992,54
RTS0047993,58
RTS0047994,49
RTS0047995,36
RTS0047996,61
RTS0047997,90
RTS0047998,104
RTS0047999,52
RTS0048000,52
RTS0048001,33
RTS0048003,449
RTS0048005,48
RTS0048006,68
RTS0048008,32
RTS0048009,49
RTS0048012,55
RTS0048013,41
RTS0048014,45
RTS0048015,122
RTS0048016,169
RTS0048017,106
RTS0048018,205
RTS0048019,308
RTS0048020,63
RTS0048021,54
RTS0048022,56
RTS0048023,56
RTS0048024,42
RTS0048026,78
RTS0048027,92
RTS0048028,54
RTS0048029,35
RTS0048030,42
RTS0048031,53
RTS0048032,34
RTS0048033,42
RTS0048034,53
RTS0048035,43
RTS0048036,60
RTS0048037,69
RTS0048038,144
RTS0048040,53
RTS0048041,41
RTS0048042,49
RTS0048043,52
RTS0048044,51
RTS0048045,74
RTS0048046,65
RTS0048047,62
RTS0048048,46
RTS0048049,51
RTS0048050,46
RTS0048051,299
RTS0048052,119
RTS0048053,99
RTS0048054,152
RTS0048055,51
RTS0048056,57
RTS0048057,38
RTS0048058,40
RTS0048059,81
RTS0048060,54
RTS0048061,58
RTS0048062,44
RTS0048063,47
RTS0048064,295
RTS0048065,131
RTS0048066,235
RTS0048067,38
RTS0048068,53
RTS0048069,50
RTS0048070,35
RTS0048071,93
RTS0048072,29
RTS0048073,61
RTS0048074,32
RTS0048076,64
RTS0048077,91
RTS0048078,51
RTS0048079,85
RTS0048080,66
RTS0048081,249
RTS0048082,59
RTS0048084,51
RTS0048085,75
RTS0048086,39
RTS0048087,75
RTS0048088,45
RTS0048089,80
RTS0048090,68
RTS0048091,71
RTS0048092,43
RTS0048093,244
RTS0048094,36
RTS0048096,49
RTS0048097,49
RTS0048098,6359
RTS0048099,7492
RTS0048100,6282
RTS0048101,5832
RTS0048102,7929
RTS0048104,64
RTS0048105,91
RTS0048106,61
RTS0048107,59
RTS0048108,81
RTS0048109,47
RTS0048110,54
RTS0048111,22
RTS0048112,54
RTS0048113,49
RTS0048114,44
RTS0048115,52
RTS0048116,56
RTS0048117,66
RTS0048118,68
RTS0048120,74
RTS0048126,54
RTS0048127,80
RTS0048129,105
RTS0048130,43
RTS0048131,271
RTS0048132,400
RTS0048133,76
RTS0048134,473
RTS0048135,613
RTS0048136,47
RTS0048138,58
RTS0048139,53
RTS0048140,62
RTS0048141,56
RTS0048142,65
RTS0048144,60
RTS0048145,70
RTS0048146,74
RTS0048147,36
RTS0048148,39
RTS0048149,41
RTS0048150,52
RTS0048151,60
RTS0048152,80
RTS0048153,90
RTS0048154,84
RTS0048155,66
RTS0048156,224
RTS0048158,150
RTS0048159,44
RTS0048160,2135
RTS0048161,2639
RTS0048162,145
RTS0048163,135
RTS0048164,692
RTS0048165,393
RTS0048166,123
RTS0048167,170
RTS0048168,86
RTS0048169,110
RTS0048170,94
RTS0048171,97
RTS0048172,87
RTS0048173,62
RTS0048175,78
RTS0048176,46
RTS0048177,38
RTS0048178,58
RTS0048179,45
RTS0048180,50
RTS0048181,115
RTS0048182,77
RTS0048183,101
RTS0048184,126
RTS0048185,114
RTS0048186,108
RTS0048188,158
RTS0048189,191
RTS0048190,121
RTS0048191,75
RTS0048192,121
RTS0048193,75
RTS0048194,102
RTS0048195,102
RTS0048196,136
RTS0048197,167
RTS0048198,182
RTS0048200,126
RTS0048201,97
RTS0048202,46
RTS0048203,73
RTS0048204,88
RTS0048205,73
RTS0048207,84
RTS0048208,104
RTS0048209,101
RTS0048210,84
RTS0048211,102
RTS0048212,44
RTS0048213,72
RTS0048214,49
RTS0048215,74
RTS0048216,102
RTS0048217,92
RTS0048218,108
RTS0048219,98
RTS0048220,119
RTS0048221,89
RTS0048222,47
RTS0048223,34
RTS0048224,80
RTS0048225,68
RTS0048226,61
RTS0048227,172
RTS0048228,48
RTS0048229,61
RTS0048230,76
RTS0048231,106
RTS0048232,56
RTS0048233,56
RTS0048234,63
RTS0048235,74
RTS0048236,63
RTS0048237,63
RTS0048238,110
RTS0048239,63
RTS0048240,65
RTS0048241,72
RTS0048242,154
RTS0048243,132
RTS0048244,135
RTS0048245,74
RTS0048246,104
RTS0049343,131
RTS0049344,85
RTS0049345,59
RTS0049346,30
RTS0049347,62
RTS0049348,59
RTS0049349,54
RTS0049350,47
RTS0049351,39
RTS0049352,60
RTS0049353,57
RTS0049354,48
RTS0049355,45
RTS0049356,60
RTS0049357,47
RTS0049358,32
RTS0049359,27
RTS0049360,68
RTS0049361,67
RTS0049362,40
RTS0049363,56
RTS0049364,57
RTS0049365,52
RTS0049366,327
RTS0049367,362
RTS0049368,54
RTS0049369,61
RTS0049370,31
RTS0049371,82
RTS0049372,59
RTS0049373,117
RTS0049374,114
RTS0049375,72
RTS0049376,97
RTS0049377,97
RTS0049378,102
RTS0049379,57
RTS0049380,108
RTS0049381,59
RTS0049382,71
RTS0049383,74
RTS0049384,46
RTS0049385,45
RTS0049386,86
RTS0049387,59
RTS0049388,42
RTS0049389,56
RTS0049390,2771
RTS0049391,3141
RTS0049392,3692
RTS0049393,4746
RTS0049394,1482
RTS0049395,388
RTS0049396,2514
RTS0049397,2556
RTS0049398,2352
RTS0049399,1768
RTS0049400,61
RTS0049401,42
RTS0049402,78
RTS0049403,41
RTS0049404,47
RTS0049405,40
RTS0049406,56
RTS0049407,62
RTS0049408,57
RTS0049409,61
RTS0049410,45
RTS0049411,75
RTS0049412,45
RTS0049413,41
RTS0049414,41
RTS0049415,80
RTS0049416,56
RTS0049417,69
RTS0049418,46
RTS0049419,39
RTS0049420,41
RTS0049421,52
RTS0049422,42
RTS0049423,51
RTS0049424,60
RTS0049425,72
RTS0049426,109
RTS0049427,110
RTS0049428,40
RTS0049429,145
RTS0049430,197
RTS0049431,170
RTS0049432,48
RTS0049433,51
RTS0049434,33
RTS0049435,35
RTS0049436,37
RTS0049437,267
RTS0049438,58
RTS0049439,165
RTS0049440,153
RTS0049441,191
RTS0049442,151
RTS0049443,135
RTS0049444,461
RTS0049445,68
RTS0049446,77
RTS0049447,77
RTS0049448,34
RTS0049449,60
RTS0049450,52
RTS0049451,59
RTS0049452,54
RTS0049453,80
RTS0049454,33
RTS0049455,55
RTS0049456,58
RTS0049457,108
RTS0049458,74
RTS0049459,151
RTS0049460,183
RTS0049461,241
RTS0049462,332
RTS0049463,58
RTS0049464,36
RTS0049465,38
RTS0049466,58
RTS0049467,49
RTS0049468,64
RTS0049469,58
RTS0049470,60
RTS0049471,125
RTS0049472,82
RTS0049473,307
RTS0049474,35
RTS0049475,46
RTS0049476,50
RTS0049477,38
RTS0049478,60
RTS0049479,7360
RTS0049480,787
RTS0049481,25
RTS0049482,44
RTS0049483,33
RTS0049484,62
RTS0049485,79
RTS0997079,40
RTS0997080,166
RTS0997081,49
RTS0997082,79
RTS0997083,73
RTS0997084,73
RTS0997085,67
RTS0997086,80
RTS0997087,43
RTS0997088,15672
RTS0997089,6164
RTS0997090,86
RTS0997091,99
RTS0997092,37
RTS0997093,34
RTS0997094,9
RTS0997095,27
RTS0997096,34
RTS0997097,14
RTS0997098,46
RTS0997099,36
RTS0997100,40
RTS0997101,33
RTS0997102,35
RTS0997103,27
RTS0997104,45
RTS0997105,22
RTS0997106,38
RTS0997107,19
RTS0997108,44
RTS0997109,21
RTS0997110,45
RTS0997111,28
RTS0997112,39
RTS0997113,26
RTS0997114,29
RTS0997115,31
RTS0997116,31
RTS0997117,34
RTS0997118,30
RTS0997119,24
RTS0997120,15
RTS0997121,185
RTS0997122,322
RTS0997123,257
RTS0997124,220
RTS0997125,268
RTS0997126,504
RTS0997127,503
RTS0997128,315
RTS0997129,703
RTS0997130,143
</Code_Summary>
