# Supplementary material for: Spatial meta-transcriptomics reveal associations of intratumor bacteria burden with lung cancer cells showing a distinct oncogenic signature
Source: J Immunother Cancer. 2022 Jul 6;10(7):e004698. doi: 10.1136/jitc-2022-004698 (PMC9260850; doi:10.1136/jitc-2022-004698)
Supplement: Supplementary data [file jitc-2022-004698supp009.zip › DSP-1001660004186-C-E10.dcc]

<Header>
FileVersion,0.02
SoftwareVersion,"GeoMx_NGS_Pipeline_ 2.0.0"
Date,2020-6-15
</Header>

<Scan_Attributes>
ID,DSP-1001660004186-C-E10
Plate_ID,1001660004186
Well,E10
</Scan_Attributes>

<NGS_Processing_Attributes>
SeqSetId,
tamperedIni,No
Raw,6017214
Trimmed,5990189
Stitched,5956746
Aligned,5851103
umiQ30,0.9922
rtsQ30,0.9916
</NGS_Processing_Attributes>


<Code_Summary>
RTS0039454,161
RTS0039455,132
RTS0039456,135
RTS0039457,289
RTS0039458,92
RTS0039459,86
RTS0039460,59
RTS0039461,85
RTS0039462,72
RTS0039463,80
RTS0039464,93
RTS0039465,163
RTS0039466,121
RTS0039467,282
RTS0039468,94
RTS0039469,115
RTS0039470,231
RTS0039471,239
RTS0039472,281
RTS0039473,217
RTS0039474,647
RTS0039475,417
RTS0039476,537
RTS0039477,753
RTS0039478,595
RTS0039479,86
RTS0039480,64
RTS0039481,67
RTS0039482,75
RTS0039483,67
RTS0039484,77
RTS0039485,118
RTS0039486,78
RTS0039487,85
RTS0039488,96
RTS0039489,93
RTS0039490,87
RTS0039491,90
RTS0039492,74
RTS0039493,109
RTS0039494,133
RTS0039495,124
RTS0039496,141
RTS0039497,100
RTS0039498,122
RTS0039499,410
RTS0039500,137
RTS0039501,243
RTS0039502,403
RTS0039503,251
RTS0039504,85
RTS0039505,140
RTS0039506,86
RTS0039507,98
RTS0039508,101
RTS0039509,87
RTS0039510,179
RTS0039511,366
RTS0039512,219
RTS0039513,221
RTS0039514,558
RTS0039515,528
RTS0039516,93
RTS0039517,77
RTS0039518,93
RTS0039519,75
RTS0039520,64
RTS0039521,63
RTS0039522,95
RTS0039523,63
RTS0039524,134
RTS0039525,120
RTS0039526,100
RTS0039527,127
RTS0039528,88
RTS0039529,140
RTS0039530,96
RTS0039531,99
RTS0039532,73
RTS0039533,105
RTS0039534,64
RTS0039535,92
RTS0039536,90
RTS0039537,62
RTS0039538,69
RTS0039539,101
RTS0039540,81
RTS0039541,82
RTS0039542,101
RTS0039543,101
RTS0039544,61
RTS0039545,92
RTS0039546,87
RTS0039547,87
RTS0039548,118
RTS0039549,96
RTS0039550,110
RTS0039551,129
RTS0039552,68
RTS0039553,101
RTS0039554,109
RTS0039555,120
RTS0039556,47
RTS0039557,90
RTS0039558,55
RTS0039559,94
RTS0039560,69
RTS0039561,55
RTS0039562,64
RTS0039563,85
RTS0039564,97
RTS0039565,140
RTS0039566,93
RTS0039567,86
RTS0039568,94
RTS0039569,74
RTS0039570,71
RTS0039571,66
RTS0039572,91
RTS0039573,65
RTS0039574,58
RTS0039575,66
RTS0039576,52
RTS0039577,101
RTS0039578,76
RTS0039579,104
RTS0039580,108
RTS0039581,104
RTS0039582,131
RTS0039583,173
RTS0039584,101
RTS0039585,95
RTS0039586,52
RTS0039587,81
RTS0039588,73
RTS0039589,104
RTS0039590,70
RTS0039591,105
RTS0039592,99
RTS0039593,50
RTS0039594,88
RTS0039595,48
RTS0039596,106
RTS0039597,70
RTS0039598,90
RTS0039599,59
RTS0039600,92
RTS0039601,66
RTS0039602,74
RTS0039603,71
RTS0039604,88
RTS0039605,78
RTS0039606,49
RTS0039607,85
RTS0039608,64
RTS0039609,79
RTS0039610,92
RTS0039611,106
RTS0039612,81
RTS0039613,68
RTS0039614,77
RTS0039615,53
RTS0039616,59
RTS0039617,50
RTS0039619,74
RTS0039620,73
RTS0039621,71
RTS0039622,91
RTS0039623,71
RTS0039624,79
RTS0039625,65
RTS0039626,88
RTS0039627,76
RTS0039628,57
RTS0039629,66
RTS0039630,74
RTS0039631,60
RTS0039632,74
RTS0039633,86
RTS0039634,105
RTS0039635,75
RTS0039636,49
RTS0039637,72
RTS0039638,69
RTS0039639,89
RTS0039640,63
RTS0039641,57
RTS0039642,83
RTS0039643,92
RTS0039644,55
RTS0039645,67
RTS0039646,89
RTS0039647,91
RTS0039648,72
RTS0039649,78
RTS0039650,79
RTS0039651,163
RTS0039652,185
RTS0039653,114
RTS0039654,104
RTS0039655,166
RTS0039656,160
RTS0039657,107
RTS0039658,127
RTS0039659,156
RTS0039660,76
RTS0039661,100
RTS0039662,78
RTS0039663,76
RTS0039664,111
RTS0039665,84
RTS0039666,103
RTS0039667,80
RTS0039668,79
RTS0039669,122
RTS0039670,110
RTS0039671,142
RTS0039672,226
RTS0039673,143
RTS0039674,159
RTS0039675,116
RTS0039676,97
RTS0039677,96
RTS0039678,68
RTS0039679,100
RTS0039680,73
RTS0039681,168
RTS0039682,114
RTS0039683,73
RTS0039684,114
RTS0039685,133
RTS0039686,205
RTS0039687,229
RTS0039688,171
RTS0039689,133
RTS0039690,122
RTS0039691,73
RTS0039692,77
RTS0039693,44
RTS0039694,94
RTS0039695,83
RTS0039696,63
RTS0039697,89
RTS0039698,70
RTS0039699,81
RTS0039700,85
RTS0039701,52
RTS0039702,83
RTS0039703,106
RTS0039704,81
RTS0039705,64
RTS0039706,99
RTS0039707,70
RTS0039708,77
RTS0039709,69
RTS0039710,102
RTS0039711,87
RTS0039712,141
RTS0039713,138
RTS0039714,106
RTS0039715,123
RTS0039716,76
RTS0039717,123
RTS0039718,57
RTS0039719,71
RTS0039720,232
RTS0039721,113
RTS0039722,97
RTS0039723,164
RTS0039724,91
RTS0039725,100
RTS0039726,117
RTS0039727,86
RTS0039728,62
RTS0039729,98
RTS0039730,106
RTS0039731,96
RTS0039732,101
RTS0039733,104
RTS0039734,112
RTS0039735,98
RTS0039736,109
RTS0039737,102
RTS0039738,88
RTS0039739,95
RTS0039740,97
RTS0039741,115
RTS0039742,92
RTS0039743,74
RTS0039744,68
RTS0039745,116
RTS0039746,80
RTS0039747,98
RTS0039749,88
RTS0039750,96
RTS0039751,88
RTS0039752,83
RTS0039753,90
RTS0039754,77
RTS0039755,77
RTS0039756,84
RTS0039757,73
RTS0039758,74
RTS0039759,64
RTS0039760,90
RTS0039761,122
RTS0039762,99
RTS0039763,87
RTS0039764,93
RTS0039765,81
RTS0039766,119
RTS0039767,86
RTS0039768,106
RTS0039769,78
RTS0039770,287
RTS0039771,108
RTS0039772,227
RTS0039773,226
RTS0039774,98
RTS0039775,223
RTS0039776,109
RTS0039777,82
RTS0039778,63
RTS0039779,62
RTS0039780,92
RTS0039781,101
RTS0039782,81
RTS0039783,66
RTS0039784,94
RTS0039785,156
RTS0039786,105
RTS0039787,85
RTS0039788,87
RTS0039789,59
RTS0039790,105
RTS0039791,123
RTS0039792,95
RTS0039793,63
RTS0039794,149
RTS0039795,75
RTS0039796,107
RTS0039797,107
RTS0039798,80
RTS0039799,101
RTS0039800,80
RTS0039801,78
RTS0039802,66
RTS0039803,73
RTS0039804,78
RTS0039805,75
RTS0039806,86
RTS0039807,47
RTS0039808,95
RTS0039809,75
RTS0039810,105
RTS0039811,69
RTS0039812,98
RTS0039813,71
RTS0039814,102
RTS0039815,101
RTS0039816,81
RTS0039817,76
RTS0039818,93
RTS0039819,83
RTS0039820,77
RTS0039821,101
RTS0039822,88
RTS0039823,100
RTS0039824,95
RTS0039825,86
RTS0039826,85
RTS0039827,101
RTS0039828,71
RTS0039829,106
RTS0039830,82
RTS0039831,53
RTS0039832,93
RTS0039833,79
RTS0039834,72
RTS0039835,102
RTS0039836,102
RTS0039838,59
RTS0039839,99
RTS0039840,53
RTS0039841,114
RTS0039842,90
RTS0039843,69
RTS0039844,116
RTS0039845,81
RTS0039846,85
RTS0039847,63
RTS0039848,61
RTS0039849,64
RTS0039850,67
RTS0039851,93
RTS0039852,117
RTS0039853,76
RTS0039854,99
RTS0039855,77
RTS0039856,71
RTS0039857,75
RTS0039858,70
RTS0039859,105
RTS0039860,77
RTS0039861,95
RTS0039862,77
RTS0039863,80
RTS0039864,90
RTS0039865,69
RTS0039866,110
RTS0039867,201
RTS0039868,65
RTS0039869,125
RTS0039870,125
RTS0039871,72
RTS0039872,75
RTS0039873,59
RTS0039874,90
RTS0039875,102
RTS0039876,176
RTS0039877,172
RTS0039878,98
RTS0039879,159
RTS0039880,100
RTS0039881,55
RTS0039882,54
RTS0039883,53
RTS0039884,171
RTS0039885,99
RTS0039886,94
RTS0039887,65
RTS0039888,138
RTS0039890,107
RTS0039891,82
RTS0039892,73
RTS0039893,99
RTS0039894,87
RTS0039895,82
RTS0039896,76
RTS0039897,53
RTS0039898,109
RTS0039899,99
RTS0039900,108
RTS0039901,74
RTS0039902,91
RTS0039903,74
RTS0039904,117
RTS0039905,94
RTS0039906,91
RTS0039907,100
RTS0039908,93
RTS0039909,86
RTS0039910,69
RTS0039911,48
RTS0039912,88
RTS0039913,74
RTS0039914,84
RTS0039915,82
RTS0039916,84
RTS0039917,92
RTS0039918,127
RTS0039919,93
RTS0039920,73
RTS0039921,110
RTS0039922,92
RTS0039923,65
RTS0039924,92
RTS0039925,52
RTS0039926,101
RTS0039927,125
RTS0039928,120
RTS0039929,67
RTS0039930,130
RTS0039931,64
RTS0039932,110
RTS0039933,83
RTS0039934,66
RTS0039935,84
RTS0039936,69
RTS0039937,78
RTS0039938,110
RTS0039939,64
RTS0039940,83
RTS0039941,59
RTS0039942,79
RTS0039943,60
RTS0039944,80
RTS0039945,86
RTS0039946,85
RTS0039947,151
RTS0039948,172
RTS0039949,152
RTS0039950,125
RTS0039951,100
RTS0039952,104
RTS0039953,68
RTS0039954,64
RTS0039955,94
RTS0039956,202
RTS0039957,180
RTS0039958,196
RTS0039959,127
RTS0039960,185
RTS0039961,82
RTS0039962,71
RTS0039963,44
RTS0039964,87
RTS0039965,80
RTS0039966,88
RTS0039967,43
RTS0039968,73
RTS0039969,77
RTS0039970,70
RTS0039971,109
RTS0039972,73
RTS0039973,104
RTS0039974,119
RTS0039975,99
RTS0039976,89
RTS0039977,85
RTS0039978,81
RTS0039979,91
RTS0039980,74
RTS0039981,84
RTS0039982,120
RTS0039983,129
RTS0039984,101
RTS0039985,144
RTS0039986,313
RTS0039987,247
RTS0039988,250
RTS0039989,265
RTS0039990,110
RTS0039991,61
RTS0039992,75
RTS0039993,71
RTS0039994,50
RTS0039995,87
RTS0039996,945
RTS0039997,629
RTS0039998,964
RTS0039999,1015
RTS0040000,778
RTS0040001,49
RTS0040002,83
RTS0040003,84
RTS0040004,83
RTS0040005,101
RTS0040006,119
RTS0040007,75
RTS0040008,69
RTS0040009,79
RTS0040010,77
RTS0040011,66
RTS0040012,77
RTS0040013,98
RTS0040014,77
RTS0040015,75
RTS0040016,53
RTS0040017,79
RTS0040018,63
RTS0040019,78
RTS0040020,91
RTS0040021,74
RTS0040022,84
RTS0040023,92
RTS0040024,51
RTS0040025,73
RTS0040026,90
RTS0040027,227
RTS0040028,126
RTS0040029,194
RTS0040030,305
RTS0040031,68
RTS0040032,67
RTS0040033,68
RTS0040034,96
RTS0040035,65
RTS0040036,95
RTS0040037,80
RTS0040038,69
RTS0040039,59
RTS0040040,57
RTS0040041,60
RTS0040042,73
RTS0040043,83
RTS0040044,85
RTS0040045,47
RTS0040046,114
RTS0040047,130
RTS0040048,164
RTS0040049,85
RTS0040050,53
RTS0040051,84
RTS0040052,68
RTS0040053,91
RTS0040054,62
RTS0040055,78
RTS0040056,73
RTS0040057,80
RTS0040058,81
RTS0040059,65
RTS0040060,90
RTS0040061,52
RTS0040062,81
RTS0040063,74
RTS0040064,102
RTS0040065,77
RTS0040066,83
RTS0040067,86
RTS0040068,80
RTS0040069,46
RTS0040070,82
RTS0040071,83
RTS0040072,119
RTS0040073,143
RTS0040074,122
RTS0040075,68
RTS0040076,93
RTS0040077,87
RTS0040078,79
RTS0040079,73
RTS0040080,59
RTS0040081,94
RTS0040082,72
RTS0040083,60
RTS0040084,81
RTS0040085,56
RTS0040086,70
RTS0040087,79
RTS0040088,78
RTS0040089,76
RTS0040090,83
RTS0040091,84
RTS0040092,63
RTS0040093,102
RTS0040094,70
RTS0040095,98
RTS0040096,87
RTS0040097,86
RTS0040098,59
RTS0040099,99
RTS0040100,66
RTS0040101,66
RTS0040102,78
RTS0040103,40
RTS0040104,72
RTS0040105,51
RTS0040106,106
RTS0040107,112
RTS0040108,88
RTS0040109,92
RTS0040110,86
RTS0040111,78
RTS0040112,80
RTS0040113,54
RTS0040114,65
RTS0040115,130
RTS0040116,124
RTS0040117,102
RTS0040118,85
RTS0040119,99
RTS0040120,107
RTS0040121,161
RTS0040122,174
RTS0040123,141
RTS0040124,92
RTS0040125,129
RTS0040126,64
RTS0040127,96
RTS0040128,80
RTS0040129,81
RTS0040130,113
RTS0040131,113
RTS0040132,74
RTS0040133,77
RTS0040134,80
RTS0040135,81
RTS0040136,72
RTS0040137,56
RTS0040138,96
RTS0040139,89
RTS0040140,79
RTS0040141,96
RTS0040142,99
RTS0040143,84
RTS0040144,97
RTS0040145,90
RTS0040146,131
RTS0040147,165
RTS0040148,73
RTS0040149,92
RTS0040150,83
RTS0040151,81
RTS0040152,74
RTS0040153,86
RTS0040154,104
RTS0040155,101
RTS0040156,83
RTS0040157,104
RTS0040158,76
RTS0040159,118
RTS0040160,113
RTS0040161,86
RTS0040162,56
RTS0040163,83
RTS0040164,75
RTS0040165,81
RTS0040166,49
RTS0040167,92
RTS0040168,59
RTS0040169,67
RTS0040170,72
RTS0040171,28
RTS0040172,63
RTS0040173,92
RTS0040174,65
RTS0040175,74
RTS0040176,56
RTS0040177,75
RTS0040178,65
RTS0040179,37
RTS0040180,75
RTS0040181,99
RTS0040182,68
RTS0040183,65
RTS0040184,63
RTS0040185,63
RTS0040186,79
RTS0040187,66
RTS0040188,57
RTS0040189,91
RTS0040190,44
RTS0040191,79
RTS0040192,54
RTS0040193,52
RTS0040194,89
RTS0040195,90
RTS0040196,87
RTS0040197,53
RTS0040198,57
RTS0040199,91
RTS0040200,86
RTS0040201,153
RTS0040202,109
RTS0040203,123
RTS0040204,88
RTS0040205,96
RTS0040206,104
RTS0040207,51
RTS0040208,80
RTS0040209,120
RTS0040210,122
RTS0040211,101
RTS0040212,77
RTS0040213,71
RTS0040214,93
RTS0040215,111
RTS0040216,74
RTS0040217,66
RTS0040218,64
RTS0040219,73
RTS0040220,42
RTS0040221,78
RTS0040222,86
RTS0040223,71
RTS0040224,56
RTS0040225,77
RTS0040226,91
RTS0040227,46
RTS0040228,78
RTS0040229,69
RTS0040230,99
RTS0040231,47
RTS0040232,76
RTS0040233,69
RTS0040234,75
RTS0040235,73
RTS0040236,89
RTS0040237,122
RTS0040238,131
RTS0040239,120
RTS0040240,86
RTS0040241,56
RTS0040242,74
RTS0040243,84
RTS0040244,96
RTS0040245,101
RTS0040246,105
RTS0040247,105
RTS0040248,91
RTS0040249,107
RTS0040250,93
RTS0040251,145
RTS0040252,121
RTS0040253,126
RTS0040254,89
RTS0040255,111
RTS0040256,67
RTS0040257,73
RTS0040258,75
RTS0040259,85
RTS0040260,79
RTS0040261,47
RTS0040262,78
RTS0040263,98
RTS0040264,68
RTS0040265,61
RTS0040266,66
RTS0040267,57
RTS0040268,74
RTS0040269,57
RTS0040270,96
RTS0040271,112
RTS0040272,115
RTS0040273,87
RTS0040274,80
RTS0040275,85
RTS0040276,68
RTS0040277,83
RTS0040278,190
RTS0040279,163
RTS0040280,114
RTS0040281,81
RTS0040282,91
RTS0040283,92
RTS0040284,83
RTS0040285,91
RTS0040286,96
RTS0040287,76
RTS0040288,63
RTS0040289,59
RTS0040290,111
RTS0040291,62
RTS0040292,82
RTS0040293,70
RTS0040294,64
RTS0040295,95
RTS0040296,82
RTS0040297,109
RTS0040298,68
RTS0040299,90
RTS0040300,79
RTS0040301,78
RTS0040302,47
RTS0040303,62
RTS0040304,50
RTS0040305,78
RTS0040306,89
RTS0040307,68
RTS0040308,84
RTS0040309,69
RTS0040310,73
RTS0040311,76
RTS0040312,122
RTS0040313,86
RTS0040314,120
RTS0040315,146
RTS0040316,71
RTS0040317,74
RTS0040318,77
RTS0040319,119
RTS0040320,80
RTS0040321,166
RTS0040322,177
RTS0040323,167
RTS0040324,148
RTS0040325,96
RTS0040326,89
RTS0040327,104
RTS0040328,132
RTS0040329,146
RTS0040330,136
RTS0040331,94
RTS0040332,93
RTS0040333,61
RTS0040334,74
RTS0040335,75
RTS0040336,88
RTS0040337,134
RTS0040338,39
RTS0040339,93
RTS0040340,86
RTS0040341,125
RTS0040342,62
RTS0040343,87
RTS0040344,117
RTS0040345,110
RTS0040346,88
RTS0040347,104
RTS0040348,75
RTS0040349,136
RTS0040350,83
RTS0040351,77
RTS0040352,83
RTS0040353,108
RTS0040354,65
RTS0040355,83
RTS0040356,138
RTS0040357,146
RTS0040358,81
RTS0040359,101
RTS0040360,159
RTS0040361,117
RTS0040363,58
RTS0040364,84
RTS0040365,88
RTS0040366,400
RTS0040367,318
RTS0040368,497
RTS0040369,344
RTS0040370,449
RTS0040371,108
RTS0040372,97
RTS0040373,103
RTS0040374,64
RTS0040375,84
RTS0040376,168
RTS0040377,175
RTS0040378,108
RTS0040379,185
RTS0040380,115
RTS0040381,60
RTS0040382,71
RTS0040383,50
RTS0040384,63
RTS0040385,56
RTS0040386,168
RTS0040387,159
RTS0040388,189
RTS0040389,135
RTS0040390,101
RTS0040391,116
RTS0040392,133
RTS0040393,114
RTS0040394,126
RTS0040395,131
RTS0040396,219
RTS0040397,204
RTS0040398,236
RTS0040399,244
RTS0040400,205
RTS0040401,96
RTS0040402,110
RTS0040403,96
RTS0040404,114
RTS0040405,58
RTS0040406,73
RTS0040407,74
RTS0040408,84
RTS0040409,96
RTS0040410,89
RTS0040411,125
RTS0040412,76
RTS0040413,110
RTS0040414,175
RTS0040415,119
RTS0040416,263
RTS0040417,100
RTS0040418,93
RTS0040419,321
RTS0040420,269
RTS0040421,92
RTS0040422,229
RTS0040423,175
RTS0040424,109
RTS0040425,66
RTS0040426,93
RTS0040428,256
RTS0040429,121
RTS0040430,152
RTS0040431,92
RTS0040432,63
RTS0040433,97
RTS0040434,79
RTS0040435,84
RTS0040436,149
RTS0040437,267
RTS0040438,483
RTS0040439,380
RTS0040440,372
RTS0040441,165
RTS0040442,136
RTS0040443,125
RTS0040444,148
RTS0040445,132
RTS0040446,106
RTS0040447,93
RTS0040448,90
RTS0040449,114
RTS0040450,75
RTS0040451,93
RTS0040452,84
RTS0040453,96
RTS0040454,80
RTS0040455,135
RTS0040456,111
RTS0040457,79
RTS0040458,52
RTS0040459,67
RTS0040460,114
RTS0040461,68
RTS0040462,76
RTS0040463,105
RTS0040464,91
RTS0040465,64
RTS0040466,101
RTS0040467,70
RTS0040468,106
RTS0040469,84
RTS0040470,77
RTS0040471,127
RTS0040472,82
RTS0040473,62
RTS0040474,57
RTS0040475,64
RTS0040476,70
RTS0040477,78
RTS0040478,64
RTS0040479,69
RTS0040480,70
RTS0040481,110
RTS0040482,98
RTS0040483,84
RTS0040484,122
RTS0040485,104
RTS0040486,86
RTS0040487,54
RTS0040488,65
RTS0040489,74
RTS0040490,54
RTS0040491,66
RTS0040492,87
RTS0040493,79
RTS0040494,87
RTS0040495,84
RTS0040496,76
RTS0040497,109
RTS0040498,83
RTS0040499,71
RTS0040500,88
RTS0040501,107
RTS0040502,57
RTS0040503,82
RTS0040504,99
RTS0040505,48
RTS0040506,57
RTS0040507,64
RTS0040508,63
RTS0040509,53
RTS0040510,55
RTS0040511,79
RTS0040512,80
RTS0040513,75
RTS0040514,69
RTS0040515,98
RTS0040516,94
RTS0040517,90
RTS0040518,79
RTS0040519,94
RTS0040520,58
RTS0040521,43
RTS0040522,50
RTS0040523,64
RTS0040524,45
RTS0040525,92
RTS0040526,88
RTS0040527,56
RTS0040528,93
RTS0040529,81
RTS0040530,92
RTS0040531,75
RTS0040532,111
RTS0040533,76
RTS0040534,64
RTS0040535,86
RTS0040536,105
RTS0040537,227
RTS0040538,101
RTS0040539,123
RTS0040540,147
RTS0040541,58
RTS0040542,49
RTS0040543,62
RTS0040544,76
RTS0040545,53
RTS0040546,42
RTS0040547,37
RTS0040548,63
RTS0040549,45
RTS0040550,45
RTS0040551,52
RTS0040552,67
RTS0040553,85
RTS0040554,61
RTS0040555,75
RTS0040556,47
RTS0040557,61
RTS0040558,61
RTS0040559,71
RTS0040560,59
RTS0040561,68
RTS0040562,73
RTS0040563,50
RTS0040564,66
RTS0040565,69
RTS0040566,71
RTS0040567,92
RTS0040568,48
RTS0040569,83
RTS0040570,71
RTS0040571,60
RTS0040572,48
RTS0040573,93
RTS0040574,109
RTS0040575,72
RTS0040576,81
RTS0040577,73
RTS0040578,64
RTS0040579,60
RTS0040580,77
RTS0040581,51
RTS0040582,106
RTS0040583,68
RTS0040584,63
RTS0040585,79
RTS0040586,74
RTS0040587,53
RTS0040588,93
RTS0040589,60
RTS0040590,80
RTS0040591,94
RTS0040592,64
RTS0040593,63
RTS0040594,75
RTS0040595,87
RTS0040596,95
RTS0040597,107
RTS0040598,64
RTS0040599,77
RTS0040600,76
RTS0040601,75
RTS0040602,83
RTS0040603,76
RTS0040604,137
RTS0040605,70
RTS0040606,81
RTS0040607,143
RTS0040608,118
RTS0040609,91
RTS0040610,125
RTS0040611,107
RTS0040612,86
RTS0040613,91
RTS0040614,81
RTS0040615,80
RTS0040616,55
RTS0040617,69
RTS0040618,58
RTS0040619,94
RTS0040620,107
RTS0040621,85
RTS0040622,69
RTS0040623,86
RTS0040624,83
RTS0040625,85
RTS0040626,54
RTS0040627,69
RTS0040628,72
RTS0040629,79
RTS0040630,74
RTS0040631,90
RTS0040632,82
RTS0040633,96
RTS0040634,118
RTS0040635,68
RTS0040636,96
RTS0040637,103
RTS0040638,92
RTS0040639,85
RTS0040640,68
RTS0040641,198
RTS0040642,349
RTS0040643,265
RTS0040644,295
RTS0040645,416
RTS0040646,71
RTS0040647,70
RTS0040648,118
RTS0040649,94
RTS0040650,51
RTS0040651,100
RTS0040652,57
RTS0040653,91
RTS0040654,95
RTS0040655,110
RTS0040656,95
RTS0040657,89
RTS0040658,66
RTS0040659,79
RTS0040660,66
RTS0040661,67
RTS0040662,50
RTS0040663,56
RTS0040664,57
RTS0040665,65
RTS0040666,83
RTS0040667,70
RTS0040668,42
RTS0040669,78
RTS0040670,55
RTS0040671,44
RTS0040672,74
RTS0040673,71
RTS0040674,65
RTS0040675,61
RTS0040676,127
RTS0040677,103
RTS0040678,241
RTS0040679,121
RTS0040680,275
RTS0040681,99
RTS0040682,106
RTS0040683,191
RTS0040684,243
RTS0040685,101
RTS0040686,59
RTS0040687,115
RTS0040688,62
RTS0040689,65
RTS0040690,73
RTS0040691,87
RTS0040692,55
RTS0040693,102
RTS0040694,69
RTS0040695,69
RTS0040696,65
RTS0040697,77
RTS0040698,56
RTS0040699,79
RTS0040700,70
RTS0040701,88
RTS0040702,210
RTS0040703,152
RTS0040704,197
RTS0040705,239
RTS0040706,68
RTS0040707,65
RTS0040708,46
RTS0040709,65
RTS0040710,92
RTS0040711,68
RTS0040712,65
RTS0040713,103
RTS0040714,60
RTS0040715,98
RTS0040716,55
RTS0040717,69
RTS0040718,60
RTS0040719,78
RTS0040720,82
RTS0040721,50
RTS0040722,48
RTS0040723,64
RTS0040724,79
RTS0040725,54
RTS0040726,92
RTS0040727,120
RTS0040728,107
RTS0040729,146
RTS0040730,100
RTS0040731,109
RTS0040732,82
RTS0040733,88
RTS0040734,68
RTS0040735,80
RTS0040736,396
RTS0040737,276
RTS0040738,286
RTS0040739,303
RTS0040740,281
RTS0040741,79
RTS0040742,73
RTS0040743,85
RTS0040744,94
RTS0040745,91
RTS0040746,101
RTS0040747,99
RTS0040748,80
RTS0040749,82
RTS0040750,103
RTS0040751,71
RTS0040752,98
RTS0040753,83
RTS0040754,81
RTS0040755,59
RTS0040756,63
RTS0040757,66
RTS0040758,68
RTS0040759,72
RTS0040760,87
RTS0040761,140
RTS0040762,91
RTS0040763,98
RTS0040764,143
RTS0040765,152
RTS0040766,103
RTS0040767,114
RTS0040768,84
RTS0040769,150
RTS0040770,96
RTS0040771,162
RTS0040772,170
RTS0040773,99
RTS0040774,154
RTS0040775,205
RTS0040776,71
RTS0040777,89
RTS0040778,62
RTS0040779,88
RTS0040780,82
RTS0040781,105
RTS0040782,154
RTS0040783,68
RTS0040784,96
RTS0040785,94
RTS0040786,73
RTS0040787,78
RTS0040788,63
RTS0040789,79
RTS0040790,59
RTS0040791,76
RTS0040792,88
RTS0040793,52
RTS0040794,64
RTS0040795,57
RTS0040796,202
RTS0040797,83
RTS0040798,87
RTS0040799,60
RTS0040800,47
RTS0040801,108
RTS0040802,110
RTS0040803,118
RTS0040804,72
RTS0040805,83
RTS0040806,70
RTS0040807,82
RTS0040808,92
RTS0040809,65
RTS0040810,78
RTS0040811,84
RTS0040812,78
RTS0040813,50
RTS0040814,87
RTS0040815,78
RTS0040816,78
RTS0040817,88
RTS0040818,127
RTS0040819,109
RTS0040820,126
RTS0040821,114
RTS0040822,151
RTS0040823,86
RTS0040824,99
RTS0040825,114
RTS0040826,140
RTS0040827,97
RTS0040828,116
RTS0040830,116
RTS0040831,80
RTS0040832,78
RTS0040833,90
RTS0040834,66
RTS0040836,304
RTS0040837,158
RTS0040838,251
RTS0040839,210
RTS0040840,164
RTS0040841,127
RTS0040842,155
RTS0040843,222
RTS0040844,165
RTS0040845,122
RTS0040846,129
RTS0040847,115
RTS0040848,96
RTS0040849,97
RTS0040850,130
RTS0040851,101
RTS0040852,100
RTS0040853,110
RTS0040854,133
RTS0040855,130
RTS0040856,79
RTS0040857,81
RTS0040858,80
RTS0040859,64
RTS0040860,88
RTS0040861,118
RTS0040862,108
RTS0040863,92
RTS0040864,93
RTS0040865,67
RTS0040866,171
RTS0040867,123
RTS0040868,340
RTS0040869,522
RTS0040870,301
RTS0040871,70
RTS0040872,85
RTS0040873,86
RTS0040874,111
RTS0040875,91
RTS0040876,71
RTS0040877,78
RTS0040878,75
RTS0040879,76
RTS0040880,98
RTS0040881,117
RTS0040882,65
RTS0040883,71
RTS0040884,93
RTS0040885,105
RTS0040886,330
RTS0040887,427
RTS0040888,373
RTS0040889,679
RTS0040890,416
RTS0040891,104
RTS0040892,168
RTS0040893,124
RTS0040894,124
RTS0040895,114
RTS0040896,61
RTS0040897,66
RTS0040898,76
RTS0040899,62
RTS0040900,72
RTS0040901,174
RTS0040902,94
RTS0040903,60
RTS0040904,188
RTS0040905,112
RTS0040906,134
RTS0040907,121
RTS0040908,144
RTS0040909,146
RTS0040910,96
RTS0040911,132
RTS0040912,119
RTS0040913,81
RTS0040914,99
RTS0040915,120
RTS0040916,84
RTS0040917,78
RTS0040918,88
RTS0040919,76
RTS0040920,55
RTS0040921,80
RTS0040922,80
RTS0040923,114
RTS0040924,89
RTS0040925,67
RTS0040926,76
RTS0040927,58
RTS0040928,54
RTS0040929,69
RTS0040930,71
RTS0040931,85
RTS0040932,101
RTS0040933,69
RTS0040934,100
RTS0040935,99
RTS0040936,79
RTS0040937,101
RTS0040938,97
RTS0040939,93
RTS0040940,83
RTS0040941,95
RTS0040942,69
RTS0040943,59
RTS0040944,131
RTS0040945,78
RTS0040946,148
RTS0040947,173
RTS0040948,190
RTS0040949,110
RTS0040950,177
RTS0040951,78
RTS0040952,50
RTS0040953,65
RTS0040954,52
RTS0040955,84
RTS0040956,108
RTS0040957,69
RTS0040958,89
RTS0040959,105
RTS0040960,85
RTS0040961,60
RTS0040962,77
RTS0040963,90
RTS0040964,69
RTS0040965,71
RTS0040966,99
RTS0040967,124
RTS0040968,100
RTS0040969,50
RTS0040970,87
RTS0040971,99
RTS0040972,105
RTS0040973,76
RTS0040974,88
RTS0040975,57
RTS0040976,78
RTS0040977,72
RTS0040978,47
RTS0040979,102
RTS0040980,60
RTS0040981,77
RTS0040982,85
RTS0040983,108
RTS0040984,89
RTS0040985,90
RTS0040986,138
RTS0040987,133
RTS0040988,101
RTS0040989,80
RTS0040990,74
RTS0040991,168
RTS0040992,77
RTS0040993,100
RTS0040994,109
RTS0040995,116
RTS0040996,90
RTS0040997,121
RTS0040998,71
RTS0040999,96
RTS0041000,80
RTS0041001,67
RTS0041002,95
RTS0041003,104
RTS0041004,79
RTS0041005,85
RTS0041006,86
RTS0041007,86
RTS0041008,85
RTS0041009,80
RTS0041010,67
RTS0041011,53
RTS0041012,61
RTS0041013,74
RTS0041014,76
RTS0041015,61
RTS0041016,94
RTS0041017,84
RTS0041018,81
RTS0041019,65
RTS0041020,74
RTS0041021,72
RTS0041022,91
RTS0041023,106
RTS0041024,83
RTS0041025,97
RTS0041026,107
RTS0041027,85
RTS0041028,78
RTS0041029,84
RTS0041030,67
RTS0041031,96
RTS0041032,104
RTS0041033,66
RTS0041034,91
RTS0041035,102
RTS0041036,104
RTS0041037,70
RTS0041038,73
RTS0041039,68
RTS0041040,82
RTS0041041,83
RTS0041042,78
RTS0041043,88
RTS0041044,74
RTS0041045,71
RTS0041046,166
RTS0041047,206
RTS0041048,103
RTS0041049,300
RTS0041050,290
RTS0041051,99
RTS0041052,71
RTS0041053,87
RTS0041054,116
RTS0041055,79
RTS0041056,91
RTS0041057,80
RTS0041058,99
RTS0041059,61
RTS0041060,90
RTS0041061,78
RTS0041062,98
RTS0041063,99
RTS0041064,93
RTS0041066,95
RTS0041067,112
RTS0041068,92
RTS0041069,90
RTS0041070,189
RTS0041071,86
RTS0041072,81
RTS0041073,93
RTS0041074,87
RTS0041075,115
RTS0041076,95
RTS0041077,82
RTS0041078,93
RTS0041079,99
RTS0041080,95
RTS0041081,114
RTS0041082,78
RTS0041083,98
RTS0041084,70
RTS0041085,50
RTS0041086,100
RTS0041087,70
RTS0041088,97
RTS0041089,82
RTS0041090,81
RTS0041091,95
RTS0041092,84
RTS0041093,58
RTS0041094,90
RTS0041095,74
RTS0041096,56
RTS0041097,97
RTS0041098,68
RTS0041099,101
RTS0041100,81
RTS0041101,86
RTS0041102,89
RTS0041103,59
RTS0041104,108
RTS0041105,78
RTS0041106,215
RTS0041107,383
RTS0041108,321
RTS0041109,260
RTS0041110,135
RTS0041111,95
RTS0041112,91
RTS0041113,97
RTS0041114,100
RTS0041115,107
RTS0041116,90
RTS0041117,107
RTS0041118,101
RTS0041119,77
RTS0041120,93
RTS0041121,106
RTS0041122,114
RTS0041123,139
RTS0041124,53
RTS0041125,80
RTS0041126,131
RTS0041127,190
RTS0041128,141
RTS0041129,99
RTS0041130,75
RTS0041131,135
RTS0041132,169
RTS0041133,144
RTS0041134,178
RTS0041135,218
RTS0041136,115
RTS0041137,97
RTS0041138,114
RTS0041139,127
RTS0041140,81
RTS0041141,145
RTS0041142,102
RTS0041143,54
RTS0041144,82
RTS0041145,82
RTS0041146,63
RTS0041147,70
RTS0041148,75
RTS0041149,94
RTS0041150,90
RTS0041151,73
RTS0041152,73
RTS0041153,73
RTS0041154,85
RTS0041155,78
RTS0041156,152
RTS0041157,106
RTS0041158,106
RTS0041159,90
RTS0041160,96
RTS0041161,105
RTS0041162,75
RTS0041163,84
RTS0041164,83
RTS0041165,71
RTS0041166,85
RTS0041167,75
RTS0041168,94
RTS0041169,102
RTS0041170,87
RTS0041171,77
RTS0041172,91
RTS0041173,53
RTS0041174,101
RTS0041175,84
RTS0041176,75
RTS0041177,107
RTS0041178,94
RTS0041179,74
RTS0041180,88
RTS0041181,125
RTS0041182,91
RTS0041183,83
RTS0041184,77
RTS0041185,67
RTS0041186,67
RTS0041187,91
RTS0041188,99
RTS0041189,107
RTS0041190,96
RTS0041191,172
RTS0041192,100
RTS0041193,109
RTS0041194,73
RTS0041195,87
RTS0041196,95
RTS0041197,83
RTS0041198,90
RTS0041199,98
RTS0041200,80
RTS0041201,68
RTS0041202,97
RTS0041203,101
RTS0041204,77
RTS0041205,76
RTS0041206,95
RTS0041207,224
RTS0041208,131
RTS0041209,205
RTS0041210,79
RTS0041211,134
RTS0041212,123
RTS0041213,143
RTS0041214,132
RTS0041215,134
RTS0041216,80
RTS0041217,101
RTS0041218,79
RTS0041219,84
RTS0041220,71
RTS0041221,94
RTS0041222,55
RTS0041223,90
RTS0041224,82
RTS0041225,76
RTS0041226,82
RTS0041227,85
RTS0041228,66
RTS0041229,89
RTS0041230,85
RTS0041231,152
RTS0041232,174
RTS0041233,209
RTS0041234,259
RTS0041235,119
RTS0041236,68
RTS0041237,65
RTS0041238,69
RTS0041239,89
RTS0041240,104
RTS0041241,103
RTS0041242,84
RTS0041243,98
RTS0041244,99
RTS0041246,62
RTS0041247,94
RTS0041248,54
RTS0041249,80
RTS0041250,93
RTS0041251,89
RTS0041252,80
RTS0041253,90
RTS0041254,105
RTS0041255,99
RTS0041256,63
RTS0041257,75
RTS0041258,83
RTS0041259,77
RTS0041260,78
RTS0041261,116
RTS0041262,110
RTS0041263,106
RTS0041265,105
RTS0041266,117
RTS0041267,69
RTS0041268,91
RTS0041269,86
RTS0041270,108
RTS0041271,131
RTS0041272,72
RTS0041273,81
RTS0041274,90
RTS0041275,138
RTS0041276,76
RTS0041277,66
RTS0041278,80
RTS0041279,95
RTS0041280,93
RTS0041281,76
RTS0041282,53
RTS0041283,74
RTS0041284,80
RTS0041285,71
RTS0041286,77
RTS0041287,68
RTS0041288,88
RTS0041289,87
RTS0041290,107
RTS0041291,79
RTS0041292,76
RTS0041293,74
RTS0041294,62
RTS0041295,88
RTS0041296,91
RTS0041297,90
RTS0041298,102
RTS0041299,80
RTS0041300,107
RTS0041301,92
RTS0041302,89
RTS0041303,110
RTS0041304,108
RTS0041305,87
RTS0041306,84
RTS0041307,61
RTS0041308,61
RTS0041309,71
RTS0041310,78
RTS0041311,51
RTS0041312,75
RTS0041313,99
RTS0041314,109
RTS0041315,93
RTS0041316,90
RTS0041317,87
RTS0041318,120
RTS0041319,70
RTS0041320,84
RTS0041321,131
RTS0041322,84
RTS0041323,64
RTS0041324,101
RTS0041325,120
RTS0041326,57
RTS0041327,83
RTS0041328,74
RTS0041329,70
RTS0041330,72
RTS0041331,85
RTS0041332,85
RTS0041333,86
RTS0041334,86
RTS0041335,70
RTS0041346,147
RTS0041347,75
RTS0041348,116
RTS0041349,154
RTS0041350,203
RTS0041351,85
RTS0041352,97
RTS0041353,82
RTS0041354,80
RTS0041355,93
RTS0041356,169
RTS0041357,89
RTS0041358,102
RTS0041359,221
RTS0041360,99
RTS0041361,108
RTS0041362,69
RTS0041363,103
RTS0041364,102
RTS0041365,105
RTS0041366,70
RTS0041367,69
RTS0041368,82
RTS0041369,71
RTS0041370,82
RTS0041371,88
RTS0041372,80
RTS0041373,57
RTS0041374,68
RTS0041375,78
RTS0041376,260
RTS0041377,76
RTS0041378,61
RTS0041379,37
RTS0041380,69
RTS0041381,77
RTS0041382,75
RTS0041383,70
RTS0041384,95
RTS0041385,94
RTS0041386,75
RTS0041387,60
RTS0041388,92
RTS0041389,89
RTS0041390,70
RTS0041391,76
RTS0041392,78
RTS0041393,45
RTS0041394,61
RTS0041395,67
RTS0041396,65
RTS0041397,68
RTS0041398,119
RTS0041399,75
RTS0041400,81
RTS0041401,112
RTS0041402,94
RTS0041403,79
RTS0041404,44
RTS0041405,78
RTS0041406,76
RTS0041407,94
RTS0041408,64
RTS0041409,71
RTS0041410,72
RTS0041411,75
RTS0041412,82
RTS0041413,64
RTS0041414,76
RTS0041415,86
RTS0041416,59
RTS0041417,69
RTS0041418,80
RTS0041419,96
RTS0041420,73
RTS0041421,94
RTS0041422,89
RTS0041423,59
RTS0041424,84
RTS0041425,72
RTS0041426,87
RTS0041427,60
RTS0041428,96
RTS0041429,90
RTS0041430,92
RTS0041431,120
RTS0041432,55
RTS0041433,55
RTS0041434,91
RTS0041435,80
RTS0041436,91
RTS0041437,41
RTS0041438,72
RTS0041439,78
RTS0041440,77
RTS0041441,76
RTS0041442,67
RTS0041443,140
RTS0041444,95
RTS0041445,72
RTS0041446,65
RTS0041447,84
RTS0041448,69
RTS0041449,98
RTS0041450,86
RTS0041451,98
RTS0041452,103
RTS0041453,106
RTS0041454,86
RTS0041455,82
RTS0041456,95
RTS0041457,94
RTS0041458,58
RTS0041459,109
RTS0041460,71
RTS0041461,49
RTS0041462,97
RTS0041463,77
RTS0041464,62
RTS0041465,66
RTS0041466,71
RTS0041467,106
RTS0041468,138
RTS0041469,89
RTS0041470,133
RTS0041471,80
RTS0041472,61
RTS0041473,71
RTS0041474,72
RTS0041475,83
RTS0041476,60
RTS0041477,83
RTS0041478,59
RTS0041479,55
RTS0041480,71
RTS0041481,58
RTS0041482,57
RTS0041483,67
RTS0041484,56
RTS0041485,59
RTS0041486,86
RTS0041487,124
RTS0041488,93
RTS0041489,131
RTS0041490,79
RTS0041491,144
RTS0041492,53
RTS0041493,73
RTS0041494,52
RTS0041495,65
RTS0041496,210
RTS0041497,228
RTS0041498,249
RTS0041499,305
RTS0041500,164
RTS0041501,102
RTS0041502,86
RTS0041503,88
RTS0041504,108
RTS0041505,100
RTS0041506,91
RTS0041507,52
RTS0041508,51
RTS0041509,58
RTS0041510,80
RTS0041511,72
RTS0041512,86
RTS0041513,76
RTS0041514,74
RTS0041515,65
RTS0041516,71
RTS0041517,96
RTS0041518,87
RTS0041519,86
RTS0041520,80
RTS0041521,66
RTS0041522,84
RTS0041523,90
RTS0041524,98
RTS0041525,75
RTS0041526,135
RTS0041527,324
RTS0041528,300
RTS0041529,73
RTS0041530,241
RTS0041531,81
RTS0041532,58
RTS0041533,64
RTS0041534,92
RTS0041535,57
RTS0041536,81
RTS0041537,73
RTS0041538,77
RTS0041540,59
RTS0041541,69
RTS0041542,79
RTS0041543,34
RTS0041544,70
RTS0041545,79
RTS0041546,50
RTS0041547,88
RTS0041548,91
RTS0041549,72
RTS0041550,98
RTS0041551,117
RTS0041552,80
RTS0041553,62
RTS0041554,62
RTS0041555,86
RTS0041556,56
RTS0041557,68
RTS0041558,73
RTS0041559,77
RTS0041560,57
RTS0041561,70
RTS0041562,98
RTS0041563,90
RTS0041564,103
RTS0041565,108
RTS0041566,117
RTS0041567,186
RTS0041568,180
RTS0041569,79
RTS0041570,150
RTS0041571,69
RTS0041572,65
RTS0041573,50
RTS0041574,63
RTS0041575,73
RTS0041576,70
RTS0041577,110
RTS0041578,98
RTS0041579,82
RTS0041580,95
RTS0041581,124
RTS0041582,161
RTS0041583,105
RTS0041584,122
RTS0041585,116
RTS0041586,73
RTS0041587,125
RTS0041588,68
RTS0041589,91
RTS0041590,64
RTS0041591,68
RTS0041592,60
RTS0041593,70
RTS0041594,69
RTS0041595,56
RTS0041596,82
RTS0041597,73
RTS0041598,87
RTS0041599,55
RTS0041600,73
RTS0041601,62
RTS0041602,79
RTS0041603,76
RTS0041604,87
RTS0041605,67
RTS0041606,60
RTS0041607,67
RTS0041608,76
RTS0041609,109
RTS0041610,66
RTS0041611,64
RTS0041612,82
RTS0041613,86
RTS0041614,59
RTS0041615,101
RTS0041616,77
RTS0041617,88
RTS0041618,81
RTS0041619,90
RTS0041620,122
RTS0041621,82
RTS0041622,48
RTS0041623,77
RTS0041624,85
RTS0041625,69
RTS0041626,85
RTS0041627,100
RTS0041628,78
RTS0041629,95
RTS0041630,72
RTS0041631,101
RTS0041632,84
RTS0041633,124
RTS0041634,126
RTS0041635,125
RTS0041636,82
RTS0041637,116
RTS0041638,108
RTS0041639,95
RTS0041640,83
RTS0041641,78
RTS0041642,71
RTS0041643,80
RTS0041644,64
RTS0041645,74
RTS0041646,82
RTS0041647,109
RTS0041648,91
RTS0041649,73
RTS0041650,103
RTS0041651,79
RTS0041652,100
RTS0041653,95
RTS0041654,76
RTS0041655,100
RTS0041656,76
RTS0041657,96
RTS0041658,122
RTS0041659,81
RTS0041660,59
RTS0041661,147
RTS0041662,116
RTS0041663,78
RTS0041664,71
RTS0041665,73
RTS0041666,100
RTS0041667,85
RTS0041668,68
RTS0041669,99
RTS0041670,114
RTS0041671,82
RTS0041672,81
RTS0041673,69
RTS0041674,58
RTS0041675,76
RTS0041676,91
RTS0041677,105
RTS0041678,94
RTS0041679,116
RTS0041680,145
RTS0041681,64
RTS0041682,101
RTS0041683,59
RTS0041684,111
RTS0041685,117
RTS0041686,101
RTS0041687,53
RTS0041688,86
RTS0041689,60
RTS0041690,112
RTS0041691,184
RTS0041692,61
RTS0041693,106
RTS0041694,65
RTS0041695,89
RTS0041696,82
RTS0041697,72
RTS0041698,68
RTS0041699,90
RTS0041700,42
RTS0041701,114
RTS0041702,76
RTS0041703,105
RTS0041704,97
RTS0041705,161
RTS0041706,61
RTS0041707,68
RTS0041708,115
RTS0041709,82
RTS0041710,67
RTS0041711,68
RTS0041712,78
RTS0041713,100
RTS0041714,71
RTS0041715,61
RTS0041716,535
RTS0041717,399
RTS0041718,463
RTS0041719,492
RTS0041720,419
RTS0041721,86
RTS0041722,75
RTS0041723,84
RTS0041724,84
RTS0041725,87
RTS0041726,73
RTS0041727,60
RTS0041728,98
RTS0041729,66
RTS0041730,80
RTS0041731,87
RTS0041732,63
RTS0041733,86
RTS0041734,55
RTS0041735,91
RTS0041736,80
RTS0041737,73
RTS0041738,125
RTS0041739,98
RTS0041740,69
RTS0041741,80
RTS0041742,104
RTS0041743,113
RTS0041744,62
RTS0041745,52
RTS0041746,156
RTS0041747,136
RTS0041748,144
RTS0041749,84
RTS0041750,109
RTS0041751,87
RTS0041752,48
RTS0041753,68
RTS0041754,65
RTS0041755,62
RTS0041756,170
RTS0041757,132
RTS0041758,132
RTS0041759,160
RTS0041760,65
RTS0041761,67
RTS0041762,69
RTS0041763,110
RTS0041764,72
RTS0041765,66
RTS0041766,84
RTS0041767,59
RTS0041768,58
RTS0041769,80
RTS0041770,97
RTS0041771,81
RTS0041772,100
RTS0041773,57
RTS0041774,91
RTS0041775,76
RTS0041776,88
RTS0041777,86
RTS0041778,81
RTS0041779,96
RTS0041780,85
RTS0041781,51
RTS0041782,86
RTS0041783,91
RTS0041784,90
RTS0041785,90
RTS0041786,96
RTS0041787,119
RTS0041788,82
RTS0041789,77
RTS0041790,105
RTS0041791,61
RTS0041793,86
RTS0041794,62
RTS0041795,58
RTS0041796,66
RTS0041797,121
RTS0041798,65
RTS0041799,84
RTS0041800,59
RTS0041801,57
RTS0041802,102
RTS0041803,80
RTS0041804,103
RTS0041805,80
RTS0041806,70
RTS0041807,41
RTS0041808,90
RTS0041809,90
RTS0041810,111
RTS0041811,165
RTS0041812,109
RTS0041813,121
RTS0041814,98
RTS0041815,154
RTS0041816,97
RTS0041817,86
RTS0041818,72
RTS0041819,96
RTS0041820,135
RTS0041821,109
RTS0041822,98
RTS0041823,71
RTS0041824,121
RTS0041825,49
RTS0041826,99
RTS0041827,95
RTS0041828,84
RTS0041829,86
RTS0041830,52
RTS0041831,34
RTS0041832,105
RTS0041833,72
RTS0041834,75
RTS0041835,92
RTS0041836,124
RTS0041837,82
RTS0041838,57
RTS0041839,96
RTS0041840,66
RTS0041841,69
RTS0041842,63
RTS0041843,77
RTS0041844,61
RTS0041845,71
RTS0041846,60
RTS0041847,70
RTS0041848,89
RTS0041849,80
RTS0041850,75
RTS0041851,76
RTS0041852,85
RTS0041853,92
RTS0041854,71
RTS0041855,80
RTS0041856,55
RTS0041857,122
RTS0041858,92
RTS0041859,66
RTS0041860,72
RTS0041861,97
RTS0041862,90
RTS0041863,71
RTS0041864,101
RTS0041865,73
RTS0041866,89
RTS0041867,96
RTS0041868,95
RTS0041869,50
RTS0041870,73
RTS0041871,78
RTS0041872,68
RTS0041873,82
RTS0041874,113
RTS0041875,73
RTS0041876,108
RTS0041877,116
RTS0041878,104
RTS0041879,134
RTS0041880,168
RTS0041881,98
RTS0041882,85
RTS0041883,104
RTS0041884,79
RTS0041885,108
RTS0041886,151
RTS0041887,244
RTS0041888,219
RTS0041889,133
RTS0041890,221
RTS0041891,227
RTS0041892,150
RTS0041893,184
RTS0041894,106
RTS0041895,169
RTS0041896,124
RTS0041897,106
RTS0041898,111
RTS0041899,97
RTS0041900,94
RTS0041901,154
RTS0041902,129
RTS0041903,160
RTS0041904,154
RTS0041905,174
RTS0041906,689
RTS0041907,69
RTS0041908,280
RTS0041909,84
RTS0041910,207
RTS0041911,81
RTS0041912,95
RTS0041913,114
RTS0041914,91
RTS0041915,105
RTS0041916,450
RTS0041917,532
RTS0041918,588
RTS0041919,1179
RTS0041920,953
RTS0041922,132
RTS0041923,79
RTS0041924,44
RTS0041925,77
RTS0041926,66
RTS0041927,35
RTS0041928,70
RTS0041929,66
RTS0041930,143
RTS0041931,71
RTS0041932,111
RTS0041933,66
RTS0041934,43
RTS0041935,68
RTS0041936,71
RTS0041937,103
RTS0041938,68
RTS0041939,95
RTS0041940,87
RTS0041941,81
RTS0041942,74
RTS0041943,63
RTS0041944,93
RTS0041945,63
RTS0041946,140
RTS0041947,116
RTS0041948,80
RTS0041949,70
RTS0041950,86
RTS0041951,99
RTS0041952,175
RTS0041953,111
RTS0041954,164
RTS0041955,200
RTS0041956,94
RTS0041957,86
RTS0041958,68
RTS0041959,105
RTS0041960,72
RTS0041961,44
RTS0041962,71
RTS0041963,84
RTS0041964,133
RTS0041965,61
RTS0041966,92
RTS0041967,121
RTS0041968,58
RTS0041969,77
RTS0041971,107
RTS0041972,104
RTS0041973,63
RTS0041974,71
RTS0041975,143
RTS0041976,48
RTS0041977,131
RTS0041978,76
RTS0041979,88
RTS0041980,94
RTS0041981,79
RTS0041982,91
RTS0041983,118
RTS0041984,85
RTS0041985,102
RTS0041986,105
RTS0041987,124
RTS0041988,87
RTS0041989,59
RTS0041990,117
RTS0041991,94
RTS0041992,115
RTS0041993,106
RTS0041994,87
RTS0041995,110
RTS0041996,55
RTS0041997,105
RTS0041998,57
RTS0041999,90
RTS0042000,87
RTS0042001,72
RTS0042002,72
RTS0042003,61
RTS0042004,70
RTS0042005,74
RTS0042006,87
RTS0042007,95
RTS0042008,78
RTS0042009,80
RTS0042010,86
RTS0042011,128
RTS0042012,139
RTS0042013,131
RTS0042014,84
RTS0042015,125
RTS0042016,69
RTS0042017,97
RTS0042018,73
RTS0042019,88
RTS0042020,55
RTS0042021,135
RTS0042022,87
RTS0042023,159
RTS0042024,137
RTS0042025,155
RTS0042026,76
RTS0042027,75
RTS0042028,74
RTS0042029,69
RTS0042030,83
RTS0042031,93
RTS0042032,81
RTS0042033,83
RTS0042034,102
RTS0042035,84
RTS0042036,87
RTS0042037,118
RTS0042038,77
RTS0042039,107
RTS0042040,72
RTS0042041,106
RTS0042042,64
RTS0042043,39
RTS0042044,113
RTS0042045,65
RTS0042046,137
RTS0042047,128
RTS0042048,78
RTS0042049,105
RTS0042050,93
RTS0042051,121
RTS0042052,129
RTS0042053,106
RTS0042054,69
RTS0042055,70
RTS0042056,117
RTS0042057,88
RTS0042058,90
RTS0042059,101
RTS0042060,101
RTS0042061,98
RTS0042062,182
RTS0042063,210
RTS0042064,113
RTS0042065,174
RTS0042066,115
RTS0042067,147
RTS0042068,162
RTS0042069,94
RTS0042071,103
RTS0042072,57
RTS0042073,55
RTS0042074,79
RTS0042075,84
RTS0042076,93
RTS0042077,48
RTS0042078,53
RTS0042079,92
RTS0042080,57
RTS0042081,124
RTS0042082,104
RTS0042083,74
RTS0042084,87
RTS0042085,90
RTS0042086,38
RTS0042087,79
RTS0042088,67
RTS0042089,69
RTS0042090,82
RTS0042091,117
RTS0042092,108
RTS0042093,77
RTS0042094,89
RTS0042095,70
RTS0042096,105
RTS0042097,78
RTS0042098,96
RTS0042099,128
RTS0042100,102
RTS0042101,86
RTS0042102,76
RTS0042103,65
RTS0042104,79
RTS0042105,70
RTS0042106,97
RTS0042107,71
RTS0042108,47
RTS0042109,87
RTS0042110,83
RTS0042111,95
RTS0042112,117
RTS0042113,113
RTS0042114,96
RTS0042115,90
RTS0042116,57
RTS0042117,92
RTS0042118,47
RTS0042119,69
RTS0042120,91
RTS0042121,96
RTS0042122,71
RTS0042123,73
RTS0042124,49
RTS0042125,61
RTS0042126,83
RTS0042127,82
RTS0042128,95
RTS0042129,79
RTS0042130,96
RTS0042131,90
RTS0042132,95
RTS0042133,108
RTS0042134,82
RTS0042135,76
RTS0042136,72
RTS0042137,104
RTS0042138,58
RTS0042139,98
RTS0042140,84
RTS0042141,90
RTS0042142,76
RTS0042143,92
RTS0042144,85
RTS0042145,85
RTS0042146,117
RTS0042147,88
RTS0042148,109
RTS0042149,98
RTS0042150,113
RTS0042151,74
RTS0042152,78
RTS0042153,78
RTS0042154,89
RTS0042155,86
RTS0042156,93
RTS0042157,53
RTS0042158,81
RTS0042159,54
RTS0042160,73
RTS0042161,73
RTS0042162,101
RTS0042163,85
RTS0042164,96
RTS0042165,70
RTS0042166,128
RTS0042167,100
RTS0042168,109
RTS0042169,89
RTS0042170,89
RTS0042171,85
RTS0042172,99
RTS0042173,73
RTS0042174,56
RTS0042175,69
RTS0042176,72
RTS0042177,89
RTS0042178,129
RTS0042179,82
RTS0042180,80
RTS0042181,70
RTS0042182,73
RTS0042183,73
RTS0042184,93
RTS0042185,67
RTS0042186,76
RTS0042187,75
RTS0042188,58
RTS0042189,62
RTS0042190,58
RTS0042191,196
RTS0042192,117
RTS0042193,110
RTS0042194,162
RTS0042195,90
RTS0042196,106
RTS0042197,73
RTS0042198,37
RTS0042199,107
RTS0042200,48
RTS0042201,87
RTS0042202,52
RTS0042203,64
RTS0042204,59
RTS0042205,72
RTS0042206,61
RTS0042207,88
RTS0042208,68
RTS0042209,100
RTS0042210,52
RTS0042211,68
RTS0042212,82
RTS0042213,67
RTS0042214,76
RTS0042215,80
RTS0042216,109
RTS0042217,78
RTS0042218,94
RTS0042219,71
RTS0042220,122
RTS0042221,63
RTS0042222,65
RTS0042223,51
RTS0042224,75
RTS0042225,66
RTS0042226,132
RTS0042227,88
RTS0042228,101
RTS0042229,52
RTS0042230,118
RTS0042231,112
RTS0042232,100
RTS0042233,136
RTS0042234,90
RTS0042235,97
RTS0042236,210
RTS0042237,158
RTS0042238,182
RTS0042239,93
RTS0042240,164
RTS0042241,69
RTS0042242,55
RTS0042243,81
RTS0042244,91
RTS0042245,56
RTS0042246,189
RTS0042247,199
RTS0042248,389
RTS0042249,166
RTS0042250,190
RTS0042251,67
RTS0042252,91
RTS0042253,68
RTS0042254,108
RTS0042255,82
RTS0042256,135
RTS0042257,87
RTS0042258,59
RTS0042259,83
RTS0042260,63
RTS0042261,108
RTS0042262,100
RTS0042263,122
RTS0042264,125
RTS0042265,90
RTS0042266,83
RTS0042267,85
RTS0042268,64
RTS0042269,59
RTS0042270,70
RTS0042271,99
RTS0042272,82
RTS0042273,90
RTS0042274,67
RTS0042275,49
RTS0042276,86
RTS0042277,79
RTS0042278,67
RTS0042279,92
RTS0042280,80
RTS0042281,31
RTS0042282,49
RTS0042283,56
RTS0042284,60
RTS0042285,59
RTS0042286,84
RTS0042287,148
RTS0042288,167
RTS0042289,176
RTS0042290,154
RTS0042291,198
RTS0042292,243
RTS0042293,125
RTS0042294,102
RTS0042295,147
RTS0042296,62
RTS0042297,79
RTS0042298,69
RTS0042299,76
RTS0042300,77
RTS0042301,73
RTS0042302,70
RTS0042303,70
RTS0042304,106
RTS0042305,78
RTS0042306,135
RTS0042307,186
RTS0042308,182
RTS0042309,212
RTS0042310,241
RTS0042311,85
RTS0042312,83
RTS0042313,77
RTS0042314,101
RTS0042315,90
RTS0042316,105
RTS0042317,69
RTS0042318,83
RTS0042319,82
RTS0042320,66
RTS0042321,107
RTS0042322,83
RTS0042323,73
RTS0042324,84
RTS0042325,91
RTS0042326,79
RTS0042327,81
RTS0042328,68
RTS0042329,69
RTS0042330,85
RTS0042331,71
RTS0042332,80
RTS0042333,109
RTS0042334,77
RTS0042335,60
RTS0042336,97
RTS0042337,112
RTS0042338,107
RTS0042339,89
RTS0042340,105
RTS0042341,118
RTS0042342,78
RTS0042343,117
RTS0042344,103
RTS0042345,83
RTS0042346,95
RTS0042347,83
RTS0042348,77
RTS0042349,69
RTS0042350,80
RTS0042351,91
RTS0042352,88
RTS0042353,96
RTS0042354,71
RTS0042355,60
RTS0042356,82
RTS0042357,81
RTS0042358,110
RTS0042359,82
RTS0042360,92
RTS0042361,79
RTS0042362,116
RTS0042363,128
RTS0042364,91
RTS0042365,85
RTS0042366,57
RTS0042367,72
RTS0042368,76
RTS0042369,59
RTS0042370,109
RTS0042371,63
RTS0042372,69
RTS0042373,104
RTS0042374,51
RTS0042375,76
RTS0042376,58
RTS0042377,53
RTS0042378,68
RTS0042379,78
RTS0042380,45
RTS0042381,92
RTS0042382,93
RTS0042383,79
RTS0042384,99
RTS0042385,81
RTS0042386,73
RTS0042387,76
RTS0042388,107
RTS0042389,113
RTS0042390,85
RTS0042391,67
RTS0042392,75
RTS0042393,53
RTS0042394,60
RTS0042395,90
RTS0042396,60
RTS0042397,82
RTS0042398,66
RTS0042399,76
RTS0042400,77
RTS0042401,75
RTS0042402,62
RTS0042403,73
RTS0042404,61
RTS0042405,62
RTS0042406,83
RTS0042407,63
RTS0042408,80
RTS0042409,71
RTS0042410,81
RTS0042411,113
RTS0042412,82
RTS0042413,109
RTS0042414,112
RTS0042415,113
RTS0042416,144
RTS0042417,247
RTS0042418,223
RTS0042419,187
RTS0042420,146
RTS0042421,70
RTS0042422,76
RTS0042423,72
RTS0042424,91
RTS0042425,64
RTS0042426,65
RTS0042427,50
RTS0042428,79
RTS0042429,57
RTS0042430,85
RTS0042431,69
RTS0042432,82
RTS0042433,80
RTS0042434,80
RTS0042435,59
RTS0042436,142
RTS0042437,98
RTS0042438,122
RTS0042439,187
RTS0042440,107
RTS0042441,81
RTS0042442,125
RTS0042443,86
RTS0042444,100
RTS0042445,77
RTS0042446,91
RTS0042447,116
RTS0042448,120
RTS0042449,79
RTS0042450,72
RTS0042451,69
RTS0042452,65
RTS0042453,102
RTS0042454,79
RTS0042455,65
RTS0042456,51
RTS0042457,89
RTS0042458,89
RTS0042460,106
RTS0042461,180
RTS0042462,156
RTS0042463,145
RTS0042464,187
RTS0042465,171
RTS0042466,65
RTS0042467,100
RTS0042468,81
RTS0042469,111
RTS0042470,57
RTS0042471,176
RTS0042472,174
RTS0042473,256
RTS0042474,154
RTS0042475,233
RTS0042476,97
RTS0042477,69
RTS0042478,65
RTS0042479,78
RTS0042480,105
RTS0042481,62
RTS0042482,98
RTS0042483,187
RTS0042484,158
RTS0042485,80
RTS0042486,58
RTS0042487,79
RTS0042488,54
RTS0042489,74
RTS0042490,65
RTS0042491,76
RTS0042492,83
RTS0042493,83
RTS0042494,57
RTS0042495,79
RTS0042496,86
RTS0042497,72
RTS0042498,80
RTS0042499,86
RTS0042500,95
RTS0042501,73
RTS0042502,80
RTS0042503,58
RTS0042504,68
RTS0042505,88
RTS0042506,59
RTS0042507,76
RTS0042508,61
RTS0042509,64
RTS0042510,57
RTS0042515,98
RTS0042522,62
RTS0042526,68
RTS0042527,59
RTS0042528,56
RTS0042529,60
RTS0042530,42
RTS0042531,56
RTS0042532,64
RTS0042533,57
RTS0042534,44
RTS0042535,62
RTS0042536,66
RTS0042537,84
RTS0042538,77
RTS0042539,101
RTS0042540,100
RTS0042541,75
RTS0042542,59
RTS0042543,62
RTS0042544,65
RTS0042545,38
RTS0042546,61
RTS0042547,54
RTS0042548,71
RTS0042549,46
RTS0042550,63
RTS0042551,111
RTS0042552,70
RTS0042553,63
RTS0042554,79
RTS0042555,63
RTS0042556,70
RTS0042557,93
RTS0042558,86
RTS0042559,112
RTS0042560,67
RTS0042561,56
RTS0042562,68
RTS0042563,112
RTS0042564,66
RTS0042565,99
RTS0042566,117
RTS0042567,88
RTS0042568,125
RTS0042569,167
RTS0042570,94
RTS0042571,134
RTS0042572,105
RTS0042573,149
RTS0042574,147
RTS0042575,139
RTS0042576,70
RTS0042577,103
RTS0042578,72
RTS0042579,99
RTS0042580,71
RTS0042581,146
RTS0042582,100
RTS0042583,492
RTS0042584,81
RTS0042585,85
RTS0042586,48
RTS0042587,68
RTS0042588,68
RTS0042589,54
RTS0042590,53
RTS0042591,91
RTS0042592,83
RTS0042593,82
RTS0042594,90
RTS0042595,72
RTS0042596,75
RTS0042597,91
RTS0042598,139
RTS0042599,85
RTS0042600,64
RTS0042601,45
RTS0042602,65
RTS0042603,72
RTS0042604,138
RTS0042605,72
RTS0042606,79
RTS0042607,83
RTS0042608,83
RTS0042609,67
RTS0042610,83
RTS0042611,74
RTS0042612,95
RTS0042613,59
RTS0042614,85
RTS0042615,95
RTS0042616,48
RTS0042617,63
RTS0042618,84
RTS0042619,62
RTS0042620,73
RTS0042621,57
RTS0042622,63
RTS0042623,64
RTS0042624,73
RTS0042625,58
RTS0042626,66
RTS0042627,80
RTS0042628,56
RTS0042629,78
RTS0042630,76
RTS0042631,36
RTS0042633,65
RTS0042634,91
RTS0042635,72
RTS0042636,145
RTS0042637,137
RTS0042638,135
RTS0042639,95
RTS0042640,111
RTS0042641,72
RTS0042642,65
RTS0042643,34
RTS0042644,52
RTS0042645,64
RTS0042646,65
RTS0042647,54
RTS0042648,98
RTS0042649,67
RTS0042650,65
RTS0042651,67
RTS0042652,65
RTS0042653,37
RTS0042654,73
RTS0042655,68
RTS0042656,120
RTS0042657,97
RTS0042658,129
RTS0042659,90
RTS0042660,101
RTS0042661,63
RTS0042662,67
RTS0042663,69
RTS0042664,44
RTS0042665,39
RTS0042666,77
RTS0042667,79
RTS0042668,66
RTS0042669,79
RTS0042670,74
RTS0042671,148
RTS0042672,112
RTS0042673,172
RTS0042674,103
RTS0042675,162
RTS0042676,58
RTS0042678,78
RTS0042679,82
RTS0042680,83
RTS0042681,136
RTS0042682,131
RTS0042683,120
RTS0042684,83
RTS0042685,154
RTS0042686,130
RTS0042687,93
RTS0042688,75
RTS0042689,63
RTS0042690,74
RTS0042691,95
RTS0042692,72
RTS0042693,61
RTS0042694,10
RTS0042695,55
RTS0042696,75
RTS0042697,72
RTS0042698,65
RTS0042699,61
RTS0042700,76
RTS0042701,72
RTS0042702,68
RTS0042703,64
RTS0042704,94
RTS0042705,76
RTS0042706,67
RTS0042707,48
RTS0042708,109
RTS0042709,61
RTS0042710,80
RTS0042711,81
RTS0042712,79
RTS0042713,63
RTS0042714,64
RTS0042715,66
RTS0042716,64
RTS0042717,61
RTS0042718,71
RTS0042719,58
RTS0042720,74
RTS0042721,87
RTS0042722,70
RTS0042723,92
RTS0042724,113
RTS0042725,87
RTS0042726,58
RTS0042727,51
RTS0042728,75
RTS0042729,66
RTS0042730,61
RTS0042731,60
RTS0042732,64
RTS0042733,80
RTS0042734,67
RTS0042735,73
RTS0042736,81
RTS0042737,162
RTS0042738,109
RTS0042739,112
RTS0042740,142
RTS0042741,66
RTS0042742,58
RTS0042743,46
RTS0042744,63
RTS0042745,51
RTS0042746,75
RTS0042747,79
RTS0042748,49
RTS0042749,48
RTS0042750,61
RTS0042751,64
RTS0042752,63
RTS0042753,77
RTS0042754,57
RTS0042755,67
RTS0042756,64
RTS0042757,98
RTS0042758,43
RTS0042759,44
RTS0042760,67
RTS0042761,56
RTS0042762,49
RTS0042763,62
RTS0042764,81
RTS0042765,65
RTS0042766,145
RTS0042767,107
RTS0042768,89
RTS0042769,131
RTS0042770,114
RTS0042771,192
RTS0042772,236
RTS0042773,189
RTS0042774,268
RTS0042775,211
RTS0042776,108
RTS0042777,178
RTS0042778,126
RTS0042779,91
RTS0042780,94
RTS0042781,93
RTS0042782,73
RTS0042783,127
RTS0042784,140
RTS0042785,102
RTS0042786,135
RTS0042787,63
RTS0042788,99
RTS0042789,101
RTS0042790,124
RTS0042791,524
RTS0042792,212
RTS0042793,293
RTS0042794,261
RTS0042795,299
RTS0042796,72
RTS0042797,109
RTS0042798,47
RTS0042799,151
RTS0042800,83
RTS0042801,150
RTS0042802,136
RTS0042803,70
RTS0042804,67
RTS0042805,102
RTS0042806,73
RTS0042807,105
RTS0042808,107
RTS0042809,87
RTS0042810,74
RTS0042811,106
RTS0042812,149
RTS0042813,92
RTS0042814,119
RTS0042815,92
RTS0042816,90
RTS0042817,141
RTS0042818,94
RTS0042819,119
RTS0042820,96
RTS0042821,107
RTS0042822,65
RTS0042823,67
RTS0042824,106
RTS0042825,84
RTS0042826,108
RTS0042827,73
RTS0042828,114
RTS0042829,117
RTS0042830,168
RTS0042831,126
RTS0042832,102
RTS0042833,81
RTS0042834,99
RTS0042835,105
RTS0042836,96
RTS0042837,93
RTS0042838,102
RTS0042839,63
RTS0042840,85
RTS0042841,118
RTS0042842,139
RTS0042843,111
RTS0042844,118
RTS0042845,211
RTS0042846,61
RTS0042847,137
RTS0042848,179
RTS0042849,108
RTS0042850,60
RTS0042851,99
RTS0042852,82
RTS0042853,67
RTS0042854,99
RTS0042855,67
RTS0042856,64
RTS0042857,52
RTS0042858,96
RTS0042859,100
RTS0042860,103
RTS0042861,80
RTS0042862,112
RTS0042863,118
RTS0042864,99
RTS0042865,102
RTS0042866,77
RTS0042867,99
RTS0042868,62
RTS0042869,79
RTS0042870,90
RTS0042871,95
RTS0042872,50
RTS0042873,61
RTS0042874,56
RTS0042875,96
RTS0042876,150
RTS0042877,109
RTS0042878,96
RTS0042879,101
RTS0042880,103
RTS0042881,72
RTS0042882,72
RTS0042883,81
RTS0042884,113
RTS0042885,100
RTS0042886,106
RTS0042887,89
RTS0042888,75
RTS0042889,58
RTS0042890,86
RTS0042891,56
RTS0042892,112
RTS0042893,151
RTS0042894,71
RTS0042895,85
RTS0042896,166
RTS0042897,113
RTS0042898,79
RTS0042899,151
RTS0042900,177
RTS0042901,78
RTS0042902,60
RTS0042903,55
RTS0042904,79
RTS0042905,76
RTS0042906,64
RTS0042907,55
RTS0042908,75
RTS0042909,107
RTS0042910,72
RTS0042911,83
RTS0042912,70
RTS0042913,104
RTS0042914,74
RTS0042915,57
RTS0042916,68
RTS0042917,79
RTS0042918,63
RTS0042919,86
RTS0042920,74
RTS0042921,105
RTS0042922,93
RTS0042923,111
RTS0042924,73
RTS0042925,114
RTS0042926,81
RTS0042927,68
RTS0042928,75
RTS0042929,106
RTS0042930,62
RTS0042931,63
RTS0042932,67
RTS0042933,82
RTS0042934,76
RTS0042935,82
RTS0042936,108
RTS0042937,91
RTS0042938,174
RTS0042939,134
RTS0042940,143
RTS0042941,134
RTS0042942,179
RTS0042943,185
RTS0042944,206
RTS0042945,107
RTS0042946,96
RTS0042947,119
RTS0042948,44
RTS0042949,59
RTS0042950,68
RTS0042951,88
RTS0042952,60
RTS0042953,74
RTS0042954,69
RTS0042955,102
RTS0042956,92
RTS0042957,138
RTS0042958,132
RTS0042959,145
RTS0042960,105
RTS0042961,128
RTS0042962,102
RTS0042963,93
RTS0042964,100
RTS0042965,167
RTS0042966,72
RTS0042967,84
RTS0042968,89
RTS0042969,99
RTS0042970,93
RTS0042971,165
RTS0042972,79
RTS0042973,94
RTS0042974,115
RTS0042975,82
RTS0042976,121
RTS0042977,148
RTS0042978,146
RTS0042979,112
RTS0042980,102
RTS0042981,134
RTS0042982,76
RTS0042983,93
RTS0042984,55
RTS0042985,87
RTS0042986,68
RTS0042987,57
RTS0042988,81
RTS0042989,61
RTS0042990,65
RTS0042991,101
RTS0042992,107
RTS0042993,78
RTS0042994,66
RTS0042995,121
RTS0042996,76
RTS0042997,89
RTS0042998,73
RTS0042999,80
RTS0043000,84
RTS0043001,80
RTS0043002,108
RTS0043003,79
RTS0043004,72
RTS0043005,74
RTS0043006,70
RTS0043007,107
RTS0043008,91
RTS0043009,69
RTS0043010,96
RTS0043011,95
RTS0043012,100
RTS0043013,94
RTS0043014,115
RTS0043015,88
RTS0043016,117
RTS0043017,88
RTS0043018,71
RTS0043019,86
RTS0043020,60
RTS0043021,101
RTS0043022,86
RTS0043023,133
RTS0043024,111
RTS0043025,123
RTS0043026,97
RTS0043027,122
RTS0043028,140
RTS0043029,125
RTS0043030,123
RTS0043031,67
RTS0043032,87
RTS0043033,136
RTS0043034,91
RTS0043035,77
RTS0043036,96
RTS0043037,83
RTS0043038,94
RTS0043039,92
RTS0043040,100
RTS0043041,82
RTS0043042,65
RTS0043043,67
RTS0043044,62
RTS0043045,59
RTS0043046,47
RTS0043047,79
RTS0043048,98
RTS0043049,87
RTS0043050,67
RTS0043051,105
RTS0043052,89
RTS0043053,87
RTS0043054,60
RTS0043055,70
RTS0043056,82
RTS0043057,81
RTS0043058,96
RTS0043059,89
RTS0043060,75
RTS0043061,91
RTS0043062,65
RTS0043063,60
RTS0043064,87
RTS0043065,62
RTS0043066,84
RTS0043067,75
RTS0043068,77
RTS0043069,101
RTS0043070,100
RTS0043071,56
RTS0043072,72
RTS0043073,101
RTS0043074,85
RTS0043075,74
RTS0043076,51
RTS0043077,72
RTS0043078,56
RTS0043079,56
RTS0043080,52
RTS0043081,193
RTS0043082,129
RTS0043083,126
RTS0043084,156
RTS0043085,115
RTS0043086,68
RTS0043087,89
RTS0043088,58
RTS0043089,85
RTS0043090,92
RTS0043091,62
RTS0043092,57
RTS0043093,76
RTS0043094,92
RTS0043095,99
RTS0043096,86
RTS0043097,56
RTS0043098,92
RTS0043099,88
RTS0043100,65
RTS0043101,105
RTS0043102,82
RTS0043103,84
RTS0043104,148
RTS0043105,66
RTS0043106,143
RTS0043107,94
RTS0043108,68
RTS0043109,85
RTS0043110,98
RTS0043111,97
RTS0043112,113
RTS0043113,98
RTS0043114,101
RTS0043115,72
RTS0043116,140
RTS0043117,84
RTS0043118,61
RTS0043119,65
RTS0043120,91
RTS0043121,60
RTS0043122,78
RTS0043123,70
RTS0043124,66
RTS0043125,78
RTS0043126,127
RTS0043127,92
RTS0043128,108
RTS0043129,74
RTS0043130,131
RTS0043131,80
RTS0043132,82
RTS0043133,51
RTS0043134,79
RTS0043135,104
RTS0043136,98
RTS0043137,56
RTS0043138,90
RTS0043139,66
RTS0043140,86
RTS0043141,71
RTS0043142,83
RTS0043143,81
RTS0043144,92
RTS0043145,74
RTS0043146,80
RTS0043147,106
RTS0043148,100
RTS0043149,86
RTS0043150,39
RTS0043151,91
RTS0043152,134
RTS0043153,100
RTS0043154,75
RTS0043155,99
RTS0043156,66
RTS0043157,74
RTS0043159,87
RTS0043160,108
RTS0043161,95
RTS0043162,94
RTS0043163,113
RTS0043164,82
RTS0043165,103
RTS0043167,72
RTS0043168,107
RTS0043169,85
RTS0043170,87
RTS0043171,101
RTS0043172,123
RTS0043173,88
RTS0043174,102
RTS0043175,101
RTS0043176,72
RTS0043177,83
RTS0043178,129
RTS0043179,101
RTS0043180,62
RTS0043181,94
RTS0043182,113
RTS0043183,92
RTS0043184,60
RTS0043185,71
RTS0043186,260
RTS0043187,124
RTS0043188,117
RTS0043189,120
RTS0043190,157
RTS0043191,83
RTS0043192,81
RTS0043193,60
RTS0043194,64
RTS0043195,83
RTS0043196,164
RTS0043197,107
RTS0043198,77
RTS0043199,90
RTS0043200,84
RTS0043201,114
RTS0043202,123
RTS0043203,98
RTS0043204,147
RTS0043205,163
RTS0043206,87
RTS0043207,125
RTS0043208,118
RTS0043209,71
RTS0043210,75
RTS0043211,104
RTS0043212,129
RTS0043213,84
RTS0043214,88
RTS0043215,124
RTS0043216,119
RTS0043217,78
RTS0043218,85
RTS0043219,120
RTS0043220,138
RTS0043221,80
RTS0043222,79
RTS0043223,98
RTS0043224,73
RTS0043225,60
RTS0043226,97
RTS0043227,77
RTS0043228,90
RTS0043229,99
RTS0043230,117
RTS0043231,100
RTS0043232,93
RTS0043233,114
RTS0043234,81
RTS0043235,109
RTS0043236,109
RTS0043237,88
RTS0043238,94
RTS0043239,90
RTS0043240,103
RTS0043241,103
RTS0043242,117
RTS0043243,119
RTS0043244,76
RTS0043245,89
RTS0043246,101
RTS0043247,88
RTS0043248,79
RTS0043249,76
RTS0043250,96
RTS0043251,89
RTS0043252,110
RTS0043253,75
RTS0043254,115
RTS0043255,89
RTS0043256,89
RTS0043257,102
RTS0043258,82
RTS0043259,77
RTS0043260,138
RTS0043261,116
RTS0043262,126
RTS0043263,76
RTS0043264,70
RTS0043265,106
RTS0043266,101
RTS0043267,102
RTS0043268,56
RTS0043269,106
RTS0043270,118
RTS0043271,91
RTS0043272,128
RTS0043273,110
RTS0043274,91
RTS0043275,89
RTS0043276,63
RTS0043277,74
RTS0043278,79
RTS0043279,95
RTS0043280,88
RTS0043281,97
RTS0043282,139
RTS0043283,109
RTS0043284,147
RTS0043285,108
RTS0043286,118
RTS0043287,171
RTS0043288,187
RTS0043289,226
RTS0043290,67
RTS0043291,135
RTS0043292,100
RTS0043293,80
RTS0043294,104
RTS0043295,84
RTS0043296,84
RTS0043297,34
RTS0043299,103
RTS0043300,106
RTS0043301,99
RTS0043302,71
RTS0043303,94
RTS0043304,67
RTS0043305,75
RTS0043306,101
RTS0043307,76
RTS0043308,65
RTS0043309,83
RTS0043310,105
RTS0043311,176
RTS0043312,161
RTS0043313,229
RTS0043314,157
RTS0043315,116
RTS0043316,69
RTS0043317,74
RTS0043318,80
RTS0043319,75
RTS0043320,97
RTS0043321,65
RTS0043322,81
RTS0043323,87
RTS0043324,84
RTS0043325,68
RTS0043326,73
RTS0043327,105
RTS0043328,95
RTS0043329,88
RTS0043330,96
RTS0043331,72
RTS0043332,94
RTS0043333,92
RTS0043334,74
RTS0043335,60
RTS0043336,99
RTS0043337,103
RTS0043338,100
RTS0043339,75
RTS0043340,63
RTS0043341,60
RTS0043342,89
RTS0043343,92
RTS0043344,98
RTS0043345,62
RTS0043346,68
RTS0043347,115
RTS0043348,88
RTS0043349,77
RTS0043350,104
RTS0043351,114
RTS0043352,211
RTS0043353,121
RTS0043354,96
RTS0043355,138
RTS0043356,108
RTS0043357,90
RTS0043358,129
RTS0043359,159
RTS0043360,108
RTS0043361,136
RTS0043362,137
RTS0043363,114
RTS0043364,112
RTS0043365,94
RTS0043366,95
RTS0043367,50
RTS0043368,78
RTS0043369,80
RTS0043370,67
RTS0043371,187
RTS0043372,128
RTS0043373,150
RTS0043374,102
RTS0043375,90
RTS0043376,204
RTS0043377,321
RTS0043378,176
RTS0043379,197
RTS0043380,223
RTS0043381,65
RTS0043382,75
RTS0043383,119
RTS0043384,82
RTS0043385,86
RTS0043386,75
RTS0043387,92
RTS0043388,71
RTS0043389,112
RTS0043390,85
RTS0043391,115
RTS0043392,106
RTS0043393,78
RTS0043394,88
RTS0043395,89
RTS0043396,147
RTS0043397,142
RTS0043398,132
RTS0043399,148
RTS0043400,67
RTS0043401,72
RTS0043402,102
RTS0043403,123
RTS0043404,92
RTS0043405,90
RTS0043406,61
RTS0043407,94
RTS0043408,84
RTS0043409,68
RTS0043410,89
RTS0043411,87
RTS0043412,72
RTS0043413,47
RTS0043414,92
RTS0043415,76
RTS0043416,78
RTS0043417,75
RTS0043418,62
RTS0043419,95
RTS0043420,78
RTS0043421,155
RTS0043422,73
RTS0043423,80
RTS0043424,97
RTS0043425,109
RTS0043426,112
RTS0043427,88
RTS0043428,122
RTS0043429,115
RTS0043430,85
RTS0043431,117
RTS0043432,59
RTS0043433,65
RTS0043434,117
RTS0043435,102
RTS0043436,120
RTS0043437,119
RTS0043438,79
RTS0043439,96
RTS0043440,184
RTS0043441,127
RTS0043442,86
RTS0043443,115
RTS0043444,87
RTS0043445,100
RTS0043446,81
RTS0043447,71
RTS0043448,83
RTS0043449,108
RTS0043450,94
RTS0043451,92
RTS0043452,118
RTS0043453,94
RTS0043454,107
RTS0043455,62
RTS0043456,86
RTS0043457,90
RTS0043458,79
RTS0043459,74
RTS0043460,83
RTS0043461,68
RTS0043462,82
RTS0043463,71
RTS0043464,79
RTS0043465,110
RTS0043466,128
RTS0043467,115
RTS0043468,103
RTS0043469,73
RTS0043470,97
RTS0043471,75
RTS0043472,112
RTS0043473,72
RTS0043474,100
RTS0043475,98
RTS0043476,88
RTS0043477,105
RTS0043478,65
RTS0043479,96
RTS0043480,51
RTS0043481,131
RTS0043482,127
RTS0043483,113
RTS0043484,79
RTS0043485,128
RTS0043486,109
RTS0043487,137
RTS0043488,104
RTS0043489,116
RTS0043490,110
RTS0043491,121
RTS0043492,106
RTS0043493,99
RTS0043494,151
RTS0043495,155
RTS0043496,83
RTS0043497,66
RTS0043498,62
RTS0043499,101
RTS0043500,97
RTS0043501,68
RTS0043502,81
RTS0043503,48
RTS0043504,104
RTS0043505,84
RTS0043506,120
RTS0043507,114
RTS0043508,98
RTS0043509,149
RTS0043510,117
RTS0043511,79
RTS0043512,75
RTS0043513,78
RTS0043514,86
RTS0043515,73
RTS0043516,64
RTS0043517,71
RTS0043518,105
RTS0043519,88
RTS0043520,93
RTS0043521,75
RTS0043522,59
RTS0043523,123
RTS0043524,76
RTS0043525,71
RTS0043526,79
RTS0043527,79
RTS0043528,56
RTS0043529,56
RTS0043530,60
RTS0043531,77
RTS0043532,56
RTS0043533,86
RTS0043534,92
RTS0043535,80
RTS0043536,71
RTS0043537,85
RTS0043538,88
RTS0043539,91
RTS0043540,67
RTS0043541,93
RTS0043542,82
RTS0043543,92
RTS0043544,87
RTS0043545,74
RTS0043546,87
RTS0043547,80
RTS0043548,108
RTS0043549,80
RTS0043550,77
RTS0043551,76
RTS0043552,61
RTS0043553,77
RTS0043554,55
RTS0043555,41
RTS0043556,92
RTS0043557,76
RTS0043558,78
RTS0043559,85
RTS0043560,98
RTS0043561,66
RTS0043562,51
RTS0043563,95
RTS0043564,74
RTS0043565,82
RTS0043566,122
RTS0043567,79
RTS0043568,120
RTS0043569,120
RTS0043570,123
RTS0043571,92
RTS0043572,95
RTS0043573,140
RTS0043574,90
RTS0043575,87
RTS0043576,120
RTS0043577,117
RTS0043578,48
RTS0043579,99
RTS0043580,112
RTS0043581,99
RTS0043582,103
RTS0043583,68
RTS0043584,95
RTS0043585,61
RTS0043586,66
RTS0043587,115
RTS0043588,52
RTS0043589,73
RTS0043590,87
RTS0043591,63
RTS0043592,61
RTS0043593,116
RTS0043594,71
RTS0043595,89
RTS0043596,85
RTS0043597,93
RTS0043598,83
RTS0043599,87
RTS0043600,62
RTS0043601,72
RTS0043602,66
RTS0043603,101
RTS0043604,106
RTS0043605,49
RTS0043606,65
RTS0043607,60
RTS0043608,84
RTS0043609,78
RTS0043610,100
RTS0043611,122
RTS0043612,136
RTS0043613,110
RTS0043614,113
RTS0043615,159
RTS0043616,108
RTS0043617,58
RTS0043618,136
RTS0043619,80
RTS0043620,75
RTS0043621,80
RTS0043622,75
RTS0043623,72
RTS0043624,120
RTS0043625,75
RTS0043626,76
RTS0043627,63
RTS0043628,91
RTS0043629,87
RTS0043630,71
RTS0043631,65
RTS0043632,84
RTS0043633,96
RTS0043634,97
RTS0043635,62
RTS0043636,58
RTS0043637,80
RTS0043638,76
RTS0043639,73
RTS0043640,94
RTS0043641,327
RTS0043642,167
RTS0043643,205
RTS0043644,233
RTS0043645,250
RTS0043646,87
RTS0043647,63
RTS0043648,79
RTS0043649,65
RTS0043650,58
RTS0043651,51
RTS0043652,73
RTS0043653,57
RTS0043654,82
RTS0043655,74
RTS0043656,64
RTS0043657,104
RTS0043658,119
RTS0043659,87
RTS0043660,93
RTS0043661,89
RTS0043663,76
RTS0043664,75
RTS0043665,90
RTS0043666,49
RTS0043667,50
RTS0043668,70
RTS0043669,79
RTS0043670,68
RTS0043671,71
RTS0043672,96
RTS0043673,85
RTS0043674,55
RTS0043675,79
RTS0043676,67
RTS0043677,74
RTS0043678,72
RTS0043679,82
RTS0043680,51
RTS0043681,86
RTS0043682,42
RTS0043683,78
RTS0043684,82
RTS0043685,75
RTS0043686,84
RTS0043687,97
RTS0043688,73
RTS0043689,71
RTS0043690,87
RTS0043691,119
RTS0043692,72
RTS0043693,120
RTS0043694,63
RTS0043695,103
RTS0043696,73
RTS0043697,80
RTS0043698,98
RTS0043699,104
RTS0043700,96
RTS0043701,77
RTS0043702,93
RTS0043703,69
RTS0043704,89
RTS0043705,67
RTS0043706,90
RTS0043707,79
RTS0043708,41
RTS0043709,71
RTS0043710,86
RTS0043711,60
RTS0043712,67
RTS0043713,63
RTS0043714,66
RTS0043715,58
RTS0043716,89
RTS0043717,86
RTS0043718,59
RTS0043719,72
RTS0043720,52
RTS0043721,121
RTS0043722,138
RTS0043723,198
RTS0043724,83
RTS0043725,142
RTS0043726,81
RTS0043727,86
RTS0043728,89
RTS0043729,74
RTS0043730,81
RTS0043731,74
RTS0043732,57
RTS0043733,80
RTS0043734,93
RTS0043735,106
RTS0043736,75
RTS0043737,73
RTS0043738,86
RTS0043739,91
RTS0043740,68
RTS0043741,116
RTS0043742,118
RTS0043743,77
RTS0043744,122
RTS0043745,79
RTS0043746,71
RTS0043747,87
RTS0043748,91
RTS0043749,76
RTS0043750,88
RTS0043751,82
RTS0043752,77
RTS0043753,88
RTS0043754,52
RTS0043755,96
RTS0043756,75
RTS0043757,51
RTS0043758,94
RTS0043759,74
RTS0043760,56
RTS0043761,169
RTS0043762,45
RTS0043763,86
RTS0043764,63
RTS0043765,83
RTS0043766,62
RTS0043767,49
RTS0043768,43
RTS0043769,79
RTS0043770,31
RTS0043771,55
RTS0043772,78
RTS0043773,77
RTS0043774,74
RTS0043775,92
RTS0043776,68
RTS0043777,113
RTS0043778,93
RTS0043779,91
RTS0043780,77
RTS0043781,85
RTS0043782,68
RTS0043783,63
RTS0043784,78
RTS0043785,71
RTS0043786,215
RTS0043787,145
RTS0043788,209
RTS0043789,165
RTS0043790,170
RTS0043791,92
RTS0043792,206
RTS0043793,146
RTS0043794,94
RTS0043795,78
RTS0043796,70
RTS0043797,71
RTS0043798,74
RTS0043799,71
RTS0043800,64
RTS0043801,63
RTS0043802,61
RTS0043803,79
RTS0043804,70
RTS0043805,62
RTS0043806,70
RTS0043807,56
RTS0043808,94
RTS0043809,89
RTS0043810,85
RTS0043811,37
RTS0043812,77
RTS0043813,80
RTS0043814,72
RTS0043815,65
RTS0043816,97
RTS0043817,32
RTS0043818,90
RTS0043819,74
RTS0043820,119
RTS0043821,83
RTS0043822,79
RTS0043823,72
RTS0043824,74
RTS0043825,43
RTS0043826,75
RTS0043827,63
RTS0043828,107
RTS0043829,47
RTS0043830,75
RTS0043831,77
RTS0043832,98
RTS0043833,109
RTS0043834,60
RTS0043835,99
RTS0043836,83
RTS0043837,103
RTS0043838,31
RTS0043839,93
RTS0043840,90
RTS0043841,59
RTS0043842,75
RTS0043843,107
RTS0043844,102
RTS0043845,86
RTS0043846,86
RTS0043847,74
RTS0043848,124
RTS0043849,98
RTS0043850,90
RTS0043851,84
RTS0043852,85
RTS0043853,123
RTS0043854,76
RTS0043856,58
RTS0043857,49
RTS0043858,84
RTS0043859,81
RTS0043860,76
RTS0043861,137
RTS0043862,194
RTS0043863,85
RTS0043864,109
RTS0043865,76
RTS0043866,127
RTS0043867,146
RTS0043868,149
RTS0043869,120
RTS0043870,76
RTS0043871,92
RTS0043872,87
RTS0043873,73
RTS0043874,85
RTS0043875,76
RTS0043876,79
RTS0043877,63
RTS0043878,66
RTS0043879,92
RTS0043880,90
RTS0043881,69
RTS0043882,75
RTS0043883,100
RTS0043884,67
RTS0043885,62
RTS0043886,63
RTS0043887,88
RTS0043888,87
RTS0043889,70
RTS0043890,120
RTS0043891,139
RTS0043892,91
RTS0043893,102
RTS0043894,87
RTS0043895,71
RTS0043896,93
RTS0043897,114
RTS0043898,107
RTS0043899,81
RTS0043900,87
RTS0043901,78
RTS0043902,78
RTS0043903,98
RTS0043904,111
RTS0043905,83
RTS0043906,35
RTS0043907,89
RTS0043908,34
RTS0043909,65
RTS0043910,86
RTS0043911,88
RTS0043912,151
RTS0043913,81
RTS0043914,75
RTS0043915,82
RTS0043916,96
RTS0043917,107
RTS0043918,83
RTS0043919,91
RTS0043920,152
RTS0043921,77
RTS0043922,75
RTS0043923,81
RTS0043924,125
RTS0043925,87
RTS0043926,88
RTS0043927,77
RTS0043928,97
RTS0043929,82
RTS0043930,58
RTS0043931,113
RTS0043932,103
RTS0043933,112
RTS0043934,78
RTS0043935,91
RTS0043936,67
RTS0043937,74
RTS0043938,63
RTS0043939,53
RTS0043940,89
RTS0043941,46
RTS0043942,83
RTS0043943,93
RTS0043944,68
RTS0043945,78
RTS0043946,65
RTS0043947,101
RTS0043948,98
RTS0043949,89
RTS0043950,81
RTS0043951,94
RTS0043952,85
RTS0043953,78
RTS0043954,61
RTS0043955,71
RTS0043956,101
RTS0043957,101
RTS0043958,106
RTS0043959,89
RTS0043960,99
RTS0043961,89
RTS0043962,105
RTS0043963,78
RTS0043964,118
RTS0043965,70
RTS0043966,125
RTS0043967,108
RTS0043968,83
RTS0043969,74
RTS0043970,75
RTS0043971,71
RTS0043972,131
RTS0043973,123
RTS0043974,110
RTS0043975,74
RTS0043976,115
RTS0043977,92
RTS0043978,115
RTS0043979,115
RTS0043980,131
RTS0043981,165
RTS0043982,145
RTS0043983,180
RTS0043984,88
RTS0043985,249
RTS0043986,54
RTS0043987,142
RTS0043988,95
RTS0043989,71
RTS0043990,93
RTS0043991,74
RTS0043992,79
RTS0043993,49
RTS0043994,66
RTS0043996,75
RTS0043997,53
RTS0043998,67
RTS0043999,71
RTS0044000,49
RTS0044001,79
RTS0044002,85
RTS0044003,109
RTS0044004,113
RTS0044005,102
RTS0044006,80
RTS0044007,93
RTS0044008,82
RTS0044009,83
RTS0044010,90
RTS0044011,130
RTS0044012,207
RTS0044013,167
RTS0044014,170
RTS0044015,152
RTS0044016,86
RTS0044017,60
RTS0044018,67
RTS0044019,74
RTS0044020,95
RTS0044021,78
RTS0044022,97
RTS0044023,70
RTS0044024,84
RTS0044025,80
RTS0044026,74
RTS0044027,85
RTS0044028,74
RTS0044029,101
RTS0044030,74
RTS0044031,74
RTS0044032,70
RTS0044033,58
RTS0044034,66
RTS0044035,82
RTS0044036,132
RTS0044037,75
RTS0044038,134
RTS0044039,81
RTS0044040,97
RTS0044041,105
RTS0044042,120
RTS0044043,151
RTS0044044,142
RTS0044045,107
RTS0044046,85
RTS0044047,98
RTS0044048,62
RTS0044049,79
RTS0044050,109
RTS0044051,54
RTS0044052,67
RTS0044053,68
RTS0044054,99
RTS0044055,79
RTS0044056,117
RTS0044057,70
RTS0044058,67
RTS0044059,116
RTS0044060,99
RTS0044061,83
RTS0044062,70
RTS0044063,99
RTS0044064,113
RTS0044065,82
RTS0044067,101
RTS0044068,73
RTS0044069,96
RTS0044070,80
RTS0044071,74
RTS0044072,88
RTS0044073,62
RTS0044074,79
RTS0044075,79
RTS0044076,63
RTS0044077,85
RTS0044078,69
RTS0044079,72
RTS0044080,81
RTS0044081,73
RTS0044082,74
RTS0044083,105
RTS0044084,77
RTS0044085,66
RTS0044086,96
RTS0044087,69
RTS0044088,62
RTS0044089,83
RTS0044090,103
RTS0044091,88
RTS0044092,109
RTS0044093,68
RTS0044094,75
RTS0044095,64
RTS0044096,107
RTS0044097,95
RTS0044098,78
RTS0044099,144
RTS0044100,79
RTS0044101,61
RTS0044102,87
RTS0044103,87
RTS0044104,77
RTS0044105,106
RTS0044106,122
RTS0044107,109
RTS0044108,97
RTS0044109,129
RTS0044110,190
RTS0044111,125
RTS0044112,89
RTS0044113,106
RTS0044114,78
RTS0044115,134
RTS0044116,176
RTS0044117,102
RTS0044118,111
RTS0044119,137
RTS0044120,99
RTS0044121,82
RTS0044122,102
RTS0044123,80
RTS0044124,90
RTS0044125,78
RTS0044126,92
RTS0044127,126
RTS0044128,143
RTS0044129,90
RTS0044130,89
RTS0044131,135
RTS0044132,110
RTS0044133,102
RTS0044134,103
RTS0044135,100
RTS0044136,87
RTS0044137,88
RTS0044138,119
RTS0044139,118
RTS0044140,113
RTS0044141,100
RTS0044142,109
RTS0044143,125
RTS0044144,119
RTS0044145,55
RTS0044146,98
RTS0044147,68
RTS0044148,118
RTS0044149,84
RTS0044150,89
RTS0044151,77
RTS0044152,88
RTS0044153,117
RTS0044154,100
RTS0044155,129
RTS0044156,116
RTS0044157,113
RTS0044158,194
RTS0044159,125
RTS0044160,92
RTS0044161,89
RTS0044162,116
RTS0044163,131
RTS0044164,142
RTS0044165,79
RTS0044166,125
RTS0044167,92
RTS0044168,76
RTS0044169,108
RTS0044170,109
RTS0044171,72
RTS0044172,87
RTS0044173,100
RTS0044174,75
RTS0044175,114
RTS0044176,93
RTS0044177,103
RTS0044178,109
RTS0044180,52
RTS0044181,83
RTS0044182,96
RTS0044183,65
RTS0044184,100
RTS0044185,76
RTS0044186,117
RTS0044187,105
RTS0044188,85
RTS0044189,104
RTS0044190,107
RTS0044191,102
RTS0044192,112
RTS0044193,108
RTS0044194,108
RTS0044195,129
RTS0044196,149
RTS0044197,64
RTS0044198,129
RTS0044199,85
RTS0044200,61
RTS0044206,120
RTS0044207,79
RTS0044208,87
RTS0044209,49
RTS0044210,77
RTS0044211,119
RTS0044212,93
RTS0044213,99
RTS0044214,108
RTS0044215,110
RTS0044216,86
RTS0044217,116
RTS0044218,125
RTS0044219,117
RTS0044220,76
RTS0044221,42
RTS0044222,78
RTS0044223,82
RTS0044224,102
RTS0044225,60
RTS0044226,75
RTS0044227,82
RTS0044228,98
RTS0044229,85
RTS0044230,107
RTS0044231,82
RTS0044232,85
RTS0044233,98
RTS0044234,52
RTS0044235,81
RTS0044236,121
RTS0044237,145
RTS0044238,118
RTS0044239,108
RTS0044240,118
RTS0044241,77
RTS0044242,100
RTS0044243,96
RTS0044244,120
RTS0044245,73
RTS0044246,103
RTS0044247,105
RTS0044248,117
RTS0044249,91
RTS0044250,41
RTS0044251,136
RTS0044252,91
RTS0044253,97
RTS0044254,80
RTS0044255,101
RTS0044256,99
RTS0044257,113
RTS0044258,95
RTS0044259,92
RTS0044260,74
RTS0044261,163
RTS0044262,97
RTS0044263,106
RTS0044264,87
RTS0044265,97
RTS0044266,100
RTS0044267,84
RTS0044268,115
RTS0044269,81
RTS0044270,99
RTS0044271,123
RTS0044272,134
RTS0044273,113
RTS0044274,105
RTS0044275,119
RTS0044276,83
RTS0044277,90
RTS0044278,74
RTS0044279,64
RTS0044280,70
RTS0044281,101
RTS0044282,91
RTS0044283,103
RTS0044284,87
RTS0044285,85
RTS0044286,61
RTS0044287,81
RTS0044288,45
RTS0044289,76
RTS0044290,86
RTS0044291,84
RTS0044292,91
RTS0044293,60
RTS0044294,87
RTS0044295,56
RTS0044296,87
RTS0044297,92
RTS0044298,83
RTS0044299,116
RTS0044300,107
RTS0044301,152
RTS0044302,108
RTS0044303,128
RTS0044304,136
RTS0044305,78
RTS0044306,134
RTS0044307,107
RTS0044308,176
RTS0044309,138
RTS0044310,128
RTS0044311,94
RTS0044312,107
RTS0044313,86
RTS0044314,81
RTS0044315,83
RTS0044316,132
RTS0044317,170
RTS0044318,171
RTS0044319,95
RTS0044320,33
RTS0044321,78
RTS0044322,87
RTS0044323,114
RTS0044324,67
RTS0044325,89
RTS0044326,93
RTS0044327,97
RTS0044328,64
RTS0044329,96
RTS0044330,81
RTS0044331,79
RTS0044332,111
RTS0044333,123
RTS0044334,118
RTS0044335,135
RTS0044336,68
RTS0044337,80
RTS0044338,83
RTS0044339,91
RTS0044340,52
RTS0044341,70
RTS0044342,84
RTS0044343,63
RTS0044344,77
RTS0044345,110
RTS0044346,173
RTS0044347,229
RTS0044348,207
RTS0044349,239
RTS0044350,239
RTS0044351,122
RTS0044352,109
RTS0044353,148
RTS0044354,120
RTS0044355,156
RTS0044356,72
RTS0044357,94
RTS0044358,110
RTS0044359,128
RTS0044360,81
RTS0044361,104
RTS0044362,130
RTS0044363,82
RTS0044364,103
RTS0044365,79
RTS0044366,224
RTS0044367,116
RTS0044368,310
RTS0044369,313
RTS0044370,207
RTS0044371,83
RTS0044372,78
RTS0044373,79
RTS0044374,82
RTS0044375,91
RTS0044376,96
RTS0044377,101
RTS0044378,115
RTS0044379,127
RTS0044380,120
RTS0044381,105
RTS0044382,95
RTS0044383,111
RTS0044384,95
RTS0044385,76
RTS0044386,90
RTS0044387,137
RTS0044388,131
RTS0044389,78
RTS0044390,80
RTS0044391,126
RTS0044392,152
RTS0044393,197
RTS0044394,142
RTS0044395,99
RTS0044396,85
RTS0044397,85
RTS0044399,63
RTS0044400,79
RTS0044401,58
RTS0044402,111
RTS0044403,102
RTS0044404,186
RTS0044405,108
RTS0044406,105
RTS0044407,82
RTS0044408,116
RTS0044409,92
RTS0044410,93
RTS0044411,84
RTS0044412,86
RTS0044413,65
RTS0044414,92
RTS0044415,86
RTS0044416,197
RTS0044417,173
RTS0044418,111
RTS0044419,108
RTS0044420,162
RTS0044421,83
RTS0044422,70
RTS0044423,67
RTS0044424,85
RTS0044425,92
RTS0044426,91
RTS0044427,81
RTS0044428,90
RTS0044429,95
RTS0044430,83
RTS0044431,96
RTS0044432,118
RTS0044433,78
RTS0044434,104
RTS0044435,88
RTS0044436,99
RTS0044437,124
RTS0044438,78
RTS0044439,151
RTS0044440,157
RTS0044441,100
RTS0044442,105
RTS0044443,166
RTS0044444,82
RTS0044445,112
RTS0044446,126
RTS0044447,103
RTS0044448,90
RTS0044449,85
RTS0044450,77
RTS0044451,83
RTS0044452,107
RTS0044453,78
RTS0044454,110
RTS0044455,70
RTS0044456,65
RTS0044457,117
RTS0044458,75
RTS0044459,70
RTS0044460,101
RTS0044461,121
RTS0044462,94
RTS0044463,85
RTS0044464,107
RTS0044465,125
RTS0044466,103
RTS0044467,109
RTS0044468,95
RTS0044469,99
RTS0044470,104
RTS0044471,121
RTS0044472,123
RTS0044473,81
RTS0044474,89
RTS0044475,155
RTS0044476,125
RTS0044477,158
RTS0044478,133
RTS0044479,122
RTS0044480,122
RTS0044481,91
RTS0044482,118
RTS0044483,78
RTS0044484,107
RTS0044485,82
RTS0044486,127
RTS0044487,106
RTS0044488,113
RTS0044489,106
RTS0044490,70
RTS0044491,89
RTS0044492,88
RTS0044493,112
RTS0044494,107
RTS0044495,97
RTS0044496,133
RTS0044497,131
RTS0044498,122
RTS0044499,149
RTS0044500,137
RTS0044501,116
RTS0044502,108
RTS0044503,101
RTS0044504,124
RTS0044505,110
RTS0044506,95
RTS0044507,73
RTS0044508,106
RTS0044509,120
RTS0044510,107
RTS0044511,101
RTS0044512,96
RTS0044513,118
RTS0044514,70
RTS0044515,122
RTS0044516,101
RTS0044517,104
RTS0044518,127
RTS0044519,111
RTS0044520,114
RTS0044521,129
RTS0044522,124
RTS0044523,127
RTS0044524,59
RTS0044525,80
RTS0044526,109
RTS0044527,93
RTS0044528,91
RTS0044529,114
RTS0044530,84
RTS0044531,88
RTS0044532,85
RTS0044533,74
RTS0044534,69
RTS0044535,79
RTS0044536,91
RTS0044537,62
RTS0044538,78
RTS0044539,107
RTS0044540,63
RTS0044541,90
RTS0044542,85
RTS0044543,100
RTS0044544,89
RTS0044545,59
RTS0044546,136
RTS0044547,105
RTS0044548,77
RTS0044549,123
RTS0044550,127
RTS0044551,98
RTS0044552,126
RTS0044553,86
RTS0044554,96
RTS0044555,131
RTS0044556,91
RTS0044557,71
RTS0044558,60
RTS0044559,74
RTS0044560,79
RTS0044561,75
RTS0044562,70
RTS0044563,134
RTS0044564,123
RTS0044565,93
RTS0044566,79
RTS0044567,79
RTS0044568,93
RTS0044569,60
RTS0044570,56
RTS0044571,53
RTS0044572,63
RTS0044573,48
RTS0044574,99
RTS0044575,106
RTS0044576,53
RTS0044577,43
RTS0044578,151
RTS0044579,109
RTS0044580,61
RTS0044581,72
RTS0044582,73
RTS0044583,65
RTS0044584,94
RTS0044585,63
RTS0044586,95
RTS0044587,64
RTS0044588,55
RTS0044589,80
RTS0044590,73
RTS0044591,78
RTS0044592,72
RTS0044593,66
RTS0044594,84
RTS0044595,63
RTS0044596,114
RTS0044597,78
RTS0044598,126
RTS0044599,110
RTS0044600,52
RTS0044601,58
RTS0044602,68
RTS0044603,43
RTS0044604,84
RTS0044605,75
RTS0044606,95
RTS0044607,118
RTS0044608,63
RTS0044609,63
RTS0044610,88
RTS0044611,82
RTS0044612,46
RTS0044613,81
RTS0044614,97
RTS0044615,56
RTS0044616,58
RTS0044617,80
RTS0044618,73
RTS0044619,81
RTS0044620,77
RTS0044621,108
RTS0044622,111
RTS0044623,139
RTS0044624,106
RTS0044625,95
RTS0044626,88
RTS0044627,54
RTS0044628,72
RTS0044629,91
RTS0044630,94
RTS0044631,74
RTS0044632,159
RTS0044633,116
RTS0044634,106
RTS0044635,97
RTS0044636,62
RTS0044637,65
RTS0044638,113
RTS0044639,72
RTS0044640,47
RTS0044641,68
RTS0044642,78
RTS0044643,86
RTS0044644,155
RTS0044645,121
RTS0044646,69
RTS0044647,60
RTS0044648,65
RTS0044649,90
RTS0044650,56
RTS0044651,100
RTS0044652,111
RTS0044653,104
RTS0044654,115
RTS0044655,116
RTS0044656,277
RTS0044657,216
RTS0044658,303
RTS0044659,266
RTS0044660,215
RTS0044661,92
RTS0044662,94
RTS0044663,89
RTS0044664,114
RTS0044665,102
RTS0044666,88
RTS0044667,74
RTS0044668,76
RTS0044669,104
RTS0044670,97
RTS0044671,69
RTS0044672,85
RTS0044673,103
RTS0044674,116
RTS0044675,124
RTS0044676,98
RTS0044677,74
RTS0044678,80
RTS0044679,109
RTS0044680,104
RTS0044681,55
RTS0044682,84
RTS0044683,84
RTS0044684,83
RTS0044685,96
RTS0044686,96
RTS0044687,97
RTS0044688,94
RTS0044689,123
RTS0044690,122
RTS0044691,86
RTS0044692,120
RTS0044693,139
RTS0044694,128
RTS0044695,78
RTS0044696,162
RTS0044697,134
RTS0044698,143
RTS0044699,134
RTS0044700,162
RTS0044701,142
RTS0044702,82
RTS0044703,111
RTS0044704,99
RTS0044705,64
RTS0044706,42
RTS0044707,85
RTS0044708,86
RTS0044709,74
RTS0044710,71
RTS0044711,69
RTS0044712,130
RTS0044714,93
RTS0044715,76
RTS0044716,122
RTS0044717,104
RTS0044718,167
RTS0044719,81
RTS0044720,173
RTS0044721,86
RTS0044722,84
RTS0044723,66
RTS0044724,83
RTS0044725,61
RTS0044726,141
RTS0044727,128
RTS0044728,98
RTS0044729,104
RTS0044730,123
RTS0044731,185
RTS0044732,127
RTS0044733,83
RTS0044734,64
RTS0044735,154
RTS0044736,78
RTS0044737,84
RTS0044738,61
RTS0044739,62
RTS0044740,60
RTS0044741,72
RTS0044742,92
RTS0044743,94
RTS0044744,84
RTS0044745,90
RTS0044746,106
RTS0044747,77
RTS0044748,62
RTS0044749,76
RTS0044750,98
RTS0044751,145
RTS0044752,136
RTS0044753,138
RTS0044754,112
RTS0044755,131
RTS0044756,91
RTS0044757,76
RTS0044758,102
RTS0044759,87
RTS0044760,66
RTS0044761,105
RTS0044762,119
RTS0044763,101
RTS0044764,72
RTS0044765,75
RTS0044766,72
RTS0044767,95
RTS0044768,70
RTS0044769,101
RTS0044770,93
RTS0044771,76
RTS0044772,70
RTS0044773,81
RTS0044774,64
RTS0044775,99
RTS0044776,105
RTS0044777,93
RTS0044778,89
RTS0044779,96
RTS0044780,164
RTS0044781,166
RTS0044782,176
RTS0044783,157
RTS0044784,147
RTS0044785,126
RTS0044786,124
RTS0044787,128
RTS0044788,113
RTS0044789,153
RTS0044790,73
RTS0044791,292
RTS0044792,1530
RTS0044793,107
RTS0044794,112
RTS0044795,82
RTS0044796,105
RTS0044797,119
RTS0044798,90
RTS0044799,118
RTS0044800,75
RTS0044801,95
RTS0044802,92
RTS0044803,82
RTS0044804,83
RTS0044805,154
RTS0044806,84
RTS0044807,81
RTS0044808,71
RTS0044809,87
RTS0044810,97
RTS0044811,63
RTS0044812,82
RTS0044813,126
RTS0044814,139
RTS0044815,124
RTS0044816,103
RTS0044817,112
RTS0044818,103
RTS0044819,91
RTS0044820,99
RTS0044821,107
RTS0044822,110
RTS0044823,123
RTS0044824,68
RTS0044825,118
RTS0044826,104
RTS0044827,105
RTS0044828,101
RTS0044829,103
RTS0044830,84
RTS0044831,117
RTS0044832,85
RTS0044833,172
RTS0044834,137
RTS0044835,127
RTS0044836,99
RTS0044837,67
RTS0044838,95
RTS0044839,88
RTS0044840,82
RTS0044841,66
RTS0044842,88
RTS0044843,83
RTS0044844,81
RTS0044845,92
RTS0044846,76
RTS0044847,65
RTS0044848,101
RTS0044849,132
RTS0044850,83
RTS0044851,74
RTS0044852,76
RTS0044853,87
RTS0044854,67
RTS0044855,91
RTS0044856,83
RTS0044857,81
RTS0044858,89
RTS0044859,68
RTS0044860,85
RTS0044861,121
RTS0044862,75
RTS0044863,78
RTS0044864,64
RTS0044865,78
RTS0044866,128
RTS0044867,153
RTS0044868,98
RTS0044869,127
RTS0044870,146
RTS0044871,89
RTS0044872,84
RTS0044873,77
RTS0044874,70
RTS0044875,120
RTS0044876,86
RTS0044877,184
RTS0044878,167
RTS0044879,137
RTS0044880,179
RTS0044881,54
RTS0044882,76
RTS0044883,62
RTS0044884,88
RTS0044885,76
RTS0044886,111
RTS0044887,69
RTS0044888,76
RTS0044889,82
RTS0044890,65
RTS0044891,101
RTS0044892,120
RTS0044893,60
RTS0044894,79
RTS0044895,73
RTS0044896,170
RTS0044897,151
RTS0044898,108
RTS0044899,132
RTS0044900,107
RTS0044901,86
RTS0044902,98
RTS0044903,120
RTS0044904,93
RTS0044905,105
RTS0044906,180
RTS0044907,176
RTS0044908,167
RTS0044909,246
RTS0044910,123
RTS0044911,88
RTS0044912,80
RTS0044913,83
RTS0044914,90
RTS0044915,59
RTS0044916,97
RTS0044917,95
RTS0044918,91
RTS0044919,96
RTS0044920,108
RTS0044921,128
RTS0044922,149
RTS0044923,141
RTS0044924,143
RTS0044925,125
RTS0044926,102
RTS0044927,99
RTS0044928,86
RTS0044929,93
RTS0044930,84
RTS0044931,65
RTS0044932,101
RTS0044933,81
RTS0044934,62
RTS0044935,81
RTS0044936,198
RTS0044937,58
RTS0044938,55
RTS0044939,100
RTS0044940,88
RTS0044941,105
RTS0044942,85
RTS0044943,91
RTS0044944,79
RTS0044945,63
RTS0044946,124
RTS0044947,74
RTS0044948,93
RTS0044949,80
RTS0044950,93
RTS0044951,68
RTS0044952,80
RTS0044953,82
RTS0044954,135
RTS0044955,79
RTS0044956,70
RTS0044957,139
RTS0044958,90
RTS0044959,84
RTS0044960,89
RTS0044961,89
RTS0044962,92
RTS0044963,61
RTS0044964,72
RTS0044965,93
RTS0044966,97
RTS0044967,67
RTS0044968,138
RTS0044969,72
RTS0044970,93
RTS0044971,90
RTS0044972,92
RTS0044973,65
RTS0044974,86
RTS0044975,79
RTS0044976,111
RTS0044977,86
RTS0044978,69
RTS0044979,103
RTS0044980,103
RTS0044981,69
RTS0044982,91
RTS0044983,85
RTS0044984,73
RTS0044985,163
RTS0044986,52
RTS0044987,65
RTS0044988,63
RTS0044989,65
RTS0044990,73
RTS0044991,78
RTS0044992,62
RTS0044993,92
RTS0044994,107
RTS0044995,95
RTS0044996,73
RTS0044997,71
RTS0044998,101
RTS0044999,75
RTS0045000,77
RTS0045001,91
RTS0045002,72
RTS0045003,94
RTS0045004,100
RTS0045005,130
RTS0045006,89
RTS0045007,177
RTS0045008,122
RTS0045009,110
RTS0045010,74
RTS0045011,67
RTS0045012,66
RTS0045013,52
RTS0045014,76
RTS0045015,77
RTS0045016,63
RTS0045017,72
RTS0045018,100
RTS0045019,61
RTS0045020,70
RTS0045021,90
RTS0045022,87
RTS0045023,97
RTS0045024,88
RTS0045025,101
RTS0045026,211
RTS0045027,155
RTS0045028,170
RTS0045029,161
RTS0045030,171
RTS0045031,49
RTS0045032,89
RTS0045033,87
RTS0045034,68
RTS0045035,96
RTS0045036,85
RTS0045038,129
RTS0045039,105
RTS0045040,80
RTS0045041,69
RTS0045042,92
RTS0045043,82
RTS0045044,83
RTS0045045,110
RTS0045046,51
RTS0045047,86
RTS0045048,61
RTS0045049,74
RTS0045050,62
RTS0045051,65
RTS0045052,77
RTS0045053,71
RTS0045054,70
RTS0045055,87
RTS0045056,88
RTS0045057,183
RTS0045058,64
RTS0045059,76
RTS0045060,138
RTS0045061,82
RTS0045063,52
RTS0045064,93
RTS0045065,102
RTS0045066,66
RTS0045067,122
RTS0045068,140
RTS0045069,115
RTS0045070,132
RTS0045071,100
RTS0045072,110
RTS0045073,141
RTS0045074,157
RTS0045075,60
RTS0045076,95
RTS0045077,50
RTS0045078,90
RTS0045079,75
RTS0045080,86
RTS0045081,60
RTS0045082,82
RTS0045083,105
RTS0045084,78
RTS0045085,70
RTS0045086,84
RTS0045087,54
RTS0045088,71
RTS0045089,45
RTS0045090,72
RTS0045091,78
RTS0045092,86
RTS0045093,73
RTS0045094,69
RTS0045095,109
RTS0045096,96
RTS0045097,89
RTS0045098,75
RTS0045099,89
RTS0045100,108
RTS0045101,92
RTS0045102,73
RTS0045103,97
RTS0045104,66
RTS0045105,67
RTS0045106,80
RTS0045107,122
RTS0045108,98
RTS0045109,93
RTS0045110,80
RTS0045111,139
RTS0045112,95
RTS0045113,121
RTS0045114,80
RTS0045115,75
RTS0045116,83
RTS0045117,94
RTS0045118,80
RTS0045119,103
RTS0045120,98
RTS0045121,76
RTS0045122,94
RTS0045123,164
RTS0045124,52
RTS0045125,76
RTS0045126,90
RTS0045127,85
RTS0045128,94
RTS0045129,93
RTS0045130,76
RTS0045131,87
RTS0045132,80
RTS0045133,65
RTS0045134,83
RTS0045135,95
RTS0045136,102
RTS0045137,118
RTS0045138,107
RTS0045139,85
RTS0045140,90
RTS0045141,59
RTS0045142,104
RTS0045143,80
RTS0045144,92
RTS0045145,70
RTS0045146,69
RTS0045147,68
RTS0045148,66
RTS0045149,63
RTS0045150,59
RTS0045151,104
RTS0045152,122
RTS0045153,112
RTS0045154,120
RTS0045155,127
RTS0045156,45
RTS0045157,90
RTS0045158,72
RTS0045159,94
RTS0045160,94
RTS0045161,72
RTS0045162,97
RTS0045163,112
RTS0045164,102
RTS0045165,108
RTS0045166,99
RTS0045167,79
RTS0045168,136
RTS0045169,117
RTS0045170,100
RTS0045171,127
RTS0045172,84
RTS0045173,84
RTS0045174,102
RTS0045175,98
RTS0045176,93
RTS0045177,89
RTS0045178,77
RTS0045179,78
RTS0045180,97
RTS0045181,75
RTS0045182,86
RTS0045183,72
RTS0045184,80
RTS0045185,107
RTS0045186,145
RTS0045187,120
RTS0045188,82
RTS0045189,65
RTS0045190,106
RTS0045191,109
RTS0045192,90
RTS0045193,78
RTS0045194,98
RTS0045195,69
RTS0045196,93
RTS0045197,78
RTS0045198,110
RTS0045199,56
RTS0045200,89
RTS0045201,98
RTS0045202,78
RTS0045203,89
RTS0045204,78
RTS0045205,80
RTS0045206,87
RTS0045207,58
RTS0045208,85
RTS0045209,69
RTS0045210,71
RTS0045211,73
RTS0045212,73
RTS0045213,83
RTS0045214,101
RTS0045215,88
RTS0045216,123
RTS0045217,112
RTS0045218,138
RTS0045219,125
RTS0045220,83
RTS0045221,86
RTS0045222,74
RTS0045223,114
RTS0045224,90
RTS0045225,79
RTS0045226,872
RTS0045227,397
RTS0045228,813
RTS0045229,434
RTS0045230,365
RTS0045231,117
RTS0045232,151
RTS0045233,131
RTS0045234,122
RTS0045235,82
RTS0045236,191
RTS0045237,174
RTS0045238,115
RTS0045239,122
RTS0045240,200
RTS0045241,109
RTS0045242,130
RTS0045243,112
RTS0045244,122
RTS0045245,89
RTS0045246,71
RTS0045247,94
RTS0045248,57
RTS0045249,76
RTS0045250,74
RTS0045251,85
RTS0045252,42
RTS0045253,78
RTS0045254,42
RTS0045255,38
RTS0045256,103
RTS0045257,138
RTS0045258,129
RTS0045259,162
RTS0045260,101
RTS0045261,72
RTS0045262,126
RTS0045263,98
RTS0045264,80
RTS0045265,97
RTS0045266,90
RTS0045267,100
RTS0045268,143
RTS0045269,109
RTS0045270,105
RTS0045271,83
RTS0045272,58
RTS0045273,68
RTS0045274,92
RTS0045275,76
RTS0045276,76
RTS0045277,92
RTS0045278,118
RTS0045279,45
RTS0045280,66
RTS0045281,92
RTS0045282,84
RTS0045283,87
RTS0045284,70
RTS0045285,133
RTS0045286,116
RTS0045287,106
RTS0045288,64
RTS0045289,70
RTS0045290,74
RTS0045291,98
RTS0045292,112
RTS0045293,84
RTS0045294,68
RTS0045295,74
RTS0045296,82
RTS0045297,80
RTS0045298,67
RTS0045299,93
RTS0045300,82
RTS0045301,215
RTS0045302,86
RTS0045303,191
RTS0045304,142
RTS0045305,233
RTS0045306,85
RTS0045307,80
RTS0045308,89
RTS0045309,73
RTS0045310,111
RTS0045311,33
RTS0045312,46
RTS0045313,63
RTS0045314,69
RTS0045315,62
RTS0045316,86
RTS0045317,78
RTS0045318,79
RTS0045319,64
RTS0045320,63
RTS0045321,60
RTS0045322,73
RTS0045323,90
RTS0045324,69
RTS0045325,82
RTS0045326,134
RTS0045327,108
RTS0045328,107
RTS0045329,88
RTS0045330,75
RTS0045331,72
RTS0045332,58
RTS0045333,81
RTS0045334,100
RTS0045335,74
RTS0045336,68
RTS0045337,82
RTS0045338,58
RTS0045339,87
RTS0045340,70
RTS0045341,73
RTS0045342,103
RTS0045343,80
RTS0045344,86
RTS0045345,88
RTS0045346,82
RTS0045347,68
RTS0045348,76
RTS0045349,112
RTS0045350,70
RTS0045351,98
RTS0045352,66
RTS0045353,77
RTS0045354,80
RTS0045355,59
RTS0045356,127
RTS0045357,199
RTS0045358,88
RTS0045359,77
RTS0045360,110
RTS0045361,127
RTS0045362,85
RTS0045363,71
RTS0045364,106
RTS0045365,131
RTS0045366,109
RTS0045367,71
RTS0045368,77
RTS0045369,54
RTS0045370,73
RTS0045371,93
RTS0045372,84
RTS0045373,119
RTS0045374,145
RTS0045375,127
RTS0045376,107
RTS0045377,80
RTS0045378,142
RTS0045379,111
RTS0045380,89
RTS0045381,93
RTS0045382,84
RTS0045383,75
RTS0045384,45
RTS0045385,73
RTS0045386,91
RTS0045387,68
RTS0045388,84
RTS0045389,81
RTS0045390,81
RTS0045391,78
RTS0045392,76
RTS0045393,52
RTS0045394,65
RTS0045395,69
RTS0045396,92
RTS0045397,94
RTS0045398,83
RTS0045399,102
RTS0045400,91
RTS0045401,102
RTS0045402,86
RTS0045403,93
RTS0045404,112
RTS0045405,62
RTS0045406,124
RTS0045407,105
RTS0045408,86
RTS0045409,133
RTS0045410,132
RTS0045411,148
RTS0045412,149
RTS0045413,108
RTS0045414,145
RTS0045415,143
RTS0045416,86
RTS0045417,72
RTS0045418,57
RTS0045419,70
RTS0045420,103
RTS0045421,3111
RTS0045422,2668
RTS0045423,1287
RTS0045424,2489
RTS0045425,2694
RTS0045426,84
RTS0045427,81
RTS0045428,83
RTS0045429,125
RTS0045430,53
RTS0045431,139
RTS0045432,190
RTS0045433,194
RTS0045434,179
RTS0045435,89
RTS0045436,98
RTS0045437,131
RTS0045438,179
RTS0045439,93
RTS0045440,117
RTS0045441,139
RTS0045442,118
RTS0045443,119
RTS0045444,103
RTS0045445,103
RTS0045446,92
RTS0045447,98
RTS0045448,79
RTS0045449,72
RTS0045450,43
RTS0045451,134
RTS0045452,100
RTS0045453,104
RTS0045454,108
RTS0045455,112
RTS0045456,137
RTS0045457,206
RTS0045458,184
RTS0045459,79
RTS0045460,152
RTS0045461,72
RTS0045462,72
RTS0045463,67
RTS0045464,48
RTS0045465,61
RTS0045466,122
RTS0045467,165
RTS0045468,69
RTS0045469,118
RTS0045470,80
RTS0045471,97
RTS0045472,109
RTS0045473,70
RTS0045474,174
RTS0045475,156
RTS0045476,171
RTS0045477,165
RTS0045478,149
RTS0045479,178
RTS0045480,214
RTS0045481,141
RTS0045482,101
RTS0045483,92
RTS0045484,221
RTS0045485,205
RTS0045486,79
RTS0045487,72
RTS0045488,78
RTS0045489,104
RTS0045490,104
RTS0045491,448
RTS0045492,697
RTS0045493,422
RTS0045494,203
RTS0045495,235
RTS0045496,49
RTS0045497,75
RTS0045498,144
RTS0045499,135
RTS0045500,137
RTS0045501,181
RTS0045502,213
RTS0045503,121
RTS0045504,109
RTS0045505,144
RTS0045506,3814
RTS0045507,5095
RTS0045508,3150
RTS0045509,4012
RTS0045510,2902
RTS0045511,97
RTS0045512,78
RTS0045513,56
RTS0045514,77
RTS0045515,63
RTS0045516,65
RTS0045517,84
RTS0045518,117
RTS0045519,97
RTS0045520,95
RTS0045521,120
RTS0045522,94
RTS0045523,83
RTS0045524,103
RTS0045525,88
RTS0045526,106
RTS0045527,117
RTS0045528,110
RTS0045529,110
RTS0045530,127
RTS0045531,134
RTS0045532,115
RTS0045533,85
RTS0045534,99
RTS0045535,65
RTS0045536,174
RTS0045537,160
RTS0045538,89
RTS0045539,178
RTS0045540,185
RTS0045541,58
RTS0045542,65
RTS0045543,114
RTS0045544,45
RTS0045545,85
RTS0045546,160
RTS0045547,154
RTS0045548,103
RTS0045549,95
RTS0045550,83
RTS0045551,76
RTS0045552,120
RTS0045553,61
RTS0045554,87
RTS0045555,70
RTS0045556,68
RTS0045557,75
RTS0045558,70
RTS0045559,77
RTS0045560,92
RTS0045561,80
RTS0045562,85
RTS0045563,64
RTS0045564,97
RTS0045565,56
RTS0045566,89
RTS0045567,77
RTS0045568,69
RTS0045569,76
RTS0045570,76
RTS0045571,81
RTS0045572,120
RTS0045573,82
RTS0045574,75
RTS0045575,92
RTS0045576,65
RTS0045577,60
RTS0045578,50
RTS0045579,93
RTS0045580,76
RTS0045581,94
RTS0045582,58
RTS0045583,93
RTS0045584,149
RTS0045585,65
RTS0045586,57
RTS0045587,161
RTS0045588,68
RTS0045589,86
RTS0045590,108
RTS0045592,740
RTS0045593,771
RTS0045594,455
RTS0045595,471
RTS0045596,132
RTS0045597,119
RTS0045598,127
RTS0045599,110
RTS0045600,81
RTS0045601,61
RTS0045602,93
RTS0045603,51
RTS0045604,91
RTS0045606,105
RTS0045607,75
RTS0045608,67
RTS0045609,64
RTS0045610,98
RTS0045611,51
RTS0045612,70
RTS0045613,50
RTS0045614,67
RTS0045615,61
RTS0045616,46
RTS0045617,75
RTS0045618,49
RTS0045619,62
RTS0045620,62
RTS0045621,83
RTS0045622,128
RTS0045623,115
RTS0045624,47
RTS0045625,91
RTS0045626,38
RTS0045627,63
RTS0045628,80
RTS0045629,80
RTS0045630,63
RTS0045631,63
RTS0045632,66
RTS0045633,92
RTS0045634,80
RTS0045635,69
RTS0045636,102
RTS0045637,68
RTS0045638,87
RTS0045639,111
RTS0045640,84
RTS0045641,85
RTS0045642,83
RTS0045643,84
RTS0045644,85
RTS0045645,79
RTS0045646,56
RTS0045647,88
RTS0045648,79
RTS0045649,102
RTS0045650,92
RTS0045651,51
RTS0045652,87
RTS0045653,94
RTS0045654,119
RTS0045655,121
RTS0045656,102
RTS0045657,82
RTS0045658,128
RTS0045659,97
RTS0045660,134
RTS0045661,223
RTS0045662,179
RTS0045663,187
RTS0045664,147
RTS0045665,230
RTS0045666,45
RTS0045667,66
RTS0045668,95
RTS0045669,69
RTS0045670,67
RTS0045671,74
RTS0045672,90
RTS0045673,74
RTS0045674,92
RTS0045675,90
RTS0045676,116
RTS0045677,139
RTS0045678,140
RTS0045679,157
RTS0045680,139
RTS0045681,81
RTS0045682,99
RTS0045683,54
RTS0045684,80
RTS0045685,82
RTS0045687,178
RTS0045688,187
RTS0045689,170
RTS0045690,89
RTS0045691,78
RTS0045692,66
RTS0045693,102
RTS0045694,90
RTS0045695,65
RTS0045696,119
RTS0045697,100
RTS0045698,93
RTS0045699,80
RTS0045700,88
RTS0045701,103
RTS0045702,82
RTS0045703,76
RTS0045704,87
RTS0045705,74
RTS0045706,91
RTS0045707,113
RTS0045708,74
RTS0045709,91
RTS0045710,98
RTS0045711,81
RTS0045712,75
RTS0045713,80
RTS0045714,108
RTS0045715,47
RTS0045716,208
RTS0045717,105
RTS0045718,81
RTS0045719,95
RTS0045720,160
RTS0045721,198
RTS0045722,184
RTS0045723,227
RTS0045724,170
RTS0045725,130
RTS0045726,84
RTS0045727,127
RTS0045728,114
RTS0045729,96
RTS0045730,73
RTS0045731,208
RTS0045732,142
RTS0045733,163
RTS0045734,250
RTS0045735,306
RTS0045736,897
RTS0045737,1036
RTS0045738,1548
RTS0045739,1412
RTS0045740,678
RTS0045741,233
RTS0045742,168
RTS0045743,195
RTS0045744,259
RTS0045745,211
RTS0045746,194
RTS0045747,209
RTS0045748,285
RTS0045749,146
RTS0045750,82
RTS0045751,182
RTS0045752,104
RTS0045753,137
RTS0045754,146
RTS0045755,159
RTS0045756,169
RTS0045757,164
RTS0045758,227
RTS0045759,161
RTS0045760,160
RTS0045761,81
RTS0045762,109
RTS0045763,97
RTS0045764,82
RTS0045765,68
RTS0045766,140
RTS0045767,86
RTS0045768,105
RTS0045769,146
RTS0045770,134
RTS0045771,88
RTS0045772,120
RTS0045773,228
RTS0045774,90
RTS0045775,157
RTS0045776,81
RTS0045777,64
RTS0045778,84
RTS0045779,64
RTS0045780,90
RTS0045781,137
RTS0045782,117
RTS0045783,124
RTS0045784,128
RTS0045785,157
RTS0045786,81
RTS0045787,180
RTS0045788,151
RTS0045789,103
RTS0045790,71
RTS0045791,72
RTS0045792,80
RTS0045793,94
RTS0045794,64
RTS0045795,69
RTS0045796,103
RTS0045797,47
RTS0045798,41
RTS0045799,59
RTS0045800,72
RTS0045801,86
RTS0045802,71
RTS0045803,93
RTS0045804,48
RTS0045805,105
RTS0045806,156
RTS0045807,129
RTS0045808,130
RTS0045809,103
RTS0045810,62
RTS0045811,125
RTS0045812,132
RTS0045813,86
RTS0045814,153
RTS0045815,105
RTS0045816,67
RTS0045817,97
RTS0045818,65
RTS0045819,67
RTS0045820,87
RTS0045821,150
RTS0045822,126
RTS0045823,141
RTS0045824,187
RTS0045825,123
RTS0045826,192
RTS0045827,149
RTS0045828,127
RTS0045829,153
RTS0045830,140
RTS0045831,86
RTS0045832,120
RTS0045833,107
RTS0045834,107
RTS0045835,90
RTS0045836,458
RTS0045837,412
RTS0045838,380
RTS0045840,173
RTS0045841,250
RTS0045842,198
RTS0045843,99
RTS0045844,137
RTS0045845,159
RTS0045846,796
RTS0045848,180
RTS0045849,1254
RTS0045851,89
RTS0045852,68
RTS0045853,88
RTS0045854,96
RTS0045855,90
RTS0045856,130
RTS0045857,84
RTS0045858,65
RTS0045859,130
RTS0045860,67
RTS0045861,91
RTS0045862,127
RTS0045863,126
RTS0045864,164
RTS0045865,118
RTS0045866,176
RTS0045867,66
RTS0045868,86
RTS0045869,81
RTS0045870,78
RTS0045871,46
RTS0045872,109
RTS0045873,129
RTS0045874,70
RTS0045875,89
RTS0045876,56
RTS0045877,96
RTS0045878,58
RTS0045879,123
RTS0045880,69
RTS0045881,73
RTS0045882,552
RTS0045883,247
RTS0045884,271
RTS0045885,1
RTS0045886,216
RTS0045887,108
RTS0045888,72
RTS0045889,91
RTS0045890,82
RTS0045891,87
RTS0045892,104
RTS0045893,72
RTS0045894,147
RTS0045895,85
RTS0045896,130
RTS0045897,80
RTS0045898,89
RTS0045899,159
RTS0045900,215
RTS0045901,81
RTS0045902,79
RTS0045903,69
RTS0045904,95
RTS0045905,64
RTS0045906,82
RTS0045907,78
RTS0045908,92
RTS0045909,64
RTS0045910,56
RTS0045911,78
RTS0045912,59
RTS0045913,75
RTS0045914,73
RTS0045915,55
RTS0045916,132
RTS0045917,56
RTS0045918,75
RTS0045919,110
RTS0045920,94
RTS0045921,67
RTS0045922,54
RTS0045923,79
RTS0045924,73
RTS0045925,105
RTS0045926,130
RTS0045927,87
RTS0045928,79
RTS0045929,88
RTS0045930,209
RTS0045931,174
RTS0045932,74
RTS0045933,74
RTS0045935,72
RTS0045939,93
RTS0045940,59
RTS0045941,84
RTS0045942,70
RTS0045943,163
RTS0045944,82
RTS0045945,69
RTS0045946,55
RTS0045947,94
RTS0045948,67
RTS0045949,74
RTS0045950,115
RTS0045951,86
RTS0045952,90
RTS0045953,92
RTS0045954,260
RTS0045955,81
RTS0045956,55
RTS0045957,79
RTS0045958,111
RTS0045959,72
RTS0045960,56
RTS0045961,54
RTS0045962,69
RTS0045963,81
RTS0045964,110
RTS0045965,97
RTS0045966,90
RTS0045967,70
RTS0045968,80
RTS0045969,122
RTS0045970,164
RTS0045971,122
RTS0045972,108
RTS0045973,62
RTS0045974,64
RTS0045975,82
RTS0045976,92
RTS0045977,65
RTS0045978,74
RTS0045979,134
RTS0045980,98
RTS0045981,181
RTS0045982,100
RTS0045983,126
RTS0045984,181
RTS0045985,102
RTS0045986,49
RTS0045987,134
RTS0045988,80
RTS0045989,51
RTS0045990,84
RTS0045991,85
RTS0045992,67
RTS0045993,81
RTS0045994,78
RTS0045995,56
RTS0045996,71
RTS0045997,79
RTS0045998,66
RTS0045999,73
RTS0046000,51
RTS0046001,67
RTS0046002,130
RTS0046003,80
RTS0046004,85
RTS0046005,114
RTS0046006,61
RTS0046007,101
RTS0046008,84
RTS0046009,81
RTS0046010,83
RTS0046011,45
RTS0046012,78
RTS0046013,108
RTS0046014,79
RTS0046015,77
RTS0046016,106
RTS0046017,95
RTS0046018,58
RTS0046019,99
RTS0046020,112
RTS0046021,115
RTS0046022,90
RTS0046023,123
RTS0046024,63
RTS0046025,67
RTS0046026,84
RTS0046027,110
RTS0046028,72
RTS0046029,69
RTS0046030,77
RTS0046031,91
RTS0046032,71
RTS0046033,64
RTS0046034,58
RTS0046035,87
RTS0046036,78
RTS0046037,73
RTS0046038,78
RTS0046039,85
RTS0046040,62
RTS0046041,68
RTS0046042,51
RTS0046043,65
RTS0046044,68
RTS0046045,100
RTS0046046,75
RTS0046047,49
RTS0046048,95
RTS0046049,146
RTS0046050,111
RTS0046051,160
RTS0046052,183
RTS0046053,196
RTS0046054,177
RTS0046055,148
RTS0046056,90
RTS0046057,116
RTS0046058,86
RTS0046059,126
RTS0046060,71
RTS0046061,97
RTS0046062,84
RTS0046063,92
RTS0046064,139
RTS0046065,94
RTS0046066,133
RTS0046067,139
RTS0046068,68
RTS0046069,86
RTS0046070,77
RTS0046071,104
RTS0046072,66
RTS0046073,80
RTS0046074,67
RTS0046075,60
RTS0046076,79
RTS0046077,57
RTS0046078,77
RTS0046079,52
RTS0046080,92
RTS0046081,52
RTS0046082,95
RTS0046083,66
RTS0046084,103
RTS0046085,115
RTS0046086,167
RTS0046087,96
RTS0046088,132
RTS0046089,42
RTS0046090,96
RTS0046091,43
RTS0046092,212
RTS0046093,79
RTS0046094,62
RTS0046095,67
RTS0046096,69
RTS0046097,61
RTS0046098,71
RTS0046099,49
RTS0046100,51
RTS0046101,48
RTS0046102,54
RTS0046103,78
RTS0046104,98
RTS0046105,68
RTS0046106,46
RTS0046107,71
RTS0046108,71
RTS0046109,71
RTS0046110,69
RTS0046111,82
RTS0046112,127
RTS0046113,82
RTS0046114,75
RTS0046115,114
RTS0046116,132
RTS0046117,143
RTS0046119,61
RTS0046121,95
RTS0046122,89
RTS0046123,66
RTS0046124,80
RTS0046125,69
RTS0046126,55
RTS0046127,59
RTS0046128,106
RTS0046129,80
RTS0046130,85
RTS0046131,73
RTS0046132,118
RTS0046133,173
RTS0046134,123
RTS0046135,92
RTS0046136,111
RTS0046137,193
RTS0046138,117
RTS0046140,192
RTS0046141,154
RTS0046142,190
RTS0046143,246
RTS0046144,211
RTS0046145,76
RTS0046146,81
RTS0046147,70
RTS0046148,102
RTS0046149,43
RTS0046150,45
RTS0046152,83
RTS0046153,94
RTS0046154,54
RTS0046155,105
RTS0046156,46
RTS0046157,84
RTS0046158,88
RTS0046159,47
RTS0046160,71
RTS0046161,61
RTS0046162,66
RTS0046163,98
RTS0046164,139
RTS0046165,129
RTS0046166,68
RTS0046167,138
RTS0046168,60
RTS0046169,73
RTS0046170,86
RTS0046171,39
RTS0046172,59
RTS0046173,42
RTS0046174,70
RTS0046175,83
RTS0046176,75
RTS0046177,56
RTS0046178,57
RTS0046179,61
RTS0046180,94
RTS0046181,68
RTS0046182,50
RTS0046183,215
RTS0046184,155
RTS0046185,88
RTS0046186,66
RTS0046187,76
RTS0046188,154
RTS0046191,77
RTS0046193,34
RTS0046194,68
RTS0046195,60
RTS0046196,140
RTS0046197,179
RTS0046198,165
RTS0046199,99
RTS0046200,88
RTS0046201,75
RTS0046202,107
RTS0046203,93
RTS0046204,96
RTS0046205,102
RTS0046206,399
RTS0046207,328
RTS0046208,217
RTS0046209,422
RTS0046210,48
RTS0046211,65
RTS0046212,83
RTS0046213,122
RTS0046214,79
RTS0046215,71
RTS0046216,38
RTS0046217,93
RTS0046218,90
RTS0046219,28
RTS0046220,66
RTS0046221,96
RTS0046222,87
RTS0046223,49
RTS0046224,53
RTS0046225,92
RTS0046226,80
RTS0046227,99
RTS0046228,98
RTS0046229,86
RTS0046230,76
RTS0046231,38
RTS0046232,105
RTS0046233,79
RTS0046234,91
RTS0046235,95
RTS0046236,65
RTS0046237,100
RTS0046238,61
RTS0046239,66
RTS0046240,54
RTS0046241,77
RTS0046242,48
RTS0046243,51
RTS0046244,80
RTS0046245,35
RTS0046246,81
RTS0046247,69
RTS0046248,67
RTS0046249,78
RTS0046250,86
RTS0046251,67
RTS0046252,128
RTS0046253,72
RTS0046254,111
RTS0046255,56
RTS0046256,105
RTS0046257,92
RTS0046258,57
RTS0046259,85
RTS0046260,86
RTS0046261,107
RTS0046262,119
RTS0046263,69
RTS0046264,76
RTS0046265,69
RTS0046266,90
RTS0046267,64
RTS0046268,113
RTS0046269,98
RTS0046270,98
RTS0046271,84
RTS0046272,103
RTS0046273,71
RTS0046274,56
RTS0046275,46
RTS0046276,65
RTS0046277,55
RTS0046278,74
RTS0046279,84
RTS0046280,63
RTS0046281,82
RTS0046282,70
RTS0046283,97
RTS0046284,71
RTS0046285,59
RTS0046286,88
RTS0046287,72
RTS0046288,69
RTS0046289,103
RTS0046290,87
RTS0046291,85
RTS0046292,71
RTS0046293,138
RTS0046294,74
RTS0046295,332
RTS0046296,66
RTS0046297,187
RTS0046298,76
RTS0046299,70
RTS0046300,52
RTS0046301,106
RTS0046302,55
RTS0046303,73
RTS0046304,63
RTS0046305,89
RTS0046306,55
RTS0046307,82
RTS0046308,79
RTS0046309,73
RTS0046310,64
RTS0046311,76
RTS0046312,67
RTS0046313,63
RTS0046314,103
RTS0046315,63
RTS0046316,78
RTS0046317,88
RTS0046318,107
RTS0046319,90
RTS0046320,98
RTS0046321,126
RTS0046322,104
RTS0046323,99
RTS0046324,90
RTS0046325,104
RTS0046326,74
RTS0046327,73
RTS0046328,77
RTS0046329,120
RTS0046330,84
RTS0046331,85
RTS0046332,69
RTS0046333,90
RTS0046334,153
RTS0046335,160
RTS0046336,143
RTS0046342,51
RTS0046343,78
RTS0046344,72
RTS0046345,46
RTS0046346,52
RTS0046347,282
RTS0046348,248
RTS0046349,311
RTS0046350,66
RTS0046351,63
RTS0046352,151
RTS0046353,99
RTS0046354,62
RTS0046355,61
RTS0046356,76
RTS0046357,60
RTS0046358,49
RTS0046359,64
RTS0046360,72
RTS0046361,53
RTS0046362,67
RTS0046363,81
RTS0046364,86
RTS0046365,73
RTS0046366,69
RTS0046367,58
RTS0046368,97
RTS0046369,71
RTS0046370,67
RTS0046371,87
RTS0046372,101
RTS0046373,53
RTS0046374,58
RTS0046375,45
RTS0046376,74
RTS0046377,62
RTS0046378,64
RTS0046379,71
RTS0046380,77
RTS0046381,59
RTS0046382,79
RTS0046383,90
RTS0046384,81
RTS0046385,65
RTS0046386,64
RTS0046387,48
RTS0046388,57
RTS0046389,94
RTS0046390,63
RTS0046391,86
RTS0046392,44
RTS0046393,57
RTS0046394,49
RTS0046395,81
RTS0046396,52
RTS0046397,76
RTS0046398,75
RTS0046399,69
RTS0046400,63
RTS0046401,93
RTS0046402,60
RTS0046403,100
RTS0046404,55
RTS0046405,74
RTS0046406,96
RTS0046407,98
RTS0046408,74
RTS0046409,116
RTS0046410,167
RTS0046411,116
RTS0046412,141
RTS0046413,232
RTS0046414,1225
RTS0046415,555
RTS0046416,76
RTS0046417,161
RTS0046418,121
RTS0046419,101
RTS0046420,141
RTS0046421,102
RTS0046422,95
RTS0046423,49
RTS0046424,80
RTS0046425,78
RTS0046426,63
RTS0046427,77
RTS0046428,72
RTS0046429,56
RTS0046430,79
RTS0046431,92
RTS0046432,141
RTS0046433,122
RTS0046434,167
RTS0046435,216
RTS0046439,115
RTS0046440,125
RTS0046441,110
RTS0046442,91
RTS0046443,150
RTS0046444,77
RTS0046445,86
RTS0046446,42
RTS0046447,60
RTS0046448,82
RTS0046449,73
RTS0046450,124
RTS0046451,100
RTS0046452,103
RTS0046453,84
RTS0046454,256
RTS0046455,214
RTS0046456,61
RTS0046457,147
RTS0046458,130
RTS0046459,304
RTS0046460,320
RTS0046461,155
RTS0046462,221
RTS0046463,159
RTS0046464,66
RTS0046466,59
RTS0046468,76
RTS0046469,51
RTS0046470,74
RTS0046471,78
RTS0046472,82
RTS0046473,63
RTS0046474,40
RTS0046475,137
RTS0046476,63
RTS0046477,55
RTS0046478,70
RTS0046479,85
RTS0046480,70
RTS0046481,70
RTS0046482,78
RTS0046483,75
RTS0046484,59
RTS0046485,73
RTS0046486,53
RTS0046487,80
RTS0046488,103
RTS0046489,111
RTS0046490,64
RTS0046491,90
RTS0046492,72
RTS0046493,55
RTS0046494,68
RTS0046495,59
RTS0046496,143
RTS0046497,145
RTS0046498,84
RTS0046499,229
RTS0046500,262
RTS0046501,201
RTS0046502,70
RTS0046503,130
RTS0046504,76
RTS0046505,55
RTS0046506,74
RTS0046507,76
RTS0046508,68
RTS0046509,54
RTS0046510,108
RTS0046511,67
RTS0046512,86
RTS0046513,96
RTS0046514,45
RTS0046515,131
RTS0046516,90
RTS0046517,120
RTS0046518,58
RTS0046519,79
RTS0046520,82
RTS0046521,80
RTS0046522,66
RTS0046524,103
RTS0046525,72
RTS0046526,127
RTS0046527,69
RTS0046528,104
RTS0046529,82
RTS0046530,66
RTS0046531,66
RTS0046532,85
RTS0046533,90
RTS0046534,88
RTS0046535,79
RTS0046536,76
RTS0046537,79
RTS0046538,105
RTS0046539,92
RTS0046540,56
RTS0046541,61
RTS0046542,117
RTS0046543,107
RTS0046544,75
RTS0046545,187
RTS0046546,68
RTS0046548,86
RTS0046549,167
RTS0046550,93
RTS0046551,86
RTS0046552,123
RTS0046553,273
RTS0046554,63
RTS0046555,89
RTS0046556,117
RTS0046557,110
RTS0046558,73
RTS0046559,91
RTS0046560,59
RTS0046561,84
RTS0046562,79
RTS0046563,53
RTS0046564,75
RTS0046565,93
RTS0046566,91
RTS0046567,105
RTS0046568,63
RTS0046569,91
RTS0046570,87
RTS0046571,69
RTS0046572,91
RTS0046573,95
RTS0046574,81
RTS0046575,85
RTS0046577,84
RTS0046578,77
RTS0046580,123
RTS0046581,89
RTS0046582,85
RTS0046583,73
RTS0046584,114
RTS0046585,101
RTS0046586,87
RTS0046587,138
RTS0046588,82
RTS0046589,65
RTS0046590,83
RTS0046591,73
RTS0046592,91
RTS0046593,88
RTS0046594,95
RTS0046595,114
RTS0046596,134
RTS0046597,82
RTS0046598,85
RTS0046599,81
RTS0046600,265
RTS0046601,411
RTS0046602,134
RTS0046603,186
RTS0046604,101
RTS0046605,75
RTS0046606,88
RTS0046607,97
RTS0046608,101
RTS0046609,90
RTS0046610,53
RTS0046611,88
RTS0046612,87
RTS0046613,82
RTS0046614,110
RTS0046615,76
RTS0046616,60
RTS0046617,93
RTS0046618,59
RTS0046619,92
RTS0046620,91
RTS0046621,122
RTS0046622,134
RTS0046623,80
RTS0046624,86
RTS0046625,85
RTS0046626,73
RTS0046627,93
RTS0046628,136
RTS0046629,90
RTS0046630,84
RTS0046631,108
RTS0046632,72
RTS0046633,65
RTS0046634,92
RTS0046635,96
RTS0046636,97
RTS0046637,124
RTS0046638,82
RTS0046639,66
RTS0046640,117
RTS0046641,62
RTS0046642,87
RTS0046643,92
RTS0046644,116
RTS0046645,87
RTS0046646,59
RTS0046647,91
RTS0046648,75
RTS0046649,74
RTS0046650,56
RTS0046651,84
RTS0046652,78
RTS0046653,155
RTS0046654,93
RTS0046655,120
RTS0046656,79
RTS0046657,70
RTS0046658,72
RTS0046659,107
RTS0046660,61
RTS0046661,91
RTS0046662,80
RTS0046663,74
RTS0046664,59
RTS0046665,76
RTS0046666,54
RTS0046667,103
RTS0046668,94
RTS0046669,58
RTS0046670,106
RTS0046671,70
RTS0046672,57
RTS0046673,85
RTS0046674,63
RTS0046675,69
RTS0046676,58
RTS0046677,58
RTS0046678,71
RTS0046679,40
RTS0046680,58
RTS0046681,81
RTS0046682,99
RTS0046683,57
RTS0046684,83
RTS0046685,58
RTS0046686,69
RTS0046687,78
RTS0046688,72
RTS0046689,67
RTS0046690,65
RTS0046691,65
RTS0046692,56
RTS0046693,76
RTS0046694,71
RTS0046695,81
RTS0046696,122
RTS0046697,122
RTS0046698,119
RTS0046699,187
RTS0046700,185
RTS0046701,379
RTS0046702,139
RTS0046703,1006
RTS0046704,1690
RTS0046705,1165
RTS0046706,455
RTS0046707,1223
RTS0046708,1146
RTS0046709,67
RTS0046710,84
RTS0046711,123
RTS0046712,59
RTS0046713,85
RTS0046714,125
RTS0046715,70
RTS0046716,101
RTS0046717,197
RTS0046718,85
RTS0046719,56
RTS0046720,86
RTS0046721,74
RTS0046722,112
RTS0046723,91
RTS0046724,69
RTS0046725,56
RTS0046726,82
RTS0046727,114
RTS0046728,102
RTS0046729,106
RTS0046730,117
RTS0046731,86
RTS0046732,108
RTS0046733,96
RTS0046734,121
RTS0046735,87
RTS0046736,66
RTS0046737,73
RTS0046738,69
RTS0046739,85
RTS0046740,153
RTS0046741,172
RTS0046742,52
RTS0046743,85
RTS0046744,65
RTS0046745,214
RTS0046746,64
RTS0046747,92
RTS0046748,205
RTS0046749,143
RTS0046750,67
RTS0046751,57
RTS0046752,98
RTS0046753,71
RTS0046754,72
RTS0046755,62
RTS0046756,115
RTS0046757,83
RTS0046758,68
RTS0046759,129
RTS0046760,99
RTS0046761,89
RTS0046763,82
RTS0046764,69
RTS0046765,71
RTS0046766,53
RTS0046767,79
RTS0046768,172
RTS0046769,231
RTS0046770,201
RTS0046771,81
RTS0046772,111
RTS0046773,70
RTS0046774,54
RTS0046775,107
RTS0046776,1
RTS0046777,102
RTS0046778,95
RTS0046779,87
RTS0046780,96
RTS0046781,71
RTS0046782,51
RTS0046783,58
RTS0046784,49
RTS0046785,72
RTS0046790,115
RTS0046791,84
RTS0046792,158
RTS0046793,94
RTS0046794,74
RTS0046795,93
RTS0046796,90
RTS0046797,60
RTS0046798,85
RTS0046799,67
RTS0046800,62
RTS0046801,338
RTS0046802,311
RTS0046803,41
RTS0046804,67
RTS0046805,106
RTS0046806,92
RTS0046807,90
RTS0046808,56
RTS0046809,50
RTS0046810,86
RTS0046811,32
RTS0046812,58
RTS0046813,51
RTS0046814,104
RTS0046815,125
RTS0046816,60
RTS0046817,71
RTS0046818,74
RTS0046819,95
RTS0046820,176
RTS0046821,53
RTS0046822,69
RTS0046823,73
RTS0046824,137
RTS0046825,89
RTS0046826,61
RTS0046827,76
RTS0046828,80
RTS0046829,96
RTS0046830,81
RTS0046831,94
RTS0046832,79
RTS0046833,21
RTS0046835,49
RTS0046836,510
RTS0046837,524
RTS0046838,104
RTS0046839,674
RTS0046840,41
RTS0046841,54
RTS0046842,186
RTS0046843,174
RTS0046846,103
RTS0046849,106
RTS0046850,73
RTS0046851,88
RTS0046852,84
RTS0046853,131
RTS0046854,56
RTS0046855,53
RTS0046856,66
RTS0046857,180
RTS0046858,291
RTS0046859,80
RTS0046860,116
RTS0046861,72
RTS0046862,97
RTS0046863,55
RTS0046864,110
RTS0046866,84
RTS0046867,54
RTS0046868,73
RTS0046869,169
RTS0046870,190
RTS0046871,74
RTS0046872,129
RTS0046873,62
RTS0046874,56
RTS0046875,260
RTS0046876,164
RTS0046877,130
RTS0046878,66
RTS0046879,88
RTS0046880,122
RTS0046881,78
RTS0046882,87
RTS0046885,69
RTS0046886,77
RTS0046887,42
RTS0046889,66
RTS0046890,70
RTS0046891,102
RTS0046892,60
RTS0046893,71
RTS0046894,74
RTS0046895,71
RTS0046897,272
RTS0046898,49
RTS0046899,207
RTS0046900,152
RTS0046902,78
RTS0046903,106
RTS0046904,69
RTS0046905,59
RTS0046906,87
RTS0046907,95
RTS0046908,68
RTS0046909,144
RTS0046910,53
RTS0046911,108
RTS0046912,80
RTS0046913,95
RTS0046914,82
RTS0046915,81
RTS0046916,102
RTS0046918,1820
RTS0046919,1846
RTS0046920,333
RTS0046921,93
RTS0046922,71
RTS0046923,125
RTS0046924,194
RTS0046925,45
RTS0046926,83
RTS0046927,74
RTS0046928,84
RTS0046929,61
RTS0046930,96
RTS0046931,68
RTS0046933,77
RTS0046934,99
RTS0046935,74
RTS0046936,97
RTS0046937,111
RTS0046938,96
RTS0046939,80
RTS0046940,89
RTS0046941,59
RTS0046942,78
RTS0046943,116
RTS0046944,69
RTS0046946,192
RTS0046947,56
RTS0046948,55
RTS0046949,76
RTS0046950,41
RTS0046951,81
RTS0046952,59
RTS0046954,49
RTS0046955,71
RTS0046956,104
RTS0046957,82
RTS0046958,93
RTS0046959,95
RTS0046960,106
RTS0046961,107
RTS0046962,2659
RTS0046963,50
RTS0046965,124
RTS0046966,111
RTS0046967,102
RTS0046968,59
RTS0047054,73
RTS0047055,58
RTS0047056,73
RTS0047057,69
RTS0047058,84
RTS0047060,84
RTS0047061,101
RTS0047062,80
RTS0047063,88
RTS0047064,166
RTS0047065,270
RTS0047066,279
RTS0047067,257
RTS0047068,177
RTS0047069,167
RTS0047070,115
RTS0047071,125
RTS0047072,137
RTS0047073,153
RTS0047074,130
RTS0047075,72
RTS0047076,107
RTS0047077,107
RTS0047078,86
RTS0047079,53
RTS0047080,147
RTS0047081,94
RTS0047082,92
RTS0047083,91
RTS0047084,96
RTS0047085,44
RTS0047086,69
RTS0047087,82
RTS0047088,77
RTS0047089,79
RTS0047091,49
RTS0047092,86
RTS0047093,75
RTS0047094,81
RTS0047095,85
RTS0047096,74
RTS0047097,62
RTS0047098,93
RTS0047099,65
RTS0047100,57
RTS0047101,106
RTS0047102,77
RTS0047103,113
RTS0047104,71
RTS0047105,237
RTS0047106,176
RTS0047107,202
RTS0047108,366
RTS0047109,163
RTS0047110,107
RTS0047111,63
RTS0047112,115
RTS0047113,166
RTS0047114,117
RTS0047115,143
RTS0047116,260
RTS0047117,272
RTS0047118,189
RTS0047119,192
RTS0047120,117
RTS0047121,105
RTS0047122,134
RTS0047123,88
RTS0047124,149
RTS0047125,77
RTS0047126,115
RTS0047127,121
RTS0047128,59
RTS0047129,115
RTS0047130,112
RTS0047131,135
RTS0047132,117
RTS0047133,139
RTS0047134,83
RTS0047135,84
RTS0047136,92
RTS0047137,95
RTS0047138,143
RTS0047139,87
RTS0047140,46
RTS0047141,89
RTS0047142,65
RTS0047143,69
RTS0047144,75
RTS0047145,122
RTS0047146,87
RTS0047147,132
RTS0047148,154
RTS0047149,99
RTS0047150,153
RTS0047151,87
RTS0047152,96
RTS0047153,55
RTS0047154,191
RTS0047156,87
RTS0047157,91
RTS0047158,53
RTS0047159,66
RTS0047160,79
RTS0047165,167
RTS0047166,58
RTS0047167,50
RTS0047168,77
RTS0047169,61
RTS0047170,55
RTS0047171,92
RTS0047172,71
RTS0047173,100
RTS0047174,93
RTS0047175,48
RTS0047176,50
RTS0047177,85
RTS0047178,108
RTS0047179,69
RTS0047180,84
RTS0047181,112
RTS0047182,92
RTS0047183,87
RTS0047184,87
RTS0047185,57
RTS0047186,92
RTS0047187,77
RTS0047188,97
RTS0047189,75
RTS0047190,77
RTS0047191,86
RTS0047192,100
RTS0047193,72
RTS0047194,98
RTS0047195,89
RTS0047196,78
RTS0047197,93
RTS0047198,90
RTS0047199,104
RTS0047200,101
RTS0047201,78
RTS0047202,91
RTS0047203,70
RTS0047204,99
RTS0047205,78
RTS0047206,69
RTS0047207,83
RTS0047208,1116
RTS0047209,867
RTS0047210,2065
RTS0047211,1667
RTS0047212,258
RTS0047213,80
RTS0047214,98
RTS0047215,86
RTS0047216,67
RTS0047217,48
RTS0047218,247
RTS0047219,214
RTS0047220,89
RTS0047221,251
RTS0047222,180
RTS0047223,149
RTS0047225,225
RTS0047226,143
RTS0047229,60
RTS0047230,67
RTS0047231,76
RTS0047232,105
RTS0047233,65
RTS0047234,77
RTS0047235,64
RTS0047236,64
RTS0047237,107
RTS0047238,71
RTS0047239,221
RTS0047240,89
RTS0047241,61
RTS0047242,66
RTS0047243,136
RTS0047244,88
RTS0047245,77
RTS0047246,50
RTS0047247,67
RTS0047248,49
RTS0047249,116
RTS0047250,139
RTS0047252,135
RTS0047253,74
RTS0047254,160
RTS0047255,105
RTS0047256,108
RTS0047257,100
RTS0047258,149
RTS0047259,147
RTS0047260,235
RTS0047261,165
RTS0047262,135
RTS0047263,158
RTS0047264,128
RTS0047266,131
RTS0047267,333
RTS0047268,161
RTS0047269,169
RTS0047270,293
RTS0047271,253
RTS0047272,130
RTS0047273,134
RTS0047274,99
RTS0047276,68
RTS0047277,243
RTS0047278,192
RTS0047279,252
RTS0047280,138
RTS0047281,182
RTS0047282,150
RTS0047283,157
RTS0047284,116
RTS0047290,210
RTS0047291,502
RTS0047292,189
RTS0047293,212
RTS0047294,293
RTS0047295,39
RTS0047296,99
RTS0047297,102
RTS0047298,62
RTS0047299,71
RTS0047300,56
RTS0047301,132
RTS0047302,52
RTS0047303,119
RTS0047304,69
RTS0047305,161
RTS0047306,170
RTS0047307,215
RTS0047308,114
RTS0047309,98
RTS0047310,166
RTS0047311,88
RTS0047312,99
RTS0047313,94
RTS0047314,99
RTS0047315,187
RTS0047316,166
RTS0047317,159
RTS0047318,207
RTS0047319,190
RTS0047320,130
RTS0047321,125
RTS0047322,84
RTS0047323,130
RTS0047324,114
RTS0047325,176
RTS0047326,114
RTS0047327,103
RTS0047328,92
RTS0047329,62
RTS0047331,142
RTS0047332,132
RTS0047333,101
RTS0047334,72
RTS0047335,139
RTS0047336,124
RTS0047337,79
RTS0047338,126
RTS0047339,92
RTS0047340,162
RTS0047341,158
RTS0047342,180
RTS0047343,137
RTS0047344,193
RTS0047345,95
RTS0047346,78
RTS0047348,106
RTS0047349,119
RTS0047350,110
RTS0047351,125
RTS0047352,237
RTS0047353,151
RTS0047354,141
RTS0047356,74
RTS0047357,60
RTS0047358,57
RTS0047359,89
RTS0047360,72
RTS0047361,46
RTS0047362,105
RTS0047363,129
RTS0047364,59
RTS0047365,96
RTS0047366,87
RTS0047367,66
RTS0047368,102
RTS0047369,84
RTS0047370,79
RTS0047373,87
RTS0047374,59
RTS0047375,82
RTS0047376,127
RTS0047377,111
RTS0047378,164
RTS0047379,218
RTS0047380,182
RTS0047381,50
RTS0047382,60
RTS0047383,93
RTS0047384,69
RTS0047385,73
RTS0047386,215
RTS0047387,93
RTS0047388,101
RTS0047389,115
RTS0047390,73
RTS0047391,128
RTS0047392,81
RTS0047393,110
RTS0047394,77
RTS0047395,71
RTS0047396,185
RTS0047397,80
RTS0047398,68
RTS0047399,73
RTS0047400,67
RTS0047401,90
RTS0047402,84
RTS0047403,95
RTS0047404,89
RTS0047405,115
RTS0047406,80
RTS0047407,103
RTS0047408,87
RTS0047409,213
RTS0047410,149
RTS0047411,152
RTS0047412,140
RTS0047413,78
RTS0047414,141
RTS0047415,116
RTS0047417,65
RTS0047418,89
RTS0047419,93
RTS0047420,115
RTS0047421,65
RTS0047422,90
RTS0047423,70
RTS0047424,77
RTS0047425,70
RTS0047426,157
RTS0047427,120
RTS0047428,137
RTS0047429,85
RTS0047430,105
RTS0047431,62
RTS0047432,88
RTS0047433,57
RTS0047434,73
RTS0047435,113
RTS0047436,112
RTS0047437,52
RTS0047438,47
RTS0047439,60
RTS0047440,70
RTS0047441,202
RTS0047442,134
RTS0047445,179
RTS0047446,143
RTS0047447,48
RTS0047448,78
RTS0047449,78
RTS0047450,81
RTS0047451,82
RTS0047452,82
RTS0047453,37
RTS0047454,72
RTS0047455,79
RTS0047456,73
RTS0047457,87
RTS0047458,67
RTS0047459,64
RTS0047460,98
RTS0047461,83
RTS0047462,118
RTS0047463,79
RTS0047464,108
RTS0047465,81
RTS0047466,87
RTS0047467,77
RTS0047468,94
RTS0047469,84
RTS0047471,74
RTS0047472,56
RTS0047473,95
RTS0047474,54
RTS0047475,60
RTS0047476,82
RTS0047477,138
RTS0047479,120
RTS0047480,134
RTS0047481,142
RTS0047482,69
RTS0047483,78
RTS0047484,83
RTS0047485,73
RTS0047486,83
RTS0047487,45
RTS0047488,104
RTS0047489,100
RTS0047490,73
RTS0047491,97
RTS0047492,138
RTS0047493,72
RTS0047494,127
RTS0047495,93
RTS0047496,91
RTS0047497,113
RTS0047498,93
RTS0047499,102
RTS0047500,86
RTS0047501,86
RTS0047502,66
RTS0047503,84
RTS0047504,155
RTS0047505,100
RTS0047506,159
RTS0047507,127
RTS0047508,68
RTS0047509,71
RTS0047510,113
RTS0047511,73
RTS0047512,139
RTS0047513,84
RTS0047514,59
RTS0047515,142
RTS0047516,135
RTS0047517,149
RTS0047518,154
RTS0047520,142
RTS0047521,145
RTS0047522,100
RTS0047523,134
RTS0047524,108
RTS0047525,90
RTS0047526,124
RTS0047527,62
RTS0047528,74
RTS0047529,83
RTS0047530,93
RTS0047531,94
RTS0047532,85
RTS0047533,54
RTS0047534,66
RTS0047535,68
RTS0047536,83
RTS0047537,183
RTS0047538,242
RTS0047540,211
RTS0047541,173
RTS0047543,78
RTS0047544,80
RTS0047545,109
RTS0047546,116
RTS0047547,83
RTS0047548,171
RTS0047549,109
RTS0047550,79
RTS0047551,101
RTS0047552,89
RTS0047553,69
RTS0047558,79
RTS0047559,89
RTS0047560,58
RTS0047561,86
RTS0047562,88
RTS0047563,104
RTS0047564,79
RTS0047565,60
RTS0047566,101
RTS0047567,80
RTS0047568,82
RTS0047569,105
RTS0047570,89
RTS0047571,67
RTS0047572,91
RTS0047573,59
RTS0047574,84
RTS0047575,68
RTS0047576,83
RTS0047577,65
RTS0047578,67
RTS0047579,99
RTS0047580,75
RTS0047581,85
RTS0047582,69
RTS0047583,53
RTS0047584,51
RTS0047585,66
RTS0047586,75
RTS0047587,60
RTS0047588,98
RTS0047590,106
RTS0047591,87
RTS0047592,51
RTS0047593,79
RTS0047594,93
RTS0047595,86
RTS0047596,84
RTS0047597,102
RTS0047598,79
RTS0047599,69
RTS0047600,90
RTS0047601,220
RTS0047602,104
RTS0047603,93
RTS0047604,114
RTS0047606,64
RTS0047613,90
RTS0047614,107
RTS0047615,58
RTS0047616,106
RTS0047617,146
RTS0047618,55
RTS0047619,46
RTS0047620,41
RTS0047621,63
RTS0047622,38
RTS0047624,68
RTS0047625,47
RTS0047626,54
RTS0047627,57
RTS0047628,44
RTS0047629,46
RTS0047630,26
RTS0047631,43
RTS0047632,76
RTS0047633,36
RTS0047634,56
RTS0047635,45
RTS0047636,62
RTS0047637,43
RTS0047638,54
RTS0047639,51
RTS0047640,59
RTS0047641,35
RTS0047642,65
RTS0047643,36
RTS0047644,60
RTS0047645,45
RTS0047646,69
RTS0047647,53
RTS0047648,67
RTS0047649,52
RTS0047650,31
RTS0047651,61
RTS0047652,39
RTS0047653,44
RTS0047654,51
RTS0047656,55
RTS0047657,55
RTS0047658,40
RTS0047659,45
RTS0047660,31
RTS0047661,62
RTS0047662,62
RTS0047663,38
RTS0047664,53
RTS0047665,52
RTS0047666,49
RTS0047667,37
RTS0047668,50
RTS0047669,49
RTS0047670,79
RTS0047672,68
RTS0047673,44
RTS0047674,63
RTS0047675,39
RTS0047676,55
RTS0047677,51
RTS0047678,55
RTS0047679,61
RTS0047680,75
RTS0047681,41
RTS0047682,59
RTS0047684,59
RTS0047685,48
RTS0047686,50
RTS0047687,50
RTS0047688,48
RTS0047689,74
RTS0047691,47
RTS0047692,53
RTS0047693,52
RTS0047694,58
RTS0047695,72
RTS0047696,38
RTS0047697,39
RTS0047698,64
RTS0047699,87
RTS0047700,88
RTS0047701,92
RTS0047702,177
RTS0047703,121
RTS0047704,92
RTS0047705,91
RTS0047706,52
RTS0047707,109
RTS0047708,300
RTS0047709,2079
RTS0047710,133
RTS0047711,89
RTS0047712,199
RTS0047713,278
RTS0047714,398
RTS0047715,326
RTS0047716,425
RTS0047717,478
RTS0047718,109
RTS0047720,71
RTS0047721,65
RTS0047722,84
RTS0047723,116
RTS0047724,194
RTS0047725,200
RTS0047726,207
RTS0047727,167
RTS0047728,162
RTS0047729,80
RTS0047730,70
RTS0047731,58
RTS0047732,59
RTS0047733,110
RTS0047734,85
RTS0047735,85
RTS0047736,157
RTS0047737,93
RTS0047738,54
RTS0047739,139
RTS0047740,87
RTS0047741,110
RTS0047742,81
RTS0047743,90
RTS0047744,154
RTS0047745,185
RTS0047746,108
RTS0047747,138
RTS0047748,132
RTS0047749,180
RTS0047750,65
RTS0047752,62
RTS0047753,80
RTS0047754,226
RTS0047755,138
RTS0047756,94
RTS0047757,75
RTS0047758,91
RTS0047759,49
RTS0047760,82
RTS0047761,78
RTS0047762,83
RTS0047763,114
RTS0047764,97
RTS0047765,85
RTS0047766,185
RTS0047767,71
RTS0047768,72
RTS0047769,100
RTS0047770,139
RTS0047771,137
RTS0047772,125
RTS0047773,129
RTS0047774,244
RTS0047775,72
RTS0047776,98
RTS0047777,86
RTS0047778,46
RTS0047779,104
RTS0047780,94
RTS0047781,134
RTS0047782,138
RTS0047783,80
RTS0047784,72
RTS0047785,89
RTS0047786,103
RTS0047787,129
RTS0047788,71
RTS0047789,90
RTS0047790,61
RTS0047791,109
RTS0047792,77
RTS0047793,161
RTS0047794,61
RTS0047795,47
RTS0047796,107
RTS0047797,95
RTS0047798,72
RTS0047799,102
RTS0047800,49
RTS0047801,66
RTS0047802,88
RTS0047803,100
RTS0047804,76
RTS0047805,104
RTS0047806,94
RTS0047807,121
RTS0047808,221
RTS0047809,67
RTS0047810,99
RTS0047811,133
RTS0047812,73
RTS0047813,87
RTS0047814,81
RTS0047816,62
RTS0047817,79
RTS0047818,66
RTS0047819,58
RTS0047820,66
RTS0047821,151
RTS0047822,39
RTS0047823,70
RTS0047824,76
RTS0047825,97
RTS0047826,73
RTS0047827,74
RTS0047828,107
RTS0047829,90
RTS0047830,69
RTS0047831,86
RTS0047832,72
RTS0047833,80
RTS0047834,54
RTS0047835,92
RTS0047836,152
RTS0047837,109
RTS0047838,72
RTS0047839,52
RTS0047840,91
RTS0047841,82
RTS0047842,75
RTS0047843,73
RTS0047844,85
RTS0047845,87
RTS0047846,85
RTS0047847,78
RTS0047848,61
RTS0047849,274
RTS0047850,74
RTS0047851,58
RTS0047852,66
RTS0047853,70
RTS0047854,123
RTS0047855,63
RTS0047856,71
RTS0047857,70
RTS0047858,72
RTS0047859,53
RTS0047860,181
RTS0047861,67
RTS0047862,62
RTS0047863,68
RTS0047864,85
RTS0047865,86
RTS0047866,145
RTS0047867,71
RTS0047868,84
RTS0047869,63
RTS0047870,113
RTS0047871,65
RTS0047872,89
RTS0047873,77
RTS0047874,70
RTS0047875,98
RTS0047876,68
RTS0047877,43
RTS0047878,74
RTS0047879,85
RTS0047880,90
RTS0047881,92
RTS0047882,67
RTS0047883,99
RTS0047884,101
RTS0047885,102
RTS0047886,51
RTS0047890,172
RTS0047891,184
RTS0047892,65
RTS0047893,59
RTS0047894,63
RTS0047895,117
RTS0047896,115
RTS0047897,107
RTS0047898,92
RTS0047899,97
RTS0047900,195
RTS0047901,73
RTS0047902,287
RTS0047903,73
RTS0047904,72
RTS0047905,98
RTS0047906,83
RTS0047907,574
RTS0047908,486
RTS0047909,410
RTS0047910,81
RTS0047912,81
RTS0047913,83
RTS0047914,107
RTS0047915,47
RTS0047916,70
RTS0047917,43
RTS0047919,36
RTS0047920,151
RTS0047921,476
RTS0047924,74
RTS0047925,70
RTS0047926,47
RTS0047927,74
RTS0047928,88
RTS0047929,57
RTS0047930,102
RTS0047931,90
RTS0047932,77
RTS0047933,75
RTS0047934,59
RTS0047935,60
RTS0047936,63
RTS0047937,76
RTS0047938,82
RTS0047939,126
RTS0047940,255
RTS0047941,83
RTS0047942,72
RTS0047943,61
RTS0047944,96
RTS0047945,88
RTS0047946,68
RTS0047947,54
RTS0047948,47
RTS0047949,70
RTS0047950,65
RTS0047951,79
RTS0047952,95
RTS0047953,63
RTS0047954,75
RTS0047956,75
RTS0047957,78
RTS0047958,83
RTS0047959,76
RTS0047960,69
RTS0047961,71
RTS0047963,106
RTS0047964,78
RTS0047965,63
RTS0047966,63
RTS0047967,81
RTS0047968,85
RTS0047969,118
RTS0047970,56
RTS0047972,73
RTS0047973,65
RTS0047974,111
RTS0047975,70
RTS0047976,138
RTS0047977,64
RTS0047978,75
RTS0047979,77
RTS0047980,44
RTS0047981,58
RTS0047982,45
RTS0047985,336
RTS0047986,76
RTS0047987,83
RTS0047988,130
RTS0047990,83
RTS0047991,177
RTS0047992,67
RTS0047993,72
RTS0047994,86
RTS0047995,61
RTS0047996,60
RTS0047997,103
RTS0047998,122
RTS0047999,79
RTS0048000,84
RTS0048001,146
RTS0048003,177
RTS0048005,76
RTS0048006,51
RTS0048008,60
RTS0048009,99
RTS0048012,95
RTS0048013,64
RTS0048014,72
RTS0048015,88
RTS0048016,92
RTS0048017,122
RTS0048018,76
RTS0048019,95
RTS0048020,104
RTS0048021,66
RTS0048022,91
RTS0048023,92
RTS0048024,68
RTS0048026,75
RTS0048027,130
RTS0048028,77
RTS0048029,50
RTS0048030,73
RTS0048031,73
RTS0048032,541
RTS0048033,92
RTS0048034,77
RTS0048035,73
RTS0048036,85
RTS0048037,94
RTS0048038,301
RTS0048040,78
RTS0048041,53
RTS0048042,97
RTS0048043,104
RTS0048044,67
RTS0048045,92
RTS0048046,73
RTS0048047,56
RTS0048048,83
RTS0048049,89
RTS0048050,59
RTS0048051,181
RTS0048052,114
RTS0048053,66
RTS0048054,90
RTS0048055,80
RTS0048056,103
RTS0048057,44
RTS0048058,79
RTS0048059,91
RTS0048060,89
RTS0048061,85
RTS0048062,75
RTS0048063,74
RTS0048064,67
RTS0048065,65
RTS0048066,76
RTS0048067,54
RTS0048068,104
RTS0048069,70
RTS0048070,66
RTS0048071,118
RTS0048072,79
RTS0048073,84
RTS0048074,45
RTS0048076,61
RTS0048077,135
RTS0048078,102
RTS0048079,78
RTS0048080,98
RTS0048081,117
RTS0048082,70
RTS0048084,57
RTS0048085,106
RTS0048086,71
RTS0048087,121
RTS0048088,65
RTS0048089,92
RTS0048090,85
RTS0048091,102
RTS0048092,85
RTS0048093,156
RTS0048094,67
RTS0048096,78
RTS0048097,94
RTS0048098,3943
RTS0048099,4439
RTS0048100,4233
RTS0048101,2015
RTS0048102,3142
RTS0048104,71
RTS0048105,176
RTS0048106,47
RTS0048107,69
RTS0048108,143
RTS0048109,62
RTS0048110,80
RTS0048111,67
RTS0048112,65
RTS0048113,59
RTS0048114,67
RTS0048115,81
RTS0048116,79
RTS0048117,74
RTS0048118,79
RTS0048120,86
RTS0048126,65
RTS0048127,110
RTS0048129,171
RTS0048130,69
RTS0048131,155
RTS0048132,171
RTS0048133,73
RTS0048134,168
RTS0048135,221
RTS0048136,55
RTS0048138,95
RTS0048139,72
RTS0048140,92
RTS0048141,127
RTS0048142,192
RTS0048144,96
RTS0048145,173
RTS0048146,143
RTS0048147,59
RTS0048148,86
RTS0048149,74
RTS0048150,136
RTS0048151,74
RTS0048152,62
RTS0048153,89
RTS0048154,80
RTS0048155,83
RTS0048156,241
RTS0048158,110
RTS0048159,82
RTS0048160,6403
RTS0048161,8659
RTS0048162,119
RTS0048163,100
RTS0048164,808
RTS0048165,255
RTS0048166,128
RTS0048167,160
RTS0048168,107
RTS0048169,96
RTS0048170,91
RTS0048171,99
RTS0048172,93
RTS0048173,63
RTS0048175,89
RTS0048176,57
RTS0048177,65
RTS0048178,72
RTS0048179,77
RTS0048180,80
RTS0048181,170
RTS0048182,114
RTS0048183,138
RTS0048184,189
RTS0048185,136
RTS0048186,83
RTS0048188,100
RTS0048189,140
RTS0048190,87
RTS0048191,86
RTS0048192,97
RTS0048193,74
RTS0048194,113
RTS0048195,119
RTS0048196,62
RTS0048197,114
RTS0048198,121
RTS0048200,100
RTS0048201,88
RTS0048202,78
RTS0048203,113
RTS0048204,80
RTS0048205,89
RTS0048207,55
RTS0048208,103
RTS0048209,89
RTS0048210,93
RTS0048211,139
RTS0048212,78
RTS0048213,73
RTS0048214,82
RTS0048215,102
RTS0048216,102
RTS0048217,78
RTS0048218,97
RTS0048219,96
RTS0048220,98
RTS0048221,91
RTS0048222,105
RTS0048223,59
RTS0048224,121
RTS0048225,88
RTS0048226,104
RTS0048227,128
RTS0048228,51
RTS0048229,81
RTS0048230,78
RTS0048231,93
RTS0048232,97
RTS0048233,82
RTS0048234,90
RTS0048235,73
RTS0048236,96
RTS0048237,72
RTS0048238,113
RTS0048239,89
RTS0048240,76
RTS0048241,121
RTS0048242,189
RTS0048243,112
RTS0048244,168
RTS0048245,100
RTS0048246,115
RTS0049343,183
RTS0049344,170
RTS0049345,91
RTS0049346,45
RTS0049347,69
RTS0049348,85
RTS0049349,106
RTS0049350,77
RTS0049351,73
RTS0049352,67
RTS0049353,65
RTS0049354,56
RTS0049355,60
RTS0049356,131
RTS0049357,74
RTS0049358,60
RTS0049359,52
RTS0049360,123
RTS0049361,59
RTS0049362,63
RTS0049363,97
RTS0049364,94
RTS0049365,132
RTS0049366,291
RTS0049367,264
RTS0049368,106
RTS0049369,69
RTS0049370,63
RTS0049371,149
RTS0049372,84
RTS0049373,382
RTS0049374,284
RTS0049375,273
RTS0049376,226
RTS0049377,274
RTS0049378,161
RTS0049379,76
RTS0049380,136
RTS0049381,108
RTS0049382,110
RTS0049383,80
RTS0049384,50
RTS0049385,62
RTS0049386,115
RTS0049387,100
RTS0049388,79
RTS0049389,113
RTS0049390,717
RTS0049391,883
RTS0049392,743
RTS0049393,1065
RTS0049394,351
RTS0049395,353
RTS0049396,275
RTS0049397,267
RTS0049398,425
RTS0049399,180
RTS0049400,76
RTS0049401,71
RTS0049402,108
RTS0049403,65
RTS0049404,128
RTS0049405,94
RTS0049406,94
RTS0049407,86
RTS0049408,80
RTS0049409,72
RTS0049410,80
RTS0049411,130
RTS0049412,61
RTS0049413,58
RTS0049414,66
RTS0049415,162
RTS0049416,118
RTS0049417,79
RTS0049418,110
RTS0049419,66
RTS0049420,60
RTS0049421,78
RTS0049422,66
RTS0049423,65
RTS0049424,151
RTS0049425,88
RTS0049426,112
RTS0049427,113
RTS0049428,43
RTS0049429,173
RTS0049430,154
RTS0049431,101
RTS0049432,98
RTS0049433,83
RTS0049434,76
RTS0049435,62
RTS0049436,57
RTS0049437,198
RTS0049438,88
RTS0049439,128
RTS0049440,123
RTS0049441,162
RTS0049442,168
RTS0049443,98
RTS0049444,133
RTS0049445,77
RTS0049446,72
RTS0049447,129
RTS0049448,68
RTS0049449,120
RTS0049450,131
RTS0049451,140
RTS0049452,98
RTS0049453,103
RTS0049454,47
RTS0049455,61
RTS0049456,89
RTS0049457,113
RTS0049458,88
RTS0049459,146
RTS0049460,219
RTS0049461,263
RTS0049462,295
RTS0049463,92
RTS0049464,78
RTS0049465,57
RTS0049466,61
RTS0049467,48
RTS0049468,86
RTS0049469,97
RTS0049470,138
RTS0049471,251
RTS0049472,108
RTS0049473,396
RTS0049474,78
RTS0049475,71
RTS0049476,83
RTS0049477,53
RTS0049478,97
RTS0049479,4299
RTS0049480,341
RTS0049481,31
RTS0049482,75
RTS0049483,61
RTS0049484,71
RTS0049485,122
RTS0997079,68
RTS0997080,168
RTS0997081,55
RTS0997082,107
RTS0997083,111
RTS0997084,115
RTS0997085,98
RTS0997086,140
RTS0997087,30
RTS0997088,10217
RTS0997089,4378
RTS0997090,408
RTS0997091,184
RTS0997092,44
RTS0997093,31
RTS0997094,8
RTS0997095,31
RTS0997096,50
RTS0997097,25
RTS0997098,45
RTS0997099,50
RTS0997100,45
RTS0997101,38
RTS0997102,39
RTS0997103,31
RTS0997104,34
RTS0997105,39
RTS0997106,49
RTS0997107,43
RTS0997108,44
RTS0997109,29
RTS0997110,40
RTS0997111,25
RTS0997112,44
RTS0997113,37
RTS0997114,28
RTS0997115,37
RTS0997116,28
RTS0997117,45
RTS0997118,35
RTS0997119,33
RTS0997120,32
RTS0997121,91
RTS0997122,127
RTS0997123,149
RTS0997124,62
RTS0997125,147
RTS0997126,316
RTS0997127,346
RTS0997128,276
RTS0997129,369
RTS0997130,80
</Code_Summary>
