# Supplementary material for: Spatial meta-transcriptomics reveal associations of intratumor bacteria burden with lung cancer cells showing a distinct oncogenic signature
Source: J Immunother Cancer. 2022 Jul 6;10(7):e004698. doi: 10.1136/jitc-2022-004698 (PMC9260850; doi:10.1136/jitc-2022-004698)
Supplement: Supplementary data [file jitc-2022-004698supp009.zip › DSP-1001660004185-D-B03.dcc]

<Header>
FileVersion,0.02
SoftwareVersion,"GeoMx_NGS_Pipeline_ 2.0.0"
Date,2020-6-15
</Header>

<Scan_Attributes>
ID,DSP-1001660004185-D-B03
Plate_ID,1001660004185
Well,B03
</Scan_Attributes>

<NGS_Processing_Attributes>
SeqSetId,
tamperedIni,No
Raw,762334
Trimmed,758665
Stitched,753314
Aligned,739035
umiQ30,0.9922
rtsQ30,0.9917
</NGS_Processing_Attributes>


<Code_Summary>
RTS0039454,14
RTS0039455,21
RTS0039456,15
RTS0039457,27
RTS0039458,17
RTS0039459,22
RTS0039460,11
RTS0039461,21
RTS0039462,20
RTS0039463,8
RTS0039464,12
RTS0039465,58
RTS0039466,17
RTS0039467,20
RTS0039468,6
RTS0039469,11
RTS0039470,13
RTS0039471,14
RTS0039472,19
RTS0039473,8
RTS0039474,10
RTS0039475,18
RTS0039476,44
RTS0039477,15
RTS0039478,21
RTS0039479,14
RTS0039480,13
RTS0039481,14
RTS0039482,15
RTS0039483,14
RTS0039484,20
RTS0039485,15
RTS0039486,10
RTS0039487,32
RTS0039488,12
RTS0039489,15
RTS0039490,15
RTS0039491,18
RTS0039492,20
RTS0039493,9
RTS0039494,38
RTS0039495,52
RTS0039496,40
RTS0039497,12
RTS0039498,30
RTS0039499,25
RTS0039500,14
RTS0039501,17
RTS0039502,22
RTS0039503,20
RTS0039504,14
RTS0039505,35
RTS0039506,21
RTS0039507,15
RTS0039508,11
RTS0039509,18
RTS0039510,13
RTS0039511,29
RTS0039512,6
RTS0039513,10
RTS0039514,15
RTS0039515,18
RTS0039516,10
RTS0039517,10
RTS0039518,9
RTS0039519,11
RTS0039520,11
RTS0039521,14
RTS0039522,16
RTS0039523,16
RTS0039524,16
RTS0039525,19
RTS0039526,11
RTS0039527,19
RTS0039528,16
RTS0039529,15
RTS0039530,11
RTS0039531,9
RTS0039532,6
RTS0039533,20
RTS0039534,9
RTS0039535,13
RTS0039536,18
RTS0039537,16
RTS0039538,13
RTS0039539,17
RTS0039540,9
RTS0039541,14
RTS0039542,13
RTS0039543,32
RTS0039544,8
RTS0039545,14
RTS0039546,17
RTS0039547,9
RTS0039548,15
RTS0039549,21
RTS0039550,23
RTS0039551,27
RTS0039552,7
RTS0039553,15
RTS0039554,12
RTS0039555,13
RTS0039556,10
RTS0039557,9
RTS0039558,16
RTS0039559,12
RTS0039560,14
RTS0039561,9
RTS0039562,11
RTS0039563,21
RTS0039564,23
RTS0039565,19
RTS0039566,13
RTS0039567,8
RTS0039568,9
RTS0039569,6
RTS0039570,18
RTS0039571,16
RTS0039572,15
RTS0039573,20
RTS0039574,19
RTS0039575,15
RTS0039576,8
RTS0039577,14
RTS0039578,7
RTS0039579,16
RTS0039580,25
RTS0039581,9
RTS0039582,15
RTS0039583,23
RTS0039584,16
RTS0039585,21
RTS0039586,18
RTS0039587,7
RTS0039588,17
RTS0039589,21
RTS0039590,21
RTS0039591,21
RTS0039592,24
RTS0039593,10
RTS0039594,17
RTS0039595,8
RTS0039596,14
RTS0039597,29
RTS0039598,12
RTS0039599,10
RTS0039600,22
RTS0039601,13
RTS0039602,11
RTS0039603,10
RTS0039604,19
RTS0039605,13
RTS0039606,5
RTS0039607,22
RTS0039608,12
RTS0039609,11
RTS0039610,12
RTS0039611,12
RTS0039612,12
RTS0039613,19
RTS0039614,4
RTS0039615,3
RTS0039616,15
RTS0039617,13
RTS0039619,16
RTS0039620,15
RTS0039621,17
RTS0039622,18
RTS0039623,23
RTS0039624,14
RTS0039625,11
RTS0039626,16
RTS0039627,11
RTS0039628,9
RTS0039629,14
RTS0039630,7
RTS0039631,17
RTS0039632,12
RTS0039633,10
RTS0039634,23
RTS0039635,10
RTS0039636,14
RTS0039637,19
RTS0039638,13
RTS0039639,13
RTS0039640,12
RTS0039641,14
RTS0039642,9
RTS0039643,9
RTS0039644,14
RTS0039645,6
RTS0039646,23
RTS0039647,14
RTS0039648,16
RTS0039649,10
RTS0039650,16
RTS0039651,26
RTS0039652,23
RTS0039653,8
RTS0039654,9
RTS0039655,18
RTS0039656,10
RTS0039657,9
RTS0039658,14
RTS0039659,14
RTS0039660,17
RTS0039661,13
RTS0039662,12
RTS0039663,7
RTS0039664,12
RTS0039665,9
RTS0039666,9
RTS0039667,7
RTS0039668,13
RTS0039669,30
RTS0039670,19
RTS0039671,8
RTS0039672,22
RTS0039673,15
RTS0039674,17
RTS0039675,20
RTS0039676,17
RTS0039677,6
RTS0039678,9
RTS0039679,22
RTS0039680,15
RTS0039681,19
RTS0039682,12
RTS0039683,10
RTS0039684,26
RTS0039685,13
RTS0039686,14
RTS0039687,86
RTS0039688,20
RTS0039689,7
RTS0039690,13
RTS0039691,16
RTS0039692,17
RTS0039693,7
RTS0039694,14
RTS0039695,11
RTS0039696,14
RTS0039697,22
RTS0039698,12
RTS0039699,23
RTS0039700,11
RTS0039701,16
RTS0039702,13
RTS0039703,33
RTS0039704,19
RTS0039705,20
RTS0039706,6
RTS0039707,20
RTS0039708,19
RTS0039709,14
RTS0039710,16
RTS0039711,12
RTS0039712,34
RTS0039713,23
RTS0039714,13
RTS0039715,14
RTS0039716,13
RTS0039717,11
RTS0039718,10
RTS0039719,10
RTS0039720,26
RTS0039721,15
RTS0039722,17
RTS0039723,40
RTS0039724,13
RTS0039725,16
RTS0039726,18
RTS0039727,14
RTS0039728,9
RTS0039729,15
RTS0039730,13
RTS0039731,21
RTS0039732,14
RTS0039733,18
RTS0039734,32
RTS0039735,18
RTS0039736,17
RTS0039737,15
RTS0039738,11
RTS0039739,15
RTS0039740,14
RTS0039741,14
RTS0039742,10
RTS0039743,12
RTS0039744,10
RTS0039745,27
RTS0039746,13
RTS0039747,12
RTS0039749,17
RTS0039750,9
RTS0039751,6
RTS0039752,14
RTS0039753,21
RTS0039754,12
RTS0039755,12
RTS0039756,12
RTS0039757,18
RTS0039758,19
RTS0039759,16
RTS0039760,12
RTS0039761,11
RTS0039762,23
RTS0039763,11
RTS0039764,9
RTS0039765,8
RTS0039766,13
RTS0039767,6
RTS0039768,7
RTS0039769,13
RTS0039770,28
RTS0039771,9
RTS0039772,9
RTS0039773,13
RTS0039774,5
RTS0039775,31
RTS0039776,16
RTS0039777,15
RTS0039778,11
RTS0039779,9
RTS0039780,7
RTS0039781,13
RTS0039782,14
RTS0039783,11
RTS0039784,13
RTS0039785,30
RTS0039786,17
RTS0039787,14
RTS0039788,13
RTS0039789,15
RTS0039790,14
RTS0039791,32
RTS0039792,10
RTS0039793,9
RTS0039794,14
RTS0039795,12
RTS0039796,19
RTS0039797,12
RTS0039798,29
RTS0039799,18
RTS0039800,21
RTS0039801,14
RTS0039802,13
RTS0039803,8
RTS0039804,22
RTS0039805,9
RTS0039806,16
RTS0039807,12
RTS0039808,36
RTS0039809,12
RTS0039810,14
RTS0039811,11
RTS0039812,13
RTS0039813,17
RTS0039814,18
RTS0039815,16
RTS0039816,18
RTS0039817,27
RTS0039818,19
RTS0039819,12
RTS0039820,15
RTS0039821,13
RTS0039822,14
RTS0039823,18
RTS0039824,20
RTS0039825,19
RTS0039826,12
RTS0039827,31
RTS0039828,15
RTS0039829,18
RTS0039830,18
RTS0039831,10
RTS0039832,28
RTS0039833,12
RTS0039834,20
RTS0039835,13
RTS0039836,19
RTS0039838,9
RTS0039839,14
RTS0039840,15
RTS0039841,10
RTS0039842,10
RTS0039843,6
RTS0039844,16
RTS0039845,14
RTS0039846,19
RTS0039847,14
RTS0039848,8
RTS0039849,6
RTS0039850,8
RTS0039851,10
RTS0039852,11
RTS0039853,9
RTS0039854,29
RTS0039855,19
RTS0039856,8
RTS0039857,11
RTS0039858,10
RTS0039859,46
RTS0039860,11
RTS0039861,15
RTS0039862,6
RTS0039863,12
RTS0039864,18
RTS0039865,8
RTS0039866,9
RTS0039867,13
RTS0039868,15
RTS0039869,8
RTS0039870,16
RTS0039871,15
RTS0039872,10
RTS0039873,11
RTS0039874,7
RTS0039875,11
RTS0039876,10
RTS0039877,14
RTS0039878,16
RTS0039879,29
RTS0039880,15
RTS0039881,13
RTS0039882,8
RTS0039883,2
RTS0039884,18
RTS0039885,12
RTS0039886,27
RTS0039887,6
RTS0039888,13
RTS0039890,9
RTS0039891,11
RTS0039892,12
RTS0039893,11
RTS0039894,18
RTS0039895,21
RTS0039896,19
RTS0039897,10
RTS0039898,29
RTS0039899,14
RTS0039900,60
RTS0039901,20
RTS0039902,28
RTS0039903,19
RTS0039904,22
RTS0039905,13
RTS0039906,9
RTS0039907,14
RTS0039908,29
RTS0039909,13
RTS0039910,13
RTS0039911,14
RTS0039912,16
RTS0039913,7
RTS0039914,19
RTS0039915,11
RTS0039916,11
RTS0039917,16
RTS0039918,16
RTS0039919,13
RTS0039920,11
RTS0039921,19
RTS0039922,17
RTS0039923,8
RTS0039924,14
RTS0039925,15
RTS0039926,13
RTS0039927,13
RTS0039928,14
RTS0039929,22
RTS0039930,8
RTS0039931,8
RTS0039932,26
RTS0039933,19
RTS0039934,21
RTS0039935,22
RTS0039936,14
RTS0039937,25
RTS0039938,10
RTS0039939,6
RTS0039940,13
RTS0039941,12
RTS0039942,11
RTS0039943,10
RTS0039944,23
RTS0039945,19
RTS0039946,15
RTS0039947,16
RTS0039948,13
RTS0039949,14
RTS0039950,8
RTS0039951,10
RTS0039952,15
RTS0039953,12
RTS0039954,13
RTS0039955,17
RTS0039956,32
RTS0039957,9
RTS0039958,23
RTS0039959,31
RTS0039960,10
RTS0039961,16
RTS0039962,11
RTS0039963,12
RTS0039964,25
RTS0039965,16
RTS0039966,11
RTS0039967,9
RTS0039968,17
RTS0039969,13
RTS0039970,14
RTS0039971,21
RTS0039972,8
RTS0039973,12
RTS0039974,27
RTS0039975,20
RTS0039976,16
RTS0039977,11
RTS0039978,24
RTS0039979,13
RTS0039980,8
RTS0039981,17
RTS0039982,11
RTS0039983,23
RTS0039984,17
RTS0039985,14
RTS0039986,36
RTS0039987,15
RTS0039988,23
RTS0039989,16
RTS0039990,14
RTS0039991,10
RTS0039992,10
RTS0039993,12
RTS0039994,7
RTS0039995,32
RTS0039996,33
RTS0039997,10
RTS0039998,14
RTS0039999,21
RTS0040000,12
RTS0040001,10
RTS0040002,15
RTS0040003,14
RTS0040004,23
RTS0040005,11
RTS0040006,19
RTS0040007,13
RTS0040008,8
RTS0040009,18
RTS0040010,11
RTS0040011,16
RTS0040012,8
RTS0040013,12
RTS0040014,17
RTS0040015,10
RTS0040016,12
RTS0040017,7
RTS0040018,10
RTS0040019,12
RTS0040020,12
RTS0040021,17
RTS0040022,31
RTS0040023,32
RTS0040024,17
RTS0040025,5
RTS0040026,14
RTS0040027,15
RTS0040028,16
RTS0040029,17
RTS0040030,15
RTS0040031,11
RTS0040032,23
RTS0040033,7
RTS0040034,11
RTS0040035,10
RTS0040036,14
RTS0040037,11
RTS0040038,13
RTS0040039,9
RTS0040040,15
RTS0040041,9
RTS0040042,23
RTS0040043,12
RTS0040044,19
RTS0040045,12
RTS0040046,29
RTS0040047,23
RTS0040048,32
RTS0040049,15
RTS0040050,12
RTS0040051,16
RTS0040052,22
RTS0040053,19
RTS0040054,20
RTS0040055,8
RTS0040056,26
RTS0040057,17
RTS0040058,14
RTS0040059,5
RTS0040060,11
RTS0040061,25
RTS0040062,30
RTS0040063,13
RTS0040064,20
RTS0040065,13
RTS0040066,22
RTS0040067,15
RTS0040068,15
RTS0040069,15
RTS0040070,17
RTS0040071,7
RTS0040072,29
RTS0040073,21
RTS0040074,24
RTS0040075,18
RTS0040076,27
RTS0040077,25
RTS0040078,15
RTS0040079,13
RTS0040080,18
RTS0040081,21
RTS0040082,13
RTS0040083,18
RTS0040084,8
RTS0040085,11
RTS0040086,8
RTS0040087,7
RTS0040088,15
RTS0040089,23
RTS0040090,12
RTS0040091,15
RTS0040092,15
RTS0040093,17
RTS0040094,18
RTS0040095,10
RTS0040096,12
RTS0040097,11
RTS0040098,7
RTS0040099,24
RTS0040100,12
RTS0040101,12
RTS0040102,10
RTS0040103,11
RTS0040104,12
RTS0040105,10
RTS0040106,14
RTS0040107,14
RTS0040108,17
RTS0040109,17
RTS0040110,18
RTS0040111,10
RTS0040112,12
RTS0040113,4
RTS0040114,6
RTS0040115,47
RTS0040116,10
RTS0040117,17
RTS0040118,9
RTS0040119,7
RTS0040120,23
RTS0040121,14
RTS0040122,16
RTS0040123,10
RTS0040124,6
RTS0040125,14
RTS0040126,16
RTS0040127,28
RTS0040128,8
RTS0040129,14
RTS0040130,18
RTS0040131,31
RTS0040132,17
RTS0040133,15
RTS0040134,34
RTS0040135,22
RTS0040136,13
RTS0040137,6
RTS0040138,9
RTS0040139,6
RTS0040140,12
RTS0040141,11
RTS0040142,18
RTS0040143,12
RTS0040144,7
RTS0040145,21
RTS0040146,30
RTS0040147,12
RTS0040148,19
RTS0040149,21
RTS0040150,12
RTS0040151,8
RTS0040152,13
RTS0040153,15
RTS0040154,14
RTS0040155,17
RTS0040156,22
RTS0040157,32
RTS0040158,11
RTS0040159,15
RTS0040160,14
RTS0040161,15
RTS0040162,6
RTS0040163,12
RTS0040164,8
RTS0040165,16
RTS0040166,8
RTS0040167,14
RTS0040168,12
RTS0040169,11
RTS0040170,11
RTS0040171,6
RTS0040172,28
RTS0040173,13
RTS0040174,12
RTS0040175,11
RTS0040176,11
RTS0040177,14
RTS0040178,21
RTS0040179,9
RTS0040180,19
RTS0040181,20
RTS0040182,14
RTS0040183,8
RTS0040184,11
RTS0040185,8
RTS0040186,31
RTS0040187,14
RTS0040188,3
RTS0040189,10
RTS0040190,11
RTS0040191,21
RTS0040192,9
RTS0040193,14
RTS0040194,15
RTS0040195,11
RTS0040196,13
RTS0040197,13
RTS0040198,14
RTS0040199,10
RTS0040200,13
RTS0040201,11
RTS0040202,17
RTS0040203,19
RTS0040204,9
RTS0040205,16
RTS0040206,10
RTS0040207,15
RTS0040208,16
RTS0040209,13
RTS0040210,28
RTS0040211,26
RTS0040212,17
RTS0040213,6
RTS0040214,16
RTS0040215,14
RTS0040216,11
RTS0040217,9
RTS0040218,12
RTS0040219,13
RTS0040220,12
RTS0040221,10
RTS0040222,8
RTS0040223,15
RTS0040224,4
RTS0040225,12
RTS0040226,9
RTS0040227,8
RTS0040228,21
RTS0040229,11
RTS0040230,12
RTS0040231,3
RTS0040232,11
RTS0040233,12
RTS0040234,11
RTS0040235,10
RTS0040236,12
RTS0040237,10
RTS0040238,9
RTS0040239,12
RTS0040240,17
RTS0040241,8
RTS0040242,9
RTS0040243,16
RTS0040244,14
RTS0040245,15
RTS0040246,16
RTS0040247,11
RTS0040248,11
RTS0040249,18
RTS0040250,17
RTS0040251,15
RTS0040252,17
RTS0040253,12
RTS0040254,12
RTS0040255,14
RTS0040256,6
RTS0040257,4
RTS0040258,12
RTS0040259,10
RTS0040260,14
RTS0040261,11
RTS0040262,15
RTS0040263,11
RTS0040264,9
RTS0040265,18
RTS0040266,14
RTS0040267,14
RTS0040268,6
RTS0040269,6
RTS0040270,24
RTS0040271,16
RTS0040272,11
RTS0040273,26
RTS0040274,21
RTS0040275,19
RTS0040276,16
RTS0040277,12
RTS0040278,15
RTS0040279,17
RTS0040280,14
RTS0040281,12
RTS0040282,13
RTS0040283,19
RTS0040284,10
RTS0040285,12
RTS0040286,10
RTS0040287,18
RTS0040288,12
RTS0040289,11
RTS0040290,19
RTS0040291,11
RTS0040292,15
RTS0040293,15
RTS0040294,8
RTS0040295,14
RTS0040296,17
RTS0040297,32
RTS0040298,20
RTS0040299,11
RTS0040300,30
RTS0040301,8
RTS0040302,5
RTS0040303,19
RTS0040304,10
RTS0040305,14
RTS0040306,15
RTS0040307,24
RTS0040308,9
RTS0040309,10
RTS0040310,11
RTS0040311,10
RTS0040312,8
RTS0040313,8
RTS0040314,17
RTS0040315,15
RTS0040316,9
RTS0040317,24
RTS0040318,15
RTS0040319,45
RTS0040320,15
RTS0040321,15
RTS0040322,19
RTS0040323,12
RTS0040324,12
RTS0040325,11
RTS0040326,8
RTS0040327,16
RTS0040328,17
RTS0040329,24
RTS0040330,22
RTS0040331,11
RTS0040332,15
RTS0040333,10
RTS0040334,9
RTS0040335,15
RTS0040336,15
RTS0040337,25
RTS0040338,5
RTS0040339,12
RTS0040340,12
RTS0040341,25
RTS0040342,11
RTS0040343,12
RTS0040344,20
RTS0040345,45
RTS0040346,8
RTS0040347,25
RTS0040348,15
RTS0040349,16
RTS0040350,14
RTS0040351,12
RTS0040352,20
RTS0040353,15
RTS0040354,9
RTS0040355,13
RTS0040356,41
RTS0040357,28
RTS0040358,21
RTS0040359,19
RTS0040360,20
RTS0040361,16
RTS0040363,9
RTS0040364,12
RTS0040365,20
RTS0040366,10
RTS0040367,12
RTS0040368,17
RTS0040369,16
RTS0040370,29
RTS0040371,16
RTS0040372,6
RTS0040373,14
RTS0040374,10
RTS0040375,11
RTS0040376,30
RTS0040377,30
RTS0040378,15
RTS0040379,20
RTS0040380,20
RTS0040381,26
RTS0040382,12
RTS0040383,30
RTS0040384,16
RTS0040385,17
RTS0040386,14
RTS0040387,18
RTS0040388,11
RTS0040389,13
RTS0040390,15
RTS0040391,14
RTS0040392,15
RTS0040393,11
RTS0040394,9
RTS0040395,14
RTS0040396,14
RTS0040397,16
RTS0040398,18
RTS0040399,19
RTS0040400,18
RTS0040401,12
RTS0040402,13
RTS0040403,9
RTS0040404,9
RTS0040405,12
RTS0040406,9
RTS0040407,12
RTS0040408,8
RTS0040409,27
RTS0040410,14
RTS0040411,15
RTS0040412,9
RTS0040413,10
RTS0040414,16
RTS0040415,17
RTS0040416,12
RTS0040417,11
RTS0040418,12
RTS0040419,9
RTS0040420,18
RTS0040421,17
RTS0040422,12
RTS0040423,15
RTS0040424,8
RTS0040425,9
RTS0040426,14
RTS0040428,43
RTS0040429,18
RTS0040430,15
RTS0040431,11
RTS0040432,10
RTS0040433,12
RTS0040434,15
RTS0040435,13
RTS0040436,15
RTS0040437,13
RTS0040438,12
RTS0040439,23
RTS0040440,15
RTS0040441,15
RTS0040442,9
RTS0040443,14
RTS0040444,13
RTS0040445,17
RTS0040446,12
RTS0040447,12
RTS0040448,16
RTS0040449,13
RTS0040450,8
RTS0040451,55
RTS0040452,15
RTS0040453,18
RTS0040454,34
RTS0040455,17
RTS0040456,17
RTS0040457,13
RTS0040458,12
RTS0040459,14
RTS0040460,12
RTS0040461,8
RTS0040462,15
RTS0040463,8
RTS0040464,17
RTS0040465,17
RTS0040466,25
RTS0040467,16
RTS0040468,12
RTS0040469,10
RTS0040470,11
RTS0040471,20
RTS0040472,20
RTS0040473,11
RTS0040474,19
RTS0040475,16
RTS0040476,16
RTS0040477,21
RTS0040478,15
RTS0040479,9
RTS0040480,14
RTS0040481,19
RTS0040482,18
RTS0040483,9
RTS0040484,15
RTS0040485,6
RTS0040486,32
RTS0040487,15
RTS0040488,11
RTS0040489,16
RTS0040490,15
RTS0040491,15
RTS0040492,16
RTS0040493,15
RTS0040494,16
RTS0040495,12
RTS0040496,13
RTS0040497,15
RTS0040498,11
RTS0040499,10
RTS0040500,18
RTS0040501,13
RTS0040502,16
RTS0040503,10
RTS0040504,17
RTS0040505,10
RTS0040506,11
RTS0040507,11
RTS0040508,12
RTS0040509,13
RTS0040510,8
RTS0040511,14
RTS0040512,16
RTS0040513,12
RTS0040514,23
RTS0040515,24
RTS0040516,21
RTS0040517,15
RTS0040518,11
RTS0040519,13
RTS0040520,12
RTS0040521,10
RTS0040522,13
RTS0040523,12
RTS0040524,7
RTS0040525,9
RTS0040526,27
RTS0040527,8
RTS0040528,11
RTS0040529,22
RTS0040530,12
RTS0040531,10
RTS0040532,19
RTS0040533,6
RTS0040534,13
RTS0040535,11
RTS0040536,22
RTS0040537,13
RTS0040538,14
RTS0040539,11
RTS0040540,23
RTS0040541,7
RTS0040542,12
RTS0040543,14
RTS0040544,15
RTS0040545,15
RTS0040546,10
RTS0040547,7
RTS0040548,14
RTS0040549,13
RTS0040550,15
RTS0040551,7
RTS0040552,16
RTS0040553,19
RTS0040554,11
RTS0040555,10
RTS0040556,13
RTS0040557,16
RTS0040558,19
RTS0040559,19
RTS0040560,6
RTS0040561,14
RTS0040562,12
RTS0040563,21
RTS0040564,11
RTS0040565,26
RTS0040566,18
RTS0040567,15
RTS0040568,14
RTS0040569,19
RTS0040570,15
RTS0040571,8
RTS0040572,13
RTS0040573,14
RTS0040574,18
RTS0040575,22
RTS0040576,14
RTS0040577,16
RTS0040578,20
RTS0040579,11
RTS0040580,13
RTS0040581,15
RTS0040582,34
RTS0040583,14
RTS0040584,17
RTS0040585,18
RTS0040586,14
RTS0040587,6
RTS0040588,19
RTS0040589,17
RTS0040590,9
RTS0040591,18
RTS0040592,18
RTS0040593,5
RTS0040594,19
RTS0040595,20
RTS0040596,12
RTS0040597,20
RTS0040598,11
RTS0040599,22
RTS0040600,24
RTS0040601,28
RTS0040602,12
RTS0040603,13
RTS0040604,37
RTS0040605,7
RTS0040606,14
RTS0040607,42
RTS0040608,17
RTS0040609,18
RTS0040610,27
RTS0040611,23
RTS0040612,9
RTS0040613,14
RTS0040614,15
RTS0040615,17
RTS0040616,13
RTS0040617,15
RTS0040618,12
RTS0040619,8
RTS0040620,13
RTS0040621,22
RTS0040622,13
RTS0040623,14
RTS0040624,19
RTS0040625,26
RTS0040626,13
RTS0040627,12
RTS0040628,16
RTS0040629,14
RTS0040630,9
RTS0040631,25
RTS0040632,16
RTS0040633,12
RTS0040634,12
RTS0040635,16
RTS0040636,24
RTS0040637,21
RTS0040638,11
RTS0040639,19
RTS0040640,10
RTS0040641,14
RTS0040642,14
RTS0040643,16
RTS0040644,13
RTS0040645,21
RTS0040646,15
RTS0040647,11
RTS0040648,23
RTS0040649,12
RTS0040650,9
RTS0040651,25
RTS0040652,9
RTS0040653,10
RTS0040654,26
RTS0040655,11
RTS0040656,15
RTS0040657,23
RTS0040658,11
RTS0040659,14
RTS0040660,18
RTS0040661,16
RTS0040662,15
RTS0040663,18
RTS0040664,12
RTS0040665,13
RTS0040666,13
RTS0040667,13
RTS0040668,3
RTS0040669,13
RTS0040670,17
RTS0040671,8
RTS0040672,16
RTS0040673,24
RTS0040674,17
RTS0040675,17
RTS0040676,28
RTS0040677,24
RTS0040678,44
RTS0040679,13
RTS0040680,28
RTS0040681,11
RTS0040682,12
RTS0040683,27
RTS0040684,19
RTS0040685,7
RTS0040686,21
RTS0040687,25
RTS0040688,11
RTS0040689,21
RTS0040690,10
RTS0040691,19
RTS0040692,8
RTS0040693,25
RTS0040694,9
RTS0040695,14
RTS0040696,12
RTS0040697,14
RTS0040698,13
RTS0040699,9
RTS0040700,14
RTS0040701,12
RTS0040702,12
RTS0040703,18
RTS0040704,8
RTS0040705,18
RTS0040706,16
RTS0040707,13
RTS0040708,14
RTS0040709,6
RTS0040710,12
RTS0040711,16
RTS0040712,9
RTS0040713,18
RTS0040714,18
RTS0040715,19
RTS0040716,16
RTS0040717,15
RTS0040718,18
RTS0040719,12
RTS0040720,9
RTS0040721,5
RTS0040722,6
RTS0040723,15
RTS0040724,28
RTS0040725,10
RTS0040726,8
RTS0040727,16
RTS0040728,18
RTS0040729,25
RTS0040730,22
RTS0040731,16
RTS0040732,8
RTS0040733,6
RTS0040734,13
RTS0040735,11
RTS0040736,33
RTS0040737,20
RTS0040738,20
RTS0040739,16
RTS0040740,15
RTS0040741,21
RTS0040742,9
RTS0040743,12
RTS0040744,13
RTS0040745,20
RTS0040746,12
RTS0040747,11
RTS0040748,8
RTS0040749,13
RTS0040750,14
RTS0040751,10
RTS0040752,15
RTS0040753,15
RTS0040754,11
RTS0040755,12
RTS0040756,16
RTS0040757,12
RTS0040758,9
RTS0040759,6
RTS0040760,15
RTS0040761,13
RTS0040762,20
RTS0040763,11
RTS0040764,17
RTS0040765,16
RTS0040766,14
RTS0040767,8
RTS0040768,7
RTS0040769,12
RTS0040770,12
RTS0040771,18
RTS0040772,9
RTS0040773,14
RTS0040774,42
RTS0040775,22
RTS0040776,14
RTS0040777,11
RTS0040778,6
RTS0040779,23
RTS0040780,9
RTS0040781,15
RTS0040782,42
RTS0040783,6
RTS0040784,16
RTS0040785,14
RTS0040786,5
RTS0040787,16
RTS0040788,26
RTS0040789,24
RTS0040790,27
RTS0040791,14
RTS0040792,14
RTS0040793,10
RTS0040794,10
RTS0040795,16
RTS0040796,106
RTS0040797,13
RTS0040798,11
RTS0040799,9
RTS0040800,15
RTS0040801,9
RTS0040802,15
RTS0040803,24
RTS0040804,12
RTS0040805,8
RTS0040806,11
RTS0040807,11
RTS0040808,7
RTS0040809,16
RTS0040810,9
RTS0040811,11
RTS0040812,11
RTS0040813,19
RTS0040814,21
RTS0040815,7
RTS0040816,15
RTS0040817,6
RTS0040818,28
RTS0040819,17
RTS0040820,19
RTS0040821,16
RTS0040822,33
RTS0040823,25
RTS0040824,17
RTS0040825,16
RTS0040826,20
RTS0040827,14
RTS0040828,14
RTS0040830,27
RTS0040831,9
RTS0040832,13
RTS0040833,10
RTS0040834,11
RTS0040836,31
RTS0040837,20
RTS0040838,14
RTS0040839,23
RTS0040840,18
RTS0040841,13
RTS0040842,16
RTS0040843,11
RTS0040844,7
RTS0040845,15
RTS0040846,22
RTS0040847,16
RTS0040848,10
RTS0040849,8
RTS0040850,34
RTS0040851,26
RTS0040852,9
RTS0040853,15
RTS0040854,20
RTS0040855,17
RTS0040856,16
RTS0040857,13
RTS0040858,16
RTS0040859,17
RTS0040860,8
RTS0040861,15
RTS0040862,11
RTS0040863,9
RTS0040864,11
RTS0040865,22
RTS0040866,12
RTS0040867,15
RTS0040868,14
RTS0040869,18
RTS0040870,8
RTS0040871,9
RTS0040872,13
RTS0040873,12
RTS0040874,21
RTS0040875,12
RTS0040876,15
RTS0040877,12
RTS0040878,20
RTS0040879,11
RTS0040880,32
RTS0040881,10
RTS0040882,10
RTS0040883,5
RTS0040884,25
RTS0040885,9
RTS0040886,10
RTS0040887,11
RTS0040888,15
RTS0040889,20
RTS0040890,9
RTS0040891,14
RTS0040892,38
RTS0040893,9
RTS0040894,23
RTS0040895,9
RTS0040896,23
RTS0040897,13
RTS0040898,12
RTS0040899,8
RTS0040900,11
RTS0040901,4
RTS0040902,15
RTS0040903,7
RTS0040904,16
RTS0040905,6
RTS0040906,14
RTS0040907,7
RTS0040908,7
RTS0040909,18
RTS0040910,21
RTS0040911,12
RTS0040912,7
RTS0040913,12
RTS0040914,9
RTS0040915,4
RTS0040916,11
RTS0040917,15
RTS0040918,15
RTS0040919,15
RTS0040920,20
RTS0040921,12
RTS0040922,7
RTS0040923,21
RTS0040924,12
RTS0040925,7
RTS0040926,10
RTS0040927,7
RTS0040928,6
RTS0040929,19
RTS0040930,11
RTS0040931,13
RTS0040932,14
RTS0040933,11
RTS0040934,12
RTS0040935,8
RTS0040936,14
RTS0040937,12
RTS0040938,19
RTS0040939,16
RTS0040940,19
RTS0040941,7
RTS0040942,17
RTS0040943,9
RTS0040944,35
RTS0040945,15
RTS0040946,16
RTS0040947,21
RTS0040948,9
RTS0040949,13
RTS0040950,16
RTS0040951,13
RTS0040952,9
RTS0040953,14
RTS0040954,9
RTS0040955,7
RTS0040956,9
RTS0040957,11
RTS0040958,7
RTS0040959,20
RTS0040960,19
RTS0040961,10
RTS0040962,10
RTS0040963,15
RTS0040964,16
RTS0040965,17
RTS0040966,14
RTS0040967,14
RTS0040968,16
RTS0040969,24
RTS0040970,16
RTS0040971,43
RTS0040972,17
RTS0040973,29
RTS0040974,14
RTS0040975,15
RTS0040976,19
RTS0040977,14
RTS0040978,7
RTS0040979,15
RTS0040980,20
RTS0040981,11
RTS0040982,7
RTS0040983,25
RTS0040984,10
RTS0040985,19
RTS0040986,10
RTS0040987,17
RTS0040988,18
RTS0040989,15
RTS0040990,23
RTS0040991,24
RTS0040992,15
RTS0040993,10
RTS0040994,11
RTS0040995,12
RTS0040996,8
RTS0040997,13
RTS0040998,20
RTS0040999,16
RTS0041000,13
RTS0041001,12
RTS0041002,9
RTS0041003,13
RTS0041004,14
RTS0041005,10
RTS0041006,22
RTS0041007,19
RTS0041008,8
RTS0041009,15
RTS0041010,11
RTS0041011,10
RTS0041012,7
RTS0041013,11
RTS0041014,17
RTS0041015,19
RTS0041016,17
RTS0041017,12
RTS0041018,15
RTS0041019,11
RTS0041020,12
RTS0041021,7
RTS0041022,9
RTS0041023,11
RTS0041024,22
RTS0041025,20
RTS0041026,61
RTS0041027,9
RTS0041028,23
RTS0041029,29
RTS0041030,12
RTS0041031,9
RTS0041032,13
RTS0041033,10
RTS0041034,13
RTS0041035,14
RTS0041036,19
RTS0041037,7
RTS0041038,12
RTS0041039,12
RTS0041040,14
RTS0041041,13
RTS0041042,14
RTS0041043,20
RTS0041044,11
RTS0041045,9
RTS0041046,17
RTS0041047,16
RTS0041048,11
RTS0041049,17
RTS0041050,16
RTS0041051,10
RTS0041052,12
RTS0041053,22
RTS0041054,9
RTS0041055,17
RTS0041056,9
RTS0041057,12
RTS0041058,27
RTS0041059,17
RTS0041060,12
RTS0041061,17
RTS0041062,8
RTS0041063,11
RTS0041064,9
RTS0041066,8
RTS0041067,11
RTS0041068,11
RTS0041069,10
RTS0041070,27
RTS0041071,13
RTS0041072,21
RTS0041073,20
RTS0041074,10
RTS0041075,17
RTS0041076,18
RTS0041077,19
RTS0041078,24
RTS0041079,15
RTS0041080,36
RTS0041081,30
RTS0041082,6
RTS0041083,21
RTS0041084,12
RTS0041085,9
RTS0041086,24
RTS0041087,33
RTS0041088,17
RTS0041089,15
RTS0041090,20
RTS0041091,22
RTS0041092,26
RTS0041093,10
RTS0041094,11
RTS0041095,14
RTS0041096,18
RTS0041097,19
RTS0041098,7
RTS0041099,16
RTS0041100,13
RTS0041101,11
RTS0041102,13
RTS0041103,8
RTS0041104,17
RTS0041105,18
RTS0041106,9
RTS0041107,13
RTS0041108,12
RTS0041109,31
RTS0041110,19
RTS0041111,11
RTS0041112,17
RTS0041113,16
RTS0041114,12
RTS0041115,35
RTS0041116,11
RTS0041117,16
RTS0041118,21
RTS0041119,13
RTS0041120,8
RTS0041121,20
RTS0041122,24
RTS0041123,40
RTS0041124,10
RTS0041125,19
RTS0041126,15
RTS0041127,12
RTS0041128,32
RTS0041129,20
RTS0041130,8
RTS0041131,11
RTS0041132,8
RTS0041133,11
RTS0041134,11
RTS0041135,13
RTS0041136,21
RTS0041137,11
RTS0041138,11
RTS0041139,20
RTS0041140,18
RTS0041141,17
RTS0041142,13
RTS0041143,8
RTS0041144,31
RTS0041145,17
RTS0041146,13
RTS0041147,14
RTS0041148,11
RTS0041149,21
RTS0041150,9
RTS0041151,12
RTS0041152,20
RTS0041153,10
RTS0041154,20
RTS0041155,10
RTS0041156,14
RTS0041157,10
RTS0041158,17
RTS0041159,12
RTS0041160,13
RTS0041161,23
RTS0041162,18
RTS0041163,18
RTS0041164,18
RTS0041165,16
RTS0041166,12
RTS0041167,14
RTS0041168,16
RTS0041169,25
RTS0041170,13
RTS0041171,10
RTS0041172,19
RTS0041173,12
RTS0041174,16
RTS0041175,27
RTS0041176,14
RTS0041177,21
RTS0041178,8
RTS0041179,21
RTS0041180,17
RTS0041181,9
RTS0041182,15
RTS0041183,11
RTS0041184,15
RTS0041185,11
RTS0041186,18
RTS0041187,29
RTS0041188,19
RTS0041189,33
RTS0041190,14
RTS0041191,9
RTS0041192,23
RTS0041193,14
RTS0041194,7
RTS0041195,11
RTS0041196,23
RTS0041197,19
RTS0041198,13
RTS0041199,29
RTS0041200,9
RTS0041201,11
RTS0041202,16
RTS0041203,27
RTS0041204,18
RTS0041205,14
RTS0041206,17
RTS0041207,10
RTS0041208,14
RTS0041209,14
RTS0041210,12
RTS0041211,25
RTS0041212,16
RTS0041213,22
RTS0041214,18
RTS0041215,19
RTS0041216,15
RTS0041217,18
RTS0041218,27
RTS0041219,11
RTS0041220,8
RTS0041221,18
RTS0041222,10
RTS0041223,13
RTS0041224,12
RTS0041225,19
RTS0041226,17
RTS0041227,12
RTS0041228,8
RTS0041229,19
RTS0041230,10
RTS0041231,14
RTS0041232,34
RTS0041233,14
RTS0041234,15
RTS0041235,19
RTS0041236,20
RTS0041237,7
RTS0041238,12
RTS0041239,21
RTS0041240,17
RTS0041241,46
RTS0041242,15
RTS0041243,20
RTS0041244,13
RTS0041246,19
RTS0041247,26
RTS0041248,11
RTS0041249,14
RTS0041250,20
RTS0041251,16
RTS0041252,18
RTS0041253,12
RTS0041254,12
RTS0041255,10
RTS0041256,17
RTS0041257,11
RTS0041258,12
RTS0041259,15
RTS0041260,21
RTS0041261,22
RTS0041262,22
RTS0041263,20
RTS0041265,21
RTS0041266,16
RTS0041267,11
RTS0041268,16
RTS0041269,10
RTS0041270,15
RTS0041271,8
RTS0041272,22
RTS0041273,14
RTS0041274,15
RTS0041275,10
RTS0041276,14
RTS0041277,9
RTS0041278,20
RTS0041279,13
RTS0041280,22
RTS0041281,13
RTS0041282,14
RTS0041283,15
RTS0041284,20
RTS0041285,23
RTS0041286,16
RTS0041287,16
RTS0041288,14
RTS0041289,22
RTS0041290,10
RTS0041291,16
RTS0041292,11
RTS0041293,23
RTS0041294,17
RTS0041295,11
RTS0041296,17
RTS0041297,14
RTS0041298,13
RTS0041299,16
RTS0041300,7
RTS0041301,12
RTS0041302,28
RTS0041303,14
RTS0041304,13
RTS0041305,20
RTS0041306,8
RTS0041307,10
RTS0041308,9
RTS0041309,15
RTS0041310,14
RTS0041311,24
RTS0041312,17
RTS0041313,19
RTS0041314,9
RTS0041315,15
RTS0041316,14
RTS0041317,19
RTS0041318,14
RTS0041319,15
RTS0041320,19
RTS0041321,19
RTS0041322,12
RTS0041323,15
RTS0041324,20
RTS0041325,13
RTS0041326,14
RTS0041327,19
RTS0041328,19
RTS0041329,16
RTS0041330,12
RTS0041331,6
RTS0041332,9
RTS0041333,21
RTS0041334,10
RTS0041335,17
RTS0041346,13
RTS0041347,14
RTS0041348,10
RTS0041349,15
RTS0041350,25
RTS0041351,14
RTS0041352,19
RTS0041353,12
RTS0041354,21
RTS0041355,20
RTS0041356,3
RTS0041357,16
RTS0041358,13
RTS0041359,30
RTS0041360,18
RTS0041361,17
RTS0041362,14
RTS0041363,17
RTS0041364,14
RTS0041365,16
RTS0041366,15
RTS0041367,12
RTS0041368,13
RTS0041369,15
RTS0041370,12
RTS0041371,9
RTS0041372,10
RTS0041373,7
RTS0041374,12
RTS0041375,15
RTS0041376,242
RTS0041377,10
RTS0041378,10
RTS0041379,11
RTS0041380,10
RTS0041381,13
RTS0041382,17
RTS0041383,14
RTS0041384,20
RTS0041385,15
RTS0041386,14
RTS0041387,13
RTS0041388,22
RTS0041389,13
RTS0041390,15
RTS0041391,11
RTS0041392,17
RTS0041393,14
RTS0041394,15
RTS0041395,15
RTS0041396,19
RTS0041397,18
RTS0041398,13
RTS0041399,14
RTS0041400,13
RTS0041401,9
RTS0041402,25
RTS0041403,18
RTS0041404,13
RTS0041405,25
RTS0041406,33
RTS0041407,10
RTS0041408,5
RTS0041409,11
RTS0041410,7
RTS0041411,13
RTS0041412,16
RTS0041413,17
RTS0041414,26
RTS0041415,5
RTS0041416,3
RTS0041417,6
RTS0041418,13
RTS0041419,17
RTS0041420,13
RTS0041421,13
RTS0041422,16
RTS0041423,8
RTS0041424,13
RTS0041425,15
RTS0041426,18
RTS0041427,12
RTS0041428,29
RTS0041429,27
RTS0041430,14
RTS0041431,20
RTS0041432,7
RTS0041433,11
RTS0041434,16
RTS0041435,18
RTS0041436,12
RTS0041437,13
RTS0041438,15
RTS0041439,15
RTS0041440,14
RTS0041441,12
RTS0041442,7
RTS0041443,25
RTS0041444,12
RTS0041445,8
RTS0041446,16
RTS0041447,12
RTS0041448,12
RTS0041449,15
RTS0041450,16
RTS0041451,19
RTS0041452,16
RTS0041453,16
RTS0041454,24
RTS0041455,14
RTS0041456,8
RTS0041457,10
RTS0041458,7
RTS0041459,22
RTS0041460,9
RTS0041461,17
RTS0041462,15
RTS0041463,16
RTS0041464,5
RTS0041465,17
RTS0041466,15
RTS0041467,17
RTS0041468,17
RTS0041469,4
RTS0041470,19
RTS0041471,10
RTS0041472,11
RTS0041473,11
RTS0041474,6
RTS0041475,22
RTS0041476,14
RTS0041477,7
RTS0041478,16
RTS0041479,13
RTS0041480,8
RTS0041481,6
RTS0041482,4
RTS0041483,8
RTS0041484,18
RTS0041485,12
RTS0041486,14
RTS0041487,13
RTS0041488,19
RTS0041489,23
RTS0041490,13
RTS0041491,16
RTS0041492,9
RTS0041493,10
RTS0041494,6
RTS0041495,11
RTS0041496,16
RTS0041497,15
RTS0041498,14
RTS0041499,18
RTS0041500,17
RTS0041501,12
RTS0041502,14
RTS0041503,15
RTS0041504,14
RTS0041505,8
RTS0041506,20
RTS0041507,13
RTS0041508,11
RTS0041509,17
RTS0041510,13
RTS0041511,11
RTS0041512,9
RTS0041513,21
RTS0041514,13
RTS0041515,11
RTS0041516,11
RTS0041517,15
RTS0041518,20
RTS0041519,13
RTS0041520,16
RTS0041521,5
RTS0041522,16
RTS0041523,14
RTS0041524,22
RTS0041525,15
RTS0041526,16
RTS0041527,15
RTS0041528,5
RTS0041529,13
RTS0041530,31
RTS0041531,16
RTS0041532,17
RTS0041533,7
RTS0041534,12
RTS0041535,11
RTS0041536,6
RTS0041537,12
RTS0041538,9
RTS0041540,7
RTS0041541,9
RTS0041542,19
RTS0041543,10
RTS0041544,17
RTS0041545,8
RTS0041546,13
RTS0041547,17
RTS0041548,10
RTS0041549,10
RTS0041550,14
RTS0041551,16
RTS0041552,17
RTS0041553,18
RTS0041554,11
RTS0041555,15
RTS0041556,8
RTS0041557,15
RTS0041558,14
RTS0041559,16
RTS0041560,10
RTS0041561,13
RTS0041562,25
RTS0041563,18
RTS0041564,17
RTS0041565,14
RTS0041566,17
RTS0041567,14
RTS0041568,13
RTS0041569,11
RTS0041570,11
RTS0041571,13
RTS0041572,9
RTS0041573,12
RTS0041574,12
RTS0041575,12
RTS0041576,11
RTS0041577,9
RTS0041578,7
RTS0041579,9
RTS0041580,12
RTS0041581,15
RTS0041582,12
RTS0041583,11
RTS0041584,11
RTS0041585,14
RTS0041586,14
RTS0041587,19
RTS0041588,15
RTS0041589,12
RTS0041590,3
RTS0041591,8
RTS0041592,17
RTS0041593,12
RTS0041594,15
RTS0041595,17
RTS0041596,14
RTS0041597,19
RTS0041598,19
RTS0041599,10
RTS0041600,12
RTS0041601,11
RTS0041602,16
RTS0041603,16
RTS0041604,15
RTS0041605,18
RTS0041606,9
RTS0041607,9
RTS0041608,13
RTS0041609,16
RTS0041610,14
RTS0041611,15
RTS0041612,14
RTS0041613,19
RTS0041614,13
RTS0041615,8
RTS0041616,18
RTS0041617,17
RTS0041618,12
RTS0041619,17
RTS0041620,47
RTS0041621,26
RTS0041622,7
RTS0041623,9
RTS0041624,16
RTS0041625,16
RTS0041626,12
RTS0041627,10
RTS0041628,16
RTS0041629,11
RTS0041630,8
RTS0041631,14
RTS0041632,11
RTS0041633,12
RTS0041634,15
RTS0041635,14
RTS0041636,18
RTS0041637,17
RTS0041638,5
RTS0041639,10
RTS0041640,13
RTS0041641,11
RTS0041642,17
RTS0041643,8
RTS0041644,13
RTS0041645,14
RTS0041646,20
RTS0041647,15
RTS0041648,20
RTS0041649,13
RTS0041650,13
RTS0041651,7
RTS0041652,11
RTS0041653,26
RTS0041654,8
RTS0041655,18
RTS0041656,14
RTS0041657,24
RTS0041658,20
RTS0041659,18
RTS0041660,20
RTS0041661,17
RTS0041662,21
RTS0041663,23
RTS0041664,7
RTS0041665,8
RTS0041666,22
RTS0041667,13
RTS0041668,19
RTS0041669,17
RTS0041670,18
RTS0041671,20
RTS0041672,11
RTS0041673,13
RTS0041674,13
RTS0041675,21
RTS0041676,15
RTS0041677,16
RTS0041678,10
RTS0041679,24
RTS0041680,40
RTS0041681,7
RTS0041682,35
RTS0041683,7
RTS0041684,16
RTS0041685,28
RTS0041686,14
RTS0041687,8
RTS0041688,13
RTS0041689,12
RTS0041690,13
RTS0041691,31
RTS0041692,15
RTS0041693,13
RTS0041694,12
RTS0041695,17
RTS0041696,15
RTS0041697,9
RTS0041698,16
RTS0041699,4
RTS0041700,4
RTS0041701,9
RTS0041702,10
RTS0041703,15
RTS0041704,18
RTS0041705,12
RTS0041706,10
RTS0041707,6
RTS0041708,18
RTS0041709,15
RTS0041710,9
RTS0041711,11
RTS0041712,15
RTS0041713,6
RTS0041714,13
RTS0041715,7
RTS0041716,32
RTS0041717,48
RTS0041718,16
RTS0041719,77
RTS0041720,78
RTS0041721,12
RTS0041722,9
RTS0041723,17
RTS0041724,10
RTS0041725,11
RTS0041726,11
RTS0041727,5
RTS0041728,9
RTS0041729,8
RTS0041730,18
RTS0041731,7
RTS0041732,6
RTS0041733,7
RTS0041734,11
RTS0041735,16
RTS0041736,15
RTS0041737,9
RTS0041738,28
RTS0041739,12
RTS0041740,4
RTS0041741,16
RTS0041742,14
RTS0041743,14
RTS0041744,10
RTS0041745,10
RTS0041746,25
RTS0041747,11
RTS0041748,12
RTS0041749,16
RTS0041750,23
RTS0041751,15
RTS0041752,10
RTS0041753,17
RTS0041754,9
RTS0041755,10
RTS0041756,18
RTS0041757,31
RTS0041758,13
RTS0041759,15
RTS0041760,9
RTS0041761,10
RTS0041762,13
RTS0041763,32
RTS0041764,14
RTS0041765,10
RTS0041766,10
RTS0041767,11
RTS0041768,9
RTS0041769,13
RTS0041770,33
RTS0041771,7
RTS0041772,20
RTS0041773,11
RTS0041774,23
RTS0041775,15
RTS0041776,11
RTS0041777,15
RTS0041778,16
RTS0041779,16
RTS0041780,17
RTS0041781,9
RTS0041782,9
RTS0041783,17
RTS0041784,10
RTS0041785,17
RTS0041786,5
RTS0041787,21
RTS0041788,13
RTS0041789,9
RTS0041790,14
RTS0041791,4
RTS0041793,17
RTS0041794,10
RTS0041795,25
RTS0041796,14
RTS0041797,16
RTS0041798,11
RTS0041799,14
RTS0041800,13
RTS0041801,8
RTS0041802,14
RTS0041803,13
RTS0041804,12
RTS0041805,9
RTS0041806,8
RTS0041807,12
RTS0041808,13
RTS0041809,14
RTS0041810,17
RTS0041811,29
RTS0041812,18
RTS0041813,18
RTS0041814,14
RTS0041815,17
RTS0041816,20
RTS0041817,17
RTS0041818,13
RTS0041819,13
RTS0041820,33
RTS0041821,31
RTS0041822,12
RTS0041823,10
RTS0041824,24
RTS0041825,11
RTS0041826,17
RTS0041827,14
RTS0041828,10
RTS0041829,11
RTS0041830,9
RTS0041831,11
RTS0041832,21
RTS0041833,17
RTS0041834,19
RTS0041835,8
RTS0041836,15
RTS0041837,10
RTS0041838,17
RTS0041839,22
RTS0041840,8
RTS0041841,14
RTS0041842,10
RTS0041843,12
RTS0041844,13
RTS0041845,6
RTS0041846,15
RTS0041847,9
RTS0041848,13
RTS0041849,12
RTS0041850,19
RTS0041851,9
RTS0041852,35
RTS0041853,10
RTS0041854,12
RTS0041855,16
RTS0041856,15
RTS0041857,19
RTS0041858,23
RTS0041859,11
RTS0041860,14
RTS0041861,17
RTS0041862,20
RTS0041863,8
RTS0041864,7
RTS0041865,17
RTS0041866,14
RTS0041867,11
RTS0041868,10
RTS0041869,12
RTS0041870,15
RTS0041871,17
RTS0041872,8
RTS0041873,16
RTS0041874,21
RTS0041875,14
RTS0041876,9
RTS0041877,11
RTS0041878,11
RTS0041879,16
RTS0041880,21
RTS0041881,23
RTS0041882,11
RTS0041883,21
RTS0041884,20
RTS0041885,8
RTS0041886,13
RTS0041887,13
RTS0041888,16
RTS0041889,10
RTS0041890,31
RTS0041891,23
RTS0041892,19
RTS0041893,14
RTS0041894,18
RTS0041895,13
RTS0041896,22
RTS0041897,14
RTS0041898,19
RTS0041899,11
RTS0041900,21
RTS0041901,17
RTS0041902,17
RTS0041903,17
RTS0041904,17
RTS0041905,18
RTS0041906,24
RTS0041907,10
RTS0041908,17
RTS0041909,19
RTS0041910,14
RTS0041911,12
RTS0041912,13
RTS0041913,22
RTS0041914,11
RTS0041915,21
RTS0041916,12
RTS0041917,22
RTS0041918,22
RTS0041919,11
RTS0041920,22
RTS0041922,45
RTS0041923,10
RTS0041924,17
RTS0041925,12
RTS0041926,8
RTS0041927,16
RTS0041928,25
RTS0041929,18
RTS0041930,38
RTS0041931,8
RTS0041932,14
RTS0041933,16
RTS0041934,9
RTS0041935,7
RTS0041936,11
RTS0041937,22
RTS0041938,11
RTS0041939,13
RTS0041940,14
RTS0041941,20
RTS0041942,11
RTS0041943,16
RTS0041944,40
RTS0041945,10
RTS0041946,44
RTS0041947,19
RTS0041948,13
RTS0041949,34
RTS0041950,12
RTS0041951,18
RTS0041952,19
RTS0041953,14
RTS0041954,32
RTS0041955,10
RTS0041956,16
RTS0041957,14
RTS0041958,12
RTS0041959,20
RTS0041960,7
RTS0041961,9
RTS0041962,11
RTS0041963,10
RTS0041964,30
RTS0041965,11
RTS0041966,14
RTS0041967,16
RTS0041968,13
RTS0041969,10
RTS0041971,17
RTS0041972,17
RTS0041973,8
RTS0041974,15
RTS0041975,31
RTS0041976,9
RTS0041977,18
RTS0041978,7
RTS0041979,22
RTS0041980,15
RTS0041981,10
RTS0041982,19
RTS0041983,12
RTS0041984,14
RTS0041985,11
RTS0041986,30
RTS0041987,20
RTS0041988,12
RTS0041989,12
RTS0041990,19
RTS0041991,9
RTS0041992,21
RTS0041993,16
RTS0041994,14
RTS0041995,6
RTS0041996,13
RTS0041997,14
RTS0041998,12
RTS0041999,31
RTS0042000,11
RTS0042001,23
RTS0042002,10
RTS0042003,9
RTS0042004,11
RTS0042005,13
RTS0042006,18
RTS0042007,9
RTS0042008,11
RTS0042009,15
RTS0042010,32
RTS0042011,17
RTS0042012,19
RTS0042013,11
RTS0042014,13
RTS0042015,16
RTS0042016,10
RTS0042017,11
RTS0042018,9
RTS0042019,13
RTS0042020,16
RTS0042021,15
RTS0042022,10
RTS0042023,18
RTS0042024,5
RTS0042025,16
RTS0042026,12
RTS0042027,9
RTS0042028,11
RTS0042029,8
RTS0042030,11
RTS0042031,15
RTS0042032,14
RTS0042033,15
RTS0042034,15
RTS0042035,16
RTS0042036,10
RTS0042037,12
RTS0042038,15
RTS0042039,9
RTS0042040,14
RTS0042041,8
RTS0042042,15
RTS0042043,9
RTS0042044,16
RTS0042045,17
RTS0042046,25
RTS0042047,19
RTS0042048,10
RTS0042049,14
RTS0042050,7
RTS0042051,16
RTS0042052,19
RTS0042053,15
RTS0042054,4
RTS0042055,8
RTS0042056,25
RTS0042057,10
RTS0042058,10
RTS0042059,20
RTS0042060,16
RTS0042061,30
RTS0042062,11
RTS0042063,16
RTS0042064,17
RTS0042065,21
RTS0042066,19
RTS0042067,36
RTS0042068,15
RTS0042069,13
RTS0042071,14
RTS0042072,9
RTS0042073,13
RTS0042074,18
RTS0042075,17
RTS0042076,13
RTS0042077,7
RTS0042078,7
RTS0042079,9
RTS0042080,19
RTS0042081,14
RTS0042082,12
RTS0042083,12
RTS0042084,12
RTS0042085,9
RTS0042086,7
RTS0042087,10
RTS0042088,12
RTS0042089,13
RTS0042090,9
RTS0042091,25
RTS0042092,44
RTS0042093,12
RTS0042094,12
RTS0042095,11
RTS0042096,21
RTS0042097,21
RTS0042098,23
RTS0042099,23
RTS0042100,16
RTS0042101,24
RTS0042102,17
RTS0042103,13
RTS0042104,20
RTS0042105,11
RTS0042106,11
RTS0042107,20
RTS0042108,9
RTS0042109,20
RTS0042110,13
RTS0042111,7
RTS0042112,22
RTS0042113,16
RTS0042114,7
RTS0042115,25
RTS0042116,11
RTS0042117,20
RTS0042118,13
RTS0042119,14
RTS0042120,6
RTS0042121,12
RTS0042122,13
RTS0042123,15
RTS0042124,5
RTS0042125,5
RTS0042126,17
RTS0042127,16
RTS0042128,8
RTS0042129,11
RTS0042130,13
RTS0042131,21
RTS0042132,12
RTS0042133,16
RTS0042134,18
RTS0042135,21
RTS0042136,17
RTS0042137,22
RTS0042138,12
RTS0042139,15
RTS0042140,15
RTS0042141,12
RTS0042142,11
RTS0042143,16
RTS0042144,14
RTS0042145,12
RTS0042146,15
RTS0042147,16
RTS0042148,24
RTS0042149,22
RTS0042150,23
RTS0042151,19
RTS0042152,12
RTS0042153,14
RTS0042154,15
RTS0042155,9
RTS0042156,23
RTS0042157,16
RTS0042158,16
RTS0042159,12
RTS0042160,20
RTS0042161,14
RTS0042162,14
RTS0042163,6
RTS0042164,18
RTS0042165,18
RTS0042166,17
RTS0042167,18
RTS0042168,12
RTS0042169,16
RTS0042170,21
RTS0042171,13
RTS0042172,19
RTS0042173,17
RTS0042174,12
RTS0042175,12
RTS0042176,23
RTS0042177,13
RTS0042178,36
RTS0042179,18
RTS0042180,14
RTS0042181,13
RTS0042182,13
RTS0042183,13
RTS0042184,27
RTS0042185,11
RTS0042186,14
RTS0042187,17
RTS0042188,12
RTS0042189,12
RTS0042190,20
RTS0042191,76
RTS0042192,19
RTS0042193,12
RTS0042194,27
RTS0042195,4
RTS0042196,24
RTS0042197,34
RTS0042198,11
RTS0042199,17
RTS0042200,12
RTS0042201,29
RTS0042202,14
RTS0042203,11
RTS0042204,10
RTS0042205,18
RTS0042206,6
RTS0042207,17
RTS0042208,18
RTS0042209,15
RTS0042210,12
RTS0042211,10
RTS0042212,16
RTS0042213,10
RTS0042214,11
RTS0042215,17
RTS0042216,20
RTS0042217,18
RTS0042218,11
RTS0042219,17
RTS0042220,25
RTS0042221,11
RTS0042222,14
RTS0042223,11
RTS0042224,8
RTS0042225,6
RTS0042226,16
RTS0042227,18
RTS0042228,11
RTS0042229,10
RTS0042230,28
RTS0042231,17
RTS0042232,15
RTS0042233,20
RTS0042234,18
RTS0042235,8
RTS0042236,17
RTS0042237,27
RTS0042238,23
RTS0042239,15
RTS0042240,26
RTS0042241,8
RTS0042242,9
RTS0042243,13
RTS0042244,16
RTS0042245,7
RTS0042246,14
RTS0042247,19
RTS0042248,13
RTS0042249,13
RTS0042250,18
RTS0042251,9
RTS0042252,9
RTS0042253,13
RTS0042254,12
RTS0042255,9
RTS0042256,20
RTS0042257,24
RTS0042258,9
RTS0042259,21
RTS0042260,21
RTS0042261,15
RTS0042262,8
RTS0042263,17
RTS0042264,19
RTS0042265,16
RTS0042266,13
RTS0042267,12
RTS0042268,11
RTS0042269,9
RTS0042270,12
RTS0042271,15
RTS0042272,12
RTS0042273,10
RTS0042274,11
RTS0042275,7
RTS0042276,13
RTS0042277,7
RTS0042278,12
RTS0042279,18
RTS0042280,12
RTS0042281,14
RTS0042282,18
RTS0042283,15
RTS0042284,7
RTS0042285,10
RTS0042286,4
RTS0042287,12
RTS0042288,11
RTS0042289,14
RTS0042290,18
RTS0042291,27
RTS0042292,10
RTS0042293,10
RTS0042294,18
RTS0042295,7
RTS0042296,13
RTS0042297,22
RTS0042298,10
RTS0042299,15
RTS0042300,8
RTS0042301,14
RTS0042302,10
RTS0042303,13
RTS0042304,28
RTS0042305,15
RTS0042306,12
RTS0042307,15
RTS0042308,25
RTS0042309,16
RTS0042310,7
RTS0042311,9
RTS0042312,12
RTS0042313,12
RTS0042314,6
RTS0042315,16
RTS0042316,9
RTS0042317,10
RTS0042318,8
RTS0042319,10
RTS0042320,6
RTS0042321,7
RTS0042322,17
RTS0042323,17
RTS0042324,17
RTS0042325,12
RTS0042326,16
RTS0042327,14
RTS0042328,16
RTS0042329,12
RTS0042330,27
RTS0042331,14
RTS0042332,13
RTS0042333,14
RTS0042334,10
RTS0042335,6
RTS0042336,19
RTS0042337,16
RTS0042338,17
RTS0042339,17
RTS0042340,19
RTS0042341,23
RTS0042342,13
RTS0042343,22
RTS0042344,10
RTS0042345,13
RTS0042346,20
RTS0042347,12
RTS0042348,9
RTS0042349,10
RTS0042350,8
RTS0042351,7
RTS0042352,15
RTS0042353,6
RTS0042354,23
RTS0042355,7
RTS0042356,15
RTS0042357,18
RTS0042358,12
RTS0042359,16
RTS0042360,12
RTS0042361,10
RTS0042362,9
RTS0042363,16
RTS0042364,12
RTS0042365,11
RTS0042366,12
RTS0042367,15
RTS0042368,16
RTS0042369,13
RTS0042370,12
RTS0042371,13
RTS0042372,8
RTS0042373,31
RTS0042374,5
RTS0042375,10
RTS0042376,19
RTS0042377,17
RTS0042378,16
RTS0042379,11
RTS0042380,12
RTS0042381,10
RTS0042382,17
RTS0042383,11
RTS0042384,14
RTS0042385,11
RTS0042386,11
RTS0042387,22
RTS0042388,12
RTS0042389,15
RTS0042390,13
RTS0042391,13
RTS0042392,14
RTS0042393,12
RTS0042394,16
RTS0042395,13
RTS0042396,8
RTS0042397,9
RTS0042398,12
RTS0042399,18
RTS0042400,8
RTS0042401,11
RTS0042402,22
RTS0042403,8
RTS0042404,6
RTS0042405,7
RTS0042406,21
RTS0042407,12
RTS0042408,13
RTS0042409,10
RTS0042410,18
RTS0042411,18
RTS0042412,7
RTS0042413,9
RTS0042414,11
RTS0042415,15
RTS0042416,20
RTS0042417,40
RTS0042418,33
RTS0042419,6
RTS0042420,19
RTS0042421,11
RTS0042422,23
RTS0042423,13
RTS0042424,15
RTS0042425,15
RTS0042426,13
RTS0042427,18
RTS0042428,16
RTS0042429,9
RTS0042430,10
RTS0042431,15
RTS0042432,16
RTS0042433,10
RTS0042434,13
RTS0042435,12
RTS0042436,13
RTS0042437,21
RTS0042438,18
RTS0042439,17
RTS0042440,7
RTS0042441,14
RTS0042442,6
RTS0042443,13
RTS0042444,19
RTS0042445,9
RTS0042446,13
RTS0042447,16
RTS0042448,20
RTS0042449,9
RTS0042450,17
RTS0042451,17
RTS0042452,14
RTS0042453,11
RTS0042454,11
RTS0042455,9
RTS0042456,14
RTS0042457,19
RTS0042458,15
RTS0042460,15
RTS0042461,8
RTS0042462,30
RTS0042463,9
RTS0042464,15
RTS0042465,16
RTS0042466,14
RTS0042467,7
RTS0042468,15
RTS0042469,10
RTS0042470,9
RTS0042471,24
RTS0042472,15
RTS0042473,13
RTS0042474,18
RTS0042475,26
RTS0042476,17
RTS0042477,20
RTS0042478,13
RTS0042479,17
RTS0042480,25
RTS0042481,16
RTS0042482,8
RTS0042483,11
RTS0042484,16
RTS0042485,19
RTS0042486,8
RTS0042487,9
RTS0042488,11
RTS0042489,18
RTS0042490,21
RTS0042491,8
RTS0042492,11
RTS0042493,13
RTS0042494,9
RTS0042495,13
RTS0042496,20
RTS0042497,13
RTS0042498,16
RTS0042499,15
RTS0042500,14
RTS0042501,13
RTS0042502,12
RTS0042503,15
RTS0042504,6
RTS0042505,16
RTS0042506,14
RTS0042507,9
RTS0042508,12
RTS0042509,19
RTS0042510,5
RTS0042515,10
RTS0042522,12
RTS0042526,9
RTS0042527,17
RTS0042528,6
RTS0042529,15
RTS0042530,9
RTS0042531,5
RTS0042532,10
RTS0042533,8
RTS0042534,8
RTS0042535,16
RTS0042536,16
RTS0042537,18
RTS0042538,15
RTS0042539,12
RTS0042540,11
RTS0042541,17
RTS0042542,16
RTS0042543,18
RTS0042544,24
RTS0042545,11
RTS0042546,11
RTS0042547,14
RTS0042548,9
RTS0042549,20
RTS0042550,7
RTS0042551,55
RTS0042552,6
RTS0042553,12
RTS0042554,16
RTS0042555,10
RTS0042556,19
RTS0042557,9
RTS0042558,9
RTS0042559,18
RTS0042560,13
RTS0042561,6
RTS0042562,10
RTS0042563,20
RTS0042564,8
RTS0042565,14
RTS0042566,19
RTS0042567,8
RTS0042568,16
RTS0042569,19
RTS0042570,12
RTS0042571,36
RTS0042572,33
RTS0042573,14
RTS0042574,21
RTS0042575,17
RTS0042576,9
RTS0042577,40
RTS0042578,15
RTS0042579,15
RTS0042580,14
RTS0042581,32
RTS0042582,12
RTS0042583,171
RTS0042584,18
RTS0042585,12
RTS0042586,14
RTS0042587,8
RTS0042588,23
RTS0042589,14
RTS0042590,13
RTS0042591,18
RTS0042592,29
RTS0042593,19
RTS0042594,10
RTS0042595,7
RTS0042596,15
RTS0042597,17
RTS0042598,14
RTS0042599,23
RTS0042600,11
RTS0042601,12
RTS0042602,8
RTS0042603,30
RTS0042604,43
RTS0042605,19
RTS0042606,16
RTS0042607,16
RTS0042608,10
RTS0042609,16
RTS0042610,17
RTS0042611,8
RTS0042612,14
RTS0042613,10
RTS0042614,14
RTS0042615,15
RTS0042616,11
RTS0042617,11
RTS0042618,22
RTS0042619,8
RTS0042620,14
RTS0042621,3
RTS0042622,20
RTS0042623,17
RTS0042624,11
RTS0042625,14
RTS0042626,20
RTS0042627,69
RTS0042628,6
RTS0042629,17
RTS0042630,10
RTS0042631,9
RTS0042633,18
RTS0042634,21
RTS0042635,11
RTS0042636,17
RTS0042637,10
RTS0042638,13
RTS0042639,15
RTS0042640,16
RTS0042641,13
RTS0042642,9
RTS0042643,5
RTS0042644,9
RTS0042645,14
RTS0042646,8
RTS0042647,10
RTS0042648,14
RTS0042649,9
RTS0042650,8
RTS0042651,10
RTS0042652,12
RTS0042653,13
RTS0042654,10
RTS0042655,17
RTS0042656,18
RTS0042657,11
RTS0042658,17
RTS0042659,5
RTS0042660,18
RTS0042661,12
RTS0042662,10
RTS0042663,11
RTS0042664,6
RTS0042665,11
RTS0042666,11
RTS0042667,15
RTS0042668,18
RTS0042669,7
RTS0042670,21
RTS0042671,18
RTS0042672,12
RTS0042673,13
RTS0042674,13
RTS0042675,11
RTS0042676,11
RTS0042678,9
RTS0042679,15
RTS0042680,11
RTS0042681,22
RTS0042682,20
RTS0042683,14
RTS0042684,14
RTS0042685,26
RTS0042686,25
RTS0042687,18
RTS0042688,20
RTS0042689,4
RTS0042690,10
RTS0042691,18
RTS0042692,11
RTS0042693,10
RTS0042694,1
RTS0042695,10
RTS0042696,17
RTS0042697,14
RTS0042698,9
RTS0042699,19
RTS0042700,8
RTS0042701,14
RTS0042702,16
RTS0042703,16
RTS0042704,26
RTS0042705,12
RTS0042706,7
RTS0042707,13
RTS0042708,11
RTS0042709,18
RTS0042710,16
RTS0042711,15
RTS0042712,20
RTS0042713,14
RTS0042714,11
RTS0042715,9
RTS0042716,10
RTS0042717,8
RTS0042718,9
RTS0042719,11
RTS0042720,16
RTS0042721,15
RTS0042722,19
RTS0042723,22
RTS0042724,15
RTS0042725,14
RTS0042726,14
RTS0042727,8
RTS0042728,15
RTS0042729,19
RTS0042730,12
RTS0042731,9
RTS0042732,12
RTS0042733,7
RTS0042734,14
RTS0042735,15
RTS0042736,17
RTS0042737,22
RTS0042738,10
RTS0042739,14
RTS0042740,15
RTS0042741,22
RTS0042742,18
RTS0042743,5
RTS0042744,8
RTS0042745,15
RTS0042746,13
RTS0042747,7
RTS0042748,13
RTS0042749,11
RTS0042750,18
RTS0042751,8
RTS0042752,6
RTS0042753,24
RTS0042754,7
RTS0042755,18
RTS0042756,15
RTS0042757,21
RTS0042758,7
RTS0042759,10
RTS0042760,15
RTS0042761,18
RTS0042762,6
RTS0042763,11
RTS0042764,13
RTS0042765,10
RTS0042766,34
RTS0042767,16
RTS0042768,14
RTS0042769,23
RTS0042770,8
RTS0042771,16
RTS0042772,16
RTS0042773,27
RTS0042774,34
RTS0042775,8
RTS0042776,21
RTS0042777,44
RTS0042778,19
RTS0042779,19
RTS0042780,20
RTS0042781,28
RTS0042782,12
RTS0042783,22
RTS0042784,11
RTS0042785,8
RTS0042786,12
RTS0042787,11
RTS0042788,13
RTS0042789,16
RTS0042790,16
RTS0042791,38
RTS0042792,11
RTS0042793,13
RTS0042794,38
RTS0042795,18
RTS0042796,21
RTS0042797,23
RTS0042798,18
RTS0042799,32
RTS0042800,20
RTS0042801,67
RTS0042802,24
RTS0042803,16
RTS0042804,12
RTS0042805,15
RTS0042806,17
RTS0042807,13
RTS0042808,12
RTS0042809,25
RTS0042810,7
RTS0042811,17
RTS0042812,12
RTS0042813,21
RTS0042814,14
RTS0042815,21
RTS0042816,13
RTS0042817,23
RTS0042818,18
RTS0042819,19
RTS0042820,17
RTS0042821,14
RTS0042822,7
RTS0042823,11
RTS0042824,27
RTS0042825,27
RTS0042826,24
RTS0042827,19
RTS0042828,7
RTS0042829,21
RTS0042830,11
RTS0042831,44
RTS0042832,21
RTS0042833,16
RTS0042834,19
RTS0042835,16
RTS0042836,25
RTS0042837,19
RTS0042838,25
RTS0042839,15
RTS0042840,18
RTS0042841,17
RTS0042842,13
RTS0042843,14
RTS0042844,16
RTS0042845,68
RTS0042846,15
RTS0042847,18
RTS0042848,17
RTS0042849,10
RTS0042850,20
RTS0042851,20
RTS0042852,13
RTS0042853,19
RTS0042854,25
RTS0042855,8
RTS0042856,13
RTS0042857,17
RTS0042858,18
RTS0042859,14
RTS0042860,22
RTS0042861,17
RTS0042862,8
RTS0042863,14
RTS0042864,13
RTS0042865,13
RTS0042866,11
RTS0042867,12
RTS0042868,15
RTS0042869,24
RTS0042870,7
RTS0042871,14
RTS0042872,8
RTS0042873,15
RTS0042874,13
RTS0042875,22
RTS0042876,24
RTS0042877,11
RTS0042878,9
RTS0042879,10
RTS0042880,20
RTS0042881,18
RTS0042882,16
RTS0042883,13
RTS0042884,16
RTS0042885,24
RTS0042886,14
RTS0042887,17
RTS0042888,15
RTS0042889,12
RTS0042890,5
RTS0042891,10
RTS0042892,26
RTS0042893,48
RTS0042894,13
RTS0042895,13
RTS0042896,13
RTS0042897,26
RTS0042898,5
RTS0042899,23
RTS0042900,13
RTS0042901,11
RTS0042902,12
RTS0042903,8
RTS0042904,15
RTS0042905,16
RTS0042906,19
RTS0042907,20
RTS0042908,17
RTS0042909,24
RTS0042910,17
RTS0042911,9
RTS0042912,15
RTS0042913,13
RTS0042914,16
RTS0042915,15
RTS0042916,16
RTS0042917,21
RTS0042918,12
RTS0042919,19
RTS0042920,16
RTS0042921,28
RTS0042922,15
RTS0042923,11
RTS0042924,19
RTS0042925,13
RTS0042926,26
RTS0042927,17
RTS0042928,20
RTS0042929,21
RTS0042930,14
RTS0042931,14
RTS0042932,12
RTS0042933,9
RTS0042934,15
RTS0042935,17
RTS0042936,9
RTS0042937,11
RTS0042938,51
RTS0042939,19
RTS0042940,19
RTS0042941,15
RTS0042942,10
RTS0042943,14
RTS0042944,10
RTS0042945,29
RTS0042946,25
RTS0042947,27
RTS0042948,15
RTS0042949,13
RTS0042950,14
RTS0042951,16
RTS0042952,13
RTS0042953,18
RTS0042954,14
RTS0042955,23
RTS0042956,15
RTS0042957,11
RTS0042958,14
RTS0042959,18
RTS0042960,16
RTS0042961,18
RTS0042962,18
RTS0042963,9
RTS0042964,21
RTS0042965,13
RTS0042966,12
RTS0042967,20
RTS0042968,14
RTS0042969,12
RTS0042970,12
RTS0042971,21
RTS0042972,12
RTS0042973,9
RTS0042974,23
RTS0042975,13
RTS0042976,14
RTS0042977,19
RTS0042978,13
RTS0042979,10
RTS0042980,7
RTS0042981,9
RTS0042982,22
RTS0042983,13
RTS0042984,14
RTS0042985,11
RTS0042986,27
RTS0042987,8
RTS0042988,17
RTS0042989,9
RTS0042990,11
RTS0042991,12
RTS0042992,16
RTS0042993,11
RTS0042994,9
RTS0042995,20
RTS0042996,14
RTS0042997,14
RTS0042998,12
RTS0042999,14
RTS0043000,12
RTS0043001,9
RTS0043002,16
RTS0043003,12
RTS0043004,6
RTS0043005,12
RTS0043006,19
RTS0043007,22
RTS0043008,13
RTS0043009,14
RTS0043010,16
RTS0043011,12
RTS0043012,17
RTS0043013,9
RTS0043014,19
RTS0043015,14
RTS0043016,22
RTS0043017,14
RTS0043018,16
RTS0043019,17
RTS0043020,19
RTS0043021,21
RTS0043022,13
RTS0043023,19
RTS0043024,5
RTS0043025,19
RTS0043026,16
RTS0043027,25
RTS0043028,18
RTS0043029,12
RTS0043030,22
RTS0043031,19
RTS0043032,18
RTS0043033,17
RTS0043034,13
RTS0043035,21
RTS0043036,25
RTS0043037,11
RTS0043038,23
RTS0043039,14
RTS0043040,15
RTS0043041,14
RTS0043042,14
RTS0043043,18
RTS0043044,3
RTS0043045,19
RTS0043046,9
RTS0043047,14
RTS0043048,22
RTS0043049,14
RTS0043050,11
RTS0043051,16
RTS0043052,14
RTS0043053,11
RTS0043054,9
RTS0043055,11
RTS0043056,23
RTS0043057,11
RTS0043058,25
RTS0043059,12
RTS0043060,17
RTS0043061,28
RTS0043062,11
RTS0043063,15
RTS0043064,16
RTS0043065,16
RTS0043066,13
RTS0043067,20
RTS0043068,9
RTS0043069,15
RTS0043070,17
RTS0043071,8
RTS0043072,7
RTS0043073,11
RTS0043074,29
RTS0043075,24
RTS0043076,13
RTS0043077,12
RTS0043078,14
RTS0043079,10
RTS0043080,18
RTS0043081,7
RTS0043082,15
RTS0043083,15
RTS0043084,21
RTS0043085,11
RTS0043086,18
RTS0043087,9
RTS0043088,10
RTS0043089,15
RTS0043090,25
RTS0043091,8
RTS0043092,15
RTS0043093,18
RTS0043094,42
RTS0043095,18
RTS0043096,16
RTS0043097,8
RTS0043098,16
RTS0043099,25
RTS0043100,21
RTS0043101,22
RTS0043102,13
RTS0043103,14
RTS0043104,23
RTS0043105,8
RTS0043106,24
RTS0043107,8
RTS0043108,12
RTS0043109,11
RTS0043110,15
RTS0043111,11
RTS0043112,14
RTS0043113,19
RTS0043114,12
RTS0043115,17
RTS0043116,24
RTS0043117,5
RTS0043118,10
RTS0043119,15
RTS0043120,12
RTS0043121,13
RTS0043122,16
RTS0043123,14
RTS0043124,11
RTS0043125,9
RTS0043126,21
RTS0043127,15
RTS0043128,10
RTS0043129,16
RTS0043130,27
RTS0043131,9
RTS0043132,17
RTS0043133,11
RTS0043134,5
RTS0043135,11
RTS0043136,16
RTS0043137,12
RTS0043138,25
RTS0043139,13
RTS0043140,15
RTS0043141,9
RTS0043142,19
RTS0043143,14
RTS0043144,10
RTS0043145,8
RTS0043146,12
RTS0043147,24
RTS0043148,19
RTS0043149,9
RTS0043150,5
RTS0043151,10
RTS0043152,38
RTS0043153,18
RTS0043154,11
RTS0043155,19
RTS0043156,6
RTS0043157,58
RTS0043159,22
RTS0043160,22
RTS0043161,10
RTS0043162,15
RTS0043163,11
RTS0043164,12
RTS0043165,31
RTS0043167,9
RTS0043168,29
RTS0043169,10
RTS0043170,9
RTS0043171,14
RTS0043172,18
RTS0043173,10
RTS0043174,16
RTS0043175,19
RTS0043176,14
RTS0043177,12
RTS0043178,19
RTS0043179,15
RTS0043180,10
RTS0043181,21
RTS0043182,32
RTS0043183,9
RTS0043184,9
RTS0043185,13
RTS0043186,23
RTS0043187,13
RTS0043188,14
RTS0043189,21
RTS0043190,10
RTS0043191,14
RTS0043192,13
RTS0043193,11
RTS0043194,15
RTS0043195,11
RTS0043196,76
RTS0043197,31
RTS0043198,27
RTS0043199,27
RTS0043200,12
RTS0043201,13
RTS0043202,16
RTS0043203,11
RTS0043204,17
RTS0043205,26
RTS0043206,22
RTS0043207,13
RTS0043208,17
RTS0043209,17
RTS0043210,14
RTS0043211,13
RTS0043212,13
RTS0043213,8
RTS0043214,14
RTS0043215,13
RTS0043216,26
RTS0043217,27
RTS0043218,16
RTS0043219,12
RTS0043220,18
RTS0043221,10
RTS0043222,20
RTS0043223,16
RTS0043224,11
RTS0043225,13
RTS0043226,12
RTS0043227,15
RTS0043228,28
RTS0043229,23
RTS0043230,18
RTS0043231,24
RTS0043232,13
RTS0043233,15
RTS0043234,10
RTS0043235,19
RTS0043236,13
RTS0043237,14
RTS0043238,13
RTS0043239,21
RTS0043240,11
RTS0043241,17
RTS0043242,19
RTS0043243,23
RTS0043244,20
RTS0043245,19
RTS0043246,11
RTS0043247,12
RTS0043248,9
RTS0043249,18
RTS0043250,18
RTS0043251,29
RTS0043252,29
RTS0043253,15
RTS0043254,27
RTS0043255,16
RTS0043256,24
RTS0043257,15
RTS0043258,6
RTS0043259,20
RTS0043260,11
RTS0043261,18
RTS0043262,14
RTS0043263,10
RTS0043264,9
RTS0043265,13
RTS0043266,23
RTS0043267,36
RTS0043268,9
RTS0043269,17
RTS0043270,26
RTS0043271,13
RTS0043272,13
RTS0043273,19
RTS0043274,18
RTS0043275,12
RTS0043276,12
RTS0043277,11
RTS0043278,11
RTS0043279,14
RTS0043280,13
RTS0043281,15
RTS0043282,16
RTS0043283,13
RTS0043284,16
RTS0043285,14
RTS0043286,19
RTS0043287,22
RTS0043288,22
RTS0043289,16
RTS0043290,11
RTS0043291,30
RTS0043292,17
RTS0043293,23
RTS0043294,18
RTS0043295,11
RTS0043296,16
RTS0043297,11
RTS0043299,14
RTS0043300,36
RTS0043301,14
RTS0043302,13
RTS0043303,11
RTS0043304,17
RTS0043305,15
RTS0043306,18
RTS0043307,8
RTS0043308,20
RTS0043309,16
RTS0043310,18
RTS0043311,15
RTS0043312,11
RTS0043313,17
RTS0043314,13
RTS0043315,11
RTS0043316,22
RTS0043317,15
RTS0043318,16
RTS0043319,11
RTS0043320,17
RTS0043321,18
RTS0043322,9
RTS0043323,11
RTS0043324,5
RTS0043325,18
RTS0043326,21
RTS0043327,9
RTS0043328,14
RTS0043329,7
RTS0043330,19
RTS0043331,13
RTS0043332,16
RTS0043333,13
RTS0043334,4
RTS0043335,13
RTS0043336,22
RTS0043337,15
RTS0043338,27
RTS0043339,16
RTS0043340,11
RTS0043341,14
RTS0043342,21
RTS0043343,12
RTS0043344,22
RTS0043345,11
RTS0043346,13
RTS0043347,26
RTS0043348,14
RTS0043349,15
RTS0043350,43
RTS0043351,9
RTS0043352,14
RTS0043353,15
RTS0043354,14
RTS0043355,19
RTS0043356,18
RTS0043357,12
RTS0043358,15
RTS0043359,12
RTS0043360,12
RTS0043361,20
RTS0043362,12
RTS0043363,19
RTS0043364,17
RTS0043365,17
RTS0043366,19
RTS0043367,14
RTS0043368,25
RTS0043369,14
RTS0043370,12
RTS0043371,15
RTS0043372,19
RTS0043373,14
RTS0043374,14
RTS0043375,18
RTS0043376,22
RTS0043377,22
RTS0043378,19
RTS0043379,20
RTS0043380,24
RTS0043381,14
RTS0043382,17
RTS0043383,18
RTS0043384,10
RTS0043385,16
RTS0043386,8
RTS0043387,21
RTS0043388,7
RTS0043389,26
RTS0043390,14
RTS0043391,17
RTS0043392,17
RTS0043393,16
RTS0043394,23
RTS0043395,8
RTS0043396,22
RTS0043397,12
RTS0043398,20
RTS0043399,18
RTS0043400,14
RTS0043401,32
RTS0043402,25
RTS0043403,18
RTS0043404,15
RTS0043405,13
RTS0043406,14
RTS0043407,15
RTS0043408,13
RTS0043409,15
RTS0043410,12
RTS0043411,7
RTS0043412,13
RTS0043413,14
RTS0043414,16
RTS0043415,16
RTS0043416,15
RTS0043417,9
RTS0043418,20
RTS0043419,14
RTS0043420,14
RTS0043421,37
RTS0043422,14
RTS0043423,8
RTS0043424,30
RTS0043425,20
RTS0043426,21
RTS0043427,8
RTS0043428,8
RTS0043429,24
RTS0043430,16
RTS0043431,14
RTS0043432,12
RTS0043433,15
RTS0043434,13
RTS0043435,23
RTS0043436,13
RTS0043437,20
RTS0043438,10
RTS0043439,45
RTS0043440,16
RTS0043441,11
RTS0043442,8
RTS0043443,15
RTS0043444,11
RTS0043445,13
RTS0043446,12
RTS0043447,12
RTS0043448,9
RTS0043449,17
RTS0043450,14
RTS0043451,9
RTS0043452,24
RTS0043453,14
RTS0043454,14
RTS0043455,9
RTS0043456,16
RTS0043457,13
RTS0043458,15
RTS0043459,10
RTS0043460,8
RTS0043461,14
RTS0043462,11
RTS0043463,15
RTS0043464,20
RTS0043465,28
RTS0043466,21
RTS0043467,19
RTS0043468,12
RTS0043469,11
RTS0043470,12
RTS0043471,9
RTS0043472,29
RTS0043473,14
RTS0043474,22
RTS0043475,17
RTS0043476,9
RTS0043477,16
RTS0043478,17
RTS0043479,14
RTS0043480,13
RTS0043481,23
RTS0043482,37
RTS0043483,18
RTS0043484,15
RTS0043485,10
RTS0043486,15
RTS0043487,12
RTS0043488,8
RTS0043489,13
RTS0043490,16
RTS0043491,20
RTS0043492,15
RTS0043493,10
RTS0043494,22
RTS0043495,19
RTS0043496,13
RTS0043497,20
RTS0043498,11
RTS0043499,23
RTS0043500,20
RTS0043501,9
RTS0043502,16
RTS0043503,9
RTS0043504,20
RTS0043505,18
RTS0043506,15
RTS0043507,9
RTS0043508,14
RTS0043509,18
RTS0043510,15
RTS0043511,21
RTS0043512,18
RTS0043513,10
RTS0043514,15
RTS0043515,20
RTS0043516,12
RTS0043517,14
RTS0043518,18
RTS0043519,15
RTS0043520,15
RTS0043521,8
RTS0043522,8
RTS0043523,34
RTS0043524,8
RTS0043525,14
RTS0043526,16
RTS0043527,16
RTS0043528,13
RTS0043529,12
RTS0043530,6
RTS0043531,17
RTS0043532,12
RTS0043533,15
RTS0043534,28
RTS0043535,18
RTS0043536,14
RTS0043537,14
RTS0043538,13
RTS0043539,23
RTS0043540,14
RTS0043541,26
RTS0043542,15
RTS0043543,20
RTS0043544,16
RTS0043545,12
RTS0043546,15
RTS0043547,13
RTS0043548,15
RTS0043549,10
RTS0043550,16
RTS0043551,13
RTS0043552,9
RTS0043553,15
RTS0043554,14
RTS0043555,9
RTS0043556,18
RTS0043557,12
RTS0043558,17
RTS0043559,18
RTS0043560,12
RTS0043561,6
RTS0043562,28
RTS0043563,11
RTS0043564,11
RTS0043565,13
RTS0043566,15
RTS0043567,17
RTS0043568,8
RTS0043569,14
RTS0043570,8
RTS0043571,25
RTS0043572,10
RTS0043573,15
RTS0043574,11
RTS0043575,8
RTS0043576,11
RTS0043577,22
RTS0043578,8
RTS0043579,14
RTS0043580,15
RTS0043581,12
RTS0043582,20
RTS0043583,16
RTS0043584,21
RTS0043585,11
RTS0043586,11
RTS0043587,23
RTS0043588,9
RTS0043589,10
RTS0043590,10
RTS0043591,13
RTS0043592,16
RTS0043593,14
RTS0043594,10
RTS0043595,9
RTS0043596,14
RTS0043597,22
RTS0043598,16
RTS0043599,18
RTS0043600,11
RTS0043601,10
RTS0043602,15
RTS0043603,12
RTS0043604,8
RTS0043605,6
RTS0043606,12
RTS0043607,17
RTS0043608,20
RTS0043609,9
RTS0043610,19
RTS0043611,13
RTS0043612,12
RTS0043613,12
RTS0043614,9
RTS0043615,12
RTS0043616,18
RTS0043617,9
RTS0043618,14
RTS0043619,10
RTS0043620,8
RTS0043621,12
RTS0043622,12
RTS0043623,12
RTS0043624,15
RTS0043625,4
RTS0043626,15
RTS0043627,19
RTS0043628,14
RTS0043629,19
RTS0043630,8
RTS0043631,7
RTS0043632,13
RTS0043633,15
RTS0043634,10
RTS0043635,14
RTS0043636,8
RTS0043637,23
RTS0043638,19
RTS0043639,14
RTS0043640,19
RTS0043641,60
RTS0043642,20
RTS0043643,23
RTS0043644,51
RTS0043645,22
RTS0043646,14
RTS0043647,10
RTS0043648,10
RTS0043649,11
RTS0043650,14
RTS0043651,8
RTS0043652,11
RTS0043653,13
RTS0043654,9
RTS0043655,10
RTS0043656,13
RTS0043657,11
RTS0043658,44
RTS0043659,27
RTS0043660,12
RTS0043661,10
RTS0043663,14
RTS0043664,5
RTS0043665,9
RTS0043666,12
RTS0043667,26
RTS0043668,8
RTS0043669,11
RTS0043670,6
RTS0043671,19
RTS0043672,15
RTS0043673,12
RTS0043674,13
RTS0043675,15
RTS0043676,15
RTS0043677,21
RTS0043678,8
RTS0043679,15
RTS0043680,10
RTS0043681,22
RTS0043682,15
RTS0043683,10
RTS0043684,15
RTS0043685,9
RTS0043686,8
RTS0043687,19
RTS0043688,10
RTS0043689,12
RTS0043690,10
RTS0043691,30
RTS0043692,7
RTS0043693,23
RTS0043694,14
RTS0043695,22
RTS0043696,13
RTS0043697,12
RTS0043698,13
RTS0043699,21
RTS0043700,18
RTS0043701,14
RTS0043702,22
RTS0043703,12
RTS0043704,13
RTS0043705,11
RTS0043706,20
RTS0043707,15
RTS0043708,15
RTS0043709,12
RTS0043710,11
RTS0043711,19
RTS0043712,16
RTS0043713,8
RTS0043714,13
RTS0043715,6
RTS0043716,16
RTS0043717,10
RTS0043718,19
RTS0043719,23
RTS0043720,5
RTS0043721,15
RTS0043722,19
RTS0043723,20
RTS0043724,15
RTS0043725,10
RTS0043726,11
RTS0043727,11
RTS0043728,12
RTS0043729,6
RTS0043730,12
RTS0043731,10
RTS0043732,27
RTS0043733,15
RTS0043734,26
RTS0043735,7
RTS0043736,21
RTS0043737,18
RTS0043738,15
RTS0043739,13
RTS0043740,15
RTS0043741,8
RTS0043742,18
RTS0043743,15
RTS0043744,23
RTS0043745,15
RTS0043746,8
RTS0043747,10
RTS0043748,9
RTS0043749,9
RTS0043750,11
RTS0043751,18
RTS0043752,12
RTS0043753,11
RTS0043754,6
RTS0043755,55
RTS0043756,19
RTS0043757,12
RTS0043758,16
RTS0043759,9
RTS0043760,9
RTS0043761,43
RTS0043762,11
RTS0043763,11
RTS0043764,10
RTS0043765,22
RTS0043766,14
RTS0043767,9
RTS0043768,19
RTS0043769,6
RTS0043770,14
RTS0043771,14
RTS0043772,19
RTS0043773,13
RTS0043774,12
RTS0043775,10
RTS0043776,10
RTS0043777,11
RTS0043778,18
RTS0043779,9
RTS0043780,16
RTS0043781,14
RTS0043782,15
RTS0043783,10
RTS0043784,14
RTS0043785,11
RTS0043786,38
RTS0043787,12
RTS0043788,23
RTS0043789,27
RTS0043790,9
RTS0043791,18
RTS0043792,31
RTS0043793,7
RTS0043794,12
RTS0043795,13
RTS0043796,14
RTS0043797,17
RTS0043798,18
RTS0043799,10
RTS0043800,13
RTS0043801,17
RTS0043802,11
RTS0043803,14
RTS0043804,16
RTS0043805,20
RTS0043806,12
RTS0043807,6
RTS0043808,32
RTS0043809,11
RTS0043810,7
RTS0043811,20
RTS0043812,15
RTS0043813,20
RTS0043814,10
RTS0043815,12
RTS0043816,21
RTS0043817,13
RTS0043818,12
RTS0043819,10
RTS0043820,78
RTS0043821,36
RTS0043822,14
RTS0043823,22
RTS0043824,17
RTS0043825,9
RTS0043826,5
RTS0043827,10
RTS0043828,14
RTS0043829,9
RTS0043830,11
RTS0043831,17
RTS0043832,13
RTS0043833,37
RTS0043834,16
RTS0043835,21
RTS0043836,8
RTS0043837,9
RTS0043838,9
RTS0043839,12
RTS0043840,13
RTS0043841,11
RTS0043842,8
RTS0043843,10
RTS0043844,12
RTS0043845,9
RTS0043846,9
RTS0043847,12
RTS0043848,13
RTS0043849,24
RTS0043850,22
RTS0043851,18
RTS0043852,19
RTS0043853,58
RTS0043854,22
RTS0043856,16
RTS0043857,11
RTS0043858,19
RTS0043859,14
RTS0043860,19
RTS0043861,21
RTS0043862,48
RTS0043863,23
RTS0043864,18
RTS0043865,13
RTS0043866,17
RTS0043867,16
RTS0043868,15
RTS0043869,14
RTS0043870,6
RTS0043871,14
RTS0043872,9
RTS0043873,17
RTS0043874,20
RTS0043875,12
RTS0043876,21
RTS0043877,14
RTS0043878,12
RTS0043879,18
RTS0043880,16
RTS0043881,17
RTS0043882,16
RTS0043883,25
RTS0043884,24
RTS0043885,13
RTS0043886,18
RTS0043887,7
RTS0043888,14
RTS0043889,17
RTS0043890,19
RTS0043891,10
RTS0043892,14
RTS0043893,13
RTS0043894,24
RTS0043895,15
RTS0043896,19
RTS0043897,32
RTS0043898,10
RTS0043899,18
RTS0043900,12
RTS0043901,11
RTS0043902,16
RTS0043903,16
RTS0043904,18
RTS0043905,11
RTS0043906,15
RTS0043907,18
RTS0043908,7
RTS0043909,16
RTS0043910,15
RTS0043911,12
RTS0043912,22
RTS0043913,9
RTS0043914,20
RTS0043915,17
RTS0043916,12
RTS0043917,17
RTS0043918,7
RTS0043919,16
RTS0043920,37
RTS0043921,23
RTS0043922,17
RTS0043923,13
RTS0043924,17
RTS0043925,8
RTS0043926,16
RTS0043927,13
RTS0043928,9
RTS0043929,14
RTS0043930,5
RTS0043931,12
RTS0043932,16
RTS0043933,9
RTS0043934,6
RTS0043935,10
RTS0043936,5
RTS0043937,10
RTS0043938,9
RTS0043939,11
RTS0043940,16
RTS0043941,9
RTS0043942,20
RTS0043943,15
RTS0043944,6
RTS0043945,15
RTS0043946,15
RTS0043947,24
RTS0043948,15
RTS0043949,16
RTS0043950,23
RTS0043951,17
RTS0043952,30
RTS0043953,17
RTS0043954,12
RTS0043955,17
RTS0043956,20
RTS0043957,9
RTS0043958,16
RTS0043959,9
RTS0043960,20
RTS0043961,11
RTS0043962,14
RTS0043963,10
RTS0043964,15
RTS0043965,11
RTS0043966,11
RTS0043967,15
RTS0043968,12
RTS0043969,22
RTS0043970,18
RTS0043971,17
RTS0043972,21
RTS0043973,14
RTS0043974,18
RTS0043975,13
RTS0043976,10
RTS0043977,14
RTS0043978,14
RTS0043979,9
RTS0043980,11
RTS0043981,14
RTS0043982,16
RTS0043983,12
RTS0043984,13
RTS0043985,18
RTS0043986,11
RTS0043987,30
RTS0043988,18
RTS0043989,7
RTS0043990,13
RTS0043991,13
RTS0043992,14
RTS0043993,14
RTS0043994,12
RTS0043996,17
RTS0043997,6
RTS0043998,8
RTS0043999,8
RTS0044000,10
RTS0044001,13
RTS0044002,12
RTS0044003,11
RTS0044004,14
RTS0044005,12
RTS0044006,15
RTS0044007,23
RTS0044008,13
RTS0044009,14
RTS0044010,16
RTS0044011,15
RTS0044012,10
RTS0044013,15
RTS0044014,15
RTS0044015,14
RTS0044016,14
RTS0044017,16
RTS0044018,14
RTS0044019,17
RTS0044020,32
RTS0044021,12
RTS0044022,20
RTS0044023,17
RTS0044024,12
RTS0044025,24
RTS0044026,18
RTS0044027,8
RTS0044028,9
RTS0044029,15
RTS0044030,9
RTS0044031,15
RTS0044032,11
RTS0044033,15
RTS0044034,13
RTS0044035,11
RTS0044036,17
RTS0044037,12
RTS0044038,10
RTS0044039,12
RTS0044040,12
RTS0044041,14
RTS0044042,10
RTS0044043,18
RTS0044044,38
RTS0044045,10
RTS0044046,22
RTS0044047,20
RTS0044048,16
RTS0044049,14
RTS0044050,15
RTS0044051,8
RTS0044052,21
RTS0044053,15
RTS0044054,17
RTS0044055,17
RTS0044056,33
RTS0044057,13
RTS0044058,21
RTS0044059,13
RTS0044060,21
RTS0044061,18
RTS0044062,10
RTS0044063,14
RTS0044064,15
RTS0044065,23
RTS0044067,27
RTS0044068,13
RTS0044069,20
RTS0044070,17
RTS0044071,18
RTS0044072,21
RTS0044073,22
RTS0044074,15
RTS0044075,13
RTS0044076,19
RTS0044077,21
RTS0044078,14
RTS0044079,17
RTS0044080,15
RTS0044081,17
RTS0044082,11
RTS0044083,23
RTS0044084,7
RTS0044085,12
RTS0044086,13
RTS0044087,9
RTS0044088,6
RTS0044089,14
RTS0044090,8
RTS0044091,19
RTS0044092,19
RTS0044093,13
RTS0044094,19
RTS0044095,11
RTS0044096,10
RTS0044097,15
RTS0044098,8
RTS0044099,9
RTS0044100,13
RTS0044101,12
RTS0044102,12
RTS0044103,11
RTS0044104,12
RTS0044105,12
RTS0044106,19
RTS0044107,12
RTS0044108,20
RTS0044109,28
RTS0044110,10
RTS0044111,18
RTS0044112,23
RTS0044113,16
RTS0044114,13
RTS0044115,30
RTS0044116,20
RTS0044117,22
RTS0044118,10
RTS0044119,21
RTS0044120,17
RTS0044121,10
RTS0044122,19
RTS0044123,4
RTS0044124,8
RTS0044125,16
RTS0044126,15
RTS0044127,35
RTS0044128,11
RTS0044129,26
RTS0044130,14
RTS0044131,6
RTS0044132,24
RTS0044133,11
RTS0044134,19
RTS0044135,16
RTS0044136,18
RTS0044137,14
RTS0044138,23
RTS0044139,12
RTS0044140,16
RTS0044141,12
RTS0044142,10
RTS0044143,8
RTS0044144,25
RTS0044145,15
RTS0044146,14
RTS0044147,12
RTS0044148,8
RTS0044149,20
RTS0044150,18
RTS0044151,17
RTS0044152,14
RTS0044153,16
RTS0044154,21
RTS0044155,62
RTS0044156,13
RTS0044157,8
RTS0044158,19
RTS0044159,9
RTS0044160,13
RTS0044161,15
RTS0044162,14
RTS0044163,17
RTS0044164,17
RTS0044165,7
RTS0044166,14
RTS0044167,9
RTS0044168,14
RTS0044169,17
RTS0044170,16
RTS0044171,9
RTS0044172,11
RTS0044173,13
RTS0044174,15
RTS0044175,12
RTS0044176,11
RTS0044177,20
RTS0044178,16
RTS0044180,13
RTS0044181,20
RTS0044182,11
RTS0044183,20
RTS0044184,11
RTS0044185,11
RTS0044186,46
RTS0044187,20
RTS0044188,13
RTS0044189,13
RTS0044190,16
RTS0044191,24
RTS0044192,15
RTS0044193,12
RTS0044194,26
RTS0044195,11
RTS0044196,19
RTS0044197,17
RTS0044198,16
RTS0044199,25
RTS0044200,13
RTS0044206,12
RTS0044207,19
RTS0044208,8
RTS0044209,14
RTS0044210,19
RTS0044211,19
RTS0044212,16
RTS0044213,18
RTS0044214,21
RTS0044215,9
RTS0044216,24
RTS0044217,17
RTS0044218,22
RTS0044219,25
RTS0044220,8
RTS0044221,13
RTS0044222,14
RTS0044223,12
RTS0044224,17
RTS0044225,6
RTS0044226,12
RTS0044227,16
RTS0044228,10
RTS0044229,8
RTS0044230,14
RTS0044231,17
RTS0044232,12
RTS0044233,18
RTS0044234,15
RTS0044235,17
RTS0044236,14
RTS0044237,15
RTS0044238,11
RTS0044239,16
RTS0044240,18
RTS0044241,14
RTS0044242,13
RTS0044243,19
RTS0044244,7
RTS0044245,20
RTS0044246,14
RTS0044247,12
RTS0044248,21
RTS0044249,14
RTS0044250,10
RTS0044251,18
RTS0044252,10
RTS0044253,12
RTS0044254,14
RTS0044255,6
RTS0044256,25
RTS0044257,45
RTS0044258,24
RTS0044259,22
RTS0044260,18
RTS0044261,30
RTS0044262,11
RTS0044263,21
RTS0044264,12
RTS0044265,7
RTS0044266,20
RTS0044267,10
RTS0044268,27
RTS0044269,11
RTS0044270,28
RTS0044271,12
RTS0044272,13
RTS0044273,14
RTS0044274,15
RTS0044275,29
RTS0044276,13
RTS0044277,17
RTS0044278,11
RTS0044279,14
RTS0044280,11
RTS0044281,20
RTS0044282,22
RTS0044283,12
RTS0044284,15
RTS0044285,12
RTS0044286,8
RTS0044287,14
RTS0044288,17
RTS0044289,13
RTS0044290,8
RTS0044291,13
RTS0044292,12
RTS0044293,10
RTS0044294,16
RTS0044295,10
RTS0044296,12
RTS0044297,13
RTS0044298,15
RTS0044299,10
RTS0044300,12
RTS0044301,11
RTS0044302,18
RTS0044303,10
RTS0044304,8
RTS0044305,11
RTS0044306,10
RTS0044307,34
RTS0044308,20
RTS0044309,23
RTS0044310,13
RTS0044311,16
RTS0044312,16
RTS0044313,16
RTS0044314,13
RTS0044315,14
RTS0044316,16
RTS0044317,14
RTS0044318,16
RTS0044319,16
RTS0044320,3
RTS0044321,14
RTS0044322,8
RTS0044323,16
RTS0044324,16
RTS0044325,16
RTS0044326,26
RTS0044327,15
RTS0044328,9
RTS0044329,17
RTS0044330,9
RTS0044331,22
RTS0044332,16
RTS0044333,26
RTS0044334,15
RTS0044335,23
RTS0044336,16
RTS0044337,12
RTS0044338,19
RTS0044339,18
RTS0044340,11
RTS0044341,12
RTS0044342,19
RTS0044343,11
RTS0044344,12
RTS0044345,15
RTS0044346,13
RTS0044347,17
RTS0044348,13
RTS0044349,27
RTS0044350,20
RTS0044351,22
RTS0044352,15
RTS0044353,23
RTS0044354,16
RTS0044355,20
RTS0044356,28
RTS0044357,22
RTS0044358,17
RTS0044359,13
RTS0044360,22
RTS0044361,13
RTS0044362,18
RTS0044363,16
RTS0044364,18
RTS0044365,13
RTS0044366,29
RTS0044367,10
RTS0044368,22
RTS0044369,39
RTS0044370,45
RTS0044371,9
RTS0044372,13
RTS0044373,10
RTS0044374,12
RTS0044375,18
RTS0044376,7
RTS0044377,11
RTS0044378,17
RTS0044379,14
RTS0044380,11
RTS0044381,15
RTS0044382,20
RTS0044383,17
RTS0044384,14
RTS0044385,22
RTS0044386,15
RTS0044387,17
RTS0044388,16
RTS0044389,16
RTS0044390,18
RTS0044391,18
RTS0044392,42
RTS0044393,84
RTS0044394,18
RTS0044395,11
RTS0044396,12
RTS0044397,19
RTS0044399,13
RTS0044400,17
RTS0044401,16
RTS0044402,24
RTS0044403,18
RTS0044404,26
RTS0044405,16
RTS0044406,16
RTS0044407,15
RTS0044408,37
RTS0044409,12
RTS0044410,15
RTS0044411,22
RTS0044412,12
RTS0044413,17
RTS0044414,13
RTS0044415,16
RTS0044416,32
RTS0044417,13
RTS0044418,17
RTS0044419,5
RTS0044420,68
RTS0044421,14
RTS0044422,9
RTS0044423,10
RTS0044424,17
RTS0044425,14
RTS0044426,5
RTS0044427,15
RTS0044428,14
RTS0044429,23
RTS0044430,16
RTS0044431,12
RTS0044432,18
RTS0044433,12
RTS0044434,21
RTS0044435,14
RTS0044436,23
RTS0044437,12
RTS0044438,21
RTS0044439,14
RTS0044440,29
RTS0044441,19
RTS0044442,16
RTS0044443,15
RTS0044444,7
RTS0044445,10
RTS0044446,23
RTS0044447,20
RTS0044448,16
RTS0044449,24
RTS0044450,16
RTS0044451,19
RTS0044452,21
RTS0044453,11
RTS0044454,17
RTS0044455,20
RTS0044456,17
RTS0044457,30
RTS0044458,19
RTS0044459,17
RTS0044460,8
RTS0044461,29
RTS0044462,15
RTS0044463,12
RTS0044464,13
RTS0044465,20
RTS0044466,30
RTS0044467,12
RTS0044468,18
RTS0044469,17
RTS0044470,33
RTS0044471,17
RTS0044472,20
RTS0044473,14
RTS0044474,13
RTS0044475,39
RTS0044476,22
RTS0044477,16
RTS0044478,10
RTS0044479,14
RTS0044480,15
RTS0044481,27
RTS0044482,23
RTS0044483,7
RTS0044484,14
RTS0044485,22
RTS0044486,24
RTS0044487,12
RTS0044488,12
RTS0044489,12
RTS0044490,17
RTS0044491,16
RTS0044492,14
RTS0044493,14
RTS0044494,30
RTS0044495,18
RTS0044496,17
RTS0044497,19
RTS0044498,30
RTS0044499,18
RTS0044500,15
RTS0044501,25
RTS0044502,25
RTS0044503,18
RTS0044504,22
RTS0044505,25
RTS0044506,19
RTS0044507,4
RTS0044508,11
RTS0044509,22
RTS0044510,15
RTS0044511,10
RTS0044512,14
RTS0044513,10
RTS0044514,13
RTS0044515,26
RTS0044516,14
RTS0044517,23
RTS0044518,18
RTS0044519,14
RTS0044520,25
RTS0044521,24
RTS0044522,18
RTS0044523,13
RTS0044524,7
RTS0044525,16
RTS0044526,12
RTS0044527,32
RTS0044528,13
RTS0044529,17
RTS0044530,8
RTS0044531,11
RTS0044532,13
RTS0044533,21
RTS0044534,15
RTS0044535,17
RTS0044536,16
RTS0044537,22
RTS0044538,15
RTS0044539,28
RTS0044540,12
RTS0044541,18
RTS0044542,10
RTS0044543,19
RTS0044544,18
RTS0044545,23
RTS0044546,16
RTS0044547,19
RTS0044548,11
RTS0044549,25
RTS0044550,14
RTS0044551,20
RTS0044552,18
RTS0044553,13
RTS0044554,7
RTS0044555,10
RTS0044556,10
RTS0044557,23
RTS0044558,6
RTS0044559,17
RTS0044560,11
RTS0044561,18
RTS0044562,16
RTS0044563,15
RTS0044564,78
RTS0044565,13
RTS0044566,24
RTS0044567,8
RTS0044568,21
RTS0044569,11
RTS0044570,13
RTS0044571,6
RTS0044572,11
RTS0044573,9
RTS0044574,23
RTS0044575,26
RTS0044576,12
RTS0044577,16
RTS0044578,21
RTS0044579,6
RTS0044580,14
RTS0044581,8
RTS0044582,20
RTS0044583,5
RTS0044584,20
RTS0044585,9
RTS0044586,24
RTS0044587,11
RTS0044588,11
RTS0044589,19
RTS0044590,12
RTS0044591,8
RTS0044592,13
RTS0044593,15
RTS0044594,9
RTS0044595,12
RTS0044596,20
RTS0044597,15
RTS0044598,15
RTS0044599,16
RTS0044600,16
RTS0044601,18
RTS0044602,14
RTS0044603,14
RTS0044604,15
RTS0044605,16
RTS0044606,10
RTS0044607,25
RTS0044608,8
RTS0044609,12
RTS0044610,18
RTS0044611,21
RTS0044612,15
RTS0044613,10
RTS0044614,21
RTS0044615,12
RTS0044616,12
RTS0044617,22
RTS0044618,10
RTS0044619,13
RTS0044620,20
RTS0044621,13
RTS0044622,28
RTS0044623,29
RTS0044624,17
RTS0044625,10
RTS0044626,23
RTS0044627,11
RTS0044628,13
RTS0044629,18
RTS0044630,15
RTS0044631,119
RTS0044632,45
RTS0044633,157
RTS0044634,18
RTS0044635,16
RTS0044636,20
RTS0044637,16
RTS0044638,13
RTS0044639,14
RTS0044640,13
RTS0044641,11
RTS0044642,9
RTS0044643,21
RTS0044644,40
RTS0044645,10
RTS0044646,14
RTS0044647,9
RTS0044648,18
RTS0044649,25
RTS0044650,7
RTS0044651,10
RTS0044652,18
RTS0044653,11
RTS0044654,12
RTS0044655,45
RTS0044656,16
RTS0044657,11
RTS0044658,13
RTS0044659,12
RTS0044660,16
RTS0044661,19
RTS0044662,13
RTS0044663,14
RTS0044664,71
RTS0044665,26
RTS0044666,13
RTS0044667,13
RTS0044668,11
RTS0044669,15
RTS0044670,13
RTS0044671,15
RTS0044672,21
RTS0044673,18
RTS0044674,16
RTS0044675,10
RTS0044676,17
RTS0044677,13
RTS0044678,20
RTS0044679,11
RTS0044680,14
RTS0044681,9
RTS0044682,13
RTS0044683,9
RTS0044684,14
RTS0044685,12
RTS0044686,13
RTS0044687,13
RTS0044688,25
RTS0044689,27
RTS0044690,22
RTS0044691,15
RTS0044692,16
RTS0044693,21
RTS0044694,19
RTS0044695,12
RTS0044696,10
RTS0044697,17
RTS0044698,13
RTS0044699,12
RTS0044700,14
RTS0044701,10
RTS0044702,15
RTS0044703,18
RTS0044704,9
RTS0044705,17
RTS0044706,5
RTS0044707,17
RTS0044708,6
RTS0044709,9
RTS0044710,9
RTS0044711,14
RTS0044712,25
RTS0044714,6
RTS0044715,11
RTS0044716,16
RTS0044717,11
RTS0044718,7
RTS0044719,12
RTS0044720,22
RTS0044721,9
RTS0044722,27
RTS0044723,8
RTS0044724,8
RTS0044725,9
RTS0044726,26
RTS0044727,21
RTS0044728,13
RTS0044729,14
RTS0044730,17
RTS0044731,61
RTS0044732,26
RTS0044733,10
RTS0044734,23
RTS0044735,46
RTS0044736,6
RTS0044737,15
RTS0044738,14
RTS0044739,10
RTS0044740,14
RTS0044741,16
RTS0044742,11
RTS0044743,22
RTS0044744,9
RTS0044745,9
RTS0044746,53
RTS0044747,15
RTS0044748,8
RTS0044749,20
RTS0044750,22
RTS0044751,10
RTS0044752,14
RTS0044753,18
RTS0044754,9
RTS0044755,29
RTS0044756,14
RTS0044757,16
RTS0044758,19
RTS0044759,22
RTS0044760,9
RTS0044761,10
RTS0044762,12
RTS0044763,17
RTS0044764,13
RTS0044765,10
RTS0044766,19
RTS0044767,14
RTS0044768,12
RTS0044769,9
RTS0044770,12
RTS0044771,11
RTS0044772,13
RTS0044773,9
RTS0044774,15
RTS0044775,15
RTS0044776,14
RTS0044777,14
RTS0044778,20
RTS0044779,14
RTS0044780,49
RTS0044781,19
RTS0044782,17
RTS0044783,16
RTS0044784,14
RTS0044785,13
RTS0044786,19
RTS0044787,11
RTS0044788,6
RTS0044789,9
RTS0044790,11
RTS0044791,17
RTS0044792,22
RTS0044793,15
RTS0044794,19
RTS0044795,12
RTS0044796,14
RTS0044797,13
RTS0044798,15
RTS0044799,15
RTS0044800,19
RTS0044801,7
RTS0044802,34
RTS0044803,10
RTS0044804,11
RTS0044805,79
RTS0044806,6
RTS0044807,5
RTS0044808,11
RTS0044809,18
RTS0044810,6
RTS0044811,18
RTS0044812,14
RTS0044813,6
RTS0044814,17
RTS0044815,12
RTS0044816,22
RTS0044817,32
RTS0044818,11
RTS0044819,11
RTS0044820,14
RTS0044821,14
RTS0044822,10
RTS0044823,16
RTS0044824,17
RTS0044825,15
RTS0044826,23
RTS0044827,21
RTS0044828,11
RTS0044829,19
RTS0044830,26
RTS0044831,19
RTS0044832,8
RTS0044833,21
RTS0044834,12
RTS0044835,14
RTS0044836,17
RTS0044837,18
RTS0044838,23
RTS0044839,12
RTS0044840,15
RTS0044841,8
RTS0044842,12
RTS0044843,23
RTS0044844,19
RTS0044845,15
RTS0044846,11
RTS0044847,10
RTS0044848,31
RTS0044849,13
RTS0044850,15
RTS0044851,17
RTS0044852,12
RTS0044853,17
RTS0044854,14
RTS0044855,12
RTS0044856,14
RTS0044857,19
RTS0044858,17
RTS0044859,15
RTS0044860,12
RTS0044861,11
RTS0044862,18
RTS0044863,16
RTS0044864,17
RTS0044865,12
RTS0044866,18
RTS0044867,10
RTS0044868,9
RTS0044869,19
RTS0044870,19
RTS0044871,10
RTS0044872,9
RTS0044873,23
RTS0044874,18
RTS0044875,21
RTS0044876,9
RTS0044877,17
RTS0044878,11
RTS0044879,11
RTS0044880,14
RTS0044881,13
RTS0044882,13
RTS0044883,9
RTS0044884,11
RTS0044885,9
RTS0044886,21
RTS0044887,13
RTS0044888,16
RTS0044889,10
RTS0044890,8
RTS0044891,7
RTS0044892,34
RTS0044893,12
RTS0044894,13
RTS0044895,9
RTS0044896,17
RTS0044897,15
RTS0044898,11
RTS0044899,21
RTS0044900,21
RTS0044901,16
RTS0044902,15
RTS0044903,12
RTS0044904,13
RTS0044905,18
RTS0044906,18
RTS0044907,15
RTS0044908,10
RTS0044909,32
RTS0044910,28
RTS0044911,25
RTS0044912,27
RTS0044913,13
RTS0044914,16
RTS0044915,15
RTS0044916,19
RTS0044917,9
RTS0044918,12
RTS0044919,11
RTS0044920,10
RTS0044921,16
RTS0044922,12
RTS0044923,17
RTS0044924,16
RTS0044925,15
RTS0044926,27
RTS0044927,19
RTS0044928,15
RTS0044929,16
RTS0044930,14
RTS0044931,12
RTS0044932,18
RTS0044933,19
RTS0044934,17
RTS0044935,22
RTS0044936,85
RTS0044937,14
RTS0044938,11
RTS0044939,29
RTS0044940,14
RTS0044941,11
RTS0044942,14
RTS0044943,11
RTS0044944,9
RTS0044945,14
RTS0044946,16
RTS0044947,5
RTS0044948,17
RTS0044949,16
RTS0044950,14
RTS0044951,10
RTS0044952,8
RTS0044953,9
RTS0044954,26
RTS0044955,21
RTS0044956,11
RTS0044957,24
RTS0044958,28
RTS0044959,8
RTS0044960,10
RTS0044961,21
RTS0044962,8
RTS0044963,9
RTS0044964,10
RTS0044965,19
RTS0044966,29
RTS0044967,9
RTS0044968,17
RTS0044969,16
RTS0044970,16
RTS0044971,13
RTS0044972,34
RTS0044973,12
RTS0044974,12
RTS0044975,18
RTS0044976,15
RTS0044977,9
RTS0044978,10
RTS0044979,17
RTS0044980,29
RTS0044981,13
RTS0044982,19
RTS0044983,12
RTS0044984,15
RTS0044985,66
RTS0044986,14
RTS0044987,6
RTS0044988,13
RTS0044989,10
RTS0044990,26
RTS0044991,16
RTS0044992,12
RTS0044993,10
RTS0044994,18
RTS0044995,7
RTS0044996,12
RTS0044997,11
RTS0044998,18
RTS0044999,9
RTS0045000,16
RTS0045001,19
RTS0045002,17
RTS0045003,14
RTS0045004,12
RTS0045005,17
RTS0045006,20
RTS0045007,31
RTS0045008,19
RTS0045009,14
RTS0045010,8
RTS0045011,8
RTS0045012,15
RTS0045013,13
RTS0045014,11
RTS0045015,11
RTS0045016,13
RTS0045017,16
RTS0045018,15
RTS0045019,8
RTS0045020,13
RTS0045021,15
RTS0045022,17
RTS0045023,16
RTS0045024,11
RTS0045025,24
RTS0045026,14
RTS0045027,20
RTS0045028,8
RTS0045029,18
RTS0045030,12
RTS0045031,10
RTS0045032,27
RTS0045033,15
RTS0045034,9
RTS0045035,14
RTS0045036,11
RTS0045038,33
RTS0045039,16
RTS0045040,7
RTS0045041,19
RTS0045042,17
RTS0045043,14
RTS0045044,11
RTS0045045,17
RTS0045046,11
RTS0045047,17
RTS0045048,14
RTS0045049,15
RTS0045050,11
RTS0045051,17
RTS0045052,13
RTS0045053,9
RTS0045054,13
RTS0045055,11
RTS0045056,20
RTS0045057,38
RTS0045058,11
RTS0045059,13
RTS0045060,13
RTS0045061,8
RTS0045063,8
RTS0045064,15
RTS0045065,17
RTS0045066,9
RTS0045067,16
RTS0045068,17
RTS0045069,14
RTS0045070,26
RTS0045071,13
RTS0045072,48
RTS0045073,22
RTS0045074,14
RTS0045075,13
RTS0045076,11
RTS0045077,7
RTS0045078,10
RTS0045079,15
RTS0045080,11
RTS0045081,9
RTS0045082,9
RTS0045083,15
RTS0045084,10
RTS0045085,15
RTS0045086,13
RTS0045087,13
RTS0045088,25
RTS0045089,11
RTS0045090,16
RTS0045091,17
RTS0045092,16
RTS0045093,10
RTS0045094,10
RTS0045095,8
RTS0045096,13
RTS0045097,14
RTS0045098,14
RTS0045099,11
RTS0045100,17
RTS0045101,16
RTS0045102,16
RTS0045103,13
RTS0045104,3
RTS0045105,12
RTS0045106,13
RTS0045107,30
RTS0045108,19
RTS0045109,11
RTS0045110,20
RTS0045111,24
RTS0045112,7
RTS0045113,19
RTS0045114,17
RTS0045115,19
RTS0045116,17
RTS0045117,16
RTS0045118,20
RTS0045119,14
RTS0045120,35
RTS0045121,10
RTS0045122,19
RTS0045123,29
RTS0045124,9
RTS0045125,18
RTS0045126,18
RTS0045127,14
RTS0045128,12
RTS0045129,12
RTS0045130,12
RTS0045131,17
RTS0045132,12
RTS0045133,16
RTS0045134,18
RTS0045135,6
RTS0045136,18
RTS0045137,20
RTS0045138,14
RTS0045139,24
RTS0045140,10
RTS0045141,26
RTS0045142,18
RTS0045143,16
RTS0045144,13
RTS0045145,9
RTS0045146,23
RTS0045147,11
RTS0045148,14
RTS0045149,22
RTS0045150,12
RTS0045151,11
RTS0045152,10
RTS0045153,3
RTS0045154,14
RTS0045155,13
RTS0045156,15
RTS0045157,16
RTS0045158,12
RTS0045159,11
RTS0045160,18
RTS0045161,6
RTS0045162,21
RTS0045163,13
RTS0045164,21
RTS0045165,14
RTS0045166,19
RTS0045167,14
RTS0045168,18
RTS0045169,48
RTS0045170,13
RTS0045171,20
RTS0045172,14
RTS0045173,12
RTS0045174,15
RTS0045175,15
RTS0045176,10
RTS0045177,13
RTS0045178,14
RTS0045179,15
RTS0045180,10
RTS0045181,10
RTS0045182,11
RTS0045183,12
RTS0045184,7
RTS0045185,14
RTS0045186,32
RTS0045187,12
RTS0045188,16
RTS0045189,12
RTS0045190,14
RTS0045191,13
RTS0045192,13
RTS0045193,15
RTS0045194,19
RTS0045195,5
RTS0045196,8
RTS0045197,17
RTS0045198,32
RTS0045199,17
RTS0045200,20
RTS0045201,14
RTS0045202,10
RTS0045203,21
RTS0045204,12
RTS0045205,21
RTS0045206,15
RTS0045207,20
RTS0045208,16
RTS0045209,15
RTS0045210,28
RTS0045211,12
RTS0045212,22
RTS0045213,11
RTS0045214,18
RTS0045215,16
RTS0045216,15
RTS0045217,17
RTS0045218,16
RTS0045219,10
RTS0045220,14
RTS0045221,15
RTS0045222,13
RTS0045223,21
RTS0045224,13
RTS0045225,11
RTS0045226,21
RTS0045227,10
RTS0045228,17
RTS0045229,24
RTS0045230,14
RTS0045231,16
RTS0045232,19
RTS0045233,10
RTS0045234,12
RTS0045235,27
RTS0045236,19
RTS0045237,14
RTS0045238,22
RTS0045239,14
RTS0045240,47
RTS0045241,12
RTS0045242,42
RTS0045243,10
RTS0045244,17
RTS0045245,13
RTS0045246,12
RTS0045247,20
RTS0045248,12
RTS0045249,10
RTS0045250,24
RTS0045251,20
RTS0045252,11
RTS0045253,30
RTS0045254,14
RTS0045255,7
RTS0045256,12
RTS0045257,15
RTS0045258,14
RTS0045259,20
RTS0045260,11
RTS0045261,12
RTS0045262,27
RTS0045263,17
RTS0045264,8
RTS0045265,27
RTS0045266,18
RTS0045267,31
RTS0045268,18
RTS0045269,19
RTS0045270,17
RTS0045271,12
RTS0045272,9
RTS0045273,20
RTS0045274,11
RTS0045275,26
RTS0045276,12
RTS0045277,8
RTS0045278,15
RTS0045279,12
RTS0045280,11
RTS0045281,32
RTS0045282,19
RTS0045283,15
RTS0045284,15
RTS0045285,14
RTS0045286,13
RTS0045287,25
RTS0045288,14
RTS0045289,15
RTS0045290,16
RTS0045291,12
RTS0045292,6
RTS0045293,10
RTS0045294,20
RTS0045295,11
RTS0045296,30
RTS0045297,22
RTS0045298,14
RTS0045299,20
RTS0045300,22
RTS0045301,16
RTS0045302,16
RTS0045303,24
RTS0045304,5
RTS0045305,24
RTS0045306,13
RTS0045307,18
RTS0045308,27
RTS0045309,22
RTS0045310,21
RTS0045311,8
RTS0045312,7
RTS0045313,10
RTS0045314,14
RTS0045315,17
RTS0045316,36
RTS0045317,12
RTS0045318,31
RTS0045319,8
RTS0045320,10
RTS0045321,20
RTS0045322,20
RTS0045323,15
RTS0045324,14
RTS0045325,14
RTS0045326,22
RTS0045327,20
RTS0045328,23
RTS0045329,18
RTS0045330,16
RTS0045331,14
RTS0045332,14
RTS0045333,21
RTS0045334,18
RTS0045335,9
RTS0045336,11
RTS0045337,13
RTS0045338,17
RTS0045339,13
RTS0045340,8
RTS0045341,7
RTS0045342,17
RTS0045343,15
RTS0045344,12
RTS0045345,10
RTS0045346,23
RTS0045347,22
RTS0045348,16
RTS0045349,34
RTS0045350,15
RTS0045351,20
RTS0045352,11
RTS0045353,6
RTS0045354,15
RTS0045355,3
RTS0045356,50
RTS0045357,25
RTS0045358,15
RTS0045359,26
RTS0045360,13
RTS0045361,44
RTS0045362,17
RTS0045363,35
RTS0045364,21
RTS0045365,22
RTS0045366,20
RTS0045367,11
RTS0045368,12
RTS0045369,9
RTS0045370,8
RTS0045371,12
RTS0045372,10
RTS0045373,19
RTS0045374,21
RTS0045375,21
RTS0045376,11
RTS0045377,10
RTS0045378,14
RTS0045379,11
RTS0045380,16
RTS0045381,19
RTS0045382,13
RTS0045383,19
RTS0045384,13
RTS0045385,8
RTS0045386,15
RTS0045387,25
RTS0045388,15
RTS0045389,8
RTS0045390,14
RTS0045391,13
RTS0045392,12
RTS0045393,14
RTS0045394,6
RTS0045395,20
RTS0045396,20
RTS0045397,24
RTS0045398,13
RTS0045399,9
RTS0045400,15
RTS0045401,15
RTS0045402,22
RTS0045403,15
RTS0045404,14
RTS0045405,20
RTS0045406,12
RTS0045407,16
RTS0045408,14
RTS0045409,12
RTS0045410,26
RTS0045411,31
RTS0045412,20
RTS0045413,27
RTS0045414,26
RTS0045415,26
RTS0045416,26
RTS0045417,17
RTS0045418,7
RTS0045419,15
RTS0045420,17
RTS0045421,20
RTS0045422,26
RTS0045423,10
RTS0045424,22
RTS0045425,26
RTS0045426,15
RTS0045427,26
RTS0045428,11
RTS0045429,26
RTS0045430,17
RTS0045431,22
RTS0045432,13
RTS0045433,22
RTS0045434,20
RTS0045435,18
RTS0045436,34
RTS0045437,31
RTS0045438,64
RTS0045439,26
RTS0045440,6
RTS0045441,15
RTS0045442,12
RTS0045443,18
RTS0045444,11
RTS0045445,14
RTS0045446,18
RTS0045447,18
RTS0045448,18
RTS0045449,10
RTS0045450,39
RTS0045451,13
RTS0045452,11
RTS0045453,14
RTS0045454,11
RTS0045455,14
RTS0045456,12
RTS0045457,18
RTS0045458,15
RTS0045459,8
RTS0045460,17
RTS0045461,13
RTS0045462,11
RTS0045463,26
RTS0045464,9
RTS0045465,14
RTS0045466,13
RTS0045467,69
RTS0045468,14
RTS0045469,20
RTS0045470,20
RTS0045471,21
RTS0045472,22
RTS0045473,4
RTS0045474,23
RTS0045475,13
RTS0045476,7
RTS0045477,23
RTS0045478,10
RTS0045479,16
RTS0045480,21
RTS0045481,22
RTS0045482,19
RTS0045483,16
RTS0045484,37
RTS0045485,16
RTS0045486,7
RTS0045487,12
RTS0045488,12
RTS0045489,11
RTS0045490,24
RTS0045491,16
RTS0045492,23
RTS0045493,15
RTS0045494,7
RTS0045495,13
RTS0045496,8
RTS0045497,7
RTS0045498,11
RTS0045499,21
RTS0045500,19
RTS0045501,20
RTS0045502,25
RTS0045503,11
RTS0045504,16
RTS0045505,19
RTS0045506,32
RTS0045507,50
RTS0045508,18
RTS0045509,24
RTS0045510,21
RTS0045511,17
RTS0045512,22
RTS0045513,15
RTS0045514,33
RTS0045515,8
RTS0045516,9
RTS0045517,11
RTS0045518,19
RTS0045519,9
RTS0045520,13
RTS0045521,9
RTS0045522,10
RTS0045523,15
RTS0045524,12
RTS0045525,14
RTS0045526,11
RTS0045527,20
RTS0045528,14
RTS0045529,14
RTS0045530,13
RTS0045531,18
RTS0045532,26
RTS0045533,9
RTS0045534,19
RTS0045535,9
RTS0045536,16
RTS0045537,11
RTS0045538,14
RTS0045539,12
RTS0045540,18
RTS0045541,16
RTS0045542,14
RTS0045543,43
RTS0045544,11
RTS0045545,11
RTS0045546,12
RTS0045547,13
RTS0045548,9
RTS0045549,9
RTS0045550,6
RTS0045551,4
RTS0045552,44
RTS0045553,10
RTS0045554,13
RTS0045555,12
RTS0045556,8
RTS0045557,8
RTS0045558,13
RTS0045559,7
RTS0045560,18
RTS0045561,10
RTS0045562,7
RTS0045563,11
RTS0045564,17
RTS0045565,11
RTS0045566,29
RTS0045567,12
RTS0045568,19
RTS0045569,18
RTS0045570,20
RTS0045571,9
RTS0045572,34
RTS0045573,17
RTS0045574,6
RTS0045575,12
RTS0045576,14
RTS0045577,14
RTS0045578,6
RTS0045579,9
RTS0045580,13
RTS0045581,17
RTS0045582,9
RTS0045583,17
RTS0045584,47
RTS0045585,7
RTS0045586,6
RTS0045587,11
RTS0045588,14
RTS0045589,20
RTS0045590,14
RTS0045592,10
RTS0045593,20
RTS0045594,14
RTS0045595,12
RTS0045596,19
RTS0045597,14
RTS0045598,24
RTS0045599,19
RTS0045600,14
RTS0045601,20
RTS0045602,11
RTS0045603,8
RTS0045604,16
RTS0045606,12
RTS0045607,11
RTS0045608,15
RTS0045609,6
RTS0045610,26
RTS0045611,8
RTS0045612,18
RTS0045613,13
RTS0045614,20
RTS0045615,14
RTS0045616,17
RTS0045617,8
RTS0045618,24
RTS0045619,6
RTS0045620,9
RTS0045621,10
RTS0045622,16
RTS0045623,6
RTS0045624,15
RTS0045625,28
RTS0045626,18
RTS0045627,18
RTS0045628,15
RTS0045629,13
RTS0045630,20
RTS0045631,19
RTS0045632,15
RTS0045633,10
RTS0045634,7
RTS0045635,14
RTS0045636,18
RTS0045637,16
RTS0045638,12
RTS0045639,23
RTS0045640,9
RTS0045641,18
RTS0045642,13
RTS0045643,11
RTS0045644,14
RTS0045645,16
RTS0045646,10
RTS0045647,18
RTS0045648,21
RTS0045649,18
RTS0045650,16
RTS0045651,10
RTS0045652,12
RTS0045653,19
RTS0045654,21
RTS0045655,7
RTS0045656,6
RTS0045657,15
RTS0045658,12
RTS0045659,15
RTS0045660,18
RTS0045661,10
RTS0045662,27
RTS0045663,14
RTS0045664,16
RTS0045665,21
RTS0045666,7
RTS0045667,7
RTS0045668,26
RTS0045669,20
RTS0045670,12
RTS0045671,8
RTS0045672,18
RTS0045673,29
RTS0045674,16
RTS0045675,8
RTS0045676,11
RTS0045677,14
RTS0045678,17
RTS0045679,21
RTS0045680,16
RTS0045681,14
RTS0045682,39
RTS0045683,3
RTS0045684,14
RTS0045685,15
RTS0045687,20
RTS0045688,24
RTS0045689,41
RTS0045690,19
RTS0045691,10
RTS0045692,14
RTS0045693,16
RTS0045694,15
RTS0045695,11
RTS0045696,30
RTS0045697,19
RTS0045698,21
RTS0045699,17
RTS0045700,11
RTS0045701,10
RTS0045702,15
RTS0045703,11
RTS0045704,18
RTS0045705,20
RTS0045706,15
RTS0045707,11
RTS0045708,15
RTS0045709,18
RTS0045710,30
RTS0045711,12
RTS0045712,14
RTS0045713,17
RTS0045714,24
RTS0045715,10
RTS0045716,19
RTS0045717,12
RTS0045718,16
RTS0045719,11
RTS0045720,14
RTS0045721,10
RTS0045722,16
RTS0045723,7
RTS0045724,18
RTS0045725,13
RTS0045726,14
RTS0045727,44
RTS0045728,26
RTS0045729,16
RTS0045730,12
RTS0045731,15
RTS0045732,21
RTS0045733,15
RTS0045734,12
RTS0045735,8
RTS0045736,15
RTS0045737,22
RTS0045738,25
RTS0045739,44
RTS0045740,9
RTS0045741,7
RTS0045742,6
RTS0045743,7
RTS0045744,24
RTS0045745,29
RTS0045746,21
RTS0045747,10
RTS0045748,19
RTS0045749,13
RTS0045750,8
RTS0045751,11
RTS0045752,10
RTS0045753,7
RTS0045754,23
RTS0045755,23
RTS0045756,19
RTS0045757,11
RTS0045758,16
RTS0045759,34
RTS0045760,22
RTS0045761,11
RTS0045762,19
RTS0045763,18
RTS0045764,11
RTS0045765,5
RTS0045766,20
RTS0045767,13
RTS0045768,14
RTS0045769,14
RTS0045770,16
RTS0045771,16
RTS0045772,29
RTS0045773,22
RTS0045774,10
RTS0045775,43
RTS0045776,14
RTS0045777,5
RTS0045778,8
RTS0045779,14
RTS0045780,23
RTS0045781,25
RTS0045782,9
RTS0045783,11
RTS0045784,30
RTS0045785,17
RTS0045786,10
RTS0045787,30
RTS0045788,10
RTS0045789,13
RTS0045790,7
RTS0045791,10
RTS0045792,13
RTS0045793,21
RTS0045794,18
RTS0045795,10
RTS0045796,27
RTS0045797,10
RTS0045798,15
RTS0045799,6
RTS0045800,13
RTS0045801,19
RTS0045802,11
RTS0045803,11
RTS0045804,9
RTS0045805,19
RTS0045806,18
RTS0045807,9
RTS0045808,12
RTS0045809,12
RTS0045810,5
RTS0045811,13
RTS0045812,16
RTS0045813,18
RTS0045814,11
RTS0045815,9
RTS0045816,8
RTS0045817,8
RTS0045818,14
RTS0045819,21
RTS0045820,8
RTS0045821,16
RTS0045822,17
RTS0045823,13
RTS0045824,24
RTS0045825,16
RTS0045826,21
RTS0045827,14
RTS0045828,31
RTS0045829,10
RTS0045830,7
RTS0045831,17
RTS0045832,15
RTS0045833,14
RTS0045834,17
RTS0045835,20
RTS0045836,73
RTS0045837,15
RTS0045838,69
RTS0045840,13
RTS0045841,26
RTS0045842,15
RTS0045843,18
RTS0045844,20
RTS0045845,19
RTS0045846,283
RTS0045848,25
RTS0045849,397
RTS0045851,14
RTS0045852,9
RTS0045853,10
RTS0045854,13
RTS0045855,14
RTS0045856,27
RTS0045857,11
RTS0045858,8
RTS0045859,10
RTS0045860,11
RTS0045861,9
RTS0045862,31
RTS0045863,11
RTS0045864,15
RTS0045865,21
RTS0045866,13
RTS0045867,3
RTS0045868,42
RTS0045869,10
RTS0045870,14
RTS0045871,12
RTS0045872,47
RTS0045873,64
RTS0045874,11
RTS0045875,32
RTS0045876,12
RTS0045877,22
RTS0045878,18
RTS0045879,37
RTS0045880,19
RTS0045881,7
RTS0045882,11
RTS0045883,9
RTS0045884,13
RTS0045885,1
RTS0045886,77
RTS0045887,13
RTS0045888,19
RTS0045889,12
RTS0045890,18
RTS0045891,14
RTS0045892,16
RTS0045893,12
RTS0045894,69
RTS0045895,12
RTS0045896,31
RTS0045897,13
RTS0045898,14
RTS0045899,20
RTS0045900,28
RTS0045901,15
RTS0045902,12
RTS0045903,14
RTS0045904,10
RTS0045905,11
RTS0045906,16
RTS0045907,25
RTS0045908,15
RTS0045909,13
RTS0045910,15
RTS0045911,16
RTS0045912,10
RTS0045913,15
RTS0045914,5
RTS0045915,14
RTS0045916,25
RTS0045917,17
RTS0045918,12
RTS0045919,21
RTS0045920,17
RTS0045921,15
RTS0045922,8
RTS0045923,11
RTS0045924,18
RTS0045925,32
RTS0045926,16
RTS0045927,9
RTS0045928,16
RTS0045929,13
RTS0045930,11
RTS0045931,14
RTS0045932,13
RTS0045933,11
RTS0045935,14
RTS0045939,20
RTS0045940,15
RTS0045941,19
RTS0045942,22
RTS0045943,90
RTS0045944,7
RTS0045945,8
RTS0045946,11
RTS0045947,11
RTS0045948,11
RTS0045949,18
RTS0045950,11
RTS0045951,13
RTS0045952,20
RTS0045953,19
RTS0045954,15
RTS0045955,11
RTS0045956,9
RTS0045957,13
RTS0045958,33
RTS0045959,8
RTS0045960,18
RTS0045961,9
RTS0045962,14
RTS0045963,15
RTS0045964,18
RTS0045965,18
RTS0045966,21
RTS0045967,14
RTS0045968,22
RTS0045969,34
RTS0045970,32
RTS0045971,20
RTS0045972,16
RTS0045973,13
RTS0045974,5
RTS0045975,13
RTS0045976,15
RTS0045977,7
RTS0045978,14
RTS0045979,16
RTS0045980,13
RTS0045981,35
RTS0045982,11
RTS0045983,15
RTS0045984,21
RTS0045985,14
RTS0045986,13
RTS0045987,25
RTS0045988,12
RTS0045989,9
RTS0045990,14
RTS0045991,19
RTS0045992,13
RTS0045993,13
RTS0045994,10
RTS0045995,10
RTS0045996,15
RTS0045997,15
RTS0045998,14
RTS0045999,7
RTS0046000,10
RTS0046001,15
RTS0046002,13
RTS0046003,15
RTS0046004,11
RTS0046005,25
RTS0046006,14
RTS0046007,19
RTS0046008,10
RTS0046009,19
RTS0046010,16
RTS0046011,11
RTS0046012,10
RTS0046013,14
RTS0046014,19
RTS0046015,15
RTS0046016,29
RTS0046017,13
RTS0046018,12
RTS0046019,13
RTS0046020,19
RTS0046021,18
RTS0046022,13
RTS0046023,13
RTS0046024,11
RTS0046025,11
RTS0046026,14
RTS0046027,26
RTS0046028,15
RTS0046029,16
RTS0046030,8
RTS0046031,16
RTS0046032,14
RTS0046033,17
RTS0046034,12
RTS0046035,26
RTS0046036,15
RTS0046037,12
RTS0046038,15
RTS0046039,15
RTS0046040,10
RTS0046041,10
RTS0046042,10
RTS0046043,16
RTS0046044,15
RTS0046045,13
RTS0046046,11
RTS0046047,8
RTS0046048,23
RTS0046049,13
RTS0046050,17
RTS0046051,13
RTS0046052,30
RTS0046053,32
RTS0046054,24
RTS0046055,27
RTS0046056,25
RTS0046057,16
RTS0046058,18
RTS0046059,14
RTS0046060,12
RTS0046061,18
RTS0046062,12
RTS0046063,19
RTS0046064,17
RTS0046065,15
RTS0046066,17
RTS0046067,11
RTS0046068,14
RTS0046069,12
RTS0046070,29
RTS0046071,33
RTS0046072,9
RTS0046073,15
RTS0046074,16
RTS0046075,14
RTS0046076,12
RTS0046077,21
RTS0046078,26
RTS0046079,11
RTS0046080,19
RTS0046081,14
RTS0046082,9
RTS0046083,14
RTS0046084,15
RTS0046085,22
RTS0046086,31
RTS0046087,19
RTS0046088,29
RTS0046089,6
RTS0046090,12
RTS0046091,18
RTS0046092,115
RTS0046093,18
RTS0046094,8
RTS0046095,15
RTS0046096,13
RTS0046097,9
RTS0046098,15
RTS0046099,9
RTS0046100,15
RTS0046101,12
RTS0046102,15
RTS0046103,14
RTS0046104,20
RTS0046105,14
RTS0046106,16
RTS0046107,13
RTS0046108,3
RTS0046109,16
RTS0046110,14
RTS0046111,18
RTS0046112,13
RTS0046113,4
RTS0046114,11
RTS0046115,8
RTS0046116,21
RTS0046117,12
RTS0046119,29
RTS0046121,14
RTS0046122,26
RTS0046123,15
RTS0046124,14
RTS0046125,9
RTS0046126,11
RTS0046127,7
RTS0046128,27
RTS0046129,19
RTS0046130,19
RTS0046131,12
RTS0046132,17
RTS0046133,14
RTS0046134,19
RTS0046135,11
RTS0046136,12
RTS0046137,10
RTS0046138,18
RTS0046140,16
RTS0046141,11
RTS0046142,13
RTS0046143,7
RTS0046144,8
RTS0046145,18
RTS0046146,17
RTS0046147,10
RTS0046148,15
RTS0046149,10
RTS0046150,14
RTS0046152,14
RTS0046153,19
RTS0046154,9
RTS0046155,46
RTS0046156,12
RTS0046157,4
RTS0046158,18
RTS0046159,9
RTS0046160,14
RTS0046161,7
RTS0046162,12
RTS0046163,20
RTS0046164,24
RTS0046165,17
RTS0046166,13
RTS0046167,10
RTS0046168,19
RTS0046169,8
RTS0046170,47
RTS0046171,17
RTS0046172,17
RTS0046173,5
RTS0046174,21
RTS0046175,18
RTS0046176,8
RTS0046177,16
RTS0046178,12
RTS0046179,9
RTS0046180,9
RTS0046181,13
RTS0046182,14
RTS0046183,64
RTS0046184,13
RTS0046185,14
RTS0046186,8
RTS0046187,13
RTS0046188,34
RTS0046191,9
RTS0046193,5
RTS0046194,10
RTS0046195,7
RTS0046196,14
RTS0046197,11
RTS0046198,20
RTS0046199,13
RTS0046200,22
RTS0046201,9
RTS0046202,19
RTS0046203,14
RTS0046204,12
RTS0046205,15
RTS0046206,19
RTS0046207,16
RTS0046208,10
RTS0046209,12
RTS0046210,15
RTS0046211,7
RTS0046212,16
RTS0046213,36
RTS0046214,10
RTS0046215,12
RTS0046216,15
RTS0046217,13
RTS0046218,22
RTS0046219,10
RTS0046220,11
RTS0046221,13
RTS0046222,19
RTS0046223,16
RTS0046224,4
RTS0046225,28
RTS0046226,9
RTS0046227,29
RTS0046228,15
RTS0046229,12
RTS0046230,14
RTS0046231,7
RTS0046232,10
RTS0046233,20
RTS0046234,22
RTS0046235,14
RTS0046236,17
RTS0046237,15
RTS0046238,8
RTS0046239,11
RTS0046240,17
RTS0046241,16
RTS0046242,14
RTS0046243,11
RTS0046244,20
RTS0046245,15
RTS0046246,23
RTS0046247,25
RTS0046248,18
RTS0046249,12
RTS0046250,15
RTS0046251,9
RTS0046252,34
RTS0046253,11
RTS0046254,16
RTS0046255,10
RTS0046256,17
RTS0046257,16
RTS0046258,11
RTS0046259,9
RTS0046260,18
RTS0046261,22
RTS0046262,8
RTS0046263,14
RTS0046264,21
RTS0046265,9
RTS0046266,16
RTS0046267,7
RTS0046268,21
RTS0046269,7
RTS0046270,7
RTS0046271,23
RTS0046272,17
RTS0046273,10
RTS0046274,14
RTS0046275,10
RTS0046276,8
RTS0046277,10
RTS0046278,10
RTS0046279,25
RTS0046280,12
RTS0046281,16
RTS0046282,12
RTS0046283,5
RTS0046284,11
RTS0046285,12
RTS0046286,27
RTS0046287,9
RTS0046288,13
RTS0046289,19
RTS0046290,32
RTS0046291,10
RTS0046292,13
RTS0046293,23
RTS0046294,6
RTS0046295,190
RTS0046296,9
RTS0046297,83
RTS0046298,15
RTS0046299,14
RTS0046300,11
RTS0046301,23
RTS0046302,7
RTS0046303,14
RTS0046304,13
RTS0046305,15
RTS0046306,11
RTS0046307,8
RTS0046308,10
RTS0046309,9
RTS0046310,22
RTS0046311,16
RTS0046312,11
RTS0046313,13
RTS0046314,23
RTS0046315,10
RTS0046316,17
RTS0046317,15
RTS0046318,17
RTS0046319,17
RTS0046320,9
RTS0046321,14
RTS0046322,5
RTS0046323,8
RTS0046324,13
RTS0046325,15
RTS0046326,12
RTS0046327,14
RTS0046328,20
RTS0046329,23
RTS0046330,13
RTS0046331,17
RTS0046332,10
RTS0046333,9
RTS0046334,18
RTS0046335,18
RTS0046336,25
RTS0046342,12
RTS0046343,14
RTS0046344,14
RTS0046345,7
RTS0046346,7
RTS0046347,25
RTS0046348,17
RTS0046349,25
RTS0046350,13
RTS0046351,8
RTS0046352,46
RTS0046353,10
RTS0046354,10
RTS0046355,13
RTS0046356,15
RTS0046357,13
RTS0046358,9
RTS0046359,13
RTS0046360,13
RTS0046361,16
RTS0046362,16
RTS0046363,18
RTS0046364,12
RTS0046365,13
RTS0046366,25
RTS0046367,13
RTS0046368,20
RTS0046369,17
RTS0046370,9
RTS0046371,17
RTS0046372,16
RTS0046373,11
RTS0046374,11
RTS0046375,10
RTS0046376,15
RTS0046377,11
RTS0046378,10
RTS0046379,23
RTS0046380,18
RTS0046381,10
RTS0046382,10
RTS0046383,16
RTS0046384,14
RTS0046385,12
RTS0046386,18
RTS0046387,9
RTS0046388,18
RTS0046389,21
RTS0046390,11
RTS0046391,17
RTS0046392,10
RTS0046393,11
RTS0046394,14
RTS0046395,9
RTS0046396,7
RTS0046397,15
RTS0046398,18
RTS0046399,15
RTS0046400,11
RTS0046401,11
RTS0046402,10
RTS0046403,15
RTS0046404,16
RTS0046405,10
RTS0046406,18
RTS0046407,21
RTS0046408,8
RTS0046409,18
RTS0046410,17
RTS0046411,19
RTS0046412,14
RTS0046413,11
RTS0046414,15
RTS0046415,4
RTS0046416,21
RTS0046417,19
RTS0046418,31
RTS0046419,32
RTS0046420,17
RTS0046421,14
RTS0046422,12
RTS0046423,13
RTS0046424,8
RTS0046425,10
RTS0046426,10
RTS0046427,7
RTS0046428,18
RTS0046429,9
RTS0046430,12
RTS0046431,14
RTS0046432,17
RTS0046433,13
RTS0046434,16
RTS0046435,15
RTS0046439,16
RTS0046440,27
RTS0046441,17
RTS0046442,7
RTS0046443,16
RTS0046444,14
RTS0046445,10
RTS0046446,10
RTS0046447,7
RTS0046448,16
RTS0046449,20
RTS0046450,21
RTS0046451,11
RTS0046452,6
RTS0046453,8
RTS0046454,12
RTS0046455,15
RTS0046456,15
RTS0046457,14
RTS0046458,6
RTS0046459,15
RTS0046460,26
RTS0046461,15
RTS0046462,15
RTS0046463,12
RTS0046464,13
RTS0046466,14
RTS0046468,9
RTS0046469,18
RTS0046470,19
RTS0046471,11
RTS0046472,16
RTS0046473,13
RTS0046474,9
RTS0046475,29
RTS0046476,20
RTS0046477,9
RTS0046478,12
RTS0046479,13
RTS0046480,21
RTS0046481,13
RTS0046482,15
RTS0046483,25
RTS0046484,10
RTS0046485,11
RTS0046486,11
RTS0046487,14
RTS0046488,19
RTS0046489,25
RTS0046490,18
RTS0046491,16
RTS0046492,19
RTS0046493,4
RTS0046494,13
RTS0046495,14
RTS0046496,15
RTS0046497,14
RTS0046498,14
RTS0046499,9
RTS0046500,25
RTS0046501,12
RTS0046502,13
RTS0046503,21
RTS0046504,9
RTS0046505,9
RTS0046506,14
RTS0046507,13
RTS0046508,10
RTS0046509,10
RTS0046510,26
RTS0046511,8
RTS0046512,14
RTS0046513,12
RTS0046514,16
RTS0046515,63
RTS0046516,10
RTS0046517,45
RTS0046518,9
RTS0046519,15
RTS0046520,11
RTS0046521,32
RTS0046522,14
RTS0046524,14
RTS0046525,17
RTS0046526,19
RTS0046527,16
RTS0046528,18
RTS0046529,9
RTS0046530,10
RTS0046531,10
RTS0046532,21
RTS0046533,18
RTS0046534,20
RTS0046535,10
RTS0046536,11
RTS0046537,18
RTS0046538,16
RTS0046539,10
RTS0046540,11
RTS0046541,28
RTS0046542,18
RTS0046543,20
RTS0046544,12
RTS0046545,10
RTS0046546,14
RTS0046548,16
RTS0046549,17
RTS0046550,18
RTS0046551,22
RTS0046552,21
RTS0046553,110
RTS0046554,11
RTS0046555,10
RTS0046556,16
RTS0046557,18
RTS0046558,11
RTS0046559,15
RTS0046560,15
RTS0046561,14
RTS0046562,13
RTS0046563,14
RTS0046564,12
RTS0046565,29
RTS0046566,19
RTS0046567,14
RTS0046568,9
RTS0046569,7
RTS0046570,19
RTS0046571,9
RTS0046572,10
RTS0046573,21
RTS0046574,8
RTS0046575,19
RTS0046577,17
RTS0046578,16
RTS0046580,42
RTS0046581,14
RTS0046582,9
RTS0046583,12
RTS0046584,13
RTS0046585,16
RTS0046586,15
RTS0046587,21
RTS0046588,11
RTS0046589,10
RTS0046590,13
RTS0046591,17
RTS0046592,12
RTS0046593,12
RTS0046594,19
RTS0046595,24
RTS0046596,31
RTS0046597,15
RTS0046598,12
RTS0046599,13
RTS0046600,11
RTS0046601,14
RTS0046602,12
RTS0046603,14
RTS0046604,25
RTS0046605,12
RTS0046606,26
RTS0046607,24
RTS0046608,17
RTS0046609,21
RTS0046610,8
RTS0046611,31
RTS0046612,23
RTS0046613,15
RTS0046614,26
RTS0046615,10
RTS0046616,12
RTS0046617,15
RTS0046618,11
RTS0046619,18
RTS0046620,14
RTS0046621,21
RTS0046622,18
RTS0046623,17
RTS0046624,16
RTS0046625,14
RTS0046626,27
RTS0046627,21
RTS0046628,34
RTS0046629,31
RTS0046630,13
RTS0046631,17
RTS0046632,18
RTS0046633,11
RTS0046634,15
RTS0046635,11
RTS0046636,14
RTS0046637,18
RTS0046638,10
RTS0046639,3
RTS0046640,20
RTS0046641,15
RTS0046642,8
RTS0046643,19
RTS0046644,18
RTS0046645,15
RTS0046646,9
RTS0046647,13
RTS0046648,14
RTS0046649,12
RTS0046650,19
RTS0046651,11
RTS0046652,13
RTS0046653,34
RTS0046654,33
RTS0046655,16
RTS0046656,26
RTS0046657,21
RTS0046658,11
RTS0046659,16
RTS0046660,17
RTS0046661,11
RTS0046662,9
RTS0046663,14
RTS0046664,17
RTS0046665,12
RTS0046666,6
RTS0046667,12
RTS0046668,11
RTS0046669,15
RTS0046670,15
RTS0046671,17
RTS0046672,14
RTS0046673,18
RTS0046674,11
RTS0046675,15
RTS0046676,10
RTS0046677,16
RTS0046678,17
RTS0046679,11
RTS0046680,14
RTS0046681,7
RTS0046682,10
RTS0046683,10
RTS0046684,14
RTS0046685,8
RTS0046686,18
RTS0046687,21
RTS0046688,23
RTS0046689,9
RTS0046690,13
RTS0046691,11
RTS0046692,21
RTS0046693,11
RTS0046694,15
RTS0046695,13
RTS0046696,34
RTS0046697,38
RTS0046698,29
RTS0046699,12
RTS0046700,16
RTS0046701,21
RTS0046702,27
RTS0046703,25
RTS0046704,17
RTS0046705,29
RTS0046706,22
RTS0046707,39
RTS0046708,16
RTS0046709,14
RTS0046710,11
RTS0046711,33
RTS0046712,11
RTS0046713,12
RTS0046714,19
RTS0046715,7
RTS0046716,12
RTS0046717,21
RTS0046718,15
RTS0046719,9
RTS0046720,15
RTS0046721,16
RTS0046722,21
RTS0046723,9
RTS0046724,11
RTS0046725,10
RTS0046726,17
RTS0046727,32
RTS0046728,9
RTS0046729,24
RTS0046730,22
RTS0046731,13
RTS0046732,17
RTS0046733,17
RTS0046734,16
RTS0046735,9
RTS0046736,15
RTS0046737,15
RTS0046738,13
RTS0046739,7
RTS0046740,18
RTS0046741,49
RTS0046742,8
RTS0046743,29
RTS0046744,15
RTS0046745,24
RTS0046746,10
RTS0046747,11
RTS0046748,63
RTS0046749,24
RTS0046750,11
RTS0046751,17
RTS0046752,16
RTS0046753,15
RTS0046754,18
RTS0046755,16
RTS0046756,19
RTS0046757,14
RTS0046758,12
RTS0046759,27
RTS0046760,95
RTS0046761,17
RTS0046763,33
RTS0046764,12
RTS0046765,18
RTS0046766,18
RTS0046767,21
RTS0046768,18
RTS0046769,30
RTS0046770,13
RTS0046771,17
RTS0046772,11
RTS0046773,9
RTS0046774,8
RTS0046775,12
RTS0046777,30
RTS0046778,12
RTS0046779,14
RTS0046780,22
RTS0046781,19
RTS0046782,11
RTS0046783,13
RTS0046784,9
RTS0046785,12
RTS0046790,14
RTS0046791,11
RTS0046792,30
RTS0046793,30
RTS0046794,24
RTS0046795,14
RTS0046796,20
RTS0046797,17
RTS0046798,11
RTS0046799,24
RTS0046800,18
RTS0046801,33
RTS0046802,24
RTS0046803,13
RTS0046804,22
RTS0046805,14
RTS0046806,17
RTS0046807,19
RTS0046808,11
RTS0046809,17
RTS0046810,19
RTS0046811,11
RTS0046812,4
RTS0046813,6
RTS0046814,17
RTS0046815,17
RTS0046816,17
RTS0046817,14
RTS0046818,10
RTS0046819,10
RTS0046820,23
RTS0046821,13
RTS0046822,20
RTS0046823,21
RTS0046824,25
RTS0046825,16
RTS0046826,17
RTS0046827,18
RTS0046828,24
RTS0046829,18
RTS0046830,12
RTS0046831,10
RTS0046832,30
RTS0046833,6
RTS0046835,11
RTS0046836,93
RTS0046837,8
RTS0046838,21
RTS0046839,18
RTS0046840,15
RTS0046841,11
RTS0046842,15
RTS0046843,11
RTS0046846,19
RTS0046849,14
RTS0046850,19
RTS0046851,8
RTS0046852,9
RTS0046853,10
RTS0046854,10
RTS0046855,15
RTS0046856,11
RTS0046857,10
RTS0046858,45
RTS0046859,10
RTS0046860,20
RTS0046861,10
RTS0046862,16
RTS0046863,12
RTS0046864,17
RTS0046866,27
RTS0046867,11
RTS0046868,17
RTS0046869,15
RTS0046870,20
RTS0046871,15
RTS0046872,21
RTS0046873,10
RTS0046874,13
RTS0046875,5
RTS0046876,12
RTS0046877,19
RTS0046878,14
RTS0046879,15
RTS0046880,17
RTS0046881,19
RTS0046882,19
RTS0046885,6
RTS0046886,20
RTS0046887,6
RTS0046889,14
RTS0046890,13
RTS0046891,14
RTS0046892,26
RTS0046893,15
RTS0046894,20
RTS0046895,7
RTS0046897,54
RTS0046898,8
RTS0046899,30
RTS0046900,43
RTS0046902,15
RTS0046903,14
RTS0046904,13
RTS0046905,17
RTS0046906,28
RTS0046907,20
RTS0046908,11
RTS0046909,59
RTS0046910,11
RTS0046911,21
RTS0046912,9
RTS0046913,15
RTS0046914,17
RTS0046915,15
RTS0046916,15
RTS0046918,23
RTS0046919,34
RTS0046920,21
RTS0046921,26
RTS0046922,11
RTS0046923,11
RTS0046924,13
RTS0046925,18
RTS0046926,15
RTS0046927,8
RTS0046928,14
RTS0046929,14
RTS0046930,16
RTS0046931,11
RTS0046933,13
RTS0046934,14
RTS0046935,8
RTS0046936,20
RTS0046937,7
RTS0046938,6
RTS0046939,13
RTS0046940,16
RTS0046941,10
RTS0046942,12
RTS0046943,29
RTS0046944,12
RTS0046946,17
RTS0046947,11
RTS0046948,12
RTS0046949,5
RTS0046950,10
RTS0046951,14
RTS0046952,8
RTS0046954,14
RTS0046955,7
RTS0046956,22
RTS0046957,7
RTS0046958,15
RTS0046959,19
RTS0046960,16
RTS0046961,15
RTS0046962,15
RTS0046963,13
RTS0046965,8
RTS0046966,13
RTS0046967,17
RTS0046968,14
RTS0047054,15
RTS0047055,16
RTS0047056,10
RTS0047057,7
RTS0047058,16
RTS0047060,19
RTS0047061,12
RTS0047062,14
RTS0047063,11
RTS0047064,10
RTS0047065,19
RTS0047066,28
RTS0047067,17
RTS0047068,9
RTS0047069,13
RTS0047070,11
RTS0047071,16
RTS0047072,14
RTS0047073,16
RTS0047074,9
RTS0047075,19
RTS0047076,12
RTS0047077,17
RTS0047078,14
RTS0047079,17
RTS0047080,29
RTS0047081,20
RTS0047082,19
RTS0047083,43
RTS0047084,8
RTS0047085,7
RTS0047086,17
RTS0047087,13
RTS0047088,10
RTS0047089,17
RTS0047091,8
RTS0047092,13
RTS0047093,12
RTS0047094,11
RTS0047095,6
RTS0047096,11
RTS0047097,8
RTS0047098,11
RTS0047099,17
RTS0047100,9
RTS0047101,17
RTS0047102,24
RTS0047103,27
RTS0047104,10
RTS0047105,28
RTS0047106,13
RTS0047107,23
RTS0047108,23
RTS0047109,17
RTS0047110,17
RTS0047111,15
RTS0047112,19
RTS0047113,20
RTS0047114,25
RTS0047115,14
RTS0047116,20
RTS0047117,14
RTS0047118,14
RTS0047119,15
RTS0047120,23
RTS0047121,15
RTS0047122,22
RTS0047123,11
RTS0047124,63
RTS0047125,15
RTS0047126,16
RTS0047127,25
RTS0047128,12
RTS0047129,14
RTS0047130,23
RTS0047131,17
RTS0047132,16
RTS0047133,32
RTS0047134,18
RTS0047135,36
RTS0047136,24
RTS0047137,16
RTS0047138,33
RTS0047139,19
RTS0047140,9
RTS0047141,17
RTS0047142,15
RTS0047143,11
RTS0047144,15
RTS0047145,17
RTS0047146,15
RTS0047147,17
RTS0047148,13
RTS0047149,13
RTS0047150,15
RTS0047151,20
RTS0047152,21
RTS0047153,8
RTS0047154,43
RTS0047156,10
RTS0047157,29
RTS0047158,20
RTS0047159,10
RTS0047160,29
RTS0047165,21
RTS0047166,16
RTS0047167,10
RTS0047168,14
RTS0047169,14
RTS0047170,9
RTS0047171,15
RTS0047172,14
RTS0047173,35
RTS0047174,24
RTS0047175,12
RTS0047176,24
RTS0047177,13
RTS0047178,15
RTS0047179,20
RTS0047180,19
RTS0047181,15
RTS0047182,9
RTS0047183,13
RTS0047184,16
RTS0047185,9
RTS0047186,11
RTS0047187,7
RTS0047188,24
RTS0047189,19
RTS0047190,15
RTS0047191,12
RTS0047192,15
RTS0047193,17
RTS0047194,14
RTS0047195,20
RTS0047196,12
RTS0047197,19
RTS0047198,15
RTS0047199,11
RTS0047200,15
RTS0047201,7
RTS0047202,14
RTS0047203,24
RTS0047204,8
RTS0047205,20
RTS0047206,15
RTS0047207,17
RTS0047208,50
RTS0047209,31
RTS0047210,221
RTS0047211,160
RTS0047212,27
RTS0047213,10
RTS0047214,26
RTS0047215,16
RTS0047216,6
RTS0047217,11
RTS0047218,26
RTS0047219,15
RTS0047220,11
RTS0047221,20
RTS0047222,16
RTS0047223,19
RTS0047225,37
RTS0047226,19
RTS0047229,15
RTS0047230,12
RTS0047231,12
RTS0047232,24
RTS0047233,12
RTS0047234,14
RTS0047235,12
RTS0047236,13
RTS0047237,14
RTS0047238,20
RTS0047239,38
RTS0047240,19
RTS0047241,12
RTS0047242,8
RTS0047243,31
RTS0047244,14
RTS0047245,8
RTS0047246,9
RTS0047247,7
RTS0047248,7
RTS0047249,17
RTS0047250,15
RTS0047252,11
RTS0047253,13
RTS0047254,20
RTS0047255,12
RTS0047256,17
RTS0047257,22
RTS0047258,19
RTS0047259,20
RTS0047260,34
RTS0047261,13
RTS0047262,15
RTS0047263,13
RTS0047264,77
RTS0047266,12
RTS0047267,56
RTS0047268,10
RTS0047269,12
RTS0047270,58
RTS0047271,20
RTS0047272,12
RTS0047273,10
RTS0047274,11
RTS0047276,15
RTS0047277,18
RTS0047278,12
RTS0047279,20
RTS0047280,14
RTS0047281,21
RTS0047282,33
RTS0047283,8
RTS0047284,10
RTS0047290,17
RTS0047291,49
RTS0047292,7
RTS0047293,32
RTS0047294,17
RTS0047295,7
RTS0047296,35
RTS0047297,15
RTS0047298,25
RTS0047299,15
RTS0047300,22
RTS0047301,26
RTS0047302,7
RTS0047303,16
RTS0047304,9
RTS0047305,20
RTS0047306,16
RTS0047307,19
RTS0047308,15
RTS0047309,10
RTS0047310,17
RTS0047311,20
RTS0047312,9
RTS0047313,18
RTS0047314,7
RTS0047315,18
RTS0047316,18
RTS0047317,16
RTS0047318,9
RTS0047319,18
RTS0047320,18
RTS0047321,99
RTS0047322,14
RTS0047323,13
RTS0047324,16
RTS0047325,45
RTS0047326,21
RTS0047327,21
RTS0047328,17
RTS0047329,10
RTS0047331,27
RTS0047332,12
RTS0047333,15
RTS0047334,15
RTS0047335,16
RTS0047336,15
RTS0047337,9
RTS0047338,14
RTS0047339,8
RTS0047340,18
RTS0047341,22
RTS0047342,15
RTS0047343,4
RTS0047344,15
RTS0047345,10
RTS0047346,8
RTS0047348,18
RTS0047349,17
RTS0047350,14
RTS0047351,15
RTS0047352,38
RTS0047353,16
RTS0047354,18
RTS0047356,8
RTS0047357,7
RTS0047358,12
RTS0047359,17
RTS0047360,13
RTS0047361,11
RTS0047362,9
RTS0047363,16
RTS0047364,11
RTS0047365,11
RTS0047366,16
RTS0047367,6
RTS0047368,9
RTS0047369,17
RTS0047370,11
RTS0047373,20
RTS0047374,19
RTS0047375,20
RTS0047376,19
RTS0047377,24
RTS0047378,23
RTS0047379,16
RTS0047380,32
RTS0047381,11
RTS0047382,8
RTS0047383,14
RTS0047384,16
RTS0047385,13
RTS0047386,51
RTS0047387,9
RTS0047388,14
RTS0047389,19
RTS0047390,12
RTS0047391,10
RTS0047392,8
RTS0047393,19
RTS0047394,17
RTS0047395,5
RTS0047396,41
RTS0047397,16
RTS0047398,12
RTS0047399,22
RTS0047400,12
RTS0047401,33
RTS0047402,13
RTS0047403,12
RTS0047404,18
RTS0047405,25
RTS0047406,13
RTS0047407,28
RTS0047408,10
RTS0047409,29
RTS0047410,21
RTS0047411,18
RTS0047412,22
RTS0047413,9
RTS0047414,11
RTS0047415,25
RTS0047417,8
RTS0047418,17
RTS0047419,11
RTS0047420,15
RTS0047421,17
RTS0047422,15
RTS0047423,10
RTS0047424,22
RTS0047425,19
RTS0047426,15
RTS0047427,16
RTS0047428,14
RTS0047429,17
RTS0047430,18
RTS0047431,13
RTS0047432,18
RTS0047433,15
RTS0047434,17
RTS0047435,33
RTS0047436,21
RTS0047437,15
RTS0047438,18
RTS0047439,9
RTS0047440,9
RTS0047441,10
RTS0047442,8
RTS0047445,9
RTS0047446,21
RTS0047447,14
RTS0047448,22
RTS0047449,17
RTS0047450,17
RTS0047451,13
RTS0047452,19
RTS0047453,11
RTS0047454,16
RTS0047455,11
RTS0047456,17
RTS0047457,17
RTS0047458,13
RTS0047459,15
RTS0047460,14
RTS0047461,13
RTS0047462,19
RTS0047463,15
RTS0047464,16
RTS0047465,17
RTS0047466,21
RTS0047467,13
RTS0047468,14
RTS0047469,19
RTS0047471,20
RTS0047472,20
RTS0047473,19
RTS0047474,12
RTS0047475,10
RTS0047476,10
RTS0047477,33
RTS0047479,10
RTS0047480,15
RTS0047481,16
RTS0047482,17
RTS0047483,8
RTS0047484,20
RTS0047485,18
RTS0047486,12
RTS0047487,7
RTS0047488,40
RTS0047489,19
RTS0047490,19
RTS0047491,31
RTS0047492,41
RTS0047493,15
RTS0047494,18
RTS0047495,25
RTS0047496,13
RTS0047497,13
RTS0047498,9
RTS0047499,14
RTS0047500,15
RTS0047501,8
RTS0047502,15
RTS0047503,11
RTS0047504,13
RTS0047505,14
RTS0047506,34
RTS0047507,19
RTS0047508,15
RTS0047509,11
RTS0047510,14
RTS0047511,7
RTS0047512,14
RTS0047513,12
RTS0047514,10
RTS0047515,28
RTS0047516,16
RTS0047517,36
RTS0047518,20
RTS0047520,25
RTS0047521,9
RTS0047522,7
RTS0047523,17
RTS0047524,19
RTS0047525,14
RTS0047526,13
RTS0047527,12
RTS0047528,15
RTS0047529,16
RTS0047530,17
RTS0047531,8
RTS0047532,20
RTS0047533,12
RTS0047534,13
RTS0047535,14
RTS0047536,10
RTS0047537,61
RTS0047538,19
RTS0047540,10
RTS0047541,37
RTS0047543,15
RTS0047544,10
RTS0047545,17
RTS0047546,20
RTS0047547,14
RTS0047548,32
RTS0047549,11
RTS0047550,16
RTS0047551,14
RTS0047552,20
RTS0047553,14
RTS0047558,15
RTS0047559,13
RTS0047560,10
RTS0047561,22
RTS0047562,11
RTS0047563,10
RTS0047564,14
RTS0047565,13
RTS0047566,17
RTS0047567,23
RTS0047568,14
RTS0047569,24
RTS0047570,12
RTS0047571,9
RTS0047572,16
RTS0047573,10
RTS0047574,11
RTS0047575,9
RTS0047576,9
RTS0047577,8
RTS0047578,12
RTS0047579,16
RTS0047580,16
RTS0047581,22
RTS0047582,16
RTS0047583,8
RTS0047584,12
RTS0047585,7
RTS0047586,11
RTS0047587,12
RTS0047588,22
RTS0047590,17
RTS0047591,10
RTS0047592,16
RTS0047593,15
RTS0047594,20
RTS0047595,11
RTS0047596,8
RTS0047597,15
RTS0047598,15
RTS0047599,14
RTS0047600,17
RTS0047601,30
RTS0047602,23
RTS0047603,19
RTS0047604,25
RTS0047606,14
RTS0047613,16
RTS0047614,14
RTS0047615,9
RTS0047616,15
RTS0047617,19
RTS0047618,12
RTS0047619,8
RTS0047620,16
RTS0047621,15
RTS0047622,10
RTS0047624,13
RTS0047625,16
RTS0047626,9
RTS0047627,8
RTS0047628,8
RTS0047629,14
RTS0047630,7
RTS0047631,15
RTS0047632,17
RTS0047633,6
RTS0047634,8
RTS0047635,9
RTS0047636,14
RTS0047637,11
RTS0047638,12
RTS0047639,14
RTS0047640,8
RTS0047641,11
RTS0047642,12
RTS0047643,13
RTS0047644,9
RTS0047645,13
RTS0047646,16
RTS0047647,15
RTS0047648,14
RTS0047649,6
RTS0047650,4
RTS0047651,10
RTS0047652,11
RTS0047653,12
RTS0047654,12
RTS0047656,14
RTS0047657,12
RTS0047658,17
RTS0047659,9
RTS0047660,3
RTS0047661,11
RTS0047662,10
RTS0047663,5
RTS0047664,16
RTS0047665,16
RTS0047666,7
RTS0047667,16
RTS0047668,12
RTS0047669,13
RTS0047670,13
RTS0047672,19
RTS0047673,17
RTS0047674,18
RTS0047675,17
RTS0047676,11
RTS0047677,9
RTS0047678,18
RTS0047679,14
RTS0047680,9
RTS0047681,17
RTS0047682,14
RTS0047684,11
RTS0047685,6
RTS0047686,20
RTS0047687,12
RTS0047688,16
RTS0047689,20
RTS0047691,10
RTS0047692,15
RTS0047693,17
RTS0047694,18
RTS0047695,23
RTS0047696,9
RTS0047697,12
RTS0047698,9
RTS0047699,14
RTS0047700,11
RTS0047701,20
RTS0047702,21
RTS0047703,20
RTS0047704,11
RTS0047705,5
RTS0047706,17
RTS0047707,16
RTS0047708,32
RTS0047709,13
RTS0047710,9
RTS0047711,17
RTS0047712,15
RTS0047713,18
RTS0047714,35
RTS0047715,14
RTS0047716,14
RTS0047717,26
RTS0047718,17
RTS0047720,3
RTS0047721,14
RTS0047722,13
RTS0047723,12
RTS0047724,21
RTS0047725,7
RTS0047726,12
RTS0047727,15
RTS0047728,23
RTS0047729,17
RTS0047730,15
RTS0047731,14
RTS0047732,10
RTS0047733,16
RTS0047734,10
RTS0047735,15
RTS0047736,14
RTS0047737,22
RTS0047738,12
RTS0047739,19
RTS0047740,16
RTS0047741,9
RTS0047742,7
RTS0047743,17
RTS0047744,18
RTS0047745,16
RTS0047746,16
RTS0047747,13
RTS0047748,10
RTS0047749,15
RTS0047750,12
RTS0047752,12
RTS0047753,15
RTS0047754,49
RTS0047755,27
RTS0047756,18
RTS0047757,22
RTS0047758,31
RTS0047759,14
RTS0047760,14
RTS0047761,10
RTS0047762,11
RTS0047763,36
RTS0047764,15
RTS0047765,18
RTS0047766,70
RTS0047767,12
RTS0047768,19
RTS0047769,10
RTS0047770,10
RTS0047771,16
RTS0047772,10
RTS0047773,13
RTS0047774,22
RTS0047775,10
RTS0047776,20
RTS0047777,20
RTS0047778,17
RTS0047779,14
RTS0047780,10
RTS0047781,12
RTS0047782,13
RTS0047783,12
RTS0047784,10
RTS0047785,9
RTS0047786,15
RTS0047787,29
RTS0047788,16
RTS0047789,12
RTS0047790,15
RTS0047791,15
RTS0047792,17
RTS0047793,18
RTS0047794,8
RTS0047795,9
RTS0047796,21
RTS0047797,9
RTS0047798,6
RTS0047799,17
RTS0047800,8
RTS0047801,20
RTS0047802,16
RTS0047803,15
RTS0047804,9
RTS0047805,16
RTS0047806,12
RTS0047807,12
RTS0047808,13
RTS0047809,14
RTS0047810,19
RTS0047811,19
RTS0047812,11
RTS0047813,23
RTS0047814,10
RTS0047816,9
RTS0047817,9
RTS0047818,17
RTS0047819,14
RTS0047820,8
RTS0047821,29
RTS0047822,16
RTS0047823,13
RTS0047824,12
RTS0047825,15
RTS0047826,18
RTS0047827,10
RTS0047828,20
RTS0047829,21
RTS0047830,9
RTS0047831,11
RTS0047832,13
RTS0047833,12
RTS0047834,9
RTS0047835,15
RTS0047836,9
RTS0047837,12
RTS0047838,17
RTS0047839,16
RTS0047840,13
RTS0047841,12
RTS0047842,17
RTS0047843,8
RTS0047844,11
RTS0047845,20
RTS0047846,13
RTS0047847,7
RTS0047848,23
RTS0047849,20
RTS0047850,12
RTS0047851,10
RTS0047852,8
RTS0047853,13
RTS0047854,18
RTS0047855,10
RTS0047856,13
RTS0047857,11
RTS0047858,11
RTS0047859,8
RTS0047860,15
RTS0047861,13
RTS0047862,8
RTS0047863,10
RTS0047864,14
RTS0047865,15
RTS0047866,17
RTS0047867,16
RTS0047868,21
RTS0047869,15
RTS0047870,11
RTS0047871,20
RTS0047872,18
RTS0047873,14
RTS0047874,13
RTS0047875,16
RTS0047876,16
RTS0047877,8
RTS0047878,12
RTS0047879,21
RTS0047880,17
RTS0047881,10
RTS0047882,15
RTS0047883,9
RTS0047884,32
RTS0047885,18
RTS0047886,12
RTS0047890,18
RTS0047891,16
RTS0047892,20
RTS0047893,18
RTS0047894,13
RTS0047895,25
RTS0047896,17
RTS0047897,16
RTS0047898,15
RTS0047899,18
RTS0047900,41
RTS0047901,18
RTS0047902,81
RTS0047903,27
RTS0047904,13
RTS0047905,11
RTS0047906,10
RTS0047907,13
RTS0047908,40
RTS0047909,14
RTS0047910,18
RTS0047912,14
RTS0047913,13
RTS0047914,13
RTS0047915,13
RTS0047916,18
RTS0047917,8
RTS0047919,8
RTS0047920,14
RTS0047921,17
RTS0047924,19
RTS0047925,15
RTS0047926,14
RTS0047927,15
RTS0047928,14
RTS0047929,10
RTS0047930,17
RTS0047931,13
RTS0047932,14
RTS0047933,11
RTS0047934,8
RTS0047935,11
RTS0047936,25
RTS0047937,23
RTS0047938,10
RTS0047939,21
RTS0047940,48
RTS0047941,17
RTS0047942,8
RTS0047943,14
RTS0047944,12
RTS0047945,11
RTS0047946,14
RTS0047947,8
RTS0047948,11
RTS0047949,12
RTS0047950,7
RTS0047951,7
RTS0047952,22
RTS0047953,18
RTS0047954,10
RTS0047956,16
RTS0047957,12
RTS0047958,21
RTS0047959,5
RTS0047960,10
RTS0047961,13
RTS0047963,14
RTS0047964,18
RTS0047965,13
RTS0047966,5
RTS0047967,20
RTS0047968,16
RTS0047969,10
RTS0047970,12
RTS0047972,14
RTS0047973,10
RTS0047974,24
RTS0047975,16
RTS0047976,13
RTS0047977,13
RTS0047978,11
RTS0047979,21
RTS0047980,10
RTS0047981,10
RTS0047982,15
RTS0047985,15
RTS0047986,20
RTS0047987,8
RTS0047988,13
RTS0047990,18
RTS0047991,17
RTS0047992,12
RTS0047993,11
RTS0047994,15
RTS0047995,10
RTS0047996,11
RTS0047997,19
RTS0047998,28
RTS0047999,25
RTS0048000,15
RTS0048001,12
RTS0048003,36
RTS0048005,12
RTS0048006,13
RTS0048008,7
RTS0048009,8
RTS0048012,13
RTS0048013,16
RTS0048014,10
RTS0048015,21
RTS0048016,8
RTS0048017,15
RTS0048018,11
RTS0048019,5
RTS0048020,14
RTS0048021,12
RTS0048022,9
RTS0048023,14
RTS0048024,15
RTS0048026,15
RTS0048027,7
RTS0048028,11
RTS0048029,9
RTS0048030,10
RTS0048031,10
RTS0048032,15
RTS0048033,17
RTS0048034,16
RTS0048035,19
RTS0048036,10
RTS0048037,16
RTS0048038,73
RTS0048040,17
RTS0048041,9
RTS0048042,9
RTS0048043,9
RTS0048044,4
RTS0048045,23
RTS0048046,14
RTS0048047,10
RTS0048048,27
RTS0048049,9
RTS0048050,14
RTS0048051,11
RTS0048052,9
RTS0048053,12
RTS0048054,15
RTS0048055,21
RTS0048056,20
RTS0048057,13
RTS0048058,9
RTS0048059,26
RTS0048060,45
RTS0048061,18
RTS0048062,8
RTS0048063,11
RTS0048064,17
RTS0048065,12
RTS0048066,6
RTS0048067,11
RTS0048068,28
RTS0048069,8
RTS0048070,9
RTS0048071,23
RTS0048072,6
RTS0048073,18
RTS0048074,9
RTS0048076,20
RTS0048077,12
RTS0048078,17
RTS0048079,14
RTS0048080,17
RTS0048081,20
RTS0048082,6
RTS0048084,21
RTS0048085,26
RTS0048086,10
RTS0048087,24
RTS0048088,16
RTS0048089,16
RTS0048090,18
RTS0048091,11
RTS0048092,20
RTS0048093,23
RTS0048094,22
RTS0048096,15
RTS0048097,17
RTS0048098,78
RTS0048099,58
RTS0048100,286
RTS0048101,26
RTS0048102,26
RTS0048104,15
RTS0048105,12
RTS0048106,10
RTS0048107,8
RTS0048108,36
RTS0048109,15
RTS0048110,32
RTS0048111,4
RTS0048112,15
RTS0048113,17
RTS0048114,15
RTS0048115,16
RTS0048116,13
RTS0048117,20
RTS0048118,15
RTS0048120,11
RTS0048126,12
RTS0048127,43
RTS0048129,34
RTS0048130,12
RTS0048131,10
RTS0048132,17
RTS0048133,10
RTS0048134,12
RTS0048135,64
RTS0048136,10
RTS0048138,15
RTS0048139,11
RTS0048140,10
RTS0048141,10
RTS0048142,15
RTS0048144,10
RTS0048145,18
RTS0048146,26
RTS0048147,8
RTS0048148,9
RTS0048149,15
RTS0048150,13
RTS0048151,12
RTS0048152,10
RTS0048153,20
RTS0048154,23
RTS0048155,9
RTS0048156,50
RTS0048158,18
RTS0048159,14
RTS0048160,30
RTS0048161,41
RTS0048162,14
RTS0048163,17
RTS0048164,75
RTS0048165,23
RTS0048166,13
RTS0048167,15
RTS0048168,10
RTS0048169,18
RTS0048170,13
RTS0048171,5
RTS0048172,9
RTS0048173,8
RTS0048175,16
RTS0048176,19
RTS0048177,17
RTS0048178,23
RTS0048179,12
RTS0048180,16
RTS0048181,16
RTS0048182,21
RTS0048183,14
RTS0048184,29
RTS0048185,25
RTS0048186,7
RTS0048188,18
RTS0048189,32
RTS0048190,16
RTS0048191,7
RTS0048192,17
RTS0048193,9
RTS0048194,14
RTS0048195,22
RTS0048196,15
RTS0048197,25
RTS0048198,12
RTS0048200,26
RTS0048201,7
RTS0048202,12
RTS0048203,11
RTS0048204,10
RTS0048205,13
RTS0048207,17
RTS0048208,14
RTS0048209,10
RTS0048210,22
RTS0048211,13
RTS0048212,17
RTS0048213,6
RTS0048214,16
RTS0048215,15
RTS0048216,9
RTS0048217,6
RTS0048218,17
RTS0048219,11
RTS0048220,25
RTS0048221,12
RTS0048222,16
RTS0048223,15
RTS0048224,14
RTS0048225,14
RTS0048226,8
RTS0048227,27
RTS0048228,18
RTS0048229,13
RTS0048230,8
RTS0048231,20
RTS0048232,11
RTS0048233,7
RTS0048234,8
RTS0048235,12
RTS0048236,9
RTS0048237,14
RTS0048238,28
RTS0048239,16
RTS0048240,16
RTS0048241,39
RTS0048242,22
RTS0048243,14
RTS0048244,15
RTS0048245,16
RTS0048246,11
RTS0049343,46
RTS0049344,20
RTS0049345,15
RTS0049346,10
RTS0049347,9
RTS0049348,32
RTS0049349,16
RTS0049350,9
RTS0049351,6
RTS0049352,8
RTS0049353,13
RTS0049354,15
RTS0049355,18
RTS0049356,23
RTS0049357,10
RTS0049358,11
RTS0049359,8
RTS0049360,18
RTS0049361,11
RTS0049362,17
RTS0049363,26
RTS0049364,19
RTS0049365,9
RTS0049366,15
RTS0049367,14
RTS0049368,19
RTS0049369,12
RTS0049370,8
RTS0049371,121
RTS0049372,15
RTS0049373,63
RTS0049374,13
RTS0049375,15
RTS0049376,19
RTS0049377,16
RTS0049378,21
RTS0049379,20
RTS0049380,20
RTS0049381,13
RTS0049382,13
RTS0049383,16
RTS0049384,14
RTS0049385,13
RTS0049386,22
RTS0049387,21
RTS0049388,18
RTS0049389,16
RTS0049390,9
RTS0049391,16
RTS0049392,50
RTS0049393,27
RTS0049394,7
RTS0049395,10
RTS0049396,27
RTS0049397,16
RTS0049398,27
RTS0049399,21
RTS0049400,15
RTS0049401,15
RTS0049402,14
RTS0049403,11
RTS0049404,16
RTS0049405,16
RTS0049406,15
RTS0049407,17
RTS0049408,15
RTS0049409,12
RTS0049410,19
RTS0049411,24
RTS0049412,11
RTS0049413,15
RTS0049414,14
RTS0049415,12
RTS0049416,16
RTS0049417,16
RTS0049418,8
RTS0049419,12
RTS0049420,9
RTS0049421,20
RTS0049422,10
RTS0049423,10
RTS0049424,11
RTS0049425,11
RTS0049426,14
RTS0049427,31
RTS0049428,9
RTS0049429,20
RTS0049430,8
RTS0049431,13
RTS0049432,23
RTS0049433,16
RTS0049434,6
RTS0049435,16
RTS0049436,11
RTS0049437,11
RTS0049438,18
RTS0049439,12
RTS0049440,8
RTS0049441,17
RTS0049442,15
RTS0049443,9
RTS0049444,23
RTS0049445,19
RTS0049446,13
RTS0049447,15
RTS0049448,11
RTS0049449,16
RTS0049450,17
RTS0049451,22
RTS0049452,13
RTS0049453,19
RTS0049454,9
RTS0049455,22
RTS0049456,20
RTS0049457,19
RTS0049458,19
RTS0049459,12
RTS0049460,11
RTS0049461,13
RTS0049462,20
RTS0049463,7
RTS0049464,9
RTS0049465,15
RTS0049466,14
RTS0049467,12
RTS0049468,16
RTS0049469,9
RTS0049470,22
RTS0049471,87
RTS0049472,19
RTS0049473,20
RTS0049474,24
RTS0049475,12
RTS0049476,21
RTS0049477,11
RTS0049478,22
RTS0049479,569
RTS0049480,13
RTS0049481,3
RTS0049482,12
RTS0049483,7
RTS0049484,15
RTS0049485,26
RTS0997079,12
RTS0997080,38
RTS0997081,8
RTS0997082,17
RTS0997083,14
RTS0997084,20
RTS0997085,16
RTS0997086,16
RTS0997087,10
RTS0997088,423
RTS0997089,772
RTS0997090,92
RTS0997091,59
RTS0997092,8
RTS0997093,8
RTS0997094,3
RTS0997095,10
RTS0997096,6
RTS0997097,10
RTS0997098,11
RTS0997099,13
RTS0997100,17
RTS0997101,10
RTS0997102,11
RTS0997103,2
RTS0997104,13
RTS0997105,8
RTS0997106,17
RTS0997107,13
RTS0997108,11
RTS0997109,1
RTS0997110,7
RTS0997111,3
RTS0997112,7
RTS0997113,4
RTS0997114,4
RTS0997115,12
RTS0997116,6
RTS0997117,9
RTS0997118,9
RTS0997119,6
RTS0997120,6
RTS0997121,9
RTS0997122,14
RTS0997123,24
RTS0997124,3
RTS0997125,12
RTS0997126,16
RTS0997127,10
RTS0997128,11
RTS0997129,11
RTS0997130,5
</Code_Summary>
