# Supplementary material for: Spatial meta-transcriptomics reveal associations of intratumor bacteria burden with lung cancer cells showing a distinct oncogenic signature
Source: J Immunother Cancer. 2022 Jul 6;10(7):e004698. doi: 10.1136/jitc-2022-004698 (PMC9260850; doi:10.1136/jitc-2022-004698)
Supplement: Supplementary data [file jitc-2022-004698supp009.zip › DSP-1001250002848-E-A03.dcc]

<Header>
FileVersion,0.02
SoftwareVersion,"GeoMx_NGS_Pipeline_ 2.0.0"
Date,2020-6-15
</Header>

<Scan_Attributes>
ID,DSP-1001250002848-E-A03
Plate_ID,1001250002848
Well,A03
</Scan_Attributes>

<NGS_Processing_Attributes>
SeqSetId,
tamperedIni,No
Raw,6509037
Trimmed,6480263
Stitched,6436293
Aligned,6323151
umiQ30,0.9920
rtsQ30,0.9915
</NGS_Processing_Attributes>


<Code_Summary>
RTS0039454,125
RTS0039455,90
RTS0039456,65
RTS0039457,208
RTS0039458,76
RTS0039459,46
RTS0039460,32
RTS0039461,59
RTS0039462,41
RTS0039463,40
RTS0039464,64
RTS0039465,74
RTS0039466,68
RTS0039467,148
RTS0039468,53
RTS0039469,174
RTS0039470,246
RTS0039471,296
RTS0039472,338
RTS0039473,249
RTS0039474,480
RTS0039475,279
RTS0039476,359
RTS0039477,554
RTS0039478,570
RTS0039479,46
RTS0039480,40
RTS0039481,38
RTS0039482,48
RTS0039483,39
RTS0039484,65
RTS0039485,74
RTS0039486,53
RTS0039487,40
RTS0039488,57
RTS0039489,80
RTS0039490,96
RTS0039491,93
RTS0039492,46
RTS0039493,110
RTS0039494,76
RTS0039495,58
RTS0039496,57
RTS0039497,49
RTS0039498,55
RTS0039499,502
RTS0039500,434
RTS0039501,409
RTS0039502,476
RTS0039503,538
RTS0039504,47
RTS0039505,72
RTS0039506,60
RTS0039507,166
RTS0039508,204
RTS0039509,139
RTS0039510,302
RTS0039511,451
RTS0039512,337
RTS0039513,430
RTS0039514,581
RTS0039515,560
RTS0039516,45
RTS0039517,46
RTS0039518,60
RTS0039519,39
RTS0039520,38
RTS0039521,61
RTS0039522,72
RTS0039523,49
RTS0039524,79
RTS0039525,104
RTS0039526,70
RTS0039527,90
RTS0039528,66
RTS0039529,90
RTS0039530,75
RTS0039531,49
RTS0039532,44
RTS0039533,59
RTS0039534,37
RTS0039535,67
RTS0039536,44
RTS0039537,46
RTS0039538,35
RTS0039539,41
RTS0039540,44
RTS0039541,59
RTS0039542,53
RTS0039543,58
RTS0039544,34
RTS0039545,51
RTS0039546,47
RTS0039547,53
RTS0039548,103
RTS0039549,90
RTS0039550,77
RTS0039551,49
RTS0039552,33
RTS0039553,35
RTS0039554,46
RTS0039555,61
RTS0039556,30
RTS0039557,33
RTS0039558,39
RTS0039559,50
RTS0039560,38
RTS0039561,39
RTS0039562,57
RTS0039563,50
RTS0039564,50
RTS0039565,70
RTS0039566,51
RTS0039567,40
RTS0039568,35
RTS0039569,28
RTS0039570,48
RTS0039571,30
RTS0039572,42
RTS0039573,53
RTS0039574,31
RTS0039575,42
RTS0039576,51
RTS0039577,57
RTS0039578,47
RTS0039579,62
RTS0039580,77
RTS0039581,93
RTS0039582,137
RTS0039583,133
RTS0039584,114
RTS0039585,125
RTS0039586,71
RTS0039587,72
RTS0039588,61
RTS0039589,97
RTS0039590,75
RTS0039591,90
RTS0039592,72
RTS0039593,55
RTS0039594,95
RTS0039595,56
RTS0039596,52
RTS0039597,54
RTS0039598,45
RTS0039599,51
RTS0039600,48
RTS0039601,32
RTS0039602,30
RTS0039603,38
RTS0039604,39
RTS0039605,37
RTS0039606,25
RTS0039607,44
RTS0039608,40
RTS0039609,44
RTS0039610,44
RTS0039611,51
RTS0039612,43
RTS0039613,52
RTS0039614,43
RTS0039615,35
RTS0039616,30
RTS0039617,37
RTS0039619,48
RTS0039620,46
RTS0039621,44
RTS0039622,34
RTS0039623,59
RTS0039624,47
RTS0039625,46
RTS0039626,37
RTS0039627,38
RTS0039628,26
RTS0039629,35
RTS0039630,35
RTS0039631,26
RTS0039632,40
RTS0039633,30
RTS0039634,41
RTS0039635,30
RTS0039636,31
RTS0039637,29
RTS0039638,56
RTS0039639,39
RTS0039640,43
RTS0039641,74
RTS0039642,58
RTS0039643,76
RTS0039644,50
RTS0039645,54
RTS0039646,47
RTS0039647,58
RTS0039648,46
RTS0039649,34
RTS0039650,46
RTS0039651,262
RTS0039652,235
RTS0039653,192
RTS0039654,187
RTS0039655,197
RTS0039656,130
RTS0039657,119
RTS0039658,113
RTS0039659,122
RTS0039660,96
RTS0039661,64
RTS0039662,46
RTS0039663,58
RTS0039664,70
RTS0039665,83
RTS0039666,59
RTS0039667,46
RTS0039668,66
RTS0039669,95
RTS0039670,73
RTS0039671,112
RTS0039672,161
RTS0039673,126
RTS0039674,146
RTS0039675,127
RTS0039676,45
RTS0039677,43
RTS0039678,29
RTS0039679,47
RTS0039680,26
RTS0039681,114
RTS0039682,100
RTS0039683,78
RTS0039684,107
RTS0039685,88
RTS0039686,104
RTS0039687,144
RTS0039688,108
RTS0039689,85
RTS0039690,115
RTS0039691,51
RTS0039692,43
RTS0039693,24
RTS0039694,58
RTS0039695,47
RTS0039696,33
RTS0039697,31
RTS0039698,31
RTS0039699,42
RTS0039700,42
RTS0039701,37
RTS0039702,57
RTS0039703,53
RTS0039704,43
RTS0039705,47
RTS0039706,60
RTS0039707,40
RTS0039708,57
RTS0039709,38
RTS0039710,51
RTS0039711,98
RTS0039712,139
RTS0039713,156
RTS0039714,106
RTS0039715,137
RTS0039716,51
RTS0039717,118
RTS0039718,52
RTS0039719,74
RTS0039720,318
RTS0039721,98
RTS0039722,63
RTS0039723,141
RTS0039724,70
RTS0039725,111
RTS0039726,102
RTS0039727,69
RTS0039728,64
RTS0039729,66
RTS0039730,82
RTS0039731,60
RTS0039732,65
RTS0039733,57
RTS0039734,57
RTS0039735,41
RTS0039736,87
RTS0039737,78
RTS0039738,54
RTS0039739,90
RTS0039740,69
RTS0039741,86
RTS0039742,64
RTS0039743,91
RTS0039744,80
RTS0039745,101
RTS0039746,92
RTS0039747,79
RTS0039749,61
RTS0039750,67
RTS0039751,38
RTS0039752,47
RTS0039753,62
RTS0039754,36
RTS0039755,51
RTS0039756,66
RTS0039757,49
RTS0039758,54
RTS0039759,40
RTS0039760,77
RTS0039761,82
RTS0039762,96
RTS0039763,90
RTS0039764,71
RTS0039765,77
RTS0039766,102
RTS0039767,81
RTS0039768,122
RTS0039769,104
RTS0039770,193
RTS0039771,171
RTS0039772,196
RTS0039773,219
RTS0039774,204
RTS0039775,228
RTS0039776,82
RTS0039777,60
RTS0039778,54
RTS0039779,48
RTS0039780,67
RTS0039781,136
RTS0039782,82
RTS0039783,113
RTS0039784,115
RTS0039785,148
RTS0039786,84
RTS0039787,54
RTS0039788,68
RTS0039789,55
RTS0039790,78
RTS0039791,141
RTS0039792,111
RTS0039793,109
RTS0039794,146
RTS0039795,98
RTS0039796,62
RTS0039797,80
RTS0039798,79
RTS0039799,68
RTS0039800,63
RTS0039801,45
RTS0039802,60
RTS0039803,67
RTS0039804,58
RTS0039805,64
RTS0039806,39
RTS0039807,44
RTS0039808,41
RTS0039809,41
RTS0039810,33
RTS0039811,78
RTS0039812,109
RTS0039813,68
RTS0039814,86
RTS0039815,93
RTS0039816,32
RTS0039817,59
RTS0039818,39
RTS0039819,61
RTS0039820,43
RTS0039821,61
RTS0039822,71
RTS0039823,78
RTS0039824,64
RTS0039825,83
RTS0039826,49
RTS0039827,76
RTS0039828,39
RTS0039829,61
RTS0039830,48
RTS0039831,46
RTS0039832,81
RTS0039833,42
RTS0039834,73
RTS0039835,69
RTS0039836,92
RTS0039838,72
RTS0039839,74
RTS0039840,70
RTS0039841,80
RTS0039842,54
RTS0039843,49
RTS0039844,89
RTS0039845,58
RTS0039846,53
RTS0039847,39
RTS0039848,27
RTS0039849,43
RTS0039850,45
RTS0039851,84
RTS0039852,60
RTS0039853,68
RTS0039854,65
RTS0039855,78
RTS0039856,32
RTS0039857,33
RTS0039858,40
RTS0039859,60
RTS0039860,40
RTS0039861,51
RTS0039862,53
RTS0039863,62
RTS0039864,64
RTS0039865,54
RTS0039866,183
RTS0039867,214
RTS0039868,119
RTS0039869,194
RTS0039870,183
RTS0039871,54
RTS0039872,46
RTS0039873,44
RTS0039874,45
RTS0039875,53
RTS0039876,308
RTS0039877,278
RTS0039878,205
RTS0039879,258
RTS0039880,134
RTS0039881,43
RTS0039882,34
RTS0039883,38
RTS0039884,50
RTS0039885,83
RTS0039886,108
RTS0039887,69
RTS0039888,115
RTS0039890,117
RTS0039891,61
RTS0039892,30
RTS0039893,60
RTS0039894,38
RTS0039895,45
RTS0039896,40
RTS0039897,26
RTS0039898,59
RTS0039899,38
RTS0039900,49
RTS0039901,44
RTS0039902,51
RTS0039903,38
RTS0039904,55
RTS0039905,51
RTS0039906,47
RTS0039907,48
RTS0039908,38
RTS0039909,37
RTS0039910,47
RTS0039911,32
RTS0039912,40
RTS0039913,34
RTS0039914,33
RTS0039915,51
RTS0039916,45
RTS0039917,50
RTS0039918,49
RTS0039919,39
RTS0039920,34
RTS0039921,29
RTS0039922,42
RTS0039923,42
RTS0039924,47
RTS0039925,33
RTS0039926,78
RTS0039927,80
RTS0039928,92
RTS0039929,70
RTS0039930,95
RTS0039931,40
RTS0039932,50
RTS0039933,40
RTS0039934,41
RTS0039935,44
RTS0039936,61
RTS0039937,41
RTS0039938,50
RTS0039939,33
RTS0039940,41
RTS0039941,34
RTS0039942,48
RTS0039943,27
RTS0039944,52
RTS0039945,45
RTS0039946,142
RTS0039947,176
RTS0039948,223
RTS0039949,167
RTS0039950,182
RTS0039951,74
RTS0039952,57
RTS0039953,50
RTS0039954,53
RTS0039955,80
RTS0039956,195
RTS0039957,158
RTS0039958,170
RTS0039959,169
RTS0039960,178
RTS0039961,42
RTS0039962,45
RTS0039963,43
RTS0039964,64
RTS0039965,45
RTS0039966,36
RTS0039967,27
RTS0039968,38
RTS0039969,48
RTS0039970,37
RTS0039971,124
RTS0039972,95
RTS0039973,91
RTS0039974,130
RTS0039975,97
RTS0039976,64
RTS0039977,67
RTS0039978,61
RTS0039979,82
RTS0039980,56
RTS0039981,106
RTS0039982,114
RTS0039983,128
RTS0039984,90
RTS0039985,129
RTS0039986,142
RTS0039987,113
RTS0039988,150
RTS0039989,124
RTS0039990,105
RTS0039991,56
RTS0039992,81
RTS0039993,84
RTS0039994,57
RTS0039995,94
RTS0039996,199
RTS0039997,145
RTS0039998,138
RTS0039999,172
RTS0040000,154
RTS0040001,49
RTS0040002,42
RTS0040003,39
RTS0040004,43
RTS0040005,70
RTS0040006,125
RTS0040007,104
RTS0040008,91
RTS0040009,106
RTS0040010,103
RTS0040011,47
RTS0040012,37
RTS0040013,48
RTS0040014,52
RTS0040015,54
RTS0040016,54
RTS0040017,68
RTS0040018,37
RTS0040019,81
RTS0040020,84
RTS0040021,39
RTS0040022,37
RTS0040023,44
RTS0040024,30
RTS0040025,39
RTS0040026,102
RTS0040027,141
RTS0040028,133
RTS0040029,97
RTS0040030,111
RTS0040031,42
RTS0040032,47
RTS0040033,27
RTS0040034,40
RTS0040035,30
RTS0040036,55
RTS0040037,33
RTS0040038,43
RTS0040039,35
RTS0040040,26
RTS0040041,30
RTS0040042,43
RTS0040043,33
RTS0040044,40
RTS0040045,37
RTS0040046,56
RTS0040047,52
RTS0040048,56
RTS0040049,31
RTS0040050,33
RTS0040051,33
RTS0040052,36
RTS0040053,51
RTS0040054,55
RTS0040055,36
RTS0040056,44
RTS0040057,37
RTS0040058,48
RTS0040059,34
RTS0040060,49
RTS0040061,32
RTS0040062,48
RTS0040063,39
RTS0040064,60
RTS0040065,43
RTS0040066,56
RTS0040067,43
RTS0040068,48
RTS0040069,22
RTS0040070,37
RTS0040071,46
RTS0040072,71
RTS0040073,59
RTS0040074,37
RTS0040075,37
RTS0040076,44
RTS0040077,49
RTS0040078,42
RTS0040079,37
RTS0040080,37
RTS0040081,61
RTS0040082,48
RTS0040083,35
RTS0040084,51
RTS0040085,38
RTS0040086,43
RTS0040087,39
RTS0040088,46
RTS0040089,40
RTS0040090,49
RTS0040091,41
RTS0040092,41
RTS0040093,44
RTS0040094,47
RTS0040095,39
RTS0040096,46
RTS0040097,39
RTS0040098,35
RTS0040099,41
RTS0040100,49
RTS0040101,37
RTS0040102,33
RTS0040103,27
RTS0040104,31
RTS0040105,44
RTS0040106,42
RTS0040107,56
RTS0040108,38
RTS0040109,40
RTS0040110,38
RTS0040111,34
RTS0040112,38
RTS0040113,28
RTS0040114,30
RTS0040115,58
RTS0040116,206
RTS0040117,149
RTS0040118,122
RTS0040119,128
RTS0040120,141
RTS0040121,138
RTS0040122,143
RTS0040123,111
RTS0040124,110
RTS0040125,162
RTS0040126,34
RTS0040127,77
RTS0040128,54
RTS0040129,75
RTS0040130,64
RTS0040131,48
RTS0040132,32
RTS0040133,40
RTS0040134,50
RTS0040135,35
RTS0040136,53
RTS0040137,53
RTS0040138,78
RTS0040139,57
RTS0040140,42
RTS0040141,41
RTS0040142,72
RTS0040143,72
RTS0040144,69
RTS0040145,67
RTS0040146,142
RTS0040147,126
RTS0040148,99
RTS0040149,134
RTS0040150,103
RTS0040151,64
RTS0040152,43
RTS0040153,63
RTS0040154,59
RTS0040155,40
RTS0040156,106
RTS0040157,89
RTS0040158,86
RTS0040159,117
RTS0040160,118
RTS0040161,35
RTS0040162,32
RTS0040163,34
RTS0040164,37
RTS0040165,32
RTS0040166,25
RTS0040167,42
RTS0040168,32
RTS0040169,46
RTS0040170,36
RTS0040171,30
RTS0040172,73
RTS0040173,85
RTS0040174,68
RTS0040175,60
RTS0040176,18
RTS0040177,35
RTS0040178,43
RTS0040179,27
RTS0040180,48
RTS0040181,64
RTS0040182,42
RTS0040183,24
RTS0040184,32
RTS0040185,30
RTS0040186,52
RTS0040187,40
RTS0040188,44
RTS0040189,47
RTS0040190,31
RTS0040191,43
RTS0040192,31
RTS0040193,29
RTS0040194,61
RTS0040195,58
RTS0040196,37
RTS0040197,30
RTS0040198,33
RTS0040199,44
RTS0040200,30
RTS0040201,171
RTS0040202,140
RTS0040203,129
RTS0040204,128
RTS0040205,162
RTS0040206,99
RTS0040207,39
RTS0040208,81
RTS0040209,102
RTS0040210,110
RTS0040211,56
RTS0040212,36
RTS0040213,34
RTS0040214,52
RTS0040215,52
RTS0040216,45
RTS0040217,45
RTS0040218,45
RTS0040219,46
RTS0040220,27
RTS0040221,71
RTS0040222,69
RTS0040223,86
RTS0040224,49
RTS0040225,57
RTS0040226,60
RTS0040227,22
RTS0040228,45
RTS0040229,42
RTS0040230,46
RTS0040231,19
RTS0040232,37
RTS0040233,34
RTS0040234,30
RTS0040235,36
RTS0040236,70
RTS0040237,79
RTS0040238,53
RTS0040239,66
RTS0040240,72
RTS0040241,44
RTS0040242,76
RTS0040243,56
RTS0040244,67
RTS0040245,59
RTS0040246,71
RTS0040247,101
RTS0040248,94
RTS0040249,71
RTS0040250,82
RTS0040251,87
RTS0040252,84
RTS0040253,69
RTS0040254,87
RTS0040255,87
RTS0040256,36
RTS0040257,36
RTS0040258,33
RTS0040259,36
RTS0040260,38
RTS0040261,55
RTS0040262,39
RTS0040263,63
RTS0040264,58
RTS0040265,55
RTS0040266,43
RTS0040267,40
RTS0040268,33
RTS0040269,35
RTS0040270,49
RTS0040271,69
RTS0040272,60
RTS0040273,63
RTS0040274,68
RTS0040275,78
RTS0040276,100
RTS0040277,151
RTS0040278,201
RTS0040279,208
RTS0040280,160
RTS0040281,84
RTS0040282,39
RTS0040283,96
RTS0040284,93
RTS0040285,69
RTS0040286,46
RTS0040287,35
RTS0040288,45
RTS0040289,25
RTS0040290,54
RTS0040291,37
RTS0040292,30
RTS0040293,39
RTS0040294,41
RTS0040295,44
RTS0040296,43
RTS0040297,49
RTS0040298,36
RTS0040299,63
RTS0040300,41
RTS0040301,39
RTS0040302,32
RTS0040303,43
RTS0040304,27
RTS0040305,50
RTS0040306,38
RTS0040307,36
RTS0040308,38
RTS0040309,39
RTS0040310,37
RTS0040311,82
RTS0040312,73
RTS0040313,74
RTS0040314,84
RTS0040315,94
RTS0040316,33
RTS0040317,36
RTS0040318,34
RTS0040319,32
RTS0040320,43
RTS0040321,250
RTS0040322,283
RTS0040323,238
RTS0040324,191
RTS0040325,198
RTS0040326,109
RTS0040327,98
RTS0040328,157
RTS0040329,215
RTS0040330,124
RTS0040331,37
RTS0040332,38
RTS0040333,37
RTS0040334,35
RTS0040335,50
RTS0040336,59
RTS0040337,96
RTS0040338,38
RTS0040339,67
RTS0040340,70
RTS0040341,66
RTS0040342,39
RTS0040343,79
RTS0040344,64
RTS0040345,71
RTS0040346,49
RTS0040347,72
RTS0040348,34
RTS0040349,88
RTS0040350,45
RTS0040351,44
RTS0040352,41
RTS0040353,77
RTS0040354,45
RTS0040355,45
RTS0040356,54
RTS0040357,73
RTS0040358,46
RTS0040359,62
RTS0040360,71
RTS0040361,57
RTS0040363,34
RTS0040364,62
RTS0040365,47
RTS0040366,863
RTS0040367,605
RTS0040368,829
RTS0040369,469
RTS0040370,848
RTS0040371,84
RTS0040372,75
RTS0040373,63
RTS0040374,70
RTS0040375,36
RTS0040376,99
RTS0040377,117
RTS0040378,99
RTS0040379,94
RTS0040380,86
RTS0040381,46
RTS0040382,60
RTS0040383,25
RTS0040384,53
RTS0040385,34
RTS0040386,340
RTS0040387,293
RTS0040388,364
RTS0040389,302
RTS0040390,226
RTS0040391,74
RTS0040392,93
RTS0040393,81
RTS0040394,93
RTS0040395,93
RTS0040396,408
RTS0040397,459
RTS0040398,433
RTS0040399,532
RTS0040400,424
RTS0040401,147
RTS0040402,191
RTS0040403,97
RTS0040404,132
RTS0040405,61
RTS0040406,72
RTS0040407,72
RTS0040408,80
RTS0040409,73
RTS0040410,89
RTS0040411,92
RTS0040412,77
RTS0040413,88
RTS0040414,114
RTS0040415,92
RTS0040416,562
RTS0040417,376
RTS0040418,300
RTS0040419,472
RTS0040420,607
RTS0040421,120
RTS0040422,190
RTS0040423,190
RTS0040424,131
RTS0040425,119
RTS0040426,62
RTS0040428,168
RTS0040429,145
RTS0040430,196
RTS0040431,83
RTS0040432,57
RTS0040433,88
RTS0040434,85
RTS0040435,69
RTS0040436,234
RTS0040437,360
RTS0040438,625
RTS0040439,525
RTS0040440,544
RTS0040441,288
RTS0040442,192
RTS0040443,284
RTS0040444,238
RTS0040445,216
RTS0040446,122
RTS0040447,134
RTS0040448,91
RTS0040449,146
RTS0040450,72
RTS0040451,90
RTS0040452,130
RTS0040453,121
RTS0040454,100
RTS0040455,202
RTS0040456,94
RTS0040457,56
RTS0040458,40
RTS0040459,64
RTS0040460,86
RTS0040461,51
RTS0040462,50
RTS0040463,50
RTS0040464,67
RTS0040465,45
RTS0040466,64
RTS0040467,42
RTS0040468,51
RTS0040469,45
RTS0040470,33
RTS0040471,71
RTS0040472,36
RTS0040473,36
RTS0040474,39
RTS0040475,41
RTS0040476,35
RTS0040477,46
RTS0040478,46
RTS0040479,38
RTS0040480,32
RTS0040481,89
RTS0040482,68
RTS0040483,68
RTS0040484,79
RTS0040485,71
RTS0040486,42
RTS0040487,38
RTS0040488,35
RTS0040489,47
RTS0040490,31
RTS0040491,44
RTS0040492,46
RTS0040493,48
RTS0040494,51
RTS0040495,47
RTS0040496,70
RTS0040497,65
RTS0040498,58
RTS0040499,47
RTS0040500,62
RTS0040501,40
RTS0040502,36
RTS0040503,37
RTS0040504,48
RTS0040505,26
RTS0040506,34
RTS0040507,31
RTS0040508,33
RTS0040509,26
RTS0040510,32
RTS0040511,42
RTS0040512,35
RTS0040513,45
RTS0040514,36
RTS0040515,55
RTS0040516,56
RTS0040517,41
RTS0040518,56
RTS0040519,50
RTS0040520,49
RTS0040521,33
RTS0040522,36
RTS0040523,42
RTS0040524,30
RTS0040525,40
RTS0040526,57
RTS0040527,37
RTS0040528,67
RTS0040529,58
RTS0040530,49
RTS0040531,53
RTS0040532,76
RTS0040533,52
RTS0040534,44
RTS0040535,35
RTS0040536,81
RTS0040537,208
RTS0040538,131
RTS0040539,164
RTS0040540,127
RTS0040541,25
RTS0040542,32
RTS0040543,39
RTS0040544,52
RTS0040545,33
RTS0040546,37
RTS0040547,29
RTS0040548,31
RTS0040549,41
RTS0040550,32
RTS0040551,31
RTS0040552,40
RTS0040553,47
RTS0040554,42
RTS0040555,42
RTS0040556,36
RTS0040557,30
RTS0040558,40
RTS0040559,35
RTS0040560,42
RTS0040561,32
RTS0040562,32
RTS0040563,33
RTS0040564,36
RTS0040565,46
RTS0040566,35
RTS0040567,44
RTS0040568,27
RTS0040569,32
RTS0040570,35
RTS0040571,48
RTS0040572,29
RTS0040573,42
RTS0040574,70
RTS0040575,45
RTS0040576,37
RTS0040577,37
RTS0040578,46
RTS0040579,30
RTS0040580,36
RTS0040581,33
RTS0040582,57
RTS0040583,41
RTS0040584,46
RTS0040585,49
RTS0040586,50
RTS0040587,33
RTS0040588,63
RTS0040589,35
RTS0040590,39
RTS0040591,58
RTS0040592,55
RTS0040593,25
RTS0040594,49
RTS0040595,48
RTS0040596,59
RTS0040597,80
RTS0040598,48
RTS0040599,69
RTS0040600,62
RTS0040601,47
RTS0040602,48
RTS0040603,45
RTS0040604,64
RTS0040605,46
RTS0040606,46
RTS0040607,60
RTS0040608,57
RTS0040609,42
RTS0040610,56
RTS0040611,55
RTS0040612,42
RTS0040613,53
RTS0040614,55
RTS0040615,51
RTS0040616,22
RTS0040617,46
RTS0040618,42
RTS0040619,39
RTS0040620,46
RTS0040621,112
RTS0040622,81
RTS0040623,88
RTS0040624,47
RTS0040625,88
RTS0040626,33
RTS0040627,39
RTS0040628,52
RTS0040629,40
RTS0040630,35
RTS0040631,94
RTS0040632,57
RTS0040633,100
RTS0040634,91
RTS0040635,62
RTS0040636,104
RTS0040637,103
RTS0040638,80
RTS0040639,55
RTS0040640,80
RTS0040641,198
RTS0040642,260
RTS0040643,163
RTS0040644,290
RTS0040645,329
RTS0040646,44
RTS0040647,29
RTS0040648,40
RTS0040649,44
RTS0040650,28
RTS0040651,152
RTS0040652,71
RTS0040653,137
RTS0040654,137
RTS0040655,127
RTS0040656,85
RTS0040657,87
RTS0040658,67
RTS0040659,86
RTS0040660,77
RTS0040661,22
RTS0040662,38
RTS0040663,33
RTS0040664,36
RTS0040665,37
RTS0040666,50
RTS0040667,42
RTS0040668,31
RTS0040669,28
RTS0040670,31
RTS0040671,27
RTS0040672,44
RTS0040673,42
RTS0040674,38
RTS0040675,27
RTS0040676,60
RTS0040677,41
RTS0040678,76
RTS0040679,40
RTS0040680,86
RTS0040681,82
RTS0040682,63
RTS0040683,94
RTS0040684,107
RTS0040685,71
RTS0040686,44
RTS0040687,44
RTS0040688,35
RTS0040689,27
RTS0040690,24
RTS0040691,48
RTS0040692,42
RTS0040693,46
RTS0040694,57
RTS0040695,51
RTS0040696,30
RTS0040697,39
RTS0040698,24
RTS0040699,51
RTS0040700,46
RTS0040701,55
RTS0040702,49
RTS0040703,55
RTS0040704,58
RTS0040705,77
RTS0040706,74
RTS0040707,68
RTS0040708,52
RTS0040709,62
RTS0040710,72
RTS0040711,46
RTS0040712,35
RTS0040713,86
RTS0040714,42
RTS0040715,53
RTS0040716,28
RTS0040717,30
RTS0040718,42
RTS0040719,51
RTS0040720,49
RTS0040721,17
RTS0040722,22
RTS0040723,46
RTS0040724,39
RTS0040725,25
RTS0040726,53
RTS0040727,57
RTS0040728,55
RTS0040729,41
RTS0040730,49
RTS0040731,58
RTS0040732,44
RTS0040733,50
RTS0040734,46
RTS0040735,51
RTS0040736,155
RTS0040737,133
RTS0040738,104
RTS0040739,120
RTS0040740,167
RTS0040741,48
RTS0040742,46
RTS0040743,44
RTS0040744,61
RTS0040745,65
RTS0040746,71
RTS0040747,60
RTS0040748,56
RTS0040749,66
RTS0040750,85
RTS0040751,47
RTS0040752,35
RTS0040753,41
RTS0040754,36
RTS0040755,31
RTS0040756,44
RTS0040757,48
RTS0040758,39
RTS0040759,49
RTS0040760,56
RTS0040761,97
RTS0040762,111
RTS0040763,74
RTS0040764,93
RTS0040765,135
RTS0040766,141
RTS0040767,153
RTS0040768,159
RTS0040769,260
RTS0040770,97
RTS0040771,138
RTS0040772,128
RTS0040773,116
RTS0040774,173
RTS0040775,179
RTS0040776,29
RTS0040777,41
RTS0040778,46
RTS0040779,47
RTS0040780,45
RTS0040781,115
RTS0040782,134
RTS0040783,85
RTS0040784,86
RTS0040785,103
RTS0040786,49
RTS0040787,36
RTS0040788,32
RTS0040789,50
RTS0040790,37
RTS0040791,44
RTS0040792,49
RTS0040793,39
RTS0040794,30
RTS0040795,29
RTS0040796,88
RTS0040797,43
RTS0040798,36
RTS0040799,36
RTS0040800,24
RTS0040801,130
RTS0040802,105
RTS0040803,94
RTS0040804,59
RTS0040805,88
RTS0040806,40
RTS0040807,34
RTS0040808,36
RTS0040809,32
RTS0040810,51
RTS0040811,35
RTS0040812,45
RTS0040813,36
RTS0040814,43
RTS0040815,51
RTS0040816,56
RTS0040817,41
RTS0040818,62
RTS0040819,70
RTS0040820,70
RTS0040821,115
RTS0040822,74
RTS0040823,70
RTS0040824,94
RTS0040825,92
RTS0040826,78
RTS0040827,54
RTS0040828,51
RTS0040830,70
RTS0040831,55
RTS0040832,34
RTS0040833,44
RTS0040834,26
RTS0040836,462
RTS0040837,279
RTS0040838,378
RTS0040839,397
RTS0040840,249
RTS0040841,603
RTS0040842,581
RTS0040843,665
RTS0040844,543
RTS0040845,695
RTS0040846,54
RTS0040847,53
RTS0040848,40
RTS0040849,48
RTS0040850,72
RTS0040851,116
RTS0040852,56
RTS0040853,80
RTS0040854,108
RTS0040855,84
RTS0040856,43
RTS0040857,45
RTS0040858,45
RTS0040859,34
RTS0040860,40
RTS0040861,78
RTS0040862,57
RTS0040863,48
RTS0040864,51
RTS0040865,46
RTS0040866,190
RTS0040867,144
RTS0040868,226
RTS0040869,216
RTS0040870,213
RTS0040871,61
RTS0040872,122
RTS0040873,123
RTS0040874,109
RTS0040875,94
RTS0040876,36
RTS0040877,46
RTS0040878,29
RTS0040879,41
RTS0040880,58
RTS0040881,55
RTS0040882,58
RTS0040883,36
RTS0040884,41
RTS0040885,49
RTS0040886,456
RTS0040887,663
RTS0040888,912
RTS0040889,952
RTS0040890,814
RTS0040891,82
RTS0040892,141
RTS0040893,90
RTS0040894,121
RTS0040895,99
RTS0040896,25
RTS0040897,36
RTS0040898,36
RTS0040899,24
RTS0040900,30
RTS0040901,246
RTS0040902,239
RTS0040903,139
RTS0040904,282
RTS0040905,332
RTS0040906,121
RTS0040907,143
RTS0040908,159
RTS0040909,168
RTS0040910,169
RTS0040911,129
RTS0040912,138
RTS0040913,125
RTS0040914,126
RTS0040915,128
RTS0040916,34
RTS0040917,45
RTS0040918,39
RTS0040919,35
RTS0040920,20
RTS0040921,79
RTS0040922,100
RTS0040923,91
RTS0040924,101
RTS0040925,91
RTS0040926,37
RTS0040927,26
RTS0040928,23
RTS0040929,33
RTS0040930,34
RTS0040931,80
RTS0040932,96
RTS0040933,82
RTS0040934,97
RTS0040935,101
RTS0040936,76
RTS0040937,86
RTS0040938,79
RTS0040939,65
RTS0040940,62
RTS0040941,73
RTS0040942,54
RTS0040943,37
RTS0040944,94
RTS0040945,53
RTS0040946,84
RTS0040947,83
RTS0040948,87
RTS0040949,82
RTS0040950,99
RTS0040951,56
RTS0040952,30
RTS0040953,30
RTS0040954,43
RTS0040955,38
RTS0040956,70
RTS0040957,48
RTS0040958,61
RTS0040959,81
RTS0040960,73
RTS0040961,37
RTS0040962,38
RTS0040963,60
RTS0040964,38
RTS0040965,37
RTS0040966,50
RTS0040967,58
RTS0040968,58
RTS0040969,38
RTS0040970,48
RTS0040971,45
RTS0040972,38
RTS0040973,53
RTS0040974,47
RTS0040975,36
RTS0040976,55
RTS0040977,34
RTS0040978,19
RTS0040979,47
RTS0040980,57
RTS0040981,36
RTS0040982,30
RTS0040983,48
RTS0040984,41
RTS0040985,43
RTS0040986,74
RTS0040987,71
RTS0040988,50
RTS0040989,43
RTS0040990,40
RTS0040991,117
RTS0040992,61
RTS0040993,91
RTS0040994,101
RTS0040995,86
RTS0040996,51
RTS0040997,74
RTS0040998,48
RTS0040999,88
RTS0041000,57
RTS0041001,46
RTS0041002,39
RTS0041003,47
RTS0041004,74
RTS0041005,56
RTS0041006,52
RTS0041007,45
RTS0041008,48
RTS0041009,65
RTS0041010,35
RTS0041011,35
RTS0041012,31
RTS0041013,28
RTS0041014,40
RTS0041015,36
RTS0041016,34
RTS0041017,43
RTS0041018,47
RTS0041019,46
RTS0041020,29
RTS0041021,48
RTS0041022,50
RTS0041023,71
RTS0041024,77
RTS0041025,62
RTS0041026,54
RTS0041027,48
RTS0041028,46
RTS0041029,41
RTS0041030,42
RTS0041031,78
RTS0041032,92
RTS0041033,75
RTS0041034,91
RTS0041035,114
RTS0041036,52
RTS0041037,52
RTS0041038,47
RTS0041039,43
RTS0041040,58
RTS0041041,35
RTS0041042,36
RTS0041043,35
RTS0041044,35
RTS0041045,38
RTS0041046,265
RTS0041047,239
RTS0041048,154
RTS0041049,340
RTS0041050,298
RTS0041051,65
RTS0041052,51
RTS0041053,57
RTS0041054,73
RTS0041055,63
RTS0041056,39
RTS0041057,47
RTS0041058,50
RTS0041059,33
RTS0041060,51
RTS0041061,71
RTS0041062,70
RTS0041063,49
RTS0041064,66
RTS0041066,52
RTS0041067,51
RTS0041068,61
RTS0041069,56
RTS0041070,105
RTS0041071,60
RTS0041072,69
RTS0041073,52
RTS0041074,62
RTS0041075,72
RTS0041076,50
RTS0041077,30
RTS0041078,71
RTS0041079,52
RTS0041080,54
RTS0041081,52
RTS0041082,31
RTS0041083,51
RTS0041084,42
RTS0041085,35
RTS0041086,44
RTS0041087,37
RTS0041088,47
RTS0041089,53
RTS0041090,35
RTS0041091,39
RTS0041092,49
RTS0041093,39
RTS0041094,48
RTS0041095,33
RTS0041096,32
RTS0041097,46
RTS0041098,34
RTS0041099,39
RTS0041100,28
RTS0041101,52
RTS0041102,55
RTS0041103,41
RTS0041104,58
RTS0041105,66
RTS0041106,186
RTS0041107,199
RTS0041108,179
RTS0041109,176
RTS0041110,151
RTS0041111,53
RTS0041112,61
RTS0041113,55
RTS0041114,74
RTS0041115,80
RTS0041116,78
RTS0041117,81
RTS0041118,78
RTS0041119,70
RTS0041120,73
RTS0041121,61
RTS0041122,53
RTS0041123,60
RTS0041124,35
RTS0041125,45
RTS0041126,105
RTS0041127,189
RTS0041128,117
RTS0041129,94
RTS0041130,76
RTS0041131,85
RTS0041132,111
RTS0041133,82
RTS0041134,102
RTS0041135,98
RTS0041136,86
RTS0041137,76
RTS0041138,76
RTS0041139,73
RTS0041140,47
RTS0041141,100
RTS0041142,107
RTS0041143,39
RTS0041144,62
RTS0041145,66
RTS0041146,43
RTS0041147,40
RTS0041148,37
RTS0041149,41
RTS0041150,48
RTS0041151,44
RTS0041152,45
RTS0041153,43
RTS0041154,50
RTS0041155,45
RTS0041156,127
RTS0041157,105
RTS0041158,96
RTS0041159,66
RTS0041160,84
RTS0041161,51
RTS0041162,38
RTS0041163,45
RTS0041164,33
RTS0041165,24
RTS0041166,24
RTS0041167,36
RTS0041168,44
RTS0041169,47
RTS0041170,58
RTS0041171,34
RTS0041172,49
RTS0041173,38
RTS0041174,59
RTS0041175,43
RTS0041176,67
RTS0041177,45
RTS0041178,59
RTS0041179,57
RTS0041180,49
RTS0041181,60
RTS0041182,56
RTS0041183,46
RTS0041184,55
RTS0041185,40
RTS0041186,28
RTS0041187,42
RTS0041188,32
RTS0041189,71
RTS0041190,51
RTS0041191,133
RTS0041192,101
RTS0041193,107
RTS0041194,72
RTS0041195,75
RTS0041196,63
RTS0041197,44
RTS0041198,43
RTS0041199,56
RTS0041200,48
RTS0041201,33
RTS0041202,55
RTS0041203,55
RTS0041204,36
RTS0041205,35
RTS0041206,165
RTS0041207,320
RTS0041208,289
RTS0041209,290
RTS0041210,130
RTS0041211,76
RTS0041212,67
RTS0041213,78
RTS0041214,90
RTS0041215,77
RTS0041216,58
RTS0041217,64
RTS0041218,40
RTS0041219,52
RTS0041220,46
RTS0041221,45
RTS0041222,30
RTS0041223,30
RTS0041224,36
RTS0041225,39
RTS0041226,37
RTS0041227,60
RTS0041228,39
RTS0041229,59
RTS0041230,38
RTS0041231,259
RTS0041232,181
RTS0041233,235
RTS0041234,272
RTS0041235,215
RTS0041236,48
RTS0041237,30
RTS0041238,53
RTS0041239,43
RTS0041240,66
RTS0041241,52
RTS0041242,71
RTS0041243,48
RTS0041244,47
RTS0041246,54
RTS0041247,71
RTS0041248,36
RTS0041249,39
RTS0041250,76
RTS0041251,33
RTS0041252,47
RTS0041253,48
RTS0041254,44
RTS0041255,49
RTS0041256,40
RTS0041257,45
RTS0041258,39
RTS0041259,34
RTS0041260,66
RTS0041261,78
RTS0041262,63
RTS0041263,49
RTS0041265,83
RTS0041266,43
RTS0041267,29
RTS0041268,54
RTS0041269,50
RTS0041270,55
RTS0041271,104
RTS0041272,64
RTS0041273,58
RTS0041274,58
RTS0041275,125
RTS0041276,56
RTS0041277,43
RTS0041278,61
RTS0041279,57
RTS0041280,67
RTS0041281,36
RTS0041282,47
RTS0041283,48
RTS0041284,40
RTS0041285,41
RTS0041286,45
RTS0041287,39
RTS0041288,42
RTS0041289,49
RTS0041290,50
RTS0041291,49
RTS0041292,47
RTS0041293,46
RTS0041294,40
RTS0041295,49
RTS0041296,64
RTS0041297,53
RTS0041298,50
RTS0041299,54
RTS0041300,67
RTS0041301,62
RTS0041302,50
RTS0041303,61
RTS0041304,56
RTS0041305,52
RTS0041306,81
RTS0041307,42
RTS0041308,71
RTS0041309,66
RTS0041310,60
RTS0041311,23
RTS0041312,36
RTS0041313,41
RTS0041314,46
RTS0041315,43
RTS0041316,105
RTS0041317,86
RTS0041318,125
RTS0041319,66
RTS0041320,72
RTS0041321,101
RTS0041322,49
RTS0041323,57
RTS0041324,77
RTS0041325,83
RTS0041326,28
RTS0041327,42
RTS0041328,49
RTS0041329,43
RTS0041330,42
RTS0041331,63
RTS0041332,98
RTS0041333,101
RTS0041334,68
RTS0041335,74
RTS0041346,117
RTS0041347,98
RTS0041348,155
RTS0041349,132
RTS0041350,184
RTS0041351,53
RTS0041352,47
RTS0041353,47
RTS0041354,37
RTS0041355,50
RTS0041356,91
RTS0041357,70
RTS0041358,90
RTS0041359,106
RTS0041360,91
RTS0041361,72
RTS0041362,49
RTS0041363,60
RTS0041364,51
RTS0041365,59
RTS0041366,47
RTS0041367,27
RTS0041368,42
RTS0041369,41
RTS0041370,40
RTS0041371,37
RTS0041372,46
RTS0041373,34
RTS0041374,47
RTS0041375,52
RTS0041376,112
RTS0041377,39
RTS0041378,45
RTS0041379,28
RTS0041380,45
RTS0041381,41
RTS0041382,40
RTS0041383,41
RTS0041384,45
RTS0041385,62
RTS0041386,40
RTS0041387,47
RTS0041388,40
RTS0041389,36
RTS0041390,48
RTS0041391,42
RTS0041392,50
RTS0041393,26
RTS0041394,26
RTS0041395,36
RTS0041396,28
RTS0041397,41
RTS0041398,53
RTS0041399,37
RTS0041400,35
RTS0041401,42
RTS0041402,52
RTS0041403,32
RTS0041404,27
RTS0041405,36
RTS0041406,38
RTS0041407,42
RTS0041408,32
RTS0041409,37
RTS0041410,25
RTS0041411,37
RTS0041412,40
RTS0041413,47
RTS0041414,40
RTS0041415,39
RTS0041416,23
RTS0041417,35
RTS0041418,45
RTS0041419,62
RTS0041420,41
RTS0041421,46
RTS0041422,51
RTS0041423,53
RTS0041424,46
RTS0041425,44
RTS0041426,44
RTS0041427,41
RTS0041428,41
RTS0041429,40
RTS0041430,33
RTS0041431,55
RTS0041432,48
RTS0041433,42
RTS0041434,35
RTS0041435,37
RTS0041436,47
RTS0041437,37
RTS0041438,39
RTS0041439,46
RTS0041440,41
RTS0041441,40
RTS0041442,32
RTS0041443,57
RTS0041444,53
RTS0041445,35
RTS0041446,41
RTS0041447,49
RTS0041448,40
RTS0041449,50
RTS0041450,31
RTS0041451,43
RTS0041452,44
RTS0041453,46
RTS0041454,43
RTS0041455,40
RTS0041456,40
RTS0041457,44
RTS0041458,28
RTS0041459,61
RTS0041460,41
RTS0041461,26
RTS0041462,38
RTS0041463,36
RTS0041464,33
RTS0041465,40
RTS0041466,63
RTS0041467,78
RTS0041468,84
RTS0041469,36
RTS0041470,87
RTS0041471,44
RTS0041472,33
RTS0041473,40
RTS0041474,50
RTS0041475,41
RTS0041476,41
RTS0041477,37
RTS0041478,26
RTS0041479,25
RTS0041480,19
RTS0041481,32
RTS0041482,38
RTS0041483,26
RTS0041484,41
RTS0041485,33
RTS0041486,64
RTS0041487,81
RTS0041488,85
RTS0041489,71
RTS0041490,57
RTS0041491,76
RTS0041492,35
RTS0041493,26
RTS0041494,35
RTS0041495,33
RTS0041496,336
RTS0041497,342
RTS0041498,309
RTS0041499,328
RTS0041500,320
RTS0041501,62
RTS0041502,66
RTS0041503,58
RTS0041504,67
RTS0041505,68
RTS0041506,48
RTS0041507,33
RTS0041508,40
RTS0041509,29
RTS0041510,49
RTS0041511,41
RTS0041512,43
RTS0041513,54
RTS0041514,38
RTS0041515,43
RTS0041516,47
RTS0041517,46
RTS0041518,44
RTS0041519,29
RTS0041520,55
RTS0041521,34
RTS0041522,47
RTS0041523,49
RTS0041524,45
RTS0041525,33
RTS0041526,129
RTS0041527,151
RTS0041528,135
RTS0041529,44
RTS0041530,146
RTS0041531,39
RTS0041532,33
RTS0041533,28
RTS0041534,33
RTS0041535,30
RTS0041536,38
RTS0041537,47
RTS0041538,37
RTS0041540,41
RTS0041541,40
RTS0041542,40
RTS0041543,29
RTS0041544,63
RTS0041545,48
RTS0041546,37
RTS0041547,54
RTS0041548,46
RTS0041549,53
RTS0041550,50
RTS0041551,74
RTS0041552,75
RTS0041553,46
RTS0041554,65
RTS0041555,82
RTS0041556,24
RTS0041557,27
RTS0041558,41
RTS0041559,33
RTS0041560,28
RTS0041561,33
RTS0041562,39
RTS0041563,41
RTS0041564,42
RTS0041565,47
RTS0041566,172
RTS0041567,180
RTS0041568,204
RTS0041569,90
RTS0041570,163
RTS0041571,35
RTS0041572,28
RTS0041573,46
RTS0041574,40
RTS0041575,37
RTS0041576,55
RTS0041577,80
RTS0041578,72
RTS0041579,63
RTS0041580,64
RTS0041581,88
RTS0041582,119
RTS0041583,126
RTS0041584,88
RTS0041585,96
RTS0041586,47
RTS0041587,47
RTS0041588,29
RTS0041589,53
RTS0041590,38
RTS0041591,20
RTS0041592,36
RTS0041593,23
RTS0041594,38
RTS0041595,34
RTS0041596,39
RTS0041597,42
RTS0041598,55
RTS0041599,33
RTS0041600,43
RTS0041601,38
RTS0041602,46
RTS0041603,53
RTS0041604,42
RTS0041605,41
RTS0041606,35
RTS0041607,39
RTS0041608,27
RTS0041609,48
RTS0041610,36
RTS0041611,55
RTS0041612,45
RTS0041613,48
RTS0041614,40
RTS0041615,65
RTS0041616,46
RTS0041617,50
RTS0041618,42
RTS0041619,42
RTS0041620,56
RTS0041621,38
RTS0041622,38
RTS0041623,31
RTS0041624,43
RTS0041625,45
RTS0041626,81
RTS0041627,70
RTS0041628,63
RTS0041629,85
RTS0041630,88
RTS0041631,72
RTS0041632,73
RTS0041633,80
RTS0041634,89
RTS0041635,90
RTS0041636,111
RTS0041637,98
RTS0041638,89
RTS0041639,70
RTS0041640,106
RTS0041641,38
RTS0041642,38
RTS0041643,51
RTS0041644,36
RTS0041645,33
RTS0041646,39
RTS0041647,44
RTS0041648,43
RTS0041649,31
RTS0041650,43
RTS0041651,44
RTS0041652,51
RTS0041653,43
RTS0041654,52
RTS0041655,48
RTS0041656,35
RTS0041657,58
RTS0041658,56
RTS0041659,45
RTS0041660,39
RTS0041661,118
RTS0041662,98
RTS0041663,44
RTS0041664,64
RTS0041665,64
RTS0041666,50
RTS0041667,44
RTS0041668,37
RTS0041669,48
RTS0041670,42
RTS0041671,32
RTS0041672,43
RTS0041673,34
RTS0041674,30
RTS0041675,46
RTS0041676,71
RTS0041677,45
RTS0041678,72
RTS0041679,90
RTS0041680,60
RTS0041681,43
RTS0041682,48
RTS0041683,37
RTS0041684,43
RTS0041685,51
RTS0041686,90
RTS0041687,68
RTS0041688,126
RTS0041689,89
RTS0041690,187
RTS0041691,135
RTS0041692,33
RTS0041693,84
RTS0041694,39
RTS0041695,56
RTS0041696,44
RTS0041697,30
RTS0041698,36
RTS0041699,32
RTS0041700,33
RTS0041701,118
RTS0041702,116
RTS0041703,125
RTS0041704,123
RTS0041705,137
RTS0041706,41
RTS0041707,30
RTS0041708,69
RTS0041709,51
RTS0041710,35
RTS0041711,44
RTS0041712,46
RTS0041713,50
RTS0041714,40
RTS0041715,33
RTS0041716,697
RTS0041717,603
RTS0041718,810
RTS0041719,690
RTS0041720,579
RTS0041721,55
RTS0041722,42
RTS0041723,53
RTS0041724,49
RTS0041725,37
RTS0041726,26
RTS0041727,38
RTS0041728,32
RTS0041729,26
RTS0041730,48
RTS0041731,102
RTS0041732,59
RTS0041733,55
RTS0041734,54
RTS0041735,118
RTS0041736,57
RTS0041737,46
RTS0041738,65
RTS0041739,70
RTS0041740,46
RTS0041741,50
RTS0041742,59
RTS0041743,50
RTS0041744,44
RTS0041745,35
RTS0041746,116
RTS0041747,76
RTS0041748,88
RTS0041749,79
RTS0041750,64
RTS0041751,36
RTS0041752,20
RTS0041753,48
RTS0041754,37
RTS0041755,41
RTS0041756,216
RTS0041757,163
RTS0041758,176
RTS0041759,235
RTS0041760,177
RTS0041761,25
RTS0041762,27
RTS0041763,56
RTS0041764,28
RTS0041765,27
RTS0041766,37
RTS0041767,38
RTS0041768,37
RTS0041769,31
RTS0041770,40
RTS0041771,38
RTS0041772,42
RTS0041773,25
RTS0041774,37
RTS0041775,38
RTS0041776,64
RTS0041777,69
RTS0041778,49
RTS0041779,56
RTS0041780,57
RTS0041781,53
RTS0041782,61
RTS0041783,41
RTS0041784,43
RTS0041785,35
RTS0041786,57
RTS0041787,78
RTS0041788,62
RTS0041789,64
RTS0041790,66
RTS0041791,78
RTS0041793,66
RTS0041794,63
RTS0041795,69
RTS0041796,49
RTS0041797,61
RTS0041798,57
RTS0041799,62
RTS0041800,42
RTS0041801,41
RTS0041802,52
RTS0041803,64
RTS0041804,51
RTS0041805,74
RTS0041806,45
RTS0041807,40
RTS0041808,82
RTS0041809,88
RTS0041810,112
RTS0041811,101
RTS0041812,135
RTS0041813,158
RTS0041814,93
RTS0041815,132
RTS0041816,56
RTS0041817,39
RTS0041818,33
RTS0041819,47
RTS0041820,62
RTS0041821,92
RTS0041822,101
RTS0041823,58
RTS0041824,87
RTS0041825,47
RTS0041826,53
RTS0041827,70
RTS0041828,60
RTS0041829,42
RTS0041830,40
RTS0041831,40
RTS0041832,71
RTS0041833,63
RTS0041834,69
RTS0041835,61
RTS0041836,84
RTS0041837,54
RTS0041838,39
RTS0041839,68
RTS0041840,50
RTS0041841,47
RTS0041842,36
RTS0041843,43
RTS0041844,34
RTS0041845,38
RTS0041846,63
RTS0041847,54
RTS0041848,65
RTS0041849,74
RTS0041850,59
RTS0041851,44
RTS0041852,46
RTS0041853,59
RTS0041854,44
RTS0041855,30
RTS0041856,39
RTS0041857,63
RTS0041858,52
RTS0041859,45
RTS0041860,44
RTS0041861,48
RTS0041862,32
RTS0041863,47
RTS0041864,47
RTS0041865,48
RTS0041866,65
RTS0041867,43
RTS0041868,48
RTS0041869,39
RTS0041870,53
RTS0041871,53
RTS0041872,39
RTS0041873,51
RTS0041874,59
RTS0041875,33
RTS0041876,92
RTS0041877,125
RTS0041878,89
RTS0041879,124
RTS0041880,165
RTS0041881,63
RTS0041882,65
RTS0041883,70
RTS0041884,47
RTS0041885,69
RTS0041886,310
RTS0041887,584
RTS0041888,514
RTS0041889,385
RTS0041890,378
RTS0041891,541
RTS0041892,597
RTS0041893,532
RTS0041894,334
RTS0041895,508
RTS0041896,273
RTS0041897,236
RTS0041898,261
RTS0041899,179
RTS0041900,109
RTS0041901,213
RTS0041902,142
RTS0041903,248
RTS0041904,151
RTS0041905,214
RTS0041906,2030
RTS0041907,41
RTS0041908,1008
RTS0041909,45
RTS0041910,832
RTS0041911,49
RTS0041912,65
RTS0041913,100
RTS0041914,55
RTS0041915,76
RTS0041916,1443
RTS0041917,2344
RTS0041918,1770
RTS0041919,3164
RTS0041920,3024
RTS0041922,54
RTS0041923,54
RTS0041924,38
RTS0041925,52
RTS0041926,34
RTS0041927,31
RTS0041928,32
RTS0041929,57
RTS0041930,61
RTS0041931,34
RTS0041932,50
RTS0041933,29
RTS0041934,53
RTS0041935,25
RTS0041936,43
RTS0041937,56
RTS0041938,47
RTS0041939,58
RTS0041940,44
RTS0041941,29
RTS0041942,33
RTS0041943,33
RTS0041944,42
RTS0041945,29
RTS0041946,72
RTS0041947,87
RTS0041948,57
RTS0041949,44
RTS0041950,61
RTS0041951,95
RTS0041952,163
RTS0041953,85
RTS0041954,146
RTS0041955,176
RTS0041956,45
RTS0041957,40
RTS0041958,40
RTS0041959,49
RTS0041960,40
RTS0041961,35
RTS0041962,36
RTS0041963,34
RTS0041964,56
RTS0041965,41
RTS0041966,63
RTS0041967,88
RTS0041968,49
RTS0041969,58
RTS0041971,87
RTS0041972,104
RTS0041973,84
RTS0041974,77
RTS0041975,96
RTS0041976,52
RTS0041977,148
RTS0041978,120
RTS0041979,128
RTS0041980,104
RTS0041981,71
RTS0041982,96
RTS0041983,92
RTS0041984,67
RTS0041985,74
RTS0041986,75
RTS0041987,104
RTS0041988,72
RTS0041989,46
RTS0041990,60
RTS0041991,72
RTS0041992,73
RTS0041993,76
RTS0041994,68
RTS0041995,59
RTS0041996,33
RTS0041997,33
RTS0041998,31
RTS0041999,33
RTS0042000,50
RTS0042001,51
RTS0042002,41
RTS0042003,24
RTS0042004,39
RTS0042005,38
RTS0042006,57
RTS0042007,51
RTS0042008,46
RTS0042009,52
RTS0042010,36
RTS0042011,118
RTS0042012,112
RTS0042013,115
RTS0042014,74
RTS0042015,129
RTS0042016,22
RTS0042017,39
RTS0042018,32
RTS0042019,37
RTS0042020,29
RTS0042021,171
RTS0042022,132
RTS0042023,169
RTS0042024,152
RTS0042025,161
RTS0042026,40
RTS0042027,52
RTS0042028,37
RTS0042029,38
RTS0042030,39
RTS0042031,72
RTS0042032,74
RTS0042033,39
RTS0042034,39
RTS0042035,72
RTS0042036,108
RTS0042037,120
RTS0042038,112
RTS0042039,104
RTS0042040,66
RTS0042041,43
RTS0042042,24
RTS0042043,47
RTS0042044,39
RTS0042045,39
RTS0042046,142
RTS0042047,100
RTS0042048,72
RTS0042049,103
RTS0042050,76
RTS0042051,82
RTS0042052,100
RTS0042053,77
RTS0042054,57
RTS0042055,55
RTS0042056,82
RTS0042057,73
RTS0042058,48
RTS0042059,75
RTS0042060,80
RTS0042061,138
RTS0042062,181
RTS0042063,240
RTS0042064,137
RTS0042065,154
RTS0042066,67
RTS0042067,103
RTS0042068,85
RTS0042069,54
RTS0042071,36
RTS0042072,29
RTS0042073,27
RTS0042074,41
RTS0042075,39
RTS0042076,48
RTS0042077,30
RTS0042078,30
RTS0042079,60
RTS0042080,28
RTS0042081,102
RTS0042082,113
RTS0042083,86
RTS0042084,80
RTS0042085,75
RTS0042086,37
RTS0042087,48
RTS0042088,25
RTS0042089,36
RTS0042090,43
RTS0042091,85
RTS0042092,74
RTS0042093,44
RTS0042094,50
RTS0042095,53
RTS0042096,76
RTS0042097,87
RTS0042098,79
RTS0042099,91
RTS0042100,69
RTS0042101,49
RTS0042102,48
RTS0042103,41
RTS0042104,49
RTS0042105,41
RTS0042106,52
RTS0042107,36
RTS0042108,36
RTS0042109,53
RTS0042110,38
RTS0042111,72
RTS0042112,86
RTS0042113,78
RTS0042114,67
RTS0042115,79
RTS0042116,35
RTS0042117,35
RTS0042118,41
RTS0042119,42
RTS0042120,38
RTS0042121,91
RTS0042122,61
RTS0042123,138
RTS0042124,67
RTS0042125,98
RTS0042126,60
RTS0042127,63
RTS0042128,56
RTS0042129,46
RTS0042130,47
RTS0042131,57
RTS0042132,53
RTS0042133,49
RTS0042134,54
RTS0042135,62
RTS0042136,36
RTS0042137,53
RTS0042138,41
RTS0042139,52
RTS0042140,45
RTS0042141,45
RTS0042142,42
RTS0042143,44
RTS0042144,51
RTS0042145,50
RTS0042146,103
RTS0042147,84
RTS0042148,84
RTS0042149,98
RTS0042150,70
RTS0042151,45
RTS0042152,49
RTS0042153,36
RTS0042154,54
RTS0042155,43
RTS0042156,48
RTS0042157,38
RTS0042158,31
RTS0042159,50
RTS0042160,40
RTS0042161,28
RTS0042162,52
RTS0042163,41
RTS0042164,40
RTS0042165,43
RTS0042166,55
RTS0042167,38
RTS0042168,35
RTS0042169,47
RTS0042170,37
RTS0042171,38
RTS0042172,39
RTS0042173,41
RTS0042174,26
RTS0042175,35
RTS0042176,35
RTS0042177,36
RTS0042178,67
RTS0042179,39
RTS0042180,41
RTS0042181,35
RTS0042182,48
RTS0042183,35
RTS0042184,55
RTS0042185,30
RTS0042186,44
RTS0042187,45
RTS0042188,27
RTS0042189,46
RTS0042190,35
RTS0042191,105
RTS0042192,73
RTS0042193,79
RTS0042194,127
RTS0042195,61
RTS0042196,48
RTS0042197,41
RTS0042198,35
RTS0042199,71
RTS0042200,32
RTS0042201,35
RTS0042202,26
RTS0042203,36
RTS0042204,16
RTS0042205,35
RTS0042206,36
RTS0042207,45
RTS0042208,41
RTS0042209,47
RTS0042210,41
RTS0042211,33
RTS0042212,44
RTS0042213,36
RTS0042214,39
RTS0042215,45
RTS0042216,46
RTS0042217,48
RTS0042218,43
RTS0042219,41
RTS0042220,49
RTS0042221,27
RTS0042222,38
RTS0042223,39
RTS0042224,33
RTS0042225,34
RTS0042226,66
RTS0042227,42
RTS0042228,64
RTS0042229,52
RTS0042230,67
RTS0042231,66
RTS0042232,51
RTS0042233,90
RTS0042234,84
RTS0042235,74
RTS0042236,233
RTS0042237,196
RTS0042238,207
RTS0042239,171
RTS0042240,220
RTS0042241,26
RTS0042242,26
RTS0042243,38
RTS0042244,38
RTS0042245,28
RTS0042246,114
RTS0042247,138
RTS0042248,292
RTS0042249,218
RTS0042250,169
RTS0042251,32
RTS0042252,60
RTS0042253,48
RTS0042254,50
RTS0042255,41
RTS0042256,78
RTS0042257,52
RTS0042258,32
RTS0042259,38
RTS0042260,41
RTS0042261,74
RTS0042262,83
RTS0042263,89
RTS0042264,72
RTS0042265,83
RTS0042266,36
RTS0042267,36
RTS0042268,33
RTS0042269,28
RTS0042270,39
RTS0042271,53
RTS0042272,37
RTS0042273,40
RTS0042274,46
RTS0042275,36
RTS0042276,90
RTS0042277,50
RTS0042278,43
RTS0042279,54
RTS0042280,67
RTS0042281,33
RTS0042282,42
RTS0042283,30
RTS0042284,39
RTS0042285,46
RTS0042286,68
RTS0042287,119
RTS0042288,123
RTS0042289,135
RTS0042290,136
RTS0042291,169
RTS0042292,228
RTS0042293,200
RTS0042294,207
RTS0042295,198
RTS0042296,33
RTS0042297,47
RTS0042298,29
RTS0042299,36
RTS0042300,31
RTS0042301,26
RTS0042302,28
RTS0042303,35
RTS0042304,39
RTS0042305,36
RTS0042306,183
RTS0042307,258
RTS0042308,244
RTS0042309,294
RTS0042310,334
RTS0042311,55
RTS0042312,58
RTS0042313,58
RTS0042314,75
RTS0042315,68
RTS0042316,53
RTS0042317,45
RTS0042318,50
RTS0042319,47
RTS0042320,34
RTS0042321,76
RTS0042322,62
RTS0042323,77
RTS0042324,83
RTS0042325,67
RTS0042326,51
RTS0042327,39
RTS0042328,47
RTS0042329,56
RTS0042330,63
RTS0042331,72
RTS0042332,82
RTS0042333,86
RTS0042334,100
RTS0042335,48
RTS0042336,107
RTS0042337,111
RTS0042338,125
RTS0042339,86
RTS0042340,69
RTS0042341,110
RTS0042342,41
RTS0042343,109
RTS0042344,82
RTS0042345,52
RTS0042346,51
RTS0042347,43
RTS0042348,38
RTS0042349,43
RTS0042350,34
RTS0042351,42
RTS0042352,43
RTS0042353,50
RTS0042354,43
RTS0042355,28
RTS0042356,61
RTS0042357,40
RTS0042358,49
RTS0042359,65
RTS0042360,50
RTS0042361,69
RTS0042362,95
RTS0042363,127
RTS0042364,88
RTS0042365,87
RTS0042366,37
RTS0042367,51
RTS0042368,36
RTS0042369,37
RTS0042370,61
RTS0042371,43
RTS0042372,43
RTS0042373,48
RTS0042374,35
RTS0042375,40
RTS0042376,34
RTS0042377,24
RTS0042378,33
RTS0042379,41
RTS0042380,11
RTS0042381,55
RTS0042382,60
RTS0042383,61
RTS0042384,64
RTS0042385,48
RTS0042386,60
RTS0042387,53
RTS0042388,65
RTS0042389,49
RTS0042390,54
RTS0042391,33
RTS0042392,45
RTS0042393,34
RTS0042394,33
RTS0042395,40
RTS0042396,36
RTS0042397,44
RTS0042398,36
RTS0042399,53
RTS0042400,45
RTS0042401,41
RTS0042402,47
RTS0042403,49
RTS0042404,36
RTS0042405,36
RTS0042406,58
RTS0042407,36
RTS0042408,49
RTS0042409,35
RTS0042410,53
RTS0042411,158
RTS0042412,143
RTS0042413,169
RTS0042414,179
RTS0042415,158
RTS0042416,215
RTS0042417,231
RTS0042418,262
RTS0042419,194
RTS0042420,203
RTS0042421,39
RTS0042422,31
RTS0042423,40
RTS0042424,48
RTS0042425,37
RTS0042426,34
RTS0042427,24
RTS0042428,44
RTS0042429,26
RTS0042430,28
RTS0042431,46
RTS0042432,69
RTS0042433,47
RTS0042434,68
RTS0042435,37
RTS0042436,145
RTS0042437,115
RTS0042438,112
RTS0042439,157
RTS0042440,96
RTS0042441,70
RTS0042442,67
RTS0042443,71
RTS0042444,65
RTS0042445,79
RTS0042446,68
RTS0042447,43
RTS0042448,56
RTS0042449,32
RTS0042450,41
RTS0042451,52
RTS0042452,36
RTS0042453,56
RTS0042454,44
RTS0042455,36
RTS0042456,23
RTS0042457,36
RTS0042458,36
RTS0042460,69
RTS0042461,253
RTS0042462,190
RTS0042463,168
RTS0042464,249
RTS0042465,182
RTS0042466,57
RTS0042467,101
RTS0042468,69
RTS0042469,111
RTS0042470,57
RTS0042471,208
RTS0042472,148
RTS0042473,216
RTS0042474,149
RTS0042475,249
RTS0042476,52
RTS0042477,31
RTS0042478,57
RTS0042479,44
RTS0042480,47
RTS0042481,87
RTS0042482,121
RTS0042483,180
RTS0042484,161
RTS0042485,92
RTS0042486,37
RTS0042487,58
RTS0042488,49
RTS0042489,59
RTS0042490,54
RTS0042491,50
RTS0042492,49
RTS0042493,57
RTS0042494,27
RTS0042495,40
RTS0042496,45
RTS0042497,62
RTS0042498,64
RTS0042499,91
RTS0042500,60
RTS0042501,50
RTS0042502,38
RTS0042503,37
RTS0042504,31
RTS0042505,55
RTS0042506,36
RTS0042507,47
RTS0042508,27
RTS0042509,36
RTS0042510,39
RTS0042515,35
RTS0042522,25
RTS0042526,39
RTS0042527,35
RTS0042528,23
RTS0042529,43
RTS0042530,36
RTS0042531,39
RTS0042532,36
RTS0042533,43
RTS0042534,29
RTS0042535,32
RTS0042536,43
RTS0042537,43
RTS0042538,37
RTS0042539,36
RTS0042540,68
RTS0042541,36
RTS0042542,40
RTS0042543,43
RTS0042544,28
RTS0042545,25
RTS0042546,40
RTS0042547,41
RTS0042548,35
RTS0042549,29
RTS0042550,39
RTS0042551,44
RTS0042552,28
RTS0042553,23
RTS0042554,43
RTS0042555,27
RTS0042556,39
RTS0042557,61
RTS0042558,46
RTS0042559,65
RTS0042560,57
RTS0042561,32
RTS0042562,60
RTS0042563,74
RTS0042564,64
RTS0042565,57
RTS0042566,109
RTS0042567,104
RTS0042568,101
RTS0042569,166
RTS0042570,86
RTS0042571,141
RTS0042572,93
RTS0042573,115
RTS0042574,139
RTS0042575,97
RTS0042576,82
RTS0042577,81
RTS0042578,89
RTS0042579,93
RTS0042580,60
RTS0042581,87
RTS0042582,65
RTS0042583,248
RTS0042584,39
RTS0042585,49
RTS0042586,36
RTS0042587,41
RTS0042588,43
RTS0042589,27
RTS0042590,40
RTS0042591,34
RTS0042592,52
RTS0042593,34
RTS0042594,37
RTS0042595,28
RTS0042596,55
RTS0042597,62
RTS0042598,105
RTS0042599,62
RTS0042600,73
RTS0042601,32
RTS0042602,38
RTS0042603,41
RTS0042604,51
RTS0042605,37
RTS0042606,43
RTS0042607,39
RTS0042608,40
RTS0042609,53
RTS0042610,36
RTS0042611,53
RTS0042612,62
RTS0042613,47
RTS0042614,50
RTS0042615,58
RTS0042616,42
RTS0042617,38
RTS0042618,50
RTS0042619,36
RTS0042620,38
RTS0042621,28
RTS0042622,32
RTS0042623,31
RTS0042624,28
RTS0042625,29
RTS0042626,55
RTS0042627,53
RTS0042628,37
RTS0042629,41
RTS0042630,42
RTS0042631,34
RTS0042633,25
RTS0042634,46
RTS0042635,40
RTS0042636,188
RTS0042637,206
RTS0042638,187
RTS0042639,120
RTS0042640,178
RTS0042641,39
RTS0042642,41
RTS0042643,22
RTS0042644,47
RTS0042645,36
RTS0042646,54
RTS0042647,55
RTS0042648,86
RTS0042649,68
RTS0042650,53
RTS0042651,42
RTS0042652,35
RTS0042653,26
RTS0042654,30
RTS0042655,36
RTS0042656,80
RTS0042657,79
RTS0042658,64
RTS0042659,76
RTS0042660,68
RTS0042661,25
RTS0042662,41
RTS0042663,43
RTS0042664,27
RTS0042665,30
RTS0042666,40
RTS0042667,49
RTS0042668,41
RTS0042669,38
RTS0042670,50
RTS0042671,505
RTS0042672,325
RTS0042673,321
RTS0042674,314
RTS0042675,405
RTS0042676,28
RTS0042678,38
RTS0042679,47
RTS0042680,43
RTS0042681,251
RTS0042682,191
RTS0042683,210
RTS0042684,139
RTS0042685,204
RTS0042686,103
RTS0042687,53
RTS0042688,69
RTS0042689,52
RTS0042690,37
RTS0042691,37
RTS0042692,30
RTS0042693,40
RTS0042694,4
RTS0042695,36
RTS0042696,36
RTS0042697,34
RTS0042698,29
RTS0042699,27
RTS0042700,33
RTS0042701,46
RTS0042702,46
RTS0042703,42
RTS0042704,50
RTS0042705,42
RTS0042706,57
RTS0042707,56
RTS0042708,73
RTS0042709,56
RTS0042710,91
RTS0042711,167
RTS0042712,208
RTS0042713,98
RTS0042714,139
RTS0042715,102
RTS0042716,31
RTS0042717,23
RTS0042718,39
RTS0042719,35
RTS0042720,47
RTS0042721,57
RTS0042722,44
RTS0042723,50
RTS0042724,62
RTS0042725,45
RTS0042726,36
RTS0042727,32
RTS0042728,49
RTS0042729,37
RTS0042730,56
RTS0042731,30
RTS0042732,43
RTS0042733,32
RTS0042734,51
RTS0042735,36
RTS0042736,62
RTS0042737,98
RTS0042738,82
RTS0042739,53
RTS0042740,70
RTS0042741,31
RTS0042742,22
RTS0042743,20
RTS0042744,40
RTS0042745,44
RTS0042746,36
RTS0042747,37
RTS0042748,32
RTS0042749,21
RTS0042750,22
RTS0042751,32
RTS0042752,47
RTS0042753,45
RTS0042754,31
RTS0042755,35
RTS0042756,40
RTS0042757,71
RTS0042758,24
RTS0042759,33
RTS0042760,48
RTS0042761,33
RTS0042762,31
RTS0042763,32
RTS0042764,38
RTS0042765,34
RTS0042766,72
RTS0042767,47
RTS0042768,59
RTS0042769,86
RTS0042770,47
RTS0042771,66
RTS0042772,66
RTS0042773,70
RTS0042774,94
RTS0042775,47
RTS0042776,86
RTS0042777,114
RTS0042778,109
RTS0042779,79
RTS0042780,80
RTS0042781,134
RTS0042782,150
RTS0042783,170
RTS0042784,185
RTS0042785,144
RTS0042786,132
RTS0042787,119
RTS0042788,127
RTS0042789,139
RTS0042790,154
RTS0042791,2186
RTS0042792,1086
RTS0042793,1515
RTS0042794,1584
RTS0042795,1566
RTS0042796,52
RTS0042797,60
RTS0042798,33
RTS0042799,68
RTS0042800,28
RTS0042801,60
RTS0042802,77
RTS0042803,42
RTS0042804,36
RTS0042805,46
RTS0042806,31
RTS0042807,74
RTS0042808,86
RTS0042809,66
RTS0042810,62
RTS0042811,74
RTS0042812,97
RTS0042813,77
RTS0042814,92
RTS0042815,72
RTS0042816,67
RTS0042817,70
RTS0042818,66
RTS0042819,61
RTS0042820,53
RTS0042821,62
RTS0042822,44
RTS0042823,39
RTS0042824,40
RTS0042825,52
RTS0042826,116
RTS0042827,120
RTS0042828,111
RTS0042829,133
RTS0042830,184
RTS0042831,77
RTS0042832,56
RTS0042833,39
RTS0042834,45
RTS0042835,66
RTS0042836,52
RTS0042837,44
RTS0042838,44
RTS0042839,30
RTS0042840,38
RTS0042841,102
RTS0042842,110
RTS0042843,101
RTS0042844,127
RTS0042845,203
RTS0042846,53
RTS0042847,109
RTS0042848,163
RTS0042849,76
RTS0042850,88
RTS0042851,89
RTS0042852,63
RTS0042853,85
RTS0042854,71
RTS0042855,74
RTS0042856,48
RTS0042857,46
RTS0042858,55
RTS0042859,85
RTS0042860,61
RTS0042861,61
RTS0042862,82
RTS0042863,101
RTS0042864,68
RTS0042865,79
RTS0042866,57
RTS0042867,110
RTS0042868,59
RTS0042869,112
RTS0042870,86
RTS0042871,45
RTS0042872,25
RTS0042873,34
RTS0042874,29
RTS0042875,45
RTS0042876,98
RTS0042877,92
RTS0042878,93
RTS0042879,75
RTS0042880,96
RTS0042881,56
RTS0042882,77
RTS0042883,78
RTS0042884,84
RTS0042885,71
RTS0042886,65
RTS0042887,78
RTS0042888,44
RTS0042889,45
RTS0042890,67
RTS0042891,39
RTS0042892,57
RTS0042893,67
RTS0042894,30
RTS0042895,36
RTS0042896,142
RTS0042897,90
RTS0042898,93
RTS0042899,170
RTS0042900,132
RTS0042901,36
RTS0042902,30
RTS0042903,35
RTS0042904,41
RTS0042905,36
RTS0042906,71
RTS0042907,49
RTS0042908,75
RTS0042909,80
RTS0042910,47
RTS0042911,49
RTS0042912,30
RTS0042913,43
RTS0042914,46
RTS0042915,29
RTS0042916,29
RTS0042917,56
RTS0042918,55
RTS0042919,41
RTS0042920,45
RTS0042921,90
RTS0042922,91
RTS0042923,87
RTS0042924,71
RTS0042925,90
RTS0042926,59
RTS0042927,37
RTS0042928,38
RTS0042929,41
RTS0042930,41
RTS0042931,46
RTS0042932,76
RTS0042933,84
RTS0042934,88
RTS0042935,62
RTS0042936,44
RTS0042937,49
RTS0042938,107
RTS0042939,61
RTS0042940,66
RTS0042941,372
RTS0042942,347
RTS0042943,396
RTS0042944,359
RTS0042945,328
RTS0042946,53
RTS0042947,86
RTS0042948,36
RTS0042949,55
RTS0042950,40
RTS0042951,48
RTS0042952,52
RTS0042953,55
RTS0042954,48
RTS0042955,67
RTS0042956,91
RTS0042957,133
RTS0042958,166
RTS0042959,113
RTS0042960,135
RTS0042961,88
RTS0042962,70
RTS0042963,87
RTS0042964,106
RTS0042965,137
RTS0042966,56
RTS0042967,64
RTS0042968,62
RTS0042969,59
RTS0042970,66
RTS0042971,127
RTS0042972,77
RTS0042973,102
RTS0042974,80
RTS0042975,107
RTS0042976,169
RTS0042977,213
RTS0042978,167
RTS0042979,162
RTS0042980,141
RTS0042981,72
RTS0042982,65
RTS0042983,90
RTS0042984,72
RTS0042985,101
RTS0042986,31
RTS0042987,35
RTS0042988,37
RTS0042989,42
RTS0042990,24
RTS0042991,76
RTS0042992,91
RTS0042993,75
RTS0042994,66
RTS0042995,78
RTS0042996,46
RTS0042997,40
RTS0042998,40
RTS0042999,54
RTS0043000,39
RTS0043001,48
RTS0043002,63
RTS0043003,53
RTS0043004,40
RTS0043005,52
RTS0043006,44
RTS0043007,56
RTS0043008,55
RTS0043009,43
RTS0043010,58
RTS0043011,52
RTS0043012,52
RTS0043013,51
RTS0043014,53
RTS0043015,57
RTS0043016,43
RTS0043017,42
RTS0043018,43
RTS0043019,45
RTS0043020,33
RTS0043021,58
RTS0043022,59
RTS0043023,63
RTS0043024,79
RTS0043025,61
RTS0043026,65
RTS0043027,77
RTS0043028,123
RTS0043029,102
RTS0043030,82
RTS0043031,45
RTS0043032,66
RTS0043033,76
RTS0043034,63
RTS0043035,50
RTS0043036,92
RTS0043037,59
RTS0043038,63
RTS0043039,56
RTS0043040,79
RTS0043041,33
RTS0043042,26
RTS0043043,35
RTS0043044,26
RTS0043045,36
RTS0043046,40
RTS0043047,35
RTS0043048,43
RTS0043049,37
RTS0043050,28
RTS0043051,93
RTS0043052,80
RTS0043053,58
RTS0043054,54
RTS0043055,77
RTS0043056,47
RTS0043057,42
RTS0043058,54
RTS0043059,50
RTS0043060,35
RTS0043061,62
RTS0043062,49
RTS0043063,43
RTS0043064,49
RTS0043065,46
RTS0043066,48
RTS0043067,41
RTS0043068,42
RTS0043069,50
RTS0043070,45
RTS0043071,28
RTS0043072,29
RTS0043073,31
RTS0043074,39
RTS0043075,33
RTS0043076,33
RTS0043077,40
RTS0043078,29
RTS0043079,49
RTS0043080,35
RTS0043081,1037
RTS0043082,681
RTS0043083,761
RTS0043084,948
RTS0043085,836
RTS0043086,45
RTS0043087,52
RTS0043088,26
RTS0043089,37
RTS0043090,36
RTS0043091,49
RTS0043092,38
RTS0043093,70
RTS0043094,75
RTS0043095,60
RTS0043096,42
RTS0043097,29
RTS0043098,48
RTS0043099,43
RTS0043100,34
RTS0043101,56
RTS0043102,30
RTS0043103,37
RTS0043104,64
RTS0043105,45
RTS0043106,87
RTS0043107,65
RTS0043108,34
RTS0043109,65
RTS0043110,72
RTS0043111,55
RTS0043112,70
RTS0043113,57
RTS0043114,56
RTS0043115,52
RTS0043116,119
RTS0043117,58
RTS0043118,42
RTS0043119,66
RTS0043120,76
RTS0043121,29
RTS0043122,39
RTS0043123,35
RTS0043124,36
RTS0043125,46
RTS0043126,148
RTS0043127,64
RTS0043128,120
RTS0043129,82
RTS0043130,84
RTS0043131,64
RTS0043132,63
RTS0043133,66
RTS0043134,53
RTS0043135,67
RTS0043136,71
RTS0043137,59
RTS0043138,84
RTS0043139,59
RTS0043140,58
RTS0043141,30
RTS0043142,44
RTS0043143,35
RTS0043144,39
RTS0043145,40
RTS0043146,58
RTS0043147,80
RTS0043148,81
RTS0043149,70
RTS0043150,42
RTS0043151,73
RTS0043152,80
RTS0043153,88
RTS0043154,75
RTS0043155,66
RTS0043156,77
RTS0043157,78
RTS0043159,59
RTS0043160,134
RTS0043161,39
RTS0043162,57
RTS0043163,59
RTS0043164,30
RTS0043165,45
RTS0043167,51
RTS0043168,55
RTS0043169,50
RTS0043170,55
RTS0043171,74
RTS0043172,99
RTS0043173,76
RTS0043174,78
RTS0043175,92
RTS0043176,46
RTS0043177,63
RTS0043178,124
RTS0043179,64
RTS0043180,54
RTS0043181,47
RTS0043182,47
RTS0043183,47
RTS0043184,26
RTS0043185,57
RTS0043186,198
RTS0043187,132
RTS0043188,120
RTS0043189,108
RTS0043190,128
RTS0043191,28
RTS0043192,46
RTS0043193,51
RTS0043194,37
RTS0043195,40
RTS0043196,70
RTS0043197,67
RTS0043198,48
RTS0043199,47
RTS0043200,55
RTS0043201,71
RTS0043202,106
RTS0043203,109
RTS0043204,157
RTS0043205,146
RTS0043206,112
RTS0043207,73
RTS0043208,85
RTS0043209,77
RTS0043210,41
RTS0043211,130
RTS0043212,157
RTS0043213,94
RTS0043214,110
RTS0043215,112
RTS0043216,107
RTS0043217,74
RTS0043218,79
RTS0043219,123
RTS0043220,138
RTS0043221,44
RTS0043222,63
RTS0043223,49
RTS0043224,42
RTS0043225,42
RTS0043226,42
RTS0043227,57
RTS0043228,47
RTS0043229,45
RTS0043230,55
RTS0043231,63
RTS0043232,46
RTS0043233,73
RTS0043234,33
RTS0043235,55
RTS0043236,37
RTS0043237,55
RTS0043238,60
RTS0043239,39
RTS0043240,45
RTS0043241,47
RTS0043242,59
RTS0043243,50
RTS0043244,34
RTS0043245,37
RTS0043246,77
RTS0043247,62
RTS0043248,46
RTS0043249,68
RTS0043250,67
RTS0043251,63
RTS0043252,81
RTS0043253,47
RTS0043254,74
RTS0043255,60
RTS0043256,70
RTS0043257,62
RTS0043258,58
RTS0043259,68
RTS0043260,74
RTS0043261,85
RTS0043262,94
RTS0043263,66
RTS0043264,56
RTS0043265,72
RTS0043266,75
RTS0043267,105
RTS0043268,81
RTS0043269,103
RTS0043270,159
RTS0043271,154
RTS0043272,127
RTS0043273,111
RTS0043274,120
RTS0043275,111
RTS0043276,42
RTS0043277,54
RTS0043278,57
RTS0043279,67
RTS0043280,52
RTS0043281,73
RTS0043282,114
RTS0043283,109
RTS0043284,127
RTS0043285,110
RTS0043286,183
RTS0043287,223
RTS0043288,219
RTS0043289,204
RTS0043290,93
RTS0043291,126
RTS0043292,93
RTS0043293,93
RTS0043294,108
RTS0043295,99
RTS0043296,35
RTS0043297,33
RTS0043299,41
RTS0043300,62
RTS0043301,45
RTS0043302,46
RTS0043303,42
RTS0043304,32
RTS0043305,47
RTS0043306,39
RTS0043307,41
RTS0043308,23
RTS0043309,40
RTS0043310,45
RTS0043311,279
RTS0043312,203
RTS0043313,336
RTS0043314,192
RTS0043315,127
RTS0043316,49
RTS0043317,35
RTS0043318,32
RTS0043319,34
RTS0043320,56
RTS0043321,61
RTS0043322,61
RTS0043323,69
RTS0043324,61
RTS0043325,63
RTS0043326,35
RTS0043327,48
RTS0043328,56
RTS0043329,61
RTS0043330,61
RTS0043331,37
RTS0043332,40
RTS0043333,37
RTS0043334,39
RTS0043335,26
RTS0043336,45
RTS0043337,51
RTS0043338,42
RTS0043339,49
RTS0043340,38
RTS0043341,37
RTS0043342,45
RTS0043343,38
RTS0043344,51
RTS0043345,34
RTS0043346,40
RTS0043347,66
RTS0043348,47
RTS0043349,39
RTS0043350,54
RTS0043351,104
RTS0043352,99
RTS0043353,105
RTS0043354,104
RTS0043355,100
RTS0043356,121
RTS0043357,89
RTS0043358,111
RTS0043359,128
RTS0043360,108
RTS0043361,48
RTS0043362,61
RTS0043363,39
RTS0043364,41
RTS0043365,41
RTS0043366,32
RTS0043367,39
RTS0043368,39
RTS0043369,31
RTS0043370,40
RTS0043371,161
RTS0043372,133
RTS0043373,116
RTS0043374,148
RTS0043375,114
RTS0043376,93
RTS0043377,201
RTS0043378,70
RTS0043379,92
RTS0043380,95
RTS0043381,41
RTS0043382,39
RTS0043383,49
RTS0043384,44
RTS0043385,52
RTS0043386,59
RTS0043387,97
RTS0043388,77
RTS0043389,66
RTS0043390,60
RTS0043391,60
RTS0043392,58
RTS0043393,57
RTS0043394,59
RTS0043395,53
RTS0043396,60
RTS0043397,53
RTS0043398,62
RTS0043399,58
RTS0043400,25
RTS0043401,48
RTS0043402,46
RTS0043403,46
RTS0043404,48
RTS0043405,30
RTS0043406,39
RTS0043407,40
RTS0043408,44
RTS0043409,30
RTS0043410,44
RTS0043411,41
RTS0043412,32
RTS0043413,31
RTS0043414,41
RTS0043415,46
RTS0043416,44
RTS0043417,49
RTS0043418,43
RTS0043419,42
RTS0043420,35
RTS0043421,73
RTS0043422,47
RTS0043423,51
RTS0043424,67
RTS0043425,53
RTS0043426,76
RTS0043427,87
RTS0043428,78
RTS0043429,85
RTS0043430,60
RTS0043431,61
RTS0043432,56
RTS0043433,53
RTS0043434,70
RTS0043435,60
RTS0043436,92
RTS0043437,68
RTS0043438,84
RTS0043439,43
RTS0043440,115
RTS0043441,92
RTS0043442,56
RTS0043443,64
RTS0043444,88
RTS0043445,80
RTS0043446,41
RTS0043447,42
RTS0043448,34
RTS0043449,46
RTS0043450,42
RTS0043451,37
RTS0043452,49
RTS0043453,35
RTS0043454,39
RTS0043455,35
RTS0043456,49
RTS0043457,41
RTS0043458,49
RTS0043459,30
RTS0043460,50
RTS0043461,52
RTS0043462,68
RTS0043463,58
RTS0043464,52
RTS0043465,79
RTS0043466,89
RTS0043467,76
RTS0043468,96
RTS0043469,69
RTS0043470,65
RTS0043471,26
RTS0043472,52
RTS0043473,53
RTS0043474,51
RTS0043475,56
RTS0043476,42
RTS0043477,68
RTS0043478,45
RTS0043479,37
RTS0043480,42
RTS0043481,97
RTS0043482,87
RTS0043483,144
RTS0043484,61
RTS0043485,106
RTS0043486,139
RTS0043487,84
RTS0043488,115
RTS0043489,114
RTS0043490,97
RTS0043491,86
RTS0043492,70
RTS0043493,74
RTS0043494,98
RTS0043495,103
RTS0043496,48
RTS0043497,41
RTS0043498,39
RTS0043499,56
RTS0043500,46
RTS0043501,27
RTS0043502,43
RTS0043503,22
RTS0043504,50
RTS0043505,41
RTS0043506,107
RTS0043507,92
RTS0043508,113
RTS0043509,118
RTS0043510,126
RTS0043511,42
RTS0043512,49
RTS0043513,36
RTS0043514,38
RTS0043515,58
RTS0043516,42
RTS0043517,38
RTS0043518,42
RTS0043519,53
RTS0043520,58
RTS0043521,49
RTS0043522,36
RTS0043523,81
RTS0043524,43
RTS0043525,62
RTS0043526,39
RTS0043527,38
RTS0043528,41
RTS0043529,37
RTS0043530,41
RTS0043531,43
RTS0043532,47
RTS0043533,39
RTS0043534,48
RTS0043535,57
RTS0043536,82
RTS0043537,83
RTS0043538,68
RTS0043539,105
RTS0043540,54
RTS0043541,44
RTS0043542,46
RTS0043543,47
RTS0043544,58
RTS0043545,62
RTS0043546,64
RTS0043547,35
RTS0043548,43
RTS0043549,39
RTS0043550,59
RTS0043551,53
RTS0043552,51
RTS0043553,38
RTS0043554,52
RTS0043555,49
RTS0043556,45
RTS0043557,44
RTS0043558,40
RTS0043559,41
RTS0043560,37
RTS0043561,38
RTS0043562,44
RTS0043563,41
RTS0043564,25
RTS0043565,48
RTS0043566,58
RTS0043567,43
RTS0043568,42
RTS0043569,67
RTS0043570,58
RTS0043571,68
RTS0043572,75
RTS0043573,87
RTS0043574,76
RTS0043575,69
RTS0043576,127
RTS0043577,104
RTS0043578,56
RTS0043579,84
RTS0043580,82
RTS0043581,42
RTS0043582,71
RTS0043583,50
RTS0043584,50
RTS0043585,61
RTS0043586,29
RTS0043587,57
RTS0043588,32
RTS0043589,48
RTS0043590,43
RTS0043591,45
RTS0043592,52
RTS0043593,78
RTS0043594,63
RTS0043595,51
RTS0043596,50
RTS0043597,53
RTS0043598,46
RTS0043599,49
RTS0043600,52
RTS0043601,42
RTS0043602,49
RTS0043603,71
RTS0043604,64
RTS0043605,43
RTS0043606,42
RTS0043607,55
RTS0043608,64
RTS0043609,69
RTS0043610,68
RTS0043611,151
RTS0043612,140
RTS0043613,146
RTS0043614,133
RTS0043615,187
RTS0043616,97
RTS0043617,61
RTS0043618,92
RTS0043619,58
RTS0043620,71
RTS0043621,78
RTS0043622,68
RTS0043623,64
RTS0043624,102
RTS0043625,83
RTS0043626,49
RTS0043627,33
RTS0043628,44
RTS0043629,57
RTS0043630,50
RTS0043631,60
RTS0043632,89
RTS0043633,80
RTS0043634,70
RTS0043635,65
RTS0043636,34
RTS0043637,52
RTS0043638,32
RTS0043639,37
RTS0043640,37
RTS0043641,315
RTS0043642,250
RTS0043643,287
RTS0043644,207
RTS0043645,211
RTS0043646,52
RTS0043647,46
RTS0043648,32
RTS0043649,36
RTS0043650,40
RTS0043651,33
RTS0043652,41
RTS0043653,43
RTS0043654,45
RTS0043655,49
RTS0043656,33
RTS0043657,41
RTS0043658,50
RTS0043659,44
RTS0043660,40
RTS0043661,36
RTS0043663,43
RTS0043664,37
RTS0043665,35
RTS0043666,28
RTS0043667,36
RTS0043668,37
RTS0043669,32
RTS0043670,42
RTS0043671,59
RTS0043672,97
RTS0043673,95
RTS0043674,71
RTS0043675,73
RTS0043676,30
RTS0043677,56
RTS0043678,36
RTS0043679,45
RTS0043680,30
RTS0043681,43
RTS0043682,24
RTS0043683,40
RTS0043684,53
RTS0043685,46
RTS0043686,79
RTS0043687,59
RTS0043688,47
RTS0043689,56
RTS0043690,43
RTS0043691,44
RTS0043692,44
RTS0043693,49
RTS0043694,47
RTS0043695,51
RTS0043696,98
RTS0043697,89
RTS0043698,139
RTS0043699,135
RTS0043700,119
RTS0043701,57
RTS0043702,59
RTS0043703,57
RTS0043704,64
RTS0043705,47
RTS0043706,61
RTS0043707,29
RTS0043708,32
RTS0043709,34
RTS0043710,51
RTS0043711,39
RTS0043712,34
RTS0043713,29
RTS0043714,33
RTS0043715,30
RTS0043716,44
RTS0043717,55
RTS0043718,37
RTS0043719,45
RTS0043720,32
RTS0043721,232
RTS0043722,185
RTS0043723,274
RTS0043724,205
RTS0043725,213
RTS0043726,44
RTS0043727,42
RTS0043728,48
RTS0043729,33
RTS0043730,53
RTS0043731,40
RTS0043732,45
RTS0043733,47
RTS0043734,55
RTS0043735,52
RTS0043736,42
RTS0043737,40
RTS0043738,50
RTS0043739,49
RTS0043740,45
RTS0043741,88
RTS0043742,80
RTS0043743,77
RTS0043744,86
RTS0043745,57
RTS0043746,48
RTS0043747,59
RTS0043748,55
RTS0043749,60
RTS0043750,57
RTS0043751,49
RTS0043752,47
RTS0043753,54
RTS0043754,42
RTS0043755,74
RTS0043756,42
RTS0043757,29
RTS0043758,57
RTS0043759,42
RTS0043760,39
RTS0043761,187
RTS0043762,29
RTS0043763,21
RTS0043764,56
RTS0043765,50
RTS0043766,39
RTS0043767,26
RTS0043768,29
RTS0043769,37
RTS0043770,21
RTS0043771,38
RTS0043772,56
RTS0043773,42
RTS0043774,43
RTS0043775,45
RTS0043776,48
RTS0043777,75
RTS0043778,70
RTS0043779,58
RTS0043780,44
RTS0043781,77
RTS0043782,44
RTS0043783,48
RTS0043784,56
RTS0043785,51
RTS0043786,342
RTS0043787,303
RTS0043788,408
RTS0043789,309
RTS0043790,284
RTS0043791,153
RTS0043792,225
RTS0043793,134
RTS0043794,109
RTS0043795,64
RTS0043796,30
RTS0043797,41
RTS0043798,32
RTS0043799,31
RTS0043800,42
RTS0043801,26
RTS0043802,32
RTS0043803,45
RTS0043804,41
RTS0043805,40
RTS0043806,32
RTS0043807,47
RTS0043808,61
RTS0043809,37
RTS0043810,50
RTS0043811,28
RTS0043812,43
RTS0043813,51
RTS0043814,40
RTS0043815,31
RTS0043816,93
RTS0043817,64
RTS0043818,108
RTS0043819,72
RTS0043820,93
RTS0043821,54
RTS0043822,44
RTS0043823,29
RTS0043824,51
RTS0043825,26
RTS0043826,41
RTS0043827,39
RTS0043828,34
RTS0043829,27
RTS0043830,47
RTS0043831,95
RTS0043832,93
RTS0043833,109
RTS0043834,79
RTS0043835,72
RTS0043836,117
RTS0043837,85
RTS0043838,70
RTS0043839,59
RTS0043840,55
RTS0043841,55
RTS0043842,56
RTS0043843,116
RTS0043844,116
RTS0043845,82
RTS0043846,98
RTS0043847,106
RTS0043848,120
RTS0043849,90
RTS0043850,112
RTS0043851,52
RTS0043852,44
RTS0043853,41
RTS0043854,35
RTS0043856,33
RTS0043857,30
RTS0043858,33
RTS0043859,47
RTS0043860,45
RTS0043861,68
RTS0043862,86
RTS0043863,65
RTS0043864,59
RTS0043865,43
RTS0043866,81
RTS0043867,89
RTS0043868,100
RTS0043869,107
RTS0043870,82
RTS0043871,68
RTS0043872,77
RTS0043873,55
RTS0043874,51
RTS0043875,59
RTS0043876,40
RTS0043877,34
RTS0043878,40
RTS0043879,44
RTS0043880,37
RTS0043881,40
RTS0043882,69
RTS0043883,45
RTS0043884,31
RTS0043885,24
RTS0043886,72
RTS0043887,67
RTS0043888,63
RTS0043889,31
RTS0043890,74
RTS0043891,125
RTS0043892,95
RTS0043893,114
RTS0043894,95
RTS0043895,88
RTS0043896,53
RTS0043897,73
RTS0043898,65
RTS0043899,71
RTS0043900,57
RTS0043901,56
RTS0043902,59
RTS0043903,67
RTS0043904,72
RTS0043905,59
RTS0043906,25
RTS0043907,43
RTS0043908,27
RTS0043909,37
RTS0043910,43
RTS0043911,47
RTS0043912,78
RTS0043913,38
RTS0043914,55
RTS0043915,35
RTS0043916,146
RTS0043917,94
RTS0043918,70
RTS0043919,99
RTS0043920,118
RTS0043921,102
RTS0043922,87
RTS0043923,123
RTS0043924,133
RTS0043925,98
RTS0043926,49
RTS0043927,55
RTS0043928,43
RTS0043929,48
RTS0043930,48
RTS0043931,86
RTS0043932,98
RTS0043933,114
RTS0043934,96
RTS0043935,70
RTS0043936,33
RTS0043937,43
RTS0043938,34
RTS0043939,28
RTS0043940,38
RTS0043941,38
RTS0043942,39
RTS0043943,48
RTS0043944,39
RTS0043945,34
RTS0043946,28
RTS0043947,47
RTS0043948,40
RTS0043949,35
RTS0043950,47
RTS0043951,54
RTS0043952,55
RTS0043953,43
RTS0043954,45
RTS0043955,75
RTS0043956,84
RTS0043957,81
RTS0043958,109
RTS0043959,78
RTS0043960,71
RTS0043961,53
RTS0043962,68
RTS0043963,54
RTS0043964,51
RTS0043965,57
RTS0043966,68
RTS0043967,60
RTS0043968,72
RTS0043969,69
RTS0043970,82
RTS0043971,77
RTS0043972,110
RTS0043973,112
RTS0043974,98
RTS0043975,79
RTS0043976,104
RTS0043977,120
RTS0043978,146
RTS0043979,139
RTS0043980,115
RTS0043981,148
RTS0043982,185
RTS0043983,182
RTS0043984,61
RTS0043985,222
RTS0043986,45
RTS0043987,116
RTS0043988,77
RTS0043989,86
RTS0043990,90
RTS0043991,38
RTS0043992,35
RTS0043993,35
RTS0043994,38
RTS0043996,44
RTS0043997,33
RTS0043998,36
RTS0043999,35
RTS0044000,31
RTS0044001,61
RTS0044002,60
RTS0044003,97
RTS0044004,94
RTS0044005,77
RTS0044006,39
RTS0044007,48
RTS0044008,52
RTS0044009,50
RTS0044010,53
RTS0044011,93
RTS0044012,147
RTS0044013,136
RTS0044014,115
RTS0044015,89
RTS0044016,36
RTS0044017,42
RTS0044018,47
RTS0044019,36
RTS0044020,70
RTS0044021,46
RTS0044022,43
RTS0044023,48
RTS0044024,39
RTS0044025,37
RTS0044026,51
RTS0044027,75
RTS0044028,69
RTS0044029,90
RTS0044030,50
RTS0044031,59
RTS0044032,41
RTS0044033,33
RTS0044034,40
RTS0044035,36
RTS0044036,132
RTS0044037,96
RTS0044038,132
RTS0044039,90
RTS0044040,105
RTS0044041,116
RTS0044042,160
RTS0044043,134
RTS0044044,119
RTS0044045,116
RTS0044046,88
RTS0044047,72
RTS0044048,62
RTS0044049,35
RTS0044050,69
RTS0044051,32
RTS0044052,43
RTS0044053,40
RTS0044054,44
RTS0044055,45
RTS0044056,53
RTS0044057,49
RTS0044058,45
RTS0044059,88
RTS0044060,57
RTS0044061,56
RTS0044062,59
RTS0044063,47
RTS0044064,61
RTS0044065,64
RTS0044067,99
RTS0044068,107
RTS0044069,100
RTS0044070,82
RTS0044071,41
RTS0044072,60
RTS0044073,30
RTS0044074,37
RTS0044075,31
RTS0044076,28
RTS0044077,38
RTS0044078,33
RTS0044079,39
RTS0044080,34
RTS0044081,32
RTS0044082,51
RTS0044083,54
RTS0044084,33
RTS0044085,39
RTS0044086,47
RTS0044087,43
RTS0044088,38
RTS0044089,39
RTS0044090,49
RTS0044091,85
RTS0044092,91
RTS0044093,60
RTS0044094,51
RTS0044095,43
RTS0044096,85
RTS0044097,145
RTS0044098,85
RTS0044099,173
RTS0044100,115
RTS0044101,73
RTS0044102,71
RTS0044103,77
RTS0044104,62
RTS0044105,96
RTS0044106,128
RTS0044107,114
RTS0044108,123
RTS0044109,146
RTS0044110,167
RTS0044111,162
RTS0044112,120
RTS0044113,209
RTS0044114,117
RTS0044115,207
RTS0044116,110
RTS0044117,84
RTS0044118,97
RTS0044119,170
RTS0044120,74
RTS0044121,41
RTS0044122,43
RTS0044123,48
RTS0044124,38
RTS0044125,49
RTS0044126,37
RTS0044127,58
RTS0044128,52
RTS0044129,58
RTS0044130,42
RTS0044131,127
RTS0044132,97
RTS0044133,91
RTS0044134,96
RTS0044135,68
RTS0044136,47
RTS0044137,51
RTS0044138,63
RTS0044139,37
RTS0044140,60
RTS0044141,72
RTS0044142,70
RTS0044143,74
RTS0044144,65
RTS0044145,49
RTS0044146,71
RTS0044147,58
RTS0044148,66
RTS0044149,54
RTS0044150,59
RTS0044151,46
RTS0044152,52
RTS0044153,58
RTS0044154,58
RTS0044155,70
RTS0044156,230
RTS0044157,230
RTS0044158,325
RTS0044159,231
RTS0044160,259
RTS0044161,105
RTS0044162,115
RTS0044163,131
RTS0044164,125
RTS0044165,52
RTS0044166,78
RTS0044167,67
RTS0044168,57
RTS0044169,76
RTS0044170,86
RTS0044171,69
RTS0044172,76
RTS0044173,68
RTS0044174,66
RTS0044175,70
RTS0044176,51
RTS0044177,89
RTS0044178,85
RTS0044180,42
RTS0044181,45
RTS0044182,48
RTS0044183,43
RTS0044184,64
RTS0044185,39
RTS0044186,72
RTS0044187,52
RTS0044188,64
RTS0044189,57
RTS0044190,57
RTS0044191,51
RTS0044192,64
RTS0044193,46
RTS0044194,46
RTS0044195,72
RTS0044196,128
RTS0044197,82
RTS0044198,148
RTS0044199,140
RTS0044200,85
RTS0044206,29
RTS0044207,49
RTS0044208,46
RTS0044209,30
RTS0044210,31
RTS0044211,109
RTS0044212,82
RTS0044213,71
RTS0044214,100
RTS0044215,94
RTS0044216,43
RTS0044217,53
RTS0044218,53
RTS0044219,57
RTS0044220,42
RTS0044221,30
RTS0044222,47
RTS0044223,49
RTS0044224,59
RTS0044225,30
RTS0044226,49
RTS0044227,61
RTS0044228,52
RTS0044229,56
RTS0044230,63
RTS0044231,41
RTS0044232,47
RTS0044233,42
RTS0044234,33
RTS0044235,36
RTS0044236,70
RTS0044237,84
RTS0044238,56
RTS0044239,75
RTS0044240,90
RTS0044241,47
RTS0044242,91
RTS0044243,59
RTS0044244,57
RTS0044245,46
RTS0044246,76
RTS0044247,65
RTS0044248,54
RTS0044249,47
RTS0044250,29
RTS0044251,122
RTS0044252,109
RTS0044253,93
RTS0044254,72
RTS0044255,83
RTS0044256,45
RTS0044257,60
RTS0044258,60
RTS0044259,49
RTS0044260,51
RTS0044261,125
RTS0044262,74
RTS0044263,68
RTS0044264,75
RTS0044265,64
RTS0044266,64
RTS0044267,46
RTS0044268,41
RTS0044269,44
RTS0044270,50
RTS0044271,121
RTS0044272,118
RTS0044273,115
RTS0044274,118
RTS0044275,98
RTS0044276,44
RTS0044277,48
RTS0044278,36
RTS0044279,31
RTS0044280,36
RTS0044281,78
RTS0044282,72
RTS0044283,59
RTS0044284,48
RTS0044285,60
RTS0044286,33
RTS0044287,44
RTS0044288,35
RTS0044289,35
RTS0044290,41
RTS0044291,42
RTS0044292,41
RTS0044293,41
RTS0044294,48
RTS0044295,62
RTS0044296,58
RTS0044297,74
RTS0044298,74
RTS0044299,78
RTS0044300,58
RTS0044301,146
RTS0044302,139
RTS0044303,154
RTS0044304,160
RTS0044305,98
RTS0044306,111
RTS0044307,106
RTS0044308,171
RTS0044309,120
RTS0044310,146
RTS0044311,47
RTS0044312,36
RTS0044313,45
RTS0044314,45
RTS0044315,39
RTS0044316,237
RTS0044317,271
RTS0044318,219
RTS0044319,179
RTS0044320,91
RTS0044321,35
RTS0044322,38
RTS0044323,52
RTS0044324,47
RTS0044325,32
RTS0044326,54
RTS0044327,66
RTS0044328,34
RTS0044329,82
RTS0044330,43
RTS0044331,171
RTS0044332,151
RTS0044333,207
RTS0044334,186
RTS0044335,169
RTS0044336,33
RTS0044337,37
RTS0044338,32
RTS0044339,47
RTS0044340,36
RTS0044341,41
RTS0044342,31
RTS0044343,40
RTS0044344,40
RTS0044345,36
RTS0044346,177
RTS0044347,183
RTS0044348,163
RTS0044349,193
RTS0044350,168
RTS0044351,53
RTS0044352,59
RTS0044353,74
RTS0044354,66
RTS0044355,51
RTS0044356,42
RTS0044357,67
RTS0044358,44
RTS0044359,127
RTS0044360,61
RTS0044361,95
RTS0044362,126
RTS0044363,83
RTS0044364,135
RTS0044365,68
RTS0044366,325
RTS0044367,247
RTS0044368,315
RTS0044369,269
RTS0044370,210
RTS0044371,35
RTS0044372,34
RTS0044373,37
RTS0044374,37
RTS0044375,40
RTS0044376,49
RTS0044377,33
RTS0044378,43
RTS0044379,57
RTS0044380,46
RTS0044381,56
RTS0044382,49
RTS0044383,58
RTS0044384,37
RTS0044385,52
RTS0044386,73
RTS0044387,100
RTS0044388,114
RTS0044389,58
RTS0044390,69
RTS0044391,246
RTS0044392,256
RTS0044393,236
RTS0044394,222
RTS0044395,199
RTS0044396,54
RTS0044397,42
RTS0044399,39
RTS0044400,34
RTS0044401,58
RTS0044402,90
RTS0044403,89
RTS0044404,103
RTS0044405,75
RTS0044406,58
RTS0044407,61
RTS0044408,56
RTS0044409,81
RTS0044410,51
RTS0044411,33
RTS0044412,44
RTS0044413,50
RTS0044414,39
RTS0044415,54
RTS0044416,98
RTS0044417,121
RTS0044418,86
RTS0044419,84
RTS0044420,119
RTS0044421,39
RTS0044422,41
RTS0044423,43
RTS0044424,33
RTS0044425,38
RTS0044426,47
RTS0044427,41
RTS0044428,31
RTS0044429,53
RTS0044430,40
RTS0044431,52
RTS0044432,52
RTS0044433,55
RTS0044434,43
RTS0044435,50
RTS0044436,92
RTS0044437,90
RTS0044438,85
RTS0044439,104
RTS0044440,133
RTS0044441,118
RTS0044442,139
RTS0044443,177
RTS0044444,117
RTS0044445,119
RTS0044446,77
RTS0044447,58
RTS0044448,52
RTS0044449,62
RTS0044450,50
RTS0044451,47
RTS0044452,78
RTS0044453,35
RTS0044454,52
RTS0044455,27
RTS0044456,36
RTS0044457,67
RTS0044458,50
RTS0044459,55
RTS0044460,58
RTS0044461,79
RTS0044462,68
RTS0044463,45
RTS0044464,73
RTS0044465,71
RTS0044466,76
RTS0044467,54
RTS0044468,77
RTS0044469,64
RTS0044470,61
RTS0044471,93
RTS0044472,95
RTS0044473,82
RTS0044474,80
RTS0044475,90
RTS0044476,208
RTS0044477,183
RTS0044478,108
RTS0044479,101
RTS0044480,172
RTS0044481,51
RTS0044482,66
RTS0044483,41
RTS0044484,52
RTS0044485,31
RTS0044486,63
RTS0044487,53
RTS0044488,72
RTS0044489,45
RTS0044490,50
RTS0044491,64
RTS0044492,49
RTS0044493,42
RTS0044494,54
RTS0044495,49
RTS0044496,74
RTS0044497,93
RTS0044498,83
RTS0044499,109
RTS0044500,93
RTS0044501,97
RTS0044502,88
RTS0044503,100
RTS0044504,91
RTS0044505,95
RTS0044506,55
RTS0044507,40
RTS0044508,76
RTS0044509,77
RTS0044510,63
RTS0044511,60
RTS0044512,76
RTS0044513,74
RTS0044514,67
RTS0044515,84
RTS0044516,69
RTS0044517,99
RTS0044518,74
RTS0044519,70
RTS0044520,65
RTS0044521,111
RTS0044522,81
RTS0044523,73
RTS0044524,51
RTS0044525,71
RTS0044526,65
RTS0044527,94
RTS0044528,92
RTS0044529,83
RTS0044530,57
RTS0044531,64
RTS0044532,54
RTS0044533,53
RTS0044534,53
RTS0044535,49
RTS0044536,50
RTS0044537,61
RTS0044538,45
RTS0044539,44
RTS0044540,36
RTS0044541,57
RTS0044542,70
RTS0044543,68
RTS0044544,69
RTS0044545,56
RTS0044546,97
RTS0044547,93
RTS0044548,79
RTS0044549,111
RTS0044550,104
RTS0044551,118
RTS0044552,107
RTS0044553,98
RTS0044554,83
RTS0044555,103
RTS0044556,35
RTS0044557,44
RTS0044558,36
RTS0044559,41
RTS0044560,47
RTS0044561,53
RTS0044562,64
RTS0044563,109
RTS0044564,80
RTS0044565,60
RTS0044566,36
RTS0044567,47
RTS0044568,47
RTS0044569,32
RTS0044570,25
RTS0044571,35
RTS0044572,38
RTS0044573,27
RTS0044574,52
RTS0044575,42
RTS0044576,38
RTS0044577,27
RTS0044578,56
RTS0044579,33
RTS0044580,38
RTS0044581,43
RTS0044582,37
RTS0044583,34
RTS0044584,44
RTS0044585,36
RTS0044586,46
RTS0044587,39
RTS0044588,30
RTS0044589,43
RTS0044590,31
RTS0044591,50
RTS0044592,45
RTS0044593,48
RTS0044594,47
RTS0044595,46
RTS0044596,90
RTS0044597,76
RTS0044598,107
RTS0044599,96
RTS0044600,72
RTS0044601,81
RTS0044602,65
RTS0044603,44
RTS0044604,78
RTS0044605,60
RTS0044606,53
RTS0044607,62
RTS0044608,28
RTS0044609,36
RTS0044610,48
RTS0044611,54
RTS0044612,30
RTS0044613,37
RTS0044614,48
RTS0044615,22
RTS0044616,34
RTS0044617,42
RTS0044618,44
RTS0044619,53
RTS0044620,39
RTS0044621,91
RTS0044622,110
RTS0044623,122
RTS0044624,95
RTS0044625,78
RTS0044626,38
RTS0044627,27
RTS0044628,26
RTS0044629,48
RTS0044630,37
RTS0044631,51
RTS0044632,120
RTS0044633,70
RTS0044634,73
RTS0044635,67
RTS0044636,44
RTS0044637,29
RTS0044638,35
RTS0044639,51
RTS0044640,49
RTS0044641,63
RTS0044642,64
RTS0044643,72
RTS0044644,86
RTS0044645,78
RTS0044646,33
RTS0044647,29
RTS0044648,34
RTS0044649,43
RTS0044650,40
RTS0044651,55
RTS0044652,80
RTS0044653,95
RTS0044654,79
RTS0044655,88
RTS0044656,62
RTS0044657,48
RTS0044658,60
RTS0044659,43
RTS0044660,59
RTS0044661,74
RTS0044662,61
RTS0044663,72
RTS0044664,65
RTS0044665,70
RTS0044666,34
RTS0044667,33
RTS0044668,42
RTS0044669,48
RTS0044670,53
RTS0044671,51
RTS0044672,61
RTS0044673,54
RTS0044674,55
RTS0044675,46
RTS0044676,56
RTS0044677,58
RTS0044678,42
RTS0044679,49
RTS0044680,52
RTS0044681,39
RTS0044682,35
RTS0044683,36
RTS0044684,39
RTS0044685,54
RTS0044686,72
RTS0044687,87
RTS0044688,91
RTS0044689,109
RTS0044690,104
RTS0044691,82
RTS0044692,127
RTS0044693,141
RTS0044694,112
RTS0044695,72
RTS0044696,173
RTS0044697,142
RTS0044698,151
RTS0044699,140
RTS0044700,171
RTS0044701,131
RTS0044702,69
RTS0044703,111
RTS0044704,114
RTS0044705,83
RTS0044706,33
RTS0044707,75
RTS0044708,63
RTS0044709,70
RTS0044710,65
RTS0044711,65
RTS0044712,83
RTS0044714,79
RTS0044715,59
RTS0044716,225
RTS0044717,144
RTS0044718,198
RTS0044719,100
RTS0044720,307
RTS0044721,37
RTS0044722,44
RTS0044723,30
RTS0044724,33
RTS0044725,28
RTS0044726,77
RTS0044727,96
RTS0044728,82
RTS0044729,80
RTS0044730,101
RTS0044731,78
RTS0044732,46
RTS0044733,38
RTS0044734,38
RTS0044735,72
RTS0044736,66
RTS0044737,59
RTS0044738,44
RTS0044739,48
RTS0044740,34
RTS0044741,51
RTS0044742,41
RTS0044743,53
RTS0044744,50
RTS0044745,28
RTS0044746,50
RTS0044747,26
RTS0044748,37
RTS0044749,38
RTS0044750,43
RTS0044751,173
RTS0044752,137
RTS0044753,120
RTS0044754,91
RTS0044755,149
RTS0044756,48
RTS0044757,23
RTS0044758,46
RTS0044759,53
RTS0044760,52
RTS0044761,80
RTS0044762,60
RTS0044763,62
RTS0044764,39
RTS0044765,60
RTS0044766,62
RTS0044767,51
RTS0044768,75
RTS0044769,55
RTS0044770,63
RTS0044771,29
RTS0044772,34
RTS0044773,38
RTS0044774,27
RTS0044775,53
RTS0044776,107
RTS0044777,116
RTS0044778,105
RTS0044779,117
RTS0044780,102
RTS0044781,201
RTS0044782,197
RTS0044783,194
RTS0044784,195
RTS0044785,145
RTS0044786,166
RTS0044787,164
RTS0044788,152
RTS0044789,148
RTS0044790,56
RTS0044791,364
RTS0044792,1764
RTS0044793,95
RTS0044794,124
RTS0044795,98
RTS0044796,95
RTS0044797,119
RTS0044798,89
RTS0044799,92
RTS0044800,62
RTS0044801,55
RTS0044802,56
RTS0044803,47
RTS0044804,50
RTS0044805,49
RTS0044806,52
RTS0044807,75
RTS0044808,72
RTS0044809,52
RTS0044810,69
RTS0044811,91
RTS0044812,94
RTS0044813,142
RTS0044814,162
RTS0044815,143
RTS0044816,59
RTS0044817,61
RTS0044818,94
RTS0044819,81
RTS0044820,68
RTS0044821,106
RTS0044822,104
RTS0044823,119
RTS0044824,55
RTS0044825,113
RTS0044826,69
RTS0044827,92
RTS0044828,76
RTS0044829,83
RTS0044830,52
RTS0044831,122
RTS0044832,138
RTS0044833,206
RTS0044834,155
RTS0044835,141
RTS0044836,49
RTS0044837,39
RTS0044838,60
RTS0044839,58
RTS0044840,37
RTS0044841,34
RTS0044842,35
RTS0044843,37
RTS0044844,36
RTS0044845,35
RTS0044846,38
RTS0044847,27
RTS0044848,72
RTS0044849,58
RTS0044850,40
RTS0044851,43
RTS0044852,39
RTS0044853,52
RTS0044854,33
RTS0044855,40
RTS0044856,42
RTS0044857,52
RTS0044858,43
RTS0044859,41
RTS0044860,38
RTS0044861,69
RTS0044862,54
RTS0044863,60
RTS0044864,45
RTS0044865,58
RTS0044866,116
RTS0044867,110
RTS0044868,73
RTS0044869,87
RTS0044870,95
RTS0044871,50
RTS0044872,56
RTS0044873,63
RTS0044874,58
RTS0044875,80
RTS0044876,84
RTS0044877,211
RTS0044878,172
RTS0044879,158
RTS0044880,259
RTS0044881,33
RTS0044882,59
RTS0044883,37
RTS0044884,40
RTS0044885,44
RTS0044886,51
RTS0044887,38
RTS0044888,36
RTS0044889,32
RTS0044890,34
RTS0044891,81
RTS0044892,83
RTS0044893,63
RTS0044894,84
RTS0044895,76
RTS0044896,169
RTS0044897,170
RTS0044898,150
RTS0044899,206
RTS0044900,141
RTS0044901,67
RTS0044902,81
RTS0044903,71
RTS0044904,70
RTS0044905,97
RTS0044906,275
RTS0044907,235
RTS0044908,255
RTS0044909,301
RTS0044910,191
RTS0044911,38
RTS0044912,44
RTS0044913,42
RTS0044914,47
RTS0044915,42
RTS0044916,68
RTS0044917,65
RTS0044918,71
RTS0044919,59
RTS0044920,76
RTS0044921,54
RTS0044922,47
RTS0044923,63
RTS0044924,40
RTS0044925,52
RTS0044926,47
RTS0044927,54
RTS0044928,51
RTS0044929,41
RTS0044930,55
RTS0044931,48
RTS0044932,61
RTS0044933,60
RTS0044934,43
RTS0044935,75
RTS0044936,101
RTS0044937,41
RTS0044938,33
RTS0044939,52
RTS0044940,38
RTS0044941,48
RTS0044942,58
RTS0044943,57
RTS0044944,55
RTS0044945,38
RTS0044946,88
RTS0044947,64
RTS0044948,102
RTS0044949,84
RTS0044950,102
RTS0044951,64
RTS0044952,108
RTS0044953,79
RTS0044954,155
RTS0044955,104
RTS0044956,50
RTS0044957,67
RTS0044958,54
RTS0044959,54
RTS0044960,46
RTS0044961,61
RTS0044962,28
RTS0044963,19
RTS0044964,37
RTS0044965,45
RTS0044966,48
RTS0044967,56
RTS0044968,88
RTS0044969,53
RTS0044970,73
RTS0044971,35
RTS0044972,44
RTS0044973,41
RTS0044974,34
RTS0044975,49
RTS0044976,111
RTS0044977,89
RTS0044978,73
RTS0044979,116
RTS0044980,73
RTS0044981,59
RTS0044982,40
RTS0044983,49
RTS0044984,57
RTS0044985,91
RTS0044986,38
RTS0044987,42
RTS0044988,48
RTS0044989,48
RTS0044990,62
RTS0044991,52
RTS0044992,41
RTS0044993,41
RTS0044994,53
RTS0044995,48
RTS0044996,36
RTS0044997,37
RTS0044998,42
RTS0044999,47
RTS0045000,43
RTS0045001,69
RTS0045002,49
RTS0045003,49
RTS0045004,56
RTS0045005,82
RTS0045006,48
RTS0045007,96
RTS0045008,104
RTS0045009,65
RTS0045010,67
RTS0045011,28
RTS0045012,27
RTS0045013,20
RTS0045014,41
RTS0045015,47
RTS0045016,40
RTS0045017,37
RTS0045018,46
RTS0045019,43
RTS0045020,33
RTS0045021,45
RTS0045022,45
RTS0045023,43
RTS0045024,50
RTS0045025,83
RTS0045026,163
RTS0045027,152
RTS0045028,158
RTS0045029,176
RTS0045030,191
RTS0045031,36
RTS0045032,45
RTS0045033,36
RTS0045034,41
RTS0045035,40
RTS0045036,56
RTS0045038,61
RTS0045039,69
RTS0045040,39
RTS0045041,61
RTS0045042,62
RTS0045043,68
RTS0045044,70
RTS0045045,72
RTS0045046,37
RTS0045047,45
RTS0045048,38
RTS0045049,44
RTS0045050,50
RTS0045051,42
RTS0045052,50
RTS0045053,35
RTS0045054,29
RTS0045055,47
RTS0045056,120
RTS0045057,188
RTS0045058,44
RTS0045059,99
RTS0045060,154
RTS0045061,48
RTS0045063,27
RTS0045064,42
RTS0045065,89
RTS0045066,53
RTS0045067,88
RTS0045068,108
RTS0045069,77
RTS0045070,96
RTS0045071,126
RTS0045072,96
RTS0045073,108
RTS0045074,127
RTS0045075,94
RTS0045076,52
RTS0045077,26
RTS0045078,44
RTS0045079,31
RTS0045080,43
RTS0045081,37
RTS0045082,69
RTS0045083,81
RTS0045084,63
RTS0045085,67
RTS0045086,42
RTS0045087,42
RTS0045088,31
RTS0045089,33
RTS0045090,37
RTS0045091,53
RTS0045092,58
RTS0045093,60
RTS0045094,69
RTS0045095,55
RTS0045096,54
RTS0045097,31
RTS0045098,27
RTS0045099,43
RTS0045100,63
RTS0045101,54
RTS0045102,47
RTS0045103,46
RTS0045104,46
RTS0045105,34
RTS0045106,49
RTS0045107,65
RTS0045108,47
RTS0045109,47
RTS0045110,54
RTS0045111,76
RTS0045112,58
RTS0045113,84
RTS0045114,51
RTS0045115,54
RTS0045116,50
RTS0045117,44
RTS0045118,59
RTS0045119,50
RTS0045120,32
RTS0045121,43
RTS0045122,56
RTS0045123,77
RTS0045124,45
RTS0045125,52
RTS0045126,70
RTS0045127,64
RTS0045128,64
RTS0045129,74
RTS0045130,75
RTS0045131,53
RTS0045132,47
RTS0045133,48
RTS0045134,54
RTS0045135,56
RTS0045136,78
RTS0045137,100
RTS0045138,66
RTS0045139,99
RTS0045140,74
RTS0045141,33
RTS0045142,47
RTS0045143,47
RTS0045144,44
RTS0045145,39
RTS0045146,20
RTS0045147,50
RTS0045148,37
RTS0045149,40
RTS0045150,34
RTS0045151,116
RTS0045152,141
RTS0045153,112
RTS0045154,95
RTS0045155,110
RTS0045156,44
RTS0045157,78
RTS0045158,51
RTS0045159,77
RTS0045160,92
RTS0045161,57
RTS0045162,73
RTS0045163,160
RTS0045164,136
RTS0045165,124
RTS0045166,82
RTS0045167,47
RTS0045168,80
RTS0045169,62
RTS0045170,69
RTS0045171,98
RTS0045172,75
RTS0045173,85
RTS0045174,73
RTS0045175,84
RTS0045176,62
RTS0045177,54
RTS0045178,50
RTS0045179,52
RTS0045180,66
RTS0045181,41
RTS0045182,32
RTS0045183,40
RTS0045184,44
RTS0045185,34
RTS0045186,72
RTS0045187,73
RTS0045188,46
RTS0045189,42
RTS0045190,74
RTS0045191,47
RTS0045192,36
RTS0045193,45
RTS0045194,59
RTS0045195,34
RTS0045196,34
RTS0045197,38
RTS0045198,68
RTS0045199,28
RTS0045200,42
RTS0045201,47
RTS0045202,59
RTS0045203,56
RTS0045204,46
RTS0045205,53
RTS0045206,41
RTS0045207,35
RTS0045208,54
RTS0045209,41
RTS0045210,33
RTS0045211,38
RTS0045212,56
RTS0045213,36
RTS0045214,47
RTS0045215,44
RTS0045216,87
RTS0045217,70
RTS0045218,90
RTS0045219,89
RTS0045220,57
RTS0045221,51
RTS0045222,60
RTS0045223,57
RTS0045224,36
RTS0045225,56
RTS0045226,720
RTS0045227,497
RTS0045228,806
RTS0045229,524
RTS0045230,552
RTS0045231,135
RTS0045232,152
RTS0045233,123
RTS0045234,112
RTS0045235,143
RTS0045236,195
RTS0045237,148
RTS0045238,87
RTS0045239,91
RTS0045240,190
RTS0045241,178
RTS0045242,188
RTS0045243,135
RTS0045244,169
RTS0045245,91
RTS0045246,40
RTS0045247,48
RTS0045248,38
RTS0045249,50
RTS0045250,37
RTS0045251,59
RTS0045252,22
RTS0045253,34
RTS0045254,20
RTS0045255,14
RTS0045256,67
RTS0045257,114
RTS0045258,94
RTS0045259,99
RTS0045260,109
RTS0045261,29
RTS0045262,66
RTS0045263,44
RTS0045264,50
RTS0045265,47
RTS0045266,72
RTS0045267,102
RTS0045268,146
RTS0045269,85
RTS0045270,104
RTS0045271,43
RTS0045272,33
RTS0045273,36
RTS0045274,45
RTS0045275,45
RTS0045276,57
RTS0045277,92
RTS0045278,104
RTS0045279,27
RTS0045280,60
RTS0045281,45
RTS0045282,52
RTS0045283,41
RTS0045284,41
RTS0045285,54
RTS0045286,76
RTS0045287,57
RTS0045288,57
RTS0045289,46
RTS0045290,44
RTS0045291,57
RTS0045292,85
RTS0045293,59
RTS0045294,50
RTS0045295,68
RTS0045296,46
RTS0045297,40
RTS0045298,30
RTS0045299,30
RTS0045300,40
RTS0045301,290
RTS0045302,195
RTS0045303,335
RTS0045304,205
RTS0045305,346
RTS0045306,53
RTS0045307,51
RTS0045308,53
RTS0045309,47
RTS0045310,57
RTS0045311,14
RTS0045312,25
RTS0045313,40
RTS0045314,29
RTS0045315,40
RTS0045316,34
RTS0045317,37
RTS0045318,45
RTS0045319,32
RTS0045320,44
RTS0045321,36
RTS0045322,36
RTS0045323,50
RTS0045324,46
RTS0045325,40
RTS0045326,59
RTS0045327,66
RTS0045328,70
RTS0045329,37
RTS0045330,36
RTS0045331,33
RTS0045332,34
RTS0045333,62
RTS0045334,40
RTS0045335,34
RTS0045336,45
RTS0045337,42
RTS0045338,35
RTS0045339,45
RTS0045340,50
RTS0045341,39
RTS0045342,48
RTS0045343,45
RTS0045344,39
RTS0045345,33
RTS0045346,40
RTS0045347,37
RTS0045348,47
RTS0045349,43
RTS0045350,40
RTS0045351,37
RTS0045352,31
RTS0045353,43
RTS0045354,38
RTS0045355,29
RTS0045356,57
RTS0045357,103
RTS0045358,47
RTS0045359,40
RTS0045360,53
RTS0045361,79
RTS0045362,51
RTS0045363,39
RTS0045364,72
RTS0045365,65
RTS0045366,61
RTS0045367,31
RTS0045368,50
RTS0045369,32
RTS0045370,34
RTS0045371,76
RTS0045372,77
RTS0045373,83
RTS0045374,101
RTS0045375,95
RTS0045376,76
RTS0045377,46
RTS0045378,90
RTS0045379,80
RTS0045380,80
RTS0045381,54
RTS0045382,57
RTS0045383,43
RTS0045384,26
RTS0045385,41
RTS0045386,81
RTS0045387,56
RTS0045388,80
RTS0045389,63
RTS0045390,88
RTS0045391,58
RTS0045392,42
RTS0045393,31
RTS0045394,42
RTS0045395,41
RTS0045396,62
RTS0045397,82
RTS0045398,46
RTS0045399,71
RTS0045400,65
RTS0045401,65
RTS0045402,63
RTS0045403,57
RTS0045404,71
RTS0045405,54
RTS0045406,94
RTS0045407,128
RTS0045408,80
RTS0045409,115
RTS0045410,115
RTS0045411,134
RTS0045412,150
RTS0045413,139
RTS0045414,131
RTS0045415,87
RTS0045416,52
RTS0045417,47
RTS0045418,39
RTS0045419,41
RTS0045420,45
RTS0045421,6597
RTS0045422,4705
RTS0045423,5728
RTS0045424,7333
RTS0045425,6885
RTS0045426,54
RTS0045427,54
RTS0045428,53
RTS0045429,55
RTS0045430,44
RTS0045431,200
RTS0045432,129
RTS0045433,197
RTS0045434,166
RTS0045435,79
RTS0045436,103
RTS0045437,103
RTS0045438,100
RTS0045439,80
RTS0045440,85
RTS0045441,190
RTS0045442,161
RTS0045443,168
RTS0045444,141
RTS0045445,125
RTS0045446,71
RTS0045447,69
RTS0045448,59
RTS0045449,51
RTS0045450,29
RTS0045451,107
RTS0045452,80
RTS0045453,126
RTS0045454,123
RTS0045455,100
RTS0045456,113
RTS0045457,136
RTS0045458,138
RTS0045459,78
RTS0045460,126
RTS0045461,68
RTS0045462,58
RTS0045463,39
RTS0045464,41
RTS0045465,48
RTS0045466,63
RTS0045467,78
RTS0045468,36
RTS0045469,76
RTS0045470,55
RTS0045471,92
RTS0045472,89
RTS0045473,46
RTS0045474,109
RTS0045475,137
RTS0045476,150
RTS0045477,225
RTS0045478,148
RTS0045479,187
RTS0045480,194
RTS0045481,175
RTS0045482,143
RTS0045483,111
RTS0045484,244
RTS0045485,215
RTS0045486,37
RTS0045487,56
RTS0045488,44
RTS0045489,47
RTS0045490,47
RTS0045491,444
RTS0045492,588
RTS0045493,538
RTS0045494,199
RTS0045495,316
RTS0045496,103
RTS0045497,129
RTS0045498,186
RTS0045499,234
RTS0045500,239
RTS0045501,691
RTS0045502,812
RTS0045503,554
RTS0045504,490
RTS0045505,539
RTS0045506,10357
RTS0045507,10491
RTS0045508,7303
RTS0045509,9065
RTS0045510,7999
RTS0045511,89
RTS0045512,81
RTS0045513,62
RTS0045514,66
RTS0045515,55
RTS0045516,34
RTS0045517,53
RTS0045518,91
RTS0045519,66
RTS0045520,77
RTS0045521,82
RTS0045522,85
RTS0045523,88
RTS0045524,83
RTS0045525,74
RTS0045526,98
RTS0045527,92
RTS0045528,98
RTS0045529,117
RTS0045530,93
RTS0045531,79
RTS0045532,64
RTS0045533,63
RTS0045534,57
RTS0045535,40
RTS0045536,176
RTS0045537,239
RTS0045538,187
RTS0045539,190
RTS0045540,162
RTS0045541,53
RTS0045542,61
RTS0045543,68
RTS0045544,36
RTS0045545,59
RTS0045546,208
RTS0045547,206
RTS0045548,215
RTS0045549,195
RTS0045550,161
RTS0045551,52
RTS0045552,66
RTS0045553,40
RTS0045554,58
RTS0045555,45
RTS0045556,35
RTS0045557,51
RTS0045558,49
RTS0045559,40
RTS0045560,52
RTS0045561,78
RTS0045562,79
RTS0045563,58
RTS0045564,72
RTS0045565,49
RTS0045566,55
RTS0045567,51
RTS0045568,39
RTS0045569,41
RTS0045570,46
RTS0045571,39
RTS0045572,60
RTS0045573,39
RTS0045574,33
RTS0045575,52
RTS0045576,59
RTS0045577,38
RTS0045578,41
RTS0045579,55
RTS0045580,52
RTS0045581,59
RTS0045582,73
RTS0045583,83
RTS0045584,99
RTS0045585,63
RTS0045586,107
RTS0045587,126
RTS0045588,166
RTS0045589,115
RTS0045590,113
RTS0045592,1130
RTS0045593,1179
RTS0045594,1183
RTS0045595,1301
RTS0045596,112
RTS0045597,142
RTS0045598,173
RTS0045599,152
RTS0045600,129
RTS0045601,60
RTS0045602,70
RTS0045603,31
RTS0045604,70
RTS0045606,74
RTS0045607,50
RTS0045608,51
RTS0045609,47
RTS0045610,77
RTS0045611,66
RTS0045612,73
RTS0045613,59
RTS0045614,75
RTS0045615,75
RTS0045616,31
RTS0045617,38
RTS0045618,32
RTS0045619,33
RTS0045620,49
RTS0045621,134
RTS0045622,180
RTS0045623,156
RTS0045624,120
RTS0045625,143
RTS0045626,20
RTS0045627,43
RTS0045628,39
RTS0045629,42
RTS0045630,35
RTS0045631,35
RTS0045632,40
RTS0045633,43
RTS0045634,36
RTS0045635,43
RTS0045636,65
RTS0045637,38
RTS0045638,53
RTS0045639,74
RTS0045640,49
RTS0045641,47
RTS0045642,49
RTS0045643,35
RTS0045644,46
RTS0045645,41
RTS0045646,48
RTS0045647,70
RTS0045648,65
RTS0045649,98
RTS0045650,87
RTS0045651,54
RTS0045652,66
RTS0045653,90
RTS0045654,67
RTS0045655,76
RTS0045656,129
RTS0045657,214
RTS0045658,272
RTS0045659,184
RTS0045660,231
RTS0045661,449
RTS0045662,384
RTS0045663,290
RTS0045664,378
RTS0045665,525
RTS0045666,27
RTS0045667,42
RTS0045668,64
RTS0045669,40
RTS0045670,40
RTS0045671,48
RTS0045672,45
RTS0045673,30
RTS0045674,38
RTS0045675,62
RTS0045676,130
RTS0045677,97
RTS0045678,116
RTS0045679,129
RTS0045680,135
RTS0045681,48
RTS0045682,77
RTS0045683,39
RTS0045684,49
RTS0045685,62
RTS0045687,727
RTS0045688,768
RTS0045689,554
RTS0045690,325
RTS0045691,41
RTS0045692,37
RTS0045693,44
RTS0045694,45
RTS0045695,37
RTS0045696,90
RTS0045697,58
RTS0045698,79
RTS0045699,59
RTS0045700,49
RTS0045701,78
RTS0045702,57
RTS0045703,69
RTS0045704,76
RTS0045705,80
RTS0045706,45
RTS0045707,50
RTS0045708,69
RTS0045709,41
RTS0045710,68
RTS0045711,61
RTS0045712,44
RTS0045713,48
RTS0045714,70
RTS0045715,42
RTS0045716,158
RTS0045717,87
RTS0045718,91
RTS0045719,98
RTS0045720,112
RTS0045721,158
RTS0045722,231
RTS0045723,218
RTS0045724,122
RTS0045725,100
RTS0045726,135
RTS0045727,163
RTS0045728,129
RTS0045729,114
RTS0045730,85
RTS0045731,359
RTS0045732,384
RTS0045733,288
RTS0045734,405
RTS0045735,347
RTS0045736,1523
RTS0045737,2401
RTS0045738,2683
RTS0045739,2593
RTS0045740,1702
RTS0045741,428
RTS0045742,333
RTS0045743,413
RTS0045744,485
RTS0045745,495
RTS0045746,285
RTS0045747,204
RTS0045748,298
RTS0045749,154
RTS0045750,168
RTS0045751,118
RTS0045752,69
RTS0045753,129
RTS0045754,134
RTS0045755,135
RTS0045756,181
RTS0045757,191
RTS0045758,186
RTS0045759,209
RTS0045760,217
RTS0045761,62
RTS0045762,57
RTS0045763,70
RTS0045764,45
RTS0045765,40
RTS0045766,90
RTS0045767,56
RTS0045768,74
RTS0045769,90
RTS0045770,74
RTS0045771,52
RTS0045772,79
RTS0045773,147
RTS0045774,44
RTS0045775,76
RTS0045776,41
RTS0045777,43
RTS0045778,61
RTS0045779,50
RTS0045780,67
RTS0045781,78
RTS0045782,88
RTS0045783,88
RTS0045784,106
RTS0045785,79
RTS0045786,68
RTS0045787,86
RTS0045788,103
RTS0045789,72
RTS0045790,47
RTS0045791,30
RTS0045792,34
RTS0045793,49
RTS0045794,24
RTS0045795,33
RTS0045796,68
RTS0045797,34
RTS0045798,36
RTS0045799,32
RTS0045800,39
RTS0045801,56
RTS0045802,37
RTS0045803,43
RTS0045804,24
RTS0045805,40
RTS0045806,160
RTS0045807,139
RTS0045808,109
RTS0045809,133
RTS0045810,76
RTS0045811,110
RTS0045812,130
RTS0045813,112
RTS0045814,153
RTS0045815,119
RTS0045816,57
RTS0045817,70
RTS0045818,52
RTS0045819,69
RTS0045820,83
RTS0045821,185
RTS0045822,175
RTS0045823,178
RTS0045824,224
RTS0045825,170
RTS0045826,176
RTS0045827,221
RTS0045828,136
RTS0045829,184
RTS0045830,161
RTS0045831,71
RTS0045832,82
RTS0045833,81
RTS0045834,67
RTS0045835,64
RTS0045836,374
RTS0045837,385
RTS0045838,262
RTS0045840,212
RTS0045841,235
RTS0045842,267
RTS0045843,159
RTS0045844,185
RTS0045845,224
RTS0045846,1483
RTS0045848,368
RTS0045849,1348
RTS0045851,43
RTS0045852,52
RTS0045853,70
RTS0045854,50
RTS0045855,47
RTS0045856,65
RTS0045857,57
RTS0045858,34
RTS0045859,106
RTS0045860,51
RTS0045861,82
RTS0045862,125
RTS0045863,222
RTS0045864,257
RTS0045865,305
RTS0045866,289
RTS0045867,38
RTS0045868,23
RTS0045869,32
RTS0045870,28
RTS0045871,23
RTS0045872,47
RTS0045873,65
RTS0045874,41
RTS0045875,59
RTS0045876,34
RTS0045877,39
RTS0045878,25
RTS0045879,49
RTS0045880,32
RTS0045881,34
RTS0045882,234
RTS0045883,122
RTS0045884,141
RTS0045885,13
RTS0045886,116
RTS0045887,151
RTS0045888,75
RTS0045889,38
RTS0045890,37
RTS0045891,38
RTS0045892,44
RTS0045893,45
RTS0045894,55
RTS0045895,63
RTS0045896,95
RTS0045897,67
RTS0045898,85
RTS0045899,152
RTS0045900,192
RTS0045901,101
RTS0045902,73
RTS0045903,66
RTS0045904,84
RTS0045905,62
RTS0045906,68
RTS0045907,66
RTS0045908,47
RTS0045909,48
RTS0045910,42
RTS0045911,67
RTS0045912,29
RTS0045913,40
RTS0045914,23
RTS0045915,25
RTS0045916,66
RTS0045917,33
RTS0045918,35
RTS0045919,55
RTS0045920,35
RTS0045921,37
RTS0045922,28
RTS0045923,39
RTS0045924,47
RTS0045925,49
RTS0045926,118
RTS0045927,55
RTS0045928,41
RTS0045929,44
RTS0045930,194
RTS0045931,149
RTS0045932,82
RTS0045933,29
RTS0045935,34
RTS0045939,58
RTS0045940,32
RTS0045941,41
RTS0045942,31
RTS0045943,65
RTS0045944,27
RTS0045945,78
RTS0045946,39
RTS0045947,71
RTS0045948,41
RTS0045949,80
RTS0045950,131
RTS0045951,99
RTS0045952,75
RTS0045953,141
RTS0045954,341
RTS0045955,95
RTS0045956,40
RTS0045957,24
RTS0045958,52
RTS0045959,32
RTS0045960,24
RTS0045961,31
RTS0045962,35
RTS0045963,54
RTS0045964,53
RTS0045965,46
RTS0045966,47
RTS0045967,31
RTS0045968,43
RTS0045969,113
RTS0045970,158
RTS0045971,133
RTS0045972,51
RTS0045973,36
RTS0045974,35
RTS0045975,43
RTS0045976,54
RTS0045977,22
RTS0045978,40
RTS0045979,84
RTS0045980,118
RTS0045981,137
RTS0045982,141
RTS0045983,198
RTS0045984,170
RTS0045985,59
RTS0045986,50
RTS0045987,76
RTS0045988,63
RTS0045989,43
RTS0045990,52
RTS0045991,64
RTS0045992,53
RTS0045993,74
RTS0045994,52
RTS0045995,46
RTS0045996,56
RTS0045997,37
RTS0045998,40
RTS0045999,39
RTS0046000,28
RTS0046001,34
RTS0046002,57
RTS0046003,35
RTS0046004,44
RTS0046005,58
RTS0046006,48
RTS0046007,66
RTS0046008,55
RTS0046009,73
RTS0046010,41
RTS0046011,34
RTS0046012,53
RTS0046013,72
RTS0046014,58
RTS0046015,40
RTS0046016,98
RTS0046017,62
RTS0046018,57
RTS0046019,56
RTS0046020,90
RTS0046021,100
RTS0046022,91
RTS0046023,58
RTS0046024,37
RTS0046025,27
RTS0046026,37
RTS0046027,65
RTS0046028,45
RTS0046029,45
RTS0046030,44
RTS0046031,43
RTS0046032,49
RTS0046033,28
RTS0046034,39
RTS0046035,28
RTS0046036,32
RTS0046037,21
RTS0046038,63
RTS0046039,48
RTS0046040,28
RTS0046041,50
RTS0046042,39
RTS0046043,46
RTS0046044,41
RTS0046045,85
RTS0046046,80
RTS0046047,43
RTS0046048,102
RTS0046049,131
RTS0046050,94
RTS0046051,178
RTS0046052,140
RTS0046053,163
RTS0046054,163
RTS0046055,162
RTS0046056,61
RTS0046057,67
RTS0046058,47
RTS0046059,90
RTS0046060,40
RTS0046061,70
RTS0046062,43
RTS0046063,50
RTS0046064,182
RTS0046065,147
RTS0046066,179
RTS0046067,165
RTS0046068,51
RTS0046069,56
RTS0046070,38
RTS0046071,53
RTS0046072,39
RTS0046073,43
RTS0046074,32
RTS0046075,39
RTS0046076,42
RTS0046077,34
RTS0046078,24
RTS0046079,44
RTS0046080,55
RTS0046081,28
RTS0046082,47
RTS0046083,38
RTS0046084,54
RTS0046085,93
RTS0046086,92
RTS0046087,58
RTS0046088,77
RTS0046089,31
RTS0046090,60
RTS0046091,37
RTS0046092,127
RTS0046093,50
RTS0046094,40
RTS0046095,41
RTS0046096,37
RTS0046097,40
RTS0046098,40
RTS0046099,26
RTS0046100,33
RTS0046101,29
RTS0046102,27
RTS0046103,28
RTS0046104,42
RTS0046105,41
RTS0046106,21
RTS0046107,41
RTS0046108,41
RTS0046109,38
RTS0046110,40
RTS0046111,34
RTS0046112,84
RTS0046113,49
RTS0046114,41
RTS0046115,149
RTS0046116,87
RTS0046117,144
RTS0046119,47
RTS0046121,58
RTS0046122,54
RTS0046123,68
RTS0046124,62
RTS0046125,47
RTS0046126,47
RTS0046127,34
RTS0046128,86
RTS0046129,72
RTS0046130,67
RTS0046131,45
RTS0046132,89
RTS0046133,125
RTS0046134,104
RTS0046135,65
RTS0046136,202
RTS0046137,389
RTS0046138,78
RTS0046140,107
RTS0046141,70
RTS0046142,62
RTS0046143,102
RTS0046144,117
RTS0046145,42
RTS0046146,39
RTS0046147,36
RTS0046148,48
RTS0046149,33
RTS0046150,40
RTS0046152,45
RTS0046153,43
RTS0046154,37
RTS0046155,57
RTS0046156,29
RTS0046157,42
RTS0046158,38
RTS0046159,36
RTS0046160,29
RTS0046161,32
RTS0046162,35
RTS0046163,40
RTS0046164,131
RTS0046165,105
RTS0046166,84
RTS0046167,125
RTS0046168,39
RTS0046169,47
RTS0046170,45
RTS0046171,39
RTS0046172,25
RTS0046173,18
RTS0046174,27
RTS0046175,36
RTS0046176,38
RTS0046177,31
RTS0046178,34
RTS0046179,39
RTS0046180,44
RTS0046181,49
RTS0046182,36
RTS0046183,108
RTS0046184,88
RTS0046185,71
RTS0046186,58
RTS0046187,81
RTS0046188,89
RTS0046191,29
RTS0046193,15
RTS0046194,39
RTS0046195,29
RTS0046196,164
RTS0046197,175
RTS0046198,209
RTS0046199,64
RTS0046200,49
RTS0046201,24
RTS0046202,76
RTS0046203,40
RTS0046204,57
RTS0046205,58
RTS0046206,531
RTS0046207,309
RTS0046208,247
RTS0046209,412
RTS0046210,44
RTS0046211,50
RTS0046212,41
RTS0046213,74
RTS0046214,37
RTS0046215,18
RTS0046216,12
RTS0046217,35
RTS0046218,49
RTS0046219,28
RTS0046220,44
RTS0046221,52
RTS0046222,64
RTS0046223,41
RTS0046224,23
RTS0046225,73
RTS0046226,56
RTS0046227,72
RTS0046228,71
RTS0046229,61
RTS0046230,33
RTS0046231,21
RTS0046232,58
RTS0046233,36
RTS0046234,46
RTS0046235,34
RTS0046236,33
RTS0046237,49
RTS0046238,38
RTS0046239,26
RTS0046240,40
RTS0046241,32
RTS0046242,38
RTS0046243,28
RTS0046244,43
RTS0046245,31
RTS0046246,29
RTS0046247,43
RTS0046248,46
RTS0046249,35
RTS0046250,37
RTS0046251,35
RTS0046252,205
RTS0046253,164
RTS0046254,168
RTS0046255,30
RTS0046256,51
RTS0046257,51
RTS0046258,24
RTS0046259,42
RTS0046260,39
RTS0046261,44
RTS0046262,55
RTS0046263,40
RTS0046264,38
RTS0046265,34
RTS0046266,57
RTS0046267,36
RTS0046268,84
RTS0046269,89
RTS0046270,79
RTS0046271,64
RTS0046272,88
RTS0046273,31
RTS0046274,36
RTS0046275,29
RTS0046276,35
RTS0046277,33
RTS0046278,37
RTS0046279,53
RTS0046280,42
RTS0046281,46
RTS0046282,75
RTS0046283,77
RTS0046284,47
RTS0046285,32
RTS0046286,47
RTS0046287,60
RTS0046288,68
RTS0046289,49
RTS0046290,52
RTS0046291,42
RTS0046292,29
RTS0046293,94
RTS0046294,46
RTS0046295,202
RTS0046296,54
RTS0046297,78
RTS0046298,45
RTS0046299,44
RTS0046300,29
RTS0046301,55
RTS0046302,45
RTS0046303,42
RTS0046304,39
RTS0046305,41
RTS0046306,62
RTS0046307,49
RTS0046308,41
RTS0046309,53
RTS0046310,38
RTS0046311,41
RTS0046312,35
RTS0046313,41
RTS0046314,58
RTS0046315,34
RTS0046316,46
RTS0046317,48
RTS0046318,44
RTS0046319,41
RTS0046320,53
RTS0046321,78
RTS0046322,52
RTS0046323,46
RTS0046324,44
RTS0046325,49
RTS0046326,32
RTS0046327,37
RTS0046328,47
RTS0046329,192
RTS0046330,139
RTS0046331,184
RTS0046332,87
RTS0046333,199
RTS0046334,76
RTS0046335,78
RTS0046336,84
RTS0046342,30
RTS0046343,37
RTS0046344,33
RTS0046345,19
RTS0046346,29
RTS0046347,173
RTS0046348,168
RTS0046349,158
RTS0046350,35
RTS0046351,57
RTS0046352,65
RTS0046353,40
RTS0046354,51
RTS0046355,29
RTS0046356,51
RTS0046357,40
RTS0046358,33
RTS0046359,33
RTS0046360,39
RTS0046361,21
RTS0046362,55
RTS0046363,58
RTS0046364,40
RTS0046365,30
RTS0046366,40
RTS0046367,49
RTS0046368,64
RTS0046369,61
RTS0046370,54
RTS0046371,68
RTS0046372,78
RTS0046373,33
RTS0046374,25
RTS0046375,13
RTS0046376,47
RTS0046377,34
RTS0046378,47
RTS0046379,40
RTS0046380,52
RTS0046381,41
RTS0046382,27
RTS0046383,52
RTS0046384,49
RTS0046385,31
RTS0046386,28
RTS0046387,30
RTS0046388,38
RTS0046389,44
RTS0046390,40
RTS0046391,37
RTS0046392,24
RTS0046393,32
RTS0046394,23
RTS0046395,56
RTS0046396,26
RTS0046397,33
RTS0046398,43
RTS0046399,45
RTS0046400,46
RTS0046401,59
RTS0046402,48
RTS0046403,57
RTS0046404,60
RTS0046405,60
RTS0046406,91
RTS0046407,91
RTS0046408,86
RTS0046409,117
RTS0046410,304
RTS0046411,170
RTS0046412,492
RTS0046413,408
RTS0046414,2581
RTS0046415,1059
RTS0046416,41
RTS0046417,86
RTS0046418,78
RTS0046419,68
RTS0046420,166
RTS0046421,109
RTS0046422,74
RTS0046423,23
RTS0046424,57
RTS0046425,62
RTS0046426,31
RTS0046427,54
RTS0046428,51
RTS0046429,33
RTS0046430,32
RTS0046431,36
RTS0046432,83
RTS0046433,74
RTS0046434,72
RTS0046435,133
RTS0046439,72
RTS0046440,121
RTS0046441,96
RTS0046442,80
RTS0046443,107
RTS0046444,49
RTS0046445,41
RTS0046446,29
RTS0046447,20
RTS0046448,48
RTS0046449,57
RTS0046450,97
RTS0046451,48
RTS0046452,59
RTS0046453,49
RTS0046454,103
RTS0046455,94
RTS0046456,58
RTS0046457,119
RTS0046458,86
RTS0046459,234
RTS0046460,190
RTS0046461,78
RTS0046462,83
RTS0046463,66
RTS0046464,37
RTS0046466,41
RTS0046468,36
RTS0046469,42
RTS0046470,50
RTS0046471,51
RTS0046472,45
RTS0046473,30
RTS0046474,17
RTS0046475,54
RTS0046476,54
RTS0046477,37
RTS0046478,36
RTS0046479,47
RTS0046480,56
RTS0046481,41
RTS0046482,41
RTS0046483,41
RTS0046484,37
RTS0046485,44
RTS0046486,34
RTS0046487,57
RTS0046488,42
RTS0046489,55
RTS0046490,43
RTS0046491,51
RTS0046492,45
RTS0046493,29
RTS0046494,37
RTS0046495,46
RTS0046496,144
RTS0046497,151
RTS0046498,54
RTS0046499,297
RTS0046500,343
RTS0046501,164
RTS0046502,117
RTS0046503,134
RTS0046504,104
RTS0046505,37
RTS0046506,39
RTS0046507,53
RTS0046508,55
RTS0046509,23
RTS0046510,74
RTS0046511,55
RTS0046512,74
RTS0046513,57
RTS0046514,26
RTS0046515,61
RTS0046516,75
RTS0046517,85
RTS0046518,31
RTS0046519,42
RTS0046520,35
RTS0046521,54
RTS0046522,29
RTS0046524,85
RTS0046525,65
RTS0046526,219
RTS0046527,136
RTS0046528,142
RTS0046529,136
RTS0046530,53
RTS0046531,38
RTS0046532,71
RTS0046533,58
RTS0046534,43
RTS0046535,32
RTS0046536,28
RTS0046537,48
RTS0046538,83
RTS0046539,79
RTS0046540,73
RTS0046541,61
RTS0046542,67
RTS0046543,74
RTS0046544,44
RTS0046545,155
RTS0046546,43
RTS0046548,41
RTS0046549,149
RTS0046550,43
RTS0046551,110
RTS0046552,45
RTS0046553,123
RTS0046554,31
RTS0046555,33
RTS0046556,68
RTS0046557,54
RTS0046558,32
RTS0046559,52
RTS0046560,31
RTS0046561,41
RTS0046562,33
RTS0046563,53
RTS0046564,49
RTS0046565,51
RTS0046566,61
RTS0046567,47
RTS0046568,35
RTS0046569,46
RTS0046570,80
RTS0046571,43
RTS0046572,33
RTS0046573,42
RTS0046574,40
RTS0046575,35
RTS0046577,57
RTS0046578,34
RTS0046580,102
RTS0046581,65
RTS0046582,53
RTS0046583,33
RTS0046584,62
RTS0046585,68
RTS0046586,44
RTS0046587,55
RTS0046588,34
RTS0046589,37
RTS0046590,46
RTS0046591,41
RTS0046592,38
RTS0046593,55
RTS0046594,63
RTS0046595,49
RTS0046596,67
RTS0046597,40
RTS0046598,45
RTS0046599,43
RTS0046600,209
RTS0046601,306
RTS0046602,193
RTS0046603,189
RTS0046604,54
RTS0046605,51
RTS0046606,52
RTS0046607,58
RTS0046608,84
RTS0046609,58
RTS0046610,26
RTS0046611,61
RTS0046612,54
RTS0046613,37
RTS0046614,62
RTS0046615,29
RTS0046616,33
RTS0046617,44
RTS0046618,29
RTS0046619,47
RTS0046620,38
RTS0046621,91
RTS0046622,77
RTS0046623,66
RTS0046624,72
RTS0046625,47
RTS0046626,63
RTS0046627,56
RTS0046628,93
RTS0046629,52
RTS0046630,56
RTS0046631,55
RTS0046632,45
RTS0046633,34
RTS0046634,57
RTS0046635,62
RTS0046636,60
RTS0046637,98
RTS0046638,46
RTS0046639,38
RTS0046640,54
RTS0046641,38
RTS0046642,44
RTS0046643,49
RTS0046644,39
RTS0046645,26
RTS0046646,28
RTS0046647,42
RTS0046648,32
RTS0046649,35
RTS0046650,26
RTS0046651,90
RTS0046652,77
RTS0046653,130
RTS0046654,151
RTS0046655,157
RTS0046656,44
RTS0046657,39
RTS0046658,38
RTS0046659,31
RTS0046660,37
RTS0046661,55
RTS0046662,41
RTS0046663,51
RTS0046664,42
RTS0046665,41
RTS0046666,28
RTS0046667,54
RTS0046668,39
RTS0046669,40
RTS0046670,62
RTS0046671,41
RTS0046672,25
RTS0046673,41
RTS0046674,36
RTS0046675,39
RTS0046676,32
RTS0046677,44
RTS0046678,45
RTS0046679,24
RTS0046680,26
RTS0046681,40
RTS0046682,43
RTS0046683,26
RTS0046684,50
RTS0046685,24
RTS0046686,44
RTS0046687,52
RTS0046688,32
RTS0046689,64
RTS0046690,43
RTS0046691,28
RTS0046692,36
RTS0046693,37
RTS0046694,38
RTS0046695,39
RTS0046696,64
RTS0046697,64
RTS0046698,59
RTS0046699,351
RTS0046700,396
RTS0046701,483
RTS0046702,294
RTS0046703,1470
RTS0046704,2268
RTS0046705,1912
RTS0046706,1482
RTS0046707,2465
RTS0046708,1883
RTS0046709,41
RTS0046710,42
RTS0046711,52
RTS0046712,38
RTS0046713,68
RTS0046714,89
RTS0046715,32
RTS0046716,93
RTS0046717,131
RTS0046718,50
RTS0046719,40
RTS0046720,43
RTS0046721,52
RTS0046722,78
RTS0046723,56
RTS0046724,42
RTS0046725,32
RTS0046726,34
RTS0046727,60
RTS0046728,58
RTS0046729,51
RTS0046730,53
RTS0046731,107
RTS0046732,56
RTS0046733,97
RTS0046734,104
RTS0046735,111
RTS0046736,32
RTS0046737,37
RTS0046738,42
RTS0046739,95
RTS0046740,248
RTS0046741,224
RTS0046742,105
RTS0046743,51
RTS0046744,36
RTS0046745,82
RTS0046746,41
RTS0046747,44
RTS0046748,89
RTS0046749,76
RTS0046750,40
RTS0046751,36
RTS0046752,39
RTS0046753,39
RTS0046754,39
RTS0046755,44
RTS0046756,47
RTS0046757,45
RTS0046758,24
RTS0046759,80
RTS0046760,98
RTS0046761,85
RTS0046763,64
RTS0046764,63
RTS0046765,40
RTS0046766,23
RTS0046767,40
RTS0046768,185
RTS0046769,224
RTS0046770,278
RTS0046771,51
RTS0046772,74
RTS0046773,56
RTS0046774,39
RTS0046775,78
RTS0046776,1
RTS0046777,60
RTS0046778,45
RTS0046779,45
RTS0046780,50
RTS0046781,50
RTS0046782,24
RTS0046783,32
RTS0046784,19
RTS0046785,45
RTS0046790,49
RTS0046791,66
RTS0046792,49
RTS0046793,38
RTS0046794,25
RTS0046795,41
RTS0046796,32
RTS0046797,30
RTS0046798,39
RTS0046799,37
RTS0046800,32
RTS0046801,610
RTS0046802,286
RTS0046803,44
RTS0046804,46
RTS0046805,70
RTS0046806,80
RTS0046807,47
RTS0046808,37
RTS0046809,28
RTS0046810,41
RTS0046811,22
RTS0046812,30
RTS0046813,30
RTS0046814,62
RTS0046815,83
RTS0046816,27
RTS0046817,27
RTS0046818,42
RTS0046819,47
RTS0046820,49
RTS0046821,34
RTS0046822,53
RTS0046823,37
RTS0046824,129
RTS0046825,103
RTS0046826,34
RTS0046827,44
RTS0046828,49
RTS0046829,45
RTS0046830,40
RTS0046831,71
RTS0046832,74
RTS0046833,27
RTS0046835,22
RTS0046836,1065
RTS0046837,1446
RTS0046838,29
RTS0046839,972
RTS0046840,38
RTS0046841,35
RTS0046842,106
RTS0046843,64
RTS0046846,93
RTS0046849,64
RTS0046850,36
RTS0046851,60
RTS0046852,94
RTS0046853,100
RTS0046854,38
RTS0046855,38
RTS0046856,42
RTS0046857,196
RTS0046858,384
RTS0046859,28
RTS0046860,112
RTS0046861,62
RTS0046862,57
RTS0046863,42
RTS0046864,39
RTS0046866,35
RTS0046867,30
RTS0046868,43
RTS0046869,94
RTS0046870,125
RTS0046871,57
RTS0046872,89
RTS0046873,37
RTS0046874,22
RTS0046875,433
RTS0046876,225
RTS0046877,62
RTS0046878,47
RTS0046879,54
RTS0046880,66
RTS0046881,90
RTS0046882,54
RTS0046885,33
RTS0046886,34
RTS0046887,27
RTS0046889,42
RTS0046890,55
RTS0046891,51
RTS0046892,26
RTS0046893,46
RTS0046894,50
RTS0046895,31
RTS0046897,142
RTS0046898,30
RTS0046899,375
RTS0046900,205
RTS0046902,42
RTS0046903,111
RTS0046904,79
RTS0046905,24
RTS0046906,136
RTS0046907,112
RTS0046908,41
RTS0046909,61
RTS0046910,25
RTS0046911,66
RTS0046912,39
RTS0046913,35
RTS0046914,71
RTS0046915,41
RTS0046916,57
RTS0046918,1450
RTS0046919,3467
RTS0046920,85
RTS0046921,49
RTS0046922,45
RTS0046923,217
RTS0046924,160
RTS0046925,84
RTS0046926,42
RTS0046927,39
RTS0046928,42
RTS0046929,38
RTS0046930,69
RTS0046931,37
RTS0046933,39
RTS0046934,79
RTS0046935,48
RTS0046936,86
RTS0046937,40
RTS0046938,78
RTS0046939,28
RTS0046940,59
RTS0046941,49
RTS0046942,36
RTS0046943,104
RTS0046944,31
RTS0046946,139
RTS0046947,29
RTS0046948,33
RTS0046949,48
RTS0046950,24
RTS0046951,50
RTS0046952,31
RTS0046954,31
RTS0046955,34
RTS0046956,88
RTS0046957,48
RTS0046958,36
RTS0046959,63
RTS0046960,96
RTS0046961,135
RTS0046962,1183
RTS0046963,32
RTS0046965,66
RTS0046966,59
RTS0046967,60
RTS0046968,34
RTS0047054,43
RTS0047055,39
RTS0047056,41
RTS0047057,51
RTS0047058,33
RTS0047060,109
RTS0047061,130
RTS0047062,109
RTS0047063,133
RTS0047064,142
RTS0047065,380
RTS0047066,412
RTS0047067,437
RTS0047068,323
RTS0047069,225
RTS0047070,143
RTS0047071,144
RTS0047072,164
RTS0047073,130
RTS0047074,158
RTS0047075,67
RTS0047076,96
RTS0047077,64
RTS0047078,74
RTS0047079,50
RTS0047080,86
RTS0047081,67
RTS0047082,72
RTS0047083,62
RTS0047084,58
RTS0047085,19
RTS0047086,50
RTS0047087,41
RTS0047088,42
RTS0047089,37
RTS0047091,24
RTS0047092,74
RTS0047093,57
RTS0047094,52
RTS0047095,31
RTS0047096,25
RTS0047097,23
RTS0047098,54
RTS0047099,34
RTS0047100,27
RTS0047101,41
RTS0047102,48
RTS0047103,58
RTS0047104,36
RTS0047105,171
RTS0047106,129
RTS0047107,149
RTS0047108,220
RTS0047109,116
RTS0047110,50
RTS0047111,47
RTS0047112,84
RTS0047113,266
RTS0047114,54
RTS0047115,101
RTS0047116,168
RTS0047117,122
RTS0047118,89
RTS0047119,125
RTS0047120,48
RTS0047121,45
RTS0047122,67
RTS0047123,31
RTS0047124,74
RTS0047125,41
RTS0047126,62
RTS0047127,71
RTS0047128,35
RTS0047129,45
RTS0047130,50
RTS0047131,51
RTS0047132,64
RTS0047133,55
RTS0047134,36
RTS0047135,69
RTS0047136,62
RTS0047137,66
RTS0047138,102
RTS0047139,39
RTS0047140,34
RTS0047141,61
RTS0047142,57
RTS0047143,56
RTS0047144,65
RTS0047145,106
RTS0047146,78
RTS0047147,134
RTS0047148,119
RTS0047149,129
RTS0047150,91
RTS0047151,76
RTS0047152,80
RTS0047153,34
RTS0047154,131
RTS0047156,42
RTS0047157,32
RTS0047158,40
RTS0047159,43
RTS0047160,54
RTS0047165,101
RTS0047166,18
RTS0047167,25
RTS0047168,33
RTS0047169,37
RTS0047170,34
RTS0047171,63
RTS0047172,79
RTS0047173,86
RTS0047174,67
RTS0047175,57
RTS0047176,44
RTS0047177,36
RTS0047178,59
RTS0047179,49
RTS0047180,39
RTS0047181,88
RTS0047182,69
RTS0047183,58
RTS0047184,62
RTS0047185,66
RTS0047186,39
RTS0047187,47
RTS0047188,47
RTS0047189,47
RTS0047190,55
RTS0047191,44
RTS0047192,55
RTS0047193,70
RTS0047194,66
RTS0047195,64
RTS0047196,60
RTS0047197,108
RTS0047198,86
RTS0047199,72
RTS0047200,77
RTS0047201,68
RTS0047202,73
RTS0047203,58
RTS0047204,44
RTS0047205,50
RTS0047206,48
RTS0047207,58
RTS0047208,1943
RTS0047209,2437
RTS0047210,2804
RTS0047211,2472
RTS0047212,1233
RTS0047213,43
RTS0047214,60
RTS0047215,49
RTS0047216,49
RTS0047217,46
RTS0047218,116
RTS0047219,120
RTS0047220,57
RTS0047221,271
RTS0047222,221
RTS0047223,120
RTS0047225,157
RTS0047226,120
RTS0047229,39
RTS0047230,42
RTS0047231,41
RTS0047232,46
RTS0047233,32
RTS0047234,36
RTS0047235,34
RTS0047236,30
RTS0047237,30
RTS0047238,49
RTS0047239,104
RTS0047240,31
RTS0047241,40
RTS0047242,29
RTS0047243,67
RTS0047244,45
RTS0047245,40
RTS0047246,29
RTS0047247,37
RTS0047248,33
RTS0047249,79
RTS0047250,105
RTS0047252,127
RTS0047253,86
RTS0047254,83
RTS0047255,239
RTS0047256,219
RTS0047257,208
RTS0047258,226
RTS0047259,267
RTS0047260,189
RTS0047261,180
RTS0047262,120
RTS0047263,146
RTS0047264,89
RTS0047266,109
RTS0047267,306
RTS0047268,191
RTS0047269,200
RTS0047270,311
RTS0047271,333
RTS0047272,189
RTS0047273,211
RTS0047274,121
RTS0047276,38
RTS0047277,296
RTS0047278,257
RTS0047279,233
RTS0047280,177
RTS0047281,179
RTS0047282,278
RTS0047283,193
RTS0047284,165
RTS0047290,252
RTS0047291,613
RTS0047292,346
RTS0047293,312
RTS0047294,482
RTS0047295,26
RTS0047296,42
RTS0047297,68
RTS0047298,43
RTS0047299,44
RTS0047300,34
RTS0047301,69
RTS0047302,19
RTS0047303,51
RTS0047304,42
RTS0047305,154
RTS0047306,167
RTS0047307,250
RTS0047308,146
RTS0047309,127
RTS0047310,111
RTS0047311,91
RTS0047312,106
RTS0047313,81
RTS0047314,67
RTS0047315,162
RTS0047316,188
RTS0047317,214
RTS0047318,210
RTS0047319,181
RTS0047320,66
RTS0047321,87
RTS0047322,50
RTS0047323,127
RTS0047324,130
RTS0047325,101
RTS0047326,78
RTS0047327,89
RTS0047328,62
RTS0047329,69
RTS0047331,114
RTS0047332,149
RTS0047333,127
RTS0047334,96
RTS0047335,122
RTS0047336,131
RTS0047337,60
RTS0047338,115
RTS0047339,88
RTS0047340,173
RTS0047341,173
RTS0047342,186
RTS0047343,150
RTS0047344,182
RTS0047345,99
RTS0047346,81
RTS0047348,79
RTS0047349,73
RTS0047350,87
RTS0047351,67
RTS0047352,195
RTS0047353,132
RTS0047354,129
RTS0047356,28
RTS0047357,29
RTS0047358,29
RTS0047359,56
RTS0047360,35
RTS0047361,41
RTS0047362,56
RTS0047363,94
RTS0047364,46
RTS0047365,83
RTS0047366,38
RTS0047367,44
RTS0047368,54
RTS0047369,59
RTS0047370,41
RTS0047373,57
RTS0047374,40
RTS0047375,45
RTS0047376,97
RTS0047377,97
RTS0047378,107
RTS0047379,158
RTS0047380,122
RTS0047381,33
RTS0047382,40
RTS0047383,38
RTS0047384,39
RTS0047385,42
RTS0047386,146
RTS0047387,103
RTS0047388,108
RTS0047389,121
RTS0047390,81
RTS0047391,90
RTS0047392,56
RTS0047393,139
RTS0047394,45
RTS0047395,34
RTS0047396,196
RTS0047397,103
RTS0047398,43
RTS0047399,48
RTS0047400,47
RTS0047401,64
RTS0047402,82
RTS0047403,61
RTS0047404,65
RTS0047405,94
RTS0047406,83
RTS0047407,68
RTS0047408,81
RTS0047409,188
RTS0047410,153
RTS0047411,103
RTS0047412,77
RTS0047413,64
RTS0047414,91
RTS0047415,79
RTS0047417,91
RTS0047418,149
RTS0047419,124
RTS0047420,122
RTS0047421,23
RTS0047422,42
RTS0047423,35
RTS0047424,47
RTS0047425,39
RTS0047426,99
RTS0047427,99
RTS0047428,89
RTS0047429,67
RTS0047430,86
RTS0047431,36
RTS0047432,48
RTS0047433,37
RTS0047434,50
RTS0047435,72
RTS0047436,42
RTS0047437,29
RTS0047438,39
RTS0047439,36
RTS0047440,27
RTS0047441,186
RTS0047442,139
RTS0047445,168
RTS0047446,188
RTS0047447,28
RTS0047448,37
RTS0047449,41
RTS0047450,36
RTS0047451,27
RTS0047452,53
RTS0047453,22
RTS0047454,49
RTS0047455,26
RTS0047456,34
RTS0047457,58
RTS0047458,40
RTS0047459,41
RTS0047460,55
RTS0047461,60
RTS0047462,66
RTS0047463,66
RTS0047464,70
RTS0047465,38
RTS0047466,46
RTS0047467,47
RTS0047468,44
RTS0047469,39
RTS0047471,63
RTS0047472,33
RTS0047473,36
RTS0047474,47
RTS0047475,32
RTS0047476,47
RTS0047477,140
RTS0047479,121
RTS0047480,127
RTS0047481,137
RTS0047482,47
RTS0047483,66
RTS0047484,49
RTS0047485,56
RTS0047486,56
RTS0047487,25
RTS0047488,66
RTS0047489,51
RTS0047490,38
RTS0047491,47
RTS0047492,88
RTS0047493,59
RTS0047494,91
RTS0047495,75
RTS0047496,41
RTS0047497,91
RTS0047498,87
RTS0047499,106
RTS0047500,82
RTS0047501,68
RTS0047502,32
RTS0047503,42
RTS0047504,145
RTS0047505,97
RTS0047506,131
RTS0047507,73
RTS0047508,54
RTS0047509,51
RTS0047510,60
RTS0047511,47
RTS0047512,103
RTS0047513,45
RTS0047514,37
RTS0047515,128
RTS0047516,125
RTS0047517,162
RTS0047518,174
RTS0047520,127
RTS0047521,183
RTS0047522,112
RTS0047523,83
RTS0047524,67
RTS0047525,43
RTS0047526,117
RTS0047527,42
RTS0047528,45
RTS0047529,51
RTS0047530,56
RTS0047531,58
RTS0047532,51
RTS0047533,37
RTS0047534,33
RTS0047535,34
RTS0047536,56
RTS0047537,84
RTS0047538,385
RTS0047540,353
RTS0047541,376
RTS0047543,61
RTS0047544,80
RTS0047545,89
RTS0047546,94
RTS0047547,57
RTS0047548,135
RTS0047549,95
RTS0047550,84
RTS0047551,102
RTS0047552,70
RTS0047553,38
RTS0047558,40
RTS0047559,54
RTS0047560,37
RTS0047561,39
RTS0047562,48
RTS0047563,60
RTS0047564,67
RTS0047565,42
RTS0047566,65
RTS0047567,49
RTS0047568,44
RTS0047569,49
RTS0047570,42
RTS0047571,56
RTS0047572,46
RTS0047573,38
RTS0047574,48
RTS0047575,44
RTS0047576,50
RTS0047577,52
RTS0047578,28
RTS0047579,34
RTS0047580,41
RTS0047581,55
RTS0047582,42
RTS0047583,23
RTS0047584,21
RTS0047585,36
RTS0047586,26
RTS0047587,36
RTS0047588,30
RTS0047590,40
RTS0047591,32
RTS0047592,44
RTS0047593,43
RTS0047594,45
RTS0047595,44
RTS0047596,42
RTS0047597,57
RTS0047598,86
RTS0047599,77
RTS0047600,81
RTS0047601,297
RTS0047602,120
RTS0047603,34
RTS0047604,53
RTS0047606,42
RTS0047613,91
RTS0047614,97
RTS0047615,49
RTS0047616,127
RTS0047617,137
RTS0047618,28
RTS0047619,28
RTS0047620,19
RTS0047621,44
RTS0047622,19
RTS0047624,31
RTS0047625,29
RTS0047626,45
RTS0047627,31
RTS0047628,17
RTS0047629,16
RTS0047630,20
RTS0047631,33
RTS0047632,37
RTS0047633,21
RTS0047634,24
RTS0047635,20
RTS0047636,40
RTS0047637,26
RTS0047638,28
RTS0047639,30
RTS0047640,21
RTS0047641,33
RTS0047642,29
RTS0047643,18
RTS0047644,40
RTS0047645,35
RTS0047646,33
RTS0047647,34
RTS0047648,46
RTS0047649,18
RTS0047650,20
RTS0047651,19
RTS0047652,34
RTS0047653,33
RTS0047654,25
RTS0047656,35
RTS0047657,42
RTS0047658,38
RTS0047659,29
RTS0047660,23
RTS0047661,31
RTS0047662,35
RTS0047663,22
RTS0047664,22
RTS0047665,22
RTS0047666,31
RTS0047667,25
RTS0047668,25
RTS0047669,29
RTS0047670,31
RTS0047672,26
RTS0047673,35
RTS0047674,28
RTS0047675,31
RTS0047676,31
RTS0047677,24
RTS0047678,34
RTS0047679,39
RTS0047680,40
RTS0047681,23
RTS0047682,30
RTS0047684,20
RTS0047685,19
RTS0047686,30
RTS0047687,28
RTS0047688,28
RTS0047689,36
RTS0047691,25
RTS0047692,20
RTS0047693,31
RTS0047694,41
RTS0047695,29
RTS0047696,23
RTS0047697,22
RTS0047698,46
RTS0047699,38
RTS0047700,148
RTS0047701,46
RTS0047702,83
RTS0047703,85
RTS0047704,76
RTS0047705,51
RTS0047706,57
RTS0047707,72
RTS0047708,231
RTS0047709,830
RTS0047710,97
RTS0047711,67
RTS0047712,112
RTS0047713,56
RTS0047714,90
RTS0047715,52
RTS0047716,62
RTS0047717,60
RTS0047718,65
RTS0047720,44
RTS0047721,52
RTS0047722,52
RTS0047723,69
RTS0047724,241
RTS0047725,230
RTS0047726,259
RTS0047727,225
RTS0047728,206
RTS0047729,34
RTS0047730,46
RTS0047731,30
RTS0047732,29
RTS0047733,46
RTS0047734,34
RTS0047735,36
RTS0047736,93
RTS0047737,57
RTS0047738,35
RTS0047739,615
RTS0047740,858
RTS0047741,1211
RTS0047742,1007
RTS0047743,517
RTS0047744,126
RTS0047745,128
RTS0047746,71
RTS0047747,83
RTS0047748,85
RTS0047749,96
RTS0047750,25
RTS0047752,29
RTS0047753,36
RTS0047754,118
RTS0047755,87
RTS0047756,56
RTS0047757,50
RTS0047758,65
RTS0047759,32
RTS0047760,50
RTS0047761,47
RTS0047762,30
RTS0047763,37
RTS0047764,32
RTS0047765,43
RTS0047766,88
RTS0047767,40
RTS0047768,48
RTS0047769,89
RTS0047770,123
RTS0047771,123
RTS0047772,107
RTS0047773,127
RTS0047774,107
RTS0047775,41
RTS0047776,39
RTS0047777,46
RTS0047778,33
RTS0047779,117
RTS0047780,123
RTS0047781,169
RTS0047782,136
RTS0047783,75
RTS0047784,39
RTS0047785,48
RTS0047786,57
RTS0047787,101
RTS0047788,38
RTS0047789,45
RTS0047790,40
RTS0047791,94
RTS0047792,56
RTS0047793,151
RTS0047794,36
RTS0047795,23
RTS0047796,75
RTS0047797,78
RTS0047798,39
RTS0047799,73
RTS0047800,32
RTS0047801,87
RTS0047802,81
RTS0047803,53
RTS0047804,25
RTS0047805,67
RTS0047806,60
RTS0047807,145
RTS0047808,289
RTS0047809,36
RTS0047810,78
RTS0047811,68
RTS0047812,54
RTS0047813,78
RTS0047814,45
RTS0047816,33
RTS0047817,47
RTS0047818,36
RTS0047819,34
RTS0047820,24
RTS0047821,148
RTS0047822,24
RTS0047823,46
RTS0047824,39
RTS0047825,36
RTS0047826,45
RTS0047827,52
RTS0047828,49
RTS0047829,61
RTS0047830,29
RTS0047831,46
RTS0047832,30
RTS0047833,32
RTS0047834,26
RTS0047835,83
RTS0047836,119
RTS0047837,149
RTS0047838,51
RTS0047839,40
RTS0047840,61
RTS0047841,35
RTS0047842,42
RTS0047843,31
RTS0047844,40
RTS0047845,52
RTS0047846,38
RTS0047847,29
RTS0047848,32
RTS0047849,312
RTS0047850,32
RTS0047851,43
RTS0047852,37
RTS0047853,40
RTS0047854,148
RTS0047855,37
RTS0047856,42
RTS0047857,37
RTS0047858,33
RTS0047859,23
RTS0047860,214
RTS0047861,34
RTS0047862,44
RTS0047863,39
RTS0047864,31
RTS0047865,76
RTS0047866,127
RTS0047867,31
RTS0047868,59
RTS0047869,77
RTS0047870,124
RTS0047871,41
RTS0047872,83
RTS0047873,46
RTS0047874,38
RTS0047875,47
RTS0047876,51
RTS0047877,35
RTS0047878,60
RTS0047879,79
RTS0047880,43
RTS0047881,72
RTS0047882,35
RTS0047883,108
RTS0047884,56
RTS0047885,39
RTS0047886,27
RTS0047890,1210
RTS0047891,1514
RTS0047892,676
RTS0047893,264
RTS0047894,215
RTS0047895,65
RTS0047896,55
RTS0047897,47
RTS0047898,46
RTS0047899,47
RTS0047900,103
RTS0047901,39
RTS0047902,136
RTS0047903,68
RTS0047904,60
RTS0047905,69
RTS0047906,60
RTS0047907,889
RTS0047908,643
RTS0047909,746
RTS0047910,38
RTS0047912,42
RTS0047913,60
RTS0047914,84
RTS0047915,23
RTS0047916,44
RTS0047917,21
RTS0047919,13
RTS0047920,442
RTS0047921,755
RTS0047924,49
RTS0047925,46
RTS0047926,32
RTS0047927,44
RTS0047928,59
RTS0047929,30
RTS0047930,61
RTS0047931,63
RTS0047932,32
RTS0047933,49
RTS0047934,29
RTS0047935,45
RTS0047936,44
RTS0047937,53
RTS0047938,53
RTS0047939,200
RTS0047940,286
RTS0047941,37
RTS0047942,31
RTS0047943,42
RTS0047944,152
RTS0047945,36
RTS0047946,49
RTS0047947,36
RTS0047948,33
RTS0047949,50
RTS0047950,26
RTS0047951,45
RTS0047952,75
RTS0047953,50
RTS0047954,46
RTS0047956,46
RTS0047957,32
RTS0047958,37
RTS0047959,49
RTS0047960,30
RTS0047961,29
RTS0047963,58
RTS0047964,47
RTS0047965,28
RTS0047966,73
RTS0047967,41
RTS0047968,70
RTS0047969,44
RTS0047970,48
RTS0047972,38
RTS0047973,68
RTS0047974,46
RTS0047975,49
RTS0047976,126
RTS0047977,24
RTS0047978,47
RTS0047979,61
RTS0047980,33
RTS0047981,49
RTS0047982,36
RTS0047985,623
RTS0047986,48
RTS0047987,39
RTS0047988,125
RTS0047990,40
RTS0047991,167
RTS0047992,37
RTS0047993,29
RTS0047994,38
RTS0047995,31
RTS0047996,28
RTS0047997,68
RTS0047998,83
RTS0047999,32
RTS0048000,33
RTS0048001,151
RTS0048003,201
RTS0048005,46
RTS0048006,36
RTS0048008,49
RTS0048009,49
RTS0048012,39
RTS0048013,34
RTS0048014,58
RTS0048015,68
RTS0048016,60
RTS0048017,109
RTS0048018,79
RTS0048019,80
RTS0048020,43
RTS0048021,26
RTS0048022,78
RTS0048023,44
RTS0048024,56
RTS0048026,56
RTS0048027,159
RTS0048028,41
RTS0048029,22
RTS0048030,39
RTS0048031,32
RTS0048032,201
RTS0048033,45
RTS0048034,38
RTS0048035,34
RTS0048036,43
RTS0048037,46
RTS0048038,106
RTS0048040,36
RTS0048041,25
RTS0048042,123
RTS0048043,209
RTS0048044,37
RTS0048045,52
RTS0048046,46
RTS0048047,31
RTS0048048,51
RTS0048049,39
RTS0048050,34
RTS0048051,206
RTS0048052,123
RTS0048053,45
RTS0048054,50
RTS0048055,52
RTS0048056,50
RTS0048057,21
RTS0048058,40
RTS0048059,36
RTS0048060,42
RTS0048061,80
RTS0048062,38
RTS0048063,42
RTS0048064,89
RTS0048065,87
RTS0048066,89
RTS0048067,32
RTS0048068,57
RTS0048069,35
RTS0048070,23
RTS0048071,94
RTS0048072,40
RTS0048073,36
RTS0048074,35
RTS0048076,65
RTS0048077,86
RTS0048078,97
RTS0048079,83
RTS0048080,195
RTS0048081,82
RTS0048082,54
RTS0048084,32
RTS0048085,59
RTS0048086,38
RTS0048087,59
RTS0048088,35
RTS0048089,80
RTS0048090,78
RTS0048091,74
RTS0048092,32
RTS0048093,189
RTS0048094,25
RTS0048096,34
RTS0048097,41
RTS0048098,2684
RTS0048099,6716
RTS0048100,6074
RTS0048101,6131
RTS0048102,5169
RTS0048104,33
RTS0048105,83
RTS0048106,27
RTS0048107,44
RTS0048108,76
RTS0048109,31
RTS0048110,41
RTS0048111,28
RTS0048112,43
RTS0048113,38
RTS0048114,85
RTS0048115,97
RTS0048116,93
RTS0048117,91
RTS0048118,103
RTS0048120,46
RTS0048126,29
RTS0048127,52
RTS0048129,113
RTS0048130,25
RTS0048131,158
RTS0048132,216
RTS0048133,52
RTS0048134,174
RTS0048135,263
RTS0048136,34
RTS0048138,60
RTS0048139,419
RTS0048140,47
RTS0048141,58
RTS0048142,67
RTS0048144,67
RTS0048145,79
RTS0048146,71
RTS0048147,36
RTS0048148,48
RTS0048149,29
RTS0048150,52
RTS0048151,69
RTS0048152,50
RTS0048153,76
RTS0048154,57
RTS0048155,52
RTS0048156,151
RTS0048158,124
RTS0048159,50
RTS0048160,4345
RTS0048161,4834
RTS0048162,102
RTS0048163,71
RTS0048164,1095
RTS0048165,187
RTS0048166,86
RTS0048167,121
RTS0048168,72
RTS0048169,74
RTS0048170,54
RTS0048171,43
RTS0048172,49
RTS0048173,39
RTS0048175,60
RTS0048176,51
RTS0048177,40
RTS0048178,66
RTS0048179,52
RTS0048180,53
RTS0048181,116
RTS0048182,72
RTS0048183,107
RTS0048184,142
RTS0048185,125
RTS0048186,65
RTS0048188,71
RTS0048189,107
RTS0048190,52
RTS0048191,74
RTS0048192,83
RTS0048193,58
RTS0048194,85
RTS0048195,97
RTS0048196,71
RTS0048197,112
RTS0048198,96
RTS0048200,87
RTS0048201,62
RTS0048202,57
RTS0048203,68
RTS0048204,67
RTS0048205,70
RTS0048207,162
RTS0048208,296
RTS0048209,229
RTS0048210,209
RTS0048211,232
RTS0048212,39
RTS0048213,71
RTS0048214,35
RTS0048215,92
RTS0048216,66
RTS0048217,70
RTS0048218,76
RTS0048219,62
RTS0048220,71
RTS0048221,61
RTS0048222,60
RTS0048223,54
RTS0048224,80
RTS0048225,60
RTS0048226,54
RTS0048227,94
RTS0048228,45
RTS0048229,39
RTS0048230,59
RTS0048231,80
RTS0048232,65
RTS0048233,74
RTS0048234,57
RTS0048235,74
RTS0048236,80
RTS0048237,60
RTS0048238,90
RTS0048239,58
RTS0048240,69
RTS0048241,65
RTS0048242,165
RTS0048243,159
RTS0048244,135
RTS0048245,62
RTS0048246,105
RTS0049343,99
RTS0049344,111
RTS0049345,71
RTS0049346,36
RTS0049347,43
RTS0049348,52
RTS0049349,105
RTS0049350,109
RTS0049351,30
RTS0049352,32
RTS0049353,31
RTS0049354,30
RTS0049355,29
RTS0049356,76
RTS0049357,89
RTS0049358,37
RTS0049359,24
RTS0049360,59
RTS0049361,37
RTS0049362,38
RTS0049363,41
RTS0049364,44
RTS0049365,148
RTS0049366,366
RTS0049367,233
RTS0049368,65
RTS0049369,32
RTS0049370,34
RTS0049371,57
RTS0049372,56
RTS0049373,205
RTS0049374,241
RTS0049375,131
RTS0049376,163
RTS0049377,160
RTS0049378,87
RTS0049379,54
RTS0049380,69
RTS0049381,57
RTS0049382,69
RTS0049383,44
RTS0049384,42
RTS0049385,35
RTS0049386,72
RTS0049387,48
RTS0049388,42
RTS0049389,49
RTS0049390,1711
RTS0049391,1955
RTS0049392,2435
RTS0049393,1800
RTS0049394,1871
RTS0049395,619
RTS0049396,170
RTS0049397,236
RTS0049398,350
RTS0049399,140
RTS0049400,77
RTS0049401,60
RTS0049402,57
RTS0049403,37
RTS0049404,57
RTS0049405,65
RTS0049406,37
RTS0049407,53
RTS0049408,76
RTS0049409,33
RTS0049410,26
RTS0049411,53
RTS0049412,33
RTS0049413,27
RTS0049414,30
RTS0049415,71
RTS0049416,43
RTS0049417,44
RTS0049418,49
RTS0049419,47
RTS0049420,23
RTS0049421,32
RTS0049422,30
RTS0049423,32
RTS0049424,90
RTS0049425,49
RTS0049426,68
RTS0049427,65
RTS0049428,32
RTS0049429,109
RTS0049430,108
RTS0049431,86
RTS0049432,36
RTS0049433,39
RTS0049434,40
RTS0049435,30
RTS0049436,33
RTS0049437,233
RTS0049438,50
RTS0049439,146
RTS0049440,102
RTS0049441,145
RTS0049442,171
RTS0049443,120
RTS0049444,95
RTS0049445,34
RTS0049446,74
RTS0049447,91
RTS0049448,44
RTS0049449,61
RTS0049450,65
RTS0049451,65
RTS0049452,45
RTS0049453,79
RTS0049454,25
RTS0049455,32
RTS0049456,44
RTS0049457,119
RTS0049458,48
RTS0049459,106
RTS0049460,171
RTS0049461,208
RTS0049462,309
RTS0049463,68
RTS0049464,70
RTS0049465,52
RTS0049466,44
RTS0049467,52
RTS0049468,93
RTS0049469,83
RTS0049470,97
RTS0049471,161
RTS0049472,68
RTS0049473,251
RTS0049474,50
RTS0049475,63
RTS0049476,64
RTS0049477,29
RTS0049478,46
RTS0049479,5766
RTS0049480,531
RTS0049481,25
RTS0049482,24
RTS0049483,28
RTS0049484,45
RTS0049485,64
RTS0997079,45
RTS0997080,109
RTS0997081,35
RTS0997082,53
RTS0997083,57
RTS0997084,69
RTS0997085,55
RTS0997086,65
RTS0997087,25
RTS0997088,66651
RTS0997089,12720
RTS0997090,638
RTS0997091,177
RTS0997092,23
RTS0997093,23
RTS0997094,7
RTS0997095,14
RTS0997096,21
RTS0997097,15
RTS0997098,21
RTS0997099,20
RTS0997100,29
RTS0997101,21
RTS0997102,17
RTS0997103,14
RTS0997104,19
RTS0997105,15
RTS0997106,23
RTS0997107,20
RTS0997108,14
RTS0997109,17
RTS0997110,22
RTS0997111,18
RTS0997112,20
RTS0997113,23
RTS0997114,14
RTS0997115,21
RTS0997116,15
RTS0997117,19
RTS0997118,20
RTS0997119,18
RTS0997120,16
RTS0997121,85
RTS0997122,175
RTS0997123,136
RTS0997124,102
RTS0997125,488
RTS0997126,496
RTS0997127,482
RTS0997128,553
RTS0997129,541
RTS0997130,90
</Code_Summary>
