# Supplementary material for: Spatial meta-transcriptomics reveal associations of intratumor bacteria burden with lung cancer cells showing a distinct oncogenic signature
Source: J Immunother Cancer. 2022 Jul 6;10(7):e004698. doi: 10.1136/jitc-2022-004698 (PMC9260850; doi:10.1136/jitc-2022-004698)
Supplement: Supplementary data [file jitc-2022-004698supp009.zip › DSP-1001250002726-A-C07.dcc]

<Header>
FileVersion,0.02
SoftwareVersion,"GeoMx_NGS_Pipeline_ 2.0.0"
Date,2020-6-15
</Header>

<Scan_Attributes>
ID,DSP-1001250002726-A-C07
Plate_ID,1001250002726
Well,C07
</Scan_Attributes>

<NGS_Processing_Attributes>
SeqSetId,
tamperedIni,No
Raw,7531013
Trimmed,7486755
Stitched,7440534
Aligned,7308027
umiQ30,0.9920
rtsQ30,0.9916
</NGS_Processing_Attributes>


<Code_Summary>
RTS0039454,113
RTS0039455,154
RTS0039456,145
RTS0039457,318
RTS0039458,90
RTS0039459,108
RTS0039460,97
RTS0039461,139
RTS0039462,105
RTS0039463,131
RTS0039464,152
RTS0039465,239
RTS0039466,177
RTS0039467,437
RTS0039468,144
RTS0039469,226
RTS0039470,324
RTS0039471,414
RTS0039472,491
RTS0039473,401
RTS0039474,858
RTS0039475,648
RTS0039476,812
RTS0039477,1125
RTS0039478,991
RTS0039479,102
RTS0039480,111
RTS0039481,86
RTS0039482,111
RTS0039483,78
RTS0039484,110
RTS0039485,158
RTS0039486,107
RTS0039487,89
RTS0039488,182
RTS0039489,150
RTS0039490,156
RTS0039491,153
RTS0039492,123
RTS0039493,190
RTS0039494,126
RTS0039495,104
RTS0039496,104
RTS0039497,83
RTS0039498,105
RTS0039499,582
RTS0039500,342
RTS0039501,570
RTS0039502,630
RTS0039503,528
RTS0039504,107
RTS0039505,150
RTS0039506,126
RTS0039507,209
RTS0039508,170
RTS0039509,147
RTS0039510,313
RTS0039511,219
RTS0039512,136
RTS0039513,140
RTS0039514,265
RTS0039515,233
RTS0039516,118
RTS0039517,111
RTS0039518,151
RTS0039519,115
RTS0039520,98
RTS0039521,125
RTS0039522,146
RTS0039523,92
RTS0039524,144
RTS0039525,175
RTS0039526,127
RTS0039527,150
RTS0039528,123
RTS0039529,180
RTS0039530,128
RTS0039531,121
RTS0039532,140
RTS0039533,147
RTS0039534,110
RTS0039535,123
RTS0039536,117
RTS0039537,86
RTS0039538,93
RTS0039539,118
RTS0039540,111
RTS0039541,120
RTS0039542,121
RTS0039543,157
RTS0039544,95
RTS0039545,135
RTS0039546,105
RTS0039547,147
RTS0039548,169
RTS0039549,178
RTS0039550,120
RTS0039551,125
RTS0039552,78
RTS0039553,141
RTS0039554,134
RTS0039555,151
RTS0039556,79
RTS0039557,121
RTS0039558,70
RTS0039559,112
RTS0039560,106
RTS0039561,80
RTS0039562,116
RTS0039563,112
RTS0039564,106
RTS0039565,142
RTS0039566,117
RTS0039567,101
RTS0039568,129
RTS0039569,109
RTS0039570,118
RTS0039571,88
RTS0039572,142
RTS0039573,90
RTS0039574,61
RTS0039575,86
RTS0039576,69
RTS0039577,170
RTS0039578,87
RTS0039579,139
RTS0039580,153
RTS0039581,173
RTS0039582,198
RTS0039583,249
RTS0039584,174
RTS0039585,197
RTS0039586,129
RTS0039587,120
RTS0039588,138
RTS0039589,167
RTS0039590,137
RTS0039591,175
RTS0039592,113
RTS0039593,119
RTS0039594,149
RTS0039595,110
RTS0039596,148
RTS0039597,109
RTS0039598,137
RTS0039599,100
RTS0039600,118
RTS0039601,104
RTS0039602,76
RTS0039603,88
RTS0039604,122
RTS0039605,108
RTS0039606,65
RTS0039607,151
RTS0039608,118
RTS0039609,113
RTS0039610,129
RTS0039611,163
RTS0039612,126
RTS0039613,130
RTS0039614,117
RTS0039615,70
RTS0039616,70
RTS0039617,95
RTS0039619,103
RTS0039620,104
RTS0039621,93
RTS0039622,98
RTS0039623,92
RTS0039624,87
RTS0039625,102
RTS0039626,108
RTS0039627,88
RTS0039628,72
RTS0039629,89
RTS0039630,92
RTS0039631,88
RTS0039632,103
RTS0039633,86
RTS0039634,126
RTS0039635,129
RTS0039636,60
RTS0039637,73
RTS0039638,92
RTS0039639,83
RTS0039640,75
RTS0039641,138
RTS0039642,116
RTS0039643,143
RTS0039644,85
RTS0039645,118
RTS0039646,129
RTS0039647,119
RTS0039648,93
RTS0039649,111
RTS0039650,123
RTS0039651,278
RTS0039652,249
RTS0039653,211
RTS0039654,267
RTS0039655,281
RTS0039656,151
RTS0039657,163
RTS0039658,137
RTS0039659,175
RTS0039660,123
RTS0039661,137
RTS0039662,97
RTS0039663,135
RTS0039664,127
RTS0039665,130
RTS0039666,134
RTS0039667,96
RTS0039668,134
RTS0039669,195
RTS0039670,124
RTS0039671,226
RTS0039672,261
RTS0039673,227
RTS0039674,204
RTS0039675,168
RTS0039676,123
RTS0039677,105
RTS0039678,94
RTS0039679,122
RTS0039680,89
RTS0039681,180
RTS0039682,167
RTS0039683,137
RTS0039684,146
RTS0039685,144
RTS0039686,162
RTS0039687,188
RTS0039688,199
RTS0039689,174
RTS0039690,156
RTS0039691,130
RTS0039692,95
RTS0039693,66
RTS0039694,113
RTS0039695,105
RTS0039696,78
RTS0039697,77
RTS0039698,65
RTS0039699,109
RTS0039700,85
RTS0039701,77
RTS0039702,105
RTS0039703,129
RTS0039704,119
RTS0039705,72
RTS0039706,90
RTS0039707,129
RTS0039708,104
RTS0039709,96
RTS0039710,140
RTS0039711,153
RTS0039712,201
RTS0039713,242
RTS0039714,165
RTS0039715,213
RTS0039716,106
RTS0039717,284
RTS0039718,85
RTS0039719,113
RTS0039720,440
RTS0039721,151
RTS0039722,146
RTS0039723,271
RTS0039724,172
RTS0039725,194
RTS0039726,162
RTS0039727,148
RTS0039728,144
RTS0039729,156
RTS0039730,159
RTS0039731,122
RTS0039732,142
RTS0039733,134
RTS0039734,138
RTS0039735,146
RTS0039736,147
RTS0039737,155
RTS0039738,105
RTS0039739,151
RTS0039740,149
RTS0039741,160
RTS0039742,146
RTS0039743,121
RTS0039744,108
RTS0039745,156
RTS0039746,100
RTS0039747,102
RTS0039749,108
RTS0039750,126
RTS0039751,119
RTS0039752,88
RTS0039753,116
RTS0039754,95
RTS0039755,135
RTS0039756,115
RTS0039757,116
RTS0039758,105
RTS0039759,120
RTS0039760,117
RTS0039761,134
RTS0039762,160
RTS0039763,152
RTS0039764,122
RTS0039765,114
RTS0039766,156
RTS0039767,121
RTS0039768,162
RTS0039769,130
RTS0039770,260
RTS0039771,278
RTS0039772,331
RTS0039773,307
RTS0039774,246
RTS0039775,320
RTS0039776,114
RTS0039777,114
RTS0039778,90
RTS0039779,86
RTS0039780,114
RTS0039781,156
RTS0039782,127
RTS0039783,127
RTS0039784,121
RTS0039785,204
RTS0039786,157
RTS0039787,134
RTS0039788,119
RTS0039789,87
RTS0039790,183
RTS0039791,227
RTS0039792,165
RTS0039793,146
RTS0039794,211
RTS0039795,133
RTS0039796,127
RTS0039797,131
RTS0039798,139
RTS0039799,137
RTS0039800,135
RTS0039801,87
RTS0039802,103
RTS0039803,101
RTS0039804,94
RTS0039805,114
RTS0039806,127
RTS0039807,95
RTS0039808,122
RTS0039809,104
RTS0039810,101
RTS0039811,144
RTS0039812,180
RTS0039813,112
RTS0039814,169
RTS0039815,171
RTS0039816,111
RTS0039817,117
RTS0039818,131
RTS0039819,126
RTS0039820,117
RTS0039821,138
RTS0039822,157
RTS0039823,152
RTS0039824,149
RTS0039825,126
RTS0039826,89
RTS0039827,105
RTS0039828,122
RTS0039829,151
RTS0039830,115
RTS0039831,68
RTS0039832,121
RTS0039833,108
RTS0039834,116
RTS0039835,135
RTS0039836,160
RTS0039838,111
RTS0039839,179
RTS0039840,88
RTS0039841,145
RTS0039842,124
RTS0039843,87
RTS0039844,148
RTS0039845,120
RTS0039846,128
RTS0039847,104
RTS0039848,93
RTS0039849,97
RTS0039850,105
RTS0039851,129
RTS0039852,133
RTS0039853,143
RTS0039854,120
RTS0039855,116
RTS0039856,96
RTS0039857,70
RTS0039858,104
RTS0039859,151
RTS0039860,118
RTS0039861,96
RTS0039862,104
RTS0039863,95
RTS0039864,133
RTS0039865,80
RTS0039866,255
RTS0039867,379
RTS0039868,182
RTS0039869,309
RTS0039870,283
RTS0039871,93
RTS0039872,102
RTS0039873,83
RTS0039874,129
RTS0039875,126
RTS0039876,373
RTS0039877,393
RTS0039878,290
RTS0039879,427
RTS0039880,188
RTS0039881,105
RTS0039882,98
RTS0039883,89
RTS0039884,95
RTS0039885,150
RTS0039886,161
RTS0039887,136
RTS0039888,241
RTS0039890,165
RTS0039891,117
RTS0039892,89
RTS0039893,123
RTS0039894,117
RTS0039895,115
RTS0039896,89
RTS0039897,97
RTS0039898,135
RTS0039899,102
RTS0039900,132
RTS0039901,128
RTS0039902,128
RTS0039903,93
RTS0039904,128
RTS0039905,119
RTS0039906,121
RTS0039907,121
RTS0039908,121
RTS0039909,93
RTS0039910,118
RTS0039911,72
RTS0039912,115
RTS0039913,114
RTS0039914,125
RTS0039915,118
RTS0039916,78
RTS0039917,115
RTS0039918,138
RTS0039919,125
RTS0039920,110
RTS0039921,109
RTS0039922,127
RTS0039923,108
RTS0039924,114
RTS0039925,84
RTS0039926,120
RTS0039927,150
RTS0039928,133
RTS0039929,131
RTS0039930,137
RTS0039931,114
RTS0039932,117
RTS0039933,110
RTS0039934,88
RTS0039935,89
RTS0039936,119
RTS0039937,116
RTS0039938,159
RTS0039939,84
RTS0039940,122
RTS0039941,114
RTS0039942,113
RTS0039943,78
RTS0039944,131
RTS0039945,114
RTS0039946,179
RTS0039947,253
RTS0039948,342
RTS0039949,275
RTS0039950,273
RTS0039951,137
RTS0039952,164
RTS0039953,131
RTS0039954,111
RTS0039955,140
RTS0039956,252
RTS0039957,252
RTS0039958,275
RTS0039959,223
RTS0039960,322
RTS0039961,93
RTS0039962,101
RTS0039963,91
RTS0039964,122
RTS0039965,110
RTS0039966,115
RTS0039967,49
RTS0039968,89
RTS0039969,79
RTS0039970,86
RTS0039971,165
RTS0039972,131
RTS0039973,129
RTS0039974,179
RTS0039975,141
RTS0039976,132
RTS0039977,120
RTS0039978,158
RTS0039979,154
RTS0039980,157
RTS0039981,119
RTS0039982,158
RTS0039983,170
RTS0039984,112
RTS0039985,178
RTS0039986,315
RTS0039987,218
RTS0039988,208
RTS0039989,209
RTS0039990,181
RTS0039991,93
RTS0039992,98
RTS0039993,96
RTS0039994,72
RTS0039995,113
RTS0039996,530
RTS0039997,362
RTS0039998,512
RTS0039999,610
RTS0040000,635
RTS0040001,113
RTS0040002,101
RTS0040003,89
RTS0040004,104
RTS0040005,112
RTS0040006,102
RTS0040007,109
RTS0040008,86
RTS0040009,104
RTS0040010,122
RTS0040011,88
RTS0040012,87
RTS0040013,126
RTS0040014,110
RTS0040015,102
RTS0040016,73
RTS0040017,107
RTS0040018,109
RTS0040019,122
RTS0040020,96
RTS0040021,100
RTS0040022,108
RTS0040023,132
RTS0040024,58
RTS0040025,81
RTS0040026,145
RTS0040027,184
RTS0040028,173
RTS0040029,197
RTS0040030,202
RTS0040031,115
RTS0040032,109
RTS0040033,109
RTS0040034,106
RTS0040035,74
RTS0040036,116
RTS0040037,102
RTS0040038,124
RTS0040039,91
RTS0040040,80
RTS0040041,65
RTS0040042,82
RTS0040043,92
RTS0040044,126
RTS0040045,91
RTS0040046,148
RTS0040047,150
RTS0040048,171
RTS0040049,122
RTS0040050,105
RTS0040051,97
RTS0040052,101
RTS0040053,128
RTS0040054,121
RTS0040055,103
RTS0040056,121
RTS0040057,94
RTS0040058,92
RTS0040059,101
RTS0040060,122
RTS0040061,113
RTS0040062,89
RTS0040063,118
RTS0040064,131
RTS0040065,124
RTS0040066,110
RTS0040067,118
RTS0040068,121
RTS0040069,56
RTS0040070,93
RTS0040071,111
RTS0040072,140
RTS0040073,141
RTS0040074,155
RTS0040075,112
RTS0040076,73
RTS0040077,110
RTS0040078,99
RTS0040079,96
RTS0040080,95
RTS0040081,134
RTS0040082,110
RTS0040083,95
RTS0040084,117
RTS0040085,108
RTS0040086,87
RTS0040087,111
RTS0040088,134
RTS0040089,115
RTS0040090,107
RTS0040091,111
RTS0040092,95
RTS0040093,128
RTS0040094,125
RTS0040095,105
RTS0040096,114
RTS0040097,117
RTS0040098,103
RTS0040099,94
RTS0040100,117
RTS0040101,95
RTS0040102,111
RTS0040103,58
RTS0040104,88
RTS0040105,78
RTS0040106,142
RTS0040107,120
RTS0040108,97
RTS0040109,104
RTS0040110,104
RTS0040111,118
RTS0040112,117
RTS0040113,102
RTS0040114,88
RTS0040115,163
RTS0040116,229
RTS0040117,159
RTS0040118,136
RTS0040119,147
RTS0040120,136
RTS0040121,300
RTS0040122,258
RTS0040123,276
RTS0040124,218
RTS0040125,259
RTS0040126,85
RTS0040127,135
RTS0040128,98
RTS0040129,123
RTS0040130,153
RTS0040131,139
RTS0040132,84
RTS0040133,102
RTS0040134,96
RTS0040135,120
RTS0040136,92
RTS0040137,88
RTS0040138,103
RTS0040139,114
RTS0040140,90
RTS0040141,122
RTS0040142,143
RTS0040143,133
RTS0040144,159
RTS0040145,133
RTS0040146,242
RTS0040147,248
RTS0040148,183
RTS0040149,159
RTS0040150,195
RTS0040151,137
RTS0040152,114
RTS0040153,122
RTS0040154,117
RTS0040155,130
RTS0040156,141
RTS0040157,154
RTS0040158,147
RTS0040159,214
RTS0040160,184
RTS0040161,113
RTS0040162,79
RTS0040163,116
RTS0040164,89
RTS0040165,88
RTS0040166,55
RTS0040167,95
RTS0040168,97
RTS0040169,113
RTS0040170,100
RTS0040171,46
RTS0040172,109
RTS0040173,110
RTS0040174,99
RTS0040175,112
RTS0040176,66
RTS0040177,93
RTS0040178,78
RTS0040179,54
RTS0040180,121
RTS0040181,114
RTS0040182,123
RTS0040183,92
RTS0040184,103
RTS0040185,78
RTS0040186,91
RTS0040187,86
RTS0040188,78
RTS0040189,109
RTS0040190,82
RTS0040191,98
RTS0040192,92
RTS0040193,98
RTS0040194,101
RTS0040195,125
RTS0040196,90
RTS0040197,55
RTS0040198,92
RTS0040199,93
RTS0040200,71
RTS0040201,236
RTS0040202,189
RTS0040203,219
RTS0040204,159
RTS0040205,212
RTS0040206,147
RTS0040207,92
RTS0040208,148
RTS0040209,212
RTS0040210,206
RTS0040211,116
RTS0040212,102
RTS0040213,75
RTS0040214,147
RTS0040215,136
RTS0040216,100
RTS0040217,90
RTS0040218,117
RTS0040219,94
RTS0040220,58
RTS0040221,105
RTS0040222,92
RTS0040223,122
RTS0040224,93
RTS0040225,94
RTS0040226,123
RTS0040227,64
RTS0040228,88
RTS0040229,92
RTS0040230,122
RTS0040231,55
RTS0040232,91
RTS0040233,84
RTS0040234,84
RTS0040235,92
RTS0040236,120
RTS0040237,114
RTS0040238,177
RTS0040239,166
RTS0040240,139
RTS0040241,94
RTS0040242,139
RTS0040243,113
RTS0040244,136
RTS0040245,131
RTS0040246,161
RTS0040247,207
RTS0040248,161
RTS0040249,161
RTS0040250,144
RTS0040251,242
RTS0040252,231
RTS0040253,214
RTS0040254,216
RTS0040255,184
RTS0040256,84
RTS0040257,75
RTS0040258,107
RTS0040259,102
RTS0040260,130
RTS0040261,76
RTS0040262,116
RTS0040263,113
RTS0040264,97
RTS0040265,103
RTS0040266,96
RTS0040267,82
RTS0040268,89
RTS0040269,80
RTS0040270,133
RTS0040271,126
RTS0040272,115
RTS0040273,94
RTS0040274,105
RTS0040275,128
RTS0040276,96
RTS0040277,149
RTS0040278,289
RTS0040279,240
RTS0040280,156
RTS0040281,148
RTS0040282,124
RTS0040283,153
RTS0040284,143
RTS0040285,144
RTS0040286,116
RTS0040287,101
RTS0040288,93
RTS0040289,79
RTS0040290,118
RTS0040291,71
RTS0040292,81
RTS0040293,87
RTS0040294,112
RTS0040295,111
RTS0040296,120
RTS0040297,136
RTS0040298,114
RTS0040299,107
RTS0040300,95
RTS0040301,99
RTS0040302,100
RTS0040303,74
RTS0040304,82
RTS0040305,111
RTS0040306,115
RTS0040307,97
RTS0040308,97
RTS0040309,102
RTS0040310,107
RTS0040311,166
RTS0040312,198
RTS0040313,186
RTS0040314,196
RTS0040315,264
RTS0040316,104
RTS0040317,107
RTS0040318,110
RTS0040319,114
RTS0040320,94
RTS0040321,403
RTS0040322,403
RTS0040323,332
RTS0040324,343
RTS0040325,258
RTS0040326,158
RTS0040327,155
RTS0040328,236
RTS0040329,293
RTS0040330,206
RTS0040331,102
RTS0040332,97
RTS0040333,86
RTS0040334,110
RTS0040335,108
RTS0040336,141
RTS0040337,184
RTS0040338,68
RTS0040339,137
RTS0040340,121
RTS0040341,149
RTS0040342,81
RTS0040343,139
RTS0040344,162
RTS0040345,159
RTS0040346,129
RTS0040347,145
RTS0040348,91
RTS0040349,179
RTS0040350,109
RTS0040351,120
RTS0040352,131
RTS0040353,161
RTS0040354,105
RTS0040355,118
RTS0040356,156
RTS0040357,141
RTS0040358,100
RTS0040359,121
RTS0040360,150
RTS0040361,126
RTS0040363,92
RTS0040364,126
RTS0040365,122
RTS0040366,969
RTS0040367,683
RTS0040368,1003
RTS0040369,560
RTS0040370,965
RTS0040371,118
RTS0040372,130
RTS0040373,143
RTS0040374,113
RTS0040375,80
RTS0040376,237
RTS0040377,261
RTS0040378,189
RTS0040379,235
RTS0040380,181
RTS0040381,100
RTS0040382,134
RTS0040383,72
RTS0040384,85
RTS0040385,67
RTS0040386,332
RTS0040387,285
RTS0040388,320
RTS0040389,317
RTS0040390,201
RTS0040391,187
RTS0040392,168
RTS0040393,159
RTS0040394,181
RTS0040395,160
RTS0040396,438
RTS0040397,457
RTS0040398,491
RTS0040399,555
RTS0040400,459
RTS0040401,143
RTS0040402,160
RTS0040403,113
RTS0040404,148
RTS0040405,98
RTS0040406,112
RTS0040407,98
RTS0040408,109
RTS0040409,101
RTS0040410,111
RTS0040411,226
RTS0040412,142
RTS0040413,205
RTS0040414,257
RTS0040415,200
RTS0040416,245
RTS0040417,93
RTS0040418,108
RTS0040419,226
RTS0040420,270
RTS0040421,128
RTS0040422,199
RTS0040423,218
RTS0040424,152
RTS0040425,115
RTS0040426,176
RTS0040428,395
RTS0040429,193
RTS0040430,329
RTS0040431,164
RTS0040432,124
RTS0040433,137
RTS0040434,154
RTS0040435,138
RTS0040436,232
RTS0040437,363
RTS0040438,400
RTS0040439,370
RTS0040440,405
RTS0040441,284
RTS0040442,221
RTS0040443,275
RTS0040444,240
RTS0040445,198
RTS0040446,151
RTS0040447,186
RTS0040448,154
RTS0040449,168
RTS0040450,117
RTS0040451,103
RTS0040452,78
RTS0040453,117
RTS0040454,86
RTS0040455,146
RTS0040456,203
RTS0040457,135
RTS0040458,84
RTS0040459,114
RTS0040460,190
RTS0040461,142
RTS0040462,111
RTS0040463,131
RTS0040464,111
RTS0040465,116
RTS0040466,109
RTS0040467,103
RTS0040468,147
RTS0040469,101
RTS0040470,93
RTS0040471,166
RTS0040472,107
RTS0040473,109
RTS0040474,97
RTS0040475,85
RTS0040476,92
RTS0040477,94
RTS0040478,93
RTS0040479,75
RTS0040480,91
RTS0040481,173
RTS0040482,145
RTS0040483,137
RTS0040484,212
RTS0040485,167
RTS0040486,100
RTS0040487,83
RTS0040488,94
RTS0040489,108
RTS0040490,93
RTS0040491,112
RTS0040492,110
RTS0040493,100
RTS0040494,128
RTS0040495,103
RTS0040496,105
RTS0040497,127
RTS0040498,113
RTS0040499,79
RTS0040500,102
RTS0040501,81
RTS0040502,83
RTS0040503,102
RTS0040504,98
RTS0040505,82
RTS0040506,76
RTS0040507,144
RTS0040508,106
RTS0040509,84
RTS0040510,87
RTS0040511,111
RTS0040512,103
RTS0040513,87
RTS0040514,79
RTS0040515,116
RTS0040516,107
RTS0040517,127
RTS0040518,90
RTS0040519,93
RTS0040520,79
RTS0040521,58
RTS0040522,65
RTS0040523,78
RTS0040524,32
RTS0040525,106
RTS0040526,142
RTS0040527,90
RTS0040528,120
RTS0040529,121
RTS0040530,105
RTS0040531,83
RTS0040532,162
RTS0040533,115
RTS0040534,101
RTS0040535,100
RTS0040536,117
RTS0040537,247
RTS0040538,158
RTS0040539,193
RTS0040540,168
RTS0040541,80
RTS0040542,66
RTS0040543,98
RTS0040544,101
RTS0040545,77
RTS0040546,70
RTS0040547,80
RTS0040548,78
RTS0040549,58
RTS0040550,69
RTS0040551,92
RTS0040552,78
RTS0040553,111
RTS0040554,96
RTS0040555,95
RTS0040556,71
RTS0040557,56
RTS0040558,89
RTS0040559,93
RTS0040560,75
RTS0040561,59
RTS0040562,93
RTS0040563,78
RTS0040564,88
RTS0040565,83
RTS0040566,84
RTS0040567,106
RTS0040568,65
RTS0040569,112
RTS0040570,84
RTS0040571,88
RTS0040572,73
RTS0040573,101
RTS0040574,128
RTS0040575,104
RTS0040576,93
RTS0040577,106
RTS0040578,81
RTS0040579,64
RTS0040580,108
RTS0040581,77
RTS0040582,142
RTS0040583,120
RTS0040584,76
RTS0040585,111
RTS0040586,84
RTS0040587,74
RTS0040588,113
RTS0040589,95
RTS0040590,111
RTS0040591,159
RTS0040592,115
RTS0040593,61
RTS0040594,96
RTS0040595,121
RTS0040596,131
RTS0040597,164
RTS0040598,99
RTS0040599,129
RTS0040600,120
RTS0040601,84
RTS0040602,131
RTS0040603,127
RTS0040604,156
RTS0040605,127
RTS0040606,108
RTS0040607,129
RTS0040608,135
RTS0040609,87
RTS0040610,132
RTS0040611,129
RTS0040612,115
RTS0040613,135
RTS0040614,131
RTS0040615,127
RTS0040616,75
RTS0040617,87
RTS0040618,77
RTS0040619,91
RTS0040620,119
RTS0040621,92
RTS0040622,80
RTS0040623,130
RTS0040624,118
RTS0040625,123
RTS0040626,66
RTS0040627,89
RTS0040628,86
RTS0040629,119
RTS0040630,99
RTS0040631,130
RTS0040632,102
RTS0040633,132
RTS0040634,122
RTS0040635,120
RTS0040636,179
RTS0040637,183
RTS0040638,139
RTS0040639,121
RTS0040640,142
RTS0040641,388
RTS0040642,616
RTS0040643,319
RTS0040644,507
RTS0040645,677
RTS0040646,98
RTS0040647,91
RTS0040648,116
RTS0040649,101
RTS0040650,66
RTS0040651,164
RTS0040652,101
RTS0040653,127
RTS0040654,119
RTS0040655,144
RTS0040656,150
RTS0040657,153
RTS0040658,139
RTS0040659,126
RTS0040660,115
RTS0040661,89
RTS0040662,63
RTS0040663,86
RTS0040664,61
RTS0040665,56
RTS0040666,113
RTS0040667,73
RTS0040668,64
RTS0040669,86
RTS0040670,86
RTS0040671,55
RTS0040672,85
RTS0040673,103
RTS0040674,97
RTS0040675,108
RTS0040676,102
RTS0040677,110
RTS0040678,162
RTS0040679,85
RTS0040680,121
RTS0040681,119
RTS0040682,135
RTS0040683,172
RTS0040684,161
RTS0040685,93
RTS0040686,81
RTS0040687,102
RTS0040688,76
RTS0040689,82
RTS0040690,73
RTS0040691,115
RTS0040692,99
RTS0040693,128
RTS0040694,108
RTS0040695,113
RTS0040696,69
RTS0040697,107
RTS0040698,81
RTS0040699,98
RTS0040700,95
RTS0040701,87
RTS0040702,141
RTS0040703,96
RTS0040704,103
RTS0040705,163
RTS0040706,134
RTS0040707,107
RTS0040708,95
RTS0040709,110
RTS0040710,141
RTS0040711,82
RTS0040712,77
RTS0040713,123
RTS0040714,92
RTS0040715,104
RTS0040716,79
RTS0040717,72
RTS0040718,66
RTS0040719,77
RTS0040720,100
RTS0040721,67
RTS0040722,61
RTS0040723,104
RTS0040724,79
RTS0040725,67
RTS0040726,108
RTS0040727,147
RTS0040728,119
RTS0040729,135
RTS0040730,128
RTS0040731,122
RTS0040732,116
RTS0040733,112
RTS0040734,105
RTS0040735,97
RTS0040736,243
RTS0040737,200
RTS0040738,203
RTS0040739,189
RTS0040740,210
RTS0040741,114
RTS0040742,98
RTS0040743,126
RTS0040744,123
RTS0040745,132
RTS0040746,128
RTS0040747,123
RTS0040748,95
RTS0040749,125
RTS0040750,137
RTS0040751,94
RTS0040752,104
RTS0040753,115
RTS0040754,78
RTS0040755,85
RTS0040756,93
RTS0040757,95
RTS0040758,105
RTS0040759,79
RTS0040760,105
RTS0040761,188
RTS0040762,182
RTS0040763,135
RTS0040764,173
RTS0040765,269
RTS0040766,242
RTS0040767,228
RTS0040768,304
RTS0040769,430
RTS0040770,170
RTS0040771,556
RTS0040772,749
RTS0040773,397
RTS0040774,610
RTS0040775,796
RTS0040776,88
RTS0040777,119
RTS0040778,101
RTS0040779,99
RTS0040780,117
RTS0040781,159
RTS0040782,309
RTS0040783,139
RTS0040784,152
RTS0040785,160
RTS0040786,96
RTS0040787,101
RTS0040788,84
RTS0040789,115
RTS0040790,63
RTS0040791,88
RTS0040792,112
RTS0040793,72
RTS0040794,102
RTS0040795,103
RTS0040796,148
RTS0040797,127
RTS0040798,114
RTS0040799,102
RTS0040800,97
RTS0040801,200
RTS0040802,186
RTS0040803,179
RTS0040804,102
RTS0040805,136
RTS0040806,84
RTS0040807,101
RTS0040808,125
RTS0040809,118
RTS0040810,137
RTS0040811,104
RTS0040812,111
RTS0040813,82
RTS0040814,126
RTS0040815,116
RTS0040816,84
RTS0040817,95
RTS0040818,158
RTS0040819,132
RTS0040820,164
RTS0040821,160
RTS0040822,136
RTS0040823,101
RTS0040824,122
RTS0040825,180
RTS0040826,148
RTS0040827,120
RTS0040828,110
RTS0040830,139
RTS0040831,106
RTS0040832,117
RTS0040833,118
RTS0040834,83
RTS0040836,365
RTS0040837,188
RTS0040838,382
RTS0040839,330
RTS0040840,182
RTS0040841,156
RTS0040842,242
RTS0040843,262
RTS0040844,227
RTS0040845,226
RTS0040846,138
RTS0040847,139
RTS0040848,108
RTS0040849,105
RTS0040850,132
RTS0040851,175
RTS0040852,138
RTS0040853,185
RTS0040854,172
RTS0040855,168
RTS0040856,124
RTS0040857,109
RTS0040858,129
RTS0040859,83
RTS0040860,101
RTS0040861,181
RTS0040862,125
RTS0040863,117
RTS0040864,120
RTS0040865,88
RTS0040866,453
RTS0040867,338
RTS0040868,573
RTS0040869,599
RTS0040870,562
RTS0040871,84
RTS0040872,83
RTS0040873,96
RTS0040874,107
RTS0040875,86
RTS0040876,115
RTS0040877,97
RTS0040878,96
RTS0040879,92
RTS0040880,149
RTS0040881,125
RTS0040882,86
RTS0040883,93
RTS0040884,90
RTS0040885,126
RTS0040886,338
RTS0040887,455
RTS0040888,505
RTS0040889,648
RTS0040890,550
RTS0040891,158
RTS0040892,224
RTS0040893,170
RTS0040894,177
RTS0040895,226
RTS0040896,74
RTS0040897,101
RTS0040898,137
RTS0040899,65
RTS0040900,103
RTS0040901,234
RTS0040902,154
RTS0040903,106
RTS0040904,242
RTS0040905,211
RTS0040906,229
RTS0040907,221
RTS0040908,314
RTS0040909,246
RTS0040910,189
RTS0040911,225
RTS0040912,187
RTS0040913,160
RTS0040914,158
RTS0040915,223
RTS0040916,102
RTS0040917,115
RTS0040918,126
RTS0040919,90
RTS0040920,74
RTS0040921,103
RTS0040922,98
RTS0040923,110
RTS0040924,135
RTS0040925,105
RTS0040926,75
RTS0040927,77
RTS0040928,74
RTS0040929,70
RTS0040930,61
RTS0040931,173
RTS0040932,154
RTS0040933,111
RTS0040934,142
RTS0040935,159
RTS0040936,206
RTS0040937,232
RTS0040938,193
RTS0040939,192
RTS0040940,194
RTS0040941,109
RTS0040942,108
RTS0040943,80
RTS0040944,172
RTS0040945,108
RTS0040946,209
RTS0040947,272
RTS0040948,265
RTS0040949,190
RTS0040950,242
RTS0040951,132
RTS0040952,91
RTS0040953,76
RTS0040954,74
RTS0040955,124
RTS0040956,164
RTS0040957,113
RTS0040958,118
RTS0040959,160
RTS0040960,144
RTS0040961,101
RTS0040962,98
RTS0040963,136
RTS0040964,109
RTS0040965,103
RTS0040966,105
RTS0040967,127
RTS0040968,125
RTS0040969,85
RTS0040970,114
RTS0040971,127
RTS0040972,101
RTS0040973,106
RTS0040974,112
RTS0040975,108
RTS0040976,83
RTS0040977,108
RTS0040978,72
RTS0040979,131
RTS0040980,86
RTS0040981,94
RTS0040982,115
RTS0040983,129
RTS0040984,102
RTS0040985,111
RTS0040986,192
RTS0040987,167
RTS0040988,129
RTS0040989,103
RTS0040990,99
RTS0040991,196
RTS0040992,106
RTS0040993,150
RTS0040994,170
RTS0040995,128
RTS0040996,111
RTS0040997,173
RTS0040998,94
RTS0040999,161
RTS0041000,158
RTS0041001,93
RTS0041002,126
RTS0041003,120
RTS0041004,147
RTS0041005,132
RTS0041006,118
RTS0041007,123
RTS0041008,120
RTS0041009,111
RTS0041010,96
RTS0041011,67
RTS0041012,60
RTS0041013,100
RTS0041014,128
RTS0041015,87
RTS0041016,120
RTS0041017,103
RTS0041018,105
RTS0041019,92
RTS0041020,87
RTS0041021,99
RTS0041022,103
RTS0041023,109
RTS0041024,100
RTS0041025,134
RTS0041026,89
RTS0041027,88
RTS0041028,134
RTS0041029,116
RTS0041030,108
RTS0041031,126
RTS0041032,162
RTS0041033,94
RTS0041034,160
RTS0041035,146
RTS0041036,169
RTS0041037,102
RTS0041038,109
RTS0041039,84
RTS0041040,110
RTS0041041,98
RTS0041042,92
RTS0041043,92
RTS0041044,96
RTS0041045,94
RTS0041046,109
RTS0041047,110
RTS0041048,98
RTS0041049,143
RTS0041050,135
RTS0041051,127
RTS0041052,96
RTS0041053,123
RTS0041054,124
RTS0041055,125
RTS0041056,102
RTS0041057,125
RTS0041058,108
RTS0041059,104
RTS0041060,120
RTS0041061,132
RTS0041062,117
RTS0041063,109
RTS0041064,107
RTS0041066,158
RTS0041067,149
RTS0041068,140
RTS0041069,158
RTS0041070,247
RTS0041071,131
RTS0041072,128
RTS0041073,121
RTS0041074,96
RTS0041075,139
RTS0041076,94
RTS0041077,110
RTS0041078,172
RTS0041079,96
RTS0041080,120
RTS0041081,129
RTS0041082,94
RTS0041083,89
RTS0041084,100
RTS0041085,79
RTS0041086,135
RTS0041087,117
RTS0041088,77
RTS0041089,110
RTS0041090,104
RTS0041091,122
RTS0041092,117
RTS0041093,109
RTS0041094,135
RTS0041095,84
RTS0041096,68
RTS0041097,112
RTS0041098,89
RTS0041099,94
RTS0041100,93
RTS0041101,111
RTS0041102,104
RTS0041103,106
RTS0041104,135
RTS0041105,114
RTS0041106,139
RTS0041107,94
RTS0041108,96
RTS0041109,136
RTS0041110,119
RTS0041111,138
RTS0041112,116
RTS0041113,125
RTS0041114,118
RTS0041115,156
RTS0041116,149
RTS0041117,143
RTS0041118,160
RTS0041119,100
RTS0041120,159
RTS0041121,136
RTS0041122,108
RTS0041123,128
RTS0041124,58
RTS0041125,85
RTS0041126,192
RTS0041127,279
RTS0041128,188
RTS0041129,151
RTS0041130,139
RTS0041131,126
RTS0041132,154
RTS0041133,114
RTS0041134,144
RTS0041135,148
RTS0041136,146
RTS0041137,129
RTS0041138,138
RTS0041139,156
RTS0041140,105
RTS0041141,169
RTS0041142,179
RTS0041143,121
RTS0041144,123
RTS0041145,128
RTS0041146,102
RTS0041147,106
RTS0041148,105
RTS0041149,159
RTS0041150,118
RTS0041151,106
RTS0041152,86
RTS0041153,88
RTS0041154,123
RTS0041155,99
RTS0041156,261
RTS0041157,191
RTS0041158,161
RTS0041159,150
RTS0041160,145
RTS0041161,109
RTS0041162,93
RTS0041163,106
RTS0041164,83
RTS0041165,56
RTS0041166,114
RTS0041167,123
RTS0041168,105
RTS0041169,85
RTS0041170,115
RTS0041171,121
RTS0041172,105
RTS0041173,79
RTS0041174,117
RTS0041175,124
RTS0041176,74
RTS0041177,154
RTS0041178,125
RTS0041179,105
RTS0041180,108
RTS0041181,125
RTS0041182,121
RTS0041183,128
RTS0041184,116
RTS0041185,108
RTS0041186,114
RTS0041187,127
RTS0041188,105
RTS0041189,92
RTS0041190,120
RTS0041191,167
RTS0041192,112
RTS0041193,144
RTS0041194,99
RTS0041195,122
RTS0041196,159
RTS0041197,142
RTS0041198,112
RTS0041199,123
RTS0041200,132
RTS0041201,93
RTS0041202,150
RTS0041203,119
RTS0041204,125
RTS0041205,103
RTS0041206,201
RTS0041207,425
RTS0041208,390
RTS0041209,388
RTS0041210,166
RTS0041211,140
RTS0041212,119
RTS0041213,152
RTS0041214,153
RTS0041215,140
RTS0041216,123
RTS0041217,142
RTS0041218,112
RTS0041219,111
RTS0041220,105
RTS0041221,113
RTS0041222,60
RTS0041223,89
RTS0041224,89
RTS0041225,119
RTS0041226,119
RTS0041227,112
RTS0041228,81
RTS0041229,138
RTS0041230,109
RTS0041231,303
RTS0041232,205
RTS0041233,373
RTS0041234,419
RTS0041235,219
RTS0041236,128
RTS0041237,80
RTS0041238,92
RTS0041239,108
RTS0041240,143
RTS0041241,113
RTS0041242,106
RTS0041243,107
RTS0041244,108
RTS0041246,79
RTS0041247,128
RTS0041248,105
RTS0041249,98
RTS0041250,126
RTS0041251,103
RTS0041252,98
RTS0041253,121
RTS0041254,82
RTS0041255,106
RTS0041256,93
RTS0041257,110
RTS0041258,92
RTS0041259,109
RTS0041260,121
RTS0041261,145
RTS0041262,120
RTS0041263,128
RTS0041265,167
RTS0041266,132
RTS0041267,118
RTS0041268,103
RTS0041269,129
RTS0041270,151
RTS0041271,258
RTS0041272,136
RTS0041273,120
RTS0041274,132
RTS0041275,207
RTS0041276,94
RTS0041277,90
RTS0041278,100
RTS0041279,132
RTS0041280,93
RTS0041281,83
RTS0041282,78
RTS0041283,104
RTS0041284,93
RTS0041285,70
RTS0041286,106
RTS0041287,86
RTS0041288,113
RTS0041289,115
RTS0041290,134
RTS0041291,108
RTS0041292,135
RTS0041293,86
RTS0041294,80
RTS0041295,104
RTS0041296,167
RTS0041297,129
RTS0041298,151
RTS0041299,137
RTS0041300,179
RTS0041301,127
RTS0041302,106
RTS0041303,136
RTS0041304,140
RTS0041305,134
RTS0041306,120
RTS0041307,100
RTS0041308,92
RTS0041309,108
RTS0041310,129
RTS0041311,82
RTS0041312,104
RTS0041313,101
RTS0041314,115
RTS0041315,136
RTS0041316,111
RTS0041317,126
RTS0041318,149
RTS0041319,111
RTS0041320,110
RTS0041321,163
RTS0041322,112
RTS0041323,97
RTS0041324,149
RTS0041325,134
RTS0041326,107
RTS0041327,84
RTS0041328,95
RTS0041329,91
RTS0041330,107
RTS0041331,177
RTS0041332,190
RTS0041333,222
RTS0041334,157
RTS0041335,141
RTS0041346,155
RTS0041347,115
RTS0041348,114
RTS0041349,158
RTS0041350,182
RTS0041351,104
RTS0041352,98
RTS0041353,109
RTS0041354,85
RTS0041355,120
RTS0041356,228
RTS0041357,160
RTS0041358,164
RTS0041359,288
RTS0041360,136
RTS0041361,202
RTS0041362,115
RTS0041363,126
RTS0041364,138
RTS0041365,164
RTS0041366,80
RTS0041367,94
RTS0041368,136
RTS0041369,99
RTS0041370,116
RTS0041371,106
RTS0041372,103
RTS0041373,97
RTS0041374,127
RTS0041375,99
RTS0041376,197
RTS0041377,111
RTS0041378,79
RTS0041379,68
RTS0041380,100
RTS0041381,120
RTS0041382,128
RTS0041383,86
RTS0041384,97
RTS0041385,123
RTS0041386,93
RTS0041387,91
RTS0041388,115
RTS0041389,100
RTS0041390,117
RTS0041391,75
RTS0041392,106
RTS0041393,64
RTS0041394,86
RTS0041395,84
RTS0041396,75
RTS0041397,91
RTS0041398,131
RTS0041399,102
RTS0041400,94
RTS0041401,98
RTS0041402,129
RTS0041403,81
RTS0041404,68
RTS0041405,88
RTS0041406,126
RTS0041407,143
RTS0041408,98
RTS0041409,81
RTS0041410,102
RTS0041411,97
RTS0041412,107
RTS0041413,121
RTS0041414,103
RTS0041415,109
RTS0041416,73
RTS0041417,84
RTS0041418,131
RTS0041419,143
RTS0041420,109
RTS0041421,87
RTS0041422,109
RTS0041423,104
RTS0041424,109
RTS0041425,110
RTS0041426,91
RTS0041427,103
RTS0041428,110
RTS0041429,125
RTS0041430,125
RTS0041431,131
RTS0041432,84
RTS0041433,129
RTS0041434,110
RTS0041435,100
RTS0041436,85
RTS0041437,48
RTS0041438,98
RTS0041439,135
RTS0041440,100
RTS0041441,105
RTS0041442,87
RTS0041443,146
RTS0041444,129
RTS0041445,78
RTS0041446,99
RTS0041447,121
RTS0041448,76
RTS0041449,129
RTS0041450,87
RTS0041451,106
RTS0041452,121
RTS0041453,120
RTS0041454,84
RTS0041455,97
RTS0041456,85
RTS0041457,97
RTS0041458,72
RTS0041459,98
RTS0041460,80
RTS0041461,56
RTS0041462,121
RTS0041463,90
RTS0041464,91
RTS0041465,94
RTS0041466,101
RTS0041467,139
RTS0041468,155
RTS0041469,109
RTS0041470,156
RTS0041471,115
RTS0041472,96
RTS0041473,111
RTS0041474,115
RTS0041475,107
RTS0041476,77
RTS0041477,90
RTS0041478,66
RTS0041479,85
RTS0041480,99
RTS0041481,79
RTS0041482,81
RTS0041483,59
RTS0041484,96
RTS0041485,91
RTS0041486,95
RTS0041487,145
RTS0041488,135
RTS0041489,141
RTS0041490,115
RTS0041491,295
RTS0041492,117
RTS0041493,74
RTS0041494,87
RTS0041495,85
RTS0041496,288
RTS0041497,297
RTS0041498,252
RTS0041499,307
RTS0041500,254
RTS0041501,111
RTS0041502,127
RTS0041503,119
RTS0041504,129
RTS0041505,148
RTS0041506,93
RTS0041507,73
RTS0041508,74
RTS0041509,124
RTS0041510,84
RTS0041511,81
RTS0041512,132
RTS0041513,95
RTS0041514,109
RTS0041515,102
RTS0041516,123
RTS0041517,124
RTS0041518,114
RTS0041519,97
RTS0041520,115
RTS0041521,112
RTS0041522,134
RTS0041523,139
RTS0041524,130
RTS0041525,103
RTS0041526,72
RTS0041527,101
RTS0041528,99
RTS0041529,42
RTS0041530,144
RTS0041531,117
RTS0041532,101
RTS0041533,58
RTS0041534,112
RTS0041535,81
RTS0041536,88
RTS0041537,111
RTS0041538,103
RTS0041540,94
RTS0041541,64
RTS0041542,98
RTS0041543,55
RTS0041544,80
RTS0041545,97
RTS0041546,78
RTS0041547,116
RTS0041548,100
RTS0041549,89
RTS0041550,109
RTS0041551,97
RTS0041552,86
RTS0041553,80
RTS0041554,84
RTS0041555,101
RTS0041556,80
RTS0041557,69
RTS0041558,77
RTS0041559,92
RTS0041560,84
RTS0041561,64
RTS0041562,114
RTS0041563,101
RTS0041564,122
RTS0041565,128
RTS0041566,227
RTS0041567,282
RTS0041568,249
RTS0041569,195
RTS0041570,256
RTS0041571,71
RTS0041572,85
RTS0041573,88
RTS0041574,100
RTS0041575,135
RTS0041576,111
RTS0041577,117
RTS0041578,129
RTS0041579,110
RTS0041580,133
RTS0041581,277
RTS0041582,307
RTS0041583,225
RTS0041584,216
RTS0041585,256
RTS0041586,88
RTS0041587,101
RTS0041588,108
RTS0041589,118
RTS0041590,109
RTS0041591,76
RTS0041592,82
RTS0041593,82
RTS0041594,128
RTS0041595,86
RTS0041596,135
RTS0041597,110
RTS0041598,149
RTS0041599,92
RTS0041600,102
RTS0041601,94
RTS0041602,102
RTS0041603,124
RTS0041604,115
RTS0041605,115
RTS0041606,81
RTS0041607,84
RTS0041608,77
RTS0041609,127
RTS0041610,101
RTS0041611,105
RTS0041612,126
RTS0041613,125
RTS0041614,79
RTS0041615,111
RTS0041616,126
RTS0041617,103
RTS0041618,112
RTS0041619,113
RTS0041620,144
RTS0041621,120
RTS0041622,100
RTS0041623,110
RTS0041624,129
RTS0041625,108
RTS0041626,137
RTS0041627,94
RTS0041628,93
RTS0041629,116
RTS0041630,84
RTS0041631,157
RTS0041632,160
RTS0041633,205
RTS0041634,226
RTS0041635,224
RTS0041636,125
RTS0041637,127
RTS0041638,155
RTS0041639,113
RTS0041640,152
RTS0041641,129
RTS0041642,95
RTS0041643,118
RTS0041644,59
RTS0041645,85
RTS0041646,89
RTS0041647,144
RTS0041648,122
RTS0041649,117
RTS0041650,116
RTS0041651,118
RTS0041652,125
RTS0041653,139
RTS0041654,106
RTS0041655,142
RTS0041656,95
RTS0041657,130
RTS0041658,175
RTS0041659,112
RTS0041660,120
RTS0041661,149
RTS0041662,159
RTS0041663,126
RTS0041664,116
RTS0041665,99
RTS0041666,131
RTS0041667,135
RTS0041668,122
RTS0041669,120
RTS0041670,111
RTS0041671,113
RTS0041672,93
RTS0041673,101
RTS0041674,90
RTS0041675,105
RTS0041676,154
RTS0041677,154
RTS0041678,142
RTS0041679,175
RTS0041680,168
RTS0041681,100
RTS0041682,140
RTS0041683,118
RTS0041684,136
RTS0041685,120
RTS0041686,143
RTS0041687,90
RTS0041688,160
RTS0041689,124
RTS0041690,186
RTS0041691,217
RTS0041692,78
RTS0041693,130
RTS0041694,81
RTS0041695,123
RTS0041696,99
RTS0041697,108
RTS0041698,99
RTS0041699,96
RTS0041700,79
RTS0041701,217
RTS0041702,152
RTS0041703,228
RTS0041704,154
RTS0041705,288
RTS0041706,109
RTS0041707,101
RTS0041708,133
RTS0041709,104
RTS0041710,100
RTS0041711,63
RTS0041712,94
RTS0041713,115
RTS0041714,110
RTS0041715,84
RTS0041716,612
RTS0041717,526
RTS0041718,641
RTS0041719,585
RTS0041720,449
RTS0041721,125
RTS0041722,91
RTS0041723,108
RTS0041724,98
RTS0041725,102
RTS0041726,109
RTS0041727,94
RTS0041728,94
RTS0041729,96
RTS0041730,101
RTS0041731,173
RTS0041732,98
RTS0041733,153
RTS0041734,90
RTS0041735,165
RTS0041736,98
RTS0041737,89
RTS0041738,125
RTS0041739,111
RTS0041740,79
RTS0041741,92
RTS0041742,134
RTS0041743,132
RTS0041744,81
RTS0041745,69
RTS0041746,204
RTS0041747,187
RTS0041748,186
RTS0041749,148
RTS0041750,173
RTS0041751,85
RTS0041752,41
RTS0041753,100
RTS0041754,65
RTS0041755,70
RTS0041756,242
RTS0041757,206
RTS0041758,147
RTS0041759,257
RTS0041760,155
RTS0041761,107
RTS0041762,82
RTS0041763,153
RTS0041764,97
RTS0041765,96
RTS0041766,99
RTS0041767,81
RTS0041768,75
RTS0041769,118
RTS0041770,106
RTS0041771,101
RTS0041772,104
RTS0041773,77
RTS0041774,134
RTS0041775,111
RTS0041776,132
RTS0041777,145
RTS0041778,126
RTS0041779,134
RTS0041780,119
RTS0041781,102
RTS0041782,103
RTS0041783,95
RTS0041784,119
RTS0041785,108
RTS0041786,99
RTS0041787,149
RTS0041788,113
RTS0041789,126
RTS0041790,127
RTS0041791,123
RTS0041793,92
RTS0041794,112
RTS0041795,77
RTS0041796,109
RTS0041797,120
RTS0041798,121
RTS0041799,104
RTS0041800,84
RTS0041801,100
RTS0041802,125
RTS0041803,138
RTS0041804,171
RTS0041805,143
RTS0041806,105
RTS0041807,71
RTS0041808,127
RTS0041809,107
RTS0041810,112
RTS0041811,180
RTS0041812,179
RTS0041813,198
RTS0041814,155
RTS0041815,216
RTS0041816,120
RTS0041817,98
RTS0041818,97
RTS0041819,131
RTS0041820,162
RTS0041821,160
RTS0041822,157
RTS0041823,75
RTS0041824,142
RTS0041825,63
RTS0041826,139
RTS0041827,148
RTS0041828,116
RTS0041829,109
RTS0041830,83
RTS0041831,55
RTS0041832,141
RTS0041833,137
RTS0041834,113
RTS0041835,125
RTS0041836,154
RTS0041837,111
RTS0041838,96
RTS0041839,115
RTS0041840,100
RTS0041841,68
RTS0041842,94
RTS0041843,90
RTS0041844,96
RTS0041845,92
RTS0041846,99
RTS0041847,102
RTS0041848,127
RTS0041849,109
RTS0041850,112
RTS0041851,96
RTS0041852,118
RTS0041853,116
RTS0041854,84
RTS0041855,86
RTS0041856,85
RTS0041857,119
RTS0041858,105
RTS0041859,79
RTS0041860,88
RTS0041861,129
RTS0041862,110
RTS0041863,120
RTS0041864,121
RTS0041865,145
RTS0041866,129
RTS0041867,103
RTS0041868,123
RTS0041869,93
RTS0041870,129
RTS0041871,99
RTS0041872,92
RTS0041873,111
RTS0041874,136
RTS0041875,91
RTS0041876,121
RTS0041877,164
RTS0041878,130
RTS0041879,164
RTS0041880,207
RTS0041881,109
RTS0041882,113
RTS0041883,152
RTS0041884,98
RTS0041885,122
RTS0041886,262
RTS0041887,441
RTS0041888,344
RTS0041889,342
RTS0041890,283
RTS0041891,374
RTS0041892,353
RTS0041893,335
RTS0041894,198
RTS0041895,339
RTS0041896,252
RTS0041897,191
RTS0041898,240
RTS0041899,199
RTS0041900,95
RTS0041901,312
RTS0041902,263
RTS0041903,313
RTS0041904,274
RTS0041905,280
RTS0041906,999
RTS0041907,81
RTS0041908,445
RTS0041909,107
RTS0041910,343
RTS0041911,125
RTS0041912,155
RTS0041913,192
RTS0041914,136
RTS0041915,143
RTS0041916,980
RTS0041917,1123
RTS0041918,826
RTS0041919,1751
RTS0041920,1333
RTS0041922,154
RTS0041923,104
RTS0041924,82
RTS0041925,121
RTS0041926,75
RTS0041927,75
RTS0041928,108
RTS0041929,91
RTS0041930,126
RTS0041931,110
RTS0041932,135
RTS0041933,96
RTS0041934,88
RTS0041935,105
RTS0041936,112
RTS0041937,121
RTS0041938,109
RTS0041939,134
RTS0041940,106
RTS0041941,60
RTS0041942,107
RTS0041943,85
RTS0041944,110
RTS0041945,93
RTS0041946,166
RTS0041947,180
RTS0041948,112
RTS0041949,107
RTS0041950,156
RTS0041951,136
RTS0041952,260
RTS0041953,149
RTS0041954,254
RTS0041955,320
RTS0041956,108
RTS0041957,107
RTS0041958,82
RTS0041959,155
RTS0041960,125
RTS0041961,58
RTS0041962,97
RTS0041963,104
RTS0041964,141
RTS0041965,111
RTS0041966,132
RTS0041967,141
RTS0041968,94
RTS0041969,102
RTS0041971,151
RTS0041972,149
RTS0041973,123
RTS0041974,124
RTS0041975,181
RTS0041976,84
RTS0041977,185
RTS0041978,138
RTS0041979,89
RTS0041980,163
RTS0041981,119
RTS0041982,100
RTS0041983,155
RTS0041984,81
RTS0041985,116
RTS0041986,108
RTS0041987,176
RTS0041988,134
RTS0041989,90
RTS0041990,147
RTS0041991,120
RTS0041992,176
RTS0041993,134
RTS0041994,161
RTS0041995,142
RTS0041996,83
RTS0041997,117
RTS0041998,84
RTS0041999,120
RTS0042000,109
RTS0042001,114
RTS0042002,83
RTS0042003,91
RTS0042004,110
RTS0042005,110
RTS0042006,110
RTS0042007,121
RTS0042008,114
RTS0042009,124
RTS0042010,113
RTS0042011,181
RTS0042012,172
RTS0042013,207
RTS0042014,150
RTS0042015,181
RTS0042016,100
RTS0042017,122
RTS0042018,89
RTS0042019,97
RTS0042020,78
RTS0042021,218
RTS0042022,171
RTS0042023,239
RTS0042024,210
RTS0042025,224
RTS0042026,114
RTS0042027,85
RTS0042028,100
RTS0042029,111
RTS0042030,84
RTS0042031,153
RTS0042032,113
RTS0042033,98
RTS0042034,122
RTS0042035,144
RTS0042036,152
RTS0042037,190
RTS0042038,150
RTS0042039,148
RTS0042040,132
RTS0042041,142
RTS0042042,101
RTS0042043,78
RTS0042044,131
RTS0042045,95
RTS0042046,221
RTS0042047,181
RTS0042048,127
RTS0042049,166
RTS0042050,144
RTS0042051,177
RTS0042052,205
RTS0042053,177
RTS0042054,116
RTS0042055,167
RTS0042056,140
RTS0042057,134
RTS0042058,108
RTS0042059,124
RTS0042060,112
RTS0042061,147
RTS0042062,245
RTS0042063,302
RTS0042064,166
RTS0042065,219
RTS0042066,188
RTS0042067,208
RTS0042068,202
RTS0042069,156
RTS0042071,128
RTS0042072,74
RTS0042073,44
RTS0042074,124
RTS0042075,104
RTS0042076,116
RTS0042077,60
RTS0042078,89
RTS0042079,108
RTS0042080,67
RTS0042081,116
RTS0042082,118
RTS0042083,102
RTS0042084,106
RTS0042085,81
RTS0042086,63
RTS0042087,78
RTS0042088,51
RTS0042089,75
RTS0042090,81
RTS0042091,156
RTS0042092,124
RTS0042093,71
RTS0042094,116
RTS0042095,104
RTS0042096,167
RTS0042097,123
RTS0042098,166
RTS0042099,179
RTS0042100,163
RTS0042101,113
RTS0042102,103
RTS0042103,85
RTS0042104,83
RTS0042105,93
RTS0042106,149
RTS0042107,107
RTS0042108,99
RTS0042109,93
RTS0042110,109
RTS0042111,95
RTS0042112,135
RTS0042113,154
RTS0042114,121
RTS0042115,112
RTS0042116,91
RTS0042117,137
RTS0042118,54
RTS0042119,107
RTS0042120,119
RTS0042121,117
RTS0042122,83
RTS0042123,125
RTS0042124,94
RTS0042125,100
RTS0042126,107
RTS0042127,123
RTS0042128,140
RTS0042129,121
RTS0042130,120
RTS0042131,123
RTS0042132,148
RTS0042133,137
RTS0042134,116
RTS0042135,121
RTS0042136,89
RTS0042137,130
RTS0042138,82
RTS0042139,96
RTS0042140,106
RTS0042141,113
RTS0042142,111
RTS0042143,125
RTS0042144,128
RTS0042145,110
RTS0042146,146
RTS0042147,119
RTS0042148,136
RTS0042149,122
RTS0042150,95
RTS0042151,85
RTS0042152,122
RTS0042153,110
RTS0042154,105
RTS0042155,128
RTS0042156,90
RTS0042157,46
RTS0042158,88
RTS0042159,68
RTS0042160,79
RTS0042161,86
RTS0042162,105
RTS0042163,102
RTS0042164,121
RTS0042165,112
RTS0042166,140
RTS0042167,102
RTS0042168,119
RTS0042169,117
RTS0042170,115
RTS0042171,131
RTS0042172,85
RTS0042173,130
RTS0042174,73
RTS0042175,83
RTS0042176,95
RTS0042177,118
RTS0042178,140
RTS0042179,116
RTS0042180,100
RTS0042181,109
RTS0042182,89
RTS0042183,103
RTS0042184,130
RTS0042185,117
RTS0042186,115
RTS0042187,102
RTS0042188,77
RTS0042189,73
RTS0042190,86
RTS0042191,229
RTS0042192,201
RTS0042193,180
RTS0042194,204
RTS0042195,140
RTS0042196,94
RTS0042197,102
RTS0042198,53
RTS0042199,144
RTS0042200,75
RTS0042201,110
RTS0042202,76
RTS0042203,91
RTS0042204,70
RTS0042205,73
RTS0042206,103
RTS0042207,113
RTS0042208,120
RTS0042209,108
RTS0042210,84
RTS0042211,89
RTS0042212,107
RTS0042213,89
RTS0042214,97
RTS0042215,99
RTS0042216,117
RTS0042217,130
RTS0042218,93
RTS0042219,111
RTS0042220,105
RTS0042221,99
RTS0042222,86
RTS0042223,71
RTS0042224,85
RTS0042225,99
RTS0042226,147
RTS0042227,122
RTS0042228,136
RTS0042229,89
RTS0042230,152
RTS0042231,141
RTS0042232,181
RTS0042233,195
RTS0042234,162
RTS0042235,189
RTS0042236,220
RTS0042237,239
RTS0042238,275
RTS0042239,161
RTS0042240,282
RTS0042241,100
RTS0042242,74
RTS0042243,110
RTS0042244,88
RTS0042245,90
RTS0042246,221
RTS0042247,215
RTS0042248,502
RTS0042249,300
RTS0042250,240
RTS0042251,110
RTS0042252,107
RTS0042253,102
RTS0042254,97
RTS0042255,86
RTS0042256,167
RTS0042257,94
RTS0042258,88
RTS0042259,105
RTS0042260,91
RTS0042261,183
RTS0042262,179
RTS0042263,181
RTS0042264,216
RTS0042265,188
RTS0042266,91
RTS0042267,100
RTS0042268,86
RTS0042269,80
RTS0042270,98
RTS0042271,113
RTS0042272,111
RTS0042273,116
RTS0042274,90
RTS0042275,109
RTS0042276,136
RTS0042277,102
RTS0042278,87
RTS0042279,119
RTS0042280,119
RTS0042281,40
RTS0042282,79
RTS0042283,76
RTS0042284,90
RTS0042285,76
RTS0042286,165
RTS0042287,287
RTS0042288,299
RTS0042289,297
RTS0042290,277
RTS0042291,313
RTS0042292,344
RTS0042293,254
RTS0042294,254
RTS0042295,279
RTS0042296,102
RTS0042297,109
RTS0042298,88
RTS0042299,99
RTS0042300,100
RTS0042301,97
RTS0042302,101
RTS0042303,116
RTS0042304,111
RTS0042305,92
RTS0042306,253
RTS0042307,308
RTS0042308,300
RTS0042309,398
RTS0042310,385
RTS0042311,100
RTS0042312,139
RTS0042313,121
RTS0042314,126
RTS0042315,128
RTS0042316,123
RTS0042317,94
RTS0042318,126
RTS0042319,108
RTS0042320,89
RTS0042321,187
RTS0042322,139
RTS0042323,114
RTS0042324,151
RTS0042325,140
RTS0042326,115
RTS0042327,132
RTS0042328,118
RTS0042329,111
RTS0042330,172
RTS0042331,114
RTS0042332,162
RTS0042333,159
RTS0042334,146
RTS0042335,105
RTS0042336,165
RTS0042337,156
RTS0042338,134
RTS0042339,136
RTS0042340,121
RTS0042341,205
RTS0042342,127
RTS0042343,205
RTS0042344,191
RTS0042345,116
RTS0042346,118
RTS0042347,101
RTS0042348,96
RTS0042349,113
RTS0042350,93
RTS0042351,101
RTS0042352,119
RTS0042353,101
RTS0042354,121
RTS0042355,75
RTS0042356,129
RTS0042357,134
RTS0042358,109
RTS0042359,104
RTS0042360,115
RTS0042361,109
RTS0042362,125
RTS0042363,185
RTS0042364,126
RTS0042365,172
RTS0042366,89
RTS0042367,108
RTS0042368,96
RTS0042369,79
RTS0042370,132
RTS0042371,97
RTS0042372,98
RTS0042373,116
RTS0042374,63
RTS0042375,102
RTS0042376,109
RTS0042377,69
RTS0042378,85
RTS0042379,87
RTS0042380,69
RTS0042381,92
RTS0042382,104
RTS0042383,95
RTS0042384,122
RTS0042385,115
RTS0042386,88
RTS0042387,82
RTS0042388,161
RTS0042389,123
RTS0042390,107
RTS0042391,99
RTS0042392,81
RTS0042393,88
RTS0042394,91
RTS0042395,96
RTS0042396,82
RTS0042397,71
RTS0042398,70
RTS0042399,121
RTS0042400,108
RTS0042401,83
RTS0042402,83
RTS0042403,101
RTS0042404,76
RTS0042405,98
RTS0042406,108
RTS0042407,97
RTS0042408,99
RTS0042409,90
RTS0042410,94
RTS0042411,214
RTS0042412,173
RTS0042413,239
RTS0042414,297
RTS0042415,238
RTS0042416,248
RTS0042417,348
RTS0042418,278
RTS0042419,270
RTS0042420,270
RTS0042421,120
RTS0042422,80
RTS0042423,87
RTS0042424,124
RTS0042425,117
RTS0042426,105
RTS0042427,80
RTS0042428,99
RTS0042429,77
RTS0042430,105
RTS0042431,82
RTS0042432,119
RTS0042433,93
RTS0042434,127
RTS0042435,101
RTS0042436,229
RTS0042437,194
RTS0042438,191
RTS0042439,264
RTS0042440,184
RTS0042441,149
RTS0042442,139
RTS0042443,124
RTS0042444,142
RTS0042445,139
RTS0042446,135
RTS0042447,128
RTS0042448,158
RTS0042449,99
RTS0042450,118
RTS0042451,76
RTS0042452,84
RTS0042453,117
RTS0042454,106
RTS0042455,90
RTS0042456,83
RTS0042457,113
RTS0042458,103
RTS0042460,129
RTS0042461,299
RTS0042462,259
RTS0042463,199
RTS0042464,285
RTS0042465,269
RTS0042466,110
RTS0042467,125
RTS0042468,94
RTS0042469,165
RTS0042470,106
RTS0042471,258
RTS0042472,250
RTS0042473,396
RTS0042474,292
RTS0042475,332
RTS0042476,145
RTS0042477,122
RTS0042478,115
RTS0042479,116
RTS0042480,99
RTS0042481,71
RTS0042482,95
RTS0042483,162
RTS0042484,153
RTS0042485,102
RTS0042486,91
RTS0042487,128
RTS0042488,90
RTS0042489,111
RTS0042490,115
RTS0042491,112
RTS0042492,89
RTS0042493,130
RTS0042494,89
RTS0042495,102
RTS0042496,93
RTS0042497,110
RTS0042498,85
RTS0042499,101
RTS0042500,112
RTS0042501,85
RTS0042502,95
RTS0042503,101
RTS0042504,103
RTS0042505,129
RTS0042506,86
RTS0042507,103
RTS0042508,78
RTS0042509,105
RTS0042510,89
RTS0042515,140
RTS0042522,95
RTS0042526,71
RTS0042527,96
RTS0042528,85
RTS0042529,65
RTS0042530,88
RTS0042531,65
RTS0042532,67
RTS0042533,61
RTS0042534,72
RTS0042535,78
RTS0042536,71
RTS0042537,76
RTS0042538,69
RTS0042539,95
RTS0042540,89
RTS0042541,69
RTS0042542,101
RTS0042543,91
RTS0042544,84
RTS0042545,53
RTS0042546,89
RTS0042547,105
RTS0042548,92
RTS0042549,85
RTS0042550,65
RTS0042551,91
RTS0042552,92
RTS0042553,76
RTS0042554,119
RTS0042555,60
RTS0042556,94
RTS0042557,157
RTS0042558,105
RTS0042559,160
RTS0042560,130
RTS0042561,106
RTS0042562,118
RTS0042563,129
RTS0042564,105
RTS0042565,138
RTS0042566,190
RTS0042567,157
RTS0042568,183
RTS0042569,230
RTS0042570,147
RTS0042571,235
RTS0042572,181
RTS0042573,222
RTS0042574,253
RTS0042575,184
RTS0042576,130
RTS0042577,128
RTS0042578,138
RTS0042579,149
RTS0042580,107
RTS0042581,168
RTS0042582,112
RTS0042583,288
RTS0042584,83
RTS0042585,130
RTS0042586,74
RTS0042587,89
RTS0042588,108
RTS0042589,80
RTS0042590,55
RTS0042591,96
RTS0042592,98
RTS0042593,84
RTS0042594,80
RTS0042595,66
RTS0042596,120
RTS0042597,133
RTS0042598,171
RTS0042599,99
RTS0042600,121
RTS0042601,62
RTS0042602,115
RTS0042603,105
RTS0042604,98
RTS0042605,108
RTS0042606,130
RTS0042607,126
RTS0042608,93
RTS0042609,87
RTS0042610,105
RTS0042611,125
RTS0042612,139
RTS0042613,108
RTS0042614,115
RTS0042615,137
RTS0042616,108
RTS0042617,87
RTS0042618,134
RTS0042619,90
RTS0042620,106
RTS0042621,73
RTS0042622,89
RTS0042623,90
RTS0042624,87
RTS0042625,91
RTS0042626,89
RTS0042627,101
RTS0042628,58
RTS0042629,110
RTS0042630,102
RTS0042631,69
RTS0042633,78
RTS0042634,81
RTS0042635,78
RTS0042636,189
RTS0042637,161
RTS0042638,173
RTS0042639,140
RTS0042640,171
RTS0042641,73
RTS0042642,73
RTS0042643,45
RTS0042644,76
RTS0042645,74
RTS0042646,103
RTS0042647,60
RTS0042648,123
RTS0042649,118
RTS0042650,102
RTS0042651,81
RTS0042652,79
RTS0042653,64
RTS0042654,116
RTS0042655,97
RTS0042656,219
RTS0042657,167
RTS0042658,161
RTS0042659,173
RTS0042660,157
RTS0042661,70
RTS0042662,81
RTS0042663,95
RTS0042664,60
RTS0042665,72
RTS0042666,105
RTS0042667,106
RTS0042668,102
RTS0042669,107
RTS0042670,102
RTS0042671,264
RTS0042672,236
RTS0042673,294
RTS0042674,210
RTS0042675,343
RTS0042676,73
RTS0042677,1
RTS0042678,102
RTS0042679,123
RTS0042680,99
RTS0042681,230
RTS0042682,210
RTS0042683,207
RTS0042684,132
RTS0042685,236
RTS0042686,219
RTS0042687,161
RTS0042688,96
RTS0042689,73
RTS0042690,127
RTS0042691,103
RTS0042692,95
RTS0042693,90
RTS0042694,18
RTS0042695,96
RTS0042696,101
RTS0042697,81
RTS0042698,71
RTS0042699,71
RTS0042700,86
RTS0042701,93
RTS0042702,91
RTS0042703,99
RTS0042704,114
RTS0042705,105
RTS0042706,120
RTS0042707,108
RTS0042708,178
RTS0042709,121
RTS0042710,209
RTS0042711,87
RTS0042712,94
RTS0042713,77
RTS0042714,92
RTS0042715,66
RTS0042716,89
RTS0042717,80
RTS0042718,74
RTS0042719,67
RTS0042720,104
RTS0042721,107
RTS0042722,99
RTS0042723,126
RTS0042724,113
RTS0042725,94
RTS0042726,115
RTS0042727,78
RTS0042728,84
RTS0042729,61
RTS0042730,105
RTS0042731,80
RTS0042732,86
RTS0042733,94
RTS0042734,81
RTS0042735,99
RTS0042736,93
RTS0042737,130
RTS0042738,98
RTS0042739,102
RTS0042740,94
RTS0042741,85
RTS0042742,92
RTS0042743,72
RTS0042744,80
RTS0042745,71
RTS0042746,95
RTS0042747,86
RTS0042748,76
RTS0042749,72
RTS0042750,71
RTS0042751,93
RTS0042752,106
RTS0042753,119
RTS0042754,83
RTS0042755,77
RTS0042756,77
RTS0042757,149
RTS0042758,74
RTS0042759,73
RTS0042760,98
RTS0042761,82
RTS0042762,68
RTS0042763,71
RTS0042764,119
RTS0042765,99
RTS0042766,121
RTS0042767,119
RTS0042768,126
RTS0042769,171
RTS0042770,126
RTS0042771,576
RTS0042772,608
RTS0042773,549
RTS0042774,608
RTS0042775,490
RTS0042776,128
RTS0042777,172
RTS0042778,157
RTS0042779,102
RTS0042780,136
RTS0042781,166
RTS0042782,145
RTS0042783,177
RTS0042784,185
RTS0042785,176
RTS0042786,200
RTS0042787,139
RTS0042788,186
RTS0042789,168
RTS0042790,152
RTS0042791,179
RTS0042792,116
RTS0042793,193
RTS0042794,166
RTS0042795,201
RTS0042796,93
RTS0042797,128
RTS0042798,80
RTS0042799,99
RTS0042800,100
RTS0042801,143
RTS0042802,141
RTS0042803,113
RTS0042804,80
RTS0042805,111
RTS0042806,79
RTS0042807,126
RTS0042808,148
RTS0042809,125
RTS0042810,107
RTS0042811,157
RTS0042812,164
RTS0042813,133
RTS0042814,179
RTS0042815,132
RTS0042816,124
RTS0042817,162
RTS0042818,129
RTS0042819,151
RTS0042820,101
RTS0042821,139
RTS0042822,102
RTS0042823,114
RTS0042824,97
RTS0042825,104
RTS0042826,161
RTS0042827,152
RTS0042828,164
RTS0042829,196
RTS0042830,228
RTS0042831,175
RTS0042832,111
RTS0042833,125
RTS0042834,121
RTS0042835,140
RTS0042836,138
RTS0042837,115
RTS0042838,96
RTS0042839,84
RTS0042840,123
RTS0042841,164
RTS0042842,194
RTS0042843,193
RTS0042844,198
RTS0042845,201
RTS0042846,89
RTS0042847,203
RTS0042848,265
RTS0042849,120
RTS0042850,115
RTS0042851,133
RTS0042852,114
RTS0042853,142
RTS0042854,142
RTS0042855,112
RTS0042856,105
RTS0042857,83
RTS0042858,133
RTS0042859,162
RTS0042860,144
RTS0042861,134
RTS0042862,125
RTS0042863,213
RTS0042864,142
RTS0042865,164
RTS0042866,129
RTS0042867,150
RTS0042868,95
RTS0042869,192
RTS0042870,112
RTS0042871,136
RTS0042872,90
RTS0042873,83
RTS0042874,96
RTS0042875,122
RTS0042876,190
RTS0042877,136
RTS0042878,152
RTS0042879,137
RTS0042880,199
RTS0042881,115
RTS0042882,98
RTS0042883,105
RTS0042884,156
RTS0042885,174
RTS0042886,133
RTS0042887,143
RTS0042888,107
RTS0042889,84
RTS0042890,113
RTS0042891,90
RTS0042892,132
RTS0042893,164
RTS0042894,103
RTS0042895,116
RTS0042896,216
RTS0042897,123
RTS0042898,127
RTS0042899,211
RTS0042900,221
RTS0042901,112
RTS0042902,110
RTS0042903,93
RTS0042904,107
RTS0042905,102
RTS0042906,101
RTS0042907,74
RTS0042908,102
RTS0042909,127
RTS0042910,89
RTS0042911,108
RTS0042912,109
RTS0042913,130
RTS0042914,87
RTS0042915,98
RTS0042916,86
RTS0042917,136
RTS0042918,90
RTS0042919,138
RTS0042920,126
RTS0042921,169
RTS0042922,161
RTS0042923,180
RTS0042924,128
RTS0042925,193
RTS0042926,90
RTS0042927,88
RTS0042928,99
RTS0042929,140
RTS0042930,69
RTS0042931,108
RTS0042932,108
RTS0042933,111
RTS0042934,121
RTS0042935,116
RTS0042936,122
RTS0042937,118
RTS0042938,165
RTS0042939,142
RTS0042940,136
RTS0042941,303
RTS0042942,300
RTS0042943,334
RTS0042944,316
RTS0042945,221
RTS0042946,153
RTS0042947,156
RTS0042948,83
RTS0042949,90
RTS0042950,80
RTS0042951,95
RTS0042952,118
RTS0042953,98
RTS0042954,77
RTS0042955,129
RTS0042956,178
RTS0042957,208
RTS0042958,203
RTS0042959,147
RTS0042960,184
RTS0042961,167
RTS0042962,148
RTS0042963,165
RTS0042964,188
RTS0042965,208
RTS0042966,100
RTS0042967,148
RTS0042968,132
RTS0042969,145
RTS0042970,126
RTS0042971,323
RTS0042972,154
RTS0042973,250
RTS0042974,182
RTS0042975,207
RTS0042976,254
RTS0042977,300
RTS0042978,278
RTS0042979,223
RTS0042980,190
RTS0042981,169
RTS0042982,108
RTS0042983,152
RTS0042984,124
RTS0042985,149
RTS0042986,96
RTS0042987,81
RTS0042988,110
RTS0042989,108
RTS0042990,71
RTS0042991,115
RTS0042992,121
RTS0042993,109
RTS0042994,123
RTS0042995,140
RTS0042996,110
RTS0042997,100
RTS0042998,92
RTS0042999,83
RTS0043000,111
RTS0043001,106
RTS0043002,113
RTS0043003,86
RTS0043004,103
RTS0043005,124
RTS0043006,120
RTS0043007,160
RTS0043008,148
RTS0043009,77
RTS0043010,152
RTS0043011,127
RTS0043012,112
RTS0043013,112
RTS0043014,132
RTS0043015,114
RTS0043016,107
RTS0043017,122
RTS0043018,80
RTS0043019,99
RTS0043020,82
RTS0043021,140
RTS0043022,128
RTS0043023,190
RTS0043024,195
RTS0043025,186
RTS0043026,137
RTS0043027,201
RTS0043028,208
RTS0043029,184
RTS0043030,201
RTS0043031,96
RTS0043032,114
RTS0043033,138
RTS0043034,119
RTS0043035,101
RTS0043036,136
RTS0043037,97
RTS0043038,132
RTS0043039,129
RTS0043040,88
RTS0043041,95
RTS0043042,73
RTS0043043,98
RTS0043044,79
RTS0043045,111
RTS0043046,81
RTS0043047,92
RTS0043048,110
RTS0043049,100
RTS0043050,60
RTS0043051,183
RTS0043052,116
RTS0043053,116
RTS0043054,86
RTS0043055,115
RTS0043056,112
RTS0043057,106
RTS0043058,104
RTS0043059,140
RTS0043060,126
RTS0043061,135
RTS0043062,95
RTS0043063,94
RTS0043064,103
RTS0043065,83
RTS0043066,108
RTS0043067,96
RTS0043068,107
RTS0043069,99
RTS0043070,124
RTS0043071,97
RTS0043072,75
RTS0043073,129
RTS0043074,121
RTS0043075,98
RTS0043076,74
RTS0043077,104
RTS0043078,64
RTS0043079,100
RTS0043080,72
RTS0043081,231
RTS0043082,202
RTS0043083,172
RTS0043084,162
RTS0043085,185
RTS0043086,83
RTS0043087,126
RTS0043088,89
RTS0043089,82
RTS0043090,106
RTS0043091,94
RTS0043092,73
RTS0043093,108
RTS0043094,144
RTS0043095,139
RTS0043096,97
RTS0043097,81
RTS0043098,132
RTS0043099,130
RTS0043100,89
RTS0043101,135
RTS0043102,104
RTS0043103,147
RTS0043104,136
RTS0043105,109
RTS0043106,206
RTS0043107,144
RTS0043108,84
RTS0043109,140
RTS0043110,134
RTS0043111,122
RTS0043112,116
RTS0043113,126
RTS0043114,113
RTS0043115,90
RTS0043116,188
RTS0043117,120
RTS0043118,91
RTS0043119,126
RTS0043120,147
RTS0043121,91
RTS0043122,88
RTS0043123,110
RTS0043124,81
RTS0043125,101
RTS0043126,146
RTS0043127,114
RTS0043128,132
RTS0043129,104
RTS0043130,170
RTS0043131,120
RTS0043132,106
RTS0043133,96
RTS0043134,99
RTS0043135,164
RTS0043136,155
RTS0043137,122
RTS0043138,178
RTS0043139,143
RTS0043140,123
RTS0043141,94
RTS0043142,108
RTS0043143,115
RTS0043144,124
RTS0043145,96
RTS0043146,95
RTS0043147,158
RTS0043148,153
RTS0043149,133
RTS0043150,60
RTS0043151,108
RTS0043152,152
RTS0043153,175
RTS0043154,141
RTS0043155,148
RTS0043156,106
RTS0043157,109
RTS0043159,100
RTS0043160,162
RTS0043161,134
RTS0043162,140
RTS0043163,108
RTS0043164,112
RTS0043165,119
RTS0043166,1
RTS0043167,140
RTS0043168,152
RTS0043169,125
RTS0043170,147
RTS0043171,128
RTS0043172,176
RTS0043173,143
RTS0043174,136
RTS0043175,120
RTS0043176,110
RTS0043177,139
RTS0043178,246
RTS0043179,135
RTS0043180,115
RTS0043181,137
RTS0043182,137
RTS0043183,144
RTS0043184,91
RTS0043185,126
RTS0043186,198
RTS0043187,118
RTS0043188,153
RTS0043189,148
RTS0043190,182
RTS0043191,110
RTS0043192,122
RTS0043193,70
RTS0043194,108
RTS0043195,97
RTS0043196,135
RTS0043197,104
RTS0043198,119
RTS0043199,118
RTS0043200,106
RTS0043201,123
RTS0043202,195
RTS0043203,127
RTS0043204,212
RTS0043205,234
RTS0043206,158
RTS0043207,128
RTS0043208,184
RTS0043209,116
RTS0043210,111
RTS0043211,188
RTS0043212,218
RTS0043213,132
RTS0043214,187
RTS0043215,159
RTS0043216,197
RTS0043217,152
RTS0043218,130
RTS0043219,122
RTS0043220,192
RTS0043221,122
RTS0043222,114
RTS0043223,124
RTS0043224,118
RTS0043225,81
RTS0043226,114
RTS0043227,126
RTS0043228,123
RTS0043229,128
RTS0043230,150
RTS0043231,87
RTS0043232,120
RTS0043233,134
RTS0043234,94
RTS0043235,148
RTS0043236,94
RTS0043237,100
RTS0043238,104
RTS0043239,111
RTS0043240,126
RTS0043241,147
RTS0043242,149
RTS0043243,155
RTS0043244,128
RTS0043245,112
RTS0043246,109
RTS0043247,130
RTS0043248,108
RTS0043249,119
RTS0043250,144
RTS0043251,127
RTS0043252,138
RTS0043253,115
RTS0043254,146
RTS0043255,109
RTS0043256,163
RTS0043257,127
RTS0043258,135
RTS0043259,146
RTS0043260,167
RTS0043261,142
RTS0043262,149
RTS0043263,107
RTS0043264,126
RTS0043265,143
RTS0043266,156
RTS0043267,182
RTS0043268,118
RTS0043269,164
RTS0043270,240
RTS0043271,140
RTS0043272,162
RTS0043273,145
RTS0043274,165
RTS0043275,159
RTS0043276,76
RTS0043277,83
RTS0043278,115
RTS0043279,101
RTS0043280,84
RTS0043281,143
RTS0043282,171
RTS0043283,162
RTS0043284,232
RTS0043285,164
RTS0043286,252
RTS0043287,334
RTS0043288,329
RTS0043289,343
RTS0043290,172
RTS0043291,204
RTS0043292,131
RTS0043293,121
RTS0043294,162
RTS0043295,161
RTS0043296,109
RTS0043297,66
RTS0043299,96
RTS0043300,133
RTS0043301,97
RTS0043302,103
RTS0043303,117
RTS0043304,98
RTS0043305,104
RTS0043306,110
RTS0043307,122
RTS0043308,108
RTS0043309,116
RTS0043310,127
RTS0043311,404
RTS0043312,385
RTS0043313,480
RTS0043314,354
RTS0043315,201
RTS0043316,72
RTS0043317,70
RTS0043318,106
RTS0043319,115
RTS0043320,140
RTS0043321,99
RTS0043322,108
RTS0043323,127
RTS0043324,124
RTS0043325,83
RTS0043326,123
RTS0043327,100
RTS0043328,127
RTS0043329,139
RTS0043330,144
RTS0043331,86
RTS0043332,124
RTS0043333,103
RTS0043334,87
RTS0043335,90
RTS0043336,145
RTS0043337,143
RTS0043338,117
RTS0043339,101
RTS0043340,98
RTS0043341,94
RTS0043342,99
RTS0043343,85
RTS0043344,142
RTS0043345,83
RTS0043346,99
RTS0043347,134
RTS0043348,131
RTS0043349,133
RTS0043350,131
RTS0043351,147
RTS0043352,196
RTS0043353,170
RTS0043354,163
RTS0043355,225
RTS0043356,182
RTS0043357,150
RTS0043358,172
RTS0043359,175
RTS0043360,162
RTS0043361,133
RTS0043362,131
RTS0043363,122
RTS0043364,101
RTS0043365,118
RTS0043366,83
RTS0043367,75
RTS0043368,90
RTS0043369,83
RTS0043370,90
RTS0043371,275
RTS0043372,192
RTS0043373,217
RTS0043374,218
RTS0043375,213
RTS0043376,113
RTS0043377,140
RTS0043378,104
RTS0043379,126
RTS0043380,130
RTS0043381,95
RTS0043382,99
RTS0043383,121
RTS0043384,96
RTS0043385,86
RTS0043386,115
RTS0043387,161
RTS0043388,104
RTS0043389,144
RTS0043390,115
RTS0043391,143
RTS0043392,126
RTS0043393,106
RTS0043394,138
RTS0043395,108
RTS0043396,138
RTS0043397,139
RTS0043398,165
RTS0043399,148
RTS0043400,73
RTS0043401,95
RTS0043402,102
RTS0043403,140
RTS0043404,118
RTS0043405,87
RTS0043406,96
RTS0043407,125
RTS0043408,100
RTS0043409,102
RTS0043410,132
RTS0043411,108
RTS0043412,105
RTS0043413,75
RTS0043414,123
RTS0043415,117
RTS0043416,121
RTS0043417,68
RTS0043418,99
RTS0043419,127
RTS0043420,85
RTS0043421,146
RTS0043422,124
RTS0043423,121
RTS0043424,111
RTS0043425,124
RTS0043426,144
RTS0043427,146
RTS0043428,165
RTS0043429,137
RTS0043430,132
RTS0043431,147
RTS0043432,80
RTS0043433,100
RTS0043434,140
RTS0043435,140
RTS0043436,170
RTS0043437,156
RTS0043438,148
RTS0043439,111
RTS0043440,218
RTS0043441,186
RTS0043442,156
RTS0043443,141
RTS0043444,133
RTS0043445,122
RTS0043446,130
RTS0043447,115
RTS0043448,115
RTS0043449,121
RTS0043450,110
RTS0043451,91
RTS0043452,130
RTS0043453,98
RTS0043454,134
RTS0043455,121
RTS0043456,92
RTS0043457,119
RTS0043458,101
RTS0043459,79
RTS0043460,119
RTS0043461,112
RTS0043462,98
RTS0043463,98
RTS0043464,125
RTS0043465,178
RTS0043466,178
RTS0043467,190
RTS0043468,155
RTS0043469,107
RTS0043470,139
RTS0043471,85
RTS0043472,109
RTS0043473,77
RTS0043474,102
RTS0043475,94
RTS0043476,108
RTS0043477,140
RTS0043478,83
RTS0043479,107
RTS0043480,82
RTS0043481,173
RTS0043482,173
RTS0043483,205
RTS0043484,107
RTS0043485,199
RTS0043486,227
RTS0043487,180
RTS0043488,179
RTS0043489,187
RTS0043490,150
RTS0043491,173
RTS0043492,130
RTS0043493,133
RTS0043494,172
RTS0043495,183
RTS0043496,100
RTS0043497,91
RTS0043498,88
RTS0043499,101
RTS0043500,107
RTS0043501,103
RTS0043502,118
RTS0043503,44
RTS0043504,108
RTS0043505,119
RTS0043506,191
RTS0043507,190
RTS0043508,202
RTS0043509,254
RTS0043510,194
RTS0043511,108
RTS0043512,114
RTS0043513,109
RTS0043514,145
RTS0043515,86
RTS0043516,100
RTS0043517,103
RTS0043518,151
RTS0043519,156
RTS0043520,165
RTS0043521,91
RTS0043522,90
RTS0043523,118
RTS0043524,97
RTS0043525,118
RTS0043526,120
RTS0043527,106
RTS0043528,104
RTS0043529,88
RTS0043530,70
RTS0043531,97
RTS0043532,102
RTS0043533,118
RTS0043534,116
RTS0043535,121
RTS0043536,91
RTS0043537,110
RTS0043538,110
RTS0043539,145
RTS0043540,109
RTS0043541,122
RTS0043542,116
RTS0043543,96
RTS0043544,137
RTS0043545,99
RTS0043546,126
RTS0043547,101
RTS0043548,126
RTS0043549,122
RTS0043550,127
RTS0043551,111
RTS0043552,78
RTS0043553,99
RTS0043554,90
RTS0043555,74
RTS0043556,110
RTS0043557,107
RTS0043558,107
RTS0043559,106
RTS0043560,108
RTS0043561,108
RTS0043562,87
RTS0043563,120
RTS0043564,89
RTS0043565,105
RTS0043566,126
RTS0043567,99
RTS0043568,102
RTS0043569,88
RTS0043570,116
RTS0043571,104
RTS0043572,130
RTS0043573,116
RTS0043574,116
RTS0043575,120
RTS0043576,144
RTS0043577,139
RTS0043578,95
RTS0043579,123
RTS0043580,124
RTS0043581,140
RTS0043582,168
RTS0043583,115
RTS0043584,144
RTS0043585,124
RTS0043586,98
RTS0043587,139
RTS0043588,102
RTS0043589,90
RTS0043590,113
RTS0043591,72
RTS0043592,109
RTS0043593,122
RTS0043594,102
RTS0043595,89
RTS0043596,117
RTS0043597,132
RTS0043598,88
RTS0043599,141
RTS0043600,107
RTS0043601,112
RTS0043602,103
RTS0043603,120
RTS0043604,142
RTS0043605,77
RTS0043606,126
RTS0043607,112
RTS0043608,119
RTS0043609,123
RTS0043610,121
RTS0043611,252
RTS0043612,215
RTS0043613,220
RTS0043614,200
RTS0043615,253
RTS0043616,158
RTS0043617,111
RTS0043618,176
RTS0043619,125
RTS0043620,105
RTS0043621,114
RTS0043622,140
RTS0043623,128
RTS0043624,174
RTS0043625,112
RTS0043626,78
RTS0043627,103
RTS0043628,129
RTS0043629,116
RTS0043630,94
RTS0043631,128
RTS0043632,129
RTS0043633,131
RTS0043634,134
RTS0043635,108
RTS0043636,101
RTS0043637,122
RTS0043638,86
RTS0043639,97
RTS0043640,90
RTS0043641,341
RTS0043642,212
RTS0043643,285
RTS0043644,268
RTS0043645,305
RTS0043646,105
RTS0043647,86
RTS0043648,94
RTS0043649,120
RTS0043650,99
RTS0043651,71
RTS0043652,93
RTS0043653,67
RTS0043654,92
RTS0043655,80
RTS0043656,56
RTS0043657,125
RTS0043658,131
RTS0043659,90
RTS0043660,103
RTS0043661,127
RTS0043663,105
RTS0043664,71
RTS0043665,118
RTS0043666,92
RTS0043667,75
RTS0043668,86
RTS0043669,84
RTS0043670,81
RTS0043671,123
RTS0043672,134
RTS0043673,120
RTS0043674,106
RTS0043675,127
RTS0043676,89
RTS0043677,110
RTS0043678,91
RTS0043679,102
RTS0043680,85
RTS0043681,107
RTS0043682,98
RTS0043683,103
RTS0043684,100
RTS0043685,120
RTS0043686,142
RTS0043687,129
RTS0043688,110
RTS0043689,119
RTS0043690,126
RTS0043691,114
RTS0043692,88
RTS0043693,121
RTS0043694,95
RTS0043695,127
RTS0043696,84
RTS0043697,115
RTS0043698,137
RTS0043699,113
RTS0043700,89
RTS0043701,96
RTS0043702,106
RTS0043703,89
RTS0043704,116
RTS0043705,60
RTS0043706,113
RTS0043707,108
RTS0043708,77
RTS0043709,101
RTS0043710,93
RTS0043711,99
RTS0043712,94
RTS0043713,87
RTS0043714,63
RTS0043715,74
RTS0043716,124
RTS0043717,105
RTS0043718,101
RTS0043719,115
RTS0043720,101
RTS0043721,216
RTS0043722,176
RTS0043723,295
RTS0043724,184
RTS0043725,256
RTS0043726,99
RTS0043727,88
RTS0043728,108
RTS0043729,110
RTS0043730,107
RTS0043731,90
RTS0043732,110
RTS0043733,96
RTS0043734,131
RTS0043735,147
RTS0043736,99
RTS0043737,114
RTS0043738,100
RTS0043739,107
RTS0043740,102
RTS0043741,172
RTS0043742,154
RTS0043743,117
RTS0043744,190
RTS0043745,130
RTS0043746,57
RTS0043747,145
RTS0043748,142
RTS0043749,115
RTS0043750,115
RTS0043751,97
RTS0043752,111
RTS0043753,107
RTS0043754,92
RTS0043755,132
RTS0043756,95
RTS0043757,86
RTS0043758,135
RTS0043759,119
RTS0043760,77
RTS0043761,267
RTS0043762,90
RTS0043763,107
RTS0043764,131
RTS0043765,133
RTS0043766,97
RTS0043767,52
RTS0043768,56
RTS0043769,91
RTS0043770,40
RTS0043771,98
RTS0043772,107
RTS0043773,133
RTS0043774,108
RTS0043775,136
RTS0043776,109
RTS0043777,134
RTS0043778,116
RTS0043779,122
RTS0043780,114
RTS0043781,138
RTS0043782,105
RTS0043783,95
RTS0043784,112
RTS0043785,75
RTS0043786,318
RTS0043787,308
RTS0043788,473
RTS0043789,281
RTS0043790,281
RTS0043791,200
RTS0043792,350
RTS0043793,276
RTS0043794,192
RTS0043795,171
RTS0043796,117
RTS0043797,120
RTS0043798,75
RTS0043799,97
RTS0043800,88
RTS0043801,84
RTS0043802,97
RTS0043803,86
RTS0043804,107
RTS0043805,123
RTS0043806,95
RTS0043807,93
RTS0043808,141
RTS0043809,109
RTS0043810,113
RTS0043811,62
RTS0043812,123
RTS0043813,106
RTS0043814,85
RTS0043815,106
RTS0043816,121
RTS0043817,84
RTS0043818,164
RTS0043819,94
RTS0043820,141
RTS0043821,117
RTS0043822,107
RTS0043823,113
RTS0043824,118
RTS0043825,63
RTS0043826,116
RTS0043827,97
RTS0043828,123
RTS0043829,78
RTS0043830,120
RTS0043831,124
RTS0043832,93
RTS0043833,148
RTS0043834,94
RTS0043835,117
RTS0043836,157
RTS0043837,154
RTS0043838,74
RTS0043839,99
RTS0043840,130
RTS0043841,129
RTS0043842,140
RTS0043843,158
RTS0043844,213
RTS0043845,134
RTS0043846,149
RTS0043847,150
RTS0043848,177
RTS0043849,136
RTS0043850,155
RTS0043851,124
RTS0043852,123
RTS0043853,159
RTS0043854,119
RTS0043856,87
RTS0043857,92
RTS0043858,103
RTS0043859,104
RTS0043860,121
RTS0043861,173
RTS0043862,217
RTS0043863,125
RTS0043864,133
RTS0043865,105
RTS0043866,138
RTS0043867,155
RTS0043868,132
RTS0043869,152
RTS0043870,119
RTS0043871,118
RTS0043872,128
RTS0043873,103
RTS0043874,96
RTS0043875,105
RTS0043876,104
RTS0043877,95
RTS0043878,108
RTS0043879,121
RTS0043880,89
RTS0043881,101
RTS0043882,118
RTS0043883,107
RTS0043884,97
RTS0043885,88
RTS0043886,131
RTS0043887,143
RTS0043888,86
RTS0043889,84
RTS0043890,159
RTS0043891,168
RTS0043892,124
RTS0043893,175
RTS0043894,131
RTS0043895,106
RTS0043896,121
RTS0043897,152
RTS0043898,125
RTS0043899,139
RTS0043900,126
RTS0043901,136
RTS0043902,108
RTS0043903,129
RTS0043904,132
RTS0043905,114
RTS0043906,62
RTS0043907,118
RTS0043908,58
RTS0043909,91
RTS0043910,114
RTS0043911,131
RTS0043912,174
RTS0043913,113
RTS0043914,120
RTS0043915,90
RTS0043916,200
RTS0043917,180
RTS0043918,133
RTS0043919,160
RTS0043920,232
RTS0043921,118
RTS0043922,103
RTS0043923,136
RTS0043924,166
RTS0043925,128
RTS0043926,120
RTS0043927,105
RTS0043928,109
RTS0043929,91
RTS0043930,103
RTS0043931,160
RTS0043932,158
RTS0043933,140
RTS0043934,145
RTS0043935,153
RTS0043936,77
RTS0043937,93
RTS0043938,86
RTS0043939,61
RTS0043940,106
RTS0043941,74
RTS0043942,109
RTS0043943,125
RTS0043944,98
RTS0043945,112
RTS0043946,89
RTS0043947,117
RTS0043948,136
RTS0043949,91
RTS0043950,90
RTS0043951,116
RTS0043952,134
RTS0043953,93
RTS0043954,91
RTS0043955,81
RTS0043956,148
RTS0043957,138
RTS0043958,174
RTS0043959,143
RTS0043960,129
RTS0043961,131
RTS0043962,121
RTS0043963,137
RTS0043964,118
RTS0043965,114
RTS0043966,158
RTS0043967,115
RTS0043968,137
RTS0043969,125
RTS0043970,163
RTS0043971,77
RTS0043972,157
RTS0043973,164
RTS0043974,166
RTS0043975,92
RTS0043976,149
RTS0043977,165
RTS0043978,173
RTS0043979,194
RTS0043980,204
RTS0043981,227
RTS0043982,294
RTS0043983,260
RTS0043984,122
RTS0043985,286
RTS0043986,117
RTS0043987,183
RTS0043988,144
RTS0043989,97
RTS0043990,111
RTS0043991,103
RTS0043992,108
RTS0043993,75
RTS0043994,89
RTS0043996,121
RTS0043997,81
RTS0043998,101
RTS0043999,122
RTS0044000,87
RTS0044001,117
RTS0044002,110
RTS0044003,151
RTS0044004,175
RTS0044005,126
RTS0044006,113
RTS0044007,105
RTS0044008,111
RTS0044009,100
RTS0044010,130
RTS0044011,215
RTS0044012,325
RTS0044013,287
RTS0044014,319
RTS0044015,230
RTS0044016,123
RTS0044017,117
RTS0044018,88
RTS0044019,98
RTS0044020,140
RTS0044021,112
RTS0044022,117
RTS0044023,87
RTS0044024,104
RTS0044025,118
RTS0044026,114
RTS0044027,136
RTS0044028,130
RTS0044029,160
RTS0044030,138
RTS0044031,106
RTS0044032,96
RTS0044033,84
RTS0044034,90
RTS0044035,104
RTS0044036,180
RTS0044037,104
RTS0044038,157
RTS0044039,117
RTS0044040,167
RTS0044041,169
RTS0044042,231
RTS0044043,173
RTS0044044,210
RTS0044045,161
RTS0044046,136
RTS0044047,125
RTS0044048,121
RTS0044049,87
RTS0044050,139
RTS0044051,83
RTS0044052,73
RTS0044053,99
RTS0044054,122
RTS0044055,112
RTS0044056,146
RTS0044057,107
RTS0044058,95
RTS0044059,134
RTS0044060,126
RTS0044061,125
RTS0044062,103
RTS0044063,106
RTS0044064,153
RTS0044065,91
RTS0044067,166
RTS0044068,128
RTS0044069,153
RTS0044070,88
RTS0044071,98
RTS0044072,92
RTS0044073,76
RTS0044074,118
RTS0044075,107
RTS0044076,83
RTS0044077,121
RTS0044078,79
RTS0044079,86
RTS0044080,96
RTS0044081,64
RTS0044082,110
RTS0044083,126
RTS0044084,85
RTS0044085,88
RTS0044086,103
RTS0044087,108
RTS0044088,102
RTS0044089,109
RTS0044090,124
RTS0044091,127
RTS0044092,140
RTS0044093,100
RTS0044094,122
RTS0044095,90
RTS0044096,164
RTS0044097,248
RTS0044098,139
RTS0044099,275
RTS0044100,215
RTS0044101,118
RTS0044102,129
RTS0044103,129
RTS0044104,106
RTS0044105,153
RTS0044106,244
RTS0044107,175
RTS0044108,238
RTS0044109,236
RTS0044110,323
RTS0044111,233
RTS0044112,145
RTS0044113,252
RTS0044114,154
RTS0044115,276
RTS0044116,204
RTS0044117,122
RTS0044118,178
RTS0044119,207
RTS0044120,182
RTS0044121,106
RTS0044122,117
RTS0044123,102
RTS0044124,113
RTS0044125,151
RTS0044126,131
RTS0044127,155
RTS0044128,141
RTS0044129,150
RTS0044130,117
RTS0044131,191
RTS0044132,166
RTS0044133,163
RTS0044134,171
RTS0044135,158
RTS0044136,98
RTS0044137,117
RTS0044138,136
RTS0044139,146
RTS0044140,148
RTS0044141,149
RTS0044142,136
RTS0044143,168
RTS0044144,156
RTS0044145,69
RTS0044146,114
RTS0044147,88
RTS0044148,150
RTS0044149,118
RTS0044150,113
RTS0044151,142
RTS0044152,143
RTS0044153,153
RTS0044154,123
RTS0044155,170
RTS0044156,201
RTS0044157,165
RTS0044158,327
RTS0044159,193
RTS0044160,190
RTS0044161,143
RTS0044162,187
RTS0044163,210
RTS0044164,181
RTS0044165,113
RTS0044166,165
RTS0044167,143
RTS0044168,118
RTS0044169,148
RTS0044170,166
RTS0044171,117
RTS0044172,107
RTS0044173,120
RTS0044174,99
RTS0044175,140
RTS0044176,137
RTS0044177,179
RTS0044178,144
RTS0044180,86
RTS0044181,127
RTS0044182,131
RTS0044183,96
RTS0044184,140
RTS0044185,120
RTS0044186,154
RTS0044187,134
RTS0044188,99
RTS0044189,151
RTS0044190,110
RTS0044191,134
RTS0044192,127
RTS0044193,113
RTS0044194,147
RTS0044195,140
RTS0044196,189
RTS0044197,121
RTS0044198,241
RTS0044199,152
RTS0044200,121
RTS0044206,141
RTS0044207,135
RTS0044208,112
RTS0044209,61
RTS0044210,89
RTS0044211,195
RTS0044212,156
RTS0044213,159
RTS0044214,199
RTS0044215,190
RTS0044216,127
RTS0044217,132
RTS0044218,147
RTS0044219,113
RTS0044220,129
RTS0044221,69
RTS0044222,103
RTS0044223,134
RTS0044224,154
RTS0044225,85
RTS0044226,113
RTS0044227,162
RTS0044228,151
RTS0044229,114
RTS0044230,146
RTS0044231,73
RTS0044232,91
RTS0044233,97
RTS0044234,67
RTS0044235,91
RTS0044236,176
RTS0044237,228
RTS0044238,159
RTS0044239,156
RTS0044240,141
RTS0044241,120
RTS0044242,166
RTS0044243,167
RTS0044244,146
RTS0044245,81
RTS0044246,138
RTS0044247,117
RTS0044248,126
RTS0044249,110
RTS0044250,90
RTS0044251,164
RTS0044252,178
RTS0044253,143
RTS0044254,105
RTS0044255,133
RTS0044256,124
RTS0044257,132
RTS0044258,133
RTS0044259,125
RTS0044260,141
RTS0044261,216
RTS0044262,147
RTS0044263,148
RTS0044264,148
RTS0044265,137
RTS0044266,150
RTS0044267,98
RTS0044268,108
RTS0044269,107
RTS0044270,135
RTS0044271,177
RTS0044272,264
RTS0044273,183
RTS0044274,211
RTS0044275,170
RTS0044276,153
RTS0044277,104
RTS0044278,93
RTS0044279,94
RTS0044280,82
RTS0044281,159
RTS0044282,122
RTS0044283,153
RTS0044284,102
RTS0044285,107
RTS0044286,92
RTS0044287,110
RTS0044288,67
RTS0044289,108
RTS0044290,104
RTS0044291,100
RTS0044292,110
RTS0044293,70
RTS0044294,118
RTS0044295,99
RTS0044296,117
RTS0044297,156
RTS0044298,150
RTS0044299,181
RTS0044300,151
RTS0044301,240
RTS0044302,191
RTS0044303,208
RTS0044304,218
RTS0044305,135
RTS0044306,182
RTS0044307,175
RTS0044308,275
RTS0044309,274
RTS0044310,231
RTS0044311,124
RTS0044312,136
RTS0044313,92
RTS0044314,107
RTS0044315,120
RTS0044316,269
RTS0044317,356
RTS0044318,362
RTS0044319,230
RTS0044320,122
RTS0044321,112
RTS0044322,117
RTS0044323,136
RTS0044324,114
RTS0044325,123
RTS0044326,124
RTS0044327,117
RTS0044328,100
RTS0044329,153
RTS0044330,115
RTS0044331,67
RTS0044332,111
RTS0044333,120
RTS0044334,135
RTS0044335,154
RTS0044336,114
RTS0044337,129
RTS0044338,102
RTS0044339,130
RTS0044340,66
RTS0044341,127
RTS0044342,110
RTS0044343,93
RTS0044344,113
RTS0044345,117
RTS0044346,175
RTS0044347,167
RTS0044348,168
RTS0044349,220
RTS0044350,211
RTS0044351,136
RTS0044352,106
RTS0044353,186
RTS0044354,114
RTS0044355,151
RTS0044356,89
RTS0044357,125
RTS0044358,142
RTS0044359,218
RTS0044360,135
RTS0044361,189
RTS0044362,211
RTS0044363,125
RTS0044364,168
RTS0044365,126
RTS0044366,421
RTS0044367,300
RTS0044368,450
RTS0044369,428
RTS0044370,354
RTS0044371,105
RTS0044372,109
RTS0044373,150
RTS0044374,114
RTS0044375,95
RTS0044376,122
RTS0044377,115
RTS0044378,115
RTS0044379,144
RTS0044380,140
RTS0044381,132
RTS0044382,105
RTS0044383,139
RTS0044384,97
RTS0044385,115
RTS0044386,152
RTS0044387,189
RTS0044388,194
RTS0044389,119
RTS0044390,135
RTS0044391,155
RTS0044392,201
RTS0044393,172
RTS0044394,153
RTS0044395,146
RTS0044396,124
RTS0044397,110
RTS0044399,91
RTS0044400,110
RTS0044401,92
RTS0044402,181
RTS0044403,192
RTS0044404,197
RTS0044405,153
RTS0044406,116
RTS0044407,111
RTS0044408,145
RTS0044409,99
RTS0044410,127
RTS0044411,132
RTS0044412,116
RTS0044413,129
RTS0044414,91
RTS0044415,117
RTS0044416,186
RTS0044417,221
RTS0044418,148
RTS0044419,150
RTS0044420,197
RTS0044421,89
RTS0044422,122
RTS0044423,95
RTS0044424,123
RTS0044425,114
RTS0044426,116
RTS0044427,103
RTS0044428,86
RTS0044429,123
RTS0044430,121
RTS0044431,130
RTS0044432,126
RTS0044433,125
RTS0044434,119
RTS0044435,127
RTS0044436,145
RTS0044437,166
RTS0044438,182
RTS0044439,166
RTS0044440,223
RTS0044441,145
RTS0044442,160
RTS0044443,226
RTS0044444,132
RTS0044445,152
RTS0044446,135
RTS0044447,164
RTS0044448,115
RTS0044449,141
RTS0044450,124
RTS0044451,119
RTS0044452,150
RTS0044453,92
RTS0044454,137
RTS0044455,103
RTS0044456,116
RTS0044457,184
RTS0044458,98
RTS0044459,107
RTS0044460,129
RTS0044461,171
RTS0044462,145
RTS0044463,117
RTS0044464,164
RTS0044465,189
RTS0044466,141
RTS0044467,153
RTS0044468,138
RTS0044469,128
RTS0044470,138
RTS0044471,218
RTS0044472,182
RTS0044473,152
RTS0044474,180
RTS0044475,164
RTS0044476,152
RTS0044477,192
RTS0044478,125
RTS0044479,132
RTS0044480,151
RTS0044481,122
RTS0044482,148
RTS0044483,119
RTS0044484,146
RTS0044485,121
RTS0044486,167
RTS0044487,145
RTS0044488,140
RTS0044489,134
RTS0044490,75
RTS0044491,113
RTS0044492,97
RTS0044493,113
RTS0044494,103
RTS0044495,111
RTS0044496,139
RTS0044497,149
RTS0044498,127
RTS0044499,175
RTS0044500,203
RTS0044501,167
RTS0044502,159
RTS0044503,188
RTS0044504,194
RTS0044505,162
RTS0044506,132
RTS0044507,130
RTS0044508,121
RTS0044509,168
RTS0044510,130
RTS0044511,113
RTS0044512,115
RTS0044513,136
RTS0044514,95
RTS0044515,158
RTS0044516,144
RTS0044517,165
RTS0044518,160
RTS0044519,141
RTS0044520,145
RTS0044521,192
RTS0044522,169
RTS0044523,175
RTS0044524,103
RTS0044525,133
RTS0044526,108
RTS0044527,176
RTS0044528,130
RTS0044529,167
RTS0044530,123
RTS0044531,119
RTS0044532,101
RTS0044533,120
RTS0044534,86
RTS0044535,134
RTS0044536,105
RTS0044537,124
RTS0044538,134
RTS0044539,124
RTS0044540,95
RTS0044541,105
RTS0044542,121
RTS0044543,131
RTS0044544,119
RTS0044545,92
RTS0044546,169
RTS0044547,136
RTS0044548,135
RTS0044549,191
RTS0044550,189
RTS0044551,118
RTS0044552,132
RTS0044553,113
RTS0044554,87
RTS0044555,142
RTS0044556,98
RTS0044557,86
RTS0044558,82
RTS0044559,119
RTS0044560,111
RTS0044561,101
RTS0044562,127
RTS0044563,191
RTS0044564,186
RTS0044565,118
RTS0044566,117
RTS0044567,117
RTS0044568,142
RTS0044569,102
RTS0044570,95
RTS0044571,95
RTS0044572,87
RTS0044573,102
RTS0044574,148
RTS0044575,117
RTS0044576,104
RTS0044577,66
RTS0044578,161
RTS0044579,147
RTS0044580,109
RTS0044581,104
RTS0044582,84
RTS0044583,103
RTS0044584,119
RTS0044585,82
RTS0044586,123
RTS0044587,108
RTS0044588,91
RTS0044589,120
RTS0044590,104
RTS0044591,123
RTS0044592,100
RTS0044593,90
RTS0044594,108
RTS0044595,89
RTS0044596,127
RTS0044597,143
RTS0044598,147
RTS0044599,164
RTS0044600,103
RTS0044601,121
RTS0044602,111
RTS0044603,70
RTS0044604,158
RTS0044605,113
RTS0044606,104
RTS0044607,135
RTS0044608,92
RTS0044609,84
RTS0044610,100
RTS0044611,134
RTS0044612,64
RTS0044613,121
RTS0044614,129
RTS0044615,63
RTS0044616,81
RTS0044617,125
RTS0044618,83
RTS0044619,104
RTS0044620,132
RTS0044621,203
RTS0044622,184
RTS0044623,227
RTS0044624,173
RTS0044625,159
RTS0044626,125
RTS0044627,76
RTS0044628,90
RTS0044629,117
RTS0044630,89
RTS0044631,130
RTS0044632,179
RTS0044633,126
RTS0044634,169
RTS0044635,160
RTS0044636,88
RTS0044637,95
RTS0044638,127
RTS0044639,103
RTS0044640,105
RTS0044641,123
RTS0044642,93
RTS0044643,117
RTS0044644,201
RTS0044645,165
RTS0044646,99
RTS0044647,74
RTS0044648,97
RTS0044649,126
RTS0044650,97
RTS0044651,121
RTS0044652,136
RTS0044653,151
RTS0044654,171
RTS0044655,166
RTS0044656,125
RTS0044657,88
RTS0044658,122
RTS0044659,85
RTS0044660,118
RTS0044661,125
RTS0044662,123
RTS0044663,106
RTS0044664,129
RTS0044665,114
RTS0044666,94
RTS0044667,119
RTS0044668,106
RTS0044669,121
RTS0044670,91
RTS0044671,114
RTS0044672,89
RTS0044673,111
RTS0044674,150
RTS0044675,128
RTS0044676,126
RTS0044677,117
RTS0044678,99
RTS0044679,143
RTS0044680,133
RTS0044681,87
RTS0044682,120
RTS0044683,92
RTS0044684,112
RTS0044685,126
RTS0044686,140
RTS0044687,183
RTS0044688,169
RTS0044689,181
RTS0044690,171
RTS0044691,119
RTS0044692,155
RTS0044693,165
RTS0044694,189
RTS0044695,88
RTS0044696,249
RTS0044697,242
RTS0044698,220
RTS0044699,211
RTS0044700,203
RTS0044701,167
RTS0044702,130
RTS0044703,158
RTS0044704,145
RTS0044705,88
RTS0044706,59
RTS0044707,148
RTS0044708,122
RTS0044709,154
RTS0044710,140
RTS0044711,142
RTS0044712,139
RTS0044714,162
RTS0044715,135
RTS0044716,321
RTS0044717,143
RTS0044718,337
RTS0044719,153
RTS0044720,384
RTS0044721,104
RTS0044722,108
RTS0044723,89
RTS0044724,108
RTS0044725,85
RTS0044726,191
RTS0044727,197
RTS0044728,131
RTS0044729,183
RTS0044730,212
RTS0044731,190
RTS0044732,142
RTS0044733,117
RTS0044734,82
RTS0044735,170
RTS0044736,136
RTS0044737,106
RTS0044738,91
RTS0044739,83
RTS0044740,87
RTS0044741,81
RTS0044742,92
RTS0044743,141
RTS0044744,116
RTS0044745,90
RTS0044746,134
RTS0044747,110
RTS0044748,63
RTS0044749,119
RTS0044750,139
RTS0044751,201
RTS0044752,201
RTS0044753,204
RTS0044754,146
RTS0044755,182
RTS0044756,132
RTS0044757,110
RTS0044758,113
RTS0044759,139
RTS0044760,92
RTS0044761,136
RTS0044762,155
RTS0044763,154
RTS0044764,106
RTS0044765,126
RTS0044766,132
RTS0044767,124
RTS0044768,164
RTS0044769,129
RTS0044770,125
RTS0044771,91
RTS0044772,79
RTS0044773,94
RTS0044774,84
RTS0044775,137
RTS0044776,158
RTS0044777,202
RTS0044778,158
RTS0044779,140
RTS0044780,182
RTS0044781,262
RTS0044782,239
RTS0044783,277
RTS0044784,234
RTS0044785,232
RTS0044786,265
RTS0044787,281
RTS0044788,213
RTS0044789,254
RTS0044790,130
RTS0044791,457
RTS0044792,2420
RTS0044793,193
RTS0044794,207
RTS0044795,155
RTS0044796,140
RTS0044797,168
RTS0044798,135
RTS0044799,160
RTS0044800,98
RTS0044801,139
RTS0044802,90
RTS0044803,110
RTS0044804,137
RTS0044805,149
RTS0044806,114
RTS0044807,132
RTS0044808,143
RTS0044809,127
RTS0044810,115
RTS0044811,139
RTS0044812,164
RTS0044813,226
RTS0044814,237
RTS0044815,205
RTS0044816,148
RTS0044817,144
RTS0044818,150
RTS0044819,125
RTS0044820,152
RTS0044821,134
RTS0044822,126
RTS0044823,144
RTS0044824,106
RTS0044825,131
RTS0044826,136
RTS0044827,185
RTS0044828,160
RTS0044829,152
RTS0044830,121
RTS0044831,214
RTS0044832,185
RTS0044833,281
RTS0044834,263
RTS0044835,267
RTS0044836,125
RTS0044837,77
RTS0044838,159
RTS0044839,103
RTS0044840,96
RTS0044841,128
RTS0044842,138
RTS0044843,120
RTS0044844,103
RTS0044845,144
RTS0044846,97
RTS0044847,103
RTS0044848,121
RTS0044849,177
RTS0044850,107
RTS0044851,123
RTS0044852,91
RTS0044853,95
RTS0044854,85
RTS0044855,94
RTS0044856,99
RTS0044857,113
RTS0044858,106
RTS0044859,106
RTS0044860,122
RTS0044861,141
RTS0044862,132
RTS0044863,121
RTS0044864,107
RTS0044865,144
RTS0044866,188
RTS0044867,230
RTS0044868,141
RTS0044869,154
RTS0044870,207
RTS0044871,98
RTS0044872,93
RTS0044873,114
RTS0044874,87
RTS0044875,128
RTS0044876,117
RTS0044877,250
RTS0044878,200
RTS0044879,136
RTS0044880,289
RTS0044881,57
RTS0044882,87
RTS0044883,85
RTS0044884,99
RTS0044885,94
RTS0044886,124
RTS0044887,84
RTS0044888,134
RTS0044889,100
RTS0044890,91
RTS0044891,143
RTS0044892,156
RTS0044893,124
RTS0044894,139
RTS0044895,130
RTS0044896,219
RTS0044897,240
RTS0044898,202
RTS0044899,236
RTS0044900,185
RTS0044901,115
RTS0044902,122
RTS0044903,127
RTS0044904,98
RTS0044905,130
RTS0044906,139
RTS0044907,120
RTS0044908,109
RTS0044909,162
RTS0044910,72
RTS0044911,115
RTS0044912,101
RTS0044913,112
RTS0044914,119
RTS0044915,74
RTS0044916,144
RTS0044917,108
RTS0044918,164
RTS0044919,162
RTS0044920,198
RTS0044921,156
RTS0044922,143
RTS0044923,154
RTS0044924,139
RTS0044925,130
RTS0044926,151
RTS0044927,157
RTS0044928,118
RTS0044929,130
RTS0044930,141
RTS0044931,114
RTS0044932,161
RTS0044933,120
RTS0044934,93
RTS0044935,145
RTS0044936,142
RTS0044937,90
RTS0044938,94
RTS0044939,115
RTS0044940,103
RTS0044941,118
RTS0044942,120
RTS0044943,139
RTS0044944,110
RTS0044945,76
RTS0044946,157
RTS0044947,123
RTS0044948,133
RTS0044949,136
RTS0044950,137
RTS0044951,125
RTS0044952,152
RTS0044953,130
RTS0044954,178
RTS0044955,172
RTS0044956,101
RTS0044957,152
RTS0044958,130
RTS0044959,99
RTS0044960,123
RTS0044961,118
RTS0044962,91
RTS0044963,76
RTS0044964,96
RTS0044965,119
RTS0044966,101
RTS0044967,109
RTS0044968,143
RTS0044969,96
RTS0044970,112
RTS0044971,83
RTS0044972,115
RTS0044973,91
RTS0044974,111
RTS0044975,129
RTS0044976,184
RTS0044977,156
RTS0044978,136
RTS0044979,146
RTS0044980,117
RTS0044981,88
RTS0044982,95
RTS0044983,89
RTS0044984,103
RTS0044985,135
RTS0044986,70
RTS0044987,91
RTS0044988,64
RTS0044989,87
RTS0044990,109
RTS0044991,111
RTS0044992,103
RTS0044993,98
RTS0044994,137
RTS0044995,128
RTS0044996,108
RTS0044997,85
RTS0044998,129
RTS0044999,93
RTS0045000,69
RTS0045001,148
RTS0045002,108
RTS0045003,135
RTS0045004,139
RTS0045005,150
RTS0045006,132
RTS0045007,201
RTS0045008,225
RTS0045009,124
RTS0045010,129
RTS0045011,81
RTS0045012,101
RTS0045013,64
RTS0045014,102
RTS0045015,103
RTS0045016,96
RTS0045017,85
RTS0045018,101
RTS0045019,106
RTS0045020,99
RTS0045021,127
RTS0045022,106
RTS0045023,142
RTS0045024,112
RTS0045025,152
RTS0045026,227
RTS0045027,189
RTS0045028,234
RTS0045029,240
RTS0045030,253
RTS0045031,97
RTS0045032,98
RTS0045033,119
RTS0045034,125
RTS0045035,120
RTS0045036,164
RTS0045038,187
RTS0045039,175
RTS0045040,134
RTS0045041,127
RTS0045042,142
RTS0045043,153
RTS0045044,130
RTS0045045,214
RTS0045046,75
RTS0045047,91
RTS0045048,97
RTS0045049,86
RTS0045050,113
RTS0045051,109
RTS0045052,117
RTS0045053,79
RTS0045054,112
RTS0045055,80
RTS0045056,171
RTS0045057,265
RTS0045058,114
RTS0045059,172
RTS0045060,276
RTS0045061,114
RTS0045063,74
RTS0045064,124
RTS0045065,147
RTS0045066,123
RTS0045067,180
RTS0045068,173
RTS0045069,142
RTS0045070,175
RTS0045071,190
RTS0045072,208
RTS0045073,172
RTS0045074,200
RTS0045075,127
RTS0045076,124
RTS0045077,76
RTS0045078,103
RTS0045079,103
RTS0045080,106
RTS0045081,114
RTS0045082,133
RTS0045083,133
RTS0045084,153
RTS0045085,96
RTS0045086,99
RTS0045087,84
RTS0045088,96
RTS0045089,80
RTS0045090,86
RTS0045091,95
RTS0045092,91
RTS0045093,95
RTS0045094,111
RTS0045095,128
RTS0045096,122
RTS0045097,123
RTS0045098,87
RTS0045099,111
RTS0045100,154
RTS0045101,113
RTS0045102,94
RTS0045103,119
RTS0045104,89
RTS0045105,125
RTS0045106,138
RTS0045107,137
RTS0045108,198
RTS0045109,110
RTS0045110,125
RTS0045111,183
RTS0045112,151
RTS0045113,168
RTS0045114,125
RTS0045115,137
RTS0045116,96
RTS0045117,107
RTS0045118,111
RTS0045119,125
RTS0045120,134
RTS0045121,89
RTS0045122,129
RTS0045123,168
RTS0045124,106
RTS0045125,125
RTS0045126,121
RTS0045127,116
RTS0045128,133
RTS0045129,131
RTS0045130,127
RTS0045131,107
RTS0045132,85
RTS0045133,101
RTS0045134,113
RTS0045135,113
RTS0045136,130
RTS0045137,180
RTS0045138,121
RTS0045139,140
RTS0045140,156
RTS0045141,109
RTS0045142,137
RTS0045143,121
RTS0045144,116
RTS0045145,114
RTS0045146,87
RTS0045147,118
RTS0045148,121
RTS0045149,101
RTS0045150,89
RTS0045151,199
RTS0045152,263
RTS0045153,236
RTS0045154,234
RTS0045155,210
RTS0045156,97
RTS0045157,163
RTS0045158,121
RTS0045159,169
RTS0045160,188
RTS0045161,139
RTS0045162,174
RTS0045163,197
RTS0045164,235
RTS0045165,233
RTS0045166,125
RTS0045167,120
RTS0045168,178
RTS0045169,163
RTS0045170,189
RTS0045171,153
RTS0045172,122
RTS0045173,142
RTS0045174,131
RTS0045175,181
RTS0045176,136
RTS0045177,137
RTS0045178,122
RTS0045179,122
RTS0045180,160
RTS0045181,108
RTS0045182,86
RTS0045183,103
RTS0045184,99
RTS0045185,131
RTS0045186,124
RTS0045187,164
RTS0045188,124
RTS0045189,127
RTS0045190,183
RTS0045191,128
RTS0045192,94
RTS0045193,100
RTS0045194,125
RTS0045195,96
RTS0045196,108
RTS0045197,112
RTS0045198,149
RTS0045199,93
RTS0045200,125
RTS0045201,89
RTS0045202,89
RTS0045203,90
RTS0045204,94
RTS0045205,111
RTS0045206,93
RTS0045207,96
RTS0045208,116
RTS0045209,79
RTS0045210,110
RTS0045211,94
RTS0045212,114
RTS0045213,117
RTS0045214,129
RTS0045215,112
RTS0045216,166
RTS0045217,182
RTS0045218,177
RTS0045219,178
RTS0045220,138
RTS0045221,134
RTS0045222,135
RTS0045223,144
RTS0045224,134
RTS0045225,113
RTS0045226,875
RTS0045227,522
RTS0045228,1166
RTS0045229,558
RTS0045230,579
RTS0045231,227
RTS0045232,260
RTS0045233,212
RTS0045234,174
RTS0045235,194
RTS0045236,361
RTS0045237,217
RTS0045238,146
RTS0045239,194
RTS0045240,304
RTS0045241,253
RTS0045242,259
RTS0045243,223
RTS0045244,281
RTS0045245,209
RTS0045246,93
RTS0045247,117
RTS0045248,79
RTS0045249,117
RTS0045250,98
RTS0045251,262
RTS0045252,100
RTS0045253,174
RTS0045254,104
RTS0045255,138
RTS0045256,124
RTS0045257,241
RTS0045258,194
RTS0045259,206
RTS0045260,182
RTS0045261,101
RTS0045262,164
RTS0045263,129
RTS0045264,123
RTS0045265,130
RTS0045266,116
RTS0045267,120
RTS0045268,229
RTS0045269,161
RTS0045270,113
RTS0045271,95
RTS0045272,45
RTS0045273,92
RTS0045274,117
RTS0045275,108
RTS0045276,115
RTS0045277,188
RTS0045278,229
RTS0045279,60
RTS0045280,93
RTS0045281,119
RTS0045282,117
RTS0045283,100
RTS0045284,114
RTS0045285,152
RTS0045286,146
RTS0045287,109
RTS0045288,135
RTS0045289,100
RTS0045290,97
RTS0045291,107
RTS0045292,161
RTS0045293,112
RTS0045294,110
RTS0045295,121
RTS0045296,108
RTS0045297,90
RTS0045298,101
RTS0045299,108
RTS0045300,90
RTS0045301,321
RTS0045302,195
RTS0045303,404
RTS0045304,317
RTS0045305,410
RTS0045306,107
RTS0045307,118
RTS0045308,128
RTS0045309,133
RTS0045310,113
RTS0045311,68
RTS0045312,94
RTS0045313,84
RTS0045314,73
RTS0045315,117
RTS0045316,120
RTS0045317,104
RTS0045318,96
RTS0045319,107
RTS0045320,77
RTS0045321,80
RTS0045322,117
RTS0045323,133
RTS0045324,107
RTS0045325,90
RTS0045326,135
RTS0045327,140
RTS0045328,130
RTS0045329,115
RTS0045330,88
RTS0045331,119
RTS0045332,73
RTS0045333,101
RTS0045334,103
RTS0045335,99
RTS0045336,113
RTS0045337,112
RTS0045338,67
RTS0045339,130
RTS0045340,78
RTS0045341,93
RTS0045342,137
RTS0045343,81
RTS0045344,113
RTS0045345,107
RTS0045346,87
RTS0045347,91
RTS0045348,119
RTS0045349,115
RTS0045350,107
RTS0045351,117
RTS0045352,83
RTS0045353,88
RTS0045354,111
RTS0045355,85
RTS0045356,129
RTS0045357,141
RTS0045358,134
RTS0045359,81
RTS0045360,94
RTS0045361,195
RTS0045362,114
RTS0045363,87
RTS0045364,149
RTS0045365,142
RTS0045366,142
RTS0045367,73
RTS0045368,108
RTS0045369,66
RTS0045370,105
RTS0045371,135
RTS0045372,121
RTS0045373,202
RTS0045374,234
RTS0045375,188
RTS0045376,225
RTS0045377,164
RTS0045378,277
RTS0045379,279
RTS0045380,191
RTS0045381,123
RTS0045382,118
RTS0045383,106
RTS0045384,76
RTS0045385,117
RTS0045386,137
RTS0045387,127
RTS0045388,143
RTS0045389,135
RTS0045390,157
RTS0045391,145
RTS0045392,99
RTS0045393,80
RTS0045394,86
RTS0045395,93
RTS0045396,131
RTS0045397,189
RTS0045398,146
RTS0045399,208
RTS0045400,168
RTS0045401,110
RTS0045402,129
RTS0045403,131
RTS0045404,162
RTS0045405,91
RTS0045406,139
RTS0045407,148
RTS0045408,119
RTS0045409,155
RTS0045410,136
RTS0045411,194
RTS0045412,258
RTS0045413,202
RTS0045414,211
RTS0045415,147
RTS0045416,96
RTS0045417,110
RTS0045418,75
RTS0045419,98
RTS0045420,105
RTS0045421,3948
RTS0045422,3677
RTS0045423,3068
RTS0045424,4319
RTS0045425,4151
RTS0045426,135
RTS0045427,111
RTS0045428,102
RTS0045429,133
RTS0045430,97
RTS0045431,306
RTS0045432,368
RTS0045433,420
RTS0045434,395
RTS0045435,157
RTS0045436,146
RTS0045437,171
RTS0045438,216
RTS0045439,145
RTS0045440,119
RTS0045441,229
RTS0045442,183
RTS0045443,229
RTS0045444,209
RTS0045445,172
RTS0045446,140
RTS0045447,150
RTS0045448,138
RTS0045449,106
RTS0045450,54
RTS0045451,136
RTS0045452,93
RTS0045453,82
RTS0045454,104
RTS0045455,83
RTS0045456,232
RTS0045457,269
RTS0045458,242
RTS0045459,118
RTS0045460,205
RTS0045461,105
RTS0045462,95
RTS0045463,72
RTS0045464,79
RTS0045465,78
RTS0045466,143
RTS0045467,156
RTS0045468,90
RTS0045469,140
RTS0045470,98
RTS0045471,155
RTS0045472,193
RTS0045473,140
RTS0045474,242
RTS0045475,304
RTS0045476,184
RTS0045477,186
RTS0045478,162
RTS0045479,238
RTS0045480,196
RTS0045481,245
RTS0045482,191
RTS0045483,149
RTS0045484,346
RTS0045485,327
RTS0045486,75
RTS0045487,97
RTS0045488,112
RTS0045489,101
RTS0045490,119
RTS0045491,647
RTS0045492,822
RTS0045493,601
RTS0045494,288
RTS0045495,319
RTS0045496,137
RTS0045497,154
RTS0045498,218
RTS0045499,247
RTS0045500,260
RTS0045501,170
RTS0045502,178
RTS0045503,153
RTS0045504,83
RTS0045505,153
RTS0045506,5628
RTS0045507,6079
RTS0045508,4930
RTS0045509,6170
RTS0045510,4862
RTS0045511,113
RTS0045512,108
RTS0045513,94
RTS0045514,74
RTS0045515,75
RTS0045516,143
RTS0045517,124
RTS0045518,140
RTS0045519,146
RTS0045520,130
RTS0045521,122
RTS0045522,117
RTS0045523,136
RTS0045524,127
RTS0045525,120
RTS0045526,124
RTS0045527,138
RTS0045528,126
RTS0045529,133
RTS0045530,94
RTS0045531,163
RTS0045532,143
RTS0045533,158
RTS0045534,164
RTS0045535,96
RTS0045536,270
RTS0045537,235
RTS0045538,170
RTS0045539,213
RTS0045540,232
RTS0045541,107
RTS0045542,104
RTS0045543,114
RTS0045544,68
RTS0045545,111
RTS0045546,186
RTS0045547,165
RTS0045548,170
RTS0045549,171
RTS0045550,132
RTS0045551,98
RTS0045552,111
RTS0045553,89
RTS0045554,93
RTS0045555,96
RTS0045556,84
RTS0045557,102
RTS0045558,117
RTS0045559,83
RTS0045560,101
RTS0045561,155
RTS0045562,161
RTS0045563,115
RTS0045564,156
RTS0045565,101
RTS0045566,124
RTS0045567,134
RTS0045568,135
RTS0045569,138
RTS0045570,115
RTS0045571,96
RTS0045572,132
RTS0045573,91
RTS0045574,91
RTS0045575,102
RTS0045576,95
RTS0045577,64
RTS0045578,80
RTS0045579,78
RTS0045580,103
RTS0045581,106
RTS0045582,97
RTS0045583,115
RTS0045584,155
RTS0045585,84
RTS0045586,112
RTS0045587,186
RTS0045588,126
RTS0045589,104
RTS0045590,131
RTS0045592,1274
RTS0045593,1300
RTS0045594,870
RTS0045595,1130
RTS0045596,144
RTS0045597,158
RTS0045598,169
RTS0045599,143
RTS0045600,115
RTS0045601,117
RTS0045602,120
RTS0045603,88
RTS0045604,172
RTS0045606,122
RTS0045607,83
RTS0045608,93
RTS0045609,83
RTS0045610,114
RTS0045611,60
RTS0045612,112
RTS0045613,81
RTS0045614,96
RTS0045615,90
RTS0045616,62
RTS0045617,96
RTS0045618,83
RTS0045619,97
RTS0045620,85
RTS0045621,135
RTS0045622,142
RTS0045623,175
RTS0045624,101
RTS0045625,129
RTS0045626,32
RTS0045627,93
RTS0045628,120
RTS0045629,95
RTS0045630,97
RTS0045631,117
RTS0045632,79
RTS0045633,126
RTS0045634,111
RTS0045635,117
RTS0045636,114
RTS0045637,63
RTS0045638,116
RTS0045639,164
RTS0045640,113
RTS0045641,100
RTS0045642,93
RTS0045643,101
RTS0045644,88
RTS0045645,105
RTS0045646,105
RTS0045647,117
RTS0045648,87
RTS0045649,141
RTS0045650,114
RTS0045651,73
RTS0045652,108
RTS0045653,137
RTS0045654,111
RTS0045655,125
RTS0045656,133
RTS0045657,136
RTS0045658,198
RTS0045659,144
RTS0045660,169
RTS0045661,358
RTS0045662,250
RTS0045663,288
RTS0045664,285
RTS0045665,350
RTS0045666,85
RTS0045667,105
RTS0045668,130
RTS0045669,103
RTS0045670,90
RTS0045671,95
RTS0045672,123
RTS0045673,92
RTS0045674,93
RTS0045675,126
RTS0045676,198
RTS0045677,193
RTS0045678,185
RTS0045679,187
RTS0045680,177
RTS0045681,109
RTS0045682,95
RTS0045683,89
RTS0045684,82
RTS0045685,98
RTS0045687,719
RTS0045688,883
RTS0045689,545
RTS0045690,342
RTS0045691,117
RTS0045692,86
RTS0045693,120
RTS0045694,90
RTS0045695,104
RTS0045696,150
RTS0045697,143
RTS0045698,147
RTS0045699,120
RTS0045700,130
RTS0045701,167
RTS0045702,113
RTS0045703,108
RTS0045704,124
RTS0045705,105
RTS0045706,124
RTS0045707,150
RTS0045708,134
RTS0045709,111
RTS0045710,145
RTS0045711,106
RTS0045712,99
RTS0045713,111
RTS0045714,126
RTS0045715,58
RTS0045716,167
RTS0045717,134
RTS0045718,84
RTS0045719,118
RTS0045720,125
RTS0045721,256
RTS0045722,282
RTS0045723,306
RTS0045724,204
RTS0045725,158
RTS0045726,162
RTS0045727,196
RTS0045728,148
RTS0045729,155
RTS0045730,125
RTS0045731,376
RTS0045732,372
RTS0045733,268
RTS0045734,451
RTS0045735,435
RTS0045736,1523
RTS0045737,2473
RTS0045738,2457
RTS0045739,2579
RTS0045740,1878
RTS0045741,180
RTS0045742,132
RTS0045743,153
RTS0045744,201
RTS0045745,158
RTS0045746,224
RTS0045747,222
RTS0045748,285
RTS0045749,144
RTS0045750,154
RTS0045751,206
RTS0045752,113
RTS0045753,156
RTS0045754,215
RTS0045755,224
RTS0045756,190
RTS0045757,232
RTS0045758,235
RTS0045759,201
RTS0045760,207
RTS0045761,134
RTS0045762,140
RTS0045763,107
RTS0045764,127
RTS0045765,76
RTS0045766,190
RTS0045767,138
RTS0045768,198
RTS0045769,203
RTS0045770,208
RTS0045771,162
RTS0045772,202
RTS0045773,201
RTS0045774,139
RTS0045775,172
RTS0045776,107
RTS0045777,81
RTS0045778,99
RTS0045779,115
RTS0045780,118
RTS0045781,129
RTS0045782,114
RTS0045783,110
RTS0045784,145
RTS0045785,144
RTS0045786,121
RTS0045787,210
RTS0045788,194
RTS0045789,133
RTS0045790,110
RTS0045791,94
RTS0045792,108
RTS0045793,107
RTS0045794,105
RTS0045795,88
RTS0045796,100
RTS0045797,77
RTS0045798,88
RTS0045799,86
RTS0045800,109
RTS0045801,111
RTS0045802,110
RTS0045803,119
RTS0045804,48
RTS0045805,91
RTS0045806,220
RTS0045807,151
RTS0045808,141
RTS0045809,119
RTS0045810,106
RTS0045811,143
RTS0045812,174
RTS0045813,164
RTS0045814,221
RTS0045815,141
RTS0045816,118
RTS0045817,131
RTS0045818,89
RTS0045819,132
RTS0045820,122
RTS0045821,222
RTS0045822,163
RTS0045823,165
RTS0045824,218
RTS0045825,153
RTS0045826,288
RTS0045827,363
RTS0045828,206
RTS0045829,401
RTS0045830,243
RTS0045831,133
RTS0045832,164
RTS0045833,164
RTS0045834,120
RTS0045835,132
RTS0045836,452
RTS0045837,410
RTS0045838,335
RTS0045840,200
RTS0045841,350
RTS0045842,306
RTS0045843,189
RTS0045844,221
RTS0045845,303
RTS0045846,1036
RTS0045848,312
RTS0045849,1384
RTS0045851,103
RTS0045852,144
RTS0045853,161
RTS0045854,116
RTS0045855,115
RTS0045856,154
RTS0045857,114
RTS0045858,97
RTS0045859,193
RTS0045860,85
RTS0045861,143
RTS0045862,224
RTS0045863,114
RTS0045864,141
RTS0045865,144
RTS0045866,155
RTS0045867,71
RTS0045868,93
RTS0045869,106
RTS0045870,115
RTS0045871,81
RTS0045872,115
RTS0045873,126
RTS0045874,96
RTS0045875,97
RTS0045876,89
RTS0045877,83
RTS0045878,77
RTS0045879,111
RTS0045880,66
RTS0045881,76
RTS0045882,592
RTS0045883,297
RTS0045884,295
RTS0045885,14
RTS0045886,180
RTS0045887,160
RTS0045888,101
RTS0045889,72
RTS0045890,126
RTS0045891,110
RTS0045892,99
RTS0045893,105
RTS0045894,145
RTS0045895,100
RTS0045896,189
RTS0045897,85
RTS0045898,128
RTS0045899,213
RTS0045900,251
RTS0045901,103
RTS0045902,97
RTS0045903,120
RTS0045904,98
RTS0045905,86
RTS0045906,90
RTS0045907,102
RTS0045908,87
RTS0045909,79
RTS0045910,81
RTS0045911,102
RTS0045912,100
RTS0045913,88
RTS0045914,71
RTS0045915,68
RTS0045916,107
RTS0045917,82
RTS0045918,89
RTS0045919,142
RTS0045920,106
RTS0045921,106
RTS0045922,110
RTS0045923,106
RTS0045924,130
RTS0045925,147
RTS0045926,141
RTS0045927,111
RTS0045928,87
RTS0045929,107
RTS0045930,236
RTS0045931,193
RTS0045932,65
RTS0045933,91
RTS0045935,88
RTS0045939,116
RTS0045940,94
RTS0045941,123
RTS0045942,108
RTS0045943,154
RTS0045944,93
RTS0045945,110
RTS0045946,81
RTS0045947,120
RTS0045948,94
RTS0045949,88
RTS0045950,164
RTS0045951,114
RTS0045952,111
RTS0045953,172
RTS0045954,464
RTS0045955,126
RTS0045956,91
RTS0045957,78
RTS0045958,105
RTS0045959,72
RTS0045960,60
RTS0045961,54
RTS0045962,99
RTS0045963,95
RTS0045964,119
RTS0045965,122
RTS0045966,98
RTS0045967,76
RTS0045968,102
RTS0045969,88
RTS0045970,151
RTS0045971,154
RTS0045972,117
RTS0045973,78
RTS0045974,78
RTS0045975,93
RTS0045976,108
RTS0045977,75
RTS0045978,86
RTS0045979,172
RTS0045980,157
RTS0045981,229
RTS0045982,135
RTS0045983,298
RTS0045984,288
RTS0045985,131
RTS0045986,102
RTS0045987,141
RTS0045988,120
RTS0045989,87
RTS0045990,110
RTS0045991,133
RTS0045992,101
RTS0045993,88
RTS0045994,122
RTS0045995,73
RTS0045996,80
RTS0045997,128
RTS0045998,79
RTS0045999,75
RTS0046000,63
RTS0046001,138
RTS0046002,170
RTS0046003,70
RTS0046004,102
RTS0046005,152
RTS0046006,82
RTS0046007,124
RTS0046008,98
RTS0046009,90
RTS0046010,69
RTS0046011,61
RTS0046012,91
RTS0046013,122
RTS0046014,81
RTS0046015,72
RTS0046016,179
RTS0046017,139
RTS0046018,90
RTS0046019,140
RTS0046020,156
RTS0046021,216
RTS0046022,173
RTS0046023,115
RTS0046024,74
RTS0046025,98
RTS0046026,103
RTS0046027,128
RTS0046028,122
RTS0046029,76
RTS0046030,95
RTS0046031,111
RTS0046032,93
RTS0046033,86
RTS0046034,121
RTS0046035,94
RTS0046036,101
RTS0046037,75
RTS0046038,140
RTS0046039,108
RTS0046040,55
RTS0046041,115
RTS0046042,112
RTS0046043,105
RTS0046044,93
RTS0046045,129
RTS0046046,84
RTS0046047,59
RTS0046048,167
RTS0046049,193
RTS0046050,142
RTS0046051,270
RTS0046052,243
RTS0046053,262
RTS0046054,260
RTS0046055,227
RTS0046056,129
RTS0046057,142
RTS0046058,121
RTS0046059,196
RTS0046060,80
RTS0046061,122
RTS0046062,92
RTS0046063,139
RTS0046064,107
RTS0046065,122
RTS0046066,119
RTS0046067,114
RTS0046068,96
RTS0046069,143
RTS0046070,91
RTS0046071,133
RTS0046072,122
RTS0046073,90
RTS0046074,88
RTS0046075,91
RTS0046076,99
RTS0046077,78
RTS0046078,132
RTS0046079,84
RTS0046080,120
RTS0046081,70
RTS0046082,107
RTS0046083,87
RTS0046084,136
RTS0046085,189
RTS0046086,134
RTS0046087,115
RTS0046088,120
RTS0046089,68
RTS0046090,150
RTS0046091,78
RTS0046092,216
RTS0046093,139
RTS0046094,95
RTS0046095,115
RTS0046096,100
RTS0046097,88
RTS0046098,106
RTS0046099,114
RTS0046100,113
RTS0046101,74
RTS0046102,105
RTS0046103,103
RTS0046104,127
RTS0046105,107
RTS0046106,68
RTS0046107,112
RTS0046108,106
RTS0046109,101
RTS0046110,120
RTS0046111,125
RTS0046112,199
RTS0046113,128
RTS0046114,94
RTS0046115,292
RTS0046116,293
RTS0046117,311
RTS0046119,109
RTS0046121,252
RTS0046122,224
RTS0046123,147
RTS0046124,127
RTS0046125,89
RTS0046126,86
RTS0046127,68
RTS0046128,137
RTS0046129,118
RTS0046130,104
RTS0046131,102
RTS0046132,140
RTS0046133,172
RTS0046134,170
RTS0046135,114
RTS0046136,84
RTS0046137,139
RTS0046138,98
RTS0046140,173
RTS0046141,93
RTS0046142,149
RTS0046143,177
RTS0046144,175
RTS0046145,134
RTS0046146,106
RTS0046147,116
RTS0046148,141
RTS0046149,71
RTS0046150,69
RTS0046152,69
RTS0046153,114
RTS0046154,55
RTS0046155,117
RTS0046156,78
RTS0046157,86
RTS0046158,101
RTS0046159,73
RTS0046160,101
RTS0046161,106
RTS0046162,69
RTS0046163,112
RTS0046164,234
RTS0046165,197
RTS0046166,139
RTS0046167,191
RTS0046168,74
RTS0046169,108
RTS0046170,105
RTS0046171,67
RTS0046172,80
RTS0046173,43
RTS0046174,98
RTS0046175,110
RTS0046176,97
RTS0046177,55
RTS0046178,69
RTS0046179,79
RTS0046180,106
RTS0046181,97
RTS0046182,69
RTS0046183,193
RTS0046184,214
RTS0046185,130
RTS0046186,81
RTS0046187,114
RTS0046188,199
RTS0046191,92
RTS0046193,69
RTS0046194,102
RTS0046195,102
RTS0046196,246
RTS0046197,259
RTS0046198,306
RTS0046199,139
RTS0046200,148
RTS0046201,94
RTS0046202,131
RTS0046203,112
RTS0046204,133
RTS0046205,122
RTS0046206,548
RTS0046207,444
RTS0046208,300
RTS0046209,458
RTS0046210,79
RTS0046211,110
RTS0046212,128
RTS0046213,118
RTS0046214,104
RTS0046215,80
RTS0046216,54
RTS0046217,101
RTS0046218,96
RTS0046219,46
RTS0046220,103
RTS0046221,136
RTS0046222,129
RTS0046223,97
RTS0046224,53
RTS0046225,155
RTS0046226,121
RTS0046227,187
RTS0046228,154
RTS0046229,137
RTS0046230,99
RTS0046231,42
RTS0046232,129
RTS0046233,96
RTS0046234,127
RTS0046235,107
RTS0046236,87
RTS0046237,132
RTS0046238,83
RTS0046239,74
RTS0046240,98
RTS0046241,82
RTS0046242,76
RTS0046243,63
RTS0046244,85
RTS0046245,39
RTS0046246,102
RTS0046247,95
RTS0046248,83
RTS0046249,99
RTS0046250,97
RTS0046251,91
RTS0046252,120
RTS0046253,111
RTS0046254,122
RTS0046255,88
RTS0046256,108
RTS0046257,106
RTS0046258,65
RTS0046259,93
RTS0046260,127
RTS0046261,139
RTS0046262,179
RTS0046263,110
RTS0046264,102
RTS0046265,80
RTS0046266,113
RTS0046267,86
RTS0046268,161
RTS0046269,138
RTS0046270,116
RTS0046271,111
RTS0046272,154
RTS0046273,76
RTS0046274,88
RTS0046275,57
RTS0046276,82
RTS0046277,87
RTS0046278,93
RTS0046279,90
RTS0046280,95
RTS0046281,90
RTS0046282,116
RTS0046283,159
RTS0046284,107
RTS0046285,85
RTS0046286,109
RTS0046287,89
RTS0046288,86
RTS0046289,137
RTS0046290,98
RTS0046291,113
RTS0046292,96
RTS0046293,137
RTS0046294,86
RTS0046295,215
RTS0046296,89
RTS0046297,137
RTS0046298,108
RTS0046299,108
RTS0046300,79
RTS0046301,133
RTS0046302,89
RTS0046303,89
RTS0046304,115
RTS0046305,85
RTS0046306,122
RTS0046307,99
RTS0046308,104
RTS0046309,104
RTS0046310,70
RTS0046311,105
RTS0046312,100
RTS0046313,67
RTS0046314,138
RTS0046315,89
RTS0046316,98
RTS0046317,134
RTS0046318,105
RTS0046319,95
RTS0046320,114
RTS0046321,203
RTS0046322,166
RTS0046323,145
RTS0046324,140
RTS0046325,131
RTS0046326,108
RTS0046327,102
RTS0046328,128
RTS0046329,131
RTS0046330,99
RTS0046331,117
RTS0046332,66
RTS0046333,77
RTS0046334,260
RTS0046335,232
RTS0046336,195
RTS0046342,54
RTS0046343,94
RTS0046344,126
RTS0046345,64
RTS0046346,56
RTS0046347,175
RTS0046348,148
RTS0046349,165
RTS0046350,102
RTS0046351,136
RTS0046352,140
RTS0046353,125
RTS0046354,122
RTS0046355,96
RTS0046356,104
RTS0046357,91
RTS0046358,92
RTS0046359,101
RTS0046360,84
RTS0046361,79
RTS0046362,102
RTS0046363,119
RTS0046364,102
RTS0046365,89
RTS0046366,65
RTS0046367,78
RTS0046368,127
RTS0046369,98
RTS0046370,113
RTS0046371,157
RTS0046372,120
RTS0046373,71
RTS0046374,67
RTS0046375,60
RTS0046376,92
RTS0046377,89
RTS0046378,86
RTS0046379,74
RTS0046380,104
RTS0046381,69
RTS0046382,94
RTS0046383,110
RTS0046384,117
RTS0046385,92
RTS0046386,84
RTS0046387,72
RTS0046388,96
RTS0046389,134
RTS0046390,125
RTS0046391,90
RTS0046392,71
RTS0046393,58
RTS0046394,63
RTS0046395,85
RTS0046396,75
RTS0046397,52
RTS0046398,126
RTS0046399,117
RTS0046400,103
RTS0046401,126
RTS0046402,107
RTS0046403,129
RTS0046404,130
RTS0046405,115
RTS0046406,179
RTS0046407,131
RTS0046408,127
RTS0046409,196
RTS0046410,260
RTS0046411,229
RTS0046412,245
RTS0046413,715
RTS0046414,2152
RTS0046415,917
RTS0046416,88
RTS0046417,230
RTS0046418,147
RTS0046419,144
RTS0046420,157
RTS0046421,204
RTS0046422,153
RTS0046423,53
RTS0046424,97
RTS0046425,86
RTS0046426,71
RTS0046427,114
RTS0046428,91
RTS0046429,86
RTS0046430,88
RTS0046431,137
RTS0046432,143
RTS0046433,201
RTS0046434,198
RTS0046435,158
RTS0046439,148
RTS0046440,197
RTS0046441,155
RTS0046442,164
RTS0046443,123
RTS0046444,120
RTS0046445,80
RTS0046446,77
RTS0046447,74
RTS0046448,94
RTS0046449,104
RTS0046450,162
RTS0046451,119
RTS0046452,86
RTS0046453,99
RTS0046454,218
RTS0046455,157
RTS0046456,124
RTS0046457,187
RTS0046458,141
RTS0046459,247
RTS0046460,233
RTS0046461,259
RTS0046462,315
RTS0046463,225
RTS0046464,72
RTS0046466,74
RTS0046468,97
RTS0046469,93
RTS0046470,125
RTS0046471,107
RTS0046472,120
RTS0046473,77
RTS0046474,66
RTS0046475,135
RTS0046476,91
RTS0046477,76
RTS0046478,83
RTS0046479,101
RTS0046480,118
RTS0046481,124
RTS0046482,108
RTS0046483,105
RTS0046484,66
RTS0046485,98
RTS0046486,77
RTS0046487,118
RTS0046488,115
RTS0046489,124
RTS0046490,105
RTS0046491,109
RTS0046492,103
RTS0046493,67
RTS0046494,96
RTS0046495,87
RTS0046496,226
RTS0046497,213
RTS0046498,139
RTS0046499,196
RTS0046500,191
RTS0046501,173
RTS0046502,99
RTS0046503,191
RTS0046504,142
RTS0046505,52
RTS0046506,92
RTS0046507,89
RTS0046508,86
RTS0046509,63
RTS0046510,114
RTS0046511,92
RTS0046512,130
RTS0046513,159
RTS0046514,73
RTS0046515,126
RTS0046516,190
RTS0046517,205
RTS0046518,110
RTS0046519,95
RTS0046520,77
RTS0046521,96
RTS0046522,86
RTS0046524,151
RTS0046525,102
RTS0046526,192
RTS0046527,105
RTS0046528,115
RTS0046529,74
RTS0046530,83
RTS0046531,122
RTS0046532,138
RTS0046533,134
RTS0046534,107
RTS0046535,72
RTS0046536,120
RTS0046537,94
RTS0046538,109
RTS0046539,125
RTS0046540,80
RTS0046541,96
RTS0046542,120
RTS0046543,144
RTS0046544,111
RTS0046545,208
RTS0046546,84
RTS0046548,121
RTS0046549,219
RTS0046550,100
RTS0046551,131
RTS0046552,112
RTS0046553,162
RTS0046554,74
RTS0046555,90
RTS0046556,121
RTS0046557,94
RTS0046558,82
RTS0046559,104
RTS0046560,78
RTS0046561,92
RTS0046562,89
RTS0046563,83
RTS0046564,92
RTS0046565,117
RTS0046566,109
RTS0046567,151
RTS0046568,89
RTS0046569,114
RTS0046570,145
RTS0046571,86
RTS0046572,109
RTS0046573,99
RTS0046574,94
RTS0046575,135
RTS0046577,97
RTS0046578,102
RTS0046580,174
RTS0046581,134
RTS0046582,124
RTS0046583,111
RTS0046584,132
RTS0046585,165
RTS0046586,99
RTS0046587,178
RTS0046588,103
RTS0046589,107
RTS0046590,119
RTS0046591,113
RTS0046592,113
RTS0046593,116
RTS0046594,149
RTS0046595,129
RTS0046596,113
RTS0046597,96
RTS0046598,132
RTS0046599,97
RTS0046600,301
RTS0046601,501
RTS0046602,314
RTS0046603,282
RTS0046604,111
RTS0046605,119
RTS0046606,135
RTS0046607,117
RTS0046608,114
RTS0046609,126
RTS0046610,70
RTS0046611,133
RTS0046612,115
RTS0046613,104
RTS0046614,136
RTS0046615,79
RTS0046616,92
RTS0046617,137
RTS0046618,64
RTS0046619,96
RTS0046620,103
RTS0046621,166
RTS0046622,175
RTS0046623,151
RTS0046624,145
RTS0046625,117
RTS0046626,127
RTS0046627,142
RTS0046628,188
RTS0046629,121
RTS0046630,116
RTS0046631,119
RTS0046632,109
RTS0046633,109
RTS0046634,108
RTS0046635,129
RTS0046636,150
RTS0046637,155
RTS0046638,111
RTS0046639,73
RTS0046640,116
RTS0046641,68
RTS0046642,138
RTS0046643,145
RTS0046644,145
RTS0046645,120
RTS0046646,80
RTS0046647,93
RTS0046648,86
RTS0046649,87
RTS0046650,76
RTS0046651,72
RTS0046652,116
RTS0046653,197
RTS0046654,148
RTS0046655,159
RTS0046656,107
RTS0046657,78
RTS0046658,127
RTS0046659,106
RTS0046660,102
RTS0046661,126
RTS0046662,115
RTS0046663,95
RTS0046664,74
RTS0046665,91
RTS0046666,69
RTS0046667,140
RTS0046668,137
RTS0046669,105
RTS0046670,111
RTS0046671,100
RTS0046672,76
RTS0046673,105
RTS0046674,104
RTS0046675,89
RTS0046676,100
RTS0046677,78
RTS0046678,105
RTS0046679,52
RTS0046680,87
RTS0046681,104
RTS0046682,84
RTS0046683,100
RTS0046684,99
RTS0046685,109
RTS0046686,123
RTS0046687,122
RTS0046688,94
RTS0046689,113
RTS0046690,106
RTS0046691,119
RTS0046692,60
RTS0046693,121
RTS0046694,107
RTS0046695,113
RTS0046696,134
RTS0046697,125
RTS0046698,164
RTS0046699,313
RTS0046700,386
RTS0046701,562
RTS0046702,260
RTS0046703,1535
RTS0046704,2784
RTS0046705,2043
RTS0046706,1300
RTS0046707,2464
RTS0046708,2259
RTS0046709,96
RTS0046710,131
RTS0046711,127
RTS0046712,65
RTS0046713,120
RTS0046714,226
RTS0046715,117
RTS0046716,208
RTS0046717,304
RTS0046718,92
RTS0046719,82
RTS0046720,107
RTS0046721,120
RTS0046722,155
RTS0046723,114
RTS0046724,96
RTS0046725,95
RTS0046726,108
RTS0046727,112
RTS0046728,98
RTS0046729,105
RTS0046730,123
RTS0046731,143
RTS0046732,141
RTS0046733,163
RTS0046734,179
RTS0046735,104
RTS0046736,91
RTS0046737,95
RTS0046738,74
RTS0046739,160
RTS0046740,343
RTS0046741,255
RTS0046742,103
RTS0046743,207
RTS0046744,98
RTS0046745,301
RTS0046746,97
RTS0046747,116
RTS0046748,181
RTS0046749,168
RTS0046750,82
RTS0046751,108
RTS0046752,119
RTS0046753,128
RTS0046754,103
RTS0046755,115
RTS0046756,130
RTS0046757,142
RTS0046758,106
RTS0046759,162
RTS0046760,154
RTS0046761,129
RTS0046763,146
RTS0046764,79
RTS0046765,90
RTS0046766,73
RTS0046767,119
RTS0046768,188
RTS0046769,252
RTS0046770,247
RTS0046771,101
RTS0046772,143
RTS0046773,85
RTS0046774,91
RTS0046775,132
RTS0046776,2
RTS0046777,144
RTS0046778,113
RTS0046779,153
RTS0046780,117
RTS0046781,120
RTS0046782,71
RTS0046783,98
RTS0046784,57
RTS0046785,94
RTS0046790,165
RTS0046791,131
RTS0046792,168
RTS0046793,78
RTS0046794,115
RTS0046795,123
RTS0046796,100
RTS0046797,87
RTS0046798,93
RTS0046799,89
RTS0046800,68
RTS0046801,425
RTS0046802,328
RTS0046803,77
RTS0046804,83
RTS0046805,166
RTS0046806,173
RTS0046807,110
RTS0046808,73
RTS0046809,72
RTS0046810,139
RTS0046811,43
RTS0046812,87
RTS0046813,85
RTS0046814,146
RTS0046815,191
RTS0046816,71
RTS0046817,90
RTS0046818,106
RTS0046819,162
RTS0046820,156
RTS0046821,60
RTS0046822,96
RTS0046823,106
RTS0046824,193
RTS0046825,162
RTS0046826,84
RTS0046827,108
RTS0046828,74
RTS0046829,103
RTS0046830,120
RTS0046831,163
RTS0046832,71
RTS0046833,33
RTS0046835,53
RTS0046836,1087
RTS0046837,1026
RTS0046838,267
RTS0046839,788
RTS0046840,56
RTS0046841,68
RTS0046842,165
RTS0046843,167
RTS0046846,182
RTS0046849,129
RTS0046850,103
RTS0046851,104
RTS0046852,172
RTS0046853,258
RTS0046854,78
RTS0046855,95
RTS0046856,71
RTS0046857,322
RTS0046858,547
RTS0046859,67
RTS0046860,151
RTS0046861,115
RTS0046862,118
RTS0046863,94
RTS0046864,141
RTS0046866,83
RTS0046867,65
RTS0046868,91
RTS0046869,162
RTS0046870,179
RTS0046871,85
RTS0046872,133
RTS0046873,84
RTS0046874,82
RTS0046875,403
RTS0046876,285
RTS0046877,144
RTS0046878,90
RTS0046879,140
RTS0046880,180
RTS0046881,107
RTS0046882,125
RTS0046885,105
RTS0046886,81
RTS0046887,79
RTS0046889,69
RTS0046890,137
RTS0046891,111
RTS0046892,77
RTS0046893,124
RTS0046894,169
RTS0046895,100
RTS0046897,214
RTS0046898,79
RTS0046899,131
RTS0046900,107
RTS0046902,120
RTS0046903,156
RTS0046904,131
RTS0046905,75
RTS0046906,121
RTS0046907,141
RTS0046908,80
RTS0046909,120
RTS0046910,90
RTS0046911,142
RTS0046912,102
RTS0046913,117
RTS0046914,90
RTS0046915,90
RTS0046916,158
RTS0046918,2377
RTS0046919,3440
RTS0046920,503
RTS0046921,136
RTS0046922,106
RTS0046923,143
RTS0046924,218
RTS0046925,72
RTS0046926,134
RTS0046927,106
RTS0046928,90
RTS0046929,88
RTS0046930,109
RTS0046931,88
RTS0046933,117
RTS0046934,181
RTS0046935,126
RTS0046936,152
RTS0046937,154
RTS0046938,134
RTS0046939,115
RTS0046940,121
RTS0046941,66
RTS0046942,107
RTS0046943,168
RTS0046944,94
RTS0046946,303
RTS0046947,48
RTS0046948,65
RTS0046949,80
RTS0046950,56
RTS0046951,124
RTS0046952,96
RTS0046954,69
RTS0046955,98
RTS0046956,121
RTS0046957,140
RTS0046958,129
RTS0046959,161
RTS0046960,103
RTS0046961,191
RTS0046962,1133
RTS0046963,99
RTS0046965,120
RTS0046966,179
RTS0046967,114
RTS0046968,81
RTS0047054,116
RTS0047055,107
RTS0047056,111
RTS0047057,94
RTS0047058,103
RTS0047060,175
RTS0047061,190
RTS0047062,156
RTS0047063,176
RTS0047064,212
RTS0047065,465
RTS0047066,447
RTS0047067,499
RTS0047068,362
RTS0047069,331
RTS0047070,219
RTS0047071,229
RTS0047072,224
RTS0047073,237
RTS0047074,222
RTS0047075,118
RTS0047076,149
RTS0047077,127
RTS0047078,131
RTS0047079,59
RTS0047080,146
RTS0047081,145
RTS0047082,109
RTS0047083,135
RTS0047084,112
RTS0047085,47
RTS0047086,113
RTS0047087,102
RTS0047088,109
RTS0047089,97
RTS0047091,65
RTS0047092,119
RTS0047093,120
RTS0047094,87
RTS0047095,110
RTS0047096,100
RTS0047097,78
RTS0047098,109
RTS0047099,82
RTS0047100,92
RTS0047101,111
RTS0047102,106
RTS0047103,136
RTS0047104,101
RTS0047105,420
RTS0047106,519
RTS0047107,423
RTS0047108,593
RTS0047109,313
RTS0047110,103
RTS0047111,97
RTS0047112,121
RTS0047113,259
RTS0047114,124
RTS0047115,131
RTS0047116,229
RTS0047117,207
RTS0047118,167
RTS0047119,150
RTS0047120,121
RTS0047121,96
RTS0047122,164
RTS0047123,115
RTS0047124,172
RTS0047125,89
RTS0047126,161
RTS0047127,179
RTS0047128,78
RTS0047129,149
RTS0047130,167
RTS0047131,163
RTS0047132,175
RTS0047133,225
RTS0047134,83
RTS0047135,108
RTS0047136,136
RTS0047137,115
RTS0047138,206
RTS0047139,97
RTS0047140,83
RTS0047141,95
RTS0047142,98
RTS0047143,83
RTS0047144,90
RTS0047145,224
RTS0047146,144
RTS0047147,249
RTS0047148,240
RTS0047149,228
RTS0047150,147
RTS0047151,92
RTS0047152,121
RTS0047153,81
RTS0047154,144
RTS0047156,97
RTS0047157,89
RTS0047158,74
RTS0047159,79
RTS0047160,115
RTS0047165,206
RTS0047166,56
RTS0047167,67
RTS0047168,71
RTS0047169,83
RTS0047170,79
RTS0047171,145
RTS0047172,122
RTS0047173,146
RTS0047174,122
RTS0047175,83
RTS0047176,102
RTS0047177,136
RTS0047178,122
RTS0047179,126
RTS0047180,100
RTS0047181,172
RTS0047182,139
RTS0047183,111
RTS0047184,103
RTS0047185,132
RTS0047186,98
RTS0047187,93
RTS0047188,126
RTS0047189,119
RTS0047190,116
RTS0047191,103
RTS0047192,108
RTS0047193,119
RTS0047194,120
RTS0047195,121
RTS0047196,107
RTS0047197,165
RTS0047198,165
RTS0047199,135
RTS0047200,195
RTS0047201,86
RTS0047202,164
RTS0047203,116
RTS0047204,99
RTS0047205,120
RTS0047206,94
RTS0047207,111
RTS0047208,1931
RTS0047209,1787
RTS0047210,2668
RTS0047211,2401
RTS0047212,867
RTS0047213,122
RTS0047214,99
RTS0047215,107
RTS0047216,112
RTS0047217,86
RTS0047218,215
RTS0047219,247
RTS0047220,122
RTS0047221,282
RTS0047222,212
RTS0047223,189
RTS0047225,252
RTS0047226,197
RTS0047229,84
RTS0047230,125
RTS0047231,145
RTS0047232,128
RTS0047233,113
RTS0047234,125
RTS0047235,63
RTS0047236,86
RTS0047237,113
RTS0047238,90
RTS0047239,223
RTS0047240,120
RTS0047241,93
RTS0047242,106
RTS0047243,128
RTS0047244,112
RTS0047245,95
RTS0047246,96
RTS0047247,97
RTS0047248,58
RTS0047249,134
RTS0047250,205
RTS0047252,202
RTS0047253,116
RTS0047254,209
RTS0047255,176
RTS0047256,193
RTS0047257,160
RTS0047258,170
RTS0047259,207
RTS0047260,268
RTS0047261,224
RTS0047262,183
RTS0047263,233
RTS0047264,207
RTS0047266,173
RTS0047267,378
RTS0047268,199
RTS0047269,252
RTS0047270,338
RTS0047271,246
RTS0047272,205
RTS0047273,195
RTS0047274,158
RTS0047276,108
RTS0047277,303
RTS0047278,304
RTS0047279,284
RTS0047280,154
RTS0047281,206
RTS0047282,236
RTS0047283,195
RTS0047284,182
RTS0047290,277
RTS0047291,471
RTS0047292,240
RTS0047293,208
RTS0047294,319
RTS0047295,55
RTS0047296,139
RTS0047297,172
RTS0047298,75
RTS0047299,73
RTS0047300,71
RTS0047301,149
RTS0047302,58
RTS0047303,133
RTS0047304,107
RTS0047305,170
RTS0047306,159
RTS0047307,211
RTS0047308,138
RTS0047309,152
RTS0047310,193
RTS0047311,150
RTS0047312,141
RTS0047313,126
RTS0047314,137
RTS0047315,263
RTS0047316,268
RTS0047317,248
RTS0047318,288
RTS0047319,209
RTS0047320,168
RTS0047321,169
RTS0047322,131
RTS0047323,201
RTS0047324,165
RTS0047325,145
RTS0047326,154
RTS0047327,161
RTS0047328,124
RTS0047329,101
RTS0047331,205
RTS0047332,196
RTS0047333,161
RTS0047334,121
RTS0047335,184
RTS0047336,201
RTS0047337,111
RTS0047338,164
RTS0047339,150
RTS0047340,235
RTS0047341,246
RTS0047342,221
RTS0047343,218
RTS0047344,305
RTS0047345,117
RTS0047346,120
RTS0047348,137
RTS0047349,146
RTS0047350,169
RTS0047351,145
RTS0047352,290
RTS0047353,136
RTS0047354,149
RTS0047356,86
RTS0047357,70
RTS0047358,78
RTS0047359,121
RTS0047360,100
RTS0047361,73
RTS0047362,134
RTS0047363,173
RTS0047364,123
RTS0047365,124
RTS0047366,107
RTS0047367,104
RTS0047368,120
RTS0047369,104
RTS0047370,114
RTS0047373,118
RTS0047374,95
RTS0047375,116
RTS0047376,149
RTS0047377,135
RTS0047378,172
RTS0047379,259
RTS0047380,243
RTS0047381,66
RTS0047382,90
RTS0047383,101
RTS0047384,100
RTS0047385,111
RTS0047386,239
RTS0047387,149
RTS0047388,168
RTS0047389,157
RTS0047390,124
RTS0047391,172
RTS0047392,131
RTS0047393,158
RTS0047394,118
RTS0047395,111
RTS0047396,245
RTS0047397,133
RTS0047398,108
RTS0047399,112
RTS0047400,102
RTS0047401,148
RTS0047402,142
RTS0047403,130
RTS0047404,86
RTS0047405,172
RTS0047406,139
RTS0047407,134
RTS0047408,133
RTS0047409,282
RTS0047410,242
RTS0047411,191
RTS0047412,166
RTS0047413,115
RTS0047414,162
RTS0047415,169
RTS0047417,114
RTS0047418,164
RTS0047419,175
RTS0047420,189
RTS0047421,56
RTS0047422,127
RTS0047423,108
RTS0047424,89
RTS0047425,117
RTS0047426,169
RTS0047427,162
RTS0047428,182
RTS0047429,107
RTS0047430,158
RTS0047431,90
RTS0047432,108
RTS0047433,94
RTS0047434,106
RTS0047435,154
RTS0047436,117
RTS0047437,69
RTS0047438,66
RTS0047439,103
RTS0047440,77
RTS0047441,299
RTS0047442,237
RTS0047445,230
RTS0047446,233
RTS0047447,65
RTS0047448,92
RTS0047449,69
RTS0047450,109
RTS0047451,100
RTS0047452,115
RTS0047453,72
RTS0047454,122
RTS0047455,85
RTS0047456,95
RTS0047457,140
RTS0047458,99
RTS0047459,106
RTS0047460,132
RTS0047461,112
RTS0047462,168
RTS0047463,130
RTS0047464,149
RTS0047465,97
RTS0047466,111
RTS0047467,112
RTS0047468,118
RTS0047469,101
RTS0047471,116
RTS0047472,61
RTS0047473,119
RTS0047474,41
RTS0047475,81
RTS0047476,101
RTS0047477,229
RTS0047479,168
RTS0047480,202
RTS0047481,194
RTS0047482,114
RTS0047483,93
RTS0047484,121
RTS0047485,92
RTS0047486,115
RTS0047487,67
RTS0047488,122
RTS0047489,121
RTS0047490,117
RTS0047491,104
RTS0047492,130
RTS0047493,120
RTS0047494,194
RTS0047495,74
RTS0047496,138
RTS0047497,167
RTS0047498,129
RTS0047499,159
RTS0047500,166
RTS0047501,147
RTS0047502,99
RTS0047503,103
RTS0047504,155
RTS0047505,108
RTS0047506,176
RTS0047507,249
RTS0047508,126
RTS0047509,94
RTS0047510,150
RTS0047511,121
RTS0047512,175
RTS0047513,107
RTS0047514,98
RTS0047515,150
RTS0047516,153
RTS0047517,228
RTS0047518,236
RTS0047520,247
RTS0047521,225
RTS0047522,177
RTS0047523,154
RTS0047524,175
RTS0047525,151
RTS0047526,176
RTS0047527,112
RTS0047528,114
RTS0047529,130
RTS0047530,115
RTS0047531,115
RTS0047532,139
RTS0047533,66
RTS0047534,97
RTS0047535,145
RTS0047536,116
RTS0047537,175
RTS0047538,378
RTS0047540,309
RTS0047541,319
RTS0047543,132
RTS0047544,125
RTS0047545,183
RTS0047546,193
RTS0047547,99
RTS0047548,226
RTS0047549,185
RTS0047550,119
RTS0047551,98
RTS0047552,122
RTS0047553,114
RTS0047558,111
RTS0047559,133
RTS0047560,59
RTS0047561,110
RTS0047562,103
RTS0047563,114
RTS0047564,130
RTS0047565,80
RTS0047566,121
RTS0047567,81
RTS0047568,111
RTS0047569,147
RTS0047570,117
RTS0047571,101
RTS0047572,129
RTS0047573,87
RTS0047574,106
RTS0047575,93
RTS0047576,79
RTS0047577,97
RTS0047578,88
RTS0047579,126
RTS0047580,116
RTS0047581,119
RTS0047582,127
RTS0047583,68
RTS0047584,48
RTS0047585,89
RTS0047586,84
RTS0047587,84
RTS0047588,113
RTS0047590,123
RTS0047591,92
RTS0047592,115
RTS0047593,84
RTS0047594,103
RTS0047595,94
RTS0047596,87
RTS0047597,102
RTS0047598,171
RTS0047599,99
RTS0047600,142
RTS0047601,342
RTS0047602,180
RTS0047603,105
RTS0047604,110
RTS0047606,113
RTS0047613,141
RTS0047614,155
RTS0047615,68
RTS0047616,224
RTS0047617,177
RTS0047618,51
RTS0047619,64
RTS0047620,40
RTS0047621,72
RTS0047622,42
RTS0047624,64
RTS0047625,49
RTS0047626,79
RTS0047627,71
RTS0047628,70
RTS0047629,62
RTS0047630,38
RTS0047631,57
RTS0047632,82
RTS0047633,64
RTS0047634,54
RTS0047635,62
RTS0047636,59
RTS0047637,54
RTS0047638,60
RTS0047639,55
RTS0047640,62
RTS0047641,50
RTS0047642,55
RTS0047643,41
RTS0047644,65
RTS0047645,64
RTS0047646,69
RTS0047647,59
RTS0047648,74
RTS0047649,51
RTS0047650,61
RTS0047651,49
RTS0047652,34
RTS0047653,54
RTS0047654,63
RTS0047656,87
RTS0047657,79
RTS0047658,67
RTS0047659,46
RTS0047660,50
RTS0047661,80
RTS0047662,75
RTS0047663,45
RTS0047664,57
RTS0047665,59
RTS0047666,44
RTS0047667,62
RTS0047668,57
RTS0047669,60
RTS0047670,81
RTS0047672,61
RTS0047673,82
RTS0047674,61
RTS0047675,70
RTS0047676,50
RTS0047677,71
RTS0047678,56
RTS0047679,72
RTS0047680,65
RTS0047681,51
RTS0047682,70
RTS0047684,82
RTS0047685,55
RTS0047686,68
RTS0047687,76
RTS0047688,79
RTS0047689,73
RTS0047691,51
RTS0047692,56
RTS0047693,74
RTS0047694,76
RTS0047695,78
RTS0047696,53
RTS0047697,47
RTS0047698,127
RTS0047699,114
RTS0047700,64
RTS0047701,117
RTS0047702,149
RTS0047703,189
RTS0047704,132
RTS0047705,126
RTS0047706,92
RTS0047707,137
RTS0047708,540
RTS0047709,758
RTS0047710,249
RTS0047711,130
RTS0047712,295
RTS0047713,200
RTS0047714,312
RTS0047715,205
RTS0047716,261
RTS0047717,284
RTS0047718,171
RTS0047720,114
RTS0047721,111
RTS0047722,145
RTS0047723,140
RTS0047724,247
RTS0047725,294
RTS0047726,219
RTS0047727,235
RTS0047728,214
RTS0047729,116
RTS0047730,124
RTS0047731,72
RTS0047732,88
RTS0047733,118
RTS0047734,138
RTS0047735,109
RTS0047736,130
RTS0047737,124
RTS0047738,85
RTS0047739,122
RTS0047740,141
RTS0047741,126
RTS0047742,140
RTS0047743,101
RTS0047744,251
RTS0047745,274
RTS0047746,141
RTS0047747,188
RTS0047748,168
RTS0047749,225
RTS0047750,93
RTS0047752,84
RTS0047753,109
RTS0047754,154
RTS0047755,167
RTS0047756,107
RTS0047757,78
RTS0047758,106
RTS0047759,76
RTS0047760,81
RTS0047761,95
RTS0047762,103
RTS0047763,112
RTS0047764,110
RTS0047765,112
RTS0047766,198
RTS0047767,93
RTS0047768,99
RTS0047769,155
RTS0047770,173
RTS0047771,191
RTS0047772,170
RTS0047773,205
RTS0047774,193
RTS0047775,120
RTS0047776,128
RTS0047777,92
RTS0047778,68
RTS0047779,156
RTS0047780,165
RTS0047781,261
RTS0047782,223
RTS0047783,146
RTS0047784,114
RTS0047785,117
RTS0047786,135
RTS0047787,154
RTS0047788,122
RTS0047789,107
RTS0047790,88
RTS0047791,140
RTS0047792,101
RTS0047793,238
RTS0047794,74
RTS0047795,65
RTS0047796,194
RTS0047797,119
RTS0047798,102
RTS0047799,153
RTS0047800,65
RTS0047801,134
RTS0047802,107
RTS0047803,127
RTS0047804,89
RTS0047805,152
RTS0047806,138
RTS0047807,90
RTS0047808,175
RTS0047809,85
RTS0047810,155
RTS0047811,116
RTS0047812,168
RTS0047813,173
RTS0047814,128
RTS0047816,74
RTS0047817,120
RTS0047818,77
RTS0047819,79
RTS0047820,86
RTS0047821,251
RTS0047822,57
RTS0047823,117
RTS0047824,89
RTS0047825,113
RTS0047826,104
RTS0047827,123
RTS0047828,134
RTS0047829,139
RTS0047830,91
RTS0047831,103
RTS0047832,88
RTS0047833,95
RTS0047834,86
RTS0047835,141
RTS0047836,256
RTS0047837,230
RTS0047838,82
RTS0047839,114
RTS0047840,133
RTS0047841,122
RTS0047842,92
RTS0047843,109
RTS0047844,116
RTS0047845,135
RTS0047846,105
RTS0047847,102
RTS0047848,107
RTS0047849,367
RTS0047850,100
RTS0047851,82
RTS0047852,87
RTS0047853,117
RTS0047854,165
RTS0047855,86
RTS0047856,128
RTS0047857,99
RTS0047858,91
RTS0047859,42
RTS0047860,307
RTS0047861,96
RTS0047862,60
RTS0047863,69
RTS0047864,100
RTS0047865,172
RTS0047866,193
RTS0047867,74
RTS0047868,118
RTS0047869,115
RTS0047870,314
RTS0047871,131
RTS0047872,124
RTS0047873,101
RTS0047874,84
RTS0047875,138
RTS0047876,99
RTS0047877,68
RTS0047878,117
RTS0047879,99
RTS0047880,118
RTS0047881,147
RTS0047882,92
RTS0047883,197
RTS0047884,108
RTS0047885,116
RTS0047886,61
RTS0047890,470
RTS0047891,516
RTS0047892,221
RTS0047893,156
RTS0047894,83
RTS0047895,144
RTS0047896,124
RTS0047897,131
RTS0047898,113
RTS0047899,131
RTS0047900,284
RTS0047901,103
RTS0047902,238
RTS0047903,128
RTS0047904,145
RTS0047905,149
RTS0047906,135
RTS0047907,598
RTS0047908,541
RTS0047909,648
RTS0047910,108
RTS0047912,93
RTS0047913,131
RTS0047914,166
RTS0047915,51
RTS0047916,101
RTS0047917,68
RTS0047919,51
RTS0047920,339
RTS0047921,595
RTS0047924,110
RTS0047925,138
RTS0047926,122
RTS0047927,110
RTS0047928,126
RTS0047929,53
RTS0047930,150
RTS0047931,122
RTS0047932,118
RTS0047933,140
RTS0047934,82
RTS0047935,115
RTS0047936,92
RTS0047937,80
RTS0047938,99
RTS0047939,216
RTS0047940,299
RTS0047941,95
RTS0047942,97
RTS0047943,84
RTS0047944,118
RTS0047945,102
RTS0047946,109
RTS0047947,71
RTS0047948,66
RTS0047949,98
RTS0047950,70
RTS0047951,140
RTS0047952,166
RTS0047953,92
RTS0047954,86
RTS0047956,103
RTS0047957,72
RTS0047958,141
RTS0047959,121
RTS0047960,107
RTS0047961,103
RTS0047963,150
RTS0047964,99
RTS0047965,92
RTS0047966,114
RTS0047967,89
RTS0047968,122
RTS0047969,128
RTS0047970,98
RTS0047972,92
RTS0047973,107
RTS0047974,142
RTS0047975,113
RTS0047976,151
RTS0047977,77
RTS0047978,78
RTS0047979,136
RTS0047980,75
RTS0047981,104
RTS0047982,62
RTS0047985,474
RTS0047986,62
RTS0047987,127
RTS0047988,153
RTS0047990,148
RTS0047991,173
RTS0047992,74
RTS0047993,117
RTS0047994,107
RTS0047995,107
RTS0047996,90
RTS0047997,123
RTS0047998,155
RTS0047999,113
RTS0048000,110
RTS0048001,241
RTS0048003,152
RTS0048005,105
RTS0048006,85
RTS0048008,116
RTS0048009,176
RTS0048012,102
RTS0048013,93
RTS0048014,142
RTS0048015,103
RTS0048016,92
RTS0048017,119
RTS0048018,138
RTS0048019,140
RTS0048020,107
RTS0048021,72
RTS0048022,120
RTS0048023,161
RTS0048024,90
RTS0048026,121
RTS0048027,217
RTS0048028,109
RTS0048029,61
RTS0048030,86
RTS0048031,102
RTS0048032,540
RTS0048033,82
RTS0048034,108
RTS0048035,90
RTS0048036,83
RTS0048037,120
RTS0048038,293
RTS0048040,92
RTS0048041,71
RTS0048042,163
RTS0048043,283
RTS0048044,93
RTS0048045,135
RTS0048046,84
RTS0048047,72
RTS0048048,139
RTS0048049,100
RTS0048050,104
RTS0048051,146
RTS0048052,329
RTS0048053,110
RTS0048054,116
RTS0048055,124
RTS0048056,113
RTS0048057,55
RTS0048058,82
RTS0048059,141
RTS0048060,121
RTS0048061,105
RTS0048062,98
RTS0048063,115
RTS0048064,85
RTS0048065,94
RTS0048066,94
RTS0048067,98
RTS0048068,118
RTS0048069,109
RTS0048070,97
RTS0048071,142
RTS0048072,78
RTS0048073,115
RTS0048074,51
RTS0048076,81
RTS0048077,212
RTS0048078,160
RTS0048079,124
RTS0048080,197
RTS0048081,143
RTS0048082,114
RTS0048084,83
RTS0048085,105
RTS0048086,84
RTS0048087,120
RTS0048088,91
RTS0048089,126
RTS0048090,163
RTS0048091,118
RTS0048092,120
RTS0048093,164
RTS0048094,84
RTS0048096,112
RTS0048097,114
RTS0048098,5328
RTS0048099,5193
RTS0048100,4878
RTS0048101,3942
RTS0048102,4776
RTS0048104,105
RTS0048105,130
RTS0048106,51
RTS0048107,119
RTS0048108,147
RTS0048109,91
RTS0048110,112
RTS0048111,53
RTS0048112,109
RTS0048113,94
RTS0048114,95
RTS0048115,88
RTS0048116,120
RTS0048117,101
RTS0048118,129
RTS0048120,147
RTS0048126,74
RTS0048127,167
RTS0048129,198
RTS0048130,93
RTS0048131,228
RTS0048132,269
RTS0048133,105
RTS0048134,238
RTS0048135,267
RTS0048136,74
RTS0048138,117
RTS0048139,151
RTS0048140,125
RTS0048141,120
RTS0048142,265
RTS0048144,125
RTS0048145,208
RTS0048146,191
RTS0048147,69
RTS0048148,148
RTS0048149,114
RTS0048150,203
RTS0048151,106
RTS0048152,101
RTS0048153,117
RTS0048154,104
RTS0048155,101
RTS0048156,279
RTS0048158,157
RTS0048159,135
RTS0048160,5834
RTS0048161,8884
RTS0048162,155
RTS0048163,129
RTS0048164,1110
RTS0048165,266
RTS0048166,169
RTS0048167,203
RTS0048168,173
RTS0048169,152
RTS0048170,131
RTS0048171,161
RTS0048172,125
RTS0048173,84
RTS0048175,145
RTS0048176,95
RTS0048177,91
RTS0048178,127
RTS0048179,141
RTS0048180,95
RTS0048181,222
RTS0048182,128
RTS0048183,221
RTS0048184,204
RTS0048185,242
RTS0048186,134
RTS0048188,162
RTS0048189,177
RTS0048190,118
RTS0048191,140
RTS0048192,181
RTS0048193,112
RTS0048194,182
RTS0048195,167
RTS0048196,106
RTS0048197,187
RTS0048198,150
RTS0048200,170
RTS0048201,156
RTS0048202,143
RTS0048203,113
RTS0048204,151
RTS0048205,167
RTS0048207,84
RTS0048208,189
RTS0048209,158
RTS0048210,158
RTS0048211,179
RTS0048212,115
RTS0048213,145
RTS0048214,107
RTS0048215,175
RTS0048216,156
RTS0048217,139
RTS0048218,148
RTS0048219,113
RTS0048220,136
RTS0048221,100
RTS0048222,148
RTS0048223,90
RTS0048224,151
RTS0048225,138
RTS0048226,144
RTS0048227,160
RTS0048228,90
RTS0048229,92
RTS0048230,113
RTS0048231,135
RTS0048232,128
RTS0048233,135
RTS0048234,123
RTS0048235,117
RTS0048236,164
RTS0048237,128
RTS0048238,132
RTS0048239,161
RTS0048240,123
RTS0048241,166
RTS0048242,234
RTS0048243,196
RTS0048244,216
RTS0048245,146
RTS0048246,181
RTS0049343,208
RTS0049344,211
RTS0049345,124
RTS0049346,67
RTS0049347,159
RTS0049348,141
RTS0049349,138
RTS0049350,131
RTS0049351,94
RTS0049352,88
RTS0049353,114
RTS0049354,82
RTS0049355,71
RTS0049356,199
RTS0049357,89
RTS0049358,69
RTS0049359,75
RTS0049360,142
RTS0049361,107
RTS0049362,77
RTS0049363,127
RTS0049364,114
RTS0049365,266
RTS0049366,416
RTS0049367,374
RTS0049368,126
RTS0049369,88
RTS0049370,87
RTS0049371,137
RTS0049372,107
RTS0049373,356
RTS0049374,344
RTS0049375,236
RTS0049376,277
RTS0049377,283
RTS0049378,196
RTS0049379,76
RTS0049380,183
RTS0049381,170
RTS0049382,162
RTS0049383,94
RTS0049384,67
RTS0049385,96
RTS0049386,129
RTS0049387,115
RTS0049388,109
RTS0049389,110
RTS0049390,1142
RTS0049391,1333
RTS0049392,1208
RTS0049393,1418
RTS0049394,512
RTS0049395,577
RTS0049396,192
RTS0049397,264
RTS0049398,373
RTS0049399,173
RTS0049400,139
RTS0049401,150
RTS0049402,125
RTS0049403,82
RTS0049404,143
RTS0049405,143
RTS0049406,144
RTS0049407,130
RTS0049408,158
RTS0049409,102
RTS0049410,103
RTS0049411,109
RTS0049412,67
RTS0049413,60
RTS0049414,83
RTS0049415,214
RTS0049416,152
RTS0049417,90
RTS0049418,148
RTS0049419,103
RTS0049420,74
RTS0049421,97
RTS0049422,71
RTS0049423,93
RTS0049424,199
RTS0049425,143
RTS0049426,165
RTS0049427,130
RTS0049428,76
RTS0049429,180
RTS0049430,204
RTS0049431,95
RTS0049432,102
RTS0049433,86
RTS0049434,111
RTS0049435,69
RTS0049436,60
RTS0049437,282
RTS0049438,123
RTS0049439,165
RTS0049440,133
RTS0049441,191
RTS0049442,237
RTS0049443,163
RTS0049444,164
RTS0049445,103
RTS0049446,120
RTS0049447,176
RTS0049448,73
RTS0049449,177
RTS0049450,169
RTS0049451,179
RTS0049452,96
RTS0049453,119
RTS0049454,65
RTS0049455,68
RTS0049456,112
RTS0049457,170
RTS0049458,143
RTS0049459,263
RTS0049460,309
RTS0049461,348
RTS0049462,368
RTS0049463,149
RTS0049464,133
RTS0049465,100
RTS0049466,99
RTS0049467,96
RTS0049468,145
RTS0049469,111
RTS0049470,186
RTS0049471,244
RTS0049472,138
RTS0049473,446
RTS0049474,98
RTS0049475,106
RTS0049476,97
RTS0049477,61
RTS0049478,138
RTS0049479,5107
RTS0049480,525
RTS0049481,42
RTS0049482,87
RTS0049483,93
RTS0049484,84
RTS0049485,166
RTS0997079,96
RTS0997080,102
RTS0997081,57
RTS0997082,80
RTS0997083,54
RTS0997084,77
RTS0997085,62
RTS0997086,97
RTS0997087,54
RTS0997088,43907
RTS0997089,5687
RTS0997090,119
RTS0997091,60
RTS0997092,52
RTS0997093,49
RTS0997094,10
RTS0997095,47
RTS0997096,62
RTS0997097,36
RTS0997098,63
RTS0997099,50
RTS0997100,54
RTS0997101,43
RTS0997102,45
RTS0997103,54
RTS0997104,51
RTS0997105,40
RTS0997106,48
RTS0997107,49
RTS0997108,53
RTS0997109,32
RTS0997110,51
RTS0997111,38
RTS0997112,28
RTS0997113,45
RTS0997114,50
RTS0997115,32
RTS0997116,40
RTS0997117,57
RTS0997118,41
RTS0997119,53
RTS0997120,29
RTS0997121,120
RTS0997122,215
RTS0997123,192
RTS0997124,118
RTS0997125,385
RTS0997126,561
RTS0997127,502
RTS0997128,521
RTS0997129,581
RTS0997130,129
</Code_Summary>
