# Supplementary material for: Spatial meta-transcriptomics reveal associations of intratumor bacteria burden with lung cancer cells showing a distinct oncogenic signature
Source: J Immunother Cancer. 2022 Jul 6;10(7):e004698. doi: 10.1136/jitc-2022-004698 (PMC9260850; doi:10.1136/jitc-2022-004698)
Supplement: Supplementary data [file jitc-2022-004698supp009.zip › DSP-1001660004187-B-C02.dcc]

<Header>
FileVersion,0.02
SoftwareVersion,"GeoMx_NGS_Pipeline_ 2.0.0"
Date,2020-6-15
</Header>

<Scan_Attributes>
ID,DSP-1001660004187-B-C02
Plate_ID,1001660004187
Well,C02
</Scan_Attributes>

<NGS_Processing_Attributes>
SeqSetId,
tamperedIni,No
Raw,959759
Trimmed,954103
Stitched,948555
Aligned,930971
umiQ30,0.9918
rtsQ30,0.9910
</NGS_Processing_Attributes>


<Code_Summary>
RTS0039454,32
RTS0039455,24
RTS0039456,19
RTS0039457,69
RTS0039458,14
RTS0039459,10
RTS0039460,5
RTS0039461,13
RTS0039462,10
RTS0039463,13
RTS0039464,9
RTS0039465,27
RTS0039466,19
RTS0039467,35
RTS0039468,13
RTS0039469,77
RTS0039470,115
RTS0039471,106
RTS0039472,148
RTS0039473,110
RTS0039474,234
RTS0039475,179
RTS0039476,189
RTS0039477,322
RTS0039478,329
RTS0039479,16
RTS0039480,10
RTS0039481,9
RTS0039482,13
RTS0039483,8
RTS0039484,21
RTS0039485,38
RTS0039486,12
RTS0039487,7
RTS0039488,28
RTS0039489,25
RTS0039490,21
RTS0039491,24
RTS0039492,17
RTS0039493,32
RTS0039494,23
RTS0039495,13
RTS0039496,25
RTS0039497,11
RTS0039498,19
RTS0039499,180
RTS0039500,159
RTS0039501,151
RTS0039502,216
RTS0039503,219
RTS0039504,22
RTS0039505,18
RTS0039506,13
RTS0039507,70
RTS0039508,61
RTS0039509,42
RTS0039510,136
RTS0039511,147
RTS0039512,107
RTS0039513,103
RTS0039514,182
RTS0039515,159
RTS0039516,18
RTS0039517,20
RTS0039518,28
RTS0039519,18
RTS0039520,22
RTS0039521,29
RTS0039522,20
RTS0039523,17
RTS0039524,42
RTS0039525,39
RTS0039526,22
RTS0039527,28
RTS0039528,24
RTS0039529,18
RTS0039530,22
RTS0039531,32
RTS0039532,15
RTS0039533,27
RTS0039534,15
RTS0039535,18
RTS0039536,16
RTS0039537,11
RTS0039538,15
RTS0039539,8
RTS0039540,15
RTS0039541,16
RTS0039542,17
RTS0039543,17
RTS0039544,14
RTS0039545,18
RTS0039546,18
RTS0039547,20
RTS0039548,26
RTS0039549,23
RTS0039550,11
RTS0039551,7
RTS0039552,7
RTS0039553,13
RTS0039554,14
RTS0039555,12
RTS0039556,10
RTS0039557,18
RTS0039558,13
RTS0039559,14
RTS0039560,14
RTS0039561,10
RTS0039562,12
RTS0039563,15
RTS0039564,15
RTS0039565,26
RTS0039566,13
RTS0039567,9
RTS0039568,12
RTS0039569,10
RTS0039570,16
RTS0039571,12
RTS0039572,20
RTS0039573,11
RTS0039574,3
RTS0039575,12
RTS0039576,14
RTS0039577,22
RTS0039578,15
RTS0039579,12
RTS0039580,26
RTS0039581,47
RTS0039582,58
RTS0039583,59
RTS0039584,47
RTS0039585,34
RTS0039586,17
RTS0039587,22
RTS0039588,18
RTS0039589,23
RTS0039590,17
RTS0039591,27
RTS0039592,14
RTS0039593,17
RTS0039594,27
RTS0039595,9
RTS0039596,20
RTS0039597,15
RTS0039598,15
RTS0039599,22
RTS0039600,25
RTS0039601,12
RTS0039602,10
RTS0039603,10
RTS0039604,19
RTS0039605,15
RTS0039606,12
RTS0039607,16
RTS0039608,22
RTS0039609,14
RTS0039610,16
RTS0039611,20
RTS0039612,20
RTS0039613,16
RTS0039614,11
RTS0039615,10
RTS0039616,12
RTS0039617,15
RTS0039619,16
RTS0039620,14
RTS0039621,12
RTS0039622,10
RTS0039623,15
RTS0039624,11
RTS0039625,14
RTS0039626,9
RTS0039627,23
RTS0039628,11
RTS0039629,12
RTS0039630,8
RTS0039631,9
RTS0039632,11
RTS0039633,13
RTS0039634,16
RTS0039635,11
RTS0039636,8
RTS0039637,11
RTS0039638,6
RTS0039639,9
RTS0039640,8
RTS0039641,16
RTS0039642,14
RTS0039643,24
RTS0039644,17
RTS0039645,18
RTS0039646,20
RTS0039647,15
RTS0039648,19
RTS0039649,18
RTS0039650,21
RTS0039651,89
RTS0039652,68
RTS0039653,55
RTS0039654,44
RTS0039655,57
RTS0039656,35
RTS0039657,25
RTS0039658,17
RTS0039659,31
RTS0039660,24
RTS0039661,18
RTS0039662,17
RTS0039663,24
RTS0039664,19
RTS0039665,17
RTS0039666,30
RTS0039667,23
RTS0039668,22
RTS0039669,49
RTS0039670,42
RTS0039671,30
RTS0039672,49
RTS0039673,37
RTS0039674,43
RTS0039675,34
RTS0039676,7
RTS0039677,15
RTS0039678,7
RTS0039679,20
RTS0039680,14
RTS0039681,33
RTS0039682,35
RTS0039683,26
RTS0039684,37
RTS0039685,40
RTS0039686,47
RTS0039687,32
RTS0039688,54
RTS0039689,32
RTS0039690,38
RTS0039691,12
RTS0039692,9
RTS0039693,5
RTS0039694,11
RTS0039695,13
RTS0039696,5
RTS0039697,8
RTS0039698,12
RTS0039699,11
RTS0039700,10
RTS0039701,7
RTS0039702,16
RTS0039703,12
RTS0039704,16
RTS0039705,5
RTS0039706,24
RTS0039707,13
RTS0039708,14
RTS0039709,8
RTS0039710,16
RTS0039711,22
RTS0039712,39
RTS0039713,50
RTS0039714,25
RTS0039715,37
RTS0039716,20
RTS0039717,66
RTS0039718,16
RTS0039719,31
RTS0039720,141
RTS0039721,36
RTS0039722,29
RTS0039723,59
RTS0039724,33
RTS0039725,29
RTS0039726,27
RTS0039727,14
RTS0039728,25
RTS0039729,20
RTS0039730,20
RTS0039731,16
RTS0039732,8
RTS0039733,22
RTS0039734,14
RTS0039735,23
RTS0039736,26
RTS0039737,30
RTS0039738,17
RTS0039739,20
RTS0039740,25
RTS0039741,32
RTS0039742,28
RTS0039743,40
RTS0039744,28
RTS0039745,31
RTS0039746,10
RTS0039747,16
RTS0039749,9
RTS0039750,11
RTS0039751,8
RTS0039752,12
RTS0039753,21
RTS0039754,14
RTS0039755,10
RTS0039756,24
RTS0039757,12
RTS0039758,24
RTS0039759,14
RTS0039760,20
RTS0039761,23
RTS0039762,25
RTS0039763,28
RTS0039764,20
RTS0039765,29
RTS0039766,22
RTS0039767,20
RTS0039768,38
RTS0039769,25
RTS0039770,54
RTS0039771,72
RTS0039772,84
RTS0039773,85
RTS0039774,77
RTS0039775,92
RTS0039776,19
RTS0039777,24
RTS0039778,17
RTS0039779,15
RTS0039780,15
RTS0039781,32
RTS0039782,21
RTS0039783,27
RTS0039784,21
RTS0039785,36
RTS0039786,27
RTS0039787,22
RTS0039788,18
RTS0039789,19
RTS0039790,51
RTS0039791,42
RTS0039792,43
RTS0039793,34
RTS0039794,58
RTS0039795,27
RTS0039796,22
RTS0039797,31
RTS0039798,16
RTS0039799,25
RTS0039800,20
RTS0039801,14
RTS0039802,14
RTS0039803,17
RTS0039804,12
RTS0039805,15
RTS0039806,13
RTS0039807,8
RTS0039808,18
RTS0039809,7
RTS0039810,6
RTS0039811,26
RTS0039812,37
RTS0039813,23
RTS0039814,34
RTS0039815,35
RTS0039816,8
RTS0039817,26
RTS0039818,12
RTS0039819,11
RTS0039820,16
RTS0039821,29
RTS0039822,32
RTS0039823,18
RTS0039824,31
RTS0039825,16
RTS0039826,14
RTS0039827,12
RTS0039828,15
RTS0039829,21
RTS0039830,9
RTS0039831,10
RTS0039832,25
RTS0039833,14
RTS0039834,17
RTS0039835,24
RTS0039836,28
RTS0039838,17
RTS0039839,14
RTS0039840,11
RTS0039841,20
RTS0039842,24
RTS0039843,13
RTS0039844,24
RTS0039845,17
RTS0039846,14
RTS0039847,12
RTS0039848,13
RTS0039849,14
RTS0039850,11
RTS0039851,28
RTS0039852,39
RTS0039853,38
RTS0039854,28
RTS0039855,26
RTS0039856,6
RTS0039857,12
RTS0039858,6
RTS0039859,23
RTS0039860,9
RTS0039861,23
RTS0039862,10
RTS0039863,11
RTS0039864,12
RTS0039865,10
RTS0039866,120
RTS0039867,151
RTS0039868,68
RTS0039869,134
RTS0039870,121
RTS0039871,16
RTS0039872,18
RTS0039873,11
RTS0039874,14
RTS0039875,15
RTS0039876,81
RTS0039877,79
RTS0039878,70
RTS0039879,100
RTS0039880,52
RTS0039881,11
RTS0039882,15
RTS0039883,17
RTS0039884,15
RTS0039885,30
RTS0039886,31
RTS0039887,26
RTS0039888,56
RTS0039890,39
RTS0039891,17
RTS0039892,6
RTS0039893,16
RTS0039894,8
RTS0039895,12
RTS0039896,14
RTS0039897,13
RTS0039898,16
RTS0039899,10
RTS0039900,22
RTS0039901,19
RTS0039902,14
RTS0039903,15
RTS0039904,21
RTS0039905,26
RTS0039906,10
RTS0039907,15
RTS0039908,7
RTS0039909,10
RTS0039910,7
RTS0039911,12
RTS0039912,11
RTS0039913,11
RTS0039914,13
RTS0039915,12
RTS0039916,10
RTS0039917,11
RTS0039918,13
RTS0039919,12
RTS0039920,17
RTS0039921,15
RTS0039922,12
RTS0039923,10
RTS0039924,11
RTS0039925,12
RTS0039926,31
RTS0039927,44
RTS0039928,46
RTS0039929,37
RTS0039930,49
RTS0039931,11
RTS0039932,19
RTS0039933,15
RTS0039934,11
RTS0039935,21
RTS0039936,13
RTS0039937,15
RTS0039938,11
RTS0039939,12
RTS0039940,20
RTS0039941,11
RTS0039942,10
RTS0039943,12
RTS0039944,16
RTS0039945,16
RTS0039946,54
RTS0039947,79
RTS0039948,78
RTS0039949,66
RTS0039950,74
RTS0039951,23
RTS0039952,19
RTS0039953,23
RTS0039954,18
RTS0039955,19
RTS0039956,79
RTS0039957,76
RTS0039958,80
RTS0039959,76
RTS0039960,94
RTS0039961,15
RTS0039962,11
RTS0039963,19
RTS0039964,23
RTS0039965,6
RTS0039966,12
RTS0039967,3
RTS0039968,12
RTS0039969,13
RTS0039970,18
RTS0039971,38
RTS0039972,33
RTS0039973,38
RTS0039974,43
RTS0039975,26
RTS0039976,38
RTS0039977,45
RTS0039978,37
RTS0039979,48
RTS0039980,34
RTS0039981,21
RTS0039982,25
RTS0039983,39
RTS0039984,25
RTS0039985,32
RTS0039986,79
RTS0039987,67
RTS0039988,71
RTS0039989,68
RTS0039990,56
RTS0039991,10
RTS0039992,19
RTS0039993,7
RTS0039994,9
RTS0039995,18
RTS0039996,207
RTS0039997,117
RTS0039998,155
RTS0039999,159
RTS0040000,182
RTS0040001,5
RTS0040002,26
RTS0040003,12
RTS0040004,15
RTS0040005,21
RTS0040006,21
RTS0040007,17
RTS0040008,10
RTS0040009,18
RTS0040010,12
RTS0040011,10
RTS0040012,8
RTS0040013,20
RTS0040014,14
RTS0040015,10
RTS0040016,14
RTS0040017,13
RTS0040018,17
RTS0040019,21
RTS0040020,16
RTS0040021,9
RTS0040022,12
RTS0040023,9
RTS0040024,10
RTS0040025,13
RTS0040026,20
RTS0040027,58
RTS0040028,48
RTS0040029,43
RTS0040030,46
RTS0040031,12
RTS0040032,11
RTS0040033,13
RTS0040034,12
RTS0040035,2
RTS0040036,10
RTS0040037,9
RTS0040038,14
RTS0040039,6
RTS0040040,9
RTS0040041,10
RTS0040042,16
RTS0040043,18
RTS0040044,18
RTS0040045,11
RTS0040046,20
RTS0040047,17
RTS0040048,20
RTS0040049,13
RTS0040050,11
RTS0040051,14
RTS0040052,7
RTS0040053,20
RTS0040054,16
RTS0040055,11
RTS0040056,11
RTS0040057,4
RTS0040058,11
RTS0040059,10
RTS0040060,13
RTS0040061,16
RTS0040062,11
RTS0040063,7
RTS0040064,27
RTS0040065,11
RTS0040066,19
RTS0040067,14
RTS0040068,14
RTS0040069,7
RTS0040070,13
RTS0040071,16
RTS0040072,18
RTS0040073,11
RTS0040074,12
RTS0040075,13
RTS0040076,10
RTS0040077,14
RTS0040078,12
RTS0040079,13
RTS0040080,5
RTS0040081,12
RTS0040082,12
RTS0040083,11
RTS0040084,13
RTS0040085,12
RTS0040086,9
RTS0040087,12
RTS0040088,18
RTS0040089,15
RTS0040090,13
RTS0040091,13
RTS0040092,16
RTS0040093,18
RTS0040094,14
RTS0040095,12
RTS0040096,18
RTS0040097,11
RTS0040098,3
RTS0040099,9
RTS0040100,21
RTS0040101,12
RTS0040102,12
RTS0040103,11
RTS0040104,14
RTS0040105,12
RTS0040106,9
RTS0040107,16
RTS0040108,11
RTS0040109,10
RTS0040110,20
RTS0040111,14
RTS0040112,10
RTS0040113,8
RTS0040114,10
RTS0040115,13
RTS0040116,38
RTS0040117,31
RTS0040118,32
RTS0040119,34
RTS0040120,39
RTS0040121,67
RTS0040122,68
RTS0040123,44
RTS0040124,55
RTS0040125,77
RTS0040126,5
RTS0040127,22
RTS0040128,17
RTS0040129,18
RTS0040130,25
RTS0040131,18
RTS0040132,9
RTS0040133,15
RTS0040134,11
RTS0040135,14
RTS0040136,21
RTS0040137,24
RTS0040138,34
RTS0040139,23
RTS0040140,17
RTS0040141,18
RTS0040142,17
RTS0040143,18
RTS0040144,32
RTS0040145,22
RTS0040146,53
RTS0040147,53
RTS0040148,23
RTS0040149,39
RTS0040150,23
RTS0040151,21
RTS0040152,19
RTS0040153,20
RTS0040154,18
RTS0040155,9
RTS0040156,35
RTS0040157,29
RTS0040158,29
RTS0040159,53
RTS0040160,34
RTS0040161,17
RTS0040162,6
RTS0040163,9
RTS0040164,16
RTS0040165,12
RTS0040166,11
RTS0040167,20
RTS0040168,13
RTS0040169,13
RTS0040170,8
RTS0040171,7
RTS0040172,11
RTS0040173,10
RTS0040174,3
RTS0040175,17
RTS0040176,6
RTS0040177,12
RTS0040178,8
RTS0040179,11
RTS0040180,16
RTS0040181,9
RTS0040182,14
RTS0040183,10
RTS0040184,15
RTS0040185,13
RTS0040186,17
RTS0040187,11
RTS0040188,10
RTS0040189,23
RTS0040190,14
RTS0040191,15
RTS0040192,12
RTS0040193,7
RTS0040194,13
RTS0040195,15
RTS0040196,12
RTS0040197,5
RTS0040198,9
RTS0040199,16
RTS0040200,6
RTS0040201,27
RTS0040202,35
RTS0040203,36
RTS0040204,30
RTS0040205,28
RTS0040206,61
RTS0040207,21
RTS0040208,44
RTS0040209,59
RTS0040210,85
RTS0040211,27
RTS0040212,18
RTS0040213,13
RTS0040214,14
RTS0040215,21
RTS0040216,12
RTS0040217,12
RTS0040218,11
RTS0040219,7
RTS0040220,9
RTS0040221,17
RTS0040222,19
RTS0040223,11
RTS0040224,11
RTS0040225,7
RTS0040226,16
RTS0040227,5
RTS0040228,15
RTS0040229,17
RTS0040230,16
RTS0040231,6
RTS0040232,12
RTS0040233,7
RTS0040234,8
RTS0040235,6
RTS0040236,22
RTS0040237,19
RTS0040238,30
RTS0040239,29
RTS0040240,18
RTS0040241,36
RTS0040242,43
RTS0040243,54
RTS0040244,36
RTS0040245,36
RTS0040246,28
RTS0040247,34
RTS0040248,38
RTS0040249,34
RTS0040250,21
RTS0040251,114
RTS0040252,89
RTS0040253,111
RTS0040254,80
RTS0040255,93
RTS0040256,11
RTS0040257,17
RTS0040258,8
RTS0040259,11
RTS0040260,12
RTS0040261,9
RTS0040262,9
RTS0040263,9
RTS0040264,10
RTS0040265,15
RTS0040266,9
RTS0040267,6
RTS0040268,8
RTS0040269,7
RTS0040270,16
RTS0040271,47
RTS0040272,24
RTS0040273,15
RTS0040274,24
RTS0040275,23
RTS0040276,39
RTS0040277,40
RTS0040278,85
RTS0040279,76
RTS0040280,51
RTS0040281,51
RTS0040282,20
RTS0040283,45
RTS0040284,26
RTS0040285,33
RTS0040286,7
RTS0040287,12
RTS0040288,15
RTS0040289,11
RTS0040290,11
RTS0040291,11
RTS0040292,8
RTS0040293,8
RTS0040294,7
RTS0040295,11
RTS0040296,17
RTS0040297,20
RTS0040298,10
RTS0040299,12
RTS0040300,6
RTS0040301,14
RTS0040302,10
RTS0040303,14
RTS0040304,3
RTS0040305,18
RTS0040306,11
RTS0040307,10
RTS0040308,12
RTS0040309,11
RTS0040310,14
RTS0040311,43
RTS0040312,66
RTS0040313,33
RTS0040314,39
RTS0040315,55
RTS0040316,10
RTS0040317,17
RTS0040318,13
RTS0040319,13
RTS0040320,9
RTS0040321,76
RTS0040322,89
RTS0040323,60
RTS0040324,75
RTS0040325,37
RTS0040326,35
RTS0040327,46
RTS0040328,69
RTS0040329,84
RTS0040330,46
RTS0040331,22
RTS0040332,14
RTS0040333,10
RTS0040334,18
RTS0040335,11
RTS0040336,33
RTS0040337,30
RTS0040338,16
RTS0040339,26
RTS0040340,28
RTS0040341,28
RTS0040342,6
RTS0040343,22
RTS0040344,37
RTS0040345,28
RTS0040346,21
RTS0040347,15
RTS0040348,12
RTS0040349,19
RTS0040350,11
RTS0040351,15
RTS0040352,15
RTS0040353,17
RTS0040354,12
RTS0040355,9
RTS0040356,9
RTS0040357,18
RTS0040358,19
RTS0040359,15
RTS0040360,30
RTS0040361,17
RTS0040363,13
RTS0040364,19
RTS0040365,15
RTS0040366,297
RTS0040367,182
RTS0040368,282
RTS0040369,172
RTS0040370,269
RTS0040371,28
RTS0040372,26
RTS0040373,29
RTS0040374,15
RTS0040375,19
RTS0040376,58
RTS0040377,61
RTS0040378,54
RTS0040379,50
RTS0040380,43
RTS0040381,20
RTS0040382,19
RTS0040383,23
RTS0040384,16
RTS0040385,10
RTS0040386,80
RTS0040387,60
RTS0040388,78
RTS0040389,66
RTS0040390,35
RTS0040391,30
RTS0040392,44
RTS0040393,28
RTS0040394,24
RTS0040395,32
RTS0040396,141
RTS0040397,129
RTS0040398,147
RTS0040399,139
RTS0040400,139
RTS0040401,30
RTS0040402,34
RTS0040403,32
RTS0040404,24
RTS0040405,19
RTS0040406,24
RTS0040407,19
RTS0040408,28
RTS0040409,18
RTS0040410,20
RTS0040411,56
RTS0040412,35
RTS0040413,40
RTS0040414,53
RTS0040415,49
RTS0040416,93
RTS0040417,55
RTS0040418,38
RTS0040419,90
RTS0040420,95
RTS0040421,36
RTS0040422,70
RTS0040423,61
RTS0040424,45
RTS0040425,30
RTS0040426,26
RTS0040428,75
RTS0040429,46
RTS0040430,63
RTS0040431,19
RTS0040432,9
RTS0040433,22
RTS0040434,13
RTS0040435,13
RTS0040436,79
RTS0040437,107
RTS0040438,183
RTS0040439,141
RTS0040440,155
RTS0040441,43
RTS0040442,38
RTS0040443,45
RTS0040444,51
RTS0040445,39
RTS0040446,58
RTS0040447,57
RTS0040448,43
RTS0040449,50
RTS0040450,23
RTS0040451,25
RTS0040452,21
RTS0040453,21
RTS0040454,16
RTS0040455,33
RTS0040456,30
RTS0040457,12
RTS0040458,13
RTS0040459,16
RTS0040460,29
RTS0040461,19
RTS0040462,12
RTS0040463,23
RTS0040464,18
RTS0040465,24
RTS0040466,22
RTS0040467,9
RTS0040468,17
RTS0040469,15
RTS0040470,13
RTS0040471,16
RTS0040472,22
RTS0040473,8
RTS0040474,7
RTS0040475,14
RTS0040476,13
RTS0040477,9
RTS0040478,6
RTS0040479,11
RTS0040480,5
RTS0040481,46
RTS0040482,50
RTS0040483,43
RTS0040484,67
RTS0040485,43
RTS0040486,12
RTS0040487,4
RTS0040488,7
RTS0040489,13
RTS0040490,13
RTS0040491,9
RTS0040492,20
RTS0040493,15
RTS0040494,12
RTS0040495,17
RTS0040496,11
RTS0040497,9
RTS0040498,14
RTS0040499,13
RTS0040500,15
RTS0040501,10
RTS0040502,11
RTS0040503,11
RTS0040504,14
RTS0040505,7
RTS0040506,12
RTS0040507,9
RTS0040508,14
RTS0040509,10
RTS0040510,5
RTS0040511,10
RTS0040512,11
RTS0040513,10
RTS0040514,7
RTS0040515,18
RTS0040516,11
RTS0040517,10
RTS0040518,13
RTS0040519,11
RTS0040520,11
RTS0040521,15
RTS0040522,12
RTS0040523,9
RTS0040524,4
RTS0040525,17
RTS0040526,29
RTS0040527,14
RTS0040528,18
RTS0040529,16
RTS0040530,13
RTS0040531,18
RTS0040532,30
RTS0040533,21
RTS0040534,14
RTS0040535,14
RTS0040536,21
RTS0040537,69
RTS0040538,42
RTS0040539,48
RTS0040540,34
RTS0040541,9
RTS0040542,17
RTS0040543,15
RTS0040544,12
RTS0040545,8
RTS0040546,15
RTS0040547,11
RTS0040548,9
RTS0040549,6
RTS0040550,9
RTS0040551,10
RTS0040552,17
RTS0040553,21
RTS0040554,11
RTS0040555,14
RTS0040556,16
RTS0040557,15
RTS0040558,14
RTS0040559,11
RTS0040560,12
RTS0040561,6
RTS0040562,8
RTS0040563,17
RTS0040564,14
RTS0040565,6
RTS0040566,11
RTS0040567,19
RTS0040568,8
RTS0040569,12
RTS0040570,13
RTS0040571,8
RTS0040572,9
RTS0040573,20
RTS0040574,15
RTS0040575,18
RTS0040576,12
RTS0040577,16
RTS0040578,21
RTS0040579,10
RTS0040580,14
RTS0040581,4
RTS0040582,20
RTS0040583,6
RTS0040584,3
RTS0040585,19
RTS0040586,16
RTS0040587,11
RTS0040588,18
RTS0040589,13
RTS0040590,15
RTS0040591,17
RTS0040592,10
RTS0040593,5
RTS0040594,12
RTS0040595,15
RTS0040596,19
RTS0040597,19
RTS0040598,17
RTS0040599,10
RTS0040600,20
RTS0040601,8
RTS0040602,11
RTS0040603,18
RTS0040604,10
RTS0040605,10
RTS0040606,16
RTS0040607,23
RTS0040608,19
RTS0040609,12
RTS0040610,19
RTS0040611,22
RTS0040612,11
RTS0040613,17
RTS0040614,10
RTS0040615,12
RTS0040616,7
RTS0040617,16
RTS0040618,4
RTS0040619,14
RTS0040620,13
RTS0040621,16
RTS0040622,19
RTS0040623,15
RTS0040624,14
RTS0040625,11
RTS0040626,12
RTS0040627,8
RTS0040628,19
RTS0040629,18
RTS0040630,15
RTS0040631,26
RTS0040632,12
RTS0040633,22
RTS0040634,20
RTS0040635,19
RTS0040636,28
RTS0040637,26
RTS0040638,14
RTS0040639,20
RTS0040640,14
RTS0040641,61
RTS0040642,93
RTS0040643,54
RTS0040644,79
RTS0040645,98
RTS0040646,14
RTS0040647,15
RTS0040648,17
RTS0040649,10
RTS0040650,8
RTS0040651,35
RTS0040652,20
RTS0040653,27
RTS0040654,37
RTS0040655,22
RTS0040656,33
RTS0040657,29
RTS0040658,20
RTS0040659,20
RTS0040660,27
RTS0040661,7
RTS0040662,7
RTS0040663,10
RTS0040664,12
RTS0040665,10
RTS0040666,10
RTS0040667,14
RTS0040668,8
RTS0040669,11
RTS0040670,8
RTS0040671,10
RTS0040672,13
RTS0040673,10
RTS0040674,16
RTS0040675,3
RTS0040676,21
RTS0040677,13
RTS0040678,19
RTS0040679,10
RTS0040680,29
RTS0040681,24
RTS0040682,20
RTS0040683,20
RTS0040684,29
RTS0040685,24
RTS0040686,11
RTS0040687,12
RTS0040688,6
RTS0040689,9
RTS0040690,9
RTS0040691,13
RTS0040692,11
RTS0040693,18
RTS0040694,11
RTS0040695,19
RTS0040696,17
RTS0040697,6
RTS0040698,7
RTS0040699,11
RTS0040700,10
RTS0040701,13
RTS0040702,25
RTS0040703,12
RTS0040704,20
RTS0040705,35
RTS0040706,5
RTS0040707,6
RTS0040708,7
RTS0040709,15
RTS0040710,13
RTS0040711,8
RTS0040712,8
RTS0040713,18
RTS0040714,11
RTS0040715,15
RTS0040716,11
RTS0040717,6
RTS0040718,6
RTS0040719,9
RTS0040720,6
RTS0040721,9
RTS0040722,3
RTS0040723,10
RTS0040724,9
RTS0040725,8
RTS0040726,24
RTS0040727,18
RTS0040728,18
RTS0040729,16
RTS0040730,12
RTS0040731,13
RTS0040732,14
RTS0040733,18
RTS0040734,13
RTS0040735,8
RTS0040736,80
RTS0040737,54
RTS0040738,53
RTS0040739,50
RTS0040740,61
RTS0040741,17
RTS0040742,16
RTS0040743,13
RTS0040744,19
RTS0040745,18
RTS0040746,23
RTS0040747,21
RTS0040748,10
RTS0040749,20
RTS0040750,17
RTS0040751,10
RTS0040752,10
RTS0040753,16
RTS0040754,15
RTS0040755,1
RTS0040756,29
RTS0040757,28
RTS0040758,26
RTS0040759,16
RTS0040760,28
RTS0040761,51
RTS0040762,40
RTS0040763,22
RTS0040764,29
RTS0040765,42
RTS0040766,22
RTS0040767,18
RTS0040768,23
RTS0040769,51
RTS0040770,11
RTS0040771,33
RTS0040772,27
RTS0040773,17
RTS0040774,33
RTS0040775,38
RTS0040776,12
RTS0040777,12
RTS0040778,21
RTS0040779,9
RTS0040780,9
RTS0040781,32
RTS0040782,52
RTS0040783,23
RTS0040784,34
RTS0040785,25
RTS0040786,8
RTS0040787,11
RTS0040788,9
RTS0040789,11
RTS0040790,8
RTS0040791,12
RTS0040792,17
RTS0040793,11
RTS0040794,6
RTS0040795,10
RTS0040796,14
RTS0040797,8
RTS0040798,11
RTS0040799,13
RTS0040800,11
RTS0040801,51
RTS0040802,36
RTS0040803,41
RTS0040804,27
RTS0040805,27
RTS0040806,14
RTS0040807,9
RTS0040808,11
RTS0040809,14
RTS0040810,17
RTS0040811,15
RTS0040812,8
RTS0040813,4
RTS0040814,6
RTS0040815,16
RTS0040816,18
RTS0040817,20
RTS0040818,20
RTS0040819,10
RTS0040820,14
RTS0040821,18
RTS0040822,16
RTS0040823,12
RTS0040824,20
RTS0040825,23
RTS0040826,20
RTS0040827,16
RTS0040828,22
RTS0040830,15
RTS0040831,19
RTS0040832,15
RTS0040833,19
RTS0040834,13
RTS0040836,131
RTS0040837,91
RTS0040838,118
RTS0040839,127
RTS0040840,63
RTS0040841,92
RTS0040842,93
RTS0040843,98
RTS0040844,78
RTS0040845,88
RTS0040846,24
RTS0040847,22
RTS0040848,15
RTS0040849,17
RTS0040850,20
RTS0040851,33
RTS0040852,19
RTS0040853,25
RTS0040854,30
RTS0040855,18
RTS0040856,16
RTS0040857,12
RTS0040858,15
RTS0040859,9
RTS0040860,7
RTS0040861,26
RTS0040862,14
RTS0040863,19
RTS0040864,15
RTS0040865,10
RTS0040866,15
RTS0040867,13
RTS0040868,15
RTS0040869,18
RTS0040870,19
RTS0040871,22
RTS0040872,19
RTS0040873,27
RTS0040874,19
RTS0040875,19
RTS0040876,14
RTS0040877,11
RTS0040878,12
RTS0040879,20
RTS0040880,17
RTS0040881,24
RTS0040882,16
RTS0040883,15
RTS0040884,12
RTS0040885,29
RTS0040886,198
RTS0040887,225
RTS0040888,317
RTS0040889,345
RTS0040890,268
RTS0040891,39
RTS0040892,47
RTS0040893,43
RTS0040894,40
RTS0040895,38
RTS0040896,5
RTS0040897,5
RTS0040898,10
RTS0040899,3
RTS0040900,9
RTS0040901,39
RTS0040902,41
RTS0040903,20
RTS0040904,49
RTS0040905,60
RTS0040906,48
RTS0040907,62
RTS0040908,85
RTS0040909,79
RTS0040910,63
RTS0040911,37
RTS0040912,43
RTS0040913,52
RTS0040914,35
RTS0040915,39
RTS0040916,13
RTS0040917,5
RTS0040918,10
RTS0040919,3
RTS0040920,13
RTS0040921,27
RTS0040922,19
RTS0040923,19
RTS0040924,21
RTS0040925,23
RTS0040926,12
RTS0040927,11
RTS0040928,8
RTS0040929,8
RTS0040930,12
RTS0040931,23
RTS0040932,28
RTS0040933,16
RTS0040934,20
RTS0040935,35
RTS0040936,23
RTS0040937,22
RTS0040938,26
RTS0040939,21
RTS0040940,25
RTS0040941,15
RTS0040942,8
RTS0040943,14
RTS0040944,21
RTS0040945,15
RTS0040946,72
RTS0040947,96
RTS0040948,83
RTS0040949,65
RTS0040950,69
RTS0040951,19
RTS0040952,10
RTS0040953,14
RTS0040954,13
RTS0040955,12
RTS0040956,29
RTS0040957,18
RTS0040958,20
RTS0040959,17
RTS0040960,23
RTS0040961,11
RTS0040962,11
RTS0040963,16
RTS0040964,14
RTS0040965,10
RTS0040966,18
RTS0040967,12
RTS0040968,13
RTS0040969,10
RTS0040970,9
RTS0040971,11
RTS0040972,16
RTS0040973,16
RTS0040974,12
RTS0040975,8
RTS0040976,13
RTS0040977,12
RTS0040978,11
RTS0040979,20
RTS0040980,13
RTS0040981,13
RTS0040982,13
RTS0040983,20
RTS0040984,13
RTS0040985,16
RTS0040986,17
RTS0040987,26
RTS0040988,14
RTS0040989,14
RTS0040990,11
RTS0040991,37
RTS0040992,21
RTS0040993,23
RTS0040994,40
RTS0040995,23
RTS0040996,9
RTS0040997,19
RTS0040998,16
RTS0040999,20
RTS0041000,22
RTS0041001,13
RTS0041002,23
RTS0041003,9
RTS0041004,23
RTS0041005,18
RTS0041006,18
RTS0041007,15
RTS0041008,28
RTS0041009,17
RTS0041010,15
RTS0041011,5
RTS0041012,11
RTS0041013,10
RTS0041014,9
RTS0041015,10
RTS0041016,10
RTS0041017,10
RTS0041018,9
RTS0041019,10
RTS0041020,10
RTS0041021,14
RTS0041022,18
RTS0041023,12
RTS0041024,16
RTS0041025,18
RTS0041026,13
RTS0041027,17
RTS0041028,26
RTS0041029,20
RTS0041030,18
RTS0041031,29
RTS0041032,48
RTS0041033,32
RTS0041034,30
RTS0041035,39
RTS0041036,21
RTS0041037,17
RTS0041038,23
RTS0041039,19
RTS0041040,18
RTS0041041,12
RTS0041042,8
RTS0041043,7
RTS0041044,7
RTS0041045,10
RTS0041046,29
RTS0041047,40
RTS0041048,17
RTS0041049,39
RTS0041050,35
RTS0041051,13
RTS0041052,15
RTS0041053,9
RTS0041054,13
RTS0041055,14
RTS0041056,10
RTS0041057,15
RTS0041058,18
RTS0041059,9
RTS0041060,17
RTS0041061,20
RTS0041062,25
RTS0041063,16
RTS0041064,34
RTS0041066,15
RTS0041067,16
RTS0041068,18
RTS0041069,9
RTS0041070,25
RTS0041071,14
RTS0041072,15
RTS0041073,20
RTS0041074,22
RTS0041075,13
RTS0041076,16
RTS0041077,18
RTS0041078,16
RTS0041079,19
RTS0041080,17
RTS0041081,12
RTS0041082,11
RTS0041083,16
RTS0041084,22
RTS0041085,11
RTS0041086,16
RTS0041087,15
RTS0041088,22
RTS0041089,13
RTS0041090,12
RTS0041091,10
RTS0041092,15
RTS0041093,19
RTS0041094,11
RTS0041095,16
RTS0041096,4
RTS0041097,11
RTS0041098,8
RTS0041099,12
RTS0041100,8
RTS0041101,12
RTS0041102,11
RTS0041103,14
RTS0041104,13
RTS0041105,10
RTS0041106,13
RTS0041107,19
RTS0041108,19
RTS0041109,26
RTS0041110,18
RTS0041111,17
RTS0041112,19
RTS0041113,16
RTS0041114,14
RTS0041115,13
RTS0041116,21
RTS0041117,26
RTS0041118,18
RTS0041119,18
RTS0041120,13
RTS0041121,25
RTS0041122,12
RTS0041123,23
RTS0041124,15
RTS0041125,16
RTS0041126,35
RTS0041127,78
RTS0041128,39
RTS0041129,30
RTS0041130,21
RTS0041131,32
RTS0041132,39
RTS0041133,23
RTS0041134,35
RTS0041135,52
RTS0041136,21
RTS0041137,29
RTS0041138,19
RTS0041139,24
RTS0041140,18
RTS0041141,33
RTS0041142,36
RTS0041143,16
RTS0041144,15
RTS0041145,21
RTS0041146,28
RTS0041147,27
RTS0041148,25
RTS0041149,45
RTS0041150,36
RTS0041151,13
RTS0041152,9
RTS0041153,14
RTS0041154,13
RTS0041155,14
RTS0041156,25
RTS0041157,33
RTS0041158,24
RTS0041159,17
RTS0041160,24
RTS0041161,13
RTS0041162,7
RTS0041163,10
RTS0041164,9
RTS0041165,11
RTS0041166,11
RTS0041167,17
RTS0041168,13
RTS0041169,13
RTS0041170,20
RTS0041171,9
RTS0041172,20
RTS0041173,6
RTS0041174,14
RTS0041175,15
RTS0041176,14
RTS0041177,12
RTS0041178,10
RTS0041179,11
RTS0041180,19
RTS0041181,24
RTS0041182,14
RTS0041183,14
RTS0041184,13
RTS0041185,14
RTS0041186,13
RTS0041187,11
RTS0041188,10
RTS0041189,14
RTS0041190,15
RTS0041191,32
RTS0041192,23
RTS0041193,32
RTS0041194,15
RTS0041195,12
RTS0041196,11
RTS0041197,10
RTS0041198,8
RTS0041199,15
RTS0041200,12
RTS0041201,9
RTS0041202,9
RTS0041203,12
RTS0041204,18
RTS0041205,18
RTS0041206,74
RTS0041207,157
RTS0041208,117
RTS0041209,149
RTS0041210,84
RTS0041211,25
RTS0041212,16
RTS0041213,27
RTS0041214,15
RTS0041215,18
RTS0041216,16
RTS0041217,14
RTS0041218,11
RTS0041219,11
RTS0041220,12
RTS0041221,19
RTS0041222,3
RTS0041223,6
RTS0041224,14
RTS0041225,20
RTS0041226,12
RTS0041227,18
RTS0041228,12
RTS0041229,19
RTS0041230,13
RTS0041231,81
RTS0041232,69
RTS0041233,79
RTS0041234,71
RTS0041235,68
RTS0041236,14
RTS0041237,8
RTS0041238,9
RTS0041239,14
RTS0041240,20
RTS0041241,20
RTS0041242,13
RTS0041243,13
RTS0041244,8
RTS0041246,17
RTS0041247,27
RTS0041248,21
RTS0041249,12
RTS0041250,32
RTS0041251,15
RTS0041252,15
RTS0041253,11
RTS0041254,20
RTS0041255,20
RTS0041256,17
RTS0041257,9
RTS0041258,13
RTS0041259,11
RTS0041260,21
RTS0041261,22
RTS0041262,24
RTS0041263,17
RTS0041265,25
RTS0041266,12
RTS0041267,19
RTS0041268,14
RTS0041269,10
RTS0041270,12
RTS0041271,20
RTS0041272,9
RTS0041273,4
RTS0041274,14
RTS0041275,12
RTS0041276,20
RTS0041277,14
RTS0041278,26
RTS0041279,17
RTS0041280,20
RTS0041281,7
RTS0041282,9
RTS0041283,17
RTS0041284,14
RTS0041285,6
RTS0041286,12
RTS0041287,14
RTS0041288,22
RTS0041289,18
RTS0041290,16
RTS0041291,17
RTS0041292,14
RTS0041293,12
RTS0041294,10
RTS0041295,13
RTS0041296,22
RTS0041297,20
RTS0041298,18
RTS0041299,18
RTS0041300,33
RTS0041301,18
RTS0041302,12
RTS0041303,25
RTS0041304,23
RTS0041305,17
RTS0041306,17
RTS0041307,22
RTS0041308,29
RTS0041309,22
RTS0041310,11
RTS0041311,10
RTS0041312,16
RTS0041313,9
RTS0041314,10
RTS0041315,8
RTS0041316,11
RTS0041317,19
RTS0041318,22
RTS0041319,15
RTS0041320,18
RTS0041321,24
RTS0041322,10
RTS0041323,14
RTS0041324,20
RTS0041325,32
RTS0041326,14
RTS0041327,8
RTS0041328,12
RTS0041329,9
RTS0041330,13
RTS0041331,74
RTS0041332,90
RTS0041333,85
RTS0041334,75
RTS0041335,84
RTS0041346,37
RTS0041347,35
RTS0041348,34
RTS0041349,41
RTS0041350,47
RTS0041351,12
RTS0041352,14
RTS0041353,9
RTS0041354,17
RTS0041355,13
RTS0041356,19
RTS0041357,11
RTS0041358,17
RTS0041359,17
RTS0041360,16
RTS0041361,22
RTS0041362,14
RTS0041363,10
RTS0041364,19
RTS0041365,23
RTS0041366,14
RTS0041367,9
RTS0041368,16
RTS0041369,11
RTS0041370,9
RTS0041371,7
RTS0041372,18
RTS0041373,12
RTS0041374,11
RTS0041375,18
RTS0041376,20
RTS0041377,6
RTS0041378,10
RTS0041379,8
RTS0041380,9
RTS0041381,22
RTS0041382,8
RTS0041383,16
RTS0041384,10
RTS0041385,12
RTS0041386,12
RTS0041387,8
RTS0041388,3
RTS0041389,15
RTS0041390,13
RTS0041391,3
RTS0041392,23
RTS0041393,11
RTS0041394,10
RTS0041395,8
RTS0041396,16
RTS0041397,17
RTS0041398,14
RTS0041399,8
RTS0041400,11
RTS0041401,7
RTS0041402,17
RTS0041403,11
RTS0041404,13
RTS0041405,10
RTS0041406,11
RTS0041407,13
RTS0041408,13
RTS0041409,9
RTS0041410,2
RTS0041411,9
RTS0041412,11
RTS0041413,13
RTS0041414,4
RTS0041415,15
RTS0041416,13
RTS0041417,16
RTS0041418,11
RTS0041419,18
RTS0041420,16
RTS0041421,6
RTS0041422,15
RTS0041423,11
RTS0041424,11
RTS0041425,8
RTS0041426,15
RTS0041427,11
RTS0041428,15
RTS0041429,19
RTS0041430,18
RTS0041431,10
RTS0041432,14
RTS0041433,12
RTS0041434,14
RTS0041435,11
RTS0041436,16
RTS0041437,7
RTS0041438,11
RTS0041439,10
RTS0041440,21
RTS0041441,9
RTS0041442,8
RTS0041443,11
RTS0041444,17
RTS0041445,10
RTS0041446,15
RTS0041447,10
RTS0041448,11
RTS0041449,10
RTS0041450,14
RTS0041451,16
RTS0041452,15
RTS0041453,8
RTS0041454,8
RTS0041455,17
RTS0041456,9
RTS0041457,13
RTS0041458,14
RTS0041459,23
RTS0041460,12
RTS0041461,3
RTS0041462,16
RTS0041463,9
RTS0041464,8
RTS0041465,10
RTS0041466,27
RTS0041467,19
RTS0041468,22
RTS0041469,14
RTS0041470,22
RTS0041471,13
RTS0041472,8
RTS0041473,8
RTS0041474,11
RTS0041475,16
RTS0041476,11
RTS0041477,11
RTS0041478,10
RTS0041479,9
RTS0041480,10
RTS0041481,13
RTS0041482,13
RTS0041483,17
RTS0041484,15
RTS0041485,11
RTS0041486,11
RTS0041487,41
RTS0041488,25
RTS0041489,19
RTS0041490,19
RTS0041491,15
RTS0041492,7
RTS0041493,6
RTS0041494,9
RTS0041495,7
RTS0041496,99
RTS0041497,97
RTS0041498,110
RTS0041499,115
RTS0041500,73
RTS0041501,37
RTS0041502,28
RTS0041503,33
RTS0041504,32
RTS0041505,42
RTS0041506,21
RTS0041507,11
RTS0041508,12
RTS0041509,14
RTS0041510,12
RTS0041511,15
RTS0041512,15
RTS0041513,14
RTS0041514,11
RTS0041515,19
RTS0041516,7
RTS0041517,22
RTS0041518,12
RTS0041519,10
RTS0041520,13
RTS0041521,9
RTS0041522,11
RTS0041523,11
RTS0041524,10
RTS0041525,11
RTS0041526,9
RTS0041527,16
RTS0041528,21
RTS0041529,16
RTS0041530,19
RTS0041531,7
RTS0041532,9
RTS0041533,9
RTS0041534,15
RTS0041535,10
RTS0041536,15
RTS0041537,23
RTS0041538,14
RTS0041540,7
RTS0041541,11
RTS0041542,8
RTS0041543,3
RTS0041544,18
RTS0041545,9
RTS0041546,11
RTS0041547,9
RTS0041548,11
RTS0041549,13
RTS0041550,13
RTS0041551,24
RTS0041552,15
RTS0041553,7
RTS0041554,10
RTS0041555,22
RTS0041556,11
RTS0041557,10
RTS0041558,8
RTS0041559,14
RTS0041560,6
RTS0041561,8
RTS0041562,11
RTS0041563,12
RTS0041564,18
RTS0041565,22
RTS0041566,53
RTS0041567,61
RTS0041568,75
RTS0041569,45
RTS0041570,52
RTS0041571,5
RTS0041572,13
RTS0041573,12
RTS0041574,13
RTS0041575,13
RTS0041576,18
RTS0041577,18
RTS0041578,22
RTS0041579,11
RTS0041580,23
RTS0041581,60
RTS0041582,59
RTS0041583,54
RTS0041584,39
RTS0041585,58
RTS0041586,13
RTS0041587,16
RTS0041588,8
RTS0041589,13
RTS0041590,11
RTS0041591,11
RTS0041592,10
RTS0041593,8
RTS0041594,14
RTS0041595,11
RTS0041596,15
RTS0041597,19
RTS0041598,23
RTS0041599,11
RTS0041600,11
RTS0041601,16
RTS0041602,7
RTS0041603,13
RTS0041604,17
RTS0041605,9
RTS0041606,11
RTS0041607,6
RTS0041608,6
RTS0041609,8
RTS0041610,10
RTS0041611,16
RTS0041612,9
RTS0041613,15
RTS0041614,15
RTS0041615,9
RTS0041616,20
RTS0041617,8
RTS0041618,9
RTS0041619,20
RTS0041620,19
RTS0041621,13
RTS0041622,11
RTS0041623,11
RTS0041624,13
RTS0041625,13
RTS0041626,26
RTS0041627,22
RTS0041628,24
RTS0041629,35
RTS0041630,27
RTS0041631,18
RTS0041632,16
RTS0041633,32
RTS0041634,28
RTS0041635,27
RTS0041636,26
RTS0041637,11
RTS0041638,23
RTS0041639,21
RTS0041640,7
RTS0041641,16
RTS0041642,9
RTS0041643,19
RTS0041644,12
RTS0041645,8
RTS0041646,9
RTS0041647,20
RTS0041648,8
RTS0041649,14
RTS0041650,17
RTS0041651,16
RTS0041652,15
RTS0041653,16
RTS0041654,18
RTS0041655,14
RTS0041656,15
RTS0041657,22
RTS0041658,21
RTS0041659,15
RTS0041660,17
RTS0041661,37
RTS0041662,24
RTS0041663,19
RTS0041664,28
RTS0041665,22
RTS0041666,18
RTS0041667,13
RTS0041668,11
RTS0041669,12
RTS0041670,21
RTS0041671,8
RTS0041672,13
RTS0041673,9
RTS0041674,14
RTS0041675,14
RTS0041676,36
RTS0041677,24
RTS0041678,22
RTS0041679,31
RTS0041680,44
RTS0041681,12
RTS0041682,22
RTS0041683,16
RTS0041684,9
RTS0041685,15
RTS0041686,31
RTS0041687,24
RTS0041688,29
RTS0041689,26
RTS0041690,56
RTS0041691,36
RTS0041692,7
RTS0041693,20
RTS0041694,14
RTS0041695,17
RTS0041696,14
RTS0041697,9
RTS0041698,11
RTS0041699,17
RTS0041700,5
RTS0041701,30
RTS0041702,35
RTS0041703,56
RTS0041704,54
RTS0041705,51
RTS0041706,9
RTS0041707,9
RTS0041708,15
RTS0041709,12
RTS0041710,6
RTS0041711,8
RTS0041712,15
RTS0041713,13
RTS0041714,18
RTS0041715,11
RTS0041716,246
RTS0041717,264
RTS0041718,292
RTS0041719,250
RTS0041720,228
RTS0041721,11
RTS0041722,10
RTS0041723,20
RTS0041724,11
RTS0041725,10
RTS0041726,8
RTS0041727,13
RTS0041728,11
RTS0041729,8
RTS0041730,14
RTS0041731,22
RTS0041732,17
RTS0041733,16
RTS0041734,20
RTS0041735,41
RTS0041736,17
RTS0041737,14
RTS0041738,17
RTS0041739,17
RTS0041740,15
RTS0041741,13
RTS0041742,13
RTS0041743,15
RTS0041744,19
RTS0041745,6
RTS0041746,27
RTS0041747,37
RTS0041748,31
RTS0041749,23
RTS0041750,24
RTS0041751,19
RTS0041752,3
RTS0041753,14
RTS0041754,14
RTS0041755,9
RTS0041756,86
RTS0041757,45
RTS0041758,56
RTS0041759,87
RTS0041760,71
RTS0041761,13
RTS0041762,9
RTS0041763,12
RTS0041764,21
RTS0041765,19
RTS0041766,10
RTS0041767,10
RTS0041768,9
RTS0041769,9
RTS0041770,11
RTS0041771,15
RTS0041772,21
RTS0041773,7
RTS0041774,15
RTS0041775,17
RTS0041776,24
RTS0041777,20
RTS0041778,16
RTS0041779,26
RTS0041780,16
RTS0041781,11
RTS0041782,24
RTS0041783,18
RTS0041784,22
RTS0041785,21
RTS0041786,15
RTS0041787,20
RTS0041788,16
RTS0041789,23
RTS0041790,16
RTS0041791,19
RTS0041793,23
RTS0041794,15
RTS0041795,23
RTS0041796,32
RTS0041797,64
RTS0041798,56
RTS0041799,60
RTS0041800,35
RTS0041801,34
RTS0041802,101
RTS0041803,85
RTS0041804,100
RTS0041805,91
RTS0041806,6
RTS0041807,11
RTS0041808,17
RTS0041809,21
RTS0041810,15
RTS0041811,31
RTS0041812,45
RTS0041813,47
RTS0041814,41
RTS0041815,46
RTS0041816,13
RTS0041817,14
RTS0041818,16
RTS0041819,12
RTS0041820,20
RTS0041821,33
RTS0041822,25
RTS0041823,15
RTS0041824,32
RTS0041825,17
RTS0041826,20
RTS0041827,23
RTS0041828,11
RTS0041829,9
RTS0041830,10
RTS0041831,9
RTS0041832,20
RTS0041833,29
RTS0041834,27
RTS0041835,24
RTS0041836,24
RTS0041837,16
RTS0041838,7
RTS0041839,11
RTS0041840,11
RTS0041841,5
RTS0041842,8
RTS0041843,12
RTS0041844,17
RTS0041845,16
RTS0041846,5
RTS0041847,14
RTS0041848,12
RTS0041849,13
RTS0041850,15
RTS0041851,12
RTS0041852,16
RTS0041853,15
RTS0041854,18
RTS0041855,12
RTS0041856,10
RTS0041857,19
RTS0041858,12
RTS0041859,8
RTS0041860,8
RTS0041861,14
RTS0041862,14
RTS0041863,19
RTS0041864,21
RTS0041865,15
RTS0041866,13
RTS0041867,19
RTS0041868,16
RTS0041869,9
RTS0041870,10
RTS0041871,12
RTS0041872,10
RTS0041873,9
RTS0041874,16
RTS0041875,12
RTS0041876,23
RTS0041877,31
RTS0041878,28
RTS0041879,37
RTS0041880,45
RTS0041881,15
RTS0041882,14
RTS0041883,17
RTS0041884,9
RTS0041885,18
RTS0041886,88
RTS0041887,167
RTS0041888,107
RTS0041889,103
RTS0041890,104
RTS0041891,122
RTS0041892,133
RTS0041893,123
RTS0041894,65
RTS0041895,101
RTS0041896,73
RTS0041897,72
RTS0041898,88
RTS0041899,56
RTS0041900,15
RTS0041901,76
RTS0041902,49
RTS0041903,56
RTS0041904,47
RTS0041905,67
RTS0041906,413
RTS0041907,14
RTS0041908,198
RTS0041909,9
RTS0041910,166
RTS0041911,21
RTS0041912,22
RTS0041913,13
RTS0041914,10
RTS0041915,20
RTS0041916,437
RTS0041917,440
RTS0041918,291
RTS0041919,581
RTS0041920,566
RTS0041922,9
RTS0041923,8
RTS0041924,7
RTS0041925,8
RTS0041926,6
RTS0041927,9
RTS0041928,10
RTS0041929,15
RTS0041930,12
RTS0041931,21
RTS0041932,17
RTS0041933,7
RTS0041934,13
RTS0041935,11
RTS0041936,15
RTS0041937,21
RTS0041938,23
RTS0041939,26
RTS0041940,21
RTS0041941,10
RTS0041942,14
RTS0041943,6
RTS0041944,11
RTS0041945,9
RTS0041946,28
RTS0041947,32
RTS0041948,18
RTS0041949,14
RTS0041950,19
RTS0041951,30
RTS0041952,51
RTS0041953,18
RTS0041954,32
RTS0041955,53
RTS0041956,14
RTS0041957,10
RTS0041958,8
RTS0041959,12
RTS0041960,14
RTS0041961,8
RTS0041962,15
RTS0041963,11
RTS0041964,19
RTS0041965,19
RTS0041966,20
RTS0041967,23
RTS0041968,14
RTS0041969,11
RTS0041971,21
RTS0041972,25
RTS0041973,25
RTS0041974,16
RTS0041975,32
RTS0041976,30
RTS0041977,37
RTS0041978,33
RTS0041979,30
RTS0041980,40
RTS0041981,22
RTS0041982,20
RTS0041983,24
RTS0041984,18
RTS0041985,27
RTS0041986,25
RTS0041987,35
RTS0041988,27
RTS0041989,13
RTS0041990,23
RTS0041991,18
RTS0041992,28
RTS0041993,17
RTS0041994,29
RTS0041995,21
RTS0041996,14
RTS0041997,15
RTS0041998,4
RTS0041999,13
RTS0042000,7
RTS0042001,15
RTS0042002,12
RTS0042003,14
RTS0042004,13
RTS0042005,6
RTS0042006,14
RTS0042007,13
RTS0042008,15
RTS0042009,13
RTS0042010,11
RTS0042011,44
RTS0042012,44
RTS0042013,43
RTS0042014,26
RTS0042015,55
RTS0042016,7
RTS0042017,11
RTS0042018,16
RTS0042019,12
RTS0042020,11
RTS0042021,71
RTS0042022,48
RTS0042023,84
RTS0042024,72
RTS0042025,82
RTS0042026,14
RTS0042027,13
RTS0042028,12
RTS0042029,10
RTS0042030,14
RTS0042031,25
RTS0042032,35
RTS0042033,17
RTS0042034,26
RTS0042035,30
RTS0042036,30
RTS0042037,31
RTS0042038,39
RTS0042039,33
RTS0042040,14
RTS0042041,27
RTS0042042,24
RTS0042043,14
RTS0042044,34
RTS0042045,20
RTS0042046,36
RTS0042047,35
RTS0042048,21
RTS0042049,33
RTS0042050,28
RTS0042051,23
RTS0042052,31
RTS0042053,31
RTS0042054,19
RTS0042055,28
RTS0042056,31
RTS0042057,23
RTS0042058,25
RTS0042059,25
RTS0042060,29
RTS0042061,44
RTS0042062,84
RTS0042063,85
RTS0042064,58
RTS0042065,69
RTS0042066,25
RTS0042067,31
RTS0042068,19
RTS0042069,21
RTS0042071,12
RTS0042072,9
RTS0042073,6
RTS0042074,15
RTS0042075,11
RTS0042076,10
RTS0042077,7
RTS0042078,16
RTS0042079,19
RTS0042080,9
RTS0042081,23
RTS0042082,22
RTS0042083,17
RTS0042084,20
RTS0042085,16
RTS0042086,9
RTS0042087,14
RTS0042088,6
RTS0042089,7
RTS0042090,13
RTS0042091,20
RTS0042092,22
RTS0042093,13
RTS0042094,12
RTS0042095,16
RTS0042096,34
RTS0042097,23
RTS0042098,40
RTS0042099,44
RTS0042100,25
RTS0042101,11
RTS0042102,16
RTS0042103,7
RTS0042104,7
RTS0042105,11
RTS0042106,21
RTS0042107,11
RTS0042108,13
RTS0042109,14
RTS0042110,12
RTS0042111,22
RTS0042112,22
RTS0042113,29
RTS0042114,24
RTS0042115,24
RTS0042116,17
RTS0042117,17
RTS0042118,10
RTS0042119,11
RTS0042120,15
RTS0042121,14
RTS0042122,18
RTS0042123,18
RTS0042124,6
RTS0042125,13
RTS0042126,13
RTS0042127,18
RTS0042128,26
RTS0042129,15
RTS0042130,24
RTS0042131,24
RTS0042132,14
RTS0042133,11
RTS0042134,16
RTS0042135,15
RTS0042136,14
RTS0042137,15
RTS0042138,9
RTS0042139,18
RTS0042140,22
RTS0042141,12
RTS0042142,14
RTS0042143,17
RTS0042144,7
RTS0042145,9
RTS0042146,29
RTS0042147,29
RTS0042148,25
RTS0042149,25
RTS0042150,14
RTS0042151,13
RTS0042152,19
RTS0042153,11
RTS0042154,15
RTS0042155,22
RTS0042156,10
RTS0042157,8
RTS0042158,10
RTS0042159,11
RTS0042160,13
RTS0042161,11
RTS0042162,13
RTS0042163,17
RTS0042164,21
RTS0042165,15
RTS0042166,17
RTS0042167,8
RTS0042168,7
RTS0042169,16
RTS0042170,13
RTS0042171,16
RTS0042172,12
RTS0042173,19
RTS0042174,10
RTS0042175,14
RTS0042176,12
RTS0042177,17
RTS0042178,11
RTS0042179,15
RTS0042180,13
RTS0042181,13
RTS0042182,11
RTS0042183,14
RTS0042184,9
RTS0042185,14
RTS0042186,10
RTS0042187,8
RTS0042188,10
RTS0042189,13
RTS0042190,16
RTS0042191,27
RTS0042192,34
RTS0042193,42
RTS0042194,40
RTS0042195,16
RTS0042196,15
RTS0042197,12
RTS0042198,8
RTS0042199,17
RTS0042200,14
RTS0042201,13
RTS0042202,13
RTS0042203,17
RTS0042204,7
RTS0042205,7
RTS0042206,13
RTS0042207,13
RTS0042208,12
RTS0042209,5
RTS0042210,9
RTS0042211,10
RTS0042212,12
RTS0042213,7
RTS0042214,8
RTS0042215,10
RTS0042216,14
RTS0042217,17
RTS0042218,10
RTS0042219,12
RTS0042220,21
RTS0042221,7
RTS0042222,13
RTS0042223,9
RTS0042224,11
RTS0042225,7
RTS0042226,34
RTS0042227,19
RTS0042228,30
RTS0042229,13
RTS0042230,38
RTS0042231,34
RTS0042232,33
RTS0042233,38
RTS0042234,43
RTS0042235,28
RTS0042236,70
RTS0042237,64
RTS0042238,83
RTS0042239,49
RTS0042240,98
RTS0042241,8
RTS0042242,7
RTS0042243,15
RTS0042244,14
RTS0042245,20
RTS0042246,53
RTS0042247,41
RTS0042248,139
RTS0042249,77
RTS0042250,78
RTS0042251,12
RTS0042252,23
RTS0042253,12
RTS0042254,23
RTS0042255,16
RTS0042256,20
RTS0042257,14
RTS0042258,10
RTS0042259,11
RTS0042260,15
RTS0042261,39
RTS0042262,34
RTS0042263,58
RTS0042264,65
RTS0042265,44
RTS0042266,7
RTS0042267,13
RTS0042268,9
RTS0042269,9
RTS0042270,14
RTS0042271,11
RTS0042272,13
RTS0042273,12
RTS0042274,12
RTS0042275,8
RTS0042276,16
RTS0042277,10
RTS0042278,8
RTS0042279,20
RTS0042280,13
RTS0042281,8
RTS0042282,14
RTS0042283,13
RTS0042284,15
RTS0042285,7
RTS0042286,29
RTS0042287,50
RTS0042288,50
RTS0042289,43
RTS0042290,50
RTS0042291,58
RTS0042292,88
RTS0042293,64
RTS0042294,93
RTS0042295,63
RTS0042296,16
RTS0042297,13
RTS0042298,15
RTS0042299,14
RTS0042300,10
RTS0042301,12
RTS0042302,11
RTS0042303,9
RTS0042304,12
RTS0042305,8
RTS0042306,69
RTS0042307,84
RTS0042308,77
RTS0042309,106
RTS0042310,97
RTS0042311,14
RTS0042312,16
RTS0042313,27
RTS0042314,24
RTS0042315,30
RTS0042316,17
RTS0042317,9
RTS0042318,21
RTS0042319,18
RTS0042320,14
RTS0042321,44
RTS0042322,26
RTS0042323,20
RTS0042324,31
RTS0042325,21
RTS0042326,21
RTS0042327,14
RTS0042328,12
RTS0042329,15
RTS0042330,25
RTS0042331,20
RTS0042332,24
RTS0042333,36
RTS0042334,39
RTS0042335,20
RTS0042336,35
RTS0042337,43
RTS0042338,30
RTS0042339,16
RTS0042340,23
RTS0042341,45
RTS0042342,31
RTS0042343,47
RTS0042344,31
RTS0042345,29
RTS0042346,10
RTS0042347,13
RTS0042348,6
RTS0042349,11
RTS0042350,12
RTS0042351,22
RTS0042352,17
RTS0042353,20
RTS0042354,17
RTS0042355,11
RTS0042356,22
RTS0042357,14
RTS0042358,15
RTS0042359,22
RTS0042360,15
RTS0042361,22
RTS0042362,27
RTS0042363,45
RTS0042364,37
RTS0042365,35
RTS0042366,10
RTS0042367,13
RTS0042368,12
RTS0042369,12
RTS0042370,19
RTS0042371,24
RTS0042372,13
RTS0042373,12
RTS0042374,14
RTS0042375,15
RTS0042376,14
RTS0042377,12
RTS0042378,10
RTS0042379,17
RTS0042380,5
RTS0042381,13
RTS0042382,15
RTS0042383,15
RTS0042384,13
RTS0042385,9
RTS0042386,16
RTS0042387,6
RTS0042388,23
RTS0042389,25
RTS0042390,25
RTS0042391,16
RTS0042392,16
RTS0042393,8
RTS0042394,15
RTS0042395,14
RTS0042396,10
RTS0042397,11
RTS0042398,4
RTS0042399,11
RTS0042400,17
RTS0042401,12
RTS0042402,11
RTS0042403,11
RTS0042404,10
RTS0042405,2
RTS0042406,19
RTS0042407,16
RTS0042408,17
RTS0042409,13
RTS0042410,16
RTS0042411,60
RTS0042412,54
RTS0042413,76
RTS0042414,69
RTS0042415,56
RTS0042416,48
RTS0042417,58
RTS0042418,58
RTS0042419,29
RTS0042420,53
RTS0042421,10
RTS0042422,7
RTS0042423,9
RTS0042424,15
RTS0042425,9
RTS0042426,10
RTS0042427,8
RTS0042428,15
RTS0042429,10
RTS0042430,17
RTS0042431,13
RTS0042432,13
RTS0042433,10
RTS0042434,11
RTS0042435,18
RTS0042436,40
RTS0042437,37
RTS0042438,36
RTS0042439,45
RTS0042440,21
RTS0042441,26
RTS0042442,31
RTS0042443,21
RTS0042444,27
RTS0042445,27
RTS0042446,25
RTS0042447,14
RTS0042448,20
RTS0042449,10
RTS0042450,12
RTS0042451,9
RTS0042452,7
RTS0042453,20
RTS0042454,19
RTS0042455,11
RTS0042456,12
RTS0042457,13
RTS0042458,19
RTS0042460,12
RTS0042461,67
RTS0042462,78
RTS0042463,57
RTS0042464,80
RTS0042465,67
RTS0042466,28
RTS0042467,25
RTS0042468,20
RTS0042469,27
RTS0042470,19
RTS0042471,68
RTS0042472,49
RTS0042473,72
RTS0042474,55
RTS0042475,100
RTS0042476,13
RTS0042477,8
RTS0042478,13
RTS0042479,17
RTS0042480,15
RTS0042481,12
RTS0042482,21
RTS0042483,36
RTS0042484,22
RTS0042485,29
RTS0042486,14
RTS0042487,28
RTS0042488,14
RTS0042489,18
RTS0042490,18
RTS0042491,24
RTS0042492,15
RTS0042493,17
RTS0042494,11
RTS0042495,7
RTS0042496,14
RTS0042497,17
RTS0042498,10
RTS0042499,11
RTS0042500,24
RTS0042501,13
RTS0042502,14
RTS0042503,8
RTS0042504,6
RTS0042505,22
RTS0042506,20
RTS0042507,20
RTS0042508,8
RTS0042509,13
RTS0042510,9
RTS0042515,12
RTS0042522,13
RTS0042526,11
RTS0042527,15
RTS0042528,11
RTS0042529,12
RTS0042530,9
RTS0042531,9
RTS0042532,9
RTS0042533,13
RTS0042534,4
RTS0042535,7
RTS0042536,11
RTS0042537,17
RTS0042538,12
RTS0042539,4
RTS0042540,11
RTS0042541,15
RTS0042542,4
RTS0042543,10
RTS0042544,8
RTS0042545,3
RTS0042546,6
RTS0042547,5
RTS0042548,15
RTS0042549,19
RTS0042550,9
RTS0042551,16
RTS0042552,8
RTS0042553,10
RTS0042554,6
RTS0042555,8
RTS0042556,18
RTS0042557,24
RTS0042558,7
RTS0042559,30
RTS0042560,33
RTS0042561,21
RTS0042562,24
RTS0042563,26
RTS0042564,14
RTS0042565,28
RTS0042566,37
RTS0042567,46
RTS0042568,34
RTS0042569,43
RTS0042570,32
RTS0042571,42
RTS0042572,38
RTS0042573,42
RTS0042574,41
RTS0042575,36
RTS0042576,21
RTS0042577,25
RTS0042578,22
RTS0042579,35
RTS0042580,19
RTS0042581,22
RTS0042582,10
RTS0042583,35
RTS0042584,10
RTS0042585,17
RTS0042586,6
RTS0042587,7
RTS0042588,10
RTS0042589,6
RTS0042590,11
RTS0042591,13
RTS0042592,11
RTS0042593,13
RTS0042594,9
RTS0042595,4
RTS0042596,17
RTS0042597,13
RTS0042598,20
RTS0042599,19
RTS0042600,19
RTS0042601,9
RTS0042602,10
RTS0042603,11
RTS0042604,9
RTS0042605,10
RTS0042606,7
RTS0042607,12
RTS0042608,11
RTS0042609,12
RTS0042610,6
RTS0042611,16
RTS0042612,11
RTS0042613,20
RTS0042614,21
RTS0042615,24
RTS0042616,8
RTS0042617,9
RTS0042618,17
RTS0042619,9
RTS0042620,17
RTS0042621,13
RTS0042622,11
RTS0042623,10
RTS0042624,20
RTS0042625,8
RTS0042626,7
RTS0042627,11
RTS0042628,9
RTS0042629,10
RTS0042630,9
RTS0042631,4
RTS0042633,14
RTS0042634,6
RTS0042635,9
RTS0042636,65
RTS0042637,46
RTS0042638,74
RTS0042639,40
RTS0042640,54
RTS0042641,14
RTS0042642,9
RTS0042643,7
RTS0042644,9
RTS0042645,9
RTS0042646,9
RTS0042647,8
RTS0042648,14
RTS0042649,13
RTS0042650,13
RTS0042651,8
RTS0042652,11
RTS0042653,4
RTS0042654,11
RTS0042655,12
RTS0042656,45
RTS0042657,30
RTS0042658,28
RTS0042659,29
RTS0042660,22
RTS0042661,4
RTS0042662,11
RTS0042663,11
RTS0042664,7
RTS0042665,9
RTS0042666,13
RTS0042667,22
RTS0042668,16
RTS0042669,11
RTS0042670,9
RTS0042671,145
RTS0042672,92
RTS0042673,85
RTS0042674,92
RTS0042675,119
RTS0042676,8
RTS0042678,13
RTS0042679,14
RTS0042680,16
RTS0042681,43
RTS0042682,57
RTS0042683,44
RTS0042684,38
RTS0042685,51
RTS0042686,33
RTS0042687,16
RTS0042688,14
RTS0042689,19
RTS0042690,13
RTS0042691,10
RTS0042692,10
RTS0042693,12
RTS0042695,14
RTS0042696,6
RTS0042697,9
RTS0042698,10
RTS0042699,9
RTS0042700,11
RTS0042701,16
RTS0042702,12
RTS0042703,9
RTS0042704,11
RTS0042705,9
RTS0042706,32
RTS0042707,29
RTS0042708,35
RTS0042709,34
RTS0042710,34
RTS0042711,34
RTS0042712,37
RTS0042713,22
RTS0042714,22
RTS0042715,8
RTS0042716,7
RTS0042717,13
RTS0042718,15
RTS0042719,8
RTS0042720,9
RTS0042721,13
RTS0042722,15
RTS0042723,16
RTS0042724,12
RTS0042725,7
RTS0042726,13
RTS0042727,10
RTS0042728,23
RTS0042729,17
RTS0042730,10
RTS0042731,11
RTS0042732,14
RTS0042733,13
RTS0042734,10
RTS0042735,11
RTS0042736,31
RTS0042737,37
RTS0042738,20
RTS0042739,20
RTS0042740,29
RTS0042741,6
RTS0042742,7
RTS0042743,11
RTS0042744,6
RTS0042745,6
RTS0042746,17
RTS0042747,19
RTS0042748,11
RTS0042749,12
RTS0042750,8
RTS0042751,12
RTS0042752,14
RTS0042753,8
RTS0042754,10
RTS0042755,5
RTS0042756,11
RTS0042757,21
RTS0042758,14
RTS0042759,9
RTS0042760,8
RTS0042761,16
RTS0042762,11
RTS0042763,13
RTS0042764,8
RTS0042765,8
RTS0042766,26
RTS0042767,21
RTS0042768,23
RTS0042769,21
RTS0042770,21
RTS0042771,13
RTS0042772,24
RTS0042773,19
RTS0042774,18
RTS0042775,16
RTS0042776,16
RTS0042777,26
RTS0042778,19
RTS0042779,12
RTS0042780,17
RTS0042781,34
RTS0042782,37
RTS0042783,36
RTS0042784,52
RTS0042785,21
RTS0042786,76
RTS0042787,43
RTS0042788,55
RTS0042789,59
RTS0042790,58
RTS0042791,360
RTS0042792,202
RTS0042793,251
RTS0042794,254
RTS0042795,302
RTS0042796,10
RTS0042797,9
RTS0042798,3
RTS0042799,13
RTS0042800,18
RTS0042801,12
RTS0042802,22
RTS0042803,8
RTS0042804,9
RTS0042805,7
RTS0042806,12
RTS0042807,16
RTS0042808,22
RTS0042809,24
RTS0042810,19
RTS0042811,24
RTS0042812,39
RTS0042813,29
RTS0042814,31
RTS0042815,35
RTS0042816,17
RTS0042817,18
RTS0042818,19
RTS0042819,34
RTS0042820,19
RTS0042821,14
RTS0042822,12
RTS0042823,7
RTS0042824,18
RTS0042825,10
RTS0042826,42
RTS0042827,51
RTS0042828,45
RTS0042829,62
RTS0042830,63
RTS0042831,15
RTS0042832,16
RTS0042833,18
RTS0042834,19
RTS0042835,20
RTS0042836,7
RTS0042837,12
RTS0042838,11
RTS0042839,9
RTS0042840,11
RTS0042841,29
RTS0042842,50
RTS0042843,24
RTS0042844,42
RTS0042845,35
RTS0042846,25
RTS0042847,45
RTS0042848,62
RTS0042849,24
RTS0042850,32
RTS0042851,27
RTS0042852,24
RTS0042853,27
RTS0042854,8
RTS0042855,16
RTS0042856,18
RTS0042857,13
RTS0042858,30
RTS0042859,27
RTS0042860,20
RTS0042861,18
RTS0042862,14
RTS0042863,23
RTS0042864,13
RTS0042865,20
RTS0042866,24
RTS0042867,34
RTS0042868,15
RTS0042869,33
RTS0042870,44
RTS0042871,15
RTS0042872,5
RTS0042873,12
RTS0042874,5
RTS0042875,14
RTS0042876,36
RTS0042877,32
RTS0042878,27
RTS0042879,26
RTS0042880,26
RTS0042881,26
RTS0042882,23
RTS0042883,31
RTS0042884,28
RTS0042885,32
RTS0042886,23
RTS0042887,24
RTS0042888,15
RTS0042889,15
RTS0042890,23
RTS0042891,10
RTS0042892,17
RTS0042893,12
RTS0042894,13
RTS0042895,9
RTS0042896,62
RTS0042897,29
RTS0042898,35
RTS0042899,45
RTS0042900,48
RTS0042901,17
RTS0042902,10
RTS0042903,15
RTS0042904,12
RTS0042905,20
RTS0042906,13
RTS0042907,10
RTS0042908,11
RTS0042909,14
RTS0042910,9
RTS0042911,18
RTS0042912,18
RTS0042913,16
RTS0042914,13
RTS0042915,10
RTS0042916,6
RTS0042917,16
RTS0042918,11
RTS0042919,19
RTS0042920,8
RTS0042921,41
RTS0042922,33
RTS0042923,30
RTS0042924,28
RTS0042925,37
RTS0042926,12
RTS0042927,10
RTS0042928,14
RTS0042929,13
RTS0042930,13
RTS0042931,22
RTS0042932,26
RTS0042933,20
RTS0042934,23
RTS0042935,19
RTS0042936,6
RTS0042937,7
RTS0042938,19
RTS0042939,17
RTS0042940,22
RTS0042941,138
RTS0042942,93
RTS0042943,123
RTS0042944,112
RTS0042945,97
RTS0042946,15
RTS0042947,23
RTS0042948,13
RTS0042949,11
RTS0042950,12
RTS0042951,13
RTS0042952,24
RTS0042953,16
RTS0042954,11
RTS0042955,24
RTS0042956,53
RTS0042957,47
RTS0042958,67
RTS0042959,39
RTS0042960,68
RTS0042961,35
RTS0042962,36
RTS0042963,21
RTS0042964,27
RTS0042965,52
RTS0042966,16
RTS0042967,18
RTS0042968,17
RTS0042969,22
RTS0042970,20
RTS0042971,38
RTS0042972,31
RTS0042973,36
RTS0042974,28
RTS0042975,27
RTS0042976,53
RTS0042977,53
RTS0042978,66
RTS0042979,59
RTS0042980,35
RTS0042981,30
RTS0042982,23
RTS0042983,37
RTS0042984,13
RTS0042985,21
RTS0042986,10
RTS0042987,13
RTS0042988,16
RTS0042989,11
RTS0042990,11
RTS0042991,12
RTS0042992,24
RTS0042993,21
RTS0042994,21
RTS0042995,27
RTS0042996,12
RTS0042997,9
RTS0042998,13
RTS0042999,15
RTS0043000,13
RTS0043001,16
RTS0043002,24
RTS0043003,20
RTS0043004,19
RTS0043005,16
RTS0043006,21
RTS0043007,24
RTS0043008,29
RTS0043009,20
RTS0043010,18
RTS0043011,16
RTS0043012,16
RTS0043013,14
RTS0043014,25
RTS0043015,16
RTS0043016,20
RTS0043017,14
RTS0043018,11
RTS0043019,12
RTS0043020,8
RTS0043021,17
RTS0043022,17
RTS0043023,21
RTS0043024,24
RTS0043025,20
RTS0043026,22
RTS0043027,31
RTS0043028,30
RTS0043029,32
RTS0043030,25
RTS0043031,4
RTS0043032,22
RTS0043033,35
RTS0043034,28
RTS0043035,10
RTS0043036,29
RTS0043037,13
RTS0043038,34
RTS0043039,24
RTS0043040,26
RTS0043041,10
RTS0043042,7
RTS0043043,9
RTS0043044,8
RTS0043045,17
RTS0043046,9
RTS0043047,13
RTS0043048,11
RTS0043049,14
RTS0043050,9
RTS0043051,29
RTS0043052,23
RTS0043053,22
RTS0043054,5
RTS0043055,18
RTS0043056,8
RTS0043057,21
RTS0043058,22
RTS0043059,16
RTS0043060,18
RTS0043061,25
RTS0043062,15
RTS0043063,18
RTS0043064,13
RTS0043065,12
RTS0043066,14
RTS0043067,11
RTS0043068,15
RTS0043069,21
RTS0043070,14
RTS0043071,13
RTS0043072,10
RTS0043073,20
RTS0043074,10
RTS0043075,11
RTS0043076,8
RTS0043077,11
RTS0043078,8
RTS0043079,17
RTS0043080,12
RTS0043081,76
RTS0043082,49
RTS0043083,52
RTS0043084,55
RTS0043085,59
RTS0043086,13
RTS0043087,4
RTS0043088,12
RTS0043089,12
RTS0043090,7
RTS0043091,12
RTS0043092,14
RTS0043093,14
RTS0043094,18
RTS0043095,15
RTS0043096,12
RTS0043097,11
RTS0043098,9
RTS0043099,15
RTS0043100,14
RTS0043101,23
RTS0043102,8
RTS0043103,17
RTS0043104,15
RTS0043105,11
RTS0043106,18
RTS0043107,25
RTS0043108,16
RTS0043109,21
RTS0043110,23
RTS0043111,21
RTS0043112,23
RTS0043113,26
RTS0043114,30
RTS0043115,24
RTS0043116,27
RTS0043117,19
RTS0043118,13
RTS0043119,14
RTS0043120,23
RTS0043121,17
RTS0043122,17
RTS0043123,6
RTS0043124,14
RTS0043125,14
RTS0043126,34
RTS0043127,12
RTS0043128,34
RTS0043129,20
RTS0043130,31
RTS0043131,16
RTS0043132,19
RTS0043133,24
RTS0043134,11
RTS0043135,24
RTS0043136,31
RTS0043137,13
RTS0043138,14
RTS0043139,23
RTS0043140,14
RTS0043141,11
RTS0043142,9
RTS0043143,21
RTS0043144,23
RTS0043145,15
RTS0043146,16
RTS0043147,35
RTS0043148,26
RTS0043149,20
RTS0043150,10
RTS0043151,11
RTS0043152,26
RTS0043153,30
RTS0043154,15
RTS0043155,25
RTS0043156,25
RTS0043157,17
RTS0043159,21
RTS0043160,41
RTS0043161,15
RTS0043162,14
RTS0043163,9
RTS0043164,10
RTS0043165,12
RTS0043167,17
RTS0043168,19
RTS0043169,21
RTS0043170,21
RTS0043171,22
RTS0043172,35
RTS0043173,30
RTS0043174,19
RTS0043175,19
RTS0043176,23
RTS0043177,16
RTS0043178,35
RTS0043179,29
RTS0043180,14
RTS0043181,9
RTS0043182,11
RTS0043183,17
RTS0043184,7
RTS0043185,17
RTS0043186,51
RTS0043187,19
RTS0043188,36
RTS0043189,28
RTS0043190,53
RTS0043191,9
RTS0043192,14
RTS0043193,12
RTS0043194,13
RTS0043195,12
RTS0043196,18
RTS0043197,11
RTS0043198,15
RTS0043199,8
RTS0043200,11
RTS0043201,45
RTS0043202,30
RTS0043203,28
RTS0043204,47
RTS0043205,55
RTS0043206,29
RTS0043207,14
RTS0043208,27
RTS0043209,19
RTS0043210,16
RTS0043211,32
RTS0043212,37
RTS0043213,28
RTS0043214,36
RTS0043215,25
RTS0043216,44
RTS0043217,22
RTS0043218,22
RTS0043219,48
RTS0043220,38
RTS0043221,13
RTS0043222,16
RTS0043223,28
RTS0043224,13
RTS0043225,13
RTS0043226,11
RTS0043227,11
RTS0043228,9
RTS0043229,9
RTS0043230,18
RTS0043231,15
RTS0043232,10
RTS0043233,23
RTS0043234,9
RTS0043235,18
RTS0043236,7
RTS0043237,15
RTS0043238,18
RTS0043239,13
RTS0043240,18
RTS0043241,19
RTS0043242,15
RTS0043243,17
RTS0043244,16
RTS0043245,16
RTS0043246,13
RTS0043247,17
RTS0043248,12
RTS0043249,18
RTS0043250,24
RTS0043251,15
RTS0043252,27
RTS0043253,11
RTS0043254,24
RTS0043255,11
RTS0043256,29
RTS0043257,28
RTS0043258,16
RTS0043259,36
RTS0043260,56
RTS0043261,27
RTS0043262,39
RTS0043263,23
RTS0043264,28
RTS0043265,29
RTS0043266,34
RTS0043267,54
RTS0043268,30
RTS0043269,56
RTS0043270,68
RTS0043271,35
RTS0043272,34
RTS0043273,28
RTS0043274,36
RTS0043275,33
RTS0043276,16
RTS0043277,16
RTS0043278,16
RTS0043279,19
RTS0043280,12
RTS0043281,35
RTS0043282,38
RTS0043283,33
RTS0043284,34
RTS0043285,22
RTS0043286,55
RTS0043287,61
RTS0043288,46
RTS0043289,42
RTS0043290,28
RTS0043291,28
RTS0043292,33
RTS0043293,14
RTS0043294,28
RTS0043295,38
RTS0043296,12
RTS0043297,6
RTS0043299,8
RTS0043300,15
RTS0043301,10
RTS0043302,10
RTS0043303,20
RTS0043304,9
RTS0043305,8
RTS0043306,14
RTS0043307,7
RTS0043308,12
RTS0043309,13
RTS0043310,20
RTS0043311,91
RTS0043312,58
RTS0043313,119
RTS0043314,67
RTS0043315,49
RTS0043316,8
RTS0043317,9
RTS0043318,6
RTS0043319,11
RTS0043320,16
RTS0043321,15
RTS0043322,14
RTS0043323,21
RTS0043324,11
RTS0043325,20
RTS0043326,11
RTS0043327,19
RTS0043328,13
RTS0043329,21
RTS0043330,18
RTS0043331,5
RTS0043332,15
RTS0043333,8
RTS0043334,15
RTS0043335,11
RTS0043336,28
RTS0043337,10
RTS0043338,15
RTS0043339,13
RTS0043340,14
RTS0043341,14
RTS0043342,17
RTS0043343,14
RTS0043344,13
RTS0043345,14
RTS0043346,12
RTS0043347,12
RTS0043348,8
RTS0043349,13
RTS0043350,12
RTS0043351,46
RTS0043352,42
RTS0043353,35
RTS0043354,46
RTS0043355,46
RTS0043356,44
RTS0043357,17
RTS0043358,27
RTS0043359,40
RTS0043360,33
RTS0043361,17
RTS0043362,15
RTS0043363,14
RTS0043364,17
RTS0043365,12
RTS0043366,8
RTS0043367,3
RTS0043368,14
RTS0043369,11
RTS0043370,16
RTS0043371,59
RTS0043372,32
RTS0043373,36
RTS0043374,25
RTS0043375,30
RTS0043376,15
RTS0043377,17
RTS0043378,16
RTS0043379,17
RTS0043380,16
RTS0043381,6
RTS0043382,9
RTS0043383,12
RTS0043384,5
RTS0043385,7
RTS0043386,21
RTS0043387,27
RTS0043388,15
RTS0043389,22
RTS0043390,24
RTS0043391,14
RTS0043392,20
RTS0043393,18
RTS0043394,22
RTS0043395,18
RTS0043396,23
RTS0043397,17
RTS0043398,30
RTS0043399,26
RTS0043400,14
RTS0043401,9
RTS0043402,12
RTS0043403,12
RTS0043404,15
RTS0043405,10
RTS0043406,13
RTS0043407,15
RTS0043408,13
RTS0043409,12
RTS0043410,10
RTS0043411,8
RTS0043412,10
RTS0043413,9
RTS0043414,11
RTS0043415,9
RTS0043416,17
RTS0043417,13
RTS0043418,12
RTS0043419,13
RTS0043420,14
RTS0043421,18
RTS0043422,20
RTS0043423,17
RTS0043424,17
RTS0043425,24
RTS0043426,14
RTS0043427,27
RTS0043428,26
RTS0043429,19
RTS0043430,29
RTS0043431,29
RTS0043432,17
RTS0043433,22
RTS0043434,19
RTS0043435,32
RTS0043436,31
RTS0043437,21
RTS0043438,31
RTS0043439,17
RTS0043440,37
RTS0043441,14
RTS0043442,13
RTS0043443,28
RTS0043444,20
RTS0043445,20
RTS0043446,16
RTS0043447,12
RTS0043448,15
RTS0043449,21
RTS0043450,19
RTS0043451,11
RTS0043452,12
RTS0043453,15
RTS0043454,19
RTS0043455,10
RTS0043456,7
RTS0043457,9
RTS0043458,11
RTS0043459,9
RTS0043460,21
RTS0043461,9
RTS0043462,26
RTS0043463,19
RTS0043464,18
RTS0043465,18
RTS0043466,39
RTS0043467,23
RTS0043468,24
RTS0043469,24
RTS0043470,24
RTS0043471,12
RTS0043472,15
RTS0043473,15
RTS0043474,22
RTS0043475,18
RTS0043476,13
RTS0043477,21
RTS0043478,13
RTS0043479,20
RTS0043480,7
RTS0043481,34
RTS0043482,45
RTS0043483,42
RTS0043484,20
RTS0043485,33
RTS0043486,52
RTS0043487,35
RTS0043488,43
RTS0043489,50
RTS0043490,36
RTS0043491,31
RTS0043492,27
RTS0043493,32
RTS0043494,29
RTS0043495,27
RTS0043496,8
RTS0043497,14
RTS0043498,9
RTS0043499,8
RTS0043500,10
RTS0043501,10
RTS0043502,9
RTS0043503,13
RTS0043504,18
RTS0043505,16
RTS0043506,47
RTS0043507,36
RTS0043508,43
RTS0043509,71
RTS0043510,40
RTS0043511,18
RTS0043512,7
RTS0043513,10
RTS0043514,13
RTS0043515,9
RTS0043516,16
RTS0043517,9
RTS0043518,17
RTS0043519,16
RTS0043520,11
RTS0043521,10
RTS0043522,8
RTS0043523,24
RTS0043524,12
RTS0043525,26
RTS0043526,10
RTS0043527,13
RTS0043528,10
RTS0043529,10
RTS0043530,7
RTS0043531,14
RTS0043532,4
RTS0043533,13
RTS0043534,11
RTS0043535,15
RTS0043536,14
RTS0043537,22
RTS0043538,15
RTS0043539,22
RTS0043540,14
RTS0043541,12
RTS0043542,18
RTS0043543,12
RTS0043544,17
RTS0043545,14
RTS0043546,17
RTS0043547,9
RTS0043548,11
RTS0043549,12
RTS0043550,15
RTS0043551,15
RTS0043552,18
RTS0043553,11
RTS0043554,11
RTS0043555,8
RTS0043556,12
RTS0043557,10
RTS0043558,12
RTS0043559,15
RTS0043560,17
RTS0043561,15
RTS0043562,15
RTS0043563,15
RTS0043564,13
RTS0043565,13
RTS0043566,25
RTS0043567,9
RTS0043568,18
RTS0043569,18
RTS0043570,23
RTS0043571,18
RTS0043572,23
RTS0043573,24
RTS0043574,21
RTS0043575,17
RTS0043576,32
RTS0043577,22
RTS0043578,11
RTS0043579,16
RTS0043580,20
RTS0043581,18
RTS0043582,35
RTS0043583,11
RTS0043584,19
RTS0043585,22
RTS0043586,14
RTS0043587,13
RTS0043588,11
RTS0043589,20
RTS0043590,11
RTS0043591,14
RTS0043592,15
RTS0043593,21
RTS0043594,22
RTS0043595,21
RTS0043596,20
RTS0043597,10
RTS0043598,9
RTS0043599,23
RTS0043600,16
RTS0043601,14
RTS0043602,9
RTS0043603,27
RTS0043604,21
RTS0043605,21
RTS0043606,16
RTS0043607,18
RTS0043608,16
RTS0043609,17
RTS0043610,15
RTS0043611,50
RTS0043612,48
RTS0043613,47
RTS0043614,50
RTS0043615,59
RTS0043616,32
RTS0043617,14
RTS0043618,18
RTS0043619,14
RTS0043620,15
RTS0043621,27
RTS0043622,19
RTS0043623,26
RTS0043624,37
RTS0043625,22
RTS0043626,11
RTS0043627,20
RTS0043628,24
RTS0043629,17
RTS0043630,18
RTS0043631,16
RTS0043632,31
RTS0043633,25
RTS0043634,22
RTS0043635,26
RTS0043636,8
RTS0043637,14
RTS0043638,9
RTS0043639,1
RTS0043640,13
RTS0043641,76
RTS0043642,84
RTS0043643,86
RTS0043644,62
RTS0043645,75
RTS0043646,13
RTS0043647,9
RTS0043648,7
RTS0043649,8
RTS0043650,13
RTS0043651,10
RTS0043652,15
RTS0043653,10
RTS0043654,14
RTS0043655,10
RTS0043656,19
RTS0043657,9
RTS0043658,22
RTS0043659,15
RTS0043660,9
RTS0043661,10
RTS0043663,12
RTS0043664,10
RTS0043665,6
RTS0043666,7
RTS0043667,8
RTS0043668,8
RTS0043669,11
RTS0043670,14
RTS0043671,22
RTS0043672,12
RTS0043673,13
RTS0043674,15
RTS0043675,15
RTS0043676,12
RTS0043677,17
RTS0043678,11
RTS0043679,12
RTS0043680,3
RTS0043681,18
RTS0043682,12
RTS0043683,12
RTS0043684,8
RTS0043685,7
RTS0043686,24
RTS0043687,12
RTS0043688,14
RTS0043689,20
RTS0043690,14
RTS0043691,17
RTS0043692,14
RTS0043693,17
RTS0043694,13
RTS0043695,15
RTS0043696,14
RTS0043697,19
RTS0043698,20
RTS0043699,16
RTS0043700,18
RTS0043701,15
RTS0043702,19
RTS0043703,14
RTS0043704,13
RTS0043705,7
RTS0043706,16
RTS0043707,12
RTS0043708,6
RTS0043709,12
RTS0043710,12
RTS0043711,19
RTS0043712,10
RTS0043713,8
RTS0043714,10
RTS0043715,5
RTS0043716,16
RTS0043717,13
RTS0043718,7
RTS0043719,11
RTS0043720,15
RTS0043721,58
RTS0043722,51
RTS0043723,56
RTS0043724,53
RTS0043725,56
RTS0043726,5
RTS0043727,15
RTS0043728,15
RTS0043729,8
RTS0043730,9
RTS0043731,10
RTS0043732,18
RTS0043733,23
RTS0043734,16
RTS0043735,22
RTS0043736,11
RTS0043737,15
RTS0043738,14
RTS0043739,12
RTS0043740,20
RTS0043741,39
RTS0043742,33
RTS0043743,18
RTS0043744,25
RTS0043745,19
RTS0043746,19
RTS0043747,24
RTS0043748,22
RTS0043749,18
RTS0043750,22
RTS0043751,25
RTS0043752,15
RTS0043753,21
RTS0043754,11
RTS0043755,16
RTS0043756,18
RTS0043757,16
RTS0043758,12
RTS0043759,14
RTS0043760,10
RTS0043761,60
RTS0043762,4
RTS0043763,18
RTS0043764,16
RTS0043765,22
RTS0043766,22
RTS0043767,10
RTS0043768,8
RTS0043769,15
RTS0043770,3
RTS0043771,16
RTS0043772,9
RTS0043773,16
RTS0043774,18
RTS0043775,9
RTS0043776,18
RTS0043777,21
RTS0043778,15
RTS0043779,18
RTS0043780,19
RTS0043781,23
RTS0043782,10
RTS0043783,17
RTS0043784,14
RTS0043785,12
RTS0043786,117
RTS0043787,127
RTS0043788,134
RTS0043789,119
RTS0043790,123
RTS0043791,31
RTS0043792,71
RTS0043793,38
RTS0043794,36
RTS0043795,23
RTS0043796,9
RTS0043797,16
RTS0043798,13
RTS0043799,15
RTS0043800,12
RTS0043801,10
RTS0043802,15
RTS0043803,10
RTS0043804,14
RTS0043805,8
RTS0043806,12
RTS0043807,22
RTS0043808,19
RTS0043809,14
RTS0043810,17
RTS0043811,3
RTS0043812,13
RTS0043813,10
RTS0043814,21
RTS0043815,12
RTS0043816,35
RTS0043817,19
RTS0043818,30
RTS0043819,22
RTS0043820,41
RTS0043821,22
RTS0043822,10
RTS0043823,16
RTS0043824,13
RTS0043825,9
RTS0043826,13
RTS0043827,10
RTS0043828,18
RTS0043829,9
RTS0043830,10
RTS0043831,14
RTS0043832,18
RTS0043833,22
RTS0043834,16
RTS0043835,16
RTS0043836,28
RTS0043837,29
RTS0043838,10
RTS0043839,21
RTS0043840,24
RTS0043841,25
RTS0043842,31
RTS0043843,32
RTS0043844,45
RTS0043845,34
RTS0043846,47
RTS0043847,17
RTS0043848,31
RTS0043849,23
RTS0043850,27
RTS0043851,13
RTS0043852,8
RTS0043853,16
RTS0043854,14
RTS0043856,10
RTS0043857,14
RTS0043858,7
RTS0043859,11
RTS0043860,14
RTS0043861,33
RTS0043862,20
RTS0043863,15
RTS0043864,16
RTS0043865,14
RTS0043866,17
RTS0043867,34
RTS0043868,36
RTS0043869,31
RTS0043870,21
RTS0043871,37
RTS0043872,43
RTS0043873,35
RTS0043874,31
RTS0043875,26
RTS0043876,9
RTS0043877,6
RTS0043878,11
RTS0043879,14
RTS0043880,9
RTS0043881,9
RTS0043882,8
RTS0043883,10
RTS0043884,15
RTS0043885,11
RTS0043886,16
RTS0043887,20
RTS0043888,18
RTS0043889,10
RTS0043890,21
RTS0043891,27
RTS0043892,18
RTS0043893,21
RTS0043894,13
RTS0043895,16
RTS0043896,12
RTS0043897,20
RTS0043898,21
RTS0043899,12
RTS0043900,15
RTS0043901,17
RTS0043902,13
RTS0043903,23
RTS0043904,25
RTS0043905,13
RTS0043906,10
RTS0043907,16
RTS0043908,6
RTS0043909,11
RTS0043910,11
RTS0043911,8
RTS0043912,21
RTS0043913,20
RTS0043914,13
RTS0043915,13
RTS0043916,80
RTS0043917,48
RTS0043918,33
RTS0043919,43
RTS0043920,53
RTS0043921,11
RTS0043922,24
RTS0043923,15
RTS0043924,26
RTS0043925,24
RTS0043926,33
RTS0043927,18
RTS0043928,18
RTS0043929,12
RTS0043930,21
RTS0043931,32
RTS0043932,33
RTS0043933,28
RTS0043934,36
RTS0043935,26
RTS0043936,11
RTS0043937,10
RTS0043938,9
RTS0043939,10
RTS0043940,14
RTS0043941,7
RTS0043942,8
RTS0043943,13
RTS0043944,16
RTS0043945,13
RTS0043946,9
RTS0043947,21
RTS0043948,15
RTS0043949,13
RTS0043950,14
RTS0043951,19
RTS0043952,15
RTS0043953,26
RTS0043954,15
RTS0043955,15
RTS0043956,21
RTS0043957,18
RTS0043958,30
RTS0043959,24
RTS0043960,30
RTS0043961,11
RTS0043962,24
RTS0043963,11
RTS0043964,17
RTS0043965,17
RTS0043966,22
RTS0043967,8
RTS0043968,25
RTS0043969,15
RTS0043970,23
RTS0043971,34
RTS0043972,30
RTS0043973,30
RTS0043974,28
RTS0043975,30
RTS0043976,44
RTS0043977,35
RTS0043978,50
RTS0043979,29
RTS0043980,49
RTS0043981,48
RTS0043982,51
RTS0043983,59
RTS0043984,21
RTS0043985,83
RTS0043986,18
RTS0043987,33
RTS0043988,34
RTS0043989,21
RTS0043990,27
RTS0043991,12
RTS0043992,16
RTS0043993,12
RTS0043994,8
RTS0043996,14
RTS0043997,10
RTS0043998,10
RTS0043999,12
RTS0044000,13
RTS0044001,19
RTS0044002,15
RTS0044003,19
RTS0044004,18
RTS0044005,22
RTS0044006,11
RTS0044007,17
RTS0044008,14
RTS0044009,13
RTS0044010,10
RTS0044011,43
RTS0044012,48
RTS0044013,43
RTS0044014,33
RTS0044015,36
RTS0044016,14
RTS0044017,10
RTS0044018,10
RTS0044019,8
RTS0044020,13
RTS0044021,7
RTS0044022,13
RTS0044023,12
RTS0044024,12
RTS0044025,21
RTS0044026,25
RTS0044027,26
RTS0044028,24
RTS0044029,40
RTS0044030,23
RTS0044031,14
RTS0044032,11
RTS0044033,14
RTS0044034,13
RTS0044035,15
RTS0044036,42
RTS0044037,29
RTS0044038,42
RTS0044039,29
RTS0044040,35
RTS0044041,41
RTS0044042,50
RTS0044043,60
RTS0044044,43
RTS0044045,46
RTS0044046,17
RTS0044047,24
RTS0044048,14
RTS0044049,14
RTS0044050,23
RTS0044051,13
RTS0044052,15
RTS0044053,6
RTS0044054,17
RTS0044055,11
RTS0044056,21
RTS0044057,28
RTS0044058,16
RTS0044059,26
RTS0044060,21
RTS0044061,16
RTS0044062,14
RTS0044063,14
RTS0044064,17
RTS0044065,9
RTS0044067,27
RTS0044068,37
RTS0044069,29
RTS0044070,15
RTS0044071,15
RTS0044072,14
RTS0044073,10
RTS0044074,6
RTS0044075,6
RTS0044076,11
RTS0044077,16
RTS0044078,8
RTS0044079,4
RTS0044080,16
RTS0044081,11
RTS0044082,26
RTS0044083,35
RTS0044084,20
RTS0044085,23
RTS0044086,16
RTS0044087,16
RTS0044088,16
RTS0044089,12
RTS0044090,12
RTS0044091,33
RTS0044092,32
RTS0044093,18
RTS0044094,24
RTS0044095,14
RTS0044096,38
RTS0044097,44
RTS0044098,36
RTS0044099,69
RTS0044100,58
RTS0044101,28
RTS0044102,31
RTS0044103,41
RTS0044104,22
RTS0044105,34
RTS0044106,69
RTS0044107,53
RTS0044108,45
RTS0044109,66
RTS0044110,76
RTS0044111,39
RTS0044112,29
RTS0044113,42
RTS0044114,24
RTS0044115,44
RTS0044116,35
RTS0044117,28
RTS0044118,29
RTS0044119,52
RTS0044120,18
RTS0044121,17
RTS0044122,14
RTS0044123,9
RTS0044124,18
RTS0044125,17
RTS0044126,17
RTS0044127,17
RTS0044128,15
RTS0044129,13
RTS0044130,14
RTS0044131,32
RTS0044132,34
RTS0044133,33
RTS0044134,32
RTS0044135,21
RTS0044136,11
RTS0044137,13
RTS0044138,18
RTS0044139,19
RTS0044140,17
RTS0044141,19
RTS0044142,18
RTS0044143,26
RTS0044144,23
RTS0044145,16
RTS0044146,16
RTS0044147,16
RTS0044148,16
RTS0044149,7
RTS0044150,19
RTS0044151,10
RTS0044152,16
RTS0044153,25
RTS0044154,21
RTS0044155,24
RTS0044156,67
RTS0044157,67
RTS0044158,125
RTS0044159,66
RTS0044160,76
RTS0044161,41
RTS0044162,43
RTS0044163,29
RTS0044164,36
RTS0044165,18
RTS0044166,29
RTS0044167,15
RTS0044168,21
RTS0044169,32
RTS0044170,21
RTS0044171,17
RTS0044172,28
RTS0044173,14
RTS0044174,8
RTS0044175,23
RTS0044176,16
RTS0044177,31
RTS0044178,31
RTS0044180,17
RTS0044181,16
RTS0044182,17
RTS0044183,7
RTS0044184,17
RTS0044185,11
RTS0044186,18
RTS0044187,12
RTS0044188,17
RTS0044189,19
RTS0044190,8
RTS0044191,10
RTS0044192,13
RTS0044193,16
RTS0044194,14
RTS0044195,14
RTS0044196,62
RTS0044197,36
RTS0044198,61
RTS0044199,40
RTS0044200,23
RTS0044206,11
RTS0044207,19
RTS0044208,15
RTS0044209,8
RTS0044210,14
RTS0044211,16
RTS0044212,22
RTS0044213,18
RTS0044214,19
RTS0044215,19
RTS0044216,12
RTS0044217,14
RTS0044218,21
RTS0044219,9
RTS0044220,12
RTS0044221,9
RTS0044222,8
RTS0044223,14
RTS0044224,14
RTS0044225,8
RTS0044226,17
RTS0044227,17
RTS0044228,11
RTS0044229,16
RTS0044230,23
RTS0044231,10
RTS0044232,12
RTS0044233,11
RTS0044234,3
RTS0044235,11
RTS0044236,21
RTS0044237,28
RTS0044238,17
RTS0044239,26
RTS0044240,25
RTS0044241,23
RTS0044242,38
RTS0044243,19
RTS0044244,23
RTS0044245,10
RTS0044246,22
RTS0044247,17
RTS0044248,12
RTS0044249,11
RTS0044250,7
RTS0044251,30
RTS0044252,34
RTS0044253,25
RTS0044254,18
RTS0044255,18
RTS0044256,12
RTS0044257,7
RTS0044258,16
RTS0044259,25
RTS0044260,17
RTS0044261,43
RTS0044262,14
RTS0044263,16
RTS0044264,30
RTS0044265,24
RTS0044266,8
RTS0044267,10
RTS0044268,17
RTS0044269,10
RTS0044270,18
RTS0044271,46
RTS0044272,63
RTS0044273,62
RTS0044274,42
RTS0044275,48
RTS0044276,11
RTS0044277,11
RTS0044278,10
RTS0044279,4
RTS0044280,13
RTS0044281,37
RTS0044282,11
RTS0044283,27
RTS0044284,16
RTS0044285,18
RTS0044286,11
RTS0044287,18
RTS0044288,10
RTS0044289,11
RTS0044290,10
RTS0044291,9
RTS0044292,17
RTS0044293,8
RTS0044294,15
RTS0044295,10
RTS0044296,20
RTS0044297,25
RTS0044298,22
RTS0044299,29
RTS0044300,15
RTS0044301,28
RTS0044302,18
RTS0044303,23
RTS0044304,22
RTS0044305,17
RTS0044306,52
RTS0044307,36
RTS0044308,38
RTS0044309,62
RTS0044310,49
RTS0044311,15
RTS0044312,19
RTS0044313,10
RTS0044314,14
RTS0044315,13
RTS0044316,77
RTS0044317,114
RTS0044318,88
RTS0044319,70
RTS0044320,46
RTS0044321,25
RTS0044322,14
RTS0044323,23
RTS0044324,12
RTS0044325,28
RTS0044326,27
RTS0044327,30
RTS0044328,14
RTS0044329,28
RTS0044330,11
RTS0044331,31
RTS0044332,28
RTS0044333,24
RTS0044334,30
RTS0044335,28
RTS0044336,13
RTS0044337,12
RTS0044338,9
RTS0044339,20
RTS0044340,6
RTS0044341,5
RTS0044342,15
RTS0044343,16
RTS0044344,13
RTS0044345,13
RTS0044346,65
RTS0044347,96
RTS0044348,88
RTS0044349,84
RTS0044350,85
RTS0044351,30
RTS0044352,15
RTS0044353,28
RTS0044354,19
RTS0044355,24
RTS0044356,18
RTS0044357,18
RTS0044358,21
RTS0044359,50
RTS0044360,19
RTS0044361,37
RTS0044362,49
RTS0044363,38
RTS0044364,46
RTS0044365,13
RTS0044366,105
RTS0044367,82
RTS0044368,135
RTS0044369,116
RTS0044370,89
RTS0044371,15
RTS0044372,15
RTS0044373,11
RTS0044374,13
RTS0044375,10
RTS0044376,14
RTS0044377,12
RTS0044378,17
RTS0044379,15
RTS0044380,15
RTS0044381,12
RTS0044382,14
RTS0044383,13
RTS0044384,12
RTS0044385,10
RTS0044386,33
RTS0044387,16
RTS0044388,32
RTS0044389,20
RTS0044390,23
RTS0044391,27
RTS0044392,34
RTS0044393,22
RTS0044394,13
RTS0044395,14
RTS0044396,12
RTS0044397,12
RTS0044399,15
RTS0044400,8
RTS0044401,16
RTS0044402,31
RTS0044403,20
RTS0044404,32
RTS0044405,25
RTS0044406,24
RTS0044407,24
RTS0044408,30
RTS0044409,23
RTS0044410,21
RTS0044411,8
RTS0044412,9
RTS0044413,14
RTS0044414,6
RTS0044415,5
RTS0044416,42
RTS0044417,35
RTS0044418,27
RTS0044419,30
RTS0044420,38
RTS0044421,12
RTS0044422,19
RTS0044423,11
RTS0044424,9
RTS0044425,14
RTS0044426,18
RTS0044427,7
RTS0044428,12
RTS0044429,11
RTS0044430,16
RTS0044431,15
RTS0044432,15
RTS0044433,11
RTS0044434,12
RTS0044435,19
RTS0044436,30
RTS0044437,31
RTS0044438,31
RTS0044439,34
RTS0044440,35
RTS0044441,19
RTS0044442,30
RTS0044443,44
RTS0044444,26
RTS0044445,17
RTS0044446,10
RTS0044447,13
RTS0044448,17
RTS0044449,12
RTS0044450,13
RTS0044451,16
RTS0044452,18
RTS0044453,19
RTS0044454,12
RTS0044455,15
RTS0044456,15
RTS0044457,25
RTS0044458,7
RTS0044459,15
RTS0044460,13
RTS0044461,24
RTS0044462,13
RTS0044463,12
RTS0044464,18
RTS0044465,26
RTS0044466,21
RTS0044467,18
RTS0044468,18
RTS0044469,22
RTS0044470,23
RTS0044471,73
RTS0044472,92
RTS0044473,61
RTS0044474,68
RTS0044475,65
RTS0044476,42
RTS0044477,48
RTS0044478,30
RTS0044479,28
RTS0044480,33
RTS0044481,24
RTS0044482,18
RTS0044483,14
RTS0044484,14
RTS0044485,18
RTS0044486,16
RTS0044487,19
RTS0044488,10
RTS0044489,18
RTS0044490,9
RTS0044491,15
RTS0044492,13
RTS0044493,12
RTS0044494,21
RTS0044495,11
RTS0044496,30
RTS0044497,29
RTS0044498,28
RTS0044499,34
RTS0044500,27
RTS0044501,35
RTS0044502,40
RTS0044503,34
RTS0044504,46
RTS0044505,22
RTS0044506,19
RTS0044507,12
RTS0044508,12
RTS0044509,28
RTS0044510,16
RTS0044511,11
RTS0044512,27
RTS0044513,32
RTS0044514,17
RTS0044515,17
RTS0044516,26
RTS0044517,20
RTS0044518,21
RTS0044519,24
RTS0044520,21
RTS0044521,29
RTS0044522,23
RTS0044523,30
RTS0044524,13
RTS0044525,21
RTS0044526,30
RTS0044527,36
RTS0044528,33
RTS0044529,40
RTS0044530,30
RTS0044531,20
RTS0044532,17
RTS0044533,12
RTS0044534,23
RTS0044535,21
RTS0044536,10
RTS0044537,16
RTS0044538,7
RTS0044539,21
RTS0044540,5
RTS0044541,16
RTS0044542,17
RTS0044543,19
RTS0044544,24
RTS0044545,12
RTS0044546,37
RTS0044547,34
RTS0044548,19
RTS0044549,32
RTS0044550,34
RTS0044551,28
RTS0044552,40
RTS0044553,29
RTS0044554,26
RTS0044555,31
RTS0044556,12
RTS0044557,8
RTS0044558,6
RTS0044559,12
RTS0044560,15
RTS0044561,12
RTS0044562,15
RTS0044563,21
RTS0044564,28
RTS0044565,34
RTS0044566,15
RTS0044567,12
RTS0044568,13
RTS0044569,7
RTS0044570,15
RTS0044571,13
RTS0044572,7
RTS0044573,17
RTS0044574,16
RTS0044575,6
RTS0044576,8
RTS0044577,8
RTS0044578,14
RTS0044579,12
RTS0044580,9
RTS0044581,13
RTS0044582,11
RTS0044583,18
RTS0044584,20
RTS0044585,11
RTS0044586,8
RTS0044587,9
RTS0044588,9
RTS0044589,14
RTS0044590,7
RTS0044591,17
RTS0044592,12
RTS0044593,15
RTS0044594,15
RTS0044595,9
RTS0044596,22
RTS0044597,26
RTS0044598,32
RTS0044599,28
RTS0044600,17
RTS0044601,16
RTS0044602,29
RTS0044603,20
RTS0044604,29
RTS0044605,18
RTS0044606,5
RTS0044607,13
RTS0044608,7
RTS0044609,12
RTS0044610,15
RTS0044611,8
RTS0044612,11
RTS0044613,13
RTS0044614,20
RTS0044615,9
RTS0044616,8
RTS0044617,10
RTS0044618,9
RTS0044619,10
RTS0044620,18
RTS0044621,32
RTS0044622,34
RTS0044623,51
RTS0044624,31
RTS0044625,36
RTS0044626,7
RTS0044627,12
RTS0044628,9
RTS0044629,19
RTS0044630,14
RTS0044631,15
RTS0044632,34
RTS0044633,22
RTS0044634,33
RTS0044635,30
RTS0044636,12
RTS0044637,9
RTS0044638,9
RTS0044639,18
RTS0044640,9
RTS0044641,44
RTS0044642,29
RTS0044643,28
RTS0044644,55
RTS0044645,36
RTS0044646,10
RTS0044647,10
RTS0044648,9
RTS0044649,11
RTS0044650,14
RTS0044651,18
RTS0044652,27
RTS0044653,34
RTS0044654,19
RTS0044655,40
RTS0044656,19
RTS0044657,8
RTS0044658,18
RTS0044659,11
RTS0044660,12
RTS0044661,22
RTS0044662,21
RTS0044663,23
RTS0044664,30
RTS0044665,28
RTS0044666,16
RTS0044667,15
RTS0044668,6
RTS0044669,21
RTS0044670,13
RTS0044671,10
RTS0044672,10
RTS0044673,18
RTS0044674,23
RTS0044675,11
RTS0044676,14
RTS0044677,7
RTS0044678,14
RTS0044679,18
RTS0044680,14
RTS0044681,10
RTS0044682,9
RTS0044683,10
RTS0044684,10
RTS0044685,12
RTS0044686,26
RTS0044687,36
RTS0044688,31
RTS0044689,29
RTS0044690,36
RTS0044691,26
RTS0044692,24
RTS0044693,27
RTS0044694,24
RTS0044695,15
RTS0044696,73
RTS0044697,86
RTS0044698,73
RTS0044699,65
RTS0044700,79
RTS0044701,42
RTS0044702,26
RTS0044703,40
RTS0044704,38
RTS0044705,28
RTS0044706,9
RTS0044707,18
RTS0044708,14
RTS0044709,15
RTS0044710,25
RTS0044711,18
RTS0044712,23
RTS0044714,26
RTS0044715,24
RTS0044716,90
RTS0044717,47
RTS0044718,66
RTS0044719,31
RTS0044720,93
RTS0044721,11
RTS0044722,10
RTS0044723,8
RTS0044724,10
RTS0044725,16
RTS0044726,29
RTS0044727,24
RTS0044728,26
RTS0044729,35
RTS0044730,52
RTS0044731,23
RTS0044732,19
RTS0044733,16
RTS0044734,14
RTS0044735,22
RTS0044736,27
RTS0044737,15
RTS0044738,27
RTS0044739,17
RTS0044740,12
RTS0044741,9
RTS0044742,9
RTS0044743,14
RTS0044744,14
RTS0044745,16
RTS0044746,12
RTS0044747,18
RTS0044748,7
RTS0044749,18
RTS0044750,9
RTS0044751,60
RTS0044752,68
RTS0044753,46
RTS0044754,41
RTS0044755,85
RTS0044756,23
RTS0044757,14
RTS0044758,27
RTS0044759,22
RTS0044760,11
RTS0044761,17
RTS0044762,30
RTS0044763,22
RTS0044764,13
RTS0044765,13
RTS0044766,21
RTS0044767,24
RTS0044768,21
RTS0044769,19
RTS0044770,22
RTS0044771,14
RTS0044772,6
RTS0044773,12
RTS0044774,8
RTS0044775,17
RTS0044776,42
RTS0044777,53
RTS0044778,30
RTS0044779,28
RTS0044780,40
RTS0044781,56
RTS0044782,67
RTS0044783,86
RTS0044784,60
RTS0044785,45
RTS0044786,38
RTS0044787,37
RTS0044788,39
RTS0044789,48
RTS0044790,15
RTS0044791,118
RTS0044792,894
RTS0044793,39
RTS0044794,37
RTS0044795,29
RTS0044796,23
RTS0044797,26
RTS0044798,17
RTS0044799,33
RTS0044800,19
RTS0044801,19
RTS0044802,27
RTS0044803,22
RTS0044804,25
RTS0044805,24
RTS0044806,19
RTS0044807,14
RTS0044808,13
RTS0044809,26
RTS0044810,21
RTS0044811,29
RTS0044812,30
RTS0044813,49
RTS0044814,45
RTS0044815,43
RTS0044816,20
RTS0044817,19
RTS0044818,26
RTS0044819,25
RTS0044820,19
RTS0044821,13
RTS0044822,22
RTS0044823,16
RTS0044824,15
RTS0044825,17
RTS0044826,22
RTS0044827,29
RTS0044828,37
RTS0044829,35
RTS0044830,15
RTS0044831,28
RTS0044832,42
RTS0044833,53
RTS0044834,53
RTS0044835,32
RTS0044836,18
RTS0044837,12
RTS0044838,21
RTS0044839,13
RTS0044840,12
RTS0044841,55
RTS0044842,49
RTS0044843,43
RTS0044844,25
RTS0044845,98
RTS0044846,10
RTS0044847,14
RTS0044848,20
RTS0044849,21
RTS0044850,10
RTS0044851,7
RTS0044852,11
RTS0044853,12
RTS0044854,9
RTS0044855,13
RTS0044856,11
RTS0044857,20
RTS0044858,13
RTS0044859,5
RTS0044860,10
RTS0044861,23
RTS0044862,18
RTS0044863,21
RTS0044864,12
RTS0044865,20
RTS0044866,24
RTS0044867,26
RTS0044868,39
RTS0044869,35
RTS0044870,29
RTS0044871,28
RTS0044872,22
RTS0044873,18
RTS0044874,21
RTS0044875,25
RTS0044876,30
RTS0044877,80
RTS0044878,50
RTS0044879,50
RTS0044880,72
RTS0044881,4
RTS0044882,17
RTS0044883,13
RTS0044884,12
RTS0044885,6
RTS0044886,24
RTS0044887,14
RTS0044888,17
RTS0044889,13
RTS0044890,11
RTS0044891,20
RTS0044892,26
RTS0044893,19
RTS0044894,18
RTS0044895,29
RTS0044896,63
RTS0044897,67
RTS0044898,63
RTS0044899,90
RTS0044900,62
RTS0044901,12
RTS0044902,16
RTS0044903,16
RTS0044904,10
RTS0044905,16
RTS0044906,21
RTS0044907,30
RTS0044908,30
RTS0044909,21
RTS0044910,19
RTS0044911,15
RTS0044912,17
RTS0044913,12
RTS0044914,13
RTS0044915,11
RTS0044916,15
RTS0044917,13
RTS0044918,20
RTS0044919,22
RTS0044920,23
RTS0044921,25
RTS0044922,19
RTS0044923,28
RTS0044924,11
RTS0044925,29
RTS0044926,16
RTS0044927,21
RTS0044928,18
RTS0044929,20
RTS0044930,15
RTS0044931,16
RTS0044932,13
RTS0044933,16
RTS0044934,11
RTS0044935,17
RTS0044936,20
RTS0044937,10
RTS0044938,16
RTS0044939,12
RTS0044940,13
RTS0044941,15
RTS0044942,14
RTS0044943,18
RTS0044944,19
RTS0044945,15
RTS0044946,27
RTS0044947,13
RTS0044948,29
RTS0044949,15
RTS0044950,20
RTS0044951,21
RTS0044952,18
RTS0044953,19
RTS0044954,26
RTS0044955,14
RTS0044956,22
RTS0044957,25
RTS0044958,14
RTS0044959,20
RTS0044960,16
RTS0044961,14
RTS0044962,12
RTS0044963,12
RTS0044964,10
RTS0044965,14
RTS0044966,19
RTS0044967,14
RTS0044968,17
RTS0044969,20
RTS0044970,11
RTS0044971,5
RTS0044972,16
RTS0044973,5
RTS0044974,15
RTS0044975,10
RTS0044976,18
RTS0044977,17
RTS0044978,17
RTS0044979,25
RTS0044980,20
RTS0044981,10
RTS0044982,18
RTS0044983,11
RTS0044984,16
RTS0044985,25
RTS0044986,5
RTS0044987,12
RTS0044988,10
RTS0044989,7
RTS0044990,21
RTS0044991,10
RTS0044992,17
RTS0044993,14
RTS0044994,23
RTS0044995,20
RTS0044996,9
RTS0044997,8
RTS0044998,22
RTS0044999,5
RTS0045000,4
RTS0045001,13
RTS0045002,16
RTS0045003,18
RTS0045004,17
RTS0045005,7
RTS0045006,17
RTS0045007,22
RTS0045008,28
RTS0045009,27
RTS0045010,27
RTS0045011,15
RTS0045012,8
RTS0045013,7
RTS0045014,17
RTS0045015,11
RTS0045016,16
RTS0045017,13
RTS0045018,14
RTS0045019,5
RTS0045020,13
RTS0045021,6
RTS0045022,12
RTS0045023,12
RTS0045024,7
RTS0045025,9
RTS0045026,39
RTS0045027,26
RTS0045028,33
RTS0045029,35
RTS0045030,44
RTS0045031,4
RTS0045032,16
RTS0045033,12
RTS0045034,12
RTS0045035,13
RTS0045036,14
RTS0045038,32
RTS0045039,28
RTS0045040,19
RTS0045041,15
RTS0045042,12
RTS0045043,25
RTS0045044,24
RTS0045045,31
RTS0045046,9
RTS0045047,10
RTS0045048,6
RTS0045049,14
RTS0045050,11
RTS0045051,7
RTS0045052,22
RTS0045053,11
RTS0045054,10
RTS0045055,15
RTS0045056,35
RTS0045057,60
RTS0045058,8
RTS0045059,27
RTS0045060,38
RTS0045061,14
RTS0045063,16
RTS0045064,15
RTS0045065,13
RTS0045066,14
RTS0045067,28
RTS0045068,43
RTS0045069,33
RTS0045070,48
RTS0045071,40
RTS0045072,34
RTS0045073,46
RTS0045074,50
RTS0045075,35
RTS0045076,21
RTS0045077,2
RTS0045078,13
RTS0045079,12
RTS0045080,8
RTS0045081,18
RTS0045082,13
RTS0045083,21
RTS0045084,27
RTS0045085,15
RTS0045086,9
RTS0045087,15
RTS0045088,11
RTS0045089,10
RTS0045090,13
RTS0045091,23
RTS0045092,16
RTS0045093,21
RTS0045094,27
RTS0045095,19
RTS0045096,15
RTS0045097,13
RTS0045098,16
RTS0045099,9
RTS0045100,15
RTS0045101,18
RTS0045102,16
RTS0045103,18
RTS0045104,16
RTS0045105,11
RTS0045106,14
RTS0045107,22
RTS0045108,22
RTS0045109,16
RTS0045110,17
RTS0045111,22
RTS0045112,21
RTS0045113,27
RTS0045114,24
RTS0045115,23
RTS0045116,10
RTS0045117,11
RTS0045118,10
RTS0045119,16
RTS0045120,11
RTS0045121,12
RTS0045122,8
RTS0045123,17
RTS0045124,9
RTS0045125,10
RTS0045126,13
RTS0045127,22
RTS0045128,26
RTS0045129,26
RTS0045130,23
RTS0045131,28
RTS0045132,15
RTS0045133,17
RTS0045134,18
RTS0045135,24
RTS0045136,32
RTS0045137,29
RTS0045138,32
RTS0045139,35
RTS0045140,31
RTS0045141,11
RTS0045142,11
RTS0045143,15
RTS0045144,19
RTS0045145,7
RTS0045146,10
RTS0045147,13
RTS0045148,15
RTS0045149,13
RTS0045150,10
RTS0045151,21
RTS0045152,45
RTS0045153,23
RTS0045154,39
RTS0045155,20
RTS0045156,12
RTS0045157,29
RTS0045158,16
RTS0045159,30
RTS0045160,28
RTS0045161,30
RTS0045162,22
RTS0045163,40
RTS0045164,34
RTS0045165,41
RTS0045166,26
RTS0045167,18
RTS0045168,37
RTS0045169,16
RTS0045170,22
RTS0045171,38
RTS0045172,15
RTS0045173,28
RTS0045174,23
RTS0045175,34
RTS0045176,32
RTS0045177,11
RTS0045178,19
RTS0045179,23
RTS0045180,22
RTS0045181,9
RTS0045182,13
RTS0045183,15
RTS0045184,14
RTS0045185,16
RTS0045186,22
RTS0045187,30
RTS0045188,16
RTS0045189,13
RTS0045190,16
RTS0045191,17
RTS0045192,7
RTS0045193,14
RTS0045194,14
RTS0045195,9
RTS0045196,9
RTS0045197,19
RTS0045198,16
RTS0045199,19
RTS0045200,13
RTS0045201,11
RTS0045202,15
RTS0045203,19
RTS0045204,10
RTS0045205,15
RTS0045206,10
RTS0045207,11
RTS0045208,10
RTS0045209,13
RTS0045210,18
RTS0045211,13
RTS0045212,14
RTS0045213,17
RTS0045214,11
RTS0045215,14
RTS0045216,23
RTS0045217,22
RTS0045218,25
RTS0045219,32
RTS0045220,15
RTS0045221,15
RTS0045222,6
RTS0045223,24
RTS0045224,18
RTS0045225,11
RTS0045226,498
RTS0045227,396
RTS0045228,575
RTS0045229,393
RTS0045230,405
RTS0045231,40
RTS0045232,36
RTS0045233,40
RTS0045234,38
RTS0045235,46
RTS0045236,61
RTS0045237,46
RTS0045238,28
RTS0045239,28
RTS0045240,67
RTS0045241,39
RTS0045242,42
RTS0045243,37
RTS0045244,30
RTS0045245,22
RTS0045246,12
RTS0045247,15
RTS0045248,13
RTS0045249,16
RTS0045250,12
RTS0045251,47
RTS0045252,26
RTS0045253,33
RTS0045254,26
RTS0045255,25
RTS0045256,17
RTS0045257,20
RTS0045258,20
RTS0045259,25
RTS0045260,24
RTS0045261,8
RTS0045262,18
RTS0045263,18
RTS0045264,19
RTS0045265,15
RTS0045266,19
RTS0045267,28
RTS0045268,48
RTS0045269,32
RTS0045270,34
RTS0045271,19
RTS0045272,10
RTS0045273,9
RTS0045274,11
RTS0045275,15
RTS0045276,26
RTS0045277,40
RTS0045278,46
RTS0045279,5
RTS0045280,24
RTS0045281,16
RTS0045282,21
RTS0045283,6
RTS0045284,6
RTS0045285,13
RTS0045286,21
RTS0045287,25
RTS0045288,13
RTS0045289,15
RTS0045290,15
RTS0045291,17
RTS0045292,42
RTS0045293,14
RTS0045294,24
RTS0045295,26
RTS0045296,19
RTS0045297,12
RTS0045298,14
RTS0045299,12
RTS0045300,9
RTS0045301,125
RTS0045302,77
RTS0045303,111
RTS0045304,73
RTS0045305,161
RTS0045306,16
RTS0045307,13
RTS0045308,17
RTS0045309,13
RTS0045310,12
RTS0045311,9
RTS0045312,8
RTS0045313,5
RTS0045314,14
RTS0045315,10
RTS0045316,10
RTS0045317,15
RTS0045318,20
RTS0045319,15
RTS0045320,8
RTS0045321,13
RTS0045322,14
RTS0045323,15
RTS0045324,11
RTS0045325,12
RTS0045326,29
RTS0045327,47
RTS0045328,37
RTS0045329,32
RTS0045330,26
RTS0045331,11
RTS0045332,6
RTS0045333,10
RTS0045334,12
RTS0045335,19
RTS0045336,9
RTS0045337,8
RTS0045338,3
RTS0045339,10
RTS0045340,10
RTS0045341,12
RTS0045342,12
RTS0045343,3
RTS0045344,10
RTS0045345,14
RTS0045346,10
RTS0045347,7
RTS0045348,11
RTS0045349,9
RTS0045350,10
RTS0045351,7
RTS0045352,9
RTS0045353,12
RTS0045354,13
RTS0045355,10
RTS0045356,9
RTS0045357,15
RTS0045358,15
RTS0045359,13
RTS0045360,15
RTS0045361,24
RTS0045362,11
RTS0045363,6
RTS0045364,26
RTS0045365,32
RTS0045366,15
RTS0045367,11
RTS0045368,16
RTS0045369,9
RTS0045370,10
RTS0045371,24
RTS0045372,29
RTS0045373,24
RTS0045374,44
RTS0045375,33
RTS0045376,62
RTS0045377,45
RTS0045378,53
RTS0045379,65
RTS0045380,45
RTS0045381,27
RTS0045382,19
RTS0045383,24
RTS0045384,21
RTS0045385,15
RTS0045386,23
RTS0045387,17
RTS0045388,19
RTS0045389,22
RTS0045390,21
RTS0045391,23
RTS0045392,7
RTS0045393,11
RTS0045394,17
RTS0045395,15
RTS0045396,16
RTS0045397,20
RTS0045398,13
RTS0045399,24
RTS0045400,21
RTS0045401,28
RTS0045402,24
RTS0045403,35
RTS0045404,32
RTS0045405,17
RTS0045406,32
RTS0045407,36
RTS0045408,18
RTS0045409,31
RTS0045410,30
RTS0045411,48
RTS0045412,38
RTS0045413,35
RTS0045414,51
RTS0045415,39
RTS0045416,8
RTS0045417,17
RTS0045418,10
RTS0045419,12
RTS0045420,14
RTS0045421,1887
RTS0045422,1423
RTS0045423,1637
RTS0045424,2136
RTS0045425,1868
RTS0045426,16
RTS0045427,14
RTS0045428,8
RTS0045429,16
RTS0045430,9
RTS0045431,92
RTS0045432,110
RTS0045433,91
RTS0045434,106
RTS0045435,46
RTS0045436,17
RTS0045437,22
RTS0045438,25
RTS0045439,30
RTS0045440,16
RTS0045441,125
RTS0045442,97
RTS0045443,86
RTS0045444,78
RTS0045445,85
RTS0045446,15
RTS0045447,17
RTS0045448,22
RTS0045449,11
RTS0045450,12
RTS0045451,31
RTS0045452,23
RTS0045453,21
RTS0045454,39
RTS0045455,21
RTS0045456,55
RTS0045457,61
RTS0045458,66
RTS0045459,28
RTS0045460,57
RTS0045461,8
RTS0045462,9
RTS0045463,3
RTS0045464,11
RTS0045465,8
RTS0045466,15
RTS0045467,10
RTS0045468,14
RTS0045469,22
RTS0045470,10
RTS0045471,47
RTS0045472,50
RTS0045473,27
RTS0045474,75
RTS0045475,70
RTS0045476,44
RTS0045477,54
RTS0045478,50
RTS0045479,43
RTS0045480,40
RTS0045481,67
RTS0045482,42
RTS0045483,29
RTS0045484,64
RTS0045485,76
RTS0045486,14
RTS0045487,17
RTS0045488,12
RTS0045489,14
RTS0045490,15
RTS0045491,150
RTS0045492,201
RTS0045493,157
RTS0045494,65
RTS0045495,79
RTS0045496,36
RTS0045497,36
RTS0045498,71
RTS0045499,61
RTS0045500,81
RTS0045501,91
RTS0045502,91
RTS0045503,67
RTS0045504,51
RTS0045505,59
RTS0045506,2577
RTS0045507,2567
RTS0045508,2138
RTS0045509,2399
RTS0045510,2131
RTS0045511,17
RTS0045512,7
RTS0045513,12
RTS0045514,10
RTS0045515,17
RTS0045516,25
RTS0045517,27
RTS0045518,34
RTS0045519,30
RTS0045520,15
RTS0045521,14
RTS0045522,23
RTS0045523,14
RTS0045524,24
RTS0045525,17
RTS0045526,22
RTS0045527,30
RTS0045528,27
RTS0045529,20
RTS0045530,29
RTS0045531,30
RTS0045532,30
RTS0045533,26
RTS0045534,18
RTS0045535,12
RTS0045536,74
RTS0045537,67
RTS0045538,52
RTS0045539,69
RTS0045540,54
RTS0045541,10
RTS0045542,14
RTS0045543,16
RTS0045544,12
RTS0045545,13
RTS0045546,145
RTS0045547,156
RTS0045548,160
RTS0045549,127
RTS0045550,93
RTS0045551,19
RTS0045552,19
RTS0045553,18
RTS0045554,21
RTS0045555,14
RTS0045556,16
RTS0045557,13
RTS0045558,10
RTS0045559,15
RTS0045560,17
RTS0045561,25
RTS0045562,20
RTS0045563,17
RTS0045564,24
RTS0045565,6
RTS0045566,21
RTS0045567,16
RTS0045568,16
RTS0045569,13
RTS0045570,18
RTS0045571,10
RTS0045572,13
RTS0045573,13
RTS0045574,13
RTS0045575,11
RTS0045576,26
RTS0045577,15
RTS0045578,12
RTS0045579,18
RTS0045580,23
RTS0045581,31
RTS0045582,17
RTS0045583,17
RTS0045584,24
RTS0045585,15
RTS0045586,16
RTS0045587,31
RTS0045588,33
RTS0045589,44
RTS0045590,36
RTS0045592,386
RTS0045593,387
RTS0045594,428
RTS0045595,386
RTS0045596,24
RTS0045597,28
RTS0045598,25
RTS0045599,24
RTS0045600,23
RTS0045601,33
RTS0045602,31
RTS0045603,20
RTS0045604,30
RTS0045606,14
RTS0045607,14
RTS0045608,11
RTS0045609,17
RTS0045610,13
RTS0045611,10
RTS0045612,22
RTS0045613,15
RTS0045614,20
RTS0045615,18
RTS0045616,10
RTS0045617,12
RTS0045618,11
RTS0045619,8
RTS0045620,11
RTS0045621,29
RTS0045622,29
RTS0045623,25
RTS0045624,27
RTS0045625,26
RTS0045626,5
RTS0045627,11
RTS0045628,10
RTS0045629,11
RTS0045630,21
RTS0045631,10
RTS0045632,3
RTS0045633,17
RTS0045634,9
RTS0045635,7
RTS0045636,22
RTS0045637,9
RTS0045638,11
RTS0045639,23
RTS0045640,10
RTS0045641,7
RTS0045642,14
RTS0045643,14
RTS0045644,15
RTS0045645,13
RTS0045646,10
RTS0045647,9
RTS0045648,15
RTS0045649,8
RTS0045650,14
RTS0045651,13
RTS0045652,19
RTS0045653,26
RTS0045654,21
RTS0045655,19
RTS0045656,41
RTS0045657,35
RTS0045658,46
RTS0045659,31
RTS0045660,47
RTS0045661,102
RTS0045662,66
RTS0045663,82
RTS0045664,62
RTS0045665,104
RTS0045666,10
RTS0045667,9
RTS0045668,10
RTS0045669,6
RTS0045670,16
RTS0045671,31
RTS0045672,19
RTS0045673,25
RTS0045674,22
RTS0045675,39
RTS0045676,56
RTS0045677,53
RTS0045678,57
RTS0045679,49
RTS0045680,64
RTS0045681,22
RTS0045682,28
RTS0045683,23
RTS0045684,21
RTS0045685,19
RTS0045687,62
RTS0045688,75
RTS0045689,42
RTS0045690,44
RTS0045691,15
RTS0045692,11
RTS0045693,14
RTS0045694,7
RTS0045695,10
RTS0045696,84
RTS0045697,59
RTS0045698,87
RTS0045699,70
RTS0045700,77
RTS0045701,25
RTS0045702,11
RTS0045703,7
RTS0045704,18
RTS0045705,8
RTS0045706,19
RTS0045707,22
RTS0045708,27
RTS0045709,18
RTS0045710,31
RTS0045711,11
RTS0045712,14
RTS0045713,15
RTS0045714,13
RTS0045715,14
RTS0045716,66
RTS0045717,43
RTS0045718,34
RTS0045719,37
RTS0045720,59
RTS0045721,61
RTS0045722,58
RTS0045723,70
RTS0045724,48
RTS0045725,41
RTS0045726,42
RTS0045727,57
RTS0045728,29
RTS0045729,35
RTS0045730,23
RTS0045731,144
RTS0045732,155
RTS0045733,115
RTS0045734,194
RTS0045735,129
RTS0045736,489
RTS0045737,802
RTS0045738,859
RTS0045739,807
RTS0045740,561
RTS0045741,88
RTS0045742,62
RTS0045743,110
RTS0045744,97
RTS0045745,115
RTS0045746,100
RTS0045747,106
RTS0045748,100
RTS0045749,51
RTS0045750,58
RTS0045751,59
RTS0045752,38
RTS0045753,57
RTS0045754,59
RTS0045755,47
RTS0045756,65
RTS0045757,64
RTS0045758,66
RTS0045759,56
RTS0045760,49
RTS0045761,18
RTS0045762,26
RTS0045763,22
RTS0045764,24
RTS0045765,7
RTS0045766,30
RTS0045767,23
RTS0045768,32
RTS0045769,35
RTS0045770,31
RTS0045771,16
RTS0045772,15
RTS0045773,26
RTS0045774,17
RTS0045775,18
RTS0045776,14
RTS0045777,18
RTS0045778,14
RTS0045779,13
RTS0045780,11
RTS0045781,22
RTS0045782,22
RTS0045783,20
RTS0045784,24
RTS0045785,25
RTS0045786,14
RTS0045787,26
RTS0045788,24
RTS0045789,13
RTS0045790,17
RTS0045791,15
RTS0045792,12
RTS0045793,12
RTS0045794,12
RTS0045795,7
RTS0045796,17
RTS0045797,7
RTS0045798,16
RTS0045799,9
RTS0045800,17
RTS0045801,12
RTS0045802,5
RTS0045803,15
RTS0045804,8
RTS0045805,14
RTS0045806,59
RTS0045807,38
RTS0045808,41
RTS0045809,46
RTS0045810,27
RTS0045811,45
RTS0045812,48
RTS0045813,30
RTS0045814,43
RTS0045815,34
RTS0045816,14
RTS0045817,27
RTS0045818,19
RTS0045819,21
RTS0045820,29
RTS0045821,65
RTS0045822,50
RTS0045823,42
RTS0045824,56
RTS0045825,44
RTS0045826,78
RTS0045827,65
RTS0045828,53
RTS0045829,51
RTS0045830,46
RTS0045831,17
RTS0045832,26
RTS0045833,27
RTS0045834,20
RTS0045835,22
RTS0045836,80
RTS0045837,82
RTS0045838,68
RTS0045840,50
RTS0045841,87
RTS0045842,98
RTS0045843,72
RTS0045844,57
RTS0045845,106
RTS0045846,461
RTS0045848,109
RTS0045849,479
RTS0045851,15
RTS0045852,21
RTS0045853,16
RTS0045854,26
RTS0045855,15
RTS0045856,21
RTS0045857,19
RTS0045858,7
RTS0045859,32
RTS0045860,16
RTS0045861,26
RTS0045862,30
RTS0045863,55
RTS0045864,70
RTS0045865,68
RTS0045866,77
RTS0045867,12
RTS0045868,11
RTS0045869,11
RTS0045870,10
RTS0045871,10
RTS0045872,14
RTS0045873,19
RTS0045874,9
RTS0045875,15
RTS0045876,10
RTS0045877,13
RTS0045878,12
RTS0045879,19
RTS0045880,14
RTS0045881,12
RTS0045882,114
RTS0045883,54
RTS0045884,68
RTS0045885,6
RTS0045886,23
RTS0045887,17
RTS0045888,14
RTS0045889,12
RTS0045890,16
RTS0045891,4
RTS0045892,17
RTS0045893,12
RTS0045894,10
RTS0045895,17
RTS0045896,27
RTS0045897,22
RTS0045898,13
RTS0045899,30
RTS0045900,36
RTS0045901,27
RTS0045902,11
RTS0045903,10
RTS0045904,14
RTS0045905,15
RTS0045906,23
RTS0045907,15
RTS0045908,14
RTS0045909,13
RTS0045910,5
RTS0045911,10
RTS0045912,10
RTS0045913,9
RTS0045914,12
RTS0045915,3
RTS0045916,17
RTS0045917,9
RTS0045918,9
RTS0045919,10
RTS0045920,10
RTS0045921,13
RTS0045922,51
RTS0045923,57
RTS0045924,57
RTS0045925,68
RTS0045926,31
RTS0045927,19
RTS0045928,7
RTS0045929,15
RTS0045930,59
RTS0045931,62
RTS0045932,21
RTS0045933,17
RTS0045935,7
RTS0045939,14
RTS0045940,18
RTS0045941,18
RTS0045942,12
RTS0045943,22
RTS0045944,13
RTS0045945,9
RTS0045946,10
RTS0045947,18
RTS0045948,10
RTS0045949,19
RTS0045950,28
RTS0045951,33
RTS0045952,11
RTS0045953,44
RTS0045954,139
RTS0045955,21
RTS0045956,14
RTS0045957,11
RTS0045958,13
RTS0045959,7
RTS0045960,8
RTS0045961,4
RTS0045962,8
RTS0045963,16
RTS0045964,13
RTS0045965,9
RTS0045966,6
RTS0045967,7
RTS0045968,10
RTS0045969,19
RTS0045970,17
RTS0045971,13
RTS0045972,13
RTS0045973,11
RTS0045974,10
RTS0045975,13
RTS0045976,7
RTS0045977,11
RTS0045978,10
RTS0045979,22
RTS0045980,36
RTS0045981,26
RTS0045982,23
RTS0045983,57
RTS0045984,51
RTS0045985,23
RTS0045986,17
RTS0045987,17
RTS0045988,25
RTS0045989,9
RTS0045990,13
RTS0045991,18
RTS0045992,10
RTS0045993,14
RTS0045994,23
RTS0045995,14
RTS0045996,10
RTS0045997,18
RTS0045998,11
RTS0045999,16
RTS0046000,9
RTS0046001,14
RTS0046002,13
RTS0046003,13
RTS0046004,17
RTS0046005,19
RTS0046006,5
RTS0046007,16
RTS0046008,23
RTS0046009,23
RTS0046010,8
RTS0046011,7
RTS0046012,14
RTS0046013,28
RTS0046014,17
RTS0046015,13
RTS0046016,30
RTS0046017,21
RTS0046018,19
RTS0046019,13
RTS0046020,35
RTS0046021,33
RTS0046022,31
RTS0046023,16
RTS0046024,15
RTS0046025,7
RTS0046026,14
RTS0046027,11
RTS0046028,12
RTS0046029,9
RTS0046030,9
RTS0046031,16
RTS0046032,8
RTS0046033,12
RTS0046034,10
RTS0046035,17
RTS0046036,12
RTS0046037,13
RTS0046038,16
RTS0046039,19
RTS0046040,13
RTS0046041,11
RTS0046042,10
RTS0046043,17
RTS0046044,13
RTS0046045,25
RTS0046046,16
RTS0046047,11
RTS0046048,31
RTS0046049,43
RTS0046050,19
RTS0046051,60
RTS0046052,44
RTS0046053,74
RTS0046054,64
RTS0046055,58
RTS0046056,17
RTS0046057,25
RTS0046058,25
RTS0046059,31
RTS0046060,9
RTS0046061,31
RTS0046062,18
RTS0046063,25
RTS0046064,19
RTS0046065,12
RTS0046066,20
RTS0046067,11
RTS0046068,12
RTS0046069,11
RTS0046070,3
RTS0046071,9
RTS0046072,8
RTS0046073,13
RTS0046074,21
RTS0046075,8
RTS0046076,16
RTS0046077,7
RTS0046078,21
RTS0046079,12
RTS0046080,30
RTS0046081,10
RTS0046082,14
RTS0046083,10
RTS0046084,17
RTS0046085,30
RTS0046086,31
RTS0046087,17
RTS0046088,21
RTS0046089,6
RTS0046090,17
RTS0046091,15
RTS0046092,32
RTS0046093,23
RTS0046094,8
RTS0046095,15
RTS0046096,11
RTS0046097,9
RTS0046098,12
RTS0046099,19
RTS0046100,15
RTS0046101,14
RTS0046102,16
RTS0046103,9
RTS0046104,13
RTS0046105,9
RTS0046106,3
RTS0046107,10
RTS0046108,5
RTS0046109,11
RTS0046110,14
RTS0046111,18
RTS0046112,23
RTS0046113,25
RTS0046114,19
RTS0046115,47
RTS0046116,39
RTS0046117,45
RTS0046119,3
RTS0046121,18
RTS0046122,28
RTS0046123,17
RTS0046124,21
RTS0046125,16
RTS0046126,19
RTS0046127,15
RTS0046128,20
RTS0046129,16
RTS0046130,15
RTS0046131,23
RTS0046132,39
RTS0046133,43
RTS0046134,43
RTS0046135,29
RTS0046136,65
RTS0046137,95
RTS0046138,19
RTS0046140,45
RTS0046141,45
RTS0046142,43
RTS0046143,64
RTS0046144,72
RTS0046145,11
RTS0046146,12
RTS0046147,13
RTS0046148,7
RTS0046149,5
RTS0046150,10
RTS0046152,17
RTS0046153,9
RTS0046154,11
RTS0046155,15
RTS0046156,14
RTS0046157,10
RTS0046158,9
RTS0046159,10
RTS0046160,14
RTS0046161,14
RTS0046162,12
RTS0046163,9
RTS0046164,43
RTS0046165,39
RTS0046166,25
RTS0046167,23
RTS0046168,9
RTS0046169,10
RTS0046170,19
RTS0046171,6
RTS0046172,8
RTS0046173,5
RTS0046174,13
RTS0046175,13
RTS0046176,7
RTS0046177,5
RTS0046178,8
RTS0046179,11
RTS0046180,11
RTS0046181,8
RTS0046182,4
RTS0046183,25
RTS0046184,28
RTS0046185,21
RTS0046186,26
RTS0046187,43
RTS0046188,59
RTS0046191,5
RTS0046193,5
RTS0046194,10
RTS0046195,17
RTS0046196,66
RTS0046197,57
RTS0046198,79
RTS0046199,19
RTS0046200,27
RTS0046201,14
RTS0046202,24
RTS0046203,19
RTS0046204,15
RTS0046205,15
RTS0046206,183
RTS0046207,113
RTS0046208,87
RTS0046209,141
RTS0046210,7
RTS0046211,21
RTS0046212,12
RTS0046213,28
RTS0046214,17
RTS0046215,12
RTS0046216,13
RTS0046217,21
RTS0046218,12
RTS0046219,4
RTS0046220,17
RTS0046221,14
RTS0046222,9
RTS0046223,11
RTS0046224,17
RTS0046225,30
RTS0046226,28
RTS0046227,23
RTS0046228,22
RTS0046229,21
RTS0046230,11
RTS0046231,7
RTS0046232,20
RTS0046233,17
RTS0046234,17
RTS0046235,9
RTS0046236,12
RTS0046237,12
RTS0046238,11
RTS0046239,16
RTS0046240,8
RTS0046241,13
RTS0046242,8
RTS0046243,10
RTS0046244,16
RTS0046245,5
RTS0046246,18
RTS0046247,11
RTS0046248,11
RTS0046249,10
RTS0046250,12
RTS0046251,9
RTS0046252,31
RTS0046253,19
RTS0046254,33
RTS0046255,12
RTS0046256,11
RTS0046257,11
RTS0046258,13
RTS0046259,10
RTS0046260,12
RTS0046261,10
RTS0046262,12
RTS0046263,19
RTS0046264,17
RTS0046265,9
RTS0046266,13
RTS0046267,19
RTS0046268,14
RTS0046269,22
RTS0046270,22
RTS0046271,9
RTS0046272,16
RTS0046273,7
RTS0046274,8
RTS0046275,9
RTS0046276,8
RTS0046277,13
RTS0046278,10
RTS0046279,8
RTS0046280,8
RTS0046281,8
RTS0046282,29
RTS0046283,65
RTS0046284,30
RTS0046285,9
RTS0046286,9
RTS0046287,14
RTS0046288,14
RTS0046289,19
RTS0046290,11
RTS0046291,7
RTS0046292,12
RTS0046293,32
RTS0046294,18
RTS0046295,59
RTS0046296,21
RTS0046297,14
RTS0046298,18
RTS0046299,19
RTS0046300,7
RTS0046301,31
RTS0046302,15
RTS0046303,15
RTS0046304,14
RTS0046305,12
RTS0046306,13
RTS0046307,11
RTS0046308,9
RTS0046309,12
RTS0046310,8
RTS0046311,12
RTS0046312,8
RTS0046313,14
RTS0046314,16
RTS0046315,14
RTS0046316,14
RTS0046317,17
RTS0046318,14
RTS0046319,10
RTS0046320,10
RTS0046321,17
RTS0046322,16
RTS0046323,19
RTS0046324,9
RTS0046325,11
RTS0046326,12
RTS0046327,10
RTS0046328,15
RTS0046329,36
RTS0046330,27
RTS0046331,41
RTS0046332,22
RTS0046333,33
RTS0046334,27
RTS0046335,30
RTS0046336,27
RTS0046342,3
RTS0046343,10
RTS0046344,17
RTS0046345,9
RTS0046346,12
RTS0046347,71
RTS0046348,71
RTS0046349,82
RTS0046350,16
RTS0046351,17
RTS0046352,19
RTS0046353,13
RTS0046354,13
RTS0046355,10
RTS0046356,9
RTS0046357,7
RTS0046358,12
RTS0046359,13
RTS0046360,16
RTS0046361,9
RTS0046362,15
RTS0046363,16
RTS0046364,15
RTS0046365,14
RTS0046366,6
RTS0046367,8
RTS0046368,14
RTS0046369,18
RTS0046370,10
RTS0046371,15
RTS0046372,12
RTS0046373,13
RTS0046374,8
RTS0046375,7
RTS0046376,17
RTS0046377,13
RTS0046378,14
RTS0046379,10
RTS0046380,9
RTS0046381,8
RTS0046382,7
RTS0046383,12
RTS0046384,6
RTS0046385,12
RTS0046386,10
RTS0046387,11
RTS0046388,15
RTS0046389,13
RTS0046390,12
RTS0046391,12
RTS0046392,7
RTS0046393,13
RTS0046394,6
RTS0046395,10
RTS0046396,6
RTS0046397,13
RTS0046398,40
RTS0046399,36
RTS0046400,31
RTS0046401,16
RTS0046402,25
RTS0046403,13
RTS0046404,23
RTS0046405,21
RTS0046406,39
RTS0046407,22
RTS0046408,15
RTS0046409,31
RTS0046410,44
RTS0046411,41
RTS0046412,45
RTS0046413,142
RTS0046414,708
RTS0046415,325
RTS0046416,15
RTS0046417,24
RTS0046418,19
RTS0046419,9
RTS0046420,47
RTS0046421,47
RTS0046422,16
RTS0046423,9
RTS0046424,16
RTS0046425,25
RTS0046426,14
RTS0046427,8
RTS0046428,13
RTS0046429,11
RTS0046430,5
RTS0046431,14
RTS0046432,25
RTS0046433,27
RTS0046434,29
RTS0046435,47
RTS0046439,18
RTS0046440,23
RTS0046441,23
RTS0046442,18
RTS0046443,21
RTS0046444,11
RTS0046445,8
RTS0046446,3
RTS0046447,9
RTS0046448,14
RTS0046449,17
RTS0046450,31
RTS0046451,15
RTS0046452,9
RTS0046453,21
RTS0046454,55
RTS0046455,49
RTS0046456,19
RTS0046457,63
RTS0046458,39
RTS0046459,70
RTS0046460,66
RTS0046461,14
RTS0046462,32
RTS0046463,16
RTS0046464,10
RTS0046466,5
RTS0046468,4
RTS0046469,12
RTS0046470,12
RTS0046471,19
RTS0046472,17
RTS0046473,9
RTS0046474,9
RTS0046475,14
RTS0046476,12
RTS0046477,7
RTS0046478,10
RTS0046479,13
RTS0046480,12
RTS0046481,12
RTS0046482,12
RTS0046483,13
RTS0046484,8
RTS0046485,10
RTS0046486,15
RTS0046487,10
RTS0046488,17
RTS0046489,12
RTS0046490,17
RTS0046491,15
RTS0046492,10
RTS0046493,7
RTS0046494,9
RTS0046495,13
RTS0046496,50
RTS0046497,59
RTS0046498,23
RTS0046499,38
RTS0046500,33
RTS0046501,18
RTS0046502,22
RTS0046503,56
RTS0046504,45
RTS0046505,12
RTS0046506,12
RTS0046507,14
RTS0046508,13
RTS0046509,12
RTS0046510,19
RTS0046511,13
RTS0046512,7
RTS0046513,13
RTS0046514,7
RTS0046515,13
RTS0046516,25
RTS0046517,23
RTS0046518,13
RTS0046519,13
RTS0046520,13
RTS0046521,10
RTS0046522,10
RTS0046524,29
RTS0046525,18
RTS0046526,50
RTS0046527,32
RTS0046528,25
RTS0046529,22
RTS0046530,10
RTS0046531,10
RTS0046532,18
RTS0046533,14
RTS0046534,16
RTS0046535,14
RTS0046536,15
RTS0046537,7
RTS0046538,18
RTS0046539,24
RTS0046540,14
RTS0046541,11
RTS0046542,19
RTS0046543,25
RTS0046544,12
RTS0046545,52
RTS0046546,19
RTS0046548,13
RTS0046549,38
RTS0046550,13
RTS0046551,17
RTS0046552,16
RTS0046553,24
RTS0046554,6
RTS0046555,15
RTS0046556,22
RTS0046557,15
RTS0046558,14
RTS0046559,18
RTS0046560,7
RTS0046561,11
RTS0046562,15
RTS0046563,10
RTS0046564,16
RTS0046565,10
RTS0046566,20
RTS0046567,22
RTS0046568,14
RTS0046569,20
RTS0046570,32
RTS0046571,14
RTS0046572,19
RTS0046573,6
RTS0046574,11
RTS0046575,9
RTS0046577,12
RTS0046578,8
RTS0046580,33
RTS0046581,32
RTS0046582,16
RTS0046583,13
RTS0046584,11
RTS0046585,14
RTS0046586,5
RTS0046587,25
RTS0046588,15
RTS0046589,11
RTS0046590,12
RTS0046591,11
RTS0046592,16
RTS0046593,14
RTS0046594,23
RTS0046595,14
RTS0046596,8
RTS0046597,11
RTS0046598,25
RTS0046599,20
RTS0046600,62
RTS0046601,94
RTS0046602,67
RTS0046603,57
RTS0046604,15
RTS0046605,15
RTS0046606,16
RTS0046607,20
RTS0046608,13
RTS0046609,18
RTS0046610,11
RTS0046611,16
RTS0046612,10
RTS0046613,13
RTS0046614,15
RTS0046615,6
RTS0046616,11
RTS0046617,11
RTS0046618,8
RTS0046619,13
RTS0046620,10
RTS0046621,30
RTS0046622,24
RTS0046623,29
RTS0046624,26
RTS0046625,12
RTS0046626,20
RTS0046627,27
RTS0046628,32
RTS0046629,5
RTS0046630,11
RTS0046631,17
RTS0046632,18
RTS0046633,11
RTS0046634,18
RTS0046635,17
RTS0046636,33
RTS0046637,26
RTS0046638,11
RTS0046639,10
RTS0046640,13
RTS0046641,7
RTS0046642,15
RTS0046643,12
RTS0046644,20
RTS0046645,15
RTS0046646,6
RTS0046647,13
RTS0046648,10
RTS0046649,10
RTS0046650,14
RTS0046651,31
RTS0046652,28
RTS0046653,46
RTS0046654,35
RTS0046655,37
RTS0046656,15
RTS0046657,13
RTS0046658,23
RTS0046659,17
RTS0046660,16
RTS0046661,21
RTS0046662,21
RTS0046663,20
RTS0046664,3
RTS0046665,11
RTS0046666,12
RTS0046667,22
RTS0046668,13
RTS0046669,11
RTS0046670,10
RTS0046671,12
RTS0046672,7
RTS0046673,15
RTS0046674,15
RTS0046675,13
RTS0046676,9
RTS0046677,13
RTS0046678,10
RTS0046679,3
RTS0046680,11
RTS0046681,11
RTS0046682,7
RTS0046683,12
RTS0046684,16
RTS0046685,9
RTS0046686,8
RTS0046687,10
RTS0046688,11
RTS0046689,22
RTS0046690,11
RTS0046691,11
RTS0046692,8
RTS0046693,11
RTS0046694,15
RTS0046695,17
RTS0046696,18
RTS0046697,9
RTS0046698,17
RTS0046699,144
RTS0046700,181
RTS0046701,162
RTS0046702,103
RTS0046703,498
RTS0046704,778
RTS0046705,552
RTS0046706,433
RTS0046707,802
RTS0046708,560
RTS0046709,10
RTS0046710,14
RTS0046711,18
RTS0046712,10
RTS0046713,25
RTS0046714,37
RTS0046715,19
RTS0046716,31
RTS0046717,49
RTS0046718,15
RTS0046719,3
RTS0046720,11
RTS0046721,16
RTS0046722,23
RTS0046723,9
RTS0046724,9
RTS0046725,12
RTS0046726,13
RTS0046727,11
RTS0046728,14
RTS0046729,15
RTS0046730,12
RTS0046731,48
RTS0046732,26
RTS0046733,35
RTS0046734,33
RTS0046735,45
RTS0046736,5
RTS0046737,15
RTS0046738,14
RTS0046739,13
RTS0046740,31
RTS0046741,26
RTS0046742,9
RTS0046743,14
RTS0046744,12
RTS0046745,23
RTS0046746,11
RTS0046747,12
RTS0046748,25
RTS0046749,16
RTS0046750,12
RTS0046751,18
RTS0046752,10
RTS0046753,14
RTS0046754,19
RTS0046755,14
RTS0046756,19
RTS0046757,21
RTS0046758,14
RTS0046759,26
RTS0046760,23
RTS0046761,22
RTS0046763,15
RTS0046764,17
RTS0046765,11
RTS0046766,11
RTS0046767,13
RTS0046768,26
RTS0046769,34
RTS0046770,45
RTS0046771,10
RTS0046772,21
RTS0046773,13
RTS0046774,10
RTS0046775,29
RTS0046776,1
RTS0046777,19
RTS0046778,10
RTS0046779,11
RTS0046780,13
RTS0046781,14
RTS0046782,9
RTS0046783,4
RTS0046784,5
RTS0046785,6
RTS0046790,13
RTS0046791,21
RTS0046792,24
RTS0046793,6
RTS0046794,10
RTS0046795,17
RTS0046796,5
RTS0046797,8
RTS0046798,12
RTS0046799,13
RTS0046800,12
RTS0046801,219
RTS0046802,109
RTS0046803,12
RTS0046804,8
RTS0046805,22
RTS0046806,27
RTS0046807,19
RTS0046808,8
RTS0046809,6
RTS0046810,15
RTS0046811,9
RTS0046812,9
RTS0046813,12
RTS0046814,17
RTS0046815,29
RTS0046816,8
RTS0046817,11
RTS0046818,11
RTS0046819,19
RTS0046820,15
RTS0046821,4
RTS0046822,9
RTS0046823,7
RTS0046824,24
RTS0046825,20
RTS0046826,14
RTS0046827,18
RTS0046828,12
RTS0046829,12
RTS0046830,18
RTS0046831,16
RTS0046832,11
RTS0046833,7
RTS0046835,11
RTS0046836,252
RTS0046837,465
RTS0046838,100
RTS0046839,285
RTS0046840,14
RTS0046841,4
RTS0046842,34
RTS0046843,28
RTS0046846,17
RTS0046849,18
RTS0046850,14
RTS0046851,13
RTS0046852,43
RTS0046853,53
RTS0046854,16
RTS0046855,8
RTS0046856,5
RTS0046857,58
RTS0046858,102
RTS0046859,8
RTS0046860,21
RTS0046861,15
RTS0046862,19
RTS0046863,11
RTS0046864,9
RTS0046866,8
RTS0046867,15
RTS0046868,10
RTS0046869,40
RTS0046870,43
RTS0046871,21
RTS0046872,42
RTS0046873,9
RTS0046874,8
RTS0046875,122
RTS0046876,48
RTS0046877,17
RTS0046878,10
RTS0046879,9
RTS0046880,15
RTS0046881,24
RTS0046882,23
RTS0046885,16
RTS0046886,12
RTS0046887,6
RTS0046889,14
RTS0046890,22
RTS0046891,25
RTS0046892,13
RTS0046893,16
RTS0046894,18
RTS0046895,13
RTS0046897,22
RTS0046898,8
RTS0046899,134
RTS0046900,14
RTS0046902,21
RTS0046903,38
RTS0046904,17
RTS0046905,9
RTS0046906,30
RTS0046907,33
RTS0046908,20
RTS0046909,12
RTS0046910,7
RTS0046911,24
RTS0046912,9
RTS0046913,17
RTS0046914,21
RTS0046915,11
RTS0046916,23
RTS0046918,703
RTS0046919,1033
RTS0046920,149
RTS0046921,14
RTS0046922,16
RTS0046923,43
RTS0046924,27
RTS0046925,13
RTS0046926,10
RTS0046927,11
RTS0046928,13
RTS0046929,11
RTS0046930,21
RTS0046931,8
RTS0046933,13
RTS0046934,25
RTS0046935,17
RTS0046936,29
RTS0046937,12
RTS0046938,20
RTS0046939,11
RTS0046940,14
RTS0046941,14
RTS0046942,18
RTS0046943,38
RTS0046944,8
RTS0046946,39
RTS0046947,4
RTS0046948,5
RTS0046949,13
RTS0046950,2
RTS0046951,24
RTS0046952,12
RTS0046954,5
RTS0046955,17
RTS0046956,36
RTS0046957,18
RTS0046958,11
RTS0046959,25
RTS0046960,11
RTS0046961,42
RTS0046962,119
RTS0046963,7
RTS0046965,34
RTS0046966,15
RTS0046967,16
RTS0046968,8
RTS0047054,14
RTS0047055,18
RTS0047056,9
RTS0047057,13
RTS0047058,12
RTS0047060,25
RTS0047061,36
RTS0047062,25
RTS0047063,35
RTS0047064,57
RTS0047065,189
RTS0047066,222
RTS0047067,254
RTS0047068,190
RTS0047069,134
RTS0047070,48
RTS0047071,49
RTS0047072,58
RTS0047073,44
RTS0047074,52
RTS0047075,24
RTS0047076,30
RTS0047077,19
RTS0047078,18
RTS0047079,16
RTS0047080,30
RTS0047081,20
RTS0047082,16
RTS0047083,21
RTS0047084,12
RTS0047085,3
RTS0047086,21
RTS0047087,10
RTS0047088,17
RTS0047089,11
RTS0047091,7
RTS0047092,12
RTS0047093,13
RTS0047094,16
RTS0047095,11
RTS0047096,11
RTS0047097,5
RTS0047098,5
RTS0047099,10
RTS0047100,10
RTS0047101,9
RTS0047102,9
RTS0047103,23
RTS0047104,15
RTS0047105,73
RTS0047106,84
RTS0047107,66
RTS0047108,126
RTS0047109,50
RTS0047110,22
RTS0047111,14
RTS0047112,17
RTS0047113,44
RTS0047114,19
RTS0047115,30
RTS0047116,40
RTS0047117,43
RTS0047118,27
RTS0047119,37
RTS0047120,12
RTS0047121,15
RTS0047122,21
RTS0047123,14
RTS0047124,21
RTS0047125,7
RTS0047126,21
RTS0047127,15
RTS0047128,5
RTS0047129,16
RTS0047130,27
RTS0047131,24
RTS0047132,18
RTS0047133,27
RTS0047134,12
RTS0047135,15
RTS0047136,17
RTS0047137,7
RTS0047138,18
RTS0047139,19
RTS0047140,11
RTS0047141,10
RTS0047142,8
RTS0047143,10
RTS0047144,12
RTS0047145,37
RTS0047146,35
RTS0047147,54
RTS0047148,62
RTS0047149,43
RTS0047150,25
RTS0047151,11
RTS0047152,9
RTS0047153,17
RTS0047154,18
RTS0047156,4
RTS0047157,11
RTS0047158,9
RTS0047159,8
RTS0047160,12
RTS0047165,28
RTS0047166,7
RTS0047167,5
RTS0047168,8
RTS0047169,7
RTS0047170,9
RTS0047171,20
RTS0047172,20
RTS0047173,24
RTS0047174,24
RTS0047175,11
RTS0047176,9
RTS0047177,15
RTS0047178,15
RTS0047179,12
RTS0047180,17
RTS0047181,12
RTS0047182,20
RTS0047183,18
RTS0047184,25
RTS0047185,19
RTS0047186,13
RTS0047187,19
RTS0047188,15
RTS0047189,15
RTS0047190,10
RTS0047191,11
RTS0047192,13
RTS0047193,32
RTS0047194,23
RTS0047195,22
RTS0047196,8
RTS0047197,31
RTS0047198,31
RTS0047199,23
RTS0047200,27
RTS0047201,22
RTS0047202,38
RTS0047203,18
RTS0047204,16
RTS0047205,7
RTS0047206,15
RTS0047207,23
RTS0047208,588
RTS0047209,712
RTS0047210,836
RTS0047211,837
RTS0047212,349
RTS0047213,12
RTS0047214,15
RTS0047215,15
RTS0047216,16
RTS0047217,22
RTS0047218,59
RTS0047219,43
RTS0047220,21
RTS0047221,82
RTS0047222,85
RTS0047223,72
RTS0047225,54
RTS0047226,34
RTS0047229,12
RTS0047230,16
RTS0047231,16
RTS0047232,19
RTS0047233,10
RTS0047234,16
RTS0047235,15
RTS0047236,14
RTS0047237,16
RTS0047238,6
RTS0047239,21
RTS0047240,13
RTS0047241,7
RTS0047242,9
RTS0047243,15
RTS0047244,17
RTS0047245,18
RTS0047246,10
RTS0047247,13
RTS0047248,10
RTS0047249,28
RTS0047250,26
RTS0047252,28
RTS0047253,24
RTS0047254,30
RTS0047255,46
RTS0047256,50
RTS0047257,53
RTS0047258,54
RTS0047259,50
RTS0047260,52
RTS0047261,53
RTS0047262,41
RTS0047263,49
RTS0047264,37
RTS0047266,35
RTS0047267,107
RTS0047268,56
RTS0047269,68
RTS0047270,66
RTS0047271,77
RTS0047272,40
RTS0047273,53
RTS0047274,36
RTS0047276,8
RTS0047277,79
RTS0047278,89
RTS0047279,80
RTS0047280,48
RTS0047281,48
RTS0047282,61
RTS0047283,52
RTS0047284,46
RTS0047290,70
RTS0047291,148
RTS0047292,105
RTS0047293,88
RTS0047294,132
RTS0047295,5
RTS0047296,18
RTS0047297,17
RTS0047298,10
RTS0047299,16
RTS0047300,2
RTS0047301,10
RTS0047302,8
RTS0047303,6
RTS0047304,15
RTS0047305,45
RTS0047306,68
RTS0047307,44
RTS0047308,36
RTS0047309,35
RTS0047310,27
RTS0047311,29
RTS0047312,26
RTS0047313,34
RTS0047314,19
RTS0047315,51
RTS0047316,70
RTS0047317,72
RTS0047318,56
RTS0047319,57
RTS0047320,25
RTS0047321,35
RTS0047322,21
RTS0047323,54
RTS0047324,37
RTS0047325,21
RTS0047326,28
RTS0047327,28
RTS0047328,20
RTS0047329,23
RTS0047331,34
RTS0047332,41
RTS0047333,23
RTS0047334,27
RTS0047335,45
RTS0047336,44
RTS0047337,16
RTS0047338,47
RTS0047339,35
RTS0047340,47
RTS0047341,52
RTS0047342,56
RTS0047343,45
RTS0047344,58
RTS0047345,22
RTS0047346,23
RTS0047348,23
RTS0047349,26
RTS0047350,24
RTS0047351,23
RTS0047352,60
RTS0047353,38
RTS0047354,38
RTS0047356,10
RTS0047357,9
RTS0047358,6
RTS0047359,15
RTS0047360,16
RTS0047361,17
RTS0047362,24
RTS0047363,31
RTS0047364,19
RTS0047365,23
RTS0047366,18
RTS0047367,10
RTS0047368,21
RTS0047369,11
RTS0047370,6
RTS0047373,20
RTS0047374,16
RTS0047375,10
RTS0047376,30
RTS0047377,34
RTS0047378,42
RTS0047379,54
RTS0047380,44
RTS0047381,10
RTS0047382,10
RTS0047383,14
RTS0047384,11
RTS0047385,11
RTS0047386,46
RTS0047387,31
RTS0047388,30
RTS0047389,37
RTS0047390,21
RTS0047391,33
RTS0047392,19
RTS0047393,49
RTS0047394,19
RTS0047395,7
RTS0047396,45
RTS0047397,32
RTS0047398,19
RTS0047399,21
RTS0047400,12
RTS0047401,13
RTS0047402,30
RTS0047403,17
RTS0047404,23
RTS0047405,25
RTS0047406,27
RTS0047407,27
RTS0047408,27
RTS0047409,51
RTS0047410,39
RTS0047411,57
RTS0047412,81
RTS0047413,37
RTS0047414,68
RTS0047415,69
RTS0047417,29
RTS0047418,62
RTS0047419,37
RTS0047420,54
RTS0047421,4
RTS0047422,15
RTS0047423,15
RTS0047424,7
RTS0047425,12
RTS0047426,23
RTS0047427,17
RTS0047428,24
RTS0047429,21
RTS0047430,23
RTS0047431,9
RTS0047432,17
RTS0047433,10
RTS0047434,17
RTS0047435,26
RTS0047436,17
RTS0047437,7
RTS0047438,6
RTS0047439,16
RTS0047440,7
RTS0047441,68
RTS0047442,50
RTS0047445,63
RTS0047446,71
RTS0047447,10
RTS0047448,10
RTS0047449,10
RTS0047450,14
RTS0047451,10
RTS0047452,19
RTS0047453,7
RTS0047454,14
RTS0047455,12
RTS0047456,8
RTS0047457,23
RTS0047458,6
RTS0047459,16
RTS0047460,15
RTS0047461,7
RTS0047462,10
RTS0047463,9
RTS0047464,15
RTS0047465,5
RTS0047466,14
RTS0047467,14
RTS0047468,15
RTS0047469,10
RTS0047471,21
RTS0047472,13
RTS0047473,8
RTS0047474,14
RTS0047475,7
RTS0047476,19
RTS0047477,35
RTS0047479,49
RTS0047480,39
RTS0047481,67
RTS0047482,10
RTS0047483,15
RTS0047484,13
RTS0047485,17
RTS0047486,15
RTS0047487,10
RTS0047488,16
RTS0047489,17
RTS0047490,17
RTS0047491,13
RTS0047492,22
RTS0047493,24
RTS0047494,34
RTS0047495,11
RTS0047496,24
RTS0047497,27
RTS0047498,18
RTS0047499,30
RTS0047500,30
RTS0047501,25
RTS0047502,10
RTS0047503,14
RTS0047504,42
RTS0047505,25
RTS0047506,36
RTS0047507,24
RTS0047508,13
RTS0047509,12
RTS0047510,11
RTS0047511,16
RTS0047512,37
RTS0047513,10
RTS0047514,11
RTS0047515,36
RTS0047516,38
RTS0047517,57
RTS0047518,34
RTS0047520,47
RTS0047521,68
RTS0047522,50
RTS0047523,48
RTS0047524,35
RTS0047525,16
RTS0047526,54
RTS0047527,13
RTS0047528,14
RTS0047529,26
RTS0047530,16
RTS0047531,17
RTS0047532,11
RTS0047533,12
RTS0047534,6
RTS0047535,16
RTS0047536,16
RTS0047537,18
RTS0047538,95
RTS0047540,117
RTS0047541,95
RTS0047543,20
RTS0047544,19
RTS0047545,28
RTS0047546,23
RTS0047547,9
RTS0047548,61
RTS0047549,48
RTS0047550,34
RTS0047551,28
RTS0047552,37
RTS0047553,11
RTS0047558,7
RTS0047559,15
RTS0047560,7
RTS0047561,9
RTS0047562,14
RTS0047563,20
RTS0047564,19
RTS0047565,8
RTS0047566,16
RTS0047567,10
RTS0047568,10
RTS0047569,16
RTS0047570,14
RTS0047571,15
RTS0047572,13
RTS0047573,6
RTS0047574,13
RTS0047575,20
RTS0047576,16
RTS0047577,16
RTS0047578,6
RTS0047579,13
RTS0047580,6
RTS0047581,6
RTS0047582,11
RTS0047583,7
RTS0047584,6
RTS0047585,10
RTS0047586,6
RTS0047587,4
RTS0047588,15
RTS0047590,15
RTS0047591,11
RTS0047592,7
RTS0047593,8
RTS0047594,11
RTS0047595,12
RTS0047596,18
RTS0047597,14
RTS0047598,24
RTS0047599,16
RTS0047600,22
RTS0047601,80
RTS0047602,39
RTS0047603,15
RTS0047604,9
RTS0047606,8
RTS0047613,27
RTS0047614,50
RTS0047615,21
RTS0047616,41
RTS0047617,53
RTS0047618,8
RTS0047619,9
RTS0047620,2
RTS0047621,5
RTS0047622,5
RTS0047624,12
RTS0047625,7
RTS0047626,8
RTS0047627,15
RTS0047628,5
RTS0047629,6
RTS0047630,3
RTS0047631,8
RTS0047632,8
RTS0047633,3
RTS0047634,4
RTS0047635,5
RTS0047636,3
RTS0047637,14
RTS0047638,8
RTS0047639,5
RTS0047640,12
RTS0047641,7
RTS0047642,4
RTS0047643,10
RTS0047644,15
RTS0047645,9
RTS0047646,12
RTS0047647,7
RTS0047648,12
RTS0047649,9
RTS0047650,15
RTS0047651,4
RTS0047652,4
RTS0047653,5
RTS0047654,7
RTS0047656,7
RTS0047657,12
RTS0047658,8
RTS0047659,8
RTS0047660,10
RTS0047661,12
RTS0047662,6
RTS0047663,5
RTS0047664,12
RTS0047665,10
RTS0047666,12
RTS0047667,7
RTS0047668,10
RTS0047669,7
RTS0047670,11
RTS0047672,9
RTS0047673,16
RTS0047674,16
RTS0047675,5
RTS0047676,9
RTS0047677,10
RTS0047678,3
RTS0047679,14
RTS0047680,10
RTS0047681,10
RTS0047682,6
RTS0047684,9
RTS0047685,5
RTS0047686,7
RTS0047687,11
RTS0047688,7
RTS0047689,9
RTS0047691,13
RTS0047692,12
RTS0047693,10
RTS0047694,7
RTS0047695,8
RTS0047696,6
RTS0047697,7
RTS0047698,9
RTS0047699,13
RTS0047700,5
RTS0047701,10
RTS0047702,23
RTS0047703,29
RTS0047704,29
RTS0047705,26
RTS0047706,13
RTS0047707,24
RTS0047708,43
RTS0047709,89
RTS0047710,13
RTS0047711,10
RTS0047712,21
RTS0047713,34
RTS0047714,48
RTS0047715,42
RTS0047716,41
RTS0047717,57
RTS0047718,15
RTS0047720,25
RTS0047721,9
RTS0047722,22
RTS0047723,24
RTS0047724,58
RTS0047725,52
RTS0047726,62
RTS0047727,48
RTS0047728,51
RTS0047729,10
RTS0047730,20
RTS0047731,10
RTS0047732,15
RTS0047733,13
RTS0047734,17
RTS0047735,7
RTS0047736,29
RTS0047737,16
RTS0047738,16
RTS0047739,20
RTS0047740,13
RTS0047741,12
RTS0047742,23
RTS0047743,18
RTS0047744,60
RTS0047745,90
RTS0047746,36
RTS0047747,38
RTS0047748,47
RTS0047749,18
RTS0047750,11
RTS0047752,6
RTS0047753,16
RTS0047754,22
RTS0047755,21
RTS0047756,17
RTS0047757,11
RTS0047758,13
RTS0047759,7
RTS0047760,12
RTS0047761,9
RTS0047762,8
RTS0047763,14
RTS0047764,15
RTS0047765,15
RTS0047766,25
RTS0047767,7
RTS0047768,12
RTS0047769,42
RTS0047770,48
RTS0047771,59
RTS0047772,61
RTS0047773,55
RTS0047774,35
RTS0047775,12
RTS0047776,13
RTS0047777,11
RTS0047778,7
RTS0047779,31
RTS0047780,38
RTS0047781,55
RTS0047782,67
RTS0047783,28
RTS0047784,12
RTS0047785,10
RTS0047786,21
RTS0047787,21
RTS0047788,13
RTS0047789,14
RTS0047790,7
RTS0047791,24
RTS0047792,17
RTS0047793,79
RTS0047794,11
RTS0047795,10
RTS0047796,14
RTS0047797,21
RTS0047798,14
RTS0047799,15
RTS0047800,12
RTS0047801,13
RTS0047802,13
RTS0047803,13
RTS0047804,12
RTS0047805,20
RTS0047806,20
RTS0047807,13
RTS0047808,88
RTS0047809,15
RTS0047810,24
RTS0047811,26
RTS0047812,25
RTS0047813,47
RTS0047814,17
RTS0047816,10
RTS0047817,12
RTS0047818,12
RTS0047819,14
RTS0047820,3
RTS0047821,50
RTS0047822,15
RTS0047823,18
RTS0047824,7
RTS0047825,18
RTS0047826,10
RTS0047827,15
RTS0047828,23
RTS0047829,20
RTS0047830,15
RTS0047831,9
RTS0047832,5
RTS0047833,16
RTS0047834,11
RTS0047835,19
RTS0047836,42
RTS0047837,51
RTS0047838,11
RTS0047839,10
RTS0047840,17
RTS0047841,10
RTS0047842,13
RTS0047843,14
RTS0047844,14
RTS0047845,12
RTS0047846,10
RTS0047847,16
RTS0047848,6
RTS0047849,116
RTS0047850,13
RTS0047851,19
RTS0047852,13
RTS0047853,15
RTS0047854,44
RTS0047855,18
RTS0047856,21
RTS0047857,8
RTS0047858,13
RTS0047859,4
RTS0047860,27
RTS0047861,11
RTS0047862,23
RTS0047863,21
RTS0047864,8
RTS0047865,51
RTS0047866,78
RTS0047867,8
RTS0047868,49
RTS0047869,29
RTS0047870,50
RTS0047871,22
RTS0047872,21
RTS0047873,8
RTS0047874,8
RTS0047875,17
RTS0047876,15
RTS0047877,6
RTS0047878,24
RTS0047879,38
RTS0047880,10
RTS0047881,26
RTS0047882,13
RTS0047883,40
RTS0047884,14
RTS0047885,20
RTS0047886,13
RTS0047890,164
RTS0047891,177
RTS0047892,70
RTS0047893,28
RTS0047894,9
RTS0047895,8
RTS0047896,18
RTS0047897,18
RTS0047898,11
RTS0047899,13
RTS0047900,31
RTS0047901,6
RTS0047902,25
RTS0047903,29
RTS0047904,22
RTS0047905,18
RTS0047906,14
RTS0047907,296
RTS0047908,215
RTS0047909,239
RTS0047910,15
RTS0047912,16
RTS0047913,15
RTS0047914,30
RTS0047915,11
RTS0047916,12
RTS0047917,8
RTS0047919,9
RTS0047920,155
RTS0047921,261
RTS0047924,11
RTS0047925,9
RTS0047926,13
RTS0047927,16
RTS0047928,28
RTS0047929,8
RTS0047930,28
RTS0047931,18
RTS0047932,9
RTS0047933,18
RTS0047934,9
RTS0047935,16
RTS0047936,16
RTS0047937,18
RTS0047938,21
RTS0047939,57
RTS0047940,103
RTS0047941,13
RTS0047942,11
RTS0047943,6
RTS0047944,26
RTS0047945,11
RTS0047946,9
RTS0047947,10
RTS0047948,9
RTS0047949,13
RTS0047950,7
RTS0047951,18
RTS0047952,24
RTS0047953,15
RTS0047954,13
RTS0047956,13
RTS0047957,8
RTS0047958,19
RTS0047959,20
RTS0047960,13
RTS0047961,11
RTS0047963,30
RTS0047964,20
RTS0047965,14
RTS0047966,20
RTS0047967,10
RTS0047968,14
RTS0047969,15
RTS0047970,12
RTS0047972,9
RTS0047973,9
RTS0047974,10
RTS0047975,10
RTS0047976,20
RTS0047977,10
RTS0047978,14
RTS0047979,17
RTS0047980,6
RTS0047981,7
RTS0047982,12
RTS0047985,140
RTS0047986,10
RTS0047987,12
RTS0047988,41
RTS0047990,13
RTS0047991,31
RTS0047992,11
RTS0047993,21
RTS0047994,25
RTS0047995,20
RTS0047996,7
RTS0047997,19
RTS0047998,28
RTS0047999,16
RTS0048000,12
RTS0048001,55
RTS0048003,24
RTS0048005,19
RTS0048006,7
RTS0048008,15
RTS0048009,16
RTS0048012,14
RTS0048013,15
RTS0048014,26
RTS0048015,21
RTS0048016,25
RTS0048017,22
RTS0048018,13
RTS0048019,22
RTS0048020,11
RTS0048021,10
RTS0048022,18
RTS0048023,32
RTS0048024,10
RTS0048026,23
RTS0048027,49
RTS0048028,14
RTS0048029,10
RTS0048030,17
RTS0048031,9
RTS0048032,126
RTS0048033,14
RTS0048034,15
RTS0048035,10
RTS0048036,17
RTS0048037,12
RTS0048038,29
RTS0048040,8
RTS0048041,13
RTS0048042,37
RTS0048043,91
RTS0048044,19
RTS0048045,10
RTS0048046,17
RTS0048047,16
RTS0048048,18
RTS0048049,6
RTS0048050,14
RTS0048051,20
RTS0048052,46
RTS0048053,18
RTS0048054,12
RTS0048055,14
RTS0048056,11
RTS0048057,7
RTS0048058,15
RTS0048059,15
RTS0048060,9
RTS0048061,12
RTS0048062,11
RTS0048063,12
RTS0048064,20
RTS0048065,27
RTS0048066,25
RTS0048067,7
RTS0048068,15
RTS0048069,14
RTS0048070,12
RTS0048071,15
RTS0048072,13
RTS0048073,10
RTS0048074,4
RTS0048076,25
RTS0048077,11
RTS0048078,25
RTS0048079,15
RTS0048080,77
RTS0048081,27
RTS0048082,19
RTS0048084,11
RTS0048085,14
RTS0048086,11
RTS0048087,15
RTS0048088,14
RTS0048089,31
RTS0048090,26
RTS0048091,21
RTS0048092,11
RTS0048093,17
RTS0048094,9
RTS0048096,19
RTS0048097,18
RTS0048098,1103
RTS0048099,1732
RTS0048100,1768
RTS0048101,1702
RTS0048102,1619
RTS0048104,12
RTS0048105,19
RTS0048106,12
RTS0048107,17
RTS0048108,21
RTS0048109,8
RTS0048110,16
RTS0048111,3
RTS0048112,13
RTS0048113,7
RTS0048114,13
RTS0048115,14
RTS0048116,12
RTS0048117,11
RTS0048118,14
RTS0048120,12
RTS0048126,15
RTS0048127,11
RTS0048129,22
RTS0048130,7
RTS0048131,56
RTS0048132,70
RTS0048133,11
RTS0048134,48
RTS0048135,79
RTS0048136,8
RTS0048138,11
RTS0048139,37
RTS0048140,22
RTS0048141,17
RTS0048142,22
RTS0048144,16
RTS0048145,21
RTS0048146,25
RTS0048147,11
RTS0048148,15
RTS0048149,8
RTS0048150,20
RTS0048151,17
RTS0048152,16
RTS0048153,21
RTS0048154,11
RTS0048155,10
RTS0048156,45
RTS0048158,25
RTS0048159,14
RTS0048160,838
RTS0048161,1171
RTS0048162,25
RTS0048163,30
RTS0048164,104
RTS0048165,48
RTS0048166,33
RTS0048167,37
RTS0048168,33
RTS0048169,27
RTS0048170,23
RTS0048171,19
RTS0048172,11
RTS0048173,10
RTS0048175,12
RTS0048176,11
RTS0048177,9
RTS0048178,16
RTS0048179,9
RTS0048180,9
RTS0048181,39
RTS0048182,29
RTS0048183,33
RTS0048184,42
RTS0048185,51
RTS0048186,14
RTS0048188,26
RTS0048189,28
RTS0048190,21
RTS0048191,33
RTS0048192,22
RTS0048193,29
RTS0048194,30
RTS0048195,24
RTS0048196,24
RTS0048197,47
RTS0048198,33
RTS0048200,28
RTS0048201,26
RTS0048202,17
RTS0048203,24
RTS0048204,17
RTS0048205,28
RTS0048207,21
RTS0048208,35
RTS0048209,26
RTS0048210,29
RTS0048211,35
RTS0048212,18
RTS0048213,31
RTS0048214,14
RTS0048215,30
RTS0048216,20
RTS0048217,22
RTS0048218,27
RTS0048219,23
RTS0048220,13
RTS0048221,21
RTS0048222,22
RTS0048223,12
RTS0048224,34
RTS0048225,21
RTS0048226,28
RTS0048227,29
RTS0048228,9
RTS0048229,3
RTS0048230,17
RTS0048231,27
RTS0048232,22
RTS0048233,19
RTS0048234,19
RTS0048235,27
RTS0048236,22
RTS0048237,23
RTS0048238,23
RTS0048239,20
RTS0048240,26
RTS0048241,24
RTS0048242,59
RTS0048243,75
RTS0048244,42
RTS0048245,26
RTS0048246,46
RTS0049343,28
RTS0049344,39
RTS0049345,22
RTS0049346,5
RTS0049347,18
RTS0049348,19
RTS0049349,11
RTS0049350,41
RTS0049351,13
RTS0049352,9
RTS0049353,14
RTS0049354,6
RTS0049355,9
RTS0049356,26
RTS0049357,21
RTS0049358,7
RTS0049359,11
RTS0049360,28
RTS0049361,9
RTS0049362,10
RTS0049363,11
RTS0049364,13
RTS0049365,56
RTS0049366,120
RTS0049367,85
RTS0049368,17
RTS0049369,10
RTS0049370,5
RTS0049371,18
RTS0049372,20
RTS0049373,124
RTS0049374,120
RTS0049375,90
RTS0049376,79
RTS0049377,99
RTS0049378,51
RTS0049379,18
RTS0049380,36
RTS0049381,29
RTS0049382,28
RTS0049383,15
RTS0049384,12
RTS0049385,8
RTS0049386,12
RTS0049387,18
RTS0049388,11
RTS0049389,10
RTS0049390,405
RTS0049391,515
RTS0049392,463
RTS0049393,416
RTS0049394,182
RTS0049395,217
RTS0049396,43
RTS0049397,84
RTS0049398,118
RTS0049399,35
RTS0049400,15
RTS0049401,31
RTS0049402,18
RTS0049403,10
RTS0049404,16
RTS0049405,12
RTS0049406,11
RTS0049407,7
RTS0049408,24
RTS0049409,6
RTS0049410,8
RTS0049411,12
RTS0049412,11
RTS0049413,10
RTS0049414,10
RTS0049415,7
RTS0049416,17
RTS0049417,13
RTS0049418,15
RTS0049419,17
RTS0049420,5
RTS0049421,16
RTS0049422,10
RTS0049423,17
RTS0049424,42
RTS0049425,15
RTS0049426,29
RTS0049427,17
RTS0049428,12
RTS0049429,49
RTS0049430,46
RTS0049431,12
RTS0049432,12
RTS0049433,9
RTS0049434,15
RTS0049435,6
RTS0049436,7
RTS0049437,82
RTS0049438,16
RTS0049439,31
RTS0049440,26
RTS0049441,42
RTS0049442,49
RTS0049443,18
RTS0049444,26
RTS0049445,9
RTS0049446,18
RTS0049447,27
RTS0049448,9
RTS0049449,25
RTS0049450,17
RTS0049451,18
RTS0049452,13
RTS0049453,17
RTS0049454,6
RTS0049455,6
RTS0049456,14
RTS0049457,42
RTS0049458,9
RTS0049459,46
RTS0049460,49
RTS0049461,71
RTS0049462,83
RTS0049463,24
RTS0049464,26
RTS0049465,22
RTS0049466,22
RTS0049467,12
RTS0049468,27
RTS0049469,23
RTS0049470,22
RTS0049471,35
RTS0049472,30
RTS0049473,110
RTS0049474,8
RTS0049475,18
RTS0049476,16
RTS0049477,11
RTS0049478,16
RTS0049479,1533
RTS0049480,152
RTS0049481,6
RTS0049482,6
RTS0049483,12
RTS0049484,12
RTS0049485,15
RTS0997079,8
RTS0997080,22
RTS0997081,6
RTS0997082,24
RTS0997083,6
RTS0997084,17
RTS0997085,8
RTS0997086,10
RTS0997087,6
RTS0997088,6489
RTS0997089,1529
RTS0997090,48
RTS0997091,8
RTS0997092,14
RTS0997093,9
RTS0997094,2
RTS0997095,7
RTS0997096,2
RTS0997097,3
RTS0997098,3
RTS0997099,4
RTS0997100,8
RTS0997101,4
RTS0997102,6
RTS0997103,8
RTS0997104,10
RTS0997105,10
RTS0997106,7
RTS0997107,6
RTS0997108,6
RTS0997109,4
RTS0997110,5
RTS0997111,3
RTS0997112,9
RTS0997113,7
RTS0997114,5
RTS0997115,8
RTS0997116,8
RTS0997117,7
RTS0997118,10
RTS0997119,5
RTS0997120,7
RTS0997121,23
RTS0997122,48
RTS0997123,57
RTS0997124,29
RTS0997125,150
RTS0997126,202
RTS0997127,162
RTS0997128,179
RTS0997129,183
RTS0997130,34
</Code_Summary>
