# Supplementary material for: Spatial meta-transcriptomics reveal associations of intratumor bacteria burden with lung cancer cells showing a distinct oncogenic signature
Source: J Immunother Cancer. 2022 Jul 6;10(7):e004698. doi: 10.1136/jitc-2022-004698 (PMC9260850; doi:10.1136/jitc-2022-004698)
Supplement: Supplementary data [file jitc-2022-004698supp009.zip › DSP-1001660004186-C-C11.dcc]

<Header>
FileVersion,0.02
SoftwareVersion,"GeoMx_NGS_Pipeline_ 2.0.0"
Date,2020-6-15
</Header>

<Scan_Attributes>
ID,DSP-1001660004186-C-C11
Plate_ID,1001660004186
Well,C11
</Scan_Attributes>

<NGS_Processing_Attributes>
SeqSetId,
tamperedIni,No
Raw,3926016
Trimmed,3906154
Stitched,3882423
Aligned,3813449
umiQ30,0.9919
rtsQ30,0.9913
</NGS_Processing_Attributes>


<Code_Summary>
RTS0039454,87
RTS0039455,74
RTS0039456,96
RTS0039457,161
RTS0039458,68
RTS0039459,79
RTS0039460,75
RTS0039461,113
RTS0039462,78
RTS0039463,99
RTS0039464,93
RTS0039465,154
RTS0039466,95
RTS0039467,183
RTS0039468,75
RTS0039469,65
RTS0039470,73
RTS0039471,85
RTS0039472,92
RTS0039473,58
RTS0039474,100
RTS0039475,104
RTS0039476,165
RTS0039477,135
RTS0039478,100
RTS0039479,92
RTS0039480,77
RTS0039481,78
RTS0039482,91
RTS0039483,78
RTS0039484,98
RTS0039485,97
RTS0039486,74
RTS0039487,59
RTS0039488,92
RTS0039489,64
RTS0039490,99
RTS0039491,95
RTS0039492,85
RTS0039493,86
RTS0039494,101
RTS0039495,102
RTS0039496,111
RTS0039497,97
RTS0039498,111
RTS0039499,164
RTS0039500,71
RTS0039501,132
RTS0039502,154
RTS0039503,97
RTS0039504,65
RTS0039505,107
RTS0039506,68
RTS0039507,79
RTS0039508,93
RTS0039509,81
RTS0039510,107
RTS0039511,168
RTS0039512,58
RTS0039513,76
RTS0039514,152
RTS0039515,230
RTS0039516,76
RTS0039517,81
RTS0039518,88
RTS0039519,60
RTS0039520,69
RTS0039521,56
RTS0039522,72
RTS0039523,81
RTS0039524,84
RTS0039525,104
RTS0039526,87
RTS0039527,83
RTS0039528,94
RTS0039529,100
RTS0039530,84
RTS0039531,99
RTS0039532,111
RTS0039533,129
RTS0039534,53
RTS0039535,107
RTS0039536,75
RTS0039537,74
RTS0039538,64
RTS0039539,86
RTS0039540,55
RTS0039541,95
RTS0039542,82
RTS0039543,95
RTS0039544,56
RTS0039545,88
RTS0039546,66
RTS0039547,78
RTS0039548,84
RTS0039549,80
RTS0039550,94
RTS0039551,73
RTS0039552,53
RTS0039553,91
RTS0039554,103
RTS0039555,110
RTS0039556,50
RTS0039557,89
RTS0039558,59
RTS0039559,82
RTS0039560,92
RTS0039561,57
RTS0039562,66
RTS0039563,71
RTS0039564,94
RTS0039565,126
RTS0039566,84
RTS0039567,88
RTS0039568,79
RTS0039569,48
RTS0039570,93
RTS0039571,67
RTS0039572,104
RTS0039573,75
RTS0039574,70
RTS0039575,68
RTS0039576,67
RTS0039577,108
RTS0039578,77
RTS0039579,77
RTS0039580,84
RTS0039581,75
RTS0039582,65
RTS0039583,104
RTS0039584,95
RTS0039585,83
RTS0039586,67
RTS0039587,86
RTS0039588,77
RTS0039589,74
RTS0039590,82
RTS0039591,72
RTS0039592,73
RTS0039593,88
RTS0039594,83
RTS0039595,66
RTS0039596,115
RTS0039597,67
RTS0039598,76
RTS0039599,74
RTS0039600,90
RTS0039601,62
RTS0039602,64
RTS0039603,59
RTS0039604,81
RTS0039605,73
RTS0039606,59
RTS0039607,105
RTS0039608,81
RTS0039609,77
RTS0039610,63
RTS0039611,99
RTS0039612,59
RTS0039613,60
RTS0039614,50
RTS0039615,37
RTS0039616,78
RTS0039617,72
RTS0039619,99
RTS0039620,73
RTS0039621,70
RTS0039622,80
RTS0039623,70
RTS0039624,106
RTS0039625,55
RTS0039626,84
RTS0039627,76
RTS0039628,58
RTS0039629,57
RTS0039630,60
RTS0039631,50
RTS0039632,80
RTS0039633,68
RTS0039634,68
RTS0039635,72
RTS0039636,61
RTS0039637,61
RTS0039638,76
RTS0039639,83
RTS0039640,50
RTS0039641,74
RTS0039642,83
RTS0039643,69
RTS0039644,69
RTS0039645,50
RTS0039646,84
RTS0039647,90
RTS0039648,61
RTS0039649,85
RTS0039650,87
RTS0039651,100
RTS0039652,81
RTS0039653,82
RTS0039654,89
RTS0039655,94
RTS0039656,106
RTS0039657,108
RTS0039658,69
RTS0039659,103
RTS0039660,48
RTS0039661,70
RTS0039662,43
RTS0039663,68
RTS0039664,98
RTS0039665,75
RTS0039666,89
RTS0039667,58
RTS0039668,81
RTS0039669,98
RTS0039670,89
RTS0039671,91
RTS0039672,135
RTS0039673,80
RTS0039674,127
RTS0039675,110
RTS0039676,79
RTS0039677,68
RTS0039678,71
RTS0039679,95
RTS0039680,53
RTS0039681,122
RTS0039682,75
RTS0039683,57
RTS0039684,94
RTS0039685,82
RTS0039686,99
RTS0039687,147
RTS0039688,109
RTS0039689,83
RTS0039690,67
RTS0039691,71
RTS0039692,87
RTS0039693,62
RTS0039694,86
RTS0039695,72
RTS0039696,79
RTS0039697,79
RTS0039698,90
RTS0039699,78
RTS0039700,85
RTS0039701,72
RTS0039702,87
RTS0039703,86
RTS0039704,91
RTS0039705,63
RTS0039706,94
RTS0039707,77
RTS0039708,74
RTS0039709,82
RTS0039710,105
RTS0039711,74
RTS0039712,107
RTS0039713,117
RTS0039714,61
RTS0039715,91
RTS0039716,70
RTS0039717,64
RTS0039718,58
RTS0039719,63
RTS0039720,99
RTS0039721,107
RTS0039722,76
RTS0039723,106
RTS0039724,82
RTS0039725,89
RTS0039726,79
RTS0039727,77
RTS0039728,70
RTS0039729,89
RTS0039730,78
RTS0039731,95
RTS0039732,88
RTS0039733,95
RTS0039734,106
RTS0039735,112
RTS0039736,83
RTS0039737,103
RTS0039738,85
RTS0039739,87
RTS0039740,96
RTS0039741,81
RTS0039742,75
RTS0039743,67
RTS0039744,57
RTS0039745,66
RTS0039746,92
RTS0039747,90
RTS0039749,101
RTS0039750,79
RTS0039751,66
RTS0039752,73
RTS0039753,94
RTS0039754,82
RTS0039755,86
RTS0039756,77
RTS0039757,90
RTS0039758,71
RTS0039759,70
RTS0039760,52
RTS0039761,88
RTS0039762,70
RTS0039763,100
RTS0039764,68
RTS0039765,64
RTS0039766,70
RTS0039767,70
RTS0039768,103
RTS0039769,66
RTS0039770,186
RTS0039771,97
RTS0039772,84
RTS0039773,99
RTS0039774,55
RTS0039775,102
RTS0039776,78
RTS0039777,74
RTS0039778,62
RTS0039779,76
RTS0039780,69
RTS0039781,88
RTS0039782,76
RTS0039783,69
RTS0039784,66
RTS0039785,97
RTS0039786,93
RTS0039787,63
RTS0039788,58
RTS0039789,61
RTS0039790,82
RTS0039791,86
RTS0039792,61
RTS0039793,77
RTS0039794,100
RTS0039795,81
RTS0039796,67
RTS0039797,100
RTS0039798,74
RTS0039799,83
RTS0039800,84
RTS0039801,62
RTS0039802,75
RTS0039803,69
RTS0039804,76
RTS0039805,79
RTS0039806,63
RTS0039807,61
RTS0039808,96
RTS0039809,99
RTS0039810,99
RTS0039811,65
RTS0039812,103
RTS0039813,66
RTS0039814,84
RTS0039815,95
RTS0039816,95
RTS0039817,80
RTS0039818,83
RTS0039819,100
RTS0039820,79
RTS0039821,99
RTS0039822,84
RTS0039823,86
RTS0039824,71
RTS0039825,79
RTS0039826,75
RTS0039827,91
RTS0039828,65
RTS0039829,80
RTS0039830,87
RTS0039831,49
RTS0039832,82
RTS0039833,61
RTS0039834,66
RTS0039835,83
RTS0039836,85
RTS0039838,64
RTS0039839,59
RTS0039840,53
RTS0039841,81
RTS0039842,77
RTS0039843,44
RTS0039844,95
RTS0039845,79
RTS0039846,73
RTS0039847,93
RTS0039848,44
RTS0039849,64
RTS0039850,66
RTS0039851,112
RTS0039852,90
RTS0039853,78
RTS0039854,80
RTS0039855,71
RTS0039856,65
RTS0039857,74
RTS0039858,82
RTS0039859,112
RTS0039860,91
RTS0039861,62
RTS0039862,88
RTS0039863,88
RTS0039864,99
RTS0039865,70
RTS0039866,71
RTS0039867,107
RTS0039868,69
RTS0039869,82
RTS0039870,79
RTS0039871,74
RTS0039872,62
RTS0039873,66
RTS0039874,73
RTS0039875,93
RTS0039876,60
RTS0039877,74
RTS0039878,64
RTS0039879,60
RTS0039880,58
RTS0039881,88
RTS0039882,62
RTS0039883,61
RTS0039884,65
RTS0039885,88
RTS0039886,55
RTS0039887,80
RTS0039888,75
RTS0039890,61
RTS0039891,84
RTS0039892,91
RTS0039893,98
RTS0039894,79
RTS0039895,94
RTS0039896,111
RTS0039897,75
RTS0039898,114
RTS0039899,70
RTS0039900,95
RTS0039901,80
RTS0039902,74
RTS0039903,71
RTS0039904,107
RTS0039905,100
RTS0039906,86
RTS0039907,91
RTS0039908,82
RTS0039909,85
RTS0039910,93
RTS0039911,64
RTS0039912,70
RTS0039913,75
RTS0039914,79
RTS0039915,81
RTS0039916,87
RTS0039917,85
RTS0039918,94
RTS0039919,95
RTS0039920,60
RTS0039921,99
RTS0039922,94
RTS0039923,76
RTS0039924,82
RTS0039925,75
RTS0039926,81
RTS0039927,87
RTS0039928,102
RTS0039929,88
RTS0039930,93
RTS0039931,76
RTS0039932,83
RTS0039933,86
RTS0039934,77
RTS0039935,80
RTS0039936,65
RTS0039937,71
RTS0039938,69
RTS0039939,63
RTS0039940,84
RTS0039941,59
RTS0039942,78
RTS0039943,58
RTS0039944,90
RTS0039945,77
RTS0039946,67
RTS0039947,90
RTS0039948,106
RTS0039949,83
RTS0039950,72
RTS0039951,83
RTS0039952,84
RTS0039953,74
RTS0039954,89
RTS0039955,103
RTS0039956,91
RTS0039957,106
RTS0039958,99
RTS0039959,85
RTS0039960,115
RTS0039961,70
RTS0039962,64
RTS0039963,69
RTS0039964,83
RTS0039965,80
RTS0039966,77
RTS0039967,56
RTS0039968,82
RTS0039969,87
RTS0039970,60
RTS0039971,90
RTS0039972,58
RTS0039973,72
RTS0039974,84
RTS0039975,76
RTS0039976,87
RTS0039977,85
RTS0039978,65
RTS0039979,70
RTS0039980,79
RTS0039981,63
RTS0039982,82
RTS0039983,108
RTS0039984,73
RTS0039985,89
RTS0039986,115
RTS0039987,100
RTS0039988,96
RTS0039989,82
RTS0039990,60
RTS0039991,45
RTS0039992,75
RTS0039993,60
RTS0039994,41
RTS0039995,84
RTS0039996,125
RTS0039997,96
RTS0039998,144
RTS0039999,122
RTS0040000,120
RTS0040001,65
RTS0040002,67
RTS0040003,62
RTS0040004,84
RTS0040005,96
RTS0040006,65
RTS0040007,69
RTS0040008,63
RTS0040009,88
RTS0040010,71
RTS0040011,74
RTS0040012,74
RTS0040013,88
RTS0040014,83
RTS0040015,77
RTS0040016,70
RTS0040017,60
RTS0040018,73
RTS0040019,100
RTS0040020,70
RTS0040021,66
RTS0040022,89
RTS0040023,97
RTS0040024,58
RTS0040025,73
RTS0040026,63
RTS0040027,100
RTS0040028,83
RTS0040029,91
RTS0040030,97
RTS0040031,86
RTS0040032,93
RTS0040033,63
RTS0040034,96
RTS0040035,47
RTS0040036,87
RTS0040037,84
RTS0040038,83
RTS0040039,79
RTS0040040,76
RTS0040041,64
RTS0040042,72
RTS0040043,81
RTS0040044,89
RTS0040045,59
RTS0040046,111
RTS0040047,99
RTS0040048,106
RTS0040049,96
RTS0040050,67
RTS0040051,99
RTS0040052,75
RTS0040053,104
RTS0040054,98
RTS0040055,73
RTS0040056,88
RTS0040057,75
RTS0040058,71
RTS0040059,83
RTS0040060,102
RTS0040061,62
RTS0040062,104
RTS0040063,79
RTS0040064,99
RTS0040065,102
RTS0040066,98
RTS0040067,80
RTS0040068,92
RTS0040069,71
RTS0040070,85
RTS0040071,64
RTS0040072,85
RTS0040073,94
RTS0040074,94
RTS0040075,72
RTS0040076,91
RTS0040077,93
RTS0040078,64
RTS0040079,82
RTS0040080,69
RTS0040081,84
RTS0040082,77
RTS0040083,66
RTS0040084,74
RTS0040085,67
RTS0040086,75
RTS0040087,70
RTS0040088,90
RTS0040089,67
RTS0040090,66
RTS0040091,81
RTS0040092,68
RTS0040093,93
RTS0040094,85
RTS0040095,97
RTS0040096,72
RTS0040097,68
RTS0040098,50
RTS0040099,96
RTS0040100,96
RTS0040101,79
RTS0040102,55
RTS0040103,54
RTS0040104,71
RTS0040105,76
RTS0040106,113
RTS0040107,79
RTS0040108,82
RTS0040109,73
RTS0040110,97
RTS0040111,66
RTS0040112,85
RTS0040113,57
RTS0040114,61
RTS0040115,143
RTS0040116,78
RTS0040117,90
RTS0040118,60
RTS0040119,63
RTS0040120,98
RTS0040121,77
RTS0040122,87
RTS0040123,79
RTS0040124,88
RTS0040125,86
RTS0040126,57
RTS0040127,88
RTS0040128,67
RTS0040129,67
RTS0040130,87
RTS0040131,100
RTS0040132,84
RTS0040133,94
RTS0040134,78
RTS0040135,78
RTS0040136,54
RTS0040137,53
RTS0040138,88
RTS0040139,59
RTS0040140,72
RTS0040141,73
RTS0040142,77
RTS0040143,76
RTS0040144,86
RTS0040145,95
RTS0040146,57
RTS0040147,93
RTS0040148,59
RTS0040149,70
RTS0040150,62
RTS0040151,73
RTS0040152,77
RTS0040153,66
RTS0040154,72
RTS0040155,80
RTS0040156,88
RTS0040157,110
RTS0040158,60
RTS0040159,92
RTS0040160,78
RTS0040161,82
RTS0040162,63
RTS0040163,77
RTS0040164,93
RTS0040165,318
RTS0040166,60
RTS0040167,98
RTS0040168,59
RTS0040169,78
RTS0040170,69
RTS0040171,26
RTS0040172,66
RTS0040173,66
RTS0040174,49
RTS0040175,69
RTS0040176,61
RTS0040177,70
RTS0040178,78
RTS0040179,45
RTS0040180,93
RTS0040181,89
RTS0040182,78
RTS0040183,81
RTS0040184,61
RTS0040185,65
RTS0040186,74
RTS0040187,55
RTS0040188,47
RTS0040189,70
RTS0040190,55
RTS0040191,95
RTS0040192,63
RTS0040193,48
RTS0040194,86
RTS0040195,97
RTS0040196,78
RTS0040197,43
RTS0040198,57
RTS0040199,86
RTS0040200,76
RTS0040201,81
RTS0040202,67
RTS0040203,74
RTS0040204,82
RTS0040205,80
RTS0040206,66
RTS0040207,57
RTS0040208,83
RTS0040209,97
RTS0040210,84
RTS0040211,87
RTS0040212,53
RTS0040213,64
RTS0040214,92
RTS0040215,94
RTS0040216,80
RTS0040217,74
RTS0040218,69
RTS0040219,57
RTS0040220,52
RTS0040221,73
RTS0040222,58
RTS0040223,82
RTS0040224,50
RTS0040225,63
RTS0040226,113
RTS0040227,37
RTS0040228,72
RTS0040229,62
RTS0040230,74
RTS0040231,67
RTS0040232,69
RTS0040233,52
RTS0040234,67
RTS0040235,65
RTS0040236,61
RTS0040237,77
RTS0040238,70
RTS0040239,88
RTS0040240,84
RTS0040241,56
RTS0040242,81
RTS0040243,98
RTS0040244,94
RTS0040245,86
RTS0040246,88
RTS0040247,87
RTS0040248,65
RTS0040249,86
RTS0040250,57
RTS0040251,75
RTS0040252,81
RTS0040253,67
RTS0040254,76
RTS0040255,84
RTS0040256,57
RTS0040257,70
RTS0040258,63
RTS0040259,74
RTS0040260,79
RTS0040261,51
RTS0040262,77
RTS0040263,100
RTS0040264,77
RTS0040265,83
RTS0040266,63
RTS0040267,62
RTS0040268,69
RTS0040269,53
RTS0040270,93
RTS0040271,95
RTS0040272,83
RTS0040273,58
RTS0040274,94
RTS0040275,83
RTS0040276,59
RTS0040277,65
RTS0040278,111
RTS0040279,105
RTS0040280,73
RTS0040281,87
RTS0040282,68
RTS0040283,71
RTS0040284,89
RTS0040285,86
RTS0040286,83
RTS0040287,70
RTS0040288,60
RTS0040289,55
RTS0040290,87
RTS0040291,59
RTS0040292,64
RTS0040293,82
RTS0040294,87
RTS0040295,71
RTS0040296,70
RTS0040297,80
RTS0040298,79
RTS0040299,58
RTS0040300,53
RTS0040301,56
RTS0040302,61
RTS0040303,54
RTS0040304,52
RTS0040305,87
RTS0040306,72
RTS0040307,67
RTS0040308,82
RTS0040309,101
RTS0040310,69
RTS0040311,66
RTS0040312,88
RTS0040313,62
RTS0040314,85
RTS0040315,59
RTS0040316,64
RTS0040317,72
RTS0040318,71
RTS0040319,100
RTS0040320,83
RTS0040321,88
RTS0040322,93
RTS0040323,83
RTS0040324,94
RTS0040325,72
RTS0040326,63
RTS0040327,87
RTS0040328,64
RTS0040329,86
RTS0040330,67
RTS0040331,91
RTS0040332,87
RTS0040333,76
RTS0040334,77
RTS0040335,83
RTS0040336,61
RTS0040337,93
RTS0040338,41
RTS0040339,70
RTS0040340,64
RTS0040341,93
RTS0040342,71
RTS0040343,69
RTS0040344,96
RTS0040345,102
RTS0040346,86
RTS0040347,108
RTS0040348,78
RTS0040349,109
RTS0040350,74
RTS0040351,91
RTS0040352,91
RTS0040353,100
RTS0040354,64
RTS0040355,68
RTS0040356,100
RTS0040357,118
RTS0040358,71
RTS0040359,94
RTS0040360,98
RTS0040361,91
RTS0040363,65
RTS0040364,77
RTS0040365,105
RTS0040366,70
RTS0040367,83
RTS0040368,152
RTS0040369,107
RTS0040370,77
RTS0040371,94
RTS0040372,82
RTS0040373,100
RTS0040374,73
RTS0040375,70
RTS0040376,120
RTS0040377,93
RTS0040378,103
RTS0040379,100
RTS0040380,104
RTS0040381,70
RTS0040382,72
RTS0040383,70
RTS0040384,63
RTS0040385,65
RTS0040386,69
RTS0040387,78
RTS0040388,85
RTS0040389,90
RTS0040390,96
RTS0040391,104
RTS0040392,102
RTS0040393,91
RTS0040394,86
RTS0040395,86
RTS0040396,89
RTS0040397,92
RTS0040398,84
RTS0040399,98
RTS0040400,63
RTS0040401,82
RTS0040402,86
RTS0040403,92
RTS0040404,84
RTS0040405,54
RTS0040406,66
RTS0040407,60
RTS0040408,64
RTS0040409,89
RTS0040410,93
RTS0040411,67
RTS0040412,66
RTS0040413,82
RTS0040414,105
RTS0040415,87
RTS0040416,97
RTS0040417,58
RTS0040418,60
RTS0040419,140
RTS0040420,120
RTS0040421,68
RTS0040422,101
RTS0040423,85
RTS0040424,82
RTS0040425,63
RTS0040426,54
RTS0040428,117
RTS0040429,91
RTS0040430,76
RTS0040431,77
RTS0040432,71
RTS0040433,63
RTS0040434,71
RTS0040435,103
RTS0040436,84
RTS0040437,125
RTS0040438,192
RTS0040439,217
RTS0040440,156
RTS0040441,103
RTS0040442,70
RTS0040443,90
RTS0040444,78
RTS0040445,86
RTS0040446,88
RTS0040447,78
RTS0040448,89
RTS0040449,95
RTS0040450,72
RTS0040451,81
RTS0040452,112
RTS0040453,72
RTS0040454,78
RTS0040455,166
RTS0040456,112
RTS0040457,77
RTS0040458,50
RTS0040459,59
RTS0040460,68
RTS0040461,75
RTS0040462,55
RTS0040463,57
RTS0040464,65
RTS0040465,75
RTS0040466,89
RTS0040467,77
RTS0040468,68
RTS0040469,89
RTS0040470,64
RTS0040471,133
RTS0040472,78
RTS0040473,71
RTS0040474,57
RTS0040475,53
RTS0040476,69
RTS0040477,99
RTS0040478,71
RTS0040479,64
RTS0040480,76
RTS0040481,100
RTS0040482,97
RTS0040483,79
RTS0040484,102
RTS0040485,91
RTS0040486,78
RTS0040487,61
RTS0040488,57
RTS0040489,102
RTS0040490,68
RTS0040491,73
RTS0040492,85
RTS0040493,65
RTS0040494,82
RTS0040495,71
RTS0040496,60
RTS0040497,73
RTS0040498,82
RTS0040499,81
RTS0040500,84
RTS0040501,92
RTS0040502,60
RTS0040503,91
RTS0040504,70
RTS0040505,46
RTS0040506,82
RTS0040507,62
RTS0040508,78
RTS0040509,62
RTS0040510,59
RTS0040511,82
RTS0040512,65
RTS0040513,73
RTS0040514,68
RTS0040515,98
RTS0040516,86
RTS0040517,63
RTS0040518,69
RTS0040519,74
RTS0040520,60
RTS0040521,59
RTS0040522,51
RTS0040523,62
RTS0040524,49
RTS0040525,71
RTS0040526,109
RTS0040527,63
RTS0040528,73
RTS0040529,63
RTS0040530,70
RTS0040531,82
RTS0040532,69
RTS0040533,62
RTS0040534,67
RTS0040535,54
RTS0040536,73
RTS0040537,91
RTS0040538,83
RTS0040539,62
RTS0040540,60
RTS0040541,57
RTS0040542,67
RTS0040543,79
RTS0040544,69
RTS0040545,69
RTS0040546,63
RTS0040547,44
RTS0040548,58
RTS0040549,63
RTS0040550,60
RTS0040551,68
RTS0040552,53
RTS0040553,108
RTS0040554,63
RTS0040555,65
RTS0040556,92
RTS0040557,55
RTS0040558,62
RTS0040559,73
RTS0040560,70
RTS0040561,63
RTS0040562,67
RTS0040563,70
RTS0040564,59
RTS0040565,71
RTS0040566,94
RTS0040567,79
RTS0040568,63
RTS0040569,84
RTS0040570,86
RTS0040571,74
RTS0040572,49
RTS0040573,73
RTS0040574,108
RTS0040575,78
RTS0040576,84
RTS0040577,69
RTS0040578,56
RTS0040579,50
RTS0040580,66
RTS0040581,76
RTS0040582,113
RTS0040583,64
RTS0040584,74
RTS0040585,103
RTS0040586,99
RTS0040587,52
RTS0040588,85
RTS0040589,66
RTS0040590,82
RTS0040591,99
RTS0040592,72
RTS0040593,43
RTS0040594,72
RTS0040595,89
RTS0040596,98
RTS0040597,88
RTS0040598,71
RTS0040599,68
RTS0040600,79
RTS0040601,72
RTS0040602,89
RTS0040603,71
RTS0040604,97
RTS0040605,86
RTS0040606,89
RTS0040607,125
RTS0040608,112
RTS0040609,81
RTS0040610,110
RTS0040611,97
RTS0040612,79
RTS0040613,69
RTS0040614,107
RTS0040615,76
RTS0040616,72
RTS0040617,80
RTS0040618,64
RTS0040619,100
RTS0040620,64
RTS0040621,74
RTS0040622,67
RTS0040623,89
RTS0040624,89
RTS0040625,78
RTS0040626,53
RTS0040627,53
RTS0040628,88
RTS0040629,87
RTS0040630,90
RTS0040631,88
RTS0040632,59
RTS0040633,71
RTS0040634,99
RTS0040635,73
RTS0040636,79
RTS0040637,77
RTS0040638,65
RTS0040639,76
RTS0040640,71
RTS0040641,83
RTS0040642,105
RTS0040643,82
RTS0040644,88
RTS0040645,119
RTS0040646,76
RTS0040647,68
RTS0040648,108
RTS0040649,94
RTS0040650,53
RTS0040651,93
RTS0040652,72
RTS0040653,64
RTS0040654,78
RTS0040655,63
RTS0040656,64
RTS0040657,74
RTS0040658,59
RTS0040659,84
RTS0040660,55
RTS0040661,71
RTS0040662,53
RTS0040663,71
RTS0040664,59
RTS0040665,69
RTS0040666,103
RTS0040667,76
RTS0040668,58
RTS0040669,77
RTS0040670,54
RTS0040671,63
RTS0040672,87
RTS0040673,87
RTS0040674,75
RTS0040675,79
RTS0040676,84
RTS0040677,77
RTS0040678,61
RTS0040679,64
RTS0040680,95
RTS0040681,71
RTS0040682,56
RTS0040683,72
RTS0040684,112
RTS0040685,59
RTS0040686,68
RTS0040687,95
RTS0040688,43
RTS0040689,56
RTS0040690,56
RTS0040691,78
RTS0040692,60
RTS0040693,98
RTS0040694,77
RTS0040695,71
RTS0040696,73
RTS0040697,69
RTS0040698,56
RTS0040699,68
RTS0040700,83
RTS0040701,48
RTS0040702,77
RTS0040703,50
RTS0040704,66
RTS0040705,116
RTS0040706,74
RTS0040707,43
RTS0040708,47
RTS0040709,68
RTS0040710,89
RTS0040711,52
RTS0040712,73
RTS0040713,94
RTS0040714,60
RTS0040715,70
RTS0040716,73
RTS0040717,63
RTS0040718,55
RTS0040719,62
RTS0040720,76
RTS0040721,47
RTS0040722,57
RTS0040723,93
RTS0040724,65
RTS0040725,63
RTS0040726,55
RTS0040727,107
RTS0040728,90
RTS0040729,97
RTS0040730,81
RTS0040731,83
RTS0040732,71
RTS0040733,63
RTS0040734,76
RTS0040735,49
RTS0040736,106
RTS0040737,95
RTS0040738,89
RTS0040739,121
RTS0040740,107
RTS0040741,54
RTS0040742,76
RTS0040743,84
RTS0040744,92
RTS0040745,111
RTS0040746,74
RTS0040747,88
RTS0040748,85
RTS0040749,83
RTS0040750,95
RTS0040751,91
RTS0040752,101
RTS0040753,87
RTS0040754,75
RTS0040755,60
RTS0040756,57
RTS0040757,66
RTS0040758,54
RTS0040759,84
RTS0040760,85
RTS0040761,96
RTS0040762,75
RTS0040763,81
RTS0040764,74
RTS0040765,88
RTS0040766,66
RTS0040767,68
RTS0040768,81
RTS0040769,101
RTS0040770,76
RTS0040771,84
RTS0040772,67
RTS0040773,67
RTS0040774,90
RTS0040775,76
RTS0040776,67
RTS0040777,78
RTS0040778,71
RTS0040779,80
RTS0040780,79
RTS0040781,87
RTS0040782,92
RTS0040783,86
RTS0040784,80
RTS0040785,73
RTS0040786,75
RTS0040787,72
RTS0040788,53
RTS0040789,77
RTS0040790,68
RTS0040791,62
RTS0040792,72
RTS0040793,67
RTS0040794,86
RTS0040795,76
RTS0040796,194
RTS0040797,81
RTS0040798,81
RTS0040799,60
RTS0040800,57
RTS0040801,94
RTS0040802,89
RTS0040803,87
RTS0040804,74
RTS0040805,67
RTS0040806,60
RTS0040807,72
RTS0040808,76
RTS0040809,76
RTS0040810,72
RTS0040811,89
RTS0040812,83
RTS0040813,70
RTS0040814,85
RTS0040815,86
RTS0040816,62
RTS0040817,63
RTS0040818,137
RTS0040819,83
RTS0040820,109
RTS0040821,82
RTS0040822,114
RTS0040823,77
RTS0040824,77
RTS0040825,76
RTS0040826,130
RTS0040827,95
RTS0040828,102
RTS0040830,136
RTS0040831,72
RTS0040832,63
RTS0040833,88
RTS0040834,61
RTS0040836,140
RTS0040837,97
RTS0040838,124
RTS0040839,88
RTS0040840,97
RTS0040841,75
RTS0040842,84
RTS0040843,94
RTS0040844,79
RTS0040845,75
RTS0040846,102
RTS0040847,86
RTS0040848,89
RTS0040849,89
RTS0040850,133
RTS0040851,77
RTS0040852,65
RTS0040853,85
RTS0040854,88
RTS0040855,83
RTS0040856,99
RTS0040857,104
RTS0040858,89
RTS0040859,55
RTS0040860,79
RTS0040861,80
RTS0040862,102
RTS0040863,66
RTS0040864,91
RTS0040865,119
RTS0040866,79
RTS0040867,61
RTS0040868,63
RTS0040869,79
RTS0040870,81
RTS0040871,56
RTS0040872,64
RTS0040873,69
RTS0040874,130
RTS0040875,81
RTS0040876,69
RTS0040877,80
RTS0040878,82
RTS0040879,80
RTS0040880,88
RTS0040881,75
RTS0040882,62
RTS0040883,60
RTS0040884,82
RTS0040885,89
RTS0040886,77
RTS0040887,63
RTS0040888,96
RTS0040889,120
RTS0040890,79
RTS0040891,82
RTS0040892,101
RTS0040893,49
RTS0040894,76
RTS0040895,66
RTS0040896,57
RTS0040897,57
RTS0040898,71
RTS0040899,55
RTS0040900,74
RTS0040901,101
RTS0040902,71
RTS0040903,52
RTS0040904,91
RTS0040905,75
RTS0040906,75
RTS0040907,79
RTS0040908,61
RTS0040909,60
RTS0040910,72
RTS0040911,80
RTS0040912,67
RTS0040913,59
RTS0040914,53
RTS0040915,82
RTS0040916,69
RTS0040917,72
RTS0040918,76
RTS0040919,68
RTS0040920,51
RTS0040921,58
RTS0040922,70
RTS0040923,72
RTS0040924,91
RTS0040925,73
RTS0040926,70
RTS0040927,57
RTS0040928,61
RTS0040929,62
RTS0040930,61
RTS0040931,61
RTS0040932,100
RTS0040933,52
RTS0040934,81
RTS0040935,79
RTS0040936,68
RTS0040937,88
RTS0040938,83
RTS0040939,84
RTS0040940,72
RTS0040941,81
RTS0040942,83
RTS0040943,68
RTS0040944,128
RTS0040945,82
RTS0040946,64
RTS0040947,89
RTS0040948,97
RTS0040949,71
RTS0040950,61
RTS0040951,85
RTS0040952,57
RTS0040953,47
RTS0040954,64
RTS0040955,76
RTS0040956,87
RTS0040957,59
RTS0040958,86
RTS0040959,62
RTS0040960,86
RTS0040961,71
RTS0040962,58
RTS0040963,78
RTS0040964,103
RTS0040965,72
RTS0040966,95
RTS0040967,105
RTS0040968,91
RTS0040969,79
RTS0040970,99
RTS0040971,80
RTS0040972,81
RTS0040973,73
RTS0040974,82
RTS0040975,64
RTS0040976,91
RTS0040977,89
RTS0040978,72
RTS0040979,97
RTS0040980,86
RTS0040981,83
RTS0040982,86
RTS0040983,110
RTS0040984,67
RTS0040985,69
RTS0040986,84
RTS0040987,130
RTS0040988,90
RTS0040989,90
RTS0040990,73
RTS0040991,89
RTS0040992,49
RTS0040993,69
RTS0040994,103
RTS0040995,59
RTS0040996,62
RTS0040997,94
RTS0040998,69
RTS0040999,79
RTS0041000,74
RTS0041001,63
RTS0041002,71
RTS0041003,88
RTS0041004,96
RTS0041005,68
RTS0041006,77
RTS0041007,62
RTS0041008,95
RTS0041009,81
RTS0041010,59
RTS0041011,45
RTS0041012,53
RTS0041013,62
RTS0041014,70
RTS0041015,67
RTS0041016,77
RTS0041017,78
RTS0041018,69
RTS0041019,87
RTS0041020,80
RTS0041021,65
RTS0041022,70
RTS0041023,86
RTS0041024,71
RTS0041025,80
RTS0041026,68
RTS0041027,73
RTS0041028,91
RTS0041029,88
RTS0041030,60
RTS0041031,97
RTS0041032,76
RTS0041033,52
RTS0041034,67
RTS0041035,69
RTS0041036,83
RTS0041037,68
RTS0041038,76
RTS0041039,63
RTS0041040,97
RTS0041041,52
RTS0041042,72
RTS0041043,57
RTS0041044,66
RTS0041045,55
RTS0041046,84
RTS0041047,143
RTS0041048,76
RTS0041049,234
RTS0041050,253
RTS0041051,82
RTS0041052,65
RTS0041053,76
RTS0041054,84
RTS0041055,76
RTS0041056,69
RTS0041057,68
RTS0041058,89
RTS0041059,60
RTS0041060,95
RTS0041061,66
RTS0041062,85
RTS0041063,68
RTS0041064,70
RTS0041066,85
RTS0041067,82
RTS0041068,94
RTS0041069,87
RTS0041070,138
RTS0041071,83
RTS0041072,86
RTS0041073,76
RTS0041074,63
RTS0041075,98
RTS0041076,78
RTS0041077,76
RTS0041078,70
RTS0041079,90
RTS0041080,86
RTS0041081,91
RTS0041082,67
RTS0041083,88
RTS0041084,74
RTS0041085,62
RTS0041086,87
RTS0041087,92
RTS0041088,102
RTS0041089,87
RTS0041090,84
RTS0041091,75
RTS0041092,78
RTS0041093,74
RTS0041094,77
RTS0041095,82
RTS0041096,55
RTS0041097,77
RTS0041098,62
RTS0041099,70
RTS0041100,59
RTS0041101,85
RTS0041102,67
RTS0041103,66
RTS0041104,93
RTS0041105,89
RTS0041106,106
RTS0041107,119
RTS0041108,108
RTS0041109,90
RTS0041110,115
RTS0041111,84
RTS0041112,88
RTS0041113,74
RTS0041114,108
RTS0041115,97
RTS0041116,116
RTS0041117,80
RTS0041118,82
RTS0041119,72
RTS0041120,81
RTS0041121,109
RTS0041122,71
RTS0041123,117
RTS0041124,59
RTS0041125,81
RTS0041126,99
RTS0041127,95
RTS0041128,128
RTS0041129,88
RTS0041130,62
RTS0041131,76
RTS0041132,81
RTS0041133,76
RTS0041134,90
RTS0041135,126
RTS0041136,90
RTS0041137,82
RTS0041138,102
RTS0041139,98
RTS0041140,59
RTS0041141,83
RTS0041142,100
RTS0041143,46
RTS0041144,66
RTS0041145,148
RTS0041146,44
RTS0041147,72
RTS0041148,86
RTS0041149,98
RTS0041150,71
RTS0041151,65
RTS0041152,88
RTS0041153,62
RTS0041154,97
RTS0041155,88
RTS0041156,110
RTS0041157,81
RTS0041158,88
RTS0041159,88
RTS0041160,60
RTS0041161,111
RTS0041162,77
RTS0041163,102
RTS0041164,79
RTS0041165,73
RTS0041166,68
RTS0041167,88
RTS0041168,85
RTS0041169,76
RTS0041170,104
RTS0041171,74
RTS0041172,98
RTS0041173,59
RTS0041174,70
RTS0041175,106
RTS0041176,74
RTS0041177,93
RTS0041178,83
RTS0041179,70
RTS0041180,61
RTS0041181,80
RTS0041182,71
RTS0041183,63
RTS0041184,77
RTS0041185,80
RTS0041186,88
RTS0041187,87
RTS0041188,50
RTS0041189,90
RTS0041190,94
RTS0041191,90
RTS0041192,94
RTS0041193,65
RTS0041194,62
RTS0041195,85
RTS0041196,104
RTS0041197,84
RTS0041198,82
RTS0041199,95
RTS0041200,66
RTS0041201,80
RTS0041202,92
RTS0041203,118
RTS0041204,67
RTS0041205,78
RTS0041206,80
RTS0041207,97
RTS0041208,101
RTS0041209,75
RTS0041210,49
RTS0041211,88
RTS0041212,87
RTS0041213,113
RTS0041214,112
RTS0041215,83
RTS0041216,76
RTS0041217,113
RTS0041218,74
RTS0041219,95
RTS0041220,76
RTS0041221,92
RTS0041222,61
RTS0041223,65
RTS0041224,84
RTS0041225,69
RTS0041226,74
RTS0041227,92
RTS0041228,65
RTS0041229,115
RTS0041230,78
RTS0041231,98
RTS0041232,72
RTS0041233,82
RTS0041234,87
RTS0041235,87
RTS0041236,89
RTS0041237,50
RTS0041238,57
RTS0041239,77
RTS0041240,92
RTS0041241,85
RTS0041242,98
RTS0041243,71
RTS0041244,95
RTS0041246,74
RTS0041247,123
RTS0041248,69
RTS0041249,76
RTS0041250,102
RTS0041251,84
RTS0041252,82
RTS0041253,86
RTS0041254,66
RTS0041255,73
RTS0041256,68
RTS0041257,76
RTS0041258,64
RTS0041259,82
RTS0041260,112
RTS0041261,104
RTS0041262,121
RTS0041263,99
RTS0041265,106
RTS0041266,92
RTS0041267,88
RTS0041268,94
RTS0041269,106
RTS0041270,86
RTS0041271,102
RTS0041272,84
RTS0041273,75
RTS0041274,70
RTS0041275,83
RTS0041276,80
RTS0041277,69
RTS0041278,93
RTS0041279,94
RTS0041280,82
RTS0041281,56
RTS0041282,76
RTS0041283,99
RTS0041284,83
RTS0041285,67
RTS0041286,70
RTS0041287,70
RTS0041288,90
RTS0041289,99
RTS0041290,97
RTS0041291,82
RTS0041292,112
RTS0041293,91
RTS0041294,70
RTS0041295,81
RTS0041296,93
RTS0041297,92
RTS0041298,87
RTS0041299,71
RTS0041300,75
RTS0041301,75
RTS0041302,115
RTS0041303,91
RTS0041304,84
RTS0041305,95
RTS0041306,73
RTS0041307,48
RTS0041308,68
RTS0041309,83
RTS0041310,85
RTS0041311,84
RTS0041312,79
RTS0041313,82
RTS0041314,80
RTS0041315,80
RTS0041316,89
RTS0041317,98
RTS0041318,127
RTS0041319,66
RTS0041320,102
RTS0041321,92
RTS0041322,59
RTS0041323,84
RTS0041324,83
RTS0041325,115
RTS0041326,62
RTS0041327,82
RTS0041328,85
RTS0041329,74
RTS0041330,87
RTS0041331,82
RTS0041332,89
RTS0041333,90
RTS0041334,83
RTS0041335,84
RTS0041346,95
RTS0041347,84
RTS0041348,66
RTS0041349,136
RTS0041350,125
RTS0041351,80
RTS0041352,92
RTS0041353,94
RTS0041354,89
RTS0041355,78
RTS0041356,71
RTS0041357,60
RTS0041358,74
RTS0041359,71
RTS0041360,73
RTS0041361,109
RTS0041362,76
RTS0041363,103
RTS0041364,94
RTS0041365,87
RTS0041366,88
RTS0041367,66
RTS0041368,88
RTS0041369,71
RTS0041370,69
RTS0041371,91
RTS0041372,89
RTS0041373,80
RTS0041374,84
RTS0041375,69
RTS0041376,236
RTS0041377,52
RTS0041378,61
RTS0041379,49
RTS0041380,56
RTS0041381,92
RTS0041382,83
RTS0041383,72
RTS0041384,94
RTS0041385,91
RTS0041386,68
RTS0041387,69
RTS0041388,57
RTS0041389,63
RTS0041390,60
RTS0041391,60
RTS0041392,82
RTS0041393,69
RTS0041394,78
RTS0041395,51
RTS0041396,88
RTS0041397,57
RTS0041398,110
RTS0041399,66
RTS0041400,68
RTS0041401,101
RTS0041402,118
RTS0041403,72
RTS0041404,58
RTS0041405,76
RTS0041406,81
RTS0041407,105
RTS0041408,52
RTS0041409,75
RTS0041410,78
RTS0041411,66
RTS0041412,76
RTS0041413,85
RTS0041414,81
RTS0041415,75
RTS0041416,65
RTS0041417,66
RTS0041418,68
RTS0041419,89
RTS0041420,80
RTS0041421,59
RTS0041422,83
RTS0041423,70
RTS0041424,83
RTS0041425,62
RTS0041426,69
RTS0041427,82
RTS0041428,82
RTS0041429,104
RTS0041430,79
RTS0041431,107
RTS0041432,43
RTS0041433,62
RTS0041434,88
RTS0041435,85
RTS0041436,87
RTS0041437,51
RTS0041438,47
RTS0041439,93
RTS0041440,76
RTS0041441,77
RTS0041442,53
RTS0041443,102
RTS0041444,102
RTS0041445,66
RTS0041446,78
RTS0041447,95
RTS0041448,91
RTS0041449,90
RTS0041450,84
RTS0041451,73
RTS0041452,78
RTS0041453,91
RTS0041454,82
RTS0041455,67
RTS0041456,83
RTS0041457,70
RTS0041458,74
RTS0041459,79
RTS0041460,51
RTS0041461,64
RTS0041462,84
RTS0041463,69
RTS0041464,63
RTS0041465,91
RTS0041466,72
RTS0041467,84
RTS0041468,100
RTS0041469,68
RTS0041470,88
RTS0041471,83
RTS0041472,60
RTS0041473,83
RTS0041474,61
RTS0041475,73
RTS0041476,61
RTS0041477,72
RTS0041478,58
RTS0041479,69
RTS0041480,58
RTS0041481,70
RTS0041482,73
RTS0041483,65
RTS0041484,62
RTS0041485,72
RTS0041486,67
RTS0041487,79
RTS0041488,84
RTS0041489,89
RTS0041490,61
RTS0041491,110
RTS0041492,53
RTS0041493,65
RTS0041494,75
RTS0041495,48
RTS0041496,87
RTS0041497,97
RTS0041498,65
RTS0041499,98
RTS0041500,92
RTS0041501,79
RTS0041502,61
RTS0041503,71
RTS0041504,82
RTS0041505,83
RTS0041506,71
RTS0041507,60
RTS0041508,56
RTS0041509,65
RTS0041510,77
RTS0041511,80
RTS0041512,76
RTS0041513,56
RTS0041514,74
RTS0041515,65
RTS0041516,75
RTS0041517,57
RTS0041518,66
RTS0041519,66
RTS0041520,92
RTS0041521,59
RTS0041522,69
RTS0041523,88
RTS0041524,65
RTS0041525,71
RTS0041526,83
RTS0041527,281
RTS0041528,301
RTS0041529,50
RTS0041530,156
RTS0041531,73
RTS0041532,69
RTS0041533,56
RTS0041534,67
RTS0041535,86
RTS0041536,99
RTS0041537,69
RTS0041538,74
RTS0041540,52
RTS0041541,71
RTS0041542,79
RTS0041543,45
RTS0041544,89
RTS0041545,72
RTS0041546,63
RTS0041547,75
RTS0041548,61
RTS0041549,83
RTS0041550,73
RTS0041551,105
RTS0041552,71
RTS0041553,65
RTS0041554,73
RTS0041555,79
RTS0041556,54
RTS0041557,44
RTS0041558,73
RTS0041559,81
RTS0041560,65
RTS0041561,71
RTS0041562,98
RTS0041563,82
RTS0041564,99
RTS0041565,76
RTS0041566,96
RTS0041567,77
RTS0041568,92
RTS0041569,56
RTS0041570,64
RTS0041571,57
RTS0041572,52
RTS0041573,63
RTS0041574,74
RTS0041575,77
RTS0041576,61
RTS0041577,66
RTS0041578,73
RTS0041579,43
RTS0041580,79
RTS0041581,85
RTS0041582,95
RTS0041583,87
RTS0041584,73
RTS0041585,60
RTS0041586,58
RTS0041587,98
RTS0041588,63
RTS0041589,91
RTS0041590,66
RTS0041591,68
RTS0041592,81
RTS0041593,78
RTS0041594,64
RTS0041595,69
RTS0041596,83
RTS0041597,68
RTS0041598,92
RTS0041599,60
RTS0041600,60
RTS0041601,60
RTS0041602,66
RTS0041603,70
RTS0041604,89
RTS0041605,74
RTS0041606,77
RTS0041607,71
RTS0041608,73
RTS0041609,97
RTS0041610,76
RTS0041611,67
RTS0041612,79
RTS0041613,80
RTS0041614,79
RTS0041615,79
RTS0041616,87
RTS0041617,69
RTS0041618,78
RTS0041619,64
RTS0041620,111
RTS0041621,86
RTS0041622,60
RTS0041623,68
RTS0041624,98
RTS0041625,67
RTS0041626,91
RTS0041627,66
RTS0041628,78
RTS0041629,70
RTS0041630,71
RTS0041631,74
RTS0041632,68
RTS0041633,111
RTS0041634,120
RTS0041635,94
RTS0041636,82
RTS0041637,149
RTS0041638,140
RTS0041639,76
RTS0041640,82
RTS0041641,99
RTS0041642,85
RTS0041643,66
RTS0041644,61
RTS0041645,96
RTS0041646,75
RTS0041647,98
RTS0041648,87
RTS0041649,79
RTS0041650,68
RTS0041651,68
RTS0041652,76
RTS0041653,76
RTS0041654,68
RTS0041655,86
RTS0041656,67
RTS0041657,103
RTS0041658,120
RTS0041659,78
RTS0041660,55
RTS0041661,141
RTS0041662,123
RTS0041663,78
RTS0041664,67
RTS0041665,73
RTS0041666,95
RTS0041667,62
RTS0041668,80
RTS0041669,100
RTS0041670,96
RTS0041671,101
RTS0041672,69
RTS0041673,62
RTS0041674,71
RTS0041675,73
RTS0041676,81
RTS0041677,96
RTS0041678,64
RTS0041679,109
RTS0041680,103
RTS0041681,62
RTS0041682,81
RTS0041683,70
RTS0041684,93
RTS0041685,107
RTS0041686,78
RTS0041687,35
RTS0041688,77
RTS0041689,39
RTS0041690,57
RTS0041691,126
RTS0041692,64
RTS0041693,83
RTS0041694,70
RTS0041695,79
RTS0041696,84
RTS0041697,74
RTS0041698,75
RTS0041699,84
RTS0041700,40
RTS0041701,60
RTS0041702,59
RTS0041703,79
RTS0041704,62
RTS0041705,90
RTS0041706,60
RTS0041707,70
RTS0041708,93
RTS0041709,83
RTS0041710,65
RTS0041711,50
RTS0041712,66
RTS0041713,76
RTS0041714,49
RTS0041715,49
RTS0041716,171
RTS0041717,79
RTS0041718,112
RTS0041719,100
RTS0041720,115
RTS0041721,92
RTS0041722,56
RTS0041723,100
RTS0041724,66
RTS0041725,56
RTS0041726,78
RTS0041727,63
RTS0041728,65
RTS0041729,69
RTS0041730,81
RTS0041731,70
RTS0041732,66
RTS0041733,74
RTS0041734,59
RTS0041735,95
RTS0041736,64
RTS0041737,59
RTS0041738,92
RTS0041739,93
RTS0041740,58
RTS0041741,77
RTS0041742,86
RTS0041743,102
RTS0041744,64
RTS0041745,57
RTS0041746,119
RTS0041747,100
RTS0041748,73
RTS0041749,80
RTS0041750,87
RTS0041751,62
RTS0041752,39
RTS0041753,67
RTS0041754,75
RTS0041755,67
RTS0041756,90
RTS0041757,81
RTS0041758,84
RTS0041759,82
RTS0041760,48
RTS0041761,81
RTS0041762,84
RTS0041763,132
RTS0041764,70
RTS0041765,75
RTS0041766,73
RTS0041767,53
RTS0041768,59
RTS0041769,76
RTS0041770,77
RTS0041771,59
RTS0041772,104
RTS0041773,68
RTS0041774,94
RTS0041775,70
RTS0041776,72
RTS0041777,72
RTS0041778,76
RTS0041779,115
RTS0041780,65
RTS0041781,72
RTS0041782,61
RTS0041783,56
RTS0041784,92
RTS0041785,72
RTS0041786,54
RTS0041787,91
RTS0041788,71
RTS0041789,73
RTS0041790,106
RTS0041791,74
RTS0041793,71
RTS0041794,56
RTS0041795,73
RTS0041796,58
RTS0041797,94
RTS0041798,72
RTS0041799,81
RTS0041800,59
RTS0041801,73
RTS0041802,91
RTS0041803,62
RTS0041804,79
RTS0041805,68
RTS0041806,78
RTS0041807,54
RTS0041808,74
RTS0041809,66
RTS0041810,73
RTS0041811,91
RTS0041812,91
RTS0041813,79
RTS0041814,61
RTS0041815,79
RTS0041816,74
RTS0041817,75
RTS0041818,49
RTS0041819,102
RTS0041820,109
RTS0041821,70
RTS0041822,95
RTS0041823,54
RTS0041824,74
RTS0041825,49
RTS0041826,84
RTS0041827,94
RTS0041828,90
RTS0041829,66
RTS0041830,53
RTS0041831,43
RTS0041832,79
RTS0041833,71
RTS0041834,76
RTS0041835,85
RTS0041836,96
RTS0041837,78
RTS0041838,60
RTS0041839,85
RTS0041840,59
RTS0041841,55
RTS0041842,55
RTS0041843,64
RTS0041844,61
RTS0041845,69
RTS0041846,57
RTS0041847,68
RTS0041848,72
RTS0041849,85
RTS0041850,69
RTS0041851,73
RTS0041852,77
RTS0041853,75
RTS0041854,58
RTS0041855,83
RTS0041856,64
RTS0041857,83
RTS0041858,85
RTS0041859,62
RTS0041860,65
RTS0041861,94
RTS0041862,83
RTS0041863,77
RTS0041864,67
RTS0041865,95
RTS0041866,92
RTS0041867,77
RTS0041868,75
RTS0041869,62
RTS0041870,77
RTS0041871,90
RTS0041872,69
RTS0041873,92
RTS0041874,127
RTS0041875,70
RTS0041876,65
RTS0041877,66
RTS0041878,89
RTS0041879,100
RTS0041880,114
RTS0041881,91
RTS0041882,95
RTS0041883,93
RTS0041884,75
RTS0041885,110
RTS0041886,76
RTS0041887,79
RTS0041888,118
RTS0041889,69
RTS0041890,91
RTS0041891,93
RTS0041892,85
RTS0041893,89
RTS0041894,90
RTS0041895,104
RTS0041896,87
RTS0041897,95
RTS0041898,97
RTS0041899,82
RTS0041900,98
RTS0041901,97
RTS0041902,84
RTS0041903,113
RTS0041904,107
RTS0041905,116
RTS0041906,325
RTS0041907,81
RTS0041908,130
RTS0041909,101
RTS0041910,70
RTS0041911,93
RTS0041912,94
RTS0041913,89
RTS0041914,85
RTS0041915,99
RTS0041916,141
RTS0041917,150
RTS0041918,174
RTS0041919,403
RTS0041920,239
RTS0041922,118
RTS0041923,70
RTS0041924,67
RTS0041925,90
RTS0041926,63
RTS0041927,48
RTS0041928,78
RTS0041929,71
RTS0041930,117
RTS0041931,86
RTS0041932,99
RTS0041933,55
RTS0041934,53
RTS0041935,72
RTS0041936,67
RTS0041937,95
RTS0041938,83
RTS0041939,83
RTS0041940,88
RTS0041941,70
RTS0041942,73
RTS0041943,70
RTS0041944,94
RTS0041945,62
RTS0041946,97
RTS0041947,90
RTS0041948,55
RTS0041949,90
RTS0041950,80
RTS0041951,74
RTS0041952,101
RTS0041953,76
RTS0041954,99
RTS0041955,113
RTS0041956,77
RTS0041957,83
RTS0041958,91
RTS0041959,88
RTS0041960,85
RTS0041961,48
RTS0041962,112
RTS0041963,75
RTS0041964,105
RTS0041965,102
RTS0041966,61
RTS0041967,91
RTS0041968,77
RTS0041969,79
RTS0041971,75
RTS0041972,76
RTS0041973,54
RTS0041974,64
RTS0041975,122
RTS0041976,59
RTS0041977,90
RTS0041978,63
RTS0041979,78
RTS0041980,85
RTS0041981,78
RTS0041982,107
RTS0041983,125
RTS0041984,106
RTS0041985,123
RTS0041986,109
RTS0041987,128
RTS0041988,77
RTS0041989,53
RTS0041990,102
RTS0041991,55
RTS0041992,84
RTS0041993,97
RTS0041994,74
RTS0041995,98
RTS0041996,42
RTS0041997,87
RTS0041998,107
RTS0041999,107
RTS0042000,95
RTS0042001,90
RTS0042002,73
RTS0042003,63
RTS0042004,62
RTS0042005,85
RTS0042006,79
RTS0042007,102
RTS0042008,85
RTS0042009,84
RTS0042010,76
RTS0042011,99
RTS0042012,93
RTS0042013,70
RTS0042014,81
RTS0042015,98
RTS0042016,51
RTS0042017,85
RTS0042018,60
RTS0042019,74
RTS0042020,80
RTS0042021,83
RTS0042022,68
RTS0042023,93
RTS0042024,87
RTS0042025,91
RTS0042026,86
RTS0042027,64
RTS0042028,70
RTS0042029,68
RTS0042030,46
RTS0042031,100
RTS0042032,81
RTS0042033,64
RTS0042034,87
RTS0042035,90
RTS0042036,85
RTS0042037,95
RTS0042038,84
RTS0042039,70
RTS0042040,71
RTS0042041,53
RTS0042042,58
RTS0042043,50
RTS0042044,69
RTS0042045,65
RTS0042046,104
RTS0042047,87
RTS0042048,61
RTS0042049,52
RTS0042050,91
RTS0042051,101
RTS0042052,118
RTS0042053,83
RTS0042054,60
RTS0042055,61
RTS0042056,98
RTS0042057,66
RTS0042058,70
RTS0042059,72
RTS0042060,74
RTS0042061,59
RTS0042062,93
RTS0042063,98
RTS0042064,71
RTS0042065,82
RTS0042066,82
RTS0042067,111
RTS0042068,113
RTS0042069,72
RTS0042071,73
RTS0042072,59
RTS0042073,58
RTS0042074,101
RTS0042075,80
RTS0042076,80
RTS0042077,56
RTS0042078,42
RTS0042079,71
RTS0042080,56
RTS0042081,85
RTS0042082,100
RTS0042083,68
RTS0042084,75
RTS0042085,58
RTS0042086,72
RTS0042087,78
RTS0042088,73
RTS0042089,50
RTS0042090,72
RTS0042091,94
RTS0042092,97
RTS0042093,64
RTS0042094,69
RTS0042095,69
RTS0042096,95
RTS0042097,75
RTS0042098,83
RTS0042099,88
RTS0042100,86
RTS0042101,98
RTS0042102,86
RTS0042103,74
RTS0042104,93
RTS0042105,80
RTS0042106,123
RTS0042107,89
RTS0042108,60
RTS0042109,77
RTS0042110,95
RTS0042111,96
RTS0042112,79
RTS0042113,106
RTS0042114,72
RTS0042115,87
RTS0042116,84
RTS0042117,84
RTS0042118,65
RTS0042119,76
RTS0042120,83
RTS0042121,82
RTS0042122,67
RTS0042123,84
RTS0042124,52
RTS0042125,73
RTS0042126,80
RTS0042127,68
RTS0042128,98
RTS0042129,63
RTS0042130,81
RTS0042131,95
RTS0042132,78
RTS0042133,88
RTS0042134,95
RTS0042135,90
RTS0042136,82
RTS0042137,90
RTS0042138,66
RTS0042139,98
RTS0042140,67
RTS0042141,80
RTS0042142,102
RTS0042143,108
RTS0042144,92
RTS0042145,81
RTS0042146,104
RTS0042147,80
RTS0042148,106
RTS0042149,88
RTS0042150,82
RTS0042151,90
RTS0042152,96
RTS0042153,83
RTS0042154,91
RTS0042155,87
RTS0042156,72
RTS0042157,59
RTS0042158,91
RTS0042159,62
RTS0042160,52
RTS0042161,60
RTS0042162,70
RTS0042163,91
RTS0042164,109
RTS0042165,74
RTS0042166,84
RTS0042167,92
RTS0042168,95
RTS0042169,91
RTS0042170,92
RTS0042171,92
RTS0042172,74
RTS0042173,79
RTS0042174,62
RTS0042175,84
RTS0042176,70
RTS0042177,91
RTS0042178,131
RTS0042179,81
RTS0042180,92
RTS0042181,76
RTS0042182,68
RTS0042183,93
RTS0042184,100
RTS0042185,68
RTS0042186,91
RTS0042187,75
RTS0042188,80
RTS0042189,88
RTS0042190,79
RTS0042191,133
RTS0042192,101
RTS0042193,97
RTS0042194,115
RTS0042195,67
RTS0042196,51
RTS0042197,74
RTS0042198,55
RTS0042199,97
RTS0042200,72
RTS0042201,89
RTS0042202,57
RTS0042203,68
RTS0042204,60
RTS0042205,62
RTS0042206,78
RTS0042207,80
RTS0042208,72
RTS0042209,104
RTS0042210,61
RTS0042211,56
RTS0042212,72
RTS0042213,64
RTS0042214,68
RTS0042215,79
RTS0042216,83
RTS0042217,73
RTS0042218,87
RTS0042219,66
RTS0042220,102
RTS0042221,64
RTS0042222,75
RTS0042223,73
RTS0042224,80
RTS0042225,76
RTS0042226,123
RTS0042227,82
RTS0042228,75
RTS0042229,92
RTS0042230,92
RTS0042231,131
RTS0042232,79
RTS0042233,128
RTS0042234,102
RTS0042235,98
RTS0042236,102
RTS0042237,100
RTS0042238,81
RTS0042239,97
RTS0042240,75
RTS0042241,78
RTS0042242,58
RTS0042243,80
RTS0042244,88
RTS0042245,66
RTS0042246,144
RTS0042247,98
RTS0042248,174
RTS0042249,97
RTS0042250,75
RTS0042251,84
RTS0042252,75
RTS0042253,68
RTS0042254,84
RTS0042255,98
RTS0042256,109
RTS0042257,88
RTS0042258,52
RTS0042259,84
RTS0042260,103
RTS0042261,69
RTS0042262,89
RTS0042263,94
RTS0042264,99
RTS0042265,120
RTS0042266,73
RTS0042267,97
RTS0042268,67
RTS0042269,50
RTS0042270,65
RTS0042271,118
RTS0042272,50
RTS0042273,84
RTS0042274,73
RTS0042275,64
RTS0042276,82
RTS0042277,81
RTS0042278,73
RTS0042279,71
RTS0042280,99
RTS0042281,33
RTS0042282,56
RTS0042283,69
RTS0042284,66
RTS0042285,63
RTS0042286,74
RTS0042287,77
RTS0042288,101
RTS0042289,103
RTS0042290,100
RTS0042291,117
RTS0042292,88
RTS0042293,63
RTS0042294,63
RTS0042295,74
RTS0042296,68
RTS0042297,82
RTS0042298,68
RTS0042299,78
RTS0042300,63
RTS0042301,54
RTS0042302,62
RTS0042303,73
RTS0042304,85
RTS0042305,66
RTS0042306,79
RTS0042307,100
RTS0042308,98
RTS0042309,95
RTS0042310,101
RTS0042311,77
RTS0042312,75
RTS0042313,74
RTS0042314,79
RTS0042315,80
RTS0042316,64
RTS0042317,67
RTS0042318,72
RTS0042319,72
RTS0042320,57
RTS0042321,88
RTS0042322,62
RTS0042323,67
RTS0042324,80
RTS0042325,70
RTS0042326,62
RTS0042327,91
RTS0042328,82
RTS0042329,77
RTS0042330,84
RTS0042331,60
RTS0042332,60
RTS0042333,77
RTS0042334,82
RTS0042335,74
RTS0042336,72
RTS0042337,115
RTS0042338,83
RTS0042339,79
RTS0042340,74
RTS0042341,69
RTS0042342,57
RTS0042343,90
RTS0042344,54
RTS0042345,66
RTS0042346,92
RTS0042347,70
RTS0042348,69
RTS0042349,91
RTS0042350,73
RTS0042351,72
RTS0042352,76
RTS0042353,100
RTS0042354,86
RTS0042355,71
RTS0042356,69
RTS0042357,83
RTS0042358,74
RTS0042359,82
RTS0042360,86
RTS0042361,77
RTS0042362,87
RTS0042363,95
RTS0042364,89
RTS0042365,65
RTS0042366,70
RTS0042367,68
RTS0042368,67
RTS0042369,47
RTS0042370,85
RTS0042371,92
RTS0042372,71
RTS0042373,85
RTS0042374,62
RTS0042375,74
RTS0042376,84
RTS0042377,41
RTS0042378,91
RTS0042379,75
RTS0042380,53
RTS0042381,81
RTS0042382,97
RTS0042383,85
RTS0042384,95
RTS0042385,81
RTS0042386,72
RTS0042387,80
RTS0042388,105
RTS0042389,93
RTS0042390,75
RTS0042391,66
RTS0042392,88
RTS0042393,80
RTS0042394,77
RTS0042395,87
RTS0042396,55
RTS0042397,75
RTS0042398,68
RTS0042399,80
RTS0042400,69
RTS0042401,84
RTS0042402,59
RTS0042403,49
RTS0042404,67
RTS0042405,65
RTS0042406,79
RTS0042407,66
RTS0042408,82
RTS0042409,65
RTS0042410,89
RTS0042411,68
RTS0042412,62
RTS0042413,86
RTS0042414,68
RTS0042415,94
RTS0042416,84
RTS0042417,100
RTS0042418,92
RTS0042419,105
RTS0042420,88
RTS0042421,90
RTS0042422,67
RTS0042423,74
RTS0042424,81
RTS0042425,72
RTS0042426,73
RTS0042427,85
RTS0042428,84
RTS0042429,68
RTS0042430,72
RTS0042431,75
RTS0042432,95
RTS0042433,67
RTS0042434,100
RTS0042435,87
RTS0042436,87
RTS0042437,68
RTS0042438,75
RTS0042439,105
RTS0042440,78
RTS0042441,96
RTS0042442,72
RTS0042443,79
RTS0042444,64
RTS0042445,70
RTS0042446,74
RTS0042447,59
RTS0042448,93
RTS0042449,76
RTS0042450,96
RTS0042451,72
RTS0042452,77
RTS0042453,80
RTS0042454,61
RTS0042455,60
RTS0042456,72
RTS0042457,92
RTS0042458,99
RTS0042460,113
RTS0042461,81
RTS0042462,92
RTS0042463,69
RTS0042464,92
RTS0042465,95
RTS0042466,69
RTS0042467,69
RTS0042468,84
RTS0042469,93
RTS0042470,70
RTS0042471,79
RTS0042472,76
RTS0042473,93
RTS0042474,74
RTS0042475,108
RTS0042476,105
RTS0042477,67
RTS0042478,76
RTS0042479,77
RTS0042480,69
RTS0042481,75
RTS0042482,92
RTS0042483,384
RTS0042484,192
RTS0042485,84
RTS0042486,61
RTS0042487,80
RTS0042488,55
RTS0042489,75
RTS0042490,73
RTS0042491,73
RTS0042492,84
RTS0042493,71
RTS0042494,33
RTS0042495,63
RTS0042496,73
RTS0042497,72
RTS0042498,77
RTS0042499,80
RTS0042500,85
RTS0042501,69
RTS0042502,75
RTS0042503,62
RTS0042504,55
RTS0042505,92
RTS0042506,77
RTS0042507,71
RTS0042508,62
RTS0042509,75
RTS0042510,60
RTS0042515,91
RTS0042522,70
RTS0042526,52
RTS0042527,75
RTS0042528,72
RTS0042529,59
RTS0042530,55
RTS0042531,46
RTS0042532,61
RTS0042533,66
RTS0042534,66
RTS0042535,71
RTS0042536,55
RTS0042537,74
RTS0042538,85
RTS0042539,88
RTS0042540,94
RTS0042541,77
RTS0042542,85
RTS0042543,72
RTS0042544,69
RTS0042545,45
RTS0042546,72
RTS0042547,63
RTS0042548,76
RTS0042549,66
RTS0042550,55
RTS0042551,104
RTS0042552,71
RTS0042553,73
RTS0042554,69
RTS0042555,65
RTS0042556,75
RTS0042557,86
RTS0042558,58
RTS0042559,81
RTS0042560,63
RTS0042561,66
RTS0042562,58
RTS0042563,79
RTS0042564,80
RTS0042565,73
RTS0042566,70
RTS0042567,103
RTS0042568,94
RTS0042569,122
RTS0042570,88
RTS0042571,111
RTS0042572,88
RTS0042573,68
RTS0042574,83
RTS0042575,94
RTS0042576,56
RTS0042577,98
RTS0042578,70
RTS0042579,80
RTS0042580,55
RTS0042581,130
RTS0042582,81
RTS0042583,326
RTS0042584,102
RTS0042585,74
RTS0042586,69
RTS0042587,74
RTS0042588,78
RTS0042589,58
RTS0042590,68
RTS0042591,92
RTS0042592,74
RTS0042593,62
RTS0042594,82
RTS0042595,59
RTS0042596,77
RTS0042597,77
RTS0042598,101
RTS0042599,70
RTS0042600,71
RTS0042601,61
RTS0042602,67
RTS0042603,63
RTS0042604,89
RTS0042605,62
RTS0042606,92
RTS0042607,75
RTS0042608,69
RTS0042609,67
RTS0042610,86
RTS0042611,75
RTS0042612,72
RTS0042613,73
RTS0042614,93
RTS0042615,82
RTS0042616,83
RTS0042617,73
RTS0042618,89
RTS0042619,77
RTS0042620,69
RTS0042621,35
RTS0042622,71
RTS0042623,84
RTS0042624,69
RTS0042625,57
RTS0042626,77
RTS0042627,94
RTS0042628,53
RTS0042629,63
RTS0042630,72
RTS0042631,59
RTS0042633,81
RTS0042634,74
RTS0042635,68
RTS0042636,81
RTS0042637,93
RTS0042638,80
RTS0042639,94
RTS0042640,77
RTS0042641,74
RTS0042642,59
RTS0042643,33
RTS0042644,53
RTS0042645,50
RTS0042646,74
RTS0042647,62
RTS0042648,84
RTS0042649,60
RTS0042650,58
RTS0042651,68
RTS0042652,66
RTS0042653,59
RTS0042654,72
RTS0042655,70
RTS0042656,76
RTS0042657,47
RTS0042658,78
RTS0042659,80
RTS0042660,76
RTS0042661,66
RTS0042662,49
RTS0042663,68
RTS0042664,57
RTS0042665,46
RTS0042666,67
RTS0042667,62
RTS0042668,59
RTS0042669,67
RTS0042670,65
RTS0042671,69
RTS0042672,63
RTS0042673,63
RTS0042674,71
RTS0042675,84
RTS0042676,75
RTS0042677,1
RTS0042678,67
RTS0042679,91
RTS0042680,67
RTS0042681,91
RTS0042682,70
RTS0042683,112
RTS0042684,80
RTS0042685,83
RTS0042686,97
RTS0042687,73
RTS0042688,66
RTS0042689,51
RTS0042690,80
RTS0042691,91
RTS0042692,59
RTS0042693,77
RTS0042694,3
RTS0042695,77
RTS0042696,78
RTS0042697,66
RTS0042698,67
RTS0042699,52
RTS0042700,66
RTS0042701,68
RTS0042702,88
RTS0042703,78
RTS0042704,96
RTS0042705,72
RTS0042706,72
RTS0042707,44
RTS0042708,72
RTS0042709,73
RTS0042710,74
RTS0042711,84
RTS0042712,65
RTS0042713,44
RTS0042714,54
RTS0042715,65
RTS0042716,51
RTS0042717,72
RTS0042718,76
RTS0042719,59
RTS0042720,57
RTS0042721,93
RTS0042722,87
RTS0042723,74
RTS0042724,100
RTS0042725,80
RTS0042726,66
RTS0042727,48
RTS0042728,67
RTS0042729,69
RTS0042730,68
RTS0042731,50
RTS0042732,74
RTS0042733,81
RTS0042734,75
RTS0042735,65
RTS0042736,68
RTS0042737,100
RTS0042738,69
RTS0042739,63
RTS0042740,79
RTS0042741,60
RTS0042742,46
RTS0042743,48
RTS0042744,66
RTS0042745,60
RTS0042746,89
RTS0042747,78
RTS0042748,68
RTS0042749,59
RTS0042750,76
RTS0042751,65
RTS0042752,65
RTS0042753,72
RTS0042754,62
RTS0042755,50
RTS0042756,77
RTS0042757,109
RTS0042758,49
RTS0042759,51
RTS0042760,70
RTS0042761,55
RTS0042762,60
RTS0042763,51
RTS0042764,88
RTS0042765,75
RTS0042766,98
RTS0042767,86
RTS0042768,97
RTS0042769,116
RTS0042770,66
RTS0042771,84
RTS0042772,92
RTS0042773,99
RTS0042774,115
RTS0042775,84
RTS0042776,77
RTS0042777,148
RTS0042778,85
RTS0042779,73
RTS0042780,85
RTS0042781,77
RTS0042782,72
RTS0042783,74
RTS0042784,100
RTS0042785,92
RTS0042786,87
RTS0042787,64
RTS0042788,68
RTS0042789,60
RTS0042790,76
RTS0042791,265
RTS0042792,107
RTS0042793,135
RTS0042794,110
RTS0042795,133
RTS0042796,91
RTS0042797,152
RTS0042798,60
RTS0042799,127
RTS0042800,77
RTS0042801,111
RTS0042802,131
RTS0042803,66
RTS0042804,99
RTS0042805,73
RTS0042806,73
RTS0042807,94
RTS0042808,80
RTS0042809,96
RTS0042810,81
RTS0042811,93
RTS0042812,108
RTS0042813,91
RTS0042814,132
RTS0042815,90
RTS0042816,83
RTS0042817,105
RTS0042818,81
RTS0042819,82
RTS0042820,79
RTS0042821,113
RTS0042822,61
RTS0042823,63
RTS0042824,90
RTS0042825,96
RTS0042826,74
RTS0042827,74
RTS0042828,85
RTS0042829,112
RTS0042830,101
RTS0042831,107
RTS0042832,76
RTS0042833,77
RTS0042834,93
RTS0042835,85
RTS0042836,87
RTS0042837,99
RTS0042838,92
RTS0042839,60
RTS0042840,99
RTS0042841,110
RTS0042842,82
RTS0042843,78
RTS0042844,94
RTS0042845,259
RTS0042846,80
RTS0042847,103
RTS0042848,142
RTS0042849,83
RTS0042850,76
RTS0042851,84
RTS0042852,84
RTS0042853,76
RTS0042854,106
RTS0042855,63
RTS0042856,76
RTS0042857,80
RTS0042858,96
RTS0042859,106
RTS0042860,89
RTS0042861,72
RTS0042862,52
RTS0042863,91
RTS0042864,58
RTS0042865,92
RTS0042866,70
RTS0042867,70
RTS0042868,72
RTS0042869,63
RTS0042870,67
RTS0042871,98
RTS0042872,47
RTS0042873,76
RTS0042874,66
RTS0042875,85
RTS0042876,122
RTS0042877,87
RTS0042878,91
RTS0042879,85
RTS0042880,90
RTS0042881,70
RTS0042882,74
RTS0042883,82
RTS0042884,112
RTS0042885,79
RTS0042886,71
RTS0042887,74
RTS0042888,69
RTS0042889,74
RTS0042890,85
RTS0042891,60
RTS0042892,98
RTS0042893,149
RTS0042894,77
RTS0042895,91
RTS0042896,93
RTS0042897,81
RTS0042898,53
RTS0042899,64
RTS0042900,59
RTS0042901,86
RTS0042902,74
RTS0042903,82
RTS0042904,53
RTS0042905,93
RTS0042906,94
RTS0042907,68
RTS0042908,82
RTS0042909,145
RTS0042910,78
RTS0042911,72
RTS0042912,81
RTS0042913,103
RTS0042914,57
RTS0042915,51
RTS0042916,71
RTS0042917,91
RTS0042918,73
RTS0042919,103
RTS0042920,71
RTS0042921,81
RTS0042922,67
RTS0042923,94
RTS0042924,67
RTS0042925,87
RTS0042926,77
RTS0042927,61
RTS0042928,68
RTS0042929,93
RTS0042930,63
RTS0042931,84
RTS0042932,78
RTS0042933,70
RTS0042934,67
RTS0042935,78
RTS0042936,98
RTS0042937,80
RTS0042938,178
RTS0042939,79
RTS0042940,93
RTS0042941,70
RTS0042942,81
RTS0042943,76
RTS0042944,69
RTS0042945,92
RTS0042946,64
RTS0042947,129
RTS0042948,67
RTS0042949,83
RTS0042950,72
RTS0042951,80
RTS0042952,67
RTS0042953,75
RTS0042954,58
RTS0042955,86
RTS0042956,73
RTS0042957,75
RTS0042958,78
RTS0042959,86
RTS0042960,95
RTS0042961,62
RTS0042962,101
RTS0042963,81
RTS0042964,94
RTS0042965,104
RTS0042966,80
RTS0042967,71
RTS0042968,90
RTS0042969,101
RTS0042970,100
RTS0042971,95
RTS0042972,75
RTS0042973,79
RTS0042974,71
RTS0042975,93
RTS0042976,73
RTS0042977,95
RTS0042978,75
RTS0042979,69
RTS0042980,80
RTS0042981,94
RTS0042982,75
RTS0042983,80
RTS0042984,68
RTS0042985,70
RTS0042986,63
RTS0042987,73
RTS0042988,88
RTS0042989,71
RTS0042990,61
RTS0042991,87
RTS0042992,95
RTS0042993,53
RTS0042994,78
RTS0042995,89
RTS0042996,82
RTS0042997,77
RTS0042998,91
RTS0042999,86
RTS0043000,83
RTS0043001,79
RTS0043002,73
RTS0043003,84
RTS0043004,85
RTS0043005,76
RTS0043006,76
RTS0043007,81
RTS0043008,92
RTS0043009,65
RTS0043010,71
RTS0043011,75
RTS0043012,87
RTS0043013,69
RTS0043014,112
RTS0043015,75
RTS0043016,95
RTS0043017,93
RTS0043018,77
RTS0043019,83
RTS0043020,64
RTS0043021,84
RTS0043022,71
RTS0043023,89
RTS0043024,77
RTS0043025,95
RTS0043026,67
RTS0043027,121
RTS0043028,124
RTS0043029,92
RTS0043030,108
RTS0043031,56
RTS0043032,95
RTS0043033,93
RTS0043034,70
RTS0043035,82
RTS0043036,76
RTS0043037,69
RTS0043038,86
RTS0043039,67
RTS0043040,72
RTS0043041,77
RTS0043042,71
RTS0043043,59
RTS0043044,48
RTS0043045,78
RTS0043046,55
RTS0043047,79
RTS0043048,93
RTS0043049,80
RTS0043050,50
RTS0043051,112
RTS0043052,68
RTS0043053,73
RTS0043054,47
RTS0043055,68
RTS0043056,84
RTS0043057,97
RTS0043058,86
RTS0043059,72
RTS0043060,87
RTS0043061,151
RTS0043062,64
RTS0043063,62
RTS0043064,93
RTS0043065,93
RTS0043066,98
RTS0043067,88
RTS0043068,73
RTS0043069,89
RTS0043070,102
RTS0043071,68
RTS0043072,58
RTS0043073,96
RTS0043074,62
RTS0043075,75
RTS0043076,75
RTS0043077,69
RTS0043078,67
RTS0043079,79
RTS0043080,79
RTS0043081,82
RTS0043082,80
RTS0043083,69
RTS0043084,78
RTS0043085,87
RTS0043086,86
RTS0043087,61
RTS0043088,62
RTS0043089,69
RTS0043090,88
RTS0043091,45
RTS0043092,62
RTS0043093,84
RTS0043094,87
RTS0043095,61
RTS0043096,79
RTS0043097,59
RTS0043098,105
RTS0043099,110
RTS0043100,98
RTS0043101,104
RTS0043102,88
RTS0043103,95
RTS0043104,129
RTS0043105,76
RTS0043106,117
RTS0043107,103
RTS0043108,51
RTS0043109,65
RTS0043110,89
RTS0043111,129
RTS0043112,98
RTS0043113,109
RTS0043114,121
RTS0043115,71
RTS0043116,115
RTS0043117,78
RTS0043118,67
RTS0043119,66
RTS0043120,85
RTS0043121,47
RTS0043122,71
RTS0043123,74
RTS0043124,98
RTS0043125,65
RTS0043126,77
RTS0043127,76
RTS0043128,94
RTS0043129,91
RTS0043130,98
RTS0043131,80
RTS0043132,59
RTS0043133,55
RTS0043134,70
RTS0043135,74
RTS0043136,103
RTS0043137,65
RTS0043138,81
RTS0043139,80
RTS0043140,78
RTS0043141,78
RTS0043142,62
RTS0043143,111
RTS0043144,75
RTS0043145,89
RTS0043146,81
RTS0043147,69
RTS0043148,82
RTS0043149,92
RTS0043150,57
RTS0043151,75
RTS0043152,111
RTS0043153,103
RTS0043154,95
RTS0043155,98
RTS0043156,73
RTS0043157,102
RTS0043158,1
RTS0043159,96
RTS0043160,145
RTS0043161,97
RTS0043162,92
RTS0043163,93
RTS0043164,98
RTS0043165,106
RTS0043167,57
RTS0043168,90
RTS0043169,65
RTS0043170,98
RTS0043171,80
RTS0043172,107
RTS0043173,82
RTS0043174,62
RTS0043175,69
RTS0043176,65
RTS0043177,75
RTS0043178,109
RTS0043179,92
RTS0043180,81
RTS0043181,95
RTS0043182,104
RTS0043183,83
RTS0043184,74
RTS0043185,74
RTS0043186,122
RTS0043187,57
RTS0043188,96
RTS0043189,99
RTS0043190,89
RTS0043191,86
RTS0043192,96
RTS0043193,57
RTS0043194,72
RTS0043195,99
RTS0043196,135
RTS0043197,82
RTS0043198,81
RTS0043199,95
RTS0043200,80
RTS0043201,77
RTS0043202,86
RTS0043203,67
RTS0043204,127
RTS0043205,115
RTS0043206,77
RTS0043207,89
RTS0043208,102
RTS0043209,55
RTS0043210,72
RTS0043211,66
RTS0043212,71
RTS0043213,68
RTS0043214,70
RTS0043215,92
RTS0043216,90
RTS0043217,73
RTS0043218,63
RTS0043219,88
RTS0043220,80
RTS0043221,75
RTS0043222,101
RTS0043223,88
RTS0043224,65
RTS0043225,79
RTS0043226,90
RTS0043227,89
RTS0043228,107
RTS0043229,67
RTS0043230,107
RTS0043231,81
RTS0043232,86
RTS0043233,84
RTS0043234,64
RTS0043235,95
RTS0043236,78
RTS0043237,85
RTS0043238,92
RTS0043239,69
RTS0043240,102
RTS0043241,69
RTS0043242,97
RTS0043243,118
RTS0043244,68
RTS0043245,100
RTS0043246,85
RTS0043247,92
RTS0043248,82
RTS0043249,80
RTS0043250,105
RTS0043251,75
RTS0043252,110
RTS0043253,89
RTS0043254,105
RTS0043255,82
RTS0043256,103
RTS0043257,87
RTS0043258,72
RTS0043259,102
RTS0043260,66
RTS0043261,96
RTS0043262,99
RTS0043263,70
RTS0043264,56
RTS0043265,55
RTS0043266,81
RTS0043267,96
RTS0043268,54
RTS0043269,100
RTS0043270,108
RTS0043271,79
RTS0043272,82
RTS0043273,71
RTS0043274,103
RTS0043275,90
RTS0043276,61
RTS0043277,69
RTS0043278,83
RTS0043279,79
RTS0043280,71
RTS0043281,81
RTS0043282,81
RTS0043283,94
RTS0043284,109
RTS0043285,85
RTS0043286,92
RTS0043287,77
RTS0043288,92
RTS0043289,120
RTS0043290,64
RTS0043291,100
RTS0043292,86
RTS0043293,82
RTS0043294,101
RTS0043295,75
RTS0043296,79
RTS0043297,55
RTS0043299,89
RTS0043300,106
RTS0043301,80
RTS0043302,71
RTS0043303,85
RTS0043304,78
RTS0043305,63
RTS0043306,84
RTS0043307,79
RTS0043308,71
RTS0043309,78
RTS0043310,74
RTS0043311,89
RTS0043312,101
RTS0043313,111
RTS0043314,101
RTS0043315,77
RTS0043316,61
RTS0043317,51
RTS0043318,70
RTS0043319,76
RTS0043320,89
RTS0043321,81
RTS0043322,73
RTS0043323,69
RTS0043324,74
RTS0043325,64
RTS0043326,79
RTS0043327,105
RTS0043328,112
RTS0043329,105
RTS0043330,89
RTS0043331,87
RTS0043332,86
RTS0043333,63
RTS0043334,73
RTS0043335,78
RTS0043336,109
RTS0043337,96
RTS0043338,78
RTS0043339,85
RTS0043340,87
RTS0043341,103
RTS0043342,83
RTS0043343,69
RTS0043344,87
RTS0043345,69
RTS0043346,73
RTS0043347,109
RTS0043348,104
RTS0043349,79
RTS0043350,104
RTS0043351,89
RTS0043352,118
RTS0043353,78
RTS0043354,83
RTS0043355,102
RTS0043356,85
RTS0043357,82
RTS0043358,60
RTS0043359,81
RTS0043360,63
RTS0043361,108
RTS0043362,89
RTS0043363,88
RTS0043364,109
RTS0043365,81
RTS0043366,96
RTS0043367,67
RTS0043368,86
RTS0043369,72
RTS0043370,67
RTS0043371,116
RTS0043372,74
RTS0043373,94
RTS0043374,100
RTS0043375,66
RTS0043376,134
RTS0043377,152
RTS0043378,108
RTS0043379,106
RTS0043380,103
RTS0043381,70
RTS0043382,70
RTS0043383,102
RTS0043384,67
RTS0043385,60
RTS0043386,60
RTS0043387,110
RTS0043388,54
RTS0043389,83
RTS0043390,70
RTS0043391,78
RTS0043392,97
RTS0043393,76
RTS0043394,86
RTS0043395,95
RTS0043396,100
RTS0043397,106
RTS0043398,112
RTS0043399,92
RTS0043400,61
RTS0043401,76
RTS0043402,72
RTS0043403,112
RTS0043404,100
RTS0043405,79
RTS0043406,70
RTS0043407,73
RTS0043408,101
RTS0043409,76
RTS0043410,95
RTS0043411,79
RTS0043412,64
RTS0043413,62
RTS0043414,87
RTS0043415,81
RTS0043416,88
RTS0043417,76
RTS0043418,83
RTS0043419,79
RTS0043420,72
RTS0043421,149
RTS0043422,76
RTS0043423,114
RTS0043424,117
RTS0043425,74
RTS0043426,92
RTS0043427,65
RTS0043428,92
RTS0043429,93
RTS0043430,75
RTS0043431,105
RTS0043432,72
RTS0043433,96
RTS0043434,88
RTS0043435,102
RTS0043436,88
RTS0043437,76
RTS0043438,71
RTS0043439,87
RTS0043440,112
RTS0043441,128
RTS0043442,96
RTS0043443,89
RTS0043444,70
RTS0043445,67
RTS0043446,76
RTS0043447,68
RTS0043448,82
RTS0043449,92
RTS0043450,98
RTS0043451,67
RTS0043452,102
RTS0043453,89
RTS0043454,102
RTS0043455,77
RTS0043456,92
RTS0043457,79
RTS0043458,86
RTS0043459,61
RTS0043460,81
RTS0043461,78
RTS0043462,94
RTS0043463,91
RTS0043464,81
RTS0043465,89
RTS0043466,130
RTS0043467,79
RTS0043468,90
RTS0043469,72
RTS0043470,98
RTS0043471,76
RTS0043472,125
RTS0043473,73
RTS0043474,119
RTS0043475,87
RTS0043476,63
RTS0043477,101
RTS0043478,66
RTS0043479,97
RTS0043480,60
RTS0043481,93
RTS0043482,102
RTS0043483,103
RTS0043484,77
RTS0043485,92
RTS0043486,89
RTS0043487,97
RTS0043488,80
RTS0043489,72
RTS0043490,87
RTS0043491,106
RTS0043492,95
RTS0043493,85
RTS0043494,97
RTS0043495,130
RTS0043496,61
RTS0043497,92
RTS0043498,76
RTS0043499,104
RTS0043500,93
RTS0043501,78
RTS0043502,85
RTS0043503,38
RTS0043504,86
RTS0043505,79
RTS0043506,91
RTS0043507,80
RTS0043508,78
RTS0043509,116
RTS0043510,82
RTS0043511,101
RTS0043512,86
RTS0043513,84
RTS0043514,89
RTS0043515,86
RTS0043516,81
RTS0043517,75
RTS0043518,84
RTS0043519,109
RTS0043520,85
RTS0043521,70
RTS0043522,59
RTS0043523,136
RTS0043524,76
RTS0043525,76
RTS0043526,95
RTS0043527,80
RTS0043528,85
RTS0043529,84
RTS0043530,75
RTS0043531,92
RTS0043532,68
RTS0043533,114
RTS0043534,87
RTS0043535,79
RTS0043536,81
RTS0043537,71
RTS0043538,95
RTS0043539,87
RTS0043540,77
RTS0043541,92
RTS0043542,82
RTS0043543,74
RTS0043544,91
RTS0043545,84
RTS0043546,84
RTS0043547,65
RTS0043548,96
RTS0043549,100
RTS0043550,89
RTS0043551,89
RTS0043552,86
RTS0043553,76
RTS0043554,68
RTS0043555,46
RTS0043556,80
RTS0043557,72
RTS0043558,76
RTS0043559,67
RTS0043560,57
RTS0043561,74
RTS0043562,84
RTS0043563,81
RTS0043564,64
RTS0043565,67
RTS0043566,82
RTS0043567,86
RTS0043568,83
RTS0043569,74
RTS0043570,88
RTS0043571,63
RTS0043572,82
RTS0043573,76
RTS0043574,67
RTS0043575,69
RTS0043576,99
RTS0043577,64
RTS0043578,60
RTS0043579,65
RTS0043580,87
RTS0043581,76
RTS0043582,86
RTS0043583,72
RTS0043584,106
RTS0043585,64
RTS0043586,70
RTS0043587,85
RTS0043588,75
RTS0043589,75
RTS0043590,76
RTS0043591,75
RTS0043592,85
RTS0043593,73
RTS0043594,71
RTS0043595,64
RTS0043596,62
RTS0043597,76
RTS0043598,63
RTS0043599,78
RTS0043600,73
RTS0043601,62
RTS0043602,53
RTS0043603,82
RTS0043604,83
RTS0043605,61
RTS0043606,65
RTS0043607,63
RTS0043608,71
RTS0043609,75
RTS0043610,75
RTS0043611,83
RTS0043612,80
RTS0043613,80
RTS0043614,80
RTS0043615,90
RTS0043616,91
RTS0043617,134
RTS0043618,75
RTS0043619,78
RTS0043620,57
RTS0043621,65
RTS0043622,74
RTS0043623,78
RTS0043624,70
RTS0043625,81
RTS0043626,62
RTS0043627,58
RTS0043628,81
RTS0043629,69
RTS0043630,76
RTS0043631,55
RTS0043632,66
RTS0043633,86
RTS0043634,81
RTS0043635,72
RTS0043636,70
RTS0043637,86
RTS0043638,80
RTS0043639,86
RTS0043640,97
RTS0043641,143
RTS0043642,93
RTS0043643,78
RTS0043644,96
RTS0043645,105
RTS0043646,92
RTS0043647,67
RTS0043648,73
RTS0043649,79
RTS0043650,74
RTS0043651,59
RTS0043652,74
RTS0043653,75
RTS0043654,63
RTS0043655,72
RTS0043656,54
RTS0043657,70
RTS0043658,113
RTS0043659,68
RTS0043660,105
RTS0043661,95
RTS0043663,74
RTS0043664,74
RTS0043665,101
RTS0043666,60
RTS0043667,70
RTS0043668,66
RTS0043669,75
RTS0043670,60
RTS0043671,72
RTS0043672,105
RTS0043673,95
RTS0043674,65
RTS0043675,80
RTS0043676,70
RTS0043677,84
RTS0043678,60
RTS0043679,74
RTS0043680,76
RTS0043681,74
RTS0043682,71
RTS0043683,105
RTS0043684,86
RTS0043685,91
RTS0043686,75
RTS0043687,86
RTS0043688,64
RTS0043689,57
RTS0043690,66
RTS0043691,81
RTS0043692,66
RTS0043693,97
RTS0043694,71
RTS0043695,107
RTS0043696,71
RTS0043697,74
RTS0043698,74
RTS0043699,90
RTS0043700,91
RTS0043701,65
RTS0043702,79
RTS0043703,56
RTS0043704,84
RTS0043705,62
RTS0043706,131
RTS0043707,92
RTS0043708,64
RTS0043709,78
RTS0043710,86
RTS0043711,73
RTS0043712,62
RTS0043713,52
RTS0043714,64
RTS0043715,59
RTS0043716,108
RTS0043717,80
RTS0043718,81
RTS0043719,68
RTS0043720,55
RTS0043721,70
RTS0043722,95
RTS0043723,70
RTS0043724,67
RTS0043725,73
RTS0043726,89
RTS0043727,65
RTS0043728,72
RTS0043729,61
RTS0043730,64
RTS0043731,47
RTS0043732,72
RTS0043733,97
RTS0043734,72
RTS0043735,79
RTS0043736,68
RTS0043737,87
RTS0043738,91
RTS0043739,94
RTS0043740,65
RTS0043741,78
RTS0043742,85
RTS0043743,68
RTS0043744,68
RTS0043745,71
RTS0043746,55
RTS0043747,67
RTS0043748,75
RTS0043749,65
RTS0043750,66
RTS0043751,69
RTS0043752,73
RTS0043753,76
RTS0043754,57
RTS0043755,109
RTS0043756,74
RTS0043757,55
RTS0043758,76
RTS0043759,77
RTS0043760,67
RTS0043761,111
RTS0043762,70
RTS0043763,63
RTS0043764,91
RTS0043765,98
RTS0043766,81
RTS0043767,69
RTS0043768,71
RTS0043769,82
RTS0043770,55
RTS0043771,60
RTS0043772,72
RTS0043773,63
RTS0043774,80
RTS0043775,79
RTS0043776,75
RTS0043777,66
RTS0043778,91
RTS0043779,57
RTS0043780,110
RTS0043781,74
RTS0043782,87
RTS0043783,66
RTS0043784,78
RTS0043785,76
RTS0043786,92
RTS0043787,69
RTS0043788,60
RTS0043789,84
RTS0043790,68
RTS0043791,78
RTS0043792,118
RTS0043793,56
RTS0043794,84
RTS0043795,71
RTS0043796,83
RTS0043797,110
RTS0043798,62
RTS0043799,76
RTS0043800,68
RTS0043801,67
RTS0043802,85
RTS0043803,93
RTS0043804,76
RTS0043805,69
RTS0043806,71
RTS0043807,65
RTS0043808,97
RTS0043809,70
RTS0043810,87
RTS0043811,70
RTS0043812,73
RTS0043813,72
RTS0043814,41
RTS0043815,67
RTS0043816,67
RTS0043817,53
RTS0043818,101
RTS0043819,63
RTS0043820,98
RTS0043821,98
RTS0043822,64
RTS0043823,69
RTS0043824,82
RTS0043825,59
RTS0043826,58
RTS0043827,64
RTS0043828,84
RTS0043829,46
RTS0043830,70
RTS0043831,64
RTS0043832,69
RTS0043833,73
RTS0043834,52
RTS0043835,72
RTS0043836,53
RTS0043837,77
RTS0043838,43
RTS0043839,60
RTS0043840,73
RTS0043841,62
RTS0043842,55
RTS0043843,78
RTS0043844,69
RTS0043845,79
RTS0043846,68
RTS0043847,69
RTS0043848,118
RTS0043849,87
RTS0043850,86
RTS0043851,79
RTS0043852,87
RTS0043853,107
RTS0043854,78
RTS0043856,68
RTS0043857,45
RTS0043858,69
RTS0043859,85
RTS0043860,104
RTS0043861,175
RTS0043862,218
RTS0043863,115
RTS0043864,102
RTS0043865,86
RTS0043866,94
RTS0043867,83
RTS0043868,98
RTS0043869,72
RTS0043870,66
RTS0043871,108
RTS0043872,86
RTS0043873,62
RTS0043874,87
RTS0043875,77
RTS0043876,86
RTS0043877,59
RTS0043878,93
RTS0043879,102
RTS0043880,80
RTS0043881,82
RTS0043882,100
RTS0043883,78
RTS0043884,78
RTS0043885,68
RTS0043886,64
RTS0043887,71
RTS0043888,48
RTS0043889,63
RTS0043890,89
RTS0043891,102
RTS0043892,90
RTS0043893,85
RTS0043894,60
RTS0043895,63
RTS0043896,77
RTS0043897,125
RTS0043898,107
RTS0043899,101
RTS0043900,109
RTS0043901,92
RTS0043902,76
RTS0043903,110
RTS0043904,104
RTS0043905,76
RTS0043906,55
RTS0043907,97
RTS0043908,52
RTS0043909,71
RTS0043910,96
RTS0043911,90
RTS0043912,165
RTS0043913,70
RTS0043914,72
RTS0043915,67
RTS0043916,96
RTS0043917,82
RTS0043918,64
RTS0043919,77
RTS0043920,157
RTS0043921,96
RTS0043922,81
RTS0043923,68
RTS0043924,120
RTS0043925,106
RTS0043926,87
RTS0043927,77
RTS0043928,80
RTS0043929,72
RTS0043930,47
RTS0043931,58
RTS0043932,76
RTS0043933,62
RTS0043934,70
RTS0043935,86
RTS0043936,63
RTS0043937,64
RTS0043938,75
RTS0043939,69
RTS0043940,109
RTS0043941,51
RTS0043942,85
RTS0043943,76
RTS0043944,56
RTS0043945,72
RTS0043946,57
RTS0043947,101
RTS0043948,75
RTS0043949,75
RTS0043950,74
RTS0043951,81
RTS0043952,105
RTS0043953,72
RTS0043954,78
RTS0043955,77
RTS0043956,92
RTS0043957,68
RTS0043958,94
RTS0043959,62
RTS0043960,89
RTS0043961,75
RTS0043962,82
RTS0043963,70
RTS0043964,89
RTS0043965,53
RTS0043966,79
RTS0043967,84
RTS0043968,95
RTS0043969,68
RTS0043970,64
RTS0043971,61
RTS0043972,97
RTS0043973,82
RTS0043974,66
RTS0043975,55
RTS0043976,59
RTS0043977,65
RTS0043978,46
RTS0043979,76
RTS0043980,65
RTS0043981,72
RTS0043982,94
RTS0043983,70
RTS0043984,94
RTS0043985,121
RTS0043986,84
RTS0043987,115
RTS0043988,94
RTS0043989,64
RTS0043990,69
RTS0043991,59
RTS0043992,66
RTS0043993,71
RTS0043994,64
RTS0043996,80
RTS0043997,73
RTS0043998,60
RTS0043999,71
RTS0044000,79
RTS0044001,78
RTS0044002,64
RTS0044003,108
RTS0044004,105
RTS0044005,58
RTS0044006,75
RTS0044007,105
RTS0044008,68
RTS0044009,77
RTS0044010,96
RTS0044011,108
RTS0044012,117
RTS0044013,118
RTS0044014,108
RTS0044015,114
RTS0044016,97
RTS0044017,79
RTS0044018,72
RTS0044019,79
RTS0044020,89
RTS0044021,71
RTS0044022,96
RTS0044023,80
RTS0044024,72
RTS0044025,90
RTS0044026,77
RTS0044027,53
RTS0044028,76
RTS0044029,80
RTS0044030,67
RTS0044031,81
RTS0044032,97
RTS0044033,67
RTS0044034,84
RTS0044035,72
RTS0044036,86
RTS0044037,89
RTS0044038,105
RTS0044039,72
RTS0044040,71
RTS0044041,67
RTS0044042,95
RTS0044043,80
RTS0044044,98
RTS0044045,81
RTS0044046,76
RTS0044047,92
RTS0044048,84
RTS0044049,57
RTS0044050,66
RTS0044051,80
RTS0044052,84
RTS0044053,73
RTS0044054,112
RTS0044055,103
RTS0044056,101
RTS0044057,88
RTS0044058,96
RTS0044059,91
RTS0044060,87
RTS0044061,110
RTS0044062,90
RTS0044063,118
RTS0044064,83
RTS0044065,94
RTS0044067,70
RTS0044068,94
RTS0044069,85
RTS0044070,75
RTS0044071,84
RTS0044072,71
RTS0044073,56
RTS0044074,82
RTS0044075,76
RTS0044076,65
RTS0044077,71
RTS0044078,92
RTS0044079,70
RTS0044080,85
RTS0044081,77
RTS0044082,63
RTS0044083,92
RTS0044084,78
RTS0044085,67
RTS0044086,72
RTS0044087,59
RTS0044088,68
RTS0044089,87
RTS0044090,80
RTS0044091,90
RTS0044092,89
RTS0044093,60
RTS0044094,91
RTS0044095,63
RTS0044096,76
RTS0044097,74
RTS0044098,59
RTS0044099,99
RTS0044100,84
RTS0044101,53
RTS0044102,123
RTS0044103,85
RTS0044104,62
RTS0044105,91
RTS0044106,91
RTS0044107,81
RTS0044108,76
RTS0044109,93
RTS0044110,118
RTS0044111,109
RTS0044112,93
RTS0044113,95
RTS0044114,84
RTS0044115,123
RTS0044116,101
RTS0044117,76
RTS0044118,65
RTS0044119,97
RTS0044120,99
RTS0044121,86
RTS0044122,119
RTS0044123,81
RTS0044124,86
RTS0044125,77
RTS0044126,91
RTS0044127,124
RTS0044128,103
RTS0044129,92
RTS0044130,76
RTS0044131,122
RTS0044132,103
RTS0044133,78
RTS0044134,101
RTS0044135,86
RTS0044136,75
RTS0044137,72
RTS0044138,129
RTS0044139,105
RTS0044140,105
RTS0044141,78
RTS0044142,80
RTS0044143,112
RTS0044144,103
RTS0044145,64
RTS0044146,80
RTS0044147,85
RTS0044148,105
RTS0044149,99
RTS0044150,90
RTS0044151,95
RTS0044152,82
RTS0044153,125
RTS0044154,95
RTS0044155,135
RTS0044156,90
RTS0044157,91
RTS0044158,97
RTS0044159,90
RTS0044160,64
RTS0044161,104
RTS0044162,105
RTS0044163,126
RTS0044164,115
RTS0044165,72
RTS0044166,81
RTS0044167,71
RTS0044168,82
RTS0044169,94
RTS0044170,86
RTS0044171,77
RTS0044172,78
RTS0044173,74
RTS0044174,78
RTS0044175,80
RTS0044176,85
RTS0044177,92
RTS0044178,100
RTS0044180,79
RTS0044181,108
RTS0044182,92
RTS0044183,63
RTS0044184,81
RTS0044185,65
RTS0044186,143
RTS0044187,97
RTS0044188,86
RTS0044189,91
RTS0044190,72
RTS0044191,100
RTS0044192,100
RTS0044193,79
RTS0044194,106
RTS0044195,82
RTS0044196,112
RTS0044197,51
RTS0044198,105
RTS0044199,57
RTS0044200,61
RTS0044206,68
RTS0044207,101
RTS0044208,90
RTS0044209,71
RTS0044210,78
RTS0044211,101
RTS0044212,87
RTS0044213,102
RTS0044214,82
RTS0044215,83
RTS0044216,75
RTS0044217,105
RTS0044218,107
RTS0044219,69
RTS0044220,60
RTS0044221,84
RTS0044222,99
RTS0044223,102
RTS0044224,108
RTS0044225,72
RTS0044226,57
RTS0044227,78
RTS0044228,76
RTS0044229,65
RTS0044230,80
RTS0044231,68
RTS0044232,89
RTS0044233,88
RTS0044234,78
RTS0044235,70
RTS0044236,103
RTS0044237,123
RTS0044238,107
RTS0044239,107
RTS0044240,87
RTS0044241,79
RTS0044242,107
RTS0044243,86
RTS0044244,70
RTS0044245,54
RTS0044246,97
RTS0044247,94
RTS0044248,110
RTS0044249,66
RTS0044250,54
RTS0044251,97
RTS0044252,121
RTS0044253,125
RTS0044254,53
RTS0044255,73
RTS0044256,94
RTS0044257,111
RTS0044258,119
RTS0044259,81
RTS0044260,98
RTS0044261,114
RTS0044262,72
RTS0044263,76
RTS0044264,80
RTS0044265,101
RTS0044266,84
RTS0044267,64
RTS0044268,112
RTS0044269,79
RTS0044270,93
RTS0044271,77
RTS0044272,90
RTS0044273,112
RTS0044274,102
RTS0044275,115
RTS0044276,91
RTS0044277,86
RTS0044278,66
RTS0044279,69
RTS0044280,75
RTS0044281,109
RTS0044282,75
RTS0044283,82
RTS0044284,81
RTS0044285,67
RTS0044286,71
RTS0044287,81
RTS0044288,61
RTS0044289,80
RTS0044290,80
RTS0044291,76
RTS0044292,52
RTS0044293,74
RTS0044294,74
RTS0044295,72
RTS0044296,77
RTS0044297,67
RTS0044298,73
RTS0044299,84
RTS0044300,88
RTS0044301,90
RTS0044302,79
RTS0044303,86
RTS0044304,75
RTS0044305,55
RTS0044306,83
RTS0044307,59
RTS0044308,96
RTS0044309,90
RTS0044310,96
RTS0044311,85
RTS0044312,89
RTS0044313,84
RTS0044314,85
RTS0044315,68
RTS0044316,92
RTS0044317,129
RTS0044318,91
RTS0044319,113
RTS0044320,14
RTS0044321,70
RTS0044322,70
RTS0044323,99
RTS0044324,95
RTS0044325,82
RTS0044326,119
RTS0044327,109
RTS0044328,59
RTS0044329,109
RTS0044330,74
RTS0044331,81
RTS0044332,129
RTS0044333,133
RTS0044334,100
RTS0044335,116
RTS0044336,91
RTS0044337,87
RTS0044338,75
RTS0044339,96
RTS0044340,65
RTS0044341,89
RTS0044342,77
RTS0044343,55
RTS0044344,66
RTS0044345,80
RTS0044346,144
RTS0044347,87
RTS0044348,118
RTS0044349,120
RTS0044350,135
RTS0044351,117
RTS0044352,79
RTS0044353,125
RTS0044354,87
RTS0044355,102
RTS0044356,54
RTS0044357,94
RTS0044358,84
RTS0044359,72
RTS0044360,78
RTS0044361,59
RTS0044362,93
RTS0044363,79
RTS0044364,82
RTS0044365,71
RTS0044366,95
RTS0044367,69
RTS0044368,108
RTS0044369,93
RTS0044370,122
RTS0044371,75
RTS0044372,72
RTS0044373,71
RTS0044374,79
RTS0044375,91
RTS0044376,56
RTS0044377,95
RTS0044378,105
RTS0044379,93
RTS0044380,79
RTS0044381,117
RTS0044382,74
RTS0044383,84
RTS0044384,58
RTS0044385,88
RTS0044386,84
RTS0044387,95
RTS0044388,104
RTS0044389,54
RTS0044390,115
RTS0044391,129
RTS0044392,159
RTS0044393,140
RTS0044394,132
RTS0044395,92
RTS0044396,105
RTS0044397,93
RTS0044399,78
RTS0044400,79
RTS0044401,84
RTS0044402,111
RTS0044403,102
RTS0044404,132
RTS0044405,98
RTS0044406,80
RTS0044407,78
RTS0044408,100
RTS0044409,87
RTS0044410,73
RTS0044411,99
RTS0044412,73
RTS0044413,73
RTS0044414,89
RTS0044415,101
RTS0044416,124
RTS0044417,118
RTS0044418,98
RTS0044419,87
RTS0044420,122
RTS0044421,67
RTS0044422,63
RTS0044423,76
RTS0044424,76
RTS0044425,76
RTS0044426,86
RTS0044427,81
RTS0044428,77
RTS0044429,105
RTS0044430,81
RTS0044431,85
RTS0044432,100
RTS0044433,69
RTS0044434,83
RTS0044435,85
RTS0044436,79
RTS0044437,69
RTS0044438,93
RTS0044439,93
RTS0044440,94
RTS0044441,71
RTS0044442,119
RTS0044443,101
RTS0044444,76
RTS0044445,83
RTS0044446,109
RTS0044447,134
RTS0044448,82
RTS0044449,100
RTS0044450,83
RTS0044451,93
RTS0044452,117
RTS0044453,91
RTS0044454,108
RTS0044455,65
RTS0044456,79
RTS0044457,121
RTS0044458,87
RTS0044459,83
RTS0044460,102
RTS0044461,141
RTS0044462,79
RTS0044463,76
RTS0044464,94
RTS0044465,113
RTS0044466,122
RTS0044467,97
RTS0044468,78
RTS0044469,102
RTS0044470,112
RTS0044471,90
RTS0044472,100
RTS0044473,78
RTS0044474,91
RTS0044475,112
RTS0044476,84
RTS0044477,117
RTS0044478,77
RTS0044479,95
RTS0044480,95
RTS0044481,100
RTS0044482,112
RTS0044483,95
RTS0044484,94
RTS0044485,124
RTS0044486,96
RTS0044487,110
RTS0044488,111
RTS0044489,92
RTS0044490,65
RTS0044491,86
RTS0044492,88
RTS0044493,87
RTS0044494,105
RTS0044495,76
RTS0044496,122
RTS0044497,103
RTS0044498,102
RTS0044499,118
RTS0044500,128
RTS0044501,128
RTS0044502,110
RTS0044503,110
RTS0044504,103
RTS0044505,104
RTS0044506,92
RTS0044507,73
RTS0044508,106
RTS0044509,114
RTS0044510,74
RTS0044511,77
RTS0044512,93
RTS0044513,86
RTS0044514,71
RTS0044515,119
RTS0044516,114
RTS0044517,97
RTS0044518,100
RTS0044519,103
RTS0044520,101
RTS0044521,102
RTS0044522,83
RTS0044523,76
RTS0044524,55
RTS0044525,78
RTS0044526,74
RTS0044527,62
RTS0044528,69
RTS0044529,79
RTS0044530,72
RTS0044531,86
RTS0044532,82
RTS0044533,68
RTS0044534,74
RTS0044535,78
RTS0044536,108
RTS0044537,65
RTS0044538,94
RTS0044539,92
RTS0044540,62
RTS0044541,64
RTS0044542,82
RTS0044543,87
RTS0044544,69
RTS0044545,61
RTS0044546,93
RTS0044547,99
RTS0044548,86
RTS0044549,117
RTS0044550,94
RTS0044551,73
RTS0044552,78
RTS0044553,94
RTS0044554,76
RTS0044555,90
RTS0044556,71
RTS0044557,80
RTS0044558,72
RTS0044559,70
RTS0044560,98
RTS0044561,77
RTS0044562,71
RTS0044563,90
RTS0044564,93
RTS0044565,85
RTS0044566,90
RTS0044567,75
RTS0044568,108
RTS0044569,62
RTS0044570,69
RTS0044571,78
RTS0044572,54
RTS0044573,58
RTS0044574,97
RTS0044575,89
RTS0044576,56
RTS0044577,74
RTS0044578,112
RTS0044579,71
RTS0044580,82
RTS0044581,68
RTS0044582,90
RTS0044583,60
RTS0044584,98
RTS0044585,65
RTS0044586,74
RTS0044587,64
RTS0044588,55
RTS0044589,77
RTS0044590,63
RTS0044591,100
RTS0044592,75
RTS0044593,69
RTS0044594,61
RTS0044595,72
RTS0044596,89
RTS0044597,67
RTS0044598,98
RTS0044599,93
RTS0044600,66
RTS0044601,59
RTS0044602,55
RTS0044603,52
RTS0044604,81
RTS0044605,72
RTS0044606,77
RTS0044607,107
RTS0044608,55
RTS0044609,53
RTS0044610,88
RTS0044611,91
RTS0044612,70
RTS0044613,98
RTS0044614,93
RTS0044615,63
RTS0044616,67
RTS0044617,79
RTS0044618,69
RTS0044619,72
RTS0044620,88
RTS0044621,99
RTS0044622,95
RTS0044623,126
RTS0044624,101
RTS0044625,67
RTS0044626,107
RTS0044627,65
RTS0044628,54
RTS0044629,80
RTS0044630,89
RTS0044631,77
RTS0044632,95
RTS0044633,87
RTS0044634,99
RTS0044635,73
RTS0044636,68
RTS0044637,58
RTS0044638,78
RTS0044639,84
RTS0044640,82
RTS0044641,66
RTS0044642,72
RTS0044643,79
RTS0044644,112
RTS0044645,69
RTS0044646,74
RTS0044647,64
RTS0044648,64
RTS0044649,87
RTS0044650,84
RTS0044651,63
RTS0044652,67
RTS0044653,61
RTS0044654,86
RTS0044655,94
RTS0044656,85
RTS0044657,59
RTS0044658,78
RTS0044659,75
RTS0044660,76
RTS0044661,77
RTS0044662,88
RTS0044663,81
RTS0044664,74
RTS0044665,97
RTS0044666,57
RTS0044667,68
RTS0044668,78
RTS0044669,87
RTS0044670,80
RTS0044671,81
RTS0044672,85
RTS0044673,98
RTS0044674,80
RTS0044675,98
RTS0044676,77
RTS0044677,73
RTS0044678,88
RTS0044679,100
RTS0044680,104
RTS0044681,69
RTS0044682,69
RTS0044683,62
RTS0044684,85
RTS0044685,79
RTS0044686,54
RTS0044687,94
RTS0044688,108
RTS0044689,112
RTS0044690,106
RTS0044691,61
RTS0044692,87
RTS0044693,81
RTS0044694,96
RTS0044695,63
RTS0044696,87
RTS0044697,63
RTS0044698,76
RTS0044699,90
RTS0044700,89
RTS0044701,86
RTS0044702,63
RTS0044703,99
RTS0044704,87
RTS0044705,62
RTS0044706,50
RTS0044707,72
RTS0044708,53
RTS0044709,70
RTS0044710,64
RTS0044711,70
RTS0044712,90
RTS0044714,90
RTS0044715,64
RTS0044716,79
RTS0044717,62
RTS0044718,78
RTS0044719,62
RTS0044720,80
RTS0044721,81
RTS0044722,70
RTS0044723,53
RTS0044724,75
RTS0044725,55
RTS0044726,89
RTS0044727,85
RTS0044728,78
RTS0044729,67
RTS0044730,78
RTS0044731,131
RTS0044732,103
RTS0044733,72
RTS0044734,78
RTS0044735,113
RTS0044736,85
RTS0044737,82
RTS0044738,67
RTS0044739,60
RTS0044740,77
RTS0044741,69
RTS0044742,67
RTS0044743,115
RTS0044744,71
RTS0044745,65
RTS0044746,104
RTS0044747,77
RTS0044748,47
RTS0044749,80
RTS0044750,88
RTS0044751,66
RTS0044752,91
RTS0044753,97
RTS0044754,81
RTS0044755,73
RTS0044756,105
RTS0044757,67
RTS0044758,128
RTS0044759,118
RTS0044760,80
RTS0044761,94
RTS0044762,86
RTS0044763,107
RTS0044764,56
RTS0044765,62
RTS0044766,75
RTS0044767,67
RTS0044768,71
RTS0044769,71
RTS0044770,103
RTS0044771,88
RTS0044772,57
RTS0044773,89
RTS0044774,67
RTS0044775,105
RTS0044776,75
RTS0044777,81
RTS0044778,75
RTS0044779,90
RTS0044780,72
RTS0044781,108
RTS0044782,82
RTS0044783,122
RTS0044784,87
RTS0044785,82
RTS0044786,97
RTS0044787,87
RTS0044788,100
RTS0044789,101
RTS0044790,80
RTS0044791,114
RTS0044792,142
RTS0044793,86
RTS0044794,90
RTS0044795,69
RTS0044796,83
RTS0044797,91
RTS0044798,87
RTS0044799,117
RTS0044800,81
RTS0044801,58
RTS0044802,83
RTS0044803,82
RTS0044804,114
RTS0044805,117
RTS0044806,74
RTS0044807,63
RTS0044808,57
RTS0044809,93
RTS0044810,64
RTS0044811,70
RTS0044812,68
RTS0044813,111
RTS0044814,79
RTS0044815,108
RTS0044816,90
RTS0044817,95
RTS0044818,87
RTS0044819,64
RTS0044820,98
RTS0044821,82
RTS0044822,88
RTS0044823,87
RTS0044824,66
RTS0044825,103
RTS0044826,96
RTS0044827,101
RTS0044828,87
RTS0044829,114
RTS0044830,93
RTS0044831,110
RTS0044832,67
RTS0044833,94
RTS0044834,96
RTS0044835,68
RTS0044836,94
RTS0044837,73
RTS0044838,107
RTS0044839,80
RTS0044840,86
RTS0044841,54
RTS0044842,62
RTS0044843,86
RTS0044844,61
RTS0044845,111
RTS0044846,65
RTS0044847,63
RTS0044848,96
RTS0044849,112
RTS0044850,79
RTS0044851,83
RTS0044852,79
RTS0044853,76
RTS0044854,47
RTS0044855,81
RTS0044856,97
RTS0044857,74
RTS0044858,77
RTS0044859,76
RTS0044860,102
RTS0044861,97
RTS0044862,68
RTS0044863,86
RTS0044864,66
RTS0044865,93
RTS0044866,106
RTS0044867,99
RTS0044868,104
RTS0044869,110
RTS0044870,109
RTS0044871,64
RTS0044872,68
RTS0044873,76
RTS0044874,56
RTS0044875,82
RTS0044876,84
RTS0044877,107
RTS0044878,87
RTS0044879,63
RTS0044880,96
RTS0044881,65
RTS0044882,90
RTS0044883,72
RTS0044884,75
RTS0044885,67
RTS0044886,110
RTS0044887,80
RTS0044888,99
RTS0044889,53
RTS0044890,66
RTS0044891,89
RTS0044892,105
RTS0044893,84
RTS0044894,78
RTS0044895,70
RTS0044896,112
RTS0044897,97
RTS0044898,83
RTS0044899,78
RTS0044900,105
RTS0044901,59
RTS0044902,80
RTS0044903,156
RTS0044904,115
RTS0044905,150
RTS0044906,97
RTS0044907,110
RTS0044908,100
RTS0044909,102
RTS0044910,76
RTS0044911,73
RTS0044912,81
RTS0044913,84
RTS0044914,86
RTS0044915,60
RTS0044916,98
RTS0044917,73
RTS0044918,75
RTS0044919,79
RTS0044920,87
RTS0044921,91
RTS0044922,76
RTS0044923,92
RTS0044924,90
RTS0044925,77
RTS0044926,85
RTS0044927,87
RTS0044928,93
RTS0044929,87
RTS0044930,87
RTS0044931,80
RTS0044932,122
RTS0044933,78
RTS0044934,66
RTS0044935,99
RTS0044936,148
RTS0044937,46
RTS0044938,76
RTS0044939,89
RTS0044940,67
RTS0044941,81
RTS0044942,89
RTS0044943,66
RTS0044944,60
RTS0044945,78
RTS0044946,94
RTS0044947,69
RTS0044948,83
RTS0044949,82
RTS0044950,60
RTS0044951,48
RTS0044952,75
RTS0044953,54
RTS0044954,74
RTS0044955,57
RTS0044956,93
RTS0044957,130
RTS0044958,93
RTS0044959,73
RTS0044960,92
RTS0044961,81
RTS0044962,80
RTS0044963,61
RTS0044964,75
RTS0044965,78
RTS0044966,66
RTS0044967,81
RTS0044968,90
RTS0044969,65
RTS0044970,68
RTS0044971,90
RTS0044972,76
RTS0044973,71
RTS0044974,71
RTS0044975,88
RTS0044976,91
RTS0044977,75
RTS0044978,57
RTS0044979,95
RTS0044980,61
RTS0044981,84
RTS0044982,71
RTS0044983,65
RTS0044984,65
RTS0044985,131
RTS0044986,58
RTS0044987,63
RTS0044988,80
RTS0044989,57
RTS0044990,82
RTS0044991,78
RTS0044992,70
RTS0044993,78
RTS0044994,97
RTS0044995,83
RTS0044996,80
RTS0044997,85
RTS0044998,74
RTS0044999,54
RTS0045000,70
RTS0045001,79
RTS0045002,82
RTS0045003,102
RTS0045004,79
RTS0045005,74
RTS0045006,85
RTS0045007,118
RTS0045008,113
RTS0045009,100
RTS0045010,54
RTS0045011,60
RTS0045012,73
RTS0045013,62
RTS0045014,81
RTS0045015,62
RTS0045016,80
RTS0045017,88
RTS0045018,63
RTS0045019,79
RTS0045020,63
RTS0045021,62
RTS0045022,74
RTS0045023,70
RTS0045024,72
RTS0045025,80
RTS0045026,86
RTS0045027,77
RTS0045028,91
RTS0045029,78
RTS0045030,85
RTS0045031,70
RTS0045032,77
RTS0045033,83
RTS0045034,83
RTS0045035,63
RTS0045036,96
RTS0045038,91
RTS0045039,56
RTS0045040,68
RTS0045041,77
RTS0045042,71
RTS0045043,78
RTS0045044,82
RTS0045045,79
RTS0045046,60
RTS0045047,85
RTS0045048,65
RTS0045049,85
RTS0045050,87
RTS0045051,56
RTS0045052,72
RTS0045053,72
RTS0045054,77
RTS0045055,71
RTS0045056,70
RTS0045057,123
RTS0045058,69
RTS0045059,50
RTS0045060,73
RTS0045061,69
RTS0045063,63
RTS0045064,94
RTS0045065,98
RTS0045066,73
RTS0045067,110
RTS0045068,114
RTS0045069,83
RTS0045070,82
RTS0045071,74
RTS0045072,86
RTS0045073,73
RTS0045074,114
RTS0045075,64
RTS0045076,88
RTS0045077,57
RTS0045078,81
RTS0045079,56
RTS0045080,88
RTS0045081,63
RTS0045082,63
RTS0045083,98
RTS0045084,94
RTS0045085,89
RTS0045086,73
RTS0045087,62
RTS0045088,73
RTS0045089,54
RTS0045090,69
RTS0045091,64
RTS0045092,74
RTS0045093,41
RTS0045094,42
RTS0045095,70
RTS0045096,67
RTS0045097,58
RTS0045098,54
RTS0045099,85
RTS0045100,105
RTS0045101,85
RTS0045102,71
RTS0045103,80
RTS0045104,60
RTS0045105,79
RTS0045106,75
RTS0045107,120
RTS0045108,94
RTS0045109,87
RTS0045110,89
RTS0045111,107
RTS0045112,94
RTS0045113,88
RTS0045114,69
RTS0045115,64
RTS0045116,77
RTS0045117,88
RTS0045118,88
RTS0045119,72
RTS0045120,78
RTS0045121,74
RTS0045122,96
RTS0045123,113
RTS0045124,59
RTS0045125,69
RTS0045126,55
RTS0045127,87
RTS0045128,90
RTS0045129,87
RTS0045130,98
RTS0045131,79
RTS0045132,85
RTS0045133,81
RTS0045134,100
RTS0045135,104
RTS0045136,85
RTS0045137,90
RTS0045138,86
RTS0045139,91
RTS0045140,59
RTS0045141,84
RTS0045142,113
RTS0045143,79
RTS0045144,87
RTS0045145,85
RTS0045146,67
RTS0045147,79
RTS0045148,87
RTS0045149,80
RTS0045150,59
RTS0045151,68
RTS0045152,62
RTS0045153,62
RTS0045154,97
RTS0045155,89
RTS0045156,63
RTS0045157,85
RTS0045158,62
RTS0045159,79
RTS0045160,93
RTS0045161,86
RTS0045162,85
RTS0045163,85
RTS0045164,76
RTS0045165,65
RTS0045166,116
RTS0045167,63
RTS0045168,102
RTS0045169,121
RTS0045170,75
RTS0045171,97
RTS0045172,83
RTS0045173,70
RTS0045174,74
RTS0045175,85
RTS0045176,75
RTS0045177,68
RTS0045178,67
RTS0045179,73
RTS0045180,69
RTS0045181,62
RTS0045182,79
RTS0045183,105
RTS0045184,78
RTS0045185,88
RTS0045186,108
RTS0045187,94
RTS0045188,73
RTS0045189,88
RTS0045190,88
RTS0045191,89
RTS0045192,71
RTS0045193,71
RTS0045194,75
RTS0045195,54
RTS0045196,90
RTS0045197,81
RTS0045198,143
RTS0045199,67
RTS0045200,86
RTS0045201,72
RTS0045202,86
RTS0045203,82
RTS0045204,78
RTS0045205,87
RTS0045206,73
RTS0045207,86
RTS0045208,78
RTS0045209,90
RTS0045210,78
RTS0045211,64
RTS0045212,75
RTS0045213,68
RTS0045214,83
RTS0045215,75
RTS0045216,102
RTS0045217,100
RTS0045218,127
RTS0045219,97
RTS0045220,82
RTS0045221,82
RTS0045222,71
RTS0045223,97
RTS0045224,63
RTS0045225,72
RTS0045226,167
RTS0045227,66
RTS0045228,138
RTS0045229,128
RTS0045230,93
RTS0045231,78
RTS0045232,74
RTS0045233,77
RTS0045234,73
RTS0045235,86
RTS0045236,104
RTS0045237,106
RTS0045238,76
RTS0045239,79
RTS0045240,144
RTS0045241,79
RTS0045242,99
RTS0045243,69
RTS0045244,65
RTS0045245,67
RTS0045246,57
RTS0045247,71
RTS0045248,76
RTS0045249,84
RTS0045250,66
RTS0045251,111
RTS0045252,64
RTS0045253,95
RTS0045254,54
RTS0045255,70
RTS0045256,81
RTS0045257,71
RTS0045258,75
RTS0045259,93
RTS0045260,75
RTS0045261,67
RTS0045262,110
RTS0045263,96
RTS0045264,59
RTS0045265,71
RTS0045266,80
RTS0045267,93
RTS0045268,110
RTS0045269,87
RTS0045270,76
RTS0045271,80
RTS0045272,48
RTS0045273,67
RTS0045274,88
RTS0045275,93
RTS0045276,49
RTS0045277,58
RTS0045278,102
RTS0045279,49
RTS0045280,72
RTS0045281,82
RTS0045282,100
RTS0045283,76
RTS0045284,65
RTS0045285,124
RTS0045286,108
RTS0045287,87
RTS0045288,61
RTS0045289,65
RTS0045290,68
RTS0045291,98
RTS0045292,106
RTS0045293,68
RTS0045294,61
RTS0045295,87
RTS0045296,84
RTS0045297,96
RTS0045298,76
RTS0045299,85
RTS0045300,89
RTS0045301,83
RTS0045302,88
RTS0045303,94
RTS0045304,35
RTS0045305,83
RTS0045306,74
RTS0045307,92
RTS0045308,113
RTS0045309,84
RTS0045310,104
RTS0045311,51
RTS0045312,69
RTS0045313,65
RTS0045314,58
RTS0045315,60
RTS0045316,116
RTS0045317,83
RTS0045318,81
RTS0045319,66
RTS0045320,73
RTS0045321,66
RTS0045322,70
RTS0045323,96
RTS0045324,66
RTS0045325,79
RTS0045326,97
RTS0045327,123
RTS0045328,104
RTS0045329,89
RTS0045330,77
RTS0045331,79
RTS0045332,84
RTS0045333,68
RTS0045334,90
RTS0045335,74
RTS0045336,79
RTS0045337,60
RTS0045338,60
RTS0045339,94
RTS0045340,58
RTS0045341,52
RTS0045342,95
RTS0045343,69
RTS0045344,70
RTS0045345,67
RTS0045346,96
RTS0045347,66
RTS0045348,57
RTS0045349,113
RTS0045350,86
RTS0045351,55
RTS0045352,53
RTS0045353,91
RTS0045354,80
RTS0045355,48
RTS0045356,112
RTS0045357,163
RTS0045358,83
RTS0045359,79
RTS0045360,82
RTS0045361,115
RTS0045362,54
RTS0045363,78
RTS0045364,80
RTS0045365,61
RTS0045366,81
RTS0045367,41
RTS0045368,80
RTS0045369,60
RTS0045370,55
RTS0045371,94
RTS0045372,64
RTS0045373,75
RTS0045374,95
RTS0045375,79
RTS0045376,71
RTS0045377,68
RTS0045378,75
RTS0045379,62
RTS0045380,78
RTS0045381,83
RTS0045382,97
RTS0045383,86
RTS0045384,64
RTS0045385,53
RTS0045386,81
RTS0045387,70
RTS0045388,51
RTS0045389,67
RTS0045390,75
RTS0045391,98
RTS0045392,88
RTS0045393,59
RTS0045394,70
RTS0045395,74
RTS0045396,88
RTS0045397,99
RTS0045398,68
RTS0045399,79
RTS0045400,70
RTS0045401,79
RTS0045402,64
RTS0045403,95
RTS0045404,94
RTS0045405,73
RTS0045406,106
RTS0045407,97
RTS0045408,82
RTS0045409,95
RTS0045410,83
RTS0045411,99
RTS0045412,108
RTS0045413,79
RTS0045414,91
RTS0045415,91
RTS0045416,89
RTS0045417,92
RTS0045418,65
RTS0045419,73
RTS0045420,93
RTS0045421,259
RTS0045422,360
RTS0045423,115
RTS0045424,274
RTS0045425,337
RTS0045426,76
RTS0045427,68
RTS0045428,74
RTS0045429,119
RTS0045430,83
RTS0045431,93
RTS0045432,102
RTS0045433,68
RTS0045434,89
RTS0045435,77
RTS0045436,81
RTS0045437,83
RTS0045438,129
RTS0045439,105
RTS0045440,105
RTS0045441,84
RTS0045442,70
RTS0045443,70
RTS0045444,57
RTS0045445,70
RTS0045446,110
RTS0045447,106
RTS0045448,92
RTS0045449,58
RTS0045450,78
RTS0045451,102
RTS0045452,72
RTS0045453,65
RTS0045454,86
RTS0045455,87
RTS0045456,71
RTS0045457,57
RTS0045458,76
RTS0045459,40
RTS0045460,76
RTS0045461,75
RTS0045462,80
RTS0045463,73
RTS0045464,61
RTS0045465,82
RTS0045466,76
RTS0045467,127
RTS0045468,74
RTS0045469,123
RTS0045470,76
RTS0045471,66
RTS0045472,76
RTS0045473,32
RTS0045474,86
RTS0045475,75
RTS0045476,90
RTS0045477,104
RTS0045478,80
RTS0045479,92
RTS0045480,109
RTS0045481,80
RTS0045482,104
RTS0045483,106
RTS0045484,137
RTS0045485,118
RTS0045486,56
RTS0045487,82
RTS0045488,96
RTS0045489,94
RTS0045490,97
RTS0045491,106
RTS0045492,203
RTS0045493,113
RTS0045494,70
RTS0045495,79
RTS0045496,41
RTS0045497,52
RTS0045498,69
RTS0045499,88
RTS0045500,58
RTS0045501,86
RTS0045502,140
RTS0045503,83
RTS0045504,66
RTS0045505,97
RTS0045506,525
RTS0045507,1342
RTS0045508,523
RTS0045509,694
RTS0045510,369
RTS0045511,80
RTS0045512,93
RTS0045513,66
RTS0045514,81
RTS0045515,82
RTS0045516,54
RTS0045517,58
RTS0045518,88
RTS0045519,84
RTS0045520,71
RTS0045521,98
RTS0045522,95
RTS0045523,88
RTS0045524,101
RTS0045525,98
RTS0045526,95
RTS0045527,101
RTS0045528,75
RTS0045529,94
RTS0045530,110
RTS0045531,110
RTS0045532,95
RTS0045533,80
RTS0045534,73
RTS0045535,60
RTS0045536,60
RTS0045537,89
RTS0045538,61
RTS0045539,93
RTS0045540,92
RTS0045541,81
RTS0045542,60
RTS0045543,98
RTS0045544,49
RTS0045545,76
RTS0045546,72
RTS0045547,51
RTS0045548,54
RTS0045549,63
RTS0045550,44
RTS0045551,83
RTS0045552,95
RTS0045553,60
RTS0045554,84
RTS0045555,60
RTS0045556,61
RTS0045557,96
RTS0045558,70
RTS0045559,85
RTS0045560,97
RTS0045561,79
RTS0045562,87
RTS0045563,61
RTS0045564,74
RTS0045565,53
RTS0045566,70
RTS0045567,83
RTS0045568,77
RTS0045569,79
RTS0045570,101
RTS0045571,73
RTS0045572,82
RTS0045573,54
RTS0045574,49
RTS0045575,73
RTS0045576,73
RTS0045577,59
RTS0045578,52
RTS0045579,77
RTS0045580,76
RTS0045581,70
RTS0045582,61
RTS0045583,63
RTS0045584,95
RTS0045585,57
RTS0045586,55
RTS0045587,87
RTS0045588,76
RTS0045589,77
RTS0045590,64
RTS0045592,153
RTS0045593,247
RTS0045594,141
RTS0045595,102
RTS0045596,93
RTS0045597,124
RTS0045598,122
RTS0045599,154
RTS0045600,76
RTS0045601,72
RTS0045602,74
RTS0045603,53
RTS0045604,89
RTS0045606,108
RTS0045607,67
RTS0045608,57
RTS0045609,62
RTS0045610,74
RTS0045611,68
RTS0045612,56
RTS0045613,76
RTS0045614,53
RTS0045615,60
RTS0045616,54
RTS0045617,65
RTS0045618,54
RTS0045619,53
RTS0045620,45
RTS0045621,75
RTS0045622,73
RTS0045623,73
RTS0045624,73
RTS0045625,74
RTS0045626,33
RTS0045627,56
RTS0045628,73
RTS0045629,75
RTS0045630,84
RTS0045631,82
RTS0045632,47
RTS0045633,89
RTS0045634,64
RTS0045635,65
RTS0045636,98
RTS0045637,68
RTS0045638,95
RTS0045639,110
RTS0045640,57
RTS0045641,81
RTS0045642,66
RTS0045643,61
RTS0045644,59
RTS0045645,69
RTS0045646,50
RTS0045647,91
RTS0045648,83
RTS0045649,80
RTS0045650,67
RTS0045651,59
RTS0045652,103
RTS0045653,84
RTS0045654,75
RTS0045655,87
RTS0045656,85
RTS0045657,77
RTS0045658,99
RTS0045659,74
RTS0045660,109
RTS0045661,96
RTS0045662,106
RTS0045663,92
RTS0045664,90
RTS0045665,157
RTS0045666,56
RTS0045667,83
RTS0045668,75
RTS0045669,78
RTS0045670,89
RTS0045671,68
RTS0045672,101
RTS0045673,84
RTS0045674,92
RTS0045675,72
RTS0045676,91
RTS0045677,111
RTS0045678,102
RTS0045679,98
RTS0045680,113
RTS0045681,64
RTS0045682,92
RTS0045683,65
RTS0045684,53
RTS0045685,117
RTS0045687,83
RTS0045688,88
RTS0045689,81
RTS0045690,71
RTS0045691,93
RTS0045692,57
RTS0045693,102
RTS0045694,64
RTS0045695,67
RTS0045696,122
RTS0045697,74
RTS0045698,98
RTS0045699,70
RTS0045700,80
RTS0045701,107
RTS0045702,80
RTS0045703,67
RTS0045704,74
RTS0045705,70
RTS0045706,85
RTS0045707,104
RTS0045708,75
RTS0045709,74
RTS0045710,105
RTS0045711,86
RTS0045712,78
RTS0045713,72
RTS0045714,101
RTS0045715,75
RTS0045716,162
RTS0045717,87
RTS0045718,77
RTS0045719,60
RTS0045720,74
RTS0045721,105
RTS0045722,93
RTS0045723,108
RTS0045724,84
RTS0045725,65
RTS0045726,58
RTS0045727,105
RTS0045728,85
RTS0045729,87
RTS0045730,67
RTS0045731,100
RTS0045732,79
RTS0045733,82
RTS0045734,69
RTS0045735,64
RTS0045736,142
RTS0045737,158
RTS0045738,184
RTS0045739,243
RTS0045740,130
RTS0045741,146
RTS0045742,76
RTS0045743,63
RTS0045744,112
RTS0045745,84
RTS0045746,69
RTS0045747,104
RTS0045748,157
RTS0045749,51
RTS0045750,71
RTS0045751,95
RTS0045752,66
RTS0045753,87
RTS0045754,64
RTS0045755,115
RTS0045756,115
RTS0045757,92
RTS0045758,88
RTS0045759,105
RTS0045760,113
RTS0045761,68
RTS0045762,90
RTS0045763,97
RTS0045764,73
RTS0045765,68
RTS0045766,87
RTS0045767,79
RTS0045768,74
RTS0045769,69
RTS0045770,95
RTS0045771,54
RTS0045772,99
RTS0045773,159
RTS0045774,86
RTS0045775,137
RTS0045776,103
RTS0045777,75
RTS0045778,89
RTS0045779,75
RTS0045780,89
RTS0045781,79
RTS0045782,70
RTS0045783,96
RTS0045784,90
RTS0045785,127
RTS0045786,73
RTS0045787,106
RTS0045788,89
RTS0045789,71
RTS0045790,45
RTS0045791,63
RTS0045792,74
RTS0045793,98
RTS0045794,75
RTS0045795,73
RTS0045796,83
RTS0045797,62
RTS0045798,56
RTS0045799,93
RTS0045800,76
RTS0045801,83
RTS0045802,69
RTS0045803,98
RTS0045804,53
RTS0045805,96
RTS0045806,68
RTS0045807,72
RTS0045808,77
RTS0045809,72
RTS0045810,52
RTS0045811,74
RTS0045812,75
RTS0045813,79
RTS0045814,74
RTS0045815,55
RTS0045816,71
RTS0045817,80
RTS0045818,61
RTS0045819,82
RTS0045820,73
RTS0045821,91
RTS0045822,78
RTS0045823,69
RTS0045824,104
RTS0045825,80
RTS0045826,97
RTS0045827,115
RTS0045828,86
RTS0045829,100
RTS0045830,102
RTS0045831,86
RTS0045832,99
RTS0045833,83
RTS0045834,92
RTS0045835,89
RTS0045836,151
RTS0045837,129
RTS0045838,173
RTS0045840,91
RTS0045841,127
RTS0045842,108
RTS0045843,78
RTS0045844,93
RTS0045845,83
RTS0045846,238
RTS0045848,89
RTS0045849,369
RTS0045851,77
RTS0045852,57
RTS0045853,68
RTS0045854,88
RTS0045855,95
RTS0045856,69
RTS0045857,81
RTS0045858,75
RTS0045859,78
RTS0045860,67
RTS0045861,63
RTS0045862,100
RTS0045863,125
RTS0045864,128
RTS0045865,82
RTS0045866,108
RTS0045867,92
RTS0045868,92
RTS0045869,63
RTS0045870,73
RTS0045871,44
RTS0045872,120
RTS0045873,120
RTS0045874,73
RTS0045875,101
RTS0045876,64
RTS0045877,84
RTS0045878,57
RTS0045879,76
RTS0045880,74
RTS0045881,59
RTS0045882,81
RTS0045883,70
RTS0045884,77
RTS0045885,3
RTS0045886,135
RTS0045887,110
RTS0045888,76
RTS0045889,83
RTS0045890,90
RTS0045891,87
RTS0045892,78
RTS0045893,93
RTS0045894,94
RTS0045895,58
RTS0045896,78
RTS0045897,78
RTS0045898,62
RTS0045899,87
RTS0045900,130
RTS0045901,57
RTS0045902,67
RTS0045903,74
RTS0045904,66
RTS0045905,77
RTS0045906,86
RTS0045907,82
RTS0045908,64
RTS0045909,74
RTS0045910,72
RTS0045911,83
RTS0045912,61
RTS0045913,69
RTS0045914,60
RTS0045915,73
RTS0045916,106
RTS0045917,56
RTS0045918,89
RTS0045919,105
RTS0045920,74
RTS0045921,90
RTS0045922,70
RTS0045923,59
RTS0045924,100
RTS0045925,84
RTS0045926,105
RTS0045927,73
RTS0045928,81
RTS0045929,92
RTS0045930,127
RTS0045931,113
RTS0045932,75
RTS0045933,92
RTS0045935,80
RTS0045939,95
RTS0045940,82
RTS0045941,76
RTS0045942,60
RTS0045943,130
RTS0045944,85
RTS0045945,64
RTS0045946,60
RTS0045947,54
RTS0045948,69
RTS0045949,98
RTS0045950,78
RTS0045951,85
RTS0045952,70
RTS0045953,94
RTS0045954,93
RTS0045955,66
RTS0045956,83
RTS0045957,67
RTS0045958,89
RTS0045959,83
RTS0045960,54
RTS0045961,59
RTS0045962,81
RTS0045963,98
RTS0045964,86
RTS0045965,88
RTS0045966,76
RTS0045967,70
RTS0045968,59
RTS0045969,109
RTS0045970,153
RTS0045971,90
RTS0045972,99
RTS0045973,75
RTS0045974,55
RTS0045975,89
RTS0045976,101
RTS0045977,67
RTS0045978,90
RTS0045979,81
RTS0045980,62
RTS0045981,139
RTS0045982,107
RTS0045983,79
RTS0045984,92
RTS0045985,94
RTS0045986,60
RTS0045987,104
RTS0045988,100
RTS0045989,73
RTS0045990,49
RTS0045991,68
RTS0045992,76
RTS0045993,71
RTS0045994,62
RTS0045995,67
RTS0045996,56
RTS0045997,69
RTS0045998,78
RTS0045999,72
RTS0046000,67
RTS0046001,68
RTS0046002,91
RTS0046003,63
RTS0046004,88
RTS0046005,115
RTS0046006,70
RTS0046007,93
RTS0046008,87
RTS0046009,99
RTS0046010,66
RTS0046011,54
RTS0046012,47
RTS0046013,97
RTS0046014,74
RTS0046015,57
RTS0046016,81
RTS0046017,78
RTS0046018,65
RTS0046019,86
RTS0046020,104
RTS0046021,92
RTS0046022,84
RTS0046023,116
RTS0046024,63
RTS0046025,75
RTS0046026,83
RTS0046027,128
RTS0046028,84
RTS0046029,79
RTS0046030,75
RTS0046031,88
RTS0046032,82
RTS0046033,55
RTS0046034,73
RTS0046035,65
RTS0046036,86
RTS0046037,58
RTS0046038,61
RTS0046039,77
RTS0046040,55
RTS0046041,74
RTS0046042,65
RTS0046043,77
RTS0046044,70
RTS0046045,94
RTS0046046,55
RTS0046047,63
RTS0046048,81
RTS0046049,99
RTS0046050,76
RTS0046051,91
RTS0046052,127
RTS0046053,125
RTS0046054,110
RTS0046055,103
RTS0046056,112
RTS0046057,91
RTS0046058,80
RTS0046059,125
RTS0046060,93
RTS0046061,123
RTS0046062,75
RTS0046063,89
RTS0046064,78
RTS0046065,85
RTS0046066,82
RTS0046067,99
RTS0046068,66
RTS0046069,70
RTS0046070,82
RTS0046071,106
RTS0046072,70
RTS0046073,73
RTS0046074,83
RTS0046075,75
RTS0046076,70
RTS0046077,74
RTS0046078,103
RTS0046079,90
RTS0046080,104
RTS0046081,70
RTS0046082,71
RTS0046083,74
RTS0046084,130
RTS0046085,83
RTS0046086,124
RTS0046087,68
RTS0046088,89
RTS0046089,46
RTS0046090,63
RTS0046091,41
RTS0046092,157
RTS0046093,109
RTS0046094,62
RTS0046095,67
RTS0046096,56
RTS0046097,62
RTS0046098,75
RTS0046099,78
RTS0046100,66
RTS0046101,51
RTS0046102,70
RTS0046103,53
RTS0046104,72
RTS0046105,74
RTS0046106,45
RTS0046107,77
RTS0046108,75
RTS0046109,88
RTS0046110,80
RTS0046111,84
RTS0046112,99
RTS0046113,66
RTS0046114,72
RTS0046115,90
RTS0046116,71
RTS0046117,91
RTS0046119,67
RTS0046121,81
RTS0046122,88
RTS0046123,85
RTS0046124,62
RTS0046125,78
RTS0046126,52
RTS0046127,45
RTS0046128,111
RTS0046129,73
RTS0046130,83
RTS0046131,71
RTS0046132,100
RTS0046133,110
RTS0046134,102
RTS0046135,76
RTS0046136,77
RTS0046137,151
RTS0046138,97
RTS0046140,87
RTS0046141,74
RTS0046142,93
RTS0046143,98
RTS0046144,112
RTS0046145,79
RTS0046146,54
RTS0046147,82
RTS0046148,92
RTS0046149,47
RTS0046150,79
RTS0046152,89
RTS0046153,91
RTS0046154,73
RTS0046155,121
RTS0046156,61
RTS0046157,68
RTS0046158,70
RTS0046159,66
RTS0046160,71
RTS0046161,74
RTS0046162,64
RTS0046163,82
RTS0046164,92
RTS0046165,85
RTS0046166,67
RTS0046167,108
RTS0046168,62
RTS0046169,65
RTS0046170,108
RTS0046171,55
RTS0046172,73
RTS0046173,41
RTS0046174,88
RTS0046175,91
RTS0046176,72
RTS0046177,61
RTS0046178,60
RTS0046179,64
RTS0046180,50
RTS0046181,64
RTS0046182,65
RTS0046183,211
RTS0046184,109
RTS0046185,81
RTS0046186,59
RTS0046187,55
RTS0046188,119
RTS0046191,86
RTS0046193,39
RTS0046194,78
RTS0046195,79
RTS0046196,65
RTS0046197,65
RTS0046198,68
RTS0046199,66
RTS0046200,84
RTS0046201,57
RTS0046202,82
RTS0046203,60
RTS0046204,77
RTS0046205,82
RTS0046206,84
RTS0046207,92
RTS0046208,82
RTS0046209,64
RTS0046210,59
RTS0046211,75
RTS0046212,67
RTS0046213,128
RTS0046214,90
RTS0046215,61
RTS0046216,59
RTS0046217,83
RTS0046218,75
RTS0046219,50
RTS0046220,91
RTS0046221,95
RTS0046222,76
RTS0046223,66
RTS0046224,49
RTS0046225,94
RTS0046226,79
RTS0046227,78
RTS0046228,83
RTS0046229,81
RTS0046230,65
RTS0046231,42
RTS0046232,90
RTS0046233,67
RTS0046234,96
RTS0046235,80
RTS0046236,75
RTS0046237,90
RTS0046238,53
RTS0046239,65
RTS0046240,72
RTS0046241,85
RTS0046242,71
RTS0046243,50
RTS0046244,101
RTS0046245,39
RTS0046246,86
RTS0046247,58
RTS0046248,67
RTS0046249,98
RTS0046250,71
RTS0046251,66
RTS0046252,72
RTS0046253,71
RTS0046254,74
RTS0046255,73
RTS0046256,92
RTS0046257,83
RTS0046258,69
RTS0046259,66
RTS0046260,69
RTS0046261,73
RTS0046262,79
RTS0046263,77
RTS0046264,74
RTS0046265,72
RTS0046266,103
RTS0046267,68
RTS0046268,68
RTS0046269,86
RTS0046270,88
RTS0046271,56
RTS0046272,71
RTS0046273,66
RTS0046274,79
RTS0046275,53
RTS0046276,65
RTS0046277,48
RTS0046278,65
RTS0046279,72
RTS0046280,67
RTS0046281,64
RTS0046282,81
RTS0046283,65
RTS0046284,61
RTS0046285,57
RTS0046286,81
RTS0046287,72
RTS0046288,98
RTS0046289,113
RTS0046290,100
RTS0046291,84
RTS0046292,80
RTS0046293,66
RTS0046294,77
RTS0046295,144
RTS0046296,50
RTS0046297,110
RTS0046298,72
RTS0046299,84
RTS0046300,47
RTS0046301,118
RTS0046302,70
RTS0046303,96
RTS0046304,67
RTS0046305,67
RTS0046306,68
RTS0046307,79
RTS0046308,68
RTS0046309,78
RTS0046310,62
RTS0046311,68
RTS0046312,68
RTS0046313,66
RTS0046314,118
RTS0046315,67
RTS0046316,84
RTS0046317,82
RTS0046318,84
RTS0046319,88
RTS0046320,65
RTS0046321,109
RTS0046322,102
RTS0046323,85
RTS0046324,65
RTS0046325,81
RTS0046326,73
RTS0046327,93
RTS0046328,69
RTS0046329,106
RTS0046330,75
RTS0046331,103
RTS0046332,55
RTS0046333,88
RTS0046334,120
RTS0046335,124
RTS0046336,156
RTS0046342,52
RTS0046343,91
RTS0046344,97
RTS0046345,51
RTS0046346,68
RTS0046347,147
RTS0046348,183
RTS0046349,157
RTS0046350,71
RTS0046351,79
RTS0046352,128
RTS0046353,80
RTS0046354,82
RTS0046355,65
RTS0046356,70
RTS0046357,68
RTS0046358,66
RTS0046359,83
RTS0046360,76
RTS0046361,73
RTS0046362,96
RTS0046363,92
RTS0046364,77
RTS0046365,88
RTS0046366,52
RTS0046367,82
RTS0046368,76
RTS0046369,80
RTS0046370,71
RTS0046371,100
RTS0046372,94
RTS0046373,55
RTS0046374,67
RTS0046375,50
RTS0046376,78
RTS0046377,73
RTS0046378,75
RTS0046379,72
RTS0046380,88
RTS0046381,76
RTS0046382,86
RTS0046383,87
RTS0046384,60
RTS0046385,72
RTS0046386,58
RTS0046387,44
RTS0046388,83
RTS0046389,79
RTS0046390,77
RTS0046391,69
RTS0046392,38
RTS0046393,42
RTS0046394,66
RTS0046395,75
RTS0046396,60
RTS0046397,65
RTS0046398,92
RTS0046399,83
RTS0046400,66
RTS0046401,69
RTS0046402,59
RTS0046403,66
RTS0046404,70
RTS0046405,66
RTS0046406,95
RTS0046407,94
RTS0046408,75
RTS0046409,95
RTS0046410,103
RTS0046411,88
RTS0046412,94
RTS0046413,74
RTS0046414,272
RTS0046415,111
RTS0046416,89
RTS0046417,138
RTS0046418,109
RTS0046419,81
RTS0046420,98
RTS0046421,74
RTS0046422,86
RTS0046423,60
RTS0046424,76
RTS0046425,90
RTS0046426,62
RTS0046427,77
RTS0046428,75
RTS0046429,69
RTS0046430,78
RTS0046431,72
RTS0046432,137
RTS0046433,101
RTS0046434,134
RTS0046435,125
RTS0046439,107
RTS0046440,113
RTS0046441,116
RTS0046442,71
RTS0046443,128
RTS0046444,110
RTS0046445,67
RTS0046446,32
RTS0046447,63
RTS0046448,93
RTS0046449,97
RTS0046450,109
RTS0046451,88
RTS0046452,88
RTS0046453,59
RTS0046454,98
RTS0046455,82
RTS0046456,65
RTS0046457,74
RTS0046458,79
RTS0046459,143
RTS0046460,106
RTS0046461,105
RTS0046462,128
RTS0046463,104
RTS0046464,59
RTS0046466,61
RTS0046468,88
RTS0046469,58
RTS0046470,96
RTS0046471,88
RTS0046472,80
RTS0046473,50
RTS0046474,44
RTS0046475,113
RTS0046476,85
RTS0046477,58
RTS0046478,71
RTS0046479,77
RTS0046480,80
RTS0046481,67
RTS0046482,71
RTS0046483,78
RTS0046484,61
RTS0046485,73
RTS0046486,80
RTS0046487,93
RTS0046488,71
RTS0046489,87
RTS0046490,90
RTS0046491,100
RTS0046492,71
RTS0046493,65
RTS0046494,60
RTS0046495,68
RTS0046496,84
RTS0046497,87
RTS0046498,69
RTS0046499,91
RTS0046500,110
RTS0046501,111
RTS0046502,61
RTS0046503,66
RTS0046504,72
RTS0046505,59
RTS0046506,84
RTS0046507,62
RTS0046508,69
RTS0046509,59
RTS0046510,89
RTS0046511,60
RTS0046512,83
RTS0046513,58
RTS0046514,54
RTS0046515,82
RTS0046516,71
RTS0046517,81
RTS0046518,53
RTS0046519,71
RTS0046520,83
RTS0046521,76
RTS0046522,84
RTS0046524,72
RTS0046525,60
RTS0046526,117
RTS0046527,79
RTS0046528,82
RTS0046529,61
RTS0046530,62
RTS0046531,84
RTS0046532,105
RTS0046533,76
RTS0046534,92
RTS0046535,69
RTS0046536,82
RTS0046537,77
RTS0046538,73
RTS0046539,70
RTS0046540,46
RTS0046541,63
RTS0046542,97
RTS0046543,99
RTS0046544,69
RTS0046545,97
RTS0046546,97
RTS0046548,82
RTS0046549,91
RTS0046550,98
RTS0046551,93
RTS0046552,115
RTS0046553,282
RTS0046554,75
RTS0046555,81
RTS0046556,148
RTS0046557,68
RTS0046558,77
RTS0046559,84
RTS0046560,78
RTS0046561,96
RTS0046562,82
RTS0046563,83
RTS0046564,67
RTS0046565,87
RTS0046566,94
RTS0046567,104
RTS0046568,59
RTS0046569,68
RTS0046570,74
RTS0046571,81
RTS0046572,71
RTS0046573,83
RTS0046574,74
RTS0046575,90
RTS0046577,67
RTS0046578,61
RTS0046580,116
RTS0046581,112
RTS0046582,103
RTS0046583,83
RTS0046584,111
RTS0046585,95
RTS0046586,73
RTS0046587,86
RTS0046588,75
RTS0046589,80
RTS0046590,89
RTS0046591,58
RTS0046592,109
RTS0046593,91
RTS0046594,86
RTS0046595,102
RTS0046596,96
RTS0046597,74
RTS0046598,92
RTS0046599,96
RTS0046600,130
RTS0046601,157
RTS0046602,98
RTS0046603,89
RTS0046604,122
RTS0046605,98
RTS0046606,125
RTS0046607,80
RTS0046608,67
RTS0046609,68
RTS0046610,63
RTS0046611,98
RTS0046612,80
RTS0046613,82
RTS0046614,106
RTS0046615,45
RTS0046616,70
RTS0046617,107
RTS0046618,84
RTS0046619,81
RTS0046620,77
RTS0046621,112
RTS0046622,107
RTS0046623,87
RTS0046624,86
RTS0046625,81
RTS0046626,91
RTS0046627,106
RTS0046628,94
RTS0046629,74
RTS0046630,88
RTS0046631,106
RTS0046632,96
RTS0046633,87
RTS0046634,102
RTS0046635,57
RTS0046636,70
RTS0046637,90
RTS0046638,77
RTS0046639,71
RTS0046640,86
RTS0046641,69
RTS0046642,60
RTS0046643,99
RTS0046644,111
RTS0046645,82
RTS0046646,62
RTS0046647,88
RTS0046648,74
RTS0046649,74
RTS0046650,54
RTS0046651,58
RTS0046652,75
RTS0046653,96
RTS0046654,85
RTS0046655,105
RTS0046656,105
RTS0046657,81
RTS0046658,107
RTS0046659,85
RTS0046660,70
RTS0046661,62
RTS0046662,81
RTS0046663,82
RTS0046664,61
RTS0046665,80
RTS0046666,70
RTS0046667,98
RTS0046668,77
RTS0046669,64
RTS0046670,83
RTS0046671,73
RTS0046672,78
RTS0046673,88
RTS0046674,73
RTS0046675,81
RTS0046676,58
RTS0046677,60
RTS0046678,75
RTS0046679,56
RTS0046680,69
RTS0046681,59
RTS0046682,75
RTS0046683,74
RTS0046684,80
RTS0046685,68
RTS0046686,89
RTS0046687,97
RTS0046688,59
RTS0046689,81
RTS0046690,57
RTS0046691,72
RTS0046692,60
RTS0046693,83
RTS0046694,65
RTS0046695,80
RTS0046696,130
RTS0046697,137
RTS0046698,104
RTS0046699,81
RTS0046700,117
RTS0046701,124
RTS0046702,113
RTS0046703,185
RTS0046704,396
RTS0046705,334
RTS0046706,150
RTS0046707,194
RTS0046708,179
RTS0046709,89
RTS0046710,79
RTS0046711,102
RTS0046712,56
RTS0046713,75
RTS0046714,92
RTS0046715,55
RTS0046716,101
RTS0046717,130
RTS0046718,75
RTS0046719,77
RTS0046720,85
RTS0046721,100
RTS0046722,97
RTS0046723,73
RTS0046724,62
RTS0046725,62
RTS0046726,92
RTS0046727,117
RTS0046728,83
RTS0046729,86
RTS0046730,94
RTS0046731,64
RTS0046732,72
RTS0046733,95
RTS0046734,94
RTS0046735,55
RTS0046736,66
RTS0046737,81
RTS0046738,84
RTS0046739,47
RTS0046740,120
RTS0046741,117
RTS0046742,54
RTS0046743,92
RTS0046744,69
RTS0046745,125
RTS0046746,59
RTS0046747,80
RTS0046748,182
RTS0046749,122
RTS0046750,76
RTS0046751,104
RTS0046752,75
RTS0046753,85
RTS0046754,66
RTS0046755,74
RTS0046756,82
RTS0046757,93
RTS0046758,74
RTS0046759,98
RTS0046760,73
RTS0046761,93
RTS0046763,98
RTS0046764,67
RTS0046765,72
RTS0046766,67
RTS0046767,86
RTS0046768,80
RTS0046769,121
RTS0046770,92
RTS0046771,77
RTS0046772,78
RTS0046773,59
RTS0046774,60
RTS0046775,89
RTS0046777,108
RTS0046778,74
RTS0046779,83
RTS0046780,94
RTS0046781,91
RTS0046782,45
RTS0046783,71
RTS0046784,70
RTS0046785,72
RTS0046790,100
RTS0046791,80
RTS0046792,112
RTS0046793,53
RTS0046794,66
RTS0046795,88
RTS0046796,83
RTS0046797,70
RTS0046798,74
RTS0046799,83
RTS0046800,58
RTS0046801,130
RTS0046802,156
RTS0046803,69
RTS0046804,57
RTS0046805,77
RTS0046806,86
RTS0046807,51
RTS0046808,55
RTS0046809,61
RTS0046810,75
RTS0046811,51
RTS0046812,65
RTS0046813,75
RTS0046814,84
RTS0046815,104
RTS0046816,64
RTS0046817,68
RTS0046818,54
RTS0046819,100
RTS0046820,153
RTS0046821,60
RTS0046822,93
RTS0046823,73
RTS0046824,110
RTS0046825,77
RTS0046826,72
RTS0046827,85
RTS0046828,91
RTS0046829,78
RTS0046830,70
RTS0046831,63
RTS0046832,86
RTS0046833,26
RTS0046835,62
RTS0046836,131
RTS0046837,120
RTS0046838,74
RTS0046839,265
RTS0046840,57
RTS0046841,72
RTS0046842,157
RTS0046843,322
RTS0046846,78
RTS0046849,87
RTS0046850,100
RTS0046851,128
RTS0046852,66
RTS0046853,77
RTS0046854,67
RTS0046855,88
RTS0046856,67
RTS0046857,59
RTS0046858,82
RTS0046859,90
RTS0046860,89
RTS0046861,82
RTS0046862,92
RTS0046863,64
RTS0046864,96
RTS0046866,94
RTS0046867,55
RTS0046868,74
RTS0046869,149
RTS0046870,165
RTS0046871,69
RTS0046872,114
RTS0046873,73
RTS0046874,60
RTS0046875,76
RTS0046876,72
RTS0046877,90
RTS0046878,63
RTS0046879,80
RTS0046880,115
RTS0046881,98
RTS0046882,66
RTS0046885,77
RTS0046886,79
RTS0046887,52
RTS0046889,73
RTS0046890,44
RTS0046891,81
RTS0046892,85
RTS0046893,83
RTS0046894,78
RTS0046895,82
RTS0046897,220
RTS0046898,66
RTS0046899,134
RTS0046900,112
RTS0046902,93
RTS0046903,82
RTS0046904,80
RTS0046905,66
RTS0046906,79
RTS0046907,137
RTS0046908,69
RTS0046909,112
RTS0046910,62
RTS0046911,105
RTS0046912,83
RTS0046913,83
RTS0046914,68
RTS0046915,70
RTS0046916,91
RTS0046918,474
RTS0046919,333
RTS0046920,135
RTS0046921,114
RTS0046922,64
RTS0046923,52
RTS0046924,140
RTS0046925,60
RTS0046926,75
RTS0046927,64
RTS0046928,93
RTS0046929,63
RTS0046930,70
RTS0046931,77
RTS0046933,71
RTS0046934,101
RTS0046935,68
RTS0046936,79
RTS0046937,94
RTS0046938,109
RTS0046939,71
RTS0046940,74
RTS0046941,63
RTS0046942,88
RTS0046943,98
RTS0046944,79
RTS0046946,147
RTS0046947,69
RTS0046948,57
RTS0046949,72
RTS0046950,50
RTS0046951,92
RTS0046952,60
RTS0046954,77
RTS0046955,67
RTS0046956,90
RTS0046957,94
RTS0046958,103
RTS0046959,83
RTS0046960,85
RTS0046961,64
RTS0046962,1123
RTS0046963,67
RTS0046965,64
RTS0046966,106
RTS0046967,101
RTS0046968,62
RTS0047054,77
RTS0047055,78
RTS0047056,64
RTS0047057,96
RTS0047058,62
RTS0047060,76
RTS0047061,75
RTS0047062,81
RTS0047063,91
RTS0047064,86
RTS0047065,96
RTS0047066,97
RTS0047067,100
RTS0047068,78
RTS0047069,86
RTS0047070,95
RTS0047071,86
RTS0047072,87
RTS0047073,69
RTS0047074,89
RTS0047075,72
RTS0047076,89
RTS0047077,84
RTS0047078,80
RTS0047079,54
RTS0047080,152
RTS0047081,120
RTS0047082,98
RTS0047083,92
RTS0047084,95
RTS0047085,40
RTS0047086,89
RTS0047087,64
RTS0047088,80
RTS0047089,84
RTS0047091,46
RTS0047092,60
RTS0047093,79
RTS0047094,51
RTS0047095,79
RTS0047096,67
RTS0047097,66
RTS0047098,82
RTS0047099,59
RTS0047100,72
RTS0047101,92
RTS0047102,80
RTS0047103,106
RTS0047104,80
RTS0047105,121
RTS0047106,86
RTS0047107,102
RTS0047108,163
RTS0047109,101
RTS0047110,122
RTS0047111,103
RTS0047112,62
RTS0047113,189
RTS0047114,97
RTS0047115,83
RTS0047116,159
RTS0047117,111
RTS0047118,101
RTS0047119,91
RTS0047120,97
RTS0047121,85
RTS0047122,121
RTS0047123,85
RTS0047124,125
RTS0047125,67
RTS0047126,107
RTS0047127,126
RTS0047128,76
RTS0047129,100
RTS0047130,76
RTS0047131,106
RTS0047132,107
RTS0047133,107
RTS0047134,70
RTS0047135,109
RTS0047136,104
RTS0047137,92
RTS0047138,114
RTS0047139,93
RTS0047140,58
RTS0047141,81
RTS0047142,63
RTS0047143,78
RTS0047144,87
RTS0047145,92
RTS0047146,79
RTS0047147,73
RTS0047148,68
RTS0047149,64
RTS0047150,129
RTS0047151,78
RTS0047152,90
RTS0047153,58
RTS0047154,147
RTS0047156,66
RTS0047157,81
RTS0047158,73
RTS0047159,67
RTS0047160,92
RTS0047165,141
RTS0047166,62
RTS0047167,65
RTS0047168,71
RTS0047169,70
RTS0047170,58
RTS0047171,88
RTS0047172,79
RTS0047173,100
RTS0047174,95
RTS0047175,47
RTS0047176,77
RTS0047177,90
RTS0047178,100
RTS0047179,84
RTS0047180,89
RTS0047181,99
RTS0047182,83
RTS0047183,85
RTS0047184,82
RTS0047185,91
RTS0047186,62
RTS0047187,76
RTS0047188,87
RTS0047189,86
RTS0047190,117
RTS0047191,74
RTS0047192,92
RTS0047193,64
RTS0047194,78
RTS0047195,83
RTS0047196,78
RTS0047197,68
RTS0047198,75
RTS0047199,86
RTS0047200,86
RTS0047201,72
RTS0047202,75
RTS0047203,69
RTS0047204,79
RTS0047205,72
RTS0047206,96
RTS0047207,91
RTS0047208,239
RTS0047209,144
RTS0047210,375
RTS0047211,247
RTS0047212,91
RTS0047213,62
RTS0047214,88
RTS0047215,82
RTS0047216,69
RTS0047217,50
RTS0047218,79
RTS0047219,111
RTS0047220,58
RTS0047221,87
RTS0047222,75
RTS0047223,117
RTS0047225,286
RTS0047226,97
RTS0047229,84
RTS0047230,83
RTS0047231,102
RTS0047232,98
RTS0047233,62
RTS0047234,65
RTS0047235,81
RTS0047236,54
RTS0047237,97
RTS0047238,78
RTS0047239,201
RTS0047240,83
RTS0047241,78
RTS0047242,71
RTS0047243,122
RTS0047244,70
RTS0047245,97
RTS0047246,54
RTS0047247,71
RTS0047248,69
RTS0047249,60
RTS0047250,85
RTS0047252,110
RTS0047253,56
RTS0047254,117
RTS0047255,79
RTS0047256,66
RTS0047257,106
RTS0047258,86
RTS0047259,89
RTS0047260,121
RTS0047261,79
RTS0047262,67
RTS0047263,97
RTS0047264,62
RTS0047266,94
RTS0047267,159
RTS0047268,83
RTS0047269,101
RTS0047270,175
RTS0047271,109
RTS0047272,90
RTS0047273,71
RTS0047274,91
RTS0047276,68
RTS0047277,130
RTS0047278,139
RTS0047279,137
RTS0047280,66
RTS0047281,94
RTS0047282,82
RTS0047283,86
RTS0047284,68
RTS0047290,92
RTS0047291,243
RTS0047292,96
RTS0047293,102
RTS0047294,143
RTS0047295,45
RTS0047296,101
RTS0047297,117
RTS0047298,64
RTS0047299,76
RTS0047300,54
RTS0047301,101
RTS0047302,58
RTS0047303,101
RTS0047304,70
RTS0047305,91
RTS0047306,102
RTS0047307,119
RTS0047308,110
RTS0047309,67
RTS0047310,105
RTS0047311,93
RTS0047312,87
RTS0047313,92
RTS0047314,87
RTS0047315,104
RTS0047316,105
RTS0047317,109
RTS0047318,97
RTS0047319,65
RTS0047320,96
RTS0047321,86
RTS0047322,81
RTS0047323,101
RTS0047324,81
RTS0047325,148
RTS0047326,75
RTS0047327,108
RTS0047328,56
RTS0047329,81
RTS0047331,111
RTS0047332,103
RTS0047333,79
RTS0047334,75
RTS0047335,92
RTS0047336,78
RTS0047337,58
RTS0047338,90
RTS0047339,67
RTS0047340,109
RTS0047341,119
RTS0047342,131
RTS0047343,80
RTS0047344,131
RTS0047345,88
RTS0047346,57
RTS0047348,84
RTS0047349,83
RTS0047350,116
RTS0047351,106
RTS0047352,198
RTS0047353,100
RTS0047354,120
RTS0047356,63
RTS0047357,63
RTS0047358,64
RTS0047359,110
RTS0047360,72
RTS0047361,53
RTS0047362,77
RTS0047363,74
RTS0047364,45
RTS0047365,41
RTS0047366,104
RTS0047367,78
RTS0047368,68
RTS0047369,102
RTS0047370,73
RTS0047373,91
RTS0047374,92
RTS0047375,87
RTS0047376,77
RTS0047377,100
RTS0047378,92
RTS0047379,130
RTS0047380,116
RTS0047381,63
RTS0047382,81
RTS0047383,73
RTS0047384,79
RTS0047385,69
RTS0047386,177
RTS0047387,84
RTS0047388,104
RTS0047389,104
RTS0047390,73
RTS0047391,93
RTS0047392,62
RTS0047393,75
RTS0047394,93
RTS0047395,70
RTS0047396,88
RTS0047397,95
RTS0047398,65
RTS0047399,82
RTS0047400,63
RTS0047401,107
RTS0047402,83
RTS0047403,79
RTS0047404,80
RTS0047405,110
RTS0047406,66
RTS0047407,78
RTS0047408,58
RTS0047409,140
RTS0047410,102
RTS0047411,119
RTS0047412,97
RTS0047413,71
RTS0047414,94
RTS0047415,81
RTS0047417,62
RTS0047418,53
RTS0047419,86
RTS0047420,83
RTS0047421,72
RTS0047422,64
RTS0047423,84
RTS0047424,69
RTS0047425,70
RTS0047426,88
RTS0047427,95
RTS0047428,118
RTS0047429,81
RTS0047430,119
RTS0047431,82
RTS0047432,98
RTS0047433,82
RTS0047434,77
RTS0047435,98
RTS0047436,98
RTS0047437,47
RTS0047438,85
RTS0047439,70
RTS0047440,63
RTS0047441,137
RTS0047442,69
RTS0047445,102
RTS0047446,100
RTS0047447,64
RTS0047448,65
RTS0047449,62
RTS0047450,82
RTS0047451,68
RTS0047452,91
RTS0047453,53
RTS0047454,72
RTS0047455,58
RTS0047456,76
RTS0047457,94
RTS0047458,58
RTS0047459,92
RTS0047460,97
RTS0047461,80
RTS0047462,95
RTS0047463,86
RTS0047464,104
RTS0047465,96
RTS0047466,84
RTS0047467,70
RTS0047468,72
RTS0047469,86
RTS0047471,85
RTS0047472,78
RTS0047473,88
RTS0047474,52
RTS0047475,57
RTS0047476,92
RTS0047477,113
RTS0047479,95
RTS0047480,96
RTS0047481,100
RTS0047482,52
RTS0047483,80
RTS0047484,74
RTS0047485,52
RTS0047486,66
RTS0047487,54
RTS0047488,106
RTS0047489,83
RTS0047490,63
RTS0047491,68
RTS0047492,106
RTS0047493,99
RTS0047494,108
RTS0047495,95
RTS0047496,80
RTS0047497,75
RTS0047498,62
RTS0047499,68
RTS0047500,87
RTS0047501,55
RTS0047502,80
RTS0047503,87
RTS0047504,105
RTS0047505,57
RTS0047506,101
RTS0047507,101
RTS0047508,56
RTS0047509,69
RTS0047510,65
RTS0047511,67
RTS0047512,99
RTS0047513,81
RTS0047514,70
RTS0047515,104
RTS0047516,81
RTS0047517,95
RTS0047518,78
RTS0047520,97
RTS0047521,95
RTS0047522,85
RTS0047523,111
RTS0047524,94
RTS0047525,98
RTS0047526,75
RTS0047527,71
RTS0047528,86
RTS0047529,85
RTS0047530,79
RTS0047531,88
RTS0047532,82
RTS0047533,64
RTS0047534,58
RTS0047535,83
RTS0047536,93
RTS0047537,109
RTS0047538,133
RTS0047540,96
RTS0047541,89
RTS0047543,74
RTS0047544,97
RTS0047545,108
RTS0047546,88
RTS0047547,77
RTS0047548,133
RTS0047549,102
RTS0047550,103
RTS0047551,68
RTS0047552,73
RTS0047553,65
RTS0047558,65
RTS0047559,73
RTS0047560,55
RTS0047561,96
RTS0047562,63
RTS0047563,104
RTS0047564,79
RTS0047565,60
RTS0047566,82
RTS0047567,65
RTS0047568,74
RTS0047569,116
RTS0047570,88
RTS0047571,66
RTS0047572,99
RTS0047573,60
RTS0047574,66
RTS0047575,80
RTS0047576,54
RTS0047577,57
RTS0047578,81
RTS0047579,84
RTS0047580,84
RTS0047581,75
RTS0047582,93
RTS0047583,49
RTS0047584,53
RTS0047585,64
RTS0047586,61
RTS0047587,62
RTS0047588,95
RTS0047590,84
RTS0047591,79
RTS0047592,56
RTS0047593,85
RTS0047594,110
RTS0047595,72
RTS0047596,91
RTS0047597,116
RTS0047598,88
RTS0047599,72
RTS0047600,61
RTS0047601,130
RTS0047602,122
RTS0047603,80
RTS0047604,108
RTS0047606,52
RTS0047613,97
RTS0047614,67
RTS0047615,54
RTS0047616,72
RTS0047617,86
RTS0047618,61
RTS0047619,51
RTS0047620,60
RTS0047621,74
RTS0047622,54
RTS0047624,72
RTS0047625,48
RTS0047626,59
RTS0047627,75
RTS0047628,66
RTS0047629,59
RTS0047630,36
RTS0047631,56
RTS0047632,92
RTS0047633,48
RTS0047634,54
RTS0047635,62
RTS0047636,51
RTS0047637,51
RTS0047638,51
RTS0047639,71
RTS0047640,66
RTS0047641,58
RTS0047642,59
RTS0047643,41
RTS0047644,73
RTS0047645,57
RTS0047646,85
RTS0047647,74
RTS0047648,72
RTS0047649,49
RTS0047650,41
RTS0047651,62
RTS0047652,51
RTS0047653,48
RTS0047654,51
RTS0047656,80
RTS0047657,75
RTS0047658,56
RTS0047659,50
RTS0047660,38
RTS0047661,63
RTS0047662,83
RTS0047663,43
RTS0047664,64
RTS0047665,70
RTS0047666,46
RTS0047667,62
RTS0047668,46
RTS0047669,67
RTS0047670,83
RTS0047672,79
RTS0047673,62
RTS0047674,69
RTS0047675,69
RTS0047676,63
RTS0047677,56
RTS0047678,59
RTS0047679,68
RTS0047680,85
RTS0047681,60
RTS0047682,80
RTS0047684,75
RTS0047685,54
RTS0047686,68
RTS0047687,60
RTS0047688,73
RTS0047689,94
RTS0047691,57
RTS0047692,68
RTS0047693,72
RTS0047694,86
RTS0047695,63
RTS0047696,65
RTS0047697,59
RTS0047698,86
RTS0047699,104
RTS0047700,48
RTS0047701,96
RTS0047702,113
RTS0047703,91
RTS0047704,64
RTS0047705,56
RTS0047706,53
RTS0047707,87
RTS0047708,333
RTS0047709,964
RTS0047710,71
RTS0047711,100
RTS0047712,123
RTS0047713,91
RTS0047714,158
RTS0047715,96
RTS0047716,127
RTS0047717,153
RTS0047718,105
RTS0047720,66
RTS0047721,67
RTS0047722,59
RTS0047723,88
RTS0047724,134
RTS0047725,109
RTS0047726,95
RTS0047727,98
RTS0047728,112
RTS0047729,78
RTS0047730,104
RTS0047731,54
RTS0047732,64
RTS0047733,90
RTS0047734,100
RTS0047735,99
RTS0047736,132
RTS0047737,100
RTS0047738,64
RTS0047739,89
RTS0047740,106
RTS0047741,121
RTS0047742,82
RTS0047743,61
RTS0047744,87
RTS0047745,116
RTS0047746,119
RTS0047747,81
RTS0047748,84
RTS0047749,139
RTS0047750,79
RTS0047752,58
RTS0047753,81
RTS0047754,245
RTS0047755,233
RTS0047756,86
RTS0047757,88
RTS0047758,102
RTS0047759,76
RTS0047760,55
RTS0047761,74
RTS0047762,66
RTS0047763,92
RTS0047764,86
RTS0047765,98
RTS0047766,189
RTS0047767,53
RTS0047768,82
RTS0047769,58
RTS0047770,65
RTS0047771,71
RTS0047772,68
RTS0047773,95
RTS0047774,174
RTS0047775,64
RTS0047776,98
RTS0047777,80
RTS0047778,49
RTS0047779,77
RTS0047780,71
RTS0047781,73
RTS0047782,90
RTS0047783,90
RTS0047784,78
RTS0047785,77
RTS0047786,124
RTS0047787,97
RTS0047788,84
RTS0047789,79
RTS0047790,67
RTS0047791,100
RTS0047792,57
RTS0047793,102
RTS0047794,55
RTS0047795,53
RTS0047796,67
RTS0047797,95
RTS0047798,72
RTS0047799,92
RTS0047800,53
RTS0047801,54
RTS0047802,92
RTS0047803,108
RTS0047804,72
RTS0047805,109
RTS0047806,85
RTS0047807,89
RTS0047808,214
RTS0047809,87
RTS0047810,113
RTS0047811,93
RTS0047812,61
RTS0047813,81
RTS0047814,77
RTS0047816,83
RTS0047817,91
RTS0047818,74
RTS0047819,67
RTS0047820,85
RTS0047821,80
RTS0047822,57
RTS0047823,88
RTS0047824,80
RTS0047825,98
RTS0047826,63
RTS0047827,78
RTS0047828,97
RTS0047829,70
RTS0047830,48
RTS0047831,81
RTS0047832,49
RTS0047833,81
RTS0047834,59
RTS0047835,76
RTS0047836,81
RTS0047837,78
RTS0047838,84
RTS0047839,80
RTS0047840,103
RTS0047841,74
RTS0047842,87
RTS0047843,69
RTS0047844,69
RTS0047845,73
RTS0047846,66
RTS0047847,71
RTS0047848,63
RTS0047849,89
RTS0047850,81
RTS0047851,81
RTS0047852,57
RTS0047853,64
RTS0047854,88
RTS0047855,100
RTS0047856,81
RTS0047857,68
RTS0047858,56
RTS0047859,55
RTS0047860,86
RTS0047861,56
RTS0047862,62
RTS0047863,66
RTS0047864,65
RTS0047865,72
RTS0047866,96
RTS0047867,73
RTS0047868,90
RTS0047869,86
RTS0047870,90
RTS0047871,79
RTS0047872,86
RTS0047873,52
RTS0047874,91
RTS0047875,80
RTS0047876,74
RTS0047877,51
RTS0047878,50
RTS0047879,78
RTS0047880,97
RTS0047881,77
RTS0047882,76
RTS0047883,109
RTS0047884,113
RTS0047885,72
RTS0047886,62
RTS0047890,82
RTS0047891,67
RTS0047892,69
RTS0047893,75
RTS0047894,101
RTS0047895,99
RTS0047896,98
RTS0047897,89
RTS0047898,70
RTS0047899,108
RTS0047900,100
RTS0047901,60
RTS0047902,152
RTS0047903,60
RTS0047904,75
RTS0047905,93
RTS0047906,85
RTS0047907,157
RTS0047908,155
RTS0047909,109
RTS0047910,84
RTS0047912,92
RTS0047913,77
RTS0047914,71
RTS0047915,41
RTS0047916,73
RTS0047917,72
RTS0047919,47
RTS0047920,111
RTS0047921,113
RTS0047924,75
RTS0047925,79
RTS0047926,76
RTS0047927,83
RTS0047928,85
RTS0047929,64
RTS0047930,118
RTS0047931,67
RTS0047932,57
RTS0047933,82
RTS0047934,78
RTS0047935,69
RTS0047936,89
RTS0047937,80
RTS0047938,82
RTS0047939,54
RTS0047940,103
RTS0047941,98
RTS0047942,81
RTS0047943,61
RTS0047944,81
RTS0047945,84
RTS0047946,77
RTS0047947,77
RTS0047948,62
RTS0047949,76
RTS0047950,55
RTS0047951,87
RTS0047952,78
RTS0047953,75
RTS0047954,75
RTS0047956,99
RTS0047957,65
RTS0047958,80
RTS0047959,72
RTS0047960,75
RTS0047961,60
RTS0047963,69
RTS0047964,77
RTS0047965,75
RTS0047966,43
RTS0047967,78
RTS0047968,104
RTS0047969,106
RTS0047970,76
RTS0047972,77
RTS0047973,67
RTS0047974,125
RTS0047975,87
RTS0047976,111
RTS0047977,59
RTS0047978,89
RTS0047979,81
RTS0047980,56
RTS0047981,97
RTS0047982,71
RTS0047985,106
RTS0047986,51
RTS0047987,78
RTS0047988,111
RTS0047990,90
RTS0047991,83
RTS0047992,90
RTS0047993,57
RTS0047994,72
RTS0047995,77
RTS0047996,82
RTS0047997,94
RTS0047998,107
RTS0047999,88
RTS0048000,109
RTS0048001,73
RTS0048003,122
RTS0048005,89
RTS0048006,70
RTS0048008,54
RTS0048009,83
RTS0048012,89
RTS0048013,70
RTS0048014,72
RTS0048015,114
RTS0048016,103
RTS0048017,97
RTS0048018,63
RTS0048019,64
RTS0048020,78
RTS0048021,66
RTS0048022,83
RTS0048023,73
RTS0048024,66
RTS0048026,71
RTS0048027,90
RTS0048028,71
RTS0048029,52
RTS0048030,68
RTS0048031,73
RTS0048032,61
RTS0048033,72
RTS0048034,84
RTS0048035,70
RTS0048036,78
RTS0048037,81
RTS0048038,204
RTS0048040,91
RTS0048041,53
RTS0048042,67
RTS0048043,63
RTS0048044,46
RTS0048045,97
RTS0048046,68
RTS0048047,66
RTS0048048,90
RTS0048049,72
RTS0048050,70
RTS0048051,77
RTS0048052,57
RTS0048053,57
RTS0048054,78
RTS0048055,85
RTS0048056,90
RTS0048057,54
RTS0048058,82
RTS0048059,117
RTS0048060,96
RTS0048061,75
RTS0048062,68
RTS0048063,80
RTS0048064,78
RTS0048065,56
RTS0048066,58
RTS0048067,77
RTS0048068,98
RTS0048069,75
RTS0048070,65
RTS0048071,105
RTS0048072,62
RTS0048073,77
RTS0048074,41
RTS0048076,62
RTS0048077,92
RTS0048078,87
RTS0048079,91
RTS0048080,84
RTS0048081,77
RTS0048082,62
RTS0048084,71
RTS0048085,101
RTS0048086,53
RTS0048087,120
RTS0048088,69
RTS0048089,62
RTS0048090,91
RTS0048091,87
RTS0048092,81
RTS0048093,108
RTS0048094,57
RTS0048096,78
RTS0048097,76
RTS0048098,1192
RTS0048099,796
RTS0048100,672
RTS0048101,305
RTS0048102,799
RTS0048104,64
RTS0048105,90
RTS0048106,57
RTS0048107,55
RTS0048108,101
RTS0048109,68
RTS0048110,71
RTS0048111,57
RTS0048112,85
RTS0048113,66
RTS0048114,74
RTS0048115,93
RTS0048116,70
RTS0048117,73
RTS0048118,95
RTS0048120,66
RTS0048126,72
RTS0048127,124
RTS0048129,125
RTS0048130,57
RTS0048131,94
RTS0048132,82
RTS0048133,47
RTS0048134,76
RTS0048135,105
RTS0048136,43
RTS0048138,82
RTS0048139,86
RTS0048140,77
RTS0048141,107
RTS0048142,124
RTS0048144,78
RTS0048145,160
RTS0048146,126
RTS0048147,47
RTS0048148,74
RTS0048149,53
RTS0048150,113
RTS0048151,60
RTS0048152,73
RTS0048153,99
RTS0048154,81
RTS0048155,77
RTS0048156,165
RTS0048158,72
RTS0048159,82
RTS0048160,2576
RTS0048161,3945
RTS0048162,78
RTS0048163,71
RTS0048164,743
RTS0048165,158
RTS0048166,102
RTS0048167,99
RTS0048168,83
RTS0048169,75
RTS0048170,67
RTS0048171,95
RTS0048172,69
RTS0048173,72
RTS0048175,85
RTS0048176,67
RTS0048177,68
RTS0048178,72
RTS0048179,60
RTS0048180,87
RTS0048181,144
RTS0048182,65
RTS0048183,98
RTS0048184,133
RTS0048185,114
RTS0048186,76
RTS0048188,110
RTS0048189,159
RTS0048190,59
RTS0048191,70
RTS0048192,97
RTS0048193,66
RTS0048194,89
RTS0048195,95
RTS0048196,53
RTS0048197,69
RTS0048198,77
RTS0048200,80
RTS0048201,69
RTS0048202,55
RTS0048203,92
RTS0048204,73
RTS0048205,77
RTS0048207,46
RTS0048208,78
RTS0048209,81
RTS0048210,79
RTS0048211,84
RTS0048212,90
RTS0048213,90
RTS0048214,71
RTS0048215,122
RTS0048216,83
RTS0048217,74
RTS0048218,95
RTS0048219,80
RTS0048220,82
RTS0048221,90
RTS0048222,78
RTS0048223,45
RTS0048224,84
RTS0048225,51
RTS0048226,64
RTS0048227,110
RTS0048228,62
RTS0048229,70
RTS0048230,71
RTS0048231,83
RTS0048232,70
RTS0048233,56
RTS0048234,88
RTS0048235,65
RTS0048236,73
RTS0048237,67
RTS0048238,93
RTS0048239,75
RTS0048240,83
RTS0048241,100
RTS0048242,108
RTS0048243,91
RTS0048244,69
RTS0048245,88
RTS0048246,108
RTS0049343,154
RTS0049344,180
RTS0049345,98
RTS0049346,53
RTS0049347,54
RTS0049348,92
RTS0049349,65
RTS0049350,53
RTS0049351,73
RTS0049352,73
RTS0049353,88
RTS0049354,74
RTS0049355,67
RTS0049356,111
RTS0049357,55
RTS0049358,60
RTS0049359,48
RTS0049360,127
RTS0049361,72
RTS0049362,55
RTS0049363,76
RTS0049364,92
RTS0049365,77
RTS0049366,134
RTS0049367,146
RTS0049368,102
RTS0049369,81
RTS0049370,53
RTS0049371,149
RTS0049372,72
RTS0049373,170
RTS0049374,142
RTS0049375,151
RTS0049376,121
RTS0049377,143
RTS0049378,141
RTS0049379,79
RTS0049380,127
RTS0049381,119
RTS0049382,125
RTS0049383,79
RTS0049384,49
RTS0049385,78
RTS0049386,110
RTS0049387,85
RTS0049388,83
RTS0049389,96
RTS0049390,248
RTS0049391,283
RTS0049392,269
RTS0049393,439
RTS0049394,127
RTS0049395,83
RTS0049396,194
RTS0049397,133
RTS0049398,250
RTS0049399,134
RTS0049400,100
RTS0049401,61
RTS0049402,93
RTS0049403,60
RTS0049404,110
RTS0049405,96
RTS0049406,86
RTS0049407,103
RTS0049408,55
RTS0049409,85
RTS0049410,83
RTS0049411,100
RTS0049412,53
RTS0049413,41
RTS0049414,72
RTS0049415,122
RTS0049416,106
RTS0049417,79
RTS0049418,93
RTS0049419,79
RTS0049420,60
RTS0049421,78
RTS0049422,68
RTS0049423,66
RTS0049424,107
RTS0049425,82
RTS0049426,105
RTS0049427,92
RTS0049428,46
RTS0049429,101
RTS0049430,98
RTS0049431,79
RTS0049432,106
RTS0049433,82
RTS0049434,70
RTS0049435,63
RTS0049436,51
RTS0049437,114
RTS0049438,72
RTS0049439,71
RTS0049440,85
RTS0049441,96
RTS0049442,78
RTS0049443,65
RTS0049444,111
RTS0049445,65
RTS0049446,77
RTS0049447,113
RTS0049448,51
RTS0049449,109
RTS0049450,99
RTS0049451,93
RTS0049452,89
RTS0049453,104
RTS0049454,62
RTS0049455,69
RTS0049456,92
RTS0049457,69
RTS0049458,65
RTS0049459,80
RTS0049460,71
RTS0049461,73
RTS0049462,103
RTS0049463,58
RTS0049464,72
RTS0049465,76
RTS0049466,57
RTS0049467,55
RTS0049468,81
RTS0049469,55
RTS0049470,106
RTS0049471,162
RTS0049472,108
RTS0049473,147
RTS0049474,79
RTS0049475,73
RTS0049476,101
RTS0049477,68
RTS0049478,106
RTS0049479,1297
RTS0049480,115
RTS0049481,30
RTS0049482,72
RTS0049483,68
RTS0049484,68
RTS0049485,114
RTS0997079,65
RTS0997080,119
RTS0997081,44
RTS0997082,78
RTS0997083,66
RTS0997084,74
RTS0997085,55
RTS0997086,83
RTS0997087,48
RTS0997088,922
RTS0997089,701
RTS0997090,90
RTS0997091,105
RTS0997092,59
RTS0997093,48
RTS0997094,6
RTS0997095,55
RTS0997096,63
RTS0997097,38
RTS0997098,53
RTS0997099,58
RTS0997100,55
RTS0997101,49
RTS0997102,45
RTS0997103,38
RTS0997104,54
RTS0997105,64
RTS0997106,57
RTS0997107,43
RTS0997108,70
RTS0997109,33
RTS0997110,46
RTS0997111,47
RTS0997112,37
RTS0997113,36
RTS0997114,41
RTS0997115,43
RTS0997116,43
RTS0997117,56
RTS0997118,51
RTS0997119,40
RTS0997120,30
RTS0997121,67
RTS0997122,79
RTS0997123,100
RTS0997124,46
RTS0997125,77
RTS0997126,94
RTS0997127,122
RTS0997128,99
RTS0997129,117
RTS0997130,65
</Code_Summary>
