# Supplementary material for: Spatial meta-transcriptomics reveal associations of intratumor bacteria burden with lung cancer cells showing a distinct oncogenic signature
Source: J Immunother Cancer. 2022 Jul 6;10(7):e004698. doi: 10.1136/jitc-2022-004698 (PMC9260850; doi:10.1136/jitc-2022-004698)
Supplement: Supplementary data [file jitc-2022-004698supp009.zip › DSP-1001250002726-A-A06.dcc]

<Header>
FileVersion,0.02
SoftwareVersion,"GeoMx_NGS_Pipeline_ 2.0.0"
Date,2020-6-15
</Header>

<Scan_Attributes>
ID,DSP-1001250002726-A-A06
Plate_ID,1001250002726
Well,A06
</Scan_Attributes>

<NGS_Processing_Attributes>
SeqSetId,
tamperedIni,No
Raw,717761
Trimmed,714295
Stitched,710144
Aligned,697368
umiQ30,0.9920
rtsQ30,0.9916
</NGS_Processing_Attributes>


<Code_Summary>
RTS0039454,11
RTS0039455,9
RTS0039456,8
RTS0039457,13
RTS0039458,6
RTS0039459,12
RTS0039460,8
RTS0039461,12
RTS0039462,14
RTS0039463,12
RTS0039464,7
RTS0039465,11
RTS0039466,13
RTS0039467,11
RTS0039468,11
RTS0039469,12
RTS0039470,15
RTS0039471,21
RTS0039472,14
RTS0039473,11
RTS0039474,23
RTS0039475,14
RTS0039476,19
RTS0039477,27
RTS0039478,19
RTS0039479,13
RTS0039480,6
RTS0039481,16
RTS0039482,6
RTS0039483,7
RTS0039484,15
RTS0039485,11
RTS0039486,8
RTS0039487,4
RTS0039488,15
RTS0039489,10
RTS0039490,12
RTS0039491,7
RTS0039492,9
RTS0039493,8
RTS0039494,11
RTS0039495,6
RTS0039496,8
RTS0039497,7
RTS0039498,7
RTS0039499,35
RTS0039500,27
RTS0039501,33
RTS0039502,52
RTS0039503,26
RTS0039504,15
RTS0039505,9
RTS0039506,7
RTS0039507,12
RTS0039508,7
RTS0039509,5
RTS0039510,14
RTS0039511,30
RTS0039512,21
RTS0039513,33
RTS0039514,59
RTS0039515,45
RTS0039516,12
RTS0039517,8
RTS0039518,6
RTS0039519,10
RTS0039520,10
RTS0039521,9
RTS0039522,11
RTS0039523,3
RTS0039524,7
RTS0039525,11
RTS0039526,5
RTS0039527,14
RTS0039528,14
RTS0039529,8
RTS0039530,12
RTS0039531,20
RTS0039532,10
RTS0039533,10
RTS0039534,5
RTS0039535,11
RTS0039536,10
RTS0039537,5
RTS0039538,12
RTS0039539,11
RTS0039540,6
RTS0039541,8
RTS0039542,10
RTS0039543,8
RTS0039544,4
RTS0039545,9
RTS0039546,7
RTS0039547,4
RTS0039548,10
RTS0039549,7
RTS0039550,5
RTS0039551,9
RTS0039552,13
RTS0039553,16
RTS0039554,9
RTS0039555,13
RTS0039556,6
RTS0039557,7
RTS0039558,5
RTS0039559,12
RTS0039560,14
RTS0039561,5
RTS0039562,15
RTS0039563,9
RTS0039564,4
RTS0039565,10
RTS0039566,9
RTS0039567,6
RTS0039568,5
RTS0039569,5
RTS0039570,12
RTS0039571,9
RTS0039572,9
RTS0039573,8
RTS0039574,13
RTS0039575,11
RTS0039576,7
RTS0039577,10
RTS0039578,6
RTS0039579,7
RTS0039580,12
RTS0039581,11
RTS0039582,17
RTS0039583,15
RTS0039584,16
RTS0039585,11
RTS0039586,7
RTS0039587,7
RTS0039588,12
RTS0039589,14
RTS0039590,8
RTS0039591,19
RTS0039592,13
RTS0039593,16
RTS0039594,21
RTS0039595,11
RTS0039596,12
RTS0039597,15
RTS0039598,8
RTS0039599,6
RTS0039600,11
RTS0039601,9
RTS0039602,6
RTS0039603,7
RTS0039604,18
RTS0039605,8
RTS0039606,7
RTS0039607,11
RTS0039608,9
RTS0039609,9
RTS0039610,13
RTS0039611,7
RTS0039612,15
RTS0039613,10
RTS0039614,6
RTS0039615,6
RTS0039616,8
RTS0039617,7
RTS0039619,5
RTS0039620,8
RTS0039621,5
RTS0039622,10
RTS0039623,10
RTS0039624,4
RTS0039625,8
RTS0039626,11
RTS0039627,11
RTS0039628,7
RTS0039629,4
RTS0039630,12
RTS0039631,9
RTS0039632,7
RTS0039633,7
RTS0039634,7
RTS0039635,11
RTS0039636,8
RTS0039637,5
RTS0039638,6
RTS0039639,7
RTS0039640,9
RTS0039641,9
RTS0039642,9
RTS0039643,15
RTS0039644,10
RTS0039645,5
RTS0039646,9
RTS0039647,12
RTS0039648,12
RTS0039649,9
RTS0039650,9
RTS0039651,14
RTS0039652,19
RTS0039653,10
RTS0039654,11
RTS0039655,14
RTS0039656,20
RTS0039657,12
RTS0039658,14
RTS0039659,15
RTS0039660,10
RTS0039661,8
RTS0039662,4
RTS0039663,9
RTS0039664,14
RTS0039665,13
RTS0039666,10
RTS0039667,4
RTS0039668,9
RTS0039669,14
RTS0039670,11
RTS0039671,11
RTS0039672,14
RTS0039673,11
RTS0039674,15
RTS0039675,12
RTS0039676,10
RTS0039677,6
RTS0039678,10
RTS0039679,4
RTS0039680,11
RTS0039681,18
RTS0039682,16
RTS0039683,11
RTS0039684,17
RTS0039685,16
RTS0039686,20
RTS0039687,16
RTS0039688,27
RTS0039689,17
RTS0039690,13
RTS0039691,14
RTS0039692,14
RTS0039693,8
RTS0039694,20
RTS0039695,14
RTS0039696,13
RTS0039697,7
RTS0039698,4
RTS0039699,10
RTS0039700,8
RTS0039701,9
RTS0039702,7
RTS0039703,12
RTS0039704,14
RTS0039705,8
RTS0039706,11
RTS0039707,3
RTS0039708,10
RTS0039709,12
RTS0039710,19
RTS0039711,10
RTS0039712,14
RTS0039713,19
RTS0039714,9
RTS0039715,12
RTS0039716,11
RTS0039717,9
RTS0039718,6
RTS0039719,8
RTS0039720,23
RTS0039721,15
RTS0039722,10
RTS0039723,11
RTS0039724,11
RTS0039725,12
RTS0039726,10
RTS0039727,6
RTS0039728,3
RTS0039729,14
RTS0039730,12
RTS0039731,7
RTS0039732,10
RTS0039733,9
RTS0039734,11
RTS0039735,13
RTS0039736,11
RTS0039737,8
RTS0039738,10
RTS0039739,6
RTS0039740,7
RTS0039741,8
RTS0039742,14
RTS0039743,16
RTS0039744,9
RTS0039745,8
RTS0039746,7
RTS0039747,5
RTS0039749,13
RTS0039750,5
RTS0039751,11
RTS0039752,7
RTS0039753,12
RTS0039754,13
RTS0039755,6
RTS0039756,11
RTS0039757,13
RTS0039758,8
RTS0039759,5
RTS0039760,6
RTS0039761,10
RTS0039762,11
RTS0039763,14
RTS0039764,7
RTS0039765,11
RTS0039766,18
RTS0039767,20
RTS0039768,21
RTS0039769,11
RTS0039770,25
RTS0039771,10
RTS0039772,11
RTS0039773,13
RTS0039774,11
RTS0039775,15
RTS0039776,8
RTS0039777,6
RTS0039778,7
RTS0039779,8
RTS0039780,7
RTS0039781,13
RTS0039782,13
RTS0039783,13
RTS0039784,8
RTS0039785,10
RTS0039786,9
RTS0039787,6
RTS0039788,9
RTS0039789,12
RTS0039790,14
RTS0039791,16
RTS0039792,16
RTS0039793,15
RTS0039794,13
RTS0039795,16
RTS0039796,13
RTS0039797,7
RTS0039798,10
RTS0039799,7
RTS0039800,9
RTS0039801,6
RTS0039802,11
RTS0039803,21
RTS0039804,16
RTS0039805,14
RTS0039806,10
RTS0039807,7
RTS0039808,6
RTS0039809,12
RTS0039810,6
RTS0039811,8
RTS0039812,12
RTS0039813,16
RTS0039814,12
RTS0039815,4
RTS0039816,10
RTS0039817,10
RTS0039818,10
RTS0039819,11
RTS0039820,5
RTS0039821,11
RTS0039822,14
RTS0039823,14
RTS0039824,8
RTS0039825,13
RTS0039826,13
RTS0039827,11
RTS0039828,6
RTS0039829,12
RTS0039830,7
RTS0039831,5
RTS0039832,19
RTS0039833,11
RTS0039834,11
RTS0039835,10
RTS0039836,11
RTS0039838,10
RTS0039839,14
RTS0039840,8
RTS0039841,11
RTS0039842,10
RTS0039843,8
RTS0039844,17
RTS0039845,4
RTS0039846,5
RTS0039847,6
RTS0039848,11
RTS0039849,4
RTS0039850,8
RTS0039851,7
RTS0039852,15
RTS0039853,14
RTS0039854,14
RTS0039855,11
RTS0039856,8
RTS0039857,5
RTS0039858,9
RTS0039859,10
RTS0039860,8
RTS0039861,12
RTS0039862,16
RTS0039863,10
RTS0039864,14
RTS0039865,7
RTS0039866,8
RTS0039867,17
RTS0039868,9
RTS0039869,16
RTS0039870,10
RTS0039871,7
RTS0039872,5
RTS0039873,5
RTS0039874,8
RTS0039875,10
RTS0039876,14
RTS0039877,12
RTS0039878,9
RTS0039879,14
RTS0039880,7
RTS0039881,16
RTS0039882,9
RTS0039883,5
RTS0039884,9
RTS0039885,7
RTS0039886,11
RTS0039887,13
RTS0039888,11
RTS0039890,15
RTS0039891,7
RTS0039892,10
RTS0039893,15
RTS0039894,4
RTS0039895,6
RTS0039896,11
RTS0039897,13
RTS0039898,9
RTS0039899,10
RTS0039900,9
RTS0039901,4
RTS0039902,10
RTS0039903,6
RTS0039904,16
RTS0039905,10
RTS0039906,8
RTS0039907,9
RTS0039908,12
RTS0039909,7
RTS0039910,9
RTS0039911,11
RTS0039912,12
RTS0039913,10
RTS0039914,12
RTS0039915,11
RTS0039916,6
RTS0039917,11
RTS0039918,10
RTS0039919,14
RTS0039920,11
RTS0039921,10
RTS0039922,10
RTS0039923,7
RTS0039924,9
RTS0039925,8
RTS0039926,15
RTS0039927,19
RTS0039928,14
RTS0039929,13
RTS0039930,11
RTS0039931,4
RTS0039932,11
RTS0039933,7
RTS0039934,11
RTS0039935,7
RTS0039936,9
RTS0039937,8
RTS0039938,12
RTS0039939,2
RTS0039940,8
RTS0039941,11
RTS0039942,9
RTS0039943,5
RTS0039944,6
RTS0039945,8
RTS0039946,9
RTS0039947,15
RTS0039948,23
RTS0039949,9
RTS0039950,26
RTS0039951,22
RTS0039952,8
RTS0039953,12
RTS0039954,12
RTS0039955,10
RTS0039956,15
RTS0039957,11
RTS0039958,18
RTS0039959,19
RTS0039960,16
RTS0039961,9
RTS0039962,6
RTS0039963,9
RTS0039964,10
RTS0039965,14
RTS0039966,10
RTS0039967,8
RTS0039968,12
RTS0039969,8
RTS0039970,10
RTS0039971,12
RTS0039972,8
RTS0039973,9
RTS0039974,9
RTS0039975,10
RTS0039976,12
RTS0039977,13
RTS0039978,10
RTS0039979,8
RTS0039980,9
RTS0039981,10
RTS0039982,5
RTS0039983,8
RTS0039984,8
RTS0039985,11
RTS0039986,22
RTS0039987,13
RTS0039988,8
RTS0039989,14
RTS0039990,6
RTS0039991,10
RTS0039992,13
RTS0039993,17
RTS0039994,5
RTS0039995,20
RTS0039996,39
RTS0039997,28
RTS0039998,27
RTS0039999,36
RTS0040000,56
RTS0040001,13
RTS0040002,12
RTS0040003,20
RTS0040004,9
RTS0040005,14
RTS0040006,7
RTS0040007,6
RTS0040008,6
RTS0040009,8
RTS0040010,9
RTS0040011,5
RTS0040012,10
RTS0040013,15
RTS0040014,10
RTS0040015,12
RTS0040016,8
RTS0040017,12
RTS0040018,16
RTS0040019,16
RTS0040020,13
RTS0040021,7
RTS0040022,9
RTS0040023,10
RTS0040024,8
RTS0040025,8
RTS0040026,6
RTS0040027,6
RTS0040028,11
RTS0040029,7
RTS0040030,7
RTS0040031,10
RTS0040032,6
RTS0040033,6
RTS0040034,10
RTS0040035,3
RTS0040036,12
RTS0040037,15
RTS0040038,15
RTS0040039,14
RTS0040040,14
RTS0040041,7
RTS0040042,9
RTS0040043,9
RTS0040044,8
RTS0040045,18
RTS0040046,13
RTS0040047,14
RTS0040048,10
RTS0040049,8
RTS0040050,9
RTS0040051,9
RTS0040052,8
RTS0040053,5
RTS0040054,9
RTS0040055,9
RTS0040056,5
RTS0040057,8
RTS0040058,7
RTS0040059,4
RTS0040060,8
RTS0040061,6
RTS0040062,7
RTS0040063,8
RTS0040064,12
RTS0040065,11
RTS0040066,13
RTS0040067,6
RTS0040068,8
RTS0040069,6
RTS0040070,9
RTS0040071,7
RTS0040072,10
RTS0040073,9
RTS0040074,11
RTS0040075,11
RTS0040076,5
RTS0040077,11
RTS0040078,4
RTS0040079,8
RTS0040080,8
RTS0040081,11
RTS0040082,12
RTS0040083,6
RTS0040084,9
RTS0040085,6
RTS0040086,11
RTS0040087,9
RTS0040088,8
RTS0040089,7
RTS0040090,7
RTS0040091,9
RTS0040092,10
RTS0040093,15
RTS0040094,9
RTS0040095,11
RTS0040096,12
RTS0040097,8
RTS0040098,7
RTS0040099,5
RTS0040100,9
RTS0040101,9
RTS0040102,7
RTS0040103,6
RTS0040104,11
RTS0040105,5
RTS0040106,6
RTS0040107,9
RTS0040108,9
RTS0040109,12
RTS0040110,6
RTS0040111,8
RTS0040112,10
RTS0040113,4
RTS0040114,5
RTS0040115,8
RTS0040116,26
RTS0040117,22
RTS0040118,7
RTS0040119,22
RTS0040120,20
RTS0040121,13
RTS0040122,13
RTS0040123,5
RTS0040124,12
RTS0040125,7
RTS0040126,7
RTS0040127,10
RTS0040128,8
RTS0040129,11
RTS0040130,10
RTS0040131,10
RTS0040132,7
RTS0040133,7
RTS0040134,5
RTS0040135,11
RTS0040136,5
RTS0040137,7
RTS0040138,8
RTS0040139,10
RTS0040140,8
RTS0040141,3
RTS0040142,9
RTS0040143,11
RTS0040144,9
RTS0040145,18
RTS0040146,16
RTS0040147,19
RTS0040148,12
RTS0040149,9
RTS0040150,15
RTS0040151,10
RTS0040152,11
RTS0040153,8
RTS0040154,5
RTS0040155,9
RTS0040156,12
RTS0040157,6
RTS0040158,6
RTS0040159,7
RTS0040160,6
RTS0040161,14
RTS0040162,9
RTS0040163,8
RTS0040164,8
RTS0040165,7
RTS0040166,4
RTS0040167,7
RTS0040168,6
RTS0040169,7
RTS0040170,3
RTS0040171,6
RTS0040172,10
RTS0040173,11
RTS0040174,3
RTS0040175,11
RTS0040176,3
RTS0040177,9
RTS0040178,8
RTS0040179,5
RTS0040180,12
RTS0040181,12
RTS0040182,8
RTS0040183,4
RTS0040184,8
RTS0040185,7
RTS0040186,13
RTS0040187,15
RTS0040188,4
RTS0040189,18
RTS0040190,8
RTS0040191,8
RTS0040192,10
RTS0040193,4
RTS0040194,6
RTS0040195,15
RTS0040196,4
RTS0040197,9
RTS0040198,4
RTS0040199,7
RTS0040200,11
RTS0040201,10
RTS0040202,8
RTS0040203,11
RTS0040204,7
RTS0040205,7
RTS0040206,14
RTS0040207,8
RTS0040208,14
RTS0040209,18
RTS0040210,11
RTS0040211,13
RTS0040212,8
RTS0040213,5
RTS0040214,9
RTS0040215,12
RTS0040216,10
RTS0040217,11
RTS0040218,10
RTS0040219,9
RTS0040220,14
RTS0040221,14
RTS0040222,7
RTS0040223,13
RTS0040224,7
RTS0040225,10
RTS0040226,15
RTS0040227,5
RTS0040228,7
RTS0040229,6
RTS0040230,7
RTS0040231,5
RTS0040232,11
RTS0040233,6
RTS0040234,9
RTS0040235,9
RTS0040236,10
RTS0040237,11
RTS0040238,6
RTS0040239,9
RTS0040240,10
RTS0040241,11
RTS0040242,11
RTS0040243,13
RTS0040244,9
RTS0040245,8
RTS0040246,6
RTS0040247,8
RTS0040248,9
RTS0040249,19
RTS0040250,8
RTS0040251,5
RTS0040252,6
RTS0040253,6
RTS0040254,14
RTS0040255,9
RTS0040256,13
RTS0040257,8
RTS0040258,5
RTS0040259,8
RTS0040260,8
RTS0040261,5
RTS0040262,10
RTS0040263,11
RTS0040264,9
RTS0040265,8
RTS0040266,9
RTS0040267,5
RTS0040268,10
RTS0040269,7
RTS0040270,11
RTS0040271,26
RTS0040272,25
RTS0040273,20
RTS0040274,20
RTS0040275,32
RTS0040276,11
RTS0040277,7
RTS0040278,24
RTS0040279,19
RTS0040280,14
RTS0040281,9
RTS0040282,9
RTS0040283,8
RTS0040284,8
RTS0040285,13
RTS0040286,13
RTS0040287,11
RTS0040288,15
RTS0040289,7
RTS0040290,8
RTS0040291,4
RTS0040292,7
RTS0040293,7
RTS0040294,10
RTS0040295,17
RTS0040296,10
RTS0040297,8
RTS0040298,9
RTS0040299,8
RTS0040300,12
RTS0040301,4
RTS0040302,6
RTS0040303,3
RTS0040304,3
RTS0040305,11
RTS0040306,9
RTS0040307,6
RTS0040308,5
RTS0040309,8
RTS0040310,7
RTS0040311,13
RTS0040312,15
RTS0040313,9
RTS0040314,14
RTS0040315,11
RTS0040316,6
RTS0040317,11
RTS0040318,5
RTS0040319,8
RTS0040320,4
RTS0040321,8
RTS0040322,13
RTS0040323,9
RTS0040324,11
RTS0040325,8
RTS0040326,9
RTS0040327,10
RTS0040328,13
RTS0040329,9
RTS0040330,11
RTS0040331,14
RTS0040332,7
RTS0040333,12
RTS0040334,8
RTS0040335,7
RTS0040336,6
RTS0040337,10
RTS0040338,8
RTS0040339,6
RTS0040340,8
RTS0040341,7
RTS0040342,9
RTS0040343,8
RTS0040344,12
RTS0040345,7
RTS0040346,5
RTS0040347,13
RTS0040348,10
RTS0040349,23
RTS0040350,5
RTS0040351,13
RTS0040352,13
RTS0040353,10
RTS0040354,7
RTS0040355,6
RTS0040356,13
RTS0040357,13
RTS0040358,14
RTS0040359,5
RTS0040360,9
RTS0040361,13
RTS0040363,6
RTS0040364,18
RTS0040365,12
RTS0040366,29
RTS0040367,20
RTS0040368,24
RTS0040369,17
RTS0040370,24
RTS0040371,9
RTS0040372,8
RTS0040373,16
RTS0040374,5
RTS0040375,9
RTS0040376,13
RTS0040377,18
RTS0040378,13
RTS0040379,9
RTS0040380,13
RTS0040381,11
RTS0040382,9
RTS0040383,12
RTS0040384,17
RTS0040385,7
RTS0040386,14
RTS0040387,9
RTS0040388,16
RTS0040389,11
RTS0040390,10
RTS0040391,13
RTS0040392,10
RTS0040393,7
RTS0040394,10
RTS0040395,13
RTS0040396,26
RTS0040397,21
RTS0040398,34
RTS0040399,31
RTS0040400,20
RTS0040401,15
RTS0040402,14
RTS0040403,18
RTS0040404,6
RTS0040405,2
RTS0040406,6
RTS0040407,12
RTS0040408,8
RTS0040409,15
RTS0040410,13
RTS0040411,4
RTS0040412,6
RTS0040413,15
RTS0040414,13
RTS0040415,14
RTS0040416,60
RTS0040417,49
RTS0040418,39
RTS0040419,55
RTS0040420,79
RTS0040421,11
RTS0040422,13
RTS0040423,8
RTS0040424,3
RTS0040425,13
RTS0040426,11
RTS0040428,13
RTS0040429,11
RTS0040430,6
RTS0040431,12
RTS0040432,12
RTS0040433,11
RTS0040434,17
RTS0040435,13
RTS0040436,43
RTS0040437,37
RTS0040438,63
RTS0040439,69
RTS0040440,53
RTS0040441,13
RTS0040442,9
RTS0040443,20
RTS0040444,9
RTS0040445,17
RTS0040446,18
RTS0040447,17
RTS0040448,9
RTS0040449,20
RTS0040450,10
RTS0040451,24
RTS0040452,21
RTS0040453,21
RTS0040454,12
RTS0040455,32
RTS0040456,13
RTS0040457,9
RTS0040458,5
RTS0040459,13
RTS0040460,13
RTS0040461,12
RTS0040462,8
RTS0040463,6
RTS0040464,15
RTS0040465,8
RTS0040466,12
RTS0040467,8
RTS0040468,7
RTS0040469,9
RTS0040470,12
RTS0040471,8
RTS0040472,15
RTS0040473,3
RTS0040474,8
RTS0040475,8
RTS0040476,4
RTS0040477,16
RTS0040478,9
RTS0040479,6
RTS0040480,2
RTS0040481,14
RTS0040482,6
RTS0040483,8
RTS0040484,12
RTS0040485,14
RTS0040486,7
RTS0040487,2
RTS0040488,7
RTS0040489,8
RTS0040490,8
RTS0040491,22
RTS0040492,8
RTS0040493,6
RTS0040494,6
RTS0040495,14
RTS0040496,9
RTS0040497,12
RTS0040498,9
RTS0040499,10
RTS0040500,17
RTS0040501,10
RTS0040502,5
RTS0040503,10
RTS0040504,5
RTS0040505,3
RTS0040506,9
RTS0040507,7
RTS0040508,6
RTS0040509,4
RTS0040510,9
RTS0040511,13
RTS0040512,4
RTS0040513,8
RTS0040514,10
RTS0040515,7
RTS0040516,7
RTS0040517,7
RTS0040518,14
RTS0040519,9
RTS0040520,6
RTS0040521,8
RTS0040522,2
RTS0040523,12
RTS0040524,2
RTS0040525,4
RTS0040526,13
RTS0040527,6
RTS0040528,7
RTS0040529,8
RTS0040530,11
RTS0040531,6
RTS0040532,8
RTS0040533,6
RTS0040534,11
RTS0040535,8
RTS0040536,7
RTS0040537,9
RTS0040538,11
RTS0040539,11
RTS0040540,8
RTS0040541,6
RTS0040542,6
RTS0040543,10
RTS0040544,10
RTS0040545,5
RTS0040546,8
RTS0040547,5
RTS0040548,9
RTS0040549,9
RTS0040550,13
RTS0040551,4
RTS0040552,3
RTS0040553,10
RTS0040554,3
RTS0040555,13
RTS0040556,9
RTS0040557,4
RTS0040558,16
RTS0040559,14
RTS0040560,8
RTS0040561,10
RTS0040562,6
RTS0040563,8
RTS0040564,14
RTS0040565,4
RTS0040566,3
RTS0040567,8
RTS0040568,8
RTS0040569,14
RTS0040570,7
RTS0040571,15
RTS0040572,3
RTS0040573,13
RTS0040574,14
RTS0040575,7
RTS0040576,5
RTS0040577,7
RTS0040578,10
RTS0040579,7
RTS0040580,11
RTS0040581,4
RTS0040582,9
RTS0040583,11
RTS0040584,13
RTS0040585,7
RTS0040586,8
RTS0040587,3
RTS0040588,7
RTS0040589,8
RTS0040590,10
RTS0040591,11
RTS0040592,13
RTS0040593,7
RTS0040594,10
RTS0040595,10
RTS0040596,9
RTS0040597,18
RTS0040598,10
RTS0040599,12
RTS0040600,13
RTS0040601,9
RTS0040602,6
RTS0040603,6
RTS0040604,4
RTS0040605,7
RTS0040606,7
RTS0040607,10
RTS0040608,4
RTS0040609,9
RTS0040610,8
RTS0040611,5
RTS0040612,14
RTS0040613,15
RTS0040614,9
RTS0040615,12
RTS0040616,6
RTS0040617,9
RTS0040618,8
RTS0040619,5
RTS0040620,16
RTS0040621,5
RTS0040622,7
RTS0040623,16
RTS0040624,9
RTS0040625,7
RTS0040626,13
RTS0040627,5
RTS0040628,12
RTS0040629,9
RTS0040630,4
RTS0040631,26
RTS0040632,18
RTS0040633,19
RTS0040634,25
RTS0040635,13
RTS0040636,10
RTS0040637,17
RTS0040638,6
RTS0040639,6
RTS0040640,10
RTS0040641,20
RTS0040642,32
RTS0040643,16
RTS0040644,22
RTS0040645,25
RTS0040646,9
RTS0040647,7
RTS0040648,15
RTS0040649,13
RTS0040650,9
RTS0040651,8
RTS0040652,8
RTS0040653,12
RTS0040654,10
RTS0040655,11
RTS0040656,17
RTS0040657,17
RTS0040658,7
RTS0040659,11
RTS0040660,6
RTS0040661,8
RTS0040662,4
RTS0040663,13
RTS0040664,9
RTS0040665,4
RTS0040666,9
RTS0040667,7
RTS0040668,5
RTS0040669,9
RTS0040670,3
RTS0040671,7
RTS0040672,8
RTS0040673,13
RTS0040674,11
RTS0040675,12
RTS0040676,9
RTS0040677,13
RTS0040678,4
RTS0040679,10
RTS0040680,13
RTS0040681,12
RTS0040682,9
RTS0040683,3
RTS0040684,15
RTS0040685,6
RTS0040686,6
RTS0040687,10
RTS0040688,8
RTS0040689,2
RTS0040690,9
RTS0040691,7
RTS0040692,7
RTS0040693,8
RTS0040694,10
RTS0040695,8
RTS0040696,9
RTS0040697,2
RTS0040698,6
RTS0040699,6
RTS0040700,7
RTS0040701,9
RTS0040702,15
RTS0040703,10
RTS0040704,10
RTS0040705,13
RTS0040706,8
RTS0040707,2
RTS0040708,8
RTS0040709,9
RTS0040710,11
RTS0040711,10
RTS0040712,9
RTS0040713,7
RTS0040714,7
RTS0040715,4
RTS0040716,7
RTS0040717,8
RTS0040718,2
RTS0040719,3
RTS0040720,8
RTS0040721,5
RTS0040722,1
RTS0040723,11
RTS0040724,7
RTS0040725,11
RTS0040726,7
RTS0040727,13
RTS0040728,10
RTS0040729,7
RTS0040730,11
RTS0040731,9
RTS0040732,12
RTS0040733,12
RTS0040734,9
RTS0040735,7
RTS0040736,14
RTS0040737,13
RTS0040738,6
RTS0040739,9
RTS0040740,18
RTS0040741,5
RTS0040742,16
RTS0040743,15
RTS0040744,7
RTS0040745,11
RTS0040746,10
RTS0040747,18
RTS0040748,2
RTS0040749,8
RTS0040750,14
RTS0040751,13
RTS0040752,14
RTS0040753,11
RTS0040754,6
RTS0040755,7
RTS0040756,7
RTS0040757,4
RTS0040758,11
RTS0040759,7
RTS0040760,3
RTS0040761,11
RTS0040762,13
RTS0040763,15
RTS0040764,9
RTS0040765,17
RTS0040766,12
RTS0040767,12
RTS0040768,15
RTS0040769,21
RTS0040770,10
RTS0040771,11
RTS0040772,11
RTS0040773,6
RTS0040774,11
RTS0040775,7
RTS0040776,13
RTS0040777,10
RTS0040778,22
RTS0040779,24
RTS0040780,25
RTS0040781,11
RTS0040782,23
RTS0040783,10
RTS0040784,8
RTS0040785,8
RTS0040786,5
RTS0040787,5
RTS0040788,7
RTS0040789,6
RTS0040790,7
RTS0040791,13
RTS0040792,8
RTS0040793,8
RTS0040794,8
RTS0040795,7
RTS0040796,8
RTS0040797,7
RTS0040798,13
RTS0040799,14
RTS0040800,5
RTS0040801,16
RTS0040802,9
RTS0040803,12
RTS0040804,9
RTS0040805,18
RTS0040806,6
RTS0040807,9
RTS0040808,8
RTS0040809,11
RTS0040810,7
RTS0040811,14
RTS0040812,9
RTS0040813,6
RTS0040814,7
RTS0040815,10
RTS0040816,6
RTS0040817,7
RTS0040818,13
RTS0040819,15
RTS0040820,17
RTS0040821,8
RTS0040822,12
RTS0040823,5
RTS0040824,8
RTS0040825,17
RTS0040826,18
RTS0040827,13
RTS0040828,14
RTS0040830,15
RTS0040831,6
RTS0040832,7
RTS0040833,9
RTS0040834,9
RTS0040836,38
RTS0040837,18
RTS0040838,44
RTS0040839,36
RTS0040840,27
RTS0040841,46
RTS0040842,70
RTS0040843,91
RTS0040844,77
RTS0040845,58
RTS0040846,18
RTS0040847,7
RTS0040848,12
RTS0040849,12
RTS0040850,9
RTS0040851,10
RTS0040852,6
RTS0040853,14
RTS0040854,19
RTS0040855,13
RTS0040856,7
RTS0040857,14
RTS0040858,8
RTS0040859,7
RTS0040860,10
RTS0040861,13
RTS0040862,10
RTS0040863,11
RTS0040864,11
RTS0040865,10
RTS0040866,19
RTS0040867,13
RTS0040868,23
RTS0040869,19
RTS0040870,29
RTS0040871,10
RTS0040872,24
RTS0040873,12
RTS0040874,41
RTS0040875,20
RTS0040876,8
RTS0040877,6
RTS0040878,7
RTS0040879,13
RTS0040880,8
RTS0040881,10
RTS0040882,7
RTS0040883,8
RTS0040884,9
RTS0040885,3
RTS0040886,18
RTS0040887,13
RTS0040888,18
RTS0040889,18
RTS0040890,18
RTS0040891,6
RTS0040892,9
RTS0040893,5
RTS0040894,13
RTS0040895,10
RTS0040896,7
RTS0040897,15
RTS0040898,9
RTS0040899,13
RTS0040900,6
RTS0040901,35
RTS0040902,21
RTS0040903,12
RTS0040904,45
RTS0040905,29
RTS0040906,16
RTS0040907,9
RTS0040908,12
RTS0040909,10
RTS0040910,10
RTS0040911,9
RTS0040912,10
RTS0040913,12
RTS0040914,11
RTS0040915,14
RTS0040916,16
RTS0040917,8
RTS0040918,8
RTS0040919,10
RTS0040920,7
RTS0040921,19
RTS0040922,10
RTS0040923,23
RTS0040924,25
RTS0040925,18
RTS0040926,6
RTS0040927,8
RTS0040928,8
RTS0040929,13
RTS0040930,5
RTS0040931,9
RTS0040932,11
RTS0040933,3
RTS0040934,13
RTS0040935,7
RTS0040936,13
RTS0040937,16
RTS0040938,10
RTS0040939,12
RTS0040940,14
RTS0040941,10
RTS0040942,12
RTS0040943,1
RTS0040944,16
RTS0040945,10
RTS0040946,13
RTS0040947,15
RTS0040948,13
RTS0040949,22
RTS0040950,14
RTS0040951,12
RTS0040952,8
RTS0040953,5
RTS0040954,10
RTS0040955,10
RTS0040956,13
RTS0040957,4
RTS0040958,7
RTS0040959,7
RTS0040960,8
RTS0040961,8
RTS0040962,6
RTS0040963,6
RTS0040964,10
RTS0040965,10
RTS0040966,14
RTS0040967,10
RTS0040968,20
RTS0040969,8
RTS0040970,11
RTS0040971,20
RTS0040972,10
RTS0040973,8
RTS0040974,6
RTS0040975,10
RTS0040976,5
RTS0040977,16
RTS0040978,6
RTS0040979,7
RTS0040980,7
RTS0040981,9
RTS0040982,5
RTS0040983,6
RTS0040984,4
RTS0040985,13
RTS0040986,6
RTS0040987,5
RTS0040988,12
RTS0040989,10
RTS0040990,13
RTS0040991,11
RTS0040992,12
RTS0040993,6
RTS0040994,8
RTS0040995,9
RTS0040996,12
RTS0040997,15
RTS0040998,8
RTS0040999,16
RTS0041000,9
RTS0041001,11
RTS0041002,15
RTS0041003,10
RTS0041004,11
RTS0041005,10
RTS0041006,13
RTS0041007,19
RTS0041008,11
RTS0041009,6
RTS0041010,10
RTS0041011,10
RTS0041012,9
RTS0041013,8
RTS0041014,8
RTS0041015,6
RTS0041016,7
RTS0041017,12
RTS0041018,10
RTS0041019,10
RTS0041020,11
RTS0041021,14
RTS0041022,14
RTS0041023,12
RTS0041024,12
RTS0041025,11
RTS0041026,7
RTS0041027,11
RTS0041028,6
RTS0041029,9
RTS0041030,8
RTS0041031,14
RTS0041032,11
RTS0041033,11
RTS0041034,17
RTS0041035,11
RTS0041036,10
RTS0041037,12
RTS0041038,9
RTS0041039,7
RTS0041040,7
RTS0041041,16
RTS0041042,17
RTS0041043,14
RTS0041044,7
RTS0041045,7
RTS0041046,30
RTS0041047,25
RTS0041048,18
RTS0041049,33
RTS0041050,33
RTS0041051,11
RTS0041052,8
RTS0041053,7
RTS0041054,10
RTS0041055,4
RTS0041056,12
RTS0041057,8
RTS0041058,11
RTS0041059,10
RTS0041060,19
RTS0041061,8
RTS0041062,9
RTS0041063,10
RTS0041064,15
RTS0041066,9
RTS0041067,8
RTS0041068,12
RTS0041069,12
RTS0041070,12
RTS0041071,11
RTS0041072,15
RTS0041073,10
RTS0041074,13
RTS0041075,10
RTS0041076,12
RTS0041077,6
RTS0041078,13
RTS0041079,7
RTS0041080,10
RTS0041081,9
RTS0041082,5
RTS0041083,14
RTS0041084,6
RTS0041085,4
RTS0041086,13
RTS0041087,15
RTS0041088,21
RTS0041089,15
RTS0041090,15
RTS0041091,10
RTS0041092,6
RTS0041093,15
RTS0041094,6
RTS0041095,7
RTS0041096,3
RTS0041097,13
RTS0041098,6
RTS0041099,8
RTS0041100,13
RTS0041101,15
RTS0041102,14
RTS0041103,8
RTS0041104,17
RTS0041105,8
RTS0041106,12
RTS0041107,8
RTS0041108,7
RTS0041109,10
RTS0041110,16
RTS0041111,12
RTS0041112,4
RTS0041113,10
RTS0041114,6
RTS0041115,12
RTS0041116,6
RTS0041117,13
RTS0041118,11
RTS0041119,8
RTS0041120,14
RTS0041121,10
RTS0041122,9
RTS0041123,8
RTS0041124,6
RTS0041125,7
RTS0041126,9
RTS0041127,9
RTS0041128,10
RTS0041129,11
RTS0041130,12
RTS0041131,8
RTS0041132,18
RTS0041133,9
RTS0041134,16
RTS0041135,11
RTS0041136,11
RTS0041137,11
RTS0041138,13
RTS0041139,5
RTS0041140,8
RTS0041141,16
RTS0041142,14
RTS0041143,7
RTS0041144,11
RTS0041145,5
RTS0041146,6
RTS0041147,4
RTS0041148,11
RTS0041149,12
RTS0041150,14
RTS0041151,19
RTS0041152,5
RTS0041153,11
RTS0041154,12
RTS0041155,9
RTS0041156,14
RTS0041157,12
RTS0041158,9
RTS0041159,11
RTS0041160,11
RTS0041161,8
RTS0041162,6
RTS0041163,6
RTS0041164,6
RTS0041165,11
RTS0041166,7
RTS0041167,10
RTS0041168,13
RTS0041169,5
RTS0041170,6
RTS0041171,7
RTS0041172,10
RTS0041173,13
RTS0041174,12
RTS0041175,10
RTS0041176,8
RTS0041177,9
RTS0041178,14
RTS0041179,11
RTS0041180,9
RTS0041181,9
RTS0041182,12
RTS0041183,15
RTS0041184,6
RTS0041185,9
RTS0041186,9
RTS0041187,9
RTS0041188,7
RTS0041189,11
RTS0041190,9
RTS0041191,16
RTS0041192,10
RTS0041193,8
RTS0041194,4
RTS0041195,17
RTS0041196,9
RTS0041197,7
RTS0041198,6
RTS0041199,14
RTS0041200,6
RTS0041201,5
RTS0041202,12
RTS0041203,14
RTS0041204,8
RTS0041205,5
RTS0041206,8
RTS0041207,8
RTS0041208,12
RTS0041209,12
RTS0041210,11
RTS0041211,10
RTS0041212,15
RTS0041213,16
RTS0041214,10
RTS0041215,9
RTS0041216,7
RTS0041217,12
RTS0041218,6
RTS0041219,13
RTS0041220,7
RTS0041221,11
RTS0041222,3
RTS0041223,7
RTS0041224,7
RTS0041225,6
RTS0041226,4
RTS0041227,8
RTS0041228,11
RTS0041229,10
RTS0041230,11
RTS0041231,17
RTS0041232,16
RTS0041233,15
RTS0041234,20
RTS0041235,17
RTS0041236,3
RTS0041237,14
RTS0041238,6
RTS0041239,8
RTS0041240,14
RTS0041241,13
RTS0041242,12
RTS0041243,12
RTS0041244,10
RTS0041246,10
RTS0041247,7
RTS0041248,7
RTS0041249,16
RTS0041250,11
RTS0041251,6
RTS0041252,8
RTS0041253,12
RTS0041254,11
RTS0041255,8
RTS0041256,6
RTS0041257,10
RTS0041258,14
RTS0041259,5
RTS0041260,8
RTS0041261,12
RTS0041262,13
RTS0041263,14
RTS0041265,13
RTS0041266,14
RTS0041267,11
RTS0041268,14
RTS0041269,10
RTS0041270,10
RTS0041271,12
RTS0041272,10
RTS0041273,8
RTS0041274,5
RTS0041275,10
RTS0041276,9
RTS0041277,6
RTS0041278,6
RTS0041279,11
RTS0041280,9
RTS0041281,10
RTS0041282,8
RTS0041283,12
RTS0041284,11
RTS0041285,8
RTS0041286,8
RTS0041287,7
RTS0041288,13
RTS0041289,7
RTS0041290,12
RTS0041291,6
RTS0041292,10
RTS0041293,8
RTS0041294,8
RTS0041295,11
RTS0041296,8
RTS0041297,11
RTS0041298,8
RTS0041299,5
RTS0041300,15
RTS0041301,10
RTS0041302,3
RTS0041303,10
RTS0041304,9
RTS0041305,6
RTS0041306,12
RTS0041307,6
RTS0041308,7
RTS0041309,10
RTS0041310,13
RTS0041311,12
RTS0041312,9
RTS0041313,9
RTS0041314,10
RTS0041315,7
RTS0041316,42
RTS0041317,28
RTS0041318,29
RTS0041319,15
RTS0041320,17
RTS0041321,8
RTS0041322,8
RTS0041323,8
RTS0041324,6
RTS0041325,9
RTS0041326,12
RTS0041327,9
RTS0041328,16
RTS0041329,8
RTS0041330,13
RTS0041331,10
RTS0041332,9
RTS0041333,5
RTS0041334,6
RTS0041335,7
RTS0041346,41
RTS0041347,26
RTS0041348,44
RTS0041349,32
RTS0041350,49
RTS0041351,9
RTS0041352,12
RTS0041353,11
RTS0041354,7
RTS0041355,9
RTS0041356,7
RTS0041357,6
RTS0041358,10
RTS0041359,8
RTS0041360,11
RTS0041361,10
RTS0041362,6
RTS0041363,5
RTS0041364,13
RTS0041365,11
RTS0041366,7
RTS0041367,9
RTS0041368,16
RTS0041369,9
RTS0041370,9
RTS0041371,7
RTS0041372,14
RTS0041373,4
RTS0041374,8
RTS0041375,11
RTS0041376,7
RTS0041377,9
RTS0041378,7
RTS0041379,6
RTS0041380,9
RTS0041381,9
RTS0041382,8
RTS0041383,10
RTS0041384,9
RTS0041385,12
RTS0041386,8
RTS0041387,11
RTS0041388,5
RTS0041389,3
RTS0041390,5
RTS0041391,5
RTS0041392,9
RTS0041393,7
RTS0041394,9
RTS0041395,6
RTS0041396,10
RTS0041397,8
RTS0041398,7
RTS0041399,8
RTS0041400,5
RTS0041401,9
RTS0041402,13
RTS0041403,7
RTS0041404,13
RTS0041405,9
RTS0041406,5
RTS0041407,4
RTS0041408,7
RTS0041409,9
RTS0041410,11
RTS0041411,5
RTS0041412,6
RTS0041413,7
RTS0041414,6
RTS0041415,5
RTS0041416,9
RTS0041417,9
RTS0041418,14
RTS0041419,10
RTS0041420,8
RTS0041421,12
RTS0041422,16
RTS0041423,15
RTS0041424,11
RTS0041425,11
RTS0041426,9
RTS0041427,7
RTS0041428,7
RTS0041429,8
RTS0041430,7
RTS0041431,18
RTS0041432,10
RTS0041433,5
RTS0041434,10
RTS0041435,11
RTS0041436,6
RTS0041437,4
RTS0041438,4
RTS0041439,10
RTS0041440,9
RTS0041441,11
RTS0041442,6
RTS0041443,7
RTS0041444,8
RTS0041445,8
RTS0041446,9
RTS0041447,8
RTS0041448,5
RTS0041449,5
RTS0041450,7
RTS0041451,12
RTS0041452,9
RTS0041453,14
RTS0041454,12
RTS0041455,13
RTS0041456,5
RTS0041457,3
RTS0041458,7
RTS0041459,14
RTS0041460,8
RTS0041461,5
RTS0041462,7
RTS0041463,9
RTS0041464,7
RTS0041465,12
RTS0041466,11
RTS0041467,12
RTS0041468,15
RTS0041469,6
RTS0041470,9
RTS0041471,10
RTS0041472,9
RTS0041473,11
RTS0041474,9
RTS0041475,9
RTS0041476,7
RTS0041477,7
RTS0041478,9
RTS0041479,14
RTS0041480,2
RTS0041481,6
RTS0041482,6
RTS0041483,9
RTS0041484,12
RTS0041485,11
RTS0041486,12
RTS0041487,15
RTS0041488,19
RTS0041489,7
RTS0041490,13
RTS0041491,8
RTS0041492,4
RTS0041493,6
RTS0041494,7
RTS0041495,9
RTS0041496,25
RTS0041497,21
RTS0041498,24
RTS0041499,31
RTS0041500,21
RTS0041501,5
RTS0041502,8
RTS0041503,12
RTS0041504,9
RTS0041505,9
RTS0041506,7
RTS0041507,9
RTS0041508,12
RTS0041509,8
RTS0041510,12
RTS0041511,4
RTS0041512,8
RTS0041513,11
RTS0041514,11
RTS0041515,8
RTS0041516,15
RTS0041517,11
RTS0041518,2
RTS0041519,9
RTS0041520,12
RTS0041521,6
RTS0041522,6
RTS0041523,10
RTS0041524,14
RTS0041525,5
RTS0041526,17
RTS0041527,26
RTS0041528,25
RTS0041529,7
RTS0041530,34
RTS0041531,11
RTS0041532,8
RTS0041533,9
RTS0041534,13
RTS0041535,6
RTS0041536,8
RTS0041537,10
RTS0041538,7
RTS0041540,8
RTS0041541,7
RTS0041542,5
RTS0041543,8
RTS0041544,7
RTS0041545,6
RTS0041546,6
RTS0041547,10
RTS0041548,12
RTS0041549,6
RTS0041550,6
RTS0041551,17
RTS0041552,13
RTS0041553,11
RTS0041554,12
RTS0041555,14
RTS0041556,5
RTS0041557,6
RTS0041558,8
RTS0041559,5
RTS0041560,3
RTS0041561,11
RTS0041562,10
RTS0041563,9
RTS0041564,8
RTS0041565,7
RTS0041566,17
RTS0041567,23
RTS0041568,11
RTS0041569,10
RTS0041570,13
RTS0041571,9
RTS0041572,7
RTS0041573,8
RTS0041574,6
RTS0041575,5
RTS0041576,3
RTS0041577,6
RTS0041578,12
RTS0041579,9
RTS0041580,10
RTS0041581,6
RTS0041582,8
RTS0041583,7
RTS0041584,8
RTS0041585,14
RTS0041586,9
RTS0041587,12
RTS0041588,9
RTS0041589,16
RTS0041590,10
RTS0041591,4
RTS0041592,11
RTS0041593,7
RTS0041594,6
RTS0041595,5
RTS0041596,10
RTS0041597,9
RTS0041598,14
RTS0041599,8
RTS0041600,7
RTS0041601,12
RTS0041602,6
RTS0041603,12
RTS0041604,13
RTS0041605,12
RTS0041606,9
RTS0041607,3
RTS0041608,7
RTS0041609,11
RTS0041610,7
RTS0041611,12
RTS0041612,10
RTS0041613,6
RTS0041614,8
RTS0041615,12
RTS0041616,12
RTS0041617,13
RTS0041618,10
RTS0041619,6
RTS0041620,11
RTS0041621,7
RTS0041622,7
RTS0041623,12
RTS0041624,3
RTS0041625,6
RTS0041626,11
RTS0041627,9
RTS0041628,10
RTS0041629,15
RTS0041630,14
RTS0041631,7
RTS0041632,13
RTS0041633,14
RTS0041634,11
RTS0041635,15
RTS0041636,15
RTS0041637,3
RTS0041638,14
RTS0041639,14
RTS0041640,14
RTS0041641,10
RTS0041642,10
RTS0041643,10
RTS0041644,4
RTS0041645,11
RTS0041646,7
RTS0041647,14
RTS0041648,8
RTS0041649,9
RTS0041650,10
RTS0041651,4
RTS0041652,19
RTS0041653,7
RTS0041654,10
RTS0041655,10
RTS0041656,5
RTS0041657,6
RTS0041658,12
RTS0041659,11
RTS0041660,5
RTS0041661,12
RTS0041662,17
RTS0041663,5
RTS0041664,8
RTS0041665,9
RTS0041666,14
RTS0041667,9
RTS0041668,10
RTS0041669,10
RTS0041670,9
RTS0041671,8
RTS0041672,15
RTS0041673,9
RTS0041674,13
RTS0041675,10
RTS0041676,11
RTS0041677,14
RTS0041678,9
RTS0041679,17
RTS0041680,10
RTS0041681,7
RTS0041682,8
RTS0041683,12
RTS0041684,13
RTS0041685,7
RTS0041686,16
RTS0041687,6
RTS0041688,16
RTS0041689,9
RTS0041690,16
RTS0041691,19
RTS0041692,12
RTS0041693,11
RTS0041694,9
RTS0041695,8
RTS0041696,14
RTS0041697,9
RTS0041698,7
RTS0041699,10
RTS0041700,9
RTS0041701,13
RTS0041702,7
RTS0041703,14
RTS0041704,15
RTS0041705,20
RTS0041706,8
RTS0041707,16
RTS0041708,14
RTS0041709,11
RTS0041710,10
RTS0041711,11
RTS0041712,7
RTS0041713,5
RTS0041714,8
RTS0041715,6
RTS0041716,56
RTS0041717,38
RTS0041718,42
RTS0041719,42
RTS0041720,46
RTS0041721,8
RTS0041722,5
RTS0041723,15
RTS0041724,8
RTS0041725,7
RTS0041726,5
RTS0041727,4
RTS0041728,6
RTS0041729,6
RTS0041730,6
RTS0041731,8
RTS0041732,9
RTS0041733,5
RTS0041734,3
RTS0041735,7
RTS0041736,10
RTS0041737,4
RTS0041738,7
RTS0041739,8
RTS0041740,8
RTS0041741,11
RTS0041742,6
RTS0041743,14
RTS0041744,6
RTS0041745,4
RTS0041746,14
RTS0041747,13
RTS0041748,6
RTS0041749,7
RTS0041750,13
RTS0041751,9
RTS0041752,10
RTS0041753,14
RTS0041754,19
RTS0041755,10
RTS0041756,19
RTS0041757,11
RTS0041758,16
RTS0041759,24
RTS0041760,10
RTS0041761,7
RTS0041762,9
RTS0041763,13
RTS0041764,4
RTS0041765,6
RTS0041766,8
RTS0041767,5
RTS0041768,6
RTS0041769,8
RTS0041770,10
RTS0041771,9
RTS0041772,9
RTS0041773,3
RTS0041774,8
RTS0041775,11
RTS0041776,7
RTS0041777,14
RTS0041778,12
RTS0041779,8
RTS0041780,12
RTS0041781,10
RTS0041782,7
RTS0041783,7
RTS0041784,10
RTS0041785,4
RTS0041786,6
RTS0041787,13
RTS0041788,8
RTS0041789,13
RTS0041790,12
RTS0041791,12
RTS0041793,12
RTS0041794,12
RTS0041795,8
RTS0041796,6
RTS0041797,9
RTS0041798,13
RTS0041799,4
RTS0041800,11
RTS0041801,8
RTS0041802,11
RTS0041803,9
RTS0041804,4
RTS0041805,8
RTS0041806,10
RTS0041807,7
RTS0041808,16
RTS0041809,11
RTS0041810,20
RTS0041811,8
RTS0041812,17
RTS0041813,8
RTS0041814,9
RTS0041815,8
RTS0041816,8
RTS0041817,11
RTS0041818,11
RTS0041819,13
RTS0041820,9
RTS0041821,9
RTS0041822,10
RTS0041823,6
RTS0041824,11
RTS0041825,6
RTS0041826,4
RTS0041827,11
RTS0041828,7
RTS0041829,5
RTS0041830,5
RTS0041831,11
RTS0041832,6
RTS0041833,7
RTS0041834,7
RTS0041835,8
RTS0041836,12
RTS0041837,11
RTS0041838,5
RTS0041839,9
RTS0041840,8
RTS0041841,8
RTS0041842,9
RTS0041843,9
RTS0041844,6
RTS0041845,11
RTS0041846,12
RTS0041847,3
RTS0041848,10
RTS0041849,10
RTS0041850,5
RTS0041851,10
RTS0041852,14
RTS0041853,15
RTS0041854,7
RTS0041855,10
RTS0041856,5
RTS0041857,14
RTS0041858,13
RTS0041859,10
RTS0041860,8
RTS0041861,14
RTS0041862,7
RTS0041863,8
RTS0041864,14
RTS0041865,11
RTS0041866,6
RTS0041867,8
RTS0041868,9
RTS0041869,10
RTS0041870,16
RTS0041871,6
RTS0041872,4
RTS0041873,6
RTS0041874,15
RTS0041875,7
RTS0041876,15
RTS0041877,12
RTS0041878,15
RTS0041879,17
RTS0041880,12
RTS0041881,10
RTS0041882,12
RTS0041883,10
RTS0041884,10
RTS0041885,13
RTS0041886,51
RTS0041887,56
RTS0041888,39
RTS0041889,44
RTS0041890,48
RTS0041891,62
RTS0041892,52
RTS0041893,43
RTS0041894,27
RTS0041895,32
RTS0041896,16
RTS0041897,23
RTS0041898,18
RTS0041899,9
RTS0041900,14
RTS0041901,7
RTS0041902,10
RTS0041903,18
RTS0041904,13
RTS0041905,11
RTS0041906,241
RTS0041907,11
RTS0041908,110
RTS0041909,9
RTS0041910,90
RTS0041911,9
RTS0041912,8
RTS0041913,9
RTS0041914,10
RTS0041915,9
RTS0041916,162
RTS0041917,270
RTS0041918,202
RTS0041919,395
RTS0041920,264
RTS0041922,11
RTS0041923,12
RTS0041924,5
RTS0041925,8
RTS0041926,10
RTS0041927,11
RTS0041928,9
RTS0041929,13
RTS0041930,13
RTS0041931,11
RTS0041932,15
RTS0041933,9
RTS0041934,8
RTS0041935,8
RTS0041936,11
RTS0041937,13
RTS0041938,14
RTS0041939,11
RTS0041940,9
RTS0041941,7
RTS0041942,5
RTS0041943,7
RTS0041944,7
RTS0041945,14
RTS0041946,9
RTS0041947,10
RTS0041948,6
RTS0041949,13
RTS0041950,8
RTS0041951,10
RTS0041952,9
RTS0041953,9
RTS0041954,13
RTS0041955,14
RTS0041956,10
RTS0041957,4
RTS0041958,11
RTS0041959,7
RTS0041960,10
RTS0041961,11
RTS0041962,8
RTS0041963,6
RTS0041964,13
RTS0041965,7
RTS0041966,4
RTS0041967,7
RTS0041968,11
RTS0041969,8
RTS0041971,12
RTS0041972,23
RTS0041973,9
RTS0041974,25
RTS0041975,20
RTS0041976,5
RTS0041977,12
RTS0041978,13
RTS0041979,11
RTS0041980,17
RTS0041981,32
RTS0041982,35
RTS0041983,45
RTS0041984,28
RTS0041985,47
RTS0041986,6
RTS0041987,17
RTS0041988,8
RTS0041989,7
RTS0041990,9
RTS0041991,11
RTS0041992,10
RTS0041993,3
RTS0041994,24
RTS0041995,12
RTS0041996,10
RTS0041997,6
RTS0041998,9
RTS0041999,7
RTS0042000,12
RTS0042001,10
RTS0042002,14
RTS0042003,11
RTS0042004,11
RTS0042005,8
RTS0042006,9
RTS0042007,15
RTS0042008,19
RTS0042009,13
RTS0042010,9
RTS0042011,11
RTS0042012,10
RTS0042013,9
RTS0042014,9
RTS0042015,10
RTS0042016,5
RTS0042017,8
RTS0042018,7
RTS0042019,14
RTS0042020,10
RTS0042021,17
RTS0042022,18
RTS0042023,22
RTS0042024,14
RTS0042025,20
RTS0042026,9
RTS0042027,8
RTS0042028,9
RTS0042029,7
RTS0042030,9
RTS0042031,9
RTS0042032,9
RTS0042033,10
RTS0042034,17
RTS0042035,6
RTS0042036,16
RTS0042037,22
RTS0042038,16
RTS0042039,14
RTS0042040,8
RTS0042041,9
RTS0042042,9
RTS0042043,5
RTS0042044,5
RTS0042045,12
RTS0042046,22
RTS0042047,19
RTS0042048,7
RTS0042049,16
RTS0042050,13
RTS0042051,16
RTS0042052,14
RTS0042053,10
RTS0042054,11
RTS0042055,11
RTS0042056,13
RTS0042057,8
RTS0042058,7
RTS0042059,8
RTS0042060,16
RTS0042061,7
RTS0042062,22
RTS0042063,28
RTS0042064,11
RTS0042065,22
RTS0042066,8
RTS0042067,11
RTS0042068,5
RTS0042069,15
RTS0042071,9
RTS0042072,5
RTS0042073,11
RTS0042074,9
RTS0042075,6
RTS0042076,5
RTS0042077,7
RTS0042078,5
RTS0042079,9
RTS0042080,8
RTS0042081,13
RTS0042082,17
RTS0042083,9
RTS0042084,20
RTS0042085,9
RTS0042086,9
RTS0042087,10
RTS0042088,8
RTS0042089,5
RTS0042090,7
RTS0042091,8
RTS0042092,8
RTS0042093,6
RTS0042094,3
RTS0042095,8
RTS0042096,10
RTS0042097,9
RTS0042098,11
RTS0042099,5
RTS0042100,14
RTS0042101,8
RTS0042102,5
RTS0042103,10
RTS0042104,11
RTS0042105,3
RTS0042106,13
RTS0042107,9
RTS0042108,6
RTS0042109,11
RTS0042110,15
RTS0042111,18
RTS0042112,9
RTS0042113,16
RTS0042114,12
RTS0042115,18
RTS0042116,10
RTS0042117,8
RTS0042118,12
RTS0042119,6
RTS0042120,10
RTS0042121,8
RTS0042122,11
RTS0042123,11
RTS0042124,7
RTS0042125,12
RTS0042126,8
RTS0042127,10
RTS0042128,13
RTS0042129,5
RTS0042130,10
RTS0042131,10
RTS0042132,13
RTS0042133,11
RTS0042134,8
RTS0042135,11
RTS0042136,11
RTS0042137,10
RTS0042138,6
RTS0042139,14
RTS0042140,11
RTS0042141,12
RTS0042142,6
RTS0042143,9
RTS0042144,15
RTS0042145,14
RTS0042146,15
RTS0042147,7
RTS0042148,18
RTS0042149,12
RTS0042150,12
RTS0042151,18
RTS0042152,11
RTS0042153,8
RTS0042154,10
RTS0042155,10
RTS0042156,3
RTS0042157,11
RTS0042158,10
RTS0042159,8
RTS0042160,4
RTS0042161,13
RTS0042162,9
RTS0042163,13
RTS0042164,11
RTS0042165,7
RTS0042166,9
RTS0042167,10
RTS0042168,5
RTS0042169,11
RTS0042170,8
RTS0042171,5
RTS0042172,11
RTS0042173,6
RTS0042174,12
RTS0042175,12
RTS0042176,6
RTS0042177,9
RTS0042178,15
RTS0042179,13
RTS0042180,7
RTS0042181,4
RTS0042182,13
RTS0042183,2
RTS0042184,9
RTS0042185,13
RTS0042186,9
RTS0042187,12
RTS0042188,12
RTS0042189,7
RTS0042190,9
RTS0042191,12
RTS0042192,8
RTS0042193,6
RTS0042194,7
RTS0042195,7
RTS0042196,7
RTS0042197,8
RTS0042198,9
RTS0042199,9
RTS0042200,7
RTS0042201,8
RTS0042202,8
RTS0042203,4
RTS0042204,5
RTS0042205,6
RTS0042206,2
RTS0042207,8
RTS0042208,10
RTS0042209,7
RTS0042210,10
RTS0042211,5
RTS0042212,8
RTS0042213,9
RTS0042214,7
RTS0042215,5
RTS0042216,3
RTS0042217,8
RTS0042218,10
RTS0042219,4
RTS0042220,10
RTS0042221,11
RTS0042222,8
RTS0042223,7
RTS0042224,7
RTS0042225,7
RTS0042226,7
RTS0042227,4
RTS0042228,10
RTS0042229,8
RTS0042230,15
RTS0042231,12
RTS0042232,12
RTS0042233,9
RTS0042234,9
RTS0042235,9
RTS0042236,19
RTS0042237,16
RTS0042238,8
RTS0042239,11
RTS0042240,14
RTS0042241,10
RTS0042242,4
RTS0042243,6
RTS0042244,11
RTS0042245,10
RTS0042246,13
RTS0042247,14
RTS0042248,20
RTS0042249,16
RTS0042250,21
RTS0042251,6
RTS0042252,8
RTS0042253,10
RTS0042254,7
RTS0042255,10
RTS0042256,13
RTS0042257,12
RTS0042258,7
RTS0042259,9
RTS0042260,8
RTS0042261,13
RTS0042262,12
RTS0042263,12
RTS0042264,12
RTS0042265,9
RTS0042266,11
RTS0042267,9
RTS0042268,15
RTS0042269,4
RTS0042270,5
RTS0042271,11
RTS0042272,6
RTS0042273,10
RTS0042274,9
RTS0042275,11
RTS0042276,10
RTS0042277,13
RTS0042278,9
RTS0042279,16
RTS0042280,7
RTS0042281,9
RTS0042282,3
RTS0042283,6
RTS0042284,12
RTS0042285,7
RTS0042286,12
RTS0042287,8
RTS0042288,10
RTS0042289,13
RTS0042290,14
RTS0042291,15
RTS0042292,20
RTS0042293,12
RTS0042294,14
RTS0042295,10
RTS0042296,13
RTS0042297,9
RTS0042298,8
RTS0042299,10
RTS0042300,11
RTS0042301,8
RTS0042302,6
RTS0042303,8
RTS0042304,9
RTS0042305,8
RTS0042306,7
RTS0042307,11
RTS0042308,12
RTS0042309,13
RTS0042310,13
RTS0042311,7
RTS0042312,7
RTS0042313,6
RTS0042314,11
RTS0042315,17
RTS0042316,16
RTS0042317,11
RTS0042318,11
RTS0042319,11
RTS0042320,13
RTS0042321,7
RTS0042322,6
RTS0042323,16
RTS0042324,8
RTS0042325,17
RTS0042326,14
RTS0042327,11
RTS0042328,10
RTS0042329,7
RTS0042330,15
RTS0042331,3
RTS0042332,8
RTS0042333,13
RTS0042334,12
RTS0042335,9
RTS0042336,11
RTS0042337,7
RTS0042338,6
RTS0042339,13
RTS0042340,12
RTS0042341,17
RTS0042342,10
RTS0042343,13
RTS0042344,15
RTS0042345,11
RTS0042346,17
RTS0042347,8
RTS0042348,7
RTS0042349,5
RTS0042350,10
RTS0042351,11
RTS0042352,9
RTS0042353,7
RTS0042354,9
RTS0042355,8
RTS0042356,10
RTS0042357,11
RTS0042358,8
RTS0042359,8
RTS0042360,6
RTS0042361,5
RTS0042362,11
RTS0042363,15
RTS0042364,19
RTS0042365,13
RTS0042366,10
RTS0042367,9
RTS0042368,3
RTS0042369,1
RTS0042370,11
RTS0042371,8
RTS0042372,5
RTS0042373,9
RTS0042374,5
RTS0042375,9
RTS0042376,4
RTS0042377,7
RTS0042378,11
RTS0042379,7
RTS0042380,2
RTS0042381,5
RTS0042382,9
RTS0042383,9
RTS0042384,12
RTS0042385,10
RTS0042386,13
RTS0042387,7
RTS0042388,10
RTS0042389,14
RTS0042390,14
RTS0042391,8
RTS0042392,7
RTS0042393,8
RTS0042394,6
RTS0042395,17
RTS0042396,5
RTS0042397,6
RTS0042398,8
RTS0042399,13
RTS0042400,7
RTS0042401,17
RTS0042402,7
RTS0042403,7
RTS0042404,12
RTS0042405,2
RTS0042406,8
RTS0042407,5
RTS0042408,11
RTS0042409,6
RTS0042410,9
RTS0042411,7
RTS0042412,13
RTS0042413,18
RTS0042414,16
RTS0042415,12
RTS0042416,11
RTS0042417,24
RTS0042418,20
RTS0042419,21
RTS0042420,16
RTS0042421,15
RTS0042422,6
RTS0042423,7
RTS0042424,10
RTS0042425,11
RTS0042426,11
RTS0042427,7
RTS0042428,5
RTS0042429,11
RTS0042430,5
RTS0042431,10
RTS0042432,12
RTS0042433,21
RTS0042434,10
RTS0042435,8
RTS0042436,11
RTS0042437,11
RTS0042438,14
RTS0042439,7
RTS0042440,12
RTS0042441,7
RTS0042442,18
RTS0042443,11
RTS0042444,8
RTS0042445,11
RTS0042446,10
RTS0042447,7
RTS0042448,8
RTS0042449,7
RTS0042450,10
RTS0042451,8
RTS0042452,4
RTS0042453,8
RTS0042454,12
RTS0042455,6
RTS0042456,7
RTS0042457,9
RTS0042458,12
RTS0042460,10
RTS0042461,23
RTS0042462,9
RTS0042463,19
RTS0042464,21
RTS0042465,17
RTS0042466,17
RTS0042467,12
RTS0042468,12
RTS0042469,7
RTS0042470,8
RTS0042471,12
RTS0042472,10
RTS0042473,18
RTS0042474,11
RTS0042475,21
RTS0042476,15
RTS0042477,9
RTS0042478,6
RTS0042479,9
RTS0042480,12
RTS0042481,9
RTS0042482,18
RTS0042483,35
RTS0042484,13
RTS0042485,21
RTS0042486,8
RTS0042487,7
RTS0042488,7
RTS0042489,7
RTS0042490,11
RTS0042491,6
RTS0042492,9
RTS0042493,11
RTS0042494,5
RTS0042495,4
RTS0042496,8
RTS0042497,11
RTS0042498,13
RTS0042499,4
RTS0042500,7
RTS0042501,6
RTS0042502,11
RTS0042503,8
RTS0042504,9
RTS0042505,9
RTS0042506,12
RTS0042507,11
RTS0042508,12
RTS0042509,8
RTS0042510,4
RTS0042515,14
RTS0042522,7
RTS0042526,6
RTS0042527,10
RTS0042528,4
RTS0042529,5
RTS0042530,7
RTS0042531,8
RTS0042532,7
RTS0042533,7
RTS0042534,9
RTS0042535,5
RTS0042536,12
RTS0042537,8
RTS0042538,6
RTS0042539,7
RTS0042540,10
RTS0042541,7
RTS0042542,9
RTS0042543,7
RTS0042544,6
RTS0042545,8
RTS0042546,8
RTS0042547,9
RTS0042548,11
RTS0042549,11
RTS0042550,8
RTS0042551,12
RTS0042552,8
RTS0042553,15
RTS0042554,4
RTS0042555,3
RTS0042556,10
RTS0042557,13
RTS0042558,5
RTS0042559,12
RTS0042560,4
RTS0042561,9
RTS0042562,5
RTS0042563,12
RTS0042564,9
RTS0042565,10
RTS0042566,14
RTS0042567,12
RTS0042568,20
RTS0042569,16
RTS0042570,7
RTS0042571,22
RTS0042572,11
RTS0042573,9
RTS0042574,12
RTS0042575,12
RTS0042576,10
RTS0042577,11
RTS0042578,11
RTS0042579,10
RTS0042580,9
RTS0042581,11
RTS0042582,9
RTS0042583,20
RTS0042584,9
RTS0042585,6
RTS0042586,12
RTS0042587,10
RTS0042588,17
RTS0042589,8
RTS0042590,6
RTS0042591,11
RTS0042592,10
RTS0042593,6
RTS0042594,4
RTS0042595,13
RTS0042596,20
RTS0042597,13
RTS0042598,19
RTS0042599,11
RTS0042600,18
RTS0042601,4
RTS0042602,9
RTS0042603,6
RTS0042604,10
RTS0042605,4
RTS0042606,9
RTS0042607,12
RTS0042608,8
RTS0042609,6
RTS0042610,7
RTS0042611,14
RTS0042612,13
RTS0042613,8
RTS0042614,10
RTS0042615,11
RTS0042616,7
RTS0042617,7
RTS0042618,11
RTS0042619,10
RTS0042620,6
RTS0042621,6
RTS0042622,9
RTS0042623,8
RTS0042624,5
RTS0042625,5
RTS0042626,11
RTS0042627,12
RTS0042628,6
RTS0042629,3
RTS0042630,14
RTS0042631,6
RTS0042633,7
RTS0042634,12
RTS0042635,9
RTS0042636,20
RTS0042637,22
RTS0042638,20
RTS0042639,28
RTS0042640,18
RTS0042641,10
RTS0042642,9
RTS0042643,7
RTS0042644,10
RTS0042645,10
RTS0042646,14
RTS0042647,9
RTS0042648,16
RTS0042649,8
RTS0042650,11
RTS0042651,9
RTS0042652,7
RTS0042653,8
RTS0042654,7
RTS0042655,6
RTS0042656,14
RTS0042657,2
RTS0042658,9
RTS0042659,7
RTS0042660,7
RTS0042661,12
RTS0042662,6
RTS0042663,11
RTS0042664,9
RTS0042665,11
RTS0042666,6
RTS0042667,7
RTS0042668,3
RTS0042669,6
RTS0042670,8
RTS0042671,23
RTS0042672,23
RTS0042673,19
RTS0042674,25
RTS0042675,29
RTS0042676,10
RTS0042678,6
RTS0042679,10
RTS0042680,7
RTS0042681,16
RTS0042682,15
RTS0042683,10
RTS0042684,12
RTS0042685,17
RTS0042686,14
RTS0042687,7
RTS0042688,9
RTS0042689,4
RTS0042690,8
RTS0042691,6
RTS0042692,9
RTS0042693,10
RTS0042694,1
RTS0042695,2
RTS0042696,8
RTS0042697,5
RTS0042698,6
RTS0042699,5
RTS0042700,7
RTS0042701,12
RTS0042702,10
RTS0042703,8
RTS0042704,8
RTS0042705,9
RTS0042706,11
RTS0042707,7
RTS0042708,16
RTS0042709,10
RTS0042710,12
RTS0042711,28
RTS0042712,43
RTS0042713,25
RTS0042714,21
RTS0042715,15
RTS0042716,6
RTS0042717,10
RTS0042718,10
RTS0042719,6
RTS0042720,5
RTS0042721,5
RTS0042722,10
RTS0042723,9
RTS0042724,9
RTS0042725,9
RTS0042726,7
RTS0042727,2
RTS0042728,8
RTS0042729,10
RTS0042730,9
RTS0042731,5
RTS0042732,6
RTS0042733,6
RTS0042734,6
RTS0042735,7
RTS0042736,17
RTS0042737,44
RTS0042738,25
RTS0042739,21
RTS0042740,25
RTS0042741,12
RTS0042742,13
RTS0042743,5
RTS0042744,5
RTS0042745,9
RTS0042746,11
RTS0042747,5
RTS0042748,7
RTS0042749,6
RTS0042750,5
RTS0042751,4
RTS0042752,10
RTS0042753,6
RTS0042754,8
RTS0042755,5
RTS0042756,7
RTS0042757,13
RTS0042758,4
RTS0042759,2
RTS0042760,9
RTS0042761,13
RTS0042762,6
RTS0042763,9
RTS0042764,4
RTS0042765,5
RTS0042766,14
RTS0042767,8
RTS0042768,8
RTS0042769,20
RTS0042770,15
RTS0042771,23
RTS0042772,15
RTS0042773,17
RTS0042774,24
RTS0042775,12
RTS0042776,11
RTS0042777,11
RTS0042778,20
RTS0042779,15
RTS0042780,8
RTS0042781,14
RTS0042782,13
RTS0042783,7
RTS0042784,9
RTS0042785,13
RTS0042786,12
RTS0042787,10
RTS0042788,8
RTS0042789,9
RTS0042790,15
RTS0042791,526
RTS0042792,173
RTS0042793,519
RTS0042794,385
RTS0042795,365
RTS0042796,9
RTS0042797,17
RTS0042798,6
RTS0042799,14
RTS0042800,3
RTS0042801,13
RTS0042802,11
RTS0042803,12
RTS0042804,15
RTS0042805,13
RTS0042806,12
RTS0042807,10
RTS0042808,10
RTS0042809,9
RTS0042810,14
RTS0042811,13
RTS0042812,5
RTS0042813,11
RTS0042814,12
RTS0042815,12
RTS0042816,8
RTS0042817,10
RTS0042818,8
RTS0042819,13
RTS0042820,7
RTS0042821,20
RTS0042822,8
RTS0042823,14
RTS0042824,10
RTS0042825,8
RTS0042826,9
RTS0042827,12
RTS0042828,20
RTS0042829,12
RTS0042830,19
RTS0042831,8
RTS0042832,12
RTS0042833,15
RTS0042834,12
RTS0042835,9
RTS0042836,6
RTS0042837,14
RTS0042838,6
RTS0042839,9
RTS0042840,10
RTS0042841,15
RTS0042842,8
RTS0042843,8
RTS0042844,8
RTS0042845,8
RTS0042846,8
RTS0042847,23
RTS0042848,14
RTS0042849,14
RTS0042850,12
RTS0042851,11
RTS0042852,6
RTS0042853,11
RTS0042854,10
RTS0042855,5
RTS0042856,5
RTS0042857,3
RTS0042858,7
RTS0042859,14
RTS0042860,13
RTS0042861,9
RTS0042862,3
RTS0042863,10
RTS0042864,7
RTS0042865,11
RTS0042866,8
RTS0042867,8
RTS0042868,10
RTS0042869,20
RTS0042870,11
RTS0042871,7
RTS0042872,7
RTS0042873,8
RTS0042874,13
RTS0042875,9
RTS0042876,21
RTS0042877,16
RTS0042878,6
RTS0042879,14
RTS0042880,9
RTS0042881,8
RTS0042882,14
RTS0042883,9
RTS0042884,16
RTS0042885,10
RTS0042886,4
RTS0042887,5
RTS0042888,8
RTS0042889,8
RTS0042890,5
RTS0042891,8
RTS0042892,15
RTS0042893,7
RTS0042894,4
RTS0042895,9
RTS0042896,16
RTS0042897,6
RTS0042898,10
RTS0042899,12
RTS0042900,15
RTS0042901,7
RTS0042902,10
RTS0042903,5
RTS0042904,9
RTS0042905,6
RTS0042906,50
RTS0042907,26
RTS0042908,46
RTS0042909,48
RTS0042910,24
RTS0042911,12
RTS0042912,9
RTS0042913,12
RTS0042914,7
RTS0042915,12
RTS0042916,16
RTS0042917,7
RTS0042918,10
RTS0042919,6
RTS0042920,4
RTS0042921,11
RTS0042922,12
RTS0042923,14
RTS0042924,11
RTS0042925,16
RTS0042926,14
RTS0042927,16
RTS0042928,17
RTS0042929,10
RTS0042930,10
RTS0042931,9
RTS0042932,9
RTS0042933,16
RTS0042934,15
RTS0042935,5
RTS0042936,8
RTS0042937,11
RTS0042938,17
RTS0042939,20
RTS0042940,11
RTS0042941,26
RTS0042942,23
RTS0042943,31
RTS0042944,36
RTS0042945,20
RTS0042946,7
RTS0042947,10
RTS0042948,14
RTS0042949,10
RTS0042950,10
RTS0042951,7
RTS0042952,7
RTS0042953,6
RTS0042954,9
RTS0042955,6
RTS0042956,10
RTS0042957,11
RTS0042958,6
RTS0042959,10
RTS0042960,14
RTS0042961,10
RTS0042962,10
RTS0042963,11
RTS0042964,13
RTS0042965,16
RTS0042966,14
RTS0042967,8
RTS0042968,9
RTS0042969,11
RTS0042970,3
RTS0042971,30
RTS0042972,16
RTS0042973,23
RTS0042974,14
RTS0042975,24
RTS0042976,19
RTS0042977,11
RTS0042978,10
RTS0042979,12
RTS0042980,13
RTS0042981,12
RTS0042982,16
RTS0042983,10
RTS0042984,13
RTS0042985,9
RTS0042986,13
RTS0042987,4
RTS0042988,12
RTS0042989,12
RTS0042990,8
RTS0042991,14
RTS0042992,14
RTS0042993,10
RTS0042994,8
RTS0042995,12
RTS0042996,16
RTS0042997,7
RTS0042998,9
RTS0042999,8
RTS0043000,13
RTS0043001,9
RTS0043002,13
RTS0043003,12
RTS0043004,9
RTS0043005,9
RTS0043006,4
RTS0043007,13
RTS0043008,14
RTS0043009,9
RTS0043010,6
RTS0043011,9
RTS0043012,17
RTS0043013,13
RTS0043014,14
RTS0043015,16
RTS0043016,8
RTS0043017,14
RTS0043018,10
RTS0043019,14
RTS0043020,5
RTS0043021,9
RTS0043022,8
RTS0043023,11
RTS0043024,18
RTS0043025,11
RTS0043026,3
RTS0043027,13
RTS0043028,16
RTS0043029,12
RTS0043030,14
RTS0043031,10
RTS0043032,10
RTS0043033,11
RTS0043034,12
RTS0043035,6
RTS0043036,8
RTS0043037,10
RTS0043038,15
RTS0043039,11
RTS0043040,10
RTS0043041,5
RTS0043042,5
RTS0043043,8
RTS0043044,6
RTS0043045,12
RTS0043046,5
RTS0043047,11
RTS0043048,4
RTS0043049,13
RTS0043050,5
RTS0043051,13
RTS0043052,10
RTS0043053,13
RTS0043054,7
RTS0043055,8
RTS0043056,9
RTS0043057,14
RTS0043058,11
RTS0043059,12
RTS0043060,13
RTS0043061,22
RTS0043062,19
RTS0043063,15
RTS0043064,16
RTS0043065,21
RTS0043066,10
RTS0043067,13
RTS0043068,11
RTS0043069,14
RTS0043070,6
RTS0043071,6
RTS0043072,10
RTS0043073,16
RTS0043074,6
RTS0043075,4
RTS0043076,8
RTS0043077,8
RTS0043078,8
RTS0043079,6
RTS0043080,9
RTS0043081,20
RTS0043082,17
RTS0043083,11
RTS0043084,18
RTS0043085,12
RTS0043086,5
RTS0043087,9
RTS0043088,5
RTS0043089,12
RTS0043090,10
RTS0043091,8
RTS0043092,3
RTS0043093,11
RTS0043094,11
RTS0043095,10
RTS0043096,11
RTS0043097,9
RTS0043098,6
RTS0043099,5
RTS0043100,3
RTS0043101,7
RTS0043102,3
RTS0043103,12
RTS0043104,5
RTS0043105,5
RTS0043106,18
RTS0043107,19
RTS0043108,6
RTS0043109,11
RTS0043110,16
RTS0043111,44
RTS0043112,27
RTS0043113,30
RTS0043114,44
RTS0043115,35
RTS0043116,8
RTS0043117,18
RTS0043118,10
RTS0043119,9
RTS0043120,13
RTS0043121,6
RTS0043122,7
RTS0043123,12
RTS0043124,8
RTS0043125,15
RTS0043126,28
RTS0043127,21
RTS0043128,33
RTS0043129,17
RTS0043130,19
RTS0043131,6
RTS0043132,8
RTS0043133,8
RTS0043134,5
RTS0043135,10
RTS0043136,13
RTS0043137,9
RTS0043138,9
RTS0043139,7
RTS0043140,8
RTS0043141,9
RTS0043142,12
RTS0043143,13
RTS0043144,12
RTS0043145,12
RTS0043146,13
RTS0043147,10
RTS0043148,11
RTS0043149,7
RTS0043150,7
RTS0043151,10
RTS0043152,10
RTS0043153,7
RTS0043154,10
RTS0043155,17
RTS0043156,24
RTS0043157,15
RTS0043159,15
RTS0043160,47
RTS0043161,12
RTS0043162,7
RTS0043163,9
RTS0043164,9
RTS0043165,10
RTS0043167,5
RTS0043168,9
RTS0043169,3
RTS0043170,11
RTS0043171,12
RTS0043172,19
RTS0043173,10
RTS0043174,11
RTS0043175,9
RTS0043176,4
RTS0043177,7
RTS0043178,21
RTS0043179,8
RTS0043180,8
RTS0043181,10
RTS0043182,11
RTS0043183,13
RTS0043184,6
RTS0043185,13
RTS0043186,12
RTS0043187,4
RTS0043188,10
RTS0043189,10
RTS0043190,11
RTS0043191,7
RTS0043192,5
RTS0043193,12
RTS0043194,5
RTS0043195,10
RTS0043196,6
RTS0043197,8
RTS0043198,12
RTS0043199,5
RTS0043200,12
RTS0043201,11
RTS0043202,13
RTS0043203,8
RTS0043204,18
RTS0043205,15
RTS0043206,16
RTS0043207,17
RTS0043208,7
RTS0043209,4
RTS0043210,5
RTS0043211,19
RTS0043212,12
RTS0043213,12
RTS0043214,13
RTS0043215,11
RTS0043216,13
RTS0043217,12
RTS0043218,12
RTS0043219,13
RTS0043220,13
RTS0043221,10
RTS0043222,10
RTS0043223,13
RTS0043224,5
RTS0043225,10
RTS0043226,8
RTS0043227,7
RTS0043228,10
RTS0043229,8
RTS0043230,11
RTS0043231,12
RTS0043232,12
RTS0043233,12
RTS0043234,6
RTS0043235,8
RTS0043236,8
RTS0043237,16
RTS0043238,10
RTS0043239,5
RTS0043240,9
RTS0043241,6
RTS0043242,7
RTS0043243,16
RTS0043244,8
RTS0043245,15
RTS0043246,14
RTS0043247,10
RTS0043248,8
RTS0043249,17
RTS0043250,19
RTS0043251,10
RTS0043252,19
RTS0043253,16
RTS0043254,19
RTS0043255,7
RTS0043256,11
RTS0043257,9
RTS0043258,9
RTS0043259,14
RTS0043260,8
RTS0043261,6
RTS0043262,12
RTS0043263,14
RTS0043264,8
RTS0043265,15
RTS0043266,8
RTS0043267,10
RTS0043268,17
RTS0043269,16
RTS0043270,19
RTS0043271,16
RTS0043272,15
RTS0043273,15
RTS0043274,17
RTS0043275,15
RTS0043276,11
RTS0043277,13
RTS0043278,15
RTS0043279,8
RTS0043280,10
RTS0043281,13
RTS0043282,11
RTS0043283,10
RTS0043284,16
RTS0043285,11
RTS0043286,15
RTS0043287,9
RTS0043288,22
RTS0043289,21
RTS0043290,12
RTS0043291,20
RTS0043292,11
RTS0043293,4
RTS0043294,8
RTS0043295,11
RTS0043296,12
RTS0043297,6
RTS0043299,10
RTS0043300,12
RTS0043301,8
RTS0043302,6
RTS0043303,10
RTS0043304,6
RTS0043305,8
RTS0043306,8
RTS0043307,8
RTS0043308,10
RTS0043309,10
RTS0043310,8
RTS0043311,23
RTS0043312,15
RTS0043313,15
RTS0043314,15
RTS0043315,12
RTS0043316,12
RTS0043317,2
RTS0043318,10
RTS0043319,9
RTS0043320,16
RTS0043321,15
RTS0043322,7
RTS0043323,7
RTS0043324,7
RTS0043325,10
RTS0043326,5
RTS0043327,9
RTS0043328,8
RTS0043329,17
RTS0043330,13
RTS0043331,11
RTS0043332,7
RTS0043333,15
RTS0043334,7
RTS0043335,7
RTS0043336,10
RTS0043337,7
RTS0043338,14
RTS0043339,5
RTS0043340,13
RTS0043341,11
RTS0043342,6
RTS0043343,5
RTS0043344,8
RTS0043345,5
RTS0043346,5
RTS0043347,19
RTS0043348,11
RTS0043349,13
RTS0043350,17
RTS0043351,8
RTS0043352,11
RTS0043353,9
RTS0043354,11
RTS0043355,11
RTS0043356,14
RTS0043357,6
RTS0043358,17
RTS0043359,18
RTS0043360,13
RTS0043361,19
RTS0043362,14
RTS0043363,8
RTS0043364,15
RTS0043365,11
RTS0043366,9
RTS0043367,9
RTS0043368,9
RTS0043369,11
RTS0043370,5
RTS0043371,24
RTS0043372,10
RTS0043373,14
RTS0043374,12
RTS0043375,11
RTS0043376,16
RTS0043377,15
RTS0043378,6
RTS0043379,10
RTS0043380,12
RTS0043381,15
RTS0043382,10
RTS0043383,12
RTS0043384,8
RTS0043385,13
RTS0043386,11
RTS0043387,17
RTS0043388,9
RTS0043389,8
RTS0043390,6
RTS0043391,16
RTS0043392,9
RTS0043393,6
RTS0043394,10
RTS0043395,13
RTS0043396,22
RTS0043397,18
RTS0043398,9
RTS0043399,10
RTS0043400,10
RTS0043401,13
RTS0043402,10
RTS0043403,6
RTS0043404,9
RTS0043405,4
RTS0043406,7
RTS0043407,6
RTS0043408,6
RTS0043409,12
RTS0043410,15
RTS0043411,13
RTS0043412,8
RTS0043413,6
RTS0043414,10
RTS0043415,7
RTS0043416,18
RTS0043417,10
RTS0043418,17
RTS0043419,6
RTS0043420,10
RTS0043421,9
RTS0043422,10
RTS0043423,9
RTS0043424,12
RTS0043425,11
RTS0043426,11
RTS0043427,18
RTS0043428,15
RTS0043429,21
RTS0043430,12
RTS0043431,12
RTS0043432,4
RTS0043433,7
RTS0043434,15
RTS0043435,12
RTS0043436,15
RTS0043437,11
RTS0043438,10
RTS0043439,13
RTS0043440,15
RTS0043441,16
RTS0043442,16
RTS0043443,12
RTS0043444,14
RTS0043445,14
RTS0043446,8
RTS0043447,5
RTS0043448,16
RTS0043449,8
RTS0043450,12
RTS0043451,10
RTS0043452,4
RTS0043453,12
RTS0043454,8
RTS0043455,10
RTS0043456,10
RTS0043457,13
RTS0043458,10
RTS0043459,8
RTS0043460,11
RTS0043461,16
RTS0043462,9
RTS0043463,10
RTS0043464,6
RTS0043465,12
RTS0043466,21
RTS0043467,11
RTS0043468,13
RTS0043469,11
RTS0043470,14
RTS0043471,9
RTS0043472,8
RTS0043473,7
RTS0043474,12
RTS0043475,16
RTS0043476,7
RTS0043477,12
RTS0043478,10
RTS0043479,5
RTS0043480,7
RTS0043481,13
RTS0043482,18
RTS0043483,13
RTS0043484,13
RTS0043485,16
RTS0043486,12
RTS0043487,11
RTS0043488,11
RTS0043489,19
RTS0043490,11
RTS0043491,12
RTS0043492,12
RTS0043493,14
RTS0043494,13
RTS0043495,18
RTS0043496,12
RTS0043497,11
RTS0043498,15
RTS0043499,5
RTS0043500,11
RTS0043501,15
RTS0043502,9
RTS0043503,1
RTS0043504,14
RTS0043505,17
RTS0043506,10
RTS0043507,12
RTS0043508,9
RTS0043509,15
RTS0043510,9
RTS0043511,10
RTS0043512,12
RTS0043513,11
RTS0043514,11
RTS0043515,10
RTS0043516,8
RTS0043517,6
RTS0043518,11
RTS0043519,10
RTS0043520,4
RTS0043521,7
RTS0043522,6
RTS0043523,14
RTS0043524,7
RTS0043525,9
RTS0043526,12
RTS0043527,10
RTS0043528,6
RTS0043529,9
RTS0043530,8
RTS0043531,4
RTS0043532,8
RTS0043533,9
RTS0043534,9
RTS0043535,4
RTS0043536,11
RTS0043537,11
RTS0043538,11
RTS0043539,14
RTS0043540,9
RTS0043541,12
RTS0043542,7
RTS0043543,8
RTS0043544,4
RTS0043545,6
RTS0043546,5
RTS0043547,9
RTS0043548,5
RTS0043549,11
RTS0043550,7
RTS0043551,11
RTS0043552,17
RTS0043553,6
RTS0043554,10
RTS0043555,11
RTS0043556,26
RTS0043557,12
RTS0043558,10
RTS0043559,12
RTS0043560,7
RTS0043561,4
RTS0043562,6
RTS0043563,9
RTS0043564,12
RTS0043565,13
RTS0043566,13
RTS0043567,7
RTS0043568,8
RTS0043569,7
RTS0043570,5
RTS0043571,4
RTS0043572,8
RTS0043573,4
RTS0043574,7
RTS0043575,11
RTS0043576,17
RTS0043577,11
RTS0043578,6
RTS0043579,10
RTS0043580,11
RTS0043581,10
RTS0043582,9
RTS0043583,9
RTS0043584,8
RTS0043585,3
RTS0043586,10
RTS0043587,15
RTS0043588,4
RTS0043589,6
RTS0043590,12
RTS0043591,15
RTS0043592,7
RTS0043593,11
RTS0043594,10
RTS0043595,10
RTS0043596,3
RTS0043597,13
RTS0043598,11
RTS0043599,11
RTS0043600,6
RTS0043601,5
RTS0043602,5
RTS0043603,8
RTS0043604,7
RTS0043605,5
RTS0043606,5
RTS0043607,9
RTS0043608,9
RTS0043609,11
RTS0043610,5
RTS0043611,9
RTS0043612,10
RTS0043613,9
RTS0043614,6
RTS0043615,15
RTS0043616,10
RTS0043617,6
RTS0043618,8
RTS0043619,8
RTS0043620,8
RTS0043621,5
RTS0043622,10
RTS0043623,11
RTS0043624,10
RTS0043625,7
RTS0043626,6
RTS0043627,9
RTS0043628,9
RTS0043629,4
RTS0043630,7
RTS0043631,14
RTS0043632,16
RTS0043633,16
RTS0043634,7
RTS0043635,9
RTS0043636,9
RTS0043637,8
RTS0043638,12
RTS0043639,7
RTS0043640,11
RTS0043641,28
RTS0043642,22
RTS0043643,28
RTS0043644,27
RTS0043645,21
RTS0043646,9
RTS0043647,9
RTS0043648,11
RTS0043649,2
RTS0043650,4
RTS0043651,8
RTS0043652,13
RTS0043653,9
RTS0043654,5
RTS0043655,7
RTS0043656,13
RTS0043657,5
RTS0043658,7
RTS0043659,9
RTS0043660,8
RTS0043661,12
RTS0043663,8
RTS0043664,5
RTS0043665,9
RTS0043666,7
RTS0043667,11
RTS0043668,5
RTS0043669,13
RTS0043670,11
RTS0043671,8
RTS0043672,11
RTS0043673,13
RTS0043674,9
RTS0043675,14
RTS0043676,6
RTS0043677,14
RTS0043678,9
RTS0043679,5
RTS0043680,7
RTS0043681,12
RTS0043682,8
RTS0043683,8
RTS0043684,12
RTS0043685,12
RTS0043686,15
RTS0043687,14
RTS0043688,10
RTS0043689,8
RTS0043690,8
RTS0043691,9
RTS0043692,7
RTS0043693,9
RTS0043694,5
RTS0043695,15
RTS0043696,14
RTS0043697,19
RTS0043698,21
RTS0043699,16
RTS0043700,15
RTS0043701,9
RTS0043702,20
RTS0043703,11
RTS0043704,11
RTS0043705,11
RTS0043706,17
RTS0043707,11
RTS0043708,10
RTS0043709,5
RTS0043710,7
RTS0043711,12
RTS0043712,6
RTS0043713,7
RTS0043714,7
RTS0043715,11
RTS0043716,13
RTS0043717,9
RTS0043718,6
RTS0043719,9
RTS0043720,9
RTS0043721,12
RTS0043722,13
RTS0043723,12
RTS0043724,10
RTS0043725,5
RTS0043726,11
RTS0043727,12
RTS0043728,8
RTS0043729,2
RTS0043730,10
RTS0043731,14
RTS0043732,7
RTS0043733,12
RTS0043734,15
RTS0043735,7
RTS0043736,9
RTS0043737,10
RTS0043738,5
RTS0043739,8
RTS0043740,8
RTS0043741,14
RTS0043742,14
RTS0043743,8
RTS0043744,18
RTS0043745,7
RTS0043746,6
RTS0043747,5
RTS0043748,11
RTS0043749,7
RTS0043750,10
RTS0043751,10
RTS0043752,9
RTS0043753,5
RTS0043754,7
RTS0043755,10
RTS0043756,3
RTS0043757,12
RTS0043758,10
RTS0043759,10
RTS0043760,9
RTS0043761,11
RTS0043762,9
RTS0043763,8
RTS0043764,5
RTS0043765,14
RTS0043766,10
RTS0043767,6
RTS0043768,15
RTS0043769,4
RTS0043770,9
RTS0043771,7
RTS0043772,9
RTS0043773,8
RTS0043774,9
RTS0043775,6
RTS0043776,14
RTS0043777,11
RTS0043778,11
RTS0043779,14
RTS0043780,10
RTS0043781,14
RTS0043782,8
RTS0043783,9
RTS0043784,7
RTS0043785,5
RTS0043786,15
RTS0043787,13
RTS0043788,10
RTS0043789,9
RTS0043790,6
RTS0043791,4
RTS0043792,16
RTS0043793,3
RTS0043794,10
RTS0043795,4
RTS0043796,8
RTS0043797,18
RTS0043798,10
RTS0043799,9
RTS0043800,9
RTS0043801,2
RTS0043802,3
RTS0043803,7
RTS0043804,7
RTS0043805,7
RTS0043806,10
RTS0043807,12
RTS0043808,3
RTS0043809,11
RTS0043810,13
RTS0043811,9
RTS0043812,7
RTS0043813,6
RTS0043814,17
RTS0043815,13
RTS0043816,10
RTS0043817,14
RTS0043818,11
RTS0043819,7
RTS0043820,15
RTS0043821,5
RTS0043822,5
RTS0043823,7
RTS0043824,4
RTS0043825,2
RTS0043826,10
RTS0043827,9
RTS0043828,10
RTS0043829,4
RTS0043830,7
RTS0043831,9
RTS0043832,10
RTS0043833,15
RTS0043834,7
RTS0043835,7
RTS0043836,12
RTS0043837,6
RTS0043838,5
RTS0043839,5
RTS0043840,9
RTS0043841,5
RTS0043842,3
RTS0043843,9
RTS0043844,7
RTS0043845,10
RTS0043846,13
RTS0043847,14
RTS0043848,13
RTS0043849,11
RTS0043850,12
RTS0043851,9
RTS0043852,6
RTS0043853,13
RTS0043854,12
RTS0043856,6
RTS0043857,7
RTS0043858,7
RTS0043859,16
RTS0043860,11
RTS0043861,21
RTS0043862,23
RTS0043863,11
RTS0043864,7
RTS0043865,9
RTS0043866,7
RTS0043867,12
RTS0043868,3
RTS0043869,15
RTS0043870,6
RTS0043871,8
RTS0043872,5
RTS0043873,6
RTS0043874,5
RTS0043875,7
RTS0043876,8
RTS0043877,8
RTS0043878,6
RTS0043879,12
RTS0043880,8
RTS0043881,13
RTS0043882,12
RTS0043883,13
RTS0043884,13
RTS0043885,11
RTS0043886,13
RTS0043887,9
RTS0043888,5
RTS0043889,8
RTS0043890,12
RTS0043891,16
RTS0043892,15
RTS0043893,17
RTS0043894,12
RTS0043895,15
RTS0043896,12
RTS0043897,13
RTS0043898,14
RTS0043899,15
RTS0043900,15
RTS0043901,11
RTS0043902,10
RTS0043903,8
RTS0043904,17
RTS0043905,7
RTS0043906,4
RTS0043907,17
RTS0043908,10
RTS0043909,7
RTS0043910,15
RTS0043911,7
RTS0043912,24
RTS0043913,9
RTS0043914,9
RTS0043915,7
RTS0043916,19
RTS0043917,8
RTS0043918,10
RTS0043919,12
RTS0043920,11
RTS0043921,16
RTS0043922,13
RTS0043923,14
RTS0043924,21
RTS0043925,14
RTS0043926,10
RTS0043927,7
RTS0043928,9
RTS0043929,15
RTS0043930,6
RTS0043931,8
RTS0043932,10
RTS0043933,8
RTS0043934,7
RTS0043935,10
RTS0043936,3
RTS0043937,7
RTS0043938,3
RTS0043939,8
RTS0043940,10
RTS0043941,10
RTS0043942,8
RTS0043943,10
RTS0043944,6
RTS0043945,16
RTS0043946,2
RTS0043947,9
RTS0043948,11
RTS0043949,9
RTS0043950,12
RTS0043951,7
RTS0043952,11
RTS0043953,8
RTS0043954,4
RTS0043955,8
RTS0043956,12
RTS0043957,18
RTS0043958,17
RTS0043959,13
RTS0043960,19
RTS0043961,13
RTS0043962,13
RTS0043963,9
RTS0043964,10
RTS0043965,8
RTS0043966,12
RTS0043967,6
RTS0043968,10
RTS0043969,6
RTS0043970,8
RTS0043971,8
RTS0043972,11
RTS0043973,13
RTS0043974,11
RTS0043975,7
RTS0043976,7
RTS0043977,12
RTS0043978,10
RTS0043979,11
RTS0043980,8
RTS0043981,13
RTS0043982,16
RTS0043983,13
RTS0043984,10
RTS0043985,18
RTS0043986,7
RTS0043987,12
RTS0043988,12
RTS0043989,3
RTS0043990,7
RTS0043991,12
RTS0043992,7
RTS0043993,11
RTS0043994,9
RTS0043996,11
RTS0043997,10
RTS0043998,8
RTS0043999,8
RTS0044000,4
RTS0044001,18
RTS0044002,11
RTS0044003,18
RTS0044004,24
RTS0044005,11
RTS0044006,13
RTS0044007,9
RTS0044008,6
RTS0044009,14
RTS0044010,11
RTS0044011,12
RTS0044012,14
RTS0044013,15
RTS0044014,11
RTS0044015,11
RTS0044016,16
RTS0044017,5
RTS0044018,8
RTS0044019,6
RTS0044020,9
RTS0044021,6
RTS0044022,8
RTS0044023,10
RTS0044024,9
RTS0044025,7
RTS0044026,11
RTS0044027,7
RTS0044028,6
RTS0044029,11
RTS0044030,9
RTS0044031,21
RTS0044032,8
RTS0044033,4
RTS0044034,11
RTS0044035,9
RTS0044036,21
RTS0044037,13
RTS0044038,18
RTS0044039,13
RTS0044040,18
RTS0044041,12
RTS0044042,12
RTS0044043,6
RTS0044044,14
RTS0044045,6
RTS0044046,12
RTS0044047,14
RTS0044048,5
RTS0044049,6
RTS0044050,7
RTS0044051,5
RTS0044052,9
RTS0044053,15
RTS0044054,9
RTS0044055,6
RTS0044056,7
RTS0044057,15
RTS0044058,11
RTS0044059,12
RTS0044060,8
RTS0044061,10
RTS0044062,4
RTS0044063,7
RTS0044064,14
RTS0044065,16
RTS0044067,7
RTS0044068,11
RTS0044069,7
RTS0044070,9
RTS0044071,6
RTS0044072,20
RTS0044073,5
RTS0044074,7
RTS0044075,5
RTS0044076,9
RTS0044077,6
RTS0044078,13
RTS0044079,14
RTS0044080,5
RTS0044081,9
RTS0044082,10
RTS0044083,3
RTS0044084,11
RTS0044085,9
RTS0044086,8
RTS0044087,8
RTS0044088,11
RTS0044089,15
RTS0044090,11
RTS0044091,10
RTS0044092,14
RTS0044093,5
RTS0044094,4
RTS0044095,7
RTS0044096,13
RTS0044097,13
RTS0044098,5
RTS0044099,10
RTS0044100,10
RTS0044101,6
RTS0044102,12
RTS0044103,7
RTS0044104,9
RTS0044105,11
RTS0044106,11
RTS0044107,10
RTS0044108,18
RTS0044109,14
RTS0044110,17
RTS0044111,15
RTS0044112,12
RTS0044113,14
RTS0044114,19
RTS0044115,18
RTS0044116,19
RTS0044117,20
RTS0044118,5
RTS0044119,17
RTS0044120,7
RTS0044121,12
RTS0044122,5
RTS0044123,12
RTS0044124,9
RTS0044125,8
RTS0044126,7
RTS0044127,13
RTS0044128,9
RTS0044129,10
RTS0044130,6
RTS0044131,13
RTS0044132,16
RTS0044133,13
RTS0044134,9
RTS0044135,11
RTS0044136,4
RTS0044137,7
RTS0044138,9
RTS0044139,6
RTS0044140,17
RTS0044141,8
RTS0044142,9
RTS0044143,15
RTS0044144,18
RTS0044145,7
RTS0044146,9
RTS0044147,9
RTS0044148,11
RTS0044149,10
RTS0044150,9
RTS0044151,9
RTS0044152,9
RTS0044153,9
RTS0044154,9
RTS0044155,10
RTS0044156,17
RTS0044157,13
RTS0044158,28
RTS0044159,20
RTS0044160,16
RTS0044161,11
RTS0044162,11
RTS0044163,18
RTS0044164,19
RTS0044165,9
RTS0044166,12
RTS0044167,10
RTS0044168,7
RTS0044169,12
RTS0044170,14
RTS0044171,8
RTS0044172,7
RTS0044173,15
RTS0044174,6
RTS0044175,11
RTS0044176,17
RTS0044177,13
RTS0044178,14
RTS0044180,9
RTS0044181,17
RTS0044182,11
RTS0044183,6
RTS0044184,13
RTS0044185,15
RTS0044186,13
RTS0044187,15
RTS0044188,10
RTS0044189,9
RTS0044190,12
RTS0044191,9
RTS0044192,8
RTS0044193,9
RTS0044194,10
RTS0044195,13
RTS0044196,16
RTS0044197,7
RTS0044198,15
RTS0044199,7
RTS0044200,10
RTS0044206,13
RTS0044207,7
RTS0044208,7
RTS0044209,4
RTS0044210,7
RTS0044211,17
RTS0044212,8
RTS0044213,9
RTS0044214,13
RTS0044215,17
RTS0044216,9
RTS0044217,6
RTS0044218,8
RTS0044219,8
RTS0044220,10
RTS0044221,8
RTS0044222,5
RTS0044223,8
RTS0044224,16
RTS0044225,10
RTS0044226,12
RTS0044227,5
RTS0044228,8
RTS0044229,6
RTS0044230,7
RTS0044231,9
RTS0044232,10
RTS0044233,8
RTS0044234,7
RTS0044235,14
RTS0044236,9
RTS0044237,9
RTS0044238,7
RTS0044239,4
RTS0044240,6
RTS0044241,11
RTS0044242,12
RTS0044243,15
RTS0044244,9
RTS0044245,18
RTS0044246,6
RTS0044247,10
RTS0044248,14
RTS0044249,8
RTS0044250,12
RTS0044251,12
RTS0044252,11
RTS0044253,10
RTS0044254,10
RTS0044255,10
RTS0044256,8
RTS0044257,10
RTS0044258,13
RTS0044259,13
RTS0044260,7
RTS0044261,19
RTS0044262,10
RTS0044263,12
RTS0044264,17
RTS0044265,13
RTS0044266,6
RTS0044267,5
RTS0044268,9
RTS0044269,10
RTS0044270,16
RTS0044271,15
RTS0044272,7
RTS0044273,14
RTS0044274,16
RTS0044275,14
RTS0044276,11
RTS0044277,16
RTS0044278,7
RTS0044279,9
RTS0044280,10
RTS0044281,11
RTS0044282,11
RTS0044283,9
RTS0044284,6
RTS0044285,7
RTS0044286,9
RTS0044287,7
RTS0044288,8
RTS0044289,12
RTS0044290,11
RTS0044291,4
RTS0044292,7
RTS0044293,4
RTS0044294,14
RTS0044295,12
RTS0044296,8
RTS0044297,15
RTS0044298,11
RTS0044299,14
RTS0044300,7
RTS0044301,17
RTS0044302,10
RTS0044303,12
RTS0044304,8
RTS0044305,12
RTS0044306,7
RTS0044307,9
RTS0044308,15
RTS0044309,18
RTS0044310,11
RTS0044311,6
RTS0044312,16
RTS0044313,15
RTS0044314,6
RTS0044315,7
RTS0044316,15
RTS0044317,10
RTS0044318,17
RTS0044319,14
RTS0044320,6
RTS0044321,8
RTS0044322,4
RTS0044323,10
RTS0044324,11
RTS0044325,7
RTS0044326,11
RTS0044327,11
RTS0044328,8
RTS0044329,14
RTS0044330,10
RTS0044331,54
RTS0044332,47
RTS0044333,45
RTS0044334,52
RTS0044335,38
RTS0044336,6
RTS0044337,4
RTS0044338,11
RTS0044339,7
RTS0044340,6
RTS0044341,6
RTS0044342,8
RTS0044343,5
RTS0044344,8
RTS0044345,12
RTS0044346,24
RTS0044347,23
RTS0044348,28
RTS0044349,33
RTS0044350,31
RTS0044351,16
RTS0044352,11
RTS0044353,17
RTS0044354,6
RTS0044355,14
RTS0044356,9
RTS0044357,12
RTS0044358,6
RTS0044359,7
RTS0044360,7
RTS0044361,20
RTS0044362,10
RTS0044363,6
RTS0044364,11
RTS0044365,12
RTS0044366,22
RTS0044367,24
RTS0044368,25
RTS0044369,24
RTS0044370,17
RTS0044371,7
RTS0044372,9
RTS0044373,9
RTS0044374,8
RTS0044375,11
RTS0044376,11
RTS0044377,5
RTS0044378,10
RTS0044379,13
RTS0044380,12
RTS0044381,15
RTS0044382,9
RTS0044383,18
RTS0044384,8
RTS0044385,15
RTS0044386,8
RTS0044387,5
RTS0044388,12
RTS0044389,3
RTS0044390,15
RTS0044391,20
RTS0044392,39
RTS0044393,20
RTS0044394,17
RTS0044395,18
RTS0044396,5
RTS0044397,14
RTS0044399,10
RTS0044400,13
RTS0044401,4
RTS0044402,18
RTS0044403,8
RTS0044404,13
RTS0044405,10
RTS0044406,7
RTS0044407,9
RTS0044408,14
RTS0044409,12
RTS0044410,4
RTS0044411,6
RTS0044412,5
RTS0044413,11
RTS0044414,13
RTS0044415,10
RTS0044416,11
RTS0044417,9
RTS0044418,14
RTS0044419,14
RTS0044420,13
RTS0044421,7
RTS0044422,9
RTS0044423,8
RTS0044424,9
RTS0044425,6
RTS0044426,4
RTS0044427,7
RTS0044428,11
RTS0044429,8
RTS0044430,8
RTS0044431,21
RTS0044432,14
RTS0044433,26
RTS0044434,28
RTS0044435,18
RTS0044436,20
RTS0044437,11
RTS0044438,16
RTS0044439,14
RTS0044440,14
RTS0044441,19
RTS0044442,25
RTS0044443,23
RTS0044444,16
RTS0044445,17
RTS0044446,21
RTS0044447,9
RTS0044448,5
RTS0044449,12
RTS0044450,6
RTS0044451,10
RTS0044452,9
RTS0044453,10
RTS0044454,13
RTS0044455,9
RTS0044456,5
RTS0044457,8
RTS0044458,8
RTS0044459,8
RTS0044460,16
RTS0044461,11
RTS0044462,6
RTS0044463,12
RTS0044464,12
RTS0044465,17
RTS0044466,11
RTS0044467,10
RTS0044468,10
RTS0044469,10
RTS0044470,2
RTS0044471,12
RTS0044472,13
RTS0044473,8
RTS0044474,8
RTS0044475,20
RTS0044476,10
RTS0044477,10
RTS0044478,8
RTS0044479,11
RTS0044480,11
RTS0044481,29
RTS0044482,28
RTS0044483,20
RTS0044484,16
RTS0044485,34
RTS0044486,11
RTS0044487,7
RTS0044488,14
RTS0044489,14
RTS0044490,10
RTS0044491,12
RTS0044492,12
RTS0044493,20
RTS0044494,9
RTS0044495,10
RTS0044496,17
RTS0044497,12
RTS0044498,10
RTS0044499,24
RTS0044500,12
RTS0044501,17
RTS0044502,17
RTS0044503,14
RTS0044504,8
RTS0044505,7
RTS0044506,10
RTS0044507,10
RTS0044508,10
RTS0044509,10
RTS0044510,10
RTS0044511,7
RTS0044512,12
RTS0044513,12
RTS0044514,9
RTS0044515,7
RTS0044516,8
RTS0044517,4
RTS0044518,13
RTS0044519,16
RTS0044520,11
RTS0044521,17
RTS0044522,5
RTS0044523,21
RTS0044524,5
RTS0044525,16
RTS0044526,12
RTS0044527,6
RTS0044528,13
RTS0044529,13
RTS0044530,14
RTS0044531,11
RTS0044532,6
RTS0044533,10
RTS0044534,10
RTS0044535,10
RTS0044536,12
RTS0044537,6
RTS0044538,5
RTS0044539,6
RTS0044540,5
RTS0044541,5
RTS0044542,4
RTS0044543,8
RTS0044544,10
RTS0044545,8
RTS0044546,18
RTS0044547,14
RTS0044548,14
RTS0044549,9
RTS0044550,12
RTS0044551,12
RTS0044552,15
RTS0044553,15
RTS0044554,7
RTS0044555,5
RTS0044556,9
RTS0044557,12
RTS0044558,6
RTS0044559,4
RTS0044560,9
RTS0044561,13
RTS0044562,8
RTS0044563,9
RTS0044564,15
RTS0044565,12
RTS0044566,8
RTS0044567,4
RTS0044568,6
RTS0044569,11
RTS0044570,6
RTS0044571,8
RTS0044572,14
RTS0044573,6
RTS0044574,7
RTS0044575,12
RTS0044576,5
RTS0044577,4
RTS0044578,6
RTS0044579,13
RTS0044580,8
RTS0044581,7
RTS0044582,5
RTS0044583,6
RTS0044584,15
RTS0044585,9
RTS0044586,7
RTS0044587,8
RTS0044588,13
RTS0044589,10
RTS0044590,6
RTS0044591,17
RTS0044592,6
RTS0044593,13
RTS0044594,6
RTS0044595,9
RTS0044596,6
RTS0044597,8
RTS0044598,8
RTS0044599,12
RTS0044600,5
RTS0044601,15
RTS0044602,10
RTS0044603,5
RTS0044604,9
RTS0044605,10
RTS0044606,11
RTS0044607,6
RTS0044608,3
RTS0044609,6
RTS0044610,10
RTS0044611,15
RTS0044612,9
RTS0044613,6
RTS0044614,14
RTS0044615,10
RTS0044616,3
RTS0044617,9
RTS0044618,3
RTS0044619,11
RTS0044620,15
RTS0044621,13
RTS0044622,15
RTS0044623,16
RTS0044624,11
RTS0044625,13
RTS0044626,8
RTS0044627,7
RTS0044628,7
RTS0044629,10
RTS0044630,8
RTS0044631,7
RTS0044632,10
RTS0044633,6
RTS0044634,6
RTS0044635,6
RTS0044636,3
RTS0044637,5
RTS0044638,25
RTS0044639,9
RTS0044640,9
RTS0044641,10
RTS0044642,8
RTS0044643,16
RTS0044644,15
RTS0044645,10
RTS0044646,11
RTS0044647,9
RTS0044648,4
RTS0044649,12
RTS0044650,6
RTS0044651,11
RTS0044652,10
RTS0044653,8
RTS0044654,17
RTS0044655,13
RTS0044656,17
RTS0044657,8
RTS0044658,15
RTS0044659,21
RTS0044660,18
RTS0044661,14
RTS0044662,10
RTS0044663,12
RTS0044664,15
RTS0044665,13
RTS0044666,3
RTS0044667,10
RTS0044668,8
RTS0044669,17
RTS0044670,11
RTS0044671,8
RTS0044672,15
RTS0044673,12
RTS0044674,11
RTS0044675,6
RTS0044676,10
RTS0044677,11
RTS0044678,17
RTS0044679,13
RTS0044680,18
RTS0044681,7
RTS0044682,6
RTS0044683,5
RTS0044684,10
RTS0044685,8
RTS0044686,13
RTS0044687,17
RTS0044688,18
RTS0044689,18
RTS0044690,22
RTS0044691,8
RTS0044692,11
RTS0044693,15
RTS0044694,20
RTS0044695,11
RTS0044696,12
RTS0044697,13
RTS0044698,11
RTS0044699,15
RTS0044700,9
RTS0044701,24
RTS0044702,6
RTS0044703,10
RTS0044704,19
RTS0044705,9
RTS0044706,5
RTS0044707,8
RTS0044708,10
RTS0044709,11
RTS0044710,5
RTS0044711,3
RTS0044712,10
RTS0044714,16
RTS0044715,15
RTS0044716,14
RTS0044717,12
RTS0044718,8
RTS0044719,13
RTS0044720,26
RTS0044721,9
RTS0044722,4
RTS0044723,3
RTS0044724,8
RTS0044725,12
RTS0044726,14
RTS0044727,11
RTS0044728,8
RTS0044729,19
RTS0044730,12
RTS0044731,11
RTS0044732,7
RTS0044733,4
RTS0044734,6
RTS0044735,12
RTS0044736,16
RTS0044737,7
RTS0044738,3
RTS0044739,11
RTS0044740,9
RTS0044741,11
RTS0044742,10
RTS0044743,16
RTS0044744,7
RTS0044745,13
RTS0044746,15
RTS0044747,10
RTS0044748,15
RTS0044749,7
RTS0044750,8
RTS0044751,19
RTS0044752,12
RTS0044753,11
RTS0044754,8
RTS0044755,19
RTS0044756,10
RTS0044757,22
RTS0044758,10
RTS0044759,11
RTS0044760,8
RTS0044761,15
RTS0044762,10
RTS0044763,9
RTS0044764,7
RTS0044765,7
RTS0044766,9
RTS0044767,12
RTS0044768,7
RTS0044769,6
RTS0044770,14
RTS0044771,10
RTS0044772,11
RTS0044773,6
RTS0044774,7
RTS0044775,7
RTS0044776,15
RTS0044777,9
RTS0044778,14
RTS0044779,9
RTS0044780,12
RTS0044781,9
RTS0044782,6
RTS0044783,17
RTS0044784,8
RTS0044785,11
RTS0044786,16
RTS0044787,17
RTS0044788,14
RTS0044789,13
RTS0044790,14
RTS0044791,24
RTS0044792,34
RTS0044793,6
RTS0044794,9
RTS0044795,19
RTS0044796,9
RTS0044797,9
RTS0044798,10
RTS0044799,8
RTS0044800,7
RTS0044801,10
RTS0044802,10
RTS0044803,9
RTS0044804,9
RTS0044805,9
RTS0044806,11
RTS0044807,11
RTS0044808,5
RTS0044809,9
RTS0044810,9
RTS0044811,8
RTS0044812,11
RTS0044813,14
RTS0044814,14
RTS0044815,19
RTS0044816,14
RTS0044817,9
RTS0044818,16
RTS0044819,9
RTS0044820,12
RTS0044821,22
RTS0044822,10
RTS0044823,9
RTS0044824,6
RTS0044825,15
RTS0044826,7
RTS0044827,15
RTS0044828,14
RTS0044829,9
RTS0044830,12
RTS0044831,13
RTS0044832,11
RTS0044833,5
RTS0044834,10
RTS0044835,11
RTS0044836,10
RTS0044837,7
RTS0044838,4
RTS0044839,5
RTS0044840,8
RTS0044841,6
RTS0044842,8
RTS0044843,7
RTS0044844,8
RTS0044845,13
RTS0044846,6
RTS0044847,6
RTS0044848,19
RTS0044849,15
RTS0044850,15
RTS0044851,3
RTS0044852,9
RTS0044853,7
RTS0044854,9
RTS0044855,8
RTS0044856,9
RTS0044857,13
RTS0044858,10
RTS0044859,7
RTS0044860,9
RTS0044861,10
RTS0044862,18
RTS0044863,18
RTS0044864,11
RTS0044865,13
RTS0044866,20
RTS0044867,16
RTS0044868,8
RTS0044869,12
RTS0044870,5
RTS0044871,5
RTS0044872,12
RTS0044873,7
RTS0044874,10
RTS0044875,9
RTS0044876,4
RTS0044877,24
RTS0044878,11
RTS0044879,7
RTS0044880,21
RTS0044881,8
RTS0044882,9
RTS0044883,12
RTS0044884,9
RTS0044885,11
RTS0044886,3
RTS0044887,11
RTS0044888,11
RTS0044889,17
RTS0044890,4
RTS0044891,6
RTS0044892,11
RTS0044893,12
RTS0044894,9
RTS0044895,13
RTS0044896,17
RTS0044897,18
RTS0044898,11
RTS0044899,15
RTS0044900,14
RTS0044901,11
RTS0044902,8
RTS0044903,12
RTS0044904,4
RTS0044905,8
RTS0044906,22
RTS0044907,8
RTS0044908,14
RTS0044909,30
RTS0044910,8
RTS0044911,7
RTS0044912,11
RTS0044913,8
RTS0044914,7
RTS0044915,10
RTS0044916,10
RTS0044917,10
RTS0044918,9
RTS0044919,11
RTS0044920,15
RTS0044921,17
RTS0044922,9
RTS0044923,12
RTS0044924,10
RTS0044925,14
RTS0044926,9
RTS0044927,15
RTS0044928,11
RTS0044929,7
RTS0044930,10
RTS0044931,8
RTS0044932,8
RTS0044933,6
RTS0044934,12
RTS0044935,13
RTS0044936,9
RTS0044937,5
RTS0044938,4
RTS0044939,7
RTS0044940,13
RTS0044941,16
RTS0044942,10
RTS0044943,10
RTS0044944,10
RTS0044945,14
RTS0044946,11
RTS0044947,9
RTS0044948,13
RTS0044949,4
RTS0044950,11
RTS0044951,10
RTS0044952,11
RTS0044953,15
RTS0044954,7
RTS0044955,3
RTS0044956,14
RTS0044957,17
RTS0044958,14
RTS0044959,7
RTS0044960,18
RTS0044961,12
RTS0044962,9
RTS0044963,5
RTS0044964,13
RTS0044965,7
RTS0044966,18
RTS0044967,13
RTS0044968,18
RTS0044969,11
RTS0044970,21
RTS0044971,8
RTS0044972,11
RTS0044973,4
RTS0044974,9
RTS0044975,13
RTS0044976,8
RTS0044977,6
RTS0044978,10
RTS0044979,14
RTS0044980,5
RTS0044981,5
RTS0044982,4
RTS0044983,8
RTS0044984,10
RTS0044985,16
RTS0044986,8
RTS0044987,7
RTS0044988,15
RTS0044989,12
RTS0044990,11
RTS0044991,10
RTS0044992,10
RTS0044993,7
RTS0044994,8
RTS0044995,12
RTS0044996,13
RTS0044997,7
RTS0044998,7
RTS0044999,10
RTS0045000,8
RTS0045001,16
RTS0045002,15
RTS0045003,8
RTS0045004,13
RTS0045005,9
RTS0045006,13
RTS0045007,21
RTS0045008,13
RTS0045009,12
RTS0045010,7
RTS0045011,5
RTS0045012,7
RTS0045013,9
RTS0045014,6
RTS0045015,11
RTS0045016,6
RTS0045017,17
RTS0045018,10
RTS0045019,15
RTS0045020,8
RTS0045021,8
RTS0045022,9
RTS0045023,9
RTS0045024,10
RTS0045025,14
RTS0045026,8
RTS0045027,14
RTS0045028,14
RTS0045029,13
RTS0045030,12
RTS0045031,9
RTS0045032,6
RTS0045033,9
RTS0045034,10
RTS0045035,12
RTS0045036,15
RTS0045038,9
RTS0045039,11
RTS0045040,4
RTS0045041,11
RTS0045042,4
RTS0045043,9
RTS0045044,17
RTS0045045,17
RTS0045046,6
RTS0045047,5
RTS0045048,12
RTS0045049,15
RTS0045050,10
RTS0045051,3
RTS0045052,18
RTS0045053,7
RTS0045054,10
RTS0045055,4
RTS0045056,23
RTS0045057,18
RTS0045058,7
RTS0045059,17
RTS0045060,20
RTS0045061,8
RTS0045063,14
RTS0045064,12
RTS0045065,7
RTS0045066,11
RTS0045067,18
RTS0045068,18
RTS0045069,13
RTS0045070,14
RTS0045071,15
RTS0045072,13
RTS0045073,8
RTS0045074,13
RTS0045075,9
RTS0045076,6
RTS0045077,10
RTS0045078,7
RTS0045079,6
RTS0045080,6
RTS0045081,6
RTS0045082,12
RTS0045083,17
RTS0045084,13
RTS0045085,12
RTS0045086,10
RTS0045087,10
RTS0045088,13
RTS0045089,10
RTS0045090,8
RTS0045091,11
RTS0045092,10
RTS0045093,12
RTS0045094,6
RTS0045095,10
RTS0045096,11
RTS0045097,10
RTS0045098,7
RTS0045099,12
RTS0045100,15
RTS0045101,15
RTS0045102,8
RTS0045103,13
RTS0045104,12
RTS0045105,5
RTS0045106,12
RTS0045107,12
RTS0045108,14
RTS0045109,10
RTS0045110,9
RTS0045111,12
RTS0045112,13
RTS0045113,11
RTS0045114,6
RTS0045115,12
RTS0045116,9
RTS0045117,14
RTS0045118,15
RTS0045119,12
RTS0045120,11
RTS0045121,5
RTS0045122,13
RTS0045123,12
RTS0045124,6
RTS0045125,14
RTS0045126,8
RTS0045127,12
RTS0045128,6
RTS0045129,9
RTS0045130,11
RTS0045131,13
RTS0045132,14
RTS0045133,9
RTS0045134,11
RTS0045135,2
RTS0045136,21
RTS0045137,17
RTS0045138,12
RTS0045139,8
RTS0045140,7
RTS0045141,15
RTS0045142,11
RTS0045143,8
RTS0045144,8
RTS0045145,11
RTS0045146,10
RTS0045147,7
RTS0045148,8
RTS0045149,15
RTS0045150,5
RTS0045151,10
RTS0045152,8
RTS0045153,6
RTS0045154,4
RTS0045155,7
RTS0045156,11
RTS0045157,6
RTS0045158,8
RTS0045159,10
RTS0045160,10
RTS0045161,10
RTS0045162,7
RTS0045163,13
RTS0045164,8
RTS0045165,13
RTS0045166,15
RTS0045167,5
RTS0045168,8
RTS0045169,13
RTS0045170,15
RTS0045171,15
RTS0045172,13
RTS0045173,17
RTS0045174,14
RTS0045175,15
RTS0045176,8
RTS0045177,6
RTS0045178,10
RTS0045179,12
RTS0045180,11
RTS0045181,7
RTS0045182,24
RTS0045183,8
RTS0045184,6
RTS0045185,9
RTS0045186,14
RTS0045187,12
RTS0045188,17
RTS0045189,8
RTS0045190,15
RTS0045191,15
RTS0045192,9
RTS0045193,9
RTS0045194,6
RTS0045195,10
RTS0045196,2
RTS0045197,14
RTS0045198,15
RTS0045199,5
RTS0045200,12
RTS0045201,9
RTS0045202,3
RTS0045203,13
RTS0045204,13
RTS0045205,11
RTS0045206,8
RTS0045207,4
RTS0045208,3
RTS0045209,9
RTS0045210,18
RTS0045211,15
RTS0045212,10
RTS0045213,9
RTS0045214,12
RTS0045215,15
RTS0045216,21
RTS0045217,7
RTS0045218,11
RTS0045219,6
RTS0045220,8
RTS0045221,10
RTS0045222,9
RTS0045223,5
RTS0045224,6
RTS0045225,11
RTS0045226,76
RTS0045227,40
RTS0045228,94
RTS0045229,34
RTS0045230,54
RTS0045231,15
RTS0045232,17
RTS0045233,6
RTS0045234,13
RTS0045235,10
RTS0045236,20
RTS0045237,10
RTS0045238,15
RTS0045239,14
RTS0045240,18
RTS0045241,10
RTS0045242,11
RTS0045243,14
RTS0045244,12
RTS0045245,12
RTS0045246,4
RTS0045247,9
RTS0045248,14
RTS0045249,9
RTS0045250,6
RTS0045251,14
RTS0045252,9
RTS0045253,12
RTS0045254,16
RTS0045255,8
RTS0045256,7
RTS0045257,14
RTS0045258,10
RTS0045259,19
RTS0045260,10
RTS0045261,10
RTS0045262,11
RTS0045263,15
RTS0045264,10
RTS0045265,7
RTS0045266,9
RTS0045267,17
RTS0045268,10
RTS0045269,15
RTS0045270,13
RTS0045271,9
RTS0045272,5
RTS0045273,8
RTS0045274,3
RTS0045275,14
RTS0045276,8
RTS0045277,13
RTS0045278,10
RTS0045279,4
RTS0045280,9
RTS0045281,9
RTS0045282,9
RTS0045283,7
RTS0045284,2
RTS0045285,13
RTS0045286,7
RTS0045287,6
RTS0045288,4
RTS0045289,4
RTS0045290,16
RTS0045291,19
RTS0045292,12
RTS0045293,12
RTS0045294,11
RTS0045295,13
RTS0045296,8
RTS0045297,8
RTS0045298,10
RTS0045299,9
RTS0045300,12
RTS0045301,21
RTS0045302,10
RTS0045303,22
RTS0045304,11
RTS0045305,10
RTS0045306,11
RTS0045307,9
RTS0045308,14
RTS0045309,7
RTS0045310,17
RTS0045311,3
RTS0045312,6
RTS0045313,8
RTS0045314,11
RTS0045315,6
RTS0045316,13
RTS0045317,10
RTS0045318,11
RTS0045319,10
RTS0045320,13
RTS0045321,13
RTS0045322,9
RTS0045323,11
RTS0045324,5
RTS0045325,11
RTS0045326,9
RTS0045327,14
RTS0045328,11
RTS0045329,8
RTS0045330,8
RTS0045331,11
RTS0045332,9
RTS0045333,11
RTS0045334,10
RTS0045335,5
RTS0045336,4
RTS0045337,9
RTS0045338,9
RTS0045339,8
RTS0045340,9
RTS0045341,18
RTS0045342,16
RTS0045343,12
RTS0045344,9
RTS0045345,12
RTS0045346,11
RTS0045347,6
RTS0045348,9
RTS0045349,6
RTS0045350,7
RTS0045351,9
RTS0045352,5
RTS0045353,7
RTS0045354,10
RTS0045355,4
RTS0045356,12
RTS0045357,7
RTS0045358,9
RTS0045359,4
RTS0045360,7
RTS0045361,12
RTS0045362,10
RTS0045363,6
RTS0045364,12
RTS0045365,7
RTS0045366,9
RTS0045367,5
RTS0045368,9
RTS0045369,8
RTS0045370,13
RTS0045371,12
RTS0045372,7
RTS0045373,12
RTS0045374,14
RTS0045375,6
RTS0045376,11
RTS0045377,3
RTS0045378,13
RTS0045379,9
RTS0045380,10
RTS0045381,18
RTS0045382,15
RTS0045383,12
RTS0045384,8
RTS0045385,12
RTS0045386,11
RTS0045387,7
RTS0045388,5
RTS0045389,8
RTS0045390,8
RTS0045391,11
RTS0045392,7
RTS0045393,6
RTS0045394,6
RTS0045395,13
RTS0045396,9
RTS0045397,13
RTS0045398,8
RTS0045399,13
RTS0045400,9
RTS0045401,11
RTS0045402,5
RTS0045403,12
RTS0045404,11
RTS0045405,12
RTS0045406,17
RTS0045407,19
RTS0045408,16
RTS0045409,18
RTS0045410,17
RTS0045411,13
RTS0045412,12
RTS0045413,22
RTS0045414,19
RTS0045415,20
RTS0045416,15
RTS0045417,9
RTS0045418,10
RTS0045419,7
RTS0045420,8
RTS0045421,465
RTS0045422,438
RTS0045423,351
RTS0045424,456
RTS0045425,286
RTS0045426,7
RTS0045427,7
RTS0045428,5
RTS0045429,8
RTS0045430,12
RTS0045431,16
RTS0045432,9
RTS0045433,15
RTS0045434,10
RTS0045435,12
RTS0045436,14
RTS0045437,19
RTS0045438,16
RTS0045439,16
RTS0045440,18
RTS0045441,11
RTS0045442,16
RTS0045443,11
RTS0045444,9
RTS0045445,8
RTS0045446,10
RTS0045447,16
RTS0045448,17
RTS0045449,8
RTS0045450,6
RTS0045451,27
RTS0045452,14
RTS0045453,22
RTS0045454,24
RTS0045455,28
RTS0045456,8
RTS0045457,10
RTS0045458,13
RTS0045459,8
RTS0045460,7
RTS0045461,11
RTS0045462,10
RTS0045463,4
RTS0045464,2
RTS0045465,6
RTS0045466,15
RTS0045467,15
RTS0045468,10
RTS0045469,18
RTS0045470,15
RTS0045471,8
RTS0045472,6
RTS0045473,4
RTS0045474,12
RTS0045475,10
RTS0045476,28
RTS0045477,27
RTS0045478,21
RTS0045479,37
RTS0045480,39
RTS0045481,8
RTS0045482,10
RTS0045483,15
RTS0045484,16
RTS0045485,21
RTS0045486,5
RTS0045487,12
RTS0045488,9
RTS0045489,13
RTS0045490,11
RTS0045491,50
RTS0045492,53
RTS0045493,32
RTS0045494,21
RTS0045495,31
RTS0045496,10
RTS0045497,6
RTS0045498,16
RTS0045499,19
RTS0045500,23
RTS0045501,81
RTS0045502,111
RTS0045503,80
RTS0045504,82
RTS0045505,74
RTS0045506,983
RTS0045507,1097
RTS0045508,876
RTS0045509,1049
RTS0045510,872
RTS0045511,14
RTS0045512,12
RTS0045513,13
RTS0045514,7
RTS0045515,11
RTS0045516,4
RTS0045517,4
RTS0045518,11
RTS0045519,10
RTS0045520,7
RTS0045521,16
RTS0045522,15
RTS0045523,12
RTS0045524,19
RTS0045525,15
RTS0045526,25
RTS0045527,19
RTS0045528,31
RTS0045529,25
RTS0045530,30
RTS0045531,8
RTS0045532,7
RTS0045533,11
RTS0045534,11
RTS0045535,8
RTS0045536,19
RTS0045537,28
RTS0045538,9
RTS0045539,24
RTS0045540,20
RTS0045541,10
RTS0045542,4
RTS0045543,8
RTS0045544,5
RTS0045545,9
RTS0045546,13
RTS0045547,18
RTS0045548,9
RTS0045549,6
RTS0045550,10
RTS0045551,7
RTS0045552,8
RTS0045553,11
RTS0045554,6
RTS0045555,5
RTS0045556,11
RTS0045557,13
RTS0045558,11
RTS0045559,4
RTS0045560,7
RTS0045561,12
RTS0045562,12
RTS0045563,6
RTS0045564,15
RTS0045565,8
RTS0045566,17
RTS0045567,11
RTS0045568,12
RTS0045569,14
RTS0045570,12
RTS0045571,6
RTS0045572,5
RTS0045573,5
RTS0045574,4
RTS0045575,5
RTS0045576,10
RTS0045577,8
RTS0045578,9
RTS0045579,6
RTS0045580,7
RTS0045581,19
RTS0045582,12
RTS0045583,21
RTS0045584,9
RTS0045585,9
RTS0045586,8
RTS0045587,9
RTS0045588,9
RTS0045589,12
RTS0045590,12
RTS0045592,85
RTS0045593,78
RTS0045594,43
RTS0045595,51
RTS0045596,17
RTS0045597,12
RTS0045598,13
RTS0045599,15
RTS0045600,15
RTS0045601,4
RTS0045602,9
RTS0045603,6
RTS0045604,12
RTS0045606,6
RTS0045607,14
RTS0045608,10
RTS0045609,5
RTS0045610,14
RTS0045611,9
RTS0045612,13
RTS0045613,13
RTS0045614,7
RTS0045615,9
RTS0045616,6
RTS0045617,13
RTS0045618,11
RTS0045619,5
RTS0045620,3
RTS0045621,17
RTS0045622,16
RTS0045623,20
RTS0045624,15
RTS0045625,16
RTS0045626,8
RTS0045627,12
RTS0045628,7
RTS0045629,12
RTS0045630,12
RTS0045631,7
RTS0045632,6
RTS0045633,11
RTS0045634,5
RTS0045635,7
RTS0045636,10
RTS0045637,5
RTS0045638,13
RTS0045639,11
RTS0045640,8
RTS0045641,10
RTS0045642,11
RTS0045643,4
RTS0045644,10
RTS0045645,14
RTS0045646,15
RTS0045647,13
RTS0045648,5
RTS0045649,13
RTS0045650,9
RTS0045651,4
RTS0045652,11
RTS0045653,8
RTS0045654,13
RTS0045655,10
RTS0045656,13
RTS0045657,13
RTS0045658,35
RTS0045659,18
RTS0045660,20
RTS0045661,46
RTS0045662,44
RTS0045663,34
RTS0045664,44
RTS0045665,47
RTS0045666,4
RTS0045667,9
RTS0045668,9
RTS0045669,6
RTS0045670,9
RTS0045671,7
RTS0045672,11
RTS0045673,15
RTS0045674,5
RTS0045675,7
RTS0045676,26
RTS0045677,21
RTS0045678,26
RTS0045679,18
RTS0045680,23
RTS0045681,7
RTS0045682,11
RTS0045683,5
RTS0045684,8
RTS0045685,9
RTS0045687,18
RTS0045688,12
RTS0045689,17
RTS0045690,18
RTS0045691,9
RTS0045692,8
RTS0045693,16
RTS0045694,9
RTS0045695,10
RTS0045696,7
RTS0045697,11
RTS0045698,8
RTS0045699,12
RTS0045700,8
RTS0045701,10
RTS0045702,8
RTS0045703,6
RTS0045704,15
RTS0045705,9
RTS0045706,7
RTS0045707,9
RTS0045708,8
RTS0045709,6
RTS0045710,6
RTS0045711,9
RTS0045712,6
RTS0045713,13
RTS0045714,13
RTS0045715,14
RTS0045716,23
RTS0045717,18
RTS0045718,17
RTS0045719,9
RTS0045720,21
RTS0045721,56
RTS0045722,20
RTS0045723,15
RTS0045724,6
RTS0045725,8
RTS0045726,8
RTS0045727,11
RTS0045728,9
RTS0045729,11
RTS0045730,7
RTS0045731,29
RTS0045732,18
RTS0045733,19
RTS0045734,27
RTS0045735,22
RTS0045736,46
RTS0045737,78
RTS0045738,65
RTS0045739,77
RTS0045740,58
RTS0045741,35
RTS0045742,24
RTS0045743,26
RTS0045744,31
RTS0045745,29
RTS0045746,15
RTS0045747,14
RTS0045748,20
RTS0045749,13
RTS0045750,7
RTS0045751,19
RTS0045752,11
RTS0045753,17
RTS0045754,17
RTS0045755,11
RTS0045756,17
RTS0045757,16
RTS0045758,13
RTS0045759,20
RTS0045760,17
RTS0045761,8
RTS0045762,11
RTS0045763,13
RTS0045764,14
RTS0045765,5
RTS0045766,8
RTS0045767,8
RTS0045768,9
RTS0045769,10
RTS0045770,11
RTS0045771,12
RTS0045772,12
RTS0045773,12
RTS0045774,7
RTS0045775,15
RTS0045776,8
RTS0045777,10
RTS0045778,2
RTS0045779,12
RTS0045780,11
RTS0045781,8
RTS0045782,11
RTS0045783,6
RTS0045784,11
RTS0045785,7
RTS0045786,13
RTS0045787,11
RTS0045788,10
RTS0045789,10
RTS0045790,4
RTS0045791,5
RTS0045792,13
RTS0045793,10
RTS0045794,12
RTS0045795,8
RTS0045796,14
RTS0045797,9
RTS0045798,5
RTS0045799,6
RTS0045800,11
RTS0045801,5
RTS0045802,5
RTS0045803,11
RTS0045804,4
RTS0045805,6
RTS0045806,15
RTS0045807,20
RTS0045808,15
RTS0045809,6
RTS0045810,14
RTS0045811,11
RTS0045812,11
RTS0045813,7
RTS0045814,20
RTS0045815,5
RTS0045816,11
RTS0045817,16
RTS0045818,13
RTS0045819,9
RTS0045820,9
RTS0045821,18
RTS0045822,19
RTS0045823,24
RTS0045824,23
RTS0045825,16
RTS0045826,33
RTS0045827,20
RTS0045828,17
RTS0045829,27
RTS0045830,24
RTS0045831,11
RTS0045832,14
RTS0045833,7
RTS0045834,15
RTS0045835,11
RTS0045836,39
RTS0045837,31
RTS0045838,25
RTS0045840,14
RTS0045841,23
RTS0045842,32
RTS0045843,17
RTS0045844,12
RTS0045845,21
RTS0045846,128
RTS0045848,35
RTS0045849,186
RTS0045851,9
RTS0045852,7
RTS0045853,11
RTS0045854,9
RTS0045855,8
RTS0045856,10
RTS0045857,8
RTS0045858,5
RTS0045859,13
RTS0045860,8
RTS0045861,9
RTS0045862,19
RTS0045863,79
RTS0045864,94
RTS0045865,98
RTS0045866,124
RTS0045867,6
RTS0045868,5
RTS0045869,12
RTS0045870,5
RTS0045871,1
RTS0045872,10
RTS0045873,8
RTS0045874,6
RTS0045875,10
RTS0045876,11
RTS0045877,7
RTS0045878,8
RTS0045879,6
RTS0045880,8
RTS0045881,11
RTS0045882,38
RTS0045883,24
RTS0045884,26
RTS0045885,2
RTS0045886,5
RTS0045887,6
RTS0045888,9
RTS0045889,6
RTS0045890,8
RTS0045891,8
RTS0045892,13
RTS0045893,8
RTS0045894,5
RTS0045895,6
RTS0045896,17
RTS0045897,12
RTS0045898,16
RTS0045899,15
RTS0045900,17
RTS0045901,17
RTS0045902,9
RTS0045903,13
RTS0045904,9
RTS0045905,8
RTS0045906,14
RTS0045907,14
RTS0045908,7
RTS0045909,11
RTS0045910,13
RTS0045911,14
RTS0045912,6
RTS0045913,7
RTS0045914,3
RTS0045915,5
RTS0045916,9
RTS0045917,5
RTS0045918,6
RTS0045919,5
RTS0045920,7
RTS0045921,6
RTS0045922,8
RTS0045923,9
RTS0045924,11
RTS0045925,15
RTS0045926,16
RTS0045927,4
RTS0045928,7
RTS0045929,12
RTS0045930,25
RTS0045931,26
RTS0045932,14
RTS0045933,6
RTS0045935,7
RTS0045939,11
RTS0045940,5
RTS0045941,15
RTS0045942,10
RTS0045943,14
RTS0045944,14
RTS0045945,8
RTS0045946,6
RTS0045947,8
RTS0045948,9
RTS0045949,12
RTS0045950,14
RTS0045951,5
RTS0045952,6
RTS0045953,14
RTS0045954,12
RTS0045955,8
RTS0045956,12
RTS0045957,8
RTS0045958,10
RTS0045959,10
RTS0045960,9
RTS0045961,7
RTS0045962,9
RTS0045963,8
RTS0045964,8
RTS0045965,8
RTS0045966,11
RTS0045967,6
RTS0045968,8
RTS0045969,14
RTS0045970,9
RTS0045971,15
RTS0045972,13
RTS0045973,6
RTS0045974,5
RTS0045975,9
RTS0045976,9
RTS0045977,11
RTS0045978,11
RTS0045979,18
RTS0045980,13
RTS0045981,20
RTS0045982,7
RTS0045983,13
RTS0045984,10
RTS0045985,12
RTS0045986,9
RTS0045987,8
RTS0045988,16
RTS0045989,7
RTS0045990,12
RTS0045991,9
RTS0045992,7
RTS0045993,8
RTS0045994,12
RTS0045995,13
RTS0045996,6
RTS0045997,12
RTS0045998,6
RTS0045999,7
RTS0046000,12
RTS0046001,6
RTS0046002,8
RTS0046003,4
RTS0046004,12
RTS0046005,14
RTS0046006,5
RTS0046007,18
RTS0046008,12
RTS0046009,46
RTS0046010,10
RTS0046011,8
RTS0046012,8
RTS0046013,10
RTS0046014,5
RTS0046015,6
RTS0046016,9
RTS0046017,7
RTS0046018,12
RTS0046019,10
RTS0046020,11
RTS0046021,17
RTS0046022,13
RTS0046023,6
RTS0046024,13
RTS0046025,11
RTS0046026,12
RTS0046027,15
RTS0046028,5
RTS0046029,6
RTS0046030,10
RTS0046031,5
RTS0046032,11
RTS0046033,5
RTS0046034,11
RTS0046035,4
RTS0046036,11
RTS0046037,3
RTS0046038,7
RTS0046039,8
RTS0046040,5
RTS0046041,9
RTS0046042,6
RTS0046043,5
RTS0046044,7
RTS0046045,9
RTS0046046,7
RTS0046047,7
RTS0046048,12
RTS0046049,9
RTS0046050,9
RTS0046051,14
RTS0046052,12
RTS0046053,14
RTS0046054,15
RTS0046055,15
RTS0046056,10
RTS0046057,10
RTS0046058,13
RTS0046059,7
RTS0046060,5
RTS0046061,14
RTS0046062,14
RTS0046063,12
RTS0046064,4
RTS0046065,9
RTS0046066,13
RTS0046067,9
RTS0046068,10
RTS0046069,8
RTS0046070,11
RTS0046071,9
RTS0046072,8
RTS0046073,8
RTS0046074,6
RTS0046075,11
RTS0046076,11
RTS0046077,9
RTS0046078,9
RTS0046079,5
RTS0046080,9
RTS0046081,10
RTS0046082,13
RTS0046083,10
RTS0046084,15
RTS0046085,13
RTS0046086,13
RTS0046087,10
RTS0046088,10
RTS0046089,9
RTS0046090,12
RTS0046091,8
RTS0046092,9
RTS0046093,11
RTS0046094,9
RTS0046095,7
RTS0046096,3
RTS0046097,4
RTS0046098,8
RTS0046099,8
RTS0046100,7
RTS0046101,7
RTS0046102,4
RTS0046103,7
RTS0046104,7
RTS0046105,10
RTS0046106,7
RTS0046107,10
RTS0046108,7
RTS0046109,13
RTS0046110,7
RTS0046111,16
RTS0046112,8
RTS0046113,7
RTS0046114,7
RTS0046115,10
RTS0046116,17
RTS0046117,16
RTS0046119,10
RTS0046121,20
RTS0046122,12
RTS0046123,5
RTS0046124,6
RTS0046125,7
RTS0046126,6
RTS0046127,11
RTS0046128,15
RTS0046129,11
RTS0046130,8
RTS0046131,15
RTS0046132,21
RTS0046133,19
RTS0046134,16
RTS0046135,7
RTS0046136,102
RTS0046137,103
RTS0046138,16
RTS0046140,11
RTS0046141,15
RTS0046142,6
RTS0046143,6
RTS0046144,8
RTS0046145,7
RTS0046146,7
RTS0046147,7
RTS0046148,13
RTS0046149,9
RTS0046150,7
RTS0046152,7
RTS0046153,6
RTS0046154,4
RTS0046155,4
RTS0046156,8
RTS0046157,4
RTS0046158,9
RTS0046159,11
RTS0046160,16
RTS0046161,10
RTS0046162,16
RTS0046163,10
RTS0046164,16
RTS0046165,15
RTS0046166,13
RTS0046167,17
RTS0046168,10
RTS0046169,6
RTS0046170,6
RTS0046171,9
RTS0046172,10
RTS0046173,2
RTS0046174,7
RTS0046175,11
RTS0046176,2
RTS0046177,4
RTS0046178,9
RTS0046179,1
RTS0046180,6
RTS0046181,9
RTS0046182,10
RTS0046183,11
RTS0046184,19
RTS0046185,9
RTS0046186,6
RTS0046187,11
RTS0046188,15
RTS0046191,9
RTS0046193,5
RTS0046194,10
RTS0046195,5
RTS0046196,7
RTS0046197,13
RTS0046198,8
RTS0046199,14
RTS0046200,10
RTS0046201,11
RTS0046202,15
RTS0046203,4
RTS0046204,9
RTS0046205,6
RTS0046206,12
RTS0046207,15
RTS0046208,11
RTS0046209,14
RTS0046210,8
RTS0046211,1
RTS0046212,9
RTS0046213,36
RTS0046214,27
RTS0046215,16
RTS0046216,23
RTS0046217,25
RTS0046218,9
RTS0046219,6
RTS0046220,9
RTS0046221,11
RTS0046222,12
RTS0046223,6
RTS0046224,8
RTS0046225,14
RTS0046226,15
RTS0046227,12
RTS0046228,10
RTS0046229,8
RTS0046230,7
RTS0046231,6
RTS0046232,11
RTS0046233,8
RTS0046234,11
RTS0046235,9
RTS0046236,5
RTS0046237,8
RTS0046238,13
RTS0046239,10
RTS0046240,5
RTS0046241,9
RTS0046242,12
RTS0046243,13
RTS0046244,10
RTS0046245,6
RTS0046246,6
RTS0046247,9
RTS0046248,8
RTS0046249,11
RTS0046250,3
RTS0046251,11
RTS0046252,29
RTS0046253,17
RTS0046254,22
RTS0046255,6
RTS0046256,7
RTS0046257,17
RTS0046258,5
RTS0046259,11
RTS0046260,8
RTS0046261,11
RTS0046262,10
RTS0046263,8
RTS0046264,6
RTS0046265,11
RTS0046266,7
RTS0046267,11
RTS0046268,4
RTS0046269,8
RTS0046270,8
RTS0046271,13
RTS0046272,7
RTS0046273,9
RTS0046274,10
RTS0046275,8
RTS0046276,7
RTS0046277,10
RTS0046278,3
RTS0046279,12
RTS0046280,3
RTS0046281,7
RTS0046282,9
RTS0046283,11
RTS0046284,6
RTS0046285,4
RTS0046286,6
RTS0046287,12
RTS0046288,12
RTS0046289,13
RTS0046290,9
RTS0046291,7
RTS0046292,5
RTS0046293,6
RTS0046294,5
RTS0046295,17
RTS0046296,8
RTS0046297,4
RTS0046298,13
RTS0046299,6
RTS0046300,8
RTS0046301,9
RTS0046302,9
RTS0046303,9
RTS0046304,9
RTS0046305,5
RTS0046306,10
RTS0046307,21
RTS0046308,12
RTS0046309,4
RTS0046310,7
RTS0046311,6
RTS0046312,7
RTS0046313,6
RTS0046314,6
RTS0046315,6
RTS0046316,6
RTS0046317,6
RTS0046318,11
RTS0046319,14
RTS0046320,11
RTS0046321,16
RTS0046322,13
RTS0046323,9
RTS0046324,9
RTS0046325,11
RTS0046326,8
RTS0046327,10
RTS0046328,11
RTS0046329,27
RTS0046330,22
RTS0046331,28
RTS0046332,19
RTS0046333,51
RTS0046334,11
RTS0046335,23
RTS0046336,17
RTS0046342,4
RTS0046343,6
RTS0046344,6
RTS0046345,6
RTS0046346,10
RTS0046347,58
RTS0046348,59
RTS0046349,60
RTS0046350,9
RTS0046351,6
RTS0046352,7
RTS0046353,7
RTS0046354,11
RTS0046355,13
RTS0046356,5
RTS0046357,9
RTS0046358,7
RTS0046359,7
RTS0046360,11
RTS0046361,7
RTS0046362,10
RTS0046363,10
RTS0046364,8
RTS0046365,14
RTS0046366,7
RTS0046367,9
RTS0046368,5
RTS0046369,4
RTS0046370,13
RTS0046371,11
RTS0046372,8
RTS0046373,4
RTS0046374,7
RTS0046375,5
RTS0046376,10
RTS0046377,17
RTS0046378,8
RTS0046379,11
RTS0046380,10
RTS0046381,9
RTS0046382,5
RTS0046383,13
RTS0046384,11
RTS0046385,10
RTS0046386,9
RTS0046387,4
RTS0046388,9
RTS0046389,14
RTS0046390,8
RTS0046391,13
RTS0046392,5
RTS0046393,8
RTS0046394,9
RTS0046395,5
RTS0046396,7
RTS0046397,8
RTS0046398,7
RTS0046399,6
RTS0046400,14
RTS0046401,8
RTS0046402,4
RTS0046403,11
RTS0046404,7
RTS0046405,5
RTS0046406,12
RTS0046407,12
RTS0046408,11
RTS0046409,14
RTS0046410,33
RTS0046411,26
RTS0046412,17
RTS0046413,40
RTS0046414,174
RTS0046415,46
RTS0046416,7
RTS0046417,7
RTS0046418,18
RTS0046419,9
RTS0046420,10
RTS0046421,8
RTS0046422,9
RTS0046423,6
RTS0046424,5
RTS0046425,11
RTS0046426,6
RTS0046427,6
RTS0046428,10
RTS0046429,3
RTS0046430,7
RTS0046431,9
RTS0046432,13
RTS0046433,18
RTS0046434,17
RTS0046435,30
RTS0046439,9
RTS0046440,7
RTS0046441,9
RTS0046442,13
RTS0046443,14
RTS0046444,7
RTS0046445,10
RTS0046446,2
RTS0046447,7
RTS0046448,9
RTS0046449,16
RTS0046450,49
RTS0046451,10
RTS0046452,26
RTS0046453,13
RTS0046454,11
RTS0046455,8
RTS0046456,6
RTS0046457,9
RTS0046458,3
RTS0046459,11
RTS0046460,9
RTS0046461,7
RTS0046462,15
RTS0046463,14
RTS0046464,9
RTS0046466,11
RTS0046468,5
RTS0046469,6
RTS0046470,11
RTS0046471,8
RTS0046472,9
RTS0046473,5
RTS0046474,4
RTS0046475,8
RTS0046476,9
RTS0046477,6
RTS0046478,13
RTS0046479,11
RTS0046480,9
RTS0046481,7
RTS0046482,7
RTS0046483,10
RTS0046484,10
RTS0046485,5
RTS0046486,13
RTS0046487,5
RTS0046488,7
RTS0046489,7
RTS0046490,11
RTS0046491,13
RTS0046492,6
RTS0046493,13
RTS0046494,9
RTS0046495,5
RTS0046496,13
RTS0046497,14
RTS0046498,4
RTS0046499,21
RTS0046500,21
RTS0046501,20
RTS0046502,11
RTS0046503,12
RTS0046504,13
RTS0046505,5
RTS0046506,8
RTS0046507,7
RTS0046508,9
RTS0046509,9
RTS0046510,9
RTS0046511,15
RTS0046512,9
RTS0046513,15
RTS0046514,15
RTS0046515,9
RTS0046516,11
RTS0046517,11
RTS0046518,3
RTS0046519,11
RTS0046520,8
RTS0046521,10
RTS0046522,12
RTS0046524,14
RTS0046525,14
RTS0046526,30
RTS0046527,18
RTS0046528,13
RTS0046529,15
RTS0046530,3
RTS0046531,8
RTS0046532,10
RTS0046533,4
RTS0046534,6
RTS0046535,9
RTS0046536,10
RTS0046537,6
RTS0046538,10
RTS0046539,6
RTS0046540,9
RTS0046541,8
RTS0046542,12
RTS0046543,10
RTS0046544,9
RTS0046545,19
RTS0046546,10
RTS0046548,5
RTS0046549,17
RTS0046550,8
RTS0046551,9
RTS0046552,13
RTS0046553,6
RTS0046554,11
RTS0046555,10
RTS0046556,7
RTS0046557,14
RTS0046558,12
RTS0046559,14
RTS0046560,3
RTS0046561,7
RTS0046562,6
RTS0046563,8
RTS0046564,14
RTS0046565,11
RTS0046566,16
RTS0046567,9
RTS0046568,12
RTS0046569,8
RTS0046570,11
RTS0046571,11
RTS0046572,10
RTS0046573,6
RTS0046574,9
RTS0046575,6
RTS0046577,3
RTS0046578,11
RTS0046580,15
RTS0046581,14
RTS0046582,11
RTS0046583,6
RTS0046584,9
RTS0046585,13
RTS0046586,11
RTS0046587,9
RTS0046588,8
RTS0046589,9
RTS0046590,10
RTS0046591,3
RTS0046592,7
RTS0046593,7
RTS0046594,12
RTS0046595,6
RTS0046596,7
RTS0046597,7
RTS0046598,11
RTS0046599,9
RTS0046600,27
RTS0046601,27
RTS0046602,16
RTS0046603,22
RTS0046604,21
RTS0046605,7
RTS0046606,8
RTS0046607,16
RTS0046608,24
RTS0046609,18
RTS0046610,7
RTS0046611,6
RTS0046612,10
RTS0046613,4
RTS0046614,16
RTS0046615,6
RTS0046616,9
RTS0046617,9
RTS0046618,5
RTS0046619,16
RTS0046620,7
RTS0046621,18
RTS0046622,15
RTS0046623,10
RTS0046624,11
RTS0046625,5
RTS0046626,10
RTS0046627,13
RTS0046628,14
RTS0046629,4
RTS0046630,10
RTS0046631,8
RTS0046632,7
RTS0046633,10
RTS0046634,8
RTS0046635,11
RTS0046636,15
RTS0046637,12
RTS0046638,9
RTS0046639,11
RTS0046640,10
RTS0046641,11
RTS0046642,6
RTS0046643,8
RTS0046644,8
RTS0046645,6
RTS0046646,7
RTS0046647,9
RTS0046648,11
RTS0046649,6
RTS0046650,9
RTS0046651,6
RTS0046652,10
RTS0046653,13
RTS0046654,5
RTS0046655,14
RTS0046656,5
RTS0046657,7
RTS0046658,15
RTS0046659,8
RTS0046660,3
RTS0046661,8
RTS0046662,14
RTS0046663,6
RTS0046664,10
RTS0046665,10
RTS0046666,9
RTS0046667,12
RTS0046668,5
RTS0046669,7
RTS0046670,9
RTS0046671,6
RTS0046672,7
RTS0046673,13
RTS0046674,9
RTS0046675,8
RTS0046676,8
RTS0046677,5
RTS0046678,7
RTS0046679,5
RTS0046680,4
RTS0046681,21
RTS0046682,6
RTS0046683,12
RTS0046684,8
RTS0046685,6
RTS0046686,15
RTS0046687,11
RTS0046688,4
RTS0046689,10
RTS0046690,10
RTS0046691,6
RTS0046692,4
RTS0046693,10
RTS0046694,10
RTS0046695,11
RTS0046696,8
RTS0046697,11
RTS0046698,11
RTS0046699,11
RTS0046700,17
RTS0046701,23
RTS0046702,9
RTS0046703,61
RTS0046704,84
RTS0046705,83
RTS0046706,37
RTS0046707,65
RTS0046708,63
RTS0046709,14
RTS0046710,5
RTS0046711,13
RTS0046712,8
RTS0046713,5
RTS0046714,12
RTS0046715,6
RTS0046716,8
RTS0046717,19
RTS0046718,11
RTS0046719,5
RTS0046720,10
RTS0046721,10
RTS0046722,6
RTS0046723,9
RTS0046724,10
RTS0046725,7
RTS0046726,10
RTS0046727,10
RTS0046728,10
RTS0046729,7
RTS0046730,5
RTS0046731,11
RTS0046732,6
RTS0046733,14
RTS0046734,11
RTS0046735,8
RTS0046736,10
RTS0046737,7
RTS0046738,9
RTS0046739,9
RTS0046740,15
RTS0046741,17
RTS0046742,4
RTS0046743,7
RTS0046744,10
RTS0046745,18
RTS0046746,5
RTS0046747,12
RTS0046748,19
RTS0046749,10
RTS0046750,13
RTS0046751,10
RTS0046752,15
RTS0046753,5
RTS0046754,14
RTS0046755,12
RTS0046756,8
RTS0046757,11
RTS0046758,8
RTS0046759,10
RTS0046760,12
RTS0046761,8
RTS0046763,18
RTS0046764,25
RTS0046765,12
RTS0046766,6
RTS0046767,12
RTS0046768,22
RTS0046769,35
RTS0046770,37
RTS0046771,9
RTS0046772,9
RTS0046773,6
RTS0046774,7
RTS0046775,12
RTS0046777,7
RTS0046778,6
RTS0046779,4
RTS0046780,3
RTS0046781,9
RTS0046782,2
RTS0046783,7
RTS0046784,7
RTS0046785,5
RTS0046790,16
RTS0046791,4
RTS0046792,11
RTS0046793,6
RTS0046794,8
RTS0046795,9
RTS0046796,9
RTS0046797,8
RTS0046798,9
RTS0046799,10
RTS0046800,8
RTS0046801,42
RTS0046802,29
RTS0046803,14
RTS0046804,12
RTS0046805,8
RTS0046806,7
RTS0046807,6
RTS0046808,7
RTS0046809,9
RTS0046810,7
RTS0046811,7
RTS0046812,7
RTS0046813,5
RTS0046814,9
RTS0046815,8
RTS0046816,6
RTS0046817,9
RTS0046818,8
RTS0046819,6
RTS0046820,14
RTS0046821,10
RTS0046822,14
RTS0046823,11
RTS0046824,10
RTS0046825,19
RTS0046826,11
RTS0046827,8
RTS0046828,6
RTS0046829,7
RTS0046830,13
RTS0046831,9
RTS0046832,12
RTS0046833,2
RTS0046835,7
RTS0046836,95
RTS0046837,72
RTS0046838,85
RTS0046839,302
RTS0046840,6
RTS0046841,9
RTS0046842,27
RTS0046843,32
RTS0046846,15
RTS0046849,13
RTS0046850,10
RTS0046851,17
RTS0046852,15
RTS0046853,16
RTS0046854,6
RTS0046855,6
RTS0046856,6
RTS0046857,12
RTS0046858,11
RTS0046859,9
RTS0046860,12
RTS0046861,7
RTS0046862,8
RTS0046863,10
RTS0046864,9
RTS0046866,8
RTS0046867,5
RTS0046868,9
RTS0046869,16
RTS0046870,16
RTS0046871,8
RTS0046872,28
RTS0046873,7
RTS0046874,4
RTS0046875,13
RTS0046876,9
RTS0046877,10
RTS0046878,8
RTS0046879,9
RTS0046880,9
RTS0046881,13
RTS0046882,11
RTS0046885,7
RTS0046886,2
RTS0046887,8
RTS0046889,10
RTS0046890,9
RTS0046891,6
RTS0046892,10
RTS0046893,8
RTS0046894,16
RTS0046895,8
RTS0046897,12
RTS0046898,12
RTS0046899,174
RTS0046900,11
RTS0046902,6
RTS0046903,21
RTS0046904,12
RTS0046905,4
RTS0046906,20
RTS0046907,65
RTS0046908,16
RTS0046909,7
RTS0046910,10
RTS0046911,6
RTS0046912,8
RTS0046913,10
RTS0046914,4
RTS0046915,6
RTS0046916,14
RTS0046918,251
RTS0046919,293
RTS0046920,121
RTS0046921,3
RTS0046922,11
RTS0046923,18
RTS0046924,24
RTS0046925,8
RTS0046926,9
RTS0046927,12
RTS0046928,10
RTS0046929,8
RTS0046930,9
RTS0046931,8
RTS0046933,13
RTS0046934,6
RTS0046935,10
RTS0046936,14
RTS0046937,9
RTS0046938,19
RTS0046939,8
RTS0046940,15
RTS0046941,15
RTS0046942,11
RTS0046943,11
RTS0046944,11
RTS0046946,16
RTS0046947,9
RTS0046948,7
RTS0046949,14
RTS0046950,4
RTS0046951,17
RTS0046952,10
RTS0046954,8
RTS0046955,7
RTS0046956,10
RTS0046957,10
RTS0046958,6
RTS0046959,8
RTS0046960,8
RTS0046961,14
RTS0046962,32
RTS0046963,12
RTS0046965,10
RTS0046966,12
RTS0046967,8
RTS0046968,4
RTS0047054,8
RTS0047055,10
RTS0047056,7
RTS0047057,6
RTS0047058,4
RTS0047060,11
RTS0047061,16
RTS0047062,9
RTS0047063,9
RTS0047064,12
RTS0047065,26
RTS0047066,29
RTS0047067,23
RTS0047068,13
RTS0047069,23
RTS0047070,10
RTS0047071,16
RTS0047072,12
RTS0047073,18
RTS0047074,10
RTS0047075,11
RTS0047076,7
RTS0047077,13
RTS0047078,10
RTS0047079,6
RTS0047080,7
RTS0047081,14
RTS0047082,11
RTS0047083,13
RTS0047084,13
RTS0047085,4
RTS0047086,12
RTS0047087,7
RTS0047088,11
RTS0047089,6
RTS0047091,5
RTS0047092,17
RTS0047093,18
RTS0047094,18
RTS0047095,11
RTS0047096,12
RTS0047097,10
RTS0047098,6
RTS0047099,4
RTS0047100,11
RTS0047101,17
RTS0047102,12
RTS0047103,11
RTS0047104,9
RTS0047105,17
RTS0047106,24
RTS0047107,9
RTS0047108,16
RTS0047109,13
RTS0047110,15
RTS0047111,12
RTS0047112,7
RTS0047113,25
RTS0047114,11
RTS0047115,9
RTS0047116,10
RTS0047117,19
RTS0047118,14
RTS0047119,12
RTS0047120,6
RTS0047121,7
RTS0047122,12
RTS0047123,3
RTS0047124,12
RTS0047125,13
RTS0047126,7
RTS0047127,9
RTS0047128,10
RTS0047129,4
RTS0047130,7
RTS0047131,11
RTS0047132,9
RTS0047133,13
RTS0047134,13
RTS0047135,9
RTS0047136,14
RTS0047137,10
RTS0047138,9
RTS0047139,9
RTS0047140,15
RTS0047141,9
RTS0047142,10
RTS0047143,12
RTS0047144,9
RTS0047145,16
RTS0047146,7
RTS0047147,7
RTS0047148,10
RTS0047149,12
RTS0047150,11
RTS0047151,10
RTS0047152,7
RTS0047153,13
RTS0047154,11
RTS0047156,5
RTS0047157,12
RTS0047158,12
RTS0047159,1
RTS0047160,9
RTS0047165,15
RTS0047166,5
RTS0047167,6
RTS0047168,11
RTS0047169,9
RTS0047170,5
RTS0047171,18
RTS0047172,12
RTS0047173,9
RTS0047174,14
RTS0047175,9
RTS0047176,10
RTS0047177,12
RTS0047178,7
RTS0047179,9
RTS0047180,5
RTS0047181,10
RTS0047182,10
RTS0047183,13
RTS0047184,8
RTS0047185,9
RTS0047186,8
RTS0047187,11
RTS0047188,8
RTS0047189,10
RTS0047190,10
RTS0047191,9
RTS0047192,9
RTS0047193,15
RTS0047194,9
RTS0047195,11
RTS0047196,10
RTS0047197,22
RTS0047198,7
RTS0047199,11
RTS0047200,14
RTS0047201,10
RTS0047202,9
RTS0047203,11
RTS0047204,15
RTS0047205,6
RTS0047206,10
RTS0047207,8
RTS0047208,93
RTS0047209,72
RTS0047210,117
RTS0047211,76
RTS0047212,44
RTS0047213,19
RTS0047214,13
RTS0047215,12
RTS0047216,9
RTS0047217,6
RTS0047218,19
RTS0047219,21
RTS0047220,14
RTS0047221,15
RTS0047222,14
RTS0047223,14
RTS0047225,14
RTS0047226,12
RTS0047229,6
RTS0047230,3
RTS0047231,11
RTS0047232,6
RTS0047233,10
RTS0047234,4
RTS0047235,6
RTS0047236,4
RTS0047237,8
RTS0047238,3
RTS0047239,6
RTS0047240,12
RTS0047241,7
RTS0047242,9
RTS0047243,10
RTS0047244,3
RTS0047245,17
RTS0047246,5
RTS0047247,5
RTS0047248,6
RTS0047249,11
RTS0047250,10
RTS0047252,17
RTS0047253,9
RTS0047254,9
RTS0047255,14
RTS0047256,13
RTS0047257,9
RTS0047258,16
RTS0047259,17
RTS0047260,16
RTS0047261,13
RTS0047262,10
RTS0047263,20
RTS0047264,18
RTS0047266,14
RTS0047267,36
RTS0047268,20
RTS0047269,15
RTS0047270,14
RTS0047271,20
RTS0047272,19
RTS0047273,12
RTS0047274,18
RTS0047276,6
RTS0047277,21
RTS0047278,26
RTS0047279,18
RTS0047280,19
RTS0047281,21
RTS0047282,16
RTS0047283,21
RTS0047284,17
RTS0047290,54
RTS0047291,90
RTS0047292,53
RTS0047293,38
RTS0047294,82
RTS0047295,5
RTS0047296,9
RTS0047297,6
RTS0047298,9
RTS0047299,13
RTS0047300,5
RTS0047301,13
RTS0047302,4
RTS0047303,3
RTS0047304,10
RTS0047305,11
RTS0047306,21
RTS0047307,27
RTS0047308,5
RTS0047309,9
RTS0047310,14
RTS0047311,16
RTS0047312,14
RTS0047313,10
RTS0047314,9
RTS0047315,10
RTS0047316,12
RTS0047317,15
RTS0047318,14
RTS0047319,18
RTS0047320,15
RTS0047321,9
RTS0047322,15
RTS0047323,19
RTS0047324,14
RTS0047325,12
RTS0047326,10
RTS0047327,14
RTS0047328,9
RTS0047329,10
RTS0047331,14
RTS0047332,10
RTS0047333,10
RTS0047334,5
RTS0047335,12
RTS0047336,17
RTS0047337,8
RTS0047338,19
RTS0047339,19
RTS0047340,19
RTS0047341,14
RTS0047342,15
RTS0047343,8
RTS0047344,9
RTS0047345,13
RTS0047346,12
RTS0047348,14
RTS0047349,14
RTS0047350,18
RTS0047351,17
RTS0047352,34
RTS0047353,14
RTS0047354,13
RTS0047356,11
RTS0047357,7
RTS0047358,5
RTS0047359,17
RTS0047360,8
RTS0047361,7
RTS0047362,9
RTS0047363,13
RTS0047364,6
RTS0047365,3
RTS0047366,10
RTS0047367,9
RTS0047368,8
RTS0047369,7
RTS0047370,6
RTS0047373,7
RTS0047374,9
RTS0047375,12
RTS0047376,12
RTS0047377,10
RTS0047378,17
RTS0047379,16
RTS0047380,10
RTS0047381,12
RTS0047382,8
RTS0047383,16
RTS0047384,8
RTS0047385,11
RTS0047386,17
RTS0047387,8
RTS0047388,17
RTS0047389,11
RTS0047390,10
RTS0047391,14
RTS0047392,8
RTS0047393,12
RTS0047394,6
RTS0047395,10
RTS0047396,19
RTS0047397,8
RTS0047398,12
RTS0047399,9
RTS0047400,11
RTS0047401,15
RTS0047402,8
RTS0047403,8
RTS0047404,13
RTS0047405,17
RTS0047406,11
RTS0047407,11
RTS0047408,12
RTS0047409,17
RTS0047410,20
RTS0047411,7
RTS0047412,15
RTS0047413,14
RTS0047414,26
RTS0047415,10
RTS0047417,9
RTS0047418,17
RTS0047419,11
RTS0047420,16
RTS0047421,7
RTS0047422,10
RTS0047423,9
RTS0047424,8
RTS0047425,7
RTS0047426,15
RTS0047427,12
RTS0047428,13
RTS0047429,12
RTS0047430,19
RTS0047431,7
RTS0047432,19
RTS0047433,13
RTS0047434,10
RTS0047435,10
RTS0047436,10
RTS0047437,5
RTS0047438,3
RTS0047439,9
RTS0047440,8
RTS0047441,31
RTS0047442,17
RTS0047445,22
RTS0047446,12
RTS0047447,11
RTS0047448,11
RTS0047449,9
RTS0047450,11
RTS0047451,6
RTS0047452,7
RTS0047453,7
RTS0047454,3
RTS0047455,9
RTS0047456,8
RTS0047457,8
RTS0047458,8
RTS0047459,4
RTS0047460,11
RTS0047461,7
RTS0047462,9
RTS0047463,5
RTS0047464,8
RTS0047465,13
RTS0047466,14
RTS0047467,9
RTS0047468,6
RTS0047469,11
RTS0047471,10
RTS0047472,9
RTS0047473,7
RTS0047474,10
RTS0047475,7
RTS0047476,13
RTS0047477,16
RTS0047479,20
RTS0047480,14
RTS0047481,14
RTS0047482,12
RTS0047483,19
RTS0047484,6
RTS0047485,10
RTS0047486,3
RTS0047487,3
RTS0047488,12
RTS0047489,8
RTS0047490,7
RTS0047491,8
RTS0047492,12
RTS0047493,10
RTS0047494,12
RTS0047495,11
RTS0047496,12
RTS0047497,12
RTS0047498,8
RTS0047499,19
RTS0047500,18
RTS0047501,8
RTS0047502,9
RTS0047503,13
RTS0047504,10
RTS0047505,13
RTS0047506,24
RTS0047507,12
RTS0047508,7
RTS0047509,4
RTS0047510,9
RTS0047511,6
RTS0047512,17
RTS0047513,13
RTS0047514,9
RTS0047515,15
RTS0047516,15
RTS0047517,7
RTS0047518,17
RTS0047520,11
RTS0047521,19
RTS0047522,9
RTS0047523,16
RTS0047524,10
RTS0047525,7
RTS0047526,9
RTS0047527,11
RTS0047528,6
RTS0047529,5
RTS0047530,10
RTS0047531,8
RTS0047532,4
RTS0047533,10
RTS0047534,4
RTS0047535,8
RTS0047536,4
RTS0047537,12
RTS0047538,18
RTS0047540,22
RTS0047541,23
RTS0047543,6
RTS0047544,17
RTS0047545,13
RTS0047546,12
RTS0047547,9
RTS0047548,9
RTS0047549,11
RTS0047550,9
RTS0047551,14
RTS0047552,10
RTS0047553,7
RTS0047558,8
RTS0047559,12
RTS0047560,4
RTS0047561,7
RTS0047562,8
RTS0047563,14
RTS0047564,13
RTS0047565,10
RTS0047566,4
RTS0047567,9
RTS0047568,9
RTS0047569,10
RTS0047570,12
RTS0047571,7
RTS0047572,6
RTS0047573,3
RTS0047574,10
RTS0047575,8
RTS0047576,8
RTS0047577,13
RTS0047578,5
RTS0047579,5
RTS0047580,8
RTS0047581,5
RTS0047582,8
RTS0047583,5
RTS0047584,8
RTS0047585,7
RTS0047586,10
RTS0047587,11
RTS0047588,7
RTS0047590,8
RTS0047591,8
RTS0047592,9
RTS0047593,19
RTS0047594,12
RTS0047595,7
RTS0047596,4
RTS0047597,9
RTS0047598,12
RTS0047599,4
RTS0047600,11
RTS0047601,18
RTS0047602,8
RTS0047603,9
RTS0047604,11
RTS0047606,12
RTS0047613,12
RTS0047614,10
RTS0047615,9
RTS0047616,10
RTS0047617,10
RTS0047618,2
RTS0047619,3
RTS0047620,8
RTS0047621,3
RTS0047622,3
RTS0047624,11
RTS0047625,8
RTS0047626,15
RTS0047627,11
RTS0047628,10
RTS0047629,11
RTS0047630,6
RTS0047631,7
RTS0047632,13
RTS0047633,6
RTS0047634,13
RTS0047635,6
RTS0047636,14
RTS0047637,8
RTS0047638,11
RTS0047639,8
RTS0047640,8
RTS0047641,8
RTS0047642,11
RTS0047643,4
RTS0047644,6
RTS0047645,12
RTS0047646,8
RTS0047647,7
RTS0047648,13
RTS0047649,15
RTS0047650,9
RTS0047651,11
RTS0047652,9
RTS0047653,7
RTS0047654,4
RTS0047656,15
RTS0047657,8
RTS0047658,8
RTS0047659,8
RTS0047660,4
RTS0047661,3
RTS0047662,12
RTS0047663,8
RTS0047664,13
RTS0047665,5
RTS0047666,9
RTS0047667,7
RTS0047668,12
RTS0047669,6
RTS0047670,8
RTS0047672,7
RTS0047673,10
RTS0047674,14
RTS0047675,9
RTS0047676,5
RTS0047677,11
RTS0047678,12
RTS0047679,10
RTS0047680,11
RTS0047681,5
RTS0047682,9
RTS0047684,8
RTS0047685,9
RTS0047686,9
RTS0047687,11
RTS0047688,8
RTS0047689,8
RTS0047691,16
RTS0047692,7
RTS0047693,8
RTS0047694,12
RTS0047695,8
RTS0047696,6
RTS0047697,9
RTS0047698,9
RTS0047699,7
RTS0047700,2
RTS0047701,5
RTS0047702,10
RTS0047703,12
RTS0047704,6
RTS0047705,9
RTS0047706,5
RTS0047707,10
RTS0047708,23
RTS0047709,19
RTS0047710,10
RTS0047711,11
RTS0047712,8
RTS0047713,10
RTS0047714,15
RTS0047715,13
RTS0047716,18
RTS0047717,11
RTS0047718,9
RTS0047720,3
RTS0047721,9
RTS0047722,8
RTS0047723,6
RTS0047724,17
RTS0047725,26
RTS0047726,24
RTS0047727,18
RTS0047728,21
RTS0047729,12
RTS0047730,11
RTS0047731,3
RTS0047732,5
RTS0047733,12
RTS0047734,11
RTS0047735,7
RTS0047736,8
RTS0047737,14
RTS0047738,8
RTS0047739,168
RTS0047740,183
RTS0047741,184
RTS0047742,141
RTS0047743,123
RTS0047744,20
RTS0047745,16
RTS0047746,19
RTS0047747,15
RTS0047748,10
RTS0047749,12
RTS0047750,6
RTS0047752,9
RTS0047753,6
RTS0047754,17
RTS0047755,10
RTS0047756,12
RTS0047757,10
RTS0047758,8
RTS0047759,10
RTS0047760,6
RTS0047761,7
RTS0047762,9
RTS0047763,9
RTS0047764,9
RTS0047765,13
RTS0047766,18
RTS0047767,8
RTS0047768,9
RTS0047769,8
RTS0047770,14
RTS0047771,5
RTS0047772,9
RTS0047773,9
RTS0047774,9
RTS0047775,9
RTS0047776,11
RTS0047777,2
RTS0047778,4
RTS0047779,13
RTS0047780,16
RTS0047781,10
RTS0047782,16
RTS0047783,7
RTS0047784,5
RTS0047785,9
RTS0047786,13
RTS0047787,10
RTS0047788,9
RTS0047789,7
RTS0047790,8
RTS0047791,11
RTS0047792,9
RTS0047793,7
RTS0047794,7
RTS0047795,6
RTS0047796,13
RTS0047797,9
RTS0047798,12
RTS0047799,13
RTS0047800,11
RTS0047801,21
RTS0047802,20
RTS0047803,9
RTS0047804,7
RTS0047805,11
RTS0047806,10
RTS0047807,6
RTS0047808,180
RTS0047809,10
RTS0047810,8
RTS0047811,9
RTS0047812,5
RTS0047813,6
RTS0047814,11
RTS0047816,13
RTS0047817,10
RTS0047818,14
RTS0047819,9
RTS0047820,2
RTS0047821,12
RTS0047822,10
RTS0047823,7
RTS0047824,5
RTS0047825,9
RTS0047826,12
RTS0047827,11
RTS0047828,13
RTS0047829,14
RTS0047830,4
RTS0047831,7
RTS0047832,6
RTS0047833,7
RTS0047834,11
RTS0047835,25
RTS0047836,15
RTS0047837,15
RTS0047838,16
RTS0047839,11
RTS0047840,8
RTS0047841,9
RTS0047842,3
RTS0047843,11
RTS0047844,6
RTS0047845,9
RTS0047846,9
RTS0047847,7
RTS0047848,5
RTS0047849,11
RTS0047850,6
RTS0047851,16
RTS0047852,6
RTS0047853,15
RTS0047854,13
RTS0047855,15
RTS0047856,10
RTS0047857,10
RTS0047858,7
RTS0047859,5
RTS0047860,11
RTS0047861,6
RTS0047862,8
RTS0047863,4
RTS0047864,8
RTS0047865,4
RTS0047866,10
RTS0047867,6
RTS0047868,12
RTS0047869,9
RTS0047870,22
RTS0047871,3
RTS0047872,15
RTS0047873,11
RTS0047874,8
RTS0047875,11
RTS0047876,5
RTS0047877,6
RTS0047878,9
RTS0047879,11
RTS0047880,11
RTS0047881,9
RTS0047882,11
RTS0047883,11
RTS0047884,12
RTS0047885,9
RTS0047886,6
RTS0047890,122
RTS0047891,134
RTS0047892,38
RTS0047893,8
RTS0047894,8
RTS0047895,10
RTS0047896,12
RTS0047897,5
RTS0047898,12
RTS0047899,5
RTS0047900,14
RTS0047901,13
RTS0047902,12
RTS0047903,13
RTS0047904,8
RTS0047905,11
RTS0047906,12
RTS0047907,47
RTS0047908,52
RTS0047909,43
RTS0047910,11
RTS0047912,14
RTS0047913,8
RTS0047914,15
RTS0047915,10
RTS0047916,6
RTS0047917,10
RTS0047919,5
RTS0047920,39
RTS0047921,39
RTS0047924,8
RTS0047925,7
RTS0047926,11
RTS0047927,14
RTS0047928,12
RTS0047929,4
RTS0047930,9
RTS0047931,10
RTS0047932,10
RTS0047933,12
RTS0047934,7
RTS0047935,19
RTS0047936,15
RTS0047937,6
RTS0047938,9
RTS0047939,11
RTS0047940,13
RTS0047941,9
RTS0047942,5
RTS0047943,8
RTS0047944,16
RTS0047945,7
RTS0047946,11
RTS0047947,10
RTS0047948,8
RTS0047949,6
RTS0047950,2
RTS0047951,8
RTS0047952,8
RTS0047953,17
RTS0047954,7
RTS0047956,9
RTS0047957,5
RTS0047958,13
RTS0047959,5
RTS0047960,8
RTS0047961,7
RTS0047963,6
RTS0047964,13
RTS0047965,7
RTS0047966,5
RTS0047967,8
RTS0047968,8
RTS0047969,7
RTS0047970,10
RTS0047972,8
RTS0047973,12
RTS0047974,13
RTS0047975,9
RTS0047976,7
RTS0047977,2
RTS0047978,7
RTS0047979,11
RTS0047980,6
RTS0047981,13
RTS0047982,3
RTS0047985,41
RTS0047986,12
RTS0047987,17
RTS0047988,20
RTS0047990,11
RTS0047991,10
RTS0047992,6
RTS0047993,9
RTS0047994,8
RTS0047995,7
RTS0047996,10
RTS0047997,14
RTS0047998,12
RTS0047999,7
RTS0048000,4
RTS0048001,10
RTS0048003,9
RTS0048005,8
RTS0048006,11
RTS0048008,8
RTS0048009,14
RTS0048012,6
RTS0048013,9
RTS0048014,9
RTS0048015,17
RTS0048016,19
RTS0048017,9
RTS0048018,11
RTS0048019,18
RTS0048020,12
RTS0048021,12
RTS0048022,14
RTS0048023,9
RTS0048024,5
RTS0048026,13
RTS0048027,12
RTS0048028,8
RTS0048029,4
RTS0048030,5
RTS0048031,14
RTS0048032,24
RTS0048033,5
RTS0048034,5
RTS0048035,12
RTS0048036,10
RTS0048037,2
RTS0048038,12
RTS0048040,8
RTS0048041,11
RTS0048042,11
RTS0048043,5
RTS0048044,5
RTS0048045,10
RTS0048046,9
RTS0048047,12
RTS0048048,8
RTS0048049,11
RTS0048050,9
RTS0048051,10
RTS0048052,16
RTS0048053,7
RTS0048054,8
RTS0048055,6
RTS0048056,8
RTS0048057,6
RTS0048058,11
RTS0048059,7
RTS0048060,8
RTS0048061,5
RTS0048062,6
RTS0048063,9
RTS0048064,16
RTS0048065,15
RTS0048066,13
RTS0048067,11
RTS0048068,12
RTS0048069,5
RTS0048070,6
RTS0048071,10
RTS0048072,13
RTS0048073,9
RTS0048074,10
RTS0048076,5
RTS0048077,11
RTS0048078,16
RTS0048079,10
RTS0048080,18
RTS0048081,18
RTS0048082,10
RTS0048084,5
RTS0048085,10
RTS0048086,11
RTS0048087,6
RTS0048088,3
RTS0048089,10
RTS0048090,12
RTS0048091,14
RTS0048092,7
RTS0048093,12
RTS0048094,9
RTS0048096,11
RTS0048097,11
RTS0048098,372
RTS0048099,442
RTS0048100,372
RTS0048101,288
RTS0048102,264
RTS0048104,10
RTS0048105,10
RTS0048106,9
RTS0048107,18
RTS0048108,7
RTS0048109,11
RTS0048110,14
RTS0048111,5
RTS0048112,15
RTS0048113,11
RTS0048114,78
RTS0048115,87
RTS0048116,57
RTS0048117,49
RTS0048118,45
RTS0048120,8
RTS0048126,5
RTS0048127,10
RTS0048129,13
RTS0048130,10
RTS0048131,28
RTS0048132,28
RTS0048133,9
RTS0048134,21
RTS0048135,35
RTS0048136,7
RTS0048138,10
RTS0048139,21
RTS0048140,8
RTS0048141,4
RTS0048142,6
RTS0048144,7
RTS0048145,5
RTS0048146,11
RTS0048147,2
RTS0048148,12
RTS0048149,5
RTS0048150,8
RTS0048151,7
RTS0048152,4
RTS0048153,13
RTS0048154,6
RTS0048155,5
RTS0048156,21
RTS0048158,15
RTS0048159,7
RTS0048160,142
RTS0048161,206
RTS0048162,18
RTS0048163,15
RTS0048164,78
RTS0048165,17
RTS0048166,6
RTS0048167,18
RTS0048168,7
RTS0048169,6
RTS0048170,11
RTS0048171,7
RTS0048172,9
RTS0048173,7
RTS0048175,13
RTS0048176,14
RTS0048177,10
RTS0048178,19
RTS0048179,15
RTS0048180,15
RTS0048181,14
RTS0048182,13
RTS0048183,9
RTS0048184,12
RTS0048185,12
RTS0048186,8
RTS0048188,13
RTS0048189,24
RTS0048190,9
RTS0048191,12
RTS0048192,14
RTS0048193,6
RTS0048194,13
RTS0048195,8
RTS0048196,7
RTS0048197,12
RTS0048198,11
RTS0048200,7
RTS0048201,6
RTS0048202,12
RTS0048203,11
RTS0048204,9
RTS0048205,4
RTS0048207,24
RTS0048208,30
RTS0048209,20
RTS0048210,28
RTS0048211,35
RTS0048212,8
RTS0048213,13
RTS0048214,8
RTS0048215,10
RTS0048216,5
RTS0048217,14
RTS0048218,9
RTS0048219,5
RTS0048220,12
RTS0048221,11
RTS0048222,10
RTS0048223,8
RTS0048224,12
RTS0048225,15
RTS0048226,9
RTS0048227,15
RTS0048228,13
RTS0048229,8
RTS0048230,11
RTS0048231,8
RTS0048232,11
RTS0048233,7
RTS0048234,7
RTS0048235,16
RTS0048236,11
RTS0048237,8
RTS0048238,8
RTS0048239,5
RTS0048240,12
RTS0048241,5
RTS0048242,19
RTS0048243,17
RTS0048244,17
RTS0048245,10
RTS0048246,12
RTS0049343,7
RTS0049344,22
RTS0049345,11
RTS0049346,9
RTS0049347,7
RTS0049348,9
RTS0049349,16
RTS0049350,12
RTS0049351,14
RTS0049352,6
RTS0049353,5
RTS0049354,11
RTS0049355,7
RTS0049356,22
RTS0049357,11
RTS0049358,13
RTS0049359,6
RTS0049360,17
RTS0049361,5
RTS0049362,12
RTS0049363,10
RTS0049364,13
RTS0049365,11
RTS0049366,30
RTS0049367,23
RTS0049368,18
RTS0049369,4
RTS0049370,11
RTS0049371,4
RTS0049372,8
RTS0049373,49
RTS0049374,54
RTS0049375,49
RTS0049376,40
RTS0049377,37
RTS0049378,40
RTS0049379,28
RTS0049380,37
RTS0049381,41
RTS0049382,38
RTS0049383,6
RTS0049384,10
RTS0049385,6
RTS0049386,13
RTS0049387,11
RTS0049388,5
RTS0049389,9
RTS0049390,337
RTS0049391,376
RTS0049392,352
RTS0049393,377
RTS0049394,138
RTS0049395,34
RTS0049396,36
RTS0049397,43
RTS0049398,47
RTS0049399,32
RTS0049400,12
RTS0049401,7
RTS0049402,13
RTS0049403,10
RTS0049404,7
RTS0049405,8
RTS0049406,9
RTS0049407,12
RTS0049408,7
RTS0049409,8
RTS0049410,13
RTS0049411,15
RTS0049412,9
RTS0049413,10
RTS0049414,8
RTS0049415,12
RTS0049416,10
RTS0049417,10
RTS0049418,11
RTS0049419,13
RTS0049420,8
RTS0049421,9
RTS0049422,6
RTS0049423,7
RTS0049424,21
RTS0049425,7
RTS0049426,15
RTS0049427,9
RTS0049428,4
RTS0049429,11
RTS0049430,12
RTS0049431,6
RTS0049432,6
RTS0049433,12
RTS0049434,12
RTS0049435,5
RTS0049436,6
RTS0049437,24
RTS0049438,5
RTS0049439,11
RTS0049440,8
RTS0049441,13
RTS0049442,22
RTS0049443,14
RTS0049444,20
RTS0049445,6
RTS0049446,15
RTS0049447,17
RTS0049448,6
RTS0049449,18
RTS0049450,7
RTS0049451,5
RTS0049452,7
RTS0049453,14
RTS0049454,7
RTS0049455,8
RTS0049456,7
RTS0049457,12
RTS0049458,9
RTS0049459,22
RTS0049460,19
RTS0049461,25
RTS0049462,23
RTS0049463,10
RTS0049464,10
RTS0049465,12
RTS0049466,6
RTS0049467,10
RTS0049468,17
RTS0049469,14
RTS0049470,13
RTS0049471,19
RTS0049472,14
RTS0049473,27
RTS0049474,19
RTS0049475,18
RTS0049476,22
RTS0049477,8
RTS0049478,10
RTS0049479,374
RTS0049480,31
RTS0049481,2
RTS0049482,3
RTS0049483,3
RTS0049484,10
RTS0049485,12
RTS0997079,20
RTS0997080,20
RTS0997081,11
RTS0997082,22
RTS0997083,6
RTS0997084,19
RTS0997085,17
RTS0997086,21
RTS0997087,6
RTS0997088,5121
RTS0997089,443
RTS0997090,16
RTS0997091,2
RTS0997092,3
RTS0997093,9
RTS0997095,6
RTS0997096,3
RTS0997097,2
RTS0997098,7
RTS0997099,5
RTS0997100,5
RTS0997101,7
RTS0997102,7
RTS0997103,5
RTS0997104,4
RTS0997105,4
RTS0997106,5
RTS0997107,5
RTS0997108,7
RTS0997109,4
RTS0997110,4
RTS0997111,8
RTS0997112,4
RTS0997113,5
RTS0997114,4
RTS0997115,8
RTS0997116,5
RTS0997117,6
RTS0997118,8
RTS0997119,13
RTS0997120,6
RTS0997121,7
RTS0997122,19
RTS0997123,17
RTS0997124,9
RTS0997125,31
RTS0997126,30
RTS0997127,33
RTS0997128,25
RTS0997129,33
RTS0997130,16
</Code_Summary>
