# Supplementary material for: Spatial meta-transcriptomics reveal associations of intratumor bacteria burden with lung cancer cells showing a distinct oncogenic signature
Source: J Immunother Cancer. 2022 Jul 6;10(7):e004698. doi: 10.1136/jitc-2022-004698 (PMC9260850; doi:10.1136/jitc-2022-004698)
Supplement: Supplementary data [file jitc-2022-004698supp009.zip › DSP-1001250002726-A-H07.dcc]

<Header>
FileVersion,0.02
SoftwareVersion,"GeoMx_NGS_Pipeline_ 2.0.0"
Date,2020-6-15
</Header>

<Scan_Attributes>
ID,DSP-1001250002726-A-H07
Plate_ID,1001250002726
Well,H07
</Scan_Attributes>

<NGS_Processing_Attributes>
SeqSetId,
tamperedIni,No
Raw,1932288
Trimmed,1921341
Stitched,1905821
Aligned,1868077
umiQ30,0.9918
rtsQ30,0.9912
</NGS_Processing_Attributes>


<Code_Summary>
RTS0039454,35
RTS0039455,47
RTS0039456,33
RTS0039457,86
RTS0039458,27
RTS0039459,26
RTS0039460,29
RTS0039461,44
RTS0039462,34
RTS0039463,38
RTS0039464,20
RTS0039465,27
RTS0039466,15
RTS0039467,23
RTS0039468,14
RTS0039469,11
RTS0039470,18
RTS0039471,26
RTS0039472,24
RTS0039473,15
RTS0039474,25
RTS0039475,39
RTS0039476,41
RTS0039477,38
RTS0039478,26
RTS0039479,11
RTS0039480,14
RTS0039481,11
RTS0039482,23
RTS0039483,13
RTS0039484,21
RTS0039485,13
RTS0039486,13
RTS0039487,13
RTS0039488,18
RTS0039489,31
RTS0039490,27
RTS0039491,32
RTS0039492,14
RTS0039493,45
RTS0039494,19
RTS0039495,15
RTS0039496,20
RTS0039497,12
RTS0039498,13
RTS0039499,256
RTS0039500,197
RTS0039501,194
RTS0039502,278
RTS0039503,225
RTS0039504,19
RTS0039505,18
RTS0039506,20
RTS0039507,36
RTS0039508,21
RTS0039509,19
RTS0039510,33
RTS0039511,88
RTS0039512,45
RTS0039513,69
RTS0039514,150
RTS0039515,122
RTS0039516,16
RTS0039517,12
RTS0039518,17
RTS0039519,16
RTS0039520,14
RTS0039521,35
RTS0039522,39
RTS0039523,23
RTS0039524,47
RTS0039525,62
RTS0039526,26
RTS0039527,45
RTS0039528,33
RTS0039529,43
RTS0039530,25
RTS0039531,70
RTS0039532,47
RTS0039533,68
RTS0039534,20
RTS0039535,62
RTS0039536,22
RTS0039537,10
RTS0039538,23
RTS0039539,15
RTS0039540,14
RTS0039541,21
RTS0039542,23
RTS0039543,27
RTS0039544,10
RTS0039545,27
RTS0039546,15
RTS0039547,15
RTS0039548,14
RTS0039549,23
RTS0039550,19
RTS0039551,16
RTS0039552,17
RTS0039553,22
RTS0039554,7
RTS0039555,17
RTS0039556,13
RTS0039557,18
RTS0039558,7
RTS0039559,15
RTS0039560,11
RTS0039561,12
RTS0039562,15
RTS0039563,12
RTS0039564,20
RTS0039565,22
RTS0039566,24
RTS0039567,16
RTS0039568,11
RTS0039569,10
RTS0039570,11
RTS0039571,12
RTS0039572,17
RTS0039573,25
RTS0039574,10
RTS0039575,14
RTS0039576,18
RTS0039577,51
RTS0039578,35
RTS0039579,46
RTS0039580,55
RTS0039581,44
RTS0039582,62
RTS0039583,52
RTS0039584,36
RTS0039585,30
RTS0039586,14
RTS0039587,18
RTS0039588,23
RTS0039589,13
RTS0039590,13
RTS0039591,63
RTS0039592,49
RTS0039593,36
RTS0039594,76
RTS0039595,48
RTS0039596,28
RTS0039597,23
RTS0039598,25
RTS0039599,22
RTS0039600,37
RTS0039601,10
RTS0039602,13
RTS0039603,15
RTS0039604,14
RTS0039605,14
RTS0039606,14
RTS0039607,18
RTS0039608,20
RTS0039609,11
RTS0039610,18
RTS0039611,31
RTS0039612,27
RTS0039613,18
RTS0039614,19
RTS0039615,8
RTS0039616,18
RTS0039617,10
RTS0039619,21
RTS0039620,14
RTS0039621,21
RTS0039622,15
RTS0039623,22
RTS0039624,23
RTS0039625,17
RTS0039626,19
RTS0039627,15
RTS0039628,11
RTS0039629,17
RTS0039630,19
RTS0039631,18
RTS0039632,16
RTS0039633,15
RTS0039634,9
RTS0039635,14
RTS0039636,15
RTS0039637,14
RTS0039638,17
RTS0039639,15
RTS0039640,14
RTS0039641,22
RTS0039642,22
RTS0039643,25
RTS0039644,18
RTS0039645,13
RTS0039646,18
RTS0039647,24
RTS0039648,21
RTS0039649,18
RTS0039650,18
RTS0039651,68
RTS0039652,50
RTS0039653,46
RTS0039654,22
RTS0039655,52
RTS0039656,26
RTS0039657,39
RTS0039658,21
RTS0039659,20
RTS0039660,19
RTS0039661,19
RTS0039662,19
RTS0039663,21
RTS0039664,28
RTS0039665,28
RTS0039666,15
RTS0039667,19
RTS0039668,16
RTS0039669,19
RTS0039670,11
RTS0039671,70
RTS0039672,68
RTS0039673,53
RTS0039674,45
RTS0039675,54
RTS0039676,15
RTS0039677,15
RTS0039678,6
RTS0039679,17
RTS0039680,6
RTS0039681,49
RTS0039682,27
RTS0039683,24
RTS0039684,31
RTS0039685,34
RTS0039686,404
RTS0039687,532
RTS0039688,382
RTS0039689,277
RTS0039690,300
RTS0039691,22
RTS0039692,16
RTS0039693,16
RTS0039694,13
RTS0039695,16
RTS0039696,16
RTS0039697,13
RTS0039698,17
RTS0039699,25
RTS0039700,13
RTS0039701,24
RTS0039702,33
RTS0039703,25
RTS0039704,49
RTS0039705,32
RTS0039706,16
RTS0039707,24
RTS0039708,23
RTS0039709,22
RTS0039710,33
RTS0039711,32
RTS0039712,75
RTS0039713,86
RTS0039714,68
RTS0039715,44
RTS0039716,21
RTS0039717,34
RTS0039718,10
RTS0039719,14
RTS0039720,69
RTS0039721,24
RTS0039722,41
RTS0039723,58
RTS0039724,19
RTS0039725,26
RTS0039726,49
RTS0039727,30
RTS0039728,39
RTS0039729,44
RTS0039730,46
RTS0039731,12
RTS0039732,18
RTS0039733,12
RTS0039734,15
RTS0039735,19
RTS0039736,36
RTS0039737,37
RTS0039738,27
RTS0039739,39
RTS0039740,28
RTS0039741,32
RTS0039742,36
RTS0039743,27
RTS0039744,36
RTS0039745,39
RTS0039746,78
RTS0039747,118
RTS0039749,105
RTS0039750,78
RTS0039751,22
RTS0039752,11
RTS0039753,23
RTS0039754,16
RTS0039755,20
RTS0039756,24
RTS0039757,16
RTS0039758,19
RTS0039759,14
RTS0039760,26
RTS0039761,26
RTS0039762,26
RTS0039763,28
RTS0039764,20
RTS0039765,21
RTS0039766,19
RTS0039767,18
RTS0039768,26
RTS0039769,25
RTS0039770,38
RTS0039771,21
RTS0039772,34
RTS0039773,29
RTS0039774,22
RTS0039775,39
RTS0039776,33
RTS0039777,21
RTS0039778,22
RTS0039779,35
RTS0039780,20
RTS0039781,54
RTS0039782,32
RTS0039783,22
RTS0039784,30
RTS0039785,78
RTS0039786,39
RTS0039787,18
RTS0039788,30
RTS0039789,25
RTS0039790,49
RTS0039791,80
RTS0039792,69
RTS0039793,44
RTS0039794,86
RTS0039795,43
RTS0039796,39
RTS0039797,44
RTS0039798,29
RTS0039799,33
RTS0039800,31
RTS0039801,17
RTS0039802,13
RTS0039803,22
RTS0039804,23
RTS0039805,22
RTS0039806,19
RTS0039807,16
RTS0039808,15
RTS0039809,15
RTS0039810,25
RTS0039811,15
RTS0039812,24
RTS0039813,24
RTS0039814,32
RTS0039815,20
RTS0039816,36
RTS0039817,48
RTS0039818,36
RTS0039819,41
RTS0039820,30
RTS0039821,26
RTS0039822,30
RTS0039823,30
RTS0039824,22
RTS0039825,32
RTS0039826,22
RTS0039827,52
RTS0039828,38
RTS0039829,47
RTS0039830,46
RTS0039831,27
RTS0039832,69
RTS0039833,20
RTS0039834,59
RTS0039835,52
RTS0039836,12
RTS0039838,14
RTS0039839,12
RTS0039840,15
RTS0039841,57
RTS0039842,57
RTS0039843,31
RTS0039844,64
RTS0039845,39
RTS0039846,23
RTS0039847,19
RTS0039848,11
RTS0039849,17
RTS0039850,11
RTS0039851,28
RTS0039852,39
RTS0039853,27
RTS0039854,24
RTS0039855,31
RTS0039856,20
RTS0039857,12
RTS0039858,7
RTS0039859,17
RTS0039860,11
RTS0039861,16
RTS0039862,21
RTS0039863,17
RTS0039864,14
RTS0039865,8
RTS0039866,27
RTS0039867,31
RTS0039868,13
RTS0039869,28
RTS0039870,24
RTS0039871,21
RTS0039872,13
RTS0039873,13
RTS0039874,7
RTS0039875,14
RTS0039876,21
RTS0039877,10
RTS0039878,25
RTS0039879,14
RTS0039880,13
RTS0039881,13
RTS0039882,9
RTS0039883,19
RTS0039884,16
RTS0039885,16
RTS0039886,17
RTS0039887,16
RTS0039888,25
RTS0039890,8
RTS0039891,11
RTS0039892,24
RTS0039893,23
RTS0039894,19
RTS0039895,33
RTS0039896,15
RTS0039897,17
RTS0039898,22
RTS0039899,12
RTS0039900,27
RTS0039901,23
RTS0039902,14
RTS0039903,20
RTS0039904,27
RTS0039905,20
RTS0039906,28
RTS0039907,21
RTS0039908,18
RTS0039909,20
RTS0039910,14
RTS0039911,9
RTS0039912,17
RTS0039913,15
RTS0039914,12
RTS0039915,16
RTS0039916,43
RTS0039917,44
RTS0039918,53
RTS0039919,49
RTS0039920,36
RTS0039921,12
RTS0039922,13
RTS0039923,13
RTS0039924,15
RTS0039925,14
RTS0039926,48
RTS0039927,50
RTS0039928,39
RTS0039929,29
RTS0039930,41
RTS0039931,24
RTS0039932,39
RTS0039933,18
RTS0039934,15
RTS0039935,22
RTS0039936,16
RTS0039937,11
RTS0039938,12
RTS0039939,17
RTS0039940,11
RTS0039941,15
RTS0039942,24
RTS0039943,13
RTS0039944,16
RTS0039945,20
RTS0039946,51
RTS0039947,65
RTS0039948,73
RTS0039949,58
RTS0039950,58
RTS0039951,20
RTS0039952,24
RTS0039953,26
RTS0039954,11
RTS0039955,35
RTS0039956,62
RTS0039957,59
RTS0039958,57
RTS0039959,58
RTS0039960,68
RTS0039961,6
RTS0039962,15
RTS0039963,14
RTS0039964,12
RTS0039965,21
RTS0039966,21
RTS0039967,9
RTS0039968,14
RTS0039969,18
RTS0039970,12
RTS0039971,25
RTS0039972,13
RTS0039973,18
RTS0039974,16
RTS0039975,13
RTS0039976,16
RTS0039977,14
RTS0039978,24
RTS0039979,19
RTS0039980,12
RTS0039981,42
RTS0039982,58
RTS0039983,69
RTS0039984,38
RTS0039985,70
RTS0039986,46
RTS0039987,36
RTS0039988,25
RTS0039989,38
RTS0039990,32
RTS0039991,15
RTS0039992,16
RTS0039993,16
RTS0039994,7
RTS0039995,24
RTS0039996,121
RTS0039997,73
RTS0039998,113
RTS0039999,104
RTS0040000,88
RTS0040001,10
RTS0040002,13
RTS0040003,12
RTS0040004,15
RTS0040005,13
RTS0040006,20
RTS0040007,26
RTS0040008,23
RTS0040009,22
RTS0040010,26
RTS0040011,21
RTS0040012,24
RTS0040013,16
RTS0040014,15
RTS0040015,20
RTS0040016,14
RTS0040017,19
RTS0040018,19
RTS0040019,13
RTS0040020,15
RTS0040021,16
RTS0040022,20
RTS0040023,16
RTS0040024,19
RTS0040025,13
RTS0040026,25
RTS0040027,28
RTS0040028,23
RTS0040029,17
RTS0040030,32
RTS0040031,22
RTS0040032,16
RTS0040033,12
RTS0040034,11
RTS0040035,5
RTS0040036,18
RTS0040037,16
RTS0040038,12
RTS0040039,13
RTS0040040,22
RTS0040041,15
RTS0040042,15
RTS0040043,21
RTS0040044,21
RTS0040045,20
RTS0040046,9
RTS0040047,12
RTS0040048,30
RTS0040049,10
RTS0040050,21
RTS0040051,25
RTS0040052,18
RTS0040053,31
RTS0040054,12
RTS0040055,25
RTS0040056,21
RTS0040057,14
RTS0040058,15
RTS0040059,14
RTS0040060,17
RTS0040061,10
RTS0040062,17
RTS0040063,17
RTS0040064,17
RTS0040065,11
RTS0040066,12
RTS0040067,17
RTS0040068,17
RTS0040069,15
RTS0040070,9
RTS0040071,12
RTS0040072,18
RTS0040073,12
RTS0040074,19
RTS0040075,20
RTS0040076,25
RTS0040077,65
RTS0040078,31
RTS0040079,32
RTS0040080,46
RTS0040081,19
RTS0040082,15
RTS0040083,16
RTS0040084,15
RTS0040085,13
RTS0040086,11
RTS0040087,7
RTS0040088,13
RTS0040089,13
RTS0040090,10
RTS0040091,13
RTS0040092,8
RTS0040093,17
RTS0040094,11
RTS0040095,14
RTS0040096,23
RTS0040097,19
RTS0040098,14
RTS0040099,17
RTS0040100,15
RTS0040101,16
RTS0040102,10
RTS0040103,13
RTS0040104,17
RTS0040105,10
RTS0040106,20
RTS0040107,15
RTS0040108,25
RTS0040109,19
RTS0040110,23
RTS0040111,11
RTS0040112,14
RTS0040113,13
RTS0040114,11
RTS0040115,17
RTS0040116,319
RTS0040117,199
RTS0040118,127
RTS0040119,212
RTS0040120,272
RTS0040121,14
RTS0040122,24
RTS0040123,7
RTS0040124,16
RTS0040125,17
RTS0040126,32
RTS0040127,47
RTS0040128,17
RTS0040129,25
RTS0040130,28
RTS0040131,11
RTS0040132,8
RTS0040133,8
RTS0040134,20
RTS0040135,17
RTS0040136,20
RTS0040137,17
RTS0040138,22
RTS0040139,17
RTS0040140,14
RTS0040141,9
RTS0040142,23
RTS0040143,28
RTS0040144,25
RTS0040145,30
RTS0040146,24
RTS0040147,43
RTS0040148,25
RTS0040149,35
RTS0040150,24
RTS0040151,28
RTS0040152,24
RTS0040153,39
RTS0040154,31
RTS0040155,17
RTS0040156,31
RTS0040157,14
RTS0040158,21
RTS0040159,21
RTS0040160,27
RTS0040161,15
RTS0040162,17
RTS0040163,13
RTS0040164,19
RTS0040165,17
RTS0040166,9
RTS0040167,13
RTS0040168,18
RTS0040169,17
RTS0040170,14
RTS0040171,8
RTS0040172,9
RTS0040173,10
RTS0040174,7
RTS0040175,14
RTS0040176,16
RTS0040177,7
RTS0040178,12
RTS0040179,11
RTS0040180,21
RTS0040181,15
RTS0040182,22
RTS0040183,13
RTS0040184,8
RTS0040185,8
RTS0040186,17
RTS0040187,10
RTS0040188,14
RTS0040189,13
RTS0040190,12
RTS0040191,14
RTS0040192,12
RTS0040193,17
RTS0040194,14
RTS0040195,21
RTS0040196,20
RTS0040197,17
RTS0040198,14
RTS0040199,19
RTS0040200,17
RTS0040201,29
RTS0040202,19
RTS0040203,23
RTS0040204,21
RTS0040205,19
RTS0040206,49
RTS0040207,24
RTS0040208,62
RTS0040209,55
RTS0040210,78
RTS0040211,10
RTS0040212,12
RTS0040213,15
RTS0040214,18
RTS0040215,21
RTS0040216,21
RTS0040217,18
RTS0040218,18
RTS0040219,15
RTS0040220,13
RTS0040221,10
RTS0040222,15
RTS0040223,16
RTS0040224,12
RTS0040225,10
RTS0040226,18
RTS0040227,16
RTS0040228,11
RTS0040229,12
RTS0040230,19
RTS0040231,16
RTS0040232,23
RTS0040233,10
RTS0040234,7
RTS0040235,10
RTS0040236,11
RTS0040237,12
RTS0040238,7
RTS0040239,14
RTS0040240,18
RTS0040241,17
RTS0040242,12
RTS0040243,16
RTS0040244,16
RTS0040245,21
RTS0040246,17
RTS0040247,23
RTS0040248,19
RTS0040249,14
RTS0040250,12
RTS0040251,17
RTS0040252,18
RTS0040253,13
RTS0040254,16
RTS0040255,11
RTS0040256,15
RTS0040257,10
RTS0040258,11
RTS0040259,9
RTS0040260,21
RTS0040261,10
RTS0040262,15
RTS0040263,12
RTS0040264,20
RTS0040265,14
RTS0040266,7
RTS0040267,17
RTS0040268,13
RTS0040269,20
RTS0040270,15
RTS0040271,19
RTS0040272,16
RTS0040273,16
RTS0040274,13
RTS0040275,16
RTS0040276,29
RTS0040277,61
RTS0040278,93
RTS0040279,68
RTS0040280,59
RTS0040281,17
RTS0040282,13
RTS0040283,7
RTS0040284,13
RTS0040285,20
RTS0040286,15
RTS0040287,15
RTS0040288,16
RTS0040289,17
RTS0040290,17
RTS0040291,13
RTS0040292,14
RTS0040293,13
RTS0040294,17
RTS0040295,28
RTS0040296,19
RTS0040297,24
RTS0040298,11
RTS0040299,11
RTS0040300,9
RTS0040301,11
RTS0040302,10
RTS0040303,11
RTS0040304,16
RTS0040305,20
RTS0040306,16
RTS0040307,16
RTS0040308,20
RTS0040309,13
RTS0040310,13
RTS0040311,16
RTS0040312,14
RTS0040313,15
RTS0040314,15
RTS0040315,15
RTS0040316,17
RTS0040317,18
RTS0040318,9
RTS0040319,32
RTS0040320,20
RTS0040321,19
RTS0040322,22
RTS0040323,16
RTS0040324,17
RTS0040325,10
RTS0040326,313
RTS0040327,282
RTS0040328,510
RTS0040329,751
RTS0040330,580
RTS0040331,18
RTS0040332,20
RTS0040333,19
RTS0040334,18
RTS0040335,21
RTS0040336,14
RTS0040337,19
RTS0040338,15
RTS0040339,11
RTS0040340,14
RTS0040341,28
RTS0040342,11
RTS0040343,16
RTS0040344,21
RTS0040345,16
RTS0040346,12
RTS0040347,16
RTS0040348,16
RTS0040349,28
RTS0040350,20
RTS0040351,17
RTS0040352,13
RTS0040353,20
RTS0040354,19
RTS0040355,20
RTS0040356,19
RTS0040357,24
RTS0040358,15
RTS0040359,24
RTS0040360,25
RTS0040361,22
RTS0040363,8
RTS0040364,14
RTS0040365,17
RTS0040366,17
RTS0040367,21
RTS0040368,33
RTS0040369,27
RTS0040370,17
RTS0040371,15
RTS0040372,15
RTS0040373,23
RTS0040374,8
RTS0040375,15
RTS0040376,25
RTS0040377,23
RTS0040378,27
RTS0040379,17
RTS0040380,17
RTS0040381,15
RTS0040382,14
RTS0040383,14
RTS0040384,13
RTS0040385,17
RTS0040386,21
RTS0040387,18
RTS0040388,28
RTS0040389,20
RTS0040390,24
RTS0040391,17
RTS0040392,22
RTS0040393,23
RTS0040394,19
RTS0040395,22
RTS0040396,16
RTS0040397,21
RTS0040398,23
RTS0040399,12
RTS0040400,34
RTS0040401,159
RTS0040402,264
RTS0040403,150
RTS0040404,183
RTS0040405,47
RTS0040406,40
RTS0040407,49
RTS0040408,58
RTS0040409,50
RTS0040410,65
RTS0040411,20
RTS0040412,17
RTS0040413,17
RTS0040414,17
RTS0040415,26
RTS0040416,418
RTS0040417,170
RTS0040418,108
RTS0040419,438
RTS0040420,441
RTS0040421,21
RTS0040422,18
RTS0040423,20
RTS0040424,21
RTS0040425,9
RTS0040426,8
RTS0040428,22
RTS0040429,13
RTS0040430,13
RTS0040431,23
RTS0040432,9
RTS0040433,23
RTS0040434,32
RTS0040435,15
RTS0040436,101
RTS0040437,156
RTS0040438,233
RTS0040439,234
RTS0040440,224
RTS0040441,36
RTS0040442,27
RTS0040443,33
RTS0040444,25
RTS0040445,31
RTS0040446,14
RTS0040447,12
RTS0040448,21
RTS0040449,16
RTS0040450,14
RTS0040451,79
RTS0040452,103
RTS0040453,94
RTS0040454,84
RTS0040455,175
RTS0040456,19
RTS0040457,22
RTS0040458,17
RTS0040459,9
RTS0040460,17
RTS0040461,16
RTS0040462,17
RTS0040463,30
RTS0040464,18
RTS0040465,21
RTS0040466,27
RTS0040467,19
RTS0040468,12
RTS0040469,20
RTS0040470,19
RTS0040471,21
RTS0040472,14
RTS0040473,15
RTS0040474,17
RTS0040475,17
RTS0040476,15
RTS0040477,8
RTS0040478,14
RTS0040479,10
RTS0040480,5
RTS0040481,104
RTS0040482,108
RTS0040483,52
RTS0040484,117
RTS0040485,99
RTS0040486,10
RTS0040487,11
RTS0040488,13
RTS0040489,13
RTS0040490,19
RTS0040491,10
RTS0040492,18
RTS0040493,11
RTS0040494,18
RTS0040495,30
RTS0040496,73
RTS0040497,77
RTS0040498,78
RTS0040499,48
RTS0040500,60
RTS0040501,24
RTS0040502,15
RTS0040503,22
RTS0040504,19
RTS0040505,11
RTS0040506,17
RTS0040507,14
RTS0040508,14
RTS0040509,9
RTS0040510,9
RTS0040511,44
RTS0040512,22
RTS0040513,35
RTS0040514,24
RTS0040515,36
RTS0040516,21
RTS0040517,23
RTS0040518,18
RTS0040519,11
RTS0040520,12
RTS0040521,7
RTS0040522,13
RTS0040523,12
RTS0040524,11
RTS0040525,12
RTS0040526,22
RTS0040527,14
RTS0040528,15
RTS0040529,20
RTS0040530,11
RTS0040531,18
RTS0040532,45
RTS0040533,16
RTS0040534,21
RTS0040535,15
RTS0040536,11
RTS0040537,50
RTS0040538,31
RTS0040539,30
RTS0040540,25
RTS0040541,10
RTS0040542,8
RTS0040543,26
RTS0040544,26
RTS0040545,11
RTS0040546,7
RTS0040547,7
RTS0040548,9
RTS0040549,12
RTS0040550,10
RTS0040551,17
RTS0040552,18
RTS0040553,40
RTS0040554,35
RTS0040555,31
RTS0040556,17
RTS0040557,10
RTS0040558,16
RTS0040559,16
RTS0040560,10
RTS0040561,16
RTS0040562,10
RTS0040563,16
RTS0040564,15
RTS0040565,14
RTS0040566,14
RTS0040567,12
RTS0040568,14
RTS0040569,18
RTS0040570,10
RTS0040571,27
RTS0040572,21
RTS0040573,43
RTS0040574,46
RTS0040575,35
RTS0040576,65
RTS0040577,42
RTS0040578,36
RTS0040579,22
RTS0040580,42
RTS0040581,18
RTS0040582,16
RTS0040583,19
RTS0040584,13
RTS0040585,16
RTS0040586,14
RTS0040587,11
RTS0040588,19
RTS0040589,8
RTS0040590,9
RTS0040591,24
RTS0040592,28
RTS0040593,9
RTS0040594,17
RTS0040595,25
RTS0040596,23
RTS0040597,21
RTS0040598,16
RTS0040599,12
RTS0040600,17
RTS0040601,18
RTS0040602,15
RTS0040603,16
RTS0040604,16
RTS0040605,15
RTS0040606,11
RTS0040607,20
RTS0040608,13
RTS0040609,16
RTS0040610,14
RTS0040611,24
RTS0040612,10
RTS0040613,11
RTS0040614,19
RTS0040615,11
RTS0040616,10
RTS0040617,14
RTS0040618,13
RTS0040619,23
RTS0040620,15
RTS0040621,18
RTS0040622,15
RTS0040623,16
RTS0040624,9
RTS0040625,10
RTS0040626,13
RTS0040627,14
RTS0040628,19
RTS0040629,19
RTS0040630,26
RTS0040631,37
RTS0040632,13
RTS0040633,26
RTS0040634,27
RTS0040635,20
RTS0040636,20
RTS0040637,12
RTS0040638,15
RTS0040639,24
RTS0040640,17
RTS0040641,71
RTS0040642,117
RTS0040643,81
RTS0040644,94
RTS0040645,169
RTS0040646,29
RTS0040647,24
RTS0040648,27
RTS0040649,27
RTS0040650,26
RTS0040651,47
RTS0040652,21
RTS0040653,38
RTS0040654,36
RTS0040655,50
RTS0040656,37
RTS0040657,43
RTS0040658,16
RTS0040659,19
RTS0040660,25
RTS0040661,11
RTS0040662,9
RTS0040663,12
RTS0040664,18
RTS0040665,10
RTS0040666,34
RTS0040667,9
RTS0040668,10
RTS0040669,10
RTS0040670,14
RTS0040671,13
RTS0040672,19
RTS0040673,16
RTS0040674,22
RTS0040675,6
RTS0040676,102
RTS0040677,33
RTS0040678,182
RTS0040679,80
RTS0040680,256
RTS0040681,22
RTS0040682,27
RTS0040683,50
RTS0040684,71
RTS0040685,37
RTS0040686,16
RTS0040687,27
RTS0040688,12
RTS0040689,8
RTS0040690,12
RTS0040691,19
RTS0040692,18
RTS0040693,16
RTS0040694,11
RTS0040695,11
RTS0040696,8
RTS0040697,15
RTS0040698,9
RTS0040699,10
RTS0040700,11
RTS0040701,27
RTS0040702,80
RTS0040703,52
RTS0040704,51
RTS0040705,85
RTS0040706,36
RTS0040707,26
RTS0040708,33
RTS0040709,40
RTS0040710,29
RTS0040711,19
RTS0040712,17
RTS0040713,21
RTS0040714,27
RTS0040715,23
RTS0040716,14
RTS0040717,13
RTS0040718,12
RTS0040719,12
RTS0040720,21
RTS0040721,17
RTS0040722,13
RTS0040723,14
RTS0040724,13
RTS0040725,13
RTS0040726,41
RTS0040727,50
RTS0040728,68
RTS0040729,49
RTS0040730,56
RTS0040731,26
RTS0040732,14
RTS0040733,15
RTS0040734,20
RTS0040735,27
RTS0040736,59
RTS0040737,59
RTS0040738,44
RTS0040739,61
RTS0040740,60
RTS0040741,16
RTS0040742,22
RTS0040743,13
RTS0040744,15
RTS0040745,17
RTS0040746,71
RTS0040747,43
RTS0040748,36
RTS0040749,43
RTS0040750,44
RTS0040751,79
RTS0040752,67
RTS0040753,80
RTS0040754,40
RTS0040755,33
RTS0040756,8
RTS0040757,13
RTS0040758,11
RTS0040759,13
RTS0040760,18
RTS0040761,51
RTS0040762,38
RTS0040763,32
RTS0040764,39
RTS0040765,56
RTS0040766,18
RTS0040767,19
RTS0040768,17
RTS0040769,17
RTS0040770,14
RTS0040771,16
RTS0040772,16
RTS0040773,13
RTS0040774,17
RTS0040775,14
RTS0040776,18
RTS0040777,31
RTS0040778,44
RTS0040779,29
RTS0040780,47
RTS0040781,25
RTS0040782,40
RTS0040783,20
RTS0040784,27
RTS0040785,29
RTS0040786,11
RTS0040787,16
RTS0040788,10
RTS0040789,16
RTS0040790,10
RTS0040791,15
RTS0040792,24
RTS0040793,25
RTS0040794,14
RTS0040795,22
RTS0040796,20
RTS0040797,19
RTS0040798,16
RTS0040799,13
RTS0040800,13
RTS0040801,40
RTS0040802,41
RTS0040803,52
RTS0040804,22
RTS0040805,25
RTS0040806,9
RTS0040807,13
RTS0040808,15
RTS0040809,15
RTS0040810,20
RTS0040811,26
RTS0040812,23
RTS0040813,21
RTS0040814,17
RTS0040815,17
RTS0040816,26
RTS0040817,19
RTS0040818,27
RTS0040819,24
RTS0040820,26
RTS0040821,17
RTS0040822,18
RTS0040823,14
RTS0040824,16
RTS0040825,18
RTS0040826,13
RTS0040827,14
RTS0040828,17
RTS0040830,16
RTS0040831,9
RTS0040832,20
RTS0040833,22
RTS0040834,18
RTS0040836,117
RTS0040837,78
RTS0040838,94
RTS0040839,87
RTS0040840,57
RTS0040841,42
RTS0040842,43
RTS0040843,68
RTS0040844,47
RTS0040845,29
RTS0040846,21
RTS0040847,24
RTS0040848,18
RTS0040849,24
RTS0040850,19
RTS0040851,39
RTS0040852,27
RTS0040853,41
RTS0040854,34
RTS0040855,42
RTS0040856,20
RTS0040857,18
RTS0040858,14
RTS0040859,10
RTS0040860,16
RTS0040861,31
RTS0040862,16
RTS0040863,24
RTS0040864,16
RTS0040865,19
RTS0040866,8
RTS0040867,12
RTS0040868,18
RTS0040869,21
RTS0040870,24
RTS0040871,58
RTS0040872,86
RTS0040873,58
RTS0040874,110
RTS0040875,66
RTS0040876,13
RTS0040877,19
RTS0040878,14
RTS0040879,19
RTS0040880,14
RTS0040881,16
RTS0040882,11
RTS0040883,8
RTS0040884,16
RTS0040885,13
RTS0040886,23
RTS0040887,29
RTS0040888,31
RTS0040889,33
RTS0040890,16
RTS0040891,13
RTS0040892,19
RTS0040893,12
RTS0040894,11
RTS0040895,17
RTS0040896,16
RTS0040897,7
RTS0040898,19
RTS0040899,10
RTS0040900,6
RTS0040901,18
RTS0040902,30
RTS0040903,11
RTS0040904,24
RTS0040905,32
RTS0040906,26
RTS0040907,20
RTS0040908,32
RTS0040909,29
RTS0040910,21
RTS0040911,32
RTS0040912,26
RTS0040913,19
RTS0040914,21
RTS0040915,34
RTS0040916,16
RTS0040917,18
RTS0040918,27
RTS0040919,15
RTS0040920,14
RTS0040921,21
RTS0040922,14
RTS0040923,15
RTS0040924,17
RTS0040925,13
RTS0040926,18
RTS0040927,8
RTS0040928,14
RTS0040929,12
RTS0040930,13
RTS0040931,39
RTS0040932,34
RTS0040933,30
RTS0040934,33
RTS0040935,29
RTS0040936,20
RTS0040937,36
RTS0040938,25
RTS0040939,30
RTS0040940,22
RTS0040941,16
RTS0040942,18
RTS0040943,7
RTS0040944,20
RTS0040945,11
RTS0040946,19
RTS0040947,15
RTS0040948,22
RTS0040949,22
RTS0040950,21
RTS0040951,14
RTS0040952,13
RTS0040953,14
RTS0040954,9
RTS0040955,10
RTS0040956,20
RTS0040957,11
RTS0040958,17
RTS0040959,21
RTS0040960,17
RTS0040961,16
RTS0040962,9
RTS0040963,16
RTS0040964,18
RTS0040965,20
RTS0040966,58
RTS0040967,50
RTS0040968,60
RTS0040969,51
RTS0040970,35
RTS0040971,11
RTS0040972,17
RTS0040973,19
RTS0040974,13
RTS0040975,19
RTS0040976,18
RTS0040977,11
RTS0040978,11
RTS0040979,15
RTS0040980,15
RTS0040981,14
RTS0040982,16
RTS0040983,16
RTS0040984,18
RTS0040985,13
RTS0040986,71
RTS0040987,65
RTS0040988,64
RTS0040989,66
RTS0040990,52
RTS0040991,36
RTS0040992,29
RTS0040993,24
RTS0040994,43
RTS0040995,31
RTS0040996,20
RTS0040997,16
RTS0040998,21
RTS0040999,29
RTS0041000,18
RTS0041001,28
RTS0041002,45
RTS0041003,57
RTS0041004,54
RTS0041005,43
RTS0041006,121
RTS0041007,92
RTS0041008,115
RTS0041009,55
RTS0041010,63
RTS0041011,11
RTS0041012,19
RTS0041013,17
RTS0041014,12
RTS0041015,8
RTS0041016,66
RTS0041017,44
RTS0041018,53
RTS0041019,62
RTS0041020,30
RTS0041021,12
RTS0041022,20
RTS0041023,21
RTS0041024,30
RTS0041025,24
RTS0041026,17
RTS0041027,20
RTS0041028,18
RTS0041029,28
RTS0041030,17
RTS0041031,29
RTS0041032,33
RTS0041033,22
RTS0041034,30
RTS0041035,53
RTS0041036,22
RTS0041037,18
RTS0041038,30
RTS0041039,18
RTS0041040,19
RTS0041041,42
RTS0041042,39
RTS0041043,20
RTS0041044,22
RTS0041045,30
RTS0041046,287
RTS0041047,319
RTS0041048,160
RTS0041049,425
RTS0041050,459
RTS0041051,51
RTS0041052,40
RTS0041053,33
RTS0041054,56
RTS0041055,31
RTS0041056,20
RTS0041057,12
RTS0041058,14
RTS0041059,8
RTS0041060,10
RTS0041061,23
RTS0041062,34
RTS0041063,26
RTS0041064,26
RTS0041066,23
RTS0041067,23
RTS0041068,31
RTS0041069,26
RTS0041070,28
RTS0041071,21
RTS0041072,24
RTS0041073,22
RTS0041074,20
RTS0041075,31
RTS0041076,17
RTS0041077,21
RTS0041078,20
RTS0041079,25
RTS0041080,18
RTS0041081,27
RTS0041082,23
RTS0041083,26
RTS0041084,27
RTS0041085,20
RTS0041086,129
RTS0041087,217
RTS0041088,157
RTS0041089,176
RTS0041090,108
RTS0041091,19
RTS0041092,18
RTS0041093,14
RTS0041094,19
RTS0041095,15
RTS0041096,17
RTS0041097,14
RTS0041098,14
RTS0041099,11
RTS0041100,18
RTS0041101,83
RTS0041102,81
RTS0041103,80
RTS0041104,93
RTS0041105,101
RTS0041106,34
RTS0041107,39
RTS0041108,37
RTS0041109,36
RTS0041110,23
RTS0041111,12
RTS0041112,15
RTS0041113,13
RTS0041114,11
RTS0041115,19
RTS0041116,23
RTS0041117,45
RTS0041118,25
RTS0041119,29
RTS0041120,26
RTS0041121,27
RTS0041122,29
RTS0041123,31
RTS0041124,12
RTS0041125,29
RTS0041126,20
RTS0041127,22
RTS0041128,26
RTS0041129,17
RTS0041130,21
RTS0041131,28
RTS0041132,41
RTS0041133,21
RTS0041134,30
RTS0041135,37
RTS0041136,66
RTS0041137,64
RTS0041138,75
RTS0041139,60
RTS0041140,36
RTS0041141,22
RTS0041142,22
RTS0041143,13
RTS0041144,19
RTS0041145,19
RTS0041146,15
RTS0041147,15
RTS0041148,19
RTS0041149,24
RTS0041150,15
RTS0041151,72
RTS0041152,57
RTS0041153,50
RTS0041154,78
RTS0041155,95
RTS0041156,29
RTS0041157,19
RTS0041158,24
RTS0041159,18
RTS0041160,26
RTS0041161,19
RTS0041162,10
RTS0041163,16
RTS0041164,13
RTS0041165,10
RTS0041166,10
RTS0041167,29
RTS0041168,20
RTS0041169,16
RTS0041170,23
RTS0041171,76
RTS0041172,117
RTS0041173,77
RTS0041174,107
RTS0041175,89
RTS0041176,24
RTS0041177,19
RTS0041178,34
RTS0041179,24
RTS0041180,26
RTS0041181,19
RTS0041182,19
RTS0041183,17
RTS0041184,18
RTS0041185,15
RTS0041186,17
RTS0041187,14
RTS0041188,18
RTS0041189,24
RTS0041190,36
RTS0041191,65
RTS0041192,45
RTS0041193,64
RTS0041194,19
RTS0041195,25
RTS0041196,19
RTS0041197,23
RTS0041198,20
RTS0041199,14
RTS0041200,8
RTS0041201,14
RTS0041202,22
RTS0041203,18
RTS0041204,19
RTS0041205,16
RTS0041206,30
RTS0041207,23
RTS0041208,14
RTS0041209,28
RTS0041210,15
RTS0041211,62
RTS0041212,72
RTS0041213,87
RTS0041214,70
RTS0041215,55
RTS0041216,34
RTS0041217,35
RTS0041218,18
RTS0041219,36
RTS0041220,14
RTS0041221,37
RTS0041222,17
RTS0041223,15
RTS0041224,21
RTS0041225,14
RTS0041226,15
RTS0041227,25
RTS0041228,16
RTS0041229,32
RTS0041230,20
RTS0041231,56
RTS0041232,42
RTS0041233,59
RTS0041234,69
RTS0041235,53
RTS0041236,16
RTS0041237,10
RTS0041238,16
RTS0041239,24
RTS0041240,20
RTS0041241,23
RTS0041242,14
RTS0041243,13
RTS0041244,23
RTS0041246,13
RTS0041247,17
RTS0041248,12
RTS0041249,15
RTS0041250,29
RTS0041251,16
RTS0041252,23
RTS0041253,21
RTS0041254,13
RTS0041255,26
RTS0041256,14
RTS0041257,21
RTS0041258,13
RTS0041259,25
RTS0041260,22
RTS0041261,29
RTS0041262,22
RTS0041263,35
RTS0041265,30
RTS0041266,26
RTS0041267,16
RTS0041268,18
RTS0041269,17
RTS0041270,8
RTS0041271,22
RTS0041272,19
RTS0041273,11
RTS0041274,17
RTS0041275,22
RTS0041276,13
RTS0041277,26
RTS0041278,25
RTS0041279,18
RTS0041280,14
RTS0041281,15
RTS0041282,19
RTS0041283,29
RTS0041284,13
RTS0041285,17
RTS0041286,14
RTS0041287,11
RTS0041288,13
RTS0041289,11
RTS0041290,24
RTS0041291,22
RTS0041292,15
RTS0041293,9
RTS0041294,15
RTS0041295,18
RTS0041296,22
RTS0041297,19
RTS0041298,30
RTS0041299,20
RTS0041300,16
RTS0041301,13
RTS0041302,20
RTS0041303,21
RTS0041304,18
RTS0041305,17
RTS0041306,22
RTS0041307,15
RTS0041308,15
RTS0041309,14
RTS0041310,12
RTS0041311,17
RTS0041312,15
RTS0041313,19
RTS0041314,14
RTS0041315,16
RTS0041316,56
RTS0041317,43
RTS0041318,49
RTS0041319,46
RTS0041320,45
RTS0041321,30
RTS0041322,20
RTS0041323,29
RTS0041324,21
RTS0041325,23
RTS0041326,13
RTS0041327,23
RTS0041328,23
RTS0041329,24
RTS0041330,15
RTS0041331,15
RTS0041332,15
RTS0041333,13
RTS0041334,11
RTS0041335,9
RTS0041346,76
RTS0041347,57
RTS0041348,71
RTS0041349,95
RTS0041350,126
RTS0041351,22
RTS0041352,19
RTS0041353,16
RTS0041354,19
RTS0041355,17
RTS0041356,16
RTS0041357,20
RTS0041358,12
RTS0041359,21
RTS0041360,19
RTS0041361,19
RTS0041362,14
RTS0041363,23
RTS0041364,29
RTS0041365,18
RTS0041366,19
RTS0041367,12
RTS0041368,13
RTS0041369,7
RTS0041370,19
RTS0041371,20
RTS0041372,14
RTS0041373,11
RTS0041374,17
RTS0041375,14
RTS0041376,21
RTS0041377,15
RTS0041378,15
RTS0041379,12
RTS0041380,7
RTS0041381,20
RTS0041382,26
RTS0041383,23
RTS0041384,18
RTS0041385,28
RTS0041386,19
RTS0041387,13
RTS0041388,10
RTS0041389,12
RTS0041390,17
RTS0041391,21
RTS0041392,28
RTS0041393,25
RTS0041394,22
RTS0041395,20
RTS0041396,17
RTS0041397,13
RTS0041398,10
RTS0041399,13
RTS0041400,18
RTS0041401,22
RTS0041402,25
RTS0041403,18
RTS0041404,20
RTS0041405,14
RTS0041406,24
RTS0041407,17
RTS0041408,18
RTS0041409,15
RTS0041410,23
RTS0041411,11
RTS0041412,10
RTS0041413,12
RTS0041414,9
RTS0041415,19
RTS0041416,9
RTS0041417,14
RTS0041418,19
RTS0041419,18
RTS0041420,12
RTS0041421,14
RTS0041422,13
RTS0041423,19
RTS0041424,14
RTS0041425,7
RTS0041426,23
RTS0041427,17
RTS0041428,14
RTS0041429,16
RTS0041430,13
RTS0041431,11
RTS0041432,10
RTS0041433,13
RTS0041434,14
RTS0041435,17
RTS0041436,11
RTS0041437,8
RTS0041438,15
RTS0041439,11
RTS0041440,24
RTS0041441,19
RTS0041442,12
RTS0041443,22
RTS0041444,24
RTS0041445,14
RTS0041446,13
RTS0041447,17
RTS0041448,14
RTS0041449,15
RTS0041450,26
RTS0041451,20
RTS0041452,23
RTS0041453,19
RTS0041454,13
RTS0041455,20
RTS0041456,20
RTS0041457,15
RTS0041458,20
RTS0041459,24
RTS0041460,14
RTS0041461,5
RTS0041462,11
RTS0041463,14
RTS0041464,15
RTS0041465,14
RTS0041466,20
RTS0041467,36
RTS0041468,34
RTS0041469,31
RTS0041470,49
RTS0041471,13
RTS0041472,18
RTS0041473,20
RTS0041474,15
RTS0041475,14
RTS0041476,18
RTS0041477,22
RTS0041478,13
RTS0041479,25
RTS0041480,19
RTS0041481,20
RTS0041482,17
RTS0041483,12
RTS0041484,13
RTS0041485,12
RTS0041486,31
RTS0041487,55
RTS0041488,37
RTS0041489,43
RTS0041490,32
RTS0041491,22
RTS0041492,10
RTS0041493,8
RTS0041494,11
RTS0041495,8
RTS0041496,107
RTS0041497,113
RTS0041498,102
RTS0041499,140
RTS0041500,110
RTS0041501,61
RTS0041502,36
RTS0041503,52
RTS0041504,53
RTS0041505,67
RTS0041506,20
RTS0041507,10
RTS0041508,12
RTS0041509,8
RTS0041510,19
RTS0041511,15
RTS0041512,24
RTS0041513,15
RTS0041514,10
RTS0041515,13
RTS0041516,19
RTS0041517,12
RTS0041518,15
RTS0041519,18
RTS0041520,8
RTS0041521,12
RTS0041522,11
RTS0041523,15
RTS0041524,13
RTS0041525,17
RTS0041526,101
RTS0041527,197
RTS0041528,217
RTS0041529,39
RTS0041530,131
RTS0041531,17
RTS0041532,15
RTS0041533,16
RTS0041534,13
RTS0041535,17
RTS0041536,19
RTS0041537,15
RTS0041538,11
RTS0041540,13
RTS0041541,16
RTS0041542,16
RTS0041543,14
RTS0041544,11
RTS0041545,12
RTS0041546,18
RTS0041547,22
RTS0041548,15
RTS0041549,16
RTS0041550,18
RTS0041551,20
RTS0041552,22
RTS0041553,21
RTS0041554,21
RTS0041555,15
RTS0041556,11
RTS0041557,11
RTS0041558,17
RTS0041559,18
RTS0041560,8
RTS0041561,24
RTS0041562,21
RTS0041563,30
RTS0041564,33
RTS0041565,47
RTS0041566,40
RTS0041567,80
RTS0041568,94
RTS0041569,53
RTS0041570,47
RTS0041571,14
RTS0041572,11
RTS0041573,12
RTS0041574,18
RTS0041575,17
RTS0041576,29
RTS0041577,30
RTS0041578,21
RTS0041579,27
RTS0041580,41
RTS0041581,37
RTS0041582,52
RTS0041583,27
RTS0041584,32
RTS0041585,34
RTS0041586,14
RTS0041587,33
RTS0041588,19
RTS0041589,22
RTS0041590,24
RTS0041591,12
RTS0041592,16
RTS0041593,14
RTS0041594,19
RTS0041595,10
RTS0041596,20
RTS0041597,21
RTS0041598,24
RTS0041599,9
RTS0041600,16
RTS0041601,12
RTS0041602,16
RTS0041603,13
RTS0041604,18
RTS0041605,16
RTS0041606,31
RTS0041607,11
RTS0041608,19
RTS0041609,29
RTS0041610,10
RTS0041611,45
RTS0041612,44
RTS0041613,35
RTS0041614,34
RTS0041615,34
RTS0041616,25
RTS0041617,12
RTS0041618,19
RTS0041619,23
RTS0041620,28
RTS0041621,21
RTS0041622,9
RTS0041623,12
RTS0041624,23
RTS0041625,26
RTS0041626,44
RTS0041627,32
RTS0041628,27
RTS0041629,28
RTS0041630,29
RTS0041631,18
RTS0041632,15
RTS0041633,30
RTS0041634,33
RTS0041635,32
RTS0041636,43
RTS0041637,36
RTS0041638,47
RTS0041639,24
RTS0041640,44
RTS0041641,18
RTS0041642,14
RTS0041643,14
RTS0041644,13
RTS0041645,11
RTS0041646,15
RTS0041647,15
RTS0041648,19
RTS0041649,15
RTS0041650,10
RTS0041651,24
RTS0041652,13
RTS0041653,20
RTS0041654,17
RTS0041655,16
RTS0041656,17
RTS0041657,23
RTS0041658,18
RTS0041659,11
RTS0041660,14
RTS0041661,16
RTS0041662,23
RTS0041663,17
RTS0041664,22
RTS0041665,16
RTS0041666,18
RTS0041667,13
RTS0041668,17
RTS0041669,12
RTS0041670,26
RTS0041671,18
RTS0041672,13
RTS0041673,12
RTS0041674,14
RTS0041675,15
RTS0041676,19
RTS0041677,11
RTS0041678,13
RTS0041679,17
RTS0041680,16
RTS0041681,18
RTS0041682,18
RTS0041683,11
RTS0041684,24
RTS0041685,21
RTS0041686,122
RTS0041687,60
RTS0041688,134
RTS0041689,97
RTS0041690,311
RTS0041691,37
RTS0041692,16
RTS0041693,27
RTS0041694,9
RTS0041695,24
RTS0041696,19
RTS0041697,20
RTS0041698,20
RTS0041699,10
RTS0041700,14
RTS0041701,13
RTS0041702,13
RTS0041703,20
RTS0041704,20
RTS0041705,18
RTS0041706,30
RTS0041707,23
RTS0041708,26
RTS0041709,20
RTS0041710,29
RTS0041711,14
RTS0041712,22
RTS0041713,19
RTS0041714,14
RTS0041715,20
RTS0041716,315
RTS0041717,269
RTS0041718,332
RTS0041719,307
RTS0041720,266
RTS0041721,45
RTS0041722,40
RTS0041723,41
RTS0041724,60
RTS0041725,51
RTS0041726,15
RTS0041727,12
RTS0041728,14
RTS0041729,7
RTS0041730,22
RTS0041731,19
RTS0041732,13
RTS0041733,20
RTS0041734,12
RTS0041735,27
RTS0041736,9
RTS0041737,20
RTS0041738,18
RTS0041739,18
RTS0041740,13
RTS0041741,18
RTS0041742,16
RTS0041743,29
RTS0041744,9
RTS0041745,14
RTS0041746,36
RTS0041747,47
RTS0041748,33
RTS0041749,39
RTS0041750,35
RTS0041751,51
RTS0041752,42
RTS0041753,82
RTS0041754,85
RTS0041755,75
RTS0041756,47
RTS0041757,26
RTS0041758,50
RTS0041759,42
RTS0041760,24
RTS0041761,18
RTS0041762,11
RTS0041763,17
RTS0041764,16
RTS0041765,22
RTS0041766,15
RTS0041767,10
RTS0041768,12
RTS0041769,16
RTS0041770,22
RTS0041771,19
RTS0041772,15
RTS0041773,12
RTS0041774,15
RTS0041775,13
RTS0041776,33
RTS0041777,40
RTS0041778,28
RTS0041779,39
RTS0041780,28
RTS0041781,18
RTS0041782,21
RTS0041783,13
RTS0041784,15
RTS0041785,31
RTS0041786,38
RTS0041787,36
RTS0041788,28
RTS0041789,20
RTS0041790,48
RTS0041791,42
RTS0041793,35
RTS0041794,40
RTS0041795,51
RTS0041796,12
RTS0041797,24
RTS0041798,21
RTS0041799,16
RTS0041800,18
RTS0041801,15
RTS0041802,24
RTS0041803,15
RTS0041804,13
RTS0041805,11
RTS0041806,12
RTS0041807,16
RTS0041808,17
RTS0041809,21
RTS0041810,17
RTS0041811,72
RTS0041812,79
RTS0041813,77
RTS0041814,49
RTS0041815,66
RTS0041816,20
RTS0041817,27
RTS0041818,19
RTS0041819,30
RTS0041820,23
RTS0041821,52
RTS0041822,47
RTS0041823,16
RTS0041824,45
RTS0041825,28
RTS0041826,22
RTS0041827,24
RTS0041828,18
RTS0041829,15
RTS0041830,11
RTS0041831,18
RTS0041832,21
RTS0041833,29
RTS0041834,30
RTS0041835,22
RTS0041836,39
RTS0041837,31
RTS0041838,18
RTS0041839,23
RTS0041840,21
RTS0041841,9
RTS0041842,9
RTS0041843,10
RTS0041844,9
RTS0041845,8
RTS0041846,16
RTS0041847,10
RTS0041848,12
RTS0041849,17
RTS0041850,10
RTS0041851,21
RTS0041852,22
RTS0041853,16
RTS0041854,13
RTS0041855,12
RTS0041856,11
RTS0041857,20
RTS0041858,22
RTS0041859,19
RTS0041860,27
RTS0041861,20
RTS0041862,17
RTS0041863,4
RTS0041864,28
RTS0041865,17
RTS0041866,23
RTS0041867,27
RTS0041868,18
RTS0041869,15
RTS0041870,23
RTS0041871,24
RTS0041872,10
RTS0041873,24
RTS0041874,32
RTS0041875,17
RTS0041876,41
RTS0041877,42
RTS0041878,29
RTS0041879,42
RTS0041880,64
RTS0041881,49
RTS0041882,55
RTS0041883,65
RTS0041884,40
RTS0041885,54
RTS0041886,189
RTS0041887,375
RTS0041888,310
RTS0041889,209
RTS0041890,253
RTS0041891,118
RTS0041892,126
RTS0041893,99
RTS0041894,48
RTS0041895,93
RTS0041896,147
RTS0041897,85
RTS0041898,131
RTS0041899,96
RTS0041900,25
RTS0041901,33
RTS0041902,29
RTS0041903,36
RTS0041904,38
RTS0041905,39
RTS0041906,746
RTS0041907,16
RTS0041908,337
RTS0041909,11
RTS0041910,223
RTS0041911,12
RTS0041912,23
RTS0041913,24
RTS0041914,25
RTS0041915,20
RTS0041916,566
RTS0041917,648
RTS0041918,559
RTS0041919,1044
RTS0041920,889
RTS0041922,22
RTS0041923,13
RTS0041924,9
RTS0041925,18
RTS0041926,12
RTS0041927,12
RTS0041928,14
RTS0041929,12
RTS0041930,18
RTS0041931,25
RTS0041932,27
RTS0041933,16
RTS0041934,20
RTS0041935,12
RTS0041936,12
RTS0041937,17
RTS0041938,20
RTS0041939,15
RTS0041940,22
RTS0041941,12
RTS0041942,16
RTS0041943,18
RTS0041944,19
RTS0041945,19
RTS0041946,21
RTS0041947,16
RTS0041948,15
RTS0041949,16
RTS0041950,11
RTS0041951,20
RTS0041952,19
RTS0041953,13
RTS0041954,21
RTS0041955,24
RTS0041956,61
RTS0041957,64
RTS0041958,89
RTS0041959,97
RTS0041960,49
RTS0041961,28
RTS0041962,42
RTS0041963,31
RTS0041964,53
RTS0041965,33
RTS0041966,9
RTS0041967,18
RTS0041968,21
RTS0041969,15
RTS0041971,66
RTS0041972,84
RTS0041973,38
RTS0041974,51
RTS0041975,78
RTS0041976,28
RTS0041977,66
RTS0041978,71
RTS0041979,45
RTS0041980,38
RTS0041981,171
RTS0041982,179
RTS0041983,230
RTS0041984,129
RTS0041985,285
RTS0041986,25
RTS0041987,28
RTS0041988,24
RTS0041989,18
RTS0041990,35
RTS0041991,12
RTS0041992,20
RTS0041993,16
RTS0041994,20
RTS0041995,23
RTS0041996,13
RTS0041997,19
RTS0041998,15
RTS0041999,14
RTS0042000,10
RTS0042001,12
RTS0042002,12
RTS0042003,15
RTS0042004,10
RTS0042005,17
RTS0042006,15
RTS0042007,16
RTS0042008,10
RTS0042009,20
RTS0042010,15
RTS0042011,52
RTS0042012,53
RTS0042013,77
RTS0042014,26
RTS0042015,61
RTS0042016,11
RTS0042017,9
RTS0042018,17
RTS0042019,18
RTS0042020,11
RTS0042021,117
RTS0042022,81
RTS0042023,119
RTS0042024,111
RTS0042025,112
RTS0042026,14
RTS0042027,26
RTS0042028,18
RTS0042029,15
RTS0042030,9
RTS0042031,40
RTS0042032,33
RTS0042033,19
RTS0042034,22
RTS0042035,43
RTS0042036,43
RTS0042037,40
RTS0042038,41
RTS0042039,48
RTS0042040,31
RTS0042041,37
RTS0042042,18
RTS0042043,17
RTS0042044,43
RTS0042045,20
RTS0042046,115
RTS0042047,69
RTS0042048,57
RTS0042049,85
RTS0042050,71
RTS0042051,24
RTS0042052,24
RTS0042053,26
RTS0042054,23
RTS0042055,20
RTS0042056,27
RTS0042057,18
RTS0042058,20
RTS0042059,18
RTS0042060,33
RTS0042061,17
RTS0042062,35
RTS0042063,21
RTS0042064,13
RTS0042065,19
RTS0042066,20
RTS0042067,29
RTS0042068,32
RTS0042069,14
RTS0042071,22
RTS0042072,17
RTS0042073,18
RTS0042074,16
RTS0042075,20
RTS0042076,15
RTS0042077,19
RTS0042078,14
RTS0042079,17
RTS0042080,15
RTS0042081,77
RTS0042082,49
RTS0042083,30
RTS0042084,63
RTS0042085,31
RTS0042086,12
RTS0042087,14
RTS0042088,16
RTS0042089,9
RTS0042090,23
RTS0042091,15
RTS0042092,21
RTS0042093,12
RTS0042094,12
RTS0042095,26
RTS0042096,21
RTS0042097,7
RTS0042098,17
RTS0042099,22
RTS0042100,16
RTS0042101,19
RTS0042102,20
RTS0042103,20
RTS0042104,13
RTS0042105,17
RTS0042106,20
RTS0042107,14
RTS0042108,12
RTS0042109,15
RTS0042110,12
RTS0042111,29
RTS0042112,18
RTS0042113,28
RTS0042114,21
RTS0042115,17
RTS0042116,16
RTS0042117,16
RTS0042118,10
RTS0042119,11
RTS0042120,15
RTS0042121,24
RTS0042122,24
RTS0042123,15
RTS0042124,19
RTS0042125,16
RTS0042126,11
RTS0042127,21
RTS0042128,20
RTS0042129,16
RTS0042130,12
RTS0042131,22
RTS0042132,12
RTS0042133,20
RTS0042134,14
RTS0042135,19
RTS0042136,7
RTS0042137,23
RTS0042138,12
RTS0042139,20
RTS0042140,19
RTS0042141,15
RTS0042142,16
RTS0042143,17
RTS0042144,24
RTS0042145,21
RTS0042146,94
RTS0042147,53
RTS0042148,87
RTS0042149,43
RTS0042150,75
RTS0042151,23
RTS0042152,18
RTS0042153,10
RTS0042154,21
RTS0042155,22
RTS0042156,12
RTS0042157,22
RTS0042158,15
RTS0042159,17
RTS0042160,12
RTS0042161,11
RTS0042162,13
RTS0042163,17
RTS0042164,17
RTS0042165,18
RTS0042166,25
RTS0042167,23
RTS0042168,16
RTS0042169,13
RTS0042170,19
RTS0042171,18
RTS0042172,15
RTS0042173,23
RTS0042174,22
RTS0042175,15
RTS0042176,16
RTS0042177,19
RTS0042178,28
RTS0042179,12
RTS0042180,16
RTS0042181,17
RTS0042182,24
RTS0042183,19
RTS0042184,29
RTS0042185,9
RTS0042186,24
RTS0042187,14
RTS0042188,13
RTS0042189,19
RTS0042190,19
RTS0042191,30
RTS0042192,26
RTS0042193,17
RTS0042194,16
RTS0042195,17
RTS0042196,9
RTS0042197,16
RTS0042198,16
RTS0042199,25
RTS0042200,19
RTS0042201,15
RTS0042202,17
RTS0042203,19
RTS0042204,12
RTS0042205,12
RTS0042206,13
RTS0042207,11
RTS0042208,9
RTS0042209,11
RTS0042210,9
RTS0042211,13
RTS0042212,13
RTS0042213,17
RTS0042214,9
RTS0042215,16
RTS0042216,22
RTS0042217,20
RTS0042218,15
RTS0042219,10
RTS0042220,20
RTS0042221,16
RTS0042222,12
RTS0042223,16
RTS0042224,15
RTS0042225,8
RTS0042226,19
RTS0042227,22
RTS0042228,14
RTS0042229,18
RTS0042230,20
RTS0042231,14
RTS0042232,13
RTS0042233,25
RTS0042234,20
RTS0042235,23
RTS0042236,19
RTS0042237,16
RTS0042238,20
RTS0042239,14
RTS0042240,23
RTS0042241,15
RTS0042242,11
RTS0042243,21
RTS0042244,17
RTS0042245,17
RTS0042246,88
RTS0042247,130
RTS0042248,260
RTS0042249,114
RTS0042250,127
RTS0042251,10
RTS0042252,12
RTS0042253,8
RTS0042254,13
RTS0042255,13
RTS0042256,37
RTS0042257,17
RTS0042258,17
RTS0042259,17
RTS0042260,22
RTS0042261,41
RTS0042262,38
RTS0042263,41
RTS0042264,48
RTS0042265,41
RTS0042266,21
RTS0042267,12
RTS0042268,12
RTS0042269,7
RTS0042270,17
RTS0042271,17
RTS0042272,13
RTS0042273,11
RTS0042274,13
RTS0042275,8
RTS0042276,54
RTS0042277,35
RTS0042278,24
RTS0042279,36
RTS0042280,23
RTS0042281,5
RTS0042282,10
RTS0042283,13
RTS0042284,11
RTS0042285,19
RTS0042286,25
RTS0042287,23
RTS0042288,20
RTS0042289,28
RTS0042290,15
RTS0042291,66
RTS0042292,99
RTS0042293,79
RTS0042294,57
RTS0042295,67
RTS0042296,18
RTS0042297,15
RTS0042298,19
RTS0042299,17
RTS0042300,10
RTS0042301,40
RTS0042302,26
RTS0042303,40
RTS0042304,41
RTS0042305,30
RTS0042306,22
RTS0042307,22
RTS0042308,16
RTS0042309,22
RTS0042310,27
RTS0042311,11
RTS0042312,23
RTS0042313,20
RTS0042314,16
RTS0042315,13
RTS0042316,19
RTS0042317,16
RTS0042318,14
RTS0042319,20
RTS0042320,17
RTS0042321,24
RTS0042322,14
RTS0042323,18
RTS0042324,23
RTS0042325,16
RTS0042326,15
RTS0042327,19
RTS0042328,14
RTS0042329,21
RTS0042330,17
RTS0042331,19
RTS0042332,36
RTS0042333,27
RTS0042334,33
RTS0042335,24
RTS0042336,13
RTS0042337,17
RTS0042338,14
RTS0042339,13
RTS0042340,16
RTS0042341,37
RTS0042342,25
RTS0042343,32
RTS0042344,30
RTS0042345,29
RTS0042346,13
RTS0042347,9
RTS0042348,17
RTS0042349,12
RTS0042350,18
RTS0042351,17
RTS0042352,30
RTS0042353,25
RTS0042354,15
RTS0042355,10
RTS0042356,14
RTS0042357,22
RTS0042358,21
RTS0042359,20
RTS0042360,19
RTS0042361,24
RTS0042362,36
RTS0042363,53
RTS0042364,38
RTS0042365,46
RTS0042366,11
RTS0042367,23
RTS0042368,19
RTS0042369,20
RTS0042370,16
RTS0042371,26
RTS0042372,18
RTS0042373,20
RTS0042374,18
RTS0042375,6
RTS0042376,17
RTS0042377,10
RTS0042378,10
RTS0042379,19
RTS0042380,8
RTS0042381,74
RTS0042382,110
RTS0042383,101
RTS0042384,91
RTS0042385,107
RTS0042386,13
RTS0042387,12
RTS0042388,24
RTS0042389,22
RTS0042390,20
RTS0042391,12
RTS0042392,20
RTS0042393,12
RTS0042394,7
RTS0042395,25
RTS0042396,16
RTS0042397,13
RTS0042398,8
RTS0042399,18
RTS0042400,16
RTS0042401,27
RTS0042402,46
RTS0042403,17
RTS0042404,22
RTS0042405,30
RTS0042406,21
RTS0042407,13
RTS0042408,18
RTS0042409,10
RTS0042410,16
RTS0042411,20
RTS0042412,16
RTS0042413,31
RTS0042414,24
RTS0042415,23
RTS0042416,85
RTS0042417,116
RTS0042418,92
RTS0042419,76
RTS0042420,74
RTS0042421,16
RTS0042422,16
RTS0042423,12
RTS0042424,16
RTS0042425,13
RTS0042426,23
RTS0042427,24
RTS0042428,32
RTS0042429,31
RTS0042430,29
RTS0042431,33
RTS0042432,35
RTS0042433,33
RTS0042434,56
RTS0042435,43
RTS0042436,18
RTS0042437,12
RTS0042438,14
RTS0042439,15
RTS0042440,9
RTS0042441,22
RTS0042442,13
RTS0042443,13
RTS0042444,15
RTS0042445,18
RTS0042446,26
RTS0042447,22
RTS0042448,28
RTS0042449,20
RTS0042450,16
RTS0042451,19
RTS0042452,21
RTS0042453,33
RTS0042454,16
RTS0042455,13
RTS0042456,20
RTS0042457,16
RTS0042458,15
RTS0042460,21
RTS0042461,65
RTS0042462,35
RTS0042463,53
RTS0042464,65
RTS0042465,49
RTS0042466,24
RTS0042467,19
RTS0042468,17
RTS0042469,23
RTS0042470,10
RTS0042471,25
RTS0042472,15
RTS0042473,24
RTS0042474,14
RTS0042475,30
RTS0042476,25
RTS0042477,12
RTS0042478,23
RTS0042479,15
RTS0042480,14
RTS0042481,99
RTS0042482,139
RTS0042483,302
RTS0042484,236
RTS0042485,120
RTS0042486,7
RTS0042487,13
RTS0042488,9
RTS0042489,23
RTS0042490,14
RTS0042491,14
RTS0042492,9
RTS0042493,18
RTS0042494,7
RTS0042495,7
RTS0042496,23
RTS0042497,17
RTS0042498,26
RTS0042499,33
RTS0042500,20
RTS0042501,19
RTS0042502,9
RTS0042503,8
RTS0042504,11
RTS0042505,24
RTS0042506,11
RTS0042507,25
RTS0042508,13
RTS0042509,15
RTS0042510,14
RTS0042515,10
RTS0042522,11
RTS0042526,11
RTS0042527,19
RTS0042528,18
RTS0042529,10
RTS0042530,13
RTS0042531,14
RTS0042532,19
RTS0042533,22
RTS0042534,17
RTS0042535,15
RTS0042536,15
RTS0042537,13
RTS0042538,19
RTS0042539,15
RTS0042540,14
RTS0042541,15
RTS0042542,7
RTS0042543,17
RTS0042544,18
RTS0042545,6
RTS0042546,6
RTS0042547,13
RTS0042548,11
RTS0042549,11
RTS0042550,7
RTS0042551,16
RTS0042552,21
RTS0042553,15
RTS0042554,20
RTS0042555,10
RTS0042556,19
RTS0042557,19
RTS0042558,16
RTS0042559,12
RTS0042560,12
RTS0042561,11
RTS0042562,11
RTS0042563,15
RTS0042564,16
RTS0042565,9
RTS0042566,38
RTS0042567,42
RTS0042568,43
RTS0042569,54
RTS0042570,21
RTS0042571,52
RTS0042572,44
RTS0042573,51
RTS0042574,64
RTS0042575,31
RTS0042576,17
RTS0042577,31
RTS0042578,20
RTS0042579,21
RTS0042580,16
RTS0042581,17
RTS0042582,6
RTS0042583,43
RTS0042584,19
RTS0042585,13
RTS0042586,100
RTS0042587,146
RTS0042588,123
RTS0042589,107
RTS0042590,123
RTS0042591,16
RTS0042592,14
RTS0042593,13
RTS0042594,19
RTS0042595,13
RTS0042596,21
RTS0042597,19
RTS0042598,21
RTS0042599,11
RTS0042600,11
RTS0042601,12
RTS0042602,7
RTS0042603,16
RTS0042604,14
RTS0042605,12
RTS0042606,24
RTS0042607,21
RTS0042608,19
RTS0042609,19
RTS0042610,22
RTS0042611,36
RTS0042612,43
RTS0042613,30
RTS0042614,43
RTS0042615,31
RTS0042616,14
RTS0042617,15
RTS0042618,19
RTS0042619,16
RTS0042620,17
RTS0042621,13
RTS0042622,11
RTS0042623,11
RTS0042624,12
RTS0042625,10
RTS0042626,19
RTS0042627,20
RTS0042628,15
RTS0042629,16
RTS0042630,25
RTS0042631,15
RTS0042633,11
RTS0042634,11
RTS0042635,12
RTS0042636,136
RTS0042637,86
RTS0042638,127
RTS0042639,73
RTS0042640,61
RTS0042641,20
RTS0042642,14
RTS0042643,10
RTS0042644,19
RTS0042645,19
RTS0042646,36
RTS0042647,53
RTS0042648,65
RTS0042649,60
RTS0042650,34
RTS0042651,20
RTS0042652,12
RTS0042653,7
RTS0042654,16
RTS0042655,22
RTS0042656,21
RTS0042657,11
RTS0042658,22
RTS0042659,11
RTS0042660,18
RTS0042661,27
RTS0042662,19
RTS0042663,36
RTS0042664,19
RTS0042665,24
RTS0042666,15
RTS0042667,9
RTS0042668,15
RTS0042669,15
RTS0042670,12
RTS0042671,34
RTS0042672,15
RTS0042673,23
RTS0042674,15
RTS0042675,24
RTS0042676,14
RTS0042678,14
RTS0042679,18
RTS0042680,21
RTS0042681,166
RTS0042682,179
RTS0042683,177
RTS0042684,84
RTS0042685,181
RTS0042686,13
RTS0042687,26
RTS0042688,13
RTS0042689,15
RTS0042690,11
RTS0042691,16
RTS0042692,12
RTS0042693,16
RTS0042695,11
RTS0042696,9
RTS0042697,17
RTS0042698,18
RTS0042699,11
RTS0042700,18
RTS0042701,18
RTS0042702,15
RTS0042703,17
RTS0042704,21
RTS0042705,13
RTS0042706,14
RTS0042707,21
RTS0042708,29
RTS0042709,14
RTS0042710,25
RTS0042711,103
RTS0042712,103
RTS0042713,59
RTS0042714,80
RTS0042715,62
RTS0042716,12
RTS0042717,13
RTS0042718,18
RTS0042719,7
RTS0042720,20
RTS0042721,12
RTS0042722,15
RTS0042723,22
RTS0042724,18
RTS0042725,20
RTS0042726,9
RTS0042727,14
RTS0042728,18
RTS0042729,11
RTS0042730,15
RTS0042731,13
RTS0042732,19
RTS0042733,18
RTS0042734,17
RTS0042735,17
RTS0042736,26
RTS0042737,45
RTS0042738,35
RTS0042739,32
RTS0042740,27
RTS0042741,28
RTS0042742,27
RTS0042743,29
RTS0042744,21
RTS0042745,18
RTS0042746,42
RTS0042747,41
RTS0042748,19
RTS0042749,25
RTS0042750,22
RTS0042751,15
RTS0042752,22
RTS0042753,25
RTS0042754,16
RTS0042755,16
RTS0042756,16
RTS0042757,26
RTS0042758,15
RTS0042759,2
RTS0042760,18
RTS0042761,15
RTS0042762,13
RTS0042763,8
RTS0042764,21
RTS0042765,12
RTS0042766,37
RTS0042767,26
RTS0042768,26
RTS0042769,37
RTS0042770,21
RTS0042771,12
RTS0042772,24
RTS0042773,24
RTS0042774,25
RTS0042775,22
RTS0042776,13
RTS0042777,31
RTS0042778,21
RTS0042779,19
RTS0042780,13
RTS0042781,22
RTS0042782,6
RTS0042783,14
RTS0042784,25
RTS0042785,17
RTS0042786,34
RTS0042787,32
RTS0042788,33
RTS0042789,26
RTS0042790,31
RTS0042791,44
RTS0042792,24
RTS0042793,42
RTS0042794,51
RTS0042795,29
RTS0042796,12
RTS0042797,29
RTS0042798,13
RTS0042799,24
RTS0042800,19
RTS0042801,20
RTS0042802,17
RTS0042803,9
RTS0042804,20
RTS0042805,18
RTS0042806,18
RTS0042807,34
RTS0042808,35
RTS0042809,42
RTS0042810,36
RTS0042811,36
RTS0042812,34
RTS0042813,30
RTS0042814,30
RTS0042815,38
RTS0042816,20
RTS0042817,27
RTS0042818,24
RTS0042819,30
RTS0042820,24
RTS0042821,19
RTS0042822,17
RTS0042823,11
RTS0042824,18
RTS0042825,18
RTS0042826,20
RTS0042827,23
RTS0042828,17
RTS0042829,27
RTS0042830,30
RTS0042831,37
RTS0042832,23
RTS0042833,33
RTS0042834,25
RTS0042835,28
RTS0042836,44
RTS0042837,39
RTS0042838,49
RTS0042839,24
RTS0042840,63
RTS0042841,16
RTS0042842,36
RTS0042843,23
RTS0042844,30
RTS0042845,28
RTS0042846,18
RTS0042847,36
RTS0042848,51
RTS0042849,23
RTS0042850,20
RTS0042851,25
RTS0042852,21
RTS0042853,34
RTS0042854,25
RTS0042855,22
RTS0042856,23
RTS0042857,24
RTS0042858,43
RTS0042859,55
RTS0042860,40
RTS0042861,23
RTS0042862,16
RTS0042863,20
RTS0042864,21
RTS0042865,12
RTS0042866,24
RTS0042867,36
RTS0042868,18
RTS0042869,37
RTS0042870,26
RTS0042871,18
RTS0042872,12
RTS0042873,14
RTS0042874,10
RTS0042875,19
RTS0042876,38
RTS0042877,48
RTS0042878,31
RTS0042879,37
RTS0042880,41
RTS0042881,35
RTS0042882,57
RTS0042883,49
RTS0042884,67
RTS0042885,53
RTS0042886,22
RTS0042887,15
RTS0042888,21
RTS0042889,21
RTS0042890,17
RTS0042891,15
RTS0042892,21
RTS0042893,20
RTS0042894,8
RTS0042895,17
RTS0042896,93
RTS0042897,51
RTS0042898,48
RTS0042899,86
RTS0042900,58
RTS0042901,21
RTS0042902,13
RTS0042903,8
RTS0042904,23
RTS0042905,15
RTS0042906,10
RTS0042907,14
RTS0042908,6
RTS0042909,18
RTS0042910,15
RTS0042911,12
RTS0042912,17
RTS0042913,26
RTS0042914,16
RTS0042915,11
RTS0042916,17
RTS0042917,15
RTS0042918,16
RTS0042919,24
RTS0042920,12
RTS0042921,24
RTS0042922,25
RTS0042923,21
RTS0042924,6
RTS0042925,31
RTS0042926,21
RTS0042927,17
RTS0042928,17
RTS0042929,15
RTS0042930,14
RTS0042931,17
RTS0042932,21
RTS0042933,14
RTS0042934,18
RTS0042935,11
RTS0042936,21
RTS0042937,14
RTS0042938,27
RTS0042939,20
RTS0042940,17
RTS0042941,114
RTS0042942,92
RTS0042943,138
RTS0042944,111
RTS0042945,85
RTS0042946,18
RTS0042947,33
RTS0042948,22
RTS0042949,17
RTS0042950,18
RTS0042951,13
RTS0042952,13
RTS0042953,14
RTS0042954,17
RTS0042955,22
RTS0042956,20
RTS0042957,13
RTS0042958,20
RTS0042959,21
RTS0042960,19
RTS0042961,16
RTS0042962,23
RTS0042963,24
RTS0042964,26
RTS0042965,43
RTS0042966,16
RTS0042967,23
RTS0042968,16
RTS0042969,18
RTS0042970,24
RTS0042971,197
RTS0042972,77
RTS0042973,115
RTS0042974,62
RTS0042975,99
RTS0042976,53
RTS0042977,47
RTS0042978,45
RTS0042979,40
RTS0042980,39
RTS0042981,59
RTS0042982,59
RTS0042983,97
RTS0042984,69
RTS0042985,49
RTS0042986,20
RTS0042987,24
RTS0042988,20
RTS0042989,24
RTS0042990,24
RTS0042991,20
RTS0042992,27
RTS0042993,21
RTS0042994,21
RTS0042995,35
RTS0042996,14
RTS0042997,22
RTS0042998,22
RTS0042999,12
RTS0043000,17
RTS0043001,20
RTS0043002,15
RTS0043003,14
RTS0043004,19
RTS0043005,17
RTS0043006,18
RTS0043007,29
RTS0043008,32
RTS0043009,28
RTS0043010,27
RTS0043011,22
RTS0043012,14
RTS0043013,19
RTS0043014,26
RTS0043015,28
RTS0043016,26
RTS0043017,48
RTS0043018,22
RTS0043019,52
RTS0043020,26
RTS0043021,25
RTS0043022,19
RTS0043023,30
RTS0043024,29
RTS0043025,28
RTS0043026,18
RTS0043027,25
RTS0043028,17
RTS0043029,12
RTS0043030,20
RTS0043031,24
RTS0043032,26
RTS0043033,29
RTS0043034,37
RTS0043035,22
RTS0043036,35
RTS0043037,25
RTS0043038,28
RTS0043039,23
RTS0043040,45
RTS0043041,15
RTS0043042,13
RTS0043043,16
RTS0043044,14
RTS0043045,12
RTS0043046,19
RTS0043047,13
RTS0043048,28
RTS0043049,20
RTS0043050,21
RTS0043051,24
RTS0043052,14
RTS0043053,27
RTS0043054,14
RTS0043055,14
RTS0043056,13
RTS0043057,25
RTS0043058,20
RTS0043059,21
RTS0043060,16
RTS0043061,203
RTS0043062,52
RTS0043063,118
RTS0043064,60
RTS0043065,114
RTS0043066,17
RTS0043067,26
RTS0043068,17
RTS0043069,15
RTS0043070,14
RTS0043071,13
RTS0043072,13
RTS0043073,18
RTS0043074,18
RTS0043075,32
RTS0043076,14
RTS0043077,19
RTS0043078,12
RTS0043079,16
RTS0043080,17
RTS0043081,18
RTS0043082,12
RTS0043083,19
RTS0043084,11
RTS0043085,18
RTS0043086,15
RTS0043087,12
RTS0043088,16
RTS0043089,23
RTS0043090,9
RTS0043091,19
RTS0043092,21
RTS0043093,22
RTS0043094,42
RTS0043095,33
RTS0043096,19
RTS0043097,8
RTS0043098,21
RTS0043099,16
RTS0043100,11
RTS0043101,27
RTS0043102,20
RTS0043103,20
RTS0043104,22
RTS0043105,9
RTS0043106,40
RTS0043107,39
RTS0043108,13
RTS0043109,30
RTS0043110,32
RTS0043111,24
RTS0043112,19
RTS0043113,22
RTS0043114,32
RTS0043115,12
RTS0043116,41
RTS0043117,27
RTS0043118,7
RTS0043119,17
RTS0043120,19
RTS0043121,12
RTS0043122,21
RTS0043123,9
RTS0043124,14
RTS0043125,20
RTS0043126,25
RTS0043127,15
RTS0043128,32
RTS0043129,23
RTS0043130,32
RTS0043131,19
RTS0043132,17
RTS0043133,10
RTS0043134,15
RTS0043135,19
RTS0043136,24
RTS0043137,25
RTS0043138,29
RTS0043139,19
RTS0043140,16
RTS0043141,20
RTS0043142,27
RTS0043143,28
RTS0043144,27
RTS0043145,18
RTS0043146,19
RTS0043147,30
RTS0043148,27
RTS0043149,14
RTS0043150,8
RTS0043151,38
RTS0043152,41
RTS0043153,30
RTS0043154,28
RTS0043155,46
RTS0043156,335
RTS0043157,347
RTS0043159,382
RTS0043160,896
RTS0043161,18
RTS0043162,15
RTS0043163,16
RTS0043164,17
RTS0043165,22
RTS0043167,21
RTS0043168,33
RTS0043169,30
RTS0043170,34
RTS0043171,35
RTS0043172,54
RTS0043173,43
RTS0043174,43
RTS0043175,48
RTS0043176,13
RTS0043177,21
RTS0043178,31
RTS0043179,19
RTS0043180,18
RTS0043181,17
RTS0043182,19
RTS0043183,19
RTS0043184,12
RTS0043185,12
RTS0043186,25
RTS0043187,27
RTS0043188,25
RTS0043189,23
RTS0043190,19
RTS0043191,25
RTS0043192,11
RTS0043193,31
RTS0043194,19
RTS0043195,22
RTS0043196,19
RTS0043197,22
RTS0043198,21
RTS0043199,27
RTS0043200,21
RTS0043201,44
RTS0043202,44
RTS0043203,37
RTS0043204,55
RTS0043205,69
RTS0043206,39
RTS0043207,30
RTS0043208,39
RTS0043209,20
RTS0043210,29
RTS0043211,22
RTS0043212,21
RTS0043213,10
RTS0043214,19
RTS0043215,21
RTS0043216,47
RTS0043217,24
RTS0043218,31
RTS0043219,38
RTS0043220,41
RTS0043221,11
RTS0043222,13
RTS0043223,18
RTS0043224,17
RTS0043225,12
RTS0043226,37
RTS0043227,25
RTS0043228,23
RTS0043229,30
RTS0043230,29
RTS0043231,66
RTS0043232,51
RTS0043233,99
RTS0043234,18
RTS0043235,31
RTS0043236,16
RTS0043237,18
RTS0043238,21
RTS0043239,15
RTS0043240,22
RTS0043241,26
RTS0043242,23
RTS0043243,31
RTS0043244,17
RTS0043245,18
RTS0043246,35
RTS0043247,36
RTS0043248,27
RTS0043249,28
RTS0043250,26
RTS0043251,16
RTS0043252,18
RTS0043253,19
RTS0043254,12
RTS0043255,12
RTS0043256,13
RTS0043257,15
RTS0043258,18
RTS0043259,15
RTS0043260,23
RTS0043261,11
RTS0043262,31
RTS0043263,19
RTS0043264,20
RTS0043265,14
RTS0043266,26
RTS0043267,25
RTS0043268,20
RTS0043269,32
RTS0043270,32
RTS0043271,55
RTS0043272,67
RTS0043273,34
RTS0043274,75
RTS0043275,45
RTS0043276,21
RTS0043277,28
RTS0043278,26
RTS0043279,12
RTS0043280,17
RTS0043281,44
RTS0043282,44
RTS0043283,45
RTS0043284,47
RTS0043285,41
RTS0043286,24
RTS0043287,34
RTS0043288,42
RTS0043289,25
RTS0043290,20
RTS0043291,70
RTS0043292,55
RTS0043293,27
RTS0043294,48
RTS0043295,65
RTS0043296,13
RTS0043297,10
RTS0043299,24
RTS0043300,30
RTS0043301,17
RTS0043302,23
RTS0043303,16
RTS0043304,14
RTS0043305,13
RTS0043306,20
RTS0043307,31
RTS0043308,16
RTS0043309,19
RTS0043310,20
RTS0043311,26
RTS0043312,18
RTS0043313,13
RTS0043314,23
RTS0043315,18
RTS0043316,13
RTS0043317,11
RTS0043318,20
RTS0043319,19
RTS0043320,23
RTS0043321,23
RTS0043322,19
RTS0043323,22
RTS0043324,21
RTS0043325,24
RTS0043326,22
RTS0043327,25
RTS0043328,19
RTS0043329,10
RTS0043330,22
RTS0043331,19
RTS0043332,24
RTS0043333,16
RTS0043334,18
RTS0043335,20
RTS0043336,12
RTS0043337,20
RTS0043338,26
RTS0043339,16
RTS0043340,22
RTS0043341,5
RTS0043342,22
RTS0043343,14
RTS0043344,15
RTS0043345,16
RTS0043346,11
RTS0043347,23
RTS0043348,18
RTS0043349,17
RTS0043350,16
RTS0043351,20
RTS0043352,26
RTS0043353,27
RTS0043354,22
RTS0043355,30
RTS0043356,32
RTS0043357,22
RTS0043358,36
RTS0043359,46
RTS0043360,34
RTS0043361,25
RTS0043362,34
RTS0043363,26
RTS0043364,31
RTS0043365,22
RTS0043366,12
RTS0043367,13
RTS0043368,19
RTS0043369,20
RTS0043370,12
RTS0043371,61
RTS0043372,36
RTS0043373,44
RTS0043374,27
RTS0043375,21
RTS0043376,154
RTS0043377,382
RTS0043378,184
RTS0043379,179
RTS0043380,243
RTS0043381,12
RTS0043382,10
RTS0043383,19
RTS0043384,20
RTS0043385,14
RTS0043386,29
RTS0043387,32
RTS0043388,22
RTS0043389,17
RTS0043390,23
RTS0043391,26
RTS0043392,20
RTS0043393,25
RTS0043394,30
RTS0043395,18
RTS0043396,49
RTS0043397,40
RTS0043398,36
RTS0043399,56
RTS0043400,11
RTS0043401,10
RTS0043402,15
RTS0043403,13
RTS0043404,21
RTS0043405,15
RTS0043406,19
RTS0043407,17
RTS0043408,9
RTS0043409,24
RTS0043410,16
RTS0043411,17
RTS0043412,18
RTS0043413,16
RTS0043414,16
RTS0043415,10
RTS0043416,23
RTS0043417,13
RTS0043418,13
RTS0043419,15
RTS0043420,21
RTS0043421,14
RTS0043422,12
RTS0043423,15
RTS0043424,20
RTS0043425,23
RTS0043426,26
RTS0043427,29
RTS0043428,26
RTS0043429,25
RTS0043430,22
RTS0043431,16
RTS0043432,22
RTS0043433,12
RTS0043434,20
RTS0043435,18
RTS0043436,29
RTS0043437,18
RTS0043438,20
RTS0043439,15
RTS0043440,26
RTS0043441,21
RTS0043442,15
RTS0043443,17
RTS0043444,24
RTS0043445,31
RTS0043446,13
RTS0043447,4
RTS0043448,14
RTS0043449,16
RTS0043450,18
RTS0043451,19
RTS0043452,31
RTS0043453,17
RTS0043454,24
RTS0043455,17
RTS0043456,14
RTS0043457,13
RTS0043458,19
RTS0043459,18
RTS0043460,13
RTS0043461,19
RTS0043462,18
RTS0043463,19
RTS0043464,22
RTS0043465,18
RTS0043466,33
RTS0043467,42
RTS0043468,36
RTS0043469,25
RTS0043470,23
RTS0043471,22
RTS0043472,19
RTS0043473,12
RTS0043474,16
RTS0043475,13
RTS0043476,14
RTS0043477,21
RTS0043478,16
RTS0043479,16
RTS0043480,20
RTS0043481,22
RTS0043482,24
RTS0043483,27
RTS0043484,17
RTS0043485,19
RTS0043486,40
RTS0043487,39
RTS0043488,22
RTS0043489,39
RTS0043490,21
RTS0043491,51
RTS0043492,62
RTS0043493,31
RTS0043494,43
RTS0043495,48
RTS0043496,22
RTS0043497,12
RTS0043498,21
RTS0043499,16
RTS0043500,20
RTS0043501,9
RTS0043502,20
RTS0043503,7
RTS0043504,25
RTS0043505,18
RTS0043506,18
RTS0043507,10
RTS0043508,11
RTS0043509,11
RTS0043510,23
RTS0043511,9
RTS0043512,17
RTS0043513,12
RTS0043514,20
RTS0043515,14
RTS0043516,17
RTS0043517,10
RTS0043518,41
RTS0043519,40
RTS0043520,22
RTS0043521,13
RTS0043522,17
RTS0043523,19
RTS0043524,16
RTS0043525,14
RTS0043526,26
RTS0043527,15
RTS0043528,15
RTS0043529,13
RTS0043530,17
RTS0043531,22
RTS0043532,13
RTS0043533,7
RTS0043534,17
RTS0043535,17
RTS0043536,30
RTS0043537,28
RTS0043538,8
RTS0043539,35
RTS0043540,16
RTS0043541,39
RTS0043542,37
RTS0043543,37
RTS0043544,47
RTS0043545,26
RTS0043546,15
RTS0043547,12
RTS0043548,18
RTS0043549,19
RTS0043550,15
RTS0043551,35
RTS0043552,36
RTS0043553,21
RTS0043554,35
RTS0043555,22
RTS0043556,17
RTS0043557,15
RTS0043558,13
RTS0043559,20
RTS0043560,27
RTS0043561,18
RTS0043562,12
RTS0043563,22
RTS0043564,20
RTS0043565,25
RTS0043566,18
RTS0043567,18
RTS0043568,31
RTS0043569,11
RTS0043570,23
RTS0043571,11
RTS0043572,17
RTS0043573,21
RTS0043574,17
RTS0043575,15
RTS0043576,57
RTS0043577,57
RTS0043578,21
RTS0043579,58
RTS0043580,44
RTS0043581,16
RTS0043582,29
RTS0043583,22
RTS0043584,13
RTS0043585,25
RTS0043586,9
RTS0043587,16
RTS0043588,12
RTS0043589,12
RTS0043590,9
RTS0043591,11
RTS0043592,26
RTS0043593,24
RTS0043594,30
RTS0043595,12
RTS0043596,28
RTS0043597,12
RTS0043598,25
RTS0043599,31
RTS0043600,21
RTS0043601,14
RTS0043602,15
RTS0043603,18
RTS0043604,26
RTS0043605,12
RTS0043606,40
RTS0043607,19
RTS0043608,25
RTS0043609,27
RTS0043610,42
RTS0043611,19
RTS0043612,16
RTS0043613,16
RTS0043614,18
RTS0043615,30
RTS0043616,13
RTS0043617,11
RTS0043618,16
RTS0043619,14
RTS0043620,13
RTS0043621,19
RTS0043622,18
RTS0043623,29
RTS0043624,23
RTS0043625,14
RTS0043626,19
RTS0043627,20
RTS0043628,32
RTS0043629,22
RTS0043630,35
RTS0043631,13
RTS0043632,13
RTS0043633,23
RTS0043634,19
RTS0043635,13
RTS0043636,16
RTS0043637,19
RTS0043638,15
RTS0043639,6
RTS0043640,20
RTS0043641,87
RTS0043642,73
RTS0043643,97
RTS0043644,78
RTS0043645,103
RTS0043646,26
RTS0043647,19
RTS0043648,23
RTS0043649,21
RTS0043650,24
RTS0043651,8
RTS0043652,21
RTS0043653,12
RTS0043654,10
RTS0043655,11
RTS0043656,12
RTS0043657,18
RTS0043658,27
RTS0043659,21
RTS0043660,11
RTS0043661,19
RTS0043663,21
RTS0043664,16
RTS0043665,19
RTS0043666,20
RTS0043667,25
RTS0043668,23
RTS0043669,33
RTS0043670,22
RTS0043671,11
RTS0043672,30
RTS0043673,26
RTS0043674,18
RTS0043675,22
RTS0043676,6
RTS0043677,15
RTS0043678,6
RTS0043679,21
RTS0043680,17
RTS0043681,20
RTS0043682,16
RTS0043683,21
RTS0043684,21
RTS0043685,28
RTS0043686,23
RTS0043687,18
RTS0043688,26
RTS0043689,18
RTS0043690,19
RTS0043691,19
RTS0043692,21
RTS0043693,14
RTS0043694,18
RTS0043695,28
RTS0043696,19
RTS0043697,13
RTS0043698,22
RTS0043699,21
RTS0043700,15
RTS0043701,15
RTS0043702,21
RTS0043703,13
RTS0043704,23
RTS0043705,17
RTS0043706,23
RTS0043707,20
RTS0043708,15
RTS0043709,21
RTS0043710,16
RTS0043711,17
RTS0043712,9
RTS0043713,19
RTS0043714,13
RTS0043715,9
RTS0043716,18
RTS0043717,21
RTS0043718,20
RTS0043719,12
RTS0043720,10
RTS0043721,15
RTS0043722,20
RTS0043723,24
RTS0043724,20
RTS0043725,28
RTS0043726,19
RTS0043727,14
RTS0043728,19
RTS0043729,21
RTS0043730,18
RTS0043731,16
RTS0043732,19
RTS0043733,15
RTS0043734,13
RTS0043735,21
RTS0043736,23
RTS0043737,24
RTS0043738,15
RTS0043739,12
RTS0043740,21
RTS0043741,30
RTS0043742,35
RTS0043743,19
RTS0043744,41
RTS0043745,15
RTS0043746,19
RTS0043747,17
RTS0043748,11
RTS0043749,19
RTS0043750,17
RTS0043751,34
RTS0043752,36
RTS0043753,26
RTS0043754,22
RTS0043755,45
RTS0043756,11
RTS0043757,15
RTS0043758,22
RTS0043759,19
RTS0043760,18
RTS0043761,51
RTS0043762,14
RTS0043763,12
RTS0043764,14
RTS0043765,26
RTS0043766,15
RTS0043767,7
RTS0043768,15
RTS0043769,17
RTS0043770,5
RTS0043771,17
RTS0043772,19
RTS0043773,18
RTS0043774,19
RTS0043775,24
RTS0043776,20
RTS0043777,17
RTS0043778,23
RTS0043779,31
RTS0043780,22
RTS0043781,47
RTS0043782,33
RTS0043783,31
RTS0043784,34
RTS0043785,37
RTS0043786,18
RTS0043787,8
RTS0043788,14
RTS0043789,22
RTS0043790,12
RTS0043791,9
RTS0043792,24
RTS0043793,10
RTS0043794,14
RTS0043795,17
RTS0043796,18
RTS0043797,14
RTS0043798,17
RTS0043799,14
RTS0043800,15
RTS0043801,10
RTS0043802,22
RTS0043803,20
RTS0043804,9
RTS0043805,15
RTS0043806,13
RTS0043807,12
RTS0043808,16
RTS0043809,6
RTS0043810,17
RTS0043811,44
RTS0043812,63
RTS0043813,22
RTS0043814,51
RTS0043815,54
RTS0043816,44
RTS0043817,29
RTS0043818,47
RTS0043819,43
RTS0043820,78
RTS0043821,18
RTS0043822,15
RTS0043823,19
RTS0043824,13
RTS0043825,18
RTS0043826,24
RTS0043827,16
RTS0043828,34
RTS0043829,18
RTS0043830,18
RTS0043831,54
RTS0043832,31
RTS0043833,51
RTS0043834,23
RTS0043835,22
RTS0043836,23
RTS0043837,22
RTS0043838,16
RTS0043839,16
RTS0043840,12
RTS0043841,14
RTS0043842,15
RTS0043843,11
RTS0043844,19
RTS0043845,11
RTS0043846,38
RTS0043847,36
RTS0043848,31
RTS0043849,33
RTS0043850,45
RTS0043851,17
RTS0043852,14
RTS0043853,20
RTS0043854,14
RTS0043856,14
RTS0043857,18
RTS0043858,19
RTS0043859,11
RTS0043860,22
RTS0043861,29
RTS0043862,32
RTS0043863,21
RTS0043864,19
RTS0043865,16
RTS0043866,16
RTS0043867,16
RTS0043868,14
RTS0043869,15
RTS0043870,13
RTS0043871,16
RTS0043872,13
RTS0043873,29
RTS0043874,19
RTS0043875,10
RTS0043876,10
RTS0043877,12
RTS0043878,21
RTS0043879,20
RTS0043880,7
RTS0043881,15
RTS0043882,19
RTS0043883,21
RTS0043884,15
RTS0043885,15
RTS0043886,31
RTS0043887,36
RTS0043888,31
RTS0043889,13
RTS0043890,26
RTS0043891,26
RTS0043892,18
RTS0043893,28
RTS0043894,19
RTS0043895,22
RTS0043896,21
RTS0043897,21
RTS0043898,29
RTS0043899,25
RTS0043900,24
RTS0043901,20
RTS0043902,48
RTS0043903,29
RTS0043904,23
RTS0043905,28
RTS0043906,18
RTS0043907,22
RTS0043908,8
RTS0043909,18
RTS0043910,17
RTS0043911,16
RTS0043912,40
RTS0043913,21
RTS0043914,25
RTS0043915,13
RTS0043916,19
RTS0043917,15
RTS0043918,16
RTS0043919,18
RTS0043920,40
RTS0043921,21
RTS0043922,28
RTS0043923,19
RTS0043924,33
RTS0043925,22
RTS0043926,18
RTS0043927,14
RTS0043928,11
RTS0043929,19
RTS0043930,25
RTS0043931,34
RTS0043932,61
RTS0043933,43
RTS0043934,25
RTS0043935,29
RTS0043936,18
RTS0043937,11
RTS0043938,17
RTS0043939,10
RTS0043940,14
RTS0043941,13
RTS0043942,27
RTS0043943,14
RTS0043944,13
RTS0043945,9
RTS0043946,10
RTS0043947,17
RTS0043948,17
RTS0043949,10
RTS0043950,15
RTS0043951,39
RTS0043952,33
RTS0043953,35
RTS0043954,27
RTS0043955,29
RTS0043956,45
RTS0043957,37
RTS0043958,58
RTS0043959,44
RTS0043960,35
RTS0043961,30
RTS0043962,27
RTS0043963,28
RTS0043964,27
RTS0043965,14
RTS0043966,61
RTS0043967,36
RTS0043968,54
RTS0043969,51
RTS0043970,42
RTS0043971,43
RTS0043972,48
RTS0043973,36
RTS0043974,47
RTS0043975,24
RTS0043976,34
RTS0043977,34
RTS0043978,45
RTS0043979,41
RTS0043980,39
RTS0043981,45
RTS0043982,34
RTS0043983,30
RTS0043984,13
RTS0043985,37
RTS0043986,22
RTS0043987,50
RTS0043988,41
RTS0043989,27
RTS0043990,36
RTS0043991,15
RTS0043992,14
RTS0043993,18
RTS0043994,14
RTS0043996,15
RTS0043997,12
RTS0043998,15
RTS0043999,15
RTS0044000,12
RTS0044001,14
RTS0044002,10
RTS0044003,26
RTS0044004,30
RTS0044005,17
RTS0044006,23
RTS0044007,18
RTS0044008,14
RTS0044009,13
RTS0044010,21
RTS0044011,34
RTS0044012,52
RTS0044013,34
RTS0044014,26
RTS0044015,38
RTS0044016,15
RTS0044017,17
RTS0044018,11
RTS0044019,20
RTS0044020,23
RTS0044021,17
RTS0044022,23
RTS0044023,13
RTS0044024,14
RTS0044025,15
RTS0044026,26
RTS0044027,34
RTS0044028,31
RTS0044029,46
RTS0044030,32
RTS0044031,19
RTS0044032,23
RTS0044033,14
RTS0044034,32
RTS0044035,27
RTS0044036,100
RTS0044037,54
RTS0044038,111
RTS0044039,35
RTS0044040,83
RTS0044041,67
RTS0044042,93
RTS0044043,101
RTS0044044,71
RTS0044045,56
RTS0044046,29
RTS0044047,32
RTS0044048,32
RTS0044049,15
RTS0044050,30
RTS0044051,18
RTS0044052,25
RTS0044053,16
RTS0044054,20
RTS0044055,17
RTS0044056,19
RTS0044057,27
RTS0044058,18
RTS0044059,27
RTS0044060,14
RTS0044061,16
RTS0044062,22
RTS0044063,17
RTS0044064,14
RTS0044065,16
RTS0044067,30
RTS0044068,36
RTS0044069,33
RTS0044070,27
RTS0044071,18
RTS0044072,17
RTS0044073,7
RTS0044074,14
RTS0044075,14
RTS0044076,14
RTS0044077,22
RTS0044078,17
RTS0044079,11
RTS0044080,11
RTS0044081,9
RTS0044082,24
RTS0044083,20
RTS0044084,17
RTS0044085,8
RTS0044086,13
RTS0044087,14
RTS0044088,18
RTS0044089,16
RTS0044090,16
RTS0044091,16
RTS0044092,23
RTS0044093,9
RTS0044094,20
RTS0044095,20
RTS0044096,10
RTS0044097,20
RTS0044098,14
RTS0044099,12
RTS0044100,8
RTS0044101,19
RTS0044102,18
RTS0044103,23
RTS0044104,15
RTS0044105,26
RTS0044106,55
RTS0044107,47
RTS0044108,40
RTS0044109,69
RTS0044110,116
RTS0044111,33
RTS0044112,29
RTS0044113,38
RTS0044114,27
RTS0044115,43
RTS0044116,34
RTS0044117,28
RTS0044118,29
RTS0044119,33
RTS0044120,29
RTS0044121,15
RTS0044122,29
RTS0044123,18
RTS0044124,15
RTS0044125,12
RTS0044126,21
RTS0044127,18
RTS0044128,18
RTS0044129,21
RTS0044130,14
RTS0044131,32
RTS0044132,27
RTS0044133,29
RTS0044134,34
RTS0044135,34
RTS0044136,12
RTS0044137,20
RTS0044138,20
RTS0044139,22
RTS0044140,15
RTS0044141,18
RTS0044142,14
RTS0044143,20
RTS0044144,17
RTS0044145,6
RTS0044146,11
RTS0044147,20
RTS0044148,12
RTS0044149,14
RTS0044150,21
RTS0044151,34
RTS0044152,46
RTS0044153,32
RTS0044154,38
RTS0044155,57
RTS0044156,190
RTS0044157,84
RTS0044158,346
RTS0044159,163
RTS0044160,117
RTS0044161,12
RTS0044162,42
RTS0044163,33
RTS0044164,39
RTS0044165,22
RTS0044166,26
RTS0044167,24
RTS0044168,21
RTS0044169,34
RTS0044170,24
RTS0044171,26
RTS0044172,37
RTS0044173,32
RTS0044174,24
RTS0044175,38
RTS0044176,20
RTS0044177,21
RTS0044178,29
RTS0044180,14
RTS0044181,21
RTS0044182,24
RTS0044183,20
RTS0044184,35
RTS0044185,21
RTS0044186,22
RTS0044187,21
RTS0044188,14
RTS0044189,9
RTS0044190,14
RTS0044191,17
RTS0044192,14
RTS0044193,20
RTS0044194,17
RTS0044195,16
RTS0044196,47
RTS0044197,23
RTS0044198,47
RTS0044199,46
RTS0044200,30
RTS0044206,16
RTS0044207,17
RTS0044208,14
RTS0044209,11
RTS0044210,14
RTS0044211,32
RTS0044212,21
RTS0044213,22
RTS0044214,23
RTS0044215,29
RTS0044216,35
RTS0044217,27
RTS0044218,44
RTS0044219,25
RTS0044220,20
RTS0044221,18
RTS0044222,11
RTS0044223,15
RTS0044224,19
RTS0044225,8
RTS0044226,24
RTS0044227,19
RTS0044228,23
RTS0044229,15
RTS0044230,21
RTS0044231,12
RTS0044232,25
RTS0044233,16
RTS0044234,14
RTS0044235,20
RTS0044236,34
RTS0044237,31
RTS0044238,33
RTS0044239,15
RTS0044240,12
RTS0044241,17
RTS0044242,30
RTS0044243,29
RTS0044244,29
RTS0044245,19
RTS0044246,40
RTS0044247,33
RTS0044248,42
RTS0044249,35
RTS0044250,24
RTS0044251,22
RTS0044252,25
RTS0044253,18
RTS0044254,12
RTS0044255,17
RTS0044256,12
RTS0044257,22
RTS0044258,15
RTS0044259,14
RTS0044260,18
RTS0044261,96
RTS0044262,52
RTS0044263,50
RTS0044264,31
RTS0044265,33
RTS0044266,29
RTS0044267,12
RTS0044268,19
RTS0044269,16
RTS0044270,19
RTS0044271,23
RTS0044272,24
RTS0044273,15
RTS0044274,24
RTS0044275,27
RTS0044276,19
RTS0044277,18
RTS0044278,17
RTS0044279,18
RTS0044280,20
RTS0044281,28
RTS0044282,22
RTS0044283,19
RTS0044284,19
RTS0044285,20
RTS0044286,11
RTS0044287,22
RTS0044288,12
RTS0044289,16
RTS0044290,11
RTS0044291,10
RTS0044292,18
RTS0044293,21
RTS0044294,14
RTS0044295,24
RTS0044296,19
RTS0044297,14
RTS0044298,22
RTS0044299,22
RTS0044300,22
RTS0044301,28
RTS0044302,18
RTS0044303,19
RTS0044304,12
RTS0044305,13
RTS0044306,42
RTS0044307,35
RTS0044308,42
RTS0044309,38
RTS0044310,39
RTS0044311,14
RTS0044312,18
RTS0044313,13
RTS0044314,23
RTS0044315,17
RTS0044316,15
RTS0044317,25
RTS0044318,11
RTS0044319,20
RTS0044320,12
RTS0044321,21
RTS0044322,14
RTS0044323,24
RTS0044324,13
RTS0044325,18
RTS0044326,16
RTS0044327,14
RTS0044328,12
RTS0044329,12
RTS0044330,13
RTS0044331,33
RTS0044332,28
RTS0044333,30
RTS0044334,37
RTS0044335,23
RTS0044336,20
RTS0044337,10
RTS0044338,17
RTS0044339,22
RTS0044340,10
RTS0044341,18
RTS0044342,10
RTS0044343,17
RTS0044344,16
RTS0044345,16
RTS0044346,34
RTS0044347,54
RTS0044348,40
RTS0044349,61
RTS0044350,53
RTS0044351,75
RTS0044352,34
RTS0044353,102
RTS0044354,35
RTS0044355,84
RTS0044356,9
RTS0044357,10
RTS0044358,23
RTS0044359,25
RTS0044360,18
RTS0044361,36
RTS0044362,45
RTS0044363,17
RTS0044364,47
RTS0044365,22
RTS0044366,68
RTS0044367,51
RTS0044368,99
RTS0044369,77
RTS0044370,75
RTS0044371,48
RTS0044372,47
RTS0044373,72
RTS0044374,48
RTS0044375,50
RTS0044376,14
RTS0044377,18
RTS0044378,16
RTS0044379,24
RTS0044380,10
RTS0044381,57
RTS0044382,45
RTS0044383,59
RTS0044384,26
RTS0044385,66
RTS0044386,23
RTS0044387,33
RTS0044388,31
RTS0044389,16
RTS0044390,33
RTS0044391,49
RTS0044392,63
RTS0044393,59
RTS0044394,48
RTS0044395,37
RTS0044396,25
RTS0044397,26
RTS0044399,14
RTS0044400,17
RTS0044401,16
RTS0044402,29
RTS0044403,30
RTS0044404,21
RTS0044405,19
RTS0044406,18
RTS0044407,12
RTS0044408,19
RTS0044409,17
RTS0044410,18
RTS0044411,16
RTS0044412,17
RTS0044413,20
RTS0044414,15
RTS0044415,24
RTS0044416,88
RTS0044417,82
RTS0044418,30
RTS0044419,54
RTS0044420,99
RTS0044421,18
RTS0044422,21
RTS0044423,28
RTS0044424,12
RTS0044425,21
RTS0044426,11
RTS0044427,13
RTS0044428,15
RTS0044429,16
RTS0044430,15
RTS0044431,10
RTS0044432,13
RTS0044433,19
RTS0044434,16
RTS0044435,15
RTS0044436,27
RTS0044437,25
RTS0044438,28
RTS0044439,30
RTS0044440,35
RTS0044441,21
RTS0044442,32
RTS0044443,31
RTS0044444,23
RTS0044445,17
RTS0044446,21
RTS0044447,32
RTS0044448,13
RTS0044449,18
RTS0044450,8
RTS0044451,18
RTS0044452,26
RTS0044453,10
RTS0044454,23
RTS0044455,14
RTS0044456,15
RTS0044457,24
RTS0044458,15
RTS0044459,15
RTS0044460,20
RTS0044461,25
RTS0044462,17
RTS0044463,14
RTS0044464,23
RTS0044465,25
RTS0044466,12
RTS0044467,16
RTS0044468,24
RTS0044469,19
RTS0044470,19
RTS0044471,19
RTS0044472,16
RTS0044473,20
RTS0044474,21
RTS0044475,21
RTS0044476,20
RTS0044477,23
RTS0044478,10
RTS0044479,12
RTS0044480,13
RTS0044481,26
RTS0044482,23
RTS0044483,15
RTS0044484,21
RTS0044485,15
RTS0044486,18
RTS0044487,34
RTS0044488,21
RTS0044489,28
RTS0044490,12
RTS0044491,26
RTS0044492,21
RTS0044493,27
RTS0044494,25
RTS0044495,20
RTS0044496,56
RTS0044497,44
RTS0044498,46
RTS0044499,66
RTS0044500,46
RTS0044501,35
RTS0044502,42
RTS0044503,28
RTS0044504,47
RTS0044505,23
RTS0044506,39
RTS0044507,26
RTS0044508,24
RTS0044509,50
RTS0044510,26
RTS0044511,25
RTS0044512,19
RTS0044513,25
RTS0044514,23
RTS0044515,16
RTS0044516,43
RTS0044517,34
RTS0044518,39
RTS0044519,41
RTS0044520,40
RTS0044521,28
RTS0044522,19
RTS0044523,31
RTS0044524,16
RTS0044525,22
RTS0044526,39
RTS0044527,37
RTS0044528,36
RTS0044529,52
RTS0044530,28
RTS0044531,26
RTS0044532,40
RTS0044533,28
RTS0044534,31
RTS0044535,37
RTS0044536,14
RTS0044537,29
RTS0044538,28
RTS0044539,14
RTS0044540,11
RTS0044541,22
RTS0044542,15
RTS0044543,26
RTS0044544,19
RTS0044545,22
RTS0044546,83
RTS0044547,51
RTS0044548,55
RTS0044549,64
RTS0044550,67
RTS0044551,36
RTS0044552,39
RTS0044553,35
RTS0044554,27
RTS0044555,45
RTS0044556,12
RTS0044557,18
RTS0044558,12
RTS0044559,12
RTS0044560,11
RTS0044561,14
RTS0044562,20
RTS0044563,37
RTS0044564,36
RTS0044565,16
RTS0044566,18
RTS0044567,10
RTS0044568,18
RTS0044569,11
RTS0044570,11
RTS0044571,19
RTS0044572,12
RTS0044573,22
RTS0044574,20
RTS0044575,32
RTS0044576,11
RTS0044577,9
RTS0044578,22
RTS0044579,16
RTS0044580,9
RTS0044581,18
RTS0044582,15
RTS0044583,14
RTS0044584,13
RTS0044585,12
RTS0044586,14
RTS0044587,10
RTS0044588,11
RTS0044589,14
RTS0044590,15
RTS0044591,23
RTS0044592,16
RTS0044593,17
RTS0044594,25
RTS0044595,16
RTS0044596,26
RTS0044597,23
RTS0044598,26
RTS0044599,37
RTS0044600,17
RTS0044601,26
RTS0044602,23
RTS0044603,18
RTS0044604,32
RTS0044605,18
RTS0044606,11
RTS0044607,14
RTS0044608,3
RTS0044609,17
RTS0044610,14
RTS0044611,16
RTS0044612,10
RTS0044613,10
RTS0044614,24
RTS0044615,10
RTS0044616,13
RTS0044617,13
RTS0044618,20
RTS0044619,12
RTS0044620,13
RTS0044621,34
RTS0044622,34
RTS0044623,40
RTS0044624,42
RTS0044625,23
RTS0044626,22
RTS0044627,7
RTS0044628,6
RTS0044629,19
RTS0044630,11
RTS0044631,15
RTS0044632,11
RTS0044633,17
RTS0044634,28
RTS0044635,20
RTS0044636,14
RTS0044637,12
RTS0044638,18
RTS0044639,11
RTS0044640,16
RTS0044641,15
RTS0044642,11
RTS0044643,13
RTS0044644,23
RTS0044645,25
RTS0044646,11
RTS0044647,14
RTS0044648,10
RTS0044649,18
RTS0044650,9
RTS0044651,27
RTS0044652,22
RTS0044653,27
RTS0044654,24
RTS0044655,35
RTS0044656,43
RTS0044657,43
RTS0044658,42
RTS0044659,29
RTS0044660,41
RTS0044661,58
RTS0044662,36
RTS0044663,33
RTS0044664,53
RTS0044665,38
RTS0044666,27
RTS0044667,19
RTS0044668,42
RTS0044669,42
RTS0044670,46
RTS0044671,33
RTS0044672,26
RTS0044673,30
RTS0044674,46
RTS0044675,46
RTS0044676,40
RTS0044677,24
RTS0044678,35
RTS0044679,42
RTS0044680,36
RTS0044681,14
RTS0044682,20
RTS0044683,17
RTS0044684,13
RTS0044685,21
RTS0044686,40
RTS0044687,51
RTS0044688,53
RTS0044689,55
RTS0044690,74
RTS0044691,30
RTS0044692,40
RTS0044693,62
RTS0044694,51
RTS0044695,32
RTS0044696,38
RTS0044697,18
RTS0044698,25
RTS0044699,30
RTS0044700,30
RTS0044701,63
RTS0044702,50
RTS0044703,50
RTS0044704,50
RTS0044705,25
RTS0044706,10
RTS0044707,17
RTS0044708,21
RTS0044709,20
RTS0044710,25
RTS0044711,22
RTS0044712,25
RTS0044714,18
RTS0044715,27
RTS0044716,46
RTS0044717,42
RTS0044718,48
RTS0044719,31
RTS0044720,66
RTS0044721,11
RTS0044722,19
RTS0044723,7
RTS0044724,16
RTS0044725,13
RTS0044726,45
RTS0044727,37
RTS0044728,35
RTS0044729,39
RTS0044730,49
RTS0044731,21
RTS0044732,22
RTS0044733,14
RTS0044734,12
RTS0044735,30
RTS0044736,36
RTS0044737,19
RTS0044738,17
RTS0044739,27
RTS0044740,20
RTS0044741,11
RTS0044742,18
RTS0044743,23
RTS0044744,21
RTS0044745,17
RTS0044746,20
RTS0044747,21
RTS0044748,11
RTS0044749,11
RTS0044750,13
RTS0044751,14
RTS0044752,23
RTS0044753,28
RTS0044754,16
RTS0044755,24
RTS0044756,35
RTS0044757,34
RTS0044758,33
RTS0044759,45
RTS0044760,34
RTS0044761,22
RTS0044762,22
RTS0044763,19
RTS0044764,16
RTS0044765,18
RTS0044766,13
RTS0044767,20
RTS0044768,23
RTS0044769,14
RTS0044770,37
RTS0044771,13
RTS0044772,9
RTS0044773,10
RTS0044774,11
RTS0044775,19
RTS0044776,31
RTS0044777,24
RTS0044778,18
RTS0044779,29
RTS0044780,32
RTS0044781,47
RTS0044782,34
RTS0044783,52
RTS0044784,29
RTS0044785,29
RTS0044786,28
RTS0044787,27
RTS0044788,29
RTS0044789,25
RTS0044790,11
RTS0044791,198
RTS0044792,221
RTS0044793,28
RTS0044794,31
RTS0044795,26
RTS0044796,25
RTS0044797,33
RTS0044798,22
RTS0044799,21
RTS0044800,20
RTS0044801,15
RTS0044802,25
RTS0044803,19
RTS0044804,22
RTS0044805,26
RTS0044806,21
RTS0044807,15
RTS0044808,22
RTS0044809,8
RTS0044810,30
RTS0044811,34
RTS0044812,46
RTS0044813,55
RTS0044814,60
RTS0044815,54
RTS0044816,28
RTS0044817,16
RTS0044818,31
RTS0044819,20
RTS0044820,14
RTS0044821,20
RTS0044822,19
RTS0044823,14
RTS0044824,14
RTS0044825,30
RTS0044826,19
RTS0044827,23
RTS0044828,27
RTS0044829,17
RTS0044830,21
RTS0044831,19
RTS0044832,12
RTS0044833,16
RTS0044834,23
RTS0044835,18
RTS0044836,24
RTS0044837,9
RTS0044838,29
RTS0044839,19
RTS0044840,24
RTS0044841,16
RTS0044842,15
RTS0044843,27
RTS0044844,17
RTS0044845,16
RTS0044846,13
RTS0044847,14
RTS0044848,40
RTS0044849,32
RTS0044850,17
RTS0044851,16
RTS0044852,10
RTS0044853,10
RTS0044854,16
RTS0044855,15
RTS0044856,9
RTS0044857,20
RTS0044858,18
RTS0044859,20
RTS0044860,12
RTS0044861,35
RTS0044862,24
RTS0044863,32
RTS0044864,24
RTS0044865,32
RTS0044866,26
RTS0044867,46
RTS0044868,35
RTS0044869,50
RTS0044870,32
RTS0044871,39
RTS0044872,23
RTS0044873,39
RTS0044874,40
RTS0044875,46
RTS0044876,29
RTS0044877,42
RTS0044878,35
RTS0044879,43
RTS0044880,47
RTS0044881,11
RTS0044882,27
RTS0044883,10
RTS0044884,20
RTS0044885,12
RTS0044886,21
RTS0044887,21
RTS0044888,25
RTS0044889,8
RTS0044890,12
RTS0044891,37
RTS0044892,28
RTS0044893,25
RTS0044894,23
RTS0044895,28
RTS0044896,42
RTS0044897,24
RTS0044898,34
RTS0044899,34
RTS0044900,30
RTS0044901,18
RTS0044902,20
RTS0044903,35
RTS0044904,26
RTS0044905,30
RTS0044906,42
RTS0044907,46
RTS0044908,51
RTS0044909,61
RTS0044910,40
RTS0044911,29
RTS0044912,19
RTS0044913,39
RTS0044914,26
RTS0044915,32
RTS0044916,21
RTS0044917,23
RTS0044918,17
RTS0044919,28
RTS0044920,22
RTS0044921,22
RTS0044922,20
RTS0044923,13
RTS0044924,14
RTS0044925,19
RTS0044926,20
RTS0044927,13
RTS0044928,10
RTS0044929,27
RTS0044930,21
RTS0044931,12
RTS0044932,27
RTS0044933,25
RTS0044934,19
RTS0044935,15
RTS0044936,22
RTS0044937,16
RTS0044938,7
RTS0044939,23
RTS0044940,11
RTS0044941,10
RTS0044942,17
RTS0044943,17
RTS0044944,21
RTS0044945,13
RTS0044946,15
RTS0044947,15
RTS0044948,8
RTS0044949,17
RTS0044950,29
RTS0044951,13
RTS0044952,13
RTS0044953,14
RTS0044954,14
RTS0044955,8
RTS0044956,99
RTS0044957,130
RTS0044958,69
RTS0044959,75
RTS0044960,91
RTS0044961,31
RTS0044962,16
RTS0044963,22
RTS0044964,17
RTS0044965,26
RTS0044966,15
RTS0044967,12
RTS0044968,24
RTS0044969,15
RTS0044970,19
RTS0044971,16
RTS0044972,24
RTS0044973,17
RTS0044974,18
RTS0044975,19
RTS0044976,15
RTS0044977,18
RTS0044978,11
RTS0044979,22
RTS0044980,12
RTS0044981,12
RTS0044982,16
RTS0044983,11
RTS0044984,14
RTS0044985,18
RTS0044986,6
RTS0044987,19
RTS0044988,7
RTS0044989,12
RTS0044990,11
RTS0044991,10
RTS0044992,7
RTS0044993,9
RTS0044994,15
RTS0044995,13
RTS0044996,16
RTS0044997,12
RTS0044998,18
RTS0044999,16
RTS0045000,14
RTS0045001,28
RTS0045002,30
RTS0045003,30
RTS0045004,25
RTS0045005,26
RTS0045006,42
RTS0045007,77
RTS0045008,78
RTS0045009,50
RTS0045010,29
RTS0045011,21
RTS0045012,25
RTS0045013,22
RTS0045014,21
RTS0045015,32
RTS0045016,44
RTS0045017,51
RTS0045018,63
RTS0045019,47
RTS0045020,44
RTS0045021,57
RTS0045022,68
RTS0045023,73
RTS0045024,79
RTS0045025,59
RTS0045026,27
RTS0045027,12
RTS0045028,21
RTS0045029,13
RTS0045030,21
RTS0045031,6
RTS0045032,14
RTS0045033,4
RTS0045034,6
RTS0045035,15
RTS0045036,16
RTS0045038,21
RTS0045039,22
RTS0045040,10
RTS0045041,19
RTS0045042,23
RTS0045043,26
RTS0045044,21
RTS0045045,36
RTS0045046,11
RTS0045047,18
RTS0045048,11
RTS0045049,13
RTS0045050,13
RTS0045051,22
RTS0045052,19
RTS0045053,16
RTS0045054,19
RTS0045055,9
RTS0045056,32
RTS0045057,52
RTS0045058,9
RTS0045059,19
RTS0045060,53
RTS0045061,16
RTS0045063,15
RTS0045064,8
RTS0045065,25
RTS0045066,26
RTS0045067,63
RTS0045068,79
RTS0045069,38
RTS0045070,60
RTS0045071,24
RTS0045072,15
RTS0045073,21
RTS0045074,22
RTS0045075,15
RTS0045076,18
RTS0045077,9
RTS0045078,16
RTS0045079,13
RTS0045080,14
RTS0045081,30
RTS0045082,48
RTS0045083,84
RTS0045084,63
RTS0045085,28
RTS0045086,10
RTS0045087,15
RTS0045088,17
RTS0045089,18
RTS0045090,15
RTS0045091,15
RTS0045092,16
RTS0045093,11
RTS0045094,9
RTS0045095,18
RTS0045096,15
RTS0045097,15
RTS0045098,11
RTS0045099,19
RTS0045100,29
RTS0045101,52
RTS0045102,29
RTS0045103,29
RTS0045104,22
RTS0045105,21
RTS0045106,21
RTS0045107,17
RTS0045108,17
RTS0045109,19
RTS0045110,14
RTS0045111,22
RTS0045112,21
RTS0045113,17
RTS0045114,21
RTS0045115,18
RTS0045116,10
RTS0045117,22
RTS0045118,10
RTS0045119,13
RTS0045120,22
RTS0045121,16
RTS0045122,15
RTS0045123,29
RTS0045124,20
RTS0045125,9
RTS0045126,20
RTS0045127,23
RTS0045128,22
RTS0045129,15
RTS0045130,14
RTS0045131,19
RTS0045132,20
RTS0045133,12
RTS0045134,14
RTS0045135,15
RTS0045136,51
RTS0045137,58
RTS0045138,45
RTS0045139,36
RTS0045140,54
RTS0045141,27
RTS0045142,19
RTS0045143,25
RTS0045144,11
RTS0045145,26
RTS0045146,15
RTS0045147,26
RTS0045148,14
RTS0045149,15
RTS0045150,18
RTS0045151,19
RTS0045152,17
RTS0045153,14
RTS0045154,12
RTS0045155,20
RTS0045156,21
RTS0045157,40
RTS0045158,21
RTS0045159,29
RTS0045160,39
RTS0045161,13
RTS0045162,19
RTS0045163,32
RTS0045164,29
RTS0045165,23
RTS0045166,31
RTS0045167,15
RTS0045168,18
RTS0045169,16
RTS0045170,34
RTS0045171,49
RTS0045172,34
RTS0045173,26
RTS0045174,32
RTS0045175,30
RTS0045176,12
RTS0045177,15
RTS0045178,13
RTS0045179,18
RTS0045180,20
RTS0045181,25
RTS0045182,28
RTS0045183,25
RTS0045184,24
RTS0045185,16
RTS0045186,18
RTS0045187,22
RTS0045188,14
RTS0045189,14
RTS0045190,17
RTS0045191,20
RTS0045192,8
RTS0045193,14
RTS0045194,15
RTS0045195,13
RTS0045196,18
RTS0045197,8
RTS0045198,19
RTS0045199,16
RTS0045200,21
RTS0045201,36
RTS0045202,22
RTS0045203,26
RTS0045204,20
RTS0045205,23
RTS0045206,18
RTS0045207,18
RTS0045208,16
RTS0045209,20
RTS0045210,15
RTS0045211,12
RTS0045212,20
RTS0045213,13
RTS0045214,15
RTS0045215,18
RTS0045216,35
RTS0045217,24
RTS0045218,53
RTS0045219,38
RTS0045220,27
RTS0045221,17
RTS0045222,15
RTS0045223,13
RTS0045224,13
RTS0045225,7
RTS0045226,186
RTS0045227,99
RTS0045228,195
RTS0045229,118
RTS0045230,96
RTS0045231,39
RTS0045232,45
RTS0045233,34
RTS0045234,31
RTS0045235,24
RTS0045236,78
RTS0045237,75
RTS0045238,26
RTS0045239,38
RTS0045240,84
RTS0045241,68
RTS0045242,49
RTS0045243,58
RTS0045244,63
RTS0045245,23
RTS0045246,16
RTS0045247,17
RTS0045248,15
RTS0045249,18
RTS0045250,19
RTS0045251,20
RTS0045252,7
RTS0045253,18
RTS0045254,14
RTS0045255,12
RTS0045256,10
RTS0045257,15
RTS0045258,18
RTS0045259,29
RTS0045260,11
RTS0045261,14
RTS0045262,30
RTS0045263,23
RTS0045264,12
RTS0045265,19
RTS0045266,34
RTS0045267,47
RTS0045268,75
RTS0045269,51
RTS0045270,34
RTS0045271,24
RTS0045272,19
RTS0045273,19
RTS0045274,23
RTS0045275,17
RTS0045276,19
RTS0045277,31
RTS0045278,45
RTS0045279,17
RTS0045280,22
RTS0045281,18
RTS0045282,11
RTS0045283,15
RTS0045284,17
RTS0045285,20
RTS0045286,22
RTS0045287,16
RTS0045288,11
RTS0045289,15
RTS0045290,17
RTS0045291,25
RTS0045292,43
RTS0045293,23
RTS0045294,17
RTS0045295,27
RTS0045296,16
RTS0045297,19
RTS0045298,36
RTS0045299,25
RTS0045300,24
RTS0045301,30
RTS0045302,18
RTS0045303,30
RTS0045304,13
RTS0045305,33
RTS0045306,25
RTS0045307,15
RTS0045308,16
RTS0045309,15
RTS0045310,15
RTS0045311,7
RTS0045312,10
RTS0045313,26
RTS0045314,14
RTS0045315,5
RTS0045316,22
RTS0045317,12
RTS0045318,23
RTS0045319,17
RTS0045320,13
RTS0045321,12
RTS0045322,19
RTS0045323,18
RTS0045324,19
RTS0045325,19
RTS0045326,15
RTS0045327,29
RTS0045328,22
RTS0045329,18
RTS0045330,18
RTS0045331,15
RTS0045332,25
RTS0045333,44
RTS0045334,30
RTS0045335,16
RTS0045336,21
RTS0045337,16
RTS0045338,19
RTS0045339,16
RTS0045340,17
RTS0045341,17
RTS0045342,20
RTS0045343,11
RTS0045344,22
RTS0045345,8
RTS0045346,17
RTS0045347,17
RTS0045348,13
RTS0045349,17
RTS0045350,13
RTS0045351,9
RTS0045352,13
RTS0045353,17
RTS0045354,18
RTS0045355,9
RTS0045356,15
RTS0045357,16
RTS0045358,14
RTS0045359,14
RTS0045360,20
RTS0045361,26
RTS0045362,15
RTS0045363,23
RTS0045364,18
RTS0045365,23
RTS0045366,20
RTS0045367,25
RTS0045368,18
RTS0045369,12
RTS0045370,12
RTS0045371,43
RTS0045372,49
RTS0045373,63
RTS0045374,109
RTS0045375,79
RTS0045376,28
RTS0045377,8
RTS0045378,16
RTS0045379,13
RTS0045380,11
RTS0045381,21
RTS0045382,25
RTS0045383,22
RTS0045384,33
RTS0045385,24
RTS0045386,23
RTS0045387,13
RTS0045388,18
RTS0045389,17
RTS0045390,10
RTS0045391,15
RTS0045392,10
RTS0045393,19
RTS0045394,6
RTS0045395,16
RTS0045396,18
RTS0045397,20
RTS0045398,31
RTS0045399,41
RTS0045400,17
RTS0045401,19
RTS0045402,5
RTS0045403,21
RTS0045404,16
RTS0045405,17
RTS0045406,17
RTS0045407,25
RTS0045408,17
RTS0045409,14
RTS0045410,19
RTS0045411,111
RTS0045412,105
RTS0045413,88
RTS0045414,81
RTS0045415,76
RTS0045416,21
RTS0045417,18
RTS0045418,10
RTS0045419,17
RTS0045420,20
RTS0045421,694
RTS0045422,547
RTS0045423,369
RTS0045424,616
RTS0045425,499
RTS0045426,26
RTS0045427,15
RTS0045428,17
RTS0045429,18
RTS0045430,12
RTS0045431,18
RTS0045432,19
RTS0045433,15
RTS0045434,22
RTS0045435,13
RTS0045436,97
RTS0045437,106
RTS0045438,142
RTS0045439,114
RTS0045440,72
RTS0045441,22
RTS0045442,22
RTS0045443,26
RTS0045444,21
RTS0045445,20
RTS0045446,141
RTS0045447,135
RTS0045448,88
RTS0045449,94
RTS0045450,73
RTS0045451,27
RTS0045452,22
RTS0045453,14
RTS0045454,24
RTS0045455,25
RTS0045456,7
RTS0045457,17
RTS0045458,13
RTS0045459,11
RTS0045460,18
RTS0045461,18
RTS0045462,18
RTS0045463,9
RTS0045464,12
RTS0045465,16
RTS0045466,38
RTS0045467,25
RTS0045468,31
RTS0045469,45
RTS0045470,34
RTS0045471,9
RTS0045472,20
RTS0045473,7
RTS0045474,23
RTS0045475,23
RTS0045476,16
RTS0045477,18
RTS0045478,18
RTS0045479,29
RTS0045480,26
RTS0045481,32
RTS0045482,25
RTS0045483,29
RTS0045484,50
RTS0045485,63
RTS0045486,8
RTS0045487,17
RTS0045488,23
RTS0045489,18
RTS0045490,12
RTS0045491,208
RTS0045492,273
RTS0045493,233
RTS0045494,111
RTS0045495,122
RTS0045496,29
RTS0045497,55
RTS0045498,100
RTS0045499,117
RTS0045500,100
RTS0045501,29
RTS0045502,39
RTS0045503,34
RTS0045504,20
RTS0045505,36
RTS0045506,5263
RTS0045507,6638
RTS0045508,4040
RTS0045509,5290
RTS0045510,3822
RTS0045511,20
RTS0045512,18
RTS0045513,11
RTS0045514,16
RTS0045515,11
RTS0045516,11
RTS0045517,14
RTS0045518,19
RTS0045519,6
RTS0045520,11
RTS0045521,22
RTS0045522,20
RTS0045523,14
RTS0045524,21
RTS0045525,9
RTS0045526,21
RTS0045527,25
RTS0045528,17
RTS0045529,30
RTS0045530,23
RTS0045531,12
RTS0045532,15
RTS0045533,20
RTS0045534,18
RTS0045535,11
RTS0045536,104
RTS0045537,98
RTS0045538,49
RTS0045539,103
RTS0045540,140
RTS0045541,12
RTS0045542,21
RTS0045543,17
RTS0045544,9
RTS0045545,20
RTS0045546,21
RTS0045547,16
RTS0045548,6
RTS0045549,15
RTS0045550,14
RTS0045551,15
RTS0045552,14
RTS0045553,11
RTS0045554,26
RTS0045555,15
RTS0045556,102
RTS0045557,48
RTS0045558,116
RTS0045559,90
RTS0045560,40
RTS0045561,27
RTS0045562,23
RTS0045563,17
RTS0045564,24
RTS0045565,20
RTS0045566,25
RTS0045567,12
RTS0045568,23
RTS0045569,14
RTS0045570,28
RTS0045571,12
RTS0045572,10
RTS0045573,15
RTS0045574,9
RTS0045575,16
RTS0045576,13
RTS0045577,13
RTS0045578,12
RTS0045579,18
RTS0045580,15
RTS0045581,13
RTS0045582,16
RTS0045583,18
RTS0045584,18
RTS0045585,7
RTS0045586,21
RTS0045587,30
RTS0045588,39
RTS0045589,33
RTS0045590,33
RTS0045592,229
RTS0045593,272
RTS0045594,191
RTS0045595,159
RTS0045596,215
RTS0045597,355
RTS0045598,375
RTS0045599,359
RTS0045600,219
RTS0045601,20
RTS0045602,13
RTS0045603,12
RTS0045604,23
RTS0045606,17
RTS0045607,12
RTS0045608,13
RTS0045609,19
RTS0045610,18
RTS0045611,12
RTS0045612,28
RTS0045613,17
RTS0045614,39
RTS0045615,25
RTS0045616,19
RTS0045617,6
RTS0045618,20
RTS0045619,11
RTS0045620,17
RTS0045621,33
RTS0045622,55
RTS0045623,36
RTS0045624,24
RTS0045625,47
RTS0045626,5
RTS0045627,13
RTS0045628,16
RTS0045629,22
RTS0045630,13
RTS0045631,9
RTS0045632,10
RTS0045633,18
RTS0045634,9
RTS0045635,25
RTS0045636,24
RTS0045637,17
RTS0045638,19
RTS0045639,27
RTS0045640,9
RTS0045641,14
RTS0045642,13
RTS0045643,16
RTS0045644,7
RTS0045645,19
RTS0045646,9
RTS0045647,21
RTS0045648,12
RTS0045649,17
RTS0045650,26
RTS0045651,27
RTS0045652,37
RTS0045653,44
RTS0045654,58
RTS0045655,50
RTS0045656,17
RTS0045657,18
RTS0045658,24
RTS0045659,15
RTS0045660,29
RTS0045661,60
RTS0045662,34
RTS0045663,42
RTS0045664,46
RTS0045665,51
RTS0045666,19
RTS0045667,21
RTS0045668,28
RTS0045669,18
RTS0045670,20
RTS0045671,9
RTS0045672,13
RTS0045673,13
RTS0045674,9
RTS0045675,12
RTS0045676,368
RTS0045677,424
RTS0045678,449
RTS0045679,378
RTS0045680,563
RTS0045681,11
RTS0045682,21
RTS0045683,6
RTS0045684,8
RTS0045685,19
RTS0045687,23
RTS0045688,27
RTS0045689,11
RTS0045690,15
RTS0045691,21
RTS0045692,14
RTS0045693,16
RTS0045694,23
RTS0045695,11
RTS0045696,20
RTS0045697,22
RTS0045698,16
RTS0045699,12
RTS0045700,10
RTS0045701,61
RTS0045702,40
RTS0045703,32
RTS0045704,31
RTS0045705,34
RTS0045706,9
RTS0045707,23
RTS0045708,17
RTS0045709,16
RTS0045710,18
RTS0045711,20
RTS0045712,12
RTS0045713,17
RTS0045714,19
RTS0045715,25
RTS0045716,26
RTS0045717,16
RTS0045718,16
RTS0045719,15
RTS0045720,7
RTS0045721,43
RTS0045722,58
RTS0045723,45
RTS0045724,29
RTS0045725,29
RTS0045726,20
RTS0045727,37
RTS0045728,35
RTS0045729,23
RTS0045730,19
RTS0045731,34
RTS0045732,22
RTS0045733,19
RTS0045734,21
RTS0045735,16
RTS0045736,293
RTS0045737,467
RTS0045738,617
RTS0045739,530
RTS0045740,274
RTS0045741,93
RTS0045742,56
RTS0045743,90
RTS0045744,134
RTS0045745,108
RTS0045746,56
RTS0045747,53
RTS0045748,80
RTS0045749,27
RTS0045750,19
RTS0045751,42
RTS0045752,29
RTS0045753,42
RTS0045754,47
RTS0045755,54
RTS0045756,106
RTS0045757,122
RTS0045758,169
RTS0045759,122
RTS0045760,95
RTS0045761,17
RTS0045762,16
RTS0045763,25
RTS0045764,13
RTS0045765,12
RTS0045766,17
RTS0045767,11
RTS0045768,14
RTS0045769,18
RTS0045770,13
RTS0045771,13
RTS0045772,14
RTS0045773,24
RTS0045774,11
RTS0045775,16
RTS0045776,15
RTS0045777,16
RTS0045778,25
RTS0045779,23
RTS0045780,19
RTS0045781,47
RTS0045782,51
RTS0045783,59
RTS0045784,55
RTS0045785,60
RTS0045786,17
RTS0045787,19
RTS0045788,23
RTS0045789,21
RTS0045790,10
RTS0045791,14
RTS0045792,18
RTS0045793,15
RTS0045794,17
RTS0045795,20
RTS0045796,25
RTS0045797,14
RTS0045798,18
RTS0045799,12
RTS0045800,21
RTS0045801,20
RTS0045802,7
RTS0045803,18
RTS0045804,15
RTS0045805,25
RTS0045806,90
RTS0045807,47
RTS0045808,41
RTS0045809,58
RTS0045810,19
RTS0045811,40
RTS0045812,55
RTS0045813,24
RTS0045814,53
RTS0045815,35
RTS0045816,40
RTS0045817,58
RTS0045818,36
RTS0045819,41
RTS0045820,49
RTS0045821,118
RTS0045822,81
RTS0045823,83
RTS0045824,128
RTS0045825,53
RTS0045826,93
RTS0045827,81
RTS0045828,50
RTS0045829,69
RTS0045830,54
RTS0045831,34
RTS0045832,43
RTS0045833,42
RTS0045834,29
RTS0045835,29
RTS0045836,131
RTS0045837,136
RTS0045838,81
RTS0045840,89
RTS0045841,115
RTS0045842,96
RTS0045843,38
RTS0045844,40
RTS0045845,79
RTS0045846,639
RTS0045848,212
RTS0045849,904
RTS0045851,13
RTS0045852,19
RTS0045853,17
RTS0045854,24
RTS0045855,16
RTS0045856,17
RTS0045857,20
RTS0045858,20
RTS0045859,19
RTS0045860,26
RTS0045861,27
RTS0045862,54
RTS0045863,21
RTS0045864,42
RTS0045865,35
RTS0045866,57
RTS0045867,9
RTS0045868,19
RTS0045869,16
RTS0045870,17
RTS0045871,12
RTS0045872,17
RTS0045873,15
RTS0045874,14
RTS0045875,19
RTS0045876,13
RTS0045877,12
RTS0045878,9
RTS0045879,8
RTS0045880,9
RTS0045881,17
RTS0045882,21
RTS0045883,17
RTS0045884,23
RTS0045885,2
RTS0045886,11
RTS0045887,23
RTS0045888,12
RTS0045889,10
RTS0045890,16
RTS0045891,19
RTS0045892,22
RTS0045893,17
RTS0045894,22
RTS0045895,14
RTS0045896,19
RTS0045897,22
RTS0045898,15
RTS0045899,24
RTS0045900,36
RTS0045901,21
RTS0045902,42
RTS0045903,43
RTS0045904,50
RTS0045905,24
RTS0045906,26
RTS0045907,25
RTS0045908,14
RTS0045909,12
RTS0045910,17
RTS0045911,19
RTS0045912,17
RTS0045913,15
RTS0045914,10
RTS0045915,13
RTS0045916,21
RTS0045917,15
RTS0045918,11
RTS0045919,17
RTS0045920,14
RTS0045921,14
RTS0045922,13
RTS0045923,9
RTS0045924,17
RTS0045925,17
RTS0045926,16
RTS0045927,16
RTS0045928,18
RTS0045929,24
RTS0045930,109
RTS0045931,114
RTS0045932,50
RTS0045933,14
RTS0045935,19
RTS0045939,54
RTS0045940,38
RTS0045941,43
RTS0045942,10
RTS0045943,23
RTS0045944,11
RTS0045945,23
RTS0045946,19
RTS0045947,13
RTS0045948,14
RTS0045949,16
RTS0045950,15
RTS0045951,22
RTS0045952,16
RTS0045953,16
RTS0045954,38
RTS0045955,15
RTS0045956,17
RTS0045957,8
RTS0045958,21
RTS0045959,12
RTS0045960,18
RTS0045961,14
RTS0045962,10
RTS0045963,16
RTS0045964,14
RTS0045965,18
RTS0045966,18
RTS0045967,18
RTS0045968,14
RTS0045969,28
RTS0045970,38
RTS0045971,47
RTS0045972,21
RTS0045973,17
RTS0045974,17
RTS0045975,19
RTS0045976,13
RTS0045977,16
RTS0045978,23
RTS0045979,41
RTS0045980,40
RTS0045981,50
RTS0045982,48
RTS0045983,18
RTS0045984,21
RTS0045985,8
RTS0045986,14
RTS0045987,22
RTS0045988,27
RTS0045989,10
RTS0045990,7
RTS0045991,73
RTS0045992,57
RTS0045993,65
RTS0045994,24
RTS0045995,14
RTS0045996,34
RTS0045997,33
RTS0045998,13
RTS0045999,16
RTS0046000,11
RTS0046001,13
RTS0046002,16
RTS0046003,8
RTS0046004,23
RTS0046005,41
RTS0046006,28
RTS0046007,30
RTS0046008,29
RTS0046009,25
RTS0046010,17
RTS0046011,12
RTS0046012,16
RTS0046013,13
RTS0046014,11
RTS0046015,11
RTS0046016,24
RTS0046017,21
RTS0046018,17
RTS0046019,18
RTS0046020,46
RTS0046021,42
RTS0046022,24
RTS0046023,66
RTS0046024,66
RTS0046025,47
RTS0046026,15
RTS0046027,17
RTS0046028,15
RTS0046029,13
RTS0046030,8
RTS0046031,13
RTS0046032,15
RTS0046033,11
RTS0046034,17
RTS0046035,13
RTS0046036,14
RTS0046037,13
RTS0046038,19
RTS0046039,10
RTS0046040,14
RTS0046041,21
RTS0046042,13
RTS0046043,16
RTS0046044,23
RTS0046045,29
RTS0046046,16
RTS0046047,15
RTS0046048,43
RTS0046049,57
RTS0046050,38
RTS0046051,77
RTS0046052,51
RTS0046053,82
RTS0046054,73
RTS0046055,54
RTS0046056,22
RTS0046057,17
RTS0046058,29
RTS0046059,42
RTS0046060,12
RTS0046061,14
RTS0046062,16
RTS0046063,13
RTS0046064,25
RTS0046065,16
RTS0046066,26
RTS0046067,29
RTS0046068,18
RTS0046069,15
RTS0046070,14
RTS0046071,18
RTS0046072,20
RTS0046073,24
RTS0046074,30
RTS0046075,16
RTS0046076,17
RTS0046077,30
RTS0046078,20
RTS0046079,20
RTS0046080,12
RTS0046081,11
RTS0046082,459
RTS0046083,112
RTS0046084,463
RTS0046085,14
RTS0046086,21
RTS0046087,9
RTS0046088,8
RTS0046089,15
RTS0046090,15
RTS0046091,13
RTS0046092,18
RTS0046093,17
RTS0046094,14
RTS0046095,9
RTS0046096,13
RTS0046097,15
RTS0046098,15
RTS0046099,18
RTS0046100,9
RTS0046101,8
RTS0046102,16
RTS0046103,35
RTS0046104,60
RTS0046105,28
RTS0046106,17
RTS0046107,15
RTS0046108,14
RTS0046109,16
RTS0046110,15
RTS0046111,17
RTS0046112,65
RTS0046113,32
RTS0046114,19
RTS0046115,54
RTS0046116,49
RTS0046117,58
RTS0046119,13
RTS0046121,21
RTS0046122,22
RTS0046123,19
RTS0046124,23
RTS0046125,24
RTS0046126,20
RTS0046127,16
RTS0046128,96
RTS0046129,48
RTS0046130,39
RTS0046131,29
RTS0046132,75
RTS0046133,156
RTS0046134,115
RTS0046135,98
RTS0046136,27
RTS0046137,68
RTS0046138,14
RTS0046140,45
RTS0046141,29
RTS0046142,49
RTS0046143,55
RTS0046144,54
RTS0046145,17
RTS0046146,8
RTS0046147,14
RTS0046148,17
RTS0046149,16
RTS0046150,21
RTS0046152,18
RTS0046153,13
RTS0046154,16
RTS0046155,16
RTS0046156,14
RTS0046157,14
RTS0046158,15
RTS0046159,15
RTS0046160,16
RTS0046161,13
RTS0046162,10
RTS0046163,15
RTS0046164,19
RTS0046165,32
RTS0046166,22
RTS0046167,34
RTS0046168,17
RTS0046169,10
RTS0046170,19
RTS0046171,8
RTS0046172,9
RTS0046173,5
RTS0046174,6
RTS0046175,11
RTS0046176,12
RTS0046177,11
RTS0046178,16
RTS0046179,26
RTS0046180,16
RTS0046181,11
RTS0046182,17
RTS0046183,10
RTS0046184,16
RTS0046185,11
RTS0046186,10
RTS0046187,8
RTS0046188,16
RTS0046191,11
RTS0046193,11
RTS0046194,19
RTS0046195,19
RTS0046196,14
RTS0046197,18
RTS0046198,15
RTS0046199,10
RTS0046200,15
RTS0046201,18
RTS0046202,23
RTS0046203,20
RTS0046204,20
RTS0046205,15
RTS0046206,15
RTS0046207,20
RTS0046208,16
RTS0046209,16
RTS0046210,15
RTS0046211,14
RTS0046212,12
RTS0046213,468
RTS0046214,398
RTS0046215,316
RTS0046216,368
RTS0046217,462
RTS0046218,14
RTS0046219,8
RTS0046220,15
RTS0046221,14
RTS0046222,17
RTS0046223,18
RTS0046224,9
RTS0046225,45
RTS0046226,27
RTS0046227,23
RTS0046228,29
RTS0046229,31
RTS0046230,7
RTS0046231,12
RTS0046232,27
RTS0046233,16
RTS0046234,15
RTS0046235,9
RTS0046236,13
RTS0046237,17
RTS0046238,20
RTS0046239,9
RTS0046240,18
RTS0046241,21
RTS0046242,14
RTS0046243,11
RTS0046244,18
RTS0046245,11
RTS0046246,10
RTS0046247,11
RTS0046248,15
RTS0046249,18
RTS0046250,7
RTS0046251,11
RTS0046252,28
RTS0046253,12
RTS0046254,27
RTS0046255,22
RTS0046256,41
RTS0046257,27
RTS0046258,18
RTS0046259,37
RTS0046260,20
RTS0046261,44
RTS0046262,49
RTS0046263,15
RTS0046264,14
RTS0046265,10
RTS0046266,22
RTS0046267,16
RTS0046268,49
RTS0046269,39
RTS0046270,45
RTS0046271,30
RTS0046272,40
RTS0046273,14
RTS0046274,14
RTS0046275,7
RTS0046276,11
RTS0046277,16
RTS0046278,10
RTS0046279,19
RTS0046280,7
RTS0046281,7
RTS0046282,13
RTS0046283,19
RTS0046284,22
RTS0046285,12
RTS0046286,14
RTS0046287,17
RTS0046288,23
RTS0046289,15
RTS0046290,16
RTS0046291,15
RTS0046292,17
RTS0046293,26
RTS0046294,14
RTS0046295,16
RTS0046296,17
RTS0046297,13
RTS0046298,16
RTS0046299,12
RTS0046300,15
RTS0046301,21
RTS0046302,21
RTS0046303,16
RTS0046304,19
RTS0046305,21
RTS0046306,18
RTS0046307,15
RTS0046308,14
RTS0046309,17
RTS0046310,11
RTS0046311,23
RTS0046312,16
RTS0046313,14
RTS0046314,13
RTS0046315,17
RTS0046316,18
RTS0046317,18
RTS0046318,12
RTS0046319,25
RTS0046320,14
RTS0046321,22
RTS0046322,19
RTS0046323,10
RTS0046324,14
RTS0046325,17
RTS0046326,21
RTS0046327,12
RTS0046328,25
RTS0046329,27
RTS0046330,15
RTS0046331,20
RTS0046332,13
RTS0046333,17
RTS0046334,20
RTS0046335,18
RTS0046336,26
RTS0046342,11
RTS0046343,12
RTS0046344,11
RTS0046345,12
RTS0046346,13
RTS0046347,127
RTS0046348,126
RTS0046349,139
RTS0046350,15
RTS0046351,14
RTS0046352,19
RTS0046353,18
RTS0046354,10
RTS0046355,39
RTS0046356,71
RTS0046357,65
RTS0046358,32
RTS0046359,39
RTS0046360,30
RTS0046361,49
RTS0046362,31
RTS0046363,36
RTS0046364,16
RTS0046365,11
RTS0046366,16
RTS0046367,14
RTS0046368,9
RTS0046369,12
RTS0046370,12
RTS0046371,17
RTS0046372,21
RTS0046373,12
RTS0046374,7
RTS0046375,14
RTS0046376,19
RTS0046377,18
RTS0046378,21
RTS0046379,13
RTS0046380,21
RTS0046381,14
RTS0046382,22
RTS0046383,51
RTS0046384,17
RTS0046385,48
RTS0046386,75
RTS0046387,27
RTS0046388,26
RTS0046389,24
RTS0046390,29
RTS0046391,25
RTS0046392,9
RTS0046393,11
RTS0046394,12
RTS0046395,21
RTS0046396,7
RTS0046397,19
RTS0046398,16
RTS0046399,17
RTS0046400,14
RTS0046401,22
RTS0046402,27
RTS0046403,26
RTS0046404,25
RTS0046405,35
RTS0046406,19
RTS0046407,16
RTS0046408,10
RTS0046409,18
RTS0046410,71
RTS0046411,51
RTS0046412,51
RTS0046413,69
RTS0046414,703
RTS0046415,159
RTS0046416,18
RTS0046417,27
RTS0046418,18
RTS0046419,17
RTS0046420,38
RTS0046421,34
RTS0046422,17
RTS0046423,16
RTS0046424,25
RTS0046425,23
RTS0046426,27
RTS0046427,20
RTS0046428,15
RTS0046429,18
RTS0046430,18
RTS0046431,15
RTS0046432,24
RTS0046433,26
RTS0046434,31
RTS0046435,601
RTS0046439,15
RTS0046440,26
RTS0046441,28
RTS0046442,17
RTS0046443,26
RTS0046444,25
RTS0046445,19
RTS0046446,12
RTS0046447,12
RTS0046448,17
RTS0046449,62
RTS0046450,122
RTS0046451,24
RTS0046452,48
RTS0046453,47
RTS0046454,27
RTS0046455,27
RTS0046456,14
RTS0046457,22
RTS0046458,17
RTS0046459,58
RTS0046460,38
RTS0046461,16
RTS0046462,17
RTS0046463,15
RTS0046464,25
RTS0046466,13
RTS0046468,17
RTS0046469,12
RTS0046470,24
RTS0046471,12
RTS0046472,13
RTS0046473,6
RTS0046474,7
RTS0046475,13
RTS0046476,16
RTS0046477,13
RTS0046478,23
RTS0046479,21
RTS0046480,13
RTS0046481,12
RTS0046482,15
RTS0046483,15
RTS0046484,9
RTS0046485,22
RTS0046486,10
RTS0046487,11
RTS0046488,9
RTS0046489,15
RTS0046490,17
RTS0046491,16
RTS0046492,12
RTS0046493,15
RTS0046494,18
RTS0046495,12
RTS0046496,53
RTS0046497,46
RTS0046498,18
RTS0046499,64
RTS0046500,90
RTS0046501,64
RTS0046502,47
RTS0046503,45
RTS0046504,33
RTS0046505,8
RTS0046506,21
RTS0046507,16
RTS0046508,13
RTS0046509,19
RTS0046510,12
RTS0046511,15
RTS0046512,13
RTS0046513,22
RTS0046514,20
RTS0046515,18
RTS0046516,19
RTS0046517,10
RTS0046518,10
RTS0046519,26
RTS0046520,16
RTS0046521,13
RTS0046522,13
RTS0046524,12
RTS0046525,8
RTS0046526,13
RTS0046527,12
RTS0046528,17
RTS0046529,16
RTS0046530,10
RTS0046531,12
RTS0046532,22
RTS0046533,21
RTS0046534,8
RTS0046535,17
RTS0046536,22
RTS0046537,15
RTS0046538,23
RTS0046539,17
RTS0046540,10
RTS0046541,13
RTS0046542,32
RTS0046543,26
RTS0046544,16
RTS0046545,29
RTS0046546,21
RTS0046548,14
RTS0046549,23
RTS0046550,12
RTS0046551,31
RTS0046552,13
RTS0046553,27
RTS0046554,16
RTS0046555,21
RTS0046556,11
RTS0046557,17
RTS0046558,12
RTS0046559,19
RTS0046560,12
RTS0046561,16
RTS0046562,23
RTS0046563,11
RTS0046564,23
RTS0046565,25
RTS0046566,19
RTS0046567,16
RTS0046568,9
RTS0046569,18
RTS0046570,22
RTS0046571,15
RTS0046572,9
RTS0046573,16
RTS0046574,14
RTS0046575,23
RTS0046577,9
RTS0046578,8
RTS0046580,22
RTS0046581,23
RTS0046582,23
RTS0046583,18
RTS0046584,24
RTS0046585,15
RTS0046586,18
RTS0046587,15
RTS0046588,18
RTS0046589,14
RTS0046590,16
RTS0046591,10
RTS0046592,21
RTS0046593,16
RTS0046594,28
RTS0046595,19
RTS0046596,23
RTS0046597,23
RTS0046598,33
RTS0046599,22
RTS0046600,126
RTS0046601,180
RTS0046602,109
RTS0046603,90
RTS0046604,12
RTS0046605,23
RTS0046606,13
RTS0046607,143
RTS0046608,569
RTS0046609,317
RTS0046610,5
RTS0046611,15
RTS0046612,17
RTS0046613,24
RTS0046614,15
RTS0046615,13
RTS0046616,13
RTS0046617,17
RTS0046618,17
RTS0046619,18
RTS0046620,20
RTS0046621,28
RTS0046622,23
RTS0046623,24
RTS0046624,32
RTS0046625,16
RTS0046626,29
RTS0046627,25
RTS0046628,43
RTS0046629,20
RTS0046630,24
RTS0046631,21
RTS0046632,80
RTS0046633,41
RTS0046634,68
RTS0046635,19
RTS0046636,26
RTS0046637,38
RTS0046638,45
RTS0046639,41
RTS0046640,45
RTS0046641,31
RTS0046642,37
RTS0046643,20
RTS0046644,17
RTS0046645,15
RTS0046646,12
RTS0046647,20
RTS0046648,15
RTS0046649,23
RTS0046650,18
RTS0046651,15
RTS0046652,11
RTS0046653,27
RTS0046654,30
RTS0046655,40
RTS0046656,13
RTS0046657,7
RTS0046658,17
RTS0046659,16
RTS0046660,18
RTS0046661,22
RTS0046662,18
RTS0046663,29
RTS0046664,11
RTS0046665,14
RTS0046666,19
RTS0046667,21
RTS0046668,24
RTS0046669,23
RTS0046670,16
RTS0046671,23
RTS0046672,19
RTS0046673,11
RTS0046674,13
RTS0046675,22
RTS0046676,17
RTS0046677,12
RTS0046678,11
RTS0046679,9
RTS0046680,6
RTS0046681,16
RTS0046682,11
RTS0046683,12
RTS0046684,21
RTS0046685,10
RTS0046686,17
RTS0046687,17
RTS0046688,12
RTS0046689,22
RTS0046690,16
RTS0046691,14
RTS0046692,11
RTS0046693,23
RTS0046694,18
RTS0046695,18
RTS0046696,18
RTS0046697,17
RTS0046698,15
RTS0046699,27
RTS0046700,26
RTS0046701,40
RTS0046702,23
RTS0046703,616
RTS0046704,802
RTS0046705,673
RTS0046706,228
RTS0046707,563
RTS0046708,479
RTS0046709,24
RTS0046710,53
RTS0046711,38
RTS0046712,18
RTS0046713,17
RTS0046714,19
RTS0046715,12
RTS0046716,21
RTS0046717,33
RTS0046718,15
RTS0046719,15
RTS0046720,14
RTS0046721,36
RTS0046722,28
RTS0046723,14
RTS0046724,14
RTS0046725,12
RTS0046726,14
RTS0046727,25
RTS0046728,17
RTS0046729,20
RTS0046730,16
RTS0046731,24
RTS0046732,17
RTS0046733,28
RTS0046734,27
RTS0046735,19
RTS0046736,18
RTS0046737,10
RTS0046738,13
RTS0046739,9
RTS0046740,21
RTS0046741,21
RTS0046742,20
RTS0046743,39
RTS0046744,29
RTS0046745,41
RTS0046746,18
RTS0046747,15
RTS0046748,45
RTS0046749,12
RTS0046750,13
RTS0046751,13
RTS0046752,17
RTS0046753,22
RTS0046754,17
RTS0046755,18
RTS0046756,17
RTS0046757,8
RTS0046758,11
RTS0046759,72
RTS0046760,63
RTS0046761,69
RTS0046763,14
RTS0046764,12
RTS0046765,13
RTS0046766,18
RTS0046767,13
RTS0046768,59
RTS0046769,74
RTS0046770,75
RTS0046771,12
RTS0046772,12
RTS0046773,11
RTS0046774,14
RTS0046775,14
RTS0046777,26
RTS0046778,14
RTS0046779,15
RTS0046780,18
RTS0046781,16
RTS0046782,5
RTS0046783,14
RTS0046784,13
RTS0046785,17
RTS0046790,14
RTS0046791,16
RTS0046792,18
RTS0046793,12
RTS0046794,11
RTS0046795,15
RTS0046796,15
RTS0046797,19
RTS0046798,19
RTS0046799,22
RTS0046800,16
RTS0046801,568
RTS0046802,377
RTS0046803,16
RTS0046804,8
RTS0046805,11
RTS0046806,17
RTS0046807,11
RTS0046808,9
RTS0046809,8
RTS0046810,18
RTS0046811,8
RTS0046812,8
RTS0046813,10
RTS0046814,17
RTS0046815,25
RTS0046816,25
RTS0046817,13
RTS0046818,15
RTS0046819,20
RTS0046820,17
RTS0046821,10
RTS0046822,12
RTS0046823,15
RTS0046824,43
RTS0046825,42
RTS0046826,17
RTS0046827,11
RTS0046828,13
RTS0046829,15
RTS0046830,17
RTS0046831,17
RTS0046832,165
RTS0046833,23
RTS0046835,17
RTS0046836,460
RTS0046837,458
RTS0046838,106
RTS0046839,727
RTS0046840,36
RTS0046841,19
RTS0046842,138
RTS0046843,166
RTS0046846,24
RTS0046849,31
RTS0046850,205
RTS0046851,707
RTS0046852,25
RTS0046853,16
RTS0046854,17
RTS0046855,21
RTS0046856,12
RTS0046857,18
RTS0046858,17
RTS0046859,11
RTS0046860,41
RTS0046861,12
RTS0046862,15
RTS0046863,11
RTS0046864,19
RTS0046866,13
RTS0046867,9
RTS0046868,11
RTS0046869,156
RTS0046870,142
RTS0046871,35
RTS0046872,62
RTS0046873,20
RTS0046874,23
RTS0046875,20
RTS0046876,12
RTS0046877,17
RTS0046878,16
RTS0046879,20
RTS0046880,10
RTS0046881,22
RTS0046882,19
RTS0046885,20
RTS0046886,20
RTS0046887,9
RTS0046889,19
RTS0046890,26
RTS0046891,15
RTS0046892,25
RTS0046893,29
RTS0046894,17
RTS0046895,10
RTS0046897,25
RTS0046898,20
RTS0046899,15
RTS0046900,30
RTS0046902,22
RTS0046903,103
RTS0046904,16
RTS0046905,8
RTS0046906,53
RTS0046907,28
RTS0046908,16
RTS0046909,13
RTS0046910,14
RTS0046911,29
RTS0046912,17
RTS0046913,21
RTS0046914,31
RTS0046915,20
RTS0046916,18
RTS0046918,1012
RTS0046919,1360
RTS0046920,400
RTS0046921,13
RTS0046922,17
RTS0046923,48
RTS0046924,72
RTS0046925,18
RTS0046926,19
RTS0046927,16
RTS0046928,14
RTS0046929,18
RTS0046930,17
RTS0046931,10
RTS0046933,16
RTS0046934,24
RTS0046935,34
RTS0046936,19
RTS0046937,14
RTS0046938,352
RTS0046939,11
RTS0046940,17
RTS0046941,15
RTS0046942,11
RTS0046943,73
RTS0046944,9
RTS0046946,79
RTS0046947,8
RTS0046948,14
RTS0046949,12
RTS0046950,13
RTS0046951,35
RTS0046952,10
RTS0046954,11
RTS0046955,11
RTS0046956,27
RTS0046957,17
RTS0046958,14
RTS0046959,20
RTS0046960,19
RTS0046961,28
RTS0046962,92
RTS0046963,14
RTS0046965,25
RTS0046966,16
RTS0046967,24
RTS0046968,17
RTS0047054,12
RTS0047055,30
RTS0047056,14
RTS0047057,10
RTS0047058,25
RTS0047060,57
RTS0047061,71
RTS0047062,60
RTS0047063,81
RTS0047064,149
RTS0047065,20
RTS0047066,26
RTS0047067,15
RTS0047068,21
RTS0047069,19
RTS0047070,71
RTS0047071,50
RTS0047072,72
RTS0047073,68
RTS0047074,75
RTS0047075,21
RTS0047076,28
RTS0047077,25
RTS0047078,32
RTS0047079,22
RTS0047080,22
RTS0047081,20
RTS0047082,12
RTS0047083,38
RTS0047084,20
RTS0047085,8
RTS0047086,16
RTS0047087,18
RTS0047088,11
RTS0047089,12
RTS0047091,9
RTS0047092,18
RTS0047093,12
RTS0047094,17
RTS0047095,11
RTS0047096,16
RTS0047097,9
RTS0047098,15
RTS0047099,7
RTS0047100,13
RTS0047101,17
RTS0047102,18
RTS0047103,27
RTS0047104,11
RTS0047105,39
RTS0047106,20
RTS0047107,29
RTS0047108,49
RTS0047109,19
RTS0047110,19
RTS0047111,13
RTS0047112,15
RTS0047113,94
RTS0047114,17
RTS0047115,14
RTS0047116,28
RTS0047117,21
RTS0047118,19
RTS0047119,19
RTS0047120,23
RTS0047121,18
RTS0047122,15
RTS0047123,16
RTS0047124,18
RTS0047125,19
RTS0047126,22
RTS0047127,21
RTS0047128,9
RTS0047129,17
RTS0047130,28
RTS0047131,19
RTS0047132,27
RTS0047133,26
RTS0047134,22
RTS0047135,67
RTS0047136,72
RTS0047137,36
RTS0047138,53
RTS0047139,30
RTS0047140,20
RTS0047141,14
RTS0047142,12
RTS0047143,19
RTS0047144,20
RTS0047145,22
RTS0047146,19
RTS0047147,34
RTS0047148,25
RTS0047149,26
RTS0047150,81
RTS0047151,77
RTS0047152,163
RTS0047153,73
RTS0047154,143
RTS0047156,13
RTS0047157,17
RTS0047158,17
RTS0047159,20
RTS0047160,17
RTS0047165,31
RTS0047166,17
RTS0047167,20
RTS0047168,10
RTS0047169,11
RTS0047170,13
RTS0047171,22
RTS0047172,18
RTS0047173,22
RTS0047174,18
RTS0047175,5
RTS0047176,10
RTS0047177,18
RTS0047178,27
RTS0047179,17
RTS0047180,25
RTS0047181,21
RTS0047182,23
RTS0047183,28
RTS0047184,19
RTS0047185,16
RTS0047186,17
RTS0047187,32
RTS0047188,15
RTS0047189,14
RTS0047190,15
RTS0047191,13
RTS0047192,21
RTS0047193,22
RTS0047194,27
RTS0047195,24
RTS0047196,16
RTS0047197,32
RTS0047198,27
RTS0047199,24
RTS0047200,35
RTS0047201,18
RTS0047202,28
RTS0047203,16
RTS0047204,16
RTS0047205,7
RTS0047206,21
RTS0047207,19
RTS0047208,996
RTS0047209,891
RTS0047210,1554
RTS0047211,1228
RTS0047212,350
RTS0047213,8
RTS0047214,22
RTS0047215,16
RTS0047216,6
RTS0047217,5
RTS0047218,77
RTS0047219,69
RTS0047220,31
RTS0047221,113
RTS0047222,116
RTS0047223,39
RTS0047225,50
RTS0047226,42
RTS0047229,15
RTS0047230,21
RTS0047231,16
RTS0047232,18
RTS0047233,13
RTS0047234,16
RTS0047235,18
RTS0047236,14
RTS0047237,20
RTS0047238,13
RTS0047239,19
RTS0047240,20
RTS0047241,13
RTS0047242,8
RTS0047243,17
RTS0047244,18
RTS0047245,15
RTS0047246,15
RTS0047247,11
RTS0047248,15
RTS0047249,21
RTS0047250,27
RTS0047252,32
RTS0047253,16
RTS0047254,27
RTS0047255,33
RTS0047256,32
RTS0047257,39
RTS0047258,43
RTS0047259,41
RTS0047260,64
RTS0047261,74
RTS0047262,46
RTS0047263,60
RTS0047264,45
RTS0047266,68
RTS0047267,210
RTS0047268,110
RTS0047269,109
RTS0047270,157
RTS0047271,186
RTS0047272,62
RTS0047273,104
RTS0047274,27
RTS0047276,16
RTS0047277,96
RTS0047278,106
RTS0047279,165
RTS0047280,91
RTS0047281,72
RTS0047282,118
RTS0047283,71
RTS0047284,61
RTS0047290,381
RTS0047291,821
RTS0047292,506
RTS0047293,465
RTS0047294,634
RTS0047295,13
RTS0047296,45
RTS0047297,45
RTS0047298,26
RTS0047299,42
RTS0047300,10
RTS0047301,22
RTS0047302,4
RTS0047303,13
RTS0047304,8
RTS0047305,134
RTS0047306,209
RTS0047307,213
RTS0047308,95
RTS0047309,97
RTS0047310,45
RTS0047311,44
RTS0047312,28
RTS0047313,29
RTS0047314,39
RTS0047315,124
RTS0047316,119
RTS0047317,126
RTS0047318,102
RTS0047319,128
RTS0047320,36
RTS0047321,59
RTS0047322,52
RTS0047323,100
RTS0047324,94
RTS0047325,45
RTS0047326,51
RTS0047327,43
RTS0047328,35
RTS0047329,29
RTS0047331,62
RTS0047332,74
RTS0047333,56
RTS0047334,67
RTS0047335,72
RTS0047336,68
RTS0047337,26
RTS0047338,69
RTS0047339,49
RTS0047340,124
RTS0047341,122
RTS0047342,120
RTS0047343,113
RTS0047344,80
RTS0047345,56
RTS0047346,81
RTS0047348,72
RTS0047349,72
RTS0047350,86
RTS0047351,87
RTS0047352,219
RTS0047353,220
RTS0047354,188
RTS0047356,33
RTS0047357,23
RTS0047358,16
RTS0047359,31
RTS0047360,21
RTS0047361,13
RTS0047362,60
RTS0047363,81
RTS0047364,21
RTS0047365,44
RTS0047366,42
RTS0047367,31
RTS0047368,42
RTS0047369,27
RTS0047370,21
RTS0047373,20
RTS0047374,9
RTS0047375,26
RTS0047376,53
RTS0047377,41
RTS0047378,70
RTS0047379,88
RTS0047380,73
RTS0047381,13
RTS0047382,15
RTS0047383,14
RTS0047384,13
RTS0047385,13
RTS0047386,67
RTS0047387,38
RTS0047388,52
RTS0047389,47
RTS0047390,40
RTS0047391,95
RTS0047392,42
RTS0047393,112
RTS0047394,15
RTS0047395,20
RTS0047396,139
RTS0047397,32
RTS0047398,14
RTS0047399,12
RTS0047400,17
RTS0047401,16
RTS0047402,22
RTS0047403,24
RTS0047404,33
RTS0047405,27
RTS0047406,20
RTS0047407,22
RTS0047408,22
RTS0047409,64
RTS0047410,41
RTS0047411,83
RTS0047412,79
RTS0047413,39
RTS0047414,93
RTS0047415,88
RTS0047417,17
RTS0047418,64
RTS0047419,37
RTS0047420,48
RTS0047421,11
RTS0047422,17
RTS0047423,15
RTS0047424,9
RTS0047425,14
RTS0047426,84
RTS0047427,77
RTS0047428,74
RTS0047429,38
RTS0047430,85
RTS0047431,18
RTS0047432,59
RTS0047433,47
RTS0047434,46
RTS0047435,83
RTS0047436,22
RTS0047437,12
RTS0047438,21
RTS0047439,19
RTS0047440,14
RTS0047441,92
RTS0047442,114
RTS0047445,107
RTS0047446,81
RTS0047447,16
RTS0047448,12
RTS0047449,19
RTS0047450,17
RTS0047451,13
RTS0047452,16
RTS0047453,12
RTS0047454,18
RTS0047455,16
RTS0047456,16
RTS0047457,17
RTS0047458,20
RTS0047459,16
RTS0047460,19
RTS0047461,12
RTS0047462,25
RTS0047463,18
RTS0047464,29
RTS0047465,25
RTS0047466,24
RTS0047467,16
RTS0047468,16
RTS0047469,18
RTS0047471,24
RTS0047472,14
RTS0047473,14
RTS0047474,14
RTS0047475,12
RTS0047476,23
RTS0047477,78
RTS0047479,58
RTS0047480,51
RTS0047481,86
RTS0047482,17
RTS0047483,23
RTS0047484,17
RTS0047485,17
RTS0047486,13
RTS0047487,14
RTS0047488,16
RTS0047489,25
RTS0047490,18
RTS0047491,11
RTS0047492,41
RTS0047493,63
RTS0047494,62
RTS0047495,54
RTS0047496,29
RTS0047497,32
RTS0047498,24
RTS0047499,52
RTS0047500,34
RTS0047501,24
RTS0047502,18
RTS0047503,14
RTS0047504,105
RTS0047505,63
RTS0047506,122
RTS0047507,18
RTS0047508,17
RTS0047509,12
RTS0047510,18
RTS0047511,18
RTS0047512,81
RTS0047513,12
RTS0047514,15
RTS0047515,105
RTS0047516,170
RTS0047517,296
RTS0047518,231
RTS0047520,266
RTS0047521,320
RTS0047522,25
RTS0047523,22
RTS0047524,23
RTS0047525,25
RTS0047526,25
RTS0047527,24
RTS0047528,18
RTS0047529,35
RTS0047530,27
RTS0047531,22
RTS0047532,12
RTS0047533,16
RTS0047534,16
RTS0047535,18
RTS0047536,19
RTS0047537,26
RTS0047538,106
RTS0047540,109
RTS0047541,121
RTS0047543,33
RTS0047544,35
RTS0047545,34
RTS0047546,39
RTS0047547,11
RTS0047548,59
RTS0047549,45
RTS0047550,34
RTS0047551,48
RTS0047552,34
RTS0047553,21
RTS0047558,22
RTS0047559,18
RTS0047560,21
RTS0047561,14
RTS0047562,21
RTS0047563,77
RTS0047564,60
RTS0047565,57
RTS0047566,46
RTS0047567,11
RTS0047568,24
RTS0047569,21
RTS0047570,23
RTS0047571,14
RTS0047572,19
RTS0047573,5
RTS0047574,18
RTS0047575,18
RTS0047576,17
RTS0047577,18
RTS0047578,17
RTS0047579,18
RTS0047580,15
RTS0047581,18
RTS0047582,8
RTS0047583,9
RTS0047584,14
RTS0047585,8
RTS0047586,10
RTS0047587,11
RTS0047588,16
RTS0047590,21
RTS0047591,5
RTS0047592,16
RTS0047593,13
RTS0047594,12
RTS0047595,17
RTS0047596,25
RTS0047597,12
RTS0047598,33
RTS0047599,25
RTS0047600,26
RTS0047601,88
RTS0047602,52
RTS0047603,16
RTS0047604,13
RTS0047606,9
RTS0047613,47
RTS0047614,39
RTS0047615,16
RTS0047616,39
RTS0047617,57
RTS0047618,7
RTS0047619,13
RTS0047620,18
RTS0047621,15
RTS0047622,17
RTS0047624,10
RTS0047625,13
RTS0047626,19
RTS0047627,17
RTS0047628,17
RTS0047629,19
RTS0047630,9
RTS0047631,14
RTS0047632,16
RTS0047633,8
RTS0047634,14
RTS0047635,11
RTS0047636,19
RTS0047637,19
RTS0047638,20
RTS0047639,15
RTS0047640,16
RTS0047641,11
RTS0047642,12
RTS0047643,12
RTS0047644,11
RTS0047645,10
RTS0047646,15
RTS0047647,17
RTS0047648,17
RTS0047649,16
RTS0047650,11
RTS0047651,14
RTS0047652,17
RTS0047653,6
RTS0047654,12
RTS0047656,14
RTS0047657,18
RTS0047658,14
RTS0047659,11
RTS0047660,9
RTS0047661,16
RTS0047662,17
RTS0047663,13
RTS0047664,13
RTS0047665,10
RTS0047666,14
RTS0047667,7
RTS0047668,12
RTS0047669,12
RTS0047670,21
RTS0047672,20
RTS0047673,8
RTS0047674,14
RTS0047675,18
RTS0047676,17
RTS0047677,12
RTS0047678,12
RTS0047679,14
RTS0047680,18
RTS0047681,10
RTS0047682,17
RTS0047684,21
RTS0047685,7
RTS0047686,17
RTS0047687,13
RTS0047688,18
RTS0047689,19
RTS0047691,11
RTS0047692,15
RTS0047693,22
RTS0047694,22
RTS0047695,18
RTS0047696,6
RTS0047697,18
RTS0047698,14
RTS0047699,13
RTS0047700,18
RTS0047701,14
RTS0047702,15
RTS0047703,31
RTS0047704,18
RTS0047705,19
RTS0047706,19
RTS0047707,25
RTS0047708,51
RTS0047709,66
RTS0047710,12
RTS0047711,16
RTS0047712,14
RTS0047713,111
RTS0047714,139
RTS0047715,127
RTS0047716,146
RTS0047717,164
RTS0047718,21
RTS0047720,13
RTS0047721,11
RTS0047722,16
RTS0047723,20
RTS0047724,40
RTS0047725,42
RTS0047726,29
RTS0047727,42
RTS0047728,49
RTS0047729,10
RTS0047730,15
RTS0047731,11
RTS0047732,10
RTS0047733,23
RTS0047734,17
RTS0047735,13
RTS0047736,34
RTS0047737,22
RTS0047738,16
RTS0047739,13
RTS0047740,18
RTS0047741,19
RTS0047742,14
RTS0047743,7
RTS0047744,40
RTS0047745,39
RTS0047746,28
RTS0047747,31
RTS0047748,33
RTS0047749,57
RTS0047750,23
RTS0047752,17
RTS0047753,25
RTS0047754,187
RTS0047755,182
RTS0047756,152
RTS0047757,138
RTS0047758,133
RTS0047759,11
RTS0047760,15
RTS0047761,16
RTS0047762,12
RTS0047763,25
RTS0047764,24
RTS0047765,16
RTS0047766,27
RTS0047767,17
RTS0047768,16
RTS0047769,17
RTS0047770,10
RTS0047771,16
RTS0047772,9
RTS0047773,19
RTS0047774,16
RTS0047775,8
RTS0047776,11
RTS0047777,12
RTS0047778,6
RTS0047779,16
RTS0047780,29
RTS0047781,30
RTS0047782,28
RTS0047783,21
RTS0047784,19
RTS0047785,17
RTS0047786,46
RTS0047787,29
RTS0047788,31
RTS0047789,33
RTS0047790,15
RTS0047791,31
RTS0047792,20
RTS0047793,29
RTS0047794,9
RTS0047795,11
RTS0047796,40
RTS0047797,17
RTS0047798,21
RTS0047799,24
RTS0047800,8
RTS0047801,348
RTS0047802,273
RTS0047803,21
RTS0047804,8
RTS0047805,19
RTS0047806,25
RTS0047807,20
RTS0047808,38
RTS0047809,15
RTS0047810,39
RTS0047811,75
RTS0047812,18
RTS0047813,15
RTS0047814,15
RTS0047816,31
RTS0047817,17
RTS0047818,13
RTS0047819,12
RTS0047820,8
RTS0047821,75
RTS0047822,12
RTS0047823,30
RTS0047824,25
RTS0047825,49
RTS0047826,14
RTS0047827,72
RTS0047828,19
RTS0047829,24
RTS0047830,19
RTS0047831,13
RTS0047832,9
RTS0047833,27
RTS0047834,18
RTS0047835,109
RTS0047836,32
RTS0047837,47
RTS0047838,412
RTS0047839,219
RTS0047840,11
RTS0047841,15
RTS0047842,22
RTS0047843,38
RTS0047844,17
RTS0047845,25
RTS0047846,14
RTS0047847,12
RTS0047848,14
RTS0047849,16
RTS0047850,11
RTS0047851,15
RTS0047852,22
RTS0047853,16
RTS0047854,16
RTS0047855,23
RTS0047856,26
RTS0047857,15
RTS0047858,6
RTS0047859,13
RTS0047860,22
RTS0047861,16
RTS0047862,23
RTS0047863,8
RTS0047864,8
RTS0047865,17
RTS0047866,39
RTS0047867,16
RTS0047868,20
RTS0047869,23
RTS0047870,61
RTS0047871,21
RTS0047872,38
RTS0047873,25
RTS0047874,13
RTS0047875,12
RTS0047876,12
RTS0047877,9
RTS0047878,32
RTS0047879,41
RTS0047880,8
RTS0047881,25
RTS0047882,15
RTS0047883,21
RTS0047884,29
RTS0047885,10
RTS0047886,8
RTS0047890,150
RTS0047891,182
RTS0047892,82
RTS0047893,21
RTS0047894,9
RTS0047895,25
RTS0047896,28
RTS0047897,18
RTS0047898,21
RTS0047899,19
RTS0047900,27
RTS0047901,14
RTS0047902,29
RTS0047903,24
RTS0047904,23
RTS0047905,43
RTS0047906,30
RTS0047907,355
RTS0047908,233
RTS0047909,273
RTS0047910,19
RTS0047912,11
RTS0047913,14
RTS0047914,12
RTS0047915,12
RTS0047916,15
RTS0047917,17
RTS0047919,9
RTS0047920,95
RTS0047921,257
RTS0047924,18
RTS0047925,16
RTS0047926,10
RTS0047927,12
RTS0047928,17
RTS0047929,16
RTS0047930,18
RTS0047931,19
RTS0047932,20
RTS0047933,10
RTS0047934,17
RTS0047935,215
RTS0047936,11
RTS0047937,19
RTS0047938,31
RTS0047939,45
RTS0047940,108
RTS0047941,23
RTS0047942,10
RTS0047943,12
RTS0047944,20
RTS0047945,18
RTS0047946,25
RTS0047947,23
RTS0047948,16
RTS0047949,13
RTS0047950,11
RTS0047951,16
RTS0047952,13
RTS0047953,150
RTS0047954,9
RTS0047956,13
RTS0047957,13
RTS0047958,18
RTS0047959,22
RTS0047960,18
RTS0047961,34
RTS0047963,19
RTS0047964,13
RTS0047965,33
RTS0047966,15
RTS0047967,18
RTS0047968,13
RTS0047969,14
RTS0047970,11
RTS0047972,14
RTS0047973,57
RTS0047974,16
RTS0047975,12
RTS0047976,21
RTS0047977,13
RTS0047978,12
RTS0047979,20
RTS0047980,14
RTS0047981,607
RTS0047982,17
RTS0047985,258
RTS0047986,10
RTS0047987,13
RTS0047988,115
RTS0047990,26
RTS0047991,40
RTS0047992,18
RTS0047993,14
RTS0047994,16
RTS0047995,12
RTS0047996,19
RTS0047997,25
RTS0047998,32
RTS0047999,15
RTS0048000,16
RTS0048001,15
RTS0048003,27
RTS0048005,24
RTS0048006,29
RTS0048008,5
RTS0048009,18
RTS0048012,16
RTS0048013,13
RTS0048014,17
RTS0048015,41
RTS0048016,46
RTS0048017,21
RTS0048018,38
RTS0048019,38
RTS0048020,18
RTS0048021,14
RTS0048022,17
RTS0048023,16
RTS0048024,15
RTS0048026,15
RTS0048027,47
RTS0048028,13
RTS0048029,7
RTS0048030,17
RTS0048031,9
RTS0048032,16
RTS0048033,17
RTS0048034,10
RTS0048035,9
RTS0048036,19
RTS0048037,27
RTS0048038,41
RTS0048040,16
RTS0048041,18
RTS0048042,22
RTS0048043,15
RTS0048044,10
RTS0048045,13
RTS0048046,17
RTS0048047,19
RTS0048048,15
RTS0048049,8
RTS0048050,13
RTS0048051,57
RTS0048052,47
RTS0048053,29
RTS0048054,51
RTS0048055,8
RTS0048056,22
RTS0048057,9
RTS0048058,16
RTS0048059,19
RTS0048060,6
RTS0048061,18
RTS0048062,17
RTS0048063,18
RTS0048064,60
RTS0048065,28
RTS0048066,54
RTS0048067,15
RTS0048068,18
RTS0048069,9
RTS0048070,12
RTS0048071,28
RTS0048072,13
RTS0048073,9
RTS0048074,6
RTS0048076,26
RTS0048077,16
RTS0048078,20
RTS0048079,46
RTS0048080,21
RTS0048081,75
RTS0048082,20
RTS0048084,9
RTS0048085,26
RTS0048086,13
RTS0048087,27
RTS0048088,10
RTS0048089,29
RTS0048090,29
RTS0048091,29
RTS0048092,15
RTS0048093,59
RTS0048094,12
RTS0048096,14
RTS0048097,17
RTS0048098,1718
RTS0048099,2759
RTS0048100,2251
RTS0048101,2002
RTS0048102,2438
RTS0048104,15
RTS0048105,35
RTS0048106,20
RTS0048107,28
RTS0048108,26
RTS0048109,16
RTS0048110,16
RTS0048111,9
RTS0048112,27
RTS0048113,11
RTS0048114,9
RTS0048115,18
RTS0048116,27
RTS0048117,13
RTS0048118,15
RTS0048120,14
RTS0048126,13
RTS0048127,28
RTS0048129,35
RTS0048130,15
RTS0048131,109
RTS0048132,173
RTS0048133,30
RTS0048134,148
RTS0048135,230
RTS0048136,12
RTS0048138,18
RTS0048139,15
RTS0048140,21
RTS0048141,21
RTS0048142,19
RTS0048144,19
RTS0048145,16
RTS0048146,19
RTS0048147,19
RTS0048148,17
RTS0048149,8
RTS0048150,21
RTS0048151,18
RTS0048152,24
RTS0048153,22
RTS0048154,21
RTS0048155,23
RTS0048156,64
RTS0048158,70
RTS0048159,17
RTS0048160,581
RTS0048161,687
RTS0048162,42
RTS0048163,52
RTS0048164,215
RTS0048165,108
RTS0048166,51
RTS0048167,63
RTS0048168,37
RTS0048169,38
RTS0048170,32
RTS0048171,24
RTS0048172,26
RTS0048173,15
RTS0048175,23
RTS0048176,14
RTS0048177,18
RTS0048178,11
RTS0048179,15
RTS0048180,13
RTS0048181,31
RTS0048182,27
RTS0048183,38
RTS0048184,28
RTS0048185,33
RTS0048186,40
RTS0048188,33
RTS0048189,53
RTS0048190,24
RTS0048191,45
RTS0048192,45
RTS0048193,27
RTS0048194,35
RTS0048195,33
RTS0048196,30
RTS0048197,76
RTS0048198,61
RTS0048200,54
RTS0048201,38
RTS0048202,24
RTS0048203,20
RTS0048204,22
RTS0048205,29
RTS0048207,27
RTS0048208,41
RTS0048209,30
RTS0048210,27
RTS0048211,32
RTS0048212,23
RTS0048213,36
RTS0048214,19
RTS0048215,31
RTS0048216,25
RTS0048217,37
RTS0048218,35
RTS0048219,29
RTS0048220,21
RTS0048221,21
RTS0048222,18
RTS0048223,13
RTS0048224,19
RTS0048225,24
RTS0048226,27
RTS0048227,65
RTS0048228,17
RTS0048229,20
RTS0048230,22
RTS0048231,40
RTS0048232,17
RTS0048233,13
RTS0048234,19
RTS0048235,35
RTS0048236,19
RTS0048237,33
RTS0048238,35
RTS0048239,22
RTS0048240,15
RTS0048241,22
RTS0048242,48
RTS0048243,35
RTS0048244,45
RTS0048245,15
RTS0048246,39
RTS0049343,32
RTS0049344,41
RTS0049345,20
RTS0049346,12
RTS0049347,28
RTS0049348,20
RTS0049349,17
RTS0049350,10
RTS0049351,6
RTS0049352,17
RTS0049353,20
RTS0049354,14
RTS0049355,14
RTS0049356,17
RTS0049357,17
RTS0049358,13
RTS0049359,7
RTS0049360,31
RTS0049361,15
RTS0049362,19
RTS0049363,19
RTS0049364,15
RTS0049365,12
RTS0049366,163
RTS0049367,163
RTS0049368,21
RTS0049369,10
RTS0049370,11
RTS0049371,36
RTS0049372,23
RTS0049373,49
RTS0049374,65
RTS0049375,46
RTS0049376,41
RTS0049377,41
RTS0049378,35
RTS0049379,32
RTS0049380,35
RTS0049381,33
RTS0049382,22
RTS0049383,19
RTS0049384,23
RTS0049385,15
RTS0049386,32
RTS0049387,16
RTS0049388,11
RTS0049389,13
RTS0049390,1039
RTS0049391,1339
RTS0049392,1289
RTS0049393,1272
RTS0049394,582
RTS0049395,115
RTS0049396,719
RTS0049397,796
RTS0049398,924
RTS0049399,525
RTS0049400,18
RTS0049401,25
RTS0049402,14
RTS0049403,13
RTS0049404,17
RTS0049405,11
RTS0049406,14
RTS0049407,15
RTS0049408,10
RTS0049409,14
RTS0049410,17
RTS0049411,21
RTS0049412,17
RTS0049413,8
RTS0049414,13
RTS0049415,18
RTS0049416,15
RTS0049417,19
RTS0049418,15
RTS0049419,21
RTS0049420,14
RTS0049421,12
RTS0049422,18
RTS0049423,12
RTS0049424,22
RTS0049425,27
RTS0049426,37
RTS0049427,48
RTS0049428,11
RTS0049429,66
RTS0049430,51
RTS0049431,62
RTS0049432,14
RTS0049433,16
RTS0049434,14
RTS0049435,14
RTS0049436,22
RTS0049437,97
RTS0049438,11
RTS0049439,47
RTS0049440,46
RTS0049441,59
RTS0049442,65
RTS0049443,53
RTS0049444,127
RTS0049445,11
RTS0049446,24
RTS0049447,17
RTS0049448,12
RTS0049449,24
RTS0049450,18
RTS0049451,23
RTS0049452,20
RTS0049453,32
RTS0049454,7
RTS0049455,15
RTS0049456,13
RTS0049457,49
RTS0049458,18
RTS0049459,43
RTS0049460,76
RTS0049461,102
RTS0049462,122
RTS0049463,17
RTS0049464,18
RTS0049465,15
RTS0049466,9
RTS0049467,16
RTS0049468,17
RTS0049469,21
RTS0049470,28
RTS0049471,37
RTS0049472,27
RTS0049473,94
RTS0049474,13
RTS0049475,15
RTS0049476,23
RTS0049477,14
RTS0049478,21
RTS0049479,2515
RTS0049480,237
RTS0049481,15
RTS0049482,24
RTS0049483,16
RTS0049484,11
RTS0049485,14
RTS0997079,12
RTS0997080,64
RTS0997081,19
RTS0997082,40
RTS0997083,31
RTS0997084,31
RTS0997085,42
RTS0997086,46
RTS0997087,15
RTS0997088,6491
RTS0997089,2154
RTS0997090,38
RTS0997091,27
RTS0997092,9
RTS0997093,7
RTS0997094,1
RTS0997095,16
RTS0997096,14
RTS0997097,2
RTS0997098,10
RTS0997099,7
RTS0997100,8
RTS0997101,7
RTS0997102,5
RTS0997103,7
RTS0997104,13
RTS0997105,8
RTS0997106,17
RTS0997107,8
RTS0997108,11
RTS0997109,7
RTS0997110,8
RTS0997111,9
RTS0997112,10
RTS0997113,9
RTS0997114,6
RTS0997115,10
RTS0997116,9
RTS0997117,7
RTS0997118,16
RTS0997119,8
RTS0997120,5
RTS0997121,60
RTS0997122,102
RTS0997123,114
RTS0997124,59
RTS0997125,116
RTS0997126,196
RTS0997127,168
RTS0997128,139
RTS0997129,251
RTS0997130,63
</Code_Summary>
