# Supplementary material for: Spatial meta-transcriptomics reveal associations of intratumor bacteria burden with lung cancer cells showing a distinct oncogenic signature
Source: J Immunother Cancer. 2022 Jul 6;10(7):e004698. doi: 10.1136/jitc-2022-004698 (PMC9260850; doi:10.1136/jitc-2022-004698)
Supplement: Supplementary data [file jitc-2022-004698supp009.zip › DSP-1001660004186-C-E01.dcc]

<Header>
FileVersion,0.02
SoftwareVersion,"GeoMx_NGS_Pipeline_ 2.0.0"
Date,2020-6-15
</Header>

<Scan_Attributes>
ID,DSP-1001660004186-C-E01
Plate_ID,1001660004186
Well,E01
</Scan_Attributes>

<NGS_Processing_Attributes>
SeqSetId,
tamperedIni,No
Raw,634962
Trimmed,632337
Stitched,628907
Aligned,612423
umiQ30,0.9921
rtsQ30,0.9917
</NGS_Processing_Attributes>


<Code_Summary>
RTS0039454,12
RTS0039455,10
RTS0039456,14
RTS0039457,27
RTS0039458,13
RTS0039459,9
RTS0039460,4
RTS0039461,12
RTS0039462,7
RTS0039463,8
RTS0039464,9
RTS0039465,9
RTS0039466,12
RTS0039467,16
RTS0039468,5
RTS0039469,9
RTS0039470,20
RTS0039471,22
RTS0039472,18
RTS0039473,11
RTS0039474,35
RTS0039475,26
RTS0039476,22
RTS0039477,41
RTS0039478,40
RTS0039479,7
RTS0039480,8
RTS0039481,6
RTS0039482,9
RTS0039483,9
RTS0039484,14
RTS0039485,7
RTS0039486,8
RTS0039487,6
RTS0039488,12
RTS0039489,8
RTS0039490,13
RTS0039491,10
RTS0039492,5
RTS0039493,8
RTS0039494,13
RTS0039495,11
RTS0039496,10
RTS0039497,5
RTS0039498,8
RTS0039499,29
RTS0039500,21
RTS0039501,41
RTS0039502,37
RTS0039503,20
RTS0039504,7
RTS0039505,11
RTS0039506,4
RTS0039507,13
RTS0039508,16
RTS0039509,7
RTS0039510,13
RTS0039511,168
RTS0039512,104
RTS0039513,140
RTS0039514,242
RTS0039515,221
RTS0039516,10
RTS0039517,5
RTS0039518,15
RTS0039519,11
RTS0039520,9
RTS0039521,9
RTS0039522,5
RTS0039523,11
RTS0039524,13
RTS0039525,9
RTS0039526,18
RTS0039527,13
RTS0039528,7
RTS0039529,7
RTS0039530,7
RTS0039531,12
RTS0039532,8
RTS0039533,10
RTS0039534,5
RTS0039535,7
RTS0039536,11
RTS0039537,7
RTS0039538,6
RTS0039539,9
RTS0039540,2
RTS0039541,11
RTS0039542,10
RTS0039543,11
RTS0039544,6
RTS0039545,11
RTS0039546,11
RTS0039547,8
RTS0039548,5
RTS0039549,7
RTS0039550,4
RTS0039551,10
RTS0039552,12
RTS0039553,8
RTS0039554,10
RTS0039555,9
RTS0039556,12
RTS0039557,9
RTS0039558,3
RTS0039559,8
RTS0039560,7
RTS0039561,10
RTS0039562,11
RTS0039563,6
RTS0039564,12
RTS0039565,11
RTS0039566,5
RTS0039567,11
RTS0039568,13
RTS0039569,8
RTS0039570,7
RTS0039571,8
RTS0039572,9
RTS0039573,6
RTS0039574,11
RTS0039575,7
RTS0039576,7
RTS0039577,9
RTS0039578,5
RTS0039579,7
RTS0039580,12
RTS0039581,5
RTS0039582,9
RTS0039583,16
RTS0039584,9
RTS0039585,13
RTS0039586,9
RTS0039587,6
RTS0039588,7
RTS0039589,8
RTS0039590,8
RTS0039591,12
RTS0039592,14
RTS0039593,11
RTS0039594,13
RTS0039595,6
RTS0039596,14
RTS0039597,7
RTS0039598,8
RTS0039599,9
RTS0039600,11
RTS0039601,6
RTS0039602,9
RTS0039603,14
RTS0039604,6
RTS0039605,7
RTS0039606,2
RTS0039607,5
RTS0039608,4
RTS0039609,6
RTS0039610,2
RTS0039611,9
RTS0039612,10
RTS0039613,8
RTS0039614,6
RTS0039615,5
RTS0039616,8
RTS0039617,5
RTS0039619,6
RTS0039620,1
RTS0039621,7
RTS0039622,11
RTS0039623,8
RTS0039624,8
RTS0039625,10
RTS0039626,7
RTS0039627,12
RTS0039628,3
RTS0039629,10
RTS0039630,6
RTS0039631,3
RTS0039632,7
RTS0039633,8
RTS0039634,5
RTS0039635,12
RTS0039636,4
RTS0039637,4
RTS0039638,7
RTS0039639,14
RTS0039640,3
RTS0039641,8
RTS0039642,5
RTS0039643,5
RTS0039644,9
RTS0039645,4
RTS0039646,8
RTS0039647,6
RTS0039648,8
RTS0039649,5
RTS0039650,9
RTS0039651,20
RTS0039652,15
RTS0039653,17
RTS0039654,7
RTS0039655,16
RTS0039656,22
RTS0039657,19
RTS0039658,12
RTS0039659,18
RTS0039660,12
RTS0039661,12
RTS0039662,4
RTS0039663,11
RTS0039664,15
RTS0039665,4
RTS0039666,4
RTS0039667,9
RTS0039668,4
RTS0039669,9
RTS0039670,6
RTS0039671,10
RTS0039672,22
RTS0039673,17
RTS0039674,11
RTS0039675,11
RTS0039676,9
RTS0039677,5
RTS0039678,7
RTS0039679,7
RTS0039680,10
RTS0039681,15
RTS0039682,17
RTS0039683,9
RTS0039684,12
RTS0039685,13
RTS0039686,16
RTS0039687,24
RTS0039688,20
RTS0039689,23
RTS0039690,16
RTS0039691,12
RTS0039692,12
RTS0039693,6
RTS0039694,17
RTS0039695,10
RTS0039696,20
RTS0039697,16
RTS0039698,4
RTS0039699,8
RTS0039700,14
RTS0039701,6
RTS0039702,2
RTS0039703,10
RTS0039704,8
RTS0039705,12
RTS0039706,11
RTS0039707,5
RTS0039708,9
RTS0039709,4
RTS0039710,9
RTS0039711,9
RTS0039712,19
RTS0039713,11
RTS0039714,15
RTS0039715,11
RTS0039716,4
RTS0039717,5
RTS0039718,9
RTS0039719,9
RTS0039720,11
RTS0039721,10
RTS0039722,7
RTS0039723,8
RTS0039724,11
RTS0039725,10
RTS0039726,12
RTS0039727,8
RTS0039728,5
RTS0039729,8
RTS0039730,13
RTS0039731,9
RTS0039732,12
RTS0039733,11
RTS0039734,12
RTS0039735,10
RTS0039736,17
RTS0039737,6
RTS0039738,10
RTS0039739,7
RTS0039740,6
RTS0039741,13
RTS0039742,10
RTS0039743,11
RTS0039744,6
RTS0039745,15
RTS0039746,11
RTS0039747,9
RTS0039749,8
RTS0039750,6
RTS0039751,11
RTS0039752,13
RTS0039753,10
RTS0039754,8
RTS0039755,6
RTS0039756,13
RTS0039757,9
RTS0039758,3
RTS0039759,7
RTS0039760,8
RTS0039761,10
RTS0039762,9
RTS0039763,9
RTS0039764,10
RTS0039765,6
RTS0039766,13
RTS0039767,5
RTS0039768,14
RTS0039769,14
RTS0039770,21
RTS0039771,8
RTS0039772,15
RTS0039773,8
RTS0039774,8
RTS0039775,13
RTS0039776,10
RTS0039777,8
RTS0039778,6
RTS0039779,5
RTS0039780,11
RTS0039781,12
RTS0039782,10
RTS0039783,10
RTS0039784,13
RTS0039785,17
RTS0039786,12
RTS0039787,11
RTS0039788,5
RTS0039789,9
RTS0039790,9
RTS0039791,9
RTS0039792,11
RTS0039793,12
RTS0039794,17
RTS0039795,11
RTS0039796,10
RTS0039797,13
RTS0039798,13
RTS0039799,11
RTS0039800,11
RTS0039801,8
RTS0039802,5
RTS0039803,17
RTS0039804,7
RTS0039805,10
RTS0039806,11
RTS0039807,12
RTS0039808,10
RTS0039809,7
RTS0039810,6
RTS0039811,7
RTS0039813,11
RTS0039814,9
RTS0039815,5
RTS0039816,12
RTS0039817,7
RTS0039818,14
RTS0039819,10
RTS0039820,10
RTS0039821,6
RTS0039822,8
RTS0039823,13
RTS0039824,7
RTS0039825,5
RTS0039826,9
RTS0039827,11
RTS0039828,8
RTS0039829,9
RTS0039830,3
RTS0039831,4
RTS0039832,5
RTS0039833,12
RTS0039834,6
RTS0039835,9
RTS0039836,2
RTS0039838,3
RTS0039839,4
RTS0039840,5
RTS0039841,7
RTS0039842,8
RTS0039843,7
RTS0039844,14
RTS0039845,11
RTS0039846,14
RTS0039847,3
RTS0039848,9
RTS0039849,8
RTS0039850,3
RTS0039851,12
RTS0039852,5
RTS0039853,8
RTS0039854,9
RTS0039855,11
RTS0039856,11
RTS0039857,5
RTS0039858,6
RTS0039859,6
RTS0039860,3
RTS0039861,8
RTS0039862,8
RTS0039863,7
RTS0039864,14
RTS0039865,11
RTS0039866,8
RTS0039867,9
RTS0039868,10
RTS0039869,14
RTS0039870,12
RTS0039871,10
RTS0039872,9
RTS0039873,8
RTS0039874,10
RTS0039875,12
RTS0039876,13
RTS0039877,6
RTS0039878,2
RTS0039879,8
RTS0039880,5
RTS0039881,7
RTS0039882,2
RTS0039883,7
RTS0039884,6
RTS0039885,4
RTS0039886,11
RTS0039887,8
RTS0039888,11
RTS0039890,9
RTS0039891,13
RTS0039892,9
RTS0039893,14
RTS0039894,12
RTS0039895,7
RTS0039896,9
RTS0039897,10
RTS0039898,13
RTS0039899,9
RTS0039900,7
RTS0039901,11
RTS0039902,8
RTS0039903,2
RTS0039904,13
RTS0039905,16
RTS0039906,5
RTS0039907,13
RTS0039908,2
RTS0039909,8
RTS0039910,7
RTS0039911,4
RTS0039912,9
RTS0039913,10
RTS0039914,12
RTS0039915,9
RTS0039916,6
RTS0039917,6
RTS0039918,8
RTS0039919,7
RTS0039920,9
RTS0039921,7
RTS0039922,9
RTS0039923,12
RTS0039924,7
RTS0039925,12
RTS0039926,8
RTS0039927,8
RTS0039928,11
RTS0039929,7
RTS0039930,11
RTS0039931,5
RTS0039932,6
RTS0039933,8
RTS0039934,5
RTS0039935,6
RTS0039936,8
RTS0039937,7
RTS0039938,8
RTS0039939,4
RTS0039940,13
RTS0039941,12
RTS0039942,8
RTS0039943,3
RTS0039944,3
RTS0039945,10
RTS0039946,9
RTS0039947,12
RTS0039948,18
RTS0039949,12
RTS0039950,11
RTS0039951,4
RTS0039952,10
RTS0039953,6
RTS0039954,9
RTS0039955,9
RTS0039956,18
RTS0039957,18
RTS0039958,19
RTS0039959,11
RTS0039960,17
RTS0039961,6
RTS0039962,8
RTS0039963,12
RTS0039964,11
RTS0039965,5
RTS0039966,4
RTS0039967,8
RTS0039968,9
RTS0039969,9
RTS0039970,10
RTS0039971,11
RTS0039972,3
RTS0039973,14
RTS0039974,9
RTS0039975,11
RTS0039976,7
RTS0039977,10
RTS0039978,12
RTS0039979,6
RTS0039980,5
RTS0039981,13
RTS0039982,12
RTS0039983,13
RTS0039984,11
RTS0039985,11
RTS0039986,32
RTS0039987,29
RTS0039988,23
RTS0039989,14
RTS0039990,23
RTS0039991,4
RTS0039992,11
RTS0039993,16
RTS0039994,5
RTS0039995,13
RTS0039996,15
RTS0039997,27
RTS0039998,24
RTS0039999,34
RTS0040000,21
RTS0040001,6
RTS0040002,13
RTS0040003,10
RTS0040004,5
RTS0040005,13
RTS0040006,6
RTS0040007,9
RTS0040008,5
RTS0040009,7
RTS0040010,11
RTS0040011,10
RTS0040012,4
RTS0040013,9
RTS0040014,10
RTS0040015,2
RTS0040016,13
RTS0040017,11
RTS0040018,6
RTS0040019,12
RTS0040020,8
RTS0040021,5
RTS0040022,4
RTS0040023,10
RTS0040024,1
RTS0040025,9
RTS0040026,8
RTS0040027,16
RTS0040028,13
RTS0040029,11
RTS0040030,15
RTS0040031,12
RTS0040032,3
RTS0040033,5
RTS0040034,6
RTS0040035,9
RTS0040036,11
RTS0040037,9
RTS0040038,6
RTS0040039,11
RTS0040040,6
RTS0040041,6
RTS0040042,7
RTS0040043,8
RTS0040044,5
RTS0040045,11
RTS0040046,10
RTS0040047,7
RTS0040048,9
RTS0040049,12
RTS0040050,11
RTS0040051,7
RTS0040052,8
RTS0040053,5
RTS0040054,9
RTS0040055,2
RTS0040056,5
RTS0040057,5
RTS0040058,9
RTS0040059,7
RTS0040060,8
RTS0040061,7
RTS0040062,8
RTS0040063,6
RTS0040064,15
RTS0040065,9
RTS0040066,7
RTS0040067,7
RTS0040068,8
RTS0040069,3
RTS0040070,6
RTS0040071,9
RTS0040072,7
RTS0040073,7
RTS0040074,10
RTS0040075,6
RTS0040076,4
RTS0040077,9
RTS0040078,2
RTS0040079,10
RTS0040080,5
RTS0040081,9
RTS0040082,6
RTS0040083,7
RTS0040084,9
RTS0040085,6
RTS0040086,6
RTS0040087,6
RTS0040088,9
RTS0040089,8
RTS0040090,6
RTS0040091,9
RTS0040092,7
RTS0040093,10
RTS0040094,8
RTS0040095,6
RTS0040096,13
RTS0040097,9
RTS0040098,2
RTS0040099,3
RTS0040100,3
RTS0040101,9
RTS0040102,6
RTS0040103,4
RTS0040104,8
RTS0040105,6
RTS0040106,5
RTS0040107,8
RTS0040108,10
RTS0040109,4
RTS0040110,15
RTS0040111,4
RTS0040112,4
RTS0040113,7
RTS0040114,7
RTS0040115,11
RTS0040116,28
RTS0040117,14
RTS0040118,14
RTS0040119,9
RTS0040120,27
RTS0040121,11
RTS0040122,13
RTS0040123,10
RTS0040124,11
RTS0040125,7
RTS0040126,6
RTS0040127,14
RTS0040128,12
RTS0040129,12
RTS0040130,10
RTS0040131,10
RTS0040132,8
RTS0040133,8
RTS0040134,6
RTS0040135,9
RTS0040136,5
RTS0040137,6
RTS0040138,10
RTS0040139,11
RTS0040140,7
RTS0040141,8
RTS0040142,8
RTS0040143,8
RTS0040144,6
RTS0040145,15
RTS0040146,7
RTS0040147,8
RTS0040148,7
RTS0040149,6
RTS0040150,5
RTS0040151,9
RTS0040152,7
RTS0040153,5
RTS0040154,5
RTS0040155,7
RTS0040156,13
RTS0040157,9
RTS0040158,9
RTS0040159,14
RTS0040160,4
RTS0040161,7
RTS0040162,5
RTS0040163,6
RTS0040164,6
RTS0040165,5
RTS0040166,2
RTS0040167,10
RTS0040168,8
RTS0040169,3
RTS0040170,4
RTS0040171,4
RTS0040172,4
RTS0040173,7
RTS0040174,7
RTS0040175,5
RTS0040176,9
RTS0040177,5
RTS0040178,7
RTS0040179,4
RTS0040180,8
RTS0040181,7
RTS0040182,5
RTS0040183,3
RTS0040184,6
RTS0040185,4
RTS0040186,7
RTS0040187,10
RTS0040188,11
RTS0040189,6
RTS0040190,7
RTS0040191,7
RTS0040192,5
RTS0040193,6
RTS0040194,8
RTS0040195,9
RTS0040196,8
RTS0040197,4
RTS0040198,4
RTS0040199,10
RTS0040200,8
RTS0040201,16
RTS0040202,11
RTS0040203,11
RTS0040204,8
RTS0040205,14
RTS0040206,11
RTS0040207,3
RTS0040208,6
RTS0040209,3
RTS0040210,9
RTS0040211,8
RTS0040212,6
RTS0040213,7
RTS0040214,8
RTS0040215,13
RTS0040216,7
RTS0040217,12
RTS0040218,5
RTS0040219,8
RTS0040220,8
RTS0040221,6
RTS0040222,9
RTS0040223,10
RTS0040224,11
RTS0040225,5
RTS0040226,17
RTS0040227,5
RTS0040228,4
RTS0040229,8
RTS0040230,10
RTS0040231,4
RTS0040232,6
RTS0040233,8
RTS0040234,6
RTS0040235,6
RTS0040236,3
RTS0040237,3
RTS0040238,8
RTS0040239,12
RTS0040240,6
RTS0040241,11
RTS0040242,8
RTS0040243,4
RTS0040244,10
RTS0040245,12
RTS0040246,7
RTS0040247,9
RTS0040248,10
RTS0040249,9
RTS0040250,14
RTS0040251,10
RTS0040252,6
RTS0040253,9
RTS0040254,7
RTS0040255,5
RTS0040256,11
RTS0040257,3
RTS0040258,9
RTS0040259,11
RTS0040260,5
RTS0040261,8
RTS0040262,12
RTS0040263,12
RTS0040264,9
RTS0040265,11
RTS0040266,8
RTS0040267,5
RTS0040268,11
RTS0040269,1
RTS0040270,3
RTS0040271,11
RTS0040272,9
RTS0040273,6
RTS0040274,9
RTS0040275,13
RTS0040276,4
RTS0040277,12
RTS0040278,15
RTS0040279,19
RTS0040280,11
RTS0040281,9
RTS0040282,9
RTS0040283,12
RTS0040284,16
RTS0040285,7
RTS0040286,9
RTS0040287,13
RTS0040288,8
RTS0040289,6
RTS0040290,13
RTS0040291,9
RTS0040292,4
RTS0040293,8
RTS0040294,9
RTS0040295,15
RTS0040296,9
RTS0040297,5
RTS0040298,6
RTS0040299,5
RTS0040300,7
RTS0040301,7
RTS0040302,9
RTS0040303,15
RTS0040304,11
RTS0040305,10
RTS0040306,9
RTS0040307,7
RTS0040308,5
RTS0040309,8
RTS0040310,3
RTS0040311,8
RTS0040312,14
RTS0040313,5
RTS0040314,14
RTS0040315,11
RTS0040316,5
RTS0040317,9
RTS0040318,5
RTS0040319,9
RTS0040320,7
RTS0040321,7
RTS0040322,3
RTS0040323,9
RTS0040324,3
RTS0040325,5
RTS0040326,9
RTS0040327,8
RTS0040328,13
RTS0040329,13
RTS0040330,7
RTS0040331,5
RTS0040332,8
RTS0040333,6
RTS0040334,7
RTS0040335,10
RTS0040336,5
RTS0040337,10
RTS0040338,4
RTS0040339,8
RTS0040340,7
RTS0040341,9
RTS0040342,10
RTS0040343,9
RTS0040344,15
RTS0040345,8
RTS0040346,3
RTS0040347,10
RTS0040348,8
RTS0040349,9
RTS0040350,9
RTS0040351,9
RTS0040352,11
RTS0040353,10
RTS0040354,16
RTS0040355,10
RTS0040356,11
RTS0040357,13
RTS0040358,6
RTS0040359,11
RTS0040360,15
RTS0040361,7
RTS0040363,7
RTS0040364,8
RTS0040365,7
RTS0040366,13
RTS0040367,4
RTS0040368,13
RTS0040369,10
RTS0040370,15
RTS0040371,8
RTS0040372,8
RTS0040373,8
RTS0040374,4
RTS0040375,8
RTS0040376,14
RTS0040377,11
RTS0040378,11
RTS0040379,19
RTS0040380,14
RTS0040381,8
RTS0040382,7
RTS0040383,4
RTS0040384,3
RTS0040385,6
RTS0040386,8
RTS0040387,9
RTS0040388,12
RTS0040389,9
RTS0040390,7
RTS0040391,11
RTS0040392,20
RTS0040393,13
RTS0040394,6
RTS0040395,7
RTS0040396,7
RTS0040397,14
RTS0040398,15
RTS0040399,8
RTS0040400,18
RTS0040401,18
RTS0040402,28
RTS0040403,13
RTS0040404,22
RTS0040405,7
RTS0040406,15
RTS0040407,12
RTS0040408,7
RTS0040409,15
RTS0040410,10
RTS0040411,14
RTS0040412,7
RTS0040413,8
RTS0040414,14
RTS0040415,14
RTS0040416,34
RTS0040417,21
RTS0040418,17
RTS0040419,33
RTS0040420,38
RTS0040421,13
RTS0040422,12
RTS0040423,17
RTS0040424,8
RTS0040425,16
RTS0040426,3
RTS0040428,16
RTS0040429,11
RTS0040430,10
RTS0040431,12
RTS0040432,9
RTS0040433,10
RTS0040434,14
RTS0040435,3
RTS0040436,19
RTS0040437,38
RTS0040438,55
RTS0040439,53
RTS0040440,59
RTS0040441,9
RTS0040442,4
RTS0040443,8
RTS0040444,9
RTS0040445,10
RTS0040446,11
RTS0040447,7
RTS0040448,13
RTS0040449,11
RTS0040450,5
RTS0040451,10
RTS0040452,13
RTS0040453,14
RTS0040454,8
RTS0040455,27
RTS0040456,11
RTS0040457,10
RTS0040458,7
RTS0040459,4
RTS0040460,11
RTS0040461,10
RTS0040462,8
RTS0040463,9
RTS0040464,10
RTS0040465,11
RTS0040466,12
RTS0040467,4
RTS0040468,8
RTS0040469,11
RTS0040470,7
RTS0040471,9
RTS0040472,8
RTS0040473,12
RTS0040474,6
RTS0040475,6
RTS0040476,7
RTS0040477,7
RTS0040478,5
RTS0040479,5
RTS0040480,2
RTS0040481,14
RTS0040482,11
RTS0040483,6
RTS0040484,12
RTS0040485,9
RTS0040486,5
RTS0040487,6
RTS0040488,4
RTS0040489,5
RTS0040490,12
RTS0040491,4
RTS0040492,10
RTS0040493,8
RTS0040494,6
RTS0040495,6
RTS0040496,13
RTS0040497,16
RTS0040498,20
RTS0040499,9
RTS0040500,15
RTS0040501,20
RTS0040502,9
RTS0040503,14
RTS0040504,8
RTS0040505,6
RTS0040506,10
RTS0040507,5
RTS0040508,3
RTS0040509,9
RTS0040510,6
RTS0040511,12
RTS0040512,10
RTS0040513,11
RTS0040514,11
RTS0040515,8
RTS0040516,10
RTS0040517,11
RTS0040518,8
RTS0040519,5
RTS0040520,10
RTS0040521,4
RTS0040522,8
RTS0040523,6
RTS0040524,8
RTS0040525,10
RTS0040526,10
RTS0040527,13
RTS0040528,11
RTS0040529,13
RTS0040530,7
RTS0040531,7
RTS0040532,13
RTS0040533,5
RTS0040534,6
RTS0040535,8
RTS0040536,4
RTS0040537,13
RTS0040538,7
RTS0040539,17
RTS0040540,11
RTS0040541,5
RTS0040542,2
RTS0040543,13
RTS0040544,8
RTS0040545,2
RTS0040546,10
RTS0040547,11
RTS0040548,5
RTS0040549,5
RTS0040550,7
RTS0040551,2
RTS0040552,11
RTS0040553,14
RTS0040554,9
RTS0040555,7
RTS0040556,5
RTS0040557,8
RTS0040558,8
RTS0040559,4
RTS0040560,7
RTS0040561,4
RTS0040562,5
RTS0040563,9
RTS0040564,4
RTS0040565,12
RTS0040566,9
RTS0040567,10
RTS0040568,8
RTS0040569,11
RTS0040570,3
RTS0040571,9
RTS0040572,3
RTS0040573,9
RTS0040574,6
RTS0040575,5
RTS0040576,7
RTS0040577,9
RTS0040578,5
RTS0040579,12
RTS0040580,7
RTS0040581,6
RTS0040582,8
RTS0040583,4
RTS0040584,3
RTS0040585,6
RTS0040586,10
RTS0040587,4
RTS0040588,4
RTS0040589,5
RTS0040590,7
RTS0040591,9
RTS0040592,9
RTS0040593,4
RTS0040594,5
RTS0040595,5
RTS0040596,8
RTS0040597,7
RTS0040598,10
RTS0040599,3
RTS0040600,12
RTS0040601,12
RTS0040602,7
RTS0040603,6
RTS0040604,10
RTS0040605,9
RTS0040606,8
RTS0040607,15
RTS0040608,18
RTS0040609,8
RTS0040610,17
RTS0040611,12
RTS0040612,5
RTS0040613,5
RTS0040614,8
RTS0040615,5
RTS0040616,4
RTS0040617,9
RTS0040618,7
RTS0040619,7
RTS0040620,11
RTS0040621,8
RTS0040622,3
RTS0040623,7
RTS0040624,5
RTS0040625,7
RTS0040626,6
RTS0040627,8
RTS0040628,7
RTS0040629,7
RTS0040630,6
RTS0040631,7
RTS0040632,7
RTS0040633,11
RTS0040634,6
RTS0040635,8
RTS0040636,12
RTS0040637,13
RTS0040638,5
RTS0040639,5
RTS0040640,6
RTS0040641,10
RTS0040642,16
RTS0040643,7
RTS0040644,12
RTS0040645,15
RTS0040646,8
RTS0040647,2
RTS0040648,10
RTS0040649,7
RTS0040650,3
RTS0040651,10
RTS0040652,6
RTS0040653,7
RTS0040654,17
RTS0040655,10
RTS0040656,10
RTS0040657,10
RTS0040658,13
RTS0040659,16
RTS0040660,13
RTS0040661,7
RTS0040662,4
RTS0040663,6
RTS0040664,11
RTS0040665,3
RTS0040666,13
RTS0040667,10
RTS0040668,5
RTS0040669,8
RTS0040670,5
RTS0040671,2
RTS0040672,4
RTS0040673,4
RTS0040674,7
RTS0040675,4
RTS0040676,18
RTS0040677,9
RTS0040678,19
RTS0040679,14
RTS0040680,37
RTS0040681,21
RTS0040682,15
RTS0040683,29
RTS0040684,31
RTS0040685,19
RTS0040686,12
RTS0040687,9
RTS0040688,6
RTS0040689,3
RTS0040690,7
RTS0040691,5
RTS0040692,7
RTS0040693,8
RTS0040694,10
RTS0040695,6
RTS0040696,8
RTS0040697,10
RTS0040698,5
RTS0040699,9
RTS0040700,11
RTS0040701,17
RTS0040702,24
RTS0040703,14
RTS0040704,14
RTS0040705,27
RTS0040706,10
RTS0040707,7
RTS0040708,6
RTS0040709,8
RTS0040710,9
RTS0040711,6
RTS0040712,9
RTS0040713,12
RTS0040714,10
RTS0040715,9
RTS0040716,4
RTS0040717,7
RTS0040718,5
RTS0040719,14
RTS0040720,9
RTS0040721,6
RTS0040723,10
RTS0040724,10
RTS0040725,9
RTS0040726,15
RTS0040727,19
RTS0040728,14
RTS0040729,18
RTS0040730,14
RTS0040731,8
RTS0040732,7
RTS0040733,3
RTS0040734,11
RTS0040735,6
RTS0040736,42
RTS0040737,29
RTS0040738,27
RTS0040739,21
RTS0040740,29
RTS0040741,9
RTS0040742,5
RTS0040743,12
RTS0040744,10
RTS0040745,15
RTS0040746,12
RTS0040747,10
RTS0040748,4
RTS0040749,10
RTS0040750,12
RTS0040751,10
RTS0040752,16
RTS0040753,17
RTS0040754,6
RTS0040755,10
RTS0040756,17
RTS0040757,21
RTS0040758,15
RTS0040759,13
RTS0040760,20
RTS0040761,11
RTS0040762,10
RTS0040763,7
RTS0040764,9
RTS0040765,15
RTS0040766,3
RTS0040767,11
RTS0040768,12
RTS0040769,11
RTS0040770,12
RTS0040771,9
RTS0040772,7
RTS0040773,12
RTS0040774,6
RTS0040775,5
RTS0040776,10
RTS0040777,9
RTS0040778,17
RTS0040779,11
RTS0040780,14
RTS0040781,16
RTS0040782,15
RTS0040783,2
RTS0040784,13
RTS0040785,13
RTS0040786,8
RTS0040787,12
RTS0040788,5
RTS0040789,2
RTS0040790,4
RTS0040791,7
RTS0040792,9
RTS0040793,6
RTS0040794,6
RTS0040795,4
RTS0040796,16
RTS0040797,5
RTS0040798,4
RTS0040799,6
RTS0040800,4
RTS0040801,15
RTS0040802,14
RTS0040803,9
RTS0040804,7
RTS0040805,5
RTS0040806,5
RTS0040807,8
RTS0040808,11
RTS0040809,3
RTS0040810,7
RTS0040811,6
RTS0040812,10
RTS0040813,3
RTS0040814,9
RTS0040815,9
RTS0040816,11
RTS0040817,6
RTS0040818,9
RTS0040819,14
RTS0040820,8
RTS0040821,8
RTS0040822,10
RTS0040823,9
RTS0040824,13
RTS0040825,12
RTS0040826,10
RTS0040827,10
RTS0040828,8
RTS0040830,12
RTS0040831,7
RTS0040832,6
RTS0040833,9
RTS0040834,5
RTS0040836,19
RTS0040837,16
RTS0040838,28
RTS0040839,26
RTS0040840,12
RTS0040841,14
RTS0040842,14
RTS0040843,22
RTS0040844,17
RTS0040845,22
RTS0040846,12
RTS0040847,14
RTS0040848,7
RTS0040849,8
RTS0040850,11
RTS0040851,8
RTS0040852,8
RTS0040853,10
RTS0040854,10
RTS0040855,8
RTS0040856,11
RTS0040857,11
RTS0040858,6
RTS0040859,3
RTS0040860,8
RTS0040861,9
RTS0040862,6
RTS0040863,6
RTS0040864,12
RTS0040865,6
RTS0040866,8
RTS0040867,12
RTS0040868,9
RTS0040869,11
RTS0040870,6
RTS0040871,9
RTS0040872,9
RTS0040873,11
RTS0040874,10
RTS0040875,17
RTS0040876,8
RTS0040877,6
RTS0040878,13
RTS0040879,5
RTS0040880,8
RTS0040881,10
RTS0040882,6
RTS0040883,9
RTS0040884,10
RTS0040885,13
RTS0040886,12
RTS0040887,17
RTS0040888,13
RTS0040889,23
RTS0040890,26
RTS0040891,12
RTS0040892,7
RTS0040893,8
RTS0040894,5
RTS0040895,8
RTS0040896,6
RTS0040897,9
RTS0040898,4
RTS0040899,5
RTS0040900,9
RTS0040901,13
RTS0040902,8
RTS0040903,5
RTS0040904,15
RTS0040905,5
RTS0040906,6
RTS0040907,14
RTS0040908,5
RTS0040909,11
RTS0040910,7
RTS0040911,16
RTS0040912,10
RTS0040913,14
RTS0040914,7
RTS0040915,13
RTS0040916,10
RTS0040917,2
RTS0040918,9
RTS0040919,8
RTS0040920,5
RTS0040921,10
RTS0040922,11
RTS0040923,18
RTS0040924,15
RTS0040925,11
RTS0040926,5
RTS0040927,4
RTS0040928,5
RTS0040929,5
RTS0040930,10
RTS0040931,10
RTS0040932,12
RTS0040933,5
RTS0040934,5
RTS0040935,12
RTS0040936,8
RTS0040937,12
RTS0040938,5
RTS0040939,6
RTS0040940,8
RTS0040941,6
RTS0040942,11
RTS0040943,4
RTS0040944,12
RTS0040945,7
RTS0040946,8
RTS0040947,10
RTS0040948,10
RTS0040949,13
RTS0040950,8
RTS0040951,5
RTS0040952,8
RTS0040953,8
RTS0040954,8
RTS0040955,11
RTS0040956,14
RTS0040957,8
RTS0040958,5
RTS0040959,9
RTS0040960,8
RTS0040961,4
RTS0040962,7
RTS0040963,8
RTS0040964,8
RTS0040965,6
RTS0040966,11
RTS0040967,12
RTS0040968,10
RTS0040969,15
RTS0040970,10
RTS0040971,7
RTS0040972,8
RTS0040973,9
RTS0040974,14
RTS0040975,7
RTS0040976,6
RTS0040977,2
RTS0040978,7
RTS0040979,11
RTS0040980,9
RTS0040981,11
RTS0040982,4
RTS0040983,13
RTS0040984,13
RTS0040985,4
RTS0040986,7
RTS0040987,8
RTS0040988,14
RTS0040989,4
RTS0040990,7
RTS0040991,14
RTS0040992,6
RTS0040993,8
RTS0040994,15
RTS0040995,5
RTS0040996,4
RTS0040997,6
RTS0040998,8
RTS0040999,10
RTS0041000,9
RTS0041001,12
RTS0041002,9
RTS0041003,10
RTS0041004,10
RTS0041005,6
RTS0041006,11
RTS0041007,8
RTS0041008,5
RTS0041009,7
RTS0041010,6
RTS0041011,13
RTS0041012,7
RTS0041013,6
RTS0041014,10
RTS0041015,4
RTS0041016,8
RTS0041017,9
RTS0041018,8
RTS0041019,6
RTS0041020,7
RTS0041021,13
RTS0041022,13
RTS0041023,8
RTS0041024,10
RTS0041025,9
RTS0041026,7
RTS0041027,6
RTS0041028,9
RTS0041029,6
RTS0041030,9
RTS0041031,9
RTS0041032,8
RTS0041033,8
RTS0041034,7
RTS0041035,10
RTS0041036,11
RTS0041037,8
RTS0041038,13
RTS0041039,11
RTS0041040,11
RTS0041041,8
RTS0041042,8
RTS0041043,8
RTS0041044,6
RTS0041045,11
RTS0041046,14
RTS0041047,19
RTS0041048,16
RTS0041049,31
RTS0041050,29
RTS0041051,11
RTS0041052,8
RTS0041053,12
RTS0041054,8
RTS0041055,4
RTS0041056,6
RTS0041057,2
RTS0041058,3
RTS0041059,5
RTS0041060,7
RTS0041061,10
RTS0041062,7
RTS0041063,6
RTS0041064,21
RTS0041066,11
RTS0041067,8
RTS0041068,6
RTS0041069,4
RTS0041070,20
RTS0041071,13
RTS0041072,8
RTS0041073,10
RTS0041074,8
RTS0041075,5
RTS0041076,10
RTS0041077,5
RTS0041078,13
RTS0041079,8
RTS0041080,5
RTS0041081,14
RTS0041082,5
RTS0041083,10
RTS0041084,15
RTS0041085,3
RTS0041086,12
RTS0041087,18
RTS0041088,10
RTS0041089,10
RTS0041090,11
RTS0041091,8
RTS0041092,10
RTS0041093,3
RTS0041094,8
RTS0041095,8
RTS0041096,9
RTS0041097,6
RTS0041098,9
RTS0041099,9
RTS0041100,10
RTS0041101,12
RTS0041102,7
RTS0041103,14
RTS0041104,14
RTS0041105,12
RTS0041106,11
RTS0041107,24
RTS0041108,12
RTS0041109,22
RTS0041110,12
RTS0041111,10
RTS0041112,7
RTS0041113,9
RTS0041114,11
RTS0041115,10
RTS0041116,6
RTS0041117,5
RTS0041118,16
RTS0041119,15
RTS0041120,11
RTS0041121,9
RTS0041122,15
RTS0041123,13
RTS0041124,8
RTS0041125,8
RTS0041126,7
RTS0041127,18
RTS0041128,13
RTS0041129,12
RTS0041130,5
RTS0041131,21
RTS0041132,21
RTS0041133,12
RTS0041134,19
RTS0041135,28
RTS0041136,16
RTS0041137,10
RTS0041138,5
RTS0041139,11
RTS0041140,8
RTS0041141,7
RTS0041142,10
RTS0041143,4
RTS0041144,4
RTS0041145,10
RTS0041146,9
RTS0041147,9
RTS0041148,7
RTS0041149,10
RTS0041150,5
RTS0041151,8
RTS0041152,9
RTS0041153,4
RTS0041154,9
RTS0041155,9
RTS0041156,10
RTS0041157,11
RTS0041158,10
RTS0041159,7
RTS0041160,10
RTS0041161,7
RTS0041162,7
RTS0041163,7
RTS0041164,8
RTS0041165,7
RTS0041166,8
RTS0041167,13
RTS0041168,6
RTS0041169,8
RTS0041170,7
RTS0041171,9
RTS0041172,7
RTS0041173,10
RTS0041174,7
RTS0041175,6
RTS0041176,7
RTS0041177,14
RTS0041178,12
RTS0041179,4
RTS0041180,3
RTS0041181,10
RTS0041182,11
RTS0041183,5
RTS0041184,11
RTS0041185,14
RTS0041186,8
RTS0041187,9
RTS0041188,9
RTS0041189,12
RTS0041190,6
RTS0041191,12
RTS0041192,10
RTS0041193,9
RTS0041194,13
RTS0041195,9
RTS0041196,8
RTS0041197,5
RTS0041198,8
RTS0041199,14
RTS0041200,7
RTS0041201,6
RTS0041202,7
RTS0041203,15
RTS0041204,11
RTS0041205,7
RTS0041206,8
RTS0041207,11
RTS0041208,13
RTS0041209,20
RTS0041210,10
RTS0041211,22
RTS0041212,20
RTS0041213,17
RTS0041214,15
RTS0041215,19
RTS0041216,5
RTS0041217,15
RTS0041218,8
RTS0041219,17
RTS0041220,5
RTS0041221,11
RTS0041222,6
RTS0041223,6
RTS0041224,10
RTS0041225,14
RTS0041226,7
RTS0041227,10
RTS0041228,9
RTS0041229,8
RTS0041230,4
RTS0041231,14
RTS0041232,13
RTS0041233,12
RTS0041234,16
RTS0041235,18
RTS0041236,9
RTS0041237,9
RTS0041238,4
RTS0041239,7
RTS0041240,8
RTS0041241,9
RTS0041242,10
RTS0041243,2
RTS0041244,10
RTS0041246,7
RTS0041247,5
RTS0041248,11
RTS0041249,6
RTS0041250,6
RTS0041251,11
RTS0041252,6
RTS0041253,7
RTS0041254,9
RTS0041255,11
RTS0041256,9
RTS0041257,11
RTS0041258,14
RTS0041259,9
RTS0041260,11
RTS0041261,11
RTS0041262,7
RTS0041263,7
RTS0041265,10
RTS0041266,4
RTS0041267,7
RTS0041268,9
RTS0041269,9
RTS0041270,9
RTS0041271,14
RTS0041272,12
RTS0041273,17
RTS0041274,10
RTS0041275,8
RTS0041276,8
RTS0041277,9
RTS0041278,10
RTS0041279,5
RTS0041280,13
RTS0041281,6
RTS0041282,1
RTS0041283,7
RTS0041284,11
RTS0041285,7
RTS0041286,9
RTS0041287,5
RTS0041288,10
RTS0041289,12
RTS0041290,6
RTS0041291,5
RTS0041292,9
RTS0041293,11
RTS0041294,5
RTS0041295,8
RTS0041296,19
RTS0041297,6
RTS0041298,6
RTS0041299,9
RTS0041300,7
RTS0041301,10
RTS0041302,13
RTS0041303,10
RTS0041304,8
RTS0041305,10
RTS0041306,7
RTS0041307,10
RTS0041308,9
RTS0041309,8
RTS0041310,5
RTS0041311,13
RTS0041312,7
RTS0041313,7
RTS0041314,9
RTS0041315,11
RTS0041316,9
RTS0041317,14
RTS0041318,13
RTS0041319,9
RTS0041320,9
RTS0041321,6
RTS0041322,4
RTS0041323,7
RTS0041324,11
RTS0041325,7
RTS0041326,9
RTS0041327,12
RTS0041328,10
RTS0041329,7
RTS0041330,7
RTS0041331,10
RTS0041332,7
RTS0041333,10
RTS0041334,5
RTS0041335,9
RTS0041346,15
RTS0041347,13
RTS0041348,13
RTS0041349,17
RTS0041350,25
RTS0041351,10
RTS0041352,14
RTS0041353,11
RTS0041354,9
RTS0041355,4
RTS0041356,10
RTS0041357,7
RTS0041358,6
RTS0041359,7
RTS0041360,10
RTS0041361,10
RTS0041362,6
RTS0041363,7
RTS0041364,10
RTS0041365,7
RTS0041366,9
RTS0041367,6
RTS0041368,10
RTS0041369,3
RTS0041370,6
RTS0041371,11
RTS0041372,14
RTS0041373,8
RTS0041374,7
RTS0041375,5
RTS0041376,13
RTS0041377,4
RTS0041378,4
RTS0041379,6
RTS0041380,9
RTS0041381,9
RTS0041382,12
RTS0041383,9
RTS0041384,10
RTS0041385,8
RTS0041386,6
RTS0041387,10
RTS0041388,5
RTS0041389,9
RTS0041390,7
RTS0041391,7
RTS0041392,7
RTS0041393,8
RTS0041394,13
RTS0041395,4
RTS0041396,9
RTS0041397,4
RTS0041398,6
RTS0041399,8
RTS0041400,8
RTS0041401,13
RTS0041402,10
RTS0041403,8
RTS0041404,3
RTS0041405,7
RTS0041406,9
RTS0041407,9
RTS0041408,8
RTS0041409,6
RTS0041410,11
RTS0041411,5
RTS0041412,11
RTS0041413,7
RTS0041414,8
RTS0041415,6
RTS0041416,2
RTS0041417,10
RTS0041418,6
RTS0041419,9
RTS0041420,5
RTS0041421,8
RTS0041422,8
RTS0041423,7
RTS0041424,10
RTS0041425,8
RTS0041426,6
RTS0041427,6
RTS0041428,10
RTS0041429,10
RTS0041430,10
RTS0041431,8
RTS0041432,7
RTS0041433,3
RTS0041434,6
RTS0041435,7
RTS0041436,8
RTS0041437,8
RTS0041438,8
RTS0041439,10
RTS0041440,11
RTS0041441,9
RTS0041442,9
RTS0041443,9
RTS0041444,6
RTS0041445,9
RTS0041446,8
RTS0041447,9
RTS0041448,5
RTS0041449,11
RTS0041450,10
RTS0041451,18
RTS0041452,11
RTS0041453,11
RTS0041454,9
RTS0041455,12
RTS0041456,7
RTS0041457,13
RTS0041458,10
RTS0041459,14
RTS0041460,6
RTS0041461,1
RTS0041462,8
RTS0041463,14
RTS0041464,4
RTS0041465,6
RTS0041466,8
RTS0041467,16
RTS0041468,9
RTS0041469,7
RTS0041470,9
RTS0041471,10
RTS0041472,6
RTS0041473,8
RTS0041474,5
RTS0041475,5
RTS0041476,8
RTS0041477,4
RTS0041478,10
RTS0041479,6
RTS0041480,10
RTS0041481,6
RTS0041482,15
RTS0041483,7
RTS0041484,6
RTS0041485,9
RTS0041486,7
RTS0041487,16
RTS0041488,5
RTS0041489,9
RTS0041490,11
RTS0041491,6
RTS0041492,4
RTS0041493,10
RTS0041494,7
RTS0041495,6
RTS0041496,33
RTS0041497,28
RTS0041498,34
RTS0041499,26
RTS0041500,22
RTS0041501,11
RTS0041502,2
RTS0041503,5
RTS0041504,7
RTS0041505,6
RTS0041506,6
RTS0041507,3
RTS0041508,4
RTS0041509,8
RTS0041510,8
RTS0041511,8
RTS0041512,11
RTS0041513,10
RTS0041514,11
RTS0041515,9
RTS0041516,9
RTS0041517,7
RTS0041518,7
RTS0041519,4
RTS0041520,11
RTS0041521,11
RTS0041522,7
RTS0041523,8
RTS0041524,8
RTS0041525,9
RTS0041526,14
RTS0041527,20
RTS0041528,24
RTS0041529,13
RTS0041530,23
RTS0041531,5
RTS0041532,9
RTS0041533,7
RTS0041534,9
RTS0041535,8
RTS0041536,6
RTS0041537,2
RTS0041538,9
RTS0041540,4
RTS0041541,6
RTS0041542,10
RTS0041543,3
RTS0041544,8
RTS0041545,6
RTS0041546,5
RTS0041547,6
RTS0041548,14
RTS0041549,7
RTS0041550,11
RTS0041551,13
RTS0041552,7
RTS0041553,11
RTS0041554,5
RTS0041555,7
RTS0041556,7
RTS0041557,9
RTS0041558,10
RTS0041559,1
RTS0041560,7
RTS0041561,10
RTS0041562,7
RTS0041563,11
RTS0041564,15
RTS0041565,11
RTS0041566,15
RTS0041567,8
RTS0041568,11
RTS0041569,6
RTS0041570,16
RTS0041571,6
RTS0041572,4
RTS0041573,7
RTS0041574,7
RTS0041575,6
RTS0041576,10
RTS0041577,8
RTS0041578,10
RTS0041579,7
RTS0041580,15
RTS0041581,9
RTS0041582,11
RTS0041583,9
RTS0041584,10
RTS0041585,10
RTS0041586,10
RTS0041587,7
RTS0041588,7
RTS0041589,15
RTS0041590,11
RTS0041591,8
RTS0041592,6
RTS0041593,9
RTS0041594,9
RTS0041595,6
RTS0041596,8
RTS0041597,5
RTS0041598,9
RTS0041599,5
RTS0041600,7
RTS0041601,3
RTS0041602,10
RTS0041603,10
RTS0041604,6
RTS0041605,10
RTS0041606,12
RTS0041607,5
RTS0041608,6
RTS0041609,8
RTS0041610,10
RTS0041611,13
RTS0041612,11
RTS0041613,8
RTS0041614,10
RTS0041615,8
RTS0041616,6
RTS0041617,10
RTS0041618,14
RTS0041619,8
RTS0041620,9
RTS0041621,9
RTS0041622,6
RTS0041623,6
RTS0041624,13
RTS0041625,14
RTS0041626,11
RTS0041627,9
RTS0041628,10
RTS0041629,8
RTS0041630,7
RTS0041631,7
RTS0041632,12
RTS0041633,9
RTS0041634,10
RTS0041635,13
RTS0041636,9
RTS0041637,10
RTS0041638,9
RTS0041639,7
RTS0041640,8
RTS0041641,7
RTS0041642,8
RTS0041643,8
RTS0041644,10
RTS0041645,10
RTS0041646,12
RTS0041647,8
RTS0041648,8
RTS0041649,6
RTS0041650,9
RTS0041651,7
RTS0041652,9
RTS0041653,11
RTS0041654,9
RTS0041655,7
RTS0041656,7
RTS0041657,11
RTS0041658,11
RTS0041659,15
RTS0041660,7
RTS0041661,10
RTS0041662,14
RTS0041663,3
RTS0041664,13
RTS0041665,6
RTS0041666,11
RTS0041667,8
RTS0041668,11
RTS0041669,12
RTS0041670,7
RTS0041671,11
RTS0041672,11
RTS0041673,3
RTS0041674,9
RTS0041675,6
RTS0041676,8
RTS0041677,7
RTS0041678,8
RTS0041679,14
RTS0041680,12
RTS0041681,11
RTS0041682,15
RTS0041683,8
RTS0041684,6
RTS0041685,12
RTS0041686,13
RTS0041687,6
RTS0041688,9
RTS0041689,9
RTS0041690,10
RTS0041691,12
RTS0041692,6
RTS0041693,10
RTS0041694,13
RTS0041695,6
RTS0041696,6
RTS0041697,9
RTS0041698,5
RTS0041699,7
RTS0041700,5
RTS0041701,12
RTS0041702,4
RTS0041703,4
RTS0041704,5
RTS0041705,6
RTS0041706,8
RTS0041707,8
RTS0041708,7
RTS0041709,12
RTS0041710,6
RTS0041711,7
RTS0041712,9
RTS0041713,7
RTS0041714,15
RTS0041715,8
RTS0041716,47
RTS0041717,53
RTS0041718,42
RTS0041719,39
RTS0041720,41
RTS0041721,14
RTS0041722,7
RTS0041723,13
RTS0041724,8
RTS0041725,10
RTS0041726,7
RTS0041727,7
RTS0041728,7
RTS0041729,7
RTS0041730,6
RTS0041731,5
RTS0041732,7
RTS0041733,5
RTS0041734,11
RTS0041735,7
RTS0041736,16
RTS0041737,15
RTS0041738,20
RTS0041739,21
RTS0041740,16
RTS0041741,8
RTS0041742,11
RTS0041743,5
RTS0041744,7
RTS0041745,4
RTS0041746,18
RTS0041747,9
RTS0041748,20
RTS0041749,11
RTS0041750,10
RTS0041751,2
RTS0041752,5
RTS0041753,11
RTS0041754,5
RTS0041755,8
RTS0041756,18
RTS0041757,11
RTS0041758,12
RTS0041759,11
RTS0041760,10
RTS0041761,5
RTS0041762,4
RTS0041763,9
RTS0041764,6
RTS0041765,12
RTS0041766,11
RTS0041767,7
RTS0041768,9
RTS0041769,11
RTS0041770,6
RTS0041771,6
RTS0041772,9
RTS0041773,8
RTS0041774,7
RTS0041775,7
RTS0041776,5
RTS0041777,8
RTS0041778,8
RTS0041779,13
RTS0041780,8
RTS0041781,11
RTS0041782,11
RTS0041783,4
RTS0041784,5
RTS0041785,3
RTS0041786,9
RTS0041787,8
RTS0041788,10
RTS0041789,12
RTS0041790,10
RTS0041791,7
RTS0041793,12
RTS0041794,4
RTS0041795,8
RTS0041796,11
RTS0041797,9
RTS0041798,8
RTS0041799,7
RTS0041800,6
RTS0041801,5
RTS0041802,10
RTS0041803,8
RTS0041804,11
RTS0041805,13
RTS0041806,9
RTS0041807,8
RTS0041808,6
RTS0041809,10
RTS0041810,13
RTS0041811,10
RTS0041812,4
RTS0041813,5
RTS0041814,10
RTS0041815,10
RTS0041816,7
RTS0041817,15
RTS0041818,11
RTS0041819,13
RTS0041820,15
RTS0041821,4
RTS0041822,7
RTS0041823,11
RTS0041824,12
RTS0041825,5
RTS0041826,11
RTS0041827,7
RTS0041828,4
RTS0041829,4
RTS0041830,5
RTS0041831,4
RTS0041832,7
RTS0041833,9
RTS0041834,10
RTS0041835,5
RTS0041836,6
RTS0041837,6
RTS0041838,9
RTS0041839,11
RTS0041840,6
RTS0041841,3
RTS0041842,14
RTS0041843,3
RTS0041844,10
RTS0041845,8
RTS0041846,7
RTS0041847,9
RTS0041848,9
RTS0041849,17
RTS0041850,9
RTS0041851,8
RTS0041852,9
RTS0041853,13
RTS0041854,9
RTS0041855,9
RTS0041856,10
RTS0041857,13
RTS0041858,5
RTS0041859,5
RTS0041860,16
RTS0041861,7
RTS0041862,19
RTS0041863,9
RTS0041864,11
RTS0041865,7
RTS0041866,10
RTS0041867,10
RTS0041868,9
RTS0041869,6
RTS0041870,8
RTS0041871,9
RTS0041872,6
RTS0041873,8
RTS0041874,6
RTS0041875,13
RTS0041876,11
RTS0041877,7
RTS0041878,15
RTS0041879,18
RTS0041880,12
RTS0041881,8
RTS0041882,8
RTS0041883,8
RTS0041884,16
RTS0041885,10
RTS0041886,12
RTS0041887,29
RTS0041888,18
RTS0041889,21
RTS0041890,12
RTS0041891,19
RTS0041892,15
RTS0041893,19
RTS0041894,15
RTS0041895,17
RTS0041896,26
RTS0041897,14
RTS0041898,13
RTS0041899,9
RTS0041900,13
RTS0041901,13
RTS0041902,14
RTS0041903,13
RTS0041904,14
RTS0041905,9
RTS0041906,66
RTS0041907,10
RTS0041908,44
RTS0041909,6
RTS0041910,36
RTS0041911,9
RTS0041912,9
RTS0041913,10
RTS0041914,7
RTS0041915,9
RTS0041916,69
RTS0041917,61
RTS0041918,62
RTS0041919,131
RTS0041920,100
RTS0041922,16
RTS0041923,6
RTS0041924,6
RTS0041925,12
RTS0041926,7
RTS0041927,7
RTS0041928,7
RTS0041929,9
RTS0041930,12
RTS0041931,10
RTS0041932,12
RTS0041933,5
RTS0041934,7
RTS0041935,6
RTS0041936,12
RTS0041937,6
RTS0041938,7
RTS0041939,8
RTS0041940,10
RTS0041941,9
RTS0041942,7
RTS0041943,8
RTS0041944,6
RTS0041945,11
RTS0041946,7
RTS0041947,10
RTS0041948,5
RTS0041949,12
RTS0041950,7
RTS0041951,8
RTS0041952,11
RTS0041953,6
RTS0041954,19
RTS0041955,11
RTS0041956,4
RTS0041957,8
RTS0041958,9
RTS0041959,7
RTS0041960,5
RTS0041961,7
RTS0041962,3
RTS0041963,8
RTS0041964,10
RTS0041965,9
RTS0041966,4
RTS0041967,5
RTS0041968,3
RTS0041969,2
RTS0041971,7
RTS0041972,8
RTS0041973,12
RTS0041974,11
RTS0041975,9
RTS0041976,4
RTS0041977,16
RTS0041978,6
RTS0041979,7
RTS0041980,9
RTS0041981,25
RTS0041982,16
RTS0041983,20
RTS0041984,14
RTS0041985,27
RTS0041986,11
RTS0041987,13
RTS0041988,5
RTS0041989,4
RTS0041990,5
RTS0041991,4
RTS0041992,10
RTS0041993,13
RTS0041994,5
RTS0041995,15
RTS0041996,6
RTS0041997,18
RTS0041998,5
RTS0041999,7
RTS0042000,17
RTS0042001,11
RTS0042002,11
RTS0042003,5
RTS0042004,7
RTS0042005,8
RTS0042006,5
RTS0042007,8
RTS0042008,7
RTS0042009,10
RTS0042010,10
RTS0042011,10
RTS0042012,7
RTS0042013,4
RTS0042014,6
RTS0042015,8
RTS0042016,6
RTS0042017,8
RTS0042018,7
RTS0042019,6
RTS0042020,7
RTS0042021,7
RTS0042022,16
RTS0042023,14
RTS0042024,18
RTS0042025,15
RTS0042026,7
RTS0042027,7
RTS0042028,3
RTS0042029,7
RTS0042030,5
RTS0042031,7
RTS0042032,8
RTS0042033,9
RTS0042034,13
RTS0042035,12
RTS0042036,12
RTS0042037,14
RTS0042038,18
RTS0042039,7
RTS0042040,5
RTS0042041,19
RTS0042042,17
RTS0042043,6
RTS0042044,27
RTS0042045,19
RTS0042046,15
RTS0042047,12
RTS0042048,7
RTS0042049,11
RTS0042050,10
RTS0042051,10
RTS0042052,10
RTS0042053,14
RTS0042054,3
RTS0042055,2
RTS0042056,8
RTS0042057,5
RTS0042058,7
RTS0042059,8
RTS0042060,6
RTS0042061,10
RTS0042062,8
RTS0042063,11
RTS0042064,7
RTS0042065,9
RTS0042066,8
RTS0042067,12
RTS0042068,11
RTS0042069,6
RTS0042071,3
RTS0042072,12
RTS0042073,4
RTS0042074,6
RTS0042075,12
RTS0042076,5
RTS0042077,8
RTS0042078,3
RTS0042079,4
RTS0042080,8
RTS0042081,8
RTS0042082,13
RTS0042083,8
RTS0042084,13
RTS0042085,11
RTS0042086,5
RTS0042087,9
RTS0042088,6
RTS0042089,11
RTS0042090,15
RTS0042091,8
RTS0042092,7
RTS0042093,8
RTS0042094,7
RTS0042095,7
RTS0042096,15
RTS0042097,6
RTS0042098,6
RTS0042099,7
RTS0042100,10
RTS0042101,9
RTS0042102,7
RTS0042103,12
RTS0042104,8
RTS0042105,6
RTS0042106,6
RTS0042107,10
RTS0042108,9
RTS0042109,4
RTS0042110,8
RTS0042111,13
RTS0042112,7
RTS0042113,7
RTS0042114,9
RTS0042115,10
RTS0042116,10
RTS0042117,10
RTS0042118,4
RTS0042119,12
RTS0042120,8
RTS0042121,6
RTS0042122,8
RTS0042123,5
RTS0042124,3
RTS0042125,8
RTS0042126,14
RTS0042127,2
RTS0042128,14
RTS0042129,9
RTS0042130,5
RTS0042131,12
RTS0042132,11
RTS0042133,15
RTS0042134,7
RTS0042135,8
RTS0042136,5
RTS0042137,5
RTS0042138,13
RTS0042139,7
RTS0042140,9
RTS0042141,6
RTS0042142,6
RTS0042143,16
RTS0042144,13
RTS0042145,4
RTS0042146,11
RTS0042147,13
RTS0042148,6
RTS0042149,10
RTS0042150,11
RTS0042151,9
RTS0042152,12
RTS0042153,7
RTS0042154,11
RTS0042155,8
RTS0042156,9
RTS0042157,3
RTS0042158,5
RTS0042159,5
RTS0042160,3
RTS0042161,5
RTS0042162,6
RTS0042163,9
RTS0042164,13
RTS0042165,9
RTS0042166,10
RTS0042167,12
RTS0042168,12
RTS0042169,11
RTS0042170,6
RTS0042171,17
RTS0042172,7
RTS0042173,8
RTS0042174,12
RTS0042175,9
RTS0042176,5
RTS0042177,6
RTS0042178,8
RTS0042179,8
RTS0042180,13
RTS0042181,8
RTS0042182,4
RTS0042183,4
RTS0042184,7
RTS0042185,3
RTS0042186,9
RTS0042187,6
RTS0042188,7
RTS0042189,10
RTS0042190,7
RTS0042191,14
RTS0042192,7
RTS0042193,6
RTS0042194,11
RTS0042195,3
RTS0042196,7
RTS0042197,13
RTS0042198,6
RTS0042199,9
RTS0042200,5
RTS0042201,10
RTS0042202,7
RTS0042203,15
RTS0042204,5
RTS0042205,5
RTS0042206,3
RTS0042207,10
RTS0042208,4
RTS0042209,5
RTS0042210,8
RTS0042211,6
RTS0042212,4
RTS0042213,8
RTS0042214,9
RTS0042215,8
RTS0042216,10
RTS0042217,9
RTS0042218,7
RTS0042219,6
RTS0042220,13
RTS0042221,8
RTS0042222,4
RTS0042223,4
RTS0042224,6
RTS0042225,9
RTS0042226,9
RTS0042227,9
RTS0042228,8
RTS0042229,11
RTS0042230,8
RTS0042231,8
RTS0042232,2
RTS0042233,16
RTS0042234,12
RTS0042235,11
RTS0042236,12
RTS0042237,12
RTS0042238,16
RTS0042239,11
RTS0042240,20
RTS0042241,7
RTS0042242,4
RTS0042243,6
RTS0042244,8
RTS0042245,6
RTS0042246,10
RTS0042247,16
RTS0042248,38
RTS0042249,16
RTS0042250,17
RTS0042251,11
RTS0042252,4
RTS0042253,11
RTS0042254,6
RTS0042255,11
RTS0042256,15
RTS0042257,11
RTS0042258,3
RTS0042259,9
RTS0042260,6
RTS0042261,13
RTS0042262,11
RTS0042263,12
RTS0042264,7
RTS0042265,13
RTS0042266,9
RTS0042267,11
RTS0042268,6
RTS0042269,3
RTS0042270,9
RTS0042271,10
RTS0042272,4
RTS0042273,9
RTS0042274,6
RTS0042275,3
RTS0042276,10
RTS0042277,5
RTS0042278,8
RTS0042279,12
RTS0042280,6
RTS0042281,2
RTS0042282,11
RTS0042283,5
RTS0042284,8
RTS0042285,11
RTS0042286,8
RTS0042287,11
RTS0042288,12
RTS0042289,11
RTS0042290,8
RTS0042291,15
RTS0042292,22
RTS0042293,11
RTS0042294,12
RTS0042295,19
RTS0042296,8
RTS0042297,10
RTS0042298,3
RTS0042299,9
RTS0042300,6
RTS0042301,2
RTS0042302,6
RTS0042303,8
RTS0042304,8
RTS0042305,9
RTS0042306,7
RTS0042307,6
RTS0042308,13
RTS0042309,12
RTS0042310,14
RTS0042311,3
RTS0042312,8
RTS0042313,7
RTS0042314,10
RTS0042315,11
RTS0042316,6
RTS0042317,10
RTS0042318,6
RTS0042319,6
RTS0042320,9
RTS0042321,5
RTS0042322,12
RTS0042323,10
RTS0042324,7
RTS0042325,11
RTS0042326,5
RTS0042327,5
RTS0042328,4
RTS0042329,11
RTS0042330,9
RTS0042331,5
RTS0042332,13
RTS0042333,6
RTS0042334,8
RTS0042335,8
RTS0042336,9
RTS0042337,13
RTS0042338,7
RTS0042339,5
RTS0042340,6
RTS0042341,9
RTS0042342,8
RTS0042343,11
RTS0042344,11
RTS0042345,6
RTS0042346,10
RTS0042347,7
RTS0042348,3
RTS0042349,7
RTS0042350,6
RTS0042351,7
RTS0042352,5
RTS0042353,5
RTS0042354,5
RTS0042355,6
RTS0042356,7
RTS0042357,4
RTS0042358,11
RTS0042359,7
RTS0042360,6
RTS0042361,5
RTS0042362,13
RTS0042363,16
RTS0042364,9
RTS0042365,6
RTS0042366,12
RTS0042367,14
RTS0042368,6
RTS0042369,15
RTS0042370,14
RTS0042371,12
RTS0042372,11
RTS0042373,5
RTS0042374,4
RTS0042375,7
RTS0042376,7
RTS0042377,7
RTS0042378,3
RTS0042379,9
RTS0042380,7
RTS0042381,6
RTS0042382,13
RTS0042383,12
RTS0042384,11
RTS0042385,8
RTS0042386,13
RTS0042387,10
RTS0042388,8
RTS0042389,7
RTS0042390,7
RTS0042391,5
RTS0042392,9
RTS0042393,9
RTS0042394,7
RTS0042395,12
RTS0042396,9
RTS0042397,6
RTS0042398,7
RTS0042399,5
RTS0042400,10
RTS0042401,15
RTS0042402,8
RTS0042403,7
RTS0042404,11
RTS0042405,8
RTS0042406,13
RTS0042407,5
RTS0042408,4
RTS0042409,7
RTS0042410,9
RTS0042411,6
RTS0042412,7
RTS0042413,6
RTS0042414,10
RTS0042415,16
RTS0042416,19
RTS0042417,22
RTS0042418,27
RTS0042419,18
RTS0042420,17
RTS0042421,6
RTS0042422,5
RTS0042423,5
RTS0042424,14
RTS0042425,14
RTS0042426,6
RTS0042427,12
RTS0042428,4
RTS0042429,8
RTS0042430,6
RTS0042431,10
RTS0042432,19
RTS0042433,16
RTS0042434,9
RTS0042435,10
RTS0042436,9
RTS0042437,11
RTS0042438,11
RTS0042439,11
RTS0042440,15
RTS0042441,13
RTS0042442,15
RTS0042443,10
RTS0042444,11
RTS0042445,8
RTS0042446,8
RTS0042447,11
RTS0042448,9
RTS0042449,8
RTS0042450,6
RTS0042451,14
RTS0042452,6
RTS0042453,10
RTS0042454,8
RTS0042455,8
RTS0042456,8
RTS0042457,10
RTS0042458,11
RTS0042460,9
RTS0042461,15
RTS0042462,6
RTS0042463,17
RTS0042464,17
RTS0042465,18
RTS0042466,9
RTS0042467,8
RTS0042468,9
RTS0042469,9
RTS0042470,11
RTS0042471,8
RTS0042472,11
RTS0042473,13
RTS0042474,9
RTS0042475,12
RTS0042476,10
RTS0042477,10
RTS0042478,7
RTS0042479,9
RTS0042480,9
RTS0042481,11
RTS0042482,12
RTS0042483,23
RTS0042484,10
RTS0042485,5
RTS0042486,5
RTS0042487,6
RTS0042488,6
RTS0042489,8
RTS0042490,7
RTS0042491,11
RTS0042492,9
RTS0042493,7
RTS0042494,7
RTS0042495,6
RTS0042496,9
RTS0042497,6
RTS0042498,12
RTS0042499,8
RTS0042500,12
RTS0042501,6
RTS0042502,12
RTS0042503,5
RTS0042504,7
RTS0042505,8
RTS0042506,10
RTS0042507,10
RTS0042508,6
RTS0042509,11
RTS0042510,8
RTS0042515,7
RTS0042522,7
RTS0042526,9
RTS0042527,7
RTS0042528,7
RTS0042529,10
RTS0042530,4
RTS0042531,9
RTS0042532,6
RTS0042533,6
RTS0042534,4
RTS0042535,3
RTS0042536,7
RTS0042537,3
RTS0042538,6
RTS0042539,6
RTS0042540,7
RTS0042541,3
RTS0042542,10
RTS0042543,6
RTS0042544,4
RTS0042545,5
RTS0042546,5
RTS0042547,5
RTS0042548,8
RTS0042549,8
RTS0042550,3
RTS0042551,6
RTS0042552,3
RTS0042553,3
RTS0042554,11
RTS0042555,3
RTS0042556,10
RTS0042557,12
RTS0042558,10
RTS0042559,11
RTS0042560,12
RTS0042561,9
RTS0042562,11
RTS0042563,16
RTS0042564,8
RTS0042565,8
RTS0042566,11
RTS0042567,5
RTS0042568,17
RTS0042569,9
RTS0042570,13
RTS0042571,6
RTS0042572,10
RTS0042573,17
RTS0042574,13
RTS0042575,8
RTS0042576,12
RTS0042577,12
RTS0042578,13
RTS0042579,9
RTS0042580,11
RTS0042581,8
RTS0042582,10
RTS0042583,32
RTS0042584,12
RTS0042585,3
RTS0042586,4
RTS0042587,8
RTS0042588,10
RTS0042589,7
RTS0042590,9
RTS0042591,6
RTS0042592,8
RTS0042593,9
RTS0042594,9
RTS0042595,9
RTS0042596,10
RTS0042597,5
RTS0042598,13
RTS0042599,7
RTS0042600,6
RTS0042601,4
RTS0042602,9
RTS0042603,4
RTS0042604,6
RTS0042605,7
RTS0042606,17
RTS0042607,8
RTS0042608,6
RTS0042609,9
RTS0042610,7
RTS0042611,7
RTS0042612,14
RTS0042613,9
RTS0042614,7
RTS0042615,8
RTS0042616,7
RTS0042617,6
RTS0042618,6
RTS0042619,7
RTS0042620,7
RTS0042621,5
RTS0042622,5
RTS0042623,7
RTS0042624,2
RTS0042625,9
RTS0042626,7
RTS0042627,12
RTS0042628,10
RTS0042629,5
RTS0042630,13
RTS0042631,3
RTS0042633,8
RTS0042634,8
RTS0042635,4
RTS0042636,12
RTS0042637,12
RTS0042638,21
RTS0042639,14
RTS0042640,16
RTS0042641,8
RTS0042642,8
RTS0042643,6
RTS0042644,6
RTS0042645,8
RTS0042646,3
RTS0042647,8
RTS0042648,10
RTS0042649,8
RTS0042650,6
RTS0042651,5
RTS0042652,7
RTS0042653,9
RTS0042654,9
RTS0042655,6
RTS0042656,7
RTS0042657,9
RTS0042658,4
RTS0042659,13
RTS0042660,6
RTS0042661,8
RTS0042662,6
RTS0042663,5
RTS0042664,2
RTS0042665,2
RTS0042666,7
RTS0042667,7
RTS0042668,9
RTS0042669,8
RTS0042670,9
RTS0042671,14
RTS0042672,9
RTS0042673,11
RTS0042674,7
RTS0042675,18
RTS0042676,8
RTS0042678,9
RTS0042679,10
RTS0042680,6
RTS0042681,19
RTS0042682,8
RTS0042683,10
RTS0042684,6
RTS0042685,19
RTS0042686,7
RTS0042687,3
RTS0042688,9
RTS0042689,7
RTS0042690,7
RTS0042691,5
RTS0042692,13
RTS0042693,8
RTS0042694,1
RTS0042695,4
RTS0042696,6
RTS0042697,7
RTS0042698,5
RTS0042699,5
RTS0042700,8
RTS0042701,8
RTS0042702,4
RTS0042703,9
RTS0042704,9
RTS0042705,10
RTS0042706,9
RTS0042707,9
RTS0042708,14
RTS0042709,6
RTS0042710,11
RTS0042711,11
RTS0042712,17
RTS0042713,12
RTS0042714,5
RTS0042715,14
RTS0042716,8
RTS0042717,11
RTS0042718,2
RTS0042719,3
RTS0042720,8
RTS0042721,11
RTS0042722,10
RTS0042723,7
RTS0042724,11
RTS0042725,10
RTS0042726,8
RTS0042727,2
RTS0042728,7
RTS0042729,4
RTS0042730,1
RTS0042731,10
RTS0042732,11
RTS0042733,6
RTS0042734,8
RTS0042735,6
RTS0042736,13
RTS0042737,27
RTS0042738,17
RTS0042739,8
RTS0042740,19
RTS0042741,7
RTS0042742,5
RTS0042743,5
RTS0042744,5
RTS0042745,3
RTS0042746,8
RTS0042747,7
RTS0042748,5
RTS0042749,9
RTS0042750,7
RTS0042751,10
RTS0042752,6
RTS0042753,10
RTS0042754,6
RTS0042755,4
RTS0042756,8
RTS0042757,13
RTS0042758,6
RTS0042759,3
RTS0042760,6
RTS0042761,9
RTS0042762,7
RTS0042763,6
RTS0042764,6
RTS0042765,5
RTS0042766,9
RTS0042767,8
RTS0042768,9
RTS0042769,15
RTS0042770,7
RTS0042771,14
RTS0042772,6
RTS0042773,11
RTS0042774,18
RTS0042775,7
RTS0042776,8
RTS0042777,7
RTS0042778,8
RTS0042779,6
RTS0042780,6
RTS0042781,9
RTS0042782,10
RTS0042783,10
RTS0042784,14
RTS0042785,14
RTS0042786,17
RTS0042787,5
RTS0042788,15
RTS0042789,8
RTS0042790,14
RTS0042791,81
RTS0042792,29
RTS0042793,63
RTS0042794,65
RTS0042795,49
RTS0042796,10
RTS0042797,7
RTS0042798,9
RTS0042799,18
RTS0042800,11
RTS0042801,14
RTS0042802,7
RTS0042803,7
RTS0042804,8
RTS0042805,12
RTS0042806,6
RTS0042807,7
RTS0042808,8
RTS0042809,9
RTS0042810,6
RTS0042811,7
RTS0042812,12
RTS0042813,7
RTS0042814,6
RTS0042815,12
RTS0042816,7
RTS0042817,12
RTS0042818,8
RTS0042819,10
RTS0042820,4
RTS0042821,11
RTS0042822,8
RTS0042823,7
RTS0042824,9
RTS0042825,8
RTS0042826,12
RTS0042827,16
RTS0042828,11
RTS0042829,13
RTS0042830,12
RTS0042831,8
RTS0042832,7
RTS0042833,7
RTS0042834,10
RTS0042835,14
RTS0042836,10
RTS0042837,11
RTS0042838,9
RTS0042839,5
RTS0042840,11
RTS0042841,6
RTS0042842,14
RTS0042843,8
RTS0042844,5
RTS0042845,23
RTS0042846,11
RTS0042847,15
RTS0042848,14
RTS0042849,13
RTS0042850,8
RTS0042851,14
RTS0042852,9
RTS0042853,7
RTS0042854,11
RTS0042855,6
RTS0042856,6
RTS0042857,7
RTS0042858,14
RTS0042859,4
RTS0042860,12
RTS0042861,11
RTS0042862,11
RTS0042863,10
RTS0042864,4
RTS0042865,9
RTS0042866,10
RTS0042867,5
RTS0042868,7
RTS0042869,10
RTS0042870,16
RTS0042871,9
RTS0042872,9
RTS0042873,10
RTS0042874,7
RTS0042875,8
RTS0042876,12
RTS0042877,12
RTS0042878,12
RTS0042879,12
RTS0042880,11
RTS0042881,7
RTS0042882,18
RTS0042883,16
RTS0042884,13
RTS0042885,14
RTS0042886,6
RTS0042887,5
RTS0042888,8
RTS0042889,11
RTS0042890,14
RTS0042891,4
RTS0042892,10
RTS0042893,9
RTS0042894,4
RTS0042895,6
RTS0042896,12
RTS0042897,11
RTS0042898,12
RTS0042899,14
RTS0042900,11
RTS0042901,4
RTS0042902,9
RTS0042903,6
RTS0042904,11
RTS0042905,9
RTS0042906,11
RTS0042907,8
RTS0042908,13
RTS0042909,12
RTS0042910,14
RTS0042911,6
RTS0042912,4
RTS0042913,8
RTS0042914,12
RTS0042915,8
RTS0042916,10
RTS0042917,9
RTS0042918,9
RTS0042919,12
RTS0042920,3
RTS0042921,11
RTS0042922,16
RTS0042923,9
RTS0042924,4
RTS0042925,15
RTS0042926,10
RTS0042927,1
RTS0042928,11
RTS0042929,10
RTS0042930,9
RTS0042931,6
RTS0042932,6
RTS0042933,5
RTS0042934,7
RTS0042935,7
RTS0042936,9
RTS0042937,9
RTS0042938,16
RTS0042939,11
RTS0042940,8
RTS0042941,20
RTS0042942,12
RTS0042943,17
RTS0042944,15
RTS0042945,10
RTS0042946,11
RTS0042947,15
RTS0042948,6
RTS0042949,8
RTS0042950,6
RTS0042951,7
RTS0042952,12
RTS0042953,9
RTS0042954,7
RTS0042955,6
RTS0042956,13
RTS0042957,10
RTS0042958,10
RTS0042959,9
RTS0042960,8
RTS0042961,9
RTS0042962,8
RTS0042963,7
RTS0042964,8
RTS0042965,14
RTS0042966,7
RTS0042967,9
RTS0042968,6
RTS0042969,10
RTS0042970,14
RTS0042971,31
RTS0042972,15
RTS0042973,16
RTS0042974,18
RTS0042975,19
RTS0042976,7
RTS0042977,12
RTS0042978,9
RTS0042979,9
RTS0042980,5
RTS0042981,10
RTS0042982,3
RTS0042983,11
RTS0042984,10
RTS0042985,6
RTS0042986,11
RTS0042987,6
RTS0042988,5
RTS0042989,10
RTS0042990,6
RTS0042991,7
RTS0042992,13
RTS0042993,5
RTS0042994,13
RTS0042995,10
RTS0042996,3
RTS0042997,3
RTS0042998,10
RTS0042999,12
RTS0043000,7
RTS0043001,4
RTS0043002,8
RTS0043003,11
RTS0043004,12
RTS0043005,6
RTS0043006,6
RTS0043007,8
RTS0043008,13
RTS0043009,11
RTS0043010,12
RTS0043011,6
RTS0043012,12
RTS0043013,12
RTS0043014,14
RTS0043015,9
RTS0043016,8
RTS0043017,11
RTS0043018,7
RTS0043019,3
RTS0043020,9
RTS0043021,14
RTS0043022,7
RTS0043023,18
RTS0043024,10
RTS0043025,11
RTS0043026,9
RTS0043027,15
RTS0043028,14
RTS0043029,15
RTS0043030,13
RTS0043031,5
RTS0043032,7
RTS0043033,5
RTS0043034,6
RTS0043035,5
RTS0043036,7
RTS0043037,11
RTS0043038,8
RTS0043039,10
RTS0043040,7
RTS0043041,6
RTS0043042,7
RTS0043043,11
RTS0043044,10
RTS0043045,9
RTS0043046,7
RTS0043047,9
RTS0043048,10
RTS0043049,8
RTS0043050,5
RTS0043051,9
RTS0043052,13
RTS0043053,6
RTS0043054,9
RTS0043055,13
RTS0043056,5
RTS0043057,7
RTS0043058,10
RTS0043059,8
RTS0043060,9
RTS0043061,19
RTS0043062,12
RTS0043063,17
RTS0043064,4
RTS0043065,11
RTS0043066,9
RTS0043067,12
RTS0043068,6
RTS0043069,10
RTS0043070,14
RTS0043071,10
RTS0043072,14
RTS0043073,6
RTS0043074,8
RTS0043075,4
RTS0043076,9
RTS0043077,3
RTS0043078,5
RTS0043079,2
RTS0043080,5
RTS0043081,5
RTS0043082,11
RTS0043083,12
RTS0043084,9
RTS0043085,13
RTS0043086,6
RTS0043087,13
RTS0043088,11
RTS0043089,4
RTS0043090,8
RTS0043091,4
RTS0043092,8
RTS0043093,8
RTS0043094,12
RTS0043095,10
RTS0043096,8
RTS0043097,3
RTS0043098,10
RTS0043099,8
RTS0043100,1
RTS0043101,11
RTS0043102,6
RTS0043103,16
RTS0043104,5
RTS0043105,6
RTS0043106,13
RTS0043107,13
RTS0043108,8
RTS0043109,15
RTS0043110,9
RTS0043111,19
RTS0043112,13
RTS0043113,13
RTS0043114,14
RTS0043115,11
RTS0043116,11
RTS0043117,9
RTS0043118,7
RTS0043119,6
RTS0043120,9
RTS0043121,3
RTS0043122,6
RTS0043123,8
RTS0043124,13
RTS0043125,7
RTS0043126,8
RTS0043127,10
RTS0043128,10
RTS0043129,10
RTS0043130,10
RTS0043131,14
RTS0043132,6
RTS0043133,10
RTS0043134,7
RTS0043135,4
RTS0043136,6
RTS0043137,5
RTS0043138,9
RTS0043139,10
RTS0043140,5
RTS0043141,10
RTS0043142,6
RTS0043143,8
RTS0043144,8
RTS0043145,7
RTS0043146,6
RTS0043147,10
RTS0043148,11
RTS0043149,9
RTS0043150,8
RTS0043151,11
RTS0043152,11
RTS0043153,8
RTS0043154,9
RTS0043155,7
RTS0043156,24
RTS0043157,17
RTS0043159,11
RTS0043160,35
RTS0043161,9
RTS0043162,7
RTS0043163,11
RTS0043164,8
RTS0043165,7
RTS0043167,9
RTS0043168,8
RTS0043169,7
RTS0043170,7
RTS0043171,12
RTS0043172,14
RTS0043173,7
RTS0043174,11
RTS0043175,7
RTS0043176,2
RTS0043177,7
RTS0043178,12
RTS0043179,7
RTS0043180,4
RTS0043181,7
RTS0043182,9
RTS0043183,10
RTS0043184,7
RTS0043185,8
RTS0043186,13
RTS0043187,10
RTS0043188,12
RTS0043189,17
RTS0043190,10
RTS0043191,8
RTS0043192,13
RTS0043193,10
RTS0043194,5
RTS0043195,6
RTS0043196,8
RTS0043197,10
RTS0043198,8
RTS0043199,8
RTS0043200,13
RTS0043201,10
RTS0043202,13
RTS0043203,10
RTS0043204,17
RTS0043205,15
RTS0043206,8
RTS0043207,10
RTS0043208,11
RTS0043209,7
RTS0043210,10
RTS0043211,9
RTS0043212,12
RTS0043213,12
RTS0043214,9
RTS0043215,7
RTS0043216,13
RTS0043217,9
RTS0043218,10
RTS0043219,10
RTS0043220,11
RTS0043221,8
RTS0043222,12
RTS0043223,9
RTS0043224,4
RTS0043225,6
RTS0043226,16
RTS0043227,8
RTS0043228,6
RTS0043229,6
RTS0043230,8
RTS0043231,9
RTS0043232,7
RTS0043233,7
RTS0043234,6
RTS0043235,11
RTS0043236,5
RTS0043237,8
RTS0043238,6
RTS0043239,9
RTS0043240,9
RTS0043241,9
RTS0043242,5
RTS0043243,6
RTS0043244,7
RTS0043245,10
RTS0043246,14
RTS0043247,8
RTS0043248,7
RTS0043249,4
RTS0043250,12
RTS0043251,7
RTS0043252,13
RTS0043253,4
RTS0043254,11
RTS0043255,7
RTS0043256,11
RTS0043257,6
RTS0043258,6
RTS0043259,4
RTS0043260,6
RTS0043261,7
RTS0043262,15
RTS0043263,4
RTS0043264,6
RTS0043265,5
RTS0043266,13
RTS0043267,9
RTS0043268,7
RTS0043269,14
RTS0043270,12
RTS0043271,11
RTS0043272,8
RTS0043273,12
RTS0043274,19
RTS0043275,15
RTS0043276,2
RTS0043277,7
RTS0043278,8
RTS0043279,13
RTS0043280,8
RTS0043281,11
RTS0043282,16
RTS0043283,12
RTS0043284,24
RTS0043285,8
RTS0043286,15
RTS0043287,9
RTS0043288,15
RTS0043289,14
RTS0043290,6
RTS0043291,15
RTS0043292,12
RTS0043293,11
RTS0043294,14
RTS0043295,17
RTS0043296,6
RTS0043297,3
RTS0043299,6
RTS0043300,5
RTS0043301,9
RTS0043302,10
RTS0043303,7
RTS0043304,4
RTS0043305,8
RTS0043306,5
RTS0043307,12
RTS0043308,9
RTS0043309,12
RTS0043310,13
RTS0043311,11
RTS0043312,12
RTS0043313,16
RTS0043314,10
RTS0043315,12
RTS0043316,11
RTS0043317,8
RTS0043318,9
RTS0043319,8
RTS0043320,6
RTS0043321,8
RTS0043322,9
RTS0043323,17
RTS0043324,12
RTS0043325,9
RTS0043326,4
RTS0043327,10
RTS0043328,9
RTS0043329,11
RTS0043330,12
RTS0043331,7
RTS0043332,13
RTS0043333,7
RTS0043334,4
RTS0043335,6
RTS0043336,11
RTS0043337,10
RTS0043338,12
RTS0043339,7
RTS0043340,12
RTS0043341,4
RTS0043342,7
RTS0043343,7
RTS0043344,6
RTS0043345,12
RTS0043346,11
RTS0043347,13
RTS0043348,8
RTS0043349,2
RTS0043350,7
RTS0043351,8
RTS0043352,11
RTS0043353,11
RTS0043354,7
RTS0043355,5
RTS0043356,15
RTS0043357,13
RTS0043358,7
RTS0043359,9
RTS0043360,9
RTS0043361,16
RTS0043362,8
RTS0043363,13
RTS0043364,7
RTS0043365,9
RTS0043366,9
RTS0043367,9
RTS0043368,6
RTS0043369,5
RTS0043370,7
RTS0043371,18
RTS0043372,8
RTS0043373,13
RTS0043374,14
RTS0043375,9
RTS0043376,10
RTS0043377,13
RTS0043378,13
RTS0043379,11
RTS0043380,11
RTS0043381,13
RTS0043382,9
RTS0043383,12
RTS0043384,9
RTS0043385,8
RTS0043386,6
RTS0043387,13
RTS0043388,4
RTS0043389,9
RTS0043390,8
RTS0043391,6
RTS0043392,8
RTS0043393,7
RTS0043394,13
RTS0043395,11
RTS0043396,23
RTS0043397,18
RTS0043398,16
RTS0043399,20
RTS0043400,8
RTS0043401,7
RTS0043402,12
RTS0043403,8
RTS0043404,10
RTS0043405,9
RTS0043406,4
RTS0043407,10
RTS0043408,6
RTS0043409,10
RTS0043410,8
RTS0043411,8
RTS0043412,6
RTS0043413,7
RTS0043414,8
RTS0043415,5
RTS0043416,14
RTS0043417,7
RTS0043418,9
RTS0043419,11
RTS0043420,6
RTS0043421,9
RTS0043422,7
RTS0043423,6
RTS0043424,14
RTS0043425,7
RTS0043426,13
RTS0043427,14
RTS0043428,14
RTS0043429,5
RTS0043430,16
RTS0043431,10
RTS0043432,5
RTS0043433,5
RTS0043434,8
RTS0043435,13
RTS0043436,11
RTS0043437,10
RTS0043438,6
RTS0043439,5
RTS0043440,8
RTS0043441,9
RTS0043442,10
RTS0043443,9
RTS0043444,13
RTS0043445,19
RTS0043446,3
RTS0043447,15
RTS0043448,4
RTS0043449,11
RTS0043450,5
RTS0043451,7
RTS0043452,9
RTS0043453,10
RTS0043454,8
RTS0043455,12
RTS0043456,4
RTS0043457,9
RTS0043458,7
RTS0043459,8
RTS0043460,13
RTS0043461,8
RTS0043462,11
RTS0043463,6
RTS0043464,8
RTS0043465,9
RTS0043466,14
RTS0043467,10
RTS0043468,16
RTS0043469,12
RTS0043470,14
RTS0043471,11
RTS0043472,11
RTS0043473,8
RTS0043474,8
RTS0043475,11
RTS0043476,6
RTS0043477,13
RTS0043478,9
RTS0043479,11
RTS0043480,14
RTS0043481,12
RTS0043482,11
RTS0043483,6
RTS0043484,6
RTS0043485,3
RTS0043486,9
RTS0043487,10
RTS0043488,17
RTS0043489,13
RTS0043490,8
RTS0043491,9
RTS0043492,8
RTS0043493,12
RTS0043494,15
RTS0043495,17
RTS0043496,14
RTS0043497,8
RTS0043498,3
RTS0043499,11
RTS0043500,13
RTS0043501,5
RTS0043502,8
RTS0043503,8
RTS0043504,11
RTS0043505,10
RTS0043506,8
RTS0043507,6
RTS0043508,6
RTS0043509,10
RTS0043510,8
RTS0043511,6
RTS0043512,8
RTS0043513,8
RTS0043514,10
RTS0043515,6
RTS0043516,10
RTS0043517,11
RTS0043518,16
RTS0043519,5
RTS0043520,8
RTS0043521,6
RTS0043522,6
RTS0043523,14
RTS0043524,4
RTS0043525,9
RTS0043526,7
RTS0043527,6
RTS0043528,4
RTS0043529,6
RTS0043530,4
RTS0043531,8
RTS0043532,4
RTS0043533,10
RTS0043534,8
RTS0043535,10
RTS0043536,3
RTS0043537,17
RTS0043538,12
RTS0043539,11
RTS0043540,14
RTS0043541,10
RTS0043542,10
RTS0043543,7
RTS0043544,10
RTS0043545,14
RTS0043546,14
RTS0043547,2
RTS0043548,14
RTS0043549,15
RTS0043550,11
RTS0043551,10
RTS0043552,10
RTS0043553,7
RTS0043554,11
RTS0043555,10
RTS0043556,9
RTS0043557,4
RTS0043558,8
RTS0043559,11
RTS0043560,11
RTS0043561,12
RTS0043562,10
RTS0043563,7
RTS0043564,9
RTS0043565,9
RTS0043566,11
RTS0043567,6
RTS0043568,12
RTS0043569,11
RTS0043570,10
RTS0043571,9
RTS0043572,11
RTS0043573,10
RTS0043574,9
RTS0043575,4
RTS0043576,20
RTS0043577,10
RTS0043578,5
RTS0043579,13
RTS0043580,11
RTS0043581,9
RTS0043582,9
RTS0043583,12
RTS0043584,9
RTS0043585,8
RTS0043586,4
RTS0043587,8
RTS0043588,11
RTS0043589,10
RTS0043590,11
RTS0043591,1
RTS0043592,1
RTS0043593,12
RTS0043594,6
RTS0043595,10
RTS0043596,10
RTS0043597,7
RTS0043598,3
RTS0043599,9
RTS0043600,5
RTS0043601,9
RTS0043602,8
RTS0043603,11
RTS0043604,9
RTS0043605,11
RTS0043606,3
RTS0043607,4
RTS0043608,9
RTS0043609,11
RTS0043610,9
RTS0043611,15
RTS0043612,9
RTS0043613,6
RTS0043614,8
RTS0043615,10
RTS0043616,3
RTS0043617,10
RTS0043618,9
RTS0043619,9
RTS0043620,4
RTS0043621,4
RTS0043622,11
RTS0043623,7
RTS0043624,10
RTS0043625,9
RTS0043626,4
RTS0043627,11
RTS0043628,12
RTS0043629,7
RTS0043630,9
RTS0043631,3
RTS0043632,6
RTS0043633,4
RTS0043634,9
RTS0043635,5
RTS0043636,5
RTS0043637,7
RTS0043638,8
RTS0043639,14
RTS0043640,9
RTS0043641,19
RTS0043642,10
RTS0043643,26
RTS0043644,19
RTS0043645,18
RTS0043646,8
RTS0043647,6
RTS0043648,8
RTS0043649,11
RTS0043650,11
RTS0043651,5
RTS0043652,7
RTS0043653,4
RTS0043654,5
RTS0043655,4
RTS0043656,7
RTS0043657,10
RTS0043658,11
RTS0043659,11
RTS0043660,15
RTS0043661,9
RTS0043663,9
RTS0043664,4
RTS0043665,12
RTS0043666,7
RTS0043667,8
RTS0043668,7
RTS0043669,6
RTS0043670,6
RTS0043671,14
RTS0043672,8
RTS0043673,8
RTS0043674,7
RTS0043675,9
RTS0043676,8
RTS0043677,6
RTS0043678,6
RTS0043679,5
RTS0043680,7
RTS0043681,8
RTS0043682,4
RTS0043683,15
RTS0043684,8
RTS0043685,5
RTS0043686,13
RTS0043687,14
RTS0043688,11
RTS0043689,11
RTS0043690,8
RTS0043691,16
RTS0043692,7
RTS0043693,7
RTS0043694,13
RTS0043695,13
RTS0043696,11
RTS0043697,7
RTS0043698,8
RTS0043699,18
RTS0043700,11
RTS0043701,10
RTS0043702,6
RTS0043703,9
RTS0043704,7
RTS0043705,14
RTS0043706,18
RTS0043707,6
RTS0043708,4
RTS0043709,11
RTS0043710,8
RTS0043711,8
RTS0043712,5
RTS0043713,5
RTS0043714,14
RTS0043715,14
RTS0043716,10
RTS0043717,12
RTS0043718,10
RTS0043719,7
RTS0043720,2
RTS0043721,12
RTS0043722,9
RTS0043723,11
RTS0043724,7
RTS0043725,5
RTS0043726,10
RTS0043727,5
RTS0043728,9
RTS0043729,4
RTS0043730,7
RTS0043731,7
RTS0043732,9
RTS0043733,7
RTS0043734,15
RTS0043735,14
RTS0043736,9
RTS0043737,9
RTS0043738,11
RTS0043739,10
RTS0043740,9
RTS0043741,15
RTS0043742,11
RTS0043743,8
RTS0043744,14
RTS0043745,7
RTS0043746,7
RTS0043747,6
RTS0043748,5
RTS0043749,12
RTS0043750,6
RTS0043751,10
RTS0043752,9
RTS0043753,10
RTS0043754,9
RTS0043755,5
RTS0043756,10
RTS0043757,5
RTS0043758,6
RTS0043759,8
RTS0043760,11
RTS0043761,14
RTS0043762,7
RTS0043763,7
RTS0043764,6
RTS0043765,9
RTS0043766,11
RTS0043767,8
RTS0043768,6
RTS0043769,6
RTS0043770,2
RTS0043771,5
RTS0043772,11
RTS0043773,8
RTS0043774,8
RTS0043775,5
RTS0043776,4
RTS0043777,14
RTS0043778,5
RTS0043779,9
RTS0043780,9
RTS0043781,8
RTS0043782,6
RTS0043783,4
RTS0043784,10
RTS0043785,8
RTS0043786,6
RTS0043787,9
RTS0043788,11
RTS0043789,9
RTS0043790,8
RTS0043791,5
RTS0043792,12
RTS0043793,11
RTS0043794,5
RTS0043795,11
RTS0043796,7
RTS0043797,9
RTS0043798,7
RTS0043799,4
RTS0043800,13
RTS0043801,6
RTS0043802,5
RTS0043803,9
RTS0043804,7
RTS0043805,10
RTS0043806,6
RTS0043807,3
RTS0043808,7
RTS0043809,11
RTS0043810,4
RTS0043811,5
RTS0043812,16
RTS0043813,8
RTS0043814,13
RTS0043815,10
RTS0043816,10
RTS0043817,12
RTS0043818,13
RTS0043819,9
RTS0043820,5
RTS0043821,5
RTS0043822,11
RTS0043823,5
RTS0043824,13
RTS0043825,6
RTS0043826,7
RTS0043827,7
RTS0043828,9
RTS0043829,7
RTS0043830,8
RTS0043831,8
RTS0043832,14
RTS0043833,9
RTS0043834,12
RTS0043835,17
RTS0043836,10
RTS0043837,9
RTS0043838,3
RTS0043839,8
RTS0043840,8
RTS0043841,9
RTS0043842,8
RTS0043843,11
RTS0043844,7
RTS0043845,10
RTS0043846,6
RTS0043847,11
RTS0043848,11
RTS0043849,11
RTS0043850,13
RTS0043851,5
RTS0043852,11
RTS0043853,12
RTS0043854,7
RTS0043855,1
RTS0043856,5
RTS0043857,4
RTS0043858,5
RTS0043859,7
RTS0043860,6
RTS0043861,13
RTS0043862,13
RTS0043863,12
RTS0043864,8
RTS0043865,9
RTS0043866,14
RTS0043867,6
RTS0043868,22
RTS0043869,12
RTS0043870,7
RTS0043871,5
RTS0043872,14
RTS0043873,12
RTS0043874,12
RTS0043875,13
RTS0043876,10
RTS0043877,5
RTS0043878,12
RTS0043879,11
RTS0043880,5
RTS0043881,8
RTS0043882,9
RTS0043883,8
RTS0043884,6
RTS0043885,6
RTS0043886,10
RTS0043887,4
RTS0043888,7
RTS0043889,5
RTS0043890,7
RTS0043891,12
RTS0043892,9
RTS0043893,13
RTS0043894,10
RTS0043895,12
RTS0043896,6
RTS0043897,15
RTS0043898,11
RTS0043899,10
RTS0043900,10
RTS0043901,6
RTS0043902,17
RTS0043903,11
RTS0043904,11
RTS0043905,10
RTS0043906,7
RTS0043907,10
RTS0043908,3
RTS0043909,14
RTS0043910,11
RTS0043911,14
RTS0043912,17
RTS0043913,10
RTS0043914,11
RTS0043915,12
RTS0043916,7
RTS0043917,9
RTS0043918,9
RTS0043919,5
RTS0043920,18
RTS0043921,11
RTS0043922,8
RTS0043923,10
RTS0043924,11
RTS0043925,8
RTS0043926,7
RTS0043927,8
RTS0043928,8
RTS0043929,5
RTS0043930,7
RTS0043931,16
RTS0043932,16
RTS0043933,8
RTS0043934,3
RTS0043935,8
RTS0043936,6
RTS0043937,7
RTS0043938,10
RTS0043939,6
RTS0043940,10
RTS0043941,9
RTS0043942,9
RTS0043943,14
RTS0043944,8
RTS0043945,3
RTS0043946,8
RTS0043947,10
RTS0043948,7
RTS0043949,6
RTS0043950,9
RTS0043951,7
RTS0043952,5
RTS0043953,11
RTS0043954,6
RTS0043955,10
RTS0043956,6
RTS0043957,10
RTS0043958,12
RTS0043959,5
RTS0043960,6
RTS0043961,7
RTS0043962,4
RTS0043963,5
RTS0043964,4
RTS0043965,4
RTS0043966,17
RTS0043967,7
RTS0043968,4
RTS0043969,3
RTS0043970,15
RTS0043971,4
RTS0043972,9
RTS0043973,10
RTS0043974,11
RTS0043975,13
RTS0043976,6
RTS0043977,6
RTS0043978,12
RTS0043979,9
RTS0043980,7
RTS0043981,7
RTS0043982,8
RTS0043983,14
RTS0043984,6
RTS0043985,12
RTS0043986,6
RTS0043987,14
RTS0043988,6
RTS0043989,13
RTS0043990,8
RTS0043991,8
RTS0043992,5
RTS0043993,3
RTS0043994,10
RTS0043996,12
RTS0043997,5
RTS0043998,9
RTS0043999,8
RTS0044000,9
RTS0044001,7
RTS0044002,8
RTS0044003,18
RTS0044004,15
RTS0044005,13
RTS0044006,16
RTS0044007,11
RTS0044008,6
RTS0044009,12
RTS0044010,13
RTS0044011,8
RTS0044012,11
RTS0044013,10
RTS0044014,5
RTS0044015,16
RTS0044016,6
RTS0044017,3
RTS0044018,6
RTS0044019,8
RTS0044020,11
RTS0044021,5
RTS0044022,10
RTS0044023,11
RTS0044024,12
RTS0044025,12
RTS0044026,6
RTS0044027,4
RTS0044028,3
RTS0044029,12
RTS0044030,4
RTS0044031,8
RTS0044032,8
RTS0044033,6
RTS0044034,9
RTS0044035,7
RTS0044036,12
RTS0044037,9
RTS0044038,15
RTS0044039,15
RTS0044040,9
RTS0044041,10
RTS0044042,19
RTS0044043,4
RTS0044044,15
RTS0044045,14
RTS0044046,12
RTS0044047,11
RTS0044048,7
RTS0044049,5
RTS0044050,9
RTS0044051,7
RTS0044052,6
RTS0044053,12
RTS0044054,15
RTS0044055,8
RTS0044056,8
RTS0044057,10
RTS0044058,7
RTS0044059,10
RTS0044060,9
RTS0044061,9
RTS0044062,8
RTS0044063,10
RTS0044064,9
RTS0044065,11
RTS0044067,9
RTS0044068,15
RTS0044069,11
RTS0044070,6
RTS0044071,5
RTS0044072,6
RTS0044073,8
RTS0044074,8
RTS0044075,4
RTS0044076,4
RTS0044077,6
RTS0044078,8
RTS0044079,7
RTS0044080,7
RTS0044081,11
RTS0044082,8
RTS0044083,11
RTS0044084,6
RTS0044085,6
RTS0044086,5
RTS0044087,8
RTS0044088,8
RTS0044089,8
RTS0044090,12
RTS0044091,10
RTS0044092,13
RTS0044093,8
RTS0044094,7
RTS0044095,9
RTS0044096,6
RTS0044097,3
RTS0044098,9
RTS0044099,8
RTS0044100,4
RTS0044101,3
RTS0044102,11
RTS0044103,13
RTS0044104,5
RTS0044105,9
RTS0044106,15
RTS0044107,10
RTS0044108,10
RTS0044109,17
RTS0044110,18
RTS0044111,12
RTS0044112,4
RTS0044113,12
RTS0044114,6
RTS0044115,13
RTS0044116,13
RTS0044117,5
RTS0044118,9
RTS0044119,12
RTS0044120,9
RTS0044121,7
RTS0044122,7
RTS0044123,4
RTS0044124,4
RTS0044125,15
RTS0044126,8
RTS0044127,8
RTS0044128,7
RTS0044129,6
RTS0044130,15
RTS0044131,13
RTS0044132,8
RTS0044133,6
RTS0044134,12
RTS0044135,11
RTS0044136,9
RTS0044137,9
RTS0044138,12
RTS0044139,12
RTS0044140,12
RTS0044141,7
RTS0044142,10
RTS0044143,12
RTS0044144,6
RTS0044145,6
RTS0044146,6
RTS0044147,13
RTS0044148,11
RTS0044149,10
RTS0044150,10
RTS0044151,9
RTS0044152,8
RTS0044153,14
RTS0044154,6
RTS0044155,13
RTS0044156,12
RTS0044157,11
RTS0044158,18
RTS0044159,12
RTS0044160,13
RTS0044161,2
RTS0044162,10
RTS0044163,11
RTS0044164,13
RTS0044165,12
RTS0044166,8
RTS0044167,7
RTS0044168,11
RTS0044169,15
RTS0044170,12
RTS0044171,6
RTS0044172,6
RTS0044173,5
RTS0044174,4
RTS0044175,13
RTS0044176,10
RTS0044177,11
RTS0044178,11
RTS0044180,9
RTS0044181,8
RTS0044182,11
RTS0044183,5
RTS0044184,13
RTS0044185,11
RTS0044186,7
RTS0044187,9
RTS0044188,7
RTS0044189,8
RTS0044190,6
RTS0044191,11
RTS0044192,14
RTS0044193,10
RTS0044194,12
RTS0044195,12
RTS0044196,6
RTS0044197,11
RTS0044198,19
RTS0044199,11
RTS0044200,10
RTS0044206,11
RTS0044207,12
RTS0044208,9
RTS0044209,5
RTS0044210,3
RTS0044211,18
RTS0044212,15
RTS0044213,3
RTS0044214,9
RTS0044215,9
RTS0044216,8
RTS0044217,9
RTS0044218,12
RTS0044219,4
RTS0044220,10
RTS0044221,9
RTS0044222,4
RTS0044223,11
RTS0044224,8
RTS0044225,3
RTS0044226,16
RTS0044227,15
RTS0044228,6
RTS0044229,8
RTS0044230,5
RTS0044231,9
RTS0044232,9
RTS0044233,8
RTS0044234,10
RTS0044235,8
RTS0044236,6
RTS0044237,15
RTS0044238,8
RTS0044239,6
RTS0044240,13
RTS0044241,14
RTS0044242,13
RTS0044243,9
RTS0044244,11
RTS0044245,13
RTS0044246,4
RTS0044247,9
RTS0044248,9
RTS0044249,6
RTS0044250,7
RTS0044251,8
RTS0044252,5
RTS0044253,11
RTS0044254,12
RTS0044255,14
RTS0044256,5
RTS0044257,9
RTS0044258,18
RTS0044259,11
RTS0044260,4
RTS0044261,12
RTS0044262,7
RTS0044263,18
RTS0044264,12
RTS0044265,7
RTS0044266,8
RTS0044267,3
RTS0044268,6
RTS0044269,12
RTS0044270,5
RTS0044271,11
RTS0044272,10
RTS0044273,19
RTS0044274,12
RTS0044275,6
RTS0044276,6
RTS0044277,7
RTS0044278,13
RTS0044279,3
RTS0044280,9
RTS0044281,13
RTS0044282,11
RTS0044283,3
RTS0044284,7
RTS0044285,10
RTS0044286,15
RTS0044287,8
RTS0044288,8
RTS0044289,12
RTS0044290,6
RTS0044291,8
RTS0044292,8
RTS0044293,6
RTS0044294,9
RTS0044295,8
RTS0044296,10
RTS0044297,9
RTS0044298,4
RTS0044299,10
RTS0044300,12
RTS0044301,9
RTS0044302,10
RTS0044303,9
RTS0044304,8
RTS0044305,6
RTS0044306,15
RTS0044307,7
RTS0044308,16
RTS0044309,12
RTS0044310,11
RTS0044311,10
RTS0044312,7
RTS0044313,9
RTS0044314,7
RTS0044315,3
RTS0044316,8
RTS0044317,10
RTS0044318,9
RTS0044319,13
RTS0044320,3
RTS0044321,7
RTS0044322,10
RTS0044323,7
RTS0044324,6
RTS0044325,7
RTS0044326,8
RTS0044327,11
RTS0044328,7
RTS0044329,9
RTS0044330,6
RTS0044331,13
RTS0044332,16
RTS0044333,15
RTS0044334,18
RTS0044335,7
RTS0044336,9
RTS0044337,5
RTS0044338,9
RTS0044339,11
RTS0044340,4
RTS0044341,10
RTS0044342,8
RTS0044343,7
RTS0044344,8
RTS0044345,9
RTS0044346,28
RTS0044347,52
RTS0044348,34
RTS0044349,36
RTS0044350,29
RTS0044351,13
RTS0044352,11
RTS0044353,15
RTS0044354,13
RTS0044355,16
RTS0044356,9
RTS0044357,12
RTS0044358,12
RTS0044359,8
RTS0044360,9
RTS0044361,12
RTS0044362,10
RTS0044363,10
RTS0044364,6
RTS0044365,8
RTS0044366,12
RTS0044367,14
RTS0044368,18
RTS0044369,23
RTS0044370,16
RTS0044371,10
RTS0044372,9
RTS0044373,8
RTS0044374,6
RTS0044375,4
RTS0044376,8
RTS0044377,8
RTS0044378,9
RTS0044379,10
RTS0044380,9
RTS0044381,16
RTS0044382,10
RTS0044383,12
RTS0044384,11
RTS0044385,12
RTS0044386,6
RTS0044387,8
RTS0044388,11
RTS0044389,9
RTS0044390,16
RTS0044391,18
RTS0044392,20
RTS0044393,23
RTS0044394,13
RTS0044395,15
RTS0044396,10
RTS0044397,6
RTS0044399,5
RTS0044400,13
RTS0044401,12
RTS0044402,12
RTS0044403,9
RTS0044404,11
RTS0044405,11
RTS0044406,6
RTS0044407,8
RTS0044408,15
RTS0044409,8
RTS0044410,3
RTS0044411,8
RTS0044412,10
RTS0044413,5
RTS0044414,11
RTS0044415,13
RTS0044416,11
RTS0044417,13
RTS0044418,9
RTS0044419,11
RTS0044420,19
RTS0044421,6
RTS0044422,16
RTS0044423,14
RTS0044424,4
RTS0044425,14
RTS0044426,6
RTS0044427,6
RTS0044428,7
RTS0044429,13
RTS0044430,6
RTS0044431,13
RTS0044432,12
RTS0044433,8
RTS0044434,14
RTS0044435,8
RTS0044436,4
RTS0044437,11
RTS0044438,5
RTS0044439,8
RTS0044440,12
RTS0044441,15
RTS0044442,7
RTS0044443,21
RTS0044444,9
RTS0044445,10
RTS0044446,8
RTS0044447,12
RTS0044448,15
RTS0044449,5
RTS0044450,11
RTS0044451,13
RTS0044452,10
RTS0044453,6
RTS0044454,11
RTS0044455,13
RTS0044456,8
RTS0044457,19
RTS0044458,8
RTS0044459,4
RTS0044460,5
RTS0044461,10
RTS0044462,13
RTS0044463,9
RTS0044464,16
RTS0044465,13
RTS0044466,11
RTS0044467,11
RTS0044468,14
RTS0044469,4
RTS0044470,6
RTS0044471,6
RTS0044472,18
RTS0044473,15
RTS0044474,9
RTS0044475,9
RTS0044476,11
RTS0044477,21
RTS0044478,4
RTS0044479,9
RTS0044480,17
RTS0044481,9
RTS0044482,9
RTS0044483,9
RTS0044484,12
RTS0044485,11
RTS0044486,16
RTS0044487,11
RTS0044488,4
RTS0044489,13
RTS0044490,7
RTS0044491,10
RTS0044492,6
RTS0044493,5
RTS0044494,13
RTS0044495,11
RTS0044496,16
RTS0044497,12
RTS0044498,16
RTS0044499,10
RTS0044500,14
RTS0044501,4
RTS0044502,11
RTS0044503,13
RTS0044504,12
RTS0044505,10
RTS0044506,8
RTS0044507,6
RTS0044508,10
RTS0044509,15
RTS0044510,9
RTS0044511,13
RTS0044512,11
RTS0044513,11
RTS0044514,4
RTS0044515,14
RTS0044516,17
RTS0044517,12
RTS0044518,10
RTS0044519,8
RTS0044520,11
RTS0044521,10
RTS0044522,8
RTS0044523,7
RTS0044524,8
RTS0044525,5
RTS0044526,4
RTS0044527,10
RTS0044528,9
RTS0044529,9
RTS0044530,7
RTS0044531,10
RTS0044532,9
RTS0044533,11
RTS0044534,8
RTS0044535,7
RTS0044536,12
RTS0044537,8
RTS0044538,10
RTS0044539,7
RTS0044540,12
RTS0044541,8
RTS0044542,13
RTS0044543,11
RTS0044544,6
RTS0044545,6
RTS0044546,19
RTS0044547,15
RTS0044548,11
RTS0044549,14
RTS0044550,10
RTS0044551,4
RTS0044552,12
RTS0044553,8
RTS0044554,12
RTS0044555,13
RTS0044556,11
RTS0044557,9
RTS0044558,2
RTS0044559,7
RTS0044560,6
RTS0044561,5
RTS0044562,4
RTS0044563,8
RTS0044564,8
RTS0044565,9
RTS0044566,6
RTS0044567,4
RTS0044568,10
RTS0044569,8
RTS0044570,8
RTS0044571,1
RTS0044572,8
RTS0044573,5
RTS0044574,14
RTS0044575,7
RTS0044576,6
RTS0044577,9
RTS0044578,14
RTS0044579,7
RTS0044580,5
RTS0044581,7
RTS0044582,4
RTS0044583,5
RTS0044584,6
RTS0044585,6
RTS0044586,4
RTS0044587,6
RTS0044588,4
RTS0044589,6
RTS0044590,6
RTS0044591,17
RTS0044592,7
RTS0044593,9
RTS0044594,7
RTS0044595,5
RTS0044596,8
RTS0044597,6
RTS0044598,7
RTS0044599,14
RTS0044600,8
RTS0044601,7
RTS0044602,8
RTS0044603,3
RTS0044604,8
RTS0044605,12
RTS0044606,7
RTS0044607,12
RTS0044608,6
RTS0044609,4
RTS0044610,6
RTS0044611,5
RTS0044612,7
RTS0044613,9
RTS0044614,8
RTS0044615,5
RTS0044616,6
RTS0044617,10
RTS0044618,5
RTS0044619,7
RTS0044620,17
RTS0044621,11
RTS0044622,11
RTS0044623,15
RTS0044624,9
RTS0044625,3
RTS0044626,13
RTS0044627,5
RTS0044628,5
RTS0044629,8
RTS0044630,13
RTS0044631,7
RTS0044632,10
RTS0044633,7
RTS0044634,5
RTS0044635,10
RTS0044636,5
RTS0044637,8
RTS0044638,7
RTS0044639,8
RTS0044640,7
RTS0044641,5
RTS0044642,7
RTS0044643,11
RTS0044644,9
RTS0044645,7
RTS0044646,5
RTS0044647,4
RTS0044648,2
RTS0044649,8
RTS0044650,8
RTS0044651,4
RTS0044652,10
RTS0044653,12
RTS0044654,7
RTS0044655,8
RTS0044656,24
RTS0044657,21
RTS0044658,30
RTS0044659,22
RTS0044660,21
RTS0044661,12
RTS0044662,8
RTS0044663,9
RTS0044664,12
RTS0044665,11
RTS0044666,13
RTS0044667,8
RTS0044668,8
RTS0044669,7
RTS0044670,5
RTS0044671,7
RTS0044672,13
RTS0044673,7
RTS0044674,9
RTS0044675,11
RTS0044676,7
RTS0044677,13
RTS0044678,10
RTS0044679,10
RTS0044680,3
RTS0044681,5
RTS0044682,7
RTS0044683,5
RTS0044684,7
RTS0044685,11
RTS0044686,11
RTS0044687,13
RTS0044688,13
RTS0044689,15
RTS0044690,16
RTS0044691,10
RTS0044692,12
RTS0044693,12
RTS0044694,11
RTS0044695,6
RTS0044696,6
RTS0044697,10
RTS0044698,7
RTS0044699,10
RTS0044700,10
RTS0044701,12
RTS0044702,11
RTS0044703,17
RTS0044704,11
RTS0044705,10
RTS0044706,3
RTS0044707,9
RTS0044708,5
RTS0044709,11
RTS0044710,10
RTS0044711,7
RTS0044712,10
RTS0044714,9
RTS0044715,7
RTS0044716,15
RTS0044717,7
RTS0044718,16
RTS0044719,8
RTS0044720,13
RTS0044721,7
RTS0044722,7
RTS0044723,3
RTS0044724,4
RTS0044725,11
RTS0044726,12
RTS0044727,7
RTS0044728,10
RTS0044729,13
RTS0044730,7
RTS0044731,12
RTS0044732,14
RTS0044733,7
RTS0044734,5
RTS0044735,12
RTS0044736,14
RTS0044737,10
RTS0044738,2
RTS0044739,7
RTS0044740,2
RTS0044741,8
RTS0044742,8
RTS0044743,11
RTS0044744,3
RTS0044745,6
RTS0044746,8
RTS0044747,6
RTS0044748,5
RTS0044749,4
RTS0044750,5
RTS0044751,7
RTS0044752,10
RTS0044753,12
RTS0044754,5
RTS0044755,12
RTS0044756,13
RTS0044757,10
RTS0044758,11
RTS0044759,12
RTS0044760,5
RTS0044761,14
RTS0044762,9
RTS0044763,9
RTS0044764,7
RTS0044765,7
RTS0044766,8
RTS0044767,12
RTS0044768,8
RTS0044769,11
RTS0044770,11
RTS0044771,5
RTS0044772,3
RTS0044773,4
RTS0044774,6
RTS0044775,5
RTS0044776,7
RTS0044777,7
RTS0044778,10
RTS0044779,9
RTS0044780,12
RTS0044781,10
RTS0044782,18
RTS0044783,13
RTS0044784,14
RTS0044785,11
RTS0044786,9
RTS0044787,13
RTS0044788,11
RTS0044789,16
RTS0044790,7
RTS0044791,20
RTS0044792,46
RTS0044793,9
RTS0044794,6
RTS0044795,10
RTS0044796,5
RTS0044797,7
RTS0044798,9
RTS0044799,6
RTS0044800,8
RTS0044801,7
RTS0044802,7
RTS0044803,8
RTS0044804,8
RTS0044805,14
RTS0044806,6
RTS0044807,6
RTS0044808,5
RTS0044809,11
RTS0044810,9
RTS0044811,3
RTS0044812,11
RTS0044813,14
RTS0044814,12
RTS0044815,12
RTS0044816,5
RTS0044817,11
RTS0044818,8
RTS0044819,9
RTS0044820,3
RTS0044821,4
RTS0044822,7
RTS0044823,7
RTS0044824,10
RTS0044825,11
RTS0044826,12
RTS0044827,14
RTS0044828,11
RTS0044829,14
RTS0044830,9
RTS0044831,12
RTS0044832,9
RTS0044833,12
RTS0044834,10
RTS0044835,8
RTS0044836,7
RTS0044837,4
RTS0044838,7
RTS0044839,7
RTS0044840,15
RTS0044841,2
RTS0044842,6
RTS0044843,11
RTS0044844,5
RTS0044845,6
RTS0044846,7
RTS0044847,6
RTS0044848,8
RTS0044849,8
RTS0044850,5
RTS0044851,4
RTS0044852,14
RTS0044853,13
RTS0044854,4
RTS0044855,9
RTS0044856,12
RTS0044857,8
RTS0044858,3
RTS0044859,6
RTS0044860,7
RTS0044861,11
RTS0044862,10
RTS0044863,9
RTS0044864,7
RTS0044865,13
RTS0044866,10
RTS0044867,10
RTS0044868,12
RTS0044869,15
RTS0044870,6
RTS0044871,9
RTS0044872,9
RTS0044873,14
RTS0044874,11
RTS0044875,7
RTS0044876,6
RTS0044877,17
RTS0044878,15
RTS0044879,13
RTS0044880,17
RTS0044881,8
RTS0044882,9
RTS0044883,6
RTS0044884,7
RTS0044885,4
RTS0044886,8
RTS0044887,7
RTS0044888,16
RTS0044889,8
RTS0044890,5
RTS0044891,14
RTS0044892,7
RTS0044893,6
RTS0044894,6
RTS0044895,7
RTS0044896,15
RTS0044897,12
RTS0044898,19
RTS0044899,12
RTS0044900,10
RTS0044901,8
RTS0044902,8
RTS0044903,12
RTS0044904,8
RTS0044905,6
RTS0044906,30
RTS0044907,19
RTS0044908,25
RTS0044909,28
RTS0044910,22
RTS0044911,5
RTS0044912,4
RTS0044913,9
RTS0044914,10
RTS0044915,2
RTS0044916,11
RTS0044917,6
RTS0044918,2
RTS0044919,12
RTS0044920,12
RTS0044921,9
RTS0044922,12
RTS0044923,13
RTS0044924,8
RTS0044925,2
RTS0044926,8
RTS0044927,7
RTS0044928,6
RTS0044929,14
RTS0044930,6
RTS0044931,6
RTS0044932,10
RTS0044933,11
RTS0044934,8
RTS0044935,6
RTS0044936,9
RTS0044937,8
RTS0044938,6
RTS0044939,6
RTS0044940,4
RTS0044941,13
RTS0044942,13
RTS0044943,5
RTS0044944,7
RTS0044945,6
RTS0044946,11
RTS0044947,6
RTS0044948,8
RTS0044949,8
RTS0044950,10
RTS0044951,7
RTS0044952,6
RTS0044953,8
RTS0044954,8
RTS0044955,2
RTS0044956,16
RTS0044957,15
RTS0044958,9
RTS0044959,11
RTS0044960,14
RTS0044961,12
RTS0044962,8
RTS0044963,4
RTS0044964,7
RTS0044965,6
RTS0044966,9
RTS0044967,5
RTS0044968,9
RTS0044969,10
RTS0044970,5
RTS0044971,9
RTS0044972,10
RTS0044973,16
RTS0044974,7
RTS0044975,7
RTS0044976,10
RTS0044977,18
RTS0044978,9
RTS0044979,8
RTS0044980,5
RTS0044981,11
RTS0044982,12
RTS0044983,10
RTS0044984,12
RTS0044985,13
RTS0044986,11
RTS0044987,9
RTS0044988,3
RTS0044989,6
RTS0044990,10
RTS0044991,7
RTS0044992,9
RTS0044993,10
RTS0044994,9
RTS0044995,5
RTS0044996,6
RTS0044997,10
RTS0044998,11
RTS0044999,4
RTS0045000,9
RTS0045001,6
RTS0045002,6
RTS0045003,5
RTS0045004,11
RTS0045005,6
RTS0045006,10
RTS0045007,16
RTS0045008,17
RTS0045009,8
RTS0045010,9
RTS0045011,12
RTS0045012,7
RTS0045013,4
RTS0045014,11
RTS0045015,7
RTS0045016,7
RTS0045017,14
RTS0045018,13
RTS0045019,5
RTS0045020,7
RTS0045021,5
RTS0045022,8
RTS0045023,8
RTS0045024,12
RTS0045025,10
RTS0045026,11
RTS0045027,10
RTS0045028,13
RTS0045029,6
RTS0045030,16
RTS0045031,7
RTS0045032,9
RTS0045033,12
RTS0045034,7
RTS0045035,6
RTS0045036,8
RTS0045038,9
RTS0045039,12
RTS0045040,8
RTS0045041,6
RTS0045042,7
RTS0045043,12
RTS0045044,3
RTS0045045,10
RTS0045046,4
RTS0045047,7
RTS0045048,7
RTS0045049,6
RTS0045050,9
RTS0045051,9
RTS0045052,12
RTS0045053,10
RTS0045054,7
RTS0045055,13
RTS0045056,9
RTS0045057,20
RTS0045058,4
RTS0045059,6
RTS0045060,11
RTS0045061,7
RTS0045063,2
RTS0045064,15
RTS0045065,13
RTS0045066,10
RTS0045067,18
RTS0045068,22
RTS0045069,17
RTS0045070,15
RTS0045071,10
RTS0045072,7
RTS0045073,10
RTS0045074,12
RTS0045075,8
RTS0045076,9
RTS0045077,4
RTS0045078,9
RTS0045079,5
RTS0045080,7
RTS0045081,9
RTS0045082,9
RTS0045083,8
RTS0045084,8
RTS0045085,9
RTS0045086,9
RTS0045087,7
RTS0045088,10
RTS0045089,6
RTS0045090,11
RTS0045091,5
RTS0045092,7
RTS0045093,12
RTS0045094,6
RTS0045095,9
RTS0045096,8
RTS0045097,5
RTS0045098,6
RTS0045099,11
RTS0045100,6
RTS0045101,14
RTS0045102,10
RTS0045103,12
RTS0045104,4
RTS0045105,5
RTS0045106,4
RTS0045107,9
RTS0045108,10
RTS0045109,6
RTS0045110,12
RTS0045111,10
RTS0045112,11
RTS0045113,8
RTS0045114,5
RTS0045115,14
RTS0045116,12
RTS0045117,6
RTS0045118,8
RTS0045119,10
RTS0045120,11
RTS0045121,9
RTS0045122,14
RTS0045123,7
RTS0045124,7
RTS0045125,4
RTS0045126,2
RTS0045127,5
RTS0045128,10
RTS0045129,4
RTS0045130,9
RTS0045131,8
RTS0045132,6
RTS0045133,8
RTS0045134,18
RTS0045135,13
RTS0045136,8
RTS0045137,9
RTS0045138,7
RTS0045139,7
RTS0045140,13
RTS0045141,6
RTS0045142,10
RTS0045143,6
RTS0045144,6
RTS0045145,6
RTS0045146,4
RTS0045147,7
RTS0045148,7
RTS0045149,3
RTS0045150,3
RTS0045151,10
RTS0045152,10
RTS0045153,10
RTS0045154,7
RTS0045155,9
RTS0045156,8
RTS0045157,13
RTS0045158,6
RTS0045159,11
RTS0045160,12
RTS0045161,6
RTS0045162,5
RTS0045163,10
RTS0045164,9
RTS0045165,14
RTS0045166,6
RTS0045167,10
RTS0045168,10
RTS0045169,6
RTS0045170,13
RTS0045171,16
RTS0045172,13
RTS0045173,12
RTS0045174,13
RTS0045175,14
RTS0045176,7
RTS0045177,4
RTS0045178,4
RTS0045179,7
RTS0045180,9
RTS0045181,8
RTS0045182,13
RTS0045183,6
RTS0045184,7
RTS0045185,9
RTS0045186,14
RTS0045187,11
RTS0045188,6
RTS0045189,6
RTS0045190,9
RTS0045191,5
RTS0045192,6
RTS0045193,7
RTS0045194,9
RTS0045195,3
RTS0045196,16
RTS0045197,5
RTS0045198,17
RTS0045199,8
RTS0045200,9
RTS0045201,10
RTS0045202,6
RTS0045203,10
RTS0045204,8
RTS0045205,7
RTS0045206,7
RTS0045207,7
RTS0045208,4
RTS0045209,3
RTS0045210,6
RTS0045211,7
RTS0045212,6
RTS0045213,13
RTS0045214,14
RTS0045215,7
RTS0045216,9
RTS0045217,10
RTS0045218,16
RTS0045219,9
RTS0045220,9
RTS0045221,8
RTS0045222,12
RTS0045223,10
RTS0045224,5
RTS0045225,9
RTS0045226,43
RTS0045227,34
RTS0045228,52
RTS0045229,25
RTS0045230,20
RTS0045231,12
RTS0045232,10
RTS0045233,12
RTS0045234,9
RTS0045235,8
RTS0045236,24
RTS0045237,15
RTS0045238,9
RTS0045239,8
RTS0045240,16
RTS0045241,14
RTS0045242,8
RTS0045243,7
RTS0045244,11
RTS0045245,10
RTS0045246,8
RTS0045247,13
RTS0045248,8
RTS0045249,10
RTS0045250,8
RTS0045251,6
RTS0045252,3
RTS0045253,11
RTS0045254,6
RTS0045255,7
RTS0045256,11
RTS0045257,5
RTS0045258,9
RTS0045259,12
RTS0045260,13
RTS0045261,10
RTS0045262,11
RTS0045263,11
RTS0045264,7
RTS0045265,12
RTS0045266,5
RTS0045267,8
RTS0045268,12
RTS0045269,8
RTS0045270,15
RTS0045271,4
RTS0045272,5
RTS0045273,7
RTS0045274,15
RTS0045275,12
RTS0045276,4
RTS0045277,14
RTS0045278,10
RTS0045279,5
RTS0045280,8
RTS0045281,12
RTS0045282,14
RTS0045283,5
RTS0045284,9
RTS0045285,13
RTS0045286,10
RTS0045287,10
RTS0045288,8
RTS0045289,6
RTS0045290,5
RTS0045291,11
RTS0045292,17
RTS0045293,6
RTS0045294,4
RTS0045295,7
RTS0045296,8
RTS0045297,9
RTS0045298,7
RTS0045299,11
RTS0045300,5
RTS0045301,18
RTS0045302,11
RTS0045303,16
RTS0045304,8
RTS0045305,15
RTS0045306,3
RTS0045307,4
RTS0045308,9
RTS0045309,10
RTS0045310,10
RTS0045311,4
RTS0045312,6
RTS0045313,2
RTS0045314,6
RTS0045315,8
RTS0045316,11
RTS0045317,14
RTS0045318,5
RTS0045319,7
RTS0045320,6
RTS0045321,3
RTS0045322,8
RTS0045323,4
RTS0045324,9
RTS0045325,12
RTS0045326,6
RTS0045327,16
RTS0045328,8
RTS0045329,7
RTS0045330,9
RTS0045331,8
RTS0045332,5
RTS0045333,9
RTS0045334,8
RTS0045335,2
RTS0045336,9
RTS0045337,11
RTS0045338,8
RTS0045339,6
RTS0045340,8
RTS0045341,1
RTS0045342,8
RTS0045343,9
RTS0045344,6
RTS0045345,7
RTS0045346,10
RTS0045347,10
RTS0045348,9
RTS0045349,10
RTS0045350,10
RTS0045351,7
RTS0045352,5
RTS0045353,4
RTS0045354,9
RTS0045355,4
RTS0045356,12
RTS0045357,14
RTS0045358,6
RTS0045359,5
RTS0045360,7
RTS0045361,4
RTS0045362,9
RTS0045363,8
RTS0045364,14
RTS0045365,10
RTS0045366,5
RTS0045367,5
RTS0045368,9
RTS0045369,5
RTS0045370,4
RTS0045371,11
RTS0045372,6
RTS0045373,12
RTS0045374,12
RTS0045375,11
RTS0045376,7
RTS0045377,9
RTS0045378,10
RTS0045379,10
RTS0045380,12
RTS0045381,11
RTS0045382,5
RTS0045383,14
RTS0045384,8
RTS0045385,8
RTS0045386,6
RTS0045387,6
RTS0045388,4
RTS0045389,9
RTS0045390,7
RTS0045391,7
RTS0045392,5
RTS0045393,7
RTS0045394,6
RTS0045395,6
RTS0045396,10
RTS0045397,8
RTS0045398,8
RTS0045399,10
RTS0045400,9
RTS0045401,3
RTS0045402,8
RTS0045403,10
RTS0045404,7
RTS0045405,3
RTS0045406,13
RTS0045407,13
RTS0045408,9
RTS0045409,8
RTS0045410,12
RTS0045411,10
RTS0045412,10
RTS0045413,18
RTS0045414,19
RTS0045415,13
RTS0045416,9
RTS0045417,11
RTS0045418,5
RTS0045419,2
RTS0045420,9
RTS0045421,216
RTS0045422,144
RTS0045423,149
RTS0045424,186
RTS0045425,200
RTS0045426,5
RTS0045427,8
RTS0045428,12
RTS0045429,8
RTS0045430,4
RTS0045431,8
RTS0045432,12
RTS0045433,11
RTS0045434,8
RTS0045435,6
RTS0045436,18
RTS0045437,6
RTS0045438,13
RTS0045439,12
RTS0045440,10
RTS0045441,26
RTS0045442,28
RTS0045443,24
RTS0045444,18
RTS0045445,20
RTS0045446,14
RTS0045447,14
RTS0045448,9
RTS0045449,11
RTS0045450,11
RTS0045451,11
RTS0045452,9
RTS0045453,10
RTS0045454,12
RTS0045455,9
RTS0045456,6
RTS0045457,17
RTS0045458,6
RTS0045459,3
RTS0045460,16
RTS0045461,5
RTS0045462,7
RTS0045463,6
RTS0045464,7
RTS0045465,4
RTS0045466,9
RTS0045467,14
RTS0045468,7
RTS0045469,6
RTS0045470,7
RTS0045471,6
RTS0045472,3
RTS0045473,4
RTS0045474,13
RTS0045475,15
RTS0045476,15
RTS0045477,19
RTS0045478,10
RTS0045479,12
RTS0045480,10
RTS0045481,7
RTS0045482,3
RTS0045483,13
RTS0045484,11
RTS0045485,13
RTS0045486,7
RTS0045487,10
RTS0045488,10
RTS0045489,10
RTS0045490,11
RTS0045491,28
RTS0045492,44
RTS0045493,28
RTS0045494,11
RTS0045495,28
RTS0045496,8
RTS0045497,7
RTS0045498,11
RTS0045499,13
RTS0045500,12
RTS0045501,17
RTS0045502,32
RTS0045503,12
RTS0045504,16
RTS0045505,16
RTS0045506,430
RTS0045507,477
RTS0045508,318
RTS0045509,392
RTS0045510,345
RTS0045511,14
RTS0045512,4
RTS0045513,6
RTS0045514,15
RTS0045515,15
RTS0045516,11
RTS0045517,9
RTS0045518,13
RTS0045519,10
RTS0045520,7
RTS0045521,14
RTS0045522,9
RTS0045523,9
RTS0045524,8
RTS0045525,11
RTS0045526,11
RTS0045527,11
RTS0045528,13
RTS0045529,7
RTS0045530,16
RTS0045531,9
RTS0045532,17
RTS0045533,13
RTS0045534,9
RTS0045535,9
RTS0045536,9
RTS0045537,10
RTS0045538,13
RTS0045539,22
RTS0045540,13
RTS0045541,5
RTS0045542,7
RTS0045543,10
RTS0045544,7
RTS0045545,5
RTS0045546,11
RTS0045547,12
RTS0045548,4
RTS0045549,9
RTS0045550,8
RTS0045551,6
RTS0045552,9
RTS0045553,12
RTS0045554,10
RTS0045555,5
RTS0045556,13
RTS0045557,8
RTS0045558,12
RTS0045559,14
RTS0045560,8
RTS0045561,10
RTS0045562,5
RTS0045563,5
RTS0045564,14
RTS0045565,11
RTS0045566,14
RTS0045567,5
RTS0045568,6
RTS0045569,12
RTS0045570,11
RTS0045571,3
RTS0045572,10
RTS0045573,8
RTS0045574,5
RTS0045575,9
RTS0045576,6
RTS0045577,7
RTS0045578,6
RTS0045579,1
RTS0045580,10
RTS0045581,5
RTS0045582,10
RTS0045583,9
RTS0045584,10
RTS0045585,10
RTS0045586,10
RTS0045587,10
RTS0045588,6
RTS0045589,7
RTS0045590,14
RTS0045592,41
RTS0045593,39
RTS0045594,47
RTS0045595,38
RTS0045596,10
RTS0045597,14
RTS0045598,20
RTS0045599,25
RTS0045600,12
RTS0045601,4
RTS0045602,6
RTS0045603,4
RTS0045604,10
RTS0045606,9
RTS0045607,6
RTS0045608,7
RTS0045609,6
RTS0045610,17
RTS0045611,9
RTS0045612,11
RTS0045613,5
RTS0045614,1
RTS0045615,5
RTS0045616,9
RTS0045617,12
RTS0045618,10
RTS0045619,7
RTS0045620,10
RTS0045621,5
RTS0045622,11
RTS0045623,11
RTS0045624,9
RTS0045625,6
RTS0045626,4
RTS0045627,8
RTS0045628,7
RTS0045629,7
RTS0045630,12
RTS0045631,5
RTS0045632,8
RTS0045633,8
RTS0045634,10
RTS0045635,10
RTS0045636,7
RTS0045637,12
RTS0045638,4
RTS0045639,11
RTS0045640,8
RTS0045641,5
RTS0045642,10
RTS0045643,6
RTS0045644,11
RTS0045645,10
RTS0045646,12
RTS0045647,3
RTS0045648,5
RTS0045649,11
RTS0045650,8
RTS0045651,11
RTS0045652,9
RTS0045653,14
RTS0045654,12
RTS0045655,8
RTS0045656,8
RTS0045657,11
RTS0045658,17
RTS0045659,11
RTS0045660,16
RTS0045661,15
RTS0045662,20
RTS0045663,9
RTS0045664,15
RTS0045665,29
RTS0045666,8
RTS0045667,10
RTS0045668,8
RTS0045669,6
RTS0045670,12
RTS0045671,7
RTS0045672,3
RTS0045673,5
RTS0045674,12
RTS0045675,5
RTS0045676,27
RTS0045677,24
RTS0045678,19
RTS0045679,22
RTS0045680,26
RTS0045681,1
RTS0045682,9
RTS0045683,2
RTS0045684,6
RTS0045685,9
RTS0045687,7
RTS0045688,12
RTS0045689,4
RTS0045690,10
RTS0045691,15
RTS0045692,5
RTS0045693,7
RTS0045694,8
RTS0045695,7
RTS0045696,6
RTS0045697,10
RTS0045698,11
RTS0045699,9
RTS0045700,13
RTS0045701,11
RTS0045702,7
RTS0045703,6
RTS0045704,7
RTS0045705,13
RTS0045706,9
RTS0045707,10
RTS0045708,7
RTS0045709,2
RTS0045710,9
RTS0045711,10
RTS0045712,7
RTS0045713,7
RTS0045714,10
RTS0045715,6
RTS0045716,17
RTS0045717,14
RTS0045718,8
RTS0045719,8
RTS0045720,10
RTS0045721,11
RTS0045722,14
RTS0045723,13
RTS0045724,13
RTS0045725,8
RTS0045726,12
RTS0045727,12
RTS0045728,5
RTS0045729,10
RTS0045730,7
RTS0045731,14
RTS0045732,9
RTS0045733,8
RTS0045734,14
RTS0045735,22
RTS0045736,54
RTS0045737,73
RTS0045738,86
RTS0045739,82
RTS0045740,50
RTS0045741,27
RTS0045742,17
RTS0045743,24
RTS0045744,25
RTS0045745,25
RTS0045746,15
RTS0045747,22
RTS0045748,21
RTS0045749,10
RTS0045750,6
RTS0045751,10
RTS0045752,15
RTS0045753,18
RTS0045754,12
RTS0045755,22
RTS0045756,18
RTS0045757,22
RTS0045758,14
RTS0045759,14
RTS0045760,14
RTS0045761,10
RTS0045762,7
RTS0045763,14
RTS0045764,9
RTS0045765,8
RTS0045766,7
RTS0045767,7
RTS0045768,17
RTS0045769,13
RTS0045770,10
RTS0045771,11
RTS0045772,6
RTS0045773,20
RTS0045774,8
RTS0045775,5
RTS0045776,14
RTS0045777,12
RTS0045778,4
RTS0045779,3
RTS0045780,7
RTS0045781,3
RTS0045782,8
RTS0045783,8
RTS0045784,11
RTS0045785,10
RTS0045786,9
RTS0045787,11
RTS0045788,15
RTS0045789,13
RTS0045790,6
RTS0045791,2
RTS0045792,9
RTS0045793,8
RTS0045794,15
RTS0045795,7
RTS0045796,11
RTS0045797,5
RTS0045798,6
RTS0045799,6
RTS0045800,7
RTS0045801,11
RTS0045802,5
RTS0045803,12
RTS0045804,3
RTS0045805,7
RTS0045806,17
RTS0045807,12
RTS0045808,13
RTS0045809,17
RTS0045810,8
RTS0045811,11
RTS0045812,13
RTS0045813,7
RTS0045814,7
RTS0045815,10
RTS0045816,5
RTS0045817,5
RTS0045818,10
RTS0045819,8
RTS0045820,9
RTS0045821,17
RTS0045822,9
RTS0045823,9
RTS0045824,22
RTS0045825,11
RTS0045826,14
RTS0045827,20
RTS0045828,13
RTS0045829,18
RTS0045830,17
RTS0045831,8
RTS0045832,11
RTS0045833,8
RTS0045834,13
RTS0045835,10
RTS0045836,29
RTS0045837,23
RTS0045838,30
RTS0045840,8
RTS0045841,21
RTS0045842,13
RTS0045843,16
RTS0045844,23
RTS0045845,13
RTS0045846,74
RTS0045848,26
RTS0045849,107
RTS0045851,12
RTS0045852,4
RTS0045853,12
RTS0045854,11
RTS0045855,4
RTS0045856,8
RTS0045857,8
RTS0045858,9
RTS0045859,7
RTS0045860,6
RTS0045861,9
RTS0045862,8
RTS0045863,20
RTS0045864,19
RTS0045865,15
RTS0045866,19
RTS0045867,7
RTS0045868,9
RTS0045869,6
RTS0045870,6
RTS0045871,4
RTS0045872,11
RTS0045873,14
RTS0045874,9
RTS0045875,9
RTS0045876,4
RTS0045877,5
RTS0045878,4
RTS0045879,8
RTS0045880,12
RTS0045881,16
RTS0045882,5
RTS0045883,7
RTS0045884,9
RTS0045885,1
RTS0045886,6
RTS0045887,7
RTS0045888,5
RTS0045889,7
RTS0045890,7
RTS0045891,8
RTS0045892,5
RTS0045893,8
RTS0045894,14
RTS0045895,13
RTS0045896,7
RTS0045897,12
RTS0045898,11
RTS0045899,20
RTS0045900,13
RTS0045901,15
RTS0045902,9
RTS0045903,11
RTS0045904,6
RTS0045905,11
RTS0045906,9
RTS0045907,11
RTS0045908,8
RTS0045909,2
RTS0045910,15
RTS0045911,9
RTS0045912,5
RTS0045913,8
RTS0045914,5
RTS0045915,9
RTS0045916,10
RTS0045917,3
RTS0045918,5
RTS0045919,8
RTS0045920,11
RTS0045921,6
RTS0045922,6
RTS0045923,3
RTS0045924,4
RTS0045925,6
RTS0045926,11
RTS0045927,2
RTS0045928,1
RTS0045929,4
RTS0045930,16
RTS0045931,15
RTS0045932,16
RTS0045933,8
RTS0045935,7
RTS0045939,11
RTS0045940,4
RTS0045941,8
RTS0045942,6
RTS0045943,14
RTS0045944,9
RTS0045945,9
RTS0045946,5
RTS0045947,7
RTS0045948,12
RTS0045949,12
RTS0045950,8
RTS0045951,10
RTS0045952,7
RTS0045953,8
RTS0045954,10
RTS0045955,4
RTS0045956,9
RTS0045957,8
RTS0045958,7
RTS0045959,7
RTS0045960,5
RTS0045961,10
RTS0045962,2
RTS0045963,4
RTS0045964,4
RTS0045965,13
RTS0045966,12
RTS0045967,8
RTS0045968,10
RTS0045969,8
RTS0045970,9
RTS0045971,13
RTS0045972,9
RTS0045973,5
RTS0045974,3
RTS0045975,5
RTS0045976,12
RTS0045977,3
RTS0045978,9
RTS0045979,12
RTS0045980,8
RTS0045981,18
RTS0045982,12
RTS0045983,9
RTS0045984,15
RTS0045985,12
RTS0045986,7
RTS0045987,4
RTS0045988,11
RTS0045989,10
RTS0045990,9
RTS0045991,9
RTS0045992,9
RTS0045993,10
RTS0045994,4
RTS0045995,5
RTS0045996,3
RTS0045997,14
RTS0045998,2
RTS0045999,9
RTS0046000,5
RTS0046001,6
RTS0046002,5
RTS0046003,7
RTS0046004,12
RTS0046005,16
RTS0046006,9
RTS0046007,11
RTS0046008,8
RTS0046009,11
RTS0046010,8
RTS0046011,3
RTS0046012,7
RTS0046013,8
RTS0046014,5
RTS0046015,2
RTS0046016,9
RTS0046017,3
RTS0046018,7
RTS0046019,3
RTS0046020,10
RTS0046021,13
RTS0046022,12
RTS0046023,5
RTS0046024,8
RTS0046025,7
RTS0046026,8
RTS0046027,9
RTS0046028,5
RTS0046029,10
RTS0046030,7
RTS0046031,10
RTS0046032,9
RTS0046033,2
RTS0046034,6
RTS0046035,4
RTS0046036,7
RTS0046037,5
RTS0046038,9
RTS0046039,9
RTS0046040,6
RTS0046041,7
RTS0046042,8
RTS0046043,7
RTS0046044,8
RTS0046045,10
RTS0046046,8
RTS0046047,7
RTS0046048,9
RTS0046049,20
RTS0046050,9
RTS0046051,14
RTS0046052,16
RTS0046053,11
RTS0046054,20
RTS0046055,20
RTS0046056,8
RTS0046057,10
RTS0046058,10
RTS0046059,15
RTS0046060,4
RTS0046061,12
RTS0046062,6
RTS0046063,7
RTS0046064,10
RTS0046065,7
RTS0046066,9
RTS0046067,6
RTS0046068,5
RTS0046069,5
RTS0046070,4
RTS0046071,14
RTS0046072,9
RTS0046073,11
RTS0046074,6
RTS0046075,8
RTS0046076,9
RTS0046077,7
RTS0046078,5
RTS0046079,6
RTS0046080,7
RTS0046081,8
RTS0046082,14
RTS0046083,8
RTS0046084,13
RTS0046085,8
RTS0046086,13
RTS0046087,3
RTS0046088,7
RTS0046089,6
RTS0046090,8
RTS0046091,8
RTS0046092,12
RTS0046093,7
RTS0046094,9
RTS0046095,6
RTS0046096,10
RTS0046097,4
RTS0046098,6
RTS0046099,8
RTS0046100,6
RTS0046101,8
RTS0046102,10
RTS0046103,5
RTS0046104,5
RTS0046105,10
RTS0046106,7
RTS0046107,9
RTS0046108,10
RTS0046109,5
RTS0046110,3
RTS0046111,8
RTS0046112,11
RTS0046113,9
RTS0046114,14
RTS0046115,12
RTS0046116,8
RTS0046117,11
RTS0046119,3
RTS0046121,11
RTS0046122,10
RTS0046123,11
RTS0046124,6
RTS0046125,7
RTS0046126,5
RTS0046127,7
RTS0046128,12
RTS0046129,13
RTS0046130,9
RTS0046131,10
RTS0046132,19
RTS0046133,17
RTS0046134,17
RTS0046135,12
RTS0046136,11
RTS0046137,21
RTS0046138,11
RTS0046140,19
RTS0046141,19
RTS0046142,14
RTS0046143,19
RTS0046144,33
RTS0046145,6
RTS0046146,7
RTS0046147,5
RTS0046148,11
RTS0046149,6
RTS0046150,8
RTS0046152,5
RTS0046153,12
RTS0046154,5
RTS0046155,9
RTS0046156,10
RTS0046157,5
RTS0046158,4
RTS0046159,7
RTS0046160,4
RTS0046161,9
RTS0046162,8
RTS0046163,5
RTS0046164,8
RTS0046165,4
RTS0046166,9
RTS0046167,12
RTS0046168,8
RTS0046169,10
RTS0046170,18
RTS0046171,6
RTS0046172,4
RTS0046173,4
RTS0046174,16
RTS0046175,9
RTS0046176,9
RTS0046177,10
RTS0046178,6
RTS0046179,8
RTS0046180,10
RTS0046181,10
RTS0046182,8
RTS0046183,12
RTS0046184,12
RTS0046185,6
RTS0046186,8
RTS0046187,8
RTS0046188,10
RTS0046191,6
RTS0046193,1
RTS0046194,7
RTS0046195,6
RTS0046196,13
RTS0046197,10
RTS0046198,4
RTS0046199,7
RTS0046200,7
RTS0046201,5
RTS0046202,8
RTS0046203,3
RTS0046204,5
RTS0046205,13
RTS0046206,18
RTS0046207,9
RTS0046208,12
RTS0046209,12
RTS0046210,8
RTS0046211,8
RTS0046212,12
RTS0046213,45
RTS0046214,48
RTS0046215,30
RTS0046216,25
RTS0046217,29
RTS0046218,7
RTS0046219,6
RTS0046220,10
RTS0046221,10
RTS0046222,7
RTS0046223,11
RTS0046224,5
RTS0046225,9
RTS0046226,12
RTS0046227,8
RTS0046228,10
RTS0046229,7
RTS0046230,8
RTS0046232,13
RTS0046233,7
RTS0046234,8
RTS0046235,7
RTS0046236,13
RTS0046237,8
RTS0046238,4
RTS0046239,7
RTS0046240,8
RTS0046241,4
RTS0046242,7
RTS0046243,5
RTS0046244,11
RTS0046245,5
RTS0046246,10
RTS0046247,7
RTS0046248,4
RTS0046249,8
RTS0046250,8
RTS0046251,5
RTS0046252,7
RTS0046253,5
RTS0046254,7
RTS0046255,1
RTS0046256,11
RTS0046257,8
RTS0046258,5
RTS0046259,10
RTS0046260,5
RTS0046261,12
RTS0046262,8
RTS0046263,9
RTS0046264,4
RTS0046265,10
RTS0046266,7
RTS0046267,8
RTS0046268,8
RTS0046269,3
RTS0046270,9
RTS0046271,3
RTS0046272,8
RTS0046273,6
RTS0046274,3
RTS0046275,7
RTS0046276,6
RTS0046277,7
RTS0046278,5
RTS0046279,10
RTS0046280,7
RTS0046281,7
RTS0046282,7
RTS0046283,3
RTS0046284,5
RTS0046285,5
RTS0046286,13
RTS0046287,8
RTS0046288,9
RTS0046289,14
RTS0046290,6
RTS0046291,8
RTS0046292,12
RTS0046293,11
RTS0046294,8
RTS0046295,15
RTS0046296,14
RTS0046297,7
RTS0046298,9
RTS0046299,5
RTS0046300,6
RTS0046301,10
RTS0046302,3
RTS0046303,7
RTS0046304,2
RTS0046305,11
RTS0046306,4
RTS0046307,8
RTS0046308,5
RTS0046309,8
RTS0046310,12
RTS0046311,8
RTS0046312,8
RTS0046313,8
RTS0046314,11
RTS0046315,14
RTS0046316,7
RTS0046317,6
RTS0046318,11
RTS0046319,9
RTS0046320,7
RTS0046321,8
RTS0046322,13
RTS0046323,9
RTS0046324,3
RTS0046325,8
RTS0046326,6
RTS0046327,10
RTS0046328,10
RTS0046329,12
RTS0046330,11
RTS0046331,13
RTS0046332,8
RTS0046333,16
RTS0046334,11
RTS0046335,13
RTS0046336,14
RTS0046342,4
RTS0046343,7
RTS0046344,4
RTS0046345,9
RTS0046346,7
RTS0046347,83
RTS0046348,94
RTS0046349,83
RTS0046350,6
RTS0046351,5
RTS0046352,15
RTS0046353,10
RTS0046354,10
RTS0046355,5
RTS0046356,16
RTS0046357,8
RTS0046358,7
RTS0046359,15
RTS0046360,12
RTS0046361,6
RTS0046362,15
RTS0046363,9
RTS0046364,3
RTS0046365,5
RTS0046366,8
RTS0046367,7
RTS0046368,4
RTS0046369,5
RTS0046370,12
RTS0046371,8
RTS0046372,12
RTS0046373,6
RTS0046374,7
RTS0046375,6
RTS0046376,3
RTS0046377,10
RTS0046378,10
RTS0046379,8
RTS0046380,12
RTS0046381,3
RTS0046382,4
RTS0046383,6
RTS0046384,11
RTS0046385,11
RTS0046386,9
RTS0046387,5
RTS0046388,5
RTS0046389,10
RTS0046390,10
RTS0046391,6
RTS0046392,3
RTS0046393,8
RTS0046394,9
RTS0046395,4
RTS0046396,10
RTS0046397,4
RTS0046398,10
RTS0046399,9
RTS0046400,7
RTS0046401,6
RTS0046402,11
RTS0046403,8
RTS0046404,6
RTS0046405,6
RTS0046406,8
RTS0046407,9
RTS0046408,6
RTS0046409,3
RTS0046410,6
RTS0046411,13
RTS0046412,14
RTS0046413,20
RTS0046414,83
RTS0046415,43
RTS0046416,6
RTS0046417,14
RTS0046418,14
RTS0046419,9
RTS0046420,11
RTS0046421,6
RTS0046422,14
RTS0046423,7
RTS0046424,11
RTS0046425,8
RTS0046426,9
RTS0046427,6
RTS0046428,4
RTS0046429,5
RTS0046430,8
RTS0046431,9
RTS0046432,11
RTS0046433,9
RTS0046434,12
RTS0046435,26
RTS0046439,13
RTS0046440,19
RTS0046441,11
RTS0046442,10
RTS0046443,15
RTS0046444,8
RTS0046445,8
RTS0046446,4
RTS0046447,13
RTS0046448,11
RTS0046449,11
RTS0046450,16
RTS0046451,7
RTS0046452,12
RTS0046453,14
RTS0046454,12
RTS0046455,14
RTS0046456,9
RTS0046457,6
RTS0046458,12
RTS0046459,32
RTS0046460,28
RTS0046461,8
RTS0046462,11
RTS0046463,10
RTS0046464,9
RTS0046466,3
RTS0046468,8
RTS0046469,3
RTS0046470,11
RTS0046471,7
RTS0046472,4
RTS0046473,10
RTS0046474,7
RTS0046475,13
RTS0046476,4
RTS0046477,7
RTS0046478,2
RTS0046479,7
RTS0046480,9
RTS0046481,9
RTS0046482,5
RTS0046483,5
RTS0046484,6
RTS0046485,7
RTS0046486,9
RTS0046487,13
RTS0046488,7
RTS0046489,13
RTS0046490,11
RTS0046491,11
RTS0046492,6
RTS0046493,7
RTS0046494,5
RTS0046495,6
RTS0046496,13
RTS0046497,7
RTS0046498,9
RTS0046499,23
RTS0046500,17
RTS0046501,15
RTS0046502,8
RTS0046503,14
RTS0046504,4
RTS0046505,6
RTS0046506,5
RTS0046507,3
RTS0046508,7
RTS0046509,4
RTS0046510,8
RTS0046511,4
RTS0046512,8
RTS0046513,10
RTS0046514,7
RTS0046515,9
RTS0046516,10
RTS0046517,6
RTS0046518,5
RTS0046519,9
RTS0046520,10
RTS0046521,5
RTS0046522,4
RTS0046524,7
RTS0046525,6
RTS0046526,10
RTS0046527,3
RTS0046528,8
RTS0046529,6
RTS0046530,11
RTS0046531,6
RTS0046532,8
RTS0046533,10
RTS0046534,9
RTS0046535,5
RTS0046536,5
RTS0046537,9
RTS0046538,12
RTS0046539,7
RTS0046540,9
RTS0046541,7
RTS0046542,8
RTS0046543,8
RTS0046544,8
RTS0046545,14
RTS0046546,9
RTS0046548,11
RTS0046549,10
RTS0046550,9
RTS0046551,14
RTS0046552,11
RTS0046553,16
RTS0046554,6
RTS0046555,9
RTS0046556,11
RTS0046557,4
RTS0046558,2
RTS0046559,8
RTS0046560,4
RTS0046561,6
RTS0046562,13
RTS0046563,6
RTS0046564,9
RTS0046565,7
RTS0046566,7
RTS0046567,9
RTS0046568,2
RTS0046569,6
RTS0046570,9
RTS0046571,7
RTS0046572,4
RTS0046573,8
RTS0046574,6
RTS0046575,4
RTS0046577,6
RTS0046578,11
RTS0046580,19
RTS0046581,11
RTS0046582,8
RTS0046583,10
RTS0046584,9
RTS0046585,13
RTS0046586,6
RTS0046587,11
RTS0046588,6
RTS0046589,6
RTS0046590,13
RTS0046591,11
RTS0046592,7
RTS0046593,6
RTS0046594,14
RTS0046595,5
RTS0046596,8
RTS0046597,3
RTS0046598,9
RTS0046599,7
RTS0046600,10
RTS0046601,17
RTS0046602,10
RTS0046603,15
RTS0046604,14
RTS0046605,9
RTS0046606,12
RTS0046607,14
RTS0046608,9
RTS0046609,14
RTS0046610,3
RTS0046611,8
RTS0046612,8
RTS0046613,3
RTS0046614,5
RTS0046615,7
RTS0046616,9
RTS0046617,17
RTS0046618,8
RTS0046619,10
RTS0046620,16
RTS0046621,11
RTS0046622,12
RTS0046623,7
RTS0046624,8
RTS0046625,12
RTS0046626,13
RTS0046627,17
RTS0046628,7
RTS0046629,7
RTS0046630,6
RTS0046631,9
RTS0046632,8
RTS0046633,15
RTS0046634,13
RTS0046635,4
RTS0046636,11
RTS0046637,10
RTS0046638,8
RTS0046639,9
RTS0046640,13
RTS0046641,10
RTS0046642,9
RTS0046643,4
RTS0046644,12
RTS0046645,13
RTS0046646,2
RTS0046647,14
RTS0046648,9
RTS0046649,14
RTS0046650,7
RTS0046651,5
RTS0046652,10
RTS0046653,12
RTS0046654,12
RTS0046655,10
RTS0046656,8
RTS0046657,11
RTS0046658,14
RTS0046659,14
RTS0046660,8
RTS0046661,14
RTS0046662,10
RTS0046663,3
RTS0046664,7
RTS0046665,8
RTS0046666,4
RTS0046667,11
RTS0046668,10
RTS0046669,6
RTS0046670,6
RTS0046671,4
RTS0046672,10
RTS0046673,7
RTS0046674,8
RTS0046675,3
RTS0046676,12
RTS0046677,4
RTS0046678,4
RTS0046679,7
RTS0046680,7
RTS0046681,10
RTS0046682,8
RTS0046683,4
RTS0046684,10
RTS0046685,8
RTS0046686,11
RTS0046687,12
RTS0046688,7
RTS0046689,9
RTS0046690,5
RTS0046691,6
RTS0046692,4
RTS0046693,9
RTS0046694,11
RTS0046695,8
RTS0046696,14
RTS0046697,5
RTS0046698,9
RTS0046699,13
RTS0046700,16
RTS0046701,24
RTS0046702,12
RTS0046703,68
RTS0046704,102
RTS0046705,77
RTS0046706,33
RTS0046707,91
RTS0046708,74
RTS0046709,11
RTS0046710,6
RTS0046711,12
RTS0046712,7
RTS0046713,7
RTS0046714,8
RTS0046715,3
RTS0046716,13
RTS0046717,18
RTS0046718,8
RTS0046719,6
RTS0046720,9
RTS0046721,12
RTS0046722,16
RTS0046723,7
RTS0046724,10
RTS0046725,6
RTS0046726,8
RTS0046727,8
RTS0046728,10
RTS0046729,8
RTS0046730,3
RTS0046731,7
RTS0046732,3
RTS0046733,9
RTS0046734,10
RTS0046735,4
RTS0046736,7
RTS0046737,9
RTS0046738,7
RTS0046739,6
RTS0046740,4
RTS0046741,9
RTS0046742,6
RTS0046743,10
RTS0046744,13
RTS0046745,15
RTS0046746,9
RTS0046747,5
RTS0046748,14
RTS0046749,7
RTS0046750,8
RTS0046751,8
RTS0046752,8
RTS0046753,9
RTS0046754,10
RTS0046755,7
RTS0046756,10
RTS0046757,9
RTS0046758,7
RTS0046759,16
RTS0046760,18
RTS0046761,13
RTS0046763,9
RTS0046764,14
RTS0046765,8
RTS0046766,9
RTS0046767,8
RTS0046768,16
RTS0046769,18
RTS0046770,25
RTS0046771,7
RTS0046772,7
RTS0046773,10
RTS0046774,4
RTS0046775,10
RTS0046777,10
RTS0046778,8
RTS0046779,7
RTS0046780,7
RTS0046781,7
RTS0046782,7
RTS0046783,5
RTS0046784,7
RTS0046785,7
RTS0046790,7
RTS0046791,7
RTS0046792,16
RTS0046793,7
RTS0046794,7
RTS0046795,4
RTS0046796,7
RTS0046797,8
RTS0046798,5
RTS0046799,8
RTS0046800,9
RTS0046801,36
RTS0046802,29
RTS0046803,7
RTS0046804,10
RTS0046805,12
RTS0046806,8
RTS0046807,3
RTS0046808,5
RTS0046809,4
RTS0046810,10
RTS0046811,3
RTS0046812,5
RTS0046813,7
RTS0046814,8
RTS0046815,11
RTS0046816,5
RTS0046817,10
RTS0046818,8
RTS0046819,6
RTS0046820,14
RTS0046821,4
RTS0046822,11
RTS0046823,9
RTS0046824,11
RTS0046825,12
RTS0046826,6
RTS0046827,6
RTS0046828,10
RTS0046829,9
RTS0046830,12
RTS0046831,9
RTS0046832,9
RTS0046833,2
RTS0046835,5
RTS0046836,36
RTS0046837,40
RTS0046838,13
RTS0046839,86
RTS0046840,9
RTS0046841,5
RTS0046842,23
RTS0046843,24
RTS0046846,8
RTS0046849,9
RTS0046850,17
RTS0046851,18
RTS0046852,8
RTS0046853,9
RTS0046854,10
RTS0046855,4
RTS0046856,6
RTS0046857,4
RTS0046858,9
RTS0046859,7
RTS0046860,8
RTS0046861,14
RTS0046862,9
RTS0046863,7
RTS0046864,7
RTS0046866,12
RTS0046867,3
RTS0046868,7
RTS0046869,16
RTS0046870,13
RTS0046871,8
RTS0046872,21
RTS0046873,5
RTS0046874,5
RTS0046875,10
RTS0046876,5
RTS0046877,4
RTS0046878,3
RTS0046879,6
RTS0046880,10
RTS0046881,9
RTS0046882,5
RTS0046885,4
RTS0046886,9
RTS0046887,7
RTS0046889,10
RTS0046890,8
RTS0046891,13
RTS0046892,6
RTS0046893,11
RTS0046894,7
RTS0046895,10
RTS0046897,14
RTS0046898,2
RTS0046899,23
RTS0046900,24
RTS0046902,4
RTS0046903,9
RTS0046904,9
RTS0046905,5
RTS0046906,13
RTS0046907,17
RTS0046908,7
RTS0046909,12
RTS0046910,5
RTS0046911,8
RTS0046912,13
RTS0046913,16
RTS0046914,11
RTS0046915,6
RTS0046916,11
RTS0046918,119
RTS0046919,119
RTS0046920,42
RTS0046921,7
RTS0046922,5
RTS0046923,9
RTS0046924,20
RTS0046925,14
RTS0046926,11
RTS0046927,8
RTS0046928,8
RTS0046929,3
RTS0046930,6
RTS0046931,5
RTS0046933,11
RTS0046934,8
RTS0046935,8
RTS0046936,7
RTS0046937,8
RTS0046938,20
RTS0046939,3
RTS0046940,8
RTS0046941,8
RTS0046942,10
RTS0046943,11
RTS0046944,5
RTS0046946,19
RTS0046947,3
RTS0046948,6
RTS0046949,7
RTS0046950,4
RTS0046951,4
RTS0046952,11
RTS0046954,8
RTS0046955,8
RTS0046956,13
RTS0046957,6
RTS0046958,10
RTS0046959,10
RTS0046960,5
RTS0046961,9
RTS0046962,158
RTS0046965,34
RTS0046966,3
RTS0046967,9
RTS0047054,7
RTS0047055,9
RTS0047056,15
RTS0047057,9
RTS0047058,7
RTS0047060,18
RTS0047061,17
RTS0047062,11
RTS0047063,13
RTS0047064,15
RTS0047065,18
RTS0047066,12
RTS0047067,15
RTS0047068,9
RTS0047069,8
RTS0047070,13
RTS0047071,8
RTS0047072,6
RTS0047073,11
RTS0047074,6
RTS0047075,7
RTS0047076,12
RTS0047077,11
RTS0047078,8
RTS0047079,7
RTS0047080,18
RTS0047081,9
RTS0047082,10
RTS0047083,7
RTS0047084,14
RTS0047085,6
RTS0047086,9
RTS0047087,3
RTS0047088,5
RTS0047089,8
RTS0047091,10
RTS0047092,7
RTS0047093,10
RTS0047094,6
RTS0047095,9
RTS0047096,5
RTS0047097,11
RTS0047098,5
RTS0047099,10
RTS0047100,12
RTS0047101,8
RTS0047102,10
RTS0047103,10
RTS0047104,3
RTS0047105,8
RTS0047106,3
RTS0047107,14
RTS0047108,17
RTS0047109,14
RTS0047110,6
RTS0047111,9
RTS0047112,7
RTS0047113,18
RTS0047114,9
RTS0047115,12
RTS0047116,19
RTS0047117,9
RTS0047118,15
RTS0047119,11
RTS0047120,8
RTS0047121,2
RTS0047122,14
RTS0047123,3
RTS0047124,6
RTS0047125,7
RTS0047126,14
RTS0047127,12
RTS0047128,7
RTS0047129,11
RTS0047130,6
RTS0047131,13
RTS0047132,12
RTS0047133,12
RTS0047134,5
RTS0047135,12
RTS0047136,15
RTS0047137,17
RTS0047138,10
RTS0047139,7
RTS0047140,2
RTS0047141,11
RTS0047142,9
RTS0047143,8
RTS0047144,10
RTS0047145,11
RTS0047146,7
RTS0047147,7
RTS0047148,15
RTS0047149,10
RTS0047150,16
RTS0047151,10
RTS0047152,12
RTS0047153,7
RTS0047154,13
RTS0047156,18
RTS0047157,11
RTS0047158,12
RTS0047159,10
RTS0047160,12
RTS0047165,32
RTS0047166,6
RTS0047167,6
RTS0047168,7
RTS0047169,7
RTS0047170,6
RTS0047171,6
RTS0047172,13
RTS0047173,8
RTS0047174,12
RTS0047175,5
RTS0047176,7
RTS0047177,8
RTS0047178,9
RTS0047179,4
RTS0047180,12
RTS0047181,10
RTS0047182,8
RTS0047183,7
RTS0047184,7
RTS0047185,9
RTS0047186,7
RTS0047187,7
RTS0047188,9
RTS0047189,11
RTS0047190,5
RTS0047191,10
RTS0047192,9
RTS0047193,6
RTS0047194,8
RTS0047195,15
RTS0047196,10
RTS0047197,17
RTS0047198,7
RTS0047199,14
RTS0047200,11
RTS0047201,9
RTS0047202,7
RTS0047203,8
RTS0047204,6
RTS0047205,8
RTS0047206,6
RTS0047207,10
RTS0047208,70
RTS0047209,66
RTS0047210,99
RTS0047211,88
RTS0047212,34
RTS0047213,9
RTS0047214,4
RTS0047215,4
RTS0047216,2
RTS0047217,4
RTS0047218,10
RTS0047219,16
RTS0047220,4
RTS0047221,23
RTS0047222,16
RTS0047223,56
RTS0047225,50
RTS0047226,48
RTS0047230,6
RTS0047231,9
RTS0047232,11
RTS0047233,6
RTS0047234,12
RTS0047235,10
RTS0047236,3
RTS0047237,9
RTS0047238,4
RTS0047239,10
RTS0047240,4
RTS0047241,7
RTS0047242,7
RTS0047243,11
RTS0047244,7
RTS0047245,11
RTS0047246,4
RTS0047247,3
RTS0047248,5
RTS0047249,12
RTS0047250,11
RTS0047252,7
RTS0047253,5
RTS0047254,15
RTS0047255,6
RTS0047256,10
RTS0047257,8
RTS0047258,9
RTS0047259,18
RTS0047260,15
RTS0047261,14
RTS0047262,10
RTS0047263,8
RTS0047264,11
RTS0047266,13
RTS0047267,21
RTS0047268,15
RTS0047269,17
RTS0047270,28
RTS0047271,32
RTS0047272,13
RTS0047273,13
RTS0047274,5
RTS0047276,5
RTS0047277,21
RTS0047278,19
RTS0047279,21
RTS0047280,12
RTS0047281,13
RTS0047282,18
RTS0047283,7
RTS0047284,13
RTS0047290,26
RTS0047291,53
RTS0047292,18
RTS0047293,18
RTS0047294,28
RTS0047295,10
RTS0047296,14
RTS0047297,11
RTS0047298,5
RTS0047299,6
RTS0047300,5
RTS0047301,6
RTS0047302,14
RTS0047303,11
RTS0047304,5
RTS0047305,18
RTS0047306,12
RTS0047307,24
RTS0047308,12
RTS0047309,6
RTS0047310,5
RTS0047311,10
RTS0047312,6
RTS0047313,4
RTS0047314,9
RTS0047315,11
RTS0047316,12
RTS0047317,18
RTS0047318,19
RTS0047319,17
RTS0047320,6
RTS0047321,14
RTS0047322,10
RTS0047323,14
RTS0047324,14
RTS0047325,12
RTS0047326,9
RTS0047327,6
RTS0047328,8
RTS0047329,11
RTS0047331,16
RTS0047332,12
RTS0047333,12
RTS0047334,13
RTS0047335,15
RTS0047336,19
RTS0047337,8
RTS0047338,10
RTS0047339,10
RTS0047340,18
RTS0047341,20
RTS0047342,13
RTS0047343,8
RTS0047344,22
RTS0047345,11
RTS0047346,11
RTS0047348,16
RTS0047349,9
RTS0047350,12
RTS0047351,12
RTS0047352,30
RTS0047353,15
RTS0047354,19
RTS0047356,9
RTS0047357,7
RTS0047358,3
RTS0047359,12
RTS0047360,9
RTS0047361,2
RTS0047362,5
RTS0047363,8
RTS0047364,7
RTS0047365,5
RTS0047366,8
RTS0047367,4
RTS0047368,10
RTS0047369,15
RTS0047370,7
RTS0047373,7
RTS0047374,9
RTS0047375,10
RTS0047376,14
RTS0047377,11
RTS0047378,9
RTS0047379,20
RTS0047380,16
RTS0047381,8
RTS0047382,7
RTS0047383,5
RTS0047384,14
RTS0047385,2
RTS0047386,17
RTS0047387,16
RTS0047388,8
RTS0047389,9
RTS0047390,6
RTS0047391,9
RTS0047392,7
RTS0047393,7
RTS0047394,5
RTS0047395,4
RTS0047396,14
RTS0047397,8
RTS0047398,6
RTS0047399,6
RTS0047400,7
RTS0047401,7
RTS0047402,7
RTS0047403,7
RTS0047404,11
RTS0047405,6
RTS0047406,10
RTS0047407,11
RTS0047408,8
RTS0047409,16
RTS0047410,8
RTS0047411,17
RTS0047412,12
RTS0047413,15
RTS0047414,10
RTS0047415,10
RTS0047417,6
RTS0047418,10
RTS0047419,6
RTS0047420,14
RTS0047421,12
RTS0047422,6
RTS0047423,11
RTS0047424,5
RTS0047425,7
RTS0047426,10
RTS0047427,18
RTS0047428,14
RTS0047429,6
RTS0047430,13
RTS0047431,8
RTS0047432,14
RTS0047433,10
RTS0047434,7
RTS0047435,12
RTS0047436,11
RTS0047437,7
RTS0047438,4
RTS0047439,8
RTS0047440,4
RTS0047441,19
RTS0047442,11
RTS0047445,14
RTS0047446,10
RTS0047447,6
RTS0047448,4
RTS0047449,9
RTS0047450,5
RTS0047451,5
RTS0047452,8
RTS0047453,2
RTS0047454,11
RTS0047455,4
RTS0047456,7
RTS0047457,9
RTS0047458,3
RTS0047459,4
RTS0047460,4
RTS0047461,9
RTS0047462,8
RTS0047463,10
RTS0047464,12
RTS0047465,6
RTS0047466,6
RTS0047467,9
RTS0047468,4
RTS0047469,13
RTS0047471,11
RTS0047472,8
RTS0047473,19
RTS0047474,8
RTS0047475,4
RTS0047476,8
RTS0047477,15
RTS0047479,16
RTS0047480,14
RTS0047481,19
RTS0047482,10
RTS0047483,8
RTS0047484,5
RTS0047485,5
RTS0047486,7
RTS0047487,7
RTS0047488,10
RTS0047489,5
RTS0047490,10
RTS0047491,4
RTS0047492,10
RTS0047493,5
RTS0047494,13
RTS0047495,11
RTS0047496,6
RTS0047497,10
RTS0047498,7
RTS0047499,17
RTS0047500,8
RTS0047501,9
RTS0047502,5
RTS0047503,11
RTS0047504,14
RTS0047505,6
RTS0047506,19
RTS0047507,18
RTS0047508,9
RTS0047509,10
RTS0047510,10
RTS0047511,7
RTS0047512,12
RTS0047513,12
RTS0047514,9
RTS0047515,16
RTS0047516,11
RTS0047517,21
RTS0047518,12
RTS0047520,23
RTS0047521,15
RTS0047522,17
RTS0047523,9
RTS0047524,8
RTS0047525,8
RTS0047526,11
RTS0047527,7
RTS0047528,6
RTS0047529,8
RTS0047530,5
RTS0047531,10
RTS0047532,7
RTS0047533,3
RTS0047534,9
RTS0047535,8
RTS0047536,9
RTS0047537,18
RTS0047538,24
RTS0047540,26
RTS0047541,23
RTS0047543,6
RTS0047544,7
RTS0047545,10
RTS0047546,17
RTS0047547,2
RTS0047548,18
RTS0047549,13
RTS0047550,7
RTS0047551,14
RTS0047552,9
RTS0047553,6
RTS0047558,14
RTS0047559,4
RTS0047560,10
RTS0047561,12
RTS0047562,3
RTS0047563,11
RTS0047564,8
RTS0047565,5
RTS0047566,15
RTS0047567,10
RTS0047568,5
RTS0047569,7
RTS0047570,12
RTS0047571,6
RTS0047572,9
RTS0047573,10
RTS0047574,5
RTS0047575,7
RTS0047576,5
RTS0047577,4
RTS0047578,7
RTS0047579,10
RTS0047580,8
RTS0047581,9
RTS0047582,7
RTS0047583,3
RTS0047584,4
RTS0047585,6
RTS0047586,3
RTS0047587,8
RTS0047588,8
RTS0047590,12
RTS0047591,5
RTS0047592,5
RTS0047593,7
RTS0047594,10
RTS0047595,10
RTS0047596,6
RTS0047597,6
RTS0047598,9
RTS0047599,6
RTS0047600,11
RTS0047601,24
RTS0047602,10
RTS0047603,10
RTS0047604,15
RTS0047606,5
RTS0047613,10
RTS0047614,12
RTS0047615,3
RTS0047616,11
RTS0047617,23
RTS0047618,3
RTS0047619,3
RTS0047620,4
RTS0047621,9
RTS0047622,5
RTS0047624,6
RTS0047625,4
RTS0047626,6
RTS0047627,8
RTS0047628,9
RTS0047629,10
RTS0047630,2
RTS0047631,4
RTS0047632,15
RTS0047633,1
RTS0047634,2
RTS0047635,4
RTS0047636,6
RTS0047637,4
RTS0047638,11
RTS0047639,10
RTS0047640,6
RTS0047641,5
RTS0047642,9
RTS0047643,5
RTS0047644,6
RTS0047645,11
RTS0047646,9
RTS0047647,4
RTS0047648,8
RTS0047649,9
RTS0047650,5
RTS0047651,6
RTS0047652,5
RTS0047653,4
RTS0047654,9
RTS0047656,8
RTS0047657,10
RTS0047658,12
RTS0047659,3
RTS0047660,6
RTS0047661,6
RTS0047662,8
RTS0047663,6
RTS0047664,6
RTS0047665,8
RTS0047666,3
RTS0047667,3
RTS0047668,2
RTS0047669,6
RTS0047670,10
RTS0047672,6
RTS0047673,7
RTS0047674,7
RTS0047675,6
RTS0047676,5
RTS0047677,4
RTS0047678,4
RTS0047679,6
RTS0047680,9
RTS0047681,5
RTS0047682,8
RTS0047684,7
RTS0047685,7
RTS0047686,8
RTS0047687,4
RTS0047688,7
RTS0047689,6
RTS0047691,7
RTS0047692,9
RTS0047693,9
RTS0047694,10
RTS0047695,4
RTS0047696,2
RTS0047697,10
RTS0047698,6
RTS0047699,12
RTS0047700,7
RTS0047701,3
RTS0047702,5
RTS0047703,10
RTS0047704,4
RTS0047705,6
RTS0047706,7
RTS0047707,4
RTS0047708,21
RTS0047709,88
RTS0047710,7
RTS0047711,6
RTS0047712,10
RTS0047713,11
RTS0047714,21
RTS0047715,11
RTS0047716,14
RTS0047717,18
RTS0047718,13
RTS0047720,12
RTS0047721,4
RTS0047722,14
RTS0047723,18
RTS0047724,12
RTS0047725,15
RTS0047726,21
RTS0047727,10
RTS0047728,12
RTS0047729,9
RTS0047730,7
RTS0047731,8
RTS0047732,13
RTS0047733,8
RTS0047734,11
RTS0047735,9
RTS0047736,12
RTS0047737,13
RTS0047738,10
RTS0047739,11
RTS0047740,11
RTS0047741,12
RTS0047742,12
RTS0047743,6
RTS0047744,10
RTS0047745,13
RTS0047746,15
RTS0047747,11
RTS0047748,14
RTS0047749,12
RTS0047750,4
RTS0047752,5
RTS0047753,14
RTS0047754,14
RTS0047755,14
RTS0047756,5
RTS0047757,9
RTS0047758,10
RTS0047759,3
RTS0047760,9
RTS0047761,7
RTS0047762,7
RTS0047763,8
RTS0047764,12
RTS0047765,15
RTS0047766,17
RTS0047767,9
RTS0047768,13
RTS0047769,13
RTS0047770,12
RTS0047771,8
RTS0047772,14
RTS0047773,11
RTS0047774,5
RTS0047775,4
RTS0047776,5
RTS0047777,10
RTS0047778,5
RTS0047779,10
RTS0047780,7
RTS0047781,11
RTS0047782,10
RTS0047783,8
RTS0047784,10
RTS0047785,7
RTS0047786,19
RTS0047787,7
RTS0047788,10
RTS0047789,4
RTS0047790,3
RTS0047791,7
RTS0047792,4
RTS0047793,15
RTS0047794,5
RTS0047795,3
RTS0047796,6
RTS0047797,9
RTS0047798,6
RTS0047799,7
RTS0047800,4
RTS0047801,9
RTS0047802,10
RTS0047803,17
RTS0047804,8
RTS0047805,8
RTS0047806,11
RTS0047807,13
RTS0047808,28
RTS0047809,9
RTS0047810,12
RTS0047811,11
RTS0047812,9
RTS0047813,10
RTS0047814,12
RTS0047816,9
RTS0047817,9
RTS0047818,5
RTS0047819,6
RTS0047820,9
RTS0047821,10
RTS0047822,2
RTS0047823,9
RTS0047824,7
RTS0047825,15
RTS0047826,5
RTS0047827,12
RTS0047828,13
RTS0047829,6
RTS0047830,6
RTS0047831,7
RTS0047832,6
RTS0047833,6
RTS0047834,7
RTS0047835,13
RTS0047836,10
RTS0047837,10
RTS0047838,12
RTS0047839,13
RTS0047840,10
RTS0047841,9
RTS0047842,11
RTS0047843,12
RTS0047844,1
RTS0047845,13
RTS0047846,10
RTS0047847,5
RTS0047848,12
RTS0047849,9
RTS0047850,3
RTS0047851,6
RTS0047852,6
RTS0047853,7
RTS0047854,10
RTS0047855,4
RTS0047856,7
RTS0047857,9
RTS0047858,4
RTS0047859,4
RTS0047860,5
RTS0047861,7
RTS0047862,8
RTS0047863,7
RTS0047864,5
RTS0047865,5
RTS0047866,8
RTS0047867,5
RTS0047868,3
RTS0047869,12
RTS0047870,11
RTS0047871,5
RTS0047872,8
RTS0047873,10
RTS0047874,5
RTS0047875,9
RTS0047876,7
RTS0047877,5
RTS0047878,13
RTS0047879,9
RTS0047880,11
RTS0047881,10
RTS0047882,6
RTS0047883,7
RTS0047884,7
RTS0047885,10
RTS0047886,8
RTS0047890,14
RTS0047891,31
RTS0047892,5
RTS0047893,2
RTS0047894,6
RTS0047895,12
RTS0047896,10
RTS0047897,18
RTS0047898,5
RTS0047899,13
RTS0047900,19
RTS0047901,9
RTS0047902,16
RTS0047903,13
RTS0047904,13
RTS0047905,9
RTS0047906,9
RTS0047907,37
RTS0047908,21
RTS0047909,39
RTS0047910,6
RTS0047912,8
RTS0047913,8
RTS0047914,7
RTS0047915,7
RTS0047916,6
RTS0047917,10
RTS0047919,5
RTS0047920,18
RTS0047921,33
RTS0047924,5
RTS0047925,5
RTS0047926,6
RTS0047927,9
RTS0047928,8
RTS0047929,5
RTS0047930,6
RTS0047931,7
RTS0047932,18
RTS0047933,9
RTS0047934,9
RTS0047935,10
RTS0047936,9
RTS0047937,9
RTS0047938,8
RTS0047939,11
RTS0047940,24
RTS0047941,10
RTS0047942,8
RTS0047943,4
RTS0047944,12
RTS0047945,11
RTS0047946,8
RTS0047947,7
RTS0047948,3
RTS0047949,8
RTS0047950,2
RTS0047951,6
RTS0047952,7
RTS0047953,6
RTS0047954,8
RTS0047956,3
RTS0047957,4
RTS0047958,4
RTS0047959,14
RTS0047960,9
RTS0047961,3
RTS0047963,6
RTS0047964,8
RTS0047965,5
RTS0047966,6
RTS0047967,12
RTS0047968,9
RTS0047969,8
RTS0047970,5
RTS0047972,13
RTS0047973,7
RTS0047974,13
RTS0047975,10
RTS0047976,5
RTS0047977,11
RTS0047978,7
RTS0047979,10
RTS0047980,6
RTS0047981,14
RTS0047982,9
RTS0047985,21
RTS0047986,7
RTS0047987,9
RTS0047988,8
RTS0047990,10
RTS0047991,18
RTS0047992,6
RTS0047993,5
RTS0047994,11
RTS0047995,9
RTS0047996,1
RTS0047997,6
RTS0047998,7
RTS0047999,5
RTS0048000,9
RTS0048001,6
RTS0048003,25
RTS0048005,10
RTS0048006,5
RTS0048008,10
RTS0048009,4
RTS0048012,8
RTS0048013,12
RTS0048014,5
RTS0048015,12
RTS0048016,8
RTS0048017,16
RTS0048018,8
RTS0048019,9
RTS0048020,10
RTS0048021,11
RTS0048022,10
RTS0048023,12
RTS0048024,11
RTS0048026,10
RTS0048027,9
RTS0048028,5
RTS0048029,7
RTS0048030,11
RTS0048031,5
RTS0048032,10
RTS0048033,10
RTS0048034,8
RTS0048035,7
RTS0048036,7
RTS0048037,6
RTS0048038,27
RTS0048040,6
RTS0048041,7
RTS0048042,5
RTS0048043,9
RTS0048044,5
RTS0048045,16
RTS0048046,6
RTS0048047,10
RTS0048048,7
RTS0048049,11
RTS0048050,8
RTS0048051,19
RTS0048052,15
RTS0048053,5
RTS0048054,9
RTS0048055,9
RTS0048056,11
RTS0048057,6
RTS0048058,12
RTS0048059,10
RTS0048060,14
RTS0048061,5
RTS0048062,11
RTS0048063,8
RTS0048064,11
RTS0048065,11
RTS0048066,9
RTS0048067,9
RTS0048068,12
RTS0048069,8
RTS0048070,8
RTS0048071,12
RTS0048072,1
RTS0048073,5
RTS0048074,6
RTS0048076,4
RTS0048077,9
RTS0048078,8
RTS0048079,15
RTS0048080,5
RTS0048081,12
RTS0048082,4
RTS0048084,4
RTS0048085,16
RTS0048086,8
RTS0048087,10
RTS0048088,4
RTS0048089,8
RTS0048090,12
RTS0048091,12
RTS0048092,9
RTS0048093,18
RTS0048094,5
RTS0048096,8
RTS0048097,7
RTS0048098,155
RTS0048099,334
RTS0048100,267
RTS0048101,232
RTS0048102,211
RTS0048104,5
RTS0048105,12
RTS0048106,6
RTS0048107,4
RTS0048108,11
RTS0048109,5
RTS0048110,11
RTS0048111,5
RTS0048112,11
RTS0048113,6
RTS0048114,7
RTS0048115,8
RTS0048116,5
RTS0048117,3
RTS0048118,11
RTS0048120,3
RTS0048126,9
RTS0048127,10
RTS0048129,11
RTS0048130,11
RTS0048131,11
RTS0048132,17
RTS0048133,10
RTS0048134,15
RTS0048135,25
RTS0048136,8
RTS0048138,9
RTS0048139,6
RTS0048140,9
RTS0048141,14
RTS0048142,12
RTS0048144,8
RTS0048145,17
RTS0048146,11
RTS0048147,5
RTS0048148,8
RTS0048149,9
RTS0048150,11
RTS0048151,8
RTS0048152,8
RTS0048153,8
RTS0048154,7
RTS0048155,9
RTS0048156,6
RTS0048158,10
RTS0048159,12
RTS0048160,301
RTS0048161,391
RTS0048162,13
RTS0048163,3
RTS0048164,54
RTS0048165,12
RTS0048166,9
RTS0048167,7
RTS0048168,13
RTS0048169,11
RTS0048170,12
RTS0048171,6
RTS0048172,12
RTS0048173,2
RTS0048175,9
RTS0048176,9
RTS0048177,3
RTS0048178,9
RTS0048179,5
RTS0048180,3
RTS0048181,14
RTS0048182,7
RTS0048183,18
RTS0048184,20
RTS0048185,15
RTS0048186,11
RTS0048188,13
RTS0048189,20
RTS0048190,11
RTS0048191,18
RTS0048192,7
RTS0048193,5
RTS0048194,9
RTS0048195,8
RTS0048196,7
RTS0048197,6
RTS0048198,13
RTS0048200,8
RTS0048201,7
RTS0048202,10
RTS0048203,7
RTS0048204,6
RTS0048205,7
RTS0048207,10
RTS0048208,10
RTS0048209,9
RTS0048210,8
RTS0048211,12
RTS0048212,12
RTS0048213,15
RTS0048214,9
RTS0048215,14
RTS0048216,12
RTS0048217,15
RTS0048218,12
RTS0048219,8
RTS0048220,9
RTS0048221,12
RTS0048222,6
RTS0048223,7
RTS0048224,11
RTS0048225,9
RTS0048226,11
RTS0048227,5
RTS0048228,6
RTS0048229,9
RTS0048230,7
RTS0048231,12
RTS0048232,9
RTS0048233,11
RTS0048234,11
RTS0048235,6
RTS0048236,4
RTS0048237,16
RTS0048238,6
RTS0048239,8
RTS0048240,9
RTS0048241,9
RTS0048242,15
RTS0048243,13
RTS0048244,15
RTS0048245,9
RTS0048246,12
RTS0049343,18
RTS0049344,30
RTS0049345,18
RTS0049346,6
RTS0049347,11
RTS0049348,8
RTS0049349,14
RTS0049350,5
RTS0049351,9
RTS0049352,7
RTS0049353,6
RTS0049354,8
RTS0049355,5
RTS0049356,11
RTS0049357,11
RTS0049358,5
RTS0049359,5
RTS0049360,22
RTS0049361,8
RTS0049362,4
RTS0049363,5
RTS0049364,11
RTS0049365,10
RTS0049366,31
RTS0049367,20
RTS0049368,11
RTS0049369,11
RTS0049370,9
RTS0049371,7
RTS0049372,9
RTS0049373,19
RTS0049374,19
RTS0049375,14
RTS0049376,18
RTS0049377,22
RTS0049378,19
RTS0049379,10
RTS0049380,19
RTS0049381,14
RTS0049382,13
RTS0049383,7
RTS0049384,8
RTS0049385,9
RTS0049386,9
RTS0049387,5
RTS0049388,6
RTS0049389,12
RTS0049390,101
RTS0049391,141
RTS0049392,103
RTS0049393,132
RTS0049394,47
RTS0049395,33
RTS0049396,44
RTS0049397,41
RTS0049398,68
RTS0049399,35
RTS0049400,8
RTS0049401,10
RTS0049402,8
RTS0049403,6
RTS0049404,7
RTS0049405,13
RTS0049406,6
RTS0049407,5
RTS0049408,9
RTS0049409,8
RTS0049410,9
RTS0049411,7
RTS0049412,5
RTS0049413,5
RTS0049414,9
RTS0049415,12
RTS0049416,6
RTS0049417,11
RTS0049418,7
RTS0049419,5
RTS0049420,3
RTS0049421,8
RTS0049422,8
RTS0049423,9
RTS0049424,9
RTS0049425,9
RTS0049426,12
RTS0049427,9
RTS0049428,2
RTS0049429,25
RTS0049430,15
RTS0049431,8
RTS0049432,9
RTS0049433,8
RTS0049434,6
RTS0049435,5
RTS0049436,10
RTS0049437,13
RTS0049438,8
RTS0049439,15
RTS0049440,11
RTS0049441,16
RTS0049442,6
RTS0049443,5
RTS0049444,16
RTS0049445,12
RTS0049446,5
RTS0049447,12
RTS0049448,10
RTS0049449,4
RTS0049450,8
RTS0049451,2
RTS0049452,8
RTS0049453,18
RTS0049454,4
RTS0049455,8
RTS0049456,11
RTS0049457,9
RTS0049458,9
RTS0049459,10
RTS0049460,18
RTS0049461,14
RTS0049462,17
RTS0049463,10
RTS0049464,8
RTS0049465,4
RTS0049466,8
RTS0049467,5
RTS0049468,9
RTS0049469,10
RTS0049470,8
RTS0049471,12
RTS0049472,8
RTS0049473,30
RTS0049474,9
RTS0049475,9
RTS0049476,13
RTS0049477,10
RTS0049478,5
RTS0049479,280
RTS0049480,30
RTS0049481,2
RTS0049482,7
RTS0049483,7
RTS0049484,10
RTS0049485,9
RTS0997079,8
RTS0997080,8
RTS0997081,3
RTS0997082,8
RTS0997083,8
RTS0997084,10
RTS0997085,10
RTS0997086,3
RTS0997087,6
RTS0997088,971
RTS0997089,208
RTS0997090,46
RTS0997091,22
RTS0997092,9
RTS0997093,3
RTS0997095,6
RTS0997096,10
RTS0997097,2
RTS0997098,8
RTS0997099,3
RTS0997100,4
RTS0997101,2
RTS0997102,6
RTS0997103,2
RTS0997104,5
RTS0997105,4
RTS0997106,5
RTS0997107,2
RTS0997108,4
RTS0997110,5
RTS0997111,2
RTS0997112,8
RTS0997113,5
RTS0997114,5
RTS0997115,8
RTS0997116,5
RTS0997117,4
RTS0997118,6
RTS0997119,4
RTS0997120,3
RTS0997121,10
RTS0997122,12
RTS0997123,11
RTS0997124,7
RTS0997125,24
RTS0997126,31
RTS0997127,40
RTS0997128,23
RTS0997129,26
RTS0997130,10
</Code_Summary>
