# Supplementary material for: Spatial meta-transcriptomics reveal associations of intratumor bacteria burden with lung cancer cells showing a distinct oncogenic signature
Source: J Immunother Cancer. 2022 Jul 6;10(7):e004698. doi: 10.1136/jitc-2022-004698 (PMC9260850; doi:10.1136/jitc-2022-004698)
Supplement: Supplementary data [file jitc-2022-004698supp009.zip › DSP-1001250002848-E-E12.dcc]

<Header>
FileVersion,0.02
SoftwareVersion,"GeoMx_NGS_Pipeline_ 2.0.0"
Date,2020-6-15
</Header>

<Scan_Attributes>
ID,DSP-1001250002848-E-E12
Plate_ID,1001250002848
Well,E12
</Scan_Attributes>

<NGS_Processing_Attributes>
SeqSetId,
tamperedIni,No
Raw,13982256
Trimmed,13921525
Stitched,13847996
Aligned,13601696
umiQ30,0.9927
rtsQ30,0.9921
</NGS_Processing_Attributes>


<Code_Summary>
RTS0039454,838
RTS0039455,543
RTS0039456,772
RTS0039457,1895
RTS0039458,337
RTS0039459,144
RTS0039460,124
RTS0039461,216
RTS0039462,142
RTS0039463,176
RTS0039464,122
RTS0039465,220
RTS0039466,195
RTS0039467,272
RTS0039468,176
RTS0039469,137
RTS0039470,276
RTS0039471,272
RTS0039472,352
RTS0039473,208
RTS0039474,550
RTS0039475,473
RTS0039476,640
RTS0039477,668
RTS0039478,638
RTS0039479,171
RTS0039480,114
RTS0039481,119
RTS0039482,148
RTS0039483,138
RTS0039484,126
RTS0039485,175
RTS0039486,140
RTS0039487,116
RTS0039488,166
RTS0039489,160
RTS0039490,158
RTS0039491,149
RTS0039492,141
RTS0039493,168
RTS0039494,217
RTS0039495,172
RTS0039496,221
RTS0039497,136
RTS0039498,182
RTS0039499,720
RTS0039500,230
RTS0039501,421
RTS0039502,524
RTS0039503,377
RTS0039504,146
RTS0039505,213
RTS0039506,169
RTS0039507,155
RTS0039508,163
RTS0039509,168
RTS0039510,278
RTS0039511,2711
RTS0039512,1088
RTS0039513,790
RTS0039514,5658
RTS0039515,3948
RTS0039516,142
RTS0039517,127
RTS0039518,143
RTS0039519,128
RTS0039520,135
RTS0039521,108
RTS0039522,191
RTS0039523,127
RTS0039524,240
RTS0039525,172
RTS0039526,295
RTS0039527,391
RTS0039528,247
RTS0039529,305
RTS0039530,211
RTS0039531,171
RTS0039532,164
RTS0039533,191
RTS0039534,126
RTS0039535,153
RTS0039536,135
RTS0039537,127
RTS0039538,130
RTS0039539,145
RTS0039540,125
RTS0039541,147
RTS0039542,183
RTS0039543,179
RTS0039544,118
RTS0039545,147
RTS0039546,164
RTS0039547,132
RTS0039548,168
RTS0039549,180
RTS0039550,164
RTS0039551,152
RTS0039552,113
RTS0039553,165
RTS0039554,156
RTS0039555,170
RTS0039556,125
RTS0039557,159
RTS0039558,147
RTS0039559,143
RTS0039560,126
RTS0039561,138
RTS0039562,154
RTS0039563,152
RTS0039564,137
RTS0039565,230
RTS0039566,143
RTS0039567,142
RTS0039568,128
RTS0039569,113
RTS0039570,137
RTS0039571,118
RTS0039572,114
RTS0039573,127
RTS0039574,139
RTS0039575,133
RTS0039576,117
RTS0039577,168
RTS0039578,138
RTS0039579,173
RTS0039580,206
RTS0039581,159
RTS0039582,246
RTS0039583,332
RTS0039584,188
RTS0039585,146
RTS0039586,131
RTS0039587,129
RTS0039588,150
RTS0039589,191
RTS0039590,123
RTS0039591,165
RTS0039592,151
RTS0039593,134
RTS0039594,146
RTS0039595,142
RTS0039596,153
RTS0039597,136
RTS0039598,129
RTS0039599,116
RTS0039600,137
RTS0039601,116
RTS0039602,107
RTS0039603,100
RTS0039604,141
RTS0039605,134
RTS0039606,119
RTS0039607,161
RTS0039608,136
RTS0039609,105
RTS0039610,135
RTS0039611,142
RTS0039612,127
RTS0039613,130
RTS0039614,135
RTS0039615,93
RTS0039616,116
RTS0039617,94
RTS0039619,156
RTS0039620,128
RTS0039621,112
RTS0039622,152
RTS0039623,144
RTS0039624,138
RTS0039625,118
RTS0039626,157
RTS0039627,143
RTS0039628,116
RTS0039629,120
RTS0039630,131
RTS0039631,113
RTS0039632,118
RTS0039633,151
RTS0039634,168
RTS0039635,144
RTS0039636,131
RTS0039637,131
RTS0039638,141
RTS0039639,139
RTS0039640,105
RTS0039641,156
RTS0039642,149
RTS0039643,174
RTS0039644,121
RTS0039645,117
RTS0039646,153
RTS0039647,138
RTS0039648,115
RTS0039649,136
RTS0039650,148
RTS0039651,231
RTS0039652,304
RTS0039653,173
RTS0039654,148
RTS0039655,224
RTS0039656,397
RTS0039657,438
RTS0039658,265
RTS0039659,447
RTS0039660,161
RTS0039661,158
RTS0039662,115
RTS0039663,163
RTS0039664,164
RTS0039665,144
RTS0039666,137
RTS0039667,112
RTS0039668,120
RTS0039669,232
RTS0039670,150
RTS0039671,208
RTS0039672,315
RTS0039673,204
RTS0039674,185
RTS0039675,167
RTS0039676,203
RTS0039677,211
RTS0039678,141
RTS0039679,252
RTS0039680,149
RTS0039681,254
RTS0039682,383
RTS0039683,131
RTS0039684,210
RTS0039685,299
RTS0039686,561
RTS0039687,732
RTS0039688,436
RTS0039689,373
RTS0039690,285
RTS0039691,150
RTS0039692,130
RTS0039693,120
RTS0039694,176
RTS0039695,124
RTS0039696,138
RTS0039697,138
RTS0039698,138
RTS0039699,149
RTS0039700,123
RTS0039701,142
RTS0039702,273
RTS0039703,443
RTS0039704,307
RTS0039705,220
RTS0039706,134
RTS0039707,172
RTS0039708,153
RTS0039709,158
RTS0039710,174
RTS0039711,137
RTS0039712,239
RTS0039713,236
RTS0039714,209
RTS0039715,175
RTS0039716,140
RTS0039717,224
RTS0039718,143
RTS0039719,161
RTS0039720,319
RTS0039721,196
RTS0039722,181
RTS0039723,219
RTS0039724,169
RTS0039725,221
RTS0039726,203
RTS0039727,171
RTS0039728,198
RTS0039729,189
RTS0039730,194
RTS0039731,150
RTS0039732,160
RTS0039733,171
RTS0039734,173
RTS0039735,178
RTS0039736,194
RTS0039737,189
RTS0039738,165
RTS0039739,208
RTS0039740,135
RTS0039741,175
RTS0039742,224
RTS0039743,135
RTS0039744,157
RTS0039745,209
RTS0039746,296
RTS0039747,510
RTS0039749,363
RTS0039750,246
RTS0039751,127
RTS0039752,133
RTS0039753,156
RTS0039754,142
RTS0039755,140
RTS0039756,141
RTS0039757,113
RTS0039758,148
RTS0039759,125
RTS0039760,138
RTS0039761,201
RTS0039762,152
RTS0039763,144
RTS0039764,129
RTS0039765,124
RTS0039766,185
RTS0039767,149
RTS0039768,165
RTS0039769,146
RTS0039770,307
RTS0039771,146
RTS0039772,368
RTS0039773,282
RTS0039774,138
RTS0039775,239
RTS0039776,184
RTS0039777,134
RTS0039778,141
RTS0039779,124
RTS0039780,143
RTS0039781,252
RTS0039782,154
RTS0039783,121
RTS0039784,160
RTS0039785,385
RTS0039786,162
RTS0039787,128
RTS0039788,135
RTS0039789,137
RTS0039790,200
RTS0039791,229
RTS0039792,210
RTS0039793,157
RTS0039794,190
RTS0039795,135
RTS0039796,198
RTS0039797,165
RTS0039798,145
RTS0039799,162
RTS0039800,160
RTS0039801,158
RTS0039802,139
RTS0039803,202
RTS0039804,221
RTS0039805,196
RTS0039806,171
RTS0039807,143
RTS0039808,159
RTS0039809,141
RTS0039810,166
RTS0039811,158
RTS0039812,188
RTS0039813,144
RTS0039814,224
RTS0039815,156
RTS0039816,167
RTS0039817,192
RTS0039818,138
RTS0039819,190
RTS0039820,128
RTS0039821,168
RTS0039822,168
RTS0039823,203
RTS0039824,154
RTS0039825,204
RTS0039826,139
RTS0039827,208
RTS0039828,154
RTS0039829,166
RTS0039830,127
RTS0039831,135
RTS0039832,195
RTS0039833,128
RTS0039834,159
RTS0039835,167
RTS0039836,180
RTS0039838,130
RTS0039839,172
RTS0039840,117
RTS0039841,267
RTS0039842,278
RTS0039843,219
RTS0039844,203
RTS0039845,169
RTS0039846,161
RTS0039847,164
RTS0039848,129
RTS0039849,125
RTS0039850,128
RTS0039851,193
RTS0039852,242
RTS0039853,141
RTS0039854,160
RTS0039855,142
RTS0039856,144
RTS0039857,117
RTS0039858,112
RTS0039859,144
RTS0039860,111
RTS0039861,152
RTS0039862,138
RTS0039863,109
RTS0039864,136
RTS0039865,150
RTS0039866,169
RTS0039867,315
RTS0039868,115
RTS0039869,178
RTS0039870,198
RTS0039871,114
RTS0039872,123
RTS0039873,123
RTS0039874,123
RTS0039875,133
RTS0039876,149
RTS0039877,156
RTS0039878,161
RTS0039879,152
RTS0039880,124
RTS0039881,111
RTS0039882,110
RTS0039883,113
RTS0039884,134
RTS0039885,147
RTS0039886,115
RTS0039887,116
RTS0039888,163
RTS0039890,145
RTS0039891,176
RTS0039892,132
RTS0039893,197
RTS0039894,135
RTS0039895,140
RTS0039896,129
RTS0039897,122
RTS0039898,197
RTS0039899,143
RTS0039900,168
RTS0039901,133
RTS0039902,133
RTS0039903,135
RTS0039904,178
RTS0039905,161
RTS0039906,144
RTS0039907,157
RTS0039908,140
RTS0039909,138
RTS0039910,140
RTS0039911,124
RTS0039912,129
RTS0039913,149
RTS0039914,127
RTS0039915,146
RTS0039916,144
RTS0039917,149
RTS0039918,141
RTS0039919,147
RTS0039920,116
RTS0039921,161
RTS0039922,165
RTS0039923,136
RTS0039924,142
RTS0039925,127
RTS0039926,187
RTS0039927,212
RTS0039928,173
RTS0039929,174
RTS0039930,280
RTS0039931,138
RTS0039932,131
RTS0039933,150
RTS0039934,111
RTS0039935,149
RTS0039936,126
RTS0039937,135
RTS0039938,151
RTS0039939,131
RTS0039940,141
RTS0039941,100
RTS0039942,118
RTS0039943,126
RTS0039944,135
RTS0039945,108
RTS0039946,157
RTS0039947,226
RTS0039948,284
RTS0039949,255
RTS0039950,242
RTS0039951,152
RTS0039952,176
RTS0039953,127
RTS0039954,129
RTS0039955,173
RTS0039956,333
RTS0039957,357
RTS0039958,268
RTS0039959,219
RTS0039960,397
RTS0039961,129
RTS0039962,137
RTS0039963,124
RTS0039964,149
RTS0039965,147
RTS0039966,152
RTS0039967,124
RTS0039968,150
RTS0039969,165
RTS0039970,128
RTS0039971,214
RTS0039972,123
RTS0039973,166
RTS0039974,192
RTS0039975,150
RTS0039976,144
RTS0039977,150
RTS0039978,157
RTS0039979,139
RTS0039980,115
RTS0039981,195
RTS0039982,210
RTS0039983,247
RTS0039984,159
RTS0039985,249
RTS0039986,1119
RTS0039987,1071
RTS0039988,452
RTS0039989,901
RTS0039990,282
RTS0039991,178
RTS0039992,145
RTS0039993,208
RTS0039994,136
RTS0039995,289
RTS0039996,1657
RTS0039997,1068
RTS0039998,2017
RTS0039999,1603
RTS0040000,1011
RTS0040001,110
RTS0040002,138
RTS0040003,166
RTS0040004,147
RTS0040005,198
RTS0040006,240
RTS0040007,207
RTS0040008,147
RTS0040009,196
RTS0040010,221
RTS0040011,182
RTS0040012,123
RTS0040013,196
RTS0040014,143
RTS0040015,150
RTS0040016,211
RTS0040017,185
RTS0040018,207
RTS0040019,140
RTS0040020,223
RTS0040021,181
RTS0040022,121
RTS0040023,202
RTS0040024,114
RTS0040025,130
RTS0040026,208
RTS0040027,544
RTS0040028,276
RTS0040029,583
RTS0040030,1003
RTS0040031,137
RTS0040032,143
RTS0040033,105
RTS0040034,131
RTS0040035,84
RTS0040036,152
RTS0040037,147
RTS0040038,135
RTS0040039,120
RTS0040040,143
RTS0040041,122
RTS0040042,139
RTS0040043,138
RTS0040044,143
RTS0040045,123
RTS0040046,161
RTS0040047,220
RTS0040048,235
RTS0040049,147
RTS0040050,135
RTS0040051,163
RTS0040052,130
RTS0040053,160
RTS0040054,131
RTS0040055,136
RTS0040056,135
RTS0040057,132
RTS0040058,137
RTS0040059,123
RTS0040060,127
RTS0040061,156
RTS0040062,156
RTS0040063,133
RTS0040064,175
RTS0040065,126
RTS0040066,168
RTS0040067,144
RTS0040068,163
RTS0040069,134
RTS0040070,132
RTS0040071,119
RTS0040072,182
RTS0040073,206
RTS0040074,168
RTS0040075,155
RTS0040076,146
RTS0040077,193
RTS0040078,143
RTS0040079,154
RTS0040080,165
RTS0040081,141
RTS0040082,128
RTS0040083,123
RTS0040084,104
RTS0040085,127
RTS0040086,126
RTS0040087,138
RTS0040088,149
RTS0040089,150
RTS0040090,149
RTS0040091,137
RTS0040092,108
RTS0040093,127
RTS0040094,136
RTS0040095,121
RTS0040096,154
RTS0040097,162
RTS0040098,99
RTS0040099,128
RTS0040100,154
RTS0040101,110
RTS0040102,93
RTS0040103,99
RTS0040104,135
RTS0040105,130
RTS0040106,140
RTS0040107,114
RTS0040108,115
RTS0040109,143
RTS0040110,148
RTS0040111,112
RTS0040112,154
RTS0040113,91
RTS0040114,96
RTS0040115,188
RTS0040116,412
RTS0040117,246
RTS0040118,128
RTS0040119,327
RTS0040120,407
RTS0040121,190
RTS0040122,202
RTS0040123,165
RTS0040124,120
RTS0040125,162
RTS0040126,202
RTS0040127,217
RTS0040128,143
RTS0040129,125
RTS0040130,214
RTS0040131,150
RTS0040132,138
RTS0040133,135
RTS0040134,114
RTS0040135,141
RTS0040136,98
RTS0040137,102
RTS0040138,151
RTS0040139,138
RTS0040140,119
RTS0040141,144
RTS0040142,186
RTS0040143,148
RTS0040144,106
RTS0040145,134
RTS0040146,207
RTS0040147,233
RTS0040148,151
RTS0040149,162
RTS0040150,126
RTS0040151,147
RTS0040152,157
RTS0040153,148
RTS0040154,159
RTS0040155,168
RTS0040156,175
RTS0040157,162
RTS0040158,164
RTS0040159,214
RTS0040160,141
RTS0040161,133
RTS0040162,98
RTS0040163,135
RTS0040164,111
RTS0040165,111
RTS0040166,105
RTS0040167,147
RTS0040168,103
RTS0040169,136
RTS0040170,117
RTS0040171,52
RTS0040172,119
RTS0040173,114
RTS0040174,95
RTS0040175,142
RTS0040176,102
RTS0040177,117
RTS0040178,105
RTS0040179,70
RTS0040180,157
RTS0040181,160
RTS0040182,144
RTS0040183,117
RTS0040184,97
RTS0040185,114
RTS0040186,134
RTS0040187,129
RTS0040188,78
RTS0040189,108
RTS0040190,120
RTS0040191,145
RTS0040192,91
RTS0040193,144
RTS0040194,123
RTS0040195,147
RTS0040196,151
RTS0040197,94
RTS0040198,123
RTS0040199,147
RTS0040200,125
RTS0040201,301
RTS0040202,190
RTS0040203,222
RTS0040204,134
RTS0040205,190
RTS0040206,124
RTS0040207,119
RTS0040208,167
RTS0040209,208
RTS0040210,206
RTS0040211,150
RTS0040212,133
RTS0040213,135
RTS0040214,165
RTS0040215,191
RTS0040216,117
RTS0040217,121
RTS0040218,113
RTS0040219,104
RTS0040220,121
RTS0040221,177
RTS0040222,148
RTS0040223,154
RTS0040224,113
RTS0040225,141
RTS0040226,157
RTS0040227,121
RTS0040228,132
RTS0040229,133
RTS0040230,157
RTS0040231,99
RTS0040232,126
RTS0040233,134
RTS0040234,116
RTS0040235,117
RTS0040236,150
RTS0040237,170
RTS0040238,170
RTS0040239,178
RTS0040240,160
RTS0040241,114
RTS0040242,143
RTS0040243,141
RTS0040244,151
RTS0040245,143
RTS0040246,149
RTS0040247,151
RTS0040248,164
RTS0040249,142
RTS0040250,122
RTS0040251,199
RTS0040252,152
RTS0040253,172
RTS0040254,164
RTS0040255,162
RTS0040256,115
RTS0040257,104
RTS0040258,118
RTS0040259,113
RTS0040260,163
RTS0040261,111
RTS0040262,143
RTS0040263,167
RTS0040264,160
RTS0040265,135
RTS0040266,126
RTS0040267,131
RTS0040268,137
RTS0040269,105
RTS0040270,191
RTS0040271,249
RTS0040272,336
RTS0040273,237
RTS0040274,170
RTS0040275,229
RTS0040276,121
RTS0040277,227
RTS0040278,498
RTS0040279,293
RTS0040280,183
RTS0040281,123
RTS0040282,111
RTS0040283,138
RTS0040284,110
RTS0040285,134
RTS0040286,143
RTS0040287,94
RTS0040288,98
RTS0040289,117
RTS0040290,141
RTS0040291,123
RTS0040292,118
RTS0040293,115
RTS0040294,128
RTS0040295,119
RTS0040296,159
RTS0040297,154
RTS0040298,127
RTS0040299,141
RTS0040300,125
RTS0040301,106
RTS0040302,111
RTS0040303,120
RTS0040304,123
RTS0040305,147
RTS0040306,179
RTS0040307,128
RTS0040308,124
RTS0040309,151
RTS0040310,125
RTS0040311,113
RTS0040312,159
RTS0040313,134
RTS0040314,169
RTS0040315,194
RTS0040316,126
RTS0040317,125
RTS0040318,121
RTS0040319,164
RTS0040320,139
RTS0040321,180
RTS0040322,192
RTS0040323,164
RTS0040324,172
RTS0040325,133
RTS0040326,186
RTS0040327,184
RTS0040328,222
RTS0040329,194
RTS0040330,268
RTS0040331,129
RTS0040332,116
RTS0040333,154
RTS0040334,154
RTS0040335,141
RTS0040336,141
RTS0040337,187
RTS0040338,85
RTS0040339,173
RTS0040340,133
RTS0040341,192
RTS0040342,135
RTS0040343,144
RTS0040344,194
RTS0040345,185
RTS0040346,122
RTS0040347,162
RTS0040348,153
RTS0040349,215
RTS0040350,122
RTS0040351,168
RTS0040352,183
RTS0040353,186
RTS0040354,147
RTS0040355,139
RTS0040356,262
RTS0040357,354
RTS0040358,184
RTS0040359,197
RTS0040360,307
RTS0040361,273
RTS0040363,130
RTS0040364,191
RTS0040365,193
RTS0040366,343
RTS0040367,278
RTS0040368,447
RTS0040369,350
RTS0040370,312
RTS0040371,201
RTS0040372,181
RTS0040373,166
RTS0040374,122
RTS0040375,130
RTS0040376,232
RTS0040377,179
RTS0040378,221
RTS0040379,237
RTS0040380,167
RTS0040381,164
RTS0040382,130
RTS0040383,139
RTS0040384,133
RTS0040385,116
RTS0040386,203
RTS0040387,253
RTS0040388,212
RTS0040389,171
RTS0040390,174
RTS0040391,194
RTS0040392,201
RTS0040393,150
RTS0040394,197
RTS0040395,167
RTS0040396,232
RTS0040397,231
RTS0040398,309
RTS0040399,323
RTS0040400,282
RTS0040401,212
RTS0040402,242
RTS0040403,248
RTS0040404,301
RTS0040405,99
RTS0040406,178
RTS0040407,180
RTS0040408,201
RTS0040409,138
RTS0040410,189
RTS0040411,157
RTS0040412,139
RTS0040413,186
RTS0040414,254
RTS0040415,210
RTS0040416,690
RTS0040417,175
RTS0040418,169
RTS0040419,1458
RTS0040420,838
RTS0040421,161
RTS0040422,378
RTS0040423,292
RTS0040424,228
RTS0040425,112
RTS0040426,118
RTS0040428,224
RTS0040429,152
RTS0040430,194
RTS0040431,128
RTS0040432,125
RTS0040433,145
RTS0040434,115
RTS0040435,134
RTS0040436,558
RTS0040437,1061
RTS0040438,1850
RTS0040439,1609
RTS0040440,1393
RTS0040441,239
RTS0040442,175
RTS0040443,198
RTS0040444,190
RTS0040445,169
RTS0040446,166
RTS0040447,174
RTS0040448,176
RTS0040449,241
RTS0040450,109
RTS0040451,332
RTS0040452,299
RTS0040453,205
RTS0040454,311
RTS0040455,481
RTS0040456,202
RTS0040457,165
RTS0040458,118
RTS0040459,116
RTS0040460,171
RTS0040461,127
RTS0040462,137
RTS0040463,168
RTS0040464,162
RTS0040465,126
RTS0040466,189
RTS0040467,137
RTS0040468,155
RTS0040469,151
RTS0040470,138
RTS0040471,157
RTS0040472,124
RTS0040473,119
RTS0040474,126
RTS0040475,112
RTS0040476,111
RTS0040477,127
RTS0040478,101
RTS0040479,120
RTS0040480,125
RTS0040481,257
RTS0040482,192
RTS0040483,147
RTS0040484,232
RTS0040485,212
RTS0040486,130
RTS0040487,91
RTS0040488,110
RTS0040489,148
RTS0040490,155
RTS0040491,125
RTS0040492,125
RTS0040493,132
RTS0040494,133
RTS0040495,158
RTS0040496,153
RTS0040497,158
RTS0040498,134
RTS0040499,111
RTS0040500,158
RTS0040501,351
RTS0040502,151
RTS0040503,172
RTS0040504,162
RTS0040505,105
RTS0040506,138
RTS0040507,124
RTS0040508,110
RTS0040509,110
RTS0040510,83
RTS0040511,153
RTS0040512,126
RTS0040513,143
RTS0040514,118
RTS0040515,148
RTS0040516,231
RTS0040517,183
RTS0040518,155
RTS0040519,185
RTS0040520,125
RTS0040521,89
RTS0040522,100
RTS0040523,118
RTS0040524,97
RTS0040525,110
RTS0040526,164
RTS0040527,113
RTS0040528,158
RTS0040529,150
RTS0040530,159
RTS0040531,177
RTS0040532,214
RTS0040533,121
RTS0040534,135
RTS0040535,168
RTS0040536,156
RTS0040537,406
RTS0040538,186
RTS0040539,239
RTS0040540,227
RTS0040541,103
RTS0040542,101
RTS0040543,131
RTS0040544,150
RTS0040545,91
RTS0040546,117
RTS0040547,112
RTS0040548,112
RTS0040549,143
RTS0040550,119
RTS0040551,128
RTS0040552,119
RTS0040553,143
RTS0040554,129
RTS0040555,121
RTS0040556,156
RTS0040557,87
RTS0040558,112
RTS0040559,106
RTS0040560,133
RTS0040561,128
RTS0040562,89
RTS0040563,130
RTS0040564,133
RTS0040565,123
RTS0040566,120
RTS0040567,135
RTS0040568,123
RTS0040569,144
RTS0040570,137
RTS0040571,144
RTS0040572,123
RTS0040573,190
RTS0040574,221
RTS0040575,183
RTS0040576,321
RTS0040577,196
RTS0040578,183
RTS0040579,191
RTS0040580,213
RTS0040581,112
RTS0040582,159
RTS0040583,137
RTS0040584,135
RTS0040585,173
RTS0040586,123
RTS0040587,91
RTS0040588,154
RTS0040589,121
RTS0040590,133
RTS0040591,180
RTS0040592,155
RTS0040593,86
RTS0040594,121
RTS0040595,154
RTS0040596,165
RTS0040597,211
RTS0040598,129
RTS0040599,147
RTS0040600,159
RTS0040601,144
RTS0040602,159
RTS0040603,132
RTS0040604,159
RTS0040605,144
RTS0040606,211
RTS0040607,234
RTS0040608,162
RTS0040609,175
RTS0040610,245
RTS0040611,161
RTS0040612,151
RTS0040613,170
RTS0040614,163
RTS0040615,128
RTS0040616,112
RTS0040617,147
RTS0040618,119
RTS0040619,126
RTS0040620,123
RTS0040621,159
RTS0040622,134
RTS0040623,167
RTS0040624,149
RTS0040625,142
RTS0040626,119
RTS0040627,127
RTS0040628,159
RTS0040629,160
RTS0040630,161
RTS0040631,175
RTS0040632,194
RTS0040633,168
RTS0040634,185
RTS0040635,126
RTS0040636,148
RTS0040637,135
RTS0040638,147
RTS0040639,134
RTS0040640,133
RTS0040641,221
RTS0040642,557
RTS0040643,427
RTS0040644,353
RTS0040645,522
RTS0040646,156
RTS0040647,122
RTS0040648,173
RTS0040649,161
RTS0040650,98
RTS0040651,236
RTS0040652,124
RTS0040653,143
RTS0040654,172
RTS0040655,171
RTS0040656,164
RTS0040657,165
RTS0040658,103
RTS0040659,158
RTS0040660,117
RTS0040661,101
RTS0040662,106
RTS0040663,114
RTS0040664,115
RTS0040665,117
RTS0040666,157
RTS0040667,199
RTS0040668,89
RTS0040669,122
RTS0040670,98
RTS0040671,104
RTS0040672,125
RTS0040673,121
RTS0040674,140
RTS0040675,127
RTS0040676,1091
RTS0040677,249
RTS0040678,2632
RTS0040679,1593
RTS0040680,4390
RTS0040681,359
RTS0040682,549
RTS0040683,1384
RTS0040684,1568
RTS0040685,423
RTS0040686,132
RTS0040687,164
RTS0040688,115
RTS0040689,105
RTS0040690,115
RTS0040691,111
RTS0040692,118
RTS0040693,134
RTS0040694,121
RTS0040695,158
RTS0040696,124
RTS0040697,114
RTS0040698,124
RTS0040699,116
RTS0040700,131
RTS0040701,362
RTS0040702,1442
RTS0040703,1634
RTS0040704,1719
RTS0040705,1559
RTS0040706,147
RTS0040707,134
RTS0040708,111
RTS0040709,124
RTS0040710,136
RTS0040711,113
RTS0040712,92
RTS0040713,152
RTS0040714,131
RTS0040715,140
RTS0040716,144
RTS0040717,105
RTS0040718,139
RTS0040719,156
RTS0040720,155
RTS0040721,91
RTS0040722,125
RTS0040723,155
RTS0040724,132
RTS0040725,123
RTS0040726,410
RTS0040727,560
RTS0040728,472
RTS0040729,481
RTS0040730,241
RTS0040731,280
RTS0040732,223
RTS0040733,118
RTS0040734,201
RTS0040735,146
RTS0040736,2039
RTS0040737,2107
RTS0040738,1916
RTS0040739,1945
RTS0040740,1562
RTS0040741,196
RTS0040742,139
RTS0040743,201
RTS0040744,147
RTS0040745,230
RTS0040746,361
RTS0040747,230
RTS0040748,205
RTS0040749,227
RTS0040750,281
RTS0040751,124
RTS0040752,199
RTS0040753,158
RTS0040754,129
RTS0040755,136
RTS0040756,349
RTS0040757,379
RTS0040758,387
RTS0040759,827
RTS0040760,611
RTS0040761,212
RTS0040762,168
RTS0040763,180
RTS0040764,195
RTS0040765,269
RTS0040766,147
RTS0040767,151
RTS0040768,157
RTS0040769,221
RTS0040770,125
RTS0040771,136
RTS0040772,133
RTS0040773,144
RTS0040774,130
RTS0040775,142
RTS0040776,120
RTS0040777,163
RTS0040778,131
RTS0040779,181
RTS0040780,154
RTS0040781,201
RTS0040782,277
RTS0040783,153
RTS0040784,191
RTS0040785,147
RTS0040786,126
RTS0040787,136
RTS0040788,135
RTS0040789,142
RTS0040790,131
RTS0040791,123
RTS0040792,155
RTS0040793,109
RTS0040794,113
RTS0040795,121
RTS0040796,220
RTS0040797,173
RTS0040798,141
RTS0040799,123
RTS0040800,125
RTS0040801,216
RTS0040802,200
RTS0040803,216
RTS0040804,137
RTS0040805,154
RTS0040806,125
RTS0040807,139
RTS0040808,135
RTS0040809,148
RTS0040810,143
RTS0040811,155
RTS0040812,133
RTS0040813,117
RTS0040814,139
RTS0040815,154
RTS0040816,194
RTS0040817,160
RTS0040818,247
RTS0040819,209
RTS0040820,226
RTS0040821,184
RTS0040822,168
RTS0040823,129
RTS0040824,175
RTS0040825,216
RTS0040826,331
RTS0040827,234
RTS0040828,184
RTS0040830,256
RTS0040831,134
RTS0040832,156
RTS0040833,132
RTS0040834,114
RTS0040836,915
RTS0040837,335
RTS0040838,859
RTS0040839,746
RTS0040840,423
RTS0040841,191
RTS0040842,275
RTS0040843,469
RTS0040844,371
RTS0040845,203
RTS0040846,198
RTS0040847,203
RTS0040848,162
RTS0040849,159
RTS0040850,232
RTS0040851,160
RTS0040852,132
RTS0040853,194
RTS0040854,203
RTS0040855,158
RTS0040856,170
RTS0040857,136
RTS0040858,144
RTS0040859,131
RTS0040860,130
RTS0040861,533
RTS0040862,268
RTS0040863,223
RTS0040864,172
RTS0040865,245
RTS0040866,110
RTS0040867,135
RTS0040868,116
RTS0040869,129
RTS0040870,134
RTS0040871,216
RTS0040872,242
RTS0040873,183
RTS0040874,387
RTS0040875,276
RTS0040876,128
RTS0040877,128
RTS0040878,127
RTS0040879,108
RTS0040880,150
RTS0040881,150
RTS0040882,112
RTS0040883,102
RTS0040884,131
RTS0040885,138
RTS0040886,573
RTS0040887,633
RTS0040888,349
RTS0040889,740
RTS0040890,474
RTS0040891,126
RTS0040892,172
RTS0040893,104
RTS0040894,116
RTS0040895,147
RTS0040896,114
RTS0040897,131
RTS0040898,113
RTS0040899,109
RTS0040900,108
RTS0040901,282
RTS0040902,169
RTS0040903,118
RTS0040904,328
RTS0040905,194
RTS0040906,170
RTS0040907,142
RTS0040908,216
RTS0040909,183
RTS0040910,171
RTS0040911,218
RTS0040912,185
RTS0040913,167
RTS0040914,130
RTS0040915,176
RTS0040916,156
RTS0040917,117
RTS0040918,151
RTS0040919,121
RTS0040920,96
RTS0040921,283
RTS0040922,228
RTS0040923,340
RTS0040924,302
RTS0040925,190
RTS0040926,147
RTS0040927,92
RTS0040928,139
RTS0040929,121
RTS0040930,137
RTS0040931,173
RTS0040932,138
RTS0040933,133
RTS0040934,152
RTS0040935,192
RTS0040936,158
RTS0040937,208
RTS0040938,164
RTS0040939,156
RTS0040940,157
RTS0040941,155
RTS0040942,138
RTS0040943,115
RTS0040944,264
RTS0040945,152
RTS0040946,359
RTS0040947,383
RTS0040948,479
RTS0040949,187
RTS0040950,383
RTS0040951,131
RTS0040952,108
RTS0040953,107
RTS0040954,147
RTS0040955,144
RTS0040956,177
RTS0040957,119
RTS0040958,149
RTS0040959,167
RTS0040960,111
RTS0040961,132
RTS0040962,96
RTS0040963,149
RTS0040964,145
RTS0040965,131
RTS0040966,210
RTS0040967,188
RTS0040968,212
RTS0040969,151
RTS0040970,146
RTS0040971,153
RTS0040972,154
RTS0040973,174
RTS0040974,128
RTS0040975,125
RTS0040976,185
RTS0040977,154
RTS0040978,129
RTS0040979,163
RTS0040980,122
RTS0040981,141
RTS0040982,158
RTS0040983,177
RTS0040984,149
RTS0040985,169
RTS0040986,1624
RTS0040987,1477
RTS0040988,507
RTS0040989,661
RTS0040990,321
RTS0040991,296
RTS0040992,178
RTS0040993,183
RTS0040994,173
RTS0040995,153
RTS0040996,164
RTS0040997,209
RTS0040998,149
RTS0040999,203
RTS0041000,193
RTS0041001,140
RTS0041002,144
RTS0041003,195
RTS0041004,208
RTS0041005,155
RTS0041006,193
RTS0041007,137
RTS0041008,218
RTS0041009,134
RTS0041010,153
RTS0041011,108
RTS0041012,100
RTS0041013,119
RTS0041014,151
RTS0041015,151
RTS0041016,145
RTS0041017,130
RTS0041018,143
RTS0041019,113
RTS0041020,129
RTS0041021,124
RTS0041022,191
RTS0041023,282
RTS0041024,202
RTS0041025,258
RTS0041026,162
RTS0041027,172
RTS0041028,217
RTS0041029,155
RTS0041030,108
RTS0041031,154
RTS0041032,173
RTS0041033,148
RTS0041034,173
RTS0041035,141
RTS0041036,196
RTS0041037,138
RTS0041038,144
RTS0041039,94
RTS0041040,177
RTS0041041,171
RTS0041042,184
RTS0041043,180
RTS0041044,130
RTS0041045,113
RTS0041046,677
RTS0041047,1405
RTS0041048,477
RTS0041049,2749
RTS0041050,2509
RTS0041051,134
RTS0041052,144
RTS0041053,130
RTS0041054,184
RTS0041055,137
RTS0041056,150
RTS0041057,134
RTS0041058,170
RTS0041059,127
RTS0041060,154
RTS0041061,174
RTS0041062,218
RTS0041063,208
RTS0041064,160
RTS0041066,167
RTS0041067,152
RTS0041068,153
RTS0041069,143
RTS0041070,202
RTS0041071,142
RTS0041072,138
RTS0041073,134
RTS0041074,124
RTS0041075,151
RTS0041076,150
RTS0041077,165
RTS0041078,175
RTS0041079,133
RTS0041080,173
RTS0041081,135
RTS0041082,136
RTS0041083,128
RTS0041084,126
RTS0041085,134
RTS0041086,195
RTS0041087,220
RTS0041088,175
RTS0041089,179
RTS0041090,173
RTS0041091,141
RTS0041092,155
RTS0041093,162
RTS0041094,161
RTS0041095,132
RTS0041096,116
RTS0041097,148
RTS0041098,121
RTS0041099,131
RTS0041100,119
RTS0041101,176
RTS0041102,186
RTS0041103,139
RTS0041104,188
RTS0041105,171
RTS0041106,1019
RTS0041107,2737
RTS0041108,2122
RTS0041109,1447
RTS0041110,469
RTS0041111,185
RTS0041112,160
RTS0041113,150
RTS0041114,220
RTS0041115,223
RTS0041116,164
RTS0041117,182
RTS0041118,211
RTS0041119,163
RTS0041120,144
RTS0041121,175
RTS0041122,148
RTS0041123,192
RTS0041124,116
RTS0041125,173
RTS0041126,216
RTS0041127,286
RTS0041128,205
RTS0041129,143
RTS0041130,133
RTS0041131,321
RTS0041132,325
RTS0041133,319
RTS0041134,358
RTS0041135,505
RTS0041136,168
RTS0041137,161
RTS0041138,190
RTS0041139,183
RTS0041140,137
RTS0041141,224
RTS0041142,179
RTS0041143,110
RTS0041144,131
RTS0041145,157
RTS0041146,144
RTS0041147,139
RTS0041148,127
RTS0041149,143
RTS0041150,148
RTS0041151,180
RTS0041152,157
RTS0041153,136
RTS0041154,131
RTS0041155,188
RTS0041156,254
RTS0041157,224
RTS0041158,148
RTS0041159,131
RTS0041160,169
RTS0041161,143
RTS0041162,126
RTS0041163,138
RTS0041164,124
RTS0041165,108
RTS0041166,142
RTS0041167,173
RTS0041168,183
RTS0041169,132
RTS0041170,173
RTS0041171,156
RTS0041172,171
RTS0041173,148
RTS0041174,148
RTS0041175,164
RTS0041176,150
RTS0041177,156
RTS0041178,147
RTS0041179,143
RTS0041180,138
RTS0041181,158
RTS0041182,157
RTS0041183,158
RTS0041184,116
RTS0041185,123
RTS0041186,169
RTS0041187,150
RTS0041188,177
RTS0041189,186
RTS0041190,191
RTS0041191,233
RTS0041192,216
RTS0041193,204
RTS0041194,141
RTS0041195,134
RTS0041196,164
RTS0041197,128
RTS0041198,160
RTS0041199,149
RTS0041200,148
RTS0041201,140
RTS0041202,152
RTS0041203,156
RTS0041204,133
RTS0041205,141
RTS0041206,198
RTS0041207,282
RTS0041208,212
RTS0041209,254
RTS0041210,156
RTS0041211,321
RTS0041212,401
RTS0041213,517
RTS0041214,398
RTS0041215,264
RTS0041216,234
RTS0041217,197
RTS0041218,144
RTS0041219,192
RTS0041220,142
RTS0041221,149
RTS0041222,109
RTS0041223,118
RTS0041224,119
RTS0041225,154
RTS0041226,139
RTS0041227,125
RTS0041228,109
RTS0041229,163
RTS0041230,152
RTS0041231,220
RTS0041232,330
RTS0041233,428
RTS0041234,483
RTS0041235,171
RTS0041236,145
RTS0041237,104
RTS0041238,127
RTS0041239,117
RTS0041240,164
RTS0041241,159
RTS0041242,143
RTS0041243,146
RTS0041244,156
RTS0041246,165
RTS0041247,149
RTS0041248,110
RTS0041249,124
RTS0041250,185
RTS0041251,205
RTS0041252,256
RTS0041253,205
RTS0041254,280
RTS0041255,386
RTS0041256,112
RTS0041257,159
RTS0041258,122
RTS0041259,129
RTS0041260,174
RTS0041261,177
RTS0041262,161
RTS0041263,160
RTS0041265,186
RTS0041266,169
RTS0041267,137
RTS0041268,147
RTS0041269,161
RTS0041270,152
RTS0041271,190
RTS0041272,136
RTS0041273,120
RTS0041274,166
RTS0041275,154
RTS0041276,147
RTS0041277,137
RTS0041278,158
RTS0041279,137
RTS0041280,149
RTS0041281,158
RTS0041282,134
RTS0041283,147
RTS0041284,125
RTS0041285,137
RTS0041286,135
RTS0041287,129
RTS0041288,141
RTS0041289,171
RTS0041290,168
RTS0041291,137
RTS0041292,128
RTS0041293,155
RTS0041294,145
RTS0041295,108
RTS0041296,150
RTS0041297,125
RTS0041298,154
RTS0041299,139
RTS0041300,154
RTS0041301,121
RTS0041302,160
RTS0041303,166
RTS0041304,162
RTS0041305,126
RTS0041306,160
RTS0041307,153
RTS0041308,144
RTS0041309,155
RTS0041310,155
RTS0041311,138
RTS0041312,138
RTS0041313,144
RTS0041314,195
RTS0041315,139
RTS0041316,200
RTS0041317,246
RTS0041318,239
RTS0041319,131
RTS0041320,181
RTS0041321,184
RTS0041322,137
RTS0041323,163
RTS0041324,171
RTS0041325,184
RTS0041326,134
RTS0041327,155
RTS0041328,171
RTS0041329,146
RTS0041330,156
RTS0041331,123
RTS0041332,131
RTS0041333,150
RTS0041334,147
RTS0041335,143
RTS0041346,637
RTS0041347,262
RTS0041348,601
RTS0041349,494
RTS0041350,687
RTS0041351,196
RTS0041352,138
RTS0041353,149
RTS0041354,166
RTS0041355,154
RTS0041356,149
RTS0041357,126
RTS0041358,126
RTS0041359,152
RTS0041360,150
RTS0041361,164
RTS0041362,119
RTS0041363,159
RTS0041364,160
RTS0041365,150
RTS0041366,188
RTS0041367,170
RTS0041368,150
RTS0041369,108
RTS0041370,117
RTS0041371,158
RTS0041372,156
RTS0041373,126
RTS0041374,120
RTS0041375,152
RTS0041376,185
RTS0041377,149
RTS0041378,117
RTS0041379,88
RTS0041380,116
RTS0041381,153
RTS0041382,157
RTS0041383,134
RTS0041384,128
RTS0041385,135
RTS0041386,137
RTS0041387,125
RTS0041388,136
RTS0041389,126
RTS0041390,106
RTS0041391,127
RTS0041392,140
RTS0041393,101
RTS0041394,102
RTS0041395,131
RTS0041396,141
RTS0041397,129
RTS0041398,130
RTS0041399,139
RTS0041400,142
RTS0041401,122
RTS0041402,144
RTS0041403,550
RTS0041404,115
RTS0041405,154
RTS0041406,125
RTS0041407,171
RTS0041408,109
RTS0041409,112
RTS0041410,123
RTS0041411,121
RTS0041412,128
RTS0041413,142
RTS0041414,150
RTS0041415,160
RTS0041416,112
RTS0041417,111
RTS0041418,142
RTS0041419,142
RTS0041420,147
RTS0041421,124
RTS0041422,157
RTS0041423,125
RTS0041424,128
RTS0041425,149
RTS0041426,139
RTS0041427,109
RTS0041428,121
RTS0041429,132
RTS0041430,163
RTS0041431,139
RTS0041432,118
RTS0041433,138
RTS0041434,126
RTS0041435,131
RTS0041436,156
RTS0041437,119
RTS0041438,106
RTS0041439,135
RTS0041440,129
RTS0041441,139
RTS0041442,133
RTS0041443,141
RTS0041444,161
RTS0041445,130
RTS0041446,143
RTS0041447,147
RTS0041448,135
RTS0041449,128
RTS0041450,155
RTS0041451,123
RTS0041452,171
RTS0041453,139
RTS0041454,143
RTS0041455,131
RTS0041456,282
RTS0041457,310
RTS0041458,151
RTS0041459,548
RTS0041460,142
RTS0041461,118
RTS0041462,147
RTS0041463,132
RTS0041464,133
RTS0041465,176
RTS0041466,173
RTS0041467,245
RTS0041468,272
RTS0041469,227
RTS0041470,281
RTS0041471,133
RTS0041472,133
RTS0041473,134
RTS0041474,141
RTS0041475,143
RTS0041476,128
RTS0041477,145
RTS0041478,123
RTS0041479,130
RTS0041480,112
RTS0041481,143
RTS0041482,117
RTS0041483,117
RTS0041484,153
RTS0041485,139
RTS0041486,169
RTS0041487,168
RTS0041488,169
RTS0041489,159
RTS0041490,132
RTS0041491,166
RTS0041492,137
RTS0041493,85
RTS0041494,97
RTS0041495,114
RTS0041496,690
RTS0041497,431
RTS0041498,669
RTS0041499,1080
RTS0041500,397
RTS0041501,239
RTS0041502,158
RTS0041503,156
RTS0041504,203
RTS0041505,162
RTS0041506,148
RTS0041507,108
RTS0041508,131
RTS0041509,139
RTS0041510,155
RTS0041511,132
RTS0041512,143
RTS0041513,135
RTS0041514,143
RTS0041515,135
RTS0041516,136
RTS0041517,155
RTS0041518,117
RTS0041519,121
RTS0041520,138
RTS0041521,103
RTS0041522,136
RTS0041523,138
RTS0041524,131
RTS0041525,143
RTS0041526,382
RTS0041527,2191
RTS0041528,2547
RTS0041529,292
RTS0041530,1516
RTS0041531,116
RTS0041532,134
RTS0041533,79
RTS0041534,112
RTS0041535,113
RTS0041536,115
RTS0041537,137
RTS0041538,142
RTS0041540,124
RTS0041541,112
RTS0041542,148
RTS0041543,103
RTS0041544,143
RTS0041545,146
RTS0041546,160
RTS0041547,159
RTS0041548,185
RTS0041549,142
RTS0041550,159
RTS0041551,222
RTS0041552,157
RTS0041553,145
RTS0041554,122
RTS0041555,160
RTS0041556,123
RTS0041557,106
RTS0041558,130
RTS0041559,133
RTS0041560,114
RTS0041561,159
RTS0041562,196
RTS0041563,228
RTS0041564,241
RTS0041565,238
RTS0041566,207
RTS0041567,274
RTS0041568,255
RTS0041569,141
RTS0041570,165
RTS0041571,122
RTS0041572,124
RTS0041573,120
RTS0041574,157
RTS0041575,115
RTS0041576,129
RTS0041577,168
RTS0041578,225
RTS0041579,136
RTS0041580,151
RTS0041581,260
RTS0041582,249
RTS0041583,173
RTS0041584,250
RTS0041585,223
RTS0041586,145
RTS0041587,211
RTS0041588,151
RTS0041589,195
RTS0041590,131
RTS0041591,93
RTS0041592,121
RTS0041593,125
RTS0041594,146
RTS0041595,127
RTS0041596,138
RTS0041597,112
RTS0041598,172
RTS0041599,107
RTS0041600,107
RTS0041601,108
RTS0041602,153
RTS0041603,145
RTS0041604,152
RTS0041605,140
RTS0041606,133
RTS0041607,121
RTS0041608,112
RTS0041609,153
RTS0041610,116
RTS0041611,140
RTS0041612,152
RTS0041613,144
RTS0041614,153
RTS0041615,147
RTS0041616,251
RTS0041617,159
RTS0041618,163
RTS0041619,137
RTS0041620,225
RTS0041621,154
RTS0041622,92
RTS0041623,119
RTS0041624,159
RTS0041625,144
RTS0041626,212
RTS0041627,169
RTS0041628,163
RTS0041629,181
RTS0041630,172
RTS0041631,135
RTS0041632,129
RTS0041633,144
RTS0041634,203
RTS0041635,164
RTS0041636,259
RTS0041637,396
RTS0041638,366
RTS0041639,180
RTS0041640,304
RTS0041641,151
RTS0041642,129
RTS0041643,132
RTS0041644,110
RTS0041645,128
RTS0041646,195
RTS0041647,258
RTS0041648,233
RTS0041649,162
RTS0041650,249
RTS0041651,151
RTS0041652,147
RTS0041653,158
RTS0041654,136
RTS0041655,177
RTS0041656,131
RTS0041657,165
RTS0041658,196
RTS0041659,145
RTS0041660,115
RTS0041661,258
RTS0041662,229
RTS0041663,144
RTS0041664,145
RTS0041665,141
RTS0041666,173
RTS0041667,128
RTS0041668,154
RTS0041669,158
RTS0041670,160
RTS0041671,137
RTS0041672,143
RTS0041673,103
RTS0041674,128
RTS0041675,134
RTS0041676,144
RTS0041677,177
RTS0041678,137
RTS0041679,209
RTS0041680,208
RTS0041681,170
RTS0041682,181
RTS0041683,151
RTS0041684,163
RTS0041685,253
RTS0041686,179
RTS0041687,109
RTS0041688,158
RTS0041689,130
RTS0041690,273
RTS0041691,281
RTS0041692,135
RTS0041693,189
RTS0041694,117
RTS0041695,133
RTS0041696,116
RTS0041697,135
RTS0041698,134
RTS0041699,141
RTS0041700,105
RTS0041701,176
RTS0041702,114
RTS0041703,156
RTS0041704,109
RTS0041705,221
RTS0041706,157
RTS0041707,184
RTS0041708,181
RTS0041709,207
RTS0041710,161
RTS0041711,124
RTS0041712,134
RTS0041713,126
RTS0041714,113
RTS0041715,102
RTS0041716,1071
RTS0041717,682
RTS0041718,771
RTS0041719,1001
RTS0041720,1271
RTS0041721,177
RTS0041722,139
RTS0041723,179
RTS0041724,187
RTS0041725,173
RTS0041726,112
RTS0041727,98
RTS0041728,129
RTS0041729,91
RTS0041730,127
RTS0041731,135
RTS0041732,112
RTS0041733,150
RTS0041734,111
RTS0041735,185
RTS0041736,123
RTS0041737,121
RTS0041738,146
RTS0041739,133
RTS0041740,132
RTS0041741,129
RTS0041742,160
RTS0041743,154
RTS0041744,144
RTS0041745,117
RTS0041746,198
RTS0041747,219
RTS0041748,166
RTS0041749,150
RTS0041750,194
RTS0041751,144
RTS0041752,99
RTS0041753,181
RTS0041754,142
RTS0041755,156
RTS0041756,291
RTS0041757,180
RTS0041758,251
RTS0041759,215
RTS0041760,137
RTS0041761,122
RTS0041762,111
RTS0041763,160
RTS0041764,124
RTS0041765,131
RTS0041766,130
RTS0041767,91
RTS0041768,127
RTS0041769,124
RTS0041770,171
RTS0041771,114
RTS0041772,131
RTS0041773,103
RTS0041774,128
RTS0041775,135
RTS0041776,210
RTS0041777,159
RTS0041778,189
RTS0041779,175
RTS0041780,158
RTS0041781,113
RTS0041782,166
RTS0041783,134
RTS0041784,145
RTS0041785,174
RTS0041786,170
RTS0041787,174
RTS0041788,135
RTS0041789,151
RTS0041790,168
RTS0041791,163
RTS0041793,168
RTS0041794,128
RTS0041795,157
RTS0041796,124
RTS0041797,180
RTS0041798,126
RTS0041799,162
RTS0041800,102
RTS0041801,112
RTS0041802,173
RTS0041803,171
RTS0041804,189
RTS0041805,171
RTS0041806,135
RTS0041807,135
RTS0041808,175
RTS0041809,190
RTS0041810,185
RTS0041811,240
RTS0041812,170
RTS0041813,166
RTS0041814,109
RTS0041815,178
RTS0041816,135
RTS0041817,149
RTS0041818,139
RTS0041819,180
RTS0041820,204
RTS0041821,212
RTS0041822,223
RTS0041823,119
RTS0041824,198
RTS0041825,131
RTS0041826,171
RTS0041827,197
RTS0041828,183
RTS0041829,125
RTS0041830,113
RTS0041831,136
RTS0041832,219
RTS0041833,196
RTS0041834,239
RTS0041835,196
RTS0041836,176
RTS0041837,163
RTS0041838,151
RTS0041839,176
RTS0041840,164
RTS0041841,291
RTS0041842,184
RTS0041843,236
RTS0041844,140
RTS0041845,257
RTS0041846,98
RTS0041847,85
RTS0041848,139
RTS0041849,120
RTS0041850,111
RTS0041851,142
RTS0041852,138
RTS0041853,162
RTS0041854,97
RTS0041855,158
RTS0041856,141
RTS0041857,206
RTS0041858,178
RTS0041859,119
RTS0041860,173
RTS0041861,148
RTS0041862,110
RTS0041863,122
RTS0041864,123
RTS0041865,148
RTS0041866,251
RTS0041867,227
RTS0041868,190
RTS0041869,237
RTS0041870,149
RTS0041871,136
RTS0041872,137
RTS0041873,162
RTS0041874,219
RTS0041875,171
RTS0041876,256
RTS0041877,230
RTS0041878,185
RTS0041879,271
RTS0041880,328
RTS0041881,135
RTS0041882,151
RTS0041883,216
RTS0041884,153
RTS0041885,197
RTS0041886,367
RTS0041887,611
RTS0041888,505
RTS0041889,303
RTS0041890,422
RTS0041891,424
RTS0041892,348
RTS0041893,278
RTS0041894,245
RTS0041895,417
RTS0041896,235
RTS0041897,172
RTS0041898,207
RTS0041899,191
RTS0041900,126
RTS0041901,150
RTS0041902,149
RTS0041903,217
RTS0041904,194
RTS0041905,218
RTS0041906,2553
RTS0041907,129
RTS0041908,839
RTS0041909,147
RTS0041910,457
RTS0041911,150
RTS0041912,153
RTS0041913,178
RTS0041914,158
RTS0041915,171
RTS0041916,1052
RTS0041917,941
RTS0041918,1180
RTS0041919,3378
RTS0041920,2561
RTS0041922,133
RTS0041923,118
RTS0041924,118
RTS0041925,156
RTS0041926,98
RTS0041927,109
RTS0041928,141
RTS0041929,131
RTS0041930,153
RTS0041931,140
RTS0041932,254
RTS0041933,125
RTS0041934,128
RTS0041935,137
RTS0041936,107
RTS0041937,169
RTS0041938,123
RTS0041939,143
RTS0041940,133
RTS0041941,140
RTS0041942,124
RTS0041943,108
RTS0041944,121
RTS0041945,139
RTS0041946,217
RTS0041947,186
RTS0041948,166
RTS0041949,159
RTS0041950,142
RTS0041951,190
RTS0041952,185
RTS0041953,146
RTS0041954,188
RTS0041955,287
RTS0041956,144
RTS0041957,134
RTS0041958,150
RTS0041959,146
RTS0041960,135
RTS0041961,106
RTS0041962,143
RTS0041963,153
RTS0041964,198
RTS0041965,140
RTS0041966,150
RTS0041967,173
RTS0041968,124
RTS0041969,134
RTS0041971,180
RTS0041972,210
RTS0041973,176
RTS0041974,136
RTS0041975,235
RTS0041976,141
RTS0041977,213
RTS0041978,187
RTS0041979,157
RTS0041980,184
RTS0041981,258
RTS0041982,204
RTS0041983,286
RTS0041984,232
RTS0041985,321
RTS0041986,185
RTS0041987,260
RTS0041988,176
RTS0041989,128
RTS0041990,208
RTS0041991,141
RTS0041992,182
RTS0041993,162
RTS0041994,143
RTS0041995,144
RTS0041996,105
RTS0041997,152
RTS0041998,130
RTS0041999,146
RTS0042000,132
RTS0042001,137
RTS0042002,133
RTS0042003,111
RTS0042004,141
RTS0042005,131
RTS0042006,144
RTS0042007,161
RTS0042008,165
RTS0042009,155
RTS0042010,135
RTS0042011,206
RTS0042012,290
RTS0042013,246
RTS0042014,136
RTS0042015,184
RTS0042016,95
RTS0042017,141
RTS0042018,101
RTS0042019,143
RTS0042020,136
RTS0042021,271
RTS0042022,168
RTS0042023,285
RTS0042024,253
RTS0042025,223
RTS0042026,160
RTS0042027,331
RTS0042028,208
RTS0042029,130
RTS0042030,172
RTS0042031,176
RTS0042032,151
RTS0042033,143
RTS0042034,150
RTS0042035,179
RTS0042036,190
RTS0042037,272
RTS0042038,211
RTS0042039,218
RTS0042040,211
RTS0042041,246
RTS0042042,159
RTS0042043,124
RTS0042044,257
RTS0042045,145
RTS0042046,230
RTS0042047,198
RTS0042048,157
RTS0042049,204
RTS0042050,176
RTS0042051,161
RTS0042052,202
RTS0042053,189
RTS0042054,124
RTS0042055,153
RTS0042056,151
RTS0042057,149
RTS0042058,143
RTS0042059,125
RTS0042060,191
RTS0042061,201
RTS0042062,278
RTS0042063,305
RTS0042064,235
RTS0042065,262
RTS0042066,192
RTS0042067,192
RTS0042068,180
RTS0042069,147
RTS0042071,136
RTS0042072,118
RTS0042073,127
RTS0042074,148
RTS0042075,154
RTS0042076,131
RTS0042077,83
RTS0042078,80
RTS0042079,124
RTS0042080,108
RTS0042081,255
RTS0042082,236
RTS0042083,136
RTS0042084,214
RTS0042085,167
RTS0042086,119
RTS0042087,153
RTS0042088,147
RTS0042089,106
RTS0042090,143
RTS0042091,193
RTS0042092,159
RTS0042093,143
RTS0042094,155
RTS0042095,121
RTS0042096,166
RTS0042097,161
RTS0042098,164
RTS0042099,152
RTS0042100,159
RTS0042101,142
RTS0042102,154
RTS0042103,142
RTS0042104,132
RTS0042105,152
RTS0042106,167
RTS0042107,146
RTS0042108,112
RTS0042109,124
RTS0042110,140
RTS0042111,144
RTS0042112,170
RTS0042113,179
RTS0042114,170
RTS0042115,167
RTS0042116,136
RTS0042117,139
RTS0042118,132
RTS0042119,155
RTS0042120,151
RTS0042121,171
RTS0042122,140
RTS0042123,172
RTS0042124,98
RTS0042125,160
RTS0042126,148
RTS0042127,171
RTS0042128,195
RTS0042129,155
RTS0042130,184
RTS0042131,161
RTS0042132,128
RTS0042133,176
RTS0042134,140
RTS0042135,152
RTS0042136,131
RTS0042137,154
RTS0042138,122
RTS0042139,157
RTS0042140,150
RTS0042141,141
RTS0042142,137
RTS0042143,153
RTS0042144,147
RTS0042145,135
RTS0042146,350
RTS0042147,184
RTS0042148,504
RTS0042149,183
RTS0042150,464
RTS0042151,162
RTS0042152,140
RTS0042153,170
RTS0042154,191
RTS0042155,139
RTS0042156,120
RTS0042157,101
RTS0042158,137
RTS0042159,144
RTS0042160,116
RTS0042161,136
RTS0042162,191
RTS0042163,207
RTS0042164,251
RTS0042165,157
RTS0042166,149
RTS0042167,165
RTS0042168,166
RTS0042169,140
RTS0042170,151
RTS0042171,159
RTS0042172,129
RTS0042173,161
RTS0042174,126
RTS0042175,135
RTS0042176,142
RTS0042177,176
RTS0042178,169
RTS0042179,154
RTS0042180,150
RTS0042181,124
RTS0042182,142
RTS0042183,127
RTS0042184,148
RTS0042185,154
RTS0042186,130
RTS0042187,127
RTS0042188,128
RTS0042189,143
RTS0042190,149
RTS0042191,160
RTS0042192,186
RTS0042193,163
RTS0042194,304
RTS0042195,145
RTS0042196,129
RTS0042197,158
RTS0042198,117
RTS0042199,187
RTS0042200,185
RTS0042201,137
RTS0042202,109
RTS0042203,109
RTS0042204,106
RTS0042205,118
RTS0042206,125
RTS0042207,138
RTS0042208,133
RTS0042209,146
RTS0042210,117
RTS0042211,120
RTS0042212,141
RTS0042213,122
RTS0042214,138
RTS0042215,144
RTS0042216,129
RTS0042217,142
RTS0042218,140
RTS0042219,122
RTS0042220,169
RTS0042221,117
RTS0042222,114
RTS0042223,131
RTS0042224,134
RTS0042225,124
RTS0042226,168
RTS0042227,133
RTS0042228,141
RTS0042229,149
RTS0042230,198
RTS0042231,168
RTS0042232,155
RTS0042233,210
RTS0042234,167
RTS0042235,158
RTS0042236,257
RTS0042237,194
RTS0042238,218
RTS0042239,168
RTS0042240,214
RTS0042241,140
RTS0042242,110
RTS0042243,156
RTS0042244,130
RTS0042245,117
RTS0042246,283
RTS0042247,358
RTS0042248,539
RTS0042249,192
RTS0042250,295
RTS0042251,167
RTS0042252,180
RTS0042253,135
RTS0042254,219
RTS0042255,211
RTS0042256,304
RTS0042257,140
RTS0042258,118
RTS0042259,123
RTS0042260,153
RTS0042261,250
RTS0042262,214
RTS0042263,205
RTS0042264,232
RTS0042265,176
RTS0042266,146
RTS0042267,155
RTS0042268,101
RTS0042269,107
RTS0042270,113
RTS0042271,130
RTS0042272,120
RTS0042273,150
RTS0042274,125
RTS0042275,109
RTS0042276,157
RTS0042277,171
RTS0042278,132
RTS0042279,156
RTS0042280,130
RTS0042281,122
RTS0042282,98
RTS0042283,124
RTS0042284,122
RTS0042285,115
RTS0042286,139
RTS0042287,307
RTS0042288,315
RTS0042289,389
RTS0042290,298
RTS0042291,349
RTS0042292,466
RTS0042293,178
RTS0042294,161
RTS0042295,226
RTS0042296,144
RTS0042297,140
RTS0042298,125
RTS0042299,129
RTS0042300,133
RTS0042301,124
RTS0042302,119
RTS0042303,133
RTS0042304,143
RTS0042305,150
RTS0042306,187
RTS0042307,209
RTS0042308,214
RTS0042309,285
RTS0042310,228
RTS0042311,108
RTS0042312,128
RTS0042313,125
RTS0042314,148
RTS0042315,144
RTS0042316,250
RTS0042317,189
RTS0042318,135
RTS0042319,177
RTS0042320,157
RTS0042321,177
RTS0042322,134
RTS0042323,154
RTS0042324,149
RTS0042325,133
RTS0042326,131
RTS0042327,156
RTS0042328,125
RTS0042329,143
RTS0042330,137
RTS0042331,149
RTS0042332,176
RTS0042333,171
RTS0042334,137
RTS0042335,145
RTS0042336,142
RTS0042337,191
RTS0042338,210
RTS0042339,138
RTS0042340,172
RTS0042341,227
RTS0042342,145
RTS0042343,185
RTS0042344,191
RTS0042345,141
RTS0042346,158
RTS0042347,130
RTS0042348,108
RTS0042349,120
RTS0042350,114
RTS0042351,149
RTS0042352,152
RTS0042353,169
RTS0042354,154
RTS0042355,123
RTS0042356,150
RTS0042357,139
RTS0042358,157
RTS0042359,159
RTS0042360,145
RTS0042361,148
RTS0042362,196
RTS0042363,243
RTS0042364,167
RTS0042365,162
RTS0042366,150
RTS0042367,168
RTS0042368,165
RTS0042369,129
RTS0042370,207
RTS0042371,159
RTS0042372,133
RTS0042373,138
RTS0042374,126
RTS0042375,129
RTS0042376,119
RTS0042377,94
RTS0042378,111
RTS0042379,142
RTS0042380,88
RTS0042381,171
RTS0042382,190
RTS0042383,180
RTS0042384,194
RTS0042385,196
RTS0042386,172
RTS0042387,157
RTS0042388,264
RTS0042389,161
RTS0042390,232
RTS0042391,147
RTS0042392,163
RTS0042393,133
RTS0042394,166
RTS0042395,232
RTS0042396,125
RTS0042397,128
RTS0042398,125
RTS0042399,198
RTS0042400,203
RTS0042401,176
RTS0042402,160
RTS0042403,131
RTS0042404,116
RTS0042405,156
RTS0042406,149
RTS0042407,131
RTS0042408,126
RTS0042409,90
RTS0042410,157
RTS0042411,159
RTS0042412,120
RTS0042413,158
RTS0042414,171
RTS0042415,117
RTS0042416,379
RTS0042417,662
RTS0042418,555
RTS0042419,690
RTS0042420,291
RTS0042421,167
RTS0042422,152
RTS0042423,143
RTS0042424,141
RTS0042425,118
RTS0042426,162
RTS0042427,115
RTS0042428,180
RTS0042429,184
RTS0042430,147
RTS0042431,197
RTS0042432,257
RTS0042433,181
RTS0042434,291
RTS0042435,244
RTS0042436,208
RTS0042437,128
RTS0042438,175
RTS0042439,202
RTS0042440,167
RTS0042441,164
RTS0042442,183
RTS0042443,153
RTS0042444,137
RTS0042445,146
RTS0042446,169
RTS0042447,137
RTS0042448,147
RTS0042449,153
RTS0042450,135
RTS0042451,148
RTS0042452,155
RTS0042453,228
RTS0042454,124
RTS0042455,157
RTS0042456,125
RTS0042457,147
RTS0042458,145
RTS0042460,150
RTS0042461,318
RTS0042462,215
RTS0042463,238
RTS0042464,268
RTS0042465,262
RTS0042466,164
RTS0042467,160
RTS0042468,146
RTS0042469,223
RTS0042470,119
RTS0042471,222
RTS0042472,211
RTS0042473,276
RTS0042474,201
RTS0042475,335
RTS0042476,235
RTS0042477,158
RTS0042478,145
RTS0042479,153
RTS0042480,144
RTS0042481,205
RTS0042482,281
RTS0042483,1038
RTS0042484,565
RTS0042485,308
RTS0042486,131
RTS0042487,163
RTS0042488,125
RTS0042489,111
RTS0042490,127
RTS0042491,120
RTS0042492,121
RTS0042493,128
RTS0042494,95
RTS0042495,117
RTS0042496,100
RTS0042497,146
RTS0042498,124
RTS0042499,177
RTS0042500,145
RTS0042501,94
RTS0042502,135
RTS0042503,113
RTS0042504,115
RTS0042505,178
RTS0042506,122
RTS0042507,122
RTS0042508,104
RTS0042509,123
RTS0042510,109
RTS0042515,127
RTS0042522,110
RTS0042526,174
RTS0042527,127
RTS0042528,238
RTS0042529,150
RTS0042530,118
RTS0042531,113
RTS0042532,106
RTS0042533,124
RTS0042534,119
RTS0042535,113
RTS0042536,185
RTS0042537,220
RTS0042538,230
RTS0042539,333
RTS0042540,291
RTS0042541,129
RTS0042542,128
RTS0042543,119
RTS0042544,118
RTS0042545,97
RTS0042546,119
RTS0042547,110
RTS0042548,105
RTS0042549,116
RTS0042550,112
RTS0042551,134
RTS0042552,127
RTS0042553,113
RTS0042554,160
RTS0042555,115
RTS0042556,148
RTS0042557,173
RTS0042558,127
RTS0042559,204
RTS0042560,149
RTS0042561,105
RTS0042562,143
RTS0042563,182
RTS0042564,140
RTS0042565,145
RTS0042566,192
RTS0042567,152
RTS0042568,246
RTS0042569,270
RTS0042570,172
RTS0042571,206
RTS0042572,186
RTS0042573,278
RTS0042574,267
RTS0042575,177
RTS0042576,109
RTS0042577,176
RTS0042578,117
RTS0042579,186
RTS0042580,141
RTS0042581,179
RTS0042582,132
RTS0042583,380
RTS0042584,143
RTS0042585,81
RTS0042586,156
RTS0042587,211
RTS0042588,174
RTS0042589,159
RTS0042590,180
RTS0042591,149
RTS0042592,153
RTS0042593,119
RTS0042594,135
RTS0042595,105
RTS0042596,173
RTS0042597,214
RTS0042598,239
RTS0042599,158
RTS0042600,150
RTS0042601,108
RTS0042602,125
RTS0042603,126
RTS0042604,165
RTS0042605,117
RTS0042606,182
RTS0042607,135
RTS0042608,165
RTS0042609,138
RTS0042610,152
RTS0042611,191
RTS0042612,235
RTS0042613,170
RTS0042614,238
RTS0042615,232
RTS0042616,162
RTS0042617,119
RTS0042618,198
RTS0042619,134
RTS0042620,157
RTS0042621,97
RTS0042622,171
RTS0042623,132
RTS0042624,102
RTS0042625,114
RTS0042626,158
RTS0042627,181
RTS0042628,119
RTS0042629,131
RTS0042630,143
RTS0042631,116
RTS0042633,111
RTS0042634,139
RTS0042635,128
RTS0042636,405
RTS0042637,364
RTS0042638,396
RTS0042639,272
RTS0042640,250
RTS0042641,129
RTS0042642,122
RTS0042643,104
RTS0042644,113
RTS0042645,119
RTS0042646,150
RTS0042647,189
RTS0042648,358
RTS0042649,182
RTS0042650,163
RTS0042651,140
RTS0042652,106
RTS0042653,115
RTS0042654,126
RTS0042655,134
RTS0042656,204
RTS0042657,129
RTS0042658,151
RTS0042659,142
RTS0042660,153
RTS0042661,115
RTS0042662,98
RTS0042663,125
RTS0042664,93
RTS0042665,139
RTS0042666,150
RTS0042667,160
RTS0042668,119
RTS0042669,109
RTS0042670,124
RTS0042671,242
RTS0042672,164
RTS0042673,199
RTS0042674,156
RTS0042675,279
RTS0042676,111
RTS0042677,1
RTS0042678,109
RTS0042679,176
RTS0042680,125
RTS0042681,236
RTS0042682,195
RTS0042683,320
RTS0042684,169
RTS0042685,286
RTS0042686,213
RTS0042687,152
RTS0042688,139
RTS0042689,125
RTS0042690,132
RTS0042691,124
RTS0042692,123
RTS0042693,126
RTS0042694,5
RTS0042695,108
RTS0042696,125
RTS0042697,118
RTS0042698,105
RTS0042699,89
RTS0042700,127
RTS0042701,113
RTS0042702,136
RTS0042703,132
RTS0042704,159
RTS0042705,166
RTS0042706,137
RTS0042707,102
RTS0042708,180
RTS0042709,99
RTS0042710,132
RTS0042711,311
RTS0042712,208
RTS0042713,183
RTS0042714,170
RTS0042715,240
RTS0042716,125
RTS0042717,130
RTS0042718,134
RTS0042719,91
RTS0042720,117
RTS0042721,223
RTS0042722,248
RTS0042723,284
RTS0042724,191
RTS0042725,202
RTS0042726,146
RTS0042727,91
RTS0042728,141
RTS0042729,107
RTS0042730,136
RTS0042731,110
RTS0042732,157
RTS0042733,207
RTS0042734,123
RTS0042735,137
RTS0042736,432
RTS0042737,517
RTS0042738,660
RTS0042739,412
RTS0042740,728
RTS0042741,99
RTS0042742,123
RTS0042743,68
RTS0042744,118
RTS0042745,120
RTS0042746,179
RTS0042747,142
RTS0042748,148
RTS0042749,132
RTS0042750,143
RTS0042751,136
RTS0042752,148
RTS0042753,165
RTS0042754,105
RTS0042755,104
RTS0042756,129
RTS0042757,212
RTS0042758,110
RTS0042759,113
RTS0042760,120
RTS0042761,103
RTS0042762,116
RTS0042763,108
RTS0042764,129
RTS0042765,140
RTS0042766,303
RTS0042767,186
RTS0042768,200
RTS0042769,274
RTS0042770,233
RTS0042771,168
RTS0042772,202
RTS0042773,173
RTS0042774,225
RTS0042775,182
RTS0042776,122
RTS0042777,166
RTS0042778,169
RTS0042779,152
RTS0042780,169
RTS0042781,188
RTS0042782,160
RTS0042783,227
RTS0042784,207
RTS0042785,157
RTS0042786,207
RTS0042787,161
RTS0042788,171
RTS0042789,169
RTS0042790,186
RTS0042791,2080
RTS0042792,805
RTS0042793,817
RTS0042794,589
RTS0042795,1020
RTS0042796,151
RTS0042797,210
RTS0042798,121
RTS0042799,163
RTS0042800,130
RTS0042801,142
RTS0042802,178
RTS0042803,129
RTS0042804,165
RTS0042805,137
RTS0042806,130
RTS0042807,183
RTS0042808,233
RTS0042809,155
RTS0042810,150
RTS0042811,167
RTS0042812,250
RTS0042813,187
RTS0042814,162
RTS0042815,219
RTS0042816,152
RTS0042817,201
RTS0042818,171
RTS0042819,173
RTS0042820,152
RTS0042821,199
RTS0042822,148
RTS0042823,140
RTS0042824,162
RTS0042825,130
RTS0042826,161
RTS0042827,161
RTS0042828,165
RTS0042829,163
RTS0042830,235
RTS0042831,239
RTS0042832,244
RTS0042833,229
RTS0042834,187
RTS0042835,235
RTS0042836,173
RTS0042837,133
RTS0042838,141
RTS0042839,133
RTS0042840,161
RTS0042841,192
RTS0042842,269
RTS0042843,208
RTS0042844,257
RTS0042845,269
RTS0042846,145
RTS0042847,211
RTS0042848,317
RTS0042849,122
RTS0042850,156
RTS0042851,194
RTS0042852,113
RTS0042853,164
RTS0042854,145
RTS0042855,137
RTS0042856,123
RTS0042857,188
RTS0042858,240
RTS0042859,304
RTS0042860,254
RTS0042861,169
RTS0042862,97
RTS0042863,136
RTS0042864,147
RTS0042865,173
RTS0042866,141
RTS0042867,160
RTS0042868,140
RTS0042869,223
RTS0042870,143
RTS0042871,166
RTS0042872,98
RTS0042873,146
RTS0042874,119
RTS0042875,172
RTS0042876,270
RTS0042877,133
RTS0042878,207
RTS0042879,183
RTS0042880,214
RTS0042881,149
RTS0042882,154
RTS0042883,188
RTS0042884,245
RTS0042885,190
RTS0042886,157
RTS0042887,141
RTS0042888,169
RTS0042889,145
RTS0042890,156
RTS0042891,112
RTS0042892,173
RTS0042893,165
RTS0042894,118
RTS0042895,130
RTS0042896,387
RTS0042897,206
RTS0042898,189
RTS0042899,370
RTS0042900,524
RTS0042901,148
RTS0042902,118
RTS0042903,109
RTS0042904,124
RTS0042905,146
RTS0042906,173
RTS0042907,140
RTS0042908,146
RTS0042909,199
RTS0042910,158
RTS0042911,125
RTS0042912,132
RTS0042913,158
RTS0042914,139
RTS0042915,108
RTS0042916,148
RTS0042917,131
RTS0042918,153
RTS0042919,171
RTS0042920,145
RTS0042921,202
RTS0042922,165
RTS0042923,213
RTS0042924,123
RTS0042925,199
RTS0042926,142
RTS0042927,108
RTS0042928,146
RTS0042929,152
RTS0042930,126
RTS0042931,133
RTS0042932,122
RTS0042933,122
RTS0042934,140
RTS0042935,145
RTS0042936,217
RTS0042937,226
RTS0042938,413
RTS0042939,243
RTS0042940,201
RTS0042941,341
RTS0042942,746
RTS0042943,586
RTS0042944,488
RTS0042945,225
RTS0042946,157
RTS0042947,183
RTS0042948,111
RTS0042949,130
RTS0042950,115
RTS0042951,161
RTS0042952,142
RTS0042953,131
RTS0042954,119
RTS0042955,147
RTS0042956,190
RTS0042957,201
RTS0042958,217
RTS0042959,227
RTS0042960,178
RTS0042961,179
RTS0042962,165
RTS0042963,160
RTS0042964,175
RTS0042965,271
RTS0042966,151
RTS0042967,138
RTS0042968,152
RTS0042969,170
RTS0042970,180
RTS0042971,356
RTS0042972,146
RTS0042973,201
RTS0042974,171
RTS0042975,221
RTS0042976,215
RTS0042977,266
RTS0042978,215
RTS0042979,208
RTS0042980,146
RTS0042981,148
RTS0042982,113
RTS0042983,149
RTS0042984,123
RTS0042985,145
RTS0042986,175
RTS0042987,178
RTS0042988,151
RTS0042989,139
RTS0042990,153
RTS0042991,154
RTS0042992,150
RTS0042993,155
RTS0042994,190
RTS0042995,202
RTS0042996,145
RTS0042997,135
RTS0042998,169
RTS0042999,145
RTS0043000,145
RTS0043001,132
RTS0043002,146
RTS0043003,132
RTS0043004,149
RTS0043005,137
RTS0043006,154
RTS0043007,171
RTS0043008,137
RTS0043009,173
RTS0043010,153
RTS0043011,170
RTS0043012,168
RTS0043013,177
RTS0043014,193
RTS0043015,185
RTS0043016,171
RTS0043017,162
RTS0043018,115
RTS0043019,170
RTS0043020,129
RTS0043021,186
RTS0043022,190
RTS0043023,304
RTS0043024,194
RTS0043025,342
RTS0043026,137
RTS0043027,195
RTS0043028,188
RTS0043029,203
RTS0043030,208
RTS0043031,148
RTS0043032,216
RTS0043033,154
RTS0043034,144
RTS0043035,131
RTS0043036,175
RTS0043037,158
RTS0043038,172
RTS0043039,139
RTS0043040,189
RTS0043041,144
RTS0043042,161
RTS0043043,149
RTS0043044,134
RTS0043045,128
RTS0043046,125
RTS0043047,131
RTS0043048,146
RTS0043049,154
RTS0043050,138
RTS0043051,181
RTS0043052,156
RTS0043053,171
RTS0043054,147
RTS0043055,139
RTS0043056,141
RTS0043057,149
RTS0043058,190
RTS0043059,156
RTS0043060,144
RTS0043061,373
RTS0043062,156
RTS0043063,232
RTS0043064,234
RTS0043065,331
RTS0043066,155
RTS0043067,167
RTS0043068,143
RTS0043069,142
RTS0043070,177
RTS0043071,116
RTS0043072,133
RTS0043073,159
RTS0043074,142
RTS0043075,153
RTS0043076,135
RTS0043077,190
RTS0043078,153
RTS0043079,169
RTS0043080,159
RTS0043081,189
RTS0043082,157
RTS0043083,148
RTS0043084,146
RTS0043085,159
RTS0043086,164
RTS0043087,148
RTS0043088,156
RTS0043089,162
RTS0043090,154
RTS0043091,107
RTS0043092,134
RTS0043093,133
RTS0043094,162
RTS0043095,175
RTS0043096,134
RTS0043097,103
RTS0043098,173
RTS0043099,170
RTS0043100,141
RTS0043101,173
RTS0043102,157
RTS0043103,183
RTS0043104,186
RTS0043105,141
RTS0043106,224
RTS0043107,171
RTS0043108,149
RTS0043109,151
RTS0043110,204
RTS0043111,423
RTS0043112,232
RTS0043113,225
RTS0043114,458
RTS0043115,198
RTS0043116,190
RTS0043117,135
RTS0043118,100
RTS0043119,127
RTS0043120,156
RTS0043121,109
RTS0043122,173
RTS0043123,133
RTS0043124,170
RTS0043125,209
RTS0043126,342
RTS0043127,182
RTS0043128,264
RTS0043129,177
RTS0043130,277
RTS0043131,162
RTS0043132,127
RTS0043133,114
RTS0043134,143
RTS0043135,165
RTS0043136,134
RTS0043137,139
RTS0043138,157
RTS0043139,126
RTS0043140,116
RTS0043141,151
RTS0043142,140
RTS0043143,147
RTS0043144,146
RTS0043145,142
RTS0043146,140
RTS0043147,197
RTS0043148,159
RTS0043149,162
RTS0043150,109
RTS0043151,167
RTS0043152,167
RTS0043153,176
RTS0043154,171
RTS0043155,152
RTS0043156,263
RTS0043157,358
RTS0043159,377
RTS0043160,697
RTS0043161,160
RTS0043162,188
RTS0043163,213
RTS0043164,122
RTS0043165,171
RTS0043166,2
RTS0043167,161
RTS0043168,153
RTS0043169,147
RTS0043170,165
RTS0043171,121
RTS0043172,171
RTS0043173,131
RTS0043174,164
RTS0043175,165
RTS0043176,115
RTS0043177,148
RTS0043178,307
RTS0043179,171
RTS0043180,171
RTS0043181,182
RTS0043182,112
RTS0043183,168
RTS0043184,115
RTS0043185,138
RTS0043186,617
RTS0043187,319
RTS0043188,312
RTS0043189,336
RTS0043190,459
RTS0043191,125
RTS0043192,152
RTS0043193,129
RTS0043194,140
RTS0043195,135
RTS0043196,189
RTS0043197,200
RTS0043198,156
RTS0043199,171
RTS0043200,165
RTS0043201,175
RTS0043202,221
RTS0043203,144
RTS0043204,203
RTS0043205,267
RTS0043206,167
RTS0043207,144
RTS0043208,181
RTS0043209,115
RTS0043210,152
RTS0043211,192
RTS0043212,218
RTS0043213,183
RTS0043214,174
RTS0043215,160
RTS0043216,239
RTS0043217,185
RTS0043218,164
RTS0043219,230
RTS0043220,205
RTS0043221,121
RTS0043222,139
RTS0043223,172
RTS0043224,134
RTS0043225,138
RTS0043226,194
RTS0043227,174
RTS0043228,164
RTS0043229,173
RTS0043230,202
RTS0043231,178
RTS0043232,257
RTS0043233,293
RTS0043234,119
RTS0043235,188
RTS0043236,119
RTS0043237,153
RTS0043238,160
RTS0043239,132
RTS0043240,161
RTS0043241,150
RTS0043242,165
RTS0043243,206
RTS0043244,140
RTS0043245,177
RTS0043246,166
RTS0043247,197
RTS0043248,137
RTS0043249,131
RTS0043250,195
RTS0043251,164
RTS0043252,189
RTS0043253,131
RTS0043254,188
RTS0043255,150
RTS0043256,177
RTS0043257,138
RTS0043258,172
RTS0043259,157
RTS0043260,256
RTS0043261,187
RTS0043262,184
RTS0043263,120
RTS0043264,122
RTS0043265,145
RTS0043266,142
RTS0043267,165
RTS0043268,159
RTS0043269,177
RTS0043270,181
RTS0043271,161
RTS0043272,264
RTS0043273,204
RTS0043274,214
RTS0043275,181
RTS0043276,136
RTS0043277,230
RTS0043278,286
RTS0043279,158
RTS0043280,153
RTS0043281,158
RTS0043282,216
RTS0043283,219
RTS0043284,267
RTS0043285,198
RTS0043286,231
RTS0043287,230
RTS0043288,332
RTS0043289,300
RTS0043290,162
RTS0043291,325
RTS0043292,274
RTS0043293,163
RTS0043294,315
RTS0043295,277
RTS0043296,130
RTS0043297,119
RTS0043299,149
RTS0043300,178
RTS0043301,200
RTS0043302,155
RTS0043303,145
RTS0043304,197
RTS0043305,178
RTS0043306,155
RTS0043307,154
RTS0043308,129
RTS0043309,156
RTS0043310,156
RTS0043311,209
RTS0043312,233
RTS0043313,289
RTS0043314,320
RTS0043315,181
RTS0043316,148
RTS0043317,164
RTS0043318,148
RTS0043319,143
RTS0043320,208
RTS0043321,164
RTS0043322,138
RTS0043323,154
RTS0043324,141
RTS0043325,149
RTS0043326,161
RTS0043327,138
RTS0043328,157
RTS0043329,159
RTS0043330,148
RTS0043331,133
RTS0043332,156
RTS0043333,114
RTS0043334,125
RTS0043335,108
RTS0043336,174
RTS0043337,135
RTS0043338,177
RTS0043339,126
RTS0043340,138
RTS0043341,128
RTS0043342,139
RTS0043343,119
RTS0043344,148
RTS0043345,128
RTS0043346,166
RTS0043347,192
RTS0043348,128
RTS0043349,154
RTS0043350,147
RTS0043351,234
RTS0043352,276
RTS0043353,169
RTS0043354,200
RTS0043355,241
RTS0043356,193
RTS0043357,154
RTS0043358,240
RTS0043359,349
RTS0043360,207
RTS0043361,338
RTS0043362,348
RTS0043363,365
RTS0043364,244
RTS0043365,221
RTS0043366,126
RTS0043367,138
RTS0043368,152
RTS0043369,146
RTS0043370,107
RTS0043371,319
RTS0043372,204
RTS0043373,279
RTS0043374,138
RTS0043375,134
RTS0043376,2147
RTS0043377,3593
RTS0043378,1391
RTS0043379,2057
RTS0043380,2352
RTS0043381,326
RTS0043382,234
RTS0043383,459
RTS0043384,302
RTS0043385,173
RTS0043386,127
RTS0043387,186
RTS0043388,134
RTS0043389,156
RTS0043390,159
RTS0043391,161
RTS0043392,176
RTS0043393,177
RTS0043394,193
RTS0043395,153
RTS0043396,464
RTS0043397,422
RTS0043398,302
RTS0043399,292
RTS0043400,114
RTS0043401,125
RTS0043402,137
RTS0043403,131
RTS0043404,156
RTS0043405,110
RTS0043406,133
RTS0043407,143
RTS0043408,165
RTS0043409,126
RTS0043410,134
RTS0043411,142
RTS0043412,124
RTS0043413,123
RTS0043414,140
RTS0043415,178
RTS0043416,133
RTS0043417,126
RTS0043418,145
RTS0043419,160
RTS0043420,152
RTS0043421,196
RTS0043422,103
RTS0043423,162
RTS0043424,153
RTS0043425,197
RTS0043426,159
RTS0043427,157
RTS0043428,174
RTS0043429,164
RTS0043430,142
RTS0043431,188
RTS0043432,122
RTS0043433,121
RTS0043434,175
RTS0043435,140
RTS0043436,163
RTS0043437,162
RTS0043438,146
RTS0043439,132
RTS0043440,219
RTS0043441,175
RTS0043442,162
RTS0043443,155
RTS0043444,162
RTS0043445,135
RTS0043446,132
RTS0043447,131
RTS0043448,136
RTS0043449,148
RTS0043450,174
RTS0043451,131
RTS0043452,177
RTS0043453,229
RTS0043454,219
RTS0043455,150
RTS0043456,139
RTS0043457,149
RTS0043458,137
RTS0043459,131
RTS0043460,137
RTS0043461,122
RTS0043462,156
RTS0043463,154
RTS0043464,172
RTS0043465,194
RTS0043466,224
RTS0043467,186
RTS0043468,211
RTS0043469,140
RTS0043470,185
RTS0043471,133
RTS0043472,185
RTS0043473,138
RTS0043474,156
RTS0043475,148
RTS0043476,193
RTS0043477,262
RTS0043478,178
RTS0043479,218
RTS0043480,140
RTS0043481,199
RTS0043482,226
RTS0043483,184
RTS0043484,130
RTS0043485,204
RTS0043486,175
RTS0043487,232
RTS0043488,201
RTS0043489,213
RTS0043490,157
RTS0043491,152
RTS0043492,204
RTS0043493,187
RTS0043494,242
RTS0043495,255
RTS0043496,192
RTS0043497,149
RTS0043498,133
RTS0043499,172
RTS0043500,151
RTS0043501,116
RTS0043502,145
RTS0043503,118
RTS0043504,154
RTS0043505,130
RTS0043506,160
RTS0043507,125
RTS0043508,145
RTS0043509,145
RTS0043510,147
RTS0043511,135
RTS0043512,141
RTS0043513,150
RTS0043514,156
RTS0043515,126
RTS0043516,121
RTS0043517,119
RTS0043518,208
RTS0043519,181
RTS0043520,140
RTS0043521,113
RTS0043522,129
RTS0043523,184
RTS0043524,118
RTS0043525,135
RTS0043526,164
RTS0043527,132
RTS0043528,126
RTS0043529,131
RTS0043530,119
RTS0043531,141
RTS0043532,124
RTS0043533,139
RTS0043534,119
RTS0043535,132
RTS0043536,186
RTS0043537,163
RTS0043538,131
RTS0043539,186
RTS0043540,121
RTS0043541,180
RTS0043542,141
RTS0043543,174
RTS0043544,260
RTS0043545,153
RTS0043546,158
RTS0043547,169
RTS0043548,189
RTS0043549,158
RTS0043550,153
RTS0043551,155
RTS0043552,125
RTS0043553,149
RTS0043554,155
RTS0043555,126
RTS0043556,163
RTS0043557,120
RTS0043558,138
RTS0043559,116
RTS0043560,179
RTS0043561,238
RTS0043562,146
RTS0043563,152
RTS0043564,159
RTS0043565,263
RTS0043566,405
RTS0043567,147
RTS0043568,461
RTS0043569,361
RTS0043570,455
RTS0043571,144
RTS0043572,189
RTS0043573,254
RTS0043574,143
RTS0043575,137
RTS0043576,309
RTS0043577,266
RTS0043578,121
RTS0043579,185
RTS0043580,285
RTS0043581,151
RTS0043582,172
RTS0043583,146
RTS0043584,176
RTS0043585,148
RTS0043586,148
RTS0043587,151
RTS0043588,132
RTS0043589,152
RTS0043590,128
RTS0043591,127
RTS0043592,149
RTS0043593,161
RTS0043594,129
RTS0043595,132
RTS0043596,128
RTS0043597,156
RTS0043598,176
RTS0043599,137
RTS0043600,153
RTS0043601,126
RTS0043602,130
RTS0043603,148
RTS0043604,160
RTS0043605,122
RTS0043606,139
RTS0043607,127
RTS0043608,165
RTS0043609,132
RTS0043610,151
RTS0043611,167
RTS0043612,162
RTS0043613,154
RTS0043614,162
RTS0043615,196
RTS0043616,174
RTS0043617,132
RTS0043618,202
RTS0043619,134
RTS0043620,108
RTS0043621,176
RTS0043622,182
RTS0043623,130
RTS0043624,305
RTS0043625,163
RTS0043626,165
RTS0043627,173
RTS0043628,214
RTS0043629,196
RTS0043630,156
RTS0043631,123
RTS0043632,149
RTS0043633,166
RTS0043634,181
RTS0043635,142
RTS0043636,113
RTS0043637,131
RTS0043638,141
RTS0043639,141
RTS0043640,129
RTS0043641,590
RTS0043642,314
RTS0043643,327
RTS0043644,500
RTS0043645,544
RTS0043646,135
RTS0043647,129
RTS0043648,136
RTS0043649,116
RTS0043650,137
RTS0043651,113
RTS0043652,144
RTS0043653,100
RTS0043654,131
RTS0043655,149
RTS0043656,112
RTS0043657,157
RTS0043658,200
RTS0043659,137
RTS0043660,159
RTS0043661,144
RTS0043663,117
RTS0043664,132
RTS0043665,131
RTS0043666,130
RTS0043667,133
RTS0043668,119
RTS0043669,142
RTS0043670,136
RTS0043671,131
RTS0043672,176
RTS0043673,180
RTS0043674,176
RTS0043675,157
RTS0043676,120
RTS0043677,128
RTS0043678,137
RTS0043679,165
RTS0043680,125
RTS0043681,122
RTS0043682,113
RTS0043683,173
RTS0043684,165
RTS0043685,163
RTS0043686,153
RTS0043687,166
RTS0043688,131
RTS0043689,137
RTS0043690,143
RTS0043691,234
RTS0043692,163
RTS0043693,183
RTS0043694,169
RTS0043695,201
RTS0043696,197
RTS0043697,173
RTS0043698,206
RTS0043699,245
RTS0043700,172
RTS0043701,186
RTS0043702,277
RTS0043703,192
RTS0043704,231
RTS0043705,206
RTS0043706,227
RTS0043707,208
RTS0043708,107
RTS0043709,120
RTS0043710,151
RTS0043711,144
RTS0043712,99
RTS0043713,120
RTS0043714,104
RTS0043715,114
RTS0043716,147
RTS0043717,129
RTS0043718,126
RTS0043719,170
RTS0043720,146
RTS0043721,164
RTS0043722,179
RTS0043723,212
RTS0043724,160
RTS0043725,173
RTS0043726,149
RTS0043727,121
RTS0043728,152
RTS0043729,127
RTS0043730,146
RTS0043731,105
RTS0043732,140
RTS0043733,139
RTS0043734,154
RTS0043735,138
RTS0043736,155
RTS0043737,235
RTS0043738,163
RTS0043739,197
RTS0043740,146
RTS0043741,205
RTS0043742,234
RTS0043743,179
RTS0043744,259
RTS0043745,133
RTS0043746,125
RTS0043747,174
RTS0043748,154
RTS0043749,158
RTS0043750,146
RTS0043751,143
RTS0043752,149
RTS0043753,130
RTS0043754,124
RTS0043755,198
RTS0043756,110
RTS0043757,130
RTS0043758,128
RTS0043759,130
RTS0043760,149
RTS0043761,237
RTS0043762,106
RTS0043763,135
RTS0043764,128
RTS0043765,138
RTS0043766,130
RTS0043767,90
RTS0043768,122
RTS0043769,131
RTS0043770,95
RTS0043771,122
RTS0043772,109
RTS0043773,122
RTS0043774,131
RTS0043775,119
RTS0043776,134
RTS0043777,142
RTS0043778,140
RTS0043779,159
RTS0043780,140
RTS0043781,197
RTS0043782,120
RTS0043783,131
RTS0043784,132
RTS0043785,130
RTS0043786,242
RTS0043787,169
RTS0043788,228
RTS0043789,196
RTS0043790,182
RTS0043791,115
RTS0043792,238
RTS0043793,163
RTS0043794,154
RTS0043795,154
RTS0043796,135
RTS0043797,172
RTS0043798,107
RTS0043799,114
RTS0043800,121
RTS0043801,101
RTS0043802,136
RTS0043803,134
RTS0043804,145
RTS0043805,125
RTS0043806,124
RTS0043807,130
RTS0043808,128
RTS0043809,132
RTS0043810,126
RTS0043811,130
RTS0043812,143
RTS0043813,125
RTS0043814,126
RTS0043815,136
RTS0043816,184
RTS0043817,128
RTS0043818,134
RTS0043819,144
RTS0043820,285
RTS0043821,142
RTS0043822,117
RTS0043823,95
RTS0043824,121
RTS0043825,118
RTS0043826,108
RTS0043827,100
RTS0043828,137
RTS0043829,113
RTS0043830,109
RTS0043831,143
RTS0043832,159
RTS0043833,148
RTS0043834,141
RTS0043835,182
RTS0043836,144
RTS0043837,152
RTS0043838,85
RTS0043839,158
RTS0043840,133
RTS0043841,106
RTS0043842,133
RTS0043843,135
RTS0043844,177
RTS0043845,109
RTS0043846,144
RTS0043847,148
RTS0043848,193
RTS0043849,176
RTS0043850,207
RTS0043851,150
RTS0043852,142
RTS0043853,197
RTS0043854,175
RTS0043855,1
RTS0043856,109
RTS0043857,111
RTS0043858,116
RTS0043859,149
RTS0043860,159
RTS0043861,248
RTS0043862,352
RTS0043863,180
RTS0043864,168
RTS0043865,154
RTS0043866,210
RTS0043867,320
RTS0043868,332
RTS0043869,177
RTS0043870,170
RTS0043871,169
RTS0043872,174
RTS0043873,170
RTS0043874,144
RTS0043875,149
RTS0043876,98
RTS0043877,109
RTS0043878,160
RTS0043879,169
RTS0043880,146
RTS0043881,154
RTS0043882,174
RTS0043883,125
RTS0043884,140
RTS0043885,124
RTS0043886,178
RTS0043887,202
RTS0043888,245
RTS0043889,107
RTS0043890,281
RTS0043891,207
RTS0043892,180
RTS0043893,161
RTS0043894,135
RTS0043895,142
RTS0043896,164
RTS0043897,223
RTS0043898,205
RTS0043899,175
RTS0043900,189
RTS0043901,163
RTS0043902,120
RTS0043903,191
RTS0043904,195
RTS0043905,134
RTS0043906,135
RTS0043907,167
RTS0043908,90
RTS0043909,148
RTS0043910,180
RTS0043911,162
RTS0043912,273
RTS0043913,135
RTS0043914,137
RTS0043915,136
RTS0043916,135
RTS0043917,132
RTS0043918,134
RTS0043919,116
RTS0043920,285
RTS0043921,215
RTS0043922,162
RTS0043923,152
RTS0043924,237
RTS0043925,181
RTS0043926,177
RTS0043927,148
RTS0043928,153
RTS0043929,162
RTS0043930,122
RTS0043931,191
RTS0043932,194
RTS0043933,158
RTS0043934,134
RTS0043935,142
RTS0043936,99
RTS0043937,115
RTS0043938,113
RTS0043939,123
RTS0043940,116
RTS0043941,129
RTS0043942,154
RTS0043943,144
RTS0043944,138
RTS0043945,122
RTS0043946,102
RTS0043947,145
RTS0043948,178
RTS0043949,130
RTS0043950,138
RTS0043951,150
RTS0043952,168
RTS0043953,120
RTS0043954,146
RTS0043955,153
RTS0043956,159
RTS0043957,164
RTS0043958,245
RTS0043959,200
RTS0043960,150
RTS0043961,167
RTS0043962,238
RTS0043963,137
RTS0043964,155
RTS0043965,123
RTS0043966,205
RTS0043967,185
RTS0043968,232
RTS0043969,194
RTS0043970,175
RTS0043971,167
RTS0043972,245
RTS0043973,188
RTS0043974,203
RTS0043975,137
RTS0043976,138
RTS0043977,174
RTS0043978,141
RTS0043979,167
RTS0043980,151
RTS0043981,197
RTS0043982,168
RTS0043983,203
RTS0043984,147
RTS0043985,268
RTS0043986,126
RTS0043987,250
RTS0043988,217
RTS0043989,144
RTS0043990,150
RTS0043991,129
RTS0043992,117
RTS0043993,111
RTS0043994,152
RTS0043996,141
RTS0043997,110
RTS0043998,125
RTS0043999,141
RTS0044000,111
RTS0044001,141
RTS0044002,165
RTS0044003,291
RTS0044004,235
RTS0044005,248
RTS0044006,200
RTS0044007,198
RTS0044008,170
RTS0044009,195
RTS0044010,202
RTS0044011,177
RTS0044012,222
RTS0044013,229
RTS0044014,211
RTS0044015,222
RTS0044016,170
RTS0044017,126
RTS0044018,127
RTS0044019,131
RTS0044020,304
RTS0044021,118
RTS0044022,151
RTS0044023,146
RTS0044024,116
RTS0044025,149
RTS0044026,132
RTS0044027,119
RTS0044028,121
RTS0044029,165
RTS0044030,171
RTS0044031,173
RTS0044032,165
RTS0044033,133
RTS0044034,185
RTS0044035,124
RTS0044036,238
RTS0044037,176
RTS0044038,292
RTS0044039,171
RTS0044040,231
RTS0044041,131
RTS0044042,227
RTS0044043,219
RTS0044044,184
RTS0044045,182
RTS0044046,170
RTS0044047,160
RTS0044048,169
RTS0044049,127
RTS0044050,135
RTS0044051,118
RTS0044052,140
RTS0044053,129
RTS0044054,152
RTS0044055,160
RTS0044056,199
RTS0044057,148
RTS0044058,167
RTS0044059,162
RTS0044060,132
RTS0044061,174
RTS0044062,144
RTS0044063,139
RTS0044064,187
RTS0044065,164
RTS0044067,218
RTS0044068,153
RTS0044069,193
RTS0044070,172
RTS0044071,158
RTS0044072,181
RTS0044073,124
RTS0044074,133
RTS0044075,103
RTS0044076,124
RTS0044077,131
RTS0044078,139
RTS0044079,118
RTS0044080,137
RTS0044081,160
RTS0044082,157
RTS0044083,162
RTS0044084,134
RTS0044085,126
RTS0044086,161
RTS0044087,157
RTS0044088,132
RTS0044089,126
RTS0044090,169
RTS0044091,147
RTS0044092,194
RTS0044093,124
RTS0044094,155
RTS0044095,133
RTS0044096,146
RTS0044097,179
RTS0044098,165
RTS0044099,168
RTS0044100,151
RTS0044101,163
RTS0044102,170
RTS0044103,193
RTS0044104,134
RTS0044105,180
RTS0044106,241
RTS0044107,211
RTS0044108,180
RTS0044109,254
RTS0044110,400
RTS0044111,206
RTS0044112,161
RTS0044113,245
RTS0044114,156
RTS0044115,208
RTS0044116,205
RTS0044117,189
RTS0044118,210
RTS0044119,216
RTS0044120,175
RTS0044121,153
RTS0044122,155
RTS0044123,125
RTS0044124,158
RTS0044125,149
RTS0044126,152
RTS0044127,166
RTS0044128,147
RTS0044129,165
RTS0044130,137
RTS0044131,177
RTS0044132,178
RTS0044133,171
RTS0044134,166
RTS0044135,160
RTS0044136,139
RTS0044137,138
RTS0044138,180
RTS0044139,183
RTS0044140,180
RTS0044141,174
RTS0044142,159
RTS0044143,189
RTS0044144,181
RTS0044145,110
RTS0044146,140
RTS0044147,155
RTS0044148,144
RTS0044149,151
RTS0044150,143
RTS0044151,142
RTS0044152,149
RTS0044153,154
RTS0044154,158
RTS0044155,226
RTS0044156,263
RTS0044157,175
RTS0044158,486
RTS0044159,286
RTS0044160,147
RTS0044161,138
RTS0044162,164
RTS0044163,190
RTS0044164,213
RTS0044165,132
RTS0044166,205
RTS0044167,111
RTS0044168,129
RTS0044169,206
RTS0044170,171
RTS0044171,168
RTS0044172,170
RTS0044173,163
RTS0044174,139
RTS0044175,167
RTS0044176,149
RTS0044177,156
RTS0044178,165
RTS0044180,113
RTS0044181,149
RTS0044182,146
RTS0044183,112
RTS0044184,140
RTS0044185,132
RTS0044186,170
RTS0044187,154
RTS0044188,121
RTS0044189,170
RTS0044190,149
RTS0044191,168
RTS0044192,156
RTS0044193,180
RTS0044194,166
RTS0044195,203
RTS0044196,233
RTS0044197,117
RTS0044198,208
RTS0044199,173
RTS0044200,118
RTS0044206,231
RTS0044207,177
RTS0044208,195
RTS0044209,140
RTS0044210,177
RTS0044211,187
RTS0044212,149
RTS0044213,181
RTS0044214,193
RTS0044215,198
RTS0044216,139
RTS0044217,183
RTS0044218,173
RTS0044219,165
RTS0044220,142
RTS0044221,114
RTS0044222,139
RTS0044223,125
RTS0044224,185
RTS0044225,105
RTS0044226,140
RTS0044227,153
RTS0044228,137
RTS0044229,129
RTS0044230,125
RTS0044231,117
RTS0044232,135
RTS0044233,134
RTS0044234,125
RTS0044235,131
RTS0044236,159
RTS0044237,195
RTS0044238,157
RTS0044239,140
RTS0044240,150
RTS0044241,166
RTS0044242,189
RTS0044243,168
RTS0044244,171
RTS0044245,133
RTS0044246,173
RTS0044247,219
RTS0044248,228
RTS0044249,152
RTS0044250,165
RTS0044251,192
RTS0044252,186
RTS0044253,166
RTS0044254,109
RTS0044255,171
RTS0044256,200
RTS0044257,183
RTS0044258,151
RTS0044259,132
RTS0044260,144
RTS0044261,446
RTS0044262,201
RTS0044263,278
RTS0044264,182
RTS0044265,184
RTS0044266,189
RTS0044267,152
RTS0044268,205
RTS0044269,181
RTS0044270,197
RTS0044271,163
RTS0044272,209
RTS0044273,172
RTS0044274,190
RTS0044275,171
RTS0044276,169
RTS0044277,157
RTS0044278,132
RTS0044279,120
RTS0044280,123
RTS0044281,172
RTS0044282,141
RTS0044283,137
RTS0044284,172
RTS0044285,115
RTS0044286,143
RTS0044287,176
RTS0044288,135
RTS0044289,136
RTS0044290,136
RTS0044291,133
RTS0044292,159
RTS0044293,119
RTS0044294,158
RTS0044295,174
RTS0044296,135
RTS0044297,163
RTS0044298,167
RTS0044299,148
RTS0044300,137
RTS0044301,317
RTS0044302,180
RTS0044303,232
RTS0044304,364
RTS0044305,133
RTS0044306,323
RTS0044307,208
RTS0044308,389
RTS0044309,285
RTS0044310,249
RTS0044311,146
RTS0044312,151
RTS0044313,138
RTS0044314,143
RTS0044315,150
RTS0044316,195
RTS0044317,210
RTS0044318,186
RTS0044319,163
RTS0044320,99
RTS0044321,165
RTS0044322,157
RTS0044323,186
RTS0044324,147
RTS0044325,130
RTS0044326,162
RTS0044327,191
RTS0044328,126
RTS0044329,229
RTS0044330,138
RTS0044331,772
RTS0044332,1039
RTS0044333,846
RTS0044334,672
RTS0044335,476
RTS0044336,144
RTS0044337,148
RTS0044338,139
RTS0044339,157
RTS0044340,109
RTS0044341,151
RTS0044342,135
RTS0044343,163
RTS0044344,148
RTS0044345,151
RTS0044346,555
RTS0044347,707
RTS0044348,714
RTS0044349,931
RTS0044350,945
RTS0044351,448
RTS0044352,333
RTS0044353,521
RTS0044354,373
RTS0044355,628
RTS0044356,127
RTS0044357,152
RTS0044358,152
RTS0044359,239
RTS0044360,141
RTS0044361,187
RTS0044362,215
RTS0044363,144
RTS0044364,175
RTS0044365,158
RTS0044366,359
RTS0044367,160
RTS0044368,566
RTS0044369,549
RTS0044370,405
RTS0044371,128
RTS0044372,115
RTS0044373,151
RTS0044374,138
RTS0044375,149
RTS0044376,457
RTS0044377,820
RTS0044378,1042
RTS0044379,649
RTS0044380,416
RTS0044381,243
RTS0044382,242
RTS0044383,342
RTS0044384,151
RTS0044385,182
RTS0044386,148
RTS0044387,178
RTS0044388,213
RTS0044389,147
RTS0044390,175
RTS0044391,666
RTS0044392,891
RTS0044393,362
RTS0044394,273
RTS0044395,361
RTS0044396,147
RTS0044397,140
RTS0044399,137
RTS0044400,125
RTS0044401,137
RTS0044402,157
RTS0044403,199
RTS0044404,187
RTS0044405,141
RTS0044406,173
RTS0044407,173
RTS0044408,177
RTS0044409,172
RTS0044410,148
RTS0044411,136
RTS0044412,147
RTS0044413,128
RTS0044414,132
RTS0044415,165
RTS0044416,355
RTS0044417,316
RTS0044418,191
RTS0044419,200
RTS0044420,333
RTS0044421,149
RTS0044422,161
RTS0044423,147
RTS0044424,159
RTS0044425,148
RTS0044426,170
RTS0044427,133
RTS0044428,130
RTS0044429,170
RTS0044430,144
RTS0044431,161
RTS0044432,177
RTS0044433,172
RTS0044434,187
RTS0044435,220
RTS0044436,150
RTS0044437,157
RTS0044438,170
RTS0044439,217
RTS0044440,255
RTS0044441,188
RTS0044442,262
RTS0044443,344
RTS0044444,150
RTS0044445,268
RTS0044446,213
RTS0044447,159
RTS0044448,178
RTS0044449,178
RTS0044450,145
RTS0044451,163
RTS0044452,177
RTS0044453,125
RTS0044454,193
RTS0044455,157
RTS0044456,168
RTS0044457,199
RTS0044458,126
RTS0044459,164
RTS0044460,204
RTS0044461,187
RTS0044462,123
RTS0044463,153
RTS0044464,167
RTS0044465,183
RTS0044466,179
RTS0044467,140
RTS0044468,170
RTS0044469,195
RTS0044470,152
RTS0044471,179
RTS0044472,188
RTS0044473,171
RTS0044474,182
RTS0044475,182
RTS0044476,230
RTS0044477,264
RTS0044478,204
RTS0044479,199
RTS0044480,270
RTS0044481,259
RTS0044482,245
RTS0044483,205
RTS0044484,196
RTS0044485,242
RTS0044486,187
RTS0044487,171
RTS0044488,181
RTS0044489,130
RTS0044490,143
RTS0044491,162
RTS0044492,160
RTS0044493,223
RTS0044494,199
RTS0044495,193
RTS0044496,271
RTS0044497,292
RTS0044498,264
RTS0044499,405
RTS0044500,261
RTS0044501,196
RTS0044502,188
RTS0044503,188
RTS0044504,186
RTS0044505,177
RTS0044506,203
RTS0044507,134
RTS0044508,170
RTS0044509,219
RTS0044510,155
RTS0044511,236
RTS0044512,203
RTS0044513,211
RTS0044514,168
RTS0044515,226
RTS0044516,182
RTS0044517,201
RTS0044518,200
RTS0044519,197
RTS0044520,177
RTS0044521,219
RTS0044522,205
RTS0044523,209
RTS0044524,118
RTS0044525,139
RTS0044526,175
RTS0044527,162
RTS0044528,140
RTS0044529,184
RTS0044530,121
RTS0044531,146
RTS0044532,133
RTS0044533,128
RTS0044534,137
RTS0044535,137
RTS0044536,122
RTS0044537,132
RTS0044538,149
RTS0044539,132
RTS0044540,119
RTS0044541,171
RTS0044542,135
RTS0044543,174
RTS0044544,143
RTS0044545,170
RTS0044546,287
RTS0044547,207
RTS0044548,137
RTS0044549,246
RTS0044550,217
RTS0044551,163
RTS0044552,205
RTS0044553,158
RTS0044554,136
RTS0044555,227
RTS0044556,120
RTS0044557,175
RTS0044558,119
RTS0044559,132
RTS0044560,152
RTS0044561,122
RTS0044562,138
RTS0044563,171
RTS0044564,189
RTS0044565,174
RTS0044566,137
RTS0044567,130
RTS0044568,169
RTS0044569,157
RTS0044570,139
RTS0044571,127
RTS0044572,125
RTS0044573,115
RTS0044574,158
RTS0044575,146
RTS0044576,131
RTS0044577,114
RTS0044578,193
RTS0044579,171
RTS0044580,138
RTS0044581,106
RTS0044582,149
RTS0044583,153
RTS0044584,182
RTS0044585,118
RTS0044586,130
RTS0044587,124
RTS0044588,99
RTS0044589,130
RTS0044590,114
RTS0044591,154
RTS0044592,142
RTS0044593,134
RTS0044594,117
RTS0044595,117
RTS0044596,177
RTS0044597,162
RTS0044598,199
RTS0044599,179
RTS0044600,119
RTS0044601,174
RTS0044602,150
RTS0044603,109
RTS0044604,182
RTS0044605,167
RTS0044606,191
RTS0044607,151
RTS0044608,103
RTS0044609,118
RTS0044610,128
RTS0044611,153
RTS0044612,145
RTS0044613,126
RTS0044614,138
RTS0044615,119
RTS0044616,100
RTS0044617,161
RTS0044618,135
RTS0044619,138
RTS0044620,165
RTS0044621,177
RTS0044622,183
RTS0044623,210
RTS0044624,175
RTS0044625,110
RTS0044626,155
RTS0044627,125
RTS0044628,115
RTS0044629,137
RTS0044630,122
RTS0044631,119
RTS0044632,164
RTS0044633,140
RTS0044634,161
RTS0044635,126
RTS0044636,127
RTS0044637,134
RTS0044638,155
RTS0044639,135
RTS0044640,130
RTS0044641,149
RTS0044642,154
RTS0044643,161
RTS0044644,196
RTS0044645,170
RTS0044646,118
RTS0044647,118
RTS0044648,108
RTS0044649,165
RTS0044650,126
RTS0044651,193
RTS0044652,250
RTS0044653,218
RTS0044654,213
RTS0044655,228
RTS0044656,157
RTS0044657,123
RTS0044658,141
RTS0044659,134
RTS0044660,154
RTS0044661,169
RTS0044662,174
RTS0044663,162
RTS0044664,308
RTS0044665,213
RTS0044666,257
RTS0044667,115
RTS0044668,196
RTS0044669,273
RTS0044670,285
RTS0044671,198
RTS0044672,153
RTS0044673,217
RTS0044674,254
RTS0044675,278
RTS0044676,200
RTS0044677,187
RTS0044678,181
RTS0044679,291
RTS0044680,190
RTS0044681,124
RTS0044682,137
RTS0044683,151
RTS0044684,129
RTS0044685,167
RTS0044686,179
RTS0044687,237
RTS0044688,230
RTS0044689,221
RTS0044690,265
RTS0044691,183
RTS0044692,234
RTS0044693,219
RTS0044694,225
RTS0044695,138
RTS0044696,271
RTS0044697,253
RTS0044698,250
RTS0044699,255
RTS0044700,235
RTS0044701,281
RTS0044702,206
RTS0044703,177
RTS0044704,161
RTS0044705,156
RTS0044706,118
RTS0044707,159
RTS0044708,140
RTS0044709,160
RTS0044710,192
RTS0044711,120
RTS0044712,246
RTS0044714,186
RTS0044715,146
RTS0044716,250
RTS0044717,194
RTS0044718,300
RTS0044719,149
RTS0044720,323
RTS0044721,132
RTS0044722,139
RTS0044723,104
RTS0044724,122
RTS0044725,113
RTS0044726,233
RTS0044727,256
RTS0044728,194
RTS0044729,225
RTS0044730,276
RTS0044731,183
RTS0044732,167
RTS0044733,141
RTS0044734,118
RTS0044735,190
RTS0044736,156
RTS0044737,142
RTS0044738,143
RTS0044739,117
RTS0044740,119
RTS0044741,125
RTS0044742,113
RTS0044743,153
RTS0044744,144
RTS0044745,105
RTS0044746,162
RTS0044747,153
RTS0044748,113
RTS0044749,149
RTS0044750,147
RTS0044751,181
RTS0044752,176
RTS0044753,233
RTS0044754,155
RTS0044755,154
RTS0044756,140
RTS0044757,156
RTS0044758,185
RTS0044759,149
RTS0044760,157
RTS0044761,170
RTS0044762,196
RTS0044763,181
RTS0044764,147
RTS0044765,120
RTS0044766,139
RTS0044767,158
RTS0044768,170
RTS0044769,153
RTS0044770,151
RTS0044771,141
RTS0044772,131
RTS0044773,120
RTS0044774,142
RTS0044775,208
RTS0044776,223
RTS0044777,153
RTS0044778,171
RTS0044779,169
RTS0044780,259
RTS0044781,223
RTS0044782,220
RTS0044783,243
RTS0044784,214
RTS0044785,186
RTS0044786,195
RTS0044787,213
RTS0044788,175
RTS0044789,278
RTS0044790,135
RTS0044791,533
RTS0044792,1207
RTS0044793,161
RTS0044794,163
RTS0044795,140
RTS0044796,163
RTS0044797,223
RTS0044798,164
RTS0044799,168
RTS0044800,132
RTS0044801,147
RTS0044802,155
RTS0044803,139
RTS0044804,159
RTS0044805,163
RTS0044806,133
RTS0044807,155
RTS0044808,139
RTS0044809,145
RTS0044810,113
RTS0044811,130
RTS0044812,132
RTS0044813,283
RTS0044814,216
RTS0044815,250
RTS0044816,160
RTS0044817,167
RTS0044818,189
RTS0044819,153
RTS0044820,173
RTS0044821,249
RTS0044822,237
RTS0044823,170
RTS0044824,104
RTS0044825,187
RTS0044826,161
RTS0044827,205
RTS0044828,153
RTS0044829,202
RTS0044830,116
RTS0044831,143
RTS0044832,120
RTS0044833,222
RTS0044834,195
RTS0044835,183
RTS0044836,135
RTS0044837,141
RTS0044838,173
RTS0044839,153
RTS0044840,203
RTS0044841,123
RTS0044842,146
RTS0044843,164
RTS0044844,128
RTS0044845,142
RTS0044846,122
RTS0044847,140
RTS0044848,172
RTS0044849,197
RTS0044850,152
RTS0044851,140
RTS0044852,151
RTS0044853,181
RTS0044854,152
RTS0044855,157
RTS0044856,131
RTS0044857,145
RTS0044858,143
RTS0044859,97
RTS0044860,149
RTS0044861,196
RTS0044862,119
RTS0044863,171
RTS0044864,136
RTS0044865,159
RTS0044866,212
RTS0044867,203
RTS0044868,170
RTS0044869,245
RTS0044870,229
RTS0044871,157
RTS0044872,166
RTS0044873,217
RTS0044874,239
RTS0044875,169
RTS0044876,192
RTS0044877,338
RTS0044878,273
RTS0044879,302
RTS0044880,353
RTS0044881,128
RTS0044882,133
RTS0044883,119
RTS0044884,135
RTS0044885,123
RTS0044886,233
RTS0044887,239
RTS0044888,176
RTS0044889,159
RTS0044890,172
RTS0044891,163
RTS0044892,190
RTS0044893,127
RTS0044894,159
RTS0044895,162
RTS0044896,487
RTS0044897,332
RTS0044898,239
RTS0044899,223
RTS0044900,213
RTS0044901,164
RTS0044902,189
RTS0044903,320
RTS0044904,227
RTS0044905,245
RTS0044906,1255
RTS0044907,2077
RTS0044908,1215
RTS0044909,1870
RTS0044910,844
RTS0044911,138
RTS0044912,144
RTS0044913,152
RTS0044914,117
RTS0044915,141
RTS0044916,173
RTS0044917,151
RTS0044918,166
RTS0044919,148
RTS0044920,162
RTS0044921,238
RTS0044922,390
RTS0044923,372
RTS0044924,358
RTS0044925,328
RTS0044926,128
RTS0044927,143
RTS0044928,138
RTS0044929,154
RTS0044930,144
RTS0044931,135
RTS0044932,174
RTS0044933,156
RTS0044934,127
RTS0044935,177
RTS0044936,163
RTS0044937,153
RTS0044938,138
RTS0044939,132
RTS0044940,173
RTS0044941,139
RTS0044942,143
RTS0044943,132
RTS0044944,124
RTS0044945,199
RTS0044946,155
RTS0044947,117
RTS0044948,172
RTS0044949,137
RTS0044950,156
RTS0044951,140
RTS0044952,129
RTS0044953,128
RTS0044954,141
RTS0044955,119
RTS0044956,202
RTS0044957,276
RTS0044958,164
RTS0044959,163
RTS0044960,160
RTS0044961,125
RTS0044962,117
RTS0044963,118
RTS0044964,120
RTS0044965,152
RTS0044966,130
RTS0044967,167
RTS0044968,247
RTS0044969,106
RTS0044970,181
RTS0044971,138
RTS0044972,150
RTS0044973,127
RTS0044974,144
RTS0044975,152
RTS0044976,133
RTS0044977,115
RTS0044978,137
RTS0044979,160
RTS0044980,141
RTS0044981,139
RTS0044982,131
RTS0044983,114
RTS0044984,139
RTS0044985,193
RTS0044986,108
RTS0044987,137
RTS0044988,144
RTS0044989,135
RTS0044990,155
RTS0044991,126
RTS0044992,123
RTS0044993,139
RTS0044994,148
RTS0044995,134
RTS0044996,134
RTS0044997,124
RTS0044998,148
RTS0044999,126
RTS0045000,151
RTS0045001,184
RTS0045002,152
RTS0045003,162
RTS0045004,178
RTS0045005,179
RTS0045006,187
RTS0045007,347
RTS0045008,257
RTS0045009,227
RTS0045010,187
RTS0045011,116
RTS0045012,124
RTS0045013,106
RTS0045014,120
RTS0045015,124
RTS0045016,124
RTS0045017,155
RTS0045018,181
RTS0045019,131
RTS0045020,147
RTS0045021,199
RTS0045022,186
RTS0045023,269
RTS0045024,215
RTS0045025,163
RTS0045026,553
RTS0045027,362
RTS0045028,403
RTS0045029,327
RTS0045030,381
RTS0045031,118
RTS0045032,140
RTS0045033,171
RTS0045034,158
RTS0045035,154
RTS0045036,157
RTS0045038,177
RTS0045039,172
RTS0045040,126
RTS0045041,174
RTS0045042,183
RTS0045043,131
RTS0045044,222
RTS0045045,255
RTS0045046,124
RTS0045047,130
RTS0045048,154
RTS0045049,145
RTS0045050,123
RTS0045051,136
RTS0045052,118
RTS0045053,151
RTS0045054,147
RTS0045055,132
RTS0045056,173
RTS0045057,306
RTS0045058,120
RTS0045059,177
RTS0045060,220
RTS0045061,157
RTS0045063,142
RTS0045064,149
RTS0045065,189
RTS0045066,156
RTS0045067,408
RTS0045068,349
RTS0045069,259
RTS0045070,417
RTS0045071,175
RTS0045072,132
RTS0045073,248
RTS0045074,288
RTS0045075,163
RTS0045076,166
RTS0045077,115
RTS0045078,157
RTS0045079,127
RTS0045080,156
RTS0045081,141
RTS0045082,122
RTS0045083,244
RTS0045084,165
RTS0045085,125
RTS0045086,115
RTS0045087,110
RTS0045088,137
RTS0045089,115
RTS0045090,134
RTS0045091,149
RTS0045092,235
RTS0045093,136
RTS0045094,102
RTS0045095,216
RTS0045096,176
RTS0045097,148
RTS0045098,115
RTS0045099,154
RTS0045100,179
RTS0045101,165
RTS0045102,104
RTS0045103,153
RTS0045104,109
RTS0045105,144
RTS0045106,166
RTS0045107,171
RTS0045108,190
RTS0045109,127
RTS0045110,176
RTS0045111,195
RTS0045112,126
RTS0045113,184
RTS0045114,142
RTS0045115,154
RTS0045116,131
RTS0045117,140
RTS0045118,154
RTS0045119,129
RTS0045120,145
RTS0045121,130
RTS0045122,124
RTS0045123,178
RTS0045124,125
RTS0045125,130
RTS0045126,136
RTS0045127,163
RTS0045128,138
RTS0045129,166
RTS0045130,151
RTS0045131,131
RTS0045132,139
RTS0045133,127
RTS0045134,160
RTS0045135,128
RTS0045136,177
RTS0045137,162
RTS0045138,179
RTS0045139,166
RTS0045140,146
RTS0045141,135
RTS0045142,146
RTS0045143,149
RTS0045144,126
RTS0045145,141
RTS0045146,134
RTS0045147,160
RTS0045148,129
RTS0045149,142
RTS0045150,124
RTS0045151,177
RTS0045152,185
RTS0045153,183
RTS0045154,156
RTS0045155,173
RTS0045156,133
RTS0045157,167
RTS0045158,117
RTS0045159,153
RTS0045160,170
RTS0045161,144
RTS0045162,194
RTS0045163,178
RTS0045164,168
RTS0045165,190
RTS0045166,186
RTS0045167,125
RTS0045168,174
RTS0045169,168
RTS0045170,153
RTS0045171,262
RTS0045172,236
RTS0045173,174
RTS0045174,207
RTS0045175,201
RTS0045176,154
RTS0045177,137
RTS0045178,154
RTS0045179,146
RTS0045180,187
RTS0045181,152
RTS0045182,201
RTS0045183,146
RTS0045184,145
RTS0045185,169
RTS0045186,168
RTS0045187,195
RTS0045188,152
RTS0045189,142
RTS0045190,170
RTS0045191,140
RTS0045192,114
RTS0045193,137
RTS0045194,139
RTS0045195,121
RTS0045196,168
RTS0045197,134
RTS0045198,185
RTS0045199,145
RTS0045200,136
RTS0045201,201
RTS0045202,141
RTS0045203,173
RTS0045204,159
RTS0045205,180
RTS0045206,127
RTS0045207,136
RTS0045208,140
RTS0045209,152
RTS0045210,136
RTS0045211,141
RTS0045212,136
RTS0045213,124
RTS0045214,153
RTS0045215,143
RTS0045216,210
RTS0045217,184
RTS0045218,203
RTS0045219,179
RTS0045220,146
RTS0045221,157
RTS0045222,151
RTS0045223,211
RTS0045224,159
RTS0045225,122
RTS0045226,1467
RTS0045227,568
RTS0045228,985
RTS0045229,782
RTS0045230,550
RTS0045231,207
RTS0045232,251
RTS0045233,300
RTS0045234,221
RTS0045235,133
RTS0045236,309
RTS0045237,327
RTS0045238,188
RTS0045239,266
RTS0045240,468
RTS0045241,205
RTS0045242,216
RTS0045243,188
RTS0045244,180
RTS0045245,153
RTS0045246,130
RTS0045247,159
RTS0045248,117
RTS0045249,132
RTS0045250,158
RTS0045251,144
RTS0045252,129
RTS0045253,164
RTS0045254,113
RTS0045255,118
RTS0045256,145
RTS0045257,201
RTS0045258,229
RTS0045259,230
RTS0045260,150
RTS0045261,153
RTS0045262,357
RTS0045263,166
RTS0045264,227
RTS0045265,257
RTS0045266,158
RTS0045267,229
RTS0045268,289
RTS0045269,274
RTS0045270,192
RTS0045271,166
RTS0045272,122
RTS0045273,139
RTS0045274,138
RTS0045275,170
RTS0045276,142
RTS0045277,135
RTS0045278,191
RTS0045279,107
RTS0045280,125
RTS0045281,132
RTS0045282,140
RTS0045283,167
RTS0045284,113
RTS0045285,203
RTS0045286,203
RTS0045287,152
RTS0045288,143
RTS0045289,126
RTS0045290,135
RTS0045291,146
RTS0045292,240
RTS0045293,131
RTS0045294,116
RTS0045295,135
RTS0045296,132
RTS0045297,132
RTS0045298,141
RTS0045299,146
RTS0045300,158
RTS0045301,343
RTS0045302,156
RTS0045303,285
RTS0045304,204
RTS0045305,263
RTS0045306,160
RTS0045307,141
RTS0045308,158
RTS0045309,140
RTS0045310,178
RTS0045311,57
RTS0045312,127
RTS0045313,138
RTS0045314,139
RTS0045315,127
RTS0045316,176
RTS0045317,160
RTS0045318,154
RTS0045319,137
RTS0045320,166
RTS0045321,118
RTS0045322,169
RTS0045323,161
RTS0045324,137
RTS0045325,160
RTS0045326,149
RTS0045327,206
RTS0045328,192
RTS0045329,126
RTS0045330,146
RTS0045331,123
RTS0045332,120
RTS0045333,131
RTS0045334,162
RTS0045335,123
RTS0045336,151
RTS0045337,138
RTS0045338,126
RTS0045339,148
RTS0045340,122
RTS0045341,130
RTS0045342,155
RTS0045343,135
RTS0045344,150
RTS0045345,139
RTS0045346,111
RTS0045347,130
RTS0045348,130
RTS0045349,144
RTS0045350,138
RTS0045351,131
RTS0045352,161
RTS0045353,183
RTS0045354,253
RTS0045355,107
RTS0045356,153
RTS0045357,167
RTS0045358,164
RTS0045359,145
RTS0045360,172
RTS0045361,226
RTS0045362,145
RTS0045363,173
RTS0045364,162
RTS0045365,163
RTS0045366,160
RTS0045367,132
RTS0045368,134
RTS0045369,110
RTS0045370,137
RTS0045371,178
RTS0045372,152
RTS0045373,206
RTS0045374,220
RTS0045375,181
RTS0045376,189
RTS0045377,124
RTS0045378,205
RTS0045379,283
RTS0045380,122
RTS0045381,132
RTS0045382,181
RTS0045383,136
RTS0045384,128
RTS0045385,137
RTS0045386,220
RTS0045387,136
RTS0045388,149
RTS0045389,137
RTS0045390,125
RTS0045391,131
RTS0045392,157
RTS0045393,104
RTS0045394,114
RTS0045395,130
RTS0045396,145
RTS0045397,167
RTS0045398,143
RTS0045399,198
RTS0045400,206
RTS0045401,158
RTS0045402,166
RTS0045403,177
RTS0045404,180
RTS0045405,154
RTS0045406,221
RTS0045407,206
RTS0045408,147
RTS0045409,337
RTS0045410,291
RTS0045411,370
RTS0045412,328
RTS0045413,230
RTS0045414,249
RTS0045415,280
RTS0045416,134
RTS0045417,131
RTS0045418,145
RTS0045419,139
RTS0045420,131
RTS0045421,4399
RTS0045422,4337
RTS0045423,1292
RTS0045424,2947
RTS0045425,4726
RTS0045426,179
RTS0045427,203
RTS0045428,142
RTS0045429,142
RTS0045430,146
RTS0045431,209
RTS0045432,205
RTS0045433,182
RTS0045434,207
RTS0045435,152
RTS0045436,197
RTS0045437,297
RTS0045438,356
RTS0045439,267
RTS0045440,250
RTS0045441,275
RTS0045442,177
RTS0045443,204
RTS0045444,156
RTS0045445,171
RTS0045446,385
RTS0045447,351
RTS0045448,240
RTS0045449,289
RTS0045450,179
RTS0045451,474
RTS0045452,246
RTS0045453,274
RTS0045454,267
RTS0045455,408
RTS0045456,145
RTS0045457,186
RTS0045458,182
RTS0045459,111
RTS0045460,182
RTS0045461,129
RTS0045462,147
RTS0045463,117
RTS0045464,98
RTS0045465,128
RTS0045466,262
RTS0045467,229
RTS0045468,141
RTS0045469,259
RTS0045470,209
RTS0045471,170
RTS0045472,150
RTS0045473,87
RTS0045474,218
RTS0045475,214
RTS0045476,454
RTS0045477,399
RTS0045478,295
RTS0045479,371
RTS0045480,519
RTS0045481,176
RTS0045482,183
RTS0045483,181
RTS0045484,247
RTS0045485,292
RTS0045486,99
RTS0045487,159
RTS0045488,174
RTS0045489,165
RTS0045490,153
RTS0045491,910
RTS0045492,1210
RTS0045493,778
RTS0045494,448
RTS0045495,477
RTS0045496,165
RTS0045497,167
RTS0045498,267
RTS0045499,253
RTS0045500,210
RTS0045501,704
RTS0045502,571
RTS0045503,512
RTS0045504,444
RTS0045505,479
RTS0045506,7382
RTS0045507,11749
RTS0045508,5764
RTS0045509,8086
RTS0045510,5017
RTS0045511,152
RTS0045512,194
RTS0045513,112
RTS0045514,169
RTS0045515,124
RTS0045516,158
RTS0045517,183
RTS0045518,151
RTS0045519,161
RTS0045520,171
RTS0045521,199
RTS0045522,179
RTS0045523,188
RTS0045524,193
RTS0045525,159
RTS0045526,363
RTS0045527,259
RTS0045528,215
RTS0045529,372
RTS0045530,392
RTS0045531,163
RTS0045532,160
RTS0045533,133
RTS0045534,145
RTS0045535,110
RTS0045536,455
RTS0045537,311
RTS0045538,153
RTS0045539,502
RTS0045540,497
RTS0045541,123
RTS0045542,127
RTS0045543,140
RTS0045544,112
RTS0045545,149
RTS0045546,194
RTS0045547,164
RTS0045548,126
RTS0045549,126
RTS0045550,133
RTS0045551,138
RTS0045552,133
RTS0045553,100
RTS0045554,135
RTS0045555,129
RTS0045556,197
RTS0045557,144
RTS0045558,182
RTS0045559,186
RTS0045560,206
RTS0045561,203
RTS0045562,174
RTS0045563,132
RTS0045564,250
RTS0045565,140
RTS0045566,157
RTS0045567,135
RTS0045568,140
RTS0045569,155
RTS0045570,116
RTS0045571,109
RTS0045572,137
RTS0045573,96
RTS0045574,111
RTS0045575,138
RTS0045576,162
RTS0045577,121
RTS0045578,108
RTS0045579,191
RTS0045580,165
RTS0045581,179
RTS0045582,142
RTS0045583,140
RTS0045584,196
RTS0045585,124
RTS0045586,137
RTS0045587,443
RTS0045588,182
RTS0045589,239
RTS0045590,253
RTS0045592,1359
RTS0045593,1544
RTS0045594,665
RTS0045595,637
RTS0045596,320
RTS0045597,474
RTS0045598,542
RTS0045599,578
RTS0045600,222
RTS0045601,184
RTS0045602,150
RTS0045603,121
RTS0045604,153
RTS0045606,186
RTS0045607,124
RTS0045608,126
RTS0045609,146
RTS0045610,161
RTS0045611,104
RTS0045612,125
RTS0045613,133
RTS0045614,130
RTS0045615,136
RTS0045616,119
RTS0045617,137
RTS0045618,129
RTS0045619,100
RTS0045620,117
RTS0045621,157
RTS0045622,299
RTS0045623,240
RTS0045624,174
RTS0045625,208
RTS0045626,93
RTS0045627,136
RTS0045628,180
RTS0045629,126
RTS0045630,119
RTS0045631,117
RTS0045632,102
RTS0045633,166
RTS0045634,105
RTS0045635,116
RTS0045636,182
RTS0045637,146
RTS0045638,132
RTS0045639,179
RTS0045640,125
RTS0045641,370
RTS0045642,292
RTS0045643,230
RTS0045644,313
RTS0045645,152
RTS0045646,138
RTS0045647,131
RTS0045648,151
RTS0045649,160
RTS0045650,168
RTS0045651,129
RTS0045652,198
RTS0045653,203
RTS0045654,283
RTS0045655,285
RTS0045656,212
RTS0045657,276
RTS0045658,378
RTS0045659,269
RTS0045660,342
RTS0045661,596
RTS0045662,325
RTS0045663,393
RTS0045664,367
RTS0045665,480
RTS0045666,118
RTS0045667,122
RTS0045668,160
RTS0045669,125
RTS0045670,127
RTS0045671,147
RTS0045672,133
RTS0045673,113
RTS0045674,128
RTS0045675,144
RTS0045676,330
RTS0045677,420
RTS0045678,301
RTS0045679,380
RTS0045680,416
RTS0045681,114
RTS0045682,138
RTS0045683,116
RTS0045684,128
RTS0045685,157
RTS0045686,1
RTS0045687,171
RTS0045688,194
RTS0045689,155
RTS0045690,155
RTS0045691,165
RTS0045692,134
RTS0045693,192
RTS0045694,133
RTS0045695,140
RTS0045696,168
RTS0045697,142
RTS0045698,162
RTS0045699,142
RTS0045700,138
RTS0045701,164
RTS0045702,162
RTS0045703,155
RTS0045704,153
RTS0045705,140
RTS0045706,142
RTS0045707,201
RTS0045708,152
RTS0045709,166
RTS0045710,148
RTS0045711,143
RTS0045712,139
RTS0045713,169
RTS0045714,116
RTS0045715,104
RTS0045716,728
RTS0045717,396
RTS0045718,170
RTS0045719,228
RTS0045720,342
RTS0045721,298
RTS0045722,281
RTS0045723,249
RTS0045724,226
RTS0045725,217
RTS0045726,176
RTS0045727,203
RTS0045728,237
RTS0045729,193
RTS0045730,119
RTS0045731,264
RTS0045732,196
RTS0045733,225
RTS0045734,299
RTS0045735,408
RTS0045736,1534
RTS0045737,970
RTS0045738,2279
RTS0045739,1993
RTS0045740,1191
RTS0045741,875
RTS0045742,451
RTS0045743,481
RTS0045744,722
RTS0045745,493
RTS0045746,275
RTS0045747,301
RTS0045748,438
RTS0045749,170
RTS0045750,120
RTS0045751,351
RTS0045752,247
RTS0045753,298
RTS0045754,261
RTS0045755,332
RTS0045756,354
RTS0045757,418
RTS0045758,695
RTS0045759,361
RTS0045760,272
RTS0045761,142
RTS0045762,145
RTS0045763,155
RTS0045764,156
RTS0045765,95
RTS0045766,177
RTS0045767,139
RTS0045768,187
RTS0045769,157
RTS0045770,163
RTS0045771,175
RTS0045772,141
RTS0045773,189
RTS0045774,153
RTS0045775,175
RTS0045776,145
RTS0045777,142
RTS0045778,126
RTS0045779,117
RTS0045780,147
RTS0045781,274
RTS0045782,190
RTS0045783,302
RTS0045784,346
RTS0045785,367
RTS0045786,184
RTS0045787,408
RTS0045788,406
RTS0045789,267
RTS0045790,153
RTS0045791,136
RTS0045792,129
RTS0045793,166
RTS0045794,128
RTS0045795,138
RTS0045796,172
RTS0045797,110
RTS0045798,122
RTS0045799,131
RTS0045800,137
RTS0045801,131
RTS0045802,109
RTS0045803,156
RTS0045804,95
RTS0045805,159
RTS0045806,288
RTS0045807,266
RTS0045808,262
RTS0045809,213
RTS0045810,103
RTS0045811,248
RTS0045812,277
RTS0045813,196
RTS0045814,376
RTS0045815,186
RTS0045816,175
RTS0045817,185
RTS0045818,181
RTS0045819,139
RTS0045820,162
RTS0045821,397
RTS0045822,259
RTS0045823,298
RTS0045824,447
RTS0045825,193
RTS0045826,318
RTS0045827,336
RTS0045828,258
RTS0045829,253
RTS0045830,272
RTS0045831,159
RTS0045832,215
RTS0045833,201
RTS0045834,195
RTS0045835,280
RTS0045836,1692
RTS0045837,1543
RTS0045838,1278
RTS0045840,723
RTS0045841,456
RTS0045842,403
RTS0045843,186
RTS0045844,323
RTS0045845,405
RTS0045846,2330
RTS0045848,556
RTS0045849,3448
RTS0045851,112
RTS0045852,149
RTS0045853,130
RTS0045854,151
RTS0045855,126
RTS0045856,179
RTS0045857,164
RTS0045858,120
RTS0045859,130
RTS0045860,139
RTS0045861,201
RTS0045862,209
RTS0045863,450
RTS0045864,880
RTS0045865,262
RTS0045866,753
RTS0045867,141
RTS0045868,104
RTS0045869,130
RTS0045870,110
RTS0045871,74
RTS0045872,119
RTS0045873,153
RTS0045874,130
RTS0045875,158
RTS0045876,83
RTS0045877,118
RTS0045878,115
RTS0045879,153
RTS0045880,137
RTS0045881,172
RTS0045882,267
RTS0045883,178
RTS0045884,172
RTS0045885,14
RTS0045886,205
RTS0045887,210
RTS0045888,149
RTS0045889,127
RTS0045890,145
RTS0045891,143
RTS0045892,182
RTS0045893,172
RTS0045894,153
RTS0045895,120
RTS0045896,203
RTS0045897,143
RTS0045898,103
RTS0045899,277
RTS0045900,459
RTS0045901,155
RTS0045902,168
RTS0045903,321
RTS0045904,350
RTS0045905,158
RTS0045906,152
RTS0045907,140
RTS0045908,131
RTS0045909,161
RTS0045910,130
RTS0045911,160
RTS0045912,103
RTS0045913,107
RTS0045914,110
RTS0045915,123
RTS0045916,223
RTS0045917,130
RTS0045918,113
RTS0045919,162
RTS0045920,127
RTS0045921,148
RTS0045922,148
RTS0045923,120
RTS0045924,137
RTS0045925,130
RTS0045926,233
RTS0045927,218
RTS0045928,206
RTS0045929,148
RTS0045930,365
RTS0045931,367
RTS0045932,227
RTS0045933,131
RTS0045935,127
RTS0045939,158
RTS0045940,131
RTS0045941,138
RTS0045942,143
RTS0045943,210
RTS0045944,126
RTS0045945,175
RTS0045946,149
RTS0045947,224
RTS0045948,139
RTS0045949,146
RTS0045950,168
RTS0045951,160
RTS0045952,188
RTS0045953,143
RTS0045954,351
RTS0045955,169
RTS0045956,132
RTS0045957,94
RTS0045958,143
RTS0045959,120
RTS0045960,107
RTS0045961,126
RTS0045962,119
RTS0045963,132
RTS0045964,180
RTS0045965,138
RTS0045966,153
RTS0045967,153
RTS0045968,129
RTS0045969,311
RTS0045970,379
RTS0045971,412
RTS0045972,157
RTS0045973,129
RTS0045974,136
RTS0045975,143
RTS0045976,116
RTS0045977,108
RTS0045978,137
RTS0045979,228
RTS0045980,150
RTS0045981,281
RTS0045982,163
RTS0045983,238
RTS0045984,265
RTS0045985,182
RTS0045986,118
RTS0045987,289
RTS0045988,177
RTS0045989,134
RTS0045990,135
RTS0045991,168
RTS0045992,157
RTS0045993,211
RTS0045994,177
RTS0045995,145
RTS0045996,155
RTS0045997,163
RTS0045998,122
RTS0045999,148
RTS0046000,85
RTS0046001,130
RTS0046002,129
RTS0046003,117
RTS0046004,141
RTS0046005,212
RTS0046006,215
RTS0046007,223
RTS0046008,173
RTS0046009,281
RTS0046010,108
RTS0046011,120
RTS0046012,108
RTS0046013,174
RTS0046014,117
RTS0046015,142
RTS0046016,158
RTS0046017,124
RTS0046018,130
RTS0046019,140
RTS0046020,168
RTS0046021,163
RTS0046022,169
RTS0046023,142
RTS0046024,147
RTS0046025,129
RTS0046026,110
RTS0046027,130
RTS0046028,131
RTS0046029,126
RTS0046030,158
RTS0046031,155
RTS0046032,135
RTS0046033,111
RTS0046034,133
RTS0046035,108
RTS0046036,149
RTS0046037,138
RTS0046038,139
RTS0046039,126
RTS0046040,94
RTS0046041,136
RTS0046042,125
RTS0046043,144
RTS0046044,125
RTS0046045,219
RTS0046046,152
RTS0046047,96
RTS0046048,176
RTS0046049,293
RTS0046050,154
RTS0046051,307
RTS0046052,287
RTS0046053,349
RTS0046054,280
RTS0046055,259
RTS0046056,140
RTS0046057,167
RTS0046058,161
RTS0046059,171
RTS0046060,167
RTS0046061,353
RTS0046062,206
RTS0046063,283
RTS0046064,608
RTS0046065,284
RTS0046066,734
RTS0046067,819
RTS0046068,139
RTS0046069,128
RTS0046070,125
RTS0046071,163
RTS0046072,143
RTS0046073,124
RTS0046074,142
RTS0046075,144
RTS0046076,165
RTS0046077,154
RTS0046078,317
RTS0046079,365
RTS0046080,438
RTS0046081,369
RTS0046082,161
RTS0046083,123
RTS0046084,167
RTS0046085,188
RTS0046086,171
RTS0046087,174
RTS0046088,166
RTS0046089,78
RTS0046090,158
RTS0046091,122
RTS0046092,227
RTS0046093,169
RTS0046094,144
RTS0046095,154
RTS0046096,160
RTS0046097,119
RTS0046098,146
RTS0046099,107
RTS0046100,110
RTS0046101,117
RTS0046102,120
RTS0046103,107
RTS0046104,203
RTS0046105,133
RTS0046106,98
RTS0046107,132
RTS0046108,126
RTS0046109,134
RTS0046110,157
RTS0046111,130
RTS0046112,230
RTS0046113,157
RTS0046114,143
RTS0046115,285
RTS0046116,337
RTS0046117,245
RTS0046119,116
RTS0046121,169
RTS0046122,163
RTS0046123,139
RTS0046124,152
RTS0046125,112
RTS0046126,130
RTS0046127,106
RTS0046128,225
RTS0046129,152
RTS0046130,146
RTS0046131,164
RTS0046132,186
RTS0046133,298
RTS0046134,228
RTS0046135,177
RTS0046136,538
RTS0046137,912
RTS0046138,198
RTS0046140,693
RTS0046141,672
RTS0046142,386
RTS0046143,1232
RTS0046144,731
RTS0046145,142
RTS0046146,122
RTS0046147,104
RTS0046148,132
RTS0046149,100
RTS0046150,119
RTS0046152,109
RTS0046153,128
RTS0046154,145
RTS0046155,143
RTS0046156,127
RTS0046157,127
RTS0046158,128
RTS0046159,112
RTS0046160,135
RTS0046161,108
RTS0046162,117
RTS0046163,121
RTS0046164,192
RTS0046165,234
RTS0046166,128
RTS0046167,199
RTS0046168,121
RTS0046169,109
RTS0046170,135
RTS0046171,105
RTS0046172,129
RTS0046173,86
RTS0046174,120
RTS0046175,148
RTS0046176,119
RTS0046177,90
RTS0046178,130
RTS0046179,118
RTS0046180,149
RTS0046181,163
RTS0046182,103
RTS0046183,191
RTS0046184,184
RTS0046185,139
RTS0046186,163
RTS0046187,179
RTS0046188,219
RTS0046191,125
RTS0046193,71
RTS0046194,137
RTS0046195,128
RTS0046196,116
RTS0046197,143
RTS0046198,152
RTS0046199,178
RTS0046200,194
RTS0046201,127
RTS0046202,175
RTS0046203,152
RTS0046204,132
RTS0046205,127
RTS0046206,250
RTS0046207,232
RTS0046208,187
RTS0046209,253
RTS0046210,103
RTS0046211,115
RTS0046212,156
RTS0046213,247
RTS0046214,154
RTS0046215,166
RTS0046216,159
RTS0046217,150
RTS0046218,120
RTS0046219,97
RTS0046220,153
RTS0046221,113
RTS0046222,163
RTS0046223,117
RTS0046224,114
RTS0046225,272
RTS0046226,158
RTS0046227,197
RTS0046228,228
RTS0046229,213
RTS0046230,148
RTS0046231,77
RTS0046232,181
RTS0046233,146
RTS0046234,172
RTS0046235,169
RTS0046236,139
RTS0046237,183
RTS0046238,144
RTS0046239,127
RTS0046240,140
RTS0046241,131
RTS0046242,115
RTS0046243,118
RTS0046244,281
RTS0046245,129
RTS0046246,203
RTS0046247,148
RTS0046248,108
RTS0046249,109
RTS0046250,112
RTS0046251,116
RTS0046252,307
RTS0046253,187
RTS0046254,279
RTS0046255,109
RTS0046256,180
RTS0046257,145
RTS0046258,118
RTS0046259,142
RTS0046260,128
RTS0046261,131
RTS0046262,127
RTS0046263,137
RTS0046264,123
RTS0046265,109
RTS0046266,141
RTS0046267,109
RTS0046268,124
RTS0046269,152
RTS0046270,137
RTS0046271,134
RTS0046272,129
RTS0046273,165
RTS0046274,130
RTS0046275,132
RTS0046276,118
RTS0046277,124
RTS0046278,145
RTS0046279,224
RTS0046280,155
RTS0046281,174
RTS0046282,122
RTS0046283,174
RTS0046284,133
RTS0046285,110
RTS0046286,130
RTS0046287,124
RTS0046288,141
RTS0046289,175
RTS0046290,135
RTS0046291,151
RTS0046292,148
RTS0046293,236
RTS0046294,102
RTS0046295,243
RTS0046296,127
RTS0046297,156
RTS0046298,134
RTS0046299,108
RTS0046300,126
RTS0046301,141
RTS0046302,139
RTS0046303,130
RTS0046304,104
RTS0046305,116
RTS0046306,137
RTS0046307,109
RTS0046308,138
RTS0046309,138
RTS0046310,137
RTS0046311,112
RTS0046312,118
RTS0046313,107
RTS0046314,148
RTS0046315,142
RTS0046316,126
RTS0046317,130
RTS0046318,129
RTS0046319,118
RTS0046320,131
RTS0046321,181
RTS0046322,140
RTS0046323,135
RTS0046324,133
RTS0046325,129
RTS0046326,139
RTS0046327,157
RTS0046328,173
RTS0046329,241
RTS0046330,248
RTS0046331,189
RTS0046332,172
RTS0046333,304
RTS0046334,202
RTS0046335,219
RTS0046336,235
RTS0046342,110
RTS0046343,119
RTS0046344,131
RTS0046345,89
RTS0046346,111
RTS0046347,1106
RTS0046348,1062
RTS0046349,892
RTS0046350,127
RTS0046351,121
RTS0046352,158
RTS0046353,126
RTS0046354,115
RTS0046355,109
RTS0046356,132
RTS0046357,132
RTS0046358,123
RTS0046359,140
RTS0046360,130
RTS0046361,109
RTS0046362,153
RTS0046363,129
RTS0046364,158
RTS0046365,130
RTS0046366,121
RTS0046367,96
RTS0046368,150
RTS0046369,140
RTS0046370,111
RTS0046371,152
RTS0046372,141
RTS0046373,101
RTS0046374,88
RTS0046375,80
RTS0046376,145
RTS0046377,125
RTS0046378,160
RTS0046379,141
RTS0046380,146
RTS0046381,132
RTS0046382,125
RTS0046383,157
RTS0046384,143
RTS0046385,132
RTS0046386,129
RTS0046387,109
RTS0046388,128
RTS0046389,130
RTS0046390,132
RTS0046391,127
RTS0046392,96
RTS0046393,131
RTS0046394,116
RTS0046395,107
RTS0046396,124
RTS0046397,151
RTS0046398,125
RTS0046399,157
RTS0046400,107
RTS0046401,165
RTS0046402,142
RTS0046403,159
RTS0046404,130
RTS0046405,155
RTS0046406,168
RTS0046407,169
RTS0046408,126
RTS0046409,194
RTS0046410,301
RTS0046411,197
RTS0046412,176
RTS0046413,476
RTS0046414,5145
RTS0046415,767
RTS0046416,154
RTS0046417,183
RTS0046418,183
RTS0046419,133
RTS0046420,254
RTS0046421,177
RTS0046422,146
RTS0046423,107
RTS0046424,149
RTS0046425,128
RTS0046426,108
RTS0046427,159
RTS0046428,145
RTS0046429,121
RTS0046430,151
RTS0046431,132
RTS0046432,264
RTS0046433,175
RTS0046434,224
RTS0046435,774
RTS0046439,409
RTS0046440,343
RTS0046441,520
RTS0046442,284
RTS0046443,496
RTS0046444,261
RTS0046445,133
RTS0046446,95
RTS0046447,85
RTS0046448,230
RTS0046449,209
RTS0046450,323
RTS0046451,154
RTS0046452,243
RTS0046453,116
RTS0046454,544
RTS0046455,531
RTS0046456,143
RTS0046457,163
RTS0046458,395
RTS0046459,1033
RTS0046460,929
RTS0046461,149
RTS0046462,174
RTS0046463,168
RTS0046464,161
RTS0046466,110
RTS0046468,138
RTS0046469,124
RTS0046470,115
RTS0046471,106
RTS0046472,167
RTS0046473,137
RTS0046474,94
RTS0046475,148
RTS0046476,121
RTS0046477,112
RTS0046478,121
RTS0046479,163
RTS0046480,130
RTS0046481,125
RTS0046482,121
RTS0046483,138
RTS0046484,123
RTS0046485,127
RTS0046486,128
RTS0046487,171
RTS0046488,172
RTS0046489,143
RTS0046490,142
RTS0046491,155
RTS0046492,132
RTS0046493,126
RTS0046494,110
RTS0046495,135
RTS0046496,263
RTS0046497,231
RTS0046498,138
RTS0046499,1118
RTS0046500,819
RTS0046501,1490
RTS0046502,161
RTS0046503,184
RTS0046504,119
RTS0046505,93
RTS0046506,120
RTS0046507,123
RTS0046508,119
RTS0046509,123
RTS0046510,124
RTS0046511,127
RTS0046512,277
RTS0046513,213
RTS0046514,118
RTS0046515,120
RTS0046516,146
RTS0046517,178
RTS0046518,119
RTS0046519,151
RTS0046520,134
RTS0046521,152
RTS0046522,128
RTS0046524,142
RTS0046525,178
RTS0046526,261
RTS0046527,209
RTS0046528,163
RTS0046529,147
RTS0046530,86
RTS0046531,147
RTS0046532,161
RTS0046533,131
RTS0046534,151
RTS0046535,123
RTS0046536,111
RTS0046537,171
RTS0046538,148
RTS0046539,150
RTS0046540,153
RTS0046541,133
RTS0046542,159
RTS0046543,186
RTS0046544,150
RTS0046545,472
RTS0046546,174
RTS0046548,153
RTS0046549,316
RTS0046550,146
RTS0046551,370
RTS0046552,156
RTS0046553,226
RTS0046554,126
RTS0046555,142
RTS0046556,192
RTS0046557,149
RTS0046558,136
RTS0046559,156
RTS0046560,121
RTS0046561,155
RTS0046562,144
RTS0046563,157
RTS0046564,146
RTS0046565,187
RTS0046566,181
RTS0046567,202
RTS0046568,137
RTS0046569,173
RTS0046570,209
RTS0046571,140
RTS0046572,127
RTS0046573,138
RTS0046574,160
RTS0046575,152
RTS0046577,156
RTS0046578,113
RTS0046580,209
RTS0046581,167
RTS0046582,167
RTS0046583,116
RTS0046584,184
RTS0046585,144
RTS0046586,146
RTS0046587,150
RTS0046588,128
RTS0046589,135
RTS0046590,129
RTS0046591,167
RTS0046592,185
RTS0046593,172
RTS0046594,212
RTS0046595,200
RTS0046596,156
RTS0046597,151
RTS0046598,209
RTS0046599,162
RTS0046600,751
RTS0046601,949
RTS0046602,232
RTS0046603,345
RTS0046604,171
RTS0046605,179
RTS0046606,138
RTS0046607,125
RTS0046608,271
RTS0046609,228
RTS0046610,129
RTS0046611,148
RTS0046612,156
RTS0046613,135
RTS0046614,152
RTS0046615,125
RTS0046616,137
RTS0046617,147
RTS0046618,121
RTS0046619,155
RTS0046620,121
RTS0046621,221
RTS0046622,211
RTS0046623,155
RTS0046624,173
RTS0046625,129
RTS0046626,133
RTS0046627,152
RTS0046628,201
RTS0046629,137
RTS0046630,188
RTS0046631,179
RTS0046632,226
RTS0046633,178
RTS0046634,186
RTS0046635,172
RTS0046636,179
RTS0046637,169
RTS0046638,162
RTS0046639,140
RTS0046640,177
RTS0046641,121
RTS0046642,166
RTS0046643,169
RTS0046644,153
RTS0046645,143
RTS0046646,138
RTS0046647,187
RTS0046648,162
RTS0046649,171
RTS0046650,168
RTS0046651,156
RTS0046652,151
RTS0046653,261
RTS0046654,149
RTS0046655,217
RTS0046656,169
RTS0046657,144
RTS0046658,174
RTS0046659,144
RTS0046660,136
RTS0046661,143
RTS0046662,126
RTS0046663,128
RTS0046664,121
RTS0046665,145
RTS0046666,118
RTS0046667,149
RTS0046668,150
RTS0046669,120
RTS0046670,124
RTS0046671,137
RTS0046672,139
RTS0046673,126
RTS0046674,117
RTS0046675,121
RTS0046676,105
RTS0046677,120
RTS0046678,127
RTS0046679,95
RTS0046680,99
RTS0046681,116
RTS0046682,98
RTS0046683,105
RTS0046684,201
RTS0046685,108
RTS0046686,151
RTS0046687,153
RTS0046688,128
RTS0046689,123
RTS0046690,119
RTS0046691,135
RTS0046692,133
RTS0046693,135
RTS0046694,143
RTS0046695,152
RTS0046696,149
RTS0046697,163
RTS0046698,147
RTS0046699,174
RTS0046700,214
RTS0046701,347
RTS0046702,170
RTS0046703,1510
RTS0046704,2315
RTS0046705,1648
RTS0046706,493
RTS0046707,1317
RTS0046708,1435
RTS0046709,155
RTS0046710,202
RTS0046711,229
RTS0046712,165
RTS0046713,152
RTS0046714,236
RTS0046715,118
RTS0046716,172
RTS0046717,331
RTS0046718,124
RTS0046719,136
RTS0046720,138
RTS0046721,155
RTS0046722,197
RTS0046723,135
RTS0046724,123
RTS0046725,115
RTS0046726,142
RTS0046727,206
RTS0046728,122
RTS0046729,173
RTS0046730,176
RTS0046731,164
RTS0046732,141
RTS0046733,129
RTS0046734,174
RTS0046735,140
RTS0046736,119
RTS0046737,118
RTS0046738,129
RTS0046739,85
RTS0046740,152
RTS0046741,138
RTS0046742,86
RTS0046743,188
RTS0046744,128
RTS0046745,263
RTS0046746,126
RTS0046747,151
RTS0046748,206
RTS0046749,136
RTS0046750,119
RTS0046751,150
RTS0046752,120
RTS0046753,149
RTS0046754,143
RTS0046755,131
RTS0046756,155
RTS0046757,173
RTS0046758,128
RTS0046759,628
RTS0046760,645
RTS0046761,729
RTS0046763,188
RTS0046764,153
RTS0046765,145
RTS0046766,149
RTS0046767,138
RTS0046768,342
RTS0046769,404
RTS0046770,306
RTS0046771,136
RTS0046772,160
RTS0046773,123
RTS0046774,114
RTS0046775,168
RTS0046777,144
RTS0046778,152
RTS0046779,118
RTS0046780,163
RTS0046781,148
RTS0046782,95
RTS0046783,146
RTS0046784,111
RTS0046785,119
RTS0046790,154
RTS0046791,158
RTS0046792,150
RTS0046793,125
RTS0046794,123
RTS0046795,141
RTS0046796,132
RTS0046797,117
RTS0046798,155
RTS0046799,140
RTS0046800,109
RTS0046801,564
RTS0046802,647
RTS0046803,136
RTS0046804,156
RTS0046805,188
RTS0046806,126
RTS0046807,125
RTS0046808,115
RTS0046809,128
RTS0046810,144
RTS0046811,81
RTS0046812,90
RTS0046813,129
RTS0046814,127
RTS0046815,187
RTS0046816,124
RTS0046817,116
RTS0046818,127
RTS0046819,196
RTS0046820,168
RTS0046821,110
RTS0046822,364
RTS0046823,520
RTS0046824,255
RTS0046825,124
RTS0046826,132
RTS0046827,127
RTS0046828,144
RTS0046829,136
RTS0046830,140
RTS0046831,160
RTS0046832,226
RTS0046833,145
RTS0046835,105
RTS0046836,1377
RTS0046837,1998
RTS0046838,458
RTS0046839,1544
RTS0046840,285
RTS0046841,118
RTS0046842,319
RTS0046843,426
RTS0046846,540
RTS0046849,209
RTS0046850,215
RTS0046851,347
RTS0046852,152
RTS0046853,208
RTS0046854,125
RTS0046855,153
RTS0046856,168
RTS0046857,179
RTS0046858,229
RTS0046859,144
RTS0046860,419
RTS0046861,164
RTS0046862,145
RTS0046863,128
RTS0046864,165
RTS0046866,135
RTS0046867,110
RTS0046868,133
RTS0046869,633
RTS0046870,682
RTS0046871,314
RTS0046872,642
RTS0046873,118
RTS0046874,138
RTS0046875,168
RTS0046876,132
RTS0046877,163
RTS0046878,146
RTS0046879,164
RTS0046880,178
RTS0046881,174
RTS0046882,157
RTS0046885,94
RTS0046886,115
RTS0046887,121
RTS0046889,149
RTS0046890,132
RTS0046891,199
RTS0046892,117
RTS0046893,123
RTS0046894,141
RTS0046895,123
RTS0046897,176
RTS0046898,133
RTS0046899,449
RTS0046900,707
RTS0046902,135
RTS0046903,201
RTS0046904,144
RTS0046905,101
RTS0046906,340
RTS0046907,614
RTS0046908,120
RTS0046909,152
RTS0046910,115
RTS0046911,181
RTS0046912,134
RTS0046913,155
RTS0046914,158
RTS0046915,113
RTS0046916,161
RTS0046918,3895
RTS0046919,3491
RTS0046920,772
RTS0046921,128
RTS0046922,154
RTS0046923,183
RTS0046924,1377
RTS0046925,169
RTS0046926,118
RTS0046927,129
RTS0046928,115
RTS0046929,124
RTS0046930,196
RTS0046931,115
RTS0046933,110
RTS0046934,170
RTS0046935,176
RTS0046936,201
RTS0046937,167
RTS0046938,308
RTS0046939,102
RTS0046940,203
RTS0046941,140
RTS0046942,151
RTS0046943,277
RTS0046944,124
RTS0046946,241
RTS0046947,120
RTS0046948,138
RTS0046949,150
RTS0046950,97
RTS0046951,154
RTS0046952,131
RTS0046954,136
RTS0046955,115
RTS0046956,158
RTS0046957,146
RTS0046958,154
RTS0046959,200
RTS0046960,157
RTS0046961,160
RTS0046962,571
RTS0046963,106
RTS0046965,2361
RTS0046966,158
RTS0046967,143
RTS0046968,150
RTS0047054,139
RTS0047055,161
RTS0047056,126
RTS0047057,142
RTS0047058,164
RTS0047060,171
RTS0047061,140
RTS0047062,190
RTS0047063,167
RTS0047064,644
RTS0047065,290
RTS0047066,281
RTS0047067,341
RTS0047068,206
RTS0047069,233
RTS0047070,316
RTS0047071,758
RTS0047072,256
RTS0047073,292
RTS0047074,280
RTS0047075,134
RTS0047076,175
RTS0047077,154
RTS0047078,170
RTS0047079,127
RTS0047080,211
RTS0047081,195
RTS0047082,167
RTS0047083,203
RTS0047084,147
RTS0047085,101
RTS0047086,153
RTS0047087,118
RTS0047088,132
RTS0047089,127
RTS0047090,1
RTS0047091,107
RTS0047092,181
RTS0047093,148
RTS0047094,164
RTS0047095,129
RTS0047096,143
RTS0047097,106
RTS0047098,78
RTS0047099,119
RTS0047100,105
RTS0047101,149
RTS0047102,130
RTS0047103,158
RTS0047104,114
RTS0047105,386
RTS0047106,307
RTS0047107,300
RTS0047108,487
RTS0047109,252
RTS0047110,168
RTS0047111,164
RTS0047112,163
RTS0047113,2019
RTS0047114,190
RTS0047115,231
RTS0047116,298
RTS0047117,281
RTS0047118,234
RTS0047119,266
RTS0047120,170
RTS0047121,125
RTS0047122,211
RTS0047123,163
RTS0047124,216
RTS0047125,132
RTS0047126,162
RTS0047127,202
RTS0047128,93
RTS0047129,138
RTS0047130,138
RTS0047131,165
RTS0047132,184
RTS0047133,161
RTS0047134,137
RTS0047135,254
RTS0047136,246
RTS0047137,182
RTS0047138,277
RTS0047139,169
RTS0047140,106
RTS0047141,133
RTS0047142,140
RTS0047143,113
RTS0047144,152
RTS0047145,178
RTS0047146,154
RTS0047147,215
RTS0047148,218
RTS0047149,166
RTS0047150,206
RTS0047151,203
RTS0047152,238
RTS0047153,150
RTS0047154,255
RTS0047156,135
RTS0047157,160
RTS0047158,158
RTS0047159,129
RTS0047160,156
RTS0047165,742
RTS0047166,129
RTS0047167,179
RTS0047168,107
RTS0047169,130
RTS0047170,119
RTS0047171,159
RTS0047172,183
RTS0047173,205
RTS0047174,186
RTS0047175,133
RTS0047176,136
RTS0047177,169
RTS0047178,176
RTS0047179,159
RTS0047180,149
RTS0047181,160
RTS0047182,140
RTS0047183,140
RTS0047184,137
RTS0047185,136
RTS0047186,113
RTS0047187,111
RTS0047188,119
RTS0047189,125
RTS0047190,154
RTS0047191,147
RTS0047192,159
RTS0047193,126
RTS0047194,137
RTS0047195,162
RTS0047196,158
RTS0047197,165
RTS0047198,130
RTS0047199,132
RTS0047200,194
RTS0047201,120
RTS0047202,153
RTS0047203,158
RTS0047204,129
RTS0047205,144
RTS0047206,139
RTS0047207,138
RTS0047208,1924
RTS0047209,1165
RTS0047210,3836
RTS0047211,3171
RTS0047212,325
RTS0047213,126
RTS0047214,194
RTS0047215,154
RTS0047216,118
RTS0047217,136
RTS0047218,510
RTS0047219,537
RTS0047220,210
RTS0047221,398
RTS0047222,348
RTS0047223,792
RTS0047225,1158
RTS0047226,599
RTS0047229,130
RTS0047230,142
RTS0047231,165
RTS0047232,149
RTS0047233,97
RTS0047234,123
RTS0047235,118
RTS0047236,129
RTS0047237,143
RTS0047238,103
RTS0047239,168
RTS0047240,134
RTS0047241,123
RTS0047242,119
RTS0047243,149
RTS0047244,122
RTS0047245,127
RTS0047246,77
RTS0047247,119
RTS0047248,120
RTS0047249,151
RTS0047250,182
RTS0047252,227
RTS0047253,142
RTS0047254,187
RTS0047255,208
RTS0047256,216
RTS0047257,227
RTS0047258,235
RTS0047259,253
RTS0047260,389
RTS0047261,357
RTS0047262,274
RTS0047263,319
RTS0047264,258
RTS0047266,275
RTS0047267,813
RTS0047268,388
RTS0047269,327
RTS0047270,677
RTS0047271,490
RTS0047272,242
RTS0047273,289
RTS0047274,141
RTS0047276,140
RTS0047277,389
RTS0047278,311
RTS0047279,505
RTS0047280,358
RTS0047281,249
RTS0047282,345
RTS0047283,287
RTS0047284,192
RTS0047290,693
RTS0047291,904
RTS0047292,720
RTS0047293,575
RTS0047294,837
RTS0047295,114
RTS0047296,150
RTS0047297,166
RTS0047298,137
RTS0047299,145
RTS0047300,114
RTS0047301,171
RTS0047302,90
RTS0047303,154
RTS0047304,117
RTS0047305,266
RTS0047306,351
RTS0047307,349
RTS0047308,194
RTS0047309,191
RTS0047310,250
RTS0047311,164
RTS0047312,167
RTS0047313,142
RTS0047314,181
RTS0047315,462
RTS0047316,318
RTS0047317,315
RTS0047318,440
RTS0047319,475
RTS0047320,198
RTS0047321,165
RTS0047322,139
RTS0047323,277
RTS0047324,228
RTS0047325,229
RTS0047326,188
RTS0047327,178
RTS0047328,129
RTS0047329,139
RTS0047331,278
RTS0047332,225
RTS0047333,213
RTS0047334,167
RTS0047335,257
RTS0047336,242
RTS0047337,138
RTS0047338,216
RTS0047339,161
RTS0047340,358
RTS0047341,269
RTS0047342,284
RTS0047343,273
RTS0047344,299
RTS0047345,180
RTS0047346,204
RTS0047348,264
RTS0047349,248
RTS0047350,238
RTS0047351,298
RTS0047352,393
RTS0047353,332
RTS0047354,280
RTS0047356,121
RTS0047357,149
RTS0047358,99
RTS0047359,248
RTS0047360,147
RTS0047361,141
RTS0047362,182
RTS0047363,191
RTS0047364,113
RTS0047365,165
RTS0047366,112
RTS0047367,122
RTS0047368,166
RTS0047369,142
RTS0047370,139
RTS0047373,131
RTS0047374,131
RTS0047375,127
RTS0047376,240
RTS0047377,175
RTS0047378,276
RTS0047379,413
RTS0047380,312
RTS0047381,145
RTS0047382,125
RTS0047383,142
RTS0047384,124
RTS0047385,132
RTS0047386,395
RTS0047387,152
RTS0047388,209
RTS0047389,213
RTS0047390,146
RTS0047391,254
RTS0047392,149
RTS0047393,272
RTS0047394,146
RTS0047395,137
RTS0047396,434
RTS0047397,151
RTS0047398,128
RTS0047399,143
RTS0047400,122
RTS0047401,155
RTS0047402,158
RTS0047403,142
RTS0047404,211
RTS0047405,242
RTS0047406,126
RTS0047407,161
RTS0047408,132
RTS0047409,365
RTS0047410,221
RTS0047411,271
RTS0047412,290
RTS0047413,162
RTS0047414,273
RTS0047415,303
RTS0047417,160
RTS0047418,145
RTS0047419,266
RTS0047420,227
RTS0047421,123
RTS0047422,125
RTS0047423,130
RTS0047424,125
RTS0047425,121
RTS0047426,246
RTS0047427,215
RTS0047428,213
RTS0047429,175
RTS0047430,238
RTS0047431,125
RTS0047432,176
RTS0047433,150
RTS0047434,173
RTS0047435,222
RTS0047436,145
RTS0047437,94
RTS0047438,155
RTS0047439,126
RTS0047440,115
RTS0047441,465
RTS0047442,312
RTS0047445,345
RTS0047446,325
RTS0047447,133
RTS0047448,127
RTS0047449,112
RTS0047450,132
RTS0047451,122
RTS0047452,154
RTS0047453,115
RTS0047454,136
RTS0047455,131
RTS0047456,145
RTS0047457,147
RTS0047458,132
RTS0047459,197
RTS0047460,185
RTS0047461,166
RTS0047462,182
RTS0047463,142
RTS0047464,212
RTS0047465,147
RTS0047466,163
RTS0047467,136
RTS0047468,152
RTS0047469,135
RTS0047471,141
RTS0047472,136
RTS0047473,142
RTS0047474,131
RTS0047475,105
RTS0047476,173
RTS0047477,330
RTS0047479,316
RTS0047480,274
RTS0047481,245
RTS0047482,139
RTS0047483,141
RTS0047484,153
RTS0047485,118
RTS0047486,136
RTS0047487,94
RTS0047488,160
RTS0047489,143
RTS0047490,129
RTS0047491,121
RTS0047492,283
RTS0047493,210
RTS0047494,297
RTS0047495,225
RTS0047496,182
RTS0047497,230
RTS0047498,184
RTS0047499,178
RTS0047500,165
RTS0047501,119
RTS0047502,152
RTS0047503,133
RTS0047504,254
RTS0047505,155
RTS0047506,285
RTS0047507,186
RTS0047508,140
RTS0047509,134
RTS0047510,168
RTS0047511,108
RTS0047512,364
RTS0047513,141
RTS0047514,115
RTS0047515,324
RTS0047516,408
RTS0047517,299
RTS0047518,321
RTS0047520,305
RTS0047521,322
RTS0047522,154
RTS0047523,167
RTS0047524,187
RTS0047525,140
RTS0047526,191
RTS0047527,127
RTS0047528,134
RTS0047529,154
RTS0047530,138
RTS0047531,149
RTS0047532,137
RTS0047533,101
RTS0047534,113
RTS0047535,131
RTS0047536,165
RTS0047537,221
RTS0047538,369
RTS0047540,264
RTS0047541,275
RTS0047543,149
RTS0047544,145
RTS0047545,170
RTS0047546,176
RTS0047547,135
RTS0047548,424
RTS0047549,216
RTS0047550,149
RTS0047551,175
RTS0047552,144
RTS0047553,129
RTS0047558,132
RTS0047559,132
RTS0047560,135
RTS0047561,131
RTS0047562,122
RTS0047563,273
RTS0047564,163
RTS0047565,186
RTS0047566,183
RTS0047567,120
RTS0047568,147
RTS0047569,148
RTS0047570,132
RTS0047571,149
RTS0047572,142
RTS0047573,98
RTS0047574,117
RTS0047575,124
RTS0047576,112
RTS0047577,133
RTS0047578,140
RTS0047579,148
RTS0047580,117
RTS0047581,153
RTS0047582,134
RTS0047583,101
RTS0047584,134
RTS0047585,128
RTS0047586,122
RTS0047587,101
RTS0047588,149
RTS0047590,131
RTS0047591,108
RTS0047592,131
RTS0047593,151
RTS0047594,165
RTS0047595,135
RTS0047596,193
RTS0047597,160
RTS0047598,169
RTS0047599,150
RTS0047600,175
RTS0047601,441
RTS0047602,247
RTS0047603,152
RTS0047604,173
RTS0047606,137
RTS0047613,167
RTS0047614,162
RTS0047615,115
RTS0047616,159
RTS0047617,235
RTS0047618,106
RTS0047619,103
RTS0047620,86
RTS0047621,123
RTS0047622,99
RTS0047624,120
RTS0047625,96
RTS0047626,131
RTS0047627,121
RTS0047628,86
RTS0047629,98
RTS0047630,65
RTS0047631,106
RTS0047632,183
RTS0047633,79
RTS0047634,122
RTS0047635,114
RTS0047636,115
RTS0047637,122
RTS0047638,120
RTS0047639,128
RTS0047640,126
RTS0047641,101
RTS0047642,132
RTS0047643,95
RTS0047644,130
RTS0047645,135
RTS0047646,155
RTS0047647,87
RTS0047648,159
RTS0047649,102
RTS0047650,94
RTS0047651,108
RTS0047652,89
RTS0047653,87
RTS0047654,107
RTS0047656,139
RTS0047657,117
RTS0047658,126
RTS0047659,86
RTS0047660,88
RTS0047661,132
RTS0047662,147
RTS0047663,80
RTS0047664,136
RTS0047665,109
RTS0047666,99
RTS0047667,110
RTS0047668,103
RTS0047669,115
RTS0047670,136
RTS0047672,127
RTS0047673,147
RTS0047674,127
RTS0047675,121
RTS0047676,103
RTS0047677,130
RTS0047678,110
RTS0047679,122
RTS0047680,130
RTS0047681,110
RTS0047682,147
RTS0047684,107
RTS0047685,85
RTS0047686,135
RTS0047687,104
RTS0047688,126
RTS0047689,138
RTS0047691,104
RTS0047692,117
RTS0047693,154
RTS0047694,110
RTS0047695,108
RTS0047696,92
RTS0047697,129
RTS0047698,137
RTS0047699,140
RTS0047700,198
RTS0047701,118
RTS0047702,162
RTS0047703,220
RTS0047704,143
RTS0047705,158
RTS0047706,141
RTS0047707,163
RTS0047708,501
RTS0047709,535
RTS0047710,132
RTS0047711,164
RTS0047712,222
RTS0047713,570
RTS0047714,774
RTS0047715,765
RTS0047716,869
RTS0047717,963
RTS0047718,187
RTS0047720,122
RTS0047721,134
RTS0047722,172
RTS0047723,150
RTS0047724,380
RTS0047725,315
RTS0047726,331
RTS0047727,331
RTS0047728,326
RTS0047729,129
RTS0047730,158
RTS0047731,114
RTS0047732,114
RTS0047733,142
RTS0047734,207
RTS0047735,186
RTS0047736,414
RTS0047737,225
RTS0047738,247
RTS0047739,148
RTS0047740,164
RTS0047741,167
RTS0047742,147
RTS0047743,113
RTS0047744,221
RTS0047745,255
RTS0047746,149
RTS0047747,185
RTS0047748,173
RTS0047749,332
RTS0047750,144
RTS0047752,114
RTS0047753,142
RTS0047754,530
RTS0047755,531
RTS0047756,292
RTS0047757,265
RTS0047758,204
RTS0047759,115
RTS0047760,215
RTS0047761,126
RTS0047762,149
RTS0047763,164
RTS0047764,236
RTS0047765,241
RTS0047766,332
RTS0047767,204
RTS0047768,284
RTS0047769,189
RTS0047770,196
RTS0047771,205
RTS0047772,220
RTS0047773,154
RTS0047774,181
RTS0047775,119
RTS0047776,146
RTS0047777,120
RTS0047778,112
RTS0047779,123
RTS0047780,155
RTS0047781,191
RTS0047782,229
RTS0047783,157
RTS0047784,142
RTS0047785,109
RTS0047786,268
RTS0047787,376
RTS0047788,153
RTS0047789,127
RTS0047790,111
RTS0047791,166
RTS0047792,128
RTS0047793,249
RTS0047794,110
RTS0047795,82
RTS0047796,170
RTS0047797,145
RTS0047798,121
RTS0047799,140
RTS0047800,104
RTS0047801,488
RTS0047802,410
RTS0047803,158
RTS0047804,119
RTS0047805,194
RTS0047806,154
RTS0047807,599
RTS0047808,1198
RTS0047809,126
RTS0047810,190
RTS0047811,228
RTS0047812,132
RTS0047813,154
RTS0047814,121
RTS0047816,154
RTS0047817,134
RTS0047818,130
RTS0047819,91
RTS0047820,123
RTS0047821,265
RTS0047822,119
RTS0047823,146
RTS0047824,121
RTS0047825,155
RTS0047826,150
RTS0047827,164
RTS0047828,164
RTS0047829,189
RTS0047830,105
RTS0047831,114
RTS0047832,116
RTS0047833,123
RTS0047834,122
RTS0047835,184
RTS0047836,242
RTS0047837,217
RTS0047838,188
RTS0047839,155
RTS0047840,166
RTS0047841,137
RTS0047842,152
RTS0047843,109
RTS0047844,121
RTS0047845,157
RTS0047846,125
RTS0047847,113
RTS0047848,138
RTS0047849,219
RTS0047850,130
RTS0047851,147
RTS0047852,137
RTS0047853,135
RTS0047854,184
RTS0047855,113
RTS0047856,141
RTS0047857,140
RTS0047858,105
RTS0047859,100
RTS0047860,146
RTS0047861,108
RTS0047862,110
RTS0047863,137
RTS0047864,124
RTS0047865,136
RTS0047866,198
RTS0047867,127
RTS0047868,160
RTS0047869,133
RTS0047870,286
RTS0047871,140
RTS0047872,241
RTS0047873,152
RTS0047874,124
RTS0047875,126
RTS0047876,131
RTS0047877,256
RTS0047878,130
RTS0047879,189
RTS0047880,170
RTS0047881,147
RTS0047882,140
RTS0047883,166
RTS0047884,241
RTS0047885,148
RTS0047886,123
RTS0047890,503
RTS0047891,346
RTS0047892,182
RTS0047893,140
RTS0047894,123
RTS0047895,177
RTS0047896,182
RTS0047897,148
RTS0047898,139
RTS0047899,120
RTS0047900,252
RTS0047901,125
RTS0047902,248
RTS0047903,150
RTS0047904,156
RTS0047905,187
RTS0047906,197
RTS0047907,1150
RTS0047908,1084
RTS0047909,810
RTS0047910,149
RTS0047912,120
RTS0047913,118
RTS0047914,163
RTS0047915,110
RTS0047916,121
RTS0047917,145
RTS0047919,99
RTS0047920,217
RTS0047921,878
RTS0047924,135
RTS0047925,119
RTS0047926,116
RTS0047927,164
RTS0047928,142
RTS0047929,114
RTS0047930,144
RTS0047931,146
RTS0047932,132
RTS0047933,146
RTS0047934,123
RTS0047935,176
RTS0047936,143
RTS0047937,158
RTS0047938,175
RTS0047939,272
RTS0047940,529
RTS0047941,137
RTS0047942,124
RTS0047943,128
RTS0047944,210
RTS0047945,170
RTS0047946,164
RTS0047947,139
RTS0047948,82
RTS0047949,133
RTS0047950,122
RTS0047951,175
RTS0047952,237
RTS0047953,274
RTS0047954,126
RTS0047956,133
RTS0047957,137
RTS0047958,134
RTS0047959,163
RTS0047960,144
RTS0047961,143
RTS0047963,157
RTS0047964,135
RTS0047965,113
RTS0047966,100
RTS0047967,143
RTS0047968,378
RTS0047969,179
RTS0047970,124
RTS0047972,149
RTS0047973,149
RTS0047974,205
RTS0047975,134
RTS0047976,211
RTS0047977,126
RTS0047978,119
RTS0047979,149
RTS0047980,102
RTS0047981,290
RTS0047982,108
RTS0047985,704
RTS0047986,135
RTS0047987,124
RTS0047988,284
RTS0047990,140
RTS0047991,387
RTS0047992,132
RTS0047993,130
RTS0047994,135
RTS0047995,108
RTS0047996,122
RTS0047997,146
RTS0047998,212
RTS0047999,130
RTS0048000,155
RTS0048001,151
RTS0048003,660
RTS0048005,149
RTS0048006,139
RTS0048008,130
RTS0048009,156
RTS0048012,155
RTS0048013,127
RTS0048014,111
RTS0048015,363
RTS0048016,578
RTS0048017,274
RTS0048018,225
RTS0048019,425
RTS0048020,124
RTS0048021,137
RTS0048022,127
RTS0048023,151
RTS0048024,139
RTS0048026,154
RTS0048027,223
RTS0048028,136
RTS0048029,87
RTS0048030,133
RTS0048031,138
RTS0048032,236
RTS0048033,133
RTS0048034,151
RTS0048035,104
RTS0048036,130
RTS0048037,158
RTS0048038,411
RTS0048040,151
RTS0048041,128
RTS0048042,163
RTS0048043,144
RTS0048044,112
RTS0048045,154
RTS0048046,188
RTS0048047,141
RTS0048048,129
RTS0048049,141
RTS0048050,130
RTS0048051,548
RTS0048052,230
RTS0048053,169
RTS0048054,207
RTS0048055,133
RTS0048056,174
RTS0048057,99
RTS0048058,104
RTS0048059,120
RTS0048060,119
RTS0048061,149
RTS0048062,131
RTS0048063,142
RTS0048064,355
RTS0048065,117
RTS0048066,152
RTS0048067,105
RTS0048068,139
RTS0048069,133
RTS0048070,126
RTS0048071,169
RTS0048072,115
RTS0048073,128
RTS0048074,99
RTS0048076,154
RTS0048077,472
RTS0048078,129
RTS0048079,151
RTS0048080,163
RTS0048081,208
RTS0048082,202
RTS0048084,92
RTS0048085,199
RTS0048086,393
RTS0048087,191
RTS0048088,104
RTS0048089,167
RTS0048090,176
RTS0048091,236
RTS0048092,130
RTS0048093,495
RTS0048094,127
RTS0048096,140
RTS0048097,135
RTS0048098,9440
RTS0048099,9549
RTS0048100,10172
RTS0048101,3977
RTS0048102,6156
RTS0048104,132
RTS0048105,165
RTS0048106,101
RTS0048107,118
RTS0048108,149
RTS0048109,127
RTS0048110,134
RTS0048111,108
RTS0048112,129
RTS0048113,113
RTS0048114,150
RTS0048115,166
RTS0048116,176
RTS0048117,155
RTS0048118,196
RTS0048120,110
RTS0048126,130
RTS0048127,167
RTS0048129,275
RTS0048130,120
RTS0048131,382
RTS0048132,463
RTS0048133,143
RTS0048134,501
RTS0048135,502
RTS0048136,120
RTS0048138,148
RTS0048139,156
RTS0048140,137
RTS0048141,148
RTS0048142,177
RTS0048144,167
RTS0048145,216
RTS0048146,150
RTS0048147,106
RTS0048148,121
RTS0048149,131
RTS0048150,122
RTS0048151,133
RTS0048152,150
RTS0048153,166
RTS0048154,158
RTS0048155,157
RTS0048156,357
RTS0048158,256
RTS0048159,137
RTS0048160,7589
RTS0048161,5894
RTS0048162,245
RTS0048163,211
RTS0048164,4573
RTS0048165,677
RTS0048166,259
RTS0048167,258
RTS0048168,219
RTS0048169,206
RTS0048170,183
RTS0048171,129
RTS0048172,142
RTS0048173,124
RTS0048175,142
RTS0048176,144
RTS0048177,157
RTS0048178,172
RTS0048179,172
RTS0048180,164
RTS0048181,221
RTS0048182,221
RTS0048183,180
RTS0048184,257
RTS0048185,219
RTS0048186,121
RTS0048188,221
RTS0048189,265
RTS0048190,160
RTS0048191,146
RTS0048192,192
RTS0048193,145
RTS0048194,212
RTS0048195,208
RTS0048196,159
RTS0048197,214
RTS0048198,195
RTS0048200,180
RTS0048201,161
RTS0048202,108
RTS0048203,189
RTS0048204,173
RTS0048205,141
RTS0048207,161
RTS0048208,206
RTS0048209,179
RTS0048210,154
RTS0048211,197
RTS0048212,133
RTS0048213,156
RTS0048214,126
RTS0048215,198
RTS0048216,188
RTS0048217,182
RTS0048218,211
RTS0048219,163
RTS0048220,184
RTS0048221,137
RTS0048222,133
RTS0048223,100
RTS0048224,145
RTS0048225,157
RTS0048226,177
RTS0048227,220
RTS0048228,130
RTS0048229,123
RTS0048230,146
RTS0048231,146
RTS0048232,176
RTS0048233,119
RTS0048234,158
RTS0048235,161
RTS0048236,150
RTS0048237,164
RTS0048238,294
RTS0048239,173
RTS0048240,138
RTS0048241,211
RTS0048242,317
RTS0048243,223
RTS0048244,325
RTS0048245,169
RTS0048246,176
RTS0049343,211
RTS0049344,1259
RTS0049345,552
RTS0049346,102
RTS0049347,155
RTS0049348,173
RTS0049349,145
RTS0049350,140
RTS0049351,93
RTS0049352,122
RTS0049353,126
RTS0049354,114
RTS0049355,111
RTS0049356,186
RTS0049357,166
RTS0049358,128
RTS0049359,86
RTS0049360,298
RTS0049361,149
RTS0049362,120
RTS0049363,146
RTS0049364,171
RTS0049365,143
RTS0049366,496
RTS0049367,599
RTS0049368,281
RTS0049369,125
RTS0049370,113
RTS0049371,205
RTS0049372,154
RTS0049373,769
RTS0049374,775
RTS0049375,723
RTS0049376,504
RTS0049377,628
RTS0049378,274
RTS0049379,228
RTS0049380,276
RTS0049381,238
RTS0049382,208
RTS0049383,149
RTS0049384,110
RTS0049385,142
RTS0049386,217
RTS0049387,166
RTS0049388,128
RTS0049389,117
RTS0049390,2457
RTS0049391,2611
RTS0049392,2766
RTS0049393,2764
RTS0049394,1280
RTS0049395,619
RTS0049396,852
RTS0049397,941
RTS0049398,1111
RTS0049399,549
RTS0049400,168
RTS0049401,122
RTS0049402,126
RTS0049403,118
RTS0049404,148
RTS0049405,139
RTS0049406,124
RTS0049407,156
RTS0049408,176
RTS0049409,135
RTS0049410,117
RTS0049411,195
RTS0049412,110
RTS0049413,104
RTS0049414,118
RTS0049415,138
RTS0049416,131
RTS0049417,151
RTS0049418,133
RTS0049419,122
RTS0049420,90
RTS0049421,130
RTS0049422,106
RTS0049423,124
RTS0049424,471
RTS0049425,162
RTS0049426,193
RTS0049427,207
RTS0049428,116
RTS0049429,265
RTS0049430,279
RTS0049431,176
RTS0049432,144
RTS0049433,118
RTS0049434,123
RTS0049435,112
RTS0049436,100
RTS0049437,390
RTS0049438,149
RTS0049439,261
RTS0049440,296
RTS0049441,299
RTS0049442,346
RTS0049443,227
RTS0049444,327
RTS0049445,124
RTS0049446,151
RTS0049447,200
RTS0049448,120
RTS0049449,180
RTS0049450,154
RTS0049451,179
RTS0049452,126
RTS0049453,238
RTS0049454,106
RTS0049455,126
RTS0049456,144
RTS0049457,250
RTS0049458,165
RTS0049459,282
RTS0049460,364
RTS0049461,556
RTS0049462,572
RTS0049463,210
RTS0049464,145
RTS0049465,117
RTS0049466,117
RTS0049467,130
RTS0049468,218
RTS0049469,188
RTS0049470,229
RTS0049471,327
RTS0049472,228
RTS0049473,1401
RTS0049474,146
RTS0049475,155
RTS0049476,173
RTS0049477,111
RTS0049478,162
RTS0049479,15808
RTS0049480,1068
RTS0049481,67
RTS0049482,117
RTS0049483,123
RTS0049484,149
RTS0049485,177
RTS0997079,83
RTS0997080,286
RTS0997081,93
RTS0997082,104
RTS0997083,86
RTS0997084,90
RTS0997085,77
RTS0997086,110
RTS0997087,90
RTS0997088,147799
RTS0997089,46177
RTS0997090,118
RTS0997091,173
RTS0997092,110
RTS0997093,83
RTS0997094,21
RTS0997095,73
RTS0997096,76
RTS0997097,52
RTS0997098,93
RTS0997099,85
RTS0997100,104
RTS0997101,83
RTS0997102,62
RTS0997103,60
RTS0997104,82
RTS0997105,75
RTS0997106,96
RTS0997107,66
RTS0997108,100
RTS0997109,49
RTS0997110,76
RTS0997111,81
RTS0997112,94
RTS0997113,83
RTS0997114,69
RTS0997115,63
RTS0997116,78
RTS0997117,90
RTS0997118,71
RTS0997119,70
RTS0997120,65
RTS0997121,163
RTS0997122,218
RTS0997123,339
RTS0997124,155
RTS0997125,145
RTS0997126,390
RTS0997127,504
RTS0997128,297
RTS0997129,593
RTS0997130,151
</Code_Summary>
