# Supplementary material for: Spatial meta-transcriptomics reveal associations of intratumor bacteria burden with lung cancer cells showing a distinct oncogenic signature
Source: J Immunother Cancer. 2022 Jul 6;10(7):e004698. doi: 10.1136/jitc-2022-004698 (PMC9260850; doi:10.1136/jitc-2022-004698)
Supplement: Supplementary data [file jitc-2022-004698supp009.zip › DSP-1001660004185-D-D01.dcc]

<Header>
FileVersion,0.02
SoftwareVersion,"GeoMx_NGS_Pipeline_ 2.0.0"
Date,2020-6-15
</Header>

<Scan_Attributes>
ID,DSP-1001660004185-D-D01
Plate_ID,1001660004185
Well,D01
</Scan_Attributes>

<NGS_Processing_Attributes>
SeqSetId,
tamperedIni,No
Raw,838066
Trimmed,833863
Stitched,827993
Aligned,814762
umiQ30,0.9915
rtsQ30,0.9909
</NGS_Processing_Attributes>


<Code_Summary>
RTS0039454,2
RTS0039455,7
RTS0039456,6
RTS0039457,12
RTS0039458,2
RTS0039459,1
RTS0039460,3
RTS0039461,3
RTS0039462,2
RTS0039463,3
RTS0039464,2
RTS0039465,7
RTS0039466,10
RTS0039467,8
RTS0039468,1
RTS0039469,7
RTS0039470,4
RTS0039471,4
RTS0039472,2
RTS0039473,1
RTS0039474,2
RTS0039475,3
RTS0039476,1
RTS0039477,5
RTS0039478,4
RTS0039479,2
RTS0039480,4
RTS0039481,2
RTS0039482,3
RTS0039483,3
RTS0039484,6
RTS0039485,4
RTS0039486,4
RTS0039487,5
RTS0039488,6
RTS0039489,1
RTS0039490,7
RTS0039491,6
RTS0039492,4
RTS0039493,2
RTS0039494,1
RTS0039495,1
RTS0039496,4
RTS0039497,4
RTS0039498,5
RTS0039499,26
RTS0039500,36
RTS0039501,17
RTS0039502,31
RTS0039503,21
RTS0039504,12
RTS0039505,7
RTS0039506,3
RTS0039507,9
RTS0039508,3
RTS0039509,5
RTS0039510,5
RTS0039511,23
RTS0039512,19
RTS0039513,71
RTS0039514,14
RTS0039515,20
RTS0039516,3
RTS0039517,3
RTS0039518,4
RTS0039519,2
RTS0039520,5
RTS0039521,5
RTS0039522,5
RTS0039523,3
RTS0039524,5
RTS0039525,7
RTS0039526,4
RTS0039527,4
RTS0039528,7
RTS0039529,3
RTS0039530,3
RTS0039531,8
RTS0039532,6
RTS0039533,8
RTS0039534,2
RTS0039535,7
RTS0039536,3
RTS0039537,2
RTS0039538,3
RTS0039539,6
RTS0039540,5
RTS0039541,2
RTS0039542,3
RTS0039543,3
RTS0039544,2
RTS0039545,4
RTS0039546,3
RTS0039547,3
RTS0039548,4
RTS0039549,3
RTS0039550,3
RTS0039551,2
RTS0039552,2
RTS0039553,1
RTS0039554,4
RTS0039556,7
RTS0039557,5
RTS0039558,8
RTS0039559,5
RTS0039560,2
RTS0039561,5
RTS0039562,5
RTS0039563,3
RTS0039564,3
RTS0039565,5
RTS0039566,1
RTS0039567,3
RTS0039568,3
RTS0039569,5
RTS0039570,3
RTS0039571,4
RTS0039572,3
RTS0039573,5
RTS0039574,2
RTS0039575,3
RTS0039576,4
RTS0039577,3
RTS0039578,6
RTS0039579,7
RTS0039580,11
RTS0039581,8
RTS0039582,6
RTS0039583,8
RTS0039584,8
RTS0039585,4
RTS0039586,1
RTS0039587,2
RTS0039588,3
RTS0039589,4
RTS0039590,2
RTS0039591,14
RTS0039592,5
RTS0039593,9
RTS0039594,9
RTS0039595,11
RTS0039596,3
RTS0039597,3
RTS0039598,4
RTS0039599,5
RTS0039600,2
RTS0039602,8
RTS0039603,5
RTS0039604,2
RTS0039605,7
RTS0039606,1
RTS0039607,6
RTS0039608,2
RTS0039609,3
RTS0039610,4
RTS0039611,4
RTS0039612,2
RTS0039613,4
RTS0039614,5
RTS0039615,5
RTS0039616,3
RTS0039617,7
RTS0039619,1
RTS0039620,3
RTS0039621,3
RTS0039622,3
RTS0039623,6
RTS0039624,4
RTS0039625,10
RTS0039626,4
RTS0039627,7
RTS0039628,5
RTS0039629,4
RTS0039630,5
RTS0039631,4
RTS0039632,6
RTS0039633,8
RTS0039634,3
RTS0039635,1
RTS0039636,2
RTS0039637,3
RTS0039638,1
RTS0039639,6
RTS0039640,2
RTS0039641,4
RTS0039642,7
RTS0039643,6
RTS0039644,8
RTS0039645,3
RTS0039646,2
RTS0039647,5
RTS0039648,6
RTS0039649,1
RTS0039650,2
RTS0039651,11
RTS0039652,17
RTS0039653,9
RTS0039654,11
RTS0039655,9
RTS0039656,30
RTS0039657,24
RTS0039658,13
RTS0039659,25
RTS0039660,13
RTS0039661,4
RTS0039662,2
RTS0039663,3
RTS0039664,10
RTS0039665,7
RTS0039666,2
RTS0039667,5
RTS0039668,3
RTS0039669,11
RTS0039670,2
RTS0039671,12
RTS0039672,14
RTS0039673,6
RTS0039674,8
RTS0039675,9
RTS0039676,6
RTS0039677,1
RTS0039678,3
RTS0039680,1
RTS0039681,8
RTS0039682,8
RTS0039683,1
RTS0039684,11
RTS0039685,10
RTS0039686,9
RTS0039687,4
RTS0039688,10
RTS0039689,7
RTS0039690,10
RTS0039691,6
RTS0039692,8
RTS0039693,7
RTS0039694,6
RTS0039695,7
RTS0039696,5
RTS0039697,4
RTS0039698,4
RTS0039699,1
RTS0039700,4
RTS0039701,11
RTS0039702,15
RTS0039703,14
RTS0039704,5
RTS0039705,12
RTS0039706,3
RTS0039707,4
RTS0039708,2
RTS0039709,5
RTS0039710,9
RTS0039711,3
RTS0039712,8
RTS0039713,8
RTS0039714,7
RTS0039715,8
RTS0039716,5
RTS0039717,10
RTS0039718,6
RTS0039719,6
RTS0039720,13
RTS0039721,6
RTS0039722,2
RTS0039723,6
RTS0039724,2
RTS0039725,6
RTS0039726,6
RTS0039727,3
RTS0039728,5
RTS0039729,8
RTS0039730,1
RTS0039731,3
RTS0039732,1
RTS0039733,7
RTS0039734,3
RTS0039735,7
RTS0039736,2
RTS0039737,4
RTS0039738,3
RTS0039739,4
RTS0039740,5
RTS0039741,2
RTS0039742,6
RTS0039743,7
RTS0039744,2
RTS0039745,7
RTS0039746,3
RTS0039747,5
RTS0039749,4
RTS0039750,6
RTS0039751,4
RTS0039752,3
RTS0039754,3
RTS0039755,3
RTS0039756,5
RTS0039757,2
RTS0039758,7
RTS0039759,3
RTS0039760,7
RTS0039761,8
RTS0039762,3
RTS0039763,3
RTS0039764,3
RTS0039765,3
RTS0039766,11
RTS0039767,9
RTS0039768,9
RTS0039769,8
RTS0039770,10
RTS0039771,3
RTS0039772,7
RTS0039773,9
RTS0039774,9
RTS0039775,6
RTS0039776,8
RTS0039777,7
RTS0039778,5
RTS0039780,4
RTS0039781,8
RTS0039782,10
RTS0039783,11
RTS0039784,6
RTS0039785,12
RTS0039786,7
RTS0039787,5
RTS0039788,3
RTS0039789,8
RTS0039790,4
RTS0039791,8
RTS0039792,3
RTS0039793,9
RTS0039794,6
RTS0039795,7
RTS0039796,6
RTS0039797,1
RTS0039798,2
RTS0039799,4
RTS0039800,3
RTS0039801,11
RTS0039802,10
RTS0039803,18
RTS0039804,16
RTS0039805,18
RTS0039806,7
RTS0039807,4
RTS0039808,8
RTS0039809,8
RTS0039810,3
RTS0039811,7
RTS0039812,5
RTS0039813,4
RTS0039814,12
RTS0039815,4
RTS0039816,1
RTS0039817,4
RTS0039818,2
RTS0039819,2
RTS0039820,3
RTS0039821,4
RTS0039822,8
RTS0039823,8
RTS0039824,7
RTS0039825,6
RTS0039826,2
RTS0039827,5
RTS0039828,4
RTS0039829,3
RTS0039830,5
RTS0039831,14
RTS0039832,14
RTS0039833,19
RTS0039834,20
RTS0039835,26
RTS0039836,12
RTS0039838,3
RTS0039839,11
RTS0039840,8
RTS0039841,5
RTS0039842,13
RTS0039843,6
RTS0039844,6
RTS0039845,7
RTS0039846,11
RTS0039847,4
RTS0039848,6
RTS0039849,3
RTS0039850,2
RTS0039851,5
RTS0039852,3
RTS0039853,4
RTS0039854,4
RTS0039855,4
RTS0039856,3
RTS0039857,1
RTS0039858,2
RTS0039859,7
RTS0039860,3
RTS0039861,2
RTS0039862,3
RTS0039863,2
RTS0039864,3
RTS0039865,6
RTS0039866,5
RTS0039867,5
RTS0039868,4
RTS0039869,6
RTS0039871,9
RTS0039872,3
RTS0039873,6
RTS0039874,7
RTS0039875,2
RTS0039877,5
RTS0039878,5
RTS0039879,7
RTS0039881,2
RTS0039882,4
RTS0039883,3
RTS0039884,5
RTS0039885,3
RTS0039886,2
RTS0039887,2
RTS0039888,2
RTS0039890,1
RTS0039891,6
RTS0039892,5
RTS0039893,5
RTS0039894,2
RTS0039895,6
RTS0039896,7
RTS0039897,2
RTS0039898,6
RTS0039899,4
RTS0039900,3
RTS0039901,1
RTS0039902,1
RTS0039903,2
RTS0039904,2
RTS0039905,4
RTS0039906,5
RTS0039907,4
RTS0039908,2
RTS0039909,3
RTS0039910,2
RTS0039911,5
RTS0039912,1
RTS0039913,4
RTS0039914,5
RTS0039915,3
RTS0039916,2
RTS0039917,5
RTS0039918,7
RTS0039919,1
RTS0039920,4
RTS0039921,1
RTS0039922,8
RTS0039923,4
RTS0039924,5
RTS0039925,3
RTS0039926,10
RTS0039927,9
RTS0039928,15
RTS0039929,6
RTS0039930,9
RTS0039931,3
RTS0039932,5
RTS0039933,4
RTS0039934,8
RTS0039935,4
RTS0039936,4
RTS0039937,10
RTS0039938,2
RTS0039939,5
RTS0039940,3
RTS0039941,5
RTS0039942,3
RTS0039943,4
RTS0039944,3
RTS0039945,5
RTS0039946,7
RTS0039947,9
RTS0039948,20
RTS0039949,9
RTS0039950,9
RTS0039951,6
RTS0039952,5
RTS0039953,2
RTS0039954,6
RTS0039955,7
RTS0039956,4
RTS0039957,10
RTS0039958,7
RTS0039959,9
RTS0039960,11
RTS0039961,3
RTS0039962,4
RTS0039963,6
RTS0039964,4
RTS0039965,2
RTS0039966,6
RTS0039967,2
RTS0039968,5
RTS0039969,7
RTS0039970,5
RTS0039971,13
RTS0039972,10
RTS0039973,10
RTS0039974,6
RTS0039975,11
RTS0039977,1
RTS0039978,1
RTS0039979,2
RTS0039980,2
RTS0039981,8
RTS0039982,8
RTS0039983,10
RTS0039984,9
RTS0039985,8
RTS0039986,4
RTS0039987,5
RTS0039988,3
RTS0039989,1
RTS0039990,5
RTS0039991,8
RTS0039992,9
RTS0039993,9
RTS0039994,11
RTS0039995,4
RTS0039996,22
RTS0039997,9
RTS0039998,11
RTS0039999,15
RTS0040000,14
RTS0040001,9
RTS0040002,2
RTS0040003,7
RTS0040004,1
RTS0040005,5
RTS0040006,7
RTS0040007,7
RTS0040008,10
RTS0040009,11
RTS0040010,8
RTS0040011,4
RTS0040012,5
RTS0040013,7
RTS0040014,8
RTS0040015,4
RTS0040016,38
RTS0040017,10
RTS0040018,8
RTS0040019,12
RTS0040020,10
RTS0040021,4
RTS0040022,2
RTS0040023,1
RTS0040024,2
RTS0040025,3
RTS0040026,8
RTS0040027,5
RTS0040028,4
RTS0040029,7
RTS0040030,4
RTS0040031,1
RTS0040032,4
RTS0040033,4
RTS0040034,1
RTS0040035,2
RTS0040036,12
RTS0040037,7
RTS0040038,12
RTS0040039,6
RTS0040040,9
RTS0040041,2
RTS0040042,3
RTS0040043,6
RTS0040044,6
RTS0040045,4
RTS0040046,6
RTS0040047,3
RTS0040048,2
RTS0040049,2
RTS0040050,1
RTS0040051,4
RTS0040052,1
RTS0040053,6
RTS0040054,3
RTS0040055,5
RTS0040056,4
RTS0040057,6
RTS0040058,6
RTS0040059,3
RTS0040060,3
RTS0040061,4
RTS0040062,1
RTS0040063,1
RTS0040064,3
RTS0040065,4
RTS0040066,5
RTS0040067,1
RTS0040068,4
RTS0040069,3
RTS0040070,3
RTS0040071,1
RTS0040072,4
RTS0040073,3
RTS0040074,4
RTS0040075,5
RTS0040076,8
RTS0040077,11
RTS0040078,8
RTS0040079,3
RTS0040080,2
RTS0040081,4
RTS0040082,4
RTS0040083,4
RTS0040084,7
RTS0040085,4
RTS0040086,4
RTS0040087,2
RTS0040088,2
RTS0040089,6
RTS0040090,4
RTS0040091,4
RTS0040092,3
RTS0040093,6
RTS0040094,4
RTS0040095,6
RTS0040096,7
RTS0040097,3
RTS0040098,3
RTS0040099,5
RTS0040100,4
RTS0040101,5
RTS0040102,3
RTS0040103,5
RTS0040104,7
RTS0040105,8
RTS0040106,7
RTS0040107,4
RTS0040108,3
RTS0040109,6
RTS0040110,5
RTS0040111,3
RTS0040113,6
RTS0040114,2
RTS0040115,3
RTS0040116,10
RTS0040117,11
RTS0040118,5
RTS0040119,6
RTS0040120,10
RTS0040121,5
RTS0040122,2
RTS0040123,6
RTS0040124,6
RTS0040125,3
RTS0040126,4
RTS0040127,3
RTS0040128,10
RTS0040129,6
RTS0040130,4
RTS0040131,3
RTS0040133,3
RTS0040134,5
RTS0040135,3
RTS0040136,4
RTS0040137,1
RTS0040138,5
RTS0040139,4
RTS0040140,2
RTS0040141,6
RTS0040142,10
RTS0040143,2
RTS0040144,6
RTS0040145,4
RTS0040146,7
RTS0040147,5
RTS0040148,3
RTS0040149,8
RTS0040150,5
RTS0040151,5
RTS0040152,7
RTS0040153,6
RTS0040154,2
RTS0040155,8
RTS0040156,3
RTS0040157,7
RTS0040158,7
RTS0040159,6
RTS0040160,7
RTS0040161,2
RTS0040162,3
RTS0040163,6
RTS0040164,5
RTS0040165,5
RTS0040166,1
RTS0040167,6
RTS0040168,3
RTS0040169,2
RTS0040170,5
RTS0040171,3
RTS0040172,1
RTS0040173,4
RTS0040174,1
RTS0040175,3
RTS0040176,9
RTS0040177,1
RTS0040178,5
RTS0040180,3
RTS0040181,3
RTS0040182,3
RTS0040183,7
RTS0040184,8
RTS0040185,1
RTS0040186,3
RTS0040187,4
RTS0040188,4
RTS0040189,2
RTS0040190,1
RTS0040191,10
RTS0040192,1
RTS0040193,2
RTS0040194,2
RTS0040195,2
RTS0040196,6
RTS0040197,2
RTS0040198,2
RTS0040199,8
RTS0040200,2
RTS0040201,2
RTS0040202,3
RTS0040203,9
RTS0040204,7
RTS0040205,7
RTS0040206,11
RTS0040207,4
RTS0040208,13
RTS0040209,9
RTS0040210,8
RTS0040211,3
RTS0040212,2
RTS0040213,5
RTS0040214,5
RTS0040215,1
RTS0040216,2
RTS0040217,3
RTS0040218,1
RTS0040219,4
RTS0040220,4
RTS0040221,5
RTS0040222,6
RTS0040223,3
RTS0040224,2
RTS0040225,3
RTS0040226,1
RTS0040227,1
RTS0040228,2
RTS0040230,5
RTS0040231,5
RTS0040232,5
RTS0040233,1
RTS0040234,1
RTS0040235,3
RTS0040236,3
RTS0040237,2
RTS0040238,3
RTS0040239,1
RTS0040240,4
RTS0040241,3
RTS0040242,1
RTS0040243,3
RTS0040244,4
RTS0040245,8
RTS0040246,5
RTS0040247,6
RTS0040248,1
RTS0040249,1
RTS0040250,3
RTS0040251,4
RTS0040252,5
RTS0040253,1
RTS0040254,5
RTS0040255,3
RTS0040256,3
RTS0040257,4
RTS0040258,3
RTS0040259,4
RTS0040260,3
RTS0040261,4
RTS0040262,3
RTS0040263,7
RTS0040264,6
RTS0040265,5
RTS0040266,6
RTS0040267,5
RTS0040268,4
RTS0040269,4
RTS0040270,3
RTS0040271,17
RTS0040272,24
RTS0040273,23
RTS0040274,28
RTS0040275,17
RTS0040276,16
RTS0040277,26
RTS0040278,26
RTS0040279,31
RTS0040280,26
RTS0040281,4
RTS0040282,3
RTS0040283,3
RTS0040284,2
RTS0040285,5
RTS0040286,6
RTS0040288,7
RTS0040289,4
RTS0040290,5
RTS0040291,2
RTS0040292,3
RTS0040294,3
RTS0040295,5
RTS0040296,5
RTS0040297,3
RTS0040298,1
RTS0040299,6
RTS0040300,5
RTS0040301,3
RTS0040302,5
RTS0040303,10
RTS0040304,4
RTS0040305,3
RTS0040308,4
RTS0040309,6
RTS0040310,2
RTS0040311,3
RTS0040312,4
RTS0040313,2
RTS0040314,3
RTS0040315,3
RTS0040316,5
RTS0040318,4
RTS0040320,1
RTS0040321,2
RTS0040322,3
RTS0040323,2
RTS0040324,3
RTS0040325,2
RTS0040326,4
RTS0040327,5
RTS0040328,4
RTS0040329,9
RTS0040330,11
RTS0040331,2
RTS0040332,5
RTS0040333,4
RTS0040334,2
RTS0040335,2
RTS0040336,4
RTS0040337,3
RTS0040338,5
RTS0040339,2
RTS0040340,4
RTS0040341,5
RTS0040342,4
RTS0040343,4
RTS0040344,9
RTS0040345,4
RTS0040346,4
RTS0040347,7
RTS0040348,4
RTS0040349,3
RTS0040350,5
RTS0040351,4
RTS0040352,7
RTS0040353,9
RTS0040354,7
RTS0040355,6
RTS0040356,2
RTS0040357,2
RTS0040358,2
RTS0040359,4
RTS0040360,3
RTS0040361,2
RTS0040363,2
RTS0040364,3
RTS0040365,4
RTS0040366,19
RTS0040367,13
RTS0040368,17
RTS0040369,12
RTS0040370,17
RTS0040371,4
RTS0040372,5
RTS0040373,8
RTS0040374,4
RTS0040375,1
RTS0040376,6
RTS0040377,4
RTS0040378,3
RTS0040379,6
RTS0040380,2
RTS0040381,5
RTS0040382,3
RTS0040383,1
RTS0040384,1
RTS0040385,3
RTS0040386,6
RTS0040387,7
RTS0040388,8
RTS0040389,4
RTS0040390,8
RTS0040391,2
RTS0040392,4
RTS0040393,3
RTS0040394,2
RTS0040395,3
RTS0040396,10
RTS0040397,18
RTS0040398,19
RTS0040399,23
RTS0040400,12
RTS0040401,15
RTS0040402,21
RTS0040403,16
RTS0040404,9
RTS0040405,8
RTS0040406,7
RTS0040407,3
RTS0040408,5
RTS0040409,5
RTS0040410,11
RTS0040411,2
RTS0040412,2
RTS0040413,6
RTS0040414,6
RTS0040415,4
RTS0040416,50
RTS0040417,39
RTS0040418,39
RTS0040419,54
RTS0040420,56
RTS0040421,3
RTS0040422,2
RTS0040423,6
RTS0040424,12
RTS0040425,5
RTS0040426,3
RTS0040428,5
RTS0040429,5
RTS0040430,7
RTS0040431,6
RTS0040432,2
RTS0040433,10
RTS0040434,3
RTS0040435,1
RTS0040436,25
RTS0040437,48
RTS0040438,74
RTS0040439,58
RTS0040440,67
RTS0040441,14
RTS0040442,3
RTS0040443,14
RTS0040444,10
RTS0040445,7
RTS0040446,4
RTS0040447,8
RTS0040448,6
RTS0040449,11
RTS0040450,5
RTS0040451,11
RTS0040452,10
RTS0040453,19
RTS0040454,14
RTS0040455,36
RTS0040456,11
RTS0040457,3
RTS0040458,2
RTS0040459,1
RTS0040460,2
RTS0040461,4
RTS0040462,2
RTS0040463,2
RTS0040464,6
RTS0040465,2
RTS0040466,4
RTS0040467,5
RTS0040468,2
RTS0040469,3
RTS0040470,4
RTS0040471,10
RTS0040472,1
RTS0040473,4
RTS0040474,4
RTS0040475,2
RTS0040476,1
RTS0040477,4
RTS0040479,3
RTS0040480,6
RTS0040481,7
RTS0040482,3
RTS0040483,3
RTS0040484,6
RTS0040485,5
RTS0040486,3
RTS0040487,6
RTS0040488,4
RTS0040489,1
RTS0040490,6
RTS0040491,1
RTS0040492,5
RTS0040493,4
RTS0040494,1
RTS0040495,2
RTS0040496,7
RTS0040497,4
RTS0040498,4
RTS0040499,2
RTS0040500,5
RTS0040501,7
RTS0040502,3
RTS0040503,3
RTS0040504,4
RTS0040505,2
RTS0040506,6
RTS0040507,4
RTS0040508,5
RTS0040509,3
RTS0040511,6
RTS0040512,8
RTS0040513,6
RTS0040514,4
RTS0040515,5
RTS0040518,7
RTS0040519,4
RTS0040520,2
RTS0040521,1
RTS0040522,6
RTS0040523,2
RTS0040524,5
RTS0040526,3
RTS0040527,4
RTS0040528,3
RTS0040529,3
RTS0040530,2
RTS0040531,5
RTS0040532,6
RTS0040533,6
RTS0040534,4
RTS0040535,2
RTS0040536,2
RTS0040537,11
RTS0040538,2
RTS0040539,8
RTS0040540,4
RTS0040541,4
RTS0040542,4
RTS0040543,5
RTS0040545,5
RTS0040546,1
RTS0040547,1
RTS0040548,2
RTS0040550,2
RTS0040551,4
RTS0040552,1
RTS0040553,4
RTS0040554,3
RTS0040555,3
RTS0040556,4
RTS0040557,4
RTS0040558,3
RTS0040559,3
RTS0040560,7
RTS0040561,1
RTS0040562,3
RTS0040563,3
RTS0040564,4
RTS0040565,5
RTS0040566,3
RTS0040567,1
RTS0040568,4
RTS0040569,3
RTS0040570,3
RTS0040571,3
RTS0040572,1
RTS0040573,3
RTS0040574,2
RTS0040575,3
RTS0040576,8
RTS0040577,8
RTS0040578,4
RTS0040579,5
RTS0040580,5
RTS0040581,3
RTS0040582,6
RTS0040583,2
RTS0040584,6
RTS0040585,4
RTS0040586,3
RTS0040587,4
RTS0040588,4
RTS0040589,3
RTS0040590,6
RTS0040591,2
RTS0040592,6
RTS0040593,2
RTS0040594,2
RTS0040596,7
RTS0040597,8
RTS0040598,7
RTS0040599,5
RTS0040600,7
RTS0040601,2
RTS0040602,5
RTS0040603,3
RTS0040604,6
RTS0040605,2
RTS0040606,9
RTS0040607,6
RTS0040608,3
RTS0040609,2
RTS0040610,1
RTS0040611,8
RTS0040612,7
RTS0040613,8
RTS0040614,9
RTS0040615,7
RTS0040616,5
RTS0040617,2
RTS0040618,5
RTS0040619,3
RTS0040620,3
RTS0040621,6
RTS0040622,2
RTS0040623,3
RTS0040624,2
RTS0040625,3
RTS0040626,5
RTS0040627,5
RTS0040628,4
RTS0040629,6
RTS0040630,11
RTS0040631,21
RTS0040632,11
RTS0040633,24
RTS0040634,18
RTS0040635,15
RTS0040636,3
RTS0040637,7
RTS0040638,6
RTS0040639,5
RTS0040640,2
RTS0040642,1
RTS0040643,3
RTS0040644,9
RTS0040645,2
RTS0040646,8
RTS0040647,5
RTS0040648,8
RTS0040649,5
RTS0040650,4
RTS0040651,14
RTS0040652,11
RTS0040653,8
RTS0040654,6
RTS0040655,9
RTS0040656,7
RTS0040657,3
RTS0040658,3
RTS0040659,7
RTS0040660,4
RTS0040661,4
RTS0040662,3
RTS0040663,1
RTS0040664,4
RTS0040665,6
RTS0040666,3
RTS0040667,3
RTS0040668,3
RTS0040670,3
RTS0040671,2
RTS0040672,2
RTS0040673,4
RTS0040674,1
RTS0040675,1
RTS0040676,7
RTS0040677,4
RTS0040678,8
RTS0040679,7
RTS0040680,7
RTS0040681,8
RTS0040682,5
RTS0040683,2
RTS0040684,5
RTS0040685,5
RTS0040686,4
RTS0040687,3
RTS0040688,2
RTS0040689,4
RTS0040690,5
RTS0040691,2
RTS0040692,2
RTS0040693,2
RTS0040694,4
RTS0040695,4
RTS0040696,5
RTS0040697,3
RTS0040698,3
RTS0040699,3
RTS0040700,2
RTS0040701,4
RTS0040702,10
RTS0040703,7
RTS0040704,10
RTS0040705,10
RTS0040706,3
RTS0040707,7
RTS0040708,1
RTS0040709,2
RTS0040710,4
RTS0040711,3
RTS0040712,4
RTS0040713,6
RTS0040714,4
RTS0040715,5
RTS0040716,3
RTS0040717,2
RTS0040718,6
RTS0040720,1
RTS0040721,2
RTS0040722,2
RTS0040723,2
RTS0040724,5
RTS0040725,7
RTS0040726,2
RTS0040727,3
RTS0040728,8
RTS0040729,3
RTS0040730,3
RTS0040731,5
RTS0040732,3
RTS0040733,2
RTS0040734,3
RTS0040735,4
RTS0040736,7
RTS0040737,8
RTS0040738,7
RTS0040739,4
RTS0040740,9
RTS0040742,6
RTS0040743,6
RTS0040744,9
RTS0040745,10
RTS0040746,21
RTS0040747,17
RTS0040748,11
RTS0040749,30
RTS0040750,20
RTS0040751,6
RTS0040752,3
RTS0040753,3
RTS0040754,1
RTS0040755,5
RTS0040756,4
RTS0040757,3
RTS0040758,5
RTS0040759,3
RTS0040760,1
RTS0040761,7
RTS0040762,7
RTS0040763,5
RTS0040764,12
RTS0040765,5
RTS0040766,7
RTS0040767,5
RTS0040768,7
RTS0040769,9
RTS0040770,7
RTS0040771,5
RTS0040772,4
RTS0040773,1
RTS0040774,1
RTS0040775,3
RTS0040776,5
RTS0040777,3
RTS0040778,4
RTS0040779,2
RTS0040780,6
RTS0040781,3
RTS0040782,3
RTS0040783,5
RTS0040784,8
RTS0040785,3
RTS0040786,1
RTS0040787,1
RTS0040788,2
RTS0040789,6
RTS0040790,4
RTS0040791,4
RTS0040792,5
RTS0040793,1
RTS0040794,7
RTS0040795,1
RTS0040797,3
RTS0040798,5
RTS0040799,3
RTS0040800,4
RTS0040801,9
RTS0040802,6
RTS0040803,6
RTS0040804,4
RTS0040805,3
RTS0040807,2
RTS0040808,3
RTS0040809,2
RTS0040810,7
RTS0040811,3
RTS0040812,2
RTS0040813,1
RTS0040814,5
RTS0040815,7
RTS0040816,2
RTS0040817,3
RTS0040818,4
RTS0040819,8
RTS0040820,8
RTS0040821,5
RTS0040822,3
RTS0040823,1
RTS0040824,4
RTS0040825,10
RTS0040826,6
RTS0040827,9
RTS0040828,6
RTS0040830,7
RTS0040831,4
RTS0040832,4
RTS0040833,5
RTS0040834,5
RTS0040836,66
RTS0040837,51
RTS0040838,48
RTS0040839,49
RTS0040840,44
RTS0040841,50
RTS0040842,35
RTS0040843,45
RTS0040844,32
RTS0040845,47
RTS0040846,6
RTS0040847,6
RTS0040848,2
RTS0040849,4
RTS0040850,9
RTS0040851,2
RTS0040852,3
RTS0040853,5
RTS0040854,4
RTS0040855,7
RTS0040857,4
RTS0040858,3
RTS0040859,3
RTS0040860,8
RTS0040861,7
RTS0040862,4
RTS0040863,5
RTS0040864,2
RTS0040865,6
RTS0040866,3
RTS0040867,7
RTS0040868,3
RTS0040869,2
RTS0040870,2
RTS0040871,26
RTS0040872,38
RTS0040873,28
RTS0040874,31
RTS0040875,29
RTS0040877,3
RTS0040878,1
RTS0040879,4
RTS0040880,4
RTS0040881,1
RTS0040882,2
RTS0040883,1
RTS0040884,1
RTS0040885,3
RTS0040886,10
RTS0040887,6
RTS0040888,10
RTS0040889,6
RTS0040890,5
RTS0040891,5
RTS0040892,6
RTS0040893,4
RTS0040894,2
RTS0040895,3
RTS0040896,3
RTS0040897,3
RTS0040898,4
RTS0040899,1
RTS0040900,3
RTS0040901,36
RTS0040902,40
RTS0040903,19
RTS0040904,42
RTS0040905,52
RTS0040906,1
RTS0040907,4
RTS0040908,5
RTS0040909,6
RTS0040910,3
RTS0040911,5
RTS0040912,6
RTS0040913,3
RTS0040914,3
RTS0040915,2
RTS0040916,6
RTS0040917,3
RTS0040918,4
RTS0040919,5
RTS0040920,4
RTS0040921,9
RTS0040922,2
RTS0040923,10
RTS0040924,11
RTS0040925,8
RTS0040926,2
RTS0040927,3
RTS0040928,3
RTS0040929,2
RTS0040930,3
RTS0040931,6
RTS0040932,2
RTS0040933,3
RTS0040934,5
RTS0040935,5
RTS0040936,6
RTS0040937,1
RTS0040938,7
RTS0040939,7
RTS0040940,9
RTS0040941,7
RTS0040942,9
RTS0040943,4
RTS0040944,7
RTS0040945,4
RTS0040946,5
RTS0040947,11
RTS0040948,6
RTS0040949,7
RTS0040950,8
RTS0040951,4
RTS0040952,3
RTS0040953,7
RTS0040954,1
RTS0040955,3
RTS0040956,8
RTS0040957,6
RTS0040959,2
RTS0040960,1
RTS0040961,5
RTS0040962,2
RTS0040963,5
RTS0040964,3
RTS0040965,3
RTS0040966,5
RTS0040967,11
RTS0040968,7
RTS0040969,7
RTS0040970,6
RTS0040971,7
RTS0040972,8
RTS0040973,5
RTS0040974,5
RTS0040975,4
RTS0040976,2
RTS0040977,3
RTS0040978,3
RTS0040979,4
RTS0040980,8
RTS0040981,6
RTS0040982,2
RTS0040983,5
RTS0040984,4
RTS0040985,3
RTS0040986,10
RTS0040987,24
RTS0040988,17
RTS0040989,23
RTS0040990,14
RTS0040991,7
RTS0040992,5
RTS0040993,2
RTS0040994,3
RTS0040995,5
RTS0040996,9
RTS0040997,3
RTS0040998,4
RTS0040999,8
RTS0041000,8
RTS0041001,5
RTS0041002,2
RTS0041003,6
RTS0041004,6
RTS0041005,4
RTS0041006,14
RTS0041007,4
RTS0041008,7
RTS0041009,4
RTS0041010,4
RTS0041011,2
RTS0041012,4
RTS0041013,1
RTS0041015,4
RTS0041016,5
RTS0041017,2
RTS0041018,4
RTS0041019,4
RTS0041020,4
RTS0041021,10
RTS0041022,7
RTS0041023,7
RTS0041024,8
RTS0041025,4
RTS0041026,9
RTS0041027,1
RTS0041028,7
RTS0041029,2
RTS0041030,4
RTS0041031,7
RTS0041032,2
RTS0041033,5
RTS0041034,11
RTS0041035,4
RTS0041036,9
RTS0041037,4
RTS0041038,11
RTS0041039,2
RTS0041040,8
RTS0041041,4
RTS0041042,8
RTS0041043,4
RTS0041044,1
RTS0041045,3
RTS0041046,14
RTS0041047,26
RTS0041048,9
RTS0041049,30
RTS0041050,30
RTS0041051,5
RTS0041052,3
RTS0041053,5
RTS0041054,11
RTS0041055,4
RTS0041056,4
RTS0041057,1
RTS0041058,4
RTS0041059,4
RTS0041060,4
RTS0041061,6
RTS0041062,10
RTS0041063,9
RTS0041064,10
RTS0041066,4
RTS0041067,5
RTS0041069,5
RTS0041070,2
RTS0041071,5
RTS0041072,6
RTS0041073,3
RTS0041074,5
RTS0041075,4
RTS0041076,6
RTS0041077,3
RTS0041078,3
RTS0041079,2
RTS0041080,3
RTS0041081,6
RTS0041082,5
RTS0041083,3
RTS0041084,2
RTS0041085,4
RTS0041086,4
RTS0041087,10
RTS0041088,10
RTS0041089,6
RTS0041090,2
RTS0041092,4
RTS0041093,6
RTS0041094,2
RTS0041096,3
RTS0041097,3
RTS0041098,5
RTS0041099,4
RTS0041100,6
RTS0041101,6
RTS0041102,6
RTS0041103,6
RTS0041104,5
RTS0041105,4
RTS0041106,5
RTS0041107,8
RTS0041108,6
RTS0041109,5
RTS0041110,5
RTS0041111,5
RTS0041112,5
RTS0041113,7
RTS0041114,11
RTS0041115,10
RTS0041116,2
RTS0041117,10
RTS0041118,9
RTS0041119,7
RTS0041120,6
RTS0041121,7
RTS0041122,6
RTS0041123,4
RTS0041124,3
RTS0041125,5
RTS0041126,5
RTS0041127,7
RTS0041128,7
RTS0041129,5
RTS0041130,3
RTS0041131,12
RTS0041132,5
RTS0041133,9
RTS0041134,9
RTS0041135,16
RTS0041136,8
RTS0041137,8
RTS0041138,10
RTS0041139,11
RTS0041140,6
RTS0041141,6
RTS0041142,9
RTS0041143,1
RTS0041144,5
RTS0041145,6
RTS0041146,7
RTS0041147,2
RTS0041148,1
RTS0041149,3
RTS0041150,2
RTS0041151,4
RTS0041152,7
RTS0041153,3
RTS0041154,6
RTS0041155,3
RTS0041156,9
RTS0041157,5
RTS0041158,7
RTS0041159,7
RTS0041160,3
RTS0041161,5
RTS0041162,6
RTS0041164,5
RTS0041165,3
RTS0041166,4
RTS0041167,7
RTS0041168,2
RTS0041169,3
RTS0041170,4
RTS0041171,3
RTS0041172,6
RTS0041173,2
RTS0041174,7
RTS0041175,3
RTS0041176,4
RTS0041177,7
RTS0041178,1
RTS0041179,4
RTS0041180,2
RTS0041181,10
RTS0041182,2
RTS0041183,2
RTS0041184,4
RTS0041185,6
RTS0041186,4
RTS0041187,5
RTS0041188,3
RTS0041189,3
RTS0041190,2
RTS0041191,9
RTS0041192,10
RTS0041193,4
RTS0041194,4
RTS0041195,4
RTS0041196,4
RTS0041197,6
RTS0041198,4
RTS0041199,4
RTS0041200,3
RTS0041201,3
RTS0041202,2
RTS0041203,7
RTS0041204,6
RTS0041205,6
RTS0041206,7
RTS0041207,7
RTS0041208,4
RTS0041209,3
RTS0041210,2
RTS0041211,18
RTS0041212,9
RTS0041213,14
RTS0041214,9
RTS0041215,10
RTS0041216,5
RTS0041217,6
RTS0041218,4
RTS0041219,3
RTS0041220,3
RTS0041221,4
RTS0041222,3
RTS0041223,1
RTS0041224,2
RTS0041225,4
RTS0041226,1
RTS0041227,4
RTS0041228,2
RTS0041229,7
RTS0041230,5
RTS0041231,12
RTS0041232,5
RTS0041233,7
RTS0041234,7
RTS0041235,13
RTS0041236,2
RTS0041237,2
RTS0041238,2
RTS0041239,1
RTS0041240,2
RTS0041241,4
RTS0041242,6
RTS0041243,4
RTS0041244,5
RTS0041246,3
RTS0041247,4
RTS0041248,1
RTS0041249,2
RTS0041250,8
RTS0041251,6
RTS0041252,1
RTS0041253,7
RTS0041254,4
RTS0041255,3
RTS0041256,4
RTS0041257,4
RTS0041258,1
RTS0041259,7
RTS0041260,7
RTS0041261,5
RTS0041262,5
RTS0041263,2
RTS0041265,9
RTS0041266,2
RTS0041267,2
RTS0041268,5
RTS0041269,3
RTS0041270,5
RTS0041271,4
RTS0041272,4
RTS0041273,4
RTS0041274,3
RTS0041275,5
RTS0041276,1
RTS0041277,2
RTS0041278,5
RTS0041279,1
RTS0041280,2
RTS0041281,2
RTS0041282,3
RTS0041283,3
RTS0041284,10
RTS0041285,3
RTS0041286,1
RTS0041287,4
RTS0041289,3
RTS0041290,3
RTS0041291,9
RTS0041292,4
RTS0041293,3
RTS0041294,4
RTS0041295,3
RTS0041296,5
RTS0041297,3
RTS0041298,10
RTS0041299,2
RTS0041300,5
RTS0041301,8
RTS0041304,4
RTS0041305,4
RTS0041306,8
RTS0041307,3
RTS0041308,4
RTS0041309,3
RTS0041310,5
RTS0041311,4
RTS0041312,1
RTS0041313,5
RTS0041314,4
RTS0041315,5
RTS0041316,33
RTS0041317,37
RTS0041318,75
RTS0041319,36
RTS0041320,43
RTS0041321,5
RTS0041322,2
RTS0041323,8
RTS0041324,5
RTS0041325,6
RTS0041326,2
RTS0041327,6
RTS0041328,6
RTS0041329,6
RTS0041330,4
RTS0041331,5
RTS0041332,1
RTS0041333,5
RTS0041334,2
RTS0041335,3
RTS0041346,22
RTS0041347,24
RTS0041348,26
RTS0041349,25
RTS0041350,46
RTS0041351,3
RTS0041352,4
RTS0041353,2
RTS0041354,3
RTS0041355,5
RTS0041356,6
RTS0041357,4
RTS0041358,4
RTS0041359,3
RTS0041360,4
RTS0041361,6
RTS0041362,6
RTS0041363,4
RTS0041364,4
RTS0041365,5
RTS0041366,5
RTS0041367,5
RTS0041368,7
RTS0041369,1
RTS0041370,2
RTS0041371,5
RTS0041372,3
RTS0041373,5
RTS0041374,2
RTS0041375,3
RTS0041376,4
RTS0041377,5
RTS0041378,3
RTS0041379,3
RTS0041380,2
RTS0041381,3
RTS0041382,4
RTS0041383,5
RTS0041384,2
RTS0041385,1
RTS0041386,4
RTS0041387,5
RTS0041388,4
RTS0041389,9
RTS0041390,3
RTS0041391,1
RTS0041392,3
RTS0041393,1
RTS0041395,2
RTS0041396,3
RTS0041397,1
RTS0041398,4
RTS0041399,3
RTS0041400,2
RTS0041401,1
RTS0041402,6
RTS0041403,3
RTS0041404,4
RTS0041405,5
RTS0041406,3
RTS0041407,5
RTS0041408,2
RTS0041409,5
RTS0041410,3
RTS0041411,2
RTS0041412,4
RTS0041413,5
RTS0041414,4
RTS0041415,6
RTS0041416,7
RTS0041417,3
RTS0041418,4
RTS0041419,3
RTS0041420,2
RTS0041421,2
RTS0041422,1
RTS0041423,3
RTS0041424,2
RTS0041425,5
RTS0041426,5
RTS0041427,4
RTS0041428,5
RTS0041429,3
RTS0041430,10
RTS0041431,3
RTS0041432,6
RTS0041433,2
RTS0041434,7
RTS0041435,5
RTS0041436,2
RTS0041437,4
RTS0041438,5
RTS0041439,5
RTS0041440,4
RTS0041441,4
RTS0041442,2
RTS0041443,5
RTS0041444,5
RTS0041445,1
RTS0041446,6
RTS0041447,7
RTS0041448,2
RTS0041449,3
RTS0041450,4
RTS0041451,3
RTS0041452,4
RTS0041453,4
RTS0041454,9
RTS0041455,5
RTS0041456,4
RTS0041457,3
RTS0041458,1
RTS0041459,2
RTS0041460,4
RTS0041461,4
RTS0041462,5
RTS0041463,3
RTS0041464,4
RTS0041465,3
RTS0041466,3
RTS0041467,6
RTS0041468,1
RTS0041469,4
RTS0041470,2
RTS0041471,5
RTS0041472,4
RTS0041473,1
RTS0041474,2
RTS0041475,4
RTS0041476,5
RTS0041478,4
RTS0041479,3
RTS0041480,3
RTS0041481,1
RTS0041482,1
RTS0041483,5
RTS0041484,6
RTS0041485,4
RTS0041486,9
RTS0041487,4
RTS0041488,2
RTS0041489,3
RTS0041490,3
RTS0041491,3
RTS0041492,2
RTS0041493,6
RTS0041494,2
RTS0041495,2
RTS0041496,28
RTS0041497,37
RTS0041498,42
RTS0041499,26
RTS0041500,19
RTS0041501,8
RTS0041502,5
RTS0041503,4
RTS0041504,2
RTS0041505,5
RTS0041506,1
RTS0041507,2
RTS0041508,2
RTS0041509,5
RTS0041510,7
RTS0041511,1
RTS0041512,5
RTS0041513,2
RTS0041514,1
RTS0041515,3
RTS0041516,3
RTS0041517,1
RTS0041518,4
RTS0041519,5
RTS0041520,3
RTS0041521,2
RTS0041522,3
RTS0041523,3
RTS0041524,4
RTS0041525,4
RTS0041526,15
RTS0041527,22
RTS0041528,11
RTS0041529,3
RTS0041530,10
RTS0041532,4
RTS0041533,4
RTS0041534,4
RTS0041535,3
RTS0041536,5
RTS0041537,1
RTS0041538,5
RTS0041540,3
RTS0041541,5
RTS0041542,3
RTS0041543,1
RTS0041544,2
RTS0041545,2
RTS0041546,1
RTS0041547,5
RTS0041548,1
RTS0041549,9
RTS0041550,7
RTS0041551,3
RTS0041552,6
RTS0041553,7
RTS0041554,6
RTS0041555,5
RTS0041556,3
RTS0041557,5
RTS0041558,3
RTS0041559,3
RTS0041560,1
RTS0041562,3
RTS0041563,4
RTS0041564,5
RTS0041565,8
RTS0041566,5
RTS0041567,6
RTS0041568,4
RTS0041569,5
RTS0041570,9
RTS0041571,5
RTS0041572,7
RTS0041573,2
RTS0041574,2
RTS0041575,5
RTS0041576,9
RTS0041577,7
RTS0041578,4
RTS0041579,3
RTS0041580,7
RTS0041581,2
RTS0041582,4
RTS0041583,6
RTS0041584,3
RTS0041585,1
RTS0041586,4
RTS0041587,4
RTS0041588,7
RTS0041589,3
RTS0041590,4
RTS0041591,2
RTS0041592,5
RTS0041593,2
RTS0041594,7
RTS0041595,2
RTS0041596,4
RTS0041597,3
RTS0041598,3
RTS0041599,3
RTS0041600,2
RTS0041601,2
RTS0041602,4
RTS0041603,8
RTS0041604,2
RTS0041605,5
RTS0041606,4
RTS0041607,6
RTS0041608,5
RTS0041609,4
RTS0041610,3
RTS0041611,1
RTS0041612,4
RTS0041613,5
RTS0041614,3
RTS0041615,3
RTS0041616,4
RTS0041617,7
RTS0041618,6
RTS0041619,1
RTS0041620,8
RTS0041621,4
RTS0041623,4
RTS0041624,2
RTS0041625,2
RTS0041626,4
RTS0041627,7
RTS0041628,3
RTS0041629,8
RTS0041630,4
RTS0041631,4
RTS0041632,6
RTS0041633,10
RTS0041634,4
RTS0041635,2
RTS0041636,10
RTS0041637,10
RTS0041638,7
RTS0041639,2
RTS0041640,8
RTS0041641,4
RTS0041642,2
RTS0041643,2
RTS0041644,4
RTS0041645,7
RTS0041646,5
RTS0041647,8
RTS0041648,5
RTS0041649,2
RTS0041650,6
RTS0041651,6
RTS0041652,2
RTS0041653,5
RTS0041654,4
RTS0041655,6
RTS0041656,1
RTS0041657,5
RTS0041658,4
RTS0041659,3
RTS0041660,7
RTS0041661,3
RTS0041662,3
RTS0041663,5
RTS0041664,4
RTS0041665,3
RTS0041666,3
RTS0041667,6
RTS0041668,5
RTS0041669,3
RTS0041670,4
RTS0041671,5
RTS0041672,1
RTS0041673,5
RTS0041674,4
RTS0041675,4
RTS0041676,7
RTS0041677,3
RTS0041678,8
RTS0041679,5
RTS0041680,5
RTS0041681,2
RTS0041682,4
RTS0041683,6
RTS0041684,4
RTS0041685,5
RTS0041686,4
RTS0041687,3
RTS0041688,4
RTS0041689,5
RTS0041690,14
RTS0041691,8
RTS0041692,1
RTS0041693,12
RTS0041694,2
RTS0041695,4
RTS0041696,3
RTS0041697,5
RTS0041698,3
RTS0041699,5
RTS0041700,2
RTS0041701,8
RTS0041702,6
RTS0041703,5
RTS0041704,7
RTS0041705,8
RTS0041706,3
RTS0041707,3
RTS0041708,8
RTS0041709,1
RTS0041710,3
RTS0041711,6
RTS0041712,3
RTS0041713,6
RTS0041714,5
RTS0041715,4
RTS0041716,39
RTS0041717,38
RTS0041718,53
RTS0041719,46
RTS0041720,36
RTS0041721,2
RTS0041722,6
RTS0041723,3
RTS0041724,8
RTS0041725,5
RTS0041726,3
RTS0041727,1
RTS0041728,3
RTS0041729,2
RTS0041730,5
RTS0041731,3
RTS0041732,4
RTS0041733,1
RTS0041734,1
RTS0041735,4
RTS0041736,5
RTS0041737,8
RTS0041738,5
RTS0041739,5
RTS0041740,3
RTS0041742,8
RTS0041743,5
RTS0041745,6
RTS0041746,5
RTS0041747,6
RTS0041748,2
RTS0041749,3
RTS0041750,7
RTS0041751,8
RTS0041752,2
RTS0041753,6
RTS0041754,7
RTS0041755,5
RTS0041756,12
RTS0041757,9
RTS0041758,12
RTS0041759,17
RTS0041760,16
RTS0041761,2
RTS0041762,3
RTS0041763,4
RTS0041764,3
RTS0041765,1
RTS0041766,3
RTS0041767,3
RTS0041768,2
RTS0041769,4
RTS0041770,6
RTS0041771,4
RTS0041772,4
RTS0041773,1
RTS0041774,3
RTS0041775,5
RTS0041776,5
RTS0041777,9
RTS0041778,6
RTS0041779,6
RTS0041780,6
RTS0041781,5
RTS0041782,4
RTS0041783,4
RTS0041784,4
RTS0041785,2
RTS0041786,2
RTS0041787,4
RTS0041788,7
RTS0041789,5
RTS0041790,4
RTS0041791,7
RTS0041793,4
RTS0041794,6
RTS0041795,11
RTS0041796,3
RTS0041797,4
RTS0041798,4
RTS0041799,3
RTS0041800,5
RTS0041801,2
RTS0041802,1
RTS0041803,3
RTS0041804,4
RTS0041805,3
RTS0041806,11
RTS0041807,10
RTS0041808,22
RTS0041809,19
RTS0041810,14
RTS0041811,2
RTS0041812,9
RTS0041813,3
RTS0041814,3
RTS0041815,4
RTS0041816,2
RTS0041817,7
RTS0041818,3
RTS0041819,2
RTS0041820,4
RTS0041821,3
RTS0041822,6
RTS0041823,1
RTS0041824,7
RTS0041825,2
RTS0041826,5
RTS0041827,9
RTS0041828,7
RTS0041829,6
RTS0041830,5
RTS0041831,2
RTS0041832,5
RTS0041833,2
RTS0041834,2
RTS0041835,4
RTS0041836,6
RTS0041837,5
RTS0041838,5
RTS0041839,6
RTS0041840,5
RTS0041841,3
RTS0041842,3
RTS0041843,1
RTS0041844,1
RTS0041846,2
RTS0041847,3
RTS0041848,4
RTS0041850,2
RTS0041851,1
RTS0041852,7
RTS0041853,6
RTS0041854,1
RTS0041855,3
RTS0041856,2
RTS0041857,3
RTS0041858,10
RTS0041859,1
RTS0041860,3
RTS0041861,1
RTS0041862,3
RTS0041863,5
RTS0041864,2
RTS0041865,3
RTS0041866,6
RTS0041867,4
RTS0041868,1
RTS0041869,3
RTS0041870,10
RTS0041871,5
RTS0041872,2
RTS0041873,5
RTS0041874,12
RTS0041875,3
RTS0041876,8
RTS0041877,11
RTS0041878,14
RTS0041879,7
RTS0041880,16
RTS0041881,4
RTS0041882,10
RTS0041883,11
RTS0041884,9
RTS0041885,9
RTS0041886,36
RTS0041887,61
RTS0041888,45
RTS0041889,40
RTS0041890,34
RTS0041891,27
RTS0041892,33
RTS0041893,30
RTS0041894,30
RTS0041895,32
RTS0041896,11
RTS0041897,13
RTS0041898,22
RTS0041899,9
RTS0041900,5
RTS0041901,5
RTS0041902,6
RTS0041903,8
RTS0041904,1
RTS0041905,2
RTS0041906,185
RTS0041907,4
RTS0041908,129
RTS0041909,2
RTS0041910,58
RTS0041911,4
RTS0041912,7
RTS0041913,5
RTS0041914,6
RTS0041915,2
RTS0041916,301
RTS0041917,236
RTS0041918,187
RTS0041919,329
RTS0041920,356
RTS0041922,4
RTS0041923,3
RTS0041924,3
RTS0041925,2
RTS0041926,3
RTS0041927,3
RTS0041928,9
RTS0041929,6
RTS0041930,3
RTS0041931,9
RTS0041932,4
RTS0041933,2
RTS0041934,3
RTS0041935,4
RTS0041936,6
RTS0041937,5
RTS0041938,4
RTS0041939,7
RTS0041940,4
RTS0041941,3
RTS0041942,1
RTS0041943,2
RTS0041944,3
RTS0041945,5
RTS0041946,4
RTS0041947,5
RTS0041948,1
RTS0041949,4
RTS0041950,6
RTS0041951,2
RTS0041952,7
RTS0041953,3
RTS0041954,8
RTS0041955,3
RTS0041956,7
RTS0041957,6
RTS0041958,7
RTS0041959,8
RTS0041960,5
RTS0041961,5
RTS0041962,1
RTS0041963,2
RTS0041964,3
RTS0041965,3
RTS0041966,3
RTS0041967,5
RTS0041968,5
RTS0041969,4
RTS0041971,5
RTS0041972,15
RTS0041973,16
RTS0041974,8
RTS0041975,9
RTS0041976,5
RTS0041977,8
RTS0041978,8
RTS0041979,6
RTS0041980,10
RTS0041981,24
RTS0041982,31
RTS0041983,24
RTS0041984,21
RTS0041985,36
RTS0041986,5
RTS0041987,7
RTS0041988,4
RTS0041989,1
RTS0041990,10
RTS0041991,1
RTS0041992,6
RTS0041993,1
RTS0041994,6
RTS0041995,3
RTS0041996,5
RTS0041997,8
RTS0041998,4
RTS0041999,8
RTS0042000,3
RTS0042001,3
RTS0042002,8
RTS0042003,2
RTS0042004,2
RTS0042005,6
RTS0042006,6
RTS0042007,10
RTS0042008,5
RTS0042009,9
RTS0042010,6
RTS0042011,6
RTS0042012,8
RTS0042013,5
RTS0042014,2
RTS0042015,4
RTS0042016,2
RTS0042017,4
RTS0042018,1
RTS0042019,7
RTS0042020,2
RTS0042021,18
RTS0042022,8
RTS0042023,22
RTS0042024,12
RTS0042025,10
RTS0042026,4
RTS0042027,9
RTS0042028,5
RTS0042029,9
RTS0042030,2
RTS0042031,3
RTS0042032,5
RTS0042033,1
RTS0042034,5
RTS0042035,3
RTS0042036,6
RTS0042037,10
RTS0042038,14
RTS0042039,7
RTS0042040,7
RTS0042041,5
RTS0042042,6
RTS0042043,6
RTS0042044,4
RTS0042045,2
RTS0042046,8
RTS0042047,7
RTS0042048,3
RTS0042049,6
RTS0042050,3
RTS0042051,6
RTS0042052,2
RTS0042053,5
RTS0042054,1
RTS0042055,5
RTS0042056,8
RTS0042057,5
RTS0042058,4
RTS0042059,6
RTS0042060,8
RTS0042061,10
RTS0042062,10
RTS0042063,7
RTS0042064,5
RTS0042065,6
RTS0042066,3
RTS0042067,2
RTS0042068,1
RTS0042069,5
RTS0042071,1
RTS0042073,2
RTS0042074,6
RTS0042075,5
RTS0042076,9
RTS0042077,6
RTS0042078,5
RTS0042079,2
RTS0042080,2
RTS0042081,15
RTS0042082,9
RTS0042083,13
RTS0042084,10
RTS0042085,12
RTS0042086,2
RTS0042087,2
RTS0042088,3
RTS0042089,1
RTS0042090,7
RTS0042091,3
RTS0042092,5
RTS0042095,8
RTS0042096,14
RTS0042097,3
RTS0042098,3
RTS0042099,2
RTS0042100,3
RTS0042101,5
RTS0042102,1
RTS0042103,5
RTS0042104,2
RTS0042105,3
RTS0042106,4
RTS0042107,5
RTS0042108,4
RTS0042109,8
RTS0042110,6
RTS0042111,5
RTS0042112,5
RTS0042113,9
RTS0042114,7
RTS0042115,3
RTS0042116,3
RTS0042117,5
RTS0042119,8
RTS0042120,10
RTS0042121,10
RTS0042122,2
RTS0042123,5
RTS0042124,4
RTS0042125,11
RTS0042126,1
RTS0042127,2
RTS0042128,6
RTS0042129,9
RTS0042130,3
RTS0042131,8
RTS0042132,4
RTS0042133,2
RTS0042134,2
RTS0042135,11
RTS0042136,4
RTS0042137,4
RTS0042138,1
RTS0042139,4
RTS0042140,5
RTS0042141,2
RTS0042142,3
RTS0042143,5
RTS0042144,3
RTS0042145,2
RTS0042146,7
RTS0042147,6
RTS0042148,8
RTS0042149,8
RTS0042150,4
RTS0042151,5
RTS0042152,2
RTS0042153,1
RTS0042154,6
RTS0042155,3
RTS0042156,5
RTS0042157,7
RTS0042158,6
RTS0042159,7
RTS0042160,4
RTS0042161,4
RTS0042162,3
RTS0042163,2
RTS0042164,1
RTS0042165,3
RTS0042166,6
RTS0042167,5
RTS0042168,4
RTS0042169,4
RTS0042170,5
RTS0042171,5
RTS0042172,3
RTS0042173,7
RTS0042174,5
RTS0042175,6
RTS0042176,4
RTS0042177,3
RTS0042178,1
RTS0042179,4
RTS0042180,7
RTS0042181,4
RTS0042182,3
RTS0042183,2
RTS0042184,3
RTS0042185,6
RTS0042186,8
RTS0042187,3
RTS0042190,3
RTS0042191,3
RTS0042192,1
RTS0042193,3
RTS0042194,6
RTS0042195,2
RTS0042196,4
RTS0042197,5
RTS0042198,5
RTS0042199,3
RTS0042200,3
RTS0042201,6
RTS0042202,2
RTS0042203,7
RTS0042204,3
RTS0042205,3
RTS0042206,3
RTS0042207,2
RTS0042208,4
RTS0042209,4
RTS0042210,4
RTS0042211,3
RTS0042212,3
RTS0042213,7
RTS0042214,7
RTS0042215,2
RTS0042216,3
RTS0042217,2
RTS0042218,3
RTS0042219,4
RTS0042220,4
RTS0042221,3
RTS0042222,2
RTS0042223,3
RTS0042224,2
RTS0042225,2
RTS0042226,6
RTS0042227,6
RTS0042228,7
RTS0042229,4
RTS0042230,5
RTS0042231,2
RTS0042232,5
RTS0042233,5
RTS0042234,2
RTS0042235,1
RTS0042236,4
RTS0042237,1
RTS0042238,4
RTS0042239,6
RTS0042240,7
RTS0042241,4
RTS0042242,7
RTS0042243,1
RTS0042244,3
RTS0042245,4
RTS0042246,5
RTS0042247,3
RTS0042248,3
RTS0042249,3
RTS0042250,2
RTS0042251,2
RTS0042252,2
RTS0042253,8
RTS0042254,3
RTS0042255,1
RTS0042256,12
RTS0042257,6
RTS0042258,8
RTS0042259,6
RTS0042260,3
RTS0042261,2
RTS0042262,7
RTS0042263,4
RTS0042264,10
RTS0042265,10
RTS0042266,6
RTS0042267,2
RTS0042268,1
RTS0042269,2
RTS0042270,3
RTS0042271,6
RTS0042272,5
RTS0042273,3
RTS0042274,2
RTS0042275,1
RTS0042276,4
RTS0042277,3
RTS0042278,7
RTS0042279,3
RTS0042280,4
RTS0042281,2
RTS0042282,4
RTS0042283,4
RTS0042284,5
RTS0042285,4
RTS0042286,9
RTS0042287,7
RTS0042288,11
RTS0042289,8
RTS0042290,6
RTS0042291,6
RTS0042292,11
RTS0042293,6
RTS0042294,8
RTS0042295,4
RTS0042296,12
RTS0042297,24
RTS0042298,13
RTS0042299,18
RTS0042300,9
RTS0042301,5
RTS0042302,2
RTS0042303,2
RTS0042304,8
RTS0042305,3
RTS0042306,1
RTS0042307,2
RTS0042308,4
RTS0042309,7
RTS0042310,4
RTS0042311,1
RTS0042312,3
RTS0042313,4
RTS0042314,6
RTS0042315,3
RTS0042316,8
RTS0042317,8
RTS0042318,7
RTS0042319,9
RTS0042320,8
RTS0042321,4
RTS0042322,6
RTS0042323,6
RTS0042324,3
RTS0042325,5
RTS0042326,4
RTS0042327,6
RTS0042328,1
RTS0042329,5
RTS0042330,2
RTS0042331,6
RTS0042332,7
RTS0042333,6
RTS0042334,5
RTS0042335,2
RTS0042336,4
RTS0042337,5
RTS0042338,2
RTS0042339,1
RTS0042340,4
RTS0042341,16
RTS0042342,3
RTS0042343,6
RTS0042344,7
RTS0042345,4
RTS0042346,1
RTS0042347,1
RTS0042348,5
RTS0042349,6
RTS0042350,3
RTS0042351,2
RTS0042352,3
RTS0042353,6
RTS0042354,4
RTS0042355,2
RTS0042356,5
RTS0042357,2
RTS0042359,7
RTS0042360,1
RTS0042361,4
RTS0042362,3
RTS0042363,9
RTS0042364,5
RTS0042365,6
RTS0042366,3
RTS0042367,2
RTS0042368,2
RTS0042369,2
RTS0042370,2
RTS0042371,1
RTS0042372,6
RTS0042373,5
RTS0042374,4
RTS0042375,3
RTS0042376,6
RTS0042377,2
RTS0042378,4
RTS0042379,5
RTS0042380,2
RTS0042381,4
RTS0042382,7
RTS0042383,4
RTS0042384,5
RTS0042385,2
RTS0042386,7
RTS0042387,1
RTS0042388,7
RTS0042389,9
RTS0042390,8
RTS0042391,3
RTS0042392,4
RTS0042393,5
RTS0042394,2
RTS0042395,3
RTS0042396,1
RTS0042397,4
RTS0042398,4
RTS0042399,2
RTS0042400,1
RTS0042401,6
RTS0042402,2
RTS0042403,8
RTS0042404,4
RTS0042405,6
RTS0042406,4
RTS0042407,6
RTS0042408,1
RTS0042409,2
RTS0042410,2
RTS0042411,6
RTS0042412,7
RTS0042413,12
RTS0042414,3
RTS0042415,6
RTS0042416,10
RTS0042417,16
RTS0042418,17
RTS0042419,14
RTS0042420,13
RTS0042421,6
RTS0042422,6
RTS0042423,5
RTS0042424,4
RTS0042425,8
RTS0042426,6
RTS0042427,1
RTS0042428,3
RTS0042429,2
RTS0042430,6
RTS0042431,9
RTS0042432,10
RTS0042433,5
RTS0042434,12
RTS0042435,5
RTS0042436,5
RTS0042437,2
RTS0042438,6
RTS0042439,6
RTS0042440,1
RTS0042441,4
RTS0042442,2
RTS0042443,4
RTS0042444,5
RTS0042445,6
RTS0042446,9
RTS0042447,4
RTS0042448,2
RTS0042449,1
RTS0042450,3
RTS0042451,3
RTS0042452,1
RTS0042453,7
RTS0042454,4
RTS0042455,4
RTS0042456,1
RTS0042457,2
RTS0042458,2
RTS0042460,3
RTS0042461,6
RTS0042462,6
RTS0042463,3
RTS0042464,9
RTS0042465,6
RTS0042466,6
RTS0042467,7
RTS0042468,7
RTS0042469,5
RTS0042470,9
RTS0042471,2
RTS0042472,2
RTS0042473,2
RTS0042474,3
RTS0042475,5
RTS0042476,3
RTS0042477,1
RTS0042478,2
RTS0042479,3
RTS0042480,3
RTS0042481,6
RTS0042482,7
RTS0042483,20
RTS0042484,14
RTS0042485,8
RTS0042486,7
RTS0042487,5
RTS0042488,5
RTS0042489,4
RTS0042490,3
RTS0042491,7
RTS0042492,4
RTS0042493,4
RTS0042494,3
RTS0042495,1
RTS0042496,1
RTS0042497,8
RTS0042498,1
RTS0042499,2
RTS0042500,3
RTS0042501,6
RTS0042502,4
RTS0042503,3
RTS0042504,4
RTS0042505,6
RTS0042506,2
RTS0042507,6
RTS0042508,7
RTS0042509,1
RTS0042510,3
RTS0042515,2
RTS0042522,2
RTS0042526,6
RTS0042528,3
RTS0042529,1
RTS0042530,3
RTS0042531,1
RTS0042532,2
RTS0042533,6
RTS0042534,7
RTS0042535,3
RTS0042536,3
RTS0042537,12
RTS0042538,7
RTS0042539,5
RTS0042540,6
RTS0042541,5
RTS0042542,5
RTS0042543,5
RTS0042544,1
RTS0042545,4
RTS0042546,4
RTS0042547,1
RTS0042548,1
RTS0042549,2
RTS0042550,5
RTS0042551,4
RTS0042552,1
RTS0042553,3
RTS0042554,2
RTS0042555,3
RTS0042556,5
RTS0042557,4
RTS0042558,4
RTS0042559,1
RTS0042560,2
RTS0042561,5
RTS0042562,7
RTS0042563,3
RTS0042564,3
RTS0042565,4
RTS0042566,8
RTS0042567,6
RTS0042568,10
RTS0042569,14
RTS0042570,7
RTS0042571,6
RTS0042572,4
RTS0042573,9
RTS0042574,3
RTS0042575,7
RTS0042576,10
RTS0042577,6
RTS0042578,7
RTS0042579,8
RTS0042580,7
RTS0042581,4
RTS0042582,3
RTS0042583,5
RTS0042584,2
RTS0042585,3
RTS0042586,2
RTS0042587,4
RTS0042588,5
RTS0042589,4
RTS0042590,2
RTS0042591,1
RTS0042592,4
RTS0042593,3
RTS0042594,5
RTS0042595,6
RTS0042596,5
RTS0042597,15
RTS0042598,10
RTS0042599,6
RTS0042600,11
RTS0042601,3
RTS0042602,4
RTS0042603,3
RTS0042604,4
RTS0042605,5
RTS0042606,5
RTS0042607,4
RTS0042608,5
RTS0042609,4
RTS0042610,4
RTS0042611,5
RTS0042612,4
RTS0042613,4
RTS0042614,4
RTS0042615,6
RTS0042616,5
RTS0042617,4
RTS0042618,5
RTS0042619,1
RTS0042620,4
RTS0042621,1
RTS0042622,3
RTS0042623,4
RTS0042624,3
RTS0042625,4
RTS0042626,4
RTS0042627,9
RTS0042628,3
RTS0042629,3
RTS0042630,3
RTS0042631,2
RTS0042633,1
RTS0042634,7
RTS0042635,3
RTS0042636,28
RTS0042637,21
RTS0042638,21
RTS0042639,24
RTS0042640,18
RTS0042641,4
RTS0042642,3
RTS0042643,2
RTS0042644,3
RTS0042645,3
RTS0042646,5
RTS0042647,6
RTS0042648,2
RTS0042649,6
RTS0042650,7
RTS0042651,8
RTS0042652,4
RTS0042653,2
RTS0042654,3
RTS0042655,2
RTS0042656,7
RTS0042657,6
RTS0042658,7
RTS0042659,2
RTS0042660,2
RTS0042661,3
RTS0042662,4
RTS0042663,4
RTS0042665,2
RTS0042666,1
RTS0042667,4
RTS0042668,4
RTS0042669,6
RTS0042670,6
RTS0042671,19
RTS0042672,14
RTS0042673,25
RTS0042674,32
RTS0042675,34
RTS0042676,4
RTS0042678,2
RTS0042679,6
RTS0042680,5
RTS0042681,35
RTS0042682,50
RTS0042683,40
RTS0042684,26
RTS0042685,53
RTS0042687,5
RTS0042688,3
RTS0042689,3
RTS0042690,3
RTS0042691,5
RTS0042692,8
RTS0042693,4
RTS0042695,1
RTS0042696,3
RTS0042697,1
RTS0042698,2
RTS0042699,4
RTS0042700,6
RTS0042701,1
RTS0042703,7
RTS0042704,2
RTS0042705,3
RTS0042706,3
RTS0042707,3
RTS0042708,10
RTS0042709,5
RTS0042710,4
RTS0042711,43
RTS0042712,50
RTS0042713,36
RTS0042714,60
RTS0042715,34
RTS0042716,4
RTS0042717,3
RTS0042718,6
RTS0042719,3
RTS0042720,6
RTS0042721,5
RTS0042722,4
RTS0042723,4
RTS0042724,3
RTS0042725,4
RTS0042726,4
RTS0042727,4
RTS0042728,1
RTS0042729,1
RTS0042730,2
RTS0042732,4
RTS0042733,3
RTS0042734,7
RTS0042735,1
RTS0042736,11
RTS0042737,30
RTS0042738,26
RTS0042739,12
RTS0042740,14
RTS0042741,2
RTS0042742,3
RTS0042743,4
RTS0042744,3
RTS0042745,3
RTS0042746,4
RTS0042747,5
RTS0042748,1
RTS0042749,2
RTS0042750,2
RTS0042751,4
RTS0042752,2
RTS0042753,6
RTS0042754,3
RTS0042755,1
RTS0042756,3
RTS0042757,3
RTS0042758,3
RTS0042759,3
RTS0042760,4
RTS0042761,5
RTS0042762,4
RTS0042763,3
RTS0042764,2
RTS0042765,3
RTS0042766,2
RTS0042767,2
RTS0042768,5
RTS0042769,7
RTS0042770,4
RTS0042771,4
RTS0042772,4
RTS0042773,3
RTS0042774,3
RTS0042775,5
RTS0042776,9
RTS0042777,4
RTS0042778,8
RTS0042779,4
RTS0042780,8
RTS0042781,6
RTS0042782,1
RTS0042783,4
RTS0042784,4
RTS0042785,1
RTS0042786,7
RTS0042787,9
RTS0042788,9
RTS0042789,14
RTS0042790,7
RTS0042791,899
RTS0042792,428
RTS0042793,712
RTS0042794,559
RTS0042795,656
RTS0042796,4
RTS0042797,3
RTS0042798,2
RTS0042799,7
RTS0042800,5
RTS0042801,4
RTS0042802,7
RTS0042803,1
RTS0042804,4
RTS0042805,3
RTS0042806,8
RTS0042807,4
RTS0042808,6
RTS0042809,5
RTS0042810,4
RTS0042811,9
RTS0042812,6
RTS0042813,12
RTS0042814,8
RTS0042815,16
RTS0042816,2
RTS0042817,4
RTS0042818,5
RTS0042819,2
RTS0042820,4
RTS0042821,5
RTS0042822,2
RTS0042823,5
RTS0042824,3
RTS0042825,1
RTS0042826,4
RTS0042827,4
RTS0042828,8
RTS0042829,3
RTS0042830,9
RTS0042831,4
RTS0042832,3
RTS0042833,3
RTS0042834,3
RTS0042835,3
RTS0042836,2
RTS0042837,7
RTS0042838,5
RTS0042839,3
RTS0042840,5
RTS0042841,7
RTS0042842,3
RTS0042843,5
RTS0042844,5
RTS0042845,4
RTS0042846,2
RTS0042847,11
RTS0042848,9
RTS0042849,6
RTS0042850,3
RTS0042851,4
RTS0042852,3
RTS0042853,6
RTS0042854,4
RTS0042855,5
RTS0042856,8
RTS0042857,3
RTS0042858,6
RTS0042859,2
RTS0042860,4
RTS0042861,4
RTS0042862,3
RTS0042863,6
RTS0042865,8
RTS0042866,6
RTS0042867,4
RTS0042868,5
RTS0042869,8
RTS0042870,9
RTS0042871,4
RTS0042873,7
RTS0042874,4
RTS0042875,5
RTS0042876,8
RTS0042877,11
RTS0042878,6
RTS0042879,6
RTS0042880,11
RTS0042881,5
RTS0042882,5
RTS0042884,1
RTS0042885,6
RTS0042886,6
RTS0042887,9
RTS0042888,9
RTS0042889,7
RTS0042890,9
RTS0042891,8
RTS0042892,1
RTS0042893,1
RTS0042894,3
RTS0042895,4
RTS0042896,6
RTS0042897,5
RTS0042898,9
RTS0042899,10
RTS0042900,8
RTS0042901,7
RTS0042903,3
RTS0042904,2
RTS0042905,3
RTS0042906,59
RTS0042907,27
RTS0042908,67
RTS0042909,55
RTS0042910,43
RTS0042911,5
RTS0042912,7
RTS0042913,4
RTS0042914,5
RTS0042915,1
RTS0042916,2
RTS0042917,5
RTS0042918,2
RTS0042919,5
RTS0042920,2
RTS0042921,5
RTS0042922,9
RTS0042923,4
RTS0042924,4
RTS0042925,6
RTS0042926,5
RTS0042927,20
RTS0042928,7
RTS0042929,4
RTS0042930,5
RTS0042931,2
RTS0042932,8
RTS0042933,9
RTS0042935,3
RTS0042936,4
RTS0042937,6
RTS0042938,6
RTS0042939,3
RTS0042940,2
RTS0042941,23
RTS0042942,20
RTS0042943,34
RTS0042944,26
RTS0042945,32
RTS0042946,2
RTS0042947,5
RTS0042948,4
RTS0042949,4
RTS0042950,3
RTS0042952,4
RTS0042953,3
RTS0042954,1
RTS0042955,3
RTS0042956,3
RTS0042957,6
RTS0042958,8
RTS0042959,5
RTS0042960,4
RTS0042961,5
RTS0042963,5
RTS0042964,2
RTS0042965,5
RTS0042966,6
RTS0042967,4
RTS0042968,3
RTS0042969,6
RTS0042970,5
RTS0042971,16
RTS0042972,18
RTS0042973,14
RTS0042974,9
RTS0042975,9
RTS0042976,4
RTS0042977,3
RTS0042978,3
RTS0042979,9
RTS0042980,7
RTS0042981,6
RTS0042982,4
RTS0042983,4
RTS0042984,9
RTS0042985,5
RTS0042986,7
RTS0042987,4
RTS0042988,1
RTS0042989,5
RTS0042990,6
RTS0042991,3
RTS0042992,2
RTS0042993,5
RTS0042994,6
RTS0042995,9
RTS0042996,5
RTS0042997,2
RTS0042998,4
RTS0042999,3
RTS0043000,4
RTS0043001,3
RTS0043002,3
RTS0043003,5
RTS0043004,3
RTS0043005,5
RTS0043006,1
RTS0043007,4
RTS0043008,2
RTS0043009,3
RTS0043010,3
RTS0043011,3
RTS0043012,3
RTS0043013,5
RTS0043014,6
RTS0043015,1
RTS0043016,4
RTS0043017,6
RTS0043018,4
RTS0043019,6
RTS0043020,6
RTS0043021,5
RTS0043022,4
RTS0043023,4
RTS0043024,6
RTS0043025,5
RTS0043026,4
RTS0043027,7
RTS0043028,3
RTS0043029,9
RTS0043030,8
RTS0043031,1
RTS0043032,3
RTS0043033,4
RTS0043034,2
RTS0043035,5
RTS0043036,2
RTS0043037,7
RTS0043038,7
RTS0043039,3
RTS0043040,3
RTS0043041,6
RTS0043042,2
RTS0043043,3
RTS0043044,2
RTS0043045,1
RTS0043046,4
RTS0043047,4
RTS0043048,6
RTS0043049,8
RTS0043050,8
RTS0043051,7
RTS0043052,7
RTS0043053,5
RTS0043054,3
RTS0043055,4
RTS0043056,4
RTS0043057,5
RTS0043058,2
RTS0043059,2
RTS0043061,39
RTS0043062,18
RTS0043063,9
RTS0043064,14
RTS0043065,18
RTS0043066,16
RTS0043067,23
RTS0043068,13
RTS0043069,9
RTS0043070,15
RTS0043071,2
RTS0043072,2
RTS0043073,4
RTS0043074,2
RTS0043075,3
RTS0043076,1
RTS0043077,4
RTS0043078,6
RTS0043079,4
RTS0043080,1
RTS0043081,5
RTS0043082,3
RTS0043083,3
RTS0043084,3
RTS0043085,4
RTS0043086,6
RTS0043087,5
RTS0043088,2
RTS0043089,2
RTS0043090,2
RTS0043092,3
RTS0043093,5
RTS0043094,6
RTS0043095,8
RTS0043096,3
RTS0043097,1
RTS0043098,3
RTS0043099,6
RTS0043100,6
RTS0043101,4
RTS0043102,3
RTS0043103,1
RTS0043104,8
RTS0043105,5
RTS0043106,12
RTS0043107,9
RTS0043108,6
RTS0043109,6
RTS0043110,8
RTS0043111,86
RTS0043112,86
RTS0043113,70
RTS0043114,68
RTS0043115,62
RTS0043116,5
RTS0043117,3
RTS0043118,4
RTS0043119,5
RTS0043120,3
RTS0043121,4
RTS0043122,3
RTS0043123,3
RTS0043124,3
RTS0043125,4
RTS0043126,5
RTS0043127,8
RTS0043128,8
RTS0043129,4
RTS0043130,6
RTS0043131,1
RTS0043132,1
RTS0043133,4
RTS0043134,4
RTS0043135,3
RTS0043136,6
RTS0043137,5
RTS0043138,4
RTS0043139,5
RTS0043140,6
RTS0043141,5
RTS0043142,8
RTS0043143,3
RTS0043144,3
RTS0043145,9
RTS0043146,3
RTS0043147,11
RTS0043148,8
RTS0043149,7
RTS0043150,7
RTS0043151,5
RTS0043152,5
RTS0043153,6
RTS0043154,7
RTS0043155,6
RTS0043156,11
RTS0043157,22
RTS0043159,18
RTS0043160,42
RTS0043161,5
RTS0043162,3
RTS0043163,3
RTS0043164,6
RTS0043165,2
RTS0043167,3
RTS0043168,3
RTS0043169,10
RTS0043170,7
RTS0043171,10
RTS0043172,9
RTS0043173,4
RTS0043174,7
RTS0043175,9
RTS0043176,5
RTS0043177,3
RTS0043178,9
RTS0043179,6
RTS0043181,6
RTS0043183,5
RTS0043184,6
RTS0043185,5
RTS0043186,6
RTS0043187,4
RTS0043188,3
RTS0043189,3
RTS0043190,7
RTS0043191,4
RTS0043192,5
RTS0043193,2
RTS0043194,2
RTS0043195,5
RTS0043196,4
RTS0043197,5
RTS0043198,4
RTS0043199,4
RTS0043200,4
RTS0043201,4
RTS0043202,6
RTS0043203,2
RTS0043204,2
RTS0043205,7
RTS0043206,5
RTS0043207,4
RTS0043208,7
RTS0043209,1
RTS0043210,4
RTS0043211,5
RTS0043212,9
RTS0043213,16
RTS0043214,10
RTS0043215,11
RTS0043216,11
RTS0043217,7
RTS0043218,3
RTS0043219,8
RTS0043220,8
RTS0043221,5
RTS0043222,2
RTS0043223,3
RTS0043224,9
RTS0043225,5
RTS0043226,3
RTS0043227,1
RTS0043228,2
RTS0043229,6
RTS0043230,4
RTS0043231,6
RTS0043232,5
RTS0043233,3
RTS0043234,2
RTS0043235,3
RTS0043236,3
RTS0043237,2
RTS0043238,3
RTS0043239,8
RTS0043240,4
RTS0043241,8
RTS0043242,3
RTS0043243,1
RTS0043244,2
RTS0043245,4
RTS0043246,1
RTS0043247,1
RTS0043248,7
RTS0043249,7
RTS0043250,7
RTS0043251,9
RTS0043252,5
RTS0043253,5
RTS0043254,3
RTS0043255,7
RTS0043256,5
RTS0043257,2
RTS0043258,3
RTS0043259,5
RTS0043260,3
RTS0043261,5
RTS0043262,5
RTS0043263,4
RTS0043264,3
RTS0043265,5
RTS0043266,10
RTS0043267,5
RTS0043268,7
RTS0043269,8
RTS0043270,10
RTS0043271,10
RTS0043272,9
RTS0043273,13
RTS0043274,9
RTS0043275,7
RTS0043276,4
RTS0043277,4
RTS0043278,6
RTS0043279,5
RTS0043280,8
RTS0043281,5
RTS0043282,6
RTS0043283,10
RTS0043284,3
RTS0043285,10
RTS0043286,5
RTS0043287,3
RTS0043288,6
RTS0043289,3
RTS0043290,4
RTS0043291,10
RTS0043292,5
RTS0043293,3
RTS0043294,7
RTS0043295,10
RTS0043296,4
RTS0043297,4
RTS0043299,4
RTS0043300,1
RTS0043301,2
RTS0043302,3
RTS0043303,3
RTS0043304,1
RTS0043305,4
RTS0043306,5
RTS0043307,3
RTS0043308,2
RTS0043309,5
RTS0043310,3
RTS0043311,5
RTS0043312,7
RTS0043313,5
RTS0043314,5
RTS0043315,4
RTS0043316,2
RTS0043317,3
RTS0043318,4
RTS0043319,2
RTS0043320,3
RTS0043321,4
RTS0043322,4
RTS0043323,10
RTS0043324,6
RTS0043325,2
RTS0043326,6
RTS0043327,4
RTS0043328,4
RTS0043329,3
RTS0043330,5
RTS0043331,1
RTS0043332,2
RTS0043333,2
RTS0043334,1
RTS0043335,3
RTS0043336,7
RTS0043337,1
RTS0043338,2
RTS0043339,3
RTS0043340,3
RTS0043341,2
RTS0043342,7
RTS0043343,4
RTS0043344,2
RTS0043346,7
RTS0043347,4
RTS0043348,1
RTS0043349,2
RTS0043350,4
RTS0043351,2
RTS0043352,8
RTS0043353,7
RTS0043354,9
RTS0043355,6
RTS0043356,8
RTS0043357,4
RTS0043358,4
RTS0043359,6
RTS0043360,7
RTS0043361,5
RTS0043362,5
RTS0043363,2
RTS0043364,5
RTS0043365,3
RTS0043366,5
RTS0043367,3
RTS0043368,2
RTS0043369,3
RTS0043370,4
RTS0043371,10
RTS0043372,6
RTS0043373,3
RTS0043374,6
RTS0043375,6
RTS0043376,4
RTS0043377,2
RTS0043378,6
RTS0043379,5
RTS0043380,1
RTS0043381,3
RTS0043382,3
RTS0043383,7
RTS0043384,4
RTS0043385,7
RTS0043386,3
RTS0043387,9
RTS0043388,3
RTS0043389,11
RTS0043390,5
RTS0043391,4
RTS0043392,3
RTS0043393,7
RTS0043394,3
RTS0043395,6
RTS0043396,8
RTS0043397,12
RTS0043398,8
RTS0043399,6
RTS0043400,2
RTS0043401,3
RTS0043402,2
RTS0043403,3
RTS0043404,3
RTS0043405,2
RTS0043406,2
RTS0043407,7
RTS0043408,5
RTS0043409,7
RTS0043410,4
RTS0043411,4
RTS0043412,5
RTS0043413,4
RTS0043414,7
RTS0043415,3
RTS0043416,2
RTS0043417,2
RTS0043418,2
RTS0043419,7
RTS0043420,3
RTS0043421,8
RTS0043422,7
RTS0043423,4
RTS0043424,2
RTS0043425,2
RTS0043426,7
RTS0043427,7
RTS0043428,8
RTS0043429,4
RTS0043430,5
RTS0043431,3
RTS0043432,3
RTS0043433,5
RTS0043434,5
RTS0043435,2
RTS0043436,7
RTS0043437,5
RTS0043438,6
RTS0043439,4
RTS0043440,13
RTS0043441,10
RTS0043442,2
RTS0043443,6
RTS0043444,8
RTS0043445,8
RTS0043446,4
RTS0043447,6
RTS0043448,6
RTS0043449,5
RTS0043450,6
RTS0043451,8
RTS0043452,4
RTS0043453,1
RTS0043454,2
RTS0043455,5
RTS0043456,4
RTS0043457,5
RTS0043458,2
RTS0043459,6
RTS0043460,5
RTS0043461,6
RTS0043462,10
RTS0043463,5
RTS0043464,3
RTS0043465,2
RTS0043466,7
RTS0043467,12
RTS0043468,15
RTS0043469,9
RTS0043470,8
RTS0043471,10
RTS0043472,4
RTS0043473,3
RTS0043474,2
RTS0043475,2
RTS0043476,3
RTS0043477,5
RTS0043478,1
RTS0043479,2
RTS0043480,2
RTS0043481,9
RTS0043482,7
RTS0043483,7
RTS0043484,9
RTS0043485,9
RTS0043486,8
RTS0043487,9
RTS0043488,5
RTS0043489,2
RTS0043490,9
RTS0043491,9
RTS0043492,8
RTS0043493,7
RTS0043494,10
RTS0043495,15
RTS0043496,9
RTS0043497,6
RTS0043498,5
RTS0043499,3
RTS0043500,3
RTS0043501,2
RTS0043502,5
RTS0043503,1
RTS0043504,11
RTS0043505,8
RTS0043506,3
RTS0043507,6
RTS0043508,8
RTS0043509,3
RTS0043510,4
RTS0043511,2
RTS0043512,5
RTS0043513,6
RTS0043514,4
RTS0043515,4
RTS0043516,6
RTS0043517,1
RTS0043518,3
RTS0043519,5
RTS0043520,5
RTS0043521,5
RTS0043522,6
RTS0043523,14
RTS0043524,5
RTS0043525,6
RTS0043526,5
RTS0043527,5
RTS0043528,7
RTS0043529,1
RTS0043530,8
RTS0043531,3
RTS0043532,2
RTS0043533,3
RTS0043535,3
RTS0043536,4
RTS0043537,4
RTS0043538,5
RTS0043539,5
RTS0043540,6
RTS0043541,3
RTS0043542,7
RTS0043543,4
RTS0043544,11
RTS0043545,4
RTS0043546,3
RTS0043547,1
RTS0043548,2
RTS0043549,4
RTS0043550,4
RTS0043551,9
RTS0043552,9
RTS0043553,7
RTS0043554,5
RTS0043555,7
RTS0043556,6
RTS0043557,6
RTS0043558,6
RTS0043559,8
RTS0043560,4
RTS0043561,4
RTS0043562,1
RTS0043563,3
RTS0043564,6
RTS0043565,2
RTS0043566,5
RTS0043567,4
RTS0043568,2
RTS0043569,5
RTS0043570,7
RTS0043571,5
RTS0043572,6
RTS0043573,2
RTS0043574,1
RTS0043575,4
RTS0043576,7
RTS0043577,3
RTS0043578,6
RTS0043579,10
RTS0043580,2
RTS0043581,7
RTS0043582,6
RTS0043583,5
RTS0043585,3
RTS0043586,2
RTS0043587,9
RTS0043588,3
RTS0043589,5
RTS0043590,5
RTS0043591,5
RTS0043592,1
RTS0043593,7
RTS0043594,3
RTS0043595,1
RTS0043596,4
RTS0043597,5
RTS0043598,2
RTS0043599,6
RTS0043600,5
RTS0043601,3
RTS0043602,5
RTS0043603,10
RTS0043604,1
RTS0043605,2
RTS0043606,6
RTS0043607,6
RTS0043608,8
RTS0043609,5
RTS0043610,7
RTS0043611,3
RTS0043612,5
RTS0043613,4
RTS0043614,6
RTS0043615,3
RTS0043616,9
RTS0043617,5
RTS0043618,11
RTS0043619,3
RTS0043620,2
RTS0043621,2
RTS0043622,3
RTS0043623,6
RTS0043624,8
RTS0043625,6
RTS0043626,5
RTS0043627,2
RTS0043628,3
RTS0043629,5
RTS0043630,4
RTS0043631,8
RTS0043632,7
RTS0043633,7
RTS0043634,7
RTS0043635,7
RTS0043636,3
RTS0043637,2
RTS0043638,6
RTS0043639,4
RTS0043640,1
RTS0043641,25
RTS0043642,17
RTS0043643,19
RTS0043644,16
RTS0043645,19
RTS0043646,2
RTS0043647,2
RTS0043648,4
RTS0043649,2
RTS0043650,4
RTS0043651,3
RTS0043652,4
RTS0043653,1
RTS0043654,4
RTS0043656,3
RTS0043657,1
RTS0043659,5
RTS0043660,2
RTS0043661,4
RTS0043663,3
RTS0043665,5
RTS0043666,2
RTS0043667,9
RTS0043668,5
RTS0043669,3
RTS0043670,3
RTS0043671,3
RTS0043672,7
RTS0043673,4
RTS0043674,6
RTS0043675,4
RTS0043676,1
RTS0043677,1
RTS0043678,2
RTS0043679,3
RTS0043680,2
RTS0043681,5
RTS0043682,4
RTS0043683,3
RTS0043684,4
RTS0043685,3
RTS0043686,2
RTS0043687,2
RTS0043688,7
RTS0043689,3
RTS0043690,2
RTS0043691,3
RTS0043692,4
RTS0043693,6
RTS0043694,5
RTS0043695,7
RTS0043696,9
RTS0043697,4
RTS0043698,9
RTS0043699,10
RTS0043700,9
RTS0043701,8
RTS0043702,12
RTS0043703,10
RTS0043704,10
RTS0043705,9
RTS0043706,6
RTS0043707,7
RTS0043708,3
RTS0043709,4
RTS0043710,7
RTS0043711,7
RTS0043712,3
RTS0043713,2
RTS0043714,1
RTS0043715,2
RTS0043717,6
RTS0043718,1
RTS0043719,3
RTS0043720,1
RTS0043721,6
RTS0043722,5
RTS0043723,6
RTS0043724,2
RTS0043725,7
RTS0043726,5
RTS0043727,3
RTS0043728,1
RTS0043729,11
RTS0043730,1
RTS0043731,4
RTS0043732,6
RTS0043733,3
RTS0043734,2
RTS0043735,1
RTS0043736,3
RTS0043737,1
RTS0043738,1
RTS0043740,3
RTS0043741,9
RTS0043742,3
RTS0043743,8
RTS0043744,2
RTS0043745,4
RTS0043746,2
RTS0043747,5
RTS0043748,6
RTS0043749,6
RTS0043750,1
RTS0043751,1
RTS0043752,6
RTS0043753,1
RTS0043754,6
RTS0043755,6
RTS0043756,2
RTS0043757,3
RTS0043759,6
RTS0043761,8
RTS0043762,2
RTS0043763,1
RTS0043764,5
RTS0043765,2
RTS0043766,3
RTS0043767,6
RTS0043768,6
RTS0043769,3
RTS0043770,3
RTS0043771,3
RTS0043772,2
RTS0043773,1
RTS0043774,4
RTS0043775,4
RTS0043776,1
RTS0043777,2
RTS0043778,4
RTS0043779,5
RTS0043780,2
RTS0043781,7
RTS0043782,5
RTS0043783,2
RTS0043784,4
RTS0043785,1
RTS0043786,2
RTS0043787,6
RTS0043788,5
RTS0043789,1
RTS0043790,2
RTS0043791,3
RTS0043792,8
RTS0043793,5
RTS0043794,4
RTS0043795,2
RTS0043796,15
RTS0043797,10
RTS0043798,3
RTS0043799,6
RTS0043800,5
RTS0043801,1
RTS0043802,2
RTS0043803,3
RTS0043804,6
RTS0043805,2
RTS0043806,5
RTS0043807,2
RTS0043808,6
RTS0043809,7
RTS0043810,5
RTS0043811,4
RTS0043812,7
RTS0043813,5
RTS0043814,6
RTS0043815,3
RTS0043816,9
RTS0043817,5
RTS0043818,3
RTS0043819,9
RTS0043820,8
RTS0043821,4
RTS0043822,2
RTS0043823,2
RTS0043824,1
RTS0043825,5
RTS0043826,2
RTS0043827,6
RTS0043828,3
RTS0043829,4
RTS0043830,4
RTS0043831,5
RTS0043832,3
RTS0043833,7
RTS0043834,5
RTS0043836,2
RTS0043837,4
RTS0043838,6
RTS0043839,6
RTS0043840,6
RTS0043842,4
RTS0043843,5
RTS0043844,6
RTS0043845,3
RTS0043846,5
RTS0043847,9
RTS0043848,13
RTS0043849,8
RTS0043850,3
RTS0043851,6
RTS0043852,5
RTS0043853,2
RTS0043854,5
RTS0043856,1
RTS0043857,3
RTS0043858,2
RTS0043859,2
RTS0043860,7
RTS0043861,8
RTS0043862,6
RTS0043863,5
RTS0043864,6
RTS0043865,6
RTS0043866,4
RTS0043867,3
RTS0043868,4
RTS0043869,7
RTS0043870,4
RTS0043871,2
RTS0043872,5
RTS0043873,3
RTS0043874,3
RTS0043875,2
RTS0043876,4
RTS0043877,4
RTS0043878,8
RTS0043879,3
RTS0043880,5
RTS0043881,4
RTS0043882,4
RTS0043883,3
RTS0043884,2
RTS0043885,4
RTS0043886,5
RTS0043887,5
RTS0043888,5
RTS0043889,1
RTS0043890,11
RTS0043891,10
RTS0043892,7
RTS0043893,3
RTS0043894,4
RTS0043895,5
RTS0043896,5
RTS0043897,8
RTS0043898,7
RTS0043899,6
RTS0043900,4
RTS0043901,6
RTS0043902,7
RTS0043903,6
RTS0043904,3
RTS0043905,3
RTS0043906,3
RTS0043907,2
RTS0043909,7
RTS0043910,4
RTS0043911,3
RTS0043912,4
RTS0043913,8
RTS0043914,1
RTS0043915,2
RTS0043916,3
RTS0043917,4
RTS0043918,4
RTS0043919,3
RTS0043920,7
RTS0043921,11
RTS0043922,5
RTS0043923,6
RTS0043924,6
RTS0043925,7
RTS0043926,1
RTS0043927,1
RTS0043928,2
RTS0043929,3
RTS0043930,3
RTS0043931,3
RTS0043932,8
RTS0043933,5
RTS0043934,9
RTS0043935,9
RTS0043936,2
RTS0043937,1
RTS0043938,6
RTS0043939,3
RTS0043940,7
RTS0043941,6
RTS0043942,2
RTS0043943,4
RTS0043944,6
RTS0043945,3
RTS0043946,1
RTS0043947,4
RTS0043948,6
RTS0043949,3
RTS0043950,3
RTS0043951,4
RTS0043952,4
RTS0043953,2
RTS0043954,5
RTS0043955,1
RTS0043956,9
RTS0043957,6
RTS0043958,12
RTS0043959,11
RTS0043960,9
RTS0043961,5
RTS0043962,3
RTS0043963,5
RTS0043964,3
RTS0043965,4
RTS0043966,3
RTS0043967,10
RTS0043968,5
RTS0043969,5
RTS0043970,7
RTS0043971,12
RTS0043972,11
RTS0043973,9
RTS0043974,10
RTS0043975,8
RTS0043976,2
RTS0043977,9
RTS0043978,8
RTS0043979,5
RTS0043980,9
RTS0043981,4
RTS0043982,9
RTS0043983,12
RTS0043984,6
RTS0043985,5
RTS0043986,7
RTS0043987,11
RTS0043988,8
RTS0043989,5
RTS0043990,8
RTS0043991,3
RTS0043992,2
RTS0043993,2
RTS0043994,6
RTS0043996,4
RTS0043997,5
RTS0043998,1
RTS0043999,6
RTS0044000,5
RTS0044001,4
RTS0044002,6
RTS0044003,6
RTS0044004,7
RTS0044005,5
RTS0044006,6
RTS0044007,2
RTS0044009,8
RTS0044010,2
RTS0044011,5
RTS0044012,5
RTS0044013,5
RTS0044014,3
RTS0044015,9
RTS0044016,3
RTS0044017,2
RTS0044018,5
RTS0044019,6
RTS0044020,22
RTS0044021,4
RTS0044022,3
RTS0044023,4
RTS0044024,4
RTS0044025,5
RTS0044026,2
RTS0044027,2
RTS0044028,6
RTS0044030,1
RTS0044031,9
RTS0044032,3
RTS0044033,7
RTS0044034,3
RTS0044035,5
RTS0044036,15
RTS0044037,12
RTS0044038,12
RTS0044039,20
RTS0044040,12
RTS0044042,9
RTS0044043,14
RTS0044044,7
RTS0044045,11
RTS0044046,4
RTS0044047,6
RTS0044048,3
RTS0044049,4
RTS0044050,13
RTS0044051,3
RTS0044052,2
RTS0044053,5
RTS0044054,4
RTS0044055,3
RTS0044056,6
RTS0044057,3
RTS0044058,6
RTS0044059,4
RTS0044060,7
RTS0044061,4
RTS0044062,1
RTS0044063,5
RTS0044064,8
RTS0044065,5
RTS0044067,5
RTS0044068,4
RTS0044069,6
RTS0044070,4
RTS0044071,4
RTS0044072,10
RTS0044073,1
RTS0044074,3
RTS0044075,4
RTS0044076,7
RTS0044077,4
RTS0044078,5
RTS0044079,4
RTS0044080,5
RTS0044081,8
RTS0044082,8
RTS0044083,5
RTS0044084,4
RTS0044085,6
RTS0044086,7
RTS0044087,4
RTS0044088,2
RTS0044089,4
RTS0044090,2
RTS0044091,7
RTS0044092,9
RTS0044093,3
RTS0044094,3
RTS0044095,6
RTS0044096,8
RTS0044097,6
RTS0044098,6
RTS0044099,6
RTS0044100,8
RTS0044101,5
RTS0044102,8
RTS0044103,8
RTS0044104,4
RTS0044105,10
RTS0044106,7
RTS0044107,6
RTS0044108,7
RTS0044109,5
RTS0044110,7
RTS0044111,3
RTS0044112,7
RTS0044113,7
RTS0044114,11
RTS0044115,6
RTS0044116,1
RTS0044117,3
RTS0044118,5
RTS0044119,10
RTS0044120,2
RTS0044121,5
RTS0044122,4
RTS0044123,5
RTS0044124,7
RTS0044125,5
RTS0044126,6
RTS0044127,7
RTS0044128,1
RTS0044129,2
RTS0044130,1
RTS0044131,4
RTS0044132,13
RTS0044133,5
RTS0044134,10
RTS0044135,7
RTS0044136,4
RTS0044137,1
RTS0044138,2
RTS0044139,5
RTS0044140,7
RTS0044141,6
RTS0044142,2
RTS0044143,6
RTS0044144,3
RTS0044145,6
RTS0044146,3
RTS0044147,1
RTS0044148,5
RTS0044149,5
RTS0044150,6
RTS0044151,3
RTS0044152,7
RTS0044153,5
RTS0044154,6
RTS0044155,3
RTS0044156,21
RTS0044157,33
RTS0044158,33
RTS0044159,19
RTS0044160,25
RTS0044161,4
RTS0044162,9
RTS0044163,10
RTS0044164,8
RTS0044165,24
RTS0044166,7
RTS0044167,4
RTS0044168,3
RTS0044169,4
RTS0044170,6
RTS0044171,3
RTS0044172,5
RTS0044173,4
RTS0044174,8
RTS0044175,5
RTS0044176,7
RTS0044177,4
RTS0044178,5
RTS0044180,6
RTS0044181,5
RTS0044182,4
RTS0044183,2
RTS0044184,2
RTS0044186,3
RTS0044187,3
RTS0044188,5
RTS0044189,1
RTS0044190,5
RTS0044191,8
RTS0044192,10
RTS0044193,4
RTS0044194,3
RTS0044195,4
RTS0044196,9
RTS0044197,8
RTS0044198,12
RTS0044199,11
RTS0044200,8
RTS0044206,3
RTS0044207,6
RTS0044208,3
RTS0044209,5
RTS0044210,6
RTS0044211,3
RTS0044212,1
RTS0044213,4
RTS0044214,4
RTS0044215,7
RTS0044216,9
RTS0044217,5
RTS0044218,6
RTS0044219,5
RTS0044220,4
RTS0044221,3
RTS0044222,5
RTS0044223,2
RTS0044224,13
RTS0044225,8
RTS0044226,4
RTS0044227,7
RTS0044228,5
RTS0044229,1
RTS0044230,2
RTS0044231,2
RTS0044232,6
RTS0044233,7
RTS0044234,1
RTS0044235,1
RTS0044236,7
RTS0044237,2
RTS0044238,6
RTS0044239,5
RTS0044240,1
RTS0044241,4
RTS0044242,6
RTS0044243,5
RTS0044244,2
RTS0044245,4
RTS0044246,2
RTS0044247,3
RTS0044248,7
RTS0044249,5
RTS0044250,5
RTS0044251,4
RTS0044252,7
RTS0044253,5
RTS0044255,3
RTS0044256,6
RTS0044257,5
RTS0044258,6
RTS0044259,4
RTS0044260,6
RTS0044261,13
RTS0044262,7
RTS0044263,11
RTS0044264,9
RTS0044265,16
RTS0044266,5
RTS0044268,2
RTS0044269,4
RTS0044270,8
RTS0044271,1
RTS0044272,6
RTS0044273,5
RTS0044274,5
RTS0044275,4
RTS0044276,6
RTS0044277,3
RTS0044278,3
RTS0044279,6
RTS0044280,4
RTS0044281,5
RTS0044282,9
RTS0044283,4
RTS0044284,7
RTS0044285,6
RTS0044286,3
RTS0044287,5
RTS0044288,2
RTS0044289,3
RTS0044290,6
RTS0044291,3
RTS0044292,4
RTS0044293,6
RTS0044294,2
RTS0044295,3
RTS0044296,6
RTS0044297,2
RTS0044298,3
RTS0044299,6
RTS0044300,5
RTS0044301,11
RTS0044302,6
RTS0044303,6
RTS0044304,6
RTS0044305,11
RTS0044306,4
RTS0044307,6
RTS0044308,4
RTS0044309,9
RTS0044310,9
RTS0044311,3
RTS0044312,3
RTS0044313,2
RTS0044314,3
RTS0044315,7
RTS0044316,8
RTS0044317,4
RTS0044318,3
RTS0044319,5
RTS0044321,4
RTS0044322,4
RTS0044323,6
RTS0044324,2
RTS0044325,1
RTS0044326,4
RTS0044327,8
RTS0044328,6
RTS0044329,6
RTS0044330,2
RTS0044331,100
RTS0044332,79
RTS0044333,118
RTS0044334,121
RTS0044335,88
RTS0044336,4
RTS0044337,7
RTS0044338,1
RTS0044339,4
RTS0044340,4
RTS0044341,5
RTS0044342,10
RTS0044343,2
RTS0044344,3
RTS0044345,2
RTS0044346,25
RTS0044347,22
RTS0044348,29
RTS0044349,34
RTS0044350,26
RTS0044351,9
RTS0044352,4
RTS0044353,7
RTS0044354,6
RTS0044355,7
RTS0044356,3
RTS0044357,4
RTS0044358,3
RTS0044359,4
RTS0044360,5
RTS0044361,4
RTS0044362,5
RTS0044363,2
RTS0044364,6
RTS0044365,5
RTS0044366,10
RTS0044367,14
RTS0044368,10
RTS0044369,20
RTS0044370,10
RTS0044371,3
RTS0044372,4
RTS0044373,2
RTS0044374,3
RTS0044375,7
RTS0044376,4
RTS0044377,1
RTS0044378,6
RTS0044379,4
RTS0044380,6
RTS0044381,8
RTS0044382,7
RTS0044383,8
RTS0044384,2
RTS0044385,4
RTS0044386,5
RTS0044387,3
RTS0044388,4
RTS0044389,5
RTS0044390,6
RTS0044391,7
RTS0044392,8
RTS0044393,10
RTS0044394,10
RTS0044395,10
RTS0044396,4
RTS0044397,2
RTS0044399,2
RTS0044400,1
RTS0044402,2
RTS0044403,5
RTS0044404,5
RTS0044405,4
RTS0044406,4
RTS0044407,1
RTS0044408,1
RTS0044409,1
RTS0044410,6
RTS0044411,1
RTS0044412,3
RTS0044413,3
RTS0044414,6
RTS0044415,8
RTS0044416,9
RTS0044417,5
RTS0044418,7
RTS0044419,6
RTS0044420,3
RTS0044421,1
RTS0044422,4
RTS0044423,4
RTS0044424,5
RTS0044425,6
RTS0044426,6
RTS0044427,2
RTS0044428,3
RTS0044429,4
RTS0044430,3
RTS0044431,12
RTS0044432,17
RTS0044433,8
RTS0044434,3
RTS0044435,7
RTS0044436,3
RTS0044437,1
RTS0044438,5
RTS0044439,5
RTS0044440,7
RTS0044441,21
RTS0044442,12
RTS0044443,32
RTS0044444,12
RTS0044445,16
RTS0044446,6
RTS0044447,8
RTS0044448,4
RTS0044449,5
RTS0044450,5
RTS0044451,3
RTS0044452,4
RTS0044453,2
RTS0044454,8
RTS0044455,6
RTS0044456,7
RTS0044457,4
RTS0044458,4
RTS0044459,6
RTS0044461,8
RTS0044462,4
RTS0044463,4
RTS0044464,4
RTS0044465,7
RTS0044466,1
RTS0044467,2
RTS0044468,5
RTS0044469,4
RTS0044470,3
RTS0044471,6
RTS0044472,4
RTS0044473,7
RTS0044474,4
RTS0044475,2
RTS0044476,7
RTS0044477,5
RTS0044478,3
RTS0044479,5
RTS0044480,3
RTS0044481,68
RTS0044482,39
RTS0044483,39
RTS0044484,23
RTS0044485,50
RTS0044486,6
RTS0044487,5
RTS0044488,4
RTS0044489,5
RTS0044490,5
RTS0044491,6
RTS0044492,5
RTS0044493,5
RTS0044494,3
RTS0044495,3
RTS0044496,5
RTS0044497,8
RTS0044498,6
RTS0044499,10
RTS0044500,9
RTS0044501,6
RTS0044502,6
RTS0044503,5
RTS0044504,4
RTS0044505,4
RTS0044506,10
RTS0044507,4
RTS0044508,8
RTS0044509,7
RTS0044510,4
RTS0044511,3
RTS0044512,4
RTS0044513,3
RTS0044514,1
RTS0044515,4
RTS0044516,9
RTS0044517,7
RTS0044518,4
RTS0044519,2
RTS0044520,7
RTS0044521,5
RTS0044522,3
RTS0044523,2
RTS0044524,4
RTS0044525,5
RTS0044526,6
RTS0044527,2
RTS0044528,10
RTS0044529,6
RTS0044530,5
RTS0044531,4
RTS0044532,5
RTS0044533,4
RTS0044534,3
RTS0044535,7
RTS0044536,3
RTS0044537,1
RTS0044538,3
RTS0044539,5
RTS0044540,4
RTS0044541,4
RTS0044542,8
RTS0044543,3
RTS0044544,8
RTS0044545,4
RTS0044546,4
RTS0044547,3
RTS0044548,4
RTS0044549,6
RTS0044550,5
RTS0044551,3
RTS0044552,6
RTS0044553,9
RTS0044554,8
RTS0044555,2
RTS0044556,2
RTS0044558,1
RTS0044559,6
RTS0044560,4
RTS0044561,1
RTS0044562,3
RTS0044564,3
RTS0044565,5
RTS0044566,4
RTS0044567,2
RTS0044568,5
RTS0044569,2
RTS0044570,2
RTS0044571,4
RTS0044572,2
RTS0044573,5
RTS0044574,7
RTS0044575,1
RTS0044576,2
RTS0044577,1
RTS0044578,8
RTS0044579,3
RTS0044580,5
RTS0044581,6
RTS0044582,3
RTS0044583,4
RTS0044584,4
RTS0044585,4
RTS0044586,3
RTS0044587,3
RTS0044588,6
RTS0044589,3
RTS0044590,4
RTS0044591,7
RTS0044592,1
RTS0044593,3
RTS0044594,1
RTS0044595,5
RTS0044596,6
RTS0044597,10
RTS0044598,5
RTS0044599,5
RTS0044600,3
RTS0044601,7
RTS0044602,3
RTS0044603,5
RTS0044604,6
RTS0044605,7
RTS0044606,5
RTS0044607,4
RTS0044608,4
RTS0044609,1
RTS0044610,2
RTS0044611,3
RTS0044612,4
RTS0044613,3
RTS0044614,4
RTS0044615,2
RTS0044616,5
RTS0044617,3
RTS0044618,2
RTS0044619,3
RTS0044620,3
RTS0044621,13
RTS0044622,7
RTS0044623,10
RTS0044624,8
RTS0044625,10
RTS0044626,3
RTS0044627,1
RTS0044628,2
RTS0044629,1
RTS0044630,2
RTS0044631,4
RTS0044632,7
RTS0044633,6
RTS0044634,6
RTS0044635,3
RTS0044636,3
RTS0044637,3
RTS0044638,10
RTS0044639,4
RTS0044640,7
RTS0044641,12
RTS0044642,14
RTS0044643,11
RTS0044644,10
RTS0044645,14
RTS0044646,3
RTS0044647,3
RTS0044648,2
RTS0044649,1
RTS0044650,2
RTS0044651,7
RTS0044652,9
RTS0044653,3
RTS0044654,9
RTS0044655,8
RTS0044656,9
RTS0044657,3
RTS0044658,6
RTS0044660,10
RTS0044661,7
RTS0044662,3
RTS0044663,3
RTS0044664,10
RTS0044665,10
RTS0044666,2
RTS0044667,3
RTS0044668,4
RTS0044669,3
RTS0044670,5
RTS0044672,2
RTS0044673,2
RTS0044674,4
RTS0044675,12
RTS0044676,5
RTS0044677,5
RTS0044678,8
RTS0044679,8
RTS0044680,3
RTS0044681,7
RTS0044682,8
RTS0044683,7
RTS0044684,2
RTS0044685,6
RTS0044686,1
RTS0044687,6
RTS0044688,6
RTS0044689,6
RTS0044690,11
RTS0044691,4
RTS0044692,6
RTS0044693,12
RTS0044694,9
RTS0044695,5
RTS0044696,5
RTS0044697,1
RTS0044698,5
RTS0044699,4
RTS0044701,12
RTS0044702,8
RTS0044703,11
RTS0044704,8
RTS0044705,6
RTS0044706,2
RTS0044707,9
RTS0044708,3
RTS0044709,3
RTS0044710,2
RTS0044711,4
RTS0044712,2
RTS0044714,5
RTS0044715,2
RTS0044716,9
RTS0044717,8
RTS0044718,15
RTS0044719,8
RTS0044720,13
RTS0044721,7
RTS0044722,3
RTS0044723,6
RTS0044724,5
RTS0044725,3
RTS0044726,2
RTS0044727,1
RTS0044728,6
RTS0044729,7
RTS0044730,10
RTS0044731,2
RTS0044732,7
RTS0044733,3
RTS0044734,7
RTS0044735,5
RTS0044736,10
RTS0044737,11
RTS0044738,4
RTS0044739,11
RTS0044740,4
RTS0044741,5
RTS0044742,3
RTS0044743,4
RTS0044744,4
RTS0044745,4
RTS0044746,3
RTS0044747,7
RTS0044748,1
RTS0044749,3
RTS0044750,1
RTS0044751,10
RTS0044752,3
RTS0044753,10
RTS0044754,5
RTS0044755,14
RTS0044756,4
RTS0044757,5
RTS0044758,4
RTS0044760,5
RTS0044761,3
RTS0044762,5
RTS0044763,5
RTS0044764,2
RTS0044765,1
RTS0044766,2
RTS0044767,2
RTS0044768,5
RTS0044769,2
RTS0044770,5
RTS0044771,3
RTS0044772,3
RTS0044773,6
RTS0044774,1
RTS0044776,4
RTS0044777,6
RTS0044778,6
RTS0044779,6
RTS0044780,7
RTS0044781,7
RTS0044782,9
RTS0044783,9
RTS0044784,7
RTS0044785,4
RTS0044786,6
RTS0044787,3
RTS0044788,2
RTS0044789,2
RTS0044791,13
RTS0044792,16
RTS0044793,7
RTS0044794,5
RTS0044795,7
RTS0044796,8
RTS0044797,8
RTS0044798,2
RTS0044799,12
RTS0044800,5
RTS0044801,6
RTS0044802,5
RTS0044803,8
RTS0044804,9
RTS0044805,6
RTS0044806,4
RTS0044807,6
RTS0044808,3
RTS0044809,6
RTS0044810,4
RTS0044811,6
RTS0044812,8
RTS0044813,4
RTS0044814,4
RTS0044815,4
RTS0044816,7
RTS0044817,1
RTS0044818,7
RTS0044819,2
RTS0044820,5
RTS0044821,5
RTS0044822,16
RTS0044823,17
RTS0044824,7
RTS0044825,7
RTS0044826,2
RTS0044827,6
RTS0044828,2
RTS0044829,6
RTS0044830,3
RTS0044831,3
RTS0044832,1
RTS0044833,2
RTS0044834,4
RTS0044835,4
RTS0044836,5
RTS0044837,6
RTS0044838,4
RTS0044839,10
RTS0044840,3
RTS0044841,5
RTS0044842,1
RTS0044843,5
RTS0044844,3
RTS0044845,1
RTS0044846,4
RTS0044847,1
RTS0044848,3
RTS0044849,10
RTS0044850,6
RTS0044851,3
RTS0044852,5
RTS0044853,5
RTS0044854,2
RTS0044855,4
RTS0044856,4
RTS0044857,5
RTS0044858,2
RTS0044859,2
RTS0044860,3
RTS0044861,4
RTS0044862,1
RTS0044863,7
RTS0044864,5
RTS0044865,2
RTS0044866,8
RTS0044867,3
RTS0044868,7
RTS0044869,5
RTS0044870,6
RTS0044871,4
RTS0044872,2
RTS0044873,2
RTS0044874,6
RTS0044875,6
RTS0044876,6
RTS0044877,8
RTS0044878,11
RTS0044879,6
RTS0044880,14
RTS0044881,5
RTS0044882,1
RTS0044883,3
RTS0044884,4
RTS0044885,2
RTS0044886,2
RTS0044887,3
RTS0044888,3
RTS0044889,5
RTS0044890,4
RTS0044891,11
RTS0044892,6
RTS0044893,5
RTS0044894,5
RTS0044895,11
RTS0044896,13
RTS0044897,16
RTS0044898,11
RTS0044899,8
RTS0044900,10
RTS0044901,12
RTS0044902,11
RTS0044903,11
RTS0044904,5
RTS0044905,6
RTS0044906,55
RTS0044907,59
RTS0044908,40
RTS0044909,57
RTS0044910,40
RTS0044911,3
RTS0044912,3
RTS0044913,1
RTS0044914,2
RTS0044915,2
RTS0044916,3
RTS0044917,6
RTS0044918,3
RTS0044919,4
RTS0044920,8
RTS0044921,4
RTS0044922,2
RTS0044923,7
RTS0044924,2
RTS0044925,8
RTS0044926,4
RTS0044927,6
RTS0044928,7
RTS0044929,2
RTS0044930,6
RTS0044931,5
RTS0044932,5
RTS0044933,2
RTS0044935,4
RTS0044936,5
RTS0044937,4
RTS0044938,2
RTS0044939,4
RTS0044940,3
RTS0044941,8
RTS0044942,11
RTS0044943,3
RTS0044944,5
RTS0044945,4
RTS0044946,5
RTS0044947,4
RTS0044948,1
RTS0044949,7
RTS0044950,4
RTS0044951,4
RTS0044952,6
RTS0044953,1
RTS0044954,3
RTS0044955,2
RTS0044956,2
RTS0044957,10
RTS0044958,4
RTS0044959,8
RTS0044960,3
RTS0044961,4
RTS0044962,5
RTS0044963,4
RTS0044964,1
RTS0044965,2
RTS0044966,5
RTS0044967,4
RTS0044968,7
RTS0044969,4
RTS0044970,7
RTS0044971,5
RTS0044972,6
RTS0044973,2
RTS0044974,8
RTS0044975,2
RTS0044976,5
RTS0044977,3
RTS0044978,7
RTS0044979,1
RTS0044980,2
RTS0044981,1
RTS0044982,4
RTS0044983,5
RTS0044984,7
RTS0044985,16
RTS0044986,1
RTS0044987,8
RTS0044988,8
RTS0044989,9
RTS0044990,1
RTS0044991,4
RTS0044992,1
RTS0044993,6
RTS0044994,5
RTS0044995,4
RTS0044996,6
RTS0044997,5
RTS0044998,5
RTS0044999,3
RTS0045000,2
RTS0045001,1
RTS0045002,10
RTS0045003,4
RTS0045004,8
RTS0045005,13
RTS0045006,6
RTS0045007,7
RTS0045008,12
RTS0045009,9
RTS0045010,6
RTS0045011,4
RTS0045012,4
RTS0045013,2
RTS0045014,3
RTS0045015,6
RTS0045016,5
RTS0045017,9
RTS0045018,5
RTS0045019,8
RTS0045020,4
RTS0045021,7
RTS0045022,5
RTS0045023,8
RTS0045024,3
RTS0045025,9
RTS0045026,5
RTS0045027,2
RTS0045028,5
RTS0045029,6
RTS0045030,7
RTS0045031,1
RTS0045032,4
RTS0045033,3
RTS0045034,3
RTS0045035,5
RTS0045036,1
RTS0045038,4
RTS0045039,2
RTS0045040,4
RTS0045041,6
RTS0045042,5
RTS0045043,5
RTS0045044,4
RTS0045045,4
RTS0045046,3
RTS0045048,1
RTS0045049,4
RTS0045050,3
RTS0045051,7
RTS0045052,5
RTS0045053,2
RTS0045054,3
RTS0045055,2
RTS0045056,8
RTS0045057,14
RTS0045058,2
RTS0045059,4
RTS0045060,4
RTS0045061,7
RTS0045063,5
RTS0045064,3
RTS0045065,1
RTS0045066,12
RTS0045067,11
RTS0045068,9
RTS0045069,9
RTS0045070,9
RTS0045071,4
RTS0045072,8
RTS0045073,3
RTS0045074,8
RTS0045075,5
RTS0045077,7
RTS0045078,2
RTS0045079,3
RTS0045080,4
RTS0045081,7
RTS0045082,6
RTS0045083,11
RTS0045084,4
RTS0045085,2
RTS0045086,5
RTS0045087,2
RTS0045088,1
RTS0045089,1
RTS0045090,2
RTS0045091,2
RTS0045092,1
RTS0045093,5
RTS0045094,4
RTS0045095,9
RTS0045096,3
RTS0045097,1
RTS0045098,2
RTS0045099,8
RTS0045100,6
RTS0045101,4
RTS0045102,2
RTS0045103,4
RTS0045104,3
RTS0045105,3
RTS0045106,3
RTS0045107,3
RTS0045108,3
RTS0045109,6
RTS0045110,2
RTS0045111,5
RTS0045112,7
RTS0045113,4
RTS0045114,1
RTS0045115,2
RTS0045116,3
RTS0045117,7
RTS0045118,2
RTS0045119,5
RTS0045120,5
RTS0045121,7
RTS0045122,3
RTS0045123,9
RTS0045124,3
RTS0045125,3
RTS0045126,3
RTS0045127,4
RTS0045128,4
RTS0045129,6
RTS0045130,3
RTS0045131,3
RTS0045132,4
RTS0045133,9
RTS0045134,2
RTS0045135,3
RTS0045136,7
RTS0045137,4
RTS0045138,8
RTS0045139,8
RTS0045140,6
RTS0045141,2
RTS0045142,7
RTS0045143,5
RTS0045144,1
RTS0045145,4
RTS0045146,5
RTS0045147,4
RTS0045148,2
RTS0045149,4
RTS0045151,3
RTS0045152,3
RTS0045153,3
RTS0045154,5
RTS0045155,3
RTS0045156,6
RTS0045157,3
RTS0045158,2
RTS0045159,2
RTS0045160,2
RTS0045161,4
RTS0045162,6
RTS0045163,4
RTS0045164,4
RTS0045165,9
RTS0045166,2
RTS0045167,5
RTS0045168,7
RTS0045169,4
RTS0045170,6
RTS0045171,8
RTS0045172,5
RTS0045173,7
RTS0045174,9
RTS0045175,1
RTS0045176,7
RTS0045177,5
RTS0045178,4
RTS0045179,8
RTS0045180,5
RTS0045181,7
RTS0045182,20
RTS0045183,9
RTS0045184,12
RTS0045185,13
RTS0045186,9
RTS0045187,2
RTS0045188,6
RTS0045189,5
RTS0045190,1
RTS0045191,4
RTS0045192,4
RTS0045193,4
RTS0045194,2
RTS0045195,5
RTS0045196,4
RTS0045197,1
RTS0045198,3
RTS0045199,4
RTS0045200,3
RTS0045201,3
RTS0045202,2
RTS0045203,4
RTS0045204,4
RTS0045205,5
RTS0045206,5
RTS0045207,7
RTS0045208,5
RTS0045209,7
RTS0045210,4
RTS0045211,1
RTS0045213,6
RTS0045214,1
RTS0045215,5
RTS0045216,5
RTS0045217,5
RTS0045218,5
RTS0045219,2
RTS0045220,7
RTS0045221,6
RTS0045222,2
RTS0045223,5
RTS0045224,2
RTS0045225,2
RTS0045226,78
RTS0045227,57
RTS0045228,86
RTS0045229,55
RTS0045230,77
RTS0045231,4
RTS0045232,5
RTS0045233,3
RTS0045234,4
RTS0045235,4
RTS0045236,7
RTS0045237,8
RTS0045238,6
RTS0045239,5
RTS0045240,15
RTS0045241,9
RTS0045242,7
RTS0045243,8
RTS0045244,9
RTS0045245,4
RTS0045246,3
RTS0045247,4
RTS0045248,4
RTS0045249,3
RTS0045250,8
RTS0045251,6
RTS0045252,3
RTS0045253,7
RTS0045254,8
RTS0045255,6
RTS0045256,5
RTS0045257,1
RTS0045258,7
RTS0045259,4
RTS0045260,5
RTS0045261,8
RTS0045262,4
RTS0045263,6
RTS0045264,5
RTS0045265,11
RTS0045266,10
RTS0045267,13
RTS0045268,12
RTS0045269,10
RTS0045270,6
RTS0045271,7
RTS0045272,4
RTS0045273,1
RTS0045274,5
RTS0045275,2
RTS0045276,5
RTS0045277,3
RTS0045278,8
RTS0045279,1
RTS0045280,3
RTS0045281,6
RTS0045282,4
RTS0045283,1
RTS0045284,3
RTS0045285,7
RTS0045286,5
RTS0045287,4
RTS0045288,2
RTS0045289,5
RTS0045290,5
RTS0045291,3
RTS0045292,6
RTS0045294,4
RTS0045295,6
RTS0045296,6
RTS0045297,7
RTS0045298,5
RTS0045299,3
RTS0045300,6
RTS0045301,7
RTS0045302,6
RTS0045303,12
RTS0045304,9
RTS0045305,7
RTS0045306,4
RTS0045307,2
RTS0045308,7
RTS0045310,3
RTS0045311,2
RTS0045313,6
RTS0045314,4
RTS0045315,5
RTS0045316,2
RTS0045317,5
RTS0045318,5
RTS0045319,7
RTS0045320,3
RTS0045321,2
RTS0045322,4
RTS0045323,5
RTS0045324,3
RTS0045325,3
RTS0045327,3
RTS0045328,6
RTS0045329,4
RTS0045330,6
RTS0045331,6
RTS0045332,6
RTS0045333,5
RTS0045334,8
RTS0045336,3
RTS0045337,2
RTS0045338,4
RTS0045339,6
RTS0045340,3
RTS0045341,2
RTS0045343,7
RTS0045344,4
RTS0045345,1
RTS0045346,2
RTS0045347,17
RTS0045348,4
RTS0045349,4
RTS0045350,5
RTS0045351,2
RTS0045352,1
RTS0045353,7
RTS0045354,1
RTS0045355,5
RTS0045356,5
RTS0045357,5
RTS0045358,4
RTS0045359,3
RTS0045360,3
RTS0045361,7
RTS0045362,3
RTS0045363,3
RTS0045364,3
RTS0045365,6
RTS0045366,3
RTS0045367,1
RTS0045368,5
RTS0045369,4
RTS0045370,4
RTS0045371,5
RTS0045372,4
RTS0045373,14
RTS0045374,7
RTS0045375,8
RTS0045376,3
RTS0045377,5
RTS0045378,1
RTS0045379,5
RTS0045380,2
RTS0045381,4
RTS0045382,6
RTS0045383,6
RTS0045384,7
RTS0045385,6
RTS0045386,3
RTS0045387,10
RTS0045388,6
RTS0045389,7
RTS0045390,5
RTS0045391,5
RTS0045392,4
RTS0045393,6
RTS0045395,4
RTS0045396,1
RTS0045397,9
RTS0045398,4
RTS0045399,3
RTS0045400,6
RTS0045401,4
RTS0045402,5
RTS0045403,4
RTS0045404,2
RTS0045405,5
RTS0045406,13
RTS0045407,24
RTS0045408,6
RTS0045409,9
RTS0045410,15
RTS0045411,10
RTS0045412,6
RTS0045413,6
RTS0045414,12
RTS0045415,10
RTS0045416,8
RTS0045417,2
RTS0045418,2
RTS0045420,1
RTS0045421,353
RTS0045422,247
RTS0045423,312
RTS0045424,406
RTS0045425,424
RTS0045426,4
RTS0045427,5
RTS0045428,4
RTS0045429,5
RTS0045430,4
RTS0045431,8
RTS0045432,2
RTS0045433,1
RTS0045434,5
RTS0045435,7
RTS0045436,17
RTS0045437,15
RTS0045438,16
RTS0045439,13
RTS0045440,13
RTS0045441,2
RTS0045442,4
RTS0045443,5
RTS0045444,4
RTS0045445,4
RTS0045446,14
RTS0045447,6
RTS0045448,4
RTS0045449,4
RTS0045450,2
RTS0045451,3
RTS0045452,6
RTS0045453,7
RTS0045454,5
RTS0045455,6
RTS0045456,4
RTS0045457,5
RTS0045458,1
RTS0045459,2
RTS0045460,4
RTS0045461,4
RTS0045462,6
RTS0045463,4
RTS0045464,3
RTS0045465,7
RTS0045466,11
RTS0045467,5
RTS0045468,6
RTS0045469,12
RTS0045470,11
RTS0045471,4
RTS0045472,4
RTS0045473,2
RTS0045474,4
RTS0045475,7
RTS0045476,9
RTS0045477,12
RTS0045478,12
RTS0045479,16
RTS0045480,9
RTS0045481,5
RTS0045482,3
RTS0045483,7
RTS0045484,7
RTS0045485,6
RTS0045486,3
RTS0045487,3
RTS0045488,6
RTS0045489,5
RTS0045490,9
RTS0045491,39
RTS0045492,40
RTS0045493,36
RTS0045494,12
RTS0045495,31
RTS0045496,6
RTS0045497,8
RTS0045498,12
RTS0045499,18
RTS0045500,20
RTS0045501,146
RTS0045502,151
RTS0045503,115
RTS0045504,84
RTS0045505,124
RTS0045506,759
RTS0045507,735
RTS0045508,575
RTS0045509,669
RTS0045510,545
RTS0045511,5
RTS0045512,8
RTS0045513,5
RTS0045514,5
RTS0045515,4
RTS0045516,3
RTS0045517,1
RTS0045518,1
RTS0045519,3
RTS0045520,3
RTS0045521,5
RTS0045522,8
RTS0045523,3
RTS0045525,1
RTS0045526,9
RTS0045527,11
RTS0045528,10
RTS0045529,6
RTS0045530,8
RTS0045531,1
RTS0045532,4
RTS0045533,5
RTS0045534,5
RTS0045535,4
RTS0045536,19
RTS0045537,24
RTS0045538,26
RTS0045539,22
RTS0045540,18
RTS0045541,1
RTS0045542,3
RTS0045543,7
RTS0045545,3
RTS0045546,5
RTS0045547,1
RTS0045548,2
RTS0045549,3
RTS0045550,7
RTS0045551,5
RTS0045552,4
RTS0045553,1
RTS0045554,3
RTS0045555,6
RTS0045556,5
RTS0045557,3
RTS0045558,5
RTS0045559,5
RTS0045560,7
RTS0045561,4
RTS0045562,8
RTS0045563,5
RTS0045564,7
RTS0045565,2
RTS0045566,3
RTS0045567,2
RTS0045568,5
RTS0045569,4
RTS0045570,4
RTS0045571,1
RTS0045572,1
RTS0045573,2
RTS0045574,7
RTS0045575,1
RTS0045576,1
RTS0045577,3
RTS0045578,3
RTS0045579,5
RTS0045580,5
RTS0045581,4
RTS0045582,6
RTS0045583,6
RTS0045584,10
RTS0045585,4
RTS0045586,7
RTS0045587,8
RTS0045588,11
RTS0045589,3
RTS0045590,5
RTS0045592,20
RTS0045593,38
RTS0045594,50
RTS0045595,40
RTS0045596,12
RTS0045597,13
RTS0045598,28
RTS0045599,10
RTS0045600,20
RTS0045601,4
RTS0045602,5
RTS0045603,4
RTS0045604,9
RTS0045606,8
RTS0045607,3
RTS0045608,2
RTS0045609,1
RTS0045610,2
RTS0045611,2
RTS0045612,6
RTS0045613,2
RTS0045614,5
RTS0045615,3
RTS0045616,4
RTS0045617,2
RTS0045618,3
RTS0045619,2
RTS0045620,4
RTS0045621,20
RTS0045622,14
RTS0045623,12
RTS0045624,12
RTS0045625,13
RTS0045626,4
RTS0045627,4
RTS0045628,3
RTS0045629,2
RTS0045630,4
RTS0045633,6
RTS0045634,3
RTS0045635,3
RTS0045636,1
RTS0045637,5
RTS0045638,6
RTS0045639,7
RTS0045640,6
RTS0045641,4
RTS0045642,3
RTS0045643,4
RTS0045644,2
RTS0045645,3
RTS0045646,10
RTS0045647,6
RTS0045648,4
RTS0045649,12
RTS0045650,8
RTS0045651,4
RTS0045653,2
RTS0045654,4
RTS0045655,7
RTS0045656,11
RTS0045657,12
RTS0045658,12
RTS0045659,11
RTS0045660,8
RTS0045661,25
RTS0045662,20
RTS0045663,20
RTS0045664,26
RTS0045665,24
RTS0045666,6
RTS0045667,7
RTS0045668,3
RTS0045669,5
RTS0045670,7
RTS0045671,4
RTS0045672,5
RTS0045673,6
RTS0045674,1
RTS0045675,2
RTS0045676,35
RTS0045677,33
RTS0045678,36
RTS0045679,27
RTS0045680,33
RTS0045681,4
RTS0045682,3
RTS0045683,5
RTS0045684,3
RTS0045685,9
RTS0045687,6
RTS0045688,1
RTS0045689,4
RTS0045690,6
RTS0045691,5
RTS0045692,4
RTS0045693,7
RTS0045694,1
RTS0045695,5
RTS0045696,2
RTS0045698,3
RTS0045700,4
RTS0045701,8
RTS0045702,2
RTS0045703,4
RTS0045704,4
RTS0045705,5
RTS0045706,1
RTS0045707,2
RTS0045708,3
RTS0045709,3
RTS0045710,2
RTS0045711,1
RTS0045712,2
RTS0045713,7
RTS0045714,3
RTS0045715,4
RTS0045716,25
RTS0045717,14
RTS0045718,17
RTS0045719,22
RTS0045720,23
RTS0045721,7
RTS0045722,12
RTS0045723,11
RTS0045724,6
RTS0045725,11
RTS0045726,3
RTS0045727,6
RTS0045728,9
RTS0045729,6
RTS0045730,7
RTS0045731,19
RTS0045732,13
RTS0045733,12
RTS0045734,17
RTS0045735,12
RTS0045736,43
RTS0045737,93
RTS0045738,81
RTS0045739,90
RTS0045740,57
RTS0045741,16
RTS0045742,12
RTS0045743,12
RTS0045744,20
RTS0045745,13
RTS0045746,15
RTS0045747,6
RTS0045748,6
RTS0045749,3
RTS0045750,5
RTS0045751,14
RTS0045752,9
RTS0045753,9
RTS0045754,10
RTS0045755,9
RTS0045756,19
RTS0045757,15
RTS0045758,14
RTS0045759,15
RTS0045760,12
RTS0045761,2
RTS0045762,2
RTS0045763,4
RTS0045764,3
RTS0045765,2
RTS0045767,6
RTS0045768,3
RTS0045769,7
RTS0045770,1
RTS0045771,3
RTS0045772,7
RTS0045773,6
RTS0045774,5
RTS0045775,4
RTS0045776,3
RTS0045777,4
RTS0045778,2
RTS0045779,5
RTS0045780,3
RTS0045781,10
RTS0045782,8
RTS0045783,11
RTS0045784,3
RTS0045785,7
RTS0045786,4
RTS0045787,2
RTS0045788,10
RTS0045789,8
RTS0045790,4
RTS0045791,6
RTS0045792,6
RTS0045793,2
RTS0045794,2
RTS0045795,4
RTS0045796,4
RTS0045797,3
RTS0045798,3
RTS0045799,4
RTS0045800,3
RTS0045801,8
RTS0045802,4
RTS0045803,5
RTS0045804,6
RTS0045805,3
RTS0045806,22
RTS0045807,17
RTS0045808,13
RTS0045809,15
RTS0045810,8
RTS0045811,9
RTS0045812,6
RTS0045813,9
RTS0045814,11
RTS0045815,5
RTS0045816,3
RTS0045817,3
RTS0045818,7
RTS0045819,7
RTS0045820,3
RTS0045821,22
RTS0045822,10
RTS0045823,20
RTS0045824,23
RTS0045825,12
RTS0045826,13
RTS0045827,7
RTS0045828,9
RTS0045829,9
RTS0045830,6
RTS0045831,4
RTS0045832,4
RTS0045833,5
RTS0045834,8
RTS0045835,3
RTS0045836,25
RTS0045837,25
RTS0045838,27
RTS0045840,21
RTS0045841,12
RTS0045842,15
RTS0045843,13
RTS0045844,14
RTS0045845,14
RTS0045846,144
RTS0045848,53
RTS0045849,169
RTS0045851,7
RTS0045852,3
RTS0045853,6
RTS0045854,3
RTS0045855,3
RTS0045856,1
RTS0045857,8
RTS0045858,2
RTS0045859,1
RTS0045860,5
RTS0045861,9
RTS0045862,5
RTS0045863,115
RTS0045864,155
RTS0045865,161
RTS0045866,170
RTS0045868,1
RTS0045869,4
RTS0045870,3
RTS0045871,3
RTS0045872,3
RTS0045873,2
RTS0045874,8
RTS0045875,2
RTS0045876,6
RTS0045877,4
RTS0045878,4
RTS0045879,4
RTS0045880,5
RTS0045882,1
RTS0045883,3
RTS0045884,4
RTS0045886,6
RTS0045887,6
RTS0045888,5
RTS0045889,3
RTS0045890,2
RTS0045891,3
RTS0045892,4
RTS0045893,4
RTS0045894,3
RTS0045895,7
RTS0045896,9
RTS0045897,3
RTS0045898,6
RTS0045899,2
RTS0045900,7
RTS0045901,4
RTS0045902,6
RTS0045903,5
RTS0045904,7
RTS0045905,8
RTS0045906,8
RTS0045907,6
RTS0045908,2
RTS0045909,6
RTS0045910,4
RTS0045911,3
RTS0045912,1
RTS0045913,5
RTS0045914,2
RTS0045915,1
RTS0045916,5
RTS0045917,5
RTS0045918,6
RTS0045919,13
RTS0045920,7
RTS0045921,1
RTS0045922,3
RTS0045923,3
RTS0045924,3
RTS0045925,6
RTS0045926,6
RTS0045927,4
RTS0045928,4
RTS0045929,6
RTS0045930,26
RTS0045931,8
RTS0045932,5
RTS0045933,2
RTS0045935,6
RTS0045939,4
RTS0045940,2
RTS0045941,3
RTS0045942,3
RTS0045943,8
RTS0045944,2
RTS0045945,2
RTS0045946,3
RTS0045947,4
RTS0045948,2
RTS0045949,3
RTS0045950,2
RTS0045951,5
RTS0045952,4
RTS0045953,9
RTS0045954,9
RTS0045955,3
RTS0045956,4
RTS0045957,1
RTS0045958,10
RTS0045959,5
RTS0045960,1
RTS0045961,2
RTS0045962,3
RTS0045963,8
RTS0045964,2
RTS0045965,3
RTS0045966,3
RTS0045967,2
RTS0045968,7
RTS0045969,3
RTS0045970,13
RTS0045971,4
RTS0045972,6
RTS0045973,2
RTS0045974,3
RTS0045975,1
RTS0045976,3
RTS0045977,7
RTS0045978,4
RTS0045979,7
RTS0045980,9
RTS0045981,12
RTS0045982,8
RTS0045983,3
RTS0045984,4
RTS0045985,6
RTS0045986,4
RTS0045987,1
RTS0045989,1
RTS0045990,3
RTS0045991,4
RTS0045992,8
RTS0045993,5
RTS0045994,3
RTS0045995,3
RTS0045996,5
RTS0045998,3
RTS0045999,3
RTS0046000,2
RTS0046001,4
RTS0046002,2
RTS0046003,3
RTS0046004,8
RTS0046005,10
RTS0046006,8
RTS0046007,5
RTS0046008,6
RTS0046009,64
RTS0046010,6
RTS0046011,4
RTS0046012,1
RTS0046013,6
RTS0046014,1
RTS0046015,5
RTS0046016,6
RTS0046017,3
RTS0046018,3
RTS0046019,6
RTS0046020,9
RTS0046021,5
RTS0046022,4
RTS0046023,1
RTS0046024,6
RTS0046025,4
RTS0046026,2
RTS0046027,4
RTS0046028,4
RTS0046029,5
RTS0046030,3
RTS0046031,7
RTS0046032,2
RTS0046033,4
RTS0046034,2
RTS0046035,3
RTS0046036,3
RTS0046037,2
RTS0046038,3
RTS0046039,2
RTS0046040,1
RTS0046041,3
RTS0046042,2
RTS0046043,6
RTS0046044,2
RTS0046045,4
RTS0046046,5
RTS0046047,4
RTS0046048,8
RTS0046049,13
RTS0046050,11
RTS0046051,17
RTS0046052,8
RTS0046053,6
RTS0046054,8
RTS0046055,6
RTS0046056,7
RTS0046057,1
RTS0046058,6
RTS0046059,5
RTS0046060,4
RTS0046061,6
RTS0046062,6
RTS0046063,10
RTS0046064,8
RTS0046065,7
RTS0046066,7
RTS0046067,5
RTS0046068,1
RTS0046069,7
RTS0046070,3
RTS0046071,1
RTS0046072,1
RTS0046073,5
RTS0046074,4
RTS0046075,4
RTS0046076,4
RTS0046077,4
RTS0046078,7
RTS0046079,4
RTS0046080,7
RTS0046081,5
RTS0046082,8
RTS0046083,3
RTS0046084,4
RTS0046085,3
RTS0046086,9
RTS0046087,4
RTS0046088,2
RTS0046089,3
RTS0046090,3
RTS0046091,7
RTS0046092,5
RTS0046093,5
RTS0046094,1
RTS0046095,7
RTS0046096,5
RTS0046097,2
RTS0046098,2
RTS0046099,6
RTS0046100,5
RTS0046101,1
RTS0046102,2
RTS0046103,5
RTS0046104,2
RTS0046105,3
RTS0046106,3
RTS0046107,5
RTS0046108,2
RTS0046109,3
RTS0046110,2
RTS0046111,3
RTS0046112,6
RTS0046113,6
RTS0046114,1
RTS0046115,14
RTS0046116,5
RTS0046117,11
RTS0046119,5
RTS0046121,4
RTS0046122,6
RTS0046123,7
RTS0046124,7
RTS0046125,2
RTS0046126,1
RTS0046127,7
RTS0046128,9
RTS0046129,10
RTS0046130,13
RTS0046131,6
RTS0046132,14
RTS0046133,11
RTS0046134,8
RTS0046135,8
RTS0046136,148
RTS0046137,275
RTS0046138,25
RTS0046140,3
RTS0046141,9
RTS0046142,6
RTS0046143,9
RTS0046144,6
RTS0046145,3
RTS0046146,1
RTS0046147,1
RTS0046148,2
RTS0046149,5
RTS0046150,3
RTS0046152,3
RTS0046153,2
RTS0046154,2
RTS0046155,2
RTS0046156,6
RTS0046157,2
RTS0046158,9
RTS0046159,3
RTS0046160,4
RTS0046161,2
RTS0046162,5
RTS0046163,6
RTS0046164,7
RTS0046165,11
RTS0046166,9
RTS0046167,12
RTS0046168,2
RTS0046169,3
RTS0046170,3
RTS0046171,5
RTS0046172,2
RTS0046174,3
RTS0046175,3
RTS0046176,1
RTS0046177,6
RTS0046178,3
RTS0046179,2
RTS0046180,3
RTS0046181,5
RTS0046182,2
RTS0046183,5
RTS0046184,9
RTS0046185,4
RTS0046186,2
RTS0046187,2
RTS0046188,5
RTS0046191,2
RTS0046193,2
RTS0046194,2
RTS0046195,2
RTS0046196,3
RTS0046197,1
RTS0046198,4
RTS0046199,8
RTS0046200,6
RTS0046201,2
RTS0046202,3
RTS0046203,3
RTS0046204,6
RTS0046205,3
RTS0046206,3
RTS0046207,4
RTS0046208,1
RTS0046209,4
RTS0046210,2
RTS0046211,4
RTS0046212,3
RTS0046213,15
RTS0046214,16
RTS0046215,19
RTS0046216,8
RTS0046217,26
RTS0046218,10
RTS0046219,7
RTS0046220,10
RTS0046221,11
RTS0046222,2
RTS0046223,2
RTS0046224,1
RTS0046225,4
RTS0046226,3
RTS0046227,3
RTS0046228,6
RTS0046229,8
RTS0046230,1
RTS0046231,2
RTS0046232,1
RTS0046233,9
RTS0046234,5
RTS0046235,7
RTS0046236,3
RTS0046237,3
RTS0046238,2
RTS0046239,2
RTS0046240,1
RTS0046241,3
RTS0046242,5
RTS0046243,4
RTS0046244,8
RTS0046245,5
RTS0046246,8
RTS0046247,4
RTS0046248,7
RTS0046249,5
RTS0046250,7
RTS0046251,3
RTS0046252,27
RTS0046253,18
RTS0046254,25
RTS0046255,3
RTS0046256,4
RTS0046257,2
RTS0046258,3
RTS0046259,1
RTS0046260,1
RTS0046261,7
RTS0046262,6
RTS0046263,3
RTS0046264,5
RTS0046265,1
RTS0046266,3
RTS0046267,7
RTS0046268,2
RTS0046269,9
RTS0046270,1
RTS0046271,6
RTS0046272,4
RTS0046273,7
RTS0046274,4
RTS0046275,2
RTS0046276,2
RTS0046277,2
RTS0046278,3
RTS0046279,4
RTS0046280,8
RTS0046281,2
RTS0046282,5
RTS0046283,5
RTS0046284,5
RTS0046285,4
RTS0046286,4
RTS0046287,3
RTS0046288,8
RTS0046289,6
RTS0046290,2
RTS0046291,7
RTS0046292,5
RTS0046293,6
RTS0046294,1
RTS0046295,6
RTS0046296,1
RTS0046297,4
RTS0046298,3
RTS0046299,4
RTS0046300,5
RTS0046301,5
RTS0046302,5
RTS0046303,1
RTS0046304,2
RTS0046305,4
RTS0046306,2
RTS0046307,7
RTS0046308,3
RTS0046309,1
RTS0046310,2
RTS0046311,3
RTS0046312,2
RTS0046313,6
RTS0046314,6
RTS0046315,5
RTS0046316,6
RTS0046317,1
RTS0046318,6
RTS0046319,4
RTS0046320,1
RTS0046321,2
RTS0046322,2
RTS0046323,3
RTS0046324,2
RTS0046325,6
RTS0046326,4
RTS0046328,2
RTS0046329,41
RTS0046330,22
RTS0046331,31
RTS0046332,21
RTS0046333,45
RTS0046334,17
RTS0046335,17
RTS0046336,11
RTS0046342,4
RTS0046343,2
RTS0046344,4
RTS0046345,3
RTS0046346,2
RTS0046347,23
RTS0046348,21
RTS0046349,20
RTS0046350,5
RTS0046351,1
RTS0046352,4
RTS0046353,2
RTS0046354,5
RTS0046355,6
RTS0046356,5
RTS0046357,2
RTS0046358,7
RTS0046359,7
RTS0046360,4
RTS0046361,2
RTS0046362,4
RTS0046363,6
RTS0046364,9
RTS0046365,7
RTS0046366,7
RTS0046367,3
RTS0046368,3
RTS0046369,3
RTS0046370,3
RTS0046371,4
RTS0046372,3
RTS0046373,2
RTS0046374,5
RTS0046375,1
RTS0046376,5
RTS0046377,2
RTS0046378,5
RTS0046379,4
RTS0046380,4
RTS0046381,6
RTS0046382,3
RTS0046383,4
RTS0046384,4
RTS0046385,4
RTS0046386,6
RTS0046387,8
RTS0046388,2
RTS0046389,2
RTS0046390,3
RTS0046391,11
RTS0046392,5
RTS0046393,2
RTS0046394,1
RTS0046395,2
RTS0046396,4
RTS0046397,3
RTS0046398,1
RTS0046399,5
RTS0046400,4
RTS0046401,6
RTS0046402,4
RTS0046403,7
RTS0046404,7
RTS0046405,7
RTS0046406,4
RTS0046407,3
RTS0046408,3
RTS0046409,6
RTS0046410,20
RTS0046411,19
RTS0046412,28
RTS0046413,16
RTS0046414,123
RTS0046415,34
RTS0046416,1
RTS0046417,3
RTS0046418,11
RTS0046419,5
RTS0046420,5
RTS0046421,9
RTS0046422,5
RTS0046423,3
RTS0046424,6
RTS0046425,3
RTS0046426,4
RTS0046427,1
RTS0046429,1
RTS0046430,6
RTS0046431,3
RTS0046432,5
RTS0046433,2
RTS0046434,7
RTS0046435,19
RTS0046439,6
RTS0046440,45
RTS0046441,8
RTS0046442,5
RTS0046443,8
RTS0046444,7
RTS0046445,6
RTS0046446,1
RTS0046447,2
RTS0046448,4
RTS0046449,19
RTS0046450,33
RTS0046451,10
RTS0046452,17
RTS0046453,23
RTS0046454,5
RTS0046455,4
RTS0046456,2
RTS0046457,6
RTS0046458,5
RTS0046459,7
RTS0046460,13
RTS0046461,2
RTS0046462,6
RTS0046463,3
RTS0046464,9
RTS0046466,3
RTS0046469,4
RTS0046470,5
RTS0046471,4
RTS0046472,3
RTS0046473,2
RTS0046474,2
RTS0046475,4
RTS0046476,4
RTS0046477,1
RTS0046478,4
RTS0046479,3
RTS0046480,6
RTS0046481,3
RTS0046482,2
RTS0046483,7
RTS0046484,2
RTS0046485,6
RTS0046486,5
RTS0046487,1
RTS0046488,3
RTS0046489,3
RTS0046490,4
RTS0046491,4
RTS0046493,2
RTS0046494,6
RTS0046495,3
RTS0046496,8
RTS0046497,7
RTS0046498,5
RTS0046499,18
RTS0046500,18
RTS0046501,8
RTS0046502,3
RTS0046503,6
RTS0046504,3
RTS0046505,4
RTS0046506,6
RTS0046507,1
RTS0046508,2
RTS0046509,3
RTS0046510,3
RTS0046511,2
RTS0046512,5
RTS0046513,4
RTS0046514,1
RTS0046515,2
RTS0046516,3
RTS0046517,5
RTS0046518,3
RTS0046519,2
RTS0046520,1
RTS0046521,3
RTS0046522,2
RTS0046524,6
RTS0046525,6
RTS0046526,3
RTS0046527,3
RTS0046528,9
RTS0046529,3
RTS0046530,3
RTS0046531,5
RTS0046532,4
RTS0046533,3
RTS0046534,2
RTS0046535,1
RTS0046536,3
RTS0046537,3
RTS0046538,10
RTS0046539,4
RTS0046540,3
RTS0046541,7
RTS0046542,3
RTS0046543,8
RTS0046544,4
RTS0046545,6
RTS0046546,2
RTS0046548,9
RTS0046549,3
RTS0046550,4
RTS0046551,12
RTS0046552,4
RTS0046553,4
RTS0046554,7
RTS0046555,5
RTS0046556,11
RTS0046557,3
RTS0046558,4
RTS0046559,1
RTS0046560,4
RTS0046561,3
RTS0046562,11
RTS0046563,5
RTS0046565,5
RTS0046566,7
RTS0046567,3
RTS0046568,2
RTS0046569,5
RTS0046570,4
RTS0046571,9
RTS0046572,6
RTS0046573,2
RTS0046574,4
RTS0046575,4
RTS0046577,3
RTS0046578,2
RTS0046580,16
RTS0046581,10
RTS0046582,8
RTS0046583,4
RTS0046584,6
RTS0046585,3
RTS0046586,6
RTS0046587,4
RTS0046588,7
RTS0046589,3
RTS0046590,4
RTS0046591,1
RTS0046592,2
RTS0046593,5
RTS0046594,5
RTS0046595,5
RTS0046596,6
RTS0046597,4
RTS0046598,6
RTS0046599,4
RTS0046600,20
RTS0046601,20
RTS0046602,9
RTS0046603,9
RTS0046604,4
RTS0046605,3
RTS0046606,1
RTS0046607,8
RTS0046608,15
RTS0046609,17
RTS0046610,2
RTS0046611,6
RTS0046612,6
RTS0046613,2
RTS0046614,4
RTS0046616,5
RTS0046617,5
RTS0046618,1
RTS0046619,4
RTS0046620,7
RTS0046621,7
RTS0046623,4
RTS0046624,4
RTS0046625,5
RTS0046626,6
RTS0046627,4
RTS0046628,11
RTS0046629,4
RTS0046630,7
RTS0046631,7
RTS0046632,5
RTS0046633,7
RTS0046634,3
RTS0046635,5
RTS0046636,7
RTS0046637,5
RTS0046638,8
RTS0046639,9
RTS0046640,3
RTS0046641,1
RTS0046642,6
RTS0046643,4
RTS0046644,2
RTS0046645,2
RTS0046646,2
RTS0046647,2
RTS0046648,4
RTS0046649,4
RTS0046650,4
RTS0046651,8
RTS0046652,7
RTS0046653,6
RTS0046654,5
RTS0046655,4
RTS0046656,5
RTS0046657,2
RTS0046658,4
RTS0046659,4
RTS0046660,3
RTS0046661,5
RTS0046662,2
RTS0046663,7
RTS0046664,2
RTS0046665,4
RTS0046666,5
RTS0046667,3
RTS0046668,4
RTS0046669,5
RTS0046670,6
RTS0046671,2
RTS0046672,3
RTS0046673,3
RTS0046674,2
RTS0046675,2
RTS0046676,8
RTS0046677,1
RTS0046678,4
RTS0046679,1
RTS0046680,2
RTS0046681,3
RTS0046682,4
RTS0046684,3
RTS0046685,1
RTS0046686,5
RTS0046687,2
RTS0046688,9
RTS0046689,5
RTS0046690,3
RTS0046691,5
RTS0046692,2
RTS0046693,4
RTS0046694,6
RTS0046695,5
RTS0046696,4
RTS0046697,1
RTS0046698,6
RTS0046699,5
RTS0046700,8
RTS0046701,17
RTS0046702,6
RTS0046703,46
RTS0046704,101
RTS0046705,78
RTS0046706,50
RTS0046707,74
RTS0046708,53
RTS0046709,4
RTS0046710,4
RTS0046711,6
RTS0046712,2
RTS0046713,1
RTS0046714,5
RTS0046715,3
RTS0046716,4
RTS0046717,3
RTS0046718,7
RTS0046719,2
RTS0046720,4
RTS0046721,3
RTS0046722,1
RTS0046723,5
RTS0046724,4
RTS0046725,2
RTS0046726,4
RTS0046727,3
RTS0046729,7
RTS0046730,1
RTS0046731,3
RTS0046732,3
RTS0046733,5
RTS0046734,1
RTS0046735,3
RTS0046736,5
RTS0046737,8
RTS0046738,3
RTS0046740,6
RTS0046741,3
RTS0046742,3
RTS0046743,3
RTS0046744,1
RTS0046745,6
RTS0046746,3
RTS0046747,8
RTS0046748,11
RTS0046749,8
RTS0046750,6
RTS0046751,6
RTS0046752,4
RTS0046753,4
RTS0046754,1
RTS0046755,4
RTS0046756,5
RTS0046757,5
RTS0046758,2
RTS0046759,7
RTS0046760,9
RTS0046761,8
RTS0046763,14
RTS0046764,7
RTS0046765,6
RTS0046766,5
RTS0046767,4
RTS0046768,13
RTS0046769,14
RTS0046770,24
RTS0046771,4
RTS0046772,3
RTS0046773,4
RTS0046774,2
RTS0046775,6
RTS0046777,4
RTS0046778,2
RTS0046779,3
RTS0046780,4
RTS0046781,10
RTS0046782,4
RTS0046783,3
RTS0046784,3
RTS0046785,6
RTS0046790,2
RTS0046791,4
RTS0046792,3
RTS0046794,3
RTS0046795,6
RTS0046796,5
RTS0046797,4
RTS0046798,5
RTS0046799,1
RTS0046800,3
RTS0046801,65
RTS0046802,46
RTS0046803,3
RTS0046804,2
RTS0046805,4
RTS0046806,1
RTS0046807,1
RTS0046808,4
RTS0046809,4
RTS0046810,1
RTS0046811,5
RTS0046812,3
RTS0046813,3
RTS0046814,2
RTS0046815,4
RTS0046816,3
RTS0046817,3
RTS0046818,2
RTS0046819,3
RTS0046820,5
RTS0046821,3
RTS0046822,3
RTS0046823,5
RTS0046824,7
RTS0046825,11
RTS0046826,7
RTS0046827,3
RTS0046828,6
RTS0046829,2
RTS0046830,4
RTS0046831,3
RTS0046832,11
RTS0046833,2
RTS0046835,3
RTS0046836,56
RTS0046837,95
RTS0046838,69
RTS0046839,166
RTS0046840,17
RTS0046841,3
RTS0046842,9
RTS0046843,12
RTS0046846,9
RTS0046849,7
RTS0046850,6
RTS0046851,12
RTS0046852,8
RTS0046853,9
RTS0046854,6
RTS0046855,2
RTS0046856,2
RTS0046857,3
RTS0046858,5
RTS0046859,6
RTS0046860,10
RTS0046861,3
RTS0046862,6
RTS0046863,2
RTS0046864,4
RTS0046866,2
RTS0046867,4
RTS0046868,3
RTS0046869,23
RTS0046870,15
RTS0046871,11
RTS0046872,34
RTS0046873,3
RTS0046874,3
RTS0046875,8
RTS0046876,3
RTS0046877,2
RTS0046878,3
RTS0046879,4
RTS0046880,5
RTS0046881,3
RTS0046882,2
RTS0046885,3
RTS0046886,6
RTS0046887,4
RTS0046889,2
RTS0046890,5
RTS0046891,2
RTS0046892,4
RTS0046893,2
RTS0046894,3
RTS0046895,1
RTS0046897,4
RTS0046899,29
RTS0046900,8
RTS0046902,4
RTS0046903,12
RTS0046905,4
RTS0046906,20
RTS0046907,12
RTS0046908,3
RTS0046909,6
RTS0046910,3
RTS0046911,7
RTS0046913,3
RTS0046914,7
RTS0046915,3
RTS0046916,1
RTS0046918,83
RTS0046919,164
RTS0046920,81
RTS0046921,4
RTS0046922,4
RTS0046923,15
RTS0046924,94
RTS0046925,5
RTS0046927,7
RTS0046928,3
RTS0046929,5
RTS0046930,2
RTS0046931,7
RTS0046933,3
RTS0046934,8
RTS0046935,7
RTS0046936,12
RTS0046937,4
RTS0046938,10
RTS0046939,4
RTS0046940,4
RTS0046941,4
RTS0046942,6
RTS0046943,8
RTS0046944,2
RTS0046946,8
RTS0046947,5
RTS0046948,36
RTS0046949,7
RTS0046950,3
RTS0046951,2
RTS0046952,4
RTS0046954,2
RTS0046955,3
RTS0046956,9
RTS0046957,3
RTS0046958,6
RTS0046959,6
RTS0046960,5
RTS0046961,10
RTS0046962,17
RTS0046963,5
RTS0046965,5
RTS0046966,2
RTS0046967,3
RTS0046968,5
RTS0047054,6
RTS0047055,6
RTS0047056,10
RTS0047057,9
RTS0047058,5
RTS0047060,9
RTS0047061,6
RTS0047062,9
RTS0047063,11
RTS0047064,11
RTS0047065,12
RTS0047066,9
RTS0047067,12
RTS0047068,15
RTS0047069,17
RTS0047070,5
RTS0047071,9
RTS0047072,4
RTS0047073,9
RTS0047074,11
RTS0047075,3
RTS0047076,5
RTS0047077,4
RTS0047078,4
RTS0047079,5
RTS0047080,4
RTS0047081,9
RTS0047082,7
RTS0047083,6
RTS0047084,5
RTS0047085,1
RTS0047086,4
RTS0047087,2
RTS0047088,2
RTS0047089,5
RTS0047091,3
RTS0047092,15
RTS0047093,9
RTS0047094,8
RTS0047095,3
RTS0047096,5
RTS0047097,6
RTS0047098,3
RTS0047099,3
RTS0047100,1
RTS0047101,3
RTS0047102,1
RTS0047103,4
RTS0047104,5
RTS0047105,45
RTS0047106,9
RTS0047107,10
RTS0047108,6
RTS0047109,5
RTS0047110,4
RTS0047111,5
RTS0047112,7
RTS0047113,147
RTS0047114,6
RTS0047115,4
RTS0047116,10
RTS0047117,8
RTS0047118,8
RTS0047119,8
RTS0047120,9
RTS0047121,2
RTS0047122,8
RTS0047123,5
RTS0047124,2
RTS0047125,3
RTS0047126,2
RTS0047127,4
RTS0047128,2
RTS0047129,2
RTS0047130,3
RTS0047131,4
RTS0047132,6
RTS0047133,3
RTS0047134,1
RTS0047135,8
RTS0047136,8
RTS0047137,7
RTS0047138,6
RTS0047139,2
RTS0047140,3
RTS0047141,3
RTS0047142,3
RTS0047143,2
RTS0047144,4
RTS0047145,7
RTS0047146,6
RTS0047147,3
RTS0047148,4
RTS0047149,4
RTS0047150,1
RTS0047151,4
RTS0047152,6
RTS0047153,6
RTS0047154,4
RTS0047156,4
RTS0047157,5
RTS0047158,5
RTS0047159,1
RTS0047160,6
RTS0047165,6
RTS0047166,3
RTS0047167,3
RTS0047168,2
RTS0047169,2
RTS0047170,1
RTS0047171,10
RTS0047172,5
RTS0047173,18
RTS0047174,6
RTS0047175,5
RTS0047176,6
RTS0047177,3
RTS0047178,5
RTS0047179,3
RTS0047180,2
RTS0047181,7
RTS0047182,5
RTS0047183,8
RTS0047184,4
RTS0047185,4
RTS0047186,5
RTS0047187,5
RTS0047188,4
RTS0047189,3
RTS0047190,2
RTS0047191,1
RTS0047192,5
RTS0047193,1
RTS0047194,5
RTS0047195,8
RTS0047196,8
RTS0047197,6
RTS0047198,3
RTS0047199,9
RTS0047200,2
RTS0047201,4
RTS0047202,2
RTS0047203,6
RTS0047204,8
RTS0047205,4
RTS0047206,9
RTS0047207,2
RTS0047208,79
RTS0047209,118
RTS0047210,147
RTS0047211,132
RTS0047212,62
RTS0047213,5
RTS0047214,2
RTS0047215,7
RTS0047216,1
RTS0047217,6
RTS0047218,13
RTS0047219,11
RTS0047220,5
RTS0047221,20
RTS0047222,10
RTS0047223,6
RTS0047225,5
RTS0047226,7
RTS0047229,2
RTS0047230,3
RTS0047231,4
RTS0047232,5
RTS0047233,5
RTS0047234,2
RTS0047235,3
RTS0047236,4
RTS0047237,5
RTS0047238,2
RTS0047239,3
RTS0047240,2
RTS0047241,4
RTS0047242,2
RTS0047243,2
RTS0047244,4
RTS0047245,2
RTS0047247,4
RTS0047248,6
RTS0047249,2
RTS0047250,3
RTS0047252,7
RTS0047253,4
RTS0047254,3
RTS0047255,11
RTS0047256,8
RTS0047257,9
RTS0047258,7
RTS0047259,12
RTS0047260,11
RTS0047261,13
RTS0047262,9
RTS0047263,8
RTS0047264,13
RTS0047266,14
RTS0047267,25
RTS0047268,12
RTS0047269,15
RTS0047270,29
RTS0047271,21
RTS0047272,11
RTS0047273,10
RTS0047274,10
RTS0047276,3
RTS0047277,22
RTS0047278,13
RTS0047279,18
RTS0047280,9
RTS0047281,11
RTS0047282,16
RTS0047283,17
RTS0047284,12
RTS0047290,30
RTS0047291,76
RTS0047292,53
RTS0047293,36
RTS0047294,55
RTS0047295,2
RTS0047296,4
RTS0047297,5
RTS0047298,7
RTS0047299,8
RTS0047300,2
RTS0047301,7
RTS0047302,2
RTS0047303,2
RTS0047304,5
RTS0047305,11
RTS0047306,15
RTS0047307,19
RTS0047308,17
RTS0047309,11
RTS0047310,7
RTS0047311,5
RTS0047312,6
RTS0047313,5
RTS0047314,8
RTS0047315,8
RTS0047316,16
RTS0047317,14
RTS0047318,12
RTS0047319,12
RTS0047320,7
RTS0047321,8
RTS0047322,9
RTS0047323,4
RTS0047324,6
RTS0047325,9
RTS0047326,5
RTS0047327,11
RTS0047328,5
RTS0047329,9
RTS0047331,12
RTS0047332,7
RTS0047333,10
RTS0047334,10
RTS0047335,7
RTS0047336,8
RTS0047337,2
RTS0047338,8
RTS0047339,10
RTS0047340,10
RTS0047341,9
RTS0047342,16
RTS0047343,13
RTS0047344,15
RTS0047345,8
RTS0047346,6
RTS0047348,9
RTS0047349,6
RTS0047350,10
RTS0047351,4
RTS0047352,22
RTS0047353,13
RTS0047354,16
RTS0047356,2
RTS0047357,6
RTS0047358,3
RTS0047359,4
RTS0047360,5
RTS0047361,8
RTS0047362,3
RTS0047363,1
RTS0047364,4
RTS0047365,8
RTS0047366,4
RTS0047367,1
RTS0047368,3
RTS0047369,4
RTS0047370,5
RTS0047373,8
RTS0047374,2
RTS0047375,3
RTS0047376,4
RTS0047377,6
RTS0047378,10
RTS0047379,3
RTS0047380,11
RTS0047381,3
RTS0047382,8
RTS0047383,6
RTS0047384,3
RTS0047385,4
RTS0047386,13
RTS0047387,6
RTS0047388,7
RTS0047389,8
RTS0047390,2
RTS0047391,11
RTS0047392,5
RTS0047393,13
RTS0047394,5
RTS0047395,1
RTS0047396,18
RTS0047397,10
RTS0047398,5
RTS0047399,6
RTS0047400,1
RTS0047401,3
RTS0047402,7
RTS0047403,3
RTS0047404,8
RTS0047405,10
RTS0047406,7
RTS0047407,2
RTS0047408,5
RTS0047409,12
RTS0047410,6
RTS0047411,6
RTS0047412,4
RTS0047413,8
RTS0047414,5
RTS0047415,7
RTS0047417,6
RTS0047418,11
RTS0047419,9
RTS0047420,12
RTS0047421,1
RTS0047422,7
RTS0047423,7
RTS0047424,3
RTS0047425,6
RTS0047426,5
RTS0047427,6
RTS0047428,4
RTS0047429,7
RTS0047430,13
RTS0047431,1
RTS0047432,7
RTS0047433,3
RTS0047434,1
RTS0047435,5
RTS0047436,3
RTS0047437,1
RTS0047438,4
RTS0047439,1
RTS0047440,2
RTS0047441,15
RTS0047442,15
RTS0047445,19
RTS0047446,15
RTS0047447,2
RTS0047448,3
RTS0047449,3
RTS0047450,7
RTS0047451,3
RTS0047452,2
RTS0047453,4
RTS0047454,3
RTS0047455,3
RTS0047456,2
RTS0047457,3
RTS0047458,8
RTS0047459,2
RTS0047460,4
RTS0047461,2
RTS0047462,8
RTS0047463,7
RTS0047464,8
RTS0047465,3
RTS0047466,4
RTS0047467,7
RTS0047468,7
RTS0047469,4
RTS0047471,8
RTS0047472,8
RTS0047473,10
RTS0047474,6
RTS0047475,1
RTS0047476,3
RTS0047477,5
RTS0047479,14
RTS0047480,13
RTS0047481,13
RTS0047482,3
RTS0047483,3
RTS0047484,9
RTS0047485,3
RTS0047486,4
RTS0047487,4
RTS0047488,5
RTS0047489,2
RTS0047490,5
RTS0047491,4
RTS0047492,5
RTS0047493,3
RTS0047494,9
RTS0047495,4
RTS0047496,4
RTS0047497,7
RTS0047498,4
RTS0047499,4
RTS0047500,7
RTS0047501,3
RTS0047502,9
RTS0047503,3
RTS0047504,6
RTS0047505,6
RTS0047506,5
RTS0047507,7
RTS0047508,6
RTS0047509,2
RTS0047510,3
RTS0047511,2
RTS0047512,10
RTS0047513,3
RTS0047514,1
RTS0047515,14
RTS0047516,15
RTS0047517,21
RTS0047518,16
RTS0047520,7
RTS0047521,13
RTS0047522,5
RTS0047523,3
RTS0047524,6
RTS0047525,6
RTS0047526,4
RTS0047527,2
RTS0047528,2
RTS0047529,3
RTS0047531,7
RTS0047532,4
RTS0047533,3
RTS0047534,4
RTS0047535,3
RTS0047536,5
RTS0047537,4
RTS0047538,23
RTS0047540,20
RTS0047541,20
RTS0047543,4
RTS0047544,6
RTS0047545,2
RTS0047546,5
RTS0047547,3
RTS0047548,7
RTS0047549,8
RTS0047550,8
RTS0047551,8
RTS0047552,9
RTS0047553,1
RTS0047558,3
RTS0047559,8
RTS0047560,3
RTS0047561,3
RTS0047562,5
RTS0047563,6
RTS0047564,6
RTS0047565,4
RTS0047566,6
RTS0047567,3
RTS0047568,6
RTS0047569,2
RTS0047570,12
RTS0047571,6
RTS0047572,4
RTS0047573,2
RTS0047574,3
RTS0047575,5
RTS0047576,3
RTS0047577,4
RTS0047578,3
RTS0047579,2
RTS0047580,1
RTS0047581,5
RTS0047582,8
RTS0047583,8
RTS0047584,7
RTS0047585,2
RTS0047586,1
RTS0047587,2
RTS0047588,3
RTS0047590,5
RTS0047591,3
RTS0047592,2
RTS0047593,4
RTS0047594,4
RTS0047595,4
RTS0047596,2
RTS0047597,4
RTS0047598,9
RTS0047599,2
RTS0047600,7
RTS0047601,15
RTS0047602,3
RTS0047604,4
RTS0047606,1
RTS0047613,9
RTS0047614,3
RTS0047615,4
RTS0047616,9
RTS0047617,4
RTS0047618,2
RTS0047619,4
RTS0047620,3
RTS0047621,1
RTS0047622,2
RTS0047624,1
RTS0047625,2
RTS0047626,7
RTS0047627,4
RTS0047628,4
RTS0047629,3
RTS0047630,4
RTS0047631,5
RTS0047632,7
RTS0047633,4
RTS0047634,2
RTS0047635,2
RTS0047636,2
RTS0047637,2
RTS0047638,3
RTS0047640,3
RTS0047641,2
RTS0047642,129
RTS0047643,2
RTS0047644,8
RTS0047645,3
RTS0047646,4
RTS0047647,2
RTS0047648,2
RTS0047649,4
RTS0047651,6
RTS0047652,1
RTS0047654,3
RTS0047656,5
RTS0047657,4
RTS0047658,3
RTS0047659,2
RTS0047660,5
RTS0047661,3
RTS0047663,4
RTS0047664,2
RTS0047665,3
RTS0047666,3
RTS0047667,4
RTS0047668,2
RTS0047669,2
RTS0047670,3
RTS0047672,2
RTS0047673,5
RTS0047674,3
RTS0047675,1
RTS0047676,6
RTS0047677,10
RTS0047678,4
RTS0047679,8
RTS0047680,3
RTS0047681,1
RTS0047682,4
RTS0047684,3
RTS0047685,3
RTS0047686,4
RTS0047687,7
RTS0047688,8
RTS0047689,3
RTS0047691,3
RTS0047692,2
RTS0047693,5
RTS0047694,3
RTS0047695,2
RTS0047696,3
RTS0047697,4
RTS0047698,3
RTS0047699,4
RTS0047700,9
RTS0047701,4
RTS0047702,3
RTS0047703,3
RTS0047704,5
RTS0047705,4
RTS0047706,7
RTS0047707,6
RTS0047708,29
RTS0047709,11
RTS0047710,6
RTS0047711,3
RTS0047712,5
RTS0047713,5
RTS0047714,4
RTS0047715,4
RTS0047716,10
RTS0047717,5
RTS0047718,4
RTS0047720,5
RTS0047721,10
RTS0047722,4
RTS0047723,1
RTS0047724,18
RTS0047725,16
RTS0047726,12
RTS0047727,10
RTS0047728,12
RTS0047729,2
RTS0047730,3
RTS0047731,2
RTS0047732,1
RTS0047733,5
RTS0047734,3
RTS0047735,5
RTS0047736,8
RTS0047737,4
RTS0047738,1
RTS0047739,11
RTS0047740,20
RTS0047741,21
RTS0047742,16
RTS0047743,8
RTS0047744,4
RTS0047745,8
RTS0047746,8
RTS0047747,5
RTS0047748,11
RTS0047749,9
RTS0047750,2
RTS0047752,4
RTS0047753,3
RTS0047754,8
RTS0047755,9
RTS0047756,12
RTS0047757,7
RTS0047758,8
RTS0047759,2
RTS0047760,3
RTS0047761,3
RTS0047762,8
RTS0047763,4
RTS0047764,2
RTS0047765,13
RTS0047766,7
RTS0047767,6
RTS0047768,4
RTS0047769,5
RTS0047770,11
RTS0047771,6
RTS0047772,5
RTS0047773,6
RTS0047774,7
RTS0047776,6
RTS0047777,2
RTS0047778,4
RTS0047779,5
RTS0047780,4
RTS0047781,7
RTS0047782,7
RTS0047783,2
RTS0047784,1
RTS0047785,4
RTS0047786,8
RTS0047787,5
RTS0047788,7
RTS0047789,6
RTS0047790,7
RTS0047791,8
RTS0047792,3
RTS0047793,4
RTS0047794,6
RTS0047795,6
RTS0047796,4
RTS0047797,3
RTS0047798,4
RTS0047799,3
RTS0047800,6
RTS0047801,10
RTS0047802,15
RTS0047803,2
RTS0047804,5
RTS0047805,5
RTS0047806,3
RTS0047807,7
RTS0047808,131
RTS0047809,3
RTS0047810,5
RTS0047811,8
RTS0047812,7
RTS0047813,2
RTS0047814,3
RTS0047816,1
RTS0047817,10
RTS0047818,1
RTS0047819,4
RTS0047820,6
RTS0047821,9
RTS0047822,1
RTS0047823,3
RTS0047824,3
RTS0047825,4
RTS0047826,6
RTS0047827,4
RTS0047828,6
RTS0047829,9
RTS0047830,2
RTS0047831,6
RTS0047832,1
RTS0047834,8
RTS0047835,16
RTS0047836,1
RTS0047837,7
RTS0047838,6
RTS0047839,3
RTS0047840,4
RTS0047841,1
RTS0047842,4
RTS0047843,1
RTS0047844,3
RTS0047845,4
RTS0047846,2
RTS0047847,4
RTS0047848,5
RTS0047849,1
RTS0047850,2
RTS0047851,3
RTS0047852,7
RTS0047853,2
RTS0047854,6
RTS0047855,1
RTS0047856,5
RTS0047857,1
RTS0047858,6
RTS0047859,1
RTS0047860,3
RTS0047861,5
RTS0047862,3
RTS0047863,2
RTS0047864,6
RTS0047865,3
RTS0047866,3
RTS0047867,1
RTS0047868,4
RTS0047869,6
RTS0047870,12
RTS0047871,10
RTS0047872,8
RTS0047873,6
RTS0047874,4
RTS0047875,5
RTS0047876,3
RTS0047877,1
RTS0047878,3
RTS0047879,8
RTS0047880,2
RTS0047881,9
RTS0047882,5
RTS0047883,7
RTS0047884,6
RTS0047885,9
RTS0047886,1
RTS0047890,106
RTS0047891,93
RTS0047892,21
RTS0047893,23
RTS0047894,4
RTS0047895,6
RTS0047896,10
RTS0047897,4
RTS0047898,7
RTS0047899,2
RTS0047900,4
RTS0047901,4
RTS0047902,5
RTS0047903,6
RTS0047904,5
RTS0047905,6
RTS0047906,8
RTS0047907,70
RTS0047908,46
RTS0047909,62
RTS0047910,7
RTS0047912,3
RTS0047913,5
RTS0047914,1
RTS0047915,5
RTS0047916,4
RTS0047917,3
RTS0047919,3
RTS0047920,39
RTS0047921,70
RTS0047924,6
RTS0047925,3
RTS0047926,2
RTS0047927,3
RTS0047928,5
RTS0047929,7
RTS0047930,4
RTS0047931,3
RTS0047932,1
RTS0047933,6
RTS0047934,1
RTS0047935,5
RTS0047936,2
RTS0047937,2
RTS0047938,8
RTS0047939,8
RTS0047940,14
RTS0047941,4
RTS0047942,5
RTS0047943,6
RTS0047944,19
RTS0047945,1
RTS0047946,4
RTS0047947,1
RTS0047948,5
RTS0047949,3
RTS0047950,2
RTS0047951,2
RTS0047952,6
RTS0047953,10
RTS0047954,6
RTS0047956,1
RTS0047957,3
RTS0047958,3
RTS0047959,6
RTS0047960,3
RTS0047961,2
RTS0047963,4
RTS0047964,1
RTS0047965,8
RTS0047966,3
RTS0047967,1
RTS0047968,4
RTS0047969,8
RTS0047970,4
RTS0047972,3
RTS0047973,4
RTS0047974,5
RTS0047975,2
RTS0047976,4
RTS0047977,12
RTS0047978,3
RTS0047979,5
RTS0047980,1
RTS0047981,7
RTS0047982,5
RTS0047985,23
RTS0047986,2
RTS0047987,1
RTS0047988,12
RTS0047990,6
RTS0047991,3
RTS0047992,3
RTS0047993,9
RTS0047994,2
RTS0047995,1
RTS0047996,1
RTS0047997,5
RTS0047998,9
RTS0047999,1
RTS0048000,4
RTS0048001,4
RTS0048003,3
RTS0048005,2
RTS0048006,3
RTS0048008,4
RTS0048009,4
RTS0048012,7
RTS0048013,3
RTS0048014,2
RTS0048015,15
RTS0048016,15
RTS0048017,4
RTS0048018,9
RTS0048019,10
RTS0048020,4
RTS0048021,4
RTS0048022,1
RTS0048023,1
RTS0048024,3
RTS0048026,5
RTS0048027,6
RTS0048028,6
RTS0048029,5
RTS0048030,6
RTS0048031,3
RTS0048032,3
RTS0048034,2
RTS0048035,1
RTS0048036,1
RTS0048037,3
RTS0048038,8
RTS0048040,6
RTS0048042,3
RTS0048043,14
RTS0048044,2
RTS0048045,2
RTS0048046,1
RTS0048047,4
RTS0048048,1
RTS0048049,2
RTS0048050,4
RTS0048051,8
RTS0048052,11
RTS0048053,6
RTS0048054,2
RTS0048055,3
RTS0048056,4
RTS0048057,4
RTS0048058,3
RTS0048059,2
RTS0048060,3
RTS0048061,2
RTS0048062,2
RTS0048063,6
RTS0048064,25
RTS0048065,22
RTS0048066,26
RTS0048067,3
RTS0048068,5
RTS0048069,3
RTS0048070,1
RTS0048071,7
RTS0048072,3
RTS0048073,1
RTS0048074,4
RTS0048076,6
RTS0048077,8
RTS0048078,5
RTS0048079,9
RTS0048080,8
RTS0048081,11
RTS0048082,4
RTS0048084,1
RTS0048085,4
RTS0048086,8
RTS0048087,3
RTS0048088,2
RTS0048089,8
RTS0048090,7
RTS0048091,10
RTS0048092,3
RTS0048093,6
RTS0048094,1
RTS0048096,5
RTS0048097,2
RTS0048098,257
RTS0048099,416
RTS0048100,297
RTS0048101,450
RTS0048102,387
RTS0048104,5
RTS0048105,3
RTS0048106,3
RTS0048107,5
RTS0048108,4
RTS0048109,5
RTS0048110,2
RTS0048111,4
RTS0048112,4
RTS0048113,5
RTS0048114,7
RTS0048115,11
RTS0048116,12
RTS0048117,8
RTS0048118,11
RTS0048120,2
RTS0048126,7
RTS0048127,5
RTS0048129,15
RTS0048130,3
RTS0048131,13
RTS0048132,18
RTS0048133,4
RTS0048134,19
RTS0048135,42
RTS0048136,4
RTS0048138,5
RTS0048139,34
RTS0048140,1
RTS0048141,2
RTS0048144,6
RTS0048145,6
RTS0048146,6
RTS0048147,2
RTS0048148,6
RTS0048150,3
RTS0048151,6
RTS0048152,5
RTS0048153,5
RTS0048154,4
RTS0048155,5
RTS0048156,8
RTS0048158,12
RTS0048159,2
RTS0048160,181
RTS0048161,140
RTS0048162,12
RTS0048163,8
RTS0048164,310
RTS0048165,16
RTS0048166,5
RTS0048167,11
RTS0048168,9
RTS0048169,5
RTS0048170,5
RTS0048171,2
RTS0048172,1
RTS0048173,2
RTS0048175,1
RTS0048176,22
RTS0048177,9
RTS0048178,14
RTS0048179,15
RTS0048180,11
RTS0048181,7
RTS0048182,8
RTS0048183,10
RTS0048184,10
RTS0048185,15
RTS0048186,4
RTS0048188,4
RTS0048189,13
RTS0048190,4
RTS0048191,2
RTS0048192,4
RTS0048193,3
RTS0048194,8
RTS0048195,3
RTS0048196,7
RTS0048197,4
RTS0048198,7
RTS0048200,6
RTS0048201,4
RTS0048202,2
RTS0048203,6
RTS0048204,4
RTS0048205,2
RTS0048207,14
RTS0048208,27
RTS0048209,31
RTS0048210,22
RTS0048211,24
RTS0048212,5
RTS0048213,6
RTS0048214,5
RTS0048215,4
RTS0048216,7
RTS0048217,5
RTS0048218,9
RTS0048219,10
RTS0048220,3
RTS0048221,7
RTS0048222,3
RTS0048223,2
RTS0048224,6
RTS0048225,7
RTS0048226,7
RTS0048227,4
RTS0048228,4
RTS0048229,2
RTS0048230,3
RTS0048231,6
RTS0048232,6
RTS0048233,8
RTS0048234,5
RTS0048235,4
RTS0048236,6
RTS0048237,7
RTS0048238,4
RTS0048239,6
RTS0048240,1
RTS0048241,4
RTS0048242,7
RTS0048243,9
RTS0048244,10
RTS0048245,2
RTS0048246,10
RTS0049343,5
RTS0049344,5
RTS0049345,3
RTS0049346,5
RTS0049347,5
RTS0049348,1
RTS0049349,6
RTS0049350,5
RTS0049351,5
RTS0049352,1
RTS0049353,2
RTS0049354,6
RTS0049355,5
RTS0049356,7
RTS0049357,5
RTS0049359,1
RTS0049360,5
RTS0049361,4
RTS0049363,3
RTS0049364,4
RTS0049365,2
RTS0049366,19
RTS0049367,21
RTS0049368,9
RTS0049369,6
RTS0049370,1
RTS0049371,4
RTS0049372,4
RTS0049373,30
RTS0049374,40
RTS0049375,25
RTS0049376,34
RTS0049377,33
RTS0049378,37
RTS0049379,34
RTS0049380,41
RTS0049381,33
RTS0049382,32
RTS0049383,6
RTS0049384,8
RTS0049385,4
RTS0049386,7
RTS0049387,3
RTS0049388,4
RTS0049389,3
RTS0049390,311
RTS0049391,285
RTS0049392,296
RTS0049393,277
RTS0049394,119
RTS0049395,16
RTS0049396,38
RTS0049397,43
RTS0049398,50
RTS0049399,26
RTS0049400,2
RTS0049401,4
RTS0049402,3
RTS0049403,1
RTS0049404,3
RTS0049405,4
RTS0049406,5
RTS0049407,1
RTS0049408,2
RTS0049409,7
RTS0049410,2
RTS0049411,5
RTS0049413,1
RTS0049414,2
RTS0049415,3
RTS0049416,3
RTS0049417,3
RTS0049418,5
RTS0049419,6
RTS0049420,7
RTS0049421,5
RTS0049422,3
RTS0049423,5
RTS0049424,11
RTS0049425,2
RTS0049426,3
RTS0049427,5
RTS0049428,2
RTS0049429,12
RTS0049430,19
RTS0049431,10
RTS0049432,5
RTS0049433,7
RTS0049434,2
RTS0049435,4
RTS0049436,2
RTS0049437,17
RTS0049438,3
RTS0049439,8
RTS0049440,5
RTS0049441,8
RTS0049442,6
RTS0049443,7
RTS0049444,6
RTS0049445,5
RTS0049446,6
RTS0049447,10
RTS0049448,5
RTS0049449,3
RTS0049450,1
RTS0049451,2
RTS0049452,5
RTS0049453,3
RTS0049454,4
RTS0049455,3
RTS0049456,5
RTS0049457,12
RTS0049458,7
RTS0049459,7
RTS0049460,8
RTS0049461,10
RTS0049462,10
RTS0049464,7
RTS0049465,5
RTS0049466,2
RTS0049467,5
RTS0049468,13
RTS0049469,6
RTS0049470,12
RTS0049471,12
RTS0049472,7
RTS0049473,13
RTS0049474,7
RTS0049475,13
RTS0049476,10
RTS0049477,4
RTS0049478,3
RTS0049479,311
RTS0049480,29
RTS0049481,5
RTS0049482,2
RTS0049483,3
RTS0049484,4
RTS0049485,3
RTS0997079,6
RTS0997080,11
RTS0997081,3
RTS0997082,9
RTS0997083,5
RTS0997084,10
RTS0997085,2
RTS0997086,8
RTS0997087,6
RTS0997088,28648
RTS0997089,1899
RTS0997090,16
RTS0997091,6
RTS0997092,3
RTS0997093,8
RTS0997094,2
RTS0997095,3
RTS0997096,3
RTS0997098,6
RTS0997099,3
RTS0997100,9
RTS0997102,3
RTS0997103,5
RTS0997104,4
RTS0997105,1
RTS0997106,1
RTS0997107,3
RTS0997110,1
RTS0997111,2
RTS0997112,1
RTS0997113,2
RTS0997114,3
RTS0997115,1
RTS0997117,2
RTS0997118,1
RTS0997119,1
RTS0997120,1
RTS0997121,9
RTS0997122,10
RTS0997123,9
RTS0997124,3
RTS0997125,24
RTS0997126,22
RTS0997127,35
RTS0997128,35
RTS0997129,22
RTS0997130,11
</Code_Summary>
