# Supplementary material for: Spatial meta-transcriptomics reveal associations of intratumor bacteria burden with lung cancer cells showing a distinct oncogenic signature
Source: J Immunother Cancer. 2022 Jul 6;10(7):e004698. doi: 10.1136/jitc-2022-004698 (PMC9260850; doi:10.1136/jitc-2022-004698)
Supplement: Supplementary data [file jitc-2022-004698supp009.zip › DSP-1001250002848-E-G06.dcc]

<Header>
FileVersion,0.02
SoftwareVersion,"GeoMx_NGS_Pipeline_ 2.0.0"
Date,2020-6-15
</Header>

<Scan_Attributes>
ID,DSP-1001250002848-E-G06
Plate_ID,1001250002848
Well,G06
</Scan_Attributes>

<NGS_Processing_Attributes>
SeqSetId,
tamperedIni,No
Raw,1120739
Trimmed,1114093
Stitched,1106466
Aligned,1086510
umiQ30,0.9919
rtsQ30,0.9914
</NGS_Processing_Attributes>


<Code_Summary>
RTS0039454,15
RTS0039455,39
RTS0039456,33
RTS0039457,79
RTS0039458,25
RTS0039459,36
RTS0039460,19
RTS0039461,55
RTS0039462,23
RTS0039463,31
RTS0039464,14
RTS0039465,25
RTS0039466,16
RTS0039467,17
RTS0039468,15
RTS0039469,18
RTS0039470,16
RTS0039471,17
RTS0039472,27
RTS0039473,20
RTS0039474,21
RTS0039475,30
RTS0039476,41
RTS0039477,18
RTS0039478,23
RTS0039479,10
RTS0039480,21
RTS0039481,12
RTS0039482,17
RTS0039483,23
RTS0039484,25
RTS0039485,18
RTS0039486,13
RTS0039487,14
RTS0039488,18
RTS0039489,20
RTS0039490,15
RTS0039491,13
RTS0039492,17
RTS0039493,8
RTS0039494,44
RTS0039495,28
RTS0039496,39
RTS0039497,21
RTS0039498,22
RTS0039499,213
RTS0039500,140
RTS0039501,20
RTS0039502,301
RTS0039503,56
RTS0039504,11
RTS0039505,27
RTS0039506,11
RTS0039507,83
RTS0039508,21
RTS0039509,19
RTS0039510,45
RTS0039511,20
RTS0039512,15
RTS0039513,15
RTS0039514,21
RTS0039515,23
RTS0039516,16
RTS0039517,14
RTS0039518,30
RTS0039519,21
RTS0039520,15
RTS0039521,10
RTS0039522,16
RTS0039523,26
RTS0039524,34
RTS0039525,12
RTS0039526,39
RTS0039527,20
RTS0039528,25
RTS0039529,18
RTS0039530,13
RTS0039531,19
RTS0039532,5
RTS0039533,26
RTS0039534,16
RTS0039535,19
RTS0039536,11
RTS0039537,12
RTS0039538,11
RTS0039539,31
RTS0039540,22
RTS0039541,43
RTS0039542,34
RTS0039543,35
RTS0039544,38
RTS0039545,15
RTS0039546,15
RTS0039547,18
RTS0039548,19
RTS0039549,17
RTS0039550,15
RTS0039551,16
RTS0039552,11
RTS0039553,10
RTS0039554,19
RTS0039555,23
RTS0039556,18
RTS0039557,13
RTS0039558,9
RTS0039559,22
RTS0039560,15
RTS0039561,11
RTS0039562,18
RTS0039563,21
RTS0039564,14
RTS0039565,19
RTS0039566,13
RTS0039567,9
RTS0039568,17
RTS0039569,7
RTS0039570,12
RTS0039571,18
RTS0039572,17
RTS0039573,21
RTS0039574,22
RTS0039575,15
RTS0039576,18
RTS0039577,21
RTS0039578,19
RTS0039579,23
RTS0039580,12
RTS0039581,12
RTS0039582,40
RTS0039583,29
RTS0039584,16
RTS0039585,21
RTS0039586,31
RTS0039587,10
RTS0039588,21
RTS0039589,28
RTS0039590,9
RTS0039591,48
RTS0039592,8
RTS0039593,44
RTS0039594,23
RTS0039595,19
RTS0039596,18
RTS0039597,35
RTS0039598,15
RTS0039599,21
RTS0039600,30
RTS0039601,10
RTS0039602,17
RTS0039603,10
RTS0039604,33
RTS0039605,32
RTS0039606,12
RTS0039607,22
RTS0039608,14
RTS0039609,18
RTS0039610,14
RTS0039611,12
RTS0039612,13
RTS0039613,18
RTS0039614,8
RTS0039615,8
RTS0039616,19
RTS0039617,10
RTS0039619,22
RTS0039620,15
RTS0039621,18
RTS0039622,20
RTS0039623,25
RTS0039624,13
RTS0039625,17
RTS0039626,11
RTS0039627,11
RTS0039628,13
RTS0039629,30
RTS0039630,19
RTS0039631,16
RTS0039632,12
RTS0039633,16
RTS0039634,21
RTS0039635,14
RTS0039636,22
RTS0039637,16
RTS0039638,21
RTS0039639,19
RTS0039640,5
RTS0039641,38
RTS0039642,11
RTS0039643,12
RTS0039644,20
RTS0039645,14
RTS0039646,21
RTS0039647,30
RTS0039648,14
RTS0039649,19
RTS0039650,15
RTS0039651,47
RTS0039652,24
RTS0039653,17
RTS0039654,11
RTS0039655,15
RTS0039656,21
RTS0039657,13
RTS0039658,25
RTS0039659,25
RTS0039660,39
RTS0039661,41
RTS0039662,30
RTS0039663,21
RTS0039664,23
RTS0039665,17
RTS0039666,16
RTS0039667,9
RTS0039668,11
RTS0039669,21
RTS0039670,12
RTS0039671,16
RTS0039672,22
RTS0039673,24
RTS0039674,32
RTS0039675,16
RTS0039676,25
RTS0039677,9
RTS0039678,10
RTS0039679,16
RTS0039680,14
RTS0039681,19
RTS0039682,14
RTS0039683,13
RTS0039684,18
RTS0039685,10
RTS0039686,42
RTS0039687,107
RTS0039688,50
RTS0039689,15
RTS0039690,18
RTS0039691,11
RTS0039692,17
RTS0039693,19
RTS0039694,15
RTS0039695,25
RTS0039696,17
RTS0039697,28
RTS0039698,32
RTS0039699,28
RTS0039700,17
RTS0039701,16
RTS0039702,27
RTS0039703,20
RTS0039704,20
RTS0039705,18
RTS0039706,19
RTS0039707,8
RTS0039708,23
RTS0039709,22
RTS0039710,20
RTS0039711,21
RTS0039712,70
RTS0039713,7
RTS0039714,43
RTS0039715,16
RTS0039716,15
RTS0039717,14
RTS0039718,8
RTS0039719,18
RTS0039720,21
RTS0039721,18
RTS0039722,9
RTS0039723,62
RTS0039724,18
RTS0039725,18
RTS0039726,51
RTS0039727,6
RTS0039728,15
RTS0039729,13
RTS0039730,18
RTS0039731,15
RTS0039732,19
RTS0039733,15
RTS0039734,24
RTS0039735,23
RTS0039736,26
RTS0039737,19
RTS0039738,12
RTS0039739,22
RTS0039740,22
RTS0039741,39
RTS0039742,22
RTS0039743,23
RTS0039744,17
RTS0039745,11
RTS0039746,13
RTS0039747,7
RTS0039749,19
RTS0039750,16
RTS0039751,14
RTS0039752,22
RTS0039753,20
RTS0039754,19
RTS0039755,14
RTS0039756,14
RTS0039757,18
RTS0039758,17
RTS0039759,14
RTS0039760,13
RTS0039761,24
RTS0039762,19
RTS0039763,18
RTS0039764,21
RTS0039765,16
RTS0039766,23
RTS0039767,40
RTS0039768,14
RTS0039769,22
RTS0039770,17
RTS0039771,15
RTS0039772,12
RTS0039773,14
RTS0039774,12
RTS0039775,14
RTS0039776,31
RTS0039777,16
RTS0039778,13
RTS0039779,15
RTS0039780,20
RTS0039781,14
RTS0039782,19
RTS0039783,12
RTS0039784,20
RTS0039785,87
RTS0039786,23
RTS0039787,17
RTS0039788,29
RTS0039789,13
RTS0039790,17
RTS0039791,17
RTS0039792,29
RTS0039793,13
RTS0039794,7
RTS0039795,23
RTS0039796,16
RTS0039797,23
RTS0039798,26
RTS0039799,25
RTS0039800,15
RTS0039801,38
RTS0039802,14
RTS0039803,17
RTS0039804,35
RTS0039805,16
RTS0039806,20
RTS0039807,19
RTS0039808,22
RTS0039809,14
RTS0039810,13
RTS0039811,16
RTS0039812,21
RTS0039813,15
RTS0039814,31
RTS0039815,25
RTS0039816,17
RTS0039817,28
RTS0039818,16
RTS0039819,16
RTS0039820,27
RTS0039821,30
RTS0039822,21
RTS0039823,17
RTS0039824,24
RTS0039825,26
RTS0039826,13
RTS0039827,20
RTS0039828,10
RTS0039829,15
RTS0039830,18
RTS0039831,13
RTS0039832,22
RTS0039833,14
RTS0039834,11
RTS0039835,19
RTS0039836,15
RTS0039838,16
RTS0039839,15
RTS0039840,12
RTS0039841,18
RTS0039842,32
RTS0039843,9
RTS0039844,25
RTS0039845,43
RTS0039846,22
RTS0039847,20
RTS0039848,11
RTS0039849,8
RTS0039850,15
RTS0039851,22
RTS0039852,20
RTS0039853,12
RTS0039854,25
RTS0039855,23
RTS0039856,13
RTS0039857,13
RTS0039858,17
RTS0039859,63
RTS0039860,14
RTS0039861,18
RTS0039862,16
RTS0039863,15
RTS0039864,14
RTS0039865,19
RTS0039866,11
RTS0039867,20
RTS0039868,11
RTS0039869,21
RTS0039870,20
RTS0039871,15
RTS0039872,15
RTS0039873,13
RTS0039874,14
RTS0039875,21
RTS0039876,12
RTS0039877,23
RTS0039878,16
RTS0039879,20
RTS0039880,16
RTS0039881,20
RTS0039882,15
RTS0039883,22
RTS0039884,14
RTS0039885,16
RTS0039886,19
RTS0039887,8
RTS0039888,23
RTS0039890,15
RTS0039891,15
RTS0039892,24
RTS0039893,9
RTS0039894,13
RTS0039895,16
RTS0039896,25
RTS0039897,14
RTS0039898,51
RTS0039899,19
RTS0039900,64
RTS0039901,29
RTS0039902,32
RTS0039903,16
RTS0039904,21
RTS0039905,13
RTS0039906,36
RTS0039907,23
RTS0039908,12
RTS0039909,18
RTS0039910,12
RTS0039911,10
RTS0039912,27
RTS0039913,15
RTS0039914,12
RTS0039915,21
RTS0039916,17
RTS0039917,14
RTS0039918,20
RTS0039919,14
RTS0039920,15
RTS0039921,13
RTS0039922,17
RTS0039923,16
RTS0039924,20
RTS0039925,16
RTS0039926,15
RTS0039927,8
RTS0039928,14
RTS0039929,18
RTS0039930,45
RTS0039931,19
RTS0039932,19
RTS0039933,15
RTS0039934,18
RTS0039935,20
RTS0039936,16
RTS0039937,15
RTS0039938,22
RTS0039939,18
RTS0039940,14
RTS0039941,16
RTS0039942,29
RTS0039943,20
RTS0039944,14
RTS0039945,20
RTS0039946,25
RTS0039947,14
RTS0039948,35
RTS0039949,15
RTS0039950,17
RTS0039951,12
RTS0039952,23
RTS0039953,20
RTS0039954,24
RTS0039955,12
RTS0039956,56
RTS0039957,18
RTS0039958,20
RTS0039959,40
RTS0039960,23
RTS0039961,18
RTS0039962,21
RTS0039963,15
RTS0039964,17
RTS0039965,24
RTS0039966,21
RTS0039967,14
RTS0039968,20
RTS0039969,18
RTS0039970,11
RTS0039971,15
RTS0039972,18
RTS0039973,15
RTS0039974,28
RTS0039975,28
RTS0039976,11
RTS0039977,15
RTS0039978,14
RTS0039979,18
RTS0039980,16
RTS0039981,21
RTS0039982,15
RTS0039983,19
RTS0039984,21
RTS0039985,17
RTS0039986,22
RTS0039987,14
RTS0039988,20
RTS0039989,13
RTS0039990,11
RTS0039991,14
RTS0039992,19
RTS0039993,9
RTS0039994,12
RTS0039995,25
RTS0039996,27
RTS0039997,45
RTS0039998,31
RTS0039999,19
RTS0040000,26
RTS0040001,14
RTS0040002,13
RTS0040003,18
RTS0040004,18
RTS0040005,25
RTS0040006,24
RTS0040007,19
RTS0040008,15
RTS0040009,16
RTS0040010,17
RTS0040011,18
RTS0040012,15
RTS0040013,18
RTS0040014,13
RTS0040015,22
RTS0040016,11
RTS0040017,8
RTS0040018,11
RTS0040019,20
RTS0040020,22
RTS0040021,33
RTS0040022,14
RTS0040023,22
RTS0040024,16
RTS0040025,10
RTS0040026,15
RTS0040027,22
RTS0040028,17
RTS0040029,14
RTS0040030,16
RTS0040031,19
RTS0040032,18
RTS0040033,16
RTS0040034,15
RTS0040035,10
RTS0040036,17
RTS0040037,16
RTS0040038,12
RTS0040039,11
RTS0040040,27
RTS0040041,17
RTS0040042,14
RTS0040043,13
RTS0040044,16
RTS0040045,11
RTS0040046,47
RTS0040047,33
RTS0040048,52
RTS0040049,16
RTS0040050,10
RTS0040051,28
RTS0040052,18
RTS0040053,19
RTS0040054,21
RTS0040055,27
RTS0040056,20
RTS0040057,16
RTS0040058,20
RTS0040059,22
RTS0040060,16
RTS0040061,51
RTS0040062,45
RTS0040063,38
RTS0040064,24
RTS0040065,27
RTS0040066,50
RTS0040067,13
RTS0040068,14
RTS0040069,16
RTS0040070,21
RTS0040071,13
RTS0040072,32
RTS0040073,26
RTS0040074,23
RTS0040075,20
RTS0040076,12
RTS0040077,22
RTS0040078,19
RTS0040079,10
RTS0040080,16
RTS0040081,31
RTS0040082,22
RTS0040083,11
RTS0040084,19
RTS0040085,16
RTS0040086,18
RTS0040087,13
RTS0040088,21
RTS0040089,23
RTS0040090,13
RTS0040091,18
RTS0040092,29
RTS0040093,17
RTS0040094,21
RTS0040095,22
RTS0040096,33
RTS0040097,21
RTS0040098,15
RTS0040099,17
RTS0040100,39
RTS0040101,15
RTS0040102,15
RTS0040103,13
RTS0040104,28
RTS0040105,21
RTS0040106,47
RTS0040107,26
RTS0040108,18
RTS0040109,19
RTS0040110,15
RTS0040111,20
RTS0040112,39
RTS0040113,22
RTS0040114,15
RTS0040115,45
RTS0040116,21
RTS0040117,23
RTS0040118,11
RTS0040119,16
RTS0040120,45
RTS0040121,19
RTS0040122,16
RTS0040123,20
RTS0040124,12
RTS0040125,20
RTS0040126,15
RTS0040127,24
RTS0040128,11
RTS0040129,11
RTS0040130,7
RTS0040131,22
RTS0040132,16
RTS0040133,21
RTS0040134,24
RTS0040135,21
RTS0040136,18
RTS0040137,12
RTS0040138,25
RTS0040139,11
RTS0040140,14
RTS0040141,13
RTS0040142,13
RTS0040143,17
RTS0040144,17
RTS0040145,29
RTS0040146,13
RTS0040147,15
RTS0040148,15
RTS0040149,9
RTS0040150,10
RTS0040151,14
RTS0040152,15
RTS0040153,18
RTS0040154,17
RTS0040155,16
RTS0040156,24
RTS0040157,32
RTS0040158,11
RTS0040159,17
RTS0040160,39
RTS0040161,19
RTS0040162,8
RTS0040163,17
RTS0040164,14
RTS0040165,18
RTS0040166,19
RTS0040167,16
RTS0040168,13
RTS0040169,20
RTS0040170,12
RTS0040171,3
RTS0040172,15
RTS0040173,7
RTS0040174,11
RTS0040175,14
RTS0040176,13
RTS0040177,22
RTS0040178,27
RTS0040179,8
RTS0040180,16
RTS0040181,29
RTS0040182,19
RTS0040183,17
RTS0040184,24
RTS0040185,10
RTS0040186,21
RTS0040187,11
RTS0040188,11
RTS0040189,20
RTS0040190,26
RTS0040191,21
RTS0040192,13
RTS0040193,13
RTS0040194,36
RTS0040195,21
RTS0040196,9
RTS0040197,9
RTS0040198,15
RTS0040199,20
RTS0040200,13
RTS0040201,19
RTS0040202,18
RTS0040203,15
RTS0040204,16
RTS0040205,12
RTS0040206,12
RTS0040207,16
RTS0040208,23
RTS0040209,16
RTS0040210,28
RTS0040211,13
RTS0040212,10
RTS0040213,18
RTS0040214,20
RTS0040215,24
RTS0040216,9
RTS0040217,27
RTS0040218,15
RTS0040219,16
RTS0040220,13
RTS0040221,15
RTS0040222,16
RTS0040223,16
RTS0040224,20
RTS0040225,12
RTS0040226,30
RTS0040227,12
RTS0040228,14
RTS0040229,12
RTS0040230,20
RTS0040231,14
RTS0040232,7
RTS0040233,13
RTS0040234,7
RTS0040235,8
RTS0040236,15
RTS0040237,16
RTS0040238,19
RTS0040239,17
RTS0040240,13
RTS0040241,10
RTS0040242,18
RTS0040243,19
RTS0040244,16
RTS0040245,21
RTS0040246,19
RTS0040247,16
RTS0040248,14
RTS0040249,24
RTS0040250,22
RTS0040251,33
RTS0040252,26
RTS0040253,33
RTS0040254,12
RTS0040255,18
RTS0040256,13
RTS0040257,12
RTS0040258,10
RTS0040259,15
RTS0040260,15
RTS0040261,10
RTS0040262,17
RTS0040263,9
RTS0040264,19
RTS0040265,16
RTS0040266,12
RTS0040267,17
RTS0040268,11
RTS0040269,16
RTS0040270,18
RTS0040271,15
RTS0040272,14
RTS0040273,9
RTS0040274,21
RTS0040275,19
RTS0040276,17
RTS0040277,10
RTS0040278,19
RTS0040279,22
RTS0040280,20
RTS0040281,12
RTS0040282,16
RTS0040283,19
RTS0040284,16
RTS0040285,16
RTS0040286,24
RTS0040287,19
RTS0040288,12
RTS0040289,15
RTS0040290,14
RTS0040291,14
RTS0040292,18
RTS0040293,17
RTS0040294,17
RTS0040295,20
RTS0040296,14
RTS0040297,17
RTS0040298,25
RTS0040299,23
RTS0040300,17
RTS0040301,12
RTS0040302,12
RTS0040303,10
RTS0040304,8
RTS0040305,18
RTS0040306,22
RTS0040307,13
RTS0040308,17
RTS0040309,18
RTS0040310,9
RTS0040311,15
RTS0040312,16
RTS0040313,26
RTS0040314,26
RTS0040315,15
RTS0040316,11
RTS0040317,21
RTS0040318,5
RTS0040319,21
RTS0040320,21
RTS0040321,13
RTS0040322,20
RTS0040323,19
RTS0040324,18
RTS0040325,14
RTS0040326,12
RTS0040327,10
RTS0040328,13
RTS0040329,22
RTS0040330,21
RTS0040331,22
RTS0040332,17
RTS0040333,14
RTS0040334,11
RTS0040335,26
RTS0040336,15
RTS0040337,42
RTS0040338,5
RTS0040339,22
RTS0040340,16
RTS0040341,26
RTS0040342,17
RTS0040343,7
RTS0040344,24
RTS0040345,28
RTS0040346,15
RTS0040347,19
RTS0040348,18
RTS0040349,21
RTS0040350,18
RTS0040351,22
RTS0040352,22
RTS0040353,12
RTS0040354,20
RTS0040355,17
RTS0040356,30
RTS0040357,48
RTS0040358,21
RTS0040359,17
RTS0040360,30
RTS0040361,19
RTS0040363,20
RTS0040364,16
RTS0040365,21
RTS0040366,36
RTS0040367,16
RTS0040368,25
RTS0040369,21
RTS0040370,16
RTS0040371,22
RTS0040372,18
RTS0040373,21
RTS0040374,13
RTS0040375,9
RTS0040376,21
RTS0040377,18
RTS0040378,14
RTS0040379,24
RTS0040380,16
RTS0040381,25
RTS0040382,16
RTS0040383,24
RTS0040384,17
RTS0040385,15
RTS0040386,26
RTS0040387,16
RTS0040388,13
RTS0040389,10
RTS0040390,29
RTS0040391,16
RTS0040392,21
RTS0040393,24
RTS0040394,25
RTS0040395,17
RTS0040396,28
RTS0040397,13
RTS0040398,10
RTS0040399,22
RTS0040400,21
RTS0040401,19
RTS0040402,22
RTS0040403,20
RTS0040404,11
RTS0040405,14
RTS0040406,14
RTS0040407,15
RTS0040408,18
RTS0040409,13
RTS0040410,19
RTS0040411,19
RTS0040412,12
RTS0040413,17
RTS0040414,30
RTS0040415,24
RTS0040416,20
RTS0040417,17
RTS0040418,10
RTS0040419,16
RTS0040420,17
RTS0040421,15
RTS0040422,24
RTS0040423,14
RTS0040424,11
RTS0040425,12
RTS0040426,15
RTS0040428,32
RTS0040429,17
RTS0040430,21
RTS0040431,14
RTS0040432,9
RTS0040433,15
RTS0040434,15
RTS0040435,23
RTS0040436,21
RTS0040437,21
RTS0040438,13
RTS0040439,14
RTS0040440,23
RTS0040441,24
RTS0040442,12
RTS0040443,18
RTS0040444,19
RTS0040445,24
RTS0040446,19
RTS0040447,9
RTS0040448,19
RTS0040449,18
RTS0040450,16
RTS0040451,79
RTS0040452,18
RTS0040453,30
RTS0040454,55
RTS0040455,15
RTS0040456,24
RTS0040457,12
RTS0040458,13
RTS0040459,16
RTS0040460,15
RTS0040461,13
RTS0040462,31
RTS0040463,10
RTS0040464,19
RTS0040465,12
RTS0040466,13
RTS0040467,15
RTS0040468,17
RTS0040469,15
RTS0040470,16
RTS0040471,25
RTS0040472,14
RTS0040473,47
RTS0040474,15
RTS0040475,22
RTS0040476,18
RTS0040477,18
RTS0040478,10
RTS0040479,7
RTS0040480,18
RTS0040481,23
RTS0040482,17
RTS0040483,13
RTS0040484,23
RTS0040485,11
RTS0040486,15
RTS0040487,17
RTS0040488,15
RTS0040489,16
RTS0040490,19
RTS0040491,21
RTS0040492,11
RTS0040493,12
RTS0040494,21
RTS0040495,19
RTS0040496,23
RTS0040497,27
RTS0040498,15
RTS0040499,17
RTS0040500,15
RTS0040501,19
RTS0040502,13
RTS0040503,17
RTS0040504,19
RTS0040505,17
RTS0040506,15
RTS0040507,10
RTS0040508,27
RTS0040509,15
RTS0040510,9
RTS0040511,12
RTS0040512,12
RTS0040513,23
RTS0040514,15
RTS0040515,23
RTS0040516,11
RTS0040517,14
RTS0040518,12
RTS0040519,13
RTS0040520,17
RTS0040521,17
RTS0040522,15
RTS0040523,18
RTS0040524,9
RTS0040525,4
RTS0040526,21
RTS0040527,17
RTS0040528,15
RTS0040529,32
RTS0040530,12
RTS0040531,19
RTS0040532,27
RTS0040533,10
RTS0040534,18
RTS0040535,45
RTS0040536,15
RTS0040537,33
RTS0040538,25
RTS0040539,15
RTS0040540,17
RTS0040541,24
RTS0040542,15
RTS0040543,22
RTS0040544,18
RTS0040545,7
RTS0040546,12
RTS0040547,12
RTS0040548,22
RTS0040549,14
RTS0040550,17
RTS0040551,9
RTS0040552,15
RTS0040553,19
RTS0040554,19
RTS0040555,11
RTS0040556,23
RTS0040557,10
RTS0040558,10
RTS0040559,18
RTS0040560,18
RTS0040561,15
RTS0040562,10
RTS0040563,15
RTS0040564,23
RTS0040565,17
RTS0040566,10
RTS0040567,13
RTS0040568,19
RTS0040569,18
RTS0040570,14
RTS0040571,19
RTS0040572,17
RTS0040573,16
RTS0040574,29
RTS0040575,19
RTS0040576,12
RTS0040577,14
RTS0040578,17
RTS0040579,16
RTS0040580,13
RTS0040581,14
RTS0040582,44
RTS0040583,13
RTS0040584,13
RTS0040585,21
RTS0040586,19
RTS0040587,13
RTS0040588,13
RTS0040589,21
RTS0040590,17
RTS0040591,17
RTS0040592,19
RTS0040593,5
RTS0040594,11
RTS0040595,21
RTS0040596,40
RTS0040597,35
RTS0040598,17
RTS0040599,12
RTS0040600,22
RTS0040601,10
RTS0040602,17
RTS0040603,20
RTS0040604,29
RTS0040605,18
RTS0040606,17
RTS0040607,25
RTS0040608,26
RTS0040609,20
RTS0040610,19
RTS0040611,21
RTS0040612,18
RTS0040613,19
RTS0040614,17
RTS0040615,21
RTS0040616,18
RTS0040617,12
RTS0040618,10
RTS0040619,20
RTS0040620,17
RTS0040621,24
RTS0040622,13
RTS0040623,20
RTS0040624,17
RTS0040625,33
RTS0040626,21
RTS0040627,15
RTS0040628,21
RTS0040629,15
RTS0040630,19
RTS0040631,16
RTS0040632,15
RTS0040633,21
RTS0040634,20
RTS0040635,15
RTS0040636,25
RTS0040637,19
RTS0040638,10
RTS0040639,22
RTS0040640,24
RTS0040641,25
RTS0040642,62
RTS0040643,15
RTS0040644,11
RTS0040645,25
RTS0040646,10
RTS0040647,7
RTS0040648,21
RTS0040649,15
RTS0040650,13
RTS0040651,16
RTS0040652,14
RTS0040653,19
RTS0040654,14
RTS0040655,14
RTS0040656,22
RTS0040657,46
RTS0040658,36
RTS0040659,20
RTS0040660,16
RTS0040661,10
RTS0040662,19
RTS0040663,14
RTS0040664,17
RTS0040665,11
RTS0040666,24
RTS0040667,15
RTS0040668,8
RTS0040669,14
RTS0040670,11
RTS0040671,16
RTS0040672,16
RTS0040673,17
RTS0040674,17
RTS0040675,14
RTS0040676,30
RTS0040677,23
RTS0040678,44
RTS0040679,12
RTS0040680,17
RTS0040681,18
RTS0040682,12
RTS0040683,41
RTS0040684,20
RTS0040685,14
RTS0040686,13
RTS0040687,17
RTS0040688,15
RTS0040689,16
RTS0040690,15
RTS0040691,17
RTS0040692,16
RTS0040693,13
RTS0040694,15
RTS0040695,22
RTS0040696,21
RTS0040697,14
RTS0040698,11
RTS0040699,22
RTS0040700,22
RTS0040701,8
RTS0040702,18
RTS0040703,20
RTS0040704,24
RTS0040705,32
RTS0040706,21
RTS0040707,20
RTS0040708,17
RTS0040709,14
RTS0040710,13
RTS0040711,11
RTS0040712,16
RTS0040713,18
RTS0040714,13
RTS0040715,14
RTS0040716,20
RTS0040717,16
RTS0040718,11
RTS0040719,22
RTS0040720,31
RTS0040721,7
RTS0040722,14
RTS0040723,28
RTS0040724,15
RTS0040725,10
RTS0040726,14
RTS0040727,25
RTS0040728,14
RTS0040729,14
RTS0040730,19
RTS0040731,19
RTS0040732,17
RTS0040733,13
RTS0040734,13
RTS0040735,40
RTS0040736,32
RTS0040737,20
RTS0040738,27
RTS0040739,14
RTS0040740,17
RTS0040741,9
RTS0040742,15
RTS0040743,17
RTS0040744,17
RTS0040745,36
RTS0040746,17
RTS0040747,17
RTS0040748,10
RTS0040749,8
RTS0040750,25
RTS0040751,16
RTS0040752,19
RTS0040753,20
RTS0040754,16
RTS0040755,12
RTS0040756,13
RTS0040757,12
RTS0040758,14
RTS0040759,23
RTS0040760,30
RTS0040761,21
RTS0040762,25
RTS0040763,33
RTS0040764,27
RTS0040765,33
RTS0040766,12
RTS0040767,17
RTS0040768,19
RTS0040769,13
RTS0040770,17
RTS0040771,13
RTS0040772,10
RTS0040773,18
RTS0040774,21
RTS0040775,13
RTS0040776,32
RTS0040777,14
RTS0040778,13
RTS0040779,13
RTS0040780,18
RTS0040781,21
RTS0040782,52
RTS0040783,14
RTS0040784,8
RTS0040785,21
RTS0040786,15
RTS0040787,26
RTS0040788,21
RTS0040789,25
RTS0040790,15
RTS0040791,13
RTS0040792,10
RTS0040793,12
RTS0040794,14
RTS0040795,17
RTS0040796,57
RTS0040797,26
RTS0040798,27
RTS0040799,16
RTS0040800,13
RTS0040801,18
RTS0040802,39
RTS0040803,15
RTS0040804,17
RTS0040805,27
RTS0040806,20
RTS0040807,17
RTS0040808,10
RTS0040809,16
RTS0040810,13
RTS0040811,22
RTS0040812,21
RTS0040813,15
RTS0040814,13
RTS0040815,16
RTS0040816,15
RTS0040817,8
RTS0040818,17
RTS0040819,19
RTS0040820,30
RTS0040821,23
RTS0040822,22
RTS0040823,20
RTS0040824,13
RTS0040825,18
RTS0040826,14
RTS0040827,20
RTS0040828,15
RTS0040830,23
RTS0040831,10
RTS0040832,26
RTS0040833,19
RTS0040834,15
RTS0040836,23
RTS0040837,15
RTS0040838,12
RTS0040839,16
RTS0040840,13
RTS0040841,20
RTS0040842,12
RTS0040843,23
RTS0040844,11
RTS0040845,16
RTS0040846,21
RTS0040847,15
RTS0040848,15
RTS0040849,17
RTS0040850,27
RTS0040851,58
RTS0040852,37
RTS0040853,20
RTS0040854,42
RTS0040855,14
RTS0040856,27
RTS0040857,24
RTS0040858,19
RTS0040859,12
RTS0040860,16
RTS0040861,28
RTS0040862,20
RTS0040863,21
RTS0040864,15
RTS0040865,22
RTS0040866,19
RTS0040867,17
RTS0040868,11
RTS0040869,21
RTS0040870,16
RTS0040871,17
RTS0040872,7
RTS0040873,16
RTS0040874,20
RTS0040875,20
RTS0040876,14
RTS0040877,19
RTS0040878,17
RTS0040879,16
RTS0040880,41
RTS0040881,18
RTS0040882,11
RTS0040883,15
RTS0040884,19
RTS0040885,19
RTS0040886,19
RTS0040887,16
RTS0040888,21
RTS0040889,20
RTS0040890,11
RTS0040891,17
RTS0040892,30
RTS0040893,15
RTS0040894,9
RTS0040895,15
RTS0040896,25
RTS0040897,7
RTS0040898,14
RTS0040899,26
RTS0040900,30
RTS0040901,21
RTS0040902,19
RTS0040903,10
RTS0040904,11
RTS0040905,18
RTS0040906,14
RTS0040907,25
RTS0040908,10
RTS0040909,32
RTS0040910,20
RTS0040911,46
RTS0040912,20
RTS0040913,16
RTS0040914,14
RTS0040915,14
RTS0040916,13
RTS0040917,13
RTS0040918,16
RTS0040919,12
RTS0040920,9
RTS0040921,22
RTS0040922,9
RTS0040923,14
RTS0040924,19
RTS0040925,7
RTS0040926,24
RTS0040927,15
RTS0040928,6
RTS0040929,13
RTS0040930,11
RTS0040931,14
RTS0040932,20
RTS0040933,20
RTS0040934,15
RTS0040935,30
RTS0040936,9
RTS0040937,14
RTS0040938,14
RTS0040939,20
RTS0040940,16
RTS0040941,15
RTS0040942,30
RTS0040943,13
RTS0040944,44
RTS0040945,19
RTS0040946,13
RTS0040947,23
RTS0040948,43
RTS0040949,18
RTS0040950,7
RTS0040951,11
RTS0040952,15
RTS0040953,13
RTS0040954,13
RTS0040955,15
RTS0040956,33
RTS0040957,11
RTS0040958,14
RTS0040959,11
RTS0040960,12
RTS0040961,15
RTS0040962,11
RTS0040963,18
RTS0040964,22
RTS0040965,12
RTS0040966,26
RTS0040967,15
RTS0040968,50
RTS0040969,25
RTS0040970,18
RTS0040971,23
RTS0040972,21
RTS0040973,26
RTS0040974,32
RTS0040975,13
RTS0040976,21
RTS0040977,20
RTS0040978,17
RTS0040979,12
RTS0040980,26
RTS0040981,12
RTS0040982,23
RTS0040983,22
RTS0040984,11
RTS0040985,13
RTS0040986,12
RTS0040987,20
RTS0040988,19
RTS0040989,21
RTS0040990,24
RTS0040991,23
RTS0040992,15
RTS0040993,21
RTS0040994,23
RTS0040995,15
RTS0040996,22
RTS0040997,22
RTS0040998,40
RTS0040999,30
RTS0041000,29
RTS0041001,18
RTS0041002,19
RTS0041003,16
RTS0041004,19
RTS0041005,16
RTS0041006,19
RTS0041007,58
RTS0041008,57
RTS0041009,11
RTS0041010,30
RTS0041011,17
RTS0041012,12
RTS0041013,12
RTS0041014,22
RTS0041015,9
RTS0041016,16
RTS0041017,45
RTS0041018,21
RTS0041019,42
RTS0041020,17
RTS0041021,17
RTS0041022,15
RTS0041023,12
RTS0041024,19
RTS0041025,15
RTS0041026,19
RTS0041027,16
RTS0041028,52
RTS0041029,46
RTS0041030,24
RTS0041031,19
RTS0041032,14
RTS0041033,11
RTS0041034,6
RTS0041035,6
RTS0041036,33
RTS0041037,21
RTS0041038,7
RTS0041039,15
RTS0041040,13
RTS0041041,14
RTS0041042,18
RTS0041043,17
RTS0041044,15
RTS0041045,13
RTS0041046,24
RTS0041047,17
RTS0041048,15
RTS0041049,20
RTS0041050,26
RTS0041051,18
RTS0041052,10
RTS0041053,12
RTS0041054,23
RTS0041055,17
RTS0041056,12
RTS0041057,16
RTS0041058,24
RTS0041059,15
RTS0041060,12
RTS0041061,19
RTS0041062,18
RTS0041063,14
RTS0041064,18
RTS0041066,11
RTS0041067,30
RTS0041068,24
RTS0041069,16
RTS0041070,18
RTS0041071,23
RTS0041072,37
RTS0041073,9
RTS0041074,27
RTS0041075,26
RTS0041076,15
RTS0041077,10
RTS0041078,20
RTS0041079,18
RTS0041080,23
RTS0041081,17
RTS0041082,16
RTS0041083,25
RTS0041084,14
RTS0041085,20
RTS0041086,39
RTS0041087,28
RTS0041088,46
RTS0041089,27
RTS0041090,26
RTS0041091,39
RTS0041092,14
RTS0041093,30
RTS0041094,13
RTS0041095,9
RTS0041096,11
RTS0041097,19
RTS0041098,18
RTS0041099,19
RTS0041100,18
RTS0041101,24
RTS0041102,14
RTS0041103,24
RTS0041104,29
RTS0041105,15
RTS0041106,32
RTS0041107,21
RTS0041108,12
RTS0041109,28
RTS0041110,19
RTS0041111,29
RTS0041112,18
RTS0041113,38
RTS0041114,16
RTS0041115,26
RTS0041116,15
RTS0041117,19
RTS0041118,14
RTS0041119,22
RTS0041120,13
RTS0041121,19
RTS0041122,17
RTS0041123,29
RTS0041124,22
RTS0041125,18
RTS0041126,27
RTS0041127,15
RTS0041128,18
RTS0041129,15
RTS0041130,15
RTS0041131,19
RTS0041132,16
RTS0041133,8
RTS0041134,17
RTS0041135,18
RTS0041136,22
RTS0041137,20
RTS0041138,15
RTS0041139,19
RTS0041140,16
RTS0041141,16
RTS0041142,13
RTS0041143,13
RTS0041144,15
RTS0041145,21
RTS0041146,13
RTS0041147,9
RTS0041148,23
RTS0041149,25
RTS0041150,14
RTS0041151,21
RTS0041152,22
RTS0041153,16
RTS0041154,18
RTS0041155,26
RTS0041156,26
RTS0041157,18
RTS0041158,20
RTS0041159,16
RTS0041160,13
RTS0041161,14
RTS0041162,10
RTS0041163,23
RTS0041164,21
RTS0041165,14
RTS0041166,7
RTS0041167,13
RTS0041168,11
RTS0041169,16
RTS0041170,18
RTS0041171,22
RTS0041172,15
RTS0041173,18
RTS0041174,15
RTS0041175,17
RTS0041176,18
RTS0041177,38
RTS0041178,19
RTS0041179,20
RTS0041180,13
RTS0041181,25
RTS0041182,19
RTS0041183,15
RTS0041184,17
RTS0041185,14
RTS0041186,25
RTS0041187,19
RTS0041188,19
RTS0041189,17
RTS0041190,25
RTS0041191,24
RTS0041192,18
RTS0041193,26
RTS0041194,15
RTS0041195,11
RTS0041196,20
RTS0041197,20
RTS0041198,20
RTS0041199,20
RTS0041200,22
RTS0041201,17
RTS0041202,10
RTS0041203,24
RTS0041204,13
RTS0041205,18
RTS0041206,16
RTS0041207,31
RTS0041208,20
RTS0041209,20
RTS0041210,10
RTS0041211,25
RTS0041212,17
RTS0041213,35
RTS0041214,17
RTS0041215,17
RTS0041216,29
RTS0041217,43
RTS0041218,36
RTS0041219,20
RTS0041220,21
RTS0041221,19
RTS0041222,15
RTS0041223,15
RTS0041224,23
RTS0041225,23
RTS0041226,17
RTS0041227,20
RTS0041228,19
RTS0041229,12
RTS0041230,17
RTS0041231,40
RTS0041232,73
RTS0041233,53
RTS0041234,56
RTS0041235,25
RTS0041236,17
RTS0041237,9
RTS0041238,19
RTS0041239,24
RTS0041240,22
RTS0041241,20
RTS0041242,18
RTS0041243,16
RTS0041244,20
RTS0041246,16
RTS0041247,37
RTS0041248,13
RTS0041249,31
RTS0041250,44
RTS0041251,21
RTS0041252,18
RTS0041253,24
RTS0041254,15
RTS0041255,21
RTS0041256,16
RTS0041257,34
RTS0041258,21
RTS0041259,19
RTS0041260,19
RTS0041261,21
RTS0041262,12
RTS0041263,20
RTS0041265,19
RTS0041266,21
RTS0041267,22
RTS0041268,21
RTS0041269,24
RTS0041270,21
RTS0041271,12
RTS0041272,17
RTS0041273,11
RTS0041274,14
RTS0041275,15
RTS0041276,21
RTS0041277,15
RTS0041278,21
RTS0041279,15
RTS0041280,21
RTS0041281,14
RTS0041282,18
RTS0041283,13
RTS0041284,11
RTS0041285,15
RTS0041286,14
RTS0041287,26
RTS0041288,19
RTS0041289,19
RTS0041290,16
RTS0041291,11
RTS0041292,15
RTS0041293,17
RTS0041294,21
RTS0041295,10
RTS0041296,13
RTS0041297,12
RTS0041298,17
RTS0041299,17
RTS0041300,18
RTS0041301,17
RTS0041302,19
RTS0041303,19
RTS0041304,15
RTS0041305,19
RTS0041306,12
RTS0041307,18
RTS0041308,17
RTS0041309,19
RTS0041310,20
RTS0041311,16
RTS0041312,12
RTS0041313,27
RTS0041314,19
RTS0041315,35
RTS0041316,24
RTS0041317,19
RTS0041318,21
RTS0041319,13
RTS0041320,18
RTS0041321,37
RTS0041322,15
RTS0041323,16
RTS0041324,25
RTS0041325,23
RTS0041326,16
RTS0041327,16
RTS0041328,18
RTS0041329,21
RTS0041330,17
RTS0041331,14
RTS0041332,19
RTS0041333,13
RTS0041334,17
RTS0041335,16
RTS0041346,10
RTS0041347,25
RTS0041348,18
RTS0041349,29
RTS0041350,34
RTS0041351,14
RTS0041352,13
RTS0041353,13
RTS0041354,15
RTS0041355,16
RTS0041356,18
RTS0041357,12
RTS0041358,20
RTS0041359,21
RTS0041360,15
RTS0041361,30
RTS0041362,14
RTS0041363,42
RTS0041364,12
RTS0041365,18
RTS0041366,36
RTS0041367,12
RTS0041368,16
RTS0041369,16
RTS0041370,21
RTS0041371,20
RTS0041372,16
RTS0041373,19
RTS0041374,13
RTS0041375,18
RTS0041376,127
RTS0041377,16
RTS0041378,16
RTS0041379,7
RTS0041380,21
RTS0041381,15
RTS0041382,21
RTS0041383,15
RTS0041384,24
RTS0041385,29
RTS0041386,23
RTS0041387,17
RTS0041388,27
RTS0041389,10
RTS0041390,27
RTS0041391,28
RTS0041392,16
RTS0041393,18
RTS0041394,21
RTS0041395,24
RTS0041396,19
RTS0041397,19
RTS0041398,15
RTS0041399,27
RTS0041400,8
RTS0041401,19
RTS0041402,39
RTS0041403,29
RTS0041404,18
RTS0041405,26
RTS0041406,35
RTS0041407,18
RTS0041408,26
RTS0041409,28
RTS0041410,10
RTS0041411,15
RTS0041412,15
RTS0041413,20
RTS0041414,14
RTS0041415,17
RTS0041416,12
RTS0041417,11
RTS0041418,14
RTS0041419,25
RTS0041420,20
RTS0041421,9
RTS0041422,18
RTS0041423,14
RTS0041424,10
RTS0041425,21
RTS0041426,17
RTS0041427,19
RTS0041428,26
RTS0041429,13
RTS0041430,10
RTS0041431,18
RTS0041432,9
RTS0041433,20
RTS0041434,21
RTS0041435,10
RTS0041436,21
RTS0041437,12
RTS0041438,7
RTS0041439,17
RTS0041440,22
RTS0041441,15
RTS0041442,13
RTS0041443,28
RTS0041444,24
RTS0041445,7
RTS0041446,14
RTS0041447,15
RTS0041448,13
RTS0041449,26
RTS0041450,21
RTS0041451,25
RTS0041452,14
RTS0041453,10
RTS0041454,16
RTS0041455,23
RTS0041456,18
RTS0041457,18
RTS0041458,15
RTS0041459,14
RTS0041460,17
RTS0041461,8
RTS0041462,35
RTS0041463,18
RTS0041464,17
RTS0041465,11
RTS0041466,12
RTS0041467,22
RTS0041468,23
RTS0041469,10
RTS0041470,16
RTS0041471,21
RTS0041472,13
RTS0041473,17
RTS0041474,16
RTS0041475,18
RTS0041476,19
RTS0041477,16
RTS0041478,10
RTS0041479,9
RTS0041480,17
RTS0041481,12
RTS0041482,19
RTS0041483,12
RTS0041484,12
RTS0041485,11
RTS0041486,21
RTS0041487,13
RTS0041488,24
RTS0041489,38
RTS0041490,23
RTS0041491,19
RTS0041492,9
RTS0041493,11
RTS0041494,12
RTS0041495,14
RTS0041496,29
RTS0041497,27
RTS0041498,14
RTS0041499,21
RTS0041500,31
RTS0041501,16
RTS0041502,27
RTS0041503,19
RTS0041504,19
RTS0041505,16
RTS0041506,23
RTS0041507,12
RTS0041508,16
RTS0041509,20
RTS0041510,15
RTS0041511,17
RTS0041512,8
RTS0041513,12
RTS0041514,19
RTS0041515,18
RTS0041516,22
RTS0041517,9
RTS0041518,23
RTS0041519,13
RTS0041520,25
RTS0041521,12
RTS0041522,13
RTS0041523,16
RTS0041524,9
RTS0041525,14
RTS0041526,16
RTS0041527,29
RTS0041528,20
RTS0041529,13
RTS0041530,20
RTS0041531,19
RTS0041532,25
RTS0041533,16
RTS0041534,18
RTS0041535,13
RTS0041536,21
RTS0041537,10
RTS0041538,20
RTS0041540,11
RTS0041541,18
RTS0041542,18
RTS0041543,15
RTS0041544,14
RTS0041545,23
RTS0041546,10
RTS0041547,17
RTS0041548,18
RTS0041549,14
RTS0041550,14
RTS0041551,29
RTS0041552,15
RTS0041553,12
RTS0041554,16
RTS0041555,12
RTS0041556,16
RTS0041557,15
RTS0041558,30
RTS0041559,35
RTS0041560,12
RTS0041561,8
RTS0041562,17
RTS0041563,21
RTS0041564,12
RTS0041565,24
RTS0041566,17
RTS0041567,29
RTS0041568,31
RTS0041569,12
RTS0041570,5
RTS0041571,17
RTS0041572,21
RTS0041573,16
RTS0041574,22
RTS0041575,10
RTS0041576,20
RTS0041577,27
RTS0041578,16
RTS0041579,10
RTS0041580,24
RTS0041581,22
RTS0041582,26
RTS0041583,11
RTS0041584,25
RTS0041585,21
RTS0041586,19
RTS0041587,23
RTS0041588,10
RTS0041589,15
RTS0041590,13
RTS0041591,7
RTS0041592,12
RTS0041593,24
RTS0041594,22
RTS0041595,9
RTS0041596,19
RTS0041597,26
RTS0041598,11
RTS0041599,9
RTS0041600,11
RTS0041601,10
RTS0041602,10
RTS0041603,19
RTS0041604,21
RTS0041605,14
RTS0041606,8
RTS0041607,9
RTS0041608,16
RTS0041609,37
RTS0041610,13
RTS0041611,12
RTS0041612,31
RTS0041613,23
RTS0041614,12
RTS0041615,25
RTS0041616,21
RTS0041617,17
RTS0041618,21
RTS0041619,23
RTS0041620,25
RTS0041621,27
RTS0041622,15
RTS0041623,17
RTS0041624,14
RTS0041625,23
RTS0041626,15
RTS0041627,19
RTS0041628,25
RTS0041629,11
RTS0041630,17
RTS0041631,12
RTS0041632,12
RTS0041633,23
RTS0041634,33
RTS0041635,20
RTS0041636,18
RTS0041637,26
RTS0041638,18
RTS0041639,14
RTS0041640,16
RTS0041641,23
RTS0041642,16
RTS0041643,13
RTS0041644,9
RTS0041645,38
RTS0041646,15
RTS0041647,15
RTS0041648,9
RTS0041649,17
RTS0041650,15
RTS0041651,14
RTS0041652,19
RTS0041653,19
RTS0041654,15
RTS0041655,16
RTS0041656,13
RTS0041657,20
RTS0041658,24
RTS0041659,25
RTS0041660,16
RTS0041661,22
RTS0041662,15
RTS0041663,16
RTS0041664,14
RTS0041665,14
RTS0041666,28
RTS0041667,14
RTS0041668,14
RTS0041669,32
RTS0041670,36
RTS0041671,14
RTS0041672,15
RTS0041673,6
RTS0041674,19
RTS0041675,19
RTS0041676,15
RTS0041677,22
RTS0041678,12
RTS0041679,31
RTS0041680,25
RTS0041681,19
RTS0041682,16
RTS0041683,14
RTS0041684,29
RTS0041685,14
RTS0041686,10
RTS0041687,9
RTS0041688,27
RTS0041689,8
RTS0041690,25
RTS0041691,44
RTS0041692,17
RTS0041693,18
RTS0041694,22
RTS0041695,24
RTS0041696,20
RTS0041697,16
RTS0041698,10
RTS0041699,17
RTS0041700,14
RTS0041701,10
RTS0041702,11
RTS0041703,18
RTS0041704,21
RTS0041705,8
RTS0041706,8
RTS0041707,32
RTS0041708,13
RTS0041709,17
RTS0041710,14
RTS0041711,14
RTS0041712,14
RTS0041713,25
RTS0041714,13
RTS0041715,12
RTS0041716,77
RTS0041717,98
RTS0041718,24
RTS0041719,112
RTS0041720,126
RTS0041721,14
RTS0041722,12
RTS0041723,15
RTS0041724,14
RTS0041725,21
RTS0041726,15
RTS0041727,17
RTS0041728,15
RTS0041729,13
RTS0041730,20
RTS0041731,16
RTS0041732,17
RTS0041733,13
RTS0041734,15
RTS0041735,16
RTS0041736,12
RTS0041737,16
RTS0041738,17
RTS0041739,12
RTS0041740,15
RTS0041741,18
RTS0041742,17
RTS0041743,37
RTS0041744,13
RTS0041745,26
RTS0041746,68
RTS0041747,31
RTS0041748,30
RTS0041749,21
RTS0041750,20
RTS0041751,14
RTS0041752,14
RTS0041753,19
RTS0041754,27
RTS0041755,20
RTS0041756,41
RTS0041757,67
RTS0041758,11
RTS0041759,17
RTS0041760,18
RTS0041761,11
RTS0041762,21
RTS0041763,22
RTS0041764,10
RTS0041765,22
RTS0041766,21
RTS0041767,7
RTS0041768,13
RTS0041769,14
RTS0041770,23
RTS0041771,16
RTS0041772,16
RTS0041773,15
RTS0041774,16
RTS0041775,13
RTS0041776,23
RTS0041777,24
RTS0041778,17
RTS0041779,22
RTS0041780,15
RTS0041781,13
RTS0041782,21
RTS0041783,27
RTS0041784,9
RTS0041785,32
RTS0041786,23
RTS0041787,35
RTS0041788,14
RTS0041789,12
RTS0041790,27
RTS0041791,13
RTS0041793,16
RTS0041794,14
RTS0041795,19
RTS0041796,14
RTS0041797,15
RTS0041798,12
RTS0041799,19
RTS0041800,13
RTS0041801,12
RTS0041802,16
RTS0041803,9
RTS0041804,23
RTS0041805,16
RTS0041806,14
RTS0041807,13
RTS0041808,15
RTS0041809,15
RTS0041810,20
RTS0041811,24
RTS0041812,20
RTS0041813,55
RTS0041814,34
RTS0041815,17
RTS0041816,25
RTS0041817,30
RTS0041818,20
RTS0041819,22
RTS0041820,24
RTS0041821,27
RTS0041822,21
RTS0041823,14
RTS0041824,48
RTS0041825,18
RTS0041826,22
RTS0041827,39
RTS0041828,16
RTS0041829,21
RTS0041830,13
RTS0041831,27
RTS0041832,41
RTS0041833,36
RTS0041834,21
RTS0041835,15
RTS0041836,31
RTS0041837,17
RTS0041838,16
RTS0041839,19
RTS0041840,13
RTS0041841,15
RTS0041842,12
RTS0041843,24
RTS0041844,8
RTS0041845,17
RTS0041846,21
RTS0041847,16
RTS0041848,14
RTS0041849,12
RTS0041850,40
RTS0041851,14
RTS0041852,21
RTS0041853,16
RTS0041854,18
RTS0041855,16
RTS0041856,20
RTS0041857,25
RTS0041858,61
RTS0041859,13
RTS0041860,19
RTS0041861,52
RTS0041862,33
RTS0041863,15
RTS0041864,13
RTS0041865,12
RTS0041866,21
RTS0041867,25
RTS0041868,20
RTS0041869,14
RTS0041870,22
RTS0041871,16
RTS0041872,14
RTS0041873,22
RTS0041874,21
RTS0041875,15
RTS0041876,17
RTS0041877,18
RTS0041878,8
RTS0041879,32
RTS0041880,26
RTS0041881,21
RTS0041882,14
RTS0041883,26
RTS0041884,22
RTS0041885,30
RTS0041886,14
RTS0041887,16
RTS0041888,16
RTS0041889,25
RTS0041890,23
RTS0041891,12
RTS0041892,17
RTS0041893,49
RTS0041894,21
RTS0041895,20
RTS0041896,14
RTS0041897,15
RTS0041898,18
RTS0041899,17
RTS0041900,19
RTS0041901,26
RTS0041902,14
RTS0041903,17
RTS0041904,23
RTS0041905,21
RTS0041906,19
RTS0041907,20
RTS0041908,17
RTS0041909,13
RTS0041910,13
RTS0041911,22
RTS0041912,25
RTS0041913,22
RTS0041914,22
RTS0041915,11
RTS0041916,13
RTS0041917,25
RTS0041918,17
RTS0041919,28
RTS0041920,16
RTS0041922,37
RTS0041923,10
RTS0041924,17
RTS0041925,23
RTS0041926,13
RTS0041927,15
RTS0041928,29
RTS0041929,23
RTS0041930,26
RTS0041931,13
RTS0041932,18
RTS0041933,11
RTS0041934,18
RTS0041935,9
RTS0041936,23
RTS0041937,18
RTS0041938,16
RTS0041939,19
RTS0041940,22
RTS0041941,19
RTS0041942,11
RTS0041943,18
RTS0041944,21
RTS0041945,12
RTS0041946,25
RTS0041947,19
RTS0041948,8
RTS0041949,21
RTS0041950,17
RTS0041951,21
RTS0041952,16
RTS0041953,13
RTS0041954,31
RTS0041955,16
RTS0041956,16
RTS0041957,15
RTS0041958,17
RTS0041959,15
RTS0041960,19
RTS0041961,11
RTS0041962,27
RTS0041963,25
RTS0041964,17
RTS0041965,15
RTS0041966,13
RTS0041967,20
RTS0041968,18
RTS0041969,22
RTS0041971,13
RTS0041972,18
RTS0041973,16
RTS0041974,17
RTS0041975,68
RTS0041976,25
RTS0041977,39
RTS0041978,20
RTS0041979,29
RTS0041980,19
RTS0041981,27
RTS0041982,20
RTS0041983,27
RTS0041984,23
RTS0041985,15
RTS0041986,28
RTS0041987,17
RTS0041988,21
RTS0041989,12
RTS0041990,20
RTS0041991,12
RTS0041992,42
RTS0041993,17
RTS0041994,16
RTS0041995,12
RTS0041996,16
RTS0041997,20
RTS0041998,16
RTS0041999,27
RTS0042000,9
RTS0042001,18
RTS0042002,11
RTS0042003,20
RTS0042004,12
RTS0042005,12
RTS0042006,19
RTS0042007,15
RTS0042008,26
RTS0042009,23
RTS0042010,15
RTS0042011,28
RTS0042012,16
RTS0042013,12
RTS0042014,16
RTS0042015,13
RTS0042016,12
RTS0042017,13
RTS0042018,14
RTS0042019,17
RTS0042020,15
RTS0042021,11
RTS0042022,14
RTS0042023,23
RTS0042024,22
RTS0042025,15
RTS0042026,25
RTS0042027,18
RTS0042028,14
RTS0042029,16
RTS0042030,8
RTS0042031,20
RTS0042032,31
RTS0042033,13
RTS0042034,14
RTS0042035,24
RTS0042036,16
RTS0042037,14
RTS0042038,21
RTS0042039,10
RTS0042040,11
RTS0042041,10
RTS0042042,14
RTS0042043,9
RTS0042044,16
RTS0042045,28
RTS0042046,49
RTS0042047,22
RTS0042048,11
RTS0042049,12
RTS0042050,17
RTS0042051,16
RTS0042052,25
RTS0042053,22
RTS0042054,11
RTS0042055,12
RTS0042056,20
RTS0042057,16
RTS0042058,13
RTS0042059,12
RTS0042060,12
RTS0042061,27
RTS0042062,16
RTS0042063,19
RTS0042064,16
RTS0042065,16
RTS0042066,13
RTS0042067,31
RTS0042068,22
RTS0042069,15
RTS0042071,15
RTS0042072,20
RTS0042073,19
RTS0042074,17
RTS0042075,17
RTS0042076,17
RTS0042077,15
RTS0042078,18
RTS0042079,12
RTS0042080,17
RTS0042081,23
RTS0042082,21
RTS0042083,16
RTS0042084,10
RTS0042085,15
RTS0042086,10
RTS0042087,11
RTS0042088,12
RTS0042089,18
RTS0042090,21
RTS0042091,20
RTS0042092,19
RTS0042093,8
RTS0042094,17
RTS0042095,12
RTS0042096,21
RTS0042097,9
RTS0042098,17
RTS0042099,15
RTS0042100,20
RTS0042101,21
RTS0042102,16
RTS0042103,24
RTS0042104,29
RTS0042105,17
RTS0042106,22
RTS0042107,19
RTS0042108,14
RTS0042109,26
RTS0042110,19
RTS0042111,10
RTS0042112,14
RTS0042113,12
RTS0042114,14
RTS0042115,9
RTS0042116,11
RTS0042117,22
RTS0042118,19
RTS0042119,13
RTS0042120,16
RTS0042121,20
RTS0042122,20
RTS0042123,16
RTS0042124,13
RTS0042125,14
RTS0042126,12
RTS0042127,15
RTS0042128,18
RTS0042129,21
RTS0042130,17
RTS0042131,24
RTS0042132,17
RTS0042133,16
RTS0042134,17
RTS0042135,19
RTS0042136,20
RTS0042137,23
RTS0042138,13
RTS0042139,13
RTS0042140,11
RTS0042141,18
RTS0042142,16
RTS0042143,25
RTS0042144,13
RTS0042145,11
RTS0042146,15
RTS0042147,14
RTS0042148,26
RTS0042149,20
RTS0042150,27
RTS0042151,15
RTS0042152,13
RTS0042153,23
RTS0042154,28
RTS0042155,16
RTS0042156,21
RTS0042157,24
RTS0042158,20
RTS0042159,9
RTS0042160,24
RTS0042161,15
RTS0042162,30
RTS0042163,17
RTS0042164,21
RTS0042165,16
RTS0042166,19
RTS0042167,21
RTS0042168,22
RTS0042169,18
RTS0042170,13
RTS0042171,19
RTS0042172,13
RTS0042173,19
RTS0042174,29
RTS0042175,14
RTS0042176,14
RTS0042177,17
RTS0042178,33
RTS0042179,22
RTS0042180,19
RTS0042181,13
RTS0042182,17
RTS0042183,11
RTS0042184,25
RTS0042185,27
RTS0042186,14
RTS0042187,14
RTS0042188,18
RTS0042189,20
RTS0042190,12
RTS0042191,51
RTS0042192,24
RTS0042193,19
RTS0042194,20
RTS0042195,16
RTS0042196,19
RTS0042197,15
RTS0042198,14
RTS0042199,27
RTS0042200,12
RTS0042201,22
RTS0042202,15
RTS0042203,14
RTS0042204,18
RTS0042205,13
RTS0042206,17
RTS0042207,19
RTS0042208,12
RTS0042209,13
RTS0042210,15
RTS0042211,14
RTS0042212,22
RTS0042213,15
RTS0042214,14
RTS0042215,13
RTS0042216,19
RTS0042217,17
RTS0042218,15
RTS0042219,22
RTS0042220,25
RTS0042221,14
RTS0042222,14
RTS0042223,17
RTS0042224,10
RTS0042225,7
RTS0042226,17
RTS0042227,19
RTS0042228,21
RTS0042229,10
RTS0042230,17
RTS0042231,23
RTS0042232,30
RTS0042233,14
RTS0042234,9
RTS0042235,17
RTS0042236,22
RTS0042237,31
RTS0042238,18
RTS0042239,12
RTS0042240,17
RTS0042241,20
RTS0042242,9
RTS0042243,16
RTS0042244,16
RTS0042245,16
RTS0042246,19
RTS0042247,23
RTS0042248,23
RTS0042249,32
RTS0042250,13
RTS0042251,13
RTS0042252,14
RTS0042253,13
RTS0042254,12
RTS0042255,18
RTS0042256,34
RTS0042257,12
RTS0042258,10
RTS0042259,16
RTS0042260,24
RTS0042261,10
RTS0042262,26
RTS0042263,20
RTS0042264,26
RTS0042265,17
RTS0042266,12
RTS0042267,18
RTS0042268,7
RTS0042269,14
RTS0042270,7
RTS0042271,21
RTS0042272,16
RTS0042273,20
RTS0042274,12
RTS0042275,24
RTS0042276,14
RTS0042277,15
RTS0042278,10
RTS0042279,12
RTS0042280,28
RTS0042281,10
RTS0042282,13
RTS0042283,17
RTS0042284,11
RTS0042285,24
RTS0042286,22
RTS0042287,15
RTS0042288,19
RTS0042289,21
RTS0042290,12
RTS0042291,20
RTS0042292,13
RTS0042293,21
RTS0042294,17
RTS0042295,25
RTS0042296,28
RTS0042297,12
RTS0042298,25
RTS0042299,18
RTS0042300,22
RTS0042301,13
RTS0042302,16
RTS0042303,40
RTS0042304,19
RTS0042305,20
RTS0042306,6
RTS0042307,25
RTS0042308,19
RTS0042309,17
RTS0042310,15
RTS0042311,8
RTS0042312,13
RTS0042313,11
RTS0042314,20
RTS0042315,13
RTS0042316,16
RTS0042317,16
RTS0042318,12
RTS0042319,25
RTS0042320,12
RTS0042321,19
RTS0042322,17
RTS0042323,18
RTS0042324,21
RTS0042325,13
RTS0042326,15
RTS0042327,16
RTS0042328,15
RTS0042329,14
RTS0042330,10
RTS0042331,11
RTS0042332,29
RTS0042333,22
RTS0042334,27
RTS0042335,19
RTS0042336,15
RTS0042337,21
RTS0042338,21
RTS0042339,18
RTS0042340,12
RTS0042341,23
RTS0042342,7
RTS0042343,13
RTS0042344,21
RTS0042345,18
RTS0042346,21
RTS0042347,18
RTS0042348,16
RTS0042349,17
RTS0042350,14
RTS0042351,7
RTS0042352,21
RTS0042353,15
RTS0042354,13
RTS0042355,8
RTS0042356,9
RTS0042357,8
RTS0042358,23
RTS0042359,12
RTS0042360,15
RTS0042361,13
RTS0042362,27
RTS0042363,45
RTS0042364,24
RTS0042365,10
RTS0042366,12
RTS0042367,18
RTS0042368,15
RTS0042369,9
RTS0042370,15
RTS0042371,21
RTS0042372,17
RTS0042373,22
RTS0042374,12
RTS0042375,13
RTS0042376,10
RTS0042377,17
RTS0042378,9
RTS0042379,15
RTS0042380,7
RTS0042381,19
RTS0042382,29
RTS0042383,23
RTS0042384,18
RTS0042385,19
RTS0042386,20
RTS0042387,21
RTS0042388,15
RTS0042389,30
RTS0042390,13
RTS0042391,40
RTS0042392,10
RTS0042393,16
RTS0042394,11
RTS0042395,29
RTS0042396,13
RTS0042397,11
RTS0042398,22
RTS0042399,32
RTS0042400,19
RTS0042401,18
RTS0042402,37
RTS0042403,17
RTS0042404,12
RTS0042405,7
RTS0042406,17
RTS0042407,17
RTS0042408,26
RTS0042409,15
RTS0042410,18
RTS0042411,18
RTS0042412,12
RTS0042413,13
RTS0042414,16
RTS0042415,11
RTS0042416,26
RTS0042417,20
RTS0042418,29
RTS0042419,17
RTS0042420,54
RTS0042421,11
RTS0042422,13
RTS0042423,10
RTS0042424,13
RTS0042425,13
RTS0042426,21
RTS0042427,14
RTS0042428,16
RTS0042429,18
RTS0042430,14
RTS0042431,12
RTS0042432,15
RTS0042433,17
RTS0042434,24
RTS0042435,15
RTS0042436,19
RTS0042437,28
RTS0042438,17
RTS0042439,19
RTS0042440,20
RTS0042441,14
RTS0042442,16
RTS0042443,16
RTS0042444,12
RTS0042445,21
RTS0042446,28
RTS0042447,24
RTS0042448,32
RTS0042449,11
RTS0042450,15
RTS0042451,12
RTS0042452,23
RTS0042453,16
RTS0042454,17
RTS0042455,23
RTS0042456,16
RTS0042457,13
RTS0042458,16
RTS0042460,18
RTS0042461,22
RTS0042462,12
RTS0042463,16
RTS0042464,12
RTS0042465,23
RTS0042466,10
RTS0042467,13
RTS0042468,25
RTS0042469,25
RTS0042470,12
RTS0042471,25
RTS0042472,17
RTS0042473,20
RTS0042474,18
RTS0042475,42
RTS0042476,24
RTS0042477,19
RTS0042478,26
RTS0042479,10
RTS0042480,8
RTS0042481,23
RTS0042482,15
RTS0042483,25
RTS0042484,12
RTS0042485,35
RTS0042486,18
RTS0042487,17
RTS0042488,14
RTS0042489,13
RTS0042490,19
RTS0042491,15
RTS0042492,20
RTS0042493,19
RTS0042494,14
RTS0042495,10
RTS0042496,30
RTS0042497,18
RTS0042498,15
RTS0042499,35
RTS0042500,33
RTS0042501,12
RTS0042502,6
RTS0042503,20
RTS0042504,10
RTS0042505,19
RTS0042506,14
RTS0042507,28
RTS0042508,12
RTS0042509,20
RTS0042510,29
RTS0042515,19
RTS0042522,15
RTS0042526,13
RTS0042527,13
RTS0042528,19
RTS0042529,14
RTS0042530,17
RTS0042531,11
RTS0042532,15
RTS0042533,15
RTS0042534,13
RTS0042535,13
RTS0042536,15
RTS0042537,21
RTS0042538,8
RTS0042539,19
RTS0042540,26
RTS0042541,23
RTS0042542,12
RTS0042543,14
RTS0042544,14
RTS0042545,12
RTS0042546,17
RTS0042547,8
RTS0042548,15
RTS0042549,16
RTS0042550,12
RTS0042551,19
RTS0042552,18
RTS0042553,12
RTS0042554,18
RTS0042555,20
RTS0042556,14
RTS0042557,10
RTS0042558,14
RTS0042559,13
RTS0042560,11
RTS0042561,18
RTS0042562,11
RTS0042563,17
RTS0042564,13
RTS0042565,16
RTS0042566,16
RTS0042567,13
RTS0042568,34
RTS0042569,36
RTS0042570,12
RTS0042571,26
RTS0042572,77
RTS0042573,17
RTS0042574,37
RTS0042575,40
RTS0042576,8
RTS0042577,20
RTS0042578,28
RTS0042579,26
RTS0042580,17
RTS0042581,28
RTS0042582,18
RTS0042583,62
RTS0042584,28
RTS0042585,27
RTS0042586,12
RTS0042587,13
RTS0042588,18
RTS0042589,25
RTS0042590,20
RTS0042591,36
RTS0042592,37
RTS0042593,11
RTS0042594,16
RTS0042595,12
RTS0042596,10
RTS0042597,18
RTS0042598,11
RTS0042599,21
RTS0042600,7
RTS0042601,19
RTS0042602,13
RTS0042603,21
RTS0042604,12
RTS0042605,16
RTS0042606,17
RTS0042607,15
RTS0042608,15
RTS0042609,29
RTS0042610,19
RTS0042611,13
RTS0042612,22
RTS0042613,17
RTS0042614,12
RTS0042615,27
RTS0042616,18
RTS0042617,17
RTS0042618,41
RTS0042619,27
RTS0042620,17
RTS0042621,16
RTS0042622,17
RTS0042623,15
RTS0042624,14
RTS0042625,11
RTS0042626,20
RTS0042627,99
RTS0042628,14
RTS0042629,30
RTS0042630,48
RTS0042631,11
RTS0042633,12
RTS0042634,11
RTS0042635,15
RTS0042636,18
RTS0042637,19
RTS0042638,22
RTS0042639,22
RTS0042640,10
RTS0042641,13
RTS0042642,10
RTS0042643,4
RTS0042644,17
RTS0042645,16
RTS0042646,17
RTS0042647,29
RTS0042648,27
RTS0042649,15
RTS0042650,16
RTS0042651,13
RTS0042652,19
RTS0042653,15
RTS0042654,15
RTS0042655,17
RTS0042656,14
RTS0042657,13
RTS0042658,20
RTS0042659,10
RTS0042660,23
RTS0042661,18
RTS0042662,13
RTS0042663,13
RTS0042664,14
RTS0042665,22
RTS0042666,12
RTS0042667,15
RTS0042668,14
RTS0042669,16
RTS0042670,23
RTS0042671,17
RTS0042672,21
RTS0042673,7
RTS0042674,29
RTS0042675,19
RTS0042676,15
RTS0042677,1
RTS0042678,17
RTS0042679,21
RTS0042680,18
RTS0042681,18
RTS0042682,18
RTS0042683,19
RTS0042684,10
RTS0042685,13
RTS0042686,47
RTS0042687,16
RTS0042688,23
RTS0042689,11
RTS0042690,14
RTS0042691,8
RTS0042692,10
RTS0042693,21
RTS0042695,15
RTS0042696,24
RTS0042697,14
RTS0042698,13
RTS0042699,12
RTS0042700,12
RTS0042701,23
RTS0042702,20
RTS0042703,18
RTS0042704,20
RTS0042705,9
RTS0042706,14
RTS0042707,9
RTS0042708,16
RTS0042709,15
RTS0042710,15
RTS0042711,17
RTS0042712,16
RTS0042713,30
RTS0042714,19
RTS0042715,6
RTS0042716,7
RTS0042717,27
RTS0042718,7
RTS0042719,14
RTS0042720,21
RTS0042721,20
RTS0042722,20
RTS0042723,23
RTS0042724,15
RTS0042725,19
RTS0042726,22
RTS0042727,9
RTS0042728,12
RTS0042729,16
RTS0042730,18
RTS0042731,13
RTS0042732,16
RTS0042733,8
RTS0042734,20
RTS0042735,15
RTS0042736,17
RTS0042737,25
RTS0042738,18
RTS0042739,16
RTS0042740,14
RTS0042741,14
RTS0042742,14
RTS0042743,13
RTS0042744,15
RTS0042745,13
RTS0042746,16
RTS0042747,20
RTS0042748,19
RTS0042749,9
RTS0042750,13
RTS0042751,19
RTS0042752,19
RTS0042753,19
RTS0042754,15
RTS0042755,14
RTS0042756,10
RTS0042757,31
RTS0042758,6
RTS0042759,14
RTS0042760,26
RTS0042761,22
RTS0042762,9
RTS0042763,17
RTS0042764,16
RTS0042765,18
RTS0042766,23
RTS0042767,19
RTS0042768,17
RTS0042769,32
RTS0042770,18
RTS0042771,25
RTS0042772,27
RTS0042773,21
RTS0042774,65
RTS0042775,25
RTS0042776,10
RTS0042777,38
RTS0042778,13
RTS0042779,22
RTS0042780,22
RTS0042781,14
RTS0042782,20
RTS0042783,15
RTS0042784,22
RTS0042785,15
RTS0042786,25
RTS0042787,11
RTS0042788,22
RTS0042789,22
RTS0042790,13
RTS0042791,207
RTS0042792,10
RTS0042793,12
RTS0042794,382
RTS0042795,24
RTS0042796,24
RTS0042797,15
RTS0042798,11
RTS0042799,36
RTS0042800,17
RTS0042801,24
RTS0042802,19
RTS0042803,13
RTS0042804,18
RTS0042805,15
RTS0042806,13
RTS0042807,25
RTS0042808,17
RTS0042809,21
RTS0042810,12
RTS0042811,20
RTS0042812,31
RTS0042813,15
RTS0042814,33
RTS0042815,20
RTS0042816,18
RTS0042817,17
RTS0042818,14
RTS0042819,29
RTS0042820,14
RTS0042821,16
RTS0042822,17
RTS0042823,16
RTS0042824,16
RTS0042825,20
RTS0042826,22
RTS0042827,26
RTS0042828,13
RTS0042829,23
RTS0042830,12
RTS0042831,25
RTS0042832,26
RTS0042833,17
RTS0042834,14
RTS0042835,21
RTS0042836,23
RTS0042837,16
RTS0042838,19
RTS0042839,18
RTS0042840,23
RTS0042841,20
RTS0042842,24
RTS0042843,15
RTS0042844,19
RTS0042845,137
RTS0042846,16
RTS0042847,48
RTS0042848,39
RTS0042849,25
RTS0042850,27
RTS0042851,28
RTS0042852,25
RTS0042853,25
RTS0042854,18
RTS0042855,16
RTS0042856,10
RTS0042857,12
RTS0042858,24
RTS0042859,23
RTS0042860,25
RTS0042861,17
RTS0042862,16
RTS0042863,30
RTS0042864,24
RTS0042865,29
RTS0042866,23
RTS0042867,14
RTS0042868,18
RTS0042869,61
RTS0042870,18
RTS0042871,21
RTS0042872,13
RTS0042873,17
RTS0042874,16
RTS0042875,36
RTS0042876,42
RTS0042877,16
RTS0042878,16
RTS0042879,23
RTS0042880,22
RTS0042881,34
RTS0042882,70
RTS0042883,15
RTS0042884,20
RTS0042885,42
RTS0042886,32
RTS0042887,23
RTS0042888,14
RTS0042889,17
RTS0042890,16
RTS0042891,16
RTS0042892,27
RTS0042893,30
RTS0042894,13
RTS0042895,13
RTS0042896,22
RTS0042897,37
RTS0042898,14
RTS0042899,31
RTS0042900,32
RTS0042901,22
RTS0042902,21
RTS0042903,21
RTS0042904,17
RTS0042905,10
RTS0042906,21
RTS0042907,24
RTS0042908,20
RTS0042909,31
RTS0042910,17
RTS0042911,24
RTS0042912,46
RTS0042913,28
RTS0042914,17
RTS0042915,17
RTS0042916,15
RTS0042917,15
RTS0042918,21
RTS0042919,22
RTS0042920,14
RTS0042921,24
RTS0042922,16
RTS0042923,25
RTS0042924,16
RTS0042925,25
RTS0042926,13
RTS0042927,11
RTS0042928,19
RTS0042929,25
RTS0042930,19
RTS0042931,19
RTS0042932,18
RTS0042933,20
RTS0042934,13
RTS0042935,17
RTS0042936,20
RTS0042937,19
RTS0042938,68
RTS0042939,21
RTS0042940,17
RTS0042941,15
RTS0042942,25
RTS0042943,16
RTS0042944,15
RTS0042945,71
RTS0042946,25
RTS0042947,19
RTS0042948,37
RTS0042949,24
RTS0042950,11
RTS0042951,30
RTS0042952,21
RTS0042953,48
RTS0042954,17
RTS0042955,17
RTS0042956,17
RTS0042957,16
RTS0042958,19
RTS0042959,25
RTS0042960,13
RTS0042961,15
RTS0042962,23
RTS0042963,17
RTS0042964,15
RTS0042965,35
RTS0042966,13
RTS0042967,11
RTS0042968,10
RTS0042969,18
RTS0042970,12
RTS0042971,10
RTS0042972,22
RTS0042973,12
RTS0042974,14
RTS0042975,15
RTS0042976,44
RTS0042977,24
RTS0042978,17
RTS0042979,14
RTS0042980,16
RTS0042981,15
RTS0042982,17
RTS0042983,27
RTS0042984,25
RTS0042985,19
RTS0042986,33
RTS0042987,20
RTS0042988,21
RTS0042989,30
RTS0042990,14
RTS0042991,14
RTS0042992,29
RTS0042993,11
RTS0042994,29
RTS0042995,19
RTS0042996,18
RTS0042997,10
RTS0042998,19
RTS0042999,14
RTS0043000,23
RTS0043001,15
RTS0043002,16
RTS0043003,14
RTS0043004,28
RTS0043005,29
RTS0043006,14
RTS0043007,41
RTS0043008,22
RTS0043009,22
RTS0043010,11
RTS0043011,19
RTS0043012,18
RTS0043013,25
RTS0043014,40
RTS0043015,20
RTS0043016,15
RTS0043017,22
RTS0043018,14
RTS0043019,39
RTS0043020,11
RTS0043021,19
RTS0043022,16
RTS0043023,18
RTS0043024,13
RTS0043025,17
RTS0043026,39
RTS0043027,26
RTS0043028,19
RTS0043029,15
RTS0043030,20
RTS0043031,23
RTS0043032,16
RTS0043033,15
RTS0043034,18
RTS0043035,13
RTS0043036,25
RTS0043037,17
RTS0043038,23
RTS0043039,30
RTS0043040,19
RTS0043041,12
RTS0043042,19
RTS0043043,30
RTS0043044,13
RTS0043045,16
RTS0043046,13
RTS0043047,20
RTS0043048,18
RTS0043049,21
RTS0043050,20
RTS0043051,17
RTS0043052,13
RTS0043053,15
RTS0043054,11
RTS0043055,13
RTS0043056,19
RTS0043057,19
RTS0043058,40
RTS0043059,34
RTS0043060,13
RTS0043061,15
RTS0043062,12
RTS0043063,17
RTS0043064,21
RTS0043065,21
RTS0043066,15
RTS0043067,19
RTS0043068,13
RTS0043069,13
RTS0043070,29
RTS0043071,18
RTS0043072,20
RTS0043073,18
RTS0043074,10
RTS0043075,27
RTS0043076,25
RTS0043077,14
RTS0043078,19
RTS0043079,13
RTS0043080,26
RTS0043081,20
RTS0043082,17
RTS0043083,15
RTS0043084,18
RTS0043085,14
RTS0043086,16
RTS0043087,19
RTS0043088,10
RTS0043089,20
RTS0043090,19
RTS0043091,21
RTS0043092,15
RTS0043093,33
RTS0043094,12
RTS0043095,22
RTS0043096,14
RTS0043097,17
RTS0043098,12
RTS0043099,22
RTS0043100,20
RTS0043101,25
RTS0043102,27
RTS0043103,27
RTS0043104,26
RTS0043105,15
RTS0043106,16
RTS0043107,14
RTS0043108,13
RTS0043109,21
RTS0043110,26
RTS0043111,32
RTS0043112,22
RTS0043113,12
RTS0043114,17
RTS0043115,18
RTS0043116,22
RTS0043117,15
RTS0043118,14
RTS0043119,15
RTS0043120,21
RTS0043121,10
RTS0043122,25
RTS0043123,13
RTS0043124,24
RTS0043125,13
RTS0043126,19
RTS0043127,12
RTS0043128,17
RTS0043129,15
RTS0043130,25
RTS0043131,24
RTS0043132,12
RTS0043133,15
RTS0043134,24
RTS0043135,13
RTS0043136,28
RTS0043137,12
RTS0043138,17
RTS0043139,10
RTS0043140,13
RTS0043141,17
RTS0043142,14
RTS0043143,13
RTS0043144,14
RTS0043145,15
RTS0043146,16
RTS0043147,31
RTS0043148,44
RTS0043149,27
RTS0043150,8
RTS0043151,20
RTS0043152,38
RTS0043153,19
RTS0043154,22
RTS0043155,21
RTS0043156,21
RTS0043157,92
RTS0043159,24
RTS0043160,27
RTS0043161,22
RTS0043162,21
RTS0043163,18
RTS0043164,18
RTS0043165,22
RTS0043167,16
RTS0043168,22
RTS0043169,18
RTS0043170,19
RTS0043171,13
RTS0043172,17
RTS0043173,24
RTS0043174,11
RTS0043175,17
RTS0043176,10
RTS0043177,18
RTS0043178,20
RTS0043179,33
RTS0043180,24
RTS0043181,27
RTS0043182,27
RTS0043183,16
RTS0043184,11
RTS0043185,24
RTS0043186,20
RTS0043187,9
RTS0043188,27
RTS0043189,23
RTS0043190,16
RTS0043191,12
RTS0043192,20
RTS0043193,13
RTS0043194,16
RTS0043195,17
RTS0043196,29
RTS0043197,24
RTS0043198,22
RTS0043199,20
RTS0043200,17
RTS0043201,25
RTS0043202,17
RTS0043203,10
RTS0043204,21
RTS0043205,16
RTS0043206,21
RTS0043207,19
RTS0043208,19
RTS0043209,19
RTS0043210,13
RTS0043211,17
RTS0043212,27
RTS0043213,18
RTS0043214,24
RTS0043215,12
RTS0043216,41
RTS0043217,19
RTS0043218,19
RTS0043219,21
RTS0043220,56
RTS0043221,11
RTS0043222,19
RTS0043223,23
RTS0043224,13
RTS0043225,20
RTS0043226,13
RTS0043227,17
RTS0043228,16
RTS0043229,18
RTS0043230,28
RTS0043231,15
RTS0043232,9
RTS0043233,26
RTS0043234,16
RTS0043235,13
RTS0043236,13
RTS0043237,17
RTS0043238,17
RTS0043239,25
RTS0043240,33
RTS0043241,13
RTS0043242,28
RTS0043243,29
RTS0043244,12
RTS0043245,15
RTS0043246,12
RTS0043247,15
RTS0043248,23
RTS0043249,35
RTS0043250,17
RTS0043251,26
RTS0043252,20
RTS0043253,13
RTS0043254,26
RTS0043255,10
RTS0043256,21
RTS0043257,19
RTS0043258,21
RTS0043259,13
RTS0043260,15
RTS0043261,19
RTS0043262,26
RTS0043263,13
RTS0043264,21
RTS0043265,15
RTS0043266,14
RTS0043267,13
RTS0043268,15
RTS0043269,31
RTS0043270,22
RTS0043271,15
RTS0043272,18
RTS0043273,16
RTS0043274,22
RTS0043275,26
RTS0043276,14
RTS0043277,15
RTS0043278,18
RTS0043279,13
RTS0043280,10
RTS0043281,13
RTS0043282,27
RTS0043283,18
RTS0043284,31
RTS0043285,16
RTS0043286,26
RTS0043287,21
RTS0043288,27
RTS0043289,20
RTS0043290,14
RTS0043291,22
RTS0043292,24
RTS0043293,19
RTS0043294,13
RTS0043295,20
RTS0043296,19
RTS0043297,17
RTS0043299,20
RTS0043300,17
RTS0043301,14
RTS0043302,18
RTS0043303,10
RTS0043304,12
RTS0043305,18
RTS0043306,19
RTS0043307,17
RTS0043308,11
RTS0043309,22
RTS0043310,24
RTS0043311,17
RTS0043312,15
RTS0043313,13
RTS0043314,20
RTS0043315,19
RTS0043316,22
RTS0043317,18
RTS0043318,26
RTS0043319,13
RTS0043320,25
RTS0043321,15
RTS0043322,20
RTS0043323,22
RTS0043324,17
RTS0043325,8
RTS0043326,22
RTS0043327,9
RTS0043328,25
RTS0043329,12
RTS0043330,25
RTS0043331,11
RTS0043332,16
RTS0043333,20
RTS0043334,9
RTS0043335,6
RTS0043336,20
RTS0043337,14
RTS0043338,18
RTS0043339,20
RTS0043340,20
RTS0043341,19
RTS0043342,23
RTS0043343,22
RTS0043344,17
RTS0043345,8
RTS0043346,14
RTS0043347,41
RTS0043348,19
RTS0043349,18
RTS0043350,28
RTS0043351,36
RTS0043352,19
RTS0043353,11
RTS0043354,12
RTS0043355,43
RTS0043356,22
RTS0043357,15
RTS0043358,27
RTS0043359,26
RTS0043360,23
RTS0043361,22
RTS0043362,24
RTS0043363,24
RTS0043364,22
RTS0043365,18
RTS0043366,21
RTS0043367,18
RTS0043368,19
RTS0043369,9
RTS0043370,13
RTS0043371,16
RTS0043372,16
RTS0043373,29
RTS0043374,13
RTS0043375,22
RTS0043376,31
RTS0043377,56
RTS0043378,24
RTS0043379,20
RTS0043380,20
RTS0043381,19
RTS0043382,29
RTS0043383,29
RTS0043384,11
RTS0043385,15
RTS0043386,18
RTS0043387,19
RTS0043388,8
RTS0043389,19
RTS0043390,17
RTS0043391,29
RTS0043392,21
RTS0043393,16
RTS0043394,24
RTS0043395,18
RTS0043396,14
RTS0043397,10
RTS0043398,17
RTS0043399,20
RTS0043400,15
RTS0043401,23
RTS0043402,14
RTS0043403,45
RTS0043404,24
RTS0043405,27
RTS0043406,15
RTS0043407,15
RTS0043408,19
RTS0043409,12
RTS0043410,15
RTS0043411,13
RTS0043412,17
RTS0043413,10
RTS0043414,17
RTS0043415,25
RTS0043416,14
RTS0043417,16
RTS0043418,15
RTS0043419,18
RTS0043420,20
RTS0043421,37
RTS0043422,13
RTS0043423,19
RTS0043424,30
RTS0043425,24
RTS0043426,17
RTS0043427,12
RTS0043428,15
RTS0043429,11
RTS0043430,12
RTS0043431,23
RTS0043432,11
RTS0043433,11
RTS0043434,21
RTS0043435,16
RTS0043436,14
RTS0043437,9
RTS0043438,13
RTS0043439,28
RTS0043440,18
RTS0043441,23
RTS0043442,18
RTS0043443,27
RTS0043444,20
RTS0043445,17
RTS0043446,17
RTS0043447,11
RTS0043448,13
RTS0043449,13
RTS0043450,13
RTS0043451,19
RTS0043452,10
RTS0043453,15
RTS0043454,23
RTS0043455,12
RTS0043456,22
RTS0043457,20
RTS0043458,27
RTS0043459,9
RTS0043460,17
RTS0043461,14
RTS0043462,19
RTS0043463,19
RTS0043464,19
RTS0043465,27
RTS0043466,75
RTS0043467,19
RTS0043468,26
RTS0043469,36
RTS0043470,19
RTS0043471,24
RTS0043472,23
RTS0043473,18
RTS0043474,19
RTS0043475,19
RTS0043476,9
RTS0043477,17
RTS0043478,23
RTS0043479,41
RTS0043480,17
RTS0043481,41
RTS0043482,29
RTS0043483,7
RTS0043484,16
RTS0043485,17
RTS0043486,22
RTS0043487,38
RTS0043488,15
RTS0043489,10
RTS0043490,8
RTS0043491,19
RTS0043492,13
RTS0043493,15
RTS0043494,30
RTS0043495,26
RTS0043496,19
RTS0043497,17
RTS0043498,18
RTS0043499,17
RTS0043500,17
RTS0043501,8
RTS0043502,13
RTS0043503,7
RTS0043504,28
RTS0043505,19
RTS0043506,20
RTS0043507,19
RTS0043508,15
RTS0043509,15
RTS0043510,16
RTS0043511,13
RTS0043512,16
RTS0043513,10
RTS0043514,22
RTS0043515,26
RTS0043516,13
RTS0043517,11
RTS0043518,21
RTS0043519,16
RTS0043520,14
RTS0043521,24
RTS0043522,19
RTS0043523,49
RTS0043524,22
RTS0043525,25
RTS0043526,38
RTS0043527,11
RTS0043528,13
RTS0043529,14
RTS0043530,17
RTS0043531,28
RTS0043532,23
RTS0043533,23
RTS0043534,21
RTS0043535,25
RTS0043536,23
RTS0043537,13
RTS0043538,12
RTS0043539,17
RTS0043540,14
RTS0043541,32
RTS0043542,16
RTS0043543,12
RTS0043544,19
RTS0043545,16
RTS0043546,24
RTS0043547,21
RTS0043548,18
RTS0043549,30
RTS0043550,21
RTS0043551,20
RTS0043552,17
RTS0043553,17
RTS0043554,12
RTS0043555,11
RTS0043556,24
RTS0043557,19
RTS0043558,18
RTS0043559,18
RTS0043560,15
RTS0043561,11
RTS0043562,7
RTS0043563,14
RTS0043564,20
RTS0043565,15
RTS0043566,21
RTS0043567,14
RTS0043568,16
RTS0043569,24
RTS0043570,20
RTS0043571,13
RTS0043572,19
RTS0043573,13
RTS0043574,10
RTS0043575,11
RTS0043576,26
RTS0043577,21
RTS0043578,11
RTS0043579,17
RTS0043580,18
RTS0043581,20
RTS0043582,21
RTS0043583,11
RTS0043584,25
RTS0043585,13
RTS0043586,14
RTS0043587,22
RTS0043588,8
RTS0043589,11
RTS0043590,23
RTS0043591,28
RTS0043592,20
RTS0043593,13
RTS0043594,16
RTS0043595,15
RTS0043596,14
RTS0043597,14
RTS0043598,18
RTS0043599,13
RTS0043600,15
RTS0043601,13
RTS0043602,14
RTS0043603,9
RTS0043604,13
RTS0043605,13
RTS0043606,19
RTS0043607,11
RTS0043608,15
RTS0043609,20
RTS0043610,18
RTS0043611,21
RTS0043612,25
RTS0043613,9
RTS0043614,11
RTS0043615,13
RTS0043616,35
RTS0043617,15
RTS0043618,21
RTS0043619,15
RTS0043620,10
RTS0043621,14
RTS0043622,23
RTS0043623,11
RTS0043624,19
RTS0043625,9
RTS0043626,12
RTS0043627,19
RTS0043628,18
RTS0043629,18
RTS0043630,17
RTS0043631,21
RTS0043632,19
RTS0043633,14
RTS0043634,21
RTS0043635,12
RTS0043636,23
RTS0043637,32
RTS0043638,24
RTS0043639,15
RTS0043640,18
RTS0043641,89
RTS0043642,16
RTS0043643,20
RTS0043644,77
RTS0043645,13
RTS0043646,18
RTS0043647,13
RTS0043648,35
RTS0043649,16
RTS0043650,30
RTS0043651,12
RTS0043652,14
RTS0043653,10
RTS0043654,19
RTS0043655,15
RTS0043656,12
RTS0043657,26
RTS0043658,34
RTS0043659,23
RTS0043660,16
RTS0043661,14
RTS0043663,21
RTS0043664,15
RTS0043665,24
RTS0043666,15
RTS0043667,16
RTS0043668,17
RTS0043669,14
RTS0043670,15
RTS0043671,24
RTS0043672,19
RTS0043673,21
RTS0043674,16
RTS0043675,17
RTS0043676,7
RTS0043677,19
RTS0043678,19
RTS0043679,14
RTS0043680,11
RTS0043681,19
RTS0043682,15
RTS0043683,29
RTS0043684,18
RTS0043685,16
RTS0043686,15
RTS0043687,20
RTS0043688,32
RTS0043689,23
RTS0043690,23
RTS0043691,21
RTS0043692,15
RTS0043693,25
RTS0043694,17
RTS0043695,14
RTS0043696,16
RTS0043697,16
RTS0043698,21
RTS0043699,21
RTS0043700,14
RTS0043701,14
RTS0043702,17
RTS0043703,15
RTS0043704,11
RTS0043705,14
RTS0043706,31
RTS0043707,16
RTS0043708,18
RTS0043709,21
RTS0043710,27
RTS0043711,18
RTS0043712,17
RTS0043713,12
RTS0043714,11
RTS0043715,11
RTS0043716,14
RTS0043717,21
RTS0043718,27
RTS0043719,22
RTS0043720,14
RTS0043721,14
RTS0043722,13
RTS0043723,14
RTS0043724,24
RTS0043725,16
RTS0043726,15
RTS0043727,12
RTS0043728,24
RTS0043729,14
RTS0043730,15
RTS0043731,14
RTS0043732,31
RTS0043733,19
RTS0043734,15
RTS0043735,14
RTS0043736,30
RTS0043737,24
RTS0043738,18
RTS0043739,19
RTS0043740,16
RTS0043741,17
RTS0043742,17
RTS0043743,11
RTS0043744,14
RTS0043745,6
RTS0043746,18
RTS0043747,12
RTS0043748,11
RTS0043749,15
RTS0043750,16
RTS0043751,33
RTS0043752,25
RTS0043753,23
RTS0043754,15
RTS0043755,29
RTS0043756,18
RTS0043757,15
RTS0043758,37
RTS0043759,9
RTS0043760,21
RTS0043761,30
RTS0043762,17
RTS0043763,16
RTS0043764,16
RTS0043765,20
RTS0043766,16
RTS0043767,13
RTS0043768,15
RTS0043769,18
RTS0043770,8
RTS0043771,11
RTS0043772,26
RTS0043773,13
RTS0043774,12
RTS0043775,16
RTS0043776,15
RTS0043777,21
RTS0043778,19
RTS0043779,15
RTS0043780,10
RTS0043781,44
RTS0043782,10
RTS0043783,19
RTS0043784,15
RTS0043785,9
RTS0043786,18
RTS0043787,23
RTS0043788,13
RTS0043789,20
RTS0043790,17
RTS0043791,17
RTS0043792,44
RTS0043793,26
RTS0043794,29
RTS0043795,15
RTS0043796,20
RTS0043797,22
RTS0043798,13
RTS0043799,16
RTS0043800,15
RTS0043801,24
RTS0043802,7
RTS0043803,36
RTS0043804,21
RTS0043805,16
RTS0043806,11
RTS0043807,15
RTS0043808,28
RTS0043809,15
RTS0043810,16
RTS0043811,13
RTS0043812,14
RTS0043813,12
RTS0043814,12
RTS0043815,16
RTS0043816,55
RTS0043817,26
RTS0043818,20
RTS0043819,17
RTS0043820,98
RTS0043821,27
RTS0043822,24
RTS0043823,27
RTS0043824,10
RTS0043825,13
RTS0043826,17
RTS0043827,14
RTS0043828,26
RTS0043829,22
RTS0043830,14
RTS0043831,33
RTS0043832,19
RTS0043833,45
RTS0043834,21
RTS0043835,24
RTS0043836,12
RTS0043837,27
RTS0043838,9
RTS0043839,11
RTS0043840,18
RTS0043841,10
RTS0043842,9
RTS0043843,8
RTS0043844,18
RTS0043845,22
RTS0043846,8
RTS0043847,25
RTS0043848,30
RTS0043849,29
RTS0043850,33
RTS0043851,23
RTS0043852,23
RTS0043853,32
RTS0043854,15
RTS0043856,11
RTS0043857,18
RTS0043858,8
RTS0043859,18
RTS0043860,12
RTS0043861,23
RTS0043862,32
RTS0043863,25
RTS0043864,25
RTS0043865,19
RTS0043866,20
RTS0043867,16
RTS0043868,23
RTS0043869,32
RTS0043870,10
RTS0043871,18
RTS0043872,25
RTS0043873,20
RTS0043874,12
RTS0043875,11
RTS0043876,19
RTS0043877,18
RTS0043878,33
RTS0043879,28
RTS0043880,19
RTS0043881,20
RTS0043882,25
RTS0043883,20
RTS0043884,22
RTS0043885,11
RTS0043886,21
RTS0043887,37
RTS0043888,23
RTS0043889,17
RTS0043890,33
RTS0043891,18
RTS0043892,19
RTS0043893,12
RTS0043894,23
RTS0043895,17
RTS0043896,10
RTS0043897,31
RTS0043898,35
RTS0043899,19
RTS0043900,27
RTS0043901,7
RTS0043902,16
RTS0043903,12
RTS0043904,20
RTS0043905,14
RTS0043906,12
RTS0043907,23
RTS0043908,14
RTS0043909,19
RTS0043910,32
RTS0043911,18
RTS0043912,45
RTS0043913,20
RTS0043914,17
RTS0043915,13
RTS0043916,14
RTS0043917,15
RTS0043918,17
RTS0043919,13
RTS0043920,35
RTS0043921,16
RTS0043922,26
RTS0043923,33
RTS0043924,22
RTS0043925,23
RTS0043926,35
RTS0043927,25
RTS0043928,24
RTS0043929,21
RTS0043930,25
RTS0043931,17
RTS0043932,16
RTS0043933,12
RTS0043934,17
RTS0043935,20
RTS0043936,10
RTS0043937,18
RTS0043938,13
RTS0043939,14
RTS0043940,14
RTS0043941,22
RTS0043942,23
RTS0043943,30
RTS0043944,16
RTS0043945,15
RTS0043946,16
RTS0043947,19
RTS0043948,25
RTS0043949,12
RTS0043950,60
RTS0043951,23
RTS0043952,10
RTS0043953,28
RTS0043954,17
RTS0043955,21
RTS0043956,13
RTS0043957,14
RTS0043958,19
RTS0043959,9
RTS0043960,17
RTS0043961,13
RTS0043962,9
RTS0043963,28
RTS0043964,37
RTS0043965,12
RTS0043966,15
RTS0043967,17
RTS0043968,19
RTS0043969,81
RTS0043970,83
RTS0043971,46
RTS0043972,53
RTS0043973,46
RTS0043974,53
RTS0043975,44
RTS0043976,11
RTS0043977,18
RTS0043978,18
RTS0043979,22
RTS0043980,13
RTS0043981,23
RTS0043982,24
RTS0043983,10
RTS0043984,18
RTS0043985,18
RTS0043986,19
RTS0043987,66
RTS0043988,31
RTS0043989,12
RTS0043990,22
RTS0043991,9
RTS0043992,17
RTS0043993,12
RTS0043994,13
RTS0043996,15
RTS0043997,16
RTS0043998,14
RTS0043999,10
RTS0044000,16
RTS0044001,24
RTS0044002,23
RTS0044003,12
RTS0044004,26
RTS0044005,25
RTS0044006,30
RTS0044007,19
RTS0044008,15
RTS0044009,14
RTS0044010,42
RTS0044011,9
RTS0044012,23
RTS0044013,20
RTS0044014,19
RTS0044015,21
RTS0044016,19
RTS0044017,43
RTS0044018,29
RTS0044019,18
RTS0044020,32
RTS0044021,14
RTS0044022,26
RTS0044023,12
RTS0044024,16
RTS0044025,25
RTS0044026,14
RTS0044027,30
RTS0044028,13
RTS0044029,14
RTS0044030,20
RTS0044031,18
RTS0044032,16
RTS0044033,8
RTS0044034,14
RTS0044035,6
RTS0044036,15
RTS0044037,17
RTS0044038,16
RTS0044039,17
RTS0044040,23
RTS0044041,12
RTS0044042,13
RTS0044043,21
RTS0044044,14
RTS0044045,17
RTS0044046,24
RTS0044047,24
RTS0044048,21
RTS0044049,11
RTS0044050,15
RTS0044051,29
RTS0044052,18
RTS0044053,18
RTS0044054,28
RTS0044055,19
RTS0044056,22
RTS0044057,24
RTS0044058,12
RTS0044059,34
RTS0044060,20
RTS0044061,16
RTS0044062,20
RTS0044063,19
RTS0044064,39
RTS0044065,15
RTS0044067,23
RTS0044068,29
RTS0044069,28
RTS0044070,17
RTS0044071,21
RTS0044072,15
RTS0044073,16
RTS0044074,22
RTS0044075,22
RTS0044076,11
RTS0044077,13
RTS0044078,24
RTS0044079,13
RTS0044080,18
RTS0044081,21
RTS0044082,9
RTS0044083,12
RTS0044084,18
RTS0044085,17
RTS0044086,25
RTS0044087,26
RTS0044088,14
RTS0044089,11
RTS0044090,23
RTS0044091,14
RTS0044092,13
RTS0044093,16
RTS0044094,18
RTS0044095,13
RTS0044096,24
RTS0044097,13
RTS0044098,20
RTS0044099,23
RTS0044100,19
RTS0044101,5
RTS0044102,26
RTS0044103,14
RTS0044104,15
RTS0044105,13
RTS0044106,22
RTS0044107,18
RTS0044108,16
RTS0044109,6
RTS0044110,22
RTS0044111,16
RTS0044112,16
RTS0044113,15
RTS0044114,18
RTS0044115,20
RTS0044116,23
RTS0044117,11
RTS0044118,9
RTS0044119,13
RTS0044120,20
RTS0044121,18
RTS0044122,14
RTS0044123,28
RTS0044124,26
RTS0044125,41
RTS0044126,31
RTS0044127,19
RTS0044128,18
RTS0044129,30
RTS0044130,17
RTS0044131,23
RTS0044132,22
RTS0044133,14
RTS0044134,22
RTS0044135,18
RTS0044136,15
RTS0044137,16
RTS0044138,18
RTS0044139,15
RTS0044140,22
RTS0044141,38
RTS0044142,17
RTS0044143,27
RTS0044144,26
RTS0044145,13
RTS0044146,21
RTS0044147,15
RTS0044148,32
RTS0044149,32
RTS0044150,17
RTS0044151,22
RTS0044152,20
RTS0044153,21
RTS0044154,19
RTS0044155,16
RTS0044156,20
RTS0044157,72
RTS0044158,21
RTS0044159,9
RTS0044160,89
RTS0044161,14
RTS0044162,23
RTS0044163,20
RTS0044164,32
RTS0044165,18
RTS0044166,14
RTS0044167,10
RTS0044168,18
RTS0044169,33
RTS0044170,13
RTS0044171,11
RTS0044172,27
RTS0044173,7
RTS0044174,8
RTS0044175,10
RTS0044176,15
RTS0044177,12
RTS0044178,19
RTS0044180,15
RTS0044181,26
RTS0044182,15
RTS0044183,17
RTS0044184,19
RTS0044185,12
RTS0044186,21
RTS0044187,17
RTS0044188,33
RTS0044189,17
RTS0044190,11
RTS0044191,15
RTS0044192,21
RTS0044193,12
RTS0044194,19
RTS0044195,24
RTS0044196,22
RTS0044197,31
RTS0044198,55
RTS0044199,42
RTS0044200,11
RTS0044206,25
RTS0044207,10
RTS0044208,19
RTS0044209,13
RTS0044210,28
RTS0044211,25
RTS0044212,22
RTS0044213,25
RTS0044214,19
RTS0044215,29
RTS0044216,26
RTS0044217,39
RTS0044218,28
RTS0044219,55
RTS0044220,15
RTS0044221,21
RTS0044222,20
RTS0044223,15
RTS0044224,19
RTS0044225,27
RTS0044226,24
RTS0044227,20
RTS0044228,9
RTS0044229,11
RTS0044230,16
RTS0044231,16
RTS0044232,14
RTS0044233,19
RTS0044234,21
RTS0044235,17
RTS0044236,17
RTS0044237,20
RTS0044238,20
RTS0044239,14
RTS0044240,32
RTS0044241,18
RTS0044242,44
RTS0044243,19
RTS0044244,14
RTS0044245,23
RTS0044246,31
RTS0044247,12
RTS0044248,33
RTS0044249,14
RTS0044250,24
RTS0044251,17
RTS0044252,31
RTS0044253,12
RTS0044254,11
RTS0044255,25
RTS0044256,17
RTS0044257,30
RTS0044258,19
RTS0044259,14
RTS0044260,12
RTS0044261,23
RTS0044262,23
RTS0044263,13
RTS0044264,20
RTS0044265,12
RTS0044266,32
RTS0044267,25
RTS0044268,27
RTS0044269,36
RTS0044270,36
RTS0044271,20
RTS0044272,15
RTS0044273,18
RTS0044274,21
RTS0044275,22
RTS0044276,13
RTS0044277,16
RTS0044278,13
RTS0044279,25
RTS0044280,26
RTS0044281,16
RTS0044282,19
RTS0044283,19
RTS0044284,22
RTS0044285,29
RTS0044286,19
RTS0044287,20
RTS0044288,24
RTS0044289,9
RTS0044290,15
RTS0044291,15
RTS0044292,21
RTS0044293,16
RTS0044294,19
RTS0044295,16
RTS0044296,18
RTS0044297,19
RTS0044298,18
RTS0044299,16
RTS0044300,13
RTS0044301,20
RTS0044302,11
RTS0044303,15
RTS0044304,19
RTS0044305,12
RTS0044306,18
RTS0044307,27
RTS0044308,45
RTS0044309,64
RTS0044310,24
RTS0044311,17
RTS0044312,22
RTS0044313,14
RTS0044314,21
RTS0044315,13
RTS0044316,24
RTS0044317,23
RTS0044318,11
RTS0044319,20
RTS0044320,7
RTS0044321,18
RTS0044322,19
RTS0044323,24
RTS0044324,18
RTS0044325,20
RTS0044326,19
RTS0044327,17
RTS0044328,19
RTS0044329,11
RTS0044330,9
RTS0044331,25
RTS0044332,24
RTS0044333,58
RTS0044334,14
RTS0044335,20
RTS0044336,27
RTS0044337,12
RTS0044338,18
RTS0044339,16
RTS0044340,21
RTS0044341,8
RTS0044342,18
RTS0044343,14
RTS0044344,22
RTS0044345,9
RTS0044346,27
RTS0044347,24
RTS0044348,20
RTS0044349,16
RTS0044350,32
RTS0044351,21
RTS0044352,28
RTS0044353,30
RTS0044354,31
RTS0044355,19
RTS0044356,24
RTS0044357,21
RTS0044358,13
RTS0044359,19
RTS0044360,12
RTS0044361,28
RTS0044362,20
RTS0044363,17
RTS0044364,35
RTS0044365,21
RTS0044366,17
RTS0044367,20
RTS0044368,24
RTS0044369,88
RTS0044370,79
RTS0044371,17
RTS0044372,13
RTS0044373,14
RTS0044374,15
RTS0044375,13
RTS0044376,15
RTS0044377,28
RTS0044378,25
RTS0044379,18
RTS0044380,21
RTS0044381,21
RTS0044382,21
RTS0044383,26
RTS0044384,19
RTS0044385,14
RTS0044386,14
RTS0044387,26
RTS0044388,19
RTS0044389,11
RTS0044390,22
RTS0044391,21
RTS0044392,47
RTS0044393,39
RTS0044394,24
RTS0044395,25
RTS0044396,17
RTS0044397,13
RTS0044399,18
RTS0044400,11
RTS0044401,14
RTS0044402,14
RTS0044403,25
RTS0044404,22
RTS0044405,23
RTS0044406,33
RTS0044407,22
RTS0044408,20
RTS0044409,26
RTS0044410,9
RTS0044411,23
RTS0044412,27
RTS0044413,19
RTS0044414,17
RTS0044415,20
RTS0044416,18
RTS0044417,23
RTS0044418,12
RTS0044419,22
RTS0044420,113
RTS0044421,17
RTS0044422,19
RTS0044423,14
RTS0044424,15
RTS0044425,19
RTS0044426,15
RTS0044427,20
RTS0044428,14
RTS0044429,29
RTS0044430,17
RTS0044431,30
RTS0044432,21
RTS0044433,13
RTS0044434,27
RTS0044435,23
RTS0044436,20
RTS0044437,26
RTS0044438,28
RTS0044439,17
RTS0044440,39
RTS0044441,21
RTS0044442,22
RTS0044443,16
RTS0044444,8
RTS0044445,22
RTS0044446,22
RTS0044447,22
RTS0044448,21
RTS0044449,18
RTS0044450,19
RTS0044451,15
RTS0044452,34
RTS0044453,14
RTS0044454,31
RTS0044455,14
RTS0044456,21
RTS0044457,24
RTS0044458,18
RTS0044459,25
RTS0044460,12
RTS0044461,25
RTS0044462,14
RTS0044463,18
RTS0044464,12
RTS0044465,29
RTS0044466,20
RTS0044467,30
RTS0044468,25
RTS0044469,21
RTS0044470,27
RTS0044471,25
RTS0044472,19
RTS0044473,14
RTS0044474,16
RTS0044475,30
RTS0044476,20
RTS0044477,25
RTS0044478,12
RTS0044479,19
RTS0044480,20
RTS0044481,17
RTS0044482,19
RTS0044483,15
RTS0044484,10
RTS0044485,28
RTS0044486,21
RTS0044487,22
RTS0044488,26
RTS0044489,24
RTS0044490,21
RTS0044491,27
RTS0044492,26
RTS0044493,14
RTS0044494,45
RTS0044495,21
RTS0044496,27
RTS0044497,16
RTS0044498,21
RTS0044499,20
RTS0044500,36
RTS0044501,28
RTS0044502,42
RTS0044503,15
RTS0044504,41
RTS0044505,27
RTS0044506,17
RTS0044507,14
RTS0044508,17
RTS0044509,17
RTS0044510,21
RTS0044511,13
RTS0044512,14
RTS0044513,26
RTS0044514,16
RTS0044515,22
RTS0044516,23
RTS0044517,20
RTS0044518,18
RTS0044519,20
RTS0044520,19
RTS0044521,23
RTS0044522,15
RTS0044523,20
RTS0044524,15
RTS0044525,21
RTS0044526,18
RTS0044527,10
RTS0044528,14
RTS0044529,43
RTS0044530,16
RTS0044531,26
RTS0044532,17
RTS0044533,17
RTS0044534,10
RTS0044535,18
RTS0044536,22
RTS0044537,9
RTS0044538,15
RTS0044539,22
RTS0044540,12
RTS0044541,36
RTS0044542,23
RTS0044543,14
RTS0044544,39
RTS0044545,22
RTS0044546,39
RTS0044547,13
RTS0044548,14
RTS0044549,41
RTS0044550,16
RTS0044551,22
RTS0044552,43
RTS0044553,14
RTS0044554,12
RTS0044555,24
RTS0044556,14
RTS0044557,18
RTS0044558,20
RTS0044559,15
RTS0044560,23
RTS0044561,15
RTS0044562,19
RTS0044563,16
RTS0044564,117
RTS0044565,31
RTS0044566,18
RTS0044567,15
RTS0044568,31
RTS0044569,7
RTS0044570,15
RTS0044571,38
RTS0044572,12
RTS0044573,11
RTS0044574,22
RTS0044575,20
RTS0044576,14
RTS0044577,11
RTS0044578,26
RTS0044579,12
RTS0044580,10
RTS0044581,15
RTS0044582,12
RTS0044583,16
RTS0044584,31
RTS0044585,14
RTS0044586,13
RTS0044587,9
RTS0044588,17
RTS0044589,10
RTS0044590,9
RTS0044591,17
RTS0044592,24
RTS0044593,17
RTS0044594,52
RTS0044595,20
RTS0044596,34
RTS0044597,11
RTS0044598,14
RTS0044599,19
RTS0044600,36
RTS0044601,17
RTS0044602,10
RTS0044603,12
RTS0044604,19
RTS0044605,40
RTS0044606,24
RTS0044607,22
RTS0044608,10
RTS0044609,15
RTS0044610,17
RTS0044611,43
RTS0044612,11
RTS0044613,33
RTS0044614,25
RTS0044615,18
RTS0044616,13
RTS0044617,8
RTS0044618,12
RTS0044619,14
RTS0044620,12
RTS0044621,31
RTS0044622,29
RTS0044623,28
RTS0044624,16
RTS0044625,24
RTS0044626,21
RTS0044627,11
RTS0044628,11
RTS0044629,16
RTS0044630,13
RTS0044631,65
RTS0044632,33
RTS0044633,75
RTS0044634,18
RTS0044635,16
RTS0044636,9
RTS0044637,19
RTS0044638,19
RTS0044639,19
RTS0044640,16
RTS0044641,15
RTS0044642,13
RTS0044643,10
RTS0044644,16
RTS0044645,17
RTS0044646,22
RTS0044647,12
RTS0044648,14
RTS0044649,17
RTS0044650,17
RTS0044651,12
RTS0044652,28
RTS0044653,62
RTS0044654,18
RTS0044655,49
RTS0044656,16
RTS0044657,14
RTS0044658,24
RTS0044659,14
RTS0044660,16
RTS0044661,30
RTS0044662,19
RTS0044663,15
RTS0044664,107
RTS0044665,14
RTS0044666,8
RTS0044667,15
RTS0044668,14
RTS0044669,21
RTS0044670,20
RTS0044671,18
RTS0044672,21
RTS0044673,27
RTS0044674,17
RTS0044675,21
RTS0044676,21
RTS0044677,17
RTS0044678,20
RTS0044679,16
RTS0044680,16
RTS0044681,16
RTS0044682,20
RTS0044683,14
RTS0044684,12
RTS0044685,17
RTS0044686,7
RTS0044687,54
RTS0044688,17
RTS0044689,35
RTS0044690,26
RTS0044691,51
RTS0044692,16
RTS0044693,24
RTS0044694,28
RTS0044695,19
RTS0044696,20
RTS0044697,16
RTS0044698,10
RTS0044699,21
RTS0044700,14
RTS0044701,31
RTS0044702,42
RTS0044703,26
RTS0044704,26
RTS0044705,16
RTS0044706,13
RTS0044707,17
RTS0044708,13
RTS0044709,20
RTS0044710,10
RTS0044711,18
RTS0044712,22
RTS0044714,11
RTS0044715,18
RTS0044716,22
RTS0044717,17
RTS0044718,19
RTS0044719,11
RTS0044720,21
RTS0044721,16
RTS0044722,12
RTS0044723,8
RTS0044724,16
RTS0044725,21
RTS0044726,35
RTS0044727,19
RTS0044728,17
RTS0044729,24
RTS0044730,16
RTS0044731,42
RTS0044732,19
RTS0044733,22
RTS0044734,12
RTS0044735,29
RTS0044736,10
RTS0044737,13
RTS0044738,30
RTS0044739,14
RTS0044740,13
RTS0044741,13
RTS0044742,12
RTS0044743,21
RTS0044744,13
RTS0044745,13
RTS0044746,39
RTS0044747,12
RTS0044748,16
RTS0044749,12
RTS0044750,16
RTS0044751,12
RTS0044752,18
RTS0044753,18
RTS0044754,23
RTS0044755,17
RTS0044756,12
RTS0044757,21
RTS0044758,30
RTS0044759,22
RTS0044760,16
RTS0044761,31
RTS0044762,19
RTS0044763,23
RTS0044764,19
RTS0044765,8
RTS0044766,12
RTS0044767,23
RTS0044768,22
RTS0044769,18
RTS0044770,16
RTS0044771,21
RTS0044772,15
RTS0044773,10
RTS0044774,10
RTS0044775,22
RTS0044776,14
RTS0044777,19
RTS0044778,8
RTS0044779,19
RTS0044780,23
RTS0044781,16
RTS0044782,15
RTS0044783,22
RTS0044784,13
RTS0044785,14
RTS0044786,14
RTS0044787,21
RTS0044788,16
RTS0044789,19
RTS0044790,14
RTS0044791,25
RTS0044792,34
RTS0044793,19
RTS0044794,14
RTS0044795,19
RTS0044796,14
RTS0044797,27
RTS0044798,11
RTS0044799,15
RTS0044800,13
RTS0044801,15
RTS0044802,63
RTS0044803,11
RTS0044804,22
RTS0044805,233
RTS0044806,13
RTS0044807,16
RTS0044808,6
RTS0044809,23
RTS0044810,19
RTS0044811,38
RTS0044812,20
RTS0044813,11
RTS0044814,13
RTS0044815,10
RTS0044816,16
RTS0044817,20
RTS0044818,29
RTS0044819,21
RTS0044820,19
RTS0044821,13
RTS0044822,16
RTS0044823,18
RTS0044824,17
RTS0044825,30
RTS0044826,16
RTS0044827,18
RTS0044828,14
RTS0044829,17
RTS0044830,14
RTS0044831,19
RTS0044832,14
RTS0044833,16
RTS0044834,13
RTS0044835,19
RTS0044836,16
RTS0044837,20
RTS0044838,21
RTS0044839,21
RTS0044840,13
RTS0044841,19
RTS0044842,13
RTS0044843,12
RTS0044844,22
RTS0044845,16
RTS0044846,23
RTS0044847,9
RTS0044848,26
RTS0044849,10
RTS0044850,20
RTS0044851,11
RTS0044852,22
RTS0044853,8
RTS0044854,23
RTS0044855,21
RTS0044856,15
RTS0044857,17
RTS0044858,18
RTS0044859,22
RTS0044860,16
RTS0044861,19
RTS0044862,16
RTS0044863,19
RTS0044864,15
RTS0044865,10
RTS0044866,13
RTS0044867,27
RTS0044868,19
RTS0044869,17
RTS0044870,53
RTS0044871,22
RTS0044872,14
RTS0044873,11
RTS0044874,21
RTS0044875,18
RTS0044876,16
RTS0044877,20
RTS0044878,24
RTS0044879,26
RTS0044880,26
RTS0044881,14
RTS0044882,10
RTS0044883,17
RTS0044884,20
RTS0044885,14
RTS0044886,26
RTS0044887,10
RTS0044888,23
RTS0044889,20
RTS0044890,19
RTS0044891,25
RTS0044892,15
RTS0044893,19
RTS0044894,16
RTS0044895,14
RTS0044896,14
RTS0044897,22
RTS0044898,13
RTS0044899,9
RTS0044900,18
RTS0044901,12
RTS0044902,25
RTS0044903,21
RTS0044904,17
RTS0044905,22
RTS0044906,23
RTS0044907,19
RTS0044908,25
RTS0044909,23
RTS0044910,22
RTS0044911,21
RTS0044912,35
RTS0044913,22
RTS0044914,8
RTS0044915,12
RTS0044916,16
RTS0044917,22
RTS0044918,18
RTS0044919,16
RTS0044920,14
RTS0044921,14
RTS0044922,16
RTS0044923,20
RTS0044924,14
RTS0044925,22
RTS0044926,20
RTS0044927,13
RTS0044928,25
RTS0044929,17
RTS0044930,15
RTS0044931,17
RTS0044932,18
RTS0044933,20
RTS0044934,11
RTS0044935,18
RTS0044936,55
RTS0044937,23
RTS0044938,16
RTS0044939,21
RTS0044940,23
RTS0044941,11
RTS0044942,17
RTS0044943,18
RTS0044944,13
RTS0044945,15
RTS0044946,7
RTS0044947,14
RTS0044948,13
RTS0044949,15
RTS0044950,13
RTS0044951,16
RTS0044952,16
RTS0044953,19
RTS0044954,15
RTS0044955,15
RTS0044956,19
RTS0044957,12
RTS0044958,23
RTS0044959,23
RTS0044960,15
RTS0044961,16
RTS0044962,14
RTS0044963,10
RTS0044964,10
RTS0044965,18
RTS0044966,22
RTS0044967,20
RTS0044968,19
RTS0044969,19
RTS0044970,22
RTS0044971,14
RTS0044972,17
RTS0044973,17
RTS0044974,12
RTS0044975,18
RTS0044976,19
RTS0044977,16
RTS0044978,18
RTS0044979,20
RTS0044980,16
RTS0044981,11
RTS0044982,15
RTS0044983,14
RTS0044984,18
RTS0044985,46
RTS0044986,8
RTS0044987,14
RTS0044988,17
RTS0044989,23
RTS0044990,23
RTS0044991,24
RTS0044992,16
RTS0044993,16
RTS0044994,19
RTS0044995,12
RTS0044996,16
RTS0044997,24
RTS0044998,24
RTS0044999,15
RTS0045000,19
RTS0045001,17
RTS0045002,29
RTS0045003,30
RTS0045004,14
RTS0045005,16
RTS0045006,12
RTS0045007,29
RTS0045008,15
RTS0045009,20
RTS0045010,23
RTS0045011,15
RTS0045012,15
RTS0045013,11
RTS0045014,12
RTS0045015,16
RTS0045016,15
RTS0045017,16
RTS0045018,14
RTS0045019,12
RTS0045020,18
RTS0045021,16
RTS0045022,8
RTS0045023,13
RTS0045024,13
RTS0045025,21
RTS0045026,21
RTS0045027,15
RTS0045028,13
RTS0045029,9
RTS0045030,19
RTS0045031,16
RTS0045032,22
RTS0045033,23
RTS0045034,22
RTS0045035,19
RTS0045036,14
RTS0045038,22
RTS0045039,25
RTS0045040,22
RTS0045041,21
RTS0045042,13
RTS0045043,9
RTS0045044,28
RTS0045045,30
RTS0045046,20
RTS0045047,19
RTS0045048,19
RTS0045049,19
RTS0045050,14
RTS0045051,17
RTS0045052,20
RTS0045053,19
RTS0045054,12
RTS0045055,11
RTS0045056,19
RTS0045057,17
RTS0045058,21
RTS0045059,13
RTS0045060,14
RTS0045061,14
RTS0045063,14
RTS0045064,19
RTS0045065,22
RTS0045066,9
RTS0045067,26
RTS0045068,13
RTS0045069,14
RTS0045070,13
RTS0045071,17
RTS0045072,30
RTS0045073,20
RTS0045074,22
RTS0045075,16
RTS0045076,20
RTS0045077,17
RTS0045078,22
RTS0045079,14
RTS0045080,19
RTS0045081,7
RTS0045082,18
RTS0045083,16
RTS0045084,5
RTS0045085,9
RTS0045086,19
RTS0045087,20
RTS0045088,21
RTS0045089,17
RTS0045090,17
RTS0045091,16
RTS0045092,14
RTS0045093,9
RTS0045094,10
RTS0045095,13
RTS0045096,13
RTS0045097,14
RTS0045098,13
RTS0045099,18
RTS0045100,20
RTS0045101,20
RTS0045102,17
RTS0045103,16
RTS0045104,15
RTS0045105,18
RTS0045106,24
RTS0045107,24
RTS0045108,21
RTS0045109,23
RTS0045110,14
RTS0045111,17
RTS0045112,19
RTS0045113,20
RTS0045114,26
RTS0045115,8
RTS0045116,24
RTS0045117,28
RTS0045118,34
RTS0045119,16
RTS0045120,21
RTS0045121,25
RTS0045122,27
RTS0045123,27
RTS0045124,15
RTS0045125,25
RTS0045126,23
RTS0045127,15
RTS0045128,18
RTS0045129,14
RTS0045130,23
RTS0045131,32
RTS0045132,19
RTS0045133,15
RTS0045134,15
RTS0045135,9
RTS0045136,16
RTS0045137,25
RTS0045138,16
RTS0045139,22
RTS0045140,18
RTS0045141,28
RTS0045142,25
RTS0045143,28
RTS0045144,19
RTS0045145,15
RTS0045146,19
RTS0045147,20
RTS0045148,20
RTS0045149,13
RTS0045150,8
RTS0045151,22
RTS0045152,20
RTS0045153,14
RTS0045154,17
RTS0045155,21
RTS0045156,19
RTS0045157,17
RTS0045158,13
RTS0045159,23
RTS0045160,24
RTS0045161,30
RTS0045162,26
RTS0045163,13
RTS0045164,34
RTS0045165,20
RTS0045166,29
RTS0045167,18
RTS0045168,24
RTS0045169,37
RTS0045170,23
RTS0045171,44
RTS0045172,22
RTS0045173,41
RTS0045174,26
RTS0045175,19
RTS0045176,13
RTS0045177,22
RTS0045178,13
RTS0045179,15
RTS0045180,20
RTS0045181,18
RTS0045182,15
RTS0045183,23
RTS0045184,23
RTS0045185,14
RTS0045186,35
RTS0045187,16
RTS0045188,16
RTS0045189,17
RTS0045190,24
RTS0045191,17
RTS0045192,21
RTS0045193,15
RTS0045194,19
RTS0045195,15
RTS0045196,23
RTS0045197,16
RTS0045198,31
RTS0045199,15
RTS0045200,26
RTS0045201,20
RTS0045202,24
RTS0045203,16
RTS0045204,13
RTS0045205,21
RTS0045206,13
RTS0045207,15
RTS0045208,20
RTS0045209,18
RTS0045210,18
RTS0045211,18
RTS0045212,22
RTS0045213,19
RTS0045214,12
RTS0045215,21
RTS0045216,19
RTS0045217,16
RTS0045218,23
RTS0045219,35
RTS0045220,19
RTS0045221,22
RTS0045222,19
RTS0045223,23
RTS0045224,10
RTS0045225,18
RTS0045226,84
RTS0045227,21
RTS0045228,23
RTS0045229,21
RTS0045230,15
RTS0045231,27
RTS0045232,19
RTS0045233,16
RTS0045234,16
RTS0045235,12
RTS0045236,23
RTS0045237,12
RTS0045238,75
RTS0045239,13
RTS0045240,59
RTS0045241,19
RTS0045242,34
RTS0045243,23
RTS0045244,16
RTS0045245,15
RTS0045246,20
RTS0045247,16
RTS0045248,22
RTS0045249,15
RTS0045250,13
RTS0045251,20
RTS0045252,24
RTS0045253,25
RTS0045254,13
RTS0045255,14
RTS0045256,15
RTS0045257,14
RTS0045258,25
RTS0045259,18
RTS0045260,17
RTS0045261,18
RTS0045262,37
RTS0045263,22
RTS0045264,17
RTS0045265,20
RTS0045266,16
RTS0045267,22
RTS0045268,39
RTS0045269,19
RTS0045270,31
RTS0045271,14
RTS0045272,18
RTS0045273,21
RTS0045274,15
RTS0045275,31
RTS0045276,17
RTS0045277,9
RTS0045278,18
RTS0045279,11
RTS0045280,19
RTS0045281,10
RTS0045282,22
RTS0045283,21
RTS0045284,15
RTS0045285,22
RTS0045286,26
RTS0045287,26
RTS0045288,26
RTS0045289,15
RTS0045290,16
RTS0045291,15
RTS0045292,13
RTS0045293,11
RTS0045294,13
RTS0045295,21
RTS0045296,26
RTS0045297,25
RTS0045298,17
RTS0045299,25
RTS0045300,31
RTS0045301,34
RTS0045302,20
RTS0045303,19
RTS0045304,7
RTS0045305,29
RTS0045306,12
RTS0045307,27
RTS0045308,28
RTS0045309,18
RTS0045310,22
RTS0045311,8
RTS0045312,14
RTS0045313,23
RTS0045314,17
RTS0045315,25
RTS0045316,30
RTS0045317,8
RTS0045318,28
RTS0045319,17
RTS0045320,12
RTS0045321,15
RTS0045322,17
RTS0045323,21
RTS0045324,18
RTS0045325,18
RTS0045326,25
RTS0045327,41
RTS0045328,21
RTS0045329,15
RTS0045330,23
RTS0045331,30
RTS0045332,24
RTS0045333,22
RTS0045334,18
RTS0045335,15
RTS0045336,33
RTS0045337,14
RTS0045338,20
RTS0045339,18
RTS0045340,19
RTS0045341,10
RTS0045342,20
RTS0045343,19
RTS0045344,17
RTS0045345,26
RTS0045346,31
RTS0045347,17
RTS0045348,20
RTS0045349,28
RTS0045350,15
RTS0045351,20
RTS0045352,26
RTS0045353,21
RTS0045354,29
RTS0045355,11
RTS0045356,26
RTS0045357,23
RTS0045358,20
RTS0045359,26
RTS0045360,13
RTS0045361,43
RTS0045362,18
RTS0045363,13
RTS0045364,20
RTS0045365,23
RTS0045366,16
RTS0045367,12
RTS0045368,14
RTS0045369,16
RTS0045370,16
RTS0045371,33
RTS0045372,21
RTS0045373,36
RTS0045374,22
RTS0045375,51
RTS0045376,14
RTS0045377,15
RTS0045378,18
RTS0045379,7
RTS0045380,12
RTS0045381,20
RTS0045382,19
RTS0045383,13
RTS0045384,16
RTS0045385,16
RTS0045386,16
RTS0045387,24
RTS0045388,17
RTS0045389,17
RTS0045390,18
RTS0045391,14
RTS0045392,20
RTS0045393,18
RTS0045394,18
RTS0045395,18
RTS0045396,27
RTS0045397,13
RTS0045398,19
RTS0045399,17
RTS0045400,21
RTS0045401,24
RTS0045402,15
RTS0045403,27
RTS0045404,31
RTS0045405,17
RTS0045406,19
RTS0045407,28
RTS0045408,22
RTS0045409,23
RTS0045410,40
RTS0045411,32
RTS0045412,31
RTS0045413,32
RTS0045414,25
RTS0045415,34
RTS0045416,21
RTS0045417,13
RTS0045418,13
RTS0045419,17
RTS0045420,13
RTS0045421,36
RTS0045422,45
RTS0045423,29
RTS0045424,40
RTS0045425,42
RTS0045426,16
RTS0045427,12
RTS0045428,24
RTS0045429,37
RTS0045430,14
RTS0045431,12
RTS0045432,39
RTS0045433,45
RTS0045434,43
RTS0045435,27
RTS0045436,70
RTS0045437,49
RTS0045438,90
RTS0045439,10
RTS0045440,17
RTS0045441,14
RTS0045442,20
RTS0045443,30
RTS0045444,13
RTS0045445,7
RTS0045446,28
RTS0045447,18
RTS0045448,13
RTS0045449,13
RTS0045450,41
RTS0045451,17
RTS0045452,13
RTS0045453,6
RTS0045454,16
RTS0045455,16
RTS0045456,15
RTS0045457,19
RTS0045458,15
RTS0045459,11
RTS0045460,17
RTS0045461,14
RTS0045462,19
RTS0045463,21
RTS0045464,13
RTS0045465,13
RTS0045466,23
RTS0045467,39
RTS0045468,15
RTS0045469,28
RTS0045470,12
RTS0045471,13
RTS0045472,23
RTS0045473,6
RTS0045474,15
RTS0045475,40
RTS0045476,12
RTS0045477,19
RTS0045478,15
RTS0045479,30
RTS0045480,23
RTS0045481,18
RTS0045482,21
RTS0045483,29
RTS0045484,33
RTS0045485,23
RTS0045486,9
RTS0045487,19
RTS0045488,21
RTS0045489,23
RTS0045490,18
RTS0045491,25
RTS0045492,32
RTS0045493,19
RTS0045494,15
RTS0045495,20
RTS0045496,14
RTS0045497,21
RTS0045498,17
RTS0045499,28
RTS0045500,17
RTS0045501,14
RTS0045502,16
RTS0045503,8
RTS0045504,14
RTS0045505,19
RTS0045506,41
RTS0045507,63
RTS0045508,31
RTS0045509,38
RTS0045510,14
RTS0045511,24
RTS0045512,26
RTS0045513,23
RTS0045514,20
RTS0045515,18
RTS0045516,16
RTS0045517,21
RTS0045518,13
RTS0045519,20
RTS0045520,12
RTS0045521,22
RTS0045522,19
RTS0045523,15
RTS0045524,20
RTS0045525,12
RTS0045526,14
RTS0045527,20
RTS0045528,20
RTS0045529,17
RTS0045530,16
RTS0045531,19
RTS0045532,18
RTS0045533,18
RTS0045534,17
RTS0045535,28
RTS0045536,22
RTS0045537,22
RTS0045538,27
RTS0045539,23
RTS0045540,24
RTS0045541,18
RTS0045542,11
RTS0045543,23
RTS0045544,19
RTS0045545,15
RTS0045546,22
RTS0045547,15
RTS0045548,13
RTS0045549,15
RTS0045550,15
RTS0045551,15
RTS0045552,45
RTS0045553,10
RTS0045554,11
RTS0045555,15
RTS0045556,17
RTS0045557,21
RTS0045558,20
RTS0045559,7
RTS0045560,29
RTS0045561,18
RTS0045562,24
RTS0045563,13
RTS0045564,14
RTS0045565,15
RTS0045566,19
RTS0045567,19
RTS0045568,13
RTS0045569,45
RTS0045570,23
RTS0045571,14
RTS0045572,20
RTS0045573,12
RTS0045574,12
RTS0045575,25
RTS0045576,12
RTS0045577,9
RTS0045578,12
RTS0045579,20
RTS0045580,16
RTS0045581,18
RTS0045582,15
RTS0045583,15
RTS0045584,35
RTS0045585,13
RTS0045586,11
RTS0045587,17
RTS0045588,12
RTS0045589,22
RTS0045590,10
RTS0045592,16
RTS0045593,35
RTS0045594,17
RTS0045595,22
RTS0045596,30
RTS0045597,12
RTS0045598,19
RTS0045599,20
RTS0045600,12
RTS0045601,14
RTS0045602,13
RTS0045603,17
RTS0045604,21
RTS0045606,18
RTS0045607,14
RTS0045608,21
RTS0045609,14
RTS0045610,19
RTS0045611,12
RTS0045612,15
RTS0045613,19
RTS0045614,13
RTS0045615,13
RTS0045616,12
RTS0045617,13
RTS0045618,17
RTS0045619,8
RTS0045620,15
RTS0045621,13
RTS0045622,17
RTS0045623,16
RTS0045624,14
RTS0045625,29
RTS0045626,9
RTS0045627,20
RTS0045628,21
RTS0045629,25
RTS0045630,22
RTS0045631,17
RTS0045632,18
RTS0045633,16
RTS0045634,17
RTS0045635,18
RTS0045636,23
RTS0045637,13
RTS0045638,17
RTS0045639,19
RTS0045640,14
RTS0045641,14
RTS0045642,18
RTS0045643,16
RTS0045644,10
RTS0045645,12
RTS0045646,16
RTS0045647,16
RTS0045648,14
RTS0045649,26
RTS0045650,12
RTS0045651,8
RTS0045652,16
RTS0045653,35
RTS0045654,27
RTS0045655,14
RTS0045656,12
RTS0045657,17
RTS0045658,21
RTS0045659,14
RTS0045660,21
RTS0045661,30
RTS0045662,22
RTS0045663,18
RTS0045664,23
RTS0045665,25
RTS0045666,19
RTS0045667,13
RTS0045668,25
RTS0045669,16
RTS0045670,17
RTS0045671,16
RTS0045672,17
RTS0045673,20
RTS0045674,20
RTS0045675,16
RTS0045676,25
RTS0045677,18
RTS0045678,19
RTS0045679,21
RTS0045680,26
RTS0045681,26
RTS0045682,44
RTS0045683,12
RTS0045684,12
RTS0045685,23
RTS0045687,17
RTS0045688,20
RTS0045689,26
RTS0045690,21
RTS0045691,17
RTS0045692,15
RTS0045693,19
RTS0045694,18
RTS0045695,18
RTS0045696,30
RTS0045697,23
RTS0045698,21
RTS0045699,17
RTS0045700,15
RTS0045701,24
RTS0045702,22
RTS0045703,12
RTS0045704,18
RTS0045705,15
RTS0045706,17
RTS0045707,28
RTS0045708,25
RTS0045709,15
RTS0045710,14
RTS0045711,28
RTS0045712,23
RTS0045713,35
RTS0045714,29
RTS0045715,18
RTS0045716,9
RTS0045717,16
RTS0045718,13
RTS0045719,13
RTS0045720,20
RTS0045721,16
RTS0045722,43
RTS0045723,12
RTS0045724,22
RTS0045725,19
RTS0045726,52
RTS0045727,55
RTS0045728,22
RTS0045729,43
RTS0045730,16
RTS0045731,21
RTS0045732,21
RTS0045733,17
RTS0045734,24
RTS0045735,15
RTS0045736,22
RTS0045737,174
RTS0045738,21
RTS0045739,240
RTS0045740,22
RTS0045741,18
RTS0045742,11
RTS0045743,17
RTS0045744,29
RTS0045745,28
RTS0045746,27
RTS0045747,13
RTS0045748,17
RTS0045749,14
RTS0045750,16
RTS0045751,11
RTS0045752,16
RTS0045753,21
RTS0045754,9
RTS0045755,17
RTS0045756,26
RTS0045757,12
RTS0045758,38
RTS0045759,38
RTS0045760,22
RTS0045761,18
RTS0045762,16
RTS0045763,20
RTS0045764,38
RTS0045765,16
RTS0045766,19
RTS0045767,18
RTS0045768,19
RTS0045769,23
RTS0045770,12
RTS0045771,19
RTS0045772,24
RTS0045773,21
RTS0045774,13
RTS0045775,31
RTS0045776,18
RTS0045777,17
RTS0045778,15
RTS0045779,17
RTS0045780,18
RTS0045781,16
RTS0045782,30
RTS0045783,35
RTS0045784,59
RTS0045785,23
RTS0045786,16
RTS0045787,15
RTS0045788,22
RTS0045789,18
RTS0045790,20
RTS0045791,19
RTS0045792,11
RTS0045793,20
RTS0045794,12
RTS0045795,24
RTS0045796,27
RTS0045797,16
RTS0045798,13
RTS0045799,19
RTS0045800,9
RTS0045801,16
RTS0045802,13
RTS0045803,23
RTS0045804,15
RTS0045805,27
RTS0045806,17
RTS0045807,15
RTS0045808,6
RTS0045809,19
RTS0045810,11
RTS0045811,29
RTS0045812,41
RTS0045813,34
RTS0045814,39
RTS0045815,23
RTS0045816,24
RTS0045817,12
RTS0045818,15
RTS0045819,15
RTS0045820,15
RTS0045821,27
RTS0045822,31
RTS0045823,32
RTS0045824,33
RTS0045825,25
RTS0045826,15
RTS0045827,16
RTS0045828,56
RTS0045829,8
RTS0045830,14
RTS0045831,16
RTS0045832,34
RTS0045833,27
RTS0045834,20
RTS0045835,17
RTS0045836,126
RTS0045837,29
RTS0045838,97
RTS0045840,20
RTS0045841,57
RTS0045842,17
RTS0045843,20
RTS0045844,14
RTS0045845,19
RTS0045846,1383
RTS0045848,20
RTS0045849,1535
RTS0045851,19
RTS0045852,5
RTS0045853,12
RTS0045854,16
RTS0045855,47
RTS0045856,25
RTS0045857,18
RTS0045858,11
RTS0045859,18
RTS0045860,23
RTS0045861,21
RTS0045862,74
RTS0045863,21
RTS0045864,15
RTS0045865,19
RTS0045866,12
RTS0045867,28
RTS0045868,14
RTS0045869,11
RTS0045870,14
RTS0045871,16
RTS0045872,26
RTS0045873,26
RTS0045874,7
RTS0045875,24
RTS0045876,19
RTS0045877,21
RTS0045878,14
RTS0045879,16
RTS0045880,23
RTS0045881,11
RTS0045882,27
RTS0045883,16
RTS0045884,20
RTS0045885,2
RTS0045886,48
RTS0045887,19
RTS0045888,21
RTS0045889,15
RTS0045890,21
RTS0045891,15
RTS0045892,14
RTS0045893,18
RTS0045894,17
RTS0045895,11
RTS0045896,31
RTS0045897,16
RTS0045898,12
RTS0045899,14
RTS0045900,45
RTS0045901,13
RTS0045902,11
RTS0045903,15
RTS0045904,26
RTS0045905,16
RTS0045906,12
RTS0045907,59
RTS0045908,13
RTS0045909,22
RTS0045910,17
RTS0045911,19
RTS0045912,17
RTS0045913,15
RTS0045914,15
RTS0045915,25
RTS0045916,23
RTS0045917,11
RTS0045918,11
RTS0045919,34
RTS0045920,15
RTS0045921,15
RTS0045922,20
RTS0045923,10
RTS0045924,12
RTS0045925,19
RTS0045926,18
RTS0045927,17
RTS0045928,19
RTS0045929,22
RTS0045930,19
RTS0045931,68
RTS0045932,14
RTS0045933,14
RTS0045935,10
RTS0045939,14
RTS0045940,15
RTS0045941,21
RTS0045942,18
RTS0045943,46
RTS0045944,15
RTS0045945,8
RTS0045946,11
RTS0045947,50
RTS0045948,14
RTS0045949,29
RTS0045950,21
RTS0045951,19
RTS0045952,15
RTS0045953,22
RTS0045954,32
RTS0045955,16
RTS0045956,14
RTS0045957,16
RTS0045958,25
RTS0045959,16
RTS0045960,12
RTS0045961,18
RTS0045962,16
RTS0045963,37
RTS0045964,20
RTS0045965,25
RTS0045966,28
RTS0045967,17
RTS0045968,18
RTS0045969,15
RTS0045970,39
RTS0045971,19
RTS0045972,16
RTS0045973,17
RTS0045974,13
RTS0045975,27
RTS0045976,13
RTS0045977,16
RTS0045978,27
RTS0045979,19
RTS0045980,21
RTS0045981,27
RTS0045982,13
RTS0045983,18
RTS0045984,24
RTS0045985,24
RTS0045986,17
RTS0045987,19
RTS0045988,14
RTS0045989,11
RTS0045990,12
RTS0045991,16
RTS0045992,19
RTS0045993,24
RTS0045994,19
RTS0045995,8
RTS0045996,18
RTS0045997,29
RTS0045998,19
RTS0045999,8
RTS0046000,14
RTS0046001,23
RTS0046002,19
RTS0046003,16
RTS0046004,14
RTS0046005,26
RTS0046006,17
RTS0046007,20
RTS0046008,18
RTS0046009,22
RTS0046010,11
RTS0046011,18
RTS0046012,21
RTS0046013,20
RTS0046014,21
RTS0046015,14
RTS0046016,24
RTS0046017,26
RTS0046018,18
RTS0046019,21
RTS0046020,16
RTS0046021,35
RTS0046022,14
RTS0046023,16
RTS0046024,14
RTS0046025,18
RTS0046026,12
RTS0046027,44
RTS0046028,23
RTS0046029,22
RTS0046030,11
RTS0046031,16
RTS0046032,23
RTS0046033,14
RTS0046034,13
RTS0046035,11
RTS0046036,22
RTS0046037,17
RTS0046038,32
RTS0046039,18
RTS0046040,13
RTS0046041,15
RTS0046042,15
RTS0046043,17
RTS0046044,15
RTS0046045,17
RTS0046046,7
RTS0046047,15
RTS0046048,107
RTS0046049,49
RTS0046050,38
RTS0046051,17
RTS0046052,51
RTS0046053,60
RTS0046054,18
RTS0046055,17
RTS0046056,19
RTS0046057,15
RTS0046058,27
RTS0046059,15
RTS0046060,16
RTS0046061,24
RTS0046062,11
RTS0046063,17
RTS0046064,13
RTS0046065,21
RTS0046066,28
RTS0046067,19
RTS0046068,15
RTS0046069,32
RTS0046070,30
RTS0046071,33
RTS0046072,16
RTS0046073,15
RTS0046074,9
RTS0046075,7
RTS0046076,16
RTS0046077,16
RTS0046078,22
RTS0046079,19
RTS0046080,22
RTS0046081,18
RTS0046082,15
RTS0046083,20
RTS0046084,20
RTS0046085,26
RTS0046086,23
RTS0046087,13
RTS0046088,17
RTS0046089,18
RTS0046090,10
RTS0046091,8
RTS0046092,52
RTS0046093,18
RTS0046094,13
RTS0046095,17
RTS0046096,19
RTS0046097,16
RTS0046098,24
RTS0046099,15
RTS0046100,24
RTS0046101,12
RTS0046102,13
RTS0046103,16
RTS0046104,38
RTS0046105,11
RTS0046106,10
RTS0046107,26
RTS0046108,14
RTS0046109,8
RTS0046110,20
RTS0046111,17
RTS0046112,10
RTS0046113,12
RTS0046114,8
RTS0046115,12
RTS0046116,35
RTS0046117,42
RTS0046119,15
RTS0046121,21
RTS0046122,46
RTS0046123,19
RTS0046124,11
RTS0046125,12
RTS0046126,16
RTS0046127,10
RTS0046128,12
RTS0046129,20
RTS0046130,21
RTS0046131,13
RTS0046132,25
RTS0046133,17
RTS0046134,19
RTS0046135,11
RTS0046136,11
RTS0046137,26
RTS0046138,21
RTS0046140,18
RTS0046141,27
RTS0046142,34
RTS0046143,18
RTS0046144,19
RTS0046145,20
RTS0046146,38
RTS0046147,23
RTS0046148,22
RTS0046149,11
RTS0046150,18
RTS0046152,22
RTS0046153,14
RTS0046154,21
RTS0046155,17
RTS0046156,18
RTS0046157,13
RTS0046158,23
RTS0046159,11
RTS0046160,14
RTS0046161,6
RTS0046162,14
RTS0046163,9
RTS0046164,21
RTS0046165,20
RTS0046166,20
RTS0046167,14
RTS0046168,18
RTS0046169,7
RTS0046170,13
RTS0046171,19
RTS0046172,9
RTS0046173,12
RTS0046174,15
RTS0046175,13
RTS0046176,11
RTS0046177,9
RTS0046178,10
RTS0046179,21
RTS0046180,15
RTS0046181,18
RTS0046182,13
RTS0046183,37
RTS0046184,15
RTS0046185,20
RTS0046186,9
RTS0046187,13
RTS0046188,13
RTS0046191,15
RTS0046193,25
RTS0046194,8
RTS0046195,24
RTS0046196,20
RTS0046197,21
RTS0046198,16
RTS0046199,22
RTS0046200,15
RTS0046201,9
RTS0046202,18
RTS0046203,12
RTS0046204,13
RTS0046205,17
RTS0046206,20
RTS0046207,21
RTS0046208,20
RTS0046209,15
RTS0046210,10
RTS0046211,11
RTS0046212,14
RTS0046213,35
RTS0046214,14
RTS0046215,18
RTS0046216,12
RTS0046217,12
RTS0046218,25
RTS0046219,14
RTS0046220,13
RTS0046221,11
RTS0046222,20
RTS0046223,21
RTS0046224,18
RTS0046225,21
RTS0046226,12
RTS0046227,36
RTS0046228,24
RTS0046229,15
RTS0046230,16
RTS0046231,19
RTS0046232,13
RTS0046233,17
RTS0046234,20
RTS0046235,12
RTS0046236,12
RTS0046237,11
RTS0046238,14
RTS0046239,14
RTS0046240,20
RTS0046241,25
RTS0046242,25
RTS0046243,19
RTS0046244,15
RTS0046245,18
RTS0046246,65
RTS0046247,22
RTS0046248,21
RTS0046249,23
RTS0046250,15
RTS0046251,10
RTS0046252,20
RTS0046253,17
RTS0046254,20
RTS0046255,15
RTS0046256,21
RTS0046257,23
RTS0046258,11
RTS0046259,13
RTS0046260,14
RTS0046261,22
RTS0046262,18
RTS0046263,20
RTS0046264,17
RTS0046265,16
RTS0046266,13
RTS0046267,13
RTS0046268,34
RTS0046269,15
RTS0046270,24
RTS0046271,16
RTS0046272,14
RTS0046273,15
RTS0046274,16
RTS0046275,14
RTS0046276,21
RTS0046277,23
RTS0046278,13
RTS0046279,17
RTS0046280,14
RTS0046281,24
RTS0046282,15
RTS0046283,37
RTS0046284,14
RTS0046285,14
RTS0046286,16
RTS0046287,16
RTS0046288,22
RTS0046289,36
RTS0046290,21
RTS0046291,14
RTS0046292,14
RTS0046293,19
RTS0046294,18
RTS0046295,95
RTS0046296,8
RTS0046297,59
RTS0046298,11
RTS0046299,19
RTS0046300,17
RTS0046301,25
RTS0046302,11
RTS0046303,17
RTS0046304,10
RTS0046305,33
RTS0046306,23
RTS0046307,18
RTS0046308,18
RTS0046309,23
RTS0046310,18
RTS0046311,15
RTS0046312,14
RTS0046313,14
RTS0046314,25
RTS0046315,11
RTS0046316,37
RTS0046317,18
RTS0046318,22
RTS0046319,24
RTS0046320,16
RTS0046321,22
RTS0046322,21
RTS0046323,15
RTS0046324,22
RTS0046325,15
RTS0046326,16
RTS0046327,23
RTS0046328,14
RTS0046329,24
RTS0046330,13
RTS0046331,36
RTS0046332,13
RTS0046333,17
RTS0046334,39
RTS0046335,25
RTS0046336,24
RTS0046342,24
RTS0046343,23
RTS0046344,17
RTS0046345,12
RTS0046346,15
RTS0046347,34
RTS0046348,16
RTS0046349,45
RTS0046350,17
RTS0046351,19
RTS0046352,21
RTS0046353,20
RTS0046354,8
RTS0046355,18
RTS0046356,23
RTS0046357,25
RTS0046358,17
RTS0046359,34
RTS0046360,17
RTS0046361,17
RTS0046362,41
RTS0046363,30
RTS0046364,11
RTS0046365,18
RTS0046366,22
RTS0046367,11
RTS0046368,19
RTS0046369,13
RTS0046370,10
RTS0046371,22
RTS0046372,11
RTS0046373,19
RTS0046374,15
RTS0046375,12
RTS0046376,12
RTS0046377,25
RTS0046378,24
RTS0046379,17
RTS0046380,13
RTS0046381,21
RTS0046382,15
RTS0046383,17
RTS0046384,15
RTS0046385,16
RTS0046386,10
RTS0046387,13
RTS0046388,21
RTS0046389,42
RTS0046390,19
RTS0046391,32
RTS0046392,21
RTS0046393,16
RTS0046394,18
RTS0046395,41
RTS0046396,14
RTS0046397,28
RTS0046398,15
RTS0046399,19
RTS0046400,20
RTS0046401,32
RTS0046402,15
RTS0046403,11
RTS0046404,5
RTS0046405,15
RTS0046406,18
RTS0046407,21
RTS0046408,19
RTS0046409,37
RTS0046410,20
RTS0046411,20
RTS0046412,27
RTS0046413,20
RTS0046414,34
RTS0046415,16
RTS0046416,20
RTS0046417,51
RTS0046418,22
RTS0046419,18
RTS0046420,21
RTS0046421,16
RTS0046422,51
RTS0046423,15
RTS0046424,17
RTS0046425,14
RTS0046426,18
RTS0046427,21
RTS0046428,18
RTS0046429,23
RTS0046430,30
RTS0046431,14
RTS0046432,35
RTS0046433,141
RTS0046434,16
RTS0046435,21
RTS0046439,16
RTS0046440,57
RTS0046441,40
RTS0046442,21
RTS0046443,14
RTS0046444,22
RTS0046445,21
RTS0046446,11
RTS0046447,14
RTS0046448,25
RTS0046449,23
RTS0046450,19
RTS0046451,16
RTS0046452,16
RTS0046453,17
RTS0046454,15
RTS0046455,13
RTS0046456,7
RTS0046457,17
RTS0046458,17
RTS0046459,20
RTS0046460,28
RTS0046461,19
RTS0046462,13
RTS0046463,18
RTS0046464,18
RTS0046466,15
RTS0046468,21
RTS0046469,14
RTS0046470,14
RTS0046471,19
RTS0046472,20
RTS0046473,15
RTS0046474,9
RTS0046475,20
RTS0046476,14
RTS0046477,16
RTS0046478,14
RTS0046479,15
RTS0046480,9
RTS0046481,15
RTS0046482,15
RTS0046483,20
RTS0046484,15
RTS0046485,13
RTS0046486,20
RTS0046487,11
RTS0046488,13
RTS0046489,26
RTS0046490,16
RTS0046491,23
RTS0046492,18
RTS0046493,13
RTS0046494,15
RTS0046495,23
RTS0046496,22
RTS0046497,12
RTS0046498,22
RTS0046499,16
RTS0046500,51
RTS0046501,12
RTS0046502,19
RTS0046503,15
RTS0046504,21
RTS0046505,4
RTS0046506,10
RTS0046507,18
RTS0046508,20
RTS0046509,10
RTS0046510,26
RTS0046511,13
RTS0046512,23
RTS0046513,13
RTS0046514,13
RTS0046515,32
RTS0046516,18
RTS0046517,18
RTS0046518,18
RTS0046519,15
RTS0046520,15
RTS0046521,22
RTS0046522,12
RTS0046524,17
RTS0046525,15
RTS0046526,25
RTS0046527,13
RTS0046528,14
RTS0046529,15
RTS0046530,17
RTS0046531,17
RTS0046532,27
RTS0046533,22
RTS0046534,18
RTS0046535,17
RTS0046536,21
RTS0046537,13
RTS0046538,16
RTS0046539,18
RTS0046540,20
RTS0046541,19
RTS0046542,31
RTS0046543,21
RTS0046544,15
RTS0046545,13
RTS0046546,16
RTS0046548,17
RTS0046549,21
RTS0046550,15
RTS0046551,26
RTS0046552,22
RTS0046553,76
RTS0046554,19
RTS0046555,19
RTS0046556,17
RTS0046557,23
RTS0046558,15
RTS0046559,21
RTS0046560,11
RTS0046561,9
RTS0046562,17
RTS0046563,19
RTS0046564,26
RTS0046565,29
RTS0046566,38
RTS0046567,18
RTS0046568,20
RTS0046569,28
RTS0046570,22
RTS0046571,27
RTS0046572,14
RTS0046573,23
RTS0046574,34
RTS0046575,26
RTS0046577,22
RTS0046578,13
RTS0046580,23
RTS0046581,15
RTS0046582,27
RTS0046583,17
RTS0046584,17
RTS0046585,18
RTS0046586,12
RTS0046587,11
RTS0046588,13
RTS0046589,16
RTS0046590,24
RTS0046591,14
RTS0046592,17
RTS0046593,31
RTS0046594,29
RTS0046595,42
RTS0046596,21
RTS0046597,13
RTS0046598,26
RTS0046599,16
RTS0046600,24
RTS0046601,22
RTS0046602,13
RTS0046603,24
RTS0046604,31
RTS0046605,20
RTS0046606,22
RTS0046607,13
RTS0046608,19
RTS0046609,14
RTS0046610,9
RTS0046611,22
RTS0046612,27
RTS0046613,33
RTS0046614,48
RTS0046615,13
RTS0046616,11
RTS0046617,36
RTS0046618,9
RTS0046619,38
RTS0046620,17
RTS0046621,35
RTS0046622,23
RTS0046623,19
RTS0046624,19
RTS0046625,11
RTS0046626,20
RTS0046627,29
RTS0046628,48
RTS0046629,19
RTS0046630,21
RTS0046631,15
RTS0046632,17
RTS0046633,28
RTS0046634,20
RTS0046635,18
RTS0046636,17
RTS0046637,19
RTS0046638,10
RTS0046639,21
RTS0046640,19
RTS0046641,15
RTS0046642,16
RTS0046643,18
RTS0046644,19
RTS0046645,21
RTS0046646,17
RTS0046647,8
RTS0046648,35
RTS0046649,18
RTS0046650,35
RTS0046651,20
RTS0046652,16
RTS0046653,45
RTS0046654,22
RTS0046655,23
RTS0046656,24
RTS0046657,18
RTS0046658,24
RTS0046659,11
RTS0046660,15
RTS0046661,12
RTS0046662,15
RTS0046663,16
RTS0046664,17
RTS0046665,22
RTS0046666,14
RTS0046667,17
RTS0046668,12
RTS0046669,10
RTS0046670,15
RTS0046671,20
RTS0046672,12
RTS0046673,21
RTS0046674,13
RTS0046675,16
RTS0046676,17
RTS0046677,14
RTS0046678,5
RTS0046679,14
RTS0046680,16
RTS0046681,20
RTS0046682,20
RTS0046683,9
RTS0046684,17
RTS0046685,14
RTS0046686,31
RTS0046687,21
RTS0046688,19
RTS0046689,23
RTS0046690,14
RTS0046691,16
RTS0046692,24
RTS0046693,21
RTS0046694,17
RTS0046695,18
RTS0046696,29
RTS0046697,17
RTS0046698,24
RTS0046699,14
RTS0046700,18
RTS0046701,22
RTS0046702,32
RTS0046703,20
RTS0046704,108
RTS0046705,108
RTS0046706,17
RTS0046707,27
RTS0046708,208
RTS0046709,18
RTS0046710,17
RTS0046711,33
RTS0046712,13
RTS0046713,13
RTS0046714,23
RTS0046715,8
RTS0046716,20
RTS0046717,15
RTS0046718,13
RTS0046719,11
RTS0046720,25
RTS0046721,35
RTS0046722,36
RTS0046723,13
RTS0046724,10
RTS0046725,22
RTS0046726,14
RTS0046727,54
RTS0046728,16
RTS0046729,12
RTS0046730,18
RTS0046731,18
RTS0046732,19
RTS0046733,15
RTS0046734,13
RTS0046735,10
RTS0046736,16
RTS0046737,38
RTS0046738,12
RTS0046739,15
RTS0046740,24
RTS0046741,21
RTS0046742,12
RTS0046743,19
RTS0046744,18
RTS0046745,18
RTS0046746,11
RTS0046747,25
RTS0046748,37
RTS0046749,28
RTS0046750,22
RTS0046751,20
RTS0046752,15
RTS0046753,22
RTS0046754,23
RTS0046755,14
RTS0046756,14
RTS0046757,15
RTS0046758,19
RTS0046759,112
RTS0046760,121
RTS0046761,77
RTS0046763,29
RTS0046764,23
RTS0046765,15
RTS0046766,18
RTS0046767,24
RTS0046768,16
RTS0046769,27
RTS0046770,18
RTS0046771,12
RTS0046772,22
RTS0046773,16
RTS0046774,19
RTS0046775,19
RTS0046777,28
RTS0046778,19
RTS0046779,10
RTS0046780,16
RTS0046781,28
RTS0046782,9
RTS0046783,20
RTS0046784,13
RTS0046785,29
RTS0046790,26
RTS0046791,12
RTS0046792,30
RTS0046793,18
RTS0046794,15
RTS0046795,19
RTS0046796,21
RTS0046797,26
RTS0046798,20
RTS0046799,19
RTS0046800,13
RTS0046801,36
RTS0046802,21
RTS0046803,12
RTS0046804,14
RTS0046805,28
RTS0046806,14
RTS0046807,41
RTS0046808,13
RTS0046809,11
RTS0046810,25
RTS0046811,18
RTS0046812,12
RTS0046813,11
RTS0046814,15
RTS0046815,26
RTS0046816,9
RTS0046817,13
RTS0046818,16
RTS0046819,22
RTS0046820,24
RTS0046821,13
RTS0046822,13
RTS0046823,20
RTS0046824,51
RTS0046825,22
RTS0046826,16
RTS0046827,14
RTS0046828,31
RTS0046829,41
RTS0046830,6
RTS0046831,18
RTS0046832,16
RTS0046833,5
RTS0046835,11
RTS0046836,69
RTS0046837,12
RTS0046838,14
RTS0046839,22
RTS0046840,11
RTS0046841,19
RTS0046842,24
RTS0046843,19
RTS0046846,22
RTS0046849,17
RTS0046850,21
RTS0046851,26
RTS0046852,31
RTS0046853,15
RTS0046854,20
RTS0046855,18
RTS0046856,14
RTS0046857,7
RTS0046858,52
RTS0046859,15
RTS0046860,52
RTS0046861,12
RTS0046862,20
RTS0046863,35
RTS0046864,15
RTS0046866,30
RTS0046867,18
RTS0046868,13
RTS0046869,42
RTS0046870,33
RTS0046871,24
RTS0046872,23
RTS0046873,15
RTS0046874,21
RTS0046875,17
RTS0046876,26
RTS0046877,22
RTS0046878,16
RTS0046879,20
RTS0046880,17
RTS0046881,23
RTS0046882,36
RTS0046885,21
RTS0046886,22
RTS0046887,15
RTS0046889,15
RTS0046890,16
RTS0046891,20
RTS0046892,21
RTS0046893,12
RTS0046894,17
RTS0046895,16
RTS0046897,44
RTS0046898,9
RTS0046899,20
RTS0046900,20
RTS0046902,15
RTS0046903,17
RTS0046904,9
RTS0046905,17
RTS0046906,22
RTS0046907,19
RTS0046908,15
RTS0046909,33
RTS0046910,11
RTS0046911,22
RTS0046912,15
RTS0046913,19
RTS0046914,17
RTS0046915,23
RTS0046916,22
RTS0046918,32
RTS0046919,54
RTS0046920,14
RTS0046921,33
RTS0046922,20
RTS0046923,14
RTS0046924,23
RTS0046925,20
RTS0046926,19
RTS0046927,11
RTS0046928,13
RTS0046929,8
RTS0046930,18
RTS0046931,19
RTS0046933,12
RTS0046934,19
RTS0046935,13
RTS0046936,28
RTS0046937,20
RTS0046938,55
RTS0046939,12
RTS0046940,20
RTS0046941,10
RTS0046942,24
RTS0046943,35
RTS0046944,13
RTS0046946,17
RTS0046947,17
RTS0046948,18
RTS0046949,14
RTS0046950,10
RTS0046951,26
RTS0046952,23
RTS0046954,10
RTS0046955,12
RTS0046956,19
RTS0046957,15
RTS0046958,27
RTS0046959,12
RTS0046960,18
RTS0046961,43
RTS0046962,18
RTS0046963,13
RTS0046965,11
RTS0046966,22
RTS0046967,16
RTS0046968,11
RTS0047054,17
RTS0047055,11
RTS0047056,20
RTS0047057,16
RTS0047058,19
RTS0047060,13
RTS0047061,20
RTS0047062,13
RTS0047063,17
RTS0047064,19
RTS0047065,27
RTS0047066,24
RTS0047067,41
RTS0047068,9
RTS0047069,9
RTS0047070,9
RTS0047071,25
RTS0047072,35
RTS0047073,23
RTS0047074,14
RTS0047075,16
RTS0047076,15
RTS0047077,17
RTS0047078,19
RTS0047079,16
RTS0047080,30
RTS0047081,28
RTS0047082,34
RTS0047083,25
RTS0047084,16
RTS0047085,12
RTS0047086,23
RTS0047087,21
RTS0047088,22
RTS0047089,21
RTS0047091,12
RTS0047092,10
RTS0047093,13
RTS0047094,12
RTS0047095,17
RTS0047096,25
RTS0047097,15
RTS0047098,15
RTS0047099,15
RTS0047100,16
RTS0047101,25
RTS0047102,24
RTS0047103,31
RTS0047104,9
RTS0047105,37
RTS0047106,14
RTS0047107,23
RTS0047108,21
RTS0047109,20
RTS0047110,30
RTS0047111,21
RTS0047112,16
RTS0047113,72
RTS0047114,19
RTS0047115,25
RTS0047116,33
RTS0047117,12
RTS0047118,12
RTS0047119,28
RTS0047120,25
RTS0047121,18
RTS0047122,23
RTS0047123,12
RTS0047124,30
RTS0047125,16
RTS0047126,23
RTS0047127,23
RTS0047128,15
RTS0047129,35
RTS0047130,12
RTS0047131,24
RTS0047132,25
RTS0047133,86
RTS0047134,13
RTS0047135,86
RTS0047136,56
RTS0047137,18
RTS0047138,38
RTS0047139,17
RTS0047140,15
RTS0047141,27
RTS0047142,27
RTS0047143,16
RTS0047144,18
RTS0047145,55
RTS0047146,41
RTS0047147,15
RTS0047148,21
RTS0047149,12
RTS0047150,30
RTS0047151,16
RTS0047152,45
RTS0047153,13
RTS0047154,29
RTS0047156,14
RTS0047157,17
RTS0047158,17
RTS0047159,12
RTS0047160,24
RTS0047165,17
RTS0047166,13
RTS0047167,12
RTS0047168,22
RTS0047169,16
RTS0047170,5
RTS0047171,20
RTS0047172,9
RTS0047173,18
RTS0047174,21
RTS0047175,9
RTS0047176,26
RTS0047177,25
RTS0047178,21
RTS0047179,20
RTS0047180,17
RTS0047181,22
RTS0047182,18
RTS0047183,17
RTS0047184,19
RTS0047185,17
RTS0047186,7
RTS0047187,12
RTS0047188,16
RTS0047189,12
RTS0047190,25
RTS0047191,16
RTS0047192,16
RTS0047193,15
RTS0047194,15
RTS0047195,22
RTS0047196,17
RTS0047197,32
RTS0047198,19
RTS0047199,28
RTS0047200,14
RTS0047201,16
RTS0047202,18
RTS0047203,40
RTS0047204,13
RTS0047205,23
RTS0047206,17
RTS0047207,43
RTS0047208,178
RTS0047209,105
RTS0047210,467
RTS0047211,415
RTS0047212,16
RTS0047213,18
RTS0047214,22
RTS0047215,15
RTS0047216,20
RTS0047217,15
RTS0047218,78
RTS0047219,19
RTS0047220,14
RTS0047221,46
RTS0047222,9
RTS0047223,28
RTS0047225,31
RTS0047226,18
RTS0047229,14
RTS0047230,18
RTS0047231,29
RTS0047232,18
RTS0047233,13
RTS0047234,12
RTS0047235,13
RTS0047236,22
RTS0047237,17
RTS0047238,17
RTS0047239,37
RTS0047240,13
RTS0047241,16
RTS0047242,19
RTS0047243,28
RTS0047244,22
RTS0047245,18
RTS0047246,13
RTS0047247,14
RTS0047248,9
RTS0047249,24
RTS0047250,36
RTS0047252,21
RTS0047253,21
RTS0047254,38
RTS0047255,12
RTS0047256,47
RTS0047257,21
RTS0047258,16
RTS0047259,9
RTS0047260,21
RTS0047261,19
RTS0047262,14
RTS0047263,11
RTS0047264,42
RTS0047266,18
RTS0047267,86
RTS0047268,19
RTS0047269,17
RTS0047270,71
RTS0047271,50
RTS0047272,21
RTS0047273,18
RTS0047274,12
RTS0047276,13
RTS0047277,22
RTS0047278,16
RTS0047279,52
RTS0047280,19
RTS0047281,11
RTS0047282,94
RTS0047283,18
RTS0047284,15
RTS0047290,25
RTS0047291,75
RTS0047292,17
RTS0047293,51
RTS0047294,23
RTS0047295,15
RTS0047296,40
RTS0047297,23
RTS0047298,9
RTS0047299,29
RTS0047300,8
RTS0047301,19
RTS0047302,16
RTS0047303,22
RTS0047304,18
RTS0047305,18
RTS0047306,18
RTS0047307,21
RTS0047308,28
RTS0047309,17
RTS0047310,38
RTS0047311,22
RTS0047312,17
RTS0047313,25
RTS0047314,16
RTS0047315,12
RTS0047316,20
RTS0047317,19
RTS0047318,19
RTS0047319,21
RTS0047320,20
RTS0047321,29
RTS0047322,11
RTS0047323,13
RTS0047324,27
RTS0047325,28
RTS0047326,19
RTS0047327,10
RTS0047328,9
RTS0047329,14
RTS0047331,29
RTS0047332,16
RTS0047333,15
RTS0047334,16
RTS0047335,20
RTS0047336,32
RTS0047337,9
RTS0047338,16
RTS0047339,20
RTS0047340,27
RTS0047341,13
RTS0047342,29
RTS0047343,14
RTS0047344,14
RTS0047345,18
RTS0047346,13
RTS0047348,20
RTS0047349,27
RTS0047350,52
RTS0047351,33
RTS0047352,35
RTS0047353,21
RTS0047354,19
RTS0047356,17
RTS0047357,11
RTS0047358,14
RTS0047359,26
RTS0047360,8
RTS0047361,8
RTS0047362,16
RTS0047363,10
RTS0047364,17
RTS0047365,27
RTS0047366,7
RTS0047367,20
RTS0047368,23
RTS0047369,24
RTS0047370,13
RTS0047373,19
RTS0047374,17
RTS0047375,16
RTS0047376,49
RTS0047377,42
RTS0047378,22
RTS0047379,21
RTS0047380,35
RTS0047381,17
RTS0047382,13
RTS0047383,14
RTS0047384,20
RTS0047385,17
RTS0047386,37
RTS0047387,23
RTS0047388,22
RTS0047389,26
RTS0047390,21
RTS0047391,11
RTS0047392,26
RTS0047393,12
RTS0047394,13
RTS0047395,18
RTS0047396,82
RTS0047397,15
RTS0047398,18
RTS0047399,20
RTS0047400,18
RTS0047401,25
RTS0047402,29
RTS0047403,18
RTS0047404,35
RTS0047405,19
RTS0047406,18
RTS0047407,21
RTS0047408,23
RTS0047409,28
RTS0047410,24
RTS0047411,33
RTS0047412,22
RTS0047413,11
RTS0047414,21
RTS0047415,31
RTS0047417,32
RTS0047418,15
RTS0047419,34
RTS0047420,22
RTS0047421,16
RTS0047422,10
RTS0047423,17
RTS0047424,17
RTS0047425,14
RTS0047426,14
RTS0047427,20
RTS0047428,22
RTS0047429,24
RTS0047430,15
RTS0047431,17
RTS0047432,17
RTS0047433,22
RTS0047434,18
RTS0047435,42
RTS0047436,30
RTS0047437,20
RTS0047438,23
RTS0047439,20
RTS0047440,13
RTS0047441,28
RTS0047442,18
RTS0047445,33
RTS0047446,41
RTS0047447,14
RTS0047448,13
RTS0047449,13
RTS0047450,20
RTS0047451,10
RTS0047452,17
RTS0047453,13
RTS0047454,17
RTS0047455,11
RTS0047456,17
RTS0047457,17
RTS0047458,14
RTS0047459,11
RTS0047460,23
RTS0047461,19
RTS0047462,16
RTS0047463,15
RTS0047464,28
RTS0047465,13
RTS0047466,24
RTS0047467,18
RTS0047468,18
RTS0047469,18
RTS0047471,15
RTS0047472,13
RTS0047473,21
RTS0047474,15
RTS0047475,9
RTS0047476,18
RTS0047477,19
RTS0047479,18
RTS0047480,16
RTS0047481,14
RTS0047482,11
RTS0047483,14
RTS0047484,12
RTS0047485,14
RTS0047486,23
RTS0047487,17
RTS0047488,26
RTS0047489,17
RTS0047490,15
RTS0047491,23
RTS0047492,40
RTS0047493,23
RTS0047494,18
RTS0047495,16
RTS0047496,14
RTS0047497,23
RTS0047498,11
RTS0047499,8
RTS0047500,12
RTS0047501,13
RTS0047502,17
RTS0047503,10
RTS0047504,15
RTS0047505,14
RTS0047506,45
RTS0047507,16
RTS0047508,12
RTS0047509,18
RTS0047510,28
RTS0047511,7
RTS0047512,29
RTS0047513,19
RTS0047514,17
RTS0047515,20
RTS0047516,14
RTS0047517,178
RTS0047518,24
RTS0047520,22
RTS0047521,13
RTS0047522,7
RTS0047523,19
RTS0047524,17
RTS0047525,13
RTS0047526,11
RTS0047527,10
RTS0047528,9
RTS0047529,17
RTS0047530,26
RTS0047531,20
RTS0047532,16
RTS0047533,5
RTS0047534,14
RTS0047535,20
RTS0047536,20
RTS0047537,42
RTS0047538,27
RTS0047540,13
RTS0047541,32
RTS0047543,18
RTS0047544,21
RTS0047545,21
RTS0047546,19
RTS0047547,29
RTS0047548,17
RTS0047549,20
RTS0047550,21
RTS0047551,20
RTS0047552,20
RTS0047553,14
RTS0047558,18
RTS0047559,19
RTS0047560,13
RTS0047561,12
RTS0047562,17
RTS0047563,24
RTS0047564,16
RTS0047565,11
RTS0047566,17
RTS0047567,9
RTS0047568,26
RTS0047569,32
RTS0047570,16
RTS0047571,17
RTS0047572,53
RTS0047573,15
RTS0047574,19
RTS0047575,17
RTS0047576,15
RTS0047577,18
RTS0047578,21
RTS0047579,22
RTS0047580,12
RTS0047581,18
RTS0047582,14
RTS0047583,14
RTS0047584,16
RTS0047585,19
RTS0047586,14
RTS0047587,21
RTS0047588,27
RTS0047590,19
RTS0047591,21
RTS0047592,11
RTS0047593,21
RTS0047594,28
RTS0047595,23
RTS0047596,11
RTS0047597,25
RTS0047598,19
RTS0047599,15
RTS0047600,33
RTS0047601,28
RTS0047602,12
RTS0047603,22
RTS0047604,23
RTS0047606,17
RTS0047613,24
RTS0047614,17
RTS0047615,15
RTS0047616,19
RTS0047617,13
RTS0047618,16
RTS0047619,17
RTS0047620,15
RTS0047621,12
RTS0047622,9
RTS0047624,16
RTS0047625,11
RTS0047626,13
RTS0047627,15
RTS0047628,12
RTS0047629,8
RTS0047630,10
RTS0047631,14
RTS0047632,25
RTS0047633,14
RTS0047634,18
RTS0047635,14
RTS0047636,20
RTS0047637,11
RTS0047638,10
RTS0047639,19
RTS0047640,17
RTS0047641,9
RTS0047642,17
RTS0047643,14
RTS0047644,12
RTS0047645,22
RTS0047646,21
RTS0047647,17
RTS0047648,11
RTS0047649,15
RTS0047650,12
RTS0047651,15
RTS0047652,18
RTS0047653,12
RTS0047654,13
RTS0047656,13
RTS0047657,17
RTS0047658,13
RTS0047659,13
RTS0047660,15
RTS0047661,18
RTS0047662,28
RTS0047663,6
RTS0047664,14
RTS0047665,17
RTS0047666,14
RTS0047667,21
RTS0047668,12
RTS0047669,16
RTS0047670,16
RTS0047672,21
RTS0047673,20
RTS0047674,14
RTS0047675,24
RTS0047676,7
RTS0047677,20
RTS0047678,16
RTS0047679,18
RTS0047680,19
RTS0047681,11
RTS0047682,20
RTS0047684,22
RTS0047685,11
RTS0047686,13
RTS0047687,17
RTS0047688,19
RTS0047689,22
RTS0047691,13
RTS0047692,15
RTS0047693,19
RTS0047694,17
RTS0047695,18
RTS0047696,9
RTS0047697,15
RTS0047698,28
RTS0047699,21
RTS0047700,21
RTS0047701,16
RTS0047702,27
RTS0047703,33
RTS0047704,6
RTS0047705,17
RTS0047706,13
RTS0047707,17
RTS0047708,25
RTS0047709,14
RTS0047710,13
RTS0047711,9
RTS0047712,18
RTS0047713,15
RTS0047714,49
RTS0047715,10
RTS0047716,21
RTS0047717,29
RTS0047718,26
RTS0047720,16
RTS0047721,15
RTS0047722,21
RTS0047723,24
RTS0047724,19
RTS0047725,14
RTS0047726,11
RTS0047727,13
RTS0047728,17
RTS0047729,11
RTS0047730,15
RTS0047731,10
RTS0047732,10
RTS0047733,19
RTS0047734,15
RTS0047735,21
RTS0047736,17
RTS0047737,23
RTS0047738,10
RTS0047739,17
RTS0047740,19
RTS0047741,13
RTS0047742,15
RTS0047743,17
RTS0047744,23
RTS0047745,28
RTS0047746,23
RTS0047747,19
RTS0047748,10
RTS0047749,20
RTS0047750,16
RTS0047752,12
RTS0047753,18
RTS0047754,41
RTS0047755,27
RTS0047756,18
RTS0047757,18
RTS0047758,23
RTS0047759,18
RTS0047760,15
RTS0047761,17
RTS0047762,19
RTS0047763,27
RTS0047764,22
RTS0047765,18
RTS0047766,76
RTS0047767,17
RTS0047768,21
RTS0047769,10
RTS0047770,15
RTS0047771,13
RTS0047772,9
RTS0047773,22
RTS0047774,23
RTS0047775,9
RTS0047776,16
RTS0047777,11
RTS0047778,14
RTS0047779,17
RTS0047780,22
RTS0047781,13
RTS0047782,19
RTS0047783,16
RTS0047784,8
RTS0047785,18
RTS0047786,25
RTS0047787,53
RTS0047788,22
RTS0047789,17
RTS0047790,19
RTS0047791,12
RTS0047792,18
RTS0047793,14
RTS0047794,12
RTS0047795,8
RTS0047796,17
RTS0047797,21
RTS0047798,34
RTS0047799,13
RTS0047800,16
RTS0047801,30
RTS0047802,23
RTS0047803,26
RTS0047804,15
RTS0047805,17
RTS0047806,19
RTS0047807,35
RTS0047808,23
RTS0047809,21
RTS0047810,13
RTS0047811,21
RTS0047812,11
RTS0047813,18
RTS0047814,17
RTS0047816,14
RTS0047817,21
RTS0047818,19
RTS0047819,16
RTS0047820,16
RTS0047821,30
RTS0047822,15
RTS0047823,24
RTS0047824,22
RTS0047825,34
RTS0047826,10
RTS0047827,31
RTS0047828,19
RTS0047829,36
RTS0047830,18
RTS0047831,16
RTS0047832,23
RTS0047833,26
RTS0047834,8
RTS0047835,12
RTS0047836,12
RTS0047837,14
RTS0047838,9
RTS0047839,13
RTS0047840,14
RTS0047841,12
RTS0047842,40
RTS0047843,13
RTS0047844,14
RTS0047845,20
RTS0047846,18
RTS0047847,16
RTS0047848,41
RTS0047849,9
RTS0047850,15
RTS0047851,11
RTS0047852,9
RTS0047853,11
RTS0047854,15
RTS0047855,13
RTS0047856,22
RTS0047857,27
RTS0047858,11
RTS0047859,12
RTS0047860,24
RTS0047861,17
RTS0047862,10
RTS0047863,12
RTS0047864,19
RTS0047865,15
RTS0047866,28
RTS0047867,20
RTS0047868,17
RTS0047869,17
RTS0047870,18
RTS0047871,21
RTS0047872,13
RTS0047873,99
RTS0047874,19
RTS0047875,20
RTS0047876,16
RTS0047877,14
RTS0047878,15
RTS0047879,17
RTS0047880,17
RTS0047881,16
RTS0047882,21
RTS0047883,6
RTS0047884,12
RTS0047885,21
RTS0047886,11
RTS0047890,17
RTS0047891,21
RTS0047892,8
RTS0047893,27
RTS0047894,12
RTS0047895,24
RTS0047896,37
RTS0047897,19
RTS0047898,29
RTS0047899,23
RTS0047900,39
RTS0047901,20
RTS0047902,50
RTS0047903,23
RTS0047904,18
RTS0047905,27
RTS0047906,19
RTS0047907,25
RTS0047908,114
RTS0047909,14
RTS0047910,14
RTS0047912,12
RTS0047913,14
RTS0047914,12
RTS0047915,13
RTS0047916,28
RTS0047917,19
RTS0047919,13
RTS0047920,21
RTS0047921,16
RTS0047924,29
RTS0047925,11
RTS0047926,14
RTS0047927,12
RTS0047928,18
RTS0047929,12
RTS0047930,18
RTS0047931,14
RTS0047932,22
RTS0047933,19
RTS0047934,20
RTS0047935,13
RTS0047936,19
RTS0047937,23
RTS0047938,13
RTS0047939,29
RTS0047940,69
RTS0047941,21
RTS0047942,16
RTS0047943,19
RTS0047944,19
RTS0047945,19
RTS0047946,21
RTS0047947,22
RTS0047948,10
RTS0047949,19
RTS0047950,15
RTS0047951,31
RTS0047952,40
RTS0047953,16
RTS0047954,19
RTS0047956,21
RTS0047957,18
RTS0047958,18
RTS0047959,16
RTS0047960,11
RTS0047961,11
RTS0047963,18
RTS0047964,16
RTS0047965,12
RTS0047966,16
RTS0047967,14
RTS0047968,36
RTS0047969,17
RTS0047970,20
RTS0047972,21
RTS0047973,26
RTS0047974,24
RTS0047975,13
RTS0047976,15
RTS0047977,16
RTS0047978,29
RTS0047979,11
RTS0047980,14
RTS0047981,14
RTS0047982,8
RTS0047985,19
RTS0047986,20
RTS0047987,39
RTS0047988,16
RTS0047990,11
RTS0047991,24
RTS0047992,15
RTS0047993,16
RTS0047994,19
RTS0047995,20
RTS0047996,15
RTS0047997,21
RTS0047998,69
RTS0047999,15
RTS0048000,20
RTS0048001,17
RTS0048003,14
RTS0048005,14
RTS0048006,6
RTS0048008,11
RTS0048009,18
RTS0048012,16
RTS0048013,13
RTS0048014,11
RTS0048015,14
RTS0048016,25
RTS0048017,23
RTS0048018,8
RTS0048019,18
RTS0048020,19
RTS0048021,19
RTS0048022,20
RTS0048023,14
RTS0048024,14
RTS0048026,15
RTS0048027,21
RTS0048028,20
RTS0048029,16
RTS0048030,15
RTS0048031,15
RTS0048032,8
RTS0048033,14
RTS0048034,23
RTS0048035,25
RTS0048036,17
RTS0048037,14
RTS0048038,1321
RTS0048040,15
RTS0048041,17
RTS0048042,19
RTS0048043,7
RTS0048044,39
RTS0048045,43
RTS0048046,10
RTS0048047,25
RTS0048048,17
RTS0048049,21
RTS0048050,17
RTS0048051,18
RTS0048052,16
RTS0048053,18
RTS0048054,16
RTS0048055,16
RTS0048056,26
RTS0048057,16
RTS0048058,15
RTS0048059,28
RTS0048060,22
RTS0048061,18
RTS0048062,17
RTS0048063,13
RTS0048064,28
RTS0048065,10
RTS0048066,10
RTS0048067,14
RTS0048068,30
RTS0048069,17
RTS0048070,10
RTS0048071,31
RTS0048072,21
RTS0048073,9
RTS0048074,12
RTS0048076,21
RTS0048077,22
RTS0048078,17
RTS0048079,19
RTS0048080,19
RTS0048081,18
RTS0048082,27
RTS0048084,25
RTS0048085,13
RTS0048086,10
RTS0048087,16
RTS0048088,12
RTS0048089,15
RTS0048090,17
RTS0048091,18
RTS0048092,16
RTS0048093,15
RTS0048094,21
RTS0048096,22
RTS0048097,17
RTS0048098,266
RTS0048099,421
RTS0048100,458
RTS0048101,60
RTS0048102,54
RTS0048104,15
RTS0048105,16
RTS0048106,16
RTS0048107,18
RTS0048108,83
RTS0048109,12
RTS0048110,19
RTS0048111,12
RTS0048112,17
RTS0048113,14
RTS0048114,15
RTS0048115,14
RTS0048116,16
RTS0048117,25
RTS0048118,21
RTS0048120,15
RTS0048126,18
RTS0048127,22
RTS0048129,51
RTS0048130,8
RTS0048131,40
RTS0048132,13
RTS0048133,10
RTS0048134,16
RTS0048135,187
RTS0048136,8
RTS0048138,14
RTS0048139,15
RTS0048140,14
RTS0048141,16
RTS0048142,11
RTS0048144,14
RTS0048145,21
RTS0048146,27
RTS0048147,11
RTS0048148,15
RTS0048149,9
RTS0048150,12
RTS0048151,13
RTS0048152,14
RTS0048153,28
RTS0048154,26
RTS0048155,14
RTS0048156,37
RTS0048158,19
RTS0048159,20
RTS0048160,34
RTS0048161,61
RTS0048162,37
RTS0048163,38
RTS0048164,65
RTS0048165,34
RTS0048166,18
RTS0048167,27
RTS0048168,20
RTS0048169,20
RTS0048170,14
RTS0048171,19
RTS0048172,21
RTS0048173,12
RTS0048175,19
RTS0048176,12
RTS0048177,15
RTS0048178,35
RTS0048179,19
RTS0048180,21
RTS0048181,36
RTS0048182,49
RTS0048183,30
RTS0048184,56
RTS0048185,62
RTS0048186,15
RTS0048188,41
RTS0048189,36
RTS0048190,23
RTS0048191,29
RTS0048192,37
RTS0048193,11
RTS0048194,36
RTS0048195,32
RTS0048196,16
RTS0048197,42
RTS0048198,24
RTS0048200,54
RTS0048201,16
RTS0048202,12
RTS0048203,17
RTS0048204,15
RTS0048205,13
RTS0048207,26
RTS0048208,21
RTS0048209,13
RTS0048210,14
RTS0048211,14
RTS0048212,13
RTS0048213,19
RTS0048214,23
RTS0048215,40
RTS0048216,23
RTS0048217,30
RTS0048218,21
RTS0048219,13
RTS0048220,17
RTS0048221,14
RTS0048222,21
RTS0048223,20
RTS0048224,37
RTS0048225,22
RTS0048226,11
RTS0048227,63
RTS0048228,13
RTS0048229,20
RTS0048230,36
RTS0048231,49
RTS0048232,17
RTS0048233,17
RTS0048234,15
RTS0048235,18
RTS0048236,32
RTS0048237,31
RTS0048238,32
RTS0048239,29
RTS0048240,22
RTS0048241,26
RTS0048242,30
RTS0048243,13
RTS0048244,45
RTS0048245,21
RTS0048246,32
RTS0049343,96
RTS0049344,22
RTS0049345,16
RTS0049346,12
RTS0049347,13
RTS0049348,128
RTS0049349,19
RTS0049350,19
RTS0049351,17
RTS0049352,13
RTS0049353,13
RTS0049354,13
RTS0049355,16
RTS0049356,18
RTS0049357,20
RTS0049358,13
RTS0049359,11
RTS0049360,28
RTS0049361,23
RTS0049362,14
RTS0049363,14
RTS0049364,25
RTS0049365,20
RTS0049366,13
RTS0049367,18
RTS0049368,13
RTS0049369,19
RTS0049370,15
RTS0049371,32
RTS0049372,16
RTS0049373,32
RTS0049374,14
RTS0049375,22
RTS0049376,19
RTS0049377,23
RTS0049378,20
RTS0049379,18
RTS0049380,18
RTS0049381,19
RTS0049382,18
RTS0049383,17
RTS0049384,14
RTS0049385,18
RTS0049386,27
RTS0049387,14
RTS0049388,11
RTS0049389,28
RTS0049390,17
RTS0049391,19
RTS0049392,87
RTS0049393,73
RTS0049394,20
RTS0049395,8
RTS0049396,52
RTS0049397,20
RTS0049398,27
RTS0049399,12
RTS0049400,19
RTS0049401,15
RTS0049402,23
RTS0049403,13
RTS0049404,28
RTS0049405,23
RTS0049406,9
RTS0049407,14
RTS0049408,19
RTS0049409,20
RTS0049410,15
RTS0049411,20
RTS0049412,13
RTS0049413,20
RTS0049414,34
RTS0049415,14
RTS0049416,14
RTS0049417,18
RTS0049418,22
RTS0049419,14
RTS0049420,12
RTS0049421,25
RTS0049422,19
RTS0049423,9
RTS0049424,32
RTS0049425,19
RTS0049426,14
RTS0049427,17
RTS0049428,25
RTS0049429,15
RTS0049430,26
RTS0049431,22
RTS0049432,24
RTS0049433,20
RTS0049434,18
RTS0049435,16
RTS0049436,13
RTS0049437,15
RTS0049438,19
RTS0049439,12
RTS0049440,11
RTS0049441,37
RTS0049442,17
RTS0049443,37
RTS0049444,40
RTS0049445,11
RTS0049446,22
RTS0049447,18
RTS0049448,17
RTS0049449,26
RTS0049450,31
RTS0049451,19
RTS0049452,19
RTS0049453,19
RTS0049454,18
RTS0049455,21
RTS0049456,19
RTS0049457,25
RTS0049458,25
RTS0049459,45
RTS0049460,13
RTS0049461,24
RTS0049462,18
RTS0049463,11
RTS0049464,17
RTS0049465,11
RTS0049466,14
RTS0049467,20
RTS0049468,18
RTS0049469,17
RTS0049470,19
RTS0049471,62
RTS0049472,32
RTS0049473,25
RTS0049474,15
RTS0049475,21
RTS0049476,22
RTS0049477,14
RTS0049478,27
RTS0049479,1433
RTS0049480,24
RTS0049481,11
RTS0049482,14
RTS0049483,16
RTS0049484,21
RTS0049485,28
RTS0997079,31
RTS0997080,75
RTS0997081,16
RTS0997082,52
RTS0997083,56
RTS0997084,48
RTS0997085,44
RTS0997086,39
RTS0997087,12
RTS0997088,5628
RTS0997089,1713
RTS0997090,28
RTS0997091,13
RTS0997092,16
RTS0997093,18
RTS0997094,4
RTS0997095,13
RTS0997096,9
RTS0997097,7
RTS0997098,16
RTS0997099,14
RTS0997100,11
RTS0997101,12
RTS0997102,10
RTS0997103,1
RTS0997104,15
RTS0997105,5
RTS0997106,9
RTS0997107,13
RTS0997108,15
RTS0997109,12
RTS0997110,11
RTS0997111,13
RTS0997112,9
RTS0997113,7
RTS0997114,10
RTS0997115,7
RTS0997116,6
RTS0997117,9
RTS0997118,7
RTS0997119,13
RTS0997120,10
RTS0997121,8
RTS0997122,16
RTS0997123,13
RTS0997124,10
RTS0997125,8
RTS0997126,76
RTS0997127,14
RTS0997128,29
RTS0997129,74
RTS0997130,8
</Code_Summary>
