# Supplementary material for: Spatial meta-transcriptomics reveal associations of intratumor bacteria burden with lung cancer cells showing a distinct oncogenic signature
Source: J Immunother Cancer. 2022 Jul 6;10(7):e004698. doi: 10.1136/jitc-2022-004698 (PMC9260850; doi:10.1136/jitc-2022-004698)
Supplement: Supplementary data [file jitc-2022-004698supp009.zip › DSP-1001250002726-A-G06.dcc]

<Header>
FileVersion,0.02
SoftwareVersion,"GeoMx_NGS_Pipeline_ 2.0.0"
Date,2020-6-15
</Header>

<Scan_Attributes>
ID,DSP-1001250002726-A-G06
Plate_ID,1001250002726
Well,G06
</Scan_Attributes>

<NGS_Processing_Attributes>
SeqSetId,
tamperedIni,No
Raw,779233
Trimmed,776022
Stitched,771307
Aligned,756633
umiQ30,0.9916
rtsQ30,0.9919
</NGS_Processing_Attributes>


<Code_Summary>
RTS0039454,21
RTS0039455,19
RTS0039456,25
RTS0039457,37
RTS0039458,13
RTS0039459,13
RTS0039460,6
RTS0039461,27
RTS0039462,14
RTS0039463,18
RTS0039464,11
RTS0039465,15
RTS0039466,5
RTS0039467,18
RTS0039468,17
RTS0039469,15
RTS0039470,18
RTS0039471,32
RTS0039472,34
RTS0039473,10
RTS0039474,26
RTS0039475,30
RTS0039476,26
RTS0039477,38
RTS0039478,39
RTS0039479,11
RTS0039480,8
RTS0039481,13
RTS0039482,8
RTS0039483,12
RTS0039484,14
RTS0039485,19
RTS0039486,13
RTS0039487,16
RTS0039488,18
RTS0039489,11
RTS0039490,13
RTS0039491,18
RTS0039492,9
RTS0039493,22
RTS0039494,13
RTS0039495,10
RTS0039496,9
RTS0039497,12
RTS0039498,12
RTS0039499,82
RTS0039500,42
RTS0039501,54
RTS0039502,74
RTS0039503,80
RTS0039504,10
RTS0039505,14
RTS0039506,10
RTS0039507,21
RTS0039508,10
RTS0039509,13
RTS0039510,11
RTS0039511,62
RTS0039512,26
RTS0039513,52
RTS0039514,92
RTS0039515,78
RTS0039516,13
RTS0039517,7
RTS0039518,14
RTS0039519,11
RTS0039520,7
RTS0039521,8
RTS0039522,17
RTS0039523,16
RTS0039524,14
RTS0039525,11
RTS0039526,19
RTS0039527,30
RTS0039528,18
RTS0039529,16
RTS0039530,19
RTS0039531,16
RTS0039532,21
RTS0039533,24
RTS0039534,10
RTS0039535,17
RTS0039536,5
RTS0039537,9
RTS0039538,12
RTS0039539,13
RTS0039540,12
RTS0039541,13
RTS0039542,10
RTS0039543,12
RTS0039544,6
RTS0039545,5
RTS0039546,11
RTS0039547,7
RTS0039548,13
RTS0039549,12
RTS0039550,8
RTS0039551,7
RTS0039552,6
RTS0039553,16
RTS0039554,13
RTS0039555,14
RTS0039556,11
RTS0039557,8
RTS0039558,7
RTS0039559,8
RTS0039560,10
RTS0039561,10
RTS0039562,10
RTS0039563,13
RTS0039564,8
RTS0039565,11
RTS0039566,9
RTS0039567,5
RTS0039568,14
RTS0039569,8
RTS0039570,8
RTS0039571,14
RTS0039572,13
RTS0039573,9
RTS0039574,9
RTS0039575,8
RTS0039576,9
RTS0039577,19
RTS0039578,6
RTS0039579,18
RTS0039580,5
RTS0039581,12
RTS0039582,14
RTS0039583,28
RTS0039584,18
RTS0039585,16
RTS0039586,9
RTS0039587,11
RTS0039588,14
RTS0039589,11
RTS0039590,10
RTS0039591,21
RTS0039592,14
RTS0039593,9
RTS0039594,21
RTS0039595,24
RTS0039596,12
RTS0039597,9
RTS0039598,6
RTS0039599,19
RTS0039600,11
RTS0039601,10
RTS0039602,8
RTS0039603,8
RTS0039604,12
RTS0039605,10
RTS0039606,8
RTS0039607,10
RTS0039608,12
RTS0039609,5
RTS0039610,5
RTS0039611,12
RTS0039612,14
RTS0039613,9
RTS0039614,9
RTS0039615,6
RTS0039616,9
RTS0039617,8
RTS0039619,11
RTS0039620,9
RTS0039621,7
RTS0039622,6
RTS0039623,9
RTS0039624,13
RTS0039625,8
RTS0039626,16
RTS0039627,5
RTS0039628,10
RTS0039629,13
RTS0039630,7
RTS0039631,7
RTS0039632,10
RTS0039633,5
RTS0039634,5
RTS0039635,10
RTS0039636,14
RTS0039637,11
RTS0039638,11
RTS0039639,11
RTS0039640,8
RTS0039641,9
RTS0039642,12
RTS0039643,8
RTS0039644,7
RTS0039645,16
RTS0039646,11
RTS0039647,15
RTS0039648,10
RTS0039649,11
RTS0039650,15
RTS0039651,18
RTS0039652,23
RTS0039653,14
RTS0039654,9
RTS0039655,15
RTS0039656,39
RTS0039657,27
RTS0039658,19
RTS0039659,34
RTS0039660,20
RTS0039661,8
RTS0039662,7
RTS0039663,9
RTS0039664,11
RTS0039665,15
RTS0039666,13
RTS0039667,5
RTS0039668,7
RTS0039669,13
RTS0039670,9
RTS0039671,26
RTS0039672,26
RTS0039673,19
RTS0039674,22
RTS0039675,16
RTS0039676,8
RTS0039677,5
RTS0039678,10
RTS0039679,8
RTS0039680,14
RTS0039681,22
RTS0039682,20
RTS0039683,12
RTS0039684,11
RTS0039685,13
RTS0039686,56
RTS0039687,105
RTS0039688,60
RTS0039689,47
RTS0039690,45
RTS0039691,4
RTS0039692,13
RTS0039693,14
RTS0039694,13
RTS0039695,11
RTS0039696,7
RTS0039697,7
RTS0039698,13
RTS0039699,15
RTS0039700,18
RTS0039701,18
RTS0039702,31
RTS0039703,20
RTS0039704,21
RTS0039705,29
RTS0039706,5
RTS0039707,11
RTS0039708,15
RTS0039709,11
RTS0039710,21
RTS0039711,17
RTS0039712,21
RTS0039713,28
RTS0039714,23
RTS0039715,20
RTS0039716,12
RTS0039717,14
RTS0039718,10
RTS0039719,11
RTS0039720,26
RTS0039721,16
RTS0039722,8
RTS0039723,14
RTS0039724,12
RTS0039725,11
RTS0039726,18
RTS0039727,16
RTS0039728,10
RTS0039729,18
RTS0039730,11
RTS0039731,9
RTS0039732,12
RTS0039733,14
RTS0039734,14
RTS0039735,15
RTS0039736,25
RTS0039737,15
RTS0039738,14
RTS0039739,13
RTS0039740,10
RTS0039741,7
RTS0039742,15
RTS0039743,8
RTS0039744,13
RTS0039745,17
RTS0039746,41
RTS0039747,71
RTS0039749,46
RTS0039750,40
RTS0039751,6
RTS0039752,9
RTS0039753,13
RTS0039754,9
RTS0039755,15
RTS0039756,14
RTS0039757,12
RTS0039758,12
RTS0039759,10
RTS0039760,10
RTS0039761,15
RTS0039762,18
RTS0039763,11
RTS0039764,8
RTS0039765,11
RTS0039766,15
RTS0039767,15
RTS0039768,15
RTS0039769,4
RTS0039770,32
RTS0039771,5
RTS0039772,19
RTS0039773,18
RTS0039774,12
RTS0039775,18
RTS0039776,12
RTS0039777,14
RTS0039778,11
RTS0039779,12
RTS0039780,12
RTS0039781,26
RTS0039782,10
RTS0039783,12
RTS0039784,16
RTS0039785,21
RTS0039786,11
RTS0039787,11
RTS0039788,14
RTS0039789,12
RTS0039790,9
RTS0039791,25
RTS0039792,14
RTS0039793,8
RTS0039794,25
RTS0039795,10
RTS0039796,9
RTS0039797,22
RTS0039798,7
RTS0039799,14
RTS0039800,10
RTS0039801,11
RTS0039802,15
RTS0039803,15
RTS0039804,18
RTS0039805,21
RTS0039806,13
RTS0039807,8
RTS0039808,7
RTS0039809,15
RTS0039810,19
RTS0039811,13
RTS0039812,15
RTS0039813,13
RTS0039814,21
RTS0039815,17
RTS0039816,20
RTS0039817,16
RTS0039818,11
RTS0039819,21
RTS0039820,10
RTS0039821,11
RTS0039822,10
RTS0039823,13
RTS0039824,13
RTS0039825,21
RTS0039826,12
RTS0039827,25
RTS0039828,16
RTS0039829,16
RTS0039830,8
RTS0039831,20
RTS0039832,22
RTS0039833,20
RTS0039834,20
RTS0039835,13
RTS0039836,13
RTS0039838,7
RTS0039839,11
RTS0039840,7
RTS0039841,22
RTS0039842,15
RTS0039843,15
RTS0039844,16
RTS0039845,17
RTS0039846,11
RTS0039847,14
RTS0039848,11
RTS0039849,10
RTS0039850,8
RTS0039851,11
RTS0039852,9
RTS0039853,11
RTS0039854,18
RTS0039855,12
RTS0039856,7
RTS0039857,8
RTS0039858,5
RTS0039859,7
RTS0039860,6
RTS0039861,9
RTS0039862,11
RTS0039863,14
RTS0039864,11
RTS0039865,11
RTS0039866,11
RTS0039867,14
RTS0039868,9
RTS0039869,13
RTS0039870,13
RTS0039871,8
RTS0039872,6
RTS0039873,8
RTS0039874,8
RTS0039875,7
RTS0039876,12
RTS0039877,6
RTS0039878,10
RTS0039879,12
RTS0039880,10
RTS0039881,7
RTS0039882,8
RTS0039883,3
RTS0039884,7
RTS0039885,14
RTS0039886,14
RTS0039887,9
RTS0039888,12
RTS0039890,6
RTS0039891,13
RTS0039892,17
RTS0039893,20
RTS0039894,14
RTS0039895,9
RTS0039896,5
RTS0039897,10
RTS0039898,13
RTS0039899,15
RTS0039900,8
RTS0039901,8
RTS0039902,16
RTS0039903,9
RTS0039904,17
RTS0039905,18
RTS0039906,10
RTS0039907,13
RTS0039908,11
RTS0039909,14
RTS0039910,7
RTS0039911,6
RTS0039912,6
RTS0039913,8
RTS0039914,7
RTS0039915,6
RTS0039916,17
RTS0039917,18
RTS0039918,21
RTS0039919,12
RTS0039920,11
RTS0039921,9
RTS0039922,11
RTS0039923,10
RTS0039924,14
RTS0039925,8
RTS0039926,25
RTS0039927,19
RTS0039928,18
RTS0039929,21
RTS0039930,23
RTS0039931,10
RTS0039932,10
RTS0039933,10
RTS0039934,15
RTS0039935,9
RTS0039936,10
RTS0039937,9
RTS0039938,8
RTS0039939,12
RTS0039940,10
RTS0039941,8
RTS0039942,18
RTS0039943,5
RTS0039944,14
RTS0039945,12
RTS0039946,16
RTS0039947,19
RTS0039948,42
RTS0039949,13
RTS0039950,17
RTS0039951,17
RTS0039952,8
RTS0039953,11
RTS0039954,12
RTS0039955,13
RTS0039956,17
RTS0039957,25
RTS0039958,26
RTS0039959,20
RTS0039960,22
RTS0039961,10
RTS0039962,8
RTS0039963,6
RTS0039964,12
RTS0039965,10
RTS0039966,11
RTS0039967,10
RTS0039968,8
RTS0039969,11
RTS0039970,9
RTS0039971,12
RTS0039972,7
RTS0039973,3
RTS0039974,12
RTS0039975,6
RTS0039976,16
RTS0039977,14
RTS0039978,10
RTS0039979,14
RTS0039980,8
RTS0039981,12
RTS0039982,26
RTS0039983,25
RTS0039984,14
RTS0039985,19
RTS0039986,24
RTS0039987,16
RTS0039988,18
RTS0039989,18
RTS0039990,9
RTS0039991,6
RTS0039992,12
RTS0039993,14
RTS0039994,13
RTS0039995,14
RTS0039996,53
RTS0039997,20
RTS0039998,43
RTS0039999,41
RTS0040000,42
RTS0040001,12
RTS0040002,13
RTS0040003,15
RTS0040004,15
RTS0040005,17
RTS0040006,12
RTS0040007,11
RTS0040008,10
RTS0040009,11
RTS0040010,12
RTS0040011,8
RTS0040012,3
RTS0040013,8
RTS0040014,12
RTS0040015,9
RTS0040016,9
RTS0040017,11
RTS0040018,13
RTS0040019,12
RTS0040020,28
RTS0040021,9
RTS0040022,5
RTS0040023,11
RTS0040024,17
RTS0040025,6
RTS0040026,11
RTS0040027,15
RTS0040028,12
RTS0040029,12
RTS0040030,18
RTS0040031,14
RTS0040032,11
RTS0040033,4
RTS0040034,14
RTS0040035,4
RTS0040036,10
RTS0040037,8
RTS0040038,8
RTS0040039,19
RTS0040040,12
RTS0040041,6
RTS0040042,9
RTS0040043,4
RTS0040044,19
RTS0040045,9
RTS0040046,19
RTS0040047,7
RTS0040048,20
RTS0040049,16
RTS0040050,7
RTS0040051,14
RTS0040052,5
RTS0040053,8
RTS0040054,11
RTS0040055,4
RTS0040056,14
RTS0040057,9
RTS0040058,8
RTS0040059,15
RTS0040060,10
RTS0040061,9
RTS0040062,13
RTS0040063,8
RTS0040064,13
RTS0040065,7
RTS0040066,10
RTS0040067,7
RTS0040068,7
RTS0040069,5
RTS0040070,13
RTS0040071,10
RTS0040072,18
RTS0040073,11
RTS0040074,15
RTS0040075,10
RTS0040076,9
RTS0040077,22
RTS0040078,14
RTS0040079,12
RTS0040080,10
RTS0040081,9
RTS0040082,9
RTS0040083,7
RTS0040084,11
RTS0040085,7
RTS0040086,15
RTS0040087,12
RTS0040088,9
RTS0040089,16
RTS0040090,9
RTS0040091,6
RTS0040092,10
RTS0040093,14
RTS0040094,11
RTS0040095,11
RTS0040096,22
RTS0040097,15
RTS0040098,5
RTS0040099,7
RTS0040100,8
RTS0040101,6
RTS0040102,10
RTS0040103,8
RTS0040104,9
RTS0040105,10
RTS0040106,21
RTS0040107,11
RTS0040108,12
RTS0040109,5
RTS0040110,6
RTS0040111,7
RTS0040112,9
RTS0040113,12
RTS0040114,6
RTS0040115,13
RTS0040116,63
RTS0040117,39
RTS0040118,31
RTS0040119,61
RTS0040120,74
RTS0040121,17
RTS0040122,16
RTS0040123,12
RTS0040124,10
RTS0040125,20
RTS0040126,15
RTS0040127,23
RTS0040128,11
RTS0040129,15
RTS0040130,23
RTS0040131,8
RTS0040132,12
RTS0040133,11
RTS0040134,13
RTS0040135,13
RTS0040136,10
RTS0040137,15
RTS0040138,11
RTS0040139,7
RTS0040140,13
RTS0040141,12
RTS0040142,15
RTS0040143,13
RTS0040144,16
RTS0040145,13
RTS0040146,15
RTS0040147,16
RTS0040148,12
RTS0040149,13
RTS0040150,13
RTS0040151,11
RTS0040152,12
RTS0040153,13
RTS0040154,12
RTS0040155,6
RTS0040156,8
RTS0040157,12
RTS0040158,12
RTS0040159,17
RTS0040160,16
RTS0040161,8
RTS0040162,5
RTS0040163,11
RTS0040164,11
RTS0040165,12
RTS0040166,9
RTS0040167,10
RTS0040168,6
RTS0040169,9
RTS0040170,10
RTS0040171,2
RTS0040172,11
RTS0040173,5
RTS0040174,6
RTS0040175,8
RTS0040176,5
RTS0040177,9
RTS0040178,11
RTS0040179,10
RTS0040180,16
RTS0040181,11
RTS0040182,9
RTS0040183,5
RTS0040184,12
RTS0040185,6
RTS0040186,8
RTS0040187,6
RTS0040188,3
RTS0040189,18
RTS0040190,7
RTS0040191,15
RTS0040192,7
RTS0040193,5
RTS0040194,5
RTS0040195,17
RTS0040196,3
RTS0040197,1
RTS0040198,4
RTS0040199,12
RTS0040200,11
RTS0040201,10
RTS0040202,4
RTS0040203,14
RTS0040204,6
RTS0040205,17
RTS0040206,14
RTS0040207,9
RTS0040208,17
RTS0040209,22
RTS0040210,16
RTS0040211,9
RTS0040212,8
RTS0040213,10
RTS0040214,10
RTS0040215,8
RTS0040216,12
RTS0040217,9
RTS0040218,16
RTS0040219,7
RTS0040220,7
RTS0040221,8
RTS0040222,9
RTS0040223,14
RTS0040224,7
RTS0040225,12
RTS0040226,13
RTS0040227,10
RTS0040228,11
RTS0040229,6
RTS0040230,9
RTS0040231,5
RTS0040232,7
RTS0040233,12
RTS0040234,12
RTS0040235,8
RTS0040236,15
RTS0040237,9
RTS0040238,9
RTS0040239,11
RTS0040240,13
RTS0040241,3
RTS0040242,8
RTS0040243,10
RTS0040244,10
RTS0040245,9
RTS0040246,8
RTS0040247,13
RTS0040248,9
RTS0040249,15
RTS0040250,5
RTS0040251,8
RTS0040252,12
RTS0040253,12
RTS0040254,15
RTS0040255,12
RTS0040256,2
RTS0040257,10
RTS0040258,4
RTS0040259,9
RTS0040260,2
RTS0040261,11
RTS0040262,13
RTS0040263,11
RTS0040264,13
RTS0040265,8
RTS0040266,10
RTS0040267,13
RTS0040268,9
RTS0040269,7
RTS0040270,7
RTS0040271,14
RTS0040272,16
RTS0040273,21
RTS0040274,16
RTS0040275,24
RTS0040276,14
RTS0040277,23
RTS0040278,24
RTS0040279,31
RTS0040280,19
RTS0040281,7
RTS0040282,11
RTS0040283,11
RTS0040284,7
RTS0040285,10
RTS0040286,16
RTS0040287,6
RTS0040288,9
RTS0040289,4
RTS0040290,12
RTS0040291,9
RTS0040292,9
RTS0040293,8
RTS0040294,13
RTS0040295,13
RTS0040296,12
RTS0040297,14
RTS0040298,7
RTS0040299,11
RTS0040300,13
RTS0040301,8
RTS0040302,8
RTS0040303,7
RTS0040304,9
RTS0040305,9
RTS0040306,8
RTS0040307,6
RTS0040308,6
RTS0040309,10
RTS0040310,9
RTS0040311,11
RTS0040312,18
RTS0040313,12
RTS0040314,10
RTS0040315,16
RTS0040316,7
RTS0040317,12
RTS0040318,8
RTS0040319,4
RTS0040320,15
RTS0040321,8
RTS0040322,18
RTS0040323,10
RTS0040324,12
RTS0040325,7
RTS0040326,39
RTS0040327,52
RTS0040328,64
RTS0040329,126
RTS0040330,96
RTS0040331,16
RTS0040332,8
RTS0040333,12
RTS0040334,6
RTS0040335,14
RTS0040336,11
RTS0040337,20
RTS0040338,3
RTS0040339,11
RTS0040340,10
RTS0040341,12
RTS0040342,3
RTS0040343,10
RTS0040344,7
RTS0040345,10
RTS0040346,8
RTS0040347,13
RTS0040348,12
RTS0040349,21
RTS0040350,9
RTS0040351,12
RTS0040352,12
RTS0040353,13
RTS0040354,9
RTS0040355,9
RTS0040356,14
RTS0040357,20
RTS0040358,9
RTS0040359,7
RTS0040360,17
RTS0040361,9
RTS0040363,7
RTS0040364,14
RTS0040365,11
RTS0040366,19
RTS0040367,20
RTS0040368,31
RTS0040369,24
RTS0040370,20
RTS0040371,17
RTS0040372,17
RTS0040373,6
RTS0040374,9
RTS0040375,6
RTS0040376,11
RTS0040377,19
RTS0040378,15
RTS0040379,16
RTS0040380,9
RTS0040381,8
RTS0040382,6
RTS0040383,11
RTS0040384,10
RTS0040385,9
RTS0040386,10
RTS0040387,15
RTS0040388,23
RTS0040389,20
RTS0040390,15
RTS0040391,16
RTS0040392,25
RTS0040393,12
RTS0040394,9
RTS0040395,18
RTS0040396,18
RTS0040397,19
RTS0040398,31
RTS0040399,20
RTS0040400,18
RTS0040401,46
RTS0040402,47
RTS0040403,35
RTS0040404,43
RTS0040405,16
RTS0040406,11
RTS0040407,14
RTS0040408,22
RTS0040409,19
RTS0040410,15
RTS0040411,7
RTS0040412,5
RTS0040413,9
RTS0040414,17
RTS0040415,10
RTS0040416,99
RTS0040417,39
RTS0040418,22
RTS0040419,89
RTS0040420,116
RTS0040421,12
RTS0040422,22
RTS0040423,23
RTS0040424,17
RTS0040425,7
RTS0040426,10
RTS0040428,13
RTS0040429,8
RTS0040430,5
RTS0040431,8
RTS0040432,20
RTS0040433,6
RTS0040434,10
RTS0040435,9
RTS0040436,36
RTS0040437,74
RTS0040438,97
RTS0040439,82
RTS0040440,80
RTS0040441,26
RTS0040442,21
RTS0040443,20
RTS0040444,13
RTS0040445,21
RTS0040446,13
RTS0040447,14
RTS0040448,13
RTS0040449,16
RTS0040450,14
RTS0040451,24
RTS0040452,34
RTS0040453,27
RTS0040454,18
RTS0040455,57
RTS0040456,13
RTS0040457,9
RTS0040458,9
RTS0040459,11
RTS0040460,14
RTS0040461,6
RTS0040462,6
RTS0040463,14
RTS0040464,4
RTS0040465,3
RTS0040466,20
RTS0040467,6
RTS0040468,15
RTS0040469,11
RTS0040470,9
RTS0040471,8
RTS0040472,12
RTS0040473,9
RTS0040474,7
RTS0040475,11
RTS0040476,12
RTS0040477,6
RTS0040478,4
RTS0040479,8
RTS0040480,9
RTS0040481,20
RTS0040482,28
RTS0040483,19
RTS0040484,27
RTS0040485,30
RTS0040486,3
RTS0040487,7
RTS0040488,8
RTS0040489,12
RTS0040490,10
RTS0040491,6
RTS0040492,9
RTS0040493,5
RTS0040494,9
RTS0040495,11
RTS0040496,17
RTS0040497,17
RTS0040498,25
RTS0040499,9
RTS0040500,18
RTS0040501,7
RTS0040502,12
RTS0040503,7
RTS0040504,9
RTS0040505,9
RTS0040506,11
RTS0040507,10
RTS0040508,6
RTS0040509,8
RTS0040510,3
RTS0040511,16
RTS0040512,15
RTS0040513,18
RTS0040514,9
RTS0040515,17
RTS0040516,13
RTS0040517,12
RTS0040518,14
RTS0040519,7
RTS0040520,12
RTS0040521,6
RTS0040522,6
RTS0040523,6
RTS0040524,9
RTS0040525,7
RTS0040526,15
RTS0040527,7
RTS0040528,11
RTS0040529,7
RTS0040530,5
RTS0040531,12
RTS0040532,13
RTS0040533,10
RTS0040534,13
RTS0040535,7
RTS0040536,9
RTS0040537,27
RTS0040538,13
RTS0040539,18
RTS0040540,18
RTS0040541,4
RTS0040542,16
RTS0040543,10
RTS0040544,11
RTS0040545,4
RTS0040546,5
RTS0040547,8
RTS0040548,8
RTS0040549,7
RTS0040550,9
RTS0040551,8
RTS0040552,10
RTS0040553,18
RTS0040554,6
RTS0040555,12
RTS0040556,13
RTS0040557,6
RTS0040558,9
RTS0040559,7
RTS0040560,11
RTS0040561,11
RTS0040562,5
RTS0040563,13
RTS0040564,10
RTS0040565,9
RTS0040566,12
RTS0040567,8
RTS0040568,8
RTS0040569,15
RTS0040570,13
RTS0040571,13
RTS0040572,7
RTS0040573,17
RTS0040574,27
RTS0040575,18
RTS0040576,15
RTS0040577,12
RTS0040578,9
RTS0040579,8
RTS0040580,12
RTS0040581,4
RTS0040582,10
RTS0040583,6
RTS0040584,17
RTS0040585,9
RTS0040586,14
RTS0040587,7
RTS0040588,8
RTS0040589,7
RTS0040590,9
RTS0040591,11
RTS0040592,11
RTS0040593,5
RTS0040594,7
RTS0040595,6
RTS0040596,9
RTS0040597,9
RTS0040598,11
RTS0040599,8
RTS0040600,10
RTS0040601,14
RTS0040602,7
RTS0040603,15
RTS0040604,9
RTS0040605,16
RTS0040606,13
RTS0040607,13
RTS0040608,18
RTS0040609,13
RTS0040610,19
RTS0040611,16
RTS0040612,15
RTS0040613,13
RTS0040614,11
RTS0040615,5
RTS0040616,14
RTS0040617,10
RTS0040618,11
RTS0040619,18
RTS0040620,8
RTS0040621,9
RTS0040622,8
RTS0040623,6
RTS0040624,12
RTS0040625,10
RTS0040626,15
RTS0040627,7
RTS0040628,14
RTS0040629,12
RTS0040630,13
RTS0040631,19
RTS0040632,10
RTS0040633,21
RTS0040634,13
RTS0040635,9
RTS0040636,8
RTS0040637,10
RTS0040638,11
RTS0040639,6
RTS0040640,9
RTS0040641,28
RTS0040642,39
RTS0040643,20
RTS0040644,23
RTS0040645,48
RTS0040646,8
RTS0040647,8
RTS0040648,13
RTS0040649,11
RTS0040650,5
RTS0040651,31
RTS0040652,18
RTS0040653,10
RTS0040654,10
RTS0040655,21
RTS0040656,17
RTS0040657,17
RTS0040658,10
RTS0040659,16
RTS0040660,13
RTS0040661,7
RTS0040662,11
RTS0040663,7
RTS0040664,12
RTS0040665,8
RTS0040666,14
RTS0040667,15
RTS0040668,10
RTS0040669,7
RTS0040670,10
RTS0040671,6
RTS0040672,11
RTS0040673,11
RTS0040674,10
RTS0040675,10
RTS0040676,28
RTS0040677,10
RTS0040678,47
RTS0040679,29
RTS0040680,69
RTS0040681,20
RTS0040682,21
RTS0040683,28
RTS0040684,37
RTS0040685,9
RTS0040686,8
RTS0040687,4
RTS0040688,10
RTS0040689,6
RTS0040690,9
RTS0040691,10
RTS0040692,8
RTS0040693,8
RTS0040694,3
RTS0040695,10
RTS0040696,9
RTS0040697,6
RTS0040698,5
RTS0040699,4
RTS0040700,7
RTS0040701,13
RTS0040702,37
RTS0040703,24
RTS0040704,33
RTS0040705,62
RTS0040706,11
RTS0040707,14
RTS0040708,7
RTS0040709,5
RTS0040710,12
RTS0040711,8
RTS0040712,6
RTS0040713,10
RTS0040714,11
RTS0040715,6
RTS0040716,6
RTS0040717,12
RTS0040718,12
RTS0040719,14
RTS0040720,14
RTS0040721,5
RTS0040722,4
RTS0040723,8
RTS0040724,9
RTS0040725,6
RTS0040726,10
RTS0040727,24
RTS0040728,14
RTS0040729,21
RTS0040730,27
RTS0040731,12
RTS0040732,10
RTS0040733,11
RTS0040734,10
RTS0040735,14
RTS0040736,44
RTS0040737,47
RTS0040738,44
RTS0040739,30
RTS0040740,42
RTS0040741,9
RTS0040742,3
RTS0040743,9
RTS0040744,8
RTS0040745,8
RTS0040746,17
RTS0040747,15
RTS0040748,19
RTS0040749,25
RTS0040750,23
RTS0040751,16
RTS0040752,20
RTS0040753,13
RTS0040754,7
RTS0040755,11
RTS0040756,12
RTS0040757,9
RTS0040758,9
RTS0040759,17
RTS0040760,22
RTS0040761,21
RTS0040762,9
RTS0040763,17
RTS0040764,22
RTS0040765,20
RTS0040766,6
RTS0040767,9
RTS0040768,12
RTS0040769,12
RTS0040770,9
RTS0040771,12
RTS0040772,10
RTS0040773,12
RTS0040774,9
RTS0040775,18
RTS0040776,13
RTS0040777,16
RTS0040778,5
RTS0040779,12
RTS0040780,7
RTS0040781,13
RTS0040782,21
RTS0040783,12
RTS0040784,17
RTS0040785,15
RTS0040786,7
RTS0040787,6
RTS0040788,5
RTS0040789,7
RTS0040790,7
RTS0040791,10
RTS0040792,10
RTS0040793,4
RTS0040794,10
RTS0040795,9
RTS0040796,8
RTS0040797,13
RTS0040798,10
RTS0040799,10
RTS0040800,6
RTS0040801,19
RTS0040802,20
RTS0040803,21
RTS0040804,12
RTS0040805,8
RTS0040806,10
RTS0040807,8
RTS0040808,9
RTS0040809,8
RTS0040810,5
RTS0040811,12
RTS0040812,3
RTS0040813,9
RTS0040814,6
RTS0040815,10
RTS0040816,15
RTS0040817,9
RTS0040818,14
RTS0040819,10
RTS0040820,17
RTS0040821,9
RTS0040822,9
RTS0040823,8
RTS0040824,10
RTS0040825,10
RTS0040826,25
RTS0040827,12
RTS0040828,17
RTS0040830,16
RTS0040831,10
RTS0040832,6
RTS0040833,12
RTS0040834,12
RTS0040836,32
RTS0040837,18
RTS0040838,21
RTS0040839,26
RTS0040840,21
RTS0040841,16
RTS0040842,27
RTS0040843,28
RTS0040844,25
RTS0040845,28
RTS0040846,10
RTS0040847,14
RTS0040848,11
RTS0040849,19
RTS0040850,14
RTS0040851,18
RTS0040852,9
RTS0040853,14
RTS0040854,13
RTS0040855,11
RTS0040856,7
RTS0040857,13
RTS0040858,9
RTS0040859,10
RTS0040860,9
RTS0040861,11
RTS0040862,13
RTS0040863,13
RTS0040864,7
RTS0040865,19
RTS0040866,7
RTS0040867,12
RTS0040868,15
RTS0040869,6
RTS0040870,9
RTS0040871,15
RTS0040872,29
RTS0040873,19
RTS0040874,36
RTS0040875,29
RTS0040876,6
RTS0040877,5
RTS0040878,4
RTS0040880,12
RTS0040881,9
RTS0040882,12
RTS0040883,10
RTS0040884,8
RTS0040885,15
RTS0040886,19
RTS0040887,33
RTS0040888,32
RTS0040889,43
RTS0040890,35
RTS0040891,14
RTS0040892,9
RTS0040893,3
RTS0040894,3
RTS0040895,11
RTS0040896,10
RTS0040897,12
RTS0040898,10
RTS0040899,6
RTS0040900,8
RTS0040901,27
RTS0040902,26
RTS0040903,7
RTS0040904,19
RTS0040905,24
RTS0040906,17
RTS0040907,11
RTS0040908,12
RTS0040909,15
RTS0040910,7
RTS0040911,19
RTS0040912,10
RTS0040913,12
RTS0040914,10
RTS0040915,18
RTS0040916,10
RTS0040917,10
RTS0040918,8
RTS0040919,8
RTS0040920,9
RTS0040921,17
RTS0040922,8
RTS0040923,25
RTS0040924,22
RTS0040925,19
RTS0040926,9
RTS0040927,2
RTS0040928,8
RTS0040929,4
RTS0040930,9
RTS0040931,13
RTS0040932,13
RTS0040933,10
RTS0040934,17
RTS0040935,8
RTS0040936,14
RTS0040937,12
RTS0040938,18
RTS0040939,10
RTS0040940,9
RTS0040941,15
RTS0040942,9
RTS0040943,6
RTS0040944,18
RTS0040945,17
RTS0040946,20
RTS0040947,16
RTS0040948,26
RTS0040949,18
RTS0040950,19
RTS0040951,10
RTS0040952,10
RTS0040953,10
RTS0040954,12
RTS0040955,7
RTS0040956,21
RTS0040957,11
RTS0040958,13
RTS0040959,13
RTS0040960,16
RTS0040961,6
RTS0040962,8
RTS0040963,8
RTS0040964,14
RTS0040965,10
RTS0040966,13
RTS0040967,10
RTS0040968,10
RTS0040969,13
RTS0040970,12
RTS0040971,8
RTS0040972,10
RTS0040973,13
RTS0040974,8
RTS0040975,7
RTS0040976,7
RTS0040977,12
RTS0040978,8
RTS0040979,11
RTS0040980,12
RTS0040981,12
RTS0040982,7
RTS0040983,11
RTS0040984,9
RTS0040985,5
RTS0040986,12
RTS0040987,16
RTS0040988,13
RTS0040989,19
RTS0040990,18
RTS0040991,9
RTS0040992,12
RTS0040993,15
RTS0040994,12
RTS0040995,15
RTS0040996,11
RTS0040997,18
RTS0040998,8
RTS0040999,12
RTS0041000,10
RTS0041001,12
RTS0041002,22
RTS0041003,22
RTS0041004,21
RTS0041005,13
RTS0041006,27
RTS0041007,19
RTS0041008,31
RTS0041009,18
RTS0041010,19
RTS0041011,7
RTS0041012,14
RTS0041013,9
RTS0041014,8
RTS0041015,14
RTS0041016,19
RTS0041017,14
RTS0041018,12
RTS0041019,12
RTS0041020,4
RTS0041021,10
RTS0041022,13
RTS0041023,14
RTS0041024,9
RTS0041025,6
RTS0041026,7
RTS0041027,9
RTS0041028,9
RTS0041029,10
RTS0041030,9
RTS0041031,14
RTS0041032,16
RTS0041033,13
RTS0041034,19
RTS0041035,12
RTS0041036,7
RTS0041037,7
RTS0041038,6
RTS0041039,10
RTS0041040,15
RTS0041041,11
RTS0041042,12
RTS0041043,13
RTS0041044,7
RTS0041045,11
RTS0041046,121
RTS0041047,142
RTS0041048,50
RTS0041049,197
RTS0041050,220
RTS0041051,14
RTS0041052,13
RTS0041053,26
RTS0041054,21
RTS0041055,16
RTS0041056,6
RTS0041057,9
RTS0041058,9
RTS0041059,11
RTS0041060,7
RTS0041061,15
RTS0041062,15
RTS0041063,12
RTS0041064,11
RTS0041066,18
RTS0041067,10
RTS0041068,14
RTS0041069,9
RTS0041070,19
RTS0041071,15
RTS0041072,20
RTS0041073,12
RTS0041074,4
RTS0041075,12
RTS0041076,14
RTS0041077,10
RTS0041078,14
RTS0041079,11
RTS0041080,6
RTS0041081,13
RTS0041082,14
RTS0041083,7
RTS0041084,8
RTS0041085,19
RTS0041086,37
RTS0041087,49
RTS0041088,35
RTS0041089,33
RTS0041090,27
RTS0041091,8
RTS0041092,10
RTS0041093,11
RTS0041094,16
RTS0041095,16
RTS0041096,5
RTS0041097,7
RTS0041098,11
RTS0041099,7
RTS0041100,1
RTS0041101,20
RTS0041102,22
RTS0041103,26
RTS0041104,13
RTS0041105,20
RTS0041106,43
RTS0041107,58
RTS0041108,43
RTS0041109,26
RTS0041110,23
RTS0041111,17
RTS0041112,11
RTS0041113,9
RTS0041114,10
RTS0041115,15
RTS0041116,13
RTS0041117,12
RTS0041118,10
RTS0041119,15
RTS0041120,18
RTS0041121,15
RTS0041122,18
RTS0041123,10
RTS0041124,7
RTS0041125,12
RTS0041126,12
RTS0041127,14
RTS0041128,18
RTS0041129,8
RTS0041130,9
RTS0041131,19
RTS0041132,16
RTS0041133,15
RTS0041134,17
RTS0041135,19
RTS0041136,22
RTS0041137,18
RTS0041138,17
RTS0041139,16
RTS0041140,14
RTS0041141,13
RTS0041142,12
RTS0041143,2
RTS0041144,8
RTS0041145,9
RTS0041146,9
RTS0041147,10
RTS0041148,9
RTS0041149,7
RTS0041150,7
RTS0041151,21
RTS0041152,17
RTS0041153,14
RTS0041154,27
RTS0041155,27
RTS0041156,13
RTS0041157,7
RTS0041158,11
RTS0041159,17
RTS0041160,15
RTS0041161,14
RTS0041162,10
RTS0041163,8
RTS0041164,5
RTS0041165,9
RTS0041166,9
RTS0041167,10
RTS0041168,9
RTS0041169,4
RTS0041170,7
RTS0041171,22
RTS0041172,28
RTS0041173,35
RTS0041174,23
RTS0041175,26
RTS0041176,13
RTS0041177,8
RTS0041178,7
RTS0041179,17
RTS0041180,7
RTS0041181,15
RTS0041182,11
RTS0041183,7
RTS0041184,13
RTS0041185,9
RTS0041186,11
RTS0041187,15
RTS0041188,5
RTS0041189,6
RTS0041190,17
RTS0041191,22
RTS0041192,18
RTS0041193,20
RTS0041194,9
RTS0041195,15
RTS0041196,17
RTS0041197,7
RTS0041198,14
RTS0041199,6
RTS0041200,10
RTS0041201,12
RTS0041202,7
RTS0041203,8
RTS0041204,8
RTS0041205,12
RTS0041206,14
RTS0041207,21
RTS0041208,16
RTS0041209,12
RTS0041210,12
RTS0041211,37
RTS0041212,24
RTS0041213,26
RTS0041214,28
RTS0041215,21
RTS0041216,11
RTS0041217,23
RTS0041218,7
RTS0041219,26
RTS0041220,20
RTS0041221,12
RTS0041222,8
RTS0041223,9
RTS0041224,4
RTS0041225,9
RTS0041226,13
RTS0041227,11
RTS0041228,9
RTS0041229,10
RTS0041230,11
RTS0041231,21
RTS0041232,21
RTS0041233,30
RTS0041234,31
RTS0041235,15
RTS0041236,9
RTS0041237,6
RTS0041238,15
RTS0041239,17
RTS0041240,11
RTS0041241,9
RTS0041242,11
RTS0041243,8
RTS0041244,16
RTS0041246,5
RTS0041247,10
RTS0041248,14
RTS0041249,11
RTS0041250,24
RTS0041251,6
RTS0041252,11
RTS0041253,11
RTS0041254,26
RTS0041255,30
RTS0041256,6
RTS0041257,17
RTS0041258,6
RTS0041259,9
RTS0041260,11
RTS0041261,14
RTS0041262,16
RTS0041263,9
RTS0041265,19
RTS0041266,8
RTS0041267,9
RTS0041268,16
RTS0041269,6
RTS0041270,8
RTS0041271,11
RTS0041272,10
RTS0041273,13
RTS0041274,15
RTS0041275,7
RTS0041276,16
RTS0041277,9
RTS0041278,15
RTS0041279,13
RTS0041280,13
RTS0041281,3
RTS0041282,4
RTS0041283,10
RTS0041284,10
RTS0041285,5
RTS0041286,8
RTS0041287,10
RTS0041288,22
RTS0041289,12
RTS0041290,14
RTS0041291,9
RTS0041292,10
RTS0041293,11
RTS0041294,9
RTS0041295,8
RTS0041296,13
RTS0041297,9
RTS0041298,10
RTS0041299,10
RTS0041300,8
RTS0041301,13
RTS0041302,13
RTS0041303,11
RTS0041304,8
RTS0041305,7
RTS0041306,12
RTS0041307,11
RTS0041308,10
RTS0041309,10
RTS0041310,12
RTS0041311,15
RTS0041312,8
RTS0041313,13
RTS0041314,16
RTS0041315,10
RTS0041316,26
RTS0041317,24
RTS0041318,28
RTS0041319,15
RTS0041320,12
RTS0041321,14
RTS0041322,8
RTS0041323,14
RTS0041324,8
RTS0041325,18
RTS0041326,11
RTS0041327,14
RTS0041328,17
RTS0041329,6
RTS0041330,11
RTS0041331,15
RTS0041332,12
RTS0041333,6
RTS0041334,12
RTS0041335,6
RTS0041346,28
RTS0041347,35
RTS0041348,41
RTS0041349,30
RTS0041350,52
RTS0041351,8
RTS0041352,10
RTS0041353,9
RTS0041354,11
RTS0041355,10
RTS0041356,10
RTS0041357,12
RTS0041358,9
RTS0041359,11
RTS0041360,11
RTS0041361,7
RTS0041362,11
RTS0041363,8
RTS0041364,4
RTS0041365,10
RTS0041366,8
RTS0041367,10
RTS0041368,11
RTS0041369,7
RTS0041370,8
RTS0041371,11
RTS0041372,11
RTS0041373,11
RTS0041374,8
RTS0041375,10
RTS0041376,13
RTS0041377,11
RTS0041378,5
RTS0041379,6
RTS0041380,11
RTS0041381,13
RTS0041382,16
RTS0041383,7
RTS0041384,9
RTS0041385,10
RTS0041386,8
RTS0041387,12
RTS0041388,16
RTS0041389,11
RTS0041390,11
RTS0041391,11
RTS0041392,14
RTS0041393,11
RTS0041394,9
RTS0041395,9
RTS0041396,7
RTS0041397,9
RTS0041398,12
RTS0041399,8
RTS0041400,8
RTS0041401,14
RTS0041402,13
RTS0041403,12
RTS0041404,5
RTS0041405,17
RTS0041406,6
RTS0041407,13
RTS0041408,6
RTS0041409,12
RTS0041410,16
RTS0041411,6
RTS0041412,12
RTS0041413,8
RTS0041414,6
RTS0041415,11
RTS0041416,5
RTS0041417,9
RTS0041418,9
RTS0041419,10
RTS0041420,5
RTS0041421,12
RTS0041422,12
RTS0041423,8
RTS0041424,12
RTS0041425,4
RTS0041426,14
RTS0041427,11
RTS0041428,11
RTS0041429,14
RTS0041430,7
RTS0041431,12
RTS0041432,2
RTS0041433,7
RTS0041434,8
RTS0041435,12
RTS0041436,10
RTS0041437,12
RTS0041438,6
RTS0041439,9
RTS0041440,10
RTS0041441,9
RTS0041442,15
RTS0041443,18
RTS0041444,10
RTS0041445,6
RTS0041446,12
RTS0041447,6
RTS0041448,8
RTS0041449,16
RTS0041450,11
RTS0041451,12
RTS0041452,11
RTS0041453,9
RTS0041454,4
RTS0041455,15
RTS0041456,8
RTS0041457,7
RTS0041458,7
RTS0041459,7
RTS0041460,9
RTS0041461,10
RTS0041462,13
RTS0041463,11
RTS0041464,3
RTS0041465,3
RTS0041466,15
RTS0041467,7
RTS0041468,11
RTS0041469,12
RTS0041470,15
RTS0041471,10
RTS0041472,6
RTS0041473,4
RTS0041474,17
RTS0041475,10
RTS0041476,13
RTS0041477,9
RTS0041478,11
RTS0041479,6
RTS0041480,5
RTS0041481,7
RTS0041482,4
RTS0041483,9
RTS0041484,9
RTS0041485,17
RTS0041486,17
RTS0041487,22
RTS0041488,20
RTS0041489,25
RTS0041490,11
RTS0041491,11
RTS0041492,6
RTS0041493,9
RTS0041494,11
RTS0041495,10
RTS0041496,45
RTS0041497,33
RTS0041498,31
RTS0041499,54
RTS0041500,39
RTS0041501,19
RTS0041502,14
RTS0041503,9
RTS0041504,22
RTS0041505,21
RTS0041506,8
RTS0041507,9
RTS0041508,5
RTS0041509,4
RTS0041510,11
RTS0041511,10
RTS0041512,10
RTS0041513,7
RTS0041514,6
RTS0041515,15
RTS0041516,6
RTS0041517,11
RTS0041518,8
RTS0041519,8
RTS0041520,7
RTS0041521,7
RTS0041522,10
RTS0041523,5
RTS0041524,12
RTS0041525,3
RTS0041526,99
RTS0041527,161
RTS0041528,157
RTS0041529,35
RTS0041530,102
RTS0041531,11
RTS0041532,9
RTS0041533,2
RTS0041534,7
RTS0041535,8
RTS0041536,11
RTS0041537,10
RTS0041538,9
RTS0041540,12
RTS0041541,11
RTS0041542,8
RTS0041543,5
RTS0041544,9
RTS0041545,13
RTS0041546,15
RTS0041547,15
RTS0041548,8
RTS0041549,11
RTS0041550,10
RTS0041551,23
RTS0041552,17
RTS0041553,14
RTS0041554,17
RTS0041555,19
RTS0041556,8
RTS0041557,12
RTS0041558,15
RTS0041559,7
RTS0041560,6
RTS0041561,14
RTS0041562,15
RTS0041563,27
RTS0041564,19
RTS0041565,11
RTS0041566,26
RTS0041567,25
RTS0041568,35
RTS0041569,19
RTS0041570,16
RTS0041571,8
RTS0041572,4
RTS0041573,8
RTS0041574,6
RTS0041575,6
RTS0041576,7
RTS0041577,7
RTS0041578,8
RTS0041579,9
RTS0041580,11
RTS0041581,16
RTS0041582,16
RTS0041583,15
RTS0041584,24
RTS0041585,21
RTS0041586,9
RTS0041587,10
RTS0041588,8
RTS0041589,8
RTS0041590,5
RTS0041591,3
RTS0041592,14
RTS0041593,10
RTS0041594,8
RTS0041595,6
RTS0041596,13
RTS0041597,4
RTS0041598,5
RTS0041599,5
RTS0041600,8
RTS0041601,11
RTS0041602,9
RTS0041603,6
RTS0041604,11
RTS0041605,9
RTS0041606,4
RTS0041607,9
RTS0041608,7
RTS0041609,10
RTS0041610,10
RTS0041611,11
RTS0041612,16
RTS0041613,21
RTS0041614,16
RTS0041615,17
RTS0041616,9
RTS0041617,12
RTS0041618,10
RTS0041619,11
RTS0041620,12
RTS0041621,15
RTS0041622,2
RTS0041623,12
RTS0041624,7
RTS0041625,13
RTS0041626,17
RTS0041627,17
RTS0041628,11
RTS0041629,11
RTS0041630,11
RTS0041631,17
RTS0041632,15
RTS0041633,18
RTS0041634,20
RTS0041635,11
RTS0041636,36
RTS0041637,48
RTS0041638,52
RTS0041639,37
RTS0041640,54
RTS0041641,9
RTS0041642,6
RTS0041643,12
RTS0041644,10
RTS0041645,14
RTS0041646,7
RTS0041647,12
RTS0041648,6
RTS0041649,11
RTS0041650,8
RTS0041651,14
RTS0041652,6
RTS0041653,7
RTS0041654,18
RTS0041655,13
RTS0041656,9
RTS0041657,19
RTS0041658,19
RTS0041659,14
RTS0041660,8
RTS0041661,13
RTS0041662,18
RTS0041663,20
RTS0041664,23
RTS0041665,8
RTS0041666,13
RTS0041667,11
RTS0041668,13
RTS0041669,11
RTS0041670,5
RTS0041671,11
RTS0041672,10
RTS0041673,9
RTS0041674,11
RTS0041675,8
RTS0041676,13
RTS0041677,18
RTS0041678,13
RTS0041679,19
RTS0041680,14
RTS0041681,21
RTS0041682,9
RTS0041683,4
RTS0041684,6
RTS0041685,13
RTS0041686,33
RTS0041687,15
RTS0041688,31
RTS0041689,23
RTS0041690,73
RTS0041691,25
RTS0041692,2
RTS0041693,20
RTS0041694,9
RTS0041695,6
RTS0041696,12
RTS0041697,5
RTS0041698,10
RTS0041699,6
RTS0041700,8
RTS0041701,9
RTS0041702,10
RTS0041703,14
RTS0041704,19
RTS0041705,13
RTS0041706,14
RTS0041707,9
RTS0041708,16
RTS0041709,18
RTS0041710,13
RTS0041711,9
RTS0041712,16
RTS0041713,11
RTS0041714,13
RTS0041715,7
RTS0041716,145
RTS0041717,84
RTS0041718,115
RTS0041719,109
RTS0041720,100
RTS0041721,19
RTS0041722,22
RTS0041723,19
RTS0041724,24
RTS0041725,16
RTS0041726,5
RTS0041727,13
RTS0041728,9
RTS0041729,3
RTS0041730,10
RTS0041731,13
RTS0041732,14
RTS0041733,5
RTS0041734,6
RTS0041735,15
RTS0041736,11
RTS0041737,14
RTS0041738,19
RTS0041739,23
RTS0041740,20
RTS0041741,8
RTS0041742,12
RTS0041743,8
RTS0041744,12
RTS0041745,11
RTS0041746,15
RTS0041747,11
RTS0041748,10
RTS0041749,14
RTS0041750,15
RTS0041751,14
RTS0041752,7
RTS0041753,24
RTS0041754,16
RTS0041755,17
RTS0041756,19
RTS0041757,20
RTS0041758,18
RTS0041759,25
RTS0041760,18
RTS0041761,9
RTS0041762,7
RTS0041763,12
RTS0041764,8
RTS0041765,10
RTS0041766,6
RTS0041767,8
RTS0041768,13
RTS0041769,11
RTS0041770,11
RTS0041771,4
RTS0041772,12
RTS0041773,6
RTS0041774,6
RTS0041775,5
RTS0041776,13
RTS0041777,14
RTS0041778,14
RTS0041779,15
RTS0041780,14
RTS0041781,7
RTS0041782,11
RTS0041783,10
RTS0041784,12
RTS0041785,16
RTS0041786,11
RTS0041787,18
RTS0041788,5
RTS0041789,8
RTS0041790,8
RTS0041791,15
RTS0041793,10
RTS0041794,16
RTS0041795,17
RTS0041796,5
RTS0041797,13
RTS0041798,9
RTS0041799,14
RTS0041800,5
RTS0041801,8
RTS0041802,12
RTS0041803,5
RTS0041804,11
RTS0041805,11
RTS0041806,15
RTS0041807,13
RTS0041808,12
RTS0041809,16
RTS0041810,18
RTS0041811,25
RTS0041812,29
RTS0041813,19
RTS0041814,13
RTS0041815,21
RTS0041816,10
RTS0041817,10
RTS0041818,13
RTS0041819,11
RTS0041820,15
RTS0041821,20
RTS0041822,18
RTS0041823,13
RTS0041824,15
RTS0041825,13
RTS0041826,18
RTS0041827,15
RTS0041828,7
RTS0041829,6
RTS0041830,9
RTS0041831,5
RTS0041832,10
RTS0041833,15
RTS0041834,11
RTS0041835,12
RTS0041836,12
RTS0041837,9
RTS0041838,12
RTS0041839,12
RTS0041840,13
RTS0041841,9
RTS0041842,8
RTS0041843,13
RTS0041844,10
RTS0041845,5
RTS0041846,9
RTS0041847,8
RTS0041848,9
RTS0041849,8
RTS0041850,10
RTS0041851,15
RTS0041852,15
RTS0041853,11
RTS0041854,10
RTS0041855,14
RTS0041856,7
RTS0041857,15
RTS0041858,15
RTS0041859,10
RTS0041860,11
RTS0041861,7
RTS0041862,9
RTS0041863,9
RTS0041864,19
RTS0041865,10
RTS0041866,10
RTS0041867,12
RTS0041868,14
RTS0041869,8
RTS0041870,14
RTS0041871,9
RTS0041872,10
RTS0041873,6
RTS0041874,13
RTS0041875,12
RTS0041876,19
RTS0041877,19
RTS0041878,19
RTS0041879,20
RTS0041880,31
RTS0041881,22
RTS0041882,11
RTS0041883,25
RTS0041884,18
RTS0041885,12
RTS0041886,34
RTS0041887,78
RTS0041888,89
RTS0041889,35
RTS0041890,52
RTS0041891,44
RTS0041892,53
RTS0041893,50
RTS0041894,24
RTS0041895,32
RTS0041896,34
RTS0041897,18
RTS0041898,20
RTS0041899,30
RTS0041900,19
RTS0041901,13
RTS0041902,9
RTS0041903,13
RTS0041904,20
RTS0041905,25
RTS0041906,309
RTS0041907,14
RTS0041908,111
RTS0041909,18
RTS0041910,84
RTS0041911,13
RTS0041912,11
RTS0041913,18
RTS0041914,9
RTS0041915,14
RTS0041916,198
RTS0041917,238
RTS0041918,212
RTS0041919,461
RTS0041920,259
RTS0041922,5
RTS0041923,13
RTS0041924,8
RTS0041925,12
RTS0041926,8
RTS0041927,6
RTS0041928,13
RTS0041929,11
RTS0041930,12
RTS0041931,8
RTS0041932,15
RTS0041933,9
RTS0041934,7
RTS0041935,5
RTS0041936,8
RTS0041937,12
RTS0041938,9
RTS0041939,8
RTS0041940,9
RTS0041941,7
RTS0041942,7
RTS0041943,12
RTS0041944,9
RTS0041945,9
RTS0041946,8
RTS0041947,10
RTS0041948,10
RTS0041949,8
RTS0041950,5
RTS0041951,12
RTS0041952,16
RTS0041953,8
RTS0041954,14
RTS0041955,17
RTS0041956,12
RTS0041957,15
RTS0041958,33
RTS0041959,20
RTS0041960,13
RTS0041961,9
RTS0041962,14
RTS0041963,7
RTS0041964,25
RTS0041965,16
RTS0041966,6
RTS0041967,12
RTS0041968,17
RTS0041969,8
RTS0041971,19
RTS0041972,26
RTS0041973,18
RTS0041974,16
RTS0041975,30
RTS0041976,9
RTS0041977,34
RTS0041978,18
RTS0041979,20
RTS0041980,14
RTS0041981,57
RTS0041982,32
RTS0041983,47
RTS0041984,22
RTS0041985,46
RTS0041986,13
RTS0041987,14
RTS0041988,12
RTS0041989,12
RTS0041990,8
RTS0041991,9
RTS0041992,17
RTS0041993,12
RTS0041994,15
RTS0041995,13
RTS0041996,11
RTS0041997,18
RTS0041998,10
RTS0041999,8
RTS0042000,15
RTS0042001,8
RTS0042002,11
RTS0042003,8
RTS0042004,13
RTS0042005,16
RTS0042006,12
RTS0042007,11
RTS0042008,15
RTS0042009,11
RTS0042010,6
RTS0042011,16
RTS0042012,17
RTS0042013,25
RTS0042014,13
RTS0042015,19
RTS0042016,7
RTS0042017,16
RTS0042018,9
RTS0042019,8
RTS0042020,9
RTS0042021,40
RTS0042022,23
RTS0042023,31
RTS0042024,31
RTS0042025,22
RTS0042026,4
RTS0042027,6
RTS0042028,4
RTS0042029,7
RTS0042030,8
RTS0042031,19
RTS0042032,12
RTS0042033,8
RTS0042034,11
RTS0042035,7
RTS0042036,14
RTS0042037,12
RTS0042038,14
RTS0042039,11
RTS0042040,15
RTS0042041,10
RTS0042042,5
RTS0042043,5
RTS0042044,11
RTS0042045,11
RTS0042046,21
RTS0042047,28
RTS0042048,22
RTS0042049,19
RTS0042050,10
RTS0042051,11
RTS0042052,12
RTS0042053,8
RTS0042054,9
RTS0042055,11
RTS0042056,15
RTS0042057,13
RTS0042058,9
RTS0042059,10
RTS0042060,9
RTS0042061,14
RTS0042062,23
RTS0042063,25
RTS0042064,17
RTS0042065,17
RTS0042066,11
RTS0042067,13
RTS0042068,11
RTS0042069,12
RTS0042071,9
RTS0042072,6
RTS0042073,8
RTS0042074,12
RTS0042075,12
RTS0042076,4
RTS0042077,6
RTS0042078,8
RTS0042079,7
RTS0042080,12
RTS0042081,20
RTS0042082,20
RTS0042083,17
RTS0042084,22
RTS0042085,15
RTS0042086,12
RTS0042087,4
RTS0042088,8
RTS0042089,8
RTS0042090,6
RTS0042091,19
RTS0042092,14
RTS0042093,8
RTS0042094,13
RTS0042095,13
RTS0042096,9
RTS0042097,8
RTS0042098,8
RTS0042099,8
RTS0042100,13
RTS0042101,8
RTS0042102,6
RTS0042103,13
RTS0042104,7
RTS0042105,10
RTS0042106,5
RTS0042107,11
RTS0042108,6
RTS0042109,6
RTS0042110,13
RTS0042111,9
RTS0042112,12
RTS0042113,12
RTS0042114,4
RTS0042115,13
RTS0042116,11
RTS0042117,9
RTS0042118,10
RTS0042119,11
RTS0042120,8
RTS0042121,17
RTS0042122,8
RTS0042123,16
RTS0042124,10
RTS0042125,9
RTS0042126,10
RTS0042127,9
RTS0042128,11
RTS0042129,10
RTS0042130,8
RTS0042131,13
RTS0042132,6
RTS0042133,9
RTS0042134,10
RTS0042135,11
RTS0042136,13
RTS0042137,22
RTS0042138,16
RTS0042139,15
RTS0042140,15
RTS0042141,9
RTS0042142,8
RTS0042143,13
RTS0042144,10
RTS0042145,11
RTS0042146,22
RTS0042147,16
RTS0042148,16
RTS0042149,15
RTS0042150,17
RTS0042151,16
RTS0042152,12
RTS0042153,9
RTS0042154,8
RTS0042155,8
RTS0042156,7
RTS0042157,6
RTS0042158,14
RTS0042159,3
RTS0042160,15
RTS0042161,10
RTS0042162,10
RTS0042163,13
RTS0042164,23
RTS0042165,2
RTS0042166,15
RTS0042167,7
RTS0042168,8
RTS0042169,11
RTS0042170,14
RTS0042171,21
RTS0042172,13
RTS0042173,13
RTS0042174,12
RTS0042175,16
RTS0042176,8
RTS0042177,6
RTS0042178,10
RTS0042179,14
RTS0042180,17
RTS0042181,2
RTS0042182,13
RTS0042183,8
RTS0042184,18
RTS0042185,10
RTS0042186,11
RTS0042187,9
RTS0042188,14
RTS0042189,9
RTS0042190,6
RTS0042191,22
RTS0042192,13
RTS0042193,10
RTS0042194,17
RTS0042195,12
RTS0042196,12
RTS0042197,8
RTS0042198,7
RTS0042199,13
RTS0042200,8
RTS0042201,8
RTS0042202,5
RTS0042203,9
RTS0042204,6
RTS0042205,7
RTS0042206,5
RTS0042207,10
RTS0042208,9
RTS0042209,6
RTS0042210,6
RTS0042211,9
RTS0042212,9
RTS0042213,5
RTS0042214,13
RTS0042215,9
RTS0042216,14
RTS0042217,11
RTS0042218,8
RTS0042219,11
RTS0042220,11
RTS0042221,11
RTS0042222,8
RTS0042223,10
RTS0042224,9
RTS0042225,4
RTS0042226,12
RTS0042227,14
RTS0042228,10
RTS0042229,13
RTS0042230,17
RTS0042231,6
RTS0042232,17
RTS0042233,15
RTS0042234,16
RTS0042235,12
RTS0042236,17
RTS0042237,16
RTS0042238,13
RTS0042239,12
RTS0042240,26
RTS0042241,7
RTS0042242,10
RTS0042243,9
RTS0042244,11
RTS0042245,6
RTS0042246,44
RTS0042247,58
RTS0042248,107
RTS0042249,36
RTS0042250,47
RTS0042251,8
RTS0042252,12
RTS0042253,12
RTS0042254,9
RTS0042255,13
RTS0042256,14
RTS0042257,7
RTS0042258,10
RTS0042259,7
RTS0042260,13
RTS0042261,22
RTS0042262,15
RTS0042263,22
RTS0042264,22
RTS0042265,14
RTS0042266,14
RTS0042267,13
RTS0042268,10
RTS0042269,2
RTS0042270,6
RTS0042271,14
RTS0042272,5
RTS0042273,10
RTS0042274,8
RTS0042275,6
RTS0042276,8
RTS0042277,12
RTS0042278,10
RTS0042279,15
RTS0042280,10
RTS0042281,14
RTS0042282,15
RTS0042283,6
RTS0042284,8
RTS0042285,14
RTS0042286,5
RTS0042287,17
RTS0042288,21
RTS0042289,22
RTS0042290,16
RTS0042291,22
RTS0042292,25
RTS0042293,13
RTS0042294,24
RTS0042295,32
RTS0042296,10
RTS0042297,8
RTS0042298,10
RTS0042299,10
RTS0042300,13
RTS0042301,19
RTS0042302,11
RTS0042303,10
RTS0042304,17
RTS0042305,14
RTS0042306,15
RTS0042307,26
RTS0042308,10
RTS0042309,19
RTS0042310,11
RTS0042311,8
RTS0042312,6
RTS0042313,16
RTS0042314,7
RTS0042315,12
RTS0042316,15
RTS0042317,14
RTS0042318,8
RTS0042319,8
RTS0042320,11
RTS0042321,12
RTS0042322,12
RTS0042323,8
RTS0042324,11
RTS0042325,13
RTS0042326,10
RTS0042327,8
RTS0042328,15
RTS0042329,13
RTS0042330,9
RTS0042331,8
RTS0042332,14
RTS0042333,11
RTS0042334,12
RTS0042335,15
RTS0042336,12
RTS0042337,12
RTS0042338,15
RTS0042339,5
RTS0042340,9
RTS0042341,16
RTS0042342,11
RTS0042343,9
RTS0042344,19
RTS0042345,25
RTS0042346,14
RTS0042347,10
RTS0042348,10
RTS0042349,11
RTS0042350,7
RTS0042351,4
RTS0042352,12
RTS0042353,15
RTS0042354,8
RTS0042355,7
RTS0042356,15
RTS0042357,11
RTS0042358,17
RTS0042359,18
RTS0042360,7
RTS0042361,13
RTS0042362,19
RTS0042363,27
RTS0042364,12
RTS0042365,20
RTS0042366,11
RTS0042367,12
RTS0042368,14
RTS0042369,9
RTS0042370,14
RTS0042371,7
RTS0042372,10
RTS0042373,11
RTS0042374,14
RTS0042375,13
RTS0042376,8
RTS0042377,10
RTS0042378,9
RTS0042379,9
RTS0042380,7
RTS0042381,26
RTS0042382,29
RTS0042383,23
RTS0042384,20
RTS0042385,20
RTS0042386,15
RTS0042387,5
RTS0042388,11
RTS0042389,11
RTS0042390,13
RTS0042391,7
RTS0042392,8
RTS0042393,12
RTS0042394,8
RTS0042395,8
RTS0042396,4
RTS0042397,13
RTS0042398,10
RTS0042399,13
RTS0042400,21
RTS0042401,16
RTS0042402,17
RTS0042403,14
RTS0042404,13
RTS0042405,7
RTS0042406,19
RTS0042407,6
RTS0042408,20
RTS0042409,12
RTS0042410,12
RTS0042411,14
RTS0042412,11
RTS0042413,10
RTS0042414,17
RTS0042415,13
RTS0042416,24
RTS0042417,47
RTS0042418,45
RTS0042419,26
RTS0042420,32
RTS0042421,12
RTS0042422,8
RTS0042423,5
RTS0042424,7
RTS0042425,8
RTS0042426,11
RTS0042427,7
RTS0042428,14
RTS0042429,12
RTS0042430,4
RTS0042431,12
RTS0042432,15
RTS0042433,8
RTS0042434,18
RTS0042435,11
RTS0042436,18
RTS0042437,10
RTS0042438,12
RTS0042439,17
RTS0042440,8
RTS0042441,11
RTS0042442,15
RTS0042443,9
RTS0042444,15
RTS0042445,13
RTS0042446,17
RTS0042447,6
RTS0042448,12
RTS0042449,16
RTS0042450,18
RTS0042451,14
RTS0042452,8
RTS0042453,17
RTS0042454,16
RTS0042455,14
RTS0042456,15
RTS0042457,18
RTS0042458,14
RTS0042460,14
RTS0042461,26
RTS0042462,12
RTS0042463,28
RTS0042464,33
RTS0042465,25
RTS0042466,11
RTS0042467,14
RTS0042468,5
RTS0042469,13
RTS0042470,14
RTS0042471,13
RTS0042472,11
RTS0042473,11
RTS0042474,11
RTS0042475,12
RTS0042476,16
RTS0042477,10
RTS0042478,12
RTS0042479,15
RTS0042480,11
RTS0042481,53
RTS0042482,64
RTS0042483,139
RTS0042484,111
RTS0042485,40
RTS0042486,7
RTS0042487,8
RTS0042488,11
RTS0042489,10
RTS0042490,16
RTS0042491,4
RTS0042492,6
RTS0042493,5
RTS0042494,4
RTS0042495,7
RTS0042496,7
RTS0042497,9
RTS0042498,11
RTS0042499,17
RTS0042500,10
RTS0042501,15
RTS0042502,15
RTS0042503,12
RTS0042504,8
RTS0042505,11
RTS0042506,11
RTS0042507,14
RTS0042508,8
RTS0042509,11
RTS0042510,8
RTS0042515,7
RTS0042522,9
RTS0042526,12
RTS0042527,13
RTS0042528,13
RTS0042529,11
RTS0042530,12
RTS0042531,8
RTS0042532,6
RTS0042533,9
RTS0042534,9
RTS0042535,1
RTS0042536,12
RTS0042537,14
RTS0042538,14
RTS0042539,15
RTS0042540,9
RTS0042541,14
RTS0042542,5
RTS0042543,6
RTS0042544,10
RTS0042545,13
RTS0042546,5
RTS0042547,10
RTS0042548,5
RTS0042549,6
RTS0042550,13
RTS0042551,11
RTS0042552,11
RTS0042553,7
RTS0042554,9
RTS0042555,8
RTS0042556,13
RTS0042557,7
RTS0042558,11
RTS0042559,14
RTS0042560,6
RTS0042561,13
RTS0042562,9
RTS0042563,17
RTS0042564,12
RTS0042565,12
RTS0042566,20
RTS0042567,12
RTS0042568,9
RTS0042569,31
RTS0042570,15
RTS0042571,21
RTS0042572,11
RTS0042573,23
RTS0042574,27
RTS0042575,14
RTS0042576,15
RTS0042577,12
RTS0042578,12
RTS0042579,10
RTS0042580,10
RTS0042581,19
RTS0042582,15
RTS0042583,14
RTS0042584,7
RTS0042585,12
RTS0042586,43
RTS0042587,45
RTS0042588,44
RTS0042589,23
RTS0042590,25
RTS0042591,11
RTS0042592,5
RTS0042593,8
RTS0042594,7
RTS0042595,8
RTS0042596,15
RTS0042597,12
RTS0042598,27
RTS0042599,6
RTS0042600,11
RTS0042601,7
RTS0042602,9
RTS0042603,10
RTS0042604,11
RTS0042605,11
RTS0042606,12
RTS0042607,11
RTS0042608,7
RTS0042609,7
RTS0042610,10
RTS0042611,7
RTS0042612,11
RTS0042613,13
RTS0042614,15
RTS0042615,16
RTS0042616,6
RTS0042617,16
RTS0042618,14
RTS0042619,11
RTS0042620,12
RTS0042621,6
RTS0042622,11
RTS0042623,7
RTS0042624,8
RTS0042625,7
RTS0042626,15
RTS0042627,14
RTS0042628,9
RTS0042629,10
RTS0042630,6
RTS0042631,8
RTS0042633,7
RTS0042634,11
RTS0042635,6
RTS0042636,40
RTS0042637,21
RTS0042638,49
RTS0042639,23
RTS0042640,19
RTS0042641,10
RTS0042642,6
RTS0042643,5
RTS0042644,7
RTS0042645,4
RTS0042646,8
RTS0042647,12
RTS0042648,24
RTS0042649,16
RTS0042650,12
RTS0042651,10
RTS0042652,3
RTS0042653,11
RTS0042654,14
RTS0042655,7
RTS0042656,18
RTS0042657,11
RTS0042658,8
RTS0042659,15
RTS0042660,16
RTS0042661,7
RTS0042662,10
RTS0042663,15
RTS0042664,8
RTS0042665,7
RTS0042666,11
RTS0042667,10
RTS0042668,6
RTS0042669,7
RTS0042670,7
RTS0042671,27
RTS0042672,14
RTS0042673,13
RTS0042674,21
RTS0042675,25
RTS0042676,10
RTS0042678,11
RTS0042679,13
RTS0042680,8
RTS0042681,31
RTS0042682,30
RTS0042683,16
RTS0042684,22
RTS0042685,32
RTS0042686,15
RTS0042687,5
RTS0042688,7
RTS0042689,6
RTS0042690,7
RTS0042691,10
RTS0042692,9
RTS0042693,4
RTS0042694,1
RTS0042695,12
RTS0042696,9
RTS0042697,11
RTS0042698,5
RTS0042699,3
RTS0042700,8
RTS0042701,11
RTS0042702,8
RTS0042703,2
RTS0042704,12
RTS0042705,5
RTS0042706,10
RTS0042707,9
RTS0042708,16
RTS0042709,13
RTS0042710,11
RTS0042711,26
RTS0042712,41
RTS0042713,27
RTS0042714,20
RTS0042715,19
RTS0042716,8
RTS0042717,8
RTS0042718,7
RTS0042719,11
RTS0042720,4
RTS0042721,9
RTS0042722,11
RTS0042723,16
RTS0042724,15
RTS0042725,13
RTS0042726,7
RTS0042727,13
RTS0042728,12
RTS0042729,6
RTS0042730,8
RTS0042731,8
RTS0042732,11
RTS0042733,12
RTS0042734,9
RTS0042735,12
RTS0042736,16
RTS0042737,31
RTS0042738,23
RTS0042739,25
RTS0042740,20
RTS0042741,6
RTS0042742,9
RTS0042743,15
RTS0042744,15
RTS0042745,6
RTS0042746,21
RTS0042747,19
RTS0042748,5
RTS0042749,5
RTS0042750,13
RTS0042751,11
RTS0042752,11
RTS0042753,18
RTS0042754,10
RTS0042755,4
RTS0042756,11
RTS0042757,14
RTS0042758,9
RTS0042759,7
RTS0042760,10
RTS0042761,9
RTS0042762,7
RTS0042763,9
RTS0042764,7
RTS0042765,10
RTS0042766,18
RTS0042767,11
RTS0042768,11
RTS0042769,16
RTS0042770,20
RTS0042771,13
RTS0042772,17
RTS0042773,9
RTS0042774,13
RTS0042775,8
RTS0042776,11
RTS0042777,21
RTS0042778,14
RTS0042779,12
RTS0042780,9
RTS0042781,13
RTS0042782,6
RTS0042783,14
RTS0042784,13
RTS0042785,8
RTS0042786,20
RTS0042787,14
RTS0042788,13
RTS0042789,15
RTS0042790,19
RTS0042791,137
RTS0042792,42
RTS0042793,56
RTS0042794,43
RTS0042795,77
RTS0042796,8
RTS0042797,14
RTS0042798,10
RTS0042799,12
RTS0042800,11
RTS0042801,17
RTS0042802,12
RTS0042803,7
RTS0042804,9
RTS0042805,10
RTS0042806,10
RTS0042807,15
RTS0042808,16
RTS0042809,12
RTS0042810,20
RTS0042811,14
RTS0042812,19
RTS0042813,15
RTS0042814,15
RTS0042815,21
RTS0042816,11
RTS0042817,17
RTS0042818,12
RTS0042819,11
RTS0042820,7
RTS0042821,12
RTS0042822,10
RTS0042823,9
RTS0042824,3
RTS0042825,9
RTS0042826,18
RTS0042827,14
RTS0042828,13
RTS0042829,16
RTS0042830,14
RTS0042831,15
RTS0042832,9
RTS0042833,7
RTS0042834,15
RTS0042835,18
RTS0042836,20
RTS0042837,15
RTS0042838,21
RTS0042839,13
RTS0042840,17
RTS0042841,13
RTS0042842,21
RTS0042843,12
RTS0042844,13
RTS0042845,20
RTS0042846,9
RTS0042847,26
RTS0042848,28
RTS0042849,10
RTS0042850,7
RTS0042851,17
RTS0042852,8
RTS0042853,14
RTS0042854,14
RTS0042855,15
RTS0042856,12
RTS0042857,9
RTS0042858,17
RTS0042859,24
RTS0042860,12
RTS0042861,15
RTS0042862,6
RTS0042863,9
RTS0042864,15
RTS0042865,6
RTS0042866,11
RTS0042867,7
RTS0042868,10
RTS0042869,21
RTS0042870,10
RTS0042871,13
RTS0042872,6
RTS0042873,8
RTS0042874,11
RTS0042875,13
RTS0042876,19
RTS0042877,15
RTS0042878,12
RTS0042879,20
RTS0042880,14
RTS0042881,19
RTS0042882,19
RTS0042883,21
RTS0042884,27
RTS0042885,15
RTS0042886,11
RTS0042887,11
RTS0042888,11
RTS0042889,14
RTS0042890,12
RTS0042891,9
RTS0042892,11
RTS0042893,14
RTS0042894,8
RTS0042895,10
RTS0042896,28
RTS0042897,21
RTS0042898,6
RTS0042899,30
RTS0042900,20
RTS0042901,10
RTS0042902,8
RTS0042903,4
RTS0042904,5
RTS0042905,11
RTS0042906,6
RTS0042907,4
RTS0042908,3
RTS0042909,15
RTS0042910,12
RTS0042911,10
RTS0042912,14
RTS0042913,10
RTS0042914,5
RTS0042915,6
RTS0042916,8
RTS0042917,12
RTS0042918,16
RTS0042919,11
RTS0042920,11
RTS0042921,12
RTS0042922,13
RTS0042923,12
RTS0042924,8
RTS0042925,15
RTS0042926,8
RTS0042927,4
RTS0042928,16
RTS0042929,7
RTS0042930,7
RTS0042931,11
RTS0042932,11
RTS0042933,13
RTS0042934,14
RTS0042935,16
RTS0042936,14
RTS0042937,14
RTS0042938,10
RTS0042939,8
RTS0042940,14
RTS0042941,34
RTS0042942,39
RTS0042943,74
RTS0042944,38
RTS0042945,36
RTS0042946,12
RTS0042947,14
RTS0042948,12
RTS0042949,10
RTS0042950,15
RTS0042951,8
RTS0042952,12
RTS0042953,7
RTS0042954,8
RTS0042955,11
RTS0042956,7
RTS0042957,9
RTS0042958,11
RTS0042959,14
RTS0042960,13
RTS0042961,19
RTS0042962,19
RTS0042963,14
RTS0042964,15
RTS0042965,18
RTS0042966,5
RTS0042967,7
RTS0042968,5
RTS0042969,14
RTS0042970,10
RTS0042971,55
RTS0042972,20
RTS0042973,32
RTS0042974,20
RTS0042975,22
RTS0042976,19
RTS0042977,18
RTS0042978,16
RTS0042979,20
RTS0042980,13
RTS0042981,20
RTS0042982,14
RTS0042983,15
RTS0042984,23
RTS0042985,16
RTS0042986,9
RTS0042987,14
RTS0042988,12
RTS0042989,10
RTS0042990,7
RTS0042991,10
RTS0042992,9
RTS0042993,12
RTS0042994,16
RTS0042995,15
RTS0042996,8
RTS0042997,14
RTS0042998,11
RTS0042999,17
RTS0043000,11
RTS0043001,11
RTS0043002,9
RTS0043003,6
RTS0043004,13
RTS0043005,15
RTS0043006,15
RTS0043007,7
RTS0043008,16
RTS0043009,8
RTS0043010,10
RTS0043011,13
RTS0043012,18
RTS0043013,12
RTS0043014,22
RTS0043015,20
RTS0043016,17
RTS0043017,18
RTS0043018,6
RTS0043019,9
RTS0043020,10
RTS0043021,11
RTS0043022,12
RTS0043023,17
RTS0043024,14
RTS0043025,18
RTS0043026,10
RTS0043027,13
RTS0043028,15
RTS0043029,18
RTS0043030,21
RTS0043031,10
RTS0043032,24
RTS0043033,17
RTS0043034,15
RTS0043035,8
RTS0043036,22
RTS0043037,13
RTS0043038,13
RTS0043039,7
RTS0043040,14
RTS0043041,8
RTS0043042,15
RTS0043043,16
RTS0043044,12
RTS0043045,12
RTS0043046,8
RTS0043047,12
RTS0043048,17
RTS0043049,18
RTS0043050,7
RTS0043051,19
RTS0043052,8
RTS0043053,12
RTS0043054,11
RTS0043055,9
RTS0043056,13
RTS0043057,12
RTS0043058,13
RTS0043059,11
RTS0043060,12
RTS0043061,45
RTS0043062,18
RTS0043063,17
RTS0043064,19
RTS0043065,25
RTS0043066,13
RTS0043067,14
RTS0043068,12
RTS0043069,11
RTS0043070,16
RTS0043071,9
RTS0043072,8
RTS0043073,11
RTS0043074,12
RTS0043075,12
RTS0043076,9
RTS0043077,10
RTS0043078,8
RTS0043079,6
RTS0043080,6
RTS0043081,18
RTS0043082,14
RTS0043083,14
RTS0043084,10
RTS0043085,12
RTS0043086,11
RTS0043087,11
RTS0043088,10
RTS0043089,10
RTS0043090,11
RTS0043091,14
RTS0043092,9
RTS0043093,16
RTS0043094,19
RTS0043095,14
RTS0043096,7
RTS0043097,8
RTS0043098,15
RTS0043099,13
RTS0043100,11
RTS0043101,10
RTS0043102,10
RTS0043103,6
RTS0043104,11
RTS0043105,15
RTS0043106,15
RTS0043107,14
RTS0043108,8
RTS0043109,11
RTS0043110,17
RTS0043111,34
RTS0043112,22
RTS0043113,23
RTS0043114,28
RTS0043115,9
RTS0043116,20
RTS0043117,13
RTS0043118,10
RTS0043119,7
RTS0043120,14
RTS0043121,9
RTS0043122,4
RTS0043123,11
RTS0043124,9
RTS0043125,13
RTS0043126,33
RTS0043127,13
RTS0043128,32
RTS0043129,13
RTS0043130,18
RTS0043131,1
RTS0043132,10
RTS0043133,16
RTS0043134,10
RTS0043135,14
RTS0043136,10
RTS0043137,13
RTS0043138,15
RTS0043139,11
RTS0043140,11
RTS0043141,14
RTS0043142,10
RTS0043143,10
RTS0043144,9
RTS0043145,14
RTS0043146,11
RTS0043147,13
RTS0043148,4
RTS0043149,13
RTS0043150,11
RTS0043151,11
RTS0043152,14
RTS0043153,4
RTS0043154,18
RTS0043155,18
RTS0043156,88
RTS0043157,74
RTS0043159,80
RTS0043160,173
RTS0043161,8
RTS0043162,9
RTS0043163,14
RTS0043164,18
RTS0043165,9
RTS0043167,16
RTS0043168,16
RTS0043169,18
RTS0043170,11
RTS0043171,11
RTS0043172,28
RTS0043173,15
RTS0043174,18
RTS0043175,19
RTS0043176,8
RTS0043177,16
RTS0043178,14
RTS0043179,21
RTS0043180,10
RTS0043181,11
RTS0043182,13
RTS0043183,13
RTS0043184,8
RTS0043185,15
RTS0043186,22
RTS0043187,9
RTS0043188,18
RTS0043189,9
RTS0043190,16
RTS0043191,17
RTS0043192,16
RTS0043193,8
RTS0043194,7
RTS0043195,13
RTS0043196,10
RTS0043197,11
RTS0043198,11
RTS0043199,12
RTS0043200,10
RTS0043201,10
RTS0043202,16
RTS0043203,11
RTS0043204,22
RTS0043205,21
RTS0043206,22
RTS0043207,13
RTS0043208,10
RTS0043209,5
RTS0043210,17
RTS0043211,17
RTS0043212,16
RTS0043213,7
RTS0043214,15
RTS0043215,14
RTS0043216,8
RTS0043217,13
RTS0043218,11
RTS0043219,16
RTS0043220,15
RTS0043221,9
RTS0043222,11
RTS0043223,12
RTS0043224,12
RTS0043225,11
RTS0043226,17
RTS0043227,15
RTS0043228,10
RTS0043229,8
RTS0043230,12
RTS0043231,11
RTS0043232,21
RTS0043233,19
RTS0043234,12
RTS0043235,13
RTS0043236,8
RTS0043237,12
RTS0043238,19
RTS0043239,15
RTS0043240,10
RTS0043241,6
RTS0043242,14
RTS0043243,21
RTS0043244,9
RTS0043245,13
RTS0043246,11
RTS0043247,14
RTS0043248,5
RTS0043249,7
RTS0043250,20
RTS0043251,7
RTS0043252,9
RTS0043253,12
RTS0043254,6
RTS0043255,10
RTS0043256,7
RTS0043257,11
RTS0043258,14
RTS0043259,11
RTS0043260,15
RTS0043261,11
RTS0043262,19
RTS0043263,13
RTS0043264,14
RTS0043265,8
RTS0043266,13
RTS0043267,13
RTS0043268,4
RTS0043269,20
RTS0043270,20
RTS0043271,28
RTS0043272,13
RTS0043273,15
RTS0043274,27
RTS0043275,17
RTS0043276,5
RTS0043277,20
RTS0043278,16
RTS0043279,15
RTS0043280,12
RTS0043281,17
RTS0043282,19
RTS0043283,24
RTS0043284,21
RTS0043285,15
RTS0043286,20
RTS0043287,18
RTS0043288,21
RTS0043289,15
RTS0043290,20
RTS0043291,24
RTS0043292,24
RTS0043293,25
RTS0043294,26
RTS0043295,12
RTS0043296,7
RTS0043297,13
RTS0043299,17
RTS0043300,17
RTS0043301,7
RTS0043302,11
RTS0043303,8
RTS0043304,10
RTS0043305,8
RTS0043306,20
RTS0043307,7
RTS0043308,7
RTS0043309,7
RTS0043310,14
RTS0043311,15
RTS0043312,17
RTS0043313,17
RTS0043314,10
RTS0043315,10
RTS0043316,8
RTS0043317,4
RTS0043318,13
RTS0043319,15
RTS0043320,5
RTS0043321,11
RTS0043322,8
RTS0043323,19
RTS0043324,13
RTS0043325,14
RTS0043326,5
RTS0043327,13
RTS0043328,16
RTS0043329,6
RTS0043330,11
RTS0043331,8
RTS0043332,11
RTS0043333,13
RTS0043334,11
RTS0043335,3
RTS0043336,6
RTS0043337,6
RTS0043338,7
RTS0043339,6
RTS0043340,10
RTS0043341,5
RTS0043342,14
RTS0043343,8
RTS0043344,13
RTS0043345,6
RTS0043346,8
RTS0043347,12
RTS0043348,6
RTS0043349,2
RTS0043350,9
RTS0043351,10
RTS0043352,14
RTS0043353,13
RTS0043354,15
RTS0043355,8
RTS0043356,13
RTS0043357,11
RTS0043358,17
RTS0043359,16
RTS0043360,14
RTS0043361,20
RTS0043362,19
RTS0043363,18
RTS0043364,6
RTS0043365,12
RTS0043366,6
RTS0043367,7
RTS0043368,12
RTS0043369,8
RTS0043370,8
RTS0043371,28
RTS0043372,11
RTS0043373,20
RTS0043374,8
RTS0043375,9
RTS0043376,57
RTS0043377,125
RTS0043378,49
RTS0043379,61
RTS0043380,94
RTS0043381,13
RTS0043382,12
RTS0043383,23
RTS0043384,10
RTS0043385,11
RTS0043386,9
RTS0043387,19
RTS0043388,7
RTS0043389,16
RTS0043390,16
RTS0043391,16
RTS0043392,9
RTS0043393,10
RTS0043394,14
RTS0043395,13
RTS0043396,24
RTS0043397,19
RTS0043398,19
RTS0043399,26
RTS0043400,5
RTS0043401,7
RTS0043402,12
RTS0043403,8
RTS0043404,9
RTS0043405,5
RTS0043406,8
RTS0043407,15
RTS0043408,10
RTS0043409,8
RTS0043410,7
RTS0043411,10
RTS0043412,11
RTS0043413,9
RTS0043414,12
RTS0043415,8
RTS0043416,10
RTS0043417,17
RTS0043418,11
RTS0043419,9
RTS0043420,9
RTS0043421,18
RTS0043422,11
RTS0043423,15
RTS0043424,11
RTS0043425,10
RTS0043426,19
RTS0043427,16
RTS0043428,12
RTS0043429,12
RTS0043430,10
RTS0043431,14
RTS0043432,9
RTS0043433,10
RTS0043434,11
RTS0043435,14
RTS0043436,13
RTS0043437,11
RTS0043438,9
RTS0043439,9
RTS0043440,18
RTS0043441,9
RTS0043442,11
RTS0043443,14
RTS0043444,10
RTS0043445,12
RTS0043446,11
RTS0043447,9
RTS0043448,9
RTS0043449,9
RTS0043450,11
RTS0043451,11
RTS0043452,17
RTS0043453,13
RTS0043454,15
RTS0043455,10
RTS0043456,10
RTS0043457,12
RTS0043458,6
RTS0043459,7
RTS0043460,7
RTS0043461,7
RTS0043462,8
RTS0043463,18
RTS0043464,12
RTS0043465,18
RTS0043466,19
RTS0043467,17
RTS0043468,12
RTS0043469,15
RTS0043470,20
RTS0043471,8
RTS0043472,12
RTS0043473,11
RTS0043474,13
RTS0043475,16
RTS0043476,7
RTS0043477,7
RTS0043478,13
RTS0043479,6
RTS0043480,6
RTS0043481,13
RTS0043482,16
RTS0043483,11
RTS0043484,10
RTS0043485,18
RTS0043486,14
RTS0043487,18
RTS0043488,13
RTS0043489,19
RTS0043490,11
RTS0043491,10
RTS0043492,18
RTS0043493,14
RTS0043494,22
RTS0043495,21
RTS0043496,6
RTS0043497,11
RTS0043498,11
RTS0043499,15
RTS0043500,8
RTS0043501,7
RTS0043502,9
RTS0043503,6
RTS0043504,16
RTS0043505,17
RTS0043506,7
RTS0043507,8
RTS0043508,5
RTS0043509,15
RTS0043510,21
RTS0043511,12
RTS0043512,15
RTS0043513,4
RTS0043514,13
RTS0043515,9
RTS0043516,12
RTS0043517,11
RTS0043518,14
RTS0043519,16
RTS0043520,9
RTS0043521,8
RTS0043522,5
RTS0043523,16
RTS0043524,4
RTS0043525,6
RTS0043526,9
RTS0043527,7
RTS0043528,11
RTS0043529,11
RTS0043530,10
RTS0043531,12
RTS0043532,9
RTS0043533,10
RTS0043534,9
RTS0043535,14
RTS0043536,11
RTS0043537,18
RTS0043538,12
RTS0043539,6
RTS0043540,8
RTS0043541,6
RTS0043542,10
RTS0043543,8
RTS0043544,23
RTS0043545,6
RTS0043546,12
RTS0043547,12
RTS0043548,15
RTS0043549,7
RTS0043550,9
RTS0043551,7
RTS0043552,10
RTS0043553,11
RTS0043554,6
RTS0043555,12
RTS0043556,11
RTS0043557,13
RTS0043558,15
RTS0043559,13
RTS0043560,7
RTS0043561,17
RTS0043562,17
RTS0043563,6
RTS0043564,16
RTS0043565,9
RTS0043566,18
RTS0043567,8
RTS0043568,14
RTS0043569,15
RTS0043570,12
RTS0043571,12
RTS0043572,13
RTS0043573,16
RTS0043574,9
RTS0043575,12
RTS0043576,26
RTS0043577,23
RTS0043578,6
RTS0043579,19
RTS0043580,17
RTS0043581,8
RTS0043582,14
RTS0043583,11
RTS0043584,7
RTS0043585,9
RTS0043586,10
RTS0043587,14
RTS0043588,7
RTS0043589,9
RTS0043590,10
RTS0043591,8
RTS0043592,16
RTS0043593,15
RTS0043594,11
RTS0043595,6
RTS0043596,10
RTS0043597,10
RTS0043598,15
RTS0043599,10
RTS0043600,6
RTS0043601,5
RTS0043602,10
RTS0043603,9
RTS0043604,15
RTS0043605,12
RTS0043606,11
RTS0043607,10
RTS0043608,12
RTS0043609,13
RTS0043610,13
RTS0043611,12
RTS0043612,13
RTS0043613,10
RTS0043614,7
RTS0043615,10
RTS0043616,15
RTS0043617,9
RTS0043618,15
RTS0043619,12
RTS0043620,15
RTS0043621,12
RTS0043622,12
RTS0043623,10
RTS0043624,6
RTS0043625,7
RTS0043626,11
RTS0043627,12
RTS0043628,15
RTS0043629,16
RTS0043630,12
RTS0043631,3
RTS0043632,12
RTS0043633,12
RTS0043634,12
RTS0043635,15
RTS0043636,5
RTS0043637,9
RTS0043638,11
RTS0043639,14
RTS0043640,12
RTS0043641,48
RTS0043642,25
RTS0043643,30
RTS0043644,58
RTS0043645,40
RTS0043646,17
RTS0043647,10
RTS0043648,15
RTS0043649,10
RTS0043650,11
RTS0043651,5
RTS0043652,8
RTS0043653,6
RTS0043654,9
RTS0043655,13
RTS0043656,12
RTS0043657,6
RTS0043658,10
RTS0043659,10
RTS0043660,6
RTS0043661,12
RTS0043663,6
RTS0043664,10
RTS0043665,11
RTS0043666,18
RTS0043667,14
RTS0043668,8
RTS0043669,17
RTS0043670,5
RTS0043671,5
RTS0043672,8
RTS0043673,13
RTS0043674,13
RTS0043675,12
RTS0043676,10
RTS0043677,7
RTS0043678,7
RTS0043679,6
RTS0043680,9
RTS0043681,7
RTS0043682,2
RTS0043683,8
RTS0043684,10
RTS0043685,13
RTS0043686,12
RTS0043687,14
RTS0043688,7
RTS0043689,6
RTS0043690,6
RTS0043691,10
RTS0043692,8
RTS0043693,11
RTS0043694,12
RTS0043695,15
RTS0043696,13
RTS0043697,13
RTS0043698,23
RTS0043699,31
RTS0043700,21
RTS0043701,13
RTS0043702,14
RTS0043703,21
RTS0043704,19
RTS0043705,25
RTS0043706,11
RTS0043707,6
RTS0043708,10
RTS0043709,5
RTS0043710,11
RTS0043711,6
RTS0043712,8
RTS0043713,7
RTS0043714,3
RTS0043715,2
RTS0043716,11
RTS0043717,13
RTS0043718,12
RTS0043719,11
RTS0043720,5
RTS0043721,11
RTS0043722,8
RTS0043723,10
RTS0043724,16
RTS0043725,12
RTS0043726,9
RTS0043727,11
RTS0043728,11
RTS0043729,13
RTS0043730,9
RTS0043731,8
RTS0043732,8
RTS0043733,12
RTS0043734,4
RTS0043735,12
RTS0043736,9
RTS0043737,8
RTS0043738,9
RTS0043739,7
RTS0043740,13
RTS0043741,12
RTS0043742,21
RTS0043743,6
RTS0043744,16
RTS0043745,16
RTS0043746,18
RTS0043747,7
RTS0043748,14
RTS0043749,16
RTS0043750,8
RTS0043751,16
RTS0043752,13
RTS0043753,14
RTS0043754,5
RTS0043755,15
RTS0043756,4
RTS0043757,13
RTS0043758,15
RTS0043759,9
RTS0043760,13
RTS0043761,14
RTS0043762,4
RTS0043763,10
RTS0043764,11
RTS0043765,14
RTS0043766,5
RTS0043767,8
RTS0043768,7
RTS0043769,9
RTS0043770,9
RTS0043771,9
RTS0043772,12
RTS0043773,7
RTS0043774,9
RTS0043775,10
RTS0043776,10
RTS0043777,14
RTS0043778,11
RTS0043779,18
RTS0043780,10
RTS0043781,17
RTS0043782,16
RTS0043783,21
RTS0043784,19
RTS0043785,14
RTS0043786,14
RTS0043787,9
RTS0043788,15
RTS0043789,8
RTS0043790,10
RTS0043791,10
RTS0043792,10
RTS0043793,7
RTS0043794,12
RTS0043795,3
RTS0043796,4
RTS0043797,10
RTS0043798,3
RTS0043799,14
RTS0043800,6
RTS0043801,12
RTS0043802,7
RTS0043803,8
RTS0043804,7
RTS0043805,7
RTS0043806,6
RTS0043807,10
RTS0043808,10
RTS0043809,8
RTS0043810,2
RTS0043811,12
RTS0043812,15
RTS0043813,10
RTS0043814,9
RTS0043815,12
RTS0043816,28
RTS0043817,11
RTS0043818,20
RTS0043819,12
RTS0043820,28
RTS0043821,9
RTS0043822,8
RTS0043823,12
RTS0043824,11
RTS0043825,10
RTS0043826,13
RTS0043827,7
RTS0043828,15
RTS0043829,12
RTS0043830,10
RTS0043831,15
RTS0043832,17
RTS0043833,25
RTS0043834,10
RTS0043835,14
RTS0043836,9
RTS0043837,10
RTS0043838,9
RTS0043839,11
RTS0043840,12
RTS0043841,9
RTS0043842,8
RTS0043843,12
RTS0043844,12
RTS0043845,11
RTS0043846,18
RTS0043847,15
RTS0043848,11
RTS0043849,11
RTS0043850,16
RTS0043851,15
RTS0043852,7
RTS0043853,15
RTS0043854,13
RTS0043856,2
RTS0043857,10
RTS0043858,7
RTS0043859,8
RTS0043860,19
RTS0043861,19
RTS0043862,24
RTS0043863,11
RTS0043864,12
RTS0043865,12
RTS0043866,12
RTS0043867,13
RTS0043868,14
RTS0043869,15
RTS0043870,21
RTS0043871,19
RTS0043872,16
RTS0043873,7
RTS0043874,21
RTS0043875,8
RTS0043876,11
RTS0043877,7
RTS0043878,10
RTS0043879,13
RTS0043880,7
RTS0043881,8
RTS0043882,5
RTS0043883,9
RTS0043884,10
RTS0043885,6
RTS0043886,11
RTS0043887,12
RTS0043888,17
RTS0043889,14
RTS0043890,17
RTS0043891,13
RTS0043892,11
RTS0043893,11
RTS0043894,12
RTS0043895,11
RTS0043896,3
RTS0043897,15
RTS0043898,18
RTS0043899,16
RTS0043900,10
RTS0043901,8
RTS0043902,14
RTS0043903,13
RTS0043904,12
RTS0043905,13
RTS0043906,6
RTS0043907,10
RTS0043908,3
RTS0043909,10
RTS0043910,14
RTS0043911,10
RTS0043912,14
RTS0043913,10
RTS0043914,17
RTS0043915,13
RTS0043916,7
RTS0043917,11
RTS0043918,8
RTS0043919,8
RTS0043920,22
RTS0043921,21
RTS0043922,8
RTS0043923,11
RTS0043924,26
RTS0043925,15
RTS0043926,10
RTS0043927,16
RTS0043928,5
RTS0043929,9
RTS0043930,7
RTS0043931,12
RTS0043932,14
RTS0043933,10
RTS0043934,10
RTS0043935,10
RTS0043936,6
RTS0043937,9
RTS0043938,7
RTS0043939,10
RTS0043940,11
RTS0043941,8
RTS0043942,8
RTS0043943,13
RTS0043944,5
RTS0043945,9
RTS0043946,13
RTS0043947,16
RTS0043948,16
RTS0043949,11
RTS0043950,6
RTS0043951,14
RTS0043952,10
RTS0043953,13
RTS0043954,10
RTS0043955,18
RTS0043956,6
RTS0043957,17
RTS0043958,15
RTS0043959,14
RTS0043960,15
RTS0043961,4
RTS0043962,15
RTS0043963,13
RTS0043964,17
RTS0043965,10
RTS0043966,25
RTS0043967,20
RTS0043968,13
RTS0043969,11
RTS0043970,27
RTS0043971,23
RTS0043972,15
RTS0043973,19
RTS0043974,23
RTS0043975,11
RTS0043976,19
RTS0043977,10
RTS0043978,17
RTS0043979,20
RTS0043980,15
RTS0043981,21
RTS0043982,12
RTS0043983,22
RTS0043984,7
RTS0043985,20
RTS0043986,5
RTS0043987,25
RTS0043988,11
RTS0043989,19
RTS0043990,11
RTS0043991,7
RTS0043992,8
RTS0043993,8
RTS0043994,18
RTS0043996,9
RTS0043997,7
RTS0043998,7
RTS0043999,9
RTS0044000,20
RTS0044001,12
RTS0044002,13
RTS0044003,16
RTS0044004,14
RTS0044005,11
RTS0044006,8
RTS0044007,9
RTS0044008,12
RTS0044009,8
RTS0044010,16
RTS0044011,19
RTS0044012,15
RTS0044013,10
RTS0044014,15
RTS0044015,11
RTS0044016,10
RTS0044017,7
RTS0044018,10
RTS0044019,9
RTS0044020,11
RTS0044021,10
RTS0044022,14
RTS0044023,11
RTS0044024,10
RTS0044025,11
RTS0044026,10
RTS0044027,13
RTS0044028,7
RTS0044029,15
RTS0044030,10
RTS0044031,9
RTS0044032,10
RTS0044033,11
RTS0044034,12
RTS0044035,14
RTS0044036,24
RTS0044037,30
RTS0044038,37
RTS0044039,21
RTS0044040,27
RTS0044041,14
RTS0044042,29
RTS0044043,25
RTS0044044,23
RTS0044045,13
RTS0044046,12
RTS0044047,8
RTS0044048,9
RTS0044049,6
RTS0044050,10
RTS0044051,7
RTS0044052,17
RTS0044053,7
RTS0044054,17
RTS0044055,10
RTS0044056,9
RTS0044057,7
RTS0044058,31
RTS0044059,14
RTS0044060,12
RTS0044061,9
RTS0044062,14
RTS0044063,13
RTS0044064,13
RTS0044065,14
RTS0044067,12
RTS0044068,22
RTS0044069,18
RTS0044070,14
RTS0044071,15
RTS0044072,14
RTS0044073,7
RTS0044074,10
RTS0044075,6
RTS0044076,16
RTS0044077,9
RTS0044078,7
RTS0044079,8
RTS0044080,12
RTS0044081,14
RTS0044082,9
RTS0044083,8
RTS0044084,13
RTS0044085,10
RTS0044086,11
RTS0044087,5
RTS0044088,12
RTS0044089,11
RTS0044090,17
RTS0044091,9
RTS0044092,19
RTS0044093,15
RTS0044094,7
RTS0044095,10
RTS0044096,10
RTS0044097,12
RTS0044098,11
RTS0044099,16
RTS0044100,10
RTS0044101,13
RTS0044102,9
RTS0044103,10
RTS0044104,16
RTS0044105,15
RTS0044106,21
RTS0044107,7
RTS0044108,15
RTS0044109,22
RTS0044110,35
RTS0044111,21
RTS0044112,9
RTS0044113,26
RTS0044114,17
RTS0044115,15
RTS0044116,17
RTS0044117,12
RTS0044118,16
RTS0044119,19
RTS0044120,15
RTS0044121,12
RTS0044122,15
RTS0044123,17
RTS0044124,8
RTS0044125,8
RTS0044126,15
RTS0044127,15
RTS0044128,12
RTS0044129,18
RTS0044130,11
RTS0044131,19
RTS0044132,18
RTS0044133,14
RTS0044134,14
RTS0044135,21
RTS0044136,13
RTS0044137,5
RTS0044138,14
RTS0044139,10
RTS0044140,8
RTS0044141,5
RTS0044142,12
RTS0044143,17
RTS0044144,8
RTS0044145,11
RTS0044146,9
RTS0044147,10
RTS0044148,9
RTS0044149,11
RTS0044150,12
RTS0044151,16
RTS0044152,19
RTS0044153,18
RTS0044154,14
RTS0044155,14
RTS0044156,59
RTS0044157,21
RTS0044158,98
RTS0044159,55
RTS0044160,28
RTS0044161,13
RTS0044162,26
RTS0044163,17
RTS0044164,17
RTS0044165,12
RTS0044166,19
RTS0044167,18
RTS0044168,8
RTS0044169,17
RTS0044170,15
RTS0044171,16
RTS0044172,16
RTS0044173,15
RTS0044174,7
RTS0044175,22
RTS0044176,9
RTS0044177,12
RTS0044178,14
RTS0044180,6
RTS0044181,10
RTS0044182,18
RTS0044183,9
RTS0044184,12
RTS0044185,17
RTS0044186,15
RTS0044187,6
RTS0044188,7
RTS0044189,11
RTS0044190,9
RTS0044191,11
RTS0044192,9
RTS0044193,7
RTS0044194,9
RTS0044195,6
RTS0044196,21
RTS0044197,4
RTS0044198,16
RTS0044199,19
RTS0044200,4
RTS0044206,13
RTS0044207,6
RTS0044208,19
RTS0044209,5
RTS0044210,12
RTS0044211,16
RTS0044212,15
RTS0044213,14
RTS0044214,14
RTS0044215,16
RTS0044216,13
RTS0044217,12
RTS0044218,23
RTS0044219,15
RTS0044220,8
RTS0044221,3
RTS0044222,10
RTS0044223,13
RTS0044224,10
RTS0044225,11
RTS0044226,10
RTS0044227,13
RTS0044228,8
RTS0044229,9
RTS0044230,12
RTS0044231,9
RTS0044232,8
RTS0044233,11
RTS0044234,17
RTS0044235,8
RTS0044236,7
RTS0044237,13
RTS0044238,16
RTS0044239,11
RTS0044240,4
RTS0044241,9
RTS0044242,13
RTS0044243,12
RTS0044244,9
RTS0044245,8
RTS0044246,22
RTS0044247,22
RTS0044248,21
RTS0044249,22
RTS0044250,24
RTS0044251,15
RTS0044252,16
RTS0044253,6
RTS0044254,5
RTS0044255,15
RTS0044256,10
RTS0044257,19
RTS0044258,11
RTS0044259,9
RTS0044260,7
RTS0044261,34
RTS0044262,17
RTS0044263,20
RTS0044264,12
RTS0044265,15
RTS0044266,9
RTS0044267,8
RTS0044268,15
RTS0044269,7
RTS0044270,8
RTS0044271,11
RTS0044272,19
RTS0044273,22
RTS0044274,13
RTS0044275,6
RTS0044276,7
RTS0044277,17
RTS0044278,10
RTS0044279,7
RTS0044280,9
RTS0044281,16
RTS0044282,8
RTS0044283,10
RTS0044284,13
RTS0044285,5
RTS0044286,12
RTS0044287,9
RTS0044288,13
RTS0044289,8
RTS0044290,9
RTS0044291,11
RTS0044292,23
RTS0044293,8
RTS0044294,8
RTS0044295,11
RTS0044296,13
RTS0044297,5
RTS0044298,10
RTS0044299,9
RTS0044300,17
RTS0044301,16
RTS0044302,31
RTS0044303,21
RTS0044304,16
RTS0044305,9
RTS0044306,9
RTS0044307,10
RTS0044308,21
RTS0044309,32
RTS0044310,23
RTS0044311,10
RTS0044312,12
RTS0044313,5
RTS0044314,14
RTS0044315,6
RTS0044316,18
RTS0044317,9
RTS0044318,11
RTS0044319,11
RTS0044320,4
RTS0044321,10
RTS0044322,6
RTS0044323,21
RTS0044324,7
RTS0044325,11
RTS0044326,16
RTS0044327,16
RTS0044328,7
RTS0044329,16
RTS0044330,10
RTS0044331,19
RTS0044332,15
RTS0044333,30
RTS0044334,21
RTS0044335,22
RTS0044336,11
RTS0044337,11
RTS0044338,10
RTS0044339,8
RTS0044340,4
RTS0044341,14
RTS0044342,12
RTS0044343,11
RTS0044344,14
RTS0044345,8
RTS0044346,17
RTS0044347,19
RTS0044348,26
RTS0044349,30
RTS0044350,27
RTS0044351,21
RTS0044352,18
RTS0044353,41
RTS0044354,13
RTS0044355,26
RTS0044356,8
RTS0044357,15
RTS0044358,10
RTS0044359,23
RTS0044360,12
RTS0044361,20
RTS0044362,22
RTS0044363,9
RTS0044364,12
RTS0044365,17
RTS0044366,32
RTS0044367,12
RTS0044368,39
RTS0044369,30
RTS0044370,32
RTS0044371,15
RTS0044372,9
RTS0044373,18
RTS0044374,16
RTS0044375,16
RTS0044376,12
RTS0044377,12
RTS0044378,16
RTS0044379,10
RTS0044380,22
RTS0044381,20
RTS0044382,16
RTS0044383,23
RTS0044384,11
RTS0044385,14
RTS0044386,16
RTS0044387,16
RTS0044388,11
RTS0044389,6
RTS0044390,17
RTS0044391,68
RTS0044392,109
RTS0044393,65
RTS0044394,41
RTS0044395,46
RTS0044396,7
RTS0044397,8
RTS0044399,10
RTS0044400,10
RTS0044401,20
RTS0044402,10
RTS0044403,15
RTS0044404,9
RTS0044405,12
RTS0044406,14
RTS0044407,10
RTS0044408,12
RTS0044409,16
RTS0044410,5
RTS0044411,16
RTS0044412,9
RTS0044413,12
RTS0044414,6
RTS0044415,11
RTS0044416,24
RTS0044417,21
RTS0044418,10
RTS0044419,18
RTS0044420,18
RTS0044421,15
RTS0044422,13
RTS0044423,9
RTS0044424,6
RTS0044425,11
RTS0044426,14
RTS0044427,8
RTS0044428,9
RTS0044429,5
RTS0044430,11
RTS0044431,14
RTS0044432,11
RTS0044433,11
RTS0044434,11
RTS0044435,9
RTS0044436,15
RTS0044437,21
RTS0044438,8
RTS0044439,14
RTS0044440,17
RTS0044441,13
RTS0044442,19
RTS0044443,19
RTS0044444,9
RTS0044445,22
RTS0044446,12
RTS0044447,9
RTS0044448,5
RTS0044449,14
RTS0044450,7
RTS0044451,9
RTS0044452,9
RTS0044453,8
RTS0044454,18
RTS0044455,8
RTS0044456,13
RTS0044457,19
RTS0044458,8
RTS0044459,7
RTS0044460,21
RTS0044461,17
RTS0044462,5
RTS0044463,11
RTS0044464,13
RTS0044465,16
RTS0044466,9
RTS0044467,4
RTS0044468,5
RTS0044469,10
RTS0044470,7
RTS0044471,14
RTS0044472,9
RTS0044473,16
RTS0044474,16
RTS0044475,12
RTS0044476,13
RTS0044477,15
RTS0044478,13
RTS0044479,9
RTS0044480,11
RTS0044481,20
RTS0044482,18
RTS0044483,11
RTS0044484,20
RTS0044485,13
RTS0044486,10
RTS0044487,13
RTS0044488,8
RTS0044489,17
RTS0044490,8
RTS0044491,10
RTS0044492,17
RTS0044493,7
RTS0044494,9
RTS0044495,13
RTS0044496,23
RTS0044497,18
RTS0044498,23
RTS0044499,27
RTS0044500,16
RTS0044501,33
RTS0044502,26
RTS0044503,16
RTS0044504,22
RTS0044505,22
RTS0044506,14
RTS0044507,14
RTS0044508,17
RTS0044509,11
RTS0044510,18
RTS0044511,10
RTS0044512,16
RTS0044513,18
RTS0044514,10
RTS0044515,12
RTS0044516,20
RTS0044517,17
RTS0044518,14
RTS0044519,10
RTS0044520,17
RTS0044521,17
RTS0044522,12
RTS0044523,13
RTS0044524,6
RTS0044525,9
RTS0044526,17
RTS0044527,13
RTS0044528,15
RTS0044529,28
RTS0044530,9
RTS0044531,18
RTS0044532,15
RTS0044533,18
RTS0044534,9
RTS0044535,6
RTS0044536,13
RTS0044537,10
RTS0044538,11
RTS0044539,13
RTS0044540,10
RTS0044541,10
RTS0044542,15
RTS0044543,12
RTS0044544,22
RTS0044545,18
RTS0044546,20
RTS0044547,25
RTS0044548,13
RTS0044549,23
RTS0044550,23
RTS0044551,14
RTS0044552,16
RTS0044553,15
RTS0044554,11
RTS0044555,10
RTS0044556,10
RTS0044557,8
RTS0044558,7
RTS0044559,7
RTS0044560,4
RTS0044561,16
RTS0044562,11
RTS0044563,8
RTS0044564,5
RTS0044565,10
RTS0044566,10
RTS0044567,11
RTS0044568,19
RTS0044569,16
RTS0044570,4
RTS0044571,10
RTS0044572,8
RTS0044573,12
RTS0044574,14
RTS0044575,10
RTS0044576,12
RTS0044577,9
RTS0044578,6
RTS0044579,9
RTS0044580,8
RTS0044581,11
RTS0044582,9
RTS0044583,12
RTS0044584,12
RTS0044585,5
RTS0044586,9
RTS0044587,4
RTS0044588,8
RTS0044589,8
RTS0044590,11
RTS0044591,21
RTS0044592,13
RTS0044593,8
RTS0044594,12
RTS0044595,8
RTS0044596,14
RTS0044597,9
RTS0044598,17
RTS0044599,11
RTS0044600,10
RTS0044601,14
RTS0044602,12
RTS0044603,13
RTS0044604,5
RTS0044605,10
RTS0044606,7
RTS0044607,12
RTS0044608,9
RTS0044609,13
RTS0044610,13
RTS0044611,11
RTS0044612,14
RTS0044613,15
RTS0044614,16
RTS0044615,9
RTS0044616,7
RTS0044617,13
RTS0044618,4
RTS0044619,8
RTS0044620,7
RTS0044621,14
RTS0044622,13
RTS0044623,15
RTS0044624,17
RTS0044625,17
RTS0044626,17
RTS0044627,5
RTS0044628,6
RTS0044629,13
RTS0044630,13
RTS0044631,12
RTS0044632,10
RTS0044633,11
RTS0044634,11
RTS0044635,16
RTS0044636,11
RTS0044637,6
RTS0044638,11
RTS0044639,8
RTS0044640,14
RTS0044641,13
RTS0044642,18
RTS0044643,11
RTS0044644,23
RTS0044645,8
RTS0044646,7
RTS0044647,11
RTS0044648,11
RTS0044649,6
RTS0044650,8
RTS0044651,10
RTS0044652,14
RTS0044653,9
RTS0044654,18
RTS0044655,20
RTS0044656,91
RTS0044657,91
RTS0044658,150
RTS0044659,102
RTS0044660,95
RTS0044661,29
RTS0044662,17
RTS0044663,11
RTS0044664,28
RTS0044665,22
RTS0044666,14
RTS0044667,8
RTS0044668,15
RTS0044669,21
RTS0044670,17
RTS0044671,5
RTS0044672,11
RTS0044673,12
RTS0044674,19
RTS0044675,21
RTS0044676,9
RTS0044677,12
RTS0044678,18
RTS0044679,16
RTS0044680,10
RTS0044681,10
RTS0044682,10
RTS0044683,8
RTS0044684,18
RTS0044685,11
RTS0044686,12
RTS0044687,9
RTS0044688,18
RTS0044689,14
RTS0044690,21
RTS0044691,18
RTS0044692,12
RTS0044693,16
RTS0044694,27
RTS0044695,13
RTS0044696,10
RTS0044697,14
RTS0044698,17
RTS0044699,7
RTS0044700,15
RTS0044701,20
RTS0044702,19
RTS0044703,20
RTS0044704,14
RTS0044705,7
RTS0044706,5
RTS0044707,13
RTS0044708,9
RTS0044709,10
RTS0044710,10
RTS0044711,7
RTS0044712,19
RTS0044714,10
RTS0044715,18
RTS0044716,12
RTS0044717,16
RTS0044718,23
RTS0044719,15
RTS0044720,26
RTS0044721,12
RTS0044722,7
RTS0044723,6
RTS0044724,7
RTS0044725,5
RTS0044726,18
RTS0044727,14
RTS0044728,9
RTS0044729,14
RTS0044730,17
RTS0044731,15
RTS0044732,18
RTS0044733,11
RTS0044734,13
RTS0044735,8
RTS0044736,12
RTS0044737,20
RTS0044738,9
RTS0044739,10
RTS0044740,13
RTS0044741,5
RTS0044742,8
RTS0044743,12
RTS0044744,10
RTS0044745,6
RTS0044746,14
RTS0044747,8
RTS0044748,3
RTS0044749,7
RTS0044750,10
RTS0044751,8
RTS0044752,18
RTS0044753,16
RTS0044754,6
RTS0044755,10
RTS0044756,17
RTS0044757,5
RTS0044758,18
RTS0044759,16
RTS0044760,12
RTS0044761,16
RTS0044762,6
RTS0044763,19
RTS0044764,13
RTS0044765,10
RTS0044766,13
RTS0044767,10
RTS0044768,15
RTS0044769,9
RTS0044770,13
RTS0044771,5
RTS0044772,7
RTS0044773,5
RTS0044774,4
RTS0044775,10
RTS0044776,16
RTS0044777,11
RTS0044778,17
RTS0044779,6
RTS0044780,16
RTS0044781,23
RTS0044782,20
RTS0044783,27
RTS0044784,16
RTS0044785,14
RTS0044786,14
RTS0044787,21
RTS0044788,15
RTS0044789,23
RTS0044790,8
RTS0044791,66
RTS0044792,57
RTS0044793,9
RTS0044794,18
RTS0044795,14
RTS0044796,15
RTS0044797,11
RTS0044798,14
RTS0044799,9
RTS0044800,5
RTS0044801,9
RTS0044802,12
RTS0044803,10
RTS0044804,13
RTS0044805,12
RTS0044806,10
RTS0044807,12
RTS0044808,10
RTS0044809,14
RTS0044810,16
RTS0044811,7
RTS0044812,19
RTS0044813,20
RTS0044814,33
RTS0044815,24
RTS0044816,11
RTS0044817,9
RTS0044818,6
RTS0044819,13
RTS0044820,10
RTS0044821,14
RTS0044822,16
RTS0044823,11
RTS0044824,11
RTS0044825,9
RTS0044826,8
RTS0044827,15
RTS0044828,12
RTS0044829,15
RTS0044830,9
RTS0044831,8
RTS0044832,9
RTS0044833,10
RTS0044834,10
RTS0044835,10
RTS0044836,7
RTS0044837,5
RTS0044838,13
RTS0044839,13
RTS0044840,13
RTS0044841,9
RTS0044842,11
RTS0044843,7
RTS0044844,15
RTS0044845,6
RTS0044846,13
RTS0044847,11
RTS0044848,25
RTS0044849,9
RTS0044850,7
RTS0044851,7
RTS0044852,10
RTS0044853,16
RTS0044854,1
RTS0044855,12
RTS0044856,14
RTS0044857,9
RTS0044858,9
RTS0044859,9
RTS0044860,13
RTS0044861,15
RTS0044862,11
RTS0044863,15
RTS0044864,10
RTS0044865,22
RTS0044866,13
RTS0044867,15
RTS0044868,17
RTS0044869,22
RTS0044870,18
RTS0044871,13
RTS0044872,14
RTS0044873,16
RTS0044874,13
RTS0044875,13
RTS0044876,22
RTS0044877,14
RTS0044878,28
RTS0044879,26
RTS0044880,20
RTS0044881,10
RTS0044882,4
RTS0044883,7
RTS0044884,9
RTS0044885,7
RTS0044886,13
RTS0044887,7
RTS0044888,12
RTS0044889,7
RTS0044890,6
RTS0044891,16
RTS0044892,9
RTS0044893,12
RTS0044894,16
RTS0044895,11
RTS0044896,20
RTS0044897,17
RTS0044898,14
RTS0044899,26
RTS0044900,11
RTS0044901,16
RTS0044902,10
RTS0044903,27
RTS0044904,18
RTS0044905,21
RTS0044906,22
RTS0044907,24
RTS0044908,17
RTS0044909,23
RTS0044910,26
RTS0044911,9
RTS0044912,11
RTS0044913,9
RTS0044914,13
RTS0044915,9
RTS0044916,6
RTS0044917,13
RTS0044918,14
RTS0044919,8
RTS0044920,17
RTS0044921,10
RTS0044922,8
RTS0044923,13
RTS0044924,10
RTS0044925,14
RTS0044926,7
RTS0044927,10
RTS0044928,13
RTS0044929,9
RTS0044930,5
RTS0044931,8
RTS0044932,15
RTS0044933,11
RTS0044934,10
RTS0044935,9
RTS0044936,10
RTS0044937,8
RTS0044938,7
RTS0044939,7
RTS0044940,11
RTS0044941,5
RTS0044942,10
RTS0044943,13
RTS0044944,6
RTS0044945,14
RTS0044946,9
RTS0044947,11
RTS0044948,9
RTS0044949,9
RTS0044950,9
RTS0044951,4
RTS0044952,12
RTS0044953,12
RTS0044954,9
RTS0044955,7
RTS0044956,21
RTS0044957,31
RTS0044958,19
RTS0044959,21
RTS0044960,19
RTS0044961,12
RTS0044962,16
RTS0044963,11
RTS0044964,10
RTS0044965,14
RTS0044966,8
RTS0044967,4
RTS0044968,18
RTS0044969,7
RTS0044970,10
RTS0044971,13
RTS0044972,10
RTS0044973,12
RTS0044974,14
RTS0044975,8
RTS0044976,6
RTS0044977,12
RTS0044978,9
RTS0044979,6
RTS0044980,15
RTS0044981,10
RTS0044982,21
RTS0044983,11
RTS0044984,6
RTS0044985,9
RTS0044986,6
RTS0044987,10
RTS0044988,11
RTS0044989,8
RTS0044990,14
RTS0044991,8
RTS0044992,11
RTS0044993,10
RTS0044994,5
RTS0044995,6
RTS0044996,11
RTS0044997,12
RTS0044998,11
RTS0044999,9
RTS0045000,11
RTS0045001,11
RTS0045002,6
RTS0045003,10
RTS0045004,7
RTS0045005,7
RTS0045006,14
RTS0045007,36
RTS0045008,28
RTS0045009,17
RTS0045010,15
RTS0045011,9
RTS0045012,12
RTS0045013,3
RTS0045014,14
RTS0045015,13
RTS0045016,15
RTS0045017,17
RTS0045018,17
RTS0045019,22
RTS0045020,22
RTS0045021,14
RTS0045022,13
RTS0045023,25
RTS0045024,21
RTS0045025,11
RTS0045026,20
RTS0045027,22
RTS0045028,21
RTS0045029,15
RTS0045030,22
RTS0045031,5
RTS0045032,7
RTS0045033,8
RTS0045034,14
RTS0045035,6
RTS0045036,13
RTS0045038,18
RTS0045039,10
RTS0045040,9
RTS0045041,9
RTS0045042,13
RTS0045043,11
RTS0045044,12
RTS0045045,22
RTS0045046,6
RTS0045047,7
RTS0045048,11
RTS0045049,13
RTS0045050,11
RTS0045051,8
RTS0045052,9
RTS0045053,13
RTS0045054,14
RTS0045055,9
RTS0045056,16
RTS0045057,16
RTS0045058,7
RTS0045059,8
RTS0045060,15
RTS0045061,10
RTS0045063,11
RTS0045064,17
RTS0045065,17
RTS0045066,13
RTS0045067,20
RTS0045068,17
RTS0045069,24
RTS0045070,17
RTS0045071,16
RTS0045072,10
RTS0045073,11
RTS0045074,20
RTS0045075,14
RTS0045076,12
RTS0045077,10
RTS0045078,9
RTS0045079,11
RTS0045080,10
RTS0045081,12
RTS0045082,13
RTS0045083,19
RTS0045084,13
RTS0045085,11
RTS0045086,11
RTS0045087,5
RTS0045088,11
RTS0045089,11
RTS0045090,10
RTS0045091,12
RTS0045092,13
RTS0045093,7
RTS0045094,7
RTS0045095,11
RTS0045096,7
RTS0045097,4
RTS0045098,6
RTS0045099,9
RTS0045100,15
RTS0045101,11
RTS0045102,4
RTS0045103,12
RTS0045104,15
RTS0045105,10
RTS0045106,14
RTS0045107,9
RTS0045108,14
RTS0045109,4
RTS0045110,6
RTS0045111,10
RTS0045112,5
RTS0045113,14
RTS0045114,8
RTS0045115,14
RTS0045116,7
RTS0045117,12
RTS0045118,8
RTS0045119,9
RTS0045120,12
RTS0045121,14
RTS0045122,7
RTS0045123,24
RTS0045124,14
RTS0045125,11
RTS0045126,12
RTS0045127,16
RTS0045128,7
RTS0045129,17
RTS0045130,12
RTS0045131,21
RTS0045132,9
RTS0045133,9
RTS0045134,17
RTS0045135,13
RTS0045136,24
RTS0045137,26
RTS0045138,20
RTS0045139,14
RTS0045140,9
RTS0045141,8
RTS0045142,10
RTS0045143,15
RTS0045144,7
RTS0045145,7
RTS0045146,13
RTS0045147,14
RTS0045148,17
RTS0045149,11
RTS0045150,5
RTS0045151,12
RTS0045152,14
RTS0045153,10
RTS0045154,10
RTS0045155,18
RTS0045156,10
RTS0045157,23
RTS0045158,8
RTS0045159,14
RTS0045160,21
RTS0045161,13
RTS0045162,15
RTS0045163,14
RTS0045164,12
RTS0045165,13
RTS0045166,14
RTS0045167,13
RTS0045168,26
RTS0045169,13
RTS0045170,16
RTS0045171,22
RTS0045172,15
RTS0045173,21
RTS0045174,14
RTS0045175,22
RTS0045176,9
RTS0045177,5
RTS0045178,12
RTS0045179,10
RTS0045180,14
RTS0045181,23
RTS0045182,16
RTS0045183,15
RTS0045184,15
RTS0045185,18
RTS0045186,16
RTS0045187,12
RTS0045188,9
RTS0045189,11
RTS0045190,7
RTS0045191,12
RTS0045192,9
RTS0045193,4
RTS0045194,11
RTS0045195,5
RTS0045196,9
RTS0045197,11
RTS0045198,14
RTS0045199,10
RTS0045200,18
RTS0045201,11
RTS0045202,20
RTS0045203,7
RTS0045204,16
RTS0045205,20
RTS0045206,10
RTS0045207,13
RTS0045208,12
RTS0045209,7
RTS0045210,7
RTS0045211,7
RTS0045212,14
RTS0045213,8
RTS0045214,8
RTS0045215,14
RTS0045216,18
RTS0045217,12
RTS0045218,24
RTS0045219,16
RTS0045220,20
RTS0045221,10
RTS0045222,10
RTS0045223,20
RTS0045224,18
RTS0045225,12
RTS0045226,95
RTS0045227,52
RTS0045228,84
RTS0045229,52
RTS0045230,52
RTS0045231,17
RTS0045232,18
RTS0045233,20
RTS0045234,20
RTS0045235,15
RTS0045236,27
RTS0045237,26
RTS0045238,26
RTS0045239,15
RTS0045240,27
RTS0045241,21
RTS0045242,14
RTS0045243,11
RTS0045244,21
RTS0045245,13
RTS0045246,7
RTS0045247,8
RTS0045248,8
RTS0045249,2
RTS0045250,12
RTS0045251,15
RTS0045252,11
RTS0045253,14
RTS0045254,9
RTS0045255,9
RTS0045256,6
RTS0045257,13
RTS0045258,13
RTS0045259,16
RTS0045260,6
RTS0045261,1
RTS0045262,13
RTS0045263,10
RTS0045264,12
RTS0045265,16
RTS0045266,9
RTS0045267,24
RTS0045268,28
RTS0045269,23
RTS0045270,24
RTS0045271,15
RTS0045272,16
RTS0045273,8
RTS0045274,17
RTS0045275,12
RTS0045276,8
RTS0045277,6
RTS0045278,20
RTS0045279,8
RTS0045280,8
RTS0045281,6
RTS0045282,11
RTS0045283,13
RTS0045284,11
RTS0045285,10
RTS0045286,15
RTS0045287,12
RTS0045288,9
RTS0045289,5
RTS0045290,16
RTS0045291,6
RTS0045292,20
RTS0045293,9
RTS0045294,14
RTS0045295,6
RTS0045296,10
RTS0045297,13
RTS0045298,19
RTS0045299,16
RTS0045300,17
RTS0045301,22
RTS0045302,8
RTS0045303,21
RTS0045304,7
RTS0045305,32
RTS0045306,16
RTS0045307,4
RTS0045308,11
RTS0045309,8
RTS0045310,25
RTS0045311,5
RTS0045312,11
RTS0045313,6
RTS0045314,9
RTS0045315,7
RTS0045316,15
RTS0045317,10
RTS0045318,10
RTS0045319,9
RTS0045320,14
RTS0045321,4
RTS0045322,10
RTS0045323,9
RTS0045324,14
RTS0045325,12
RTS0045326,8
RTS0045327,15
RTS0045328,11
RTS0045329,13
RTS0045330,8
RTS0045331,14
RTS0045332,9
RTS0045333,13
RTS0045334,15
RTS0045335,7
RTS0045336,9
RTS0045337,11
RTS0045338,12
RTS0045339,11
RTS0045340,6
RTS0045341,9
RTS0045342,10
RTS0045343,10
RTS0045344,5
RTS0045345,6
RTS0045346,5
RTS0045347,8
RTS0045348,5
RTS0045349,10
RTS0045350,12
RTS0045351,6
RTS0045352,9
RTS0045353,7
RTS0045354,6
RTS0045355,3
RTS0045356,8
RTS0045357,12
RTS0045358,4
RTS0045359,8
RTS0045360,8
RTS0045361,16
RTS0045362,11
RTS0045363,6
RTS0045364,11
RTS0045365,9
RTS0045366,9
RTS0045367,10
RTS0045368,11
RTS0045369,8
RTS0045370,6
RTS0045371,10
RTS0045372,18
RTS0045373,22
RTS0045374,32
RTS0045375,26
RTS0045376,15
RTS0045377,10
RTS0045378,19
RTS0045379,9
RTS0045380,12
RTS0045381,12
RTS0045382,19
RTS0045383,13
RTS0045384,8
RTS0045385,12
RTS0045386,9
RTS0045387,12
RTS0045388,10
RTS0045389,3
RTS0045390,7
RTS0045391,6
RTS0045392,15
RTS0045393,8
RTS0045394,10
RTS0045395,6
RTS0045396,15
RTS0045397,12
RTS0045398,10
RTS0045399,13
RTS0045400,8
RTS0045401,13
RTS0045402,15
RTS0045403,9
RTS0045404,9
RTS0045405,6
RTS0045406,14
RTS0045407,17
RTS0045408,8
RTS0045409,24
RTS0045410,21
RTS0045411,46
RTS0045412,31
RTS0045413,34
RTS0045414,28
RTS0045415,24
RTS0045416,14
RTS0045417,25
RTS0045418,10
RTS0045419,10
RTS0045420,19
RTS0045421,441
RTS0045422,398
RTS0045423,241
RTS0045424,430
RTS0045425,335
RTS0045426,14
RTS0045427,12
RTS0045428,5
RTS0045429,11
RTS0045430,8
RTS0045431,15
RTS0045432,13
RTS0045433,19
RTS0045434,17
RTS0045435,9
RTS0045436,28
RTS0045437,32
RTS0045438,46
RTS0045439,47
RTS0045440,32
RTS0045441,24
RTS0045442,19
RTS0045443,26
RTS0045444,15
RTS0045445,16
RTS0045446,36
RTS0045447,26
RTS0045448,14
RTS0045449,14
RTS0045450,16
RTS0045451,33
RTS0045452,15
RTS0045453,13
RTS0045454,28
RTS0045455,23
RTS0045456,11
RTS0045457,18
RTS0045458,11
RTS0045459,8
RTS0045460,12
RTS0045461,15
RTS0045462,9
RTS0045463,8
RTS0045464,8
RTS0045465,4
RTS0045466,7
RTS0045467,8
RTS0045468,9
RTS0045469,20
RTS0045470,13
RTS0045471,14
RTS0045472,16
RTS0045473,7
RTS0045474,17
RTS0045475,20
RTS0045476,19
RTS0045477,20
RTS0045478,14
RTS0045479,37
RTS0045480,30
RTS0045481,25
RTS0045482,20
RTS0045483,12
RTS0045484,13
RTS0045485,25
RTS0045486,10
RTS0045487,18
RTS0045488,8
RTS0045489,15
RTS0045490,10
RTS0045491,66
RTS0045492,104
RTS0045493,68
RTS0045494,36
RTS0045495,35
RTS0045496,14
RTS0045497,11
RTS0045498,37
RTS0045499,41
RTS0045500,31
RTS0045501,52
RTS0045502,55
RTS0045503,48
RTS0045504,38
RTS0045505,27
RTS0045506,1125
RTS0045507,1658
RTS0045508,1125
RTS0045509,1483
RTS0045510,1031
RTS0045511,12
RTS0045512,14
RTS0045513,4
RTS0045514,11
RTS0045515,3
RTS0045516,6
RTS0045517,10
RTS0045518,13
RTS0045519,16
RTS0045520,6
RTS0045521,16
RTS0045522,20
RTS0045523,13
RTS0045524,12
RTS0045525,10
RTS0045526,24
RTS0045527,24
RTS0045528,16
RTS0045529,12
RTS0045530,17
RTS0045531,14
RTS0045532,11
RTS0045533,11
RTS0045534,6
RTS0045535,13
RTS0045536,21
RTS0045537,41
RTS0045538,14
RTS0045539,27
RTS0045540,23
RTS0045541,15
RTS0045542,11
RTS0045543,20
RTS0045544,14
RTS0045545,14
RTS0045546,18
RTS0045547,14
RTS0045548,12
RTS0045549,18
RTS0045550,16
RTS0045551,11
RTS0045552,7
RTS0045553,12
RTS0045554,8
RTS0045555,6
RTS0045556,17
RTS0045557,13
RTS0045558,24
RTS0045559,26
RTS0045560,21
RTS0045561,13
RTS0045562,13
RTS0045563,13
RTS0045564,9
RTS0045565,8
RTS0045566,9
RTS0045567,7
RTS0045568,6
RTS0045569,7
RTS0045570,6
RTS0045571,8
RTS0045572,12
RTS0045573,4
RTS0045574,7
RTS0045575,9
RTS0045576,11
RTS0045577,11
RTS0045578,11
RTS0045579,19
RTS0045580,13
RTS0045581,19
RTS0045582,14
RTS0045583,18
RTS0045584,12
RTS0045585,7
RTS0045586,23
RTS0045587,30
RTS0045588,19
RTS0045589,14
RTS0045590,14
RTS0045592,96
RTS0045593,124
RTS0045594,94
RTS0045595,88
RTS0045596,56
RTS0045597,105
RTS0045598,98
RTS0045599,103
RTS0045600,55
RTS0045601,12
RTS0045602,16
RTS0045603,8
RTS0045604,16
RTS0045606,16
RTS0045607,8
RTS0045608,8
RTS0045609,5
RTS0045610,22
RTS0045611,8
RTS0045612,8
RTS0045613,9
RTS0045614,14
RTS0045615,8
RTS0045616,5
RTS0045617,11
RTS0045618,9
RTS0045619,5
RTS0045620,13
RTS0045621,12
RTS0045622,27
RTS0045623,16
RTS0045624,11
RTS0045625,29
RTS0045626,4
RTS0045627,7
RTS0045628,9
RTS0045629,11
RTS0045630,9
RTS0045631,5
RTS0045632,7
RTS0045633,10
RTS0045634,12
RTS0045635,10
RTS0045636,16
RTS0045637,14
RTS0045638,5
RTS0045639,13
RTS0045640,6
RTS0045641,9
RTS0045642,7
RTS0045643,9
RTS0045644,8
RTS0045645,5
RTS0045646,8
RTS0045647,10
RTS0045648,15
RTS0045649,12
RTS0045650,12
RTS0045651,9
RTS0045652,16
RTS0045653,21
RTS0045654,15
RTS0045655,19
RTS0045656,12
RTS0045657,17
RTS0045658,27
RTS0045659,19
RTS0045660,30
RTS0045661,24
RTS0045662,27
RTS0045663,22
RTS0045664,34
RTS0045665,54
RTS0045666,7
RTS0045667,5
RTS0045668,6
RTS0045669,13
RTS0045670,8
RTS0045671,9
RTS0045672,10
RTS0045673,4
RTS0045674,11
RTS0045675,12
RTS0045676,38
RTS0045677,51
RTS0045678,51
RTS0045679,33
RTS0045680,75
RTS0045681,8
RTS0045682,13
RTS0045683,9
RTS0045684,10
RTS0045685,12
RTS0045687,22
RTS0045688,14
RTS0045689,11
RTS0045690,8
RTS0045691,7
RTS0045692,12
RTS0045693,13
RTS0045694,9
RTS0045695,6
RTS0045696,24
RTS0045697,14
RTS0045698,16
RTS0045699,15
RTS0045700,17
RTS0045701,8
RTS0045702,13
RTS0045703,9
RTS0045704,15
RTS0045705,9
RTS0045706,8
RTS0045707,9
RTS0045708,8
RTS0045709,7
RTS0045710,11
RTS0045711,11
RTS0045712,10
RTS0045713,13
RTS0045714,12
RTS0045715,10
RTS0045716,25
RTS0045717,21
RTS0045718,9
RTS0045719,4
RTS0045720,13
RTS0045721,20
RTS0045722,32
RTS0045723,28
RTS0045724,20
RTS0045725,17
RTS0045726,11
RTS0045727,19
RTS0045728,27
RTS0045729,14
RTS0045730,9
RTS0045731,24
RTS0045732,22
RTS0045733,16
RTS0045734,18
RTS0045735,27
RTS0045736,76
RTS0045737,139
RTS0045738,180
RTS0045739,144
RTS0045740,79
RTS0045741,59
RTS0045742,30
RTS0045743,40
RTS0045744,66
RTS0045745,53
RTS0045746,35
RTS0045747,37
RTS0045748,44
RTS0045749,18
RTS0045750,25
RTS0045751,17
RTS0045752,15
RTS0045753,23
RTS0045754,20
RTS0045755,20
RTS0045756,29
RTS0045757,35
RTS0045758,49
RTS0045759,31
RTS0045760,30
RTS0045761,5
RTS0045762,14
RTS0045763,12
RTS0045764,6
RTS0045765,3
RTS0045766,12
RTS0045767,5
RTS0045768,15
RTS0045769,12
RTS0045770,10
RTS0045771,8
RTS0045772,6
RTS0045773,18
RTS0045774,9
RTS0045775,19
RTS0045776,12
RTS0045777,13
RTS0045778,6
RTS0045779,9
RTS0045780,15
RTS0045781,20
RTS0045782,32
RTS0045783,31
RTS0045784,26
RTS0045785,41
RTS0045786,13
RTS0045787,9
RTS0045788,18
RTS0045789,7
RTS0045790,7
RTS0045791,9
RTS0045792,3
RTS0045793,6
RTS0045794,14
RTS0045795,5
RTS0045796,15
RTS0045797,11
RTS0045798,9
RTS0045799,10
RTS0045800,9
RTS0045801,9
RTS0045802,6
RTS0045803,8
RTS0045804,5
RTS0045805,9
RTS0045806,41
RTS0045807,22
RTS0045808,21
RTS0045809,20
RTS0045810,8
RTS0045811,14
RTS0045812,19
RTS0045813,9
RTS0045814,19
RTS0045815,16
RTS0045816,22
RTS0045817,16
RTS0045818,17
RTS0045819,13
RTS0045820,20
RTS0045821,41
RTS0045822,33
RTS0045823,31
RTS0045824,43
RTS0045825,20
RTS0045826,28
RTS0045827,26
RTS0045828,8
RTS0045829,16
RTS0045830,18
RTS0045831,14
RTS0045832,15
RTS0045833,15
RTS0045834,9
RTS0045835,17
RTS0045836,69
RTS0045837,77
RTS0045838,45
RTS0045840,33
RTS0045841,36
RTS0045842,33
RTS0045843,14
RTS0045844,29
RTS0045845,31
RTS0045846,166
RTS0045848,46
RTS0045849,251
RTS0045851,13
RTS0045852,7
RTS0045853,8
RTS0045854,15
RTS0045855,10
RTS0045856,8
RTS0045857,11
RTS0045858,7
RTS0045859,15
RTS0045860,12
RTS0045861,23
RTS0045862,18
RTS0045863,58
RTS0045864,63
RTS0045865,47
RTS0045866,84
RTS0045867,8
RTS0045868,18
RTS0045869,14
RTS0045870,10
RTS0045871,8
RTS0045872,9
RTS0045873,14
RTS0045874,7
RTS0045875,6
RTS0045876,6
RTS0045877,7
RTS0045878,7
RTS0045879,18
RTS0045880,11
RTS0045881,14
RTS0045882,27
RTS0045883,10
RTS0045884,18
RTS0045885,1
RTS0045886,10
RTS0045887,16
RTS0045888,11
RTS0045889,8
RTS0045890,10
RTS0045891,7
RTS0045892,9
RTS0045893,10
RTS0045894,11
RTS0045895,12
RTS0045896,8
RTS0045897,17
RTS0045898,17
RTS0045899,23
RTS0045900,20
RTS0045901,10
RTS0045902,24
RTS0045903,16
RTS0045904,16
RTS0045905,17
RTS0045906,12
RTS0045907,20
RTS0045908,9
RTS0045909,9
RTS0045910,13
RTS0045911,19
RTS0045912,9
RTS0045913,3
RTS0045914,4
RTS0045915,18
RTS0045916,10
RTS0045917,6
RTS0045918,8
RTS0045919,9
RTS0045920,10
RTS0045921,16
RTS0045922,5
RTS0045923,5
RTS0045924,12
RTS0045925,7
RTS0045926,10
RTS0045927,17
RTS0045928,17
RTS0045929,10
RTS0045930,42
RTS0045931,47
RTS0045932,22
RTS0045933,8
RTS0045935,7
RTS0045939,21
RTS0045940,14
RTS0045941,14
RTS0045942,13
RTS0045943,14
RTS0045944,13
RTS0045945,11
RTS0045946,14
RTS0045947,9
RTS0045948,14
RTS0045949,14
RTS0045950,24
RTS0045951,11
RTS0045952,19
RTS0045953,11
RTS0045954,20
RTS0045955,12
RTS0045956,12
RTS0045957,9
RTS0045958,8
RTS0045959,3
RTS0045960,7
RTS0045961,13
RTS0045962,10
RTS0045963,14
RTS0045964,10
RTS0045965,7
RTS0045966,11
RTS0045967,11
RTS0045968,13
RTS0045969,16
RTS0045970,24
RTS0045971,27
RTS0045972,8
RTS0045973,5
RTS0045974,7
RTS0045975,12
RTS0045976,9
RTS0045977,8
RTS0045978,10
RTS0045979,22
RTS0045980,11
RTS0045981,12
RTS0045982,20
RTS0045983,21
RTS0045984,26
RTS0045985,16
RTS0045986,5
RTS0045987,13
RTS0045988,10
RTS0045989,15
RTS0045990,4
RTS0045991,22
RTS0045992,28
RTS0045993,15
RTS0045994,10
RTS0045995,11
RTS0045996,12
RTS0045997,20
RTS0045998,6
RTS0045999,8
RTS0046000,2
RTS0046001,8
RTS0046002,14
RTS0046003,16
RTS0046004,16
RTS0046005,14
RTS0046006,12
RTS0046007,18
RTS0046008,12
RTS0046009,29
RTS0046010,5
RTS0046011,9
RTS0046012,8
RTS0046013,8
RTS0046014,8
RTS0046015,10
RTS0046016,15
RTS0046017,6
RTS0046018,15
RTS0046019,13
RTS0046020,12
RTS0046021,15
RTS0046022,13
RTS0046023,16
RTS0046024,11
RTS0046025,13
RTS0046026,8
RTS0046027,9
RTS0046028,10
RTS0046029,7
RTS0046030,13
RTS0046031,10
RTS0046032,10
RTS0046033,9
RTS0046034,5
RTS0046035,8
RTS0046036,11
RTS0046037,3
RTS0046038,4
RTS0046039,5
RTS0046040,9
RTS0046041,5
RTS0046042,7
RTS0046043,11
RTS0046044,13
RTS0046045,12
RTS0046046,5
RTS0046047,4
RTS0046048,14
RTS0046049,27
RTS0046050,22
RTS0046051,25
RTS0046052,22
RTS0046053,23
RTS0046054,22
RTS0046055,24
RTS0046056,14
RTS0046057,14
RTS0046058,14
RTS0046059,9
RTS0046060,15
RTS0046061,38
RTS0046062,12
RTS0046063,30
RTS0046064,28
RTS0046065,20
RTS0046066,27
RTS0046067,36
RTS0046068,11
RTS0046069,8
RTS0046070,12
RTS0046071,13
RTS0046072,12
RTS0046073,16
RTS0046074,11
RTS0046075,10
RTS0046076,12
RTS0046077,15
RTS0046078,11
RTS0046079,10
RTS0046080,11
RTS0046081,7
RTS0046082,80
RTS0046083,22
RTS0046084,108
RTS0046085,14
RTS0046086,8
RTS0046087,9
RTS0046088,16
RTS0046089,5
RTS0046090,18
RTS0046091,6
RTS0046092,16
RTS0046093,8
RTS0046094,5
RTS0046095,7
RTS0046096,5
RTS0046097,12
RTS0046098,13
RTS0046099,11
RTS0046100,11
RTS0046101,4
RTS0046102,13
RTS0046103,15
RTS0046104,26
RTS0046105,9
RTS0046106,8
RTS0046107,9
RTS0046108,13
RTS0046109,14
RTS0046110,11
RTS0046111,14
RTS0046112,27
RTS0046113,16
RTS0046114,14
RTS0046115,23
RTS0046116,16
RTS0046117,17
RTS0046119,9
RTS0046121,15
RTS0046122,13
RTS0046123,13
RTS0046124,10
RTS0046125,10
RTS0046126,14
RTS0046127,8
RTS0046128,35
RTS0046129,9
RTS0046130,17
RTS0046131,19
RTS0046132,19
RTS0046133,43
RTS0046134,23
RTS0046135,14
RTS0046136,53
RTS0046137,98
RTS0046138,16
RTS0046140,26
RTS0046141,13
RTS0046142,16
RTS0046143,20
RTS0046144,25
RTS0046145,18
RTS0046146,5
RTS0046147,12
RTS0046148,11
RTS0046149,16
RTS0046150,9
RTS0046152,6
RTS0046153,12
RTS0046154,12
RTS0046155,19
RTS0046156,13
RTS0046157,15
RTS0046158,7
RTS0046159,6
RTS0046160,12
RTS0046161,7
RTS0046162,10
RTS0046163,6
RTS0046164,10
RTS0046165,19
RTS0046166,8
RTS0046167,14
RTS0046168,6
RTS0046169,13
RTS0046170,11
RTS0046171,7
RTS0046172,6
RTS0046173,6
RTS0046174,10
RTS0046175,13
RTS0046176,8
RTS0046177,7
RTS0046178,5
RTS0046179,5
RTS0046180,8
RTS0046181,7
RTS0046182,8
RTS0046183,23
RTS0046184,27
RTS0046185,35
RTS0046186,25
RTS0046187,23
RTS0046188,24
RTS0046191,10
RTS0046193,10
RTS0046194,17
RTS0046195,19
RTS0046196,10
RTS0046197,6
RTS0046198,10
RTS0046199,10
RTS0046200,14
RTS0046201,12
RTS0046202,13
RTS0046203,10
RTS0046204,6
RTS0046205,16
RTS0046206,24
RTS0046207,16
RTS0046208,6
RTS0046209,13
RTS0046210,8
RTS0046211,8
RTS0046212,6
RTS0046213,97
RTS0046214,79
RTS0046215,59
RTS0046216,89
RTS0046217,64
RTS0046218,8
RTS0046219,10
RTS0046220,15
RTS0046221,14
RTS0046222,12
RTS0046223,7
RTS0046224,11
RTS0046225,14
RTS0046226,7
RTS0046227,10
RTS0046228,11
RTS0046229,11
RTS0046230,8
RTS0046231,2
RTS0046232,7
RTS0046233,5
RTS0046234,16
RTS0046235,11
RTS0046236,11
RTS0046237,5
RTS0046238,6
RTS0046239,7
RTS0046240,4
RTS0046241,10
RTS0046242,10
RTS0046243,10
RTS0046244,12
RTS0046245,1
RTS0046246,10
RTS0046247,6
RTS0046248,9
RTS0046249,13
RTS0046250,12
RTS0046251,4
RTS0046252,28
RTS0046253,27
RTS0046254,32
RTS0046255,9
RTS0046256,17
RTS0046257,11
RTS0046258,7
RTS0046259,16
RTS0046260,9
RTS0046261,14
RTS0046262,9
RTS0046263,7
RTS0046264,11
RTS0046265,12
RTS0046266,13
RTS0046267,6
RTS0046268,17
RTS0046269,12
RTS0046270,11
RTS0046271,15
RTS0046272,11
RTS0046273,9
RTS0046274,3
RTS0046275,3
RTS0046276,10
RTS0046277,7
RTS0046278,13
RTS0046279,24
RTS0046280,11
RTS0046281,20
RTS0046282,6
RTS0046283,12
RTS0046284,12
RTS0046285,6
RTS0046286,10
RTS0046287,8
RTS0046288,12
RTS0046289,11
RTS0046290,13
RTS0046291,16
RTS0046292,11
RTS0046293,11
RTS0046294,11
RTS0046295,19
RTS0046296,9
RTS0046297,12
RTS0046298,6
RTS0046299,14
RTS0046300,6
RTS0046301,17
RTS0046302,14
RTS0046303,14
RTS0046304,11
RTS0046305,7
RTS0046306,13
RTS0046307,5
RTS0046308,12
RTS0046309,13
RTS0046310,5
RTS0046311,9
RTS0046312,7
RTS0046313,6
RTS0046314,16
RTS0046315,9
RTS0046316,12
RTS0046317,13
RTS0046318,6
RTS0046319,10
RTS0046320,9
RTS0046321,11
RTS0046322,6
RTS0046323,9
RTS0046324,10
RTS0046325,14
RTS0046326,9
RTS0046327,8
RTS0046328,13
RTS0046329,23
RTS0046330,24
RTS0046331,14
RTS0046332,18
RTS0046333,32
RTS0046334,14
RTS0046335,14
RTS0046336,24
RTS0046342,5
RTS0046343,4
RTS0046344,18
RTS0046345,8
RTS0046346,6
RTS0046347,48
RTS0046348,99
RTS0046349,82
RTS0046350,14
RTS0046351,12
RTS0046352,10
RTS0046353,6
RTS0046354,7
RTS0046355,12
RTS0046356,22
RTS0046357,6
RTS0046358,14
RTS0046359,13
RTS0046360,13
RTS0046361,28
RTS0046362,24
RTS0046363,26
RTS0046364,8
RTS0046365,7
RTS0046366,4
RTS0046367,6
RTS0046368,16
RTS0046369,7
RTS0046370,8
RTS0046371,11
RTS0046372,7
RTS0046373,8
RTS0046374,12
RTS0046375,6
RTS0046376,9
RTS0046377,9
RTS0046378,8
RTS0046379,10
RTS0046380,7
RTS0046381,11
RTS0046382,11
RTS0046383,19
RTS0046384,11
RTS0046385,12
RTS0046386,11
RTS0046387,13
RTS0046388,14
RTS0046389,13
RTS0046390,10
RTS0046391,12
RTS0046392,6
RTS0046393,3
RTS0046394,5
RTS0046395,9
RTS0046396,7
RTS0046397,13
RTS0046398,6
RTS0046399,4
RTS0046400,7
RTS0046401,18
RTS0046402,10
RTS0046403,5
RTS0046404,17
RTS0046405,10
RTS0046406,17
RTS0046407,8
RTS0046408,5
RTS0046409,14
RTS0046410,21
RTS0046411,28
RTS0046412,24
RTS0046413,37
RTS0046414,269
RTS0046415,73
RTS0046416,12
RTS0046417,21
RTS0046418,13
RTS0046419,11
RTS0046420,20
RTS0046421,6
RTS0046422,8
RTS0046423,13
RTS0046424,18
RTS0046425,14
RTS0046426,9
RTS0046427,15
RTS0046428,11
RTS0046429,6
RTS0046430,6
RTS0046431,14
RTS0046432,23
RTS0046433,9
RTS0046434,20
RTS0046435,153
RTS0046439,28
RTS0046440,36
RTS0046441,23
RTS0046442,15
RTS0046443,34
RTS0046444,20
RTS0046445,9
RTS0046446,8
RTS0046447,5
RTS0046448,16
RTS0046449,28
RTS0046450,37
RTS0046451,12
RTS0046452,20
RTS0046453,15
RTS0046454,5
RTS0046455,9
RTS0046456,8
RTS0046457,8
RTS0046458,6
RTS0046459,34
RTS0046460,27
RTS0046461,8
RTS0046462,11
RTS0046463,13
RTS0046464,12
RTS0046466,7
RTS0046468,6
RTS0046469,13
RTS0046470,10
RTS0046471,12
RTS0046472,7
RTS0046473,9
RTS0046474,6
RTS0046475,4
RTS0046476,8
RTS0046477,9
RTS0046478,7
RTS0046479,13
RTS0046480,12
RTS0046481,8
RTS0046482,10
RTS0046483,11
RTS0046484,11
RTS0046485,6
RTS0046486,10
RTS0046487,5
RTS0046488,4
RTS0046489,12
RTS0046490,9
RTS0046491,9
RTS0046492,7
RTS0046493,6
RTS0046494,12
RTS0046495,10
RTS0046496,18
RTS0046497,11
RTS0046498,17
RTS0046499,67
RTS0046500,79
RTS0046501,67
RTS0046502,17
RTS0046503,18
RTS0046504,15
RTS0046505,3
RTS0046506,13
RTS0046507,11
RTS0046508,5
RTS0046509,11
RTS0046510,8
RTS0046511,7
RTS0046512,11
RTS0046513,13
RTS0046514,4
RTS0046515,5
RTS0046516,15
RTS0046517,13
RTS0046518,9
RTS0046519,10
RTS0046520,10
RTS0046521,7
RTS0046522,9
RTS0046524,10
RTS0046525,12
RTS0046526,10
RTS0046527,18
RTS0046528,15
RTS0046529,15
RTS0046530,10
RTS0046531,10
RTS0046532,7
RTS0046533,5
RTS0046534,14
RTS0046535,7
RTS0046536,12
RTS0046537,11
RTS0046538,10
RTS0046539,11
RTS0046540,9
RTS0046541,6
RTS0046542,14
RTS0046543,17
RTS0046544,9
RTS0046545,23
RTS0046546,7
RTS0046548,14
RTS0046549,23
RTS0046550,9
RTS0046551,13
RTS0046552,13
RTS0046553,18
RTS0046554,8
RTS0046555,9
RTS0046556,15
RTS0046557,9
RTS0046558,12
RTS0046559,7
RTS0046560,7
RTS0046561,12
RTS0046562,11
RTS0046563,12
RTS0046564,7
RTS0046565,16
RTS0046566,9
RTS0046567,10
RTS0046568,12
RTS0046569,5
RTS0046570,13
RTS0046571,14
RTS0046572,7
RTS0046573,9
RTS0046574,16
RTS0046575,16
RTS0046577,8
RTS0046578,6
RTS0046580,17
RTS0046581,14
RTS0046582,9
RTS0046583,8
RTS0046584,15
RTS0046585,12
RTS0046586,4
RTS0046587,13
RTS0046588,10
RTS0046589,13
RTS0046590,8
RTS0046591,6
RTS0046592,16
RTS0046593,12
RTS0046594,17
RTS0046595,11
RTS0046596,13
RTS0046597,7
RTS0046598,16
RTS0046599,9
RTS0046600,62
RTS0046601,60
RTS0046602,40
RTS0046603,57
RTS0046604,12
RTS0046605,15
RTS0046606,15
RTS0046607,40
RTS0046608,98
RTS0046609,53
RTS0046610,7
RTS0046611,21
RTS0046612,10
RTS0046613,6
RTS0046614,13
RTS0046615,10
RTS0046616,18
RTS0046617,13
RTS0046618,10
RTS0046619,13
RTS0046620,11
RTS0046621,18
RTS0046622,18
RTS0046623,9
RTS0046624,8
RTS0046625,9
RTS0046626,9
RTS0046627,10
RTS0046628,10
RTS0046629,14
RTS0046630,29
RTS0046631,23
RTS0046632,20
RTS0046633,14
RTS0046634,21
RTS0046635,8
RTS0046636,12
RTS0046637,8
RTS0046638,14
RTS0046639,10
RTS0046640,15
RTS0046641,18
RTS0046642,11
RTS0046643,10
RTS0046644,10
RTS0046645,14
RTS0046646,8
RTS0046647,16
RTS0046648,6
RTS0046649,13
RTS0046650,7
RTS0046651,11
RTS0046652,13
RTS0046653,16
RTS0046654,17
RTS0046655,23
RTS0046656,8
RTS0046657,9
RTS0046658,14
RTS0046659,5
RTS0046660,10
RTS0046661,17
RTS0046662,8
RTS0046663,12
RTS0046664,11
RTS0046665,9
RTS0046666,9
RTS0046667,11
RTS0046668,10
RTS0046669,3
RTS0046670,7
RTS0046671,4
RTS0046672,8
RTS0046673,6
RTS0046674,7
RTS0046675,8
RTS0046676,7
RTS0046677,13
RTS0046678,19
RTS0046679,8
RTS0046680,11
RTS0046681,7
RTS0046682,5
RTS0046683,11
RTS0046684,11
RTS0046685,8
RTS0046686,12
RTS0046687,11
RTS0046688,11
RTS0046689,8
RTS0046690,10
RTS0046691,7
RTS0046692,8
RTS0046693,14
RTS0046694,6
RTS0046695,13
RTS0046696,13
RTS0046697,16
RTS0046698,9
RTS0046699,18
RTS0046700,21
RTS0046701,18
RTS0046702,25
RTS0046703,162
RTS0046704,198
RTS0046705,189
RTS0046706,57
RTS0046707,157
RTS0046708,116
RTS0046709,12
RTS0046710,18
RTS0046711,24
RTS0046712,7
RTS0046713,12
RTS0046714,13
RTS0046715,6
RTS0046716,20
RTS0046717,17
RTS0046718,6
RTS0046719,13
RTS0046720,12
RTS0046721,25
RTS0046722,30
RTS0046723,14
RTS0046724,8
RTS0046725,5
RTS0046726,6
RTS0046727,17
RTS0046728,13
RTS0046729,14
RTS0046730,10
RTS0046731,15
RTS0046732,14
RTS0046733,8
RTS0046734,14
RTS0046735,19
RTS0046736,9
RTS0046737,10
RTS0046738,9
RTS0046739,6
RTS0046740,12
RTS0046741,8
RTS0046742,11
RTS0046743,7
RTS0046744,13
RTS0046745,11
RTS0046746,8
RTS0046747,12
RTS0046748,13
RTS0046749,20
RTS0046750,11
RTS0046751,12
RTS0046752,8
RTS0046753,8
RTS0046754,12
RTS0046755,10
RTS0046756,14
RTS0046757,10
RTS0046758,4
RTS0046759,27
RTS0046760,17
RTS0046761,15
RTS0046763,17
RTS0046764,10
RTS0046765,12
RTS0046766,8
RTS0046767,4
RTS0046768,40
RTS0046769,54
RTS0046770,49
RTS0046771,12
RTS0046772,9
RTS0046773,7
RTS0046774,10
RTS0046775,10
RTS0046777,7
RTS0046778,5
RTS0046779,16
RTS0046780,15
RTS0046781,11
RTS0046782,10
RTS0046783,7
RTS0046784,7
RTS0046785,11
RTS0046790,17
RTS0046791,10
RTS0046792,11
RTS0046793,10
RTS0046794,3
RTS0046795,16
RTS0046796,7
RTS0046797,13
RTS0046798,11
RTS0046799,12
RTS0046800,13
RTS0046801,178
RTS0046802,126
RTS0046803,7
RTS0046804,4
RTS0046805,12
RTS0046806,8
RTS0046807,9
RTS0046808,6
RTS0046809,9
RTS0046810,10
RTS0046811,3
RTS0046812,8
RTS0046813,3
RTS0046814,15
RTS0046815,10
RTS0046816,8
RTS0046817,8
RTS0046818,7
RTS0046819,10
RTS0046820,18
RTS0046821,10
RTS0046822,12
RTS0046823,9
RTS0046824,20
RTS0046825,16
RTS0046826,13
RTS0046827,8
RTS0046828,9
RTS0046829,3
RTS0046830,14
RTS0046831,12
RTS0046832,45
RTS0046833,8
RTS0046835,11
RTS0046836,145
RTS0046837,131
RTS0046838,47
RTS0046839,185
RTS0046840,18
RTS0046841,8
RTS0046842,73
RTS0046843,75
RTS0046846,14
RTS0046849,23
RTS0046850,57
RTS0046851,170
RTS0046852,12
RTS0046853,16
RTS0046854,7
RTS0046855,11
RTS0046856,9
RTS0046857,6
RTS0046858,14
RTS0046859,8
RTS0046860,11
RTS0046861,11
RTS0046862,11
RTS0046863,6
RTS0046864,8
RTS0046866,6
RTS0046867,11
RTS0046868,10
RTS0046869,88
RTS0046870,92
RTS0046871,18
RTS0046872,36
RTS0046873,17
RTS0046874,11
RTS0046875,10
RTS0046876,7
RTS0046877,6
RTS0046878,13
RTS0046879,8
RTS0046880,10
RTS0046881,16
RTS0046882,11
RTS0046885,11
RTS0046886,11
RTS0046887,7
RTS0046889,14
RTS0046890,11
RTS0046891,12
RTS0046892,13
RTS0046893,8
RTS0046894,6
RTS0046895,10
RTS0046897,6
RTS0046898,10
RTS0046899,41
RTS0046900,54
RTS0046902,13
RTS0046903,26
RTS0046904,9
RTS0046905,6
RTS0046906,42
RTS0046907,28
RTS0046908,10
RTS0046909,12
RTS0046910,7
RTS0046911,14
RTS0046912,11
RTS0046913,16
RTS0046914,15
RTS0046915,8
RTS0046916,15
RTS0046918,383
RTS0046919,416
RTS0046920,83
RTS0046921,12
RTS0046922,8
RTS0046923,21
RTS0046924,32
RTS0046925,9
RTS0046926,15
RTS0046927,10
RTS0046928,10
RTS0046929,7
RTS0046930,13
RTS0046931,12
RTS0046933,18
RTS0046934,15
RTS0046935,16
RTS0046936,11
RTS0046937,7
RTS0046938,72
RTS0046939,8
RTS0046940,8
RTS0046941,9
RTS0046942,7
RTS0046943,23
RTS0046944,7
RTS0046946,26
RTS0046947,5
RTS0046948,10
RTS0046949,9
RTS0046950,10
RTS0046951,11
RTS0046952,8
RTS0046954,8
RTS0046955,9
RTS0046956,11
RTS0046957,8
RTS0046958,13
RTS0046959,15
RTS0046960,10
RTS0046961,8
RTS0046962,37
RTS0046963,9
RTS0046965,38
RTS0046966,11
RTS0046967,13
RTS0046968,5
RTS0047054,14
RTS0047055,14
RTS0047056,13
RTS0047057,8
RTS0047058,7
RTS0047060,19
RTS0047061,25
RTS0047062,17
RTS0047063,17
RTS0047064,33
RTS0047065,22
RTS0047066,28
RTS0047067,21
RTS0047068,24
RTS0047069,21
RTS0047070,26
RTS0047071,22
RTS0047072,22
RTS0047073,25
RTS0047074,34
RTS0047075,8
RTS0047076,10
RTS0047077,11
RTS0047078,18
RTS0047079,7
RTS0047080,15
RTS0047081,11
RTS0047082,21
RTS0047083,14
RTS0047084,9
RTS0047085,4
RTS0047086,4
RTS0047087,6
RTS0047088,10
RTS0047089,10
RTS0047091,11
RTS0047092,16
RTS0047093,17
RTS0047094,11
RTS0047095,9
RTS0047096,6
RTS0047097,12
RTS0047098,6
RTS0047099,1
RTS0047100,11
RTS0047101,13
RTS0047102,7
RTS0047103,12
RTS0047104,9
RTS0047105,20
RTS0047106,10
RTS0047107,21
RTS0047108,19
RTS0047109,11
RTS0047110,15
RTS0047111,4
RTS0047112,13
RTS0047113,47
RTS0047114,3
RTS0047115,8
RTS0047116,18
RTS0047117,9
RTS0047118,5
RTS0047119,8
RTS0047120,6
RTS0047121,12
RTS0047122,9
RTS0047123,17
RTS0047124,7
RTS0047125,12
RTS0047126,15
RTS0047127,12
RTS0047128,8
RTS0047129,16
RTS0047130,6
RTS0047131,10
RTS0047132,12
RTS0047133,11
RTS0047134,10
RTS0047135,22
RTS0047136,31
RTS0047137,22
RTS0047138,22
RTS0047139,13
RTS0047140,8
RTS0047141,11
RTS0047142,4
RTS0047143,15
RTS0047144,9
RTS0047145,17
RTS0047146,15
RTS0047147,15
RTS0047148,13
RTS0047149,16
RTS0047150,32
RTS0047151,23
RTS0047152,36
RTS0047153,13
RTS0047154,36
RTS0047156,7
RTS0047157,10
RTS0047158,12
RTS0047159,13
RTS0047160,17
RTS0047165,12
RTS0047166,11
RTS0047167,17
RTS0047168,6
RTS0047169,5
RTS0047170,10
RTS0047171,8
RTS0047172,18
RTS0047173,14
RTS0047174,12
RTS0047175,8
RTS0047176,6
RTS0047177,9
RTS0047178,13
RTS0047179,9
RTS0047180,8
RTS0047181,19
RTS0047182,18
RTS0047183,7
RTS0047184,11
RTS0047185,9
RTS0047186,6
RTS0047187,10
RTS0047188,8
RTS0047189,10
RTS0047190,20
RTS0047191,16
RTS0047192,11
RTS0047193,7
RTS0047194,8
RTS0047195,16
RTS0047196,6
RTS0047197,14
RTS0047198,13
RTS0047199,8
RTS0047200,13
RTS0047201,12
RTS0047202,15
RTS0047203,18
RTS0047204,13
RTS0047205,8
RTS0047206,9
RTS0047207,9
RTS0047208,299
RTS0047209,196
RTS0047210,401
RTS0047211,331
RTS0047212,70
RTS0047213,9
RTS0047214,13
RTS0047215,7
RTS0047216,6
RTS0047217,7
RTS0047218,34
RTS0047219,33
RTS0047220,16
RTS0047221,38
RTS0047222,30
RTS0047223,52
RTS0047225,25
RTS0047226,13
RTS0047229,5
RTS0047230,7
RTS0047231,9
RTS0047232,10
RTS0047233,8
RTS0047234,9
RTS0047235,10
RTS0047236,9
RTS0047237,13
RTS0047238,8
RTS0047239,13
RTS0047240,10
RTS0047241,7
RTS0047242,15
RTS0047243,20
RTS0047244,5
RTS0047245,10
RTS0047246,4
RTS0047247,10
RTS0047248,11
RTS0047249,8
RTS0047250,9
RTS0047252,13
RTS0047253,8
RTS0047254,10
RTS0047255,22
RTS0047256,22
RTS0047257,14
RTS0047258,20
RTS0047259,18
RTS0047260,21
RTS0047261,25
RTS0047262,28
RTS0047263,38
RTS0047264,22
RTS0047266,25
RTS0047267,61
RTS0047268,42
RTS0047269,34
RTS0047270,48
RTS0047271,57
RTS0047272,27
RTS0047273,42
RTS0047274,16
RTS0047276,4
RTS0047277,31
RTS0047278,29
RTS0047279,29
RTS0047280,28
RTS0047281,17
RTS0047282,38
RTS0047283,19
RTS0047284,21
RTS0047290,88
RTS0047291,207
RTS0047292,114
RTS0047293,109
RTS0047294,165
RTS0047295,11
RTS0047296,16
RTS0047297,10
RTS0047298,16
RTS0047299,14
RTS0047300,8
RTS0047301,14
RTS0047302,4
RTS0047303,5
RTS0047304,10
RTS0047305,37
RTS0047306,56
RTS0047307,55
RTS0047308,24
RTS0047309,27
RTS0047310,30
RTS0047311,20
RTS0047312,11
RTS0047313,14
RTS0047314,14
RTS0047315,39
RTS0047316,36
RTS0047317,36
RTS0047318,38
RTS0047319,37
RTS0047320,19
RTS0047321,17
RTS0047322,19
RTS0047323,41
RTS0047324,21
RTS0047325,21
RTS0047326,10
RTS0047327,14
RTS0047328,14
RTS0047329,16
RTS0047331,31
RTS0047332,26
RTS0047333,25
RTS0047334,19
RTS0047335,15
RTS0047336,31
RTS0047337,14
RTS0047338,27
RTS0047339,17
RTS0047340,43
RTS0047341,43
RTS0047342,29
RTS0047343,29
RTS0047344,28
RTS0047345,13
RTS0047346,25
RTS0047348,28
RTS0047349,27
RTS0047350,41
RTS0047351,28
RTS0047352,66
RTS0047353,59
RTS0047354,48
RTS0047356,15
RTS0047357,14
RTS0047358,11
RTS0047359,20
RTS0047360,7
RTS0047361,7
RTS0047362,14
RTS0047363,23
RTS0047364,5
RTS0047365,28
RTS0047366,14
RTS0047367,5
RTS0047368,13
RTS0047369,9
RTS0047370,14
RTS0047373,14
RTS0047374,9
RTS0047375,10
RTS0047376,7
RTS0047377,15
RTS0047378,23
RTS0047379,29
RTS0047380,22
RTS0047381,8
RTS0047382,11
RTS0047383,16
RTS0047384,10
RTS0047385,9
RTS0047386,23
RTS0047387,18
RTS0047388,17
RTS0047389,19
RTS0047390,17
RTS0047391,31
RTS0047392,17
RTS0047393,19
RTS0047394,15
RTS0047395,9
RTS0047396,51
RTS0047397,12
RTS0047398,7
RTS0047399,7
RTS0047400,12
RTS0047401,5
RTS0047402,13
RTS0047403,15
RTS0047404,12
RTS0047405,19
RTS0047406,11
RTS0047407,12
RTS0047408,11
RTS0047409,23
RTS0047410,24
RTS0047411,18
RTS0047412,31
RTS0047413,10
RTS0047414,15
RTS0047415,14
RTS0047417,10
RTS0047418,13
RTS0047419,14
RTS0047420,20
RTS0047421,13
RTS0047422,10
RTS0047423,11
RTS0047424,3
RTS0047425,7
RTS0047426,33
RTS0047427,35
RTS0047428,16
RTS0047429,20
RTS0047430,37
RTS0047431,7
RTS0047432,17
RTS0047433,15
RTS0047434,16
RTS0047435,23
RTS0047436,15
RTS0047437,6
RTS0047438,12
RTS0047439,5
RTS0047440,4
RTS0047441,43
RTS0047442,43
RTS0047445,47
RTS0047446,21
RTS0047447,7
RTS0047448,11
RTS0047449,8
RTS0047450,15
RTS0047451,9
RTS0047452,12
RTS0047453,4
RTS0047454,11
RTS0047455,10
RTS0047456,10
RTS0047457,13
RTS0047458,4
RTS0047459,15
RTS0047460,6
RTS0047461,5
RTS0047462,11
RTS0047463,8
RTS0047464,7
RTS0047465,7
RTS0047466,6
RTS0047467,13
RTS0047468,6
RTS0047469,14
RTS0047471,16
RTS0047472,6
RTS0047473,13
RTS0047474,9
RTS0047475,5
RTS0047476,11
RTS0047477,20
RTS0047479,26
RTS0047480,24
RTS0047481,26
RTS0047482,11
RTS0047483,9
RTS0047484,3
RTS0047485,9
RTS0047486,7
RTS0047487,6
RTS0047488,10
RTS0047489,9
RTS0047490,4
RTS0047491,10
RTS0047492,22
RTS0047493,18
RTS0047494,29
RTS0047495,29
RTS0047496,11
RTS0047497,12
RTS0047498,12
RTS0047499,14
RTS0047500,16
RTS0047501,7
RTS0047502,8
RTS0047503,9
RTS0047504,24
RTS0047505,22
RTS0047506,26
RTS0047507,16
RTS0047508,4
RTS0047509,8
RTS0047510,9
RTS0047511,10
RTS0047512,43
RTS0047513,14
RTS0047514,9
RTS0047515,25
RTS0047516,51
RTS0047517,70
RTS0047518,49
RTS0047520,66
RTS0047521,78
RTS0047522,11
RTS0047523,17
RTS0047524,13
RTS0047525,7
RTS0047526,9
RTS0047527,5
RTS0047528,6
RTS0047529,16
RTS0047530,15
RTS0047531,13
RTS0047532,5
RTS0047533,6
RTS0047534,4
RTS0047535,8
RTS0047536,7
RTS0047537,14
RTS0047538,31
RTS0047540,25
RTS0047541,33
RTS0047543,14
RTS0047544,13
RTS0047545,15
RTS0047546,16
RTS0047547,7
RTS0047548,19
RTS0047549,15
RTS0047550,12
RTS0047551,22
RTS0047552,17
RTS0047553,5
RTS0047558,7
RTS0047559,8
RTS0047560,11
RTS0047561,8
RTS0047562,16
RTS0047563,20
RTS0047564,8
RTS0047565,11
RTS0047566,11
RTS0047567,11
RTS0047568,9
RTS0047569,9
RTS0047570,13
RTS0047571,10
RTS0047572,12
RTS0047573,9
RTS0047574,14
RTS0047575,8
RTS0047576,8
RTS0047577,12
RTS0047578,12
RTS0047579,8
RTS0047580,11
RTS0047581,7
RTS0047582,9
RTS0047583,5
RTS0047584,4
RTS0047585,2
RTS0047586,8
RTS0047587,11
RTS0047588,10
RTS0047590,14
RTS0047591,6
RTS0047592,10
RTS0047593,10
RTS0047594,24
RTS0047595,16
RTS0047596,18
RTS0047597,13
RTS0047598,10
RTS0047599,11
RTS0047600,16
RTS0047601,38
RTS0047602,16
RTS0047603,8
RTS0047604,9
RTS0047606,11
RTS0047613,20
RTS0047614,7
RTS0047615,8
RTS0047616,10
RTS0047617,17
RTS0047618,6
RTS0047619,9
RTS0047620,10
RTS0047621,8
RTS0047622,13
RTS0047624,16
RTS0047625,35
RTS0047626,6
RTS0047627,7
RTS0047628,9
RTS0047629,11
RTS0047630,9
RTS0047631,6
RTS0047632,17
RTS0047633,8
RTS0047634,8
RTS0047635,12
RTS0047636,7
RTS0047637,11
RTS0047638,8
RTS0047639,13
RTS0047640,12
RTS0047641,8
RTS0047642,6
RTS0047643,3
RTS0047644,8
RTS0047645,5
RTS0047646,21
RTS0047647,5
RTS0047648,12
RTS0047649,9
RTS0047650,6
RTS0047651,4
RTS0047652,3
RTS0047653,8
RTS0047654,10
RTS0047656,14
RTS0047657,10
RTS0047658,12
RTS0047659,7
RTS0047660,6
RTS0047661,10
RTS0047662,15
RTS0047663,7
RTS0047664,10
RTS0047665,8
RTS0047666,12
RTS0047667,9
RTS0047668,11
RTS0047669,6
RTS0047670,16
RTS0047672,8
RTS0047673,4
RTS0047674,19
RTS0047675,15
RTS0047676,8
RTS0047677,5
RTS0047678,10
RTS0047679,13
RTS0047680,9
RTS0047681,5
RTS0047682,7
RTS0047684,10
RTS0047685,7
RTS0047686,12
RTS0047687,9
RTS0047688,12
RTS0047689,14
RTS0047691,4
RTS0047692,6
RTS0047693,9
RTS0047694,9
RTS0047695,7
RTS0047696,6
RTS0047697,5
RTS0047698,7
RTS0047699,5
RTS0047700,6
RTS0047701,14
RTS0047702,11
RTS0047703,16
RTS0047704,5
RTS0047705,8
RTS0047706,10
RTS0047707,9
RTS0047708,23
RTS0047709,29
RTS0047710,10
RTS0047711,12
RTS0047712,11
RTS0047713,23
RTS0047714,33
RTS0047715,33
RTS0047716,27
RTS0047717,35
RTS0047718,12
RTS0047720,10
RTS0047721,7
RTS0047722,10
RTS0047723,12
RTS0047724,20
RTS0047725,19
RTS0047726,16
RTS0047727,21
RTS0047728,29
RTS0047729,5
RTS0047730,8
RTS0047731,7
RTS0047732,9
RTS0047733,16
RTS0047734,14
RTS0047735,6
RTS0047736,5
RTS0047737,4
RTS0047738,14
RTS0047739,9
RTS0047740,17
RTS0047741,10
RTS0047742,11
RTS0047743,7
RTS0047744,15
RTS0047745,20
RTS0047746,12
RTS0047747,12
RTS0047748,15
RTS0047749,20
RTS0047750,14
RTS0047752,9
RTS0047753,8
RTS0047754,55
RTS0047755,73
RTS0047756,42
RTS0047757,32
RTS0047758,34
RTS0047759,10
RTS0047760,6
RTS0047761,9
RTS0047762,7
RTS0047763,9
RTS0047764,15
RTS0047765,13
RTS0047766,11
RTS0047767,10
RTS0047768,14
RTS0047769,14
RTS0047770,10
RTS0047771,17
RTS0047772,8
RTS0047773,6
RTS0047774,16
RTS0047775,6
RTS0047776,11
RTS0047777,5
RTS0047778,9
RTS0047779,5
RTS0047780,9
RTS0047781,17
RTS0047782,21
RTS0047783,13
RTS0047784,6
RTS0047785,9
RTS0047786,22
RTS0047787,13
RTS0047788,13
RTS0047789,6
RTS0047790,14
RTS0047791,19
RTS0047792,13
RTS0047793,10
RTS0047794,5
RTS0047795,8
RTS0047796,8
RTS0047797,8
RTS0047798,10
RTS0047799,16
RTS0047800,4
RTS0047801,111
RTS0047802,75
RTS0047803,15
RTS0047804,9
RTS0047805,15
RTS0047806,12
RTS0047807,47
RTS0047808,80
RTS0047809,12
RTS0047810,22
RTS0047811,21
RTS0047812,10
RTS0047813,12
RTS0047814,13
RTS0047816,20
RTS0047817,12
RTS0047818,11
RTS0047819,7
RTS0047820,11
RTS0047821,47
RTS0047822,4
RTS0047823,9
RTS0047824,17
RTS0047825,17
RTS0047826,6
RTS0047827,25
RTS0047828,13
RTS0047829,12
RTS0047830,5
RTS0047831,11
RTS0047832,6
RTS0047833,4
RTS0047834,8
RTS0047835,21
RTS0047836,16
RTS0047837,15
RTS0047838,93
RTS0047839,54
RTS0047840,12
RTS0047841,7
RTS0047842,11
RTS0047843,12
RTS0047844,5
RTS0047845,8
RTS0047846,12
RTS0047847,12
RTS0047848,12
RTS0047849,11
RTS0047850,11
RTS0047851,9
RTS0047852,7
RTS0047853,13
RTS0047854,12
RTS0047855,9
RTS0047856,8
RTS0047857,14
RTS0047858,9
RTS0047859,9
RTS0047860,15
RTS0047861,9
RTS0047862,10
RTS0047863,5
RTS0047864,13
RTS0047865,21
RTS0047866,25
RTS0047867,12
RTS0047868,11
RTS0047869,7
RTS0047870,32
RTS0047871,6
RTS0047872,14
RTS0047873,8
RTS0047874,9
RTS0047875,9
RTS0047876,13
RTS0047877,9
RTS0047878,11
RTS0047879,20
RTS0047880,13
RTS0047881,15
RTS0047882,9
RTS0047883,12
RTS0047884,4
RTS0047885,8
RTS0047886,11
RTS0047890,41
RTS0047891,45
RTS0047892,29
RTS0047893,9
RTS0047894,8
RTS0047895,14
RTS0047896,11
RTS0047897,11
RTS0047898,10
RTS0047899,14
RTS0047900,15
RTS0047901,4
RTS0047902,12
RTS0047903,9
RTS0047904,10
RTS0047905,12
RTS0047906,17
RTS0047907,112
RTS0047908,108
RTS0047909,105
RTS0047910,5
RTS0047912,10
RTS0047913,12
RTS0047914,7
RTS0047915,11
RTS0047916,9
RTS0047917,11
RTS0047919,8
RTS0047920,39
RTS0047921,73
RTS0047924,8
RTS0047925,8
RTS0047926,16
RTS0047927,9
RTS0047928,14
RTS0047929,5
RTS0047930,13
RTS0047931,9
RTS0047932,10
RTS0047933,11
RTS0047934,4
RTS0047935,44
RTS0047936,11
RTS0047937,12
RTS0047938,13
RTS0047939,17
RTS0047940,27
RTS0047941,10
RTS0047942,3
RTS0047943,1
RTS0047944,10
RTS0047945,14
RTS0047946,10
RTS0047947,12
RTS0047948,9
RTS0047949,12
RTS0047950,8
RTS0047951,15
RTS0047952,9
RTS0047953,34
RTS0047954,11
RTS0047956,11
RTS0047957,5
RTS0047958,6
RTS0047959,16
RTS0047960,18
RTS0047961,20
RTS0047963,21
RTS0047964,8
RTS0047965,7
RTS0047966,11
RTS0047967,12
RTS0047968,14
RTS0047969,4
RTS0047970,10
RTS0047972,8
RTS0047973,22
RTS0047974,40
RTS0047975,14
RTS0047976,8
RTS0047977,6
RTS0047978,10
RTS0047979,22
RTS0047980,9
RTS0047981,124
RTS0047982,5
RTS0047985,110
RTS0047986,5
RTS0047987,10
RTS0047988,65
RTS0047990,11
RTS0047991,21
RTS0047992,18
RTS0047993,9
RTS0047994,10
RTS0047995,7
RTS0047996,11
RTS0047997,18
RTS0047998,14
RTS0047999,10
RTS0048000,10
RTS0048001,17
RTS0048003,53
RTS0048005,15
RTS0048006,13
RTS0048008,8
RTS0048009,7
RTS0048012,11
RTS0048013,7
RTS0048014,6
RTS0048015,35
RTS0048016,50
RTS0048017,20
RTS0048018,19
RTS0048019,28
RTS0048020,9
RTS0048021,10
RTS0048022,10
RTS0048023,11
RTS0048024,10
RTS0048026,16
RTS0048027,24
RTS0048028,16
RTS0048029,2
RTS0048030,13
RTS0048031,11
RTS0048032,19
RTS0048033,3
RTS0048034,7
RTS0048035,15
RTS0048036,11
RTS0048037,10
RTS0048038,12
RTS0048040,4
RTS0048041,6
RTS0048042,19
RTS0048043,15
RTS0048044,4
RTS0048045,12
RTS0048046,12
RTS0048047,8
RTS0048048,7
RTS0048049,12
RTS0048050,6
RTS0048051,43
RTS0048052,21
RTS0048053,17
RTS0048054,18
RTS0048055,15
RTS0048056,15
RTS0048057,5
RTS0048058,7
RTS0048059,17
RTS0048060,14
RTS0048061,15
RTS0048062,9
RTS0048063,11
RTS0048064,26
RTS0048065,16
RTS0048066,23
RTS0048067,7
RTS0048068,17
RTS0048069,15
RTS0048070,6
RTS0048071,19
RTS0048072,4
RTS0048073,12
RTS0048074,5
RTS0048076,17
RTS0048077,14
RTS0048078,13
RTS0048079,17
RTS0048080,14
RTS0048081,37
RTS0048082,11
RTS0048084,8
RTS0048085,14
RTS0048086,14
RTS0048087,19
RTS0048088,10
RTS0048089,11
RTS0048090,9
RTS0048091,15
RTS0048092,7
RTS0048093,35
RTS0048094,7
RTS0048096,7
RTS0048097,11
RTS0048098,713
RTS0048099,966
RTS0048100,783
RTS0048101,630
RTS0048102,933
RTS0048104,12
RTS0048105,7
RTS0048106,6
RTS0048107,13
RTS0048108,8
RTS0048109,6
RTS0048110,9
RTS0048111,8
RTS0048112,5
RTS0048113,12
RTS0048114,13
RTS0048115,11
RTS0048116,19
RTS0048117,13
RTS0048118,19
RTS0048120,10
RTS0048126,5
RTS0048127,10
RTS0048129,11
RTS0048130,11
RTS0048131,35
RTS0048132,53
RTS0048133,8
RTS0048134,54
RTS0048135,68
RTS0048136,11
RTS0048138,7
RTS0048139,13
RTS0048140,9
RTS0048141,6
RTS0048142,10
RTS0048144,9
RTS0048145,7
RTS0048146,15
RTS0048147,6
RTS0048148,10
RTS0048149,6
RTS0048150,6
RTS0048151,11
RTS0048152,14
RTS0048153,9
RTS0048154,8
RTS0048155,10
RTS0048156,29
RTS0048158,19
RTS0048159,10
RTS0048160,218
RTS0048161,248
RTS0048162,14
RTS0048163,13
RTS0048164,89
RTS0048165,39
RTS0048166,12
RTS0048167,29
RTS0048168,17
RTS0048169,11
RTS0048170,18
RTS0048171,14
RTS0048172,17
RTS0048173,8
RTS0048175,4
RTS0048176,7
RTS0048177,12
RTS0048178,11
RTS0048179,6
RTS0048180,15
RTS0048181,25
RTS0048182,10
RTS0048183,17
RTS0048184,18
RTS0048185,25
RTS0048186,8
RTS0048188,20
RTS0048189,21
RTS0048190,13
RTS0048191,12
RTS0048192,24
RTS0048193,11
RTS0048194,16
RTS0048195,16
RTS0048196,21
RTS0048197,22
RTS0048198,26
RTS0048200,21
RTS0048201,16
RTS0048202,5
RTS0048203,9
RTS0048204,15
RTS0048205,11
RTS0048207,12
RTS0048208,22
RTS0048209,25
RTS0048210,20
RTS0048211,27
RTS0048212,11
RTS0048213,20
RTS0048214,6
RTS0048215,11
RTS0048216,13
RTS0048217,9
RTS0048218,7
RTS0048219,13
RTS0048220,14
RTS0048221,8
RTS0048222,10
RTS0048223,5
RTS0048224,13
RTS0048225,12
RTS0048226,16
RTS0048227,21
RTS0048228,14
RTS0048229,6
RTS0048230,14
RTS0048231,15
RTS0048232,15
RTS0048233,10
RTS0048234,12
RTS0048235,11
RTS0048236,18
RTS0048237,11
RTS0048238,10
RTS0048239,14
RTS0048240,8
RTS0048241,13
RTS0048242,26
RTS0048243,20
RTS0048244,18
RTS0048245,7
RTS0048246,23
RTS0049343,10
RTS0049344,18
RTS0049345,10
RTS0049346,3
RTS0049347,11
RTS0049348,10
RTS0049349,14
RTS0049350,13
RTS0049351,9
RTS0049352,6
RTS0049353,7
RTS0049354,8
RTS0049355,7
RTS0049356,29
RTS0049357,26
RTS0049358,4
RTS0049359,9
RTS0049360,14
RTS0049361,5
RTS0049362,11
RTS0049363,9
RTS0049364,19
RTS0049365,11
RTS0049366,44
RTS0049367,40
RTS0049368,17
RTS0049369,14
RTS0049370,4
RTS0049371,12
RTS0049372,23
RTS0049373,62
RTS0049374,50
RTS0049375,52
RTS0049376,50
RTS0049377,32
RTS0049378,61
RTS0049379,29
RTS0049380,34
RTS0049381,25
RTS0049382,22
RTS0049383,9
RTS0049384,7
RTS0049385,11
RTS0049386,15
RTS0049387,2
RTS0049388,11
RTS0049389,9
RTS0049390,246
RTS0049391,286
RTS0049392,349
RTS0049393,456
RTS0049394,123
RTS0049395,52
RTS0049396,175
RTS0049397,196
RTS0049398,228
RTS0049399,114
RTS0049400,10
RTS0049401,11
RTS0049402,8
RTS0049403,6
RTS0049404,7
RTS0049405,15
RTS0049406,7
RTS0049407,7
RTS0049408,9
RTS0049409,9
RTS0049410,6
RTS0049411,12
RTS0049412,8
RTS0049413,6
RTS0049414,11
RTS0049415,15
RTS0049416,20
RTS0049417,16
RTS0049418,12
RTS0049419,2
RTS0049420,10
RTS0049421,11
RTS0049422,8
RTS0049423,13
RTS0049424,16
RTS0049425,15
RTS0049426,12
RTS0049427,9
RTS0049428,9
RTS0049429,23
RTS0049430,32
RTS0049431,29
RTS0049432,11
RTS0049433,15
RTS0049434,7
RTS0049435,3
RTS0049436,10
RTS0049437,32
RTS0049438,14
RTS0049439,16
RTS0049440,25
RTS0049441,30
RTS0049442,11
RTS0049443,19
RTS0049444,40
RTS0049445,9
RTS0049446,13
RTS0049447,15
RTS0049448,6
RTS0049449,12
RTS0049450,13
RTS0049451,12
RTS0049452,9
RTS0049453,19
RTS0049454,9
RTS0049455,12
RTS0049456,18
RTS0049457,20
RTS0049458,13
RTS0049459,18
RTS0049460,25
RTS0049461,33
RTS0049462,31
RTS0049463,12
RTS0049464,8
RTS0049465,7
RTS0049466,7
RTS0049467,12
RTS0049468,16
RTS0049469,17
RTS0049470,21
RTS0049471,16
RTS0049472,14
RTS0049473,48
RTS0049474,18
RTS0049475,9
RTS0049476,16
RTS0049477,5
RTS0049478,15
RTS0049479,930
RTS0049480,96
RTS0049481,5
RTS0049482,7
RTS0049483,4
RTS0049484,9
RTS0049485,15
RTS0997079,9
RTS0997080,13
RTS0997081,7
RTS0997082,15
RTS0997083,8
RTS0997084,17
RTS0997085,6
RTS0997086,22
RTS0997087,10
RTS0997088,848
RTS0997089,709
RTS0997090,9
RTS0997091,9
RTS0997092,8
RTS0997093,7
RTS0997094,3
RTS0997095,6
RTS0997096,8
RTS0997097,6
RTS0997098,11
RTS0997099,5
RTS0997100,8
RTS0997101,6
RTS0997102,5
RTS0997103,5
RTS0997104,5
RTS0997105,6
RTS0997106,3
RTS0997107,7
RTS0997108,13
RTS0997109,6
RTS0997110,6
RTS0997111,4
RTS0997112,7
RTS0997113,2
RTS0997114,5
RTS0997115,7
RTS0997116,15
RTS0997117,5
RTS0997118,3
RTS0997119,5
RTS0997120,6
RTS0997121,18
RTS0997122,39
RTS0997123,25
RTS0997124,14
RTS0997125,45
RTS0997126,57
RTS0997127,75
RTS0997128,41
RTS0997129,75
RTS0997130,14
</Code_Summary>
