# Supplementary material for: Spatial meta-transcriptomics reveal associations of intratumor bacteria burden with lung cancer cells showing a distinct oncogenic signature
Source: J Immunother Cancer. 2022 Jul 6;10(7):e004698. doi: 10.1136/jitc-2022-004698 (PMC9260850; doi:10.1136/jitc-2022-004698)
Supplement: Supplementary data [file jitc-2022-004698supp009.zip › DSP-1001660004186-C-B12.dcc]

<Header>
FileVersion,0.02
SoftwareVersion,"GeoMx_NGS_Pipeline_ 2.0.0"
Date,2020-6-15
</Header>

<Scan_Attributes>
ID,DSP-1001660004186-C-B12
Plate_ID,1001660004186
Well,B12
</Scan_Attributes>

<NGS_Processing_Attributes>
SeqSetId,
tamperedIni,No
Raw,737593
Trimmed,717921
Stitched,712838
Aligned,699398
umiQ30,0.9915
rtsQ30,0.9906
</NGS_Processing_Attributes>


<Code_Summary>
RTS0039454,24
RTS0039455,14
RTS0039456,18
RTS0039457,30
RTS0039458,15
RTS0039459,16
RTS0039460,14
RTS0039461,21
RTS0039462,14
RTS0039463,16
RTS0039464,21
RTS0039465,25
RTS0039466,13
RTS0039467,37
RTS0039468,14
RTS0039469,17
RTS0039470,15
RTS0039471,21
RTS0039472,18
RTS0039473,20
RTS0039474,29
RTS0039475,13
RTS0039476,25
RTS0039477,26
RTS0039478,34
RTS0039479,19
RTS0039480,14
RTS0039481,15
RTS0039482,17
RTS0039483,16
RTS0039484,17
RTS0039485,11
RTS0039486,13
RTS0039487,14
RTS0039488,8
RTS0039489,14
RTS0039490,24
RTS0039491,17
RTS0039492,12
RTS0039493,21
RTS0039494,18
RTS0039495,12
RTS0039496,24
RTS0039497,17
RTS0039498,19
RTS0039499,79
RTS0039500,58
RTS0039501,78
RTS0039502,97
RTS0039503,70
RTS0039504,9
RTS0039505,14
RTS0039506,15
RTS0039507,22
RTS0039508,18
RTS0039509,10
RTS0039510,19
RTS0039511,95
RTS0039512,58
RTS0039513,79
RTS0039514,115
RTS0039515,112
RTS0039516,16
RTS0039517,10
RTS0039518,18
RTS0039519,11
RTS0039520,17
RTS0039521,15
RTS0039522,20
RTS0039523,18
RTS0039524,20
RTS0039525,32
RTS0039526,19
RTS0039527,24
RTS0039528,20
RTS0039529,26
RTS0039530,21
RTS0039531,20
RTS0039532,25
RTS0039533,21
RTS0039534,13
RTS0039535,13
RTS0039536,20
RTS0039537,11
RTS0039538,11
RTS0039539,12
RTS0039540,23
RTS0039541,13
RTS0039542,16
RTS0039543,18
RTS0039544,4
RTS0039545,15
RTS0039546,13
RTS0039547,20
RTS0039548,18
RTS0039549,17
RTS0039550,25
RTS0039551,14
RTS0039552,9
RTS0039553,15
RTS0039554,16
RTS0039555,25
RTS0039556,12
RTS0039557,16
RTS0039558,13
RTS0039559,19
RTS0039560,15
RTS0039561,37
RTS0039562,32
RTS0039563,32
RTS0039564,31
RTS0039565,52
RTS0039566,16
RTS0039567,11
RTS0039568,16
RTS0039569,10
RTS0039570,10
RTS0039571,10
RTS0039572,16
RTS0039573,19
RTS0039574,13
RTS0039575,14
RTS0039576,18
RTS0039577,25
RTS0039578,21
RTS0039579,14
RTS0039580,27
RTS0039581,20
RTS0039582,31
RTS0039583,30
RTS0039584,28
RTS0039585,25
RTS0039586,18
RTS0039587,15
RTS0039588,16
RTS0039589,21
RTS0039590,10
RTS0039591,27
RTS0039592,33
RTS0039593,24
RTS0039594,33
RTS0039595,21
RTS0039596,17
RTS0039597,9
RTS0039598,15
RTS0039599,15
RTS0039600,25
RTS0039601,13
RTS0039602,16
RTS0039603,7
RTS0039604,20
RTS0039605,9
RTS0039606,11
RTS0039607,13
RTS0039608,17
RTS0039609,15
RTS0039610,8
RTS0039611,18
RTS0039612,18
RTS0039613,22
RTS0039614,8
RTS0039615,9
RTS0039616,18
RTS0039617,8
RTS0039619,10
RTS0039620,13
RTS0039621,15
RTS0039622,13
RTS0039623,15
RTS0039624,15
RTS0039625,17
RTS0039626,13
RTS0039627,9
RTS0039628,12
RTS0039629,13
RTS0039630,21
RTS0039631,10
RTS0039632,8
RTS0039633,11
RTS0039634,15
RTS0039635,16
RTS0039636,16
RTS0039637,18
RTS0039638,14
RTS0039639,14
RTS0039640,14
RTS0039641,24
RTS0039642,14
RTS0039643,18
RTS0039644,19
RTS0039645,14
RTS0039646,13
RTS0039647,11
RTS0039648,10
RTS0039649,15
RTS0039650,18
RTS0039651,30
RTS0039652,38
RTS0039653,31
RTS0039654,25
RTS0039655,29
RTS0039656,153
RTS0039657,132
RTS0039658,72
RTS0039659,136
RTS0039660,87
RTS0039661,20
RTS0039662,10
RTS0039663,25
RTS0039664,20
RTS0039665,8
RTS0039666,23
RTS0039667,6
RTS0039668,15
RTS0039669,23
RTS0039670,17
RTS0039671,27
RTS0039672,39
RTS0039673,25
RTS0039674,20
RTS0039675,28
RTS0039676,20
RTS0039677,17
RTS0039678,7
RTS0039679,17
RTS0039680,15
RTS0039681,50
RTS0039682,48
RTS0039683,30
RTS0039684,47
RTS0039685,39
RTS0039686,34
RTS0039687,41
RTS0039688,47
RTS0039689,25
RTS0039690,35
RTS0039691,36
RTS0039692,27
RTS0039693,22
RTS0039694,64
RTS0039695,42
RTS0039696,17
RTS0039697,13
RTS0039698,12
RTS0039699,17
RTS0039700,16
RTS0039701,13
RTS0039702,29
RTS0039703,23
RTS0039704,20
RTS0039705,13
RTS0039706,15
RTS0039707,18
RTS0039708,24
RTS0039709,22
RTS0039710,18
RTS0039711,17
RTS0039712,22
RTS0039713,29
RTS0039714,18
RTS0039715,20
RTS0039716,10
RTS0039717,25
RTS0039718,12
RTS0039719,15
RTS0039720,42
RTS0039721,19
RTS0039722,17
RTS0039723,32
RTS0039724,20
RTS0039725,16
RTS0039726,30
RTS0039727,19
RTS0039728,15
RTS0039729,27
RTS0039730,17
RTS0039731,22
RTS0039732,18
RTS0039733,18
RTS0039734,19
RTS0039735,19
RTS0039736,14
RTS0039737,24
RTS0039738,25
RTS0039739,24
RTS0039740,19
RTS0039741,12
RTS0039742,19
RTS0039743,17
RTS0039744,19
RTS0039745,14
RTS0039746,43
RTS0039747,65
RTS0039749,48
RTS0039750,32
RTS0039751,15
RTS0039752,8
RTS0039753,14
RTS0039754,13
RTS0039755,14
RTS0039756,22
RTS0039757,16
RTS0039758,21
RTS0039759,8
RTS0039760,8
RTS0039761,14
RTS0039762,16
RTS0039763,18
RTS0039764,19
RTS0039765,20
RTS0039766,25
RTS0039767,32
RTS0039768,48
RTS0039769,31
RTS0039770,50
RTS0039771,16
RTS0039772,30
RTS0039773,30
RTS0039774,15
RTS0039775,35
RTS0039776,16
RTS0039777,15
RTS0039778,10
RTS0039779,21
RTS0039780,17
RTS0039781,33
RTS0039782,30
RTS0039783,38
RTS0039784,25
RTS0039785,53
RTS0039786,24
RTS0039787,12
RTS0039788,21
RTS0039789,15
RTS0039790,28
RTS0039791,30
RTS0039792,17
RTS0039793,14
RTS0039794,28
RTS0039795,14
RTS0039796,22
RTS0039797,15
RTS0039798,14
RTS0039799,20
RTS0039800,20
RTS0039801,24
RTS0039802,24
RTS0039803,27
RTS0039804,22
RTS0039805,19
RTS0039806,22
RTS0039807,11
RTS0039808,20
RTS0039809,12
RTS0039810,21
RTS0039811,13
RTS0039812,27
RTS0039813,9
RTS0039814,25
RTS0039815,20
RTS0039816,18
RTS0039817,17
RTS0039818,15
RTS0039819,18
RTS0039820,19
RTS0039821,20
RTS0039822,23
RTS0039823,30
RTS0039824,21
RTS0039825,24
RTS0039826,13
RTS0039827,14
RTS0039828,12
RTS0039829,21
RTS0039830,16
RTS0039831,31
RTS0039832,41
RTS0039833,24
RTS0039834,36
RTS0039835,35
RTS0039836,36
RTS0039838,34
RTS0039839,29
RTS0039840,27
RTS0039841,25
RTS0039842,32
RTS0039843,19
RTS0039844,31
RTS0039845,19
RTS0039846,17
RTS0039847,15
RTS0039848,8
RTS0039849,12
RTS0039850,10
RTS0039851,18
RTS0039852,23
RTS0039853,25
RTS0039854,15
RTS0039855,15
RTS0039856,11
RTS0039857,11
RTS0039858,14
RTS0039859,25
RTS0039860,18
RTS0039861,15
RTS0039862,30
RTS0039863,23
RTS0039864,23
RTS0039865,18
RTS0039866,18
RTS0039867,19
RTS0039868,15
RTS0039869,20
RTS0039870,22
RTS0039871,17
RTS0039872,9
RTS0039873,12
RTS0039874,16
RTS0039875,15
RTS0039876,10
RTS0039877,16
RTS0039878,17
RTS0039879,12
RTS0039880,10
RTS0039881,7
RTS0039882,11
RTS0039883,16
RTS0039884,8
RTS0039885,27
RTS0039886,14
RTS0039887,15
RTS0039888,19
RTS0039890,19
RTS0039891,10
RTS0039892,11
RTS0039893,21
RTS0039894,20
RTS0039895,15
RTS0039896,14
RTS0039897,21
RTS0039898,18
RTS0039899,13
RTS0039900,21
RTS0039901,13
RTS0039902,15
RTS0039903,17
RTS0039904,17
RTS0039905,25
RTS0039906,16
RTS0039907,25
RTS0039908,12
RTS0039909,14
RTS0039910,12
RTS0039911,9
RTS0039912,8
RTS0039913,20
RTS0039914,11
RTS0039915,10
RTS0039916,13
RTS0039917,22
RTS0039918,11
RTS0039919,28
RTS0039920,17
RTS0039921,10
RTS0039922,23
RTS0039923,12
RTS0039924,16
RTS0039925,14
RTS0039926,39
RTS0039927,30
RTS0039928,27
RTS0039929,33
RTS0039930,45
RTS0039931,16
RTS0039932,19
RTS0039933,17
RTS0039934,5
RTS0039935,20
RTS0039936,13
RTS0039937,15
RTS0039938,21
RTS0039939,9
RTS0039940,13
RTS0039941,11
RTS0039942,15
RTS0039943,15
RTS0039944,19
RTS0039945,18
RTS0039946,26
RTS0039947,32
RTS0039948,41
RTS0039949,33
RTS0039950,40
RTS0039951,16
RTS0039952,16
RTS0039953,12
RTS0039954,18
RTS0039955,17
RTS0039956,33
RTS0039957,31
RTS0039958,29
RTS0039959,32
RTS0039960,44
RTS0039961,16
RTS0039962,13
RTS0039963,9
RTS0039964,21
RTS0039965,13
RTS0039966,16
RTS0039967,13
RTS0039968,22
RTS0039969,29
RTS0039970,16
RTS0039971,30
RTS0039972,14
RTS0039973,20
RTS0039974,29
RTS0039975,30
RTS0039976,21
RTS0039977,18
RTS0039978,15
RTS0039979,22
RTS0039980,19
RTS0039981,25
RTS0039982,20
RTS0039983,27
RTS0039984,21
RTS0039985,29
RTS0039986,28
RTS0039987,28
RTS0039988,33
RTS0039989,21
RTS0039990,16
RTS0039991,41
RTS0039992,60
RTS0039993,64
RTS0039994,29
RTS0039995,91
RTS0039996,31
RTS0039997,20
RTS0039998,26
RTS0039999,28
RTS0040000,11
RTS0040001,27
RTS0040002,55
RTS0040003,48
RTS0040004,14
RTS0040005,69
RTS0040006,17
RTS0040007,17
RTS0040008,12
RTS0040009,21
RTS0040010,4
RTS0040011,20
RTS0040012,11
RTS0040013,14
RTS0040014,14
RTS0040015,11
RTS0040016,45
RTS0040017,45
RTS0040018,58
RTS0040019,66
RTS0040020,81
RTS0040021,18
RTS0040022,20
RTS0040023,15
RTS0040024,12
RTS0040025,15
RTS0040026,18
RTS0040027,20
RTS0040028,12
RTS0040029,16
RTS0040030,17
RTS0040031,13
RTS0040032,11
RTS0040033,10
RTS0040034,16
RTS0040035,12
RTS0040036,21
RTS0040037,14
RTS0040038,21
RTS0040039,10
RTS0040040,23
RTS0040041,12
RTS0040042,18
RTS0040043,19
RTS0040044,16
RTS0040045,16
RTS0040046,16
RTS0040047,14
RTS0040048,15
RTS0040049,12
RTS0040050,15
RTS0040051,16
RTS0040052,18
RTS0040053,14
RTS0040054,12
RTS0040055,12
RTS0040056,11
RTS0040057,16
RTS0040058,16
RTS0040059,15
RTS0040060,21
RTS0040061,11
RTS0040062,15
RTS0040063,11
RTS0040064,18
RTS0040065,16
RTS0040066,17
RTS0040067,13
RTS0040068,19
RTS0040069,15
RTS0040070,9
RTS0040071,13
RTS0040072,15
RTS0040073,20
RTS0040074,19
RTS0040075,19
RTS0040076,7
RTS0040077,13
RTS0040078,16
RTS0040079,20
RTS0040080,16
RTS0040081,17
RTS0040082,14
RTS0040083,15
RTS0040084,14
RTS0040085,11
RTS0040086,8
RTS0040087,8
RTS0040088,12
RTS0040089,14
RTS0040090,15
RTS0040091,15
RTS0040092,20
RTS0040093,9
RTS0040094,9
RTS0040095,14
RTS0040096,20
RTS0040097,20
RTS0040098,16
RTS0040099,20
RTS0040100,11
RTS0040101,23
RTS0040102,18
RTS0040103,9
RTS0040104,10
RTS0040105,19
RTS0040106,20
RTS0040107,13
RTS0040108,16
RTS0040109,9
RTS0040110,21
RTS0040111,13
RTS0040112,22
RTS0040113,9
RTS0040114,13
RTS0040115,17
RTS0040116,33
RTS0040117,27
RTS0040118,30
RTS0040119,23
RTS0040120,34
RTS0040121,14
RTS0040122,16
RTS0040123,14
RTS0040124,14
RTS0040125,17
RTS0040126,19
RTS0040127,30
RTS0040128,15
RTS0040129,16
RTS0040130,34
RTS0040131,9
RTS0040132,10
RTS0040133,22
RTS0040134,16
RTS0040135,18
RTS0040136,12
RTS0040137,8
RTS0040138,18
RTS0040139,14
RTS0040140,18
RTS0040141,28
RTS0040142,26
RTS0040143,24
RTS0040144,22
RTS0040145,20
RTS0040146,16
RTS0040147,26
RTS0040148,21
RTS0040149,17
RTS0040150,16
RTS0040151,19
RTS0040152,21
RTS0040153,12
RTS0040154,30
RTS0040155,23
RTS0040156,24
RTS0040157,19
RTS0040158,27
RTS0040159,29
RTS0040160,24
RTS0040161,15
RTS0040162,13
RTS0040163,19
RTS0040164,10
RTS0040165,18
RTS0040166,7
RTS0040167,17
RTS0040168,13
RTS0040169,21
RTS0040170,15
RTS0040171,5
RTS0040172,12
RTS0040173,12
RTS0040174,10
RTS0040175,17
RTS0040176,11
RTS0040177,9
RTS0040178,15
RTS0040179,9
RTS0040180,20
RTS0040181,18
RTS0040182,20
RTS0040183,13
RTS0040184,9
RTS0040185,11
RTS0040186,24
RTS0040187,5
RTS0040188,10
RTS0040189,17
RTS0040190,12
RTS0040191,17
RTS0040192,6
RTS0040193,16
RTS0040194,10
RTS0040195,13
RTS0040196,14
RTS0040197,9
RTS0040198,15
RTS0040199,10
RTS0040200,14
RTS0040201,19
RTS0040202,21
RTS0040203,16
RTS0040204,15
RTS0040205,11
RTS0040206,15
RTS0040207,13
RTS0040208,26
RTS0040209,16
RTS0040210,29
RTS0040211,24
RTS0040212,16
RTS0040213,15
RTS0040214,16
RTS0040215,19
RTS0040216,9
RTS0040217,9
RTS0040218,13
RTS0040219,16
RTS0040220,17
RTS0040221,36
RTS0040222,44
RTS0040223,42
RTS0040224,21
RTS0040225,31
RTS0040226,18
RTS0040227,11
RTS0040228,9
RTS0040229,19
RTS0040230,21
RTS0040231,8
RTS0040232,8
RTS0040233,12
RTS0040234,14
RTS0040235,6
RTS0040236,15
RTS0040237,19
RTS0040238,9
RTS0040239,18
RTS0040240,13
RTS0040241,18
RTS0040242,28
RTS0040243,32
RTS0040244,24
RTS0040245,24
RTS0040246,16
RTS0040247,9
RTS0040248,11
RTS0040249,16
RTS0040250,16
RTS0040251,16
RTS0040252,8
RTS0040253,10
RTS0040254,14
RTS0040255,11
RTS0040256,11
RTS0040257,16
RTS0040258,12
RTS0040259,12
RTS0040260,17
RTS0040261,18
RTS0040262,23
RTS0040263,12
RTS0040264,14
RTS0040265,25
RTS0040266,13
RTS0040267,12
RTS0040268,23
RTS0040269,9
RTS0040270,21
RTS0040271,223
RTS0040272,184
RTS0040273,166
RTS0040274,205
RTS0040275,237
RTS0040276,37
RTS0040277,32
RTS0040278,98
RTS0040279,52
RTS0040280,38
RTS0040281,25
RTS0040282,18
RTS0040283,23
RTS0040284,17
RTS0040285,25
RTS0040286,12
RTS0040287,10
RTS0040288,13
RTS0040289,6
RTS0040290,17
RTS0040291,14
RTS0040292,9
RTS0040293,23
RTS0040294,21
RTS0040295,10
RTS0040296,21
RTS0040297,15
RTS0040298,15
RTS0040299,14
RTS0040300,18
RTS0040301,8
RTS0040302,12
RTS0040303,10
RTS0040304,10
RTS0040305,10
RTS0040306,9
RTS0040307,14
RTS0040308,5
RTS0040309,16
RTS0040310,15
RTS0040311,22
RTS0040312,14
RTS0040313,8
RTS0040314,19
RTS0040315,11
RTS0040316,14
RTS0040317,18
RTS0040318,9
RTS0040319,14
RTS0040320,15
RTS0040321,18
RTS0040322,23
RTS0040323,15
RTS0040324,20
RTS0040325,13
RTS0040326,10
RTS0040327,17
RTS0040328,18
RTS0040329,23
RTS0040330,21
RTS0040331,15
RTS0040332,16
RTS0040333,12
RTS0040334,15
RTS0040335,24
RTS0040336,12
RTS0040337,13
RTS0040338,7
RTS0040339,9
RTS0040340,19
RTS0040341,21
RTS0040342,8
RTS0040343,15
RTS0040344,13
RTS0040345,17
RTS0040346,27
RTS0040347,27
RTS0040348,16
RTS0040349,40
RTS0040350,21
RTS0040351,20
RTS0040352,31
RTS0040353,28
RTS0040354,14
RTS0040355,14
RTS0040356,25
RTS0040357,23
RTS0040358,18
RTS0040359,14
RTS0040360,23
RTS0040361,39
RTS0040363,14
RTS0040364,28
RTS0040365,32
RTS0040366,57
RTS0040367,52
RTS0040368,53
RTS0040369,38
RTS0040370,51
RTS0040371,24
RTS0040372,27
RTS0040373,21
RTS0040374,13
RTS0040375,8
RTS0040376,22
RTS0040377,15
RTS0040378,13
RTS0040379,22
RTS0040380,18
RTS0040381,12
RTS0040382,6
RTS0040383,12
RTS0040384,8
RTS0040385,18
RTS0040386,28
RTS0040387,22
RTS0040388,30
RTS0040389,18
RTS0040390,10
RTS0040391,9
RTS0040392,37
RTS0040393,11
RTS0040394,24
RTS0040395,20
RTS0040396,92
RTS0040397,80
RTS0040398,108
RTS0040399,106
RTS0040400,93
RTS0040401,38
RTS0040402,41
RTS0040403,36
RTS0040404,26
RTS0040405,20
RTS0040406,22
RTS0040407,22
RTS0040408,28
RTS0040409,14
RTS0040410,31
RTS0040411,11
RTS0040412,14
RTS0040413,23
RTS0040414,18
RTS0040415,13
RTS0040416,280
RTS0040417,163
RTS0040418,117
RTS0040419,255
RTS0040420,346
RTS0040421,14
RTS0040422,18
RTS0040423,20
RTS0040424,18
RTS0040425,10
RTS0040426,11
RTS0040428,31
RTS0040429,14
RTS0040430,14
RTS0040431,18
RTS0040432,22
RTS0040433,22
RTS0040434,35
RTS0040435,34
RTS0040436,124
RTS0040437,164
RTS0040438,269
RTS0040439,257
RTS0040440,238
RTS0040441,57
RTS0040442,33
RTS0040443,38
RTS0040444,49
RTS0040445,48
RTS0040446,57
RTS0040447,70
RTS0040448,50
RTS0040449,68
RTS0040450,31
RTS0040451,53
RTS0040452,45
RTS0040453,53
RTS0040454,36
RTS0040455,98
RTS0040456,18
RTS0040457,7
RTS0040458,8
RTS0040459,11
RTS0040460,16
RTS0040461,15
RTS0040462,14
RTS0040463,18
RTS0040464,9
RTS0040465,12
RTS0040466,16
RTS0040467,11
RTS0040468,16
RTS0040469,18
RTS0040470,11
RTS0040471,20
RTS0040472,16
RTS0040473,19
RTS0040474,16
RTS0040475,8
RTS0040476,12
RTS0040477,16
RTS0040478,18
RTS0040479,8
RTS0040480,16
RTS0040481,27
RTS0040482,22
RTS0040483,14
RTS0040484,33
RTS0040485,23
RTS0040486,18
RTS0040487,16
RTS0040488,9
RTS0040489,16
RTS0040490,24
RTS0040491,18
RTS0040492,15
RTS0040493,21
RTS0040494,14
RTS0040495,16
RTS0040496,19
RTS0040497,18
RTS0040498,16
RTS0040499,14
RTS0040500,15
RTS0040501,11
RTS0040502,15
RTS0040503,12
RTS0040504,18
RTS0040505,12
RTS0040506,15
RTS0040507,13
RTS0040508,15
RTS0040509,9
RTS0040510,12
RTS0040511,13
RTS0040512,20
RTS0040513,16
RTS0040514,13
RTS0040515,12
RTS0040516,15
RTS0040517,15
RTS0040518,17
RTS0040519,21
RTS0040520,12
RTS0040521,4
RTS0040522,12
RTS0040523,12
RTS0040524,9
RTS0040525,16
RTS0040526,17
RTS0040527,20
RTS0040528,18
RTS0040529,10
RTS0040530,7
RTS0040531,30
RTS0040532,24
RTS0040533,15
RTS0040534,11
RTS0040535,22
RTS0040536,19
RTS0040537,20
RTS0040538,15
RTS0040539,31
RTS0040540,16
RTS0040541,12
RTS0040542,9
RTS0040543,19
RTS0040544,13
RTS0040545,10
RTS0040546,11
RTS0040547,13
RTS0040548,18
RTS0040549,11
RTS0040550,14
RTS0040551,10
RTS0040552,14
RTS0040553,15
RTS0040554,12
RTS0040555,11
RTS0040556,16
RTS0040557,12
RTS0040558,12
RTS0040559,7
RTS0040560,14
RTS0040561,5
RTS0040562,11
RTS0040563,7
RTS0040564,15
RTS0040565,11
RTS0040566,16
RTS0040567,16
RTS0040568,8
RTS0040569,23
RTS0040570,11
RTS0040571,18
RTS0040572,10
RTS0040573,13
RTS0040574,30
RTS0040575,25
RTS0040576,20
RTS0040577,11
RTS0040578,5
RTS0040579,9
RTS0040580,18
RTS0040581,16
RTS0040582,18
RTS0040583,24
RTS0040584,12
RTS0040585,14
RTS0040586,15
RTS0040587,11
RTS0040588,22
RTS0040589,9
RTS0040590,12
RTS0040591,21
RTS0040592,14
RTS0040593,11
RTS0040594,9
RTS0040595,18
RTS0040596,12
RTS0040597,17
RTS0040598,9
RTS0040599,11
RTS0040600,19
RTS0040601,22
RTS0040602,13
RTS0040603,15
RTS0040604,11
RTS0040605,14
RTS0040606,5
RTS0040607,25
RTS0040608,12
RTS0040609,18
RTS0040610,20
RTS0040611,19
RTS0040612,30
RTS0040613,33
RTS0040614,28
RTS0040615,14
RTS0040616,10
RTS0040617,19
RTS0040618,13
RTS0040619,13
RTS0040620,7
RTS0040621,52
RTS0040622,41
RTS0040623,57
RTS0040624,12
RTS0040625,58
RTS0040626,9
RTS0040627,10
RTS0040628,16
RTS0040629,30
RTS0040630,22
RTS0040631,65
RTS0040632,46
RTS0040633,52
RTS0040634,61
RTS0040635,31
RTS0040636,15
RTS0040637,20
RTS0040638,16
RTS0040639,24
RTS0040640,9
RTS0040641,17
RTS0040642,22
RTS0040643,22
RTS0040644,15
RTS0040645,19
RTS0040646,19
RTS0040647,10
RTS0040648,19
RTS0040649,24
RTS0040650,9
RTS0040651,39
RTS0040652,24
RTS0040653,34
RTS0040654,37
RTS0040655,36
RTS0040656,23
RTS0040657,17
RTS0040658,21
RTS0040659,27
RTS0040660,23
RTS0040661,13
RTS0040662,15
RTS0040663,18
RTS0040664,15
RTS0040665,9
RTS0040666,15
RTS0040667,15
RTS0040668,8
RTS0040669,12
RTS0040670,12
RTS0040671,14
RTS0040672,9
RTS0040673,13
RTS0040674,17
RTS0040675,10
RTS0040676,31
RTS0040677,23
RTS0040678,25
RTS0040679,13
RTS0040680,36
RTS0040681,18
RTS0040682,23
RTS0040683,22
RTS0040684,35
RTS0040685,10
RTS0040686,13
RTS0040687,23
RTS0040688,7
RTS0040689,10
RTS0040690,16
RTS0040691,14
RTS0040692,7
RTS0040693,16
RTS0040694,18
RTS0040695,13
RTS0040696,19
RTS0040697,15
RTS0040698,10
RTS0040699,18
RTS0040700,12
RTS0040701,23
RTS0040702,22
RTS0040703,25
RTS0040704,26
RTS0040705,46
RTS0040706,10
RTS0040707,11
RTS0040708,8
RTS0040709,12
RTS0040710,20
RTS0040711,11
RTS0040712,15
RTS0040713,9
RTS0040714,15
RTS0040715,13
RTS0040716,19
RTS0040717,7
RTS0040718,10
RTS0040719,12
RTS0040720,22
RTS0040721,12
RTS0040722,9
RTS0040723,19
RTS0040724,11
RTS0040725,14
RTS0040726,15
RTS0040727,26
RTS0040728,26
RTS0040729,20
RTS0040730,21
RTS0040731,19
RTS0040732,16
RTS0040733,12
RTS0040734,11
RTS0040735,7
RTS0040736,37
RTS0040737,19
RTS0040738,23
RTS0040739,16
RTS0040740,26
RTS0040741,15
RTS0040742,15
RTS0040743,15
RTS0040744,15
RTS0040745,13
RTS0040746,67
RTS0040747,56
RTS0040748,54
RTS0040749,62
RTS0040750,44
RTS0040751,14
RTS0040752,16
RTS0040753,13
RTS0040754,14
RTS0040755,18
RTS0040756,14
RTS0040757,10
RTS0040758,13
RTS0040759,11
RTS0040760,20
RTS0040761,29
RTS0040762,24
RTS0040763,18
RTS0040764,28
RTS0040765,24
RTS0040766,27
RTS0040767,24
RTS0040768,27
RTS0040769,39
RTS0040770,18
RTS0040771,14
RTS0040772,9
RTS0040773,15
RTS0040774,17
RTS0040775,13
RTS0040776,11
RTS0040777,18
RTS0040778,11
RTS0040779,9
RTS0040780,13
RTS0040781,20
RTS0040782,33
RTS0040783,18
RTS0040784,25
RTS0040785,19
RTS0040786,23
RTS0040787,15
RTS0040788,11
RTS0040789,15
RTS0040790,13
RTS0040791,15
RTS0040792,15
RTS0040793,13
RTS0040794,18
RTS0040795,12
RTS0040796,25
RTS0040797,21
RTS0040798,15
RTS0040799,20
RTS0040800,16
RTS0040801,36
RTS0040802,23
RTS0040803,20
RTS0040804,20
RTS0040805,23
RTS0040806,13
RTS0040807,16
RTS0040808,8
RTS0040809,17
RTS0040810,17
RTS0040811,12
RTS0040812,12
RTS0040813,15
RTS0040814,20
RTS0040815,19
RTS0040816,27
RTS0040817,18
RTS0040818,20
RTS0040819,22
RTS0040820,30
RTS0040821,52
RTS0040822,36
RTS0040823,25
RTS0040824,47
RTS0040825,45
RTS0040826,39
RTS0040827,28
RTS0040828,36
RTS0040830,33
RTS0040831,11
RTS0040832,22
RTS0040833,12
RTS0040834,19
RTS0040836,137
RTS0040837,54
RTS0040838,113
RTS0040839,118
RTS0040840,65
RTS0040841,219
RTS0040842,358
RTS0040843,396
RTS0040844,333
RTS0040845,334
RTS0040846,13
RTS0040847,12
RTS0040848,22
RTS0040849,23
RTS0040850,12
RTS0040851,23
RTS0040852,17
RTS0040853,27
RTS0040854,20
RTS0040855,19
RTS0040856,27
RTS0040857,14
RTS0040858,21
RTS0040859,8
RTS0040860,18
RTS0040861,15
RTS0040862,20
RTS0040863,23
RTS0040864,12
RTS0040865,15
RTS0040866,20
RTS0040867,12
RTS0040868,20
RTS0040869,25
RTS0040870,19
RTS0040871,40
RTS0040872,70
RTS0040873,71
RTS0040874,95
RTS0040875,66
RTS0040876,13
RTS0040877,13
RTS0040878,19
RTS0040879,11
RTS0040880,12
RTS0040881,15
RTS0040882,8
RTS0040883,9
RTS0040884,17
RTS0040885,18
RTS0040886,47
RTS0040887,69
RTS0040888,75
RTS0040889,85
RTS0040890,77
RTS0040891,15
RTS0040892,26
RTS0040893,11
RTS0040894,14
RTS0040895,12
RTS0040896,13
RTS0040897,9
RTS0040898,12
RTS0040899,6
RTS0040900,12
RTS0040901,177
RTS0040902,119
RTS0040903,69
RTS0040904,159
RTS0040905,208
RTS0040906,17
RTS0040907,18
RTS0040908,17
RTS0040909,16
RTS0040910,15
RTS0040911,25
RTS0040912,26
RTS0040913,23
RTS0040914,11
RTS0040915,23
RTS0040916,11
RTS0040917,15
RTS0040918,14
RTS0040919,9
RTS0040920,12
RTS0040921,55
RTS0040922,37
RTS0040923,56
RTS0040924,58
RTS0040925,53
RTS0040926,7
RTS0040927,15
RTS0040928,16
RTS0040929,11
RTS0040930,7
RTS0040931,20
RTS0040932,22
RTS0040933,11
RTS0040934,20
RTS0040935,25
RTS0040936,21
RTS0040937,30
RTS0040938,20
RTS0040939,24
RTS0040940,14
RTS0040941,22
RTS0040942,19
RTS0040943,14
RTS0040944,25
RTS0040945,12
RTS0040946,38
RTS0040947,41
RTS0040948,46
RTS0040949,29
RTS0040950,40
RTS0040951,24
RTS0040952,7
RTS0040953,14
RTS0040954,17
RTS0040955,16
RTS0040956,29
RTS0040957,10
RTS0040958,17
RTS0040959,16
RTS0040960,22
RTS0040961,12
RTS0040962,8
RTS0040963,24
RTS0040964,23
RTS0040965,16
RTS0040966,13
RTS0040967,18
RTS0040968,14
RTS0040969,21
RTS0040970,18
RTS0040971,18
RTS0040972,16
RTS0040973,17
RTS0040974,13
RTS0040975,8
RTS0040976,10
RTS0040977,19
RTS0040978,26
RTS0040979,22
RTS0040980,19
RTS0040981,15
RTS0040982,16
RTS0040983,25
RTS0040984,13
RTS0040985,20
RTS0040986,21
RTS0040987,16
RTS0040988,16
RTS0040989,15
RTS0040990,17
RTS0040991,46
RTS0040992,24
RTS0040993,28
RTS0040994,39
RTS0040995,35
RTS0040996,14
RTS0040997,21
RTS0040998,11
RTS0040999,30
RTS0041000,16
RTS0041001,10
RTS0041002,14
RTS0041003,16
RTS0041004,7
RTS0041005,9
RTS0041006,25
RTS0041007,18
RTS0041008,13
RTS0041009,14
RTS0041010,17
RTS0041011,14
RTS0041012,19
RTS0041013,19
RTS0041014,10
RTS0041015,13
RTS0041016,20
RTS0041017,15
RTS0041018,26
RTS0041019,7
RTS0041020,12
RTS0041021,24
RTS0041022,17
RTS0041023,31
RTS0041024,31
RTS0041025,21
RTS0041026,16
RTS0041027,7
RTS0041028,15
RTS0041029,11
RTS0041030,9
RTS0041031,31
RTS0041032,26
RTS0041033,14
RTS0041034,28
RTS0041035,16
RTS0041036,13
RTS0041037,7
RTS0041038,8
RTS0041039,19
RTS0041040,12
RTS0041041,22
RTS0041042,14
RTS0041043,10
RTS0041044,14
RTS0041045,13
RTS0041046,136
RTS0041047,185
RTS0041048,76
RTS0041049,208
RTS0041050,218
RTS0041051,45
RTS0041052,23
RTS0041053,14
RTS0041054,26
RTS0041055,25
RTS0041056,23
RTS0041057,11
RTS0041058,20
RTS0041059,9
RTS0041060,14
RTS0041061,20
RTS0041062,23
RTS0041063,11
RTS0041064,20
RTS0041066,15
RTS0041067,22
RTS0041068,14
RTS0041069,14
RTS0041070,10
RTS0041071,21
RTS0041072,19
RTS0041073,17
RTS0041074,14
RTS0041075,25
RTS0041076,20
RTS0041077,14
RTS0041078,21
RTS0041079,20
RTS0041080,16
RTS0041081,14
RTS0041082,4
RTS0041083,13
RTS0041084,13
RTS0041085,15
RTS0041086,10
RTS0041087,20
RTS0041088,21
RTS0041089,17
RTS0041090,13
RTS0041091,9
RTS0041092,18
RTS0041093,7
RTS0041094,14
RTS0041095,12
RTS0041096,8
RTS0041097,16
RTS0041098,8
RTS0041099,12
RTS0041100,13
RTS0041101,15
RTS0041102,17
RTS0041103,19
RTS0041104,13
RTS0041105,14
RTS0041106,21
RTS0041107,23
RTS0041108,18
RTS0041109,25
RTS0041110,23
RTS0041111,28
RTS0041112,31
RTS0041113,24
RTS0041114,34
RTS0041115,35
RTS0041116,24
RTS0041117,28
RTS0041118,18
RTS0041119,21
RTS0041120,20
RTS0041121,25
RTS0041122,22
RTS0041123,26
RTS0041124,12
RTS0041125,20
RTS0041126,17
RTS0041127,33
RTS0041128,20
RTS0041129,17
RTS0041130,14
RTS0041131,44
RTS0041132,50
RTS0041133,48
RTS0041134,49
RTS0041135,68
RTS0041136,26
RTS0041137,32
RTS0041138,25
RTS0041139,32
RTS0041140,33
RTS0041141,29
RTS0041142,29
RTS0041143,13
RTS0041144,19
RTS0041145,17
RTS0041146,19
RTS0041147,12
RTS0041148,11
RTS0041149,22
RTS0041150,24
RTS0041151,16
RTS0041152,10
RTS0041153,6
RTS0041154,15
RTS0041155,7
RTS0041156,23
RTS0041157,18
RTS0041158,17
RTS0041159,21
RTS0041160,20
RTS0041161,20
RTS0041162,11
RTS0041163,14
RTS0041164,10
RTS0041165,14
RTS0041166,12
RTS0041167,15
RTS0041168,13
RTS0041169,14
RTS0041170,18
RTS0041171,13
RTS0041172,17
RTS0041173,15
RTS0041174,18
RTS0041175,19
RTS0041176,20
RTS0041177,18
RTS0041178,19
RTS0041179,9
RTS0041180,13
RTS0041181,13
RTS0041182,27
RTS0041183,17
RTS0041184,14
RTS0041185,14
RTS0041186,9
RTS0041187,20
RTS0041188,17
RTS0041189,13
RTS0041190,16
RTS0041191,40
RTS0041192,47
RTS0041193,28
RTS0041194,23
RTS0041195,19
RTS0041196,27
RTS0041197,17
RTS0041198,25
RTS0041199,10
RTS0041200,10
RTS0041201,6
RTS0041202,10
RTS0041203,19
RTS0041204,15
RTS0041205,12
RTS0041206,20
RTS0041207,26
RTS0041208,27
RTS0041209,20
RTS0041210,9
RTS0041211,51
RTS0041212,47
RTS0041213,44
RTS0041214,56
RTS0041215,48
RTS0041216,20
RTS0041217,18
RTS0041218,17
RTS0041219,22
RTS0041220,11
RTS0041221,18
RTS0041222,11
RTS0041223,14
RTS0041224,11
RTS0041225,23
RTS0041226,15
RTS0041227,15
RTS0041228,20
RTS0041229,20
RTS0041230,19
RTS0041231,34
RTS0041232,33
RTS0041233,41
RTS0041234,51
RTS0041235,35
RTS0041236,13
RTS0041237,14
RTS0041238,8
RTS0041239,14
RTS0041240,17
RTS0041241,20
RTS0041242,16
RTS0041243,21
RTS0041244,26
RTS0041246,14
RTS0041247,21
RTS0041248,21
RTS0041249,14
RTS0041250,34
RTS0041251,24
RTS0041252,28
RTS0041253,27
RTS0041254,35
RTS0041255,24
RTS0041256,17
RTS0041257,17
RTS0041258,16
RTS0041259,15
RTS0041260,25
RTS0041261,15
RTS0041262,18
RTS0041263,14
RTS0041265,27
RTS0041266,18
RTS0041267,17
RTS0041268,18
RTS0041269,11
RTS0041270,16
RTS0041271,19
RTS0041272,19
RTS0041273,12
RTS0041274,14
RTS0041275,14
RTS0041276,13
RTS0041277,17
RTS0041278,22
RTS0041279,16
RTS0041280,17
RTS0041281,15
RTS0041282,13
RTS0041283,15
RTS0041284,13
RTS0041285,14
RTS0041286,19
RTS0041287,17
RTS0041288,20
RTS0041289,16
RTS0041290,19
RTS0041291,19
RTS0041292,23
RTS0041293,23
RTS0041294,13
RTS0041295,9
RTS0041296,16
RTS0041297,20
RTS0041298,26
RTS0041299,14
RTS0041300,14
RTS0041301,13
RTS0041302,14
RTS0041303,22
RTS0041304,17
RTS0041305,11
RTS0041306,21
RTS0041307,14
RTS0041308,17
RTS0041309,16
RTS0041310,23
RTS0041311,19
RTS0041312,13
RTS0041313,13
RTS0041314,15
RTS0041315,9
RTS0041316,93
RTS0041317,80
RTS0041318,125
RTS0041319,53
RTS0041320,63
RTS0041321,17
RTS0041322,19
RTS0041323,10
RTS0041324,18
RTS0041325,18
RTS0041326,14
RTS0041327,14
RTS0041328,24
RTS0041329,22
RTS0041330,27
RTS0041331,15
RTS0041332,16
RTS0041333,11
RTS0041334,11
RTS0041335,17
RTS0041346,114
RTS0041347,70
RTS0041348,109
RTS0041349,103
RTS0041350,161
RTS0041351,19
RTS0041352,21
RTS0041353,23
RTS0041354,18
RTS0041355,12
RTS0041356,22
RTS0041357,17
RTS0041358,17
RTS0041359,17
RTS0041360,8
RTS0041361,22
RTS0041362,13
RTS0041363,14
RTS0041364,19
RTS0041365,18
RTS0041366,10
RTS0041367,14
RTS0041368,21
RTS0041369,13
RTS0041370,15
RTS0041371,16
RTS0041372,12
RTS0041373,7
RTS0041374,12
RTS0041375,20
RTS0041376,28
RTS0041377,18
RTS0041378,9
RTS0041379,8
RTS0041380,20
RTS0041381,20
RTS0041382,21
RTS0041383,13
RTS0041384,23
RTS0041385,21
RTS0041386,19
RTS0041387,12
RTS0041388,18
RTS0041389,4
RTS0041390,10
RTS0041391,12
RTS0041392,15
RTS0041393,10
RTS0041394,11
RTS0041395,11
RTS0041396,16
RTS0041397,10
RTS0041398,19
RTS0041399,15
RTS0041400,16
RTS0041401,23
RTS0041402,12
RTS0041403,16
RTS0041404,13
RTS0041405,20
RTS0041406,15
RTS0041407,13
RTS0041408,11
RTS0041409,16
RTS0041410,16
RTS0041411,7
RTS0041412,15
RTS0041413,9
RTS0041414,10
RTS0041415,15
RTS0041416,7
RTS0041417,16
RTS0041418,12
RTS0041419,11
RTS0041420,15
RTS0041421,14
RTS0041422,16
RTS0041423,13
RTS0041424,12
RTS0041425,11
RTS0041426,14
RTS0041427,12
RTS0041428,17
RTS0041429,15
RTS0041430,26
RTS0041431,20
RTS0041432,9
RTS0041433,6
RTS0041434,16
RTS0041435,17
RTS0041436,13
RTS0041437,10
RTS0041438,13
RTS0041439,17
RTS0041440,12
RTS0041441,19
RTS0041442,16
RTS0041443,29
RTS0041444,19
RTS0041445,8
RTS0041446,14
RTS0041447,25
RTS0041448,18
RTS0041449,10
RTS0041450,16
RTS0041451,11
RTS0041452,20
RTS0041453,17
RTS0041454,17
RTS0041455,13
RTS0041456,16
RTS0041457,16
RTS0041458,10
RTS0041459,14
RTS0041460,15
RTS0041461,15
RTS0041462,19
RTS0041463,8
RTS0041464,6
RTS0041465,10
RTS0041466,17
RTS0041467,19
RTS0041468,15
RTS0041469,10
RTS0041470,20
RTS0041471,13
RTS0041472,10
RTS0041473,14
RTS0041474,10
RTS0041475,9
RTS0041476,15
RTS0041477,11
RTS0041478,13
RTS0041479,11
RTS0041480,20
RTS0041481,7
RTS0041482,9
RTS0041483,11
RTS0041484,12
RTS0041485,17
RTS0041486,14
RTS0041487,22
RTS0041488,22
RTS0041489,14
RTS0041490,10
RTS0041491,18
RTS0041492,9
RTS0041493,16
RTS0041494,8
RTS0041495,13
RTS0041496,134
RTS0041497,126
RTS0041498,143
RTS0041499,107
RTS0041500,112
RTS0041501,22
RTS0041502,14
RTS0041503,26
RTS0041504,18
RTS0041505,15
RTS0041506,15
RTS0041507,13
RTS0041508,10
RTS0041509,15
RTS0041510,14
RTS0041511,17
RTS0041512,10
RTS0041513,17
RTS0041514,14
RTS0041515,11
RTS0041516,16
RTS0041517,16
RTS0041518,13
RTS0041519,9
RTS0041520,15
RTS0041521,12
RTS0041522,11
RTS0041523,4
RTS0041524,21
RTS0041525,13
RTS0041526,77
RTS0041527,156
RTS0041528,121
RTS0041529,27
RTS0041530,107
RTS0041531,13
RTS0041532,8
RTS0041533,9
RTS0041534,12
RTS0041535,15
RTS0041536,9
RTS0041537,16
RTS0041538,17
RTS0041540,9
RTS0041541,16
RTS0041542,18
RTS0041543,18
RTS0041544,22
RTS0041545,17
RTS0041546,20
RTS0041547,38
RTS0041548,54
RTS0041549,33
RTS0041550,27
RTS0041551,68
RTS0041552,60
RTS0041553,35
RTS0041554,49
RTS0041555,74
RTS0041556,12
RTS0041557,13
RTS0041558,19
RTS0041559,16
RTS0041560,14
RTS0041561,7
RTS0041562,11
RTS0041563,17
RTS0041564,12
RTS0041565,11
RTS0041566,18
RTS0041567,34
RTS0041568,24
RTS0041569,14
RTS0041570,25
RTS0041571,12
RTS0041572,17
RTS0041573,6
RTS0041574,14
RTS0041575,18
RTS0041576,18
RTS0041577,6
RTS0041578,16
RTS0041579,12
RTS0041580,15
RTS0041581,26
RTS0041582,26
RTS0041583,16
RTS0041584,20
RTS0041585,13
RTS0041586,18
RTS0041587,18
RTS0041588,19
RTS0041589,19
RTS0041590,12
RTS0041591,11
RTS0041592,20
RTS0041593,18
RTS0041594,17
RTS0041595,16
RTS0041596,12
RTS0041597,8
RTS0041598,18
RTS0041599,5
RTS0041600,12
RTS0041601,18
RTS0041602,9
RTS0041603,14
RTS0041604,12
RTS0041605,24
RTS0041606,13
RTS0041607,6
RTS0041608,13
RTS0041609,15
RTS0041610,13
RTS0041611,20
RTS0041612,20
RTS0041613,16
RTS0041614,11
RTS0041615,27
RTS0041616,18
RTS0041617,19
RTS0041618,17
RTS0041619,11
RTS0041620,22
RTS0041621,13
RTS0041622,10
RTS0041623,11
RTS0041624,16
RTS0041625,12
RTS0041626,31
RTS0041627,26
RTS0041628,32
RTS0041629,19
RTS0041630,33
RTS0041631,16
RTS0041632,21
RTS0041633,29
RTS0041634,38
RTS0041635,21
RTS0041636,65
RTS0041637,76
RTS0041638,62
RTS0041639,38
RTS0041640,73
RTS0041641,27
RTS0041642,18
RTS0041643,21
RTS0041644,15
RTS0041645,22
RTS0041646,6
RTS0041647,21
RTS0041648,17
RTS0041649,18
RTS0041650,13
RTS0041651,18
RTS0041652,13
RTS0041653,17
RTS0041654,12
RTS0041655,30
RTS0041656,15
RTS0041657,32
RTS0041658,35
RTS0041659,14
RTS0041660,15
RTS0041661,44
RTS0041662,43
RTS0041663,17
RTS0041664,13
RTS0041665,17
RTS0041666,13
RTS0041667,11
RTS0041668,9
RTS0041669,19
RTS0041670,21
RTS0041671,11
RTS0041672,22
RTS0041673,12
RTS0041674,11
RTS0041675,12
RTS0041676,20
RTS0041677,29
RTS0041678,18
RTS0041679,30
RTS0041680,34
RTS0041681,14
RTS0041682,28
RTS0041683,6
RTS0041684,17
RTS0041685,22
RTS0041686,14
RTS0041687,7
RTS0041688,25
RTS0041689,16
RTS0041690,21
RTS0041691,51
RTS0041692,15
RTS0041693,32
RTS0041694,15
RTS0041695,19
RTS0041696,24
RTS0041697,22
RTS0041698,13
RTS0041699,11
RTS0041700,6
RTS0041701,28
RTS0041702,19
RTS0041703,19
RTS0041704,24
RTS0041705,39
RTS0041706,17
RTS0041707,6
RTS0041708,24
RTS0041709,13
RTS0041710,14
RTS0041711,22
RTS0041712,16
RTS0041713,16
RTS0041714,23
RTS0041715,14
RTS0041716,151
RTS0041717,121
RTS0041718,125
RTS0041719,114
RTS0041720,123
RTS0041721,19
RTS0041722,8
RTS0041723,14
RTS0041724,19
RTS0041725,9
RTS0041726,16
RTS0041727,14
RTS0041728,14
RTS0041729,9
RTS0041730,14
RTS0041731,17
RTS0041732,13
RTS0041733,25
RTS0041734,11
RTS0041735,22
RTS0041736,11
RTS0041737,10
RTS0041738,20
RTS0041739,18
RTS0041740,11
RTS0041741,18
RTS0041742,18
RTS0041743,23
RTS0041744,11
RTS0041745,17
RTS0041746,32
RTS0041747,25
RTS0041748,18
RTS0041749,22
RTS0041750,19
RTS0041751,11
RTS0041752,12
RTS0041753,20
RTS0041754,17
RTS0041755,10
RTS0041756,96
RTS0041757,62
RTS0041758,75
RTS0041759,98
RTS0041760,48
RTS0041761,17
RTS0041762,12
RTS0041763,23
RTS0041764,7
RTS0041765,17
RTS0041766,9
RTS0041767,11
RTS0041768,7
RTS0041769,12
RTS0041770,24
RTS0041771,12
RTS0041772,25
RTS0041773,10
RTS0041774,16
RTS0041775,23
RTS0041776,22
RTS0041777,22
RTS0041778,19
RTS0041779,20
RTS0041780,24
RTS0041781,20
RTS0041782,20
RTS0041783,19
RTS0041784,13
RTS0041785,23
RTS0041786,15
RTS0041787,31
RTS0041788,26
RTS0041789,22
RTS0041790,25
RTS0041791,38
RTS0041793,28
RTS0041794,36
RTS0041795,31
RTS0041796,18
RTS0041797,18
RTS0041798,13
RTS0041799,15
RTS0041800,15
RTS0041801,21
RTS0041802,15
RTS0041803,13
RTS0041804,12
RTS0041805,9
RTS0041806,36
RTS0041807,17
RTS0041808,46
RTS0041809,39
RTS0041810,55
RTS0041811,22
RTS0041812,23
RTS0041813,23
RTS0041814,18
RTS0041815,22
RTS0041816,15
RTS0041817,18
RTS0041818,14
RTS0041819,21
RTS0041820,21
RTS0041821,26
RTS0041822,33
RTS0041823,10
RTS0041824,23
RTS0041825,18
RTS0041826,21
RTS0041827,26
RTS0041828,22
RTS0041829,14
RTS0041830,17
RTS0041831,13
RTS0041832,27
RTS0041833,13
RTS0041834,16
RTS0041835,18
RTS0041836,22
RTS0041837,15
RTS0041838,18
RTS0041839,28
RTS0041840,17
RTS0041841,14
RTS0041842,9
RTS0041843,13
RTS0041844,9
RTS0041845,8
RTS0041846,7
RTS0041847,7
RTS0041848,18
RTS0041849,19
RTS0041850,9
RTS0041851,13
RTS0041852,19
RTS0041853,16
RTS0041854,17
RTS0041855,11
RTS0041856,12
RTS0041857,10
RTS0041858,20
RTS0041859,13
RTS0041860,18
RTS0041861,12
RTS0041862,10
RTS0041863,17
RTS0041864,15
RTS0041865,21
RTS0041866,18
RTS0041867,19
RTS0041868,19
RTS0041869,19
RTS0041870,17
RTS0041871,17
RTS0041872,12
RTS0041873,16
RTS0041874,23
RTS0041875,14
RTS0041876,29
RTS0041877,36
RTS0041878,26
RTS0041879,50
RTS0041880,45
RTS0041881,42
RTS0041882,42
RTS0041883,87
RTS0041884,38
RTS0041885,64
RTS0041886,75
RTS0041887,230
RTS0041888,185
RTS0041889,96
RTS0041890,112
RTS0041891,151
RTS0041892,145
RTS0041893,140
RTS0041894,85
RTS0041895,120
RTS0041896,83
RTS0041897,68
RTS0041898,64
RTS0041899,46
RTS0041900,33
RTS0041901,19
RTS0041902,15
RTS0041903,12
RTS0041904,22
RTS0041905,24
RTS0041906,1070
RTS0041907,19
RTS0041908,427
RTS0041909,25
RTS0041910,303
RTS0041911,19
RTS0041912,14
RTS0041913,25
RTS0041914,22
RTS0041915,13
RTS0041916,1162
RTS0041917,1272
RTS0041918,941
RTS0041919,1622
RTS0041920,1507
RTS0041922,18
RTS0041923,17
RTS0041924,11
RTS0041925,9
RTS0041926,17
RTS0041927,8
RTS0041928,19
RTS0041929,19
RTS0041930,27
RTS0041931,15
RTS0041932,18
RTS0041933,14
RTS0041934,21
RTS0041935,15
RTS0041936,19
RTS0041937,20
RTS0041938,20
RTS0041939,16
RTS0041940,16
RTS0041941,10
RTS0041942,15
RTS0041943,13
RTS0041944,14
RTS0041945,15
RTS0041946,30
RTS0041947,27
RTS0041948,12
RTS0041949,10
RTS0041950,28
RTS0041951,18
RTS0041952,21
RTS0041953,12
RTS0041954,22
RTS0041955,20
RTS0041956,11
RTS0041957,19
RTS0041958,13
RTS0041959,14
RTS0041960,10
RTS0041961,8
RTS0041962,18
RTS0041963,20
RTS0041964,19
RTS0041965,15
RTS0041966,18
RTS0041967,25
RTS0041968,20
RTS0041969,16
RTS0041971,41
RTS0041972,55
RTS0041973,46
RTS0041974,28
RTS0041975,48
RTS0041976,6
RTS0041977,31
RTS0041978,23
RTS0041979,24
RTS0041980,16
RTS0041981,144
RTS0041982,168
RTS0041983,153
RTS0041984,67
RTS0041985,206
RTS0041986,29
RTS0041987,37
RTS0041988,28
RTS0041989,14
RTS0041990,31
RTS0041991,26
RTS0041992,21
RTS0041993,21
RTS0041994,24
RTS0041995,35
RTS0041996,11
RTS0041997,16
RTS0041998,10
RTS0041999,24
RTS0042000,12
RTS0042001,20
RTS0042002,13
RTS0042003,8
RTS0042004,17
RTS0042005,16
RTS0042006,26
RTS0042007,26
RTS0042008,31
RTS0042009,26
RTS0042010,18
RTS0042011,37
RTS0042012,29
RTS0042013,27
RTS0042014,18
RTS0042015,17
RTS0042016,18
RTS0042017,23
RTS0042018,7
RTS0042019,13
RTS0042020,11
RTS0042021,59
RTS0042022,41
RTS0042023,63
RTS0042024,56
RTS0042025,46
RTS0042026,13
RTS0042027,13
RTS0042028,11
RTS0042029,11
RTS0042030,10
RTS0042031,24
RTS0042032,14
RTS0042033,17
RTS0042034,16
RTS0042035,19
RTS0042036,59
RTS0042037,73
RTS0042038,57
RTS0042039,54
RTS0042040,44
RTS0042041,17
RTS0042042,11
RTS0042043,8
RTS0042044,15
RTS0042045,24
RTS0042046,26
RTS0042047,32
RTS0042048,19
RTS0042049,16
RTS0042050,20
RTS0042051,25
RTS0042052,19
RTS0042053,19
RTS0042054,18
RTS0042055,18
RTS0042056,23
RTS0042057,15
RTS0042058,26
RTS0042059,10
RTS0042060,28
RTS0042061,47
RTS0042062,87
RTS0042063,57
RTS0042064,72
RTS0042065,84
RTS0042066,17
RTS0042067,15
RTS0042068,20
RTS0042069,17
RTS0042071,13
RTS0042072,16
RTS0042073,14
RTS0042074,19
RTS0042075,13
RTS0042076,19
RTS0042077,9
RTS0042078,9
RTS0042079,16
RTS0042080,15
RTS0042081,63
RTS0042082,50
RTS0042083,35
RTS0042084,49
RTS0042085,27
RTS0042086,12
RTS0042087,18
RTS0042088,17
RTS0042089,7
RTS0042090,17
RTS0042091,23
RTS0042092,25
RTS0042093,18
RTS0042094,15
RTS0042095,19
RTS0042096,31
RTS0042097,20
RTS0042098,8
RTS0042099,16
RTS0042100,19
RTS0042101,18
RTS0042102,11
RTS0042103,19
RTS0042104,13
RTS0042105,21
RTS0042106,18
RTS0042107,15
RTS0042108,16
RTS0042109,10
RTS0042110,19
RTS0042111,23
RTS0042112,42
RTS0042113,40
RTS0042114,25
RTS0042115,28
RTS0042116,19
RTS0042117,14
RTS0042118,13
RTS0042119,21
RTS0042120,17
RTS0042121,14
RTS0042122,16
RTS0042123,26
RTS0042124,16
RTS0042125,22
RTS0042126,11
RTS0042127,20
RTS0042128,16
RTS0042129,18
RTS0042130,8
RTS0042131,19
RTS0042132,15
RTS0042133,17
RTS0042134,12
RTS0042135,14
RTS0042136,19
RTS0042137,20
RTS0042138,17
RTS0042139,20
RTS0042140,13
RTS0042141,15
RTS0042142,9
RTS0042143,15
RTS0042144,13
RTS0042145,13
RTS0042146,27
RTS0042147,17
RTS0042148,16
RTS0042149,21
RTS0042150,27
RTS0042151,29
RTS0042152,15
RTS0042153,14
RTS0042154,20
RTS0042155,20
RTS0042156,12
RTS0042157,14
RTS0042158,17
RTS0042159,14
RTS0042160,16
RTS0042161,14
RTS0042162,15
RTS0042163,15
RTS0042164,15
RTS0042165,24
RTS0042166,13
RTS0042167,24
RTS0042168,21
RTS0042169,22
RTS0042170,13
RTS0042171,23
RTS0042172,35
RTS0042173,38
RTS0042174,39
RTS0042175,31
RTS0042176,19
RTS0042177,18
RTS0042178,26
RTS0042179,25
RTS0042180,20
RTS0042181,13
RTS0042182,10
RTS0042183,11
RTS0042184,15
RTS0042185,12
RTS0042186,20
RTS0042187,15
RTS0042188,14
RTS0042189,14
RTS0042190,17
RTS0042191,21
RTS0042192,15
RTS0042193,16
RTS0042194,32
RTS0042195,12
RTS0042196,20
RTS0042197,11
RTS0042198,17
RTS0042199,19
RTS0042200,12
RTS0042201,16
RTS0042202,14
RTS0042203,13
RTS0042204,13
RTS0042205,12
RTS0042206,25
RTS0042207,10
RTS0042208,16
RTS0042209,12
RTS0042210,14
RTS0042211,9
RTS0042212,19
RTS0042213,13
RTS0042214,16
RTS0042215,9
RTS0042216,22
RTS0042217,19
RTS0042218,18
RTS0042219,12
RTS0042220,18
RTS0042221,19
RTS0042222,20
RTS0042223,15
RTS0042224,13
RTS0042225,16
RTS0042226,31
RTS0042227,15
RTS0042228,24
RTS0042229,17
RTS0042230,25
RTS0042231,20
RTS0042232,16
RTS0042233,23
RTS0042234,17
RTS0042235,19
RTS0042236,33
RTS0042237,35
RTS0042238,28
RTS0042239,19
RTS0042240,47
RTS0042241,22
RTS0042242,16
RTS0042243,17
RTS0042244,19
RTS0042245,15
RTS0042246,33
RTS0042247,27
RTS0042248,44
RTS0042249,24
RTS0042250,24
RTS0042251,13
RTS0042252,17
RTS0042253,17
RTS0042254,14
RTS0042255,15
RTS0042256,50
RTS0042257,27
RTS0042258,48
RTS0042259,55
RTS0042260,46
RTS0042261,33
RTS0042262,40
RTS0042263,39
RTS0042264,33
RTS0042265,44
RTS0042266,17
RTS0042267,14
RTS0042268,15
RTS0042269,9
RTS0042270,16
RTS0042271,18
RTS0042272,17
RTS0042273,13
RTS0042274,19
RTS0042275,16
RTS0042276,22
RTS0042277,24
RTS0042278,31
RTS0042279,22
RTS0042280,16
RTS0042281,11
RTS0042282,17
RTS0042283,14
RTS0042284,11
RTS0042285,12
RTS0042286,12
RTS0042287,35
RTS0042288,29
RTS0042289,35
RTS0042290,36
RTS0042291,37
RTS0042292,26
RTS0042293,20
RTS0042294,31
RTS0042295,33
RTS0042296,18
RTS0042297,18
RTS0042298,16
RTS0042299,20
RTS0042300,18
RTS0042301,10
RTS0042302,10
RTS0042303,17
RTS0042304,19
RTS0042305,11
RTS0042306,19
RTS0042307,26
RTS0042308,21
RTS0042309,31
RTS0042310,38
RTS0042311,11
RTS0042312,13
RTS0042313,12
RTS0042314,20
RTS0042315,9
RTS0042316,33
RTS0042317,29
RTS0042318,34
RTS0042319,25
RTS0042320,20
RTS0042321,22
RTS0042322,18
RTS0042323,18
RTS0042324,20
RTS0042325,12
RTS0042326,19
RTS0042327,28
RTS0042328,12
RTS0042329,25
RTS0042330,24
RTS0042331,20
RTS0042332,31
RTS0042333,33
RTS0042334,23
RTS0042335,16
RTS0042336,17
RTS0042337,16
RTS0042338,16
RTS0042339,15
RTS0042340,9
RTS0042341,29
RTS0042342,25
RTS0042343,37
RTS0042344,28
RTS0042345,29
RTS0042346,12
RTS0042347,14
RTS0042348,19
RTS0042349,19
RTS0042350,18
RTS0042351,11
RTS0042352,10
RTS0042353,20
RTS0042354,19
RTS0042355,9
RTS0042356,24
RTS0042357,13
RTS0042358,14
RTS0042359,20
RTS0042360,16
RTS0042361,15
RTS0042362,27
RTS0042363,25
RTS0042364,29
RTS0042365,12
RTS0042366,6
RTS0042367,14
RTS0042368,7
RTS0042369,14
RTS0042370,18
RTS0042371,16
RTS0042372,10
RTS0042373,21
RTS0042374,13
RTS0042375,13
RTS0042376,8
RTS0042377,5
RTS0042378,7
RTS0042379,19
RTS0042380,7
RTS0042381,13
RTS0042382,23
RTS0042383,22
RTS0042384,13
RTS0042385,13
RTS0042386,20
RTS0042387,36
RTS0042388,39
RTS0042389,33
RTS0042390,34
RTS0042391,14
RTS0042392,14
RTS0042393,25
RTS0042394,22
RTS0042395,20
RTS0042396,9
RTS0042397,16
RTS0042398,18
RTS0042399,15
RTS0042400,30
RTS0042401,15
RTS0042402,19
RTS0042403,11
RTS0042404,20
RTS0042405,16
RTS0042406,29
RTS0042407,18
RTS0042408,26
RTS0042409,13
RTS0042410,21
RTS0042411,19
RTS0042412,19
RTS0042413,23
RTS0042414,28
RTS0042415,19
RTS0042416,40
RTS0042417,57
RTS0042418,62
RTS0042419,50
RTS0042420,46
RTS0042421,21
RTS0042422,14
RTS0042423,13
RTS0042424,13
RTS0042425,18
RTS0042426,14
RTS0042427,15
RTS0042428,21
RTS0042429,18
RTS0042430,13
RTS0042431,11
RTS0042432,21
RTS0042433,16
RTS0042434,15
RTS0042435,20
RTS0042436,33
RTS0042437,18
RTS0042438,26
RTS0042439,36
RTS0042440,24
RTS0042441,16
RTS0042442,19
RTS0042443,14
RTS0042444,16
RTS0042445,25
RTS0042446,26
RTS0042447,17
RTS0042448,13
RTS0042449,16
RTS0042450,12
RTS0042451,18
RTS0042452,14
RTS0042453,19
RTS0042454,20
RTS0042455,15
RTS0042456,24
RTS0042457,30
RTS0042458,18
RTS0042460,16
RTS0042461,40
RTS0042462,31
RTS0042463,24
RTS0042464,34
RTS0042465,35
RTS0042466,24
RTS0042467,22
RTS0042468,24
RTS0042469,28
RTS0042470,20
RTS0042471,16
RTS0042472,11
RTS0042473,18
RTS0042474,16
RTS0042475,22
RTS0042476,16
RTS0042477,6
RTS0042478,10
RTS0042479,14
RTS0042480,17
RTS0042481,45
RTS0042482,67
RTS0042483,134
RTS0042484,101
RTS0042485,53
RTS0042486,5
RTS0042487,16
RTS0042488,8
RTS0042489,14
RTS0042490,13
RTS0042491,19
RTS0042492,13
RTS0042493,13
RTS0042494,10
RTS0042495,11
RTS0042496,12
RTS0042497,13
RTS0042498,13
RTS0042499,15
RTS0042500,19
RTS0042501,14
RTS0042502,16
RTS0042503,9
RTS0042504,15
RTS0042505,16
RTS0042506,17
RTS0042507,21
RTS0042508,14
RTS0042509,16
RTS0042510,11
RTS0042515,14
RTS0042522,7
RTS0042526,14
RTS0042527,16
RTS0042528,10
RTS0042529,11
RTS0042530,10
RTS0042531,15
RTS0042532,8
RTS0042533,9
RTS0042534,5
RTS0042535,8
RTS0042536,25
RTS0042537,29
RTS0042538,19
RTS0042539,47
RTS0042540,44
RTS0042541,21
RTS0042542,13
RTS0042543,13
RTS0042544,13
RTS0042545,13
RTS0042546,12
RTS0042547,10
RTS0042548,10
RTS0042549,19
RTS0042550,10
RTS0042551,18
RTS0042552,17
RTS0042553,12
RTS0042554,10
RTS0042555,12
RTS0042556,11
RTS0042557,13
RTS0042558,17
RTS0042559,12
RTS0042560,10
RTS0042561,9
RTS0042562,14
RTS0042563,10
RTS0042564,21
RTS0042565,16
RTS0042566,22
RTS0042567,26
RTS0042568,30
RTS0042569,23
RTS0042570,23
RTS0042571,27
RTS0042572,15
RTS0042573,32
RTS0042574,30
RTS0042575,29
RTS0042576,22
RTS0042577,14
RTS0042578,22
RTS0042579,20
RTS0042580,15
RTS0042581,26
RTS0042582,34
RTS0042583,53
RTS0042584,50
RTS0042585,32
RTS0042586,12
RTS0042587,12
RTS0042588,18
RTS0042589,10
RTS0042590,13
RTS0042591,14
RTS0042592,15
RTS0042593,12
RTS0042594,15
RTS0042595,10
RTS0042596,39
RTS0042597,47
RTS0042598,65
RTS0042599,31
RTS0042600,24
RTS0042601,10
RTS0042602,16
RTS0042603,8
RTS0042604,14
RTS0042605,21
RTS0042606,12
RTS0042607,20
RTS0042608,12
RTS0042609,14
RTS0042610,13
RTS0042611,8
RTS0042612,12
RTS0042613,20
RTS0042614,12
RTS0042615,12
RTS0042616,8
RTS0042617,17
RTS0042618,26
RTS0042619,13
RTS0042620,11
RTS0042621,13
RTS0042622,16
RTS0042623,12
RTS0042624,10
RTS0042625,12
RTS0042626,17
RTS0042627,23
RTS0042628,7
RTS0042629,12
RTS0042630,9
RTS0042631,7
RTS0042633,12
RTS0042634,12
RTS0042635,7
RTS0042636,129
RTS0042637,133
RTS0042638,168
RTS0042639,137
RTS0042640,140
RTS0042641,15
RTS0042642,14
RTS0042643,5
RTS0042644,13
RTS0042645,16
RTS0042646,13
RTS0042647,14
RTS0042648,17
RTS0042649,12
RTS0042650,12
RTS0042651,17
RTS0042652,14
RTS0042653,10
RTS0042654,11
RTS0042655,9
RTS0042656,12
RTS0042657,13
RTS0042658,16
RTS0042659,12
RTS0042660,13
RTS0042661,16
RTS0042662,9
RTS0042663,17
RTS0042664,14
RTS0042665,16
RTS0042666,13
RTS0042667,8
RTS0042668,15
RTS0042669,19
RTS0042670,13
RTS0042671,111
RTS0042672,55
RTS0042673,84
RTS0042674,70
RTS0042675,92
RTS0042676,10
RTS0042678,20
RTS0042679,20
RTS0042680,31
RTS0042681,19
RTS0042682,30
RTS0042683,27
RTS0042684,16
RTS0042685,17
RTS0042686,20
RTS0042687,13
RTS0042688,11
RTS0042689,15
RTS0042690,11
RTS0042691,11
RTS0042692,20
RTS0042693,11
RTS0042695,17
RTS0042696,9
RTS0042697,15
RTS0042698,13
RTS0042699,8
RTS0042700,13
RTS0042701,19
RTS0042702,14
RTS0042703,11
RTS0042704,27
RTS0042705,19
RTS0042706,13
RTS0042707,8
RTS0042708,26
RTS0042709,16
RTS0042710,26
RTS0042711,95
RTS0042712,131
RTS0042713,54
RTS0042714,54
RTS0042715,47
RTS0042716,12
RTS0042717,13
RTS0042718,13
RTS0042719,10
RTS0042720,10
RTS0042721,19
RTS0042722,16
RTS0042723,13
RTS0042724,22
RTS0042725,12
RTS0042726,20
RTS0042727,13
RTS0042728,13
RTS0042729,11
RTS0042730,17
RTS0042731,8
RTS0042732,22
RTS0042733,7
RTS0042734,15
RTS0042735,22
RTS0042736,79
RTS0042737,95
RTS0042738,82
RTS0042739,81
RTS0042740,89
RTS0042741,16
RTS0042742,19
RTS0042743,10
RTS0042744,9
RTS0042745,12
RTS0042746,17
RTS0042747,10
RTS0042748,11
RTS0042749,15
RTS0042750,9
RTS0042751,14
RTS0042752,18
RTS0042753,20
RTS0042754,12
RTS0042755,6
RTS0042756,20
RTS0042757,22
RTS0042758,14
RTS0042759,14
RTS0042760,11
RTS0042761,14
RTS0042762,9
RTS0042763,11
RTS0042764,15
RTS0042765,16
RTS0042766,15
RTS0042767,24
RTS0042768,17
RTS0042769,18
RTS0042770,18
RTS0042771,17
RTS0042772,17
RTS0042773,17
RTS0042774,18
RTS0042775,24
RTS0042776,28
RTS0042777,26
RTS0042778,24
RTS0042779,20
RTS0042780,21
RTS0042781,16
RTS0042782,16
RTS0042783,20
RTS0042784,23
RTS0042785,19
RTS0042786,42
RTS0042787,35
RTS0042788,37
RTS0042789,21
RTS0042790,31
RTS0042791,1701
RTS0042792,715
RTS0042793,1097
RTS0042794,964
RTS0042795,1315
RTS0042796,23
RTS0042797,20
RTS0042798,13
RTS0042799,22
RTS0042800,19
RTS0042801,13
RTS0042802,22
RTS0042803,20
RTS0042804,13
RTS0042805,10
RTS0042806,19
RTS0042807,27
RTS0042808,21
RTS0042809,28
RTS0042810,29
RTS0042811,26
RTS0042812,34
RTS0042813,27
RTS0042814,32
RTS0042815,35
RTS0042816,20
RTS0042817,23
RTS0042818,18
RTS0042819,21
RTS0042820,15
RTS0042821,25
RTS0042822,15
RTS0042823,15
RTS0042824,18
RTS0042825,15
RTS0042826,21
RTS0042827,15
RTS0042828,23
RTS0042829,30
RTS0042830,31
RTS0042831,24
RTS0042832,20
RTS0042833,13
RTS0042834,23
RTS0042835,26
RTS0042836,12
RTS0042837,12
RTS0042838,17
RTS0042839,21
RTS0042840,15
RTS0042841,16
RTS0042842,20
RTS0042843,12
RTS0042844,17
RTS0042845,18
RTS0042846,14
RTS0042847,34
RTS0042848,33
RTS0042849,19
RTS0042850,17
RTS0042851,18
RTS0042852,8
RTS0042853,25
RTS0042854,20
RTS0042855,11
RTS0042856,19
RTS0042857,26
RTS0042858,29
RTS0042859,37
RTS0042860,42
RTS0042861,16
RTS0042862,9
RTS0042863,11
RTS0042864,21
RTS0042865,22
RTS0042866,15
RTS0042867,18
RTS0042868,19
RTS0042869,33
RTS0042870,21
RTS0042871,23
RTS0042872,8
RTS0042873,12
RTS0042874,17
RTS0042875,18
RTS0042876,28
RTS0042877,20
RTS0042878,24
RTS0042879,18
RTS0042880,21
RTS0042881,15
RTS0042882,24
RTS0042883,27
RTS0042884,31
RTS0042885,27
RTS0042886,19
RTS0042887,16
RTS0042888,24
RTS0042889,24
RTS0042890,21
RTS0042891,11
RTS0042892,33
RTS0042893,28
RTS0042894,24
RTS0042895,15
RTS0042896,40
RTS0042897,16
RTS0042898,15
RTS0042899,19
RTS0042900,21
RTS0042901,20
RTS0042902,15
RTS0042903,8
RTS0042904,17
RTS0042905,14
RTS0042906,182
RTS0042907,131
RTS0042908,170
RTS0042909,201
RTS0042910,108
RTS0042911,15
RTS0042912,13
RTS0042913,14
RTS0042914,15
RTS0042915,10
RTS0042916,15
RTS0042917,15
RTS0042918,13
RTS0042919,17
RTS0042920,19
RTS0042921,23
RTS0042922,16
RTS0042923,23
RTS0042924,18
RTS0042925,20
RTS0042926,17
RTS0042927,10
RTS0042928,27
RTS0042929,22
RTS0042930,9
RTS0042931,16
RTS0042932,11
RTS0042933,14
RTS0042934,18
RTS0042935,10
RTS0042936,14
RTS0042937,10
RTS0042938,20
RTS0042939,18
RTS0042940,27
RTS0042941,68
RTS0042942,60
RTS0042943,66
RTS0042944,86
RTS0042945,68
RTS0042946,15
RTS0042947,34
RTS0042948,13
RTS0042949,23
RTS0042950,16
RTS0042951,25
RTS0042952,16
RTS0042953,18
RTS0042954,9
RTS0042955,20
RTS0042956,18
RTS0042957,27
RTS0042958,23
RTS0042959,22
RTS0042960,27
RTS0042961,19
RTS0042962,8
RTS0042963,12
RTS0042964,14
RTS0042965,31
RTS0042966,9
RTS0042967,24
RTS0042968,20
RTS0042969,20
RTS0042970,21
RTS0042971,30
RTS0042972,22
RTS0042973,27
RTS0042974,28
RTS0042975,26
RTS0042976,23
RTS0042977,28
RTS0042978,21
RTS0042979,20
RTS0042980,22
RTS0042981,27
RTS0042982,17
RTS0042983,21
RTS0042984,31
RTS0042985,23
RTS0042986,20
RTS0042987,14
RTS0042988,8
RTS0042989,14
RTS0042990,12
RTS0042991,15
RTS0042992,20
RTS0042993,6
RTS0042994,17
RTS0042995,24
RTS0042996,14
RTS0042997,22
RTS0042998,17
RTS0042999,15
RTS0043000,29
RTS0043001,15
RTS0043002,15
RTS0043003,9
RTS0043004,19
RTS0043005,21
RTS0043006,16
RTS0043007,15
RTS0043008,15
RTS0043009,17
RTS0043010,16
RTS0043011,27
RTS0043012,26
RTS0043013,27
RTS0043014,37
RTS0043015,16
RTS0043016,15
RTS0043017,13
RTS0043018,14
RTS0043019,9
RTS0043020,8
RTS0043021,17
RTS0043022,14
RTS0043023,10
RTS0043024,14
RTS0043025,22
RTS0043026,15
RTS0043027,29
RTS0043028,35
RTS0043029,16
RTS0043030,20
RTS0043031,20
RTS0043032,23
RTS0043033,22
RTS0043034,23
RTS0043035,23
RTS0043036,24
RTS0043037,15
RTS0043038,18
RTS0043039,15
RTS0043040,13
RTS0043041,11
RTS0043042,16
RTS0043043,14
RTS0043044,8
RTS0043045,20
RTS0043046,7
RTS0043047,7
RTS0043048,12
RTS0043049,11
RTS0043050,13
RTS0043051,14
RTS0043052,17
RTS0043053,15
RTS0043054,12
RTS0043055,13
RTS0043056,20
RTS0043057,15
RTS0043058,12
RTS0043059,18
RTS0043060,15
RTS0043061,18
RTS0043062,20
RTS0043063,17
RTS0043064,8
RTS0043065,22
RTS0043066,23
RTS0043067,19
RTS0043068,21
RTS0043069,18
RTS0043070,14
RTS0043071,13
RTS0043072,15
RTS0043073,19
RTS0043074,19
RTS0043075,13
RTS0043076,20
RTS0043077,38
RTS0043078,19
RTS0043079,25
RTS0043080,28
RTS0043081,135
RTS0043082,87
RTS0043083,80
RTS0043084,88
RTS0043085,112
RTS0043086,14
RTS0043087,21
RTS0043088,10
RTS0043089,23
RTS0043090,17
RTS0043091,14
RTS0043092,18
RTS0043093,17
RTS0043094,13
RTS0043095,10
RTS0043096,18
RTS0043097,5
RTS0043098,18
RTS0043099,24
RTS0043100,20
RTS0043101,19
RTS0043102,28
RTS0043103,17
RTS0043104,17
RTS0043105,15
RTS0043106,27
RTS0043107,17
RTS0043108,16
RTS0043109,22
RTS0043110,16
RTS0043111,118
RTS0043112,103
RTS0043113,84
RTS0043114,131
RTS0043115,99
RTS0043116,25
RTS0043117,15
RTS0043118,9
RTS0043119,12
RTS0043120,16
RTS0043121,11
RTS0043122,15
RTS0043123,18
RTS0043124,18
RTS0043125,10
RTS0043126,155
RTS0043127,59
RTS0043128,138
RTS0043129,57
RTS0043130,81
RTS0043131,14
RTS0043132,15
RTS0043133,15
RTS0043134,12
RTS0043135,16
RTS0043136,22
RTS0043137,17
RTS0043138,27
RTS0043139,17
RTS0043140,17
RTS0043141,10
RTS0043142,15
RTS0043143,15
RTS0043144,18
RTS0043145,14
RTS0043146,19
RTS0043147,20
RTS0043148,18
RTS0043149,17
RTS0043150,7
RTS0043151,16
RTS0043152,21
RTS0043153,21
RTS0043154,19
RTS0043155,10
RTS0043156,19
RTS0043157,19
RTS0043159,25
RTS0043160,23
RTS0043161,21
RTS0043162,26
RTS0043163,23
RTS0043164,18
RTS0043165,19
RTS0043167,13
RTS0043168,19
RTS0043169,15
RTS0043170,15
RTS0043171,20
RTS0043172,33
RTS0043173,22
RTS0043174,19
RTS0043175,31
RTS0043176,15
RTS0043177,26
RTS0043178,35
RTS0043179,20
RTS0043180,19
RTS0043181,24
RTS0043182,16
RTS0043183,21
RTS0043184,19
RTS0043185,16
RTS0043186,30
RTS0043187,14
RTS0043188,20
RTS0043189,26
RTS0043190,21
RTS0043191,20
RTS0043192,20
RTS0043193,15
RTS0043194,12
RTS0043195,16
RTS0043196,16
RTS0043197,15
RTS0043198,16
RTS0043199,13
RTS0043200,23
RTS0043201,22
RTS0043202,28
RTS0043203,14
RTS0043204,35
RTS0043205,23
RTS0043206,19
RTS0043207,21
RTS0043208,28
RTS0043209,9
RTS0043210,19
RTS0043211,21
RTS0043212,31
RTS0043213,20
RTS0043214,26
RTS0043215,26
RTS0043216,21
RTS0043217,18
RTS0043218,19
RTS0043219,27
RTS0043220,35
RTS0043221,12
RTS0043222,24
RTS0043223,18
RTS0043224,13
RTS0043225,24
RTS0043226,13
RTS0043227,11
RTS0043228,26
RTS0043229,21
RTS0043230,18
RTS0043231,35
RTS0043232,25
RTS0043233,38
RTS0043234,12
RTS0043235,21
RTS0043236,10
RTS0043237,9
RTS0043238,20
RTS0043239,13
RTS0043240,20
RTS0043241,15
RTS0043242,18
RTS0043243,15
RTS0043244,9
RTS0043245,16
RTS0043246,11
RTS0043247,24
RTS0043248,9
RTS0043249,20
RTS0043250,22
RTS0043251,29
RTS0043252,53
RTS0043253,31
RTS0043254,34
RTS0043255,39
RTS0043256,22
RTS0043257,19
RTS0043258,19
RTS0043259,13
RTS0043260,29
RTS0043261,8
RTS0043262,19
RTS0043263,14
RTS0043264,12
RTS0043265,14
RTS0043266,20
RTS0043267,18
RTS0043268,6
RTS0043269,28
RTS0043270,26
RTS0043271,31
RTS0043272,53
RTS0043273,30
RTS0043274,44
RTS0043275,38
RTS0043276,12
RTS0043277,25
RTS0043278,18
RTS0043279,30
RTS0043280,16
RTS0043281,33
RTS0043282,24
RTS0043283,35
RTS0043284,35
RTS0043285,29
RTS0043286,21
RTS0043287,24
RTS0043288,32
RTS0043289,32
RTS0043290,29
RTS0043291,36
RTS0043292,15
RTS0043293,13
RTS0043294,22
RTS0043295,32
RTS0043296,19
RTS0043297,7
RTS0043299,15
RTS0043300,19
RTS0043301,16
RTS0043302,13
RTS0043303,16
RTS0043304,17
RTS0043305,15
RTS0043306,20
RTS0043307,13
RTS0043308,13
RTS0043309,17
RTS0043310,14
RTS0043311,21
RTS0043312,24
RTS0043313,38
RTS0043314,26
RTS0043315,18
RTS0043316,27
RTS0043317,20
RTS0043318,23
RTS0043319,26
RTS0043320,19
RTS0043321,16
RTS0043322,12
RTS0043323,17
RTS0043324,19
RTS0043325,18
RTS0043326,22
RTS0043327,18
RTS0043328,29
RTS0043329,22
RTS0043330,15
RTS0043331,15
RTS0043332,16
RTS0043333,16
RTS0043334,12
RTS0043335,16
RTS0043336,20
RTS0043337,15
RTS0043338,15
RTS0043339,14
RTS0043340,11
RTS0043341,13
RTS0043342,18
RTS0043343,11
RTS0043344,22
RTS0043345,15
RTS0043346,13
RTS0043347,20
RTS0043348,15
RTS0043349,18
RTS0043350,16
RTS0043351,27
RTS0043352,22
RTS0043353,20
RTS0043354,17
RTS0043355,18
RTS0043356,40
RTS0043357,30
RTS0043358,27
RTS0043359,47
RTS0043360,39
RTS0043361,22
RTS0043362,19
RTS0043363,16
RTS0043364,20
RTS0043365,21
RTS0043366,8
RTS0043367,11
RTS0043368,13
RTS0043369,13
RTS0043370,9
RTS0043371,29
RTS0043372,22
RTS0043373,23
RTS0043374,28
RTS0043375,18
RTS0043376,22
RTS0043377,42
RTS0043378,24
RTS0043379,31
RTS0043380,28
RTS0043381,14
RTS0043382,15
RTS0043383,20
RTS0043384,10
RTS0043385,17
RTS0043386,17
RTS0043387,27
RTS0043388,20
RTS0043389,29
RTS0043390,15
RTS0043391,22
RTS0043392,16
RTS0043393,16
RTS0043394,13
RTS0043395,16
RTS0043396,32
RTS0043397,30
RTS0043398,40
RTS0043399,44
RTS0043400,17
RTS0043401,18
RTS0043402,23
RTS0043403,28
RTS0043404,20
RTS0043405,10
RTS0043406,7
RTS0043407,10
RTS0043408,22
RTS0043409,8
RTS0043410,12
RTS0043411,15
RTS0043412,11
RTS0043413,12
RTS0043414,6
RTS0043415,17
RTS0043416,18
RTS0043417,15
RTS0043418,15
RTS0043419,15
RTS0043420,12
RTS0043421,27
RTS0043422,14
RTS0043423,15
RTS0043424,19
RTS0043425,20
RTS0043426,17
RTS0043427,20
RTS0043428,24
RTS0043429,23
RTS0043430,14
RTS0043431,36
RTS0043432,21
RTS0043433,20
RTS0043434,40
RTS0043435,32
RTS0043436,19
RTS0043437,24
RTS0043438,21
RTS0043439,14
RTS0043440,19
RTS0043441,40
RTS0043442,26
RTS0043443,28
RTS0043444,23
RTS0043445,29
RTS0043446,19
RTS0043447,8
RTS0043448,17
RTS0043449,14
RTS0043450,20
RTS0043451,11
RTS0043452,23
RTS0043453,22
RTS0043454,28
RTS0043455,13
RTS0043456,19
RTS0043457,13
RTS0043458,22
RTS0043459,21
RTS0043460,17
RTS0043461,16
RTS0043462,22
RTS0043463,21
RTS0043464,28
RTS0043465,20
RTS0043466,40
RTS0043467,30
RTS0043468,38
RTS0043469,23
RTS0043470,27
RTS0043471,17
RTS0043472,11
RTS0043473,9
RTS0043474,17
RTS0043475,18
RTS0043476,13
RTS0043477,19
RTS0043478,13
RTS0043479,21
RTS0043480,16
RTS0043481,34
RTS0043482,40
RTS0043483,43
RTS0043484,22
RTS0043485,29
RTS0043486,33
RTS0043487,31
RTS0043488,29
RTS0043489,32
RTS0043490,24
RTS0043491,24
RTS0043492,37
RTS0043493,27
RTS0043494,36
RTS0043495,36
RTS0043496,16
RTS0043497,18
RTS0043498,10
RTS0043499,23
RTS0043500,13
RTS0043501,17
RTS0043502,10
RTS0043503,14
RTS0043504,18
RTS0043505,10
RTS0043506,18
RTS0043507,15
RTS0043508,6
RTS0043509,16
RTS0043510,17
RTS0043511,6
RTS0043512,17
RTS0043513,13
RTS0043514,24
RTS0043515,19
RTS0043516,17
RTS0043517,17
RTS0043518,17
RTS0043519,23
RTS0043520,21
RTS0043521,21
RTS0043522,13
RTS0043523,28
RTS0043524,15
RTS0043525,11
RTS0043526,31
RTS0043527,22
RTS0043528,16
RTS0043529,26
RTS0043530,13
RTS0043531,16
RTS0043532,9
RTS0043533,20
RTS0043534,12
RTS0043535,16
RTS0043536,20
RTS0043537,24
RTS0043538,21
RTS0043539,28
RTS0043540,20
RTS0043541,13
RTS0043542,22
RTS0043543,28
RTS0043544,13
RTS0043545,17
RTS0043546,28
RTS0043547,34
RTS0043548,23
RTS0043549,22
RTS0043550,32
RTS0043551,26
RTS0043552,21
RTS0043553,17
RTS0043554,30
RTS0043555,14
RTS0043556,14
RTS0043557,11
RTS0043558,8
RTS0043559,10
RTS0043560,26
RTS0043561,18
RTS0043562,8
RTS0043563,21
RTS0043564,10
RTS0043565,10
RTS0043566,16
RTS0043567,14
RTS0043568,15
RTS0043569,12
RTS0043570,10
RTS0043571,15
RTS0043572,25
RTS0043573,20
RTS0043574,16
RTS0043575,20
RTS0043576,58
RTS0043577,32
RTS0043578,20
RTS0043579,38
RTS0043580,37
RTS0043581,13
RTS0043582,28
RTS0043583,25
RTS0043584,17
RTS0043585,19
RTS0043586,10
RTS0043587,18
RTS0043588,8
RTS0043589,10
RTS0043590,14
RTS0043591,15
RTS0043592,10
RTS0043593,15
RTS0043594,9
RTS0043595,19
RTS0043596,13
RTS0043597,20
RTS0043598,14
RTS0043599,10
RTS0043600,24
RTS0043601,17
RTS0043602,11
RTS0043603,21
RTS0043604,15
RTS0043605,10
RTS0043606,24
RTS0043607,28
RTS0043608,19
RTS0043609,23
RTS0043610,29
RTS0043611,18
RTS0043612,21
RTS0043613,18
RTS0043614,23
RTS0043615,18
RTS0043616,24
RTS0043617,12
RTS0043618,22
RTS0043619,19
RTS0043620,19
RTS0043621,18
RTS0043622,12
RTS0043623,16
RTS0043624,25
RTS0043625,13
RTS0043626,12
RTS0043627,14
RTS0043628,23
RTS0043629,15
RTS0043630,24
RTS0043631,26
RTS0043632,38
RTS0043633,31
RTS0043634,48
RTS0043635,27
RTS0043636,9
RTS0043637,15
RTS0043638,20
RTS0043639,8
RTS0043640,24
RTS0043641,112
RTS0043642,74
RTS0043643,118
RTS0043644,120
RTS0043645,134
RTS0043646,19
RTS0043647,13
RTS0043648,17
RTS0043649,20
RTS0043650,16
RTS0043651,12
RTS0043652,14
RTS0043653,16
RTS0043654,11
RTS0043655,12
RTS0043656,10
RTS0043657,13
RTS0043658,16
RTS0043659,19
RTS0043660,14
RTS0043661,23
RTS0043663,6
RTS0043664,16
RTS0043665,15
RTS0043666,15
RTS0043667,11
RTS0043668,18
RTS0043669,17
RTS0043670,13
RTS0043671,18
RTS0043672,23
RTS0043673,29
RTS0043674,20
RTS0043675,21
RTS0043676,9
RTS0043677,19
RTS0043678,5
RTS0043679,11
RTS0043680,11
RTS0043681,17
RTS0043682,13
RTS0043683,10
RTS0043684,23
RTS0043685,17
RTS0043686,8
RTS0043687,10
RTS0043688,11
RTS0043689,9
RTS0043690,13
RTS0043691,14
RTS0043692,10
RTS0043693,14
RTS0043694,17
RTS0043695,32
RTS0043696,40
RTS0043697,33
RTS0043698,50
RTS0043699,58
RTS0043700,60
RTS0043701,40
RTS0043702,60
RTS0043703,45
RTS0043704,47
RTS0043705,32
RTS0043706,23
RTS0043707,16
RTS0043708,17
RTS0043709,14
RTS0043710,17
RTS0043711,11
RTS0043712,10
RTS0043713,13
RTS0043714,5
RTS0043715,8
RTS0043716,19
RTS0043717,17
RTS0043718,11
RTS0043719,20
RTS0043720,12
RTS0043721,14
RTS0043722,23
RTS0043723,21
RTS0043724,16
RTS0043725,20
RTS0043726,24
RTS0043727,22
RTS0043728,9
RTS0043729,13
RTS0043730,22
RTS0043731,14
RTS0043732,16
RTS0043733,12
RTS0043734,15
RTS0043735,14
RTS0043736,20
RTS0043737,21
RTS0043738,19
RTS0043739,19
RTS0043740,14
RTS0043741,35
RTS0043742,23
RTS0043743,19
RTS0043744,19
RTS0043745,16
RTS0043746,16
RTS0043747,27
RTS0043748,19
RTS0043749,18
RTS0043750,12
RTS0043751,9
RTS0043752,14
RTS0043753,13
RTS0043754,23
RTS0043755,24
RTS0043756,15
RTS0043757,16
RTS0043758,23
RTS0043759,13
RTS0043760,10
RTS0043761,28
RTS0043762,13
RTS0043763,16
RTS0043764,19
RTS0043765,15
RTS0043766,13
RTS0043767,12
RTS0043768,22
RTS0043769,15
RTS0043770,8
RTS0043771,16
RTS0043772,13
RTS0043773,8
RTS0043774,12
RTS0043775,16
RTS0043776,12
RTS0043777,9
RTS0043778,15
RTS0043779,16
RTS0043780,13
RTS0043781,31
RTS0043782,17
RTS0043783,22
RTS0043784,17
RTS0043785,13
RTS0043786,13
RTS0043787,20
RTS0043788,20
RTS0043789,17
RTS0043790,20
RTS0043791,19
RTS0043792,25
RTS0043793,20
RTS0043794,20
RTS0043795,14
RTS0043796,19
RTS0043797,17
RTS0043798,13
RTS0043799,22
RTS0043800,11
RTS0043801,11
RTS0043802,12
RTS0043803,19
RTS0043804,14
RTS0043805,20
RTS0043806,16
RTS0043807,16
RTS0043808,13
RTS0043809,17
RTS0043810,20
RTS0043811,15
RTS0043812,19
RTS0043813,16
RTS0043814,14
RTS0043815,10
RTS0043816,24
RTS0043817,17
RTS0043818,14
RTS0043819,16
RTS0043820,30
RTS0043821,17
RTS0043822,16
RTS0043823,14
RTS0043824,15
RTS0043825,10
RTS0043826,13
RTS0043827,11
RTS0043828,17
RTS0043829,13
RTS0043830,15
RTS0043831,19
RTS0043832,19
RTS0043833,15
RTS0043834,16
RTS0043835,21
RTS0043836,21
RTS0043837,14
RTS0043838,15
RTS0043839,19
RTS0043840,15
RTS0043841,10
RTS0043842,12
RTS0043843,22
RTS0043844,16
RTS0043845,15
RTS0043846,20
RTS0043847,17
RTS0043848,34
RTS0043849,21
RTS0043850,34
RTS0043851,14
RTS0043852,22
RTS0043853,23
RTS0043854,22
RTS0043856,14
RTS0043857,7
RTS0043858,14
RTS0043859,13
RTS0043860,19
RTS0043861,32
RTS0043862,34
RTS0043863,23
RTS0043864,25
RTS0043865,22
RTS0043866,33
RTS0043867,18
RTS0043868,20
RTS0043869,29
RTS0043870,20
RTS0043871,15
RTS0043872,23
RTS0043873,12
RTS0043874,18
RTS0043875,24
RTS0043876,9
RTS0043877,13
RTS0043878,13
RTS0043879,20
RTS0043880,14
RTS0043881,15
RTS0043882,11
RTS0043883,11
RTS0043884,7
RTS0043885,15
RTS0043886,23
RTS0043887,31
RTS0043888,36
RTS0043889,10
RTS0043890,33
RTS0043891,27
RTS0043892,15
RTS0043893,37
RTS0043894,28
RTS0043895,16
RTS0043896,12
RTS0043897,19
RTS0043898,22
RTS0043899,31
RTS0043900,17
RTS0043901,22
RTS0043902,16
RTS0043903,17
RTS0043904,19
RTS0043905,20
RTS0043906,18
RTS0043907,15
RTS0043908,12
RTS0043909,15
RTS0043910,18
RTS0043911,12
RTS0043912,44
RTS0043913,16
RTS0043914,12
RTS0043915,10
RTS0043916,19
RTS0043917,14
RTS0043918,14
RTS0043919,17
RTS0043920,30
RTS0043921,17
RTS0043922,28
RTS0043923,29
RTS0043924,30
RTS0043925,28
RTS0043926,17
RTS0043927,20
RTS0043928,14
RTS0043929,16
RTS0043930,15
RTS0043931,20
RTS0043932,32
RTS0043933,18
RTS0043934,17
RTS0043935,14
RTS0043936,11
RTS0043937,10
RTS0043938,12
RTS0043939,10
RTS0043940,18
RTS0043941,5
RTS0043942,22
RTS0043943,25
RTS0043944,10
RTS0043945,13
RTS0043946,8
RTS0043947,19
RTS0043948,12
RTS0043949,8
RTS0043950,9
RTS0043951,13
RTS0043952,22
RTS0043953,10
RTS0043954,14
RTS0043955,18
RTS0043956,22
RTS0043957,25
RTS0043958,38
RTS0043959,24
RTS0043960,38
RTS0043961,22
RTS0043962,16
RTS0043963,19
RTS0043964,22
RTS0043965,18
RTS0043966,19
RTS0043967,31
RTS0043968,24
RTS0043969,16
RTS0043970,25
RTS0043971,26
RTS0043972,31
RTS0043973,34
RTS0043974,27
RTS0043975,20
RTS0043976,21
RTS0043977,22
RTS0043978,32
RTS0043979,25
RTS0043980,18
RTS0043981,31
RTS0043982,35
RTS0043983,37
RTS0043984,20
RTS0043985,40
RTS0043986,15
RTS0043987,33
RTS0043988,36
RTS0043989,26
RTS0043990,28
RTS0043991,15
RTS0043992,13
RTS0043993,8
RTS0043994,14
RTS0043996,16
RTS0043997,17
RTS0043998,8
RTS0043999,14
RTS0044000,14
RTS0044001,18
RTS0044002,40
RTS0044003,54
RTS0044004,48
RTS0044005,36
RTS0044006,15
RTS0044007,23
RTS0044008,14
RTS0044009,19
RTS0044010,24
RTS0044011,24
RTS0044012,28
RTS0044013,21
RTS0044014,24
RTS0044015,23
RTS0044016,21
RTS0044017,22
RTS0044018,12
RTS0044019,13
RTS0044020,17
RTS0044021,13
RTS0044022,19
RTS0044023,11
RTS0044024,5
RTS0044025,21
RTS0044026,10
RTS0044027,9
RTS0044028,9
RTS0044029,13
RTS0044030,15
RTS0044031,12
RTS0044032,16
RTS0044033,18
RTS0044034,14
RTS0044035,19
RTS0044036,63
RTS0044037,37
RTS0044038,60
RTS0044039,33
RTS0044040,47
RTS0044041,28
RTS0044042,25
RTS0044043,25
RTS0044044,25
RTS0044045,25
RTS0044046,20
RTS0044047,24
RTS0044048,19
RTS0044049,27
RTS0044050,19
RTS0044051,9
RTS0044052,26
RTS0044053,12
RTS0044054,15
RTS0044055,22
RTS0044056,24
RTS0044057,17
RTS0044058,15
RTS0044059,20
RTS0044060,18
RTS0044061,13
RTS0044062,10
RTS0044063,12
RTS0044064,17
RTS0044065,16
RTS0044067,19
RTS0044068,25
RTS0044069,31
RTS0044070,14
RTS0044071,18
RTS0044072,22
RTS0044073,15
RTS0044074,15
RTS0044075,18
RTS0044076,25
RTS0044077,13
RTS0044078,16
RTS0044079,19
RTS0044080,18
RTS0044081,24
RTS0044082,9
RTS0044083,26
RTS0044084,20
RTS0044085,11
RTS0044086,16
RTS0044087,17
RTS0044088,10
RTS0044089,21
RTS0044090,15
RTS0044091,14
RTS0044092,20
RTS0044093,12
RTS0044094,16
RTS0044095,16
RTS0044096,11
RTS0044097,17
RTS0044098,9
RTS0044099,11
RTS0044100,23
RTS0044101,20
RTS0044102,26
RTS0044103,17
RTS0044104,14
RTS0044105,20
RTS0044106,27
RTS0044107,21
RTS0044108,30
RTS0044109,22
RTS0044110,30
RTS0044111,27
RTS0044112,16
RTS0044113,28
RTS0044114,20
RTS0044115,34
RTS0044116,22
RTS0044117,27
RTS0044118,12
RTS0044119,25
RTS0044120,19
RTS0044121,11
RTS0044122,16
RTS0044123,19
RTS0044124,12
RTS0044125,20
RTS0044126,21
RTS0044127,23
RTS0044128,17
RTS0044129,22
RTS0044130,13
RTS0044131,26
RTS0044132,17
RTS0044133,20
RTS0044134,25
RTS0044135,20
RTS0044136,12
RTS0044137,25
RTS0044138,17
RTS0044139,23
RTS0044140,26
RTS0044141,22
RTS0044142,18
RTS0044143,15
RTS0044144,21
RTS0044145,13
RTS0044146,17
RTS0044147,7
RTS0044148,12
RTS0044149,15
RTS0044150,13
RTS0044151,14
RTS0044152,17
RTS0044153,18
RTS0044154,14
RTS0044155,16
RTS0044156,75
RTS0044157,72
RTS0044158,101
RTS0044159,93
RTS0044160,57
RTS0044161,23
RTS0044162,27
RTS0044163,28
RTS0044164,28
RTS0044165,21
RTS0044166,28
RTS0044167,14
RTS0044168,22
RTS0044169,27
RTS0044170,21
RTS0044171,29
RTS0044172,42
RTS0044173,25
RTS0044174,16
RTS0044175,31
RTS0044176,21
RTS0044177,22
RTS0044178,25
RTS0044180,16
RTS0044181,22
RTS0044182,20
RTS0044183,11
RTS0044184,13
RTS0044185,13
RTS0044186,27
RTS0044187,30
RTS0044188,17
RTS0044189,19
RTS0044190,10
RTS0044191,15
RTS0044192,22
RTS0044193,20
RTS0044194,28
RTS0044195,16
RTS0044196,27
RTS0044197,22
RTS0044198,45
RTS0044199,37
RTS0044200,14
RTS0044206,20
RTS0044207,13
RTS0044208,11
RTS0044209,15
RTS0044210,8
RTS0044211,20
RTS0044212,12
RTS0044213,22
RTS0044214,21
RTS0044215,13
RTS0044216,11
RTS0044217,18
RTS0044218,21
RTS0044219,14
RTS0044220,11
RTS0044221,19
RTS0044222,11
RTS0044223,13
RTS0044224,14
RTS0044225,9
RTS0044226,20
RTS0044227,15
RTS0044228,17
RTS0044229,10
RTS0044230,10
RTS0044231,11
RTS0044232,9
RTS0044233,18
RTS0044234,12
RTS0044235,10
RTS0044236,25
RTS0044237,26
RTS0044238,14
RTS0044239,19
RTS0044240,20
RTS0044241,11
RTS0044242,31
RTS0044243,20
RTS0044244,17
RTS0044245,12
RTS0044246,19
RTS0044247,26
RTS0044248,21
RTS0044249,13
RTS0044250,8
RTS0044251,19
RTS0044252,18
RTS0044253,17
RTS0044254,11
RTS0044255,22
RTS0044256,13
RTS0044257,18
RTS0044258,25
RTS0044259,24
RTS0044260,14
RTS0044261,46
RTS0044262,36
RTS0044263,19
RTS0044264,25
RTS0044265,18
RTS0044266,25
RTS0044267,14
RTS0044268,18
RTS0044269,11
RTS0044270,19
RTS0044271,21
RTS0044272,18
RTS0044273,20
RTS0044274,23
RTS0044275,22
RTS0044276,22
RTS0044277,17
RTS0044278,10
RTS0044279,16
RTS0044280,17
RTS0044281,25
RTS0044282,18
RTS0044283,22
RTS0044284,16
RTS0044285,20
RTS0044286,19
RTS0044287,13
RTS0044288,27
RTS0044289,8
RTS0044290,16
RTS0044291,16
RTS0044292,23
RTS0044293,10
RTS0044294,12
RTS0044295,13
RTS0044296,17
RTS0044297,20
RTS0044298,21
RTS0044299,19
RTS0044300,22
RTS0044301,31
RTS0044302,31
RTS0044303,39
RTS0044304,36
RTS0044305,27
RTS0044306,33
RTS0044307,32
RTS0044308,31
RTS0044309,23
RTS0044310,45
RTS0044311,9
RTS0044312,26
RTS0044313,14
RTS0044314,18
RTS0044315,13
RTS0044316,15
RTS0044317,19
RTS0044318,11
RTS0044319,17
RTS0044320,6
RTS0044321,9
RTS0044322,10
RTS0044323,26
RTS0044324,12
RTS0044325,12
RTS0044326,16
RTS0044327,31
RTS0044328,17
RTS0044329,50
RTS0044330,19
RTS0044331,175
RTS0044332,181
RTS0044333,253
RTS0044334,208
RTS0044335,188
RTS0044336,17
RTS0044337,15
RTS0044338,20
RTS0044339,15
RTS0044340,12
RTS0044341,24
RTS0044342,23
RTS0044343,13
RTS0044344,14
RTS0044345,10
RTS0044346,91
RTS0044347,115
RTS0044348,107
RTS0044349,143
RTS0044350,140
RTS0044351,19
RTS0044352,16
RTS0044353,25
RTS0044354,15
RTS0044355,25
RTS0044356,16
RTS0044357,21
RTS0044358,15
RTS0044359,19
RTS0044360,16
RTS0044361,22
RTS0044362,20
RTS0044363,14
RTS0044364,19
RTS0044365,19
RTS0044366,46
RTS0044367,39
RTS0044368,55
RTS0044369,57
RTS0044370,34
RTS0044371,21
RTS0044372,11
RTS0044373,19
RTS0044374,8
RTS0044375,22
RTS0044376,19
RTS0044377,19
RTS0044378,19
RTS0044379,28
RTS0044380,19
RTS0044381,22
RTS0044382,19
RTS0044383,21
RTS0044384,13
RTS0044385,12
RTS0044386,20
RTS0044387,15
RTS0044388,18
RTS0044389,17
RTS0044390,17
RTS0044391,172
RTS0044392,238
RTS0044393,167
RTS0044394,144
RTS0044395,146
RTS0044396,15
RTS0044397,19
RTS0044399,9
RTS0044400,14
RTS0044401,14
RTS0044402,21
RTS0044403,25
RTS0044404,22
RTS0044405,21
RTS0044406,17
RTS0044407,19
RTS0044408,10
RTS0044409,18
RTS0044410,15
RTS0044411,16
RTS0044412,11
RTS0044413,10
RTS0044414,9
RTS0044415,23
RTS0044416,35
RTS0044417,27
RTS0044418,20
RTS0044419,22
RTS0044420,31
RTS0044421,9
RTS0044422,11
RTS0044423,17
RTS0044424,25
RTS0044425,11
RTS0044426,13
RTS0044427,14
RTS0044428,16
RTS0044429,19
RTS0044430,17
RTS0044431,75
RTS0044432,68
RTS0044433,84
RTS0044434,62
RTS0044435,80
RTS0044436,11
RTS0044437,17
RTS0044438,20
RTS0044439,18
RTS0044440,27
RTS0044441,86
RTS0044442,77
RTS0044443,105
RTS0044444,84
RTS0044445,69
RTS0044446,52
RTS0044447,17
RTS0044448,35
RTS0044449,28
RTS0044450,34
RTS0044451,10
RTS0044452,21
RTS0044453,13
RTS0044454,19
RTS0044455,12
RTS0044456,18
RTS0044457,14
RTS0044458,19
RTS0044459,22
RTS0044460,19
RTS0044461,23
RTS0044462,16
RTS0044463,18
RTS0044464,19
RTS0044465,25
RTS0044466,9
RTS0044467,16
RTS0044468,24
RTS0044469,18
RTS0044470,17
RTS0044471,27
RTS0044472,28
RTS0044473,13
RTS0044474,21
RTS0044475,26
RTS0044476,94
RTS0044477,98
RTS0044478,49
RTS0044479,74
RTS0044480,88
RTS0044481,90
RTS0044482,56
RTS0044483,92
RTS0044484,29
RTS0044485,79
RTS0044486,16
RTS0044487,17
RTS0044488,26
RTS0044489,15
RTS0044490,16
RTS0044491,17
RTS0044492,14
RTS0044493,21
RTS0044494,21
RTS0044495,21
RTS0044496,23
RTS0044497,20
RTS0044498,24
RTS0044499,26
RTS0044500,28
RTS0044501,28
RTS0044502,29
RTS0044503,29
RTS0044504,42
RTS0044505,25
RTS0044506,19
RTS0044507,16
RTS0044508,18
RTS0044509,18
RTS0044510,23
RTS0044511,13
RTS0044512,15
RTS0044513,26
RTS0044514,10
RTS0044515,34
RTS0044516,21
RTS0044517,19
RTS0044518,19
RTS0044519,22
RTS0044520,26
RTS0044521,14
RTS0044522,17
RTS0044523,19
RTS0044524,12
RTS0044525,17
RTS0044526,14
RTS0044527,13
RTS0044528,20
RTS0044529,25
RTS0044530,15
RTS0044531,17
RTS0044532,13
RTS0044533,13
RTS0044534,11
RTS0044535,13
RTS0044536,21
RTS0044537,8
RTS0044538,14
RTS0044539,15
RTS0044540,10
RTS0044541,24
RTS0044542,14
RTS0044543,15
RTS0044544,21
RTS0044545,17
RTS0044546,22
RTS0044547,21
RTS0044548,25
RTS0044549,22
RTS0044550,23
RTS0044551,16
RTS0044552,28
RTS0044553,24
RTS0044554,13
RTS0044555,30
RTS0044556,12
RTS0044557,16
RTS0044558,11
RTS0044559,16
RTS0044560,13
RTS0044561,18
RTS0044562,16
RTS0044563,19
RTS0044564,24
RTS0044565,16
RTS0044566,19
RTS0044567,18
RTS0044568,16
RTS0044569,14
RTS0044570,16
RTS0044571,13
RTS0044572,13
RTS0044573,9
RTS0044574,24
RTS0044575,23
RTS0044576,7
RTS0044577,9
RTS0044578,19
RTS0044579,15
RTS0044580,10
RTS0044581,12
RTS0044582,21
RTS0044583,10
RTS0044584,21
RTS0044585,14
RTS0044586,8
RTS0044587,13
RTS0044588,9
RTS0044589,12
RTS0044590,14
RTS0044591,19
RTS0044592,15
RTS0044593,10
RTS0044594,10
RTS0044595,16
RTS0044596,18
RTS0044597,15
RTS0044598,20
RTS0044599,26
RTS0044600,14
RTS0044601,24
RTS0044602,15
RTS0044603,12
RTS0044604,22
RTS0044605,17
RTS0044606,18
RTS0044607,16
RTS0044608,12
RTS0044609,13
RTS0044610,15
RTS0044611,20
RTS0044612,11
RTS0044613,13
RTS0044614,23
RTS0044615,16
RTS0044616,14
RTS0044617,18
RTS0044618,19
RTS0044619,20
RTS0044620,14
RTS0044621,26
RTS0044622,17
RTS0044623,29
RTS0044624,30
RTS0044625,17
RTS0044626,15
RTS0044627,14
RTS0044628,6
RTS0044629,19
RTS0044630,11
RTS0044631,22
RTS0044632,15
RTS0044633,28
RTS0044634,13
RTS0044635,20
RTS0044636,10
RTS0044637,11
RTS0044638,15
RTS0044639,17
RTS0044640,14
RTS0044641,19
RTS0044642,19
RTS0044643,9
RTS0044644,29
RTS0044645,15
RTS0044646,14
RTS0044647,8
RTS0044648,12
RTS0044649,19
RTS0044650,7
RTS0044651,14
RTS0044652,22
RTS0044653,13
RTS0044654,22
RTS0044655,19
RTS0044656,126
RTS0044657,109
RTS0044658,165
RTS0044659,127
RTS0044660,112
RTS0044661,54
RTS0044662,34
RTS0044663,30
RTS0044664,50
RTS0044665,46
RTS0044666,13
RTS0044667,20
RTS0044668,17
RTS0044669,19
RTS0044670,14
RTS0044671,15
RTS0044672,20
RTS0044673,20
RTS0044674,22
RTS0044675,20
RTS0044676,13
RTS0044677,13
RTS0044678,11
RTS0044679,9
RTS0044680,14
RTS0044681,16
RTS0044682,8
RTS0044683,10
RTS0044684,19
RTS0044685,17
RTS0044686,32
RTS0044687,26
RTS0044688,41
RTS0044689,37
RTS0044690,47
RTS0044691,22
RTS0044692,25
RTS0044693,26
RTS0044694,39
RTS0044695,14
RTS0044696,27
RTS0044697,21
RTS0044698,12
RTS0044699,25
RTS0044700,24
RTS0044701,15
RTS0044702,15
RTS0044703,28
RTS0044704,22
RTS0044705,11
RTS0044706,11
RTS0044707,9
RTS0044708,15
RTS0044709,12
RTS0044710,17
RTS0044711,20
RTS0044712,26
RTS0044714,18
RTS0044715,23
RTS0044716,32
RTS0044717,31
RTS0044718,39
RTS0044719,16
RTS0044720,53
RTS0044721,21
RTS0044722,17
RTS0044723,10
RTS0044724,19
RTS0044725,14
RTS0044726,26
RTS0044727,20
RTS0044728,19
RTS0044729,14
RTS0044730,32
RTS0044731,26
RTS0044732,25
RTS0044733,16
RTS0044734,14
RTS0044735,27
RTS0044736,21
RTS0044737,19
RTS0044738,15
RTS0044739,9
RTS0044740,10
RTS0044741,7
RTS0044742,15
RTS0044743,13
RTS0044744,15
RTS0044745,10
RTS0044746,16
RTS0044747,16
RTS0044748,12
RTS0044749,21
RTS0044750,23
RTS0044751,29
RTS0044752,31
RTS0044753,43
RTS0044754,29
RTS0044755,42
RTS0044756,18
RTS0044757,16
RTS0044758,26
RTS0044759,14
RTS0044760,27
RTS0044761,22
RTS0044762,24
RTS0044763,20
RTS0044764,15
RTS0044765,21
RTS0044766,16
RTS0044767,17
RTS0044768,17
RTS0044769,17
RTS0044770,16
RTS0044771,15
RTS0044772,15
RTS0044773,14
RTS0044774,11
RTS0044775,20
RTS0044776,27
RTS0044777,25
RTS0044778,28
RTS0044779,17
RTS0044780,30
RTS0044781,37
RTS0044782,46
RTS0044783,49
RTS0044784,34
RTS0044785,34
RTS0044786,34
RTS0044787,36
RTS0044788,34
RTS0044789,30
RTS0044790,18
RTS0044791,121
RTS0044792,100
RTS0044793,21
RTS0044794,18
RTS0044795,19
RTS0044796,19
RTS0044797,26
RTS0044798,23
RTS0044799,33
RTS0044800,20
RTS0044801,18
RTS0044802,21
RTS0044803,17
RTS0044804,15
RTS0044805,24
RTS0044806,19
RTS0044807,18
RTS0044808,17
RTS0044809,19
RTS0044810,17
RTS0044811,12
RTS0044812,19
RTS0044813,28
RTS0044814,29
RTS0044815,27
RTS0044816,23
RTS0044817,20
RTS0044818,28
RTS0044819,24
RTS0044820,16
RTS0044821,50
RTS0044822,40
RTS0044823,37
RTS0044824,19
RTS0044825,45
RTS0044826,15
RTS0044827,19
RTS0044828,21
RTS0044829,10
RTS0044830,12
RTS0044831,12
RTS0044832,21
RTS0044833,15
RTS0044834,16
RTS0044835,12
RTS0044836,15
RTS0044837,16
RTS0044838,14
RTS0044839,10
RTS0044840,16
RTS0044841,5
RTS0044842,13
RTS0044843,6
RTS0044844,14
RTS0044845,14
RTS0044846,15
RTS0044847,14
RTS0044848,23
RTS0044849,18
RTS0044850,16
RTS0044851,15
RTS0044852,14
RTS0044853,18
RTS0044854,11
RTS0044855,15
RTS0044856,17
RTS0044857,12
RTS0044858,16
RTS0044859,13
RTS0044860,24
RTS0044861,32
RTS0044862,20
RTS0044863,19
RTS0044864,11
RTS0044865,14
RTS0044866,23
RTS0044867,18
RTS0044868,24
RTS0044869,17
RTS0044870,20
RTS0044871,20
RTS0044872,23
RTS0044873,20
RTS0044874,24
RTS0044875,30
RTS0044876,18
RTS0044877,48
RTS0044878,39
RTS0044879,39
RTS0044880,43
RTS0044881,12
RTS0044882,15
RTS0044883,19
RTS0044884,25
RTS0044885,13
RTS0044886,20
RTS0044887,13
RTS0044888,23
RTS0044889,7
RTS0044890,15
RTS0044891,20
RTS0044892,25
RTS0044893,21
RTS0044894,23
RTS0044895,35
RTS0044896,38
RTS0044897,33
RTS0044898,47
RTS0044899,46
RTS0044900,30
RTS0044901,11
RTS0044902,30
RTS0044903,34
RTS0044904,28
RTS0044905,38
RTS0044906,17
RTS0044907,15
RTS0044908,23
RTS0044909,21
RTS0044910,22
RTS0044911,13
RTS0044912,19
RTS0044913,20
RTS0044914,13
RTS0044915,14
RTS0044916,11
RTS0044917,16
RTS0044918,17
RTS0044919,12
RTS0044920,14
RTS0044921,13
RTS0044922,17
RTS0044923,21
RTS0044924,17
RTS0044925,13
RTS0044926,20
RTS0044927,19
RTS0044928,24
RTS0044929,25
RTS0044930,22
RTS0044931,17
RTS0044932,26
RTS0044933,11
RTS0044934,17
RTS0044935,24
RTS0044936,21
RTS0044937,11
RTS0044938,19
RTS0044939,16
RTS0044940,10
RTS0044941,18
RTS0044942,10
RTS0044943,14
RTS0044944,12
RTS0044945,11
RTS0044946,32
RTS0044947,17
RTS0044948,31
RTS0044949,21
RTS0044950,25
RTS0044951,6
RTS0044952,13
RTS0044953,16
RTS0044954,22
RTS0044955,12
RTS0044956,69
RTS0044957,67
RTS0044958,38
RTS0044959,47
RTS0044960,55
RTS0044961,16
RTS0044962,18
RTS0044963,17
RTS0044964,11
RTS0044965,22
RTS0044966,19
RTS0044967,42
RTS0044968,55
RTS0044969,38
RTS0044970,33
RTS0044971,15
RTS0044972,16
RTS0044973,15
RTS0044974,18
RTS0044975,19
RTS0044976,18
RTS0044977,14
RTS0044978,13
RTS0044979,24
RTS0044980,14
RTS0044981,15
RTS0044982,27
RTS0044983,18
RTS0044984,12
RTS0044985,40
RTS0044986,10
RTS0044987,23
RTS0044988,22
RTS0044989,26
RTS0044990,25
RTS0044991,23
RTS0044992,18
RTS0044993,13
RTS0044994,7
RTS0044995,13
RTS0044996,11
RTS0044997,10
RTS0044998,12
RTS0044999,11
RTS0045000,21
RTS0045001,27
RTS0045002,15
RTS0045003,11
RTS0045004,17
RTS0045005,16
RTS0045006,16
RTS0045007,39
RTS0045008,31
RTS0045009,25
RTS0045010,18
RTS0045011,11
RTS0045012,14
RTS0045013,17
RTS0045014,21
RTS0045015,13
RTS0045016,17
RTS0045017,13
RTS0045018,16
RTS0045019,16
RTS0045020,16
RTS0045021,11
RTS0045022,21
RTS0045023,11
RTS0045024,19
RTS0045025,16
RTS0045026,49
RTS0045027,53
RTS0045028,38
RTS0045029,40
RTS0045030,43
RTS0045031,15
RTS0045032,16
RTS0045033,23
RTS0045034,15
RTS0045035,13
RTS0045036,21
RTS0045038,26
RTS0045039,19
RTS0045040,18
RTS0045041,10
RTS0045042,17
RTS0045043,19
RTS0045044,21
RTS0045045,23
RTS0045046,12
RTS0045047,13
RTS0045048,10
RTS0045049,19
RTS0045050,17
RTS0045051,10
RTS0045052,11
RTS0045053,14
RTS0045054,18
RTS0045055,8
RTS0045056,34
RTS0045057,39
RTS0045058,14
RTS0045059,38
RTS0045060,52
RTS0045061,9
RTS0045063,14
RTS0045064,16
RTS0045065,26
RTS0045066,34
RTS0045067,45
RTS0045068,50
RTS0045069,44
RTS0045070,46
RTS0045071,46
RTS0045072,34
RTS0045073,40
RTS0045074,63
RTS0045075,30
RTS0045076,14
RTS0045077,11
RTS0045078,12
RTS0045079,17
RTS0045080,11
RTS0045081,14
RTS0045082,15
RTS0045083,29
RTS0045084,25
RTS0045085,13
RTS0045086,5
RTS0045087,14
RTS0045088,16
RTS0045089,19
RTS0045090,16
RTS0045091,20
RTS0045092,28
RTS0045093,34
RTS0045094,19
RTS0045095,20
RTS0045096,18
RTS0045097,15
RTS0045098,10
RTS0045099,15
RTS0045100,23
RTS0045101,21
RTS0045102,6
RTS0045103,13
RTS0045104,15
RTS0045105,15
RTS0045106,18
RTS0045107,16
RTS0045108,14
RTS0045109,21
RTS0045110,17
RTS0045111,9
RTS0045112,19
RTS0045113,17
RTS0045114,18
RTS0045115,10
RTS0045116,14
RTS0045117,15
RTS0045118,16
RTS0045119,18
RTS0045120,12
RTS0045121,18
RTS0045122,17
RTS0045123,22
RTS0045124,14
RTS0045125,12
RTS0045126,19
RTS0045127,14
RTS0045128,11
RTS0045129,26
RTS0045130,21
RTS0045131,19
RTS0045132,17
RTS0045133,12
RTS0045134,15
RTS0045135,16
RTS0045136,18
RTS0045137,19
RTS0045138,20
RTS0045139,22
RTS0045140,21
RTS0045141,14
RTS0045142,20
RTS0045143,20
RTS0045144,14
RTS0045145,14
RTS0045146,19
RTS0045147,15
RTS0045148,18
RTS0045149,13
RTS0045150,13
RTS0045151,19
RTS0045152,21
RTS0045153,18
RTS0045154,14
RTS0045155,8
RTS0045156,20
RTS0045157,17
RTS0045158,16
RTS0045159,15
RTS0045160,17
RTS0045161,17
RTS0045162,15
RTS0045163,21
RTS0045164,26
RTS0045165,21
RTS0045166,14
RTS0045167,15
RTS0045168,30
RTS0045169,23
RTS0045170,17
RTS0045171,22
RTS0045172,25
RTS0045173,22
RTS0045174,16
RTS0045175,26
RTS0045176,22
RTS0045177,17
RTS0045178,9
RTS0045179,16
RTS0045180,15
RTS0045181,32
RTS0045182,47
RTS0045183,31
RTS0045184,19
RTS0045185,25
RTS0045186,28
RTS0045187,29
RTS0045188,25
RTS0045189,21
RTS0045190,24
RTS0045191,14
RTS0045192,11
RTS0045193,14
RTS0045194,17
RTS0045195,16
RTS0045196,18
RTS0045197,14
RTS0045198,28
RTS0045199,12
RTS0045200,17
RTS0045201,18
RTS0045202,13
RTS0045203,9
RTS0045204,20
RTS0045205,14
RTS0045206,19
RTS0045207,13
RTS0045208,10
RTS0045209,15
RTS0045210,16
RTS0045211,8
RTS0045212,21
RTS0045213,8
RTS0045214,16
RTS0045215,14
RTS0045216,36
RTS0045217,23
RTS0045218,24
RTS0045219,31
RTS0045220,13
RTS0045221,12
RTS0045222,24
RTS0045223,14
RTS0045224,25
RTS0045225,24
RTS0045226,208
RTS0045227,122
RTS0045228,229
RTS0045229,118
RTS0045230,155
RTS0045231,30
RTS0045232,31
RTS0045233,29
RTS0045234,19
RTS0045235,27
RTS0045236,38
RTS0045237,19
RTS0045238,38
RTS0045239,26
RTS0045240,34
RTS0045241,37
RTS0045242,32
RTS0045243,24
RTS0045244,21
RTS0045245,20
RTS0045246,10
RTS0045247,27
RTS0045248,12
RTS0045249,16
RTS0045250,8
RTS0045251,23
RTS0045252,24
RTS0045253,22
RTS0045254,11
RTS0045255,11
RTS0045256,18
RTS0045257,15
RTS0045258,20
RTS0045259,14
RTS0045260,17
RTS0045261,27
RTS0045262,51
RTS0045263,44
RTS0045264,27
RTS0045265,25
RTS0045266,26
RTS0045267,16
RTS0045268,25
RTS0045269,18
RTS0045270,27
RTS0045271,6
RTS0045272,14
RTS0045273,24
RTS0045274,19
RTS0045275,21
RTS0045276,20
RTS0045277,15
RTS0045278,30
RTS0045279,17
RTS0045280,14
RTS0045281,6
RTS0045282,18
RTS0045283,13
RTS0045284,10
RTS0045285,15
RTS0045286,33
RTS0045287,23
RTS0045288,16
RTS0045289,10
RTS0045290,9
RTS0045291,17
RTS0045292,20
RTS0045293,11
RTS0045294,9
RTS0045295,16
RTS0045296,27
RTS0045297,17
RTS0045298,16
RTS0045299,25
RTS0045300,13
RTS0045301,55
RTS0045302,26
RTS0045303,48
RTS0045304,29
RTS0045305,67
RTS0045306,15
RTS0045307,13
RTS0045308,29
RTS0045309,18
RTS0045310,16
RTS0045311,7
RTS0045312,9
RTS0045313,11
RTS0045314,10
RTS0045315,17
RTS0045316,18
RTS0045317,9
RTS0045318,16
RTS0045319,20
RTS0045320,9
RTS0045321,11
RTS0045322,16
RTS0045323,17
RTS0045324,18
RTS0045325,22
RTS0045326,20
RTS0045327,21
RTS0045328,16
RTS0045329,12
RTS0045330,6
RTS0045331,17
RTS0045332,11
RTS0045333,19
RTS0045334,9
RTS0045335,13
RTS0045336,13
RTS0045337,17
RTS0045338,21
RTS0045339,20
RTS0045340,18
RTS0045341,5
RTS0045342,21
RTS0045343,12
RTS0045344,9
RTS0045345,7
RTS0045346,23
RTS0045347,12
RTS0045348,11
RTS0045349,22
RTS0045350,12
RTS0045351,15
RTS0045352,17
RTS0045353,14
RTS0045354,23
RTS0045355,10
RTS0045356,17
RTS0045357,8
RTS0045358,25
RTS0045359,21
RTS0045360,11
RTS0045361,25
RTS0045362,22
RTS0045363,22
RTS0045364,21
RTS0045365,23
RTS0045366,32
RTS0045367,11
RTS0045368,20
RTS0045369,14
RTS0045370,13
RTS0045371,22
RTS0045372,24
RTS0045373,22
RTS0045374,27
RTS0045375,22
RTS0045376,20
RTS0045377,16
RTS0045378,9
RTS0045379,20
RTS0045380,20
RTS0045381,21
RTS0045382,14
RTS0045383,12
RTS0045384,19
RTS0045385,11
RTS0045386,18
RTS0045387,14
RTS0045388,13
RTS0045389,17
RTS0045390,17
RTS0045391,15
RTS0045392,20
RTS0045393,16
RTS0045394,7
RTS0045395,16
RTS0045396,20
RTS0045397,18
RTS0045398,17
RTS0045399,25
RTS0045400,22
RTS0045401,20
RTS0045402,13
RTS0045403,17
RTS0045404,13
RTS0045405,9
RTS0045406,66
RTS0045407,78
RTS0045408,33
RTS0045409,89
RTS0045410,70
RTS0045411,43
RTS0045412,36
RTS0045413,32
RTS0045414,32
RTS0045415,31
RTS0045416,21
RTS0045417,18
RTS0045418,11
RTS0045419,15
RTS0045420,14
RTS0045421,2418
RTS0045422,2218
RTS0045423,1742
RTS0045424,2593
RTS0045425,2385
RTS0045426,15
RTS0045427,27
RTS0045428,10
RTS0045429,10
RTS0045430,19
RTS0045431,18
RTS0045432,22
RTS0045433,14
RTS0045434,26
RTS0045435,19
RTS0045436,45
RTS0045437,34
RTS0045438,45
RTS0045439,35
RTS0045440,26
RTS0045441,15
RTS0045442,19
RTS0045443,19
RTS0045444,23
RTS0045445,18
RTS0045446,28
RTS0045447,17
RTS0045448,14
RTS0045449,13
RTS0045450,12
RTS0045451,188
RTS0045452,100
RTS0045453,108
RTS0045454,146
RTS0045455,136
RTS0045456,9
RTS0045457,14
RTS0045458,16
RTS0045459,12
RTS0045460,19
RTS0045461,16
RTS0045462,24
RTS0045463,24
RTS0045464,13
RTS0045465,15
RTS0045466,24
RTS0045467,44
RTS0045468,18
RTS0045469,47
RTS0045470,33
RTS0045471,14
RTS0045472,22
RTS0045473,5
RTS0045474,17
RTS0045475,14
RTS0045476,71
RTS0045477,89
RTS0045478,69
RTS0045479,97
RTS0045480,92
RTS0045481,37
RTS0045482,29
RTS0045483,44
RTS0045484,49
RTS0045485,57
RTS0045486,6
RTS0045487,21
RTS0045488,12
RTS0045489,22
RTS0045490,13
RTS0045491,356
RTS0045492,407
RTS0045493,328
RTS0045494,156
RTS0045495,213
RTS0045496,24
RTS0045497,19
RTS0045498,50
RTS0045499,56
RTS0045500,52
RTS0045501,416
RTS0045502,506
RTS0045503,410
RTS0045504,312
RTS0045505,293
RTS0045506,3440
RTS0045507,4027
RTS0045508,3160
RTS0045509,3914
RTS0045510,2952
RTS0045511,34
RTS0045512,27
RTS0045513,13
RTS0045514,26
RTS0045515,25
RTS0045516,8
RTS0045517,17
RTS0045518,17
RTS0045519,16
RTS0045520,26
RTS0045521,60
RTS0045522,76
RTS0045523,62
RTS0045524,73
RTS0045525,45
RTS0045526,93
RTS0045527,96
RTS0045528,81
RTS0045529,104
RTS0045530,107
RTS0045531,14
RTS0045532,19
RTS0045533,16
RTS0045534,21
RTS0045535,14
RTS0045536,66
RTS0045537,58
RTS0045538,37
RTS0045539,55
RTS0045540,53
RTS0045541,41
RTS0045542,28
RTS0045543,39
RTS0045544,16
RTS0045545,32
RTS0045546,75
RTS0045547,57
RTS0045548,39
RTS0045549,42
RTS0045550,36
RTS0045551,20
RTS0045552,12
RTS0045553,7
RTS0045554,13
RTS0045555,14
RTS0045556,19
RTS0045557,20
RTS0045558,22
RTS0045559,18
RTS0045560,19
RTS0045561,16
RTS0045562,21
RTS0045563,15
RTS0045564,14
RTS0045565,10
RTS0045566,21
RTS0045567,13
RTS0045568,12
RTS0045569,19
RTS0045570,10
RTS0045571,10
RTS0045572,13
RTS0045573,10
RTS0045574,5
RTS0045575,13
RTS0045576,13
RTS0045577,19
RTS0045578,10
RTS0045579,8
RTS0045580,14
RTS0045581,52
RTS0045582,60
RTS0045583,63
RTS0045584,41
RTS0045585,28
RTS0045586,27
RTS0045587,33
RTS0045588,41
RTS0045589,31
RTS0045590,26
RTS0045592,317
RTS0045593,265
RTS0045594,250
RTS0045595,270
RTS0045596,74
RTS0045597,89
RTS0045598,90
RTS0045599,80
RTS0045600,85
RTS0045601,18
RTS0045602,18
RTS0045603,13
RTS0045604,22
RTS0045606,25
RTS0045607,13
RTS0045608,14
RTS0045609,13
RTS0045610,22
RTS0045611,15
RTS0045612,28
RTS0045613,26
RTS0045614,25
RTS0045615,20
RTS0045616,17
RTS0045617,14
RTS0045618,10
RTS0045619,19
RTS0045620,8
RTS0045621,35
RTS0045622,48
RTS0045623,57
RTS0045624,37
RTS0045625,51
RTS0045626,6
RTS0045627,17
RTS0045628,11
RTS0045629,16
RTS0045630,15
RTS0045631,12
RTS0045632,13
RTS0045633,23
RTS0045634,15
RTS0045635,13
RTS0045636,20
RTS0045637,17
RTS0045638,20
RTS0045639,33
RTS0045640,14
RTS0045641,22
RTS0045642,22
RTS0045643,13
RTS0045644,18
RTS0045645,7
RTS0045646,42
RTS0045647,63
RTS0045648,65
RTS0045649,77
RTS0045650,76
RTS0045651,11
RTS0045652,19
RTS0045653,27
RTS0045654,30
RTS0045655,28
RTS0045656,36
RTS0045657,70
RTS0045658,101
RTS0045659,79
RTS0045660,90
RTS0045661,215
RTS0045662,153
RTS0045663,147
RTS0045664,166
RTS0045665,238
RTS0045666,11
RTS0045667,12
RTS0045668,22
RTS0045669,19
RTS0045670,16
RTS0045671,11
RTS0045672,18
RTS0045673,15
RTS0045674,10
RTS0045675,7
RTS0045676,41
RTS0045677,46
RTS0045678,45
RTS0045679,43
RTS0045680,51
RTS0045681,16
RTS0045682,13
RTS0045683,15
RTS0045684,6
RTS0045685,21
RTS0045687,17
RTS0045688,22
RTS0045689,21
RTS0045690,27
RTS0045691,11
RTS0045692,19
RTS0045693,22
RTS0045694,18
RTS0045695,10
RTS0045696,19
RTS0045697,19
RTS0045698,19
RTS0045699,16
RTS0045700,11
RTS0045701,13
RTS0045702,18
RTS0045703,23
RTS0045704,20
RTS0045705,15
RTS0045706,15
RTS0045707,23
RTS0045708,23
RTS0045709,11
RTS0045710,19
RTS0045711,25
RTS0045712,28
RTS0045713,20
RTS0045714,33
RTS0045715,18
RTS0045716,64
RTS0045717,35
RTS0045718,29
RTS0045719,33
RTS0045720,45
RTS0045721,44
RTS0045722,44
RTS0045723,58
RTS0045724,25
RTS0045725,29
RTS0045726,25
RTS0045727,25
RTS0045728,29
RTS0045729,16
RTS0045730,15
RTS0045731,75
RTS0045732,75
RTS0045733,64
RTS0045734,84
RTS0045735,68
RTS0045736,76
RTS0045737,84
RTS0045738,116
RTS0045739,109
RTS0045740,82
RTS0045741,383
RTS0045742,262
RTS0045743,386
RTS0045744,462
RTS0045745,399
RTS0045746,70
RTS0045747,67
RTS0045748,90
RTS0045749,52
RTS0045750,66
RTS0045751,43
RTS0045752,22
RTS0045753,54
RTS0045754,48
RTS0045755,46
RTS0045756,52
RTS0045757,42
RTS0045758,55
RTS0045759,38
RTS0045760,37
RTS0045761,16
RTS0045762,14
RTS0045763,20
RTS0045764,20
RTS0045765,13
RTS0045766,19
RTS0045767,16
RTS0045768,26
RTS0045769,18
RTS0045770,26
RTS0045771,11
RTS0045772,14
RTS0045773,21
RTS0045774,17
RTS0045775,26
RTS0045776,20
RTS0045777,14
RTS0045778,14
RTS0045779,21
RTS0045780,14
RTS0045781,31
RTS0045782,38
RTS0045783,33
RTS0045784,33
RTS0045785,48
RTS0045786,22
RTS0045787,30
RTS0045788,29
RTS0045789,18
RTS0045790,24
RTS0045791,8
RTS0045792,11
RTS0045793,16
RTS0045794,14
RTS0045795,11
RTS0045796,19
RTS0045797,17
RTS0045798,8
RTS0045799,14
RTS0045800,19
RTS0045801,14
RTS0045802,13
RTS0045803,16
RTS0045804,16
RTS0045805,17
RTS0045806,45
RTS0045807,52
RTS0045808,37
RTS0045809,43
RTS0045810,26
RTS0045811,24
RTS0045812,26
RTS0045813,24
RTS0045814,31
RTS0045815,30
RTS0045816,15
RTS0045817,21
RTS0045818,16
RTS0045819,22
RTS0045820,20
RTS0045821,75
RTS0045822,74
RTS0045823,61
RTS0045824,81
RTS0045825,53
RTS0045826,44
RTS0045827,35
RTS0045828,25
RTS0045829,46
RTS0045830,32
RTS0045831,19
RTS0045832,30
RTS0045833,25
RTS0045834,20
RTS0045835,54
RTS0045836,143
RTS0045837,127
RTS0045838,90
RTS0045840,62
RTS0045841,68
RTS0045842,57
RTS0045843,28
RTS0045844,36
RTS0045845,48
RTS0045846,320
RTS0045848,85
RTS0045849,405
RTS0045851,17
RTS0045852,12
RTS0045853,13
RTS0045854,14
RTS0045855,10
RTS0045856,21
RTS0045857,12
RTS0045858,11
RTS0045859,25
RTS0045860,12
RTS0045861,18
RTS0045862,26
RTS0045863,554
RTS0045864,632
RTS0045865,706
RTS0045866,818
RTS0045867,14
RTS0045868,12
RTS0045869,11
RTS0045870,20
RTS0045871,10
RTS0045872,25
RTS0045873,29
RTS0045874,9
RTS0045875,14
RTS0045876,10
RTS0045877,12
RTS0045878,48
RTS0045879,115
RTS0045880,63
RTS0045881,83
RTS0045882,17
RTS0045883,17
RTS0045884,14
RTS0045885,3
RTS0045886,18
RTS0045887,15
RTS0045888,20
RTS0045889,11
RTS0045890,17
RTS0045891,16
RTS0045892,23
RTS0045893,21
RTS0045894,20
RTS0045895,19
RTS0045896,34
RTS0045897,20
RTS0045898,25
RTS0045899,52
RTS0045900,75
RTS0045901,36
RTS0045902,29
RTS0045903,33
RTS0045904,18
RTS0045905,34
RTS0045906,41
RTS0045907,29
RTS0045908,19
RTS0045909,33
RTS0045910,13
RTS0045911,35
RTS0045912,13
RTS0045913,11
RTS0045914,14
RTS0045915,10
RTS0045916,27
RTS0045917,12
RTS0045918,8
RTS0045919,23
RTS0045920,18
RTS0045921,18
RTS0045922,16
RTS0045923,9
RTS0045924,8
RTS0045925,14
RTS0045926,19
RTS0045927,13
RTS0045928,13
RTS0045929,22
RTS0045930,47
RTS0045931,54
RTS0045932,26
RTS0045933,17
RTS0045935,25
RTS0045939,22
RTS0045940,12
RTS0045941,13
RTS0045942,20
RTS0045943,29
RTS0045944,14
RTS0045945,12
RTS0045946,10
RTS0045947,11
RTS0045948,16
RTS0045949,24
RTS0045950,49
RTS0045951,31
RTS0045952,34
RTS0045953,25
RTS0045954,49
RTS0045955,22
RTS0045956,16
RTS0045957,11
RTS0045958,17
RTS0045959,10
RTS0045960,10
RTS0045961,14
RTS0045962,17
RTS0045963,13
RTS0045964,12
RTS0045965,17
RTS0045966,25
RTS0045967,9
RTS0045968,12
RTS0045969,22
RTS0045970,43
RTS0045971,50
RTS0045972,21
RTS0045973,10
RTS0045974,9
RTS0045975,16
RTS0045976,10
RTS0045977,12
RTS0045978,19
RTS0045979,41
RTS0045980,33
RTS0045981,37
RTS0045982,43
RTS0045983,27
RTS0045984,22
RTS0045985,8
RTS0045986,17
RTS0045987,16
RTS0045988,16
RTS0045989,15
RTS0045990,9
RTS0045991,24
RTS0045992,19
RTS0045993,19
RTS0045994,19
RTS0045995,25
RTS0045996,13
RTS0045997,22
RTS0045998,18
RTS0045999,9
RTS0046000,2
RTS0046001,10
RTS0046002,13
RTS0046003,7
RTS0046004,23
RTS0046005,49
RTS0046006,22
RTS0046007,29
RTS0046008,21
RTS0046009,102
RTS0046010,18
RTS0046011,23
RTS0046012,17
RTS0046013,24
RTS0046014,11
RTS0046015,12
RTS0046016,33
RTS0046017,19
RTS0046018,13
RTS0046019,12
RTS0046020,26
RTS0046021,21
RTS0046022,19
RTS0046023,22
RTS0046024,13
RTS0046025,14
RTS0046026,14
RTS0046027,21
RTS0046028,20
RTS0046029,17
RTS0046030,20
RTS0046031,15
RTS0046032,9
RTS0046033,12
RTS0046034,12
RTS0046035,14
RTS0046036,13
RTS0046037,9
RTS0046038,15
RTS0046039,11
RTS0046040,8
RTS0046041,14
RTS0046042,9
RTS0046043,16
RTS0046044,18
RTS0046045,19
RTS0046046,13
RTS0046047,10
RTS0046048,29
RTS0046049,28
RTS0046050,22
RTS0046051,54
RTS0046052,27
RTS0046053,46
RTS0046054,31
RTS0046055,37
RTS0046056,22
RTS0046057,20
RTS0046058,25
RTS0046059,19
RTS0046060,98
RTS0046061,331
RTS0046062,212
RTS0046063,352
RTS0046064,51
RTS0046065,56
RTS0046066,46
RTS0046067,53
RTS0046068,15
RTS0046069,10
RTS0046070,15
RTS0046071,25
RTS0046072,23
RTS0046073,12
RTS0046074,18
RTS0046075,15
RTS0046076,14
RTS0046077,13
RTS0046078,11
RTS0046079,17
RTS0046080,13
RTS0046081,10
RTS0046082,13
RTS0046083,12
RTS0046084,15
RTS0046085,53
RTS0046086,51
RTS0046087,24
RTS0046088,9
RTS0046089,13
RTS0046090,14
RTS0046091,15
RTS0046092,32
RTS0046093,29
RTS0046094,5
RTS0046095,10
RTS0046096,15
RTS0046097,22
RTS0046098,21
RTS0046099,22
RTS0046100,10
RTS0046101,12
RTS0046102,7
RTS0046103,14
RTS0046104,18
RTS0046105,17
RTS0046106,10
RTS0046107,13
RTS0046108,14
RTS0046109,11
RTS0046110,13
RTS0046111,18
RTS0046112,24
RTS0046113,16
RTS0046114,14
RTS0046115,40
RTS0046116,27
RTS0046117,38
RTS0046119,16
RTS0046121,27
RTS0046122,17
RTS0046123,15
RTS0046124,19
RTS0046125,11
RTS0046126,10
RTS0046127,14
RTS0046128,63
RTS0046129,27
RTS0046130,25
RTS0046131,19
RTS0046132,42
RTS0046133,42
RTS0046134,23
RTS0046135,24
RTS0046136,527
RTS0046137,998
RTS0046138,143
RTS0046140,15
RTS0046141,21
RTS0046142,21
RTS0046143,19
RTS0046144,24
RTS0046145,8
RTS0046146,13
RTS0046147,21
RTS0046148,11
RTS0046149,8
RTS0046150,10
RTS0046152,21
RTS0046153,9
RTS0046154,16
RTS0046155,15
RTS0046156,16
RTS0046157,19
RTS0046158,15
RTS0046159,12
RTS0046160,15
RTS0046161,19
RTS0046162,18
RTS0046163,22
RTS0046164,26
RTS0046165,27
RTS0046166,22
RTS0046167,19
RTS0046168,11
RTS0046169,13
RTS0046170,15
RTS0046171,13
RTS0046172,11
RTS0046173,8
RTS0046174,17
RTS0046175,10
RTS0046176,18
RTS0046177,7
RTS0046178,8
RTS0046179,6
RTS0046180,16
RTS0046181,14
RTS0046182,12
RTS0046183,81
RTS0046184,84
RTS0046185,81
RTS0046186,40
RTS0046187,66
RTS0046188,59
RTS0046191,15
RTS0046193,9
RTS0046194,9
RTS0046195,20
RTS0046196,17
RTS0046197,14
RTS0046198,7
RTS0046199,19
RTS0046200,17
RTS0046201,21
RTS0046202,19
RTS0046203,11
RTS0046204,14
RTS0046205,17
RTS0046206,25
RTS0046207,16
RTS0046208,12
RTS0046209,17
RTS0046210,11
RTS0046211,17
RTS0046212,12
RTS0046213,20
RTS0046214,7
RTS0046215,14
RTS0046216,14
RTS0046217,16
RTS0046218,16
RTS0046219,11
RTS0046220,16
RTS0046221,17
RTS0046222,15
RTS0046223,14
RTS0046224,10
RTS0046225,27
RTS0046226,23
RTS0046227,19
RTS0046228,22
RTS0046229,17
RTS0046230,16
RTS0046231,8
RTS0046232,20
RTS0046233,13
RTS0046234,20
RTS0046235,12
RTS0046236,10
RTS0046237,15
RTS0046238,15
RTS0046239,9
RTS0046240,16
RTS0046241,13
RTS0046242,20
RTS0046243,10
RTS0046244,20
RTS0046245,13
RTS0046246,13
RTS0046247,16
RTS0046248,14
RTS0046249,14
RTS0046250,17
RTS0046251,13
RTS0046252,228
RTS0046253,201
RTS0046254,218
RTS0046255,8
RTS0046256,18
RTS0046257,20
RTS0046258,8
RTS0046259,8
RTS0046260,20
RTS0046261,10
RTS0046262,13
RTS0046263,22
RTS0046264,13
RTS0046265,10
RTS0046266,23
RTS0046267,13
RTS0046268,21
RTS0046269,17
RTS0046270,9
RTS0046271,21
RTS0046272,14
RTS0046273,89
RTS0046274,94
RTS0046275,43
RTS0046276,39
RTS0046277,33
RTS0046278,35
RTS0046279,82
RTS0046280,23
RTS0046281,59
RTS0046282,15
RTS0046283,16
RTS0046284,11
RTS0046285,21
RTS0046286,23
RTS0046287,22
RTS0046288,29
RTS0046289,24
RTS0046290,14
RTS0046291,10
RTS0046292,19
RTS0046293,15
RTS0046294,13
RTS0046295,30
RTS0046296,18
RTS0046297,18
RTS0046298,14
RTS0046299,14
RTS0046300,9
RTS0046301,27
RTS0046302,9
RTS0046303,11
RTS0046304,12
RTS0046305,20
RTS0046306,12
RTS0046307,17
RTS0046308,15
RTS0046309,20
RTS0046310,17
RTS0046311,11
RTS0046312,9
RTS0046313,11
RTS0046314,25
RTS0046315,10
RTS0046316,20
RTS0046317,13
RTS0046318,12
RTS0046319,20
RTS0046320,13
RTS0046321,20
RTS0046322,13
RTS0046323,16
RTS0046324,14
RTS0046325,17
RTS0046326,14
RTS0046327,17
RTS0046328,20
RTS0046329,195
RTS0046330,152
RTS0046331,191
RTS0046332,84
RTS0046333,280
RTS0046334,42
RTS0046335,46
RTS0046336,65
RTS0046342,14
RTS0046343,17
RTS0046344,17
RTS0046345,8
RTS0046346,14
RTS0046347,732
RTS0046348,696
RTS0046349,712
RTS0046350,17
RTS0046351,8
RTS0046352,15
RTS0046353,18
RTS0046354,15
RTS0046355,11
RTS0046356,16
RTS0046357,8
RTS0046358,8
RTS0046359,17
RTS0046360,12
RTS0046361,14
RTS0046362,22
RTS0046363,17
RTS0046364,13
RTS0046365,11
RTS0046366,9
RTS0046367,16
RTS0046368,18
RTS0046369,17
RTS0046370,14
RTS0046371,22
RTS0046372,27
RTS0046373,8
RTS0046374,8
RTS0046375,16
RTS0046376,8
RTS0046377,10
RTS0046378,23
RTS0046379,20
RTS0046380,18
RTS0046381,15
RTS0046382,14
RTS0046383,19
RTS0046384,11
RTS0046385,14
RTS0046386,14
RTS0046387,11
RTS0046388,20
RTS0046389,15
RTS0046390,13
RTS0046391,15
RTS0046392,10
RTS0046393,11
RTS0046394,12
RTS0046395,18
RTS0046396,13
RTS0046397,7
RTS0046398,20
RTS0046399,14
RTS0046400,19
RTS0046401,14
RTS0046402,14
RTS0046403,16
RTS0046404,12
RTS0046405,22
RTS0046406,21
RTS0046407,14
RTS0046408,19
RTS0046409,23
RTS0046410,82
RTS0046411,69
RTS0046412,77
RTS0046413,99
RTS0046414,726
RTS0046415,108
RTS0046416,14
RTS0046417,23
RTS0046418,20
RTS0046419,11
RTS0046420,27
RTS0046421,19
RTS0046422,11
RTS0046423,15
RTS0046424,9
RTS0046425,17
RTS0046426,11
RTS0046427,18
RTS0046428,9
RTS0046429,11
RTS0046430,9
RTS0046431,17
RTS0046432,89
RTS0046433,56
RTS0046434,91
RTS0046435,73
RTS0046439,22
RTS0046440,32
RTS0046441,29
RTS0046442,29
RTS0046443,29
RTS0046444,15
RTS0046445,12
RTS0046446,7
RTS0046447,12
RTS0046448,23
RTS0046449,37
RTS0046450,54
RTS0046451,29
RTS0046452,40
RTS0046453,37
RTS0046454,18
RTS0046455,19
RTS0046456,18
RTS0046457,17
RTS0046458,14
RTS0046459,44
RTS0046460,31
RTS0046461,10
RTS0046462,15
RTS0046463,15
RTS0046464,17
RTS0046466,9
RTS0046468,15
RTS0046469,6
RTS0046470,11
RTS0046471,8
RTS0046472,14
RTS0046473,6
RTS0046474,13
RTS0046475,20
RTS0046476,23
RTS0046477,15
RTS0046478,14
RTS0046479,13
RTS0046480,19
RTS0046481,14
RTS0046482,19
RTS0046483,17
RTS0046484,11
RTS0046485,14
RTS0046486,10
RTS0046487,22
RTS0046488,14
RTS0046489,15
RTS0046490,23
RTS0046491,16
RTS0046492,10
RTS0046493,11
RTS0046494,15
RTS0046495,20
RTS0046496,24
RTS0046497,28
RTS0046498,19
RTS0046499,110
RTS0046500,146
RTS0046501,96
RTS0046502,14
RTS0046503,27
RTS0046504,21
RTS0046505,8
RTS0046506,20
RTS0046507,15
RTS0046508,16
RTS0046509,17
RTS0046510,20
RTS0046511,12
RTS0046512,35
RTS0046513,38
RTS0046514,8
RTS0046515,16
RTS0046516,15
RTS0046517,24
RTS0046518,11
RTS0046519,15
RTS0046520,23
RTS0046521,17
RTS0046522,12
RTS0046524,34
RTS0046525,25
RTS0046526,111
RTS0046527,85
RTS0046528,63
RTS0046529,70
RTS0046530,10
RTS0046531,21
RTS0046532,18
RTS0046533,16
RTS0046534,19
RTS0046535,15
RTS0046536,12
RTS0046537,17
RTS0046538,18
RTS0046539,21
RTS0046540,23
RTS0046541,19
RTS0046542,25
RTS0046543,31
RTS0046544,12
RTS0046545,73
RTS0046546,14
RTS0046548,34
RTS0046549,61
RTS0046550,11
RTS0046551,25
RTS0046552,17
RTS0046553,21
RTS0046554,17
RTS0046555,20
RTS0046556,19
RTS0046557,14
RTS0046558,19
RTS0046559,19
RTS0046560,19
RTS0046561,23
RTS0046562,26
RTS0046563,20
RTS0046564,19
RTS0046565,22
RTS0046566,18
RTS0046567,18
RTS0046568,14
RTS0046569,16
RTS0046570,10
RTS0046571,18
RTS0046572,10
RTS0046573,19
RTS0046574,22
RTS0046575,20
RTS0046577,14
RTS0046578,16
RTS0046580,35
RTS0046581,28
RTS0046582,27
RTS0046583,18
RTS0046584,15
RTS0046585,23
RTS0046586,15
RTS0046587,19
RTS0046588,13
RTS0046589,14
RTS0046590,16
RTS0046591,19
RTS0046592,12
RTS0046593,18
RTS0046594,27
RTS0046595,12
RTS0046596,11
RTS0046597,14
RTS0046598,23
RTS0046599,16
RTS0046600,102
RTS0046601,137
RTS0046602,82
RTS0046603,110
RTS0046604,20
RTS0046605,21
RTS0046606,19
RTS0046607,24
RTS0046608,15
RTS0046609,10
RTS0046610,10
RTS0046611,18
RTS0046612,20
RTS0046613,15
RTS0046614,17
RTS0046615,10
RTS0046616,19
RTS0046617,29
RTS0046618,18
RTS0046619,21
RTS0046620,21
RTS0046621,30
RTS0046622,17
RTS0046623,23
RTS0046624,33
RTS0046625,24
RTS0046626,30
RTS0046627,24
RTS0046628,36
RTS0046629,26
RTS0046630,23
RTS0046631,28
RTS0046632,23
RTS0046633,17
RTS0046634,14
RTS0046635,27
RTS0046636,22
RTS0046637,34
RTS0046638,11
RTS0046639,12
RTS0046640,22
RTS0046641,18
RTS0046642,18
RTS0046643,16
RTS0046644,18
RTS0046645,18
RTS0046646,13
RTS0046647,16
RTS0046648,15
RTS0046649,13
RTS0046650,16
RTS0046651,29
RTS0046652,24
RTS0046653,44
RTS0046654,38
RTS0046655,52
RTS0046656,24
RTS0046657,14
RTS0046658,17
RTS0046659,15
RTS0046660,18
RTS0046661,13
RTS0046662,11
RTS0046663,13
RTS0046664,11
RTS0046665,20
RTS0046666,10
RTS0046667,11
RTS0046668,24
RTS0046669,17
RTS0046670,9
RTS0046671,19
RTS0046672,11
RTS0046673,20
RTS0046674,12
RTS0046675,15
RTS0046676,6
RTS0046677,15
RTS0046678,10
RTS0046679,15
RTS0046680,11
RTS0046681,14
RTS0046682,12
RTS0046683,10
RTS0046684,10
RTS0046685,8
RTS0046686,19
RTS0046687,18
RTS0046688,11
RTS0046689,15
RTS0046690,13
RTS0046691,11
RTS0046692,10
RTS0046693,15
RTS0046694,20
RTS0046695,18
RTS0046696,14
RTS0046697,30
RTS0046698,22
RTS0046699,32
RTS0046700,31
RTS0046701,41
RTS0046702,33
RTS0046703,116
RTS0046704,143
RTS0046705,118
RTS0046706,63
RTS0046707,119
RTS0046708,102
RTS0046709,12
RTS0046710,17
RTS0046711,16
RTS0046712,7
RTS0046713,17
RTS0046714,17
RTS0046715,10
RTS0046716,15
RTS0046717,30
RTS0046718,14
RTS0046719,11
RTS0046720,11
RTS0046721,14
RTS0046722,24
RTS0046723,20
RTS0046724,8
RTS0046725,10
RTS0046726,17
RTS0046727,27
RTS0046728,12
RTS0046729,16
RTS0046730,14
RTS0046731,15
RTS0046732,17
RTS0046733,19
RTS0046734,15
RTS0046735,18
RTS0046736,11
RTS0046737,21
RTS0046738,13
RTS0046739,9
RTS0046740,23
RTS0046741,13
RTS0046742,13
RTS0046743,14
RTS0046744,15
RTS0046745,21
RTS0046746,21
RTS0046747,17
RTS0046748,27
RTS0046749,20
RTS0046750,20
RTS0046751,17
RTS0046752,14
RTS0046753,9
RTS0046754,18
RTS0046755,11
RTS0046756,18
RTS0046757,21
RTS0046758,12
RTS0046759,25
RTS0046760,32
RTS0046761,25
RTS0046763,36
RTS0046764,33
RTS0046765,16
RTS0046766,11
RTS0046767,20
RTS0046768,152
RTS0046769,254
RTS0046770,248
RTS0046771,17
RTS0046772,14
RTS0046773,17
RTS0046774,7
RTS0046775,28
RTS0046776,1
RTS0046777,11
RTS0046778,11
RTS0046779,14
RTS0046780,18
RTS0046781,16
RTS0046782,10
RTS0046783,10
RTS0046784,11
RTS0046785,16
RTS0046790,21
RTS0046791,12
RTS0046792,17
RTS0046793,15
RTS0046794,13
RTS0046795,17
RTS0046796,15
RTS0046797,12
RTS0046798,16
RTS0046799,23
RTS0046800,15
RTS0046801,260
RTS0046802,134
RTS0046803,24
RTS0046804,11
RTS0046805,17
RTS0046806,29
RTS0046807,18
RTS0046808,19
RTS0046809,12
RTS0046810,26
RTS0046811,9
RTS0046812,11
RTS0046813,15
RTS0046814,15
RTS0046815,19
RTS0046816,11
RTS0046817,11
RTS0046818,21
RTS0046819,17
RTS0046820,25
RTS0046821,15
RTS0046822,18
RTS0046823,18
RTS0046824,25
RTS0046825,23
RTS0046826,11
RTS0046827,20
RTS0046828,14
RTS0046829,19
RTS0046830,18
RTS0046831,14
RTS0046832,9
RTS0046833,6
RTS0046835,13
RTS0046836,383
RTS0046837,582
RTS0046838,309
RTS0046839,1004
RTS0046840,337
RTS0046841,171
RTS0046842,133
RTS0046843,139
RTS0046846,16
RTS0046849,15
RTS0046850,9
RTS0046851,15
RTS0046852,33
RTS0046853,43
RTS0046854,17
RTS0046855,21
RTS0046856,27
RTS0046857,9
RTS0046858,17
RTS0046859,14
RTS0046860,19
RTS0046861,12
RTS0046862,25
RTS0046863,9
RTS0046864,26
RTS0046866,28
RTS0046867,7
RTS0046868,12
RTS0046869,133
RTS0046870,90
RTS0046871,188
RTS0046872,530
RTS0046873,9
RTS0046874,15
RTS0046875,16
RTS0046876,5
RTS0046877,24
RTS0046878,13
RTS0046879,14
RTS0046880,22
RTS0046881,28
RTS0046882,19
RTS0046885,16
RTS0046886,14
RTS0046887,16
RTS0046889,13
RTS0046890,11
RTS0046891,19
RTS0046892,21
RTS0046893,10
RTS0046894,20
RTS0046895,15
RTS0046897,27
RTS0046898,14
RTS0046899,1174
RTS0046900,46
RTS0046902,14
RTS0046903,41
RTS0046904,14
RTS0046905,18
RTS0046906,113
RTS0046907,234
RTS0046908,17
RTS0046909,22
RTS0046910,14
RTS0046911,21
RTS0046912,11
RTS0046913,19
RTS0046914,20
RTS0046915,18
RTS0046916,19
RTS0046918,1048
RTS0046919,1113
RTS0046920,187
RTS0046921,14
RTS0046922,13
RTS0046923,31
RTS0046924,38
RTS0046925,20
RTS0046926,19
RTS0046927,16
RTS0046928,10
RTS0046929,18
RTS0046930,18
RTS0046931,18
RTS0046933,12
RTS0046934,26
RTS0046935,14
RTS0046936,13
RTS0046937,29
RTS0046938,21
RTS0046939,14
RTS0046940,52
RTS0046941,37
RTS0046942,19
RTS0046943,22
RTS0046944,18
RTS0046946,13
RTS0046947,14
RTS0046948,20
RTS0046949,16
RTS0046950,11
RTS0046951,15
RTS0046952,18
RTS0046954,7
RTS0046955,16
RTS0046956,29
RTS0046957,11
RTS0046958,18
RTS0046959,22
RTS0046960,17
RTS0046961,21
RTS0046962,75
RTS0046963,13
RTS0046965,14
RTS0046966,12
RTS0046967,17
RTS0046968,11
RTS0047054,18
RTS0047055,10
RTS0047056,13
RTS0047057,23
RTS0047058,20
RTS0047060,16
RTS0047061,18
RTS0047062,23
RTS0047063,26
RTS0047064,33
RTS0047065,59
RTS0047066,68
RTS0047067,71
RTS0047068,72
RTS0047069,57
RTS0047070,26
RTS0047071,22
RTS0047072,26
RTS0047073,33
RTS0047074,29
RTS0047075,12
RTS0047076,17
RTS0047077,16
RTS0047078,14
RTS0047079,16
RTS0047080,29
RTS0047081,17
RTS0047082,24
RTS0047083,25
RTS0047084,18
RTS0047085,6
RTS0047086,21
RTS0047087,12
RTS0047088,12
RTS0047089,15
RTS0047091,10
RTS0047092,71
RTS0047093,68
RTS0047094,43
RTS0047095,14
RTS0047096,12
RTS0047097,12
RTS0047098,12
RTS0047099,16
RTS0047100,15
RTS0047101,19
RTS0047102,17
RTS0047103,19
RTS0047104,16
RTS0047105,22
RTS0047106,17
RTS0047107,15
RTS0047108,33
RTS0047109,18
RTS0047110,17
RTS0047111,19
RTS0047112,19
RTS0047113,26
RTS0047114,22
RTS0047115,46
RTS0047116,51
RTS0047117,58
RTS0047118,45
RTS0047119,60
RTS0047120,15
RTS0047121,14
RTS0047122,17
RTS0047123,27
RTS0047124,24
RTS0047125,16
RTS0047126,21
RTS0047127,29
RTS0047128,16
RTS0047129,17
RTS0047130,14
RTS0047131,16
RTS0047132,22
RTS0047133,16
RTS0047134,14
RTS0047135,27
RTS0047136,23
RTS0047137,21
RTS0047138,25
RTS0047139,21
RTS0047140,10
RTS0047141,9
RTS0047142,12
RTS0047143,14
RTS0047144,19
RTS0047145,31
RTS0047146,25
RTS0047147,24
RTS0047148,19
RTS0047149,20
RTS0047150,15
RTS0047151,16
RTS0047152,16
RTS0047153,11
RTS0047154,26
RTS0047156,15
RTS0047157,11
RTS0047158,18
RTS0047159,15
RTS0047160,24
RTS0047165,12
RTS0047166,16
RTS0047167,16
RTS0047168,8
RTS0047169,7
RTS0047170,11
RTS0047171,30
RTS0047172,28
RTS0047173,33
RTS0047174,45
RTS0047175,11
RTS0047176,14
RTS0047177,21
RTS0047178,19
RTS0047179,14
RTS0047180,17
RTS0047181,21
RTS0047182,29
RTS0047183,36
RTS0047184,25
RTS0047185,18
RTS0047186,11
RTS0047187,10
RTS0047188,16
RTS0047189,12
RTS0047190,24
RTS0047191,25
RTS0047192,18
RTS0047193,16
RTS0047194,18
RTS0047195,26
RTS0047196,15
RTS0047197,21
RTS0047198,11
RTS0047199,18
RTS0047200,17
RTS0047201,16
RTS0047202,19
RTS0047203,19
RTS0047204,24
RTS0047205,12
RTS0047206,14
RTS0047207,18
RTS0047208,141
RTS0047209,164
RTS0047210,191
RTS0047211,150
RTS0047212,70
RTS0047213,16
RTS0047214,22
RTS0047215,17
RTS0047216,19
RTS0047217,7
RTS0047218,33
RTS0047219,40
RTS0047220,23
RTS0047221,66
RTS0047222,64
RTS0047223,27
RTS0047225,21
RTS0047226,15
RTS0047229,11
RTS0047230,12
RTS0047231,20
RTS0047232,14
RTS0047233,18
RTS0047234,9
RTS0047235,13
RTS0047236,20
RTS0047237,12
RTS0047238,14
RTS0047239,16
RTS0047240,11
RTS0047241,18
RTS0047242,12
RTS0047243,20
RTS0047244,14
RTS0047245,16
RTS0047246,8
RTS0047247,11
RTS0047248,15
RTS0047249,18
RTS0047250,18
RTS0047252,26
RTS0047253,10
RTS0047254,19
RTS0047255,60
RTS0047256,45
RTS0047257,48
RTS0047258,60
RTS0047259,82
RTS0047260,31
RTS0047261,32
RTS0047262,28
RTS0047263,32
RTS0047264,21
RTS0047266,31
RTS0047267,70
RTS0047268,49
RTS0047269,41
RTS0047270,103
RTS0047271,105
RTS0047272,42
RTS0047273,46
RTS0047274,31
RTS0047276,19
RTS0047277,53
RTS0047278,48
RTS0047279,52
RTS0047280,34
RTS0047281,53
RTS0047282,55
RTS0047283,40
RTS0047284,27
RTS0047290,103
RTS0047291,194
RTS0047292,125
RTS0047293,119
RTS0047294,171
RTS0047295,13
RTS0047296,18
RTS0047297,24
RTS0047298,14
RTS0047299,22
RTS0047300,16
RTS0047301,20
RTS0047302,7
RTS0047303,20
RTS0047304,16
RTS0047305,37
RTS0047306,58
RTS0047307,74
RTS0047308,38
RTS0047309,35
RTS0047310,27
RTS0047311,35
RTS0047312,29
RTS0047313,22
RTS0047314,20
RTS0047315,44
RTS0047316,64
RTS0047317,56
RTS0047318,40
RTS0047319,49
RTS0047320,14
RTS0047321,25
RTS0047322,21
RTS0047323,34
RTS0047324,21
RTS0047325,28
RTS0047326,18
RTS0047327,26
RTS0047328,16
RTS0047329,18
RTS0047331,28
RTS0047332,26
RTS0047333,42
RTS0047334,30
RTS0047335,28
RTS0047336,28
RTS0047337,15
RTS0047338,40
RTS0047339,28
RTS0047340,55
RTS0047341,44
RTS0047342,42
RTS0047343,30
RTS0047344,39
RTS0047345,26
RTS0047346,23
RTS0047348,13
RTS0047349,31
RTS0047350,29
RTS0047351,23
RTS0047352,55
RTS0047353,40
RTS0047354,32
RTS0047356,14
RTS0047357,6
RTS0047358,11
RTS0047359,16
RTS0047360,6
RTS0047361,13
RTS0047362,21
RTS0047363,26
RTS0047364,10
RTS0047365,16
RTS0047366,15
RTS0047367,13
RTS0047368,23
RTS0047369,17
RTS0047370,11
RTS0047373,19
RTS0047374,17
RTS0047375,12
RTS0047376,28
RTS0047377,27
RTS0047378,25
RTS0047379,36
RTS0047380,36
RTS0047381,13
RTS0047382,13
RTS0047383,11
RTS0047384,14
RTS0047385,18
RTS0047386,38
RTS0047387,29
RTS0047388,18
RTS0047389,32
RTS0047390,26
RTS0047391,36
RTS0047392,10
RTS0047393,27
RTS0047394,17
RTS0047395,10
RTS0047396,52
RTS0047397,24
RTS0047398,9
RTS0047399,22
RTS0047400,15
RTS0047401,19
RTS0047402,21
RTS0047403,21
RTS0047404,30
RTS0047405,21
RTS0047406,16
RTS0047407,17
RTS0047408,28
RTS0047409,45
RTS0047410,42
RTS0047411,35
RTS0047412,26
RTS0047413,18
RTS0047414,27
RTS0047415,30
RTS0047417,24
RTS0047418,42
RTS0047419,22
RTS0047420,31
RTS0047421,12
RTS0047422,13
RTS0047423,12
RTS0047424,19
RTS0047425,17
RTS0047426,27
RTS0047427,21
RTS0047428,14
RTS0047429,20
RTS0047430,29
RTS0047431,10
RTS0047432,23
RTS0047433,24
RTS0047434,29
RTS0047435,25
RTS0047436,23
RTS0047437,20
RTS0047438,17
RTS0047439,9
RTS0047440,16
RTS0047441,42
RTS0047442,31
RTS0047445,32
RTS0047446,21
RTS0047447,22
RTS0047448,16
RTS0047449,5
RTS0047450,14
RTS0047451,12
RTS0047452,22
RTS0047453,14
RTS0047454,16
RTS0047455,9
RTS0047456,8
RTS0047457,20
RTS0047458,14
RTS0047459,15
RTS0047460,14
RTS0047461,20
RTS0047462,16
RTS0047463,16
RTS0047464,20
RTS0047465,27
RTS0047466,22
RTS0047467,14
RTS0047468,17
RTS0047469,13
RTS0047471,17
RTS0047472,17
RTS0047473,10
RTS0047474,14
RTS0047475,8
RTS0047476,21
RTS0047477,40
RTS0047479,31
RTS0047480,17
RTS0047481,28
RTS0047482,14
RTS0047483,20
RTS0047484,21
RTS0047485,7
RTS0047486,13
RTS0047487,12
RTS0047488,17
RTS0047489,19
RTS0047490,10
RTS0047491,13
RTS0047492,17
RTS0047493,23
RTS0047494,24
RTS0047495,18
RTS0047496,25
RTS0047497,28
RTS0047498,30
RTS0047499,24
RTS0047500,30
RTS0047501,24
RTS0047502,14
RTS0047503,14
RTS0047504,29
RTS0047505,23
RTS0047506,22
RTS0047507,19
RTS0047508,15
RTS0047509,10
RTS0047510,13
RTS0047511,15
RTS0047512,39
RTS0047513,16
RTS0047514,16
RTS0047515,34
RTS0047516,36
RTS0047517,49
RTS0047518,20
RTS0047520,24
RTS0047521,43
RTS0047522,20
RTS0047523,25
RTS0047524,13
RTS0047525,21
RTS0047526,17
RTS0047527,10
RTS0047528,29
RTS0047529,19
RTS0047530,22
RTS0047531,22
RTS0047532,13
RTS0047533,7
RTS0047534,11
RTS0047535,13
RTS0047536,17
RTS0047537,24
RTS0047538,76
RTS0047540,61
RTS0047541,75
RTS0047543,13
RTS0047544,15
RTS0047545,24
RTS0047546,19
RTS0047547,13
RTS0047548,35
RTS0047549,28
RTS0047550,23
RTS0047551,20
RTS0047552,14
RTS0047553,15
RTS0047558,15
RTS0047559,11
RTS0047560,15
RTS0047561,15
RTS0047562,15
RTS0047563,26
RTS0047564,15
RTS0047565,19
RTS0047566,19
RTS0047567,9
RTS0047568,15
RTS0047569,13
RTS0047570,14
RTS0047571,15
RTS0047572,17
RTS0047573,16
RTS0047574,16
RTS0047575,23
RTS0047576,17
RTS0047577,15
RTS0047578,11
RTS0047579,19
RTS0047580,18
RTS0047581,17
RTS0047582,25
RTS0047583,7
RTS0047584,17
RTS0047585,6
RTS0047586,10
RTS0047587,13
RTS0047588,28
RTS0047590,20
RTS0047591,14
RTS0047592,21
RTS0047593,18
RTS0047594,18
RTS0047595,15
RTS0047596,19
RTS0047597,21
RTS0047598,18
RTS0047599,19
RTS0047600,28
RTS0047601,68
RTS0047602,33
RTS0047603,11
RTS0047604,16
RTS0047606,9
RTS0047613,24
RTS0047614,25
RTS0047615,6
RTS0047616,17
RTS0047617,17
RTS0047618,11
RTS0047619,12
RTS0047620,9
RTS0047621,13
RTS0047622,10
RTS0047624,19
RTS0047625,11
RTS0047626,13
RTS0047627,18
RTS0047628,21
RTS0047629,5
RTS0047630,7
RTS0047631,12
RTS0047632,16
RTS0047633,13
RTS0047634,17
RTS0047635,12
RTS0047636,15
RTS0047637,13
RTS0047638,16
RTS0047639,16
RTS0047640,15
RTS0047641,7
RTS0047642,16
RTS0047643,12
RTS0047644,11
RTS0047645,11
RTS0047646,13
RTS0047647,13
RTS0047648,15
RTS0047649,13
RTS0047650,7
RTS0047651,10
RTS0047652,14
RTS0047653,14
RTS0047654,9
RTS0047656,14
RTS0047657,22
RTS0047658,13
RTS0047659,12
RTS0047660,10
RTS0047661,17
RTS0047662,18
RTS0047663,7
RTS0047664,11
RTS0047665,18
RTS0047666,7
RTS0047667,8
RTS0047668,27
RTS0047669,11
RTS0047670,11
RTS0047672,12
RTS0047673,16
RTS0047674,23
RTS0047675,19
RTS0047676,9
RTS0047677,17
RTS0047678,16
RTS0047679,16
RTS0047680,19
RTS0047681,13
RTS0047682,12
RTS0047684,28
RTS0047685,6
RTS0047686,8
RTS0047687,16
RTS0047688,13
RTS0047689,20
RTS0047691,9
RTS0047692,10
RTS0047693,13
RTS0047694,13
RTS0047695,12
RTS0047696,10
RTS0047697,7
RTS0047698,11
RTS0047699,22
RTS0047700,25
RTS0047701,14
RTS0047702,12
RTS0047703,17
RTS0047704,10
RTS0047705,12
RTS0047706,10
RTS0047707,17
RTS0047708,38
RTS0047709,48
RTS0047710,13
RTS0047711,26
RTS0047712,16
RTS0047713,15
RTS0047714,28
RTS0047715,16
RTS0047716,20
RTS0047717,24
RTS0047718,16
RTS0047720,8
RTS0047721,19
RTS0047722,12
RTS0047723,30
RTS0047724,153
RTS0047725,155
RTS0047726,115
RTS0047727,104
RTS0047728,120
RTS0047729,14
RTS0047730,23
RTS0047731,14
RTS0047732,9
RTS0047733,18
RTS0047734,18
RTS0047735,13
RTS0047736,27
RTS0047737,15
RTS0047738,8
RTS0047739,40
RTS0047740,38
RTS0047741,44
RTS0047742,53
RTS0047743,33
RTS0047744,30
RTS0047745,33
RTS0047746,22
RTS0047747,19
RTS0047748,21
RTS0047749,99
RTS0047750,33
RTS0047752,18
RTS0047753,26
RTS0047754,186
RTS0047755,255
RTS0047756,162
RTS0047757,109
RTS0047758,142
RTS0047759,17
RTS0047760,14
RTS0047761,15
RTS0047762,9
RTS0047763,13
RTS0047764,13
RTS0047765,23
RTS0047766,21
RTS0047767,14
RTS0047768,8
RTS0047769,31
RTS0047770,40
RTS0047771,45
RTS0047772,34
RTS0047773,33
RTS0047774,27
RTS0047775,14
RTS0047776,12
RTS0047777,15
RTS0047778,8
RTS0047779,10
RTS0047780,20
RTS0047781,19
RTS0047782,27
RTS0047783,18
RTS0047784,17
RTS0047785,15
RTS0047786,60
RTS0047787,16
RTS0047788,11
RTS0047789,14
RTS0047790,11
RTS0047791,22
RTS0047792,17
RTS0047793,12
RTS0047794,12
RTS0047795,14
RTS0047796,21
RTS0047797,28
RTS0047798,12
RTS0047799,13
RTS0047800,13
RTS0047801,22
RTS0047802,11
RTS0047803,20
RTS0047804,21
RTS0047805,15
RTS0047806,16
RTS0047807,41
RTS0047808,998
RTS0047809,19
RTS0047810,11
RTS0047811,24
RTS0047812,11
RTS0047813,17
RTS0047814,11
RTS0047816,13
RTS0047817,21
RTS0047818,10
RTS0047819,12
RTS0047820,29
RTS0047821,72
RTS0047822,5
RTS0047823,20
RTS0047824,11
RTS0047825,17
RTS0047826,13
RTS0047827,20
RTS0047828,19
RTS0047829,19
RTS0047830,20
RTS0047831,13
RTS0047832,8
RTS0047833,16
RTS0047834,17
RTS0047835,31
RTS0047836,28
RTS0047837,30
RTS0047838,11
RTS0047839,15
RTS0047840,12
RTS0047841,15
RTS0047842,13
RTS0047843,14
RTS0047844,12
RTS0047845,14
RTS0047846,12
RTS0047847,19
RTS0047848,7
RTS0047849,21
RTS0047850,17
RTS0047851,21
RTS0047852,13
RTS0047853,35
RTS0047854,17
RTS0047855,26
RTS0047856,20
RTS0047857,15
RTS0047858,12
RTS0047859,5
RTS0047860,20
RTS0047861,6
RTS0047862,12
RTS0047863,14
RTS0047864,19
RTS0047865,21
RTS0047866,25
RTS0047867,16
RTS0047868,24
RTS0047869,36
RTS0047870,42
RTS0047871,29
RTS0047872,34
RTS0047873,21
RTS0047874,11
RTS0047875,17
RTS0047876,12
RTS0047877,9
RTS0047878,16
RTS0047879,13
RTS0047880,18
RTS0047881,19
RTS0047882,11
RTS0047883,30
RTS0047884,15
RTS0047885,18
RTS0047886,7
RTS0047890,768
RTS0047891,716
RTS0047892,292
RTS0047893,50
RTS0047894,31
RTS0047895,22
RTS0047896,23
RTS0047897,17
RTS0047898,12
RTS0047899,30
RTS0047900,40
RTS0047901,29
RTS0047902,43
RTS0047903,29
RTS0047904,16
RTS0047905,21
RTS0047906,19
RTS0047907,249
RTS0047908,229
RTS0047909,316
RTS0047910,23
RTS0047912,19
RTS0047913,19
RTS0047914,16
RTS0047915,7
RTS0047916,9
RTS0047917,5
RTS0047919,19
RTS0047920,129
RTS0047921,223
RTS0047924,22
RTS0047925,10
RTS0047926,19
RTS0047927,22
RTS0047928,21
RTS0047929,10
RTS0047930,19
RTS0047931,19
RTS0047932,20
RTS0047933,23
RTS0047934,20
RTS0047935,12
RTS0047936,14
RTS0047937,20
RTS0047938,19
RTS0047939,25
RTS0047940,39
RTS0047941,14
RTS0047942,14
RTS0047943,15
RTS0047944,188
RTS0047945,11
RTS0047946,15
RTS0047947,24
RTS0047948,13
RTS0047949,14
RTS0047950,19
RTS0047951,16
RTS0047952,17
RTS0047953,12
RTS0047954,27
RTS0047956,28
RTS0047957,17
RTS0047958,18
RTS0047959,21
RTS0047960,22
RTS0047961,8
RTS0047963,21
RTS0047964,24
RTS0047965,15
RTS0047966,12
RTS0047967,18
RTS0047968,19
RTS0047969,15
RTS0047970,19
RTS0047972,16
RTS0047973,28
RTS0047974,44
RTS0047975,24
RTS0047976,11
RTS0047977,7
RTS0047978,14
RTS0047979,39
RTS0047980,12
RTS0047981,11
RTS0047982,17
RTS0047985,145
RTS0047986,10
RTS0047987,19
RTS0047988,83
RTS0047990,16
RTS0047991,79
RTS0047992,17
RTS0047993,14
RTS0047994,14
RTS0047995,17
RTS0047996,14
RTS0047997,29
RTS0047998,36
RTS0047999,18
RTS0048000,16
RTS0048001,17
RTS0048003,54
RTS0048005,13
RTS0048006,22
RTS0048008,11
RTS0048009,11
RTS0048012,19
RTS0048013,11
RTS0048014,16
RTS0048015,273
RTS0048016,407
RTS0048017,26
RTS0048018,26
RTS0048019,31
RTS0048020,9
RTS0048021,14
RTS0048022,17
RTS0048023,16
RTS0048024,14
RTS0048026,19
RTS0048027,29
RTS0048028,13
RTS0048029,14
RTS0048030,80
RTS0048031,10
RTS0048032,9
RTS0048033,17
RTS0048034,7
RTS0048035,15
RTS0048036,19
RTS0048037,23
RTS0048038,20
RTS0048040,19
RTS0048041,14
RTS0048042,28
RTS0048043,38
RTS0048044,8
RTS0048045,19
RTS0048046,16
RTS0048047,11
RTS0048048,18
RTS0048049,16
RTS0048050,10
RTS0048051,84
RTS0048052,24
RTS0048053,14
RTS0048054,23
RTS0048055,20
RTS0048056,18
RTS0048057,13
RTS0048058,14
RTS0048059,14
RTS0048060,15
RTS0048061,17
RTS0048062,17
RTS0048063,19
RTS0048064,50
RTS0048065,73
RTS0048066,83
RTS0048067,10
RTS0048068,12
RTS0048069,18
RTS0048070,9
RTS0048071,18
RTS0048072,14
RTS0048073,12
RTS0048074,6
RTS0048076,18
RTS0048077,21
RTS0048078,16
RTS0048079,24
RTS0048080,19
RTS0048081,27
RTS0048082,14
RTS0048084,16
RTS0048085,29
RTS0048086,17
RTS0048087,20
RTS0048088,12
RTS0048089,17
RTS0048090,22
RTS0048091,63
RTS0048092,16
RTS0048093,59
RTS0048094,13
RTS0048096,16
RTS0048097,17
RTS0048098,1089
RTS0048099,1544
RTS0048100,1366
RTS0048101,1382
RTS0048102,1323
RTS0048104,14
RTS0048105,15
RTS0048106,11
RTS0048107,14
RTS0048108,15
RTS0048109,12
RTS0048110,13
RTS0048111,13
RTS0048112,10
RTS0048113,5
RTS0048114,39
RTS0048115,41
RTS0048116,34
RTS0048117,25
RTS0048118,42
RTS0048120,11
RTS0048126,16
RTS0048127,28
RTS0048129,16
RTS0048130,7
RTS0048131,64
RTS0048132,74
RTS0048133,19
RTS0048134,66
RTS0048135,102
RTS0048136,11
RTS0048138,25
RTS0048139,104
RTS0048140,13
RTS0048141,15
RTS0048142,18
RTS0048144,16
RTS0048145,20
RTS0048146,30
RTS0048147,19
RTS0048148,28
RTS0048149,28
RTS0048150,52
RTS0048151,19
RTS0048152,20
RTS0048153,14
RTS0048154,10
RTS0048155,15
RTS0048156,41
RTS0048158,31
RTS0048159,19
RTS0048160,304
RTS0048161,426
RTS0048162,25
RTS0048163,31
RTS0048164,135
RTS0048165,46
RTS0048166,19
RTS0048167,26
RTS0048168,19
RTS0048169,25
RTS0048170,18
RTS0048171,24
RTS0048172,14
RTS0048173,16
RTS0048175,15
RTS0048176,25
RTS0048177,17
RTS0048178,26
RTS0048179,22
RTS0048180,21
RTS0048181,32
RTS0048182,20
RTS0048183,28
RTS0048184,23
RTS0048185,34
RTS0048186,24
RTS0048188,22
RTS0048189,38
RTS0048190,24
RTS0048191,23
RTS0048192,24
RTS0048193,20
RTS0048194,19
RTS0048195,24
RTS0048196,29
RTS0048197,29
RTS0048198,24
RTS0048200,16
RTS0048201,16
RTS0048202,15
RTS0048203,13
RTS0048204,21
RTS0048205,18
RTS0048207,52
RTS0048208,178
RTS0048209,110
RTS0048210,127
RTS0048211,134
RTS0048212,17
RTS0048213,29
RTS0048214,13
RTS0048215,20
RTS0048216,29
RTS0048217,23
RTS0048218,17
RTS0048219,15
RTS0048220,19
RTS0048221,17
RTS0048222,13
RTS0048223,18
RTS0048224,25
RTS0048225,24
RTS0048226,18
RTS0048227,31
RTS0048228,15
RTS0048229,19
RTS0048230,19
RTS0048231,12
RTS0048232,22
RTS0048233,17
RTS0048234,24
RTS0048235,29
RTS0048236,21
RTS0048237,19
RTS0048238,19
RTS0048239,25
RTS0048240,21
RTS0048241,32
RTS0048242,19
RTS0048243,34
RTS0048244,21
RTS0048245,25
RTS0048246,22
RTS0049343,27
RTS0049344,23
RTS0049345,18
RTS0049346,11
RTS0049347,20
RTS0049348,14
RTS0049349,29
RTS0049350,23
RTS0049351,18
RTS0049352,8
RTS0049353,22
RTS0049354,16
RTS0049355,11
RTS0049356,83
RTS0049357,70
RTS0049358,14
RTS0049359,17
RTS0049360,39
RTS0049361,8
RTS0049362,12
RTS0049363,15
RTS0049364,25
RTS0049365,19
RTS0049366,63
RTS0049367,57
RTS0049368,33
RTS0049369,17
RTS0049370,11
RTS0049371,26
RTS0049372,26
RTS0049373,283
RTS0049374,314
RTS0049375,249
RTS0049376,245
RTS0049377,267
RTS0049378,377
RTS0049379,305
RTS0049380,332
RTS0049381,279
RTS0049382,219
RTS0049383,8
RTS0049384,18
RTS0049385,22
RTS0049386,24
RTS0049387,25
RTS0049388,23
RTS0049389,12
RTS0049390,1842
RTS0049391,1388
RTS0049392,1713
RTS0049393,1606
RTS0049394,896
RTS0049395,124
RTS0049396,113
RTS0049397,140
RTS0049398,175
RTS0049399,88
RTS0049400,12
RTS0049401,15
RTS0049402,18
RTS0049403,14
RTS0049404,18
RTS0049405,18
RTS0049406,11
RTS0049407,14
RTS0049408,25
RTS0049409,15
RTS0049410,17
RTS0049411,22
RTS0049412,9
RTS0049413,15
RTS0049414,14
RTS0049415,12
RTS0049416,14
RTS0049417,13
RTS0049418,11
RTS0049419,11
RTS0049420,16
RTS0049421,12
RTS0049422,8
RTS0049423,13
RTS0049424,42
RTS0049425,17
RTS0049426,21
RTS0049427,25
RTS0049428,14
RTS0049429,36
RTS0049430,29
RTS0049431,18
RTS0049432,20
RTS0049433,11
RTS0049434,21
RTS0049435,17
RTS0049436,13
RTS0049437,50
RTS0049438,14
RTS0049439,26
RTS0049440,26
RTS0049441,35
RTS0049442,29
RTS0049443,17
RTS0049444,17
RTS0049445,14
RTS0049446,16
RTS0049447,33
RTS0049448,14
RTS0049449,16
RTS0049450,17
RTS0049451,25
RTS0049452,16
RTS0049453,22
RTS0049454,12
RTS0049455,12
RTS0049456,15
RTS0049457,40
RTS0049458,19
RTS0049459,28
RTS0049460,30
RTS0049461,51
RTS0049462,51
RTS0049463,18
RTS0049464,36
RTS0049465,15
RTS0049466,10
RTS0049467,8
RTS0049468,35
RTS0049469,32
RTS0049470,29
RTS0049471,42
RTS0049472,30
RTS0049473,122
RTS0049474,28
RTS0049475,27
RTS0049476,31
RTS0049477,10
RTS0049478,21
RTS0049479,1437
RTS0049480,171
RTS0049481,4
RTS0049482,10
RTS0049483,11
RTS0049484,16
RTS0049485,27
RTS0997079,6
RTS0997080,27
RTS0997081,8
RTS0997082,11
RTS0997083,11
RTS0997084,14
RTS0997085,20
RTS0997086,18
RTS0997087,12
RTS0997088,5370
RTS0997089,1249
RTS0997090,37
RTS0997091,40
RTS0997092,9
RTS0997093,12
RTS0997094,2
RTS0997095,12
RTS0997096,15
RTS0997097,12
RTS0997098,19
RTS0997099,12
RTS0997100,11
RTS0997101,9
RTS0997102,7
RTS0997103,6
RTS0997104,11
RTS0997105,8
RTS0997106,17
RTS0997107,9
RTS0997108,11
RTS0997109,6
RTS0997110,13
RTS0997111,9
RTS0997112,11
RTS0997113,16
RTS0997114,11
RTS0997115,9
RTS0997116,11
RTS0997117,11
RTS0997118,14
RTS0997119,12
RTS0997120,3
RTS0997121,22
RTS0997122,35
RTS0997123,35
RTS0997124,18
RTS0997125,62
RTS0997126,97
RTS0997127,77
RTS0997128,77
RTS0997129,79
RTS0997130,21
</Code_Summary>
