# Supplementary material for: Spatial meta-transcriptomics reveal associations of intratumor bacteria burden with lung cancer cells showing a distinct oncogenic signature
Source: J Immunother Cancer. 2022 Jul 6;10(7):e004698. doi: 10.1136/jitc-2022-004698 (PMC9260850; doi:10.1136/jitc-2022-004698)
Supplement: Supplementary data [file jitc-2022-004698supp009.zip › DSP-1001250002848-E-G05.dcc]

<Header>
FileVersion,0.02
SoftwareVersion,"GeoMx_NGS_Pipeline_ 2.0.0"
Date,2020-6-15
</Header>

<Scan_Attributes>
ID,DSP-1001250002848-E-G05
Plate_ID,1001250002848
Well,G05
</Scan_Attributes>

<NGS_Processing_Attributes>
SeqSetId,
tamperedIni,No
Raw,970248
Trimmed,965743
Stitched,960454
Aligned,943399
umiQ30,0.9923
rtsQ30,0.9917
</NGS_Processing_Attributes>


<Code_Summary>
RTS0039454,12
RTS0039455,27
RTS0039456,26
RTS0039457,85
RTS0039458,14
RTS0039459,21
RTS0039460,10
RTS0039461,35
RTS0039462,9
RTS0039463,31
RTS0039464,9
RTS0039465,16
RTS0039466,10
RTS0039467,15
RTS0039468,11
RTS0039469,14
RTS0039470,15
RTS0039471,12
RTS0039472,15
RTS0039473,15
RTS0039474,14
RTS0039475,15
RTS0039476,39
RTS0039477,14
RTS0039478,12
RTS0039479,9
RTS0039480,5
RTS0039481,19
RTS0039482,15
RTS0039483,21
RTS0039484,15
RTS0039485,13
RTS0039486,12
RTS0039487,9
RTS0039488,8
RTS0039489,7
RTS0039490,14
RTS0039491,15
RTS0039492,13
RTS0039493,13
RTS0039494,30
RTS0039495,26
RTS0039496,27
RTS0039497,7
RTS0039498,20
RTS0039499,151
RTS0039500,91
RTS0039501,14
RTS0039502,229
RTS0039503,29
RTS0039504,12
RTS0039505,15
RTS0039506,16
RTS0039507,51
RTS0039508,14
RTS0039509,11
RTS0039510,17
RTS0039511,19
RTS0039512,12
RTS0039513,9
RTS0039514,16
RTS0039515,13
RTS0039516,9
RTS0039517,10
RTS0039518,28
RTS0039519,9
RTS0039520,13
RTS0039521,14
RTS0039522,10
RTS0039523,7
RTS0039524,22
RTS0039525,8
RTS0039526,17
RTS0039527,7
RTS0039528,9
RTS0039529,13
RTS0039530,13
RTS0039531,7
RTS0039532,13
RTS0039533,22
RTS0039534,6
RTS0039535,12
RTS0039536,15
RTS0039537,10
RTS0039538,14
RTS0039539,18
RTS0039540,7
RTS0039541,20
RTS0039542,20
RTS0039543,25
RTS0039544,17
RTS0039545,11
RTS0039546,6
RTS0039547,9
RTS0039548,11
RTS0039549,10
RTS0039550,11
RTS0039551,6
RTS0039552,9
RTS0039553,9
RTS0039554,14
RTS0039555,19
RTS0039556,6
RTS0039557,12
RTS0039558,14
RTS0039559,8
RTS0039560,10
RTS0039561,15
RTS0039562,8
RTS0039563,11
RTS0039564,13
RTS0039565,17
RTS0039566,13
RTS0039567,17
RTS0039568,15
RTS0039569,8
RTS0039570,7
RTS0039571,11
RTS0039572,6
RTS0039573,9
RTS0039574,17
RTS0039575,11
RTS0039576,12
RTS0039577,8
RTS0039578,9
RTS0039579,13
RTS0039580,13
RTS0039581,15
RTS0039582,23
RTS0039583,22
RTS0039584,10
RTS0039585,11
RTS0039586,26
RTS0039587,8
RTS0039588,15
RTS0039589,20
RTS0039590,8
RTS0039591,31
RTS0039592,15
RTS0039593,23
RTS0039594,11
RTS0039595,11
RTS0039596,15
RTS0039597,19
RTS0039598,8
RTS0039599,13
RTS0039600,22
RTS0039601,12
RTS0039602,15
RTS0039603,13
RTS0039604,17
RTS0039605,18
RTS0039606,10
RTS0039607,15
RTS0039608,16
RTS0039609,19
RTS0039610,11
RTS0039611,12
RTS0039612,13
RTS0039613,14
RTS0039614,14
RTS0039615,9
RTS0039616,11
RTS0039617,19
RTS0039619,11
RTS0039620,15
RTS0039621,8
RTS0039622,13
RTS0039623,12
RTS0039624,12
RTS0039625,8
RTS0039626,5
RTS0039627,8
RTS0039628,9
RTS0039629,20
RTS0039630,22
RTS0039631,7
RTS0039632,18
RTS0039633,13
RTS0039634,7
RTS0039635,7
RTS0039636,15
RTS0039637,11
RTS0039638,14
RTS0039639,17
RTS0039640,5
RTS0039641,27
RTS0039642,14
RTS0039643,4
RTS0039644,10
RTS0039645,5
RTS0039646,8
RTS0039647,15
RTS0039648,5
RTS0039649,10
RTS0039650,2
RTS0039651,40
RTS0039652,12
RTS0039653,6
RTS0039654,9
RTS0039655,7
RTS0039656,17
RTS0039657,12
RTS0039658,8
RTS0039659,13
RTS0039660,39
RTS0039661,31
RTS0039662,19
RTS0039663,5
RTS0039664,14
RTS0039665,5
RTS0039666,14
RTS0039667,9
RTS0039668,3
RTS0039669,14
RTS0039670,9
RTS0039671,11
RTS0039672,16
RTS0039673,15
RTS0039674,23
RTS0039675,7
RTS0039676,18
RTS0039677,6
RTS0039678,10
RTS0039679,19
RTS0039680,17
RTS0039681,12
RTS0039682,8
RTS0039683,10
RTS0039684,12
RTS0039685,10
RTS0039686,30
RTS0039687,59
RTS0039688,37
RTS0039689,15
RTS0039690,13
RTS0039691,14
RTS0039692,14
RTS0039693,19
RTS0039694,11
RTS0039695,9
RTS0039696,4
RTS0039697,19
RTS0039698,18
RTS0039699,20
RTS0039700,11
RTS0039701,14
RTS0039702,8
RTS0039703,16
RTS0039704,11
RTS0039705,12
RTS0039706,12
RTS0039707,17
RTS0039708,8
RTS0039709,11
RTS0039710,19
RTS0039711,11
RTS0039712,43
RTS0039713,7
RTS0039714,32
RTS0039715,6
RTS0039716,16
RTS0039717,15
RTS0039718,15
RTS0039719,12
RTS0039720,14
RTS0039721,9
RTS0039722,13
RTS0039723,39
RTS0039724,10
RTS0039725,16
RTS0039726,31
RTS0039727,10
RTS0039728,16
RTS0039729,14
RTS0039730,8
RTS0039731,10
RTS0039732,21
RTS0039733,9
RTS0039734,16
RTS0039735,11
RTS0039736,8
RTS0039737,13
RTS0039738,12
RTS0039739,12
RTS0039740,11
RTS0039741,20
RTS0039742,25
RTS0039743,14
RTS0039744,18
RTS0039745,15
RTS0039746,12
RTS0039747,18
RTS0039749,16
RTS0039750,11
RTS0039751,9
RTS0039752,9
RTS0039753,13
RTS0039754,11
RTS0039755,14
RTS0039756,11
RTS0039757,9
RTS0039758,12
RTS0039759,6
RTS0039760,11
RTS0039761,13
RTS0039762,11
RTS0039763,10
RTS0039764,11
RTS0039765,12
RTS0039766,12
RTS0039767,31
RTS0039768,11
RTS0039769,10
RTS0039770,14
RTS0039771,13
RTS0039772,4
RTS0039773,10
RTS0039774,6
RTS0039775,14
RTS0039776,27
RTS0039777,16
RTS0039778,7
RTS0039779,13
RTS0039780,8
RTS0039781,13
RTS0039782,17
RTS0039783,6
RTS0039784,7
RTS0039785,99
RTS0039786,18
RTS0039787,11
RTS0039788,21
RTS0039789,11
RTS0039790,9
RTS0039791,17
RTS0039792,18
RTS0039793,8
RTS0039794,13
RTS0039795,15
RTS0039796,9
RTS0039797,18
RTS0039798,12
RTS0039799,15
RTS0039800,8
RTS0039801,22
RTS0039802,13
RTS0039803,7
RTS0039804,14
RTS0039805,8
RTS0039806,17
RTS0039807,16
RTS0039808,16
RTS0039809,14
RTS0039810,14
RTS0039811,10
RTS0039812,11
RTS0039813,8
RTS0039814,27
RTS0039815,17
RTS0039816,19
RTS0039817,16
RTS0039818,17
RTS0039819,18
RTS0039820,14
RTS0039821,17
RTS0039822,12
RTS0039823,15
RTS0039824,16
RTS0039825,17
RTS0039826,14
RTS0039827,20
RTS0039828,5
RTS0039829,12
RTS0039830,14
RTS0039831,11
RTS0039832,9
RTS0039833,7
RTS0039834,12
RTS0039835,16
RTS0039836,9
RTS0039838,7
RTS0039839,10
RTS0039840,7
RTS0039841,18
RTS0039842,19
RTS0039843,9
RTS0039844,23
RTS0039845,22
RTS0039846,13
RTS0039847,13
RTS0039848,13
RTS0039849,10
RTS0039850,8
RTS0039851,6
RTS0039852,13
RTS0039853,10
RTS0039854,25
RTS0039855,12
RTS0039856,19
RTS0039857,12
RTS0039858,12
RTS0039859,37
RTS0039860,14
RTS0039861,13
RTS0039862,14
RTS0039863,15
RTS0039864,15
RTS0039865,5
RTS0039866,10
RTS0039867,12
RTS0039868,10
RTS0039869,13
RTS0039870,9
RTS0039871,8
RTS0039872,8
RTS0039873,4
RTS0039874,6
RTS0039875,13
RTS0039876,18
RTS0039877,22
RTS0039878,4
RTS0039879,9
RTS0039880,17
RTS0039881,15
RTS0039882,8
RTS0039883,20
RTS0039884,12
RTS0039885,14
RTS0039886,15
RTS0039887,15
RTS0039888,10
RTS0039890,6
RTS0039891,18
RTS0039892,21
RTS0039893,11
RTS0039894,11
RTS0039895,19
RTS0039896,17
RTS0039897,13
RTS0039898,20
RTS0039899,15
RTS0039900,51
RTS0039901,29
RTS0039902,28
RTS0039903,11
RTS0039904,15
RTS0039905,13
RTS0039906,19
RTS0039907,16
RTS0039908,10
RTS0039909,14
RTS0039910,11
RTS0039911,11
RTS0039912,14
RTS0039913,11
RTS0039914,15
RTS0039915,10
RTS0039916,11
RTS0039917,8
RTS0039918,11
RTS0039919,17
RTS0039920,15
RTS0039921,12
RTS0039922,16
RTS0039923,8
RTS0039924,16
RTS0039925,16
RTS0039926,14
RTS0039927,17
RTS0039928,8
RTS0039929,8
RTS0039930,43
RTS0039931,8
RTS0039932,13
RTS0039933,19
RTS0039934,10
RTS0039935,16
RTS0039936,11
RTS0039937,16
RTS0039938,13
RTS0039939,10
RTS0039940,8
RTS0039941,8
RTS0039942,10
RTS0039943,8
RTS0039944,11
RTS0039945,23
RTS0039946,14
RTS0039947,15
RTS0039948,19
RTS0039949,12
RTS0039950,14
RTS0039951,10
RTS0039952,11
RTS0039953,8
RTS0039954,10
RTS0039955,10
RTS0039956,34
RTS0039957,22
RTS0039958,21
RTS0039959,39
RTS0039960,14
RTS0039961,11
RTS0039962,7
RTS0039963,18
RTS0039964,13
RTS0039965,16
RTS0039966,13
RTS0039967,18
RTS0039968,14
RTS0039969,17
RTS0039970,9
RTS0039971,17
RTS0039972,21
RTS0039973,10
RTS0039974,13
RTS0039975,24
RTS0039976,7
RTS0039977,11
RTS0039978,12
RTS0039979,10
RTS0039980,11
RTS0039981,20
RTS0039982,4
RTS0039983,18
RTS0039984,27
RTS0039985,15
RTS0039986,12
RTS0039987,4
RTS0039988,19
RTS0039989,9
RTS0039990,8
RTS0039991,8
RTS0039992,10
RTS0039993,7
RTS0039994,14
RTS0039995,12
RTS0039996,16
RTS0039997,20
RTS0039998,10
RTS0039999,10
RTS0040000,15
RTS0040001,9
RTS0040002,11
RTS0040003,13
RTS0040004,13
RTS0040005,14
RTS0040006,15
RTS0040007,7
RTS0040008,9
RTS0040009,8
RTS0040010,13
RTS0040011,12
RTS0040012,10
RTS0040013,20
RTS0040014,10
RTS0040015,6
RTS0040016,15
RTS0040017,13
RTS0040018,11
RTS0040019,9
RTS0040020,10
RTS0040021,23
RTS0040022,9
RTS0040023,15
RTS0040024,13
RTS0040025,14
RTS0040026,11
RTS0040027,11
RTS0040028,12
RTS0040029,11
RTS0040030,16
RTS0040031,11
RTS0040032,8
RTS0040033,17
RTS0040034,17
RTS0040035,9
RTS0040036,28
RTS0040037,14
RTS0040038,11
RTS0040039,14
RTS0040040,19
RTS0040041,8
RTS0040042,15
RTS0040043,17
RTS0040044,11
RTS0040045,14
RTS0040046,25
RTS0040047,23
RTS0040048,37
RTS0040049,13
RTS0040050,7
RTS0040051,22
RTS0040052,12
RTS0040053,11
RTS0040054,15
RTS0040055,10
RTS0040056,22
RTS0040057,6
RTS0040058,9
RTS0040059,8
RTS0040060,15
RTS0040061,20
RTS0040062,30
RTS0040063,13
RTS0040064,20
RTS0040065,16
RTS0040066,31
RTS0040067,10
RTS0040068,15
RTS0040069,20
RTS0040070,19
RTS0040071,20
RTS0040072,15
RTS0040073,26
RTS0040074,15
RTS0040075,13
RTS0040076,11
RTS0040077,14
RTS0040078,20
RTS0040079,11
RTS0040080,13
RTS0040081,22
RTS0040082,15
RTS0040083,6
RTS0040084,22
RTS0040085,4
RTS0040086,12
RTS0040087,8
RTS0040088,8
RTS0040089,17
RTS0040090,12
RTS0040091,9
RTS0040092,12
RTS0040093,11
RTS0040094,17
RTS0040095,10
RTS0040096,25
RTS0040097,10
RTS0040098,17
RTS0040099,10
RTS0040100,27
RTS0040101,9
RTS0040102,9
RTS0040103,10
RTS0040104,20
RTS0040105,12
RTS0040106,23
RTS0040107,15
RTS0040108,16
RTS0040109,7
RTS0040110,11
RTS0040111,13
RTS0040112,18
RTS0040113,9
RTS0040114,9
RTS0040115,35
RTS0040116,18
RTS0040117,21
RTS0040118,12
RTS0040119,8
RTS0040120,29
RTS0040121,13
RTS0040122,13
RTS0040123,16
RTS0040124,14
RTS0040125,9
RTS0040126,15
RTS0040127,14
RTS0040128,4
RTS0040129,8
RTS0040130,20
RTS0040131,22
RTS0040132,11
RTS0040133,8
RTS0040134,22
RTS0040135,14
RTS0040136,6
RTS0040137,10
RTS0040138,10
RTS0040139,9
RTS0040140,12
RTS0040141,12
RTS0040142,12
RTS0040143,11
RTS0040144,13
RTS0040145,18
RTS0040146,14
RTS0040147,14
RTS0040148,12
RTS0040149,11
RTS0040150,12
RTS0040151,9
RTS0040152,14
RTS0040153,10
RTS0040154,19
RTS0040155,14
RTS0040156,8
RTS0040157,18
RTS0040158,14
RTS0040159,9
RTS0040160,29
RTS0040161,16
RTS0040162,9
RTS0040163,20
RTS0040164,16
RTS0040165,14
RTS0040166,11
RTS0040167,11
RTS0040168,7
RTS0040169,7
RTS0040170,11
RTS0040171,9
RTS0040172,12
RTS0040173,6
RTS0040174,17
RTS0040175,14
RTS0040176,10
RTS0040177,5
RTS0040178,18
RTS0040179,5
RTS0040180,9
RTS0040181,27
RTS0040182,12
RTS0040183,12
RTS0040184,12
RTS0040185,10
RTS0040186,19
RTS0040187,7
RTS0040188,9
RTS0040189,5
RTS0040190,10
RTS0040191,13
RTS0040192,8
RTS0040193,10
RTS0040194,23
RTS0040195,15
RTS0040196,8
RTS0040197,13
RTS0040198,9
RTS0040199,11
RTS0040200,12
RTS0040201,34
RTS0040202,14
RTS0040203,15
RTS0040204,10
RTS0040205,6
RTS0040206,8
RTS0040207,8
RTS0040208,12
RTS0040209,12
RTS0040210,24
RTS0040211,18
RTS0040212,10
RTS0040213,12
RTS0040214,14
RTS0040215,18
RTS0040216,9
RTS0040217,25
RTS0040218,13
RTS0040219,8
RTS0040220,16
RTS0040221,12
RTS0040222,3
RTS0040223,13
RTS0040224,8
RTS0040225,8
RTS0040226,16
RTS0040227,6
RTS0040228,8
RTS0040229,13
RTS0040230,7
RTS0040231,8
RTS0040232,13
RTS0040233,14
RTS0040234,11
RTS0040235,6
RTS0040236,12
RTS0040237,7
RTS0040238,11
RTS0040239,13
RTS0040240,12
RTS0040241,11
RTS0040242,5
RTS0040243,13
RTS0040244,12
RTS0040245,13
RTS0040246,11
RTS0040247,14
RTS0040248,11
RTS0040249,11
RTS0040250,12
RTS0040251,16
RTS0040252,13
RTS0040253,19
RTS0040254,12
RTS0040255,15
RTS0040256,17
RTS0040257,11
RTS0040258,14
RTS0040259,12
RTS0040260,14
RTS0040261,8
RTS0040262,7
RTS0040263,18
RTS0040264,14
RTS0040265,15
RTS0040266,9
RTS0040267,13
RTS0040268,8
RTS0040269,10
RTS0040270,12
RTS0040271,15
RTS0040272,10
RTS0040273,13
RTS0040274,16
RTS0040275,9
RTS0040276,12
RTS0040277,13
RTS0040278,12
RTS0040279,18
RTS0040280,23
RTS0040281,11
RTS0040282,8
RTS0040283,14
RTS0040284,11
RTS0040285,22
RTS0040286,11
RTS0040287,14
RTS0040288,12
RTS0040289,8
RTS0040290,7
RTS0040291,13
RTS0040292,6
RTS0040293,7
RTS0040294,6
RTS0040295,17
RTS0040296,12
RTS0040297,8
RTS0040298,9
RTS0040299,9
RTS0040300,14
RTS0040301,18
RTS0040302,12
RTS0040303,7
RTS0040304,11
RTS0040305,18
RTS0040306,13
RTS0040307,11
RTS0040308,20
RTS0040309,23
RTS0040310,13
RTS0040311,9
RTS0040312,10
RTS0040313,8
RTS0040314,13
RTS0040315,11
RTS0040316,12
RTS0040317,21
RTS0040318,14
RTS0040319,17
RTS0040320,9
RTS0040321,12
RTS0040322,13
RTS0040323,12
RTS0040324,10
RTS0040325,14
RTS0040326,13
RTS0040327,10
RTS0040328,16
RTS0040329,8
RTS0040330,8
RTS0040331,14
RTS0040332,10
RTS0040333,11
RTS0040334,4
RTS0040335,12
RTS0040336,15
RTS0040337,19
RTS0040338,9
RTS0040339,9
RTS0040340,8
RTS0040341,16
RTS0040342,11
RTS0040343,6
RTS0040344,10
RTS0040345,13
RTS0040346,5
RTS0040347,14
RTS0040348,16
RTS0040349,8
RTS0040350,8
RTS0040351,14
RTS0040352,11
RTS0040353,12
RTS0040354,7
RTS0040355,12
RTS0040356,25
RTS0040357,24
RTS0040358,20
RTS0040359,18
RTS0040360,9
RTS0040361,15
RTS0040363,4
RTS0040364,11
RTS0040365,14
RTS0040366,10
RTS0040367,12
RTS0040368,10
RTS0040369,22
RTS0040370,19
RTS0040371,13
RTS0040372,10
RTS0040373,12
RTS0040374,6
RTS0040375,10
RTS0040376,19
RTS0040377,16
RTS0040378,16
RTS0040379,13
RTS0040380,11
RTS0040381,15
RTS0040382,10
RTS0040383,19
RTS0040384,8
RTS0040385,12
RTS0040386,9
RTS0040387,11
RTS0040388,21
RTS0040389,16
RTS0040390,22
RTS0040391,20
RTS0040392,11
RTS0040393,21
RTS0040394,15
RTS0040395,23
RTS0040396,23
RTS0040397,18
RTS0040398,13
RTS0040399,31
RTS0040400,13
RTS0040401,10
RTS0040402,19
RTS0040403,11
RTS0040404,10
RTS0040405,11
RTS0040406,14
RTS0040407,10
RTS0040408,9
RTS0040409,14
RTS0040410,9
RTS0040411,9
RTS0040412,5
RTS0040413,13
RTS0040414,17
RTS0040415,16
RTS0040416,8
RTS0040417,10
RTS0040418,8
RTS0040419,13
RTS0040420,14
RTS0040421,15
RTS0040422,10
RTS0040423,12
RTS0040424,15
RTS0040425,7
RTS0040426,8
RTS0040428,28
RTS0040429,18
RTS0040430,12
RTS0040431,9
RTS0040432,11
RTS0040433,14
RTS0040434,10
RTS0040435,9
RTS0040436,10
RTS0040437,12
RTS0040438,13
RTS0040439,15
RTS0040440,24
RTS0040441,16
RTS0040442,20
RTS0040443,12
RTS0040444,12
RTS0040445,10
RTS0040446,8
RTS0040447,18
RTS0040448,9
RTS0040449,10
RTS0040450,10
RTS0040451,69
RTS0040452,10
RTS0040453,16
RTS0040454,46
RTS0040455,16
RTS0040456,20
RTS0040457,10
RTS0040458,12
RTS0040459,12
RTS0040460,6
RTS0040461,14
RTS0040462,19
RTS0040463,11
RTS0040464,16
RTS0040465,8
RTS0040466,16
RTS0040467,7
RTS0040468,9
RTS0040469,9
RTS0040470,7
RTS0040471,25
RTS0040472,12
RTS0040473,28
RTS0040474,7
RTS0040475,6
RTS0040476,7
RTS0040477,8
RTS0040478,13
RTS0040479,11
RTS0040480,11
RTS0040481,19
RTS0040482,19
RTS0040483,7
RTS0040484,15
RTS0040485,13
RTS0040486,16
RTS0040487,11
RTS0040488,10
RTS0040489,13
RTS0040490,13
RTS0040491,24
RTS0040492,14
RTS0040493,11
RTS0040494,10
RTS0040495,17
RTS0040496,14
RTS0040497,10
RTS0040498,14
RTS0040499,9
RTS0040500,12
RTS0040501,12
RTS0040502,6
RTS0040503,13
RTS0040504,14
RTS0040505,10
RTS0040506,15
RTS0040507,17
RTS0040508,9
RTS0040509,12
RTS0040510,6
RTS0040511,12
RTS0040512,11
RTS0040513,14
RTS0040514,10
RTS0040515,26
RTS0040516,9
RTS0040517,19
RTS0040518,8
RTS0040519,10
RTS0040520,4
RTS0040521,10
RTS0040522,5
RTS0040523,16
RTS0040524,6
RTS0040525,11
RTS0040526,18
RTS0040527,17
RTS0040528,13
RTS0040529,23
RTS0040530,14
RTS0040531,9
RTS0040532,23
RTS0040533,12
RTS0040534,14
RTS0040535,17
RTS0040536,6
RTS0040537,35
RTS0040538,14
RTS0040539,10
RTS0040540,28
RTS0040541,9
RTS0040542,17
RTS0040543,16
RTS0040544,16
RTS0040545,10
RTS0040546,16
RTS0040547,10
RTS0040548,18
RTS0040549,16
RTS0040550,9
RTS0040551,11
RTS0040552,8
RTS0040553,21
RTS0040554,8
RTS0040555,6
RTS0040556,7
RTS0040557,8
RTS0040558,7
RTS0040559,14
RTS0040560,11
RTS0040561,7
RTS0040562,8
RTS0040563,14
RTS0040564,21
RTS0040565,10
RTS0040566,8
RTS0040567,19
RTS0040568,11
RTS0040569,12
RTS0040570,16
RTS0040571,15
RTS0040572,8
RTS0040573,15
RTS0040574,17
RTS0040575,31
RTS0040576,14
RTS0040577,14
RTS0040578,8
RTS0040579,10
RTS0040580,14
RTS0040581,19
RTS0040582,26
RTS0040583,7
RTS0040584,14
RTS0040585,13
RTS0040586,15
RTS0040587,7
RTS0040588,17
RTS0040589,16
RTS0040590,15
RTS0040591,23
RTS0040592,13
RTS0040593,6
RTS0040594,7
RTS0040595,10
RTS0040596,16
RTS0040597,17
RTS0040598,11
RTS0040599,13
RTS0040600,15
RTS0040601,15
RTS0040602,19
RTS0040603,11
RTS0040604,17
RTS0040605,6
RTS0040606,7
RTS0040607,22
RTS0040608,19
RTS0040609,11
RTS0040610,16
RTS0040611,13
RTS0040612,15
RTS0040613,13
RTS0040614,15
RTS0040615,4
RTS0040616,12
RTS0040617,12
RTS0040618,7
RTS0040619,17
RTS0040620,15
RTS0040621,13
RTS0040622,9
RTS0040623,13
RTS0040624,14
RTS0040625,24
RTS0040626,3
RTS0040627,12
RTS0040628,14
RTS0040629,9
RTS0040630,13
RTS0040631,13
RTS0040632,16
RTS0040633,12
RTS0040634,8
RTS0040635,13
RTS0040636,21
RTS0040637,12
RTS0040638,13
RTS0040639,19
RTS0040640,10
RTS0040641,10
RTS0040642,421
RTS0040643,9
RTS0040644,17
RTS0040645,37
RTS0040646,11
RTS0040647,8
RTS0040648,11
RTS0040649,13
RTS0040650,5
RTS0040651,8
RTS0040652,7
RTS0040653,9
RTS0040654,5
RTS0040655,11
RTS0040656,20
RTS0040657,32
RTS0040658,20
RTS0040659,5
RTS0040660,14
RTS0040661,8
RTS0040662,8
RTS0040663,11
RTS0040664,13
RTS0040665,16
RTS0040666,12
RTS0040667,6
RTS0040668,6
RTS0040669,10
RTS0040670,8
RTS0040671,10
RTS0040672,10
RTS0040673,15
RTS0040674,15
RTS0040675,10
RTS0040676,29
RTS0040677,16
RTS0040678,47
RTS0040679,11
RTS0040680,15
RTS0040681,13
RTS0040682,6
RTS0040683,28
RTS0040684,9
RTS0040685,9
RTS0040686,13
RTS0040687,12
RTS0040688,8
RTS0040689,14
RTS0040690,8
RTS0040691,11
RTS0040692,12
RTS0040693,14
RTS0040694,16
RTS0040695,15
RTS0040696,15
RTS0040697,13
RTS0040698,13
RTS0040699,20
RTS0040700,19
RTS0040701,11
RTS0040702,15
RTS0040703,15
RTS0040704,23
RTS0040705,20
RTS0040706,7
RTS0040707,11
RTS0040708,2
RTS0040709,9
RTS0040710,10
RTS0040711,8
RTS0040712,11
RTS0040713,15
RTS0040714,11
RTS0040715,20
RTS0040716,18
RTS0040717,10
RTS0040718,12
RTS0040719,14
RTS0040720,16
RTS0040721,3
RTS0040722,11
RTS0040723,18
RTS0040724,9
RTS0040725,11
RTS0040726,15
RTS0040727,20
RTS0040728,16
RTS0040729,16
RTS0040730,7
RTS0040731,10
RTS0040732,8
RTS0040733,13
RTS0040734,11
RTS0040735,14
RTS0040736,14
RTS0040737,11
RTS0040738,12
RTS0040739,10
RTS0040740,10
RTS0040741,8
RTS0040742,10
RTS0040743,15
RTS0040744,18
RTS0040745,21
RTS0040746,10
RTS0040747,14
RTS0040748,9
RTS0040749,3
RTS0040750,12
RTS0040751,11
RTS0040752,19
RTS0040753,15
RTS0040754,5
RTS0040755,14
RTS0040756,18
RTS0040757,9
RTS0040758,11
RTS0040759,20
RTS0040760,9
RTS0040761,16
RTS0040762,7
RTS0040763,11
RTS0040764,7
RTS0040765,24
RTS0040766,17
RTS0040767,14
RTS0040768,11
RTS0040769,10
RTS0040770,6
RTS0040771,11
RTS0040772,17
RTS0040773,11
RTS0040774,20
RTS0040775,10
RTS0040776,19
RTS0040777,14
RTS0040778,10
RTS0040779,13
RTS0040780,10
RTS0040781,17
RTS0040782,34
RTS0040783,12
RTS0040784,13
RTS0040785,15
RTS0040786,14
RTS0040787,9
RTS0040788,13
RTS0040789,14
RTS0040790,8
RTS0040791,9
RTS0040792,13
RTS0040793,12
RTS0040794,13
RTS0040795,12
RTS0040796,23
RTS0040797,29
RTS0040798,18
RTS0040799,17
RTS0040800,9
RTS0040801,17
RTS0040802,35
RTS0040803,11
RTS0040804,15
RTS0040805,24
RTS0040806,13
RTS0040807,15
RTS0040808,14
RTS0040809,7
RTS0040810,4
RTS0040811,18
RTS0040812,16
RTS0040813,6
RTS0040814,7
RTS0040815,16
RTS0040816,12
RTS0040817,13
RTS0040818,11
RTS0040819,10
RTS0040820,29
RTS0040821,8
RTS0040822,21
RTS0040823,16
RTS0040824,8
RTS0040825,16
RTS0040826,13
RTS0040827,13
RTS0040828,8
RTS0040830,15
RTS0040831,7
RTS0040832,8
RTS0040833,7
RTS0040834,11
RTS0040836,10
RTS0040837,10
RTS0040838,8
RTS0040839,10
RTS0040840,16
RTS0040841,16
RTS0040842,11
RTS0040843,5
RTS0040844,9
RTS0040845,12
RTS0040846,16
RTS0040847,15
RTS0040848,5
RTS0040849,15
RTS0040850,25
RTS0040851,30
RTS0040852,13
RTS0040853,16
RTS0040854,10
RTS0040855,15
RTS0040856,16
RTS0040857,9
RTS0040858,20
RTS0040859,8
RTS0040860,16
RTS0040861,9
RTS0040862,10
RTS0040863,13
RTS0040864,10
RTS0040865,12
RTS0040866,8
RTS0040867,10
RTS0040868,13
RTS0040869,12
RTS0040870,10
RTS0040871,10
RTS0040872,6
RTS0040873,12
RTS0040874,19
RTS0040875,9
RTS0040876,11
RTS0040877,15
RTS0040878,14
RTS0040879,9
RTS0040880,15
RTS0040881,17
RTS0040882,11
RTS0040883,11
RTS0040884,8
RTS0040885,10
RTS0040886,5
RTS0040887,11
RTS0040888,13
RTS0040889,15
RTS0040890,17
RTS0040891,11
RTS0040892,11
RTS0040893,10
RTS0040894,11
RTS0040895,6
RTS0040896,20
RTS0040897,7
RTS0040898,15
RTS0040899,14
RTS0040900,29
RTS0040901,13
RTS0040902,10
RTS0040903,10
RTS0040904,10
RTS0040905,15
RTS0040906,12
RTS0040907,19
RTS0040908,15
RTS0040909,17
RTS0040910,14
RTS0040911,27
RTS0040912,10
RTS0040913,7
RTS0040914,11
RTS0040915,12
RTS0040916,7
RTS0040917,10
RTS0040918,11
RTS0040919,12
RTS0040920,15
RTS0040921,15
RTS0040922,6
RTS0040923,11
RTS0040924,17
RTS0040925,17
RTS0040926,14
RTS0040927,22
RTS0040928,7
RTS0040929,5
RTS0040930,12
RTS0040931,10
RTS0040932,14
RTS0040933,10
RTS0040934,8
RTS0040935,21
RTS0040936,12
RTS0040937,16
RTS0040938,9
RTS0040939,17
RTS0040940,7
RTS0040941,17
RTS0040942,28
RTS0040943,10
RTS0040944,33
RTS0040945,15
RTS0040946,13
RTS0040947,12
RTS0040948,18
RTS0040949,10
RTS0040950,14
RTS0040951,13
RTS0040952,14
RTS0040953,9
RTS0040954,10
RTS0040955,13
RTS0040956,17
RTS0040957,5
RTS0040958,15
RTS0040959,12
RTS0040960,16
RTS0040961,12
RTS0040962,9
RTS0040963,21
RTS0040964,8
RTS0040965,4
RTS0040966,12
RTS0040967,5
RTS0040968,42
RTS0040969,13
RTS0040970,15
RTS0040971,18
RTS0040972,17
RTS0040973,16
RTS0040974,18
RTS0040975,8
RTS0040976,19
RTS0040977,11
RTS0040978,11
RTS0040979,23
RTS0040980,18
RTS0040981,14
RTS0040982,11
RTS0040983,18
RTS0040984,12
RTS0040985,14
RTS0040986,14
RTS0040987,7
RTS0040988,8
RTS0040989,19
RTS0040990,8
RTS0040991,14
RTS0040992,14
RTS0040993,7
RTS0040994,27
RTS0040995,8
RTS0040996,12
RTS0040997,18
RTS0040998,14
RTS0040999,11
RTS0041000,18
RTS0041001,13
RTS0041002,8
RTS0041003,13
RTS0041004,11
RTS0041005,12
RTS0041006,11
RTS0041007,24
RTS0041008,26
RTS0041009,8
RTS0041010,16
RTS0041011,16
RTS0041012,11
RTS0041013,9
RTS0041014,9
RTS0041015,9
RTS0041016,9
RTS0041017,29
RTS0041018,15
RTS0041019,18
RTS0041020,20
RTS0041021,5
RTS0041022,10
RTS0041023,16
RTS0041024,10
RTS0041025,8
RTS0041026,23
RTS0041027,12
RTS0041028,30
RTS0041029,32
RTS0041030,9
RTS0041031,10
RTS0041032,8
RTS0041033,9
RTS0041034,13
RTS0041035,8
RTS0041036,13
RTS0041037,11
RTS0041038,9
RTS0041039,13
RTS0041040,13
RTS0041041,8
RTS0041042,15
RTS0041043,13
RTS0041044,11
RTS0041045,11
RTS0041046,15
RTS0041047,10
RTS0041048,15
RTS0041049,16
RTS0041050,15
RTS0041051,14
RTS0041052,8
RTS0041053,11
RTS0041054,13
RTS0041055,17
RTS0041056,10
RTS0041057,11
RTS0041058,13
RTS0041059,12
RTS0041060,20
RTS0041061,10
RTS0041062,17
RTS0041063,11
RTS0041064,15
RTS0041066,16
RTS0041067,16
RTS0041068,17
RTS0041069,15
RTS0041070,15
RTS0041071,19
RTS0041072,20
RTS0041073,13
RTS0041074,16
RTS0041075,18
RTS0041076,22
RTS0041077,13
RTS0041078,10
RTS0041079,19
RTS0041080,18
RTS0041081,8
RTS0041082,13
RTS0041083,14
RTS0041084,8
RTS0041085,8
RTS0041086,22
RTS0041087,22
RTS0041088,37
RTS0041089,14
RTS0041090,23
RTS0041091,23
RTS0041092,13
RTS0041093,25
RTS0041094,19
RTS0041095,8
RTS0041096,10
RTS0041097,12
RTS0041098,15
RTS0041099,16
RTS0041100,14
RTS0041101,10
RTS0041102,14
RTS0041103,10
RTS0041104,21
RTS0041105,6
RTS0041106,16
RTS0041107,11
RTS0041108,11
RTS0041109,14
RTS0041110,14
RTS0041111,17
RTS0041112,8
RTS0041113,17
RTS0041114,20
RTS0041115,13
RTS0041116,12
RTS0041117,18
RTS0041118,6
RTS0041119,10
RTS0041120,11
RTS0041121,18
RTS0041122,12
RTS0041123,17
RTS0041124,7
RTS0041125,18
RTS0041126,18
RTS0041127,10
RTS0041128,25
RTS0041129,13
RTS0041130,13
RTS0041131,13
RTS0041132,20
RTS0041133,12
RTS0041134,13
RTS0041135,7
RTS0041136,16
RTS0041137,15
RTS0041138,11
RTS0041139,14
RTS0041140,8
RTS0041141,9
RTS0041142,12
RTS0041143,6
RTS0041144,9
RTS0041145,10
RTS0041146,12
RTS0041147,14
RTS0041148,13
RTS0041149,25
RTS0041150,8
RTS0041151,9
RTS0041152,11
RTS0041153,8
RTS0041154,14
RTS0041155,19
RTS0041156,12
RTS0041157,5
RTS0041158,9
RTS0041159,10
RTS0041160,10
RTS0041161,12
RTS0041162,8
RTS0041163,18
RTS0041164,13
RTS0041165,13
RTS0041166,9
RTS0041167,18
RTS0041168,10
RTS0041169,10
RTS0041170,12
RTS0041171,13
RTS0041172,9
RTS0041173,13
RTS0041174,5
RTS0041175,19
RTS0041176,23
RTS0041177,27
RTS0041178,18
RTS0041179,14
RTS0041180,11
RTS0041181,19
RTS0041182,14
RTS0041183,5
RTS0041184,8
RTS0041185,16
RTS0041186,14
RTS0041187,21
RTS0041188,11
RTS0041189,20
RTS0041190,27
RTS0041191,28
RTS0041192,9
RTS0041193,8
RTS0041194,10
RTS0041195,7
RTS0041196,10
RTS0041197,14
RTS0041198,11
RTS0041199,6
RTS0041200,13
RTS0041201,8
RTS0041202,11
RTS0041203,15
RTS0041204,7
RTS0041205,15
RTS0041206,43
RTS0041207,24
RTS0041208,16
RTS0041209,16
RTS0041210,13
RTS0041211,16
RTS0041212,12
RTS0041213,20
RTS0041214,16
RTS0041215,14
RTS0041216,23
RTS0041217,33
RTS0041218,19
RTS0041219,15
RTS0041220,16
RTS0041221,15
RTS0041222,7
RTS0041223,12
RTS0041224,17
RTS0041225,22
RTS0041226,7
RTS0041227,21
RTS0041228,18
RTS0041229,10
RTS0041230,12
RTS0041231,25
RTS0041232,40
RTS0041233,28
RTS0041234,30
RTS0041235,14
RTS0041236,18
RTS0041237,14
RTS0041238,8
RTS0041239,20
RTS0041240,15
RTS0041241,12
RTS0041242,13
RTS0041243,13
RTS0041244,18
RTS0041246,14
RTS0041247,29
RTS0041248,7
RTS0041249,14
RTS0041250,39
RTS0041251,12
RTS0041252,16
RTS0041253,16
RTS0041254,17
RTS0041255,8
RTS0041256,12
RTS0041257,11
RTS0041258,10
RTS0041259,12
RTS0041260,14
RTS0041261,17
RTS0041262,13
RTS0041263,19
RTS0041265,16
RTS0041266,15
RTS0041267,14
RTS0041268,8
RTS0041269,14
RTS0041270,14
RTS0041271,13
RTS0041272,12
RTS0041273,10
RTS0041274,15
RTS0041275,9
RTS0041276,9
RTS0041277,5
RTS0041278,17
RTS0041279,14
RTS0041280,18
RTS0041281,12
RTS0041282,7
RTS0041283,8
RTS0041284,11
RTS0041285,5
RTS0041286,17
RTS0041287,8
RTS0041288,15
RTS0041289,17
RTS0041290,14
RTS0041291,12
RTS0041292,11
RTS0041293,16
RTS0041294,10
RTS0041295,6
RTS0041296,10
RTS0041297,20
RTS0041298,13
RTS0041299,7
RTS0041300,12
RTS0041301,8
RTS0041302,14
RTS0041303,11
RTS0041304,16
RTS0041305,7
RTS0041306,23
RTS0041307,12
RTS0041308,18
RTS0041309,9
RTS0041310,19
RTS0041311,8
RTS0041312,8
RTS0041313,18
RTS0041314,14
RTS0041315,19
RTS0041316,16
RTS0041317,13
RTS0041318,17
RTS0041319,6
RTS0041320,11
RTS0041321,24
RTS0041322,11
RTS0041323,12
RTS0041324,11
RTS0041325,17
RTS0041326,15
RTS0041327,10
RTS0041328,12
RTS0041329,11
RTS0041330,12
RTS0041331,12
RTS0041332,11
RTS0041333,15
RTS0041334,12
RTS0041335,11
RTS0041346,13
RTS0041347,21
RTS0041348,5
RTS0041349,14
RTS0041350,26
RTS0041351,11
RTS0041352,10
RTS0041353,6
RTS0041354,17
RTS0041355,17
RTS0041356,13
RTS0041357,7
RTS0041358,9
RTS0041359,13
RTS0041360,10
RTS0041361,22
RTS0041362,17
RTS0041363,26
RTS0041364,13
RTS0041365,23
RTS0041366,27
RTS0041367,12
RTS0041368,7
RTS0041369,10
RTS0041370,11
RTS0041371,17
RTS0041372,13
RTS0041373,13
RTS0041374,8
RTS0041375,15
RTS0041376,82
RTS0041377,23
RTS0041378,15
RTS0041379,18
RTS0041380,23
RTS0041381,9
RTS0041382,11
RTS0041383,10
RTS0041384,14
RTS0041385,22
RTS0041386,15
RTS0041387,16
RTS0041388,14
RTS0041389,10
RTS0041390,28
RTS0041391,12
RTS0041392,15
RTS0041393,18
RTS0041394,18
RTS0041395,8
RTS0041396,11
RTS0041397,21
RTS0041398,11
RTS0041399,26
RTS0041400,15
RTS0041401,15
RTS0041402,28
RTS0041403,27
RTS0041404,16
RTS0041405,23
RTS0041406,10
RTS0041407,17
RTS0041408,19
RTS0041409,23
RTS0041410,7
RTS0041411,9
RTS0041412,11
RTS0041413,12
RTS0041414,6
RTS0041415,7
RTS0041416,11
RTS0041417,9
RTS0041418,17
RTS0041419,14
RTS0041420,11
RTS0041421,17
RTS0041422,9
RTS0041423,7
RTS0041424,11
RTS0041425,30
RTS0041426,7
RTS0041427,16
RTS0041428,16
RTS0041429,7
RTS0041430,9
RTS0041431,18
RTS0041432,6
RTS0041433,12
RTS0041434,15
RTS0041435,2
RTS0041436,10
RTS0041437,8
RTS0041438,9
RTS0041439,16
RTS0041440,14
RTS0041441,19
RTS0041442,7
RTS0041443,24
RTS0041444,12
RTS0041445,17
RTS0041446,15
RTS0041447,13
RTS0041448,13
RTS0041449,9
RTS0041450,14
RTS0041451,17
RTS0041452,13
RTS0041453,16
RTS0041454,12
RTS0041455,22
RTS0041456,13
RTS0041457,9
RTS0041458,12
RTS0041459,10
RTS0041460,9
RTS0041461,10
RTS0041462,26
RTS0041463,15
RTS0041464,14
RTS0041465,12
RTS0041466,11
RTS0041467,20
RTS0041468,10
RTS0041469,10
RTS0041470,15
RTS0041471,7
RTS0041472,15
RTS0041473,7
RTS0041474,20
RTS0041475,12
RTS0041476,16
RTS0041477,15
RTS0041478,13
RTS0041479,14
RTS0041480,11
RTS0041481,9
RTS0041482,11
RTS0041483,10
RTS0041484,10
RTS0041485,15
RTS0041486,18
RTS0041487,10
RTS0041488,20
RTS0041489,22
RTS0041490,17
RTS0041491,17
RTS0041492,9
RTS0041493,11
RTS0041494,9
RTS0041495,13
RTS0041496,18
RTS0041497,14
RTS0041498,17
RTS0041499,14
RTS0041500,19
RTS0041501,7
RTS0041502,29
RTS0041503,10
RTS0041504,13
RTS0041505,9
RTS0041506,18
RTS0041507,14
RTS0041508,12
RTS0041509,12
RTS0041510,20
RTS0041511,14
RTS0041512,8
RTS0041513,15
RTS0041514,14
RTS0041515,15
RTS0041516,13
RTS0041517,12
RTS0041518,13
RTS0041519,15
RTS0041520,7
RTS0041521,10
RTS0041522,17
RTS0041523,11
RTS0041524,12
RTS0041525,17
RTS0041526,11
RTS0041527,11
RTS0041528,13
RTS0041529,7
RTS0041530,15
RTS0041531,12
RTS0041532,17
RTS0041533,10
RTS0041534,12
RTS0041535,9
RTS0041536,13
RTS0041537,10
RTS0041538,10
RTS0041540,14
RTS0041541,11
RTS0041542,15
RTS0041543,10
RTS0041544,12
RTS0041545,14
RTS0041546,10
RTS0041547,11
RTS0041548,13
RTS0041549,14
RTS0041550,5
RTS0041551,32
RTS0041552,12
RTS0041553,7
RTS0041554,4
RTS0041555,7
RTS0041556,7
RTS0041557,21
RTS0041558,17
RTS0041559,15
RTS0041560,12
RTS0041561,10
RTS0041562,15
RTS0041563,14
RTS0041564,18
RTS0041565,10
RTS0041566,13
RTS0041567,20
RTS0041568,17
RTS0041569,12
RTS0041570,12
RTS0041571,10
RTS0041572,5
RTS0041573,7
RTS0041574,12
RTS0041575,7
RTS0041576,19
RTS0041577,16
RTS0041578,19
RTS0041579,11
RTS0041580,13
RTS0041581,15
RTS0041582,26
RTS0041583,13
RTS0041584,17
RTS0041585,14
RTS0041586,19
RTS0041587,17
RTS0041588,9
RTS0041589,15
RTS0041590,5
RTS0041591,8
RTS0041592,12
RTS0041593,15
RTS0041594,15
RTS0041595,12
RTS0041596,8
RTS0041597,20
RTS0041598,19
RTS0041599,7
RTS0041600,12
RTS0041601,9
RTS0041602,16
RTS0041603,8
RTS0041604,21
RTS0041605,8
RTS0041606,8
RTS0041607,5
RTS0041608,8
RTS0041609,23
RTS0041610,10
RTS0041611,13
RTS0041612,12
RTS0041613,24
RTS0041614,10
RTS0041615,10
RTS0041616,12
RTS0041617,12
RTS0041618,13
RTS0041619,10
RTS0041620,18
RTS0041621,21
RTS0041622,8
RTS0041623,18
RTS0041624,15
RTS0041625,16
RTS0041626,13
RTS0041627,12
RTS0041628,16
RTS0041629,10
RTS0041630,7
RTS0041631,6
RTS0041632,6
RTS0041633,10
RTS0041634,33
RTS0041635,15
RTS0041636,15
RTS0041637,12
RTS0041638,9
RTS0041639,14
RTS0041640,5
RTS0041641,14
RTS0041642,9
RTS0041643,6
RTS0041644,10
RTS0041645,25
RTS0041646,15
RTS0041647,21
RTS0041648,17
RTS0041649,9
RTS0041650,9
RTS0041651,8
RTS0041652,5
RTS0041653,20
RTS0041654,11
RTS0041655,15
RTS0041656,9
RTS0041657,5
RTS0041658,15
RTS0041659,11
RTS0041660,9
RTS0041661,15
RTS0041662,9
RTS0041663,8
RTS0041664,12
RTS0041665,9
RTS0041666,14
RTS0041667,13
RTS0041668,17
RTS0041669,21
RTS0041670,19
RTS0041671,8
RTS0041672,8
RTS0041673,7
RTS0041674,13
RTS0041675,21
RTS0041676,5
RTS0041677,15
RTS0041678,6
RTS0041679,22
RTS0041680,16
RTS0041681,11
RTS0041682,22
RTS0041683,10
RTS0041684,25
RTS0041685,14
RTS0041686,9
RTS0041687,8
RTS0041688,21
RTS0041689,4
RTS0041690,13
RTS0041691,25
RTS0041692,9
RTS0041693,10
RTS0041694,10
RTS0041695,16
RTS0041696,13
RTS0041697,19
RTS0041698,6
RTS0041699,13
RTS0041700,5
RTS0041701,9
RTS0041702,10
RTS0041703,17
RTS0041704,9
RTS0041705,7
RTS0041706,9
RTS0041707,18
RTS0041708,15
RTS0041709,14
RTS0041710,18
RTS0041711,7
RTS0041712,15
RTS0041713,16
RTS0041714,4
RTS0041715,10
RTS0041716,52
RTS0041717,100
RTS0041718,14
RTS0041719,102
RTS0041720,81
RTS0041721,20
RTS0041722,11
RTS0041723,16
RTS0041724,15
RTS0041725,9
RTS0041726,8
RTS0041727,17
RTS0041728,14
RTS0041729,13
RTS0041730,9
RTS0041731,9
RTS0041732,5
RTS0041733,13
RTS0041734,5
RTS0041735,10
RTS0041736,11
RTS0041737,10
RTS0041738,12
RTS0041739,11
RTS0041740,9
RTS0041741,13
RTS0041742,17
RTS0041743,30
RTS0041744,10
RTS0041745,17
RTS0041746,53
RTS0041747,22
RTS0041748,19
RTS0041749,13
RTS0041750,5
RTS0041751,10
RTS0041752,9
RTS0041753,10
RTS0041754,19
RTS0041755,14
RTS0041756,32
RTS0041757,37
RTS0041758,17
RTS0041759,9
RTS0041760,7
RTS0041761,13
RTS0041762,12
RTS0041763,26
RTS0041764,15
RTS0041765,20
RTS0041766,11
RTS0041767,10
RTS0041768,7
RTS0041769,6
RTS0041770,16
RTS0041771,6
RTS0041772,10
RTS0041773,9
RTS0041774,11
RTS0041775,13
RTS0041776,11
RTS0041777,9
RTS0041778,18
RTS0041779,12
RTS0041780,15
RTS0041781,10
RTS0041782,13
RTS0041783,15
RTS0041784,15
RTS0041785,22
RTS0041786,16
RTS0041787,29
RTS0041788,10
RTS0041789,13
RTS0041790,8
RTS0041791,12
RTS0041793,16
RTS0041794,11
RTS0041795,12
RTS0041796,19
RTS0041797,13
RTS0041798,14
RTS0041799,14
RTS0041800,8
RTS0041801,9
RTS0041802,12
RTS0041803,8
RTS0041804,13
RTS0041805,10
RTS0041806,13
RTS0041807,14
RTS0041808,17
RTS0041809,8
RTS0041810,15
RTS0041811,13
RTS0041812,15
RTS0041813,26
RTS0041814,20
RTS0041815,11
RTS0041816,15
RTS0041817,12
RTS0041818,12
RTS0041819,23
RTS0041820,21
RTS0041821,14
RTS0041822,17
RTS0041823,15
RTS0041824,29
RTS0041825,13
RTS0041826,18
RTS0041827,28
RTS0041828,11
RTS0041829,9
RTS0041830,15
RTS0041831,22
RTS0041832,22
RTS0041833,13
RTS0041834,10
RTS0041835,10
RTS0041836,19
RTS0041837,10
RTS0041838,12
RTS0041839,18
RTS0041840,12
RTS0041841,7
RTS0041842,6
RTS0041843,15
RTS0041844,8
RTS0041845,7
RTS0041846,19
RTS0041847,4
RTS0041848,11
RTS0041849,9
RTS0041850,12
RTS0041851,14
RTS0041852,17
RTS0041853,10
RTS0041854,12
RTS0041855,10
RTS0041856,8
RTS0041857,17
RTS0041858,36
RTS0041859,7
RTS0041860,7
RTS0041861,30
RTS0041862,19
RTS0041863,13
RTS0041864,18
RTS0041865,13
RTS0041866,8
RTS0041867,9
RTS0041868,10
RTS0041869,11
RTS0041870,16
RTS0041871,17
RTS0041872,11
RTS0041873,19
RTS0041874,12
RTS0041875,10
RTS0041876,9
RTS0041877,9
RTS0041878,13
RTS0041879,10
RTS0041880,16
RTS0041881,11
RTS0041882,15
RTS0041883,21
RTS0041884,11
RTS0041885,12
RTS0041886,14
RTS0041887,11
RTS0041888,17
RTS0041889,17
RTS0041890,13
RTS0041891,17
RTS0041892,16
RTS0041893,23
RTS0041894,15
RTS0041895,17
RTS0041896,11
RTS0041897,12
RTS0041898,14
RTS0041899,11
RTS0041900,14
RTS0041901,14
RTS0041902,13
RTS0041903,23
RTS0041904,14
RTS0041905,19
RTS0041906,17
RTS0041907,12
RTS0041908,14
RTS0041909,12
RTS0041910,11
RTS0041911,10
RTS0041912,17
RTS0041913,14
RTS0041914,9
RTS0041915,17
RTS0041916,11
RTS0041917,16
RTS0041918,11
RTS0041919,9
RTS0041920,13
RTS0041922,16
RTS0041923,16
RTS0041924,16
RTS0041925,10
RTS0041926,11
RTS0041927,12
RTS0041928,17
RTS0041929,22
RTS0041930,27
RTS0041931,6
RTS0041932,18
RTS0041933,8
RTS0041934,10
RTS0041935,6
RTS0041936,14
RTS0041937,14
RTS0041938,10
RTS0041939,12
RTS0041940,19
RTS0041941,11
RTS0041942,11
RTS0041943,7
RTS0041944,17
RTS0041945,10
RTS0041946,16
RTS0041947,16
RTS0041948,8
RTS0041949,14
RTS0041950,7
RTS0041951,14
RTS0041952,10
RTS0041953,13
RTS0041954,14
RTS0041955,10
RTS0041956,15
RTS0041957,15
RTS0041958,11
RTS0041959,11
RTS0041960,13
RTS0041961,9
RTS0041962,11
RTS0041963,16
RTS0041964,17
RTS0041965,13
RTS0041966,19
RTS0041967,11
RTS0041968,11
RTS0041969,15
RTS0041971,9
RTS0041972,11
RTS0041973,15
RTS0041974,12
RTS0041975,49
RTS0041976,16
RTS0041977,15
RTS0041978,10
RTS0041979,24
RTS0041980,12
RTS0041981,15
RTS0041982,13
RTS0041983,17
RTS0041984,13
RTS0041985,10
RTS0041986,21
RTS0041987,16
RTS0041988,9
RTS0041989,13
RTS0041990,11
RTS0041991,14
RTS0041992,33
RTS0041993,8
RTS0041994,10
RTS0041995,12
RTS0041996,6
RTS0041997,10
RTS0041998,9
RTS0041999,32
RTS0042000,13
RTS0042001,7
RTS0042002,7
RTS0042003,4
RTS0042004,14
RTS0042005,14
RTS0042006,14
RTS0042007,7
RTS0042008,14
RTS0042009,11
RTS0042010,8
RTS0042011,16
RTS0042012,14
RTS0042013,13
RTS0042014,10
RTS0042015,13
RTS0042016,10
RTS0042017,6
RTS0042018,11
RTS0042019,9
RTS0042020,8
RTS0042021,16
RTS0042022,6
RTS0042023,13
RTS0042024,12
RTS0042025,9
RTS0042026,10
RTS0042027,15
RTS0042028,17
RTS0042029,13
RTS0042030,12
RTS0042031,23
RTS0042032,25
RTS0042033,12
RTS0042034,15
RTS0042035,12
RTS0042036,14
RTS0042037,12
RTS0042038,14
RTS0042039,17
RTS0042040,9
RTS0042041,8
RTS0042042,12
RTS0042043,10
RTS0042044,12
RTS0042045,14
RTS0042046,39
RTS0042047,12
RTS0042048,13
RTS0042049,10
RTS0042050,14
RTS0042051,6
RTS0042052,19
RTS0042053,14
RTS0042054,15
RTS0042055,7
RTS0042056,19
RTS0042057,14
RTS0042058,14
RTS0042059,11
RTS0042060,6
RTS0042061,17
RTS0042062,9
RTS0042063,20
RTS0042064,13
RTS0042065,20
RTS0042066,9
RTS0042067,15
RTS0042068,21
RTS0042069,13
RTS0042071,10
RTS0042072,11
RTS0042073,9
RTS0042074,14
RTS0042075,11
RTS0042076,16
RTS0042077,10
RTS0042078,11
RTS0042079,13
RTS0042080,8
RTS0042081,16
RTS0042082,15
RTS0042083,13
RTS0042084,11
RTS0042085,15
RTS0042086,12
RTS0042087,12
RTS0042088,13
RTS0042089,13
RTS0042090,10
RTS0042091,14
RTS0042092,19
RTS0042093,7
RTS0042094,13
RTS0042095,9
RTS0042096,16
RTS0042097,13
RTS0042098,14
RTS0042099,19
RTS0042100,6
RTS0042101,10
RTS0042102,17
RTS0042103,15
RTS0042104,7
RTS0042105,20
RTS0042106,14
RTS0042107,12
RTS0042108,13
RTS0042109,11
RTS0042110,9
RTS0042111,13
RTS0042112,9
RTS0042113,22
RTS0042114,12
RTS0042115,7
RTS0042116,16
RTS0042117,22
RTS0042118,9
RTS0042119,7
RTS0042120,13
RTS0042121,14
RTS0042122,12
RTS0042123,15
RTS0042124,10
RTS0042125,13
RTS0042126,12
RTS0042127,15
RTS0042128,15
RTS0042129,9
RTS0042130,15
RTS0042131,11
RTS0042132,12
RTS0042133,19
RTS0042134,14
RTS0042135,14
RTS0042136,9
RTS0042137,24
RTS0042138,14
RTS0042139,10
RTS0042140,12
RTS0042141,12
RTS0042142,10
RTS0042143,13
RTS0042144,10
RTS0042145,10
RTS0042146,17
RTS0042147,6
RTS0042148,12
RTS0042149,15
RTS0042150,13
RTS0042151,17
RTS0042152,17
RTS0042153,10
RTS0042154,14
RTS0042155,11
RTS0042156,13
RTS0042157,15
RTS0042158,18
RTS0042159,12
RTS0042160,16
RTS0042161,22
RTS0042162,19
RTS0042163,14
RTS0042164,14
RTS0042165,9
RTS0042166,16
RTS0042167,15
RTS0042168,19
RTS0042169,13
RTS0042170,13
RTS0042171,8
RTS0042172,14
RTS0042173,9
RTS0042174,14
RTS0042175,11
RTS0042176,10
RTS0042177,12
RTS0042178,20
RTS0042179,10
RTS0042180,15
RTS0042181,12
RTS0042182,11
RTS0042183,16
RTS0042184,13
RTS0042185,20
RTS0042186,13
RTS0042187,9
RTS0042188,17
RTS0042189,17
RTS0042190,12
RTS0042191,23
RTS0042192,18
RTS0042193,12
RTS0042194,23
RTS0042195,14
RTS0042196,19
RTS0042197,22
RTS0042198,14
RTS0042199,10
RTS0042200,15
RTS0042201,24
RTS0042202,6
RTS0042203,12
RTS0042204,7
RTS0042205,16
RTS0042206,17
RTS0042207,14
RTS0042208,6
RTS0042209,8
RTS0042210,11
RTS0042211,8
RTS0042212,12
RTS0042213,7
RTS0042214,10
RTS0042215,8
RTS0042216,19
RTS0042217,14
RTS0042218,8
RTS0042219,6
RTS0042220,23
RTS0042221,21
RTS0042222,15
RTS0042223,16
RTS0042224,6
RTS0042225,8
RTS0042226,16
RTS0042227,12
RTS0042228,8
RTS0042229,13
RTS0042230,7
RTS0042231,15
RTS0042232,25
RTS0042233,15
RTS0042234,11
RTS0042235,13
RTS0042236,17
RTS0042237,14
RTS0042238,14
RTS0042239,15
RTS0042240,21
RTS0042241,21
RTS0042242,7
RTS0042243,11
RTS0042244,12
RTS0042245,10
RTS0042246,10
RTS0042247,16
RTS0042248,12
RTS0042249,15
RTS0042250,12
RTS0042251,11
RTS0042252,8
RTS0042253,9
RTS0042254,16
RTS0042255,6
RTS0042256,21
RTS0042257,10
RTS0042258,8
RTS0042259,12
RTS0042260,13
RTS0042261,8
RTS0042262,12
RTS0042263,15
RTS0042264,16
RTS0042265,16
RTS0042266,11
RTS0042267,7
RTS0042268,11
RTS0042269,3
RTS0042270,11
RTS0042271,13
RTS0042272,7
RTS0042273,18
RTS0042274,8
RTS0042275,3
RTS0042276,13
RTS0042277,11
RTS0042278,17
RTS0042279,10
RTS0042280,12
RTS0042281,8
RTS0042282,6
RTS0042283,10
RTS0042284,12
RTS0042285,13
RTS0042286,5
RTS0042287,10
RTS0042288,15
RTS0042289,15
RTS0042290,12
RTS0042291,18
RTS0042292,13
RTS0042293,13
RTS0042294,15
RTS0042295,24
RTS0042296,20
RTS0042297,9
RTS0042298,14
RTS0042299,14
RTS0042300,17
RTS0042301,12
RTS0042302,7
RTS0042303,15
RTS0042304,12
RTS0042305,14
RTS0042306,11
RTS0042307,21
RTS0042308,10
RTS0042309,14
RTS0042310,14
RTS0042311,11
RTS0042312,12
RTS0042313,9
RTS0042314,18
RTS0042315,7
RTS0042316,25
RTS0042317,14
RTS0042318,11
RTS0042319,10
RTS0042320,7
RTS0042321,10
RTS0042322,13
RTS0042323,9
RTS0042324,7
RTS0042325,6
RTS0042326,19
RTS0042327,7
RTS0042328,15
RTS0042329,13
RTS0042330,11
RTS0042331,12
RTS0042332,22
RTS0042333,13
RTS0042334,8
RTS0042335,8
RTS0042336,14
RTS0042337,14
RTS0042338,16
RTS0042339,14
RTS0042340,9
RTS0042341,14
RTS0042342,12
RTS0042343,17
RTS0042344,13
RTS0042345,11
RTS0042346,19
RTS0042347,11
RTS0042348,13
RTS0042349,16
RTS0042350,7
RTS0042351,12
RTS0042352,15
RTS0042353,17
RTS0042354,20
RTS0042355,9
RTS0042356,11
RTS0042357,16
RTS0042358,9
RTS0042359,12
RTS0042360,12
RTS0042361,12
RTS0042362,9
RTS0042363,28
RTS0042364,13
RTS0042365,6
RTS0042366,12
RTS0042367,9
RTS0042368,7
RTS0042369,10
RTS0042370,12
RTS0042371,9
RTS0042372,10
RTS0042373,18
RTS0042374,13
RTS0042375,9
RTS0042376,9
RTS0042377,13
RTS0042378,9
RTS0042379,19
RTS0042380,7
RTS0042381,11
RTS0042382,17
RTS0042383,22
RTS0042384,7
RTS0042385,13
RTS0042386,18
RTS0042387,21
RTS0042388,10
RTS0042389,19
RTS0042390,10
RTS0042391,24
RTS0042392,17
RTS0042393,11
RTS0042394,9
RTS0042395,19
RTS0042396,8
RTS0042397,12
RTS0042398,10
RTS0042399,15
RTS0042400,9
RTS0042401,9
RTS0042402,23
RTS0042403,6
RTS0042404,9
RTS0042405,16
RTS0042406,8
RTS0042407,14
RTS0042408,4
RTS0042409,14
RTS0042410,12
RTS0042411,6
RTS0042412,16
RTS0042413,10
RTS0042414,13
RTS0042415,16
RTS0042416,10
RTS0042417,13
RTS0042418,29
RTS0042419,10
RTS0042420,52
RTS0042421,17
RTS0042422,16
RTS0042423,20
RTS0042424,17
RTS0042425,4
RTS0042426,14
RTS0042427,12
RTS0042428,14
RTS0042429,11
RTS0042430,15
RTS0042431,15
RTS0042432,16
RTS0042433,7
RTS0042434,12
RTS0042435,17
RTS0042436,16
RTS0042437,21
RTS0042438,14
RTS0042439,13
RTS0042440,15
RTS0042441,8
RTS0042442,10
RTS0042443,17
RTS0042444,13
RTS0042445,13
RTS0042446,14
RTS0042447,24
RTS0042448,27
RTS0042449,14
RTS0042450,11
RTS0042451,14
RTS0042452,50
RTS0042453,13
RTS0042454,14
RTS0042455,7
RTS0042456,14
RTS0042457,14
RTS0042458,13
RTS0042460,23
RTS0042461,19
RTS0042462,15
RTS0042463,15
RTS0042464,13
RTS0042465,14
RTS0042466,16
RTS0042467,9
RTS0042468,15
RTS0042469,14
RTS0042470,12
RTS0042471,15
RTS0042472,20
RTS0042473,8
RTS0042474,17
RTS0042475,29
RTS0042476,15
RTS0042477,6
RTS0042478,10
RTS0042479,13
RTS0042480,17
RTS0042481,20
RTS0042482,8
RTS0042483,7
RTS0042484,13
RTS0042485,24
RTS0042486,23
RTS0042487,8
RTS0042488,11
RTS0042489,12
RTS0042490,16
RTS0042491,14
RTS0042492,7
RTS0042493,10
RTS0042494,8
RTS0042495,6
RTS0042496,21
RTS0042497,10
RTS0042498,9
RTS0042499,25
RTS0042500,17
RTS0042501,11
RTS0042502,14
RTS0042503,13
RTS0042504,15
RTS0042505,19
RTS0042506,4
RTS0042507,17
RTS0042508,7
RTS0042509,16
RTS0042510,7
RTS0042515,4
RTS0042522,9
RTS0042526,4
RTS0042527,10
RTS0042528,10
RTS0042529,11
RTS0042530,11
RTS0042531,5
RTS0042532,13
RTS0042533,7
RTS0042534,4
RTS0042535,20
RTS0042536,18
RTS0042537,14
RTS0042538,16
RTS0042539,23
RTS0042540,19
RTS0042541,15
RTS0042542,4
RTS0042543,14
RTS0042544,19
RTS0042545,12
RTS0042546,7
RTS0042547,10
RTS0042548,15
RTS0042549,12
RTS0042550,20
RTS0042551,9
RTS0042552,12
RTS0042553,9
RTS0042554,14
RTS0042555,5
RTS0042556,13
RTS0042557,10
RTS0042558,12
RTS0042559,18
RTS0042560,13
RTS0042561,10
RTS0042562,7
RTS0042563,16
RTS0042564,11
RTS0042565,13
RTS0042566,10
RTS0042567,13
RTS0042568,24
RTS0042569,25
RTS0042570,8
RTS0042571,18
RTS0042572,31
RTS0042573,11
RTS0042574,14
RTS0042575,22
RTS0042576,10
RTS0042577,14
RTS0042578,21
RTS0042579,23
RTS0042580,16
RTS0042581,22
RTS0042582,14
RTS0042583,46
RTS0042584,17
RTS0042585,14
RTS0042586,9
RTS0042587,8
RTS0042588,8
RTS0042589,12
RTS0042590,13
RTS0042591,13
RTS0042592,13
RTS0042593,15
RTS0042594,18
RTS0042595,9
RTS0042596,12
RTS0042597,17
RTS0042598,16
RTS0042599,9
RTS0042600,8
RTS0042601,13
RTS0042602,10
RTS0042603,11
RTS0042604,14
RTS0042605,9
RTS0042606,13
RTS0042607,10
RTS0042608,13
RTS0042609,15
RTS0042610,26
RTS0042611,11
RTS0042612,10
RTS0042613,16
RTS0042614,15
RTS0042615,12
RTS0042616,10
RTS0042617,7
RTS0042618,29
RTS0042619,24
RTS0042620,12
RTS0042621,14
RTS0042622,10
RTS0042623,13
RTS0042624,13
RTS0042625,10
RTS0042626,11
RTS0042627,68
RTS0042628,5
RTS0042629,24
RTS0042630,41
RTS0042631,12
RTS0042633,15
RTS0042634,11
RTS0042635,9
RTS0042636,15
RTS0042637,10
RTS0042638,5
RTS0042639,11
RTS0042640,20
RTS0042641,14
RTS0042642,8
RTS0042643,6
RTS0042644,8
RTS0042645,13
RTS0042646,4
RTS0042647,13
RTS0042648,13
RTS0042649,9
RTS0042650,7
RTS0042651,17
RTS0042652,10
RTS0042653,15
RTS0042654,14
RTS0042655,15
RTS0042656,24
RTS0042657,3
RTS0042658,13
RTS0042659,9
RTS0042660,11
RTS0042661,15
RTS0042662,13
RTS0042663,11
RTS0042664,6
RTS0042665,10
RTS0042666,14
RTS0042667,9
RTS0042668,13
RTS0042669,10
RTS0042670,16
RTS0042671,20
RTS0042672,9
RTS0042673,8
RTS0042674,26
RTS0042675,10
RTS0042676,15
RTS0042678,17
RTS0042679,18
RTS0042680,16
RTS0042681,7
RTS0042682,15
RTS0042683,15
RTS0042684,14
RTS0042685,13
RTS0042686,23
RTS0042687,20
RTS0042688,9
RTS0042689,8
RTS0042690,13
RTS0042691,16
RTS0042692,7
RTS0042693,12
RTS0042695,17
RTS0042696,19
RTS0042697,11
RTS0042698,8
RTS0042699,14
RTS0042700,19
RTS0042701,21
RTS0042702,16
RTS0042703,15
RTS0042704,13
RTS0042705,12
RTS0042706,10
RTS0042707,11
RTS0042708,11
RTS0042709,11
RTS0042710,8
RTS0042711,18
RTS0042712,10
RTS0042713,20
RTS0042714,18
RTS0042715,12
RTS0042716,13
RTS0042717,11
RTS0042718,8
RTS0042719,18
RTS0042720,9
RTS0042721,17
RTS0042722,15
RTS0042723,12
RTS0042724,11
RTS0042725,7
RTS0042726,10
RTS0042727,7
RTS0042728,18
RTS0042729,11
RTS0042730,9
RTS0042731,9
RTS0042732,8
RTS0042733,9
RTS0042734,14
RTS0042735,10
RTS0042736,23
RTS0042737,20
RTS0042738,12
RTS0042739,11
RTS0042740,9
RTS0042741,10
RTS0042742,6
RTS0042743,8
RTS0042744,11
RTS0042745,12
RTS0042746,13
RTS0042747,11
RTS0042748,7
RTS0042749,15
RTS0042750,14
RTS0042751,11
RTS0042752,6
RTS0042753,12
RTS0042754,7
RTS0042755,7
RTS0042756,12
RTS0042757,16
RTS0042758,8
RTS0042759,10
RTS0042760,14
RTS0042761,22
RTS0042762,8
RTS0042763,8
RTS0042764,13
RTS0042765,13
RTS0042766,25
RTS0042767,12
RTS0042768,13
RTS0042769,29
RTS0042770,9
RTS0042771,18
RTS0042772,13
RTS0042773,13
RTS0042774,35
RTS0042775,14
RTS0042776,18
RTS0042777,24
RTS0042778,10
RTS0042779,23
RTS0042780,22
RTS0042781,13
RTS0042782,14
RTS0042783,12
RTS0042784,19
RTS0042785,13
RTS0042786,10
RTS0042787,14
RTS0042788,6
RTS0042789,11
RTS0042790,19
RTS0042791,71
RTS0042792,10
RTS0042793,13
RTS0042794,101
RTS0042795,11
RTS0042796,11
RTS0042797,6
RTS0042798,17
RTS0042799,24
RTS0042800,17
RTS0042801,19
RTS0042802,15
RTS0042803,10
RTS0042804,13
RTS0042805,15
RTS0042806,18
RTS0042807,16
RTS0042808,12
RTS0042809,11
RTS0042810,8
RTS0042811,16
RTS0042812,17
RTS0042813,12
RTS0042814,32
RTS0042815,16
RTS0042816,12
RTS0042817,12
RTS0042818,15
RTS0042819,10
RTS0042820,9
RTS0042821,11
RTS0042822,9
RTS0042823,14
RTS0042824,14
RTS0042825,8
RTS0042826,20
RTS0042827,12
RTS0042828,15
RTS0042829,24
RTS0042830,8
RTS0042831,27
RTS0042832,15
RTS0042833,11
RTS0042834,15
RTS0042835,16
RTS0042836,16
RTS0042837,23
RTS0042838,14
RTS0042839,13
RTS0042840,16
RTS0042841,15
RTS0042842,10
RTS0042843,14
RTS0042844,14
RTS0042845,16
RTS0042846,12
RTS0042847,28
RTS0042848,16
RTS0042849,10
RTS0042850,16
RTS0042851,18
RTS0042852,19
RTS0042853,13
RTS0042854,13
RTS0042855,13
RTS0042856,11
RTS0042857,8
RTS0042858,16
RTS0042859,13
RTS0042860,9
RTS0042861,15
RTS0042862,9
RTS0042863,19
RTS0042864,5
RTS0042865,22
RTS0042866,9
RTS0042867,5
RTS0042868,11
RTS0042869,48
RTS0042870,6
RTS0042871,8
RTS0042872,5
RTS0042873,10
RTS0042874,11
RTS0042875,27
RTS0042876,45
RTS0042877,16
RTS0042878,15
RTS0042879,14
RTS0042880,17
RTS0042881,27
RTS0042882,11
RTS0042883,18
RTS0042884,22
RTS0042885,28
RTS0042886,22
RTS0042887,19
RTS0042888,13
RTS0042889,12
RTS0042890,16
RTS0042891,9
RTS0042892,11
RTS0042893,29
RTS0042894,17
RTS0042895,11
RTS0042896,11
RTS0042897,17
RTS0042898,10
RTS0042899,14
RTS0042900,17
RTS0042901,11
RTS0042902,10
RTS0042903,14
RTS0042904,14
RTS0042905,16
RTS0042906,11
RTS0042907,16
RTS0042908,19
RTS0042909,9
RTS0042910,15
RTS0042911,14
RTS0042912,24
RTS0042913,31
RTS0042914,13
RTS0042915,9
RTS0042916,10
RTS0042917,21
RTS0042918,14
RTS0042919,10
RTS0042920,17
RTS0042921,11
RTS0042922,14
RTS0042923,15
RTS0042924,17
RTS0042925,18
RTS0042926,22
RTS0042927,12
RTS0042928,14
RTS0042929,17
RTS0042930,16
RTS0042931,15
RTS0042932,8
RTS0042933,9
RTS0042934,11
RTS0042935,12
RTS0042936,9
RTS0042937,16
RTS0042938,16
RTS0042939,13
RTS0042940,23
RTS0042941,12
RTS0042942,15
RTS0042943,10
RTS0042944,12
RTS0042945,17
RTS0042946,11
RTS0042947,16
RTS0042948,17
RTS0042949,9
RTS0042950,13
RTS0042951,20
RTS0042952,12
RTS0042953,40
RTS0042954,12
RTS0042955,10
RTS0042956,11
RTS0042957,7
RTS0042958,8
RTS0042959,19
RTS0042960,19
RTS0042961,12
RTS0042962,25
RTS0042963,13
RTS0042964,11
RTS0042965,21
RTS0042966,13
RTS0042967,8
RTS0042968,15
RTS0042969,17
RTS0042970,10
RTS0042971,16
RTS0042972,5
RTS0042973,9
RTS0042974,8
RTS0042975,9
RTS0042976,35
RTS0042977,13
RTS0042978,11
RTS0042979,11
RTS0042980,20
RTS0042981,10
RTS0042982,13
RTS0042983,19
RTS0042984,11
RTS0042985,15
RTS0042986,36
RTS0042987,8
RTS0042988,21
RTS0042989,23
RTS0042990,17
RTS0042991,9
RTS0042992,26
RTS0042993,7
RTS0042994,20
RTS0042995,23
RTS0042996,8
RTS0042997,17
RTS0042998,9
RTS0042999,16
RTS0043000,13
RTS0043001,16
RTS0043002,25
RTS0043003,7
RTS0043004,17
RTS0043005,22
RTS0043006,10
RTS0043007,21
RTS0043008,6
RTS0043009,19
RTS0043010,20
RTS0043011,17
RTS0043012,19
RTS0043013,13
RTS0043014,25
RTS0043015,21
RTS0043016,20
RTS0043017,17
RTS0043018,14
RTS0043019,29
RTS0043020,10
RTS0043021,17
RTS0043022,11
RTS0043023,11
RTS0043024,5
RTS0043025,13
RTS0043026,13
RTS0043027,14
RTS0043028,15
RTS0043029,13
RTS0043030,12
RTS0043031,11
RTS0043032,18
RTS0043033,15
RTS0043034,10
RTS0043035,16
RTS0043036,10
RTS0043037,20
RTS0043038,15
RTS0043039,20
RTS0043040,22
RTS0043041,13
RTS0043042,14
RTS0043043,12
RTS0043044,15
RTS0043045,14
RTS0043046,12
RTS0043047,17
RTS0043048,13
RTS0043049,21
RTS0043050,11
RTS0043051,15
RTS0043052,11
RTS0043053,11
RTS0043054,14
RTS0043055,8
RTS0043056,16
RTS0043057,9
RTS0043058,28
RTS0043059,21
RTS0043060,9
RTS0043061,11
RTS0043062,5
RTS0043063,24
RTS0043064,13
RTS0043065,11
RTS0043066,22
RTS0043067,13
RTS0043068,10
RTS0043069,5
RTS0043070,13
RTS0043071,15
RTS0043072,12
RTS0043073,16
RTS0043074,15
RTS0043075,19
RTS0043076,7
RTS0043077,14
RTS0043078,8
RTS0043079,8
RTS0043080,18
RTS0043081,9
RTS0043082,10
RTS0043083,11
RTS0043084,20
RTS0043085,15
RTS0043086,10
RTS0043087,10
RTS0043088,12
RTS0043089,6
RTS0043090,10
RTS0043091,9
RTS0043092,12
RTS0043093,22
RTS0043094,16
RTS0043095,14
RTS0043096,9
RTS0043097,17
RTS0043098,20
RTS0043099,17
RTS0043100,15
RTS0043101,10
RTS0043102,20
RTS0043103,14
RTS0043104,19
RTS0043105,11
RTS0043106,14
RTS0043107,12
RTS0043108,8
RTS0043109,10
RTS0043110,9
RTS0043111,14
RTS0043112,17
RTS0043113,16
RTS0043114,12
RTS0043115,12
RTS0043116,14
RTS0043117,10
RTS0043118,7
RTS0043119,10
RTS0043120,13
RTS0043121,6
RTS0043122,22
RTS0043123,20
RTS0043124,18
RTS0043125,9
RTS0043126,9
RTS0043127,5
RTS0043128,14
RTS0043129,9
RTS0043130,16
RTS0043131,13
RTS0043132,12
RTS0043133,9
RTS0043134,9
RTS0043135,12
RTS0043136,15
RTS0043137,15
RTS0043138,16
RTS0043139,3
RTS0043140,7
RTS0043141,10
RTS0043142,10
RTS0043143,13
RTS0043144,15
RTS0043145,6
RTS0043146,12
RTS0043147,23
RTS0043148,32
RTS0043149,21
RTS0043150,7
RTS0043151,19
RTS0043152,30
RTS0043153,14
RTS0043154,11
RTS0043155,10
RTS0043156,12
RTS0043157,88
RTS0043159,18
RTS0043160,14
RTS0043161,19
RTS0043162,24
RTS0043163,16
RTS0043164,15
RTS0043165,12
RTS0043167,8
RTS0043168,20
RTS0043169,12
RTS0043170,15
RTS0043171,9
RTS0043172,13
RTS0043173,12
RTS0043174,15
RTS0043175,12
RTS0043176,8
RTS0043177,11
RTS0043178,19
RTS0043179,18
RTS0043180,20
RTS0043181,14
RTS0043182,15
RTS0043183,11
RTS0043184,14
RTS0043185,12
RTS0043186,30
RTS0043187,10
RTS0043188,18
RTS0043189,9
RTS0043190,15
RTS0043191,13
RTS0043192,14
RTS0043193,15
RTS0043194,15
RTS0043195,9
RTS0043196,12
RTS0043197,16
RTS0043198,10
RTS0043199,18
RTS0043200,9
RTS0043201,16
RTS0043202,10
RTS0043203,8
RTS0043204,17
RTS0043205,6
RTS0043206,24
RTS0043207,15
RTS0043208,10
RTS0043209,7
RTS0043210,12
RTS0043211,10
RTS0043212,11
RTS0043213,7
RTS0043214,14
RTS0043215,15
RTS0043216,23
RTS0043217,11
RTS0043218,12
RTS0043219,14
RTS0043220,25
RTS0043221,9
RTS0043222,12
RTS0043223,16
RTS0043224,12
RTS0043225,15
RTS0043226,15
RTS0043227,13
RTS0043228,13
RTS0043229,16
RTS0043230,21
RTS0043231,12
RTS0043232,11
RTS0043233,19
RTS0043234,13
RTS0043235,7
RTS0043236,11
RTS0043237,18
RTS0043238,15
RTS0043239,13
RTS0043240,26
RTS0043241,14
RTS0043242,25
RTS0043243,13
RTS0043244,7
RTS0043245,15
RTS0043246,12
RTS0043247,15
RTS0043248,10
RTS0043249,21
RTS0043250,15
RTS0043251,15
RTS0043252,16
RTS0043253,10
RTS0043254,13
RTS0043255,8
RTS0043256,9
RTS0043257,11
RTS0043258,11
RTS0043259,16
RTS0043260,11
RTS0043261,15
RTS0043262,18
RTS0043263,6
RTS0043264,10
RTS0043265,13
RTS0043266,10
RTS0043267,18
RTS0043268,6
RTS0043269,32
RTS0043270,16
RTS0043271,15
RTS0043272,9
RTS0043273,12
RTS0043274,7
RTS0043275,10
RTS0043276,15
RTS0043277,8
RTS0043278,7
RTS0043279,16
RTS0043280,15
RTS0043281,11
RTS0043282,8
RTS0043283,20
RTS0043284,44
RTS0043285,19
RTS0043286,19
RTS0043287,13
RTS0043288,23
RTS0043289,23
RTS0043290,11
RTS0043291,12
RTS0043292,11
RTS0043293,15
RTS0043294,18
RTS0043295,11
RTS0043296,10
RTS0043297,20
RTS0043299,7
RTS0043300,20
RTS0043301,11
RTS0043302,14
RTS0043303,10
RTS0043304,12
RTS0043305,13
RTS0043306,8
RTS0043307,12
RTS0043308,9
RTS0043309,10
RTS0043310,20
RTS0043311,10
RTS0043312,9
RTS0043313,8
RTS0043314,13
RTS0043315,14
RTS0043316,9
RTS0043317,17
RTS0043318,16
RTS0043319,12
RTS0043320,11
RTS0043321,16
RTS0043322,11
RTS0043323,22
RTS0043324,14
RTS0043325,8
RTS0043326,12
RTS0043327,7
RTS0043328,14
RTS0043329,7
RTS0043330,11
RTS0043331,12
RTS0043332,15
RTS0043333,21
RTS0043334,4
RTS0043335,9
RTS0043336,12
RTS0043337,14
RTS0043338,12
RTS0043339,14
RTS0043340,13
RTS0043341,13
RTS0043342,13
RTS0043343,13
RTS0043344,18
RTS0043345,10
RTS0043346,14
RTS0043347,16
RTS0043348,16
RTS0043349,12
RTS0043350,20
RTS0043351,27
RTS0043352,11
RTS0043353,9
RTS0043354,16
RTS0043355,19
RTS0043356,11
RTS0043357,10
RTS0043358,15
RTS0043359,15
RTS0043360,13
RTS0043361,18
RTS0043362,16
RTS0043363,14
RTS0043364,10
RTS0043365,15
RTS0043366,20
RTS0043367,12
RTS0043368,13
RTS0043369,10
RTS0043370,11
RTS0043371,13
RTS0043372,16
RTS0043373,14
RTS0043374,12
RTS0043375,19
RTS0043376,13
RTS0043377,23
RTS0043378,23
RTS0043379,17
RTS0043380,15
RTS0043381,9
RTS0043382,14
RTS0043383,16
RTS0043384,11
RTS0043385,16
RTS0043386,9
RTS0043387,14
RTS0043388,12
RTS0043389,17
RTS0043390,29
RTS0043391,17
RTS0043392,10
RTS0043393,20
RTS0043394,16
RTS0043395,13
RTS0043396,18
RTS0043397,12
RTS0043398,19
RTS0043399,21
RTS0043400,8
RTS0043401,13
RTS0043402,9
RTS0043403,23
RTS0043404,27
RTS0043405,22
RTS0043406,10
RTS0043407,13
RTS0043408,15
RTS0043409,9
RTS0043410,12
RTS0043411,18
RTS0043412,10
RTS0043413,15
RTS0043414,13
RTS0043415,11
RTS0043416,8
RTS0043417,13
RTS0043418,11
RTS0043419,14
RTS0043420,7
RTS0043421,22
RTS0043422,12
RTS0043423,15
RTS0043424,14
RTS0043425,16
RTS0043426,10
RTS0043427,8
RTS0043428,11
RTS0043429,12
RTS0043430,12
RTS0043431,8
RTS0043432,12
RTS0043433,17
RTS0043434,16
RTS0043435,11
RTS0043436,8
RTS0043437,6
RTS0043438,14
RTS0043439,19
RTS0043440,14
RTS0043441,17
RTS0043442,17
RTS0043443,15
RTS0043444,12
RTS0043445,14
RTS0043446,15
RTS0043447,10
RTS0043448,14
RTS0043449,9
RTS0043450,13
RTS0043451,8
RTS0043452,16
RTS0043453,20
RTS0043454,12
RTS0043455,14
RTS0043456,11
RTS0043457,21
RTS0043458,12
RTS0043459,9
RTS0043460,13
RTS0043461,16
RTS0043462,11
RTS0043463,11
RTS0043464,13
RTS0043465,15
RTS0043466,30
RTS0043467,16
RTS0043468,13
RTS0043469,20
RTS0043470,19
RTS0043471,16
RTS0043472,19
RTS0043473,13
RTS0043474,8
RTS0043475,16
RTS0043476,11
RTS0043477,21
RTS0043478,5
RTS0043479,24
RTS0043480,11
RTS0043481,23
RTS0043482,16
RTS0043483,20
RTS0043484,5
RTS0043485,17
RTS0043486,12
RTS0043487,23
RTS0043488,10
RTS0043489,20
RTS0043490,10
RTS0043491,8
RTS0043492,12
RTS0043493,17
RTS0043494,18
RTS0043495,16
RTS0043496,16
RTS0043497,11
RTS0043498,11
RTS0043499,12
RTS0043500,18
RTS0043501,12
RTS0043502,17
RTS0043503,8
RTS0043504,15
RTS0043505,15
RTS0043506,12
RTS0043507,11
RTS0043508,18
RTS0043509,15
RTS0043510,13
RTS0043511,13
RTS0043512,17
RTS0043513,12
RTS0043514,17
RTS0043515,20
RTS0043516,9
RTS0043517,15
RTS0043518,11
RTS0043519,8
RTS0043520,9
RTS0043521,19
RTS0043522,7
RTS0043523,21
RTS0043524,8
RTS0043525,12
RTS0043526,15
RTS0043527,16
RTS0043528,18
RTS0043529,12
RTS0043530,11
RTS0043531,22
RTS0043532,14
RTS0043533,13
RTS0043534,11
RTS0043535,13
RTS0043536,15
RTS0043537,17
RTS0043538,9
RTS0043539,10
RTS0043540,11
RTS0043541,12
RTS0043542,13
RTS0043543,16
RTS0043544,12
RTS0043545,10
RTS0043546,16
RTS0043547,12
RTS0043548,15
RTS0043549,21
RTS0043550,10
RTS0043551,16
RTS0043552,12
RTS0043553,13
RTS0043554,10
RTS0043555,10
RTS0043556,15
RTS0043557,9
RTS0043558,10
RTS0043559,12
RTS0043560,17
RTS0043561,10
RTS0043562,14
RTS0043563,7
RTS0043564,14
RTS0043565,12
RTS0043566,12
RTS0043567,8
RTS0043568,20
RTS0043569,15
RTS0043570,4
RTS0043571,16
RTS0043572,19
RTS0043573,16
RTS0043574,11
RTS0043575,12
RTS0043576,11
RTS0043577,13
RTS0043578,11
RTS0043579,11
RTS0043580,9
RTS0043581,17
RTS0043582,15
RTS0043583,9
RTS0043584,19
RTS0043585,8
RTS0043586,14
RTS0043587,17
RTS0043588,14
RTS0043589,13
RTS0043590,7
RTS0043591,17
RTS0043592,8
RTS0043593,6
RTS0043594,6
RTS0043595,6
RTS0043596,14
RTS0043597,7
RTS0043598,12
RTS0043599,5
RTS0043600,14
RTS0043601,9
RTS0043602,10
RTS0043603,7
RTS0043604,9
RTS0043605,11
RTS0043606,14
RTS0043607,13
RTS0043608,9
RTS0043609,13
RTS0043610,15
RTS0043611,9
RTS0043612,17
RTS0043613,17
RTS0043614,11
RTS0043615,11
RTS0043616,14
RTS0043617,12
RTS0043618,8
RTS0043619,11
RTS0043620,8
RTS0043621,9
RTS0043622,9
RTS0043623,8
RTS0043624,20
RTS0043625,10
RTS0043626,15
RTS0043627,19
RTS0043628,24
RTS0043629,22
RTS0043630,8
RTS0043631,12
RTS0043632,8
RTS0043633,10
RTS0043634,10
RTS0043635,10
RTS0043636,16
RTS0043637,24
RTS0043638,15
RTS0043639,20
RTS0043640,13
RTS0043641,91
RTS0043642,10
RTS0043643,11
RTS0043644,76
RTS0043645,17
RTS0043646,11
RTS0043647,6
RTS0043648,19
RTS0043649,9
RTS0043650,28
RTS0043651,14
RTS0043652,8
RTS0043653,11
RTS0043654,23
RTS0043655,14
RTS0043656,9
RTS0043657,8
RTS0043658,45
RTS0043659,16
RTS0043660,20
RTS0043661,14
RTS0043663,13
RTS0043664,8
RTS0043665,16
RTS0043666,19
RTS0043667,11
RTS0043668,5
RTS0043669,9
RTS0043670,13
RTS0043671,15
RTS0043672,12
RTS0043673,10
RTS0043674,10
RTS0043675,9
RTS0043676,12
RTS0043677,9
RTS0043678,9
RTS0043679,9
RTS0043680,7
RTS0043681,8
RTS0043682,8
RTS0043683,19
RTS0043684,9
RTS0043685,19
RTS0043686,12
RTS0043687,15
RTS0043688,25
RTS0043689,10
RTS0043690,14
RTS0043691,21
RTS0043692,6
RTS0043693,30
RTS0043694,20
RTS0043695,17
RTS0043696,13
RTS0043697,7
RTS0043698,14
RTS0043699,7
RTS0043700,16
RTS0043701,6
RTS0043702,12
RTS0043703,7
RTS0043704,12
RTS0043705,10
RTS0043706,26
RTS0043707,17
RTS0043708,11
RTS0043709,15
RTS0043710,16
RTS0043711,8
RTS0043712,10
RTS0043713,10
RTS0043714,10
RTS0043715,6
RTS0043716,13
RTS0043717,13
RTS0043718,12
RTS0043719,9
RTS0043720,6
RTS0043721,16
RTS0043722,8
RTS0043723,14
RTS0043724,17
RTS0043725,15
RTS0043726,12
RTS0043727,8
RTS0043728,19
RTS0043729,9
RTS0043730,11
RTS0043731,13
RTS0043732,23
RTS0043733,18
RTS0043734,9
RTS0043735,16
RTS0043736,8
RTS0043737,27
RTS0043738,12
RTS0043739,10
RTS0043740,10
RTS0043741,15
RTS0043742,14
RTS0043743,12
RTS0043744,14
RTS0043745,10
RTS0043746,7
RTS0043747,15
RTS0043748,12
RTS0043749,17
RTS0043750,6
RTS0043751,21
RTS0043752,11
RTS0043753,11
RTS0043754,18
RTS0043755,24
RTS0043756,11
RTS0043757,8
RTS0043758,22
RTS0043759,11
RTS0043760,16
RTS0043761,25
RTS0043762,13
RTS0043763,12
RTS0043764,17
RTS0043765,5
RTS0043766,10
RTS0043767,12
RTS0043768,8
RTS0043769,14
RTS0043770,5
RTS0043771,8
RTS0043772,13
RTS0043773,8
RTS0043774,13
RTS0043775,8
RTS0043776,5
RTS0043777,13
RTS0043778,13
RTS0043779,3
RTS0043780,7
RTS0043781,29
RTS0043782,12
RTS0043783,8
RTS0043784,5
RTS0043785,12
RTS0043786,14
RTS0043787,9
RTS0043788,15
RTS0043789,14
RTS0043790,9
RTS0043791,12
RTS0043792,37
RTS0043793,19
RTS0043794,21
RTS0043795,6
RTS0043796,8
RTS0043797,12
RTS0043798,11
RTS0043799,2
RTS0043800,10
RTS0043801,20
RTS0043802,8
RTS0043803,32
RTS0043804,10
RTS0043805,7
RTS0043806,8
RTS0043807,10
RTS0043808,10
RTS0043809,12
RTS0043810,8
RTS0043811,16
RTS0043812,9
RTS0043813,13
RTS0043814,13
RTS0043815,9
RTS0043816,34
RTS0043817,24
RTS0043818,13
RTS0043819,4
RTS0043820,103
RTS0043821,7
RTS0043822,28
RTS0043823,23
RTS0043824,8
RTS0043825,9
RTS0043826,9
RTS0043827,7
RTS0043828,17
RTS0043829,24
RTS0043830,16
RTS0043831,15
RTS0043832,12
RTS0043833,41
RTS0043834,21
RTS0043835,26
RTS0043836,15
RTS0043837,16
RTS0043838,6
RTS0043839,11
RTS0043840,12
RTS0043841,10
RTS0043842,8
RTS0043843,9
RTS0043844,9
RTS0043845,18
RTS0043846,11
RTS0043847,8
RTS0043848,24
RTS0043849,20
RTS0043850,23
RTS0043851,12
RTS0043852,16
RTS0043853,25
RTS0043854,7
RTS0043856,13
RTS0043857,11
RTS0043858,16
RTS0043859,11
RTS0043860,17
RTS0043861,16
RTS0043862,26
RTS0043863,15
RTS0043864,15
RTS0043865,10
RTS0043866,11
RTS0043867,15
RTS0043868,10
RTS0043869,17
RTS0043870,11
RTS0043871,20
RTS0043872,24
RTS0043873,16
RTS0043874,15
RTS0043875,9
RTS0043876,8
RTS0043877,12
RTS0043878,26
RTS0043879,19
RTS0043880,18
RTS0043881,15
RTS0043882,16
RTS0043883,26
RTS0043884,17
RTS0043885,16
RTS0043886,9
RTS0043887,32
RTS0043888,17
RTS0043889,9
RTS0043890,15
RTS0043891,16
RTS0043892,14
RTS0043893,7
RTS0043894,18
RTS0043895,12
RTS0043896,18
RTS0043897,19
RTS0043898,16
RTS0043899,15
RTS0043900,16
RTS0043901,11
RTS0043902,13
RTS0043903,14
RTS0043904,15
RTS0043905,20
RTS0043906,8
RTS0043907,14
RTS0043908,5
RTS0043909,10
RTS0043910,24
RTS0043911,8
RTS0043912,26
RTS0043913,9
RTS0043914,13
RTS0043915,10
RTS0043916,9
RTS0043917,16
RTS0043918,12
RTS0043919,18
RTS0043920,25
RTS0043921,20
RTS0043922,24
RTS0043923,23
RTS0043924,14
RTS0043925,9
RTS0043926,21
RTS0043927,8
RTS0043928,10
RTS0043929,19
RTS0043930,19
RTS0043931,15
RTS0043932,13
RTS0043933,9
RTS0043934,11
RTS0043935,12
RTS0043936,5
RTS0043937,7
RTS0043938,7
RTS0043939,13
RTS0043940,22
RTS0043941,15
RTS0043942,10
RTS0043943,12
RTS0043944,10
RTS0043945,5
RTS0043946,9
RTS0043947,16
RTS0043948,15
RTS0043949,12
RTS0043950,18
RTS0043951,15
RTS0043952,19
RTS0043953,31
RTS0043954,12
RTS0043955,7
RTS0043956,8
RTS0043957,10
RTS0043958,11
RTS0043959,8
RTS0043960,8
RTS0043961,14
RTS0043962,10
RTS0043963,12
RTS0043964,24
RTS0043965,15
RTS0043966,8
RTS0043967,18
RTS0043968,17
RTS0043969,36
RTS0043970,36
RTS0043971,40
RTS0043972,29
RTS0043973,29
RTS0043974,30
RTS0043975,24
RTS0043976,13
RTS0043977,8
RTS0043978,8
RTS0043979,12
RTS0043980,13
RTS0043981,15
RTS0043982,6
RTS0043983,11
RTS0043984,19
RTS0043985,10
RTS0043986,7
RTS0043987,48
RTS0043988,28
RTS0043989,8
RTS0043990,14
RTS0043991,7
RTS0043992,16
RTS0043993,11
RTS0043994,16
RTS0043996,6
RTS0043997,13
RTS0043998,20
RTS0043999,13
RTS0044000,17
RTS0044001,14
RTS0044002,12
RTS0044003,18
RTS0044004,18
RTS0044005,14
RTS0044006,14
RTS0044007,24
RTS0044008,11
RTS0044009,13
RTS0044010,30
RTS0044011,10
RTS0044012,24
RTS0044013,14
RTS0044014,8
RTS0044015,20
RTS0044016,16
RTS0044017,24
RTS0044018,12
RTS0044019,13
RTS0044020,19
RTS0044021,10
RTS0044022,22
RTS0044023,7
RTS0044024,8
RTS0044025,25
RTS0044026,7
RTS0044027,25
RTS0044028,13
RTS0044029,4
RTS0044030,11
RTS0044031,14
RTS0044032,16
RTS0044033,11
RTS0044034,10
RTS0044035,15
RTS0044036,17
RTS0044037,12
RTS0044038,10
RTS0044039,14
RTS0044040,12
RTS0044041,8
RTS0044042,12
RTS0044043,21
RTS0044044,18
RTS0044045,21
RTS0044046,16
RTS0044047,8
RTS0044048,10
RTS0044049,11
RTS0044050,14
RTS0044051,13
RTS0044052,16
RTS0044053,12
RTS0044054,10
RTS0044055,13
RTS0044056,16
RTS0044057,16
RTS0044058,12
RTS0044059,29
RTS0044060,19
RTS0044061,15
RTS0044062,10
RTS0044063,13
RTS0044064,25
RTS0044065,20
RTS0044067,12
RTS0044068,15
RTS0044069,22
RTS0044070,7
RTS0044071,16
RTS0044072,9
RTS0044073,13
RTS0044074,14
RTS0044075,15
RTS0044076,8
RTS0044077,12
RTS0044078,7
RTS0044079,9
RTS0044080,19
RTS0044081,18
RTS0044082,17
RTS0044083,15
RTS0044084,9
RTS0044085,13
RTS0044086,9
RTS0044087,13
RTS0044088,11
RTS0044089,12
RTS0044090,8
RTS0044091,7
RTS0044092,12
RTS0044093,11
RTS0044094,9
RTS0044095,8
RTS0044096,9
RTS0044097,11
RTS0044098,13
RTS0044099,22
RTS0044100,14
RTS0044101,3
RTS0044102,11
RTS0044103,16
RTS0044104,8
RTS0044105,14
RTS0044106,17
RTS0044107,16
RTS0044108,13
RTS0044109,14
RTS0044110,13
RTS0044111,16
RTS0044112,10
RTS0044113,7
RTS0044114,13
RTS0044115,14
RTS0044116,13
RTS0044117,15
RTS0044118,7
RTS0044119,23
RTS0044120,13
RTS0044121,21
RTS0044122,20
RTS0044123,15
RTS0044124,21
RTS0044125,26
RTS0044126,11
RTS0044127,24
RTS0044128,16
RTS0044129,15
RTS0044130,13
RTS0044131,23
RTS0044132,18
RTS0044133,13
RTS0044134,15
RTS0044135,14
RTS0044136,7
RTS0044137,15
RTS0044138,26
RTS0044139,19
RTS0044140,24
RTS0044141,33
RTS0044142,17
RTS0044143,26
RTS0044144,13
RTS0044145,14
RTS0044146,11
RTS0044147,9
RTS0044148,15
RTS0044149,19
RTS0044150,12
RTS0044151,7
RTS0044152,12
RTS0044153,13
RTS0044154,17
RTS0044155,23
RTS0044156,10
RTS0044157,59
RTS0044158,22
RTS0044159,15
RTS0044160,65
RTS0044161,10
RTS0044162,13
RTS0044163,14
RTS0044164,13
RTS0044165,14
RTS0044166,13
RTS0044167,13
RTS0044168,11
RTS0044169,17
RTS0044170,7
RTS0044171,14
RTS0044172,24
RTS0044173,4
RTS0044174,13
RTS0044175,11
RTS0044176,10
RTS0044177,11
RTS0044178,12
RTS0044180,16
RTS0044181,17
RTS0044182,8
RTS0044183,11
RTS0044184,11
RTS0044185,13
RTS0044186,21
RTS0044187,20
RTS0044188,21
RTS0044189,8
RTS0044190,13
RTS0044191,16
RTS0044192,17
RTS0044193,17
RTS0044194,19
RTS0044195,7
RTS0044196,10
RTS0044197,18
RTS0044198,30
RTS0044199,21
RTS0044200,16
RTS0044206,23
RTS0044207,15
RTS0044208,13
RTS0044209,5
RTS0044210,14
RTS0044211,9
RTS0044212,14
RTS0044213,13
RTS0044214,17
RTS0044215,28
RTS0044216,10
RTS0044217,28
RTS0044218,18
RTS0044219,27
RTS0044220,6
RTS0044221,10
RTS0044222,19
RTS0044223,10
RTS0044224,17
RTS0044225,12
RTS0044226,14
RTS0044227,12
RTS0044228,18
RTS0044229,13
RTS0044230,12
RTS0044231,10
RTS0044232,10
RTS0044233,11
RTS0044234,12
RTS0044235,14
RTS0044236,16
RTS0044237,13
RTS0044238,13
RTS0044239,9
RTS0044240,7
RTS0044241,8
RTS0044242,14
RTS0044243,19
RTS0044244,10
RTS0044245,12
RTS0044246,14
RTS0044247,19
RTS0044248,44
RTS0044249,12
RTS0044250,22
RTS0044251,16
RTS0044252,30
RTS0044253,15
RTS0044254,7
RTS0044255,12
RTS0044256,15
RTS0044257,32
RTS0044258,17
RTS0044259,14
RTS0044260,14
RTS0044261,14
RTS0044262,14
RTS0044263,8
RTS0044264,14
RTS0044265,12
RTS0044266,37
RTS0044267,17
RTS0044268,10
RTS0044269,20
RTS0044270,19
RTS0044271,13
RTS0044272,13
RTS0044273,13
RTS0044274,11
RTS0044275,23
RTS0044276,19
RTS0044277,12
RTS0044278,6
RTS0044279,24
RTS0044280,17
RTS0044281,11
RTS0044282,14
RTS0044283,13
RTS0044284,13
RTS0044285,17
RTS0044286,17
RTS0044287,18
RTS0044288,16
RTS0044289,14
RTS0044290,7
RTS0044291,16
RTS0044292,21
RTS0044293,15
RTS0044294,10
RTS0044295,17
RTS0044296,9
RTS0044297,8
RTS0044298,8
RTS0044299,13
RTS0044300,20
RTS0044301,15
RTS0044302,9
RTS0044303,17
RTS0044304,18
RTS0044305,4
RTS0044306,14
RTS0044307,15
RTS0044308,31
RTS0044309,71
RTS0044310,11
RTS0044311,11
RTS0044312,13
RTS0044313,14
RTS0044314,13
RTS0044315,10
RTS0044316,18
RTS0044317,23
RTS0044318,20
RTS0044319,8
RTS0044320,7
RTS0044321,10
RTS0044322,12
RTS0044323,17
RTS0044324,11
RTS0044325,17
RTS0044326,15
RTS0044327,8
RTS0044328,15
RTS0044329,16
RTS0044330,7
RTS0044331,11
RTS0044332,11
RTS0044333,39
RTS0044334,15
RTS0044335,12
RTS0044336,20
RTS0044337,10
RTS0044338,11
RTS0044339,14
RTS0044340,11
RTS0044341,15
RTS0044342,15
RTS0044343,8
RTS0044344,12
RTS0044345,9
RTS0044346,12
RTS0044347,4
RTS0044348,13
RTS0044349,13
RTS0044350,16
RTS0044351,12
RTS0044352,15
RTS0044353,22
RTS0044354,14
RTS0044355,9
RTS0044356,13
RTS0044357,15
RTS0044358,18
RTS0044359,9
RTS0044360,17
RTS0044361,23
RTS0044362,15
RTS0044363,9
RTS0044364,19
RTS0044365,11
RTS0044366,17
RTS0044367,17
RTS0044368,20
RTS0044369,54
RTS0044370,34
RTS0044371,12
RTS0044372,10
RTS0044373,13
RTS0044374,13
RTS0044375,18
RTS0044376,8
RTS0044377,26
RTS0044378,26
RTS0044379,12
RTS0044380,10
RTS0044381,14
RTS0044382,17
RTS0044383,19
RTS0044384,13
RTS0044385,11
RTS0044386,11
RTS0044387,25
RTS0044388,8
RTS0044389,8
RTS0044390,25
RTS0044391,18
RTS0044392,41
RTS0044393,20
RTS0044394,20
RTS0044395,11
RTS0044396,10
RTS0044397,14
RTS0044399,20
RTS0044400,19
RTS0044401,16
RTS0044402,20
RTS0044403,11
RTS0044404,25
RTS0044405,10
RTS0044406,20
RTS0044407,13
RTS0044408,7
RTS0044409,23
RTS0044410,12
RTS0044411,11
RTS0044412,26
RTS0044413,18
RTS0044414,15
RTS0044415,12
RTS0044416,18
RTS0044417,16
RTS0044418,12
RTS0044419,15
RTS0044420,74
RTS0044421,18
RTS0044422,16
RTS0044423,15
RTS0044424,16
RTS0044425,10
RTS0044426,12
RTS0044427,13
RTS0044428,12
RTS0044429,22
RTS0044430,12
RTS0044431,10
RTS0044432,12
RTS0044433,13
RTS0044434,6
RTS0044435,18
RTS0044436,13
RTS0044437,8
RTS0044438,14
RTS0044439,11
RTS0044440,25
RTS0044441,12
RTS0044442,16
RTS0044443,12
RTS0044444,7
RTS0044445,14
RTS0044446,11
RTS0044447,16
RTS0044448,15
RTS0044449,10
RTS0044450,13
RTS0044451,14
RTS0044452,18
RTS0044453,10
RTS0044454,19
RTS0044455,14
RTS0044456,15
RTS0044457,10
RTS0044458,15
RTS0044459,12
RTS0044460,14
RTS0044461,16
RTS0044462,13
RTS0044463,11
RTS0044464,13
RTS0044465,8
RTS0044466,22
RTS0044467,11
RTS0044468,17
RTS0044469,13
RTS0044470,17
RTS0044471,21
RTS0044472,21
RTS0044473,9
RTS0044474,19
RTS0044475,21
RTS0044476,10
RTS0044477,17
RTS0044478,8
RTS0044479,17
RTS0044480,16
RTS0044481,16
RTS0044482,10
RTS0044483,13
RTS0044484,10
RTS0044485,13
RTS0044486,21
RTS0044487,16
RTS0044488,18
RTS0044489,19
RTS0044490,17
RTS0044491,14
RTS0044492,20
RTS0044493,14
RTS0044494,23
RTS0044495,16
RTS0044496,20
RTS0044497,18
RTS0044498,14
RTS0044499,17
RTS0044500,28
RTS0044501,24
RTS0044502,12
RTS0044503,12
RTS0044504,19
RTS0044505,13
RTS0044506,19
RTS0044507,7
RTS0044508,15
RTS0044509,11
RTS0044510,15
RTS0044511,11
RTS0044512,14
RTS0044513,22
RTS0044514,11
RTS0044515,20
RTS0044516,20
RTS0044517,16
RTS0044518,27
RTS0044519,19
RTS0044520,8
RTS0044521,11
RTS0044522,15
RTS0044523,11
RTS0044524,5
RTS0044525,9
RTS0044526,8
RTS0044527,14
RTS0044528,15
RTS0044529,39
RTS0044530,10
RTS0044531,16
RTS0044532,15
RTS0044533,12
RTS0044534,12
RTS0044535,10
RTS0044536,24
RTS0044537,11
RTS0044538,16
RTS0044539,20
RTS0044540,10
RTS0044541,40
RTS0044542,18
RTS0044543,13
RTS0044544,28
RTS0044545,17
RTS0044546,26
RTS0044547,10
RTS0044548,14
RTS0044549,39
RTS0044550,13
RTS0044551,5
RTS0044552,27
RTS0044553,10
RTS0044554,13
RTS0044555,22
RTS0044556,14
RTS0044557,12
RTS0044558,11
RTS0044559,10
RTS0044560,13
RTS0044561,10
RTS0044562,8
RTS0044563,15
RTS0044564,90
RTS0044565,31
RTS0044566,16
RTS0044567,10
RTS0044568,21
RTS0044569,9
RTS0044570,13
RTS0044571,25
RTS0044572,12
RTS0044573,9
RTS0044574,16
RTS0044575,13
RTS0044576,9
RTS0044577,5
RTS0044578,9
RTS0044579,11
RTS0044580,12
RTS0044581,19
RTS0044582,13
RTS0044583,12
RTS0044584,29
RTS0044585,9
RTS0044586,10
RTS0044587,7
RTS0044588,9
RTS0044589,4
RTS0044590,9
RTS0044591,7
RTS0044592,9
RTS0044593,8
RTS0044594,25
RTS0044595,7
RTS0044596,26
RTS0044597,14
RTS0044598,9
RTS0044599,16
RTS0044600,24
RTS0044601,13
RTS0044602,15
RTS0044603,8
RTS0044604,14
RTS0044605,15
RTS0044606,11
RTS0044607,16
RTS0044608,19
RTS0044609,11
RTS0044610,11
RTS0044611,24
RTS0044612,17
RTS0044613,21
RTS0044614,18
RTS0044615,6
RTS0044616,6
RTS0044617,10
RTS0044618,12
RTS0044619,14
RTS0044620,13
RTS0044621,19
RTS0044622,16
RTS0044623,19
RTS0044624,16
RTS0044625,9
RTS0044626,14
RTS0044627,14
RTS0044628,7
RTS0044629,12
RTS0044630,17
RTS0044631,48
RTS0044632,21
RTS0044633,72
RTS0044634,9
RTS0044635,8
RTS0044636,14
RTS0044637,10
RTS0044638,11
RTS0044639,7
RTS0044640,7
RTS0044641,9
RTS0044642,15
RTS0044643,7
RTS0044644,16
RTS0044645,13
RTS0044646,14
RTS0044647,8
RTS0044648,11
RTS0044649,18
RTS0044650,13
RTS0044651,8
RTS0044652,12
RTS0044653,18
RTS0044654,9
RTS0044655,38
RTS0044656,8
RTS0044657,20
RTS0044658,18
RTS0044659,9
RTS0044660,17
RTS0044661,11
RTS0044662,9
RTS0044663,16
RTS0044664,55
RTS0044665,14
RTS0044666,7
RTS0044667,11
RTS0044668,7
RTS0044669,15
RTS0044670,7
RTS0044671,11
RTS0044672,15
RTS0044673,24
RTS0044674,21
RTS0044675,12
RTS0044676,14
RTS0044677,13
RTS0044678,15
RTS0044679,10
RTS0044680,12
RTS0044681,19
RTS0044682,12
RTS0044683,7
RTS0044684,20
RTS0044685,9
RTS0044686,10
RTS0044687,25
RTS0044688,7
RTS0044689,13
RTS0044690,17
RTS0044691,24
RTS0044692,12
RTS0044693,13
RTS0044694,21
RTS0044695,12
RTS0044696,14
RTS0044697,13
RTS0044698,11
RTS0044699,12
RTS0044700,14
RTS0044701,20
RTS0044702,20
RTS0044703,24
RTS0044704,18
RTS0044705,10
RTS0044706,10
RTS0044707,14
RTS0044708,8
RTS0044709,7
RTS0044710,15
RTS0044711,11
RTS0044712,13
RTS0044714,16
RTS0044715,10
RTS0044716,9
RTS0044717,14
RTS0044718,15
RTS0044719,7
RTS0044720,11
RTS0044721,16
RTS0044722,18
RTS0044723,6
RTS0044724,13
RTS0044725,9
RTS0044726,23
RTS0044727,15
RTS0044728,12
RTS0044729,20
RTS0044730,6
RTS0044731,42
RTS0044732,19
RTS0044733,17
RTS0044734,12
RTS0044735,20
RTS0044736,13
RTS0044737,14
RTS0044738,11
RTS0044739,18
RTS0044740,18
RTS0044741,8
RTS0044742,12
RTS0044743,8
RTS0044744,12
RTS0044745,7
RTS0044746,18
RTS0044747,12
RTS0044748,9
RTS0044749,13
RTS0044750,12
RTS0044751,15
RTS0044752,17
RTS0044753,15
RTS0044754,7
RTS0044755,15
RTS0044756,16
RTS0044757,17
RTS0044758,22
RTS0044759,10
RTS0044760,7
RTS0044761,19
RTS0044762,10
RTS0044763,7
RTS0044764,16
RTS0044765,12
RTS0044766,12
RTS0044767,14
RTS0044768,21
RTS0044769,14
RTS0044770,19
RTS0044771,7
RTS0044772,12
RTS0044773,12
RTS0044774,14
RTS0044775,17
RTS0044776,11
RTS0044777,17
RTS0044778,4
RTS0044779,13
RTS0044780,16
RTS0044781,8
RTS0044782,14
RTS0044783,16
RTS0044784,19
RTS0044785,7
RTS0044786,11
RTS0044787,6
RTS0044788,12
RTS0044789,8
RTS0044790,12
RTS0044791,20
RTS0044792,22
RTS0044793,7
RTS0044794,11
RTS0044795,9
RTS0044796,12
RTS0044797,16
RTS0044798,19
RTS0044799,5
RTS0044800,12
RTS0044801,7
RTS0044802,46
RTS0044803,15
RTS0044804,15
RTS0044805,155
RTS0044806,13
RTS0044807,12
RTS0044808,10
RTS0044809,16
RTS0044810,14
RTS0044811,24
RTS0044812,11
RTS0044813,14
RTS0044814,12
RTS0044815,7
RTS0044816,9
RTS0044817,15
RTS0044818,7
RTS0044819,19
RTS0044820,11
RTS0044821,13
RTS0044822,14
RTS0044823,16
RTS0044824,8
RTS0044825,31
RTS0044826,13
RTS0044827,14
RTS0044828,13
RTS0044829,11
RTS0044830,18
RTS0044831,10
RTS0044832,11
RTS0044833,15
RTS0044834,9
RTS0044835,10
RTS0044836,10
RTS0044837,25
RTS0044838,11
RTS0044839,16
RTS0044840,8
RTS0044841,12
RTS0044842,12
RTS0044843,17
RTS0044844,12
RTS0044845,15
RTS0044846,11
RTS0044847,6
RTS0044848,21
RTS0044849,24
RTS0044850,16
RTS0044851,11
RTS0044852,14
RTS0044853,17
RTS0044854,16
RTS0044855,6
RTS0044856,12
RTS0044857,11
RTS0044858,13
RTS0044859,12
RTS0044860,13
RTS0044861,8
RTS0044862,15
RTS0044863,15
RTS0044864,4
RTS0044865,16
RTS0044866,11
RTS0044867,24
RTS0044868,13
RTS0044869,10
RTS0044870,45
RTS0044871,13
RTS0044872,15
RTS0044873,15
RTS0044874,13
RTS0044875,17
RTS0044876,19
RTS0044877,12
RTS0044878,10
RTS0044879,19
RTS0044880,19
RTS0044881,10
RTS0044882,13
RTS0044883,7
RTS0044884,5
RTS0044885,6
RTS0044886,32
RTS0044887,11
RTS0044888,15
RTS0044889,8
RTS0044890,9
RTS0044891,13
RTS0044892,11
RTS0044893,7
RTS0044894,10
RTS0044895,11
RTS0044896,14
RTS0044897,13
RTS0044898,16
RTS0044899,17
RTS0044900,14
RTS0044901,21
RTS0044902,14
RTS0044903,16
RTS0044904,12
RTS0044905,19
RTS0044906,14
RTS0044907,15
RTS0044908,19
RTS0044909,19
RTS0044910,7
RTS0044911,11
RTS0044912,18
RTS0044913,14
RTS0044914,14
RTS0044915,15
RTS0044916,10
RTS0044917,16
RTS0044918,16
RTS0044919,13
RTS0044920,14
RTS0044921,16
RTS0044922,16
RTS0044923,14
RTS0044924,9
RTS0044925,8
RTS0044926,11
RTS0044927,10
RTS0044928,20
RTS0044929,17
RTS0044930,18
RTS0044931,13
RTS0044932,14
RTS0044933,14
RTS0044934,15
RTS0044935,16
RTS0044936,29
RTS0044937,21
RTS0044938,13
RTS0044939,12
RTS0044940,15
RTS0044941,12
RTS0044942,7
RTS0044943,10
RTS0044944,14
RTS0044945,15
RTS0044946,15
RTS0044947,11
RTS0044948,14
RTS0044949,16
RTS0044950,7
RTS0044951,15
RTS0044952,12
RTS0044953,15
RTS0044954,16
RTS0044955,11
RTS0044956,10
RTS0044957,22
RTS0044958,14
RTS0044959,12
RTS0044960,13
RTS0044961,18
RTS0044962,16
RTS0044963,8
RTS0044964,14
RTS0044965,15
RTS0044966,10
RTS0044967,8
RTS0044968,21
RTS0044969,15
RTS0044970,11
RTS0044971,8
RTS0044972,20
RTS0044973,6
RTS0044974,4
RTS0044975,17
RTS0044976,13
RTS0044977,4
RTS0044978,6
RTS0044979,16
RTS0044980,9
RTS0044981,11
RTS0044982,8
RTS0044983,12
RTS0044984,12
RTS0044985,20
RTS0044986,9
RTS0044987,14
RTS0044988,16
RTS0044989,8
RTS0044990,10
RTS0044991,17
RTS0044992,18
RTS0044993,14
RTS0044994,8
RTS0044995,11
RTS0044996,19
RTS0044997,7
RTS0044998,14
RTS0044999,8
RTS0045000,14
RTS0045001,12
RTS0045002,20
RTS0045003,12
RTS0045004,11
RTS0045005,15
RTS0045006,14
RTS0045007,18
RTS0045008,15
RTS0045009,10
RTS0045010,9
RTS0045011,7
RTS0045012,11
RTS0045013,12
RTS0045014,15
RTS0045015,7
RTS0045016,11
RTS0045017,13
RTS0045018,13
RTS0045019,14
RTS0045020,15
RTS0045021,14
RTS0045022,13
RTS0045023,13
RTS0045024,3
RTS0045025,8
RTS0045026,6
RTS0045027,9
RTS0045028,9
RTS0045029,9
RTS0045030,13
RTS0045031,8
RTS0045032,10
RTS0045033,20
RTS0045034,15
RTS0045035,22
RTS0045036,7
RTS0045038,17
RTS0045039,12
RTS0045040,11
RTS0045041,10
RTS0045042,10
RTS0045043,16
RTS0045044,10
RTS0045045,17
RTS0045046,17
RTS0045047,8
RTS0045048,12
RTS0045049,8
RTS0045050,20
RTS0045051,9
RTS0045052,6
RTS0045053,12
RTS0045054,14
RTS0045055,7
RTS0045056,15
RTS0045057,18
RTS0045058,19
RTS0045059,10
RTS0045060,12
RTS0045061,8
RTS0045063,16
RTS0045064,9
RTS0045065,10
RTS0045066,13
RTS0045067,14
RTS0045068,10
RTS0045069,15
RTS0045070,9
RTS0045071,17
RTS0045072,21
RTS0045073,16
RTS0045074,8
RTS0045075,11
RTS0045076,15
RTS0045077,8
RTS0045078,18
RTS0045079,7
RTS0045080,11
RTS0045081,13
RTS0045082,14
RTS0045083,18
RTS0045084,16
RTS0045085,18
RTS0045086,12
RTS0045087,12
RTS0045088,19
RTS0045089,9
RTS0045090,16
RTS0045091,16
RTS0045092,14
RTS0045093,7
RTS0045094,11
RTS0045095,25
RTS0045096,11
RTS0045097,6
RTS0045098,7
RTS0045099,12
RTS0045100,14
RTS0045101,20
RTS0045102,11
RTS0045103,13
RTS0045104,8
RTS0045105,20
RTS0045106,17
RTS0045107,18
RTS0045108,10
RTS0045109,13
RTS0045110,15
RTS0045111,18
RTS0045112,15
RTS0045113,12
RTS0045114,16
RTS0045115,13
RTS0045116,22
RTS0045117,14
RTS0045118,24
RTS0045119,9
RTS0045120,19
RTS0045121,12
RTS0045122,13
RTS0045123,20
RTS0045124,11
RTS0045125,13
RTS0045126,10
RTS0045127,9
RTS0045128,11
RTS0045129,11
RTS0045130,10
RTS0045131,17
RTS0045132,13
RTS0045133,15
RTS0045134,17
RTS0045135,16
RTS0045136,9
RTS0045137,14
RTS0045138,12
RTS0045139,10
RTS0045140,13
RTS0045141,9
RTS0045142,12
RTS0045143,16
RTS0045144,8
RTS0045145,13
RTS0045146,12
RTS0045147,17
RTS0045148,10
RTS0045149,9
RTS0045150,8
RTS0045151,12
RTS0045152,8
RTS0045153,10
RTS0045154,8
RTS0045155,18
RTS0045156,9
RTS0045157,11
RTS0045158,17
RTS0045159,13
RTS0045160,18
RTS0045161,7
RTS0045162,15
RTS0045163,11
RTS0045164,21
RTS0045165,11
RTS0045166,21
RTS0045167,10
RTS0045168,19
RTS0045169,21
RTS0045170,18
RTS0045171,20
RTS0045172,19
RTS0045173,31
RTS0045174,13
RTS0045175,17
RTS0045176,10
RTS0045177,13
RTS0045178,11
RTS0045179,20
RTS0045180,21
RTS0045181,14
RTS0045182,7
RTS0045183,11
RTS0045184,13
RTS0045185,10
RTS0045186,18
RTS0045187,12
RTS0045188,12
RTS0045189,7
RTS0045190,14
RTS0045191,18
RTS0045192,24
RTS0045193,18
RTS0045194,17
RTS0045195,17
RTS0045196,9
RTS0045197,17
RTS0045198,18
RTS0045199,19
RTS0045200,13
RTS0045201,13
RTS0045202,17
RTS0045203,11
RTS0045204,11
RTS0045205,18
RTS0045206,10
RTS0045207,18
RTS0045208,14
RTS0045209,19
RTS0045210,11
RTS0045211,14
RTS0045212,12
RTS0045213,12
RTS0045214,24
RTS0045215,15
RTS0045216,12
RTS0045217,12
RTS0045218,11
RTS0045219,13
RTS0045220,10
RTS0045221,14
RTS0045222,15
RTS0045223,17
RTS0045224,19
RTS0045225,10
RTS0045226,27
RTS0045227,10
RTS0045228,7
RTS0045229,19
RTS0045230,17
RTS0045231,16
RTS0045232,13
RTS0045233,14
RTS0045234,17
RTS0045235,8
RTS0045236,15
RTS0045237,15
RTS0045238,47
RTS0045239,6
RTS0045240,30
RTS0045241,14
RTS0045242,18
RTS0045243,13
RTS0045244,18
RTS0045245,10
RTS0045246,11
RTS0045247,9
RTS0045248,10
RTS0045249,13
RTS0045250,11
RTS0045251,10
RTS0045252,11
RTS0045253,16
RTS0045254,10
RTS0045255,9
RTS0045256,12
RTS0045257,9
RTS0045258,11
RTS0045259,10
RTS0045260,22
RTS0045261,10
RTS0045262,25
RTS0045263,14
RTS0045264,12
RTS0045265,11
RTS0045266,12
RTS0045267,14
RTS0045268,20
RTS0045269,14
RTS0045270,9
RTS0045271,10
RTS0045272,10
RTS0045273,11
RTS0045274,17
RTS0045275,18
RTS0045276,12
RTS0045277,12
RTS0045278,21
RTS0045279,6
RTS0045280,13
RTS0045281,10
RTS0045282,17
RTS0045283,20
RTS0045284,15
RTS0045285,14
RTS0045286,16
RTS0045287,18
RTS0045288,14
RTS0045289,21
RTS0045290,15
RTS0045291,10
RTS0045292,14
RTS0045293,10
RTS0045294,14
RTS0045295,10
RTS0045296,15
RTS0045297,14
RTS0045298,11
RTS0045299,14
RTS0045300,16
RTS0045301,26
RTS0045302,11
RTS0045303,17
RTS0045304,4
RTS0045305,20
RTS0045306,14
RTS0045307,15
RTS0045308,17
RTS0045309,10
RTS0045310,24
RTS0045311,2
RTS0045312,7
RTS0045313,15
RTS0045314,12
RTS0045315,27
RTS0045316,18
RTS0045317,10
RTS0045318,19
RTS0045319,10
RTS0045320,16
RTS0045321,11
RTS0045322,12
RTS0045323,15
RTS0045324,9
RTS0045325,14
RTS0045326,19
RTS0045327,26
RTS0045328,6
RTS0045329,8
RTS0045330,13
RTS0045331,22
RTS0045332,19
RTS0045333,3
RTS0045334,19
RTS0045335,15
RTS0045336,28
RTS0045337,13
RTS0045338,12
RTS0045339,11
RTS0045340,9
RTS0045341,8
RTS0045342,21
RTS0045343,11
RTS0045344,12
RTS0045345,23
RTS0045346,25
RTS0045347,25
RTS0045348,18
RTS0045349,24
RTS0045350,20
RTS0045351,20
RTS0045352,13
RTS0045353,13
RTS0045354,16
RTS0045355,4
RTS0045356,13
RTS0045357,16
RTS0045358,16
RTS0045359,21
RTS0045360,14
RTS0045361,36
RTS0045362,14
RTS0045363,11
RTS0045364,12
RTS0045365,17
RTS0045366,11
RTS0045367,15
RTS0045368,8
RTS0045369,10
RTS0045370,10
RTS0045371,22
RTS0045372,7
RTS0045373,40
RTS0045374,25
RTS0045375,28
RTS0045376,15
RTS0045377,9
RTS0045378,10
RTS0045379,14
RTS0045380,11
RTS0045381,15
RTS0045382,18
RTS0045383,10
RTS0045384,11
RTS0045385,9
RTS0045386,12
RTS0045387,8
RTS0045388,7
RTS0045389,12
RTS0045390,10
RTS0045391,18
RTS0045392,13
RTS0045393,11
RTS0045394,12
RTS0045395,11
RTS0045396,16
RTS0045397,16
RTS0045398,11
RTS0045399,12
RTS0045400,13
RTS0045401,18
RTS0045402,14
RTS0045403,13
RTS0045404,23
RTS0045405,11
RTS0045406,17
RTS0045407,12
RTS0045408,7
RTS0045409,9
RTS0045410,30
RTS0045411,24
RTS0045412,21
RTS0045413,24
RTS0045414,15
RTS0045415,36
RTS0045416,14
RTS0045417,10
RTS0045418,11
RTS0045419,10
RTS0045420,12
RTS0045421,22
RTS0045422,23
RTS0045423,13
RTS0045424,17
RTS0045425,9
RTS0045426,10
RTS0045427,17
RTS0045428,9
RTS0045429,32
RTS0045430,10
RTS0045431,11
RTS0045432,22
RTS0045433,28
RTS0045434,28
RTS0045435,31
RTS0045436,40
RTS0045437,38
RTS0045438,47
RTS0045439,6
RTS0045440,18
RTS0045441,13
RTS0045442,9
RTS0045443,22
RTS0045444,3
RTS0045445,9
RTS0045446,19
RTS0045447,9
RTS0045448,9
RTS0045449,19
RTS0045450,35
RTS0045451,11
RTS0045452,7
RTS0045453,8
RTS0045454,8
RTS0045455,9
RTS0045456,13
RTS0045457,14
RTS0045458,9
RTS0045459,11
RTS0045460,15
RTS0045461,8
RTS0045462,14
RTS0045463,18
RTS0045464,9
RTS0045465,11
RTS0045466,20
RTS0045467,19
RTS0045468,10
RTS0045469,28
RTS0045470,25
RTS0045471,15
RTS0045472,14
RTS0045473,7
RTS0045474,17
RTS0045475,14
RTS0045476,11
RTS0045477,10
RTS0045478,11
RTS0045479,21
RTS0045480,19
RTS0045481,14
RTS0045482,16
RTS0045483,14
RTS0045484,29
RTS0045485,24
RTS0045486,5
RTS0045487,10
RTS0045488,9
RTS0045489,13
RTS0045490,12
RTS0045491,13
RTS0045492,28
RTS0045493,5
RTS0045494,8
RTS0045495,13
RTS0045496,15
RTS0045497,7
RTS0045498,7
RTS0045499,18
RTS0045500,10
RTS0045501,13
RTS0045502,12
RTS0045503,20
RTS0045504,5
RTS0045505,11
RTS0045506,15
RTS0045507,20
RTS0045508,14
RTS0045509,13
RTS0045510,3
RTS0045511,13
RTS0045512,24
RTS0045513,10
RTS0045514,23
RTS0045515,12
RTS0045516,14
RTS0045517,6
RTS0045518,11
RTS0045519,19
RTS0045520,7
RTS0045521,7
RTS0045522,12
RTS0045523,11
RTS0045524,26
RTS0045525,14
RTS0045526,17
RTS0045527,19
RTS0045528,9
RTS0045529,15
RTS0045530,10
RTS0045531,11
RTS0045532,12
RTS0045533,11
RTS0045534,9
RTS0045535,14
RTS0045536,18
RTS0045537,11
RTS0045538,24
RTS0045539,10
RTS0045540,26
RTS0045541,12
RTS0045542,14
RTS0045543,7
RTS0045544,9
RTS0045545,8
RTS0045546,6
RTS0045547,5
RTS0045548,16
RTS0045549,11
RTS0045550,10
RTS0045551,12
RTS0045552,40
RTS0045553,11
RTS0045554,15
RTS0045555,10
RTS0045556,14
RTS0045557,11
RTS0045558,10
RTS0045559,18
RTS0045560,13
RTS0045561,11
RTS0045562,17
RTS0045563,14
RTS0045564,13
RTS0045565,6
RTS0045566,11
RTS0045567,16
RTS0045568,13
RTS0045569,16
RTS0045570,22
RTS0045571,16
RTS0045572,11
RTS0045573,11
RTS0045574,10
RTS0045575,5
RTS0045576,9
RTS0045577,7
RTS0045578,8
RTS0045579,13
RTS0045580,13
RTS0045581,12
RTS0045582,8
RTS0045583,16
RTS0045584,34
RTS0045585,11
RTS0045586,6
RTS0045587,11
RTS0045588,7
RTS0045589,12
RTS0045590,8
RTS0045592,13
RTS0045593,23
RTS0045594,15
RTS0045595,11
RTS0045596,21
RTS0045597,15
RTS0045598,14
RTS0045599,9
RTS0045600,8
RTS0045601,10
RTS0045602,11
RTS0045603,3
RTS0045604,18
RTS0045606,15
RTS0045607,9
RTS0045608,12
RTS0045609,12
RTS0045610,15
RTS0045611,14
RTS0045612,12
RTS0045613,12
RTS0045614,13
RTS0045615,10
RTS0045616,18
RTS0045617,16
RTS0045618,8
RTS0045619,12
RTS0045620,7
RTS0045621,6
RTS0045622,14
RTS0045623,13
RTS0045624,16
RTS0045625,10
RTS0045626,8
RTS0045627,13
RTS0045628,13
RTS0045629,12
RTS0045630,18
RTS0045631,8
RTS0045632,18
RTS0045633,10
RTS0045634,9
RTS0045635,13
RTS0045636,17
RTS0045637,10
RTS0045638,13
RTS0045639,15
RTS0045640,9
RTS0045641,10
RTS0045642,12
RTS0045643,5
RTS0045644,10
RTS0045645,14
RTS0045646,9
RTS0045647,11
RTS0045648,11
RTS0045649,12
RTS0045650,18
RTS0045651,10
RTS0045652,12
RTS0045653,26
RTS0045654,25
RTS0045655,11
RTS0045656,14
RTS0045657,10
RTS0045658,8
RTS0045659,12
RTS0045660,16
RTS0045661,15
RTS0045662,13
RTS0045663,17
RTS0045664,13
RTS0045665,17
RTS0045666,10
RTS0045667,18
RTS0045668,12
RTS0045669,17
RTS0045670,11
RTS0045671,10
RTS0045672,14
RTS0045673,13
RTS0045674,16
RTS0045675,19
RTS0045676,13
RTS0045677,13
RTS0045678,12
RTS0045679,13
RTS0045680,17
RTS0045681,10
RTS0045682,10
RTS0045683,13
RTS0045684,9
RTS0045685,17
RTS0045687,14
RTS0045688,10
RTS0045689,13
RTS0045690,23
RTS0045691,14
RTS0045692,16
RTS0045693,19
RTS0045694,15
RTS0045695,10
RTS0045696,20
RTS0045697,17
RTS0045698,17
RTS0045699,11
RTS0045700,20
RTS0045701,17
RTS0045702,12
RTS0045703,11
RTS0045704,14
RTS0045705,14
RTS0045706,19
RTS0045707,13
RTS0045708,15
RTS0045709,13
RTS0045710,19
RTS0045711,12
RTS0045712,15
RTS0045713,23
RTS0045714,25
RTS0045715,12
RTS0045716,10
RTS0045717,8
RTS0045718,11
RTS0045719,11
RTS0045720,13
RTS0045721,9
RTS0045722,31
RTS0045723,11
RTS0045724,14
RTS0045725,19
RTS0045726,27
RTS0045727,41
RTS0045728,12
RTS0045729,31
RTS0045730,15
RTS0045731,17
RTS0045732,14
RTS0045733,13
RTS0045734,6
RTS0045735,10
RTS0045736,13
RTS0045737,130
RTS0045738,17
RTS0045739,182
RTS0045740,15
RTS0045741,15
RTS0045742,8
RTS0045743,14
RTS0045744,10
RTS0045745,14
RTS0045746,29
RTS0045747,8
RTS0045748,21
RTS0045749,6
RTS0045750,7
RTS0045751,5
RTS0045752,16
RTS0045753,14
RTS0045754,7
RTS0045755,13
RTS0045756,11
RTS0045757,11
RTS0045758,20
RTS0045759,30
RTS0045760,24
RTS0045761,17
RTS0045762,11
RTS0045763,18
RTS0045764,21
RTS0045765,11
RTS0045766,18
RTS0045767,15
RTS0045768,11
RTS0045769,14
RTS0045770,23
RTS0045771,15
RTS0045772,24
RTS0045773,18
RTS0045774,11
RTS0045775,24
RTS0045776,11
RTS0045777,16
RTS0045778,13
RTS0045779,14
RTS0045780,14
RTS0045781,16
RTS0045782,17
RTS0045783,18
RTS0045784,35
RTS0045785,14
RTS0045786,3
RTS0045787,26
RTS0045788,15
RTS0045789,5
RTS0045790,7
RTS0045791,14
RTS0045792,11
RTS0045793,19
RTS0045794,17
RTS0045795,14
RTS0045796,13
RTS0045797,14
RTS0045798,8
RTS0045799,10
RTS0045800,11
RTS0045801,21
RTS0045802,9
RTS0045803,15
RTS0045804,8
RTS0045805,21
RTS0045806,18
RTS0045807,10
RTS0045808,7
RTS0045809,12
RTS0045810,4
RTS0045811,12
RTS0045812,17
RTS0045813,17
RTS0045814,17
RTS0045815,16
RTS0045816,10
RTS0045817,11
RTS0045818,12
RTS0045819,13
RTS0045820,12
RTS0045821,10
RTS0045822,20
RTS0045823,15
RTS0045824,27
RTS0045825,23
RTS0045826,23
RTS0045827,11
RTS0045828,32
RTS0045829,12
RTS0045830,5
RTS0045831,8
RTS0045832,17
RTS0045833,11
RTS0045834,18
RTS0045835,19
RTS0045836,103
RTS0045837,15
RTS0045838,102
RTS0045840,18
RTS0045841,45
RTS0045842,13
RTS0045843,7
RTS0045844,16
RTS0045845,12
RTS0045846,641
RTS0045848,10
RTS0045849,700
RTS0045851,6
RTS0045852,4
RTS0045853,11
RTS0045854,20
RTS0045855,27
RTS0045856,16
RTS0045857,12
RTS0045858,10
RTS0045859,5
RTS0045860,14
RTS0045861,11
RTS0045862,32
RTS0045863,10
RTS0045864,17
RTS0045865,11
RTS0045866,10
RTS0045867,12
RTS0045868,10
RTS0045869,12
RTS0045870,11
RTS0045871,9
RTS0045872,20
RTS0045873,24
RTS0045874,8
RTS0045875,12
RTS0045876,11
RTS0045877,8
RTS0045878,11
RTS0045879,10
RTS0045880,11
RTS0045881,10
RTS0045882,15
RTS0045883,11
RTS0045884,11
RTS0045885,1
RTS0045886,33
RTS0045887,15
RTS0045888,11
RTS0045889,9
RTS0045890,14
RTS0045891,13
RTS0045892,17
RTS0045893,9
RTS0045894,30
RTS0045895,13
RTS0045896,7
RTS0045897,9
RTS0045898,9
RTS0045899,20
RTS0045900,18
RTS0045901,4
RTS0045902,12
RTS0045903,9
RTS0045904,13
RTS0045905,9
RTS0045906,7
RTS0045907,18
RTS0045908,13
RTS0045909,13
RTS0045910,14
RTS0045911,16
RTS0045912,15
RTS0045913,12
RTS0045914,9
RTS0045915,9
RTS0045916,14
RTS0045917,20
RTS0045918,11
RTS0045919,20
RTS0045920,11
RTS0045921,16
RTS0045922,16
RTS0045923,8
RTS0045924,10
RTS0045925,23
RTS0045926,5
RTS0045927,5
RTS0045928,15
RTS0045929,11
RTS0045930,16
RTS0045931,47
RTS0045932,14
RTS0045933,10
RTS0045935,20
RTS0045939,15
RTS0045940,12
RTS0045941,15
RTS0045942,17
RTS0045943,31
RTS0045944,5
RTS0045945,12
RTS0045946,6
RTS0045947,28
RTS0045948,7
RTS0045949,12
RTS0045950,10
RTS0045951,12
RTS0045952,9
RTS0045953,11
RTS0045954,20
RTS0045955,10
RTS0045956,11
RTS0045957,14
RTS0045958,17
RTS0045959,15
RTS0045960,12
RTS0045961,9
RTS0045962,9
RTS0045963,17
RTS0045964,15
RTS0045965,23
RTS0045966,18
RTS0045967,24
RTS0045968,23
RTS0045969,13
RTS0045970,19
RTS0045971,14
RTS0045972,19
RTS0045973,5
RTS0045974,8
RTS0045975,18
RTS0045976,15
RTS0045977,7
RTS0045978,14
RTS0045979,12
RTS0045980,10
RTS0045981,15
RTS0045982,7
RTS0045983,15
RTS0045984,21
RTS0045985,18
RTS0045986,18
RTS0045987,17
RTS0045988,18
RTS0045989,9
RTS0045990,10
RTS0045991,16
RTS0045992,24
RTS0045993,9
RTS0045994,7
RTS0045995,8
RTS0045996,11
RTS0045997,24
RTS0045998,14
RTS0045999,12
RTS0046000,6
RTS0046001,6
RTS0046002,19
RTS0046003,11
RTS0046004,16
RTS0046005,29
RTS0046006,19
RTS0046007,13
RTS0046008,18
RTS0046009,14
RTS0046010,5
RTS0046011,12
RTS0046012,11
RTS0046013,7
RTS0046014,8
RTS0046015,11
RTS0046016,16
RTS0046017,20
RTS0046018,7
RTS0046019,11
RTS0046020,15
RTS0046021,28
RTS0046022,10
RTS0046023,19
RTS0046024,12
RTS0046025,17
RTS0046026,11
RTS0046027,14
RTS0046028,10
RTS0046029,8
RTS0046030,12
RTS0046031,14
RTS0046032,7
RTS0046033,14
RTS0046034,14
RTS0046035,7
RTS0046036,9
RTS0046037,9
RTS0046038,15
RTS0046039,11
RTS0046040,12
RTS0046041,9
RTS0046042,18
RTS0046043,17
RTS0046044,12
RTS0046045,12
RTS0046046,13
RTS0046047,13
RTS0046048,50
RTS0046049,37
RTS0046050,26
RTS0046051,17
RTS0046052,33
RTS0046053,31
RTS0046054,25
RTS0046055,8
RTS0046056,11
RTS0046057,13
RTS0046058,17
RTS0046059,17
RTS0046060,15
RTS0046061,26
RTS0046062,22
RTS0046063,19
RTS0046064,8
RTS0046065,13
RTS0046066,12
RTS0046067,12
RTS0046068,8
RTS0046069,22
RTS0046070,17
RTS0046071,16
RTS0046072,8
RTS0046073,13
RTS0046074,13
RTS0046075,14
RTS0046076,22
RTS0046077,20
RTS0046078,8
RTS0046079,14
RTS0046080,8
RTS0046081,12
RTS0046082,11
RTS0046083,10
RTS0046084,15
RTS0046085,18
RTS0046086,21
RTS0046087,14
RTS0046088,14
RTS0046089,6
RTS0046090,9
RTS0046091,14
RTS0046092,45
RTS0046093,10
RTS0046094,11
RTS0046095,13
RTS0046096,26
RTS0046097,12
RTS0046098,8
RTS0046099,15
RTS0046100,11
RTS0046101,4
RTS0046102,11
RTS0046103,10
RTS0046104,26
RTS0046105,11
RTS0046106,9
RTS0046107,25
RTS0046108,7
RTS0046109,12
RTS0046110,12
RTS0046111,18
RTS0046112,13
RTS0046113,7
RTS0046114,12
RTS0046115,13
RTS0046116,29
RTS0046117,25
RTS0046119,13
RTS0046121,8
RTS0046122,32
RTS0046123,11
RTS0046124,7
RTS0046125,17
RTS0046126,8
RTS0046127,18
RTS0046128,17
RTS0046129,9
RTS0046130,5
RTS0046131,15
RTS0046132,12
RTS0046133,10
RTS0046134,16
RTS0046135,9
RTS0046136,5
RTS0046137,10
RTS0046138,10
RTS0046140,15
RTS0046141,18
RTS0046142,23
RTS0046143,7
RTS0046144,15
RTS0046145,15
RTS0046146,21
RTS0046147,13
RTS0046148,11
RTS0046149,14
RTS0046150,12
RTS0046152,20
RTS0046153,13
RTS0046154,11
RTS0046155,27
RTS0046156,12
RTS0046157,8
RTS0046158,11
RTS0046159,12
RTS0046160,21
RTS0046161,7
RTS0046162,6
RTS0046163,9
RTS0046164,14
RTS0046165,15
RTS0046166,13
RTS0046167,6
RTS0046168,9
RTS0046169,14
RTS0046170,16
RTS0046171,15
RTS0046172,13
RTS0046173,5
RTS0046174,13
RTS0046175,16
RTS0046176,10
RTS0046177,10
RTS0046178,14
RTS0046179,12
RTS0046180,9
RTS0046181,16
RTS0046182,16
RTS0046183,25
RTS0046184,8
RTS0046185,9
RTS0046186,12
RTS0046187,13
RTS0046188,14
RTS0046191,14
RTS0046193,13
RTS0046194,9
RTS0046195,9
RTS0046196,11
RTS0046197,9
RTS0046198,16
RTS0046199,12
RTS0046200,18
RTS0046201,9
RTS0046202,16
RTS0046203,11
RTS0046204,10
RTS0046205,20
RTS0046206,10
RTS0046207,16
RTS0046208,15
RTS0046209,16
RTS0046210,8
RTS0046211,7
RTS0046212,11
RTS0046213,22
RTS0046214,10
RTS0046215,13
RTS0046216,11
RTS0046217,10
RTS0046218,18
RTS0046219,11
RTS0046220,15
RTS0046221,15
RTS0046222,14
RTS0046223,9
RTS0046224,8
RTS0046225,18
RTS0046226,16
RTS0046227,28
RTS0046228,22
RTS0046229,10
RTS0046230,11
RTS0046231,3
RTS0046232,14
RTS0046233,19
RTS0046234,19
RTS0046235,6
RTS0046236,18
RTS0046237,10
RTS0046238,9
RTS0046239,13
RTS0046240,15
RTS0046241,24
RTS0046242,25
RTS0046243,12
RTS0046244,8
RTS0046245,7
RTS0046246,44
RTS0046247,19
RTS0046248,9
RTS0046249,16
RTS0046250,15
RTS0046251,11
RTS0046252,13
RTS0046253,9
RTS0046254,16
RTS0046255,9
RTS0046256,17
RTS0046257,13
RTS0046258,5
RTS0046259,17
RTS0046260,10
RTS0046261,14
RTS0046262,7
RTS0046263,14
RTS0046264,13
RTS0046265,11
RTS0046266,12
RTS0046267,10
RTS0046268,21
RTS0046269,12
RTS0046270,16
RTS0046271,20
RTS0046272,13
RTS0046273,12
RTS0046274,17
RTS0046275,8
RTS0046276,6
RTS0046277,15
RTS0046278,10
RTS0046279,16
RTS0046280,10
RTS0046281,13
RTS0046282,10
RTS0046283,13
RTS0046284,17
RTS0046285,8
RTS0046286,22
RTS0046287,15
RTS0046288,16
RTS0046289,36
RTS0046290,17
RTS0046291,12
RTS0046292,12
RTS0046293,20
RTS0046294,10
RTS0046295,63
RTS0046296,7
RTS0046297,38
RTS0046298,10
RTS0046299,7
RTS0046300,17
RTS0046301,14
RTS0046302,12
RTS0046303,11
RTS0046304,9
RTS0046305,27
RTS0046306,8
RTS0046307,12
RTS0046308,12
RTS0046309,12
RTS0046310,7
RTS0046311,10
RTS0046312,12
RTS0046313,7
RTS0046314,20
RTS0046315,7
RTS0046316,17
RTS0046317,10
RTS0046318,16
RTS0046319,25
RTS0046320,14
RTS0046321,13
RTS0046322,19
RTS0046323,10
RTS0046324,11
RTS0046325,10
RTS0046326,17
RTS0046327,18
RTS0046328,17
RTS0046329,15
RTS0046330,17
RTS0046331,23
RTS0046332,8
RTS0046333,16
RTS0046334,19
RTS0046335,16
RTS0046336,18
RTS0046342,10
RTS0046343,11
RTS0046344,16
RTS0046345,8
RTS0046346,7
RTS0046347,34
RTS0046348,14
RTS0046349,50
RTS0046350,11
RTS0046351,7
RTS0046352,16
RTS0046353,15
RTS0046354,11
RTS0046355,10
RTS0046356,10
RTS0046357,14
RTS0046358,18
RTS0046359,18
RTS0046360,13
RTS0046361,16
RTS0046362,25
RTS0046363,18
RTS0046364,11
RTS0046365,15
RTS0046366,13
RTS0046367,13
RTS0046368,19
RTS0046369,14
RTS0046370,10
RTS0046371,16
RTS0046372,15
RTS0046373,5
RTS0046374,10
RTS0046375,10
RTS0046376,13
RTS0046377,13
RTS0046378,23
RTS0046379,13
RTS0046380,14
RTS0046381,10
RTS0046382,14
RTS0046383,10
RTS0046384,9
RTS0046385,12
RTS0046386,13
RTS0046387,17
RTS0046388,14
RTS0046389,24
RTS0046390,15
RTS0046391,10
RTS0046392,8
RTS0046393,10
RTS0046394,17
RTS0046395,16
RTS0046396,11
RTS0046397,23
RTS0046398,12
RTS0046399,11
RTS0046400,13
RTS0046401,22
RTS0046402,7
RTS0046403,11
RTS0046404,19
RTS0046405,17
RTS0046406,13
RTS0046407,14
RTS0046408,10
RTS0046409,35
RTS0046410,9
RTS0046411,16
RTS0046412,9
RTS0046413,10
RTS0046414,13
RTS0046415,8
RTS0046416,15
RTS0046417,40
RTS0046418,18
RTS0046419,13
RTS0046420,15
RTS0046421,15
RTS0046422,40
RTS0046423,5
RTS0046424,11
RTS0046425,18
RTS0046426,11
RTS0046427,11
RTS0046428,12
RTS0046429,15
RTS0046430,13
RTS0046431,8
RTS0046432,22
RTS0046433,36
RTS0046434,15
RTS0046435,21
RTS0046439,15
RTS0046440,27
RTS0046441,28
RTS0046442,16
RTS0046443,9
RTS0046444,39
RTS0046445,5
RTS0046446,5
RTS0046447,4
RTS0046448,9
RTS0046449,15
RTS0046450,15
RTS0046451,15
RTS0046452,15
RTS0046453,14
RTS0046454,12
RTS0046455,18
RTS0046456,7
RTS0046457,18
RTS0046458,9
RTS0046459,15
RTS0046460,10
RTS0046461,16
RTS0046462,12
RTS0046463,4
RTS0046464,9
RTS0046466,10
RTS0046468,14
RTS0046469,19
RTS0046470,13
RTS0046471,16
RTS0046472,14
RTS0046473,9
RTS0046474,12
RTS0046475,13
RTS0046476,13
RTS0046477,10
RTS0046478,10
RTS0046479,10
RTS0046480,8
RTS0046481,19
RTS0046482,13
RTS0046483,11
RTS0046484,13
RTS0046485,15
RTS0046486,14
RTS0046487,17
RTS0046488,10
RTS0046489,16
RTS0046490,11
RTS0046491,12
RTS0046492,10
RTS0046493,6
RTS0046494,12
RTS0046495,14
RTS0046496,19
RTS0046497,14
RTS0046498,14
RTS0046499,9
RTS0046500,71
RTS0046501,7
RTS0046502,21
RTS0046503,9
RTS0046504,19
RTS0046505,5
RTS0046506,11
RTS0046507,13
RTS0046508,9
RTS0046509,10
RTS0046510,14
RTS0046511,8
RTS0046512,7
RTS0046513,7
RTS0046514,8
RTS0046515,13
RTS0046516,9
RTS0046517,22
RTS0046518,14
RTS0046519,10
RTS0046520,12
RTS0046521,15
RTS0046522,9
RTS0046524,20
RTS0046525,9
RTS0046526,13
RTS0046527,7
RTS0046528,27
RTS0046529,12
RTS0046530,4
RTS0046531,7
RTS0046532,11
RTS0046533,12
RTS0046534,15
RTS0046535,19
RTS0046536,24
RTS0046537,12
RTS0046538,8
RTS0046539,9
RTS0046540,13
RTS0046541,9
RTS0046542,21
RTS0046543,16
RTS0046544,13
RTS0046545,17
RTS0046546,18
RTS0046548,17
RTS0046549,13
RTS0046550,15
RTS0046551,21
RTS0046552,13
RTS0046553,50
RTS0046554,12
RTS0046555,18
RTS0046556,14
RTS0046557,4
RTS0046558,12
RTS0046559,15
RTS0046560,19
RTS0046561,17
RTS0046562,19
RTS0046563,15
RTS0046564,15
RTS0046565,30
RTS0046566,16
RTS0046567,16
RTS0046568,16
RTS0046569,16
RTS0046570,12
RTS0046571,18
RTS0046572,9
RTS0046573,13
RTS0046574,13
RTS0046575,8
RTS0046577,5
RTS0046578,14
RTS0046580,14
RTS0046581,17
RTS0046582,15
RTS0046583,14
RTS0046584,11
RTS0046585,18
RTS0046586,15
RTS0046587,15
RTS0046588,16
RTS0046589,6
RTS0046590,13
RTS0046591,18
RTS0046592,8
RTS0046593,21
RTS0046594,31
RTS0046595,29
RTS0046596,17
RTS0046597,8
RTS0046598,16
RTS0046599,11
RTS0046600,14
RTS0046601,17
RTS0046602,16
RTS0046603,19
RTS0046604,17
RTS0046605,8
RTS0046606,19
RTS0046607,16
RTS0046608,14
RTS0046609,13
RTS0046610,15
RTS0046611,18
RTS0046612,9
RTS0046613,17
RTS0046614,37
RTS0046615,12
RTS0046616,12
RTS0046617,17
RTS0046618,14
RTS0046619,21
RTS0046620,13
RTS0046621,21
RTS0046622,16
RTS0046623,7
RTS0046624,6
RTS0046625,8
RTS0046626,12
RTS0046627,24
RTS0046628,24
RTS0046629,13
RTS0046630,12
RTS0046631,10
RTS0046632,16
RTS0046633,13
RTS0046634,9
RTS0046635,14
RTS0046636,11
RTS0046637,11
RTS0046638,14
RTS0046639,20
RTS0046640,16
RTS0046641,14
RTS0046642,8
RTS0046643,16
RTS0046644,11
RTS0046645,16
RTS0046646,17
RTS0046647,11
RTS0046648,15
RTS0046649,9
RTS0046650,21
RTS0046651,13
RTS0046652,10
RTS0046653,36
RTS0046654,14
RTS0046655,14
RTS0046656,27
RTS0046657,21
RTS0046658,16
RTS0046659,11
RTS0046660,11
RTS0046661,12
RTS0046662,16
RTS0046663,9
RTS0046664,14
RTS0046665,12
RTS0046666,12
RTS0046667,9
RTS0046668,13
RTS0046669,12
RTS0046670,12
RTS0046671,10
RTS0046672,5
RTS0046673,10
RTS0046674,16
RTS0046675,11
RTS0046676,10
RTS0046677,12
RTS0046678,6
RTS0046679,7
RTS0046680,11
RTS0046681,7
RTS0046682,11
RTS0046683,9
RTS0046684,19
RTS0046685,8
RTS0046686,19
RTS0046687,21
RTS0046688,12
RTS0046689,9
RTS0046690,8
RTS0046691,12
RTS0046692,9
RTS0046693,9
RTS0046694,16
RTS0046695,9
RTS0046696,18
RTS0046697,20
RTS0046698,15
RTS0046699,12
RTS0046700,15
RTS0046701,21
RTS0046702,13
RTS0046703,14
RTS0046704,71
RTS0046705,78
RTS0046706,15
RTS0046707,20
RTS0046708,125
RTS0046709,12
RTS0046710,21
RTS0046711,16
RTS0046712,9
RTS0046713,13
RTS0046714,15
RTS0046715,9
RTS0046716,14
RTS0046717,13
RTS0046718,12
RTS0046719,8
RTS0046720,13
RTS0046721,15
RTS0046722,15
RTS0046723,10
RTS0046724,16
RTS0046725,10
RTS0046726,7
RTS0046727,33
RTS0046728,11
RTS0046729,19
RTS0046730,10
RTS0046731,10
RTS0046732,13
RTS0046733,13
RTS0046734,17
RTS0046735,8
RTS0046736,12
RTS0046737,29
RTS0046738,7
RTS0046739,9
RTS0046740,18
RTS0046741,22
RTS0046742,9
RTS0046743,14
RTS0046744,16
RTS0046745,10
RTS0046746,17
RTS0046747,11
RTS0046748,26
RTS0046749,29
RTS0046750,15
RTS0046751,19
RTS0046752,4
RTS0046753,12
RTS0046754,16
RTS0046755,7
RTS0046756,10
RTS0046757,14
RTS0046758,9
RTS0046759,111
RTS0046760,128
RTS0046761,63
RTS0046763,23
RTS0046764,17
RTS0046765,15
RTS0046766,7
RTS0046767,13
RTS0046768,12
RTS0046769,20
RTS0046770,16
RTS0046771,27
RTS0046772,18
RTS0046773,9
RTS0046774,7
RTS0046775,16
RTS0046777,21
RTS0046778,4
RTS0046779,10
RTS0046780,9
RTS0046781,30
RTS0046782,8
RTS0046783,21
RTS0046784,11
RTS0046785,19
RTS0046790,11
RTS0046791,11
RTS0046792,27
RTS0046793,16
RTS0046794,10
RTS0046795,12
RTS0046796,15
RTS0046797,18
RTS0046798,20
RTS0046799,22
RTS0046800,17
RTS0046801,14
RTS0046802,12
RTS0046803,12
RTS0046804,12
RTS0046805,10
RTS0046806,10
RTS0046807,23
RTS0046808,6
RTS0046809,9
RTS0046810,9
RTS0046811,11
RTS0046812,9
RTS0046813,9
RTS0046814,14
RTS0046815,16
RTS0046816,7
RTS0046817,12
RTS0046818,11
RTS0046819,13
RTS0046820,32
RTS0046821,11
RTS0046822,16
RTS0046823,12
RTS0046824,49
RTS0046825,13
RTS0046826,11
RTS0046827,12
RTS0046828,13
RTS0046829,25
RTS0046830,20
RTS0046831,9
RTS0046832,10
RTS0046833,2
RTS0046835,11
RTS0046836,50
RTS0046837,8
RTS0046838,11
RTS0046839,14
RTS0046840,9
RTS0046841,8
RTS0046842,12
RTS0046843,15
RTS0046846,18
RTS0046849,10
RTS0046850,20
RTS0046851,28
RTS0046852,16
RTS0046853,7
RTS0046854,12
RTS0046855,5
RTS0046856,9
RTS0046857,10
RTS0046858,35
RTS0046859,9
RTS0046860,15
RTS0046861,8
RTS0046862,18
RTS0046863,19
RTS0046864,9
RTS0046866,14
RTS0046867,13
RTS0046868,5
RTS0046869,11
RTS0046870,27
RTS0046871,11
RTS0046872,20
RTS0046873,9
RTS0046874,17
RTS0046875,10
RTS0046876,10
RTS0046877,11
RTS0046878,5
RTS0046879,9
RTS0046880,22
RTS0046881,13
RTS0046882,26
RTS0046885,8
RTS0046886,15
RTS0046887,13
RTS0046889,14
RTS0046890,9
RTS0046891,15
RTS0046892,15
RTS0046893,9
RTS0046894,11
RTS0046895,10
RTS0046897,44
RTS0046898,9
RTS0046899,21
RTS0046900,12
RTS0046902,14
RTS0046903,14
RTS0046904,16
RTS0046905,9
RTS0046906,10
RTS0046907,15
RTS0046908,6
RTS0046909,22
RTS0046910,8
RTS0046911,12
RTS0046912,11
RTS0046913,14
RTS0046914,6
RTS0046915,9
RTS0046916,16
RTS0046918,17
RTS0046919,31
RTS0046920,15
RTS0046921,21
RTS0046922,11
RTS0046923,13
RTS0046924,16
RTS0046925,12
RTS0046926,14
RTS0046927,10
RTS0046928,8
RTS0046929,17
RTS0046930,13
RTS0046931,10
RTS0046933,11
RTS0046934,13
RTS0046935,3
RTS0046936,11
RTS0046937,14
RTS0046938,33
RTS0046939,8
RTS0046940,13
RTS0046941,10
RTS0046942,16
RTS0046943,34
RTS0046944,19
RTS0046946,9
RTS0046947,10
RTS0046948,17
RTS0046949,8
RTS0046950,14
RTS0046951,8
RTS0046952,14
RTS0046954,6
RTS0046955,9
RTS0046956,12
RTS0046957,18
RTS0046958,11
RTS0046959,3
RTS0046960,7
RTS0046961,28
RTS0046962,18
RTS0046963,7
RTS0046965,5
RTS0046966,18
RTS0046967,17
RTS0046968,16
RTS0047054,13
RTS0047055,8
RTS0047056,8
RTS0047057,9
RTS0047058,21
RTS0047060,14
RTS0047061,13
RTS0047062,11
RTS0047063,9
RTS0047064,20
RTS0047065,24
RTS0047066,16
RTS0047067,32
RTS0047068,14
RTS0047069,8
RTS0047070,11
RTS0047071,11
RTS0047072,18
RTS0047073,10
RTS0047074,5
RTS0047075,13
RTS0047076,15
RTS0047077,11
RTS0047078,14
RTS0047079,19
RTS0047080,21
RTS0047081,14
RTS0047082,25
RTS0047083,15
RTS0047084,11
RTS0047085,7
RTS0047086,10
RTS0047087,8
RTS0047088,15
RTS0047089,12
RTS0047091,7
RTS0047092,11
RTS0047093,17
RTS0047094,17
RTS0047095,10
RTS0047096,8
RTS0047097,15
RTS0047098,7
RTS0047099,15
RTS0047100,10
RTS0047101,16
RTS0047102,9
RTS0047103,11
RTS0047104,9
RTS0047105,27
RTS0047106,7
RTS0047107,16
RTS0047108,16
RTS0047109,10
RTS0047110,15
RTS0047111,22
RTS0047112,13
RTS0047113,127
RTS0047114,18
RTS0047115,8
RTS0047116,29
RTS0047117,12
RTS0047118,8
RTS0047119,15
RTS0047120,12
RTS0047121,12
RTS0047122,16
RTS0047123,10
RTS0047124,32
RTS0047125,10
RTS0047126,13
RTS0047127,17
RTS0047128,11
RTS0047129,18
RTS0047130,11
RTS0047131,19
RTS0047132,13
RTS0047133,44
RTS0047134,19
RTS0047135,75
RTS0047136,48
RTS0047137,16
RTS0047138,25
RTS0047139,14
RTS0047140,8
RTS0047141,16
RTS0047142,18
RTS0047143,14
RTS0047144,20
RTS0047145,18
RTS0047146,23
RTS0047147,10
RTS0047148,13
RTS0047149,8
RTS0047150,26
RTS0047151,17
RTS0047152,43
RTS0047153,7
RTS0047154,26
RTS0047156,16
RTS0047157,18
RTS0047158,14
RTS0047159,9
RTS0047160,15
RTS0047165,11
RTS0047166,11
RTS0047167,8
RTS0047168,9
RTS0047169,17
RTS0047170,4
RTS0047171,9
RTS0047172,6
RTS0047173,15
RTS0047174,10
RTS0047175,8
RTS0047176,16
RTS0047177,19
RTS0047178,15
RTS0047179,14
RTS0047180,13
RTS0047181,11
RTS0047182,16
RTS0047183,12
RTS0047184,13
RTS0047185,15
RTS0047186,12
RTS0047187,11
RTS0047188,11
RTS0047189,18
RTS0047190,13
RTS0047191,16
RTS0047192,12
RTS0047193,16
RTS0047194,13
RTS0047195,11
RTS0047196,7
RTS0047197,23
RTS0047198,14
RTS0047199,15
RTS0047200,15
RTS0047201,14
RTS0047202,11
RTS0047203,22
RTS0047204,16
RTS0047205,11
RTS0047206,5
RTS0047207,29
RTS0047208,120
RTS0047209,92
RTS0047210,362
RTS0047211,307
RTS0047212,16
RTS0047213,14
RTS0047214,16
RTS0047215,14
RTS0047216,10
RTS0047217,11
RTS0047218,56
RTS0047219,9
RTS0047220,19
RTS0047221,38
RTS0047222,10
RTS0047223,13
RTS0047225,23
RTS0047226,11
RTS0047229,10
RTS0047230,11
RTS0047231,21
RTS0047232,15
RTS0047233,14
RTS0047234,8
RTS0047235,13
RTS0047236,9
RTS0047237,9
RTS0047238,7
RTS0047239,22
RTS0047240,10
RTS0047241,9
RTS0047242,15
RTS0047243,15
RTS0047244,11
RTS0047245,10
RTS0047246,12
RTS0047247,6
RTS0047248,11
RTS0047249,6
RTS0047250,25
RTS0047252,14
RTS0047253,34
RTS0047254,27
RTS0047255,8
RTS0047256,34
RTS0047257,14
RTS0047258,15
RTS0047259,13
RTS0047260,12
RTS0047261,8
RTS0047262,13
RTS0047263,9
RTS0047264,45
RTS0047266,12
RTS0047267,64
RTS0047268,10
RTS0047269,17
RTS0047270,63
RTS0047271,40
RTS0047272,10
RTS0047273,26
RTS0047274,12
RTS0047276,15
RTS0047277,33
RTS0047278,10
RTS0047279,50
RTS0047280,14
RTS0047281,11
RTS0047282,65
RTS0047283,14
RTS0047284,9
RTS0047290,20
RTS0047291,58
RTS0047292,7
RTS0047293,43
RTS0047294,9
RTS0047295,7
RTS0047296,31
RTS0047297,19
RTS0047298,15
RTS0047299,21
RTS0047300,15
RTS0047301,16
RTS0047302,10
RTS0047303,10
RTS0047304,15
RTS0047305,17
RTS0047306,12
RTS0047307,12
RTS0047308,17
RTS0047309,9
RTS0047310,24
RTS0047311,13
RTS0047312,14
RTS0047313,23
RTS0047314,10
RTS0047315,6
RTS0047316,12
RTS0047317,17
RTS0047318,11
RTS0047319,11
RTS0047320,15
RTS0047321,27
RTS0047322,7
RTS0047323,14
RTS0047324,16
RTS0047325,25
RTS0047326,3
RTS0047327,15
RTS0047328,13
RTS0047329,7
RTS0047331,17
RTS0047332,8
RTS0047333,8
RTS0047334,4
RTS0047335,14
RTS0047336,16
RTS0047337,13
RTS0047338,11
RTS0047339,16
RTS0047340,11
RTS0047341,17
RTS0047342,22
RTS0047343,6
RTS0047344,8
RTS0047345,16
RTS0047346,10
RTS0047348,11
RTS0047349,12
RTS0047350,26
RTS0047351,19
RTS0047352,34
RTS0047353,15
RTS0047354,16
RTS0047356,11
RTS0047357,7
RTS0047358,11
RTS0047359,11
RTS0047360,11
RTS0047361,9
RTS0047362,7
RTS0047363,16
RTS0047364,14
RTS0047365,21
RTS0047366,17
RTS0047367,13
RTS0047368,15
RTS0047369,13
RTS0047370,14
RTS0047373,14
RTS0047374,12
RTS0047375,15
RTS0047376,35
RTS0047377,40
RTS0047378,10
RTS0047379,13
RTS0047380,29
RTS0047381,7
RTS0047382,16
RTS0047383,9
RTS0047384,12
RTS0047385,18
RTS0047386,26
RTS0047387,16
RTS0047388,16
RTS0047389,11
RTS0047390,13
RTS0047391,14
RTS0047392,22
RTS0047393,12
RTS0047394,15
RTS0047395,6
RTS0047396,41
RTS0047397,20
RTS0047398,6
RTS0047399,21
RTS0047400,13
RTS0047401,15
RTS0047402,12
RTS0047403,7
RTS0047404,26
RTS0047405,13
RTS0047406,5
RTS0047407,17
RTS0047408,14
RTS0047409,29
RTS0047410,18
RTS0047411,21
RTS0047412,10
RTS0047413,17
RTS0047414,14
RTS0047415,26
RTS0047417,17
RTS0047418,10
RTS0047419,26
RTS0047420,13
RTS0047421,11
RTS0047422,13
RTS0047423,13
RTS0047424,16
RTS0047425,13
RTS0047426,21
RTS0047427,19
RTS0047428,15
RTS0047429,15
RTS0047430,23
RTS0047431,15
RTS0047432,15
RTS0047433,15
RTS0047434,15
RTS0047435,52
RTS0047436,16
RTS0047437,8
RTS0047438,17
RTS0047439,12
RTS0047440,12
RTS0047441,15
RTS0047442,10
RTS0047445,25
RTS0047446,41
RTS0047447,13
RTS0047448,13
RTS0047449,13
RTS0047450,10
RTS0047451,9
RTS0047452,7
RTS0047453,10
RTS0047454,10
RTS0047455,9
RTS0047456,16
RTS0047457,20
RTS0047458,5
RTS0047459,16
RTS0047460,9
RTS0047461,13
RTS0047462,23
RTS0047463,12
RTS0047464,18
RTS0047465,13
RTS0047466,14
RTS0047467,16
RTS0047468,12
RTS0047469,12
RTS0047471,14
RTS0047472,8
RTS0047473,9
RTS0047474,1
RTS0047475,10
RTS0047476,17
RTS0047477,14
RTS0047479,9
RTS0047480,13
RTS0047481,13
RTS0047482,13
RTS0047483,12
RTS0047484,17
RTS0047485,16
RTS0047486,22
RTS0047487,10
RTS0047488,20
RTS0047489,14
RTS0047490,9
RTS0047491,20
RTS0047492,20
RTS0047493,15
RTS0047494,14
RTS0047495,15
RTS0047496,9
RTS0047497,7
RTS0047498,9
RTS0047499,9
RTS0047500,18
RTS0047501,13
RTS0047502,8
RTS0047503,13
RTS0047504,14
RTS0047505,10
RTS0047506,41
RTS0047507,14
RTS0047508,17
RTS0047509,23
RTS0047510,15
RTS0047511,9
RTS0047512,15
RTS0047513,14
RTS0047514,13
RTS0047515,15
RTS0047516,6
RTS0047517,79
RTS0047518,12
RTS0047520,14
RTS0047521,8
RTS0047522,13
RTS0047523,13
RTS0047524,15
RTS0047525,14
RTS0047526,10
RTS0047527,7
RTS0047528,14
RTS0047529,12
RTS0047530,17
RTS0047531,11
RTS0047532,14
RTS0047533,6
RTS0047534,15
RTS0047535,9
RTS0047536,12
RTS0047537,32
RTS0047538,21
RTS0047540,11
RTS0047541,18
RTS0047543,10
RTS0047544,15
RTS0047545,11
RTS0047546,14
RTS0047547,22
RTS0047548,15
RTS0047549,15
RTS0047550,15
RTS0047551,13
RTS0047552,12
RTS0047553,10
RTS0047558,13
RTS0047559,11
RTS0047560,7
RTS0047561,11
RTS0047562,10
RTS0047563,9
RTS0047564,5
RTS0047565,10
RTS0047566,9
RTS0047567,17
RTS0047568,13
RTS0047569,23
RTS0047570,11
RTS0047571,11
RTS0047572,28
RTS0047573,15
RTS0047574,13
RTS0047575,13
RTS0047576,9
RTS0047577,4
RTS0047578,16
RTS0047579,18
RTS0047580,13
RTS0047581,14
RTS0047582,15
RTS0047583,7
RTS0047584,12
RTS0047585,6
RTS0047586,7
RTS0047587,10
RTS0047588,30
RTS0047590,12
RTS0047591,14
RTS0047592,7
RTS0047593,15
RTS0047594,26
RTS0047595,11
RTS0047596,15
RTS0047597,22
RTS0047598,10
RTS0047599,20
RTS0047600,21
RTS0047601,19
RTS0047602,10
RTS0047603,19
RTS0047604,13
RTS0047606,12
RTS0047613,15
RTS0047614,17
RTS0047615,10
RTS0047616,16
RTS0047617,11
RTS0047618,12
RTS0047619,12
RTS0047620,8
RTS0047621,11
RTS0047622,13
RTS0047624,15
RTS0047625,7
RTS0047626,18
RTS0047627,6
RTS0047628,16
RTS0047629,16
RTS0047630,10
RTS0047631,8
RTS0047632,13
RTS0047633,17
RTS0047634,23
RTS0047635,14
RTS0047636,13
RTS0047637,1
RTS0047638,9
RTS0047639,19
RTS0047640,9
RTS0047641,8
RTS0047642,8
RTS0047643,12
RTS0047644,9
RTS0047645,13
RTS0047646,17
RTS0047647,11
RTS0047648,9
RTS0047649,9
RTS0047650,9
RTS0047651,11
RTS0047652,5
RTS0047653,9
RTS0047654,13
RTS0047656,13
RTS0047657,11
RTS0047658,4
RTS0047659,5
RTS0047660,8
RTS0047661,8
RTS0047662,10
RTS0047663,7
RTS0047664,19
RTS0047665,13
RTS0047666,10
RTS0047667,9
RTS0047668,9
RTS0047669,15
RTS0047670,14
RTS0047672,10
RTS0047673,15
RTS0047674,9
RTS0047675,8
RTS0047676,5
RTS0047677,15
RTS0047678,14
RTS0047679,11
RTS0047680,11
RTS0047681,17
RTS0047682,9
RTS0047684,9
RTS0047685,9
RTS0047686,7
RTS0047687,1
RTS0047688,16
RTS0047689,19
RTS0047691,9
RTS0047692,8
RTS0047693,13
RTS0047694,13
RTS0047695,16
RTS0047696,7
RTS0047697,9
RTS0047698,14
RTS0047699,14
RTS0047700,10
RTS0047701,10
RTS0047702,28
RTS0047703,24
RTS0047704,10
RTS0047705,6
RTS0047706,11
RTS0047707,17
RTS0047708,14
RTS0047709,15
RTS0047710,12
RTS0047711,13
RTS0047712,16
RTS0047713,12
RTS0047714,16
RTS0047715,8
RTS0047716,18
RTS0047717,19
RTS0047718,17
RTS0047720,11
RTS0047721,12
RTS0047722,12
RTS0047723,12
RTS0047724,10
RTS0047725,10
RTS0047726,10
RTS0047727,14
RTS0047728,13
RTS0047729,18
RTS0047730,14
RTS0047731,6
RTS0047732,10
RTS0047733,11
RTS0047734,16
RTS0047735,11
RTS0047736,16
RTS0047737,11
RTS0047738,11
RTS0047739,11
RTS0047740,17
RTS0047741,16
RTS0047742,8
RTS0047743,9
RTS0047744,16
RTS0047745,14
RTS0047746,9
RTS0047747,12
RTS0047748,12
RTS0047749,10
RTS0047750,12
RTS0047752,8
RTS0047753,17
RTS0047754,28
RTS0047755,20
RTS0047756,16
RTS0047757,7
RTS0047758,16
RTS0047759,11
RTS0047760,10
RTS0047761,11
RTS0047762,17
RTS0047763,20
RTS0047764,14
RTS0047765,16
RTS0047766,85
RTS0047767,12
RTS0047768,18
RTS0047769,15
RTS0047770,10
RTS0047771,8
RTS0047772,7
RTS0047773,9
RTS0047774,17
RTS0047775,5
RTS0047776,20
RTS0047777,13
RTS0047778,9
RTS0047779,9
RTS0047780,13
RTS0047781,4
RTS0047782,7
RTS0047783,8
RTS0047784,8
RTS0047785,9
RTS0047786,14
RTS0047787,27
RTS0047788,13
RTS0047789,9
RTS0047790,10
RTS0047791,10
RTS0047792,8
RTS0047793,14
RTS0047794,5
RTS0047795,6
RTS0047796,7
RTS0047797,7
RTS0047798,12
RTS0047799,9
RTS0047800,5
RTS0047801,14
RTS0047802,13
RTS0047803,17
RTS0047804,12
RTS0047805,16
RTS0047806,14
RTS0047807,26
RTS0047808,9
RTS0047809,13
RTS0047810,15
RTS0047811,7
RTS0047812,8
RTS0047813,15
RTS0047814,16
RTS0047816,14
RTS0047817,15
RTS0047818,13
RTS0047819,14
RTS0047820,16
RTS0047821,21
RTS0047822,6
RTS0047823,9
RTS0047824,24
RTS0047825,18
RTS0047826,13
RTS0047827,10
RTS0047828,16
RTS0047829,31
RTS0047830,11
RTS0047831,13
RTS0047832,16
RTS0047833,13
RTS0047834,5
RTS0047835,9
RTS0047836,11
RTS0047837,15
RTS0047838,7
RTS0047839,9
RTS0047840,10
RTS0047841,12
RTS0047842,16
RTS0047843,11
RTS0047844,9
RTS0047845,20
RTS0047846,9
RTS0047847,15
RTS0047848,23
RTS0047849,11
RTS0047850,12
RTS0047851,12
RTS0047852,14
RTS0047853,14
RTS0047854,16
RTS0047855,12
RTS0047856,11
RTS0047857,13
RTS0047858,11
RTS0047859,8
RTS0047860,13
RTS0047861,4
RTS0047862,9
RTS0047863,12
RTS0047864,11
RTS0047865,13
RTS0047866,26
RTS0047867,15
RTS0047868,16
RTS0047869,5
RTS0047870,12
RTS0047871,18
RTS0047872,8
RTS0047873,28
RTS0047874,6
RTS0047875,14
RTS0047876,12
RTS0047877,10
RTS0047878,12
RTS0047879,9
RTS0047880,11
RTS0047881,9
RTS0047882,14
RTS0047883,14
RTS0047884,17
RTS0047885,19
RTS0047886,16
RTS0047890,11
RTS0047891,14
RTS0047892,16
RTS0047893,29
RTS0047894,14
RTS0047895,15
RTS0047896,13
RTS0047897,16
RTS0047898,11
RTS0047899,14
RTS0047900,20
RTS0047901,11
RTS0047902,40
RTS0047903,12
RTS0047904,15
RTS0047905,14
RTS0047906,15
RTS0047907,16
RTS0047908,62
RTS0047909,8
RTS0047910,11
RTS0047912,14
RTS0047913,8
RTS0047914,7
RTS0047915,9
RTS0047916,13
RTS0047917,6
RTS0047919,15
RTS0047920,8
RTS0047921,20
RTS0047924,25
RTS0047925,10
RTS0047926,12
RTS0047927,16
RTS0047928,9
RTS0047929,14
RTS0047930,8
RTS0047931,21
RTS0047932,9
RTS0047933,12
RTS0047934,15
RTS0047935,10
RTS0047936,20
RTS0047937,19
RTS0047938,10
RTS0047939,19
RTS0047940,38
RTS0047941,8
RTS0047942,12
RTS0047943,1
RTS0047944,13
RTS0047945,16
RTS0047946,10
RTS0047947,16
RTS0047948,11
RTS0047949,9
RTS0047950,13
RTS0047951,10
RTS0047952,15
RTS0047953,12
RTS0047954,6
RTS0047956,17
RTS0047957,12
RTS0047958,11
RTS0047959,12
RTS0047960,10
RTS0047961,10
RTS0047963,11
RTS0047964,9
RTS0047965,10
RTS0047966,8
RTS0047967,11
RTS0047968,27
RTS0047969,13
RTS0047970,8
RTS0047972,11
RTS0047973,17
RTS0047974,21
RTS0047975,10
RTS0047976,24
RTS0047977,4
RTS0047978,14
RTS0047979,12
RTS0047980,10
RTS0047981,16
RTS0047982,5
RTS0047985,18
RTS0047986,16
RTS0047987,29
RTS0047988,6
RTS0047990,16
RTS0047991,10
RTS0047992,11
RTS0047993,17
RTS0047994,13
RTS0047995,13
RTS0047996,7
RTS0047997,8
RTS0047998,72
RTS0047999,15
RTS0048000,19
RTS0048001,9
RTS0048003,22
RTS0048005,9
RTS0048006,9
RTS0048008,8
RTS0048009,14
RTS0048012,20
RTS0048013,12
RTS0048014,16
RTS0048015,15
RTS0048016,14
RTS0048017,15
RTS0048018,7
RTS0048019,13
RTS0048020,19
RTS0048021,11
RTS0048022,11
RTS0048023,9
RTS0048024,13
RTS0048026,14
RTS0048027,14
RTS0048028,16
RTS0048029,4
RTS0048030,5
RTS0048031,12
RTS0048032,10
RTS0048033,13
RTS0048034,19
RTS0048035,18
RTS0048036,13
RTS0048037,13
RTS0048038,1146
RTS0048040,10
RTS0048041,13
RTS0048042,6
RTS0048043,11
RTS0048044,21
RTS0048045,16
RTS0048046,16
RTS0048047,13
RTS0048048,14
RTS0048049,10
RTS0048050,11
RTS0048051,7
RTS0048052,10
RTS0048053,13
RTS0048054,14
RTS0048055,12
RTS0048056,25
RTS0048057,8
RTS0048058,17
RTS0048059,28
RTS0048060,18
RTS0048061,10
RTS0048062,12
RTS0048063,7
RTS0048064,30
RTS0048065,13
RTS0048066,9
RTS0048067,14
RTS0048068,17
RTS0048069,8
RTS0048070,14
RTS0048071,19
RTS0048072,13
RTS0048073,12
RTS0048074,14
RTS0048076,10
RTS0048077,32
RTS0048078,19
RTS0048079,7
RTS0048080,19
RTS0048081,10
RTS0048082,29
RTS0048084,20
RTS0048085,16
RTS0048086,12
RTS0048087,14
RTS0048088,7
RTS0048089,6
RTS0048090,5
RTS0048091,12
RTS0048092,10
RTS0048093,19
RTS0048094,13
RTS0048096,8
RTS0048097,10
RTS0048098,151
RTS0048099,375
RTS0048100,367
RTS0048101,19
RTS0048102,16
RTS0048104,12
RTS0048105,15
RTS0048106,15
RTS0048107,9
RTS0048108,47
RTS0048109,12
RTS0048110,12
RTS0048111,9
RTS0048112,10
RTS0048113,10
RTS0048114,11
RTS0048115,11
RTS0048116,7
RTS0048117,11
RTS0048118,8
RTS0048120,8
RTS0048126,8
RTS0048127,18
RTS0048129,27
RTS0048130,7
RTS0048131,24
RTS0048132,17
RTS0048133,7
RTS0048134,10
RTS0048135,86
RTS0048136,6
RTS0048138,18
RTS0048139,13
RTS0048140,8
RTS0048141,15
RTS0048142,11
RTS0048144,11
RTS0048145,15
RTS0048146,13
RTS0048147,9
RTS0048148,24
RTS0048149,11
RTS0048150,18
RTS0048151,10
RTS0048152,12
RTS0048153,18
RTS0048154,11
RTS0048155,15
RTS0048156,28
RTS0048158,10
RTS0048159,12
RTS0048160,24
RTS0048161,37
RTS0048162,26
RTS0048163,30
RTS0048164,40
RTS0048165,26
RTS0048166,21
RTS0048167,22
RTS0048168,12
RTS0048169,11
RTS0048170,16
RTS0048171,6
RTS0048172,22
RTS0048173,4
RTS0048175,12
RTS0048176,10
RTS0048177,11
RTS0048178,25
RTS0048179,24
RTS0048180,24
RTS0048181,30
RTS0048182,36
RTS0048183,28
RTS0048184,39
RTS0048185,37
RTS0048186,13
RTS0048188,18
RTS0048189,20
RTS0048190,5
RTS0048191,15
RTS0048192,31
RTS0048193,13
RTS0048194,26
RTS0048195,21
RTS0048196,12
RTS0048197,29
RTS0048198,12
RTS0048200,25
RTS0048201,13
RTS0048202,7
RTS0048203,13
RTS0048204,8
RTS0048205,12
RTS0048207,12
RTS0048208,9
RTS0048209,20
RTS0048210,12
RTS0048211,9
RTS0048212,14
RTS0048213,12
RTS0048214,16
RTS0048215,21
RTS0048216,15
RTS0048217,18
RTS0048218,19
RTS0048219,10
RTS0048220,13
RTS0048221,14
RTS0048222,14
RTS0048223,7
RTS0048224,20
RTS0048225,11
RTS0048226,9
RTS0048227,41
RTS0048228,13
RTS0048229,14
RTS0048230,15
RTS0048231,28
RTS0048232,16
RTS0048233,11
RTS0048234,10
RTS0048235,11
RTS0048236,20
RTS0048237,20
RTS0048238,20
RTS0048239,14
RTS0048240,20
RTS0048241,19
RTS0048242,32
RTS0048243,13
RTS0048244,28
RTS0048245,14
RTS0048246,16
RTS0049343,63
RTS0049344,12
RTS0049345,9
RTS0049346,6
RTS0049347,9
RTS0049348,99
RTS0049349,13
RTS0049350,9
RTS0049351,8
RTS0049352,9
RTS0049353,5
RTS0049354,10
RTS0049355,12
RTS0049356,12
RTS0049357,7
RTS0049358,17
RTS0049359,15
RTS0049360,15
RTS0049361,14
RTS0049362,12
RTS0049363,12
RTS0049364,18
RTS0049365,20
RTS0049366,10
RTS0049367,9
RTS0049368,10
RTS0049369,15
RTS0049370,9
RTS0049371,22
RTS0049372,9
RTS0049373,29
RTS0049374,16
RTS0049375,12
RTS0049376,19
RTS0049377,8
RTS0049378,17
RTS0049379,9
RTS0049380,11
RTS0049381,6
RTS0049382,12
RTS0049383,8
RTS0049384,9
RTS0049385,8
RTS0049386,17
RTS0049387,17
RTS0049388,12
RTS0049389,17
RTS0049390,7
RTS0049391,12
RTS0049392,28
RTS0049393,29
RTS0049394,15
RTS0049395,9
RTS0049396,25
RTS0049397,7
RTS0049398,13
RTS0049399,13
RTS0049400,10
RTS0049401,8
RTS0049402,24
RTS0049403,12
RTS0049404,14
RTS0049405,12
RTS0049406,12
RTS0049407,11
RTS0049408,6
RTS0049409,14
RTS0049410,14
RTS0049411,13
RTS0049412,11
RTS0049413,16
RTS0049414,11
RTS0049415,16
RTS0049416,19
RTS0049417,15
RTS0049418,19
RTS0049419,8
RTS0049420,16
RTS0049421,17
RTS0049422,11
RTS0049423,3
RTS0049424,28
RTS0049425,11
RTS0049426,15
RTS0049427,19
RTS0049428,17
RTS0049429,14
RTS0049430,2
RTS0049431,14
RTS0049432,19
RTS0049433,12
RTS0049434,15
RTS0049435,7
RTS0049436,13
RTS0049437,15
RTS0049438,10
RTS0049439,7
RTS0049440,13
RTS0049441,28
RTS0049442,18
RTS0049443,19
RTS0049444,20
RTS0049445,14
RTS0049446,20
RTS0049447,23
RTS0049448,19
RTS0049449,8
RTS0049450,18
RTS0049451,9
RTS0049452,2
RTS0049453,10
RTS0049454,10
RTS0049455,7
RTS0049456,15
RTS0049457,13
RTS0049458,18
RTS0049459,22
RTS0049460,15
RTS0049461,13
RTS0049462,22
RTS0049463,14
RTS0049464,9
RTS0049465,6
RTS0049466,13
RTS0049467,12
RTS0049468,16
RTS0049469,4
RTS0049470,15
RTS0049471,49
RTS0049472,24
RTS0049473,18
RTS0049474,10
RTS0049475,12
RTS0049476,8
RTS0049477,22
RTS0049478,11
RTS0049479,951
RTS0049480,13
RTS0049481,6
RTS0049482,8
RTS0049483,13
RTS0049484,18
RTS0049485,16
RTS0997079,25
RTS0997080,41
RTS0997081,13
RTS0997082,38
RTS0997083,38
RTS0997084,44
RTS0997085,29
RTS0997086,30
RTS0997087,6
RTS0997088,3872
RTS0997089,1242
RTS0997090,23
RTS0997091,11
RTS0997092,11
RTS0997093,6
RTS0997094,1
RTS0997095,8
RTS0997096,6
RTS0997097,10
RTS0997098,13
RTS0997099,6
RTS0997100,13
RTS0997101,4
RTS0997102,12
RTS0997103,10
RTS0997104,11
RTS0997105,8
RTS0997106,10
RTS0997107,6
RTS0997108,14
RTS0997109,3
RTS0997110,5
RTS0997111,4
RTS0997112,10
RTS0997113,3
RTS0997114,9
RTS0997115,7
RTS0997116,5
RTS0997117,8
RTS0997118,5
RTS0997119,9
RTS0997120,13
RTS0997121,5
RTS0997122,12
RTS0997123,15
RTS0997124,5
RTS0997125,9
RTS0997126,55
RTS0997127,9
RTS0997128,10
RTS0997129,52
RTS0997130,4
</Code_Summary>
