# Supplementary material for: Spatial meta-transcriptomics reveal associations of intratumor bacteria burden with lung cancer cells showing a distinct oncogenic signature
Source: J Immunother Cancer. 2022 Jul 6;10(7):e004698. doi: 10.1136/jitc-2022-004698 (PMC9260850; doi:10.1136/jitc-2022-004698)
Supplement: Supplementary data [file jitc-2022-004698supp009.zip › DSP-1001250002849-F-B10.dcc]

<Header>
FileVersion,0.02
SoftwareVersion,"GeoMx_NGS_Pipeline_ 2.0.0"
Date,2020-6-15
</Header>

<Scan_Attributes>
ID,DSP-1001250002849-F-B10
Plate_ID,1001250002849
Well,B10
</Scan_Attributes>

<NGS_Processing_Attributes>
SeqSetId,
tamperedIni,No
Raw,3376681
Trimmed,3341274
Stitched,3320265
Aligned,3258354
umiQ30,0.9921
rtsQ30,0.9914
</NGS_Processing_Attributes>


<Code_Summary>
RTS0039454,26
RTS0039455,23
RTS0039456,15
RTS0039457,50
RTS0039458,24
RTS0039459,15
RTS0039460,23
RTS0039461,29
RTS0039462,15
RTS0039463,19
RTS0039464,20
RTS0039465,27
RTS0039466,15
RTS0039467,26
RTS0039468,30
RTS0039469,18
RTS0039470,18
RTS0039471,21
RTS0039472,24
RTS0039473,11
RTS0039474,30
RTS0039475,23
RTS0039476,27
RTS0039477,22
RTS0039478,19
RTS0039479,23
RTS0039480,19
RTS0039481,16
RTS0039482,17
RTS0039483,23
RTS0039484,15
RTS0039485,19
RTS0039486,17
RTS0039487,20
RTS0039488,20
RTS0039489,17
RTS0039490,21
RTS0039491,29
RTS0039492,13
RTS0039493,23
RTS0039494,23
RTS0039495,23
RTS0039496,26
RTS0039497,22
RTS0039498,24
RTS0039499,150
RTS0039500,88
RTS0039501,94
RTS0039502,177
RTS0039503,146
RTS0039504,29
RTS0039505,19
RTS0039506,26
RTS0039507,54
RTS0039508,22
RTS0039509,22
RTS0039510,27
RTS0039511,131
RTS0039512,94
RTS0039513,105
RTS0039514,172
RTS0039515,187
RTS0039516,23
RTS0039517,19
RTS0039518,20
RTS0039519,17
RTS0039520,25
RTS0039521,29
RTS0039522,26
RTS0039523,20
RTS0039524,23
RTS0039525,33
RTS0039526,16
RTS0039527,39
RTS0039528,28
RTS0039529,36
RTS0039530,32
RTS0039531,34
RTS0039532,33
RTS0039533,37
RTS0039534,25
RTS0039535,29
RTS0039536,22
RTS0039537,16
RTS0039538,14
RTS0039539,29
RTS0039540,14
RTS0039541,13
RTS0039542,40
RTS0039543,26
RTS0039544,22
RTS0039545,22
RTS0039546,19
RTS0039547,23
RTS0039548,17
RTS0039549,17
RTS0039550,24
RTS0039551,27
RTS0039552,17
RTS0039553,17
RTS0039554,26
RTS0039555,32
RTS0039556,17
RTS0039557,25
RTS0039558,21
RTS0039559,28
RTS0039560,15
RTS0039561,40
RTS0039562,59
RTS0039563,42
RTS0039564,40
RTS0039565,55
RTS0039566,12
RTS0039567,17
RTS0039568,18
RTS0039569,18
RTS0039570,19
RTS0039571,14
RTS0039572,23
RTS0039573,26
RTS0039574,25
RTS0039575,14
RTS0039576,16
RTS0039577,27
RTS0039578,22
RTS0039579,22
RTS0039580,25
RTS0039581,28
RTS0039582,40
RTS0039583,47
RTS0039584,43
RTS0039585,17
RTS0039586,22
RTS0039587,27
RTS0039588,18
RTS0039589,30
RTS0039590,23
RTS0039591,68
RTS0039592,61
RTS0039593,44
RTS0039594,77
RTS0039595,48
RTS0039596,15
RTS0039597,31
RTS0039598,27
RTS0039599,14
RTS0039600,21
RTS0039601,23
RTS0039602,14
RTS0039603,23
RTS0039604,26
RTS0039605,17
RTS0039606,14
RTS0039607,20
RTS0039608,14
RTS0039609,20
RTS0039610,23
RTS0039611,27
RTS0039612,20
RTS0039613,22
RTS0039614,13
RTS0039615,12
RTS0039616,20
RTS0039617,21
RTS0039619,23
RTS0039620,18
RTS0039621,21
RTS0039622,21
RTS0039623,13
RTS0039624,20
RTS0039625,14
RTS0039626,18
RTS0039627,18
RTS0039628,16
RTS0039629,9
RTS0039630,15
RTS0039631,12
RTS0039632,13
RTS0039633,27
RTS0039634,18
RTS0039635,21
RTS0039636,21
RTS0039637,20
RTS0039638,38
RTS0039639,30
RTS0039640,23
RTS0039641,50
RTS0039642,38
RTS0039643,59
RTS0039644,43
RTS0039645,49
RTS0039646,18
RTS0039647,20
RTS0039648,23
RTS0039649,29
RTS0039650,29
RTS0039651,38
RTS0039652,62
RTS0039653,36
RTS0039654,34
RTS0039655,44
RTS0039656,378
RTS0039657,361
RTS0039658,263
RTS0039659,397
RTS0039660,218
RTS0039661,22
RTS0039662,15
RTS0039663,20
RTS0039664,34
RTS0039665,32
RTS0039666,40
RTS0039667,20
RTS0039668,20
RTS0039669,27
RTS0039670,24
RTS0039671,35
RTS0039672,45
RTS0039673,31
RTS0039674,36
RTS0039675,33
RTS0039676,17
RTS0039677,13
RTS0039678,20
RTS0039679,27
RTS0039680,15
RTS0039681,67
RTS0039682,42
RTS0039683,28
RTS0039684,30
RTS0039685,61
RTS0039686,55
RTS0039687,62
RTS0039688,61
RTS0039689,44
RTS0039690,56
RTS0039691,82
RTS0039692,73
RTS0039693,45
RTS0039694,148
RTS0039695,88
RTS0039696,22
RTS0039697,17
RTS0039698,23
RTS0039699,26
RTS0039700,19
RTS0039701,64
RTS0039702,97
RTS0039703,74
RTS0039704,83
RTS0039705,85
RTS0039706,20
RTS0039707,22
RTS0039708,22
RTS0039709,26
RTS0039710,26
RTS0039711,25
RTS0039712,41
RTS0039713,49
RTS0039714,34
RTS0039715,17
RTS0039716,18
RTS0039717,29
RTS0039718,19
RTS0039719,22
RTS0039720,42
RTS0039721,25
RTS0039722,29
RTS0039723,30
RTS0039724,23
RTS0039725,35
RTS0039726,25
RTS0039727,25
RTS0039728,33
RTS0039729,30
RTS0039730,27
RTS0039731,25
RTS0039732,29
RTS0039733,22
RTS0039734,27
RTS0039735,22
RTS0039736,26
RTS0039737,37
RTS0039738,28
RTS0039739,43
RTS0039740,22
RTS0039741,31
RTS0039742,26
RTS0039743,29
RTS0039744,28
RTS0039745,31
RTS0039746,62
RTS0039747,76
RTS0039749,53
RTS0039750,64
RTS0039751,16
RTS0039752,19
RTS0039753,16
RTS0039754,15
RTS0039755,16
RTS0039756,31
RTS0039757,15
RTS0039758,21
RTS0039759,15
RTS0039760,26
RTS0039761,33
RTS0039762,21
RTS0039763,32
RTS0039764,15
RTS0039765,27
RTS0039766,66
RTS0039767,41
RTS0039768,30
RTS0039769,31
RTS0039770,58
RTS0039771,24
RTS0039772,29
RTS0039773,30
RTS0039774,17
RTS0039775,36
RTS0039776,29
RTS0039777,24
RTS0039778,11
RTS0039779,15
RTS0039780,21
RTS0039781,71
RTS0039782,47
RTS0039783,42
RTS0039784,32
RTS0039785,93
RTS0039786,20
RTS0039787,22
RTS0039788,19
RTS0039789,20
RTS0039790,21
RTS0039791,31
RTS0039792,25
RTS0039793,25
RTS0039794,35
RTS0039795,22
RTS0039796,28
RTS0039797,36
RTS0039798,19
RTS0039799,20
RTS0039800,27
RTS0039801,68
RTS0039802,51
RTS0039803,93
RTS0039804,98
RTS0039805,61
RTS0039806,32
RTS0039807,21
RTS0039808,21
RTS0039809,29
RTS0039810,16
RTS0039811,27
RTS0039812,23
RTS0039813,21
RTS0039814,24
RTS0039815,27
RTS0039816,21
RTS0039817,26
RTS0039818,20
RTS0039819,24
RTS0039820,16
RTS0039821,24
RTS0039822,25
RTS0039823,32
RTS0039824,22
RTS0039825,38
RTS0039826,30
RTS0039827,26
RTS0039828,13
RTS0039829,27
RTS0039830,24
RTS0039831,29
RTS0039832,36
RTS0039833,26
RTS0039834,36
RTS0039835,41
RTS0039836,77
RTS0039838,30
RTS0039839,35
RTS0039840,25
RTS0039841,36
RTS0039842,35
RTS0039843,26
RTS0039844,35
RTS0039845,32
RTS0039846,19
RTS0039847,19
RTS0039848,16
RTS0039849,11
RTS0039850,7
RTS0039851,19
RTS0039852,25
RTS0039853,27
RTS0039854,18
RTS0039855,30
RTS0039856,23
RTS0039857,17
RTS0039858,14
RTS0039859,23
RTS0039860,14
RTS0039861,29
RTS0039862,24
RTS0039863,25
RTS0039864,27
RTS0039865,23
RTS0039866,15
RTS0039867,34
RTS0039868,20
RTS0039869,22
RTS0039870,27
RTS0039871,24
RTS0039872,21
RTS0039873,12
RTS0039874,23
RTS0039875,21
RTS0039876,22
RTS0039877,20
RTS0039878,13
RTS0039879,29
RTS0039880,24
RTS0039881,16
RTS0039882,19
RTS0039883,12
RTS0039884,20
RTS0039885,24
RTS0039886,7
RTS0039887,20
RTS0039888,17
RTS0039890,19
RTS0039891,29
RTS0039892,20
RTS0039893,24
RTS0039894,22
RTS0039895,22
RTS0039896,10
RTS0039897,17
RTS0039898,16
RTS0039899,15
RTS0039900,16
RTS0039901,22
RTS0039902,13
RTS0039903,25
RTS0039904,24
RTS0039905,20
RTS0039906,26
RTS0039907,21
RTS0039908,17
RTS0039909,14
RTS0039910,19
RTS0039911,10
RTS0039912,19
RTS0039913,21
RTS0039914,13
RTS0039915,17
RTS0039916,11
RTS0039917,16
RTS0039918,11
RTS0039919,19
RTS0039920,13
RTS0039921,22
RTS0039922,23
RTS0039923,13
RTS0039924,18
RTS0039925,32
RTS0039926,36
RTS0039927,46
RTS0039928,54
RTS0039929,27
RTS0039930,56
RTS0039931,24
RTS0039932,16
RTS0039933,15
RTS0039934,20
RTS0039935,19
RTS0039936,22
RTS0039937,13
RTS0039938,22
RTS0039939,21
RTS0039940,19
RTS0039941,17
RTS0039942,18
RTS0039943,25
RTS0039944,24
RTS0039945,20
RTS0039946,44
RTS0039947,56
RTS0039948,58
RTS0039949,55
RTS0039950,51
RTS0039951,21
RTS0039952,20
RTS0039953,15
RTS0039954,30
RTS0039955,23
RTS0039956,53
RTS0039957,63
RTS0039958,59
RTS0039959,55
RTS0039960,56
RTS0039961,14
RTS0039962,24
RTS0039963,21
RTS0039964,19
RTS0039965,21
RTS0039966,21
RTS0039967,21
RTS0039968,37
RTS0039969,43
RTS0039970,35
RTS0039971,39
RTS0039972,36
RTS0039973,41
RTS0039974,31
RTS0039975,34
RTS0039976,19
RTS0039977,21
RTS0039978,22
RTS0039979,17
RTS0039980,26
RTS0039981,39
RTS0039982,40
RTS0039983,51
RTS0039984,19
RTS0039985,42
RTS0039986,22
RTS0039987,18
RTS0039988,19
RTS0039989,26
RTS0039990,16
RTS0039991,46
RTS0039992,45
RTS0039993,58
RTS0039994,27
RTS0039995,75
RTS0039996,42
RTS0039997,34
RTS0039998,41
RTS0039999,50
RTS0040000,37
RTS0040001,28
RTS0040002,61
RTS0040003,57
RTS0040004,22
RTS0040005,57
RTS0040006,26
RTS0040007,24
RTS0040008,19
RTS0040009,25
RTS0040010,26
RTS0040011,17
RTS0040012,25
RTS0040013,19
RTS0040014,24
RTS0040015,16
RTS0040016,168
RTS0040017,196
RTS0040018,171
RTS0040019,174
RTS0040020,298
RTS0040021,26
RTS0040022,12
RTS0040023,22
RTS0040024,17
RTS0040025,13
RTS0040026,19
RTS0040027,27
RTS0040028,19
RTS0040029,27
RTS0040030,18
RTS0040031,26
RTS0040032,19
RTS0040033,13
RTS0040034,21
RTS0040035,9
RTS0040036,25
RTS0040037,32
RTS0040038,37
RTS0040039,33
RTS0040040,41
RTS0040041,15
RTS0040042,27
RTS0040043,11
RTS0040044,22
RTS0040045,15
RTS0040046,31
RTS0040047,18
RTS0040048,24
RTS0040049,26
RTS0040050,25
RTS0040051,10
RTS0040052,10
RTS0040053,16
RTS0040054,19
RTS0040055,27
RTS0040056,18
RTS0040057,11
RTS0040058,21
RTS0040059,24
RTS0040060,16
RTS0040061,22
RTS0040062,18
RTS0040063,19
RTS0040064,31
RTS0040065,23
RTS0040066,18
RTS0040067,19
RTS0040068,16
RTS0040069,21
RTS0040070,22
RTS0040071,15
RTS0040072,17
RTS0040073,18
RTS0040074,27
RTS0040075,19
RTS0040076,17
RTS0040077,17
RTS0040078,31
RTS0040079,9
RTS0040080,21
RTS0040081,25
RTS0040082,17
RTS0040083,12
RTS0040084,17
RTS0040085,13
RTS0040086,31
RTS0040087,14
RTS0040088,28
RTS0040089,23
RTS0040090,21
RTS0040091,18
RTS0040092,20
RTS0040093,18
RTS0040094,24
RTS0040095,18
RTS0040096,26
RTS0040097,15
RTS0040098,23
RTS0040099,20
RTS0040100,22
RTS0040101,14
RTS0040102,14
RTS0040103,12
RTS0040104,11
RTS0040105,20
RTS0040106,22
RTS0040107,23
RTS0040108,24
RTS0040109,14
RTS0040110,21
RTS0040111,14
RTS0040112,24
RTS0040113,15
RTS0040114,15
RTS0040115,18
RTS0040116,73
RTS0040117,60
RTS0040118,32
RTS0040119,59
RTS0040120,71
RTS0040121,18
RTS0040122,22
RTS0040123,22
RTS0040124,15
RTS0040125,17
RTS0040126,27
RTS0040127,41
RTS0040128,20
RTS0040129,31
RTS0040130,19
RTS0040131,14
RTS0040132,17
RTS0040133,14
RTS0040134,22
RTS0040135,13
RTS0040136,18
RTS0040137,24
RTS0040138,26
RTS0040139,13
RTS0040140,19
RTS0040141,27
RTS0040142,36
RTS0040143,26
RTS0040144,39
RTS0040145,22
RTS0040146,23
RTS0040147,37
RTS0040148,27
RTS0040149,22
RTS0040150,25
RTS0040151,28
RTS0040152,32
RTS0040153,25
RTS0040154,30
RTS0040155,28
RTS0040156,28
RTS0040157,28
RTS0040158,28
RTS0040159,45
RTS0040160,36
RTS0040161,14
RTS0040162,10
RTS0040163,24
RTS0040164,16
RTS0040165,22
RTS0040166,17
RTS0040167,25
RTS0040168,19
RTS0040169,33
RTS0040170,26
RTS0040171,11
RTS0040172,16
RTS0040173,23
RTS0040174,21
RTS0040175,21
RTS0040176,12
RTS0040177,13
RTS0040178,13
RTS0040179,7
RTS0040180,23
RTS0040181,21
RTS0040182,26
RTS0040183,19
RTS0040184,18
RTS0040185,8
RTS0040186,17
RTS0040187,17
RTS0040188,15
RTS0040189,26
RTS0040190,20
RTS0040191,22
RTS0040192,22
RTS0040193,18
RTS0040194,34
RTS0040195,24
RTS0040196,15
RTS0040197,15
RTS0040198,15
RTS0040199,27
RTS0040200,16
RTS0040201,31
RTS0040202,27
RTS0040203,15
RTS0040204,19
RTS0040205,19
RTS0040206,22
RTS0040207,20
RTS0040208,37
RTS0040209,43
RTS0040210,40
RTS0040211,22
RTS0040212,18
RTS0040213,16
RTS0040214,12
RTS0040215,32
RTS0040216,22
RTS0040217,23
RTS0040218,12
RTS0040219,17
RTS0040220,16
RTS0040221,51
RTS0040222,44
RTS0040223,60
RTS0040224,42
RTS0040225,56
RTS0040226,13
RTS0040227,17
RTS0040228,18
RTS0040229,21
RTS0040230,35
RTS0040231,15
RTS0040232,7
RTS0040233,18
RTS0040234,18
RTS0040235,29
RTS0040236,16
RTS0040237,21
RTS0040238,23
RTS0040239,23
RTS0040240,19
RTS0040241,25
RTS0040242,25
RTS0040243,24
RTS0040244,36
RTS0040245,25
RTS0040246,18
RTS0040247,20
RTS0040248,8
RTS0040249,20
RTS0040250,14
RTS0040251,19
RTS0040252,19
RTS0040253,17
RTS0040254,24
RTS0040255,19
RTS0040256,15
RTS0040257,12
RTS0040258,28
RTS0040259,16
RTS0040260,15
RTS0040261,22
RTS0040262,34
RTS0040263,44
RTS0040264,42
RTS0040265,28
RTS0040266,22
RTS0040267,19
RTS0040268,18
RTS0040269,17
RTS0040270,29
RTS0040271,138
RTS0040272,158
RTS0040273,147
RTS0040274,126
RTS0040275,152
RTS0040276,46
RTS0040277,87
RTS0040278,157
RTS0040279,134
RTS0040280,110
RTS0040281,18
RTS0040282,20
RTS0040283,29
RTS0040284,29
RTS0040285,17
RTS0040286,16
RTS0040287,15
RTS0040288,30
RTS0040289,21
RTS0040290,19
RTS0040291,20
RTS0040292,18
RTS0040293,26
RTS0040294,24
RTS0040295,11
RTS0040296,21
RTS0040297,27
RTS0040298,20
RTS0040299,23
RTS0040300,14
RTS0040301,17
RTS0040302,13
RTS0040303,17
RTS0040304,21
RTS0040305,17
RTS0040306,14
RTS0040307,18
RTS0040308,23
RTS0040309,19
RTS0040310,18
RTS0040311,20
RTS0040312,16
RTS0040313,15
RTS0040314,18
RTS0040315,10
RTS0040316,18
RTS0040317,17
RTS0040318,22
RTS0040319,29
RTS0040320,16
RTS0040321,21
RTS0040322,14
RTS0040323,19
RTS0040324,26
RTS0040325,14
RTS0040326,29
RTS0040327,31
RTS0040328,46
RTS0040329,43
RTS0040330,43
RTS0040331,21
RTS0040332,26
RTS0040333,16
RTS0040334,24
RTS0040335,23
RTS0040336,19
RTS0040337,25
RTS0040338,16
RTS0040339,9
RTS0040340,19
RTS0040341,27
RTS0040342,15
RTS0040343,13
RTS0040344,19
RTS0040345,31
RTS0040346,25
RTS0040347,34
RTS0040348,23
RTS0040349,34
RTS0040350,28
RTS0040351,35
RTS0040352,33
RTS0040353,35
RTS0040354,23
RTS0040355,20
RTS0040356,25
RTS0040357,34
RTS0040358,20
RTS0040359,23
RTS0040360,16
RTS0040361,62
RTS0040363,27
RTS0040364,52
RTS0040365,41
RTS0040366,121
RTS0040367,86
RTS0040368,139
RTS0040369,84
RTS0040370,146
RTS0040371,32
RTS0040372,22
RTS0040373,27
RTS0040374,16
RTS0040375,17
RTS0040376,32
RTS0040377,18
RTS0040378,23
RTS0040379,29
RTS0040380,17
RTS0040381,25
RTS0040382,16
RTS0040383,19
RTS0040384,22
RTS0040385,23
RTS0040386,26
RTS0040387,23
RTS0040388,39
RTS0040389,30
RTS0040390,30
RTS0040391,22
RTS0040392,25
RTS0040393,20
RTS0040394,27
RTS0040395,28
RTS0040396,166
RTS0040397,143
RTS0040398,139
RTS0040399,164
RTS0040400,159
RTS0040401,91
RTS0040402,142
RTS0040403,91
RTS0040404,108
RTS0040405,32
RTS0040406,24
RTS0040407,27
RTS0040408,31
RTS0040409,29
RTS0040410,24
RTS0040411,27
RTS0040412,18
RTS0040413,19
RTS0040414,21
RTS0040415,15
RTS0040416,473
RTS0040417,205
RTS0040418,122
RTS0040419,444
RTS0040420,546
RTS0040421,24
RTS0040422,28
RTS0040423,30
RTS0040424,26
RTS0040425,27
RTS0040426,18
RTS0040428,12
RTS0040429,18
RTS0040430,20
RTS0040431,32
RTS0040432,34
RTS0040433,33
RTS0040434,34
RTS0040435,30
RTS0040436,266
RTS0040437,422
RTS0040438,597
RTS0040439,589
RTS0040440,601
RTS0040441,144
RTS0040442,127
RTS0040443,123
RTS0040444,110
RTS0040445,90
RTS0040446,43
RTS0040447,46
RTS0040448,65
RTS0040449,77
RTS0040450,22
RTS0040451,184
RTS0040452,250
RTS0040453,200
RTS0040454,175
RTS0040455,470
RTS0040456,22
RTS0040457,20
RTS0040458,16
RTS0040459,23
RTS0040460,21
RTS0040461,15
RTS0040462,12
RTS0040463,24
RTS0040464,20
RTS0040465,15
RTS0040466,20
RTS0040467,17
RTS0040468,14
RTS0040469,19
RTS0040470,21
RTS0040471,23
RTS0040472,14
RTS0040473,22
RTS0040474,19
RTS0040475,22
RTS0040476,14
RTS0040477,9
RTS0040478,20
RTS0040479,14
RTS0040480,15
RTS0040481,17
RTS0040482,30
RTS0040483,19
RTS0040484,35
RTS0040485,31
RTS0040486,25
RTS0040487,14
RTS0040488,13
RTS0040489,12
RTS0040490,23
RTS0040491,20
RTS0040492,32
RTS0040493,13
RTS0040494,17
RTS0040495,15
RTS0040496,21
RTS0040497,36
RTS0040498,36
RTS0040499,22
RTS0040500,35
RTS0040501,19
RTS0040502,15
RTS0040503,25
RTS0040504,24
RTS0040505,16
RTS0040506,18
RTS0040507,15
RTS0040508,15
RTS0040509,10
RTS0040510,17
RTS0040511,18
RTS0040512,21
RTS0040513,24
RTS0040514,23
RTS0040515,18
RTS0040516,18
RTS0040517,13
RTS0040518,22
RTS0040519,17
RTS0040520,22
RTS0040521,22
RTS0040522,21
RTS0040523,15
RTS0040524,14
RTS0040525,9
RTS0040526,22
RTS0040527,19
RTS0040528,21
RTS0040529,21
RTS0040530,19
RTS0040531,28
RTS0040532,34
RTS0040533,25
RTS0040534,22
RTS0040535,34
RTS0040536,15
RTS0040537,33
RTS0040538,30
RTS0040539,25
RTS0040540,25
RTS0040541,15
RTS0040542,13
RTS0040543,16
RTS0040544,22
RTS0040545,23
RTS0040546,17
RTS0040547,6
RTS0040548,21
RTS0040549,13
RTS0040550,12
RTS0040551,15
RTS0040552,16
RTS0040553,20
RTS0040554,24
RTS0040555,16
RTS0040556,23
RTS0040557,16
RTS0040558,17
RTS0040559,14
RTS0040560,21
RTS0040561,14
RTS0040562,12
RTS0040563,21
RTS0040564,7
RTS0040565,19
RTS0040566,17
RTS0040567,22
RTS0040568,21
RTS0040569,23
RTS0040570,13
RTS0040571,19
RTS0040572,9
RTS0040573,20
RTS0040574,25
RTS0040575,22
RTS0040576,19
RTS0040577,20
RTS0040578,11
RTS0040579,17
RTS0040580,25
RTS0040581,22
RTS0040582,20
RTS0040583,17
RTS0040584,20
RTS0040585,26
RTS0040586,20
RTS0040587,17
RTS0040588,23
RTS0040589,20
RTS0040590,24
RTS0040591,24
RTS0040592,22
RTS0040593,20
RTS0040594,16
RTS0040595,18
RTS0040596,27
RTS0040597,32
RTS0040598,26
RTS0040599,26
RTS0040600,28
RTS0040601,24
RTS0040602,18
RTS0040603,24
RTS0040604,34
RTS0040605,32
RTS0040606,19
RTS0040607,24
RTS0040608,9
RTS0040609,24
RTS0040610,24
RTS0040611,26
RTS0040612,27
RTS0040613,28
RTS0040614,38
RTS0040615,18
RTS0040616,17
RTS0040617,34
RTS0040618,22
RTS0040619,28
RTS0040620,18
RTS0040621,30
RTS0040622,17
RTS0040623,34
RTS0040624,24
RTS0040625,26
RTS0040626,40
RTS0040627,27
RTS0040628,39
RTS0040629,51
RTS0040630,48
RTS0040631,99
RTS0040632,70
RTS0040633,65
RTS0040634,76
RTS0040635,31
RTS0040636,23
RTS0040637,21
RTS0040638,10
RTS0040639,15
RTS0040640,22
RTS0040641,28
RTS0040642,27
RTS0040643,21
RTS0040644,27
RTS0040645,33
RTS0040646,23
RTS0040647,19
RTS0040648,20
RTS0040649,23
RTS0040650,6
RTS0040651,79
RTS0040652,33
RTS0040653,61
RTS0040654,54
RTS0040655,59
RTS0040656,28
RTS0040657,26
RTS0040658,23
RTS0040659,21
RTS0040660,23
RTS0040661,18
RTS0040662,22
RTS0040663,29
RTS0040664,11
RTS0040665,21
RTS0040666,17
RTS0040667,16
RTS0040668,13
RTS0040669,22
RTS0040670,17
RTS0040671,11
RTS0040672,26
RTS0040673,16
RTS0040674,15
RTS0040675,16
RTS0040676,33
RTS0040677,21
RTS0040678,30
RTS0040679,37
RTS0040680,51
RTS0040681,31
RTS0040682,26
RTS0040683,23
RTS0040684,25
RTS0040685,27
RTS0040686,20
RTS0040687,18
RTS0040688,11
RTS0040689,13
RTS0040690,11
RTS0040691,11
RTS0040692,23
RTS0040693,19
RTS0040694,17
RTS0040695,18
RTS0040696,21
RTS0040697,11
RTS0040698,23
RTS0040699,12
RTS0040700,13
RTS0040701,18
RTS0040702,15
RTS0040703,21
RTS0040704,16
RTS0040705,35
RTS0040706,19
RTS0040707,14
RTS0040708,21
RTS0040709,8
RTS0040710,12
RTS0040711,14
RTS0040712,22
RTS0040713,22
RTS0040714,16
RTS0040715,19
RTS0040716,16
RTS0040717,14
RTS0040718,19
RTS0040719,14
RTS0040720,25
RTS0040721,16
RTS0040722,11
RTS0040723,21
RTS0040724,12
RTS0040725,18
RTS0040726,22
RTS0040727,22
RTS0040728,26
RTS0040729,26
RTS0040730,19
RTS0040731,22
RTS0040732,22
RTS0040733,24
RTS0040734,27
RTS0040735,16
RTS0040736,22
RTS0040737,29
RTS0040738,20
RTS0040739,31
RTS0040740,29
RTS0040741,16
RTS0040742,23
RTS0040743,25
RTS0040744,22
RTS0040745,14
RTS0040746,71
RTS0040747,52
RTS0040748,61
RTS0040749,92
RTS0040750,85
RTS0040751,15
RTS0040752,22
RTS0040753,13
RTS0040754,13
RTS0040755,12
RTS0040756,15
RTS0040757,24
RTS0040758,19
RTS0040759,18
RTS0040760,19
RTS0040761,37
RTS0040762,33
RTS0040763,21
RTS0040764,29
RTS0040765,47
RTS0040766,35
RTS0040767,23
RTS0040768,23
RTS0040769,43
RTS0040770,24
RTS0040771,17
RTS0040772,19
RTS0040773,16
RTS0040774,23
RTS0040775,22
RTS0040776,23
RTS0040777,23
RTS0040778,30
RTS0040779,20
RTS0040780,29
RTS0040781,27
RTS0040782,44
RTS0040783,33
RTS0040784,23
RTS0040785,22
RTS0040786,22
RTS0040787,24
RTS0040788,24
RTS0040789,21
RTS0040790,20
RTS0040791,10
RTS0040792,22
RTS0040793,20
RTS0040794,15
RTS0040795,18
RTS0040796,24
RTS0040797,24
RTS0040798,24
RTS0040799,27
RTS0040800,19
RTS0040801,33
RTS0040802,24
RTS0040803,24
RTS0040804,24
RTS0040805,17
RTS0040806,19
RTS0040807,19
RTS0040808,21
RTS0040809,20
RTS0040810,19
RTS0040811,21
RTS0040812,23
RTS0040813,16
RTS0040814,20
RTS0040815,15
RTS0040816,42
RTS0040817,49
RTS0040818,45
RTS0040819,62
RTS0040820,66
RTS0040821,50
RTS0040822,46
RTS0040823,33
RTS0040824,43
RTS0040825,47
RTS0040826,44
RTS0040827,38
RTS0040828,44
RTS0040830,35
RTS0040831,26
RTS0040832,22
RTS0040833,25
RTS0040834,19
RTS0040836,191
RTS0040837,88
RTS0040838,193
RTS0040839,171
RTS0040840,97
RTS0040841,222
RTS0040842,405
RTS0040843,464
RTS0040844,422
RTS0040845,366
RTS0040846,30
RTS0040847,26
RTS0040848,18
RTS0040849,25
RTS0040850,33
RTS0040851,40
RTS0040852,35
RTS0040853,34
RTS0040854,38
RTS0040855,42
RTS0040856,21
RTS0040857,16
RTS0040858,15
RTS0040859,12
RTS0040860,10
RTS0040861,23
RTS0040862,20
RTS0040863,22
RTS0040864,21
RTS0040865,11
RTS0040866,17
RTS0040867,19
RTS0040868,24
RTS0040869,14
RTS0040870,15
RTS0040871,141
RTS0040872,266
RTS0040873,189
RTS0040874,313
RTS0040875,190
RTS0040876,21
RTS0040877,23
RTS0040878,21
RTS0040879,12
RTS0040880,11
RTS0040881,18
RTS0040882,17
RTS0040883,14
RTS0040884,20
RTS0040885,15
RTS0040886,49
RTS0040887,59
RTS0040888,72
RTS0040889,92
RTS0040890,68
RTS0040891,23
RTS0040892,20
RTS0040893,12
RTS0040894,24
RTS0040895,16
RTS0040896,17
RTS0040897,15
RTS0040898,21
RTS0040899,15
RTS0040900,15
RTS0040901,305
RTS0040902,204
RTS0040903,59
RTS0040904,292
RTS0040905,260
RTS0040906,21
RTS0040907,11
RTS0040908,23
RTS0040909,22
RTS0040910,13
RTS0040911,28
RTS0040912,34
RTS0040913,31
RTS0040914,36
RTS0040915,33
RTS0040916,20
RTS0040917,15
RTS0040918,18
RTS0040919,15
RTS0040920,11
RTS0040921,82
RTS0040922,77
RTS0040923,134
RTS0040924,103
RTS0040925,66
RTS0040926,26
RTS0040927,17
RTS0040928,18
RTS0040929,20
RTS0040930,10
RTS0040931,30
RTS0040932,18
RTS0040933,28
RTS0040934,21
RTS0040935,26
RTS0040936,23
RTS0040937,29
RTS0040938,21
RTS0040939,23
RTS0040940,18
RTS0040941,25
RTS0040942,31
RTS0040943,18
RTS0040944,34
RTS0040945,18
RTS0040946,44
RTS0040947,47
RTS0040948,59
RTS0040949,41
RTS0040950,56
RTS0040951,26
RTS0040952,16
RTS0040953,17
RTS0040954,22
RTS0040955,19
RTS0040956,31
RTS0040957,13
RTS0040958,26
RTS0040959,31
RTS0040960,23
RTS0040961,12
RTS0040962,19
RTS0040963,17
RTS0040964,16
RTS0040965,9
RTS0040966,20
RTS0040967,21
RTS0040968,26
RTS0040969,27
RTS0040970,31
RTS0040971,21
RTS0040972,21
RTS0040973,20
RTS0040974,27
RTS0040975,14
RTS0040976,23
RTS0040977,19
RTS0040978,20
RTS0040979,20
RTS0040980,17
RTS0040981,23
RTS0040982,19
RTS0040983,18
RTS0040984,26
RTS0040985,23
RTS0040986,27
RTS0040987,28
RTS0040988,22
RTS0040989,31
RTS0040990,21
RTS0040991,44
RTS0040992,37
RTS0040993,31
RTS0040994,48
RTS0040995,27
RTS0040996,22
RTS0040997,31
RTS0040998,17
RTS0040999,32
RTS0041000,27
RTS0041001,11
RTS0041002,17
RTS0041003,31
RTS0041004,23
RTS0041005,9
RTS0041006,17
RTS0041007,12
RTS0041008,20
RTS0041009,18
RTS0041010,15
RTS0041011,16
RTS0041012,14
RTS0041013,14
RTS0041014,25
RTS0041015,20
RTS0041016,20
RTS0041017,19
RTS0041018,21
RTS0041019,26
RTS0041020,28
RTS0041021,28
RTS0041022,26
RTS0041023,37
RTS0041024,27
RTS0041025,42
RTS0041026,16
RTS0041027,24
RTS0041028,22
RTS0041029,15
RTS0041030,13
RTS0041031,36
RTS0041032,55
RTS0041033,31
RTS0041034,37
RTS0041035,42
RTS0041036,31
RTS0041037,20
RTS0041038,26
RTS0041039,23
RTS0041040,36
RTS0041041,21
RTS0041042,19
RTS0041043,15
RTS0041044,19
RTS0041045,15
RTS0041046,290
RTS0041047,355
RTS0041048,179
RTS0041049,440
RTS0041050,527
RTS0041051,32
RTS0041052,26
RTS0041053,28
RTS0041054,35
RTS0041055,29
RTS0041056,22
RTS0041057,26
RTS0041058,17
RTS0041059,12
RTS0041060,19
RTS0041061,48
RTS0041062,49
RTS0041063,48
RTS0041064,47
RTS0041066,19
RTS0041067,24
RTS0041068,25
RTS0041069,24
RTS0041070,25
RTS0041071,24
RTS0041072,27
RTS0041073,22
RTS0041074,23
RTS0041075,21
RTS0041076,13
RTS0041077,16
RTS0041078,18
RTS0041079,23
RTS0041080,18
RTS0041081,18
RTS0041082,18
RTS0041083,16
RTS0041084,29
RTS0041085,16
RTS0041086,23
RTS0041087,39
RTS0041088,16
RTS0041089,22
RTS0041090,19
RTS0041091,19
RTS0041092,25
RTS0041093,22
RTS0041094,26
RTS0041095,20
RTS0041096,19
RTS0041097,13
RTS0041098,19
RTS0041099,19
RTS0041100,16
RTS0041101,33
RTS0041102,30
RTS0041103,29
RTS0041104,34
RTS0041105,26
RTS0041106,34
RTS0041107,26
RTS0041108,31
RTS0041109,33
RTS0041110,27
RTS0041111,43
RTS0041112,37
RTS0041113,36
RTS0041114,38
RTS0041115,43
RTS0041116,28
RTS0041117,55
RTS0041118,31
RTS0041119,34
RTS0041120,43
RTS0041121,27
RTS0041122,32
RTS0041123,23
RTS0041124,20
RTS0041125,31
RTS0041126,35
RTS0041127,36
RTS0041128,40
RTS0041129,27
RTS0041130,15
RTS0041131,82
RTS0041132,108
RTS0041133,107
RTS0041134,100
RTS0041135,114
RTS0041136,44
RTS0041137,33
RTS0041138,35
RTS0041139,33
RTS0041140,25
RTS0041141,32
RTS0041142,34
RTS0041143,16
RTS0041144,17
RTS0041145,21
RTS0041146,20
RTS0041147,22
RTS0041148,20
RTS0041149,21
RTS0041150,15
RTS0041151,25
RTS0041152,25
RTS0041153,18
RTS0041154,22
RTS0041155,18
RTS0041156,20
RTS0041157,28
RTS0041158,20
RTS0041159,21
RTS0041160,25
RTS0041161,27
RTS0041162,11
RTS0041163,14
RTS0041164,17
RTS0041165,23
RTS0041166,18
RTS0041167,23
RTS0041168,15
RTS0041169,21
RTS0041170,27
RTS0041171,22
RTS0041172,21
RTS0041173,21
RTS0041174,28
RTS0041175,20
RTS0041176,21
RTS0041177,18
RTS0041178,20
RTS0041179,9
RTS0041180,25
RTS0041181,22
RTS0041182,18
RTS0041183,19
RTS0041184,25
RTS0041185,18
RTS0041186,16
RTS0041187,16
RTS0041188,16
RTS0041189,16
RTS0041190,23
RTS0041191,54
RTS0041192,43
RTS0041193,42
RTS0041194,27
RTS0041195,27
RTS0041196,20
RTS0041197,16
RTS0041198,22
RTS0041199,19
RTS0041200,21
RTS0041201,23
RTS0041202,20
RTS0041203,25
RTS0041204,29
RTS0041205,27
RTS0041206,22
RTS0041207,32
RTS0041208,16
RTS0041209,21
RTS0041210,19
RTS0041211,108
RTS0041212,91
RTS0041213,125
RTS0041214,120
RTS0041215,104
RTS0041216,24
RTS0041217,17
RTS0041218,17
RTS0041219,22
RTS0041220,11
RTS0041221,25
RTS0041222,12
RTS0041223,16
RTS0041224,18
RTS0041225,20
RTS0041226,17
RTS0041227,20
RTS0041228,17
RTS0041229,18
RTS0041230,19
RTS0041231,61
RTS0041232,48
RTS0041233,86
RTS0041234,89
RTS0041235,43
RTS0041236,25
RTS0041237,21
RTS0041238,24
RTS0041239,22
RTS0041240,28
RTS0041241,19
RTS0041242,33
RTS0041243,20
RTS0041244,32
RTS0041246,26
RTS0041247,23
RTS0041248,19
RTS0041249,21
RTS0041250,22
RTS0041251,16
RTS0041252,23
RTS0041253,34
RTS0041254,26
RTS0041255,20
RTS0041256,16
RTS0041257,18
RTS0041258,18
RTS0041259,23
RTS0041260,22
RTS0041261,34
RTS0041262,21
RTS0041263,28
RTS0041265,25
RTS0041266,27
RTS0041267,24
RTS0041268,15
RTS0041269,16
RTS0041270,30
RTS0041271,19
RTS0041272,26
RTS0041273,19
RTS0041274,15
RTS0041275,15
RTS0041276,14
RTS0041277,24
RTS0041278,22
RTS0041279,18
RTS0041280,27
RTS0041281,15
RTS0041282,14
RTS0041283,24
RTS0041284,17
RTS0041285,16
RTS0041286,19
RTS0041287,27
RTS0041288,25
RTS0041289,18
RTS0041290,26
RTS0041291,11
RTS0041292,18
RTS0041293,19
RTS0041294,22
RTS0041295,23
RTS0041296,26
RTS0041297,26
RTS0041298,23
RTS0041299,21
RTS0041300,14
RTS0041301,19
RTS0041302,23
RTS0041303,25
RTS0041304,22
RTS0041305,20
RTS0041306,29
RTS0041307,28
RTS0041308,28
RTS0041309,18
RTS0041310,27
RTS0041311,21
RTS0041312,17
RTS0041313,23
RTS0041314,23
RTS0041315,16
RTS0041316,220
RTS0041317,189
RTS0041318,265
RTS0041319,163
RTS0041320,148
RTS0041321,28
RTS0041322,20
RTS0041323,24
RTS0041324,22
RTS0041325,25
RTS0041326,28
RTS0041327,29
RTS0041328,15
RTS0041329,25
RTS0041330,25
RTS0041331,16
RTS0041332,19
RTS0041333,22
RTS0041334,19
RTS0041335,21
RTS0041346,188
RTS0041347,124
RTS0041348,188
RTS0041349,184
RTS0041350,299
RTS0041351,24
RTS0041352,23
RTS0041353,15
RTS0041354,20
RTS0041355,17
RTS0041356,13
RTS0041357,15
RTS0041358,18
RTS0041359,17
RTS0041360,20
RTS0041361,21
RTS0041362,22
RTS0041363,25
RTS0041364,25
RTS0041365,13
RTS0041366,24
RTS0041367,15
RTS0041368,21
RTS0041369,11
RTS0041370,9
RTS0041371,14
RTS0041372,29
RTS0041373,22
RTS0041374,14
RTS0041375,29
RTS0041376,19
RTS0041377,14
RTS0041378,11
RTS0041379,8
RTS0041380,18
RTS0041381,27
RTS0041382,26
RTS0041383,27
RTS0041384,26
RTS0041385,29
RTS0041386,13
RTS0041387,25
RTS0041388,19
RTS0041389,27
RTS0041390,22
RTS0041391,19
RTS0041392,17
RTS0041393,12
RTS0041394,17
RTS0041395,18
RTS0041396,22
RTS0041397,19
RTS0041398,20
RTS0041399,14
RTS0041400,16
RTS0041401,15
RTS0041402,24
RTS0041403,13
RTS0041404,21
RTS0041405,26
RTS0041406,21
RTS0041407,25
RTS0041408,16
RTS0041409,14
RTS0041410,21
RTS0041411,15
RTS0041412,24
RTS0041413,20
RTS0041414,15
RTS0041415,10
RTS0041416,19
RTS0041417,14
RTS0041418,28
RTS0041419,21
RTS0041420,12
RTS0041421,20
RTS0041422,18
RTS0041423,18
RTS0041424,15
RTS0041425,20
RTS0041426,18
RTS0041427,22
RTS0041428,23
RTS0041429,21
RTS0041430,21
RTS0041431,23
RTS0041432,14
RTS0041433,16
RTS0041434,20
RTS0041435,16
RTS0041436,17
RTS0041437,14
RTS0041438,22
RTS0041439,21
RTS0041440,17
RTS0041441,22
RTS0041442,21
RTS0041443,16
RTS0041444,26
RTS0041445,14
RTS0041446,20
RTS0041447,19
RTS0041448,22
RTS0041449,25
RTS0041450,22
RTS0041451,26
RTS0041452,17
RTS0041453,22
RTS0041454,24
RTS0041455,20
RTS0041456,14
RTS0041457,18
RTS0041458,14
RTS0041459,23
RTS0041460,19
RTS0041461,15
RTS0041462,20
RTS0041463,13
RTS0041464,15
RTS0041465,18
RTS0041466,15
RTS0041467,28
RTS0041468,22
RTS0041469,23
RTS0041470,22
RTS0041471,21
RTS0041472,17
RTS0041473,16
RTS0041474,19
RTS0041475,18
RTS0041476,22
RTS0041477,14
RTS0041478,14
RTS0041479,20
RTS0041480,23
RTS0041481,18
RTS0041482,14
RTS0041483,13
RTS0041484,23
RTS0041485,20
RTS0041486,25
RTS0041487,31
RTS0041488,30
RTS0041489,27
RTS0041490,30
RTS0041491,14
RTS0041492,18
RTS0041493,19
RTS0041494,15
RTS0041495,20
RTS0041496,207
RTS0041497,145
RTS0041498,183
RTS0041499,231
RTS0041500,171
RTS0041501,33
RTS0041502,24
RTS0041503,17
RTS0041504,20
RTS0041505,33
RTS0041506,18
RTS0041507,10
RTS0041508,17
RTS0041509,23
RTS0041510,21
RTS0041511,23
RTS0041512,45
RTS0041513,32
RTS0041514,31
RTS0041515,24
RTS0041516,18
RTS0041517,21
RTS0041518,23
RTS0041519,20
RTS0041520,18
RTS0041521,19
RTS0041522,11
RTS0041523,24
RTS0041524,13
RTS0041525,19
RTS0041526,101
RTS0041527,142
RTS0041528,120
RTS0041529,40
RTS0041530,112
RTS0041531,24
RTS0041532,23
RTS0041533,14
RTS0041534,18
RTS0041535,16
RTS0041536,16
RTS0041537,16
RTS0041538,24
RTS0041540,19
RTS0041541,20
RTS0041542,17
RTS0041543,19
RTS0041544,19
RTS0041545,18
RTS0041546,65
RTS0041547,83
RTS0041548,118
RTS0041549,35
RTS0041550,58
RTS0041551,111
RTS0041552,73
RTS0041553,41
RTS0041554,61
RTS0041555,67
RTS0041556,17
RTS0041557,17
RTS0041558,14
RTS0041559,18
RTS0041560,15
RTS0041561,16
RTS0041562,18
RTS0041563,23
RTS0041564,13
RTS0041565,32
RTS0041566,35
RTS0041567,45
RTS0041568,34
RTS0041569,30
RTS0041570,35
RTS0041571,21
RTS0041572,18
RTS0041573,15
RTS0041574,16
RTS0041575,19
RTS0041576,24
RTS0041577,21
RTS0041578,21
RTS0041579,10
RTS0041580,21
RTS0041581,23
RTS0041582,21
RTS0041583,17
RTS0041584,18
RTS0041585,11
RTS0041586,17
RTS0041587,21
RTS0041588,18
RTS0041589,21
RTS0041590,26
RTS0041591,15
RTS0041592,26
RTS0041593,24
RTS0041594,14
RTS0041595,20
RTS0041596,24
RTS0041597,16
RTS0041598,14
RTS0041599,16
RTS0041600,19
RTS0041601,15
RTS0041602,28
RTS0041603,27
RTS0041604,17
RTS0041605,32
RTS0041606,15
RTS0041607,19
RTS0041608,14
RTS0041609,25
RTS0041610,16
RTS0041611,16
RTS0041612,19
RTS0041613,23
RTS0041614,27
RTS0041615,25
RTS0041616,21
RTS0041617,17
RTS0041618,17
RTS0041619,31
RTS0041620,26
RTS0041621,22
RTS0041622,16
RTS0041623,23
RTS0041624,18
RTS0041625,23
RTS0041626,53
RTS0041627,54
RTS0041628,49
RTS0041629,50
RTS0041630,57
RTS0041631,22
RTS0041632,31
RTS0041633,35
RTS0041634,33
RTS0041635,18
RTS0041636,61
RTS0041637,88
RTS0041638,102
RTS0041639,63
RTS0041640,83
RTS0041641,27
RTS0041642,19
RTS0041643,13
RTS0041644,22
RTS0041645,20
RTS0041646,11
RTS0041647,15
RTS0041648,17
RTS0041649,19
RTS0041650,12
RTS0041651,22
RTS0041652,20
RTS0041653,24
RTS0041654,26
RTS0041655,24
RTS0041656,30
RTS0041657,33
RTS0041658,26
RTS0041659,26
RTS0041660,20
RTS0041661,24
RTS0041662,33
RTS0041663,19
RTS0041664,23
RTS0041665,23
RTS0041666,21
RTS0041667,16
RTS0041668,24
RTS0041669,29
RTS0041670,20
RTS0041671,29
RTS0041672,15
RTS0041673,15
RTS0041674,27
RTS0041675,19
RTS0041676,24
RTS0041677,23
RTS0041678,21
RTS0041679,29
RTS0041680,21
RTS0041681,21
RTS0041682,21
RTS0041683,13
RTS0041684,15
RTS0041685,34
RTS0041686,40
RTS0041687,14
RTS0041688,28
RTS0041689,26
RTS0041690,58
RTS0041691,69
RTS0041692,27
RTS0041693,58
RTS0041694,27
RTS0041695,27
RTS0041696,19
RTS0041697,19
RTS0041698,18
RTS0041699,12
RTS0041700,16
RTS0041701,48
RTS0041702,25
RTS0041703,37
RTS0041704,28
RTS0041705,45
RTS0041706,18
RTS0041707,23
RTS0041708,34
RTS0041709,36
RTS0041710,18
RTS0041711,25
RTS0041712,25
RTS0041713,26
RTS0041714,22
RTS0041715,18
RTS0041716,290
RTS0041717,228
RTS0041718,269
RTS0041719,287
RTS0041720,226
RTS0041721,24
RTS0041722,26
RTS0041723,28
RTS0041724,25
RTS0041725,22
RTS0041726,17
RTS0041727,19
RTS0041728,12
RTS0041729,16
RTS0041730,17
RTS0041731,11
RTS0041732,16
RTS0041733,14
RTS0041734,11
RTS0041735,19
RTS0041736,13
RTS0041737,16
RTS0041738,15
RTS0041739,16
RTS0041740,16
RTS0041741,13
RTS0041742,25
RTS0041743,31
RTS0041744,20
RTS0041745,19
RTS0041746,22
RTS0041747,42
RTS0041748,19
RTS0041749,27
RTS0041750,29
RTS0041751,20
RTS0041752,20
RTS0041753,32
RTS0041754,19
RTS0041755,27
RTS0041756,106
RTS0041757,63
RTS0041758,63
RTS0041759,108
RTS0041760,65
RTS0041761,17
RTS0041762,20
RTS0041763,26
RTS0041764,19
RTS0041765,18
RTS0041766,18
RTS0041767,15
RTS0041768,17
RTS0041769,16
RTS0041770,27
RTS0041771,20
RTS0041772,21
RTS0041773,18
RTS0041774,18
RTS0041775,23
RTS0041776,40
RTS0041777,15
RTS0041778,19
RTS0041779,34
RTS0041780,15
RTS0041781,21
RTS0041782,24
RTS0041783,17
RTS0041784,24
RTS0041785,29
RTS0041786,20
RTS0041787,35
RTS0041788,27
RTS0041789,25
RTS0041790,23
RTS0041791,47
RTS0041793,34
RTS0041794,36
RTS0041795,51
RTS0041796,22
RTS0041797,20
RTS0041798,14
RTS0041799,16
RTS0041800,12
RTS0041801,11
RTS0041802,15
RTS0041803,22
RTS0041804,28
RTS0041805,18
RTS0041806,37
RTS0041807,24
RTS0041808,65
RTS0041809,87
RTS0041810,71
RTS0041811,29
RTS0041812,28
RTS0041813,27
RTS0041814,13
RTS0041815,26
RTS0041816,22
RTS0041817,18
RTS0041818,19
RTS0041819,25
RTS0041820,26
RTS0041821,41
RTS0041822,33
RTS0041823,19
RTS0041824,44
RTS0041825,16
RTS0041826,23
RTS0041827,18
RTS0041828,23
RTS0041829,17
RTS0041830,14
RTS0041831,26
RTS0041832,36
RTS0041833,22
RTS0041834,22
RTS0041835,16
RTS0041836,30
RTS0041837,32
RTS0041838,26
RTS0041839,32
RTS0041840,26
RTS0041841,21
RTS0041842,31
RTS0041843,26
RTS0041844,17
RTS0041845,23
RTS0041846,22
RTS0041847,11
RTS0041848,23
RTS0041849,22
RTS0041850,18
RTS0041851,18
RTS0041852,22
RTS0041853,25
RTS0041854,21
RTS0041855,22
RTS0041856,25
RTS0041857,25
RTS0041858,20
RTS0041859,20
RTS0041860,27
RTS0041861,14
RTS0041862,19
RTS0041863,13
RTS0041864,23
RTS0041865,19
RTS0041866,22
RTS0041867,20
RTS0041868,28
RTS0041869,29
RTS0041870,26
RTS0041871,23
RTS0041872,21
RTS0041873,22
RTS0041874,28
RTS0041875,18
RTS0041876,45
RTS0041877,52
RTS0041878,41
RTS0041879,68
RTS0041880,81
RTS0041881,40
RTS0041882,52
RTS0041883,83
RTS0041884,46
RTS0041885,76
RTS0041886,199
RTS0041887,338
RTS0041888,287
RTS0041889,199
RTS0041890,258
RTS0041891,266
RTS0041892,160
RTS0041893,226
RTS0041894,117
RTS0041895,159
RTS0041896,114
RTS0041897,53
RTS0041898,74
RTS0041899,82
RTS0041900,24
RTS0041901,17
RTS0041902,14
RTS0041903,30
RTS0041904,24
RTS0041905,19
RTS0041906,1550
RTS0041907,16
RTS0041908,596
RTS0041909,23
RTS0041910,391
RTS0041911,16
RTS0041912,21
RTS0041913,36
RTS0041914,16
RTS0041915,35
RTS0041916,1170
RTS0041917,1643
RTS0041918,1503
RTS0041919,3268
RTS0041920,2251
RTS0041922,24
RTS0041923,16
RTS0041924,15
RTS0041925,29
RTS0041926,20
RTS0041927,16
RTS0041928,14
RTS0041929,25
RTS0041930,26
RTS0041931,19
RTS0041932,47
RTS0041933,15
RTS0041934,19
RTS0041935,20
RTS0041936,16
RTS0041937,18
RTS0041938,16
RTS0041939,23
RTS0041940,15
RTS0041941,21
RTS0041942,28
RTS0041943,13
RTS0041944,23
RTS0041945,18
RTS0041946,29
RTS0041947,34
RTS0041948,22
RTS0041949,25
RTS0041950,26
RTS0041951,27
RTS0041952,30
RTS0041953,18
RTS0041954,20
RTS0041955,21
RTS0041956,16
RTS0041957,23
RTS0041958,21
RTS0041959,20
RTS0041960,12
RTS0041961,17
RTS0041962,26
RTS0041963,18
RTS0041964,21
RTS0041965,22
RTS0041966,21
RTS0041967,14
RTS0041968,22
RTS0041969,21
RTS0041971,59
RTS0041972,62
RTS0041973,42
RTS0041974,38
RTS0041975,52
RTS0041976,21
RTS0041977,47
RTS0041978,49
RTS0041979,35
RTS0041980,28
RTS0041981,240
RTS0041982,179
RTS0041983,309
RTS0041984,146
RTS0041985,329
RTS0041986,39
RTS0041987,51
RTS0041988,34
RTS0041989,23
RTS0041990,49
RTS0041991,24
RTS0041992,37
RTS0041993,41
RTS0041994,24
RTS0041995,29
RTS0041996,15
RTS0041997,18
RTS0041998,18
RTS0041999,18
RTS0042000,15
RTS0042001,27
RTS0042002,16
RTS0042003,22
RTS0042004,24
RTS0042005,24
RTS0042006,36
RTS0042007,47
RTS0042008,39
RTS0042009,69
RTS0042010,49
RTS0042011,26
RTS0042012,31
RTS0042013,50
RTS0042014,26
RTS0042015,30
RTS0042016,14
RTS0042017,20
RTS0042018,11
RTS0042019,14
RTS0042020,32
RTS0042021,55
RTS0042022,37
RTS0042023,57
RTS0042024,68
RTS0042025,65
RTS0042026,24
RTS0042027,18
RTS0042028,21
RTS0042029,17
RTS0042030,20
RTS0042031,31
RTS0042032,19
RTS0042033,18
RTS0042034,17
RTS0042035,25
RTS0042036,61
RTS0042037,83
RTS0042038,69
RTS0042039,68
RTS0042040,48
RTS0042041,20
RTS0042042,12
RTS0042043,28
RTS0042044,15
RTS0042045,25
RTS0042046,32
RTS0042047,29
RTS0042048,32
RTS0042049,26
RTS0042050,22
RTS0042051,26
RTS0042052,32
RTS0042053,16
RTS0042054,23
RTS0042055,16
RTS0042056,21
RTS0042057,19
RTS0042058,31
RTS0042059,19
RTS0042060,37
RTS0042061,46
RTS0042062,56
RTS0042063,74
RTS0042064,62
RTS0042065,55
RTS0042066,20
RTS0042067,26
RTS0042068,13
RTS0042069,26
RTS0042071,16
RTS0042072,16
RTS0042073,18
RTS0042074,25
RTS0042075,18
RTS0042076,18
RTS0042077,11
RTS0042078,11
RTS0042079,20
RTS0042080,11
RTS0042081,74
RTS0042082,45
RTS0042083,37
RTS0042084,47
RTS0042085,18
RTS0042086,19
RTS0042087,14
RTS0042088,20
RTS0042089,23
RTS0042090,15
RTS0042091,29
RTS0042092,27
RTS0042093,12
RTS0042094,19
RTS0042095,21
RTS0042096,16
RTS0042097,17
RTS0042098,21
RTS0042099,19
RTS0042100,25
RTS0042101,17
RTS0042102,23
RTS0042103,20
RTS0042104,20
RTS0042105,35
RTS0042106,17
RTS0042107,18
RTS0042108,16
RTS0042109,28
RTS0042110,25
RTS0042111,32
RTS0042112,20
RTS0042113,29
RTS0042114,35
RTS0042115,34
RTS0042116,20
RTS0042117,28
RTS0042118,15
RTS0042119,34
RTS0042120,36
RTS0042121,31
RTS0042122,25
RTS0042123,36
RTS0042124,18
RTS0042125,22
RTS0042126,19
RTS0042127,15
RTS0042128,16
RTS0042129,18
RTS0042130,18
RTS0042131,25
RTS0042132,17
RTS0042133,29
RTS0042134,22
RTS0042135,21
RTS0042136,22
RTS0042137,26
RTS0042138,17
RTS0042139,17
RTS0042140,26
RTS0042141,25
RTS0042142,24
RTS0042143,33
RTS0042144,26
RTS0042145,26
RTS0042146,36
RTS0042147,24
RTS0042148,47
RTS0042149,31
RTS0042150,32
RTS0042151,23
RTS0042152,16
RTS0042153,18
RTS0042154,28
RTS0042155,34
RTS0042156,21
RTS0042157,16
RTS0042158,16
RTS0042159,13
RTS0042160,15
RTS0042161,16
RTS0042162,28
RTS0042163,26
RTS0042164,25
RTS0042165,18
RTS0042166,15
RTS0042167,24
RTS0042168,18
RTS0042169,18
RTS0042170,25
RTS0042171,77
RTS0042172,104
RTS0042173,135
RTS0042174,134
RTS0042175,157
RTS0042176,27
RTS0042177,16
RTS0042178,34
RTS0042179,21
RTS0042180,17
RTS0042181,18
RTS0042182,20
RTS0042183,18
RTS0042184,31
RTS0042185,24
RTS0042186,26
RTS0042187,31
RTS0042188,22
RTS0042189,18
RTS0042190,21
RTS0042191,18
RTS0042192,23
RTS0042193,30
RTS0042194,27
RTS0042195,17
RTS0042196,14
RTS0042197,23
RTS0042198,17
RTS0042199,38
RTS0042200,19
RTS0042201,23
RTS0042202,10
RTS0042203,25
RTS0042204,20
RTS0042205,17
RTS0042206,12
RTS0042207,24
RTS0042208,16
RTS0042209,24
RTS0042210,20
RTS0042211,24
RTS0042212,20
RTS0042213,19
RTS0042214,20
RTS0042215,23
RTS0042216,24
RTS0042217,22
RTS0042218,12
RTS0042219,21
RTS0042220,14
RTS0042221,12
RTS0042222,20
RTS0042223,9
RTS0042224,15
RTS0042225,17
RTS0042226,17
RTS0042227,27
RTS0042228,33
RTS0042229,27
RTS0042230,28
RTS0042231,19
RTS0042232,22
RTS0042233,22
RTS0042234,22
RTS0042235,19
RTS0042236,37
RTS0042237,42
RTS0042238,37
RTS0042239,34
RTS0042240,53
RTS0042241,16
RTS0042242,14
RTS0042243,17
RTS0042244,30
RTS0042245,21
RTS0042246,33
RTS0042247,12
RTS0042248,46
RTS0042249,20
RTS0042250,25
RTS0042251,21
RTS0042252,20
RTS0042253,18
RTS0042254,24
RTS0042255,15
RTS0042256,63
RTS0042257,25
RTS0042258,30
RTS0042259,46
RTS0042260,43
RTS0042261,57
RTS0042262,51
RTS0042263,50
RTS0042264,53
RTS0042265,43
RTS0042266,25
RTS0042267,26
RTS0042268,17
RTS0042269,12
RTS0042270,17
RTS0042271,24
RTS0042272,21
RTS0042273,13
RTS0042274,16
RTS0042275,18
RTS0042276,35
RTS0042277,21
RTS0042278,21
RTS0042279,38
RTS0042280,29
RTS0042281,14
RTS0042282,20
RTS0042283,17
RTS0042284,18
RTS0042285,11
RTS0042286,24
RTS0042287,59
RTS0042288,61
RTS0042289,53
RTS0042290,73
RTS0042291,50
RTS0042292,70
RTS0042293,37
RTS0042294,41
RTS0042295,47
RTS0042296,41
RTS0042297,58
RTS0042298,56
RTS0042299,41
RTS0042300,48
RTS0042301,27
RTS0042302,15
RTS0042303,18
RTS0042304,23
RTS0042305,13
RTS0042306,26
RTS0042307,28
RTS0042308,31
RTS0042309,36
RTS0042310,29
RTS0042311,16
RTS0042312,16
RTS0042313,23
RTS0042314,23
RTS0042315,18
RTS0042316,54
RTS0042317,40
RTS0042318,32
RTS0042319,38
RTS0042320,34
RTS0042321,20
RTS0042322,19
RTS0042323,18
RTS0042324,14
RTS0042325,22
RTS0042326,29
RTS0042327,12
RTS0042328,17
RTS0042329,19
RTS0042330,21
RTS0042331,22
RTS0042332,31
RTS0042333,28
RTS0042334,20
RTS0042335,14
RTS0042336,20
RTS0042337,26
RTS0042338,20
RTS0042339,21
RTS0042340,19
RTS0042341,37
RTS0042342,27
RTS0042343,40
RTS0042344,42
RTS0042345,27
RTS0042346,15
RTS0042347,20
RTS0042348,20
RTS0042349,10
RTS0042350,12
RTS0042351,20
RTS0042352,16
RTS0042353,26
RTS0042354,15
RTS0042355,13
RTS0042356,10
RTS0042357,24
RTS0042358,26
RTS0042359,14
RTS0042360,24
RTS0042361,27
RTS0042362,40
RTS0042363,44
RTS0042364,25
RTS0042365,27
RTS0042366,13
RTS0042367,18
RTS0042368,18
RTS0042369,20
RTS0042370,31
RTS0042371,29
RTS0042372,17
RTS0042373,23
RTS0042374,20
RTS0042375,19
RTS0042376,23
RTS0042377,12
RTS0042378,15
RTS0042379,23
RTS0042380,9
RTS0042381,31
RTS0042382,48
RTS0042383,31
RTS0042384,25
RTS0042385,32
RTS0042386,47
RTS0042387,52
RTS0042388,80
RTS0042389,77
RTS0042390,69
RTS0042391,15
RTS0042392,22
RTS0042393,27
RTS0042394,20
RTS0042395,14
RTS0042396,10
RTS0042397,19
RTS0042398,20
RTS0042399,35
RTS0042400,31
RTS0042401,21
RTS0042402,23
RTS0042403,14
RTS0042404,14
RTS0042405,15
RTS0042406,32
RTS0042407,17
RTS0042408,31
RTS0042409,22
RTS0042410,19
RTS0042411,40
RTS0042412,34
RTS0042413,40
RTS0042414,33
RTS0042415,34
RTS0042416,101
RTS0042417,129
RTS0042418,102
RTS0042419,98
RTS0042420,90
RTS0042421,16
RTS0042422,26
RTS0042423,17
RTS0042424,22
RTS0042425,16
RTS0042426,20
RTS0042427,18
RTS0042428,12
RTS0042429,22
RTS0042430,25
RTS0042431,17
RTS0042432,37
RTS0042433,27
RTS0042434,24
RTS0042435,27
RTS0042436,33
RTS0042437,37
RTS0042438,37
RTS0042439,33
RTS0042440,36
RTS0042441,25
RTS0042442,18
RTS0042443,18
RTS0042444,25
RTS0042445,20
RTS0042446,21
RTS0042447,22
RTS0042448,19
RTS0042449,18
RTS0042450,21
RTS0042451,18
RTS0042452,19
RTS0042453,32
RTS0042454,17
RTS0042455,15
RTS0042456,22
RTS0042457,16
RTS0042458,26
RTS0042460,20
RTS0042461,57
RTS0042462,34
RTS0042463,31
RTS0042464,45
RTS0042465,44
RTS0042466,32
RTS0042467,27
RTS0042468,30
RTS0042469,34
RTS0042470,26
RTS0042471,17
RTS0042472,17
RTS0042473,19
RTS0042474,24
RTS0042475,26
RTS0042476,21
RTS0042477,21
RTS0042478,12
RTS0042479,17
RTS0042480,19
RTS0042481,59
RTS0042482,85
RTS0042483,189
RTS0042484,140
RTS0042485,94
RTS0042486,21
RTS0042487,21
RTS0042488,25
RTS0042489,15
RTS0042490,13
RTS0042491,18
RTS0042492,9
RTS0042493,27
RTS0042494,20
RTS0042495,13
RTS0042496,14
RTS0042497,17
RTS0042498,16
RTS0042499,29
RTS0042500,23
RTS0042501,15
RTS0042502,21
RTS0042503,18
RTS0042504,16
RTS0042505,24
RTS0042506,16
RTS0042507,23
RTS0042508,17
RTS0042509,24
RTS0042510,11
RTS0042515,15
RTS0042522,11
RTS0042526,13
RTS0042527,8
RTS0042528,15
RTS0042529,18
RTS0042530,21
RTS0042531,15
RTS0042532,25
RTS0042533,18
RTS0042534,17
RTS0042535,20
RTS0042536,67
RTS0042537,65
RTS0042538,42
RTS0042539,94
RTS0042540,85
RTS0042541,11
RTS0042542,21
RTS0042543,17
RTS0042544,13
RTS0042545,16
RTS0042546,20
RTS0042547,14
RTS0042548,30
RTS0042549,19
RTS0042550,14
RTS0042551,15
RTS0042552,19
RTS0042553,18
RTS0042554,16
RTS0042555,13
RTS0042556,17
RTS0042557,16
RTS0042558,20
RTS0042559,15
RTS0042560,8
RTS0042561,15
RTS0042562,15
RTS0042563,19
RTS0042564,20
RTS0042565,25
RTS0042566,30
RTS0042567,34
RTS0042568,32
RTS0042569,48
RTS0042570,24
RTS0042571,34
RTS0042572,25
RTS0042573,36
RTS0042574,41
RTS0042575,26
RTS0042576,23
RTS0042577,50
RTS0042578,28
RTS0042579,42
RTS0042580,33
RTS0042581,26
RTS0042582,25
RTS0042583,34
RTS0042584,21
RTS0042585,19
RTS0042586,22
RTS0042587,27
RTS0042588,31
RTS0042589,22
RTS0042590,31
RTS0042591,23
RTS0042592,20
RTS0042593,11
RTS0042594,8
RTS0042595,17
RTS0042596,68
RTS0042597,74
RTS0042598,125
RTS0042599,43
RTS0042600,48
RTS0042601,17
RTS0042602,17
RTS0042603,11
RTS0042604,16
RTS0042605,14
RTS0042606,27
RTS0042607,18
RTS0042608,21
RTS0042609,12
RTS0042610,26
RTS0042611,11
RTS0042612,21
RTS0042613,17
RTS0042614,25
RTS0042615,16
RTS0042616,21
RTS0042617,21
RTS0042618,39
RTS0042619,16
RTS0042620,16
RTS0042621,18
RTS0042622,14
RTS0042623,21
RTS0042624,19
RTS0042625,9
RTS0042626,20
RTS0042627,21
RTS0042628,15
RTS0042629,22
RTS0042630,18
RTS0042631,8
RTS0042633,22
RTS0042634,18
RTS0042635,17
RTS0042636,300
RTS0042637,190
RTS0042638,275
RTS0042639,204
RTS0042640,202
RTS0042641,23
RTS0042642,31
RTS0042643,10
RTS0042644,23
RTS0042645,15
RTS0042646,19
RTS0042647,21
RTS0042648,31
RTS0042649,28
RTS0042650,18
RTS0042651,13
RTS0042652,16
RTS0042653,22
RTS0042654,14
RTS0042655,11
RTS0042656,25
RTS0042657,18
RTS0042658,15
RTS0042659,9
RTS0042660,19
RTS0042661,18
RTS0042662,8
RTS0042663,18
RTS0042664,18
RTS0042665,15
RTS0042666,24
RTS0042667,15
RTS0042668,26
RTS0042669,18
RTS0042670,17
RTS0042671,133
RTS0042672,97
RTS0042673,138
RTS0042674,81
RTS0042675,130
RTS0042676,15
RTS0042678,29
RTS0042679,36
RTS0042680,32
RTS0042681,70
RTS0042682,76
RTS0042683,48
RTS0042684,40
RTS0042685,53
RTS0042686,20
RTS0042687,16
RTS0042688,22
RTS0042689,12
RTS0042690,14
RTS0042691,19
RTS0042692,16
RTS0042693,20
RTS0042695,26
RTS0042696,14
RTS0042697,24
RTS0042698,27
RTS0042699,21
RTS0042700,23
RTS0042701,20
RTS0042702,23
RTS0042703,25
RTS0042704,29
RTS0042705,20
RTS0042706,29
RTS0042707,29
RTS0042708,42
RTS0042709,30
RTS0042710,38
RTS0042711,217
RTS0042712,238
RTS0042713,144
RTS0042714,190
RTS0042715,152
RTS0042716,29
RTS0042717,21
RTS0042718,19
RTS0042719,25
RTS0042720,10
RTS0042721,25
RTS0042722,21
RTS0042723,19
RTS0042724,20
RTS0042725,28
RTS0042726,25
RTS0042727,16
RTS0042728,20
RTS0042729,15
RTS0042730,18
RTS0042731,18
RTS0042732,27
RTS0042733,25
RTS0042734,22
RTS0042735,18
RTS0042736,104
RTS0042737,177
RTS0042738,165
RTS0042739,105
RTS0042740,150
RTS0042741,25
RTS0042742,22
RTS0042743,12
RTS0042744,19
RTS0042745,20
RTS0042746,16
RTS0042747,15
RTS0042748,17
RTS0042749,12
RTS0042750,20
RTS0042751,17
RTS0042752,25
RTS0042753,26
RTS0042754,22
RTS0042755,11
RTS0042756,14
RTS0042757,30
RTS0042758,12
RTS0042759,20
RTS0042760,24
RTS0042761,13
RTS0042762,17
RTS0042763,14
RTS0042764,14
RTS0042765,16
RTS0042766,28
RTS0042767,23
RTS0042768,17
RTS0042769,13
RTS0042770,18
RTS0042771,24
RTS0042772,21
RTS0042773,24
RTS0042774,23
RTS0042775,14
RTS0042776,68
RTS0042777,49
RTS0042778,55
RTS0042779,40
RTS0042780,53
RTS0042781,25
RTS0042782,20
RTS0042783,18
RTS0042784,17
RTS0042785,30
RTS0042786,49
RTS0042787,44
RTS0042788,43
RTS0042789,34
RTS0042790,53
RTS0042791,3622
RTS0042792,877
RTS0042793,1709
RTS0042794,1579
RTS0042795,2133
RTS0042796,19
RTS0042797,29
RTS0042798,28
RTS0042799,20
RTS0042800,24
RTS0042801,17
RTS0042802,25
RTS0042803,21
RTS0042804,14
RTS0042805,26
RTS0042806,17
RTS0042807,32
RTS0042808,36
RTS0042809,30
RTS0042810,26
RTS0042811,43
RTS0042812,72
RTS0042813,48
RTS0042814,38
RTS0042815,32
RTS0042816,22
RTS0042817,27
RTS0042818,26
RTS0042819,24
RTS0042820,20
RTS0042821,23
RTS0042822,17
RTS0042823,22
RTS0042824,15
RTS0042825,16
RTS0042826,37
RTS0042827,23
RTS0042828,26
RTS0042829,23
RTS0042830,33
RTS0042831,23
RTS0042832,31
RTS0042833,24
RTS0042834,22
RTS0042835,19
RTS0042836,27
RTS0042837,17
RTS0042838,22
RTS0042839,23
RTS0042840,28
RTS0042841,23
RTS0042842,31
RTS0042843,23
RTS0042844,21
RTS0042845,31
RTS0042846,27
RTS0042847,51
RTS0042848,58
RTS0042849,21
RTS0042850,25
RTS0042851,26
RTS0042852,33
RTS0042853,24
RTS0042854,26
RTS0042855,24
RTS0042856,29
RTS0042857,32
RTS0042858,46
RTS0042859,34
RTS0042860,32
RTS0042861,25
RTS0042862,19
RTS0042863,25
RTS0042864,9
RTS0042865,24
RTS0042866,27
RTS0042867,39
RTS0042868,34
RTS0042869,35
RTS0042870,28
RTS0042871,17
RTS0042872,15
RTS0042873,16
RTS0042874,7
RTS0042875,12
RTS0042876,28
RTS0042877,27
RTS0042878,34
RTS0042879,28
RTS0042880,36
RTS0042881,15
RTS0042882,33
RTS0042883,26
RTS0042884,25
RTS0042885,26
RTS0042886,16
RTS0042887,21
RTS0042888,19
RTS0042889,27
RTS0042890,20
RTS0042891,20
RTS0042892,15
RTS0042893,31
RTS0042894,22
RTS0042895,19
RTS0042896,59
RTS0042897,41
RTS0042898,44
RTS0042899,59
RTS0042900,54
RTS0042901,20
RTS0042902,18
RTS0042903,16
RTS0042904,20
RTS0042905,22
RTS0042906,403
RTS0042907,338
RTS0042908,423
RTS0042909,442
RTS0042910,212
RTS0042911,21
RTS0042912,19
RTS0042913,16
RTS0042914,23
RTS0042915,13
RTS0042916,14
RTS0042917,33
RTS0042918,12
RTS0042919,25
RTS0042920,19
RTS0042921,31
RTS0042922,28
RTS0042923,24
RTS0042924,9
RTS0042925,31
RTS0042926,23
RTS0042927,18
RTS0042928,24
RTS0042929,25
RTS0042930,22
RTS0042931,13
RTS0042932,27
RTS0042933,27
RTS0042934,23
RTS0042935,25
RTS0042936,25
RTS0042937,36
RTS0042938,28
RTS0042939,27
RTS0042940,23
RTS0042941,180
RTS0042942,155
RTS0042943,229
RTS0042944,193
RTS0042945,132
RTS0042946,21
RTS0042947,29
RTS0042948,19
RTS0042949,22
RTS0042950,11
RTS0042951,19
RTS0042952,21
RTS0042953,28
RTS0042954,15
RTS0042955,23
RTS0042956,30
RTS0042957,35
RTS0042958,36
RTS0042959,41
RTS0042960,25
RTS0042961,16
RTS0042962,23
RTS0042963,17
RTS0042964,33
RTS0042965,39
RTS0042966,18
RTS0042967,16
RTS0042968,12
RTS0042969,20
RTS0042970,22
RTS0042971,70
RTS0042972,37
RTS0042973,34
RTS0042974,27
RTS0042975,29
RTS0042976,29
RTS0042977,31
RTS0042978,46
RTS0042979,20
RTS0042980,22
RTS0042981,34
RTS0042982,21
RTS0042983,32
RTS0042984,28
RTS0042985,33
RTS0042986,16
RTS0042987,16
RTS0042988,20
RTS0042989,19
RTS0042990,25
RTS0042991,26
RTS0042992,28
RTS0042993,18
RTS0042994,20
RTS0042995,40
RTS0042996,13
RTS0042997,26
RTS0042998,23
RTS0042999,22
RTS0043000,14
RTS0043001,24
RTS0043002,32
RTS0043003,16
RTS0043004,27
RTS0043005,19
RTS0043006,19
RTS0043007,25
RTS0043008,22
RTS0043009,25
RTS0043010,21
RTS0043011,35
RTS0043012,29
RTS0043013,30
RTS0043014,35
RTS0043015,46
RTS0043016,26
RTS0043017,33
RTS0043018,15
RTS0043019,18
RTS0043020,23
RTS0043021,24
RTS0043022,25
RTS0043023,27
RTS0043024,24
RTS0043025,45
RTS0043026,24
RTS0043027,35
RTS0043028,36
RTS0043029,40
RTS0043030,26
RTS0043031,21
RTS0043032,36
RTS0043033,25
RTS0043034,24
RTS0043035,16
RTS0043036,21
RTS0043037,27
RTS0043038,22
RTS0043039,21
RTS0043040,30
RTS0043041,21
RTS0043042,22
RTS0043043,29
RTS0043044,20
RTS0043045,19
RTS0043046,16
RTS0043047,26
RTS0043048,21
RTS0043049,22
RTS0043050,21
RTS0043051,36
RTS0043052,25
RTS0043053,22
RTS0043054,22
RTS0043055,24
RTS0043056,24
RTS0043057,28
RTS0043058,14
RTS0043059,18
RTS0043060,25
RTS0043061,106
RTS0043062,34
RTS0043063,59
RTS0043064,46
RTS0043065,53
RTS0043066,47
RTS0043067,57
RTS0043068,45
RTS0043069,54
RTS0043070,49
RTS0043071,10
RTS0043072,21
RTS0043073,26
RTS0043074,20
RTS0043075,25
RTS0043076,23
RTS0043077,25
RTS0043078,27
RTS0043079,26
RTS0043080,34
RTS0043081,24
RTS0043082,28
RTS0043083,18
RTS0043084,15
RTS0043085,22
RTS0043086,21
RTS0043087,19
RTS0043088,25
RTS0043089,18
RTS0043090,14
RTS0043091,13
RTS0043092,26
RTS0043093,22
RTS0043094,27
RTS0043095,22
RTS0043096,20
RTS0043097,19
RTS0043098,20
RTS0043099,23
RTS0043100,19
RTS0043101,16
RTS0043102,19
RTS0043103,32
RTS0043104,24
RTS0043105,20
RTS0043106,24
RTS0043107,28
RTS0043108,21
RTS0043109,30
RTS0043110,31
RTS0043111,335
RTS0043112,239
RTS0043113,284
RTS0043114,375
RTS0043115,233
RTS0043116,25
RTS0043117,21
RTS0043118,17
RTS0043119,20
RTS0043120,28
RTS0043121,10
RTS0043122,25
RTS0043123,21
RTS0043124,29
RTS0043125,26
RTS0043126,74
RTS0043127,36
RTS0043128,91
RTS0043129,35
RTS0043130,37
RTS0043131,19
RTS0043132,15
RTS0043133,21
RTS0043134,22
RTS0043135,28
RTS0043136,21
RTS0043137,17
RTS0043138,25
RTS0043139,23
RTS0043140,18
RTS0043141,17
RTS0043142,29
RTS0043143,19
RTS0043144,16
RTS0043145,22
RTS0043146,14
RTS0043147,26
RTS0043148,31
RTS0043149,17
RTS0043150,20
RTS0043151,36
RTS0043152,24
RTS0043153,25
RTS0043154,26
RTS0043155,30
RTS0043156,41
RTS0043157,36
RTS0043159,26
RTS0043160,71
RTS0043161,50
RTS0043162,44
RTS0043163,33
RTS0043164,23
RTS0043165,35
RTS0043167,15
RTS0043168,27
RTS0043169,26
RTS0043170,18
RTS0043171,58
RTS0043172,93
RTS0043173,70
RTS0043174,80
RTS0043175,107
RTS0043176,27
RTS0043177,26
RTS0043178,30
RTS0043179,26
RTS0043180,18
RTS0043181,19
RTS0043182,16
RTS0043183,23
RTS0043184,29
RTS0043185,25
RTS0043186,44
RTS0043187,34
RTS0043188,23
RTS0043189,38
RTS0043190,26
RTS0043191,10
RTS0043192,16
RTS0043193,25
RTS0043194,24
RTS0043195,20
RTS0043196,25
RTS0043197,24
RTS0043198,30
RTS0043199,27
RTS0043200,20
RTS0043201,20
RTS0043202,25
RTS0043203,33
RTS0043204,44
RTS0043205,35
RTS0043206,34
RTS0043207,29
RTS0043208,38
RTS0043209,27
RTS0043210,25
RTS0043211,45
RTS0043212,54
RTS0043213,34
RTS0043214,43
RTS0043215,40
RTS0043216,29
RTS0043217,22
RTS0043218,32
RTS0043219,39
RTS0043220,22
RTS0043221,21
RTS0043222,18
RTS0043223,19
RTS0043224,17
RTS0043225,17
RTS0043226,23
RTS0043227,19
RTS0043228,24
RTS0043229,26
RTS0043230,34
RTS0043231,38
RTS0043232,47
RTS0043233,45
RTS0043234,17
RTS0043235,32
RTS0043236,17
RTS0043237,35
RTS0043238,22
RTS0043239,12
RTS0043240,23
RTS0043241,24
RTS0043242,17
RTS0043243,17
RTS0043244,15
RTS0043245,29
RTS0043246,24
RTS0043247,35
RTS0043248,23
RTS0043249,16
RTS0043250,20
RTS0043251,44
RTS0043252,64
RTS0043253,37
RTS0043254,53
RTS0043255,32
RTS0043256,13
RTS0043257,16
RTS0043258,26
RTS0043259,24
RTS0043260,22
RTS0043261,27
RTS0043262,33
RTS0043263,26
RTS0043264,14
RTS0043265,25
RTS0043266,13
RTS0043267,23
RTS0043268,12
RTS0043269,28
RTS0043270,23
RTS0043271,47
RTS0043272,41
RTS0043273,46
RTS0043274,49
RTS0043275,46
RTS0043276,17
RTS0043277,47
RTS0043278,37
RTS0043279,32
RTS0043280,24
RTS0043281,27
RTS0043282,48
RTS0043283,45
RTS0043284,48
RTS0043285,40
RTS0043286,31
RTS0043287,42
RTS0043288,38
RTS0043289,39
RTS0043290,31
RTS0043291,51
RTS0043292,35
RTS0043293,24
RTS0043294,40
RTS0043295,35
RTS0043296,23
RTS0043297,15
RTS0043299,21
RTS0043300,22
RTS0043301,21
RTS0043302,32
RTS0043303,23
RTS0043304,20
RTS0043305,25
RTS0043306,26
RTS0043307,17
RTS0043308,14
RTS0043309,24
RTS0043310,26
RTS0043311,19
RTS0043312,22
RTS0043313,40
RTS0043314,28
RTS0043315,30
RTS0043316,30
RTS0043317,35
RTS0043318,27
RTS0043319,43
RTS0043320,34
RTS0043321,21
RTS0043322,22
RTS0043323,25
RTS0043324,26
RTS0043325,17
RTS0043326,34
RTS0043327,25
RTS0043328,24
RTS0043329,22
RTS0043330,27
RTS0043331,16
RTS0043332,27
RTS0043333,25
RTS0043334,17
RTS0043335,22
RTS0043336,23
RTS0043337,28
RTS0043338,23
RTS0043339,24
RTS0043340,11
RTS0043341,22
RTS0043342,13
RTS0043343,15
RTS0043344,14
RTS0043345,21
RTS0043346,18
RTS0043347,29
RTS0043348,19
RTS0043349,21
RTS0043350,17
RTS0043351,35
RTS0043352,32
RTS0043353,29
RTS0043354,30
RTS0043355,21
RTS0043356,36
RTS0043357,23
RTS0043358,46
RTS0043359,58
RTS0043360,38
RTS0043361,31
RTS0043362,29
RTS0043363,21
RTS0043364,24
RTS0043365,24
RTS0043366,12
RTS0043367,16
RTS0043368,20
RTS0043369,13
RTS0043370,14
RTS0043371,51
RTS0043372,35
RTS0043373,48
RTS0043374,29
RTS0043375,43
RTS0043376,46
RTS0043377,72
RTS0043378,62
RTS0043379,66
RTS0043380,71
RTS0043381,55
RTS0043382,52
RTS0043383,58
RTS0043384,45
RTS0043385,40
RTS0043386,28
RTS0043387,41
RTS0043388,23
RTS0043389,28
RTS0043390,25
RTS0043391,30
RTS0043392,30
RTS0043393,27
RTS0043394,24
RTS0043395,16
RTS0043396,63
RTS0043397,42
RTS0043398,61
RTS0043399,72
RTS0043400,21
RTS0043401,19
RTS0043402,23
RTS0043403,16
RTS0043404,13
RTS0043405,14
RTS0043406,29
RTS0043407,19
RTS0043408,15
RTS0043409,17
RTS0043410,15
RTS0043411,25
RTS0043412,20
RTS0043413,22
RTS0043414,23
RTS0043415,23
RTS0043416,29
RTS0043417,14
RTS0043418,16
RTS0043419,25
RTS0043420,20
RTS0043421,27
RTS0043422,20
RTS0043423,28
RTS0043424,14
RTS0043425,26
RTS0043426,34
RTS0043427,26
RTS0043428,28
RTS0043429,24
RTS0043430,34
RTS0043431,51
RTS0043432,34
RTS0043433,23
RTS0043434,55
RTS0043435,43
RTS0043436,71
RTS0043437,26
RTS0043438,57
RTS0043439,20
RTS0043440,80
RTS0043441,81
RTS0043442,47
RTS0043443,46
RTS0043444,47
RTS0043445,38
RTS0043446,40
RTS0043447,39
RTS0043448,44
RTS0043449,40
RTS0043450,41
RTS0043451,21
RTS0043452,21
RTS0043453,26
RTS0043454,28
RTS0043455,17
RTS0043456,18
RTS0043457,17
RTS0043458,20
RTS0043459,18
RTS0043460,17
RTS0043461,16
RTS0043462,25
RTS0043463,29
RTS0043464,23
RTS0043465,35
RTS0043466,53
RTS0043467,40
RTS0043468,57
RTS0043469,22
RTS0043470,52
RTS0043471,24
RTS0043472,24
RTS0043473,22
RTS0043474,23
RTS0043475,26
RTS0043476,22
RTS0043477,21
RTS0043478,27
RTS0043479,20
RTS0043480,16
RTS0043481,37
RTS0043482,39
RTS0043483,38
RTS0043484,31
RTS0043485,38
RTS0043486,47
RTS0043487,45
RTS0043488,46
RTS0043489,59
RTS0043490,25
RTS0043491,39
RTS0043492,31
RTS0043493,41
RTS0043494,54
RTS0043495,66
RTS0043496,33
RTS0043497,18
RTS0043498,18
RTS0043499,23
RTS0043500,17
RTS0043501,16
RTS0043502,16
RTS0043503,16
RTS0043504,24
RTS0043505,23
RTS0043506,18
RTS0043507,25
RTS0043508,21
RTS0043509,26
RTS0043510,19
RTS0043511,22
RTS0043512,20
RTS0043513,18
RTS0043514,23
RTS0043515,18
RTS0043516,29
RTS0043517,18
RTS0043518,24
RTS0043519,24
RTS0043520,25
RTS0043521,19
RTS0043522,16
RTS0043523,27
RTS0043524,8
RTS0043525,25
RTS0043526,40
RTS0043527,27
RTS0043528,16
RTS0043529,24
RTS0043530,20
RTS0043531,16
RTS0043532,18
RTS0043533,13
RTS0043534,17
RTS0043535,13
RTS0043536,47
RTS0043537,30
RTS0043538,30
RTS0043539,27
RTS0043540,26
RTS0043541,15
RTS0043542,27
RTS0043543,20
RTS0043544,36
RTS0043545,16
RTS0043546,18
RTS0043547,19
RTS0043548,32
RTS0043549,25
RTS0043550,24
RTS0043551,21
RTS0043552,29
RTS0043553,29
RTS0043554,28
RTS0043555,37
RTS0043556,23
RTS0043557,19
RTS0043558,15
RTS0043559,21
RTS0043560,17
RTS0043561,22
RTS0043562,23
RTS0043563,20
RTS0043564,18
RTS0043565,21
RTS0043566,18
RTS0043567,12
RTS0043568,19
RTS0043569,22
RTS0043570,25
RTS0043571,20
RTS0043572,25
RTS0043573,15
RTS0043574,24
RTS0043575,16
RTS0043576,58
RTS0043577,33
RTS0043578,18
RTS0043579,49
RTS0043580,40
RTS0043581,21
RTS0043582,30
RTS0043583,18
RTS0043584,25
RTS0043585,9
RTS0043586,18
RTS0043587,24
RTS0043588,14
RTS0043589,24
RTS0043590,20
RTS0043591,22
RTS0043592,11
RTS0043593,30
RTS0043594,20
RTS0043595,26
RTS0043596,25
RTS0043597,23
RTS0043598,29
RTS0043599,25
RTS0043600,19
RTS0043601,18
RTS0043602,26
RTS0043603,17
RTS0043604,20
RTS0043605,18
RTS0043606,18
RTS0043607,30
RTS0043608,21
RTS0043609,17
RTS0043610,23
RTS0043611,20
RTS0043612,21
RTS0043613,31
RTS0043614,16
RTS0043615,23
RTS0043616,29
RTS0043617,15
RTS0043618,29
RTS0043619,20
RTS0043620,20
RTS0043621,21
RTS0043622,21
RTS0043623,25
RTS0043624,29
RTS0043625,24
RTS0043626,17
RTS0043627,18
RTS0043628,23
RTS0043629,22
RTS0043630,21
RTS0043631,23
RTS0043632,52
RTS0043633,46
RTS0043634,50
RTS0043635,62
RTS0043636,15
RTS0043637,19
RTS0043638,21
RTS0043639,13
RTS0043640,22
RTS0043641,183
RTS0043642,148
RTS0043643,175
RTS0043644,179
RTS0043645,192
RTS0043646,11
RTS0043647,18
RTS0043648,18
RTS0043649,14
RTS0043650,21
RTS0043651,10
RTS0043652,16
RTS0043653,14
RTS0043654,21
RTS0043655,21
RTS0043656,15
RTS0043657,17
RTS0043658,19
RTS0043659,19
RTS0043660,22
RTS0043661,26
RTS0043663,22
RTS0043664,12
RTS0043665,19
RTS0043666,21
RTS0043667,19
RTS0043668,26
RTS0043669,31
RTS0043670,32
RTS0043671,23
RTS0043672,28
RTS0043673,24
RTS0043674,21
RTS0043675,24
RTS0043676,17
RTS0043677,17
RTS0043678,15
RTS0043679,16
RTS0043680,17
RTS0043681,17
RTS0043682,14
RTS0043683,22
RTS0043684,20
RTS0043685,26
RTS0043686,29
RTS0043687,22
RTS0043688,10
RTS0043689,20
RTS0043690,16
RTS0043691,22
RTS0043692,29
RTS0043693,14
RTS0043694,24
RTS0043695,19
RTS0043696,28
RTS0043697,25
RTS0043698,24
RTS0043699,21
RTS0043700,32
RTS0043701,82
RTS0043702,152
RTS0043703,141
RTS0043704,154
RTS0043705,139
RTS0043706,27
RTS0043707,31
RTS0043708,17
RTS0043709,12
RTS0043710,17
RTS0043711,26
RTS0043712,19
RTS0043713,13
RTS0043714,16
RTS0043715,16
RTS0043716,30
RTS0043717,23
RTS0043718,24
RTS0043719,26
RTS0043720,12
RTS0043721,22
RTS0043722,28
RTS0043723,28
RTS0043724,27
RTS0043725,34
RTS0043726,25
RTS0043727,13
RTS0043728,20
RTS0043729,16
RTS0043730,29
RTS0043731,19
RTS0043732,17
RTS0043733,20
RTS0043734,26
RTS0043735,29
RTS0043736,25
RTS0043737,33
RTS0043738,27
RTS0043739,27
RTS0043740,24
RTS0043741,29
RTS0043742,28
RTS0043743,24
RTS0043744,28
RTS0043745,26
RTS0043746,17
RTS0043747,23
RTS0043748,26
RTS0043749,19
RTS0043750,17
RTS0043751,24
RTS0043752,30
RTS0043753,19
RTS0043754,14
RTS0043755,26
RTS0043756,11
RTS0043757,11
RTS0043758,24
RTS0043759,22
RTS0043760,22
RTS0043761,51
RTS0043762,16
RTS0043763,21
RTS0043764,18
RTS0043765,20
RTS0043766,13
RTS0043767,18
RTS0043768,27
RTS0043769,21
RTS0043770,17
RTS0043771,24
RTS0043772,13
RTS0043773,19
RTS0043774,10
RTS0043775,18
RTS0043776,18
RTS0043777,19
RTS0043778,23
RTS0043779,16
RTS0043780,26
RTS0043781,42
RTS0043782,24
RTS0043783,19
RTS0043784,26
RTS0043785,20
RTS0043786,30
RTS0043787,15
RTS0043788,12
RTS0043789,15
RTS0043790,23
RTS0043791,20
RTS0043792,22
RTS0043793,29
RTS0043794,10
RTS0043795,10
RTS0043796,44
RTS0043797,34
RTS0043798,29
RTS0043799,29
RTS0043800,17
RTS0043801,19
RTS0043802,13
RTS0043803,17
RTS0043804,20
RTS0043805,15
RTS0043806,13
RTS0043807,11
RTS0043808,16
RTS0043809,18
RTS0043810,20
RTS0043811,14
RTS0043812,20
RTS0043813,20
RTS0043814,23
RTS0043815,16
RTS0043816,46
RTS0043817,25
RTS0043818,35
RTS0043819,39
RTS0043820,52
RTS0043821,19
RTS0043822,14
RTS0043823,17
RTS0043824,19
RTS0043825,11
RTS0043826,23
RTS0043827,21
RTS0043828,23
RTS0043829,15
RTS0043830,18
RTS0043831,18
RTS0043832,27
RTS0043833,17
RTS0043834,22
RTS0043835,22
RTS0043836,21
RTS0043837,24
RTS0043838,14
RTS0043839,18
RTS0043840,9
RTS0043841,17
RTS0043842,24
RTS0043843,22
RTS0043844,23
RTS0043845,18
RTS0043846,35
RTS0043847,31
RTS0043848,38
RTS0043849,29
RTS0043850,39
RTS0043851,24
RTS0043852,29
RTS0043853,30
RTS0043854,27
RTS0043856,19
RTS0043857,10
RTS0043858,18
RTS0043859,23
RTS0043860,19
RTS0043861,42
RTS0043862,58
RTS0043863,26
RTS0043864,23
RTS0043865,31
RTS0043866,36
RTS0043867,16
RTS0043868,32
RTS0043869,16
RTS0043870,17
RTS0043871,15
RTS0043872,25
RTS0043873,19
RTS0043874,20
RTS0043875,21
RTS0043876,19
RTS0043877,18
RTS0043878,22
RTS0043879,22
RTS0043880,15
RTS0043881,14
RTS0043882,27
RTS0043883,24
RTS0043884,21
RTS0043885,10
RTS0043886,37
RTS0043887,50
RTS0043888,45
RTS0043889,15
RTS0043890,45
RTS0043891,33
RTS0043892,30
RTS0043893,30
RTS0043894,28
RTS0043895,19
RTS0043896,24
RTS0043897,23
RTS0043898,23
RTS0043899,22
RTS0043900,30
RTS0043901,31
RTS0043902,21
RTS0043903,28
RTS0043904,27
RTS0043905,35
RTS0043906,22
RTS0043907,11
RTS0043908,15
RTS0043909,18
RTS0043910,26
RTS0043911,26
RTS0043912,38
RTS0043913,18
RTS0043914,23
RTS0043915,19
RTS0043916,17
RTS0043917,23
RTS0043918,17
RTS0043919,25
RTS0043920,41
RTS0043921,43
RTS0043922,28
RTS0043923,27
RTS0043924,63
RTS0043925,36
RTS0043926,29
RTS0043927,23
RTS0043928,29
RTS0043929,16
RTS0043930,20
RTS0043931,18
RTS0043932,30
RTS0043933,23
RTS0043934,23
RTS0043935,28
RTS0043936,24
RTS0043937,12
RTS0043938,30
RTS0043939,20
RTS0043940,16
RTS0043941,18
RTS0043942,26
RTS0043943,11
RTS0043944,27
RTS0043945,19
RTS0043946,13
RTS0043947,17
RTS0043948,19
RTS0043949,17
RTS0043950,17
RTS0043951,22
RTS0043952,22
RTS0043953,14
RTS0043954,25
RTS0043955,25
RTS0043956,36
RTS0043957,41
RTS0043958,57
RTS0043959,34
RTS0043960,45
RTS0043961,24
RTS0043962,28
RTS0043963,21
RTS0043964,35
RTS0043965,19
RTS0043966,32
RTS0043967,29
RTS0043968,37
RTS0043969,38
RTS0043970,46
RTS0043971,25
RTS0043972,44
RTS0043973,32
RTS0043974,50
RTS0043975,29
RTS0043976,26
RTS0043977,27
RTS0043978,49
RTS0043979,43
RTS0043980,37
RTS0043981,38
RTS0043982,46
RTS0043983,48
RTS0043984,23
RTS0043985,48
RTS0043986,32
RTS0043987,72
RTS0043988,42
RTS0043989,24
RTS0043990,42
RTS0043991,19
RTS0043992,19
RTS0043993,20
RTS0043994,12
RTS0043996,20
RTS0043997,11
RTS0043998,11
RTS0043999,17
RTS0044000,21
RTS0044001,30
RTS0044002,41
RTS0044003,67
RTS0044004,54
RTS0044005,41
RTS0044006,25
RTS0044007,43
RTS0044008,27
RTS0044009,36
RTS0044010,26
RTS0044011,31
RTS0044012,54
RTS0044013,34
RTS0044014,40
RTS0044015,33
RTS0044016,24
RTS0044017,21
RTS0044018,28
RTS0044019,27
RTS0044020,29
RTS0044021,23
RTS0044022,19
RTS0044023,33
RTS0044024,19
RTS0044025,21
RTS0044026,24
RTS0044027,15
RTS0044028,23
RTS0044029,23
RTS0044030,25
RTS0044031,24
RTS0044032,37
RTS0044033,30
RTS0044034,45
RTS0044035,27
RTS0044036,49
RTS0044037,51
RTS0044038,92
RTS0044039,49
RTS0044040,61
RTS0044041,35
RTS0044042,31
RTS0044043,33
RTS0044044,37
RTS0044045,29
RTS0044046,20
RTS0044047,27
RTS0044048,23
RTS0044049,17
RTS0044050,15
RTS0044051,18
RTS0044052,29
RTS0044053,21
RTS0044054,19
RTS0044055,13
RTS0044056,19
RTS0044057,16
RTS0044058,23
RTS0044059,14
RTS0044060,22
RTS0044061,20
RTS0044062,20
RTS0044063,17
RTS0044064,14
RTS0044065,22
RTS0044067,43
RTS0044068,37
RTS0044069,33
RTS0044070,29
RTS0044071,26
RTS0044072,23
RTS0044073,18
RTS0044074,22
RTS0044075,15
RTS0044076,22
RTS0044077,16
RTS0044078,18
RTS0044079,16
RTS0044080,24
RTS0044081,16
RTS0044082,14
RTS0044083,25
RTS0044084,22
RTS0044085,17
RTS0044086,17
RTS0044087,24
RTS0044088,17
RTS0044089,19
RTS0044090,14
RTS0044091,23
RTS0044092,15
RTS0044093,14
RTS0044094,25
RTS0044095,14
RTS0044096,21
RTS0044097,15
RTS0044098,20
RTS0044099,16
RTS0044100,20
RTS0044101,44
RTS0044102,22
RTS0044103,31
RTS0044104,28
RTS0044105,29
RTS0044106,35
RTS0044107,40
RTS0044108,21
RTS0044109,57
RTS0044110,45
RTS0044111,47
RTS0044112,36
RTS0044113,52
RTS0044114,30
RTS0044115,55
RTS0044116,23
RTS0044117,25
RTS0044118,24
RTS0044119,29
RTS0044120,26
RTS0044121,18
RTS0044122,20
RTS0044123,21
RTS0044124,10
RTS0044125,24
RTS0044126,15
RTS0044127,17
RTS0044128,20
RTS0044129,34
RTS0044130,19
RTS0044131,33
RTS0044132,33
RTS0044133,29
RTS0044134,33
RTS0044135,33
RTS0044136,15
RTS0044137,22
RTS0044138,24
RTS0044139,35
RTS0044140,22
RTS0044141,34
RTS0044142,21
RTS0044143,17
RTS0044144,24
RTS0044145,15
RTS0044146,21
RTS0044147,18
RTS0044148,20
RTS0044149,19
RTS0044150,19
RTS0044151,25
RTS0044152,20
RTS0044153,28
RTS0044154,24
RTS0044155,24
RTS0044156,91
RTS0044157,70
RTS0044158,144
RTS0044159,79
RTS0044160,60
RTS0044161,25
RTS0044162,30
RTS0044163,34
RTS0044164,45
RTS0044165,19
RTS0044166,29
RTS0044167,21
RTS0044168,27
RTS0044169,37
RTS0044170,28
RTS0044171,38
RTS0044172,40
RTS0044173,34
RTS0044174,33
RTS0044175,35
RTS0044176,28
RTS0044177,37
RTS0044178,33
RTS0044180,29
RTS0044181,17
RTS0044182,13
RTS0044183,21
RTS0044184,20
RTS0044185,16
RTS0044186,22
RTS0044187,24
RTS0044188,17
RTS0044189,24
RTS0044190,13
RTS0044191,26
RTS0044192,30
RTS0044193,27
RTS0044194,21
RTS0044195,18
RTS0044196,60
RTS0044197,25
RTS0044198,52
RTS0044199,60
RTS0044200,26
RTS0044206,23
RTS0044207,20
RTS0044208,19
RTS0044209,14
RTS0044210,13
RTS0044211,22
RTS0044212,19
RTS0044213,31
RTS0044214,21
RTS0044215,19
RTS0044216,18
RTS0044217,26
RTS0044218,18
RTS0044219,21
RTS0044220,18
RTS0044221,11
RTS0044222,18
RTS0044223,11
RTS0044224,18
RTS0044225,16
RTS0044226,21
RTS0044227,23
RTS0044228,22
RTS0044229,14
RTS0044230,22
RTS0044231,18
RTS0044232,15
RTS0044233,17
RTS0044234,18
RTS0044235,27
RTS0044236,20
RTS0044237,23
RTS0044238,24
RTS0044239,29
RTS0044240,29
RTS0044241,19
RTS0044242,26
RTS0044243,21
RTS0044244,26
RTS0044245,16
RTS0044246,44
RTS0044247,35
RTS0044248,39
RTS0044249,27
RTS0044250,21
RTS0044251,24
RTS0044252,24
RTS0044253,19
RTS0044254,16
RTS0044255,29
RTS0044256,32
RTS0044257,38
RTS0044258,41
RTS0044259,24
RTS0044260,28
RTS0044261,112
RTS0044262,67
RTS0044263,49
RTS0044264,34
RTS0044265,40
RTS0044266,20
RTS0044267,18
RTS0044268,27
RTS0044269,22
RTS0044270,24
RTS0044271,22
RTS0044272,17
RTS0044273,23
RTS0044274,28
RTS0044275,23
RTS0044276,23
RTS0044277,19
RTS0044278,13
RTS0044279,15
RTS0044280,20
RTS0044281,20
RTS0044282,26
RTS0044283,25
RTS0044284,27
RTS0044285,28
RTS0044286,25
RTS0044287,25
RTS0044288,21
RTS0044289,27
RTS0044290,24
RTS0044291,26
RTS0044292,31
RTS0044293,29
RTS0044294,15
RTS0044295,23
RTS0044296,31
RTS0044297,23
RTS0044298,29
RTS0044299,24
RTS0044300,29
RTS0044301,110
RTS0044302,80
RTS0044303,84
RTS0044304,113
RTS0044305,28
RTS0044306,59
RTS0044307,59
RTS0044308,62
RTS0044309,67
RTS0044310,56
RTS0044311,27
RTS0044312,23
RTS0044313,24
RTS0044314,31
RTS0044315,19
RTS0044316,24
RTS0044317,26
RTS0044318,15
RTS0044319,19
RTS0044320,3
RTS0044321,20
RTS0044322,14
RTS0044323,18
RTS0044324,21
RTS0044325,13
RTS0044326,27
RTS0044327,36
RTS0044328,25
RTS0044329,57
RTS0044330,19
RTS0044331,440
RTS0044332,544
RTS0044333,581
RTS0044334,525
RTS0044335,480
RTS0044336,19
RTS0044337,20
RTS0044338,25
RTS0044339,21
RTS0044340,21
RTS0044341,17
RTS0044342,20
RTS0044343,23
RTS0044344,20
RTS0044345,16
RTS0044346,162
RTS0044347,242
RTS0044348,203
RTS0044349,218
RTS0044350,238
RTS0044351,28
RTS0044352,38
RTS0044353,44
RTS0044354,24
RTS0044355,27
RTS0044356,14
RTS0044357,23
RTS0044358,26
RTS0044359,15
RTS0044360,15
RTS0044361,28
RTS0044362,28
RTS0044363,24
RTS0044364,45
RTS0044365,25
RTS0044366,41
RTS0044367,39
RTS0044368,73
RTS0044369,80
RTS0044370,54
RTS0044371,20
RTS0044372,15
RTS0044373,14
RTS0044374,28
RTS0044375,25
RTS0044376,25
RTS0044377,23
RTS0044378,20
RTS0044379,20
RTS0044380,23
RTS0044381,26
RTS0044382,19
RTS0044383,19
RTS0044384,10
RTS0044385,34
RTS0044386,26
RTS0044387,41
RTS0044388,37
RTS0044389,19
RTS0044390,21
RTS0044391,189
RTS0044392,310
RTS0044393,216
RTS0044394,134
RTS0044395,158
RTS0044396,20
RTS0044397,16
RTS0044399,27
RTS0044400,17
RTS0044401,24
RTS0044402,28
RTS0044403,29
RTS0044404,38
RTS0044405,29
RTS0044406,16
RTS0044407,16
RTS0044408,26
RTS0044409,20
RTS0044410,16
RTS0044411,20
RTS0044412,16
RTS0044413,19
RTS0044414,19
RTS0044415,30
RTS0044416,45
RTS0044417,47
RTS0044418,34
RTS0044419,33
RTS0044420,48
RTS0044421,17
RTS0044422,17
RTS0044423,24
RTS0044424,24
RTS0044425,25
RTS0044426,22
RTS0044427,13
RTS0044428,11
RTS0044429,21
RTS0044430,21
RTS0044431,74
RTS0044432,81
RTS0044433,82
RTS0044434,96
RTS0044435,116
RTS0044436,20
RTS0044437,17
RTS0044438,18
RTS0044439,33
RTS0044440,35
RTS0044441,109
RTS0044442,122
RTS0044443,176
RTS0044444,88
RTS0044445,77
RTS0044446,32
RTS0044447,22
RTS0044448,44
RTS0044449,42
RTS0044450,31
RTS0044451,21
RTS0044452,21
RTS0044453,21
RTS0044454,33
RTS0044455,24
RTS0044456,19
RTS0044457,39
RTS0044458,21
RTS0044459,24
RTS0044460,27
RTS0044461,30
RTS0044462,17
RTS0044463,18
RTS0044464,34
RTS0044465,29
RTS0044466,28
RTS0044467,19
RTS0044468,28
RTS0044469,19
RTS0044470,18
RTS0044471,28
RTS0044472,28
RTS0044473,18
RTS0044474,31
RTS0044475,21
RTS0044476,22
RTS0044477,29
RTS0044478,28
RTS0044479,19
RTS0044480,31
RTS0044481,256
RTS0044482,272
RTS0044483,245
RTS0044484,226
RTS0044485,371
RTS0044486,21
RTS0044487,24
RTS0044488,26
RTS0044489,29
RTS0044490,21
RTS0044491,9
RTS0044492,19
RTS0044493,24
RTS0044494,25
RTS0044495,25
RTS0044496,35
RTS0044497,36
RTS0044498,34
RTS0044499,41
RTS0044500,38
RTS0044501,37
RTS0044502,40
RTS0044503,28
RTS0044504,40
RTS0044505,31
RTS0044506,30
RTS0044507,22
RTS0044508,24
RTS0044509,29
RTS0044510,35
RTS0044511,26
RTS0044512,22
RTS0044513,27
RTS0044514,21
RTS0044515,38
RTS0044516,28
RTS0044517,38
RTS0044518,34
RTS0044519,30
RTS0044520,22
RTS0044521,22
RTS0044522,19
RTS0044523,28
RTS0044524,17
RTS0044525,25
RTS0044526,20
RTS0044527,22
RTS0044528,18
RTS0044529,34
RTS0044530,24
RTS0044531,12
RTS0044532,16
RTS0044533,19
RTS0044534,15
RTS0044535,23
RTS0044536,16
RTS0044537,17
RTS0044538,19
RTS0044539,25
RTS0044540,18
RTS0044541,18
RTS0044542,17
RTS0044543,23
RTS0044544,17
RTS0044545,29
RTS0044546,30
RTS0044547,29
RTS0044548,28
RTS0044549,43
RTS0044550,31
RTS0044551,40
RTS0044552,23
RTS0044553,35
RTS0044554,27
RTS0044555,34
RTS0044556,18
RTS0044557,18
RTS0044558,13
RTS0044559,31
RTS0044560,14
RTS0044561,20
RTS0044562,17
RTS0044563,22
RTS0044564,28
RTS0044565,26
RTS0044566,23
RTS0044567,17
RTS0044568,17
RTS0044569,20
RTS0044570,19
RTS0044571,18
RTS0044572,20
RTS0044573,15
RTS0044574,26
RTS0044575,19
RTS0044576,16
RTS0044577,18
RTS0044578,32
RTS0044579,19
RTS0044580,11
RTS0044581,25
RTS0044582,22
RTS0044583,17
RTS0044584,21
RTS0044585,15
RTS0044586,22
RTS0044587,22
RTS0044588,13
RTS0044589,24
RTS0044590,16
RTS0044591,30
RTS0044592,14
RTS0044593,20
RTS0044594,17
RTS0044595,13
RTS0044596,25
RTS0044597,30
RTS0044598,21
RTS0044599,24
RTS0044600,22
RTS0044601,28
RTS0044602,24
RTS0044603,27
RTS0044604,28
RTS0044605,33
RTS0044606,28
RTS0044607,17
RTS0044608,12
RTS0044609,17
RTS0044610,24
RTS0044611,36
RTS0044612,13
RTS0044613,20
RTS0044614,16
RTS0044615,20
RTS0044616,16
RTS0044617,26
RTS0044618,23
RTS0044619,20
RTS0044620,20
RTS0044621,33
RTS0044622,21
RTS0044623,31
RTS0044624,23
RTS0044625,22
RTS0044626,24
RTS0044627,14
RTS0044628,8
RTS0044629,10
RTS0044630,26
RTS0044631,23
RTS0044632,21
RTS0044633,23
RTS0044634,22
RTS0044635,23
RTS0044636,11
RTS0044637,16
RTS0044638,16
RTS0044639,18
RTS0044640,24
RTS0044641,37
RTS0044642,43
RTS0044643,50
RTS0044644,81
RTS0044645,52
RTS0044646,23
RTS0044647,20
RTS0044648,17
RTS0044649,23
RTS0044650,16
RTS0044651,30
RTS0044652,20
RTS0044653,26
RTS0044654,29
RTS0044655,34
RTS0044656,616
RTS0044657,417
RTS0044658,767
RTS0044659,577
RTS0044660,526
RTS0044661,44
RTS0044662,48
RTS0044663,38
RTS0044664,69
RTS0044665,57
RTS0044666,28
RTS0044667,12
RTS0044668,29
RTS0044669,23
RTS0044670,22
RTS0044671,27
RTS0044672,23
RTS0044673,33
RTS0044674,24
RTS0044675,29
RTS0044676,25
RTS0044677,19
RTS0044678,15
RTS0044679,14
RTS0044680,26
RTS0044681,21
RTS0044682,23
RTS0044683,19
RTS0044684,26
RTS0044685,23
RTS0044686,34
RTS0044687,31
RTS0044688,29
RTS0044689,51
RTS0044690,47
RTS0044691,39
RTS0044692,43
RTS0044693,28
RTS0044694,49
RTS0044695,32
RTS0044696,38
RTS0044697,17
RTS0044698,24
RTS0044699,24
RTS0044700,26
RTS0044701,54
RTS0044702,38
RTS0044703,38
RTS0044704,29
RTS0044705,31
RTS0044706,14
RTS0044707,23
RTS0044708,15
RTS0044709,22
RTS0044710,27
RTS0044711,24
RTS0044712,31
RTS0044714,18
RTS0044715,23
RTS0044716,45
RTS0044717,36
RTS0044718,56
RTS0044719,23
RTS0044720,57
RTS0044721,20
RTS0044722,14
RTS0044723,14
RTS0044724,12
RTS0044725,15
RTS0044726,34
RTS0044727,33
RTS0044728,31
RTS0044729,28
RTS0044730,27
RTS0044731,14
RTS0044732,23
RTS0044733,16
RTS0044734,24
RTS0044735,25
RTS0044736,27
RTS0044737,31
RTS0044738,32
RTS0044739,25
RTS0044740,24
RTS0044741,26
RTS0044742,23
RTS0044743,18
RTS0044744,20
RTS0044745,20
RTS0044746,17
RTS0044747,20
RTS0044748,7
RTS0044749,26
RTS0044750,17
RTS0044751,45
RTS0044752,45
RTS0044753,45
RTS0044754,40
RTS0044755,27
RTS0044756,21
RTS0044757,21
RTS0044758,29
RTS0044759,28
RTS0044760,20
RTS0044761,36
RTS0044762,30
RTS0044763,19
RTS0044764,18
RTS0044765,18
RTS0044766,26
RTS0044767,27
RTS0044768,27
RTS0044769,16
RTS0044770,15
RTS0044771,14
RTS0044772,14
RTS0044773,30
RTS0044774,14
RTS0044775,27
RTS0044776,34
RTS0044777,33
RTS0044778,20
RTS0044779,31
RTS0044780,28
RTS0044781,30
RTS0044782,47
RTS0044783,63
RTS0044784,58
RTS0044785,37
RTS0044786,44
RTS0044787,36
RTS0044788,29
RTS0044789,43
RTS0044790,25
RTS0044791,141
RTS0044792,134
RTS0044793,40
RTS0044794,28
RTS0044795,28
RTS0044796,31
RTS0044797,35
RTS0044798,35
RTS0044799,39
RTS0044800,21
RTS0044801,18
RTS0044802,13
RTS0044803,13
RTS0044804,14
RTS0044805,16
RTS0044806,22
RTS0044807,33
RTS0044808,35
RTS0044809,21
RTS0044810,28
RTS0044811,24
RTS0044812,23
RTS0044813,37
RTS0044814,27
RTS0044815,43
RTS0044816,35
RTS0044817,28
RTS0044818,17
RTS0044819,17
RTS0044820,30
RTS0044821,71
RTS0044822,78
RTS0044823,74
RTS0044824,39
RTS0044825,63
RTS0044826,21
RTS0044827,20
RTS0044828,23
RTS0044829,20
RTS0044830,20
RTS0044831,20
RTS0044832,20
RTS0044833,25
RTS0044834,21
RTS0044835,24
RTS0044836,20
RTS0044837,16
RTS0044838,28
RTS0044839,21
RTS0044840,16
RTS0044841,18
RTS0044842,15
RTS0044843,24
RTS0044844,19
RTS0044845,16
RTS0044846,24
RTS0044847,13
RTS0044848,23
RTS0044849,29
RTS0044850,18
RTS0044851,17
RTS0044852,15
RTS0044853,18
RTS0044854,18
RTS0044855,12
RTS0044856,25
RTS0044857,22
RTS0044858,11
RTS0044859,22
RTS0044860,22
RTS0044861,44
RTS0044862,35
RTS0044863,39
RTS0044864,22
RTS0044865,37
RTS0044866,34
RTS0044867,38
RTS0044868,32
RTS0044869,46
RTS0044870,44
RTS0044871,36
RTS0044872,26
RTS0044873,43
RTS0044874,39
RTS0044875,49
RTS0044876,52
RTS0044877,110
RTS0044878,94
RTS0044879,88
RTS0044880,111
RTS0044881,17
RTS0044882,16
RTS0044883,14
RTS0044884,20
RTS0044885,10
RTS0044886,26
RTS0044887,20
RTS0044888,19
RTS0044889,14
RTS0044890,16
RTS0044891,39
RTS0044892,44
RTS0044893,25
RTS0044894,27
RTS0044895,40
RTS0044896,62
RTS0044897,51
RTS0044898,41
RTS0044899,39
RTS0044900,43
RTS0044901,137
RTS0044902,93
RTS0044903,206
RTS0044904,122
RTS0044905,242
RTS0044906,232
RTS0044907,239
RTS0044908,239
RTS0044909,314
RTS0044910,230
RTS0044911,28
RTS0044912,25
RTS0044913,30
RTS0044914,13
RTS0044915,18
RTS0044916,18
RTS0044917,16
RTS0044918,19
RTS0044919,15
RTS0044920,19
RTS0044921,29
RTS0044922,20
RTS0044923,23
RTS0044924,18
RTS0044925,21
RTS0044926,26
RTS0044927,41
RTS0044928,32
RTS0044929,36
RTS0044930,31
RTS0044931,29
RTS0044932,35
RTS0044933,35
RTS0044934,29
RTS0044935,29
RTS0044936,20
RTS0044937,14
RTS0044938,18
RTS0044939,12
RTS0044940,19
RTS0044941,20
RTS0044942,24
RTS0044943,16
RTS0044944,27
RTS0044945,24
RTS0044946,37
RTS0044947,22
RTS0044948,32
RTS0044949,18
RTS0044950,30
RTS0044951,20
RTS0044952,26
RTS0044953,13
RTS0044954,12
RTS0044955,21
RTS0044956,70
RTS0044957,79
RTS0044958,35
RTS0044959,40
RTS0044960,59
RTS0044961,21
RTS0044962,24
RTS0044963,11
RTS0044964,17
RTS0044965,27
RTS0044966,27
RTS0044967,40
RTS0044968,68
RTS0044969,33
RTS0044970,39
RTS0044971,23
RTS0044972,17
RTS0044973,28
RTS0044974,20
RTS0044975,23
RTS0044976,28
RTS0044977,18
RTS0044978,20
RTS0044979,26
RTS0044980,23
RTS0044981,21
RTS0044982,23
RTS0044983,22
RTS0044984,18
RTS0044985,31
RTS0044986,26
RTS0044987,37
RTS0044988,34
RTS0044989,31
RTS0044990,29
RTS0044991,19
RTS0044992,13
RTS0044993,17
RTS0044994,21
RTS0044995,18
RTS0044996,22
RTS0044997,22
RTS0044998,17
RTS0044999,23
RTS0045000,29
RTS0045001,22
RTS0045002,29
RTS0045003,17
RTS0045004,25
RTS0045005,38
RTS0045006,30
RTS0045007,42
RTS0045008,33
RTS0045009,24
RTS0045010,28
RTS0045011,19
RTS0045012,16
RTS0045013,19
RTS0045014,21
RTS0045015,27
RTS0045016,21
RTS0045017,19
RTS0045018,30
RTS0045019,31
RTS0045020,12
RTS0045021,19
RTS0045022,23
RTS0045023,21
RTS0045024,20
RTS0045025,18
RTS0045026,54
RTS0045027,39
RTS0045028,43
RTS0045029,48
RTS0045030,43
RTS0045031,13
RTS0045032,14
RTS0045033,20
RTS0045034,28
RTS0045035,30
RTS0045036,20
RTS0045038,33
RTS0045039,20
RTS0045040,19
RTS0045041,23
RTS0045042,27
RTS0045043,30
RTS0045044,34
RTS0045045,37
RTS0045046,24
RTS0045047,30
RTS0045048,22
RTS0045049,19
RTS0045050,23
RTS0045051,20
RTS0045052,27
RTS0045053,18
RTS0045054,20
RTS0045055,17
RTS0045056,31
RTS0045057,42
RTS0045058,25
RTS0045059,32
RTS0045060,38
RTS0045061,18
RTS0045063,20
RTS0045064,22
RTS0045065,29
RTS0045066,31
RTS0045067,63
RTS0045068,89
RTS0045069,50
RTS0045070,78
RTS0045071,54
RTS0045072,33
RTS0045073,50
RTS0045074,60
RTS0045075,24
RTS0045076,24
RTS0045077,21
RTS0045078,25
RTS0045079,9
RTS0045080,13
RTS0045081,26
RTS0045082,27
RTS0045083,28
RTS0045084,28
RTS0045085,23
RTS0045086,16
RTS0045087,18
RTS0045088,20
RTS0045089,19
RTS0045090,16
RTS0045091,30
RTS0045092,28
RTS0045093,25
RTS0045094,25
RTS0045095,29
RTS0045096,16
RTS0045097,15
RTS0045098,22
RTS0045099,19
RTS0045100,21
RTS0045101,22
RTS0045102,17
RTS0045103,13
RTS0045104,18
RTS0045105,24
RTS0045106,25
RTS0045107,17
RTS0045108,18
RTS0045109,21
RTS0045110,11
RTS0045111,24
RTS0045112,28
RTS0045113,20
RTS0045114,23
RTS0045115,25
RTS0045116,19
RTS0045117,24
RTS0045118,26
RTS0045119,19
RTS0045120,25
RTS0045121,14
RTS0045122,18
RTS0045123,39
RTS0045124,13
RTS0045125,15
RTS0045126,24
RTS0045127,23
RTS0045128,28
RTS0045129,25
RTS0045130,29
RTS0045131,28
RTS0045132,26
RTS0045133,22
RTS0045134,26
RTS0045135,14
RTS0045136,27
RTS0045137,36
RTS0045138,28
RTS0045139,27
RTS0045140,23
RTS0045141,33
RTS0045142,17
RTS0045143,31
RTS0045144,16
RTS0045145,22
RTS0045146,26
RTS0045147,13
RTS0045148,24
RTS0045149,17
RTS0045150,17
RTS0045151,29
RTS0045152,25
RTS0045153,14
RTS0045154,31
RTS0045155,20
RTS0045156,18
RTS0045157,21
RTS0045158,17
RTS0045159,31
RTS0045160,21
RTS0045161,19
RTS0045162,20
RTS0045163,33
RTS0045164,33
RTS0045165,31
RTS0045166,24
RTS0045167,23
RTS0045168,29
RTS0045169,18
RTS0045170,29
RTS0045171,39
RTS0045172,42
RTS0045173,36
RTS0045174,21
RTS0045175,34
RTS0045176,14
RTS0045177,16
RTS0045178,23
RTS0045179,18
RTS0045180,17
RTS0045181,80
RTS0045182,202
RTS0045183,96
RTS0045184,64
RTS0045185,70
RTS0045186,25
RTS0045187,38
RTS0045188,24
RTS0045189,17
RTS0045190,29
RTS0045191,23
RTS0045192,24
RTS0045193,18
RTS0045194,30
RTS0045195,16
RTS0045196,14
RTS0045197,23
RTS0045198,31
RTS0045199,16
RTS0045200,17
RTS0045201,25
RTS0045202,17
RTS0045203,12
RTS0045204,27
RTS0045205,26
RTS0045206,18
RTS0045207,16
RTS0045208,20
RTS0045209,17
RTS0045210,19
RTS0045211,26
RTS0045212,24
RTS0045213,30
RTS0045214,26
RTS0045215,25
RTS0045216,25
RTS0045217,29
RTS0045218,47
RTS0045219,36
RTS0045220,32
RTS0045221,20
RTS0045222,16
RTS0045223,24
RTS0045224,21
RTS0045225,21
RTS0045226,346
RTS0045227,163
RTS0045228,360
RTS0045229,237
RTS0045230,227
RTS0045231,33
RTS0045232,39
RTS0045233,33
RTS0045234,35
RTS0045235,30
RTS0045236,68
RTS0045237,44
RTS0045238,26
RTS0045239,54
RTS0045240,75
RTS0045241,31
RTS0045242,34
RTS0045243,34
RTS0045244,32
RTS0045245,19
RTS0045246,21
RTS0045247,26
RTS0045248,22
RTS0045249,23
RTS0045250,25
RTS0045251,41
RTS0045252,20
RTS0045253,19
RTS0045254,19
RTS0045255,20
RTS0045256,20
RTS0045257,17
RTS0045258,20
RTS0045259,24
RTS0045260,15
RTS0045261,22
RTS0045262,50
RTS0045263,41
RTS0045264,50
RTS0045265,31
RTS0045266,32
RTS0045267,48
RTS0045268,82
RTS0045269,45
RTS0045270,35
RTS0045271,17
RTS0045272,12
RTS0045273,23
RTS0045274,22
RTS0045275,15
RTS0045276,20
RTS0045277,26
RTS0045278,39
RTS0045279,22
RTS0045280,20
RTS0045281,21
RTS0045282,23
RTS0045283,20
RTS0045284,10
RTS0045285,28
RTS0045286,30
RTS0045287,25
RTS0045288,17
RTS0045289,27
RTS0045290,19
RTS0045291,21
RTS0045292,39
RTS0045293,22
RTS0045294,26
RTS0045295,24
RTS0045296,25
RTS0045297,17
RTS0045298,19
RTS0045299,23
RTS0045300,36
RTS0045301,64
RTS0045302,38
RTS0045303,59
RTS0045304,38
RTS0045305,86
RTS0045306,22
RTS0045307,12
RTS0045308,26
RTS0045309,17
RTS0045310,27
RTS0045311,10
RTS0045312,25
RTS0045313,10
RTS0045314,21
RTS0045315,18
RTS0045316,34
RTS0045317,17
RTS0045318,17
RTS0045319,14
RTS0045320,31
RTS0045321,15
RTS0045322,24
RTS0045323,22
RTS0045324,23
RTS0045325,24
RTS0045326,13
RTS0045327,28
RTS0045328,27
RTS0045329,12
RTS0045330,16
RTS0045331,17
RTS0045332,23
RTS0045333,26
RTS0045334,22
RTS0045335,13
RTS0045336,31
RTS0045337,15
RTS0045338,30
RTS0045339,16
RTS0045340,26
RTS0045341,12
RTS0045342,18
RTS0045343,22
RTS0045344,25
RTS0045345,23
RTS0045346,19
RTS0045347,15
RTS0045348,28
RTS0045349,22
RTS0045350,13
RTS0045351,17
RTS0045352,19
RTS0045353,21
RTS0045354,21
RTS0045355,6
RTS0045356,11
RTS0045357,21
RTS0045358,32
RTS0045359,24
RTS0045360,16
RTS0045361,26
RTS0045362,22
RTS0045363,21
RTS0045364,35
RTS0045365,17
RTS0045366,23
RTS0045367,20
RTS0045368,25
RTS0045369,18
RTS0045370,28
RTS0045371,30
RTS0045372,25
RTS0045373,45
RTS0045374,41
RTS0045375,33
RTS0045376,13
RTS0045377,15
RTS0045378,25
RTS0045379,13
RTS0045380,18
RTS0045381,26
RTS0045382,33
RTS0045383,28
RTS0045384,13
RTS0045385,17
RTS0045386,22
RTS0045387,17
RTS0045388,18
RTS0045389,19
RTS0045390,22
RTS0045391,17
RTS0045392,19
RTS0045393,16
RTS0045394,12
RTS0045395,18
RTS0045396,27
RTS0045397,37
RTS0045398,32
RTS0045399,36
RTS0045400,36
RTS0045401,22
RTS0045402,15
RTS0045403,23
RTS0045404,25
RTS0045405,13
RTS0045406,52
RTS0045407,109
RTS0045408,47
RTS0045409,94
RTS0045410,57
RTS0045411,68
RTS0045412,59
RTS0045413,65
RTS0045414,53
RTS0045415,51
RTS0045416,29
RTS0045417,27
RTS0045418,19
RTS0045419,21
RTS0045420,21
RTS0045421,3223
RTS0045422,3108
RTS0045423,1915
RTS0045424,3079
RTS0045425,3501
RTS0045426,21
RTS0045427,36
RTS0045428,27
RTS0045429,8
RTS0045430,12
RTS0045431,25
RTS0045432,21
RTS0045433,35
RTS0045434,31
RTS0045435,19
RTS0045436,52
RTS0045437,70
RTS0045438,71
RTS0045439,64
RTS0045440,51
RTS0045441,20
RTS0045442,17
RTS0045443,21
RTS0045444,14
RTS0045445,17
RTS0045446,33
RTS0045447,20
RTS0045448,29
RTS0045449,19
RTS0045450,14
RTS0045451,119
RTS0045452,84
RTS0045453,94
RTS0045454,84
RTS0045455,106
RTS0045456,17
RTS0045457,18
RTS0045458,21
RTS0045459,15
RTS0045460,19
RTS0045461,25
RTS0045462,27
RTS0045463,15
RTS0045464,20
RTS0045465,24
RTS0045466,89
RTS0045467,86
RTS0045468,41
RTS0045469,93
RTS0045470,62
RTS0045471,31
RTS0045472,26
RTS0045473,10
RTS0045474,27
RTS0045475,17
RTS0045476,101
RTS0045477,87
RTS0045478,86
RTS0045479,124
RTS0045480,119
RTS0045481,43
RTS0045482,33
RTS0045483,27
RTS0045484,42
RTS0045485,53
RTS0045486,9
RTS0045487,25
RTS0045488,20
RTS0045489,22
RTS0045490,31
RTS0045491,455
RTS0045492,557
RTS0045493,414
RTS0045494,244
RTS0045495,249
RTS0045496,36
RTS0045497,46
RTS0045498,96
RTS0045499,79
RTS0045500,74
RTS0045501,840
RTS0045502,852
RTS0045503,850
RTS0045504,639
RTS0045505,502
RTS0045506,5195
RTS0045507,6940
RTS0045508,4952
RTS0045509,6266
RTS0045510,4349
RTS0045511,45
RTS0045512,52
RTS0045513,43
RTS0045514,39
RTS0045515,31
RTS0045516,16
RTS0045517,14
RTS0045518,20
RTS0045519,17
RTS0045520,23
RTS0045521,26
RTS0045522,32
RTS0045523,30
RTS0045524,17
RTS0045525,24
RTS0045526,127
RTS0045527,105
RTS0045528,87
RTS0045529,153
RTS0045530,147
RTS0045531,21
RTS0045532,19
RTS0045533,21
RTS0045534,15
RTS0045535,15
RTS0045536,191
RTS0045537,147
RTS0045538,80
RTS0045539,157
RTS0045540,184
RTS0045541,16
RTS0045542,31
RTS0045543,21
RTS0045544,9
RTS0045545,26
RTS0045546,21
RTS0045547,19
RTS0045548,21
RTS0045549,17
RTS0045550,20
RTS0045551,19
RTS0045552,16
RTS0045553,15
RTS0045554,27
RTS0045555,11
RTS0045556,32
RTS0045557,32
RTS0045558,33
RTS0045559,29
RTS0045560,29
RTS0045561,19
RTS0045562,33
RTS0045563,13
RTS0045564,24
RTS0045565,28
RTS0045566,17
RTS0045567,25
RTS0045568,27
RTS0045569,25
RTS0045570,23
RTS0045571,22
RTS0045572,15
RTS0045573,19
RTS0045574,8
RTS0045575,17
RTS0045576,21
RTS0045577,18
RTS0045578,15
RTS0045579,29
RTS0045580,16
RTS0045581,78
RTS0045582,54
RTS0045583,98
RTS0045584,85
RTS0045585,47
RTS0045586,41
RTS0045587,80
RTS0045588,58
RTS0045589,46
RTS0045590,69
RTS0045592,329
RTS0045593,490
RTS0045594,295
RTS0045595,301
RTS0045596,69
RTS0045597,89
RTS0045598,87
RTS0045599,87
RTS0045600,60
RTS0045601,32
RTS0045602,26
RTS0045603,16
RTS0045604,32
RTS0045606,28
RTS0045607,23
RTS0045608,15
RTS0045609,31
RTS0045610,25
RTS0045611,12
RTS0045612,18
RTS0045613,28
RTS0045614,31
RTS0045615,10
RTS0045616,29
RTS0045617,22
RTS0045618,19
RTS0045619,12
RTS0045620,20
RTS0045621,54
RTS0045622,92
RTS0045623,76
RTS0045624,53
RTS0045625,69
RTS0045626,8
RTS0045627,17
RTS0045628,23
RTS0045629,23
RTS0045630,20
RTS0045631,13
RTS0045632,26
RTS0045633,28
RTS0045634,18
RTS0045635,22
RTS0045636,40
RTS0045637,29
RTS0045638,44
RTS0045639,56
RTS0045640,37
RTS0045641,35
RTS0045642,31
RTS0045643,23
RTS0045644,36
RTS0045645,28
RTS0045646,29
RTS0045647,57
RTS0045648,49
RTS0045649,46
RTS0045650,45
RTS0045651,20
RTS0045652,33
RTS0045653,42
RTS0045654,34
RTS0045655,52
RTS0045656,170
RTS0045657,162
RTS0045658,283
RTS0045659,224
RTS0045660,208
RTS0045661,297
RTS0045662,202
RTS0045663,234
RTS0045664,263
RTS0045665,322
RTS0045666,28
RTS0045667,28
RTS0045668,28
RTS0045669,20
RTS0045670,25
RTS0045671,14
RTS0045672,29
RTS0045673,11
RTS0045674,18
RTS0045675,17
RTS0045676,220
RTS0045677,264
RTS0045678,276
RTS0045679,239
RTS0045680,346
RTS0045681,20
RTS0045682,19
RTS0045683,16
RTS0045684,22
RTS0045685,20
RTS0045687,24
RTS0045688,23
RTS0045689,18
RTS0045690,21
RTS0045691,26
RTS0045692,21
RTS0045693,21
RTS0045694,22
RTS0045695,20
RTS0045696,20
RTS0045697,20
RTS0045698,16
RTS0045699,15
RTS0045700,11
RTS0045701,12
RTS0045702,21
RTS0045703,18
RTS0045704,27
RTS0045705,27
RTS0045706,17
RTS0045707,25
RTS0045708,24
RTS0045709,14
RTS0045710,16
RTS0045711,23
RTS0045712,18
RTS0045713,21
RTS0045714,17
RTS0045715,22
RTS0045716,234
RTS0045717,88
RTS0045718,71
RTS0045719,73
RTS0045720,107
RTS0045721,52
RTS0045722,62
RTS0045723,64
RTS0045724,45
RTS0045725,45
RTS0045726,31
RTS0045727,29
RTS0045728,28
RTS0045729,35
RTS0045730,32
RTS0045731,68
RTS0045732,60
RTS0045733,58
RTS0045734,102
RTS0045735,91
RTS0045736,127
RTS0045737,183
RTS0045738,213
RTS0045739,219
RTS0045740,123
RTS0045741,276
RTS0045742,166
RTS0045743,196
RTS0045744,262
RTS0045745,206
RTS0045746,111
RTS0045747,76
RTS0045748,105
RTS0045749,46
RTS0045750,48
RTS0045751,68
RTS0045752,48
RTS0045753,58
RTS0045754,56
RTS0045755,78
RTS0045756,68
RTS0045757,82
RTS0045758,85
RTS0045759,78
RTS0045760,67
RTS0045761,12
RTS0045762,31
RTS0045763,25
RTS0045764,11
RTS0045765,11
RTS0045766,28
RTS0045767,19
RTS0045768,20
RTS0045769,13
RTS0045770,23
RTS0045771,25
RTS0045772,24
RTS0045773,16
RTS0045774,22
RTS0045775,28
RTS0045776,23
RTS0045777,20
RTS0045778,13
RTS0045779,15
RTS0045780,20
RTS0045781,51
RTS0045782,65
RTS0045783,85
RTS0045784,67
RTS0045785,85
RTS0045786,28
RTS0045787,34
RTS0045788,33
RTS0045789,28
RTS0045790,22
RTS0045791,27
RTS0045792,25
RTS0045793,20
RTS0045794,15
RTS0045795,20
RTS0045796,26
RTS0045797,18
RTS0045798,9
RTS0045799,17
RTS0045800,21
RTS0045801,26
RTS0045802,12
RTS0045803,27
RTS0045804,13
RTS0045805,24
RTS0045806,94
RTS0045807,65
RTS0045808,53
RTS0045809,56
RTS0045810,22
RTS0045811,39
RTS0045812,56
RTS0045813,27
RTS0045814,46
RTS0045815,24
RTS0045816,28
RTS0045817,23
RTS0045818,32
RTS0045819,25
RTS0045820,32
RTS0045821,142
RTS0045822,91
RTS0045823,97
RTS0045824,135
RTS0045825,56
RTS0045826,59
RTS0045827,57
RTS0045828,45
RTS0045829,48
RTS0045830,38
RTS0045831,26
RTS0045832,37
RTS0045833,33
RTS0045834,37
RTS0045835,38
RTS0045836,254
RTS0045837,245
RTS0045838,183
RTS0045840,143
RTS0045841,102
RTS0045842,104
RTS0045843,39
RTS0045844,58
RTS0045845,74
RTS0045846,788
RTS0045848,175
RTS0045849,969
RTS0045851,19
RTS0045852,16
RTS0045853,30
RTS0045854,27
RTS0045855,11
RTS0045856,27
RTS0045857,13
RTS0045858,19
RTS0045859,26
RTS0045860,27
RTS0045861,20
RTS0045862,25
RTS0045863,694
RTS0045864,1133
RTS0045865,689
RTS0045866,1108
RTS0045867,20
RTS0045868,17
RTS0045869,25
RTS0045870,16
RTS0045871,14
RTS0045872,26
RTS0045873,17
RTS0045874,21
RTS0045875,22
RTS0045876,17
RTS0045877,13
RTS0045878,29
RTS0045879,36
RTS0045880,29
RTS0045881,33
RTS0045882,21
RTS0045883,26
RTS0045884,28
RTS0045886,20
RTS0045887,21
RTS0045888,11
RTS0045889,30
RTS0045890,32
RTS0045891,26
RTS0045892,24
RTS0045893,16
RTS0045894,24
RTS0045895,31
RTS0045896,74
RTS0045897,54
RTS0045898,38
RTS0045899,67
RTS0045900,65
RTS0045901,39
RTS0045902,51
RTS0045903,61
RTS0045904,63
RTS0045905,27
RTS0045906,33
RTS0045907,24
RTS0045908,15
RTS0045909,23
RTS0045910,12
RTS0045911,27
RTS0045912,23
RTS0045913,16
RTS0045914,16
RTS0045915,19
RTS0045916,22
RTS0045917,16
RTS0045918,19
RTS0045919,22
RTS0045920,15
RTS0045921,8
RTS0045922,19
RTS0045923,11
RTS0045924,33
RTS0045925,11
RTS0045926,34
RTS0045927,23
RTS0045928,27
RTS0045929,15
RTS0045930,115
RTS0045931,106
RTS0045932,46
RTS0045933,19
RTS0045935,22
RTS0045939,15
RTS0045940,10
RTS0045941,25
RTS0045942,18
RTS0045943,18
RTS0045944,14
RTS0045945,22
RTS0045946,16
RTS0045947,24
RTS0045948,23
RTS0045949,41
RTS0045950,32
RTS0045951,41
RTS0045952,42
RTS0045953,21
RTS0045954,49
RTS0045955,31
RTS0045956,13
RTS0045957,17
RTS0045958,14
RTS0045959,12
RTS0045960,11
RTS0045961,23
RTS0045962,18
RTS0045963,24
RTS0045964,36
RTS0045965,16
RTS0045966,18
RTS0045967,14
RTS0045968,23
RTS0045969,37
RTS0045970,40
RTS0045971,40
RTS0045972,28
RTS0045973,17
RTS0045974,19
RTS0045975,16
RTS0045976,20
RTS0045977,29
RTS0045978,29
RTS0045979,41
RTS0045980,56
RTS0045981,52
RTS0045982,56
RTS0045983,19
RTS0045984,26
RTS0045985,23
RTS0045986,18
RTS0045987,38
RTS0045988,30
RTS0045989,20
RTS0045990,29
RTS0045991,24
RTS0045992,19
RTS0045993,22
RTS0045994,15
RTS0045995,22
RTS0045996,19
RTS0045997,33
RTS0045998,13
RTS0045999,15
RTS0046000,17
RTS0046001,19
RTS0046002,18
RTS0046003,22
RTS0046004,21
RTS0046005,52
RTS0046006,44
RTS0046007,42
RTS0046008,41
RTS0046009,477
RTS0046010,20
RTS0046011,57
RTS0046012,13
RTS0046013,24
RTS0046014,11
RTS0046015,21
RTS0046016,35
RTS0046017,21
RTS0046018,29
RTS0046019,28
RTS0046020,39
RTS0046021,31
RTS0046022,25
RTS0046023,25
RTS0046024,25
RTS0046025,14
RTS0046026,17
RTS0046027,20
RTS0046028,11
RTS0046029,21
RTS0046030,20
RTS0046031,28
RTS0046032,20
RTS0046033,13
RTS0046034,11
RTS0046035,29
RTS0046036,18
RTS0046037,16
RTS0046038,18
RTS0046039,25
RTS0046040,13
RTS0046041,5
RTS0046042,17
RTS0046043,22
RTS0046044,20
RTS0046045,25
RTS0046046,18
RTS0046047,20
RTS0046048,40
RTS0046049,73
RTS0046050,30
RTS0046051,68
RTS0046052,58
RTS0046053,55
RTS0046054,48
RTS0046055,53
RTS0046056,24
RTS0046057,23
RTS0046058,27
RTS0046059,20
RTS0046060,62
RTS0046061,218
RTS0046062,117
RTS0046063,203
RTS0046064,90
RTS0046065,94
RTS0046066,140
RTS0046067,141
RTS0046068,20
RTS0046069,14
RTS0046070,18
RTS0046071,18
RTS0046072,20
RTS0046073,12
RTS0046074,22
RTS0046075,20
RTS0046076,24
RTS0046077,20
RTS0046078,28
RTS0046079,27
RTS0046080,32
RTS0046081,24
RTS0046082,24
RTS0046083,21
RTS0046084,25
RTS0046085,42
RTS0046086,29
RTS0046087,30
RTS0046088,26
RTS0046089,15
RTS0046090,14
RTS0046091,19
RTS0046092,33
RTS0046093,33
RTS0046094,31
RTS0046095,18
RTS0046096,12
RTS0046097,13
RTS0046098,16
RTS0046099,33
RTS0046100,22
RTS0046101,23
RTS0046102,24
RTS0046103,18
RTS0046104,28
RTS0046105,25
RTS0046106,22
RTS0046107,18
RTS0046108,19
RTS0046109,12
RTS0046110,18
RTS0046111,19
RTS0046112,42
RTS0046113,24
RTS0046114,23
RTS0046115,52
RTS0046116,59
RTS0046117,61
RTS0046119,17
RTS0046121,18
RTS0046122,24
RTS0046123,23
RTS0046124,30
RTS0046125,25
RTS0046126,13
RTS0046127,14
RTS0046128,70
RTS0046129,37
RTS0046130,27
RTS0046131,36
RTS0046132,52
RTS0046133,106
RTS0046134,82
RTS0046135,61
RTS0046136,711
RTS0046137,1358
RTS0046138,150
RTS0046140,22
RTS0046141,24
RTS0046142,25
RTS0046143,30
RTS0046144,37
RTS0046145,22
RTS0046146,13
RTS0046147,23
RTS0046148,18
RTS0046149,11
RTS0046150,18
RTS0046152,13
RTS0046153,27
RTS0046154,22
RTS0046155,30
RTS0046156,17
RTS0046157,22
RTS0046158,16
RTS0046159,19
RTS0046160,19
RTS0046161,30
RTS0046162,12
RTS0046163,23
RTS0046164,42
RTS0046165,54
RTS0046166,29
RTS0046167,44
RTS0046168,9
RTS0046169,14
RTS0046170,20
RTS0046171,17
RTS0046172,13
RTS0046173,19
RTS0046174,20
RTS0046175,15
RTS0046176,12
RTS0046177,14
RTS0046178,22
RTS0046179,17
RTS0046180,19
RTS0046181,22
RTS0046182,22
RTS0046183,65
RTS0046184,69
RTS0046185,70
RTS0046186,50
RTS0046187,57
RTS0046188,52
RTS0046191,19
RTS0046193,14
RTS0046194,13
RTS0046195,21
RTS0046196,12
RTS0046197,16
RTS0046198,21
RTS0046199,24
RTS0046200,22
RTS0046201,16
RTS0046202,18
RTS0046203,22
RTS0046204,25
RTS0046205,15
RTS0046206,27
RTS0046207,25
RTS0046208,21
RTS0046209,19
RTS0046210,12
RTS0046211,11
RTS0046212,14
RTS0046213,74
RTS0046214,64
RTS0046215,46
RTS0046216,50
RTS0046217,50
RTS0046218,18
RTS0046219,25
RTS0046220,24
RTS0046221,19
RTS0046222,16
RTS0046223,16
RTS0046224,18
RTS0046225,26
RTS0046226,22
RTS0046227,29
RTS0046228,25
RTS0046229,19
RTS0046230,21
RTS0046231,13
RTS0046232,33
RTS0046233,27
RTS0046234,17
RTS0046235,18
RTS0046236,23
RTS0046237,22
RTS0046238,23
RTS0046239,20
RTS0046240,26
RTS0046241,24
RTS0046242,13
RTS0046243,16
RTS0046244,27
RTS0046245,14
RTS0046246,8
RTS0046247,15
RTS0046248,20
RTS0046249,21
RTS0046250,23
RTS0046251,17
RTS0046252,611
RTS0046253,273
RTS0046254,526
RTS0046255,9
RTS0046256,15
RTS0046257,17
RTS0046258,8
RTS0046259,12
RTS0046260,23
RTS0046261,22
RTS0046262,28
RTS0046263,13
RTS0046264,22
RTS0046265,29
RTS0046266,20
RTS0046267,16
RTS0046268,25
RTS0046269,23
RTS0046270,20
RTS0046271,16
RTS0046272,19
RTS0046273,96
RTS0046274,104
RTS0046275,83
RTS0046276,46
RTS0046277,58
RTS0046278,83
RTS0046279,146
RTS0046280,49
RTS0046281,123
RTS0046282,26
RTS0046283,29
RTS0046284,19
RTS0046285,9
RTS0046286,15
RTS0046287,17
RTS0046288,19
RTS0046289,30
RTS0046290,19
RTS0046291,18
RTS0046292,14
RTS0046293,17
RTS0046294,14
RTS0046295,34
RTS0046296,13
RTS0046297,19
RTS0046298,21
RTS0046299,12
RTS0046300,26
RTS0046301,26
RTS0046302,16
RTS0046303,15
RTS0046304,17
RTS0046305,20
RTS0046306,27
RTS0046307,29
RTS0046308,30
RTS0046309,18
RTS0046310,18
RTS0046311,15
RTS0046312,17
RTS0046313,24
RTS0046314,19
RTS0046315,21
RTS0046316,19
RTS0046317,20
RTS0046318,17
RTS0046319,21
RTS0046320,21
RTS0046321,28
RTS0046322,10
RTS0046323,23
RTS0046324,18
RTS0046325,22
RTS0046326,20
RTS0046327,16
RTS0046328,26
RTS0046329,278
RTS0046330,258
RTS0046331,193
RTS0046332,145
RTS0046333,423
RTS0046334,59
RTS0046335,116
RTS0046336,97
RTS0046342,14
RTS0046343,15
RTS0046344,26
RTS0046345,9
RTS0046346,12
RTS0046347,651
RTS0046348,679
RTS0046349,667
RTS0046350,14
RTS0046351,16
RTS0046352,36
RTS0046353,25
RTS0046354,21
RTS0046355,27
RTS0046356,25
RTS0046357,23
RTS0046358,8
RTS0046359,23
RTS0046360,20
RTS0046361,23
RTS0046362,35
RTS0046363,20
RTS0046364,69
RTS0046365,47
RTS0046366,29
RTS0046367,28
RTS0046368,18
RTS0046369,17
RTS0046370,16
RTS0046371,22
RTS0046372,25
RTS0046373,13
RTS0046374,23
RTS0046375,16
RTS0046376,9
RTS0046377,21
RTS0046378,23
RTS0046379,15
RTS0046380,27
RTS0046381,22
RTS0046382,17
RTS0046383,20
RTS0046384,26
RTS0046385,28
RTS0046386,16
RTS0046387,17
RTS0046388,21
RTS0046389,30
RTS0046390,14
RTS0046391,30
RTS0046392,8
RTS0046393,30
RTS0046394,25
RTS0046395,12
RTS0046396,12
RTS0046397,20
RTS0046398,19
RTS0046399,23
RTS0046400,16
RTS0046401,28
RTS0046402,19
RTS0046403,28
RTS0046404,19
RTS0046405,30
RTS0046406,20
RTS0046407,26
RTS0046408,12
RTS0046409,20
RTS0046410,124
RTS0046411,95
RTS0046412,106
RTS0046413,74
RTS0046414,1244
RTS0046415,268
RTS0046416,23
RTS0046417,24
RTS0046418,24
RTS0046419,18
RTS0046420,55
RTS0046421,30
RTS0046422,22
RTS0046423,20
RTS0046424,15
RTS0046425,24
RTS0046426,12
RTS0046427,21
RTS0046428,27
RTS0046429,12
RTS0046430,18
RTS0046431,26
RTS0046432,31
RTS0046433,33
RTS0046434,43
RTS0046435,168
RTS0046439,52
RTS0046440,85
RTS0046441,68
RTS0046442,35
RTS0046443,74
RTS0046444,22
RTS0046445,14
RTS0046446,12
RTS0046447,18
RTS0046448,29
RTS0046449,395
RTS0046450,882
RTS0046451,78
RTS0046452,521
RTS0046453,247
RTS0046454,26
RTS0046455,22
RTS0046456,20
RTS0046457,16
RTS0046458,33
RTS0046459,53
RTS0046460,52
RTS0046461,13
RTS0046462,21
RTS0046463,18
RTS0046464,27
RTS0046466,11
RTS0046468,16
RTS0046469,16
RTS0046470,23
RTS0046471,13
RTS0046472,22
RTS0046473,22
RTS0046474,13
RTS0046475,20
RTS0046476,17
RTS0046477,22
RTS0046478,27
RTS0046479,15
RTS0046480,18
RTS0046481,24
RTS0046482,19
RTS0046483,15
RTS0046484,24
RTS0046485,24
RTS0046486,19
RTS0046487,16
RTS0046488,19
RTS0046489,15
RTS0046490,24
RTS0046491,19
RTS0046492,22
RTS0046493,22
RTS0046494,19
RTS0046495,25
RTS0046496,27
RTS0046497,31
RTS0046498,24
RTS0046499,111
RTS0046500,101
RTS0046501,113
RTS0046502,29
RTS0046503,26
RTS0046504,26
RTS0046505,18
RTS0046506,13
RTS0046507,11
RTS0046508,21
RTS0046509,16
RTS0046510,13
RTS0046511,11
RTS0046512,75
RTS0046513,66
RTS0046514,29
RTS0046515,18
RTS0046516,22
RTS0046517,15
RTS0046518,17
RTS0046519,21
RTS0046520,15
RTS0046521,24
RTS0046522,17
RTS0046524,33
RTS0046525,37
RTS0046526,122
RTS0046527,91
RTS0046528,54
RTS0046529,58
RTS0046530,14
RTS0046531,13
RTS0046532,34
RTS0046533,19
RTS0046534,19
RTS0046535,26
RTS0046536,19
RTS0046537,24
RTS0046538,40
RTS0046539,49
RTS0046540,23
RTS0046541,20
RTS0046542,29
RTS0046543,26
RTS0046544,15
RTS0046545,41
RTS0046546,22
RTS0046548,21
RTS0046549,36
RTS0046550,11
RTS0046551,46
RTS0046552,25
RTS0046553,15
RTS0046554,13
RTS0046555,21
RTS0046556,28
RTS0046557,22
RTS0046558,17
RTS0046559,24
RTS0046560,21
RTS0046561,18
RTS0046562,22
RTS0046563,18
RTS0046564,20
RTS0046565,19
RTS0046566,23
RTS0046567,24
RTS0046568,14
RTS0046569,19
RTS0046570,25
RTS0046571,22
RTS0046572,11
RTS0046573,21
RTS0046574,20
RTS0046575,38
RTS0046577,22
RTS0046578,18
RTS0046580,72
RTS0046581,45
RTS0046582,49
RTS0046583,28
RTS0046584,22
RTS0046585,17
RTS0046586,19
RTS0046587,14
RTS0046588,18
RTS0046589,22
RTS0046590,15
RTS0046591,16
RTS0046592,19
RTS0046593,24
RTS0046594,28
RTS0046595,20
RTS0046596,20
RTS0046597,17
RTS0046598,16
RTS0046599,13
RTS0046600,109
RTS0046601,156
RTS0046602,99
RTS0046603,93
RTS0046604,22
RTS0046605,16
RTS0046606,22
RTS0046607,17
RTS0046608,31
RTS0046609,16
RTS0046610,11
RTS0046611,38
RTS0046612,27
RTS0046613,18
RTS0046614,23
RTS0046615,16
RTS0046616,12
RTS0046617,20
RTS0046618,12
RTS0046619,22
RTS0046620,24
RTS0046621,36
RTS0046622,31
RTS0046623,20
RTS0046624,39
RTS0046625,29
RTS0046626,34
RTS0046627,28
RTS0046628,44
RTS0046629,26
RTS0046630,32
RTS0046631,42
RTS0046632,24
RTS0046633,30
RTS0046634,28
RTS0046635,26
RTS0046636,32
RTS0046637,38
RTS0046638,29
RTS0046639,25
RTS0046640,22
RTS0046641,28
RTS0046642,22
RTS0046643,19
RTS0046644,25
RTS0046645,14
RTS0046646,14
RTS0046647,24
RTS0046648,21
RTS0046649,27
RTS0046650,16
RTS0046651,38
RTS0046652,24
RTS0046653,45
RTS0046654,37
RTS0046655,55
RTS0046656,12
RTS0046657,19
RTS0046658,19
RTS0046659,21
RTS0046660,20
RTS0046661,17
RTS0046662,19
RTS0046663,30
RTS0046664,23
RTS0046665,18
RTS0046666,24
RTS0046667,25
RTS0046668,18
RTS0046669,19
RTS0046670,18
RTS0046671,14
RTS0046672,15
RTS0046673,22
RTS0046674,24
RTS0046675,18
RTS0046676,11
RTS0046677,14
RTS0046678,15
RTS0046679,14
RTS0046680,18
RTS0046681,17
RTS0046682,13
RTS0046683,15
RTS0046684,14
RTS0046685,14
RTS0046686,17
RTS0046687,18
RTS0046688,15
RTS0046689,25
RTS0046690,22
RTS0046691,20
RTS0046692,21
RTS0046693,13
RTS0046694,16
RTS0046695,20
RTS0046696,20
RTS0046697,19
RTS0046698,22
RTS0046699,35
RTS0046700,49
RTS0046701,73
RTS0046702,42
RTS0046703,208
RTS0046704,268
RTS0046705,224
RTS0046706,90
RTS0046707,222
RTS0046708,188
RTS0046709,24
RTS0046710,16
RTS0046711,17
RTS0046712,23
RTS0046713,16
RTS0046714,22
RTS0046715,10
RTS0046716,17
RTS0046717,31
RTS0046718,23
RTS0046719,18
RTS0046720,26
RTS0046721,25
RTS0046722,29
RTS0046723,20
RTS0046724,28
RTS0046725,10
RTS0046726,22
RTS0046727,27
RTS0046728,15
RTS0046729,22
RTS0046730,24
RTS0046731,18
RTS0046732,16
RTS0046733,28
RTS0046734,28
RTS0046735,17
RTS0046736,15
RTS0046737,19
RTS0046738,16
RTS0046739,22
RTS0046740,23
RTS0046741,22
RTS0046742,16
RTS0046743,17
RTS0046744,25
RTS0046745,16
RTS0046746,24
RTS0046747,17
RTS0046748,32
RTS0046749,24
RTS0046750,12
RTS0046751,21
RTS0046752,14
RTS0046753,19
RTS0046754,23
RTS0046755,19
RTS0046756,13
RTS0046757,21
RTS0046758,15
RTS0046759,41
RTS0046760,39
RTS0046761,38
RTS0046763,132
RTS0046764,125
RTS0046765,20
RTS0046766,18
RTS0046767,19
RTS0046768,113
RTS0046769,178
RTS0046770,150
RTS0046771,16
RTS0046772,25
RTS0046773,15
RTS0046774,23
RTS0046775,29
RTS0046777,19
RTS0046778,21
RTS0046779,22
RTS0046780,23
RTS0046781,26
RTS0046782,15
RTS0046783,21
RTS0046784,12
RTS0046785,18
RTS0046790,23
RTS0046791,22
RTS0046792,23
RTS0046793,23
RTS0046794,18
RTS0046795,13
RTS0046796,19
RTS0046797,13
RTS0046798,12
RTS0046799,22
RTS0046800,12
RTS0046801,467
RTS0046802,321
RTS0046803,18
RTS0046804,21
RTS0046805,21
RTS0046806,18
RTS0046807,13
RTS0046808,18
RTS0046809,19
RTS0046810,22
RTS0046811,10
RTS0046812,13
RTS0046813,18
RTS0046814,23
RTS0046815,29
RTS0046816,19
RTS0046817,24
RTS0046818,18
RTS0046819,18
RTS0046820,16
RTS0046821,10
RTS0046822,27
RTS0046823,19
RTS0046824,38
RTS0046825,35
RTS0046826,12
RTS0046827,13
RTS0046828,21
RTS0046829,11
RTS0046830,18
RTS0046831,22
RTS0046832,39
RTS0046833,10
RTS0046835,20
RTS0046836,656
RTS0046837,999
RTS0046838,14
RTS0046839,1238
RTS0046840,627
RTS0046841,760
RTS0046842,264
RTS0046843,330
RTS0046846,21
RTS0046849,24
RTS0046850,34
RTS0046851,59
RTS0046852,68
RTS0046853,93
RTS0046854,24
RTS0046855,29
RTS0046856,20
RTS0046857,22
RTS0046858,17
RTS0046859,15
RTS0046860,53
RTS0046861,20
RTS0046862,17
RTS0046863,23
RTS0046864,20
RTS0046866,22
RTS0046867,20
RTS0046868,16
RTS0046869,227
RTS0046870,215
RTS0046871,226
RTS0046872,478
RTS0046873,17
RTS0046874,26
RTS0046875,19
RTS0046876,15
RTS0046877,18
RTS0046878,23
RTS0046879,15
RTS0046880,23
RTS0046881,36
RTS0046882,15
RTS0046885,13
RTS0046886,20
RTS0046887,12
RTS0046889,16
RTS0046890,15
RTS0046891,23
RTS0046892,18
RTS0046893,16
RTS0046894,22
RTS0046895,16
RTS0046897,21
RTS0046898,18
RTS0046899,760
RTS0046900,114
RTS0046902,19
RTS0046903,69
RTS0046904,24
RTS0046905,14
RTS0046906,256
RTS0046907,144
RTS0046908,12
RTS0046909,14
RTS0046910,146
RTS0046911,33
RTS0046912,17
RTS0046913,25
RTS0046914,16
RTS0046915,20
RTS0046916,23
RTS0046918,1285
RTS0046919,2103
RTS0046920,184
RTS0046921,19
RTS0046922,13
RTS0046923,68
RTS0046924,55
RTS0046925,21
RTS0046926,14
RTS0046927,16
RTS0046928,13
RTS0046929,21
RTS0046930,17
RTS0046931,15
RTS0046933,15
RTS0046934,28
RTS0046935,71
RTS0046936,24
RTS0046937,16
RTS0046938,58
RTS0046939,24
RTS0046940,40
RTS0046941,47
RTS0046942,23
RTS0046943,37
RTS0046944,11
RTS0046946,33
RTS0046947,27
RTS0046948,80
RTS0046949,17
RTS0046950,18
RTS0046951,18
RTS0046952,12
RTS0046954,16
RTS0046955,21
RTS0046956,53
RTS0046957,24
RTS0046958,17
RTS0046959,32
RTS0046960,18
RTS0046961,35
RTS0046962,43
RTS0046963,12
RTS0046965,31
RTS0046966,20
RTS0046967,20
RTS0046968,21
RTS0047054,50
RTS0047055,72
RTS0047056,50
RTS0047057,43
RTS0047058,59
RTS0047060,34
RTS0047061,26
RTS0047062,29
RTS0047063,21
RTS0047064,60
RTS0047065,67
RTS0047066,92
RTS0047067,106
RTS0047068,74
RTS0047069,51
RTS0047070,43
RTS0047071,33
RTS0047072,35
RTS0047073,46
RTS0047074,31
RTS0047075,21
RTS0047076,23
RTS0047077,27
RTS0047078,27
RTS0047079,23
RTS0047080,25
RTS0047081,25
RTS0047082,14
RTS0047083,20
RTS0047084,21
RTS0047085,12
RTS0047086,20
RTS0047087,16
RTS0047088,18
RTS0047089,23
RTS0047091,18
RTS0047092,79
RTS0047093,77
RTS0047094,76
RTS0047095,10
RTS0047096,9
RTS0047097,16
RTS0047098,8
RTS0047099,21
RTS0047100,15
RTS0047101,26
RTS0047102,14
RTS0047103,28
RTS0047104,20
RTS0047105,28
RTS0047106,27
RTS0047107,23
RTS0047108,31
RTS0047109,18
RTS0047110,26
RTS0047111,21
RTS0047112,10
RTS0047113,109
RTS0047114,25
RTS0047115,29
RTS0047116,40
RTS0047117,27
RTS0047118,36
RTS0047119,31
RTS0047120,15
RTS0047121,24
RTS0047122,27
RTS0047123,28
RTS0047124,23
RTS0047125,14
RTS0047126,21
RTS0047127,14
RTS0047128,16
RTS0047129,25
RTS0047130,21
RTS0047131,30
RTS0047132,22
RTS0047133,14
RTS0047134,36
RTS0047135,41
RTS0047136,46
RTS0047137,34
RTS0047138,36
RTS0047139,28
RTS0047140,15
RTS0047141,29
RTS0047142,27
RTS0047143,18
RTS0047144,18
RTS0047145,27
RTS0047146,27
RTS0047147,34
RTS0047148,32
RTS0047149,29
RTS0047150,48
RTS0047151,37
RTS0047152,59
RTS0047153,48
RTS0047154,58
RTS0047156,23
RTS0047157,17
RTS0047158,18
RTS0047159,17
RTS0047160,17
RTS0047165,34
RTS0047166,17
RTS0047167,21
RTS0047168,16
RTS0047169,20
RTS0047170,17
RTS0047171,46
RTS0047172,33
RTS0047173,56
RTS0047174,51
RTS0047175,18
RTS0047176,18
RTS0047177,20
RTS0047178,17
RTS0047179,24
RTS0047180,19
RTS0047181,24
RTS0047182,29
RTS0047183,23
RTS0047184,30
RTS0047185,26
RTS0047186,22
RTS0047187,12
RTS0047188,23
RTS0047189,13
RTS0047190,14
RTS0047191,20
RTS0047192,25
RTS0047193,22
RTS0047194,15
RTS0047195,24
RTS0047196,29
RTS0047197,29
RTS0047198,26
RTS0047199,23
RTS0047200,28
RTS0047201,31
RTS0047202,23
RTS0047203,31
RTS0047204,26
RTS0047205,28
RTS0047206,21
RTS0047207,23
RTS0047208,349
RTS0047209,243
RTS0047210,476
RTS0047211,403
RTS0047212,100
RTS0047213,17
RTS0047214,21
RTS0047215,17
RTS0047216,11
RTS0047217,20
RTS0047218,65
RTS0047219,62
RTS0047220,23
RTS0047221,69
RTS0047222,60
RTS0047223,38
RTS0047225,24
RTS0047226,22
RTS0047229,13
RTS0047230,12
RTS0047231,17
RTS0047232,19
RTS0047233,16
RTS0047234,26
RTS0047235,17
RTS0047236,12
RTS0047237,14
RTS0047238,10
RTS0047239,26
RTS0047240,16
RTS0047241,19
RTS0047242,24
RTS0047243,14
RTS0047244,11
RTS0047245,18
RTS0047246,11
RTS0047247,18
RTS0047248,19
RTS0047249,20
RTS0047250,23
RTS0047252,39
RTS0047253,18
RTS0047254,22
RTS0047255,52
RTS0047256,44
RTS0047257,44
RTS0047258,54
RTS0047259,61
RTS0047260,67
RTS0047261,48
RTS0047262,51
RTS0047263,58
RTS0047264,34
RTS0047266,46
RTS0047267,111
RTS0047268,67
RTS0047269,72
RTS0047270,162
RTS0047271,138
RTS0047272,61
RTS0047273,80
RTS0047274,34
RTS0047276,15
RTS0047277,102
RTS0047278,95
RTS0047279,126
RTS0047280,87
RTS0047281,72
RTS0047282,115
RTS0047283,87
RTS0047284,42
RTS0047290,243
RTS0047291,357
RTS0047292,256
RTS0047293,221
RTS0047294,299
RTS0047295,19
RTS0047296,30
RTS0047297,22
RTS0047298,19
RTS0047299,23
RTS0047300,14
RTS0047301,14
RTS0047302,11
RTS0047303,20
RTS0047304,13
RTS0047305,88
RTS0047306,86
RTS0047307,92
RTS0047308,52
RTS0047309,55
RTS0047310,44
RTS0047311,38
RTS0047312,25
RTS0047313,42
RTS0047314,33
RTS0047315,93
RTS0047316,81
RTS0047317,64
RTS0047318,77
RTS0047319,90
RTS0047320,25
RTS0047321,39
RTS0047322,27
RTS0047323,52
RTS0047324,27
RTS0047325,33
RTS0047326,36
RTS0047327,27
RTS0047328,27
RTS0047329,23
RTS0047331,52
RTS0047332,47
RTS0047333,51
RTS0047334,38
RTS0047335,34
RTS0047336,46
RTS0047337,31
RTS0047338,39
RTS0047339,40
RTS0047340,78
RTS0047341,65
RTS0047342,54
RTS0047343,55
RTS0047344,43
RTS0047345,22
RTS0047346,42
RTS0047348,44
RTS0047349,37
RTS0047350,48
RTS0047351,28
RTS0047352,78
RTS0047353,65
RTS0047354,59
RTS0047356,12
RTS0047357,20
RTS0047358,20
RTS0047359,21
RTS0047360,19
RTS0047361,21
RTS0047362,33
RTS0047363,35
RTS0047364,20
RTS0047365,28
RTS0047366,17
RTS0047367,14
RTS0047368,27
RTS0047369,23
RTS0047370,17
RTS0047373,26
RTS0047374,20
RTS0047375,20
RTS0047376,42
RTS0047377,40
RTS0047378,47
RTS0047379,59
RTS0047380,53
RTS0047381,22
RTS0047382,23
RTS0047383,23
RTS0047384,19
RTS0047385,14
RTS0047386,40
RTS0047387,27
RTS0047388,33
RTS0047389,40
RTS0047390,24
RTS0047391,41
RTS0047392,20
RTS0047393,58
RTS0047394,20
RTS0047395,21
RTS0047396,97
RTS0047397,23
RTS0047398,29
RTS0047399,21
RTS0047400,19
RTS0047401,26
RTS0047402,42
RTS0047403,20
RTS0047404,33
RTS0047405,37
RTS0047406,22
RTS0047407,35
RTS0047408,31
RTS0047409,65
RTS0047410,47
RTS0047411,53
RTS0047412,56
RTS0047413,24
RTS0047414,46
RTS0047415,61
RTS0047417,46
RTS0047418,67
RTS0047419,56
RTS0047420,63
RTS0047421,18
RTS0047422,28
RTS0047423,23
RTS0047424,19
RTS0047425,19
RTS0047426,36
RTS0047427,38
RTS0047428,44
RTS0047429,22
RTS0047430,48
RTS0047431,14
RTS0047432,39
RTS0047433,31
RTS0047434,43
RTS0047435,40
RTS0047436,22
RTS0047437,20
RTS0047438,26
RTS0047439,18
RTS0047440,15
RTS0047441,87
RTS0047442,102
RTS0047445,100
RTS0047446,82
RTS0047447,21
RTS0047448,15
RTS0047449,19
RTS0047450,26
RTS0047451,27
RTS0047452,16
RTS0047453,17
RTS0047454,21
RTS0047455,19
RTS0047456,16
RTS0047457,13
RTS0047458,21
RTS0047459,18
RTS0047460,16
RTS0047461,16
RTS0047462,25
RTS0047463,23
RTS0047464,28
RTS0047465,20
RTS0047466,21
RTS0047467,23
RTS0047468,24
RTS0047469,19
RTS0047471,25
RTS0047472,14
RTS0047473,20
RTS0047474,24
RTS0047475,21
RTS0047476,22
RTS0047477,56
RTS0047479,36
RTS0047480,37
RTS0047481,53
RTS0047482,17
RTS0047483,21
RTS0047484,28
RTS0047485,18
RTS0047486,25
RTS0047487,18
RTS0047488,14
RTS0047489,8
RTS0047490,15
RTS0047491,15
RTS0047492,42
RTS0047493,34
RTS0047494,35
RTS0047495,28
RTS0047496,30
RTS0047497,36
RTS0047498,32
RTS0047499,42
RTS0047500,34
RTS0047501,19
RTS0047502,19
RTS0047503,29
RTS0047504,51
RTS0047505,31
RTS0047506,29
RTS0047507,26
RTS0047508,18
RTS0047509,15
RTS0047510,18
RTS0047511,10
RTS0047512,62
RTS0047513,17
RTS0047514,27
RTS0047515,54
RTS0047516,59
RTS0047517,74
RTS0047518,59
RTS0047520,53
RTS0047521,81
RTS0047522,17
RTS0047523,23
RTS0047524,28
RTS0047525,25
RTS0047526,22
RTS0047527,19
RTS0047528,22
RTS0047529,26
RTS0047530,31
RTS0047531,25
RTS0047532,17
RTS0047533,16
RTS0047534,16
RTS0047535,13
RTS0047536,28
RTS0047537,29
RTS0047538,102
RTS0047540,106
RTS0047541,85
RTS0047543,32
RTS0047544,24
RTS0047545,15
RTS0047546,27
RTS0047547,18
RTS0047548,63
RTS0047549,39
RTS0047550,40
RTS0047551,35
RTS0047552,39
RTS0047553,24
RTS0047558,24
RTS0047559,18
RTS0047560,17
RTS0047561,15
RTS0047562,15
RTS0047563,45
RTS0047564,20
RTS0047565,30
RTS0047566,16
RTS0047567,15
RTS0047568,28
RTS0047569,17
RTS0047570,20
RTS0047571,29
RTS0047572,10
RTS0047573,8
RTS0047574,18
RTS0047575,25
RTS0047576,27
RTS0047577,30
RTS0047578,21
RTS0047579,20
RTS0047580,21
RTS0047581,18
RTS0047582,22
RTS0047583,16
RTS0047584,11
RTS0047585,17
RTS0047586,9
RTS0047587,18
RTS0047588,23
RTS0047590,15
RTS0047591,19
RTS0047592,17
RTS0047593,17
RTS0047594,24
RTS0047595,27
RTS0047596,19
RTS0047597,32
RTS0047598,26
RTS0047599,30
RTS0047600,31
RTS0047601,100
RTS0047602,37
RTS0047603,25
RTS0047604,20
RTS0047606,22
RTS0047613,26
RTS0047614,28
RTS0047615,21
RTS0047616,26
RTS0047617,39
RTS0047618,28
RTS0047619,17
RTS0047620,15
RTS0047621,16
RTS0047622,17
RTS0047624,23
RTS0047625,23
RTS0047626,24
RTS0047627,11
RTS0047628,20
RTS0047629,15
RTS0047630,10
RTS0047631,17
RTS0047632,24
RTS0047633,13
RTS0047634,17
RTS0047635,11
RTS0047636,17
RTS0047637,19
RTS0047638,17
RTS0047639,17
RTS0047640,22
RTS0047641,10
RTS0047642,22
RTS0047643,13
RTS0047644,27
RTS0047645,20
RTS0047646,25
RTS0047647,16
RTS0047648,16
RTS0047649,14
RTS0047650,11
RTS0047651,15
RTS0047652,12
RTS0047653,13
RTS0047654,19
RTS0047656,21
RTS0047657,21
RTS0047658,17
RTS0047659,18
RTS0047660,9
RTS0047661,17
RTS0047662,27
RTS0047663,8
RTS0047664,15
RTS0047665,23
RTS0047666,15
RTS0047667,18
RTS0047668,14
RTS0047669,16
RTS0047670,24
RTS0047672,23
RTS0047673,19
RTS0047674,26
RTS0047675,18
RTS0047676,15
RTS0047677,18
RTS0047678,19
RTS0047679,12
RTS0047680,19
RTS0047681,17
RTS0047682,24
RTS0047684,15
RTS0047685,22
RTS0047686,24
RTS0047687,19
RTS0047688,24
RTS0047689,17
RTS0047691,12
RTS0047692,22
RTS0047693,23
RTS0047694,27
RTS0047695,15
RTS0047696,13
RTS0047697,19
RTS0047698,19
RTS0047699,12
RTS0047700,49
RTS0047701,23
RTS0047702,15
RTS0047703,15
RTS0047704,16
RTS0047705,24
RTS0047706,19
RTS0047707,25
RTS0047708,24
RTS0047709,38
RTS0047710,12
RTS0047711,21
RTS0047712,29
RTS0047713,31
RTS0047714,34
RTS0047715,19
RTS0047716,26
RTS0047717,16
RTS0047718,24
RTS0047720,25
RTS0047721,9
RTS0047722,27
RTS0047723,38
RTS0047724,248
RTS0047725,279
RTS0047726,220
RTS0047727,222
RTS0047728,264
RTS0047729,19
RTS0047730,18
RTS0047731,23
RTS0047732,22
RTS0047733,20
RTS0047734,20
RTS0047735,21
RTS0047736,28
RTS0047737,20
RTS0047738,21
RTS0047739,146
RTS0047740,127
RTS0047741,228
RTS0047742,158
RTS0047743,110
RTS0047744,46
RTS0047745,46
RTS0047746,30
RTS0047747,35
RTS0047748,49
RTS0047749,112
RTS0047750,25
RTS0047752,35
RTS0047753,24
RTS0047754,143
RTS0047755,207
RTS0047756,127
RTS0047757,118
RTS0047758,168
RTS0047759,24
RTS0047760,31
RTS0047761,14
RTS0047762,16
RTS0047763,23
RTS0047764,25
RTS0047765,19
RTS0047766,23
RTS0047767,25
RTS0047768,16
RTS0047769,22
RTS0047770,22
RTS0047771,27
RTS0047772,27
RTS0047773,20
RTS0047774,21
RTS0047775,22
RTS0047776,14
RTS0047777,11
RTS0047778,16
RTS0047779,30
RTS0047780,26
RTS0047781,40
RTS0047782,43
RTS0047783,27
RTS0047784,22
RTS0047785,16
RTS0047786,55
RTS0047787,32
RTS0047788,11
RTS0047789,23
RTS0047790,15
RTS0047791,36
RTS0047792,29
RTS0047793,20
RTS0047794,34
RTS0047795,21
RTS0047796,20
RTS0047797,31
RTS0047798,12
RTS0047799,19
RTS0047800,21
RTS0047801,78
RTS0047802,45
RTS0047803,34
RTS0047804,24
RTS0047805,27
RTS0047806,30
RTS0047807,103
RTS0047808,1510
RTS0047809,19
RTS0047810,30
RTS0047811,74
RTS0047812,11
RTS0047813,16
RTS0047814,19
RTS0047816,18
RTS0047817,21
RTS0047818,21
RTS0047819,18
RTS0047820,27
RTS0047821,111
RTS0047822,19
RTS0047823,22
RTS0047824,21
RTS0047825,26
RTS0047826,24
RTS0047827,19
RTS0047828,16
RTS0047829,32
RTS0047830,25
RTS0047831,15
RTS0047832,16
RTS0047833,15
RTS0047834,23
RTS0047835,68
RTS0047836,20
RTS0047837,29
RTS0047838,25
RTS0047839,24
RTS0047840,37
RTS0047841,29
RTS0047842,20
RTS0047843,16
RTS0047844,15
RTS0047845,24
RTS0047846,21
RTS0047847,22
RTS0047848,18
RTS0047849,21
RTS0047850,22
RTS0047851,15
RTS0047852,26
RTS0047853,41
RTS0047854,18
RTS0047855,18
RTS0047856,22
RTS0047857,27
RTS0047858,17
RTS0047859,15
RTS0047860,20
RTS0047861,10
RTS0047862,12
RTS0047863,13
RTS0047864,14
RTS0047865,23
RTS0047866,39
RTS0047867,16
RTS0047868,22
RTS0047869,61
RTS0047870,64
RTS0047871,28
RTS0047872,30
RTS0047873,24
RTS0047874,22
RTS0047875,22
RTS0047876,14
RTS0047877,21
RTS0047878,25
RTS0047879,24
RTS0047880,18
RTS0047881,22
RTS0047882,19
RTS0047883,42
RTS0047884,18
RTS0047885,27
RTS0047886,22
RTS0047890,927
RTS0047891,526
RTS0047892,426
RTS0047893,46
RTS0047894,33
RTS0047895,18
RTS0047896,25
RTS0047897,16
RTS0047898,12
RTS0047899,6
RTS0047900,37
RTS0047901,12
RTS0047902,19
RTS0047903,23
RTS0047904,18
RTS0047905,31
RTS0047906,32
RTS0047907,401
RTS0047908,438
RTS0047909,470
RTS0047910,17
RTS0047912,26
RTS0047913,20
RTS0047914,20
RTS0047915,20
RTS0047916,27
RTS0047917,21
RTS0047919,18
RTS0047920,131
RTS0047921,346
RTS0047924,13
RTS0047925,17
RTS0047926,12
RTS0047927,27
RTS0047928,18
RTS0047929,15
RTS0047930,15
RTS0047931,9
RTS0047932,31
RTS0047933,29
RTS0047934,18
RTS0047935,28
RTS0047936,19
RTS0047937,25
RTS0047938,26
RTS0047939,48
RTS0047940,92
RTS0047941,28
RTS0047942,26
RTS0047943,24
RTS0047944,282
RTS0047945,21
RTS0047946,28
RTS0047947,25
RTS0047948,21
RTS0047949,24
RTS0047950,18
RTS0047951,23
RTS0047952,23
RTS0047953,45
RTS0047954,100
RTS0047956,21
RTS0047957,16
RTS0047958,33
RTS0047959,24
RTS0047960,23
RTS0047961,12
RTS0047963,14
RTS0047964,17
RTS0047965,15
RTS0047966,16
RTS0047967,19
RTS0047968,34
RTS0047969,25
RTS0047970,15
RTS0047972,17
RTS0047973,26
RTS0047974,29
RTS0047975,21
RTS0047976,26
RTS0047977,21
RTS0047978,23
RTS0047979,55
RTS0047980,26
RTS0047981,55
RTS0047982,18
RTS0047985,252
RTS0047986,30
RTS0047987,17
RTS0047988,156
RTS0047990,18
RTS0047991,86
RTS0047992,21
RTS0047993,27
RTS0047994,25
RTS0047995,18
RTS0047996,12
RTS0047997,49
RTS0047998,49
RTS0047999,27
RTS0048000,21
RTS0048001,15
RTS0048003,126
RTS0048005,17
RTS0048006,20
RTS0048008,9
RTS0048009,14
RTS0048012,21
RTS0048013,20
RTS0048014,16
RTS0048015,263
RTS0048016,408
RTS0048017,34
RTS0048018,58
RTS0048019,75
RTS0048020,21
RTS0048021,26
RTS0048022,14
RTS0048023,17
RTS0048024,17
RTS0048026,24
RTS0048027,54
RTS0048028,12
RTS0048029,12
RTS0048030,43
RTS0048031,15
RTS0048032,26
RTS0048033,20
RTS0048034,26
RTS0048035,19
RTS0048036,25
RTS0048037,13
RTS0048038,38
RTS0048040,18
RTS0048041,16
RTS0048042,20
RTS0048043,41
RTS0048044,13
RTS0048045,19
RTS0048046,14
RTS0048047,19
RTS0048048,19
RTS0048049,18
RTS0048050,26
RTS0048051,87
RTS0048052,63
RTS0048053,21
RTS0048054,28
RTS0048055,16
RTS0048056,18
RTS0048057,12
RTS0048058,16
RTS0048059,16
RTS0048060,13
RTS0048061,21
RTS0048062,13
RTS0048063,24
RTS0048064,190
RTS0048065,90
RTS0048066,160
RTS0048067,20
RTS0048068,25
RTS0048069,11
RTS0048070,12
RTS0048071,29
RTS0048072,14
RTS0048073,19
RTS0048074,14
RTS0048076,44
RTS0048077,26
RTS0048078,26
RTS0048079,29
RTS0048080,31
RTS0048081,36
RTS0048082,18
RTS0048084,13
RTS0048085,23
RTS0048086,18
RTS0048087,25
RTS0048088,19
RTS0048089,31
RTS0048090,35
RTS0048091,58
RTS0048092,29
RTS0048093,64
RTS0048094,15
RTS0048096,20
RTS0048097,23
RTS0048098,2189
RTS0048099,2615
RTS0048100,2761
RTS0048101,1967
RTS0048102,2470
RTS0048104,20
RTS0048105,20
RTS0048106,21
RTS0048107,19
RTS0048108,21
RTS0048109,15
RTS0048110,18
RTS0048111,11
RTS0048112,21
RTS0048113,12
RTS0048114,66
RTS0048115,66
RTS0048116,85
RTS0048117,49
RTS0048118,81
RTS0048120,13
RTS0048126,18
RTS0048127,10
RTS0048129,33
RTS0048130,25
RTS0048131,85
RTS0048132,96
RTS0048133,41
RTS0048134,120
RTS0048135,174
RTS0048136,13
RTS0048138,23
RTS0048139,174
RTS0048140,22
RTS0048141,22
RTS0048142,23
RTS0048144,19
RTS0048145,19
RTS0048146,27
RTS0048147,13
RTS0048148,18
RTS0048149,15
RTS0048150,23
RTS0048151,15
RTS0048152,19
RTS0048153,23
RTS0048154,21
RTS0048155,18
RTS0048156,47
RTS0048158,37
RTS0048159,19
RTS0048160,387
RTS0048161,378
RTS0048162,40
RTS0048163,34
RTS0048164,205
RTS0048165,60
RTS0048166,38
RTS0048167,44
RTS0048168,23
RTS0048169,40
RTS0048170,39
RTS0048171,27
RTS0048172,24
RTS0048173,17
RTS0048175,24
RTS0048176,95
RTS0048177,58
RTS0048178,57
RTS0048179,63
RTS0048180,60
RTS0048181,39
RTS0048182,28
RTS0048183,43
RTS0048184,43
RTS0048185,41
RTS0048186,21
RTS0048188,44
RTS0048189,47
RTS0048190,26
RTS0048191,42
RTS0048192,31
RTS0048193,19
RTS0048194,41
RTS0048195,37
RTS0048196,34
RTS0048197,22
RTS0048198,27
RTS0048200,44
RTS0048201,28
RTS0048202,22
RTS0048203,21
RTS0048204,19
RTS0048205,23
RTS0048207,146
RTS0048208,325
RTS0048209,219
RTS0048210,173
RTS0048211,284
RTS0048212,17
RTS0048213,21
RTS0048214,21
RTS0048215,27
RTS0048216,38
RTS0048217,33
RTS0048218,28
RTS0048219,21
RTS0048220,25
RTS0048221,29
RTS0048222,27
RTS0048223,27
RTS0048224,32
RTS0048225,24
RTS0048226,15
RTS0048227,41
RTS0048228,23
RTS0048229,9
RTS0048230,34
RTS0048231,36
RTS0048232,27
RTS0048233,19
RTS0048234,21
RTS0048235,32
RTS0048236,21
RTS0048237,38
RTS0048238,35
RTS0048239,20
RTS0048240,30
RTS0048241,18
RTS0048242,52
RTS0048243,37
RTS0048244,45
RTS0048245,24
RTS0048246,53
RTS0049343,23
RTS0049344,22
RTS0049345,12
RTS0049346,16
RTS0049347,12
RTS0049348,25
RTS0049349,73
RTS0049350,20
RTS0049351,9
RTS0049352,11
RTS0049353,21
RTS0049354,16
RTS0049355,11
RTS0049356,76
RTS0049357,86
RTS0049358,16
RTS0049359,13
RTS0049360,63
RTS0049361,20
RTS0049362,18
RTS0049363,17
RTS0049364,21
RTS0049365,17
RTS0049366,117
RTS0049367,123
RTS0049368,30
RTS0049369,18
RTS0049370,17
RTS0049371,23
RTS0049372,19
RTS0049373,186
RTS0049374,216
RTS0049375,175
RTS0049376,199
RTS0049377,127
RTS0049378,488
RTS0049379,270
RTS0049380,403
RTS0049381,296
RTS0049382,208
RTS0049383,19
RTS0049384,20
RTS0049385,20
RTS0049386,39
RTS0049387,21
RTS0049388,15
RTS0049389,21
RTS0049390,2461
RTS0049391,2227
RTS0049392,1794
RTS0049393,2507
RTS0049394,1482
RTS0049395,138
RTS0049396,200
RTS0049397,185
RTS0049398,254
RTS0049399,118
RTS0049400,21
RTS0049401,21
RTS0049402,23
RTS0049403,18
RTS0049404,17
RTS0049405,12
RTS0049406,16
RTS0049407,21
RTS0049408,15
RTS0049409,22
RTS0049410,10
RTS0049411,17
RTS0049412,13
RTS0049413,16
RTS0049414,17
RTS0049415,16
RTS0049416,22
RTS0049417,24
RTS0049418,18
RTS0049419,15
RTS0049420,16
RTS0049421,24
RTS0049422,15
RTS0049423,13
RTS0049424,33
RTS0049425,21
RTS0049426,41
RTS0049427,40
RTS0049428,16
RTS0049429,52
RTS0049430,43
RTS0049431,47
RTS0049432,22
RTS0049433,19
RTS0049434,11
RTS0049435,22
RTS0049436,20
RTS0049437,78
RTS0049438,12
RTS0049439,48
RTS0049440,51
RTS0049441,52
RTS0049442,47
RTS0049443,51
RTS0049444,53
RTS0049445,21
RTS0049446,23
RTS0049447,32
RTS0049448,14
RTS0049449,32
RTS0049450,26
RTS0049451,17
RTS0049452,20
RTS0049453,35
RTS0049454,22
RTS0049455,12
RTS0049456,22
RTS0049457,67
RTS0049458,11
RTS0049459,46
RTS0049460,54
RTS0049461,84
RTS0049462,109
RTS0049463,21
RTS0049464,18
RTS0049465,16
RTS0049466,23
RTS0049467,28
RTS0049468,32
RTS0049469,34
RTS0049470,39
RTS0049471,64
RTS0049472,34
RTS0049473,166
RTS0049474,85
RTS0049475,104
RTS0049476,146
RTS0049477,18
RTS0049478,28
RTS0049479,2763
RTS0049480,259
RTS0049481,6
RTS0049482,17
RTS0049483,15
RTS0049484,25
RTS0049485,25
RTS0997079,21
RTS0997080,24
RTS0997081,12
RTS0997082,12
RTS0997083,12
RTS0997084,12
RTS0997085,12
RTS0997086,14
RTS0997087,9
RTS0997088,13334
RTS0997089,3460
RTS0997090,23
RTS0997091,21
RTS0997092,11
RTS0997093,10
RTS0997094,5
RTS0997095,10
RTS0997096,11
RTS0997097,4
RTS0997098,19
RTS0997099,20
RTS0997100,15
RTS0997101,10
RTS0997102,2
RTS0997103,3
RTS0997104,13
RTS0997105,14
RTS0997106,12
RTS0997107,11
RTS0997108,14
RTS0997109,3
RTS0997110,15
RTS0997111,10
RTS0997112,13
RTS0997113,12
RTS0997114,16
RTS0997115,6
RTS0997116,13
RTS0997117,11
RTS0997118,12
RTS0997119,15
RTS0997120,10
RTS0997121,35
RTS0997122,55
RTS0997123,50
RTS0997124,40
RTS0997125,94
RTS0997126,142
RTS0997127,131
RTS0997128,111
RTS0997129,194
RTS0997130,44
</Code_Summary>
