# Supplementary material for: Spatial meta-transcriptomics reveal associations of intratumor bacteria burden with lung cancer cells showing a distinct oncogenic signature
Source: J Immunother Cancer. 2022 Jul 6;10(7):e004698. doi: 10.1136/jitc-2022-004698 (PMC9260850; doi:10.1136/jitc-2022-004698)
Supplement: Supplementary data [file jitc-2022-004698supp009.zip › DSP-1001660004186-C-D01.dcc]

<Header>
FileVersion,0.02
SoftwareVersion,"GeoMx_NGS_Pipeline_ 2.0.0"
Date,2020-6-15
</Header>

<Scan_Attributes>
ID,DSP-1001660004186-C-D01
Plate_ID,1001660004186
Well,D01
</Scan_Attributes>

<NGS_Processing_Attributes>
SeqSetId,
tamperedIni,No
Raw,159431
Trimmed,158790
Stitched,157903
Aligned,154660
umiQ30,0.9916
rtsQ30,0.9915
</NGS_Processing_Attributes>


<Code_Summary>
RTS0039454,2
RTS0039455,1
RTS0039456,1
RTS0039457,2
RTS0039458,1
RTS0039459,2
RTS0039460,2
RTS0039461,3
RTS0039462,2
RTS0039463,3
RTS0039465,4
RTS0039466,3
RTS0039467,4
RTS0039468,2
RTS0039469,2
RTS0039470,4
RTS0039471,8
RTS0039472,2
RTS0039473,1
RTS0039474,4
RTS0039475,6
RTS0039476,5
RTS0039477,6
RTS0039478,3
RTS0039479,6
RTS0039480,1
RTS0039481,1
RTS0039482,3
RTS0039483,2
RTS0039484,1
RTS0039485,5
RTS0039486,5
RTS0039488,1
RTS0039489,2
RTS0039490,1
RTS0039491,1
RTS0039492,5
RTS0039493,5
RTS0039494,4
RTS0039495,4
RTS0039496,4
RTS0039497,4
RTS0039498,1
RTS0039499,3
RTS0039500,1
RTS0039501,4
RTS0039502,3
RTS0039503,3
RTS0039504,3
RTS0039505,1
RTS0039506,2
RTS0039507,2
RTS0039508,1
RTS0039509,3
RTS0039510,2
RTS0039511,5
RTS0039512,1
RTS0039513,1
RTS0039514,8
RTS0039515,5
RTS0039516,2
RTS0039517,2
RTS0039518,4
RTS0039519,2
RTS0039520,1
RTS0039521,3
RTS0039522,2
RTS0039523,2
RTS0039524,2
RTS0039525,2
RTS0039526,4
RTS0039527,1
RTS0039528,1
RTS0039529,1
RTS0039530,4
RTS0039531,4
RTS0039532,4
RTS0039533,2
RTS0039534,2
RTS0039535,4
RTS0039536,3
RTS0039537,2
RTS0039538,3
RTS0039539,1
RTS0039540,2
RTS0039541,2
RTS0039542,4
RTS0039543,2
RTS0039544,1
RTS0039545,2
RTS0039547,2
RTS0039548,4
RTS0039549,4
RTS0039552,2
RTS0039553,1
RTS0039554,2
RTS0039555,3
RTS0039556,2
RTS0039557,2
RTS0039558,1
RTS0039559,5
RTS0039560,2
RTS0039561,1
RTS0039562,3
RTS0039563,1
RTS0039564,2
RTS0039565,3
RTS0039566,2
RTS0039567,1
RTS0039568,3
RTS0039569,5
RTS0039570,1
RTS0039571,4
RTS0039572,3
RTS0039573,3
RTS0039575,1
RTS0039576,4
RTS0039577,1
RTS0039578,3
RTS0039579,4
RTS0039580,2
RTS0039581,3
RTS0039582,2
RTS0039584,8
RTS0039585,2
RTS0039586,2
RTS0039587,7
RTS0039588,2
RTS0039589,2
RTS0039590,1
RTS0039591,5
RTS0039593,4
RTS0039594,1
RTS0039596,5
RTS0039597,3
RTS0039598,2
RTS0039599,3
RTS0039600,2
RTS0039601,1
RTS0039602,2
RTS0039603,3
RTS0039604,3
RTS0039605,2
RTS0039606,2
RTS0039607,4
RTS0039608,2
RTS0039609,3
RTS0039611,2
RTS0039612,2
RTS0039613,2
RTS0039614,2
RTS0039615,1
RTS0039616,2
RTS0039617,1
RTS0039619,1
RTS0039620,4
RTS0039621,4
RTS0039623,2
RTS0039624,3
RTS0039625,5
RTS0039627,3
RTS0039629,3
RTS0039630,5
RTS0039631,1
RTS0039633,1
RTS0039634,2
RTS0039635,3
RTS0039636,1
RTS0039637,2
RTS0039638,1
RTS0039639,3
RTS0039640,1
RTS0039641,1
RTS0039643,2
RTS0039644,2
RTS0039645,3
RTS0039647,5
RTS0039648,3
RTS0039649,1
RTS0039650,1
RTS0039651,5
RTS0039652,3
RTS0039653,1
RTS0039654,2
RTS0039656,5
RTS0039657,3
RTS0039658,2
RTS0039659,3
RTS0039660,2
RTS0039661,1
RTS0039662,5
RTS0039663,1
RTS0039664,3
RTS0039665,3
RTS0039666,3
RTS0039667,3
RTS0039668,3
RTS0039669,1
RTS0039670,5
RTS0039671,2
RTS0039672,4
RTS0039673,3
RTS0039674,4
RTS0039675,5
RTS0039676,4
RTS0039677,2
RTS0039678,4
RTS0039679,2
RTS0039681,2
RTS0039682,3
RTS0039683,1
RTS0039684,4
RTS0039685,1
RTS0039686,1
RTS0039687,3
RTS0039688,8
RTS0039689,1
RTS0039690,1
RTS0039691,3
RTS0039692,2
RTS0039693,3
RTS0039694,3
RTS0039695,3
RTS0039696,1
RTS0039697,1
RTS0039698,1
RTS0039699,2
RTS0039700,2
RTS0039701,2
RTS0039702,1
RTS0039703,4
RTS0039704,4
RTS0039705,2
RTS0039706,2
RTS0039707,3
RTS0039708,1
RTS0039710,4
RTS0039712,1
RTS0039714,1
RTS0039715,2
RTS0039716,3
RTS0039717,2
RTS0039718,3
RTS0039719,4
RTS0039720,4
RTS0039721,1
RTS0039722,1
RTS0039723,4
RTS0039724,1
RTS0039725,4
RTS0039726,5
RTS0039727,3
RTS0039728,1
RTS0039729,1
RTS0039730,3
RTS0039731,3
RTS0039732,1
RTS0039733,3
RTS0039734,1
RTS0039735,4
RTS0039738,1
RTS0039739,1
RTS0039740,2
RTS0039741,2
RTS0039742,6
RTS0039743,2
RTS0039744,4
RTS0039745,3
RTS0039746,2
RTS0039747,1
RTS0039749,2
RTS0039750,2
RTS0039751,4
RTS0039752,4
RTS0039753,1
RTS0039754,2
RTS0039755,4
RTS0039756,2
RTS0039757,2
RTS0039758,4
RTS0039759,2
RTS0039760,1
RTS0039761,3
RTS0039762,1
RTS0039763,4
RTS0039764,7
RTS0039766,3
RTS0039767,1
RTS0039768,2
RTS0039769,1
RTS0039770,2
RTS0039771,1
RTS0039772,4
RTS0039773,4
RTS0039774,5
RTS0039775,3
RTS0039776,3
RTS0039777,2
RTS0039778,3
RTS0039779,1
RTS0039780,2
RTS0039781,3
RTS0039782,5
RTS0039783,6
RTS0039784,5
RTS0039785,1
RTS0039787,1
RTS0039788,1
RTS0039789,1
RTS0039790,4
RTS0039792,1
RTS0039793,2
RTS0039794,4
RTS0039795,1
RTS0039796,3
RTS0039797,4
RTS0039798,3
RTS0039800,2
RTS0039801,5
RTS0039802,2
RTS0039804,6
RTS0039805,1
RTS0039806,3
RTS0039807,2
RTS0039808,7
RTS0039809,1
RTS0039810,1
RTS0039811,1
RTS0039812,3
RTS0039813,2
RTS0039816,3
RTS0039817,3
RTS0039818,4
RTS0039819,4
RTS0039820,2
RTS0039821,2
RTS0039822,1
RTS0039823,2
RTS0039824,6
RTS0039827,2
RTS0039828,4
RTS0039829,2
RTS0039830,2
RTS0039831,1
RTS0039832,5
RTS0039833,2
RTS0039834,1
RTS0039835,2
RTS0039836,3
RTS0039838,1
RTS0039839,4
RTS0039840,3
RTS0039841,4
RTS0039842,2
RTS0039843,1
RTS0039844,4
RTS0039846,5
RTS0039847,1
RTS0039848,2
RTS0039849,1
RTS0039850,3
RTS0039851,4
RTS0039852,1
RTS0039853,1
RTS0039854,2
RTS0039855,1
RTS0039856,2
RTS0039857,2
RTS0039858,2
RTS0039859,3
RTS0039860,2
RTS0039861,1
RTS0039862,2
RTS0039864,2
RTS0039865,3
RTS0039866,5
RTS0039867,2
RTS0039868,4
RTS0039869,2
RTS0039870,2
RTS0039871,3
RTS0039872,1
RTS0039873,2
RTS0039874,5
RTS0039875,1
RTS0039876,2
RTS0039877,4
RTS0039878,1
RTS0039879,3
RTS0039880,3
RTS0039881,2
RTS0039882,3
RTS0039884,2
RTS0039885,1
RTS0039886,3
RTS0039888,1
RTS0039890,3
RTS0039891,3
RTS0039892,1
RTS0039893,2
RTS0039894,1
RTS0039895,4
RTS0039896,2
RTS0039897,2
RTS0039898,2
RTS0039899,2
RTS0039900,1
RTS0039901,3
RTS0039902,2
RTS0039903,2
RTS0039904,4
RTS0039905,2
RTS0039906,1
RTS0039907,1
RTS0039909,3
RTS0039910,2
RTS0039911,1
RTS0039912,3
RTS0039913,3
RTS0039914,3
RTS0039915,1
RTS0039916,2
RTS0039917,5
RTS0039918,2
RTS0039919,4
RTS0039920,2
RTS0039921,3
RTS0039922,4
RTS0039923,2
RTS0039925,2
RTS0039926,3
RTS0039927,4
RTS0039928,4
RTS0039929,2
RTS0039930,4
RTS0039931,2
RTS0039932,4
RTS0039934,1
RTS0039935,2
RTS0039936,2
RTS0039937,3
RTS0039938,3
RTS0039939,2
RTS0039940,6
RTS0039941,5
RTS0039942,2
RTS0039944,3
RTS0039947,1
RTS0039948,2
RTS0039949,1
RTS0039950,6
RTS0039951,5
RTS0039952,1
RTS0039953,1
RTS0039954,4
RTS0039955,2
RTS0039956,1
RTS0039957,3
RTS0039958,3
RTS0039959,1
RTS0039960,6
RTS0039961,3
RTS0039962,4
RTS0039963,2
RTS0039964,1
RTS0039966,1
RTS0039967,1
RTS0039968,1
RTS0039969,2
RTS0039972,2
RTS0039974,2
RTS0039975,3
RTS0039976,1
RTS0039977,3
RTS0039978,1
RTS0039979,3
RTS0039981,3
RTS0039982,6
RTS0039983,3
RTS0039986,2
RTS0039987,2
RTS0039989,2
RTS0039990,2
RTS0039992,8
RTS0039993,3
RTS0039995,2
RTS0039996,3
RTS0039997,6
RTS0039998,2
RTS0039999,5
RTS0040000,3
RTS0040002,4
RTS0040003,1
RTS0040004,1
RTS0040005,2
RTS0040006,2
RTS0040007,4
RTS0040008,1
RTS0040009,4
RTS0040010,1
RTS0040011,1
RTS0040012,1
RTS0040014,5
RTS0040015,7
RTS0040016,2
RTS0040017,3
RTS0040018,1
RTS0040019,4
RTS0040020,3
RTS0040021,2
RTS0040023,4
RTS0040024,1
RTS0040025,2
RTS0040026,1
RTS0040028,1
RTS0040029,2
RTS0040030,2
RTS0040031,1
RTS0040032,3
RTS0040033,6
RTS0040034,4
RTS0040035,1
RTS0040036,1
RTS0040037,1
RTS0040038,7
RTS0040039,4
RTS0040041,2
RTS0040042,4
RTS0040043,1
RTS0040044,5
RTS0040045,2
RTS0040046,4
RTS0040047,3
RTS0040048,2
RTS0040049,1
RTS0040050,2
RTS0040051,1
RTS0040052,4
RTS0040053,1
RTS0040054,4
RTS0040055,1
RTS0040056,1
RTS0040057,3
RTS0040058,4
RTS0040059,3
RTS0040060,2
RTS0040061,4
RTS0040062,2
RTS0040063,2
RTS0040064,1
RTS0040065,1
RTS0040066,4
RTS0040067,1
RTS0040068,1
RTS0040069,2
RTS0040070,1
RTS0040071,1
RTS0040072,3
RTS0040073,1
RTS0040074,5
RTS0040075,1
RTS0040076,3
RTS0040077,3
RTS0040078,1
RTS0040079,4
RTS0040080,1
RTS0040081,2
RTS0040082,2
RTS0040083,3
RTS0040084,4
RTS0040085,6
RTS0040086,3
RTS0040087,1
RTS0040088,3
RTS0040089,3
RTS0040090,2
RTS0040091,1
RTS0040092,2
RTS0040093,1
RTS0040094,1
RTS0040095,2
RTS0040096,1
RTS0040097,3
RTS0040098,3
RTS0040099,3
RTS0040100,2
RTS0040101,4
RTS0040102,1
RTS0040103,1
RTS0040104,1
RTS0040106,3
RTS0040107,4
RTS0040108,2
RTS0040109,1
RTS0040110,3
RTS0040111,2
RTS0040112,4
RTS0040113,1
RTS0040114,2
RTS0040116,5
RTS0040117,1
RTS0040118,1
RTS0040119,1
RTS0040120,3
RTS0040121,1
RTS0040122,3
RTS0040123,3
RTS0040124,4
RTS0040125,3
RTS0040126,1
RTS0040127,3
RTS0040128,1
RTS0040129,2
RTS0040130,3
RTS0040131,1
RTS0040132,1
RTS0040133,2
RTS0040134,3
RTS0040135,1
RTS0040136,1
RTS0040137,2
RTS0040140,1
RTS0040141,5
RTS0040142,4
RTS0040145,1
RTS0040146,3
RTS0040147,3
RTS0040148,1
RTS0040149,1
RTS0040150,1
RTS0040151,1
RTS0040152,4
RTS0040153,1
RTS0040154,4
RTS0040155,3
RTS0040156,3
RTS0040157,1
RTS0040158,2
RTS0040159,4
RTS0040160,4
RTS0040161,2
RTS0040162,2
RTS0040163,2
RTS0040164,2
RTS0040167,1
RTS0040168,5
RTS0040169,3
RTS0040170,1
RTS0040172,1
RTS0040174,4
RTS0040175,2
RTS0040176,2
RTS0040177,3
RTS0040178,3
RTS0040179,1
RTS0040180,2
RTS0040181,3
RTS0040182,2
RTS0040183,3
RTS0040185,2
RTS0040186,3
RTS0040188,4
RTS0040189,5
RTS0040190,3
RTS0040191,2
RTS0040192,1
RTS0040193,1
RTS0040194,4
RTS0040195,2
RTS0040196,2
RTS0040197,1
RTS0040198,4
RTS0040199,2
RTS0040200,4
RTS0040201,1
RTS0040202,2
RTS0040203,2
RTS0040204,6
RTS0040205,1
RTS0040206,2
RTS0040207,4
RTS0040208,3
RTS0040209,3
RTS0040210,3
RTS0040211,2
RTS0040212,1
RTS0040213,2
RTS0040214,4
RTS0040215,4
RTS0040216,1
RTS0040217,1
RTS0040218,2
RTS0040219,2
RTS0040220,2
RTS0040221,1
RTS0040222,3
RTS0040223,1
RTS0040224,2
RTS0040226,2
RTS0040228,1
RTS0040229,2
RTS0040230,1
RTS0040231,1
RTS0040232,2
RTS0040233,2
RTS0040234,2
RTS0040235,3
RTS0040236,6
RTS0040237,2
RTS0040238,1
RTS0040239,4
RTS0040240,4
RTS0040241,1
RTS0040242,3
RTS0040243,3
RTS0040244,4
RTS0040245,3
RTS0040246,2
RTS0040247,3
RTS0040248,3
RTS0040249,1
RTS0040250,3
RTS0040251,2
RTS0040252,2
RTS0040253,3
RTS0040254,1
RTS0040255,7
RTS0040257,2
RTS0040258,2
RTS0040259,3
RTS0040260,3
RTS0040261,1
RTS0040262,1
RTS0040263,2
RTS0040264,1
RTS0040265,1
RTS0040267,6
RTS0040268,4
RTS0040269,2
RTS0040270,7
RTS0040271,3
RTS0040272,6
RTS0040273,4
RTS0040274,2
RTS0040275,2
RTS0040276,1
RTS0040277,1
RTS0040278,7
RTS0040279,1
RTS0040280,5
RTS0040281,4
RTS0040282,1
RTS0040283,3
RTS0040284,5
RTS0040285,3
RTS0040286,1
RTS0040287,2
RTS0040288,4
RTS0040289,5
RTS0040290,4
RTS0040291,2
RTS0040292,2
RTS0040293,1
RTS0040294,3
RTS0040295,1
RTS0040296,3
RTS0040299,6
RTS0040301,2
RTS0040302,2
RTS0040303,1
RTS0040304,2
RTS0040305,1
RTS0040306,4
RTS0040307,1
RTS0040308,1
RTS0040309,6
RTS0040310,2
RTS0040311,1
RTS0040312,1
RTS0040313,5
RTS0040314,3
RTS0040315,5
RTS0040316,2
RTS0040317,3
RTS0040319,1
RTS0040320,4
RTS0040321,4
RTS0040322,6
RTS0040323,4
RTS0040324,3
RTS0040325,5
RTS0040326,4
RTS0040327,2
RTS0040328,4
RTS0040329,1
RTS0040330,7
RTS0040331,5
RTS0040332,5
RTS0040333,1
RTS0040334,1
RTS0040335,3
RTS0040336,1
RTS0040337,2
RTS0040338,1
RTS0040339,1
RTS0040340,2
RTS0040341,5
RTS0040342,2
RTS0040343,5
RTS0040344,1
RTS0040345,6
RTS0040346,3
RTS0040347,2
RTS0040348,5
RTS0040349,1
RTS0040350,5
RTS0040351,1
RTS0040352,7
RTS0040353,1
RTS0040354,3
RTS0040355,3
RTS0040356,2
RTS0040357,3
RTS0040358,3
RTS0040359,3
RTS0040360,1
RTS0040361,5
RTS0040363,1
RTS0040364,5
RTS0040365,1
RTS0040366,2
RTS0040367,4
RTS0040368,6
RTS0040369,6
RTS0040370,10
RTS0040371,4
RTS0040372,2
RTS0040373,6
RTS0040374,1
RTS0040375,5
RTS0040376,2
RTS0040377,4
RTS0040378,2
RTS0040379,3
RTS0040380,2
RTS0040381,6
RTS0040382,4
RTS0040383,2
RTS0040384,2
RTS0040385,1
RTS0040386,6
RTS0040387,2
RTS0040388,1
RTS0040389,2
RTS0040390,2
RTS0040391,4
RTS0040392,3
RTS0040393,2
RTS0040394,6
RTS0040395,4
RTS0040396,8
RTS0040397,3
RTS0040398,8
RTS0040399,4
RTS0040400,5
RTS0040401,3
RTS0040402,3
RTS0040403,2
RTS0040404,3
RTS0040405,7
RTS0040407,6
RTS0040408,2
RTS0040409,1
RTS0040410,3
RTS0040411,2
RTS0040412,2
RTS0040413,2
RTS0040414,3
RTS0040415,2
RTS0040416,8
RTS0040417,3
RTS0040419,5
RTS0040420,9
RTS0040421,3
RTS0040422,4
RTS0040423,1
RTS0040424,3
RTS0040425,1
RTS0040426,4
RTS0040428,4
RTS0040429,2
RTS0040430,4
RTS0040431,5
RTS0040432,4
RTS0040433,4
RTS0040434,4
RTS0040435,1
RTS0040436,3
RTS0040437,2
RTS0040438,17
RTS0040439,11
RTS0040440,7
RTS0040441,10
RTS0040442,2
RTS0040443,2
RTS0040445,3
RTS0040446,5
RTS0040447,4
RTS0040448,2
RTS0040449,3
RTS0040450,5
RTS0040451,7
RTS0040452,3
RTS0040453,1
RTS0040454,4
RTS0040455,14
RTS0040456,3
RTS0040457,2
RTS0040458,1
RTS0040459,3
RTS0040460,1
RTS0040461,1
RTS0040462,2
RTS0040463,4
RTS0040464,2
RTS0040465,2
RTS0040466,5
RTS0040468,6
RTS0040469,4
RTS0040470,2
RTS0040471,3
RTS0040472,1
RTS0040476,3
RTS0040477,3
RTS0040478,4
RTS0040479,4
RTS0040480,3
RTS0040481,1
RTS0040482,1
RTS0040484,3
RTS0040485,3
RTS0040486,1
RTS0040487,3
RTS0040488,2
RTS0040489,1
RTS0040490,2
RTS0040491,2
RTS0040493,3
RTS0040495,1
RTS0040496,2
RTS0040498,2
RTS0040500,2
RTS0040501,4
RTS0040502,2
RTS0040503,2
RTS0040504,4
RTS0040506,1
RTS0040507,3
RTS0040508,3
RTS0040509,3
RTS0040510,2
RTS0040512,4
RTS0040513,3
RTS0040514,2
RTS0040515,1
RTS0040516,4
RTS0040517,2
RTS0040518,1
RTS0040519,3
RTS0040520,2
RTS0040521,1
RTS0040522,3
RTS0040523,3
RTS0040524,3
RTS0040525,3
RTS0040526,2
RTS0040527,4
RTS0040528,6
RTS0040529,2
RTS0040531,3
RTS0040532,2
RTS0040533,1
RTS0040534,1
RTS0040535,3
RTS0040536,3
RTS0040537,2
RTS0040538,1
RTS0040539,1
RTS0040540,1
RTS0040541,1
RTS0040542,5
RTS0040543,2
RTS0040544,2
RTS0040545,1
RTS0040546,3
RTS0040548,3
RTS0040549,2
RTS0040550,2
RTS0040551,2
RTS0040552,2
RTS0040553,2
RTS0040554,1
RTS0040555,1
RTS0040557,3
RTS0040558,1
RTS0040559,2
RTS0040561,1
RTS0040562,2
RTS0040563,3
RTS0040566,1
RTS0040567,3
RTS0040569,5
RTS0040570,2
RTS0040571,2
RTS0040572,1
RTS0040573,1
RTS0040574,2
RTS0040575,2
RTS0040576,1
RTS0040577,1
RTS0040578,4
RTS0040579,1
RTS0040580,4
RTS0040584,1
RTS0040585,5
RTS0040586,4
RTS0040588,4
RTS0040589,2
RTS0040590,1
RTS0040591,3
RTS0040592,1
RTS0040593,1
RTS0040594,1
RTS0040595,8
RTS0040596,1
RTS0040597,4
RTS0040598,1
RTS0040599,1
RTS0040600,1
RTS0040601,1
RTS0040602,1
RTS0040604,3
RTS0040605,1
RTS0040606,2
RTS0040607,2
RTS0040608,3
RTS0040609,1
RTS0040611,5
RTS0040612,1
RTS0040613,7
RTS0040614,2
RTS0040615,1
RTS0040617,2
RTS0040619,2
RTS0040620,3
RTS0040621,3
RTS0040622,4
RTS0040623,3
RTS0040625,3
RTS0040626,2
RTS0040627,3
RTS0040628,3
RTS0040630,1
RTS0040631,3
RTS0040632,5
RTS0040633,6
RTS0040634,2
RTS0040635,3
RTS0040636,4
RTS0040637,3
RTS0040641,3
RTS0040642,1
RTS0040643,3
RTS0040645,3
RTS0040646,2
RTS0040647,2
RTS0040648,2
RTS0040650,2
RTS0040654,4
RTS0040655,3
RTS0040656,5
RTS0040657,2
RTS0040658,3
RTS0040659,4
RTS0040662,3
RTS0040663,3
RTS0040664,3
RTS0040665,1
RTS0040666,3
RTS0040668,1
RTS0040669,3
RTS0040670,3
RTS0040671,3
RTS0040672,2
RTS0040673,2
RTS0040674,1
RTS0040676,2
RTS0040677,2
RTS0040679,1
RTS0040681,2
RTS0040682,5
RTS0040683,3
RTS0040684,2
RTS0040686,1
RTS0040687,2
RTS0040688,3
RTS0040689,1
RTS0040690,1
RTS0040691,6
RTS0040692,3
RTS0040693,3
RTS0040694,1
RTS0040695,3
RTS0040696,3
RTS0040697,7
RTS0040698,1
RTS0040699,1
RTS0040700,2
RTS0040702,2
RTS0040703,2
RTS0040704,3
RTS0040705,6
RTS0040706,1
RTS0040707,1
RTS0040708,4
RTS0040710,1
RTS0040713,1
RTS0040714,2
RTS0040715,1
RTS0040716,1
RTS0040717,5
RTS0040719,1
RTS0040720,2
RTS0040722,1
RTS0040723,2
RTS0040724,3
RTS0040725,2
RTS0040726,1
RTS0040727,3
RTS0040728,5
RTS0040729,4
RTS0040731,4
RTS0040732,6
RTS0040733,2
RTS0040734,4
RTS0040735,2
RTS0040736,2
RTS0040737,2
RTS0040738,3
RTS0040739,4
RTS0040740,3
RTS0040741,2
RTS0040742,3
RTS0040743,3
RTS0040744,2
RTS0040745,3
RTS0040746,4
RTS0040747,2
RTS0040748,2
RTS0040749,4
RTS0040750,3
RTS0040751,1
RTS0040752,3
RTS0040754,3
RTS0040755,1
RTS0040756,4
RTS0040757,2
RTS0040759,4
RTS0040760,6
RTS0040761,1
RTS0040762,4
RTS0040763,2
RTS0040765,5
RTS0040766,2
RTS0040767,1
RTS0040768,3
RTS0040769,2
RTS0040770,1
RTS0040772,4
RTS0040773,3
RTS0040774,3
RTS0040775,4
RTS0040776,2
RTS0040777,4
RTS0040779,1
RTS0040780,1
RTS0040781,1
RTS0040782,2
RTS0040783,3
RTS0040784,4
RTS0040785,2
RTS0040786,2
RTS0040787,2
RTS0040789,2
RTS0040790,1
RTS0040792,3
RTS0040793,8
RTS0040794,5
RTS0040795,1
RTS0040796,5
RTS0040797,1
RTS0040798,2
RTS0040799,3
RTS0040800,6
RTS0040801,3
RTS0040802,2
RTS0040803,5
RTS0040804,3
RTS0040805,3
RTS0040806,3
RTS0040807,6
RTS0040808,1
RTS0040809,3
RTS0040810,1
RTS0040811,4
RTS0040812,5
RTS0040814,5
RTS0040815,3
RTS0040816,7
RTS0040817,2
RTS0040818,4
RTS0040819,6
RTS0040820,6
RTS0040821,3
RTS0040822,3
RTS0040823,3
RTS0040824,3
RTS0040825,3
RTS0040826,4
RTS0040827,2
RTS0040830,3
RTS0040831,1
RTS0040832,2
RTS0040833,4
RTS0040834,1
RTS0040836,4
RTS0040837,6
RTS0040838,2
RTS0040839,3
RTS0040840,1
RTS0040841,7
RTS0040842,4
RTS0040843,8
RTS0040844,3
RTS0040845,5
RTS0040846,5
RTS0040847,1
RTS0040848,1
RTS0040849,3
RTS0040850,1
RTS0040851,3
RTS0040852,3
RTS0040853,3
RTS0040854,2
RTS0040855,6
RTS0040856,5
RTS0040857,2
RTS0040858,1
RTS0040859,3
RTS0040860,1
RTS0040861,2
RTS0040862,3
RTS0040863,3
RTS0040864,2
RTS0040865,3
RTS0040867,1
RTS0040868,3
RTS0040870,3
RTS0040871,2
RTS0040872,4
RTS0040873,4
RTS0040874,3
RTS0040875,3
RTS0040876,4
RTS0040877,2
RTS0040878,3
RTS0040880,1
RTS0040881,4
RTS0040882,2
RTS0040883,1
RTS0040884,2
RTS0040885,1
RTS0040886,1
RTS0040887,3
RTS0040888,2
RTS0040889,3
RTS0040890,2
RTS0040891,2
RTS0040892,4
RTS0040893,3
RTS0040894,3
RTS0040895,1
RTS0040896,2
RTS0040897,2
RTS0040898,6
RTS0040899,1
RTS0040900,2
RTS0040901,8
RTS0040902,1
RTS0040903,2
RTS0040904,6
RTS0040905,5
RTS0040906,2
RTS0040907,1
RTS0040910,2
RTS0040911,1
RTS0040912,2
RTS0040913,2
RTS0040914,3
RTS0040915,3
RTS0040916,4
RTS0040917,3
RTS0040918,1
RTS0040919,1
RTS0040920,1
RTS0040921,2
RTS0040922,3
RTS0040923,3
RTS0040924,3
RTS0040925,2
RTS0040926,1
RTS0040927,2
RTS0040928,2
RTS0040929,3
RTS0040930,2
RTS0040931,3
RTS0040932,3
RTS0040933,1
RTS0040934,4
RTS0040935,3
RTS0040936,4
RTS0040937,2
RTS0040938,1
RTS0040939,4
RTS0040940,1
RTS0040941,1
RTS0040943,1
RTS0040944,3
RTS0040945,3
RTS0040946,3
RTS0040947,4
RTS0040948,2
RTS0040949,1
RTS0040950,4
RTS0040951,2
RTS0040952,2
RTS0040953,2
RTS0040955,2
RTS0040956,4
RTS0040957,1
RTS0040958,1
RTS0040959,4
RTS0040960,5
RTS0040961,2
RTS0040962,1
RTS0040963,2
RTS0040964,3
RTS0040965,1
RTS0040967,6
RTS0040969,3
RTS0040970,3
RTS0040971,3
RTS0040972,1
RTS0040973,4
RTS0040974,2
RTS0040975,2
RTS0040976,1
RTS0040977,2
RTS0040978,2
RTS0040979,4
RTS0040980,3
RTS0040981,4
RTS0040982,2
RTS0040983,3
RTS0040984,1
RTS0040985,2
RTS0040986,1
RTS0040987,2
RTS0040988,2
RTS0040989,4
RTS0040990,3
RTS0040991,5
RTS0040992,1
RTS0040993,1
RTS0040994,2
RTS0040996,4
RTS0040997,1
RTS0040998,2
RTS0040999,3
RTS0041000,6
RTS0041001,2
RTS0041002,5
RTS0041003,2
RTS0041005,3
RTS0041007,2
RTS0041008,4
RTS0041009,2
RTS0041010,4
RTS0041012,1
RTS0041013,2
RTS0041014,2
RTS0041015,2
RTS0041016,1
RTS0041017,1
RTS0041018,3
RTS0041019,3
RTS0041020,5
RTS0041021,1
RTS0041022,3
RTS0041023,3
RTS0041024,2
RTS0041025,2
RTS0041027,3
RTS0041028,1
RTS0041029,2
RTS0041030,1
RTS0041031,4
RTS0041032,1
RTS0041033,2
RTS0041034,2
RTS0041035,2
RTS0041036,5
RTS0041037,1
RTS0041038,1
RTS0041039,1
RTS0041040,3
RTS0041042,1
RTS0041043,1
RTS0041044,2
RTS0041045,1
RTS0041046,4
RTS0041047,7
RTS0041048,1
RTS0041049,3
RTS0041050,6
RTS0041051,4
RTS0041052,2
RTS0041053,2
RTS0041055,3
RTS0041056,1
RTS0041057,3
RTS0041058,2
RTS0041059,3
RTS0041060,2
RTS0041061,4
RTS0041062,3
RTS0041063,2
RTS0041064,1
RTS0041066,3
RTS0041067,1
RTS0041068,2
RTS0041069,5
RTS0041070,5
RTS0041071,2
RTS0041072,2
RTS0041073,1
RTS0041074,3
RTS0041075,3
RTS0041076,3
RTS0041078,3
RTS0041079,4
RTS0041080,2
RTS0041081,1
RTS0041082,5
RTS0041083,1
RTS0041084,4
RTS0041085,3
RTS0041086,1
RTS0041087,2
RTS0041088,2
RTS0041089,2
RTS0041090,3
RTS0041091,1
RTS0041092,2
RTS0041093,2
RTS0041094,4
RTS0041095,2
RTS0041096,2
RTS0041097,3
RTS0041098,1
RTS0041099,2
RTS0041100,2
RTS0041101,2
RTS0041102,2
RTS0041103,3
RTS0041104,1
RTS0041105,2
RTS0041106,3
RTS0041107,2
RTS0041108,6
RTS0041109,5
RTS0041110,1
RTS0041111,3
RTS0041112,4
RTS0041113,1
RTS0041114,1
RTS0041115,1
RTS0041117,1
RTS0041118,1
RTS0041119,2
RTS0041122,4
RTS0041123,3
RTS0041124,2
RTS0041125,2
RTS0041126,3
RTS0041127,6
RTS0041128,6
RTS0041129,1
RTS0041130,1
RTS0041131,3
RTS0041132,3
RTS0041133,4
RTS0041134,5
RTS0041135,5
RTS0041136,4
RTS0041137,3
RTS0041138,4
RTS0041139,7
RTS0041140,3
RTS0041141,2
RTS0041142,3
RTS0041143,4
RTS0041145,3
RTS0041146,1
RTS0041147,1
RTS0041148,1
RTS0041149,2
RTS0041150,2
RTS0041151,3
RTS0041152,5
RTS0041153,1
RTS0041155,1
RTS0041156,3
RTS0041157,2
RTS0041158,3
RTS0041159,5
RTS0041160,1
RTS0041163,3
RTS0041164,5
RTS0041165,4
RTS0041166,4
RTS0041167,2
RTS0041168,1
RTS0041169,1
RTS0041170,1
RTS0041171,2
RTS0041173,2
RTS0041174,3
RTS0041175,3
RTS0041176,2
RTS0041177,3
RTS0041178,4
RTS0041179,5
RTS0041181,2
RTS0041182,2
RTS0041183,3
RTS0041184,3
RTS0041185,2
RTS0041186,2
RTS0041187,3
RTS0041188,5
RTS0041189,2
RTS0041190,2
RTS0041191,5
RTS0041192,3
RTS0041193,1
RTS0041195,7
RTS0041196,4
RTS0041197,3
RTS0041199,2
RTS0041200,3
RTS0041201,2
RTS0041202,4
RTS0041203,2
RTS0041205,1
RTS0041206,2
RTS0041207,1
RTS0041208,3
RTS0041209,1
RTS0041211,7
RTS0041212,5
RTS0041213,7
RTS0041214,5
RTS0041215,3
RTS0041216,1
RTS0041217,1
RTS0041218,2
RTS0041219,1
RTS0041220,5
RTS0041221,5
RTS0041222,1
RTS0041223,2
RTS0041224,2
RTS0041225,1
RTS0041227,3
RTS0041228,2
RTS0041229,1
RTS0041230,2
RTS0041231,2
RTS0041233,2
RTS0041234,2
RTS0041235,4
RTS0041236,3
RTS0041239,2
RTS0041240,2
RTS0041241,2
RTS0041242,6
RTS0041244,3
RTS0041246,2
RTS0041247,3
RTS0041248,6
RTS0041249,4
RTS0041250,2
RTS0041251,1
RTS0041252,1
RTS0041253,1
RTS0041254,4
RTS0041255,1
RTS0041256,4
RTS0041257,6
RTS0041258,1
RTS0041259,3
RTS0041260,4
RTS0041261,1
RTS0041263,1
RTS0041265,4
RTS0041266,6
RTS0041267,1
RTS0041268,5
RTS0041269,2
RTS0041270,3
RTS0041271,2
RTS0041272,2
RTS0041273,3
RTS0041274,1
RTS0041275,4
RTS0041276,2
RTS0041277,2
RTS0041278,5
RTS0041279,3
RTS0041280,4
RTS0041281,5
RTS0041282,6
RTS0041283,2
RTS0041286,1
RTS0041287,3
RTS0041288,4
RTS0041290,2
RTS0041291,1
RTS0041292,1
RTS0041293,3
RTS0041294,3
RTS0041295,2
RTS0041296,2
RTS0041297,1
RTS0041298,3
RTS0041299,3
RTS0041300,1
RTS0041301,4
RTS0041302,2
RTS0041303,4
RTS0041305,3
RTS0041306,1
RTS0041307,2
RTS0041308,4
RTS0041310,1
RTS0041311,3
RTS0041312,2
RTS0041313,5
RTS0041314,3
RTS0041315,3
RTS0041316,9
RTS0041317,5
RTS0041318,10
RTS0041319,2
RTS0041320,3
RTS0041321,1
RTS0041322,3
RTS0041323,4
RTS0041325,4
RTS0041326,4
RTS0041327,2
RTS0041328,4
RTS0041329,1
RTS0041330,2
RTS0041331,4
RTS0041332,3
RTS0041333,3
RTS0041334,1
RTS0041335,2
RTS0041346,6
RTS0041347,6
RTS0041348,4
RTS0041349,6
RTS0041350,9
RTS0041351,2
RTS0041352,4
RTS0041353,2
RTS0041354,1
RTS0041355,2
RTS0041357,2
RTS0041358,5
RTS0041359,2
RTS0041360,2
RTS0041361,1
RTS0041362,1
RTS0041363,2
RTS0041364,5
RTS0041365,3
RTS0041366,3
RTS0041367,1
RTS0041368,4
RTS0041369,3
RTS0041370,3
RTS0041371,5
RTS0041372,4
RTS0041373,1
RTS0041374,2
RTS0041375,2
RTS0041376,6
RTS0041377,2
RTS0041380,1
RTS0041381,2
RTS0041382,2
RTS0041383,5
RTS0041384,6
RTS0041385,5
RTS0041386,4
RTS0041388,1
RTS0041389,2
RTS0041390,1
RTS0041391,1
RTS0041392,1
RTS0041393,1
RTS0041394,3
RTS0041395,1
RTS0041396,1
RTS0041397,2
RTS0041400,1
RTS0041401,5
RTS0041402,4
RTS0041403,1
RTS0041404,5
RTS0041405,1
RTS0041406,1
RTS0041407,5
RTS0041408,1
RTS0041409,1
RTS0041410,4
RTS0041411,3
RTS0041412,2
RTS0041413,2
RTS0041414,3
RTS0041416,6
RTS0041417,2
RTS0041418,1
RTS0041419,2
RTS0041420,1
RTS0041421,2
RTS0041422,1
RTS0041423,2
RTS0041424,2
RTS0041426,1
RTS0041427,2
RTS0041428,3
RTS0041429,2
RTS0041430,3
RTS0041431,2
RTS0041432,3
RTS0041433,2
RTS0041434,1
RTS0041435,1
RTS0041436,3
RTS0041437,3
RTS0041439,3
RTS0041440,2
RTS0041441,3
RTS0041442,5
RTS0041443,3
RTS0041444,3
RTS0041445,3
RTS0041446,4
RTS0041447,2
RTS0041448,2
RTS0041450,3
RTS0041451,3
RTS0041452,4
RTS0041453,3
RTS0041454,3
RTS0041455,2
RTS0041457,7
RTS0041458,2
RTS0041459,5
RTS0041461,4
RTS0041462,1
RTS0041463,3
RTS0041464,3
RTS0041465,2
RTS0041466,2
RTS0041467,2
RTS0041468,4
RTS0041469,1
RTS0041470,3
RTS0041471,1
RTS0041472,2
RTS0041473,2
RTS0041474,1
RTS0041475,1
RTS0041476,1
RTS0041477,2
RTS0041478,4
RTS0041479,3
RTS0041481,2
RTS0041484,3
RTS0041485,2
RTS0041486,1
RTS0041487,4
RTS0041488,1
RTS0041489,1
RTS0041490,2
RTS0041491,2
RTS0041492,1
RTS0041493,1
RTS0041494,3
RTS0041495,3
RTS0041496,4
RTS0041497,4
RTS0041498,3
RTS0041499,12
RTS0041501,2
RTS0041502,2
RTS0041503,3
RTS0041504,2
RTS0041505,3
RTS0041506,4
RTS0041507,2
RTS0041508,1
RTS0041509,4
RTS0041511,4
RTS0041512,6
RTS0041513,3
RTS0041514,4
RTS0041515,2
RTS0041516,4
RTS0041517,2
RTS0041519,1
RTS0041520,4
RTS0041521,1
RTS0041522,3
RTS0041523,2
RTS0041524,3
RTS0041526,1
RTS0041527,3
RTS0041528,3
RTS0041529,3
RTS0041530,2
RTS0041531,4
RTS0041532,3
RTS0041533,2
RTS0041535,1
RTS0041536,4
RTS0041537,2
RTS0041538,2
RTS0041540,1
RTS0041541,1
RTS0041542,1
RTS0041543,1
RTS0041544,2
RTS0041545,2
RTS0041546,2
RTS0041547,1
RTS0041548,2
RTS0041549,1
RTS0041550,2
RTS0041551,5
RTS0041552,11
RTS0041553,3
RTS0041554,6
RTS0041555,5
RTS0041556,2
RTS0041557,1
RTS0041558,5
RTS0041559,3
RTS0041560,4
RTS0041561,1
RTS0041562,3
RTS0041563,2
RTS0041564,2
RTS0041565,3
RTS0041567,5
RTS0041568,3
RTS0041570,2
RTS0041573,2
RTS0041574,1
RTS0041575,2
RTS0041576,3
RTS0041577,3
RTS0041578,5
RTS0041580,4
RTS0041581,5
RTS0041582,2
RTS0041583,3
RTS0041584,1
RTS0041585,2
RTS0041587,1
RTS0041588,2
RTS0041589,3
RTS0041590,2
RTS0041591,2
RTS0041592,2
RTS0041593,4
RTS0041594,2
RTS0041597,1
RTS0041598,2
RTS0041599,1
RTS0041600,2
RTS0041601,4
RTS0041602,1
RTS0041603,4
RTS0041604,2
RTS0041605,4
RTS0041606,4
RTS0041607,3
RTS0041608,3
RTS0041609,2
RTS0041610,3
RTS0041612,2
RTS0041613,3
RTS0041614,1
RTS0041615,3
RTS0041616,4
RTS0041617,3
RTS0041619,2
RTS0041620,1
RTS0041621,3
RTS0041622,4
RTS0041623,1
RTS0041624,2
RTS0041626,1
RTS0041628,5
RTS0041629,3
RTS0041630,2
RTS0041631,4
RTS0041633,2
RTS0041634,4
RTS0041635,4
RTS0041636,1
RTS0041637,5
RTS0041638,3
RTS0041639,5
RTS0041640,2
RTS0041641,2
RTS0041642,2
RTS0041643,5
RTS0041644,1
RTS0041645,2
RTS0041646,6
RTS0041647,5
RTS0041648,2
RTS0041649,1
RTS0041650,2
RTS0041651,4
RTS0041652,2
RTS0041653,3
RTS0041655,4
RTS0041656,3
RTS0041657,3
RTS0041658,1
RTS0041659,3
RTS0041660,1
RTS0041661,6
RTS0041662,4
RTS0041663,1
RTS0041664,3
RTS0041665,2
RTS0041666,1
RTS0041667,1
RTS0041668,1
RTS0041669,2
RTS0041670,3
RTS0041672,4
RTS0041673,1
RTS0041675,7
RTS0041677,3
RTS0041678,3
RTS0041679,4
RTS0041680,4
RTS0041681,1
RTS0041682,4
RTS0041683,4
RTS0041684,3
RTS0041685,5
RTS0041686,2
RTS0041687,1
RTS0041688,3
RTS0041689,2
RTS0041690,1
RTS0041691,2
RTS0041692,2
RTS0041693,1
RTS0041694,2
RTS0041695,4
RTS0041696,2
RTS0041697,2
RTS0041698,5
RTS0041699,1
RTS0041700,3
RTS0041701,1
RTS0041702,1
RTS0041703,3
RTS0041704,3
RTS0041705,6
RTS0041706,1
RTS0041707,3
RTS0041708,3
RTS0041709,2
RTS0041710,3
RTS0041711,4
RTS0041712,2
RTS0041713,2
RTS0041714,1
RTS0041715,2
RTS0041716,7
RTS0041717,2
RTS0041718,8
RTS0041719,1
RTS0041720,2
RTS0041721,3
RTS0041722,2
RTS0041723,4
RTS0041724,4
RTS0041725,2
RTS0041726,1
RTS0041727,1
RTS0041728,2
RTS0041729,1
RTS0041730,1
RTS0041731,3
RTS0041735,3
RTS0041736,4
RTS0041737,3
RTS0041738,3
RTS0041739,2
RTS0041740,3
RTS0041742,4
RTS0041743,2
RTS0041744,5
RTS0041745,2
RTS0041746,2
RTS0041747,5
RTS0041748,3
RTS0041749,1
RTS0041750,5
RTS0041751,2
RTS0041752,2
RTS0041753,1
RTS0041754,1
RTS0041755,2
RTS0041756,3
RTS0041757,1
RTS0041758,5
RTS0041759,2
RTS0041760,1
RTS0041761,2
RTS0041762,1
RTS0041763,5
RTS0041764,2
RTS0041765,4
RTS0041766,3
RTS0041767,3
RTS0041768,2
RTS0041769,2
RTS0041770,1
RTS0041771,2
RTS0041772,1
RTS0041773,2
RTS0041774,3
RTS0041775,3
RTS0041776,2
RTS0041777,1
RTS0041778,2
RTS0041779,3
RTS0041780,2
RTS0041781,4
RTS0041782,1
RTS0041783,1
RTS0041784,2
RTS0041785,4
RTS0041786,1
RTS0041787,2
RTS0041788,4
RTS0041789,3
RTS0041790,3
RTS0041791,7
RTS0041793,3
RTS0041794,1
RTS0041795,1
RTS0041796,3
RTS0041797,4
RTS0041798,3
RTS0041799,1
RTS0041801,2
RTS0041802,4
RTS0041803,3
RTS0041805,4
RTS0041806,7
RTS0041807,3
RTS0041808,2
RTS0041809,3
RTS0041810,5
RTS0041811,2
RTS0041812,1
RTS0041813,3
RTS0041814,2
RTS0041815,1
RTS0041816,2
RTS0041817,1
RTS0041818,3
RTS0041819,2
RTS0041820,2
RTS0041821,4
RTS0041822,2
RTS0041823,1
RTS0041824,7
RTS0041825,4
RTS0041826,5
RTS0041827,3
RTS0041828,1
RTS0041829,2
RTS0041830,1
RTS0041831,3
RTS0041833,4
RTS0041834,4
RTS0041836,2
RTS0041837,4
RTS0041838,2
RTS0041839,8
RTS0041840,2
RTS0041843,2
RTS0041844,3
RTS0041845,1
RTS0041846,2
RTS0041847,2
RTS0041848,4
RTS0041849,2
RTS0041850,1
RTS0041851,5
RTS0041852,3
RTS0041854,3
RTS0041855,4
RTS0041856,1
RTS0041857,3
RTS0041858,1
RTS0041860,1
RTS0041861,3
RTS0041862,2
RTS0041863,1
RTS0041864,5
RTS0041865,5
RTS0041866,2
RTS0041867,1
RTS0041868,1
RTS0041869,3
RTS0041870,2
RTS0041872,2
RTS0041873,5
RTS0041874,3
RTS0041875,3
RTS0041876,1
RTS0041878,2
RTS0041879,5
RTS0041880,3
RTS0041881,7
RTS0041882,2
RTS0041883,2
RTS0041884,3
RTS0041885,5
RTS0041886,4
RTS0041887,5
RTS0041888,8
RTS0041889,2
RTS0041890,4
RTS0041891,7
RTS0041892,3
RTS0041893,5
RTS0041894,6
RTS0041895,4
RTS0041896,2
RTS0041897,4
RTS0041898,3
RTS0041899,2
RTS0041900,4
RTS0041901,4
RTS0041902,5
RTS0041903,2
RTS0041904,2
RTS0041905,4
RTS0041906,36
RTS0041907,2
RTS0041908,10
RTS0041909,3
RTS0041910,8
RTS0041911,1
RTS0041912,2
RTS0041913,3
RTS0041914,3
RTS0041915,5
RTS0041916,5
RTS0041917,21
RTS0041918,20
RTS0041919,76
RTS0041920,26
RTS0041922,4
RTS0041923,2
RTS0041924,2
RTS0041926,4
RTS0041927,1
RTS0041928,2
RTS0041929,4
RTS0041930,6
RTS0041931,2
RTS0041932,4
RTS0041934,2
RTS0041935,1
RTS0041936,3
RTS0041937,5
RTS0041938,2
RTS0041939,2
RTS0041940,4
RTS0041941,1
RTS0041942,3
RTS0041943,2
RTS0041944,2
RTS0041945,3
RTS0041946,3
RTS0041947,5
RTS0041949,2
RTS0041950,2
RTS0041951,2
RTS0041952,4
RTS0041954,6
RTS0041955,5
RTS0041956,4
RTS0041957,2
RTS0041958,6
RTS0041959,1
RTS0041960,3
RTS0041961,1
RTS0041962,4
RTS0041963,2
RTS0041964,3
RTS0041966,4
RTS0041967,4
RTS0041968,2
RTS0041969,2
RTS0041971,6
RTS0041972,4
RTS0041973,1
RTS0041974,3
RTS0041976,1
RTS0041977,3
RTS0041979,3
RTS0041980,5
RTS0041981,3
RTS0041982,4
RTS0041983,4
RTS0041984,3
RTS0041985,5
RTS0041986,4
RTS0041987,1
RTS0041988,5
RTS0041989,2
RTS0041990,2
RTS0041991,1
RTS0041992,6
RTS0041993,3
RTS0041994,1
RTS0041995,3
RTS0041997,1
RTS0041998,3
RTS0041999,2
RTS0042000,3
RTS0042001,3
RTS0042002,1
RTS0042003,2
RTS0042004,2
RTS0042005,2
RTS0042006,1
RTS0042007,5
RTS0042008,4
RTS0042009,3
RTS0042010,2
RTS0042011,3
RTS0042012,6
RTS0042013,4
RTS0042014,5
RTS0042015,5
RTS0042017,3
RTS0042018,1
RTS0042019,2
RTS0042020,5
RTS0042022,5
RTS0042023,1
RTS0042024,4
RTS0042025,3
RTS0042026,2
RTS0042027,2
RTS0042028,4
RTS0042029,2
RTS0042030,1
RTS0042031,2
RTS0042032,6
RTS0042034,7
RTS0042035,3
RTS0042036,2
RTS0042037,3
RTS0042038,4
RTS0042039,2
RTS0042041,1
RTS0042042,2
RTS0042043,1
RTS0042044,2
RTS0042045,1
RTS0042046,2
RTS0042047,2
RTS0042049,1
RTS0042050,2
RTS0042051,2
RTS0042053,2
RTS0042055,1
RTS0042056,1
RTS0042057,2
RTS0042058,1
RTS0042059,2
RTS0042060,4
RTS0042061,3
RTS0042062,2
RTS0042063,1
RTS0042064,2
RTS0042065,5
RTS0042066,4
RTS0042068,3
RTS0042069,3
RTS0042071,3
RTS0042072,2
RTS0042073,2
RTS0042074,3
RTS0042075,1
RTS0042076,4
RTS0042077,4
RTS0042078,3
RTS0042079,2
RTS0042080,2
RTS0042081,6
RTS0042082,2
RTS0042083,2
RTS0042084,4
RTS0042085,4
RTS0042087,1
RTS0042089,2
RTS0042090,2
RTS0042091,2
RTS0042092,4
RTS0042093,1
RTS0042094,2
RTS0042095,2
RTS0042096,2
RTS0042097,6
RTS0042098,4
RTS0042099,1
RTS0042100,4
RTS0042101,2
RTS0042103,1
RTS0042104,2
RTS0042105,3
RTS0042106,4
RTS0042107,7
RTS0042108,5
RTS0042109,1
RTS0042110,2
RTS0042111,2
RTS0042112,2
RTS0042114,6
RTS0042115,2
RTS0042116,2
RTS0042117,1
RTS0042119,3
RTS0042120,3
RTS0042121,5
RTS0042122,1
RTS0042123,2
RTS0042124,2
RTS0042125,3
RTS0042126,2
RTS0042127,2
RTS0042128,1
RTS0042130,4
RTS0042131,2
RTS0042132,1
RTS0042133,2
RTS0042134,1
RTS0042135,6
RTS0042136,1
RTS0042137,3
RTS0042138,4
RTS0042139,1
RTS0042140,5
RTS0042141,4
RTS0042142,3
RTS0042143,2
RTS0042144,4
RTS0042145,3
RTS0042146,4
RTS0042147,4
RTS0042149,3
RTS0042150,4
RTS0042151,3
RTS0042152,1
RTS0042153,1
RTS0042154,1
RTS0042156,1
RTS0042157,1
RTS0042158,1
RTS0042159,1
RTS0042160,2
RTS0042161,1
RTS0042163,1
RTS0042165,1
RTS0042166,5
RTS0042167,3
RTS0042168,4
RTS0042170,4
RTS0042172,4
RTS0042173,4
RTS0042174,1
RTS0042175,4
RTS0042176,2
RTS0042177,2
RTS0042178,4
RTS0042179,3
RTS0042180,4
RTS0042181,7
RTS0042182,1
RTS0042183,2
RTS0042184,4
RTS0042185,2
RTS0042186,2
RTS0042187,1
RTS0042189,2
RTS0042190,3
RTS0042191,5
RTS0042192,5
RTS0042193,3
RTS0042194,4
RTS0042195,1
RTS0042196,1
RTS0042197,1
RTS0042198,3
RTS0042199,6
RTS0042200,3
RTS0042201,1
RTS0042202,3
RTS0042203,1
RTS0042204,3
RTS0042205,1
RTS0042206,2
RTS0042207,5
RTS0042208,2
RTS0042209,2
RTS0042210,4
RTS0042211,3
RTS0042212,5
RTS0042213,3
RTS0042214,4
RTS0042215,2
RTS0042216,3
RTS0042217,2
RTS0042218,5
RTS0042219,1
RTS0042221,2
RTS0042222,2
RTS0042224,1
RTS0042225,2
RTS0042226,1
RTS0042227,2
RTS0042228,2
RTS0042229,3
RTS0042230,1
RTS0042231,3
RTS0042232,3
RTS0042233,5
RTS0042234,2
RTS0042235,2
RTS0042236,3
RTS0042238,2
RTS0042239,3
RTS0042240,4
RTS0042241,2
RTS0042242,2
RTS0042243,1
RTS0042245,1
RTS0042246,3
RTS0042247,2
RTS0042248,7
RTS0042249,2
RTS0042250,5
RTS0042251,2
RTS0042252,3
RTS0042254,2
RTS0042255,3
RTS0042256,6
RTS0042257,2
RTS0042258,1
RTS0042259,3
RTS0042260,2
RTS0042261,1
RTS0042262,2
RTS0042263,4
RTS0042264,4
RTS0042265,1
RTS0042266,4
RTS0042267,1
RTS0042268,3
RTS0042269,1
RTS0042270,6
RTS0042271,7
RTS0042272,2
RTS0042273,1
RTS0042274,1
RTS0042275,1
RTS0042276,2
RTS0042277,2
RTS0042278,2
RTS0042279,1
RTS0042282,3
RTS0042283,3
RTS0042285,1
RTS0042286,2
RTS0042287,1
RTS0042288,3
RTS0042289,3
RTS0042290,5
RTS0042291,1
RTS0042292,5
RTS0042295,6
RTS0042297,3
RTS0042298,1
RTS0042299,6
RTS0042300,5
RTS0042301,1
RTS0042304,1
RTS0042305,4
RTS0042306,3
RTS0042307,2
RTS0042308,2
RTS0042309,2
RTS0042310,2
RTS0042311,1
RTS0042312,2
RTS0042314,1
RTS0042315,4
RTS0042316,1
RTS0042317,5
RTS0042318,1
RTS0042319,3
RTS0042320,2
RTS0042321,3
RTS0042322,2
RTS0042323,2
RTS0042324,4
RTS0042325,1
RTS0042326,3
RTS0042327,1
RTS0042328,2
RTS0042329,1
RTS0042330,2
RTS0042331,1
RTS0042332,3
RTS0042333,1
RTS0042334,3
RTS0042335,2
RTS0042336,1
RTS0042337,3
RTS0042338,4
RTS0042339,3
RTS0042340,2
RTS0042341,2
RTS0042342,1
RTS0042343,3
RTS0042344,2
RTS0042346,3
RTS0042347,2
RTS0042348,1
RTS0042349,3
RTS0042350,2
RTS0042351,2
RTS0042352,3
RTS0042353,7
RTS0042355,3
RTS0042356,1
RTS0042357,7
RTS0042358,3
RTS0042359,3
RTS0042361,1
RTS0042362,2
RTS0042363,3
RTS0042364,1
RTS0042365,2
RTS0042367,1
RTS0042368,1
RTS0042369,1
RTS0042370,6
RTS0042371,1
RTS0042372,1
RTS0042375,1
RTS0042377,2
RTS0042378,4
RTS0042379,6
RTS0042382,4
RTS0042383,5
RTS0042384,3
RTS0042385,4
RTS0042388,2
RTS0042389,3
RTS0042390,3
RTS0042391,1
RTS0042392,3
RTS0042394,3
RTS0042395,4
RTS0042396,1
RTS0042397,3
RTS0042398,2
RTS0042399,3
RTS0042400,2
RTS0042402,3
RTS0042403,3
RTS0042404,3
RTS0042405,1
RTS0042406,2
RTS0042407,2
RTS0042408,2
RTS0042409,6
RTS0042410,2
RTS0042411,1
RTS0042412,2
RTS0042413,2
RTS0042414,6
RTS0042415,3
RTS0042416,8
RTS0042417,12
RTS0042418,3
RTS0042419,3
RTS0042420,3
RTS0042421,3
RTS0042422,1
RTS0042423,1
RTS0042424,1
RTS0042425,1
RTS0042426,3
RTS0042428,3
RTS0042429,2
RTS0042430,2
RTS0042431,1
RTS0042432,1
RTS0042433,4
RTS0042434,4
RTS0042435,6
RTS0042436,4
RTS0042437,4
RTS0042438,5
RTS0042439,3
RTS0042440,3
RTS0042441,4
RTS0042442,2
RTS0042443,1
RTS0042444,5
RTS0042445,3
RTS0042446,2
RTS0042448,4
RTS0042450,1
RTS0042451,3
RTS0042453,6
RTS0042454,4
RTS0042455,1
RTS0042456,5
RTS0042457,2
RTS0042458,2
RTS0042460,6
RTS0042461,2
RTS0042463,2
RTS0042464,6
RTS0042465,3
RTS0042466,4
RTS0042467,3
RTS0042468,3
RTS0042469,3
RTS0042470,1
RTS0042471,3
RTS0042472,4
RTS0042473,4
RTS0042474,4
RTS0042475,1
RTS0042476,2
RTS0042477,3
RTS0042478,3
RTS0042479,1
RTS0042480,2
RTS0042481,1
RTS0042482,4
RTS0042483,4
RTS0042484,3
RTS0042485,2
RTS0042486,1
RTS0042487,3
RTS0042489,2
RTS0042491,2
RTS0042492,3
RTS0042493,3
RTS0042494,2
RTS0042495,2
RTS0042496,2
RTS0042497,1
RTS0042498,5
RTS0042499,2
RTS0042500,2
RTS0042501,2
RTS0042502,2
RTS0042503,3
RTS0042505,1
RTS0042506,1
RTS0042507,7
RTS0042510,1
RTS0042515,1
RTS0042527,1
RTS0042528,3
RTS0042529,1
RTS0042530,1
RTS0042531,3
RTS0042532,3
RTS0042533,1
RTS0042535,2
RTS0042536,5
RTS0042537,2
RTS0042538,3
RTS0042539,1
RTS0042541,2
RTS0042542,3
RTS0042543,1
RTS0042544,6
RTS0042546,3
RTS0042548,2
RTS0042549,2
RTS0042550,2
RTS0042551,2
RTS0042552,2
RTS0042553,3
RTS0042554,4
RTS0042555,1
RTS0042556,1
RTS0042557,5
RTS0042558,3
RTS0042559,2
RTS0042560,4
RTS0042561,2
RTS0042562,6
RTS0042563,1
RTS0042564,1
RTS0042565,5
RTS0042566,5
RTS0042568,3
RTS0042569,4
RTS0042570,2
RTS0042573,1
RTS0042574,4
RTS0042575,2
RTS0042576,1
RTS0042577,3
RTS0042578,2
RTS0042579,5
RTS0042580,1
RTS0042581,2
RTS0042583,7
RTS0042584,3
RTS0042585,3
RTS0042586,2
RTS0042587,1
RTS0042588,1
RTS0042589,2
RTS0042590,2
RTS0042591,3
RTS0042592,4
RTS0042593,2
RTS0042595,2
RTS0042596,3
RTS0042597,2
RTS0042598,1
RTS0042599,3
RTS0042600,1
RTS0042601,4
RTS0042602,5
RTS0042603,4
RTS0042604,4
RTS0042606,2
RTS0042607,2
RTS0042608,7
RTS0042610,3
RTS0042611,5
RTS0042612,4
RTS0042613,2
RTS0042614,1
RTS0042616,5
RTS0042617,2
RTS0042618,2
RTS0042619,1
RTS0042620,3
RTS0042623,3
RTS0042624,6
RTS0042625,1
RTS0042627,1
RTS0042628,2
RTS0042629,1
RTS0042630,3
RTS0042631,1
RTS0042633,1
RTS0042634,4
RTS0042635,2
RTS0042636,4
RTS0042637,4
RTS0042638,4
RTS0042639,5
RTS0042640,6
RTS0042641,1
RTS0042642,2
RTS0042643,1
RTS0042644,4
RTS0042645,3
RTS0042646,3
RTS0042647,2
RTS0042648,1
RTS0042649,1
RTS0042650,4
RTS0042651,4
RTS0042652,5
RTS0042653,3
RTS0042654,3
RTS0042655,2
RTS0042656,2
RTS0042657,2
RTS0042658,2
RTS0042659,3
RTS0042660,1
RTS0042661,3
RTS0042662,4
RTS0042663,4
RTS0042664,3
RTS0042667,2
RTS0042668,3
RTS0042669,2
RTS0042670,1
RTS0042671,4
RTS0042672,2
RTS0042673,7
RTS0042674,2
RTS0042675,2
RTS0042676,1
RTS0042678,3
RTS0042679,2
RTS0042680,3
RTS0042681,3
RTS0042682,5
RTS0042683,3
RTS0042684,2
RTS0042685,2
RTS0042686,1
RTS0042688,2
RTS0042689,1
RTS0042690,3
RTS0042691,3
RTS0042692,2
RTS0042694,1
RTS0042696,2
RTS0042697,1
RTS0042698,1
RTS0042699,1
RTS0042700,1
RTS0042701,1
RTS0042702,1
RTS0042703,2
RTS0042704,1
RTS0042705,4
RTS0042706,5
RTS0042707,1
RTS0042708,4
RTS0042711,2
RTS0042712,5
RTS0042713,3
RTS0042714,1
RTS0042716,1
RTS0042717,1
RTS0042719,3
RTS0042720,2
RTS0042721,1
RTS0042722,3
RTS0042723,2
RTS0042724,1
RTS0042725,5
RTS0042726,1
RTS0042727,4
RTS0042728,4
RTS0042729,2
RTS0042730,3
RTS0042731,2
RTS0042732,2
RTS0042733,2
RTS0042734,4
RTS0042735,1
RTS0042736,4
RTS0042737,2
RTS0042738,6
RTS0042739,5
RTS0042740,3
RTS0042742,1
RTS0042743,1
RTS0042744,2
RTS0042745,1
RTS0042747,2
RTS0042748,1
RTS0042749,1
RTS0042751,3
RTS0042752,2
RTS0042753,1
RTS0042754,3
RTS0042755,3
RTS0042757,5
RTS0042758,1
RTS0042759,2
RTS0042760,1
RTS0042761,2
RTS0042762,2
RTS0042763,1
RTS0042764,2
RTS0042765,1
RTS0042766,1
RTS0042767,4
RTS0042770,2
RTS0042771,1
RTS0042772,1
RTS0042773,6
RTS0042774,1
RTS0042775,3
RTS0042776,6
RTS0042777,3
RTS0042778,3
RTS0042781,3
RTS0042782,4
RTS0042783,2
RTS0042784,3
RTS0042785,2
RTS0042787,2
RTS0042788,3
RTS0042789,1
RTS0042791,69
RTS0042792,8
RTS0042793,15
RTS0042794,6
RTS0042795,13
RTS0042796,5
RTS0042797,5
RTS0042798,3
RTS0042799,1
RTS0042801,2
RTS0042802,8
RTS0042804,2
RTS0042805,6
RTS0042806,2
RTS0042807,5
RTS0042808,1
RTS0042809,3
RTS0042810,2
RTS0042811,2
RTS0042812,3
RTS0042814,4
RTS0042815,5
RTS0042816,1
RTS0042817,9
RTS0042818,6
RTS0042819,3
RTS0042820,2
RTS0042821,1
RTS0042822,2
RTS0042823,3
RTS0042824,2
RTS0042825,1
RTS0042826,3
RTS0042828,2
RTS0042829,1
RTS0042831,5
RTS0042832,2
RTS0042833,6
RTS0042834,2
RTS0042835,7
RTS0042836,2
RTS0042837,1
RTS0042838,3
RTS0042839,2
RTS0042840,2
RTS0042842,1
RTS0042843,6
RTS0042844,1
RTS0042845,4
RTS0042846,2
RTS0042847,2
RTS0042848,4
RTS0042849,4
RTS0042850,3
RTS0042851,3
RTS0042852,1
RTS0042853,2
RTS0042854,3
RTS0042855,3
RTS0042856,2
RTS0042857,1
RTS0042858,6
RTS0042859,3
RTS0042860,3
RTS0042861,5
RTS0042862,5
RTS0042863,4
RTS0042864,3
RTS0042867,1
RTS0042868,1
RTS0042870,1
RTS0042871,1
RTS0042873,1
RTS0042874,6
RTS0042875,5
RTS0042876,5
RTS0042877,4
RTS0042878,1
RTS0042879,3
RTS0042880,4
RTS0042881,4
RTS0042882,3
RTS0042883,4
RTS0042884,4
RTS0042885,3
RTS0042887,1
RTS0042888,2
RTS0042889,2
RTS0042890,1
RTS0042891,7
RTS0042892,3
RTS0042893,6
RTS0042895,2
RTS0042896,6
RTS0042897,3
RTS0042898,1
RTS0042899,2
RTS0042900,3
RTS0042901,3
RTS0042902,3
RTS0042903,2
RTS0042904,2
RTS0042905,2
RTS0042906,9
RTS0042907,5
RTS0042908,11
RTS0042909,11
RTS0042910,5
RTS0042911,3
RTS0042912,1
RTS0042913,3
RTS0042914,2
RTS0042915,2
RTS0042916,4
RTS0042917,1
RTS0042918,2
RTS0042919,3
RTS0042920,5
RTS0042922,4
RTS0042923,2
RTS0042924,4
RTS0042925,4
RTS0042926,3
RTS0042927,5
RTS0042928,2
RTS0042929,1
RTS0042930,3
RTS0042931,1
RTS0042933,2
RTS0042935,7
RTS0042936,3
RTS0042937,4
RTS0042938,3
RTS0042939,2
RTS0042940,2
RTS0042941,1
RTS0042942,4
RTS0042943,2
RTS0042944,3
RTS0042945,3
RTS0042946,3
RTS0042947,2
RTS0042948,3
RTS0042949,5
RTS0042950,1
RTS0042951,1
RTS0042952,5
RTS0042953,3
RTS0042954,3
RTS0042955,1
RTS0042957,4
RTS0042958,1
RTS0042959,1
RTS0042960,4
RTS0042961,1
RTS0042962,1
RTS0042963,4
RTS0042964,3
RTS0042965,5
RTS0042966,7
RTS0042967,2
RTS0042968,1
RTS0042969,2
RTS0042970,4
RTS0042971,2
RTS0042972,2
RTS0042973,5
RTS0042974,3
RTS0042975,3
RTS0042976,2
RTS0042977,3
RTS0042979,1
RTS0042980,2
RTS0042981,5
RTS0042982,2
RTS0042983,4
RTS0042984,4
RTS0042985,2
RTS0042986,2
RTS0042987,3
RTS0042988,2
RTS0042989,1
RTS0042990,6
RTS0042991,2
RTS0042992,3
RTS0042993,3
RTS0042994,5
RTS0042995,7
RTS0042996,1
RTS0042997,5
RTS0042998,5
RTS0042999,4
RTS0043000,2
RTS0043001,2
RTS0043002,1
RTS0043003,2
RTS0043004,3
RTS0043005,3
RTS0043006,2
RTS0043007,4
RTS0043008,2
RTS0043010,1
RTS0043012,3
RTS0043013,2
RTS0043014,1
RTS0043015,2
RTS0043016,2
RTS0043017,3
RTS0043018,3
RTS0043019,2
RTS0043020,1
RTS0043021,3
RTS0043022,1
RTS0043023,2
RTS0043024,2
RTS0043025,5
RTS0043026,5
RTS0043027,3
RTS0043028,2
RTS0043029,3
RTS0043030,2
RTS0043031,1
RTS0043032,3
RTS0043033,2
RTS0043035,2
RTS0043036,3
RTS0043037,3
RTS0043038,1
RTS0043039,2
RTS0043040,2
RTS0043042,2
RTS0043043,3
RTS0043044,3
RTS0043045,5
RTS0043046,1
RTS0043047,1
RTS0043048,2
RTS0043049,6
RTS0043050,2
RTS0043051,4
RTS0043052,3
RTS0043053,2
RTS0043054,3
RTS0043055,2
RTS0043056,3
RTS0043057,4
RTS0043058,3
RTS0043061,8
RTS0043062,1
RTS0043063,1
RTS0043064,1
RTS0043065,2
RTS0043066,2
RTS0043067,2
RTS0043068,4
RTS0043069,4
RTS0043070,3
RTS0043071,1
RTS0043072,3
RTS0043073,3
RTS0043074,1
RTS0043075,3
RTS0043076,2
RTS0043077,5
RTS0043078,2
RTS0043079,4
RTS0043080,2
RTS0043081,8
RTS0043082,3
RTS0043083,7
RTS0043084,5
RTS0043085,1
RTS0043086,3
RTS0043087,1
RTS0043088,3
RTS0043089,1
RTS0043090,3
RTS0043091,2
RTS0043092,1
RTS0043093,1
RTS0043094,2
RTS0043095,1
RTS0043096,1
RTS0043097,2
RTS0043098,3
RTS0043099,5
RTS0043100,2
RTS0043101,3
RTS0043102,2
RTS0043103,2
RTS0043104,2
RTS0043105,2
RTS0043106,6
RTS0043107,4
RTS0043108,1
RTS0043109,3
RTS0043110,1
RTS0043111,11
RTS0043112,3
RTS0043113,1
RTS0043114,12
RTS0043115,6
RTS0043116,2
RTS0043117,2
RTS0043118,3
RTS0043119,5
RTS0043120,2
RTS0043121,3
RTS0043122,2
RTS0043123,1
RTS0043124,1
RTS0043125,1
RTS0043126,5
RTS0043127,3
RTS0043128,2
RTS0043129,2
RTS0043130,3
RTS0043131,3
RTS0043132,3
RTS0043133,2
RTS0043134,3
RTS0043135,2
RTS0043136,4
RTS0043137,4
RTS0043139,1
RTS0043140,1
RTS0043141,1
RTS0043142,4
RTS0043143,1
RTS0043144,2
RTS0043145,2
RTS0043146,2
RTS0043147,2
RTS0043148,2
RTS0043149,2
RTS0043150,2
RTS0043152,1
RTS0043153,2
RTS0043154,2
RTS0043155,1
RTS0043157,1
RTS0043159,1
RTS0043160,2
RTS0043161,1
RTS0043162,4
RTS0043163,2
RTS0043164,2
RTS0043165,3
RTS0043167,3
RTS0043168,2
RTS0043169,1
RTS0043170,1
RTS0043171,2
RTS0043172,2
RTS0043173,3
RTS0043174,6
RTS0043175,4
RTS0043176,3
RTS0043177,4
RTS0043178,3
RTS0043180,3
RTS0043181,4
RTS0043182,1
RTS0043183,2
RTS0043185,6
RTS0043186,2
RTS0043187,5
RTS0043188,4
RTS0043189,4
RTS0043191,3
RTS0043192,2
RTS0043193,2
RTS0043194,6
RTS0043195,1
RTS0043196,5
RTS0043197,6
RTS0043199,3
RTS0043200,5
RTS0043201,2
RTS0043202,2
RTS0043203,2
RTS0043204,4
RTS0043205,2
RTS0043206,1
RTS0043207,2
RTS0043208,4
RTS0043209,1
RTS0043210,4
RTS0043211,1
RTS0043212,2
RTS0043213,1
RTS0043215,1
RTS0043216,3
RTS0043217,5
RTS0043218,1
RTS0043219,3
RTS0043220,3
RTS0043221,3
RTS0043222,5
RTS0043223,1
RTS0043224,1
RTS0043225,4
RTS0043226,2
RTS0043227,4
RTS0043228,3
RTS0043229,4
RTS0043230,5
RTS0043231,1
RTS0043232,2
RTS0043233,3
RTS0043234,4
RTS0043235,1
RTS0043236,2
RTS0043237,1
RTS0043238,2
RTS0043239,5
RTS0043240,1
RTS0043241,2
RTS0043242,4
RTS0043243,2
RTS0043244,1
RTS0043245,2
RTS0043246,2
RTS0043247,1
RTS0043248,1
RTS0043249,4
RTS0043250,2
RTS0043251,2
RTS0043252,1
RTS0043253,2
RTS0043254,4
RTS0043255,4
RTS0043256,7
RTS0043257,2
RTS0043258,3
RTS0043259,5
RTS0043261,6
RTS0043262,7
RTS0043263,4
RTS0043265,3
RTS0043266,4
RTS0043267,4
RTS0043268,1
RTS0043269,3
RTS0043270,3
RTS0043271,2
RTS0043272,3
RTS0043273,4
RTS0043274,1
RTS0043276,3
RTS0043277,1
RTS0043278,4
RTS0043279,4
RTS0043280,3
RTS0043281,3
RTS0043282,4
RTS0043283,1
RTS0043284,4
RTS0043285,1
RTS0043286,3
RTS0043287,3
RTS0043288,2
RTS0043289,6
RTS0043290,2
RTS0043291,5
RTS0043293,2
RTS0043294,6
RTS0043295,2
RTS0043296,4
RTS0043297,1
RTS0043299,5
RTS0043300,2
RTS0043301,2
RTS0043302,2
RTS0043303,3
RTS0043306,3
RTS0043307,1
RTS0043308,3
RTS0043309,1
RTS0043310,4
RTS0043311,4
RTS0043312,1
RTS0043313,3
RTS0043315,4
RTS0043316,6
RTS0043317,2
RTS0043318,3
RTS0043319,1
RTS0043320,5
RTS0043321,3
RTS0043322,4
RTS0043323,2
RTS0043324,3
RTS0043325,3
RTS0043326,4
RTS0043327,3
RTS0043328,3
RTS0043329,4
RTS0043330,2
RTS0043331,3
RTS0043332,5
RTS0043333,3
RTS0043334,2
RTS0043335,4
RTS0043337,5
RTS0043338,4
RTS0043339,5
RTS0043340,8
RTS0043341,3
RTS0043342,4
RTS0043343,5
RTS0043344,1
RTS0043346,2
RTS0043347,2
RTS0043348,4
RTS0043349,2
RTS0043350,4
RTS0043351,1
RTS0043352,2
RTS0043353,1
RTS0043354,2
RTS0043355,3
RTS0043356,5
RTS0043357,4
RTS0043358,2
RTS0043359,3
RTS0043360,4
RTS0043361,1
RTS0043362,2
RTS0043363,5
RTS0043364,1
RTS0043365,3
RTS0043366,3
RTS0043367,2
RTS0043368,2
RTS0043369,4
RTS0043370,3
RTS0043371,1
RTS0043372,2
RTS0043373,2
RTS0043374,3
RTS0043375,1
RTS0043376,4
RTS0043377,6
RTS0043378,2
RTS0043379,2
RTS0043380,2
RTS0043381,2
RTS0043382,2
RTS0043383,5
RTS0043384,2
RTS0043385,1
RTS0043386,3
RTS0043387,5
RTS0043388,5
RTS0043389,7
RTS0043390,4
RTS0043391,1
RTS0043392,6
RTS0043393,1
RTS0043394,1
RTS0043395,1
RTS0043396,1
RTS0043397,5
RTS0043398,2
RTS0043399,6
RTS0043400,2
RTS0043401,2
RTS0043402,3
RTS0043403,2
RTS0043404,1
RTS0043405,1
RTS0043406,2
RTS0043407,1
RTS0043409,4
RTS0043410,2
RTS0043411,1
RTS0043412,2
RTS0043413,3
RTS0043414,2
RTS0043415,3
RTS0043416,2
RTS0043417,1
RTS0043418,6
RTS0043419,1
RTS0043420,4
RTS0043421,3
RTS0043422,1
RTS0043423,4
RTS0043424,4
RTS0043425,2
RTS0043426,2
RTS0043427,2
RTS0043428,3
RTS0043429,4
RTS0043430,1
RTS0043432,2
RTS0043433,2
RTS0043434,4
RTS0043435,1
RTS0043436,1
RTS0043437,3
RTS0043438,4
RTS0043439,5
RTS0043440,3
RTS0043441,7
RTS0043442,3
RTS0043443,2
RTS0043444,5
RTS0043445,1
RTS0043446,1
RTS0043447,1
RTS0043448,2
RTS0043449,2
RTS0043450,4
RTS0043451,2
RTS0043452,4
RTS0043453,2
RTS0043455,2
RTS0043456,2
RTS0043457,2
RTS0043458,5
RTS0043459,2
RTS0043460,3
RTS0043461,1
RTS0043462,4
RTS0043463,2
RTS0043464,4
RTS0043465,2
RTS0043466,3
RTS0043467,3
RTS0043468,3
RTS0043469,3
RTS0043470,6
RTS0043471,4
RTS0043472,2
RTS0043473,1
RTS0043474,4
RTS0043475,2
RTS0043476,3
RTS0043477,2
RTS0043478,3
RTS0043479,2
RTS0043480,1
RTS0043481,2
RTS0043482,2
RTS0043483,6
RTS0043484,1
RTS0043485,5
RTS0043486,2
RTS0043487,2
RTS0043488,4
RTS0043489,1
RTS0043490,2
RTS0043491,1
RTS0043492,1
RTS0043493,5
RTS0043494,5
RTS0043495,2
RTS0043497,3
RTS0043499,7
RTS0043500,2
RTS0043501,5
RTS0043502,2
RTS0043503,1
RTS0043504,3
RTS0043505,5
RTS0043506,3
RTS0043507,2
RTS0043508,3
RTS0043509,3
RTS0043511,2
RTS0043512,2
RTS0043513,2
RTS0043514,4
RTS0043515,3
RTS0043516,5
RTS0043517,4
RTS0043519,1
RTS0043520,3
RTS0043521,3
RTS0043522,1
RTS0043523,5
RTS0043525,6
RTS0043526,3
RTS0043527,1
RTS0043528,1
RTS0043529,2
RTS0043530,2
RTS0043531,3
RTS0043532,2
RTS0043533,1
RTS0043534,3
RTS0043535,2
RTS0043536,5
RTS0043537,3
RTS0043538,5
RTS0043540,1
RTS0043541,5
RTS0043542,1
RTS0043543,4
RTS0043544,5
RTS0043546,4
RTS0043548,3
RTS0043549,1
RTS0043551,2
RTS0043552,4
RTS0043553,3
RTS0043554,4
RTS0043555,3
RTS0043556,4
RTS0043557,1
RTS0043558,1
RTS0043559,4
RTS0043561,2
RTS0043562,3
RTS0043563,4
RTS0043564,2
RTS0043565,2
RTS0043566,4
RTS0043567,3
RTS0043568,3
RTS0043569,4
RTS0043570,3
RTS0043571,2
RTS0043572,3
RTS0043573,3
RTS0043575,2
RTS0043576,3
RTS0043577,2
RTS0043578,3
RTS0043579,3
RTS0043580,4
RTS0043582,3
RTS0043583,4
RTS0043584,1
RTS0043585,2
RTS0043586,1
RTS0043587,5
RTS0043588,1
RTS0043589,4
RTS0043591,3
RTS0043592,4
RTS0043593,3
RTS0043594,2
RTS0043595,4
RTS0043596,1
RTS0043597,2
RTS0043598,5
RTS0043599,2
RTS0043600,3
RTS0043601,3
RTS0043602,2
RTS0043603,2
RTS0043605,1
RTS0043606,5
RTS0043607,1
RTS0043608,1
RTS0043609,2
RTS0043610,2
RTS0043612,2
RTS0043614,1
RTS0043616,3
RTS0043617,2
RTS0043618,1
RTS0043619,2
RTS0043620,1
RTS0043621,2
RTS0043622,5
RTS0043623,5
RTS0043625,2
RTS0043627,1
RTS0043628,2
RTS0043629,1
RTS0043630,2
RTS0043631,1
RTS0043632,3
RTS0043633,6
RTS0043634,2
RTS0043635,3
RTS0043637,1
RTS0043638,5
RTS0043639,2
RTS0043640,4
RTS0043641,6
RTS0043642,3
RTS0043643,2
RTS0043644,4
RTS0043645,2
RTS0043648,1
RTS0043649,4
RTS0043650,4
RTS0043651,1
RTS0043652,2
RTS0043653,1
RTS0043654,3
RTS0043655,4
RTS0043656,4
RTS0043657,1
RTS0043658,4
RTS0043659,1
RTS0043660,4
RTS0043661,4
RTS0043663,2
RTS0043664,4
RTS0043665,3
RTS0043666,3
RTS0043667,2
RTS0043669,1
RTS0043670,1
RTS0043671,3
RTS0043672,1
RTS0043673,3
RTS0043674,1
RTS0043675,3
RTS0043676,6
RTS0043677,4
RTS0043678,3
RTS0043679,2
RTS0043680,2
RTS0043681,3
RTS0043682,2
RTS0043683,4
RTS0043684,6
RTS0043685,2
RTS0043687,1
RTS0043688,4
RTS0043689,3
RTS0043690,3
RTS0043691,3
RTS0043692,2
RTS0043693,2
RTS0043694,5
RTS0043695,3
RTS0043696,1
RTS0043697,3
RTS0043698,4
RTS0043699,1
RTS0043700,1
RTS0043701,1
RTS0043702,2
RTS0043703,4
RTS0043704,4
RTS0043705,3
RTS0043706,7
RTS0043707,2
RTS0043708,8
RTS0043710,2
RTS0043711,1
RTS0043712,3
RTS0043713,3
RTS0043714,1
RTS0043715,1
RTS0043716,6
RTS0043717,3
RTS0043719,3
RTS0043720,4
RTS0043721,2
RTS0043722,2
RTS0043723,4
RTS0043724,3
RTS0043725,2
RTS0043726,4
RTS0043727,4
RTS0043729,4
RTS0043730,3
RTS0043731,2
RTS0043732,5
RTS0043733,2
RTS0043734,5
RTS0043735,5
RTS0043736,1
RTS0043737,1
RTS0043739,3
RTS0043740,2
RTS0043741,4
RTS0043742,4
RTS0043743,1
RTS0043744,2
RTS0043745,1
RTS0043746,6
RTS0043747,3
RTS0043748,3
RTS0043749,4
RTS0043751,1
RTS0043752,2
RTS0043753,3
RTS0043754,1
RTS0043755,2
RTS0043756,2
RTS0043757,1
RTS0043758,3
RTS0043759,2
RTS0043760,3
RTS0043761,4
RTS0043762,1
RTS0043763,3
RTS0043764,1
RTS0043765,2
RTS0043767,2
RTS0043768,1
RTS0043769,5
RTS0043771,1
RTS0043772,1
RTS0043773,4
RTS0043774,3
RTS0043775,3
RTS0043776,5
RTS0043777,2
RTS0043778,1
RTS0043779,1
RTS0043780,3
RTS0043782,1
RTS0043784,2
RTS0043785,2
RTS0043787,2
RTS0043788,3
RTS0043789,4
RTS0043790,1
RTS0043791,1
RTS0043792,3
RTS0043793,2
RTS0043794,2
RTS0043795,4
RTS0043796,2
RTS0043797,6
RTS0043798,1
RTS0043799,6
RTS0043800,4
RTS0043801,2
RTS0043802,6
RTS0043803,2
RTS0043804,1
RTS0043805,7
RTS0043807,3
RTS0043808,4
RTS0043809,1
RTS0043810,3
RTS0043812,4
RTS0043813,3
RTS0043814,3
RTS0043815,1
RTS0043816,2
RTS0043817,3
RTS0043818,2
RTS0043819,3
RTS0043820,1
RTS0043821,1
RTS0043822,3
RTS0043823,2
RTS0043824,1
RTS0043825,2
RTS0043826,2
RTS0043827,1
RTS0043828,2
RTS0043829,4
RTS0043830,1
RTS0043831,3
RTS0043832,2
RTS0043833,2
RTS0043834,5
RTS0043835,2
RTS0043836,2
RTS0043837,5
RTS0043838,1
RTS0043839,2
RTS0043840,4
RTS0043841,1
RTS0043844,3
RTS0043846,2
RTS0043847,2
RTS0043848,6
RTS0043849,2
RTS0043850,6
RTS0043851,2
RTS0043852,3
RTS0043853,6
RTS0043854,6
RTS0043856,3
RTS0043857,2
RTS0043858,1
RTS0043859,2
RTS0043860,1
RTS0043861,7
RTS0043862,9
RTS0043863,1
RTS0043864,1
RTS0043865,1
RTS0043866,3
RTS0043868,3
RTS0043869,4
RTS0043871,1
RTS0043872,3
RTS0043873,2
RTS0043874,3
RTS0043875,3
RTS0043878,1
RTS0043879,3
RTS0043880,2
RTS0043881,3
RTS0043882,2
RTS0043883,3
RTS0043884,2
RTS0043885,1
RTS0043886,4
RTS0043887,3
RTS0043888,3
RTS0043889,2
RTS0043890,2
RTS0043891,1
RTS0043892,7
RTS0043893,6
RTS0043894,4
RTS0043895,2
RTS0043896,5
RTS0043897,3
RTS0043898,2
RTS0043899,6
RTS0043900,2
RTS0043901,2
RTS0043902,3
RTS0043903,1
RTS0043904,4
RTS0043905,3
RTS0043906,1
RTS0043907,7
RTS0043908,3
RTS0043909,3
RTS0043910,3
RTS0043911,2
RTS0043912,8
RTS0043913,3
RTS0043914,3
RTS0043915,2
RTS0043916,2
RTS0043917,3
RTS0043918,3
RTS0043919,2
RTS0043920,2
RTS0043921,2
RTS0043922,2
RTS0043923,3
RTS0043924,6
RTS0043925,3
RTS0043926,2
RTS0043927,3
RTS0043928,1
RTS0043929,4
RTS0043930,1
RTS0043931,2
RTS0043934,2
RTS0043935,1
RTS0043936,2
RTS0043937,2
RTS0043938,1
RTS0043939,1
RTS0043940,1
RTS0043941,4
RTS0043942,1
RTS0043943,2
RTS0043944,1
RTS0043945,3
RTS0043947,3
RTS0043948,1
RTS0043949,2
RTS0043950,5
RTS0043951,3
RTS0043952,3
RTS0043953,3
RTS0043954,3
RTS0043955,2
RTS0043956,1
RTS0043957,3
RTS0043958,4
RTS0043959,7
RTS0043960,4
RTS0043961,2
RTS0043964,3
RTS0043966,1
RTS0043967,5
RTS0043968,2
RTS0043970,1
RTS0043971,1
RTS0043972,3
RTS0043973,2
RTS0043974,1
RTS0043975,2
RTS0043976,5
RTS0043977,2
RTS0043979,3
RTS0043981,1
RTS0043982,3
RTS0043983,3
RTS0043984,4
RTS0043985,2
RTS0043986,4
RTS0043987,4
RTS0043988,4
RTS0043990,2
RTS0043991,2
RTS0043993,6
RTS0043994,1
RTS0043996,2
RTS0043997,1
RTS0043998,5
RTS0043999,2
RTS0044000,2
RTS0044001,3
RTS0044002,3
RTS0044003,2
RTS0044004,4
RTS0044005,4
RTS0044006,3
RTS0044007,2
RTS0044008,3
RTS0044009,4
RTS0044010,1
RTS0044011,2
RTS0044012,1
RTS0044013,2
RTS0044014,3
RTS0044015,1
RTS0044016,2
RTS0044017,3
RTS0044018,3
RTS0044019,1
RTS0044020,2
RTS0044021,3
RTS0044022,5
RTS0044023,1
RTS0044024,4
RTS0044025,2
RTS0044026,3
RTS0044028,3
RTS0044029,3
RTS0044031,4
RTS0044032,5
RTS0044033,2
RTS0044034,3
RTS0044036,2
RTS0044037,2
RTS0044038,5
RTS0044039,1
RTS0044040,3
RTS0044041,2
RTS0044042,2
RTS0044043,3
RTS0044044,2
RTS0044045,6
RTS0044046,4
RTS0044047,4
RTS0044049,3
RTS0044050,5
RTS0044051,4
RTS0044052,3
RTS0044053,1
RTS0044054,5
RTS0044056,6
RTS0044057,5
RTS0044058,2
RTS0044059,7
RTS0044062,3
RTS0044063,6
RTS0044064,6
RTS0044065,3
RTS0044067,3
RTS0044068,4
RTS0044069,1
RTS0044070,4
RTS0044071,3
RTS0044072,4
RTS0044073,1
RTS0044074,4
RTS0044075,2
RTS0044076,1
RTS0044077,4
RTS0044078,1
RTS0044079,2
RTS0044080,6
RTS0044081,2
RTS0044082,2
RTS0044083,4
RTS0044084,3
RTS0044085,1
RTS0044086,5
RTS0044087,6
RTS0044088,3
RTS0044089,3
RTS0044090,2
RTS0044091,3
RTS0044092,4
RTS0044094,8
RTS0044096,3
RTS0044097,2
RTS0044099,1
RTS0044100,3
RTS0044101,1
RTS0044102,2
RTS0044103,2
RTS0044104,2
RTS0044105,7
RTS0044106,2
RTS0044108,3
RTS0044109,2
RTS0044110,3
RTS0044112,1
RTS0044113,1
RTS0044114,3
RTS0044115,3
RTS0044116,1
RTS0044117,2
RTS0044118,3
RTS0044119,3
RTS0044120,3
RTS0044121,3
RTS0044122,3
RTS0044123,2
RTS0044124,3
RTS0044125,1
RTS0044126,5
RTS0044127,1
RTS0044128,4
RTS0044129,4
RTS0044131,1
RTS0044132,1
RTS0044133,1
RTS0044134,2
RTS0044135,4
RTS0044136,3
RTS0044138,3
RTS0044139,3
RTS0044140,3
RTS0044141,1
RTS0044142,3
RTS0044143,4
RTS0044144,2
RTS0044145,2
RTS0044146,3
RTS0044147,3
RTS0044148,2
RTS0044149,1
RTS0044150,2
RTS0044151,7
RTS0044152,3
RTS0044153,5
RTS0044154,2
RTS0044155,1
RTS0044156,2
RTS0044157,2
RTS0044158,4
RTS0044159,1
RTS0044160,2
RTS0044161,4
RTS0044162,2
RTS0044163,4
RTS0044164,1
RTS0044165,2
RTS0044166,1
RTS0044167,2
RTS0044168,4
RTS0044169,2
RTS0044170,3
RTS0044171,3
RTS0044172,3
RTS0044173,2
RTS0044174,2
RTS0044176,4
RTS0044177,4
RTS0044178,4
RTS0044180,2
RTS0044181,2
RTS0044182,4
RTS0044183,2
RTS0044184,3
RTS0044185,1
RTS0044186,4
RTS0044187,2
RTS0044188,1
RTS0044189,4
RTS0044190,3
RTS0044191,1
RTS0044192,2
RTS0044193,3
RTS0044195,3
RTS0044196,1
RTS0044197,1
RTS0044198,5
RTS0044199,5
RTS0044200,1
RTS0044207,4
RTS0044208,1
RTS0044209,3
RTS0044210,2
RTS0044211,3
RTS0044212,2
RTS0044213,1
RTS0044214,8
RTS0044215,4
RTS0044216,2
RTS0044217,3
RTS0044218,5
RTS0044219,1
RTS0044220,3
RTS0044221,1
RTS0044222,2
RTS0044223,7
RTS0044224,1
RTS0044225,1
RTS0044226,3
RTS0044227,1
RTS0044228,1
RTS0044229,1
RTS0044230,4
RTS0044231,4
RTS0044232,4
RTS0044233,1
RTS0044234,2
RTS0044235,2
RTS0044236,2
RTS0044237,4
RTS0044238,4
RTS0044239,2
RTS0044240,2
RTS0044241,3
RTS0044242,2
RTS0044243,5
RTS0044244,3
RTS0044246,2
RTS0044247,2
RTS0044248,10
RTS0044249,3
RTS0044250,1
RTS0044251,2
RTS0044252,2
RTS0044253,4
RTS0044254,1
RTS0044255,3
RTS0044256,2
RTS0044257,3
RTS0044258,3
RTS0044259,2
RTS0044260,4
RTS0044261,4
RTS0044262,2
RTS0044263,1
RTS0044264,4
RTS0044265,5
RTS0044266,1
RTS0044267,2
RTS0044268,1
RTS0044269,1
RTS0044270,3
RTS0044271,5
RTS0044272,2
RTS0044273,3
RTS0044274,1
RTS0044275,4
RTS0044276,3
RTS0044277,5
RTS0044278,2
RTS0044280,4
RTS0044281,2
RTS0044282,2
RTS0044284,4
RTS0044285,2
RTS0044286,2
RTS0044287,1
RTS0044288,3
RTS0044289,1
RTS0044290,2
RTS0044291,2
RTS0044292,3
RTS0044293,1
RTS0044294,2
RTS0044295,4
RTS0044296,1
RTS0044297,2
RTS0044298,2
RTS0044299,4
RTS0044301,6
RTS0044303,3
RTS0044304,3
RTS0044305,2
RTS0044306,2
RTS0044307,1
RTS0044308,2
RTS0044309,2
RTS0044310,4
RTS0044311,1
RTS0044312,3
RTS0044313,3
RTS0044314,6
RTS0044315,1
RTS0044316,3
RTS0044317,1
RTS0044318,4
RTS0044319,3
RTS0044320,3
RTS0044321,5
RTS0044322,1
RTS0044324,2
RTS0044325,6
RTS0044327,3
RTS0044328,3
RTS0044329,1
RTS0044330,1
RTS0044331,7
RTS0044332,7
RTS0044333,5
RTS0044334,2
RTS0044335,2
RTS0044337,3
RTS0044338,4
RTS0044339,6
RTS0044340,2
RTS0044341,2
RTS0044342,4
RTS0044343,7
RTS0044344,4
RTS0044345,3
RTS0044346,1
RTS0044347,3
RTS0044348,3
RTS0044350,4
RTS0044351,14
RTS0044352,1
RTS0044353,3
RTS0044355,5
RTS0044356,4
RTS0044357,2
RTS0044358,4
RTS0044359,2
RTS0044360,5
RTS0044361,5
RTS0044362,2
RTS0044363,16
RTS0044364,2
RTS0044365,1
RTS0044366,4
RTS0044367,1
RTS0044368,7
RTS0044369,2
RTS0044370,2
RTS0044371,1
RTS0044374,2
RTS0044375,3
RTS0044376,3
RTS0044377,4
RTS0044379,2
RTS0044380,2
RTS0044381,4
RTS0044382,5
RTS0044383,6
RTS0044384,4
RTS0044385,9
RTS0044386,2
RTS0044387,1
RTS0044388,5
RTS0044389,4
RTS0044390,1
RTS0044391,7
RTS0044392,13
RTS0044393,6
RTS0044394,4
RTS0044395,1
RTS0044396,4
RTS0044397,1
RTS0044399,2
RTS0044400,2
RTS0044401,2
RTS0044402,2
RTS0044403,1
RTS0044404,5
RTS0044405,2
RTS0044406,3
RTS0044407,3
RTS0044408,6
RTS0044409,5
RTS0044410,3
RTS0044411,2
RTS0044412,5
RTS0044413,4
RTS0044414,2
RTS0044415,1
RTS0044416,3
RTS0044417,4
RTS0044418,5
RTS0044419,2
RTS0044420,4
RTS0044422,2
RTS0044423,1
RTS0044424,3
RTS0044425,3
RTS0044426,1
RTS0044427,2
RTS0044428,2
RTS0044429,2
RTS0044430,2
RTS0044431,1
RTS0044432,4
RTS0044433,2
RTS0044434,4
RTS0044435,5
RTS0044436,3
RTS0044437,1
RTS0044439,4
RTS0044441,7
RTS0044442,10
RTS0044443,4
RTS0044444,2
RTS0044445,1
RTS0044446,5
RTS0044447,4
RTS0044448,2
RTS0044449,2
RTS0044450,1
RTS0044451,3
RTS0044452,2
RTS0044453,10
RTS0044454,7
RTS0044455,2
RTS0044456,5
RTS0044457,2
RTS0044458,3
RTS0044459,3
RTS0044460,1
RTS0044461,5
RTS0044463,2
RTS0044464,3
RTS0044465,6
RTS0044466,4
RTS0044467,4
RTS0044468,3
RTS0044469,5
RTS0044470,5
RTS0044471,3
RTS0044472,2
RTS0044473,2
RTS0044474,1
RTS0044475,3
RTS0044476,2
RTS0044477,4
RTS0044478,3
RTS0044479,6
RTS0044480,2
RTS0044481,3
RTS0044482,2
RTS0044483,4
RTS0044484,3
RTS0044485,5
RTS0044486,1
RTS0044487,5
RTS0044488,2
RTS0044489,1
RTS0044490,2
RTS0044491,5
RTS0044492,1
RTS0044493,4
RTS0044494,3
RTS0044495,3
RTS0044496,4
RTS0044497,3
RTS0044498,5
RTS0044499,4
RTS0044501,4
RTS0044502,1
RTS0044503,4
RTS0044504,3
RTS0044505,3
RTS0044506,4
RTS0044507,2
RTS0044508,6
RTS0044509,4
RTS0044510,5
RTS0044511,2
RTS0044513,2
RTS0044514,2
RTS0044515,5
RTS0044516,3
RTS0044517,2
RTS0044518,2
RTS0044519,1
RTS0044520,1
RTS0044521,3
RTS0044522,5
RTS0044523,5
RTS0044524,3
RTS0044525,4
RTS0044527,2
RTS0044528,4
RTS0044529,4
RTS0044530,2
RTS0044531,2
RTS0044532,2
RTS0044533,4
RTS0044534,4
RTS0044536,1
RTS0044537,1
RTS0044538,2
RTS0044539,1
RTS0044540,2
RTS0044541,2
RTS0044542,3
RTS0044543,9
RTS0044545,2
RTS0044546,5
RTS0044547,4
RTS0044548,3
RTS0044549,3
RTS0044551,2
RTS0044552,1
RTS0044553,4
RTS0044554,2
RTS0044555,4
RTS0044556,1
RTS0044557,5
RTS0044558,2
RTS0044559,4
RTS0044560,2
RTS0044561,1
RTS0044562,4
RTS0044563,2
RTS0044564,3
RTS0044565,2
RTS0044566,2
RTS0044567,1
RTS0044568,2
RTS0044569,2
RTS0044570,4
RTS0044571,3
RTS0044572,2
RTS0044573,1
RTS0044574,2
RTS0044575,4
RTS0044576,2
RTS0044578,2
RTS0044579,2
RTS0044580,2
RTS0044581,3
RTS0044583,2
RTS0044584,4
RTS0044585,1
RTS0044587,3
RTS0044588,1
RTS0044589,3
RTS0044590,3
RTS0044591,3
RTS0044592,4
RTS0044593,1
RTS0044594,2
RTS0044597,3
RTS0044598,3
RTS0044599,3
RTS0044600,2
RTS0044601,2
RTS0044602,3
RTS0044603,1
RTS0044604,1
RTS0044605,4
RTS0044606,1
RTS0044607,2
RTS0044608,1
RTS0044609,2
RTS0044610,6
RTS0044611,2
RTS0044612,4
RTS0044613,2
RTS0044614,2
RTS0044615,4
RTS0044616,1
RTS0044617,2
RTS0044618,5
RTS0044619,2
RTS0044621,4
RTS0044622,3
RTS0044623,2
RTS0044624,1
RTS0044625,1
RTS0044626,5
RTS0044628,5
RTS0044629,3
RTS0044630,1
RTS0044631,2
RTS0044632,1
RTS0044633,4
RTS0044634,2
RTS0044635,2
RTS0044636,3
RTS0044637,5
RTS0044638,2
RTS0044639,2
RTS0044640,2
RTS0044642,4
RTS0044643,2
RTS0044644,4
RTS0044645,3
RTS0044646,1
RTS0044647,4
RTS0044648,2
RTS0044650,1
RTS0044651,2
RTS0044653,3
RTS0044654,4
RTS0044655,2
RTS0044656,22
RTS0044657,16
RTS0044658,28
RTS0044659,29
RTS0044660,25
RTS0044661,4
RTS0044662,2
RTS0044663,2
RTS0044664,5
RTS0044665,3
RTS0044666,2
RTS0044667,3
RTS0044668,4
RTS0044669,3
RTS0044670,1
RTS0044671,3
RTS0044672,1
RTS0044673,2
RTS0044674,3
RTS0044675,1
RTS0044676,3
RTS0044677,2
RTS0044678,1
RTS0044679,2
RTS0044680,1
RTS0044681,1
RTS0044682,3
RTS0044683,1
RTS0044684,3
RTS0044685,1
RTS0044687,2
RTS0044688,3
RTS0044689,3
RTS0044690,3
RTS0044691,1
RTS0044692,1
RTS0044693,3
RTS0044694,3
RTS0044695,5
RTS0044696,4
RTS0044697,4
RTS0044698,3
RTS0044699,1
RTS0044700,5
RTS0044701,3
RTS0044702,1
RTS0044703,2
RTS0044704,4
RTS0044705,1
RTS0044706,2
RTS0044707,4
RTS0044709,2
RTS0044710,3
RTS0044711,2
RTS0044712,5
RTS0044715,1
RTS0044716,1
RTS0044717,2
RTS0044718,1
RTS0044719,1
RTS0044721,4
RTS0044723,2
RTS0044725,5
RTS0044726,2
RTS0044727,3
RTS0044728,1
RTS0044729,5
RTS0044730,3
RTS0044731,3
RTS0044732,4
RTS0044733,2
RTS0044734,4
RTS0044735,1
RTS0044736,2
RTS0044737,4
RTS0044738,3
RTS0044739,1
RTS0044741,3
RTS0044742,1
RTS0044743,3
RTS0044744,1
RTS0044745,3
RTS0044746,2
RTS0044747,2
RTS0044748,5
RTS0044750,2
RTS0044751,2
RTS0044752,4
RTS0044753,1
RTS0044754,1
RTS0044755,3
RTS0044756,2
RTS0044757,1
RTS0044758,5
RTS0044759,4
RTS0044760,3
RTS0044761,3
RTS0044762,2
RTS0044763,6
RTS0044764,4
RTS0044765,1
RTS0044766,3
RTS0044767,3
RTS0044768,4
RTS0044769,2
RTS0044771,3
RTS0044772,1
RTS0044773,2
RTS0044774,1
RTS0044775,3
RTS0044776,3
RTS0044777,2
RTS0044778,5
RTS0044779,5
RTS0044780,1
RTS0044781,7
RTS0044782,2
RTS0044783,5
RTS0044786,4
RTS0044787,3
RTS0044788,1
RTS0044789,4
RTS0044790,1
RTS0044791,9
RTS0044792,3
RTS0044793,1
RTS0044794,4
RTS0044795,1
RTS0044796,4
RTS0044797,2
RTS0044798,1
RTS0044799,4
RTS0044800,3
RTS0044801,4
RTS0044803,1
RTS0044804,5
RTS0044805,5
RTS0044806,3
RTS0044807,3
RTS0044808,2
RTS0044809,1
RTS0044810,3
RTS0044811,3
RTS0044812,1
RTS0044813,4
RTS0044814,4
RTS0044815,1
RTS0044816,1
RTS0044817,3
RTS0044818,6
RTS0044819,5
RTS0044820,1
RTS0044822,1
RTS0044823,4
RTS0044824,1
RTS0044825,11
RTS0044827,3
RTS0044828,4
RTS0044829,3
RTS0044830,1
RTS0044831,3
RTS0044832,2
RTS0044833,6
RTS0044834,4
RTS0044835,3
RTS0044836,3
RTS0044837,9
RTS0044838,3
RTS0044839,2
RTS0044840,1
RTS0044841,5
RTS0044842,1
RTS0044843,5
RTS0044844,4
RTS0044845,2
RTS0044847,4
RTS0044848,1
RTS0044849,2
RTS0044850,4
RTS0044851,3
RTS0044852,2
RTS0044853,1
RTS0044854,2
RTS0044855,1
RTS0044857,1
RTS0044858,2
RTS0044860,4
RTS0044861,2
RTS0044862,1
RTS0044863,1
RTS0044864,2
RTS0044865,2
RTS0044866,3
RTS0044867,3
RTS0044868,6
RTS0044869,3
RTS0044870,3
RTS0044871,1
RTS0044872,1
RTS0044873,1
RTS0044875,3
RTS0044876,3
RTS0044877,7
RTS0044878,7
RTS0044879,2
RTS0044880,4
RTS0044881,3
RTS0044882,3
RTS0044883,2
RTS0044884,2
RTS0044885,1
RTS0044886,4
RTS0044887,4
RTS0044890,2
RTS0044891,5
RTS0044892,2
RTS0044893,3
RTS0044894,1
RTS0044895,5
RTS0044896,3
RTS0044897,2
RTS0044898,1
RTS0044899,4
RTS0044900,4
RTS0044901,3
RTS0044902,4
RTS0044903,2
RTS0044904,6
RTS0044905,4
RTS0044906,2
RTS0044907,2
RTS0044908,2
RTS0044909,4
RTS0044910,3
RTS0044911,1
RTS0044912,1
RTS0044913,3
RTS0044914,3
RTS0044915,4
RTS0044916,2
RTS0044917,7
RTS0044918,3
RTS0044919,3
RTS0044920,2
RTS0044921,2
RTS0044922,2
RTS0044923,1
RTS0044924,2
RTS0044926,1
RTS0044927,2
RTS0044928,4
RTS0044929,1
RTS0044930,4
RTS0044931,3
RTS0044932,4
RTS0044933,3
RTS0044934,3
RTS0044935,2
RTS0044936,3
RTS0044937,2
RTS0044938,2
RTS0044939,4
RTS0044940,1
RTS0044941,5
RTS0044942,1
RTS0044943,7
RTS0044944,3
RTS0044945,2
RTS0044946,1
RTS0044947,1
RTS0044948,8
RTS0044949,2
RTS0044950,2
RTS0044951,3
RTS0044952,1
RTS0044953,1
RTS0044954,1
RTS0044955,1
RTS0044956,2
RTS0044957,8
RTS0044958,2
RTS0044959,4
RTS0044961,3
RTS0044962,4
RTS0044963,8
RTS0044964,2
RTS0044965,2
RTS0044966,1
RTS0044967,1
RTS0044968,5
RTS0044969,3
RTS0044970,2
RTS0044971,3
RTS0044974,2
RTS0044975,4
RTS0044976,3
RTS0044977,6
RTS0044978,1
RTS0044979,2
RTS0044980,10
RTS0044981,2
RTS0044982,1
RTS0044983,1
RTS0044984,3
RTS0044985,2
RTS0044986,3
RTS0044987,3
RTS0044989,2
RTS0044990,4
RTS0044991,2
RTS0044992,4
RTS0044993,4
RTS0044994,3
RTS0044995,1
RTS0044997,4
RTS0044998,1
RTS0044999,3
RTS0045000,4
RTS0045001,5
RTS0045002,3
RTS0045003,1
RTS0045004,1
RTS0045005,3
RTS0045006,1
RTS0045007,2
RTS0045009,2
RTS0045010,2
RTS0045011,5
RTS0045012,3
RTS0045013,2
RTS0045014,3
RTS0045015,3
RTS0045016,1
RTS0045017,3
RTS0045018,1
RTS0045019,2
RTS0045020,4
RTS0045021,1
RTS0045022,1
RTS0045023,2
RTS0045024,2
RTS0045025,1
RTS0045026,3
RTS0045027,4
RTS0045028,2
RTS0045029,2
RTS0045030,3
RTS0045031,2
RTS0045032,1
RTS0045033,1
RTS0045034,3
RTS0045035,1
RTS0045036,3
RTS0045038,3
RTS0045039,4
RTS0045040,2
RTS0045041,3
RTS0045042,1
RTS0045043,3
RTS0045044,3
RTS0045045,2
RTS0045046,3
RTS0045047,2
RTS0045048,2
RTS0045049,1
RTS0045050,1
RTS0045051,1
RTS0045052,2
RTS0045053,2
RTS0045054,2
RTS0045055,2
RTS0045056,4
RTS0045057,1
RTS0045058,1
RTS0045059,1
RTS0045060,2
RTS0045061,2
RTS0045063,3
RTS0045064,3
RTS0045065,4
RTS0045066,3
RTS0045067,7
RTS0045068,1
RTS0045069,6
RTS0045070,5
RTS0045071,1
RTS0045072,1
RTS0045073,3
RTS0045074,4
RTS0045075,2
RTS0045076,5
RTS0045077,3
RTS0045078,4
RTS0045079,2
RTS0045080,4
RTS0045081,1
RTS0045082,5
RTS0045083,1
RTS0045084,4
RTS0045085,2
RTS0045086,2
RTS0045088,4
RTS0045089,3
RTS0045090,3
RTS0045091,2
RTS0045092,3
RTS0045093,2
RTS0045094,2
RTS0045095,2
RTS0045096,3
RTS0045097,2
RTS0045099,3
RTS0045101,2
RTS0045102,4
RTS0045103,3
RTS0045104,3
RTS0045105,3
RTS0045106,2
RTS0045107,6
RTS0045109,5
RTS0045110,1
RTS0045111,3
RTS0045112,3
RTS0045113,2
RTS0045115,2
RTS0045116,2
RTS0045117,2
RTS0045119,1
RTS0045120,3
RTS0045121,5
RTS0045122,1
RTS0045124,3
RTS0045125,2
RTS0045126,5
RTS0045127,2
RTS0045129,4
RTS0045130,3
RTS0045131,1
RTS0045132,4
RTS0045133,1
RTS0045134,3
RTS0045135,4
RTS0045136,2
RTS0045137,3
RTS0045138,4
RTS0045139,2
RTS0045140,2
RTS0045141,2
RTS0045142,5
RTS0045143,2
RTS0045144,3
RTS0045145,2
RTS0045146,1
RTS0045147,3
RTS0045148,4
RTS0045149,2
RTS0045150,1
RTS0045151,4
RTS0045152,2
RTS0045154,4
RTS0045155,3
RTS0045156,2
RTS0045157,3
RTS0045158,2
RTS0045159,3
RTS0045160,2
RTS0045161,2
RTS0045162,2
RTS0045163,2
RTS0045164,3
RTS0045165,3
RTS0045166,1
RTS0045167,1
RTS0045168,1
RTS0045169,1
RTS0045170,3
RTS0045171,3
RTS0045172,5
RTS0045173,3
RTS0045174,3
RTS0045175,2
RTS0045176,1
RTS0045177,1
RTS0045179,3
RTS0045180,2
RTS0045181,3
RTS0045182,1
RTS0045183,2
RTS0045184,3
RTS0045185,3
RTS0045186,2
RTS0045187,2
RTS0045188,5
RTS0045189,3
RTS0045190,8
RTS0045191,4
RTS0045192,5
RTS0045194,1
RTS0045195,2
RTS0045196,3
RTS0045197,4
RTS0045198,5
RTS0045199,2
RTS0045200,1
RTS0045201,2
RTS0045202,2
RTS0045203,3
RTS0045204,2
RTS0045205,2
RTS0045206,5
RTS0045207,1
RTS0045208,3
RTS0045209,5
RTS0045210,4
RTS0045211,4
RTS0045212,3
RTS0045213,6
RTS0045214,1
RTS0045215,3
RTS0045216,5
RTS0045217,3
RTS0045218,2
RTS0045219,1
RTS0045220,3
RTS0045221,3
RTS0045222,2
RTS0045224,4
RTS0045225,1
RTS0045226,10
RTS0045227,3
RTS0045228,6
RTS0045230,5
RTS0045231,6
RTS0045232,3
RTS0045233,4
RTS0045234,3
RTS0045235,3
RTS0045236,4
RTS0045237,2
RTS0045238,3
RTS0045239,3
RTS0045240,8
RTS0045241,2
RTS0045242,4
RTS0045243,2
RTS0045244,1
RTS0045245,2
RTS0045246,2
RTS0045247,1
RTS0045248,2
RTS0045249,2
RTS0045250,3
RTS0045251,3
RTS0045252,2
RTS0045253,4
RTS0045254,1
RTS0045256,2
RTS0045257,1
RTS0045258,1
RTS0045259,2
RTS0045260,1
RTS0045262,5
RTS0045263,4
RTS0045264,4
RTS0045265,2
RTS0045266,7
RTS0045267,4
RTS0045268,7
RTS0045269,2
RTS0045270,2
RTS0045271,3
RTS0045272,1
RTS0045273,2
RTS0045274,3
RTS0045275,4
RTS0045276,2
RTS0045277,3
RTS0045278,3
RTS0045279,1
RTS0045281,3
RTS0045282,5
RTS0045283,3
RTS0045284,3
RTS0045285,2
RTS0045286,4
RTS0045287,5
RTS0045288,3
RTS0045289,4
RTS0045290,1
RTS0045292,3
RTS0045294,4
RTS0045295,3
RTS0045296,2
RTS0045297,2
RTS0045298,3
RTS0045299,5
RTS0045300,3
RTS0045301,3
RTS0045302,3
RTS0045303,5
RTS0045304,2
RTS0045305,2
RTS0045306,2
RTS0045307,3
RTS0045308,2
RTS0045309,1
RTS0045310,2
RTS0045311,1
RTS0045312,4
RTS0045313,2
RTS0045314,2
RTS0045315,2
RTS0045316,2
RTS0045317,1
RTS0045318,1
RTS0045319,1
RTS0045320,6
RTS0045321,2
RTS0045322,2
RTS0045323,6
RTS0045324,6
RTS0045325,1
RTS0045326,2
RTS0045327,1
RTS0045328,2
RTS0045329,3
RTS0045330,3
RTS0045331,2
RTS0045332,1
RTS0045333,2
RTS0045334,3
RTS0045335,1
RTS0045336,4
RTS0045337,2
RTS0045338,2
RTS0045339,2
RTS0045340,3
RTS0045341,1
RTS0045342,2
RTS0045343,1
RTS0045344,3
RTS0045345,3
RTS0045347,2
RTS0045348,3
RTS0045349,3
RTS0045350,1
RTS0045351,3
RTS0045352,2
RTS0045353,4
RTS0045354,2
RTS0045355,2
RTS0045356,2
RTS0045357,3
RTS0045358,5
RTS0045359,2
RTS0045360,6
RTS0045361,1
RTS0045362,2
RTS0045363,3
RTS0045364,3
RTS0045365,3
RTS0045366,6
RTS0045367,2
RTS0045368,2
RTS0045369,3
RTS0045370,1
RTS0045371,3
RTS0045372,4
RTS0045373,2
RTS0045374,1
RTS0045375,5
RTS0045376,1
RTS0045377,1
RTS0045379,1
RTS0045380,2
RTS0045381,5
RTS0045382,3
RTS0045383,1
RTS0045384,2
RTS0045385,1
RTS0045386,5
RTS0045388,3
RTS0045389,2
RTS0045390,2
RTS0045391,3
RTS0045392,4
RTS0045393,1
RTS0045394,2
RTS0045395,3
RTS0045396,2
RTS0045397,2
RTS0045398,3
RTS0045400,2
RTS0045401,3
RTS0045402,4
RTS0045403,4
RTS0045404,2
RTS0045405,4
RTS0045406,7
RTS0045408,2
RTS0045409,3
RTS0045410,2
RTS0045411,2
RTS0045413,1
RTS0045414,4
RTS0045415,2
RTS0045417,2
RTS0045418,1
RTS0045419,2
RTS0045420,3
RTS0045421,28
RTS0045422,38
RTS0045423,10
RTS0045424,25
RTS0045425,32
RTS0045426,3
RTS0045427,2
RTS0045428,2
RTS0045429,4
RTS0045430,2
RTS0045431,1
RTS0045432,1
RTS0045433,2
RTS0045434,1
RTS0045435,4
RTS0045436,2
RTS0045437,1
RTS0045438,5
RTS0045439,2
RTS0045440,2
RTS0045441,2
RTS0045442,2
RTS0045443,2
RTS0045444,1
RTS0045445,2
RTS0045446,1
RTS0045447,4
RTS0045448,2
RTS0045449,2
RTS0045450,2
RTS0045451,9
RTS0045452,1
RTS0045453,3
RTS0045454,1
RTS0045455,6
RTS0045456,1
RTS0045457,2
RTS0045458,2
RTS0045459,3
RTS0045460,1
RTS0045461,2
RTS0045462,3
RTS0045463,3
RTS0045464,2
RTS0045465,3
RTS0045466,2
RTS0045467,6
RTS0045468,4
RTS0045469,5
RTS0045470,4
RTS0045471,3
RTS0045472,2
RTS0045473,3
RTS0045474,1
RTS0045475,2
RTS0045476,1
RTS0045477,2
RTS0045478,1
RTS0045479,6
RTS0045480,4
RTS0045481,2
RTS0045482,3
RTS0045483,6
RTS0045484,1
RTS0045485,4
RTS0045486,1
RTS0045487,2
RTS0045488,5
RTS0045489,3
RTS0045490,4
RTS0045491,9
RTS0045492,12
RTS0045493,12
RTS0045494,4
RTS0045495,7
RTS0045496,4
RTS0045497,1
RTS0045498,6
RTS0045499,2
RTS0045500,2
RTS0045501,15
RTS0045502,14
RTS0045503,10
RTS0045504,4
RTS0045505,4
RTS0045506,76
RTS0045507,150
RTS0045508,64
RTS0045509,100
RTS0045510,50
RTS0045511,1
RTS0045512,5
RTS0045513,2
RTS0045514,4
RTS0045515,1
RTS0045518,3
RTS0045520,1
RTS0045521,2
RTS0045522,2
RTS0045523,3
RTS0045524,6
RTS0045526,5
RTS0045527,2
RTS0045528,1
RTS0045529,5
RTS0045530,8
RTS0045531,3
RTS0045532,2
RTS0045533,3
RTS0045534,5
RTS0045535,1
RTS0045537,3
RTS0045538,1
RTS0045539,5
RTS0045540,3
RTS0045541,2
RTS0045542,1
RTS0045543,4
RTS0045545,2
RTS0045546,2
RTS0045547,1
RTS0045548,1
RTS0045549,3
RTS0045551,3
RTS0045552,1
RTS0045553,3
RTS0045554,4
RTS0045555,2
RTS0045556,3
RTS0045557,3
RTS0045558,4
RTS0045559,1
RTS0045560,1
RTS0045562,1
RTS0045563,2
RTS0045564,1
RTS0045565,2
RTS0045566,1
RTS0045567,2
RTS0045568,2
RTS0045570,2
RTS0045571,1
RTS0045573,2
RTS0045574,1
RTS0045575,2
RTS0045576,3
RTS0045577,1
RTS0045578,2
RTS0045579,5
RTS0045580,2
RTS0045581,5
RTS0045582,2
RTS0045583,3
RTS0045584,2
RTS0045585,1
RTS0045586,1
RTS0045587,8
RTS0045588,4
RTS0045589,4
RTS0045590,3
RTS0045592,8
RTS0045593,4
RTS0045594,7
RTS0045595,4
RTS0045596,2
RTS0045597,4
RTS0045598,3
RTS0045599,4
RTS0045600,3
RTS0045601,1
RTS0045602,2
RTS0045603,1
RTS0045604,6
RTS0045606,4
RTS0045607,2
RTS0045608,3
RTS0045610,4
RTS0045612,1
RTS0045613,2
RTS0045614,4
RTS0045615,1
RTS0045616,1
RTS0045617,2
RTS0045618,2
RTS0045620,1
RTS0045621,1
RTS0045622,5
RTS0045623,4
RTS0045624,2
RTS0045625,5
RTS0045626,2
RTS0045627,1
RTS0045628,1
RTS0045629,1
RTS0045630,1
RTS0045631,4
RTS0045632,2
RTS0045633,1
RTS0045634,3
RTS0045635,1
RTS0045636,1
RTS0045637,2
RTS0045638,4
RTS0045639,2
RTS0045640,1
RTS0045641,2
RTS0045642,6
RTS0045643,1
RTS0045644,2
RTS0045645,1
RTS0045646,1
RTS0045647,2
RTS0045648,1
RTS0045649,5
RTS0045650,2
RTS0045651,1
RTS0045652,2
RTS0045653,1
RTS0045654,3
RTS0045655,2
RTS0045656,4
RTS0045657,4
RTS0045658,2
RTS0045659,7
RTS0045660,8
RTS0045661,10
RTS0045662,13
RTS0045663,17
RTS0045664,7
RTS0045665,18
RTS0045666,1
RTS0045667,1
RTS0045668,4
RTS0045669,3
RTS0045670,3
RTS0045671,1
RTS0045672,2
RTS0045673,4
RTS0045674,2
RTS0045675,3
RTS0045676,8
RTS0045677,5
RTS0045678,3
RTS0045679,1
RTS0045680,5
RTS0045681,2
RTS0045682,2
RTS0045685,3
RTS0045687,2
RTS0045688,1
RTS0045689,1
RTS0045690,5
RTS0045693,2
RTS0045694,1
RTS0045695,1
RTS0045696,2
RTS0045697,2
RTS0045698,2
RTS0045700,1
RTS0045701,1
RTS0045702,1
RTS0045703,1
RTS0045704,1
RTS0045705,3
RTS0045707,3
RTS0045708,4
RTS0045709,3
RTS0045710,2
RTS0045711,2
RTS0045712,5
RTS0045714,3
RTS0045715,3
RTS0045717,2
RTS0045718,1
RTS0045719,1
RTS0045720,3
RTS0045721,5
RTS0045722,5
RTS0045723,2
RTS0045724,4
RTS0045725,4
RTS0045727,5
RTS0045728,2
RTS0045729,2
RTS0045730,3
RTS0045731,2
RTS0045732,2
RTS0045733,2
RTS0045734,1
RTS0045735,2
RTS0045736,4
RTS0045737,4
RTS0045738,7
RTS0045739,4
RTS0045740,2
RTS0045741,11
RTS0045742,2
RTS0045743,3
RTS0045744,7
RTS0045745,3
RTS0045747,4
RTS0045748,5
RTS0045749,2
RTS0045750,3
RTS0045751,1
RTS0045752,2
RTS0045753,3
RTS0045754,1
RTS0045755,6
RTS0045756,3
RTS0045757,2
RTS0045758,1
RTS0045759,1
RTS0045760,2
RTS0045761,3
RTS0045762,2
RTS0045763,5
RTS0045764,1
RTS0045765,5
RTS0045766,8
RTS0045767,2
RTS0045768,5
RTS0045769,2
RTS0045770,1
RTS0045771,2
RTS0045772,3
RTS0045773,9
RTS0045774,2
RTS0045775,4
RTS0045776,3
RTS0045777,1
RTS0045778,5
RTS0045779,3
RTS0045780,2
RTS0045781,2
RTS0045782,6
RTS0045783,2
RTS0045784,2
RTS0045785,1
RTS0045786,4
RTS0045787,5
RTS0045788,6
RTS0045789,3
RTS0045790,2
RTS0045791,1
RTS0045792,1
RTS0045793,5
RTS0045794,1
RTS0045796,1
RTS0045797,1
RTS0045798,1
RTS0045799,5
RTS0045801,6
RTS0045802,2
RTS0045803,2
RTS0045804,3
RTS0045805,3
RTS0045806,2
RTS0045807,3
RTS0045808,3
RTS0045809,2
RTS0045810,5
RTS0045811,2
RTS0045812,4
RTS0045813,3
RTS0045814,4
RTS0045815,2
RTS0045816,3
RTS0045817,2
RTS0045818,3
RTS0045819,3
RTS0045820,5
RTS0045821,4
RTS0045822,1
RTS0045823,4
RTS0045824,5
RTS0045825,2
RTS0045826,3
RTS0045827,3
RTS0045828,1
RTS0045829,4
RTS0045830,4
RTS0045832,2
RTS0045833,3
RTS0045834,2
RTS0045835,4
RTS0045836,7
RTS0045837,4
RTS0045838,9
RTS0045840,3
RTS0045841,1
RTS0045842,3
RTS0045843,1
RTS0045845,1
RTS0045846,9
RTS0045848,3
RTS0045849,14
RTS0045851,1
RTS0045853,1
RTS0045854,2
RTS0045855,3
RTS0045857,1
RTS0045858,1
RTS0045859,4
RTS0045862,2
RTS0045863,10
RTS0045864,25
RTS0045865,4
RTS0045866,9
RTS0045867,5
RTS0045868,4
RTS0045869,3
RTS0045870,2
RTS0045872,3
RTS0045873,2
RTS0045874,1
RTS0045875,2
RTS0045876,3
RTS0045877,1
RTS0045879,1
RTS0045880,1
RTS0045881,1
RTS0045882,4
RTS0045883,3
RTS0045884,2
RTS0045886,2
RTS0045887,2
RTS0045888,1
RTS0045889,4
RTS0045890,3
RTS0045891,2
RTS0045892,1
RTS0045893,2
RTS0045894,1
RTS0045895,2
RTS0045896,3
RTS0045897,2
RTS0045898,1
RTS0045899,4
RTS0045900,1
RTS0045901,1
RTS0045902,4
RTS0045903,5
RTS0045904,2
RTS0045905,6
RTS0045907,8
RTS0045908,3
RTS0045909,4
RTS0045910,3
RTS0045911,2
RTS0045912,2
RTS0045913,3
RTS0045914,3
RTS0045915,1
RTS0045916,3
RTS0045917,2
RTS0045918,4
RTS0045920,3
RTS0045921,3
RTS0045922,5
RTS0045923,2
RTS0045924,1
RTS0045925,3
RTS0045926,1
RTS0045927,2
RTS0045928,1
RTS0045929,1
RTS0045930,4
RTS0045931,1
RTS0045932,3
RTS0045933,4
RTS0045935,2
RTS0045939,4
RTS0045941,1
RTS0045942,1
RTS0045943,4
RTS0045944,3
RTS0045945,1
RTS0045946,1
RTS0045947,4
RTS0045948,2
RTS0045949,4
RTS0045950,2
RTS0045951,5
RTS0045952,1
RTS0045953,3
RTS0045954,4
RTS0045956,2
RTS0045957,1
RTS0045958,1
RTS0045959,2
RTS0045961,1
RTS0045962,2
RTS0045963,4
RTS0045964,5
RTS0045965,2
RTS0045966,4
RTS0045967,1
RTS0045968,1
RTS0045969,3
RTS0045970,2
RTS0045971,3
RTS0045972,2
RTS0045973,3
RTS0045974,4
RTS0045976,3
RTS0045978,5
RTS0045980,3
RTS0045981,1
RTS0045982,1
RTS0045983,3
RTS0045984,1
RTS0045986,2
RTS0045987,2
RTS0045988,2
RTS0045989,2
RTS0045990,2
RTS0045991,6
RTS0045992,4
RTS0045993,3
RTS0045994,3
RTS0045996,1
RTS0045997,6
RTS0045998,1
RTS0045999,3
RTS0046000,3
RTS0046001,3
RTS0046003,4
RTS0046004,2
RTS0046005,4
RTS0046006,1
RTS0046007,4
RTS0046008,4
RTS0046009,5
RTS0046010,5
RTS0046011,3
RTS0046012,2
RTS0046013,1
RTS0046016,7
RTS0046019,2
RTS0046020,3
RTS0046021,3
RTS0046022,6
RTS0046023,6
RTS0046024,3
RTS0046025,3
RTS0046026,3
RTS0046027,4
RTS0046028,1
RTS0046030,5
RTS0046031,3
RTS0046032,3
RTS0046033,1
RTS0046034,3
RTS0046035,1
RTS0046036,3
RTS0046037,3
RTS0046038,2
RTS0046039,3
RTS0046040,4
RTS0046041,2
RTS0046042,2
RTS0046043,4
RTS0046044,2
RTS0046045,2
RTS0046046,3
RTS0046047,2
RTS0046048,6
RTS0046049,4
RTS0046050,1
RTS0046051,5
RTS0046052,3
RTS0046053,1
RTS0046054,1
RTS0046055,3
RTS0046056,3
RTS0046057,3
RTS0046058,5
RTS0046059,6
RTS0046060,2
RTS0046061,8
RTS0046062,6
RTS0046063,3
RTS0046064,1
RTS0046065,2
RTS0046066,3
RTS0046067,1
RTS0046068,3
RTS0046069,4
RTS0046071,5
RTS0046073,5
RTS0046074,3
RTS0046075,3
RTS0046076,1
RTS0046077,4
RTS0046078,1
RTS0046079,4
RTS0046080,4
RTS0046081,1
RTS0046082,1
RTS0046083,1
RTS0046084,5
RTS0046085,3
RTS0046086,6
RTS0046087,3
RTS0046088,4
RTS0046089,2
RTS0046090,3
RTS0046091,1
RTS0046092,4
RTS0046093,5
RTS0046094,2
RTS0046095,3
RTS0046096,4
RTS0046097,1
RTS0046098,1
RTS0046099,1
RTS0046100,2
RTS0046101,4
RTS0046102,3
RTS0046103,5
RTS0046104,4
RTS0046105,1
RTS0046106,2
RTS0046107,1
RTS0046108,2
RTS0046109,4
RTS0046110,3
RTS0046111,3
RTS0046112,1
RTS0046113,2
RTS0046114,2
RTS0046115,1
RTS0046116,4
RTS0046117,3
RTS0046119,5
RTS0046122,4
RTS0046123,2
RTS0046124,2
RTS0046125,5
RTS0046126,1
RTS0046127,2
RTS0046128,1
RTS0046129,4
RTS0046130,4
RTS0046131,2
RTS0046132,6
RTS0046133,5
RTS0046134,4
RTS0046135,1
RTS0046136,13
RTS0046137,20
RTS0046138,5
RTS0046140,3
RTS0046141,1
RTS0046142,6
RTS0046144,3
RTS0046145,1
RTS0046146,1
RTS0046147,1
RTS0046148,2
RTS0046149,1
RTS0046150,2
RTS0046152,1
RTS0046153,4
RTS0046154,2
RTS0046155,5
RTS0046156,3
RTS0046158,2
RTS0046159,1
RTS0046160,2
RTS0046162,1
RTS0046163,2
RTS0046164,3
RTS0046165,5
RTS0046166,2
RTS0046167,1
RTS0046168,4
RTS0046169,3
RTS0046170,6
RTS0046171,2
RTS0046172,1
RTS0046173,2
RTS0046174,4
RTS0046175,8
RTS0046176,2
RTS0046177,1
RTS0046178,1
RTS0046179,1
RTS0046180,3
RTS0046182,1
RTS0046183,3
RTS0046184,4
RTS0046185,3
RTS0046186,1
RTS0046187,2
RTS0046188,5
RTS0046191,3
RTS0046193,3
RTS0046194,2
RTS0046195,2
RTS0046196,1
RTS0046197,3
RTS0046198,1
RTS0046199,1
RTS0046200,1
RTS0046201,4
RTS0046202,3
RTS0046203,1
RTS0046204,5
RTS0046205,2
RTS0046206,4
RTS0046207,1
RTS0046208,1
RTS0046209,1
RTS0046210,1
RTS0046211,2
RTS0046212,3
RTS0046213,2
RTS0046214,6
RTS0046215,7
RTS0046216,1
RTS0046217,3
RTS0046218,5
RTS0046219,5
RTS0046220,2
RTS0046221,1
RTS0046222,2
RTS0046223,3
RTS0046224,5
RTS0046225,3
RTS0046226,4
RTS0046227,6
RTS0046228,5
RTS0046229,4
RTS0046230,3
RTS0046231,2
RTS0046232,2
RTS0046233,3
RTS0046234,4
RTS0046235,1
RTS0046236,1
RTS0046237,7
RTS0046238,6
RTS0046239,2
RTS0046240,2
RTS0046241,1
RTS0046242,1
RTS0046243,2
RTS0046244,4
RTS0046245,2
RTS0046246,3
RTS0046247,1
RTS0046248,3
RTS0046249,1
RTS0046251,3
RTS0046252,7
RTS0046253,3
RTS0046254,7
RTS0046255,4
RTS0046256,1
RTS0046257,3
RTS0046258,5
RTS0046259,1
RTS0046260,2
RTS0046261,1
RTS0046263,4
RTS0046264,2
RTS0046265,2
RTS0046266,2
RTS0046267,3
RTS0046268,4
RTS0046269,1
RTS0046270,2
RTS0046271,1
RTS0046272,4
RTS0046273,1
RTS0046274,3
RTS0046275,3
RTS0046276,3
RTS0046277,1
RTS0046278,1
RTS0046279,2
RTS0046280,5
RTS0046281,3
RTS0046282,2
RTS0046283,1
RTS0046284,3
RTS0046285,2
RTS0046286,3
RTS0046287,3
RTS0046288,2
RTS0046289,1
RTS0046290,1
RTS0046291,1
RTS0046292,2
RTS0046293,2
RTS0046294,3
RTS0046295,5
RTS0046296,1
RTS0046297,1
RTS0046298,2
RTS0046299,4
RTS0046300,2
RTS0046301,3
RTS0046303,1
RTS0046304,1
RTS0046305,5
RTS0046306,4
RTS0046307,3
RTS0046308,1
RTS0046309,2
RTS0046310,3
RTS0046311,4
RTS0046312,3
RTS0046313,3
RTS0046314,2
RTS0046315,3
RTS0046316,2
RTS0046317,3
RTS0046319,3
RTS0046320,2
RTS0046321,2
RTS0046322,4
RTS0046323,2
RTS0046324,2
RTS0046328,4
RTS0046329,4
RTS0046330,2
RTS0046331,6
RTS0046332,4
RTS0046333,13
RTS0046334,3
RTS0046335,3
RTS0046336,9
RTS0046342,1
RTS0046343,1
RTS0046344,5
RTS0046345,1
RTS0046347,28
RTS0046348,35
RTS0046349,26
RTS0046350,1
RTS0046352,1
RTS0046353,1
RTS0046354,4
RTS0046355,2
RTS0046356,2
RTS0046357,2
RTS0046358,1
RTS0046359,3
RTS0046360,1
RTS0046361,2
RTS0046362,7
RTS0046363,1
RTS0046364,4
RTS0046365,2
RTS0046366,1
RTS0046367,1
RTS0046368,1
RTS0046369,2
RTS0046370,4
RTS0046372,3
RTS0046373,2
RTS0046374,4
RTS0046375,1
RTS0046376,1
RTS0046377,3
RTS0046378,3
RTS0046379,3
RTS0046380,3
RTS0046381,3
RTS0046382,3
RTS0046383,3
RTS0046385,2
RTS0046388,4
RTS0046389,2
RTS0046390,2
RTS0046391,1
RTS0046392,3
RTS0046393,2
RTS0046394,3
RTS0046395,1
RTS0046396,3
RTS0046397,1
RTS0046398,2
RTS0046399,2
RTS0046400,5
RTS0046401,3
RTS0046402,2
RTS0046403,2
RTS0046404,1
RTS0046405,5
RTS0046406,5
RTS0046407,4
RTS0046408,2
RTS0046409,3
RTS0046410,4
RTS0046411,3
RTS0046412,5
RTS0046413,2
RTS0046414,12
RTS0046415,7
RTS0046416,2
RTS0046417,3
RTS0046418,3
RTS0046419,5
RTS0046420,7
RTS0046421,2
RTS0046422,1
RTS0046423,1
RTS0046424,1
RTS0046425,2
RTS0046426,4
RTS0046427,4
RTS0046428,3
RTS0046429,1
RTS0046430,3
RTS0046431,2
RTS0046432,3
RTS0046434,3
RTS0046435,5
RTS0046439,4
RTS0046440,1
RTS0046441,7
RTS0046442,3
RTS0046443,2
RTS0046445,4
RTS0046448,3
RTS0046449,6
RTS0046450,15
RTS0046452,10
RTS0046453,3
RTS0046454,2
RTS0046455,3
RTS0046456,3
RTS0046457,3
RTS0046458,1
RTS0046459,2
RTS0046460,2
RTS0046461,2
RTS0046462,5
RTS0046463,2
RTS0046464,3
RTS0046466,1
RTS0046469,2
RTS0046470,3
RTS0046471,1
RTS0046472,4
RTS0046473,1
RTS0046475,3
RTS0046477,4
RTS0046478,1
RTS0046479,2
RTS0046481,1
RTS0046482,4
RTS0046483,4
RTS0046484,2
RTS0046485,1
RTS0046486,2
RTS0046487,3
RTS0046488,4
RTS0046489,2
RTS0046490,2
RTS0046491,7
RTS0046492,5
RTS0046493,2
RTS0046494,3
RTS0046495,6
RTS0046496,4
RTS0046497,3
RTS0046498,4
RTS0046499,7
RTS0046500,4
RTS0046501,6
RTS0046502,1
RTS0046503,2
RTS0046504,2
RTS0046505,2
RTS0046506,6
RTS0046507,1
RTS0046509,1
RTS0046510,2
RTS0046511,3
RTS0046512,1
RTS0046514,4
RTS0046515,10
RTS0046516,2
RTS0046517,4
RTS0046518,5
RTS0046519,4
RTS0046520,4
RTS0046521,2
RTS0046522,1
RTS0046524,1
RTS0046525,2
RTS0046526,7
RTS0046527,3
RTS0046528,4
RTS0046529,3
RTS0046530,1
RTS0046532,4
RTS0046533,2
RTS0046534,4
RTS0046535,2
RTS0046536,4
RTS0046537,4
RTS0046538,1
RTS0046539,3
RTS0046540,2
RTS0046541,5
RTS0046542,3
RTS0046543,4
RTS0046544,4
RTS0046545,5
RTS0046546,1
RTS0046548,2
RTS0046549,9
RTS0046550,1
RTS0046551,4
RTS0046552,6
RTS0046553,2
RTS0046554,2
RTS0046556,3
RTS0046557,1
RTS0046559,1
RTS0046561,2
RTS0046562,3
RTS0046563,2
RTS0046564,2
RTS0046565,1
RTS0046566,1
RTS0046567,3
RTS0046568,2
RTS0046569,2
RTS0046570,3
RTS0046572,1
RTS0046573,2
RTS0046574,2
RTS0046575,2
RTS0046577,2
RTS0046578,1
RTS0046580,3
RTS0046581,3
RTS0046582,2
RTS0046583,1
RTS0046584,4
RTS0046585,3
RTS0046586,2
RTS0046587,1
RTS0046588,5
RTS0046589,4
RTS0046590,4
RTS0046591,4
RTS0046592,1
RTS0046593,1
RTS0046594,2
RTS0046595,2
RTS0046596,5
RTS0046597,1
RTS0046598,3
RTS0046599,2
RTS0046600,4
RTS0046601,3
RTS0046602,2
RTS0046603,4
RTS0046604,1
RTS0046605,2
RTS0046606,4
RTS0046608,3
RTS0046609,1
RTS0046610,2
RTS0046611,4
RTS0046612,2
RTS0046613,3
RTS0046614,3
RTS0046615,1
RTS0046616,3
RTS0046617,3
RTS0046618,2
RTS0046620,3
RTS0046621,4
RTS0046622,2
RTS0046623,4
RTS0046624,1
RTS0046625,3
RTS0046626,3
RTS0046627,4
RTS0046628,8
RTS0046629,3
RTS0046630,1
RTS0046631,2
RTS0046632,2
RTS0046634,5
RTS0046635,1
RTS0046636,2
RTS0046637,2
RTS0046639,6
RTS0046640,2
RTS0046641,1
RTS0046643,1
RTS0046644,3
RTS0046645,3
RTS0046646,2
RTS0046649,2
RTS0046650,4
RTS0046651,1
RTS0046652,5
RTS0046653,3
RTS0046654,2
RTS0046655,2
RTS0046656,2
RTS0046657,5
RTS0046658,1
RTS0046659,3
RTS0046661,1
RTS0046662,4
RTS0046663,5
RTS0046664,3
RTS0046665,3
RTS0046666,2
RTS0046667,4
RTS0046668,3
RTS0046670,1
RTS0046671,3
RTS0046675,4
RTS0046676,6
RTS0046677,1
RTS0046678,3
RTS0046679,1
RTS0046680,6
RTS0046681,1
RTS0046682,1
RTS0046683,3
RTS0046684,2
RTS0046685,1
RTS0046687,5
RTS0046688,3
RTS0046689,2
RTS0046690,3
RTS0046691,1
RTS0046692,2
RTS0046693,5
RTS0046694,2
RTS0046695,2
RTS0046696,1
RTS0046698,1
RTS0046699,1
RTS0046700,2
RTS0046701,4
RTS0046702,6
RTS0046703,11
RTS0046704,8
RTS0046705,10
RTS0046706,5
RTS0046707,7
RTS0046708,9
RTS0046709,1
RTS0046710,5
RTS0046711,3
RTS0046712,1
RTS0046713,4
RTS0046714,6
RTS0046716,3
RTS0046717,6
RTS0046718,5
RTS0046719,1
RTS0046720,2
RTS0046721,2
RTS0046722,2
RTS0046723,3
RTS0046724,4
RTS0046725,2
RTS0046726,2
RTS0046727,2
RTS0046728,1
RTS0046729,2
RTS0046730,1
RTS0046731,3
RTS0046732,3
RTS0046733,2
RTS0046735,2
RTS0046736,4
RTS0046737,5
RTS0046738,2
RTS0046739,3
RTS0046741,3
RTS0046742,3
RTS0046743,1
RTS0046744,1
RTS0046745,4
RTS0046746,4
RTS0046747,3
RTS0046748,4
RTS0046749,3
RTS0046750,2
RTS0046751,2
RTS0046752,7
RTS0046753,3
RTS0046754,1
RTS0046755,5
RTS0046756,3
RTS0046758,3
RTS0046759,2
RTS0046760,2
RTS0046761,2
RTS0046763,3
RTS0046764,5
RTS0046765,3
RTS0046766,2
RTS0046767,2
RTS0046768,6
RTS0046769,7
RTS0046770,6
RTS0046771,5
RTS0046772,3
RTS0046773,1
RTS0046774,1
RTS0046775,2
RTS0046777,2
RTS0046778,2
RTS0046779,6
RTS0046780,2
RTS0046781,3
RTS0046782,2
RTS0046783,2
RTS0046784,1
RTS0046785,4
RTS0046790,2
RTS0046791,3
RTS0046792,2
RTS0046794,3
RTS0046795,4
RTS0046797,1
RTS0046799,6
RTS0046800,3
RTS0046801,8
RTS0046802,14
RTS0046803,2
RTS0046805,1
RTS0046806,3
RTS0046807,4
RTS0046808,2
RTS0046809,2
RTS0046810,2
RTS0046811,1
RTS0046812,1
RTS0046813,2
RTS0046814,7
RTS0046815,2
RTS0046816,2
RTS0046817,2
RTS0046819,2
RTS0046820,3
RTS0046821,3
RTS0046822,1
RTS0046823,4
RTS0046824,1
RTS0046825,2
RTS0046826,1
RTS0046827,3
RTS0046828,2
RTS0046829,1
RTS0046830,2
RTS0046831,3
RTS0046832,1
RTS0046835,1
RTS0046836,5
RTS0046837,4
RTS0046838,2
RTS0046839,31
RTS0046840,1
RTS0046841,3
RTS0046842,6
RTS0046843,5
RTS0046846,4
RTS0046849,7
RTS0046850,1
RTS0046851,5
RTS0046852,2
RTS0046853,1
RTS0046854,3
RTS0046855,1
RTS0046857,2
RTS0046858,3
RTS0046859,3
RTS0046860,5
RTS0046861,3
RTS0046862,5
RTS0046863,3
RTS0046864,2
RTS0046867,3
RTS0046868,1
RTS0046869,1
RTS0046870,5
RTS0046871,4
RTS0046872,5
RTS0046873,1
RTS0046874,3
RTS0046876,3
RTS0046877,2
RTS0046878,1
RTS0046879,3
RTS0046880,3
RTS0046881,1
RTS0046882,3
RTS0046885,4
RTS0046886,2
RTS0046887,3
RTS0046889,3
RTS0046890,1
RTS0046891,5
RTS0046892,1
RTS0046895,3
RTS0046897,3
RTS0046898,1
RTS0046899,6
RTS0046900,8
RTS0046902,2
RTS0046903,2
RTS0046904,1
RTS0046906,2
RTS0046907,2
RTS0046908,2
RTS0046909,3
RTS0046910,3
RTS0046911,4
RTS0046913,5
RTS0046914,2
RTS0046915,2
RTS0046916,3
RTS0046918,44
RTS0046919,23
RTS0046920,14
RTS0046922,3
RTS0046923,2
RTS0046924,8
RTS0046925,3
RTS0046926,6
RTS0046927,3
RTS0046928,2
RTS0046929,2
RTS0046930,3
RTS0046931,4
RTS0046933,2
RTS0046934,1
RTS0046935,2
RTS0046936,2
RTS0046937,1
RTS0046938,2
RTS0046939,4
RTS0046941,2
RTS0046942,2
RTS0046943,2
RTS0046944,1
RTS0046946,3
RTS0046948,2
RTS0046951,5
RTS0046954,1
RTS0046955,2
RTS0046956,3
RTS0046957,6
RTS0046958,4
RTS0046959,1
RTS0046960,5
RTS0046961,1
RTS0046962,27
RTS0046963,1
RTS0046965,3
RTS0046966,3
RTS0046967,1
RTS0046968,2
RTS0047054,4
RTS0047055,2
RTS0047056,1
RTS0047057,6
RTS0047058,2
RTS0047060,2
RTS0047061,2
RTS0047062,2
RTS0047063,2
RTS0047064,1
RTS0047065,2
RTS0047066,5
RTS0047067,3
RTS0047068,4
RTS0047069,8
RTS0047070,2
RTS0047071,5
RTS0047072,3
RTS0047073,4
RTS0047074,1
RTS0047075,3
RTS0047076,2
RTS0047077,4
RTS0047078,1
RTS0047079,2
RTS0047080,8
RTS0047081,4
RTS0047082,6
RTS0047083,3
RTS0047084,3
RTS0047085,2
RTS0047086,1
RTS0047087,2
RTS0047089,5
RTS0047091,1
RTS0047092,4
RTS0047093,4
RTS0047094,2
RTS0047095,2
RTS0047096,4
RTS0047098,1
RTS0047099,3
RTS0047100,4
RTS0047101,3
RTS0047102,2
RTS0047103,3
RTS0047105,3
RTS0047106,8
RTS0047107,2
RTS0047109,3
RTS0047110,3
RTS0047111,2
RTS0047112,1
RTS0047113,10
RTS0047114,1
RTS0047115,1
RTS0047116,2
RTS0047117,5
RTS0047118,3
RTS0047119,2
RTS0047120,3
RTS0047121,4
RTS0047123,1
RTS0047124,3
RTS0047125,1
RTS0047126,4
RTS0047127,2
RTS0047128,1
RTS0047129,2
RTS0047130,5
RTS0047131,2
RTS0047132,2
RTS0047133,2
RTS0047135,4
RTS0047136,3
RTS0047137,6
RTS0047138,5
RTS0047139,3
RTS0047140,4
RTS0047141,5
RTS0047143,4
RTS0047144,4
RTS0047145,5
RTS0047146,4
RTS0047147,5
RTS0047148,1
RTS0047149,2
RTS0047150,2
RTS0047151,1
RTS0047152,4
RTS0047153,2
RTS0047154,6
RTS0047157,1
RTS0047158,4
RTS0047159,3
RTS0047160,3
RTS0047165,5
RTS0047167,4
RTS0047168,1
RTS0047169,1
RTS0047170,2
RTS0047171,1
RTS0047172,2
RTS0047173,3
RTS0047174,1
RTS0047175,3
RTS0047176,3
RTS0047177,2
RTS0047178,4
RTS0047179,3
RTS0047180,3
RTS0047181,4
RTS0047182,2
RTS0047183,4
RTS0047184,6
RTS0047185,1
RTS0047186,2
RTS0047187,4
RTS0047188,1
RTS0047189,3
RTS0047190,5
RTS0047191,3
RTS0047192,4
RTS0047193,1
RTS0047194,4
RTS0047195,4
RTS0047196,2
RTS0047197,1
RTS0047199,1
RTS0047201,2
RTS0047203,1
RTS0047204,2
RTS0047205,2
RTS0047206,3
RTS0047207,5
RTS0047208,10
RTS0047209,8
RTS0047210,15
RTS0047211,12
RTS0047212,1
RTS0047213,3
RTS0047214,2
RTS0047215,3
RTS0047216,1
RTS0047217,2
RTS0047218,5
RTS0047219,2
RTS0047221,5
RTS0047222,1
RTS0047223,4
RTS0047225,4
RTS0047226,5
RTS0047229,5
RTS0047230,3
RTS0047231,1
RTS0047233,1
RTS0047234,5
RTS0047235,4
RTS0047236,3
RTS0047237,1
RTS0047238,2
RTS0047239,5
RTS0047240,3
RTS0047241,1
RTS0047242,2
RTS0047243,1
RTS0047244,2
RTS0047245,2
RTS0047248,2
RTS0047250,2
RTS0047252,5
RTS0047254,2
RTS0047255,5
RTS0047256,2
RTS0047257,2
RTS0047258,1
RTS0047260,1
RTS0047261,1
RTS0047262,4
RTS0047263,2
RTS0047264,3
RTS0047266,2
RTS0047268,4
RTS0047269,2
RTS0047270,8
RTS0047271,6
RTS0047272,4
RTS0047273,4
RTS0047274,1
RTS0047276,5
RTS0047277,3
RTS0047278,5
RTS0047279,8
RTS0047280,5
RTS0047281,5
RTS0047283,6
RTS0047284,5
RTS0047290,4
RTS0047291,14
RTS0047292,11
RTS0047293,2
RTS0047294,8
RTS0047295,2
RTS0047296,2
RTS0047297,1
RTS0047298,3
RTS0047299,2
RTS0047300,2
RTS0047301,3
RTS0047302,2
RTS0047303,1
RTS0047305,1
RTS0047306,2
RTS0047307,5
RTS0047308,7
RTS0047309,3
RTS0047310,5
RTS0047311,3
RTS0047312,1
RTS0047313,4
RTS0047315,2
RTS0047316,2
RTS0047317,7
RTS0047318,4
RTS0047319,5
RTS0047320,7
RTS0047321,3
RTS0047323,4
RTS0047324,3
RTS0047325,3
RTS0047326,1
RTS0047327,2
RTS0047328,1
RTS0047329,2
RTS0047331,2
RTS0047332,4
RTS0047333,2
RTS0047334,2
RTS0047335,1
RTS0047336,2
RTS0047337,6
RTS0047338,2
RTS0047339,2
RTS0047340,6
RTS0047341,2
RTS0047342,2
RTS0047343,1
RTS0047344,5
RTS0047345,1
RTS0047348,5
RTS0047349,1
RTS0047350,5
RTS0047351,2
RTS0047352,7
RTS0047353,2
RTS0047354,4
RTS0047356,1
RTS0047357,1
RTS0047358,2
RTS0047359,2
RTS0047360,3
RTS0047361,2
RTS0047362,1
RTS0047363,2
RTS0047366,3
RTS0047367,1
RTS0047368,2
RTS0047369,2
RTS0047370,2
RTS0047373,4
RTS0047374,3
RTS0047375,2
RTS0047376,2
RTS0047377,3
RTS0047378,3
RTS0047379,3
RTS0047380,1
RTS0047381,3
RTS0047382,5
RTS0047383,3
RTS0047384,2
RTS0047385,1
RTS0047386,2
RTS0047387,1
RTS0047388,1
RTS0047389,1
RTS0047390,1
RTS0047391,2
RTS0047392,2
RTS0047393,5
RTS0047394,1
RTS0047395,3
RTS0047396,4
RTS0047397,6
RTS0047398,3
RTS0047399,1
RTS0047400,2
RTS0047401,4
RTS0047402,2
RTS0047403,3
RTS0047404,1
RTS0047405,2
RTS0047406,6
RTS0047407,2
RTS0047408,1
RTS0047409,3
RTS0047410,1
RTS0047411,28
RTS0047412,2
RTS0047413,4
RTS0047414,4
RTS0047415,6
RTS0047417,1
RTS0047418,4
RTS0047419,3
RTS0047420,6
RTS0047421,3
RTS0047422,2
RTS0047423,4
RTS0047424,3
RTS0047425,1
RTS0047426,2
RTS0047427,3
RTS0047428,3
RTS0047429,3
RTS0047430,3
RTS0047432,1
RTS0047433,3
RTS0047434,2
RTS0047435,5
RTS0047436,1
RTS0047437,1
RTS0047438,3
RTS0047439,3
RTS0047440,2
RTS0047441,4
RTS0047442,5
RTS0047445,3
RTS0047446,5
RTS0047447,2
RTS0047448,3
RTS0047449,5
RTS0047450,3
RTS0047452,5
RTS0047454,3
RTS0047455,2
RTS0047456,2
RTS0047457,3
RTS0047458,4
RTS0047459,5
RTS0047460,3
RTS0047461,2
RTS0047462,1
RTS0047463,3
RTS0047464,1
RTS0047465,4
RTS0047468,2
RTS0047469,1
RTS0047471,1
RTS0047472,1
RTS0047473,2
RTS0047474,1
RTS0047476,1
RTS0047477,3
RTS0047479,3
RTS0047480,3
RTS0047481,2
RTS0047482,2
RTS0047483,2
RTS0047484,4
RTS0047485,2
RTS0047487,2
RTS0047488,4
RTS0047489,2
RTS0047490,2
RTS0047491,4
RTS0047492,3
RTS0047493,3
RTS0047494,2
RTS0047495,4
RTS0047496,3
RTS0047497,2
RTS0047498,1
RTS0047499,3
RTS0047500,2
RTS0047501,3
RTS0047502,2
RTS0047503,4
RTS0047504,1
RTS0047505,3
RTS0047506,2
RTS0047507,4
RTS0047508,2
RTS0047509,1
RTS0047510,4
RTS0047511,2
RTS0047512,1
RTS0047513,4
RTS0047515,4
RTS0047516,1
RTS0047517,4
RTS0047518,4
RTS0047520,5
RTS0047521,1
RTS0047522,3
RTS0047523,3
RTS0047524,3
RTS0047525,1
RTS0047527,3
RTS0047528,1
RTS0047529,4
RTS0047530,3
RTS0047531,2
RTS0047532,2
RTS0047533,3
RTS0047534,1
RTS0047535,2
RTS0047536,5
RTS0047537,3
RTS0047538,6
RTS0047540,2
RTS0047541,6
RTS0047543,3
RTS0047544,3
RTS0047545,3
RTS0047546,5
RTS0047547,3
RTS0047548,4
RTS0047549,2
RTS0047550,2
RTS0047551,4
RTS0047552,1
RTS0047553,3
RTS0047558,2
RTS0047559,1
RTS0047562,3
RTS0047563,6
RTS0047564,4
RTS0047566,3
RTS0047568,2
RTS0047569,2
RTS0047570,4
RTS0047571,3
RTS0047572,2
RTS0047573,2
RTS0047575,1
RTS0047576,2
RTS0047577,1
RTS0047578,4
RTS0047579,3
RTS0047580,2
RTS0047581,5
RTS0047582,2
RTS0047583,1
RTS0047584,5
RTS0047585,1
RTS0047586,1
RTS0047587,2
RTS0047588,3
RTS0047590,3
RTS0047591,1
RTS0047592,5
RTS0047593,3
RTS0047594,1
RTS0047595,1
RTS0047596,4
RTS0047597,2
RTS0047598,6
RTS0047599,1
RTS0047600,3
RTS0047601,3
RTS0047602,4
RTS0047603,4
RTS0047604,3
RTS0047606,4
RTS0047613,1
RTS0047614,3
RTS0047615,1
RTS0047616,4
RTS0047617,1
RTS0047618,5
RTS0047621,2
RTS0047622,2
RTS0047624,2
RTS0047625,1
RTS0047626,1
RTS0047627,1
RTS0047628,3
RTS0047629,2
RTS0047630,1
RTS0047631,2
RTS0047632,5
RTS0047633,2
RTS0047635,2
RTS0047636,2
RTS0047637,1
RTS0047641,1
RTS0047642,2
RTS0047643,1
RTS0047644,2
RTS0047645,1
RTS0047646,4
RTS0047648,1
RTS0047649,1
RTS0047650,1
RTS0047651,2
RTS0047652,1
RTS0047653,1
RTS0047654,2
RTS0047656,5
RTS0047657,2
RTS0047658,4
RTS0047659,2
RTS0047660,1
RTS0047661,2
RTS0047662,6
RTS0047664,1
RTS0047665,1
RTS0047666,2
RTS0047667,1
RTS0047668,3
RTS0047669,1
RTS0047670,2
RTS0047672,2
RTS0047673,2
RTS0047674,2
RTS0047675,3
RTS0047676,2
RTS0047678,1
RTS0047679,2
RTS0047680,1
RTS0047681,5
RTS0047682,4
RTS0047684,2
RTS0047685,3
RTS0047686,1
RTS0047687,1
RTS0047688,3
RTS0047689,2
RTS0047691,1
RTS0047692,5
RTS0047693,1
RTS0047695,4
RTS0047696,2
RTS0047697,1
RTS0047698,2
RTS0047699,2
RTS0047700,2
RTS0047701,2
RTS0047702,1
RTS0047703,3
RTS0047704,1
RTS0047705,1
RTS0047706,2
RTS0047707,4
RTS0047708,8
RTS0047709,28
RTS0047710,3
RTS0047711,1
RTS0047712,3
RTS0047713,3
RTS0047714,4
RTS0047715,5
RTS0047716,3
RTS0047717,3
RTS0047718,5
RTS0047720,4
RTS0047721,2
RTS0047722,1
RTS0047723,1
RTS0047724,5
RTS0047725,3
RTS0047726,3
RTS0047727,2
RTS0047728,2
RTS0047729,4
RTS0047730,1
RTS0047731,3
RTS0047732,3
RTS0047733,3
RTS0047734,2
RTS0047735,2
RTS0047736,3
RTS0047737,2
RTS0047739,14
RTS0047740,4
RTS0047741,14
RTS0047742,5
RTS0047743,11
RTS0047744,5
RTS0047745,2
RTS0047746,4
RTS0047747,1
RTS0047748,2
RTS0047749,7
RTS0047752,3
RTS0047753,7
RTS0047754,2
RTS0047755,13
RTS0047756,1
RTS0047757,2
RTS0047758,4
RTS0047759,5
RTS0047760,2
RTS0047762,1
RTS0047763,2
RTS0047764,1
RTS0047765,3
RTS0047766,3
RTS0047767,2
RTS0047769,5
RTS0047770,1
RTS0047771,3
RTS0047772,2
RTS0047773,2
RTS0047774,3
RTS0047775,1
RTS0047776,2
RTS0047777,6
RTS0047778,3
RTS0047779,3
RTS0047780,1
RTS0047781,3
RTS0047782,1
RTS0047783,3
RTS0047784,4
RTS0047785,2
RTS0047786,7
RTS0047787,6
RTS0047789,3
RTS0047790,1
RTS0047791,3
RTS0047792,3
RTS0047793,1
RTS0047794,2
RTS0047795,2
RTS0047796,2
RTS0047797,1
RTS0047798,6
RTS0047799,5
RTS0047800,2
RTS0047801,1
RTS0047802,6
RTS0047803,3
RTS0047804,2
RTS0047805,1
RTS0047806,1
RTS0047807,5
RTS0047808,35
RTS0047810,1
RTS0047811,1
RTS0047813,1
RTS0047814,6
RTS0047816,2
RTS0047817,2
RTS0047818,2
RTS0047820,2
RTS0047821,6
RTS0047822,2
RTS0047823,3
RTS0047824,4
RTS0047825,1
RTS0047826,7
RTS0047827,3
RTS0047828,3
RTS0047829,1
RTS0047830,2
RTS0047831,5
RTS0047833,4
RTS0047834,4
RTS0047835,7
RTS0047836,2
RTS0047837,2
RTS0047838,2
RTS0047839,3
RTS0047840,3
RTS0047841,2
RTS0047843,4
RTS0047844,5
RTS0047845,5
RTS0047846,3
RTS0047847,1
RTS0047848,1
RTS0047849,1
RTS0047850,1
RTS0047851,3
RTS0047852,3
RTS0047853,3
RTS0047854,3
RTS0047855,4
RTS0047856,2
RTS0047857,2
RTS0047858,1
RTS0047859,3
RTS0047860,1
RTS0047861,3
RTS0047862,2
RTS0047863,2
RTS0047864,1
RTS0047865,4
RTS0047866,1
RTS0047867,4
RTS0047868,1
RTS0047869,2
RTS0047870,6
RTS0047871,2
RTS0047872,2
RTS0047873,5
RTS0047875,3
RTS0047876,6
RTS0047877,3
RTS0047878,2
RTS0047879,4
RTS0047880,5
RTS0047881,1
RTS0047882,1
RTS0047883,3
RTS0047884,2
RTS0047885,3
RTS0047886,2
RTS0047890,7
RTS0047891,3
RTS0047892,1
RTS0047893,3
RTS0047895,3
RTS0047897,2
RTS0047898,2
RTS0047899,5
RTS0047900,4
RTS0047901,4
RTS0047902,5
RTS0047903,2
RTS0047905,3
RTS0047906,4
RTS0047907,11
RTS0047908,8
RTS0047909,5
RTS0047910,4
RTS0047912,2
RTS0047913,2
RTS0047914,5
RTS0047915,4
RTS0047920,4
RTS0047921,8
RTS0047924,2
RTS0047925,2
RTS0047926,3
RTS0047927,6
RTS0047928,3
RTS0047929,1
RTS0047930,1
RTS0047931,1
RTS0047932,2
RTS0047933,3
RTS0047934,2
RTS0047935,3
RTS0047936,2
RTS0047938,3
RTS0047940,5
RTS0047941,4
RTS0047942,8
RTS0047944,4
RTS0047945,4
RTS0047946,4
RTS0047948,2
RTS0047949,2
RTS0047950,1
RTS0047951,2
RTS0047952,2
RTS0047953,5
RTS0047954,1
RTS0047956,3
RTS0047957,6
RTS0047958,3
RTS0047959,5
RTS0047961,3
RTS0047963,5
RTS0047964,1
RTS0047965,1
RTS0047966,1
RTS0047967,1
RTS0047968,2
RTS0047969,5
RTS0047970,1
RTS0047972,7
RTS0047973,5
RTS0047974,2
RTS0047975,3
RTS0047976,2
RTS0047977,3
RTS0047978,4
RTS0047979,1
RTS0047980,3
RTS0047985,4
RTS0047986,6
RTS0047987,2
RTS0047988,6
RTS0047990,3
RTS0047991,3
RTS0047992,2
RTS0047995,3
RTS0047996,1
RTS0047997,3
RTS0047998,2
RTS0047999,2
RTS0048000,1
RTS0048001,3
RTS0048003,2
RTS0048005,2
RTS0048006,2
RTS0048009,3
RTS0048012,2
RTS0048014,1
RTS0048015,6
RTS0048016,4
RTS0048017,2
RTS0048018,5
RTS0048019,2
RTS0048020,2
RTS0048021,3
RTS0048022,3
RTS0048024,1
RTS0048026,1
RTS0048027,3
RTS0048028,2
RTS0048029,3
RTS0048031,2
RTS0048033,2
RTS0048034,1
RTS0048035,2
RTS0048036,1
RTS0048037,2
RTS0048038,2
RTS0048040,4
RTS0048041,1
RTS0048043,3
RTS0048044,1
RTS0048045,1
RTS0048046,1
RTS0048047,2
RTS0048048,3
RTS0048049,2
RTS0048050,3
RTS0048051,3
RTS0048052,1
RTS0048053,1
RTS0048054,4
RTS0048055,1
RTS0048056,5
RTS0048058,1
RTS0048059,2
RTS0048060,4
RTS0048061,4
RTS0048062,1
RTS0048063,1
RTS0048064,2
RTS0048065,4
RTS0048067,2
RTS0048068,4
RTS0048069,3
RTS0048070,3
RTS0048071,4
RTS0048072,2
RTS0048073,1
RTS0048074,1
RTS0048076,3
RTS0048077,4
RTS0048078,4
RTS0048079,3
RTS0048080,3
RTS0048081,2
RTS0048082,3
RTS0048084,2
RTS0048085,6
RTS0048086,4
RTS0048087,3
RTS0048088,4
RTS0048090,2
RTS0048091,1
RTS0048092,1
RTS0048093,5
RTS0048094,4
RTS0048096,4
RTS0048097,4
RTS0048098,44
RTS0048099,79
RTS0048100,49
RTS0048101,20
RTS0048102,28
RTS0048104,2
RTS0048105,2
RTS0048106,2
RTS0048107,2
RTS0048108,3
RTS0048109,2
RTS0048110,3
RTS0048111,2
RTS0048112,2
RTS0048113,2
RTS0048114,2
RTS0048115,5
RTS0048116,2
RTS0048118,5
RTS0048126,2
RTS0048127,3
RTS0048129,3
RTS0048130,2
RTS0048131,3
RTS0048132,7
RTS0048134,2
RTS0048135,2
RTS0048136,3
RTS0048138,3
RTS0048139,2
RTS0048140,2
RTS0048141,1
RTS0048142,4
RTS0048144,3
RTS0048145,5
RTS0048146,2
RTS0048147,1
RTS0048148,2
RTS0048149,5
RTS0048150,4
RTS0048151,2
RTS0048152,4
RTS0048153,1
RTS0048154,2
RTS0048155,1
RTS0048156,4
RTS0048158,1
RTS0048159,4
RTS0048160,66
RTS0048161,72
RTS0048162,2
RTS0048163,1
RTS0048164,22
RTS0048165,5
RTS0048166,4
RTS0048167,5
RTS0048168,1
RTS0048169,2
RTS0048170,3
RTS0048171,4
RTS0048172,2
RTS0048173,5
RTS0048175,1
RTS0048176,3
RTS0048177,4
RTS0048178,6
RTS0048179,5
RTS0048180,4
RTS0048181,3
RTS0048182,4
RTS0048183,1
RTS0048184,3
RTS0048186,2
RTS0048188,5
RTS0048189,10
RTS0048190,1
RTS0048191,3
RTS0048192,1
RTS0048193,1
RTS0048195,2
RTS0048196,3
RTS0048200,5
RTS0048202,2
RTS0048204,3
RTS0048205,2
RTS0048207,4
RTS0048208,10
RTS0048209,2
RTS0048210,2
RTS0048211,7
RTS0048212,1
RTS0048213,2
RTS0048214,4
RTS0048215,1
RTS0048216,2
RTS0048217,2
RTS0048218,4
RTS0048219,3
RTS0048220,1
RTS0048221,4
RTS0048222,7
RTS0048223,2
RTS0048224,3
RTS0048225,2
RTS0048227,3
RTS0048228,3
RTS0048230,1
RTS0048231,5
RTS0048232,1
RTS0048233,3
RTS0048234,2
RTS0048235,2
RTS0048236,2
RTS0048237,3
RTS0048238,4
RTS0048239,4
RTS0048240,3
RTS0048241,1
RTS0048242,3
RTS0048243,2
RTS0048244,5
RTS0048245,3
RTS0048246,1
RTS0049343,7
RTS0049344,1
RTS0049347,1
RTS0049348,5
RTS0049349,3
RTS0049350,1
RTS0049351,3
RTS0049352,1
RTS0049353,1
RTS0049354,1
RTS0049355,4
RTS0049356,13
RTS0049357,8
RTS0049358,1
RTS0049359,1
RTS0049360,6
RTS0049361,4
RTS0049362,3
RTS0049363,2
RTS0049364,5
RTS0049365,3
RTS0049366,3
RTS0049367,8
RTS0049368,2
RTS0049369,1
RTS0049370,1
RTS0049371,6
RTS0049372,4
RTS0049373,5
RTS0049374,8
RTS0049375,11
RTS0049376,3
RTS0049377,2
RTS0049378,11
RTS0049379,3
RTS0049380,3
RTS0049381,7
RTS0049382,3
RTS0049383,1
RTS0049384,1
RTS0049385,1
RTS0049386,1
RTS0049387,3
RTS0049388,2
RTS0049389,2
RTS0049390,36
RTS0049391,40
RTS0049392,21
RTS0049393,52
RTS0049394,15
RTS0049395,4
RTS0049396,11
RTS0049397,3
RTS0049398,10
RTS0049399,2
RTS0049400,3
RTS0049401,2
RTS0049402,3
RTS0049404,1
RTS0049405,2
RTS0049406,2
RTS0049407,1
RTS0049408,3
RTS0049411,1
RTS0049412,2
RTS0049413,2
RTS0049414,1
RTS0049415,3
RTS0049416,3
RTS0049417,3
RTS0049418,2
RTS0049419,3
RTS0049420,3
RTS0049421,1
RTS0049422,2
RTS0049423,1
RTS0049424,5
RTS0049426,7
RTS0049427,5
RTS0049428,2
RTS0049429,1
RTS0049430,1
RTS0049431,2
RTS0049434,2
RTS0049435,1
RTS0049436,1
RTS0049437,7
RTS0049438,2
RTS0049439,3
RTS0049440,5
RTS0049441,2
RTS0049442,4
RTS0049444,2
RTS0049445,1
RTS0049446,3
RTS0049447,4
RTS0049448,2
RTS0049449,5
RTS0049451,3
RTS0049452,2
RTS0049453,5
RTS0049455,2
RTS0049456,4
RTS0049457,3
RTS0049458,2
RTS0049459,1
RTS0049460,3
RTS0049461,4
RTS0049462,2
RTS0049463,2
RTS0049464,7
RTS0049465,2
RTS0049466,3
RTS0049467,1
RTS0049468,2
RTS0049469,2
RTS0049470,1
RTS0049471,7
RTS0049472,2
RTS0049473,8
RTS0049474,2
RTS0049475,4
RTS0049476,10
RTS0049477,2
RTS0049478,1
RTS0049479,36
RTS0049480,1
RTS0049481,1
RTS0049483,2
RTS0049484,2
RTS0049485,4
RTS0997079,2
RTS0997080,6
RTS0997081,2
RTS0997082,3
RTS0997083,1
RTS0997084,3
RTS0997085,2
RTS0997086,3
RTS0997087,3
RTS0997088,42
RTS0997089,29
RTS0997090,3
RTS0997091,5
RTS0997092,1
RTS0997093,1
RTS0997095,1
RTS0997096,2
RTS0997098,2
RTS0997099,3
RTS0997102,5
RTS0997104,2
RTS0997105,2
RTS0997106,3
RTS0997107,2
RTS0997108,1
RTS0997109,2
RTS0997110,3
RTS0997112,3
RTS0997113,2
RTS0997114,2
RTS0997116,1
RTS0997118,2
RTS0997119,1
RTS0997121,2
RTS0997122,2
RTS0997123,2
RTS0997124,2
RTS0997125,1
RTS0997126,5
RTS0997127,5
RTS0997128,3
RTS0997129,8
RTS0997130,3
</Code_Summary>
