# Supplementary material for: Spatial meta-transcriptomics reveal associations of intratumor bacteria burden with lung cancer cells showing a distinct oncogenic signature
Source: J Immunother Cancer. 2022 Jul 6;10(7):e004698. doi: 10.1136/jitc-2022-004698 (PMC9260850; doi:10.1136/jitc-2022-004698)
Supplement: Supplementary data [file jitc-2022-004698supp009.zip › DSP-1001660004186-C-D10.dcc]

<Header>
FileVersion,0.02
SoftwareVersion,"GeoMx_NGS_Pipeline_ 2.0.0"
Date,2020-6-15
</Header>

<Scan_Attributes>
ID,DSP-1001660004186-C-D10
Plate_ID,1001660004186
Well,D10
</Scan_Attributes>

<NGS_Processing_Attributes>
SeqSetId,
tamperedIni,No
Raw,7259819
Trimmed,7207797
Stitched,7154711
Aligned,7025382
umiQ30,0.9917
rtsQ30,0.9911
</NGS_Processing_Attributes>


<Code_Summary>
RTS0039454,274
RTS0039455,197
RTS0039456,221
RTS0039457,446
RTS0039458,145
RTS0039459,87
RTS0039460,68
RTS0039461,123
RTS0039462,93
RTS0039463,108
RTS0039464,100
RTS0039465,168
RTS0039466,113
RTS0039467,204
RTS0039468,88
RTS0039469,94
RTS0039470,188
RTS0039471,196
RTS0039472,241
RTS0039473,157
RTS0039474,394
RTS0039475,312
RTS0039476,356
RTS0039477,459
RTS0039478,423
RTS0039479,77
RTS0039480,68
RTS0039481,58
RTS0039482,105
RTS0039483,65
RTS0039484,90
RTS0039485,120
RTS0039486,81
RTS0039487,75
RTS0039488,112
RTS0039489,88
RTS0039490,94
RTS0039491,96
RTS0039492,66
RTS0039493,67
RTS0039494,123
RTS0039495,122
RTS0039496,125
RTS0039497,81
RTS0039498,90
RTS0039499,448
RTS0039500,191
RTS0039501,324
RTS0039502,492
RTS0039503,273
RTS0039504,66
RTS0039505,118
RTS0039506,92
RTS0039507,138
RTS0039508,138
RTS0039509,117
RTS0039510,246
RTS0039511,2227
RTS0039512,1323
RTS0039513,1518
RTS0039514,3530
RTS0039515,2851
RTS0039516,59
RTS0039517,91
RTS0039518,91
RTS0039519,74
RTS0039520,92
RTS0039521,62
RTS0039522,89
RTS0039523,67
RTS0039524,125
RTS0039525,135
RTS0039526,119
RTS0039527,175
RTS0039528,132
RTS0039529,141
RTS0039530,118
RTS0039531,106
RTS0039532,100
RTS0039533,140
RTS0039534,58
RTS0039535,110
RTS0039536,90
RTS0039537,70
RTS0039538,96
RTS0039539,101
RTS0039540,86
RTS0039541,100
RTS0039542,103
RTS0039543,86
RTS0039544,65
RTS0039545,105
RTS0039546,69
RTS0039547,99
RTS0039548,101
RTS0039549,103
RTS0039550,100
RTS0039551,79
RTS0039552,64
RTS0039553,96
RTS0039554,101
RTS0039555,123
RTS0039556,62
RTS0039557,90
RTS0039558,60
RTS0039559,86
RTS0039560,74
RTS0039561,82
RTS0039562,98
RTS0039563,99
RTS0039564,113
RTS0039565,145
RTS0039566,93
RTS0039567,77
RTS0039568,82
RTS0039569,71
RTS0039570,59
RTS0039571,71
RTS0039572,88
RTS0039573,79
RTS0039574,71
RTS0039575,64
RTS0039576,59
RTS0039577,105
RTS0039578,82
RTS0039579,114
RTS0039580,106
RTS0039581,97
RTS0039582,144
RTS0039583,168
RTS0039584,155
RTS0039585,112
RTS0039586,71
RTS0039587,83
RTS0039588,80
RTS0039589,98
RTS0039590,66
RTS0039591,133
RTS0039592,117
RTS0039593,77
RTS0039594,132
RTS0039595,114
RTS0039596,109
RTS0039597,96
RTS0039598,60
RTS0039599,77
RTS0039600,88
RTS0039601,82
RTS0039602,68
RTS0039603,69
RTS0039604,98
RTS0039605,81
RTS0039606,67
RTS0039607,91
RTS0039608,76
RTS0039609,76
RTS0039610,89
RTS0039611,86
RTS0039612,85
RTS0039613,77
RTS0039614,73
RTS0039615,52
RTS0039616,70
RTS0039617,69
RTS0039619,88
RTS0039620,67
RTS0039621,77
RTS0039622,81
RTS0039623,76
RTS0039624,68
RTS0039625,70
RTS0039626,94
RTS0039627,88
RTS0039628,61
RTS0039629,96
RTS0039630,78
RTS0039631,50
RTS0039632,76
RTS0039633,68
RTS0039634,73
RTS0039635,83
RTS0039636,61
RTS0039637,62
RTS0039638,77
RTS0039639,75
RTS0039640,70
RTS0039641,92
RTS0039642,103
RTS0039643,87
RTS0039644,64
RTS0039645,82
RTS0039646,92
RTS0039647,72
RTS0039648,64
RTS0039649,76
RTS0039650,62
RTS0039651,213
RTS0039652,202
RTS0039653,151
RTS0039654,122
RTS0039655,161
RTS0039656,421
RTS0039657,334
RTS0039658,246
RTS0039659,361
RTS0039660,202
RTS0039661,81
RTS0039662,60
RTS0039663,93
RTS0039664,98
RTS0039665,118
RTS0039666,91
RTS0039667,61
RTS0039668,76
RTS0039669,107
RTS0039670,81
RTS0039671,110
RTS0039672,197
RTS0039673,127
RTS0039674,145
RTS0039675,109
RTS0039676,87
RTS0039677,64
RTS0039678,67
RTS0039679,106
RTS0039680,64
RTS0039681,165
RTS0039682,133
RTS0039683,83
RTS0039684,142
RTS0039685,154
RTS0039686,284
RTS0039687,380
RTS0039688,299
RTS0039689,209
RTS0039690,223
RTS0039691,81
RTS0039692,90
RTS0039693,58
RTS0039694,94
RTS0039695,64
RTS0039696,88
RTS0039697,95
RTS0039698,80
RTS0039699,84
RTS0039700,88
RTS0039701,72
RTS0039702,96
RTS0039703,121
RTS0039704,100
RTS0039705,89
RTS0039706,79
RTS0039707,88
RTS0039708,86
RTS0039709,105
RTS0039710,114
RTS0039711,85
RTS0039712,139
RTS0039713,174
RTS0039714,128
RTS0039715,113
RTS0039716,93
RTS0039717,140
RTS0039718,74
RTS0039719,70
RTS0039720,256
RTS0039721,125
RTS0039722,96
RTS0039723,152
RTS0039724,115
RTS0039725,137
RTS0039726,139
RTS0039727,96
RTS0039728,102
RTS0039729,137
RTS0039730,126
RTS0039731,85
RTS0039732,84
RTS0039733,104
RTS0039734,100
RTS0039735,79
RTS0039736,100
RTS0039737,115
RTS0039738,113
RTS0039739,92
RTS0039740,83
RTS0039741,126
RTS0039742,94
RTS0039743,102
RTS0039744,69
RTS0039745,133
RTS0039746,165
RTS0039747,216
RTS0039749,161
RTS0039750,133
RTS0039751,85
RTS0039752,73
RTS0039753,104
RTS0039754,85
RTS0039755,90
RTS0039756,91
RTS0039757,88
RTS0039758,87
RTS0039759,74
RTS0039760,66
RTS0039761,101
RTS0039762,103
RTS0039763,107
RTS0039764,76
RTS0039765,93
RTS0039766,109
RTS0039767,116
RTS0039768,110
RTS0039769,85
RTS0039770,262
RTS0039771,113
RTS0039772,148
RTS0039773,134
RTS0039774,80
RTS0039775,164
RTS0039776,109
RTS0039777,98
RTS0039778,76
RTS0039779,88
RTS0039780,94
RTS0039781,159
RTS0039782,89
RTS0039783,102
RTS0039784,89
RTS0039785,179
RTS0039786,91
RTS0039787,70
RTS0039788,84
RTS0039789,97
RTS0039790,108
RTS0039791,142
RTS0039792,100
RTS0039793,93
RTS0039794,167
RTS0039795,81
RTS0039796,83
RTS0039797,112
RTS0039798,118
RTS0039799,108
RTS0039800,86
RTS0039801,115
RTS0039802,88
RTS0039803,159
RTS0039804,171
RTS0039805,117
RTS0039806,90
RTS0039807,75
RTS0039808,94
RTS0039809,80
RTS0039810,85
RTS0039811,89
RTS0039812,93
RTS0039813,66
RTS0039814,118
RTS0039815,102
RTS0039816,100
RTS0039817,111
RTS0039818,77
RTS0039819,80
RTS0039820,78
RTS0039821,97
RTS0039822,96
RTS0039823,112
RTS0039824,117
RTS0039825,123
RTS0039826,100
RTS0039827,95
RTS0039828,81
RTS0039829,118
RTS0039830,80
RTS0039831,84
RTS0039832,95
RTS0039833,81
RTS0039834,109
RTS0039835,110
RTS0039836,111
RTS0039838,95
RTS0039839,105
RTS0039840,55
RTS0039841,137
RTS0039842,142
RTS0039843,112
RTS0039844,147
RTS0039845,92
RTS0039846,120
RTS0039847,98
RTS0039848,55
RTS0039849,75
RTS0039850,69
RTS0039851,92
RTS0039852,107
RTS0039853,86
RTS0039854,107
RTS0039855,110
RTS0039856,50
RTS0039857,67
RTS0039858,61
RTS0039859,68
RTS0039860,89
RTS0039861,78
RTS0039862,89
RTS0039863,70
RTS0039864,85
RTS0039865,68
RTS0039866,107
RTS0039867,175
RTS0039868,81
RTS0039869,130
RTS0039870,132
RTS0039871,76
RTS0039872,95
RTS0039873,71
RTS0039874,64
RTS0039875,95
RTS0039876,79
RTS0039877,70
RTS0039878,68
RTS0039879,79
RTS0039880,45
RTS0039881,52
RTS0039882,79
RTS0039883,74
RTS0039884,69
RTS0039885,105
RTS0039886,95
RTS0039887,83
RTS0039888,83
RTS0039890,74
RTS0039891,88
RTS0039892,70
RTS0039893,110
RTS0039894,78
RTS0039895,82
RTS0039896,75
RTS0039897,86
RTS0039898,101
RTS0039899,79
RTS0039900,113
RTS0039901,99
RTS0039902,116
RTS0039903,72
RTS0039904,139
RTS0039905,131
RTS0039906,76
RTS0039907,87
RTS0039908,77
RTS0039909,77
RTS0039910,80
RTS0039911,64
RTS0039912,96
RTS0039913,73
RTS0039914,65
RTS0039915,109
RTS0039916,72
RTS0039917,72
RTS0039918,97
RTS0039919,75
RTS0039920,79
RTS0039921,86
RTS0039922,110
RTS0039923,83
RTS0039924,89
RTS0039925,62
RTS0039926,100
RTS0039927,116
RTS0039928,113
RTS0039929,116
RTS0039930,166
RTS0039931,75
RTS0039932,93
RTS0039933,86
RTS0039934,77
RTS0039935,72
RTS0039936,70
RTS0039937,79
RTS0039938,85
RTS0039939,54
RTS0039940,81
RTS0039941,61
RTS0039942,70
RTS0039943,78
RTS0039944,72
RTS0039945,82
RTS0039946,127
RTS0039947,155
RTS0039948,172
RTS0039949,152
RTS0039950,174
RTS0039951,126
RTS0039952,100
RTS0039953,71
RTS0039954,75
RTS0039955,104
RTS0039956,180
RTS0039957,197
RTS0039958,187
RTS0039959,141
RTS0039960,249
RTS0039961,73
RTS0039962,69
RTS0039963,67
RTS0039964,89
RTS0039965,82
RTS0039966,73
RTS0039967,65
RTS0039968,90
RTS0039969,98
RTS0039970,87
RTS0039971,92
RTS0039972,57
RTS0039973,82
RTS0039974,107
RTS0039975,85
RTS0039976,85
RTS0039977,111
RTS0039978,85
RTS0039979,72
RTS0039980,67
RTS0039981,96
RTS0039982,106
RTS0039983,151
RTS0039984,113
RTS0039985,174
RTS0039986,462
RTS0039987,360
RTS0039988,330
RTS0039989,401
RTS0039990,191
RTS0039991,96
RTS0039992,105
RTS0039993,109
RTS0039994,61
RTS0039995,153
RTS0039996,878
RTS0039997,612
RTS0039998,912
RTS0039999,823
RTS0040000,734
RTS0040001,72
RTS0040002,104
RTS0040003,99
RTS0040004,101
RTS0040005,107
RTS0040006,109
RTS0040007,110
RTS0040008,80
RTS0040009,95
RTS0040010,112
RTS0040011,76
RTS0040012,67
RTS0040013,84
RTS0040014,81
RTS0040015,92
RTS0040016,84
RTS0040017,107
RTS0040018,95
RTS0040019,119
RTS0040020,153
RTS0040021,74
RTS0040022,71
RTS0040023,92
RTS0040024,54
RTS0040025,67
RTS0040026,94
RTS0040027,397
RTS0040028,192
RTS0040029,273
RTS0040030,450
RTS0040031,90
RTS0040032,72
RTS0040033,77
RTS0040034,75
RTS0040035,48
RTS0040036,94
RTS0040037,71
RTS0040038,96
RTS0040039,69
RTS0040040,84
RTS0040041,83
RTS0040042,66
RTS0040043,64
RTS0040044,80
RTS0040045,83
RTS0040046,108
RTS0040047,147
RTS0040048,156
RTS0040049,88
RTS0040050,99
RTS0040051,84
RTS0040052,83
RTS0040053,95
RTS0040054,98
RTS0040055,82
RTS0040056,68
RTS0040057,85
RTS0040058,64
RTS0040059,71
RTS0040060,73
RTS0040061,88
RTS0040062,78
RTS0040063,77
RTS0040064,81
RTS0040065,68
RTS0040066,116
RTS0040067,71
RTS0040068,97
RTS0040069,59
RTS0040070,92
RTS0040071,72
RTS0040072,105
RTS0040073,110
RTS0040074,96
RTS0040075,95
RTS0040076,75
RTS0040077,102
RTS0040078,77
RTS0040079,85
RTS0040080,85
RTS0040081,101
RTS0040082,72
RTS0040083,62
RTS0040084,79
RTS0040085,78
RTS0040086,71
RTS0040087,67
RTS0040088,76
RTS0040089,73
RTS0040090,79
RTS0040091,69
RTS0040092,73
RTS0040093,73
RTS0040094,67
RTS0040095,86
RTS0040096,107
RTS0040097,104
RTS0040098,77
RTS0040099,95
RTS0040100,110
RTS0040101,71
RTS0040102,53
RTS0040103,62
RTS0040104,73
RTS0040105,77
RTS0040106,109
RTS0040107,81
RTS0040108,86
RTS0040109,95
RTS0040110,83
RTS0040111,78
RTS0040112,81
RTS0040113,59
RTS0040114,52
RTS0040115,117
RTS0040116,221
RTS0040117,177
RTS0040118,104
RTS0040119,185
RTS0040120,221
RTS0040121,93
RTS0040122,100
RTS0040123,82
RTS0040124,90
RTS0040125,101
RTS0040126,88
RTS0040127,106
RTS0040128,84
RTS0040129,94
RTS0040130,120
RTS0040131,93
RTS0040132,90
RTS0040133,74
RTS0040134,79
RTS0040135,93
RTS0040136,59
RTS0040137,65
RTS0040138,95
RTS0040139,81
RTS0040140,82
RTS0040141,93
RTS0040142,125
RTS0040143,92
RTS0040144,97
RTS0040145,85
RTS0040146,116
RTS0040147,123
RTS0040148,65
RTS0040149,108
RTS0040150,98
RTS0040151,99
RTS0040152,73
RTS0040153,89
RTS0040154,99
RTS0040155,98
RTS0040156,86
RTS0040157,100
RTS0040158,61
RTS0040159,116
RTS0040160,101
RTS0040161,103
RTS0040162,53
RTS0040163,88
RTS0040164,72
RTS0040165,73
RTS0040166,45
RTS0040167,75
RTS0040168,69
RTS0040169,76
RTS0040170,79
RTS0040171,35
RTS0040172,50
RTS0040173,75
RTS0040174,56
RTS0040175,70
RTS0040176,55
RTS0040177,77
RTS0040178,73
RTS0040179,36
RTS0040180,100
RTS0040181,79
RTS0040182,76
RTS0040183,49
RTS0040184,69
RTS0040185,61
RTS0040186,84
RTS0040187,54
RTS0040188,47
RTS0040189,66
RTS0040190,60
RTS0040191,98
RTS0040192,58
RTS0040193,78
RTS0040194,83
RTS0040195,113
RTS0040196,62
RTS0040197,52
RTS0040198,67
RTS0040199,63
RTS0040200,68
RTS0040201,152
RTS0040202,129
RTS0040203,123
RTS0040204,95
RTS0040205,119
RTS0040206,110
RTS0040207,61
RTS0040208,86
RTS0040209,126
RTS0040210,120
RTS0040211,79
RTS0040212,100
RTS0040213,80
RTS0040214,72
RTS0040215,119
RTS0040216,68
RTS0040217,75
RTS0040218,93
RTS0040219,70
RTS0040220,61
RTS0040221,101
RTS0040222,93
RTS0040223,81
RTS0040224,45
RTS0040225,73
RTS0040226,98
RTS0040227,45
RTS0040228,67
RTS0040229,77
RTS0040230,99
RTS0040231,54
RTS0040232,81
RTS0040233,83
RTS0040234,65
RTS0040235,74
RTS0040236,108
RTS0040237,107
RTS0040238,112
RTS0040239,109
RTS0040240,101
RTS0040241,75
RTS0040242,111
RTS0040243,101
RTS0040244,117
RTS0040245,93
RTS0040246,94
RTS0040247,86
RTS0040248,100
RTS0040249,106
RTS0040250,69
RTS0040251,83
RTS0040252,91
RTS0040253,71
RTS0040254,53
RTS0040255,86
RTS0040256,66
RTS0040257,77
RTS0040258,68
RTS0040259,80
RTS0040260,95
RTS0040261,68
RTS0040262,63
RTS0040263,89
RTS0040264,83
RTS0040265,78
RTS0040266,66
RTS0040267,72
RTS0040268,73
RTS0040269,54
RTS0040270,100
RTS0040271,132
RTS0040272,129
RTS0040273,127
RTS0040274,139
RTS0040275,134
RTS0040276,86
RTS0040277,124
RTS0040278,308
RTS0040279,224
RTS0040280,138
RTS0040281,74
RTS0040282,61
RTS0040283,110
RTS0040284,60
RTS0040285,102
RTS0040286,81
RTS0040287,74
RTS0040288,71
RTS0040289,58
RTS0040290,97
RTS0040291,59
RTS0040292,73
RTS0040293,86
RTS0040294,94
RTS0040295,96
RTS0040296,92
RTS0040297,101
RTS0040298,76
RTS0040299,81
RTS0040300,66
RTS0040301,70
RTS0040302,41
RTS0040303,59
RTS0040304,60
RTS0040305,83
RTS0040306,96
RTS0040307,85
RTS0040308,62
RTS0040309,91
RTS0040310,90
RTS0040311,80
RTS0040312,141
RTS0040313,115
RTS0040314,123
RTS0040315,132
RTS0040316,88
RTS0040317,94
RTS0040318,71
RTS0040319,102
RTS0040320,79
RTS0040321,76
RTS0040322,81
RTS0040323,98
RTS0040324,88
RTS0040325,52
RTS0040326,93
RTS0040327,102
RTS0040328,151
RTS0040329,169
RTS0040330,115
RTS0040331,92
RTS0040332,70
RTS0040333,84
RTS0040334,74
RTS0040335,102
RTS0040336,93
RTS0040337,122
RTS0040338,49
RTS0040339,81
RTS0040340,86
RTS0040341,120
RTS0040342,68
RTS0040343,94
RTS0040344,117
RTS0040345,106
RTS0040346,75
RTS0040347,107
RTS0040348,80
RTS0040349,123
RTS0040350,81
RTS0040351,90
RTS0040352,113
RTS0040353,122
RTS0040354,78
RTS0040355,81
RTS0040356,163
RTS0040357,188
RTS0040358,119
RTS0040359,154
RTS0040360,235
RTS0040361,128
RTS0040363,73
RTS0040364,78
RTS0040365,104
RTS0040366,214
RTS0040367,149
RTS0040368,232
RTS0040369,166
RTS0040370,200
RTS0040371,83
RTS0040372,112
RTS0040373,101
RTS0040374,66
RTS0040375,65
RTS0040376,136
RTS0040377,137
RTS0040378,145
RTS0040379,139
RTS0040380,107
RTS0040381,85
RTS0040382,82
RTS0040383,56
RTS0040384,80
RTS0040385,82
RTS0040386,112
RTS0040387,113
RTS0040388,145
RTS0040389,113
RTS0040390,92
RTS0040391,126
RTS0040392,165
RTS0040393,94
RTS0040394,109
RTS0040395,120
RTS0040396,195
RTS0040397,190
RTS0040398,180
RTS0040399,208
RTS0040400,156
RTS0040401,171
RTS0040402,214
RTS0040403,148
RTS0040404,199
RTS0040405,65
RTS0040406,89
RTS0040407,121
RTS0040408,133
RTS0040409,100
RTS0040410,95
RTS0040411,98
RTS0040412,69
RTS0040413,134
RTS0040414,154
RTS0040415,122
RTS0040416,573
RTS0040417,236
RTS0040418,186
RTS0040419,636
RTS0040420,604
RTS0040421,99
RTS0040422,265
RTS0040423,205
RTS0040424,131
RTS0040425,94
RTS0040426,66
RTS0040428,121
RTS0040429,82
RTS0040430,85
RTS0040431,86
RTS0040432,69
RTS0040433,79
RTS0040434,104
RTS0040435,106
RTS0040436,425
RTS0040437,517
RTS0040438,1029
RTS0040439,841
RTS0040440,863
RTS0040441,196
RTS0040442,125
RTS0040443,184
RTS0040444,147
RTS0040445,143
RTS0040446,124
RTS0040447,101
RTS0040448,101
RTS0040449,121
RTS0040450,75
RTS0040451,175
RTS0040452,175
RTS0040453,163
RTS0040454,130
RTS0040455,322
RTS0040456,109
RTS0040457,99
RTS0040458,69
RTS0040459,61
RTS0040460,105
RTS0040461,102
RTS0040462,73
RTS0040463,104
RTS0040464,84
RTS0040465,74
RTS0040466,85
RTS0040467,62
RTS0040468,85
RTS0040469,94
RTS0040470,68
RTS0040471,110
RTS0040472,76
RTS0040473,64
RTS0040474,74
RTS0040475,75
RTS0040476,75
RTS0040477,91
RTS0040478,90
RTS0040479,56
RTS0040480,67
RTS0040481,145
RTS0040482,117
RTS0040483,69
RTS0040484,136
RTS0040485,106
RTS0040486,104
RTS0040487,53
RTS0040488,85
RTS0040489,72
RTS0040490,74
RTS0040491,65
RTS0040492,83
RTS0040493,89
RTS0040494,91
RTS0040495,73
RTS0040496,121
RTS0040497,137
RTS0040498,162
RTS0040499,105
RTS0040500,100
RTS0040501,206
RTS0040502,80
RTS0040503,76
RTS0040504,98
RTS0040505,48
RTS0040506,62
RTS0040507,65
RTS0040508,87
RTS0040509,57
RTS0040510,55
RTS0040511,100
RTS0040512,68
RTS0040513,83
RTS0040514,78
RTS0040515,101
RTS0040516,119
RTS0040517,92
RTS0040518,95
RTS0040519,84
RTS0040520,88
RTS0040521,70
RTS0040522,55
RTS0040523,83
RTS0040524,57
RTS0040525,67
RTS0040526,124
RTS0040527,80
RTS0040528,73
RTS0040529,91
RTS0040530,107
RTS0040531,83
RTS0040532,129
RTS0040533,75
RTS0040534,62
RTS0040535,85
RTS0040536,97
RTS0040537,224
RTS0040538,139
RTS0040539,128
RTS0040540,165
RTS0040541,52
RTS0040542,44
RTS0040543,83
RTS0040544,81
RTS0040545,66
RTS0040546,67
RTS0040547,59
RTS0040548,60
RTS0040549,62
RTS0040550,69
RTS0040551,44
RTS0040552,58
RTS0040553,85
RTS0040554,47
RTS0040555,79
RTS0040556,77
RTS0040557,55
RTS0040558,59
RTS0040559,78
RTS0040560,69
RTS0040561,74
RTS0040562,66
RTS0040563,67
RTS0040564,60
RTS0040565,63
RTS0040566,72
RTS0040567,93
RTS0040568,66
RTS0040569,67
RTS0040570,58
RTS0040571,88
RTS0040572,76
RTS0040573,98
RTS0040574,135
RTS0040575,105
RTS0040576,113
RTS0040577,116
RTS0040578,106
RTS0040579,90
RTS0040580,125
RTS0040581,49
RTS0040582,80
RTS0040583,76
RTS0040584,68
RTS0040585,92
RTS0040586,79
RTS0040587,63
RTS0040588,79
RTS0040589,92
RTS0040590,84
RTS0040591,101
RTS0040592,71
RTS0040593,46
RTS0040594,72
RTS0040595,89
RTS0040596,91
RTS0040597,135
RTS0040598,70
RTS0040599,80
RTS0040600,94
RTS0040601,86
RTS0040602,83
RTS0040603,90
RTS0040604,106
RTS0040605,85
RTS0040606,102
RTS0040607,123
RTS0040608,129
RTS0040609,100
RTS0040610,158
RTS0040611,82
RTS0040612,110
RTS0040613,92
RTS0040614,112
RTS0040615,89
RTS0040616,68
RTS0040617,78
RTS0040618,65
RTS0040619,89
RTS0040620,82
RTS0040621,89
RTS0040622,77
RTS0040623,94
RTS0040624,81
RTS0040625,81
RTS0040626,103
RTS0040627,64
RTS0040628,98
RTS0040629,151
RTS0040630,125
RTS0040631,163
RTS0040632,101
RTS0040633,148
RTS0040634,155
RTS0040635,73
RTS0040636,108
RTS0040637,81
RTS0040638,76
RTS0040639,78
RTS0040640,82
RTS0040641,101
RTS0040642,123
RTS0040643,127
RTS0040644,112
RTS0040645,177
RTS0040646,82
RTS0040647,55
RTS0040648,105
RTS0040649,97
RTS0040650,66
RTS0040651,132
RTS0040652,85
RTS0040653,98
RTS0040654,96
RTS0040655,107
RTS0040656,97
RTS0040657,121
RTS0040658,71
RTS0040659,93
RTS0040660,76
RTS0040661,68
RTS0040662,63
RTS0040663,58
RTS0040664,47
RTS0040665,64
RTS0040666,86
RTS0040667,74
RTS0040668,39
RTS0040669,48
RTS0040670,51
RTS0040671,68
RTS0040672,68
RTS0040673,99
RTS0040674,81
RTS0040675,76
RTS0040676,662
RTS0040677,273
RTS0040678,1086
RTS0040679,523
RTS0040680,1657
RTS0040681,346
RTS0040682,392
RTS0040683,710
RTS0040684,784
RTS0040685,398
RTS0040686,82
RTS0040687,89
RTS0040688,54
RTS0040689,66
RTS0040690,85
RTS0040691,71
RTS0040692,84
RTS0040693,116
RTS0040694,80
RTS0040695,84
RTS0040696,71
RTS0040697,91
RTS0040698,62
RTS0040699,88
RTS0040700,70
RTS0040701,369
RTS0040702,1063
RTS0040703,720
RTS0040704,759
RTS0040705,1005
RTS0040706,96
RTS0040707,61
RTS0040708,64
RTS0040709,93
RTS0040710,89
RTS0040711,69
RTS0040712,69
RTS0040713,82
RTS0040714,77
RTS0040715,88
RTS0040716,79
RTS0040717,54
RTS0040718,73
RTS0040719,69
RTS0040720,81
RTS0040721,56
RTS0040722,62
RTS0040723,80
RTS0040724,67
RTS0040725,72
RTS0040726,373
RTS0040727,438
RTS0040728,447
RTS0040729,389
RTS0040730,256
RTS0040731,230
RTS0040732,178
RTS0040733,92
RTS0040734,100
RTS0040735,161
RTS0040736,1549
RTS0040737,1008
RTS0040738,1119
RTS0040739,1158
RTS0040740,1289
RTS0040741,153
RTS0040742,101
RTS0040743,136
RTS0040744,111
RTS0040745,157
RTS0040746,144
RTS0040747,153
RTS0040748,118
RTS0040749,127
RTS0040750,147
RTS0040751,138
RTS0040752,182
RTS0040753,156
RTS0040754,106
RTS0040755,105
RTS0040756,121
RTS0040757,132
RTS0040758,100
RTS0040759,141
RTS0040760,180
RTS0040761,138
RTS0040762,108
RTS0040763,97
RTS0040764,123
RTS0040765,186
RTS0040766,79
RTS0040767,96
RTS0040768,98
RTS0040769,126
RTS0040770,94
RTS0040771,87
RTS0040772,75
RTS0040773,72
RTS0040774,83
RTS0040775,90
RTS0040776,88
RTS0040777,118
RTS0040778,127
RTS0040779,143
RTS0040780,109
RTS0040781,107
RTS0040782,155
RTS0040783,89
RTS0040784,105
RTS0040785,103
RTS0040786,82
RTS0040787,81
RTS0040788,63
RTS0040789,83
RTS0040790,68
RTS0040791,71
RTS0040792,82
RTS0040793,64
RTS0040794,55
RTS0040795,88
RTS0040796,136
RTS0040797,108
RTS0040798,81
RTS0040799,73
RTS0040800,61
RTS0040801,132
RTS0040802,102
RTS0040803,143
RTS0040804,92
RTS0040805,81
RTS0040806,66
RTS0040807,81
RTS0040808,73
RTS0040809,116
RTS0040810,95
RTS0040811,88
RTS0040812,83
RTS0040813,62
RTS0040814,77
RTS0040815,99
RTS0040816,105
RTS0040817,69
RTS0040818,148
RTS0040819,116
RTS0040820,152
RTS0040821,99
RTS0040822,112
RTS0040823,85
RTS0040824,100
RTS0040825,108
RTS0040826,170
RTS0040827,108
RTS0040828,118
RTS0040830,130
RTS0040831,74
RTS0040832,86
RTS0040833,86
RTS0040834,83
RTS0040836,414
RTS0040837,207
RTS0040838,364
RTS0040839,296
RTS0040840,196
RTS0040841,142
RTS0040842,203
RTS0040843,241
RTS0040844,236
RTS0040845,189
RTS0040846,116
RTS0040847,119
RTS0040848,98
RTS0040849,94
RTS0040850,120
RTS0040851,117
RTS0040852,93
RTS0040853,117
RTS0040854,142
RTS0040855,111
RTS0040856,88
RTS0040857,76
RTS0040858,77
RTS0040859,60
RTS0040860,84
RTS0040861,181
RTS0040862,89
RTS0040863,80
RTS0040864,103
RTS0040865,86
RTS0040866,68
RTS0040867,72
RTS0040868,77
RTS0040869,60
RTS0040870,74
RTS0040871,119
RTS0040872,181
RTS0040873,150
RTS0040874,205
RTS0040875,160
RTS0040876,73
RTS0040877,79
RTS0040878,63
RTS0040879,67
RTS0040880,89
RTS0040881,97
RTS0040882,69
RTS0040883,71
RTS0040884,76
RTS0040885,93
RTS0040886,286
RTS0040887,405
RTS0040888,363
RTS0040889,561
RTS0040890,350
RTS0040891,60
RTS0040892,86
RTS0040893,56
RTS0040894,54
RTS0040895,85
RTS0040896,58
RTS0040897,64
RTS0040898,81
RTS0040899,56
RTS0040900,78
RTS0040901,231
RTS0040902,124
RTS0040903,69
RTS0040904,253
RTS0040905,161
RTS0040906,97
RTS0040907,100
RTS0040908,111
RTS0040909,103
RTS0040910,101
RTS0040911,130
RTS0040912,97
RTS0040913,98
RTS0040914,108
RTS0040915,100
RTS0040916,86
RTS0040917,68
RTS0040918,87
RTS0040919,73
RTS0040920,60
RTS0040921,134
RTS0040922,122
RTS0040923,192
RTS0040924,150
RTS0040925,138
RTS0040926,74
RTS0040927,61
RTS0040928,65
RTS0040929,62
RTS0040930,58
RTS0040931,96
RTS0040932,104
RTS0040933,74
RTS0040934,80
RTS0040935,110
RTS0040936,96
RTS0040937,105
RTS0040938,95
RTS0040939,98
RTS0040940,91
RTS0040941,81
RTS0040942,84
RTS0040943,66
RTS0040944,111
RTS0040945,78
RTS0040946,190
RTS0040947,219
RTS0040948,200
RTS0040949,125
RTS0040950,197
RTS0040951,84
RTS0040952,57
RTS0040953,52
RTS0040954,79
RTS0040955,72
RTS0040956,130
RTS0040957,80
RTS0040958,73
RTS0040959,92
RTS0040960,100
RTS0040961,64
RTS0040962,64
RTS0040963,74
RTS0040964,93
RTS0040965,65
RTS0040966,114
RTS0040967,95
RTS0040968,131
RTS0040969,67
RTS0040970,115
RTS0040971,82
RTS0040972,88
RTS0040973,89
RTS0040974,72
RTS0040975,64
RTS0040976,88
RTS0040977,77
RTS0040978,78
RTS0040979,102
RTS0040980,77
RTS0040981,93
RTS0040982,108
RTS0040983,131
RTS0040984,95
RTS0040985,123
RTS0040986,210
RTS0040987,229
RTS0040988,102
RTS0040989,143
RTS0040990,96
RTS0040991,169
RTS0040992,110
RTS0040993,122
RTS0040994,154
RTS0040995,109
RTS0040996,88
RTS0040997,105
RTS0040998,71
RTS0040999,133
RTS0041000,108
RTS0041001,81
RTS0041002,97
RTS0041003,110
RTS0041004,106
RTS0041005,91
RTS0041006,107
RTS0041007,79
RTS0041008,114
RTS0041009,92
RTS0041010,80
RTS0041011,71
RTS0041012,53
RTS0041013,62
RTS0041014,78
RTS0041015,72
RTS0041016,102
RTS0041017,87
RTS0041018,76
RTS0041019,87
RTS0041020,83
RTS0041021,95
RTS0041022,105
RTS0041023,149
RTS0041024,123
RTS0041025,177
RTS0041026,96
RTS0041027,73
RTS0041028,85
RTS0041029,83
RTS0041030,84
RTS0041031,78
RTS0041032,103
RTS0041033,93
RTS0041034,105
RTS0041035,90
RTS0041036,104
RTS0041037,74
RTS0041038,108
RTS0041039,61
RTS0041040,108
RTS0041041,65
RTS0041042,80
RTS0041043,87
RTS0041044,84
RTS0041045,79
RTS0041046,574
RTS0041047,665
RTS0041048,275
RTS0041049,995
RTS0041050,1059
RTS0041051,103
RTS0041052,83
RTS0041053,90
RTS0041054,116
RTS0041055,102
RTS0041056,91
RTS0041057,85
RTS0041058,90
RTS0041059,81
RTS0041060,103
RTS0041061,141
RTS0041062,140
RTS0041063,143
RTS0041064,117
RTS0041066,104
RTS0041067,98
RTS0041068,89
RTS0041069,76
RTS0041070,166
RTS0041071,89
RTS0041072,83
RTS0041073,96
RTS0041074,76
RTS0041075,106
RTS0041076,84
RTS0041077,83
RTS0041078,115
RTS0041079,86
RTS0041080,87
RTS0041081,97
RTS0041082,88
RTS0041083,102
RTS0041084,83
RTS0041085,67
RTS0041086,120
RTS0041087,137
RTS0041088,119
RTS0041089,93
RTS0041090,89
RTS0041091,88
RTS0041092,84
RTS0041093,100
RTS0041094,78
RTS0041095,86
RTS0041096,59
RTS0041097,91
RTS0041098,76
RTS0041099,81
RTS0041100,65
RTS0041101,110
RTS0041102,126
RTS0041103,100
RTS0041104,119
RTS0041105,112
RTS0041106,433
RTS0041107,886
RTS0041108,797
RTS0041109,647
RTS0041110,263
RTS0041111,122
RTS0041112,108
RTS0041113,109
RTS0041114,135
RTS0041115,136
RTS0041116,95
RTS0041117,131
RTS0041118,92
RTS0041119,92
RTS0041120,94
RTS0041121,111
RTS0041122,87
RTS0041123,98
RTS0041124,68
RTS0041125,83
RTS0041126,118
RTS0041127,157
RTS0041128,154
RTS0041129,91
RTS0041130,93
RTS0041131,262
RTS0041132,271
RTS0041133,258
RTS0041134,264
RTS0041135,293
RTS0041136,125
RTS0041137,111
RTS0041138,111
RTS0041139,113
RTS0041140,75
RTS0041141,114
RTS0041142,104
RTS0041143,54
RTS0041144,71
RTS0041145,77
RTS0041146,56
RTS0041147,78
RTS0041148,65
RTS0041149,76
RTS0041150,85
RTS0041151,98
RTS0041152,99
RTS0041153,95
RTS0041154,87
RTS0041155,110
RTS0041156,161
RTS0041157,106
RTS0041158,107
RTS0041159,89
RTS0041160,91
RTS0041161,79
RTS0041162,73
RTS0041163,81
RTS0041164,85
RTS0041165,68
RTS0041166,63
RTS0041167,90
RTS0041168,103
RTS0041169,94
RTS0041170,101
RTS0041171,86
RTS0041172,116
RTS0041173,62
RTS0041174,96
RTS0041175,106
RTS0041176,85
RTS0041177,108
RTS0041178,99
RTS0041179,72
RTS0041180,92
RTS0041181,103
RTS0041182,99
RTS0041183,64
RTS0041184,97
RTS0041185,71
RTS0041186,67
RTS0041187,87
RTS0041188,106
RTS0041189,99
RTS0041190,115
RTS0041191,126
RTS0041192,135
RTS0041193,97
RTS0041194,93
RTS0041195,69
RTS0041196,74
RTS0041197,86
RTS0041198,90
RTS0041199,109
RTS0041200,86
RTS0041201,72
RTS0041202,85
RTS0041203,101
RTS0041204,79
RTS0041205,88
RTS0041206,100
RTS0041207,216
RTS0041208,148
RTS0041209,188
RTS0041210,69
RTS0041211,316
RTS0041212,292
RTS0041213,375
RTS0041214,279
RTS0041215,227
RTS0041216,126
RTS0041217,146
RTS0041218,61
RTS0041219,133
RTS0041220,79
RTS0041221,103
RTS0041222,58
RTS0041223,48
RTS0041224,74
RTS0041225,92
RTS0041226,85
RTS0041227,93
RTS0041228,74
RTS0041229,101
RTS0041230,78
RTS0041231,168
RTS0041232,160
RTS0041233,258
RTS0041234,264
RTS0041235,154
RTS0041236,83
RTS0041237,60
RTS0041238,67
RTS0041239,78
RTS0041240,93
RTS0041241,111
RTS0041242,98
RTS0041243,88
RTS0041244,94
RTS0041246,87
RTS0041247,118
RTS0041248,77
RTS0041249,70
RTS0041250,102
RTS0041251,136
RTS0041252,114
RTS0041253,115
RTS0041254,164
RTS0041255,168
RTS0041256,78
RTS0041257,84
RTS0041258,66
RTS0041259,93
RTS0041260,106
RTS0041261,100
RTS0041262,99
RTS0041263,87
RTS0041265,113
RTS0041266,98
RTS0041267,75
RTS0041268,73
RTS0041269,110
RTS0041270,85
RTS0041271,112
RTS0041272,81
RTS0041273,83
RTS0041274,89
RTS0041275,98
RTS0041276,77
RTS0041277,71
RTS0041278,94
RTS0041279,95
RTS0041280,90
RTS0041281,91
RTS0041282,71
RTS0041283,87
RTS0041284,76
RTS0041285,65
RTS0041286,77
RTS0041287,68
RTS0041288,72
RTS0041289,117
RTS0041290,102
RTS0041291,62
RTS0041292,98
RTS0041293,74
RTS0041294,81
RTS0041295,85
RTS0041296,85
RTS0041297,82
RTS0041298,83
RTS0041299,94
RTS0041300,91
RTS0041301,78
RTS0041302,77
RTS0041303,94
RTS0041304,80
RTS0041305,77
RTS0041306,96
RTS0041307,74
RTS0041308,77
RTS0041309,91
RTS0041310,99
RTS0041311,86
RTS0041312,103
RTS0041313,117
RTS0041314,153
RTS0041315,98
RTS0041316,157
RTS0041317,163
RTS0041318,180
RTS0041319,114
RTS0041320,139
RTS0041321,105
RTS0041322,82
RTS0041323,80
RTS0041324,102
RTS0041325,124
RTS0041326,82
RTS0041327,94
RTS0041328,95
RTS0041329,83
RTS0041330,78
RTS0041331,70
RTS0041332,80
RTS0041333,89
RTS0041334,68
RTS0041335,78
RTS0041346,261
RTS0041347,137
RTS0041348,282
RTS0041349,261
RTS0041350,403
RTS0041351,115
RTS0041352,96
RTS0041353,86
RTS0041354,92
RTS0041355,91
RTS0041356,68
RTS0041357,67
RTS0041358,64
RTS0041359,95
RTS0041360,77
RTS0041361,80
RTS0041362,79
RTS0041363,107
RTS0041364,97
RTS0041365,118
RTS0041366,67
RTS0041367,67
RTS0041368,104
RTS0041369,63
RTS0041370,73
RTS0041371,82
RTS0041372,81
RTS0041373,63
RTS0041374,70
RTS0041375,81
RTS0041376,222
RTS0041377,75
RTS0041378,60
RTS0041379,38
RTS0041380,75
RTS0041381,96
RTS0041382,97
RTS0041383,83
RTS0041384,96
RTS0041385,91
RTS0041386,71
RTS0041387,45
RTS0041388,77
RTS0041389,74
RTS0041390,72
RTS0041391,85
RTS0041392,89
RTS0041393,66
RTS0041394,62
RTS0041395,67
RTS0041396,74
RTS0041397,62
RTS0041398,105
RTS0041399,80
RTS0041400,74
RTS0041401,72
RTS0041402,121
RTS0041403,76
RTS0041404,56
RTS0041405,80
RTS0041406,96
RTS0041407,102
RTS0041408,70
RTS0041409,59
RTS0041410,76
RTS0041411,59
RTS0041412,69
RTS0041413,76
RTS0041414,84
RTS0041415,82
RTS0041416,84
RTS0041417,53
RTS0041418,84
RTS0041419,82
RTS0041420,74
RTS0041421,70
RTS0041422,85
RTS0041423,70
RTS0041424,73
RTS0041425,78
RTS0041426,70
RTS0041427,79
RTS0041428,84
RTS0041429,96
RTS0041430,98
RTS0041431,82
RTS0041432,62
RTS0041433,80
RTS0041434,92
RTS0041435,76
RTS0041436,66
RTS0041437,55
RTS0041438,72
RTS0041439,99
RTS0041440,99
RTS0041441,84
RTS0041442,76
RTS0041443,134
RTS0041444,106
RTS0041445,53
RTS0041446,85
RTS0041447,94
RTS0041448,67
RTS0041449,89
RTS0041450,85
RTS0041451,96
RTS0041452,101
RTS0041453,95
RTS0041454,62
RTS0041455,85
RTS0041456,101
RTS0041457,121
RTS0041458,74
RTS0041459,134
RTS0041460,71
RTS0041461,64
RTS0041462,62
RTS0041463,80
RTS0041464,83
RTS0041465,76
RTS0041466,90
RTS0041467,142
RTS0041468,134
RTS0041469,116
RTS0041470,172
RTS0041471,91
RTS0041472,61
RTS0041473,69
RTS0041474,97
RTS0041475,96
RTS0041476,57
RTS0041477,66
RTS0041478,65
RTS0041479,66
RTS0041480,78
RTS0041481,88
RTS0041482,64
RTS0041483,66
RTS0041484,67
RTS0041485,96
RTS0041486,78
RTS0041487,110
RTS0041488,112
RTS0041489,105
RTS0041490,80
RTS0041491,107
RTS0041492,57
RTS0041493,50
RTS0041494,60
RTS0041495,54
RTS0041496,463
RTS0041497,454
RTS0041498,468
RTS0041499,528
RTS0041500,350
RTS0041501,107
RTS0041502,83
RTS0041503,112
RTS0041504,109
RTS0041505,115
RTS0041506,84
RTS0041507,79
RTS0041508,60
RTS0041509,66
RTS0041510,99
RTS0041511,80
RTS0041512,100
RTS0041513,109
RTS0041514,85
RTS0041515,83
RTS0041516,73
RTS0041517,81
RTS0041518,72
RTS0041519,60
RTS0041520,89
RTS0041521,73
RTS0041522,90
RTS0041523,77
RTS0041524,72
RTS0041525,77
RTS0041526,418
RTS0041527,1209
RTS0041528,1266
RTS0041529,210
RTS0041530,883
RTS0041531,64
RTS0041532,74
RTS0041533,43
RTS0041534,53
RTS0041535,76
RTS0041536,80
RTS0041537,84
RTS0041538,74
RTS0041540,54
RTS0041541,71
RTS0041542,66
RTS0041543,63
RTS0041544,79
RTS0041545,92
RTS0041546,81
RTS0041547,111
RTS0041548,109
RTS0041549,118
RTS0041550,121
RTS0041551,154
RTS0041552,123
RTS0041553,76
RTS0041554,78
RTS0041555,161
RTS0041556,66
RTS0041557,71
RTS0041558,71
RTS0041559,68
RTS0041560,65
RTS0041561,94
RTS0041562,100
RTS0041563,116
RTS0041564,122
RTS0041565,136
RTS0041566,142
RTS0041567,156
RTS0041568,160
RTS0041569,105
RTS0041570,147
RTS0041571,68
RTS0041572,68
RTS0041573,64
RTS0041574,73
RTS0041575,95
RTS0041576,79
RTS0041577,81
RTS0041578,94
RTS0041579,70
RTS0041580,100
RTS0041581,135
RTS0041582,142
RTS0041583,113
RTS0041584,125
RTS0041585,107
RTS0041586,86
RTS0041587,131
RTS0041588,69
RTS0041589,132
RTS0041590,75
RTS0041591,54
RTS0041592,73
RTS0041593,59
RTS0041594,70
RTS0041595,75
RTS0041596,92
RTS0041597,66
RTS0041598,106
RTS0041599,69
RTS0041600,79
RTS0041601,64
RTS0041602,67
RTS0041603,84
RTS0041604,94
RTS0041605,74
RTS0041606,64
RTS0041607,69
RTS0041608,55
RTS0041609,95
RTS0041610,104
RTS0041611,80
RTS0041612,93
RTS0041613,92
RTS0041614,68
RTS0041615,99
RTS0041616,86
RTS0041617,106
RTS0041618,94
RTS0041619,84
RTS0041620,114
RTS0041621,106
RTS0041622,68
RTS0041623,86
RTS0041624,93
RTS0041625,86
RTS0041626,110
RTS0041627,122
RTS0041628,102
RTS0041629,118
RTS0041630,87
RTS0041631,94
RTS0041632,73
RTS0041633,112
RTS0041634,131
RTS0041635,93
RTS0041636,342
RTS0041637,467
RTS0041638,497
RTS0041639,259
RTS0041640,406
RTS0041641,127
RTS0041642,82
RTS0041643,116
RTS0041644,86
RTS0041645,105
RTS0041646,82
RTS0041647,97
RTS0041648,117
RTS0041649,66
RTS0041650,100
RTS0041651,96
RTS0041652,77
RTS0041653,82
RTS0041654,95
RTS0041655,79
RTS0041656,92
RTS0041657,106
RTS0041658,105
RTS0041659,82
RTS0041660,86
RTS0041661,169
RTS0041662,121
RTS0041663,87
RTS0041664,83
RTS0041665,63
RTS0041666,96
RTS0041667,77
RTS0041668,92
RTS0041669,97
RTS0041670,102
RTS0041671,98
RTS0041672,87
RTS0041673,62
RTS0041674,66
RTS0041675,95
RTS0041676,88
RTS0041677,84
RTS0041678,83
RTS0041679,109
RTS0041680,108
RTS0041681,87
RTS0041682,94
RTS0041683,61
RTS0041684,107
RTS0041685,124
RTS0041686,121
RTS0041687,53
RTS0041688,130
RTS0041689,62
RTS0041690,155
RTS0041691,153
RTS0041692,61
RTS0041693,132
RTS0041694,74
RTS0041695,88
RTS0041696,72
RTS0041697,86
RTS0041698,81
RTS0041699,69
RTS0041700,58
RTS0041701,76
RTS0041702,72
RTS0041703,96
RTS0041704,87
RTS0041705,118
RTS0041706,89
RTS0041707,71
RTS0041708,120
RTS0041709,114
RTS0041710,88
RTS0041711,65
RTS0041712,80
RTS0041713,84
RTS0041714,90
RTS0041715,72
RTS0041716,648
RTS0041717,523
RTS0041718,638
RTS0041719,689
RTS0041720,616
RTS0041721,114
RTS0041722,85
RTS0041723,114
RTS0041724,131
RTS0041725,110
RTS0041726,64
RTS0041727,64
RTS0041728,90
RTS0041729,65
RTS0041730,76
RTS0041731,77
RTS0041732,74
RTS0041733,62
RTS0041734,48
RTS0041735,99
RTS0041736,110
RTS0041737,104
RTS0041738,151
RTS0041739,148
RTS0041740,103
RTS0041741,87
RTS0041742,101
RTS0041743,102
RTS0041744,94
RTS0041745,61
RTS0041746,138
RTS0041747,132
RTS0041748,98
RTS0041749,86
RTS0041750,113
RTS0041751,72
RTS0041752,67
RTS0041753,84
RTS0041754,90
RTS0041755,91
RTS0041756,166
RTS0041757,134
RTS0041758,131
RTS0041759,189
RTS0041760,81
RTS0041761,58
RTS0041762,64
RTS0041763,128
RTS0041764,65
RTS0041765,60
RTS0041766,80
RTS0041767,64
RTS0041768,56
RTS0041769,69
RTS0041770,77
RTS0041771,64
RTS0041772,80
RTS0041773,59
RTS0041774,84
RTS0041775,66
RTS0041776,105
RTS0041777,88
RTS0041778,86
RTS0041779,105
RTS0041780,87
RTS0041781,61
RTS0041782,78
RTS0041783,78
RTS0041784,89
RTS0041785,95
RTS0041786,88
RTS0041787,121
RTS0041788,96
RTS0041789,109
RTS0041790,94
RTS0041791,107
RTS0041793,88
RTS0041794,88
RTS0041795,81
RTS0041796,81
RTS0041797,116
RTS0041798,78
RTS0041799,89
RTS0041800,80
RTS0041801,75
RTS0041802,86
RTS0041803,74
RTS0041804,92
RTS0041805,87
RTS0041806,84
RTS0041807,57
RTS0041808,106
RTS0041809,115
RTS0041810,129
RTS0041811,124
RTS0041812,97
RTS0041813,120
RTS0041814,75
RTS0041815,114
RTS0041816,111
RTS0041817,82
RTS0041818,81
RTS0041819,85
RTS0041820,120
RTS0041821,121
RTS0041822,145
RTS0041823,53
RTS0041824,135
RTS0041825,69
RTS0041826,108
RTS0041827,120
RTS0041828,100
RTS0041829,75
RTS0041830,68
RTS0041831,73
RTS0041832,92
RTS0041833,87
RTS0041834,103
RTS0041835,104
RTS0041836,130
RTS0041837,108
RTS0041838,74
RTS0041839,112
RTS0041840,92
RTS0041841,75
RTS0041842,76
RTS0041843,91
RTS0041844,74
RTS0041845,86
RTS0041846,66
RTS0041847,63
RTS0041848,92
RTS0041849,66
RTS0041850,71
RTS0041851,73
RTS0041852,89
RTS0041853,100
RTS0041854,58
RTS0041855,95
RTS0041856,79
RTS0041857,131
RTS0041858,155
RTS0041859,89
RTS0041860,139
RTS0041861,85
RTS0041862,92
RTS0041863,82
RTS0041864,88
RTS0041865,85
RTS0041866,121
RTS0041867,122
RTS0041868,133
RTS0041869,105
RTS0041870,80
RTS0041871,86
RTS0041872,83
RTS0041873,95
RTS0041874,110
RTS0041875,73
RTS0041876,122
RTS0041877,137
RTS0041878,121
RTS0041879,147
RTS0041880,194
RTS0041881,90
RTS0041882,100
RTS0041883,120
RTS0041884,80
RTS0041885,97
RTS0041886,264
RTS0041887,411
RTS0041888,383
RTS0041889,264
RTS0041890,350
RTS0041891,332
RTS0041892,276
RTS0041893,260
RTS0041894,133
RTS0041895,257
RTS0041896,168
RTS0041897,131
RTS0041898,181
RTS0041899,134
RTS0041900,84
RTS0041901,119
RTS0041902,123
RTS0041903,130
RTS0041904,120
RTS0041905,147
RTS0041906,1692
RTS0041907,83
RTS0041908,800
RTS0041909,98
RTS0041910,576
RTS0041911,85
RTS0041912,112
RTS0041913,115
RTS0041914,81
RTS0041915,107
RTS0041916,1140
RTS0041917,1498
RTS0041918,1503
RTS0041919,2672
RTS0041920,2373
RTS0041922,91
RTS0041923,79
RTS0041924,65
RTS0041925,77
RTS0041926,77
RTS0041927,66
RTS0041928,89
RTS0041929,85
RTS0041930,122
RTS0041931,65
RTS0041932,107
RTS0041933,69
RTS0041934,70
RTS0041935,68
RTS0041936,99
RTS0041937,107
RTS0041938,85
RTS0041939,109
RTS0041940,90
RTS0041941,58
RTS0041942,61
RTS0041943,63
RTS0041944,91
RTS0041945,61
RTS0041946,136
RTS0041947,114
RTS0041948,85
RTS0041949,74
RTS0041950,91
RTS0041951,83
RTS0041952,96
RTS0041953,85
RTS0041954,129
RTS0041955,121
RTS0041956,96
RTS0041957,94
RTS0041958,92
RTS0041959,103
RTS0041960,77
RTS0041961,69
RTS0041962,90
RTS0041963,82
RTS0041964,121
RTS0041965,95
RTS0041966,85
RTS0041967,118
RTS0041968,81
RTS0041969,74
RTS0041971,101
RTS0041972,151
RTS0041973,107
RTS0041974,104
RTS0041975,159
RTS0041976,105
RTS0041977,171
RTS0041978,107
RTS0041979,109
RTS0041980,109
RTS0041981,222
RTS0041982,200
RTS0041983,253
RTS0041984,137
RTS0041985,238
RTS0041986,113
RTS0041987,138
RTS0041988,88
RTS0041989,66
RTS0041990,118
RTS0041991,110
RTS0041992,124
RTS0041993,106
RTS0041994,98
RTS0041995,105
RTS0041996,60
RTS0041997,96
RTS0041998,58
RTS0041999,90
RTS0042000,76
RTS0042001,67
RTS0042002,73
RTS0042003,60
RTS0042004,64
RTS0042005,73
RTS0042006,76
RTS0042007,112
RTS0042008,105
RTS0042009,113
RTS0042010,99
RTS0042011,136
RTS0042012,147
RTS0042013,150
RTS0042014,73
RTS0042015,130
RTS0042016,62
RTS0042017,82
RTS0042018,45
RTS0042019,68
RTS0042020,65
RTS0042021,202
RTS0042022,133
RTS0042023,236
RTS0042024,190
RTS0042025,190
RTS0042026,96
RTS0042027,75
RTS0042028,80
RTS0042029,74
RTS0042030,64
RTS0042031,106
RTS0042032,93
RTS0042033,90
RTS0042034,108
RTS0042035,126
RTS0042036,132
RTS0042037,169
RTS0042038,153
RTS0042039,127
RTS0042040,105
RTS0042041,160
RTS0042042,135
RTS0042043,70
RTS0042044,187
RTS0042045,110
RTS0042046,152
RTS0042047,134
RTS0042048,75
RTS0042049,109
RTS0042050,95
RTS0042051,94
RTS0042052,109
RTS0042053,104
RTS0042054,74
RTS0042055,88
RTS0042056,109
RTS0042057,81
RTS0042058,84
RTS0042059,98
RTS0042060,98
RTS0042061,103
RTS0042062,159
RTS0042063,185
RTS0042064,107
RTS0042065,149
RTS0042066,101
RTS0042067,132
RTS0042068,113
RTS0042069,85
RTS0042071,89
RTS0042072,53
RTS0042073,53
RTS0042074,69
RTS0042075,78
RTS0042076,95
RTS0042077,51
RTS0042078,67
RTS0042079,93
RTS0042080,59
RTS0042081,195
RTS0042082,141
RTS0042083,96
RTS0042084,155
RTS0042085,98
RTS0042086,64
RTS0042087,74
RTS0042088,54
RTS0042089,74
RTS0042090,90
RTS0042091,135
RTS0042092,95
RTS0042093,76
RTS0042094,84
RTS0042095,70
RTS0042096,104
RTS0042097,73
RTS0042098,95
RTS0042099,73
RTS0042100,93
RTS0042101,89
RTS0042102,80
RTS0042103,64
RTS0042104,58
RTS0042105,77
RTS0042106,89
RTS0042107,77
RTS0042108,68
RTS0042109,76
RTS0042110,90
RTS0042111,105
RTS0042112,99
RTS0042113,104
RTS0042114,84
RTS0042115,107
RTS0042116,67
RTS0042117,84
RTS0042118,61
RTS0042119,83
RTS0042120,83
RTS0042121,97
RTS0042122,73
RTS0042123,91
RTS0042124,56
RTS0042125,94
RTS0042126,94
RTS0042127,95
RTS0042128,98
RTS0042129,75
RTS0042130,96
RTS0042131,114
RTS0042132,103
RTS0042133,110
RTS0042134,82
RTS0042135,84
RTS0042136,89
RTS0042137,93
RTS0042138,61
RTS0042139,81
RTS0042140,69
RTS0042141,79
RTS0042142,92
RTS0042143,92
RTS0042144,88
RTS0042145,82
RTS0042146,219
RTS0042147,153
RTS0042148,217
RTS0042149,136
RTS0042150,184
RTS0042151,73
RTS0042152,76
RTS0042153,71
RTS0042154,89
RTS0042155,86
RTS0042156,71
RTS0042157,65
RTS0042158,64
RTS0042159,74
RTS0042160,67
RTS0042161,76
RTS0042162,86
RTS0042163,105
RTS0042164,116
RTS0042165,87
RTS0042166,105
RTS0042167,90
RTS0042168,98
RTS0042169,93
RTS0042170,82
RTS0042171,97
RTS0042172,104
RTS0042173,102
RTS0042174,89
RTS0042175,100
RTS0042176,72
RTS0042177,88
RTS0042178,119
RTS0042179,66
RTS0042180,95
RTS0042181,64
RTS0042182,70
RTS0042183,69
RTS0042184,66
RTS0042185,77
RTS0042186,79
RTS0042187,66
RTS0042188,67
RTS0042189,69
RTS0042190,87
RTS0042191,176
RTS0042192,115
RTS0042193,123
RTS0042194,151
RTS0042195,97
RTS0042196,79
RTS0042197,82
RTS0042198,51
RTS0042199,109
RTS0042200,78
RTS0042201,89
RTS0042202,65
RTS0042203,72
RTS0042204,66
RTS0042205,72
RTS0042206,58
RTS0042207,76
RTS0042208,88
RTS0042209,79
RTS0042210,65
RTS0042211,56
RTS0042212,106
RTS0042213,57
RTS0042214,72
RTS0042215,71
RTS0042216,92
RTS0042217,69
RTS0042218,88
RTS0042219,69
RTS0042220,95
RTS0042221,84
RTS0042222,67
RTS0042223,76
RTS0042224,74
RTS0042225,77
RTS0042226,147
RTS0042227,91
RTS0042228,96
RTS0042229,77
RTS0042230,118
RTS0042231,111
RTS0042232,117
RTS0042233,133
RTS0042234,128
RTS0042235,106
RTS0042236,180
RTS0042237,140
RTS0042238,133
RTS0042239,110
RTS0042240,132
RTS0042241,73
RTS0042242,58
RTS0042243,85
RTS0042244,86
RTS0042245,54
RTS0042246,231
RTS0042247,271
RTS0042248,535
RTS0042249,199
RTS0042250,256
RTS0042251,96
RTS0042252,87
RTS0042253,82
RTS0042254,113
RTS0042255,112
RTS0042256,126
RTS0042257,84
RTS0042258,77
RTS0042259,81
RTS0042260,87
RTS0042261,152
RTS0042262,129
RTS0042263,130
RTS0042264,171
RTS0042265,150
RTS0042266,70
RTS0042267,82
RTS0042268,69
RTS0042269,37
RTS0042270,64
RTS0042271,78
RTS0042272,63
RTS0042273,87
RTS0042274,61
RTS0042275,78
RTS0042276,100
RTS0042277,100
RTS0042278,72
RTS0042279,89
RTS0042280,75
RTS0042281,39
RTS0042282,62
RTS0042283,65
RTS0042284,68
RTS0042285,61
RTS0042286,93
RTS0042287,160
RTS0042288,146
RTS0042289,165
RTS0042290,146
RTS0042291,236
RTS0042292,285
RTS0042293,157
RTS0042294,166
RTS0042295,193
RTS0042296,83
RTS0042297,70
RTS0042298,72
RTS0042299,97
RTS0042300,100
RTS0042301,78
RTS0042302,68
RTS0042303,83
RTS0042304,88
RTS0042305,81
RTS0042306,112
RTS0042307,117
RTS0042308,130
RTS0042309,170
RTS0042310,130
RTS0042311,72
RTS0042312,65
RTS0042313,86
RTS0042314,100
RTS0042315,68
RTS0042316,90
RTS0042317,69
RTS0042318,71
RTS0042319,99
RTS0042320,75
RTS0042321,102
RTS0042322,70
RTS0042323,77
RTS0042324,99
RTS0042325,80
RTS0042326,95
RTS0042327,95
RTS0042328,78
RTS0042329,99
RTS0042330,113
RTS0042331,88
RTS0042332,94
RTS0042333,119
RTS0042334,104
RTS0042335,69
RTS0042336,71
RTS0042337,106
RTS0042338,90
RTS0042339,88
RTS0042340,94
RTS0042341,153
RTS0042342,101
RTS0042343,124
RTS0042344,138
RTS0042345,106
RTS0042346,101
RTS0042347,76
RTS0042348,68
RTS0042349,76
RTS0042350,60
RTS0042351,89
RTS0042352,118
RTS0042353,119
RTS0042354,87
RTS0042355,67
RTS0042356,74
RTS0042357,75
RTS0042358,80
RTS0042359,80
RTS0042360,91
RTS0042361,68
RTS0042362,113
RTS0042363,143
RTS0042364,97
RTS0042365,94
RTS0042366,112
RTS0042367,141
RTS0042368,134
RTS0042369,93
RTS0042370,167
RTS0042371,126
RTS0042372,86
RTS0042373,115
RTS0042374,120
RTS0042375,108
RTS0042376,59
RTS0042377,57
RTS0042378,59
RTS0042379,81
RTS0042380,45
RTS0042381,84
RTS0042382,119
RTS0042383,91
RTS0042384,107
RTS0042385,106
RTS0042386,92
RTS0042387,101
RTS0042388,171
RTS0042389,142
RTS0042390,153
RTS0042391,61
RTS0042392,67
RTS0042393,64
RTS0042394,67
RTS0042395,88
RTS0042396,77
RTS0042397,76
RTS0042398,85
RTS0042399,115
RTS0042400,101
RTS0042401,120
RTS0042402,149
RTS0042403,87
RTS0042404,84
RTS0042405,145
RTS0042406,87
RTS0042407,56
RTS0042408,104
RTS0042409,53
RTS0042410,96
RTS0042411,103
RTS0042412,93
RTS0042413,97
RTS0042414,114
RTS0042415,112
RTS0042416,241
RTS0042417,421
RTS0042418,369
RTS0042419,283
RTS0042420,245
RTS0042421,93
RTS0042422,71
RTS0042423,71
RTS0042424,99
RTS0042425,63
RTS0042426,77
RTS0042427,79
RTS0042428,112
RTS0042429,82
RTS0042430,94
RTS0042431,98
RTS0042432,128
RTS0042433,80
RTS0042434,163
RTS0042435,117
RTS0042436,129
RTS0042437,93
RTS0042438,108
RTS0042439,128
RTS0042440,92
RTS0042441,97
RTS0042442,106
RTS0042443,79
RTS0042444,105
RTS0042445,96
RTS0042446,83
RTS0042447,86
RTS0042448,97
RTS0042449,77
RTS0042450,88
RTS0042451,89
RTS0042452,75
RTS0042453,111
RTS0042454,71
RTS0042455,66
RTS0042456,78
RTS0042457,96
RTS0042458,103
RTS0042460,130
RTS0042461,209
RTS0042462,144
RTS0042463,135
RTS0042464,169
RTS0042465,164
RTS0042466,64
RTS0042467,87
RTS0042468,93
RTS0042469,123
RTS0042470,77
RTS0042471,138
RTS0042472,121
RTS0042473,193
RTS0042474,134
RTS0042475,161
RTS0042476,119
RTS0042477,80
RTS0042478,95
RTS0042479,101
RTS0042480,85
RTS0042481,160
RTS0042482,189
RTS0042483,604
RTS0042484,370
RTS0042485,184
RTS0042486,67
RTS0042487,74
RTS0042488,63
RTS0042489,79
RTS0042490,76
RTS0042491,59
RTS0042492,68
RTS0042493,66
RTS0042494,43
RTS0042495,62
RTS0042496,83
RTS0042497,77
RTS0042498,85
RTS0042499,122
RTS0042500,74
RTS0042501,81
RTS0042502,67
RTS0042503,74
RTS0042504,74
RTS0042505,108
RTS0042506,55
RTS0042507,96
RTS0042508,65
RTS0042509,80
RTS0042510,53
RTS0042515,83
RTS0042522,59
RTS0042526,82
RTS0042527,82
RTS0042528,87
RTS0042529,88
RTS0042530,57
RTS0042531,62
RTS0042532,59
RTS0042533,78
RTS0042534,58
RTS0042535,52
RTS0042536,118
RTS0042537,127
RTS0042538,93
RTS0042539,169
RTS0042540,180
RTS0042541,66
RTS0042542,52
RTS0042543,60
RTS0042544,80
RTS0042545,49
RTS0042546,59
RTS0042547,71
RTS0042548,80
RTS0042549,53
RTS0042550,66
RTS0042551,88
RTS0042552,68
RTS0042553,45
RTS0042554,96
RTS0042555,56
RTS0042556,90
RTS0042557,93
RTS0042558,79
RTS0042559,113
RTS0042560,63
RTS0042561,66
RTS0042562,63
RTS0042563,79
RTS0042564,58
RTS0042565,94
RTS0042566,126
RTS0042567,113
RTS0042568,119
RTS0042569,143
RTS0042570,118
RTS0042571,157
RTS0042572,119
RTS0042573,161
RTS0042574,134
RTS0042575,128
RTS0042576,77
RTS0042577,100
RTS0042578,68
RTS0042579,96
RTS0042580,73
RTS0042581,132
RTS0042582,67
RTS0042583,414
RTS0042584,77
RTS0042585,68
RTS0042586,82
RTS0042587,106
RTS0042588,94
RTS0042589,92
RTS0042590,99
RTS0042591,85
RTS0042592,83
RTS0042593,80
RTS0042594,60
RTS0042595,48
RTS0042596,102
RTS0042597,124
RTS0042598,135
RTS0042599,86
RTS0042600,82
RTS0042601,62
RTS0042602,70
RTS0042603,85
RTS0042604,112
RTS0042605,74
RTS0042606,92
RTS0042607,83
RTS0042608,94
RTS0042609,57
RTS0042610,83
RTS0042611,126
RTS0042612,140
RTS0042613,98
RTS0042614,127
RTS0042615,151
RTS0042616,69
RTS0042617,85
RTS0042618,92
RTS0042619,91
RTS0042620,79
RTS0042621,50
RTS0042622,56
RTS0042623,74
RTS0042624,72
RTS0042625,62
RTS0042626,81
RTS0042627,83
RTS0042628,67
RTS0042629,60
RTS0042630,72
RTS0042631,53
RTS0042633,68
RTS0042634,92
RTS0042635,84
RTS0042636,206
RTS0042637,231
RTS0042638,204
RTS0042639,179
RTS0042640,206
RTS0042641,84
RTS0042642,72
RTS0042643,26
RTS0042644,73
RTS0042645,66
RTS0042646,79
RTS0042647,93
RTS0042648,132
RTS0042649,90
RTS0042650,66
RTS0042651,85
RTS0042652,58
RTS0042653,60
RTS0042654,47
RTS0042655,87
RTS0042656,127
RTS0042657,72
RTS0042658,100
RTS0042659,85
RTS0042660,81
RTS0042661,73
RTS0042662,62
RTS0042663,64
RTS0042664,55
RTS0042665,53
RTS0042666,74
RTS0042667,68
RTS0042668,80
RTS0042669,62
RTS0042670,83
RTS0042671,202
RTS0042672,106
RTS0042673,207
RTS0042674,158
RTS0042675,179
RTS0042676,56
RTS0042677,1
RTS0042678,81
RTS0042679,99
RTS0042680,92
RTS0042681,147
RTS0042682,139
RTS0042683,162
RTS0042684,95
RTS0042685,135
RTS0042686,118
RTS0042687,100
RTS0042688,73
RTS0042689,61
RTS0042690,68
RTS0042691,77
RTS0042692,80
RTS0042693,72
RTS0042694,8
RTS0042695,73
RTS0042696,72
RTS0042697,69
RTS0042698,61
RTS0042699,57
RTS0042700,72
RTS0042701,89
RTS0042702,73
RTS0042703,76
RTS0042704,79
RTS0042705,84
RTS0042706,87
RTS0042707,69
RTS0042708,126
RTS0042709,66
RTS0042710,89
RTS0042711,161
RTS0042712,153
RTS0042713,138
RTS0042714,135
RTS0042715,140
RTS0042716,77
RTS0042717,53
RTS0042718,70
RTS0042719,58
RTS0042720,97
RTS0042721,107
RTS0042722,91
RTS0042723,134
RTS0042724,130
RTS0042725,97
RTS0042726,60
RTS0042727,54
RTS0042728,70
RTS0042729,53
RTS0042730,70
RTS0042731,58
RTS0042732,76
RTS0042733,88
RTS0042734,68
RTS0042735,60
RTS0042736,287
RTS0042737,352
RTS0042738,368
RTS0042739,261
RTS0042740,367
RTS0042741,66
RTS0042742,72
RTS0042743,42
RTS0042744,62
RTS0042745,60
RTS0042746,95
RTS0042747,94
RTS0042748,79
RTS0042749,76
RTS0042750,66
RTS0042751,79
RTS0042752,88
RTS0042753,87
RTS0042754,66
RTS0042755,62
RTS0042756,64
RTS0042757,107
RTS0042758,46
RTS0042759,59
RTS0042760,82
RTS0042761,63
RTS0042762,51
RTS0042763,64
RTS0042764,61
RTS0042765,61
RTS0042766,169
RTS0042767,109
RTS0042768,142
RTS0042769,164
RTS0042770,131
RTS0042771,117
RTS0042772,105
RTS0042773,82
RTS0042774,129
RTS0042775,83
RTS0042776,92
RTS0042777,142
RTS0042778,91
RTS0042779,79
RTS0042780,90
RTS0042781,95
RTS0042782,93
RTS0042783,107
RTS0042784,105
RTS0042785,86
RTS0042786,116
RTS0042787,107
RTS0042788,94
RTS0042789,99
RTS0042790,93
RTS0042791,3021
RTS0042792,1194
RTS0042793,1925
RTS0042794,1660
RTS0042795,1879
RTS0042796,94
RTS0042797,117
RTS0042798,66
RTS0042799,113
RTS0042800,94
RTS0042801,101
RTS0042802,106
RTS0042803,80
RTS0042804,93
RTS0042805,94
RTS0042806,70
RTS0042807,94
RTS0042808,113
RTS0042809,119
RTS0042810,94
RTS0042811,105
RTS0042812,160
RTS0042813,89
RTS0042814,152
RTS0042815,125
RTS0042816,81
RTS0042817,99
RTS0042818,102
RTS0042819,112
RTS0042820,96
RTS0042821,107
RTS0042822,72
RTS0042823,68
RTS0042824,85
RTS0042825,79
RTS0042826,85
RTS0042827,78
RTS0042828,103
RTS0042829,108
RTS0042830,118
RTS0042831,131
RTS0042832,112
RTS0042833,102
RTS0042834,98
RTS0042835,80
RTS0042836,101
RTS0042837,98
RTS0042838,113
RTS0042839,84
RTS0042840,101
RTS0042841,105
RTS0042842,149
RTS0042843,110
RTS0042844,140
RTS0042845,186
RTS0042846,76
RTS0042847,150
RTS0042848,184
RTS0042849,102
RTS0042850,90
RTS0042851,124
RTS0042852,79
RTS0042853,100
RTS0042854,87
RTS0042855,81
RTS0042856,80
RTS0042857,75
RTS0042858,112
RTS0042859,122
RTS0042860,94
RTS0042861,69
RTS0042862,77
RTS0042863,106
RTS0042864,83
RTS0042865,96
RTS0042866,92
RTS0042867,108
RTS0042868,78
RTS0042869,138
RTS0042870,98
RTS0042871,108
RTS0042872,38
RTS0042873,75
RTS0042874,75
RTS0042875,103
RTS0042876,141
RTS0042877,109
RTS0042878,109
RTS0042879,104
RTS0042880,137
RTS0042881,95
RTS0042882,93
RTS0042883,100
RTS0042884,149
RTS0042885,119
RTS0042886,105
RTS0042887,77
RTS0042888,83
RTS0042889,74
RTS0042890,86
RTS0042891,54
RTS0042892,88
RTS0042893,126
RTS0042894,82
RTS0042895,81
RTS0042896,193
RTS0042897,115
RTS0042898,76
RTS0042899,173
RTS0042900,189
RTS0042901,87
RTS0042902,64
RTS0042903,61
RTS0042904,72
RTS0042905,77
RTS0042906,132
RTS0042907,97
RTS0042908,154
RTS0042909,169
RTS0042910,102
RTS0042911,77
RTS0042912,74
RTS0042913,89
RTS0042914,70
RTS0042915,69
RTS0042916,66
RTS0042917,94
RTS0042918,85
RTS0042919,107
RTS0042920,84
RTS0042921,129
RTS0042922,109
RTS0042923,89
RTS0042924,85
RTS0042925,129
RTS0042926,75
RTS0042927,64
RTS0042928,97
RTS0042929,97
RTS0042930,69
RTS0042931,62
RTS0042932,70
RTS0042933,63
RTS0042934,73
RTS0042935,82
RTS0042936,137
RTS0042937,96
RTS0042938,212
RTS0042939,166
RTS0042940,124
RTS0042941,298
RTS0042942,382
RTS0042943,424
RTS0042944,492
RTS0042945,271
RTS0042946,76
RTS0042947,132
RTS0042948,58
RTS0042949,73
RTS0042950,70
RTS0042951,99
RTS0042952,119
RTS0042953,85
RTS0042954,75
RTS0042955,104
RTS0042956,105
RTS0042957,121
RTS0042958,110
RTS0042959,140
RTS0042960,102
RTS0042961,112
RTS0042962,105
RTS0042963,99
RTS0042964,109
RTS0042965,155
RTS0042966,77
RTS0042967,93
RTS0042968,98
RTS0042969,83
RTS0042970,110
RTS0042971,195
RTS0042972,102
RTS0042973,134
RTS0042974,117
RTS0042975,122
RTS0042976,132
RTS0042977,115
RTS0042978,131
RTS0042979,105
RTS0042980,85
RTS0042981,105
RTS0042982,59
RTS0042983,108
RTS0042984,76
RTS0042985,100
RTS0042986,81
RTS0042987,88
RTS0042988,91
RTS0042989,76
RTS0042990,75
RTS0042991,104
RTS0042992,95
RTS0042993,86
RTS0042994,101
RTS0042995,115
RTS0042996,77
RTS0042997,77
RTS0042998,76
RTS0042999,93
RTS0043000,82
RTS0043001,98
RTS0043002,83
RTS0043003,94
RTS0043004,87
RTS0043005,92
RTS0043006,83
RTS0043007,100
RTS0043008,98
RTS0043009,82
RTS0043010,106
RTS0043011,98
RTS0043012,97
RTS0043013,124
RTS0043014,108
RTS0043015,92
RTS0043016,97
RTS0043017,97
RTS0043018,77
RTS0043019,97
RTS0043020,63
RTS0043021,112
RTS0043022,112
RTS0043023,190
RTS0043024,145
RTS0043025,187
RTS0043026,89
RTS0043027,122
RTS0043028,132
RTS0043029,122
RTS0043030,101
RTS0043031,71
RTS0043032,99
RTS0043033,101
RTS0043034,101
RTS0043035,64
RTS0043036,107
RTS0043037,91
RTS0043038,122
RTS0043039,81
RTS0043040,115
RTS0043041,87
RTS0043042,75
RTS0043043,64
RTS0043044,71
RTS0043045,64
RTS0043046,80
RTS0043047,77
RTS0043048,98
RTS0043049,88
RTS0043050,46
RTS0043051,120
RTS0043052,91
RTS0043053,85
RTS0043054,79
RTS0043055,93
RTS0043056,79
RTS0043057,100
RTS0043058,109
RTS0043059,78
RTS0043060,89
RTS0043061,268
RTS0043062,104
RTS0043063,156
RTS0043064,134
RTS0043065,204
RTS0043066,100
RTS0043067,84
RTS0043068,65
RTS0043069,91
RTS0043070,95
RTS0043071,60
RTS0043072,71
RTS0043073,102
RTS0043074,78
RTS0043075,65
RTS0043076,61
RTS0043077,75
RTS0043078,64
RTS0043079,68
RTS0043080,81
RTS0043081,222
RTS0043082,172
RTS0043083,153
RTS0043084,211
RTS0043085,169
RTS0043086,76
RTS0043087,95
RTS0043088,84
RTS0043089,86
RTS0043090,80
RTS0043091,64
RTS0043092,55
RTS0043093,83
RTS0043094,99
RTS0043095,89
RTS0043096,80
RTS0043097,49
RTS0043098,88
RTS0043099,94
RTS0043100,75
RTS0043101,120
RTS0043102,87
RTS0043103,91
RTS0043104,132
RTS0043105,65
RTS0043106,120
RTS0043107,76
RTS0043108,62
RTS0043109,81
RTS0043110,99
RTS0043111,325
RTS0043112,199
RTS0043113,200
RTS0043114,305
RTS0043115,192
RTS0043116,116
RTS0043117,95
RTS0043118,61
RTS0043119,80
RTS0043120,103
RTS0043121,43
RTS0043122,84
RTS0043123,76
RTS0043124,72
RTS0043125,78
RTS0043126,192
RTS0043127,92
RTS0043128,186
RTS0043129,119
RTS0043130,157
RTS0043131,87
RTS0043132,79
RTS0043133,62
RTS0043134,75
RTS0043135,87
RTS0043136,102
RTS0043137,66
RTS0043138,114
RTS0043139,79
RTS0043140,89
RTS0043141,74
RTS0043142,85
RTS0043143,89
RTS0043144,104
RTS0043145,90
RTS0043146,73
RTS0043147,117
RTS0043148,87
RTS0043149,94
RTS0043150,57
RTS0043151,112
RTS0043152,132
RTS0043153,88
RTS0043154,96
RTS0043155,105
RTS0043156,134
RTS0043157,213
RTS0043159,194
RTS0043160,491
RTS0043161,101
RTS0043162,101
RTS0043163,111
RTS0043164,84
RTS0043165,97
RTS0043167,71
RTS0043168,102
RTS0043169,102
RTS0043170,106
RTS0043171,91
RTS0043172,133
RTS0043173,94
RTS0043174,117
RTS0043175,113
RTS0043176,78
RTS0043177,88
RTS0043178,130
RTS0043179,96
RTS0043180,90
RTS0043181,91
RTS0043182,102
RTS0043183,97
RTS0043184,65
RTS0043185,99
RTS0043186,267
RTS0043187,151
RTS0043188,154
RTS0043189,166
RTS0043190,217
RTS0043191,80
RTS0043192,101
RTS0043193,84
RTS0043194,70
RTS0043195,102
RTS0043196,132
RTS0043197,90
RTS0043198,105
RTS0043199,101
RTS0043200,79
RTS0043201,121
RTS0043202,154
RTS0043203,95
RTS0043204,152
RTS0043205,166
RTS0043206,126
RTS0043207,96
RTS0043208,114
RTS0043209,66
RTS0043210,64
RTS0043211,105
RTS0043212,120
RTS0043213,89
RTS0043214,100
RTS0043215,103
RTS0043216,111
RTS0043217,91
RTS0043218,90
RTS0043219,142
RTS0043220,130
RTS0043221,79
RTS0043222,129
RTS0043223,80
RTS0043224,78
RTS0043225,70
RTS0043226,91
RTS0043227,76
RTS0043228,81
RTS0043229,87
RTS0043230,111
RTS0043231,101
RTS0043232,139
RTS0043233,149
RTS0043234,101
RTS0043235,121
RTS0043236,60
RTS0043237,91
RTS0043238,88
RTS0043239,89
RTS0043240,92
RTS0043241,97
RTS0043242,90
RTS0043243,122
RTS0043244,88
RTS0043245,93
RTS0043246,95
RTS0043247,116
RTS0043248,79
RTS0043249,99
RTS0043250,107
RTS0043251,100
RTS0043252,129
RTS0043253,84
RTS0043254,87
RTS0043255,94
RTS0043256,106
RTS0043257,78
RTS0043258,97
RTS0043259,98
RTS0043260,147
RTS0043261,86
RTS0043262,113
RTS0043263,70
RTS0043264,91
RTS0043265,84
RTS0043266,112
RTS0043267,130
RTS0043268,77
RTS0043269,118
RTS0043270,148
RTS0043271,138
RTS0043272,182
RTS0043273,135
RTS0043274,176
RTS0043275,126
RTS0043276,80
RTS0043277,122
RTS0043278,152
RTS0043279,91
RTS0043280,81
RTS0043281,118
RTS0043282,167
RTS0043283,157
RTS0043284,188
RTS0043285,135
RTS0043286,146
RTS0043287,193
RTS0043288,228
RTS0043289,227
RTS0043290,101
RTS0043291,193
RTS0043292,149
RTS0043293,121
RTS0043294,174
RTS0043295,174
RTS0043296,79
RTS0043297,47
RTS0043299,82
RTS0043300,110
RTS0043301,97
RTS0043302,75
RTS0043303,92
RTS0043304,98
RTS0043305,77
RTS0043306,110
RTS0043307,99
RTS0043308,72
RTS0043309,101
RTS0043310,90
RTS0043311,167
RTS0043312,165
RTS0043313,196
RTS0043314,158
RTS0043315,95
RTS0043316,97
RTS0043317,75
RTS0043318,86
RTS0043319,93
RTS0043320,96
RTS0043321,105
RTS0043322,104
RTS0043323,111
RTS0043324,93
RTS0043325,73
RTS0043326,83
RTS0043327,105
RTS0043328,71
RTS0043329,112
RTS0043330,117
RTS0043331,77
RTS0043332,75
RTS0043333,81
RTS0043334,87
RTS0043335,77
RTS0043336,110
RTS0043337,91
RTS0043338,85
RTS0043339,99
RTS0043340,69
RTS0043341,93
RTS0043342,83
RTS0043343,83
RTS0043344,81
RTS0043345,70
RTS0043346,70
RTS0043347,126
RTS0043348,99
RTS0043349,92
RTS0043350,102
RTS0043351,117
RTS0043352,172
RTS0043353,122
RTS0043354,135
RTS0043355,120
RTS0043356,148
RTS0043357,93
RTS0043358,154
RTS0043359,186
RTS0043360,145
RTS0043361,195
RTS0043362,204
RTS0043363,129
RTS0043364,156
RTS0043365,142
RTS0043366,85
RTS0043367,62
RTS0043368,77
RTS0043369,76
RTS0043370,52
RTS0043371,212
RTS0043372,149
RTS0043373,185
RTS0043374,124
RTS0043375,117
RTS0043376,383
RTS0043377,921
RTS0043378,408
RTS0043379,545
RTS0043380,591
RTS0043381,127
RTS0043382,130
RTS0043383,171
RTS0043384,157
RTS0043385,93
RTS0043386,82
RTS0043387,134
RTS0043388,85
RTS0043389,97
RTS0043390,84
RTS0043391,115
RTS0043392,119
RTS0043393,83
RTS0043394,106
RTS0043395,108
RTS0043396,288
RTS0043397,240
RTS0043398,178
RTS0043399,202
RTS0043400,76
RTS0043401,71
RTS0043402,83
RTS0043403,103
RTS0043404,100
RTS0043405,84
RTS0043406,66
RTS0043407,82
RTS0043408,101
RTS0043409,59
RTS0043410,94
RTS0043411,85
RTS0043412,105
RTS0043413,49
RTS0043414,88
RTS0043415,90
RTS0043416,78
RTS0043417,66
RTS0043418,77
RTS0043419,103
RTS0043420,88
RTS0043421,150
RTS0043422,91
RTS0043423,98
RTS0043424,105
RTS0043425,137
RTS0043426,106
RTS0043427,97
RTS0043428,148
RTS0043429,119
RTS0043430,91
RTS0043431,116
RTS0043432,90
RTS0043433,67
RTS0043434,103
RTS0043435,94
RTS0043436,86
RTS0043437,93
RTS0043438,102
RTS0043439,77
RTS0043440,170
RTS0043441,126
RTS0043442,97
RTS0043443,96
RTS0043444,105
RTS0043445,109
RTS0043446,80
RTS0043447,81
RTS0043448,78
RTS0043449,110
RTS0043450,106
RTS0043451,67
RTS0043452,119
RTS0043453,105
RTS0043454,126
RTS0043455,92
RTS0043456,86
RTS0043457,87
RTS0043458,79
RTS0043459,83
RTS0043460,99
RTS0043461,87
RTS0043462,103
RTS0043463,115
RTS0043464,97
RTS0043465,131
RTS0043466,154
RTS0043467,140
RTS0043468,147
RTS0043469,93
RTS0043470,126
RTS0043471,86
RTS0043472,104
RTS0043473,72
RTS0043474,103
RTS0043475,98
RTS0043476,119
RTS0043477,116
RTS0043478,89
RTS0043479,120
RTS0043480,75
RTS0043481,137
RTS0043482,122
RTS0043483,141
RTS0043484,88
RTS0043485,100
RTS0043486,159
RTS0043487,131
RTS0043488,106
RTS0043489,115
RTS0043490,118
RTS0043491,116
RTS0043492,121
RTS0043493,86
RTS0043494,176
RTS0043495,145
RTS0043496,86
RTS0043497,87
RTS0043498,74
RTS0043499,97
RTS0043500,91
RTS0043501,82
RTS0043502,93
RTS0043503,57
RTS0043504,96
RTS0043505,91
RTS0043506,97
RTS0043507,91
RTS0043508,100
RTS0043509,84
RTS0043510,86
RTS0043511,74
RTS0043512,77
RTS0043513,84
RTS0043514,89
RTS0043515,65
RTS0043516,98
RTS0043517,66
RTS0043518,112
RTS0043519,103
RTS0043520,106
RTS0043521,75
RTS0043522,50
RTS0043523,131
RTS0043524,69
RTS0043525,91
RTS0043526,103
RTS0043527,92
RTS0043528,62
RTS0043529,94
RTS0043530,73
RTS0043531,91
RTS0043532,66
RTS0043533,86
RTS0043534,87
RTS0043535,79
RTS0043536,101
RTS0043537,124
RTS0043538,101
RTS0043539,109
RTS0043540,70
RTS0043541,105
RTS0043542,101
RTS0043543,88
RTS0043544,114
RTS0043545,72
RTS0043546,95
RTS0043547,91
RTS0043548,122
RTS0043549,122
RTS0043550,89
RTS0043551,97
RTS0043552,79
RTS0043553,95
RTS0043554,98
RTS0043555,68
RTS0043556,85
RTS0043557,73
RTS0043558,85
RTS0043559,83
RTS0043560,90
RTS0043561,117
RTS0043562,88
RTS0043563,105
RTS0043564,101
RTS0043565,92
RTS0043566,230
RTS0043567,108
RTS0043568,204
RTS0043569,192
RTS0043570,219
RTS0043571,67
RTS0043572,93
RTS0043573,88
RTS0043574,97
RTS0043575,72
RTS0043576,225
RTS0043577,186
RTS0043578,85
RTS0043579,153
RTS0043580,187
RTS0043581,83
RTS0043582,113
RTS0043583,91
RTS0043584,72
RTS0043585,91
RTS0043586,72
RTS0043587,80
RTS0043588,57
RTS0043589,55
RTS0043590,102
RTS0043591,63
RTS0043592,82
RTS0043593,80
RTS0043594,78
RTS0043595,83
RTS0043596,67
RTS0043597,99
RTS0043598,83
RTS0043599,93
RTS0043600,99
RTS0043601,85
RTS0043602,82
RTS0043603,81
RTS0043604,104
RTS0043605,61
RTS0043606,81
RTS0043607,70
RTS0043608,83
RTS0043609,84
RTS0043610,71
RTS0043611,115
RTS0043612,106
RTS0043613,99
RTS0043614,99
RTS0043615,116
RTS0043616,110
RTS0043617,74
RTS0043618,107
RTS0043619,79
RTS0043620,72
RTS0043621,96
RTS0043622,81
RTS0043623,79
RTS0043624,152
RTS0043625,69
RTS0043626,81
RTS0043627,78
RTS0043628,74
RTS0043629,92
RTS0043630,114
RTS0043631,74
RTS0043632,115
RTS0043633,96
RTS0043634,102
RTS0043635,103
RTS0043636,61
RTS0043637,73
RTS0043638,88
RTS0043639,95
RTS0043640,87
RTS0043641,339
RTS0043642,185
RTS0043643,282
RTS0043644,317
RTS0043645,333
RTS0043646,102
RTS0043647,84
RTS0043648,84
RTS0043649,71
RTS0043650,96
RTS0043651,49
RTS0043652,90
RTS0043653,54
RTS0043654,66
RTS0043655,70
RTS0043656,63
RTS0043657,96
RTS0043658,142
RTS0043659,89
RTS0043660,99
RTS0043661,94
RTS0043663,67
RTS0043664,80
RTS0043665,97
RTS0043666,70
RTS0043667,64
RTS0043668,76
RTS0043669,82
RTS0043670,86
RTS0043671,71
RTS0043672,113
RTS0043673,104
RTS0043674,76
RTS0043675,102
RTS0043676,68
RTS0043677,83
RTS0043678,53
RTS0043679,86
RTS0043680,69
RTS0043681,88
RTS0043682,59
RTS0043683,64
RTS0043684,64
RTS0043685,104
RTS0043686,87
RTS0043687,106
RTS0043688,85
RTS0043689,63
RTS0043690,69
RTS0043691,161
RTS0043692,99
RTS0043693,136
RTS0043694,91
RTS0043695,157
RTS0043696,148
RTS0043697,115
RTS0043698,132
RTS0043699,180
RTS0043700,130
RTS0043701,122
RTS0043702,223
RTS0043703,148
RTS0043704,165
RTS0043705,191
RTS0043706,107
RTS0043707,89
RTS0043708,63
RTS0043709,78
RTS0043710,122
RTS0043711,90
RTS0043712,83
RTS0043713,66
RTS0043714,64
RTS0043715,63
RTS0043716,91
RTS0043717,106
RTS0043718,83
RTS0043719,76
RTS0043720,68
RTS0043721,97
RTS0043722,89
RTS0043723,105
RTS0043724,88
RTS0043725,112
RTS0043726,82
RTS0043727,90
RTS0043728,70
RTS0043729,86
RTS0043730,63
RTS0043731,76
RTS0043732,84
RTS0043733,90
RTS0043734,83
RTS0043735,89
RTS0043736,80
RTS0043737,116
RTS0043738,93
RTS0043739,91
RTS0043740,94
RTS0043741,149
RTS0043742,153
RTS0043743,97
RTS0043744,156
RTS0043745,86
RTS0043746,76
RTS0043747,87
RTS0043748,100
RTS0043749,56
RTS0043750,84
RTS0043751,78
RTS0043752,87
RTS0043753,90
RTS0043754,62
RTS0043755,116
RTS0043756,83
RTS0043757,67
RTS0043758,98
RTS0043759,79
RTS0043760,75
RTS0043761,178
RTS0043762,71
RTS0043763,51
RTS0043764,95
RTS0043765,82
RTS0043766,72
RTS0043767,66
RTS0043768,62
RTS0043769,68
RTS0043770,56
RTS0043771,58
RTS0043772,78
RTS0043773,70
RTS0043774,77
RTS0043775,73
RTS0043776,57
RTS0043777,96
RTS0043778,99
RTS0043779,87
RTS0043780,71
RTS0043781,106
RTS0043782,84
RTS0043783,68
RTS0043784,70
RTS0043785,77
RTS0043786,91
RTS0043787,72
RTS0043788,83
RTS0043789,94
RTS0043790,85
RTS0043791,70
RTS0043792,136
RTS0043793,62
RTS0043794,87
RTS0043795,70
RTS0043796,75
RTS0043797,97
RTS0043798,68
RTS0043799,80
RTS0043800,76
RTS0043801,61
RTS0043802,72
RTS0043803,85
RTS0043804,72
RTS0043805,80
RTS0043806,64
RTS0043807,74
RTS0043808,74
RTS0043809,61
RTS0043810,82
RTS0043811,71
RTS0043812,105
RTS0043813,91
RTS0043814,90
RTS0043815,81
RTS0043816,123
RTS0043817,83
RTS0043818,88
RTS0043819,95
RTS0043820,160
RTS0043821,90
RTS0043822,66
RTS0043823,68
RTS0043824,78
RTS0043825,62
RTS0043826,80
RTS0043827,63
RTS0043828,116
RTS0043829,69
RTS0043830,68
RTS0043831,99
RTS0043832,80
RTS0043833,120
RTS0043834,82
RTS0043835,87
RTS0043836,93
RTS0043837,93
RTS0043838,56
RTS0043839,88
RTS0043840,91
RTS0043841,62
RTS0043842,69
RTS0043843,82
RTS0043844,97
RTS0043845,72
RTS0043846,109
RTS0043847,90
RTS0043848,119
RTS0043849,106
RTS0043850,110
RTS0043851,99
RTS0043852,90
RTS0043853,103
RTS0043854,83
RTS0043856,58
RTS0043857,47
RTS0043858,71
RTS0043859,72
RTS0043860,97
RTS0043861,129
RTS0043862,198
RTS0043863,93
RTS0043864,95
RTS0043865,91
RTS0043866,116
RTS0043867,155
RTS0043868,155
RTS0043869,122
RTS0043870,84
RTS0043871,86
RTS0043872,111
RTS0043873,81
RTS0043874,114
RTS0043875,90
RTS0043876,80
RTS0043877,62
RTS0043878,75
RTS0043879,112
RTS0043880,100
RTS0043881,89
RTS0043882,98
RTS0043883,86
RTS0043884,82
RTS0043885,69
RTS0043886,130
RTS0043887,119
RTS0043888,111
RTS0043889,62
RTS0043890,154
RTS0043891,118
RTS0043892,97
RTS0043893,110
RTS0043894,78
RTS0043895,76
RTS0043896,81
RTS0043897,105
RTS0043898,99
RTS0043899,109
RTS0043900,111
RTS0043901,125
RTS0043902,84
RTS0043903,102
RTS0043904,118
RTS0043905,82
RTS0043906,56
RTS0043907,86
RTS0043908,37
RTS0043909,89
RTS0043910,101
RTS0043911,86
RTS0043912,169
RTS0043913,89
RTS0043914,78
RTS0043915,80
RTS0043916,101
RTS0043917,89
RTS0043918,81
RTS0043919,92
RTS0043920,164
RTS0043921,126
RTS0043922,100
RTS0043923,119
RTS0043924,143
RTS0043925,112
RTS0043926,97
RTS0043927,88
RTS0043928,89
RTS0043929,77
RTS0043930,64
RTS0043931,131
RTS0043932,128
RTS0043933,120
RTS0043934,96
RTS0043935,112
RTS0043936,61
RTS0043937,64
RTS0043938,89
RTS0043939,41
RTS0043940,76
RTS0043941,65
RTS0043942,84
RTS0043943,100
RTS0043944,79
RTS0043945,64
RTS0043946,58
RTS0043947,81
RTS0043948,92
RTS0043949,86
RTS0043950,87
RTS0043951,76
RTS0043952,75
RTS0043953,71
RTS0043954,80
RTS0043955,78
RTS0043956,102
RTS0043957,92
RTS0043958,146
RTS0043959,73
RTS0043960,84
RTS0043961,98
RTS0043962,89
RTS0043963,79
RTS0043964,96
RTS0043965,78
RTS0043966,150
RTS0043967,109
RTS0043968,120
RTS0043969,108
RTS0043970,106
RTS0043971,99
RTS0043972,149
RTS0043973,120
RTS0043974,115
RTS0043975,101
RTS0043976,105
RTS0043977,95
RTS0043978,119
RTS0043979,118
RTS0043980,119
RTS0043981,167
RTS0043982,158
RTS0043983,153
RTS0043984,75
RTS0043985,209
RTS0043986,80
RTS0043987,151
RTS0043988,129
RTS0043989,81
RTS0043990,136
RTS0043991,91
RTS0043992,75
RTS0043993,67
RTS0043994,97
RTS0043996,81
RTS0043997,65
RTS0043998,78
RTS0043999,87
RTS0044000,63
RTS0044001,88
RTS0044002,109
RTS0044003,208
RTS0044004,152
RTS0044005,154
RTS0044006,139
RTS0044007,147
RTS0044008,131
RTS0044009,138
RTS0044010,161
RTS0044011,139
RTS0044012,198
RTS0044013,143
RTS0044014,135
RTS0044015,140
RTS0044016,107
RTS0044017,85
RTS0044018,57
RTS0044019,69
RTS0044020,109
RTS0044021,88
RTS0044022,102
RTS0044023,96
RTS0044024,76
RTS0044025,97
RTS0044026,74
RTS0044027,75
RTS0044028,77
RTS0044029,88
RTS0044030,66
RTS0044031,97
RTS0044032,90
RTS0044033,86
RTS0044034,95
RTS0044035,77
RTS0044036,182
RTS0044037,124
RTS0044038,188
RTS0044039,105
RTS0044040,132
RTS0044041,112
RTS0044042,149
RTS0044043,152
RTS0044044,127
RTS0044045,111
RTS0044046,99
RTS0044047,87
RTS0044048,92
RTS0044049,81
RTS0044050,82
RTS0044051,54
RTS0044052,87
RTS0044053,73
RTS0044054,86
RTS0044055,95
RTS0044056,110
RTS0044057,102
RTS0044058,83
RTS0044059,93
RTS0044060,90
RTS0044061,90
RTS0044062,72
RTS0044063,88
RTS0044064,120
RTS0044065,89
RTS0044067,121
RTS0044068,103
RTS0044069,108
RTS0044070,85
RTS0044071,84
RTS0044072,84
RTS0044073,63
RTS0044074,78
RTS0044075,74
RTS0044076,58
RTS0044077,80
RTS0044078,64
RTS0044079,45
RTS0044080,92
RTS0044081,63
RTS0044082,74
RTS0044083,105
RTS0044084,69
RTS0044085,62
RTS0044086,60
RTS0044087,91
RTS0044088,71
RTS0044089,93
RTS0044090,93
RTS0044091,103
RTS0044092,115
RTS0044093,69
RTS0044094,90
RTS0044095,77
RTS0044096,63
RTS0044097,118
RTS0044098,63
RTS0044099,95
RTS0044100,84
RTS0044101,89
RTS0044102,87
RTS0044103,102
RTS0044104,89
RTS0044105,114
RTS0044106,166
RTS0044107,116
RTS0044108,130
RTS0044109,163
RTS0044110,205
RTS0044111,127
RTS0044112,94
RTS0044113,146
RTS0044114,97
RTS0044115,149
RTS0044116,166
RTS0044117,130
RTS0044118,113
RTS0044119,148
RTS0044120,135
RTS0044121,82
RTS0044122,80
RTS0044123,70
RTS0044124,68
RTS0044125,91
RTS0044126,101
RTS0044127,131
RTS0044128,86
RTS0044129,86
RTS0044130,95
RTS0044131,119
RTS0044132,96
RTS0044133,107
RTS0044134,112
RTS0044135,105
RTS0044136,91
RTS0044137,76
RTS0044138,94
RTS0044139,99
RTS0044140,115
RTS0044141,118
RTS0044142,117
RTS0044143,120
RTS0044144,91
RTS0044145,78
RTS0044146,75
RTS0044147,88
RTS0044148,85
RTS0044149,93
RTS0044150,85
RTS0044151,114
RTS0044152,101
RTS0044153,112
RTS0044154,114
RTS0044155,140
RTS0044156,182
RTS0044157,137
RTS0044158,239
RTS0044159,152
RTS0044160,97
RTS0044161,110
RTS0044162,109
RTS0044163,117
RTS0044164,140
RTS0044165,80
RTS0044166,105
RTS0044167,108
RTS0044168,91
RTS0044169,112
RTS0044170,110
RTS0044171,110
RTS0044172,112
RTS0044173,104
RTS0044174,81
RTS0044175,106
RTS0044176,90
RTS0044177,108
RTS0044178,118
RTS0044180,85
RTS0044181,66
RTS0044182,100
RTS0044183,66
RTS0044184,88
RTS0044185,79
RTS0044186,125
RTS0044187,93
RTS0044188,110
RTS0044189,106
RTS0044190,75
RTS0044191,126
RTS0044192,104
RTS0044193,105
RTS0044194,101
RTS0044195,126
RTS0044196,138
RTS0044197,71
RTS0044198,158
RTS0044199,108
RTS0044200,67
RTS0044206,106
RTS0044207,84
RTS0044208,109
RTS0044209,63
RTS0044210,83
RTS0044211,122
RTS0044212,83
RTS0044213,127
RTS0044214,114
RTS0044215,119
RTS0044216,97
RTS0044217,104
RTS0044218,122
RTS0044219,112
RTS0044220,69
RTS0044221,61
RTS0044222,83
RTS0044223,102
RTS0044224,95
RTS0044225,64
RTS0044226,91
RTS0044227,76
RTS0044228,73
RTS0044229,89
RTS0044230,95
RTS0044231,85
RTS0044232,86
RTS0044233,80
RTS0044234,68
RTS0044235,105
RTS0044236,118
RTS0044237,134
RTS0044238,109
RTS0044239,89
RTS0044240,78
RTS0044241,75
RTS0044242,127
RTS0044243,99
RTS0044244,92
RTS0044245,79
RTS0044246,135
RTS0044247,161
RTS0044248,174
RTS0044249,118
RTS0044250,76
RTS0044251,144
RTS0044252,135
RTS0044253,91
RTS0044254,69
RTS0044255,86
RTS0044256,87
RTS0044257,116
RTS0044258,100
RTS0044259,84
RTS0044260,83
RTS0044261,256
RTS0044262,160
RTS0044263,152
RTS0044264,124
RTS0044265,125
RTS0044266,97
RTS0044267,91
RTS0044268,111
RTS0044269,76
RTS0044270,126
RTS0044271,85
RTS0044272,122
RTS0044273,124
RTS0044274,105
RTS0044275,92
RTS0044276,97
RTS0044277,82
RTS0044278,63
RTS0044279,79
RTS0044280,77
RTS0044281,111
RTS0044282,83
RTS0044283,92
RTS0044284,85
RTS0044285,79
RTS0044286,82
RTS0044287,96
RTS0044288,52
RTS0044289,77
RTS0044290,99
RTS0044291,94
RTS0044292,95
RTS0044293,54
RTS0044294,97
RTS0044295,76
RTS0044296,79
RTS0044297,86
RTS0044298,112
RTS0044299,93
RTS0044300,103
RTS0044301,173
RTS0044302,114
RTS0044303,158
RTS0044304,165
RTS0044305,95
RTS0044306,170
RTS0044307,172
RTS0044308,237
RTS0044309,202
RTS0044310,204
RTS0044311,113
RTS0044312,107
RTS0044313,110
RTS0044314,112
RTS0044315,98
RTS0044316,109
RTS0044317,130
RTS0044318,98
RTS0044319,94
RTS0044320,25
RTS0044321,81
RTS0044322,82
RTS0044323,93
RTS0044324,65
RTS0044325,87
RTS0044326,84
RTS0044327,130
RTS0044328,70
RTS0044329,130
RTS0044330,79
RTS0044331,317
RTS0044332,335
RTS0044333,402
RTS0044334,300
RTS0044335,335
RTS0044336,73
RTS0044337,84
RTS0044338,92
RTS0044339,99
RTS0044340,53
RTS0044341,92
RTS0044342,74
RTS0044343,52
RTS0044344,72
RTS0044345,71
RTS0044346,328
RTS0044347,528
RTS0044348,468
RTS0044349,498
RTS0044350,525
RTS0044351,224
RTS0044352,152
RTS0044353,253
RTS0044354,170
RTS0044355,282
RTS0044356,68
RTS0044357,76
RTS0044358,91
RTS0044359,124
RTS0044360,91
RTS0044361,130
RTS0044362,126
RTS0044363,89
RTS0044364,106
RTS0044365,77
RTS0044366,228
RTS0044367,128
RTS0044368,278
RTS0044369,277
RTS0044370,206
RTS0044371,76
RTS0044372,86
RTS0044373,84
RTS0044374,66
RTS0044375,101
RTS0044376,88
RTS0044377,138
RTS0044378,124
RTS0044379,141
RTS0044380,121
RTS0044381,195
RTS0044382,183
RTS0044383,235
RTS0044384,119
RTS0044385,145
RTS0044386,92
RTS0044387,107
RTS0044388,119
RTS0044389,97
RTS0044390,93
RTS0044391,604
RTS0044392,676
RTS0044393,388
RTS0044394,266
RTS0044395,394
RTS0044396,77
RTS0044397,68
RTS0044399,76
RTS0044400,73
RTS0044401,94
RTS0044402,128
RTS0044403,117
RTS0044404,146
RTS0044405,101
RTS0044406,72
RTS0044407,84
RTS0044408,104
RTS0044409,92
RTS0044410,76
RTS0044411,96
RTS0044412,77
RTS0044413,74
RTS0044414,84
RTS0044415,88
RTS0044416,180
RTS0044417,157
RTS0044418,107
RTS0044419,127
RTS0044420,185
RTS0044421,79
RTS0044422,95
RTS0044423,70
RTS0044424,77
RTS0044425,73
RTS0044426,87
RTS0044427,80
RTS0044428,72
RTS0044429,101
RTS0044430,90
RTS0044431,100
RTS0044432,129
RTS0044433,94
RTS0044434,111
RTS0044435,119
RTS0044436,94
RTS0044437,130
RTS0044438,111
RTS0044439,115
RTS0044440,141
RTS0044441,138
RTS0044442,147
RTS0044443,274
RTS0044444,119
RTS0044445,163
RTS0044446,122
RTS0044447,119
RTS0044448,103
RTS0044449,102
RTS0044450,98
RTS0044451,74
RTS0044452,92
RTS0044453,80
RTS0044454,115
RTS0044455,70
RTS0044456,79
RTS0044457,104
RTS0044458,58
RTS0044459,75
RTS0044460,93
RTS0044461,119
RTS0044462,96
RTS0044463,82
RTS0044464,123
RTS0044465,115
RTS0044466,98
RTS0044467,95
RTS0044468,89
RTS0044469,93
RTS0044470,110
RTS0044471,97
RTS0044472,117
RTS0044473,84
RTS0044474,102
RTS0044475,93
RTS0044476,113
RTS0044477,134
RTS0044478,98
RTS0044479,105
RTS0044480,100
RTS0044481,163
RTS0044482,147
RTS0044483,161
RTS0044484,135
RTS0044485,178
RTS0044486,117
RTS0044487,98
RTS0044488,127
RTS0044489,90
RTS0044490,80
RTS0044491,115
RTS0044492,104
RTS0044493,108
RTS0044494,118
RTS0044495,110
RTS0044496,148
RTS0044497,143
RTS0044498,140
RTS0044499,205
RTS0044500,169
RTS0044501,117
RTS0044502,111
RTS0044503,113
RTS0044504,114
RTS0044505,116
RTS0044506,129
RTS0044507,66
RTS0044508,92
RTS0044509,113
RTS0044510,113
RTS0044511,82
RTS0044512,122
RTS0044513,137
RTS0044514,90
RTS0044515,130
RTS0044516,90
RTS0044517,118
RTS0044518,111
RTS0044519,113
RTS0044520,100
RTS0044521,122
RTS0044522,131
RTS0044523,129
RTS0044524,72
RTS0044525,93
RTS0044526,84
RTS0044527,99
RTS0044528,103
RTS0044529,138
RTS0044530,79
RTS0044531,77
RTS0044532,74
RTS0044533,83
RTS0044534,98
RTS0044535,93
RTS0044536,87
RTS0044537,68
RTS0044538,72
RTS0044539,78
RTS0044540,81
RTS0044541,96
RTS0044542,99
RTS0044543,75
RTS0044544,82
RTS0044545,77
RTS0044546,180
RTS0044547,156
RTS0044548,115
RTS0044549,151
RTS0044550,175
RTS0044551,114
RTS0044552,123
RTS0044553,99
RTS0044554,74
RTS0044555,135
RTS0044556,82
RTS0044557,79
RTS0044558,57
RTS0044559,83
RTS0044560,84
RTS0044561,69
RTS0044562,79
RTS0044563,139
RTS0044564,113
RTS0044565,88
RTS0044566,84
RTS0044567,72
RTS0044568,89
RTS0044569,80
RTS0044570,83
RTS0044571,73
RTS0044572,61
RTS0044573,76
RTS0044574,88
RTS0044575,89
RTS0044576,78
RTS0044577,80
RTS0044578,120
RTS0044579,114
RTS0044580,71
RTS0044581,66
RTS0044582,92
RTS0044583,75
RTS0044584,93
RTS0044585,71
RTS0044586,73
RTS0044587,79
RTS0044588,56
RTS0044589,82
RTS0044590,53
RTS0044591,126
RTS0044592,76
RTS0044593,89
RTS0044594,88
RTS0044595,66
RTS0044596,113
RTS0044597,82
RTS0044598,100
RTS0044599,118
RTS0044600,60
RTS0044601,80
RTS0044602,76
RTS0044603,55
RTS0044604,114
RTS0044605,93
RTS0044606,65
RTS0044607,98
RTS0044608,64
RTS0044609,72
RTS0044610,76
RTS0044611,76
RTS0044612,61
RTS0044613,66
RTS0044614,80
RTS0044615,64
RTS0044616,58
RTS0044617,86
RTS0044618,62
RTS0044619,71
RTS0044620,106
RTS0044621,127
RTS0044622,122
RTS0044623,150
RTS0044624,117
RTS0044625,93
RTS0044626,88
RTS0044627,63
RTS0044628,59
RTS0044629,80
RTS0044630,76
RTS0044631,90
RTS0044632,114
RTS0044633,89
RTS0044634,107
RTS0044635,77
RTS0044636,68
RTS0044637,57
RTS0044638,106
RTS0044639,82
RTS0044640,88
RTS0044641,76
RTS0044642,90
RTS0044643,93
RTS0044644,140
RTS0044645,105
RTS0044646,80
RTS0044647,71
RTS0044648,51
RTS0044649,80
RTS0044650,62
RTS0044651,94
RTS0044652,103
RTS0044653,106
RTS0044654,91
RTS0044655,129
RTS0044656,1148
RTS0044657,956
RTS0044658,1517
RTS0044659,1130
RTS0044660,1098
RTS0044661,142
RTS0044662,122
RTS0044663,109
RTS0044664,240
RTS0044665,143
RTS0044666,100
RTS0044667,93
RTS0044668,136
RTS0044669,134
RTS0044670,143
RTS0044671,104
RTS0044672,93
RTS0044673,105
RTS0044674,110
RTS0044675,110
RTS0044676,128
RTS0044677,95
RTS0044678,118
RTS0044679,147
RTS0044680,113
RTS0044681,65
RTS0044682,98
RTS0044683,86
RTS0044684,76
RTS0044685,91
RTS0044686,83
RTS0044687,147
RTS0044688,166
RTS0044689,157
RTS0044690,173
RTS0044691,86
RTS0044692,120
RTS0044693,132
RTS0044694,139
RTS0044695,84
RTS0044696,130
RTS0044697,120
RTS0044698,102
RTS0044699,110
RTS0044700,131
RTS0044701,154
RTS0044702,92
RTS0044703,132
RTS0044704,126
RTS0044705,73
RTS0044706,65
RTS0044707,91
RTS0044708,66
RTS0044709,111
RTS0044710,122
RTS0044711,74
RTS0044712,110
RTS0044714,107
RTS0044715,79
RTS0044716,153
RTS0044717,127
RTS0044718,176
RTS0044719,83
RTS0044720,214
RTS0044721,92
RTS0044722,88
RTS0044723,42
RTS0044724,69
RTS0044725,64
RTS0044726,127
RTS0044727,128
RTS0044728,97
RTS0044729,105
RTS0044730,132
RTS0044731,135
RTS0044732,143
RTS0044733,81
RTS0044734,59
RTS0044735,127
RTS0044736,109
RTS0044737,82
RTS0044738,116
RTS0044739,67
RTS0044740,75
RTS0044741,77
RTS0044742,76
RTS0044743,108
RTS0044744,95
RTS0044745,79
RTS0044746,88
RTS0044747,85
RTS0044748,69
RTS0044749,79
RTS0044750,86
RTS0044751,89
RTS0044752,113
RTS0044753,119
RTS0044754,95
RTS0044755,108
RTS0044756,99
RTS0044757,93
RTS0044758,120
RTS0044759,100
RTS0044760,74
RTS0044761,116
RTS0044762,107
RTS0044763,107
RTS0044764,66
RTS0044765,78
RTS0044766,70
RTS0044767,100
RTS0044768,84
RTS0044769,72
RTS0044770,80
RTS0044771,62
RTS0044772,66
RTS0044773,68
RTS0044774,65
RTS0044775,103
RTS0044776,113
RTS0044777,132
RTS0044778,121
RTS0044779,147
RTS0044780,127
RTS0044781,162
RTS0044782,164
RTS0044783,193
RTS0044784,166
RTS0044785,150
RTS0044786,147
RTS0044787,128
RTS0044788,134
RTS0044789,166
RTS0044790,87
RTS0044791,292
RTS0044792,369
RTS0044793,119
RTS0044794,115
RTS0044795,80
RTS0044796,98
RTS0044797,124
RTS0044798,103
RTS0044799,118
RTS0044800,100
RTS0044801,85
RTS0044802,82
RTS0044803,86
RTS0044804,80
RTS0044805,114
RTS0044806,87
RTS0044807,98
RTS0044808,93
RTS0044809,98
RTS0044810,73
RTS0044811,87
RTS0044812,105
RTS0044813,136
RTS0044814,153
RTS0044815,158
RTS0044816,107
RTS0044817,119
RTS0044818,99
RTS0044819,89
RTS0044820,111
RTS0044821,135
RTS0044822,117
RTS0044823,126
RTS0044824,81
RTS0044825,108
RTS0044826,99
RTS0044827,90
RTS0044828,97
RTS0044829,89
RTS0044830,73
RTS0044831,96
RTS0044832,73
RTS0044833,111
RTS0044834,93
RTS0044835,85
RTS0044836,82
RTS0044837,88
RTS0044838,110
RTS0044839,82
RTS0044840,94
RTS0044841,55
RTS0044842,59
RTS0044843,81
RTS0044844,71
RTS0044845,89
RTS0044846,71
RTS0044847,61
RTS0044848,117
RTS0044849,100
RTS0044850,70
RTS0044851,81
RTS0044852,66
RTS0044853,77
RTS0044854,75
RTS0044855,78
RTS0044856,80
RTS0044857,81
RTS0044858,69
RTS0044859,76
RTS0044860,100
RTS0044861,124
RTS0044862,89
RTS0044863,101
RTS0044864,70
RTS0044865,130
RTS0044866,137
RTS0044867,127
RTS0044868,107
RTS0044869,139
RTS0044870,146
RTS0044871,105
RTS0044872,89
RTS0044873,106
RTS0044874,106
RTS0044875,131
RTS0044876,100
RTS0044877,225
RTS0044878,193
RTS0044879,183
RTS0044880,251
RTS0044881,64
RTS0044882,106
RTS0044883,81
RTS0044884,103
RTS0044885,74
RTS0044886,107
RTS0044887,65
RTS0044888,103
RTS0044889,82
RTS0044890,73
RTS0044891,117
RTS0044892,173
RTS0044893,83
RTS0044894,109
RTS0044895,98
RTS0044896,183
RTS0044897,199
RTS0044898,110
RTS0044899,163
RTS0044900,128
RTS0044901,108
RTS0044902,110
RTS0044903,220
RTS0044904,147
RTS0044905,214
RTS0044906,798
RTS0044907,750
RTS0044908,642
RTS0044909,1059
RTS0044910,559
RTS0044911,83
RTS0044912,90
RTS0044913,65
RTS0044914,82
RTS0044915,70
RTS0044916,85
RTS0044917,77
RTS0044918,74
RTS0044919,86
RTS0044920,109
RTS0044921,174
RTS0044922,224
RTS0044923,236
RTS0044924,192
RTS0044925,176
RTS0044926,88
RTS0044927,96
RTS0044928,61
RTS0044929,95
RTS0044930,88
RTS0044931,72
RTS0044932,108
RTS0044933,94
RTS0044934,73
RTS0044935,103
RTS0044936,155
RTS0044937,72
RTS0044938,82
RTS0044939,84
RTS0044940,96
RTS0044941,86
RTS0044942,71
RTS0044943,76
RTS0044944,75
RTS0044945,80
RTS0044946,104
RTS0044947,70
RTS0044948,92
RTS0044949,83
RTS0044950,91
RTS0044951,64
RTS0044952,77
RTS0044953,81
RTS0044954,83
RTS0044955,64
RTS0044956,159
RTS0044957,171
RTS0044958,117
RTS0044959,120
RTS0044960,144
RTS0044961,100
RTS0044962,91
RTS0044963,73
RTS0044964,70
RTS0044965,93
RTS0044966,68
RTS0044967,95
RTS0044968,134
RTS0044969,66
RTS0044970,87
RTS0044971,80
RTS0044972,99
RTS0044973,82
RTS0044974,63
RTS0044975,73
RTS0044976,92
RTS0044977,91
RTS0044978,72
RTS0044979,84
RTS0044980,77
RTS0044981,83
RTS0044982,87
RTS0044983,82
RTS0044984,89
RTS0044985,136
RTS0044986,63
RTS0044987,65
RTS0044988,88
RTS0044989,60
RTS0044990,93
RTS0044991,75
RTS0044992,55
RTS0044993,77
RTS0044994,92
RTS0044995,71
RTS0044996,90
RTS0044997,91
RTS0044998,94
RTS0044999,65
RTS0045000,66
RTS0045001,116
RTS0045002,95
RTS0045003,99
RTS0045004,88
RTS0045005,103
RTS0045006,121
RTS0045007,230
RTS0045008,200
RTS0045009,166
RTS0045010,111
RTS0045011,87
RTS0045012,63
RTS0045013,68
RTS0045014,74
RTS0045015,78
RTS0045016,94
RTS0045017,111
RTS0045018,133
RTS0045019,107
RTS0045020,90
RTS0045021,98
RTS0045022,81
RTS0045023,110
RTS0045024,113
RTS0045025,106
RTS0045026,430
RTS0045027,306
RTS0045028,307
RTS0045029,271
RTS0045030,363
RTS0045031,80
RTS0045032,108
RTS0045033,85
RTS0045034,85
RTS0045035,126
RTS0045036,86
RTS0045038,115
RTS0045039,102
RTS0045040,88
RTS0045041,98
RTS0045042,73
RTS0045043,76
RTS0045044,98
RTS0045045,138
RTS0045046,78
RTS0045047,73
RTS0045048,75
RTS0045049,89
RTS0045050,92
RTS0045051,78
RTS0045052,90
RTS0045053,81
RTS0045054,90
RTS0045055,80
RTS0045056,102
RTS0045057,181
RTS0045058,86
RTS0045059,92
RTS0045060,149
RTS0045061,64
RTS0045063,73
RTS0045064,89
RTS0045065,94
RTS0045066,105
RTS0045067,186
RTS0045068,227
RTS0045069,170
RTS0045070,195
RTS0045071,133
RTS0045072,111
RTS0045073,137
RTS0045074,187
RTS0045075,102
RTS0045076,85
RTS0045077,50
RTS0045078,81
RTS0045079,329
RTS0045080,70
RTS0045081,79
RTS0045082,77
RTS0045083,127
RTS0045084,109
RTS0045085,100
RTS0045086,80
RTS0045087,49
RTS0045088,52
RTS0045089,67
RTS0045090,71
RTS0045091,90
RTS0045092,117
RTS0045093,85
RTS0045094,72
RTS0045095,110
RTS0045096,89
RTS0045097,72
RTS0045098,65
RTS0045099,97
RTS0045100,117
RTS0045101,72
RTS0045102,57
RTS0045103,106
RTS0045104,78
RTS0045105,93
RTS0045106,77
RTS0045107,88
RTS0045108,122
RTS0045109,72
RTS0045110,91
RTS0045111,89
RTS0045112,91
RTS0045113,93
RTS0045114,84
RTS0045115,76
RTS0045116,63
RTS0045117,77
RTS0045118,86
RTS0045119,70
RTS0045120,68
RTS0045121,82
RTS0045122,80
RTS0045123,93
RTS0045124,55
RTS0045125,85
RTS0045126,82
RTS0045127,100
RTS0045128,96
RTS0045129,90
RTS0045130,84
RTS0045131,103
RTS0045132,80
RTS0045133,101
RTS0045134,106
RTS0045135,98
RTS0045136,121
RTS0045137,122
RTS0045138,126
RTS0045139,108
RTS0045140,104
RTS0045141,74
RTS0045142,87
RTS0045143,86
RTS0045144,81
RTS0045145,78
RTS0045146,80
RTS0045147,93
RTS0045148,85
RTS0045149,75
RTS0045150,68
RTS0045151,109
RTS0045152,125
RTS0045153,118
RTS0045154,119
RTS0045155,100
RTS0045156,61
RTS0045157,92
RTS0045158,66
RTS0045159,91
RTS0045160,109
RTS0045161,84
RTS0045162,95
RTS0045163,118
RTS0045164,116
RTS0045165,110
RTS0045166,110
RTS0045167,85
RTS0045168,141
RTS0045169,104
RTS0045170,84
RTS0045171,160
RTS0045172,135
RTS0045173,131
RTS0045174,133
RTS0045175,144
RTS0045176,95
RTS0045177,87
RTS0045178,78
RTS0045179,91
RTS0045180,105
RTS0045181,102
RTS0045182,99
RTS0045183,108
RTS0045184,112
RTS0045185,94
RTS0045186,110
RTS0045187,101
RTS0045188,85
RTS0045189,92
RTS0045190,134
RTS0045191,73
RTS0045192,80
RTS0045193,71
RTS0045194,72
RTS0045195,53
RTS0045196,86
RTS0045197,90
RTS0045198,111
RTS0045199,77
RTS0045200,77
RTS0045201,99
RTS0045202,107
RTS0045203,88
RTS0045204,80
RTS0045205,111
RTS0045206,75
RTS0045207,77
RTS0045208,83
RTS0045209,89
RTS0045210,89
RTS0045211,79
RTS0045212,81
RTS0045213,77
RTS0045214,97
RTS0045215,84
RTS0045216,111
RTS0045217,93
RTS0045218,155
RTS0045219,118
RTS0045220,87
RTS0045221,102
RTS0045222,74
RTS0045223,94
RTS0045224,83
RTS0045225,74
RTS0045226,504
RTS0045227,272
RTS0045228,505
RTS0045229,244
RTS0045230,254
RTS0045231,157
RTS0045232,159
RTS0045233,139
RTS0045234,142
RTS0045235,114
RTS0045236,218
RTS0045237,145
RTS0045238,112
RTS0045239,126
RTS0045240,243
RTS0045241,147
RTS0045242,147
RTS0045243,120
RTS0045244,143
RTS0045245,102
RTS0045246,75
RTS0045247,75
RTS0045248,74
RTS0045249,67
RTS0045250,61
RTS0045251,79
RTS0045252,68
RTS0045253,95
RTS0045254,39
RTS0045255,50
RTS0045256,88
RTS0045257,112
RTS0045258,118
RTS0045259,141
RTS0045260,107
RTS0045261,105
RTS0045262,237
RTS0045263,152
RTS0045264,142
RTS0045265,194
RTS0045266,83
RTS0045267,132
RTS0045268,163
RTS0045269,138
RTS0045270,105
RTS0045271,79
RTS0045272,60
RTS0045273,84
RTS0045274,80
RTS0045275,88
RTS0045276,65
RTS0045277,83
RTS0045278,106
RTS0045279,47
RTS0045280,57
RTS0045281,71
RTS0045282,82
RTS0045283,89
RTS0045284,67
RTS0045285,121
RTS0045286,99
RTS0045287,113
RTS0045288,82
RTS0045289,59
RTS0045290,82
RTS0045291,80
RTS0045292,134
RTS0045293,83
RTS0045294,80
RTS0045295,71
RTS0045296,80
RTS0045297,99
RTS0045298,86
RTS0045299,97
RTS0045300,71
RTS0045301,202
RTS0045302,84
RTS0045303,196
RTS0045304,115
RTS0045305,200
RTS0045306,102
RTS0045307,93
RTS0045308,106
RTS0045309,93
RTS0045310,102
RTS0045311,34
RTS0045312,51
RTS0045313,77
RTS0045314,57
RTS0045315,62
RTS0045316,98
RTS0045317,75
RTS0045318,92
RTS0045319,81
RTS0045320,67
RTS0045321,66
RTS0045322,83
RTS0045323,92
RTS0045324,68
RTS0045325,79
RTS0045326,102
RTS0045327,98
RTS0045328,109
RTS0045329,64
RTS0045330,83
RTS0045331,95
RTS0045332,75
RTS0045333,109
RTS0045334,82
RTS0045335,73
RTS0045336,74
RTS0045337,95
RTS0045338,90
RTS0045339,98
RTS0045340,78
RTS0045341,65
RTS0045342,109
RTS0045343,69
RTS0045344,70
RTS0045345,52
RTS0045346,77
RTS0045347,81
RTS0045348,71
RTS0045349,84
RTS0045350,75
RTS0045351,72
RTS0045352,66
RTS0045353,95
RTS0045354,83
RTS0045355,58
RTS0045356,115
RTS0045357,160
RTS0045358,79
RTS0045359,82
RTS0045360,94
RTS0045361,110
RTS0045362,73
RTS0045363,83
RTS0045364,88
RTS0045365,102
RTS0045366,105
RTS0045367,78
RTS0045368,80
RTS0045369,54
RTS0045370,76
RTS0045371,112
RTS0045372,80
RTS0045373,115
RTS0045374,180
RTS0045375,120
RTS0045376,93
RTS0045377,77
RTS0045378,124
RTS0045379,111
RTS0045380,106
RTS0045381,92
RTS0045382,72
RTS0045383,71
RTS0045384,59
RTS0045385,89
RTS0045386,106
RTS0045387,78
RTS0045388,91
RTS0045389,71
RTS0045390,81
RTS0045391,104
RTS0045392,93
RTS0045393,56
RTS0045394,56
RTS0045395,75
RTS0045396,100
RTS0045397,101
RTS0045398,69
RTS0045399,126
RTS0045400,95
RTS0045401,100
RTS0045402,77
RTS0045403,95
RTS0045404,99
RTS0045405,75
RTS0045406,143
RTS0045407,184
RTS0045408,114
RTS0045409,194
RTS0045410,187
RTS0045411,173
RTS0045412,208
RTS0045413,167
RTS0045414,190
RTS0045415,146
RTS0045416,113
RTS0045417,75
RTS0045418,66
RTS0045419,89
RTS0045420,86
RTS0045421,3601
RTS0045422,2994
RTS0045423,1861
RTS0045424,3152
RTS0045425,2731
RTS0045426,110
RTS0045427,92
RTS0045428,92
RTS0045429,116
RTS0045430,69
RTS0045431,115
RTS0045432,123
RTS0045433,116
RTS0045434,132
RTS0045435,88
RTS0045436,128
RTS0045437,158
RTS0045438,192
RTS0045439,149
RTS0045440,148
RTS0045441,172
RTS0045442,158
RTS0045443,189
RTS0045444,122
RTS0045445,150
RTS0045446,209
RTS0045447,219
RTS0045448,148
RTS0045449,153
RTS0045450,110
RTS0045451,354
RTS0045452,186
RTS0045453,224
RTS0045454,249
RTS0045455,253
RTS0045456,79
RTS0045457,106
RTS0045458,85
RTS0045459,54
RTS0045460,97
RTS0045461,74
RTS0045462,84
RTS0045463,61
RTS0045464,57
RTS0045465,63
RTS0045466,172
RTS0045467,225
RTS0045468,94
RTS0045469,178
RTS0045470,124
RTS0045471,116
RTS0045472,107
RTS0045473,66
RTS0045474,168
RTS0045475,131
RTS0045476,236
RTS0045477,296
RTS0045478,237
RTS0045479,291
RTS0045480,328
RTS0045481,136
RTS0045482,114
RTS0045483,96
RTS0045484,198
RTS0045485,162
RTS0045486,56
RTS0045487,94
RTS0045488,90
RTS0045489,103
RTS0045490,110
RTS0045491,532
RTS0045492,774
RTS0045493,494
RTS0045494,222
RTS0045495,310
RTS0045496,55
RTS0045497,85
RTS0045498,163
RTS0045499,160
RTS0045500,137
RTS0045501,408
RTS0045502,441
RTS0045503,379
RTS0045504,269
RTS0045505,315
RTS0045506,7789
RTS0045507,9240
RTS0045508,6170
RTS0045509,7487
RTS0045510,5741
RTS0045511,99
RTS0045512,101
RTS0045513,85
RTS0045514,86
RTS0045515,88
RTS0045516,67
RTS0045517,87
RTS0045518,94
RTS0045519,94
RTS0045520,66
RTS0045521,120
RTS0045522,114
RTS0045523,116
RTS0045524,108
RTS0045525,99
RTS0045526,262
RTS0045527,220
RTS0045528,214
RTS0045529,262
RTS0045530,237
RTS0045531,111
RTS0045532,91
RTS0045533,85
RTS0045534,95
RTS0045535,68
RTS0045536,254
RTS0045537,237
RTS0045538,130
RTS0045539,296
RTS0045540,332
RTS0045541,94
RTS0045542,104
RTS0045543,130
RTS0045544,58
RTS0045545,97
RTS0045546,186
RTS0045547,171
RTS0045548,137
RTS0045549,92
RTS0045550,85
RTS0045551,88
RTS0045552,108
RTS0045553,78
RTS0045554,93
RTS0045555,60
RTS0045556,140
RTS0045557,102
RTS0045558,146
RTS0045559,173
RTS0045560,130
RTS0045561,98
RTS0045562,109
RTS0045563,66
RTS0045564,116
RTS0045565,73
RTS0045566,94
RTS0045567,78
RTS0045568,78
RTS0045569,89
RTS0045570,97
RTS0045571,71
RTS0045572,97
RTS0045573,75
RTS0045574,71
RTS0045575,104
RTS0045576,84
RTS0045577,61
RTS0045578,48
RTS0045579,59
RTS0045580,70
RTS0045581,122
RTS0045582,88
RTS0045583,121
RTS0045584,156
RTS0045585,57
RTS0045586,69
RTS0045587,167
RTS0045588,116
RTS0045589,111
RTS0045590,143
RTS0045592,857
RTS0045593,767
RTS0045594,583
RTS0045595,547
RTS0045596,341
RTS0045597,478
RTS0045598,495
RTS0045599,455
RTS0045600,245
RTS0045601,80
RTS0045602,91
RTS0045603,66
RTS0045604,98
RTS0045606,88
RTS0045607,64
RTS0045608,79
RTS0045609,76
RTS0045610,95
RTS0045611,48
RTS0045612,82
RTS0045613,65
RTS0045614,71
RTS0045615,74
RTS0045616,58
RTS0045617,65
RTS0045618,71
RTS0045619,60
RTS0045620,64
RTS0045621,112
RTS0045622,201
RTS0045623,155
RTS0045624,139
RTS0045625,148
RTS0045626,31
RTS0045627,74
RTS0045628,77
RTS0045629,74
RTS0045630,83
RTS0045631,70
RTS0045632,76
RTS0045633,92
RTS0045634,78
RTS0045635,86
RTS0045636,131
RTS0045637,75
RTS0045638,94
RTS0045639,143
RTS0045640,117
RTS0045641,169
RTS0045642,138
RTS0045643,93
RTS0045644,128
RTS0045645,101
RTS0045646,82
RTS0045647,102
RTS0045648,92
RTS0045649,120
RTS0045650,121
RTS0045651,84
RTS0045652,138
RTS0045653,150
RTS0045654,133
RTS0045655,164
RTS0045656,154
RTS0045657,154
RTS0045658,221
RTS0045659,159
RTS0045660,197
RTS0045661,361
RTS0045662,304
RTS0045663,296
RTS0045664,309
RTS0045665,361
RTS0045666,64
RTS0045667,73
RTS0045668,73
RTS0045669,70
RTS0045670,93
RTS0045671,79
RTS0045672,78
RTS0045673,83
RTS0045674,72
RTS0045675,88
RTS0045676,224
RTS0045677,226
RTS0045678,258
RTS0045679,226
RTS0045680,287
RTS0045681,69
RTS0045682,83
RTS0045683,69
RTS0045684,81
RTS0045685,99
RTS0045687,93
RTS0045688,96
RTS0045689,86
RTS0045690,99
RTS0045691,94
RTS0045692,61
RTS0045693,113
RTS0045694,78
RTS0045695,58
RTS0045696,115
RTS0045697,100
RTS0045698,96
RTS0045699,76
RTS0045700,89
RTS0045701,111
RTS0045702,90
RTS0045703,87
RTS0045704,84
RTS0045705,83
RTS0045706,88
RTS0045707,83
RTS0045708,87
RTS0045709,81
RTS0045710,110
RTS0045711,80
RTS0045712,77
RTS0045713,91
RTS0045714,105
RTS0045715,62
RTS0045716,235
RTS0045717,141
RTS0045718,109
RTS0045719,101
RTS0045720,148
RTS0045721,189
RTS0045722,200
RTS0045723,189
RTS0045724,147
RTS0045725,110
RTS0045726,122
RTS0045727,169
RTS0045728,135
RTS0045729,107
RTS0045730,89
RTS0045731,186
RTS0045732,155
RTS0045733,157
RTS0045734,209
RTS0045735,222
RTS0045736,678
RTS0045737,842
RTS0045738,1135
RTS0045739,1037
RTS0045740,530
RTS0045741,527
RTS0045742,321
RTS0045743,380
RTS0045744,542
RTS0045745,406
RTS0045746,214
RTS0045747,254
RTS0045748,359
RTS0045749,163
RTS0045750,138
RTS0045751,185
RTS0045752,99
RTS0045753,187
RTS0045754,136
RTS0045755,186
RTS0045756,216
RTS0045757,219
RTS0045758,296
RTS0045759,232
RTS0045760,221
RTS0045761,106
RTS0045762,94
RTS0045763,84
RTS0045764,73
RTS0045765,64
RTS0045766,77
RTS0045767,76
RTS0045768,92
RTS0045769,114
RTS0045770,92
RTS0045771,81
RTS0045772,109
RTS0045773,184
RTS0045774,82
RTS0045775,138
RTS0045776,76
RTS0045777,59
RTS0045778,59
RTS0045779,75
RTS0045780,97
RTS0045781,245
RTS0045782,210
RTS0045783,272
RTS0045784,276
RTS0045785,341
RTS0045786,113
RTS0045787,160
RTS0045788,136
RTS0045789,99
RTS0045790,85
RTS0045791,63
RTS0045792,81
RTS0045793,95
RTS0045794,71
RTS0045795,80
RTS0045796,69
RTS0045797,61
RTS0045798,68
RTS0045799,67
RTS0045800,85
RTS0045801,102
RTS0045802,81
RTS0045803,103
RTS0045804,43
RTS0045805,95
RTS0045806,212
RTS0045807,158
RTS0045808,144
RTS0045809,133
RTS0045810,89
RTS0045811,147
RTS0045812,135
RTS0045813,107
RTS0045814,140
RTS0045815,128
RTS0045816,108
RTS0045817,110
RTS0045818,78
RTS0045819,96
RTS0045820,97
RTS0045821,241
RTS0045822,201
RTS0045823,216
RTS0045824,307
RTS0045825,145
RTS0045826,164
RTS0045827,188
RTS0045828,140
RTS0045829,147
RTS0045830,155
RTS0045831,97
RTS0045832,111
RTS0045833,128
RTS0045834,112
RTS0045835,106
RTS0045836,603
RTS0045837,614
RTS0045838,447
RTS0045840,231
RTS0045841,305
RTS0045842,281
RTS0045843,152
RTS0045844,173
RTS0045845,270
RTS0045846,1340
RTS0045848,300
RTS0045849,1621
RTS0045851,64
RTS0045852,76
RTS0045853,62
RTS0045854,79
RTS0045855,91
RTS0045856,119
RTS0045857,74
RTS0045858,70
RTS0045859,101
RTS0045860,75
RTS0045861,106
RTS0045862,135
RTS0045863,301
RTS0045864,396
RTS0045865,246
RTS0045866,422
RTS0045867,70
RTS0045868,80
RTS0045869,75
RTS0045870,57
RTS0045871,52
RTS0045872,104
RTS0045873,136
RTS0045874,82
RTS0045875,91
RTS0045876,61
RTS0045877,78
RTS0045878,76
RTS0045879,125
RTS0045880,98
RTS0045881,132
RTS0045882,240
RTS0045883,167
RTS0045884,154
RTS0045885,4
RTS0045886,129
RTS0045887,123
RTS0045888,86
RTS0045889,68
RTS0045890,81
RTS0045891,74
RTS0045892,97
RTS0045893,98
RTS0045894,107
RTS0045895,79
RTS0045896,160
RTS0045897,116
RTS0045898,92
RTS0045899,184
RTS0045900,230
RTS0045901,85
RTS0045902,128
RTS0045903,192
RTS0045904,223
RTS0045905,82
RTS0045906,91
RTS0045907,81
RTS0045908,91
RTS0045909,66
RTS0045910,70
RTS0045911,86
RTS0045912,71
RTS0045913,71
RTS0045914,59
RTS0045915,66
RTS0045916,110
RTS0045917,66
RTS0045918,66
RTS0045919,116
RTS0045920,73
RTS0045921,67
RTS0045922,52
RTS0045923,75
RTS0045924,78
RTS0045925,80
RTS0045926,109
RTS0045927,72
RTS0045928,95
RTS0045929,78
RTS0045930,235
RTS0045931,221
RTS0045932,114
RTS0045933,88
RTS0045935,72
RTS0045939,96
RTS0045940,62
RTS0045941,92
RTS0045942,72
RTS0045943,135
RTS0045944,87
RTS0045945,132
RTS0045946,87
RTS0045947,146
RTS0045948,81
RTS0045949,100
RTS0045950,121
RTS0045951,88
RTS0045952,103
RTS0045953,95
RTS0045954,179
RTS0045955,89
RTS0045956,66
RTS0045957,58
RTS0045958,102
RTS0045959,65
RTS0045960,69
RTS0045961,73
RTS0045962,74
RTS0045963,95
RTS0045964,113
RTS0045965,89
RTS0045966,72
RTS0045967,60
RTS0045968,74
RTS0045969,150
RTS0045970,192
RTS0045971,181
RTS0045972,100
RTS0045973,76
RTS0045974,52
RTS0045975,96
RTS0045976,97
RTS0045977,59
RTS0045978,85
RTS0045979,110
RTS0045980,102
RTS0045981,168
RTS0045982,142
RTS0045983,154
RTS0045984,155
RTS0045985,86
RTS0045986,68
RTS0045987,121
RTS0045988,108
RTS0045989,70
RTS0045990,75
RTS0045991,105
RTS0045992,112
RTS0045993,132
RTS0045994,68
RTS0045995,76
RTS0045996,73
RTS0045997,93
RTS0045998,72
RTS0045999,67
RTS0046000,58
RTS0046001,88
RTS0046002,98
RTS0046003,66
RTS0046004,70
RTS0046005,145
RTS0046006,102
RTS0046007,110
RTS0046008,105
RTS0046009,157
RTS0046010,61
RTS0046011,58
RTS0046012,75
RTS0046013,87
RTS0046014,98
RTS0046015,73
RTS0046016,87
RTS0046017,104
RTS0046018,76
RTS0046019,107
RTS0046020,119
RTS0046021,107
RTS0046022,93
RTS0046023,99
RTS0046024,107
RTS0046025,61
RTS0046026,60
RTS0046027,96
RTS0046028,78
RTS0046029,77
RTS0046030,77
RTS0046031,96
RTS0046032,67
RTS0046033,74
RTS0046034,67
RTS0046035,80
RTS0046036,80
RTS0046037,58
RTS0046038,66
RTS0046039,73
RTS0046040,53
RTS0046041,83
RTS0046042,74
RTS0046043,89
RTS0046044,83
RTS0046045,99
RTS0046046,74
RTS0046047,55
RTS0046048,117
RTS0046049,167
RTS0046050,131
RTS0046051,171
RTS0046052,192
RTS0046053,204
RTS0046054,191
RTS0046055,174
RTS0046056,91
RTS0046057,102
RTS0046058,84
RTS0046059,111
RTS0046060,84
RTS0046061,182
RTS0046062,123
RTS0046063,131
RTS0046064,524
RTS0046065,319
RTS0046066,566
RTS0046067,585
RTS0046068,74
RTS0046069,83
RTS0046070,77
RTS0046071,91
RTS0046072,91
RTS0046073,79
RTS0046074,83
RTS0046075,76
RTS0046076,85
RTS0046077,78
RTS0046078,93
RTS0046079,73
RTS0046080,92
RTS0046081,60
RTS0046082,148
RTS0046083,75
RTS0046084,150
RTS0046085,128
RTS0046086,151
RTS0046087,88
RTS0046088,113
RTS0046089,62
RTS0046090,113
RTS0046091,63
RTS0046092,156
RTS0046093,107
RTS0046094,71
RTS0046095,85
RTS0046096,63
RTS0046097,79
RTS0046098,71
RTS0046099,78
RTS0046100,56
RTS0046101,55
RTS0046102,51
RTS0046103,81
RTS0046104,115
RTS0046105,82
RTS0046106,48
RTS0046107,81
RTS0046108,70
RTS0046109,80
RTS0046110,71
RTS0046111,90
RTS0046112,143
RTS0046113,109
RTS0046114,68
RTS0046115,161
RTS0046116,128
RTS0046117,162
RTS0046119,74
RTS0046121,99
RTS0046122,113
RTS0046123,66
RTS0046124,63
RTS0046125,71
RTS0046126,58
RTS0046127,46
RTS0046128,126
RTS0046129,113
RTS0046130,87
RTS0046131,71
RTS0046132,168
RTS0046133,243
RTS0046134,171
RTS0046135,104
RTS0046136,292
RTS0046137,419
RTS0046138,106
RTS0046140,420
RTS0046141,345
RTS0046142,349
RTS0046143,610
RTS0046144,491
RTS0046145,79
RTS0046146,64
RTS0046147,56
RTS0046148,82
RTS0046149,55
RTS0046150,69
RTS0046152,72
RTS0046153,94
RTS0046154,65
RTS0046155,95
RTS0046156,69
RTS0046157,57
RTS0046158,79
RTS0046159,74
RTS0046160,101
RTS0046161,85
RTS0046162,77
RTS0046163,69
RTS0046164,151
RTS0046165,133
RTS0046166,93
RTS0046167,123
RTS0046168,55
RTS0046169,66
RTS0046170,88
RTS0046171,55
RTS0046172,70
RTS0046173,41
RTS0046174,81
RTS0046175,65
RTS0046176,51
RTS0046177,64
RTS0046178,64
RTS0046179,62
RTS0046180,73
RTS0046181,80
RTS0046182,71
RTS0046183,191
RTS0046184,140
RTS0046185,103
RTS0046186,92
RTS0046187,139
RTS0046188,169
RTS0046191,83
RTS0046193,32
RTS0046194,64
RTS0046195,74
RTS0046196,76
RTS0046197,63
RTS0046198,74
RTS0046199,100
RTS0046200,90
RTS0046201,63
RTS0046202,112
RTS0046203,77
RTS0046204,87
RTS0046205,98
RTS0046206,97
RTS0046207,92
RTS0046208,75
RTS0046209,89
RTS0046210,59
RTS0046211,74
RTS0046212,63
RTS0046213,296
RTS0046214,269
RTS0046215,185
RTS0046216,261
RTS0046217,199
RTS0046218,85
RTS0046219,53
RTS0046220,73
RTS0046221,73
RTS0046222,68
RTS0046223,72
RTS0046224,74
RTS0046225,121
RTS0046226,106
RTS0046227,120
RTS0046228,83
RTS0046229,101
RTS0046230,81
RTS0046231,47
RTS0046232,114
RTS0046233,98
RTS0046234,70
RTS0046235,82
RTS0046236,76
RTS0046237,99
RTS0046238,61
RTS0046239,61
RTS0046240,75
RTS0046241,84
RTS0046242,67
RTS0046243,64
RTS0046244,101
RTS0046245,47
RTS0046246,88
RTS0046247,73
RTS0046248,77
RTS0046249,70
RTS0046250,82
RTS0046251,74
RTS0046252,184
RTS0046253,112
RTS0046254,187
RTS0046255,77
RTS0046256,107
RTS0046257,98
RTS0046258,66
RTS0046259,90
RTS0046260,68
RTS0046261,76
RTS0046262,74
RTS0046263,72
RTS0046264,65
RTS0046265,83
RTS0046266,87
RTS0046267,59
RTS0046268,80
RTS0046269,60
RTS0046270,77
RTS0046271,59
RTS0046272,85
RTS0046273,69
RTS0046274,79
RTS0046275,69
RTS0046276,53
RTS0046277,76
RTS0046278,64
RTS0046279,97
RTS0046280,77
RTS0046281,87
RTS0046282,71
RTS0046283,103
RTS0046284,59
RTS0046285,60
RTS0046286,67
RTS0046287,82
RTS0046288,84
RTS0046289,94
RTS0046290,83
RTS0046291,94
RTS0046292,90
RTS0046293,166
RTS0046294,98
RTS0046295,271
RTS0046296,76
RTS0046297,138
RTS0046298,89
RTS0046299,74
RTS0046300,51
RTS0046301,119
RTS0046302,61
RTS0046303,73
RTS0046304,67
RTS0046305,87
RTS0046306,78
RTS0046307,78
RTS0046308,62
RTS0046309,58
RTS0046310,63
RTS0046311,69
RTS0046312,63
RTS0046313,62
RTS0046314,114
RTS0046315,72
RTS0046316,64
RTS0046317,82
RTS0046318,71
RTS0046319,90
RTS0046320,67
RTS0046321,133
RTS0046322,92
RTS0046323,80
RTS0046324,96
RTS0046325,102
RTS0046326,65
RTS0046327,79
RTS0046328,85
RTS0046329,213
RTS0046330,192
RTS0046331,179
RTS0046332,111
RTS0046333,297
RTS0046334,125
RTS0046335,194
RTS0046336,149
RTS0046342,54
RTS0046343,75
RTS0046344,88
RTS0046345,46
RTS0046346,72
RTS0046347,2224
RTS0046348,2335
RTS0046349,2470
RTS0046350,89
RTS0046351,76
RTS0046352,111
RTS0046353,79
RTS0046354,74
RTS0046355,68
RTS0046356,106
RTS0046357,70
RTS0046358,71
RTS0046359,75
RTS0046360,80
RTS0046361,65
RTS0046362,89
RTS0046363,90
RTS0046364,69
RTS0046365,79
RTS0046366,62
RTS0046367,52
RTS0046368,76
RTS0046369,81
RTS0046370,70
RTS0046371,100
RTS0046372,98
RTS0046373,64
RTS0046374,52
RTS0046375,59
RTS0046376,86
RTS0046377,72
RTS0046378,91
RTS0046379,68
RTS0046380,86
RTS0046381,71
RTS0046382,75
RTS0046383,77
RTS0046384,57
RTS0046385,72
RTS0046386,71
RTS0046387,52
RTS0046388,80
RTS0046389,84
RTS0046390,94
RTS0046391,77
RTS0046392,47
RTS0046393,55
RTS0046394,66
RTS0046395,83
RTS0046396,58
RTS0046397,54
RTS0046398,78
RTS0046399,101
RTS0046400,60
RTS0046401,110
RTS0046402,65
RTS0046403,76
RTS0046404,107
RTS0046405,79
RTS0046406,106
RTS0046407,83
RTS0046408,61
RTS0046409,100
RTS0046410,198
RTS0046411,174
RTS0046412,209
RTS0046413,302
RTS0046414,1548
RTS0046415,689
RTS0046416,70
RTS0046417,124
RTS0046418,107
RTS0046419,98
RTS0046420,165
RTS0046421,104
RTS0046422,96
RTS0046423,47
RTS0046424,80
RTS0046425,97
RTS0046426,73
RTS0046427,106
RTS0046428,87
RTS0046429,74
RTS0046430,102
RTS0046431,94
RTS0046432,178
RTS0046433,171
RTS0046434,185
RTS0046435,467
RTS0046439,247
RTS0046440,261
RTS0046441,252
RTS0046442,163
RTS0046443,297
RTS0046444,99
RTS0046445,52
RTS0046446,49
RTS0046447,49
RTS0046448,112
RTS0046449,90
RTS0046450,212
RTS0046451,94
RTS0046452,117
RTS0046453,100
RTS0046454,281
RTS0046455,207
RTS0046456,83
RTS0046457,147
RTS0046458,159
RTS0046459,435
RTS0046460,396
RTS0046461,104
RTS0046462,150
RTS0046463,114
RTS0046464,64
RTS0046466,56
RTS0046468,85
RTS0046469,67
RTS0046470,80
RTS0046471,77
RTS0046472,91
RTS0046473,61
RTS0046474,39
RTS0046475,82
RTS0046476,77
RTS0046477,83
RTS0046478,75
RTS0046479,71
RTS0046480,84
RTS0046481,68
RTS0046482,69
RTS0046483,78
RTS0046484,74
RTS0046485,72
RTS0046486,77
RTS0046487,89
RTS0046488,87
RTS0046489,78
RTS0046490,89
RTS0046491,119
RTS0046492,79
RTS0046493,69
RTS0046494,81
RTS0046495,79
RTS0046496,146
RTS0046497,132
RTS0046498,85
RTS0046499,799
RTS0046500,959
RTS0046501,644
RTS0046502,90
RTS0046503,128
RTS0046504,92
RTS0046505,41
RTS0046506,81
RTS0046507,83
RTS0046508,77
RTS0046509,60
RTS0046510,88
RTS0046511,64
RTS0046512,93
RTS0046513,97
RTS0046514,51
RTS0046515,117
RTS0046516,88
RTS0046517,96
RTS0046518,74
RTS0046519,77
RTS0046520,87
RTS0046521,87
RTS0046522,67
RTS0046524,84
RTS0046525,81
RTS0046526,173
RTS0046527,94
RTS0046528,103
RTS0046529,101
RTS0046530,48
RTS0046531,73
RTS0046532,107
RTS0046533,76
RTS0046534,84
RTS0046535,68
RTS0046536,77
RTS0046537,77
RTS0046538,90
RTS0046539,111
RTS0046540,93
RTS0046541,57
RTS0046542,112
RTS0046543,100
RTS0046544,78
RTS0046545,254
RTS0046546,64
RTS0046548,76
RTS0046549,251
RTS0046550,79
RTS0046551,116
RTS0046552,100
RTS0046553,187
RTS0046554,67
RTS0046555,92
RTS0046556,100
RTS0046557,99
RTS0046558,85
RTS0046559,106
RTS0046560,75
RTS0046561,77
RTS0046562,93
RTS0046563,74
RTS0046564,96
RTS0046565,95
RTS0046566,105
RTS0046567,106
RTS0046568,60
RTS0046569,84
RTS0046570,102
RTS0046571,89
RTS0046572,64
RTS0046573,76
RTS0046574,99
RTS0046575,78
RTS0046577,87
RTS0046578,82
RTS0046580,108
RTS0046581,108
RTS0046582,114
RTS0046583,77
RTS0046584,93
RTS0046585,108
RTS0046586,96
RTS0046587,125
RTS0046588,65
RTS0046589,67
RTS0046590,88
RTS0046591,92
RTS0046592,103
RTS0046593,95
RTS0046594,138
RTS0046595,104
RTS0046596,110
RTS0046597,81
RTS0046598,115
RTS0046599,85
RTS0046600,426
RTS0046601,768
RTS0046602,231
RTS0046603,369
RTS0046604,93
RTS0046605,87
RTS0046606,80
RTS0046607,102
RTS0046608,243
RTS0046609,186
RTS0046610,62
RTS0046611,93
RTS0046612,81
RTS0046613,82
RTS0046614,108
RTS0046615,66
RTS0046616,67
RTS0046617,101
RTS0046618,64
RTS0046619,89
RTS0046620,64
RTS0046621,117
RTS0046622,131
RTS0046623,85
RTS0046624,106
RTS0046625,88
RTS0046626,69
RTS0046627,101
RTS0046628,150
RTS0046629,107
RTS0046630,137
RTS0046631,125
RTS0046632,135
RTS0046633,100
RTS0046634,119
RTS0046635,80
RTS0046636,111
RTS0046637,126
RTS0046638,68
RTS0046639,80
RTS0046640,94
RTS0046641,62
RTS0046642,101
RTS0046643,74
RTS0046644,89
RTS0046645,84
RTS0046646,77
RTS0046647,111
RTS0046648,82
RTS0046649,92
RTS0046650,68
RTS0046651,122
RTS0046652,97
RTS0046653,202
RTS0046654,126
RTS0046655,182
RTS0046656,114
RTS0046657,80
RTS0046658,134
RTS0046659,101
RTS0046660,104
RTS0046661,75
RTS0046662,97
RTS0046663,88
RTS0046664,69
RTS0046665,79
RTS0046666,71
RTS0046667,88
RTS0046668,99
RTS0046669,72
RTS0046670,79
RTS0046671,79
RTS0046672,49
RTS0046673,75
RTS0046674,68
RTS0046675,68
RTS0046676,62
RTS0046677,74
RTS0046678,80
RTS0046679,62
RTS0046680,74
RTS0046681,77
RTS0046682,76
RTS0046683,58
RTS0046684,68
RTS0046685,53
RTS0046686,89
RTS0046687,87
RTS0046688,73
RTS0046689,83
RTS0046690,67
RTS0046691,82
RTS0046692,73
RTS0046693,81
RTS0046694,69
RTS0046695,85
RTS0046696,103
RTS0046697,104
RTS0046698,119
RTS0046699,116
RTS0046700,135
RTS0046701,215
RTS0046702,115
RTS0046703,857
RTS0046704,1354
RTS0046705,988
RTS0046706,369
RTS0046707,963
RTS0046708,868
RTS0046709,98
RTS0046710,126
RTS0046711,123
RTS0046712,73
RTS0046713,95
RTS0046714,146
RTS0046715,68
RTS0046716,111
RTS0046717,216
RTS0046718,60
RTS0046719,69
RTS0046720,82
RTS0046721,94
RTS0046722,135
RTS0046723,74
RTS0046724,88
RTS0046725,66
RTS0046726,93
RTS0046727,113
RTS0046728,69
RTS0046729,105
RTS0046730,100
RTS0046731,93
RTS0046732,77
RTS0046733,93
RTS0046734,99
RTS0046735,70
RTS0046736,69
RTS0046737,74
RTS0046738,64
RTS0046739,61
RTS0046740,99
RTS0046741,124
RTS0046742,49
RTS0046743,125
RTS0046744,75
RTS0046745,194
RTS0046746,81
RTS0046747,80
RTS0046748,195
RTS0046749,131
RTS0046750,58
RTS0046751,94
RTS0046752,87
RTS0046753,86
RTS0046754,70
RTS0046755,83
RTS0046756,79
RTS0046757,101
RTS0046758,64
RTS0046759,245
RTS0046760,223
RTS0046761,199
RTS0046763,139
RTS0046764,110
RTS0046765,67
RTS0046766,68
RTS0046767,65
RTS0046768,319
RTS0046769,436
RTS0046770,393
RTS0046771,94
RTS0046772,123
RTS0046773,92
RTS0046774,67
RTS0046775,130
RTS0046776,1
RTS0046777,90
RTS0046778,76
RTS0046779,79
RTS0046780,84
RTS0046781,96
RTS0046782,49
RTS0046783,85
RTS0046784,51
RTS0046785,85
RTS0046790,121
RTS0046791,90
RTS0046792,132
RTS0046793,75
RTS0046794,75
RTS0046795,71
RTS0046796,77
RTS0046797,65
RTS0046798,90
RTS0046799,82
RTS0046800,73
RTS0046801,593
RTS0046802,447
RTS0046803,80
RTS0046804,62
RTS0046805,96
RTS0046806,90
RTS0046807,69
RTS0046808,66
RTS0046809,50
RTS0046810,81
RTS0046811,42
RTS0046812,52
RTS0046813,86
RTS0046814,90
RTS0046815,101
RTS0046816,71
RTS0046817,60
RTS0046818,65
RTS0046819,115
RTS0046820,138
RTS0046821,56
RTS0046822,75
RTS0046823,92
RTS0046824,147
RTS0046825,115
RTS0046826,53
RTS0046827,82
RTS0046828,81
RTS0046829,75
RTS0046830,87
RTS0046831,108
RTS0046832,80
RTS0046833,37
RTS0046835,48
RTS0046836,527
RTS0046837,682
RTS0046838,222
RTS0046839,2164
RTS0046840,64
RTS0046841,65
RTS0046842,240
RTS0046843,330
RTS0046846,110
RTS0046849,93
RTS0046850,158
RTS0046851,307
RTS0046852,104
RTS0046853,134
RTS0046854,60
RTS0046855,68
RTS0046856,77
RTS0046857,96
RTS0046858,171
RTS0046859,81
RTS0046860,131
RTS0046861,91
RTS0046862,77
RTS0046863,65
RTS0046864,84
RTS0046866,82
RTS0046867,62
RTS0046868,75
RTS0046869,438
RTS0046870,407
RTS0046871,115
RTS0046872,275
RTS0046873,54
RTS0046874,62
RTS0046875,88
RTS0046876,59
RTS0046877,109
RTS0046878,88
RTS0046879,83
RTS0046880,100
RTS0046881,81
RTS0046882,82
RTS0046885,69
RTS0046886,85
RTS0046887,48
RTS0046889,83
RTS0046890,73
RTS0046891,99
RTS0046892,80
RTS0046893,57
RTS0046894,77
RTS0046895,70
RTS0046897,212
RTS0046898,74
RTS0046899,196
RTS0046900,795
RTS0046902,92
RTS0046903,134
RTS0046904,80
RTS0046905,46
RTS0046906,232
RTS0046907,233
RTS0046908,77
RTS0046909,105
RTS0046910,49
RTS0046911,107
RTS0046912,79
RTS0046913,90
RTS0046914,82
RTS0046915,81
RTS0046916,97
RTS0046918,2172
RTS0046919,2294
RTS0046920,899
RTS0046921,99
RTS0046922,89
RTS0046923,138
RTS0046924,195
RTS0046925,72
RTS0046926,68
RTS0046927,71
RTS0046928,90
RTS0046929,66
RTS0046930,86
RTS0046931,70
RTS0046933,84
RTS0046934,127
RTS0046935,77
RTS0046936,103
RTS0046937,91
RTS0046938,351
RTS0046939,57
RTS0046940,93
RTS0046941,69
RTS0046942,71
RTS0046943,116
RTS0046944,70
RTS0046946,157
RTS0046947,52
RTS0046948,78
RTS0046949,81
RTS0046950,66
RTS0046951,81
RTS0046952,64
RTS0046954,53
RTS0046955,76
RTS0046956,117
RTS0046957,86
RTS0046958,92
RTS0046959,100
RTS0046960,85
RTS0046961,100
RTS0046962,1640
RTS0046963,55
RTS0046965,404
RTS0046966,125
RTS0046967,93
RTS0046968,60
RTS0047054,108
RTS0047055,123
RTS0047056,111
RTS0047057,95
RTS0047058,108
RTS0047060,107
RTS0047061,139
RTS0047062,107
RTS0047063,128
RTS0047064,274
RTS0047065,205
RTS0047066,173
RTS0047067,187
RTS0047068,144
RTS0047069,140
RTS0047070,170
RTS0047071,160
RTS0047072,154
RTS0047073,189
RTS0047074,164
RTS0047075,98
RTS0047076,94
RTS0047077,117
RTS0047078,85
RTS0047079,53
RTS0047080,130
RTS0047081,104
RTS0047082,89
RTS0047083,101
RTS0047084,84
RTS0047085,44
RTS0047086,83
RTS0047087,79
RTS0047088,74
RTS0047089,64
RTS0047091,55
RTS0047092,137
RTS0047093,77
RTS0047094,86
RTS0047095,84
RTS0047096,70
RTS0047097,50
RTS0047098,77
RTS0047099,59
RTS0047100,58
RTS0047101,112
RTS0047102,60
RTS0047103,113
RTS0047104,82
RTS0047105,136
RTS0047106,135
RTS0047107,131
RTS0047108,222
RTS0047109,105
RTS0047110,117
RTS0047111,76
RTS0047112,95
RTS0047113,195
RTS0047114,99
RTS0047115,109
RTS0047116,175
RTS0047117,186
RTS0047118,132
RTS0047119,137
RTS0047120,98
RTS0047121,92
RTS0047122,127
RTS0047123,91
RTS0047124,127
RTS0047125,71
RTS0047126,99
RTS0047127,120
RTS0047128,50
RTS0047129,104
RTS0047130,69
RTS0047131,99
RTS0047132,114
RTS0047133,126
RTS0047134,73
RTS0047135,161
RTS0047136,172
RTS0047137,116
RTS0047138,162
RTS0047139,100
RTS0047140,86
RTS0047141,80
RTS0047142,67
RTS0047143,64
RTS0047144,82
RTS0047145,99
RTS0047146,86
RTS0047147,108
RTS0047148,106
RTS0047149,100
RTS0047150,152
RTS0047151,95
RTS0047152,183
RTS0047153,118
RTS0047154,214
RTS0047156,79
RTS0047157,104
RTS0047158,114
RTS0047159,115
RTS0047160,113
RTS0047165,312
RTS0047166,50
RTS0047167,71
RTS0047168,65
RTS0047169,70
RTS0047170,57
RTS0047171,109
RTS0047172,118
RTS0047173,133
RTS0047174,136
RTS0047175,78
RTS0047176,84
RTS0047177,103
RTS0047178,95
RTS0047179,111
RTS0047180,95
RTS0047181,110
RTS0047182,84
RTS0047183,100
RTS0047184,79
RTS0047185,86
RTS0047186,78
RTS0047187,67
RTS0047188,84
RTS0047189,81
RTS0047190,74
RTS0047191,83
RTS0047192,95
RTS0047193,76
RTS0047194,101
RTS0047195,115
RTS0047196,81
RTS0047197,115
RTS0047198,75
RTS0047199,86
RTS0047200,108
RTS0047201,89
RTS0047202,96
RTS0047203,90
RTS0047204,89
RTS0047205,80
RTS0047206,78
RTS0047207,97
RTS0047208,931
RTS0047209,891
RTS0047210,1565
RTS0047211,1267
RTS0047212,332
RTS0047213,97
RTS0047214,99
RTS0047215,89
RTS0047216,66
RTS0047217,67
RTS0047218,235
RTS0047219,243
RTS0047220,94
RTS0047221,319
RTS0047222,245
RTS0047223,539
RTS0047225,466
RTS0047226,382
RTS0047229,56
RTS0047230,77
RTS0047231,91
RTS0047232,84
RTS0047233,65
RTS0047234,101
RTS0047235,73
RTS0047236,75
RTS0047237,82
RTS0047238,76
RTS0047239,174
RTS0047240,84
RTS0047241,54
RTS0047242,62
RTS0047243,111
RTS0047244,68
RTS0047245,74
RTS0047246,61
RTS0047247,63
RTS0047248,56
RTS0047249,86
RTS0047250,126
RTS0047252,120
RTS0047253,73
RTS0047254,115
RTS0047255,122
RTS0047256,142
RTS0047257,123
RTS0047258,141
RTS0047259,139
RTS0047260,219
RTS0047261,203
RTS0047262,183
RTS0047263,174
RTS0047264,124
RTS0047266,141
RTS0047267,403
RTS0047268,223
RTS0047269,211
RTS0047270,348
RTS0047271,344
RTS0047272,175
RTS0047273,199
RTS0047274,86
RTS0047276,56
RTS0047277,265
RTS0047278,258
RTS0047279,277
RTS0047280,174
RTS0047281,197
RTS0047282,254
RTS0047283,162
RTS0047284,136
RTS0047290,393
RTS0047291,726
RTS0047292,358
RTS0047293,393
RTS0047294,508
RTS0047295,47
RTS0047296,107
RTS0047297,98
RTS0047298,70
RTS0047299,88
RTS0047300,78
RTS0047301,127
RTS0047302,39
RTS0047303,109
RTS0047304,63
RTS0047305,186
RTS0047306,189
RTS0047307,227
RTS0047308,132
RTS0047309,132
RTS0047310,104
RTS0047311,112
RTS0047312,121
RTS0047313,105
RTS0047314,92
RTS0047315,223
RTS0047316,228
RTS0047317,236
RTS0047318,223
RTS0047319,232
RTS0047320,124
RTS0047321,122
RTS0047322,102
RTS0047323,172
RTS0047324,122
RTS0047325,142
RTS0047326,129
RTS0047327,120
RTS0047328,85
RTS0047329,57
RTS0047331,188
RTS0047332,131
RTS0047333,139
RTS0047334,110
RTS0047335,158
RTS0047336,189
RTS0047337,93
RTS0047338,163
RTS0047339,138
RTS0047340,226
RTS0047341,195
RTS0047342,182
RTS0047343,175
RTS0047344,169
RTS0047345,129
RTS0047346,119
RTS0047348,125
RTS0047349,120
RTS0047350,145
RTS0047351,163
RTS0047352,314
RTS0047353,215
RTS0047354,202
RTS0047356,68
RTS0047357,64
RTS0047358,42
RTS0047359,120
RTS0047360,75
RTS0047361,60
RTS0047362,108
RTS0047363,148
RTS0047364,68
RTS0047365,93
RTS0047366,84
RTS0047367,77
RTS0047368,95
RTS0047369,87
RTS0047370,70
RTS0047373,85
RTS0047374,65
RTS0047375,81
RTS0047376,129
RTS0047377,97
RTS0047378,145
RTS0047379,219
RTS0047380,185
RTS0047381,55
RTS0047382,65
RTS0047383,76
RTS0047384,76
RTS0047385,68
RTS0047386,179
RTS0047387,125
RTS0047388,140
RTS0047389,134
RTS0047390,108
RTS0047391,140
RTS0047392,66
RTS0047393,125
RTS0047394,94
RTS0047395,62
RTS0047396,218
RTS0047397,100
RTS0047398,80
RTS0047399,76
RTS0047400,82
RTS0047401,87
RTS0047402,106
RTS0047403,116
RTS0047404,110
RTS0047405,150
RTS0047406,83
RTS0047407,101
RTS0047408,111
RTS0047409,203
RTS0047410,159
RTS0047411,160
RTS0047412,184
RTS0047413,78
RTS0047414,178
RTS0047415,164
RTS0047417,96
RTS0047418,113
RTS0047419,148
RTS0047420,146
RTS0047421,65
RTS0047422,74
RTS0047423,88
RTS0047424,88
RTS0047425,59
RTS0047426,159
RTS0047427,125
RTS0047428,118
RTS0047429,114
RTS0047430,151
RTS0047431,74
RTS0047432,139
RTS0047433,98
RTS0047434,98
RTS0047435,158
RTS0047436,90
RTS0047437,44
RTS0047438,69
RTS0047439,80
RTS0047440,56
RTS0047441,243
RTS0047442,173
RTS0047445,212
RTS0047446,175
RTS0047447,54
RTS0047448,81
RTS0047449,64
RTS0047450,70
RTS0047451,77
RTS0047452,68
RTS0047453,47
RTS0047454,75
RTS0047455,68
RTS0047456,77
RTS0047457,88
RTS0047458,91
RTS0047459,88
RTS0047460,91
RTS0047461,109
RTS0047462,99
RTS0047463,79
RTS0047464,115
RTS0047465,81
RTS0047466,75
RTS0047467,83
RTS0047468,71
RTS0047469,75
RTS0047471,90
RTS0047472,52
RTS0047473,99
RTS0047474,52
RTS0047475,53
RTS0047476,80
RTS0047477,198
RTS0047479,162
RTS0047480,148
RTS0047481,185
RTS0047482,69
RTS0047483,80
RTS0047484,99
RTS0047485,69
RTS0047486,72
RTS0047487,67
RTS0047488,106
RTS0047489,77
RTS0047490,74
RTS0047491,77
RTS0047492,132
RTS0047493,115
RTS0047494,149
RTS0047495,120
RTS0047496,98
RTS0047497,127
RTS0047498,83
RTS0047499,126
RTS0047500,96
RTS0047501,87
RTS0047502,88
RTS0047503,78
RTS0047504,172
RTS0047505,100
RTS0047506,175
RTS0047507,112
RTS0047508,61
RTS0047509,93
RTS0047510,62
RTS0047511,66
RTS0047512,162
RTS0047513,68
RTS0047514,67
RTS0047515,168
RTS0047516,218
RTS0047517,183
RTS0047518,185
RTS0047520,201
RTS0047521,195
RTS0047522,107
RTS0047523,125
RTS0047524,92
RTS0047525,88
RTS0047526,92
RTS0047527,71
RTS0047528,77
RTS0047529,83
RTS0047530,93
RTS0047531,105
RTS0047532,80
RTS0047533,69
RTS0047534,70
RTS0047535,82
RTS0047536,66
RTS0047537,151
RTS0047538,304
RTS0047540,265
RTS0047541,233
RTS0047543,100
RTS0047544,115
RTS0047545,118
RTS0047546,97
RTS0047547,90
RTS0047548,233
RTS0047549,135
RTS0047550,72
RTS0047551,121
RTS0047552,95
RTS0047553,83
RTS0047558,73
RTS0047559,89
RTS0047560,61
RTS0047561,76
RTS0047562,67
RTS0047563,118
RTS0047564,101
RTS0047565,83
RTS0047566,97
RTS0047567,91
RTS0047568,79
RTS0047569,93
RTS0047570,91
RTS0047571,82
RTS0047572,102
RTS0047573,73
RTS0047574,75
RTS0047575,77
RTS0047576,63
RTS0047577,72
RTS0047578,66
RTS0047579,93
RTS0047580,76
RTS0047581,95
RTS0047582,88
RTS0047583,60
RTS0047584,68
RTS0047585,65
RTS0047586,75
RTS0047587,65
RTS0047588,112
RTS0047590,89
RTS0047591,80
RTS0047592,67
RTS0047593,76
RTS0047594,93
RTS0047595,73
RTS0047596,103
RTS0047597,105
RTS0047598,120
RTS0047599,77
RTS0047600,95
RTS0047601,258
RTS0047602,130
RTS0047603,80
RTS0047604,97
RTS0047606,76
RTS0047613,112
RTS0047614,101
RTS0047615,67
RTS0047616,117
RTS0047617,139
RTS0047618,62
RTS0047619,57
RTS0047620,52
RTS0047621,61
RTS0047622,37
RTS0047624,72
RTS0047625,65
RTS0047626,73
RTS0047627,51
RTS0047628,75
RTS0047629,54
RTS0047630,28
RTS0047631,42
RTS0047632,88
RTS0047633,57
RTS0047634,63
RTS0047635,54
RTS0047636,57
RTS0047637,49
RTS0047638,54
RTS0047639,69
RTS0047640,68
RTS0047641,67
RTS0047642,63
RTS0047643,33
RTS0047644,64
RTS0047645,59
RTS0047646,69
RTS0047647,51
RTS0047648,75
RTS0047649,51
RTS0047650,39
RTS0047651,55
RTS0047652,55
RTS0047653,57
RTS0047654,69
RTS0047656,76
RTS0047657,79
RTS0047658,57
RTS0047659,30
RTS0047660,42
RTS0047661,68
RTS0047662,68
RTS0047663,42
RTS0047664,57
RTS0047665,70
RTS0047666,47
RTS0047667,66
RTS0047668,58
RTS0047669,51
RTS0047670,79
RTS0047672,59
RTS0047673,70
RTS0047674,85
RTS0047675,75
RTS0047676,60
RTS0047677,77
RTS0047678,56
RTS0047679,65
RTS0047680,82
RTS0047681,55
RTS0047682,79
RTS0047684,64
RTS0047685,39
RTS0047686,70
RTS0047687,51
RTS0047688,79
RTS0047689,97
RTS0047691,72
RTS0047692,76
RTS0047693,90
RTS0047694,59
RTS0047695,77
RTS0047696,50
RTS0047697,58
RTS0047698,94
RTS0047699,95
RTS0047700,111
RTS0047701,83
RTS0047702,114
RTS0047703,107
RTS0047704,93
RTS0047705,86
RTS0047706,78
RTS0047707,104
RTS0047708,261
RTS0047709,1267
RTS0047710,106
RTS0047711,77
RTS0047712,133
RTS0047713,209
RTS0047714,267
RTS0047715,242
RTS0047716,286
RTS0047717,312
RTS0047718,97
RTS0047720,67
RTS0047721,73
RTS0047722,69
RTS0047723,100
RTS0047724,257
RTS0047725,283
RTS0047726,255
RTS0047727,198
RTS0047728,213
RTS0047729,66
RTS0047730,90
RTS0047731,66
RTS0047732,75
RTS0047733,84
RTS0047734,90
RTS0047735,81
RTS0047736,157
RTS0047737,90
RTS0047738,73
RTS0047739,140
RTS0047740,111
RTS0047741,145
RTS0047742,123
RTS0047743,117
RTS0047744,203
RTS0047745,201
RTS0047746,100
RTS0047747,132
RTS0047748,149
RTS0047749,211
RTS0047750,95
RTS0047752,73
RTS0047753,100
RTS0047754,376
RTS0047755,372
RTS0047756,245
RTS0047757,198
RTS0047758,191
RTS0047759,57
RTS0047760,57
RTS0047761,61
RTS0047762,93
RTS0047763,85
RTS0047764,113
RTS0047765,108
RTS0047766,192
RTS0047767,94
RTS0047768,108
RTS0047769,95
RTS0047770,131
RTS0047771,115
RTS0047772,109
RTS0047773,142
RTS0047774,192
RTS0047775,69
RTS0047776,101
RTS0047777,77
RTS0047778,51
RTS0047779,79
RTS0047780,105
RTS0047781,124
RTS0047782,138
RTS0047783,83
RTS0047784,98
RTS0047785,74
RTS0047786,159
RTS0047787,262
RTS0047788,92
RTS0047789,87
RTS0047790,80
RTS0047791,111
RTS0047792,67
RTS0047793,177
RTS0047794,52
RTS0047795,59
RTS0047796,141
RTS0047797,92
RTS0047798,69
RTS0047799,80
RTS0047800,60
RTS0047801,155
RTS0047802,162
RTS0047803,89
RTS0047804,70
RTS0047805,94
RTS0047806,100
RTS0047807,506
RTS0047808,556
RTS0047809,64
RTS0047810,135
RTS0047811,156
RTS0047812,80
RTS0047813,101
RTS0047814,90
RTS0047816,93
RTS0047817,60
RTS0047818,50
RTS0047819,57
RTS0047820,64
RTS0047821,277
RTS0047822,69
RTS0047823,103
RTS0047824,77
RTS0047825,89
RTS0047826,65
RTS0047827,144
RTS0047828,92
RTS0047829,89
RTS0047830,49
RTS0047831,65
RTS0047832,71
RTS0047833,82
RTS0047834,76
RTS0047835,158
RTS0047836,139
RTS0047837,104
RTS0047838,136
RTS0047839,102
RTS0047840,100
RTS0047841,79
RTS0047842,73
RTS0047843,78
RTS0047844,77
RTS0047845,90
RTS0047846,82
RTS0047847,75
RTS0047848,65
RTS0047849,101
RTS0047850,84
RTS0047851,83
RTS0047852,89
RTS0047853,81
RTS0047854,105
RTS0047855,85
RTS0047856,79
RTS0047857,63
RTS0047858,71
RTS0047859,56
RTS0047860,102
RTS0047861,71
RTS0047862,59
RTS0047863,67
RTS0047864,84
RTS0047865,83
RTS0047866,110
RTS0047867,58
RTS0047868,87
RTS0047869,95
RTS0047870,142
RTS0047871,82
RTS0047872,91
RTS0047873,89
RTS0047874,92
RTS0047875,104
RTS0047876,85
RTS0047877,61
RTS0047878,76
RTS0047879,112
RTS0047880,77
RTS0047881,109
RTS0047882,95
RTS0047883,124
RTS0047884,111
RTS0047885,93
RTS0047886,59
RTS0047890,335
RTS0047891,527
RTS0047892,142
RTS0047893,80
RTS0047894,85
RTS0047895,117
RTS0047896,88
RTS0047897,87
RTS0047898,82
RTS0047899,95
RTS0047900,141
RTS0047901,58
RTS0047902,198
RTS0047903,106
RTS0047904,92
RTS0047905,106
RTS0047906,98
RTS0047907,602
RTS0047908,460
RTS0047909,492
RTS0047910,78
RTS0047912,90
RTS0047913,70
RTS0047914,99
RTS0047915,40
RTS0047916,92
RTS0047917,61
RTS0047918,1
RTS0047919,51
RTS0047920,195
RTS0047921,439
RTS0047924,77
RTS0047925,103
RTS0047926,74
RTS0047927,102
RTS0047928,82
RTS0047929,51
RTS0047930,70
RTS0047931,86
RTS0047932,83
RTS0047933,106
RTS0047934,69
RTS0047935,137
RTS0047936,80
RTS0047937,85
RTS0047938,114
RTS0047939,133
RTS0047940,238
RTS0047941,80
RTS0047942,68
RTS0047943,83
RTS0047944,107
RTS0047945,123
RTS0047946,81
RTS0047947,59
RTS0047948,54
RTS0047949,78
RTS0047950,76
RTS0047951,93
RTS0047952,127
RTS0047953,81
RTS0047954,78
RTS0047956,88
RTS0047957,82
RTS0047958,89
RTS0047959,94
RTS0047960,75
RTS0047961,82
RTS0047963,104
RTS0047964,73
RTS0047965,81
RTS0047966,69
RTS0047967,69
RTS0047968,171
RTS0047969,139
RTS0047970,81
RTS0047972,68
RTS0047973,103
RTS0047974,159
RTS0047975,141
RTS0047976,114
RTS0047977,52
RTS0047978,78
RTS0047979,96
RTS0047980,60
RTS0047981,270
RTS0047982,59
RTS0047985,462
RTS0047986,74
RTS0047987,86
RTS0047988,233
RTS0047990,86
RTS0047991,166
RTS0047992,74
RTS0047993,65
RTS0047994,88
RTS0047995,81
RTS0047996,81
RTS0047997,85
RTS0047998,130
RTS0047999,85
RTS0048000,93
RTS0048001,84
RTS0048003,777
RTS0048005,76
RTS0048006,66
RTS0048008,73
RTS0048009,109
RTS0048012,84
RTS0048013,62
RTS0048014,66
RTS0048015,145
RTS0048016,220
RTS0048017,151
RTS0048018,152
RTS0048019,259
RTS0048020,72
RTS0048021,78
RTS0048022,87
RTS0048023,110
RTS0048024,64
RTS0048026,78
RTS0048027,144
RTS0048028,88
RTS0048029,65
RTS0048030,108
RTS0048031,76
RTS0048032,245
RTS0048033,67
RTS0048034,83
RTS0048035,47
RTS0048036,76
RTS0048037,84
RTS0048038,187
RTS0048040,86
RTS0048041,57
RTS0048042,115
RTS0048043,101
RTS0048044,58
RTS0048045,101
RTS0048046,71
RTS0048047,59
RTS0048048,80
RTS0048049,61
RTS0048050,67
RTS0048051,620
RTS0048052,121
RTS0048053,93
RTS0048054,108
RTS0048055,96
RTS0048056,90
RTS0048057,46
RTS0048058,65
RTS0048059,84
RTS0048060,94
RTS0048061,89
RTS0048062,61
RTS0048063,73
RTS0048064,171
RTS0048065,115
RTS0048066,124
RTS0048067,56
RTS0048068,98
RTS0048069,63
RTS0048070,68
RTS0048071,117
RTS0048072,56
RTS0048073,78
RTS0048074,52
RTS0048076,73
RTS0048077,124
RTS0048078,107
RTS0048079,116
RTS0048080,86
RTS0048081,115
RTS0048082,67
RTS0048084,60
RTS0048085,107
RTS0048086,68
RTS0048087,121
RTS0048088,65
RTS0048089,112
RTS0048090,119
RTS0048091,118
RTS0048092,77
RTS0048093,240
RTS0048094,61
RTS0048096,84
RTS0048097,83
RTS0048098,4290
RTS0048099,6042
RTS0048100,5513
RTS0048101,3163
RTS0048102,3617
RTS0048104,72
RTS0048105,138
RTS0048106,55
RTS0048107,70
RTS0048108,120
RTS0048109,50
RTS0048110,61
RTS0048111,45
RTS0048112,66
RTS0048113,71
RTS0048114,78
RTS0048115,78
RTS0048116,107
RTS0048117,79
RTS0048118,85
RTS0048120,55
RTS0048126,59
RTS0048127,97
RTS0048129,144
RTS0048130,83
RTS0048131,220
RTS0048132,258
RTS0048133,84
RTS0048134,258
RTS0048135,277
RTS0048136,63
RTS0048138,103
RTS0048139,89
RTS0048140,99
RTS0048141,107
RTS0048142,149
RTS0048144,83
RTS0048145,174
RTS0048146,131
RTS0048147,75
RTS0048148,90
RTS0048149,55
RTS0048150,117
RTS0048151,85
RTS0048152,80
RTS0048153,88
RTS0048154,82
RTS0048155,88
RTS0048156,212
RTS0048158,140
RTS0048159,93
RTS0048160,4196
RTS0048161,5719
RTS0048162,118
RTS0048163,117
RTS0048164,689
RTS0048165,226
RTS0048166,109
RTS0048167,154
RTS0048168,118
RTS0048169,130
RTS0048170,99
RTS0048171,90
RTS0048172,78
RTS0048173,64
RTS0048175,92
RTS0048176,70
RTS0048177,82
RTS0048178,85
RTS0048179,89
RTS0048180,87
RTS0048181,173
RTS0048182,106
RTS0048183,147
RTS0048184,164
RTS0048185,138
RTS0048186,73
RTS0048188,107
RTS0048189,155
RTS0048190,89
RTS0048191,85
RTS0048192,119
RTS0048193,82
RTS0048194,107
RTS0048195,113
RTS0048196,94
RTS0048197,123
RTS0048198,118
RTS0048200,118
RTS0048201,86
RTS0048202,60
RTS0048203,92
RTS0048204,91
RTS0048205,91
RTS0048207,100
RTS0048208,163
RTS0048209,130
RTS0048210,132
RTS0048211,156
RTS0048212,82
RTS0048213,99
RTS0048214,58
RTS0048215,96
RTS0048216,90
RTS0048217,97
RTS0048218,111
RTS0048219,83
RTS0048220,87
RTS0048221,96
RTS0048222,80
RTS0048223,87
RTS0048224,100
RTS0048225,78
RTS0048226,93
RTS0048227,153
RTS0048228,63
RTS0048229,68
RTS0048230,90
RTS0048231,102
RTS0048232,87
RTS0048233,102
RTS0048234,103
RTS0048235,95
RTS0048236,100
RTS0048237,96
RTS0048238,90
RTS0048239,103
RTS0048240,103
RTS0048241,121
RTS0048242,185
RTS0048243,140
RTS0048244,167
RTS0048245,73
RTS0048246,115
RTS0049343,149
RTS0049344,515
RTS0049345,196
RTS0049346,44
RTS0049347,71
RTS0049348,78
RTS0049349,87
RTS0049350,85
RTS0049351,75
RTS0049352,87
RTS0049353,86
RTS0049354,59
RTS0049355,66
RTS0049356,144
RTS0049357,96
RTS0049358,67
RTS0049359,51
RTS0049360,134
RTS0049361,71
RTS0049362,58
RTS0049363,79
RTS0049364,97
RTS0049365,94
RTS0049366,320
RTS0049367,312
RTS0049368,150
RTS0049369,69
RTS0049370,57
RTS0049371,129
RTS0049372,73
RTS0049373,536
RTS0049374,489
RTS0049375,385
RTS0049376,345
RTS0049377,414
RTS0049378,272
RTS0049379,168
RTS0049380,247
RTS0049381,205
RTS0049382,165
RTS0049383,80
RTS0049384,51
RTS0049385,97
RTS0049386,106
RTS0049387,86
RTS0049388,93
RTS0049389,87
RTS0049390,2208
RTS0049391,2703
RTS0049392,2231
RTS0049393,2687
RTS0049394,1031
RTS0049395,404
RTS0049396,599
RTS0049397,693
RTS0049398,931
RTS0049399,444
RTS0049400,100
RTS0049401,71
RTS0049402,81
RTS0049403,65
RTS0049404,100
RTS0049405,75
RTS0049406,81
RTS0049407,87
RTS0049408,73
RTS0049409,61
RTS0049410,82
RTS0049411,110
RTS0049412,55
RTS0049413,65
RTS0049414,71
RTS0049415,143
RTS0049416,102
RTS0049417,86
RTS0049418,96
RTS0049419,74
RTS0049420,56
RTS0049421,50
RTS0049422,48
RTS0049423,98
RTS0049424,188
RTS0049425,88
RTS0049426,155
RTS0049427,117
RTS0049428,50
RTS0049429,194
RTS0049430,182
RTS0049431,100
RTS0049432,99
RTS0049433,74
RTS0049434,65
RTS0049435,57
RTS0049436,52
RTS0049437,262
RTS0049438,98
RTS0049439,175
RTS0049440,139
RTS0049441,193
RTS0049442,199
RTS0049443,134
RTS0049444,197
RTS0049445,92
RTS0049446,91
RTS0049447,113
RTS0049448,68
RTS0049449,123
RTS0049450,105
RTS0049451,94
RTS0049452,92
RTS0049453,113
RTS0049454,54
RTS0049455,77
RTS0049456,94
RTS0049457,154
RTS0049458,86
RTS0049459,165
RTS0049460,194
RTS0049461,349
RTS0049462,356
RTS0049463,91
RTS0049464,89
RTS0049465,86
RTS0049466,53
RTS0049467,52
RTS0049468,110
RTS0049469,116
RTS0049470,148
RTS0049471,229
RTS0049472,130
RTS0049473,459
RTS0049474,95
RTS0049475,89
RTS0049476,120
RTS0049477,62
RTS0049478,97
RTS0049479,5930
RTS0049480,484
RTS0049481,45
RTS0049482,57
RTS0049483,74
RTS0049484,80
RTS0049485,119
RTS0997079,68
RTS0997080,186
RTS0997081,71
RTS0997082,114
RTS0997083,109
RTS0997084,123
RTS0997085,82
RTS0997086,158
RTS0997087,43
RTS0997088,8427
RTS0997089,3414
RTS0997090,415
RTS0997091,164
RTS0997092,48
RTS0997093,47
RTS0997094,14
RTS0997095,44
RTS0997096,40
RTS0997097,27
RTS0997098,57
RTS0997099,41
RTS0997100,46
RTS0997101,55
RTS0997102,44
RTS0997103,35
RTS0997104,43
RTS0997105,45
RTS0997106,58
RTS0997107,41
RTS0997108,49
RTS0997109,45
RTS0997110,59
RTS0997111,42
RTS0997112,49
RTS0997113,34
RTS0997114,42
RTS0997115,37
RTS0997116,40
RTS0997117,51
RTS0997118,44
RTS0997119,44
RTS0997120,31
RTS0997121,121
RTS0997122,167
RTS0997123,173
RTS0997124,73
RTS0997125,295
RTS0997126,420
RTS0997127,413
RTS0997128,321
RTS0997129,477
RTS0997130,83
</Code_Summary>
