# Supplementary material for: Spatial meta-transcriptomics reveal associations of intratumor bacteria burden with lung cancer cells showing a distinct oncogenic signature
Source: J Immunother Cancer. 2022 Jul 6;10(7):e004698. doi: 10.1136/jitc-2022-004698 (PMC9260850; doi:10.1136/jitc-2022-004698)
Supplement: Supplementary data [file jitc-2022-004698supp009.zip › DSP-1001250002726-A-B10.dcc]

<Header>
FileVersion,0.02
SoftwareVersion,"GeoMx_NGS_Pipeline_ 2.0.0"
Date,2020-6-15
</Header>

<Scan_Attributes>
ID,DSP-1001250002726-A-B10
Plate_ID,1001250002726
Well,B10
</Scan_Attributes>

<NGS_Processing_Attributes>
SeqSetId,
tamperedIni,No
Raw,2353033
Trimmed,2340865
Stitched,2326132
Aligned,2283499
umiQ30,0.9919
rtsQ30,0.9917
</NGS_Processing_Attributes>


<Code_Summary>
RTS0039454,63
RTS0039455,59
RTS0039456,59
RTS0039457,107
RTS0039458,40
RTS0039459,31
RTS0039460,34
RTS0039461,48
RTS0039462,34
RTS0039463,45
RTS0039464,41
RTS0039465,65
RTS0039466,59
RTS0039467,100
RTS0039468,55
RTS0039469,59
RTS0039470,39
RTS0039471,63
RTS0039472,52
RTS0039473,43
RTS0039474,98
RTS0039475,82
RTS0039476,116
RTS0039477,114
RTS0039478,104
RTS0039479,58
RTS0039480,28
RTS0039481,31
RTS0039482,48
RTS0039483,37
RTS0039484,42
RTS0039485,48
RTS0039486,44
RTS0039487,39
RTS0039488,55
RTS0039489,41
RTS0039490,42
RTS0039491,50
RTS0039492,42
RTS0039493,48
RTS0039494,47
RTS0039495,30
RTS0039496,46
RTS0039497,42
RTS0039498,44
RTS0039499,99
RTS0039500,50
RTS0039501,100
RTS0039502,109
RTS0039503,88
RTS0039504,40
RTS0039505,33
RTS0039506,43
RTS0039507,46
RTS0039508,35
RTS0039509,43
RTS0039510,60
RTS0039511,122
RTS0039512,80
RTS0039513,95
RTS0039514,216
RTS0039515,140
RTS0039516,44
RTS0039517,45
RTS0039518,49
RTS0039519,32
RTS0039520,32
RTS0039521,35
RTS0039522,40
RTS0039523,42
RTS0039524,43
RTS0039525,59
RTS0039526,40
RTS0039527,59
RTS0039528,45
RTS0039529,63
RTS0039530,53
RTS0039531,51
RTS0039532,60
RTS0039533,35
RTS0039534,41
RTS0039535,53
RTS0039536,41
RTS0039537,38
RTS0039538,32
RTS0039539,50
RTS0039540,38
RTS0039541,40
RTS0039542,38
RTS0039543,39
RTS0039544,30
RTS0039545,41
RTS0039546,27
RTS0039547,24
RTS0039548,44
RTS0039549,50
RTS0039550,33
RTS0039551,40
RTS0039552,28
RTS0039553,64
RTS0039554,47
RTS0039555,42
RTS0039556,28
RTS0039557,46
RTS0039558,33
RTS0039559,41
RTS0039560,34
RTS0039561,39
RTS0039562,44
RTS0039563,39
RTS0039564,47
RTS0039565,54
RTS0039566,37
RTS0039567,44
RTS0039568,35
RTS0039569,25
RTS0039570,43
RTS0039571,33
RTS0039572,51
RTS0039573,47
RTS0039574,20
RTS0039575,31
RTS0039576,27
RTS0039577,53
RTS0039578,33
RTS0039579,39
RTS0039580,60
RTS0039581,57
RTS0039582,53
RTS0039583,59
RTS0039584,45
RTS0039585,50
RTS0039586,31
RTS0039587,35
RTS0039588,42
RTS0039589,39
RTS0039590,51
RTS0039591,60
RTS0039592,37
RTS0039593,33
RTS0039594,59
RTS0039595,34
RTS0039596,47
RTS0039597,33
RTS0039598,41
RTS0039599,43
RTS0039600,48
RTS0039601,39
RTS0039602,36
RTS0039603,27
RTS0039604,41
RTS0039605,31
RTS0039606,33
RTS0039607,49
RTS0039608,35
RTS0039609,30
RTS0039610,46
RTS0039611,50
RTS0039612,33
RTS0039613,42
RTS0039614,42
RTS0039615,26
RTS0039616,38
RTS0039617,31
RTS0039619,39
RTS0039620,44
RTS0039621,47
RTS0039622,36
RTS0039623,46
RTS0039624,33
RTS0039625,32
RTS0039626,35
RTS0039627,43
RTS0039628,31
RTS0039629,50
RTS0039630,39
RTS0039631,33
RTS0039632,29
RTS0039633,34
RTS0039634,40
RTS0039635,34
RTS0039636,31
RTS0039637,27
RTS0039638,37
RTS0039639,53
RTS0039640,24
RTS0039641,49
RTS0039642,37
RTS0039643,46
RTS0039644,31
RTS0039645,38
RTS0039646,45
RTS0039647,47
RTS0039648,46
RTS0039649,40
RTS0039650,26
RTS0039651,63
RTS0039652,68
RTS0039653,57
RTS0039654,42
RTS0039655,54
RTS0039656,58
RTS0039657,49
RTS0039658,42
RTS0039659,63
RTS0039660,35
RTS0039661,30
RTS0039662,29
RTS0039663,33
RTS0039664,35
RTS0039665,50
RTS0039666,54
RTS0039667,25
RTS0039668,36
RTS0039669,59
RTS0039670,44
RTS0039671,51
RTS0039672,62
RTS0039673,49
RTS0039674,62
RTS0039675,56
RTS0039676,37
RTS0039677,31
RTS0039678,36
RTS0039679,39
RTS0039680,28
RTS0039681,69
RTS0039682,51
RTS0039683,22
RTS0039684,51
RTS0039685,38
RTS0039686,79
RTS0039687,54
RTS0039688,76
RTS0039689,72
RTS0039690,47
RTS0039691,44
RTS0039692,40
RTS0039693,43
RTS0039694,37
RTS0039695,43
RTS0039696,45
RTS0039697,27
RTS0039698,30
RTS0039699,39
RTS0039700,39
RTS0039701,38
RTS0039702,29
RTS0039703,40
RTS0039704,44
RTS0039705,31
RTS0039706,45
RTS0039707,41
RTS0039708,38
RTS0039709,49
RTS0039710,45
RTS0039711,55
RTS0039712,54
RTS0039713,59
RTS0039714,46
RTS0039715,41
RTS0039716,31
RTS0039717,41
RTS0039718,30
RTS0039719,36
RTS0039720,67
RTS0039721,48
RTS0039722,47
RTS0039723,57
RTS0039724,47
RTS0039725,59
RTS0039726,61
RTS0039727,43
RTS0039728,37
RTS0039729,49
RTS0039730,61
RTS0039731,41
RTS0039732,56
RTS0039733,39
RTS0039734,43
RTS0039735,69
RTS0039736,41
RTS0039737,49
RTS0039738,36
RTS0039739,38
RTS0039740,49
RTS0039741,44
RTS0039742,39
RTS0039743,53
RTS0039744,26
RTS0039745,75
RTS0039746,33
RTS0039747,31
RTS0039749,40
RTS0039750,43
RTS0039751,48
RTS0039752,40
RTS0039753,55
RTS0039754,42
RTS0039755,55
RTS0039756,39
RTS0039757,39
RTS0039758,38
RTS0039759,34
RTS0039760,29
RTS0039761,43
RTS0039762,49
RTS0039763,41
RTS0039764,50
RTS0039765,42
RTS0039766,43
RTS0039767,40
RTS0039768,53
RTS0039769,28
RTS0039770,77
RTS0039771,56
RTS0039772,58
RTS0039773,50
RTS0039774,46
RTS0039775,49
RTS0039776,43
RTS0039777,33
RTS0039778,31
RTS0039779,34
RTS0039780,37
RTS0039781,39
RTS0039782,43
RTS0039783,50
RTS0039784,45
RTS0039785,45
RTS0039786,51
RTS0039787,28
RTS0039788,29
RTS0039789,31
RTS0039790,41
RTS0039791,55
RTS0039792,26
RTS0039793,42
RTS0039794,43
RTS0039795,43
RTS0039796,39
RTS0039797,48
RTS0039798,45
RTS0039799,60
RTS0039800,40
RTS0039801,40
RTS0039802,31
RTS0039803,37
RTS0039804,43
RTS0039805,36
RTS0039806,44
RTS0039807,38
RTS0039808,50
RTS0039809,38
RTS0039810,48
RTS0039811,49
RTS0039812,46
RTS0039813,42
RTS0039814,67
RTS0039815,58
RTS0039816,39
RTS0039817,56
RTS0039818,43
RTS0039819,37
RTS0039820,56
RTS0039821,37
RTS0039822,37
RTS0039823,45
RTS0039824,46
RTS0039825,47
RTS0039826,54
RTS0039827,43
RTS0039828,40
RTS0039829,58
RTS0039830,30
RTS0039831,38
RTS0039832,65
RTS0039833,49
RTS0039834,37
RTS0039835,65
RTS0039836,42
RTS0039838,30
RTS0039839,48
RTS0039840,27
RTS0039841,42
RTS0039842,34
RTS0039843,31
RTS0039844,50
RTS0039845,35
RTS0039846,43
RTS0039847,38
RTS0039848,35
RTS0039849,31
RTS0039850,32
RTS0039851,49
RTS0039852,42
RTS0039853,42
RTS0039854,47
RTS0039855,41
RTS0039856,40
RTS0039857,29
RTS0039858,34
RTS0039859,44
RTS0039860,39
RTS0039861,23
RTS0039862,35
RTS0039863,39
RTS0039864,56
RTS0039865,29
RTS0039866,58
RTS0039867,73
RTS0039868,46
RTS0039869,42
RTS0039870,56
RTS0039871,39
RTS0039872,35
RTS0039873,34
RTS0039874,27
RTS0039875,43
RTS0039876,54
RTS0039877,36
RTS0039878,40
RTS0039879,49
RTS0039880,40
RTS0039881,45
RTS0039882,33
RTS0039883,33
RTS0039884,36
RTS0039885,45
RTS0039886,23
RTS0039887,34
RTS0039888,39
RTS0039890,32
RTS0039891,31
RTS0039892,28
RTS0039893,43
RTS0039894,37
RTS0039895,31
RTS0039896,37
RTS0039897,40
RTS0039898,58
RTS0039899,36
RTS0039900,40
RTS0039901,42
RTS0039902,53
RTS0039903,30
RTS0039904,38
RTS0039905,50
RTS0039906,43
RTS0039907,59
RTS0039908,42
RTS0039909,35
RTS0039910,42
RTS0039911,35
RTS0039912,49
RTS0039913,44
RTS0039914,40
RTS0039915,53
RTS0039916,32
RTS0039917,47
RTS0039918,37
RTS0039919,40
RTS0039920,33
RTS0039921,44
RTS0039922,43
RTS0039923,32
RTS0039924,49
RTS0039925,47
RTS0039926,43
RTS0039927,55
RTS0039928,45
RTS0039929,44
RTS0039930,43
RTS0039931,33
RTS0039932,45
RTS0039933,40
RTS0039934,33
RTS0039935,48
RTS0039936,34
RTS0039937,31
RTS0039938,45
RTS0039939,35
RTS0039940,38
RTS0039941,36
RTS0039942,40
RTS0039943,32
RTS0039944,36
RTS0039945,44
RTS0039946,43
RTS0039947,58
RTS0039948,59
RTS0039949,52
RTS0039950,55
RTS0039951,38
RTS0039952,43
RTS0039953,29
RTS0039954,38
RTS0039955,41
RTS0039956,61
RTS0039957,48
RTS0039958,57
RTS0039959,60
RTS0039960,54
RTS0039961,36
RTS0039962,34
RTS0039963,26
RTS0039964,46
RTS0039965,36
RTS0039966,53
RTS0039967,23
RTS0039968,28
RTS0039969,37
RTS0039970,35
RTS0039971,46
RTS0039972,33
RTS0039973,34
RTS0039974,42
RTS0039975,32
RTS0039976,46
RTS0039977,48
RTS0039978,51
RTS0039979,40
RTS0039980,44
RTS0039981,36
RTS0039982,37
RTS0039983,43
RTS0039984,50
RTS0039985,43
RTS0039986,96
RTS0039987,57
RTS0039988,60
RTS0039989,64
RTS0039990,50
RTS0039991,30
RTS0039992,38
RTS0039993,28
RTS0039994,26
RTS0039995,46
RTS0039996,114
RTS0039997,93
RTS0039998,117
RTS0039999,109
RTS0040000,143
RTS0040001,38
RTS0040002,38
RTS0040003,35
RTS0040004,35
RTS0040005,56
RTS0040006,34
RTS0040007,48
RTS0040008,35
RTS0040009,32
RTS0040010,31
RTS0040011,44
RTS0040012,27
RTS0040013,46
RTS0040014,31
RTS0040015,51
RTS0040016,21
RTS0040017,38
RTS0040018,32
RTS0040019,45
RTS0040020,42
RTS0040021,38
RTS0040022,37
RTS0040023,42
RTS0040024,43
RTS0040025,35
RTS0040026,41
RTS0040027,53
RTS0040028,44
RTS0040029,53
RTS0040030,47
RTS0040031,37
RTS0040032,37
RTS0040033,37
RTS0040034,41
RTS0040035,21
RTS0040036,36
RTS0040037,36
RTS0040038,55
RTS0040039,31
RTS0040040,36
RTS0040041,29
RTS0040042,55
RTS0040043,33
RTS0040044,53
RTS0040045,50
RTS0040046,49
RTS0040047,42
RTS0040048,45
RTS0040049,49
RTS0040050,30
RTS0040051,45
RTS0040052,37
RTS0040053,44
RTS0040054,47
RTS0040055,37
RTS0040056,38
RTS0040057,25
RTS0040058,44
RTS0040059,45
RTS0040060,48
RTS0040061,29
RTS0040062,30
RTS0040063,52
RTS0040064,43
RTS0040065,39
RTS0040066,39
RTS0040067,33
RTS0040068,42
RTS0040069,26
RTS0040070,32
RTS0040071,31
RTS0040072,39
RTS0040073,51
RTS0040074,46
RTS0040075,40
RTS0040076,46
RTS0040077,49
RTS0040078,38
RTS0040079,52
RTS0040080,24
RTS0040081,51
RTS0040082,41
RTS0040083,31
RTS0040084,42
RTS0040085,35
RTS0040086,36
RTS0040087,40
RTS0040088,44
RTS0040089,38
RTS0040090,45
RTS0040091,35
RTS0040092,39
RTS0040093,40
RTS0040094,34
RTS0040095,39
RTS0040096,43
RTS0040097,43
RTS0040098,30
RTS0040099,43
RTS0040100,47
RTS0040101,35
RTS0040102,36
RTS0040103,30
RTS0040104,38
RTS0040105,35
RTS0040106,46
RTS0040107,44
RTS0040108,33
RTS0040109,50
RTS0040110,44
RTS0040111,48
RTS0040112,33
RTS0040113,36
RTS0040114,21
RTS0040115,52
RTS0040116,101
RTS0040117,76
RTS0040118,48
RTS0040119,69
RTS0040120,61
RTS0040121,61
RTS0040122,63
RTS0040123,34
RTS0040124,47
RTS0040125,54
RTS0040126,43
RTS0040127,33
RTS0040128,36
RTS0040129,60
RTS0040130,49
RTS0040131,40
RTS0040132,34
RTS0040133,42
RTS0040134,45
RTS0040135,46
RTS0040136,37
RTS0040137,20
RTS0040138,38
RTS0040139,38
RTS0040140,35
RTS0040141,42
RTS0040142,40
RTS0040143,45
RTS0040144,37
RTS0040145,39
RTS0040146,49
RTS0040147,64
RTS0040148,39
RTS0040149,37
RTS0040150,40
RTS0040151,39
RTS0040152,48
RTS0040153,48
RTS0040154,35
RTS0040155,40
RTS0040156,47
RTS0040157,28
RTS0040158,34
RTS0040159,38
RTS0040160,39
RTS0040161,38
RTS0040162,31
RTS0040163,31
RTS0040164,36
RTS0040165,42
RTS0040166,40
RTS0040167,50
RTS0040168,31
RTS0040169,47
RTS0040170,40
RTS0040171,21
RTS0040172,30
RTS0040173,22
RTS0040174,25
RTS0040175,35
RTS0040176,22
RTS0040177,26
RTS0040178,34
RTS0040179,14
RTS0040180,57
RTS0040181,40
RTS0040182,57
RTS0040183,38
RTS0040184,44
RTS0040185,30
RTS0040186,41
RTS0040187,37
RTS0040188,30
RTS0040189,45
RTS0040190,34
RTS0040191,31
RTS0040192,24
RTS0040193,28
RTS0040194,54
RTS0040195,35
RTS0040196,25
RTS0040197,24
RTS0040198,29
RTS0040199,36
RTS0040200,40
RTS0040201,47
RTS0040202,50
RTS0040203,43
RTS0040204,42
RTS0040205,60
RTS0040206,56
RTS0040207,30
RTS0040208,45
RTS0040209,54
RTS0040210,56
RTS0040211,46
RTS0040212,40
RTS0040213,41
RTS0040214,43
RTS0040215,52
RTS0040216,44
RTS0040217,35
RTS0040218,36
RTS0040219,39
RTS0040220,25
RTS0040221,34
RTS0040222,22
RTS0040223,41
RTS0040224,34
RTS0040225,34
RTS0040226,48
RTS0040227,25
RTS0040228,38
RTS0040229,23
RTS0040230,46
RTS0040231,27
RTS0040232,39
RTS0040233,29
RTS0040234,35
RTS0040235,41
RTS0040236,31
RTS0040237,38
RTS0040238,43
RTS0040239,54
RTS0040240,26
RTS0040241,35
RTS0040242,52
RTS0040243,34
RTS0040244,48
RTS0040245,46
RTS0040246,26
RTS0040247,50
RTS0040248,40
RTS0040249,45
RTS0040250,41
RTS0040251,33
RTS0040252,44
RTS0040253,29
RTS0040254,34
RTS0040255,42
RTS0040256,26
RTS0040257,32
RTS0040258,33
RTS0040259,29
RTS0040260,39
RTS0040261,37
RTS0040262,40
RTS0040263,37
RTS0040264,38
RTS0040265,42
RTS0040266,42
RTS0040267,24
RTS0040268,26
RTS0040269,28
RTS0040270,40
RTS0040271,31
RTS0040272,44
RTS0040273,37
RTS0040274,46
RTS0040275,42
RTS0040276,39
RTS0040277,37
RTS0040278,58
RTS0040279,52
RTS0040280,46
RTS0040281,48
RTS0040282,28
RTS0040283,34
RTS0040284,46
RTS0040285,48
RTS0040286,36
RTS0040287,33
RTS0040288,31
RTS0040289,32
RTS0040290,49
RTS0040291,32
RTS0040292,31
RTS0040293,37
RTS0040294,28
RTS0040295,54
RTS0040296,37
RTS0040297,26
RTS0040298,39
RTS0040299,35
RTS0040300,32
RTS0040301,35
RTS0040302,24
RTS0040303,24
RTS0040304,27
RTS0040305,36
RTS0040306,40
RTS0040307,47
RTS0040308,37
RTS0040309,46
RTS0040310,44
RTS0040311,66
RTS0040312,40
RTS0040313,39
RTS0040314,46
RTS0040315,47
RTS0040316,33
RTS0040317,45
RTS0040318,32
RTS0040319,61
RTS0040320,44
RTS0040321,41
RTS0040322,29
RTS0040323,34
RTS0040324,54
RTS0040325,24
RTS0040326,38
RTS0040327,43
RTS0040328,37
RTS0040329,54
RTS0040330,38
RTS0040331,47
RTS0040332,42
RTS0040333,42
RTS0040334,42
RTS0040335,49
RTS0040336,56
RTS0040337,50
RTS0040338,22
RTS0040339,48
RTS0040340,41
RTS0040341,55
RTS0040342,26
RTS0040343,33
RTS0040344,46
RTS0040345,52
RTS0040346,35
RTS0040347,34
RTS0040348,41
RTS0040349,41
RTS0040350,35
RTS0040351,43
RTS0040352,56
RTS0040353,52
RTS0040354,35
RTS0040355,32
RTS0040356,53
RTS0040357,44
RTS0040358,49
RTS0040359,52
RTS0040360,58
RTS0040361,35
RTS0040363,35
RTS0040364,44
RTS0040365,35
RTS0040366,57
RTS0040367,56
RTS0040368,71
RTS0040369,51
RTS0040370,44
RTS0040371,35
RTS0040372,50
RTS0040373,37
RTS0040374,36
RTS0040375,40
RTS0040376,65
RTS0040377,69
RTS0040378,42
RTS0040379,64
RTS0040380,51
RTS0040381,43
RTS0040382,42
RTS0040383,45
RTS0040384,36
RTS0040385,37
RTS0040386,45
RTS0040387,41
RTS0040388,43
RTS0040389,47
RTS0040390,54
RTS0040391,60
RTS0040392,53
RTS0040393,65
RTS0040394,55
RTS0040395,62
RTS0040396,47
RTS0040397,58
RTS0040398,51
RTS0040399,60
RTS0040400,63
RTS0040401,55
RTS0040402,55
RTS0040403,47
RTS0040404,45
RTS0040405,40
RTS0040406,40
RTS0040407,40
RTS0040408,44
RTS0040409,32
RTS0040410,35
RTS0040411,51
RTS0040412,37
RTS0040413,60
RTS0040414,40
RTS0040415,42
RTS0040416,57
RTS0040417,32
RTS0040418,30
RTS0040419,77
RTS0040420,102
RTS0040421,27
RTS0040422,49
RTS0040423,51
RTS0040424,44
RTS0040425,36
RTS0040426,44
RTS0040428,52
RTS0040429,33
RTS0040430,40
RTS0040431,40
RTS0040432,30
RTS0040433,48
RTS0040434,35
RTS0040435,42
RTS0040436,74
RTS0040437,86
RTS0040438,84
RTS0040439,79
RTS0040440,111
RTS0040441,46
RTS0040442,35
RTS0040443,41
RTS0040444,35
RTS0040445,38
RTS0040446,44
RTS0040447,53
RTS0040448,52
RTS0040449,54
RTS0040450,34
RTS0040451,32
RTS0040452,58
RTS0040453,56
RTS0040454,33
RTS0040455,78
RTS0040456,62
RTS0040457,31
RTS0040458,38
RTS0040459,29
RTS0040460,60
RTS0040461,46
RTS0040462,23
RTS0040463,50
RTS0040464,47
RTS0040465,36
RTS0040466,45
RTS0040467,33
RTS0040468,35
RTS0040469,31
RTS0040470,41
RTS0040471,53
RTS0040472,37
RTS0040473,25
RTS0040474,30
RTS0040475,39
RTS0040476,33
RTS0040477,40
RTS0040478,30
RTS0040479,29
RTS0040480,29
RTS0040481,53
RTS0040482,56
RTS0040483,42
RTS0040484,65
RTS0040485,43
RTS0040486,36
RTS0040487,37
RTS0040488,40
RTS0040489,36
RTS0040490,37
RTS0040491,48
RTS0040492,42
RTS0040493,48
RTS0040494,51
RTS0040495,39
RTS0040496,39
RTS0040497,32
RTS0040498,43
RTS0040499,29
RTS0040500,61
RTS0040501,43
RTS0040502,55
RTS0040503,43
RTS0040504,44
RTS0040505,25
RTS0040506,29
RTS0040507,43
RTS0040508,54
RTS0040509,17
RTS0040510,28
RTS0040511,29
RTS0040512,37
RTS0040513,37
RTS0040514,49
RTS0040515,39
RTS0040516,30
RTS0040517,30
RTS0040518,31
RTS0040519,33
RTS0040520,47
RTS0040521,18
RTS0040522,30
RTS0040523,30
RTS0040524,22
RTS0040525,42
RTS0040526,38
RTS0040527,21
RTS0040528,52
RTS0040529,44
RTS0040530,37
RTS0040531,29
RTS0040532,39
RTS0040533,25
RTS0040534,31
RTS0040535,28
RTS0040536,35
RTS0040537,53
RTS0040538,49
RTS0040539,37
RTS0040540,43
RTS0040541,22
RTS0040542,42
RTS0040543,34
RTS0040544,48
RTS0040545,27
RTS0040546,19
RTS0040547,25
RTS0040548,27
RTS0040549,35
RTS0040550,33
RTS0040551,30
RTS0040552,34
RTS0040553,41
RTS0040554,36
RTS0040555,30
RTS0040556,33
RTS0040557,30
RTS0040558,34
RTS0040559,33
RTS0040560,28
RTS0040561,33
RTS0040562,18
RTS0040563,29
RTS0040564,35
RTS0040565,27
RTS0040566,32
RTS0040567,43
RTS0040568,28
RTS0040569,37
RTS0040570,37
RTS0040571,33
RTS0040572,24
RTS0040573,40
RTS0040574,53
RTS0040575,40
RTS0040576,37
RTS0040577,42
RTS0040578,31
RTS0040579,29
RTS0040580,45
RTS0040581,28
RTS0040582,49
RTS0040583,34
RTS0040584,32
RTS0040585,49
RTS0040586,65
RTS0040587,25
RTS0040588,51
RTS0040589,42
RTS0040590,43
RTS0040591,33
RTS0040592,39
RTS0040593,17
RTS0040594,37
RTS0040595,41
RTS0040596,57
RTS0040597,51
RTS0040598,35
RTS0040599,46
RTS0040600,37
RTS0040601,30
RTS0040602,42
RTS0040603,30
RTS0040604,41
RTS0040605,46
RTS0040606,23
RTS0040607,41
RTS0040608,54
RTS0040609,38
RTS0040610,52
RTS0040611,45
RTS0040612,28
RTS0040613,40
RTS0040614,45
RTS0040615,34
RTS0040616,35
RTS0040617,47
RTS0040618,33
RTS0040619,41
RTS0040620,35
RTS0040621,30
RTS0040622,30
RTS0040623,51
RTS0040624,48
RTS0040625,41
RTS0040626,31
RTS0040627,41
RTS0040628,37
RTS0040629,47
RTS0040630,46
RTS0040631,57
RTS0040632,39
RTS0040633,49
RTS0040634,47
RTS0040635,46
RTS0040636,47
RTS0040637,47
RTS0040638,39
RTS0040639,41
RTS0040640,36
RTS0040641,30
RTS0040642,39
RTS0040643,43
RTS0040644,62
RTS0040645,54
RTS0040646,49
RTS0040647,27
RTS0040648,51
RTS0040649,39
RTS0040650,26
RTS0040651,42
RTS0040652,27
RTS0040653,27
RTS0040654,49
RTS0040655,44
RTS0040656,48
RTS0040657,42
RTS0040658,36
RTS0040659,43
RTS0040660,37
RTS0040661,38
RTS0040662,39
RTS0040663,30
RTS0040664,35
RTS0040665,38
RTS0040666,32
RTS0040667,24
RTS0040668,23
RTS0040669,31
RTS0040670,35
RTS0040671,29
RTS0040672,45
RTS0040673,38
RTS0040674,28
RTS0040675,28
RTS0040676,48
RTS0040677,40
RTS0040678,66
RTS0040679,41
RTS0040680,83
RTS0040681,34
RTS0040682,45
RTS0040683,69
RTS0040684,69
RTS0040685,39
RTS0040686,35
RTS0040687,69
RTS0040688,27
RTS0040689,37
RTS0040690,27
RTS0040691,45
RTS0040692,36
RTS0040693,41
RTS0040694,30
RTS0040695,40
RTS0040696,28
RTS0040697,43
RTS0040698,30
RTS0040699,30
RTS0040700,37
RTS0040701,40
RTS0040702,41
RTS0040703,57
RTS0040704,33
RTS0040705,86
RTS0040706,32
RTS0040707,28
RTS0040708,37
RTS0040709,29
RTS0040710,49
RTS0040711,34
RTS0040712,24
RTS0040713,47
RTS0040714,36
RTS0040715,41
RTS0040716,27
RTS0040717,35
RTS0040718,19
RTS0040719,27
RTS0040720,39
RTS0040721,25
RTS0040722,29
RTS0040723,33
RTS0040724,36
RTS0040725,29
RTS0040726,49
RTS0040727,61
RTS0040728,41
RTS0040729,69
RTS0040730,40
RTS0040731,45
RTS0040732,34
RTS0040733,32
RTS0040734,51
RTS0040735,37
RTS0040736,111
RTS0040737,79
RTS0040738,67
RTS0040739,105
RTS0040740,85
RTS0040741,41
RTS0040742,36
RTS0040743,48
RTS0040744,47
RTS0040745,39
RTS0040746,33
RTS0040747,52
RTS0040748,40
RTS0040749,51
RTS0040750,40
RTS0040751,37
RTS0040752,54
RTS0040753,37
RTS0040754,47
RTS0040755,36
RTS0040756,39
RTS0040757,41
RTS0040758,36
RTS0040759,37
RTS0040760,43
RTS0040761,53
RTS0040762,40
RTS0040763,42
RTS0040764,62
RTS0040765,68
RTS0040766,44
RTS0040767,49
RTS0040768,45
RTS0040769,56
RTS0040770,28
RTS0040771,37
RTS0040772,38
RTS0040773,29
RTS0040774,46
RTS0040775,54
RTS0040776,59
RTS0040777,72
RTS0040778,75
RTS0040779,80
RTS0040780,75
RTS0040781,38
RTS0040782,82
RTS0040783,51
RTS0040784,43
RTS0040785,40
RTS0040786,39
RTS0040787,29
RTS0040788,39
RTS0040789,24
RTS0040790,30
RTS0040791,35
RTS0040792,44
RTS0040793,31
RTS0040794,33
RTS0040795,34
RTS0040796,58
RTS0040797,41
RTS0040798,38
RTS0040799,27
RTS0040800,25
RTS0040801,54
RTS0040802,49
RTS0040803,52
RTS0040804,40
RTS0040805,25
RTS0040806,32
RTS0040807,34
RTS0040808,32
RTS0040809,34
RTS0040810,45
RTS0040811,39
RTS0040812,34
RTS0040813,47
RTS0040814,39
RTS0040815,47
RTS0040816,36
RTS0040817,29
RTS0040818,46
RTS0040819,44
RTS0040820,54
RTS0040821,43
RTS0040822,46
RTS0040823,36
RTS0040824,31
RTS0040825,34
RTS0040826,46
RTS0040827,42
RTS0040828,53
RTS0040830,44
RTS0040831,33
RTS0040832,43
RTS0040833,111
RTS0040834,30
RTS0040836,93
RTS0040837,55
RTS0040838,82
RTS0040839,72
RTS0040840,53
RTS0040841,39
RTS0040842,50
RTS0040843,55
RTS0040844,57
RTS0040845,41
RTS0040846,52
RTS0040847,57
RTS0040848,37
RTS0040849,38
RTS0040850,47
RTS0040851,40
RTS0040852,26
RTS0040853,37
RTS0040854,62
RTS0040855,49
RTS0040856,31
RTS0040857,44
RTS0040858,45
RTS0040859,34
RTS0040860,36
RTS0040861,45
RTS0040862,41
RTS0040863,45
RTS0040864,39
RTS0040865,43
RTS0040866,40
RTS0040867,36
RTS0040868,35
RTS0040869,34
RTS0040870,40
RTS0040871,44
RTS0040872,39
RTS0040873,34
RTS0040874,55
RTS0040875,40
RTS0040876,44
RTS0040877,39
RTS0040878,39
RTS0040879,38
RTS0040880,66
RTS0040881,52
RTS0040882,23
RTS0040883,29
RTS0040884,42
RTS0040885,34
RTS0040886,42
RTS0040887,53
RTS0040888,46
RTS0040889,65
RTS0040890,53
RTS0040891,28
RTS0040892,50
RTS0040893,28
RTS0040894,35
RTS0040895,30
RTS0040896,32
RTS0040897,38
RTS0040898,34
RTS0040899,28
RTS0040900,35
RTS0040901,36
RTS0040902,41
RTS0040903,35
RTS0040904,39
RTS0040905,37
RTS0040906,50
RTS0040907,36
RTS0040908,48
RTS0040909,37
RTS0040910,41
RTS0040911,65
RTS0040912,38
RTS0040913,47
RTS0040914,32
RTS0040915,45
RTS0040916,35
RTS0040917,38
RTS0040918,43
RTS0040919,33
RTS0040920,29
RTS0040921,36
RTS0040922,43
RTS0040923,35
RTS0040924,39
RTS0040925,43
RTS0040926,34
RTS0040927,47
RTS0040928,25
RTS0040929,31
RTS0040930,34
RTS0040931,39
RTS0040932,40
RTS0040933,37
RTS0040934,42
RTS0040935,37
RTS0040936,53
RTS0040937,55
RTS0040938,51
RTS0040939,37
RTS0040940,35
RTS0040941,31
RTS0040942,44
RTS0040943,36
RTS0040944,57
RTS0040945,35
RTS0040946,48
RTS0040947,66
RTS0040948,73
RTS0040949,51
RTS0040950,45
RTS0040951,41
RTS0040952,31
RTS0040953,31
RTS0040954,27
RTS0040955,32
RTS0040956,45
RTS0040957,26
RTS0040958,33
RTS0040959,36
RTS0040960,51
RTS0040961,35
RTS0040962,36
RTS0040963,37
RTS0040964,56
RTS0040965,37
RTS0040966,39
RTS0040967,44
RTS0040968,47
RTS0040969,44
RTS0040970,51
RTS0040971,39
RTS0040972,56
RTS0040973,40
RTS0040974,51
RTS0040975,40
RTS0040976,42
RTS0040977,33
RTS0040978,30
RTS0040979,46
RTS0040980,42
RTS0040981,33
RTS0040982,41
RTS0040983,43
RTS0040984,38
RTS0040985,36
RTS0040986,40
RTS0040987,41
RTS0040988,32
RTS0040989,44
RTS0040990,41
RTS0040991,61
RTS0040992,39
RTS0040993,51
RTS0040994,59
RTS0040995,43
RTS0040996,36
RTS0040997,43
RTS0040998,34
RTS0040999,46
RTS0041000,42
RTS0041001,33
RTS0041002,42
RTS0041003,40
RTS0041004,41
RTS0041005,33
RTS0041006,46
RTS0041007,30
RTS0041008,37
RTS0041009,43
RTS0041010,41
RTS0041011,16
RTS0041012,40
RTS0041013,35
RTS0041014,44
RTS0041015,42
RTS0041016,41
RTS0041017,26
RTS0041018,47
RTS0041019,29
RTS0041020,35
RTS0041021,29
RTS0041022,52
RTS0041023,50
RTS0041024,40
RTS0041025,55
RTS0041026,35
RTS0041027,38
RTS0041028,56
RTS0041029,47
RTS0041030,43
RTS0041031,35
RTS0041032,41
RTS0041033,39
RTS0041034,40
RTS0041035,36
RTS0041036,36
RTS0041037,38
RTS0041038,37
RTS0041039,28
RTS0041040,39
RTS0041041,39
RTS0041042,35
RTS0041043,43
RTS0041044,34
RTS0041045,37
RTS0041046,73
RTS0041047,60
RTS0041048,46
RTS0041049,62
RTS0041050,59
RTS0041051,49
RTS0041052,36
RTS0041053,31
RTS0041054,49
RTS0041055,45
RTS0041056,37
RTS0041057,42
RTS0041058,45
RTS0041059,37
RTS0041060,37
RTS0041061,43
RTS0041062,45
RTS0041063,37
RTS0041064,42
RTS0041066,41
RTS0041067,37
RTS0041068,36
RTS0041069,54
RTS0041070,66
RTS0041071,38
RTS0041072,48
RTS0041073,42
RTS0041074,29
RTS0041075,60
RTS0041076,54
RTS0041077,26
RTS0041078,56
RTS0041079,41
RTS0041080,49
RTS0041081,50
RTS0041082,44
RTS0041083,50
RTS0041084,33
RTS0041085,31
RTS0041086,53
RTS0041087,37
RTS0041088,50
RTS0041089,48
RTS0041090,43
RTS0041091,45
RTS0041092,43
RTS0041093,47
RTS0041094,49
RTS0041095,33
RTS0041096,36
RTS0041097,48
RTS0041098,39
RTS0041099,35
RTS0041100,38
RTS0041101,52
RTS0041102,42
RTS0041103,42
RTS0041104,55
RTS0041105,51
RTS0041106,50
RTS0041107,46
RTS0041108,48
RTS0041109,58
RTS0041110,49
RTS0041111,23
RTS0041112,44
RTS0041113,35
RTS0041114,47
RTS0041115,45
RTS0041116,36
RTS0041117,46
RTS0041118,46
RTS0041119,39
RTS0041120,57
RTS0041121,38
RTS0041122,43
RTS0041123,50
RTS0041124,33
RTS0041125,34
RTS0041126,58
RTS0041127,58
RTS0041128,53
RTS0041129,53
RTS0041130,44
RTS0041131,47
RTS0041132,41
RTS0041133,41
RTS0041134,43
RTS0041135,38
RTS0041136,47
RTS0041137,52
RTS0041138,50
RTS0041139,29
RTS0041140,40
RTS0041141,43
RTS0041142,54
RTS0041143,33
RTS0041144,39
RTS0041145,52
RTS0041146,41
RTS0041147,37
RTS0041148,42
RTS0041149,52
RTS0041150,46
RTS0041151,44
RTS0041152,41
RTS0041153,54
RTS0041154,48
RTS0041155,40
RTS0041156,53
RTS0041157,40
RTS0041158,46
RTS0041159,49
RTS0041160,36
RTS0041161,44
RTS0041162,40
RTS0041163,44
RTS0041164,35
RTS0041165,27
RTS0041166,37
RTS0041167,28
RTS0041168,31
RTS0041169,33
RTS0041170,43
RTS0041171,52
RTS0041172,58
RTS0041173,38
RTS0041174,41
RTS0041175,46
RTS0041176,34
RTS0041177,46
RTS0041178,38
RTS0041179,39
RTS0041180,44
RTS0041181,45
RTS0041182,41
RTS0041183,36
RTS0041184,53
RTS0041185,43
RTS0041186,47
RTS0041187,34
RTS0041188,33
RTS0041189,42
RTS0041190,57
RTS0041191,55
RTS0041192,50
RTS0041193,46
RTS0041194,39
RTS0041195,34
RTS0041196,40
RTS0041197,31
RTS0041198,42
RTS0041199,46
RTS0041200,32
RTS0041201,30
RTS0041202,34
RTS0041203,51
RTS0041204,47
RTS0041205,35
RTS0041206,29
RTS0041207,61
RTS0041208,61
RTS0041209,44
RTS0041210,36
RTS0041211,58
RTS0041212,47
RTS0041213,57
RTS0041214,47
RTS0041215,43
RTS0041216,61
RTS0041217,61
RTS0041218,34
RTS0041219,33
RTS0041220,38
RTS0041221,62
RTS0041222,25
RTS0041223,34
RTS0041224,34
RTS0041225,41
RTS0041226,43
RTS0041227,37
RTS0041228,36
RTS0041229,42
RTS0041230,42
RTS0041231,68
RTS0041232,65
RTS0041233,65
RTS0041234,71
RTS0041235,47
RTS0041236,37
RTS0041237,29
RTS0041238,33
RTS0041239,28
RTS0041240,57
RTS0041241,55
RTS0041242,49
RTS0041243,39
RTS0041244,43
RTS0041246,36
RTS0041247,64
RTS0041248,41
RTS0041249,48
RTS0041250,54
RTS0041251,47
RTS0041252,35
RTS0041253,42
RTS0041254,39
RTS0041255,38
RTS0041256,40
RTS0041257,43
RTS0041258,45
RTS0041259,40
RTS0041260,48
RTS0041261,43
RTS0041262,33
RTS0041263,44
RTS0041265,58
RTS0041266,51
RTS0041267,29
RTS0041268,45
RTS0041269,40
RTS0041270,51
RTS0041271,65
RTS0041272,56
RTS0041273,31
RTS0041274,43
RTS0041275,48
RTS0041276,40
RTS0041277,43
RTS0041278,49
RTS0041279,48
RTS0041280,34
RTS0041281,31
RTS0041282,28
RTS0041283,45
RTS0041284,30
RTS0041285,30
RTS0041286,48
RTS0041287,33
RTS0041288,55
RTS0041289,47
RTS0041290,41
RTS0041291,27
RTS0041292,48
RTS0041293,22
RTS0041294,26
RTS0041295,37
RTS0041296,39
RTS0041297,42
RTS0041298,50
RTS0041299,45
RTS0041300,71
RTS0041301,44
RTS0041302,42
RTS0041303,41
RTS0041304,48
RTS0041305,35
RTS0041306,30
RTS0041307,33
RTS0041308,35
RTS0041309,37
RTS0041310,54
RTS0041311,22
RTS0041312,30
RTS0041313,38
RTS0041314,39
RTS0041315,45
RTS0041316,41
RTS0041317,36
RTS0041318,65
RTS0041319,43
RTS0041320,33
RTS0041321,51
RTS0041322,40
RTS0041323,40
RTS0041324,45
RTS0041325,54
RTS0041326,37
RTS0041327,40
RTS0041328,50
RTS0041329,30
RTS0041330,34
RTS0041331,34
RTS0041332,41
RTS0041333,40
RTS0041334,33
RTS0041335,42
RTS0041346,41
RTS0041347,46
RTS0041348,53
RTS0041349,56
RTS0041350,85
RTS0041351,28
RTS0041352,45
RTS0041353,32
RTS0041354,35
RTS0041355,52
RTS0041356,31
RTS0041357,36
RTS0041358,37
RTS0041359,40
RTS0041360,35
RTS0041361,50
RTS0041362,42
RTS0041363,46
RTS0041364,57
RTS0041365,59
RTS0041366,46
RTS0041367,32
RTS0041368,41
RTS0041369,45
RTS0041370,48
RTS0041371,38
RTS0041372,40
RTS0041373,47
RTS0041374,37
RTS0041375,46
RTS0041376,53
RTS0041377,29
RTS0041378,38
RTS0041379,19
RTS0041380,39
RTS0041381,37
RTS0041382,43
RTS0041383,31
RTS0041384,47
RTS0041385,49
RTS0041386,31
RTS0041387,30
RTS0041388,37
RTS0041389,27
RTS0041390,28
RTS0041391,31
RTS0041392,36
RTS0041393,39
RTS0041394,42
RTS0041395,46
RTS0041396,37
RTS0041397,24
RTS0041398,36
RTS0041399,29
RTS0041400,31
RTS0041401,55
RTS0041402,51
RTS0041403,39
RTS0041404,23
RTS0041405,34
RTS0041406,47
RTS0041407,42
RTS0041408,50
RTS0041409,27
RTS0041410,33
RTS0041411,41
RTS0041412,40
RTS0041413,25
RTS0041414,36
RTS0041415,29
RTS0041416,21
RTS0041417,34
RTS0041418,41
RTS0041419,31
RTS0041420,37
RTS0041421,32
RTS0041422,36
RTS0041423,30
RTS0041424,45
RTS0041425,41
RTS0041426,36
RTS0041427,41
RTS0041428,30
RTS0041429,33
RTS0041430,53
RTS0041431,55
RTS0041432,37
RTS0041433,35
RTS0041434,49
RTS0041435,35
RTS0041436,47
RTS0041437,24
RTS0041438,26
RTS0041439,38
RTS0041440,40
RTS0041441,46
RTS0041442,33
RTS0041443,37
RTS0041444,43
RTS0041445,36
RTS0041446,41
RTS0041447,50
RTS0041448,34
RTS0041449,33
RTS0041450,40
RTS0041451,42
RTS0041452,38
RTS0041453,44
RTS0041454,35
RTS0041455,46
RTS0041456,48
RTS0041457,52
RTS0041458,36
RTS0041459,49
RTS0041460,37
RTS0041461,17
RTS0041462,54
RTS0041463,35
RTS0041464,37
RTS0041465,41
RTS0041466,39
RTS0041467,47
RTS0041468,39
RTS0041469,34
RTS0041470,56
RTS0041471,47
RTS0041472,37
RTS0041473,52
RTS0041474,36
RTS0041475,45
RTS0041476,39
RTS0041477,49
RTS0041478,31
RTS0041479,30
RTS0041480,31
RTS0041481,27
RTS0041482,26
RTS0041483,31
RTS0041484,43
RTS0041485,40
RTS0041486,29
RTS0041487,44
RTS0041488,52
RTS0041489,39
RTS0041490,26
RTS0041491,68
RTS0041492,25
RTS0041493,36
RTS0041494,31
RTS0041495,32
RTS0041496,51
RTS0041497,50
RTS0041498,51
RTS0041499,62
RTS0041500,62
RTS0041501,42
RTS0041502,29
RTS0041503,39
RTS0041504,38
RTS0041505,53
RTS0041506,30
RTS0041507,28
RTS0041508,22
RTS0041509,36
RTS0041510,40
RTS0041511,42
RTS0041512,38
RTS0041513,45
RTS0041514,33
RTS0041515,47
RTS0041516,42
RTS0041517,47
RTS0041518,30
RTS0041519,37
RTS0041520,42
RTS0041521,33
RTS0041522,49
RTS0041523,46
RTS0041524,44
RTS0041525,32
RTS0041526,31
RTS0041527,53
RTS0041528,49
RTS0041529,20
RTS0041530,58
RTS0041531,40
RTS0041532,30
RTS0041533,32
RTS0041534,43
RTS0041535,34
RTS0041536,45
RTS0041537,41
RTS0041538,32
RTS0041540,22
RTS0041541,43
RTS0041542,42
RTS0041543,23
RTS0041544,27
RTS0041545,40
RTS0041546,35
RTS0041547,37
RTS0041548,33
RTS0041549,37
RTS0041550,40
RTS0041551,42
RTS0041552,39
RTS0041553,36
RTS0041554,28
RTS0041555,33
RTS0041556,41
RTS0041557,36
RTS0041558,34
RTS0041559,29
RTS0041560,37
RTS0041561,25
RTS0041562,39
RTS0041563,38
RTS0041564,38
RTS0041565,57
RTS0041566,58
RTS0041567,61
RTS0041568,53
RTS0041569,47
RTS0041570,54
RTS0041571,31
RTS0041572,34
RTS0041573,34
RTS0041574,36
RTS0041575,39
RTS0041576,27
RTS0041577,30
RTS0041578,31
RTS0041579,30
RTS0041580,44
RTS0041581,59
RTS0041582,65
RTS0041583,48
RTS0041584,36
RTS0041585,42
RTS0041586,37
RTS0041587,50
RTS0041588,30
RTS0041589,42
RTS0041590,24
RTS0041591,29
RTS0041592,39
RTS0041593,48
RTS0041594,37
RTS0041595,39
RTS0041596,35
RTS0041597,27
RTS0041598,40
RTS0041599,30
RTS0041600,40
RTS0041601,35
RTS0041602,38
RTS0041603,34
RTS0041604,45
RTS0041605,38
RTS0041606,32
RTS0041607,41
RTS0041608,32
RTS0041609,56
RTS0041610,30
RTS0041611,40
RTS0041612,45
RTS0041613,38
RTS0041614,38
RTS0041615,40
RTS0041616,51
RTS0041617,37
RTS0041618,41
RTS0041619,41
RTS0041620,57
RTS0041621,47
RTS0041622,38
RTS0041623,37
RTS0041624,31
RTS0041625,37
RTS0041626,50
RTS0041627,43
RTS0041628,34
RTS0041629,38
RTS0041630,32
RTS0041631,57
RTS0041632,47
RTS0041633,54
RTS0041634,52
RTS0041635,55
RTS0041636,45
RTS0041637,54
RTS0041638,51
RTS0041639,38
RTS0041640,43
RTS0041641,46
RTS0041642,60
RTS0041643,43
RTS0041644,18
RTS0041645,36
RTS0041646,41
RTS0041647,36
RTS0041648,43
RTS0041649,38
RTS0041650,48
RTS0041651,41
RTS0041652,36
RTS0041653,37
RTS0041654,44
RTS0041655,41
RTS0041656,42
RTS0041657,50
RTS0041658,48
RTS0041659,39
RTS0041660,37
RTS0041661,58
RTS0041662,52
RTS0041663,42
RTS0041664,28
RTS0041665,33
RTS0041666,55
RTS0041667,34
RTS0041668,40
RTS0041669,41
RTS0041670,59
RTS0041671,40
RTS0041672,41
RTS0041673,36
RTS0041674,36
RTS0041675,33
RTS0041676,45
RTS0041677,47
RTS0041678,42
RTS0041679,60
RTS0041680,34
RTS0041681,49
RTS0041682,43
RTS0041683,37
RTS0041684,42
RTS0041685,43
RTS0041686,55
RTS0041687,26
RTS0041688,51
RTS0041689,40
RTS0041690,54
RTS0041691,53
RTS0041692,37
RTS0041693,43
RTS0041694,50
RTS0041695,38
RTS0041696,41
RTS0041697,46
RTS0041698,33
RTS0041699,27
RTS0041700,24
RTS0041701,34
RTS0041702,32
RTS0041703,40
RTS0041704,44
RTS0041705,35
RTS0041706,29
RTS0041707,33
RTS0041708,53
RTS0041709,53
RTS0041710,29
RTS0041711,24
RTS0041712,40
RTS0041713,34
RTS0041714,43
RTS0041715,43
RTS0041716,97
RTS0041717,69
RTS0041718,110
RTS0041719,105
RTS0041720,97
RTS0041721,42
RTS0041722,35
RTS0041723,44
RTS0041724,41
RTS0041725,26
RTS0041726,29
RTS0041727,36
RTS0041728,44
RTS0041729,22
RTS0041730,41
RTS0041731,38
RTS0041732,29
RTS0041733,31
RTS0041734,34
RTS0041735,35
RTS0041736,35
RTS0041737,36
RTS0041738,51
RTS0041739,54
RTS0041740,31
RTS0041741,43
RTS0041742,38
RTS0041743,40
RTS0041744,43
RTS0041745,21
RTS0041746,59
RTS0041747,51
RTS0041748,49
RTS0041749,33
RTS0041750,48
RTS0041751,25
RTS0041752,30
RTS0041753,34
RTS0041754,37
RTS0041755,43
RTS0041756,58
RTS0041757,39
RTS0041758,26
RTS0041759,45
RTS0041760,44
RTS0041761,42
RTS0041762,35
RTS0041763,53
RTS0041764,51
RTS0041765,47
RTS0041766,29
RTS0041767,29
RTS0041768,29
RTS0041769,38
RTS0041770,49
RTS0041771,25
RTS0041772,54
RTS0041773,39
RTS0041774,41
RTS0041775,32
RTS0041776,44
RTS0041777,40
RTS0041778,47
RTS0041779,42
RTS0041780,43
RTS0041781,24
RTS0041782,37
RTS0041783,40
RTS0041784,37
RTS0041785,44
RTS0041786,28
RTS0041787,56
RTS0041788,33
RTS0041789,41
RTS0041790,54
RTS0041791,25
RTS0041793,34
RTS0041794,35
RTS0041795,32
RTS0041796,31
RTS0041797,47
RTS0041798,53
RTS0041799,51
RTS0041800,27
RTS0041801,36
RTS0041802,48
RTS0041803,21
RTS0041804,53
RTS0041805,31
RTS0041806,39
RTS0041807,30
RTS0041808,44
RTS0041809,37
RTS0041810,48
RTS0041811,51
RTS0041812,41
RTS0041813,48
RTS0041814,33
RTS0041815,58
RTS0041816,38
RTS0041817,36
RTS0041818,37
RTS0041819,37
RTS0041820,59
RTS0041821,36
RTS0041822,48
RTS0041823,31
RTS0041824,59
RTS0041825,20
RTS0041826,41
RTS0041827,62
RTS0041828,45
RTS0041829,36
RTS0041830,33
RTS0041831,25
RTS0041832,52
RTS0041833,58
RTS0041834,36
RTS0041835,35
RTS0041836,45
RTS0041837,34
RTS0041838,22
RTS0041839,44
RTS0041840,40
RTS0041841,37
RTS0041842,35
RTS0041843,37
RTS0041844,30
RTS0041845,29
RTS0041846,25
RTS0041847,35
RTS0041848,45
RTS0041849,33
RTS0041850,38
RTS0041851,33
RTS0041852,41
RTS0041853,41
RTS0041854,43
RTS0041855,38
RTS0041856,26
RTS0041857,45
RTS0041858,34
RTS0041859,38
RTS0041860,54
RTS0041861,43
RTS0041862,38
RTS0041863,54
RTS0041864,48
RTS0041865,40
RTS0041866,35
RTS0041867,43
RTS0041868,43
RTS0041869,32
RTS0041870,41
RTS0041871,46
RTS0041872,48
RTS0041873,45
RTS0041874,56
RTS0041875,36
RTS0041876,39
RTS0041877,54
RTS0041878,55
RTS0041879,55
RTS0041880,45
RTS0041881,43
RTS0041882,49
RTS0041883,58
RTS0041884,44
RTS0041885,53
RTS0041886,64
RTS0041887,146
RTS0041888,96
RTS0041889,75
RTS0041890,59
RTS0041891,59
RTS0041892,48
RTS0041893,57
RTS0041894,39
RTS0041895,62
RTS0041896,57
RTS0041897,45
RTS0041898,53
RTS0041899,43
RTS0041900,39
RTS0041901,56
RTS0041902,43
RTS0041903,55
RTS0041904,43
RTS0041905,61
RTS0041906,264
RTS0041907,28
RTS0041908,102
RTS0041909,39
RTS0041910,88
RTS0041911,36
RTS0041912,48
RTS0041913,47
RTS0041914,50
RTS0041915,33
RTS0041916,108
RTS0041917,161
RTS0041918,183
RTS0041919,280
RTS0041920,123
RTS0041922,36
RTS0041923,28
RTS0041924,33
RTS0041925,38
RTS0041926,38
RTS0041927,36
RTS0041928,44
RTS0041929,37
RTS0041930,42
RTS0041931,40
RTS0041932,45
RTS0041933,41
RTS0041934,23
RTS0041935,27
RTS0041936,34
RTS0041937,48
RTS0041938,40
RTS0041939,29
RTS0041940,46
RTS0041941,36
RTS0041942,41
RTS0041943,27
RTS0041944,39
RTS0041945,34
RTS0041946,43
RTS0041947,40
RTS0041948,39
RTS0041949,37
RTS0041950,34
RTS0041951,46
RTS0041952,39
RTS0041953,28
RTS0041954,51
RTS0041955,59
RTS0041956,35
RTS0041957,43
RTS0041958,47
RTS0041959,37
RTS0041960,39
RTS0041961,29
RTS0041962,48
RTS0041963,34
RTS0041964,66
RTS0041965,54
RTS0041966,34
RTS0041967,52
RTS0041968,31
RTS0041969,31
RTS0041971,46
RTS0041972,55
RTS0041973,39
RTS0041974,37
RTS0041975,67
RTS0041976,32
RTS0041977,75
RTS0041978,35
RTS0041979,40
RTS0041980,37
RTS0041981,67
RTS0041982,67
RTS0041983,77
RTS0041984,55
RTS0041985,83
RTS0041986,44
RTS0041987,71
RTS0041988,55
RTS0041989,34
RTS0041990,45
RTS0041991,38
RTS0041992,35
RTS0041993,39
RTS0041994,52
RTS0041995,36
RTS0041996,33
RTS0041997,31
RTS0041998,34
RTS0041999,49
RTS0042000,38
RTS0042001,52
RTS0042002,29
RTS0042003,32
RTS0042004,44
RTS0042005,43
RTS0042006,40
RTS0042007,37
RTS0042008,37
RTS0042009,49
RTS0042010,53
RTS0042011,56
RTS0042012,49
RTS0042013,49
RTS0042014,43
RTS0042015,57
RTS0042016,26
RTS0042017,40
RTS0042018,22
RTS0042019,46
RTS0042020,40
RTS0042021,42
RTS0042022,42
RTS0042023,42
RTS0042024,37
RTS0042025,54
RTS0042026,45
RTS0042027,44
RTS0042028,26
RTS0042029,35
RTS0042030,31
RTS0042031,58
RTS0042032,52
RTS0042033,43
RTS0042034,47
RTS0042035,52
RTS0042036,36
RTS0042037,27
RTS0042038,56
RTS0042039,44
RTS0042040,47
RTS0042041,30
RTS0042042,29
RTS0042043,25
RTS0042044,47
RTS0042045,29
RTS0042046,59
RTS0042047,55
RTS0042048,32
RTS0042049,42
RTS0042050,42
RTS0042051,48
RTS0042052,44
RTS0042053,38
RTS0042054,31
RTS0042055,27
RTS0042056,49
RTS0042057,34
RTS0042058,35
RTS0042059,32
RTS0042060,34
RTS0042061,45
RTS0042062,61
RTS0042063,63
RTS0042064,36
RTS0042065,56
RTS0042066,53
RTS0042067,53
RTS0042068,48
RTS0042069,46
RTS0042071,47
RTS0042072,27
RTS0042073,22
RTS0042074,35
RTS0042075,40
RTS0042076,43
RTS0042077,28
RTS0042078,39
RTS0042079,41
RTS0042080,35
RTS0042081,54
RTS0042082,45
RTS0042083,21
RTS0042084,27
RTS0042085,33
RTS0042086,26
RTS0042087,39
RTS0042088,31
RTS0042089,35
RTS0042090,37
RTS0042091,34
RTS0042092,49
RTS0042093,32
RTS0042094,33
RTS0042095,32
RTS0042096,47
RTS0042097,34
RTS0042098,33
RTS0042099,54
RTS0042100,49
RTS0042101,34
RTS0042102,37
RTS0042103,32
RTS0042104,25
RTS0042105,35
RTS0042106,49
RTS0042107,43
RTS0042108,28
RTS0042109,45
RTS0042110,29
RTS0042111,46
RTS0042112,31
RTS0042113,49
RTS0042114,41
RTS0042115,40
RTS0042116,37
RTS0042117,41
RTS0042118,30
RTS0042119,38
RTS0042120,34
RTS0042121,48
RTS0042122,58
RTS0042123,49
RTS0042124,26
RTS0042125,38
RTS0042126,48
RTS0042127,51
RTS0042128,46
RTS0042129,34
RTS0042130,38
RTS0042131,47
RTS0042132,31
RTS0042133,50
RTS0042134,41
RTS0042135,39
RTS0042136,36
RTS0042137,49
RTS0042138,35
RTS0042139,34
RTS0042140,44
RTS0042141,49
RTS0042142,46
RTS0042143,41
RTS0042144,47
RTS0042145,39
RTS0042146,65
RTS0042147,45
RTS0042148,51
RTS0042149,56
RTS0042150,53
RTS0042151,40
RTS0042152,38
RTS0042153,39
RTS0042154,53
RTS0042155,35
RTS0042156,49
RTS0042157,35
RTS0042158,29
RTS0042159,33
RTS0042160,28
RTS0042161,40
RTS0042162,35
RTS0042163,45
RTS0042164,34
RTS0042165,35
RTS0042166,56
RTS0042167,43
RTS0042168,41
RTS0042169,54
RTS0042170,39
RTS0042171,46
RTS0042172,45
RTS0042173,40
RTS0042174,39
RTS0042175,38
RTS0042176,32
RTS0042177,52
RTS0042178,46
RTS0042179,53
RTS0042180,54
RTS0042181,35
RTS0042182,38
RTS0042183,45
RTS0042184,49
RTS0042185,35
RTS0042186,38
RTS0042187,33
RTS0042188,30
RTS0042189,36
RTS0042190,37
RTS0042191,53
RTS0042192,45
RTS0042193,51
RTS0042194,57
RTS0042195,38
RTS0042196,37
RTS0042197,33
RTS0042198,30
RTS0042199,46
RTS0042200,36
RTS0042201,38
RTS0042202,40
RTS0042203,30
RTS0042204,25
RTS0042205,30
RTS0042206,39
RTS0042207,33
RTS0042208,44
RTS0042209,25
RTS0042210,35
RTS0042211,46
RTS0042212,44
RTS0042213,35
RTS0042214,27
RTS0042215,36
RTS0042216,38
RTS0042217,50
RTS0042218,40
RTS0042219,30
RTS0042220,53
RTS0042221,41
RTS0042222,37
RTS0042223,31
RTS0042224,38
RTS0042225,28
RTS0042226,43
RTS0042227,37
RTS0042228,37
RTS0042229,39
RTS0042230,48
RTS0042231,41
RTS0042232,44
RTS0042233,50
RTS0042234,50
RTS0042235,35
RTS0042236,51
RTS0042237,49
RTS0042238,49
RTS0042239,44
RTS0042240,41
RTS0042241,46
RTS0042242,32
RTS0042243,44
RTS0042244,43
RTS0042245,38
RTS0042246,64
RTS0042247,50
RTS0042248,93
RTS0042249,70
RTS0042250,54
RTS0042251,25
RTS0042252,46
RTS0042253,30
RTS0042254,33
RTS0042255,41
RTS0042256,55
RTS0042257,49
RTS0042258,42
RTS0042259,41
RTS0042260,39
RTS0042261,41
RTS0042262,37
RTS0042263,50
RTS0042264,47
RTS0042265,60
RTS0042266,45
RTS0042267,36
RTS0042268,26
RTS0042269,15
RTS0042270,28
RTS0042271,40
RTS0042272,34
RTS0042273,63
RTS0042274,28
RTS0042275,29
RTS0042276,47
RTS0042277,37
RTS0042278,44
RTS0042279,42
RTS0042280,43
RTS0042281,21
RTS0042282,30
RTS0042283,30
RTS0042284,33
RTS0042285,31
RTS0042286,50
RTS0042287,69
RTS0042288,70
RTS0042289,67
RTS0042290,71
RTS0042291,75
RTS0042292,65
RTS0042293,54
RTS0042294,51
RTS0042295,58
RTS0042296,39
RTS0042297,52
RTS0042298,34
RTS0042299,33
RTS0042300,47
RTS0042301,40
RTS0042302,24
RTS0042303,35
RTS0042304,37
RTS0042305,41
RTS0042306,40
RTS0042307,37
RTS0042308,49
RTS0042309,53
RTS0042310,55
RTS0042311,26
RTS0042312,25
RTS0042313,33
RTS0042314,28
RTS0042315,47
RTS0042316,46
RTS0042317,48
RTS0042318,39
RTS0042319,48
RTS0042320,22
RTS0042321,44
RTS0042322,42
RTS0042323,38
RTS0042324,53
RTS0042325,34
RTS0042326,39
RTS0042327,43
RTS0042328,41
RTS0042329,42
RTS0042330,39
RTS0042331,28
RTS0042332,37
RTS0042333,39
RTS0042334,38
RTS0042335,41
RTS0042336,33
RTS0042337,50
RTS0042338,30
RTS0042339,36
RTS0042340,28
RTS0042341,51
RTS0042342,36
RTS0042343,56
RTS0042344,35
RTS0042345,46
RTS0042346,48
RTS0042347,40
RTS0042348,26
RTS0042349,38
RTS0042350,29
RTS0042351,29
RTS0042352,35
RTS0042353,43
RTS0042354,39
RTS0042355,29
RTS0042356,37
RTS0042357,52
RTS0042358,42
RTS0042359,31
RTS0042360,35
RTS0042361,40
RTS0042362,31
RTS0042363,49
RTS0042364,58
RTS0042365,34
RTS0042366,32
RTS0042367,46
RTS0042368,32
RTS0042369,32
RTS0042370,54
RTS0042371,60
RTS0042372,36
RTS0042373,37
RTS0042374,30
RTS0042375,49
RTS0042376,26
RTS0042377,35
RTS0042378,23
RTS0042379,33
RTS0042380,17
RTS0042381,47
RTS0042382,46
RTS0042383,42
RTS0042384,46
RTS0042385,43
RTS0042386,31
RTS0042387,24
RTS0042388,44
RTS0042389,45
RTS0042390,31
RTS0042391,29
RTS0042392,45
RTS0042393,43
RTS0042394,33
RTS0042395,36
RTS0042396,42
RTS0042397,43
RTS0042398,38
RTS0042399,46
RTS0042400,40
RTS0042401,55
RTS0042402,76
RTS0042403,40
RTS0042404,55
RTS0042405,54
RTS0042406,56
RTS0042407,30
RTS0042408,39
RTS0042409,29
RTS0042410,39
RTS0042411,45
RTS0042412,46
RTS0042413,38
RTS0042414,48
RTS0042415,64
RTS0042416,46
RTS0042417,70
RTS0042418,62
RTS0042419,67
RTS0042420,59
RTS0042421,46
RTS0042422,41
RTS0042423,36
RTS0042424,45
RTS0042425,30
RTS0042426,55
RTS0042427,27
RTS0042428,29
RTS0042429,31
RTS0042430,37
RTS0042431,31
RTS0042432,50
RTS0042433,32
RTS0042434,48
RTS0042435,39
RTS0042436,46
RTS0042437,48
RTS0042438,41
RTS0042439,45
RTS0042440,38
RTS0042441,46
RTS0042442,46
RTS0042443,52
RTS0042444,61
RTS0042445,32
RTS0042446,41
RTS0042447,36
RTS0042448,53
RTS0042449,31
RTS0042450,33
RTS0042451,43
RTS0042452,42
RTS0042453,49
RTS0042454,36
RTS0042455,37
RTS0042456,36
RTS0042457,38
RTS0042458,31
RTS0042460,45
RTS0042461,46
RTS0042462,59
RTS0042463,40
RTS0042464,63
RTS0042465,48
RTS0042466,53
RTS0042467,47
RTS0042468,51
RTS0042469,46
RTS0042470,42
RTS0042471,52
RTS0042472,56
RTS0042473,46
RTS0042474,46
RTS0042475,57
RTS0042476,56
RTS0042477,30
RTS0042478,29
RTS0042479,39
RTS0042480,27
RTS0042481,39
RTS0042482,53
RTS0042483,93
RTS0042484,49
RTS0042485,37
RTS0042486,26
RTS0042487,33
RTS0042488,32
RTS0042489,41
RTS0042490,34
RTS0042491,34
RTS0042492,34
RTS0042493,36
RTS0042494,21
RTS0042495,28
RTS0042496,24
RTS0042497,27
RTS0042498,35
RTS0042499,48
RTS0042500,34
RTS0042501,40
RTS0042502,27
RTS0042503,26
RTS0042504,36
RTS0042505,53
RTS0042506,44
RTS0042507,47
RTS0042508,26
RTS0042509,25
RTS0042510,32
RTS0042515,43
RTS0042522,32
RTS0042526,31
RTS0042527,30
RTS0042528,36
RTS0042529,32
RTS0042530,28
RTS0042531,35
RTS0042532,39
RTS0042533,32
RTS0042534,26
RTS0042535,35
RTS0042536,39
RTS0042537,31
RTS0042538,39
RTS0042539,36
RTS0042540,48
RTS0042541,39
RTS0042542,39
RTS0042543,56
RTS0042544,36
RTS0042545,27
RTS0042546,28
RTS0042547,34
RTS0042548,36
RTS0042549,38
RTS0042550,32
RTS0042551,31
RTS0042552,46
RTS0042553,27
RTS0042554,40
RTS0042555,32
RTS0042556,42
RTS0042557,53
RTS0042558,29
RTS0042559,40
RTS0042560,29
RTS0042561,28
RTS0042562,47
RTS0042563,42
RTS0042564,42
RTS0042565,49
RTS0042566,54
RTS0042567,48
RTS0042568,47
RTS0042569,67
RTS0042570,48
RTS0042571,69
RTS0042572,37
RTS0042573,55
RTS0042574,69
RTS0042575,40
RTS0042576,40
RTS0042577,46
RTS0042578,47
RTS0042579,32
RTS0042580,45
RTS0042581,54
RTS0042582,46
RTS0042583,76
RTS0042584,48
RTS0042585,40
RTS0042586,40
RTS0042587,56
RTS0042588,47
RTS0042589,50
RTS0042590,41
RTS0042591,42
RTS0042592,39
RTS0042593,32
RTS0042594,33
RTS0042595,28
RTS0042596,48
RTS0042597,49
RTS0042598,46
RTS0042599,28
RTS0042600,38
RTS0042601,31
RTS0042602,46
RTS0042603,37
RTS0042604,38
RTS0042605,43
RTS0042606,31
RTS0042607,37
RTS0042608,44
RTS0042609,34
RTS0042610,29
RTS0042611,50
RTS0042612,48
RTS0042613,42
RTS0042614,56
RTS0042615,57
RTS0042616,27
RTS0042617,25
RTS0042618,51
RTS0042619,37
RTS0042620,25
RTS0042621,13
RTS0042622,40
RTS0042623,46
RTS0042624,30
RTS0042625,23
RTS0042626,39
RTS0042627,37
RTS0042628,29
RTS0042629,45
RTS0042630,39
RTS0042631,26
RTS0042633,37
RTS0042634,24
RTS0042635,24
RTS0042636,50
RTS0042637,42
RTS0042638,35
RTS0042639,39
RTS0042640,55
RTS0042641,34
RTS0042642,29
RTS0042643,20
RTS0042644,31
RTS0042645,27
RTS0042646,32
RTS0042647,36
RTS0042648,46
RTS0042649,49
RTS0042650,38
RTS0042651,38
RTS0042652,36
RTS0042653,26
RTS0042654,34
RTS0042655,34
RTS0042656,41
RTS0042657,46
RTS0042658,51
RTS0042659,40
RTS0042660,44
RTS0042661,49
RTS0042662,39
RTS0042663,46
RTS0042664,37
RTS0042665,46
RTS0042666,39
RTS0042667,39
RTS0042668,40
RTS0042669,44
RTS0042670,32
RTS0042671,49
RTS0042672,29
RTS0042673,27
RTS0042674,33
RTS0042675,48
RTS0042676,27
RTS0042677,2
RTS0042678,47
RTS0042679,47
RTS0042680,32
RTS0042681,47
RTS0042682,49
RTS0042683,35
RTS0042684,33
RTS0042685,44
RTS0042686,62
RTS0042687,51
RTS0042688,34
RTS0042689,36
RTS0042690,46
RTS0042691,39
RTS0042692,46
RTS0042693,38
RTS0042694,3
RTS0042695,38
RTS0042696,38
RTS0042697,40
RTS0042698,33
RTS0042699,33
RTS0042700,42
RTS0042701,49
RTS0042702,31
RTS0042703,41
RTS0042704,44
RTS0042705,46
RTS0042706,33
RTS0042707,33
RTS0042708,53
RTS0042709,28
RTS0042710,48
RTS0042711,40
RTS0042712,48
RTS0042713,40
RTS0042714,41
RTS0042715,33
RTS0042716,30
RTS0042717,33
RTS0042718,29
RTS0042719,24
RTS0042720,34
RTS0042721,39
RTS0042722,38
RTS0042723,41
RTS0042724,34
RTS0042725,46
RTS0042726,37
RTS0042727,28
RTS0042728,35
RTS0042729,30
RTS0042730,29
RTS0042731,32
RTS0042732,31
RTS0042733,33
RTS0042734,45
RTS0042735,33
RTS0042736,39
RTS0042737,53
RTS0042738,52
RTS0042739,37
RTS0042740,45
RTS0042741,27
RTS0042742,44
RTS0042743,15
RTS0042744,28
RTS0042745,27
RTS0042746,42
RTS0042747,46
RTS0042748,38
RTS0042749,28
RTS0042750,34
RTS0042751,40
RTS0042752,41
RTS0042753,36
RTS0042754,24
RTS0042755,24
RTS0042756,41
RTS0042757,74
RTS0042758,30
RTS0042759,23
RTS0042760,28
RTS0042761,44
RTS0042762,25
RTS0042763,36
RTS0042764,41
RTS0042765,38
RTS0042766,49
RTS0042767,51
RTS0042768,49
RTS0042769,67
RTS0042770,40
RTS0042771,34
RTS0042772,57
RTS0042773,35
RTS0042774,60
RTS0042775,43
RTS0042776,40
RTS0042777,48
RTS0042778,49
RTS0042779,42
RTS0042780,44
RTS0042781,38
RTS0042782,42
RTS0042783,44
RTS0042784,47
RTS0042785,44
RTS0042786,38
RTS0042787,42
RTS0042788,51
RTS0042789,53
RTS0042790,54
RTS0042791,107
RTS0042792,66
RTS0042793,85
RTS0042794,60
RTS0042795,79
RTS0042796,43
RTS0042797,56
RTS0042798,35
RTS0042799,26
RTS0042800,43
RTS0042801,39
RTS0042802,44
RTS0042803,46
RTS0042804,38
RTS0042805,35
RTS0042806,40
RTS0042807,57
RTS0042808,48
RTS0042809,46
RTS0042810,37
RTS0042811,55
RTS0042812,44
RTS0042813,40
RTS0042814,64
RTS0042815,63
RTS0042816,35
RTS0042817,51
RTS0042818,52
RTS0042819,52
RTS0042820,36
RTS0042821,44
RTS0042822,36
RTS0042823,37
RTS0042824,39
RTS0042825,45
RTS0042826,41
RTS0042827,45
RTS0042828,43
RTS0042829,47
RTS0042830,46
RTS0042831,66
RTS0042832,55
RTS0042833,35
RTS0042834,48
RTS0042835,63
RTS0042836,38
RTS0042837,53
RTS0042838,40
RTS0042839,51
RTS0042840,32
RTS0042841,65
RTS0042842,51
RTS0042843,38
RTS0042844,39
RTS0042845,51
RTS0042846,34
RTS0042847,51
RTS0042848,71
RTS0042849,55
RTS0042850,43
RTS0042851,39
RTS0042852,31
RTS0042853,34
RTS0042854,50
RTS0042855,45
RTS0042856,43
RTS0042857,33
RTS0042858,51
RTS0042859,43
RTS0042860,54
RTS0042861,37
RTS0042862,33
RTS0042863,51
RTS0042864,31
RTS0042865,55
RTS0042866,34
RTS0042867,38
RTS0042868,44
RTS0042869,45
RTS0042870,35
RTS0042871,40
RTS0042872,26
RTS0042873,41
RTS0042874,34
RTS0042875,41
RTS0042876,67
RTS0042877,39
RTS0042878,50
RTS0042879,62
RTS0042880,74
RTS0042881,34
RTS0042882,38
RTS0042883,39
RTS0042884,56
RTS0042885,37
RTS0042886,43
RTS0042887,34
RTS0042888,48
RTS0042889,49
RTS0042890,48
RTS0042891,32
RTS0042892,49
RTS0042893,37
RTS0042894,35
RTS0042895,39
RTS0042896,49
RTS0042897,35
RTS0042898,26
RTS0042899,72
RTS0042900,58
RTS0042901,45
RTS0042902,32
RTS0042903,24
RTS0042904,33
RTS0042905,38
RTS0042906,40
RTS0042907,25
RTS0042908,40
RTS0042909,46
RTS0042910,47
RTS0042911,41
RTS0042912,42
RTS0042913,39
RTS0042914,44
RTS0042915,25
RTS0042916,38
RTS0042917,58
RTS0042918,34
RTS0042919,42
RTS0042920,42
RTS0042921,52
RTS0042922,51
RTS0042923,40
RTS0042924,37
RTS0042925,57
RTS0042926,44
RTS0042927,33
RTS0042928,52
RTS0042929,51
RTS0042930,24
RTS0042931,34
RTS0042932,33
RTS0042933,36
RTS0042934,49
RTS0042935,34
RTS0042936,43
RTS0042937,39
RTS0042938,40
RTS0042939,46
RTS0042940,46
RTS0042941,51
RTS0042942,62
RTS0042943,54
RTS0042944,79
RTS0042945,55
RTS0042946,44
RTS0042947,57
RTS0042948,28
RTS0042949,29
RTS0042950,41
RTS0042951,40
RTS0042952,41
RTS0042953,40
RTS0042954,24
RTS0042955,40
RTS0042956,37
RTS0042957,32
RTS0042958,58
RTS0042959,49
RTS0042960,52
RTS0042961,51
RTS0042962,42
RTS0042963,28
RTS0042964,61
RTS0042965,65
RTS0042966,37
RTS0042967,54
RTS0042968,41
RTS0042969,39
RTS0042970,51
RTS0042971,99
RTS0042972,57
RTS0042973,86
RTS0042974,35
RTS0042975,84
RTS0042976,62
RTS0042977,56
RTS0042978,65
RTS0042979,41
RTS0042980,54
RTS0042981,46
RTS0042982,37
RTS0042983,62
RTS0042984,40
RTS0042985,41
RTS0042986,39
RTS0042987,41
RTS0042988,38
RTS0042989,32
RTS0042990,32
RTS0042991,47
RTS0042992,44
RTS0042993,40
RTS0042994,38
RTS0042995,42
RTS0042996,36
RTS0042997,40
RTS0042998,39
RTS0042999,41
RTS0043000,36
RTS0043001,39
RTS0043002,40
RTS0043003,33
RTS0043004,41
RTS0043005,39
RTS0043006,25
RTS0043007,43
RTS0043008,43
RTS0043009,46
RTS0043010,42
RTS0043011,44
RTS0043012,51
RTS0043013,40
RTS0043014,50
RTS0043015,42
RTS0043016,47
RTS0043017,50
RTS0043018,39
RTS0043019,54
RTS0043020,26
RTS0043021,41
RTS0043022,44
RTS0043023,61
RTS0043024,32
RTS0043025,49
RTS0043026,30
RTS0043027,47
RTS0043028,54
RTS0043029,54
RTS0043030,94
RTS0043031,43
RTS0043032,46
RTS0043033,39
RTS0043034,46
RTS0043035,32
RTS0043036,46
RTS0043037,57
RTS0043038,42
RTS0043039,25
RTS0043040,37
RTS0043041,36
RTS0043042,39
RTS0043043,35
RTS0043044,34
RTS0043045,22
RTS0043046,38
RTS0043047,34
RTS0043048,42
RTS0043049,45
RTS0043050,31
RTS0043051,46
RTS0043052,50
RTS0043053,32
RTS0043054,29
RTS0043055,47
RTS0043056,50
RTS0043057,39
RTS0043058,42
RTS0043059,41
RTS0043060,51
RTS0043061,77
RTS0043062,48
RTS0043063,34
RTS0043064,36
RTS0043065,54
RTS0043066,53
RTS0043067,34
RTS0043068,40
RTS0043069,40
RTS0043070,50
RTS0043071,36
RTS0043072,29
RTS0043073,37
RTS0043074,37
RTS0043075,33
RTS0043076,37
RTS0043077,41
RTS0043078,37
RTS0043079,38
RTS0043080,40
RTS0043081,45
RTS0043082,35
RTS0043083,32
RTS0043084,40
RTS0043085,41
RTS0043086,39
RTS0043087,34
RTS0043088,35
RTS0043089,42
RTS0043090,38
RTS0043091,34
RTS0043092,33
RTS0043093,40
RTS0043094,50
RTS0043095,42
RTS0043096,42
RTS0043097,40
RTS0043098,51
RTS0043099,50
RTS0043100,37
RTS0043101,53
RTS0043102,43
RTS0043103,41
RTS0043104,47
RTS0043105,28
RTS0043106,57
RTS0043107,43
RTS0043108,39
RTS0043109,39
RTS0043110,53
RTS0043111,49
RTS0043112,49
RTS0043113,39
RTS0043114,59
RTS0043115,42
RTS0043116,68
RTS0043117,36
RTS0043118,20
RTS0043119,36
RTS0043120,35
RTS0043121,33
RTS0043122,35
RTS0043123,33
RTS0043124,39
RTS0043125,45
RTS0043126,40
RTS0043127,49
RTS0043128,53
RTS0043129,42
RTS0043130,65
RTS0043131,46
RTS0043132,47
RTS0043133,34
RTS0043134,39
RTS0043135,37
RTS0043136,52
RTS0043137,45
RTS0043138,51
RTS0043139,43
RTS0043140,45
RTS0043141,34
RTS0043142,57
RTS0043143,39
RTS0043144,58
RTS0043145,38
RTS0043146,44
RTS0043147,48
RTS0043148,59
RTS0043149,38
RTS0043150,26
RTS0043151,38
RTS0043152,38
RTS0043153,52
RTS0043154,38
RTS0043155,46
RTS0043156,75
RTS0043157,90
RTS0043159,104
RTS0043160,149
RTS0043161,66
RTS0043162,47
RTS0043163,55
RTS0043164,43
RTS0043165,40
RTS0043167,43
RTS0043168,48
RTS0043169,54
RTS0043170,49
RTS0043171,48
RTS0043172,49
RTS0043173,37
RTS0043174,30
RTS0043175,34
RTS0043176,40
RTS0043177,40
RTS0043178,55
RTS0043179,46
RTS0043180,33
RTS0043181,50
RTS0043182,52
RTS0043183,38
RTS0043184,34
RTS0043185,44
RTS0043186,63
RTS0043187,30
RTS0043188,44
RTS0043189,61
RTS0043190,47
RTS0043191,61
RTS0043192,43
RTS0043193,50
RTS0043194,44
RTS0043195,34
RTS0043196,39
RTS0043197,46
RTS0043198,48
RTS0043199,32
RTS0043200,32
RTS0043201,39
RTS0043202,62
RTS0043203,43
RTS0043204,78
RTS0043205,57
RTS0043206,52
RTS0043207,48
RTS0043208,53
RTS0043209,33
RTS0043210,31
RTS0043211,39
RTS0043212,54
RTS0043213,30
RTS0043214,37
RTS0043215,48
RTS0043216,50
RTS0043217,35
RTS0043218,42
RTS0043219,40
RTS0043220,49
RTS0043221,34
RTS0043222,44
RTS0043223,44
RTS0043224,39
RTS0043225,33
RTS0043226,60
RTS0043227,39
RTS0043228,44
RTS0043229,45
RTS0043230,63
RTS0043231,45
RTS0043232,45
RTS0043233,58
RTS0043234,36
RTS0043235,36
RTS0043236,26
RTS0043237,49
RTS0043238,42
RTS0043239,43
RTS0043240,55
RTS0043241,39
RTS0043242,59
RTS0043243,42
RTS0043244,45
RTS0043245,43
RTS0043246,43
RTS0043247,45
RTS0043248,41
RTS0043249,35
RTS0043250,61
RTS0043251,27
RTS0043252,40
RTS0043253,41
RTS0043254,38
RTS0043255,37
RTS0043256,43
RTS0043257,40
RTS0043258,42
RTS0043259,48
RTS0043260,35
RTS0043261,32
RTS0043262,51
RTS0043263,36
RTS0043264,41
RTS0043265,38
RTS0043266,44
RTS0043267,50
RTS0043268,27
RTS0043269,52
RTS0043270,51
RTS0043271,46
RTS0043272,37
RTS0043273,43
RTS0043274,45
RTS0043275,48
RTS0043276,23
RTS0043277,45
RTS0043278,45
RTS0043279,60
RTS0043280,41
RTS0043281,37
RTS0043282,57
RTS0043283,42
RTS0043284,59
RTS0043285,51
RTS0043286,50
RTS0043287,37
RTS0043288,55
RTS0043289,61
RTS0043290,38
RTS0043291,56
RTS0043292,48
RTS0043293,26
RTS0043294,52
RTS0043295,57
RTS0043296,45
RTS0043297,24
RTS0043299,60
RTS0043300,67
RTS0043301,42
RTS0043302,47
RTS0043303,47
RTS0043304,35
RTS0043305,48
RTS0043306,47
RTS0043307,41
RTS0043308,33
RTS0043309,54
RTS0043310,51
RTS0043311,55
RTS0043312,61
RTS0043313,83
RTS0043314,76
RTS0043315,40
RTS0043316,51
RTS0043317,34
RTS0043318,44
RTS0043319,35
RTS0043320,54
RTS0043321,39
RTS0043322,44
RTS0043323,45
RTS0043324,52
RTS0043325,35
RTS0043326,36
RTS0043327,36
RTS0043328,46
RTS0043329,37
RTS0043330,38
RTS0043331,47
RTS0043332,39
RTS0043333,39
RTS0043334,36
RTS0043335,21
RTS0043336,41
RTS0043337,51
RTS0043338,56
RTS0043339,44
RTS0043340,41
RTS0043341,40
RTS0043342,42
RTS0043343,35
RTS0043344,37
RTS0043345,33
RTS0043346,27
RTS0043347,45
RTS0043348,54
RTS0043349,32
RTS0043350,47
RTS0043351,56
RTS0043352,71
RTS0043353,37
RTS0043354,35
RTS0043355,56
RTS0043356,47
RTS0043357,54
RTS0043358,49
RTS0043359,61
RTS0043360,49
RTS0043361,57
RTS0043362,38
RTS0043363,38
RTS0043364,47
RTS0043365,38
RTS0043366,34
RTS0043367,18
RTS0043368,44
RTS0043369,31
RTS0043370,27
RTS0043371,71
RTS0043372,63
RTS0043373,60
RTS0043374,42
RTS0043375,36
RTS0043376,41
RTS0043377,50
RTS0043378,47
RTS0043379,42
RTS0043380,51
RTS0043381,39
RTS0043382,41
RTS0043383,53
RTS0043384,47
RTS0043385,38
RTS0043386,37
RTS0043387,51
RTS0043388,44
RTS0043389,49
RTS0043390,34
RTS0043391,47
RTS0043392,39
RTS0043393,53
RTS0043394,55
RTS0043395,38
RTS0043396,59
RTS0043397,62
RTS0043398,49
RTS0043399,58
RTS0043400,33
RTS0043401,49
RTS0043402,44
RTS0043403,29
RTS0043404,54
RTS0043405,37
RTS0043406,36
RTS0043407,35
RTS0043408,42
RTS0043409,41
RTS0043410,43
RTS0043411,38
RTS0043412,47
RTS0043413,39
RTS0043414,40
RTS0043415,44
RTS0043416,50
RTS0043417,34
RTS0043418,50
RTS0043419,62
RTS0043420,36
RTS0043421,48
RTS0043422,45
RTS0043423,46
RTS0043424,47
RTS0043425,44
RTS0043426,52
RTS0043427,40
RTS0043428,47
RTS0043429,45
RTS0043430,46
RTS0043431,50
RTS0043432,47
RTS0043433,45
RTS0043434,60
RTS0043435,44
RTS0043436,41
RTS0043437,32
RTS0043438,38
RTS0043439,45
RTS0043440,59
RTS0043441,49
RTS0043442,47
RTS0043443,44
RTS0043444,35
RTS0043445,38
RTS0043446,47
RTS0043447,32
RTS0043448,35
RTS0043449,27
RTS0043450,47
RTS0043451,51
RTS0043452,42
RTS0043453,40
RTS0043454,38
RTS0043455,45
RTS0043456,25
RTS0043457,53
RTS0043458,41
RTS0043459,33
RTS0043460,44
RTS0043461,37
RTS0043462,33
RTS0043463,54
RTS0043464,44
RTS0043465,44
RTS0043466,57
RTS0043467,43
RTS0043468,40
RTS0043469,40
RTS0043470,40
RTS0043471,42
RTS0043472,48
RTS0043473,27
RTS0043474,44
RTS0043475,40
RTS0043476,37
RTS0043477,50
RTS0043478,25
RTS0043479,43
RTS0043480,40
RTS0043481,61
RTS0043482,46
RTS0043483,60
RTS0043484,48
RTS0043485,42
RTS0043486,50
RTS0043487,46
RTS0043488,47
RTS0043489,57
RTS0043490,41
RTS0043491,61
RTS0043492,52
RTS0043493,52
RTS0043494,42
RTS0043495,74
RTS0043496,44
RTS0043497,34
RTS0043498,44
RTS0043499,45
RTS0043500,34
RTS0043501,41
RTS0043502,40
RTS0043503,20
RTS0043504,50
RTS0043505,37
RTS0043506,40
RTS0043507,32
RTS0043508,55
RTS0043509,51
RTS0043510,55
RTS0043511,31
RTS0043512,37
RTS0043513,37
RTS0043514,46
RTS0043515,44
RTS0043516,32
RTS0043517,34
RTS0043518,56
RTS0043519,28
RTS0043520,49
RTS0043521,29
RTS0043522,35
RTS0043523,42
RTS0043524,33
RTS0043525,42
RTS0043526,42
RTS0043527,44
RTS0043528,31
RTS0043529,36
RTS0043530,35
RTS0043531,45
RTS0043532,48
RTS0043533,41
RTS0043534,48
RTS0043535,47
RTS0043536,26
RTS0043537,50
RTS0043538,49
RTS0043539,48
RTS0043540,35
RTS0043541,34
RTS0043542,47
RTS0043543,59
RTS0043544,46
RTS0043545,38
RTS0043546,42
RTS0043547,40
RTS0043548,52
RTS0043549,56
RTS0043550,47
RTS0043551,43
RTS0043552,36
RTS0043553,34
RTS0043554,49
RTS0043555,40
RTS0043556,50
RTS0043557,39
RTS0043558,41
RTS0043559,44
RTS0043560,54
RTS0043561,39
RTS0043562,28
RTS0043563,37
RTS0043564,33
RTS0043565,33
RTS0043566,55
RTS0043567,39
RTS0043568,51
RTS0043569,38
RTS0043570,50
RTS0043571,35
RTS0043572,60
RTS0043573,33
RTS0043574,32
RTS0043575,35
RTS0043576,49
RTS0043577,60
RTS0043578,32
RTS0043579,46
RTS0043580,58
RTS0043581,43
RTS0043582,53
RTS0043583,33
RTS0043584,39
RTS0043585,19
RTS0043586,31
RTS0043587,37
RTS0043588,34
RTS0043589,32
RTS0043590,44
RTS0043591,28
RTS0043592,31
RTS0043593,45
RTS0043594,23
RTS0043595,27
RTS0043596,37
RTS0043597,33
RTS0043598,51
RTS0043599,48
RTS0043600,55
RTS0043601,22
RTS0043602,32
RTS0043603,43
RTS0043604,30
RTS0043605,31
RTS0043606,34
RTS0043607,41
RTS0043608,36
RTS0043609,37
RTS0043610,37
RTS0043611,47
RTS0043612,47
RTS0043613,48
RTS0043614,47
RTS0043615,51
RTS0043616,41
RTS0043617,35
RTS0043618,42
RTS0043619,38
RTS0043620,31
RTS0043621,54
RTS0043622,32
RTS0043623,34
RTS0043624,47
RTS0043625,33
RTS0043626,41
RTS0043627,31
RTS0043628,42
RTS0043629,30
RTS0043630,29
RTS0043631,31
RTS0043632,38
RTS0043633,38
RTS0043634,42
RTS0043635,42
RTS0043636,33
RTS0043637,50
RTS0043638,42
RTS0043639,52
RTS0043640,38
RTS0043641,80
RTS0043642,47
RTS0043643,62
RTS0043644,70
RTS0043645,56
RTS0043646,41
RTS0043647,38
RTS0043648,30
RTS0043649,30
RTS0043650,33
RTS0043651,35
RTS0043652,42
RTS0043653,40
RTS0043654,46
RTS0043655,44
RTS0043656,15
RTS0043657,49
RTS0043658,52
RTS0043659,40
RTS0043660,42
RTS0043661,32
RTS0043663,36
RTS0043664,27
RTS0043665,41
RTS0043666,35
RTS0043667,33
RTS0043668,42
RTS0043669,38
RTS0043670,33
RTS0043671,39
RTS0043672,45
RTS0043673,44
RTS0043674,37
RTS0043675,37
RTS0043676,37
RTS0043677,47
RTS0043678,27
RTS0043679,39
RTS0043680,44
RTS0043681,32
RTS0043682,28
RTS0043683,46
RTS0043684,51
RTS0043685,45
RTS0043686,63
RTS0043687,45
RTS0043688,39
RTS0043689,49
RTS0043690,47
RTS0043691,48
RTS0043692,38
RTS0043693,37
RTS0043694,27
RTS0043695,38
RTS0043696,28
RTS0043697,42
RTS0043698,53
RTS0043699,51
RTS0043700,33
RTS0043701,44
RTS0043702,36
RTS0043703,33
RTS0043704,30
RTS0043705,23
RTS0043706,69
RTS0043707,45
RTS0043708,40
RTS0043709,41
RTS0043710,45
RTS0043711,33
RTS0043712,39
RTS0043713,42
RTS0043714,28
RTS0043715,36
RTS0043716,52
RTS0043717,47
RTS0043718,40
RTS0043719,38
RTS0043720,41
RTS0043721,36
RTS0043722,35
RTS0043723,33
RTS0043724,34
RTS0043725,50
RTS0043726,30
RTS0043727,49
RTS0043728,37
RTS0043729,43
RTS0043730,53
RTS0043731,45
RTS0043732,32
RTS0043733,55
RTS0043734,48
RTS0043735,37
RTS0043736,39
RTS0043737,35
RTS0043738,37
RTS0043739,43
RTS0043740,28
RTS0043741,38
RTS0043742,38
RTS0043743,26
RTS0043744,59
RTS0043745,37
RTS0043746,39
RTS0043747,49
RTS0043748,33
RTS0043749,46
RTS0043750,42
RTS0043751,37
RTS0043752,32
RTS0043753,25
RTS0043754,33
RTS0043755,42
RTS0043756,35
RTS0043757,42
RTS0043758,49
RTS0043759,35
RTS0043760,37
RTS0043761,44
RTS0043762,35
RTS0043763,39
RTS0043764,46
RTS0043765,41
RTS0043766,37
RTS0043767,28
RTS0043768,35
RTS0043769,46
RTS0043770,28
RTS0043771,34
RTS0043772,38
RTS0043773,33
RTS0043774,39
RTS0043775,41
RTS0043776,45
RTS0043777,35
RTS0043778,36
RTS0043779,37
RTS0043780,48
RTS0043781,35
RTS0043782,37
RTS0043783,32
RTS0043784,47
RTS0043785,29
RTS0043786,44
RTS0043787,38
RTS0043788,40
RTS0043789,40
RTS0043790,37
RTS0043791,32
RTS0043792,35
RTS0043793,37
RTS0043794,52
RTS0043795,44
RTS0043796,31
RTS0043797,48
RTS0043798,31
RTS0043799,43
RTS0043800,28
RTS0043801,31
RTS0043802,26
RTS0043803,42
RTS0043804,44
RTS0043805,30
RTS0043806,37
RTS0043807,26
RTS0043808,53
RTS0043809,38
RTS0043810,42
RTS0043811,31
RTS0043812,51
RTS0043813,42
RTS0043814,30
RTS0043815,49
RTS0043816,45
RTS0043817,37
RTS0043818,37
RTS0043819,37
RTS0043820,58
RTS0043821,46
RTS0043822,31
RTS0043823,38
RTS0043824,41
RTS0043825,18
RTS0043826,36
RTS0043827,32
RTS0043828,44
RTS0043829,29
RTS0043830,38
RTS0043831,31
RTS0043832,39
RTS0043833,44
RTS0043834,23
RTS0043835,32
RTS0043836,47
RTS0043837,48
RTS0043838,30
RTS0043839,33
RTS0043840,43
RTS0043841,27
RTS0043842,38
RTS0043843,40
RTS0043844,44
RTS0043845,31
RTS0043846,34
RTS0043847,44
RTS0043848,48
RTS0043849,31
RTS0043850,45
RTS0043851,55
RTS0043852,40
RTS0043853,62
RTS0043854,51
RTS0043856,36
RTS0043857,26
RTS0043858,36
RTS0043859,55
RTS0043860,50
RTS0043861,64
RTS0043862,86
RTS0043863,45
RTS0043864,37
RTS0043865,49
RTS0043866,53
RTS0043867,43
RTS0043868,48
RTS0043869,47
RTS0043870,30
RTS0043871,40
RTS0043872,44
RTS0043873,38
RTS0043874,28
RTS0043875,37
RTS0043876,27
RTS0043877,25
RTS0043878,47
RTS0043879,54
RTS0043880,37
RTS0043881,47
RTS0043882,55
RTS0043883,34
RTS0043884,30
RTS0043885,30
RTS0043886,38
RTS0043887,38
RTS0043888,45
RTS0043889,24
RTS0043890,49
RTS0043891,50
RTS0043892,58
RTS0043893,55
RTS0043894,42
RTS0043895,40
RTS0043896,34
RTS0043897,52
RTS0043898,68
RTS0043899,45
RTS0043900,51
RTS0043901,53
RTS0043902,26
RTS0043903,54
RTS0043904,47
RTS0043905,44
RTS0043906,22
RTS0043907,43
RTS0043908,11
RTS0043909,36
RTS0043910,55
RTS0043911,53
RTS0043912,94
RTS0043913,49
RTS0043914,39
RTS0043915,33
RTS0043916,34
RTS0043917,35
RTS0043918,30
RTS0043919,54
RTS0043920,84
RTS0043921,36
RTS0043922,38
RTS0043923,37
RTS0043924,61
RTS0043925,49
RTS0043926,50
RTS0043927,44
RTS0043928,41
RTS0043929,50
RTS0043930,35
RTS0043931,40
RTS0043932,60
RTS0043933,45
RTS0043934,40
RTS0043935,49
RTS0043936,37
RTS0043937,31
RTS0043938,38
RTS0043939,22
RTS0043940,43
RTS0043941,37
RTS0043942,44
RTS0043943,43
RTS0043944,34
RTS0043945,36
RTS0043946,41
RTS0043947,44
RTS0043948,39
RTS0043949,38
RTS0043950,33
RTS0043951,37
RTS0043952,44
RTS0043953,43
RTS0043954,50
RTS0043955,43
RTS0043956,45
RTS0043957,41
RTS0043958,57
RTS0043959,38
RTS0043960,45
RTS0043961,50
RTS0043962,48
RTS0043963,35
RTS0043964,48
RTS0043965,40
RTS0043966,43
RTS0043967,48
RTS0043968,31
RTS0043969,39
RTS0043970,34
RTS0043971,31
RTS0043972,38
RTS0043973,48
RTS0043974,41
RTS0043975,34
RTS0043976,38
RTS0043977,47
RTS0043978,31
RTS0043979,47
RTS0043980,57
RTS0043981,33
RTS0043982,48
RTS0043983,56
RTS0043984,52
RTS0043985,57
RTS0043986,39
RTS0043987,56
RTS0043988,41
RTS0043989,36
RTS0043990,49
RTS0043991,36
RTS0043992,37
RTS0043993,25
RTS0043994,39
RTS0043996,49
RTS0043997,23
RTS0043998,39
RTS0043999,44
RTS0044000,40
RTS0044001,37
RTS0044002,43
RTS0044003,43
RTS0044004,57
RTS0044005,42
RTS0044006,46
RTS0044007,59
RTS0044008,37
RTS0044009,33
RTS0044010,43
RTS0044011,65
RTS0044012,78
RTS0044013,78
RTS0044014,69
RTS0044015,68
RTS0044016,47
RTS0044017,40
RTS0044018,29
RTS0044019,39
RTS0044020,41
RTS0044021,33
RTS0044022,49
RTS0044023,46
RTS0044024,41
RTS0044025,39
RTS0044026,38
RTS0044027,46
RTS0044028,24
RTS0044029,35
RTS0044030,39
RTS0044031,41
RTS0044032,23
RTS0044033,25
RTS0044034,38
RTS0044035,35
RTS0044036,52
RTS0044037,33
RTS0044038,72
RTS0044039,52
RTS0044040,49
RTS0044041,32
RTS0044042,58
RTS0044043,54
RTS0044044,46
RTS0044045,48
RTS0044046,32
RTS0044047,45
RTS0044048,41
RTS0044049,39
RTS0044050,44
RTS0044051,33
RTS0044052,51
RTS0044053,28
RTS0044054,42
RTS0044055,32
RTS0044056,39
RTS0044057,50
RTS0044058,52
RTS0044059,44
RTS0044060,54
RTS0044061,42
RTS0044062,36
RTS0044063,39
RTS0044064,45
RTS0044065,44
RTS0044067,41
RTS0044068,55
RTS0044069,50
RTS0044070,39
RTS0044071,34
RTS0044072,34
RTS0044073,33
RTS0044074,38
RTS0044075,31
RTS0044076,34
RTS0044077,52
RTS0044078,34
RTS0044079,38
RTS0044080,28
RTS0044081,33
RTS0044082,38
RTS0044083,29
RTS0044084,25
RTS0044085,27
RTS0044086,34
RTS0044087,40
RTS0044088,51
RTS0044089,35
RTS0044090,44
RTS0044091,42
RTS0044092,56
RTS0044093,31
RTS0044094,42
RTS0044095,31
RTS0044096,37
RTS0044097,45
RTS0044098,33
RTS0044099,60
RTS0044100,50
RTS0044101,36
RTS0044102,53
RTS0044103,30
RTS0044104,36
RTS0044105,41
RTS0044106,69
RTS0044107,53
RTS0044108,47
RTS0044109,68
RTS0044110,79
RTS0044111,55
RTS0044112,35
RTS0044113,47
RTS0044114,41
RTS0044115,58
RTS0044116,47
RTS0044117,34
RTS0044118,27
RTS0044119,54
RTS0044120,48
RTS0044121,45
RTS0044122,38
RTS0044123,40
RTS0044124,42
RTS0044125,42
RTS0044126,42
RTS0044127,54
RTS0044128,44
RTS0044129,47
RTS0044130,32
RTS0044131,53
RTS0044132,60
RTS0044133,49
RTS0044134,44
RTS0044135,45
RTS0044136,26
RTS0044137,23
RTS0044138,34
RTS0044139,46
RTS0044140,46
RTS0044141,50
RTS0044142,50
RTS0044143,45
RTS0044144,56
RTS0044145,27
RTS0044146,36
RTS0044147,33
RTS0044148,49
RTS0044149,44
RTS0044150,41
RTS0044151,49
RTS0044152,51
RTS0044153,63
RTS0044154,39
RTS0044155,55
RTS0044156,39
RTS0044157,44
RTS0044158,58
RTS0044159,49
RTS0044160,50
RTS0044161,55
RTS0044162,56
RTS0044163,46
RTS0044164,59
RTS0044165,40
RTS0044166,52
RTS0044167,51
RTS0044168,46
RTS0044169,41
RTS0044170,54
RTS0044171,40
RTS0044172,45
RTS0044173,43
RTS0044174,35
RTS0044175,41
RTS0044176,50
RTS0044177,48
RTS0044178,44
RTS0044180,42
RTS0044181,45
RTS0044182,51
RTS0044183,38
RTS0044184,57
RTS0044185,50
RTS0044186,59
RTS0044187,61
RTS0044188,52
RTS0044189,39
RTS0044190,51
RTS0044191,48
RTS0044192,34
RTS0044193,50
RTS0044194,28
RTS0044195,46
RTS0044196,47
RTS0044197,36
RTS0044198,62
RTS0044199,28
RTS0044200,34
RTS0044206,41
RTS0044207,34
RTS0044208,51
RTS0044209,34
RTS0044210,40
RTS0044211,49
RTS0044212,42
RTS0044213,48
RTS0044214,60
RTS0044215,54
RTS0044216,41
RTS0044217,43
RTS0044218,53
RTS0044219,57
RTS0044220,37
RTS0044221,27
RTS0044222,35
RTS0044223,33
RTS0044224,44
RTS0044225,35
RTS0044226,46
RTS0044227,31
RTS0044228,40
RTS0044229,43
RTS0044230,42
RTS0044231,18
RTS0044232,33
RTS0044233,33
RTS0044234,35
RTS0044235,46
RTS0044236,50
RTS0044237,82
RTS0044238,46
RTS0044239,38
RTS0044240,38
RTS0044241,43
RTS0044242,49
RTS0044243,43
RTS0044244,38
RTS0044245,29
RTS0044246,55
RTS0044247,44
RTS0044248,59
RTS0044249,39
RTS0044250,30
RTS0044251,44
RTS0044252,53
RTS0044253,47
RTS0044254,28
RTS0044255,47
RTS0044256,45
RTS0044257,53
RTS0044258,46
RTS0044259,42
RTS0044260,42
RTS0044261,70
RTS0044262,54
RTS0044263,43
RTS0044264,41
RTS0044265,44
RTS0044266,56
RTS0044267,44
RTS0044268,46
RTS0044269,40
RTS0044270,49
RTS0044271,41
RTS0044272,65
RTS0044273,51
RTS0044274,52
RTS0044275,43
RTS0044276,49
RTS0044277,46
RTS0044278,23
RTS0044279,38
RTS0044280,28
RTS0044281,52
RTS0044282,48
RTS0044283,53
RTS0044284,38
RTS0044285,33
RTS0044286,48
RTS0044287,42
RTS0044288,32
RTS0044289,30
RTS0044290,44
RTS0044291,40
RTS0044292,40
RTS0044293,37
RTS0044294,39
RTS0044295,32
RTS0044296,42
RTS0044297,46
RTS0044298,35
RTS0044299,55
RTS0044300,39
RTS0044301,51
RTS0044302,44
RTS0044303,42
RTS0044304,53
RTS0044305,38
RTS0044306,40
RTS0044307,35
RTS0044308,68
RTS0044309,59
RTS0044310,60
RTS0044311,44
RTS0044312,55
RTS0044313,40
RTS0044314,60
RTS0044315,33
RTS0044316,51
RTS0044317,55
RTS0044318,56
RTS0044319,32
RTS0044320,12
RTS0044321,38
RTS0044322,53
RTS0044323,51
RTS0044324,42
RTS0044325,32
RTS0044326,42
RTS0044327,46
RTS0044328,28
RTS0044329,39
RTS0044330,40
RTS0044331,43
RTS0044332,38
RTS0044333,57
RTS0044334,52
RTS0044335,59
RTS0044336,29
RTS0044337,50
RTS0044338,42
RTS0044339,52
RTS0044340,29
RTS0044341,55
RTS0044342,34
RTS0044343,29
RTS0044344,53
RTS0044345,41
RTS0044346,77
RTS0044347,87
RTS0044348,75
RTS0044349,67
RTS0044350,78
RTS0044351,59
RTS0044352,39
RTS0044353,57
RTS0044354,63
RTS0044355,53
RTS0044356,26
RTS0044357,52
RTS0044358,41
RTS0044359,43
RTS0044360,43
RTS0044361,58
RTS0044362,60
RTS0044363,43
RTS0044364,49
RTS0044365,40
RTS0044366,59
RTS0044367,64
RTS0044368,73
RTS0044369,82
RTS0044370,87
RTS0044371,47
RTS0044372,37
RTS0044373,44
RTS0044374,38
RTS0044375,63
RTS0044376,29
RTS0044377,51
RTS0044378,49
RTS0044379,44
RTS0044380,48
RTS0044381,52
RTS0044382,51
RTS0044383,61
RTS0044384,39
RTS0044385,54
RTS0044386,24
RTS0044387,52
RTS0044388,51
RTS0044389,37
RTS0044390,41
RTS0044391,55
RTS0044392,64
RTS0044393,71
RTS0044394,68
RTS0044395,39
RTS0044396,43
RTS0044397,35
RTS0044399,44
RTS0044400,48
RTS0044401,25
RTS0044402,44
RTS0044403,40
RTS0044404,42
RTS0044405,61
RTS0044406,55
RTS0044407,46
RTS0044408,35
RTS0044409,48
RTS0044410,36
RTS0044411,46
RTS0044412,40
RTS0044413,37
RTS0044414,28
RTS0044415,41
RTS0044416,57
RTS0044417,76
RTS0044418,51
RTS0044419,45
RTS0044420,67
RTS0044421,30
RTS0044422,48
RTS0044423,29
RTS0044424,58
RTS0044425,57
RTS0044426,60
RTS0044427,43
RTS0044428,41
RTS0044429,37
RTS0044430,35
RTS0044431,42
RTS0044432,51
RTS0044433,41
RTS0044434,46
RTS0044435,50
RTS0044436,42
RTS0044437,41
RTS0044438,42
RTS0044439,46
RTS0044440,52
RTS0044441,46
RTS0044442,45
RTS0044443,48
RTS0044444,36
RTS0044445,68
RTS0044446,54
RTS0044447,53
RTS0044448,46
RTS0044449,38
RTS0044450,39
RTS0044451,43
RTS0044452,64
RTS0044453,43
RTS0044454,45
RTS0044455,48
RTS0044456,35
RTS0044457,71
RTS0044458,34
RTS0044459,41
RTS0044460,55
RTS0044461,60
RTS0044462,43
RTS0044463,40
RTS0044464,50
RTS0044465,51
RTS0044466,52
RTS0044467,40
RTS0044468,58
RTS0044469,40
RTS0044470,40
RTS0044471,48
RTS0044472,71
RTS0044473,45
RTS0044474,52
RTS0044475,54
RTS0044476,69
RTS0044477,56
RTS0044478,37
RTS0044479,47
RTS0044480,40
RTS0044481,56
RTS0044482,56
RTS0044483,42
RTS0044484,46
RTS0044485,46
RTS0044486,51
RTS0044487,57
RTS0044488,58
RTS0044489,52
RTS0044490,32
RTS0044491,41
RTS0044492,52
RTS0044493,49
RTS0044494,41
RTS0044495,37
RTS0044496,59
RTS0044497,63
RTS0044498,56
RTS0044499,71
RTS0044500,54
RTS0044501,55
RTS0044502,47
RTS0044503,53
RTS0044504,53
RTS0044505,53
RTS0044506,58
RTS0044507,29
RTS0044508,58
RTS0044509,53
RTS0044510,42
RTS0044511,53
RTS0044512,49
RTS0044513,37
RTS0044514,42
RTS0044515,40
RTS0044516,48
RTS0044517,56
RTS0044518,51
RTS0044519,54
RTS0044520,41
RTS0044521,49
RTS0044522,53
RTS0044523,45
RTS0044524,49
RTS0044525,37
RTS0044526,28
RTS0044527,47
RTS0044528,35
RTS0044529,43
RTS0044530,30
RTS0044531,41
RTS0044532,29
RTS0044533,45
RTS0044534,33
RTS0044535,32
RTS0044536,33
RTS0044537,48
RTS0044538,48
RTS0044539,37
RTS0044540,29
RTS0044541,35
RTS0044542,39
RTS0044543,46
RTS0044544,38
RTS0044545,29
RTS0044546,52
RTS0044547,46
RTS0044548,39
RTS0044549,59
RTS0044550,49
RTS0044551,35
RTS0044552,42
RTS0044553,52
RTS0044554,30
RTS0044555,50
RTS0044556,47
RTS0044557,34
RTS0044558,28
RTS0044559,46
RTS0044560,49
RTS0044561,32
RTS0044562,34
RTS0044563,42
RTS0044564,47
RTS0044565,43
RTS0044566,34
RTS0044567,31
RTS0044568,34
RTS0044569,38
RTS0044570,37
RTS0044571,24
RTS0044572,32
RTS0044573,32
RTS0044574,54
RTS0044575,46
RTS0044576,31
RTS0044577,22
RTS0044578,52
RTS0044579,39
RTS0044580,40
RTS0044581,34
RTS0044582,30
RTS0044583,34
RTS0044584,41
RTS0044585,34
RTS0044586,44
RTS0044587,29
RTS0044588,33
RTS0044589,36
RTS0044590,39
RTS0044591,33
RTS0044592,32
RTS0044593,40
RTS0044594,36
RTS0044595,37
RTS0044596,29
RTS0044597,34
RTS0044598,45
RTS0044599,45
RTS0044600,36
RTS0044601,43
RTS0044602,31
RTS0044603,24
RTS0044604,64
RTS0044605,48
RTS0044606,36
RTS0044607,46
RTS0044608,25
RTS0044609,23
RTS0044610,36
RTS0044611,41
RTS0044612,29
RTS0044613,38
RTS0044614,47
RTS0044615,28
RTS0044616,31
RTS0044617,37
RTS0044618,33
RTS0044619,45
RTS0044620,47
RTS0044621,65
RTS0044622,47
RTS0044623,57
RTS0044624,36
RTS0044625,40
RTS0044626,33
RTS0044627,33
RTS0044628,35
RTS0044629,32
RTS0044630,49
RTS0044631,35
RTS0044632,38
RTS0044633,39
RTS0044634,47
RTS0044635,45
RTS0044636,45
RTS0044637,44
RTS0044638,59
RTS0044639,37
RTS0044640,44
RTS0044641,41
RTS0044642,35
RTS0044643,43
RTS0044644,61
RTS0044645,35
RTS0044646,41
RTS0044647,35
RTS0044648,38
RTS0044649,48
RTS0044650,29
RTS0044651,37
RTS0044652,41
RTS0044653,45
RTS0044654,39
RTS0044655,48
RTS0044656,47
RTS0044657,32
RTS0044658,37
RTS0044659,41
RTS0044660,46
RTS0044661,51
RTS0044662,37
RTS0044663,34
RTS0044664,56
RTS0044665,44
RTS0044666,41
RTS0044667,27
RTS0044668,43
RTS0044669,40
RTS0044670,39
RTS0044671,37
RTS0044672,43
RTS0044673,53
RTS0044674,42
RTS0044675,45
RTS0044676,47
RTS0044677,40
RTS0044678,45
RTS0044679,62
RTS0044680,33
RTS0044681,47
RTS0044682,45
RTS0044683,44
RTS0044684,40
RTS0044685,48
RTS0044686,50
RTS0044687,54
RTS0044688,70
RTS0044689,50
RTS0044690,80
RTS0044691,46
RTS0044692,46
RTS0044693,35
RTS0044694,51
RTS0044695,29
RTS0044696,60
RTS0044697,34
RTS0044698,40
RTS0044699,32
RTS0044700,37
RTS0044701,50
RTS0044702,48
RTS0044703,57
RTS0044704,46
RTS0044705,24
RTS0044706,28
RTS0044707,39
RTS0044708,33
RTS0044709,37
RTS0044710,38
RTS0044711,41
RTS0044712,50
RTS0044714,46
RTS0044715,34
RTS0044716,49
RTS0044717,37
RTS0044718,46
RTS0044719,35
RTS0044720,55
RTS0044721,39
RTS0044722,35
RTS0044723,30
RTS0044724,34
RTS0044725,37
RTS0044726,52
RTS0044727,60
RTS0044728,43
RTS0044729,60
RTS0044730,52
RTS0044731,52
RTS0044732,60
RTS0044733,32
RTS0044734,32
RTS0044735,55
RTS0044736,37
RTS0044737,40
RTS0044738,31
RTS0044739,34
RTS0044740,35
RTS0044741,40
RTS0044742,34
RTS0044743,43
RTS0044744,37
RTS0044745,34
RTS0044746,43
RTS0044747,48
RTS0044748,26
RTS0044749,50
RTS0044750,43
RTS0044751,36
RTS0044752,37
RTS0044753,40
RTS0044754,29
RTS0044755,57
RTS0044756,49
RTS0044757,33
RTS0044758,44
RTS0044759,39
RTS0044760,41
RTS0044761,45
RTS0044762,49
RTS0044763,46
RTS0044764,29
RTS0044765,28
RTS0044766,42
RTS0044767,43
RTS0044768,42
RTS0044769,34
RTS0044770,39
RTS0044771,36
RTS0044772,24
RTS0044773,40
RTS0044774,31
RTS0044775,35
RTS0044776,54
RTS0044777,60
RTS0044778,40
RTS0044779,44
RTS0044780,44
RTS0044781,62
RTS0044782,54
RTS0044783,56
RTS0044784,43
RTS0044785,28
RTS0044786,59
RTS0044787,46
RTS0044788,50
RTS0044789,60
RTS0044790,43
RTS0044791,79
RTS0044792,112
RTS0044793,47
RTS0044794,39
RTS0044795,37
RTS0044796,44
RTS0044797,51
RTS0044798,43
RTS0044799,45
RTS0044800,35
RTS0044801,45
RTS0044802,44
RTS0044803,21
RTS0044804,43
RTS0044805,43
RTS0044806,25
RTS0044807,30
RTS0044808,34
RTS0044809,34
RTS0044810,40
RTS0044811,48
RTS0044812,44
RTS0044813,58
RTS0044814,59
RTS0044815,54
RTS0044816,52
RTS0044817,57
RTS0044818,50
RTS0044819,45
RTS0044820,43
RTS0044821,35
RTS0044822,40
RTS0044823,37
RTS0044824,34
RTS0044825,57
RTS0044826,51
RTS0044827,42
RTS0044828,42
RTS0044829,43
RTS0044830,36
RTS0044831,49
RTS0044832,41
RTS0044833,50
RTS0044834,49
RTS0044835,46
RTS0044836,41
RTS0044837,27
RTS0044838,45
RTS0044839,48
RTS0044840,36
RTS0044841,35
RTS0044842,37
RTS0044843,39
RTS0044844,40
RTS0044845,33
RTS0044846,37
RTS0044847,25
RTS0044848,55
RTS0044849,59
RTS0044850,43
RTS0044851,34
RTS0044852,43
RTS0044853,29
RTS0044854,34
RTS0044855,29
RTS0044856,57
RTS0044857,36
RTS0044858,35
RTS0044859,44
RTS0044860,52
RTS0044861,38
RTS0044862,43
RTS0044863,35
RTS0044864,41
RTS0044865,31
RTS0044866,66
RTS0044867,54
RTS0044868,45
RTS0044869,51
RTS0044870,47
RTS0044871,30
RTS0044872,33
RTS0044873,35
RTS0044874,34
RTS0044875,55
RTS0044876,32
RTS0044877,50
RTS0044878,44
RTS0044879,37
RTS0044880,52
RTS0044881,29
RTS0044882,36
RTS0044883,40
RTS0044884,36
RTS0044885,26
RTS0044886,40
RTS0044887,36
RTS0044888,46
RTS0044889,33
RTS0044890,40
RTS0044891,39
RTS0044892,47
RTS0044893,35
RTS0044894,37
RTS0044895,49
RTS0044896,60
RTS0044897,62
RTS0044898,50
RTS0044899,60
RTS0044900,56
RTS0044901,42
RTS0044902,42
RTS0044903,49
RTS0044904,27
RTS0044905,43
RTS0044906,65
RTS0044907,43
RTS0044908,55
RTS0044909,60
RTS0044910,44
RTS0044911,36
RTS0044912,50
RTS0044913,28
RTS0044914,47
RTS0044915,27
RTS0044916,57
RTS0044917,50
RTS0044918,36
RTS0044919,34
RTS0044920,56
RTS0044921,47
RTS0044922,51
RTS0044923,36
RTS0044924,25
RTS0044925,44
RTS0044926,48
RTS0044927,44
RTS0044928,46
RTS0044929,36
RTS0044930,50
RTS0044931,47
RTS0044932,41
RTS0044933,44
RTS0044934,29
RTS0044935,42
RTS0044936,43
RTS0044937,24
RTS0044938,35
RTS0044939,33
RTS0044940,34
RTS0044941,36
RTS0044942,43
RTS0044943,41
RTS0044944,40
RTS0044945,38
RTS0044946,50
RTS0044947,27
RTS0044948,49
RTS0044949,43
RTS0044950,43
RTS0044951,35
RTS0044952,42
RTS0044953,38
RTS0044954,45
RTS0044955,36
RTS0044956,52
RTS0044957,58
RTS0044958,47
RTS0044959,35
RTS0044960,41
RTS0044961,45
RTS0044962,32
RTS0044963,32
RTS0044964,50
RTS0044965,37
RTS0044966,39
RTS0044967,28
RTS0044968,45
RTS0044969,35
RTS0044970,40
RTS0044971,43
RTS0044972,37
RTS0044973,35
RTS0044974,46
RTS0044975,47
RTS0044976,33
RTS0044977,43
RTS0044978,44
RTS0044979,44
RTS0044980,33
RTS0044981,40
RTS0044982,31
RTS0044983,26
RTS0044984,40
RTS0044985,39
RTS0044986,26
RTS0044987,35
RTS0044988,26
RTS0044989,35
RTS0044990,35
RTS0044991,36
RTS0044992,20
RTS0044993,27
RTS0044994,46
RTS0044995,28
RTS0044996,44
RTS0044997,34
RTS0044998,32
RTS0044999,34
RTS0045000,41
RTS0045001,40
RTS0045002,29
RTS0045003,45
RTS0045004,27
RTS0045005,39
RTS0045006,37
RTS0045007,61
RTS0045008,59
RTS0045009,36
RTS0045010,45
RTS0045011,28
RTS0045012,40
RTS0045013,34
RTS0045014,53
RTS0045015,38
RTS0045016,47
RTS0045017,41
RTS0045018,49
RTS0045019,40
RTS0045020,36
RTS0045021,30
RTS0045022,35
RTS0045023,27
RTS0045024,26
RTS0045025,42
RTS0045026,74
RTS0045027,50
RTS0045028,60
RTS0045029,35
RTS0045030,52
RTS0045031,36
RTS0045032,33
RTS0045033,46
RTS0045034,35
RTS0045035,54
RTS0045036,47
RTS0045038,65
RTS0045039,54
RTS0045040,32
RTS0045041,53
RTS0045042,29
RTS0045043,44
RTS0045044,40
RTS0045045,41
RTS0045046,38
RTS0045047,28
RTS0045048,39
RTS0045049,40
RTS0045050,40
RTS0045051,31
RTS0045052,48
RTS0045053,38
RTS0045054,39
RTS0045055,34
RTS0045056,43
RTS0045057,64
RTS0045058,38
RTS0045059,45
RTS0045060,70
RTS0045061,39
RTS0045063,25
RTS0045064,41
RTS0045065,55
RTS0045066,35
RTS0045067,54
RTS0045068,59
RTS0045069,46
RTS0045070,66
RTS0045071,38
RTS0045072,29
RTS0045073,41
RTS0045074,38
RTS0045075,28
RTS0045076,42
RTS0045077,33
RTS0045078,48
RTS0045079,38
RTS0045080,40
RTS0045081,43
RTS0045082,34
RTS0045083,49
RTS0045084,43
RTS0045085,33
RTS0045086,36
RTS0045087,33
RTS0045088,40
RTS0045089,31
RTS0045090,30
RTS0045091,35
RTS0045092,32
RTS0045093,33
RTS0045094,31
RTS0045095,42
RTS0045096,53
RTS0045097,40
RTS0045098,31
RTS0045099,37
RTS0045100,41
RTS0045101,36
RTS0045102,42
RTS0045103,41
RTS0045104,25
RTS0045105,35
RTS0045106,42
RTS0045107,51
RTS0045108,41
RTS0045109,45
RTS0045110,48
RTS0045111,66
RTS0045112,43
RTS0045113,47
RTS0045114,52
RTS0045115,52
RTS0045116,39
RTS0045117,49
RTS0045118,34
RTS0045119,34
RTS0045120,42
RTS0045121,36
RTS0045122,45
RTS0045123,68
RTS0045124,33
RTS0045125,28
RTS0045126,42
RTS0045127,42
RTS0045128,45
RTS0045129,37
RTS0045130,30
RTS0045131,30
RTS0045132,45
RTS0045133,50
RTS0045134,46
RTS0045135,37
RTS0045136,49
RTS0045137,45
RTS0045138,47
RTS0045139,37
RTS0045140,34
RTS0045141,36
RTS0045142,49
RTS0045143,39
RTS0045144,32
RTS0045145,49
RTS0045146,40
RTS0045147,36
RTS0045148,39
RTS0045149,34
RTS0045150,36
RTS0045151,37
RTS0045152,43
RTS0045153,47
RTS0045154,43
RTS0045155,37
RTS0045156,26
RTS0045157,47
RTS0045158,30
RTS0045159,45
RTS0045160,61
RTS0045161,50
RTS0045162,46
RTS0045163,50
RTS0045164,51
RTS0045165,51
RTS0045166,41
RTS0045167,39
RTS0045168,55
RTS0045169,41
RTS0045170,44
RTS0045171,58
RTS0045172,54
RTS0045173,54
RTS0045174,44
RTS0045175,46
RTS0045176,32
RTS0045177,44
RTS0045178,43
RTS0045179,38
RTS0045180,49
RTS0045181,43
RTS0045182,41
RTS0045183,40
RTS0045184,48
RTS0045185,51
RTS0045186,32
RTS0045187,49
RTS0045188,36
RTS0045189,43
RTS0045190,42
RTS0045191,28
RTS0045192,36
RTS0045193,46
RTS0045194,52
RTS0045195,32
RTS0045196,53
RTS0045197,49
RTS0045198,50
RTS0045199,40
RTS0045200,35
RTS0045201,42
RTS0045202,35
RTS0045203,39
RTS0045204,35
RTS0045205,37
RTS0045206,32
RTS0045207,36
RTS0045208,35
RTS0045209,45
RTS0045210,42
RTS0045211,39
RTS0045212,39
RTS0045213,49
RTS0045214,35
RTS0045215,48
RTS0045216,42
RTS0045217,46
RTS0045218,64
RTS0045219,50
RTS0045220,53
RTS0045221,40
RTS0045222,41
RTS0045223,63
RTS0045224,40
RTS0045225,44
RTS0045226,85
RTS0045227,58
RTS0045228,111
RTS0045229,54
RTS0045230,62
RTS0045231,61
RTS0045232,61
RTS0045233,63
RTS0045234,41
RTS0045235,52
RTS0045236,82
RTS0045237,53
RTS0045238,52
RTS0045239,45
RTS0045240,87
RTS0045241,50
RTS0045242,45
RTS0045243,54
RTS0045244,49
RTS0045245,46
RTS0045246,44
RTS0045247,46
RTS0045248,46
RTS0045249,38
RTS0045250,39
RTS0045251,53
RTS0045252,43
RTS0045253,57
RTS0045254,39
RTS0045255,33
RTS0045256,38
RTS0045257,48
RTS0045258,54
RTS0045259,49
RTS0045260,48
RTS0045261,40
RTS0045262,63
RTS0045263,59
RTS0045264,45
RTS0045265,37
RTS0045266,40
RTS0045267,46
RTS0045268,56
RTS0045269,42
RTS0045270,50
RTS0045271,34
RTS0045272,28
RTS0045273,43
RTS0045274,53
RTS0045275,55
RTS0045276,32
RTS0045277,33
RTS0045278,55
RTS0045279,23
RTS0045280,29
RTS0045281,31
RTS0045282,50
RTS0045283,53
RTS0045284,43
RTS0045285,51
RTS0045286,47
RTS0045287,60
RTS0045288,32
RTS0045289,44
RTS0045290,41
RTS0045291,37
RTS0045292,49
RTS0045293,43
RTS0045294,34
RTS0045295,47
RTS0045296,25
RTS0045297,44
RTS0045298,43
RTS0045299,40
RTS0045300,52
RTS0045301,68
RTS0045302,36
RTS0045303,67
RTS0045304,33
RTS0045305,60
RTS0045306,38
RTS0045307,45
RTS0045308,57
RTS0045309,50
RTS0045310,61
RTS0045311,28
RTS0045312,30
RTS0045313,36
RTS0045314,28
RTS0045315,31
RTS0045316,46
RTS0045317,46
RTS0045318,43
RTS0045319,44
RTS0045320,27
RTS0045321,37
RTS0045322,34
RTS0045323,40
RTS0045324,41
RTS0045325,34
RTS0045326,33
RTS0045327,49
RTS0045328,42
RTS0045329,33
RTS0045330,35
RTS0045331,35
RTS0045332,44
RTS0045333,55
RTS0045334,38
RTS0045335,37
RTS0045336,41
RTS0045337,47
RTS0045338,44
RTS0045339,47
RTS0045340,37
RTS0045341,43
RTS0045342,47
RTS0045343,43
RTS0045344,40
RTS0045345,32
RTS0045346,34
RTS0045347,44
RTS0045348,44
RTS0045349,46
RTS0045350,36
RTS0045351,53
RTS0045352,35
RTS0045353,39
RTS0045354,54
RTS0045355,24
RTS0045356,47
RTS0045357,54
RTS0045358,50
RTS0045359,27
RTS0045360,51
RTS0045361,59
RTS0045362,34
RTS0045363,38
RTS0045364,47
RTS0045365,51
RTS0045366,37
RTS0045367,46
RTS0045368,33
RTS0045369,27
RTS0045370,48
RTS0045371,57
RTS0045372,47
RTS0045373,49
RTS0045374,51
RTS0045375,48
RTS0045376,51
RTS0045377,45
RTS0045378,51
RTS0045379,68
RTS0045380,58
RTS0045381,59
RTS0045382,56
RTS0045383,55
RTS0045384,42
RTS0045385,46
RTS0045386,35
RTS0045387,42
RTS0045388,40
RTS0045389,38
RTS0045390,43
RTS0045391,41
RTS0045392,37
RTS0045393,28
RTS0045394,37
RTS0045395,40
RTS0045396,42
RTS0045397,52
RTS0045398,40
RTS0045399,40
RTS0045400,50
RTS0045401,41
RTS0045402,36
RTS0045403,41
RTS0045404,40
RTS0045405,31
RTS0045406,63
RTS0045407,53
RTS0045408,48
RTS0045409,47
RTS0045410,47
RTS0045411,67
RTS0045412,62
RTS0045413,59
RTS0045414,69
RTS0045415,55
RTS0045416,44
RTS0045417,35
RTS0045418,29
RTS0045419,43
RTS0045420,55
RTS0045421,439
RTS0045422,477
RTS0045423,251
RTS0045424,444
RTS0045425,255
RTS0045426,36
RTS0045427,42
RTS0045428,40
RTS0045429,38
RTS0045430,38
RTS0045431,48
RTS0045432,54
RTS0045433,48
RTS0045434,68
RTS0045435,44
RTS0045436,48
RTS0045437,54
RTS0045438,69
RTS0045439,56
RTS0045440,51
RTS0045441,62
RTS0045442,42
RTS0045443,45
RTS0045444,45
RTS0045445,37
RTS0045446,54
RTS0045447,58
RTS0045448,56
RTS0045449,33
RTS0045450,36
RTS0045451,56
RTS0045452,44
RTS0045453,25
RTS0045454,40
RTS0045455,38
RTS0045456,39
RTS0045457,43
RTS0045458,30
RTS0045459,24
RTS0045460,37
RTS0045461,39
RTS0045462,46
RTS0045463,26
RTS0045464,20
RTS0045465,36
RTS0045466,46
RTS0045467,47
RTS0045468,31
RTS0045469,73
RTS0045470,45
RTS0045471,33
RTS0045472,48
RTS0045473,20
RTS0045474,53
RTS0045475,40
RTS0045476,51
RTS0045477,56
RTS0045478,42
RTS0045479,77
RTS0045480,59
RTS0045481,35
RTS0045482,55
RTS0045483,42
RTS0045484,60
RTS0045485,50
RTS0045486,24
RTS0045487,35
RTS0045488,46
RTS0045489,48
RTS0045490,42
RTS0045491,111
RTS0045492,130
RTS0045493,83
RTS0045494,34
RTS0045495,73
RTS0045496,33
RTS0045497,36
RTS0045498,70
RTS0045499,49
RTS0045500,46
RTS0045501,53
RTS0045502,63
RTS0045503,49
RTS0045504,38
RTS0045505,43
RTS0045506,749
RTS0045507,1149
RTS0045508,635
RTS0045509,947
RTS0045510,659
RTS0045511,51
RTS0045512,47
RTS0045513,33
RTS0045514,42
RTS0045515,31
RTS0045516,34
RTS0045517,42
RTS0045518,37
RTS0045519,36
RTS0045520,41
RTS0045521,43
RTS0045522,51
RTS0045523,44
RTS0045524,45
RTS0045525,32
RTS0045526,36
RTS0045527,41
RTS0045528,38
RTS0045529,52
RTS0045530,46
RTS0045531,45
RTS0045532,48
RTS0045533,48
RTS0045534,38
RTS0045535,43
RTS0045536,58
RTS0045537,60
RTS0045538,44
RTS0045539,53
RTS0045540,62
RTS0045541,44
RTS0045542,29
RTS0045543,48
RTS0045544,31
RTS0045545,47
RTS0045546,60
RTS0045547,38
RTS0045548,27
RTS0045549,44
RTS0045550,35
RTS0045551,30
RTS0045552,35
RTS0045553,26
RTS0045554,30
RTS0045555,36
RTS0045556,44
RTS0045557,41
RTS0045558,58
RTS0045559,44
RTS0045560,45
RTS0045561,52
RTS0045562,47
RTS0045563,32
RTS0045564,44
RTS0045565,33
RTS0045566,50
RTS0045567,48
RTS0045568,56
RTS0045569,43
RTS0045570,31
RTS0045571,25
RTS0045572,35
RTS0045573,30
RTS0045574,31
RTS0045575,31
RTS0045576,35
RTS0045577,24
RTS0045578,29
RTS0045579,30
RTS0045580,32
RTS0045581,29
RTS0045582,29
RTS0045583,42
RTS0045584,39
RTS0045585,35
RTS0045586,30
RTS0045587,42
RTS0045588,41
RTS0045589,30
RTS0045590,44
RTS0045592,149
RTS0045593,135
RTS0045594,102
RTS0045595,101
RTS0045596,60
RTS0045597,68
RTS0045598,83
RTS0045599,81
RTS0045600,51
RTS0045601,33
RTS0045602,33
RTS0045603,25
RTS0045604,49
RTS0045606,48
RTS0045607,41
RTS0045608,32
RTS0045609,34
RTS0045610,53
RTS0045611,38
RTS0045612,41
RTS0045613,36
RTS0045614,32
RTS0045615,23
RTS0045616,34
RTS0045617,39
RTS0045618,43
RTS0045619,33
RTS0045620,27
RTS0045621,27
RTS0045622,46
RTS0045623,36
RTS0045624,28
RTS0045625,49
RTS0045626,14
RTS0045627,33
RTS0045628,51
RTS0045629,46
RTS0045630,39
RTS0045631,36
RTS0045632,29
RTS0045633,48
RTS0045634,42
RTS0045635,35
RTS0045636,45
RTS0045637,24
RTS0045638,41
RTS0045639,49
RTS0045640,38
RTS0045641,30
RTS0045642,37
RTS0045643,32
RTS0045644,32
RTS0045645,55
RTS0045646,24
RTS0045647,36
RTS0045648,34
RTS0045649,36
RTS0045650,31
RTS0045651,44
RTS0045652,37
RTS0045653,35
RTS0045654,42
RTS0045655,25
RTS0045656,44
RTS0045657,36
RTS0045658,63
RTS0045659,45
RTS0045660,65
RTS0045661,75
RTS0045662,55
RTS0045663,64
RTS0045664,75
RTS0045665,74
RTS0045666,22
RTS0045667,34
RTS0045668,40
RTS0045669,36
RTS0045670,28
RTS0045671,41
RTS0045672,43
RTS0045673,39
RTS0045674,48
RTS0045675,51
RTS0045676,71
RTS0045677,61
RTS0045678,72
RTS0045679,68
RTS0045680,59
RTS0045681,38
RTS0045682,42
RTS0045683,28
RTS0045684,40
RTS0045685,53
RTS0045687,45
RTS0045688,27
RTS0045689,30
RTS0045690,44
RTS0045691,30
RTS0045692,26
RTS0045693,40
RTS0045694,33
RTS0045695,41
RTS0045696,56
RTS0045697,36
RTS0045698,49
RTS0045699,35
RTS0045700,42
RTS0045701,39
RTS0045702,35
RTS0045703,44
RTS0045704,45
RTS0045705,30
RTS0045706,33
RTS0045707,41
RTS0045708,36
RTS0045709,32
RTS0045710,48
RTS0045711,38
RTS0045712,39
RTS0045713,38
RTS0045714,45
RTS0045715,42
RTS0045716,54
RTS0045717,46
RTS0045718,23
RTS0045719,37
RTS0045720,39
RTS0045721,73
RTS0045722,50
RTS0045723,53
RTS0045724,37
RTS0045725,32
RTS0045726,49
RTS0045727,59
RTS0045728,40
RTS0045729,53
RTS0045730,39
RTS0045731,61
RTS0045732,47
RTS0045733,35
RTS0045734,48
RTS0045735,56
RTS0045736,127
RTS0045737,144
RTS0045738,185
RTS0045739,197
RTS0045740,171
RTS0045741,50
RTS0045742,55
RTS0045743,40
RTS0045744,72
RTS0045745,58
RTS0045746,57
RTS0045747,70
RTS0045748,82
RTS0045749,25
RTS0045750,39
RTS0045751,42
RTS0045752,44
RTS0045753,65
RTS0045754,64
RTS0045755,65
RTS0045756,50
RTS0045757,49
RTS0045758,58
RTS0045759,52
RTS0045760,54
RTS0045761,50
RTS0045762,41
RTS0045763,41
RTS0045764,61
RTS0045765,34
RTS0045766,38
RTS0045767,33
RTS0045768,45
RTS0045769,47
RTS0045770,41
RTS0045771,44
RTS0045772,52
RTS0045773,56
RTS0045774,41
RTS0045775,38
RTS0045776,32
RTS0045777,19
RTS0045778,38
RTS0045779,40
RTS0045780,21
RTS0045781,51
RTS0045782,49
RTS0045783,63
RTS0045784,51
RTS0045785,59
RTS0045786,47
RTS0045787,53
RTS0045788,44
RTS0045789,44
RTS0045790,41
RTS0045791,23
RTS0045792,53
RTS0045793,33
RTS0045794,50
RTS0045795,29
RTS0045796,40
RTS0045797,32
RTS0045798,34
RTS0045799,22
RTS0045800,39
RTS0045801,38
RTS0045802,39
RTS0045803,42
RTS0045804,30
RTS0045805,39
RTS0045806,42
RTS0045807,33
RTS0045808,31
RTS0045809,57
RTS0045810,26
RTS0045811,36
RTS0045812,30
RTS0045813,26
RTS0045814,61
RTS0045815,28
RTS0045816,35
RTS0045817,35
RTS0045818,25
RTS0045819,43
RTS0045820,46
RTS0045821,73
RTS0045822,52
RTS0045823,50
RTS0045824,58
RTS0045825,43
RTS0045826,70
RTS0045827,127
RTS0045828,58
RTS0045829,99
RTS0045830,89
RTS0045831,40
RTS0045832,45
RTS0045833,40
RTS0045834,41
RTS0045835,41
RTS0045836,101
RTS0045837,92
RTS0045838,79
RTS0045840,59
RTS0045841,81
RTS0045842,52
RTS0045843,41
RTS0045844,43
RTS0045845,50
RTS0045846,193
RTS0045848,61
RTS0045849,256
RTS0045851,42
RTS0045852,40
RTS0045853,52
RTS0045854,45
RTS0045855,36
RTS0045856,35
RTS0045857,42
RTS0045858,27
RTS0045859,55
RTS0045860,43
RTS0045861,44
RTS0045862,52
RTS0045863,62
RTS0045864,61
RTS0045865,66
RTS0045866,58
RTS0045867,23
RTS0045868,30
RTS0045869,33
RTS0045870,33
RTS0045871,32
RTS0045872,44
RTS0045873,33
RTS0045874,38
RTS0045875,36
RTS0045876,21
RTS0045877,40
RTS0045878,28
RTS0045879,44
RTS0045880,31
RTS0045881,34
RTS0045882,55
RTS0045883,43
RTS0045884,47
RTS0045885,6
RTS0045886,45
RTS0045887,36
RTS0045888,32
RTS0045889,35
RTS0045890,45
RTS0045891,40
RTS0045892,48
RTS0045893,46
RTS0045894,43
RTS0045895,39
RTS0045896,44
RTS0045897,30
RTS0045898,34
RTS0045899,42
RTS0045900,51
RTS0045901,38
RTS0045902,32
RTS0045903,35
RTS0045904,35
RTS0045905,29
RTS0045906,40
RTS0045907,38
RTS0045908,35
RTS0045909,29
RTS0045910,49
RTS0045911,52
RTS0045912,29
RTS0045913,33
RTS0045914,32
RTS0045915,33
RTS0045916,42
RTS0045917,31
RTS0045918,29
RTS0045919,48
RTS0045920,34
RTS0045921,34
RTS0045922,25
RTS0045923,28
RTS0045924,50
RTS0045925,48
RTS0045926,47
RTS0045927,31
RTS0045928,39
RTS0045929,45
RTS0045930,68
RTS0045931,87
RTS0045932,44
RTS0045933,31
RTS0045935,48
RTS0045939,40
RTS0045940,28
RTS0045941,42
RTS0045942,32
RTS0045943,45
RTS0045944,40
RTS0045945,40
RTS0045946,42
RTS0045947,40
RTS0045948,31
RTS0045949,31
RTS0045950,45
RTS0045951,59
RTS0045952,47
RTS0045953,44
RTS0045954,50
RTS0045955,44
RTS0045956,33
RTS0045957,48
RTS0045958,41
RTS0045959,40
RTS0045960,18
RTS0045961,29
RTS0045962,36
RTS0045963,37
RTS0045964,41
RTS0045965,43
RTS0045966,42
RTS0045967,42
RTS0045968,27
RTS0045969,46
RTS0045970,56
RTS0045971,49
RTS0045972,38
RTS0045973,31
RTS0045974,34
RTS0045975,40
RTS0045976,39
RTS0045977,30
RTS0045978,41
RTS0045979,45
RTS0045980,41
RTS0045981,41
RTS0045982,49
RTS0045983,69
RTS0045984,77
RTS0045985,40
RTS0045986,19
RTS0045987,41
RTS0045988,38
RTS0045989,40
RTS0045990,30
RTS0045991,31
RTS0045992,39
RTS0045993,44
RTS0045994,32
RTS0045995,25
RTS0045996,32
RTS0045997,44
RTS0045998,28
RTS0045999,27
RTS0046000,24
RTS0046001,45
RTS0046002,48
RTS0046003,32
RTS0046004,38
RTS0046005,54
RTS0046006,43
RTS0046007,44
RTS0046008,43
RTS0046009,55
RTS0046010,31
RTS0046011,27
RTS0046012,29
RTS0046013,33
RTS0046014,35
RTS0046015,38
RTS0046016,50
RTS0046017,44
RTS0046018,37
RTS0046019,37
RTS0046020,31
RTS0046021,46
RTS0046022,34
RTS0046023,42
RTS0046024,29
RTS0046025,41
RTS0046026,36
RTS0046027,30
RTS0046028,48
RTS0046029,35
RTS0046030,35
RTS0046031,52
RTS0046032,42
RTS0046033,38
RTS0046034,39
RTS0046035,52
RTS0046036,37
RTS0046037,32
RTS0046038,36
RTS0046039,33
RTS0046040,26
RTS0046041,38
RTS0046042,31
RTS0046043,32
RTS0046044,25
RTS0046045,44
RTS0046046,31
RTS0046047,25
RTS0046048,45
RTS0046049,45
RTS0046050,35
RTS0046051,77
RTS0046052,40
RTS0046053,60
RTS0046054,68
RTS0046055,66
RTS0046056,44
RTS0046057,49
RTS0046058,31
RTS0046059,37
RTS0046060,24
RTS0046061,46
RTS0046062,30
RTS0046063,45
RTS0046064,53
RTS0046065,24
RTS0046066,43
RTS0046067,26
RTS0046068,52
RTS0046069,35
RTS0046070,23
RTS0046071,50
RTS0046072,29
RTS0046073,38
RTS0046074,35
RTS0046075,33
RTS0046076,42
RTS0046077,26
RTS0046078,55
RTS0046079,41
RTS0046080,54
RTS0046081,43
RTS0046082,54
RTS0046083,29
RTS0046084,61
RTS0046085,40
RTS0046086,49
RTS0046087,35
RTS0046088,43
RTS0046089,30
RTS0046090,41
RTS0046091,28
RTS0046092,45
RTS0046093,37
RTS0046094,37
RTS0046095,33
RTS0046096,35
RTS0046097,38
RTS0046098,46
RTS0046099,41
RTS0046100,32
RTS0046101,39
RTS0046102,31
RTS0046103,37
RTS0046104,43
RTS0046105,38
RTS0046106,20
RTS0046107,43
RTS0046108,40
RTS0046109,33
RTS0046110,39
RTS0046111,41
RTS0046112,40
RTS0046113,42
RTS0046114,52
RTS0046115,53
RTS0046116,56
RTS0046117,69
RTS0046119,32
RTS0046121,60
RTS0046122,49
RTS0046123,41
RTS0046124,24
RTS0046125,50
RTS0046126,37
RTS0046127,27
RTS0046128,64
RTS0046129,63
RTS0046130,43
RTS0046131,31
RTS0046132,47
RTS0046133,50
RTS0046134,57
RTS0046135,47
RTS0046136,56
RTS0046137,71
RTS0046138,43
RTS0046140,81
RTS0046141,24
RTS0046142,57
RTS0046143,55
RTS0046144,51
RTS0046145,45
RTS0046146,29
RTS0046147,42
RTS0046148,40
RTS0046149,28
RTS0046150,30
RTS0046152,40
RTS0046153,30
RTS0046154,45
RTS0046155,41
RTS0046156,30
RTS0046157,31
RTS0046158,43
RTS0046159,33
RTS0046160,38
RTS0046161,39
RTS0046162,40
RTS0046163,33
RTS0046164,57
RTS0046165,44
RTS0046166,45
RTS0046167,46
RTS0046168,27
RTS0046169,31
RTS0046170,33
RTS0046171,20
RTS0046172,31
RTS0046173,21
RTS0046174,36
RTS0046175,47
RTS0046176,33
RTS0046177,18
RTS0046178,29
RTS0046179,40
RTS0046180,39
RTS0046181,31
RTS0046182,35
RTS0046183,57
RTS0046184,53
RTS0046185,36
RTS0046186,26
RTS0046187,34
RTS0046188,60
RTS0046191,28
RTS0046193,18
RTS0046194,29
RTS0046195,40
RTS0046196,36
RTS0046197,22
RTS0046198,25
RTS0046199,41
RTS0046200,38
RTS0046201,33
RTS0046202,47
RTS0046203,44
RTS0046204,27
RTS0046205,39
RTS0046206,41
RTS0046207,55
RTS0046208,35
RTS0046209,46
RTS0046210,28
RTS0046211,24
RTS0046212,30
RTS0046213,115
RTS0046214,80
RTS0046215,64
RTS0046216,62
RTS0046217,65
RTS0046218,28
RTS0046219,25
RTS0046220,39
RTS0046221,37
RTS0046222,25
RTS0046223,37
RTS0046224,32
RTS0046225,38
RTS0046226,39
RTS0046227,52
RTS0046228,44
RTS0046229,28
RTS0046230,37
RTS0046231,22
RTS0046232,48
RTS0046233,39
RTS0046234,46
RTS0046235,40
RTS0046236,37
RTS0046237,52
RTS0046238,33
RTS0046239,30
RTS0046240,41
RTS0046241,40
RTS0046242,36
RTS0046243,27
RTS0046244,31
RTS0046245,23
RTS0046246,38
RTS0046247,23
RTS0046248,40
RTS0046249,30
RTS0046250,33
RTS0046251,27
RTS0046252,58
RTS0046253,45
RTS0046254,53
RTS0046255,34
RTS0046256,34
RTS0046257,41
RTS0046258,27
RTS0046259,34
RTS0046260,37
RTS0046261,39
RTS0046262,45
RTS0046263,31
RTS0046264,45
RTS0046265,42
RTS0046266,36
RTS0046267,31
RTS0046268,41
RTS0046269,44
RTS0046270,48
RTS0046271,35
RTS0046272,35
RTS0046273,40
RTS0046274,31
RTS0046275,30
RTS0046276,30
RTS0046277,28
RTS0046278,31
RTS0046279,39
RTS0046280,36
RTS0046281,37
RTS0046282,40
RTS0046283,34
RTS0046284,35
RTS0046285,23
RTS0046286,45
RTS0046287,31
RTS0046288,26
RTS0046289,45
RTS0046290,40
RTS0046291,40
RTS0046292,37
RTS0046293,43
RTS0046294,32
RTS0046295,43
RTS0046296,46
RTS0046297,39
RTS0046298,35
RTS0046299,54
RTS0046300,32
RTS0046301,42
RTS0046302,32
RTS0046303,37
RTS0046304,39
RTS0046305,34
RTS0046306,42
RTS0046307,40
RTS0046308,39
RTS0046309,32
RTS0046310,23
RTS0046311,34
RTS0046312,31
RTS0046313,29
RTS0046314,52
RTS0046315,49
RTS0046316,40
RTS0046317,47
RTS0046318,54
RTS0046319,35
RTS0046320,38
RTS0046321,60
RTS0046322,47
RTS0046323,55
RTS0046324,39
RTS0046325,48
RTS0046326,31
RTS0046327,33
RTS0046328,42
RTS0046329,45
RTS0046330,35
RTS0046331,51
RTS0046332,38
RTS0046333,40
RTS0046334,61
RTS0046335,70
RTS0046336,66
RTS0046342,25
RTS0046343,37
RTS0046344,37
RTS0046345,30
RTS0046346,38
RTS0046347,95
RTS0046348,123
RTS0046349,93
RTS0046350,38
RTS0046351,45
RTS0046352,43
RTS0046353,39
RTS0046354,33
RTS0046355,25
RTS0046356,39
RTS0046357,36
RTS0046358,32
RTS0046359,35
RTS0046360,32
RTS0046361,29
RTS0046362,49
RTS0046363,35
RTS0046364,40
RTS0046365,39
RTS0046366,40
RTS0046367,42
RTS0046368,36
RTS0046369,30
RTS0046370,33
RTS0046371,43
RTS0046372,39
RTS0046373,36
RTS0046374,33
RTS0046375,25
RTS0046376,27
RTS0046377,39
RTS0046378,57
RTS0046379,36
RTS0046380,54
RTS0046381,34
RTS0046382,44
RTS0046383,52
RTS0046384,43
RTS0046385,36
RTS0046386,38
RTS0046387,30
RTS0046388,44
RTS0046389,35
RTS0046390,33
RTS0046391,40
RTS0046392,19
RTS0046393,35
RTS0046394,40
RTS0046395,23
RTS0046396,34
RTS0046397,31
RTS0046398,36
RTS0046399,44
RTS0046400,45
RTS0046401,34
RTS0046402,35
RTS0046403,41
RTS0046404,37
RTS0046405,39
RTS0046406,40
RTS0046407,49
RTS0046408,29
RTS0046409,33
RTS0046410,52
RTS0046411,50
RTS0046412,48
RTS0046413,94
RTS0046414,332
RTS0046415,133
RTS0046416,41
RTS0046417,67
RTS0046418,40
RTS0046419,40
RTS0046420,36
RTS0046421,36
RTS0046422,37
RTS0046423,27
RTS0046424,35
RTS0046425,44
RTS0046426,43
RTS0046427,38
RTS0046428,47
RTS0046429,24
RTS0046430,36
RTS0046431,40
RTS0046432,56
RTS0046433,63
RTS0046434,62
RTS0046435,71
RTS0046439,60
RTS0046440,47
RTS0046441,51
RTS0046442,43
RTS0046443,53
RTS0046444,49
RTS0046445,42
RTS0046446,21
RTS0046447,39
RTS0046448,35
RTS0046449,52
RTS0046450,65
RTS0046451,47
RTS0046452,56
RTS0046453,57
RTS0046454,49
RTS0046455,46
RTS0046456,37
RTS0046457,45
RTS0046458,47
RTS0046459,64
RTS0046460,55
RTS0046461,70
RTS0046462,76
RTS0046463,36
RTS0046464,28
RTS0046466,29
RTS0046468,40
RTS0046469,43
RTS0046470,48
RTS0046471,31
RTS0046472,36
RTS0046473,35
RTS0046474,26
RTS0046475,50
RTS0046476,38
RTS0046477,25
RTS0046478,38
RTS0046479,41
RTS0046480,27
RTS0046481,43
RTS0046482,33
RTS0046483,45
RTS0046484,32
RTS0046485,42
RTS0046486,43
RTS0046487,56
RTS0046488,44
RTS0046489,45
RTS0046490,38
RTS0046491,41
RTS0046492,46
RTS0046493,35
RTS0046494,35
RTS0046495,33
RTS0046496,72
RTS0046497,49
RTS0046498,42
RTS0046499,54
RTS0046500,56
RTS0046501,58
RTS0046502,32
RTS0046503,50
RTS0046504,39
RTS0046505,26
RTS0046506,32
RTS0046507,29
RTS0046508,31
RTS0046509,30
RTS0046510,43
RTS0046511,28
RTS0046512,39
RTS0046513,48
RTS0046514,26
RTS0046515,36
RTS0046516,46
RTS0046517,48
RTS0046518,24
RTS0046519,46
RTS0046520,42
RTS0046521,28
RTS0046522,35
RTS0046524,37
RTS0046525,28
RTS0046526,51
RTS0046527,35
RTS0046528,46
RTS0046529,29
RTS0046530,30
RTS0046531,30
RTS0046532,48
RTS0046533,52
RTS0046534,39
RTS0046535,25
RTS0046536,38
RTS0046537,28
RTS0046538,44
RTS0046539,37
RTS0046540,43
RTS0046541,36
RTS0046542,55
RTS0046543,54
RTS0046544,44
RTS0046545,50
RTS0046546,40
RTS0046548,42
RTS0046549,72
RTS0046550,43
RTS0046551,50
RTS0046552,40
RTS0046553,59
RTS0046554,33
RTS0046555,44
RTS0046556,48
RTS0046557,38
RTS0046558,35
RTS0046559,38
RTS0046560,30
RTS0046561,31
RTS0046562,33
RTS0046563,31
RTS0046564,40
RTS0046565,33
RTS0046566,39
RTS0046567,49
RTS0046568,35
RTS0046569,47
RTS0046570,55
RTS0046571,29
RTS0046572,38
RTS0046573,50
RTS0046574,41
RTS0046575,66
RTS0046577,41
RTS0046578,45
RTS0046580,60
RTS0046581,50
RTS0046582,38
RTS0046583,44
RTS0046584,49
RTS0046585,49
RTS0046586,29
RTS0046587,56
RTS0046588,26
RTS0046589,41
RTS0046590,35
RTS0046591,30
RTS0046592,39
RTS0046593,32
RTS0046594,52
RTS0046595,35
RTS0046596,43
RTS0046597,30
RTS0046598,53
RTS0046599,48
RTS0046600,68
RTS0046601,79
RTS0046602,57
RTS0046603,51
RTS0046604,56
RTS0046605,43
RTS0046606,41
RTS0046607,38
RTS0046608,64
RTS0046609,62
RTS0046610,26
RTS0046611,54
RTS0046612,59
RTS0046613,47
RTS0046614,43
RTS0046615,30
RTS0046616,36
RTS0046617,44
RTS0046618,27
RTS0046619,42
RTS0046620,30
RTS0046621,54
RTS0046622,55
RTS0046623,43
RTS0046624,40
RTS0046625,48
RTS0046626,54
RTS0046627,40
RTS0046628,70
RTS0046629,34
RTS0046630,45
RTS0046631,47
RTS0046632,49
RTS0046633,47
RTS0046634,46
RTS0046635,34
RTS0046636,53
RTS0046637,41
RTS0046638,28
RTS0046639,37
RTS0046640,35
RTS0046641,30
RTS0046642,37
RTS0046643,32
RTS0046644,41
RTS0046645,37
RTS0046646,33
RTS0046647,49
RTS0046648,25
RTS0046649,37
RTS0046650,30
RTS0046651,27
RTS0046652,36
RTS0046653,54
RTS0046654,44
RTS0046655,49
RTS0046656,44
RTS0046657,37
RTS0046658,42
RTS0046659,42
RTS0046660,39
RTS0046661,38
RTS0046662,31
RTS0046663,37
RTS0046664,23
RTS0046665,38
RTS0046666,32
RTS0046667,56
RTS0046668,36
RTS0046669,25
RTS0046670,39
RTS0046671,35
RTS0046672,33
RTS0046673,40
RTS0046674,49
RTS0046675,41
RTS0046676,30
RTS0046677,35
RTS0046678,40
RTS0046679,21
RTS0046680,31
RTS0046681,36
RTS0046682,22
RTS0046683,29
RTS0046684,34
RTS0046685,27
RTS0046686,39
RTS0046687,45
RTS0046688,33
RTS0046689,44
RTS0046690,42
RTS0046691,39
RTS0046692,25
RTS0046693,41
RTS0046694,46
RTS0046695,53
RTS0046696,44
RTS0046697,55
RTS0046698,42
RTS0046699,40
RTS0046700,63
RTS0046701,58
RTS0046702,58
RTS0046703,200
RTS0046704,340
RTS0046705,226
RTS0046706,130
RTS0046707,209
RTS0046708,209
RTS0046709,29
RTS0046710,37
RTS0046711,41
RTS0046712,24
RTS0046713,28
RTS0046714,46
RTS0046715,30
RTS0046716,54
RTS0046717,76
RTS0046718,34
RTS0046719,41
RTS0046720,30
RTS0046721,50
RTS0046722,64
RTS0046723,37
RTS0046724,41
RTS0046725,36
RTS0046726,45
RTS0046727,47
RTS0046728,35
RTS0046729,43
RTS0046730,57
RTS0046731,29
RTS0046732,52
RTS0046733,41
RTS0046734,43
RTS0046735,24
RTS0046736,28
RTS0046737,33
RTS0046738,39
RTS0046739,29
RTS0046740,41
RTS0046741,36
RTS0046742,30
RTS0046743,57
RTS0046744,37
RTS0046745,79
RTS0046746,24
RTS0046747,57
RTS0046748,59
RTS0046749,39
RTS0046750,38
RTS0046751,40
RTS0046752,46
RTS0046753,44
RTS0046754,38
RTS0046755,46
RTS0046756,34
RTS0046757,40
RTS0046758,35
RTS0046759,81
RTS0046760,58
RTS0046761,71
RTS0046763,39
RTS0046764,31
RTS0046765,40
RTS0046766,46
RTS0046767,36
RTS0046768,59
RTS0046769,83
RTS0046770,48
RTS0046771,43
RTS0046772,41
RTS0046773,43
RTS0046774,24
RTS0046775,43
RTS0046776,1
RTS0046777,40
RTS0046778,43
RTS0046779,28
RTS0046780,51
RTS0046781,40
RTS0046782,27
RTS0046783,32
RTS0046784,24
RTS0046785,36
RTS0046790,37
RTS0046791,28
RTS0046792,49
RTS0046793,35
RTS0046794,35
RTS0046795,44
RTS0046796,37
RTS0046797,33
RTS0046798,35
RTS0046799,28
RTS0046800,29
RTS0046801,69
RTS0046802,78
RTS0046803,33
RTS0046804,33
RTS0046805,29
RTS0046806,48
RTS0046807,31
RTS0046808,28
RTS0046809,29
RTS0046810,48
RTS0046811,19
RTS0046812,31
RTS0046813,32
RTS0046814,48
RTS0046815,50
RTS0046816,27
RTS0046817,29
RTS0046818,37
RTS0046819,60
RTS0046820,51
RTS0046821,40
RTS0046822,43
RTS0046823,42
RTS0046824,56
RTS0046825,50
RTS0046826,31
RTS0046827,43
RTS0046828,41
RTS0046829,35
RTS0046830,30
RTS0046831,50
RTS0046832,51
RTS0046833,24
RTS0046835,22
RTS0046836,149
RTS0046837,132
RTS0046838,78
RTS0046839,187
RTS0046840,25
RTS0046841,28
RTS0046842,64
RTS0046843,69
RTS0046846,44
RTS0046849,42
RTS0046850,50
RTS0046851,72
RTS0046852,36
RTS0046853,44
RTS0046854,44
RTS0046855,48
RTS0046856,36
RTS0046857,35
RTS0046858,64
RTS0046859,33
RTS0046860,62
RTS0046861,49
RTS0046862,43
RTS0046863,41
RTS0046864,40
RTS0046866,33
RTS0046867,27
RTS0046868,27
RTS0046869,62
RTS0046870,73
RTS0046871,20
RTS0046872,55
RTS0046873,40
RTS0046874,28
RTS0046875,46
RTS0046876,32
RTS0046877,54
RTS0046878,36
RTS0046879,45
RTS0046880,58
RTS0046881,34
RTS0046882,33
RTS0046885,29
RTS0046886,36
RTS0046887,30
RTS0046889,40
RTS0046890,35
RTS0046891,35
RTS0046892,36
RTS0046893,38
RTS0046894,31
RTS0046895,33
RTS0046897,56
RTS0046898,52
RTS0046899,52
RTS0046900,51
RTS0046902,43
RTS0046903,47
RTS0046904,37
RTS0046905,27
RTS0046906,60
RTS0046907,62
RTS0046908,32
RTS0046909,55
RTS0046910,28
RTS0046911,39
RTS0046912,33
RTS0046913,42
RTS0046914,45
RTS0046915,35
RTS0046916,43
RTS0046918,293
RTS0046919,295
RTS0046920,105
RTS0046921,46
RTS0046922,43
RTS0046923,42
RTS0046924,105
RTS0046925,40
RTS0046926,43
RTS0046927,34
RTS0046928,44
RTS0046929,38
RTS0046930,48
RTS0046931,46
RTS0046933,33
RTS0046934,40
RTS0046935,32
RTS0046936,46
RTS0046937,48
RTS0046938,98
RTS0046939,35
RTS0046940,43
RTS0046941,28
RTS0046942,35
RTS0046943,41
RTS0046944,45
RTS0046946,78
RTS0046947,21
RTS0046948,21
RTS0046949,34
RTS0046950,21
RTS0046951,48
RTS0046952,39
RTS0046954,31
RTS0046955,35
RTS0046956,27
RTS0046957,44
RTS0046958,43
RTS0046959,29
RTS0046960,41
RTS0046961,56
RTS0046962,266
RTS0046963,26
RTS0046965,53
RTS0046966,38
RTS0046967,45
RTS0046968,29
RTS0047054,35
RTS0047055,35
RTS0047056,35
RTS0047057,27
RTS0047058,44
RTS0047060,54
RTS0047061,55
RTS0047062,35
RTS0047063,47
RTS0047064,50
RTS0047065,54
RTS0047066,55
RTS0047067,50
RTS0047068,47
RTS0047069,46
RTS0047070,57
RTS0047071,55
RTS0047072,54
RTS0047073,45
RTS0047074,66
RTS0047075,39
RTS0047076,42
RTS0047077,56
RTS0047078,45
RTS0047079,36
RTS0047080,59
RTS0047081,57
RTS0047082,51
RTS0047083,43
RTS0047084,45
RTS0047085,19
RTS0047086,46
RTS0047087,21
RTS0047088,37
RTS0047089,42
RTS0047091,34
RTS0047092,45
RTS0047093,35
RTS0047094,42
RTS0047095,43
RTS0047096,37
RTS0047097,45
RTS0047098,33
RTS0047099,30
RTS0047100,43
RTS0047101,45
RTS0047102,49
RTS0047103,48
RTS0047104,38
RTS0047105,77
RTS0047106,79
RTS0047107,73
RTS0047108,118
RTS0047109,61
RTS0047110,58
RTS0047111,34
RTS0047112,44
RTS0047113,86
RTS0047114,49
RTS0047115,43
RTS0047116,75
RTS0047117,51
RTS0047118,44
RTS0047119,50
RTS0047120,51
RTS0047121,32
RTS0047122,58
RTS0047123,41
RTS0047124,44
RTS0047125,24
RTS0047126,50
RTS0047127,61
RTS0047128,29
RTS0047129,41
RTS0047130,46
RTS0047131,68
RTS0047132,54
RTS0047133,64
RTS0047134,43
RTS0047135,47
RTS0047136,49
RTS0047137,43
RTS0047138,56
RTS0047139,41
RTS0047140,28
RTS0047141,49
RTS0047142,37
RTS0047143,34
RTS0047144,48
RTS0047145,42
RTS0047146,39
RTS0047147,58
RTS0047148,35
RTS0047149,38
RTS0047150,53
RTS0047151,46
RTS0047152,54
RTS0047153,37
RTS0047154,70
RTS0047156,47
RTS0047157,34
RTS0047158,39
RTS0047159,28
RTS0047160,39
RTS0047165,63
RTS0047166,29
RTS0047167,24
RTS0047168,30
RTS0047169,32
RTS0047170,26
RTS0047171,67
RTS0047172,40
RTS0047173,51
RTS0047174,52
RTS0047175,23
RTS0047176,34
RTS0047177,47
RTS0047178,55
RTS0047179,44
RTS0047180,48
RTS0047181,39
RTS0047182,42
RTS0047183,34
RTS0047184,43
RTS0047185,47
RTS0047186,28
RTS0047187,38
RTS0047188,44
RTS0047189,43
RTS0047190,39
RTS0047191,52
RTS0047192,28
RTS0047193,31
RTS0047194,45
RTS0047195,47
RTS0047196,38
RTS0047197,49
RTS0047198,39
RTS0047199,37
RTS0047200,50
RTS0047201,43
RTS0047202,29
RTS0047203,38
RTS0047204,44
RTS0047205,42
RTS0047206,37
RTS0047207,50
RTS0047208,255
RTS0047209,150
RTS0047210,254
RTS0047211,207
RTS0047212,76
RTS0047213,43
RTS0047214,40
RTS0047215,34
RTS0047216,44
RTS0047217,25
RTS0047218,70
RTS0047219,55
RTS0047220,45
RTS0047221,55
RTS0047222,70
RTS0047223,71
RTS0047225,104
RTS0047226,76
RTS0047229,35
RTS0047230,43
RTS0047231,42
RTS0047232,47
RTS0047233,31
RTS0047234,48
RTS0047235,44
RTS0047236,31
RTS0047237,36
RTS0047238,33
RTS0047239,61
RTS0047240,38
RTS0047241,37
RTS0047242,46
RTS0047243,40
RTS0047244,33
RTS0047245,45
RTS0047246,22
RTS0047247,31
RTS0047248,34
RTS0047249,39
RTS0047250,58
RTS0047252,63
RTS0047253,41
RTS0047254,70
RTS0047255,47
RTS0047256,41
RTS0047257,52
RTS0047258,45
RTS0047259,57
RTS0047260,58
RTS0047261,41
RTS0047262,40
RTS0047263,57
RTS0047264,45
RTS0047266,46
RTS0047267,89
RTS0047268,53
RTS0047269,58
RTS0047270,75
RTS0047271,65
RTS0047272,50
RTS0047273,39
RTS0047274,42
RTS0047276,21
RTS0047277,79
RTS0047278,61
RTS0047279,57
RTS0047280,49
RTS0047281,51
RTS0047282,46
RTS0047283,34
RTS0047284,40
RTS0047290,73
RTS0047291,127
RTS0047292,71
RTS0047293,58
RTS0047294,86
RTS0047295,18
RTS0047296,50
RTS0047297,33
RTS0047298,25
RTS0047299,30
RTS0047300,31
RTS0047301,47
RTS0047302,20
RTS0047303,30
RTS0047304,40
RTS0047305,56
RTS0047306,39
RTS0047307,56
RTS0047308,48
RTS0047309,44
RTS0047310,59
RTS0047311,39
RTS0047312,36
RTS0047313,38
RTS0047314,40
RTS0047315,51
RTS0047316,71
RTS0047317,61
RTS0047318,61
RTS0047319,68
RTS0047320,51
RTS0047321,63
RTS0047322,39
RTS0047323,49
RTS0047324,52
RTS0047325,53
RTS0047326,36
RTS0047327,43
RTS0047328,44
RTS0047329,32
RTS0047331,74
RTS0047332,61
RTS0047333,49
RTS0047334,45
RTS0047335,55
RTS0047336,61
RTS0047337,41
RTS0047338,50
RTS0047339,51
RTS0047340,76
RTS0047341,59
RTS0047342,53
RTS0047343,61
RTS0047344,83
RTS0047345,44
RTS0047346,37
RTS0047348,40
RTS0047349,43
RTS0047350,49
RTS0047351,56
RTS0047352,100
RTS0047353,38
RTS0047354,53
RTS0047356,40
RTS0047357,27
RTS0047358,43
RTS0047359,38
RTS0047360,41
RTS0047361,19
RTS0047362,55
RTS0047363,58
RTS0047364,37
RTS0047365,28
RTS0047366,45
RTS0047367,40
RTS0047368,53
RTS0047369,34
RTS0047370,31
RTS0047373,44
RTS0047374,38
RTS0047375,41
RTS0047376,47
RTS0047377,40
RTS0047378,40
RTS0047379,61
RTS0047380,75
RTS0047381,22
RTS0047382,41
RTS0047383,44
RTS0047384,39
RTS0047385,31
RTS0047386,67
RTS0047387,56
RTS0047388,41
RTS0047389,42
RTS0047390,34
RTS0047391,65
RTS0047392,31
RTS0047393,47
RTS0047394,46
RTS0047395,29
RTS0047396,64
RTS0047397,38
RTS0047398,36
RTS0047399,26
RTS0047400,43
RTS0047401,48
RTS0047402,50
RTS0047403,39
RTS0047404,30
RTS0047405,57
RTS0047406,37
RTS0047407,36
RTS0047408,40
RTS0047409,50
RTS0047410,63
RTS0047411,71
RTS0047412,62
RTS0047413,41
RTS0047414,77
RTS0047415,60
RTS0047417,31
RTS0047418,51
RTS0047419,31
RTS0047420,46
RTS0047421,32
RTS0047422,34
RTS0047423,42
RTS0047424,38
RTS0047425,39
RTS0047426,52
RTS0047427,54
RTS0047428,73
RTS0047429,49
RTS0047430,56
RTS0047431,33
RTS0047432,58
RTS0047433,49
RTS0047434,42
RTS0047435,69
RTS0047436,42
RTS0047437,29
RTS0047438,39
RTS0047439,31
RTS0047440,35
RTS0047441,65
RTS0047442,52
RTS0047445,51
RTS0047446,57
RTS0047447,34
RTS0047448,52
RTS0047449,29
RTS0047450,40
RTS0047451,39
RTS0047452,39
RTS0047453,35
RTS0047454,47
RTS0047455,35
RTS0047456,34
RTS0047457,43
RTS0047458,46
RTS0047459,51
RTS0047460,52
RTS0047461,44
RTS0047462,45
RTS0047463,37
RTS0047464,48
RTS0047465,39
RTS0047466,43
RTS0047467,44
RTS0047468,42
RTS0047469,40
RTS0047471,29
RTS0047472,43
RTS0047473,41
RTS0047474,34
RTS0047475,30
RTS0047476,66
RTS0047477,56
RTS0047479,40
RTS0047480,51
RTS0047481,58
RTS0047482,34
RTS0047483,32
RTS0047484,45
RTS0047485,34
RTS0047486,39
RTS0047487,30
RTS0047488,45
RTS0047489,55
RTS0047490,41
RTS0047491,38
RTS0047492,42
RTS0047493,38
RTS0047494,69
RTS0047495,46
RTS0047496,57
RTS0047497,62
RTS0047498,34
RTS0047499,49
RTS0047500,51
RTS0047501,30
RTS0047502,34
RTS0047503,34
RTS0047504,38
RTS0047505,38
RTS0047506,44
RTS0047507,57
RTS0047508,37
RTS0047509,37
RTS0047510,50
RTS0047511,41
RTS0047512,54
RTS0047513,47
RTS0047514,32
RTS0047515,52
RTS0047516,36
RTS0047517,53
RTS0047518,58
RTS0047520,54
RTS0047521,61
RTS0047522,42
RTS0047523,58
RTS0047524,43
RTS0047525,37
RTS0047526,41
RTS0047527,26
RTS0047528,37
RTS0047529,39
RTS0047530,54
RTS0047531,32
RTS0047532,40
RTS0047533,29
RTS0047534,36
RTS0047535,40
RTS0047536,52
RTS0047537,58
RTS0047538,65
RTS0047540,60
RTS0047541,66
RTS0047543,37
RTS0047544,45
RTS0047545,56
RTS0047546,54
RTS0047547,34
RTS0047548,68
RTS0047549,53
RTS0047550,51
RTS0047551,52
RTS0047552,37
RTS0047553,97
RTS0047558,34
RTS0047559,53
RTS0047560,31
RTS0047561,40
RTS0047562,41
RTS0047563,39
RTS0047564,41
RTS0047565,36
RTS0047566,41
RTS0047567,32
RTS0047568,43
RTS0047569,51
RTS0047570,36
RTS0047571,37
RTS0047572,41
RTS0047573,27
RTS0047574,41
RTS0047575,37
RTS0047576,31
RTS0047577,44
RTS0047578,31
RTS0047579,38
RTS0047580,33
RTS0047581,37
RTS0047582,31
RTS0047583,31
RTS0047584,29
RTS0047585,37
RTS0047586,30
RTS0047587,42
RTS0047588,52
RTS0047590,47
RTS0047591,39
RTS0047592,35
RTS0047593,36
RTS0047594,45
RTS0047595,34
RTS0047596,34
RTS0047597,48
RTS0047598,39
RTS0047599,46
RTS0047600,44
RTS0047601,90
RTS0047602,48
RTS0047603,43
RTS0047604,62
RTS0047606,41
RTS0047613,67
RTS0047614,60
RTS0047615,37
RTS0047616,58
RTS0047617,34
RTS0047618,26
RTS0047619,23
RTS0047620,22
RTS0047621,29
RTS0047622,17
RTS0047624,40
RTS0047625,21
RTS0047626,40
RTS0047627,39
RTS0047628,30
RTS0047629,31
RTS0047630,20
RTS0047631,26
RTS0047632,36
RTS0047633,14
RTS0047634,34
RTS0047635,26
RTS0047636,30
RTS0047637,32
RTS0047638,33
RTS0047639,34
RTS0047640,32
RTS0047641,26
RTS0047642,34
RTS0047643,13
RTS0047644,44
RTS0047645,33
RTS0047646,37
RTS0047647,25
RTS0047648,29
RTS0047649,21
RTS0047650,28
RTS0047651,36
RTS0047652,16
RTS0047653,32
RTS0047654,33
RTS0047656,46
RTS0047657,33
RTS0047658,37
RTS0047659,29
RTS0047660,28
RTS0047661,40
RTS0047662,42
RTS0047663,21
RTS0047664,32
RTS0047665,30
RTS0047666,18
RTS0047667,24
RTS0047668,32
RTS0047669,23
RTS0047670,32
RTS0047672,30
RTS0047673,30
RTS0047674,42
RTS0047675,31
RTS0047676,31
RTS0047677,45
RTS0047678,32
RTS0047679,31
RTS0047680,34
RTS0047681,27
RTS0047682,37
RTS0047684,42
RTS0047685,34
RTS0047686,31
RTS0047687,31
RTS0047688,37
RTS0047689,37
RTS0047691,29
RTS0047692,33
RTS0047693,46
RTS0047694,40
RTS0047695,37
RTS0047696,32
RTS0047697,33
RTS0047698,47
RTS0047699,43
RTS0047700,25
RTS0047701,36
RTS0047702,44
RTS0047703,46
RTS0047704,29
RTS0047705,47
RTS0047706,27
RTS0047707,49
RTS0047708,137
RTS0047709,172
RTS0047710,66
RTS0047711,48
RTS0047712,60
RTS0047713,43
RTS0047714,63
RTS0047715,63
RTS0047716,56
RTS0047717,68
RTS0047718,53
RTS0047720,35
RTS0047721,35
RTS0047722,44
RTS0047723,60
RTS0047724,47
RTS0047725,56
RTS0047726,45
RTS0047727,37
RTS0047728,53
RTS0047729,49
RTS0047730,47
RTS0047731,27
RTS0047732,36
RTS0047733,31
RTS0047734,47
RTS0047735,21
RTS0047736,46
RTS0047737,39
RTS0047738,29
RTS0047739,50
RTS0047740,44
RTS0047741,59
RTS0047742,42
RTS0047743,31
RTS0047744,70
RTS0047745,62
RTS0047746,52
RTS0047747,52
RTS0047748,42
RTS0047749,45
RTS0047750,36
RTS0047752,43
RTS0047753,46
RTS0047754,48
RTS0047755,55
RTS0047756,38
RTS0047757,41
RTS0047758,47
RTS0047759,25
RTS0047760,35
RTS0047761,37
RTS0047762,43
RTS0047763,32
RTS0047764,40
RTS0047765,35
RTS0047766,50
RTS0047767,29
RTS0047768,43
RTS0047769,43
RTS0047770,39
RTS0047771,38
RTS0047772,48
RTS0047773,52
RTS0047774,38
RTS0047775,32
RTS0047776,45
RTS0047777,40
RTS0047778,23
RTS0047779,47
RTS0047780,56
RTS0047781,58
RTS0047782,58
RTS0047783,49
RTS0047784,48
RTS0047785,44
RTS0047786,55
RTS0047787,58
RTS0047788,42
RTS0047789,48
RTS0047790,35
RTS0047791,41
RTS0047792,25
RTS0047793,59
RTS0047794,30
RTS0047795,28
RTS0047796,48
RTS0047797,46
RTS0047798,39
RTS0047799,34
RTS0047800,37
RTS0047801,104
RTS0047802,96
RTS0047803,42
RTS0047804,42
RTS0047805,59
RTS0047806,142
RTS0047807,41
RTS0047808,129
RTS0047809,31
RTS0047810,47
RTS0047811,34
RTS0047812,38
RTS0047813,39
RTS0047814,51
RTS0047816,34
RTS0047817,39
RTS0047818,37
RTS0047819,45
RTS0047820,32
RTS0047821,44
RTS0047822,23
RTS0047823,43
RTS0047824,32
RTS0047825,36
RTS0047826,36
RTS0047827,36
RTS0047828,26
RTS0047829,49
RTS0047830,27
RTS0047831,28
RTS0047832,32
RTS0047833,37
RTS0047834,26
RTS0047835,44
RTS0047836,47
RTS0047837,48
RTS0047838,69
RTS0047839,40
RTS0047840,47
RTS0047841,37
RTS0047842,36
RTS0047843,33
RTS0047844,26
RTS0047845,54
RTS0047846,28
RTS0047847,52
RTS0047848,41
RTS0047849,40
RTS0047850,40
RTS0047851,39
RTS0047852,29
RTS0047853,43
RTS0047854,33
RTS0047855,37
RTS0047856,46
RTS0047857,37
RTS0047858,43
RTS0047859,35
RTS0047860,43
RTS0047861,41
RTS0047862,22
RTS0047863,38
RTS0047864,48
RTS0047865,43
RTS0047866,56
RTS0047867,33
RTS0047868,33
RTS0047869,35
RTS0047870,55
RTS0047871,45
RTS0047872,44
RTS0047873,29
RTS0047874,42
RTS0047875,49
RTS0047876,49
RTS0047877,33
RTS0047878,34
RTS0047879,42
RTS0047880,35
RTS0047881,55
RTS0047882,40
RTS0047883,49
RTS0047884,43
RTS0047885,36
RTS0047886,26
RTS0047890,88
RTS0047891,82
RTS0047892,35
RTS0047893,35
RTS0047894,37
RTS0047895,60
RTS0047896,59
RTS0047897,48
RTS0047898,34
RTS0047899,40
RTS0047900,86
RTS0047901,46
RTS0047902,63
RTS0047903,52
RTS0047904,33
RTS0047905,44
RTS0047906,53
RTS0047907,98
RTS0047908,70
RTS0047909,83
RTS0047910,36
RTS0047912,39
RTS0047913,40
RTS0047914,43
RTS0047915,27
RTS0047916,32
RTS0047917,36
RTS0047918,1
RTS0047919,23
RTS0047920,64
RTS0047921,84
RTS0047924,42
RTS0047925,42
RTS0047926,38
RTS0047927,47
RTS0047928,39
RTS0047929,32
RTS0047930,37
RTS0047931,35
RTS0047932,48
RTS0047933,54
RTS0047934,30
RTS0047935,74
RTS0047936,39
RTS0047937,40
RTS0047938,45
RTS0047939,48
RTS0047940,63
RTS0047941,31
RTS0047942,46
RTS0047943,38
RTS0047944,41
RTS0047945,37
RTS0047946,34
RTS0047947,36
RTS0047948,31
RTS0047949,32
RTS0047950,33
RTS0047951,42
RTS0047952,48
RTS0047953,61
RTS0047954,31
RTS0047956,39
RTS0047957,45
RTS0047958,41
RTS0047959,49
RTS0047960,29
RTS0047961,25
RTS0047963,45
RTS0047964,49
RTS0047965,39
RTS0047966,26
RTS0047967,44
RTS0047968,43
RTS0047969,42
RTS0047970,43
RTS0047972,41
RTS0047973,40
RTS0047974,50
RTS0047975,36
RTS0047976,36
RTS0047977,30
RTS0047978,41
RTS0047979,40
RTS0047980,33
RTS0047981,63
RTS0047982,33
RTS0047985,119
RTS0047986,38
RTS0047987,40
RTS0047988,52
RTS0047990,46
RTS0047991,46
RTS0047992,24
RTS0047993,51
RTS0047994,38
RTS0047995,36
RTS0047996,37
RTS0047997,45
RTS0047998,58
RTS0047999,37
RTS0048000,37
RTS0048001,47
RTS0048003,56
RTS0048005,32
RTS0048006,47
RTS0048008,35
RTS0048009,46
RTS0048012,49
RTS0048013,23
RTS0048014,23
RTS0048015,54
RTS0048016,50
RTS0048017,48
RTS0048018,42
RTS0048019,40
RTS0048020,49
RTS0048021,41
RTS0048022,49
RTS0048023,39
RTS0048024,31
RTS0048026,52
RTS0048027,53
RTS0048028,43
RTS0048029,23
RTS0048030,30
RTS0048031,44
RTS0048032,52
RTS0048033,27
RTS0048034,35
RTS0048035,33
RTS0048036,27
RTS0048037,50
RTS0048038,83
RTS0048040,30
RTS0048041,38
RTS0048042,28
RTS0048043,41
RTS0048044,32
RTS0048045,58
RTS0048046,36
RTS0048047,37
RTS0048048,41
RTS0048049,44
RTS0048050,38
RTS0048051,42
RTS0048052,62
RTS0048053,50
RTS0048054,39
RTS0048055,43
RTS0048056,41
RTS0048057,20
RTS0048058,37
RTS0048059,48
RTS0048060,28
RTS0048061,46
RTS0048062,38
RTS0048063,38
RTS0048064,51
RTS0048065,41
RTS0048066,27
RTS0048067,25
RTS0048068,48
RTS0048069,29
RTS0048070,32
RTS0048071,49
RTS0048072,36
RTS0048073,49
RTS0048074,23
RTS0048076,33
RTS0048077,41
RTS0048078,43
RTS0048079,36
RTS0048080,49
RTS0048081,61
RTS0048082,37
RTS0048084,30
RTS0048085,45
RTS0048086,39
RTS0048087,44
RTS0048088,34
RTS0048089,43
RTS0048090,39
RTS0048091,41
RTS0048092,42
RTS0048093,57
RTS0048094,30
RTS0048096,37
RTS0048097,35
RTS0048098,924
RTS0048099,528
RTS0048100,561
RTS0048101,292
RTS0048102,594
RTS0048104,24
RTS0048105,48
RTS0048106,22
RTS0048107,43
RTS0048108,44
RTS0048109,35
RTS0048110,54
RTS0048111,25
RTS0048112,35
RTS0048113,32
RTS0048114,30
RTS0048115,49
RTS0048116,36
RTS0048117,22
RTS0048118,47
RTS0048120,46
RTS0048126,35
RTS0048127,60
RTS0048129,72
RTS0048130,36
RTS0048131,59
RTS0048132,68
RTS0048133,40
RTS0048134,72
RTS0048135,69
RTS0048136,39
RTS0048138,38
RTS0048139,47
RTS0048140,40
RTS0048141,30
RTS0048142,67
RTS0048144,32
RTS0048145,51
RTS0048146,53
RTS0048147,20
RTS0048148,34
RTS0048149,28
RTS0048150,60
RTS0048151,31
RTS0048152,29
RTS0048153,29
RTS0048154,43
RTS0048155,30
RTS0048156,65
RTS0048158,41
RTS0048159,40
RTS0048160,1002
RTS0048161,1621
RTS0048162,61
RTS0048163,37
RTS0048164,362
RTS0048165,78
RTS0048166,51
RTS0048167,43
RTS0048168,42
RTS0048169,45
RTS0048170,41
RTS0048171,49
RTS0048172,39
RTS0048173,39
RTS0048175,65
RTS0048176,34
RTS0048177,35
RTS0048178,36
RTS0048179,47
RTS0048180,45
RTS0048181,56
RTS0048182,41
RTS0048183,53
RTS0048184,60
RTS0048185,81
RTS0048186,38
RTS0048188,53
RTS0048189,77
RTS0048190,54
RTS0048191,37
RTS0048192,57
RTS0048193,44
RTS0048194,63
RTS0048195,43
RTS0048196,44
RTS0048197,46
RTS0048198,50
RTS0048200,51
RTS0048201,34
RTS0048202,39
RTS0048203,40
RTS0048204,48
RTS0048205,67
RTS0048207,38
RTS0048208,33
RTS0048209,39
RTS0048210,36
RTS0048211,53
RTS0048212,41
RTS0048213,36
RTS0048214,38
RTS0048215,54
RTS0048216,49
RTS0048217,49
RTS0048218,61
RTS0048219,38
RTS0048220,50
RTS0048221,35
RTS0048222,50
RTS0048223,28
RTS0048224,39
RTS0048225,50
RTS0048226,44
RTS0048227,49
RTS0048228,31
RTS0048229,31
RTS0048230,39
RTS0048231,46
RTS0048232,39
RTS0048233,34
RTS0048234,32
RTS0048235,48
RTS0048236,28
RTS0048237,43
RTS0048238,42
RTS0048239,48
RTS0048240,28
RTS0048241,62
RTS0048242,73
RTS0048243,39
RTS0048244,45
RTS0048245,49
RTS0048246,44
RTS0049343,42
RTS0049344,77
RTS0049345,54
RTS0049346,19
RTS0049347,35
RTS0049348,53
RTS0049349,34
RTS0049350,34
RTS0049351,31
RTS0049352,32
RTS0049353,33
RTS0049354,32
RTS0049355,34
RTS0049356,49
RTS0049357,37
RTS0049358,19
RTS0049359,19
RTS0049360,48
RTS0049361,29
RTS0049362,36
RTS0049363,39
RTS0049364,48
RTS0049365,35
RTS0049366,67
RTS0049367,64
RTS0049368,58
RTS0049369,27
RTS0049370,33
RTS0049371,47
RTS0049372,29
RTS0049373,88
RTS0049374,93
RTS0049375,63
RTS0049376,62
RTS0049377,65
RTS0049378,79
RTS0049379,36
RTS0049380,68
RTS0049381,54
RTS0049382,43
RTS0049383,40
RTS0049384,23
RTS0049385,38
RTS0049386,50
RTS0049387,26
RTS0049388,23
RTS0049389,34
RTS0049390,208
RTS0049391,211
RTS0049392,204
RTS0049393,306
RTS0049394,101
RTS0049395,74
RTS0049396,97
RTS0049397,109
RTS0049398,107
RTS0049399,75
RTS0049400,49
RTS0049401,38
RTS0049402,45
RTS0049403,33
RTS0049404,45
RTS0049405,40
RTS0049406,34
RTS0049407,40
RTS0049408,50
RTS0049409,36
RTS0049410,32
RTS0049411,50
RTS0049412,23
RTS0049413,28
RTS0049414,40
RTS0049415,48
RTS0049416,52
RTS0049417,34
RTS0049418,40
RTS0049419,36
RTS0049420,29
RTS0049421,51
RTS0049422,24
RTS0049423,34
RTS0049424,76
RTS0049425,35
RTS0049426,69
RTS0049427,63
RTS0049428,21
RTS0049429,61
RTS0049430,53
RTS0049431,30
RTS0049432,30
RTS0049433,38
RTS0049434,32
RTS0049435,28
RTS0049436,27
RTS0049437,61
RTS0049438,33
RTS0049439,41
RTS0049440,49
RTS0049441,39
RTS0049442,60
RTS0049443,42
RTS0049444,46
RTS0049445,42
RTS0049446,44
RTS0049447,51
RTS0049448,26
RTS0049449,57
RTS0049450,61
RTS0049451,56
RTS0049452,37
RTS0049453,47
RTS0049454,27
RTS0049455,37
RTS0049456,42
RTS0049457,38
RTS0049458,48
RTS0049459,42
RTS0049460,61
RTS0049461,81
RTS0049462,87
RTS0049463,40
RTS0049464,36
RTS0049465,39
RTS0049466,18
RTS0049467,20
RTS0049468,38
RTS0049469,21
RTS0049470,41
RTS0049471,64
RTS0049472,52
RTS0049473,116
RTS0049474,34
RTS0049475,44
RTS0049476,45
RTS0049477,34
RTS0049478,56
RTS0049479,828
RTS0049480,71
RTS0049481,19
RTS0049482,19
RTS0049483,32
RTS0049484,38
RTS0049485,59
RTS0997079,37
RTS0997080,54
RTS0997081,29
RTS0997082,52
RTS0997083,32
RTS0997084,44
RTS0997085,33
RTS0997086,37
RTS0997087,28
RTS0997088,12562
RTS0997089,1269
RTS0997090,35
RTS0997091,29
RTS0997092,31
RTS0997093,29
RTS0997094,7
RTS0997095,27
RTS0997096,25
RTS0997097,8
RTS0997098,30
RTS0997099,20
RTS0997100,32
RTS0997101,37
RTS0997102,15
RTS0997103,32
RTS0997104,24
RTS0997105,16
RTS0997106,33
RTS0997107,13
RTS0997108,16
RTS0997109,17
RTS0997110,25
RTS0997111,22
RTS0997112,16
RTS0997113,28
RTS0997114,21
RTS0997115,21
RTS0997116,17
RTS0997117,19
RTS0997118,11
RTS0997119,24
RTS0997120,13
RTS0997121,29
RTS0997122,40
RTS0997123,35
RTS0997124,21
RTS0997125,53
RTS0997126,79
RTS0997127,99
RTS0997128,91
RTS0997129,110
RTS0997130,35
</Code_Summary>
