# Supplementary material for: Spatial meta-transcriptomics reveal associations of intratumor bacteria burden with lung cancer cells showing a distinct oncogenic signature
Source: J Immunother Cancer. 2022 Jul 6;10(7):e004698. doi: 10.1136/jitc-2022-004698 (PMC9260850; doi:10.1136/jitc-2022-004698)
Supplement: Supplementary data [file jitc-2022-004698supp009.zip › DSP-1001250002848-E-A05.dcc]

<Header>
FileVersion,0.02
SoftwareVersion,"GeoMx_NGS_Pipeline_ 2.0.0"
Date,2020-6-15
</Header>

<Scan_Attributes>
ID,DSP-1001250002848-E-A05
Plate_ID,1001250002848
Well,A05
</Scan_Attributes>

<NGS_Processing_Attributes>
SeqSetId,
tamperedIni,No
Raw,2389974
Trimmed,2375836
Stitched,2359097
Aligned,2316543
umiQ30,0.9915
rtsQ30,0.9911
</NGS_Processing_Attributes>


<Code_Summary>
RTS0039454,65
RTS0039455,63
RTS0039456,43
RTS0039457,99
RTS0039458,35
RTS0039459,12
RTS0039460,12
RTS0039461,22
RTS0039462,20
RTS0039463,18
RTS0039464,18
RTS0039465,46
RTS0039466,15
RTS0039467,53
RTS0039468,28
RTS0039469,37
RTS0039470,39
RTS0039471,55
RTS0039472,68
RTS0039473,44
RTS0039474,110
RTS0039475,64
RTS0039476,78
RTS0039477,102
RTS0039478,99
RTS0039479,13
RTS0039480,7
RTS0039481,18
RTS0039482,13
RTS0039483,10
RTS0039484,11
RTS0039485,22
RTS0039486,15
RTS0039487,13
RTS0039488,16
RTS0039489,21
RTS0039490,23
RTS0039491,13
RTS0039492,21
RTS0039493,31
RTS0039494,30
RTS0039495,18
RTS0039496,28
RTS0039497,13
RTS0039498,15
RTS0039499,110
RTS0039500,77
RTS0039501,87
RTS0039502,95
RTS0039503,112
RTS0039504,14
RTS0039505,18
RTS0039506,10
RTS0039507,40
RTS0039508,25
RTS0039509,23
RTS0039510,31
RTS0039511,124
RTS0039512,89
RTS0039513,118
RTS0039514,160
RTS0039515,146
RTS0039516,22
RTS0039517,6
RTS0039518,20
RTS0039519,12
RTS0039520,14
RTS0039521,16
RTS0039522,31
RTS0039523,14
RTS0039524,31
RTS0039525,23
RTS0039526,20
RTS0039527,36
RTS0039528,23
RTS0039529,28
RTS0039530,29
RTS0039531,24
RTS0039532,18
RTS0039533,22
RTS0039534,16
RTS0039535,15
RTS0039536,17
RTS0039537,21
RTS0039538,19
RTS0039539,13
RTS0039540,15
RTS0039541,17
RTS0039542,16
RTS0039543,16
RTS0039544,9
RTS0039545,20
RTS0039546,21
RTS0039547,14
RTS0039548,24
RTS0039549,25
RTS0039550,28
RTS0039551,21
RTS0039552,17
RTS0039553,23
RTS0039554,21
RTS0039555,15
RTS0039556,8
RTS0039557,7
RTS0039558,9
RTS0039559,11
RTS0039560,16
RTS0039561,7
RTS0039562,25
RTS0039563,23
RTS0039564,21
RTS0039565,34
RTS0039566,15
RTS0039567,16
RTS0039568,8
RTS0039569,6
RTS0039570,11
RTS0039571,8
RTS0039572,8
RTS0039573,11
RTS0039574,8
RTS0039575,10
RTS0039576,12
RTS0039577,10
RTS0039578,15
RTS0039579,20
RTS0039580,29
RTS0039581,29
RTS0039582,45
RTS0039583,30
RTS0039584,27
RTS0039585,20
RTS0039586,22
RTS0039587,22
RTS0039588,15
RTS0039589,25
RTS0039590,28
RTS0039591,23
RTS0039592,16
RTS0039593,11
RTS0039594,15
RTS0039595,14
RTS0039596,13
RTS0039597,19
RTS0039598,16
RTS0039599,16
RTS0039600,15
RTS0039601,17
RTS0039602,12
RTS0039603,5
RTS0039604,17
RTS0039605,14
RTS0039606,7
RTS0039607,20
RTS0039608,13
RTS0039609,22
RTS0039610,18
RTS0039611,26
RTS0039612,11
RTS0039613,25
RTS0039614,12
RTS0039615,16
RTS0039616,11
RTS0039617,12
RTS0039619,12
RTS0039620,12
RTS0039621,15
RTS0039622,17
RTS0039623,19
RTS0039624,23
RTS0039625,10
RTS0039626,13
RTS0039627,11
RTS0039628,14
RTS0039629,17
RTS0039630,4
RTS0039631,7
RTS0039632,18
RTS0039633,10
RTS0039634,23
RTS0039635,21
RTS0039636,11
RTS0039637,14
RTS0039638,19
RTS0039639,19
RTS0039640,13
RTS0039641,29
RTS0039642,24
RTS0039643,22
RTS0039644,11
RTS0039645,16
RTS0039646,12
RTS0039647,20
RTS0039648,21
RTS0039649,12
RTS0039650,14
RTS0039651,53
RTS0039652,57
RTS0039653,36
RTS0039654,39
RTS0039655,27
RTS0039656,38
RTS0039657,29
RTS0039658,24
RTS0039659,34
RTS0039660,25
RTS0039661,19
RTS0039662,18
RTS0039663,13
RTS0039664,26
RTS0039665,24
RTS0039666,14
RTS0039667,9
RTS0039668,18
RTS0039669,47
RTS0039670,20
RTS0039671,34
RTS0039672,43
RTS0039673,33
RTS0039674,22
RTS0039675,37
RTS0039676,17
RTS0039677,19
RTS0039678,22
RTS0039679,20
RTS0039680,15
RTS0039681,25
RTS0039682,27
RTS0039683,12
RTS0039684,30
RTS0039685,32
RTS0039686,67
RTS0039687,78
RTS0039688,64
RTS0039689,48
RTS0039690,51
RTS0039691,23
RTS0039692,12
RTS0039693,10
RTS0039694,22
RTS0039695,18
RTS0039696,16
RTS0039697,16
RTS0039698,13
RTS0039699,8
RTS0039700,7
RTS0039701,12
RTS0039702,21
RTS0039703,17
RTS0039704,22
RTS0039705,5
RTS0039706,17
RTS0039707,15
RTS0039708,15
RTS0039709,14
RTS0039710,17
RTS0039711,24
RTS0039712,30
RTS0039713,47
RTS0039714,33
RTS0039715,35
RTS0039716,16
RTS0039717,44
RTS0039718,23
RTS0039719,33
RTS0039720,90
RTS0039721,25
RTS0039722,23
RTS0039723,46
RTS0039724,19
RTS0039725,22
RTS0039726,22
RTS0039727,23
RTS0039728,15
RTS0039729,28
RTS0039730,21
RTS0039731,11
RTS0039732,22
RTS0039733,17
RTS0039734,25
RTS0039735,13
RTS0039736,16
RTS0039737,29
RTS0039738,23
RTS0039739,20
RTS0039740,20
RTS0039741,22
RTS0039742,28
RTS0039743,21
RTS0039744,20
RTS0039745,28
RTS0039746,41
RTS0039747,37
RTS0039749,36
RTS0039750,36
RTS0039751,12
RTS0039752,21
RTS0039753,21
RTS0039754,17
RTS0039755,16
RTS0039756,21
RTS0039757,12
RTS0039758,12
RTS0039759,10
RTS0039760,17
RTS0039761,22
RTS0039762,25
RTS0039763,26
RTS0039764,19
RTS0039765,21
RTS0039766,33
RTS0039767,18
RTS0039768,22
RTS0039769,27
RTS0039770,61
RTS0039771,43
RTS0039772,56
RTS0039773,63
RTS0039774,59
RTS0039775,67
RTS0039776,29
RTS0039777,22
RTS0039778,12
RTS0039779,13
RTS0039780,21
RTS0039781,46
RTS0039782,22
RTS0039783,34
RTS0039784,18
RTS0039785,36
RTS0039786,35
RTS0039787,19
RTS0039788,26
RTS0039789,19
RTS0039790,33
RTS0039791,55
RTS0039792,34
RTS0039793,37
RTS0039794,44
RTS0039795,22
RTS0039796,19
RTS0039797,16
RTS0039798,16
RTS0039799,25
RTS0039800,19
RTS0039801,10
RTS0039802,16
RTS0039803,12
RTS0039804,13
RTS0039805,18
RTS0039806,11
RTS0039807,14
RTS0039808,19
RTS0039809,13
RTS0039810,18
RTS0039811,13
RTS0039812,28
RTS0039813,13
RTS0039814,27
RTS0039815,20
RTS0039816,11
RTS0039817,16
RTS0039818,17
RTS0039819,20
RTS0039820,13
RTS0039821,20
RTS0039822,17
RTS0039823,38
RTS0039824,29
RTS0039825,19
RTS0039826,9
RTS0039827,28
RTS0039828,23
RTS0039829,26
RTS0039830,18
RTS0039831,16
RTS0039832,13
RTS0039833,15
RTS0039834,17
RTS0039835,21
RTS0039836,32
RTS0039838,20
RTS0039839,25
RTS0039840,15
RTS0039841,27
RTS0039842,22
RTS0039843,17
RTS0039844,29
RTS0039845,15
RTS0039846,14
RTS0039847,18
RTS0039848,14
RTS0039849,17
RTS0039850,15
RTS0039851,28
RTS0039852,23
RTS0039853,23
RTS0039854,23
RTS0039855,84
RTS0039856,9
RTS0039857,19
RTS0039858,18
RTS0039859,40
RTS0039860,16
RTS0039861,18
RTS0039862,10
RTS0039863,14
RTS0039864,19
RTS0039865,12
RTS0039866,53
RTS0039867,67
RTS0039868,38
RTS0039869,53
RTS0039870,59
RTS0039871,20
RTS0039872,4
RTS0039873,14
RTS0039874,20
RTS0039875,15
RTS0039876,64
RTS0039877,51
RTS0039878,54
RTS0039879,61
RTS0039880,22
RTS0039881,14
RTS0039882,10
RTS0039883,22
RTS0039884,21
RTS0039885,17
RTS0039886,35
RTS0039887,15
RTS0039888,42
RTS0039890,23
RTS0039891,14
RTS0039892,12
RTS0039893,21
RTS0039894,17
RTS0039895,17
RTS0039896,21
RTS0039897,19
RTS0039898,21
RTS0039899,23
RTS0039900,21
RTS0039901,26
RTS0039902,22
RTS0039903,19
RTS0039904,19
RTS0039905,15
RTS0039906,19
RTS0039907,28
RTS0039908,16
RTS0039909,17
RTS0039910,20
RTS0039911,13
RTS0039912,12
RTS0039913,4
RTS0039914,20
RTS0039915,18
RTS0039916,13
RTS0039917,16
RTS0039918,24
RTS0039919,16
RTS0039920,18
RTS0039921,17
RTS0039922,22
RTS0039923,16
RTS0039924,8
RTS0039925,19
RTS0039926,20
RTS0039927,19
RTS0039928,28
RTS0039929,32
RTS0039930,22
RTS0039931,12
RTS0039932,23
RTS0039933,13
RTS0039934,14
RTS0039935,8
RTS0039936,16
RTS0039937,12
RTS0039938,18
RTS0039939,20
RTS0039940,15
RTS0039941,13
RTS0039942,14
RTS0039943,12
RTS0039944,26
RTS0039945,11
RTS0039946,46
RTS0039947,47
RTS0039948,63
RTS0039949,33
RTS0039950,40
RTS0039951,28
RTS0039952,18
RTS0039953,11
RTS0039954,12
RTS0039955,28
RTS0039956,54
RTS0039957,37
RTS0039958,56
RTS0039959,53
RTS0039960,70
RTS0039961,9
RTS0039962,10
RTS0039963,13
RTS0039964,21
RTS0039965,16
RTS0039966,17
RTS0039967,7
RTS0039968,11
RTS0039969,22
RTS0039970,15
RTS0039971,23
RTS0039972,16
RTS0039973,10
RTS0039974,24
RTS0039975,31
RTS0039976,19
RTS0039977,20
RTS0039978,21
RTS0039979,26
RTS0039980,23
RTS0039981,16
RTS0039982,20
RTS0039983,31
RTS0039984,24
RTS0039985,23
RTS0039986,121
RTS0039987,82
RTS0039988,93
RTS0039989,103
RTS0039990,61
RTS0039991,17
RTS0039992,19
RTS0039993,16
RTS0039994,18
RTS0039995,27
RTS0039996,375
RTS0039997,241
RTS0039998,321
RTS0039999,371
RTS0040000,346
RTS0040001,19
RTS0040002,12
RTS0040003,15
RTS0040004,14
RTS0040005,22
RTS0040006,12
RTS0040007,19
RTS0040008,14
RTS0040009,16
RTS0040010,16
RTS0040011,12
RTS0040012,10
RTS0040013,14
RTS0040014,13
RTS0040015,13
RTS0040016,16
RTS0040017,13
RTS0040018,9
RTS0040019,31
RTS0040020,24
RTS0040021,12
RTS0040022,24
RTS0040023,23
RTS0040024,9
RTS0040025,18
RTS0040026,62
RTS0040027,91
RTS0040028,80
RTS0040029,62
RTS0040030,90
RTS0040031,14
RTS0040032,14
RTS0040033,10
RTS0040034,14
RTS0040035,12
RTS0040036,22
RTS0040037,12
RTS0040038,21
RTS0040039,12
RTS0040040,10
RTS0040041,5
RTS0040042,15
RTS0040043,11
RTS0040044,22
RTS0040045,5
RTS0040046,15
RTS0040047,18
RTS0040048,34
RTS0040049,13
RTS0040050,7
RTS0040051,10
RTS0040052,9
RTS0040053,14
RTS0040054,12
RTS0040055,16
RTS0040056,14
RTS0040057,15
RTS0040058,16
RTS0040059,13
RTS0040060,11
RTS0040061,8
RTS0040062,10
RTS0040063,12
RTS0040064,19
RTS0040065,10
RTS0040066,17
RTS0040067,11
RTS0040068,16
RTS0040069,6
RTS0040070,16
RTS0040071,12
RTS0040072,23
RTS0040073,22
RTS0040074,23
RTS0040075,27
RTS0040076,10
RTS0040077,18
RTS0040078,10
RTS0040079,13
RTS0040080,9
RTS0040081,27
RTS0040082,29
RTS0040083,10
RTS0040084,24
RTS0040085,24
RTS0040086,19
RTS0040087,12
RTS0040088,13
RTS0040089,14
RTS0040090,11
RTS0040091,14
RTS0040092,16
RTS0040093,11
RTS0040094,10
RTS0040095,13
RTS0040096,15
RTS0040097,15
RTS0040098,8
RTS0040099,14
RTS0040100,13
RTS0040101,9
RTS0040102,13
RTS0040103,9
RTS0040104,11
RTS0040105,9
RTS0040106,16
RTS0040107,11
RTS0040108,18
RTS0040109,12
RTS0040110,17
RTS0040111,14
RTS0040112,17
RTS0040113,10
RTS0040114,13
RTS0040115,19
RTS0040116,41
RTS0040117,36
RTS0040118,27
RTS0040119,42
RTS0040120,36
RTS0040121,50
RTS0040122,43
RTS0040123,35
RTS0040124,25
RTS0040125,41
RTS0040126,21
RTS0040127,20
RTS0040128,20
RTS0040129,17
RTS0040130,31
RTS0040131,21
RTS0040132,12
RTS0040133,9
RTS0040134,22
RTS0040135,19
RTS0040136,15
RTS0040137,19
RTS0040138,29
RTS0040139,18
RTS0040140,11
RTS0040141,16
RTS0040142,20
RTS0040143,18
RTS0040144,18
RTS0040145,18
RTS0040146,49
RTS0040147,37
RTS0040148,36
RTS0040149,41
RTS0040150,29
RTS0040151,18
RTS0040152,20
RTS0040153,13
RTS0040154,16
RTS0040155,11
RTS0040156,25
RTS0040157,23
RTS0040158,27
RTS0040159,31
RTS0040160,28
RTS0040161,15
RTS0040162,8
RTS0040163,8
RTS0040164,12
RTS0040165,11
RTS0040166,12
RTS0040167,10
RTS0040168,7
RTS0040169,13
RTS0040170,7
RTS0040171,4
RTS0040172,20
RTS0040173,14
RTS0040174,13
RTS0040175,17
RTS0040176,9
RTS0040177,13
RTS0040178,14
RTS0040179,10
RTS0040180,9
RTS0040181,12
RTS0040182,16
RTS0040183,11
RTS0040184,8
RTS0040185,11
RTS0040186,18
RTS0040187,18
RTS0040188,8
RTS0040189,13
RTS0040190,9
RTS0040191,13
RTS0040192,10
RTS0040193,14
RTS0040194,16
RTS0040195,15
RTS0040196,13
RTS0040197,7
RTS0040198,15
RTS0040199,5
RTS0040200,15
RTS0040201,60
RTS0040202,51
RTS0040203,50
RTS0040204,33
RTS0040205,50
RTS0040206,21
RTS0040207,5
RTS0040208,24
RTS0040209,21
RTS0040210,27
RTS0040211,16
RTS0040212,15
RTS0040213,11
RTS0040214,20
RTS0040215,17
RTS0040216,9
RTS0040217,5
RTS0040218,11
RTS0040219,5
RTS0040220,8
RTS0040221,13
RTS0040222,24
RTS0040223,21
RTS0040224,6
RTS0040225,15
RTS0040226,22
RTS0040227,6
RTS0040228,12
RTS0040229,10
RTS0040230,13
RTS0040231,5
RTS0040232,11
RTS0040233,11
RTS0040234,13
RTS0040235,11
RTS0040236,15
RTS0040237,20
RTS0040238,9
RTS0040239,22
RTS0040240,19
RTS0040241,16
RTS0040242,13
RTS0040243,15
RTS0040244,13
RTS0040245,15
RTS0040246,26
RTS0040247,26
RTS0040248,24
RTS0040249,23
RTS0040250,21
RTS0040251,26
RTS0040252,25
RTS0040253,21
RTS0040254,27
RTS0040255,28
RTS0040256,11
RTS0040257,11
RTS0040258,9
RTS0040259,8
RTS0040260,17
RTS0040261,7
RTS0040262,14
RTS0040263,21
RTS0040264,11
RTS0040265,13
RTS0040266,14
RTS0040267,16
RTS0040268,14
RTS0040269,11
RTS0040270,22
RTS0040271,17
RTS0040272,21
RTS0040273,14
RTS0040274,20
RTS0040275,22
RTS0040276,25
RTS0040277,38
RTS0040278,46
RTS0040279,54
RTS0040280,37
RTS0040281,23
RTS0040282,16
RTS0040283,29
RTS0040284,15
RTS0040285,17
RTS0040286,11
RTS0040287,8
RTS0040288,10
RTS0040289,9
RTS0040290,20
RTS0040291,12
RTS0040292,12
RTS0040293,14
RTS0040294,10
RTS0040295,13
RTS0040296,21
RTS0040297,13
RTS0040298,10
RTS0040299,8
RTS0040300,12
RTS0040301,12
RTS0040302,15
RTS0040303,18
RTS0040304,13
RTS0040305,10
RTS0040306,11
RTS0040307,17
RTS0040308,11
RTS0040309,17
RTS0040310,10
RTS0040311,16
RTS0040312,23
RTS0040313,12
RTS0040314,18
RTS0040315,32
RTS0040316,14
RTS0040317,15
RTS0040318,9
RTS0040319,20
RTS0040320,8
RTS0040321,75
RTS0040322,85
RTS0040323,72
RTS0040324,58
RTS0040325,48
RTS0040326,35
RTS0040327,25
RTS0040328,64
RTS0040329,59
RTS0040330,41
RTS0040331,12
RTS0040332,6
RTS0040333,8
RTS0040334,6
RTS0040335,11
RTS0040336,26
RTS0040337,26
RTS0040338,14
RTS0040339,11
RTS0040340,13
RTS0040341,21
RTS0040342,8
RTS0040343,20
RTS0040344,27
RTS0040345,17
RTS0040346,15
RTS0040347,22
RTS0040348,13
RTS0040349,25
RTS0040350,13
RTS0040351,14
RTS0040352,14
RTS0040353,12
RTS0040354,14
RTS0040355,19
RTS0040356,37
RTS0040357,42
RTS0040358,27
RTS0040359,34
RTS0040360,40
RTS0040361,16
RTS0040363,12
RTS0040364,19
RTS0040365,26
RTS0040366,180
RTS0040367,125
RTS0040368,159
RTS0040369,108
RTS0040370,163
RTS0040371,17
RTS0040372,18
RTS0040373,19
RTS0040374,22
RTS0040375,15
RTS0040376,30
RTS0040377,33
RTS0040378,33
RTS0040379,33
RTS0040380,16
RTS0040381,12
RTS0040382,19
RTS0040383,16
RTS0040384,12
RTS0040385,8
RTS0040386,48
RTS0040387,47
RTS0040388,39
RTS0040389,55
RTS0040390,32
RTS0040391,28
RTS0040392,28
RTS0040393,15
RTS0040394,27
RTS0040395,30
RTS0040396,85
RTS0040397,117
RTS0040398,104
RTS0040399,117
RTS0040400,81
RTS0040401,32
RTS0040402,39
RTS0040403,23
RTS0040404,42
RTS0040405,18
RTS0040406,22
RTS0040407,19
RTS0040408,29
RTS0040409,26
RTS0040410,27
RTS0040411,16
RTS0040412,25
RTS0040413,17
RTS0040414,32
RTS0040415,20
RTS0040416,101
RTS0040417,68
RTS0040418,49
RTS0040419,118
RTS0040420,126
RTS0040421,20
RTS0040422,49
RTS0040423,43
RTS0040424,28
RTS0040425,17
RTS0040426,14
RTS0040428,61
RTS0040429,22
RTS0040430,54
RTS0040431,19
RTS0040432,21
RTS0040433,30
RTS0040434,23
RTS0040435,27
RTS0040436,88
RTS0040437,112
RTS0040438,191
RTS0040439,165
RTS0040440,162
RTS0040441,60
RTS0040442,40
RTS0040443,56
RTS0040444,44
RTS0040445,46
RTS0040446,25
RTS0040447,32
RTS0040448,34
RTS0040449,43
RTS0040450,15
RTS0040451,22
RTS0040452,18
RTS0040453,16
RTS0040454,13
RTS0040455,23
RTS0040456,40
RTS0040457,11
RTS0040458,11
RTS0040459,15
RTS0040460,18
RTS0040461,12
RTS0040462,18
RTS0040463,19
RTS0040464,18
RTS0040465,19
RTS0040466,17
RTS0040467,13
RTS0040468,13
RTS0040469,22
RTS0040470,9
RTS0040471,39
RTS0040472,10
RTS0040473,7
RTS0040474,13
RTS0040475,12
RTS0040476,8
RTS0040477,17
RTS0040478,8
RTS0040479,10
RTS0040480,16
RTS0040481,19
RTS0040482,25
RTS0040483,19
RTS0040484,29
RTS0040485,15
RTS0040486,14
RTS0040487,13
RTS0040488,13
RTS0040489,17
RTS0040490,9
RTS0040491,16
RTS0040492,12
RTS0040493,23
RTS0040494,24
RTS0040495,12
RTS0040496,12
RTS0040497,9
RTS0040498,13
RTS0040499,9
RTS0040500,24
RTS0040501,19
RTS0040502,18
RTS0040503,13
RTS0040504,19
RTS0040505,12
RTS0040506,23
RTS0040507,11
RTS0040508,13
RTS0040509,8
RTS0040510,16
RTS0040511,11
RTS0040512,15
RTS0040513,18
RTS0040514,23
RTS0040515,17
RTS0040516,24
RTS0040517,23
RTS0040518,24
RTS0040519,25
RTS0040520,17
RTS0040521,7
RTS0040522,14
RTS0040523,12
RTS0040524,9
RTS0040525,17
RTS0040526,26
RTS0040527,12
RTS0040528,19
RTS0040529,20
RTS0040530,24
RTS0040531,16
RTS0040532,24
RTS0040533,12
RTS0040534,11
RTS0040535,13
RTS0040536,18
RTS0040537,47
RTS0040538,27
RTS0040539,34
RTS0040540,38
RTS0040541,9
RTS0040542,9
RTS0040543,9
RTS0040544,14
RTS0040545,13
RTS0040546,7
RTS0040547,11
RTS0040548,12
RTS0040549,15
RTS0040550,3
RTS0040551,9
RTS0040552,13
RTS0040553,18
RTS0040554,14
RTS0040555,13
RTS0040556,11
RTS0040557,5
RTS0040558,9
RTS0040559,20
RTS0040560,16
RTS0040561,8
RTS0040562,12
RTS0040563,9
RTS0040564,19
RTS0040565,15
RTS0040566,14
RTS0040567,10
RTS0040568,11
RTS0040569,10
RTS0040570,10
RTS0040571,15
RTS0040572,10
RTS0040573,20
RTS0040574,15
RTS0040575,9
RTS0040576,17
RTS0040577,13
RTS0040578,17
RTS0040579,9
RTS0040580,21
RTS0040581,9
RTS0040582,16
RTS0040583,12
RTS0040584,8
RTS0040585,17
RTS0040586,19
RTS0040587,12
RTS0040588,12
RTS0040589,10
RTS0040590,19
RTS0040591,30
RTS0040592,20
RTS0040593,8
RTS0040594,20
RTS0040595,14
RTS0040596,9
RTS0040597,19
RTS0040598,13
RTS0040599,12
RTS0040600,19
RTS0040601,9
RTS0040602,17
RTS0040603,9
RTS0040604,28
RTS0040605,17
RTS0040606,19
RTS0040607,27
RTS0040608,22
RTS0040609,11
RTS0040610,28
RTS0040611,21
RTS0040612,20
RTS0040613,11
RTS0040614,16
RTS0040615,23
RTS0040616,13
RTS0040617,12
RTS0040618,17
RTS0040619,11
RTS0040620,17
RTS0040621,11
RTS0040622,9
RTS0040623,9
RTS0040624,14
RTS0040625,20
RTS0040626,9
RTS0040627,12
RTS0040628,20
RTS0040629,11
RTS0040630,14
RTS0040631,11
RTS0040632,12
RTS0040633,31
RTS0040634,33
RTS0040635,12
RTS0040636,36
RTS0040637,30
RTS0040638,18
RTS0040639,16
RTS0040640,13
RTS0040641,520
RTS0040642,796
RTS0040643,535
RTS0040644,776
RTS0040645,1012
RTS0040646,15
RTS0040647,14
RTS0040648,19
RTS0040649,18
RTS0040650,8
RTS0040651,35
RTS0040652,15
RTS0040653,27
RTS0040654,40
RTS0040655,48
RTS0040656,26
RTS0040657,24
RTS0040658,36
RTS0040659,22
RTS0040660,22
RTS0040661,9
RTS0040662,2
RTS0040663,10
RTS0040664,6
RTS0040665,17
RTS0040666,13
RTS0040667,14
RTS0040668,5
RTS0040669,9
RTS0040670,10
RTS0040671,9
RTS0040672,9
RTS0040673,13
RTS0040674,9
RTS0040675,15
RTS0040676,27
RTS0040677,31
RTS0040678,38
RTS0040679,18
RTS0040680,62
RTS0040681,35
RTS0040682,37
RTS0040683,64
RTS0040684,89
RTS0040685,36
RTS0040686,8
RTS0040687,16
RTS0040688,8
RTS0040689,14
RTS0040690,10
RTS0040691,17
RTS0040692,14
RTS0040693,30
RTS0040694,25
RTS0040695,15
RTS0040696,19
RTS0040697,9
RTS0040698,12
RTS0040699,12
RTS0040700,17
RTS0040701,41
RTS0040702,50
RTS0040703,31
RTS0040704,30
RTS0040705,45
RTS0040706,16
RTS0040707,19
RTS0040708,12
RTS0040709,19
RTS0040710,24
RTS0040711,7
RTS0040712,9
RTS0040713,16
RTS0040714,14
RTS0040715,23
RTS0040716,6
RTS0040717,17
RTS0040718,10
RTS0040719,9
RTS0040720,10
RTS0040721,11
RTS0040722,8
RTS0040723,13
RTS0040724,12
RTS0040725,10
RTS0040726,12
RTS0040727,20
RTS0040728,25
RTS0040729,18
RTS0040730,15
RTS0040731,36
RTS0040732,19
RTS0040733,12
RTS0040734,13
RTS0040735,19
RTS0040736,106
RTS0040737,89
RTS0040738,81
RTS0040739,85
RTS0040740,115
RTS0040741,18
RTS0040742,24
RTS0040743,17
RTS0040744,21
RTS0040745,21
RTS0040746,30
RTS0040747,24
RTS0040748,20
RTS0040749,36
RTS0040750,28
RTS0040751,10
RTS0040752,20
RTS0040753,14
RTS0040754,8
RTS0040755,12
RTS0040756,9
RTS0040757,12
RTS0040758,10
RTS0040759,13
RTS0040760,12
RTS0040761,31
RTS0040762,28
RTS0040763,23
RTS0040764,35
RTS0040765,30
RTS0040766,49
RTS0040767,58
RTS0040768,59
RTS0040769,94
RTS0040770,27
RTS0040771,196
RTS0040772,242
RTS0040773,144
RTS0040774,231
RTS0040775,285
RTS0040776,13
RTS0040777,13
RTS0040778,4
RTS0040779,13
RTS0040780,11
RTS0040781,38
RTS0040782,36
RTS0040783,14
RTS0040784,41
RTS0040785,23
RTS0040786,14
RTS0040787,10
RTS0040788,7
RTS0040789,16
RTS0040790,11
RTS0040791,8
RTS0040792,23
RTS0040793,6
RTS0040794,14
RTS0040795,11
RTS0040796,46
RTS0040797,28
RTS0040798,17
RTS0040799,10
RTS0040800,9
RTS0040801,39
RTS0040802,23
RTS0040803,46
RTS0040804,22
RTS0040805,27
RTS0040806,17
RTS0040807,14
RTS0040808,8
RTS0040809,13
RTS0040810,11
RTS0040811,18
RTS0040812,21
RTS0040813,14
RTS0040814,11
RTS0040815,22
RTS0040816,13
RTS0040817,16
RTS0040818,25
RTS0040819,23
RTS0040820,23
RTS0040821,31
RTS0040822,33
RTS0040823,12
RTS0040824,39
RTS0040825,36
RTS0040826,27
RTS0040827,22
RTS0040828,24
RTS0040830,27
RTS0040831,15
RTS0040832,12
RTS0040833,19
RTS0040834,18
RTS0040836,137
RTS0040837,66
RTS0040838,158
RTS0040839,109
RTS0040840,59
RTS0040841,41
RTS0040842,96
RTS0040843,80
RTS0040844,71
RTS0040845,77
RTS0040846,19
RTS0040847,12
RTS0040848,9
RTS0040849,13
RTS0040850,13
RTS0040851,26
RTS0040852,20
RTS0040853,18
RTS0040854,32
RTS0040855,31
RTS0040856,10
RTS0040857,19
RTS0040858,8
RTS0040859,6
RTS0040860,12
RTS0040861,46
RTS0040862,25
RTS0040863,12
RTS0040864,18
RTS0040865,20
RTS0040866,354
RTS0040867,290
RTS0040868,431
RTS0040869,410
RTS0040870,331
RTS0040871,11
RTS0040872,20
RTS0040873,12
RTS0040874,19
RTS0040875,13
RTS0040876,13
RTS0040877,10
RTS0040878,15
RTS0040879,12
RTS0040880,15
RTS0040881,13
RTS0040882,10
RTS0040883,12
RTS0040884,12
RTS0040885,20
RTS0040886,98
RTS0040887,161
RTS0040888,162
RTS0040889,182
RTS0040890,151
RTS0040891,27
RTS0040892,48
RTS0040893,31
RTS0040894,33
RTS0040895,35
RTS0040896,12
RTS0040897,12
RTS0040898,10
RTS0040899,9
RTS0040900,16
RTS0040901,47
RTS0040902,34
RTS0040903,19
RTS0040904,64
RTS0040905,51
RTS0040906,32
RTS0040907,33
RTS0040908,34
RTS0040909,50
RTS0040910,40
RTS0040911,27
RTS0040912,30
RTS0040913,36
RTS0040914,25
RTS0040915,35
RTS0040916,10
RTS0040917,17
RTS0040918,23
RTS0040919,9
RTS0040920,7
RTS0040921,25
RTS0040922,9
RTS0040923,24
RTS0040924,18
RTS0040925,20
RTS0040926,18
RTS0040927,10
RTS0040928,12
RTS0040929,8
RTS0040930,13
RTS0040931,21
RTS0040932,21
RTS0040933,7
RTS0040934,21
RTS0040935,29
RTS0040936,28
RTS0040937,30
RTS0040938,24
RTS0040939,18
RTS0040940,21
RTS0040941,23
RTS0040942,19
RTS0040943,7
RTS0040944,28
RTS0040945,15
RTS0040946,26
RTS0040947,33
RTS0040948,43
RTS0040949,32
RTS0040950,45
RTS0040951,16
RTS0040952,9
RTS0040953,11
RTS0040954,18
RTS0040955,10
RTS0040956,24
RTS0040957,13
RTS0040958,21
RTS0040959,28
RTS0040960,30
RTS0040961,16
RTS0040962,8
RTS0040963,23
RTS0040964,23
RTS0040965,9
RTS0040966,9
RTS0040967,14
RTS0040968,18
RTS0040969,15
RTS0040970,16
RTS0040971,24
RTS0040972,10
RTS0040973,21
RTS0040974,18
RTS0040975,16
RTS0040976,8
RTS0040977,18
RTS0040978,8
RTS0040979,23
RTS0040980,12
RTS0040981,19
RTS0040982,25
RTS0040983,24
RTS0040984,17
RTS0040985,20
RTS0040986,28
RTS0040987,43
RTS0040988,11
RTS0040989,17
RTS0040990,16
RTS0040991,37
RTS0040992,14
RTS0040993,27
RTS0040994,26
RTS0040995,36
RTS0040996,19
RTS0040997,28
RTS0040998,9
RTS0040999,23
RTS0041000,22
RTS0041001,11
RTS0041002,24
RTS0041003,19
RTS0041004,28
RTS0041005,21
RTS0041006,18
RTS0041007,20
RTS0041008,14
RTS0041009,14
RTS0041010,9
RTS0041011,9
RTS0041012,9
RTS0041013,12
RTS0041014,14
RTS0041015,17
RTS0041016,23
RTS0041017,19
RTS0041018,12
RTS0041019,19
RTS0041020,13
RTS0041021,17
RTS0041022,12
RTS0041023,32
RTS0041024,30
RTS0041025,21
RTS0041026,8
RTS0041027,17
RTS0041028,18
RTS0041029,11
RTS0041030,12
RTS0041031,25
RTS0041032,35
RTS0041033,19
RTS0041034,23
RTS0041035,18
RTS0041036,19
RTS0041037,17
RTS0041038,21
RTS0041039,12
RTS0041040,18
RTS0041041,8
RTS0041042,11
RTS0041043,12
RTS0041044,13
RTS0041045,10
RTS0041046,91
RTS0041047,70
RTS0041048,49
RTS0041049,93
RTS0041050,113
RTS0041051,25
RTS0041052,12
RTS0041053,22
RTS0041054,24
RTS0041055,17
RTS0041056,11
RTS0041057,15
RTS0041058,16
RTS0041059,11
RTS0041060,19
RTS0041061,26
RTS0041062,28
RTS0041063,36
RTS0041064,30
RTS0041066,20
RTS0041067,16
RTS0041068,21
RTS0041069,17
RTS0041070,28
RTS0041071,21
RTS0041072,19
RTS0041073,16
RTS0041074,19
RTS0041075,25
RTS0041076,19
RTS0041077,20
RTS0041078,13
RTS0041079,15
RTS0041080,16
RTS0041081,25
RTS0041082,17
RTS0041083,26
RTS0041084,28
RTS0041085,16
RTS0041086,16
RTS0041087,11
RTS0041088,13
RTS0041089,26
RTS0041090,13
RTS0041091,11
RTS0041092,27
RTS0041093,17
RTS0041094,27
RTS0041095,15
RTS0041096,14
RTS0041097,18
RTS0041098,11
RTS0041099,13
RTS0041100,8
RTS0041101,31
RTS0041102,11
RTS0041103,24
RTS0041104,27
RTS0041105,27
RTS0041106,130
RTS0041107,175
RTS0041108,125
RTS0041109,147
RTS0041110,95
RTS0041111,18
RTS0041112,16
RTS0041113,19
RTS0041114,26
RTS0041115,18
RTS0041116,18
RTS0041117,36
RTS0041118,23
RTS0041119,23
RTS0041120,19
RTS0041121,27
RTS0041122,25
RTS0041123,25
RTS0041124,10
RTS0041125,21
RTS0041126,36
RTS0041127,64
RTS0041128,34
RTS0041129,29
RTS0041130,21
RTS0041131,33
RTS0041132,45
RTS0041133,34
RTS0041134,57
RTS0041135,38
RTS0041136,30
RTS0041137,33
RTS0041138,19
RTS0041139,24
RTS0041140,21
RTS0041141,38
RTS0041142,27
RTS0041143,11
RTS0041144,25
RTS0041145,15
RTS0041146,17
RTS0041147,11
RTS0041148,12
RTS0041149,12
RTS0041150,16
RTS0041151,16
RTS0041152,17
RTS0041153,11
RTS0041154,13
RTS0041155,20
RTS0041156,41
RTS0041157,32
RTS0041158,27
RTS0041159,24
RTS0041160,14
RTS0041161,18
RTS0041162,10
RTS0041163,19
RTS0041164,16
RTS0041165,12
RTS0041166,11
RTS0041167,11
RTS0041168,11
RTS0041169,18
RTS0041170,18
RTS0041171,12
RTS0041172,18
RTS0041173,17
RTS0041174,14
RTS0041175,20
RTS0041176,15
RTS0041177,19
RTS0041178,17
RTS0041179,11
RTS0041180,18
RTS0041181,23
RTS0041182,15
RTS0041183,14
RTS0041184,17
RTS0041185,11
RTS0041186,20
RTS0041187,16
RTS0041188,15
RTS0041189,21
RTS0041190,20
RTS0041191,40
RTS0041192,23
RTS0041193,30
RTS0041194,20
RTS0041195,19
RTS0041196,19
RTS0041197,13
RTS0041198,19
RTS0041199,15
RTS0041200,11
RTS0041201,19
RTS0041202,22
RTS0041203,20
RTS0041204,11
RTS0041205,28
RTS0041206,29
RTS0041207,76
RTS0041208,63
RTS0041209,70
RTS0041210,29
RTS0041211,33
RTS0041212,29
RTS0041213,36
RTS0041214,31
RTS0041215,21
RTS0041216,7
RTS0041217,19
RTS0041218,15
RTS0041219,11
RTS0041220,13
RTS0041221,13
RTS0041222,16
RTS0041223,16
RTS0041224,15
RTS0041225,9
RTS0041226,16
RTS0041227,21
RTS0041228,6
RTS0041229,24
RTS0041230,15
RTS0041231,71
RTS0041232,49
RTS0041233,87
RTS0041234,77
RTS0041235,52
RTS0041236,13
RTS0041237,15
RTS0041238,9
RTS0041239,17
RTS0041240,13
RTS0041241,20
RTS0041242,17
RTS0041243,12
RTS0041244,17
RTS0041246,19
RTS0041247,25
RTS0041248,8
RTS0041249,14
RTS0041250,11
RTS0041251,19
RTS0041252,19
RTS0041253,21
RTS0041254,14
RTS0041255,22
RTS0041256,6
RTS0041257,17
RTS0041258,19
RTS0041259,28
RTS0041260,19
RTS0041261,21
RTS0041262,20
RTS0041263,15
RTS0041265,21
RTS0041266,22
RTS0041267,12
RTS0041268,14
RTS0041269,21
RTS0041270,20
RTS0041271,34
RTS0041272,17
RTS0041273,21
RTS0041274,25
RTS0041275,45
RTS0041276,17
RTS0041277,10
RTS0041278,12
RTS0041279,16
RTS0041280,19
RTS0041281,12
RTS0041282,16
RTS0041283,14
RTS0041284,22
RTS0041285,18
RTS0041286,20
RTS0041287,13
RTS0041288,13
RTS0041289,11
RTS0041290,24
RTS0041291,11
RTS0041292,12
RTS0041293,8
RTS0041294,12
RTS0041295,15
RTS0041296,21
RTS0041297,16
RTS0041298,24
RTS0041299,11
RTS0041300,17
RTS0041301,17
RTS0041302,22
RTS0041303,23
RTS0041304,16
RTS0041305,14
RTS0041306,16
RTS0041307,17
RTS0041308,17
RTS0041309,19
RTS0041310,16
RTS0041311,13
RTS0041312,12
RTS0041313,19
RTS0041314,29
RTS0041315,13
RTS0041316,13
RTS0041317,17
RTS0041318,24
RTS0041319,11
RTS0041320,19
RTS0041321,34
RTS0041322,21
RTS0041323,14
RTS0041324,17
RTS0041325,34
RTS0041326,14
RTS0041327,12
RTS0041328,16
RTS0041329,15
RTS0041330,12
RTS0041331,21
RTS0041332,30
RTS0041333,34
RTS0041334,24
RTS0041335,32
RTS0041346,41
RTS0041347,29
RTS0041348,26
RTS0041349,33
RTS0041350,58
RTS0041351,17
RTS0041352,16
RTS0041353,15
RTS0041354,14
RTS0041355,16
RTS0041356,35
RTS0041357,28
RTS0041358,26
RTS0041359,25
RTS0041360,23
RTS0041361,21
RTS0041362,22
RTS0041363,12
RTS0041364,19
RTS0041365,14
RTS0041366,13
RTS0041367,11
RTS0041368,14
RTS0041369,9
RTS0041370,15
RTS0041371,17
RTS0041372,15
RTS0041373,13
RTS0041374,12
RTS0041375,10
RTS0041376,40
RTS0041377,14
RTS0041378,11
RTS0041379,9
RTS0041380,14
RTS0041381,23
RTS0041382,16
RTS0041383,10
RTS0041384,15
RTS0041385,13
RTS0041386,13
RTS0041387,9
RTS0041388,12
RTS0041389,13
RTS0041390,10
RTS0041391,17
RTS0041392,4
RTS0041393,10
RTS0041394,14
RTS0041395,10
RTS0041396,7
RTS0041397,11
RTS0041398,14
RTS0041399,12
RTS0041400,12
RTS0041401,12
RTS0041402,23
RTS0041403,8
RTS0041404,8
RTS0041405,10
RTS0041406,14
RTS0041407,12
RTS0041408,7
RTS0041409,14
RTS0041410,15
RTS0041411,10
RTS0041412,15
RTS0041413,8
RTS0041414,11
RTS0041415,12
RTS0041416,10
RTS0041417,17
RTS0041418,15
RTS0041419,18
RTS0041420,9
RTS0041421,12
RTS0041422,17
RTS0041423,14
RTS0041424,4
RTS0041425,12
RTS0041426,19
RTS0041427,14
RTS0041428,13
RTS0041429,18
RTS0041430,26
RTS0041431,21
RTS0041432,9
RTS0041433,18
RTS0041434,14
RTS0041435,13
RTS0041436,18
RTS0041437,6
RTS0041438,14
RTS0041439,15
RTS0041440,11
RTS0041441,10
RTS0041442,15
RTS0041443,18
RTS0041444,17
RTS0041445,7
RTS0041446,11
RTS0041447,22
RTS0041448,10
RTS0041449,16
RTS0041450,11
RTS0041451,15
RTS0041452,12
RTS0041453,17
RTS0041454,16
RTS0041455,12
RTS0041456,18
RTS0041457,25
RTS0041458,13
RTS0041459,28
RTS0041460,17
RTS0041461,10
RTS0041462,11
RTS0041463,8
RTS0041464,7
RTS0041465,21
RTS0041466,23
RTS0041467,36
RTS0041468,33
RTS0041469,15
RTS0041470,46
RTS0041471,12
RTS0041472,10
RTS0041473,13
RTS0041474,17
RTS0041475,20
RTS0041476,13
RTS0041477,11
RTS0041478,8
RTS0041479,5
RTS0041480,11
RTS0041481,10
RTS0041482,9
RTS0041483,10
RTS0041484,15
RTS0041485,12
RTS0041486,11
RTS0041487,30
RTS0041488,18
RTS0041489,19
RTS0041490,14
RTS0041491,21
RTS0041492,8
RTS0041493,17
RTS0041494,9
RTS0041495,8
RTS0041496,100
RTS0041497,109
RTS0041498,120
RTS0041499,101
RTS0041500,97
RTS0041501,30
RTS0041502,16
RTS0041503,11
RTS0041504,39
RTS0041505,32
RTS0041506,18
RTS0041507,9
RTS0041508,5
RTS0041509,9
RTS0041510,15
RTS0041511,14
RTS0041512,25
RTS0041513,23
RTS0041514,14
RTS0041515,24
RTS0041516,18
RTS0041517,13
RTS0041518,21
RTS0041519,11
RTS0041520,12
RTS0041521,16
RTS0041522,12
RTS0041523,17
RTS0041524,16
RTS0041525,12
RTS0041526,71
RTS0041527,124
RTS0041528,105
RTS0041529,40
RTS0041530,114
RTS0041531,11
RTS0041532,11
RTS0041533,10
RTS0041534,11
RTS0041535,12
RTS0041536,15
RTS0041537,10
RTS0041538,11
RTS0041540,10
RTS0041541,7
RTS0041542,21
RTS0041543,9
RTS0041544,13
RTS0041545,10
RTS0041546,12
RTS0041547,19
RTS0041548,17
RTS0041549,14
RTS0041550,21
RTS0041551,26
RTS0041552,24
RTS0041553,14
RTS0041554,16
RTS0041555,30
RTS0041556,15
RTS0041557,6
RTS0041558,20
RTS0041559,20
RTS0041560,15
RTS0041561,18
RTS0041562,14
RTS0041563,12
RTS0041564,15
RTS0041565,15
RTS0041566,37
RTS0041567,50
RTS0041568,47
RTS0041569,35
RTS0041570,53
RTS0041571,18
RTS0041572,8
RTS0041573,13
RTS0041574,11
RTS0041575,18
RTS0041576,18
RTS0041577,17
RTS0041578,21
RTS0041579,18
RTS0041580,25
RTS0041581,36
RTS0041582,43
RTS0041583,33
RTS0041584,36
RTS0041585,35
RTS0041586,15
RTS0041587,21
RTS0041588,8
RTS0041589,20
RTS0041590,11
RTS0041591,11
RTS0041592,14
RTS0041593,13
RTS0041594,8
RTS0041595,19
RTS0041596,8
RTS0041597,9
RTS0041598,19
RTS0041599,7
RTS0041600,8
RTS0041601,15
RTS0041602,11
RTS0041603,18
RTS0041604,17
RTS0041605,18
RTS0041606,14
RTS0041607,16
RTS0041608,7
RTS0041609,15
RTS0041610,13
RTS0041611,18
RTS0041612,21
RTS0041613,9
RTS0041614,9
RTS0041615,16
RTS0041616,28
RTS0041617,16
RTS0041618,20
RTS0041619,15
RTS0041620,26
RTS0041621,15
RTS0041622,10
RTS0041623,10
RTS0041624,17
RTS0041625,12
RTS0041626,29
RTS0041627,13
RTS0041628,11
RTS0041629,25
RTS0041630,11
RTS0041631,17
RTS0041632,20
RTS0041633,22
RTS0041634,30
RTS0041635,14
RTS0041636,27
RTS0041637,36
RTS0041638,39
RTS0041639,20
RTS0041640,37
RTS0041641,15
RTS0041642,10
RTS0041643,12
RTS0041644,5
RTS0041645,7
RTS0041646,17
RTS0041647,16
RTS0041648,19
RTS0041649,14
RTS0041650,7
RTS0041651,17
RTS0041652,12
RTS0041653,16
RTS0041654,14
RTS0041655,19
RTS0041656,21
RTS0041657,20
RTS0041658,24
RTS0041659,11
RTS0041660,12
RTS0041661,36
RTS0041662,48
RTS0041663,15
RTS0041664,32
RTS0041665,16
RTS0041666,17
RTS0041667,15
RTS0041668,10
RTS0041669,18
RTS0041670,15
RTS0041671,15
RTS0041672,18
RTS0041673,13
RTS0041674,9
RTS0041675,14
RTS0041676,26
RTS0041677,20
RTS0041678,23
RTS0041679,22
RTS0041680,32
RTS0041681,19
RTS0041682,22
RTS0041683,9
RTS0041684,23
RTS0041685,14
RTS0041686,32
RTS0041687,21
RTS0041688,24
RTS0041689,19
RTS0041690,51
RTS0041691,39
RTS0041692,11
RTS0041693,29
RTS0041694,15
RTS0041695,22
RTS0041696,6
RTS0041697,14
RTS0041698,6
RTS0041699,12
RTS0041700,8
RTS0041701,24
RTS0041702,23
RTS0041703,33
RTS0041704,12
RTS0041705,38
RTS0041706,15
RTS0041707,11
RTS0041708,28
RTS0041709,18
RTS0041710,17
RTS0041711,10
RTS0041712,13
RTS0041713,22
RTS0041714,13
RTS0041715,21
RTS0041716,151
RTS0041717,97
RTS0041718,143
RTS0041719,135
RTS0041720,137
RTS0041721,17
RTS0041722,7
RTS0041723,13
RTS0041724,14
RTS0041725,21
RTS0041726,8
RTS0041727,12
RTS0041728,15
RTS0041729,5
RTS0041730,11
RTS0041731,31
RTS0041732,21
RTS0041733,15
RTS0041734,15
RTS0041735,18
RTS0041736,13
RTS0041737,13
RTS0041738,14
RTS0041739,18
RTS0041740,4
RTS0041741,19
RTS0041742,23
RTS0041743,15
RTS0041744,15
RTS0041745,6
RTS0041746,32
RTS0041747,31
RTS0041748,19
RTS0041749,26
RTS0041750,29
RTS0041751,16
RTS0041752,11
RTS0041753,16
RTS0041754,14
RTS0041755,13
RTS0041756,60
RTS0041757,40
RTS0041758,39
RTS0041759,50
RTS0041760,34
RTS0041761,8
RTS0041762,17
RTS0041763,24
RTS0041764,12
RTS0041765,15
RTS0041766,20
RTS0041767,12
RTS0041768,11
RTS0041769,11
RTS0041770,22
RTS0041771,13
RTS0041772,11
RTS0041773,9
RTS0041774,21
RTS0041775,16
RTS0041776,21
RTS0041777,20
RTS0041778,20
RTS0041779,16
RTS0041780,16
RTS0041781,15
RTS0041782,20
RTS0041783,13
RTS0041784,16
RTS0041785,25
RTS0041786,27
RTS0041787,32
RTS0041788,25
RTS0041789,21
RTS0041790,24
RTS0041791,13
RTS0041793,12
RTS0041794,22
RTS0041795,18
RTS0041796,21
RTS0041797,24
RTS0041798,13
RTS0041799,16
RTS0041800,9
RTS0041801,7
RTS0041802,9
RTS0041803,12
RTS0041804,16
RTS0041805,12
RTS0041806,15
RTS0041807,14
RTS0041808,19
RTS0041809,23
RTS0041810,21
RTS0041811,46
RTS0041812,28
RTS0041813,35
RTS0041814,26
RTS0041815,25
RTS0041816,17
RTS0041817,17
RTS0041818,8
RTS0041819,12
RTS0041820,25
RTS0041821,27
RTS0041822,28
RTS0041823,16
RTS0041824,25
RTS0041825,9
RTS0041826,19
RTS0041827,20
RTS0041828,22
RTS0041829,12
RTS0041830,12
RTS0041831,10
RTS0041832,14
RTS0041833,9
RTS0041834,16
RTS0041835,24
RTS0041836,20
RTS0041837,20
RTS0041838,13
RTS0041839,20
RTS0041840,19
RTS0041841,11
RTS0041842,9
RTS0041843,14
RTS0041844,10
RTS0041845,12
RTS0041846,15
RTS0041847,19
RTS0041848,14
RTS0041849,17
RTS0041850,16
RTS0041851,19
RTS0041852,18
RTS0041853,10
RTS0041854,13
RTS0041855,16
RTS0041856,13
RTS0041857,32
RTS0041858,31
RTS0041859,11
RTS0041860,28
RTS0041861,17
RTS0041862,15
RTS0041863,15
RTS0041864,13
RTS0041865,17
RTS0041866,23
RTS0041867,15
RTS0041868,15
RTS0041869,8
RTS0041870,18
RTS0041871,8
RTS0041872,14
RTS0041873,9
RTS0041874,25
RTS0041875,11
RTS0041876,30
RTS0041877,33
RTS0041878,25
RTS0041879,39
RTS0041880,43
RTS0041881,16
RTS0041882,12
RTS0041883,25
RTS0041884,20
RTS0041885,26
RTS0041886,68
RTS0041887,90
RTS0041888,104
RTS0041889,73
RTS0041890,79
RTS0041891,84
RTS0041892,69
RTS0041893,65
RTS0041894,38
RTS0041895,65
RTS0041896,52
RTS0041897,48
RTS0041898,50
RTS0041899,39
RTS0041900,26
RTS0041901,53
RTS0041902,39
RTS0041903,45
RTS0041904,46
RTS0041905,55
RTS0041906,311
RTS0041907,14
RTS0041908,155
RTS0041909,13
RTS0041910,128
RTS0041911,16
RTS0041912,15
RTS0041913,21
RTS0041914,21
RTS0041915,17
RTS0041916,137
RTS0041917,310
RTS0041918,282
RTS0041919,497
RTS0041920,324
RTS0041922,23
RTS0041923,11
RTS0041924,10
RTS0041925,14
RTS0041926,19
RTS0041927,14
RTS0041928,14
RTS0041929,7
RTS0041930,16
RTS0041931,14
RTS0041932,19
RTS0041933,16
RTS0041934,14
RTS0041935,12
RTS0041936,15
RTS0041937,24
RTS0041938,19
RTS0041939,10
RTS0041940,12
RTS0041941,11
RTS0041942,11
RTS0041943,7
RTS0041944,9
RTS0041945,17
RTS0041946,26
RTS0041947,35
RTS0041948,16
RTS0041949,19
RTS0041950,17
RTS0041951,15
RTS0041952,43
RTS0041953,22
RTS0041954,39
RTS0041955,31
RTS0041956,7
RTS0041957,10
RTS0041958,16
RTS0041959,16
RTS0041960,19
RTS0041961,4
RTS0041962,11
RTS0041963,17
RTS0041964,19
RTS0041965,9
RTS0041966,16
RTS0041967,20
RTS0041968,15
RTS0041969,13
RTS0041971,13
RTS0041972,28
RTS0041973,26
RTS0041974,17
RTS0041975,20
RTS0041976,12
RTS0041977,29
RTS0041978,19
RTS0041979,17
RTS0041980,24
RTS0041981,30
RTS0041982,38
RTS0041983,37
RTS0041984,16
RTS0041985,33
RTS0041986,19
RTS0041987,29
RTS0041988,17
RTS0041989,13
RTS0041990,23
RTS0041991,32
RTS0041992,31
RTS0041993,24
RTS0041994,21
RTS0041995,19
RTS0041996,14
RTS0041997,11
RTS0041998,11
RTS0041999,21
RTS0042000,20
RTS0042001,18
RTS0042002,11
RTS0042003,20
RTS0042004,10
RTS0042005,19
RTS0042006,19
RTS0042007,22
RTS0042008,15
RTS0042009,19
RTS0042010,22
RTS0042011,29
RTS0042012,28
RTS0042013,38
RTS0042014,25
RTS0042015,31
RTS0042016,7
RTS0042017,12
RTS0042018,9
RTS0042019,18
RTS0042020,14
RTS0042021,34
RTS0042022,34
RTS0042023,42
RTS0042024,35
RTS0042025,35
RTS0042026,14
RTS0042027,22
RTS0042028,13
RTS0042029,19
RTS0042030,16
RTS0042031,20
RTS0042032,23
RTS0042033,17
RTS0042034,19
RTS0042035,19
RTS0042036,23
RTS0042037,38
RTS0042038,22
RTS0042039,28
RTS0042040,21
RTS0042041,18
RTS0042042,10
RTS0042043,13
RTS0042044,28
RTS0042045,13
RTS0042046,34
RTS0042047,27
RTS0042048,22
RTS0042049,33
RTS0042050,30
RTS0042051,22
RTS0042052,31
RTS0042053,24
RTS0042054,14
RTS0042055,17
RTS0042056,25
RTS0042057,32
RTS0042058,22
RTS0042059,17
RTS0042060,25
RTS0042061,34
RTS0042062,34
RTS0042063,39
RTS0042064,32
RTS0042065,38
RTS0042066,28
RTS0042067,32
RTS0042068,21
RTS0042069,25
RTS0042071,23
RTS0042072,13
RTS0042073,14
RTS0042074,22
RTS0042075,17
RTS0042076,18
RTS0042077,10
RTS0042078,7
RTS0042079,19
RTS0042080,18
RTS0042081,26
RTS0042082,27
RTS0042083,16
RTS0042084,22
RTS0042085,21
RTS0042086,11
RTS0042087,13
RTS0042088,9
RTS0042089,10
RTS0042090,13
RTS0042091,27
RTS0042092,29
RTS0042093,17
RTS0042094,16
RTS0042095,15
RTS0042096,19
RTS0042097,25
RTS0042098,23
RTS0042099,34
RTS0042100,16
RTS0042101,19
RTS0042102,16
RTS0042103,15
RTS0042104,17
RTS0042105,10
RTS0042106,19
RTS0042107,14
RTS0042108,7
RTS0042109,21
RTS0042110,14
RTS0042111,23
RTS0042112,21
RTS0042113,25
RTS0042114,14
RTS0042115,26
RTS0042116,21
RTS0042117,18
RTS0042118,11
RTS0042119,10
RTS0042120,15
RTS0042121,27
RTS0042122,13
RTS0042123,33
RTS0042124,13
RTS0042125,16
RTS0042126,10
RTS0042127,16
RTS0042128,16
RTS0042129,15
RTS0042130,21
RTS0042131,18
RTS0042132,20
RTS0042133,18
RTS0042134,18
RTS0042135,24
RTS0042136,11
RTS0042137,14
RTS0042138,10
RTS0042139,13
RTS0042140,14
RTS0042141,7
RTS0042142,16
RTS0042143,21
RTS0042144,19
RTS0042145,8
RTS0042146,24
RTS0042147,21
RTS0042148,25
RTS0042149,17
RTS0042150,19
RTS0042151,13
RTS0042152,17
RTS0042153,11
RTS0042154,14
RTS0042155,13
RTS0042156,10
RTS0042157,9
RTS0042158,12
RTS0042159,10
RTS0042160,13
RTS0042161,13
RTS0042162,11
RTS0042163,16
RTS0042164,19
RTS0042165,12
RTS0042166,22
RTS0042167,17
RTS0042168,12
RTS0042169,20
RTS0042170,12
RTS0042171,19
RTS0042172,15
RTS0042173,22
RTS0042174,12
RTS0042175,21
RTS0042176,10
RTS0042177,14
RTS0042178,16
RTS0042179,14
RTS0042180,16
RTS0042181,14
RTS0042182,16
RTS0042183,9
RTS0042184,14
RTS0042185,18
RTS0042186,14
RTS0042187,14
RTS0042188,10
RTS0042189,9
RTS0042190,11
RTS0042191,37
RTS0042192,18
RTS0042193,24
RTS0042194,36
RTS0042195,27
RTS0042196,13
RTS0042197,14
RTS0042198,11
RTS0042199,19
RTS0042200,7
RTS0042201,9
RTS0042202,13
RTS0042203,17
RTS0042204,6
RTS0042205,11
RTS0042206,16
RTS0042207,26
RTS0042208,11
RTS0042209,15
RTS0042210,11
RTS0042211,5
RTS0042212,10
RTS0042213,10
RTS0042214,9
RTS0042215,14
RTS0042216,11
RTS0042217,16
RTS0042218,9
RTS0042219,11
RTS0042220,12
RTS0042221,17
RTS0042222,15
RTS0042223,9
RTS0042224,16
RTS0042225,13
RTS0042226,32
RTS0042227,25
RTS0042228,22
RTS0042229,14
RTS0042230,23
RTS0042231,22
RTS0042232,21
RTS0042233,25
RTS0042234,28
RTS0042235,26
RTS0042236,45
RTS0042237,33
RTS0042238,73
RTS0042239,36
RTS0042240,53
RTS0042241,13
RTS0042242,11
RTS0042243,10
RTS0042244,13
RTS0042245,19
RTS0042246,22
RTS0042247,38
RTS0042248,76
RTS0042249,32
RTS0042250,35
RTS0042251,24
RTS0042252,20
RTS0042253,21
RTS0042254,25
RTS0042255,18
RTS0042256,27
RTS0042257,20
RTS0042258,18
RTS0042259,19
RTS0042260,22
RTS0042261,38
RTS0042262,29
RTS0042263,33
RTS0042264,32
RTS0042265,41
RTS0042266,25
RTS0042267,9
RTS0042268,11
RTS0042269,11
RTS0042270,10
RTS0042271,9
RTS0042272,9
RTS0042273,17
RTS0042274,11
RTS0042275,11
RTS0042276,28
RTS0042277,20
RTS0042278,15
RTS0042279,20
RTS0042280,19
RTS0042281,2
RTS0042282,14
RTS0042283,18
RTS0042284,9
RTS0042285,17
RTS0042286,18
RTS0042287,33
RTS0042288,30
RTS0042289,22
RTS0042290,30
RTS0042291,56
RTS0042292,61
RTS0042293,64
RTS0042294,50
RTS0042295,51
RTS0042296,16
RTS0042297,21
RTS0042298,10
RTS0042299,15
RTS0042300,9
RTS0042301,15
RTS0042302,13
RTS0042303,13
RTS0042304,24
RTS0042305,7
RTS0042306,43
RTS0042307,64
RTS0042308,36
RTS0042309,103
RTS0042310,74
RTS0042311,11
RTS0042312,18
RTS0042313,18
RTS0042314,20
RTS0042315,21
RTS0042316,18
RTS0042317,11
RTS0042318,10
RTS0042319,16
RTS0042320,12
RTS0042321,14
RTS0042322,21
RTS0042323,29
RTS0042324,23
RTS0042325,17
RTS0042326,13
RTS0042327,18
RTS0042328,19
RTS0042329,14
RTS0042330,21
RTS0042331,12
RTS0042332,24
RTS0042333,20
RTS0042334,21
RTS0042335,15
RTS0042336,23
RTS0042337,26
RTS0042338,34
RTS0042339,19
RTS0042340,20
RTS0042341,41
RTS0042342,25
RTS0042343,57
RTS0042344,43
RTS0042345,17
RTS0042346,17
RTS0042347,17
RTS0042348,16
RTS0042349,8
RTS0042350,8
RTS0042351,17
RTS0042352,18
RTS0042353,17
RTS0042354,15
RTS0042355,17
RTS0042356,16
RTS0042357,14
RTS0042358,20
RTS0042359,12
RTS0042360,18
RTS0042361,19
RTS0042362,23
RTS0042363,29
RTS0042364,15
RTS0042365,28
RTS0042366,24
RTS0042367,26
RTS0042368,16
RTS0042369,13
RTS0042370,37
RTS0042371,17
RTS0042372,10
RTS0042373,15
RTS0042374,12
RTS0042375,20
RTS0042376,8
RTS0042377,10
RTS0042378,9
RTS0042379,14
RTS0042380,5
RTS0042381,11
RTS0042382,14
RTS0042383,13
RTS0042384,22
RTS0042385,15
RTS0042386,20
RTS0042387,14
RTS0042388,31
RTS0042389,38
RTS0042390,21
RTS0042391,15
RTS0042392,12
RTS0042393,7
RTS0042394,10
RTS0042395,11
RTS0042396,16
RTS0042397,16
RTS0042398,23
RTS0042399,28
RTS0042400,23
RTS0042401,10
RTS0042402,20
RTS0042403,17
RTS0042404,10
RTS0042405,23
RTS0042406,16
RTS0042407,15
RTS0042408,13
RTS0042409,12
RTS0042410,12
RTS0042411,37
RTS0042412,32
RTS0042413,44
RTS0042414,30
RTS0042415,42
RTS0042416,59
RTS0042417,87
RTS0042418,75
RTS0042419,51
RTS0042420,48
RTS0042421,17
RTS0042422,8
RTS0042423,9
RTS0042424,20
RTS0042425,14
RTS0042426,9
RTS0042427,11
RTS0042428,15
RTS0042429,11
RTS0042430,13
RTS0042431,7
RTS0042432,19
RTS0042433,10
RTS0042434,17
RTS0042435,14
RTS0042436,39
RTS0042437,28
RTS0042438,31
RTS0042439,29
RTS0042440,27
RTS0042441,21
RTS0042442,18
RTS0042443,11
RTS0042444,14
RTS0042445,18
RTS0042446,23
RTS0042447,15
RTS0042448,29
RTS0042449,9
RTS0042450,19
RTS0042451,22
RTS0042452,21
RTS0042453,22
RTS0042454,11
RTS0042455,10
RTS0042456,16
RTS0042457,18
RTS0042458,8
RTS0042460,23
RTS0042461,45
RTS0042462,49
RTS0042463,44
RTS0042464,64
RTS0042465,40
RTS0042466,25
RTS0042467,32
RTS0042468,18
RTS0042469,37
RTS0042470,17
RTS0042471,46
RTS0042472,54
RTS0042473,76
RTS0042474,46
RTS0042475,71
RTS0042476,27
RTS0042477,20
RTS0042478,17
RTS0042479,14
RTS0042480,18
RTS0042481,27
RTS0042482,46
RTS0042483,74
RTS0042484,68
RTS0042485,47
RTS0042486,19
RTS0042487,20
RTS0042488,12
RTS0042489,22
RTS0042490,17
RTS0042491,19
RTS0042492,10
RTS0042493,16
RTS0042494,10
RTS0042495,13
RTS0042496,16
RTS0042497,22
RTS0042498,22
RTS0042499,20
RTS0042500,20
RTS0042501,22
RTS0042502,20
RTS0042503,10
RTS0042504,12
RTS0042505,23
RTS0042506,11
RTS0042507,23
RTS0042508,14
RTS0042509,11
RTS0042510,13
RTS0042515,24
RTS0042522,11
RTS0042526,17
RTS0042527,6
RTS0042528,7
RTS0042529,10
RTS0042530,11
RTS0042531,12
RTS0042532,14
RTS0042533,13
RTS0042534,11
RTS0042535,10
RTS0042536,12
RTS0042537,23
RTS0042538,12
RTS0042539,12
RTS0042540,18
RTS0042541,8
RTS0042542,14
RTS0042543,14
RTS0042544,12
RTS0042545,10
RTS0042546,11
RTS0042547,10
RTS0042548,16
RTS0042549,8
RTS0042550,13
RTS0042551,22
RTS0042552,11
RTS0042553,20
RTS0042554,20
RTS0042555,13
RTS0042556,7
RTS0042557,18
RTS0042558,7
RTS0042559,19
RTS0042560,21
RTS0042561,16
RTS0042562,14
RTS0042563,14
RTS0042564,11
RTS0042565,15
RTS0042566,29
RTS0042567,34
RTS0042568,36
RTS0042569,50
RTS0042570,33
RTS0042571,39
RTS0042572,25
RTS0042573,35
RTS0042574,38
RTS0042575,19
RTS0042576,25
RTS0042577,27
RTS0042578,26
RTS0042579,20
RTS0042580,10
RTS0042581,22
RTS0042582,16
RTS0042583,106
RTS0042584,12
RTS0042585,15
RTS0042586,8
RTS0042587,12
RTS0042588,9
RTS0042589,4
RTS0042590,7
RTS0042591,15
RTS0042592,19
RTS0042593,24
RTS0042594,22
RTS0042595,20
RTS0042596,19
RTS0042597,15
RTS0042598,23
RTS0042599,17
RTS0042600,15
RTS0042601,5
RTS0042602,6
RTS0042603,17
RTS0042604,21
RTS0042605,16
RTS0042606,29
RTS0042607,20
RTS0042608,19
RTS0042609,10
RTS0042610,19
RTS0042611,24
RTS0042612,26
RTS0042613,15
RTS0042614,14
RTS0042615,23
RTS0042616,15
RTS0042617,7
RTS0042618,18
RTS0042619,9
RTS0042620,12
RTS0042621,9
RTS0042622,5
RTS0042623,12
RTS0042624,12
RTS0042625,18
RTS0042626,18
RTS0042627,25
RTS0042628,4
RTS0042629,16
RTS0042630,10
RTS0042631,13
RTS0042633,15
RTS0042634,13
RTS0042635,16
RTS0042636,50
RTS0042637,41
RTS0042638,55
RTS0042639,44
RTS0042640,39
RTS0042641,11
RTS0042642,8
RTS0042643,6
RTS0042644,7
RTS0042645,13
RTS0042646,13
RTS0042647,11
RTS0042648,14
RTS0042649,18
RTS0042650,17
RTS0042651,10
RTS0042652,7
RTS0042653,8
RTS0042654,18
RTS0042655,12
RTS0042656,23
RTS0042657,15
RTS0042658,23
RTS0042659,24
RTS0042660,20
RTS0042661,9
RTS0042662,9
RTS0042663,17
RTS0042664,6
RTS0042665,14
RTS0042666,13
RTS0042667,6
RTS0042668,16
RTS0042669,17
RTS0042670,18
RTS0042671,74
RTS0042672,47
RTS0042673,64
RTS0042674,49
RTS0042675,64
RTS0042676,9
RTS0042678,15
RTS0042679,19
RTS0042680,16
RTS0042681,26
RTS0042682,35
RTS0042683,28
RTS0042684,22
RTS0042685,56
RTS0042686,29
RTS0042687,26
RTS0042688,13
RTS0042689,12
RTS0042690,24
RTS0042691,10
RTS0042692,6
RTS0042693,9
RTS0042694,2
RTS0042695,15
RTS0042696,9
RTS0042697,3
RTS0042698,3
RTS0042699,9
RTS0042700,7
RTS0042701,10
RTS0042702,24
RTS0042703,17
RTS0042704,16
RTS0042705,16
RTS0042706,12
RTS0042707,13
RTS0042708,25
RTS0042709,24
RTS0042710,24
RTS0042711,25
RTS0042712,14
RTS0042713,18
RTS0042714,27
RTS0042715,16
RTS0042716,13
RTS0042717,22
RTS0042718,11
RTS0042719,20
RTS0042720,14
RTS0042721,27
RTS0042722,16
RTS0042723,18
RTS0042724,27
RTS0042725,17
RTS0042726,9
RTS0042727,15
RTS0042728,10
RTS0042729,14
RTS0042730,9
RTS0042731,13
RTS0042732,14
RTS0042733,25
RTS0042734,12
RTS0042735,7
RTS0042736,9
RTS0042737,38
RTS0042738,17
RTS0042739,17
RTS0042740,21
RTS0042741,8
RTS0042742,9
RTS0042743,7
RTS0042744,9
RTS0042745,8
RTS0042746,16
RTS0042747,16
RTS0042748,18
RTS0042749,10
RTS0042750,14
RTS0042751,17
RTS0042752,14
RTS0042753,22
RTS0042754,6
RTS0042755,9
RTS0042756,16
RTS0042757,13
RTS0042758,12
RTS0042759,12
RTS0042760,7
RTS0042761,11
RTS0042762,7
RTS0042763,4
RTS0042764,19
RTS0042765,4
RTS0042766,32
RTS0042767,31
RTS0042768,38
RTS0042769,44
RTS0042770,29
RTS0042771,101
RTS0042772,91
RTS0042773,93
RTS0042774,105
RTS0042775,89
RTS0042776,24
RTS0042777,31
RTS0042778,20
RTS0042779,13
RTS0042780,15
RTS0042781,47
RTS0042782,35
RTS0042783,43
RTS0042784,72
RTS0042785,37
RTS0042786,40
RTS0042787,20
RTS0042788,27
RTS0042789,26
RTS0042790,23
RTS0042791,210
RTS0042792,54
RTS0042793,172
RTS0042794,103
RTS0042795,133
RTS0042796,12
RTS0042797,21
RTS0042798,10
RTS0042799,32
RTS0042800,21
RTS0042801,21
RTS0042802,26
RTS0042803,18
RTS0042804,13
RTS0042805,16
RTS0042806,15
RTS0042807,14
RTS0042808,38
RTS0042809,17
RTS0042810,17
RTS0042811,15
RTS0042812,35
RTS0042813,21
RTS0042814,31
RTS0042815,21
RTS0042816,15
RTS0042817,33
RTS0042818,23
RTS0042819,30
RTS0042820,19
RTS0042821,20
RTS0042822,16
RTS0042823,12
RTS0042824,14
RTS0042825,19
RTS0042826,25
RTS0042827,36
RTS0042828,38
RTS0042829,33
RTS0042830,49
RTS0042831,25
RTS0042832,18
RTS0042833,17
RTS0042834,11
RTS0042835,17
RTS0042836,18
RTS0042837,10
RTS0042838,26
RTS0042839,12
RTS0042840,16
RTS0042841,32
RTS0042842,40
RTS0042843,32
RTS0042844,50
RTS0042845,61
RTS0042846,13
RTS0042847,32
RTS0042848,50
RTS0042849,27
RTS0042850,26
RTS0042851,29
RTS0042852,13
RTS0042853,20
RTS0042854,22
RTS0042855,20
RTS0042856,8
RTS0042857,12
RTS0042858,18
RTS0042859,21
RTS0042860,14
RTS0042861,25
RTS0042862,21
RTS0042863,27
RTS0042864,15
RTS0042865,25
RTS0042866,20
RTS0042867,38
RTS0042868,29
RTS0042869,28
RTS0042870,31
RTS0042871,23
RTS0042872,13
RTS0042873,14
RTS0042874,9
RTS0042875,12
RTS0042876,38
RTS0042877,30
RTS0042878,25
RTS0042879,18
RTS0042880,25
RTS0042881,21
RTS0042882,16
RTS0042883,28
RTS0042884,28
RTS0042885,18
RTS0042886,29
RTS0042887,15
RTS0042888,18
RTS0042889,14
RTS0042890,16
RTS0042891,13
RTS0042892,17
RTS0042893,20
RTS0042894,11
RTS0042895,12
RTS0042896,43
RTS0042897,43
RTS0042898,20
RTS0042899,60
RTS0042900,47
RTS0042901,15
RTS0042902,9
RTS0042903,10
RTS0042904,14
RTS0042905,8
RTS0042906,14
RTS0042907,16
RTS0042908,16
RTS0042909,18
RTS0042910,9
RTS0042911,11
RTS0042912,12
RTS0042913,15
RTS0042914,8
RTS0042915,9
RTS0042916,9
RTS0042917,24
RTS0042918,15
RTS0042919,11
RTS0042920,18
RTS0042921,27
RTS0042922,18
RTS0042923,24
RTS0042924,14
RTS0042925,30
RTS0042926,18
RTS0042927,7
RTS0042928,13
RTS0042929,19
RTS0042930,9
RTS0042931,15
RTS0042932,13
RTS0042933,22
RTS0042934,18
RTS0042935,20
RTS0042936,33
RTS0042937,39
RTS0042938,38
RTS0042939,26
RTS0042940,26
RTS0042941,91
RTS0042942,71
RTS0042943,80
RTS0042944,90
RTS0042945,87
RTS0042946,26
RTS0042947,18
RTS0042948,16
RTS0042949,11
RTS0042950,11
RTS0042951,12
RTS0042952,15
RTS0042953,12
RTS0042954,12
RTS0042955,15
RTS0042956,27
RTS0042957,26
RTS0042958,30
RTS0042959,27
RTS0042960,31
RTS0042961,21
RTS0042962,17
RTS0042963,17
RTS0042964,24
RTS0042965,35
RTS0042966,16
RTS0042967,26
RTS0042968,18
RTS0042969,20
RTS0042970,16
RTS0042971,33
RTS0042972,15
RTS0042973,25
RTS0042974,12
RTS0042975,26
RTS0042976,55
RTS0042977,56
RTS0042978,62
RTS0042979,33
RTS0042980,51
RTS0042981,17
RTS0042982,21
RTS0042983,28
RTS0042984,19
RTS0042985,21
RTS0042986,16
RTS0042987,19
RTS0042988,11
RTS0042989,13
RTS0042990,10
RTS0042991,21
RTS0042992,27
RTS0042993,16
RTS0042994,20
RTS0042995,25
RTS0042996,15
RTS0042997,14
RTS0042998,9
RTS0042999,11
RTS0043000,14
RTS0043001,13
RTS0043002,16
RTS0043003,20
RTS0043004,9
RTS0043005,19
RTS0043006,14
RTS0043007,11
RTS0043008,17
RTS0043009,12
RTS0043010,14
RTS0043011,27
RTS0043012,14
RTS0043013,16
RTS0043014,21
RTS0043015,29
RTS0043016,14
RTS0043017,9
RTS0043018,16
RTS0043019,13
RTS0043020,12
RTS0043021,22
RTS0043022,22
RTS0043023,35
RTS0043024,39
RTS0043025,43
RTS0043026,15
RTS0043027,24
RTS0043028,21
RTS0043029,22
RTS0043030,21
RTS0043031,12
RTS0043032,13
RTS0043033,16
RTS0043034,18
RTS0043035,12
RTS0043036,25
RTS0043037,14
RTS0043038,18
RTS0043039,25
RTS0043040,18
RTS0043041,13
RTS0043042,12
RTS0043043,10
RTS0043044,4
RTS0043045,19
RTS0043046,9
RTS0043047,10
RTS0043048,16
RTS0043049,16
RTS0043050,4
RTS0043051,16
RTS0043052,25
RTS0043053,15
RTS0043054,8
RTS0043055,22
RTS0043056,12
RTS0043057,15
RTS0043058,19
RTS0043059,15
RTS0043060,18
RTS0043061,31
RTS0043062,10
RTS0043063,22
RTS0043064,18
RTS0043065,14
RTS0043066,16
RTS0043067,22
RTS0043068,15
RTS0043069,14
RTS0043070,15
RTS0043071,11
RTS0043072,11
RTS0043073,18
RTS0043074,16
RTS0043075,19
RTS0043076,7
RTS0043077,13
RTS0043078,8
RTS0043079,9
RTS0043080,15
RTS0043081,90
RTS0043082,59
RTS0043083,66
RTS0043084,87
RTS0043085,60
RTS0043086,13
RTS0043087,14
RTS0043088,13
RTS0043089,14
RTS0043090,13
RTS0043091,9
RTS0043092,20
RTS0043093,19
RTS0043094,29
RTS0043095,17
RTS0043096,7
RTS0043097,7
RTS0043098,15
RTS0043099,19
RTS0043100,14
RTS0043101,17
RTS0043102,18
RTS0043103,18
RTS0043104,19
RTS0043105,9
RTS0043106,29
RTS0043107,22
RTS0043108,11
RTS0043109,15
RTS0043110,16
RTS0043111,26
RTS0043112,14
RTS0043113,18
RTS0043114,23
RTS0043115,10
RTS0043116,32
RTS0043117,21
RTS0043118,14
RTS0043119,15
RTS0043120,22
RTS0043121,7
RTS0043122,14
RTS0043123,11
RTS0043124,16
RTS0043125,11
RTS0043126,28
RTS0043127,30
RTS0043128,24
RTS0043129,17
RTS0043130,25
RTS0043131,21
RTS0043132,17
RTS0043133,21
RTS0043134,17
RTS0043135,21
RTS0043136,23
RTS0043137,14
RTS0043138,24
RTS0043139,8
RTS0043140,18
RTS0043141,15
RTS0043142,14
RTS0043143,18
RTS0043144,17
RTS0043145,13
RTS0043146,14
RTS0043147,40
RTS0043148,33
RTS0043149,29
RTS0043150,20
RTS0043151,29
RTS0043152,37
RTS0043153,29
RTS0043154,13
RTS0043155,20
RTS0043156,16
RTS0043157,18
RTS0043159,19
RTS0043160,27
RTS0043161,12
RTS0043162,23
RTS0043163,15
RTS0043164,10
RTS0043165,15
RTS0043167,21
RTS0043168,11
RTS0043169,14
RTS0043170,12
RTS0043171,26
RTS0043172,45
RTS0043173,28
RTS0043174,41
RTS0043175,31
RTS0043176,15
RTS0043177,13
RTS0043178,31
RTS0043179,13
RTS0043180,17
RTS0043181,10
RTS0043182,19
RTS0043183,19
RTS0043184,14
RTS0043185,10
RTS0043186,44
RTS0043187,40
RTS0043188,41
RTS0043189,33
RTS0043190,43
RTS0043191,12
RTS0043192,15
RTS0043193,18
RTS0043194,14
RTS0043195,11
RTS0043196,24
RTS0043197,19
RTS0043198,13
RTS0043199,13
RTS0043200,14
RTS0043201,28
RTS0043202,32
RTS0043203,34
RTS0043204,47
RTS0043205,43
RTS0043206,38
RTS0043207,25
RTS0043208,31
RTS0043209,18
RTS0043210,15
RTS0043211,23
RTS0043212,42
RTS0043213,30
RTS0043214,36
RTS0043215,35
RTS0043216,46
RTS0043217,20
RTS0043218,17
RTS0043219,35
RTS0043220,30
RTS0043221,13
RTS0043222,19
RTS0043223,11
RTS0043224,14
RTS0043225,11
RTS0043226,12
RTS0043227,14
RTS0043228,21
RTS0043229,21
RTS0043230,13
RTS0043231,31
RTS0043232,17
RTS0043233,39
RTS0043234,15
RTS0043235,24
RTS0043236,15
RTS0043237,13
RTS0043238,22
RTS0043239,19
RTS0043240,11
RTS0043241,23
RTS0043242,12
RTS0043243,24
RTS0043244,14
RTS0043245,16
RTS0043246,18
RTS0043247,22
RTS0043248,18
RTS0043249,20
RTS0043250,18
RTS0043251,22
RTS0043252,28
RTS0043253,15
RTS0043254,16
RTS0043255,15
RTS0043256,31
RTS0043257,17
RTS0043258,19
RTS0043259,32
RTS0043260,24
RTS0043261,22
RTS0043262,25
RTS0043263,17
RTS0043264,22
RTS0043265,18
RTS0043266,18
RTS0043267,28
RTS0043268,18
RTS0043269,33
RTS0043270,37
RTS0043271,27
RTS0043272,30
RTS0043273,31
RTS0043274,39
RTS0043275,38
RTS0043276,13
RTS0043277,16
RTS0043278,14
RTS0043279,16
RTS0043280,18
RTS0043281,27
RTS0043282,42
RTS0043283,20
RTS0043284,38
RTS0043285,24
RTS0043286,59
RTS0043287,60
RTS0043288,85
RTS0043289,59
RTS0043290,42
RTS0043291,44
RTS0043292,29
RTS0043293,39
RTS0043294,34
RTS0043295,42
RTS0043296,18
RTS0043297,6
RTS0043299,13
RTS0043300,17
RTS0043301,17
RTS0043302,12
RTS0043303,19
RTS0043304,10
RTS0043305,15
RTS0043306,15
RTS0043307,9
RTS0043308,16
RTS0043309,12
RTS0043310,8
RTS0043311,62
RTS0043312,52
RTS0043313,74
RTS0043314,53
RTS0043315,27
RTS0043316,15
RTS0043317,12
RTS0043318,9
RTS0043319,16
RTS0043320,21
RTS0043321,17
RTS0043322,16
RTS0043323,20
RTS0043324,16
RTS0043325,14
RTS0043326,15
RTS0043327,21
RTS0043328,9
RTS0043329,19
RTS0043330,18
RTS0043331,15
RTS0043332,11
RTS0043333,10
RTS0043334,16
RTS0043335,13
RTS0043336,19
RTS0043337,15
RTS0043338,21
RTS0043339,12
RTS0043340,17
RTS0043341,15
RTS0043342,10
RTS0043343,13
RTS0043344,12
RTS0043345,9
RTS0043346,16
RTS0043347,18
RTS0043348,16
RTS0043349,13
RTS0043350,19
RTS0043351,32
RTS0043352,34
RTS0043353,39
RTS0043354,28
RTS0043355,29
RTS0043356,36
RTS0043357,20
RTS0043358,30
RTS0043359,26
RTS0043360,33
RTS0043361,24
RTS0043362,36
RTS0043363,15
RTS0043364,17
RTS0043365,22
RTS0043366,18
RTS0043367,15
RTS0043368,10
RTS0043369,16
RTS0043370,13
RTS0043371,36
RTS0043372,31
RTS0043373,37
RTS0043374,34
RTS0043375,30
RTS0043376,61
RTS0043377,134
RTS0043378,44
RTS0043379,74
RTS0043380,88
RTS0043381,16
RTS0043382,13
RTS0043383,21
RTS0043384,20
RTS0043385,17
RTS0043386,23
RTS0043387,28
RTS0043388,13
RTS0043389,21
RTS0043390,13
RTS0043391,25
RTS0043392,20
RTS0043393,26
RTS0043394,19
RTS0043395,14
RTS0043396,26
RTS0043397,34
RTS0043398,19
RTS0043399,26
RTS0043400,14
RTS0043401,24
RTS0043402,16
RTS0043403,20
RTS0043404,13
RTS0043405,12
RTS0043406,9
RTS0043407,12
RTS0043408,21
RTS0043409,9
RTS0043410,12
RTS0043411,15
RTS0043412,11
RTS0043413,14
RTS0043414,13
RTS0043415,11
RTS0043416,18
RTS0043417,10
RTS0043418,22
RTS0043419,22
RTS0043420,19
RTS0043421,28
RTS0043422,18
RTS0043423,11
RTS0043424,20
RTS0043425,20
RTS0043426,24
RTS0043427,17
RTS0043428,23
RTS0043429,14
RTS0043430,16
RTS0043431,32
RTS0043432,18
RTS0043433,19
RTS0043434,15
RTS0043435,15
RTS0043436,25
RTS0043437,23
RTS0043438,25
RTS0043439,21
RTS0043440,32
RTS0043441,28
RTS0043442,23
RTS0043443,29
RTS0043444,19
RTS0043445,29
RTS0043446,10
RTS0043447,9
RTS0043448,15
RTS0043449,10
RTS0043450,15
RTS0043451,15
RTS0043452,22
RTS0043453,15
RTS0043454,20
RTS0043455,7
RTS0043456,14
RTS0043457,14
RTS0043458,12
RTS0043459,9
RTS0043460,17
RTS0043461,15
RTS0043462,18
RTS0043463,16
RTS0043464,6
RTS0043465,17
RTS0043466,25
RTS0043467,30
RTS0043468,20
RTS0043469,23
RTS0043470,33
RTS0043471,15
RTS0043472,31
RTS0043473,13
RTS0043474,15
RTS0043475,16
RTS0043476,17
RTS0043477,22
RTS0043478,18
RTS0043479,8
RTS0043480,12
RTS0043481,17
RTS0043482,19
RTS0043483,40
RTS0043484,19
RTS0043485,39
RTS0043486,29
RTS0043487,22
RTS0043488,40
RTS0043489,30
RTS0043490,27
RTS0043491,28
RTS0043492,28
RTS0043493,29
RTS0043494,34
RTS0043495,61
RTS0043496,10
RTS0043497,12
RTS0043498,5
RTS0043499,8
RTS0043500,15
RTS0043501,10
RTS0043502,12
RTS0043503,8
RTS0043504,19
RTS0043505,11
RTS0043506,20
RTS0043507,23
RTS0043508,27
RTS0043509,48
RTS0043510,26
RTS0043511,9
RTS0043512,7
RTS0043513,10
RTS0043514,15
RTS0043515,6
RTS0043516,12
RTS0043517,18
RTS0043518,9
RTS0043519,18
RTS0043520,31
RTS0043521,8
RTS0043522,7
RTS0043523,24
RTS0043524,5
RTS0043525,14
RTS0043526,18
RTS0043527,8
RTS0043528,8
RTS0043529,16
RTS0043530,7
RTS0043531,20
RTS0043532,9
RTS0043533,14
RTS0043534,26
RTS0043535,10
RTS0043536,16
RTS0043537,25
RTS0043538,17
RTS0043539,35
RTS0043540,10
RTS0043541,26
RTS0043542,15
RTS0043543,18
RTS0043544,25
RTS0043545,21
RTS0043546,15
RTS0043547,14
RTS0043548,17
RTS0043549,17
RTS0043550,18
RTS0043551,10
RTS0043552,17
RTS0043553,9
RTS0043554,17
RTS0043555,11
RTS0043556,12
RTS0043557,9
RTS0043558,13
RTS0043559,19
RTS0043560,17
RTS0043561,10
RTS0043562,17
RTS0043563,13
RTS0043564,16
RTS0043565,13
RTS0043566,26
RTS0043567,21
RTS0043568,31
RTS0043569,25
RTS0043570,24
RTS0043571,17
RTS0043572,19
RTS0043573,25
RTS0043574,13
RTS0043575,19
RTS0043576,52
RTS0043577,41
RTS0043578,22
RTS0043579,44
RTS0043580,52
RTS0043581,18
RTS0043582,32
RTS0043583,17
RTS0043584,12
RTS0043585,17
RTS0043586,13
RTS0043587,19
RTS0043588,10
RTS0043589,24
RTS0043590,13
RTS0043591,13
RTS0043592,13
RTS0043593,17
RTS0043594,24
RTS0043595,20
RTS0043596,9
RTS0043597,18
RTS0043598,18
RTS0043599,18
RTS0043600,20
RTS0043601,11
RTS0043602,17
RTS0043603,34
RTS0043604,17
RTS0043605,8
RTS0043606,11
RTS0043607,15
RTS0043608,19
RTS0043609,18
RTS0043610,25
RTS0043611,38
RTS0043612,43
RTS0043613,32
RTS0043614,22
RTS0043615,45
RTS0043616,25
RTS0043617,15
RTS0043618,27
RTS0043619,14
RTS0043620,20
RTS0043621,23
RTS0043622,17
RTS0043623,21
RTS0043624,22
RTS0043625,20
RTS0043626,20
RTS0043627,13
RTS0043628,14
RTS0043629,10
RTS0043630,15
RTS0043631,8
RTS0043632,17
RTS0043633,15
RTS0043634,23
RTS0043635,22
RTS0043636,11
RTS0043637,17
RTS0043638,11
RTS0043639,14
RTS0043640,12
RTS0043641,79
RTS0043642,38
RTS0043643,71
RTS0043644,44
RTS0043645,44
RTS0043646,20
RTS0043647,9
RTS0043648,10
RTS0043649,9
RTS0043650,11
RTS0043651,8
RTS0043652,13
RTS0043653,11
RTS0043654,15
RTS0043655,7
RTS0043656,13
RTS0043657,20
RTS0043658,31
RTS0043659,15
RTS0043660,17
RTS0043661,11
RTS0043663,17
RTS0043664,6
RTS0043665,18
RTS0043666,11
RTS0043667,15
RTS0043668,13
RTS0043669,15
RTS0043670,13
RTS0043671,13
RTS0043672,34
RTS0043673,32
RTS0043674,15
RTS0043675,29
RTS0043676,13
RTS0043677,17
RTS0043678,13
RTS0043679,16
RTS0043680,11
RTS0043681,19
RTS0043682,8
RTS0043683,13
RTS0043684,11
RTS0043685,21
RTS0043686,17
RTS0043687,15
RTS0043688,13
RTS0043689,17
RTS0043690,21
RTS0043691,25
RTS0043692,14
RTS0043693,23
RTS0043694,18
RTS0043695,18
RTS0043696,14
RTS0043697,10
RTS0043698,24
RTS0043699,14
RTS0043700,19
RTS0043701,23
RTS0043702,22
RTS0043703,16
RTS0043704,25
RTS0043705,14
RTS0043706,12
RTS0043707,17
RTS0043708,7
RTS0043709,16
RTS0043710,13
RTS0043711,18
RTS0043712,12
RTS0043713,17
RTS0043714,6
RTS0043715,13
RTS0043716,15
RTS0043717,21
RTS0043718,18
RTS0043719,10
RTS0043720,9
RTS0043721,63
RTS0043722,48
RTS0043723,62
RTS0043724,50
RTS0043725,52
RTS0043726,20
RTS0043727,14
RTS0043728,18
RTS0043729,14
RTS0043730,12
RTS0043731,7
RTS0043732,13
RTS0043733,15
RTS0043734,19
RTS0043735,22
RTS0043736,19
RTS0043737,23
RTS0043738,15
RTS0043739,19
RTS0043740,19
RTS0043741,35
RTS0043742,19
RTS0043743,11
RTS0043744,47
RTS0043745,16
RTS0043746,21
RTS0043747,16
RTS0043748,22
RTS0043749,8
RTS0043750,22
RTS0043751,12
RTS0043752,17
RTS0043753,15
RTS0043754,14
RTS0043755,16
RTS0043756,12
RTS0043757,7
RTS0043758,16
RTS0043759,11
RTS0043760,12
RTS0043761,36
RTS0043762,9
RTS0043763,8
RTS0043764,16
RTS0043765,19
RTS0043766,9
RTS0043767,5
RTS0043768,4
RTS0043769,11
RTS0043770,14
RTS0043771,14
RTS0043772,12
RTS0043773,20
RTS0043774,10
RTS0043775,21
RTS0043776,16
RTS0043777,20
RTS0043778,18
RTS0043779,16
RTS0043780,18
RTS0043781,20
RTS0043782,13
RTS0043783,21
RTS0043784,18
RTS0043785,10
RTS0043786,45
RTS0043787,58
RTS0043788,92
RTS0043789,61
RTS0043790,37
RTS0043791,36
RTS0043792,77
RTS0043793,42
RTS0043794,39
RTS0043795,19
RTS0043796,7
RTS0043797,20
RTS0043798,9
RTS0043799,14
RTS0043800,13
RTS0043801,15
RTS0043802,13
RTS0043803,13
RTS0043804,15
RTS0043805,7
RTS0043806,11
RTS0043807,14
RTS0043808,15
RTS0043809,15
RTS0043810,12
RTS0043811,6
RTS0043812,17
RTS0043813,12
RTS0043814,14
RTS0043815,11
RTS0043816,29
RTS0043817,17
RTS0043818,22
RTS0043819,20
RTS0043820,38
RTS0043821,22
RTS0043822,17
RTS0043823,14
RTS0043824,10
RTS0043825,6
RTS0043826,21
RTS0043827,11
RTS0043828,14
RTS0043829,11
RTS0043830,14
RTS0043831,23
RTS0043832,19
RTS0043833,18
RTS0043834,18
RTS0043835,11
RTS0043836,26
RTS0043837,13
RTS0043838,17
RTS0043839,11
RTS0043840,18
RTS0043841,28
RTS0043842,23
RTS0043843,27
RTS0043844,26
RTS0043845,15
RTS0043846,25
RTS0043847,26
RTS0043848,25
RTS0043849,30
RTS0043850,34
RTS0043851,15
RTS0043852,23
RTS0043853,22
RTS0043854,9
RTS0043856,15
RTS0043857,11
RTS0043858,10
RTS0043859,9
RTS0043860,9
RTS0043861,19
RTS0043862,34
RTS0043863,10
RTS0043864,16
RTS0043865,14
RTS0043866,28
RTS0043867,27
RTS0043868,27
RTS0043869,22
RTS0043870,20
RTS0043871,14
RTS0043872,20
RTS0043873,10
RTS0043874,7
RTS0043875,16
RTS0043876,14
RTS0043877,14
RTS0043878,9
RTS0043879,12
RTS0043880,13
RTS0043881,21
RTS0043882,22
RTS0043883,23
RTS0043884,20
RTS0043885,13
RTS0043886,30
RTS0043887,15
RTS0043888,16
RTS0043889,13
RTS0043890,25
RTS0043891,24
RTS0043892,18
RTS0043893,23
RTS0043894,18
RTS0043895,15
RTS0043896,12
RTS0043897,21
RTS0043898,12
RTS0043899,21
RTS0043900,15
RTS0043901,18
RTS0043902,15
RTS0043903,20
RTS0043904,25
RTS0043905,18
RTS0043906,12
RTS0043907,21
RTS0043908,8
RTS0043909,13
RTS0043910,19
RTS0043911,15
RTS0043912,29
RTS0043913,14
RTS0043914,23
RTS0043915,10
RTS0043916,21
RTS0043917,23
RTS0043918,13
RTS0043919,14
RTS0043920,26
RTS0043921,26
RTS0043922,21
RTS0043923,25
RTS0043924,23
RTS0043925,28
RTS0043926,17
RTS0043927,17
RTS0043928,16
RTS0043929,6
RTS0043930,10
RTS0043931,25
RTS0043932,31
RTS0043933,28
RTS0043934,29
RTS0043935,25
RTS0043936,12
RTS0043937,6
RTS0043938,6
RTS0043939,12
RTS0043940,19
RTS0043941,14
RTS0043942,13
RTS0043943,15
RTS0043944,10
RTS0043945,11
RTS0043946,10
RTS0043947,20
RTS0043948,14
RTS0043949,17
RTS0043950,13
RTS0043951,19
RTS0043952,19
RTS0043953,19
RTS0043954,17
RTS0043955,10
RTS0043956,23
RTS0043957,26
RTS0043958,25
RTS0043959,20
RTS0043960,32
RTS0043961,22
RTS0043962,17
RTS0043963,24
RTS0043964,7
RTS0043965,6
RTS0043966,16
RTS0043967,17
RTS0043968,17
RTS0043969,19
RTS0043970,17
RTS0043971,23
RTS0043972,27
RTS0043973,22
RTS0043974,22
RTS0043975,22
RTS0043976,25
RTS0043977,21
RTS0043978,22
RTS0043979,17
RTS0043980,24
RTS0043981,33
RTS0043982,46
RTS0043983,35
RTS0043984,20
RTS0043985,47
RTS0043986,17
RTS0043987,33
RTS0043988,23
RTS0043989,19
RTS0043990,24
RTS0043991,8
RTS0043992,13
RTS0043993,10
RTS0043994,12
RTS0043996,11
RTS0043997,13
RTS0043998,17
RTS0043999,13
RTS0044000,20
RTS0044001,15
RTS0044002,24
RTS0044003,31
RTS0044004,27
RTS0044005,18
RTS0044006,17
RTS0044007,25
RTS0044008,12
RTS0044009,24
RTS0044010,17
RTS0044011,41
RTS0044012,59
RTS0044013,37
RTS0044014,41
RTS0044015,36
RTS0044016,12
RTS0044017,14
RTS0044018,21
RTS0044019,21
RTS0044020,27
RTS0044021,14
RTS0044022,20
RTS0044023,13
RTS0044024,12
RTS0044025,16
RTS0044026,13
RTS0044027,25
RTS0044028,19
RTS0044029,33
RTS0044030,14
RTS0044031,11
RTS0044032,23
RTS0044033,9
RTS0044034,20
RTS0044035,31
RTS0044036,38
RTS0044037,20
RTS0044038,33
RTS0044039,16
RTS0044040,31
RTS0044041,32
RTS0044042,38
RTS0044043,42
RTS0044044,40
RTS0044045,24
RTS0044046,20
RTS0044047,22
RTS0044048,15
RTS0044049,9
RTS0044050,16
RTS0044051,8
RTS0044052,15
RTS0044053,9
RTS0044054,14
RTS0044055,17
RTS0044056,14
RTS0044057,11
RTS0044058,16
RTS0044059,24
RTS0044060,15
RTS0044061,14
RTS0044062,15
RTS0044063,18
RTS0044064,13
RTS0044065,27
RTS0044067,28
RTS0044068,21
RTS0044069,27
RTS0044070,27
RTS0044071,8
RTS0044072,11
RTS0044073,11
RTS0044074,9
RTS0044075,12
RTS0044076,16
RTS0044077,15
RTS0044078,11
RTS0044079,15
RTS0044080,11
RTS0044081,11
RTS0044082,16
RTS0044083,24
RTS0044084,11
RTS0044085,12
RTS0044086,14
RTS0044087,13
RTS0044088,13
RTS0044089,10
RTS0044090,23
RTS0044091,14
RTS0044092,19
RTS0044093,15
RTS0044094,21
RTS0044095,14
RTS0044096,17
RTS0044097,30
RTS0044098,22
RTS0044099,35
RTS0044100,29
RTS0044101,19
RTS0044102,26
RTS0044103,24
RTS0044104,22
RTS0044105,27
RTS0044106,42
RTS0044107,36
RTS0044108,30
RTS0044109,48
RTS0044110,43
RTS0044111,30
RTS0044112,24
RTS0044113,52
RTS0044114,17
RTS0044115,49
RTS0044116,54
RTS0044117,43
RTS0044118,34
RTS0044119,59
RTS0044120,41
RTS0044121,10
RTS0044122,22
RTS0044123,8
RTS0044124,15
RTS0044125,21
RTS0044126,12
RTS0044127,33
RTS0044128,9
RTS0044129,17
RTS0044130,8
RTS0044131,25
RTS0044132,24
RTS0044133,22
RTS0044134,30
RTS0044135,28
RTS0044136,14
RTS0044137,21
RTS0044138,28
RTS0044139,23
RTS0044140,26
RTS0044141,25
RTS0044142,21
RTS0044143,19
RTS0044144,22
RTS0044145,16
RTS0044146,16
RTS0044147,12
RTS0044148,17
RTS0044149,16
RTS0044150,16
RTS0044151,18
RTS0044152,22
RTS0044153,30
RTS0044154,17
RTS0044155,27
RTS0044156,52
RTS0044157,54
RTS0044158,66
RTS0044159,39
RTS0044160,37
RTS0044161,26
RTS0044162,41
RTS0044163,34
RTS0044164,25
RTS0044165,7
RTS0044166,33
RTS0044167,17
RTS0044168,20
RTS0044169,24
RTS0044170,28
RTS0044171,18
RTS0044172,29
RTS0044173,17
RTS0044174,25
RTS0044175,23
RTS0044176,25
RTS0044177,21
RTS0044178,31
RTS0044180,13
RTS0044181,15
RTS0044182,20
RTS0044183,12
RTS0044184,15
RTS0044185,16
RTS0044186,19
RTS0044187,24
RTS0044188,17
RTS0044189,17
RTS0044190,25
RTS0044191,20
RTS0044192,22
RTS0044193,31
RTS0044194,25
RTS0044195,25
RTS0044196,37
RTS0044197,23
RTS0044198,66
RTS0044199,42
RTS0044200,24
RTS0044206,19
RTS0044207,13
RTS0044208,19
RTS0044209,7
RTS0044210,16
RTS0044211,33
RTS0044212,18
RTS0044213,32
RTS0044214,29
RTS0044215,23
RTS0044216,16
RTS0044217,24
RTS0044218,18
RTS0044219,23
RTS0044220,12
RTS0044221,19
RTS0044222,20
RTS0044223,19
RTS0044224,15
RTS0044225,9
RTS0044226,24
RTS0044227,9
RTS0044228,26
RTS0044229,12
RTS0044230,19
RTS0044231,18
RTS0044232,12
RTS0044233,10
RTS0044234,9
RTS0044235,23
RTS0044236,25
RTS0044237,28
RTS0044238,22
RTS0044239,29
RTS0044240,14
RTS0044241,16
RTS0044242,22
RTS0044243,15
RTS0044244,28
RTS0044245,13
RTS0044246,42
RTS0044247,30
RTS0044248,37
RTS0044249,25
RTS0044250,25
RTS0044251,23
RTS0044252,24
RTS0044253,24
RTS0044254,12
RTS0044255,23
RTS0044256,26
RTS0044257,24
RTS0044258,15
RTS0044259,26
RTS0044260,12
RTS0044261,35
RTS0044262,11
RTS0044263,18
RTS0044264,20
RTS0044265,22
RTS0044266,21
RTS0044267,13
RTS0044268,19
RTS0044269,13
RTS0044270,18
RTS0044271,24
RTS0044272,28
RTS0044273,24
RTS0044274,32
RTS0044275,20
RTS0044276,16
RTS0044277,20
RTS0044278,16
RTS0044279,16
RTS0044280,7
RTS0044281,18
RTS0044282,26
RTS0044283,16
RTS0044284,18
RTS0044285,14
RTS0044286,12
RTS0044287,17
RTS0044288,8
RTS0044289,12
RTS0044290,20
RTS0044291,20
RTS0044292,13
RTS0044293,8
RTS0044294,14
RTS0044295,10
RTS0044296,23
RTS0044297,22
RTS0044298,26
RTS0044299,31
RTS0044300,19
RTS0044301,37
RTS0044302,29
RTS0044303,42
RTS0044304,39
RTS0044305,25
RTS0044306,51
RTS0044307,51
RTS0044308,46
RTS0044309,49
RTS0044310,55
RTS0044311,22
RTS0044312,11
RTS0044313,11
RTS0044314,18
RTS0044315,14
RTS0044316,69
RTS0044317,59
RTS0044318,74
RTS0044319,36
RTS0044320,25
RTS0044321,13
RTS0044322,15
RTS0044323,19
RTS0044324,20
RTS0044325,10
RTS0044326,16
RTS0044327,11
RTS0044328,9
RTS0044329,24
RTS0044330,19
RTS0044331,27
RTS0044332,32
RTS0044333,36
RTS0044334,31
RTS0044335,34
RTS0044336,9
RTS0044337,16
RTS0044338,12
RTS0044339,18
RTS0044340,7
RTS0044341,19
RTS0044342,21
RTS0044343,17
RTS0044344,12
RTS0044345,7
RTS0044346,59
RTS0044347,89
RTS0044348,86
RTS0044349,103
RTS0044350,97
RTS0044351,33
RTS0044352,23
RTS0044353,45
RTS0044354,23
RTS0044355,27
RTS0044356,23
RTS0044357,17
RTS0044358,19
RTS0044359,38
RTS0044360,20
RTS0044361,37
RTS0044362,37
RTS0044363,17
RTS0044364,26
RTS0044365,24
RTS0044366,93
RTS0044367,50
RTS0044368,111
RTS0044369,91
RTS0044370,80
RTS0044371,17
RTS0044372,14
RTS0044373,12
RTS0044374,14
RTS0044375,15
RTS0044376,11
RTS0044377,18
RTS0044378,23
RTS0044379,29
RTS0044380,16
RTS0044381,22
RTS0044382,14
RTS0044383,21
RTS0044384,17
RTS0044385,21
RTS0044386,17
RTS0044387,26
RTS0044388,35
RTS0044389,12
RTS0044390,23
RTS0044391,63
RTS0044392,51
RTS0044393,57
RTS0044394,37
RTS0044395,44
RTS0044396,18
RTS0044397,20
RTS0044399,12
RTS0044400,13
RTS0044401,9
RTS0044402,29
RTS0044403,17
RTS0044404,37
RTS0044405,17
RTS0044406,16
RTS0044407,22
RTS0044408,24
RTS0044409,15
RTS0044410,24
RTS0044411,18
RTS0044412,12
RTS0044413,14
RTS0044414,9
RTS0044415,22
RTS0044416,40
RTS0044417,40
RTS0044418,36
RTS0044419,32
RTS0044420,44
RTS0044421,16
RTS0044422,17
RTS0044423,14
RTS0044424,16
RTS0044425,12
RTS0044426,18
RTS0044427,10
RTS0044428,9
RTS0044429,7
RTS0044430,16
RTS0044431,17
RTS0044432,19
RTS0044433,19
RTS0044434,12
RTS0044435,14
RTS0044436,16
RTS0044437,32
RTS0044438,30
RTS0044439,25
RTS0044440,24
RTS0044441,36
RTS0044442,49
RTS0044443,42
RTS0044444,35
RTS0044445,30
RTS0044446,26
RTS0044447,17
RTS0044448,17
RTS0044449,16
RTS0044450,17
RTS0044451,10
RTS0044452,17
RTS0044453,14
RTS0044454,19
RTS0044455,15
RTS0044456,11
RTS0044457,26
RTS0044458,24
RTS0044459,12
RTS0044460,20
RTS0044461,28
RTS0044462,24
RTS0044463,13
RTS0044464,16
RTS0044465,19
RTS0044466,22
RTS0044467,19
RTS0044468,19
RTS0044469,16
RTS0044470,23
RTS0044471,28
RTS0044472,32
RTS0044473,16
RTS0044474,23
RTS0044475,27
RTS0044476,22
RTS0044477,26
RTS0044478,18
RTS0044479,12
RTS0044480,28
RTS0044481,11
RTS0044482,23
RTS0044483,11
RTS0044484,17
RTS0044485,22
RTS0044486,26
RTS0044487,22
RTS0044488,21
RTS0044489,16
RTS0044490,10
RTS0044491,21
RTS0044492,17
RTS0044493,18
RTS0044494,22
RTS0044495,19
RTS0044496,22
RTS0044497,29
RTS0044498,21
RTS0044499,34
RTS0044500,32
RTS0044501,27
RTS0044502,15
RTS0044503,33
RTS0044504,40
RTS0044505,25
RTS0044506,23
RTS0044507,15
RTS0044508,19
RTS0044509,24
RTS0044510,18
RTS0044511,30
RTS0044512,14
RTS0044513,24
RTS0044514,13
RTS0044515,35
RTS0044516,24
RTS0044517,18
RTS0044518,30
RTS0044519,26
RTS0044520,18
RTS0044521,19
RTS0044522,30
RTS0044523,19
RTS0044524,13
RTS0044525,16
RTS0044526,16
RTS0044527,34
RTS0044528,22
RTS0044529,33
RTS0044530,10
RTS0044531,19
RTS0044532,27
RTS0044533,24
RTS0044534,16
RTS0044535,19
RTS0044536,18
RTS0044537,18
RTS0044538,15
RTS0044539,24
RTS0044540,19
RTS0044541,15
RTS0044542,16
RTS0044543,27
RTS0044544,16
RTS0044545,17
RTS0044546,37
RTS0044547,32
RTS0044548,36
RTS0044549,40
RTS0044550,36
RTS0044551,24
RTS0044552,32
RTS0044553,18
RTS0044554,15
RTS0044555,37
RTS0044556,14
RTS0044557,12
RTS0044558,12
RTS0044559,15
RTS0044560,20
RTS0044561,25
RTS0044562,21
RTS0044563,39
RTS0044564,31
RTS0044565,24
RTS0044566,13
RTS0044567,11
RTS0044568,11
RTS0044569,14
RTS0044570,8
RTS0044571,14
RTS0044572,5
RTS0044573,11
RTS0044574,18
RTS0044575,10
RTS0044576,13
RTS0044577,9
RTS0044578,24
RTS0044579,26
RTS0044580,14
RTS0044581,10
RTS0044582,16
RTS0044583,11
RTS0044584,17
RTS0044585,13
RTS0044586,16
RTS0044587,9
RTS0044588,17
RTS0044589,13
RTS0044590,11
RTS0044591,22
RTS0044592,9
RTS0044593,15
RTS0044594,17
RTS0044595,10
RTS0044596,34
RTS0044597,27
RTS0044598,32
RTS0044599,38
RTS0044600,24
RTS0044601,23
RTS0044602,21
RTS0044603,7
RTS0044604,25
RTS0044605,17
RTS0044606,15
RTS0044607,17
RTS0044608,4
RTS0044609,10
RTS0044610,9
RTS0044611,14
RTS0044612,10
RTS0044613,14
RTS0044614,16
RTS0044615,10
RTS0044616,9
RTS0044617,18
RTS0044618,11
RTS0044619,11
RTS0044620,15
RTS0044621,29
RTS0044622,28
RTS0044623,29
RTS0044624,39
RTS0044625,21
RTS0044626,16
RTS0044627,9
RTS0044628,9
RTS0044629,13
RTS0044630,16
RTS0044631,26
RTS0044632,27
RTS0044633,21
RTS0044634,24
RTS0044635,27
RTS0044636,12
RTS0044637,13
RTS0044638,14
RTS0044639,12
RTS0044640,10
RTS0044641,17
RTS0044642,19
RTS0044643,16
RTS0044644,29
RTS0044645,23
RTS0044646,10
RTS0044647,11
RTS0044648,7
RTS0044649,11
RTS0044650,10
RTS0044651,12
RTS0044652,25
RTS0044653,22
RTS0044654,28
RTS0044655,31
RTS0044656,14
RTS0044657,11
RTS0044658,16
RTS0044659,20
RTS0044660,16
RTS0044661,18
RTS0044662,26
RTS0044663,28
RTS0044664,31
RTS0044665,14
RTS0044666,15
RTS0044667,17
RTS0044668,16
RTS0044669,18
RTS0044670,12
RTS0044671,13
RTS0044672,9
RTS0044673,15
RTS0044674,10
RTS0044675,28
RTS0044676,22
RTS0044677,24
RTS0044678,24
RTS0044679,22
RTS0044680,17
RTS0044681,11
RTS0044682,12
RTS0044683,13
RTS0044684,14
RTS0044685,11
RTS0044686,13
RTS0044687,20
RTS0044688,27
RTS0044689,34
RTS0044690,30
RTS0044691,17
RTS0044692,27
RTS0044693,37
RTS0044694,31
RTS0044695,18
RTS0044696,51
RTS0044697,27
RTS0044698,30
RTS0044699,31
RTS0044700,47
RTS0044701,41
RTS0044702,20
RTS0044703,28
RTS0044704,24
RTS0044705,22
RTS0044706,11
RTS0044707,20
RTS0044708,21
RTS0044709,24
RTS0044710,21
RTS0044711,12
RTS0044712,30
RTS0044714,21
RTS0044715,21
RTS0044716,70
RTS0044717,30
RTS0044718,60
RTS0044719,28
RTS0044720,54
RTS0044721,17
RTS0044722,13
RTS0044723,13
RTS0044724,14
RTS0044725,12
RTS0044726,21
RTS0044727,31
RTS0044728,15
RTS0044729,22
RTS0044730,30
RTS0044731,27
RTS0044732,20
RTS0044733,15
RTS0044734,14
RTS0044735,34
RTS0044736,21
RTS0044737,11
RTS0044738,11
RTS0044739,13
RTS0044740,18
RTS0044741,16
RTS0044742,12
RTS0044743,35
RTS0044744,10
RTS0044745,17
RTS0044746,22
RTS0044747,13
RTS0044748,13
RTS0044749,11
RTS0044750,15
RTS0044751,45
RTS0044752,36
RTS0044753,39
RTS0044754,26
RTS0044755,27
RTS0044756,15
RTS0044757,15
RTS0044758,8
RTS0044759,12
RTS0044760,17
RTS0044761,20
RTS0044762,22
RTS0044763,23
RTS0044764,15
RTS0044765,10
RTS0044766,12
RTS0044767,19
RTS0044768,24
RTS0044769,15
RTS0044770,24
RTS0044771,18
RTS0044772,11
RTS0044773,21
RTS0044774,11
RTS0044775,22
RTS0044776,27
RTS0044777,38
RTS0044778,25
RTS0044779,33
RTS0044780,32
RTS0044781,47
RTS0044782,50
RTS0044783,67
RTS0044784,54
RTS0044785,43
RTS0044786,52
RTS0044787,40
RTS0044788,24
RTS0044789,48
RTS0044790,21
RTS0044791,79
RTS0044792,371
RTS0044793,43
RTS0044794,35
RTS0044795,30
RTS0044796,24
RTS0044797,27
RTS0044798,19
RTS0044799,18
RTS0044800,19
RTS0044801,26
RTS0044802,10
RTS0044803,20
RTS0044804,16
RTS0044805,24
RTS0044806,13
RTS0044807,18
RTS0044808,17
RTS0044809,11
RTS0044810,23
RTS0044811,26
RTS0044812,18
RTS0044813,41
RTS0044814,44
RTS0044815,38
RTS0044816,21
RTS0044817,19
RTS0044818,18
RTS0044819,17
RTS0044820,17
RTS0044821,32
RTS0044822,25
RTS0044823,34
RTS0044824,17
RTS0044825,36
RTS0044826,24
RTS0044827,30
RTS0044828,19
RTS0044829,18
RTS0044830,15
RTS0044831,25
RTS0044832,23
RTS0044833,38
RTS0044834,39
RTS0044835,30
RTS0044836,21
RTS0044837,10
RTS0044838,26
RTS0044839,14
RTS0044840,20
RTS0044841,18
RTS0044842,19
RTS0044843,19
RTS0044844,8
RTS0044845,17
RTS0044846,12
RTS0044847,11
RTS0044848,24
RTS0044849,26
RTS0044850,10
RTS0044851,22
RTS0044852,11
RTS0044853,21
RTS0044854,14
RTS0044855,14
RTS0044856,14
RTS0044857,12
RTS0044858,12
RTS0044859,14
RTS0044860,18
RTS0044861,23
RTS0044862,16
RTS0044863,16
RTS0044864,16
RTS0044865,22
RTS0044866,33
RTS0044867,28
RTS0044868,26
RTS0044869,29
RTS0044870,39
RTS0044871,26
RTS0044872,13
RTS0044873,20
RTS0044874,16
RTS0044875,28
RTS0044876,19
RTS0044877,54
RTS0044878,31
RTS0044879,38
RTS0044880,41
RTS0044881,7
RTS0044882,12
RTS0044883,15
RTS0044884,8
RTS0044885,15
RTS0044886,18
RTS0044887,14
RTS0044888,29
RTS0044889,17
RTS0044890,12
RTS0044891,28
RTS0044892,32
RTS0044893,17
RTS0044894,20
RTS0044895,25
RTS0044896,45
RTS0044897,52
RTS0044898,40
RTS0044899,60
RTS0044900,35
RTS0044901,22
RTS0044902,17
RTS0044903,21
RTS0044904,26
RTS0044905,24
RTS0044906,208
RTS0044907,150
RTS0044908,157
RTS0044909,191
RTS0044910,137
RTS0044911,18
RTS0044912,15
RTS0044913,15
RTS0044914,19
RTS0044915,12
RTS0044916,22
RTS0044917,13
RTS0044918,19
RTS0044919,27
RTS0044920,30
RTS0044921,51
RTS0044922,46
RTS0044923,62
RTS0044924,36
RTS0044925,35
RTS0044926,17
RTS0044927,23
RTS0044928,23
RTS0044929,11
RTS0044930,26
RTS0044931,13
RTS0044932,15
RTS0044933,12
RTS0044934,14
RTS0044935,14
RTS0044936,43
RTS0044937,13
RTS0044938,7
RTS0044939,20
RTS0044940,20
RTS0044941,18
RTS0044942,16
RTS0044943,22
RTS0044944,10
RTS0044945,6
RTS0044946,26
RTS0044947,16
RTS0044948,29
RTS0044949,26
RTS0044950,17
RTS0044951,23
RTS0044952,26
RTS0044953,24
RTS0044954,36
RTS0044955,18
RTS0044956,15
RTS0044957,23
RTS0044958,24
RTS0044959,13
RTS0044960,27
RTS0044961,19
RTS0044962,11
RTS0044963,14
RTS0044964,11
RTS0044965,15
RTS0044966,20
RTS0044967,20
RTS0044968,31
RTS0044969,11
RTS0044970,21
RTS0044971,19
RTS0044972,18
RTS0044973,14
RTS0044974,11
RTS0044975,9
RTS0044976,27
RTS0044977,19
RTS0044978,12
RTS0044979,30
RTS0044980,22
RTS0044981,16
RTS0044982,19
RTS0044983,20
RTS0044984,22
RTS0044985,43
RTS0044986,12
RTS0044987,9
RTS0044988,8
RTS0044989,22
RTS0044990,20
RTS0044991,16
RTS0044992,12
RTS0044993,14
RTS0044994,14
RTS0044995,21
RTS0044996,7
RTS0044997,17
RTS0044998,17
RTS0044999,9
RTS0045000,9
RTS0045001,38
RTS0045002,13
RTS0045003,23
RTS0045004,32
RTS0045005,34
RTS0045006,22
RTS0045007,42
RTS0045008,51
RTS0045009,43
RTS0045010,35
RTS0045011,20
RTS0045012,15
RTS0045013,10
RTS0045014,10
RTS0045015,17
RTS0045016,19
RTS0045017,11
RTS0045018,14
RTS0045019,12
RTS0045020,8
RTS0045021,38
RTS0045022,44
RTS0045023,54
RTS0045024,43
RTS0045025,46
RTS0045026,76
RTS0045027,58
RTS0045028,77
RTS0045029,91
RTS0045030,64
RTS0045031,9
RTS0045032,15
RTS0045033,11
RTS0045034,17
RTS0045035,20
RTS0045036,21
RTS0045038,29
RTS0045039,12
RTS0045040,13
RTS0045041,22
RTS0045042,24
RTS0045043,23
RTS0045044,25
RTS0045045,31
RTS0045046,17
RTS0045047,21
RTS0045048,10
RTS0045049,16
RTS0045050,11
RTS0045051,19
RTS0045052,16
RTS0045053,18
RTS0045054,12
RTS0045055,16
RTS0045056,22
RTS0045057,42
RTS0045058,15
RTS0045059,20
RTS0045060,44
RTS0045061,16
RTS0045063,18
RTS0045064,16
RTS0045065,21
RTS0045066,15
RTS0045067,26
RTS0045068,49
RTS0045069,29
RTS0045070,37
RTS0045071,19
RTS0045072,35
RTS0045073,37
RTS0045074,44
RTS0045075,24
RTS0045076,12
RTS0045077,8
RTS0045078,15
RTS0045079,12
RTS0045080,12
RTS0045081,18
RTS0045082,22
RTS0045083,24
RTS0045084,23
RTS0045085,22
RTS0045086,15
RTS0045087,11
RTS0045088,9
RTS0045089,6
RTS0045090,12
RTS0045091,14
RTS0045092,22
RTS0045093,20
RTS0045094,24
RTS0045095,28
RTS0045096,16
RTS0045097,21
RTS0045098,14
RTS0045099,16
RTS0045100,26
RTS0045101,14
RTS0045102,14
RTS0045103,17
RTS0045104,11
RTS0045105,9
RTS0045106,17
RTS0045107,18
RTS0045108,22
RTS0045109,22
RTS0045110,17
RTS0045111,31
RTS0045112,19
RTS0045113,24
RTS0045114,15
RTS0045115,21
RTS0045116,20
RTS0045117,22
RTS0045118,15
RTS0045119,17
RTS0045120,18
RTS0045121,17
RTS0045122,17
RTS0045123,39
RTS0045124,16
RTS0045125,13
RTS0045126,14
RTS0045127,12
RTS0045128,11
RTS0045129,32
RTS0045130,28
RTS0045131,31
RTS0045132,10
RTS0045133,15
RTS0045134,24
RTS0045135,12
RTS0045136,27
RTS0045137,25
RTS0045138,19
RTS0045139,22
RTS0045140,27
RTS0045141,15
RTS0045142,11
RTS0045143,22
RTS0045144,16
RTS0045145,21
RTS0045146,9
RTS0045147,16
RTS0045148,21
RTS0045149,15
RTS0045150,8
RTS0045151,32
RTS0045152,56
RTS0045153,37
RTS0045154,33
RTS0045155,29
RTS0045156,10
RTS0045157,20
RTS0045158,12
RTS0045159,20
RTS0045160,23
RTS0045161,19
RTS0045162,38
RTS0045163,40
RTS0045164,41
RTS0045165,53
RTS0045166,22
RTS0045167,19
RTS0045168,26
RTS0045169,20
RTS0045170,27
RTS0045171,21
RTS0045172,18
RTS0045173,20
RTS0045174,27
RTS0045175,21
RTS0045176,16
RTS0045177,16
RTS0045178,21
RTS0045179,17
RTS0045180,25
RTS0045181,15
RTS0045182,9
RTS0045183,13
RTS0045184,14
RTS0045185,13
RTS0045186,23
RTS0045187,17
RTS0045188,16
RTS0045189,20
RTS0045190,24
RTS0045191,8
RTS0045192,9
RTS0045193,22
RTS0045194,16
RTS0045195,10
RTS0045196,11
RTS0045197,11
RTS0045198,22
RTS0045199,7
RTS0045200,12
RTS0045201,26
RTS0045202,23
RTS0045203,29
RTS0045204,13
RTS0045205,26
RTS0045206,18
RTS0045207,13
RTS0045208,14
RTS0045209,13
RTS0045210,21
RTS0045211,19
RTS0045212,18
RTS0045213,12
RTS0045214,17
RTS0045215,11
RTS0045216,30
RTS0045217,26
RTS0045218,31
RTS0045219,28
RTS0045220,17
RTS0045221,27
RTS0045222,18
RTS0045223,17
RTS0045224,25
RTS0045225,17
RTS0045226,93
RTS0045227,66
RTS0045228,115
RTS0045229,53
RTS0045230,82
RTS0045231,48
RTS0045232,49
RTS0045233,43
RTS0045234,34
RTS0045235,36
RTS0045236,63
RTS0045237,32
RTS0045238,24
RTS0045239,30
RTS0045240,51
RTS0045241,57
RTS0045242,74
RTS0045243,37
RTS0045244,39
RTS0045245,35
RTS0045246,8
RTS0045247,10
RTS0045248,13
RTS0045249,21
RTS0045250,14
RTS0045251,11
RTS0045252,9
RTS0045253,15
RTS0045254,8
RTS0045255,4
RTS0045256,59
RTS0045257,185
RTS0045258,119
RTS0045259,137
RTS0045260,126
RTS0045261,20
RTS0045262,26
RTS0045263,17
RTS0045264,13
RTS0045265,24
RTS0045266,12
RTS0045267,27
RTS0045268,28
RTS0045269,21
RTS0045270,21
RTS0045271,9
RTS0045272,7
RTS0045273,23
RTS0045274,16
RTS0045275,19
RTS0045276,13
RTS0045277,18
RTS0045278,20
RTS0045279,5
RTS0045280,15
RTS0045281,17
RTS0045282,17
RTS0045283,23
RTS0045284,13
RTS0045285,19
RTS0045286,26
RTS0045287,21
RTS0045288,20
RTS0045289,9
RTS0045290,15
RTS0045291,18
RTS0045292,28
RTS0045293,16
RTS0045294,20
RTS0045295,26
RTS0045296,14
RTS0045297,12
RTS0045298,9
RTS0045299,12
RTS0045300,14
RTS0045301,72
RTS0045302,37
RTS0045303,57
RTS0045304,47
RTS0045305,54
RTS0045306,17
RTS0045307,15
RTS0045308,17
RTS0045309,15
RTS0045310,13
RTS0045311,6
RTS0045312,12
RTS0045313,12
RTS0045314,12
RTS0045315,13
RTS0045316,20
RTS0045317,11
RTS0045318,19
RTS0045319,12
RTS0045320,7
RTS0045321,17
RTS0045322,16
RTS0045323,23
RTS0045324,20
RTS0045325,14
RTS0045326,24
RTS0045327,16
RTS0045328,12
RTS0045329,11
RTS0045330,13
RTS0045331,12
RTS0045332,15
RTS0045333,10
RTS0045334,19
RTS0045335,11
RTS0045336,12
RTS0045337,24
RTS0045338,12
RTS0045339,27
RTS0045340,18
RTS0045341,7
RTS0045342,13
RTS0045343,18
RTS0045344,16
RTS0045345,10
RTS0045346,16
RTS0045347,9
RTS0045348,17
RTS0045349,21
RTS0045350,8
RTS0045351,19
RTS0045352,9
RTS0045353,15
RTS0045354,11
RTS0045355,7
RTS0045356,17
RTS0045357,29
RTS0045358,12
RTS0045359,16
RTS0045360,19
RTS0045361,34
RTS0045362,27
RTS0045363,10
RTS0045364,22
RTS0045365,23
RTS0045366,23
RTS0045367,17
RTS0045368,19
RTS0045369,14
RTS0045370,12
RTS0045371,14
RTS0045372,20
RTS0045373,37
RTS0045374,41
RTS0045375,26
RTS0045376,33
RTS0045377,17
RTS0045378,31
RTS0045379,28
RTS0045380,30
RTS0045381,13
RTS0045382,17
RTS0045383,15
RTS0045384,7
RTS0045385,11
RTS0045386,18
RTS0045387,26
RTS0045388,26
RTS0045389,22
RTS0045390,27
RTS0045391,16
RTS0045392,10
RTS0045393,13
RTS0045394,11
RTS0045395,17
RTS0045396,17
RTS0045397,21
RTS0045398,18
RTS0045399,20
RTS0045400,18
RTS0045401,20
RTS0045402,18
RTS0045403,25
RTS0045404,24
RTS0045405,16
RTS0045406,40
RTS0045407,41
RTS0045408,22
RTS0045409,38
RTS0045410,37
RTS0045411,31
RTS0045412,51
RTS0045413,37
RTS0045414,37
RTS0045415,30
RTS0045416,13
RTS0045417,17
RTS0045418,6
RTS0045419,13
RTS0045420,21
RTS0045421,1112
RTS0045422,937
RTS0045423,993
RTS0045424,1481
RTS0045425,1248
RTS0045426,21
RTS0045427,27
RTS0045428,19
RTS0045429,26
RTS0045430,9
RTS0045431,43
RTS0045432,41
RTS0045433,55
RTS0045434,42
RTS0045435,18
RTS0045436,24
RTS0045437,28
RTS0045438,37
RTS0045439,28
RTS0045440,14
RTS0045441,22
RTS0045442,14
RTS0045443,17
RTS0045444,25
RTS0045445,19
RTS0045446,31
RTS0045447,20
RTS0045448,15
RTS0045449,12
RTS0045450,9
RTS0045451,31
RTS0045452,25
RTS0045453,21
RTS0045454,42
RTS0045455,22
RTS0045456,24
RTS0045457,32
RTS0045458,23
RTS0045459,22
RTS0045460,21
RTS0045461,17
RTS0045462,10
RTS0045463,9
RTS0045464,16
RTS0045465,11
RTS0045466,28
RTS0045467,31
RTS0045468,13
RTS0045469,22
RTS0045470,19
RTS0045471,21
RTS0045472,23
RTS0045473,16
RTS0045474,29
RTS0045475,30
RTS0045476,37
RTS0045477,47
RTS0045478,38
RTS0045479,52
RTS0045480,48
RTS0045481,60
RTS0045482,44
RTS0045483,27
RTS0045484,76
RTS0045485,71
RTS0045486,19
RTS0045487,16
RTS0045488,17
RTS0045489,9
RTS0045490,12
RTS0045491,150
RTS0045492,193
RTS0045493,151
RTS0045494,81
RTS0045495,65
RTS0045496,31
RTS0045497,26
RTS0045498,74
RTS0045499,44
RTS0045500,43
RTS0045501,54
RTS0045502,78
RTS0045503,63
RTS0045504,47
RTS0045505,46
RTS0045506,1745
RTS0045507,1928
RTS0045508,1237
RTS0045509,1700
RTS0045510,1437
RTS0045511,18
RTS0045512,7
RTS0045513,13
RTS0045514,20
RTS0045515,24
RTS0045516,9
RTS0045517,16
RTS0045518,16
RTS0045519,16
RTS0045520,19
RTS0045521,31
RTS0045522,13
RTS0045523,28
RTS0045524,39
RTS0045525,23
RTS0045526,39
RTS0045527,35
RTS0045528,27
RTS0045529,30
RTS0045530,35
RTS0045531,25
RTS0045532,16
RTS0045533,21
RTS0045534,27
RTS0045535,8
RTS0045536,50
RTS0045537,47
RTS0045538,44
RTS0045539,62
RTS0045540,57
RTS0045541,15
RTS0045542,20
RTS0045543,30
RTS0045544,11
RTS0045545,20
RTS0045546,26
RTS0045547,21
RTS0045548,19
RTS0045549,20
RTS0045550,15
RTS0045551,7
RTS0045552,21
RTS0045553,8
RTS0045554,20
RTS0045555,8
RTS0045556,9
RTS0045557,9
RTS0045558,13
RTS0045559,16
RTS0045560,23
RTS0045561,30
RTS0045562,31
RTS0045563,21
RTS0045564,26
RTS0045565,19
RTS0045566,14
RTS0045567,11
RTS0045568,13
RTS0045569,12
RTS0045570,18
RTS0045571,12
RTS0045572,24
RTS0045573,15
RTS0045574,14
RTS0045575,15
RTS0045576,13
RTS0045577,9
RTS0045578,11
RTS0045579,12
RTS0045580,13
RTS0045581,16
RTS0045582,15
RTS0045583,19
RTS0045584,23
RTS0045585,19
RTS0045586,29
RTS0045587,49
RTS0045588,44
RTS0045589,48
RTS0045590,40
RTS0045592,279
RTS0045593,290
RTS0045594,213
RTS0045595,233
RTS0045596,57
RTS0045597,62
RTS0045598,83
RTS0045599,66
RTS0045600,54
RTS0045601,18
RTS0045602,17
RTS0045603,8
RTS0045604,22
RTS0045606,37
RTS0045607,18
RTS0045608,15
RTS0045609,13
RTS0045610,25
RTS0045611,11
RTS0045612,15
RTS0045613,11
RTS0045614,21
RTS0045615,13
RTS0045616,13
RTS0045617,9
RTS0045618,8
RTS0045619,10
RTS0045620,10
RTS0045621,35
RTS0045622,57
RTS0045623,37
RTS0045624,27
RTS0045625,43
RTS0045626,6
RTS0045627,11
RTS0045628,10
RTS0045629,11
RTS0045630,10
RTS0045631,13
RTS0045632,11
RTS0045633,16
RTS0045634,15
RTS0045635,11
RTS0045636,26
RTS0045637,7
RTS0045638,20
RTS0045639,25
RTS0045640,15
RTS0045641,30
RTS0045642,22
RTS0045643,28
RTS0045644,15
RTS0045645,22
RTS0045646,11
RTS0045647,29
RTS0045648,20
RTS0045649,19
RTS0045650,33
RTS0045651,31
RTS0045652,33
RTS0045653,35
RTS0045654,27
RTS0045655,35
RTS0045656,25
RTS0045657,39
RTS0045658,70
RTS0045659,46
RTS0045660,70
RTS0045661,90
RTS0045662,60
RTS0045663,56
RTS0045664,47
RTS0045665,85
RTS0045666,4
RTS0045667,18
RTS0045668,22
RTS0045669,22
RTS0045670,15
RTS0045671,19
RTS0045672,18
RTS0045673,16
RTS0045674,13
RTS0045675,19
RTS0045676,39
RTS0045677,39
RTS0045678,45
RTS0045679,36
RTS0045680,45
RTS0045681,12
RTS0045682,24
RTS0045683,14
RTS0045684,9
RTS0045685,19
RTS0045687,196
RTS0045688,187
RTS0045689,165
RTS0045690,119
RTS0045691,12
RTS0045692,14
RTS0045693,18
RTS0045694,17
RTS0045695,13
RTS0045696,19
RTS0045697,15
RTS0045698,22
RTS0045699,16
RTS0045700,14
RTS0045701,17
RTS0045702,19
RTS0045703,16
RTS0045704,19
RTS0045705,21
RTS0045706,15
RTS0045707,13
RTS0045708,21
RTS0045709,13
RTS0045710,18
RTS0045711,18
RTS0045712,16
RTS0045713,21
RTS0045714,16
RTS0045715,12
RTS0045716,70
RTS0045717,25
RTS0045718,38
RTS0045719,34
RTS0045720,49
RTS0045721,41
RTS0045722,55
RTS0045723,45
RTS0045724,35
RTS0045725,16
RTS0045726,25
RTS0045727,34
RTS0045728,35
RTS0045729,31
RTS0045730,28
RTS0045731,77
RTS0045732,92
RTS0045733,63
RTS0045734,108
RTS0045735,97
RTS0045736,209
RTS0045737,355
RTS0045738,396
RTS0045739,415
RTS0045740,186
RTS0045741,106
RTS0045742,68
RTS0045743,94
RTS0045744,105
RTS0045745,88
RTS0045746,80
RTS0045747,53
RTS0045748,104
RTS0045749,45
RTS0045750,51
RTS0045751,32
RTS0045752,25
RTS0045753,37
RTS0045754,46
RTS0045755,52
RTS0045756,58
RTS0045757,55
RTS0045758,68
RTS0045759,55
RTS0045760,54
RTS0045761,15
RTS0045762,14
RTS0045763,13
RTS0045764,17
RTS0045765,13
RTS0045766,27
RTS0045767,22
RTS0045768,28
RTS0045769,31
RTS0045770,25
RTS0045771,12
RTS0045772,17
RTS0045773,49
RTS0045774,13
RTS0045775,28
RTS0045776,15
RTS0045777,28
RTS0045778,35
RTS0045779,23
RTS0045780,19
RTS0045781,61
RTS0045782,90
RTS0045783,87
RTS0045784,70
RTS0045785,97
RTS0045786,23
RTS0045787,34
RTS0045788,36
RTS0045789,14
RTS0045790,14
RTS0045791,11
RTS0045792,15
RTS0045793,13
RTS0045794,15
RTS0045795,15
RTS0045796,23
RTS0045797,9
RTS0045798,14
RTS0045799,12
RTS0045800,15
RTS0045801,11
RTS0045802,10
RTS0045803,19
RTS0045804,9
RTS0045805,12
RTS0045806,39
RTS0045807,16
RTS0045808,27
RTS0045809,24
RTS0045810,8
RTS0045811,29
RTS0045812,35
RTS0045813,30
RTS0045814,53
RTS0045815,31
RTS0045816,17
RTS0045817,17
RTS0045818,17
RTS0045819,21
RTS0045820,30
RTS0045821,41
RTS0045822,36
RTS0045823,28
RTS0045824,55
RTS0045825,44
RTS0045826,41
RTS0045827,52
RTS0045828,30
RTS0045829,65
RTS0045830,36
RTS0045831,18
RTS0045832,26
RTS0045833,24
RTS0045834,23
RTS0045835,20
RTS0045836,126
RTS0045837,118
RTS0045838,102
RTS0045840,104
RTS0045841,41
RTS0045842,46
RTS0045843,26
RTS0045844,46
RTS0045845,45
RTS0045846,270
RTS0045848,52
RTS0045849,273
RTS0045851,11
RTS0045852,26
RTS0045853,22
RTS0045854,13
RTS0045855,17
RTS0045856,23
RTS0045857,23
RTS0045858,10
RTS0045859,20
RTS0045860,22
RTS0045861,34
RTS0045862,46
RTS0045863,39
RTS0045864,64
RTS0045865,56
RTS0045866,49
RTS0045867,12
RTS0045868,15
RTS0045869,15
RTS0045870,12
RTS0045871,8
RTS0045872,19
RTS0045873,31
RTS0045874,17
RTS0045875,11
RTS0045876,10
RTS0045877,13
RTS0045878,13
RTS0045879,26
RTS0045880,15
RTS0045881,11
RTS0045882,253
RTS0045883,103
RTS0045884,105
RTS0045885,9
RTS0045886,87
RTS0045887,152
RTS0045888,52
RTS0045889,10
RTS0045890,13
RTS0045891,13
RTS0045892,19
RTS0045893,14
RTS0045894,22
RTS0045895,19
RTS0045896,27
RTS0045897,21
RTS0045898,24
RTS0045899,31
RTS0045900,77
RTS0045901,13
RTS0045902,20
RTS0045903,16
RTS0045904,20
RTS0045905,10
RTS0045906,18
RTS0045907,11
RTS0045908,17
RTS0045909,13
RTS0045910,10
RTS0045911,16
RTS0045912,11
RTS0045913,10
RTS0045914,7
RTS0045915,8
RTS0045916,24
RTS0045917,11
RTS0045918,17
RTS0045919,27
RTS0045920,15
RTS0045921,14
RTS0045922,13
RTS0045923,13
RTS0045924,17
RTS0045925,15
RTS0045926,28
RTS0045927,21
RTS0045928,18
RTS0045929,10
RTS0045930,42
RTS0045931,33
RTS0045932,13
RTS0045933,9
RTS0045935,10
RTS0045939,20
RTS0045940,6
RTS0045941,14
RTS0045942,12
RTS0045943,32
RTS0045944,18
RTS0045945,28
RTS0045946,18
RTS0045947,31
RTS0045948,22
RTS0045949,17
RTS0045950,27
RTS0045951,23
RTS0045952,29
RTS0045953,28
RTS0045954,56
RTS0045955,18
RTS0045956,5
RTS0045957,14
RTS0045958,15
RTS0045959,12
RTS0045960,12
RTS0045961,11
RTS0045962,13
RTS0045963,13
RTS0045964,13
RTS0045965,15
RTS0045966,11
RTS0045967,14
RTS0045968,12
RTS0045969,105
RTS0045970,180
RTS0045971,151
RTS0045972,12
RTS0045973,15
RTS0045974,10
RTS0045975,15
RTS0045976,18
RTS0045977,10
RTS0045978,5
RTS0045979,27
RTS0045980,30
RTS0045981,30
RTS0045982,33
RTS0045983,38
RTS0045984,43
RTS0045985,23
RTS0045986,16
RTS0045987,29
RTS0045988,23
RTS0045989,27
RTS0045990,22
RTS0045991,25
RTS0045992,19
RTS0045993,15
RTS0045994,10
RTS0045995,15
RTS0045996,21
RTS0045997,20
RTS0045998,14
RTS0045999,16
RTS0046000,6
RTS0046001,21
RTS0046002,20
RTS0046003,5
RTS0046004,16
RTS0046005,29
RTS0046006,20
RTS0046007,17
RTS0046008,21
RTS0046009,13
RTS0046010,18
RTS0046011,13
RTS0046012,14
RTS0046013,26
RTS0046014,12
RTS0046015,10
RTS0046016,30
RTS0046017,31
RTS0046018,14
RTS0046019,19
RTS0046020,24
RTS0046021,29
RTS0046022,11
RTS0046023,13
RTS0046024,15
RTS0046025,11
RTS0046026,16
RTS0046027,19
RTS0046028,13
RTS0046029,15
RTS0046030,18
RTS0046031,9
RTS0046032,16
RTS0046033,6
RTS0046034,15
RTS0046035,12
RTS0046036,14
RTS0046037,8
RTS0046038,15
RTS0046039,11
RTS0046040,7
RTS0046041,15
RTS0046042,12
RTS0046043,13
RTS0046044,10
RTS0046045,16
RTS0046046,22
RTS0046047,13
RTS0046048,23
RTS0046049,31
RTS0046050,26
RTS0046051,31
RTS0046052,36
RTS0046053,43
RTS0046054,46
RTS0046055,52
RTS0046056,21
RTS0046057,17
RTS0046058,31
RTS0046059,27
RTS0046060,15
RTS0046061,25
RTS0046062,17
RTS0046063,15
RTS0046064,83
RTS0046065,68
RTS0046066,107
RTS0046067,90
RTS0046068,8
RTS0046069,10
RTS0046070,9
RTS0046071,20
RTS0046072,13
RTS0046073,16
RTS0046074,13
RTS0046075,13
RTS0046076,19
RTS0046077,10
RTS0046078,12
RTS0046079,9
RTS0046080,10
RTS0046081,10
RTS0046082,11
RTS0046083,5
RTS0046084,15
RTS0046085,39
RTS0046086,30
RTS0046087,26
RTS0046088,21
RTS0046089,7
RTS0046090,17
RTS0046091,3
RTS0046092,38
RTS0046093,14
RTS0046094,11
RTS0046095,15
RTS0046096,11
RTS0046097,8
RTS0046098,13
RTS0046099,10
RTS0046100,5
RTS0046101,10
RTS0046102,8
RTS0046103,10
RTS0046104,19
RTS0046105,7
RTS0046106,8
RTS0046107,13
RTS0046108,9
RTS0046109,12
RTS0046110,8
RTS0046111,16
RTS0046112,17
RTS0046113,14
RTS0046114,13
RTS0046115,35
RTS0046116,25
RTS0046117,38
RTS0046119,16
RTS0046121,16
RTS0046122,21
RTS0046123,21
RTS0046124,14
RTS0046125,16
RTS0046126,9
RTS0046127,10
RTS0046128,27
RTS0046129,21
RTS0046130,30
RTS0046131,9
RTS0046132,33
RTS0046133,55
RTS0046134,29
RTS0046135,21
RTS0046136,31
RTS0046137,49
RTS0046138,29
RTS0046140,81
RTS0046141,50
RTS0046142,70
RTS0046143,61
RTS0046144,88
RTS0046145,8
RTS0046146,10
RTS0046147,11
RTS0046148,14
RTS0046149,4
RTS0046150,9
RTS0046152,6
RTS0046153,10
RTS0046154,8
RTS0046155,23
RTS0046156,13
RTS0046157,18
RTS0046158,15
RTS0046159,6
RTS0046160,21
RTS0046161,6
RTS0046162,9
RTS0046163,14
RTS0046164,36
RTS0046165,36
RTS0046166,23
RTS0046167,29
RTS0046168,12
RTS0046169,16
RTS0046170,22
RTS0046171,8
RTS0046172,14
RTS0046173,7
RTS0046174,12
RTS0046175,15
RTS0046176,10
RTS0046177,6
RTS0046178,7
RTS0046179,12
RTS0046180,22
RTS0046181,17
RTS0046182,6
RTS0046183,28
RTS0046184,23
RTS0046185,21
RTS0046186,10
RTS0046187,12
RTS0046188,25
RTS0046191,10
RTS0046194,5
RTS0046195,12
RTS0046196,52
RTS0046197,60
RTS0046198,61
RTS0046199,20
RTS0046200,22
RTS0046201,10
RTS0046202,18
RTS0046203,13
RTS0046204,18
RTS0046205,22
RTS0046206,116
RTS0046207,68
RTS0046208,64
RTS0046209,94
RTS0046210,12
RTS0046211,12
RTS0046212,12
RTS0046213,18
RTS0046214,12
RTS0046215,9
RTS0046216,11
RTS0046217,9
RTS0046218,11
RTS0046219,9
RTS0046220,12
RTS0046221,15
RTS0046222,11
RTS0046223,17
RTS0046224,4
RTS0046225,32
RTS0046226,22
RTS0046227,15
RTS0046228,15
RTS0046229,19
RTS0046230,16
RTS0046231,4
RTS0046232,17
RTS0046233,12
RTS0046234,23
RTS0046235,10
RTS0046236,8
RTS0046237,13
RTS0046238,13
RTS0046239,14
RTS0046240,9
RTS0046241,12
RTS0046242,10
RTS0046243,7
RTS0046244,14
RTS0046245,7
RTS0046246,14
RTS0046247,14
RTS0046248,11
RTS0046249,8
RTS0046250,14
RTS0046251,13
RTS0046252,40
RTS0046253,30
RTS0046254,33
RTS0046255,8
RTS0046256,37
RTS0046257,23
RTS0046258,12
RTS0046259,21
RTS0046260,11
RTS0046261,18
RTS0046262,20
RTS0046263,6
RTS0046264,15
RTS0046265,10
RTS0046266,17
RTS0046267,13
RTS0046268,64
RTS0046269,58
RTS0046270,50
RTS0046271,52
RTS0046272,35
RTS0046273,18
RTS0046274,19
RTS0046275,8
RTS0046276,16
RTS0046277,15
RTS0046278,16
RTS0046279,29
RTS0046280,17
RTS0046281,9
RTS0046282,17
RTS0046283,26
RTS0046284,12
RTS0046285,12
RTS0046286,18
RTS0046287,14
RTS0046288,11
RTS0046289,21
RTS0046290,11
RTS0046291,13
RTS0046292,22
RTS0046293,16
RTS0046294,14
RTS0046295,53
RTS0046296,9
RTS0046297,30
RTS0046298,16
RTS0046299,17
RTS0046300,7
RTS0046301,15
RTS0046302,8
RTS0046303,8
RTS0046304,14
RTS0046305,13
RTS0046306,18
RTS0046307,13
RTS0046308,18
RTS0046309,19
RTS0046310,12
RTS0046311,17
RTS0046312,11
RTS0046313,15
RTS0046314,15
RTS0046315,17
RTS0046316,10
RTS0046317,14
RTS0046318,23
RTS0046319,13
RTS0046320,25
RTS0046321,32
RTS0046322,25
RTS0046323,18
RTS0046324,19
RTS0046325,25
RTS0046326,6
RTS0046327,8
RTS0046328,16
RTS0046329,19
RTS0046330,29
RTS0046331,28
RTS0046332,16
RTS0046333,27
RTS0046334,27
RTS0046335,29
RTS0046336,27
RTS0046342,5
RTS0046343,12
RTS0046344,13
RTS0046345,12
RTS0046346,8
RTS0046347,78
RTS0046348,94
RTS0046349,93
RTS0046350,6
RTS0046351,12
RTS0046352,19
RTS0046353,15
RTS0046354,7
RTS0046355,9
RTS0046356,9
RTS0046357,7
RTS0046358,5
RTS0046359,19
RTS0046360,13
RTS0046361,16
RTS0046362,12
RTS0046363,22
RTS0046364,12
RTS0046365,14
RTS0046366,13
RTS0046367,16
RTS0046368,22
RTS0046369,13
RTS0046370,20
RTS0046371,14
RTS0046372,25
RTS0046373,11
RTS0046374,9
RTS0046375,9
RTS0046376,17
RTS0046377,9
RTS0046378,16
RTS0046379,10
RTS0046380,18
RTS0046381,11
RTS0046382,12
RTS0046383,11
RTS0046384,12
RTS0046385,9
RTS0046386,9
RTS0046387,10
RTS0046388,11
RTS0046389,8
RTS0046390,11
RTS0046391,13
RTS0046392,6
RTS0046393,5
RTS0046394,9
RTS0046395,24
RTS0046396,13
RTS0046397,10
RTS0046398,17
RTS0046399,16
RTS0046400,11
RTS0046401,17
RTS0046402,17
RTS0046403,16
RTS0046404,22
RTS0046405,17
RTS0046406,22
RTS0046407,25
RTS0046408,13
RTS0046409,31
RTS0046410,102
RTS0046411,28
RTS0046412,82
RTS0046413,142
RTS0046414,619
RTS0046415,252
RTS0046416,12
RTS0046417,18
RTS0046418,22
RTS0046419,22
RTS0046420,28
RTS0046421,30
RTS0046422,21
RTS0046423,11
RTS0046424,12
RTS0046425,12
RTS0046426,12
RTS0046427,19
RTS0046428,20
RTS0046429,7
RTS0046430,13
RTS0046431,18
RTS0046432,20
RTS0046433,26
RTS0046434,31
RTS0046435,48
RTS0046439,19
RTS0046440,37
RTS0046441,31
RTS0046442,26
RTS0046443,21
RTS0046444,16
RTS0046445,11
RTS0046446,6
RTS0046447,9
RTS0046448,17
RTS0046449,26
RTS0046450,33
RTS0046451,15
RTS0046452,17
RTS0046453,12
RTS0046454,64
RTS0046455,48
RTS0046456,16
RTS0046457,30
RTS0046458,35
RTS0046459,74
RTS0046460,68
RTS0046461,28
RTS0046462,46
RTS0046463,28
RTS0046464,16
RTS0046466,11
RTS0046468,13
RTS0046469,6
RTS0046470,13
RTS0046471,13
RTS0046472,18
RTS0046473,7
RTS0046474,4
RTS0046475,20
RTS0046476,13
RTS0046477,8
RTS0046478,11
RTS0046479,6
RTS0046480,8
RTS0046481,8
RTS0046482,10
RTS0046483,12
RTS0046484,10
RTS0046485,14
RTS0046486,7
RTS0046487,20
RTS0046488,22
RTS0046489,20
RTS0046490,8
RTS0046491,11
RTS0046492,14
RTS0046493,9
RTS0046494,12
RTS0046495,13
RTS0046496,49
RTS0046497,36
RTS0046498,22
RTS0046499,135
RTS0046500,143
RTS0046501,55
RTS0046502,26
RTS0046503,40
RTS0046504,37
RTS0046505,9
RTS0046506,13
RTS0046507,6
RTS0046508,11
RTS0046509,5
RTS0046510,17
RTS0046511,11
RTS0046512,20
RTS0046513,21
RTS0046514,8
RTS0046515,29
RTS0046516,18
RTS0046517,32
RTS0046518,8
RTS0046519,11
RTS0046520,20
RTS0046521,12
RTS0046522,7
RTS0046524,24
RTS0046525,15
RTS0046526,37
RTS0046527,38
RTS0046528,32
RTS0046529,27
RTS0046530,19
RTS0046531,14
RTS0046532,11
RTS0046533,11
RTS0046534,11
RTS0046535,16
RTS0046536,10
RTS0046537,20
RTS0046538,17
RTS0046539,29
RTS0046540,16
RTS0046541,13
RTS0046542,11
RTS0046543,18
RTS0046544,13
RTS0046545,35
RTS0046546,8
RTS0046548,12
RTS0046549,56
RTS0046550,19
RTS0046551,26
RTS0046552,21
RTS0046553,48
RTS0046554,11
RTS0046555,14
RTS0046556,27
RTS0046557,17
RTS0046558,11
RTS0046559,28
RTS0046560,14
RTS0046561,13
RTS0046562,10
RTS0046563,14
RTS0046564,16
RTS0046565,26
RTS0046566,22
RTS0046567,22
RTS0046568,15
RTS0046569,18
RTS0046570,17
RTS0046571,20
RTS0046572,7
RTS0046573,10
RTS0046574,11
RTS0046575,16
RTS0046577,10
RTS0046578,16
RTS0046580,25
RTS0046581,17
RTS0046582,23
RTS0046583,17
RTS0046584,33
RTS0046585,18
RTS0046586,13
RTS0046587,26
RTS0046588,13
RTS0046589,13
RTS0046590,9
RTS0046591,18
RTS0046592,9
RTS0046593,13
RTS0046594,26
RTS0046595,19
RTS0046596,18
RTS0046597,12
RTS0046598,14
RTS0046599,15
RTS0046600,79
RTS0046601,143
RTS0046602,94
RTS0046603,84
RTS0046604,27
RTS0046605,21
RTS0046606,12
RTS0046607,15
RTS0046608,14
RTS0046609,22
RTS0046610,8
RTS0046611,26
RTS0046612,29
RTS0046613,15
RTS0046614,17
RTS0046615,14
RTS0046616,17
RTS0046617,16
RTS0046618,9
RTS0046619,12
RTS0046620,24
RTS0046621,30
RTS0046622,31
RTS0046623,18
RTS0046624,20
RTS0046625,12
RTS0046626,26
RTS0046627,19
RTS0046628,27
RTS0046629,18
RTS0046630,19
RTS0046631,10
RTS0046632,22
RTS0046633,12
RTS0046634,14
RTS0046635,30
RTS0046636,26
RTS0046637,31
RTS0046638,26
RTS0046639,25
RTS0046640,39
RTS0046641,13
RTS0046642,21
RTS0046643,30
RTS0046644,38
RTS0046645,19
RTS0046646,13
RTS0046647,14
RTS0046648,19
RTS0046649,12
RTS0046650,8
RTS0046651,41
RTS0046652,28
RTS0046653,37
RTS0046654,36
RTS0046655,66
RTS0046656,10
RTS0046657,11
RTS0046658,11
RTS0046659,11
RTS0046660,11
RTS0046661,14
RTS0046662,18
RTS0046663,14
RTS0046664,12
RTS0046665,14
RTS0046666,5
RTS0046667,17
RTS0046668,18
RTS0046669,14
RTS0046670,14
RTS0046671,12
RTS0046672,20
RTS0046673,16
RTS0046674,10
RTS0046675,19
RTS0046676,10
RTS0046677,14
RTS0046678,14
RTS0046679,5
RTS0046680,9
RTS0046681,13
RTS0046682,7
RTS0046683,13
RTS0046684,19
RTS0046685,11
RTS0046686,14
RTS0046687,10
RTS0046688,10
RTS0046689,17
RTS0046690,19
RTS0046691,14
RTS0046692,9
RTS0046693,18
RTS0046694,8
RTS0046695,8
RTS0046696,15
RTS0046697,26
RTS0046698,21
RTS0046699,35
RTS0046700,56
RTS0046701,70
RTS0046702,39
RTS0046703,204
RTS0046704,391
RTS0046705,228
RTS0046706,150
RTS0046707,297
RTS0046708,238
RTS0046709,16
RTS0046710,25
RTS0046711,19
RTS0046712,12
RTS0046713,19
RTS0046714,32
RTS0046715,9
RTS0046716,24
RTS0046717,27
RTS0046718,11
RTS0046719,9
RTS0046720,14
RTS0046721,12
RTS0046722,25
RTS0046723,17
RTS0046724,14
RTS0046725,4
RTS0046726,13
RTS0046727,18
RTS0046728,14
RTS0046729,28
RTS0046730,25
RTS0046731,17
RTS0046732,15
RTS0046733,34
RTS0046734,30
RTS0046735,22
RTS0046736,4
RTS0046737,11
RTS0046738,12
RTS0046739,21
RTS0046740,78
RTS0046741,46
RTS0046742,20
RTS0046743,13
RTS0046744,10
RTS0046745,31
RTS0046746,19
RTS0046747,11
RTS0046748,36
RTS0046749,16
RTS0046750,14
RTS0046751,8
RTS0046752,13
RTS0046753,16
RTS0046754,12
RTS0046755,8
RTS0046756,28
RTS0046757,17
RTS0046758,7
RTS0046759,40
RTS0046760,40
RTS0046761,23
RTS0046763,12
RTS0046764,10
RTS0046765,11
RTS0046766,6
RTS0046767,12
RTS0046768,56
RTS0046769,86
RTS0046770,80
RTS0046771,16
RTS0046772,24
RTS0046773,15
RTS0046774,11
RTS0046775,25
RTS0046777,30
RTS0046778,12
RTS0046779,23
RTS0046780,14
RTS0046781,14
RTS0046782,7
RTS0046783,4
RTS0046784,6
RTS0046785,17
RTS0046790,22
RTS0046791,17
RTS0046792,17
RTS0046793,11
RTS0046794,13
RTS0046795,13
RTS0046796,7
RTS0046797,9
RTS0046798,11
RTS0046799,16
RTS0046800,9
RTS0046801,85
RTS0046802,70
RTS0046803,7
RTS0046804,12
RTS0046805,15
RTS0046806,17
RTS0046807,15
RTS0046808,15
RTS0046809,11
RTS0046810,15
RTS0046811,5
RTS0046812,7
RTS0046813,6
RTS0046814,22
RTS0046815,24
RTS0046816,10
RTS0046817,4
RTS0046818,12
RTS0046819,21
RTS0046820,28
RTS0046821,8
RTS0046822,12
RTS0046823,21
RTS0046824,27
RTS0046825,36
RTS0046826,11
RTS0046827,12
RTS0046828,20
RTS0046829,10
RTS0046830,14
RTS0046831,17
RTS0046832,15
RTS0046833,9
RTS0046835,5
RTS0046836,245
RTS0046837,267
RTS0046838,11
RTS0046839,157
RTS0046840,14
RTS0046841,8
RTS0046842,41
RTS0046843,34
RTS0046846,30
RTS0046849,19
RTS0046850,10
RTS0046851,14
RTS0046852,16
RTS0046853,32
RTS0046854,17
RTS0046855,15
RTS0046856,7
RTS0046857,33
RTS0046858,79
RTS0046859,17
RTS0046860,36
RTS0046861,10
RTS0046862,18
RTS0046863,9
RTS0046864,14
RTS0046866,18
RTS0046867,7
RTS0046868,9
RTS0046869,67
RTS0046870,76
RTS0046871,13
RTS0046872,19
RTS0046873,17
RTS0046874,14
RTS0046875,65
RTS0046876,42
RTS0046877,23
RTS0046878,11
RTS0046879,25
RTS0046880,19
RTS0046881,24
RTS0046882,29
RTS0046885,6
RTS0046886,14
RTS0046887,5
RTS0046889,10
RTS0046890,10
RTS0046891,17
RTS0046892,10
RTS0046893,14
RTS0046894,18
RTS0046895,16
RTS0046897,34
RTS0046898,10
RTS0046899,54
RTS0046900,66
RTS0046902,13
RTS0046903,39
RTS0046904,16
RTS0046905,7
RTS0046906,46
RTS0046907,21
RTS0046908,7
RTS0046909,34
RTS0046910,8
RTS0046911,26
RTS0046912,14
RTS0046913,8
RTS0046914,20
RTS0046915,10
RTS0046916,18
RTS0046918,298
RTS0046919,721
RTS0046920,22
RTS0046921,18
RTS0046922,21
RTS0046923,48
RTS0046924,53
RTS0046925,32
RTS0046926,26
RTS0046927,11
RTS0046928,14
RTS0046929,10
RTS0046930,14
RTS0046931,14
RTS0046933,18
RTS0046934,28
RTS0046935,15
RTS0046936,23
RTS0046937,23
RTS0046938,36
RTS0046939,10
RTS0046940,28
RTS0046941,12
RTS0046942,14
RTS0046943,23
RTS0046944,14
RTS0046946,41
RTS0046947,6
RTS0046948,9
RTS0046949,8
RTS0046950,6
RTS0046951,12
RTS0046952,18
RTS0046954,8
RTS0046955,9
RTS0046956,29
RTS0046957,18
RTS0046958,14
RTS0046959,23
RTS0046960,32
RTS0046961,37
RTS0046962,457
RTS0046963,14
RTS0046965,29
RTS0046966,25
RTS0046967,17
RTS0046968,6
RTS0047054,11
RTS0047055,13
RTS0047056,14
RTS0047057,18
RTS0047058,10
RTS0047060,47
RTS0047061,56
RTS0047062,53
RTS0047063,37
RTS0047064,64
RTS0047065,126
RTS0047066,117
RTS0047067,113
RTS0047068,70
RTS0047069,42
RTS0047070,30
RTS0047071,29
RTS0047072,45
RTS0047073,35
RTS0047074,26
RTS0047075,25
RTS0047076,20
RTS0047077,19
RTS0047078,23
RTS0047079,15
RTS0047080,31
RTS0047081,27
RTS0047082,27
RTS0047083,25
RTS0047084,11
RTS0047085,3
RTS0047086,15
RTS0047087,7
RTS0047088,14
RTS0047089,16
RTS0047091,5
RTS0047092,16
RTS0047093,11
RTS0047094,16
RTS0047095,14
RTS0047096,9
RTS0047097,9
RTS0047098,11
RTS0047099,11
RTS0047100,9
RTS0047101,15
RTS0047102,13
RTS0047103,14
RTS0047104,11
RTS0047105,38
RTS0047106,44
RTS0047107,43
RTS0047108,78
RTS0047109,40
RTS0047110,25
RTS0047111,17
RTS0047112,18
RTS0047113,37
RTS0047114,21
RTS0047115,24
RTS0047116,47
RTS0047117,42
RTS0047118,31
RTS0047119,36
RTS0047120,19
RTS0047121,9
RTS0047122,17
RTS0047123,13
RTS0047124,21
RTS0047125,15
RTS0047126,22
RTS0047127,27
RTS0047128,4
RTS0047129,20
RTS0047130,23
RTS0047131,20
RTS0047132,18
RTS0047133,25
RTS0047134,11
RTS0047135,16
RTS0047136,18
RTS0047137,15
RTS0047138,33
RTS0047139,16
RTS0047140,9
RTS0047141,18
RTS0047142,20
RTS0047143,18
RTS0047144,17
RTS0047145,31
RTS0047146,14
RTS0047147,27
RTS0047148,29
RTS0047149,27
RTS0047150,36
RTS0047151,20
RTS0047152,30
RTS0047153,17
RTS0047154,46
RTS0047156,21
RTS0047157,16
RTS0047158,15
RTS0047159,10
RTS0047160,15
RTS0047165,46
RTS0047166,4
RTS0047167,5
RTS0047168,10
RTS0047169,10
RTS0047170,13
RTS0047171,14
RTS0047172,17
RTS0047173,23
RTS0047174,21
RTS0047175,11
RTS0047176,17
RTS0047177,15
RTS0047178,17
RTS0047179,23
RTS0047180,12
RTS0047181,18
RTS0047182,30
RTS0047183,21
RTS0047184,21
RTS0047185,19
RTS0047186,16
RTS0047187,12
RTS0047188,14
RTS0047189,11
RTS0047190,8
RTS0047191,10
RTS0047192,8
RTS0047193,19
RTS0047194,16
RTS0047195,18
RTS0047196,25
RTS0047197,23
RTS0047198,29
RTS0047199,25
RTS0047200,38
RTS0047201,24
RTS0047202,29
RTS0047203,29
RTS0047204,14
RTS0047205,27
RTS0047206,17
RTS0047207,23
RTS0047208,295
RTS0047209,320
RTS0047210,380
RTS0047211,396
RTS0047212,184
RTS0047213,16
RTS0047214,35
RTS0047215,14
RTS0047216,11
RTS0047217,9
RTS0047218,28
RTS0047219,28
RTS0047220,14
RTS0047221,42
RTS0047222,34
RTS0047223,37
RTS0047225,37
RTS0047226,25
RTS0047229,13
RTS0047230,15
RTS0047231,17
RTS0047232,17
RTS0047233,8
RTS0047234,13
RTS0047235,17
RTS0047236,8
RTS0047237,19
RTS0047238,14
RTS0047239,37
RTS0047240,26
RTS0047241,9
RTS0047242,15
RTS0047243,26
RTS0047244,16
RTS0047245,15
RTS0047246,8
RTS0047247,17
RTS0047248,6
RTS0047249,26
RTS0047250,19
RTS0047252,41
RTS0047253,24
RTS0047254,23
RTS0047255,39
RTS0047256,34
RTS0047257,35
RTS0047258,41
RTS0047259,41
RTS0047260,37
RTS0047261,30
RTS0047262,25
RTS0047263,36
RTS0047264,22
RTS0047266,34
RTS0047267,82
RTS0047268,34
RTS0047269,54
RTS0047270,70
RTS0047271,45
RTS0047272,44
RTS0047273,29
RTS0047274,22
RTS0047276,13
RTS0047277,59
RTS0047278,50
RTS0047279,36
RTS0047280,27
RTS0047281,34
RTS0047282,37
RTS0047283,37
RTS0047284,26
RTS0047290,41
RTS0047291,104
RTS0047292,45
RTS0047293,41
RTS0047294,79
RTS0047295,1
RTS0047296,17
RTS0047297,12
RTS0047298,17
RTS0047299,10
RTS0047300,10
RTS0047301,28
RTS0047302,8
RTS0047303,20
RTS0047304,17
RTS0047305,33
RTS0047306,28
RTS0047307,34
RTS0047308,21
RTS0047309,25
RTS0047310,27
RTS0047311,23
RTS0047312,24
RTS0047313,16
RTS0047314,15
RTS0047315,34
RTS0047316,45
RTS0047317,44
RTS0047318,48
RTS0047319,43
RTS0047320,28
RTS0047321,27
RTS0047322,10
RTS0047323,30
RTS0047324,19
RTS0047325,33
RTS0047326,19
RTS0047327,20
RTS0047328,16
RTS0047329,10
RTS0047331,24
RTS0047332,32
RTS0047333,24
RTS0047334,27
RTS0047335,19
RTS0047336,35
RTS0047337,13
RTS0047338,26
RTS0047339,14
RTS0047340,42
RTS0047341,36
RTS0047342,54
RTS0047343,34
RTS0047344,47
RTS0047345,21
RTS0047346,24
RTS0047348,16
RTS0047349,20
RTS0047350,29
RTS0047351,24
RTS0047352,46
RTS0047353,27
RTS0047354,31
RTS0047356,13
RTS0047357,10
RTS0047358,9
RTS0047359,14
RTS0047360,15
RTS0047361,15
RTS0047362,22
RTS0047363,21
RTS0047364,20
RTS0047365,20
RTS0047366,12
RTS0047367,10
RTS0047368,13
RTS0047369,21
RTS0047370,12
RTS0047373,26
RTS0047374,21
RTS0047375,16
RTS0047376,24
RTS0047377,36
RTS0047378,24
RTS0047379,41
RTS0047380,38
RTS0047381,15
RTS0047382,14
RTS0047383,16
RTS0047384,11
RTS0047385,15
RTS0047386,46
RTS0047387,26
RTS0047388,32
RTS0047389,31
RTS0047390,23
RTS0047391,25
RTS0047392,15
RTS0047393,21
RTS0047394,18
RTS0047395,10
RTS0047396,30
RTS0047397,23
RTS0047398,6
RTS0047399,15
RTS0047400,11
RTS0047401,12
RTS0047402,14
RTS0047403,18
RTS0047404,14
RTS0047405,25
RTS0047406,18
RTS0047407,21
RTS0047408,27
RTS0047409,50
RTS0047410,33
RTS0047411,27
RTS0047412,24
RTS0047413,25
RTS0047414,24
RTS0047415,23
RTS0047417,21
RTS0047418,43
RTS0047419,33
RTS0047420,51
RTS0047421,13
RTS0047422,21
RTS0047423,14
RTS0047424,10
RTS0047425,13
RTS0047426,38
RTS0047427,31
RTS0047428,40
RTS0047429,24
RTS0047430,21
RTS0047431,19
RTS0047432,18
RTS0047433,15
RTS0047434,14
RTS0047435,15
RTS0047436,23
RTS0047437,10
RTS0047438,14
RTS0047439,13
RTS0047440,9
RTS0047441,51
RTS0047442,37
RTS0047445,37
RTS0047446,25
RTS0047447,13
RTS0047448,10
RTS0047449,19
RTS0047450,11
RTS0047451,10
RTS0047452,11
RTS0047453,10
RTS0047454,14
RTS0047455,14
RTS0047456,9
RTS0047457,18
RTS0047458,11
RTS0047459,18
RTS0047460,21
RTS0047461,13
RTS0047462,16
RTS0047463,16
RTS0047464,23
RTS0047465,12
RTS0047466,15
RTS0047467,16
RTS0047468,18
RTS0047469,20
RTS0047471,20
RTS0047472,9
RTS0047473,18
RTS0047474,10
RTS0047475,14
RTS0047476,15
RTS0047477,28
RTS0047479,36
RTS0047480,25
RTS0047481,21
RTS0047482,17
RTS0047483,17
RTS0047484,5
RTS0047485,18
RTS0047486,15
RTS0047487,10
RTS0047488,22
RTS0047489,6
RTS0047490,14
RTS0047491,16
RTS0047492,47
RTS0047493,18
RTS0047494,30
RTS0047495,19
RTS0047496,19
RTS0047497,24
RTS0047498,23
RTS0047499,36
RTS0047500,45
RTS0047501,28
RTS0047502,10
RTS0047503,17
RTS0047504,39
RTS0047505,19
RTS0047506,32
RTS0047507,27
RTS0047508,11
RTS0047509,12
RTS0047510,14
RTS0047511,23
RTS0047512,27
RTS0047513,11
RTS0047514,8
RTS0047515,21
RTS0047516,32
RTS0047517,35
RTS0047518,44
RTS0047520,33
RTS0047521,42
RTS0047522,28
RTS0047523,34
RTS0047524,22
RTS0047525,15
RTS0047526,34
RTS0047527,13
RTS0047528,13
RTS0047529,17
RTS0047530,15
RTS0047531,16
RTS0047532,13
RTS0047533,8
RTS0047534,13
RTS0047535,16
RTS0047536,9
RTS0047537,28
RTS0047538,59
RTS0047540,46
RTS0047541,57
RTS0047543,22
RTS0047544,28
RTS0047545,39
RTS0047546,27
RTS0047547,15
RTS0047548,54
RTS0047549,32
RTS0047550,17
RTS0047551,26
RTS0047552,27
RTS0047553,8
RTS0047558,8
RTS0047559,13
RTS0047560,6
RTS0047561,23
RTS0047562,13
RTS0047563,24
RTS0047564,23
RTS0047565,21
RTS0047566,15
RTS0047567,15
RTS0047568,13
RTS0047569,17
RTS0047570,11
RTS0047571,13
RTS0047572,9
RTS0047573,8
RTS0047574,12
RTS0047575,12
RTS0047576,19
RTS0047577,16
RTS0047578,20
RTS0047579,18
RTS0047580,8
RTS0047581,23
RTS0047582,23
RTS0047583,9
RTS0047584,8
RTS0047585,15
RTS0047586,14
RTS0047587,14
RTS0047588,19
RTS0047590,15
RTS0047591,19
RTS0047592,11
RTS0047593,15
RTS0047594,9
RTS0047595,9
RTS0047596,14
RTS0047597,21
RTS0047598,39
RTS0047599,29
RTS0047600,26
RTS0047601,87
RTS0047602,29
RTS0047603,8
RTS0047604,16
RTS0047606,14
RTS0047613,34
RTS0047614,39
RTS0047615,17
RTS0047616,49
RTS0047617,28
RTS0047618,9
RTS0047619,5
RTS0047620,4
RTS0047621,13
RTS0047622,3
RTS0047624,4
RTS0047625,4
RTS0047626,12
RTS0047627,8
RTS0047628,13
RTS0047629,17
RTS0047630,4
RTS0047631,8
RTS0047632,14
RTS0047633,8
RTS0047634,9
RTS0047635,8
RTS0047636,9
RTS0047637,8
RTS0047638,7
RTS0047639,11
RTS0047640,8
RTS0047641,4
RTS0047642,9
RTS0047643,6
RTS0047644,4
RTS0047645,15
RTS0047646,6
RTS0047647,10
RTS0047648,10
RTS0047649,5
RTS0047650,9
RTS0047651,7
RTS0047652,4
RTS0047653,6
RTS0047654,12
RTS0047656,10
RTS0047657,14
RTS0047658,11
RTS0047659,12
RTS0047660,8
RTS0047661,9
RTS0047662,10
RTS0047663,5
RTS0047664,7
RTS0047665,7
RTS0047666,1
RTS0047667,6
RTS0047668,7
RTS0047669,6
RTS0047670,6
RTS0047672,11
RTS0047673,11
RTS0047674,11
RTS0047675,9
RTS0047676,4
RTS0047677,17
RTS0047678,8
RTS0047679,6
RTS0047680,18
RTS0047681,9
RTS0047682,11
RTS0047684,15
RTS0047685,8
RTS0047686,8
RTS0047687,8
RTS0047688,10
RTS0047689,13
RTS0047691,4
RTS0047692,6
RTS0047693,14
RTS0047694,17
RTS0047695,16
RTS0047696,6
RTS0047697,9
RTS0047698,18
RTS0047699,18
RTS0047700,36
RTS0047701,20
RTS0047702,28
RTS0047703,18
RTS0047704,19
RTS0047705,18
RTS0047706,10
RTS0047707,12
RTS0047708,96
RTS0047709,305
RTS0047710,42
RTS0047711,27
RTS0047712,41
RTS0047713,33
RTS0047714,41
RTS0047715,41
RTS0047716,49
RTS0047717,40
RTS0047718,24
RTS0047720,9
RTS0047721,13
RTS0047722,9
RTS0047723,15
RTS0047724,75
RTS0047725,72
RTS0047726,60
RTS0047727,60
RTS0047728,64
RTS0047729,8
RTS0047730,13
RTS0047731,9
RTS0047732,15
RTS0047733,10
RTS0047734,10
RTS0047735,7
RTS0047736,29
RTS0047737,8
RTS0047738,17
RTS0047739,24
RTS0047740,21
RTS0047741,26
RTS0047742,22
RTS0047743,13
RTS0047744,32
RTS0047745,33
RTS0047746,15
RTS0047747,12
RTS0047748,25
RTS0047749,39
RTS0047750,16
RTS0047752,14
RTS0047753,15
RTS0047754,36
RTS0047755,33
RTS0047756,29
RTS0047757,17
RTS0047758,32
RTS0047759,12
RTS0047760,19
RTS0047761,9
RTS0047762,14
RTS0047763,21
RTS0047764,14
RTS0047765,14
RTS0047766,28
RTS0047767,14
RTS0047768,15
RTS0047769,12
RTS0047770,21
RTS0047771,28
RTS0047772,24
RTS0047773,30
RTS0047774,39
RTS0047775,10
RTS0047776,17
RTS0047777,15
RTS0047778,11
RTS0047779,27
RTS0047780,28
RTS0047781,32
RTS0047782,30
RTS0047783,15
RTS0047784,15
RTS0047785,19
RTS0047786,20
RTS0047787,51
RTS0047788,11
RTS0047789,14
RTS0047790,15
RTS0047791,19
RTS0047792,11
RTS0047793,36
RTS0047794,10
RTS0047795,10
RTS0047796,23
RTS0047797,20
RTS0047798,13
RTS0047799,10
RTS0047800,14
RTS0047801,22
RTS0047802,19
RTS0047803,13
RTS0047804,8
RTS0047805,28
RTS0047806,16
RTS0047807,87
RTS0047808,85
RTS0047809,13
RTS0047810,17
RTS0047811,25
RTS0047812,15
RTS0047813,18
RTS0047814,17
RTS0047816,8
RTS0047817,16
RTS0047818,13
RTS0047819,11
RTS0047820,11
RTS0047821,78
RTS0047822,14
RTS0047823,15
RTS0047824,16
RTS0047825,17
RTS0047826,18
RTS0047827,18
RTS0047828,21
RTS0047829,14
RTS0047830,1
RTS0047831,13
RTS0047832,8
RTS0047833,17
RTS0047834,12
RTS0047835,32
RTS0047836,38
RTS0047837,29
RTS0047838,11
RTS0047839,13
RTS0047840,8
RTS0047841,11
RTS0047842,13
RTS0047843,18
RTS0047844,13
RTS0047845,12
RTS0047846,16
RTS0047847,11
RTS0047848,13
RTS0047849,56
RTS0047850,10
RTS0047851,14
RTS0047852,12
RTS0047853,15
RTS0047854,39
RTS0047855,9
RTS0047856,11
RTS0047857,12
RTS0047858,10
RTS0047859,8
RTS0047860,70
RTS0047861,4
RTS0047862,11
RTS0047863,12
RTS0047864,20
RTS0047865,16
RTS0047866,29
RTS0047867,12
RTS0047868,16
RTS0047869,23
RTS0047870,30
RTS0047871,8
RTS0047872,16
RTS0047873,15
RTS0047874,8
RTS0047875,19
RTS0047876,21
RTS0047877,3
RTS0047878,12
RTS0047879,24
RTS0047880,17
RTS0047881,19
RTS0047882,11
RTS0047883,39
RTS0047884,22
RTS0047885,12
RTS0047886,5
RTS0047890,207
RTS0047891,198
RTS0047892,70
RTS0047893,54
RTS0047894,32
RTS0047895,20
RTS0047896,19
RTS0047897,11
RTS0047898,22
RTS0047899,15
RTS0047900,35
RTS0047901,17
RTS0047902,58
RTS0047903,20
RTS0047904,12
RTS0047905,21
RTS0047906,27
RTS0047907,125
RTS0047908,77
RTS0047909,107
RTS0047910,7
RTS0047912,13
RTS0047913,11
RTS0047914,19
RTS0047915,11
RTS0047916,8
RTS0047917,9
RTS0047919,12
RTS0047920,69
RTS0047921,118
RTS0047924,21
RTS0047925,19
RTS0047926,17
RTS0047927,14
RTS0047928,14
RTS0047929,8
RTS0047930,22
RTS0047931,18
RTS0047932,8
RTS0047933,23
RTS0047934,13
RTS0047935,16
RTS0047936,17
RTS0047937,9
RTS0047938,23
RTS0047939,36
RTS0047940,54
RTS0047941,12
RTS0047942,16
RTS0047943,8
RTS0047944,30
RTS0047945,19
RTS0047946,13
RTS0047947,12
RTS0047948,7
RTS0047949,11
RTS0047950,7
RTS0047951,13
RTS0047952,29
RTS0047953,19
RTS0047954,19
RTS0047956,13
RTS0047957,7
RTS0047958,13
RTS0047959,13
RTS0047960,11
RTS0047961,7
RTS0047963,18
RTS0047964,8
RTS0047965,12
RTS0047966,20
RTS0047967,10
RTS0047968,18
RTS0047969,23
RTS0047970,7
RTS0047972,17
RTS0047973,14
RTS0047974,19
RTS0047975,12
RTS0047976,149
RTS0047977,7
RTS0047978,12
RTS0047979,19
RTS0047980,9
RTS0047981,15
RTS0047982,8
RTS0047985,143
RTS0047986,18
RTS0047987,11
RTS0047988,54
RTS0047990,12
RTS0047991,51
RTS0047992,6
RTS0047993,19
RTS0047994,7
RTS0047995,13
RTS0047996,8
RTS0047997,13
RTS0047998,14
RTS0047999,11
RTS0048000,10
RTS0048001,47
RTS0048003,74
RTS0048005,20
RTS0048006,18
RTS0048008,11
RTS0048009,15
RTS0048012,17
RTS0048013,9
RTS0048014,9
RTS0048015,17
RTS0048016,25
RTS0048017,23
RTS0048018,12
RTS0048019,14
RTS0048020,16
RTS0048021,11
RTS0048022,18
RTS0048023,18
RTS0048024,9
RTS0048026,19
RTS0048027,34
RTS0048028,13
RTS0048029,7
RTS0048030,15
RTS0048031,14
RTS0048032,265
RTS0048033,17
RTS0048034,15
RTS0048035,11
RTS0048036,13
RTS0048037,15
RTS0048038,59
RTS0048040,21
RTS0048041,10
RTS0048042,18
RTS0048043,22
RTS0048044,6
RTS0048045,16
RTS0048046,7
RTS0048047,12
RTS0048048,11
RTS0048049,16
RTS0048050,14
RTS0048051,87
RTS0048052,30
RTS0048053,10
RTS0048054,13
RTS0048055,10
RTS0048056,21
RTS0048057,9
RTS0048058,18
RTS0048059,18
RTS0048060,11
RTS0048061,21
RTS0048062,16
RTS0048063,11
RTS0048064,26
RTS0048065,19
RTS0048066,35
RTS0048067,9
RTS0048068,14
RTS0048069,10
RTS0048070,17
RTS0048071,23
RTS0048072,15
RTS0048073,19
RTS0048074,10
RTS0048076,10
RTS0048077,35
RTS0048078,17
RTS0048079,14
RTS0048080,20
RTS0048081,26
RTS0048082,9
RTS0048084,11
RTS0048085,19
RTS0048086,14
RTS0048087,17
RTS0048088,13
RTS0048089,19
RTS0048090,25
RTS0048091,12
RTS0048092,14
RTS0048093,227
RTS0048094,20
RTS0048096,19
RTS0048097,13
RTS0048098,718
RTS0048099,1145
RTS0048100,1004
RTS0048101,1100
RTS0048102,970
RTS0048104,19
RTS0048105,41
RTS0048106,7
RTS0048107,17
RTS0048108,25
RTS0048109,10
RTS0048110,12
RTS0048111,5
RTS0048112,12
RTS0048113,13
RTS0048114,19
RTS0048115,21
RTS0048116,19
RTS0048117,17
RTS0048118,18
RTS0048120,21
RTS0048126,9
RTS0048127,21
RTS0048129,40
RTS0048130,15
RTS0048131,35
RTS0048132,38
RTS0048133,10
RTS0048134,36
RTS0048135,37
RTS0048136,11
RTS0048138,11
RTS0048139,56
RTS0048140,12
RTS0048141,20
RTS0048142,25
RTS0048144,21
RTS0048145,44
RTS0048146,26
RTS0048147,12
RTS0048148,20
RTS0048149,20
RTS0048150,26
RTS0048151,12
RTS0048152,12
RTS0048153,18
RTS0048154,17
RTS0048155,14
RTS0048156,46
RTS0048158,35
RTS0048159,17
RTS0048160,1478
RTS0048161,1935
RTS0048162,26
RTS0048163,20
RTS0048164,592
RTS0048165,56
RTS0048166,15
RTS0048167,28
RTS0048168,19
RTS0048169,14
RTS0048170,14
RTS0048171,17
RTS0048172,21
RTS0048173,8
RTS0048175,15
RTS0048176,15
RTS0048177,10
RTS0048178,15
RTS0048179,10
RTS0048180,14
RTS0048181,31
RTS0048182,14
RTS0048183,34
RTS0048184,30
RTS0048185,28
RTS0048186,22
RTS0048188,33
RTS0048189,20
RTS0048190,12
RTS0048191,11
RTS0048192,25
RTS0048193,11
RTS0048194,31
RTS0048195,20
RTS0048196,20
RTS0048197,29
RTS0048198,27
RTS0048200,29
RTS0048201,15
RTS0048202,17
RTS0048203,27
RTS0048204,21
RTS0048205,15
RTS0048207,16
RTS0048208,39
RTS0048209,30
RTS0048210,38
RTS0048211,41
RTS0048212,15
RTS0048213,14
RTS0048214,14
RTS0048215,26
RTS0048216,26
RTS0048217,18
RTS0048218,18
RTS0048219,18
RTS0048220,26
RTS0048221,20
RTS0048222,23
RTS0048223,9
RTS0048224,37
RTS0048225,29
RTS0048226,19
RTS0048227,28
RTS0048228,17
RTS0048229,8
RTS0048230,7
RTS0048231,23
RTS0048232,23
RTS0048233,18
RTS0048234,12
RTS0048235,29
RTS0048236,23
RTS0048237,19
RTS0048238,30
RTS0048239,17
RTS0048240,18
RTS0048241,19
RTS0048242,48
RTS0048243,30
RTS0048244,41
RTS0048245,22
RTS0048246,28
RTS0049343,44
RTS0049344,49
RTS0049345,16
RTS0049346,8
RTS0049347,13
RTS0049348,13
RTS0049349,16
RTS0049350,30
RTS0049351,12
RTS0049352,13
RTS0049353,9
RTS0049354,9
RTS0049355,6
RTS0049356,16
RTS0049357,21
RTS0049358,10
RTS0049359,15
RTS0049360,23
RTS0049361,7
RTS0049362,10
RTS0049363,20
RTS0049364,20
RTS0049365,38
RTS0049366,56
RTS0049367,55
RTS0049368,18
RTS0049369,9
RTS0049370,10
RTS0049371,26
RTS0049372,13
RTS0049373,79
RTS0049374,67
RTS0049375,39
RTS0049376,46
RTS0049377,60
RTS0049378,27
RTS0049379,10
RTS0049380,26
RTS0049381,15
RTS0049382,27
RTS0049383,22
RTS0049384,9
RTS0049385,7
RTS0049386,25
RTS0049387,12
RTS0049388,16
RTS0049389,16
RTS0049390,262
RTS0049391,315
RTS0049392,422
RTS0049393,367
RTS0049394,285
RTS0049395,131
RTS0049396,62
RTS0049397,76
RTS0049398,92
RTS0049399,39
RTS0049400,15
RTS0049401,14
RTS0049402,19
RTS0049403,7
RTS0049404,19
RTS0049405,17
RTS0049406,20
RTS0049407,27
RTS0049408,24
RTS0049409,10
RTS0049410,20
RTS0049411,21
RTS0049412,10
RTS0049413,7
RTS0049414,13
RTS0049415,31
RTS0049416,17
RTS0049417,16
RTS0049418,24
RTS0049419,26
RTS0049420,8
RTS0049421,13
RTS0049422,10
RTS0049423,19
RTS0049424,30
RTS0049425,15
RTS0049426,18
RTS0049427,27
RTS0049428,6
RTS0049429,31
RTS0049430,32
RTS0049431,19
RTS0049432,11
RTS0049433,15
RTS0049434,9
RTS0049435,9
RTS0049436,10
RTS0049437,40
RTS0049438,14
RTS0049439,33
RTS0049440,29
RTS0049441,42
RTS0049442,40
RTS0049443,33
RTS0049444,19
RTS0049445,4
RTS0049446,10
RTS0049447,32
RTS0049448,11
RTS0049449,18
RTS0049450,20
RTS0049451,12
RTS0049452,16
RTS0049453,16
RTS0049454,13
RTS0049455,7
RTS0049456,20
RTS0049457,47
RTS0049458,29
RTS0049459,36
RTS0049460,47
RTS0049461,78
RTS0049462,102
RTS0049463,13
RTS0049464,16
RTS0049465,13
RTS0049466,20
RTS0049467,11
RTS0049468,24
RTS0049469,20
RTS0049470,27
RTS0049471,52
RTS0049472,22
RTS0049473,104
RTS0049474,4
RTS0049475,12
RTS0049476,14
RTS0049477,4
RTS0049478,20
RTS0049479,1602
RTS0049480,141
RTS0049481,1
RTS0049482,10
RTS0049483,13
RTS0049484,11
RTS0049485,22
RTS0997079,19
RTS0997080,34
RTS0997081,12
RTS0997082,21
RTS0997083,13
RTS0997084,22
RTS0997085,14
RTS0997086,14
RTS0997087,6
RTS0997088,18451
RTS0997089,3093
RTS0997090,109
RTS0997091,41
RTS0997092,5
RTS0997093,3
RTS0997094,2
RTS0997095,6
RTS0997096,9
RTS0997097,4
RTS0997098,2
RTS0997099,9
RTS0997100,6
RTS0997101,2
RTS0997102,7
RTS0997103,4
RTS0997104,10
RTS0997105,4
RTS0997106,3
RTS0997107,6
RTS0997108,8
RTS0997109,2
RTS0997110,12
RTS0997111,6
RTS0997112,6
RTS0997113,1
RTS0997114,12
RTS0997115,6
RTS0997116,1
RTS0997117,6
RTS0997118,8
RTS0997119,6
RTS0997120,3
RTS0997121,15
RTS0997122,36
RTS0997123,42
RTS0997124,28
RTS0997125,108
RTS0997126,136
RTS0997127,115
RTS0997128,98
RTS0997129,117
RTS0997130,20
</Code_Summary>
