# Supplementary material for: Spatial meta-transcriptomics reveal associations of intratumor bacteria burden with lung cancer cells showing a distinct oncogenic signature
Source: J Immunother Cancer. 2022 Jul 6;10(7):e004698. doi: 10.1136/jitc-2022-004698 (PMC9260850; doi:10.1136/jitc-2022-004698)
Supplement: Supplementary data [file jitc-2022-004698supp009.zip › DSP-1001250002726-A-E03.dcc]

<Header>
FileVersion,0.02
SoftwareVersion,"GeoMx_NGS_Pipeline_ 2.0.0"
Date,2020-6-15
</Header>

<Scan_Attributes>
ID,DSP-1001250002726-A-E03
Plate_ID,1001250002726
Well,E03
</Scan_Attributes>

<NGS_Processing_Attributes>
SeqSetId,
tamperedIni,No
Raw,15656901
Trimmed,15585880
Stitched,15493789
Aligned,15212879
umiQ30,0.9921
rtsQ30,0.9915
</NGS_Processing_Attributes>


<Code_Summary>
RTS0039454,234
RTS0039455,207
RTS0039456,203
RTS0039457,385
RTS0039458,196
RTS0039459,120
RTS0039460,100
RTS0039461,196
RTS0039462,122
RTS0039463,101
RTS0039464,124
RTS0039465,164
RTS0039466,116
RTS0039467,224
RTS0039468,105
RTS0039469,101
RTS0039470,150
RTS0039471,143
RTS0039472,140
RTS0039473,84
RTS0039474,163
RTS0039475,187
RTS0039476,196
RTS0039477,219
RTS0039478,219
RTS0039479,123
RTS0039480,102
RTS0039481,120
RTS0039482,130
RTS0039483,107
RTS0039484,135
RTS0039485,164
RTS0039486,123
RTS0039487,96
RTS0039488,120
RTS0039489,85
RTS0039490,131
RTS0039491,143
RTS0039492,105
RTS0039493,125
RTS0039494,132
RTS0039495,113
RTS0039496,117
RTS0039497,95
RTS0039498,94
RTS0039499,1355
RTS0039500,1190
RTS0039501,1288
RTS0039502,1709
RTS0039503,1489
RTS0039504,493
RTS0039505,483
RTS0039506,430
RTS0039507,1183
RTS0039508,647
RTS0039509,122
RTS0039510,1335
RTS0039511,470
RTS0039512,395
RTS0039513,457
RTS0039514,738
RTS0039515,596
RTS0039516,143
RTS0039517,100
RTS0039518,144
RTS0039519,93
RTS0039520,105
RTS0039521,251
RTS0039522,340
RTS0039523,183
RTS0039524,362
RTS0039525,466
RTS0039526,308
RTS0039527,462
RTS0039528,360
RTS0039529,435
RTS0039530,340
RTS0039531,233
RTS0039532,183
RTS0039533,278
RTS0039534,183
RTS0039535,266
RTS0039536,118
RTS0039537,102
RTS0039538,104
RTS0039539,102
RTS0039540,88
RTS0039541,183
RTS0039542,194
RTS0039543,191
RTS0039544,129
RTS0039545,192
RTS0039546,84
RTS0039547,117
RTS0039548,110
RTS0039549,132
RTS0039550,127
RTS0039551,101
RTS0039552,76
RTS0039553,106
RTS0039554,132
RTS0039555,135
RTS0039556,85
RTS0039557,80
RTS0039558,99
RTS0039559,108
RTS0039560,102
RTS0039561,175
RTS0039562,329
RTS0039563,230
RTS0039564,243
RTS0039565,415
RTS0039566,110
RTS0039567,112
RTS0039568,90
RTS0039569,99
RTS0039570,103
RTS0039571,97
RTS0039572,119
RTS0039573,118
RTS0039574,97
RTS0039575,95
RTS0039576,192
RTS0039577,338
RTS0039578,285
RTS0039579,260
RTS0039580,285
RTS0039581,499
RTS0039582,573
RTS0039583,556
RTS0039584,477
RTS0039585,424
RTS0039586,90
RTS0039587,87
RTS0039588,97
RTS0039589,98
RTS0039590,87
RTS0039591,737
RTS0039592,573
RTS0039593,463
RTS0039594,718
RTS0039595,649
RTS0039596,279
RTS0039597,201
RTS0039598,243
RTS0039599,230
RTS0039600,196
RTS0039601,98
RTS0039602,91
RTS0039603,93
RTS0039604,118
RTS0039605,119
RTS0039606,116
RTS0039607,149
RTS0039608,135
RTS0039609,131
RTS0039610,152
RTS0039611,181
RTS0039612,149
RTS0039613,151
RTS0039614,130
RTS0039615,91
RTS0039616,89
RTS0039617,91
RTS0039619,110
RTS0039620,105
RTS0039621,133
RTS0039622,114
RTS0039623,98
RTS0039624,107
RTS0039625,115
RTS0039626,92
RTS0039627,67
RTS0039628,71
RTS0039629,87
RTS0039630,81
RTS0039631,81
RTS0039632,88
RTS0039633,113
RTS0039634,108
RTS0039635,115
RTS0039636,80
RTS0039637,98
RTS0039638,95
RTS0039639,119
RTS0039640,79
RTS0039641,226
RTS0039642,181
RTS0039643,200
RTS0039644,196
RTS0039645,159
RTS0039646,313
RTS0039647,307
RTS0039648,292
RTS0039649,317
RTS0039650,283
RTS0039651,1026
RTS0039652,998
RTS0039653,830
RTS0039654,648
RTS0039655,888
RTS0039656,469
RTS0039657,462
RTS0039658,315
RTS0039659,507
RTS0039660,330
RTS0039661,187
RTS0039662,126
RTS0039663,179
RTS0039664,239
RTS0039665,250
RTS0039666,142
RTS0039667,81
RTS0039668,104
RTS0039669,179
RTS0039670,158
RTS0039671,294
RTS0039672,387
RTS0039673,294
RTS0039674,333
RTS0039675,352
RTS0039676,106
RTS0039677,102
RTS0039678,80
RTS0039679,109
RTS0039680,72
RTS0039681,775
RTS0039682,607
RTS0039683,416
RTS0039684,585
RTS0039685,660
RTS0039686,1742
RTS0039687,2117
RTS0039688,1991
RTS0039689,1749
RTS0039690,1566
RTS0039691,104
RTS0039692,107
RTS0039693,83
RTS0039694,122
RTS0039695,99
RTS0039696,105
RTS0039697,85
RTS0039698,92
RTS0039699,108
RTS0039700,93
RTS0039701,158
RTS0039702,198
RTS0039703,210
RTS0039704,250
RTS0039705,203
RTS0039706,117
RTS0039707,117
RTS0039708,106
RTS0039709,111
RTS0039710,119
RTS0039711,288
RTS0039712,360
RTS0039713,408
RTS0039714,270
RTS0039715,377
RTS0039716,155
RTS0039717,252
RTS0039718,113
RTS0039719,162
RTS0039720,379
RTS0039721,334
RTS0039722,238
RTS0039723,531
RTS0039724,286
RTS0039725,344
RTS0039726,300
RTS0039727,238
RTS0039728,247
RTS0039729,306
RTS0039730,286
RTS0039731,102
RTS0039732,141
RTS0039733,121
RTS0039734,145
RTS0039735,125
RTS0039736,173
RTS0039737,202
RTS0039738,190
RTS0039739,251
RTS0039740,161
RTS0039741,262
RTS0039742,281
RTS0039743,255
RTS0039744,254
RTS0039745,341
RTS0039746,142
RTS0039747,190
RTS0039749,155
RTS0039750,141
RTS0039751,120
RTS0039752,114
RTS0039753,202
RTS0039754,100
RTS0039755,153
RTS0039756,297
RTS0039757,118
RTS0039758,240
RTS0039759,136
RTS0039760,280
RTS0039761,291
RTS0039762,222
RTS0039763,234
RTS0039764,172
RTS0039765,249
RTS0039766,164
RTS0039767,173
RTS0039768,187
RTS0039769,177
RTS0039770,248
RTS0039771,202
RTS0039772,274
RTS0039773,269
RTS0039774,211
RTS0039775,282
RTS0039776,142
RTS0039777,154
RTS0039778,131
RTS0039779,121
RTS0039780,151
RTS0039781,1146
RTS0039782,646
RTS0039783,794
RTS0039784,682
RTS0039785,1263
RTS0039786,239
RTS0039787,184
RTS0039788,222
RTS0039789,213
RTS0039790,333
RTS0039791,466
RTS0039792,407
RTS0039793,324
RTS0039794,507
RTS0039795,279
RTS0039796,220
RTS0039797,222
RTS0039798,188
RTS0039799,194
RTS0039800,191
RTS0039801,130
RTS0039802,128
RTS0039803,188
RTS0039804,173
RTS0039805,171
RTS0039806,154
RTS0039807,107
RTS0039808,116
RTS0039809,123
RTS0039810,140
RTS0039811,220
RTS0039812,251
RTS0039813,194
RTS0039814,209
RTS0039815,181
RTS0039816,147
RTS0039817,101
RTS0039818,111
RTS0039819,111
RTS0039820,98
RTS0039821,209
RTS0039822,236
RTS0039823,294
RTS0039824,207
RTS0039825,238
RTS0039826,158
RTS0039827,186
RTS0039828,140
RTS0039829,203
RTS0039830,158
RTS0039831,109
RTS0039832,134
RTS0039833,113
RTS0039834,120
RTS0039835,139
RTS0039836,108
RTS0039838,83
RTS0039839,121
RTS0039840,85
RTS0039841,394
RTS0039842,502
RTS0039843,325
RTS0039844,492
RTS0039845,325
RTS0039846,121
RTS0039847,103
RTS0039848,85
RTS0039849,92
RTS0039850,89
RTS0039851,218
RTS0039852,192
RTS0039853,208
RTS0039854,201
RTS0039855,232
RTS0039856,81
RTS0039857,87
RTS0039858,82
RTS0039859,106
RTS0039860,109
RTS0039861,108
RTS0039862,112
RTS0039863,134
RTS0039864,142
RTS0039865,111
RTS0039866,780
RTS0039867,1011
RTS0039868,496
RTS0039869,943
RTS0039870,850
RTS0039871,368
RTS0039872,395
RTS0039873,343
RTS0039874,358
RTS0039875,418
RTS0039876,93
RTS0039877,86
RTS0039878,90
RTS0039879,103
RTS0039880,84
RTS0039881,129
RTS0039882,109
RTS0039883,111
RTS0039884,125
RTS0039885,129
RTS0039886,74
RTS0039887,92
RTS0039888,104
RTS0039890,75
RTS0039891,184
RTS0039892,192
RTS0039893,206
RTS0039894,114
RTS0039895,165
RTS0039896,123
RTS0039897,162
RTS0039898,191
RTS0039899,156
RTS0039900,196
RTS0039901,119
RTS0039902,90
RTS0039903,95
RTS0039904,129
RTS0039905,120
RTS0039906,120
RTS0039907,150
RTS0039908,97
RTS0039909,96
RTS0039910,99
RTS0039911,100
RTS0039912,113
RTS0039913,111
RTS0039914,113
RTS0039915,96
RTS0039916,115
RTS0039917,119
RTS0039918,115
RTS0039919,121
RTS0039920,84
RTS0039921,143
RTS0039922,150
RTS0039923,133
RTS0039924,144
RTS0039925,95
RTS0039926,667
RTS0039927,749
RTS0039928,631
RTS0039929,583
RTS0039930,837
RTS0039931,115
RTS0039932,132
RTS0039933,132
RTS0039934,101
RTS0039935,133
RTS0039936,155
RTS0039937,128
RTS0039938,145
RTS0039939,134
RTS0039940,113
RTS0039941,111
RTS0039942,119
RTS0039943,123
RTS0039944,161
RTS0039945,131
RTS0039946,634
RTS0039947,751
RTS0039948,922
RTS0039949,791
RTS0039950,736
RTS0039951,240
RTS0039952,219
RTS0039953,189
RTS0039954,145
RTS0039955,223
RTS0039956,408
RTS0039957,374
RTS0039958,445
RTS0039959,364
RTS0039960,483
RTS0039961,123
RTS0039962,110
RTS0039963,141
RTS0039964,155
RTS0039965,151
RTS0039966,99
RTS0039967,78
RTS0039968,114
RTS0039969,118
RTS0039970,99
RTS0039971,123
RTS0039972,83
RTS0039973,111
RTS0039974,138
RTS0039975,131
RTS0039976,106
RTS0039977,113
RTS0039978,99
RTS0039979,115
RTS0039980,94
RTS0039981,276
RTS0039982,306
RTS0039983,354
RTS0039984,261
RTS0039985,398
RTS0039986,381
RTS0039987,326
RTS0039988,305
RTS0039989,292
RTS0039990,237
RTS0039991,117
RTS0039992,114
RTS0039993,136
RTS0039994,97
RTS0039995,163
RTS0039996,2928
RTS0039997,2285
RTS0039998,2573
RTS0039999,2896
RTS0040000,2875
RTS0040001,118
RTS0040002,117
RTS0040003,120
RTS0040004,108
RTS0040005,148
RTS0040006,306
RTS0040007,355
RTS0040008,229
RTS0040009,338
RTS0040010,326
RTS0040011,157
RTS0040012,116
RTS0040013,180
RTS0040014,121
RTS0040015,126
RTS0040016,113
RTS0040017,130
RTS0040018,124
RTS0040019,169
RTS0040020,167
RTS0040021,122
RTS0040022,88
RTS0040023,117
RTS0040024,73
RTS0040025,87
RTS0040026,93
RTS0040027,135
RTS0040028,118
RTS0040029,124
RTS0040030,110
RTS0040031,105
RTS0040032,99
RTS0040033,70
RTS0040034,120
RTS0040035,62
RTS0040036,96
RTS0040037,98
RTS0040038,102
RTS0040039,91
RTS0040040,119
RTS0040041,84
RTS0040042,91
RTS0040043,100
RTS0040044,101
RTS0040045,93
RTS0040046,121
RTS0040047,119
RTS0040048,149
RTS0040049,108
RTS0040050,107
RTS0040051,100
RTS0040052,88
RTS0040053,103
RTS0040054,119
RTS0040055,86
RTS0040056,114
RTS0040057,97
RTS0040058,105
RTS0040059,82
RTS0040060,93
RTS0040061,124
RTS0040062,96
RTS0040063,94
RTS0040064,137
RTS0040065,99
RTS0040066,124
RTS0040067,115
RTS0040068,136
RTS0040069,102
RTS0040070,114
RTS0040071,145
RTS0040072,192
RTS0040073,162
RTS0040074,168
RTS0040075,150
RTS0040076,101
RTS0040077,158
RTS0040078,96
RTS0040079,101
RTS0040080,107
RTS0040081,117
RTS0040082,109
RTS0040083,106
RTS0040084,74
RTS0040085,93
RTS0040086,104
RTS0040087,91
RTS0040088,102
RTS0040089,95
RTS0040090,96
RTS0040091,76
RTS0040092,90
RTS0040093,101
RTS0040094,86
RTS0040095,88
RTS0040096,181
RTS0040097,173
RTS0040098,132
RTS0040099,146
RTS0040100,164
RTS0040101,95
RTS0040102,84
RTS0040103,74
RTS0040104,108
RTS0040105,89
RTS0040106,228
RTS0040107,180
RTS0040108,202
RTS0040109,190
RTS0040110,179
RTS0040111,97
RTS0040112,118
RTS0040113,90
RTS0040114,83
RTS0040115,115
RTS0040116,1556
RTS0040117,1220
RTS0040118,875
RTS0040119,1223
RTS0040120,1351
RTS0040121,219
RTS0040122,219
RTS0040123,187
RTS0040124,165
RTS0040125,184
RTS0040126,493
RTS0040127,613
RTS0040128,522
RTS0040129,473
RTS0040130,550
RTS0040131,120
RTS0040132,89
RTS0040133,63
RTS0040134,116
RTS0040135,110
RTS0040136,121
RTS0040137,145
RTS0040138,167
RTS0040139,139
RTS0040140,139
RTS0040141,166
RTS0040142,222
RTS0040143,232
RTS0040144,204
RTS0040145,194
RTS0040146,203
RTS0040147,228
RTS0040148,210
RTS0040149,216
RTS0040150,180
RTS0040151,129
RTS0040152,137
RTS0040153,128
RTS0040154,136
RTS0040155,132
RTS0040156,267
RTS0040157,220
RTS0040158,223
RTS0040159,287
RTS0040160,274
RTS0040161,111
RTS0040162,73
RTS0040163,95
RTS0040164,107
RTS0040165,89
RTS0040166,82
RTS0040167,143
RTS0040168,109
RTS0040169,171
RTS0040170,149
RTS0040171,44
RTS0040172,110
RTS0040173,109
RTS0040174,85
RTS0040175,105
RTS0040176,65
RTS0040177,86
RTS0040178,83
RTS0040179,60
RTS0040180,101
RTS0040181,119
RTS0040182,98
RTS0040183,81
RTS0040184,99
RTS0040185,90
RTS0040186,158
RTS0040187,137
RTS0040188,131
RTS0040189,152
RTS0040190,168
RTS0040191,238
RTS0040192,327
RTS0040193,202
RTS0040194,326
RTS0040195,475
RTS0040196,99
RTS0040197,81
RTS0040198,82
RTS0040199,103
RTS0040200,85
RTS0040201,157
RTS0040202,149
RTS0040203,139
RTS0040204,153
RTS0040205,153
RTS0040206,237
RTS0040207,110
RTS0040208,200
RTS0040209,276
RTS0040210,305
RTS0040211,139
RTS0040212,130
RTS0040213,98
RTS0040214,135
RTS0040215,167
RTS0040216,165
RTS0040217,145
RTS0040218,164
RTS0040219,150
RTS0040220,142
RTS0040221,100
RTS0040222,104
RTS0040223,110
RTS0040224,74
RTS0040225,81
RTS0040226,131
RTS0040227,58
RTS0040228,76
RTS0040229,85
RTS0040230,104
RTS0040231,72
RTS0040232,84
RTS0040233,89
RTS0040234,86
RTS0040235,90
RTS0040236,96
RTS0040237,92
RTS0040238,97
RTS0040239,106
RTS0040240,94
RTS0040241,115
RTS0040242,108
RTS0040243,111
RTS0040244,116
RTS0040245,114
RTS0040246,104
RTS0040247,113
RTS0040248,117
RTS0040249,103
RTS0040250,107
RTS0040251,72
RTS0040252,102
RTS0040253,70
RTS0040254,81
RTS0040255,87
RTS0040256,81
RTS0040257,61
RTS0040258,71
RTS0040259,92
RTS0040260,112
RTS0040261,86
RTS0040262,107
RTS0040263,146
RTS0040264,124
RTS0040265,131
RTS0040266,76
RTS0040267,89
RTS0040268,92
RTS0040269,87
RTS0040270,200
RTS0040271,128
RTS0040272,140
RTS0040273,135
RTS0040274,143
RTS0040275,106
RTS0040276,286
RTS0040277,342
RTS0040278,569
RTS0040279,516
RTS0040280,416
RTS0040281,103
RTS0040282,93
RTS0040283,147
RTS0040284,111
RTS0040285,106
RTS0040286,110
RTS0040287,97
RTS0040288,104
RTS0040289,97
RTS0040290,119
RTS0040291,75
RTS0040292,86
RTS0040293,91
RTS0040294,100
RTS0040295,108
RTS0040296,91
RTS0040297,101
RTS0040298,80
RTS0040299,89
RTS0040300,98
RTS0040301,76
RTS0040302,79
RTS0040303,80
RTS0040304,80
RTS0040305,75
RTS0040306,94
RTS0040307,95
RTS0040308,77
RTS0040309,98
RTS0040310,82
RTS0040311,116
RTS0040312,128
RTS0040313,92
RTS0040314,123
RTS0040315,102
RTS0040316,106
RTS0040317,114
RTS0040318,112
RTS0040319,137
RTS0040320,117
RTS0040321,102
RTS0040322,130
RTS0040323,108
RTS0040324,128
RTS0040325,77
RTS0040326,708
RTS0040327,442
RTS0040328,1149
RTS0040329,1486
RTS0040330,1038
RTS0040331,117
RTS0040332,98
RTS0040333,95
RTS0040334,85
RTS0040335,98
RTS0040336,99
RTS0040337,105
RTS0040338,62
RTS0040339,89
RTS0040340,98
RTS0040341,126
RTS0040342,73
RTS0040343,72
RTS0040344,129
RTS0040345,120
RTS0040346,94
RTS0040347,143
RTS0040348,99
RTS0040349,169
RTS0040350,125
RTS0040351,130
RTS0040352,149
RTS0040353,165
RTS0040354,121
RTS0040355,81
RTS0040356,120
RTS0040357,169
RTS0040358,127
RTS0040359,133
RTS0040360,174
RTS0040361,136
RTS0040363,92
RTS0040364,111
RTS0040365,117
RTS0040366,145
RTS0040367,121
RTS0040368,173
RTS0040369,159
RTS0040370,109
RTS0040371,129
RTS0040372,138
RTS0040373,131
RTS0040374,89
RTS0040375,93
RTS0040376,132
RTS0040377,107
RTS0040378,153
RTS0040379,134
RTS0040380,112
RTS0040381,101
RTS0040382,112
RTS0040383,83
RTS0040384,110
RTS0040385,89
RTS0040386,133
RTS0040387,115
RTS0040388,131
RTS0040389,128
RTS0040390,132
RTS0040391,128
RTS0040392,156
RTS0040393,124
RTS0040394,108
RTS0040395,111
RTS0040396,167
RTS0040397,183
RTS0040398,164
RTS0040399,203
RTS0040400,160
RTS0040401,1009
RTS0040402,1190
RTS0040403,633
RTS0040404,835
RTS0040405,357
RTS0040406,259
RTS0040407,265
RTS0040408,316
RTS0040409,280
RTS0040410,304
RTS0040411,126
RTS0040412,89
RTS0040413,129
RTS0040414,117
RTS0040415,99
RTS0040416,4903
RTS0040417,2960
RTS0040418,2347
RTS0040419,4176
RTS0040420,5102
RTS0040421,116
RTS0040422,143
RTS0040423,121
RTS0040424,97
RTS0040425,82
RTS0040426,89
RTS0040428,124
RTS0040429,106
RTS0040430,126
RTS0040431,137
RTS0040432,103
RTS0040433,117
RTS0040434,124
RTS0040435,136
RTS0040436,1448
RTS0040437,1686
RTS0040438,2155
RTS0040439,1939
RTS0040440,2106
RTS0040441,139
RTS0040442,114
RTS0040443,148
RTS0040444,120
RTS0040445,104
RTS0040446,142
RTS0040447,110
RTS0040448,119
RTS0040449,133
RTS0040450,100
RTS0040451,1074
RTS0040452,1442
RTS0040453,1370
RTS0040454,902
RTS0040455,2522
RTS0040456,127
RTS0040457,89
RTS0040458,92
RTS0040459,94
RTS0040460,123
RTS0040461,103
RTS0040462,106
RTS0040463,94
RTS0040464,89
RTS0040465,90
RTS0040466,167
RTS0040467,136
RTS0040468,158
RTS0040469,196
RTS0040470,142
RTS0040471,298
RTS0040472,282
RTS0040473,207
RTS0040474,216
RTS0040475,215
RTS0040476,114
RTS0040477,127
RTS0040478,89
RTS0040479,105
RTS0040480,108
RTS0040481,474
RTS0040482,470
RTS0040483,339
RTS0040484,541
RTS0040485,473
RTS0040486,166
RTS0040487,109
RTS0040488,120
RTS0040489,141
RTS0040490,155
RTS0040491,110
RTS0040492,146
RTS0040493,125
RTS0040494,137
RTS0040495,115
RTS0040496,1002
RTS0040497,991
RTS0040498,1148
RTS0040499,898
RTS0040500,943
RTS0040501,116
RTS0040502,94
RTS0040503,125
RTS0040504,108
RTS0040505,78
RTS0040506,120
RTS0040507,102
RTS0040508,71
RTS0040509,79
RTS0040510,74
RTS0040511,758
RTS0040512,616
RTS0040513,668
RTS0040514,543
RTS0040515,611
RTS0040516,135
RTS0040517,104
RTS0040518,121
RTS0040519,104
RTS0040520,113
RTS0040521,110
RTS0040522,109
RTS0040523,114
RTS0040524,92
RTS0040525,86
RTS0040526,206
RTS0040527,163
RTS0040528,208
RTS0040529,198
RTS0040530,215
RTS0040531,228
RTS0040532,548
RTS0040533,325
RTS0040534,301
RTS0040535,282
RTS0040536,156
RTS0040537,342
RTS0040538,267
RTS0040539,271
RTS0040540,283
RTS0040541,181
RTS0040542,171
RTS0040543,322
RTS0040544,363
RTS0040545,183
RTS0040546,107
RTS0040547,130
RTS0040548,137
RTS0040549,120
RTS0040550,154
RTS0040551,127
RTS0040552,186
RTS0040553,215
RTS0040554,171
RTS0040555,218
RTS0040556,208
RTS0040557,165
RTS0040558,155
RTS0040559,161
RTS0040560,174
RTS0040561,109
RTS0040562,107
RTS0040563,123
RTS0040564,126
RTS0040565,124
RTS0040566,93
RTS0040567,114
RTS0040568,77
RTS0040569,113
RTS0040570,107
RTS0040571,1228
RTS0040572,1314
RTS0040573,1885
RTS0040574,2407
RTS0040575,1645
RTS0040576,173
RTS0040577,137
RTS0040578,138
RTS0040579,131
RTS0040580,190
RTS0040581,67
RTS0040582,124
RTS0040583,112
RTS0040584,92
RTS0040585,107
RTS0040586,143
RTS0040587,109
RTS0040588,185
RTS0040589,138
RTS0040590,202
RTS0040591,162
RTS0040592,92
RTS0040593,70
RTS0040594,101
RTS0040595,138
RTS0040596,136
RTS0040597,188
RTS0040598,115
RTS0040599,106
RTS0040600,130
RTS0040601,149
RTS0040602,210
RTS0040603,196
RTS0040604,233
RTS0040605,260
RTS0040606,110
RTS0040607,111
RTS0040608,118
RTS0040609,97
RTS0040610,124
RTS0040611,119
RTS0040612,125
RTS0040613,117
RTS0040614,137
RTS0040615,104
RTS0040616,106
RTS0040617,101
RTS0040618,105
RTS0040619,117
RTS0040620,111
RTS0040621,103
RTS0040622,104
RTS0040623,127
RTS0040624,96
RTS0040625,108
RTS0040626,95
RTS0040627,110
RTS0040628,131
RTS0040629,141
RTS0040630,121
RTS0040631,170
RTS0040632,131
RTS0040633,151
RTS0040634,181
RTS0040635,123
RTS0040636,122
RTS0040637,138
RTS0040638,114
RTS0040639,107
RTS0040640,98
RTS0040641,257
RTS0040642,331
RTS0040643,229
RTS0040644,331
RTS0040645,374
RTS0040646,321
RTS0040647,204
RTS0040648,331
RTS0040649,308
RTS0040650,238
RTS0040651,317
RTS0040652,155
RTS0040653,270
RTS0040654,257
RTS0040655,284
RTS0040656,287
RTS0040657,329
RTS0040658,265
RTS0040659,270
RTS0040660,230
RTS0040661,89
RTS0040662,69
RTS0040663,81
RTS0040664,92
RTS0040665,87
RTS0040666,119
RTS0040667,102
RTS0040668,73
RTS0040669,76
RTS0040670,92
RTS0040671,78
RTS0040672,85
RTS0040673,107
RTS0040674,78
RTS0040675,104
RTS0040676,725
RTS0040677,670
RTS0040678,1179
RTS0040679,504
RTS0040680,1394
RTS0040681,674
RTS0040682,645
RTS0040683,786
RTS0040684,943
RTS0040685,650
RTS0040686,109
RTS0040687,131
RTS0040688,77
RTS0040689,85
RTS0040690,79
RTS0040691,112
RTS0040692,108
RTS0040693,130
RTS0040694,126
RTS0040695,139
RTS0040696,89
RTS0040697,100
RTS0040698,85
RTS0040699,93
RTS0040700,80
RTS0040701,729
RTS0040702,912
RTS0040703,610
RTS0040704,816
RTS0040705,1110
RTS0040706,133
RTS0040707,109
RTS0040708,87
RTS0040709,114
RTS0040710,120
RTS0040711,101
RTS0040712,95
RTS0040713,164
RTS0040714,153
RTS0040715,161
RTS0040716,108
RTS0040717,101
RTS0040718,77
RTS0040719,100
RTS0040720,116
RTS0040721,75
RTS0040722,67
RTS0040723,91
RTS0040724,95
RTS0040725,73
RTS0040726,269
RTS0040727,394
RTS0040728,328
RTS0040729,307
RTS0040730,313
RTS0040731,195
RTS0040732,170
RTS0040733,150
RTS0040734,180
RTS0040735,177
RTS0040736,639
RTS0040737,554
RTS0040738,512
RTS0040739,508
RTS0040740,596
RTS0040741,130
RTS0040742,105
RTS0040743,133
RTS0040744,142
RTS0040745,163
RTS0040746,110
RTS0040747,111
RTS0040748,99
RTS0040749,126
RTS0040750,110
RTS0040751,102
RTS0040752,120
RTS0040753,103
RTS0040754,86
RTS0040755,82
RTS0040756,111
RTS0040757,101
RTS0040758,98
RTS0040759,99
RTS0040760,115
RTS0040761,299
RTS0040762,330
RTS0040763,275
RTS0040764,244
RTS0040765,339
RTS0040766,110
RTS0040767,107
RTS0040768,94
RTS0040769,126
RTS0040770,79
RTS0040771,113
RTS0040772,111
RTS0040773,107
RTS0040774,118
RTS0040775,106
RTS0040776,76
RTS0040777,105
RTS0040778,101
RTS0040779,111
RTS0040780,112
RTS0040781,294
RTS0040782,435
RTS0040783,197
RTS0040784,288
RTS0040785,258
RTS0040786,87
RTS0040787,102
RTS0040788,78
RTS0040789,106
RTS0040790,107
RTS0040791,125
RTS0040792,128
RTS0040793,111
RTS0040794,83
RTS0040795,114
RTS0040796,163
RTS0040797,102
RTS0040798,122
RTS0040799,111
RTS0040800,98
RTS0040801,331
RTS0040802,338
RTS0040803,336
RTS0040804,182
RTS0040805,216
RTS0040806,99
RTS0040807,119
RTS0040808,145
RTS0040809,121
RTS0040810,110
RTS0040811,120
RTS0040812,119
RTS0040813,84
RTS0040814,112
RTS0040815,132
RTS0040816,202
RTS0040817,207
RTS0040818,258
RTS0040819,269
RTS0040820,235
RTS0040821,162
RTS0040822,153
RTS0040823,110
RTS0040824,137
RTS0040825,149
RTS0040826,171
RTS0040827,121
RTS0040828,188
RTS0040830,160
RTS0040831,76
RTS0040832,108
RTS0040833,108
RTS0040834,105
RTS0040836,621
RTS0040837,357
RTS0040838,531
RTS0040839,541
RTS0040840,320
RTS0040841,476
RTS0040842,557
RTS0040843,645
RTS0040844,547
RTS0040845,581
RTS0040846,143
RTS0040847,122
RTS0040848,107
RTS0040849,129
RTS0040850,131
RTS0040851,366
RTS0040852,294
RTS0040853,327
RTS0040854,372
RTS0040855,344
RTS0040856,118
RTS0040857,119
RTS0040858,94
RTS0040859,85
RTS0040860,104
RTS0040861,98
RTS0040862,103
RTS0040863,89
RTS0040864,92
RTS0040865,112
RTS0040866,111
RTS0040867,115
RTS0040868,103
RTS0040869,125
RTS0040870,106
RTS0040871,219
RTS0040872,315
RTS0040873,347
RTS0040874,431
RTS0040875,254
RTS0040876,102
RTS0040877,93
RTS0040878,86
RTS0040879,111
RTS0040880,112
RTS0040881,98
RTS0040882,80
RTS0040883,96
RTS0040884,112
RTS0040885,93
RTS0040886,129
RTS0040887,144
RTS0040888,161
RTS0040889,153
RTS0040890,145
RTS0040891,79
RTS0040892,106
RTS0040893,88
RTS0040894,73
RTS0040895,104
RTS0040896,78
RTS0040897,87
RTS0040898,80
RTS0040899,100
RTS0040900,94
RTS0040901,251
RTS0040902,198
RTS0040903,149
RTS0040904,247
RTS0040905,296
RTS0040906,103
RTS0040907,113
RTS0040908,99
RTS0040909,128
RTS0040910,102
RTS0040911,187
RTS0040912,163
RTS0040913,163
RTS0040914,143
RTS0040915,193
RTS0040916,106
RTS0040917,93
RTS0040918,95
RTS0040919,93
RTS0040920,84
RTS0040921,142
RTS0040922,138
RTS0040923,135
RTS0040924,154
RTS0040925,159
RTS0040926,102
RTS0040927,83
RTS0040928,94
RTS0040929,73
RTS0040930,96
RTS0040931,246
RTS0040932,293
RTS0040933,219
RTS0040934,203
RTS0040935,284
RTS0040936,159
RTS0040937,163
RTS0040938,158
RTS0040939,160
RTS0040940,137
RTS0040941,179
RTS0040942,168
RTS0040943,119
RTS0040944,234
RTS0040945,171
RTS0040946,135
RTS0040947,136
RTS0040948,135
RTS0040949,118
RTS0040950,131
RTS0040951,118
RTS0040952,88
RTS0040953,87
RTS0040954,90
RTS0040955,104
RTS0040956,426
RTS0040957,280
RTS0040958,294
RTS0040959,362
RTS0040960,349
RTS0040961,84
RTS0040962,95
RTS0040963,95
RTS0040964,121
RTS0040965,100
RTS0040966,187
RTS0040967,192
RTS0040968,216
RTS0040969,193
RTS0040970,197
RTS0040971,95
RTS0040972,110
RTS0040973,96
RTS0040974,89
RTS0040975,95
RTS0040976,117
RTS0040977,97
RTS0040978,93
RTS0040979,125
RTS0040980,95
RTS0040981,154
RTS0040982,138
RTS0040983,146
RTS0040984,130
RTS0040985,135
RTS0040986,693
RTS0040987,653
RTS0040988,344
RTS0040989,469
RTS0040990,277
RTS0040991,359
RTS0040992,214
RTS0040993,235
RTS0040994,280
RTS0040995,320
RTS0040996,248
RTS0040997,281
RTS0040998,197
RTS0040999,272
RTS0041000,286
RTS0041001,165
RTS0041002,271
RTS0041003,233
RTS0041004,252
RTS0041005,232
RTS0041006,257
RTS0041007,207
RTS0041008,231
RTS0041009,200
RTS0041010,167
RTS0041011,90
RTS0041012,90
RTS0041013,92
RTS0041014,95
RTS0041015,77
RTS0041016,1553
RTS0041017,1106
RTS0041018,1294
RTS0041019,1323
RTS0041020,1229
RTS0041021,565
RTS0041022,495
RTS0041023,620
RTS0041024,674
RTS0041025,525
RTS0041026,98
RTS0041027,135
RTS0041028,150
RTS0041029,119
RTS0041030,118
RTS0041031,588
RTS0041032,788
RTS0041033,497
RTS0041034,768
RTS0041035,795
RTS0041036,313
RTS0041037,237
RTS0041038,313
RTS0041039,166
RTS0041040,280
RTS0041041,136
RTS0041042,95
RTS0041043,121
RTS0041044,97
RTS0041045,92
RTS0041046,1561
RTS0041047,1583
RTS0041048,1036
RTS0041049,1964
RTS0041050,1819
RTS0041051,294
RTS0041052,201
RTS0041053,205
RTS0041054,280
RTS0041055,237
RTS0041056,198
RTS0041057,153
RTS0041058,168
RTS0041059,146
RTS0041060,178
RTS0041061,2703
RTS0041062,2452
RTS0041063,2470
RTS0041064,2427
RTS0041066,221
RTS0041067,143
RTS0041068,193
RTS0041069,187
RTS0041070,173
RTS0041071,198
RTS0041072,203
RTS0041073,207
RTS0041074,207
RTS0041075,241
RTS0041076,115
RTS0041077,108
RTS0041078,187
RTS0041079,105
RTS0041080,156
RTS0041081,251
RTS0041082,149
RTS0041083,211
RTS0041084,191
RTS0041085,193
RTS0041086,435
RTS0041087,458
RTS0041088,340
RTS0041089,423
RTS0041090,286
RTS0041091,322
RTS0041092,495
RTS0041093,288
RTS0041094,490
RTS0041095,515
RTS0041096,91
RTS0041097,113
RTS0041098,81
RTS0041099,124
RTS0041100,88
RTS0041101,617
RTS0041102,550
RTS0041103,583
RTS0041104,668
RTS0041105,705
RTS0041106,1063
RTS0041107,1011
RTS0041108,1287
RTS0041109,1389
RTS0041110,982
RTS0041111,93
RTS0041112,106
RTS0041113,111
RTS0041114,124
RTS0041115,124
RTS0041116,338
RTS0041117,442
RTS0041118,342
RTS0041119,261
RTS0041120,350
RTS0041121,194
RTS0041122,175
RTS0041123,158
RTS0041124,96
RTS0041125,203
RTS0041126,216
RTS0041127,143
RTS0041128,198
RTS0041129,164
RTS0041130,174
RTS0041131,170
RTS0041132,152
RTS0041133,150
RTS0041134,149
RTS0041135,179
RTS0041136,589
RTS0041137,557
RTS0041138,588
RTS0041139,575
RTS0041140,389
RTS0041141,155
RTS0041142,117
RTS0041143,82
RTS0041144,94
RTS0041145,126
RTS0041146,79
RTS0041147,81
RTS0041148,85
RTS0041149,113
RTS0041150,102
RTS0041151,424
RTS0041152,364
RTS0041153,347
RTS0041154,350
RTS0041155,482
RTS0041156,254
RTS0041157,240
RTS0041158,168
RTS0041159,190
RTS0041160,175
RTS0041161,125
RTS0041162,114
RTS0041163,86
RTS0041164,90
RTS0041165,76
RTS0041166,116
RTS0041167,190
RTS0041168,165
RTS0041169,135
RTS0041170,168
RTS0041171,768
RTS0041172,981
RTS0041173,732
RTS0041174,1024
RTS0041175,925
RTS0041176,188
RTS0041177,192
RTS0041178,211
RTS0041179,181
RTS0041180,151
RTS0041181,146
RTS0041182,110
RTS0041183,111
RTS0041184,110
RTS0041185,113
RTS0041186,102
RTS0041187,109
RTS0041188,98
RTS0041189,92
RTS0041190,131
RTS0041191,3323
RTS0041192,2707
RTS0041193,2805
RTS0041194,1445
RTS0041195,1629
RTS0041196,123
RTS0041197,101
RTS0041198,108
RTS0041199,109
RTS0041200,101
RTS0041201,93
RTS0041202,115
RTS0041203,133
RTS0041204,99
RTS0041205,99
RTS0041206,225
RTS0041207,294
RTS0041208,243
RTS0041209,282
RTS0041210,141
RTS0041211,244
RTS0041212,247
RTS0041213,272
RTS0041214,248
RTS0041215,264
RTS0041216,341
RTS0041217,305
RTS0041218,175
RTS0041219,318
RTS0041220,207
RTS0041221,240
RTS0041222,123
RTS0041223,155
RTS0041224,171
RTS0041225,206
RTS0041226,233
RTS0041227,265
RTS0041228,136
RTS0041229,317
RTS0041230,194
RTS0041231,611
RTS0041232,560
RTS0041233,743
RTS0041234,800
RTS0041235,598
RTS0041236,164
RTS0041237,127
RTS0041238,137
RTS0041239,133
RTS0041240,175
RTS0041241,119
RTS0041242,120
RTS0041243,112
RTS0041244,119
RTS0041246,394
RTS0041247,413
RTS0041248,247
RTS0041249,328
RTS0041250,461
RTS0041251,126
RTS0041252,125
RTS0041253,145
RTS0041254,120
RTS0041255,145
RTS0041256,271
RTS0041257,380
RTS0041258,335
RTS0041259,423
RTS0041260,477
RTS0041261,262
RTS0041262,226
RTS0041263,162
RTS0041265,238
RTS0041266,130
RTS0041267,107
RTS0041268,98
RTS0041269,106
RTS0041270,105
RTS0041271,374
RTS0041272,100
RTS0041273,87
RTS0041274,102
RTS0041275,279
RTS0041276,230
RTS0041277,288
RTS0041278,331
RTS0041279,252
RTS0041280,290
RTS0041281,115
RTS0041282,121
RTS0041283,135
RTS0041284,120
RTS0041285,110
RTS0041286,128
RTS0041287,166
RTS0041288,122
RTS0041289,161
RTS0041290,168
RTS0041291,107
RTS0041292,133
RTS0041293,136
RTS0041294,114
RTS0041295,134
RTS0041296,139
RTS0041297,161
RTS0041298,175
RTS0041299,151
RTS0041300,171
RTS0041301,176
RTS0041302,150
RTS0041303,191
RTS0041304,166
RTS0041305,157
RTS0041306,227
RTS0041307,154
RTS0041308,221
RTS0041309,204
RTS0041310,220
RTS0041311,96
RTS0041312,99
RTS0041313,139
RTS0041314,140
RTS0041315,129
RTS0041316,583
RTS0041317,534
RTS0041318,764
RTS0041319,550
RTS0041320,605
RTS0041321,144
RTS0041322,109
RTS0041323,113
RTS0041324,175
RTS0041325,168
RTS0041326,109
RTS0041327,124
RTS0041328,133
RTS0041329,99
RTS0041330,115
RTS0041331,79
RTS0041332,120
RTS0041333,100
RTS0041334,94
RTS0041335,94
RTS0041346,445
RTS0041347,316
RTS0041348,440
RTS0041349,434
RTS0041350,570
RTS0041351,107
RTS0041352,103
RTS0041353,117
RTS0041354,132
RTS0041355,114
RTS0041356,110
RTS0041357,93
RTS0041358,81
RTS0041359,119
RTS0041360,91
RTS0041361,219
RTS0041362,189
RTS0041363,193
RTS0041364,197
RTS0041365,199
RTS0041366,169
RTS0041367,176
RTS0041368,126
RTS0041369,103
RTS0041370,92
RTS0041371,90
RTS0041372,120
RTS0041373,88
RTS0041374,97
RTS0041375,104
RTS0041376,141
RTS0041377,101
RTS0041378,100
RTS0041379,81
RTS0041380,88
RTS0041381,117
RTS0041382,128
RTS0041383,105
RTS0041384,120
RTS0041385,115
RTS0041386,100
RTS0041387,97
RTS0041388,103
RTS0041389,101
RTS0041390,114
RTS0041391,106
RTS0041392,126
RTS0041393,116
RTS0041394,117
RTS0041395,87
RTS0041396,86
RTS0041397,88
RTS0041398,106
RTS0041399,99
RTS0041400,91
RTS0041401,130
RTS0041402,125
RTS0041403,98
RTS0041404,101
RTS0041405,101
RTS0041406,95
RTS0041407,141
RTS0041408,83
RTS0041409,87
RTS0041410,114
RTS0041411,95
RTS0041412,73
RTS0041413,107
RTS0041414,97
RTS0041415,101
RTS0041416,78
RTS0041417,94
RTS0041418,102
RTS0041419,114
RTS0041420,103
RTS0041421,103
RTS0041422,109
RTS0041423,114
RTS0041424,101
RTS0041425,111
RTS0041426,101
RTS0041427,100
RTS0041428,106
RTS0041429,105
RTS0041430,113
RTS0041431,124
RTS0041432,79
RTS0041433,80
RTS0041434,106
RTS0041435,116
RTS0041436,85
RTS0041437,84
RTS0041438,83
RTS0041439,113
RTS0041440,96
RTS0041441,117
RTS0041442,89
RTS0041443,126
RTS0041444,135
RTS0041445,79
RTS0041446,127
RTS0041447,115
RTS0041448,102
RTS0041449,113
RTS0041450,98
RTS0041451,102
RTS0041452,103
RTS0041453,134
RTS0041454,88
RTS0041455,111
RTS0041456,100
RTS0041457,120
RTS0041458,95
RTS0041459,88
RTS0041460,80
RTS0041461,95
RTS0041462,93
RTS0041463,100
RTS0041464,98
RTS0041465,123
RTS0041466,134
RTS0041467,137
RTS0041468,127
RTS0041469,108
RTS0041470,129
RTS0041471,112
RTS0041472,112
RTS0041473,105
RTS0041474,90
RTS0041475,116
RTS0041476,1833
RTS0041477,2400
RTS0041478,2022
RTS0041479,2666
RTS0041480,2181
RTS0041481,72
RTS0041482,79
RTS0041483,79
RTS0041484,88
RTS0041485,95
RTS0041486,175
RTS0041487,233
RTS0041488,222
RTS0041489,180
RTS0041490,183
RTS0041491,103
RTS0041492,71
RTS0041493,91
RTS0041494,89
RTS0041495,86
RTS0041496,1510
RTS0041497,1640
RTS0041498,1663
RTS0041499,1737
RTS0041500,1572
RTS0041501,523
RTS0041502,435
RTS0041503,421
RTS0041504,562
RTS0041505,545
RTS0041506,114
RTS0041507,98
RTS0041508,84
RTS0041509,116
RTS0041510,110
RTS0041511,123
RTS0041512,325
RTS0041513,148
RTS0041514,115
RTS0041515,103
RTS0041516,92
RTS0041517,94
RTS0041518,96
RTS0041519,103
RTS0041520,104
RTS0041521,75
RTS0041522,122
RTS0041523,109
RTS0041524,119
RTS0041525,96
RTS0041526,1193
RTS0041527,1493
RTS0041528,1497
RTS0041529,256
RTS0041530,1179
RTS0041531,85
RTS0041532,81
RTS0041533,70
RTS0041534,86
RTS0041535,81
RTS0041536,265
RTS0041537,289
RTS0041538,309
RTS0041540,235
RTS0041541,108
RTS0041542,114
RTS0041543,78
RTS0041544,116
RTS0041545,104
RTS0041546,88
RTS0041547,106
RTS0041548,108
RTS0041549,102
RTS0041550,99
RTS0041551,164
RTS0041552,177
RTS0041553,113
RTS0041554,141
RTS0041555,153
RTS0041556,81
RTS0041557,90
RTS0041558,83
RTS0041559,95
RTS0041560,78
RTS0041561,219
RTS0041562,243
RTS0041563,309
RTS0041564,462
RTS0041565,548
RTS0041566,375
RTS0041567,538
RTS0041568,544
RTS0041569,362
RTS0041570,476
RTS0041571,96
RTS0041572,75
RTS0041573,92
RTS0041574,118
RTS0041575,131
RTS0041576,242
RTS0041577,354
RTS0041578,386
RTS0041579,329
RTS0041580,403
RTS0041581,109
RTS0041582,129
RTS0041583,140
RTS0041584,102
RTS0041585,118
RTS0041586,139
RTS0041587,163
RTS0041588,131
RTS0041589,142
RTS0041590,127
RTS0041591,73
RTS0041592,93
RTS0041593,105
RTS0041594,107
RTS0041595,108
RTS0041596,160
RTS0041597,127
RTS0041598,147
RTS0041599,96
RTS0041600,133
RTS0041601,124
RTS0041602,127
RTS0041603,143
RTS0041604,127
RTS0041605,115
RTS0041606,215
RTS0041607,134
RTS0041608,210
RTS0041609,301
RTS0041610,185
RTS0041611,135
RTS0041612,151
RTS0041613,137
RTS0041614,132
RTS0041615,172
RTS0041616,141
RTS0041617,120
RTS0041618,126
RTS0041619,133
RTS0041620,154
RTS0041621,168
RTS0041622,93
RTS0041623,104
RTS0041624,171
RTS0041625,188
RTS0041626,797
RTS0041627,766
RTS0041628,749
RTS0041629,781
RTS0041630,804
RTS0041631,131
RTS0041632,149
RTS0041633,182
RTS0041634,167
RTS0041635,179
RTS0041636,263
RTS0041637,309
RTS0041638,290
RTS0041639,177
RTS0041640,283
RTS0041641,217
RTS0041642,142
RTS0041643,180
RTS0041644,101
RTS0041645,171
RTS0041646,91
RTS0041647,100
RTS0041648,148
RTS0041649,88
RTS0041650,103
RTS0041651,105
RTS0041652,97
RTS0041653,112
RTS0041654,114
RTS0041655,137
RTS0041656,205
RTS0041657,167
RTS0041658,202
RTS0041659,184
RTS0041660,183
RTS0041661,299
RTS0041662,189
RTS0041663,133
RTS0041664,182
RTS0041665,192
RTS0041666,138
RTS0041667,92
RTS0041668,102
RTS0041669,148
RTS0041670,121
RTS0041671,110
RTS0041672,96
RTS0041673,77
RTS0041674,84
RTS0041675,91
RTS0041676,112
RTS0041677,134
RTS0041678,98
RTS0041679,144
RTS0041680,119
RTS0041681,194
RTS0041682,224
RTS0041683,184
RTS0041684,339
RTS0041685,314
RTS0041686,214
RTS0041687,174
RTS0041688,305
RTS0041689,277
RTS0041690,466
RTS0041691,339
RTS0041692,91
RTS0041693,313
RTS0041694,109
RTS0041695,132
RTS0041696,126
RTS0041697,102
RTS0041698,96
RTS0041699,93
RTS0041700,71
RTS0041701,125
RTS0041702,104
RTS0041703,155
RTS0041704,158
RTS0041705,146
RTS0041706,253
RTS0041707,221
RTS0041708,331
RTS0041709,262
RTS0041710,256
RTS0041711,213
RTS0041712,234
RTS0041713,221
RTS0041714,284
RTS0041715,130
RTS0041716,3203
RTS0041717,2946
RTS0041718,3456
RTS0041719,3332
RTS0041720,2775
RTS0041721,278
RTS0041722,224
RTS0041723,239
RTS0041724,295
RTS0041725,264
RTS0041726,95
RTS0041727,80
RTS0041728,127
RTS0041729,68
RTS0041730,87
RTS0041731,109
RTS0041732,90
RTS0041733,109
RTS0041734,65
RTS0041735,130
RTS0041736,154
RTS0041737,137
RTS0041738,216
RTS0041739,193
RTS0041740,159
RTS0041741,179
RTS0041742,171
RTS0041743,194
RTS0041744,154
RTS0041745,142
RTS0041746,323
RTS0041747,388
RTS0041748,293
RTS0041749,276
RTS0041750,335
RTS0041751,278
RTS0041752,256
RTS0041753,392
RTS0041754,387
RTS0041755,374
RTS0041756,483
RTS0041757,327
RTS0041758,465
RTS0041759,571
RTS0041760,434
RTS0041761,103
RTS0041762,80
RTS0041763,136
RTS0041764,145
RTS0041765,105
RTS0041766,102
RTS0041767,82
RTS0041768,75
RTS0041769,94
RTS0041770,88
RTS0041771,93
RTS0041772,90
RTS0041773,67
RTS0041774,122
RTS0041775,99
RTS0041776,354
RTS0041777,280
RTS0041778,297
RTS0041779,292
RTS0041780,330
RTS0041781,180
RTS0041782,225
RTS0041783,222
RTS0041784,219
RTS0041785,294
RTS0041786,224
RTS0041787,307
RTS0041788,257
RTS0041789,231
RTS0041790,265
RTS0041791,272
RTS0041793,251
RTS0041794,292
RTS0041795,270
RTS0041796,96
RTS0041797,130
RTS0041798,115
RTS0041799,109
RTS0041800,91
RTS0041801,66
RTS0041802,113
RTS0041803,106
RTS0041804,91
RTS0041805,87
RTS0041806,109
RTS0041807,85
RTS0041808,147
RTS0041809,126
RTS0041810,135
RTS0041811,568
RTS0041812,612
RTS0041813,699
RTS0041814,531
RTS0041815,588
RTS0041816,182
RTS0041817,180
RTS0041818,167
RTS0041819,203
RTS0041820,216
RTS0041821,436
RTS0041822,403
RTS0041823,182
RTS0041824,362
RTS0041825,198
RTS0041826,193
RTS0041827,234
RTS0041828,214
RTS0041829,163
RTS0041830,130
RTS0041831,90
RTS0041832,168
RTS0041833,162
RTS0041834,168
RTS0041835,135
RTS0041836,362
RTS0041837,278
RTS0041838,258
RTS0041839,280
RTS0041840,230
RTS0041841,87
RTS0041842,108
RTS0041843,97
RTS0041844,85
RTS0041845,89
RTS0041846,107
RTS0041847,107
RTS0041848,153
RTS0041849,126
RTS0041850,132
RTS0041851,162
RTS0041852,204
RTS0041853,144
RTS0041854,146
RTS0041855,149
RTS0041856,277
RTS0041857,501
RTS0041858,623
RTS0041859,257
RTS0041860,561
RTS0041861,116
RTS0041862,107
RTS0041863,97
RTS0041864,114
RTS0041865,131
RTS0041866,129
RTS0041867,117
RTS0041868,128
RTS0041869,89
RTS0041870,120
RTS0041871,98
RTS0041872,82
RTS0041873,115
RTS0041874,159
RTS0041875,95
RTS0041876,207
RTS0041877,225
RTS0041878,196
RTS0041879,245
RTS0041880,272
RTS0041881,221
RTS0041882,273
RTS0041883,335
RTS0041884,204
RTS0041885,351
RTS0041886,310
RTS0041887,575
RTS0041888,378
RTS0041889,379
RTS0041890,349
RTS0041891,277
RTS0041892,261
RTS0041893,313
RTS0041894,200
RTS0041895,257
RTS0041896,175
RTS0041897,149
RTS0041898,165
RTS0041899,166
RTS0041900,115
RTS0041901,134
RTS0041902,135
RTS0041903,161
RTS0041904,138
RTS0041905,160
RTS0041906,1232
RTS0041907,77
RTS0041908,687
RTS0041909,104
RTS0041910,580
RTS0041911,110
RTS0041912,124
RTS0041913,104
RTS0041914,98
RTS0041915,132
RTS0041916,1089
RTS0041917,1721
RTS0041918,1107
RTS0041919,2273
RTS0041920,1896
RTS0041922,131
RTS0041923,125
RTS0041924,110
RTS0041925,137
RTS0041926,94
RTS0041927,89
RTS0041928,103
RTS0041929,96
RTS0041930,108
RTS0041931,137
RTS0041932,159
RTS0041933,102
RTS0041934,116
RTS0041935,93
RTS0041936,97
RTS0041937,94
RTS0041938,102
RTS0041939,98
RTS0041940,99
RTS0041941,97
RTS0041942,99
RTS0041943,94
RTS0041944,83
RTS0041945,70
RTS0041946,109
RTS0041947,121
RTS0041948,71
RTS0041949,101
RTS0041950,80
RTS0041951,118
RTS0041952,139
RTS0041953,111
RTS0041954,183
RTS0041955,173
RTS0041956,184
RTS0041957,154
RTS0041958,174
RTS0041959,194
RTS0041960,154
RTS0041961,117
RTS0041962,179
RTS0041963,158
RTS0041964,199
RTS0041965,153
RTS0041966,95
RTS0041967,93
RTS0041968,105
RTS0041969,88
RTS0041971,619
RTS0041972,878
RTS0041973,701
RTS0041974,611
RTS0041975,795
RTS0041976,244
RTS0041977,422
RTS0041978,326
RTS0041979,326
RTS0041980,286
RTS0041981,1638
RTS0041982,1587
RTS0041983,1685
RTS0041984,981
RTS0041985,1959
RTS0041986,302
RTS0041987,613
RTS0041988,480
RTS0041989,247
RTS0041990,530
RTS0041991,306
RTS0041992,407
RTS0041993,376
RTS0041994,468
RTS0041995,332
RTS0041996,76
RTS0041997,101
RTS0041998,97
RTS0041999,115
RTS0042000,102
RTS0042001,135
RTS0042002,128
RTS0042003,107
RTS0042004,133
RTS0042005,134
RTS0042006,168
RTS0042007,253
RTS0042008,227
RTS0042009,235
RTS0042010,206
RTS0042011,320
RTS0042012,246
RTS0042013,309
RTS0042014,200
RTS0042015,296
RTS0042016,86
RTS0042017,101
RTS0042018,82
RTS0042019,126
RTS0042020,106
RTS0042021,497
RTS0042022,410
RTS0042023,518
RTS0042024,479
RTS0042025,533
RTS0042026,106
RTS0042027,96
RTS0042028,99
RTS0042029,88
RTS0042030,78
RTS0042031,316
RTS0042032,321
RTS0042033,216
RTS0042034,258
RTS0042035,349
RTS0042036,315
RTS0042037,331
RTS0042038,353
RTS0042039,303
RTS0042040,276
RTS0042041,470
RTS0042042,317
RTS0042043,129
RTS0042044,533
RTS0042045,352
RTS0042046,311
RTS0042047,270
RTS0042048,211
RTS0042049,213
RTS0042050,190
RTS0042051,151
RTS0042052,191
RTS0042053,156
RTS0042054,118
RTS0042055,124
RTS0042056,165
RTS0042057,214
RTS0042058,191
RTS0042059,183
RTS0042060,204
RTS0042061,88
RTS0042062,133
RTS0042063,156
RTS0042064,116
RTS0042065,120
RTS0042066,160
RTS0042067,148
RTS0042068,152
RTS0042069,129
RTS0042071,121
RTS0042072,95
RTS0042073,81
RTS0042074,124
RTS0042075,101
RTS0042076,72
RTS0042077,78
RTS0042078,57
RTS0042079,99
RTS0042080,89
RTS0042081,997
RTS0042082,987
RTS0042083,803
RTS0042084,842
RTS0042085,617
RTS0042086,75
RTS0042087,106
RTS0042088,91
RTS0042089,78
RTS0042090,92
RTS0042091,375
RTS0042092,297
RTS0042093,249
RTS0042094,256
RTS0042095,307
RTS0042096,112
RTS0042097,98
RTS0042098,114
RTS0042099,93
RTS0042100,115
RTS0042101,114
RTS0042102,107
RTS0042103,111
RTS0042104,96
RTS0042105,123
RTS0042106,118
RTS0042107,120
RTS0042108,104
RTS0042109,103
RTS0042110,120
RTS0042111,141
RTS0042112,184
RTS0042113,184
RTS0042114,129
RTS0042115,147
RTS0042116,92
RTS0042117,100
RTS0042118,94
RTS0042119,89
RTS0042120,113
RTS0042121,184
RTS0042122,116
RTS0042123,183
RTS0042124,96
RTS0042125,138
RTS0042126,126
RTS0042127,151
RTS0042128,139
RTS0042129,122
RTS0042130,148
RTS0042131,121
RTS0042132,108
RTS0042133,129
RTS0042134,118
RTS0042135,124
RTS0042136,194
RTS0042137,140
RTS0042138,103
RTS0042139,175
RTS0042140,136
RTS0042141,109
RTS0042142,123
RTS0042143,127
RTS0042144,121
RTS0042145,83
RTS0042146,1159
RTS0042147,1030
RTS0042148,993
RTS0042149,879
RTS0042150,1148
RTS0042151,120
RTS0042152,114
RTS0042153,115
RTS0042154,115
RTS0042155,114
RTS0042156,96
RTS0042157,83
RTS0042158,90
RTS0042159,100
RTS0042160,121
RTS0042161,99
RTS0042162,103
RTS0042163,107
RTS0042164,109
RTS0042165,107
RTS0042166,156
RTS0042167,162
RTS0042168,141
RTS0042169,131
RTS0042170,133
RTS0042171,119
RTS0042172,131
RTS0042173,141
RTS0042174,139
RTS0042175,131
RTS0042176,99
RTS0042177,136
RTS0042178,120
RTS0042179,99
RTS0042180,105
RTS0042181,95
RTS0042182,97
RTS0042183,93
RTS0042184,117
RTS0042185,99
RTS0042186,116
RTS0042187,110
RTS0042188,122
RTS0042189,119
RTS0042190,114
RTS0042191,150
RTS0042192,125
RTS0042193,165
RTS0042194,156
RTS0042195,121
RTS0042196,100
RTS0042197,106
RTS0042198,83
RTS0042199,112
RTS0042200,86
RTS0042201,121
RTS0042202,87
RTS0042203,114
RTS0042204,76
RTS0042205,92
RTS0042206,94
RTS0042207,97
RTS0042208,89
RTS0042209,107
RTS0042210,86
RTS0042211,77
RTS0042212,99
RTS0042213,92
RTS0042214,83
RTS0042215,101
RTS0042216,102
RTS0042217,101
RTS0042218,95
RTS0042219,98
RTS0042220,111
RTS0042221,92
RTS0042222,103
RTS0042223,94
RTS0042224,98
RTS0042225,103
RTS0042226,115
RTS0042227,101
RTS0042228,108
RTS0042229,99
RTS0042230,125
RTS0042231,128
RTS0042232,108
RTS0042233,139
RTS0042234,131
RTS0042235,131
RTS0042236,162
RTS0042237,146
RTS0042238,147
RTS0042239,152
RTS0042240,140
RTS0042241,106
RTS0042242,85
RTS0042243,100
RTS0042244,128
RTS0042245,110
RTS0042246,284
RTS0042247,282
RTS0042248,606
RTS0042249,402
RTS0042250,311
RTS0042251,103
RTS0042252,116
RTS0042253,102
RTS0042254,109
RTS0042255,116
RTS0042256,154
RTS0042257,94
RTS0042258,96
RTS0042259,96
RTS0042260,102
RTS0042261,550
RTS0042262,454
RTS0042263,562
RTS0042264,571
RTS0042265,529
RTS0042266,131
RTS0042267,91
RTS0042268,95
RTS0042269,61
RTS0042270,96
RTS0042271,103
RTS0042272,96
RTS0042273,99
RTS0042274,78
RTS0042275,77
RTS0042276,129
RTS0042277,80
RTS0042278,106
RTS0042279,109
RTS0042280,116
RTS0042281,68
RTS0042282,98
RTS0042283,90
RTS0042284,104
RTS0042285,99
RTS0042286,106
RTS0042287,104
RTS0042288,120
RTS0042289,134
RTS0042290,127
RTS0042291,621
RTS0042292,695
RTS0042293,590
RTS0042294,559
RTS0042295,539
RTS0042296,106
RTS0042297,121
RTS0042298,103
RTS0042299,113
RTS0042300,133
RTS0042301,380
RTS0042302,325
RTS0042303,327
RTS0042304,505
RTS0042305,399
RTS0042306,124
RTS0042307,160
RTS0042308,135
RTS0042309,141
RTS0042310,180
RTS0042311,73
RTS0042312,112
RTS0042313,103
RTS0042314,114
RTS0042315,112
RTS0042316,114
RTS0042317,104
RTS0042318,129
RTS0042319,97
RTS0042320,113
RTS0042321,243
RTS0042322,179
RTS0042323,226
RTS0042324,226
RTS0042325,184
RTS0042326,274
RTS0042327,263
RTS0042328,206
RTS0042329,237
RTS0042330,412
RTS0042331,127
RTS0042332,204
RTS0042333,206
RTS0042334,228
RTS0042335,128
RTS0042336,87
RTS0042337,110
RTS0042338,71
RTS0042339,73
RTS0042340,77
RTS0042341,439
RTS0042342,291
RTS0042343,517
RTS0042344,435
RTS0042345,222
RTS0042346,131
RTS0042347,99
RTS0042348,106
RTS0042349,92
RTS0042350,105
RTS0042351,719
RTS0042352,645
RTS0042353,876
RTS0042354,723
RTS0042355,520
RTS0042356,109
RTS0042357,106
RTS0042358,100
RTS0042359,115
RTS0042360,104
RTS0042361,208
RTS0042362,350
RTS0042363,381
RTS0042364,266
RTS0042365,292
RTS0042366,204
RTS0042367,244
RTS0042368,223
RTS0042369,183
RTS0042370,309
RTS0042371,301
RTS0042372,191
RTS0042373,306
RTS0042374,192
RTS0042375,246
RTS0042376,83
RTS0042377,79
RTS0042378,79
RTS0042379,113
RTS0042380,75
RTS0042381,3168
RTS0042382,3542
RTS0042383,3241
RTS0042384,3038
RTS0042385,3156
RTS0042386,122
RTS0042387,146
RTS0042388,178
RTS0042389,180
RTS0042390,129
RTS0042391,89
RTS0042392,99
RTS0042393,88
RTS0042394,84
RTS0042395,117
RTS0042396,89
RTS0042397,94
RTS0042398,101
RTS0042399,131
RTS0042400,94
RTS0042401,104
RTS0042402,106
RTS0042403,87
RTS0042404,89
RTS0042405,92
RTS0042406,119
RTS0042407,87
RTS0042408,112
RTS0042409,89
RTS0042410,97
RTS0042411,96
RTS0042412,107
RTS0042413,83
RTS0042414,116
RTS0042415,105
RTS0042416,1189
RTS0042417,1314
RTS0042418,1414
RTS0042419,1205
RTS0042420,1199
RTS0042421,115
RTS0042422,98
RTS0042423,111
RTS0042424,124
RTS0042425,99
RTS0042426,921
RTS0042427,660
RTS0042428,1252
RTS0042429,1597
RTS0042430,1364
RTS0042431,299
RTS0042432,405
RTS0042433,251
RTS0042434,443
RTS0042435,329
RTS0042436,149
RTS0042437,115
RTS0042438,138
RTS0042439,177
RTS0042440,122
RTS0042441,114
RTS0042442,110
RTS0042443,102
RTS0042444,104
RTS0042445,121
RTS0042446,158
RTS0042447,126
RTS0042448,137
RTS0042449,115
RTS0042450,115
RTS0042451,145
RTS0042452,134
RTS0042453,197
RTS0042454,140
RTS0042455,132
RTS0042456,136
RTS0042457,178
RTS0042458,154
RTS0042460,159
RTS0042461,630
RTS0042462,528
RTS0042463,467
RTS0042464,590
RTS0042465,563
RTS0042466,190
RTS0042467,174
RTS0042468,184
RTS0042469,231
RTS0042470,153
RTS0042471,199
RTS0042472,175
RTS0042473,194
RTS0042474,155
RTS0042475,196
RTS0042476,115
RTS0042477,119
RTS0042478,126
RTS0042479,110
RTS0042480,98
RTS0042481,495
RTS0042482,886
RTS0042483,1564
RTS0042484,1229
RTS0042485,787
RTS0042486,95
RTS0042487,105
RTS0042488,74
RTS0042489,121
RTS0042490,96
RTS0042491,88
RTS0042492,100
RTS0042493,99
RTS0042494,63
RTS0042495,70
RTS0042496,136
RTS0042497,163
RTS0042498,134
RTS0042499,196
RTS0042500,159
RTS0042501,91
RTS0042502,92
RTS0042503,100
RTS0042504,93
RTS0042505,124
RTS0042506,161
RTS0042507,188
RTS0042508,125
RTS0042509,187
RTS0042510,127
RTS0042515,98
RTS0042522,94
RTS0042526,128
RTS0042527,128
RTS0042528,124
RTS0042529,110
RTS0042530,104
RTS0042531,232
RTS0042532,178
RTS0042533,306
RTS0042534,289
RTS0042535,209
RTS0042536,261
RTS0042537,163
RTS0042538,139
RTS0042539,246
RTS0042540,229
RTS0042541,90
RTS0042542,93
RTS0042543,80
RTS0042544,96
RTS0042545,69
RTS0042546,80
RTS0042547,80
RTS0042548,87
RTS0042549,71
RTS0042550,99
RTS0042551,112
RTS0042552,90
RTS0042553,68
RTS0042554,129
RTS0042555,104
RTS0042556,89
RTS0042557,109
RTS0042558,89
RTS0042559,115
RTS0042560,89
RTS0042561,88
RTS0042562,102
RTS0042563,135
RTS0042564,107
RTS0042565,117
RTS0042566,440
RTS0042567,438
RTS0042568,399
RTS0042569,554
RTS0042570,417
RTS0042571,495
RTS0042572,392
RTS0042573,477
RTS0042574,534
RTS0042575,386
RTS0042576,250
RTS0042577,286
RTS0042578,264
RTS0042579,319
RTS0042580,200
RTS0042581,137
RTS0042582,134
RTS0042583,228
RTS0042584,93
RTS0042585,89
RTS0042586,2344
RTS0042587,3432
RTS0042588,3811
RTS0042589,2325
RTS0042590,3386
RTS0042591,105
RTS0042592,95
RTS0042593,92
RTS0042594,86
RTS0042595,75
RTS0042596,123
RTS0042597,108
RTS0042598,139
RTS0042599,129
RTS0042600,110
RTS0042601,74
RTS0042602,97
RTS0042603,87
RTS0042604,102
RTS0042605,99
RTS0042606,149
RTS0042607,116
RTS0042608,139
RTS0042609,102
RTS0042610,108
RTS0042611,570
RTS0042612,664
RTS0042613,471
RTS0042614,626
RTS0042615,634
RTS0042616,823
RTS0042617,1263
RTS0042618,1552
RTS0042619,972
RTS0042620,984
RTS0042621,70
RTS0042622,104
RTS0042623,97
RTS0042624,73
RTS0042625,79
RTS0042626,605
RTS0042627,701
RTS0042628,387
RTS0042629,554
RTS0042630,487
RTS0042631,104
RTS0042633,96
RTS0042634,129
RTS0042635,109
RTS0042636,634
RTS0042637,508
RTS0042638,585
RTS0042639,464
RTS0042640,570
RTS0042641,123
RTS0042642,98
RTS0042643,71
RTS0042644,123
RTS0042645,114
RTS0042646,501
RTS0042647,438
RTS0042648,599
RTS0042649,600
RTS0042650,435
RTS0042651,89
RTS0042652,64
RTS0042653,51
RTS0042654,87
RTS0042655,84
RTS0042656,133
RTS0042657,71
RTS0042658,107
RTS0042659,90
RTS0042660,95
RTS0042661,718
RTS0042662,709
RTS0042663,801
RTS0042664,354
RTS0042665,749
RTS0042666,122
RTS0042667,113
RTS0042668,95
RTS0042669,93
RTS0042670,114
RTS0042671,147
RTS0042672,73
RTS0042673,68
RTS0042674,78
RTS0042675,83
RTS0042676,90
RTS0042677,2
RTS0042678,196
RTS0042679,216
RTS0042680,173
RTS0042681,852
RTS0042682,848
RTS0042683,743
RTS0042684,490
RTS0042685,833
RTS0042686,144
RTS0042687,104
RTS0042688,86
RTS0042689,95
RTS0042690,89
RTS0042691,86
RTS0042692,84
RTS0042693,91
RTS0042694,9
RTS0042695,79
RTS0042696,87
RTS0042697,89
RTS0042698,86
RTS0042699,82
RTS0042700,90
RTS0042701,91
RTS0042702,91
RTS0042703,96
RTS0042704,107
RTS0042705,94
RTS0042706,202
RTS0042707,161
RTS0042708,263
RTS0042709,175
RTS0042710,330
RTS0042711,1322
RTS0042712,1499
RTS0042713,776
RTS0042714,1058
RTS0042715,609
RTS0042716,85
RTS0042717,89
RTS0042718,89
RTS0042719,87
RTS0042720,96
RTS0042721,325
RTS0042722,264
RTS0042723,349
RTS0042724,361
RTS0042725,321
RTS0042726,109
RTS0042727,89
RTS0042728,117
RTS0042729,87
RTS0042730,104
RTS0042731,219
RTS0042732,254
RTS0042733,302
RTS0042734,221
RTS0042735,245
RTS0042736,237
RTS0042737,355
RTS0042738,255
RTS0042739,237
RTS0042740,240
RTS0042741,111
RTS0042742,100
RTS0042743,95
RTS0042744,108
RTS0042745,108
RTS0042746,276
RTS0042747,234
RTS0042748,249
RTS0042749,221
RTS0042750,206
RTS0042751,187
RTS0042752,209
RTS0042753,214
RTS0042754,172
RTS0042755,140
RTS0042756,77
RTS0042757,149
RTS0042758,84
RTS0042759,95
RTS0042760,112
RTS0042761,96
RTS0042762,68
RTS0042763,81
RTS0042764,100
RTS0042765,85
RTS0042766,210
RTS0042767,186
RTS0042768,191
RTS0042769,242
RTS0042770,162
RTS0042771,393
RTS0042772,390
RTS0042773,358
RTS0042774,346
RTS0042775,377
RTS0042776,102
RTS0042777,123
RTS0042778,132
RTS0042779,90
RTS0042780,122
RTS0042781,117
RTS0042782,101
RTS0042783,116
RTS0042784,132
RTS0042785,112
RTS0042786,743
RTS0042787,658
RTS0042788,676
RTS0042789,551
RTS0042790,736
RTS0042791,1107
RTS0042792,703
RTS0042793,863
RTS0042794,839
RTS0042795,940
RTS0042796,94
RTS0042797,139
RTS0042798,86
RTS0042799,105
RTS0042800,100
RTS0042801,120
RTS0042802,147
RTS0042803,85
RTS0042804,121
RTS0042805,118
RTS0042806,117
RTS0042807,147
RTS0042808,198
RTS0042809,162
RTS0042810,138
RTS0042811,215
RTS0042812,319
RTS0042813,264
RTS0042814,299
RTS0042815,308
RTS0042816,125
RTS0042817,204
RTS0042818,165
RTS0042819,169
RTS0042820,117
RTS0042821,160
RTS0042822,115
RTS0042823,94
RTS0042824,116
RTS0042825,104
RTS0042826,210
RTS0042827,213
RTS0042828,223
RTS0042829,232
RTS0042830,296
RTS0042831,134
RTS0042832,116
RTS0042833,117
RTS0042834,126
RTS0042835,90
RTS0042836,314
RTS0042837,264
RTS0042838,311
RTS0042839,281
RTS0042840,342
RTS0042841,163
RTS0042842,147
RTS0042843,165
RTS0042844,164
RTS0042845,173
RTS0042846,173
RTS0042847,337
RTS0042848,481
RTS0042849,189
RTS0042850,237
RTS0042851,160
RTS0042852,145
RTS0042853,204
RTS0042854,181
RTS0042855,168
RTS0042856,126
RTS0042857,138
RTS0042858,146
RTS0042859,163
RTS0042860,166
RTS0042861,124
RTS0042862,82
RTS0042863,134
RTS0042864,132
RTS0042865,124
RTS0042866,160
RTS0042867,232
RTS0042868,141
RTS0042869,293
RTS0042870,200
RTS0042871,165
RTS0042872,96
RTS0042873,100
RTS0042874,125
RTS0042875,151
RTS0042876,502
RTS0042877,393
RTS0042878,333
RTS0042879,341
RTS0042880,476
RTS0042881,303
RTS0042882,328
RTS0042883,393
RTS0042884,452
RTS0042885,375
RTS0042886,136
RTS0042887,139
RTS0042888,140
RTS0042889,137
RTS0042890,159
RTS0042891,84
RTS0042892,111
RTS0042893,120
RTS0042894,97
RTS0042895,117
RTS0042896,475
RTS0042897,251
RTS0042898,365
RTS0042899,451
RTS0042900,428
RTS0042901,110
RTS0042902,78
RTS0042903,102
RTS0042904,89
RTS0042905,98
RTS0042906,131
RTS0042907,80
RTS0042908,107
RTS0042909,115
RTS0042910,110
RTS0042911,101
RTS0042912,112
RTS0042913,126
RTS0042914,129
RTS0042915,92
RTS0042916,121
RTS0042917,135
RTS0042918,98
RTS0042919,121
RTS0042920,110
RTS0042921,440
RTS0042922,344
RTS0042923,376
RTS0042924,257
RTS0042925,424
RTS0042926,91
RTS0042927,70
RTS0042928,114
RTS0042929,97
RTS0042930,72
RTS0042931,153
RTS0042932,181
RTS0042933,172
RTS0042934,179
RTS0042935,186
RTS0042936,137
RTS0042937,121
RTS0042938,187
RTS0042939,148
RTS0042940,163
RTS0042941,1347
RTS0042942,1260
RTS0042943,1459
RTS0042944,1303
RTS0042945,1078
RTS0042946,184
RTS0042947,273
RTS0042948,211
RTS0042949,129
RTS0042950,167
RTS0042951,295
RTS0042952,262
RTS0042953,283
RTS0042954,149
RTS0042955,287
RTS0042956,208
RTS0042957,192
RTS0042958,208
RTS0042959,206
RTS0042960,228
RTS0042961,572
RTS0042962,482
RTS0042963,516
RTS0042964,523
RTS0042965,704
RTS0042966,165
RTS0042967,133
RTS0042968,184
RTS0042969,155
RTS0042970,202
RTS0042971,433
RTS0042972,275
RTS0042973,343
RTS0042974,247
RTS0042975,272
RTS0042976,286
RTS0042977,299
RTS0042978,215
RTS0042979,207
RTS0042980,199
RTS0042981,198
RTS0042982,150
RTS0042983,179
RTS0042984,154
RTS0042985,185
RTS0042986,148
RTS0042987,149
RTS0042988,185
RTS0042989,141
RTS0042990,145
RTS0042991,190
RTS0042992,262
RTS0042993,212
RTS0042994,222
RTS0042995,286
RTS0042996,99
RTS0042997,112
RTS0042998,86
RTS0042999,130
RTS0043000,113
RTS0043001,284
RTS0043002,247
RTS0043003,261
RTS0043004,269
RTS0043005,259
RTS0043006,160
RTS0043007,182
RTS0043008,220
RTS0043009,168
RTS0043010,173
RTS0043011,197
RTS0043012,201
RTS0043013,199
RTS0043014,223
RTS0043015,236
RTS0043016,483
RTS0043017,722
RTS0043018,478
RTS0043019,811
RTS0043020,459
RTS0043021,272
RTS0043022,291
RTS0043023,327
RTS0043024,425
RTS0043025,357
RTS0043026,79
RTS0043027,146
RTS0043028,151
RTS0043029,134
RTS0043030,162
RTS0043031,114
RTS0043032,171
RTS0043033,147
RTS0043034,171
RTS0043035,103
RTS0043036,267
RTS0043037,221
RTS0043038,225
RTS0043039,231
RTS0043040,295
RTS0043041,108
RTS0043042,96
RTS0043043,111
RTS0043044,105
RTS0043045,117
RTS0043046,146
RTS0043047,150
RTS0043048,201
RTS0043049,162
RTS0043050,130
RTS0043051,235
RTS0043052,174
RTS0043053,164
RTS0043054,140
RTS0043055,143
RTS0043056,169
RTS0043057,209
RTS0043058,280
RTS0043059,348
RTS0043060,243
RTS0043061,1217
RTS0043062,658
RTS0043063,765
RTS0043064,608
RTS0043065,812
RTS0043066,124
RTS0043067,140
RTS0043068,116
RTS0043069,122
RTS0043070,140
RTS0043071,109
RTS0043072,110
RTS0043073,147
RTS0043074,118
RTS0043075,129
RTS0043076,173
RTS0043077,383
RTS0043078,230
RTS0043079,342
RTS0043080,309
RTS0043081,272
RTS0043082,259
RTS0043083,222
RTS0043084,258
RTS0043085,247
RTS0043086,87
RTS0043087,104
RTS0043088,99
RTS0043089,112
RTS0043090,83
RTS0043091,132
RTS0043092,118
RTS0043093,157
RTS0043094,263
RTS0043095,212
RTS0043096,94
RTS0043097,66
RTS0043098,123
RTS0043099,124
RTS0043100,93
RTS0043101,133
RTS0043102,118
RTS0043103,137
RTS0043104,108
RTS0043105,109
RTS0043106,165
RTS0043107,166
RTS0043108,105
RTS0043109,101
RTS0043110,138
RTS0043111,134
RTS0043112,135
RTS0043113,126
RTS0043114,131
RTS0043115,128
RTS0043116,269
RTS0043117,199
RTS0043118,122
RTS0043119,163
RTS0043120,191
RTS0043121,80
RTS0043122,97
RTS0043123,86
RTS0043124,125
RTS0043125,89
RTS0043126,273
RTS0043127,163
RTS0043128,202
RTS0043129,160
RTS0043130,212
RTS0043131,236
RTS0043132,205
RTS0043133,197
RTS0043134,193
RTS0043135,241
RTS0043136,303
RTS0043137,247
RTS0043138,298
RTS0043139,289
RTS0043140,290
RTS0043141,278
RTS0043142,265
RTS0043143,330
RTS0043144,335
RTS0043145,267
RTS0043146,161
RTS0043147,201
RTS0043148,255
RTS0043149,216
RTS0043150,137
RTS0043151,217
RTS0043152,255
RTS0043153,254
RTS0043154,195
RTS0043155,216
RTS0043156,2868
RTS0043157,2315
RTS0043158,1
RTS0043159,2469
RTS0043160,5367
RTS0043161,173
RTS0043162,157
RTS0043163,150
RTS0043164,139
RTS0043165,157
RTS0043167,109
RTS0043168,129
RTS0043169,125
RTS0043170,136
RTS0043171,161
RTS0043172,207
RTS0043173,188
RTS0043174,183
RTS0043175,207
RTS0043176,141
RTS0043177,171
RTS0043178,286
RTS0043179,156
RTS0043180,183
RTS0043181,152
RTS0043182,119
RTS0043183,160
RTS0043184,94
RTS0043185,130
RTS0043186,426
RTS0043187,267
RTS0043188,291
RTS0043189,249
RTS0043190,321
RTS0043191,134
RTS0043192,116
RTS0043193,113
RTS0043194,115
RTS0043195,118
RTS0043196,119
RTS0043197,122
RTS0043198,132
RTS0043199,101
RTS0043200,142
RTS0043201,351
RTS0043202,376
RTS0043203,304
RTS0043204,422
RTS0043205,440
RTS0043206,261
RTS0043207,154
RTS0043208,241
RTS0043209,168
RTS0043210,156
RTS0043211,105
RTS0043212,142
RTS0043213,135
RTS0043214,139
RTS0043215,149
RTS0043216,313
RTS0043217,227
RTS0043218,219
RTS0043219,293
RTS0043220,312
RTS0043221,145
RTS0043222,169
RTS0043223,177
RTS0043224,136
RTS0043225,172
RTS0043226,138
RTS0043227,143
RTS0043228,134
RTS0043229,141
RTS0043230,119
RTS0043231,574
RTS0043232,544
RTS0043233,686
RTS0043234,372
RTS0043235,476
RTS0043236,66
RTS0043237,113
RTS0043238,112
RTS0043239,115
RTS0043240,111
RTS0043241,115
RTS0043242,118
RTS0043243,127
RTS0043244,98
RTS0043245,112
RTS0043246,283
RTS0043247,345
RTS0043248,239
RTS0043249,246
RTS0043250,253
RTS0043251,97
RTS0043252,131
RTS0043253,107
RTS0043254,110
RTS0043255,103
RTS0043256,132
RTS0043257,139
RTS0043258,121
RTS0043259,120
RTS0043260,135
RTS0043261,139
RTS0043262,161
RTS0043263,133
RTS0043264,119
RTS0043265,133
RTS0043266,165
RTS0043267,242
RTS0043268,162
RTS0043269,234
RTS0043270,262
RTS0043271,518
RTS0043272,483
RTS0043273,415
RTS0043274,500
RTS0043275,482
RTS0043276,161
RTS0043277,176
RTS0043278,190
RTS0043279,175
RTS0043280,149
RTS0043281,213
RTS0043282,235
RTS0043283,266
RTS0043284,279
RTS0043285,251
RTS0043286,164
RTS0043287,208
RTS0043288,195
RTS0043289,213
RTS0043290,119
RTS0043291,1967
RTS0043292,1468
RTS0043293,929
RTS0043294,1762
RTS0043295,1963
RTS0043296,117
RTS0043297,73
RTS0043299,153
RTS0043300,133
RTS0043301,125
RTS0043302,100
RTS0043303,107
RTS0043304,96
RTS0043305,108
RTS0043306,104
RTS0043307,112
RTS0043308,90
RTS0043309,125
RTS0043310,117
RTS0043311,359
RTS0043312,330
RTS0043313,456
RTS0043314,345
RTS0043315,221
RTS0043316,105
RTS0043317,79
RTS0043318,100
RTS0043319,114
RTS0043320,133
RTS0043321,151
RTS0043322,166
RTS0043323,190
RTS0043324,178
RTS0043325,152
RTS0043326,109
RTS0043327,120
RTS0043328,143
RTS0043329,108
RTS0043330,126
RTS0043331,102
RTS0043332,104
RTS0043333,91
RTS0043334,81
RTS0043335,82
RTS0043336,122
RTS0043337,131
RTS0043338,105
RTS0043339,115
RTS0043340,92
RTS0043341,97
RTS0043342,104
RTS0043343,84
RTS0043344,117
RTS0043345,106
RTS0043346,108
RTS0043347,166
RTS0043348,120
RTS0043349,114
RTS0043350,125
RTS0043351,194
RTS0043352,217
RTS0043353,210
RTS0043354,183
RTS0043355,167
RTS0043356,427
RTS0043357,297
RTS0043358,412
RTS0043359,429
RTS0043360,417
RTS0043361,730
RTS0043362,695
RTS0043363,489
RTS0043364,559
RTS0043365,484
RTS0043366,96
RTS0043367,88
RTS0043368,103
RTS0043369,93
RTS0043370,95
RTS0043371,427
RTS0043372,334
RTS0043373,405
RTS0043374,297
RTS0043375,284
RTS0043376,255
RTS0043377,473
RTS0043378,284
RTS0043379,345
RTS0043380,299
RTS0043381,105
RTS0043382,81
RTS0043383,111
RTS0043384,95
RTS0043385,96
RTS0043386,239
RTS0043387,394
RTS0043388,245
RTS0043389,336
RTS0043390,272
RTS0043391,174
RTS0043392,176
RTS0043393,165
RTS0043394,160
RTS0043395,162
RTS0043396,661
RTS0043397,511
RTS0043398,528
RTS0043399,542
RTS0043400,194
RTS0043401,102
RTS0043402,95
RTS0043403,120
RTS0043404,113
RTS0043405,103
RTS0043406,84
RTS0043407,79
RTS0043408,111
RTS0043409,104
RTS0043410,104
RTS0043411,113
RTS0043412,99
RTS0043413,79
RTS0043414,110
RTS0043415,133
RTS0043416,156
RTS0043417,132
RTS0043418,145
RTS0043419,162
RTS0043420,142
RTS0043421,258
RTS0043422,176
RTS0043423,215
RTS0043424,168
RTS0043425,274
RTS0043426,353
RTS0043427,312
RTS0043428,354
RTS0043429,362
RTS0043430,236
RTS0043431,540
RTS0043432,482
RTS0043433,415
RTS0043434,802
RTS0043435,777
RTS0043436,364
RTS0043437,198
RTS0043438,295
RTS0043439,156
RTS0043440,353
RTS0043441,1188
RTS0043442,739
RTS0043443,726
RTS0043444,667
RTS0043445,633
RTS0043446,123
RTS0043447,106
RTS0043448,144
RTS0043449,145
RTS0043450,118
RTS0043451,97
RTS0043452,161
RTS0043453,103
RTS0043454,138
RTS0043455,110
RTS0043456,112
RTS0043457,112
RTS0043458,95
RTS0043459,85
RTS0043460,98
RTS0043461,102
RTS0043462,124
RTS0043463,125
RTS0043464,127
RTS0043465,138
RTS0043466,300
RTS0043467,244
RTS0043468,305
RTS0043469,217
RTS0043470,291
RTS0043471,101
RTS0043472,116
RTS0043473,100
RTS0043474,112
RTS0043475,114
RTS0043476,99
RTS0043477,108
RTS0043478,93
RTS0043479,115
RTS0043480,97
RTS0043481,493
RTS0043482,554
RTS0043483,674
RTS0043484,460
RTS0043485,468
RTS0043486,522
RTS0043487,457
RTS0043488,491
RTS0043489,472
RTS0043490,322
RTS0043491,515
RTS0043492,506
RTS0043493,482
RTS0043494,659
RTS0043495,734
RTS0043496,241
RTS0043497,235
RTS0043498,187
RTS0043499,246
RTS0043500,270
RTS0043501,86
RTS0043502,103
RTS0043503,78
RTS0043504,143
RTS0043505,118
RTS0043506,126
RTS0043507,118
RTS0043508,110
RTS0043509,134
RTS0043510,118
RTS0043511,118
RTS0043512,118
RTS0043513,84
RTS0043514,121
RTS0043515,124
RTS0043516,116
RTS0043517,90
RTS0043518,123
RTS0043519,140
RTS0043520,108
RTS0043521,113
RTS0043522,186
RTS0043523,299
RTS0043524,160
RTS0043525,267
RTS0043526,124
RTS0043527,106
RTS0043528,97
RTS0043529,94
RTS0043530,120
RTS0043531,102
RTS0043532,92
RTS0043533,107
RTS0043534,113
RTS0043535,90
RTS0043536,142
RTS0043537,147
RTS0043538,154
RTS0043539,169
RTS0043540,135
RTS0043541,326
RTS0043542,298
RTS0043543,292
RTS0043544,396
RTS0043545,253
RTS0043546,145
RTS0043547,112
RTS0043548,153
RTS0043549,124
RTS0043550,133
RTS0043551,179
RTS0043552,175
RTS0043553,168
RTS0043554,165
RTS0043555,152
RTS0043556,174
RTS0043557,143
RTS0043558,170
RTS0043559,105
RTS0043560,158
RTS0043561,108
RTS0043562,115
RTS0043563,87
RTS0043564,78
RTS0043565,98
RTS0043566,141
RTS0043567,154
RTS0043568,182
RTS0043569,155
RTS0043570,175
RTS0043571,247
RTS0043572,406
RTS0043573,404
RTS0043574,309
RTS0043575,305
RTS0043576,876
RTS0043577,762
RTS0043578,336
RTS0043579,753
RTS0043580,769
RTS0043581,130
RTS0043582,168
RTS0043583,151
RTS0043584,151
RTS0043585,127
RTS0043586,99
RTS0043587,93
RTS0043588,81
RTS0043589,97
RTS0043590,99
RTS0043591,162
RTS0043592,152
RTS0043593,205
RTS0043594,219
RTS0043595,168
RTS0043596,131
RTS0043597,166
RTS0043598,190
RTS0043599,162
RTS0043600,156
RTS0043601,147
RTS0043602,185
RTS0043603,238
RTS0043604,239
RTS0043605,147
RTS0043606,203
RTS0043607,171
RTS0043608,166
RTS0043609,173
RTS0043610,204
RTS0043611,177
RTS0043612,154
RTS0043613,166
RTS0043614,156
RTS0043615,166
RTS0043616,112
RTS0043617,108
RTS0043618,131
RTS0043619,108
RTS0043620,89
RTS0043621,144
RTS0043622,156
RTS0043623,168
RTS0043624,265
RTS0043625,196
RTS0043626,182
RTS0043627,201
RTS0043628,215
RTS0043629,194
RTS0043630,186
RTS0043631,83
RTS0043632,114
RTS0043633,95
RTS0043634,107
RTS0043635,108
RTS0043636,77
RTS0043637,125
RTS0043638,101
RTS0043639,90
RTS0043640,103
RTS0043641,4716
RTS0043642,4991
RTS0043643,5603
RTS0043644,4196
RTS0043645,4974
RTS0043646,711
RTS0043647,580
RTS0043648,617
RTS0043649,583
RTS0043650,713
RTS0043651,88
RTS0043652,105
RTS0043653,105
RTS0043654,84
RTS0043655,104
RTS0043656,78
RTS0043657,96
RTS0043658,123
RTS0043659,95
RTS0043660,125
RTS0043661,123
RTS0043663,90
RTS0043664,92
RTS0043665,100
RTS0043666,158
RTS0043667,165
RTS0043668,148
RTS0043669,144
RTS0043670,166
RTS0043671,106
RTS0043672,130
RTS0043673,117
RTS0043674,135
RTS0043675,115
RTS0043676,101
RTS0043677,116
RTS0043678,95
RTS0043679,111
RTS0043680,98
RTS0043681,84
RTS0043682,101
RTS0043683,108
RTS0043684,100
RTS0043685,110
RTS0043686,134
RTS0043687,140
RTS0043688,121
RTS0043689,118
RTS0043690,103
RTS0043691,5041
RTS0043692,3425
RTS0043693,3868
RTS0043694,3669
RTS0043695,6390
RTS0043696,153
RTS0043697,156
RTS0043698,190
RTS0043699,192
RTS0043700,135
RTS0043701,381
RTS0043702,555
RTS0043703,529
RTS0043704,520
RTS0043705,450
RTS0043706,272
RTS0043707,315
RTS0043708,175
RTS0043709,197
RTS0043710,337
RTS0043711,189
RTS0043712,160
RTS0043713,142
RTS0043714,125
RTS0043715,114
RTS0043716,139
RTS0043717,113
RTS0043718,106
RTS0043719,119
RTS0043720,107
RTS0043721,112
RTS0043722,119
RTS0043723,105
RTS0043724,113
RTS0043725,121
RTS0043726,243
RTS0043727,246
RTS0043728,170
RTS0043729,216
RTS0043730,217
RTS0043731,196
RTS0043732,197
RTS0043733,215
RTS0043734,205
RTS0043735,235
RTS0043736,540
RTS0043737,681
RTS0043738,666
RTS0043739,590
RTS0043740,671
RTS0043741,233
RTS0043742,320
RTS0043743,191
RTS0043744,387
RTS0043745,144
RTS0043746,209
RTS0043747,194
RTS0043748,218
RTS0043749,207
RTS0043750,167
RTS0043751,238
RTS0043752,192
RTS0043753,201
RTS0043754,162
RTS0043755,242
RTS0043756,167
RTS0043757,169
RTS0043758,241
RTS0043759,202
RTS0043760,162
RTS0043761,343
RTS0043762,63
RTS0043763,111
RTS0043764,138
RTS0043765,96
RTS0043766,139
RTS0043767,90
RTS0043768,110
RTS0043769,168
RTS0043770,111
RTS0043771,103
RTS0043772,148
RTS0043773,154
RTS0043774,127
RTS0043775,154
RTS0043776,175
RTS0043777,256
RTS0043778,229
RTS0043779,244
RTS0043780,260
RTS0043781,686
RTS0043782,416
RTS0043783,487
RTS0043784,525
RTS0043785,335
RTS0043786,132
RTS0043787,99
RTS0043788,101
RTS0043789,100
RTS0043790,108
RTS0043791,106
RTS0043792,144
RTS0043793,95
RTS0043794,105
RTS0043795,97
RTS0043796,89
RTS0043797,118
RTS0043798,95
RTS0043799,98
RTS0043800,89
RTS0043801,89
RTS0043802,90
RTS0043803,97
RTS0043804,91
RTS0043805,96
RTS0043806,90
RTS0043807,92
RTS0043808,102
RTS0043809,108
RTS0043810,83
RTS0043811,526
RTS0043812,776
RTS0043813,397
RTS0043814,616
RTS0043815,704
RTS0043816,668
RTS0043817,448
RTS0043818,509
RTS0043819,553
RTS0043820,811
RTS0043821,97
RTS0043822,94
RTS0043823,86
RTS0043824,98
RTS0043825,59
RTS0043826,197
RTS0043827,224
RTS0043828,295
RTS0043829,174
RTS0043830,231
RTS0043831,275
RTS0043832,298
RTS0043833,326
RTS0043834,215
RTS0043835,217
RTS0043836,142
RTS0043837,137
RTS0043838,77
RTS0043839,103
RTS0043840,109
RTS0043841,105
RTS0043842,130
RTS0043843,138
RTS0043844,131
RTS0043845,123
RTS0043846,370
RTS0043847,279
RTS0043848,337
RTS0043849,250
RTS0043850,333
RTS0043851,135
RTS0043852,109
RTS0043853,126
RTS0043854,117
RTS0043856,85
RTS0043857,58
RTS0043858,86
RTS0043859,93
RTS0043860,129
RTS0043861,286
RTS0043862,423
RTS0043863,263
RTS0043864,247
RTS0043865,252
RTS0043866,144
RTS0043867,113
RTS0043868,119
RTS0043869,123
RTS0043870,92
RTS0043871,112
RTS0043872,110
RTS0043873,108
RTS0043874,98
RTS0043875,99
RTS0043876,89
RTS0043877,99
RTS0043878,116
RTS0043879,117
RTS0043880,106
RTS0043881,119
RTS0043882,150
RTS0043883,136
RTS0043884,124
RTS0043885,109
RTS0043886,205
RTS0043887,207
RTS0043888,241
RTS0043889,67
RTS0043890,239
RTS0043891,163
RTS0043892,124
RTS0043893,145
RTS0043894,125
RTS0043895,105
RTS0043896,215
RTS0043897,467
RTS0043898,419
RTS0043899,220
RTS0043900,224
RTS0043901,178
RTS0043902,186
RTS0043903,212
RTS0043904,241
RTS0043905,210
RTS0043906,148
RTS0043907,150
RTS0043908,83
RTS0043909,138
RTS0043910,162
RTS0043911,163
RTS0043912,271
RTS0043913,153
RTS0043914,187
RTS0043915,144
RTS0043916,105
RTS0043917,114
RTS0043918,98
RTS0043919,95
RTS0043920,202
RTS0043921,181
RTS0043922,159
RTS0043923,185
RTS0043924,207
RTS0043925,191
RTS0043926,169
RTS0043927,116
RTS0043928,109
RTS0043929,102
RTS0043930,116
RTS0043931,347
RTS0043932,430
RTS0043933,450
RTS0043934,420
RTS0043935,331
RTS0043936,84
RTS0043937,100
RTS0043938,94
RTS0043939,72
RTS0043940,105
RTS0043941,125
RTS0043942,124
RTS0043943,146
RTS0043944,107
RTS0043945,116
RTS0043946,79
RTS0043947,148
RTS0043948,139
RTS0043949,110
RTS0043950,100
RTS0043951,155
RTS0043952,159
RTS0043953,148
RTS0043954,120
RTS0043955,175
RTS0043956,300
RTS0043957,250
RTS0043958,343
RTS0043959,226
RTS0043960,274
RTS0043961,240
RTS0043962,227
RTS0043963,181
RTS0043964,197
RTS0043965,211
RTS0043966,494
RTS0043967,396
RTS0043968,416
RTS0043969,423
RTS0043970,564
RTS0043971,576
RTS0043972,580
RTS0043973,595
RTS0043974,606
RTS0043975,396
RTS0043976,707
RTS0043977,628
RTS0043978,901
RTS0043979,691
RTS0043980,741
RTS0043981,819
RTS0043982,939
RTS0043983,991
RTS0043984,159
RTS0043985,978
RTS0043986,176
RTS0043987,459
RTS0043988,354
RTS0043989,402
RTS0043990,361
RTS0043991,108
RTS0043992,120
RTS0043993,95
RTS0043994,108
RTS0043996,95
RTS0043997,101
RTS0043998,100
RTS0043999,95
RTS0044000,120
RTS0044001,126
RTS0044002,104
RTS0044003,151
RTS0044004,133
RTS0044005,156
RTS0044006,426
RTS0044007,452
RTS0044008,383
RTS0044009,472
RTS0044010,493
RTS0044011,418
RTS0044012,621
RTS0044013,529
RTS0044014,422
RTS0044015,496
RTS0044016,131
RTS0044017,98
RTS0044018,108
RTS0044019,95
RTS0044020,135
RTS0044021,113
RTS0044022,127
RTS0044023,99
RTS0044024,88
RTS0044025,126
RTS0044026,178
RTS0044027,229
RTS0044028,216
RTS0044029,257
RTS0044030,233
RTS0044031,231
RTS0044032,246
RTS0044033,155
RTS0044034,334
RTS0044035,232
RTS0044036,1528
RTS0044037,1180
RTS0044038,1584
RTS0044039,827
RTS0044040,1338
RTS0044041,375
RTS0044042,462
RTS0044043,427
RTS0044044,489
RTS0044045,375
RTS0044046,255
RTS0044047,253
RTS0044048,221
RTS0044049,157
RTS0044050,291
RTS0044051,116
RTS0044052,133
RTS0044053,137
RTS0044054,153
RTS0044055,130
RTS0044056,148
RTS0044057,126
RTS0044058,132
RTS0044059,173
RTS0044060,132
RTS0044061,160
RTS0044062,135
RTS0044063,129
RTS0044064,152
RTS0044065,138
RTS0044067,201
RTS0044068,228
RTS0044069,236
RTS0044070,181
RTS0044071,135
RTS0044072,122
RTS0044073,88
RTS0044074,99
RTS0044075,103
RTS0044076,99
RTS0044077,92
RTS0044078,108
RTS0044079,94
RTS0044080,103
RTS0044081,94
RTS0044082,109
RTS0044083,111
RTS0044084,113
RTS0044085,97
RTS0044086,95
RTS0044087,95
RTS0044088,97
RTS0044089,90
RTS0044090,109
RTS0044091,159
RTS0044092,160
RTS0044093,101
RTS0044094,140
RTS0044095,117
RTS0044096,93
RTS0044097,90
RTS0044098,78
RTS0044099,117
RTS0044100,86
RTS0044101,233
RTS0044102,228
RTS0044103,215
RTS0044104,185
RTS0044105,279
RTS0044106,350
RTS0044107,298
RTS0044108,325
RTS0044109,367
RTS0044110,409
RTS0044111,328
RTS0044112,265
RTS0044113,336
RTS0044114,211
RTS0044115,377
RTS0044116,173
RTS0044117,178
RTS0044118,189
RTS0044119,266
RTS0044120,197
RTS0044121,103
RTS0044122,120
RTS0044123,109
RTS0044124,118
RTS0044125,134
RTS0044126,96
RTS0044127,125
RTS0044128,125
RTS0044129,123
RTS0044130,103
RTS0044131,249
RTS0044132,203
RTS0044133,190
RTS0044134,210
RTS0044135,163
RTS0044136,93
RTS0044137,83
RTS0044138,122
RTS0044139,117
RTS0044140,123
RTS0044141,177
RTS0044142,167
RTS0044143,217
RTS0044144,175
RTS0044145,149
RTS0044146,301
RTS0044147,310
RTS0044148,382
RTS0044149,306
RTS0044150,333
RTS0044151,240
RTS0044152,311
RTS0044153,309
RTS0044154,250
RTS0044155,386
RTS0044156,697
RTS0044157,645
RTS0044158,1264
RTS0044159,699
RTS0044160,697
RTS0044161,204
RTS0044162,298
RTS0044163,279
RTS0044164,300
RTS0044165,190
RTS0044166,322
RTS0044167,239
RTS0044168,223
RTS0044169,306
RTS0044170,335
RTS0044171,346
RTS0044172,350
RTS0044173,310
RTS0044174,254
RTS0044175,355
RTS0044176,154
RTS0044177,192
RTS0044178,193
RTS0044180,123
RTS0044181,336
RTS0044182,367
RTS0044183,249
RTS0044184,388
RTS0044185,390
RTS0044186,133
RTS0044187,126
RTS0044188,99
RTS0044189,104
RTS0044190,102
RTS0044191,114
RTS0044192,137
RTS0044193,119
RTS0044194,116
RTS0044195,158
RTS0044196,407
RTS0044197,244
RTS0044198,484
RTS0044199,366
RTS0044200,216
RTS0044206,140
RTS0044207,122
RTS0044208,113
RTS0044209,95
RTS0044210,98
RTS0044211,212
RTS0044212,183
RTS0044213,151
RTS0044214,192
RTS0044215,208
RTS0044216,276
RTS0044217,301
RTS0044218,343
RTS0044219,270
RTS0044220,207
RTS0044221,101
RTS0044222,122
RTS0044223,102
RTS0044224,151
RTS0044225,81
RTS0044226,133
RTS0044227,120
RTS0044228,115
RTS0044229,106
RTS0044230,153
RTS0044231,85
RTS0044232,100
RTS0044233,95
RTS0044234,100
RTS0044235,110
RTS0044236,193
RTS0044237,214
RTS0044238,194
RTS0044239,187
RTS0044240,162
RTS0044241,210
RTS0044242,236
RTS0044243,193
RTS0044244,184
RTS0044245,165
RTS0044246,140
RTS0044247,118
RTS0044248,126
RTS0044249,97
RTS0044250,106
RTS0044251,1074
RTS0044252,1108
RTS0044253,747
RTS0044254,650
RTS0044255,903
RTS0044256,198
RTS0044257,268
RTS0044258,225
RTS0044259,174
RTS0044260,218
RTS0044261,489
RTS0044262,300
RTS0044263,271
RTS0044264,307
RTS0044265,259
RTS0044266,101
RTS0044267,88
RTS0044268,115
RTS0044269,117
RTS0044270,126
RTS0044271,152
RTS0044272,167
RTS0044273,169
RTS0044274,146
RTS0044275,159
RTS0044276,105
RTS0044277,113
RTS0044278,91
RTS0044279,78
RTS0044280,103
RTS0044281,269
RTS0044282,179
RTS0044283,233
RTS0044284,208
RTS0044285,155
RTS0044286,109
RTS0044287,113
RTS0044288,85
RTS0044289,106
RTS0044290,120
RTS0044291,140
RTS0044292,187
RTS0044293,123
RTS0044294,127
RTS0044295,131
RTS0044296,284
RTS0044297,360
RTS0044298,377
RTS0044299,450
RTS0044300,338
RTS0044301,142
RTS0044302,91
RTS0044303,139
RTS0044304,120
RTS0044305,108
RTS0044306,858
RTS0044307,661
RTS0044308,942
RTS0044309,1037
RTS0044310,921
RTS0044311,92
RTS0044312,117
RTS0044313,87
RTS0044314,102
RTS0044315,103
RTS0044316,122
RTS0044317,123
RTS0044318,131
RTS0044319,113
RTS0044320,65
RTS0044321,101
RTS0044322,107
RTS0044323,116
RTS0044324,113
RTS0044325,104
RTS0044326,126
RTS0044327,122
RTS0044328,76
RTS0044329,124
RTS0044330,91
RTS0044331,1606
RTS0044332,1328
RTS0044333,1870
RTS0044334,1854
RTS0044335,1585
RTS0044336,96
RTS0044337,83
RTS0044338,104
RTS0044339,126
RTS0044340,64
RTS0044341,111
RTS0044342,111
RTS0044343,89
RTS0044344,91
RTS0044345,121
RTS0044346,375
RTS0044347,433
RTS0044348,396
RTS0044349,452
RTS0044350,408
RTS0044351,428
RTS0044352,283
RTS0044353,590
RTS0044354,347
RTS0044355,485
RTS0044356,95
RTS0044357,121
RTS0044358,126
RTS0044359,117
RTS0044360,99
RTS0044361,232
RTS0044362,255
RTS0044363,194
RTS0044364,216
RTS0044365,149
RTS0044366,940
RTS0044367,781
RTS0044368,1011
RTS0044369,904
RTS0044370,722
RTS0044371,109
RTS0044372,80
RTS0044373,99
RTS0044374,132
RTS0044375,109
RTS0044376,182
RTS0044377,253
RTS0044378,190
RTS0044379,273
RTS0044380,254
RTS0044381,152
RTS0044382,137
RTS0044383,151
RTS0044384,105
RTS0044385,127
RTS0044386,250
RTS0044387,297
RTS0044388,286
RTS0044389,177
RTS0044390,247
RTS0044391,453
RTS0044392,527
RTS0044393,466
RTS0044394,421
RTS0044395,371
RTS0044396,124
RTS0044397,109
RTS0044399,100
RTS0044400,99
RTS0044401,98
RTS0044402,153
RTS0044403,171
RTS0044404,170
RTS0044405,128
RTS0044406,111
RTS0044407,97
RTS0044408,107
RTS0044409,118
RTS0044410,91
RTS0044411,104
RTS0044412,85
RTS0044413,126
RTS0044414,98
RTS0044415,101
RTS0044416,488
RTS0044417,444
RTS0044418,316
RTS0044419,374
RTS0044420,502
RTS0044421,91
RTS0044422,117
RTS0044423,90
RTS0044424,128
RTS0044425,117
RTS0044426,123
RTS0044427,84
RTS0044428,98
RTS0044429,110
RTS0044430,104
RTS0044431,156
RTS0044432,149
RTS0044433,119
RTS0044434,142
RTS0044435,159
RTS0044436,248
RTS0044437,257
RTS0044438,246
RTS0044439,332
RTS0044440,298
RTS0044441,160
RTS0044442,196
RTS0044443,213
RTS0044444,138
RTS0044445,162
RTS0044446,151
RTS0044447,147
RTS0044448,105
RTS0044449,114
RTS0044450,93
RTS0044451,130
RTS0044452,133
RTS0044453,118
RTS0044454,122
RTS0044455,89
RTS0044456,109
RTS0044457,195
RTS0044458,122
RTS0044459,142
RTS0044460,184
RTS0044461,208
RTS0044462,167
RTS0044463,130
RTS0044464,172
RTS0044465,183
RTS0044466,118
RTS0044467,141
RTS0044468,114
RTS0044469,113
RTS0044470,135
RTS0044471,128
RTS0044472,137
RTS0044473,113
RTS0044474,137
RTS0044475,134
RTS0044476,170
RTS0044477,192
RTS0044478,159
RTS0044479,169
RTS0044480,146
RTS0044481,150
RTS0044482,136
RTS0044483,120
RTS0044484,130
RTS0044485,121
RTS0044486,173
RTS0044487,154
RTS0044488,147
RTS0044489,147
RTS0044490,103
RTS0044491,250
RTS0044492,225
RTS0044493,250
RTS0044494,216
RTS0044495,234
RTS0044496,950
RTS0044497,877
RTS0044498,721
RTS0044499,1143
RTS0044500,1103
RTS0044501,404
RTS0044502,355
RTS0044503,501
RTS0044504,544
RTS0044505,318
RTS0044506,377
RTS0044507,281
RTS0044508,333
RTS0044509,408
RTS0044510,314
RTS0044511,121
RTS0044512,134
RTS0044513,149
RTS0044514,89
RTS0044515,165
RTS0044516,301
RTS0044517,310
RTS0044518,240
RTS0044519,223
RTS0044520,201
RTS0044521,391
RTS0044522,321
RTS0044523,328
RTS0044524,186
RTS0044525,219
RTS0044526,224
RTS0044527,300
RTS0044528,282
RTS0044529,313
RTS0044530,260
RTS0044531,263
RTS0044532,260
RTS0044533,265
RTS0044534,258
RTS0044535,310
RTS0044536,93
RTS0044537,98
RTS0044538,122
RTS0044539,119
RTS0044540,119
RTS0044541,203
RTS0044542,211
RTS0044543,201
RTS0044544,189
RTS0044545,216
RTS0044546,559
RTS0044547,562
RTS0044548,495
RTS0044549,563
RTS0044550,717
RTS0044551,321
RTS0044552,282
RTS0044553,291
RTS0044554,252
RTS0044555,348
RTS0044556,97
RTS0044557,109
RTS0044558,83
RTS0044559,100
RTS0044560,99
RTS0044561,134
RTS0044562,126
RTS0044563,158
RTS0044564,169
RTS0044565,154
RTS0044566,120
RTS0044567,96
RTS0044568,123
RTS0044569,81
RTS0044570,104
RTS0044571,112
RTS0044572,96
RTS0044573,100
RTS0044574,107
RTS0044575,110
RTS0044576,104
RTS0044577,93
RTS0044578,138
RTS0044579,123
RTS0044580,99
RTS0044581,108
RTS0044582,110
RTS0044583,122
RTS0044584,102
RTS0044585,80
RTS0044586,86
RTS0044587,71
RTS0044588,74
RTS0044589,90
RTS0044590,77
RTS0044591,223
RTS0044592,157
RTS0044593,142
RTS0044594,183
RTS0044595,114
RTS0044596,256
RTS0044597,239
RTS0044598,233
RTS0044599,267
RTS0044600,197
RTS0044601,250
RTS0044602,212
RTS0044603,214
RTS0044604,286
RTS0044605,210
RTS0044606,108
RTS0044607,108
RTS0044608,83
RTS0044609,72
RTS0044610,95
RTS0044611,113
RTS0044612,106
RTS0044613,114
RTS0044614,104
RTS0044615,81
RTS0044616,102
RTS0044617,114
RTS0044618,81
RTS0044619,104
RTS0044620,114
RTS0044621,350
RTS0044622,422
RTS0044623,440
RTS0044624,436
RTS0044625,326
RTS0044626,112
RTS0044627,95
RTS0044628,79
RTS0044629,97
RTS0044630,98
RTS0044631,132
RTS0044632,146
RTS0044633,124
RTS0044634,190
RTS0044635,191
RTS0044636,96
RTS0044637,82
RTS0044638,125
RTS0044639,157
RTS0044640,111
RTS0044641,102
RTS0044642,101
RTS0044643,114
RTS0044644,132
RTS0044645,95
RTS0044646,90
RTS0044647,83
RTS0044648,86
RTS0044649,126
RTS0044650,92
RTS0044651,163
RTS0044652,243
RTS0044653,236
RTS0044654,221
RTS0044655,248
RTS0044656,687
RTS0044657,536
RTS0044658,1033
RTS0044659,678
RTS0044660,727
RTS0044661,446
RTS0044662,386
RTS0044663,329
RTS0044664,564
RTS0044665,379
RTS0044666,124
RTS0044667,120
RTS0044668,189
RTS0044669,166
RTS0044670,140
RTS0044671,261
RTS0044672,265
RTS0044673,307
RTS0044674,322
RTS0044675,380
RTS0044676,254
RTS0044677,217
RTS0044678,253
RTS0044679,270
RTS0044680,257
RTS0044681,98
RTS0044682,96
RTS0044683,107
RTS0044684,103
RTS0044685,116
RTS0044686,384
RTS0044687,446
RTS0044688,433
RTS0044689,519
RTS0044690,568
RTS0044691,379
RTS0044692,448
RTS0044693,429
RTS0044694,471
RTS0044695,331
RTS0044696,221
RTS0044697,211
RTS0044698,206
RTS0044699,185
RTS0044700,186
RTS0044701,396
RTS0044702,281
RTS0044703,374
RTS0044704,333
RTS0044705,271
RTS0044706,75
RTS0044707,139
RTS0044708,100
RTS0044709,101
RTS0044710,102
RTS0044711,148
RTS0044712,197
RTS0044714,168
RTS0044715,184
RTS0044716,775
RTS0044717,498
RTS0044718,789
RTS0044719,371
RTS0044720,924
RTS0044721,248
RTS0044722,144
RTS0044723,180
RTS0044724,170
RTS0044725,188
RTS0044726,252
RTS0044727,272
RTS0044728,210
RTS0044729,238
RTS0044730,301
RTS0044731,157
RTS0044732,151
RTS0044733,141
RTS0044734,145
RTS0044735,212
RTS0044736,398
RTS0044737,386
RTS0044738,305
RTS0044739,319
RTS0044740,128
RTS0044741,129
RTS0044742,135
RTS0044743,171
RTS0044744,144
RTS0044745,111
RTS0044746,95
RTS0044747,104
RTS0044748,86
RTS0044749,114
RTS0044750,102
RTS0044751,188
RTS0044752,198
RTS0044753,194
RTS0044754,200
RTS0044755,220
RTS0044756,217
RTS0044757,201
RTS0044758,235
RTS0044759,237
RTS0044760,197
RTS0044761,171
RTS0044762,171
RTS0044763,166
RTS0044764,130
RTS0044765,143
RTS0044766,137
RTS0044767,138
RTS0044768,180
RTS0044769,112
RTS0044770,127
RTS0044771,108
RTS0044772,75
RTS0044773,84
RTS0044774,90
RTS0044775,124
RTS0044776,243
RTS0044777,238
RTS0044778,244
RTS0044779,240
RTS0044780,259
RTS0044781,1376
RTS0044782,1309
RTS0044783,1427
RTS0044784,1368
RTS0044785,1113
RTS0044786,733
RTS0044787,779
RTS0044788,690
RTS0044789,807
RTS0044790,243
RTS0044791,2767
RTS0044792,2323
RTS0044793,284
RTS0044794,318
RTS0044795,285
RTS0044796,228
RTS0044797,260
RTS0044798,208
RTS0044799,221
RTS0044800,135
RTS0044801,99
RTS0044802,109
RTS0044803,110
RTS0044804,155
RTS0044805,118
RTS0044806,221
RTS0044807,220
RTS0044808,214
RTS0044809,192
RTS0044810,206
RTS0044811,498
RTS0044812,591
RTS0044813,616
RTS0044814,668
RTS0044815,692
RTS0044816,158
RTS0044817,154
RTS0044818,147
RTS0044819,142
RTS0044820,165
RTS0044821,138
RTS0044822,148
RTS0044823,135
RTS0044824,137
RTS0044825,162
RTS0044826,161
RTS0044827,230
RTS0044828,159
RTS0044829,155
RTS0044830,136
RTS0044831,109
RTS0044832,105
RTS0044833,134
RTS0044834,115
RTS0044835,126
RTS0044836,176
RTS0044837,156
RTS0044838,203
RTS0044839,132
RTS0044840,145
RTS0044841,103
RTS0044842,85
RTS0044843,96
RTS0044844,88
RTS0044845,104
RTS0044846,93
RTS0044847,81
RTS0044848,143
RTS0044849,152
RTS0044850,103
RTS0044851,98
RTS0044852,121
RTS0044853,121
RTS0044854,103
RTS0044855,97
RTS0044856,126
RTS0044857,102
RTS0044858,87
RTS0044859,102
RTS0044860,123
RTS0044861,174
RTS0044862,143
RTS0044863,136
RTS0044864,132
RTS0044865,162
RTS0044866,302
RTS0044867,350
RTS0044868,367
RTS0044869,363
RTS0044870,366
RTS0044871,318
RTS0044872,267
RTS0044873,296
RTS0044874,279
RTS0044875,362
RTS0044876,133
RTS0044877,262
RTS0044878,219
RTS0044879,210
RTS0044880,288
RTS0044881,88
RTS0044882,127
RTS0044883,112
RTS0044884,119
RTS0044885,96
RTS0044886,136
RTS0044887,120
RTS0044888,117
RTS0044889,94
RTS0044890,110
RTS0044891,256
RTS0044892,291
RTS0044893,202
RTS0044894,263
RTS0044895,263
RTS0044896,293
RTS0044897,280
RTS0044898,271
RTS0044899,304
RTS0044900,235
RTS0044901,130
RTS0044902,139
RTS0044903,144
RTS0044904,113
RTS0044905,130
RTS0044906,399
RTS0044907,355
RTS0044908,374
RTS0044909,476
RTS0044910,321
RTS0044911,138
RTS0044912,147
RTS0044913,143
RTS0044914,132
RTS0044915,113
RTS0044916,148
RTS0044917,163
RTS0044918,184
RTS0044919,159
RTS0044920,194
RTS0044921,161
RTS0044922,173
RTS0044923,197
RTS0044924,126
RTS0044925,170
RTS0044926,126
RTS0044927,113
RTS0044928,125
RTS0044929,121
RTS0044930,118
RTS0044931,92
RTS0044932,142
RTS0044933,137
RTS0044934,108
RTS0044935,153
RTS0044936,91
RTS0044937,87
RTS0044938,103
RTS0044939,115
RTS0044940,114
RTS0044941,99
RTS0044942,136
RTS0044943,114
RTS0044944,113
RTS0044945,93
RTS0044946,146
RTS0044947,95
RTS0044948,113
RTS0044949,122
RTS0044950,123
RTS0044951,90
RTS0044952,89
RTS0044953,110
RTS0044954,100
RTS0044955,103
RTS0044956,187
RTS0044957,207
RTS0044958,160
RTS0044959,163
RTS0044960,202
RTS0044961,121
RTS0044962,110
RTS0044963,93
RTS0044964,111
RTS0044965,122
RTS0044966,98
RTS0044967,121
RTS0044968,162
RTS0044969,91
RTS0044970,117
RTS0044971,106
RTS0044972,149
RTS0044973,104
RTS0044974,118
RTS0044975,109
RTS0044976,108
RTS0044977,99
RTS0044978,94
RTS0044979,126
RTS0044980,97
RTS0044981,103
RTS0044982,92
RTS0044983,99
RTS0044984,114
RTS0044985,143
RTS0044986,89
RTS0044987,98
RTS0044988,108
RTS0044989,106
RTS0044990,146
RTS0044991,83
RTS0044992,114
RTS0044993,80
RTS0044994,95
RTS0044995,99
RTS0044996,102
RTS0044997,104
RTS0044998,111
RTS0044999,94
RTS0045000,106
RTS0045001,135
RTS0045002,118
RTS0045003,127
RTS0045004,118
RTS0045005,139
RTS0045006,442
RTS0045007,550
RTS0045008,747
RTS0045009,318
RTS0045010,452
RTS0045011,581
RTS0045012,387
RTS0045013,260
RTS0045014,645
RTS0045015,527
RTS0045016,123
RTS0045017,109
RTS0045018,147
RTS0045019,148
RTS0045020,129
RTS0045021,1717
RTS0045022,2329
RTS0045023,1930
RTS0045024,2132
RTS0045025,2323
RTS0045026,192
RTS0045027,158
RTS0045028,207
RTS0045029,185
RTS0045030,230
RTS0045031,90
RTS0045032,97
RTS0045033,101
RTS0045034,126
RTS0045035,132
RTS0045036,264
RTS0045038,315
RTS0045039,306
RTS0045040,242
RTS0045041,356
RTS0045042,414
RTS0045043,343
RTS0045044,443
RTS0045045,553
RTS0045046,108
RTS0045047,165
RTS0045048,121
RTS0045049,158
RTS0045050,168
RTS0045051,104
RTS0045052,109
RTS0045053,93
RTS0045054,111
RTS0045055,93
RTS0045056,219
RTS0045057,285
RTS0045058,108
RTS0045059,160
RTS0045060,253
RTS0045061,101
RTS0045063,99
RTS0045064,110
RTS0045065,109
RTS0045066,398
RTS0045067,744
RTS0045068,791
RTS0045069,531
RTS0045070,752
RTS0045071,163
RTS0045072,125
RTS0045073,136
RTS0045074,155
RTS0045075,117
RTS0045076,141
RTS0045077,75
RTS0045078,104
RTS0045079,103
RTS0045080,103
RTS0045081,532
RTS0045082,658
RTS0045083,908
RTS0045084,851
RTS0045085,473
RTS0045086,93
RTS0045087,75
RTS0045088,103
RTS0045089,77
RTS0045090,99
RTS0045091,120
RTS0045092,106
RTS0045093,83
RTS0045094,135
RTS0045095,120
RTS0045096,84
RTS0045097,97
RTS0045098,81
RTS0045099,104
RTS0045100,134
RTS0045101,190
RTS0045102,134
RTS0045103,184
RTS0045104,147
RTS0045105,154
RTS0045106,99
RTS0045107,102
RTS0045108,99
RTS0045109,100
RTS0045110,101
RTS0045111,219
RTS0045112,160
RTS0045113,265
RTS0045114,185
RTS0045115,168
RTS0045116,105
RTS0045117,117
RTS0045118,91
RTS0045119,119
RTS0045120,115
RTS0045121,96
RTS0045122,113
RTS0045123,148
RTS0045124,96
RTS0045125,99
RTS0045126,251
RTS0045127,251
RTS0045128,209
RTS0045129,246
RTS0045130,204
RTS0045131,490
RTS0045132,255
RTS0045133,338
RTS0045134,508
RTS0045135,496
RTS0045136,138
RTS0045137,167
RTS0045138,126
RTS0045139,135
RTS0045140,156
RTS0045141,122
RTS0045142,119
RTS0045143,135
RTS0045144,128
RTS0045145,112
RTS0045146,91
RTS0045147,117
RTS0045148,116
RTS0045149,122
RTS0045150,90
RTS0045151,115
RTS0045152,159
RTS0045153,132
RTS0045154,141
RTS0045155,117
RTS0045156,149
RTS0045157,333
RTS0045158,189
RTS0045159,278
RTS0045160,345
RTS0045161,232
RTS0045162,229
RTS0045163,337
RTS0045164,330
RTS0045165,276
RTS0045166,157
RTS0045167,111
RTS0045168,164
RTS0045169,173
RTS0045170,171
RTS0045171,504
RTS0045172,392
RTS0045173,425
RTS0045174,364
RTS0045175,357
RTS0045176,92
RTS0045177,109
RTS0045178,97
RTS0045179,111
RTS0045180,112
RTS0045181,330
RTS0045182,626
RTS0045183,312
RTS0045184,308
RTS0045185,313
RTS0045186,212
RTS0045187,260
RTS0045188,172
RTS0045189,135
RTS0045190,257
RTS0045191,107
RTS0045192,95
RTS0045193,97
RTS0045194,110
RTS0045195,88
RTS0045196,114
RTS0045197,104
RTS0045198,150
RTS0045199,107
RTS0045200,114
RTS0045201,114
RTS0045202,117
RTS0045203,87
RTS0045204,91
RTS0045205,114
RTS0045206,132
RTS0045207,183
RTS0045208,186
RTS0045209,149
RTS0045210,105
RTS0045211,156
RTS0045212,168
RTS0045213,121
RTS0045214,145
RTS0045215,141
RTS0045216,456
RTS0045217,365
RTS0045218,487
RTS0045219,439
RTS0045220,301
RTS0045221,119
RTS0045222,128
RTS0045223,128
RTS0045224,132
RTS0045225,103
RTS0045226,1158
RTS0045227,895
RTS0045228,1442
RTS0045229,938
RTS0045230,908
RTS0045231,310
RTS0045232,331
RTS0045233,288
RTS0045234,266
RTS0045235,280
RTS0045236,685
RTS0045237,607
RTS0045238,472
RTS0045239,447
RTS0045240,717
RTS0045241,369
RTS0045242,326
RTS0045243,351
RTS0045244,309
RTS0045245,242
RTS0045246,261
RTS0045247,267
RTS0045248,135
RTS0045249,253
RTS0045250,185
RTS0045251,123
RTS0045252,92
RTS0045253,144
RTS0045254,102
RTS0045255,91
RTS0045256,112
RTS0045257,115
RTS0045258,114
RTS0045259,160
RTS0045260,111
RTS0045261,142
RTS0045262,204
RTS0045263,180
RTS0045264,139
RTS0045265,179
RTS0045266,202
RTS0045267,347
RTS0045268,457
RTS0045269,321
RTS0045270,256
RTS0045271,99
RTS0045272,109
RTS0045273,135
RTS0045274,151
RTS0045275,139
RTS0045276,137
RTS0045277,172
RTS0045278,216
RTS0045279,64
RTS0045280,118
RTS0045281,170
RTS0045282,177
RTS0045283,142
RTS0045284,132
RTS0045285,182
RTS0045286,200
RTS0045287,185
RTS0045288,158
RTS0045289,154
RTS0045290,177
RTS0045291,182
RTS0045292,387
RTS0045293,261
RTS0045294,162
RTS0045295,171
RTS0045296,115
RTS0045297,88
RTS0045298,118
RTS0045299,132
RTS0045300,113
RTS0045301,172
RTS0045302,123
RTS0045303,169
RTS0045304,105
RTS0045305,168
RTS0045306,110
RTS0045307,108
RTS0045308,115
RTS0045309,102
RTS0045310,129
RTS0045311,54
RTS0045312,83
RTS0045313,93
RTS0045314,100
RTS0045315,104
RTS0045316,113
RTS0045317,108
RTS0045318,113
RTS0045319,111
RTS0045320,107
RTS0045321,87
RTS0045322,89
RTS0045323,141
RTS0045324,108
RTS0045325,102
RTS0045326,132
RTS0045327,200
RTS0045328,159
RTS0045329,119
RTS0045330,117
RTS0045331,100
RTS0045332,90
RTS0045333,113
RTS0045334,107
RTS0045335,103
RTS0045336,159
RTS0045337,158
RTS0045338,148
RTS0045339,157
RTS0045340,144
RTS0045341,93
RTS0045342,132
RTS0045343,82
RTS0045344,104
RTS0045345,98
RTS0045346,99
RTS0045347,109
RTS0045348,101
RTS0045349,144
RTS0045350,95
RTS0045351,89
RTS0045352,80
RTS0045353,98
RTS0045354,118
RTS0045355,56
RTS0045356,124
RTS0045357,100
RTS0045358,87
RTS0045359,91
RTS0045360,103
RTS0045361,275
RTS0045362,173
RTS0045363,105
RTS0045364,172
RTS0045365,202
RTS0045366,208
RTS0045367,154
RTS0045368,134
RTS0045369,107
RTS0045370,115
RTS0045371,295
RTS0045372,275
RTS0045373,327
RTS0045374,434
RTS0045375,390
RTS0045376,104
RTS0045377,95
RTS0045378,106
RTS0045379,95
RTS0045380,105
RTS0045381,138
RTS0045382,106
RTS0045383,118
RTS0045384,71
RTS0045385,97
RTS0045386,119
RTS0045387,115
RTS0045388,126
RTS0045389,130
RTS0045390,131
RTS0045391,103
RTS0045392,104
RTS0045393,63
RTS0045394,101
RTS0045395,76
RTS0045396,213
RTS0045397,291
RTS0045398,168
RTS0045399,326
RTS0045400,270
RTS0045401,117
RTS0045402,105
RTS0045403,107
RTS0045404,134
RTS0045405,121
RTS0045406,147
RTS0045407,143
RTS0045408,95
RTS0045409,151
RTS0045410,146
RTS0045411,606
RTS0045412,689
RTS0045413,636
RTS0045414,643
RTS0045415,476
RTS0045416,107
RTS0045417,111
RTS0045418,76
RTS0045419,105
RTS0045420,111
RTS0045421,14545
RTS0045422,12670
RTS0045423,11937
RTS0045424,14735
RTS0045425,12174
RTS0045426,135
RTS0045427,113
RTS0045428,154
RTS0045429,124
RTS0045430,93
RTS0045431,125
RTS0045432,151
RTS0045433,122
RTS0045434,127
RTS0045435,108
RTS0045436,950
RTS0045437,986
RTS0045438,988
RTS0045439,901
RTS0045440,721
RTS0045441,174
RTS0045442,160
RTS0045443,166
RTS0045444,164
RTS0045445,163
RTS0045446,3089
RTS0045447,3680
RTS0045448,2983
RTS0045449,2556
RTS0045450,1498
RTS0045451,343
RTS0045452,204
RTS0045453,248
RTS0045454,308
RTS0045455,243
RTS0045456,79
RTS0045457,120
RTS0045458,120
RTS0045459,80
RTS0045460,131
RTS0045461,403
RTS0045462,445
RTS0045463,161
RTS0045464,239
RTS0045465,215
RTS0045466,428
RTS0045467,423
RTS0045468,255
RTS0045469,491
RTS0045470,313
RTS0045471,92
RTS0045472,125
RTS0045473,49
RTS0045474,154
RTS0045475,132
RTS0045476,189
RTS0045477,227
RTS0045478,177
RTS0045479,249
RTS0045480,216
RTS0045481,362
RTS0045482,267
RTS0045483,235
RTS0045484,472
RTS0045485,458
RTS0045486,46
RTS0045487,97
RTS0045488,110
RTS0045489,109
RTS0045490,132
RTS0045491,476
RTS0045492,557
RTS0045493,361
RTS0045494,243
RTS0045495,305
RTS0045496,416
RTS0045497,629
RTS0045498,1218
RTS0045499,1226
RTS0045500,1228
RTS0045501,435
RTS0045502,441
RTS0045503,382
RTS0045504,318
RTS0045505,343
RTS0045506,9855
RTS0045507,10245
RTS0045508,8189
RTS0045509,9534
RTS0045510,7672
RTS0045511,173
RTS0045512,113
RTS0045513,91
RTS0045514,129
RTS0045515,107
RTS0045516,127
RTS0045517,105
RTS0045518,134
RTS0045519,111
RTS0045520,97
RTS0045521,129
RTS0045522,154
RTS0045523,128
RTS0045524,161
RTS0045525,116
RTS0045526,257
RTS0045527,272
RTS0045528,239
RTS0045529,242
RTS0045530,252
RTS0045531,99
RTS0045532,128
RTS0045533,99
RTS0045534,121
RTS0045535,88
RTS0045536,890
RTS0045537,879
RTS0045538,563
RTS0045539,767
RTS0045540,845
RTS0045541,171
RTS0045542,168
RTS0045543,203
RTS0045544,118
RTS0045545,196
RTS0045546,297
RTS0045547,260
RTS0045548,231
RTS0045549,240
RTS0045550,219
RTS0045551,98
RTS0045552,112
RTS0045553,73
RTS0045554,108
RTS0045555,77
RTS0045556,2714
RTS0045557,1651
RTS0045558,2220
RTS0045559,2297
RTS0045560,1405
RTS0045561,133
RTS0045562,150
RTS0045563,91
RTS0045564,175
RTS0045565,113
RTS0045566,118
RTS0045567,89
RTS0045568,107
RTS0045569,115
RTS0045570,107
RTS0045571,72
RTS0045572,91
RTS0045573,71
RTS0045574,67
RTS0045575,113
RTS0045576,125
RTS0045577,106
RTS0045578,114
RTS0045579,135
RTS0045580,127
RTS0045581,127
RTS0045582,130
RTS0045583,156
RTS0045584,121
RTS0045585,90
RTS0045586,364
RTS0045587,534
RTS0045588,629
RTS0045589,536
RTS0045590,479
RTS0045592,2048
RTS0045593,2298
RTS0045594,2026
RTS0045595,2275
RTS0045596,2882
RTS0045597,3174
RTS0045598,3712
RTS0045599,3242
RTS0045600,2949
RTS0045601,134
RTS0045602,136
RTS0045603,94
RTS0045604,122
RTS0045606,545
RTS0045607,419
RTS0045608,322
RTS0045609,419
RTS0045610,417
RTS0045611,106
RTS0045612,175
RTS0045613,135
RTS0045614,166
RTS0045615,185
RTS0045616,103
RTS0045617,98
RTS0045618,84
RTS0045619,92
RTS0045620,90
RTS0045621,381
RTS0045622,539
RTS0045623,549
RTS0045624,377
RTS0045625,473
RTS0045626,44
RTS0045627,85
RTS0045628,106
RTS0045629,106
RTS0045630,96
RTS0045631,91
RTS0045632,110
RTS0045633,122
RTS0045634,79
RTS0045635,102
RTS0045636,165
RTS0045637,106
RTS0045638,147
RTS0045639,169
RTS0045640,98
RTS0045641,104
RTS0045642,113
RTS0045643,101
RTS0045644,68
RTS0045645,107
RTS0045646,96
RTS0045647,101
RTS0045648,101
RTS0045649,99
RTS0045650,116
RTS0045651,308
RTS0045652,548
RTS0045653,573
RTS0045654,557
RTS0045655,606
RTS0045656,129
RTS0045657,141
RTS0045658,206
RTS0045659,161
RTS0045660,162
RTS0045661,384
RTS0045662,249
RTS0045663,239
RTS0045664,280
RTS0045665,380
RTS0045666,165
RTS0045667,199
RTS0045668,214
RTS0045669,185
RTS0045670,228
RTS0045671,85
RTS0045672,139
RTS0045673,104
RTS0045674,105
RTS0045675,137
RTS0045676,3242
RTS0045677,3470
RTS0045678,3867
RTS0045679,2922
RTS0045680,4064
RTS0045681,170
RTS0045682,159
RTS0045683,139
RTS0045684,188
RTS0045685,163
RTS0045687,110
RTS0045688,116
RTS0045689,86
RTS0045690,113
RTS0045691,101
RTS0045692,109
RTS0045693,118
RTS0045694,150
RTS0045695,142
RTS0045696,164
RTS0045697,134
RTS0045698,153
RTS0045699,103
RTS0045700,141
RTS0045701,227
RTS0045702,210
RTS0045703,161
RTS0045704,189
RTS0045705,214
RTS0045706,104
RTS0045707,123
RTS0045708,103
RTS0045709,101
RTS0045710,131
RTS0045711,125
RTS0045712,119
RTS0045713,123
RTS0045714,101
RTS0045715,90
RTS0045716,203
RTS0045717,171
RTS0045718,142
RTS0045719,147
RTS0045720,160
RTS0045721,664
RTS0045722,855
RTS0045723,899
RTS0045724,513
RTS0045725,543
RTS0045726,221
RTS0045727,272
RTS0045728,235
RTS0045729,185
RTS0045730,173
RTS0045731,181
RTS0045732,171
RTS0045733,169
RTS0045734,150
RTS0045735,161
RTS0045736,2086
RTS0045737,3296
RTS0045738,3397
RTS0045739,3494
RTS0045740,2502
RTS0045741,894
RTS0045742,631
RTS0045743,830
RTS0045744,965
RTS0045745,902
RTS0045746,1812
RTS0045747,1758
RTS0045748,2085
RTS0045749,1118
RTS0045750,1095
RTS0045751,809
RTS0045752,612
RTS0045753,852
RTS0045754,922
RTS0045755,818
RTS0045756,824
RTS0045757,850
RTS0045758,1017
RTS0045759,961
RTS0045760,857
RTS0045761,110
RTS0045762,97
RTS0045763,108
RTS0045764,123
RTS0045765,86
RTS0045766,121
RTS0045767,79
RTS0045768,122
RTS0045769,94
RTS0045770,106
RTS0045771,137
RTS0045772,143
RTS0045773,167
RTS0045774,89
RTS0045775,131
RTS0045776,123
RTS0045777,110
RTS0045778,122
RTS0045779,113
RTS0045780,131
RTS0045781,3630
RTS0045782,4935
RTS0045783,5126
RTS0045784,4468
RTS0045785,5346
RTS0045786,110
RTS0045787,140
RTS0045788,170
RTS0045789,100
RTS0045790,91
RTS0045791,85
RTS0045792,88
RTS0045793,99
RTS0045794,107
RTS0045795,96
RTS0045796,136
RTS0045797,94
RTS0045798,103
RTS0045799,82
RTS0045800,107
RTS0045801,102
RTS0045802,80
RTS0045803,117
RTS0045804,71
RTS0045805,91
RTS0045806,1569
RTS0045807,1215
RTS0045808,1017
RTS0045809,1365
RTS0045810,752
RTS0045811,367
RTS0045812,416
RTS0045813,349
RTS0045814,473
RTS0045815,418
RTS0045816,461
RTS0045817,447
RTS0045818,276
RTS0045819,288
RTS0045820,347
RTS0045821,960
RTS0045822,828
RTS0045823,755
RTS0045824,997
RTS0045825,637
RTS0045826,787
RTS0045827,1012
RTS0045828,422
RTS0045829,775
RTS0045830,474
RTS0045831,260
RTS0045832,317
RTS0045833,251
RTS0045834,258
RTS0045835,282
RTS0045836,1773
RTS0045837,1745
RTS0045838,1368
RTS0045840,898
RTS0045841,1864
RTS0045842,1548
RTS0045843,598
RTS0045844,709
RTS0045845,1094
RTS0045846,5080
RTS0045848,1799
RTS0045849,5878
RTS0045851,195
RTS0045852,214
RTS0045853,283
RTS0045854,267
RTS0045855,227
RTS0045856,221
RTS0045857,239
RTS0045858,137
RTS0045859,232
RTS0045860,143
RTS0045861,291
RTS0045862,333
RTS0045863,404
RTS0045864,448
RTS0045865,453
RTS0045866,531
RTS0045867,109
RTS0045868,88
RTS0045869,88
RTS0045870,107
RTS0045871,82
RTS0045872,96
RTS0045873,97
RTS0045874,92
RTS0045875,114
RTS0045876,67
RTS0045877,92
RTS0045878,52
RTS0045879,114
RTS0045880,76
RTS0045881,82
RTS0045882,97
RTS0045883,97
RTS0045884,115
RTS0045885,16
RTS0045886,95
RTS0045887,103
RTS0045888,93
RTS0045889,91
RTS0045890,78
RTS0045891,130
RTS0045892,105
RTS0045893,93
RTS0045894,125
RTS0045895,227
RTS0045896,364
RTS0045897,285
RTS0045898,260
RTS0045899,622
RTS0045900,642
RTS0045901,306
RTS0045902,537
RTS0045903,406
RTS0045904,515
RTS0045905,138
RTS0045906,122
RTS0045907,127
RTS0045908,107
RTS0045909,118
RTS0045910,103
RTS0045911,117
RTS0045912,97
RTS0045913,88
RTS0045914,71
RTS0045915,95
RTS0045916,128
RTS0045917,85
RTS0045918,114
RTS0045919,110
RTS0045920,101
RTS0045921,126
RTS0045922,92
RTS0045923,96
RTS0045924,93
RTS0045925,92
RTS0045926,142
RTS0045927,96
RTS0045928,99
RTS0045929,156
RTS0045930,1160
RTS0045931,1010
RTS0045932,394
RTS0045933,110
RTS0045935,77
RTS0045939,230
RTS0045940,188
RTS0045941,170
RTS0045942,99
RTS0045943,143
RTS0045944,97
RTS0045945,531
RTS0045946,254
RTS0045947,444
RTS0045948,251
RTS0045949,262
RTS0045950,494
RTS0045951,420
RTS0045952,419
RTS0045953,100
RTS0045954,153
RTS0045955,95
RTS0045956,101
RTS0045957,96
RTS0045958,109
RTS0045959,89
RTS0045960,67
RTS0045961,87
RTS0045962,96
RTS0045963,99
RTS0045964,122
RTS0045965,141
RTS0045966,97
RTS0045967,79
RTS0045968,102
RTS0045969,361
RTS0045970,686
RTS0045971,844
RTS0045972,106
RTS0045973,105
RTS0045974,86
RTS0045975,113
RTS0045976,96
RTS0045977,86
RTS0045978,131
RTS0045979,521
RTS0045980,610
RTS0045981,567
RTS0045982,631
RTS0045983,119
RTS0045984,138
RTS0045985,112
RTS0045986,83
RTS0045987,296
RTS0045988,223
RTS0045989,174
RTS0045990,187
RTS0045991,1107
RTS0045992,747
RTS0045993,889
RTS0045994,198
RTS0045995,159
RTS0045996,208
RTS0045997,228
RTS0045998,87
RTS0045999,88
RTS0046000,80
RTS0046001,106
RTS0046002,115
RTS0046003,96
RTS0046004,93
RTS0046005,685
RTS0046006,512
RTS0046007,611
RTS0046008,577
RTS0046009,162
RTS0046010,99
RTS0046011,80
RTS0046012,200
RTS0046013,334
RTS0046014,238
RTS0046015,272
RTS0046016,171
RTS0046017,109
RTS0046018,101
RTS0046019,115
RTS0046020,551
RTS0046021,487
RTS0046022,468
RTS0046023,954
RTS0046024,911
RTS0046025,568
RTS0046026,100
RTS0046027,132
RTS0046028,95
RTS0046029,105
RTS0046030,108
RTS0046031,104
RTS0046032,117
RTS0046033,90
RTS0046034,101
RTS0046035,78
RTS0046036,118
RTS0046037,85
RTS0046038,96
RTS0046039,89
RTS0046040,74
RTS0046041,106
RTS0046042,110
RTS0046043,103
RTS0046044,94
RTS0046045,142
RTS0046046,120
RTS0046047,81
RTS0046048,351
RTS0046049,497
RTS0046050,350
RTS0046051,625
RTS0046052,365
RTS0046053,457
RTS0046054,438
RTS0046055,469
RTS0046056,144
RTS0046057,140
RTS0046058,137
RTS0046059,179
RTS0046060,272
RTS0046061,908
RTS0046062,660
RTS0046063,933
RTS0046064,505
RTS0046065,467
RTS0046066,585
RTS0046067,554
RTS0046068,158
RTS0046069,131
RTS0046070,101
RTS0046071,132
RTS0046072,123
RTS0046073,114
RTS0046074,165
RTS0046075,141
RTS0046076,137
RTS0046077,178
RTS0046078,139
RTS0046079,135
RTS0046080,147
RTS0046081,109
RTS0046082,1121
RTS0046083,580
RTS0046084,1146
RTS0046085,173
RTS0046086,201
RTS0046087,144
RTS0046088,106
RTS0046089,89
RTS0046090,113
RTS0046091,83
RTS0046092,195
RTS0046093,160
RTS0046094,119
RTS0046095,89
RTS0046096,98
RTS0046097,104
RTS0046098,104
RTS0046099,120
RTS0046100,86
RTS0046101,83
RTS0046102,103
RTS0046103,228
RTS0046104,305
RTS0046105,173
RTS0046106,133
RTS0046107,117
RTS0046108,82
RTS0046109,115
RTS0046110,93
RTS0046111,104
RTS0046112,361
RTS0046113,225
RTS0046114,178
RTS0046115,413
RTS0046116,310
RTS0046117,402
RTS0046119,115
RTS0046121,202
RTS0046122,270
RTS0046123,191
RTS0046124,229
RTS0046125,155
RTS0046126,144
RTS0046127,138
RTS0046128,600
RTS0046129,364
RTS0046130,388
RTS0046131,265
RTS0046132,472
RTS0046133,624
RTS0046134,429
RTS0046135,335
RTS0046136,444
RTS0046137,817
RTS0046138,172
RTS0046140,563
RTS0046141,323
RTS0046142,434
RTS0046143,547
RTS0046144,610
RTS0046145,106
RTS0046146,100
RTS0046147,100
RTS0046148,123
RTS0046149,76
RTS0046150,84
RTS0046152,101
RTS0046153,96
RTS0046154,75
RTS0046155,102
RTS0046156,91
RTS0046157,75
RTS0046158,73
RTS0046159,111
RTS0046160,117
RTS0046161,115
RTS0046162,85
RTS0046163,122
RTS0046164,373
RTS0046165,387
RTS0046166,269
RTS0046167,363
RTS0046168,111
RTS0046169,80
RTS0046170,95
RTS0046171,85
RTS0046172,88
RTS0046173,47
RTS0046174,95
RTS0046175,107
RTS0046176,79
RTS0046177,84
RTS0046178,113
RTS0046179,98
RTS0046180,129
RTS0046181,134
RTS0046182,94
RTS0046183,168
RTS0046184,187
RTS0046185,163
RTS0046186,131
RTS0046187,132
RTS0046188,177
RTS0046191,97
RTS0046193,80
RTS0046194,147
RTS0046195,151
RTS0046196,105
RTS0046197,100
RTS0046198,91
RTS0046199,122
RTS0046200,109
RTS0046201,85
RTS0046202,204
RTS0046203,188
RTS0046204,143
RTS0046205,152
RTS0046206,117
RTS0046207,122
RTS0046208,90
RTS0046209,91
RTS0046210,81
RTS0046211,105
RTS0046212,139
RTS0046213,5857
RTS0046214,5053
RTS0046215,3703
RTS0046216,4829
RTS0046217,5562
RTS0046218,107
RTS0046219,70
RTS0046220,119
RTS0046221,89
RTS0046222,133
RTS0046223,87
RTS0046224,83
RTS0046225,282
RTS0046226,247
RTS0046227,269
RTS0046228,283
RTS0046229,229
RTS0046230,115
RTS0046231,45
RTS0046232,126
RTS0046233,88
RTS0046234,107
RTS0046235,105
RTS0046236,92
RTS0046237,121
RTS0046238,97
RTS0046239,81
RTS0046240,107
RTS0046241,96
RTS0046242,82
RTS0046243,71
RTS0046244,149
RTS0046245,79
RTS0046246,111
RTS0046247,116
RTS0046248,85
RTS0046249,102
RTS0046250,106
RTS0046251,106
RTS0046252,811
RTS0046253,656
RTS0046254,767
RTS0046255,82
RTS0046256,118
RTS0046257,99
RTS0046258,83
RTS0046259,78
RTS0046260,138
RTS0046261,264
RTS0046262,364
RTS0046263,120
RTS0046264,108
RTS0046265,116
RTS0046266,135
RTS0046267,95
RTS0046268,1439
RTS0046269,1283
RTS0046270,1154
RTS0046271,919
RTS0046272,1009
RTS0046273,96
RTS0046274,103
RTS0046275,91
RTS0046276,81
RTS0046277,213
RTS0046278,189
RTS0046279,252
RTS0046280,172
RTS0046281,266
RTS0046282,275
RTS0046283,581
RTS0046284,257
RTS0046285,83
RTS0046286,99
RTS0046287,109
RTS0046288,132
RTS0046289,138
RTS0046290,105
RTS0046291,103
RTS0046292,114
RTS0046293,85
RTS0046294,93
RTS0046295,131
RTS0046296,78
RTS0046297,184
RTS0046298,202
RTS0046299,150
RTS0046300,190
RTS0046301,251
RTS0046302,95
RTS0046303,105
RTS0046304,91
RTS0046305,105
RTS0046306,114
RTS0046307,86
RTS0046308,97
RTS0046309,104
RTS0046310,106
RTS0046311,103
RTS0046312,96
RTS0046313,79
RTS0046314,116
RTS0046315,87
RTS0046316,99
RTS0046317,114
RTS0046318,105
RTS0046319,112
RTS0046320,98
RTS0046321,107
RTS0046322,97
RTS0046323,86
RTS0046324,103
RTS0046325,118
RTS0046326,132
RTS0046327,116
RTS0046328,141
RTS0046329,278
RTS0046330,237
RTS0046331,260
RTS0046332,174
RTS0046333,282
RTS0046334,145
RTS0046335,193
RTS0046336,187
RTS0046342,71
RTS0046343,111
RTS0046344,93
RTS0046345,73
RTS0046346,95
RTS0046347,829
RTS0046348,844
RTS0046349,894
RTS0046350,96
RTS0046351,106
RTS0046352,128
RTS0046353,138
RTS0046354,110
RTS0046355,346
RTS0046356,764
RTS0046357,516
RTS0046358,379
RTS0046359,493
RTS0046360,148
RTS0046361,117
RTS0046362,191
RTS0046363,138
RTS0046364,96
RTS0046365,87
RTS0046366,99
RTS0046367,86
RTS0046368,90
RTS0046369,106
RTS0046370,87
RTS0046371,127
RTS0046372,106
RTS0046373,93
RTS0046374,78
RTS0046375,72
RTS0046376,115
RTS0046377,98
RTS0046378,104
RTS0046379,113
RTS0046380,96
RTS0046381,86
RTS0046382,99
RTS0046383,182
RTS0046384,174
RTS0046385,158
RTS0046386,191
RTS0046387,140
RTS0046388,314
RTS0046389,384
RTS0046390,335
RTS0046391,366
RTS0046392,125
RTS0046393,87
RTS0046394,84
RTS0046395,93
RTS0046396,76
RTS0046397,87
RTS0046398,122
RTS0046399,121
RTS0046400,113
RTS0046401,126
RTS0046402,133
RTS0046403,121
RTS0046404,149
RTS0046405,137
RTS0046406,126
RTS0046407,128
RTS0046408,79
RTS0046409,108
RTS0046410,256
RTS0046411,166
RTS0046412,202
RTS0046413,1205
RTS0046414,8707
RTS0046415,1232
RTS0046416,124
RTS0046417,153
RTS0046418,116
RTS0046419,119
RTS0046420,404
RTS0046421,393
RTS0046422,218
RTS0046423,117
RTS0046424,197
RTS0046425,237
RTS0046426,140
RTS0046427,128
RTS0046428,154
RTS0046429,112
RTS0046430,128
RTS0046431,104
RTS0046432,215
RTS0046433,152
RTS0046434,207
RTS0046435,2818
RTS0046439,146
RTS0046440,269
RTS0046441,184
RTS0046442,160
RTS0046443,169
RTS0046444,143
RTS0046445,114
RTS0046446,72
RTS0046447,94
RTS0046448,145
RTS0046449,571
RTS0046450,1016
RTS0046451,175
RTS0046452,587
RTS0046453,519
RTS0046454,340
RTS0046455,284
RTS0046456,160
RTS0046457,272
RTS0046458,288
RTS0046459,691
RTS0046460,668
RTS0046461,148
RTS0046462,155
RTS0046463,115
RTS0046464,91
RTS0046466,95
RTS0046468,93
RTS0046469,94
RTS0046470,128
RTS0046471,92
RTS0046472,115
RTS0046473,96
RTS0046474,76
RTS0046475,129
RTS0046476,99
RTS0046477,62
RTS0046478,96
RTS0046479,120
RTS0046480,90
RTS0046481,71
RTS0046482,96
RTS0046483,101
RTS0046484,85
RTS0046485,89
RTS0046486,91
RTS0046487,110
RTS0046488,90
RTS0046489,109
RTS0046490,101
RTS0046491,102
RTS0046492,107
RTS0046493,93
RTS0046494,87
RTS0046495,118
RTS0046496,482
RTS0046497,475
RTS0046498,171
RTS0046499,1561
RTS0046500,1571
RTS0046501,1143
RTS0046502,317
RTS0046503,363
RTS0046504,290
RTS0046505,71
RTS0046506,86
RTS0046507,98
RTS0046508,99
RTS0046509,67
RTS0046510,102
RTS0046511,71
RTS0046512,145
RTS0046513,124
RTS0046514,73
RTS0046515,101
RTS0046516,121
RTS0046517,125
RTS0046518,71
RTS0046519,79
RTS0046520,85
RTS0046521,96
RTS0046522,87
RTS0046524,108
RTS0046525,125
RTS0046526,189
RTS0046527,123
RTS0046528,123
RTS0046529,126
RTS0046530,69
RTS0046531,118
RTS0046532,117
RTS0046533,96
RTS0046534,108
RTS0046535,91
RTS0046536,85
RTS0046537,104
RTS0046538,188
RTS0046539,204
RTS0046540,230
RTS0046541,153
RTS0046542,195
RTS0046543,256
RTS0046544,150
RTS0046545,187
RTS0046546,123
RTS0046548,111
RTS0046549,215
RTS0046550,208
RTS0046551,416
RTS0046552,223
RTS0046553,150
RTS0046554,85
RTS0046555,112
RTS0046556,107
RTS0046557,113
RTS0046558,96
RTS0046559,111
RTS0046560,96
RTS0046561,91
RTS0046562,93
RTS0046563,108
RTS0046564,100
RTS0046565,125
RTS0046566,114
RTS0046567,181
RTS0046568,167
RTS0046569,175
RTS0046570,214
RTS0046571,146
RTS0046572,194
RTS0046573,210
RTS0046574,201
RTS0046575,133
RTS0046577,110
RTS0046578,106
RTS0046580,310
RTS0046581,232
RTS0046582,210
RTS0046583,114
RTS0046584,166
RTS0046585,150
RTS0046586,142
RTS0046587,127
RTS0046588,87
RTS0046589,109
RTS0046590,136
RTS0046591,108
RTS0046592,122
RTS0046593,128
RTS0046594,219
RTS0046595,187
RTS0046596,161
RTS0046597,143
RTS0046598,191
RTS0046599,153
RTS0046600,457
RTS0046601,697
RTS0046602,454
RTS0046603,531
RTS0046604,146
RTS0046605,129
RTS0046606,114
RTS0046607,569
RTS0046608,1199
RTS0046609,811
RTS0046610,84
RTS0046611,128
RTS0046612,145
RTS0046613,86
RTS0046614,134
RTS0046615,83
RTS0046616,109
RTS0046617,122
RTS0046618,111
RTS0046619,118
RTS0046620,89
RTS0046621,214
RTS0046622,199
RTS0046623,158
RTS0046624,395
RTS0046625,216
RTS0046626,233
RTS0046627,229
RTS0046628,440
RTS0046629,99
RTS0046630,143
RTS0046631,114
RTS0046632,766
RTS0046633,554
RTS0046634,799
RTS0046635,138
RTS0046636,163
RTS0046637,186
RTS0046638,108
RTS0046639,98
RTS0046640,127
RTS0046641,94
RTS0046642,92
RTS0046643,109
RTS0046644,146
RTS0046645,88
RTS0046646,188
RTS0046647,340
RTS0046648,248
RTS0046649,221
RTS0046650,237
RTS0046651,300
RTS0046652,238
RTS0046653,414
RTS0046654,332
RTS0046655,391
RTS0046656,146
RTS0046657,112
RTS0046658,117
RTS0046659,107
RTS0046660,103
RTS0046661,262
RTS0046662,243
RTS0046663,226
RTS0046664,93
RTS0046665,113
RTS0046666,133
RTS0046667,205
RTS0046668,191
RTS0046669,138
RTS0046670,115
RTS0046671,95
RTS0046672,99
RTS0046673,109
RTS0046674,94
RTS0046675,83
RTS0046676,84
RTS0046677,89
RTS0046678,98
RTS0046679,63
RTS0046680,107
RTS0046681,94
RTS0046682,68
RTS0046683,104
RTS0046684,101
RTS0046685,90
RTS0046686,115
RTS0046687,114
RTS0046688,99
RTS0046689,105
RTS0046690,103
RTS0046691,105
RTS0046692,136
RTS0046693,138
RTS0046694,125
RTS0046695,135
RTS0046696,109
RTS0046697,132
RTS0046698,132
RTS0046699,163
RTS0046700,201
RTS0046701,269
RTS0046702,211
RTS0046703,2660
RTS0046704,4233
RTS0046705,3791
RTS0046706,1887
RTS0046707,3111
RTS0046708,2522
RTS0046709,176
RTS0046710,333
RTS0046711,386
RTS0046712,253
RTS0046713,235
RTS0046714,310
RTS0046715,156
RTS0046716,285
RTS0046717,336
RTS0046718,84
RTS0046719,85
RTS0046720,106
RTS0046721,192
RTS0046722,199
RTS0046723,124
RTS0046724,98
RTS0046725,79
RTS0046726,112
RTS0046727,135
RTS0046728,104
RTS0046729,118
RTS0046730,115
RTS0046731,124
RTS0046732,127
RTS0046733,145
RTS0046734,156
RTS0046735,125
RTS0046736,68
RTS0046737,75
RTS0046738,99
RTS0046739,72
RTS0046740,91
RTS0046741,97
RTS0046742,62
RTS0046743,174
RTS0046744,145
RTS0046745,218
RTS0046746,123
RTS0046747,132
RTS0046748,196
RTS0046749,128
RTS0046750,92
RTS0046751,95
RTS0046752,99
RTS0046753,92
RTS0046754,101
RTS0046755,114
RTS0046756,108
RTS0046757,95
RTS0046758,93
RTS0046759,380
RTS0046760,407
RTS0046761,360
RTS0046763,159
RTS0046764,121
RTS0046765,98
RTS0046766,97
RTS0046767,113
RTS0046768,692
RTS0046769,885
RTS0046770,845
RTS0046771,273
RTS0046772,471
RTS0046773,263
RTS0046774,172
RTS0046775,415
RTS0046776,1
RTS0046777,86
RTS0046778,108
RTS0046779,142
RTS0046780,114
RTS0046781,113
RTS0046782,69
RTS0046783,69
RTS0046784,86
RTS0046785,95
RTS0046790,122
RTS0046791,117
RTS0046792,108
RTS0046793,104
RTS0046794,124
RTS0046795,130
RTS0046796,121
RTS0046797,107
RTS0046798,143
RTS0046799,141
RTS0046800,106
RTS0046801,11059
RTS0046802,7435
RTS0046803,88
RTS0046804,102
RTS0046805,100
RTS0046806,103
RTS0046807,139
RTS0046808,83
RTS0046809,75
RTS0046810,119
RTS0046811,64
RTS0046812,81
RTS0046813,95
RTS0046814,90
RTS0046815,117
RTS0046816,359
RTS0046817,81
RTS0046818,75
RTS0046819,158
RTS0046820,136
RTS0046821,74
RTS0046822,72
RTS0046823,118
RTS0046824,442
RTS0046825,352
RTS0046826,96
RTS0046827,93
RTS0046828,90
RTS0046829,80
RTS0046830,133
RTS0046831,125
RTS0046832,188
RTS0046833,114
RTS0046835,59
RTS0046836,4843
RTS0046837,7654
RTS0046838,354
RTS0046839,1127
RTS0046840,90
RTS0046841,82
RTS0046842,1275
RTS0046843,1438
RTS0046846,173
RTS0046849,194
RTS0046850,749
RTS0046851,1987
RTS0046852,395
RTS0046853,469
RTS0046854,85
RTS0046855,97
RTS0046856,97
RTS0046857,102
RTS0046858,145
RTS0046859,196
RTS0046860,382
RTS0046861,114
RTS0046862,142
RTS0046863,126
RTS0046864,167
RTS0046866,107
RTS0046867,182
RTS0046868,170
RTS0046869,582
RTS0046870,593
RTS0046871,6380
RTS0046872,17918
RTS0046873,96
RTS0046874,94
RTS0046875,112
RTS0046876,80
RTS0046877,126
RTS0046878,86
RTS0046879,103
RTS0046880,138
RTS0046881,267
RTS0046882,216
RTS0046885,235
RTS0046886,243
RTS0046887,83
RTS0046889,113
RTS0046890,127
RTS0046891,140
RTS0046892,84
RTS0046893,159
RTS0046894,249
RTS0046895,87
RTS0046897,142
RTS0046898,95
RTS0046899,111
RTS0046900,784
RTS0046902,186
RTS0046903,1307
RTS0046904,309
RTS0046905,77
RTS0046906,934
RTS0046907,289
RTS0046908,89
RTS0046909,112
RTS0046910,86
RTS0046911,337
RTS0046912,86
RTS0046913,118
RTS0046914,136
RTS0046915,84
RTS0046916,116
RTS0046918,8975
RTS0046919,14199
RTS0046920,278
RTS0046921,109
RTS0046922,190
RTS0046923,943
RTS0046924,469
RTS0046925,194
RTS0046926,97
RTS0046927,80
RTS0046928,94
RTS0046929,82
RTS0046930,121
RTS0046931,91
RTS0046933,104
RTS0046934,432
RTS0046935,516
RTS0046936,184
RTS0046937,123
RTS0046938,5963
RTS0046939,108
RTS0046940,115
RTS0046941,83
RTS0046942,121
RTS0046943,246
RTS0046944,98
RTS0046946,452
RTS0046947,91
RTS0046948,99
RTS0046949,122
RTS0046950,76
RTS0046951,111
RTS0046952,82
RTS0046954,88
RTS0046955,94
RTS0046956,266
RTS0046957,129
RTS0046958,123
RTS0046959,153
RTS0046960,88
RTS0046961,508
RTS0046962,222
RTS0046963,105
RTS0046965,156
RTS0046966,623
RTS0046967,126
RTS0046968,77
RTS0047054,353
RTS0047055,440
RTS0047056,330
RTS0047057,395
RTS0047058,347
RTS0047060,218
RTS0047061,284
RTS0047062,229
RTS0047063,273
RTS0047064,362
RTS0047065,161
RTS0047066,172
RTS0047067,164
RTS0047068,132
RTS0047069,156
RTS0047070,401
RTS0047071,374
RTS0047072,485
RTS0047073,460
RTS0047074,482
RTS0047075,608
RTS0047076,770
RTS0047077,645
RTS0047078,661
RTS0047079,371
RTS0047080,186
RTS0047081,156
RTS0047082,129
RTS0047083,192
RTS0047084,130
RTS0047085,66
RTS0047086,111
RTS0047087,99
RTS0047088,107
RTS0047089,84
RTS0047090,2
RTS0047091,65
RTS0047092,100
RTS0047093,91
RTS0047094,100
RTS0047095,87
RTS0047096,77
RTS0047097,67
RTS0047098,59
RTS0047099,81
RTS0047100,86
RTS0047101,124
RTS0047102,102
RTS0047103,134
RTS0047104,88
RTS0047105,407
RTS0047106,578
RTS0047107,330
RTS0047108,648
RTS0047109,276
RTS0047110,204
RTS0047111,135
RTS0047112,164
RTS0047113,470
RTS0047114,221
RTS0047115,195
RTS0047116,341
RTS0047117,330
RTS0047118,287
RTS0047119,284
RTS0047120,148
RTS0047121,119
RTS0047122,157
RTS0047123,139
RTS0047124,163
RTS0047125,100
RTS0047126,113
RTS0047127,141
RTS0047128,80
RTS0047129,105
RTS0047130,134
RTS0047131,126
RTS0047132,126
RTS0047133,143
RTS0047134,93
RTS0047135,1187
RTS0047136,1323
RTS0047137,1056
RTS0047138,1172
RTS0047139,891
RTS0047140,75
RTS0047141,109
RTS0047142,114
RTS0047143,88
RTS0047144,113
RTS0047145,263
RTS0047146,246
RTS0047147,291
RTS0047148,249
RTS0047149,206
RTS0047150,738
RTS0047151,615
RTS0047152,1380
RTS0047153,940
RTS0047154,1399
RTS0047156,109
RTS0047157,105
RTS0047158,106
RTS0047159,106
RTS0047160,111
RTS0047165,104
RTS0047166,81
RTS0047167,95
RTS0047168,90
RTS0047169,88
RTS0047170,71
RTS0047171,110
RTS0047172,102
RTS0047173,132
RTS0047174,117
RTS0047175,87
RTS0047176,118
RTS0047177,162
RTS0047178,172
RTS0047179,141
RTS0047180,129
RTS0047181,292
RTS0047182,256
RTS0047183,251
RTS0047184,294
RTS0047185,217
RTS0047186,110
RTS0047187,126
RTS0047188,98
RTS0047189,116
RTS0047190,118
RTS0047191,113
RTS0047192,115
RTS0047193,258
RTS0047194,280
RTS0047195,304
RTS0047196,264
RTS0047197,401
RTS0047198,237
RTS0047199,209
RTS0047200,279
RTS0047201,221
RTS0047202,226
RTS0047203,232
RTS0047204,164
RTS0047205,198
RTS0047206,179
RTS0047207,194
RTS0047208,2690
RTS0047209,2955
RTS0047210,3532
RTS0047211,3012
RTS0047212,1605
RTS0047213,183
RTS0047214,206
RTS0047215,208
RTS0047216,155
RTS0047217,105
RTS0047218,1609
RTS0047219,1652
RTS0047220,663
RTS0047221,2424
RTS0047222,2204
RTS0047223,222
RTS0047225,158
RTS0047226,117
RTS0047229,75
RTS0047230,82
RTS0047231,106
RTS0047232,127
RTS0047233,86
RTS0047234,97
RTS0047235,103
RTS0047236,94
RTS0047237,101
RTS0047238,93
RTS0047239,105
RTS0047240,103
RTS0047241,105
RTS0047242,104
RTS0047243,88
RTS0047244,96
RTS0047245,119
RTS0047246,55
RTS0047247,77
RTS0047248,90
RTS0047249,176
RTS0047250,195
RTS0047252,226
RTS0047253,156
RTS0047254,186
RTS0047255,577
RTS0047256,536
RTS0047257,462
RTS0047258,497
RTS0047259,588
RTS0047260,435
RTS0047261,434
RTS0047262,330
RTS0047263,442
RTS0047264,251
RTS0047266,369
RTS0047267,771
RTS0047268,564
RTS0047269,607
RTS0047270,1408
RTS0047271,1642
RTS0047272,972
RTS0047273,1024
RTS0047274,514
RTS0047276,210
RTS0047277,2010
RTS0047278,2075
RTS0047279,2234
RTS0047280,1093
RTS0047281,949
RTS0047282,1423
RTS0047283,935
RTS0047284,742
RTS0047290,1692
RTS0047291,2783
RTS0047292,1962
RTS0047293,1642
RTS0047294,2514
RTS0047295,84
RTS0047296,206
RTS0047297,207
RTS0047298,141
RTS0047299,180
RTS0047300,80
RTS0047301,119
RTS0047302,65
RTS0047303,106
RTS0047304,76
RTS0047305,585
RTS0047306,722
RTS0047307,847
RTS0047308,501
RTS0047309,572
RTS0047310,662
RTS0047311,578
RTS0047312,517
RTS0047313,438
RTS0047314,483
RTS0047315,666
RTS0047316,635
RTS0047317,690
RTS0047318,606
RTS0047319,693
RTS0047320,191
RTS0047321,421
RTS0047322,330
RTS0047323,622
RTS0047324,512
RTS0047325,341
RTS0047326,311
RTS0047327,375
RTS0047328,315
RTS0047329,257
RTS0047331,490
RTS0047332,539
RTS0047333,549
RTS0047334,453
RTS0047335,466
RTS0047336,542
RTS0047337,332
RTS0047338,497
RTS0047339,409
RTS0047340,1344
RTS0047341,1192
RTS0047342,1263
RTS0047343,1215
RTS0047344,1052
RTS0047345,344
RTS0047346,439
RTS0047348,419
RTS0047349,333
RTS0047350,413
RTS0047351,720
RTS0047352,1794
RTS0047353,1478
RTS0047354,1413
RTS0047356,452
RTS0047357,621
RTS0047358,383
RTS0047359,608
RTS0047360,502
RTS0047361,152
RTS0047362,305
RTS0047363,350
RTS0047364,238
RTS0047365,302
RTS0047366,189
RTS0047367,177
RTS0047368,230
RTS0047369,170
RTS0047370,132
RTS0047373,161
RTS0047374,97
RTS0047375,113
RTS0047376,279
RTS0047377,271
RTS0047378,341
RTS0047379,444
RTS0047380,352
RTS0047381,82
RTS0047382,95
RTS0047383,92
RTS0047384,91
RTS0047385,90
RTS0047386,302
RTS0047387,258
RTS0047388,259
RTS0047389,251
RTS0047390,234
RTS0047391,444
RTS0047392,269
RTS0047393,620
RTS0047394,95
RTS0047395,97
RTS0047396,713
RTS0047397,310
RTS0047398,124
RTS0047399,122
RTS0047400,106
RTS0047401,164
RTS0047402,377
RTS0047403,201
RTS0047404,399
RTS0047405,396
RTS0047406,102
RTS0047407,125
RTS0047408,203
RTS0047409,341
RTS0047410,278
RTS0047411,467
RTS0047412,433
RTS0047413,263
RTS0047414,438
RTS0047415,430
RTS0047417,208
RTS0047418,375
RTS0047419,312
RTS0047420,329
RTS0047421,91
RTS0047422,100
RTS0047423,101
RTS0047424,119
RTS0047425,73
RTS0047426,248
RTS0047427,230
RTS0047428,252
RTS0047429,227
RTS0047430,247
RTS0047431,245
RTS0047432,1174
RTS0047433,945
RTS0047434,857
RTS0047435,1491
RTS0047436,128
RTS0047437,79
RTS0047438,102
RTS0047439,97
RTS0047440,75
RTS0047441,329
RTS0047442,271
RTS0047445,315
RTS0047446,256
RTS0047447,96
RTS0047448,96
RTS0047449,113
RTS0047450,109
RTS0047451,88
RTS0047452,108
RTS0047453,67
RTS0047454,99
RTS0047455,90
RTS0047456,80
RTS0047457,122
RTS0047458,94
RTS0047459,93
RTS0047460,106
RTS0047461,98
RTS0047462,219
RTS0047463,225
RTS0047464,275
RTS0047465,190
RTS0047466,233
RTS0047467,129
RTS0047468,172
RTS0047469,144
RTS0047471,150
RTS0047472,88
RTS0047473,138
RTS0047474,67
RTS0047475,70
RTS0047476,111
RTS0047477,425
RTS0047479,464
RTS0047480,368
RTS0047481,573
RTS0047482,103
RTS0047483,153
RTS0047484,146
RTS0047485,126
RTS0047486,156
RTS0047487,86
RTS0047488,136
RTS0047489,113
RTS0047490,126
RTS0047491,134
RTS0047492,452
RTS0047493,413
RTS0047494,484
RTS0047495,417
RTS0047496,299
RTS0047497,215
RTS0047498,170
RTS0047499,231
RTS0047500,217
RTS0047501,190
RTS0047502,103
RTS0047503,115
RTS0047504,772
RTS0047505,533
RTS0047506,626
RTS0047507,248
RTS0047508,187
RTS0047509,209
RTS0047510,181
RTS0047511,162
RTS0047512,1138
RTS0047513,113
RTS0047514,99
RTS0047515,1406
RTS0047516,1537
RTS0047517,696
RTS0047518,597
RTS0047520,584
RTS0047521,767
RTS0047522,275
RTS0047523,199
RTS0047524,222
RTS0047525,137
RTS0047526,240
RTS0047527,127
RTS0047528,142
RTS0047529,158
RTS0047530,132
RTS0047531,176
RTS0047532,105
RTS0047533,82
RTS0047534,109
RTS0047535,105
RTS0047536,128
RTS0047537,157
RTS0047538,1047
RTS0047540,1042
RTS0047541,1066
RTS0047543,114
RTS0047544,149
RTS0047545,153
RTS0047546,142
RTS0047547,117
RTS0047548,632
RTS0047549,383
RTS0047550,347
RTS0047551,477
RTS0047552,279
RTS0047553,116
RTS0047558,136
RTS0047559,134
RTS0047560,125
RTS0047561,114
RTS0047562,128
RTS0047563,365
RTS0047564,337
RTS0047565,267
RTS0047566,265
RTS0047567,105
RTS0047568,133
RTS0047569,128
RTS0047570,138
RTS0047571,113
RTS0047572,106
RTS0047573,109
RTS0047574,204
RTS0047575,254
RTS0047576,216
RTS0047577,189
RTS0047578,84
RTS0047579,109
RTS0047580,116
RTS0047581,106
RTS0047582,100
RTS0047583,65
RTS0047584,81
RTS0047585,82
RTS0047586,94
RTS0047587,77
RTS0047588,112
RTS0047590,105
RTS0047591,85
RTS0047592,87
RTS0047593,104
RTS0047594,132
RTS0047595,92
RTS0047596,104
RTS0047597,111
RTS0047598,275
RTS0047599,195
RTS0047600,271
RTS0047601,800
RTS0047602,370
RTS0047603,121
RTS0047604,108
RTS0047606,90
RTS0047613,329
RTS0047614,307
RTS0047615,168
RTS0047616,432
RTS0047617,411
RTS0047618,83
RTS0047619,73
RTS0047620,65
RTS0047621,91
RTS0047622,76
RTS0047624,93
RTS0047625,75
RTS0047626,95
RTS0047627,93
RTS0047628,101
RTS0047629,79
RTS0047630,56
RTS0047631,59
RTS0047632,130
RTS0047633,65
RTS0047634,85
RTS0047635,88
RTS0047636,104
RTS0047637,99
RTS0047638,88
RTS0047639,100
RTS0047640,91
RTS0047641,66
RTS0047642,68
RTS0047643,59
RTS0047644,86
RTS0047645,84
RTS0047646,110
RTS0047647,73
RTS0047648,105
RTS0047649,78
RTS0047650,70
RTS0047651,75
RTS0047652,93
RTS0047653,75
RTS0047654,104
RTS0047656,116
RTS0047657,107
RTS0047658,82
RTS0047659,62
RTS0047660,81
RTS0047661,75
RTS0047662,118
RTS0047663,58
RTS0047664,101
RTS0047665,76
RTS0047666,83
RTS0047667,93
RTS0047668,69
RTS0047669,71
RTS0047670,101
RTS0047672,89
RTS0047673,113
RTS0047674,111
RTS0047675,83
RTS0047676,82
RTS0047677,108
RTS0047678,85
RTS0047679,92
RTS0047680,107
RTS0047681,83
RTS0047682,120
RTS0047684,77
RTS0047685,69
RTS0047686,96
RTS0047687,92
RTS0047688,83
RTS0047689,116
RTS0047691,71
RTS0047692,89
RTS0047693,90
RTS0047694,80
RTS0047695,80
RTS0047696,60
RTS0047697,94
RTS0047698,210
RTS0047699,125
RTS0047700,210
RTS0047701,203
RTS0047702,139
RTS0047703,362
RTS0047704,300
RTS0047705,288
RTS0047706,281
RTS0047707,243
RTS0047708,1164
RTS0047709,221
RTS0047710,70
RTS0047711,125
RTS0047712,188
RTS0047713,412
RTS0047714,617
RTS0047715,491
RTS0047716,646
RTS0047717,577
RTS0047718,129
RTS0047720,97
RTS0047721,108
RTS0047722,112
RTS0047723,132
RTS0047724,360
RTS0047725,373
RTS0047726,340
RTS0047727,341
RTS0047728,383
RTS0047729,153
RTS0047730,171
RTS0047731,126
RTS0047732,124
RTS0047733,157
RTS0047734,128
RTS0047735,94
RTS0047736,195
RTS0047737,139
RTS0047738,106
RTS0047739,96
RTS0047740,117
RTS0047741,134
RTS0047742,101
RTS0047743,77
RTS0047744,433
RTS0047745,521
RTS0047746,265
RTS0047747,352
RTS0047748,371
RTS0047749,237
RTS0047750,95
RTS0047752,80
RTS0047753,119
RTS0047754,284
RTS0047755,243
RTS0047756,205
RTS0047757,194
RTS0047758,247
RTS0047759,91
RTS0047760,83
RTS0047761,109
RTS0047762,86
RTS0047763,111
RTS0047764,127
RTS0047765,155
RTS0047766,183
RTS0047767,122
RTS0047768,139
RTS0047769,120
RTS0047770,113
RTS0047771,134
RTS0047772,117
RTS0047773,144
RTS0047774,120
RTS0047775,105
RTS0047776,114
RTS0047777,99
RTS0047778,87
RTS0047779,232
RTS0047780,308
RTS0047781,398
RTS0047782,406
RTS0047783,153
RTS0047784,131
RTS0047785,96
RTS0047786,802
RTS0047787,623
RTS0047788,177
RTS0047789,178
RTS0047790,92
RTS0047791,250
RTS0047792,368
RTS0047793,340
RTS0047794,91
RTS0047795,77
RTS0047796,184
RTS0047797,181
RTS0047798,146
RTS0047799,203
RTS0047800,108
RTS0047801,270
RTS0047802,264
RTS0047803,139
RTS0047804,129
RTS0047805,375
RTS0047806,628
RTS0047807,474
RTS0047808,544
RTS0047809,103
RTS0047810,209
RTS0047811,316
RTS0047812,106
RTS0047813,120
RTS0047814,103
RTS0047816,213
RTS0047817,119
RTS0047818,89
RTS0047819,71
RTS0047820,100
RTS0047821,348
RTS0047822,85
RTS0047823,129
RTS0047824,488
RTS0047825,1098
RTS0047826,96
RTS0047827,909
RTS0047828,126
RTS0047829,207
RTS0047830,107
RTS0047831,137
RTS0047832,112
RTS0047833,96
RTS0047834,86
RTS0047835,590
RTS0047836,461
RTS0047837,551
RTS0047838,1142
RTS0047839,663
RTS0047840,126
RTS0047841,89
RTS0047842,162
RTS0047843,177
RTS0047844,96
RTS0047845,118
RTS0047846,83
RTS0047847,82
RTS0047848,104
RTS0047849,109
RTS0047850,98
RTS0047851,120
RTS0047852,157
RTS0047853,134
RTS0047854,104
RTS0047855,102
RTS0047856,131
RTS0047857,112
RTS0047858,190
RTS0047859,70
RTS0047860,109
RTS0047861,85
RTS0047862,134
RTS0047863,102
RTS0047864,98
RTS0047865,433
RTS0047866,814
RTS0047867,91
RTS0047868,98
RTS0047869,312
RTS0047870,465
RTS0047871,133
RTS0047872,147
RTS0047873,115
RTS0047874,96
RTS0047875,265
RTS0047876,191
RTS0047877,91
RTS0047878,259
RTS0047879,391
RTS0047880,99
RTS0047881,294
RTS0047882,116
RTS0047883,403
RTS0047884,153
RTS0047885,130
RTS0047886,86
RTS0047890,530
RTS0047891,362
RTS0047892,217
RTS0047893,143
RTS0047894,103
RTS0047895,145
RTS0047896,117
RTS0047897,126
RTS0047898,108
RTS0047899,73
RTS0047900,140
RTS0047901,107
RTS0047902,169
RTS0047903,343
RTS0047904,310
RTS0047905,413
RTS0047906,303
RTS0047907,2530
RTS0047908,2055
RTS0047909,2376
RTS0047910,123
RTS0047912,142
RTS0047913,310
RTS0047914,388
RTS0047915,76
RTS0047916,126
RTS0047917,94
RTS0047918,1
RTS0047919,87
RTS0047920,1109
RTS0047921,2176
RTS0047924,100
RTS0047925,143
RTS0047926,119
RTS0047927,85
RTS0047928,263
RTS0047929,107
RTS0047930,98
RTS0047931,108
RTS0047932,167
RTS0047933,140
RTS0047934,97
RTS0047935,735
RTS0047936,122
RTS0047937,145
RTS0047938,232
RTS0047939,321
RTS0047940,605
RTS0047941,101
RTS0047942,96
RTS0047943,108
RTS0047944,640
RTS0047945,274
RTS0047946,211
RTS0047947,128
RTS0047948,68
RTS0047949,107
RTS0047950,68
RTS0047951,140
RTS0047952,161
RTS0047953,172
RTS0047954,88
RTS0047956,100
RTS0047957,91
RTS0047958,107
RTS0047959,341
RTS0047960,219
RTS0047961,166
RTS0047963,94
RTS0047964,89
RTS0047965,95
RTS0047966,90
RTS0047967,116
RTS0047968,787
RTS0047969,115
RTS0047970,98
RTS0047972,94
RTS0047973,919
RTS0047974,153
RTS0047975,99
RTS0047976,115
RTS0047977,81
RTS0047978,92
RTS0047979,186
RTS0047980,114
RTS0047981,1994
RTS0047982,135
RTS0047985,5329
RTS0047986,308
RTS0047987,100
RTS0047988,506
RTS0047990,114
RTS0047991,580
RTS0047992,91
RTS0047993,105
RTS0047994,119
RTS0047995,127
RTS0047996,97
RTS0047997,304
RTS0047998,396
RTS0047999,101
RTS0048000,95
RTS0048001,86
RTS0048003,842
RTS0048005,96
RTS0048006,73
RTS0048008,160
RTS0048009,122
RTS0048012,97
RTS0048013,90
RTS0048014,99
RTS0048015,9291
RTS0048016,12808
RTS0048017,153
RTS0048018,512
RTS0048019,659
RTS0048020,93
RTS0048021,96
RTS0048022,112
RTS0048023,153
RTS0048024,105
RTS0048026,205
RTS0048027,296
RTS0048028,97
RTS0048029,78
RTS0048030,80
RTS0048031,85
RTS0048032,96
RTS0048033,92
RTS0048034,102
RTS0048035,96
RTS0048036,140
RTS0048037,155
RTS0048038,239
RTS0048040,144
RTS0048041,100
RTS0048042,106
RTS0048043,134
RTS0048044,100
RTS0048045,109
RTS0048046,131
RTS0048047,137
RTS0048048,104
RTS0048049,119
RTS0048050,107
RTS0048051,1171
RTS0048052,386
RTS0048053,192
RTS0048054,270
RTS0048055,115
RTS0048056,115
RTS0048057,84
RTS0048058,90
RTS0048059,137
RTS0048060,132
RTS0048061,321
RTS0048062,81
RTS0048063,115
RTS0048064,550
RTS0048065,557
RTS0048066,742
RTS0048067,107
RTS0048068,122
RTS0048069,100
RTS0048070,96
RTS0048071,122
RTS0048072,109
RTS0048073,108
RTS0048074,61
RTS0048076,162
RTS0048077,194
RTS0048078,369
RTS0048079,520
RTS0048080,158
RTS0048081,369
RTS0048082,145
RTS0048084,77
RTS0048085,129
RTS0048086,91
RTS0048087,132
RTS0048088,81
RTS0048089,265
RTS0048090,289
RTS0048091,162
RTS0048092,82
RTS0048093,1046
RTS0048094,93
RTS0048096,98
RTS0048097,128
RTS0048098,14246
RTS0048099,18941
RTS0048100,21795
RTS0048101,17438
RTS0048102,17807
RTS0048104,157
RTS0048105,161
RTS0048106,162
RTS0048107,186
RTS0048108,209
RTS0048109,86
RTS0048110,99
RTS0048111,78
RTS0048112,105
RTS0048113,101
RTS0048114,130
RTS0048115,149
RTS0048116,161
RTS0048117,150
RTS0048118,173
RTS0048120,108
RTS0048126,105
RTS0048127,121
RTS0048129,187
RTS0048130,107
RTS0048131,737
RTS0048132,919
RTS0048133,210
RTS0048134,861
RTS0048135,1093
RTS0048136,85
RTS0048138,139
RTS0048139,139
RTS0048140,124
RTS0048141,112
RTS0048142,171
RTS0048144,113
RTS0048145,163
RTS0048146,440
RTS0048147,332
RTS0048148,416
RTS0048149,491
RTS0048150,491
RTS0048151,154
RTS0048152,145
RTS0048153,165
RTS0048154,172
RTS0048155,142
RTS0048156,648
RTS0048158,581
RTS0048159,136
RTS0048160,4219
RTS0048161,4365
RTS0048162,486
RTS0048163,460
RTS0048164,1412
RTS0048165,664
RTS0048166,217
RTS0048167,329
RTS0048168,204
RTS0048169,236
RTS0048170,205
RTS0048171,214
RTS0048172,189
RTS0048173,102
RTS0048175,164
RTS0048176,91
RTS0048177,78
RTS0048178,116
RTS0048179,95
RTS0048180,101
RTS0048181,294
RTS0048182,209
RTS0048183,290
RTS0048184,298
RTS0048185,331
RTS0048186,254
RTS0048188,321
RTS0048189,350
RTS0048190,221
RTS0048191,313
RTS0048192,398
RTS0048193,289
RTS0048194,400
RTS0048195,350
RTS0048196,328
RTS0048197,439
RTS0048198,394
RTS0048200,355
RTS0048201,266
RTS0048202,226
RTS0048203,211
RTS0048204,286
RTS0048205,265
RTS0048207,259
RTS0048208,351
RTS0048209,248
RTS0048210,265
RTS0048211,363
RTS0048212,111
RTS0048213,265
RTS0048214,91
RTS0048215,271
RTS0048216,237
RTS0048217,209
RTS0048218,308
RTS0048219,222
RTS0048220,199
RTS0048221,219
RTS0048222,166
RTS0048223,156
RTS0048224,275
RTS0048225,254
RTS0048226,221
RTS0048227,721
RTS0048228,195
RTS0048229,164
RTS0048230,462
RTS0048231,471
RTS0048232,116
RTS0048233,132
RTS0048234,119
RTS0048235,161
RTS0048236,136
RTS0048237,238
RTS0048238,298
RTS0048239,303
RTS0048240,283
RTS0048241,288
RTS0048242,465
RTS0048243,375
RTS0048244,464
RTS0048245,150
RTS0048246,349
RTS0049343,209
RTS0049344,129
RTS0049345,84
RTS0049346,84
RTS0049347,162
RTS0049348,158
RTS0049349,127
RTS0049350,122
RTS0049351,263
RTS0049352,302
RTS0049353,318
RTS0049354,153
RTS0049355,283
RTS0049356,177
RTS0049357,148
RTS0049358,102
RTS0049359,73
RTS0049360,149
RTS0049361,162
RTS0049362,110
RTS0049363,180
RTS0049364,181
RTS0049365,96
RTS0049366,1067
RTS0049367,2244
RTS0049368,184
RTS0049369,88
RTS0049370,83
RTS0049371,148
RTS0049372,168
RTS0049373,370
RTS0049374,394
RTS0049375,284
RTS0049376,348
RTS0049377,314
RTS0049378,242
RTS0049379,208
RTS0049380,231
RTS0049381,220
RTS0049382,189
RTS0049383,107
RTS0049384,149
RTS0049385,115
RTS0049386,130
RTS0049387,112
RTS0049388,113
RTS0049389,114
RTS0049390,1932
RTS0049391,2097
RTS0049392,1778
RTS0049393,2171
RTS0049394,688
RTS0049395,1341
RTS0049396,3814
RTS0049397,4314
RTS0049398,4895
RTS0049399,2941
RTS0049400,122
RTS0049401,112
RTS0049402,131
RTS0049403,79
RTS0049404,118
RTS0049405,113
RTS0049406,102
RTS0049407,122
RTS0049408,128
RTS0049409,104
RTS0049410,88
RTS0049411,131
RTS0049412,88
RTS0049413,82
RTS0049414,135
RTS0049415,163
RTS0049416,117
RTS0049417,112
RTS0049418,109
RTS0049419,92
RTS0049420,88
RTS0049421,125
RTS0049422,77
RTS0049423,84
RTS0049424,165
RTS0049425,201
RTS0049426,309
RTS0049427,264
RTS0049428,113
RTS0049429,434
RTS0049430,640
RTS0049431,487
RTS0049432,120
RTS0049433,132
RTS0049434,116
RTS0049435,99
RTS0049436,99
RTS0049437,339
RTS0049438,172
RTS0049439,761
RTS0049440,537
RTS0049441,807
RTS0049442,767
RTS0049443,592
RTS0049444,984
RTS0049445,127
RTS0049446,151
RTS0049447,175
RTS0049448,105
RTS0049449,173
RTS0049450,147
RTS0049451,141
RTS0049452,96
RTS0049453,170
RTS0049454,76
RTS0049455,93
RTS0049456,116
RTS0049457,327
RTS0049458,153
RTS0049459,761
RTS0049460,915
RTS0049461,1051
RTS0049462,1302
RTS0049463,162
RTS0049464,157
RTS0049465,105
RTS0049466,210
RTS0049467,102
RTS0049468,183
RTS0049469,172
RTS0049470,151
RTS0049471,228
RTS0049472,159
RTS0049473,1312
RTS0049474,104
RTS0049475,118
RTS0049476,119
RTS0049477,123
RTS0049478,137
RTS0049479,56216
RTS0049480,5726
RTS0049481,174
RTS0049482,312
RTS0049483,339
RTS0049484,123
RTS0049485,142
RTS0997079,104
RTS0997080,147
RTS0997081,81
RTS0997082,99
RTS0997083,71
RTS0997084,86
RTS0997085,70
RTS0997086,108
RTS0997087,83
RTS0997088,173066
RTS0997089,11744
RTS0997090,108
RTS0997091,83
RTS0997092,67
RTS0997093,70
RTS0997094,13
RTS0997095,51
RTS0997096,67
RTS0997097,41
RTS0997098,86
RTS0997099,85
RTS0997100,82
RTS0997101,67
RTS0997102,50
RTS0997103,62
RTS0997104,64
RTS0997105,56
RTS0997106,82
RTS0997107,40
RTS0997108,76
RTS0997109,50
RTS0997110,65
RTS0997111,56
RTS0997112,60
RTS0997113,60
RTS0997114,55
RTS0997115,53
RTS0997116,50
RTS0997117,73
RTS0997118,76
RTS0997119,54
RTS0997120,46
RTS0997121,548
RTS0997122,817
RTS0997123,705
RTS0997124,413
RTS0997125,1930
RTS0997126,2392
RTS0997127,2265
RTS0997128,2073
RTS0997129,2471
RTS0997130,545
</Code_Summary>
