# Supplementary material for: Spatial meta-transcriptomics reveal associations of intratumor bacteria burden with lung cancer cells showing a distinct oncogenic signature
Source: J Immunother Cancer. 2022 Jul 6;10(7):e004698. doi: 10.1136/jitc-2022-004698 (PMC9260850; doi:10.1136/jitc-2022-004698)
Supplement: Supplementary data [file jitc-2022-004698supp009.zip › DSP-1001660004186-C-E07.dcc]

<Header>
FileVersion,0.02
SoftwareVersion,"GeoMx_NGS_Pipeline_ 2.0.0"
Date,2020-6-15
</Header>

<Scan_Attributes>
ID,DSP-1001660004186-C-E07
Plate_ID,1001660004186
Well,E07
</Scan_Attributes>

<NGS_Processing_Attributes>
SeqSetId,
tamperedIni,No
Raw,5730073
Trimmed,5702078
Stitched,5669676
Aligned,5565323
umiQ30,0.9920
rtsQ30,0.9915
</NGS_Processing_Attributes>


<Code_Summary>
RTS0039454,146
RTS0039455,117
RTS0039456,103
RTS0039457,281
RTS0039458,92
RTS0039459,131
RTS0039460,104
RTS0039461,143
RTS0039462,156
RTS0039463,126
RTS0039464,96
RTS0039465,122
RTS0039466,105
RTS0039467,194
RTS0039468,65
RTS0039469,57
RTS0039470,72
RTS0039471,93
RTS0039472,77
RTS0039473,73
RTS0039474,94
RTS0039475,89
RTS0039476,135
RTS0039477,98
RTS0039478,104
RTS0039479,88
RTS0039480,52
RTS0039481,60
RTS0039482,67
RTS0039483,66
RTS0039484,75
RTS0039485,87
RTS0039486,66
RTS0039487,66
RTS0039488,89
RTS0039489,67
RTS0039490,72
RTS0039491,59
RTS0039492,47
RTS0039493,82
RTS0039494,102
RTS0039495,106
RTS0039496,130
RTS0039497,75
RTS0039498,85
RTS0039499,716
RTS0039500,387
RTS0039501,526
RTS0039502,679
RTS0039503,583
RTS0039504,73
RTS0039505,119
RTS0039506,65
RTS0039507,129
RTS0039508,123
RTS0039509,98
RTS0039510,225
RTS0039511,344
RTS0039512,241
RTS0039513,305
RTS0039514,426
RTS0039515,432
RTS0039516,76
RTS0039517,67
RTS0039518,80
RTS0039519,54
RTS0039520,55
RTS0039521,88
RTS0039522,96
RTS0039523,73
RTS0039524,129
RTS0039525,161
RTS0039526,105
RTS0039527,142
RTS0039528,109
RTS0039529,126
RTS0039530,100
RTS0039531,158
RTS0039532,132
RTS0039533,181
RTS0039534,69
RTS0039535,147
RTS0039536,62
RTS0039537,57
RTS0039538,73
RTS0039539,90
RTS0039540,64
RTS0039541,111
RTS0039542,99
RTS0039543,106
RTS0039544,57
RTS0039545,108
RTS0039546,75
RTS0039547,61
RTS0039548,88
RTS0039549,88
RTS0039550,77
RTS0039551,80
RTS0039552,49
RTS0039553,79
RTS0039554,89
RTS0039555,104
RTS0039556,58
RTS0039557,59
RTS0039558,57
RTS0039559,61
RTS0039560,70
RTS0039561,55
RTS0039562,67
RTS0039563,77
RTS0039564,90
RTS0039565,101
RTS0039566,59
RTS0039567,59
RTS0039568,60
RTS0039569,56
RTS0039570,64
RTS0039571,52
RTS0039572,76
RTS0039573,82
RTS0039574,57
RTS0039575,56
RTS0039576,67
RTS0039577,106
RTS0039578,75
RTS0039579,74
RTS0039580,100
RTS0039581,134
RTS0039582,201
RTS0039583,203
RTS0039584,131
RTS0039585,128
RTS0039586,53
RTS0039587,61
RTS0039588,57
RTS0039589,64
RTS0039590,60
RTS0039591,262
RTS0039592,214
RTS0039593,139
RTS0039594,193
RTS0039595,204
RTS0039596,76
RTS0039597,55
RTS0039598,41
RTS0039599,55
RTS0039600,71
RTS0039601,51
RTS0039602,66
RTS0039603,61
RTS0039604,89
RTS0039605,62
RTS0039606,53
RTS0039607,74
RTS0039608,62
RTS0039609,77
RTS0039610,81
RTS0039611,114
RTS0039612,71
RTS0039613,75
RTS0039614,62
RTS0039615,45
RTS0039616,56
RTS0039617,60
RTS0039619,78
RTS0039620,60
RTS0039621,65
RTS0039622,80
RTS0039623,76
RTS0039624,59
RTS0039625,72
RTS0039626,87
RTS0039627,82
RTS0039628,75
RTS0039629,72
RTS0039630,76
RTS0039631,44
RTS0039632,48
RTS0039633,55
RTS0039634,57
RTS0039635,50
RTS0039636,55
RTS0039637,53
RTS0039638,70
RTS0039639,69
RTS0039640,55
RTS0039641,77
RTS0039642,77
RTS0039643,73
RTS0039644,70
RTS0039645,52
RTS0039646,75
RTS0039647,87
RTS0039648,66
RTS0039649,88
RTS0039650,70
RTS0039651,235
RTS0039652,274
RTS0039653,152
RTS0039654,153
RTS0039655,146
RTS0039656,553
RTS0039657,383
RTS0039658,325
RTS0039659,453
RTS0039660,329
RTS0039661,83
RTS0039662,61
RTS0039663,98
RTS0039664,109
RTS0039665,91
RTS0039666,58
RTS0039667,53
RTS0039668,60
RTS0039669,102
RTS0039670,65
RTS0039671,170
RTS0039672,244
RTS0039673,146
RTS0039674,156
RTS0039675,177
RTS0039676,68
RTS0039677,61
RTS0039678,59
RTS0039679,66
RTS0039680,60
RTS0039681,177
RTS0039682,130
RTS0039683,72
RTS0039684,134
RTS0039685,166
RTS0039686,288
RTS0039687,429
RTS0039688,310
RTS0039689,228
RTS0039690,259
RTS0039691,64
RTS0039692,60
RTS0039693,40
RTS0039694,71
RTS0039695,62
RTS0039696,56
RTS0039697,71
RTS0039698,68
RTS0039699,88
RTS0039700,60
RTS0039701,128
RTS0039702,238
RTS0039703,232
RTS0039704,262
RTS0039705,189
RTS0039706,121
RTS0039707,111
RTS0039708,106
RTS0039709,125
RTS0039710,114
RTS0039711,85
RTS0039712,146
RTS0039713,154
RTS0039714,89
RTS0039715,122
RTS0039716,67
RTS0039717,119
RTS0039718,50
RTS0039719,87
RTS0039720,250
RTS0039721,101
RTS0039722,81
RTS0039723,161
RTS0039724,96
RTS0039725,130
RTS0039726,108
RTS0039727,87
RTS0039728,115
RTS0039729,121
RTS0039730,104
RTS0039731,70
RTS0039732,84
RTS0039733,86
RTS0039734,70
RTS0039735,91
RTS0039736,132
RTS0039737,118
RTS0039738,91
RTS0039739,108
RTS0039740,90
RTS0039741,106
RTS0039742,93
RTS0039743,83
RTS0039744,82
RTS0039745,103
RTS0039746,163
RTS0039747,193
RTS0039749,166
RTS0039750,119
RTS0039751,56
RTS0039752,60
RTS0039753,95
RTS0039754,82
RTS0039755,84
RTS0039756,78
RTS0039757,69
RTS0039758,80
RTS0039759,48
RTS0039760,78
RTS0039761,132
RTS0039762,101
RTS0039763,102
RTS0039764,67
RTS0039765,119
RTS0039766,74
RTS0039767,74
RTS0039768,94
RTS0039769,72
RTS0039770,225
RTS0039771,77
RTS0039772,80
RTS0039773,69
RTS0039774,61
RTS0039775,84
RTS0039776,82
RTS0039777,71
RTS0039778,51
RTS0039779,51
RTS0039780,78
RTS0039781,201
RTS0039782,99
RTS0039783,137
RTS0039784,123
RTS0039785,251
RTS0039786,91
RTS0039787,77
RTS0039788,76
RTS0039789,71
RTS0039790,95
RTS0039791,144
RTS0039792,107
RTS0039793,104
RTS0039794,174
RTS0039795,104
RTS0039796,113
RTS0039797,137
RTS0039798,131
RTS0039799,149
RTS0039800,115
RTS0039801,70
RTS0039802,72
RTS0039803,91
RTS0039804,130
RTS0039805,74
RTS0039806,77
RTS0039807,53
RTS0039808,90
RTS0039809,69
RTS0039810,75
RTS0039811,109
RTS0039812,140
RTS0039813,72
RTS0039814,133
RTS0039815,111
RTS0039816,97
RTS0039817,77
RTS0039818,76
RTS0039819,91
RTS0039820,76
RTS0039821,89
RTS0039822,73
RTS0039823,92
RTS0039824,84
RTS0039825,92
RTS0039826,76
RTS0039827,113
RTS0039828,96
RTS0039829,127
RTS0039830,94
RTS0039831,125
RTS0039832,167
RTS0039833,103
RTS0039834,143
RTS0039835,132
RTS0039836,85
RTS0039838,60
RTS0039839,71
RTS0039840,48
RTS0039841,120
RTS0039842,118
RTS0039843,78
RTS0039844,143
RTS0039845,94
RTS0039846,66
RTS0039847,53
RTS0039848,51
RTS0039849,63
RTS0039850,60
RTS0039851,99
RTS0039852,120
RTS0039853,117
RTS0039854,96
RTS0039855,115
RTS0039856,58
RTS0039857,61
RTS0039858,60
RTS0039859,92
RTS0039860,75
RTS0039861,65
RTS0039862,71
RTS0039863,59
RTS0039864,84
RTS0039865,46
RTS0039866,71
RTS0039867,85
RTS0039868,59
RTS0039869,60
RTS0039870,56
RTS0039871,71
RTS0039872,74
RTS0039873,70
RTS0039874,71
RTS0039875,77
RTS0039876,42
RTS0039877,39
RTS0039878,59
RTS0039879,56
RTS0039880,45
RTS0039881,62
RTS0039882,63
RTS0039883,59
RTS0039884,50
RTS0039885,88
RTS0039886,74
RTS0039887,75
RTS0039888,82
RTS0039890,66
RTS0039891,133
RTS0039892,106
RTS0039893,145
RTS0039894,82
RTS0039895,112
RTS0039896,77
RTS0039897,81
RTS0039898,139
RTS0039899,85
RTS0039900,144
RTS0039901,79
RTS0039902,76
RTS0039903,61
RTS0039904,92
RTS0039905,89
RTS0039906,75
RTS0039907,68
RTS0039908,55
RTS0039909,70
RTS0039910,70
RTS0039911,54
RTS0039912,68
RTS0039913,72
RTS0039914,65
RTS0039915,68
RTS0039916,64
RTS0039917,89
RTS0039918,65
RTS0039919,78
RTS0039920,65
RTS0039921,69
RTS0039922,62
RTS0039923,73
RTS0039924,67
RTS0039925,55
RTS0039926,102
RTS0039927,102
RTS0039928,102
RTS0039929,107
RTS0039930,109
RTS0039931,80
RTS0039932,112
RTS0039933,86
RTS0039934,68
RTS0039935,86
RTS0039936,62
RTS0039937,46
RTS0039938,65
RTS0039939,58
RTS0039940,53
RTS0039941,51
RTS0039942,64
RTS0039943,71
RTS0039944,89
RTS0039945,87
RTS0039946,148
RTS0039947,178
RTS0039948,230
RTS0039949,160
RTS0039950,204
RTS0039951,95
RTS0039952,96
RTS0039953,72
RTS0039954,76
RTS0039955,99
RTS0039956,151
RTS0039957,189
RTS0039958,182
RTS0039959,170
RTS0039960,234
RTS0039961,48
RTS0039962,46
RTS0039963,66
RTS0039964,87
RTS0039965,65
RTS0039966,64
RTS0039967,56
RTS0039968,59
RTS0039969,59
RTS0039970,57
RTS0039971,68
RTS0039972,52
RTS0039973,69
RTS0039974,99
RTS0039975,51
RTS0039976,50
RTS0039977,70
RTS0039978,73
RTS0039979,70
RTS0039980,56
RTS0039981,113
RTS0039982,146
RTS0039983,175
RTS0039984,114
RTS0039985,209
RTS0039986,144
RTS0039987,102
RTS0039988,114
RTS0039989,90
RTS0039990,88
RTS0039991,67
RTS0039992,72
RTS0039993,68
RTS0039994,52
RTS0039995,89
RTS0039996,239
RTS0039997,145
RTS0039998,179
RTS0039999,185
RTS0040000,202
RTS0040001,75
RTS0040002,52
RTS0040003,58
RTS0040004,66
RTS0040005,82
RTS0040006,131
RTS0040007,129
RTS0040008,88
RTS0040009,109
RTS0040010,124
RTS0040011,123
RTS0040012,101
RTS0040013,113
RTS0040014,78
RTS0040015,109
RTS0040016,50
RTS0040017,77
RTS0040018,57
RTS0040019,88
RTS0040020,64
RTS0040021,79
RTS0040022,93
RTS0040023,84
RTS0040024,49
RTS0040025,54
RTS0040026,66
RTS0040027,90
RTS0040028,83
RTS0040029,87
RTS0040030,113
RTS0040031,86
RTS0040032,63
RTS0040033,54
RTS0040034,86
RTS0040035,44
RTS0040036,69
RTS0040037,66
RTS0040038,66
RTS0040039,60
RTS0040040,62
RTS0040041,60
RTS0040042,75
RTS0040043,64
RTS0040044,66
RTS0040045,50
RTS0040046,68
RTS0040047,88
RTS0040048,106
RTS0040049,67
RTS0040050,61
RTS0040051,79
RTS0040052,72
RTS0040053,73
RTS0040054,79
RTS0040055,64
RTS0040056,72
RTS0040057,51
RTS0040058,67
RTS0040059,60
RTS0040060,63
RTS0040061,51
RTS0040062,81
RTS0040063,68
RTS0040064,66
RTS0040065,64
RTS0040066,92
RTS0040067,68
RTS0040068,84
RTS0040069,71
RTS0040070,71
RTS0040071,54
RTS0040072,57
RTS0040073,86
RTS0040074,79
RTS0040075,62
RTS0040076,87
RTS0040077,159
RTS0040078,78
RTS0040079,93
RTS0040080,100
RTS0040081,78
RTS0040082,79
RTS0040083,62
RTS0040084,74
RTS0040085,100
RTS0040086,54
RTS0040087,61
RTS0040088,63
RTS0040089,71
RTS0040090,64
RTS0040091,48
RTS0040092,66
RTS0040093,83
RTS0040094,58
RTS0040095,68
RTS0040096,158
RTS0040097,125
RTS0040098,107
RTS0040099,87
RTS0040100,98
RTS0040101,55
RTS0040102,62
RTS0040103,48
RTS0040104,61
RTS0040105,52
RTS0040106,109
RTS0040107,83
RTS0040108,63
RTS0040109,78
RTS0040110,65
RTS0040111,73
RTS0040112,77
RTS0040113,48
RTS0040114,63
RTS0040115,87
RTS0040116,690
RTS0040117,462
RTS0040118,289
RTS0040119,433
RTS0040120,592
RTS0040121,63
RTS0040122,86
RTS0040123,70
RTS0040124,54
RTS0040125,66
RTS0040126,81
RTS0040127,121
RTS0040128,94
RTS0040129,98
RTS0040130,105
RTS0040131,76
RTS0040132,73
RTS0040133,67
RTS0040134,75
RTS0040135,81
RTS0040136,64
RTS0040137,59
RTS0040138,91
RTS0040139,83
RTS0040140,66
RTS0040141,84
RTS0040142,126
RTS0040143,113
RTS0040144,104
RTS0040145,98
RTS0040146,101
RTS0040147,104
RTS0040148,88
RTS0040149,96
RTS0040150,88
RTS0040151,89
RTS0040152,84
RTS0040153,88
RTS0040154,96
RTS0040155,71
RTS0040156,85
RTS0040157,67
RTS0040158,55
RTS0040159,79
RTS0040160,99
RTS0040161,52
RTS0040162,57
RTS0040163,68
RTS0040164,62
RTS0040165,57
RTS0040166,51
RTS0040167,82
RTS0040168,61
RTS0040169,56
RTS0040170,55
RTS0040171,28
RTS0040172,68
RTS0040173,65
RTS0040174,62
RTS0040175,66
RTS0040176,39
RTS0040177,59
RTS0040178,54
RTS0040179,46
RTS0040180,58
RTS0040181,62
RTS0040182,59
RTS0040183,45
RTS0040184,54
RTS0040185,45
RTS0040186,75
RTS0040187,60
RTS0040188,42
RTS0040189,66
RTS0040190,47
RTS0040191,77
RTS0040192,55
RTS0040193,62
RTS0040194,75
RTS0040195,78
RTS0040196,49
RTS0040197,52
RTS0040198,60
RTS0040199,80
RTS0040200,56
RTS0040201,78
RTS0040202,65
RTS0040203,66
RTS0040204,91
RTS0040205,83
RTS0040206,116
RTS0040207,65
RTS0040208,125
RTS0040209,153
RTS0040210,174
RTS0040211,70
RTS0040212,59
RTS0040213,53
RTS0040214,67
RTS0040215,84
RTS0040216,72
RTS0040217,67
RTS0040218,75
RTS0040219,63
RTS0040220,64
RTS0040221,54
RTS0040222,54
RTS0040223,77
RTS0040224,52
RTS0040225,52
RTS0040226,97
RTS0040227,48
RTS0040228,55
RTS0040229,55
RTS0040230,79
RTS0040231,44
RTS0040232,73
RTS0040233,44
RTS0040234,63
RTS0040235,62
RTS0040236,81
RTS0040237,55
RTS0040238,73
RTS0040239,78
RTS0040240,70
RTS0040241,47
RTS0040242,62
RTS0040243,56
RTS0040244,82
RTS0040245,86
RTS0040246,72
RTS0040247,84
RTS0040248,64
RTS0040249,92
RTS0040250,59
RTS0040251,62
RTS0040252,65
RTS0040253,43
RTS0040254,44
RTS0040255,54
RTS0040256,40
RTS0040257,55
RTS0040258,70
RTS0040259,49
RTS0040260,80
RTS0040261,48
RTS0040262,72
RTS0040263,72
RTS0040264,66
RTS0040265,67
RTS0040266,47
RTS0040267,60
RTS0040268,58
RTS0040269,37
RTS0040270,73
RTS0040271,73
RTS0040272,77
RTS0040273,72
RTS0040274,72
RTS0040275,90
RTS0040276,129
RTS0040277,211
RTS0040278,409
RTS0040279,306
RTS0040280,204
RTS0040281,68
RTS0040282,55
RTS0040283,57
RTS0040284,57
RTS0040285,83
RTS0040286,76
RTS0040287,78
RTS0040288,67
RTS0040289,65
RTS0040290,98
RTS0040291,35
RTS0040292,57
RTS0040293,66
RTS0040294,70
RTS0040295,68
RTS0040296,78
RTS0040297,83
RTS0040298,68
RTS0040299,70
RTS0040300,61
RTS0040301,61
RTS0040302,39
RTS0040303,52
RTS0040304,49
RTS0040305,49
RTS0040306,53
RTS0040307,59
RTS0040308,74
RTS0040309,86
RTS0040310,69
RTS0040311,64
RTS0040312,60
RTS0040313,43
RTS0040314,74
RTS0040315,73
RTS0040316,105
RTS0040317,94
RTS0040318,62
RTS0040319,117
RTS0040320,120
RTS0040321,62
RTS0040322,82
RTS0040323,68
RTS0040324,91
RTS0040325,47
RTS0040326,383
RTS0040327,290
RTS0040328,779
RTS0040329,992
RTS0040330,530
RTS0040331,75
RTS0040332,85
RTS0040333,64
RTS0040334,59
RTS0040335,78
RTS0040336,73
RTS0040337,80
RTS0040338,31
RTS0040339,43
RTS0040340,64
RTS0040341,95
RTS0040342,38
RTS0040343,58
RTS0040344,77
RTS0040345,74
RTS0040346,73
RTS0040347,77
RTS0040348,59
RTS0040349,96
RTS0040350,51
RTS0040351,68
RTS0040352,83
RTS0040353,79
RTS0040354,69
RTS0040355,61
RTS0040356,108
RTS0040357,106
RTS0040358,85
RTS0040359,79
RTS0040360,105
RTS0040361,97
RTS0040363,70
RTS0040364,83
RTS0040365,73
RTS0040366,83
RTS0040367,86
RTS0040368,97
RTS0040369,70
RTS0040370,105
RTS0040371,65
RTS0040372,75
RTS0040373,73
RTS0040374,62
RTS0040375,60
RTS0040376,78
RTS0040377,70
RTS0040378,66
RTS0040379,77
RTS0040380,72
RTS0040381,60
RTS0040382,57
RTS0040383,46
RTS0040384,59
RTS0040385,52
RTS0040386,79
RTS0040387,56
RTS0040388,87
RTS0040389,58
RTS0040390,89
RTS0040391,83
RTS0040392,96
RTS0040393,74
RTS0040394,75
RTS0040395,74
RTS0040396,80
RTS0040397,77
RTS0040398,95
RTS0040399,93
RTS0040400,81
RTS0040401,811
RTS0040402,945
RTS0040403,547
RTS0040404,995
RTS0040405,183
RTS0040406,111
RTS0040407,141
RTS0040408,154
RTS0040409,119
RTS0040410,123
RTS0040411,63
RTS0040412,57
RTS0040413,77
RTS0040414,80
RTS0040415,79
RTS0040416,770
RTS0040417,316
RTS0040418,243
RTS0040419,816
RTS0040420,795
RTS0040421,70
RTS0040422,97
RTS0040423,81
RTS0040424,70
RTS0040425,55
RTS0040426,47
RTS0040428,91
RTS0040429,59
RTS0040430,55
RTS0040431,75
RTS0040432,53
RTS0040433,81
RTS0040434,52
RTS0040435,71
RTS0040436,290
RTS0040437,457
RTS0040438,885
RTS0040439,805
RTS0040440,677
RTS0040441,102
RTS0040442,80
RTS0040443,119
RTS0040444,103
RTS0040445,114
RTS0040446,51
RTS0040447,64
RTS0040448,54
RTS0040449,66
RTS0040450,43
RTS0040451,272
RTS0040452,320
RTS0040453,290
RTS0040454,254
RTS0040455,554
RTS0040456,91
RTS0040457,63
RTS0040458,48
RTS0040459,66
RTS0040460,74
RTS0040461,69
RTS0040462,61
RTS0040463,73
RTS0040464,88
RTS0040465,77
RTS0040466,74
RTS0040467,62
RTS0040468,98
RTS0040469,97
RTS0040470,56
RTS0040471,115
RTS0040472,53
RTS0040473,70
RTS0040474,61
RTS0040475,45
RTS0040476,71
RTS0040477,67
RTS0040478,46
RTS0040479,44
RTS0040480,48
RTS0040481,130
RTS0040482,130
RTS0040483,90
RTS0040484,145
RTS0040485,128
RTS0040486,94
RTS0040487,62
RTS0040488,73
RTS0040489,76
RTS0040490,70
RTS0040491,57
RTS0040492,80
RTS0040493,71
RTS0040494,67
RTS0040495,63
RTS0040496,508
RTS0040497,396
RTS0040498,579
RTS0040499,296
RTS0040500,302
RTS0040501,110
RTS0040502,61
RTS0040503,86
RTS0040504,87
RTS0040505,54
RTS0040506,62
RTS0040507,50
RTS0040508,58
RTS0040509,37
RTS0040510,37
RTS0040511,206
RTS0040512,146
RTS0040513,156
RTS0040514,133
RTS0040515,194
RTS0040516,62
RTS0040517,47
RTS0040518,71
RTS0040519,70
RTS0040520,51
RTS0040521,53
RTS0040522,54
RTS0040523,63
RTS0040524,40
RTS0040525,73
RTS0040526,96
RTS0040527,64
RTS0040528,80
RTS0040529,91
RTS0040530,93
RTS0040531,81
RTS0040532,112
RTS0040533,61
RTS0040534,85
RTS0040535,69
RTS0040536,62
RTS0040537,121
RTS0040538,99
RTS0040539,72
RTS0040540,101
RTS0040541,45
RTS0040542,52
RTS0040543,59
RTS0040544,61
RTS0040545,37
RTS0040546,53
RTS0040547,39
RTS0040548,53
RTS0040549,43
RTS0040550,55
RTS0040551,75
RTS0040552,75
RTS0040553,93
RTS0040554,87
RTS0040555,94
RTS0040556,66
RTS0040557,51
RTS0040558,61
RTS0040559,60
RTS0040560,57
RTS0040561,51
RTS0040562,61
RTS0040563,45
RTS0040564,61
RTS0040565,70
RTS0040566,61
RTS0040567,96
RTS0040568,49
RTS0040569,88
RTS0040570,65
RTS0040571,93
RTS0040572,96
RTS0040573,135
RTS0040574,132
RTS0040575,105
RTS0040576,165
RTS0040577,135
RTS0040578,117
RTS0040579,101
RTS0040580,205
RTS0040581,53
RTS0040582,72
RTS0040583,69
RTS0040584,67
RTS0040585,83
RTS0040586,68
RTS0040587,46
RTS0040588,59
RTS0040589,52
RTS0040590,80
RTS0040591,83
RTS0040592,52
RTS0040593,44
RTS0040594,52
RTS0040595,76
RTS0040596,95
RTS0040597,134
RTS0040598,74
RTS0040599,90
RTS0040600,95
RTS0040601,73
RTS0040602,81
RTS0040603,76
RTS0040604,96
RTS0040605,85
RTS0040606,53
RTS0040607,100
RTS0040608,80
RTS0040609,62
RTS0040610,95
RTS0040611,73
RTS0040612,78
RTS0040613,65
RTS0040614,71
RTS0040615,65
RTS0040616,47
RTS0040617,54
RTS0040618,50
RTS0040619,70
RTS0040620,77
RTS0040621,68
RTS0040622,70
RTS0040623,56
RTS0040624,86
RTS0040625,76
RTS0040626,60
RTS0040627,56
RTS0040628,71
RTS0040629,92
RTS0040630,89
RTS0040631,104
RTS0040632,72
RTS0040633,84
RTS0040634,103
RTS0040635,76
RTS0040636,86
RTS0040637,71
RTS0040638,53
RTS0040639,59
RTS0040640,60
RTS0040641,82
RTS0040642,144
RTS0040643,125
RTS0040644,123
RTS0040645,163
RTS0040646,132
RTS0040647,93
RTS0040648,149
RTS0040649,137
RTS0040650,91
RTS0040651,128
RTS0040652,52
RTS0040653,77
RTS0040654,93
RTS0040655,104
RTS0040656,138
RTS0040657,164
RTS0040658,94
RTS0040659,127
RTS0040660,79
RTS0040661,62
RTS0040662,34
RTS0040663,47
RTS0040664,58
RTS0040665,55
RTS0040666,78
RTS0040667,69
RTS0040668,43
RTS0040669,53
RTS0040670,51
RTS0040671,132
RTS0040672,180
RTS0040673,157
RTS0040674,101
RTS0040675,157
RTS0040676,250
RTS0040677,189
RTS0040678,331
RTS0040679,222
RTS0040680,512
RTS0040681,219
RTS0040682,167
RTS0040683,248
RTS0040684,298
RTS0040685,177
RTS0040686,67
RTS0040687,74
RTS0040688,55
RTS0040689,50
RTS0040690,59
RTS0040691,83
RTS0040692,72
RTS0040693,118
RTS0040694,105
RTS0040695,87
RTS0040696,70
RTS0040697,69
RTS0040698,58
RTS0040699,74
RTS0040700,87
RTS0040701,166
RTS0040702,330
RTS0040703,191
RTS0040704,294
RTS0040705,342
RTS0040706,151
RTS0040707,141
RTS0040708,108
RTS0040709,117
RTS0040710,203
RTS0040711,72
RTS0040712,85
RTS0040713,138
RTS0040714,102
RTS0040715,136
RTS0040716,66
RTS0040717,53
RTS0040718,40
RTS0040719,65
RTS0040720,70
RTS0040721,51
RTS0040722,40
RTS0040723,94
RTS0040724,56
RTS0040725,46
RTS0040726,169
RTS0040727,261
RTS0040728,235
RTS0040729,193
RTS0040730,157
RTS0040731,100
RTS0040732,82
RTS0040733,59
RTS0040734,76
RTS0040735,70
RTS0040736,268
RTS0040737,207
RTS0040738,224
RTS0040739,192
RTS0040740,244
RTS0040741,59
RTS0040742,71
RTS0040743,81
RTS0040744,78
RTS0040745,82
RTS0040746,109
RTS0040747,95
RTS0040748,89
RTS0040749,105
RTS0040750,117
RTS0040751,81
RTS0040752,93
RTS0040753,101
RTS0040754,74
RTS0040755,69
RTS0040756,50
RTS0040757,68
RTS0040758,55
RTS0040759,82
RTS0040760,93
RTS0040761,164
RTS0040762,145
RTS0040763,124
RTS0040764,156
RTS0040765,209
RTS0040766,63
RTS0040767,61
RTS0040768,86
RTS0040769,76
RTS0040770,59
RTS0040771,66
RTS0040772,54
RTS0040773,63
RTS0040774,59
RTS0040775,71
RTS0040776,113
RTS0040777,211
RTS0040778,294
RTS0040779,299
RTS0040780,273
RTS0040781,83
RTS0040782,150
RTS0040783,57
RTS0040784,109
RTS0040785,82
RTS0040786,63
RTS0040787,54
RTS0040788,58
RTS0040789,61
RTS0040790,52
RTS0040791,61
RTS0040792,76
RTS0040793,65
RTS0040794,60
RTS0040795,58
RTS0040796,127
RTS0040797,82
RTS0040798,66
RTS0040799,59
RTS0040800,63
RTS0040801,175
RTS0040802,165
RTS0040803,130
RTS0040804,82
RTS0040805,91
RTS0040806,48
RTS0040807,72
RTS0040808,68
RTS0040809,54
RTS0040810,64
RTS0040811,77
RTS0040812,56
RTS0040813,53
RTS0040814,83
RTS0040815,91
RTS0040816,115
RTS0040817,68
RTS0040818,127
RTS0040819,100
RTS0040820,121
RTS0040821,93
RTS0040822,120
RTS0040823,66
RTS0040824,73
RTS0040825,69
RTS0040826,135
RTS0040827,89
RTS0040828,84
RTS0040830,120
RTS0040831,71
RTS0040832,78
RTS0040833,63
RTS0040834,61
RTS0040836,712
RTS0040837,376
RTS0040838,675
RTS0040839,601
RTS0040840,352
RTS0040841,128
RTS0040842,144
RTS0040843,177
RTS0040844,164
RTS0040845,131
RTS0040846,90
RTS0040847,75
RTS0040848,62
RTS0040849,62
RTS0040850,106
RTS0040851,117
RTS0040852,89
RTS0040853,77
RTS0040854,126
RTS0040855,104
RTS0040856,76
RTS0040857,68
RTS0040858,58
RTS0040859,45
RTS0040860,59
RTS0040861,90
RTS0040862,79
RTS0040863,56
RTS0040864,75
RTS0040865,70
RTS0040866,70
RTS0040867,74
RTS0040868,60
RTS0040869,70
RTS0040870,63
RTS0040871,204
RTS0040872,284
RTS0040873,240
RTS0040874,376
RTS0040875,260
RTS0040876,61
RTS0040877,76
RTS0040878,73
RTS0040879,71
RTS0040880,69
RTS0040881,74
RTS0040882,61
RTS0040883,50
RTS0040884,68
RTS0040885,55
RTS0040886,80
RTS0040887,81
RTS0040888,96
RTS0040889,119
RTS0040890,97
RTS0040891,50
RTS0040892,79
RTS0040893,50
RTS0040894,65
RTS0040895,75
RTS0040896,64
RTS0040897,69
RTS0040898,73
RTS0040899,54
RTS0040900,75
RTS0040901,83
RTS0040902,74
RTS0040903,50
RTS0040904,98
RTS0040905,82
RTS0040906,85
RTS0040907,85
RTS0040908,104
RTS0040909,98
RTS0040910,103
RTS0040911,115
RTS0040912,98
RTS0040913,72
RTS0040914,82
RTS0040915,110
RTS0040916,59
RTS0040917,54
RTS0040918,80
RTS0040919,51
RTS0040920,59
RTS0040921,85
RTS0040922,75
RTS0040923,106
RTS0040924,89
RTS0040925,74
RTS0040926,59
RTS0040927,50
RTS0040928,69
RTS0040929,65
RTS0040930,63
RTS0040931,96
RTS0040932,101
RTS0040933,63
RTS0040934,90
RTS0040935,85
RTS0040936,84
RTS0040937,87
RTS0040938,93
RTS0040939,73
RTS0040940,70
RTS0040941,86
RTS0040942,48
RTS0040943,52
RTS0040944,92
RTS0040945,62
RTS0040946,59
RTS0040947,104
RTS0040948,79
RTS0040949,89
RTS0040950,92
RTS0040951,66
RTS0040952,60
RTS0040953,66
RTS0040954,70
RTS0040955,62
RTS0040956,84
RTS0040957,58
RTS0040958,52
RTS0040959,88
RTS0040960,68
RTS0040961,54
RTS0040962,44
RTS0040963,65
RTS0040964,71
RTS0040965,52
RTS0040966,126
RTS0040967,128
RTS0040968,154
RTS0040969,84
RTS0040970,129
RTS0040971,69
RTS0040972,67
RTS0040973,53
RTS0040974,78
RTS0040975,59
RTS0040976,58
RTS0040977,59
RTS0040978,46
RTS0040979,86
RTS0040980,79
RTS0040981,79
RTS0040982,79
RTS0040983,80
RTS0040984,59
RTS0040985,67
RTS0040986,254
RTS0040987,288
RTS0040988,135
RTS0040989,164
RTS0040990,88
RTS0040991,160
RTS0040992,102
RTS0040993,122
RTS0040994,140
RTS0040995,100
RTS0040996,95
RTS0040997,118
RTS0040998,73
RTS0040999,109
RTS0041000,94
RTS0041001,76
RTS0041002,116
RTS0041003,114
RTS0041004,120
RTS0041005,80
RTS0041006,159
RTS0041007,153
RTS0041008,175
RTS0041009,136
RTS0041010,113
RTS0041011,60
RTS0041012,40
RTS0041013,41
RTS0041014,60
RTS0041015,60
RTS0041016,94
RTS0041017,97
RTS0041018,67
RTS0041019,91
RTS0041020,70
RTS0041021,102
RTS0041022,113
RTS0041023,136
RTS0041024,139
RTS0041025,122
RTS0041026,56
RTS0041027,78
RTS0041028,76
RTS0041029,86
RTS0041030,88
RTS0041031,78
RTS0041032,125
RTS0041033,69
RTS0041034,121
RTS0041035,91
RTS0041036,155
RTS0041037,102
RTS0041038,159
RTS0041039,64
RTS0041040,135
RTS0041041,64
RTS0041042,70
RTS0041043,86
RTS0041044,54
RTS0041045,80
RTS0041046,235
RTS0041047,256
RTS0041048,138
RTS0041049,388
RTS0041050,415
RTS0041051,116
RTS0041052,71
RTS0041053,59
RTS0041054,98
RTS0041055,99
RTS0041056,55
RTS0041057,70
RTS0041058,71
RTS0041059,57
RTS0041060,61
RTS0041061,122
RTS0041062,166
RTS0041063,142
RTS0041064,126
RTS0041066,132
RTS0041067,91
RTS0041068,144
RTS0041069,130
RTS0041070,172
RTS0041071,77
RTS0041072,69
RTS0041073,61
RTS0041074,56
RTS0041075,85
RTS0041076,86
RTS0041077,62
RTS0041078,80
RTS0041079,55
RTS0041080,74
RTS0041081,115
RTS0041082,108
RTS0041083,101
RTS0041084,98
RTS0041085,84
RTS0041086,257
RTS0041087,366
RTS0041088,200
RTS0041089,239
RTS0041090,202
RTS0041091,79
RTS0041092,81
RTS0041093,74
RTS0041094,60
RTS0041095,59
RTS0041096,55
RTS0041097,76
RTS0041098,68
RTS0041099,66
RTS0041100,53
RTS0041101,176
RTS0041102,187
RTS0041103,161
RTS0041104,212
RTS0041105,177
RTS0041106,299
RTS0041107,515
RTS0041108,377
RTS0041109,398
RTS0041110,187
RTS0041111,75
RTS0041112,92
RTS0041113,80
RTS0041114,89
RTS0041115,97
RTS0041116,102
RTS0041117,145
RTS0041118,123
RTS0041119,82
RTS0041120,91
RTS0041121,98
RTS0041122,98
RTS0041123,111
RTS0041124,54
RTS0041125,85
RTS0041126,80
RTS0041127,106
RTS0041128,98
RTS0041129,67
RTS0041130,73
RTS0041131,93
RTS0041132,104
RTS0041133,100
RTS0041134,116
RTS0041135,135
RTS0041136,164
RTS0041137,153
RTS0041138,145
RTS0041139,152
RTS0041140,105
RTS0041141,76
RTS0041142,65
RTS0041143,57
RTS0041144,70
RTS0041145,101
RTS0041146,50
RTS0041147,54
RTS0041148,52
RTS0041149,68
RTS0041150,71
RTS0041151,157
RTS0041152,149
RTS0041153,121
RTS0041154,139
RTS0041155,160
RTS0041156,137
RTS0041157,89
RTS0041158,104
RTS0041159,76
RTS0041160,78
RTS0041161,97
RTS0041162,64
RTS0041163,78
RTS0041164,82
RTS0041165,55
RTS0041166,59
RTS0041167,162
RTS0041168,162
RTS0041169,93
RTS0041170,120
RTS0041171,95
RTS0041172,166
RTS0041173,108
RTS0041174,165
RTS0041175,153
RTS0041176,94
RTS0041177,81
RTS0041178,110
RTS0041179,85
RTS0041180,84
RTS0041181,87
RTS0041182,105
RTS0041183,87
RTS0041184,74
RTS0041185,82
RTS0041186,57
RTS0041187,67
RTS0041188,60
RTS0041189,106
RTS0041190,66
RTS0041191,138
RTS0041192,99
RTS0041193,96
RTS0041194,60
RTS0041195,79
RTS0041196,87
RTS0041197,86
RTS0041198,74
RTS0041199,79
RTS0041200,68
RTS0041201,65
RTS0041202,95
RTS0041203,86
RTS0041204,71
RTS0041205,56
RTS0041206,69
RTS0041207,76
RTS0041208,83
RTS0041209,96
RTS0041210,51
RTS0041211,311
RTS0041212,316
RTS0041213,374
RTS0041214,291
RTS0041215,273
RTS0041216,133
RTS0041217,143
RTS0041218,75
RTS0041219,99
RTS0041220,69
RTS0041221,109
RTS0041222,72
RTS0041223,74
RTS0041224,63
RTS0041225,107
RTS0041226,71
RTS0041227,77
RTS0041228,68
RTS0041229,87
RTS0041230,68
RTS0041231,194
RTS0041232,153
RTS0041233,211
RTS0041234,216
RTS0041235,164
RTS0041236,67
RTS0041237,61
RTS0041238,85
RTS0041239,54
RTS0041240,102
RTS0041241,95
RTS0041242,76
RTS0041243,62
RTS0041244,61
RTS0041246,73
RTS0041247,87
RTS0041248,66
RTS0041249,75
RTS0041250,95
RTS0041251,67
RTS0041252,57
RTS0041253,68
RTS0041254,72
RTS0041255,83
RTS0041256,89
RTS0041257,85
RTS0041258,90
RTS0041259,76
RTS0041260,117
RTS0041261,97
RTS0041262,125
RTS0041263,95
RTS0041265,125
RTS0041266,109
RTS0041267,61
RTS0041268,70
RTS0041269,84
RTS0041270,82
RTS0041271,96
RTS0041272,74
RTS0041273,63
RTS0041274,73
RTS0041275,83
RTS0041276,104
RTS0041277,75
RTS0041278,103
RTS0041279,129
RTS0041280,106
RTS0041281,58
RTS0041282,52
RTS0041283,67
RTS0041284,67
RTS0041285,58
RTS0041286,87
RTS0041287,70
RTS0041288,92
RTS0041289,89
RTS0041290,80
RTS0041291,73
RTS0041292,82
RTS0041293,68
RTS0041294,63
RTS0041295,69
RTS0041296,82
RTS0041297,80
RTS0041298,112
RTS0041299,75
RTS0041300,73
RTS0041301,59
RTS0041302,72
RTS0041303,75
RTS0041304,70
RTS0041305,85
RTS0041306,96
RTS0041307,84
RTS0041308,74
RTS0041309,76
RTS0041310,94
RTS0041311,61
RTS0041312,84
RTS0041313,89
RTS0041314,80
RTS0041315,62
RTS0041316,216
RTS0041317,215
RTS0041318,252
RTS0041319,180
RTS0041320,179
RTS0041321,103
RTS0041322,90
RTS0041323,66
RTS0041324,77
RTS0041325,98
RTS0041326,57
RTS0041327,76
RTS0041328,96
RTS0041329,66
RTS0041330,92
RTS0041331,67
RTS0041332,71
RTS0041333,53
RTS0041334,69
RTS0041335,78
RTS0041346,205
RTS0041347,182
RTS0041348,264
RTS0041349,238
RTS0041350,357
RTS0041351,88
RTS0041352,76
RTS0041353,66
RTS0041354,77
RTS0041355,60
RTS0041356,51
RTS0041357,63
RTS0041358,60
RTS0041359,81
RTS0041360,70
RTS0041361,104
RTS0041362,96
RTS0041363,89
RTS0041364,86
RTS0041365,105
RTS0041366,57
RTS0041367,48
RTS0041368,71
RTS0041369,58
RTS0041370,46
RTS0041371,74
RTS0041372,75
RTS0041373,61
RTS0041374,57
RTS0041375,61
RTS0041376,188
RTS0041377,39
RTS0041378,43
RTS0041379,36
RTS0041380,59
RTS0041381,81
RTS0041382,87
RTS0041383,73
RTS0041384,86
RTS0041385,95
RTS0041386,59
RTS0041387,49
RTS0041388,62
RTS0041389,48
RTS0041390,58
RTS0041391,70
RTS0041392,74
RTS0041393,53
RTS0041394,89
RTS0041395,54
RTS0041396,77
RTS0041397,52
RTS0041398,99
RTS0041399,45
RTS0041400,62
RTS0041401,70
RTS0041402,92
RTS0041403,46
RTS0041404,53
RTS0041405,69
RTS0041406,89
RTS0041407,78
RTS0041408,66
RTS0041409,69
RTS0041410,71
RTS0041411,87
RTS0041412,59
RTS0041413,68
RTS0041414,73
RTS0041415,58
RTS0041416,55
RTS0041417,51
RTS0041418,66
RTS0041419,77
RTS0041420,66
RTS0041421,43
RTS0041422,62
RTS0041423,70
RTS0041424,65
RTS0041425,51
RTS0041426,64
RTS0041427,52
RTS0041428,83
RTS0041429,86
RTS0041430,74
RTS0041431,81
RTS0041432,66
RTS0041433,63
RTS0041434,76
RTS0041435,77
RTS0041436,65
RTS0041437,51
RTS0041438,65
RTS0041439,83
RTS0041440,70
RTS0041441,66
RTS0041442,53
RTS0041443,82
RTS0041444,80
RTS0041445,56
RTS0041446,71
RTS0041447,79
RTS0041448,61
RTS0041449,73
RTS0041450,76
RTS0041451,73
RTS0041452,80
RTS0041453,77
RTS0041454,62
RTS0041455,75
RTS0041456,70
RTS0041457,70
RTS0041458,62
RTS0041459,75
RTS0041460,56
RTS0041461,52
RTS0041462,71
RTS0041463,58
RTS0041464,63
RTS0041465,80
RTS0041466,81
RTS0041467,103
RTS0041468,71
RTS0041469,69
RTS0041470,102
RTS0041471,111
RTS0041472,102
RTS0041473,74
RTS0041474,75
RTS0041475,65
RTS0041476,79
RTS0041477,94
RTS0041478,54
RTS0041479,51
RTS0041480,66
RTS0041481,64
RTS0041482,51
RTS0041483,41
RTS0041484,61
RTS0041485,64
RTS0041486,82
RTS0041487,121
RTS0041488,102
RTS0041489,93
RTS0041490,70
RTS0041491,100
RTS0041492,39
RTS0041493,42
RTS0041494,47
RTS0041495,58
RTS0041496,371
RTS0041497,447
RTS0041498,505
RTS0041499,441
RTS0041500,373
RTS0041501,188
RTS0041502,117
RTS0041503,178
RTS0041504,171
RTS0041505,180
RTS0041506,81
RTS0041507,51
RTS0041508,44
RTS0041509,62
RTS0041510,76
RTS0041511,48
RTS0041512,71
RTS0041513,72
RTS0041514,59
RTS0041515,53
RTS0041516,61
RTS0041517,61
RTS0041518,56
RTS0041519,66
RTS0041520,77
RTS0041521,57
RTS0041522,56
RTS0041523,68
RTS0041524,66
RTS0041525,74
RTS0041526,408
RTS0041527,986
RTS0041528,945
RTS0041529,187
RTS0041530,742
RTS0041531,83
RTS0041532,57
RTS0041533,57
RTS0041534,49
RTS0041535,59
RTS0041536,58
RTS0041537,68
RTS0041538,71
RTS0041540,43
RTS0041541,56
RTS0041542,61
RTS0041543,42
RTS0041544,69
RTS0041545,64
RTS0041546,49
RTS0041547,64
RTS0041548,79
RTS0041549,64
RTS0041550,78
RTS0041551,77
RTS0041552,61
RTS0041553,72
RTS0041554,76
RTS0041555,73
RTS0041556,65
RTS0041557,49
RTS0041558,68
RTS0041559,59
RTS0041560,54
RTS0041561,83
RTS0041562,101
RTS0041563,99
RTS0041564,133
RTS0041565,171
RTS0041566,153
RTS0041567,164
RTS0041568,177
RTS0041569,90
RTS0041570,154
RTS0041571,54
RTS0041572,39
RTS0041573,51
RTS0041574,76
RTS0041575,65
RTS0041576,61
RTS0041577,122
RTS0041578,126
RTS0041579,73
RTS0041580,117
RTS0041581,115
RTS0041582,138
RTS0041583,110
RTS0041584,108
RTS0041585,126
RTS0041586,73
RTS0041587,104
RTS0041588,68
RTS0041589,87
RTS0041590,103
RTS0041591,45
RTS0041592,58
RTS0041593,50
RTS0041594,71
RTS0041595,48
RTS0041596,93
RTS0041597,64
RTS0041598,83
RTS0041599,51
RTS0041600,54
RTS0041601,57
RTS0041602,51
RTS0041603,65
RTS0041604,59
RTS0041605,59
RTS0041606,81
RTS0041607,52
RTS0041608,76
RTS0041609,134
RTS0041610,83
RTS0041611,142
RTS0041612,137
RTS0041613,116
RTS0041614,99
RTS0041615,162
RTS0041616,102
RTS0041617,84
RTS0041618,70
RTS0041619,57
RTS0041620,113
RTS0041621,88
RTS0041622,52
RTS0041623,65
RTS0041624,93
RTS0041625,100
RTS0041626,101
RTS0041627,128
RTS0041628,119
RTS0041629,119
RTS0041630,104
RTS0041631,60
RTS0041632,78
RTS0041633,80
RTS0041634,105
RTS0041635,83
RTS0041636,169
RTS0041637,201
RTS0041638,204
RTS0041639,136
RTS0041640,165
RTS0041641,114
RTS0041642,94
RTS0041643,99
RTS0041644,64
RTS0041645,103
RTS0041646,73
RTS0041647,95
RTS0041648,73
RTS0041649,80
RTS0041650,71
RTS0041651,67
RTS0041652,58
RTS0041653,77
RTS0041654,64
RTS0041655,69
RTS0041656,67
RTS0041657,75
RTS0041658,108
RTS0041659,78
RTS0041660,75
RTS0041661,88
RTS0041662,72
RTS0041663,60
RTS0041664,67
RTS0041665,64
RTS0041666,99
RTS0041667,71
RTS0041668,78
RTS0041669,98
RTS0041670,100
RTS0041671,78
RTS0041672,71
RTS0041673,54
RTS0041674,51
RTS0041675,61
RTS0041676,65
RTS0041677,79
RTS0041678,68
RTS0041679,90
RTS0041680,82
RTS0041681,89
RTS0041682,69
RTS0041683,70
RTS0041684,78
RTS0041685,84
RTS0041686,199
RTS0041687,77
RTS0041688,182
RTS0041689,159
RTS0041690,355
RTS0041691,191
RTS0041692,52
RTS0041693,142
RTS0041694,63
RTS0041695,76
RTS0041696,80
RTS0041697,75
RTS0041698,59
RTS0041699,62
RTS0041700,28
RTS0041701,61
RTS0041702,48
RTS0041703,81
RTS0041704,81
RTS0041705,75
RTS0041706,110
RTS0041707,87
RTS0041708,107
RTS0041709,113
RTS0041710,99
RTS0041711,95
RTS0041712,103
RTS0041713,80
RTS0041714,80
RTS0041715,55
RTS0041716,956
RTS0041717,731
RTS0041718,945
RTS0041719,846
RTS0041720,798
RTS0041721,121
RTS0041722,76
RTS0041723,83
RTS0041724,129
RTS0041725,121
RTS0041726,48
RTS0041727,47
RTS0041728,67
RTS0041729,50
RTS0041730,78
RTS0041731,60
RTS0041732,64
RTS0041733,67
RTS0041734,49
RTS0041735,98
RTS0041736,51
RTS0041737,63
RTS0041738,101
RTS0041739,74
RTS0041740,63
RTS0041741,89
RTS0041742,89
RTS0041743,141
RTS0041744,107
RTS0041745,75
RTS0041746,170
RTS0041747,162
RTS0041748,117
RTS0041749,110
RTS0041750,138
RTS0041751,82
RTS0041752,84
RTS0041753,144
RTS0041754,119
RTS0041755,109
RTS0041756,134
RTS0041757,92
RTS0041758,113
RTS0041759,145
RTS0041760,89
RTS0041761,40
RTS0041762,48
RTS0041763,100
RTS0041764,62
RTS0041765,61
RTS0041766,79
RTS0041767,55
RTS0041768,51
RTS0041769,67
RTS0041770,85
RTS0041771,58
RTS0041772,84
RTS0041773,46
RTS0041774,80
RTS0041775,51
RTS0041776,97
RTS0041777,79
RTS0041778,79
RTS0041779,101
RTS0041780,88
RTS0041781,69
RTS0041782,64
RTS0041783,59
RTS0041784,92
RTS0041785,89
RTS0041786,103
RTS0041787,146
RTS0041788,111
RTS0041789,108
RTS0041790,135
RTS0041791,136
RTS0041793,131
RTS0041794,87
RTS0041795,142
RTS0041796,66
RTS0041797,81
RTS0041798,79
RTS0041799,81
RTS0041800,50
RTS0041801,69
RTS0041802,59
RTS0041803,61
RTS0041804,74
RTS0041805,63
RTS0041806,47
RTS0041807,45
RTS0041808,75
RTS0041809,72
RTS0041810,68
RTS0041811,111
RTS0041812,99
RTS0041813,77
RTS0041814,61
RTS0041815,89
RTS0041816,95
RTS0041817,68
RTS0041818,76
RTS0041819,109
RTS0041820,145
RTS0041821,184
RTS0041822,143
RTS0041823,80
RTS0041824,164
RTS0041825,60
RTS0041826,119
RTS0041827,122
RTS0041828,85
RTS0041829,68
RTS0041830,69
RTS0041831,54
RTS0041832,74
RTS0041833,90
RTS0041834,74
RTS0041835,84
RTS0041836,129
RTS0041837,94
RTS0041838,62
RTS0041839,107
RTS0041840,71
RTS0041841,59
RTS0041842,67
RTS0041843,54
RTS0041844,56
RTS0041845,69
RTS0041846,67
RTS0041847,70
RTS0041848,94
RTS0041849,97
RTS0041850,79
RTS0041851,84
RTS0041852,87
RTS0041853,78
RTS0041854,72
RTS0041855,76
RTS0041856,61
RTS0041857,104
RTS0041858,86
RTS0041859,59
RTS0041860,77
RTS0041861,125
RTS0041862,114
RTS0041863,106
RTS0041864,134
RTS0041865,110
RTS0041866,85
RTS0041867,73
RTS0041868,83
RTS0041869,61
RTS0041870,56
RTS0041871,95
RTS0041872,61
RTS0041873,88
RTS0041874,110
RTS0041875,65
RTS0041876,153
RTS0041877,160
RTS0041878,147
RTS0041879,205
RTS0041880,238
RTS0041881,78
RTS0041882,100
RTS0041883,100
RTS0041884,76
RTS0041885,94
RTS0041886,286
RTS0041887,465
RTS0041888,454
RTS0041889,359
RTS0041890,371
RTS0041891,215
RTS0041892,188
RTS0041893,188
RTS0041894,97
RTS0041895,206
RTS0041896,195
RTS0041897,127
RTS0041898,196
RTS0041899,130
RTS0041900,108
RTS0041901,99
RTS0041902,103
RTS0041903,112
RTS0041904,116
RTS0041905,105
RTS0041906,1602
RTS0041907,62
RTS0041908,853
RTS0041909,78
RTS0041910,583
RTS0041911,81
RTS0041912,78
RTS0041913,98
RTS0041914,69
RTS0041915,87
RTS0041916,942
RTS0041917,1242
RTS0041918,1306
RTS0041919,2236
RTS0041920,1921
RTS0041922,112
RTS0041923,60
RTS0041924,59
RTS0041925,69
RTS0041926,58
RTS0041927,47
RTS0041928,53
RTS0041929,54
RTS0041930,114
RTS0041931,75
RTS0041932,123
RTS0041933,64
RTS0041934,61
RTS0041935,54
RTS0041936,55
RTS0041937,81
RTS0041938,75
RTS0041939,56
RTS0041940,43
RTS0041941,68
RTS0041942,58
RTS0041943,49
RTS0041944,79
RTS0041945,64
RTS0041946,104
RTS0041947,75
RTS0041948,52
RTS0041949,67
RTS0041950,45
RTS0041951,88
RTS0041952,75
RTS0041953,63
RTS0041954,100
RTS0041955,104
RTS0041956,106
RTS0041957,90
RTS0041958,99
RTS0041959,107
RTS0041960,79
RTS0041961,63
RTS0041962,124
RTS0041963,104
RTS0041964,190
RTS0041965,106
RTS0041966,74
RTS0041967,93
RTS0041968,65
RTS0041969,65
RTS0041971,107
RTS0041972,194
RTS0041973,114
RTS0041974,95
RTS0041975,165
RTS0041976,83
RTS0041977,164
RTS0041978,110
RTS0041979,95
RTS0041980,126
RTS0041981,393
RTS0041982,445
RTS0041983,477
RTS0041984,251
RTS0041985,512
RTS0041986,56
RTS0041987,99
RTS0041988,71
RTS0041989,55
RTS0041990,87
RTS0041991,72
RTS0041992,90
RTS0041993,85
RTS0041994,101
RTS0041995,80
RTS0041996,54
RTS0041997,66
RTS0041998,59
RTS0041999,88
RTS0042000,54
RTS0042001,84
RTS0042002,65
RTS0042003,46
RTS0042004,68
RTS0042005,81
RTS0042006,81
RTS0042007,93
RTS0042008,84
RTS0042009,100
RTS0042010,85
RTS0042011,182
RTS0042012,189
RTS0042013,254
RTS0042014,107
RTS0042015,228
RTS0042016,61
RTS0042017,73
RTS0042018,52
RTS0042019,76
RTS0042020,58
RTS0042021,240
RTS0042022,184
RTS0042023,347
RTS0042024,271
RTS0042025,321
RTS0042026,69
RTS0042027,50
RTS0042028,63
RTS0042029,43
RTS0042030,59
RTS0042031,119
RTS0042032,84
RTS0042033,78
RTS0042034,78
RTS0042035,110
RTS0042036,157
RTS0042037,182
RTS0042038,141
RTS0042039,149
RTS0042040,104
RTS0042041,94
RTS0042042,68
RTS0042043,50
RTS0042044,81
RTS0042045,79
RTS0042046,202
RTS0042047,136
RTS0042048,114
RTS0042049,150
RTS0042050,90
RTS0042051,79
RTS0042052,80
RTS0042053,71
RTS0042054,59
RTS0042055,48
RTS0042056,109
RTS0042057,76
RTS0042058,89
RTS0042059,88
RTS0042060,104
RTS0042061,71
RTS0042062,89
RTS0042063,75
RTS0042064,59
RTS0042065,97
RTS0042066,67
RTS0042067,120
RTS0042068,96
RTS0042069,66
RTS0042071,79
RTS0042072,66
RTS0042073,48
RTS0042074,102
RTS0042075,67
RTS0042076,67
RTS0042077,45
RTS0042078,49
RTS0042079,51
RTS0042080,59
RTS0042081,186
RTS0042082,142
RTS0042083,79
RTS0042084,161
RTS0042085,111
RTS0042086,50
RTS0042087,65
RTS0042088,43
RTS0042089,53
RTS0042090,72
RTS0042091,89
RTS0042092,102
RTS0042093,63
RTS0042094,66
RTS0042095,67
RTS0042096,91
RTS0042097,61
RTS0042098,63
RTS0042099,57
RTS0042100,63
RTS0042101,79
RTS0042102,64
RTS0042103,68
RTS0042104,63
RTS0042105,79
RTS0042106,71
RTS0042107,61
RTS0042108,52
RTS0042109,71
RTS0042110,60
RTS0042111,81
RTS0042112,83
RTS0042113,71
RTS0042114,73
RTS0042115,81
RTS0042116,56
RTS0042117,73
RTS0042118,46
RTS0042119,61
RTS0042120,69
RTS0042121,86
RTS0042122,68
RTS0042123,94
RTS0042124,50
RTS0042125,82
RTS0042126,74
RTS0042127,60
RTS0042128,85
RTS0042129,65
RTS0042130,67
RTS0042131,83
RTS0042132,70
RTS0042133,77
RTS0042134,49
RTS0042135,63
RTS0042136,59
RTS0042137,81
RTS0042138,65
RTS0042139,76
RTS0042140,57
RTS0042141,65
RTS0042142,77
RTS0042143,86
RTS0042144,92
RTS0042145,73
RTS0042146,227
RTS0042147,178
RTS0042148,197
RTS0042149,158
RTS0042150,169
RTS0042151,76
RTS0042152,62
RTS0042153,61
RTS0042154,82
RTS0042155,79
RTS0042156,60
RTS0042157,56
RTS0042158,67
RTS0042159,69
RTS0042160,63
RTS0042161,57
RTS0042162,70
RTS0042163,88
RTS0042164,85
RTS0042165,72
RTS0042166,109
RTS0042167,75
RTS0042168,90
RTS0042169,78
RTS0042170,77
RTS0042171,77
RTS0042172,65
RTS0042173,79
RTS0042174,55
RTS0042175,51
RTS0042176,81
RTS0042177,96
RTS0042178,141
RTS0042179,81
RTS0042180,75
RTS0042181,56
RTS0042182,58
RTS0042183,56
RTS0042184,67
RTS0042185,80
RTS0042186,59
RTS0042187,85
RTS0042188,41
RTS0042189,61
RTS0042190,71
RTS0042191,164
RTS0042192,60
RTS0042193,84
RTS0042194,104
RTS0042195,45
RTS0042196,89
RTS0042197,70
RTS0042198,47
RTS0042199,108
RTS0042200,53
RTS0042201,70
RTS0042202,48
RTS0042203,59
RTS0042204,43
RTS0042205,58
RTS0042206,48
RTS0042207,62
RTS0042208,61
RTS0042209,85
RTS0042210,55
RTS0042211,52
RTS0042212,56
RTS0042213,71
RTS0042214,52
RTS0042215,62
RTS0042216,80
RTS0042217,61
RTS0042218,68
RTS0042219,63
RTS0042220,91
RTS0042221,64
RTS0042222,71
RTS0042223,62
RTS0042224,73
RTS0042225,74
RTS0042226,88
RTS0042227,69
RTS0042228,63
RTS0042229,64
RTS0042230,75
RTS0042231,76
RTS0042232,66
RTS0042233,81
RTS0042234,71
RTS0042235,68
RTS0042236,64
RTS0042237,71
RTS0042238,79
RTS0042239,72
RTS0042240,69
RTS0042241,63
RTS0042242,42
RTS0042243,64
RTS0042244,65
RTS0042245,52
RTS0042246,171
RTS0042247,179
RTS0042248,301
RTS0042249,187
RTS0042250,200
RTS0042251,56
RTS0042252,65
RTS0042253,52
RTS0042254,75
RTS0042255,59
RTS0042256,120
RTS0042257,66
RTS0042258,68
RTS0042259,75
RTS0042260,78
RTS0042261,163
RTS0042262,112
RTS0042263,145
RTS0042264,155
RTS0042265,159
RTS0042266,71
RTS0042267,73
RTS0042268,61
RTS0042269,40
RTS0042270,52
RTS0042271,66
RTS0042272,51
RTS0042273,82
RTS0042274,45
RTS0042275,51
RTS0042276,97
RTS0042277,71
RTS0042278,78
RTS0042279,113
RTS0042280,89
RTS0042281,37
RTS0042282,57
RTS0042283,50
RTS0042284,47
RTS0042285,49
RTS0042286,67
RTS0042287,82
RTS0042288,90
RTS0042289,82
RTS0042290,82
RTS0042291,260
RTS0042292,363
RTS0042293,216
RTS0042294,216
RTS0042295,221
RTS0042296,73
RTS0042297,77
RTS0042298,39
RTS0042299,61
RTS0042300,61
RTS0042301,54
RTS0042302,64
RTS0042303,62
RTS0042304,65
RTS0042305,73
RTS0042306,60
RTS0042307,88
RTS0042308,106
RTS0042309,81
RTS0042310,99
RTS0042311,37
RTS0042312,54
RTS0042313,62
RTS0042314,76
RTS0042315,80
RTS0042316,73
RTS0042317,74
RTS0042318,66
RTS0042319,61
RTS0042320,43
RTS0042321,63
RTS0042322,51
RTS0042323,65
RTS0042324,63
RTS0042325,76
RTS0042326,68
RTS0042327,86
RTS0042328,81
RTS0042329,83
RTS0042330,126
RTS0042331,60
RTS0042332,114
RTS0042333,93
RTS0042334,93
RTS0042335,67
RTS0042336,68
RTS0042337,93
RTS0042338,72
RTS0042339,67
RTS0042340,68
RTS0042341,154
RTS0042342,81
RTS0042343,195
RTS0042344,164
RTS0042345,97
RTS0042346,68
RTS0042347,64
RTS0042348,67
RTS0042349,55
RTS0042350,55
RTS0042351,88
RTS0042352,101
RTS0042353,146
RTS0042354,120
RTS0042355,49
RTS0042356,93
RTS0042357,72
RTS0042358,76
RTS0042359,75
RTS0042360,62
RTS0042361,88
RTS0042362,102
RTS0042363,127
RTS0042364,95
RTS0042365,93
RTS0042366,65
RTS0042367,90
RTS0042368,69
RTS0042369,67
RTS0042370,91
RTS0042371,180
RTS0042372,77
RTS0042373,135
RTS0042374,88
RTS0042375,99
RTS0042376,43
RTS0042377,39
RTS0042378,55
RTS0042379,69
RTS0042380,38
RTS0042381,185
RTS0042382,253
RTS0042383,228
RTS0042384,278
RTS0042385,227
RTS0042386,54
RTS0042387,70
RTS0042388,87
RTS0042389,85
RTS0042390,60
RTS0042391,61
RTS0042392,55
RTS0042393,52
RTS0042394,46
RTS0042395,69
RTS0042396,54
RTS0042397,55
RTS0042398,56
RTS0042399,82
RTS0042400,82
RTS0042401,93
RTS0042402,103
RTS0042403,63
RTS0042404,76
RTS0042405,96
RTS0042406,68
RTS0042407,49
RTS0042408,72
RTS0042409,42
RTS0042410,82
RTS0042411,67
RTS0042412,68
RTS0042413,72
RTS0042414,76
RTS0042415,89
RTS0042416,211
RTS0042417,388
RTS0042418,385
RTS0042419,267
RTS0042420,240
RTS0042421,67
RTS0042422,55
RTS0042423,64
RTS0042424,63
RTS0042425,51
RTS0042426,89
RTS0042427,85
RTS0042428,142
RTS0042429,133
RTS0042430,137
RTS0042431,149
RTS0042432,262
RTS0042433,151
RTS0042434,301
RTS0042435,223
RTS0042436,87
RTS0042437,57
RTS0042438,55
RTS0042439,101
RTS0042440,72
RTS0042441,56
RTS0042442,60
RTS0042443,66
RTS0042444,65
RTS0042445,77
RTS0042446,88
RTS0042447,90
RTS0042448,106
RTS0042449,71
RTS0042450,54
RTS0042451,60
RTS0042452,66
RTS0042453,83
RTS0042454,68
RTS0042455,57
RTS0042456,87
RTS0042457,84
RTS0042458,80
RTS0042460,117
RTS0042461,146
RTS0042462,109
RTS0042463,114
RTS0042464,138
RTS0042465,129
RTS0042466,58
RTS0042467,64
RTS0042468,66
RTS0042469,94
RTS0042470,41
RTS0042471,66
RTS0042472,57
RTS0042473,64
RTS0042474,66
RTS0042475,72
RTS0042476,87
RTS0042477,41
RTS0042478,54
RTS0042479,72
RTS0042480,44
RTS0042481,145
RTS0042482,161
RTS0042483,471
RTS0042484,424
RTS0042485,184
RTS0042486,64
RTS0042487,74
RTS0042488,38
RTS0042489,81
RTS0042490,54
RTS0042491,53
RTS0042492,63
RTS0042493,56
RTS0042494,37
RTS0042495,49
RTS0042496,75
RTS0042497,79
RTS0042498,69
RTS0042499,101
RTS0042500,92
RTS0042501,60
RTS0042502,56
RTS0042503,57
RTS0042504,51
RTS0042505,75
RTS0042506,64
RTS0042507,69
RTS0042508,51
RTS0042509,77
RTS0042510,52
RTS0042515,68
RTS0042522,53
RTS0042526,66
RTS0042527,57
RTS0042528,66
RTS0042529,62
RTS0042530,47
RTS0042531,56
RTS0042532,63
RTS0042533,92
RTS0042534,79
RTS0042535,57
RTS0042536,67
RTS0042537,61
RTS0042538,63
RTS0042539,72
RTS0042540,82
RTS0042541,50
RTS0042542,59
RTS0042543,41
RTS0042544,58
RTS0042545,40
RTS0042546,53
RTS0042547,52
RTS0042548,54
RTS0042549,53
RTS0042550,64
RTS0042551,77
RTS0042552,45
RTS0042553,55
RTS0042554,66
RTS0042555,51
RTS0042556,56
RTS0042557,65
RTS0042558,64
RTS0042559,64
RTS0042560,55
RTS0042561,48
RTS0042562,45
RTS0042563,88
RTS0042564,70
RTS0042565,78
RTS0042566,125
RTS0042567,109
RTS0042568,122
RTS0042569,170
RTS0042570,105
RTS0042571,218
RTS0042572,171
RTS0042573,211
RTS0042574,226
RTS0042575,161
RTS0042576,48
RTS0042577,86
RTS0042578,67
RTS0042579,82
RTS0042580,60
RTS0042581,130
RTS0042582,72
RTS0042583,370
RTS0042584,80
RTS0042585,67
RTS0042586,220
RTS0042587,217
RTS0042588,273
RTS0042589,230
RTS0042590,281
RTS0042591,85
RTS0042592,83
RTS0042593,68
RTS0042594,53
RTS0042595,52
RTS0042596,79
RTS0042597,74
RTS0042598,71
RTS0042599,92
RTS0042600,69
RTS0042601,36
RTS0042602,55
RTS0042603,55
RTS0042604,82
RTS0042605,49
RTS0042606,102
RTS0042607,94
RTS0042608,87
RTS0042609,81
RTS0042610,83
RTS0042611,225
RTS0042612,296
RTS0042613,211
RTS0042614,287
RTS0042615,353
RTS0042616,78
RTS0042617,97
RTS0042618,98
RTS0042619,67
RTS0042620,94
RTS0042621,39
RTS0042622,48
RTS0042623,61
RTS0042624,66
RTS0042625,48
RTS0042626,114
RTS0042627,108
RTS0042628,70
RTS0042629,81
RTS0042630,81
RTS0042631,46
RTS0042633,54
RTS0042634,52
RTS0042635,47
RTS0042636,229
RTS0042637,200
RTS0042638,244
RTS0042639,194
RTS0042640,179
RTS0042641,69
RTS0042642,74
RTS0042643,31
RTS0042644,64
RTS0042645,77
RTS0042646,113
RTS0042647,90
RTS0042648,173
RTS0042649,125
RTS0042650,89
RTS0042651,67
RTS0042652,57
RTS0042653,52
RTS0042654,55
RTS0042655,54
RTS0042656,85
RTS0042657,51
RTS0042658,68
RTS0042659,47
RTS0042660,71
RTS0042661,79
RTS0042662,60
RTS0042663,71
RTS0042664,46
RTS0042665,56
RTS0042666,63
RTS0042667,74
RTS0042668,60
RTS0042669,56
RTS0042670,60
RTS0042671,90
RTS0042672,62
RTS0042673,78
RTS0042674,66
RTS0042675,85
RTS0042676,65
RTS0042678,74
RTS0042679,94
RTS0042680,82
RTS0042681,159
RTS0042682,121
RTS0042683,134
RTS0042684,95
RTS0042685,126
RTS0042686,107
RTS0042687,63
RTS0042688,56
RTS0042689,52
RTS0042690,63
RTS0042691,61
RTS0042692,66
RTS0042693,61
RTS0042694,2
RTS0042695,50
RTS0042696,63
RTS0042697,66
RTS0042698,60
RTS0042699,40
RTS0042700,60
RTS0042701,63
RTS0042702,74
RTS0042703,74
RTS0042704,80
RTS0042705,70
RTS0042706,92
RTS0042707,64
RTS0042708,108
RTS0042709,77
RTS0042710,92
RTS0042711,189
RTS0042712,166
RTS0042713,86
RTS0042714,133
RTS0042715,139
RTS0042716,63
RTS0042717,52
RTS0042718,59
RTS0042719,66
RTS0042720,77
RTS0042721,73
RTS0042722,65
RTS0042723,62
RTS0042724,85
RTS0042725,66
RTS0042726,55
RTS0042727,38
RTS0042728,50
RTS0042729,65
RTS0042730,67
RTS0042731,42
RTS0042732,69
RTS0042733,37
RTS0042734,70
RTS0042735,48
RTS0042736,97
RTS0042737,136
RTS0042738,110
RTS0042739,77
RTS0042740,96
RTS0042741,55
RTS0042742,52
RTS0042743,29
RTS0042744,49
RTS0042745,48
RTS0042746,108
RTS0042747,88
RTS0042748,90
RTS0042749,84
RTS0042750,79
RTS0042751,63
RTS0042752,67
RTS0042753,74
RTS0042754,53
RTS0042755,66
RTS0042756,49
RTS0042757,93
RTS0042758,51
RTS0042759,42
RTS0042760,60
RTS0042761,52
RTS0042762,45
RTS0042763,45
RTS0042764,68
RTS0042765,48
RTS0042766,112
RTS0042767,81
RTS0042768,115
RTS0042769,125
RTS0042770,100
RTS0042771,53
RTS0042772,82
RTS0042773,97
RTS0042774,105
RTS0042775,62
RTS0042776,70
RTS0042777,112
RTS0042778,77
RTS0042779,75
RTS0042780,69
RTS0042781,66
RTS0042782,59
RTS0042783,80
RTS0042784,73
RTS0042785,61
RTS0042786,90
RTS0042787,74
RTS0042788,76
RTS0042789,90
RTS0042790,86
RTS0042791,332
RTS0042792,152
RTS0042793,231
RTS0042794,214
RTS0042795,217
RTS0042796,79
RTS0042797,119
RTS0042798,57
RTS0042799,104
RTS0042800,75
RTS0042801,111
RTS0042802,111
RTS0042803,64
RTS0042804,65
RTS0042805,58
RTS0042806,55
RTS0042807,67
RTS0042808,91
RTS0042809,74
RTS0042810,73
RTS0042811,77
RTS0042812,117
RTS0042813,88
RTS0042814,97
RTS0042815,93
RTS0042816,86
RTS0042817,109
RTS0042818,79
RTS0042819,117
RTS0042820,63
RTS0042821,98
RTS0042822,65
RTS0042823,62
RTS0042824,95
RTS0042825,72
RTS0042826,95
RTS0042827,74
RTS0042828,82
RTS0042829,88
RTS0042830,112
RTS0042831,87
RTS0042832,92
RTS0042833,76
RTS0042834,72
RTS0042835,79
RTS0042836,107
RTS0042837,102
RTS0042838,119
RTS0042839,100
RTS0042840,87
RTS0042841,103
RTS0042842,123
RTS0042843,79
RTS0042844,100
RTS0042845,115
RTS0042846,70
RTS0042847,109
RTS0042848,165
RTS0042849,78
RTS0042850,55
RTS0042851,98
RTS0042852,82
RTS0042853,73
RTS0042854,85
RTS0042855,83
RTS0042856,67
RTS0042857,58
RTS0042858,93
RTS0042859,86
RTS0042860,94
RTS0042861,57
RTS0042862,66
RTS0042863,80
RTS0042864,58
RTS0042865,68
RTS0042866,92
RTS0042867,95
RTS0042868,63
RTS0042869,96
RTS0042870,89
RTS0042871,80
RTS0042872,33
RTS0042873,44
RTS0042874,52
RTS0042875,78
RTS0042876,156
RTS0042877,130
RTS0042878,114
RTS0042879,88
RTS0042880,151
RTS0042881,100
RTS0042882,100
RTS0042883,120
RTS0042884,187
RTS0042885,159
RTS0042886,90
RTS0042887,85
RTS0042888,67
RTS0042889,66
RTS0042890,90
RTS0042891,55
RTS0042892,78
RTS0042893,120
RTS0042894,50
RTS0042895,53
RTS0042896,165
RTS0042897,115
RTS0042898,77
RTS0042899,190
RTS0042900,172
RTS0042901,67
RTS0042902,55
RTS0042903,50
RTS0042904,54
RTS0042905,58
RTS0042906,71
RTS0042907,47
RTS0042908,71
RTS0042909,82
RTS0042910,51
RTS0042911,53
RTS0042912,61
RTS0042913,68
RTS0042914,74
RTS0042915,51
RTS0042916,62
RTS0042917,97
RTS0042918,75
RTS0042919,101
RTS0042920,67
RTS0042921,146
RTS0042922,106
RTS0042923,124
RTS0042924,81
RTS0042925,131
RTS0042926,65
RTS0042927,58
RTS0042928,80
RTS0042929,71
RTS0042930,45
RTS0042931,65
RTS0042932,65
RTS0042933,81
RTS0042934,72
RTS0042935,80
RTS0042936,60
RTS0042937,60
RTS0042938,104
RTS0042939,84
RTS0042940,73
RTS0042941,251
RTS0042942,244
RTS0042943,319
RTS0042944,328
RTS0042945,218
RTS0042946,89
RTS0042947,129
RTS0042948,64
RTS0042949,60
RTS0042950,57
RTS0042951,80
RTS0042952,65
RTS0042953,66
RTS0042954,73
RTS0042955,110
RTS0042956,100
RTS0042957,98
RTS0042958,100
RTS0042959,89
RTS0042960,130
RTS0042961,118
RTS0042962,101
RTS0042963,119
RTS0042964,135
RTS0042965,182
RTS0042966,77
RTS0042967,79
RTS0042968,72
RTS0042969,90
RTS0042970,91
RTS0042971,432
RTS0042972,202
RTS0042973,254
RTS0042974,185
RTS0042975,248
RTS0042976,137
RTS0042977,147
RTS0042978,124
RTS0042979,108
RTS0042980,98
RTS0042981,84
RTS0042982,62
RTS0042983,78
RTS0042984,57
RTS0042985,57
RTS0042986,109
RTS0042987,126
RTS0042988,92
RTS0042989,106
RTS0042990,102
RTS0042991,70
RTS0042992,103
RTS0042993,71
RTS0042994,102
RTS0042995,98
RTS0042996,80
RTS0042997,87
RTS0042998,65
RTS0042999,77
RTS0043000,95
RTS0043001,53
RTS0043002,68
RTS0043003,61
RTS0043004,81
RTS0043005,76
RTS0043006,75
RTS0043007,92
RTS0043008,84
RTS0043009,85
RTS0043010,81
RTS0043011,113
RTS0043012,82
RTS0043013,82
RTS0043014,127
RTS0043015,87
RTS0043016,88
RTS0043017,79
RTS0043018,77
RTS0043019,100
RTS0043020,69
RTS0043021,92
RTS0043022,73
RTS0043023,125
RTS0043024,117
RTS0043025,123
RTS0043026,50
RTS0043027,76
RTS0043028,108
RTS0043029,110
RTS0043030,94
RTS0043031,77
RTS0043032,103
RTS0043033,109
RTS0043034,101
RTS0043035,60
RTS0043036,77
RTS0043037,74
RTS0043038,83
RTS0043039,106
RTS0043040,140
RTS0043041,55
RTS0043042,56
RTS0043043,66
RTS0043044,54
RTS0043045,51
RTS0043046,57
RTS0043047,60
RTS0043048,95
RTS0043049,73
RTS0043050,67
RTS0043051,110
RTS0043052,88
RTS0043053,85
RTS0043054,55
RTS0043055,75
RTS0043056,51
RTS0043057,76
RTS0043058,77
RTS0043059,82
RTS0043060,66
RTS0043061,644
RTS0043062,168
RTS0043063,289
RTS0043064,235
RTS0043065,371
RTS0043066,76
RTS0043067,77
RTS0043068,82
RTS0043069,73
RTS0043070,74
RTS0043071,67
RTS0043072,75
RTS0043073,96
RTS0043074,82
RTS0043075,81
RTS0043076,50
RTS0043077,62
RTS0043078,58
RTS0043079,57
RTS0043080,60
RTS0043081,61
RTS0043082,84
RTS0043083,57
RTS0043084,55
RTS0043085,82
RTS0043086,58
RTS0043087,71
RTS0043088,52
RTS0043089,61
RTS0043090,65
RTS0043091,52
RTS0043092,50
RTS0043093,78
RTS0043094,102
RTS0043095,97
RTS0043096,68
RTS0043097,60
RTS0043098,75
RTS0043099,78
RTS0043100,70
RTS0043101,95
RTS0043102,87
RTS0043103,77
RTS0043104,121
RTS0043105,65
RTS0043106,140
RTS0043107,102
RTS0043108,76
RTS0043109,79
RTS0043110,95
RTS0043111,91
RTS0043112,118
RTS0043113,111
RTS0043114,85
RTS0043115,70
RTS0043116,90
RTS0043117,67
RTS0043118,50
RTS0043119,71
RTS0043120,99
RTS0043121,52
RTS0043122,68
RTS0043123,57
RTS0043124,72
RTS0043125,66
RTS0043126,91
RTS0043127,67
RTS0043128,88
RTS0043129,50
RTS0043130,77
RTS0043131,81
RTS0043132,77
RTS0043133,64
RTS0043134,77
RTS0043135,74
RTS0043136,114
RTS0043137,75
RTS0043138,115
RTS0043139,90
RTS0043140,100
RTS0043141,105
RTS0043142,118
RTS0043143,94
RTS0043144,142
RTS0043145,107
RTS0043146,75
RTS0043147,100
RTS0043148,112
RTS0043149,77
RTS0043150,56
RTS0043151,85
RTS0043152,105
RTS0043153,121
RTS0043154,80
RTS0043155,96
RTS0043156,415
RTS0043157,538
RTS0043159,529
RTS0043160,1436
RTS0043161,68
RTS0043162,78
RTS0043163,85
RTS0043164,63
RTS0043165,90
RTS0043167,64
RTS0043168,96
RTS0043169,81
RTS0043170,96
RTS0043171,114
RTS0043172,165
RTS0043173,132
RTS0043174,135
RTS0043175,133
RTS0043176,57
RTS0043177,80
RTS0043178,120
RTS0043179,88
RTS0043180,74
RTS0043181,82
RTS0043182,91
RTS0043183,96
RTS0043184,55
RTS0043185,81
RTS0043186,191
RTS0043187,98
RTS0043188,122
RTS0043189,148
RTS0043190,132
RTS0043191,91
RTS0043192,73
RTS0043193,63
RTS0043194,70
RTS0043195,65
RTS0043196,133
RTS0043197,66
RTS0043198,65
RTS0043199,76
RTS0043200,83
RTS0043201,134
RTS0043202,163
RTS0043203,114
RTS0043204,189
RTS0043205,177
RTS0043206,123
RTS0043207,93
RTS0043208,123
RTS0043209,64
RTS0043210,84
RTS0043211,79
RTS0043212,76
RTS0043213,65
RTS0043214,73
RTS0043215,78
RTS0043216,123
RTS0043217,89
RTS0043218,83
RTS0043219,160
RTS0043220,127
RTS0043221,80
RTS0043222,67
RTS0043223,65
RTS0043224,60
RTS0043225,64
RTS0043226,97
RTS0043227,81
RTS0043228,110
RTS0043229,115
RTS0043230,98
RTS0043231,127
RTS0043232,123
RTS0043233,200
RTS0043234,83
RTS0043235,98
RTS0043236,53
RTS0043237,78
RTS0043238,56
RTS0043239,61
RTS0043240,73
RTS0043241,92
RTS0043242,79
RTS0043243,106
RTS0043244,72
RTS0043245,97
RTS0043246,119
RTS0043247,139
RTS0043248,62
RTS0043249,79
RTS0043250,102
RTS0043251,68
RTS0043252,95
RTS0043253,72
RTS0043254,91
RTS0043255,73
RTS0043256,86
RTS0043257,58
RTS0043258,71
RTS0043259,76
RTS0043260,90
RTS0043261,77
RTS0043262,90
RTS0043263,64
RTS0043264,72
RTS0043265,85
RTS0043266,128
RTS0043267,128
RTS0043268,89
RTS0043269,155
RTS0043270,223
RTS0043271,176
RTS0043272,200
RTS0043273,139
RTS0043274,218
RTS0043275,158
RTS0043276,58
RTS0043277,88
RTS0043278,95
RTS0043279,81
RTS0043280,78
RTS0043281,111
RTS0043282,149
RTS0043283,102
RTS0043284,147
RTS0043285,107
RTS0043286,154
RTS0043287,130
RTS0043288,185
RTS0043289,154
RTS0043290,83
RTS0043291,262
RTS0043292,204
RTS0043293,147
RTS0043294,241
RTS0043295,240
RTS0043296,89
RTS0043297,39
RTS0043299,74
RTS0043300,86
RTS0043301,66
RTS0043302,70
RTS0043303,70
RTS0043304,60
RTS0043305,63
RTS0043306,81
RTS0043307,85
RTS0043308,72
RTS0043309,87
RTS0043310,100
RTS0043311,102
RTS0043312,122
RTS0043313,151
RTS0043314,106
RTS0043315,71
RTS0043316,57
RTS0043317,46
RTS0043318,52
RTS0043319,50
RTS0043320,81
RTS0043321,108
RTS0043322,100
RTS0043323,95
RTS0043324,93
RTS0043325,84
RTS0043326,68
RTS0043327,81
RTS0043328,79
RTS0043329,88
RTS0043330,85
RTS0043331,76
RTS0043332,53
RTS0043333,67
RTS0043334,72
RTS0043335,71
RTS0043336,88
RTS0043337,87
RTS0043338,72
RTS0043339,58
RTS0043340,57
RTS0043341,65
RTS0043342,69
RTS0043343,74
RTS0043344,84
RTS0043345,57
RTS0043346,59
RTS0043347,95
RTS0043348,98
RTS0043349,79
RTS0043350,90
RTS0043351,113
RTS0043352,135
RTS0043353,106
RTS0043354,96
RTS0043355,115
RTS0043356,90
RTS0043357,70
RTS0043358,82
RTS0043359,130
RTS0043360,98
RTS0043361,125
RTS0043362,132
RTS0043363,99
RTS0043364,99
RTS0043365,100
RTS0043366,59
RTS0043367,55
RTS0043368,69
RTS0043369,70
RTS0043370,68
RTS0043371,184
RTS0043372,160
RTS0043373,150
RTS0043374,135
RTS0043375,111
RTS0043376,344
RTS0043377,896
RTS0043378,388
RTS0043379,485
RTS0043380,514
RTS0043381,99
RTS0043382,91
RTS0043383,102
RTS0043384,77
RTS0043385,62
RTS0043386,91
RTS0043387,131
RTS0043388,81
RTS0043389,112
RTS0043390,79
RTS0043391,69
RTS0043392,77
RTS0043393,79
RTS0043394,110
RTS0043395,78
RTS0043396,223
RTS0043397,183
RTS0043398,169
RTS0043399,202
RTS0043400,64
RTS0043401,70
RTS0043402,61
RTS0043403,89
RTS0043404,77
RTS0043405,66
RTS0043406,51
RTS0043407,77
RTS0043408,68
RTS0043409,46
RTS0043410,75
RTS0043411,77
RTS0043412,71
RTS0043413,52
RTS0043414,73
RTS0043415,84
RTS0043416,82
RTS0043417,51
RTS0043418,84
RTS0043419,79
RTS0043420,57
RTS0043421,140
RTS0043422,52
RTS0043423,76
RTS0043424,116
RTS0043425,102
RTS0043426,125
RTS0043427,82
RTS0043428,160
RTS0043429,143
RTS0043430,107
RTS0043431,109
RTS0043432,67
RTS0043433,57
RTS0043434,93
RTS0043435,92
RTS0043436,64
RTS0043437,88
RTS0043438,66
RTS0043439,55
RTS0043440,99
RTS0043441,107
RTS0043442,73
RTS0043443,105
RTS0043444,97
RTS0043445,77
RTS0043446,63
RTS0043447,56
RTS0043448,67
RTS0043449,73
RTS0043450,78
RTS0043451,55
RTS0043452,75
RTS0043453,67
RTS0043454,76
RTS0043455,75
RTS0043456,57
RTS0043457,81
RTS0043458,94
RTS0043459,51
RTS0043460,52
RTS0043461,73
RTS0043462,83
RTS0043463,69
RTS0043464,70
RTS0043465,89
RTS0043466,135
RTS0043467,126
RTS0043468,117
RTS0043469,95
RTS0043470,119
RTS0043471,73
RTS0043472,83
RTS0043473,59
RTS0043474,83
RTS0043475,75
RTS0043476,81
RTS0043477,88
RTS0043478,58
RTS0043479,72
RTS0043480,73
RTS0043481,91
RTS0043482,111
RTS0043483,115
RTS0043484,94
RTS0043485,108
RTS0043486,118
RTS0043487,135
RTS0043488,132
RTS0043489,143
RTS0043490,104
RTS0043491,100
RTS0043492,103
RTS0043493,99
RTS0043494,118
RTS0043495,128
RTS0043496,84
RTS0043497,55
RTS0043498,66
RTS0043499,80
RTS0043500,86
RTS0043501,63
RTS0043502,66
RTS0043503,45
RTS0043504,99
RTS0043505,82
RTS0043506,71
RTS0043507,65
RTS0043508,56
RTS0043509,97
RTS0043510,71
RTS0043511,62
RTS0043512,69
RTS0043513,58
RTS0043514,72
RTS0043515,67
RTS0043516,84
RTS0043517,58
RTS0043518,95
RTS0043519,111
RTS0043520,104
RTS0043521,62
RTS0043522,39
RTS0043523,103
RTS0043524,74
RTS0043525,80
RTS0043526,117
RTS0043527,91
RTS0043528,80
RTS0043529,76
RTS0043530,70
RTS0043531,70
RTS0043532,67
RTS0043533,59
RTS0043534,64
RTS0043535,88
RTS0043536,140
RTS0043537,172
RTS0043538,143
RTS0043539,173
RTS0043540,133
RTS0043541,226
RTS0043542,126
RTS0043543,152
RTS0043544,281
RTS0043545,123
RTS0043546,74
RTS0043547,67
RTS0043548,95
RTS0043549,63
RTS0043550,83
RTS0043551,90
RTS0043552,80
RTS0043553,87
RTS0043554,93
RTS0043555,77
RTS0043556,87
RTS0043557,56
RTS0043558,55
RTS0043559,60
RTS0043560,72
RTS0043561,73
RTS0043562,62
RTS0043563,74
RTS0043564,62
RTS0043565,65
RTS0043566,84
RTS0043567,61
RTS0043568,81
RTS0043569,71
RTS0043570,85
RTS0043571,55
RTS0043572,78
RTS0043573,74
RTS0043574,62
RTS0043575,66
RTS0043576,190
RTS0043577,158
RTS0043578,70
RTS0043579,152
RTS0043580,151
RTS0043581,98
RTS0043582,109
RTS0043583,76
RTS0043584,78
RTS0043585,75
RTS0043586,63
RTS0043587,70
RTS0043588,47
RTS0043589,65
RTS0043590,62
RTS0043591,46
RTS0043592,61
RTS0043593,80
RTS0043594,79
RTS0043595,65
RTS0043596,63
RTS0043597,69
RTS0043598,76
RTS0043599,88
RTS0043600,81
RTS0043601,68
RTS0043602,56
RTS0043603,63
RTS0043604,74
RTS0043605,55
RTS0043606,88
RTS0043607,71
RTS0043608,79
RTS0043609,75
RTS0043610,95
RTS0043611,62
RTS0043612,58
RTS0043613,61
RTS0043614,59
RTS0043615,89
RTS0043616,71
RTS0043617,55
RTS0043618,63
RTS0043619,53
RTS0043620,48
RTS0043621,75
RTS0043622,75
RTS0043623,74
RTS0043624,88
RTS0043625,68
RTS0043626,98
RTS0043627,82
RTS0043628,95
RTS0043629,98
RTS0043630,121
RTS0043631,58
RTS0043632,74
RTS0043633,71
RTS0043634,68
RTS0043635,63
RTS0043636,51
RTS0043637,75
RTS0043638,58
RTS0043639,77
RTS0043640,83
RTS0043641,301
RTS0043642,147
RTS0043643,212
RTS0043644,211
RTS0043645,198
RTS0043646,144
RTS0043647,91
RTS0043648,134
RTS0043649,105
RTS0043650,147
RTS0043651,40
RTS0043652,56
RTS0043653,43
RTS0043654,47
RTS0043655,55
RTS0043656,60
RTS0043657,75
RTS0043658,87
RTS0043659,71
RTS0043660,77
RTS0043661,73
RTS0043663,54
RTS0043664,63
RTS0043665,73
RTS0043666,68
RTS0043667,55
RTS0043668,66
RTS0043669,71
RTS0043670,75
RTS0043671,69
RTS0043672,92
RTS0043673,68
RTS0043674,59
RTS0043675,74
RTS0043676,69
RTS0043677,73
RTS0043678,59
RTS0043679,63
RTS0043680,63
RTS0043681,100
RTS0043682,71
RTS0043683,113
RTS0043684,82
RTS0043685,91
RTS0043686,91
RTS0043687,103
RTS0043688,83
RTS0043689,75
RTS0043690,79
RTS0043691,67
RTS0043692,66
RTS0043693,81
RTS0043694,58
RTS0043695,99
RTS0043696,88
RTS0043697,59
RTS0043698,76
RTS0043699,71
RTS0043700,85
RTS0043701,82
RTS0043702,152
RTS0043703,91
RTS0043704,138
RTS0043705,106
RTS0043706,106
RTS0043707,80
RTS0043708,42
RTS0043709,61
RTS0043710,103
RTS0043711,72
RTS0043712,48
RTS0043713,47
RTS0043714,36
RTS0043715,49
RTS0043716,111
RTS0043717,84
RTS0043718,97
RTS0043719,63
RTS0043720,59
RTS0043721,71
RTS0043722,77
RTS0043723,82
RTS0043724,68
RTS0043725,93
RTS0043726,79
RTS0043727,65
RTS0043728,66
RTS0043729,60
RTS0043730,70
RTS0043731,76
RTS0043732,74
RTS0043733,85
RTS0043734,84
RTS0043735,92
RTS0043736,70
RTS0043737,76
RTS0043738,72
RTS0043739,70
RTS0043740,82
RTS0043741,106
RTS0043742,101
RTS0043743,62
RTS0043744,92
RTS0043745,66
RTS0043746,63
RTS0043747,75
RTS0043748,71
RTS0043749,62
RTS0043750,72
RTS0043751,83
RTS0043752,70
RTS0043753,71
RTS0043754,62
RTS0043755,84
RTS0043756,67
RTS0043757,84
RTS0043758,74
RTS0043759,74
RTS0043760,74
RTS0043761,162
RTS0043762,45
RTS0043763,51
RTS0043764,66
RTS0043765,79
RTS0043766,68
RTS0043767,52
RTS0043768,58
RTS0043769,67
RTS0043770,52
RTS0043771,61
RTS0043772,66
RTS0043773,70
RTS0043774,56
RTS0043775,71
RTS0043776,78
RTS0043777,94
RTS0043778,78
RTS0043779,89
RTS0043780,82
RTS0043781,154
RTS0043782,93
RTS0043783,90
RTS0043784,98
RTS0043785,72
RTS0043786,88
RTS0043787,61
RTS0043788,68
RTS0043789,62
RTS0043790,57
RTS0043791,82
RTS0043792,112
RTS0043793,51
RTS0043794,66
RTS0043795,60
RTS0043796,59
RTS0043797,85
RTS0043798,54
RTS0043799,51
RTS0043800,55
RTS0043801,58
RTS0043802,59
RTS0043803,64
RTS0043804,53
RTS0043805,73
RTS0043806,69
RTS0043807,44
RTS0043808,70
RTS0043809,57
RTS0043810,59
RTS0043811,173
RTS0043812,230
RTS0043813,135
RTS0043814,230
RTS0043815,225
RTS0043816,135
RTS0043817,77
RTS0043818,100
RTS0043819,113
RTS0043820,220
RTS0043821,49
RTS0043822,52
RTS0043823,51
RTS0043824,49
RTS0043825,53
RTS0043826,69
RTS0043827,70
RTS0043828,93
RTS0043829,64
RTS0043830,100
RTS0043831,100
RTS0043832,76
RTS0043833,93
RTS0043834,84
RTS0043835,70
RTS0043836,98
RTS0043837,101
RTS0043838,52
RTS0043839,82
RTS0043840,61
RTS0043841,39
RTS0043842,53
RTS0043843,59
RTS0043844,59
RTS0043845,50
RTS0043846,85
RTS0043847,80
RTS0043848,97
RTS0043849,95
RTS0043850,96
RTS0043851,73
RTS0043852,68
RTS0043853,106
RTS0043854,70
RTS0043856,42
RTS0043857,46
RTS0043858,59
RTS0043859,64
RTS0043860,75
RTS0043861,113
RTS0043862,156
RTS0043863,89
RTS0043864,97
RTS0043865,90
RTS0043866,90
RTS0043867,102
RTS0043868,66
RTS0043869,85
RTS0043870,55
RTS0043871,106
RTS0043872,104
RTS0043873,100
RTS0043874,106
RTS0043875,72
RTS0043876,72
RTS0043877,50
RTS0043878,64
RTS0043879,105
RTS0043880,67
RTS0043881,79
RTS0043882,78
RTS0043883,72
RTS0043884,70
RTS0043885,55
RTS0043886,129
RTS0043887,91
RTS0043888,115
RTS0043889,52
RTS0043890,163
RTS0043891,87
RTS0043892,90
RTS0043893,85
RTS0043894,79
RTS0043895,59
RTS0043896,98
RTS0043897,103
RTS0043898,120
RTS0043899,105
RTS0043900,110
RTS0043901,82
RTS0043902,96
RTS0043903,100
RTS0043904,109
RTS0043905,95
RTS0043906,38
RTS0043907,70
RTS0043908,29
RTS0043909,60
RTS0043910,82
RTS0043911,59
RTS0043912,162
RTS0043913,59
RTS0043914,65
RTS0043915,68
RTS0043916,80
RTS0043917,90
RTS0043918,64
RTS0043919,72
RTS0043920,121
RTS0043921,126
RTS0043922,100
RTS0043923,119
RTS0043924,153
RTS0043925,118
RTS0043926,88
RTS0043927,74
RTS0043928,70
RTS0043929,80
RTS0043930,57
RTS0043931,86
RTS0043932,95
RTS0043933,67
RTS0043934,76
RTS0043935,66
RTS0043936,51
RTS0043937,48
RTS0043938,60
RTS0043939,42
RTS0043940,75
RTS0043941,52
RTS0043942,76
RTS0043943,86
RTS0043944,55
RTS0043945,79
RTS0043946,61
RTS0043947,83
RTS0043948,71
RTS0043949,68
RTS0043950,63
RTS0043951,82
RTS0043952,77
RTS0043953,61
RTS0043954,59
RTS0043955,91
RTS0043956,117
RTS0043957,88
RTS0043958,124
RTS0043959,97
RTS0043960,106
RTS0043961,101
RTS0043962,73
RTS0043963,87
RTS0043964,80
RTS0043965,96
RTS0043966,126
RTS0043967,114
RTS0043968,129
RTS0043969,112
RTS0043970,127
RTS0043971,82
RTS0043972,135
RTS0043973,100
RTS0043974,108
RTS0043975,79
RTS0043976,78
RTS0043977,78
RTS0043978,92
RTS0043979,78
RTS0043980,95
RTS0043981,80
RTS0043982,89
RTS0043983,93
RTS0043984,71
RTS0043985,109
RTS0043986,67
RTS0043987,224
RTS0043988,154
RTS0043989,136
RTS0043990,139
RTS0043991,52
RTS0043992,50
RTS0043993,51
RTS0043994,78
RTS0043996,63
RTS0043997,50
RTS0043998,55
RTS0043999,77
RTS0044000,67
RTS0044001,58
RTS0044002,83
RTS0044003,89
RTS0044004,78
RTS0044005,60
RTS0044006,174
RTS0044007,247
RTS0044008,174
RTS0044009,236
RTS0044010,239
RTS0044011,109
RTS0044012,201
RTS0044013,147
RTS0044014,130
RTS0044015,133
RTS0044016,84
RTS0044017,72
RTS0044018,48
RTS0044019,61
RTS0044020,102
RTS0044021,79
RTS0044022,124
RTS0044023,78
RTS0044024,85
RTS0044025,100
RTS0044026,68
RTS0044027,77
RTS0044028,76
RTS0044029,93
RTS0044030,88
RTS0044031,82
RTS0044032,96
RTS0044033,81
RTS0044034,105
RTS0044035,97
RTS0044036,201
RTS0044037,134
RTS0044038,207
RTS0044039,125
RTS0044040,178
RTS0044041,144
RTS0044042,200
RTS0044043,149
RTS0044044,162
RTS0044045,131
RTS0044046,110
RTS0044047,108
RTS0044048,79
RTS0044049,57
RTS0044050,111
RTS0044051,52
RTS0044052,67
RTS0044053,56
RTS0044054,78
RTS0044055,76
RTS0044056,86
RTS0044057,60
RTS0044058,62
RTS0044059,84
RTS0044060,81
RTS0044061,88
RTS0044062,77
RTS0044063,82
RTS0044064,93
RTS0044065,78
RTS0044067,76
RTS0044068,87
RTS0044069,116
RTS0044070,73
RTS0044071,66
RTS0044072,63
RTS0044073,59
RTS0044074,68
RTS0044075,56
RTS0044076,63
RTS0044077,66
RTS0044078,66
RTS0044079,62
RTS0044080,68
RTS0044081,58
RTS0044082,60
RTS0044083,75
RTS0044084,74
RTS0044085,61
RTS0044086,67
RTS0044087,43
RTS0044088,55
RTS0044089,62
RTS0044090,85
RTS0044091,99
RTS0044092,86
RTS0044093,57
RTS0044094,82
RTS0044095,66
RTS0044096,46
RTS0044097,53
RTS0044098,42
RTS0044099,83
RTS0044100,58
RTS0044101,67
RTS0044102,82
RTS0044103,92
RTS0044104,57
RTS0044105,106
RTS0044106,206
RTS0044107,163
RTS0044108,175
RTS0044109,190
RTS0044110,233
RTS0044111,114
RTS0044112,89
RTS0044113,155
RTS0044114,95
RTS0044115,155
RTS0044116,133
RTS0044117,85
RTS0044118,85
RTS0044119,108
RTS0044120,90
RTS0044121,64
RTS0044122,88
RTS0044123,61
RTS0044124,72
RTS0044125,77
RTS0044126,79
RTS0044127,125
RTS0044128,78
RTS0044129,91
RTS0044130,81
RTS0044131,142
RTS0044132,113
RTS0044133,83
RTS0044134,107
RTS0044135,115
RTS0044136,63
RTS0044137,76
RTS0044138,112
RTS0044139,93
RTS0044140,89
RTS0044141,92
RTS0044142,75
RTS0044143,94
RTS0044144,99
RTS0044145,59
RTS0044146,66
RTS0044147,57
RTS0044148,105
RTS0044149,66
RTS0044150,79
RTS0044151,85
RTS0044152,105
RTS0044153,110
RTS0044154,87
RTS0044155,155
RTS0044156,185
RTS0044157,142
RTS0044158,278
RTS0044159,176
RTS0044160,113
RTS0044161,87
RTS0044162,131
RTS0044163,114
RTS0044164,127
RTS0044165,74
RTS0044166,118
RTS0044167,94
RTS0044168,73
RTS0044169,139
RTS0044170,114
RTS0044171,80
RTS0044172,109
RTS0044173,82
RTS0044174,74
RTS0044175,110
RTS0044176,95
RTS0044177,105
RTS0044178,117
RTS0044180,74
RTS0044181,101
RTS0044182,108
RTS0044183,59
RTS0044184,87
RTS0044185,62
RTS0044186,112
RTS0044187,91
RTS0044188,81
RTS0044189,84
RTS0044190,82
RTS0044191,84
RTS0044192,80
RTS0044193,68
RTS0044194,82
RTS0044195,80
RTS0044196,140
RTS0044197,83
RTS0044198,165
RTS0044199,112
RTS0044200,76
RTS0044206,71
RTS0044207,76
RTS0044208,75
RTS0044209,62
RTS0044210,62
RTS0044211,99
RTS0044212,97
RTS0044213,90
RTS0044214,102
RTS0044215,100
RTS0044216,110
RTS0044217,114
RTS0044218,136
RTS0044219,126
RTS0044220,83
RTS0044221,44
RTS0044222,50
RTS0044223,85
RTS0044224,84
RTS0044225,48
RTS0044226,69
RTS0044227,66
RTS0044228,67
RTS0044229,55
RTS0044230,83
RTS0044231,62
RTS0044232,66
RTS0044233,64
RTS0044234,60
RTS0044235,79
RTS0044236,96
RTS0044237,110
RTS0044238,92
RTS0044239,69
RTS0044240,89
RTS0044241,70
RTS0044242,111
RTS0044243,84
RTS0044244,86
RTS0044245,57
RTS0044246,170
RTS0044247,145
RTS0044248,141
RTS0044249,127
RTS0044250,96
RTS0044251,125
RTS0044252,120
RTS0044253,115
RTS0044254,74
RTS0044255,101
RTS0044256,95
RTS0044257,95
RTS0044258,102
RTS0044259,85
RTS0044260,76
RTS0044261,213
RTS0044262,93
RTS0044263,97
RTS0044264,125
RTS0044265,83
RTS0044266,110
RTS0044267,58
RTS0044268,91
RTS0044269,76
RTS0044270,100
RTS0044271,78
RTS0044272,77
RTS0044273,88
RTS0044274,83
RTS0044275,110
RTS0044276,83
RTS0044277,60
RTS0044278,52
RTS0044279,63
RTS0044280,67
RTS0044281,88
RTS0044282,85
RTS0044283,84
RTS0044284,94
RTS0044285,83
RTS0044286,57
RTS0044287,84
RTS0044288,63
RTS0044289,68
RTS0044290,74
RTS0044291,93
RTS0044292,102
RTS0044293,65
RTS0044294,79
RTS0044295,81
RTS0044296,92
RTS0044297,58
RTS0044298,84
RTS0044299,84
RTS0044300,71
RTS0044301,83
RTS0044302,69
RTS0044303,73
RTS0044304,69
RTS0044305,57
RTS0044306,147
RTS0044307,151
RTS0044308,182
RTS0044309,167
RTS0044310,157
RTS0044311,61
RTS0044312,86
RTS0044313,66
RTS0044314,85
RTS0044315,67
RTS0044316,81
RTS0044317,90
RTS0044318,88
RTS0044319,83
RTS0044320,12
RTS0044321,58
RTS0044322,59
RTS0044323,82
RTS0044324,62
RTS0044325,70
RTS0044326,70
RTS0044327,57
RTS0044328,52
RTS0044329,84
RTS0044330,57
RTS0044331,224
RTS0044332,256
RTS0044333,293
RTS0044334,267
RTS0044335,225
RTS0044336,62
RTS0044337,63
RTS0044338,59
RTS0044339,81
RTS0044340,41
RTS0044341,56
RTS0044342,65
RTS0044343,52
RTS0044344,74
RTS0044345,47
RTS0044346,163
RTS0044347,210
RTS0044348,194
RTS0044349,197
RTS0044350,185
RTS0044351,409
RTS0044352,239
RTS0044353,478
RTS0044354,282
RTS0044355,454
RTS0044356,55
RTS0044357,59
RTS0044358,52
RTS0044359,74
RTS0044360,77
RTS0044361,119
RTS0044362,113
RTS0044363,78
RTS0044364,109
RTS0044365,70
RTS0044366,200
RTS0044367,150
RTS0044368,272
RTS0044369,249
RTS0044370,200
RTS0044371,82
RTS0044372,61
RTS0044373,68
RTS0044374,57
RTS0044375,72
RTS0044376,70
RTS0044377,66
RTS0044378,79
RTS0044379,81
RTS0044380,88
RTS0044381,138
RTS0044382,110
RTS0044383,123
RTS0044384,87
RTS0044385,99
RTS0044386,92
RTS0044387,98
RTS0044388,99
RTS0044389,71
RTS0044390,92
RTS0044391,251
RTS0044392,273
RTS0044393,290
RTS0044394,183
RTS0044395,202
RTS0044396,88
RTS0044397,78
RTS0044399,65
RTS0044400,66
RTS0044401,56
RTS0044402,89
RTS0044403,100
RTS0044404,137
RTS0044405,72
RTS0044406,62
RTS0044407,51
RTS0044408,79
RTS0044409,82
RTS0044410,67
RTS0044411,75
RTS0044412,78
RTS0044413,79
RTS0044414,63
RTS0044415,86
RTS0044416,172
RTS0044417,198
RTS0044418,108
RTS0044419,121
RTS0044420,186
RTS0044421,93
RTS0044422,93
RTS0044423,89
RTS0044424,100
RTS0044425,76
RTS0044426,80
RTS0044427,62
RTS0044428,68
RTS0044429,58
RTS0044430,76
RTS0044431,62
RTS0044432,85
RTS0044433,65
RTS0044434,84
RTS0044435,89
RTS0044436,98
RTS0044437,84
RTS0044438,90
RTS0044439,106
RTS0044440,131
RTS0044441,87
RTS0044442,95
RTS0044443,124
RTS0044444,61
RTS0044445,93
RTS0044446,82
RTS0044447,90
RTS0044448,88
RTS0044449,83
RTS0044450,77
RTS0044451,70
RTS0044452,90
RTS0044453,70
RTS0044454,87
RTS0044455,74
RTS0044456,52
RTS0044457,121
RTS0044458,65
RTS0044459,86
RTS0044460,81
RTS0044461,123
RTS0044462,86
RTS0044463,92
RTS0044464,80
RTS0044465,122
RTS0044466,104
RTS0044467,98
RTS0044468,67
RTS0044469,98
RTS0044470,99
RTS0044471,84
RTS0044472,101
RTS0044473,76
RTS0044474,105
RTS0044475,102
RTS0044476,84
RTS0044477,134
RTS0044478,73
RTS0044479,69
RTS0044480,73
RTS0044481,92
RTS0044482,96
RTS0044483,79
RTS0044484,86
RTS0044485,80
RTS0044486,107
RTS0044487,76
RTS0044488,96
RTS0044489,82
RTS0044490,48
RTS0044491,100
RTS0044492,78
RTS0044493,110
RTS0044494,100
RTS0044495,76
RTS0044496,195
RTS0044497,163
RTS0044498,144
RTS0044499,204
RTS0044500,162
RTS0044501,118
RTS0044502,83
RTS0044503,116
RTS0044504,125
RTS0044505,111
RTS0044506,84
RTS0044507,61
RTS0044508,98
RTS0044509,104
RTS0044510,81
RTS0044511,79
RTS0044512,109
RTS0044513,108
RTS0044514,89
RTS0044515,126
RTS0044516,91
RTS0044517,80
RTS0044518,90
RTS0044519,100
RTS0044520,96
RTS0044521,117
RTS0044522,127
RTS0044523,98
RTS0044524,66
RTS0044525,85
RTS0044526,59
RTS0044527,81
RTS0044528,92
RTS0044529,110
RTS0044530,75
RTS0044531,99
RTS0044532,86
RTS0044533,70
RTS0044534,81
RTS0044535,104
RTS0044536,71
RTS0044537,64
RTS0044538,85
RTS0044539,64
RTS0044540,62
RTS0044541,96
RTS0044542,84
RTS0044543,88
RTS0044544,76
RTS0044545,101
RTS0044546,312
RTS0044547,207
RTS0044548,208
RTS0044549,257
RTS0044550,272
RTS0044551,101
RTS0044552,126
RTS0044553,117
RTS0044554,90
RTS0044555,147
RTS0044556,73
RTS0044557,71
RTS0044558,57
RTS0044559,77
RTS0044560,75
RTS0044561,60
RTS0044562,71
RTS0044563,109
RTS0044564,96
RTS0044565,99
RTS0044566,53
RTS0044567,60
RTS0044568,70
RTS0044569,57
RTS0044570,51
RTS0044571,81
RTS0044572,42
RTS0044573,53
RTS0044574,84
RTS0044575,86
RTS0044576,51
RTS0044577,48
RTS0044578,115
RTS0044579,80
RTS0044580,48
RTS0044581,43
RTS0044582,70
RTS0044583,49
RTS0044584,69
RTS0044585,38
RTS0044586,61
RTS0044587,51
RTS0044588,54
RTS0044589,67
RTS0044590,55
RTS0044591,131
RTS0044592,81
RTS0044593,57
RTS0044594,79
RTS0044595,76
RTS0044596,94
RTS0044597,89
RTS0044598,93
RTS0044599,103
RTS0044600,73
RTS0044601,109
RTS0044602,85
RTS0044603,59
RTS0044604,107
RTS0044605,77
RTS0044606,63
RTS0044607,101
RTS0044608,39
RTS0044609,39
RTS0044610,60
RTS0044611,89
RTS0044612,69
RTS0044613,63
RTS0044614,73
RTS0044615,55
RTS0044616,49
RTS0044617,65
RTS0044618,64
RTS0044619,55
RTS0044620,84
RTS0044621,103
RTS0044622,112
RTS0044623,134
RTS0044624,104
RTS0044625,76
RTS0044626,65
RTS0044627,45
RTS0044628,61
RTS0044629,79
RTS0044630,83
RTS0044631,74
RTS0044632,89
RTS0044633,60
RTS0044634,84
RTS0044635,74
RTS0044636,71
RTS0044637,87
RTS0044638,138
RTS0044639,128
RTS0044640,67
RTS0044641,67
RTS0044642,65
RTS0044643,67
RTS0044644,111
RTS0044645,94
RTS0044646,62
RTS0044647,47
RTS0044648,61
RTS0044649,76
RTS0044650,65
RTS0044651,84
RTS0044652,87
RTS0044653,71
RTS0044654,101
RTS0044655,88
RTS0044656,82
RTS0044657,69
RTS0044658,91
RTS0044659,75
RTS0044660,89
RTS0044661,217
RTS0044662,166
RTS0044663,141
RTS0044664,428
RTS0044665,198
RTS0044666,78
RTS0044667,60
RTS0044668,87
RTS0044669,94
RTS0044670,85
RTS0044671,113
RTS0044672,74
RTS0044673,99
RTS0044674,119
RTS0044675,116
RTS0044676,145
RTS0044677,110
RTS0044678,129
RTS0044679,158
RTS0044680,122
RTS0044681,48
RTS0044682,70
RTS0044683,67
RTS0044684,54
RTS0044685,83
RTS0044686,144
RTS0044687,221
RTS0044688,193
RTS0044689,240
RTS0044690,227
RTS0044691,91
RTS0044692,123
RTS0044693,147
RTS0044694,127
RTS0044695,90
RTS0044696,123
RTS0044697,130
RTS0044698,122
RTS0044699,94
RTS0044700,133
RTS0044701,149
RTS0044702,111
RTS0044703,125
RTS0044704,112
RTS0044705,79
RTS0044706,47
RTS0044707,77
RTS0044708,65
RTS0044709,77
RTS0044710,57
RTS0044711,60
RTS0044712,80
RTS0044714,79
RTS0044715,72
RTS0044716,160
RTS0044717,124
RTS0044718,210
RTS0044719,92
RTS0044720,215
RTS0044721,70
RTS0044722,49
RTS0044723,41
RTS0044724,49
RTS0044725,64
RTS0044726,123
RTS0044727,152
RTS0044728,91
RTS0044729,107
RTS0044730,158
RTS0044731,163
RTS0044732,113
RTS0044733,75
RTS0044734,53
RTS0044735,130
RTS0044736,114
RTS0044737,91
RTS0044738,86
RTS0044739,74
RTS0044740,52
RTS0044741,74
RTS0044742,63
RTS0044743,97
RTS0044744,67
RTS0044745,54
RTS0044746,86
RTS0044747,62
RTS0044748,53
RTS0044749,75
RTS0044750,72
RTS0044751,82
RTS0044752,80
RTS0044753,111
RTS0044754,76
RTS0044755,96
RTS0044756,200
RTS0044757,159
RTS0044758,210
RTS0044759,156
RTS0044760,136
RTS0044761,102
RTS0044762,93
RTS0044763,119
RTS0044764,57
RTS0044765,60
RTS0044766,48
RTS0044767,73
RTS0044768,83
RTS0044769,77
RTS0044770,82
RTS0044771,68
RTS0044772,48
RTS0044773,65
RTS0044774,58
RTS0044775,106
RTS0044776,105
RTS0044777,94
RTS0044778,92
RTS0044779,105
RTS0044780,121
RTS0044781,125
RTS0044782,146
RTS0044783,107
RTS0044784,105
RTS0044785,103
RTS0044786,102
RTS0044787,104
RTS0044788,102
RTS0044789,110
RTS0044790,81
RTS0044791,325
RTS0044792,281
RTS0044793,103
RTS0044794,115
RTS0044795,84
RTS0044796,78
RTS0044797,153
RTS0044798,92
RTS0044799,88
RTS0044800,69
RTS0044801,68
RTS0044802,57
RTS0044803,53
RTS0044804,69
RTS0044805,88
RTS0044806,72
RTS0044807,69
RTS0044808,68
RTS0044809,84
RTS0044810,69
RTS0044811,97
RTS0044812,105
RTS0044813,115
RTS0044814,156
RTS0044815,144
RTS0044816,69
RTS0044817,96
RTS0044818,100
RTS0044819,86
RTS0044820,96
RTS0044821,65
RTS0044822,74
RTS0044823,69
RTS0044824,61
RTS0044825,77
RTS0044826,67
RTS0044827,78
RTS0044828,78
RTS0044829,83
RTS0044830,76
RTS0044831,66
RTS0044832,70
RTS0044833,84
RTS0044834,71
RTS0044835,67
RTS0044836,69
RTS0044837,59
RTS0044838,99
RTS0044839,85
RTS0044840,69
RTS0044841,43
RTS0044842,74
RTS0044843,66
RTS0044844,48
RTS0044845,69
RTS0044846,73
RTS0044847,56
RTS0044848,82
RTS0044849,115
RTS0044850,80
RTS0044851,52
RTS0044852,61
RTS0044853,78
RTS0044854,53
RTS0044855,75
RTS0044856,85
RTS0044857,92
RTS0044858,82
RTS0044859,82
RTS0044860,108
RTS0044861,92
RTS0044862,86
RTS0044863,85
RTS0044864,64
RTS0044865,98
RTS0044866,122
RTS0044867,116
RTS0044868,98
RTS0044869,127
RTS0044870,152
RTS0044871,101
RTS0044872,70
RTS0044873,127
RTS0044874,109
RTS0044875,129
RTS0044876,65
RTS0044877,127
RTS0044878,119
RTS0044879,92
RTS0044880,133
RTS0044881,60
RTS0044882,99
RTS0044883,71
RTS0044884,78
RTS0044885,70
RTS0044886,89
RTS0044887,51
RTS0044888,79
RTS0044889,48
RTS0044890,66
RTS0044891,86
RTS0044892,117
RTS0044893,88
RTS0044894,80
RTS0044895,94
RTS0044896,168
RTS0044897,137
RTS0044898,109
RTS0044899,158
RTS0044900,126
RTS0044901,97
RTS0044902,111
RTS0044903,131
RTS0044904,89
RTS0044905,122
RTS0044906,362
RTS0044907,278
RTS0044908,280
RTS0044909,356
RTS0044910,239
RTS0044911,98
RTS0044912,77
RTS0044913,55
RTS0044914,101
RTS0044915,63
RTS0044916,87
RTS0044917,74
RTS0044918,79
RTS0044919,67
RTS0044920,92
RTS0044921,82
RTS0044922,77
RTS0044923,111
RTS0044924,85
RTS0044925,71
RTS0044926,78
RTS0044927,80
RTS0044928,65
RTS0044929,62
RTS0044930,94
RTS0044931,75
RTS0044932,91
RTS0044933,86
RTS0044934,50
RTS0044935,92
RTS0044936,143
RTS0044937,64
RTS0044938,59
RTS0044939,71
RTS0044940,68
RTS0044941,65
RTS0044942,65
RTS0044943,56
RTS0044944,60
RTS0044945,56
RTS0044946,88
RTS0044947,49
RTS0044948,73
RTS0044949,49
RTS0044950,72
RTS0044951,44
RTS0044952,55
RTS0044953,58
RTS0044954,64
RTS0044955,63
RTS0044956,148
RTS0044957,199
RTS0044958,119
RTS0044959,117
RTS0044960,160
RTS0044961,90
RTS0044962,81
RTS0044963,69
RTS0044964,74
RTS0044965,63
RTS0044966,41
RTS0044967,83
RTS0044968,70
RTS0044969,48
RTS0044970,60
RTS0044971,73
RTS0044972,94
RTS0044973,73
RTS0044974,87
RTS0044975,81
RTS0044976,73
RTS0044977,55
RTS0044978,56
RTS0044979,80
RTS0044980,60
RTS0044981,72
RTS0044982,57
RTS0044983,64
RTS0044984,78
RTS0044985,94
RTS0044986,50
RTS0044987,59
RTS0044988,60
RTS0044989,67
RTS0044990,85
RTS0044991,51
RTS0044992,59
RTS0044993,61
RTS0044994,57
RTS0044995,75
RTS0044996,66
RTS0044997,62
RTS0044998,65
RTS0044999,48
RTS0045000,51
RTS0045001,94
RTS0045002,97
RTS0045003,89
RTS0045004,87
RTS0045005,93
RTS0045006,156
RTS0045007,271
RTS0045008,223
RTS0045009,146
RTS0045010,118
RTS0045011,59
RTS0045012,59
RTS0045013,43
RTS0045014,72
RTS0045015,68
RTS0045016,129
RTS0045017,208
RTS0045018,222
RTS0045019,186
RTS0045020,149
RTS0045021,116
RTS0045022,148
RTS0045023,148
RTS0045024,143
RTS0045025,182
RTS0045026,90
RTS0045027,80
RTS0045028,111
RTS0045029,93
RTS0045030,104
RTS0045031,57
RTS0045032,93
RTS0045033,74
RTS0045034,76
RTS0045035,73
RTS0045036,69
RTS0045038,79
RTS0045039,77
RTS0045040,55
RTS0045041,64
RTS0045042,80
RTS0045043,72
RTS0045044,67
RTS0045045,105
RTS0045046,54
RTS0045047,66
RTS0045048,50
RTS0045049,64
RTS0045050,77
RTS0045051,68
RTS0045052,77
RTS0045053,82
RTS0045054,74
RTS0045055,54
RTS0045056,95
RTS0045057,152
RTS0045058,70
RTS0045059,74
RTS0045060,152
RTS0045061,66
RTS0045063,47
RTS0045064,84
RTS0045065,88
RTS0045066,101
RTS0045067,223
RTS0045068,243
RTS0045069,144
RTS0045070,215
RTS0045071,68
RTS0045072,94
RTS0045073,79
RTS0045074,90
RTS0045075,50
RTS0045076,76
RTS0045077,46
RTS0045078,67
RTS0045079,70
RTS0045080,71
RTS0045081,67
RTS0045082,106
RTS0045083,133
RTS0045084,126
RTS0045085,96
RTS0045086,67
RTS0045087,47
RTS0045088,49
RTS0045089,54
RTS0045090,57
RTS0045091,59
RTS0045092,32
RTS0045093,39
RTS0045094,42
RTS0045095,64
RTS0045096,55
RTS0045097,75
RTS0045098,57
RTS0045099,63
RTS0045100,82
RTS0045101,132
RTS0045102,126
RTS0045103,149
RTS0045104,103
RTS0045105,103
RTS0045106,54
RTS0045107,100
RTS0045108,84
RTS0045109,75
RTS0045110,84
RTS0045111,77
RTS0045112,66
RTS0045113,82
RTS0045114,60
RTS0045115,58
RTS0045116,61
RTS0045117,62
RTS0045118,73
RTS0045119,67
RTS0045120,86
RTS0045121,53
RTS0045122,80
RTS0045123,90
RTS0045124,45
RTS0045125,67
RTS0045126,92
RTS0045127,87
RTS0045128,108
RTS0045129,107
RTS0045130,97
RTS0045131,106
RTS0045132,78
RTS0045133,77
RTS0045134,117
RTS0045135,117
RTS0045136,129
RTS0045137,135
RTS0045138,118
RTS0045139,104
RTS0045140,118
RTS0045141,71
RTS0045142,98
RTS0045143,92
RTS0045144,67
RTS0045145,71
RTS0045146,55
RTS0045147,98
RTS0045148,78
RTS0045149,58
RTS0045150,53
RTS0045151,76
RTS0045152,96
RTS0045153,71
RTS0045154,89
RTS0045155,76
RTS0045156,57
RTS0045157,86
RTS0045158,56
RTS0045159,81
RTS0045160,97
RTS0045161,69
RTS0045162,76
RTS0045163,90
RTS0045164,79
RTS0045165,94
RTS0045166,104
RTS0045167,70
RTS0045168,90
RTS0045169,89
RTS0045170,82
RTS0045171,205
RTS0045172,161
RTS0045173,164
RTS0045174,157
RTS0045175,173
RTS0045176,62
RTS0045177,51
RTS0045178,47
RTS0045179,59
RTS0045180,62
RTS0045181,74
RTS0045182,73
RTS0045183,70
RTS0045184,81
RTS0045185,67
RTS0045186,130
RTS0045187,86
RTS0045188,69
RTS0045189,88
RTS0045190,107
RTS0045191,59
RTS0045192,71
RTS0045193,61
RTS0045194,62
RTS0045195,40
RTS0045196,72
RTS0045197,56
RTS0045198,97
RTS0045199,62
RTS0045200,76
RTS0045201,98
RTS0045202,71
RTS0045203,85
RTS0045204,74
RTS0045205,92
RTS0045206,63
RTS0045207,73
RTS0045208,70
RTS0045209,76
RTS0045210,60
RTS0045211,64
RTS0045212,81
RTS0045213,66
RTS0045214,65
RTS0045215,59
RTS0045216,101
RTS0045217,110
RTS0045218,129
RTS0045219,96
RTS0045220,79
RTS0045221,72
RTS0045222,79
RTS0045223,87
RTS0045224,91
RTS0045225,75
RTS0045226,245
RTS0045227,171
RTS0045228,288
RTS0045229,168
RTS0045230,188
RTS0045231,139
RTS0045232,139
RTS0045233,119
RTS0045234,108
RTS0045235,106
RTS0045236,169
RTS0045237,106
RTS0045238,82
RTS0045239,107
RTS0045240,186
RTS0045241,104
RTS0045242,134
RTS0045243,80
RTS0045244,99
RTS0045245,69
RTS0045246,78
RTS0045247,95
RTS0045248,58
RTS0045249,73
RTS0045250,59
RTS0045251,82
RTS0045252,44
RTS0045253,96
RTS0045254,38
RTS0045255,29
RTS0045256,50
RTS0045257,59
RTS0045258,83
RTS0045259,85
RTS0045260,64
RTS0045261,69
RTS0045262,111
RTS0045263,84
RTS0045264,91
RTS0045265,91
RTS0045266,74
RTS0045267,115
RTS0045268,220
RTS0045269,145
RTS0045270,107
RTS0045271,65
RTS0045272,50
RTS0045273,68
RTS0045274,71
RTS0045275,86
RTS0045276,55
RTS0045277,71
RTS0045278,107
RTS0045279,35
RTS0045280,67
RTS0045281,86
RTS0045282,93
RTS0045283,79
RTS0045284,74
RTS0045285,93
RTS0045286,81
RTS0045287,79
RTS0045288,72
RTS0045289,58
RTS0045290,58
RTS0045291,103
RTS0045292,179
RTS0045293,101
RTS0045294,93
RTS0045295,99
RTS0045296,73
RTS0045297,86
RTS0045298,107
RTS0045299,74
RTS0045300,120
RTS0045301,97
RTS0045302,58
RTS0045303,88
RTS0045304,40
RTS0045305,104
RTS0045306,75
RTS0045307,71
RTS0045308,90
RTS0045309,67
RTS0045310,78
RTS0045311,34
RTS0045312,50
RTS0045313,38
RTS0045314,55
RTS0045315,63
RTS0045316,83
RTS0045317,59
RTS0045318,67
RTS0045319,48
RTS0045320,48
RTS0045321,62
RTS0045322,70
RTS0045323,66
RTS0045324,67
RTS0045325,75
RTS0045326,88
RTS0045327,95
RTS0045328,91
RTS0045329,71
RTS0045330,67
RTS0045331,57
RTS0045332,59
RTS0045333,87
RTS0045334,90
RTS0045335,55
RTS0045336,107
RTS0045337,105
RTS0045338,68
RTS0045339,97
RTS0045340,90
RTS0045341,63
RTS0045342,75
RTS0045343,72
RTS0045344,73
RTS0045345,80
RTS0045346,84
RTS0045347,71
RTS0045348,67
RTS0045349,99
RTS0045350,57
RTS0045351,62
RTS0045352,49
RTS0045353,60
RTS0045354,64
RTS0045355,30
RTS0045356,95
RTS0045357,131
RTS0045358,70
RTS0045359,66
RTS0045360,68
RTS0045361,128
RTS0045362,89
RTS0045363,69
RTS0045364,90
RTS0045365,90
RTS0045366,86
RTS0045367,57
RTS0045368,75
RTS0045369,40
RTS0045370,64
RTS0045371,109
RTS0045372,86
RTS0045373,168
RTS0045374,211
RTS0045375,165
RTS0045376,63
RTS0045377,50
RTS0045378,77
RTS0045379,85
RTS0045380,74
RTS0045381,72
RTS0045382,65
RTS0045383,71
RTS0045384,47
RTS0045385,56
RTS0045386,79
RTS0045387,60
RTS0045388,74
RTS0045389,72
RTS0045390,66
RTS0045391,68
RTS0045392,60
RTS0045393,39
RTS0045394,63
RTS0045395,61
RTS0045396,99
RTS0045397,95
RTS0045398,77
RTS0045399,76
RTS0045400,86
RTS0045401,72
RTS0045402,70
RTS0045403,89
RTS0045404,77
RTS0045405,60
RTS0045406,84
RTS0045407,80
RTS0045408,59
RTS0045409,82
RTS0045410,93
RTS0045411,311
RTS0045412,300
RTS0045413,325
RTS0045414,237
RTS0045415,169
RTS0045416,59
RTS0045417,65
RTS0045418,48
RTS0045419,61
RTS0045420,74
RTS0045421,1841
RTS0045422,1452
RTS0045423,1301
RTS0045424,2070
RTS0045425,1715
RTS0045426,80
RTS0045427,67
RTS0045428,61
RTS0045429,111
RTS0045430,61
RTS0045431,72
RTS0045432,104
RTS0045433,64
RTS0045434,91
RTS0045435,70
RTS0045436,220
RTS0045437,228
RTS0045438,327
RTS0045439,213
RTS0045440,178
RTS0045441,67
RTS0045442,55
RTS0045443,74
RTS0045444,43
RTS0045445,58
RTS0045446,546
RTS0045447,486
RTS0045448,403
RTS0045449,335
RTS0045450,243
RTS0045451,88
RTS0045452,72
RTS0045453,72
RTS0045454,80
RTS0045455,86
RTS0045456,39
RTS0045457,72
RTS0045458,68
RTS0045459,28
RTS0045460,79
RTS0045461,51
RTS0045462,73
RTS0045463,52
RTS0045464,41
RTS0045465,38
RTS0045466,183
RTS0045467,188
RTS0045468,72
RTS0045469,137
RTS0045470,86
RTS0045471,58
RTS0045472,60
RTS0045473,36
RTS0045474,74
RTS0045475,72
RTS0045476,72
RTS0045477,102
RTS0045478,93
RTS0045479,104
RTS0045480,90
RTS0045481,91
RTS0045482,84
RTS0045483,72
RTS0045484,146
RTS0045485,119
RTS0045486,45
RTS0045487,63
RTS0045488,61
RTS0045489,67
RTS0045490,85
RTS0045491,494
RTS0045492,719
RTS0045493,491
RTS0045494,250
RTS0045495,370
RTS0045496,90
RTS0045497,113
RTS0045498,209
RTS0045499,183
RTS0045500,188
RTS0045501,117
RTS0045502,167
RTS0045503,120
RTS0045504,93
RTS0045505,102
RTS0045506,8277
RTS0045507,9401
RTS0045508,6580
RTS0045509,7775
RTS0045510,6823
RTS0045511,60
RTS0045512,77
RTS0045513,46
RTS0045514,70
RTS0045515,69
RTS0045516,64
RTS0045517,63
RTS0045518,89
RTS0045519,62
RTS0045520,46
RTS0045521,84
RTS0045522,81
RTS0045523,77
RTS0045524,68
RTS0045525,65
RTS0045526,100
RTS0045527,141
RTS0045528,97
RTS0045529,108
RTS0045530,119
RTS0045531,95
RTS0045532,76
RTS0045533,62
RTS0045534,66
RTS0045535,48
RTS0045536,245
RTS0045537,290
RTS0045538,164
RTS0045539,246
RTS0045540,249
RTS0045541,63
RTS0045542,60
RTS0045543,83
RTS0045544,43
RTS0045545,78
RTS0045546,78
RTS0045547,55
RTS0045548,55
RTS0045549,47
RTS0045550,52
RTS0045551,70
RTS0045552,85
RTS0045553,33
RTS0045554,52
RTS0045555,43
RTS0045556,549
RTS0045557,273
RTS0045558,476
RTS0045559,452
RTS0045560,248
RTS0045561,91
RTS0045562,90
RTS0045563,65
RTS0045564,91
RTS0045565,62
RTS0045566,76
RTS0045567,52
RTS0045568,76
RTS0045569,75
RTS0045570,78
RTS0045571,45
RTS0045572,70
RTS0045573,55
RTS0045574,44
RTS0045575,72
RTS0045576,66
RTS0045577,51
RTS0045578,50
RTS0045579,75
RTS0045580,70
RTS0045581,73
RTS0045582,46
RTS0045583,83
RTS0045584,128
RTS0045585,57
RTS0045586,71
RTS0045587,118
RTS0045588,85
RTS0045589,83
RTS0045590,93
RTS0045592,609
RTS0045593,600
RTS0045594,430
RTS0045595,415
RTS0045596,746
RTS0045597,1160
RTS0045598,1157
RTS0045599,957
RTS0045600,611
RTS0045601,81
RTS0045602,79
RTS0045603,55
RTS0045604,96
RTS0045606,73
RTS0045607,54
RTS0045608,51
RTS0045609,56
RTS0045610,68
RTS0045611,62
RTS0045612,86
RTS0045613,61
RTS0045614,77
RTS0045615,72
RTS0045616,46
RTS0045617,71
RTS0045618,75
RTS0045619,52
RTS0045620,58
RTS0045621,121
RTS0045622,214
RTS0045623,183
RTS0045624,141
RTS0045625,193
RTS0045626,30
RTS0045627,70
RTS0045628,68
RTS0045629,67
RTS0045630,64
RTS0045631,62
RTS0045632,64
RTS0045633,85
RTS0045634,42
RTS0045635,39
RTS0045636,86
RTS0045637,48
RTS0045638,63
RTS0045639,116
RTS0045640,59
RTS0045641,63
RTS0045642,74
RTS0045643,57
RTS0045644,53
RTS0045645,58
RTS0045646,59
RTS0045647,78
RTS0045648,54
RTS0045649,74
RTS0045650,81
RTS0045651,95
RTS0045652,123
RTS0045653,141
RTS0045654,153
RTS0045655,162
RTS0045656,74
RTS0045657,81
RTS0045658,98
RTS0045659,90
RTS0045660,107
RTS0045661,114
RTS0045662,100
RTS0045663,124
RTS0045664,101
RTS0045665,130
RTS0045666,45
RTS0045667,69
RTS0045668,84
RTS0045669,56
RTS0045670,71
RTS0045671,59
RTS0045672,61
RTS0045673,82
RTS0045674,51
RTS0045675,68
RTS0045676,499
RTS0045677,569
RTS0045678,596
RTS0045679,504
RTS0045680,751
RTS0045681,77
RTS0045682,81
RTS0045683,47
RTS0045684,73
RTS0045685,90
RTS0045687,70
RTS0045688,66
RTS0045689,59
RTS0045690,62
RTS0045691,73
RTS0045692,55
RTS0045693,73
RTS0045694,66
RTS0045695,61
RTS0045696,89
RTS0045697,55
RTS0045698,65
RTS0045699,68
RTS0045700,71
RTS0045701,112
RTS0045702,83
RTS0045703,85
RTS0045704,94
RTS0045705,79
RTS0045706,70
RTS0045707,76
RTS0045708,70
RTS0045709,91
RTS0045710,94
RTS0045711,72
RTS0045712,61
RTS0045713,63
RTS0045714,93
RTS0045715,52
RTS0045716,102
RTS0045717,77
RTS0045718,71
RTS0045719,55
RTS0045720,76
RTS0045721,151
RTS0045722,152
RTS0045723,164
RTS0045724,145
RTS0045725,80
RTS0045726,146
RTS0045727,155
RTS0045728,147
RTS0045729,109
RTS0045730,82
RTS0045731,101
RTS0045732,74
RTS0045733,58
RTS0045734,66
RTS0045735,56
RTS0045736,434
RTS0045737,564
RTS0045738,736
RTS0045739,760
RTS0045740,358
RTS0045741,231
RTS0045742,159
RTS0045743,210
RTS0045744,256
RTS0045745,197
RTS0045746,220
RTS0045747,208
RTS0045748,300
RTS0045749,122
RTS0045750,97
RTS0045751,159
RTS0045752,112
RTS0045753,159
RTS0045754,168
RTS0045755,190
RTS0045756,219
RTS0045757,196
RTS0045758,231
RTS0045759,186
RTS0045760,149
RTS0045761,62
RTS0045762,65
RTS0045763,85
RTS0045764,58
RTS0045765,44
RTS0045766,79
RTS0045767,67
RTS0045768,65
RTS0045769,58
RTS0045770,65
RTS0045771,71
RTS0045772,99
RTS0045773,189
RTS0045774,73
RTS0045775,108
RTS0045776,91
RTS0045777,56
RTS0045778,78
RTS0045779,88
RTS0045780,70
RTS0045781,217
RTS0045782,254
RTS0045783,239
RTS0045784,235
RTS0045785,313
RTS0045786,62
RTS0045787,116
RTS0045788,122
RTS0045789,68
RTS0045790,55
RTS0045791,57
RTS0045792,78
RTS0045793,71
RTS0045794,59
RTS0045795,61
RTS0045796,68
RTS0045797,51
RTS0045798,56
RTS0045799,52
RTS0045800,63
RTS0045801,71
RTS0045802,54
RTS0045803,61
RTS0045804,39
RTS0045805,67
RTS0045806,212
RTS0045807,157
RTS0045808,120
RTS0045809,126
RTS0045810,64
RTS0045811,156
RTS0045812,154
RTS0045813,111
RTS0045814,185
RTS0045815,127
RTS0045816,85
RTS0045817,131
RTS0045818,92
RTS0045819,102
RTS0045820,98
RTS0045821,229
RTS0045822,171
RTS0045823,181
RTS0045824,193
RTS0045825,136
RTS0045826,293
RTS0045827,315
RTS0045828,168
RTS0045829,253
RTS0045830,283
RTS0045831,113
RTS0045832,124
RTS0045833,139
RTS0045834,109
RTS0045835,89
RTS0045836,432
RTS0045837,456
RTS0045838,363
RTS0045840,213
RTS0045841,247
RTS0045842,264
RTS0045843,148
RTS0045844,186
RTS0045845,272
RTS0045846,2178
RTS0045848,440
RTS0045849,2724
RTS0045851,67
RTS0045852,84
RTS0045853,83
RTS0045854,99
RTS0045855,76
RTS0045856,112
RTS0045857,79
RTS0045858,59
RTS0045859,136
RTS0045860,83
RTS0045861,155
RTS0045862,216
RTS0045863,81
RTS0045864,122
RTS0045865,79
RTS0045866,111
RTS0045867,62
RTS0045868,83
RTS0045869,65
RTS0045870,62
RTS0045871,42
RTS0045872,102
RTS0045873,109
RTS0045874,50
RTS0045875,69
RTS0045876,49
RTS0045877,75
RTS0045878,56
RTS0045879,75
RTS0045880,50
RTS0045881,61
RTS0045882,63
RTS0045883,51
RTS0045884,68
RTS0045885,2
RTS0045886,117
RTS0045887,62
RTS0045888,61
RTS0045889,59
RTS0045890,58
RTS0045891,65
RTS0045892,67
RTS0045893,56
RTS0045894,77
RTS0045895,62
RTS0045896,111
RTS0045897,65
RTS0045898,69
RTS0045899,111
RTS0045900,137
RTS0045901,67
RTS0045902,115
RTS0045903,152
RTS0045904,195
RTS0045905,94
RTS0045906,90
RTS0045907,120
RTS0045908,59
RTS0045909,62
RTS0045910,54
RTS0045911,54
RTS0045912,59
RTS0045913,60
RTS0045914,55
RTS0045915,55
RTS0045916,116
RTS0045917,65
RTS0045918,69
RTS0045919,124
RTS0045920,66
RTS0045921,68
RTS0045922,52
RTS0045923,41
RTS0045924,60
RTS0045925,58
RTS0045926,93
RTS0045927,56
RTS0045928,74
RTS0045929,82
RTS0045930,352
RTS0045931,302
RTS0045932,158
RTS0045933,52
RTS0045935,64
RTS0045939,118
RTS0045940,95
RTS0045941,94
RTS0045942,74
RTS0045943,128
RTS0045944,59
RTS0045945,85
RTS0045946,62
RTS0045947,93
RTS0045948,53
RTS0045949,77
RTS0045950,100
RTS0045951,83
RTS0045952,86
RTS0045953,76
RTS0045954,123
RTS0045955,60
RTS0045956,61
RTS0045957,70
RTS0045958,90
RTS0045959,54
RTS0045960,53
RTS0045961,53
RTS0045962,45
RTS0045963,70
RTS0045964,85
RTS0045965,70
RTS0045966,72
RTS0045967,59
RTS0045968,52
RTS0045969,126
RTS0045970,195
RTS0045971,132
RTS0045972,81
RTS0045973,78
RTS0045974,44
RTS0045975,77
RTS0045976,80
RTS0045977,52
RTS0045978,69
RTS0045979,108
RTS0045980,122
RTS0045981,151
RTS0045982,101
RTS0045983,68
RTS0045984,71
RTS0045985,74
RTS0045986,64
RTS0045987,129
RTS0045988,82
RTS0045989,65
RTS0045990,72
RTS0045991,160
RTS0045992,141
RTS0045993,195
RTS0045994,93
RTS0045995,66
RTS0045996,73
RTS0045997,97
RTS0045998,69
RTS0045999,79
RTS0046000,32
RTS0046001,77
RTS0046002,90
RTS0046003,60
RTS0046004,61
RTS0046005,132
RTS0046006,110
RTS0046007,177
RTS0046008,113
RTS0046009,87
RTS0046010,66
RTS0046011,49
RTS0046012,59
RTS0046013,82
RTS0046014,59
RTS0046015,65
RTS0046016,83
RTS0046017,70
RTS0046018,47
RTS0046019,82
RTS0046020,128
RTS0046021,144
RTS0046022,119
RTS0046023,128
RTS0046024,110
RTS0046025,72
RTS0046026,70
RTS0046027,92
RTS0046028,73
RTS0046029,67
RTS0046030,73
RTS0046031,84
RTS0046032,69
RTS0046033,69
RTS0046034,55
RTS0046035,69
RTS0046036,50
RTS0046037,64
RTS0046038,61
RTS0046039,47
RTS0046040,43
RTS0046041,82
RTS0046042,54
RTS0046043,46
RTS0046044,56
RTS0046045,86
RTS0046046,61
RTS0046047,42
RTS0046048,135
RTS0046049,204
RTS0046050,116
RTS0046051,244
RTS0046052,203
RTS0046053,203
RTS0046054,206
RTS0046055,182
RTS0046056,431
RTS0046057,92
RTS0046058,94
RTS0046059,145
RTS0046060,55
RTS0046061,97
RTS0046062,87
RTS0046063,101
RTS0046064,217
RTS0046065,175
RTS0046066,251
RTS0046067,247
RTS0046068,80
RTS0046069,89
RTS0046070,66
RTS0046071,97
RTS0046072,60
RTS0046073,86
RTS0046074,65
RTS0046075,63
RTS0046076,79
RTS0046077,73
RTS0046078,77
RTS0046079,57
RTS0046080,86
RTS0046081,59
RTS0046082,451
RTS0046083,138
RTS0046084,459
RTS0046085,71
RTS0046086,108
RTS0046087,43
RTS0046088,95
RTS0046089,40
RTS0046090,67
RTS0046091,30
RTS0046092,158
RTS0046093,88
RTS0046094,68
RTS0046095,61
RTS0046096,57
RTS0046097,55
RTS0046098,56
RTS0046099,57
RTS0046100,55
RTS0046101,48
RTS0046102,51
RTS0046103,108
RTS0046104,162
RTS0046105,88
RTS0046106,91
RTS0046107,75
RTS0046108,68
RTS0046109,65
RTS0046110,73
RTS0046111,73
RTS0046112,180
RTS0046113,106
RTS0046114,84
RTS0046115,238
RTS0046116,179
RTS0046117,215
RTS0046119,49
RTS0046121,114
RTS0046122,149
RTS0046123,81
RTS0046124,91
RTS0046125,62
RTS0046126,58
RTS0046127,54
RTS0046128,194
RTS0046129,167
RTS0046130,116
RTS0046131,87
RTS0046132,311
RTS0046133,410
RTS0046134,305
RTS0046135,197
RTS0046136,71
RTS0046137,114
RTS0046138,78
RTS0046140,134
RTS0046141,101
RTS0046142,128
RTS0046143,148
RTS0046144,171
RTS0046145,57
RTS0046146,48
RTS0046147,64
RTS0046148,76
RTS0046149,41
RTS0046150,57
RTS0046152,56
RTS0046153,70
RTS0046154,50
RTS0046155,58
RTS0046156,46
RTS0046157,44
RTS0046158,49
RTS0046159,58
RTS0046160,69
RTS0046161,54
RTS0046162,41
RTS0046163,67
RTS0046164,84
RTS0046165,98
RTS0046166,49
RTS0046167,71
RTS0046168,52
RTS0046169,37
RTS0046170,80
RTS0046171,54
RTS0046172,50
RTS0046173,31
RTS0046174,49
RTS0046175,77
RTS0046176,58
RTS0046177,43
RTS0046178,55
RTS0046179,40
RTS0046180,53
RTS0046181,47
RTS0046182,50
RTS0046183,134
RTS0046184,82
RTS0046185,75
RTS0046186,45
RTS0046187,74
RTS0046188,103
RTS0046191,51
RTS0046193,31
RTS0046194,56
RTS0046195,73
RTS0046196,63
RTS0046197,71
RTS0046198,64
RTS0046199,73
RTS0046200,76
RTS0046201,67
RTS0046202,79
RTS0046203,54
RTS0046204,62
RTS0046205,67
RTS0046206,65
RTS0046207,75
RTS0046208,50
RTS0046209,45
RTS0046210,40
RTS0046211,60
RTS0046212,54
RTS0046213,1778
RTS0046214,1843
RTS0046215,1045
RTS0046216,1280
RTS0046217,1126
RTS0046218,79
RTS0046219,40
RTS0046220,62
RTS0046221,86
RTS0046222,93
RTS0046223,56
RTS0046224,52
RTS0046225,133
RTS0046226,99
RTS0046227,165
RTS0046228,122
RTS0046229,98
RTS0046230,56
RTS0046231,32
RTS0046232,79
RTS0046233,79
RTS0046234,93
RTS0046235,69
RTS0046236,62
RTS0046237,91
RTS0046238,60
RTS0046239,41
RTS0046240,54
RTS0046241,67
RTS0046242,47
RTS0046243,49
RTS0046244,114
RTS0046245,52
RTS0046246,93
RTS0046247,68
RTS0046248,61
RTS0046249,78
RTS0046250,61
RTS0046251,48
RTS0046252,117
RTS0046253,82
RTS0046254,109
RTS0046255,87
RTS0046256,211
RTS0046257,109
RTS0046258,72
RTS0046259,134
RTS0046260,85
RTS0046261,89
RTS0046262,107
RTS0046263,64
RTS0046264,70
RTS0046265,48
RTS0046266,75
RTS0046267,62
RTS0046268,107
RTS0046269,84
RTS0046270,84
RTS0046271,94
RTS0046272,88
RTS0046273,67
RTS0046274,99
RTS0046275,53
RTS0046276,58
RTS0046277,66
RTS0046278,69
RTS0046279,125
RTS0046280,79
RTS0046281,112
RTS0046282,63
RTS0046283,75
RTS0046284,63
RTS0046285,45
RTS0046286,47
RTS0046287,83
RTS0046288,51
RTS0046289,86
RTS0046290,69
RTS0046291,66
RTS0046292,59
RTS0046293,105
RTS0046294,56
RTS0046295,242
RTS0046296,50
RTS0046297,131
RTS0046298,89
RTS0046299,65
RTS0046300,49
RTS0046301,113
RTS0046302,67
RTS0046303,82
RTS0046304,77
RTS0046305,88
RTS0046306,57
RTS0046307,64
RTS0046308,60
RTS0046309,61
RTS0046310,60
RTS0046311,54
RTS0046312,55
RTS0046313,59
RTS0046314,74
RTS0046315,69
RTS0046316,61
RTS0046317,80
RTS0046318,79
RTS0046319,71
RTS0046320,84
RTS0046321,114
RTS0046322,80
RTS0046323,81
RTS0046324,69
RTS0046325,76
RTS0046326,76
RTS0046327,61
RTS0046328,67
RTS0046329,101
RTS0046330,85
RTS0046331,97
RTS0046332,62
RTS0046333,84
RTS0046334,118
RTS0046335,112
RTS0046336,150
RTS0046342,52
RTS0046343,65
RTS0046344,66
RTS0046345,27
RTS0046346,42
RTS0046347,958
RTS0046348,1065
RTS0046349,1064
RTS0046350,60
RTS0046351,70
RTS0046352,101
RTS0046353,77
RTS0046354,61
RTS0046355,67
RTS0046356,123
RTS0046357,101
RTS0046358,90
RTS0046359,101
RTS0046360,88
RTS0046361,100
RTS0046362,103
RTS0046363,99
RTS0046364,60
RTS0046365,61
RTS0046366,56
RTS0046367,58
RTS0046368,65
RTS0046369,66
RTS0046370,50
RTS0046371,67
RTS0046372,89
RTS0046373,53
RTS0046374,49
RTS0046375,47
RTS0046376,64
RTS0046377,51
RTS0046378,72
RTS0046379,76
RTS0046380,85
RTS0046381,62
RTS0046382,51
RTS0046383,77
RTS0046384,58
RTS0046385,51
RTS0046386,83
RTS0046387,56
RTS0046388,82
RTS0046389,102
RTS0046390,81
RTS0046391,96
RTS0046392,46
RTS0046393,48
RTS0046394,36
RTS0046395,67
RTS0046396,54
RTS0046397,57
RTS0046398,74
RTS0046399,69
RTS0046400,53
RTS0046401,69
RTS0046402,46
RTS0046403,82
RTS0046404,76
RTS0046405,62
RTS0046406,74
RTS0046407,72
RTS0046408,69
RTS0046409,86
RTS0046410,167
RTS0046411,158
RTS0046412,154
RTS0046413,188
RTS0046414,1282
RTS0046415,580
RTS0046416,73
RTS0046417,100
RTS0046418,91
RTS0046419,66
RTS0046420,148
RTS0046421,103
RTS0046422,83
RTS0046423,51
RTS0046424,67
RTS0046425,74
RTS0046426,70
RTS0046427,100
RTS0046428,71
RTS0046429,52
RTS0046430,68
RTS0046431,78
RTS0046432,120
RTS0046433,123
RTS0046434,149
RTS0046435,1145
RTS0046439,96
RTS0046440,123
RTS0046441,101
RTS0046442,84
RTS0046443,121
RTS0046444,78
RTS0046445,46
RTS0046446,42
RTS0046447,53
RTS0046448,94
RTS0046449,106
RTS0046450,175
RTS0046451,88
RTS0046452,102
RTS0046453,92
RTS0046454,207
RTS0046455,167
RTS0046456,67
RTS0046457,108
RTS0046458,162
RTS0046459,378
RTS0046460,320
RTS0046461,63
RTS0046462,113
RTS0046463,89
RTS0046464,60
RTS0046466,48
RTS0046468,71
RTS0046469,51
RTS0046470,60
RTS0046471,54
RTS0046472,79
RTS0046473,48
RTS0046474,45
RTS0046475,97
RTS0046476,64
RTS0046477,46
RTS0046478,76
RTS0046479,76
RTS0046480,71
RTS0046481,61
RTS0046482,48
RTS0046483,53
RTS0046484,38
RTS0046485,71
RTS0046486,70
RTS0046487,69
RTS0046488,84
RTS0046489,87
RTS0046490,83
RTS0046491,78
RTS0046492,69
RTS0046493,45
RTS0046494,66
RTS0046495,60
RTS0046496,152
RTS0046497,154
RTS0046498,93
RTS0046499,396
RTS0046500,466
RTS0046501,219
RTS0046502,118
RTS0046503,149
RTS0046504,99
RTS0046505,53
RTS0046506,54
RTS0046507,52
RTS0046508,63
RTS0046509,52
RTS0046510,69
RTS0046511,44
RTS0046512,63
RTS0046513,79
RTS0046514,38
RTS0046515,88
RTS0046516,79
RTS0046517,87
RTS0046518,46
RTS0046519,55
RTS0046520,66
RTS0046521,64
RTS0046522,60
RTS0046524,57
RTS0046525,48
RTS0046526,105
RTS0046527,45
RTS0046528,51
RTS0046529,46
RTS0046530,51
RTS0046531,63
RTS0046532,87
RTS0046533,56
RTS0046534,86
RTS0046535,63
RTS0046536,51
RTS0046537,70
RTS0046538,98
RTS0046539,80
RTS0046540,66
RTS0046541,77
RTS0046542,88
RTS0046543,87
RTS0046544,63
RTS0046545,101
RTS0046546,72
RTS0046548,71
RTS0046549,103
RTS0046550,91
RTS0046551,105
RTS0046552,91
RTS0046553,199
RTS0046554,54
RTS0046555,71
RTS0046556,100
RTS0046557,82
RTS0046558,63
RTS0046559,77
RTS0046560,58
RTS0046561,63
RTS0046562,80
RTS0046563,71
RTS0046564,76
RTS0046565,108
RTS0046566,100
RTS0046567,67
RTS0046568,45
RTS0046569,55
RTS0046570,84
RTS0046571,57
RTS0046572,54
RTS0046573,74
RTS0046574,62
RTS0046575,47
RTS0046577,77
RTS0046578,65
RTS0046580,123
RTS0046581,97
RTS0046582,99
RTS0046583,51
RTS0046584,91
RTS0046585,72
RTS0046586,48
RTS0046587,75
RTS0046588,69
RTS0046589,55
RTS0046590,54
RTS0046591,45
RTS0046592,77
RTS0046593,79
RTS0046594,100
RTS0046595,88
RTS0046596,125
RTS0046597,93
RTS0046598,138
RTS0046599,94
RTS0046600,315
RTS0046601,571
RTS0046602,258
RTS0046603,309
RTS0046604,78
RTS0046605,85
RTS0046606,69
RTS0046607,273
RTS0046608,881
RTS0046609,601
RTS0046610,46
RTS0046611,67
RTS0046612,64
RTS0046613,75
RTS0046614,86
RTS0046615,49
RTS0046616,54
RTS0046617,75
RTS0046618,53
RTS0046619,63
RTS0046620,67
RTS0046621,114
RTS0046622,95
RTS0046623,65
RTS0046624,65
RTS0046625,64
RTS0046626,76
RTS0046627,93
RTS0046628,129
RTS0046629,68
RTS0046630,77
RTS0046631,79
RTS0046632,157
RTS0046633,128
RTS0046634,135
RTS0046635,88
RTS0046636,93
RTS0046637,107
RTS0046638,103
RTS0046639,91
RTS0046640,110
RTS0046641,60
RTS0046642,103
RTS0046643,75
RTS0046644,89
RTS0046645,65
RTS0046646,56
RTS0046647,75
RTS0046648,68
RTS0046649,76
RTS0046650,69
RTS0046651,68
RTS0046652,79
RTS0046653,117
RTS0046654,90
RTS0046655,96
RTS0046656,174
RTS0046657,119
RTS0046658,154
RTS0046659,146
RTS0046660,146
RTS0046661,69
RTS0046662,68
RTS0046663,73
RTS0046664,49
RTS0046665,53
RTS0046666,52
RTS0046667,87
RTS0046668,74
RTS0046669,49
RTS0046670,57
RTS0046671,48
RTS0046672,67
RTS0046673,53
RTS0046674,63
RTS0046675,65
RTS0046676,49
RTS0046677,60
RTS0046678,56
RTS0046679,37
RTS0046680,60
RTS0046681,64
RTS0046682,64
RTS0046683,69
RTS0046684,71
RTS0046685,50
RTS0046686,66
RTS0046687,65
RTS0046688,69
RTS0046689,65
RTS0046690,49
RTS0046691,70
RTS0046692,51
RTS0046693,72
RTS0046694,68
RTS0046695,74
RTS0046696,106
RTS0046697,99
RTS0046698,115
RTS0046699,83
RTS0046700,83
RTS0046701,127
RTS0046702,84
RTS0046703,743
RTS0046704,1161
RTS0046705,768
RTS0046706,351
RTS0046707,828
RTS0046708,647
RTS0046709,71
RTS0046710,122
RTS0046711,134
RTS0046712,80
RTS0046713,105
RTS0046714,156
RTS0046715,84
RTS0046716,122
RTS0046717,249
RTS0046718,61
RTS0046719,59
RTS0046720,55
RTS0046721,106
RTS0046722,113
RTS0046723,81
RTS0046724,47
RTS0046725,45
RTS0046726,65
RTS0046727,90
RTS0046728,75
RTS0046729,98
RTS0046730,103
RTS0046731,60
RTS0046732,97
RTS0046733,80
RTS0046734,106
RTS0046735,72
RTS0046736,61
RTS0046737,64
RTS0046738,54
RTS0046739,50
RTS0046740,88
RTS0046741,93
RTS0046742,37
RTS0046743,90
RTS0046744,56
RTS0046745,151
RTS0046746,57
RTS0046747,79
RTS0046748,208
RTS0046749,124
RTS0046750,71
RTS0046751,61
RTS0046752,95
RTS0046753,71
RTS0046754,61
RTS0046755,70
RTS0046756,100
RTS0046757,82
RTS0046758,57
RTS0046759,218
RTS0046760,170
RTS0046761,140
RTS0046763,91
RTS0046764,69
RTS0046765,42
RTS0046766,66
RTS0046767,60
RTS0046768,104
RTS0046769,170
RTS0046770,150
RTS0046771,94
RTS0046772,142
RTS0046773,92
RTS0046774,63
RTS0046775,137
RTS0046777,104
RTS0046778,69
RTS0046779,55
RTS0046780,68
RTS0046781,59
RTS0046782,45
RTS0046783,71
RTS0046784,43
RTS0046785,52
RTS0046790,87
RTS0046791,88
RTS0046792,106
RTS0046793,65
RTS0046794,57
RTS0046795,65
RTS0046796,77
RTS0046797,57
RTS0046798,82
RTS0046799,81
RTS0046800,71
RTS0046801,771
RTS0046802,496
RTS0046803,61
RTS0046804,62
RTS0046805,113
RTS0046806,96
RTS0046807,59
RTS0046808,49
RTS0046809,27
RTS0046810,88
RTS0046811,32
RTS0046812,49
RTS0046813,60
RTS0046814,75
RTS0046815,85
RTS0046816,46
RTS0046817,62
RTS0046818,76
RTS0046819,95
RTS0046820,140
RTS0046821,50
RTS0046822,61
RTS0046823,71
RTS0046824,178
RTS0046825,120
RTS0046826,58
RTS0046827,57
RTS0046828,68
RTS0046829,67
RTS0046830,58
RTS0046831,72
RTS0046832,195
RTS0046833,118
RTS0046835,40
RTS0046836,522
RTS0046837,700
RTS0046838,270
RTS0046839,2530
RTS0046840,56
RTS0046841,60
RTS0046842,745
RTS0046843,789
RTS0046846,90
RTS0046849,95
RTS0046850,531
RTS0046851,1746
RTS0046852,79
RTS0046853,127
RTS0046854,45
RTS0046855,74
RTS0046856,49
RTS0046857,66
RTS0046858,78
RTS0046859,73
RTS0046860,119
RTS0046861,78
RTS0046862,56
RTS0046863,63
RTS0046864,106
RTS0046866,65
RTS0046867,53
RTS0046868,67
RTS0046869,479
RTS0046870,431
RTS0046871,61
RTS0046872,114
RTS0046873,64
RTS0046874,42
RTS0046875,65
RTS0046876,62
RTS0046877,68
RTS0046878,70
RTS0046879,78
RTS0046880,91
RTS0046881,101
RTS0046882,78
RTS0046885,82
RTS0046886,80
RTS0046887,54
RTS0046889,52
RTS0046890,92
RTS0046891,125
RTS0046892,52
RTS0046893,70
RTS0046894,59
RTS0046895,72
RTS0046897,210
RTS0046898,50
RTS0046899,103
RTS0046900,199
RTS0046902,84
RTS0046903,216
RTS0046904,67
RTS0046905,58
RTS0046906,159
RTS0046907,122
RTS0046908,64
RTS0046909,89
RTS0046910,39
RTS0046911,92
RTS0046912,75
RTS0046913,64
RTS0046914,79
RTS0046915,67
RTS0046916,89
RTS0046918,1898
RTS0046919,1728
RTS0046920,917
RTS0046921,64
RTS0046922,82
RTS0046923,140
RTS0046924,165
RTS0046925,61
RTS0046926,68
RTS0046927,52
RTS0046928,51
RTS0046929,60
RTS0046930,68
RTS0046931,80
RTS0046933,49
RTS0046934,135
RTS0046935,64
RTS0046936,93
RTS0046937,99
RTS0046938,1529
RTS0046939,60
RTS0046940,87
RTS0046941,51
RTS0046942,92
RTS0046943,100
RTS0046944,58
RTS0046946,212
RTS0046947,49
RTS0046948,62
RTS0046949,57
RTS0046950,35
RTS0046951,105
RTS0046952,48
RTS0046954,54
RTS0046955,72
RTS0046956,86
RTS0046957,58
RTS0046958,72
RTS0046959,94
RTS0046960,96
RTS0046961,102
RTS0046962,1971
RTS0046963,52
RTS0046965,137
RTS0046966,108
RTS0046967,85
RTS0046968,41
RTS0047054,76
RTS0047055,83
RTS0047056,76
RTS0047057,86
RTS0047058,79
RTS0047060,139
RTS0047061,166
RTS0047062,147
RTS0047063,162
RTS0047064,274
RTS0047065,115
RTS0047066,95
RTS0047067,93
RTS0047068,69
RTS0047069,89
RTS0047070,174
RTS0047071,145
RTS0047072,182
RTS0047073,178
RTS0047074,175
RTS0047075,87
RTS0047076,100
RTS0047077,91
RTS0047078,85
RTS0047079,62
RTS0047080,124
RTS0047081,116
RTS0047082,87
RTS0047083,111
RTS0047084,94
RTS0047085,38
RTS0047086,69
RTS0047087,67
RTS0047088,65
RTS0047089,90
RTS0047091,45
RTS0047092,70
RTS0047093,62
RTS0047094,52
RTS0047095,85
RTS0047096,71
RTS0047097,50
RTS0047098,71
RTS0047099,47
RTS0047100,57
RTS0047101,92
RTS0047102,81
RTS0047103,102
RTS0047104,74
RTS0047105,131
RTS0047106,123
RTS0047107,122
RTS0047108,241
RTS0047109,123
RTS0047110,87
RTS0047111,92
RTS0047112,68
RTS0047113,247
RTS0047114,119
RTS0047115,69
RTS0047116,149
RTS0047117,133
RTS0047118,109
RTS0047119,83
RTS0047120,80
RTS0047121,77
RTS0047122,119
RTS0047123,66
RTS0047124,111
RTS0047125,49
RTS0047126,102
RTS0047127,112
RTS0047128,50
RTS0047129,101
RTS0047130,88
RTS0047131,98
RTS0047132,98
RTS0047133,102
RTS0047134,64
RTS0047135,327
RTS0047136,319
RTS0047137,251
RTS0047138,306
RTS0047139,224
RTS0047140,47
RTS0047141,65
RTS0047142,56
RTS0047143,50
RTS0047144,77
RTS0047145,103
RTS0047146,78
RTS0047147,107
RTS0047148,91
RTS0047149,105
RTS0047150,268
RTS0047151,167
RTS0047152,413
RTS0047153,192
RTS0047154,421
RTS0047156,77
RTS0047157,77
RTS0047158,70
RTS0047159,84
RTS0047160,64
RTS0047165,131
RTS0047166,45
RTS0047167,70
RTS0047168,53
RTS0047169,54
RTS0047170,41
RTS0047171,68
RTS0047172,57
RTS0047173,71
RTS0047174,89
RTS0047175,48
RTS0047176,61
RTS0047177,96
RTS0047178,87
RTS0047179,77
RTS0047180,63
RTS0047181,82
RTS0047182,73
RTS0047183,92
RTS0047184,78
RTS0047185,83
RTS0047186,69
RTS0047187,78
RTS0047188,71
RTS0047189,66
RTS0047190,88
RTS0047191,81
RTS0047192,76
RTS0047193,118
RTS0047194,101
RTS0047195,96
RTS0047196,80
RTS0047197,134
RTS0047198,86
RTS0047199,76
RTS0047200,91
RTS0047201,60
RTS0047202,98
RTS0047203,94
RTS0047204,66
RTS0047205,75
RTS0047206,74
RTS0047207,89
RTS0047208,633
RTS0047209,676
RTS0047210,1042
RTS0047211,897
RTS0047212,300
RTS0047213,70
RTS0047214,86
RTS0047215,62
RTS0047216,63
RTS0047217,46
RTS0047218,184
RTS0047219,229
RTS0047220,84
RTS0047221,407
RTS0047222,284
RTS0047223,246
RTS0047225,213
RTS0047226,158
RTS0047229,42
RTS0047230,53
RTS0047231,69
RTS0047232,91
RTS0047233,52
RTS0047234,81
RTS0047235,60
RTS0047236,47
RTS0047237,83
RTS0047238,59
RTS0047239,164
RTS0047240,64
RTS0047241,72
RTS0047242,53
RTS0047243,118
RTS0047244,62
RTS0047245,64
RTS0047246,52
RTS0047247,52
RTS0047248,46
RTS0047249,100
RTS0047250,108
RTS0047252,129
RTS0047253,83
RTS0047254,133
RTS0047255,147
RTS0047256,129
RTS0047257,121
RTS0047258,134
RTS0047259,133
RTS0047260,223
RTS0047261,198
RTS0047262,141
RTS0047263,165
RTS0047264,124
RTS0047266,157
RTS0047267,490
RTS0047268,272
RTS0047269,218
RTS0047270,394
RTS0047271,377
RTS0047272,216
RTS0047273,215
RTS0047274,108
RTS0047276,58
RTS0047277,325
RTS0047278,342
RTS0047279,322
RTS0047280,199
RTS0047281,205
RTS0047282,242
RTS0047283,193
RTS0047284,165
RTS0047290,315
RTS0047291,777
RTS0047292,358
RTS0047293,344
RTS0047294,517
RTS0047295,51
RTS0047296,87
RTS0047297,107
RTS0047298,61
RTS0047299,95
RTS0047300,53
RTS0047301,102
RTS0047302,45
RTS0047303,105
RTS0047304,69
RTS0047305,182
RTS0047306,215
RTS0047307,248
RTS0047308,107
RTS0047309,127
RTS0047310,119
RTS0047311,99
RTS0047312,81
RTS0047313,80
RTS0047314,87
RTS0047315,247
RTS0047316,251
RTS0047317,292
RTS0047318,238
RTS0047319,277
RTS0047320,103
RTS0047321,135
RTS0047322,88
RTS0047323,151
RTS0047324,145
RTS0047325,191
RTS0047326,141
RTS0047327,136
RTS0047328,87
RTS0047329,90
RTS0047331,151
RTS0047332,159
RTS0047333,152
RTS0047334,143
RTS0047335,189
RTS0047336,223
RTS0047337,105
RTS0047338,240
RTS0047339,137
RTS0047340,229
RTS0047341,192
RTS0047342,206
RTS0047343,173
RTS0047344,176
RTS0047345,129
RTS0047346,92
RTS0047348,104
RTS0047349,100
RTS0047350,128
RTS0047351,245
RTS0047352,559
RTS0047353,496
RTS0047354,454
RTS0047356,77
RTS0047357,85
RTS0047358,58
RTS0047359,114
RTS0047360,105
RTS0047361,42
RTS0047362,104
RTS0047363,130
RTS0047364,59
RTS0047365,107
RTS0047366,88
RTS0047367,63
RTS0047368,74
RTS0047369,93
RTS0047370,61
RTS0047373,81
RTS0047374,46
RTS0047375,69
RTS0047376,144
RTS0047377,140
RTS0047378,177
RTS0047379,258
RTS0047380,226
RTS0047381,59
RTS0047382,69
RTS0047383,53
RTS0047384,49
RTS0047385,40
RTS0047386,203
RTS0047387,117
RTS0047388,143
RTS0047389,130
RTS0047390,89
RTS0047391,164
RTS0047392,77
RTS0047393,123
RTS0047394,72
RTS0047395,41
RTS0047396,252
RTS0047397,100
RTS0047398,60
RTS0047399,61
RTS0047400,65
RTS0047401,98
RTS0047402,125
RTS0047403,106
RTS0047404,92
RTS0047405,136
RTS0047406,82
RTS0047407,75
RTS0047408,100
RTS0047409,196
RTS0047410,151
RTS0047411,196
RTS0047412,167
RTS0047413,80
RTS0047414,207
RTS0047415,206
RTS0047417,95
RTS0047418,134
RTS0047419,129
RTS0047420,173
RTS0047421,50
RTS0047422,81
RTS0047423,64
RTS0047424,62
RTS0047425,44
RTS0047426,150
RTS0047427,141
RTS0047428,149
RTS0047429,88
RTS0047430,160
RTS0047431,55
RTS0047432,253
RTS0047433,178
RTS0047434,172
RTS0047435,299
RTS0047436,103
RTS0047437,39
RTS0047438,55
RTS0047439,51
RTS0047440,50
RTS0047441,287
RTS0047442,278
RTS0047445,269
RTS0047446,235
RTS0047447,56
RTS0047448,67
RTS0047449,57
RTS0047450,66
RTS0047451,55
RTS0047452,67
RTS0047453,41
RTS0047454,59
RTS0047455,61
RTS0047456,57
RTS0047457,88
RTS0047458,60
RTS0047459,94
RTS0047460,72
RTS0047461,70
RTS0047462,88
RTS0047463,85
RTS0047464,88
RTS0047465,49
RTS0047466,72
RTS0047467,64
RTS0047468,75
RTS0047469,72
RTS0047471,70
RTS0047472,57
RTS0047473,67
RTS0047474,51
RTS0047475,39
RTS0047476,79
RTS0047477,197
RTS0047479,183
RTS0047480,151
RTS0047481,177
RTS0047482,35
RTS0047483,57
RTS0047484,77
RTS0047485,55
RTS0047486,51
RTS0047487,62
RTS0047488,83
RTS0047489,66
RTS0047490,67
RTS0047491,68
RTS0047492,202
RTS0047493,163
RTS0047494,282
RTS0047495,165
RTS0047496,134
RTS0047497,141
RTS0047498,112
RTS0047499,127
RTS0047500,134
RTS0047501,92
RTS0047502,66
RTS0047503,60
RTS0047504,178
RTS0047505,122
RTS0047506,202
RTS0047507,113
RTS0047508,80
RTS0047509,71
RTS0047510,70
RTS0047511,69
RTS0047512,211
RTS0047513,61
RTS0047514,72
RTS0047515,207
RTS0047516,322
RTS0047517,236
RTS0047518,233
RTS0047520,197
RTS0047521,248
RTS0047522,125
RTS0047523,161
RTS0047524,155
RTS0047525,79
RTS0047526,131
RTS0047527,53
RTS0047528,68
RTS0047529,82
RTS0047530,73
RTS0047531,86
RTS0047532,62
RTS0047533,63
RTS0047534,54
RTS0047535,68
RTS0047536,83
RTS0047537,166
RTS0047538,337
RTS0047540,354
RTS0047541,319
RTS0047543,83
RTS0047544,108
RTS0047545,122
RTS0047546,127
RTS0047547,59
RTS0047548,200
RTS0047549,108
RTS0047550,80
RTS0047551,97
RTS0047552,95
RTS0047553,57
RTS0047558,78
RTS0047559,88
RTS0047560,46
RTS0047561,70
RTS0047562,76
RTS0047563,143
RTS0047564,94
RTS0047565,82
RTS0047566,116
RTS0047567,55
RTS0047568,72
RTS0047569,82
RTS0047570,80
RTS0047571,71
RTS0047572,91
RTS0047573,55
RTS0047574,66
RTS0047575,75
RTS0047576,61
RTS0047577,86
RTS0047578,61
RTS0047579,77
RTS0047580,62
RTS0047581,87
RTS0047582,78
RTS0047583,46
RTS0047584,63
RTS0047585,56
RTS0047586,58
RTS0047587,62
RTS0047588,73
RTS0047590,79
RTS0047591,53
RTS0047592,65
RTS0047593,80
RTS0047594,90
RTS0047595,57
RTS0047596,70
RTS0047597,68
RTS0047598,116
RTS0047599,68
RTS0047600,89
RTS0047601,355
RTS0047602,123
RTS0047603,74
RTS0047604,79
RTS0047606,63
RTS0047613,117
RTS0047614,95
RTS0047615,62
RTS0047616,131
RTS0047617,137
RTS0047618,48
RTS0047619,51
RTS0047620,30
RTS0047621,46
RTS0047622,40
RTS0047624,63
RTS0047625,34
RTS0047626,62
RTS0047627,62
RTS0047628,53
RTS0047629,37
RTS0047630,29
RTS0047631,42
RTS0047632,56
RTS0047633,26
RTS0047634,43
RTS0047635,48
RTS0047636,46
RTS0047637,47
RTS0047638,49
RTS0047639,52
RTS0047640,46
RTS0047641,49
RTS0047642,49
RTS0047643,45
RTS0047644,63
RTS0047645,47
RTS0047646,66
RTS0047647,51
RTS0047648,62
RTS0047649,49
RTS0047650,48
RTS0047651,34
RTS0047652,42
RTS0047653,39
RTS0047654,49
RTS0047656,74
RTS0047657,67
RTS0047658,50
RTS0047659,51
RTS0047660,43
RTS0047661,56
RTS0047662,68
RTS0047663,40
RTS0047664,63
RTS0047665,51
RTS0047666,42
RTS0047667,42
RTS0047668,40
RTS0047669,35
RTS0047670,67
RTS0047672,37
RTS0047673,65
RTS0047674,49
RTS0047675,48
RTS0047676,37
RTS0047677,53
RTS0047678,51
RTS0047679,56
RTS0047680,67
RTS0047681,60
RTS0047682,64
RTS0047684,54
RTS0047685,44
RTS0047686,51
RTS0047687,52
RTS0047688,51
RTS0047689,58
RTS0047691,44
RTS0047692,60
RTS0047693,62
RTS0047694,47
RTS0047695,68
RTS0047696,41
RTS0047697,49
RTS0047698,71
RTS0047699,81
RTS0047700,91
RTS0047701,94
RTS0047702,130
RTS0047703,126
RTS0047704,67
RTS0047705,86
RTS0047706,67
RTS0047707,92
RTS0047708,253
RTS0047709,1454
RTS0047710,79
RTS0047711,63
RTS0047712,124
RTS0047713,160
RTS0047714,245
RTS0047715,205
RTS0047716,264
RTS0047717,265
RTS0047718,105
RTS0047720,50
RTS0047721,60
RTS0047722,67
RTS0047723,92
RTS0047724,186
RTS0047725,183
RTS0047726,146
RTS0047727,140
RTS0047728,176
RTS0047729,71
RTS0047730,73
RTS0047731,56
RTS0047732,52
RTS0047733,85
RTS0047734,97
RTS0047735,81
RTS0047736,157
RTS0047737,112
RTS0047738,92
RTS0047739,74
RTS0047740,88
RTS0047741,92
RTS0047742,62
RTS0047743,64
RTS0047744,155
RTS0047745,179
RTS0047746,87
RTS0047747,149
RTS0047748,106
RTS0047749,231
RTS0047750,84
RTS0047752,58
RTS0047753,92
RTS0047754,614
RTS0047755,515
RTS0047756,432
RTS0047757,320
RTS0047758,329
RTS0047759,53
RTS0047760,53
RTS0047761,62
RTS0047762,66
RTS0047763,104
RTS0047764,85
RTS0047765,73
RTS0047766,139
RTS0047767,61
RTS0047768,69
RTS0047769,68
RTS0047770,72
RTS0047771,61
RTS0047772,73
RTS0047773,67
RTS0047774,169
RTS0047775,72
RTS0047776,77
RTS0047777,38
RTS0047778,56
RTS0047779,78
RTS0047780,89
RTS0047781,101
RTS0047782,146
RTS0047783,83
RTS0047784,76
RTS0047785,67
RTS0047786,190
RTS0047787,143
RTS0047788,84
RTS0047789,101
RTS0047790,74
RTS0047791,80
RTS0047792,63
RTS0047793,138
RTS0047794,54
RTS0047795,41
RTS0047796,95
RTS0047797,84
RTS0047798,78
RTS0047799,74
RTS0047800,55
RTS0047801,484
RTS0047802,494
RTS0047803,95
RTS0047804,52
RTS0047805,100
RTS0047806,89
RTS0047807,224
RTS0047808,121
RTS0047809,70
RTS0047810,138
RTS0047811,224
RTS0047812,87
RTS0047813,80
RTS0047814,67
RTS0047816,125
RTS0047817,68
RTS0047818,55
RTS0047819,66
RTS0047820,51
RTS0047821,254
RTS0047822,36
RTS0047823,87
RTS0047824,84
RTS0047825,134
RTS0047826,63
RTS0047827,187
RTS0047828,61
RTS0047829,77
RTS0047830,48
RTS0047831,45
RTS0047832,69
RTS0047833,58
RTS0047834,53
RTS0047835,175
RTS0047836,144
RTS0047837,159
RTS0047838,562
RTS0047839,185
RTS0047840,93
RTS0047841,62
RTS0047842,69
RTS0047843,76
RTS0047844,58
RTS0047845,80
RTS0047846,61
RTS0047847,60
RTS0047848,67
RTS0047849,69
RTS0047850,65
RTS0047851,62
RTS0047852,62
RTS0047853,68
RTS0047854,68
RTS0047855,67
RTS0047856,82
RTS0047857,66
RTS0047858,57
RTS0047859,31
RTS0047860,82
RTS0047861,55
RTS0047862,86
RTS0047863,53
RTS0047864,79
RTS0047865,75
RTS0047866,90
RTS0047867,57
RTS0047868,67
RTS0047869,88
RTS0047870,239
RTS0047871,55
RTS0047872,138
RTS0047873,82
RTS0047874,68
RTS0047875,80
RTS0047876,77
RTS0047877,41
RTS0047878,63
RTS0047879,112
RTS0047880,49
RTS0047881,78
RTS0047882,74
RTS0047883,66
RTS0047884,150
RTS0047885,88
RTS0047886,52
RTS0047890,283
RTS0047891,478
RTS0047892,129
RTS0047893,65
RTS0047894,52
RTS0047895,101
RTS0047896,99
RTS0047897,72
RTS0047898,67
RTS0047899,78
RTS0047900,118
RTS0047901,61
RTS0047902,198
RTS0047903,102
RTS0047904,90
RTS0047905,106
RTS0047906,116
RTS0047907,691
RTS0047908,494
RTS0047909,557
RTS0047910,73
RTS0047912,71
RTS0047913,70
RTS0047914,93
RTS0047915,46
RTS0047916,76
RTS0047917,59
RTS0047919,35
RTS0047920,267
RTS0047921,498
RTS0047924,71
RTS0047925,67
RTS0047926,52
RTS0047927,65
RTS0047928,76
RTS0047929,59
RTS0047930,65
RTS0047931,61
RTS0047932,69
RTS0047933,76
RTS0047934,73
RTS0047935,405
RTS0047936,63
RTS0047937,87
RTS0047938,74
RTS0047939,108
RTS0047940,161
RTS0047941,67
RTS0047942,59
RTS0047943,50
RTS0047944,73
RTS0047945,79
RTS0047946,85
RTS0047947,47
RTS0047948,38
RTS0047949,52
RTS0047950,48
RTS0047951,96
RTS0047952,107
RTS0047953,242
RTS0047954,51
RTS0047956,68
RTS0047957,78
RTS0047958,89
RTS0047959,105
RTS0047960,79
RTS0047961,46
RTS0047963,98
RTS0047964,62
RTS0047965,81
RTS0047966,37
RTS0047967,75
RTS0047968,131
RTS0047969,93
RTS0047970,81
RTS0047972,57
RTS0047973,148
RTS0047974,100
RTS0047975,60
RTS0047976,57
RTS0047977,55
RTS0047978,61
RTS0047979,84
RTS0047980,55
RTS0047981,1412
RTS0047982,62
RTS0047985,528
RTS0047986,67
RTS0047987,62
RTS0047988,302
RTS0047990,90
RTS0047991,114
RTS0047992,58
RTS0047993,69
RTS0047994,65
RTS0047995,70
RTS0047996,57
RTS0047997,80
RTS0047998,80
RTS0047999,53
RTS0048000,89
RTS0048001,65
RTS0048003,191
RTS0048005,64
RTS0048006,57
RTS0048008,47
RTS0048009,69
RTS0048012,69
RTS0048013,64
RTS0048014,72
RTS0048015,92
RTS0048016,78
RTS0048017,89
RTS0048018,132
RTS0048019,174
RTS0048020,70
RTS0048021,71
RTS0048022,80
RTS0048023,61
RTS0048024,56
RTS0048026,88
RTS0048027,165
RTS0048028,68
RTS0048029,42
RTS0048030,60
RTS0048031,61
RTS0048032,63
RTS0048033,56
RTS0048034,75
RTS0048035,66
RTS0048036,60
RTS0048037,70
RTS0048038,212
RTS0048040,103
RTS0048041,73
RTS0048042,80
RTS0048043,80
RTS0048044,64
RTS0048045,74
RTS0048046,61
RTS0048047,88
RTS0048048,61
RTS0048049,59
RTS0048050,49
RTS0048051,271
RTS0048052,178
RTS0048053,73
RTS0048054,139
RTS0048055,62
RTS0048056,78
RTS0048057,40
RTS0048058,53
RTS0048059,106
RTS0048060,91
RTS0048061,81
RTS0048062,63
RTS0048063,66
RTS0048064,111
RTS0048065,89
RTS0048066,99
RTS0048067,58
RTS0048068,97
RTS0048069,61
RTS0048070,47
RTS0048071,107
RTS0048072,40
RTS0048073,66
RTS0048074,51
RTS0048076,69
RTS0048077,78
RTS0048078,113
RTS0048079,122
RTS0048080,80
RTS0048081,166
RTS0048082,57
RTS0048084,60
RTS0048085,79
RTS0048086,48
RTS0048087,98
RTS0048088,52
RTS0048089,114
RTS0048090,141
RTS0048091,69
RTS0048092,66
RTS0048093,216
RTS0048094,45
RTS0048096,67
RTS0048097,86
RTS0048098,3843
RTS0048099,7043
RTS0048100,5623
RTS0048101,4905
RTS0048102,4546
RTS0048104,83
RTS0048105,139
RTS0048106,60
RTS0048107,73
RTS0048108,113
RTS0048109,50
RTS0048110,61
RTS0048111,43
RTS0048112,56
RTS0048113,55
RTS0048114,56
RTS0048115,71
RTS0048116,81
RTS0048117,53
RTS0048118,69
RTS0048120,76
RTS0048126,73
RTS0048127,116
RTS0048129,165
RTS0048130,72
RTS0048131,250
RTS0048132,351
RTS0048133,66
RTS0048134,322
RTS0048135,470
RTS0048136,51
RTS0048138,82
RTS0048139,66
RTS0048140,92
RTS0048141,104
RTS0048142,126
RTS0048144,86
RTS0048145,125
RTS0048146,116
RTS0048147,50
RTS0048148,92
RTS0048149,64
RTS0048150,121
RTS0048151,69
RTS0048152,63
RTS0048153,96
RTS0048154,67
RTS0048155,62
RTS0048156,202
RTS0048158,118
RTS0048159,92
RTS0048160,4595
RTS0048161,5995
RTS0048162,137
RTS0048163,110
RTS0048164,734
RTS0048165,263
RTS0048166,130
RTS0048167,147
RTS0048168,99
RTS0048169,107
RTS0048170,61
RTS0048171,89
RTS0048172,99
RTS0048173,57
RTS0048175,73
RTS0048176,58
RTS0048177,56
RTS0048178,70
RTS0048179,74
RTS0048180,58
RTS0048181,127
RTS0048182,83
RTS0048183,112
RTS0048184,133
RTS0048185,137
RTS0048186,74
RTS0048188,114
RTS0048189,134
RTS0048190,67
RTS0048191,79
RTS0048192,124
RTS0048193,74
RTS0048194,105
RTS0048195,96
RTS0048196,85
RTS0048197,127
RTS0048198,127
RTS0048200,127
RTS0048201,73
RTS0048202,81
RTS0048203,97
RTS0048204,92
RTS0048205,93
RTS0048207,92
RTS0048208,105
RTS0048209,98
RTS0048210,101
RTS0048211,129
RTS0048212,64
RTS0048213,70
RTS0048214,77
RTS0048215,100
RTS0048216,82
RTS0048217,103
RTS0048218,117
RTS0048219,92
RTS0048220,97
RTS0048221,88
RTS0048222,72
RTS0048223,66
RTS0048224,67
RTS0048225,74
RTS0048226,55
RTS0048227,161
RTS0048228,73
RTS0048229,68
RTS0048230,71
RTS0048231,113
RTS0048232,84
RTS0048233,90
RTS0048234,120
RTS0048235,136
RTS0048236,111
RTS0048237,81
RTS0048238,91
RTS0048239,77
RTS0048240,79
RTS0048241,95
RTS0048242,164
RTS0048243,112
RTS0048244,119
RTS0048245,87
RTS0048246,93
RTS0049343,169
RTS0049344,162
RTS0049345,76
RTS0049346,43
RTS0049347,74
RTS0049348,79
RTS0049349,73
RTS0049350,61
RTS0049351,89
RTS0049352,94
RTS0049353,101
RTS0049354,60
RTS0049355,82
RTS0049356,77
RTS0049357,51
RTS0049358,39
RTS0049359,36
RTS0049360,101
RTS0049361,51
RTS0049362,57
RTS0049363,73
RTS0049364,86
RTS0049365,55
RTS0049366,466
RTS0049367,358
RTS0049368,107
RTS0049369,50
RTS0049370,41
RTS0049371,132
RTS0049372,82
RTS0049373,261
RTS0049374,204
RTS0049375,146
RTS0049376,164
RTS0049377,177
RTS0049378,128
RTS0049379,81
RTS0049380,131
RTS0049381,89
RTS0049382,103
RTS0049383,71
RTS0049384,55
RTS0049385,59
RTS0049386,104
RTS0049387,74
RTS0049388,78
RTS0049389,83
RTS0049390,2698
RTS0049391,3503
RTS0049392,2731
RTS0049393,3283
RTS0049394,1278
RTS0049395,271
RTS0049396,1793
RTS0049397,1597
RTS0049398,2550
RTS0049399,1068
RTS0049400,84
RTS0049401,74
RTS0049402,72
RTS0049403,49
RTS0049404,90
RTS0049405,91
RTS0049406,72
RTS0049407,83
RTS0049408,76
RTS0049409,66
RTS0049410,80
RTS0049411,83
RTS0049412,46
RTS0049413,44
RTS0049414,65
RTS0049415,102
RTS0049416,100
RTS0049417,65
RTS0049418,97
RTS0049419,67
RTS0049420,42
RTS0049421,63
RTS0049422,46
RTS0049423,66
RTS0049424,115
RTS0049425,111
RTS0049426,201
RTS0049427,194
RTS0049428,51
RTS0049429,164
RTS0049430,132
RTS0049431,106
RTS0049432,79
RTS0049433,53
RTS0049434,57
RTS0049435,36
RTS0049436,53
RTS0049437,302
RTS0049438,100
RTS0049439,173
RTS0049440,155
RTS0049441,216
RTS0049442,201
RTS0049443,155
RTS0049444,329
RTS0049445,68
RTS0049446,78
RTS0049447,129
RTS0049448,55
RTS0049449,99
RTS0049450,85
RTS0049451,96
RTS0049452,92
RTS0049453,88
RTS0049454,46
RTS0049455,61
RTS0049456,77
RTS0049457,157
RTS0049458,95
RTS0049459,157
RTS0049460,253
RTS0049461,389
RTS0049462,451
RTS0049463,70
RTS0049464,70
RTS0049465,54
RTS0049466,56
RTS0049467,61
RTS0049468,89
RTS0049469,86
RTS0049470,119
RTS0049471,185
RTS0049472,108
RTS0049473,331
RTS0049474,57
RTS0049475,69
RTS0049476,59
RTS0049477,44
RTS0049478,77
RTS0049479,5897
RTS0049480,505
RTS0049481,42
RTS0049482,66
RTS0049483,56
RTS0049484,72
RTS0049485,90
RTS0997079,50
RTS0997080,118
RTS0997081,52
RTS0997082,87
RTS0997083,80
RTS0997084,87
RTS0997085,77
RTS0997086,88
RTS0997087,32
RTS0997088,21705
RTS0997089,4124
RTS0997090,732
RTS0997091,223
RTS0997092,49
RTS0997093,54
RTS0997094,6
RTS0997095,34
RTS0997096,56
RTS0997097,25
RTS0997098,38
RTS0997099,37
RTS0997100,49
RTS0997101,28
RTS0997102,31
RTS0997103,34
RTS0997104,43
RTS0997105,22
RTS0997106,55
RTS0997107,30
RTS0997108,51
RTS0997109,23
RTS0997110,31
RTS0997111,30
RTS0997112,40
RTS0997113,30
RTS0997114,38
RTS0997115,32
RTS0997116,36
RTS0997117,48
RTS0997118,38
RTS0997119,39
RTS0997120,16
RTS0997121,112
RTS0997122,208
RTS0997123,220
RTS0997124,105
RTS0997125,464
RTS0997126,586
RTS0997127,607
RTS0997128,485
RTS0997129,677
RTS0997130,132
</Code_Summary>
