# Supplementary material for: Spatial meta-transcriptomics reveal associations of intratumor bacteria burden with lung cancer cells showing a distinct oncogenic signature
Source: J Immunother Cancer. 2022 Jul 6;10(7):e004698. doi: 10.1136/jitc-2022-004698 (PMC9260850; doi:10.1136/jitc-2022-004698)
Supplement: Supplementary data [file jitc-2022-004698supp009.zip › DSP-1001660004186-C-E12.dcc]

<Header>
FileVersion,0.02
SoftwareVersion,"GeoMx_NGS_Pipeline_ 2.0.0"
Date,2020-6-15
</Header>

<Scan_Attributes>
ID,DSP-1001660004186-C-E12
Plate_ID,1001660004186
Well,E12
</Scan_Attributes>

<NGS_Processing_Attributes>
SeqSetId,
tamperedIni,No
Raw,1915673
Trimmed,1904839
Stitched,1893334
Aligned,1858257
umiQ30,0.9914
rtsQ30,0.9909
</NGS_Processing_Attributes>


<Code_Summary>
RTS0039454,33
RTS0039455,27
RTS0039456,42
RTS0039457,59
RTS0039458,27
RTS0039459,32
RTS0039460,25
RTS0039461,29
RTS0039462,27
RTS0039463,31
RTS0039464,36
RTS0039465,66
RTS0039466,44
RTS0039467,117
RTS0039468,35
RTS0039469,22
RTS0039470,34
RTS0039471,28
RTS0039472,40
RTS0039473,35
RTS0039474,95
RTS0039475,71
RTS0039476,143
RTS0039477,120
RTS0039478,58
RTS0039479,27
RTS0039480,26
RTS0039481,28
RTS0039482,28
RTS0039483,22
RTS0039484,31
RTS0039485,30
RTS0039486,22
RTS0039487,25
RTS0039488,36
RTS0039489,32
RTS0039490,42
RTS0039491,27
RTS0039492,38
RTS0039493,37
RTS0039494,41
RTS0039495,51
RTS0039496,60
RTS0039497,35
RTS0039498,27
RTS0039499,105
RTS0039500,22
RTS0039501,67
RTS0039502,85
RTS0039503,64
RTS0039504,17
RTS0039505,49
RTS0039506,42
RTS0039507,37
RTS0039508,36
RTS0039509,49
RTS0039510,44
RTS0039511,29
RTS0039512,17
RTS0039513,21
RTS0039514,27
RTS0039515,50
RTS0039516,31
RTS0039517,28
RTS0039518,26
RTS0039519,22
RTS0039520,26
RTS0039521,29
RTS0039522,25
RTS0039523,21
RTS0039524,36
RTS0039525,49
RTS0039526,26
RTS0039527,51
RTS0039528,30
RTS0039529,39
RTS0039530,20
RTS0039531,38
RTS0039532,39
RTS0039533,37
RTS0039534,12
RTS0039535,35
RTS0039536,38
RTS0039537,29
RTS0039538,43
RTS0039539,37
RTS0039540,30
RTS0039541,34
RTS0039542,31
RTS0039543,25
RTS0039544,27
RTS0039545,35
RTS0039546,25
RTS0039547,23
RTS0039548,22
RTS0039549,33
RTS0039550,32
RTS0039551,44
RTS0039552,21
RTS0039553,31
RTS0039554,24
RTS0039555,52
RTS0039556,21
RTS0039557,33
RTS0039558,23
RTS0039559,31
RTS0039560,29
RTS0039561,21
RTS0039562,35
RTS0039563,24
RTS0039564,46
RTS0039565,45
RTS0039566,44
RTS0039567,28
RTS0039568,26
RTS0039569,26
RTS0039570,35
RTS0039571,30
RTS0039572,36
RTS0039573,22
RTS0039574,34
RTS0039575,13
RTS0039576,10
RTS0039577,25
RTS0039578,31
RTS0039579,29
RTS0039580,29
RTS0039581,29
RTS0039582,16
RTS0039583,47
RTS0039584,34
RTS0039585,34
RTS0039586,19
RTS0039587,21
RTS0039588,29
RTS0039589,35
RTS0039590,22
RTS0039591,35
RTS0039592,22
RTS0039593,18
RTS0039594,35
RTS0039595,22
RTS0039596,37
RTS0039597,30
RTS0039598,26
RTS0039599,33
RTS0039600,40
RTS0039601,17
RTS0039602,22
RTS0039603,33
RTS0039604,59
RTS0039605,31
RTS0039606,24
RTS0039607,39
RTS0039608,26
RTS0039609,34
RTS0039610,39
RTS0039611,28
RTS0039612,20
RTS0039613,23
RTS0039614,16
RTS0039615,18
RTS0039616,27
RTS0039617,20
RTS0039619,36
RTS0039620,34
RTS0039621,28
RTS0039622,25
RTS0039623,19
RTS0039624,30
RTS0039625,41
RTS0039626,26
RTS0039627,33
RTS0039628,18
RTS0039629,25
RTS0039630,24
RTS0039631,19
RTS0039632,20
RTS0039633,27
RTS0039634,36
RTS0039635,27
RTS0039636,16
RTS0039637,22
RTS0039638,32
RTS0039639,30
RTS0039640,21
RTS0039641,35
RTS0039642,33
RTS0039643,30
RTS0039644,20
RTS0039645,17
RTS0039646,38
RTS0039647,39
RTS0039648,26
RTS0039649,31
RTS0039650,31
RTS0039651,33
RTS0039652,44
RTS0039653,34
RTS0039654,36
RTS0039655,52
RTS0039656,25
RTS0039657,27
RTS0039658,29
RTS0039659,26
RTS0039660,21
RTS0039661,40
RTS0039662,25
RTS0039663,31
RTS0039664,22
RTS0039665,27
RTS0039666,31
RTS0039667,20
RTS0039668,27
RTS0039669,43
RTS0039670,32
RTS0039671,47
RTS0039672,59
RTS0039673,51
RTS0039674,50
RTS0039675,46
RTS0039676,33
RTS0039677,44
RTS0039678,31
RTS0039679,41
RTS0039680,30
RTS0039681,52
RTS0039682,30
RTS0039683,22
RTS0039684,38
RTS0039685,25
RTS0039686,34
RTS0039687,34
RTS0039688,33
RTS0039689,26
RTS0039690,34
RTS0039691,37
RTS0039692,28
RTS0039693,14
RTS0039694,36
RTS0039695,27
RTS0039696,33
RTS0039697,38
RTS0039698,27
RTS0039699,47
RTS0039700,34
RTS0039701,17
RTS0039702,39
RTS0039703,32
RTS0039704,27
RTS0039705,20
RTS0039706,29
RTS0039707,33
RTS0039708,35
RTS0039709,26
RTS0039710,53
RTS0039711,24
RTS0039712,37
RTS0039713,44
RTS0039714,33
RTS0039715,28
RTS0039716,24
RTS0039717,29
RTS0039718,12
RTS0039719,14
RTS0039720,37
RTS0039721,35
RTS0039722,35
RTS0039723,45
RTS0039724,34
RTS0039725,35
RTS0039726,38
RTS0039727,23
RTS0039728,22
RTS0039729,31
RTS0039730,28
RTS0039731,26
RTS0039732,41
RTS0039733,41
RTS0039734,35
RTS0039735,46
RTS0039736,32
RTS0039737,34
RTS0039738,32
RTS0039739,32
RTS0039740,26
RTS0039741,30
RTS0039742,24
RTS0039743,35
RTS0039744,17
RTS0039745,36
RTS0039746,35
RTS0039747,32
RTS0039749,32
RTS0039750,32
RTS0039751,34
RTS0039752,19
RTS0039753,34
RTS0039754,37
RTS0039755,37
RTS0039756,24
RTS0039757,32
RTS0039758,28
RTS0039759,28
RTS0039760,26
RTS0039761,41
RTS0039762,33
RTS0039763,34
RTS0039764,29
RTS0039765,18
RTS0039766,28
RTS0039767,28
RTS0039768,27
RTS0039769,30
RTS0039770,95
RTS0039771,26
RTS0039772,29
RTS0039773,37
RTS0039774,25
RTS0039775,41
RTS0039776,23
RTS0039777,22
RTS0039778,20
RTS0039779,20
RTS0039780,32
RTS0039781,30
RTS0039782,26
RTS0039783,25
RTS0039784,32
RTS0039785,43
RTS0039786,40
RTS0039787,21
RTS0039788,20
RTS0039789,21
RTS0039790,38
RTS0039791,35
RTS0039792,27
RTS0039793,27
RTS0039794,32
RTS0039795,24
RTS0039796,19
RTS0039797,33
RTS0039798,44
RTS0039799,28
RTS0039800,30
RTS0039801,25
RTS0039802,24
RTS0039803,16
RTS0039804,32
RTS0039805,27
RTS0039806,31
RTS0039807,30
RTS0039808,35
RTS0039809,20
RTS0039810,37
RTS0039811,26
RTS0039812,53
RTS0039813,28
RTS0039814,35
RTS0039815,39
RTS0039816,28
RTS0039817,28
RTS0039818,39
RTS0039819,24
RTS0039820,25
RTS0039821,31
RTS0039822,25
RTS0039823,28
RTS0039824,23
RTS0039825,21
RTS0039826,18
RTS0039827,33
RTS0039828,24
RTS0039829,27
RTS0039830,29
RTS0039831,11
RTS0039832,28
RTS0039833,34
RTS0039834,24
RTS0039835,36
RTS0039836,40
RTS0039838,22
RTS0039839,26
RTS0039840,20
RTS0039841,34
RTS0039842,17
RTS0039843,19
RTS0039844,34
RTS0039845,28
RTS0039846,36
RTS0039847,22
RTS0039848,32
RTS0039849,22
RTS0039850,25
RTS0039851,46
RTS0039852,37
RTS0039853,26
RTS0039854,24
RTS0039855,16
RTS0039856,33
RTS0039857,27
RTS0039858,22
RTS0039859,45
RTS0039860,30
RTS0039861,24
RTS0039862,25
RTS0039863,33
RTS0039864,33
RTS0039865,23
RTS0039866,28
RTS0039867,35
RTS0039868,19
RTS0039869,39
RTS0039870,36
RTS0039871,24
RTS0039872,28
RTS0039873,31
RTS0039874,25
RTS0039875,33
RTS0039876,47
RTS0039877,26
RTS0039878,28
RTS0039879,32
RTS0039880,24
RTS0039881,19
RTS0039882,22
RTS0039883,23
RTS0039884,23
RTS0039885,45
RTS0039886,25
RTS0039887,24
RTS0039888,31
RTS0039890,23
RTS0039891,28
RTS0039892,18
RTS0039893,34
RTS0039894,28
RTS0039895,27
RTS0039896,35
RTS0039897,30
RTS0039898,34
RTS0039899,23
RTS0039900,40
RTS0039901,41
RTS0039902,41
RTS0039903,32
RTS0039904,40
RTS0039905,29
RTS0039906,32
RTS0039907,38
RTS0039908,30
RTS0039909,28
RTS0039910,23
RTS0039911,21
RTS0039912,31
RTS0039913,29
RTS0039914,27
RTS0039915,28
RTS0039916,26
RTS0039917,18
RTS0039918,38
RTS0039919,47
RTS0039920,31
RTS0039921,35
RTS0039922,31
RTS0039923,26
RTS0039924,35
RTS0039925,31
RTS0039926,37
RTS0039927,40
RTS0039928,29
RTS0039929,27
RTS0039930,32
RTS0039931,33
RTS0039932,31
RTS0039933,23
RTS0039934,27
RTS0039935,28
RTS0039936,31
RTS0039937,32
RTS0039938,28
RTS0039939,28
RTS0039940,25
RTS0039941,22
RTS0039942,36
RTS0039943,14
RTS0039944,38
RTS0039945,20
RTS0039946,26
RTS0039947,26
RTS0039948,38
RTS0039949,29
RTS0039950,22
RTS0039951,24
RTS0039952,41
RTS0039953,23
RTS0039954,21
RTS0039955,26
RTS0039956,43
RTS0039957,53
RTS0039958,51
RTS0039959,35
RTS0039960,44
RTS0039961,24
RTS0039962,19
RTS0039963,27
RTS0039964,40
RTS0039965,33
RTS0039966,20
RTS0039967,17
RTS0039968,21
RTS0039969,31
RTS0039970,28
RTS0039971,24
RTS0039972,35
RTS0039973,37
RTS0039974,26
RTS0039975,25
RTS0039976,32
RTS0039977,27
RTS0039978,21
RTS0039979,26
RTS0039980,30
RTS0039981,20
RTS0039982,38
RTS0039983,24
RTS0039984,24
RTS0039985,32
RTS0039986,43
RTS0039987,53
RTS0039988,32
RTS0039989,25
RTS0039990,25
RTS0039991,19
RTS0039992,27
RTS0039993,33
RTS0039994,21
RTS0039995,27
RTS0039996,82
RTS0039997,44
RTS0039998,76
RTS0039999,71
RTS0040000,74
RTS0040001,18
RTS0040002,18
RTS0040003,33
RTS0040004,41
RTS0040005,50
RTS0040006,38
RTS0040007,23
RTS0040008,24
RTS0040009,36
RTS0040010,27
RTS0040011,35
RTS0040012,19
RTS0040013,32
RTS0040014,25
RTS0040015,20
RTS0040016,22
RTS0040017,14
RTS0040018,30
RTS0040019,41
RTS0040020,39
RTS0040021,28
RTS0040022,34
RTS0040023,40
RTS0040024,17
RTS0040025,37
RTS0040026,23
RTS0040027,42
RTS0040028,33
RTS0040029,38
RTS0040030,51
RTS0040031,37
RTS0040032,33
RTS0040033,28
RTS0040034,36
RTS0040035,19
RTS0040036,49
RTS0040037,37
RTS0040038,45
RTS0040039,18
RTS0040040,26
RTS0040041,21
RTS0040042,30
RTS0040043,24
RTS0040044,31
RTS0040045,31
RTS0040046,41
RTS0040047,34
RTS0040048,57
RTS0040049,28
RTS0040050,47
RTS0040051,36
RTS0040052,30
RTS0040053,30
RTS0040054,30
RTS0040055,26
RTS0040056,37
RTS0040057,22
RTS0040058,34
RTS0040059,30
RTS0040060,28
RTS0040061,19
RTS0040062,39
RTS0040063,35
RTS0040064,50
RTS0040065,37
RTS0040066,34
RTS0040067,27
RTS0040068,35
RTS0040069,23
RTS0040070,27
RTS0040071,18
RTS0040072,24
RTS0040073,43
RTS0040074,36
RTS0040075,29
RTS0040076,23
RTS0040077,27
RTS0040078,30
RTS0040079,26
RTS0040080,31
RTS0040081,34
RTS0040082,23
RTS0040083,18
RTS0040084,35
RTS0040085,20
RTS0040086,28
RTS0040087,28
RTS0040088,33
RTS0040089,29
RTS0040090,33
RTS0040091,33
RTS0040092,30
RTS0040093,32
RTS0040094,18
RTS0040095,37
RTS0040096,36
RTS0040097,25
RTS0040098,23
RTS0040099,31
RTS0040100,33
RTS0040101,17
RTS0040102,30
RTS0040103,20
RTS0040104,21
RTS0040105,32
RTS0040106,38
RTS0040107,44
RTS0040108,31
RTS0040109,29
RTS0040110,38
RTS0040111,36
RTS0040112,42
RTS0040113,16
RTS0040114,29
RTS0040115,51
RTS0040116,22
RTS0040117,26
RTS0040118,29
RTS0040119,26
RTS0040120,22
RTS0040121,35
RTS0040122,37
RTS0040123,26
RTS0040124,35
RTS0040125,34
RTS0040126,14
RTS0040127,31
RTS0040128,21
RTS0040129,36
RTS0040130,34
RTS0040131,41
RTS0040132,29
RTS0040133,24
RTS0040134,27
RTS0040135,16
RTS0040136,13
RTS0040137,25
RTS0040138,25
RTS0040139,21
RTS0040140,29
RTS0040141,30
RTS0040142,36
RTS0040143,34
RTS0040144,30
RTS0040145,28
RTS0040146,29
RTS0040147,33
RTS0040148,18
RTS0040149,18
RTS0040150,29
RTS0040151,28
RTS0040152,26
RTS0040153,27
RTS0040154,40
RTS0040155,26
RTS0040156,31
RTS0040157,27
RTS0040158,33
RTS0040159,29
RTS0040160,29
RTS0040161,45
RTS0040162,16
RTS0040163,31
RTS0040164,31
RTS0040165,21
RTS0040166,20
RTS0040167,34
RTS0040168,29
RTS0040169,36
RTS0040170,22
RTS0040171,8
RTS0040172,39
RTS0040173,32
RTS0040174,23
RTS0040175,33
RTS0040176,21
RTS0040177,23
RTS0040178,18
RTS0040179,17
RTS0040180,33
RTS0040181,33
RTS0040182,35
RTS0040183,27
RTS0040184,26
RTS0040185,24
RTS0040186,38
RTS0040187,24
RTS0040188,19
RTS0040189,32
RTS0040190,20
RTS0040191,26
RTS0040192,26
RTS0040193,20
RTS0040194,38
RTS0040195,39
RTS0040196,34
RTS0040197,17
RTS0040198,27
RTS0040199,32
RTS0040200,22
RTS0040201,41
RTS0040202,34
RTS0040203,27
RTS0040204,30
RTS0040205,33
RTS0040206,23
RTS0040207,19
RTS0040208,33
RTS0040209,24
RTS0040210,41
RTS0040211,33
RTS0040212,23
RTS0040213,23
RTS0040214,49
RTS0040215,34
RTS0040216,28
RTS0040217,20
RTS0040218,25
RTS0040219,28
RTS0040220,16
RTS0040221,32
RTS0040222,22
RTS0040223,21
RTS0040224,22
RTS0040225,16
RTS0040226,33
RTS0040227,15
RTS0040228,26
RTS0040229,29
RTS0040230,32
RTS0040231,13
RTS0040232,20
RTS0040233,16
RTS0040234,32
RTS0040235,22
RTS0040236,23
RTS0040237,54
RTS0040238,36
RTS0040239,35
RTS0040240,27
RTS0040241,22
RTS0040242,20
RTS0040243,31
RTS0040244,25
RTS0040245,38
RTS0040246,29
RTS0040247,28
RTS0040248,33
RTS0040249,42
RTS0040250,30
RTS0040251,49
RTS0040252,38
RTS0040253,29
RTS0040254,26
RTS0040255,30
RTS0040256,26
RTS0040257,32
RTS0040258,27
RTS0040259,34
RTS0040260,42
RTS0040261,18
RTS0040262,26
RTS0040263,23
RTS0040264,34
RTS0040265,28
RTS0040266,23
RTS0040267,21
RTS0040268,30
RTS0040269,23
RTS0040270,31
RTS0040271,43
RTS0040272,28
RTS0040273,25
RTS0040274,41
RTS0040275,36
RTS0040276,20
RTS0040277,26
RTS0040278,44
RTS0040279,35
RTS0040280,24
RTS0040281,40
RTS0040282,32
RTS0040283,47
RTS0040284,27
RTS0040285,32
RTS0040286,24
RTS0040287,27
RTS0040288,27
RTS0040289,28
RTS0040290,47
RTS0040291,7
RTS0040292,33
RTS0040293,19
RTS0040294,27
RTS0040295,39
RTS0040296,29
RTS0040297,25
RTS0040298,27
RTS0040299,32
RTS0040300,35
RTS0040301,23
RTS0040302,25
RTS0040303,32
RTS0040304,28
RTS0040305,35
RTS0040306,18
RTS0040307,21
RTS0040308,26
RTS0040309,40
RTS0040310,36
RTS0040311,26
RTS0040312,41
RTS0040313,22
RTS0040314,34
RTS0040315,31
RTS0040316,34
RTS0040317,28
RTS0040318,16
RTS0040319,40
RTS0040320,30
RTS0040321,29
RTS0040322,35
RTS0040323,51
RTS0040324,27
RTS0040325,26
RTS0040326,30
RTS0040327,35
RTS0040328,31
RTS0040329,37
RTS0040330,35
RTS0040331,31
RTS0040332,39
RTS0040333,40
RTS0040334,29
RTS0040335,25
RTS0040336,28
RTS0040337,39
RTS0040338,9
RTS0040339,37
RTS0040340,30
RTS0040341,45
RTS0040342,25
RTS0040343,29
RTS0040344,28
RTS0040345,36
RTS0040346,25
RTS0040347,36
RTS0040348,30
RTS0040349,51
RTS0040350,28
RTS0040351,41
RTS0040352,40
RTS0040353,33
RTS0040354,29
RTS0040355,37
RTS0040356,39
RTS0040357,37
RTS0040358,28
RTS0040359,39
RTS0040360,43
RTS0040361,43
RTS0040363,18
RTS0040364,29
RTS0040365,29
RTS0040366,43
RTS0040367,60
RTS0040368,88
RTS0040369,62
RTS0040370,68
RTS0040371,31
RTS0040372,26
RTS0040373,32
RTS0040374,28
RTS0040375,17
RTS0040376,36
RTS0040377,46
RTS0040378,38
RTS0040379,42
RTS0040380,33
RTS0040381,19
RTS0040382,28
RTS0040383,23
RTS0040384,20
RTS0040385,19
RTS0040386,32
RTS0040387,31
RTS0040388,45
RTS0040389,33
RTS0040390,38
RTS0040391,33
RTS0040392,56
RTS0040393,33
RTS0040394,41
RTS0040395,35
RTS0040396,34
RTS0040397,37
RTS0040398,41
RTS0040399,50
RTS0040400,36
RTS0040401,43
RTS0040402,32
RTS0040403,26
RTS0040404,27
RTS0040405,19
RTS0040406,37
RTS0040407,26
RTS0040408,37
RTS0040409,20
RTS0040410,27
RTS0040411,36
RTS0040412,25
RTS0040413,41
RTS0040414,36
RTS0040415,27
RTS0040416,33
RTS0040417,16
RTS0040418,16
RTS0040419,33
RTS0040420,37
RTS0040421,27
RTS0040422,55
RTS0040423,57
RTS0040424,27
RTS0040425,24
RTS0040426,27
RTS0040428,59
RTS0040429,30
RTS0040430,39
RTS0040431,34
RTS0040432,20
RTS0040433,27
RTS0040434,30
RTS0040435,28
RTS0040436,19
RTS0040437,47
RTS0040438,54
RTS0040439,49
RTS0040440,35
RTS0040441,42
RTS0040442,40
RTS0040443,38
RTS0040444,46
RTS0040445,31
RTS0040446,42
RTS0040447,34
RTS0040448,31
RTS0040449,32
RTS0040450,30
RTS0040451,31
RTS0040452,20
RTS0040453,32
RTS0040454,29
RTS0040455,35
RTS0040456,34
RTS0040457,30
RTS0040458,13
RTS0040459,28
RTS0040460,26
RTS0040461,25
RTS0040462,26
RTS0040463,38
RTS0040464,27
RTS0040465,24
RTS0040466,52
RTS0040467,24
RTS0040468,31
RTS0040469,22
RTS0040470,20
RTS0040471,48
RTS0040472,27
RTS0040473,18
RTS0040474,19
RTS0040475,24
RTS0040476,27
RTS0040477,32
RTS0040478,26
RTS0040479,23
RTS0040480,20
RTS0040481,30
RTS0040482,36
RTS0040483,24
RTS0040484,24
RTS0040485,35
RTS0040486,21
RTS0040487,19
RTS0040488,31
RTS0040489,22
RTS0040490,24
RTS0040491,23
RTS0040492,32
RTS0040493,31
RTS0040494,27
RTS0040495,32
RTS0040496,20
RTS0040497,26
RTS0040498,25
RTS0040499,23
RTS0040500,31
RTS0040501,21
RTS0040502,16
RTS0040503,26
RTS0040504,27
RTS0040505,16
RTS0040506,26
RTS0040507,34
RTS0040508,27
RTS0040509,25
RTS0040510,22
RTS0040511,28
RTS0040512,30
RTS0040513,28
RTS0040514,26
RTS0040515,35
RTS0040516,26
RTS0040517,30
RTS0040518,20
RTS0040519,37
RTS0040520,14
RTS0040521,19
RTS0040522,16
RTS0040523,20
RTS0040524,6
RTS0040525,21
RTS0040526,41
RTS0040527,23
RTS0040528,27
RTS0040529,32
RTS0040530,30
RTS0040531,21
RTS0040532,30
RTS0040533,22
RTS0040534,17
RTS0040535,19
RTS0040536,14
RTS0040537,62
RTS0040538,32
RTS0040539,35
RTS0040540,30
RTS0040541,19
RTS0040542,16
RTS0040543,27
RTS0040544,34
RTS0040545,22
RTS0040546,21
RTS0040547,20
RTS0040548,22
RTS0040549,24
RTS0040550,21
RTS0040551,19
RTS0040552,18
RTS0040553,38
RTS0040554,24
RTS0040555,32
RTS0040556,24
RTS0040557,18
RTS0040558,28
RTS0040559,25
RTS0040560,23
RTS0040561,16
RTS0040562,20
RTS0040563,21
RTS0040564,22
RTS0040565,20
RTS0040566,31
RTS0040567,35
RTS0040568,12
RTS0040569,24
RTS0040570,32
RTS0040571,17
RTS0040572,21
RTS0040573,25
RTS0040574,35
RTS0040575,19
RTS0040576,34
RTS0040577,27
RTS0040578,26
RTS0040579,23
RTS0040580,29
RTS0040581,16
RTS0040582,42
RTS0040583,28
RTS0040584,26
RTS0040585,27
RTS0040586,24
RTS0040587,23
RTS0040588,28
RTS0040589,19
RTS0040590,25
RTS0040591,39
RTS0040592,26
RTS0040593,18
RTS0040594,21
RTS0040595,34
RTS0040596,38
RTS0040597,39
RTS0040598,19
RTS0040599,22
RTS0040600,27
RTS0040601,24
RTS0040602,25
RTS0040603,24
RTS0040604,38
RTS0040605,34
RTS0040606,31
RTS0040607,42
RTS0040608,39
RTS0040609,32
RTS0040610,35
RTS0040611,45
RTS0040612,37
RTS0040613,34
RTS0040614,37
RTS0040615,32
RTS0040616,21
RTS0040617,28
RTS0040618,15
RTS0040619,29
RTS0040620,28
RTS0040621,31
RTS0040622,19
RTS0040623,24
RTS0040624,32
RTS0040625,30
RTS0040626,23
RTS0040627,22
RTS0040628,38
RTS0040629,35
RTS0040630,27
RTS0040631,31
RTS0040632,33
RTS0040633,38
RTS0040634,39
RTS0040635,29
RTS0040636,38
RTS0040637,36
RTS0040638,22
RTS0040639,27
RTS0040640,19
RTS0040641,28
RTS0040642,48
RTS0040643,30
RTS0040644,38
RTS0040645,50
RTS0040646,31
RTS0040647,18
RTS0040648,38
RTS0040649,34
RTS0040650,15
RTS0040651,31
RTS0040652,10
RTS0040653,21
RTS0040654,28
RTS0040655,24
RTS0040656,28
RTS0040657,17
RTS0040658,27
RTS0040659,25
RTS0040660,18
RTS0040661,18
RTS0040662,16
RTS0040663,16
RTS0040664,17
RTS0040665,19
RTS0040666,32
RTS0040667,29
RTS0040668,24
RTS0040669,15
RTS0040670,21
RTS0040671,20
RTS0040672,23
RTS0040673,33
RTS0040674,24
RTS0040675,36
RTS0040676,25
RTS0040677,26
RTS0040678,46
RTS0040679,29
RTS0040680,37
RTS0040681,19
RTS0040682,21
RTS0040683,41
RTS0040684,49
RTS0040685,22
RTS0040686,20
RTS0040687,49
RTS0040688,15
RTS0040689,21
RTS0040690,23
RTS0040691,28
RTS0040692,16
RTS0040693,38
RTS0040694,28
RTS0040695,30
RTS0040696,25
RTS0040697,24
RTS0040698,23
RTS0040699,27
RTS0040700,28
RTS0040701,20
RTS0040702,35
RTS0040703,19
RTS0040704,27
RTS0040705,39
RTS0040706,27
RTS0040707,17
RTS0040708,15
RTS0040709,32
RTS0040710,25
RTS0040711,28
RTS0040712,27
RTS0040713,37
RTS0040714,28
RTS0040715,29
RTS0040716,22
RTS0040717,19
RTS0040718,25
RTS0040719,18
RTS0040720,35
RTS0040721,14
RTS0040722,19
RTS0040723,29
RTS0040724,22
RTS0040725,22
RTS0040726,23
RTS0040727,32
RTS0040728,35
RTS0040729,30
RTS0040730,40
RTS0040731,29
RTS0040732,26
RTS0040733,17
RTS0040734,31
RTS0040735,23
RTS0040736,51
RTS0040737,54
RTS0040738,49
RTS0040739,51
RTS0040740,34
RTS0040741,30
RTS0040742,32
RTS0040743,35
RTS0040744,34
RTS0040745,33
RTS0040746,30
RTS0040747,24
RTS0040748,32
RTS0040749,28
RTS0040750,32
RTS0040751,16
RTS0040752,30
RTS0040753,24
RTS0040754,23
RTS0040755,22
RTS0040756,23
RTS0040757,20
RTS0040758,28
RTS0040759,33
RTS0040760,34
RTS0040761,26
RTS0040762,35
RTS0040763,28
RTS0040764,26
RTS0040765,42
RTS0040766,27
RTS0040767,32
RTS0040768,38
RTS0040769,55
RTS0040770,27
RTS0040771,36
RTS0040772,40
RTS0040773,31
RTS0040774,37
RTS0040775,50
RTS0040776,19
RTS0040777,38
RTS0040778,19
RTS0040779,26
RTS0040780,21
RTS0040781,34
RTS0040782,34
RTS0040783,39
RTS0040784,32
RTS0040785,33
RTS0040786,31
RTS0040787,29
RTS0040788,22
RTS0040789,30
RTS0040790,21
RTS0040791,34
RTS0040792,45
RTS0040793,19
RTS0040794,17
RTS0040795,31
RTS0040796,66
RTS0040797,39
RTS0040798,31
RTS0040799,18
RTS0040800,17
RTS0040801,39
RTS0040802,37
RTS0040803,29
RTS0040804,26
RTS0040805,17
RTS0040806,22
RTS0040807,25
RTS0040808,34
RTS0040809,32
RTS0040810,40
RTS0040811,25
RTS0040812,28
RTS0040813,19
RTS0040814,34
RTS0040815,41
RTS0040816,38
RTS0040817,30
RTS0040818,36
RTS0040819,34
RTS0040820,38
RTS0040821,34
RTS0040822,53
RTS0040823,28
RTS0040824,23
RTS0040825,43
RTS0040826,59
RTS0040827,38
RTS0040828,34
RTS0040830,45
RTS0040831,32
RTS0040832,28
RTS0040833,34
RTS0040834,22
RTS0040836,37
RTS0040837,30
RTS0040838,27
RTS0040839,28
RTS0040840,26
RTS0040841,29
RTS0040842,38
RTS0040843,30
RTS0040844,32
RTS0040845,26
RTS0040846,35
RTS0040847,38
RTS0040848,20
RTS0040849,28
RTS0040850,51
RTS0040851,32
RTS0040852,29
RTS0040853,30
RTS0040854,32
RTS0040855,29
RTS0040856,29
RTS0040857,39
RTS0040858,16
RTS0040859,28
RTS0040860,20
RTS0040861,32
RTS0040862,51
RTS0040863,30
RTS0040864,32
RTS0040865,29
RTS0040866,31
RTS0040867,29
RTS0040868,19
RTS0040869,31
RTS0040870,31
RTS0040871,30
RTS0040872,26
RTS0040873,23
RTS0040874,36
RTS0040875,20
RTS0040876,22
RTS0040877,28
RTS0040878,20
RTS0040879,29
RTS0040880,45
RTS0040881,31
RTS0040882,27
RTS0040883,19
RTS0040884,41
RTS0040885,23
RTS0040886,71
RTS0040887,66
RTS0040888,56
RTS0040889,164
RTS0040890,85
RTS0040891,24
RTS0040892,31
RTS0040893,24
RTS0040894,41
RTS0040895,37
RTS0040896,27
RTS0040897,21
RTS0040898,24
RTS0040899,24
RTS0040900,26
RTS0040901,31
RTS0040902,31
RTS0040903,14
RTS0040904,24
RTS0040905,30
RTS0040906,44
RTS0040907,39
RTS0040908,23
RTS0040909,28
RTS0040910,27
RTS0040911,43
RTS0040912,21
RTS0040913,29
RTS0040914,23
RTS0040915,32
RTS0040916,25
RTS0040917,25
RTS0040918,40
RTS0040919,30
RTS0040920,24
RTS0040921,18
RTS0040922,27
RTS0040923,28
RTS0040924,24
RTS0040925,21
RTS0040926,22
RTS0040927,19
RTS0040928,18
RTS0040929,30
RTS0040930,26
RTS0040931,31
RTS0040932,30
RTS0040933,17
RTS0040934,27
RTS0040935,28
RTS0040936,26
RTS0040937,20
RTS0040938,33
RTS0040939,33
RTS0040940,22
RTS0040941,25
RTS0040942,27
RTS0040943,17
RTS0040944,37
RTS0040945,26
RTS0040946,38
RTS0040947,36
RTS0040948,54
RTS0040949,41
RTS0040950,39
RTS0040951,30
RTS0040952,16
RTS0040953,21
RTS0040954,26
RTS0040955,27
RTS0040956,30
RTS0040957,25
RTS0040958,38
RTS0040959,28
RTS0040960,35
RTS0040961,24
RTS0040962,33
RTS0040963,16
RTS0040964,29
RTS0040965,23
RTS0040966,27
RTS0040967,40
RTS0040968,31
RTS0040969,26
RTS0040970,27
RTS0040971,48
RTS0040972,29
RTS0040973,31
RTS0040974,28
RTS0040975,26
RTS0040976,26
RTS0040977,32
RTS0040978,20
RTS0040979,39
RTS0040980,25
RTS0040981,22
RTS0040982,26
RTS0040983,40
RTS0040984,27
RTS0040985,34
RTS0040986,40
RTS0040987,63
RTS0040988,31
RTS0040989,37
RTS0040990,33
RTS0040991,42
RTS0040992,14
RTS0040993,36
RTS0040994,33
RTS0040995,27
RTS0040996,30
RTS0040997,39
RTS0040998,22
RTS0040999,35
RTS0041000,28
RTS0041001,23
RTS0041002,38
RTS0041003,43
RTS0041004,36
RTS0041005,35
RTS0041006,42
RTS0041007,29
RTS0041008,31
RTS0041009,35
RTS0041010,20
RTS0041011,22
RTS0041012,22
RTS0041013,36
RTS0041014,23
RTS0041015,19
RTS0041016,34
RTS0041017,26
RTS0041018,31
RTS0041019,46
RTS0041020,21
RTS0041021,21
RTS0041022,29
RTS0041023,31
RTS0041024,20
RTS0041025,21
RTS0041026,37
RTS0041027,23
RTS0041028,32
RTS0041029,28
RTS0041030,18
RTS0041031,28
RTS0041032,26
RTS0041033,27
RTS0041034,28
RTS0041035,26
RTS0041036,38
RTS0041037,22
RTS0041038,40
RTS0041039,16
RTS0041040,38
RTS0041041,29
RTS0041042,27
RTS0041043,33
RTS0041044,22
RTS0041045,20
RTS0041046,27
RTS0041047,38
RTS0041048,18
RTS0041049,65
RTS0041050,78
RTS0041051,25
RTS0041052,24
RTS0041053,34
RTS0041054,42
RTS0041055,36
RTS0041056,37
RTS0041057,25
RTS0041058,38
RTS0041059,31
RTS0041060,40
RTS0041061,30
RTS0041062,26
RTS0041063,33
RTS0041064,35
RTS0041066,33
RTS0041067,31
RTS0041068,33
RTS0041069,31
RTS0041070,72
RTS0041071,37
RTS0041072,23
RTS0041073,23
RTS0041074,33
RTS0041075,44
RTS0041076,29
RTS0041077,22
RTS0041078,27
RTS0041079,19
RTS0041080,35
RTS0041081,31
RTS0041082,18
RTS0041083,32
RTS0041084,22
RTS0041085,23
RTS0041086,43
RTS0041087,20
RTS0041088,35
RTS0041089,27
RTS0041090,24
RTS0041091,35
RTS0041092,37
RTS0041093,37
RTS0041094,31
RTS0041095,18
RTS0041096,20
RTS0041097,37
RTS0041098,23
RTS0041099,28
RTS0041100,27
RTS0041101,30
RTS0041102,34
RTS0041103,23
RTS0041104,38
RTS0041105,32
RTS0041106,36
RTS0041107,36
RTS0041108,36
RTS0041109,34
RTS0041110,45
RTS0041111,32
RTS0041112,36
RTS0041113,31
RTS0041114,34
RTS0041115,34
RTS0041116,36
RTS0041117,22
RTS0041118,25
RTS0041119,31
RTS0041120,29
RTS0041121,47
RTS0041122,29
RTS0041123,45
RTS0041124,17
RTS0041125,26
RTS0041126,44
RTS0041127,34
RTS0041128,54
RTS0041129,26
RTS0041130,32
RTS0041131,17
RTS0041132,30
RTS0041133,21
RTS0041134,49
RTS0041135,31
RTS0041136,34
RTS0041137,35
RTS0041138,29
RTS0041139,43
RTS0041140,35
RTS0041141,19
RTS0041142,24
RTS0041143,24
RTS0041144,36
RTS0041145,35
RTS0041146,25
RTS0041147,20
RTS0041148,29
RTS0041149,38
RTS0041150,42
RTS0041151,26
RTS0041152,22
RTS0041153,19
RTS0041154,21
RTS0041155,22
RTS0041156,46
RTS0041157,30
RTS0041158,38
RTS0041159,47
RTS0041160,29
RTS0041161,49
RTS0041162,24
RTS0041163,31
RTS0041164,46
RTS0041165,22
RTS0041166,23
RTS0041167,30
RTS0041168,22
RTS0041169,27
RTS0041170,36
RTS0041171,28
RTS0041172,29
RTS0041173,25
RTS0041174,32
RTS0041175,25
RTS0041176,17
RTS0041177,34
RTS0041178,24
RTS0041179,27
RTS0041180,32
RTS0041181,36
RTS0041182,33
RTS0041183,36
RTS0041184,30
RTS0041185,22
RTS0041186,24
RTS0041187,23
RTS0041188,28
RTS0041189,49
RTS0041190,37
RTS0041191,32
RTS0041192,33
RTS0041193,30
RTS0041194,22
RTS0041195,29
RTS0041196,30
RTS0041197,48
RTS0041198,39
RTS0041199,34
RTS0041200,28
RTS0041201,32
RTS0041202,36
RTS0041203,40
RTS0041204,43
RTS0041205,21
RTS0041206,30
RTS0041207,47
RTS0041208,31
RTS0041209,25
RTS0041210,14
RTS0041211,35
RTS0041212,36
RTS0041213,35
RTS0041214,38
RTS0041215,22
RTS0041216,30
RTS0041217,38
RTS0041218,34
RTS0041219,28
RTS0041220,26
RTS0041221,31
RTS0041222,17
RTS0041223,25
RTS0041224,32
RTS0041225,23
RTS0041226,31
RTS0041227,24
RTS0041228,24
RTS0041229,39
RTS0041230,33
RTS0041231,23
RTS0041232,26
RTS0041233,35
RTS0041234,43
RTS0041235,25
RTS0041236,23
RTS0041237,26
RTS0041238,27
RTS0041239,26
RTS0041240,29
RTS0041241,48
RTS0041242,28
RTS0041243,31
RTS0041244,22
RTS0041246,27
RTS0041247,34
RTS0041248,22
RTS0041249,35
RTS0041250,37
RTS0041251,38
RTS0041252,30
RTS0041253,19
RTS0041254,24
RTS0041255,16
RTS0041256,36
RTS0041257,28
RTS0041258,39
RTS0041259,30
RTS0041260,41
RTS0041261,29
RTS0041262,35
RTS0041263,32
RTS0041265,39
RTS0041266,54
RTS0041267,38
RTS0041268,32
RTS0041269,52
RTS0041270,25
RTS0041271,41
RTS0041272,17
RTS0041273,25
RTS0041274,34
RTS0041275,37
RTS0041276,26
RTS0041277,18
RTS0041278,29
RTS0041279,23
RTS0041280,32
RTS0041281,23
RTS0041282,27
RTS0041283,29
RTS0041284,33
RTS0041285,15
RTS0041286,27
RTS0041287,28
RTS0041288,31
RTS0041289,28
RTS0041290,40
RTS0041291,27
RTS0041292,40
RTS0041293,29
RTS0041294,25
RTS0041295,21
RTS0041296,22
RTS0041297,24
RTS0041298,37
RTS0041299,26
RTS0041300,27
RTS0041301,32
RTS0041302,31
RTS0041303,34
RTS0041304,23
RTS0041305,32
RTS0041306,36
RTS0041307,20
RTS0041308,19
RTS0041309,32
RTS0041310,23
RTS0041311,17
RTS0041312,33
RTS0041313,41
RTS0041314,31
RTS0041315,38
RTS0041316,32
RTS0041317,33
RTS0041318,44
RTS0041319,26
RTS0041320,32
RTS0041321,37
RTS0041322,17
RTS0041323,26
RTS0041324,37
RTS0041325,28
RTS0041326,19
RTS0041327,20
RTS0041328,31
RTS0041329,26
RTS0041330,32
RTS0041331,31
RTS0041332,22
RTS0041333,38
RTS0041334,21
RTS0041335,28
RTS0041346,27
RTS0041347,26
RTS0041348,27
RTS0041349,52
RTS0041350,47
RTS0041351,29
RTS0041352,39
RTS0041353,27
RTS0041354,52
RTS0041355,36
RTS0041356,31
RTS0041357,20
RTS0041358,20
RTS0041359,31
RTS0041360,22
RTS0041361,36
RTS0041362,29
RTS0041363,33
RTS0041364,35
RTS0041365,50
RTS0041366,29
RTS0041367,24
RTS0041368,38
RTS0041369,36
RTS0041370,36
RTS0041371,39
RTS0041372,33
RTS0041373,23
RTS0041374,31
RTS0041375,26
RTS0041376,98
RTS0041377,21
RTS0041378,17
RTS0041379,17
RTS0041380,24
RTS0041381,38
RTS0041382,37
RTS0041383,28
RTS0041384,36
RTS0041385,34
RTS0041386,25
RTS0041387,25
RTS0041388,40
RTS0041389,22
RTS0041390,25
RTS0041391,25
RTS0041392,26
RTS0041393,9
RTS0041394,24
RTS0041395,24
RTS0041396,24
RTS0041397,28
RTS0041398,41
RTS0041399,37
RTS0041400,31
RTS0041401,42
RTS0041402,33
RTS0041403,21
RTS0041404,18
RTS0041405,38
RTS0041406,43
RTS0041407,46
RTS0041408,25
RTS0041409,23
RTS0041410,30
RTS0041411,34
RTS0041412,33
RTS0041413,22
RTS0041414,33
RTS0041415,31
RTS0041416,21
RTS0041417,11
RTS0041418,30
RTS0041419,37
RTS0041420,20
RTS0041421,34
RTS0041422,28
RTS0041423,23
RTS0041424,29
RTS0041425,30
RTS0041426,31
RTS0041427,22
RTS0041428,23
RTS0041429,32
RTS0041430,43
RTS0041431,29
RTS0041432,29
RTS0041433,25
RTS0041434,25
RTS0041435,40
RTS0041436,14
RTS0041437,14
RTS0041438,28
RTS0041439,40
RTS0041440,21
RTS0041441,33
RTS0041442,33
RTS0041443,34
RTS0041444,34
RTS0041445,21
RTS0041446,20
RTS0041447,25
RTS0041448,34
RTS0041449,32
RTS0041450,32
RTS0041451,42
RTS0041452,36
RTS0041453,38
RTS0041454,25
RTS0041455,26
RTS0041456,41
RTS0041457,31
RTS0041458,19
RTS0041459,31
RTS0041460,22
RTS0041461,15
RTS0041462,23
RTS0041463,21
RTS0041464,28
RTS0041465,37
RTS0041466,16
RTS0041467,29
RTS0041468,31
RTS0041469,28
RTS0041470,37
RTS0041471,33
RTS0041472,26
RTS0041473,23
RTS0041474,36
RTS0041475,36
RTS0041476,29
RTS0041477,19
RTS0041478,22
RTS0041479,15
RTS0041480,21
RTS0041481,19
RTS0041482,16
RTS0041483,23
RTS0041484,24
RTS0041485,21
RTS0041486,20
RTS0041487,41
RTS0041488,36
RTS0041489,43
RTS0041490,31
RTS0041491,58
RTS0041492,28
RTS0041493,19
RTS0041494,16
RTS0041495,21
RTS0041496,38
RTS0041497,35
RTS0041498,32
RTS0041499,31
RTS0041500,37
RTS0041501,28
RTS0041502,32
RTS0041503,24
RTS0041504,46
RTS0041505,33
RTS0041506,39
RTS0041507,19
RTS0041508,20
RTS0041509,18
RTS0041510,25
RTS0041511,40
RTS0041512,26
RTS0041513,21
RTS0041514,27
RTS0041515,31
RTS0041516,29
RTS0041517,30
RTS0041518,24
RTS0041519,23
RTS0041520,36
RTS0041521,35
RTS0041522,33
RTS0041523,38
RTS0041524,36
RTS0041525,31
RTS0041526,34
RTS0041527,46
RTS0041528,59
RTS0041529,16
RTS0041530,39
RTS0041531,33
RTS0041532,20
RTS0041533,23
RTS0041534,29
RTS0041535,22
RTS0041536,31
RTS0041537,28
RTS0041538,31
RTS0041540,21
RTS0041541,24
RTS0041542,35
RTS0041543,20
RTS0041544,31
RTS0041545,31
RTS0041546,24
RTS0041547,38
RTS0041548,26
RTS0041549,28
RTS0041550,33
RTS0041551,33
RTS0041552,27
RTS0041553,20
RTS0041554,16
RTS0041555,22
RTS0041556,17
RTS0041557,20
RTS0041558,26
RTS0041559,21
RTS0041560,19
RTS0041561,22
RTS0041562,37
RTS0041563,40
RTS0041564,36
RTS0041565,32
RTS0041566,24
RTS0041567,26
RTS0041568,26
RTS0041569,14
RTS0041570,34
RTS0041571,14
RTS0041572,16
RTS0041573,19
RTS0041574,29
RTS0041575,33
RTS0041576,19
RTS0041577,17
RTS0041578,28
RTS0041579,17
RTS0041580,33
RTS0041581,33
RTS0041582,41
RTS0041583,39
RTS0041584,47
RTS0041585,38
RTS0041586,26
RTS0041587,32
RTS0041588,16
RTS0041589,33
RTS0041590,23
RTS0041591,28
RTS0041592,30
RTS0041593,23
RTS0041594,25
RTS0041595,20
RTS0041596,45
RTS0041597,26
RTS0041598,35
RTS0041599,23
RTS0041600,24
RTS0041601,25
RTS0041602,20
RTS0041603,31
RTS0041604,40
RTS0041605,26
RTS0041606,23
RTS0041607,21
RTS0041608,23
RTS0041609,33
RTS0041610,19
RTS0041611,24
RTS0041612,31
RTS0041613,29
RTS0041614,27
RTS0041615,30
RTS0041616,27
RTS0041617,25
RTS0041618,29
RTS0041619,24
RTS0041620,41
RTS0041621,31
RTS0041622,23
RTS0041623,27
RTS0041624,35
RTS0041625,22
RTS0041626,45
RTS0041627,20
RTS0041628,22
RTS0041629,20
RTS0041630,21
RTS0041631,31
RTS0041632,35
RTS0041633,36
RTS0041634,43
RTS0041635,38
RTS0041636,24
RTS0041637,47
RTS0041638,39
RTS0041639,22
RTS0041640,33
RTS0041641,39
RTS0041642,33
RTS0041643,28
RTS0041644,20
RTS0041645,28
RTS0041646,26
RTS0041647,40
RTS0041648,41
RTS0041649,33
RTS0041650,31
RTS0041651,30
RTS0041652,28
RTS0041653,38
RTS0041654,28
RTS0041655,26
RTS0041656,29
RTS0041657,37
RTS0041658,42
RTS0041659,19
RTS0041660,26
RTS0041661,38
RTS0041662,37
RTS0041663,35
RTS0041664,29
RTS0041665,19
RTS0041666,32
RTS0041667,25
RTS0041668,33
RTS0041669,27
RTS0041670,40
RTS0041671,38
RTS0041672,26
RTS0041673,21
RTS0041674,25
RTS0041675,23
RTS0041676,33
RTS0041677,28
RTS0041678,32
RTS0041679,35
RTS0041680,44
RTS0041681,22
RTS0041682,46
RTS0041683,15
RTS0041684,28
RTS0041685,36
RTS0041686,30
RTS0041687,15
RTS0041688,29
RTS0041689,21
RTS0041690,29
RTS0041691,48
RTS0041692,21
RTS0041693,33
RTS0041694,29
RTS0041695,28
RTS0041696,30
RTS0041697,36
RTS0041698,29
RTS0041699,23
RTS0041700,30
RTS0041701,31
RTS0041702,19
RTS0041703,27
RTS0041704,26
RTS0041705,36
RTS0041706,15
RTS0041707,17
RTS0041708,30
RTS0041709,31
RTS0041710,22
RTS0041711,16
RTS0041712,25
RTS0041713,36
RTS0041714,21
RTS0041715,22
RTS0041716,67
RTS0041717,46
RTS0041718,44
RTS0041719,32
RTS0041720,48
RTS0041721,29
RTS0041722,26
RTS0041723,39
RTS0041724,23
RTS0041725,20
RTS0041726,20
RTS0041727,27
RTS0041728,24
RTS0041729,23
RTS0041730,33
RTS0041731,32
RTS0041732,22
RTS0041733,25
RTS0041734,16
RTS0041735,32
RTS0041736,24
RTS0041737,19
RTS0041738,39
RTS0041739,32
RTS0041740,16
RTS0041741,38
RTS0041742,35
RTS0041743,24
RTS0041744,35
RTS0041745,18
RTS0041746,67
RTS0041747,37
RTS0041748,45
RTS0041749,25
RTS0041750,26
RTS0041751,25
RTS0041752,18
RTS0041753,31
RTS0041754,22
RTS0041755,13
RTS0041756,45
RTS0041757,27
RTS0041758,23
RTS0041759,32
RTS0041760,21
RTS0041761,24
RTS0041762,23
RTS0041763,47
RTS0041764,29
RTS0041765,24
RTS0041766,35
RTS0041767,26
RTS0041768,25
RTS0041769,26
RTS0041770,35
RTS0041771,27
RTS0041772,31
RTS0041773,23
RTS0041774,30
RTS0041775,22
RTS0041776,31
RTS0041777,45
RTS0041778,33
RTS0041779,38
RTS0041780,34
RTS0041781,19
RTS0041782,29
RTS0041783,22
RTS0041784,40
RTS0041785,32
RTS0041786,19
RTS0041787,36
RTS0041788,31
RTS0041789,28
RTS0041790,37
RTS0041791,27
RTS0041793,27
RTS0041794,24
RTS0041795,25
RTS0041796,21
RTS0041797,34
RTS0041798,31
RTS0041799,30
RTS0041800,21
RTS0041801,21
RTS0041802,23
RTS0041803,24
RTS0041804,33
RTS0041805,24
RTS0041806,27
RTS0041807,27
RTS0041808,24
RTS0041809,35
RTS0041810,36
RTS0041811,36
RTS0041812,39
RTS0041813,40
RTS0041814,23
RTS0041815,28
RTS0041816,34
RTS0041817,34
RTS0041818,28
RTS0041819,32
RTS0041820,48
RTS0041821,31
RTS0041822,36
RTS0041823,23
RTS0041824,41
RTS0041825,16
RTS0041826,28
RTS0041827,41
RTS0041828,25
RTS0041829,31
RTS0041830,15
RTS0041831,11
RTS0041832,34
RTS0041833,26
RTS0041834,26
RTS0041835,39
RTS0041836,24
RTS0041837,27
RTS0041838,22
RTS0041839,27
RTS0041840,23
RTS0041841,30
RTS0041842,20
RTS0041843,22
RTS0041844,20
RTS0041845,23
RTS0041846,19
RTS0041847,34
RTS0041848,31
RTS0041849,27
RTS0041850,26
RTS0041851,24
RTS0041852,33
RTS0041853,21
RTS0041854,24
RTS0041855,19
RTS0041856,15
RTS0041857,33
RTS0041858,32
RTS0041859,25
RTS0041860,21
RTS0041861,45
RTS0041862,32
RTS0041863,32
RTS0041864,34
RTS0041865,18
RTS0041866,32
RTS0041867,34
RTS0041868,44
RTS0041869,18
RTS0041870,25
RTS0041871,35
RTS0041872,26
RTS0041873,39
RTS0041874,38
RTS0041875,33
RTS0041876,20
RTS0041877,35
RTS0041878,29
RTS0041879,38
RTS0041880,50
RTS0041881,34
RTS0041882,23
RTS0041883,30
RTS0041884,28
RTS0041885,41
RTS0041886,34
RTS0041887,50
RTS0041888,44
RTS0041889,33
RTS0041890,30
RTS0041891,49
RTS0041892,36
RTS0041893,46
RTS0041894,28
RTS0041895,47
RTS0041896,31
RTS0041897,29
RTS0041898,35
RTS0041899,35
RTS0041900,28
RTS0041901,42
RTS0041902,41
RTS0041903,48
RTS0041904,42
RTS0041905,51
RTS0041906,87
RTS0041907,25
RTS0041908,43
RTS0041909,25
RTS0041910,38
RTS0041911,30
RTS0041912,26
RTS0041913,43
RTS0041914,37
RTS0041915,39
RTS0041916,51
RTS0041917,57
RTS0041918,59
RTS0041919,187
RTS0041920,72
RTS0041922,60
RTS0041923,28
RTS0041924,28
RTS0041925,36
RTS0041926,17
RTS0041927,23
RTS0041928,26
RTS0041929,28
RTS0041930,41
RTS0041931,22
RTS0041932,27
RTS0041933,25
RTS0041934,23
RTS0041935,23
RTS0041936,17
RTS0041937,35
RTS0041938,33
RTS0041939,40
RTS0041940,31
RTS0041941,17
RTS0041942,21
RTS0041943,18
RTS0041944,38
RTS0041945,27
RTS0041946,37
RTS0041947,29
RTS0041948,35
RTS0041949,26
RTS0041950,22
RTS0041951,35
RTS0041952,36
RTS0041953,16
RTS0041954,42
RTS0041955,46
RTS0041956,36
RTS0041957,31
RTS0041958,29
RTS0041959,53
RTS0041960,41
RTS0041961,12
RTS0041962,31
RTS0041963,25
RTS0041964,35
RTS0041965,23
RTS0041966,20
RTS0041967,44
RTS0041968,21
RTS0041969,22
RTS0041971,48
RTS0041972,22
RTS0041973,23
RTS0041974,16
RTS0041975,49
RTS0041976,14
RTS0041977,30
RTS0041978,28
RTS0041979,18
RTS0041980,29
RTS0041981,33
RTS0041982,34
RTS0041983,40
RTS0041984,28
RTS0041985,35
RTS0041986,51
RTS0041987,37
RTS0041988,28
RTS0041989,21
RTS0041990,40
RTS0041991,36
RTS0041992,28
RTS0041993,23
RTS0041994,29
RTS0041995,28
RTS0041996,24
RTS0041997,25
RTS0041998,11
RTS0041999,40
RTS0042000,26
RTS0042001,22
RTS0042002,23
RTS0042003,17
RTS0042004,23
RTS0042005,45
RTS0042006,27
RTS0042007,31
RTS0042008,36
RTS0042009,20
RTS0042010,34
RTS0042011,42
RTS0042012,31
RTS0042013,35
RTS0042014,27
RTS0042015,37
RTS0042016,20
RTS0042017,31
RTS0042018,19
RTS0042019,20
RTS0042020,30
RTS0042021,35
RTS0042022,22
RTS0042023,40
RTS0042024,29
RTS0042025,32
RTS0042026,35
RTS0042027,22
RTS0042028,28
RTS0042029,31
RTS0042030,25
RTS0042031,32
RTS0042032,22
RTS0042033,35
RTS0042034,28
RTS0042035,48
RTS0042036,31
RTS0042037,47
RTS0042038,23
RTS0042039,26
RTS0042040,26
RTS0042041,28
RTS0042042,29
RTS0042043,22
RTS0042044,25
RTS0042045,23
RTS0042046,35
RTS0042047,42
RTS0042048,14
RTS0042049,23
RTS0042050,28
RTS0042051,32
RTS0042052,38
RTS0042053,38
RTS0042054,21
RTS0042055,19
RTS0042056,54
RTS0042057,23
RTS0042058,44
RTS0042059,35
RTS0042060,19
RTS0042061,19
RTS0042062,38
RTS0042063,37
RTS0042064,23
RTS0042065,28
RTS0042066,44
RTS0042067,58
RTS0042068,43
RTS0042069,35
RTS0042071,39
RTS0042072,28
RTS0042073,23
RTS0042074,25
RTS0042075,29
RTS0042076,24
RTS0042077,17
RTS0042078,14
RTS0042079,29
RTS0042080,20
RTS0042081,32
RTS0042082,20
RTS0042083,25
RTS0042084,17
RTS0042085,30
RTS0042086,15
RTS0042087,33
RTS0042088,29
RTS0042089,17
RTS0042090,31
RTS0042091,38
RTS0042092,38
RTS0042093,21
RTS0042094,30
RTS0042095,34
RTS0042096,42
RTS0042097,26
RTS0042098,27
RTS0042099,29
RTS0042100,34
RTS0042101,40
RTS0042102,33
RTS0042103,33
RTS0042104,30
RTS0042105,26
RTS0042106,45
RTS0042107,40
RTS0042108,24
RTS0042109,40
RTS0042110,39
RTS0042111,36
RTS0042112,35
RTS0042113,42
RTS0042114,23
RTS0042115,35
RTS0042116,24
RTS0042117,38
RTS0042118,16
RTS0042119,26
RTS0042120,29
RTS0042121,33
RTS0042122,27
RTS0042123,35
RTS0042124,25
RTS0042125,33
RTS0042126,44
RTS0042127,36
RTS0042128,37
RTS0042129,18
RTS0042130,36
RTS0042131,24
RTS0042132,37
RTS0042133,31
RTS0042134,27
RTS0042135,26
RTS0042136,23
RTS0042137,35
RTS0042138,16
RTS0042139,37
RTS0042140,26
RTS0042141,33
RTS0042142,28
RTS0042143,30
RTS0042144,34
RTS0042145,31
RTS0042146,34
RTS0042147,23
RTS0042148,43
RTS0042149,36
RTS0042150,41
RTS0042151,37
RTS0042152,30
RTS0042153,33
RTS0042154,37
RTS0042155,25
RTS0042156,39
RTS0042157,15
RTS0042158,16
RTS0042159,17
RTS0042160,31
RTS0042161,25
RTS0042162,31
RTS0042163,37
RTS0042164,34
RTS0042165,40
RTS0042166,35
RTS0042167,34
RTS0042168,32
RTS0042169,29
RTS0042170,41
RTS0042171,26
RTS0042172,26
RTS0042173,26
RTS0042174,16
RTS0042175,24
RTS0042176,32
RTS0042177,27
RTS0042178,47
RTS0042179,30
RTS0042180,29
RTS0042181,27
RTS0042182,32
RTS0042183,17
RTS0042184,29
RTS0042185,25
RTS0042186,25
RTS0042187,16
RTS0042188,17
RTS0042189,20
RTS0042190,19
RTS0042191,84
RTS0042192,44
RTS0042193,49
RTS0042194,48
RTS0042195,26
RTS0042196,35
RTS0042197,32
RTS0042198,14
RTS0042199,37
RTS0042200,22
RTS0042201,33
RTS0042202,17
RTS0042203,21
RTS0042204,20
RTS0042205,23
RTS0042206,25
RTS0042207,26
RTS0042208,19
RTS0042209,35
RTS0042210,31
RTS0042211,20
RTS0042212,40
RTS0042213,28
RTS0042214,24
RTS0042215,26
RTS0042216,35
RTS0042217,38
RTS0042218,25
RTS0042219,23
RTS0042220,39
RTS0042221,32
RTS0042222,31
RTS0042223,19
RTS0042224,25
RTS0042225,18
RTS0042226,40
RTS0042227,29
RTS0042228,34
RTS0042229,16
RTS0042230,31
RTS0042231,33
RTS0042232,42
RTS0042233,46
RTS0042234,30
RTS0042235,45
RTS0042236,36
RTS0042237,48
RTS0042238,28
RTS0042239,36
RTS0042240,36
RTS0042241,27
RTS0042242,26
RTS0042243,32
RTS0042244,31
RTS0042245,26
RTS0042246,47
RTS0042247,45
RTS0042248,79
RTS0042249,33
RTS0042250,35
RTS0042251,22
RTS0042252,18
RTS0042253,30
RTS0042254,32
RTS0042255,21
RTS0042256,40
RTS0042257,30
RTS0042258,20
RTS0042259,26
RTS0042260,20
RTS0042261,22
RTS0042262,30
RTS0042263,35
RTS0042264,26
RTS0042265,33
RTS0042266,33
RTS0042267,33
RTS0042268,23
RTS0042269,18
RTS0042270,18
RTS0042271,40
RTS0042272,21
RTS0042273,44
RTS0042274,18
RTS0042275,25
RTS0042276,32
RTS0042277,22
RTS0042278,15
RTS0042279,34
RTS0042280,24
RTS0042281,13
RTS0042282,28
RTS0042283,15
RTS0042284,14
RTS0042285,19
RTS0042286,31
RTS0042287,28
RTS0042288,40
RTS0042289,25
RTS0042290,35
RTS0042291,28
RTS0042292,39
RTS0042293,19
RTS0042294,20
RTS0042295,23
RTS0042296,25
RTS0042297,35
RTS0042298,19
RTS0042299,23
RTS0042300,34
RTS0042301,29
RTS0042302,25
RTS0042303,32
RTS0042304,32
RTS0042305,28
RTS0042306,39
RTS0042307,39
RTS0042308,48
RTS0042309,49
RTS0042310,36
RTS0042311,33
RTS0042312,30
RTS0042313,31
RTS0042314,17
RTS0042315,34
RTS0042316,28
RTS0042317,26
RTS0042318,26
RTS0042319,25
RTS0042320,22
RTS0042321,27
RTS0042322,33
RTS0042323,24
RTS0042324,30
RTS0042325,23
RTS0042326,31
RTS0042327,33
RTS0042328,26
RTS0042329,27
RTS0042330,31
RTS0042331,25
RTS0042332,29
RTS0042333,28
RTS0042334,18
RTS0042335,38
RTS0042336,29
RTS0042337,37
RTS0042338,34
RTS0042339,28
RTS0042340,30
RTS0042341,32
RTS0042342,24
RTS0042343,30
RTS0042344,25
RTS0042345,29
RTS0042346,32
RTS0042347,35
RTS0042348,27
RTS0042349,25
RTS0042350,30
RTS0042351,29
RTS0042352,24
RTS0042353,23
RTS0042354,25
RTS0042355,17
RTS0042356,35
RTS0042357,35
RTS0042358,34
RTS0042359,26
RTS0042360,29
RTS0042361,27
RTS0042362,30
RTS0042363,40
RTS0042364,37
RTS0042365,17
RTS0042366,18
RTS0042367,21
RTS0042368,20
RTS0042369,16
RTS0042370,29
RTS0042371,33
RTS0042372,24
RTS0042373,36
RTS0042374,22
RTS0042375,25
RTS0042376,29
RTS0042377,25
RTS0042378,19
RTS0042379,30
RTS0042380,14
RTS0042381,29
RTS0042382,33
RTS0042383,29
RTS0042384,24
RTS0042385,26
RTS0042386,18
RTS0042387,20
RTS0042388,27
RTS0042389,38
RTS0042390,30
RTS0042391,28
RTS0042392,28
RTS0042393,23
RTS0042394,24
RTS0042395,28
RTS0042396,22
RTS0042397,22
RTS0042398,20
RTS0042399,35
RTS0042400,36
RTS0042401,29
RTS0042402,21
RTS0042403,26
RTS0042404,17
RTS0042405,21
RTS0042406,36
RTS0042407,22
RTS0042408,21
RTS0042409,20
RTS0042410,31
RTS0042411,29
RTS0042412,21
RTS0042413,27
RTS0042414,27
RTS0042415,35
RTS0042416,28
RTS0042417,41
RTS0042418,46
RTS0042419,39
RTS0042420,44
RTS0042421,33
RTS0042422,43
RTS0042423,27
RTS0042424,36
RTS0042425,26
RTS0042426,29
RTS0042427,23
RTS0042428,27
RTS0042429,22
RTS0042430,32
RTS0042431,19
RTS0042432,29
RTS0042433,19
RTS0042434,30
RTS0042435,25
RTS0042436,36
RTS0042437,41
RTS0042438,29
RTS0042439,43
RTS0042440,30
RTS0042441,29
RTS0042442,38
RTS0042443,34
RTS0042444,32
RTS0042445,30
RTS0042446,34
RTS0042447,28
RTS0042448,35
RTS0042449,27
RTS0042450,29
RTS0042451,26
RTS0042452,33
RTS0042453,23
RTS0042454,30
RTS0042455,25
RTS0042456,15
RTS0042457,29
RTS0042458,21
RTS0042460,49
RTS0042461,40
RTS0042462,37
RTS0042463,34
RTS0042464,36
RTS0042465,45
RTS0042466,20
RTS0042467,15
RTS0042468,18
RTS0042469,40
RTS0042470,26
RTS0042471,30
RTS0042472,33
RTS0042473,48
RTS0042474,31
RTS0042475,55
RTS0042476,50
RTS0042477,28
RTS0042478,27
RTS0042479,23
RTS0042480,25
RTS0042481,19
RTS0042482,24
RTS0042483,49
RTS0042484,34
RTS0042485,25
RTS0042486,23
RTS0042487,26
RTS0042488,21
RTS0042489,26
RTS0042490,20
RTS0042491,29
RTS0042492,24
RTS0042493,25
RTS0042494,10
RTS0042495,21
RTS0042496,21
RTS0042497,16
RTS0042498,17
RTS0042499,33
RTS0042500,36
RTS0042501,24
RTS0042502,34
RTS0042503,24
RTS0042504,20
RTS0042505,37
RTS0042506,24
RTS0042507,31
RTS0042508,19
RTS0042509,27
RTS0042510,20
RTS0042515,38
RTS0042522,24
RTS0042526,29
RTS0042527,26
RTS0042528,15
RTS0042529,26
RTS0042530,22
RTS0042531,25
RTS0042532,28
RTS0042533,17
RTS0042534,13
RTS0042535,14
RTS0042536,18
RTS0042537,21
RTS0042538,23
RTS0042539,29
RTS0042540,22
RTS0042541,24
RTS0042542,23
RTS0042543,21
RTS0042544,33
RTS0042545,17
RTS0042546,26
RTS0042547,27
RTS0042548,18
RTS0042549,20
RTS0042550,22
RTS0042551,50
RTS0042552,16
RTS0042553,20
RTS0042554,28
RTS0042555,16
RTS0042556,24
RTS0042557,35
RTS0042558,27
RTS0042559,38
RTS0042560,28
RTS0042561,18
RTS0042562,19
RTS0042563,33
RTS0042564,26
RTS0042565,10
RTS0042566,37
RTS0042567,41
RTS0042568,34
RTS0042569,46
RTS0042570,22
RTS0042571,55
RTS0042572,37
RTS0042573,36
RTS0042574,31
RTS0042575,37
RTS0042576,26
RTS0042577,41
RTS0042578,22
RTS0042579,39
RTS0042580,22
RTS0042581,55
RTS0042582,34
RTS0042583,188
RTS0042584,43
RTS0042585,28
RTS0042586,19
RTS0042587,25
RTS0042588,29
RTS0042589,16
RTS0042590,14
RTS0042591,33
RTS0042592,34
RTS0042593,24
RTS0042594,27
RTS0042595,24
RTS0042596,26
RTS0042597,36
RTS0042598,43
RTS0042599,24
RTS0042600,29
RTS0042601,17
RTS0042602,34
RTS0042603,34
RTS0042604,35
RTS0042605,19
RTS0042606,28
RTS0042607,30
RTS0042608,29
RTS0042609,21
RTS0042610,31
RTS0042611,21
RTS0042612,25
RTS0042613,22
RTS0042614,38
RTS0042615,27
RTS0042616,21
RTS0042617,28
RTS0042618,33
RTS0042619,33
RTS0042620,28
RTS0042621,26
RTS0042622,17
RTS0042623,28
RTS0042624,18
RTS0042625,20
RTS0042626,31
RTS0042627,35
RTS0042628,15
RTS0042629,22
RTS0042630,25
RTS0042631,14
RTS0042633,26
RTS0042634,30
RTS0042635,24
RTS0042636,31
RTS0042637,17
RTS0042638,26
RTS0042639,21
RTS0042640,32
RTS0042641,24
RTS0042642,29
RTS0042643,10
RTS0042644,24
RTS0042645,28
RTS0042646,17
RTS0042647,22
RTS0042648,29
RTS0042649,23
RTS0042650,25
RTS0042651,23
RTS0042652,30
RTS0042653,24
RTS0042654,25
RTS0042655,28
RTS0042656,45
RTS0042657,19
RTS0042658,36
RTS0042659,15
RTS0042660,26
RTS0042661,19
RTS0042662,17
RTS0042663,19
RTS0042664,16
RTS0042665,19
RTS0042666,22
RTS0042667,32
RTS0042668,18
RTS0042669,33
RTS0042670,20
RTS0042671,26
RTS0042672,35
RTS0042673,31
RTS0042674,12
RTS0042675,30
RTS0042676,11
RTS0042678,33
RTS0042679,40
RTS0042680,23
RTS0042681,38
RTS0042682,41
RTS0042683,22
RTS0042684,23
RTS0042685,33
RTS0042686,40
RTS0042687,21
RTS0042688,22
RTS0042689,22
RTS0042690,36
RTS0042691,27
RTS0042692,29
RTS0042693,21
RTS0042694,4
RTS0042695,24
RTS0042696,16
RTS0042697,26
RTS0042698,16
RTS0042699,23
RTS0042700,21
RTS0042701,31
RTS0042702,17
RTS0042703,23
RTS0042704,32
RTS0042705,30
RTS0042706,17
RTS0042707,18
RTS0042708,14
RTS0042709,19
RTS0042710,26
RTS0042711,13
RTS0042712,16
RTS0042713,21
RTS0042714,21
RTS0042715,25
RTS0042716,33
RTS0042717,24
RTS0042718,27
RTS0042719,16
RTS0042720,31
RTS0042721,22
RTS0042722,33
RTS0042723,33
RTS0042724,53
RTS0042725,24
RTS0042726,15
RTS0042727,21
RTS0042728,33
RTS0042729,26
RTS0042730,35
RTS0042731,19
RTS0042732,23
RTS0042733,16
RTS0042734,24
RTS0042735,22
RTS0042736,31
RTS0042737,42
RTS0042738,35
RTS0042739,13
RTS0042740,18
RTS0042741,18
RTS0042742,22
RTS0042743,18
RTS0042744,20
RTS0042745,15
RTS0042746,31
RTS0042747,30
RTS0042748,21
RTS0042749,16
RTS0042750,19
RTS0042751,28
RTS0042752,29
RTS0042753,28
RTS0042754,17
RTS0042755,29
RTS0042756,23
RTS0042757,50
RTS0042758,22
RTS0042759,15
RTS0042760,21
RTS0042761,18
RTS0042762,17
RTS0042763,20
RTS0042764,28
RTS0042765,31
RTS0042766,37
RTS0042767,32
RTS0042768,41
RTS0042769,43
RTS0042770,35
RTS0042771,35
RTS0042772,33
RTS0042773,29
RTS0042774,70
RTS0042775,32
RTS0042776,30
RTS0042777,55
RTS0042778,29
RTS0042779,29
RTS0042780,29
RTS0042781,32
RTS0042782,35
RTS0042783,41
RTS0042784,31
RTS0042785,37
RTS0042786,26
RTS0042787,25
RTS0042788,24
RTS0042789,34
RTS0042790,35
RTS0042791,45
RTS0042792,28
RTS0042793,35
RTS0042794,38
RTS0042795,23
RTS0042796,20
RTS0042797,57
RTS0042798,31
RTS0042799,54
RTS0042800,38
RTS0042801,38
RTS0042802,48
RTS0042803,19
RTS0042804,33
RTS0042805,27
RTS0042806,23
RTS0042807,39
RTS0042808,34
RTS0042809,28
RTS0042810,25
RTS0042811,40
RTS0042812,43
RTS0042813,40
RTS0042814,40
RTS0042815,34
RTS0042816,38
RTS0042817,55
RTS0042818,42
RTS0042819,26
RTS0042820,25
RTS0042821,36
RTS0042822,13
RTS0042823,29
RTS0042824,47
RTS0042825,27
RTS0042826,25
RTS0042827,19
RTS0042828,37
RTS0042829,38
RTS0042830,42
RTS0042831,41
RTS0042832,29
RTS0042833,25
RTS0042834,34
RTS0042835,40
RTS0042836,34
RTS0042837,24
RTS0042838,36
RTS0042839,26
RTS0042840,33
RTS0042841,38
RTS0042842,24
RTS0042843,36
RTS0042844,43
RTS0042845,57
RTS0042846,26
RTS0042847,42
RTS0042848,54
RTS0042849,34
RTS0042850,29
RTS0042851,29
RTS0042852,24
RTS0042853,39
RTS0042854,32
RTS0042855,22
RTS0042856,21
RTS0042857,33
RTS0042858,38
RTS0042859,39
RTS0042860,20
RTS0042861,26
RTS0042862,37
RTS0042863,40
RTS0042864,29
RTS0042865,33
RTS0042866,18
RTS0042867,29
RTS0042868,18
RTS0042869,22
RTS0042870,20
RTS0042871,19
RTS0042872,24
RTS0042873,20
RTS0042874,22
RTS0042875,35
RTS0042876,36
RTS0042877,26
RTS0042878,29
RTS0042879,39
RTS0042880,41
RTS0042881,20
RTS0042882,25
RTS0042883,29
RTS0042884,40
RTS0042885,27
RTS0042886,23
RTS0042887,23
RTS0042888,23
RTS0042889,17
RTS0042890,38
RTS0042891,19
RTS0042892,37
RTS0042893,188
RTS0042894,28
RTS0042895,40
RTS0042896,36
RTS0042897,26
RTS0042898,21
RTS0042899,33
RTS0042900,30
RTS0042901,19
RTS0042902,38
RTS0042903,19
RTS0042904,40
RTS0042905,34
RTS0042906,23
RTS0042907,20
RTS0042908,20
RTS0042909,41
RTS0042910,27
RTS0042911,33
RTS0042912,19
RTS0042913,26
RTS0042914,25
RTS0042915,32
RTS0042916,18
RTS0042917,27
RTS0042918,14
RTS0042919,34
RTS0042920,32
RTS0042921,39
RTS0042922,32
RTS0042923,39
RTS0042924,23
RTS0042925,33
RTS0042926,21
RTS0042927,20
RTS0042928,34
RTS0042929,28
RTS0042930,28
RTS0042931,16
RTS0042932,20
RTS0042933,21
RTS0042934,31
RTS0042935,40
RTS0042936,35
RTS0042937,24
RTS0042938,49
RTS0042939,32
RTS0042940,34
RTS0042941,23
RTS0042942,34
RTS0042943,32
RTS0042944,26
RTS0042945,25
RTS0042946,49
RTS0042947,44
RTS0042948,20
RTS0042949,24
RTS0042950,24
RTS0042951,38
RTS0042952,36
RTS0042953,36
RTS0042954,26
RTS0042955,33
RTS0042956,22
RTS0042957,33
RTS0042958,28
RTS0042959,45
RTS0042960,27
RTS0042961,23
RTS0042962,28
RTS0042963,27
RTS0042964,30
RTS0042965,36
RTS0042966,22
RTS0042967,31
RTS0042968,44
RTS0042969,34
RTS0042970,39
RTS0042971,45
RTS0042972,25
RTS0042973,30
RTS0042974,24
RTS0042975,26
RTS0042976,38
RTS0042977,20
RTS0042978,39
RTS0042979,33
RTS0042980,31
RTS0042981,28
RTS0042982,19
RTS0042983,42
RTS0042984,17
RTS0042985,36
RTS0042986,29
RTS0042987,18
RTS0042988,26
RTS0042989,27
RTS0042990,22
RTS0042991,38
RTS0042992,22
RTS0042993,22
RTS0042994,35
RTS0042995,31
RTS0042996,36
RTS0042997,27
RTS0042998,27
RTS0042999,32
RTS0043000,43
RTS0043001,34
RTS0043002,34
RTS0043003,29
RTS0043004,27
RTS0043005,19
RTS0043006,32
RTS0043007,36
RTS0043008,24
RTS0043009,24
RTS0043010,32
RTS0043011,25
RTS0043012,27
RTS0043013,35
RTS0043014,31
RTS0043015,32
RTS0043016,38
RTS0043017,43
RTS0043018,31
RTS0043019,35
RTS0043020,21
RTS0043021,34
RTS0043022,37
RTS0043023,32
RTS0043024,31
RTS0043025,36
RTS0043026,23
RTS0043027,39
RTS0043028,34
RTS0043029,45
RTS0043030,35
RTS0043031,17
RTS0043032,24
RTS0043033,23
RTS0043034,27
RTS0043035,18
RTS0043036,26
RTS0043037,24
RTS0043038,45
RTS0043039,30
RTS0043040,24
RTS0043041,34
RTS0043042,22
RTS0043043,18
RTS0043044,32
RTS0043045,29
RTS0043046,19
RTS0043047,18
RTS0043048,26
RTS0043049,28
RTS0043050,16
RTS0043051,33
RTS0043052,38
RTS0043053,29
RTS0043054,11
RTS0043055,34
RTS0043056,25
RTS0043057,29
RTS0043058,37
RTS0043059,26
RTS0043060,45
RTS0043061,33
RTS0043062,23
RTS0043063,24
RTS0043064,30
RTS0043065,25
RTS0043066,38
RTS0043067,29
RTS0043068,21
RTS0043069,29
RTS0043070,40
RTS0043071,24
RTS0043072,22
RTS0043073,31
RTS0043074,27
RTS0043075,26
RTS0043076,17
RTS0043077,37
RTS0043078,21
RTS0043079,24
RTS0043080,19
RTS0043081,36
RTS0043082,28
RTS0043083,30
RTS0043084,36
RTS0043085,30
RTS0043086,19
RTS0043087,34
RTS0043088,20
RTS0043089,25
RTS0043090,22
RTS0043091,25
RTS0043092,26
RTS0043093,23
RTS0043094,33
RTS0043095,26
RTS0043096,25
RTS0043097,27
RTS0043098,36
RTS0043099,38
RTS0043100,38
RTS0043101,49
RTS0043102,29
RTS0043103,41
RTS0043104,68
RTS0043105,28
RTS0043106,50
RTS0043107,29
RTS0043108,22
RTS0043109,45
RTS0043110,41
RTS0043111,22
RTS0043112,25
RTS0043113,24
RTS0043114,30
RTS0043115,17
RTS0043116,36
RTS0043117,23
RTS0043118,32
RTS0043119,26
RTS0043120,34
RTS0043121,23
RTS0043122,24
RTS0043123,25
RTS0043124,25
RTS0043125,24
RTS0043126,30
RTS0043127,28
RTS0043128,44
RTS0043129,32
RTS0043130,33
RTS0043131,29
RTS0043132,31
RTS0043133,15
RTS0043134,23
RTS0043135,21
RTS0043136,33
RTS0043137,18
RTS0043138,49
RTS0043139,37
RTS0043140,27
RTS0043141,27
RTS0043142,34
RTS0043143,24
RTS0043144,29
RTS0043145,32
RTS0043146,19
RTS0043147,30
RTS0043148,39
RTS0043149,31
RTS0043150,23
RTS0043151,28
RTS0043152,41
RTS0043153,32
RTS0043154,35
RTS0043155,28
RTS0043156,18
RTS0043157,32
RTS0043159,30
RTS0043160,35
RTS0043161,40
RTS0043162,46
RTS0043163,33
RTS0043164,20
RTS0043165,46
RTS0043167,23
RTS0043168,27
RTS0043169,24
RTS0043170,34
RTS0043171,20
RTS0043172,33
RTS0043173,28
RTS0043174,31
RTS0043175,19
RTS0043176,31
RTS0043177,19
RTS0043178,31
RTS0043179,20
RTS0043180,28
RTS0043181,37
RTS0043182,48
RTS0043183,31
RTS0043184,20
RTS0043185,29
RTS0043186,73
RTS0043187,38
RTS0043188,42
RTS0043189,48
RTS0043190,51
RTS0043191,32
RTS0043192,25
RTS0043193,22
RTS0043194,23
RTS0043195,28
RTS0043196,52
RTS0043197,44
RTS0043198,30
RTS0043199,33
RTS0043200,36
RTS0043201,32
RTS0043202,41
RTS0043203,19
RTS0043204,49
RTS0043205,55
RTS0043206,38
RTS0043207,37
RTS0043208,46
RTS0043209,21
RTS0043210,24
RTS0043211,30
RTS0043212,25
RTS0043213,17
RTS0043214,24
RTS0043215,30
RTS0043216,26
RTS0043217,26
RTS0043218,28
RTS0043219,27
RTS0043220,34
RTS0043221,39
RTS0043222,33
RTS0043223,27
RTS0043224,29
RTS0043225,19
RTS0043226,26
RTS0043227,43
RTS0043228,39
RTS0043229,34
RTS0043230,44
RTS0043231,26
RTS0043232,22
RTS0043233,34
RTS0043234,30
RTS0043235,40
RTS0043236,21
RTS0043237,25
RTS0043238,45
RTS0043239,24
RTS0043240,29
RTS0043241,28
RTS0043242,31
RTS0043243,39
RTS0043244,23
RTS0043245,33
RTS0043246,30
RTS0043247,45
RTS0043248,20
RTS0043249,38
RTS0043250,34
RTS0043251,28
RTS0043252,51
RTS0043253,29
RTS0043254,52
RTS0043255,26
RTS0043256,30
RTS0043257,33
RTS0043258,33
RTS0043259,39
RTS0043260,40
RTS0043261,36
RTS0043262,41
RTS0043263,30
RTS0043264,26
RTS0043265,45
RTS0043266,37
RTS0043267,30
RTS0043268,14
RTS0043269,33
RTS0043270,46
RTS0043271,27
RTS0043272,36
RTS0043273,28
RTS0043274,36
RTS0043275,38
RTS0043276,23
RTS0043277,25
RTS0043278,31
RTS0043279,39
RTS0043280,29
RTS0043281,23
RTS0043282,46
RTS0043283,48
RTS0043284,47
RTS0043285,30
RTS0043286,31
RTS0043287,31
RTS0043288,41
RTS0043289,47
RTS0043290,25
RTS0043291,51
RTS0043292,29
RTS0043293,25
RTS0043294,38
RTS0043295,27
RTS0043296,35
RTS0043297,21
RTS0043299,30
RTS0043300,40
RTS0043301,21
RTS0043302,35
RTS0043303,28
RTS0043304,23
RTS0043305,34
RTS0043306,32
RTS0043307,28
RTS0043308,19
RTS0043309,25
RTS0043310,29
RTS0043311,25
RTS0043312,25
RTS0043313,38
RTS0043314,38
RTS0043315,29
RTS0043316,22
RTS0043317,17
RTS0043318,38
RTS0043319,29
RTS0043320,26
RTS0043321,35
RTS0043322,39
RTS0043323,27
RTS0043324,30
RTS0043325,19
RTS0043326,31
RTS0043327,41
RTS0043328,31
RTS0043329,31
RTS0043330,40
RTS0043331,33
RTS0043332,30
RTS0043333,25
RTS0043334,22
RTS0043335,25
RTS0043336,42
RTS0043337,42
RTS0043338,42
RTS0043339,28
RTS0043340,24
RTS0043341,28
RTS0043342,31
RTS0043343,27
RTS0043344,36
RTS0043345,29
RTS0043346,21
RTS0043347,43
RTS0043348,43
RTS0043349,36
RTS0043350,42
RTS0043351,27
RTS0043352,55
RTS0043353,25
RTS0043354,40
RTS0043355,43
RTS0043356,25
RTS0043357,33
RTS0043358,26
RTS0043359,26
RTS0043360,35
RTS0043361,42
RTS0043362,25
RTS0043363,24
RTS0043364,29
RTS0043365,33
RTS0043366,39
RTS0043367,25
RTS0043368,36
RTS0043369,30
RTS0043370,17
RTS0043371,49
RTS0043372,19
RTS0043373,35
RTS0043374,30
RTS0043375,27
RTS0043376,63
RTS0043377,91
RTS0043378,41
RTS0043379,56
RTS0043380,47
RTS0043381,28
RTS0043382,24
RTS0043383,38
RTS0043384,38
RTS0043385,35
RTS0043386,20
RTS0043387,29
RTS0043388,20
RTS0043389,46
RTS0043390,18
RTS0043391,22
RTS0043392,33
RTS0043393,31
RTS0043394,30
RTS0043395,21
RTS0043396,33
RTS0043397,33
RTS0043398,30
RTS0043399,35
RTS0043400,23
RTS0043401,29
RTS0043402,35
RTS0043403,50
RTS0043404,36
RTS0043405,28
RTS0043406,32
RTS0043407,38
RTS0043408,38
RTS0043409,32
RTS0043410,27
RTS0043411,28
RTS0043412,41
RTS0043413,28
RTS0043414,30
RTS0043415,33
RTS0043416,29
RTS0043417,27
RTS0043418,29
RTS0043419,40
RTS0043420,22
RTS0043421,42
RTS0043422,22
RTS0043423,42
RTS0043424,36
RTS0043425,35
RTS0043426,31
RTS0043427,27
RTS0043428,33
RTS0043429,31
RTS0043430,31
RTS0043431,37
RTS0043432,22
RTS0043433,29
RTS0043434,26
RTS0043435,41
RTS0043436,42
RTS0043437,47
RTS0043438,33
RTS0043439,34
RTS0043440,35
RTS0043441,40
RTS0043442,38
RTS0043443,34
RTS0043444,33
RTS0043445,30
RTS0043446,34
RTS0043447,35
RTS0043448,30
RTS0043449,40
RTS0043450,29
RTS0043451,27
RTS0043452,40
RTS0043453,30
RTS0043454,33
RTS0043455,29
RTS0043456,31
RTS0043457,31
RTS0043458,32
RTS0043459,28
RTS0043460,27
RTS0043461,31
RTS0043462,35
RTS0043463,43
RTS0043464,22
RTS0043465,44
RTS0043466,35
RTS0043467,47
RTS0043468,44
RTS0043469,36
RTS0043470,33
RTS0043471,23
RTS0043472,33
RTS0043473,39
RTS0043474,35
RTS0043475,31
RTS0043476,31
RTS0043477,41
RTS0043478,21
RTS0043479,19
RTS0043480,20
RTS0043481,35
RTS0043482,39
RTS0043483,41
RTS0043484,27
RTS0043485,37
RTS0043486,43
RTS0043487,31
RTS0043488,46
RTS0043489,32
RTS0043490,30
RTS0043491,40
RTS0043492,29
RTS0043493,45
RTS0043494,20
RTS0043495,45
RTS0043496,26
RTS0043497,28
RTS0043498,29
RTS0043499,43
RTS0043500,40
RTS0043501,22
RTS0043502,24
RTS0043503,16
RTS0043504,30
RTS0043505,30
RTS0043506,37
RTS0043507,30
RTS0043508,31
RTS0043509,43
RTS0043510,35
RTS0043511,36
RTS0043512,29
RTS0043513,30
RTS0043514,29
RTS0043515,32
RTS0043516,33
RTS0043517,28
RTS0043518,28
RTS0043519,39
RTS0043520,35
RTS0043521,19
RTS0043522,17
RTS0043523,53
RTS0043524,22
RTS0043525,24
RTS0043526,29
RTS0043527,25
RTS0043528,26
RTS0043529,20
RTS0043530,20
RTS0043531,42
RTS0043532,30
RTS0043533,26
RTS0043534,29
RTS0043535,37
RTS0043536,24
RTS0043537,19
RTS0043538,36
RTS0043539,34
RTS0043540,17
RTS0043541,26
RTS0043542,32
RTS0043543,29
RTS0043544,29
RTS0043545,23
RTS0043546,42
RTS0043547,31
RTS0043548,44
RTS0043549,33
RTS0043550,36
RTS0043551,25
RTS0043552,23
RTS0043553,32
RTS0043554,36
RTS0043555,19
RTS0043556,31
RTS0043557,25
RTS0043558,25
RTS0043559,20
RTS0043560,21
RTS0043561,26
RTS0043562,32
RTS0043563,34
RTS0043564,27
RTS0043565,27
RTS0043566,25
RTS0043567,21
RTS0043568,30
RTS0043569,33
RTS0043570,27
RTS0043571,25
RTS0043572,31
RTS0043573,33
RTS0043574,44
RTS0043575,26
RTS0043576,33
RTS0043577,40
RTS0043578,14
RTS0043579,24
RTS0043580,33
RTS0043581,38
RTS0043582,30
RTS0043583,17
RTS0043584,30
RTS0043585,23
RTS0043586,22
RTS0043587,39
RTS0043588,18
RTS0043589,26
RTS0043590,33
RTS0043591,23
RTS0043592,20
RTS0043593,44
RTS0043594,30
RTS0043595,23
RTS0043596,19
RTS0043597,27
RTS0043598,24
RTS0043599,30
RTS0043600,24
RTS0043601,31
RTS0043602,26
RTS0043603,30
RTS0043604,37
RTS0043605,20
RTS0043606,28
RTS0043607,27
RTS0043608,43
RTS0043609,35
RTS0043610,21
RTS0043611,30
RTS0043612,40
RTS0043613,38
RTS0043614,29
RTS0043615,30
RTS0043616,39
RTS0043617,24
RTS0043618,30
RTS0043619,27
RTS0043620,31
RTS0043621,33
RTS0043622,24
RTS0043623,21
RTS0043624,31
RTS0043625,28
RTS0043626,23
RTS0043627,20
RTS0043628,30
RTS0043629,29
RTS0043630,18
RTS0043631,31
RTS0043632,31
RTS0043633,26
RTS0043634,25
RTS0043635,22
RTS0043636,21
RTS0043637,31
RTS0043638,31
RTS0043639,25
RTS0043640,39
RTS0043641,95
RTS0043642,28
RTS0043643,37
RTS0043644,54
RTS0043645,47
RTS0043646,27
RTS0043647,32
RTS0043648,28
RTS0043649,21
RTS0043650,32
RTS0043651,14
RTS0043652,32
RTS0043653,23
RTS0043654,26
RTS0043655,23
RTS0043656,26
RTS0043657,29
RTS0043658,46
RTS0043659,26
RTS0043660,27
RTS0043661,30
RTS0043663,31
RTS0043664,22
RTS0043665,31
RTS0043666,21
RTS0043667,20
RTS0043668,23
RTS0043669,30
RTS0043670,25
RTS0043671,41
RTS0043672,34
RTS0043673,26
RTS0043674,25
RTS0043675,35
RTS0043676,18
RTS0043677,29
RTS0043678,21
RTS0043679,27
RTS0043680,17
RTS0043681,29
RTS0043682,31
RTS0043683,28
RTS0043684,38
RTS0043685,42
RTS0043686,38
RTS0043687,28
RTS0043688,25
RTS0043689,22
RTS0043690,27
RTS0043691,50
RTS0043692,34
RTS0043693,39
RTS0043694,27
RTS0043695,37
RTS0043696,16
RTS0043697,36
RTS0043698,30
RTS0043699,38
RTS0043700,29
RTS0043701,22
RTS0043702,36
RTS0043703,18
RTS0043704,32
RTS0043705,21
RTS0043706,27
RTS0043707,40
RTS0043708,20
RTS0043709,28
RTS0043710,29
RTS0043711,25
RTS0043712,30
RTS0043713,32
RTS0043714,12
RTS0043715,18
RTS0043716,23
RTS0043717,25
RTS0043718,26
RTS0043719,25
RTS0043720,14
RTS0043721,29
RTS0043722,23
RTS0043723,37
RTS0043724,19
RTS0043725,39
RTS0043726,33
RTS0043727,28
RTS0043728,19
RTS0043729,36
RTS0043730,18
RTS0043731,24
RTS0043732,22
RTS0043733,24
RTS0043734,41
RTS0043735,27
RTS0043736,24
RTS0043737,31
RTS0043738,32
RTS0043739,35
RTS0043740,29
RTS0043741,41
RTS0043742,21
RTS0043743,17
RTS0043744,26
RTS0043745,22
RTS0043746,20
RTS0043747,18
RTS0043748,28
RTS0043749,31
RTS0043750,40
RTS0043751,20
RTS0043752,29
RTS0043753,26
RTS0043754,21
RTS0043755,43
RTS0043756,31
RTS0043757,26
RTS0043758,16
RTS0043759,34
RTS0043760,20
RTS0043761,59
RTS0043762,9
RTS0043763,19
RTS0043764,35
RTS0043765,29
RTS0043766,27
RTS0043767,15
RTS0043768,14
RTS0043769,42
RTS0043770,13
RTS0043771,24
RTS0043772,28
RTS0043773,30
RTS0043774,28
RTS0043775,27
RTS0043776,20
RTS0043777,40
RTS0043778,29
RTS0043779,23
RTS0043780,34
RTS0043781,20
RTS0043782,27
RTS0043783,20
RTS0043784,25
RTS0043785,20
RTS0043786,51
RTS0043787,25
RTS0043788,42
RTS0043789,30
RTS0043790,21
RTS0043791,25
RTS0043792,73
RTS0043793,35
RTS0043794,30
RTS0043795,38
RTS0043796,28
RTS0043797,44
RTS0043798,24
RTS0043799,32
RTS0043800,25
RTS0043801,23
RTS0043802,28
RTS0043803,37
RTS0043804,27
RTS0043805,31
RTS0043806,29
RTS0043807,22
RTS0043808,42
RTS0043809,24
RTS0043810,29
RTS0043811,28
RTS0043812,26
RTS0043813,32
RTS0043814,18
RTS0043815,26
RTS0043816,25
RTS0043817,16
RTS0043818,34
RTS0043819,13
RTS0043820,24
RTS0043821,38
RTS0043822,19
RTS0043823,20
RTS0043824,19
RTS0043825,19
RTS0043826,21
RTS0043827,21
RTS0043828,30
RTS0043829,22
RTS0043830,30
RTS0043831,31
RTS0043832,30
RTS0043833,21
RTS0043834,29
RTS0043835,22
RTS0043836,21
RTS0043837,34
RTS0043838,16
RTS0043839,17
RTS0043840,41
RTS0043841,16
RTS0043842,21
RTS0043843,33
RTS0043844,27
RTS0043845,21
RTS0043846,26
RTS0043847,39
RTS0043848,38
RTS0043849,28
RTS0043850,33
RTS0043851,40
RTS0043852,29
RTS0043853,47
RTS0043854,35
RTS0043856,28
RTS0043857,21
RTS0043858,22
RTS0043859,34
RTS0043860,33
RTS0043861,50
RTS0043862,72
RTS0043863,32
RTS0043864,32
RTS0043865,30
RTS0043866,24
RTS0043867,39
RTS0043868,31
RTS0043869,29
RTS0043870,26
RTS0043871,26
RTS0043872,22
RTS0043873,40
RTS0043874,40
RTS0043875,16
RTS0043876,25
RTS0043877,20
RTS0043878,30
RTS0043879,45
RTS0043880,19
RTS0043881,28
RTS0043882,36
RTS0043883,21
RTS0043884,22
RTS0043885,30
RTS0043886,29
RTS0043887,27
RTS0043888,14
RTS0043889,25
RTS0043890,36
RTS0043891,39
RTS0043892,27
RTS0043893,33
RTS0043894,30
RTS0043895,19
RTS0043896,22
RTS0043897,38
RTS0043898,35
RTS0043899,38
RTS0043900,27
RTS0043901,30
RTS0043902,17
RTS0043903,30
RTS0043904,38
RTS0043905,29
RTS0043906,12
RTS0043907,22
RTS0043908,10
RTS0043909,17
RTS0043910,37
RTS0043911,31
RTS0043912,48
RTS0043913,33
RTS0043914,30
RTS0043915,22
RTS0043916,30
RTS0043917,36
RTS0043918,27
RTS0043919,33
RTS0043920,55
RTS0043921,32
RTS0043922,16
RTS0043923,38
RTS0043924,36
RTS0043925,30
RTS0043926,26
RTS0043927,29
RTS0043928,18
RTS0043929,22
RTS0043930,18
RTS0043931,24
RTS0043932,36
RTS0043933,30
RTS0043934,32
RTS0043935,28
RTS0043936,19
RTS0043937,29
RTS0043938,24
RTS0043939,18
RTS0043940,46
RTS0043941,21
RTS0043942,37
RTS0043943,28
RTS0043944,31
RTS0043945,21
RTS0043946,27
RTS0043947,37
RTS0043948,28
RTS0043949,30
RTS0043950,30
RTS0043951,36
RTS0043952,35
RTS0043953,28
RTS0043954,24
RTS0043955,23
RTS0043956,32
RTS0043957,38
RTS0043958,18
RTS0043959,26
RTS0043960,30
RTS0043961,22
RTS0043962,36
RTS0043963,28
RTS0043964,24
RTS0043965,21
RTS0043966,38
RTS0043967,27
RTS0043968,34
RTS0043969,21
RTS0043970,31
RTS0043971,9
RTS0043972,33
RTS0043973,36
RTS0043974,35
RTS0043975,29
RTS0043976,21
RTS0043977,15
RTS0043978,31
RTS0043979,27
RTS0043980,27
RTS0043981,31
RTS0043982,31
RTS0043983,41
RTS0043984,32
RTS0043985,43
RTS0043986,38
RTS0043987,38
RTS0043988,30
RTS0043989,17
RTS0043990,28
RTS0043991,21
RTS0043992,24
RTS0043993,15
RTS0043994,25
RTS0043996,27
RTS0043997,22
RTS0043998,24
RTS0043999,24
RTS0044000,24
RTS0044001,30
RTS0044002,38
RTS0044003,40
RTS0044004,45
RTS0044005,37
RTS0044006,36
RTS0044007,25
RTS0044008,31
RTS0044009,26
RTS0044010,29
RTS0044011,51
RTS0044012,65
RTS0044013,48
RTS0044014,56
RTS0044015,60
RTS0044016,24
RTS0044017,28
RTS0044018,24
RTS0044019,30
RTS0044020,37
RTS0044021,26
RTS0044022,32
RTS0044023,31
RTS0044024,32
RTS0044025,25
RTS0044026,23
RTS0044027,36
RTS0044028,20
RTS0044029,36
RTS0044030,17
RTS0044031,34
RTS0044032,31
RTS0044033,22
RTS0044034,25
RTS0044035,31
RTS0044036,40
RTS0044037,27
RTS0044038,30
RTS0044039,24
RTS0044040,28
RTS0044041,24
RTS0044042,50
RTS0044043,41
RTS0044044,29
RTS0044045,29
RTS0044046,24
RTS0044047,32
RTS0044048,28
RTS0044049,21
RTS0044050,36
RTS0044051,22
RTS0044052,35
RTS0044053,26
RTS0044054,31
RTS0044055,26
RTS0044056,30
RTS0044057,20
RTS0044058,33
RTS0044059,32
RTS0044060,33
RTS0044061,40
RTS0044062,35
RTS0044063,33
RTS0044064,32
RTS0044065,30
RTS0044067,31
RTS0044068,25
RTS0044069,31
RTS0044070,21
RTS0044071,44
RTS0044072,29
RTS0044073,21
RTS0044074,32
RTS0044075,19
RTS0044076,16
RTS0044077,25
RTS0044078,24
RTS0044079,25
RTS0044080,32
RTS0044081,16
RTS0044082,29
RTS0044083,31
RTS0044084,28
RTS0044085,28
RTS0044086,28
RTS0044087,29
RTS0044088,31
RTS0044089,45
RTS0044090,30
RTS0044091,28
RTS0044092,39
RTS0044093,20
RTS0044094,23
RTS0044095,22
RTS0044096,23
RTS0044097,28
RTS0044098,23
RTS0044099,36
RTS0044100,30
RTS0044101,18
RTS0044102,32
RTS0044103,18
RTS0044104,22
RTS0044105,29
RTS0044106,38
RTS0044107,33
RTS0044108,33
RTS0044109,42
RTS0044110,56
RTS0044111,47
RTS0044112,33
RTS0044113,40
RTS0044114,31
RTS0044115,44
RTS0044116,39
RTS0044117,33
RTS0044118,28
RTS0044119,31
RTS0044120,32
RTS0044121,27
RTS0044122,43
RTS0044123,17
RTS0044124,40
RTS0044125,40
RTS0044126,34
RTS0044127,63
RTS0044128,37
RTS0044129,51
RTS0044130,34
RTS0044131,47
RTS0044132,28
RTS0044133,36
RTS0044134,46
RTS0044135,29
RTS0044136,25
RTS0044137,28
RTS0044138,41
RTS0044139,43
RTS0044140,49
RTS0044141,54
RTS0044142,29
RTS0044143,27
RTS0044144,40
RTS0044145,19
RTS0044146,31
RTS0044147,25
RTS0044148,35
RTS0044149,32
RTS0044150,26
RTS0044151,32
RTS0044152,38
RTS0044153,50
RTS0044154,36
RTS0044155,46
RTS0044156,25
RTS0044157,29
RTS0044158,43
RTS0044159,27
RTS0044160,22
RTS0044161,36
RTS0044162,38
RTS0044163,37
RTS0044164,40
RTS0044165,22
RTS0044166,35
RTS0044167,41
RTS0044168,23
RTS0044169,35
RTS0044170,25
RTS0044171,38
RTS0044172,31
RTS0044173,26
RTS0044174,26
RTS0044175,34
RTS0044176,24
RTS0044177,33
RTS0044178,31
RTS0044180,16
RTS0044181,27
RTS0044182,37
RTS0044183,18
RTS0044184,29
RTS0044185,19
RTS0044186,34
RTS0044187,40
RTS0044188,36
RTS0044189,32
RTS0044190,45
RTS0044191,33
RTS0044192,30
RTS0044193,25
RTS0044194,38
RTS0044195,28
RTS0044196,29
RTS0044197,14
RTS0044198,31
RTS0044199,23
RTS0044200,18
RTS0044206,40
RTS0044207,36
RTS0044208,30
RTS0044209,18
RTS0044210,21
RTS0044211,32
RTS0044212,38
RTS0044213,37
RTS0044214,37
RTS0044215,41
RTS0044216,27
RTS0044217,50
RTS0044218,44
RTS0044219,39
RTS0044220,35
RTS0044221,20
RTS0044222,36
RTS0044223,41
RTS0044224,41
RTS0044225,20
RTS0044226,35
RTS0044227,24
RTS0044228,28
RTS0044229,18
RTS0044230,27
RTS0044231,21
RTS0044232,33
RTS0044233,26
RTS0044234,11
RTS0044235,38
RTS0044236,32
RTS0044237,55
RTS0044238,48
RTS0044239,32
RTS0044240,41
RTS0044241,26
RTS0044242,28
RTS0044243,17
RTS0044244,27
RTS0044245,20
RTS0044246,36
RTS0044247,30
RTS0044248,32
RTS0044249,32
RTS0044250,6
RTS0044251,51
RTS0044252,35
RTS0044253,50
RTS0044254,15
RTS0044255,29
RTS0044256,39
RTS0044257,28
RTS0044258,41
RTS0044259,46
RTS0044260,34
RTS0044261,69
RTS0044262,28
RTS0044263,34
RTS0044264,27
RTS0044265,36
RTS0044266,31
RTS0044267,19
RTS0044268,37
RTS0044269,23
RTS0044270,44
RTS0044271,39
RTS0044272,41
RTS0044273,36
RTS0044274,33
RTS0044275,47
RTS0044276,32
RTS0044277,34
RTS0044278,21
RTS0044279,18
RTS0044280,25
RTS0044281,34
RTS0044282,29
RTS0044283,29
RTS0044284,22
RTS0044285,18
RTS0044286,27
RTS0044287,42
RTS0044288,17
RTS0044289,30
RTS0044290,36
RTS0044291,19
RTS0044292,34
RTS0044293,23
RTS0044294,40
RTS0044295,21
RTS0044296,30
RTS0044297,43
RTS0044298,35
RTS0044299,35
RTS0044300,27
RTS0044301,45
RTS0044302,28
RTS0044303,38
RTS0044304,41
RTS0044305,26
RTS0044306,27
RTS0044307,24
RTS0044308,46
RTS0044309,28
RTS0044310,27
RTS0044311,43
RTS0044312,26
RTS0044313,35
RTS0044314,41
RTS0044315,28
RTS0044316,33
RTS0044317,40
RTS0044318,40
RTS0044319,40
RTS0044320,3
RTS0044321,25
RTS0044322,29
RTS0044323,34
RTS0044324,25
RTS0044325,25
RTS0044326,33
RTS0044327,28
RTS0044328,31
RTS0044329,35
RTS0044330,31
RTS0044331,20
RTS0044332,29
RTS0044333,35
RTS0044334,27
RTS0044335,45
RTS0044336,26
RTS0044337,39
RTS0044338,33
RTS0044339,28
RTS0044340,12
RTS0044341,23
RTS0044342,26
RTS0044343,22
RTS0044344,30
RTS0044345,28
RTS0044346,50
RTS0044347,40
RTS0044348,41
RTS0044349,41
RTS0044350,51
RTS0044351,33
RTS0044352,22
RTS0044353,40
RTS0044354,24
RTS0044355,35
RTS0044356,29
RTS0044357,46
RTS0044358,42
RTS0044359,40
RTS0044360,41
RTS0044361,30
RTS0044362,38
RTS0044363,29
RTS0044364,29
RTS0044365,37
RTS0044366,41
RTS0044367,26
RTS0044368,46
RTS0044369,50
RTS0044370,43
RTS0044371,31
RTS0044372,36
RTS0044373,35
RTS0044374,23
RTS0044375,32
RTS0044376,25
RTS0044377,32
RTS0044378,26
RTS0044379,25
RTS0044380,42
RTS0044381,42
RTS0044382,33
RTS0044383,45
RTS0044384,35
RTS0044385,34
RTS0044386,30
RTS0044387,43
RTS0044388,38
RTS0044389,32
RTS0044390,29
RTS0044391,40
RTS0044392,60
RTS0044393,69
RTS0044394,45
RTS0044395,27
RTS0044396,33
RTS0044397,36
RTS0044399,26
RTS0044400,36
RTS0044401,29
RTS0044402,33
RTS0044403,38
RTS0044404,55
RTS0044405,33
RTS0044406,30
RTS0044407,28
RTS0044408,54
RTS0044409,29
RTS0044410,25
RTS0044411,27
RTS0044412,44
RTS0044413,34
RTS0044414,29
RTS0044415,37
RTS0044416,47
RTS0044417,46
RTS0044418,39
RTS0044419,25
RTS0044420,42
RTS0044421,25
RTS0044422,28
RTS0044423,30
RTS0044424,28
RTS0044425,35
RTS0044426,35
RTS0044427,23
RTS0044428,26
RTS0044429,37
RTS0044430,31
RTS0044431,29
RTS0044432,34
RTS0044433,28
RTS0044434,31
RTS0044435,29
RTS0044436,24
RTS0044437,33
RTS0044438,37
RTS0044439,35
RTS0044440,42
RTS0044441,27
RTS0044442,28
RTS0044443,57
RTS0044444,33
RTS0044445,33
RTS0044446,34
RTS0044447,46
RTS0044448,25
RTS0044449,44
RTS0044450,36
RTS0044451,31
RTS0044452,40
RTS0044453,30
RTS0044454,39
RTS0044455,26
RTS0044456,24
RTS0044457,45
RTS0044458,26
RTS0044459,38
RTS0044460,41
RTS0044461,42
RTS0044462,35
RTS0044463,23
RTS0044464,43
RTS0044465,39
RTS0044466,37
RTS0044467,30
RTS0044468,39
RTS0044469,41
RTS0044470,60
RTS0044471,26
RTS0044472,40
RTS0044473,34
RTS0044474,52
RTS0044475,40
RTS0044476,32
RTS0044477,37
RTS0044478,34
RTS0044479,31
RTS0044480,35
RTS0044481,36
RTS0044482,42
RTS0044483,26
RTS0044484,30
RTS0044485,43
RTS0044486,38
RTS0044487,46
RTS0044488,44
RTS0044489,31
RTS0044490,27
RTS0044491,29
RTS0044492,28
RTS0044493,41
RTS0044494,34
RTS0044495,32
RTS0044496,43
RTS0044497,33
RTS0044498,35
RTS0044499,31
RTS0044500,34
RTS0044501,37
RTS0044502,33
RTS0044503,31
RTS0044504,34
RTS0044505,38
RTS0044506,37
RTS0044507,30
RTS0044508,33
RTS0044509,34
RTS0044510,31
RTS0044511,26
RTS0044512,42
RTS0044513,31
RTS0044514,25
RTS0044515,33
RTS0044516,45
RTS0044517,37
RTS0044518,23
RTS0044519,46
RTS0044520,34
RTS0044521,46
RTS0044522,48
RTS0044523,33
RTS0044524,16
RTS0044525,25
RTS0044526,23
RTS0044527,20
RTS0044528,23
RTS0044529,41
RTS0044530,23
RTS0044531,35
RTS0044532,31
RTS0044533,29
RTS0044534,24
RTS0044535,28
RTS0044536,28
RTS0044537,26
RTS0044538,39
RTS0044539,31
RTS0044540,34
RTS0044541,31
RTS0044542,24
RTS0044543,33
RTS0044544,27
RTS0044545,16
RTS0044546,25
RTS0044547,22
RTS0044548,22
RTS0044549,30
RTS0044550,29
RTS0044551,37
RTS0044552,43
RTS0044553,26
RTS0044554,24
RTS0044555,39
RTS0044556,23
RTS0044557,32
RTS0044558,22
RTS0044559,25
RTS0044560,24
RTS0044561,19
RTS0044562,19
RTS0044563,30
RTS0044564,35
RTS0044565,21
RTS0044566,22
RTS0044567,24
RTS0044568,33
RTS0044569,16
RTS0044570,21
RTS0044571,16
RTS0044572,26
RTS0044573,30
RTS0044574,43
RTS0044575,29
RTS0044576,17
RTS0044577,17
RTS0044578,50
RTS0044579,36
RTS0044580,22
RTS0044581,32
RTS0044582,38
RTS0044583,26
RTS0044584,39
RTS0044585,16
RTS0044586,27
RTS0044587,31
RTS0044588,12
RTS0044589,27
RTS0044590,50
RTS0044591,30
RTS0044592,31
RTS0044593,25
RTS0044594,38
RTS0044595,18
RTS0044596,28
RTS0044597,23
RTS0044598,39
RTS0044599,38
RTS0044600,25
RTS0044601,23
RTS0044602,24
RTS0044603,18
RTS0044604,30
RTS0044605,26
RTS0044606,38
RTS0044607,47
RTS0044608,22
RTS0044609,19
RTS0044610,33
RTS0044611,19
RTS0044612,23
RTS0044613,36
RTS0044614,43
RTS0044615,13
RTS0044616,24
RTS0044617,38
RTS0044618,24
RTS0044619,27
RTS0044620,32
RTS0044621,30
RTS0044622,25
RTS0044623,59
RTS0044624,28
RTS0044625,26
RTS0044626,42
RTS0044627,27
RTS0044628,26
RTS0044629,30
RTS0044630,26
RTS0044631,27
RTS0044632,52
RTS0044633,29
RTS0044634,36
RTS0044635,35
RTS0044636,25
RTS0044637,30
RTS0044638,33
RTS0044639,38
RTS0044640,20
RTS0044641,27
RTS0044642,27
RTS0044643,34
RTS0044644,51
RTS0044645,37
RTS0044646,33
RTS0044647,28
RTS0044648,29
RTS0044649,34
RTS0044650,33
RTS0044651,28
RTS0044652,24
RTS0044653,28
RTS0044654,33
RTS0044655,33
RTS0044656,23
RTS0044657,30
RTS0044658,34
RTS0044659,16
RTS0044660,28
RTS0044661,21
RTS0044662,31
RTS0044663,22
RTS0044664,23
RTS0044665,38
RTS0044666,27
RTS0044667,25
RTS0044668,19
RTS0044669,35
RTS0044670,37
RTS0044671,26
RTS0044672,22
RTS0044673,33
RTS0044674,33
RTS0044675,37
RTS0044676,26
RTS0044677,35
RTS0044678,33
RTS0044679,31
RTS0044680,33
RTS0044681,27
RTS0044682,34
RTS0044683,26
RTS0044684,24
RTS0044685,39
RTS0044686,18
RTS0044687,34
RTS0044688,41
RTS0044689,42
RTS0044690,45
RTS0044691,18
RTS0044692,27
RTS0044693,36
RTS0044694,37
RTS0044695,19
RTS0044696,37
RTS0044697,23
RTS0044698,29
RTS0044699,32
RTS0044700,24
RTS0044701,29
RTS0044702,22
RTS0044703,36
RTS0044704,31
RTS0044705,9
RTS0044706,10
RTS0044707,26
RTS0044708,25
RTS0044709,24
RTS0044710,12
RTS0044711,16
RTS0044712,38
RTS0044714,24
RTS0044715,20
RTS0044716,27
RTS0044717,21
RTS0044718,28
RTS0044719,22
RTS0044720,36
RTS0044721,42
RTS0044722,30
RTS0044723,34
RTS0044724,36
RTS0044725,27
RTS0044726,44
RTS0044727,31
RTS0044728,34
RTS0044729,23
RTS0044730,44
RTS0044731,45
RTS0044732,72
RTS0044733,33
RTS0044734,28
RTS0044735,61
RTS0044736,32
RTS0044737,23
RTS0044738,29
RTS0044739,17
RTS0044740,24
RTS0044741,29
RTS0044742,21
RTS0044743,40
RTS0044744,23
RTS0044745,20
RTS0044746,43
RTS0044747,32
RTS0044748,19
RTS0044749,24
RTS0044750,39
RTS0044751,27
RTS0044752,29
RTS0044753,47
RTS0044754,36
RTS0044755,32
RTS0044756,24
RTS0044757,28
RTS0044758,27
RTS0044759,26
RTS0044760,27
RTS0044761,37
RTS0044762,32
RTS0044763,43
RTS0044764,20
RTS0044765,17
RTS0044766,31
RTS0044767,31
RTS0044768,23
RTS0044769,28
RTS0044770,26
RTS0044771,33
RTS0044772,22
RTS0044773,27
RTS0044774,31
RTS0044775,36
RTS0044776,26
RTS0044777,21
RTS0044778,25
RTS0044779,33
RTS0044780,35
RTS0044781,36
RTS0044782,37
RTS0044783,45
RTS0044784,29
RTS0044785,30
RTS0044786,34
RTS0044787,41
RTS0044788,34
RTS0044789,48
RTS0044790,21
RTS0044791,40
RTS0044792,111
RTS0044793,21
RTS0044794,29
RTS0044795,18
RTS0044796,37
RTS0044797,42
RTS0044798,33
RTS0044799,27
RTS0044800,19
RTS0044801,27
RTS0044802,38
RTS0044803,27
RTS0044804,31
RTS0044805,48
RTS0044806,32
RTS0044807,36
RTS0044808,24
RTS0044809,37
RTS0044810,24
RTS0044811,24
RTS0044812,26
RTS0044813,53
RTS0044814,47
RTS0044815,38
RTS0044816,26
RTS0044817,33
RTS0044818,32
RTS0044819,35
RTS0044820,17
RTS0044821,24
RTS0044822,31
RTS0044823,23
RTS0044824,28
RTS0044825,25
RTS0044826,28
RTS0044827,41
RTS0044828,34
RTS0044829,36
RTS0044830,26
RTS0044831,33
RTS0044832,28
RTS0044833,34
RTS0044834,35
RTS0044835,29
RTS0044836,22
RTS0044837,11
RTS0044838,35
RTS0044839,28
RTS0044840,33
RTS0044841,25
RTS0044842,26
RTS0044843,31
RTS0044844,25
RTS0044845,46
RTS0044846,30
RTS0044847,35
RTS0044848,36
RTS0044849,48
RTS0044850,38
RTS0044851,21
RTS0044852,23
RTS0044853,33
RTS0044854,20
RTS0044855,40
RTS0044856,32
RTS0044857,36
RTS0044858,28
RTS0044859,39
RTS0044860,31
RTS0044861,26
RTS0044862,29
RTS0044863,26
RTS0044864,34
RTS0044865,26
RTS0044866,52
RTS0044867,46
RTS0044868,31
RTS0044869,43
RTS0044870,49
RTS0044871,29
RTS0044872,24
RTS0044873,24
RTS0044874,14
RTS0044875,41
RTS0044876,26
RTS0044877,39
RTS0044878,39
RTS0044879,29
RTS0044880,31
RTS0044881,22
RTS0044882,26
RTS0044883,23
RTS0044884,30
RTS0044885,22
RTS0044886,42
RTS0044887,20
RTS0044888,37
RTS0044889,31
RTS0044890,27
RTS0044891,32
RTS0044892,44
RTS0044893,26
RTS0044894,49
RTS0044895,25
RTS0044896,29
RTS0044897,26
RTS0044898,46
RTS0044899,37
RTS0044900,37
RTS0044901,23
RTS0044902,28
RTS0044903,45
RTS0044904,23
RTS0044905,37
RTS0044906,49
RTS0044907,34
RTS0044908,51
RTS0044909,50
RTS0044910,35
RTS0044911,30
RTS0044912,25
RTS0044913,28
RTS0044914,36
RTS0044915,14
RTS0044916,29
RTS0044917,24
RTS0044918,25
RTS0044919,40
RTS0044920,42
RTS0044921,24
RTS0044922,26
RTS0044923,39
RTS0044924,25
RTS0044925,26
RTS0044926,42
RTS0044927,26
RTS0044928,22
RTS0044929,36
RTS0044930,33
RTS0044931,17
RTS0044932,31
RTS0044933,27
RTS0044934,31
RTS0044935,26
RTS0044936,93
RTS0044937,20
RTS0044938,27
RTS0044939,30
RTS0044940,31
RTS0044941,42
RTS0044942,32
RTS0044943,26
RTS0044944,28
RTS0044945,18
RTS0044946,33
RTS0044947,28
RTS0044948,28
RTS0044949,27
RTS0044950,32
RTS0044951,29
RTS0044952,31
RTS0044953,20
RTS0044954,33
RTS0044955,36
RTS0044956,22
RTS0044957,31
RTS0044958,35
RTS0044959,27
RTS0044960,29
RTS0044961,34
RTS0044962,18
RTS0044963,24
RTS0044964,29
RTS0044965,38
RTS0044966,25
RTS0044967,41
RTS0044968,30
RTS0044969,17
RTS0044970,22
RTS0044971,40
RTS0044972,39
RTS0044973,22
RTS0044974,25
RTS0044975,32
RTS0044976,37
RTS0044977,26
RTS0044978,16
RTS0044979,26
RTS0044980,27
RTS0044981,24
RTS0044982,34
RTS0044983,22
RTS0044984,36
RTS0044985,59
RTS0044986,28
RTS0044987,30
RTS0044988,20
RTS0044989,29
RTS0044990,40
RTS0044991,26
RTS0044992,31
RTS0044993,26
RTS0044994,44
RTS0044995,33
RTS0044996,21
RTS0044997,39
RTS0044998,32
RTS0044999,30
RTS0045000,20
RTS0045001,25
RTS0045002,27
RTS0045003,27
RTS0045004,41
RTS0045005,28
RTS0045006,31
RTS0045007,48
RTS0045008,50
RTS0045009,31
RTS0045010,25
RTS0045011,22
RTS0045012,25
RTS0045013,20
RTS0045014,24
RTS0045015,19
RTS0045016,29
RTS0045017,28
RTS0045018,29
RTS0045019,24
RTS0045020,24
RTS0045021,30
RTS0045022,27
RTS0045023,31
RTS0045024,25
RTS0045025,34
RTS0045026,57
RTS0045027,45
RTS0045028,42
RTS0045029,35
RTS0045030,40
RTS0045031,23
RTS0045032,32
RTS0045033,34
RTS0045034,29
RTS0045035,31
RTS0045036,36
RTS0045038,50
RTS0045039,38
RTS0045040,20
RTS0045041,29
RTS0045042,22
RTS0045043,27
RTS0045044,25
RTS0045045,39
RTS0045046,20
RTS0045047,39
RTS0045048,24
RTS0045049,24
RTS0045050,26
RTS0045051,27
RTS0045052,23
RTS0045053,27
RTS0045054,32
RTS0045055,33
RTS0045056,23
RTS0045057,62
RTS0045058,31
RTS0045059,35
RTS0045060,27
RTS0045061,28
RTS0045063,18
RTS0045064,38
RTS0045065,37
RTS0045066,25
RTS0045067,37
RTS0045068,33
RTS0045069,32
RTS0045070,46
RTS0045071,36
RTS0045072,39
RTS0045073,33
RTS0045074,51
RTS0045075,18
RTS0045076,33
RTS0045077,15
RTS0045078,30
RTS0045079,31
RTS0045080,26
RTS0045081,29
RTS0045082,23
RTS0045083,31
RTS0045084,28
RTS0045085,20
RTS0045086,26
RTS0045087,17
RTS0045088,17
RTS0045089,19
RTS0045090,24
RTS0045091,26
RTS0045092,20
RTS0045093,24
RTS0045094,20
RTS0045095,29
RTS0045096,42
RTS0045097,37
RTS0045098,30
RTS0045099,22
RTS0045100,43
RTS0045101,40
RTS0045102,34
RTS0045103,31
RTS0045104,27
RTS0045105,32
RTS0045106,27
RTS0045107,48
RTS0045108,27
RTS0045109,24
RTS0045110,29
RTS0045111,42
RTS0045112,39
RTS0045113,45
RTS0045114,21
RTS0045115,41
RTS0045116,27
RTS0045117,30
RTS0045118,30
RTS0045119,35
RTS0045120,31
RTS0045121,26
RTS0045122,33
RTS0045123,39
RTS0045124,21
RTS0045125,36
RTS0045126,23
RTS0045127,39
RTS0045128,29
RTS0045129,33
RTS0045130,23
RTS0045131,40
RTS0045132,29
RTS0045133,32
RTS0045134,24
RTS0045135,39
RTS0045136,24
RTS0045137,35
RTS0045138,24
RTS0045139,37
RTS0045140,23
RTS0045141,31
RTS0045142,45
RTS0045143,40
RTS0045144,25
RTS0045145,26
RTS0045146,25
RTS0045147,33
RTS0045148,28
RTS0045149,19
RTS0045150,15
RTS0045151,28
RTS0045152,36
RTS0045153,23
RTS0045154,35
RTS0045155,35
RTS0045156,15
RTS0045157,22
RTS0045158,16
RTS0045159,28
RTS0045160,41
RTS0045161,29
RTS0045162,36
RTS0045163,36
RTS0045164,24
RTS0045165,33
RTS0045166,35
RTS0045167,30
RTS0045168,48
RTS0045169,39
RTS0045170,45
RTS0045171,33
RTS0045172,22
RTS0045173,26
RTS0045174,34
RTS0045175,29
RTS0045176,20
RTS0045177,27
RTS0045178,23
RTS0045179,32
RTS0045180,33
RTS0045181,29
RTS0045182,30
RTS0045183,24
RTS0045184,27
RTS0045185,24
RTS0045186,55
RTS0045187,38
RTS0045188,21
RTS0045189,24
RTS0045190,40
RTS0045191,44
RTS0045192,38
RTS0045193,26
RTS0045194,26
RTS0045195,26
RTS0045196,39
RTS0045197,26
RTS0045198,42
RTS0045199,31
RTS0045200,25
RTS0045201,36
RTS0045202,30
RTS0045203,22
RTS0045204,37
RTS0045205,40
RTS0045206,25
RTS0045207,34
RTS0045208,25
RTS0045209,32
RTS0045210,32
RTS0045211,29
RTS0045212,22
RTS0045213,26
RTS0045214,27
RTS0045215,33
RTS0045216,41
RTS0045217,43
RTS0045218,43
RTS0045219,34
RTS0045220,25
RTS0045221,36
RTS0045222,22
RTS0045223,40
RTS0045224,35
RTS0045225,35
RTS0045226,114
RTS0045227,33
RTS0045228,89
RTS0045229,41
RTS0045230,39
RTS0045231,30
RTS0045232,28
RTS0045233,37
RTS0045234,29
RTS0045235,46
RTS0045236,63
RTS0045237,37
RTS0045238,25
RTS0045239,37
RTS0045240,61
RTS0045241,39
RTS0045242,35
RTS0045243,23
RTS0045244,36
RTS0045245,21
RTS0045246,25
RTS0045247,25
RTS0045248,16
RTS0045249,22
RTS0045250,13
RTS0045251,30
RTS0045252,17
RTS0045253,25
RTS0045254,25
RTS0045255,16
RTS0045256,32
RTS0045257,29
RTS0045258,33
RTS0045259,41
RTS0045260,25
RTS0045261,27
RTS0045262,36
RTS0045263,36
RTS0045264,18
RTS0045265,37
RTS0045266,26
RTS0045267,21
RTS0045268,42
RTS0045269,39
RTS0045270,34
RTS0045271,28
RTS0045272,20
RTS0045273,30
RTS0045274,32
RTS0045275,32
RTS0045276,19
RTS0045277,32
RTS0045278,27
RTS0045279,20
RTS0045280,16
RTS0045281,37
RTS0045282,43
RTS0045283,28
RTS0045284,31
RTS0045285,41
RTS0045286,39
RTS0045287,31
RTS0045288,28
RTS0045289,24
RTS0045290,25
RTS0045291,27
RTS0045292,40
RTS0045293,31
RTS0045294,26
RTS0045295,32
RTS0045296,32
RTS0045297,35
RTS0045298,26
RTS0045299,22
RTS0045300,32
RTS0045301,40
RTS0045302,26
RTS0045303,31
RTS0045304,35
RTS0045305,41
RTS0045306,28
RTS0045307,22
RTS0045308,43
RTS0045309,23
RTS0045310,33
RTS0045311,18
RTS0045312,19
RTS0045313,24
RTS0045314,27
RTS0045315,34
RTS0045316,29
RTS0045317,28
RTS0045318,35
RTS0045319,30
RTS0045320,18
RTS0045321,24
RTS0045322,24
RTS0045323,27
RTS0045324,27
RTS0045325,28
RTS0045326,53
RTS0045327,41
RTS0045328,48
RTS0045329,23
RTS0045330,21
RTS0045331,26
RTS0045332,30
RTS0045333,32
RTS0045334,33
RTS0045335,30
RTS0045336,24
RTS0045337,25
RTS0045338,10
RTS0045339,35
RTS0045340,34
RTS0045341,23
RTS0045342,37
RTS0045343,25
RTS0045344,33
RTS0045345,26
RTS0045346,20
RTS0045347,29
RTS0045348,36
RTS0045349,40
RTS0045350,36
RTS0045351,29
RTS0045352,20
RTS0045353,33
RTS0045354,26
RTS0045355,20
RTS0045356,39
RTS0045357,74
RTS0045358,25
RTS0045359,37
RTS0045360,34
RTS0045361,33
RTS0045362,29
RTS0045363,27
RTS0045364,40
RTS0045365,23
RTS0045366,28
RTS0045367,19
RTS0045368,33
RTS0045369,27
RTS0045370,26
RTS0045371,38
RTS0045372,22
RTS0045373,33
RTS0045374,50
RTS0045375,34
RTS0045376,33
RTS0045377,18
RTS0045378,28
RTS0045379,36
RTS0045380,28
RTS0045381,37
RTS0045382,24
RTS0045383,24
RTS0045384,10
RTS0045385,27
RTS0045386,23
RTS0045387,29
RTS0045388,26
RTS0045389,22
RTS0045390,33
RTS0045391,29
RTS0045392,30
RTS0045393,29
RTS0045394,24
RTS0045395,23
RTS0045396,38
RTS0045397,35
RTS0045398,33
RTS0045399,45
RTS0045400,29
RTS0045401,20
RTS0045402,18
RTS0045403,29
RTS0045404,38
RTS0045405,22
RTS0045406,30
RTS0045407,22
RTS0045408,29
RTS0045409,45
RTS0045410,23
RTS0045411,33
RTS0045412,36
RTS0045413,19
RTS0045414,30
RTS0045415,24
RTS0045416,29
RTS0045417,32
RTS0045418,17
RTS0045419,32
RTS0045420,41
RTS0045421,157
RTS0045422,240
RTS0045423,48
RTS0045424,192
RTS0045425,193
RTS0045426,30
RTS0045427,25
RTS0045428,35
RTS0045429,44
RTS0045430,19
RTS0045431,31
RTS0045432,41
RTS0045433,49
RTS0045434,39
RTS0045435,32
RTS0045436,29
RTS0045437,32
RTS0045438,67
RTS0045439,33
RTS0045440,33
RTS0045441,36
RTS0045442,21
RTS0045443,29
RTS0045444,20
RTS0045445,25
RTS0045446,22
RTS0045447,26
RTS0045448,19
RTS0045449,21
RTS0045450,13
RTS0045451,32
RTS0045452,25
RTS0045453,19
RTS0045454,26
RTS0045455,18
RTS0045456,26
RTS0045457,32
RTS0045458,36
RTS0045459,18
RTS0045460,29
RTS0045461,28
RTS0045462,30
RTS0045463,21
RTS0045464,12
RTS0045465,14
RTS0045466,34
RTS0045467,57
RTS0045468,33
RTS0045469,38
RTS0045470,16
RTS0045471,21
RTS0045472,24
RTS0045473,12
RTS0045474,53
RTS0045475,47
RTS0045476,29
RTS0045477,27
RTS0045478,29
RTS0045479,44
RTS0045480,34
RTS0045481,25
RTS0045482,25
RTS0045483,28
RTS0045484,56
RTS0045485,54
RTS0045486,20
RTS0045487,24
RTS0045488,31
RTS0045489,41
RTS0045490,31
RTS0045491,56
RTS0045492,111
RTS0045493,72
RTS0045494,35
RTS0045495,32
RTS0045496,17
RTS0045497,20
RTS0045498,32
RTS0045499,28
RTS0045500,30
RTS0045501,34
RTS0045502,43
RTS0045503,27
RTS0045504,22
RTS0045505,52
RTS0045506,232
RTS0045507,695
RTS0045508,287
RTS0045509,418
RTS0045510,203
RTS0045511,37
RTS0045512,27
RTS0045513,22
RTS0045514,22
RTS0045515,26
RTS0045516,28
RTS0045517,33
RTS0045518,30
RTS0045519,35
RTS0045520,32
RTS0045521,34
RTS0045522,31
RTS0045523,37
RTS0045524,41
RTS0045525,35
RTS0045526,33
RTS0045527,36
RTS0045528,27
RTS0045529,45
RTS0045530,36
RTS0045531,42
RTS0045532,30
RTS0045533,38
RTS0045534,37
RTS0045535,24
RTS0045536,35
RTS0045537,30
RTS0045538,25
RTS0045539,29
RTS0045540,31
RTS0045541,26
RTS0045542,25
RTS0045543,35
RTS0045544,13
RTS0045545,27
RTS0045546,17
RTS0045547,20
RTS0045548,31
RTS0045549,26
RTS0045550,27
RTS0045551,21
RTS0045552,35
RTS0045553,18
RTS0045554,34
RTS0045555,16
RTS0045556,23
RTS0045557,25
RTS0045558,31
RTS0045559,20
RTS0045560,32
RTS0045561,20
RTS0045562,21
RTS0045563,24
RTS0045564,27
RTS0045565,17
RTS0045566,27
RTS0045567,35
RTS0045568,27
RTS0045569,34
RTS0045570,39
RTS0045571,24
RTS0045572,22
RTS0045573,20
RTS0045574,27
RTS0045575,21
RTS0045576,26
RTS0045577,18
RTS0045578,23
RTS0045579,29
RTS0045580,34
RTS0045581,31
RTS0045582,24
RTS0045583,30
RTS0045584,56
RTS0045585,17
RTS0045586,15
RTS0045587,39
RTS0045588,22
RTS0045589,18
RTS0045590,16
RTS0045592,61
RTS0045593,115
RTS0045594,45
RTS0045595,38
RTS0045596,35
RTS0045597,36
RTS0045598,45
RTS0045599,53
RTS0045600,24
RTS0045601,19
RTS0045602,32
RTS0045603,14
RTS0045604,34
RTS0045606,32
RTS0045607,21
RTS0045608,33
RTS0045609,24
RTS0045610,28
RTS0045611,20
RTS0045612,19
RTS0045613,19
RTS0045614,14
RTS0045615,14
RTS0045616,18
RTS0045617,28
RTS0045618,19
RTS0045619,13
RTS0045620,11
RTS0045621,26
RTS0045622,19
RTS0045623,30
RTS0045624,16
RTS0045625,28
RTS0045626,15
RTS0045627,22
RTS0045628,28
RTS0045629,29
RTS0045630,25
RTS0045631,27
RTS0045632,31
RTS0045633,38
RTS0045634,19
RTS0045635,34
RTS0045636,45
RTS0045637,28
RTS0045638,28
RTS0045639,34
RTS0045640,23
RTS0045641,33
RTS0045642,49
RTS0045643,20
RTS0045644,30
RTS0045645,27
RTS0045646,15
RTS0045647,30
RTS0045648,25
RTS0045649,21
RTS0045650,25
RTS0045651,21
RTS0045652,29
RTS0045653,25
RTS0045654,18
RTS0045655,24
RTS0045656,28
RTS0045657,23
RTS0045658,34
RTS0045659,48
RTS0045660,35
RTS0045661,53
RTS0045662,50
RTS0045663,46
RTS0045664,49
RTS0045665,45
RTS0045666,28
RTS0045667,34
RTS0045668,20
RTS0045669,34
RTS0045670,27
RTS0045671,26
RTS0045672,38
RTS0045673,28
RTS0045674,34
RTS0045675,46
RTS0045676,26
RTS0045677,31
RTS0045678,28
RTS0045679,40
RTS0045680,34
RTS0045681,26
RTS0045682,43
RTS0045683,17
RTS0045684,21
RTS0045685,25
RTS0045687,31
RTS0045688,29
RTS0045689,25
RTS0045690,18
RTS0045691,28
RTS0045692,31
RTS0045693,43
RTS0045694,19
RTS0045695,23
RTS0045696,43
RTS0045697,39
RTS0045698,40
RTS0045699,39
RTS0045700,28
RTS0045701,34
RTS0045702,25
RTS0045703,13
RTS0045704,34
RTS0045705,30
RTS0045706,31
RTS0045707,52
RTS0045708,38
RTS0045709,35
RTS0045710,35
RTS0045711,34
RTS0045712,32
RTS0045713,21
RTS0045714,48
RTS0045715,17
RTS0045716,36
RTS0045717,21
RTS0045718,23
RTS0045719,23
RTS0045720,23
RTS0045721,45
RTS0045722,33
RTS0045723,41
RTS0045724,51
RTS0045725,21
RTS0045726,32
RTS0045727,48
RTS0045728,28
RTS0045729,31
RTS0045730,19
RTS0045731,36
RTS0045732,35
RTS0045733,25
RTS0045734,25
RTS0045735,36
RTS0045736,93
RTS0045737,77
RTS0045738,168
RTS0045739,162
RTS0045740,77
RTS0045741,54
RTS0045742,25
RTS0045743,28
RTS0045744,56
RTS0045745,29
RTS0045746,23
RTS0045747,32
RTS0045748,42
RTS0045749,23
RTS0045750,23
RTS0045751,27
RTS0045752,14
RTS0045753,23
RTS0045754,32
RTS0045755,39
RTS0045756,40
RTS0045757,32
RTS0045758,54
RTS0045759,40
RTS0045760,28
RTS0045761,33
RTS0045762,34
RTS0045763,28
RTS0045764,25
RTS0045765,23
RTS0045766,46
RTS0045767,35
RTS0045768,27
RTS0045769,61
RTS0045770,42
RTS0045771,41
RTS0045772,35
RTS0045773,90
RTS0045774,41
RTS0045775,59
RTS0045776,28
RTS0045777,26
RTS0045778,30
RTS0045779,32
RTS0045780,41
RTS0045781,45
RTS0045782,34
RTS0045783,26
RTS0045784,25
RTS0045785,35
RTS0045786,21
RTS0045787,53
RTS0045788,48
RTS0045789,21
RTS0045790,22
RTS0045791,25
RTS0045792,31
RTS0045793,34
RTS0045794,24
RTS0045795,18
RTS0045796,41
RTS0045797,12
RTS0045798,20
RTS0045799,14
RTS0045800,21
RTS0045801,31
RTS0045802,27
RTS0045803,34
RTS0045804,14
RTS0045805,37
RTS0045806,37
RTS0045807,19
RTS0045808,20
RTS0045809,17
RTS0045810,25
RTS0045811,29
RTS0045812,23
RTS0045813,14
RTS0045814,25
RTS0045815,13
RTS0045816,26
RTS0045817,25
RTS0045818,24
RTS0045819,27
RTS0045820,28
RTS0045821,25
RTS0045822,14
RTS0045823,32
RTS0045824,49
RTS0045825,31
RTS0045826,42
RTS0045827,45
RTS0045828,41
RTS0045829,38
RTS0045830,28
RTS0045831,33
RTS0045832,22
RTS0045833,42
RTS0045834,33
RTS0045835,24
RTS0045836,80
RTS0045837,53
RTS0045838,68
RTS0045840,40
RTS0045841,62
RTS0045842,45
RTS0045843,24
RTS0045844,29
RTS0045845,36
RTS0045846,79
RTS0045848,37
RTS0045849,180
RTS0045851,31
RTS0045852,30
RTS0045853,37
RTS0045854,32
RTS0045855,29
RTS0045856,52
RTS0045857,21
RTS0045858,22
RTS0045859,56
RTS0045860,16
RTS0045861,22
RTS0045862,37
RTS0045863,31
RTS0045864,43
RTS0045865,32
RTS0045866,44
RTS0045867,23
RTS0045868,41
RTS0045869,32
RTS0045870,22
RTS0045871,22
RTS0045872,46
RTS0045873,47
RTS0045874,23
RTS0045875,23
RTS0045876,15
RTS0045877,31
RTS0045878,31
RTS0045879,39
RTS0045880,24
RTS0045881,24
RTS0045882,55
RTS0045883,31
RTS0045884,26
RTS0045885,1
RTS0045886,76
RTS0045887,38
RTS0045888,26
RTS0045889,29
RTS0045890,28
RTS0045891,36
RTS0045892,27
RTS0045893,29
RTS0045894,54
RTS0045895,26
RTS0045896,33
RTS0045897,19
RTS0045898,30
RTS0045899,20
RTS0045900,38
RTS0045901,21
RTS0045902,34
RTS0045903,34
RTS0045904,42
RTS0045905,21
RTS0045906,26
RTS0045907,24
RTS0045908,30
RTS0045909,20
RTS0045910,28
RTS0045911,29
RTS0045912,26
RTS0045913,34
RTS0045914,17
RTS0045915,21
RTS0045916,47
RTS0045917,18
RTS0045918,26
RTS0045919,43
RTS0045920,28
RTS0045921,19
RTS0045922,23
RTS0045923,18
RTS0045924,29
RTS0045925,32
RTS0045926,48
RTS0045927,18
RTS0045928,39
RTS0045929,29
RTS0045930,45
RTS0045931,51
RTS0045932,29
RTS0045933,31
RTS0045935,24
RTS0045939,32
RTS0045940,22
RTS0045941,26
RTS0045942,31
RTS0045943,64
RTS0045944,19
RTS0045945,26
RTS0045946,15
RTS0045947,23
RTS0045948,13
RTS0045949,19
RTS0045950,38
RTS0045951,26
RTS0045952,23
RTS0045953,22
RTS0045954,41
RTS0045955,23
RTS0045956,19
RTS0045957,23
RTS0045958,36
RTS0045959,19
RTS0045960,19
RTS0045961,21
RTS0045962,21
RTS0045963,24
RTS0045964,30
RTS0045965,34
RTS0045966,27
RTS0045967,37
RTS0045968,32
RTS0045969,33
RTS0045970,43
RTS0045971,38
RTS0045972,35
RTS0045973,20
RTS0045974,27
RTS0045975,34
RTS0045976,44
RTS0045977,20
RTS0045978,30
RTS0045979,39
RTS0045980,28
RTS0045981,49
RTS0045982,31
RTS0045983,27
RTS0045984,35
RTS0045985,29
RTS0045986,15
RTS0045987,45
RTS0045988,32
RTS0045989,17
RTS0045990,23
RTS0045991,18
RTS0045992,26
RTS0045993,10
RTS0045994,25
RTS0045995,14
RTS0045996,21
RTS0045997,29
RTS0045998,26
RTS0045999,35
RTS0046000,22
RTS0046001,30
RTS0046002,44
RTS0046003,20
RTS0046004,37
RTS0046005,43
RTS0046006,20
RTS0046007,37
RTS0046008,37
RTS0046009,22
RTS0046010,15
RTS0046011,21
RTS0046012,14
RTS0046013,38
RTS0046014,24
RTS0046015,29
RTS0046016,23
RTS0046017,24
RTS0046018,22
RTS0046019,33
RTS0046020,28
RTS0046021,36
RTS0046022,28
RTS0046023,34
RTS0046024,21
RTS0046025,25
RTS0046026,20
RTS0046027,37
RTS0046028,30
RTS0046029,23
RTS0046030,38
RTS0046031,34
RTS0046032,21
RTS0046033,24
RTS0046034,21
RTS0046035,25
RTS0046036,30
RTS0046037,24
RTS0046038,46
RTS0046039,30
RTS0046040,14
RTS0046041,24
RTS0046042,26
RTS0046043,41
RTS0046044,28
RTS0046045,31
RTS0046046,16
RTS0046047,15
RTS0046048,23
RTS0046049,31
RTS0046050,24
RTS0046051,33
RTS0046052,54
RTS0046053,30
RTS0046054,41
RTS0046055,55
RTS0046056,28
RTS0046057,46
RTS0046058,30
RTS0046059,37
RTS0046060,24
RTS0046061,27
RTS0046062,37
RTS0046063,34
RTS0046064,42
RTS0046065,26
RTS0046066,51
RTS0046067,45
RTS0046068,27
RTS0046069,31
RTS0046070,24
RTS0046071,39
RTS0046072,27
RTS0046073,25
RTS0046074,33
RTS0046075,22
RTS0046076,32
RTS0046077,14
RTS0046078,32
RTS0046079,20
RTS0046080,30
RTS0046081,15
RTS0046082,25
RTS0046083,18
RTS0046084,30
RTS0046085,27
RTS0046086,62
RTS0046087,25
RTS0046088,41
RTS0046089,11
RTS0046090,22
RTS0046091,17
RTS0046092,66
RTS0046093,36
RTS0046094,22
RTS0046095,33
RTS0046096,22
RTS0046097,25
RTS0046098,27
RTS0046099,22
RTS0046100,15
RTS0046101,12
RTS0046102,17
RTS0046103,21
RTS0046104,24
RTS0046105,18
RTS0046106,17
RTS0046107,30
RTS0046108,24
RTS0046109,26
RTS0046110,27
RTS0046111,41
RTS0046112,35
RTS0046113,27
RTS0046114,22
RTS0046115,24
RTS0046116,23
RTS0046117,29
RTS0046119,25
RTS0046121,29
RTS0046122,34
RTS0046123,41
RTS0046124,15
RTS0046125,16
RTS0046126,20
RTS0046127,16
RTS0046128,47
RTS0046129,30
RTS0046130,25
RTS0046131,28
RTS0046132,22
RTS0046133,38
RTS0046134,41
RTS0046135,28
RTS0046136,16
RTS0046137,41
RTS0046138,33
RTS0046140,34
RTS0046141,27
RTS0046142,23
RTS0046143,37
RTS0046144,31
RTS0046145,26
RTS0046146,29
RTS0046147,36
RTS0046148,32
RTS0046149,21
RTS0046150,16
RTS0046152,33
RTS0046153,24
RTS0046154,20
RTS0046155,51
RTS0046156,20
RTS0046157,17
RTS0046158,28
RTS0046159,23
RTS0046160,26
RTS0046161,29
RTS0046162,21
RTS0046163,34
RTS0046164,51
RTS0046165,38
RTS0046166,35
RTS0046167,32
RTS0046168,20
RTS0046169,32
RTS0046170,36
RTS0046171,16
RTS0046172,36
RTS0046173,11
RTS0046174,27
RTS0046175,21
RTS0046176,22
RTS0046177,13
RTS0046178,22
RTS0046179,18
RTS0046180,23
RTS0046181,20
RTS0046182,22
RTS0046183,93
RTS0046184,61
RTS0046185,31
RTS0046186,18
RTS0046187,24
RTS0046188,49
RTS0046191,29
RTS0046193,18
RTS0046194,22
RTS0046195,27
RTS0046196,32
RTS0046197,32
RTS0046198,29
RTS0046199,27
RTS0046200,40
RTS0046201,21
RTS0046202,39
RTS0046203,32
RTS0046204,30
RTS0046205,39
RTS0046206,49
RTS0046207,100
RTS0046208,46
RTS0046209,83
RTS0046210,16
RTS0046211,17
RTS0046212,31
RTS0046213,54
RTS0046214,24
RTS0046215,29
RTS0046216,16
RTS0046217,24
RTS0046218,33
RTS0046219,14
RTS0046220,27
RTS0046221,38
RTS0046222,22
RTS0046223,24
RTS0046224,15
RTS0046225,29
RTS0046226,18
RTS0046227,26
RTS0046228,34
RTS0046229,18
RTS0046230,29
RTS0046231,7
RTS0046232,37
RTS0046233,24
RTS0046234,31
RTS0046235,24
RTS0046236,20
RTS0046237,44
RTS0046238,31
RTS0046239,17
RTS0046240,25
RTS0046241,31
RTS0046242,28
RTS0046243,28
RTS0046244,27
RTS0046245,13
RTS0046246,28
RTS0046247,24
RTS0046248,29
RTS0046249,36
RTS0046250,25
RTS0046251,22
RTS0046252,44
RTS0046253,25
RTS0046254,20
RTS0046255,19
RTS0046256,37
RTS0046257,32
RTS0046258,19
RTS0046259,26
RTS0046260,42
RTS0046261,40
RTS0046262,43
RTS0046263,32
RTS0046264,21
RTS0046265,27
RTS0046266,27
RTS0046267,18
RTS0046268,39
RTS0046269,29
RTS0046270,25
RTS0046271,18
RTS0046272,27
RTS0046273,23
RTS0046274,30
RTS0046275,17
RTS0046276,13
RTS0046277,22
RTS0046278,22
RTS0046279,43
RTS0046280,30
RTS0046281,24
RTS0046282,32
RTS0046283,32
RTS0046284,20
RTS0046285,31
RTS0046286,26
RTS0046287,34
RTS0046288,26
RTS0046289,34
RTS0046290,23
RTS0046291,28
RTS0046292,27
RTS0046293,46
RTS0046294,19
RTS0046295,130
RTS0046296,10
RTS0046297,69
RTS0046298,30
RTS0046299,28
RTS0046300,20
RTS0046301,46
RTS0046302,18
RTS0046303,15
RTS0046304,21
RTS0046305,30
RTS0046306,25
RTS0046307,16
RTS0046308,28
RTS0046309,23
RTS0046310,13
RTS0046311,27
RTS0046312,26
RTS0046313,22
RTS0046314,30
RTS0046315,28
RTS0046316,29
RTS0046317,27
RTS0046318,31
RTS0046319,46
RTS0046320,23
RTS0046321,52
RTS0046322,54
RTS0046323,35
RTS0046324,35
RTS0046325,34
RTS0046326,34
RTS0046327,29
RTS0046328,30
RTS0046329,35
RTS0046330,21
RTS0046331,34
RTS0046332,3
RTS0046333,23
RTS0046334,71
RTS0046335,65
RTS0046336,74
RTS0046342,25
RTS0046343,31
RTS0046344,25
RTS0046345,11
RTS0046346,16
RTS0046347,28
RTS0046348,21
RTS0046349,26
RTS0046350,24
RTS0046351,18
RTS0046352,48
RTS0046353,32
RTS0046354,25
RTS0046355,27
RTS0046356,33
RTS0046357,28
RTS0046358,22
RTS0046359,30
RTS0046360,29
RTS0046361,23
RTS0046362,36
RTS0046363,22
RTS0046364,29
RTS0046365,23
RTS0046366,21
RTS0046367,28
RTS0046368,36
RTS0046369,29
RTS0046370,13
RTS0046371,45
RTS0046372,37
RTS0046373,26
RTS0046374,15
RTS0046375,16
RTS0046376,22
RTS0046377,15
RTS0046378,24
RTS0046379,27
RTS0046380,28
RTS0046381,23
RTS0046382,25
RTS0046383,29
RTS0046384,29
RTS0046385,10
RTS0046386,26
RTS0046387,18
RTS0046388,35
RTS0046389,28
RTS0046390,23
RTS0046391,26
RTS0046392,12
RTS0046393,17
RTS0046394,20
RTS0046395,37
RTS0046396,26
RTS0046397,20
RTS0046398,39
RTS0046399,35
RTS0046400,25
RTS0046401,25
RTS0046402,19
RTS0046403,23
RTS0046404,35
RTS0046405,25
RTS0046406,32
RTS0046407,38
RTS0046408,17
RTS0046409,51
RTS0046410,29
RTS0046411,46
RTS0046412,25
RTS0046413,28
RTS0046414,162
RTS0046415,49
RTS0046416,20
RTS0046417,50
RTS0046418,49
RTS0046419,34
RTS0046420,31
RTS0046421,39
RTS0046422,34
RTS0046423,14
RTS0046424,29
RTS0046425,28
RTS0046426,12
RTS0046427,33
RTS0046428,33
RTS0046429,17
RTS0046430,25
RTS0046431,33
RTS0046432,48
RTS0046433,50
RTS0046434,46
RTS0046435,48
RTS0046439,45
RTS0046440,36
RTS0046441,28
RTS0046442,28
RTS0046443,56
RTS0046444,29
RTS0046445,35
RTS0046446,13
RTS0046447,18
RTS0046448,25
RTS0046449,27
RTS0046450,30
RTS0046451,40
RTS0046452,24
RTS0046453,27
RTS0046454,42
RTS0046455,26
RTS0046456,19
RTS0046457,25
RTS0046458,28
RTS0046459,56
RTS0046460,59
RTS0046461,57
RTS0046462,76
RTS0046463,56
RTS0046464,27
RTS0046466,26
RTS0046468,32
RTS0046469,32
RTS0046470,34
RTS0046471,26
RTS0046472,26
RTS0046473,25
RTS0046474,16
RTS0046475,40
RTS0046476,18
RTS0046477,20
RTS0046478,17
RTS0046479,23
RTS0046480,22
RTS0046481,26
RTS0046482,24
RTS0046483,33
RTS0046484,27
RTS0046485,35
RTS0046486,21
RTS0046487,37
RTS0046488,38
RTS0046489,35
RTS0046490,31
RTS0046491,24
RTS0046492,32
RTS0046493,22
RTS0046494,34
RTS0046495,22
RTS0046496,34
RTS0046497,34
RTS0046498,29
RTS0046499,51
RTS0046500,70
RTS0046501,62
RTS0046502,19
RTS0046503,27
RTS0046504,20
RTS0046505,18
RTS0046506,21
RTS0046507,19
RTS0046508,19
RTS0046509,19
RTS0046510,29
RTS0046511,16
RTS0046512,34
RTS0046513,29
RTS0046514,30
RTS0046515,49
RTS0046516,20
RTS0046517,45
RTS0046518,24
RTS0046519,20
RTS0046520,27
RTS0046521,26
RTS0046522,32
RTS0046524,32
RTS0046525,11
RTS0046526,44
RTS0046527,23
RTS0046528,26
RTS0046529,17
RTS0046530,26
RTS0046531,20
RTS0046532,45
RTS0046533,13
RTS0046534,32
RTS0046535,19
RTS0046536,18
RTS0046537,41
RTS0046538,34
RTS0046539,19
RTS0046540,11
RTS0046541,26
RTS0046542,23
RTS0046543,25
RTS0046544,13
RTS0046545,34
RTS0046546,14
RTS0046548,29
RTS0046549,40
RTS0046550,45
RTS0046551,29
RTS0046552,50
RTS0046553,116
RTS0046554,23
RTS0046555,33
RTS0046556,46
RTS0046557,37
RTS0046558,26
RTS0046559,26
RTS0046560,21
RTS0046561,22
RTS0046562,30
RTS0046563,31
RTS0046564,29
RTS0046565,30
RTS0046566,32
RTS0046567,49
RTS0046568,26
RTS0046569,30
RTS0046570,39
RTS0046571,17
RTS0046572,22
RTS0046573,30
RTS0046574,30
RTS0046575,36
RTS0046577,28
RTS0046578,27
RTS0046580,54
RTS0046581,34
RTS0046582,28
RTS0046583,25
RTS0046584,44
RTS0046585,32
RTS0046586,30
RTS0046587,41
RTS0046588,25
RTS0046589,18
RTS0046590,31
RTS0046591,28
RTS0046592,26
RTS0046593,25
RTS0046594,37
RTS0046595,50
RTS0046596,37
RTS0046597,27
RTS0046598,31
RTS0046599,28
RTS0046600,59
RTS0046601,84
RTS0046602,28
RTS0046603,39
RTS0046604,57
RTS0046605,33
RTS0046606,43
RTS0046607,28
RTS0046608,30
RTS0046609,28
RTS0046610,19
RTS0046611,37
RTS0046612,33
RTS0046613,30
RTS0046614,39
RTS0046615,33
RTS0046616,23
RTS0046617,30
RTS0046618,20
RTS0046619,39
RTS0046620,27
RTS0046621,20
RTS0046622,36
RTS0046623,26
RTS0046624,37
RTS0046625,34
RTS0046626,41
RTS0046627,34
RTS0046628,40
RTS0046629,42
RTS0046630,45
RTS0046631,25
RTS0046632,44
RTS0046633,27
RTS0046634,34
RTS0046635,24
RTS0046636,27
RTS0046637,23
RTS0046638,16
RTS0046639,34
RTS0046640,29
RTS0046641,13
RTS0046642,30
RTS0046643,39
RTS0046644,44
RTS0046645,35
RTS0046646,16
RTS0046647,25
RTS0046648,20
RTS0046649,18
RTS0046650,20
RTS0046651,18
RTS0046652,23
RTS0046653,49
RTS0046654,38
RTS0046655,31
RTS0046656,34
RTS0046657,21
RTS0046658,30
RTS0046659,39
RTS0046660,25
RTS0046661,35
RTS0046662,32
RTS0046663,38
RTS0046664,22
RTS0046665,25
RTS0046666,22
RTS0046667,30
RTS0046668,48
RTS0046669,34
RTS0046670,29
RTS0046671,18
RTS0046672,23
RTS0046673,28
RTS0046674,27
RTS0046675,17
RTS0046676,20
RTS0046677,30
RTS0046678,24
RTS0046679,9
RTS0046680,22
RTS0046681,25
RTS0046682,36
RTS0046683,33
RTS0046684,30
RTS0046685,25
RTS0046686,30
RTS0046687,27
RTS0046688,31
RTS0046689,34
RTS0046690,21
RTS0046691,25
RTS0046692,21
RTS0046693,25
RTS0046694,22
RTS0046695,33
RTS0046696,44
RTS0046697,46
RTS0046698,51
RTS0046699,40
RTS0046700,35
RTS0046701,64
RTS0046702,48
RTS0046703,155
RTS0046704,286
RTS0046705,228
RTS0046706,84
RTS0046707,144
RTS0046708,161
RTS0046709,25
RTS0046710,29
RTS0046711,40
RTS0046712,18
RTS0046713,17
RTS0046714,35
RTS0046715,22
RTS0046716,23
RTS0046717,50
RTS0046718,31
RTS0046719,22
RTS0046720,29
RTS0046721,41
RTS0046722,48
RTS0046723,27
RTS0046724,33
RTS0046725,25
RTS0046726,34
RTS0046727,30
RTS0046728,36
RTS0046729,44
RTS0046730,46
RTS0046731,20
RTS0046732,22
RTS0046733,28
RTS0046734,25
RTS0046735,19
RTS0046736,22
RTS0046737,30
RTS0046738,23
RTS0046739,29
RTS0046740,46
RTS0046741,46
RTS0046742,17
RTS0046743,31
RTS0046744,15
RTS0046745,49
RTS0046746,16
RTS0046747,21
RTS0046748,78
RTS0046749,46
RTS0046750,23
RTS0046751,30
RTS0046752,27
RTS0046753,26
RTS0046754,32
RTS0046755,31
RTS0046756,45
RTS0046757,35
RTS0046758,24
RTS0046759,29
RTS0046760,33
RTS0046761,30
RTS0046763,48
RTS0046764,35
RTS0046765,27
RTS0046766,11
RTS0046767,27
RTS0046768,25
RTS0046769,46
RTS0046770,37
RTS0046771,32
RTS0046772,39
RTS0046773,17
RTS0046774,28
RTS0046775,40
RTS0046777,55
RTS0046778,21
RTS0046779,22
RTS0046780,28
RTS0046781,32
RTS0046782,16
RTS0046783,20
RTS0046784,18
RTS0046785,28
RTS0046790,39
RTS0046791,41
RTS0046792,56
RTS0046793,31
RTS0046794,20
RTS0046795,27
RTS0046796,31
RTS0046797,23
RTS0046798,39
RTS0046799,25
RTS0046800,33
RTS0046801,55
RTS0046802,82
RTS0046803,15
RTS0046804,15
RTS0046805,29
RTS0046806,25
RTS0046807,23
RTS0046808,17
RTS0046809,12
RTS0046810,40
RTS0046811,14
RTS0046812,28
RTS0046813,25
RTS0046814,35
RTS0046815,44
RTS0046816,21
RTS0046817,23
RTS0046818,22
RTS0046819,44
RTS0046820,72
RTS0046821,12
RTS0046822,27
RTS0046823,29
RTS0046824,50
RTS0046825,29
RTS0046826,20
RTS0046827,38
RTS0046828,27
RTS0046829,31
RTS0046830,19
RTS0046831,32
RTS0046832,33
RTS0046833,2
RTS0046835,15
RTS0046836,68
RTS0046837,48
RTS0046838,23
RTS0046839,87
RTS0046840,12
RTS0046841,23
RTS0046842,51
RTS0046843,53
RTS0046846,48
RTS0046849,22
RTS0046850,33
RTS0046851,27
RTS0046852,21
RTS0046853,50
RTS0046854,21
RTS0046855,25
RTS0046856,19
RTS0046857,18
RTS0046858,44
RTS0046859,32
RTS0046860,34
RTS0046861,27
RTS0046862,21
RTS0046863,21
RTS0046864,35
RTS0046866,22
RTS0046867,12
RTS0046868,26
RTS0046869,30
RTS0046870,39
RTS0046871,27
RTS0046872,29
RTS0046873,23
RTS0046874,18
RTS0046875,34
RTS0046876,34
RTS0046877,41
RTS0046878,18
RTS0046879,43
RTS0046880,38
RTS0046881,28
RTS0046882,20
RTS0046885,29
RTS0046886,27
RTS0046887,21
RTS0046889,14
RTS0046890,29
RTS0046891,38
RTS0046892,16
RTS0046893,12
RTS0046894,33
RTS0046895,31
RTS0046897,109
RTS0046898,15
RTS0046899,51
RTS0046900,44
RTS0046902,33
RTS0046903,25
RTS0046904,30
RTS0046905,28
RTS0046906,29
RTS0046907,36
RTS0046908,26
RTS0046909,56
RTS0046910,25
RTS0046911,37
RTS0046912,30
RTS0046913,29
RTS0046914,20
RTS0046915,21
RTS0046916,35
RTS0046918,355
RTS0046919,191
RTS0046920,59
RTS0046921,40
RTS0046922,24
RTS0046923,29
RTS0046924,72
RTS0046925,20
RTS0046926,26
RTS0046927,26
RTS0046928,26
RTS0046929,21
RTS0046930,30
RTS0046931,36
RTS0046933,27
RTS0046934,30
RTS0046935,25
RTS0046936,19
RTS0046937,39
RTS0046938,50
RTS0046939,29
RTS0046940,28
RTS0046941,20
RTS0046942,25
RTS0046943,40
RTS0046944,31
RTS0046946,68
RTS0046947,15
RTS0046948,15
RTS0046949,20
RTS0046950,16
RTS0046951,33
RTS0046952,24
RTS0046954,16
RTS0046955,30
RTS0046956,21
RTS0046957,37
RTS0046958,35
RTS0046959,26
RTS0046960,39
RTS0046961,27
RTS0046962,1172
RTS0046963,22
RTS0046965,29
RTS0046966,46
RTS0046967,31
RTS0046968,19
RTS0047054,20
RTS0047055,24
RTS0047056,20
RTS0047057,23
RTS0047058,27
RTS0047060,37
RTS0047061,38
RTS0047062,27
RTS0047063,23
RTS0047064,24
RTS0047065,58
RTS0047066,54
RTS0047067,70
RTS0047068,21
RTS0047069,31
RTS0047070,34
RTS0047071,42
RTS0047072,46
RTS0047073,30
RTS0047074,27
RTS0047075,22
RTS0047076,39
RTS0047077,42
RTS0047078,32
RTS0047079,22
RTS0047080,67
RTS0047081,42
RTS0047082,32
RTS0047083,30
RTS0047084,28
RTS0047085,25
RTS0047086,30
RTS0047087,28
RTS0047088,18
RTS0047089,27
RTS0047091,14
RTS0047092,24
RTS0047093,23
RTS0047094,23
RTS0047095,33
RTS0047096,27
RTS0047097,27
RTS0047098,34
RTS0047099,25
RTS0047100,23
RTS0047101,33
RTS0047102,35
RTS0047103,38
RTS0047104,33
RTS0047105,66
RTS0047106,43
RTS0047107,56
RTS0047108,82
RTS0047109,49
RTS0047110,40
RTS0047111,31
RTS0047112,26
RTS0047113,70
RTS0047114,43
RTS0047115,28
RTS0047116,73
RTS0047117,54
RTS0047118,40
RTS0047119,30
RTS0047120,42
RTS0047121,34
RTS0047122,50
RTS0047123,31
RTS0047124,42
RTS0047125,22
RTS0047126,66
RTS0047127,64
RTS0047128,31
RTS0047129,32
RTS0047130,46
RTS0047131,46
RTS0047132,58
RTS0047133,56
RTS0047134,25
RTS0047135,27
RTS0047136,25
RTS0047137,37
RTS0047138,55
RTS0047139,21
RTS0047140,21
RTS0047141,40
RTS0047142,28
RTS0047143,31
RTS0047144,26
RTS0047145,38
RTS0047146,20
RTS0047147,31
RTS0047148,41
RTS0047149,25
RTS0047150,59
RTS0047151,25
RTS0047152,21
RTS0047153,17
RTS0047154,77
RTS0047156,31
RTS0047157,30
RTS0047158,27
RTS0047159,29
RTS0047160,45
RTS0047165,48
RTS0047166,22
RTS0047167,23
RTS0047168,25
RTS0047169,22
RTS0047170,20
RTS0047171,40
RTS0047172,31
RTS0047173,48
RTS0047174,36
RTS0047175,13
RTS0047176,10
RTS0047177,30
RTS0047178,33
RTS0047179,32
RTS0047180,37
RTS0047181,41
RTS0047182,28
RTS0047183,34
RTS0047184,21
RTS0047185,19
RTS0047186,28
RTS0047187,23
RTS0047188,36
RTS0047189,25
RTS0047190,26
RTS0047191,27
RTS0047192,35
RTS0047193,17
RTS0047194,27
RTS0047195,32
RTS0047196,31
RTS0047197,30
RTS0047198,34
RTS0047199,39
RTS0047200,26
RTS0047201,23
RTS0047202,26
RTS0047203,27
RTS0047204,33
RTS0047205,34
RTS0047206,31
RTS0047207,25
RTS0047208,159
RTS0047209,111
RTS0047210,332
RTS0047211,200
RTS0047212,41
RTS0047213,28
RTS0047214,38
RTS0047215,31
RTS0047216,20
RTS0047217,33
RTS0047218,36
RTS0047219,37
RTS0047220,19
RTS0047221,33
RTS0047222,43
RTS0047223,51
RTS0047225,82
RTS0047226,34
RTS0047229,28
RTS0047230,30
RTS0047231,41
RTS0047232,41
RTS0047233,37
RTS0047234,25
RTS0047235,21
RTS0047236,22
RTS0047237,48
RTS0047238,23
RTS0047239,80
RTS0047240,31
RTS0047241,22
RTS0047242,16
RTS0047243,57
RTS0047244,34
RTS0047245,29
RTS0047246,20
RTS0047247,23
RTS0047248,20
RTS0047249,28
RTS0047250,52
RTS0047252,55
RTS0047253,21
RTS0047254,54
RTS0047255,20
RTS0047256,37
RTS0047257,33
RTS0047258,35
RTS0047259,39
RTS0047260,55
RTS0047261,28
RTS0047262,34
RTS0047263,45
RTS0047264,28
RTS0047266,35
RTS0047267,69
RTS0047268,23
RTS0047269,36
RTS0047270,80
RTS0047271,43
RTS0047272,46
RTS0047273,33
RTS0047274,30
RTS0047276,22
RTS0047277,70
RTS0047278,59
RTS0047279,74
RTS0047280,15
RTS0047281,35
RTS0047282,27
RTS0047283,35
RTS0047284,30
RTS0047290,41
RTS0047291,117
RTS0047292,31
RTS0047293,43
RTS0047294,55
RTS0047295,18
RTS0047296,38
RTS0047297,39
RTS0047298,28
RTS0047299,27
RTS0047300,26
RTS0047301,48
RTS0047302,16
RTS0047303,46
RTS0047304,29
RTS0047305,48
RTS0047306,36
RTS0047307,48
RTS0047308,26
RTS0047309,24
RTS0047310,29
RTS0047311,29
RTS0047312,35
RTS0047313,30
RTS0047314,34
RTS0047315,47
RTS0047316,35
RTS0047317,38
RTS0047318,36
RTS0047319,29
RTS0047320,55
RTS0047321,44
RTS0047322,25
RTS0047323,28
RTS0047324,34
RTS0047325,57
RTS0047326,33
RTS0047327,28
RTS0047328,21
RTS0047329,25
RTS0047331,50
RTS0047332,54
RTS0047333,27
RTS0047334,25
RTS0047335,31
RTS0047336,39
RTS0047337,20
RTS0047338,34
RTS0047339,27
RTS0047340,45
RTS0047341,46
RTS0047342,41
RTS0047343,35
RTS0047344,59
RTS0047345,24
RTS0047346,29
RTS0047348,25
RTS0047349,26
RTS0047350,42
RTS0047351,28
RTS0047352,69
RTS0047353,32
RTS0047354,35
RTS0047356,23
RTS0047357,21
RTS0047358,27
RTS0047359,36
RTS0047360,22
RTS0047361,21
RTS0047362,29
RTS0047363,35
RTS0047364,19
RTS0047365,23
RTS0047366,19
RTS0047367,31
RTS0047368,26
RTS0047369,37
RTS0047370,40
RTS0047373,30
RTS0047374,29
RTS0047375,27
RTS0047376,27
RTS0047377,36
RTS0047378,29
RTS0047379,60
RTS0047380,56
RTS0047381,12
RTS0047382,18
RTS0047383,31
RTS0047384,32
RTS0047385,34
RTS0047386,65
RTS0047387,31
RTS0047388,36
RTS0047389,38
RTS0047390,30
RTS0047391,41
RTS0047392,24
RTS0047393,44
RTS0047394,39
RTS0047395,26
RTS0047396,45
RTS0047397,24
RTS0047398,32
RTS0047399,26
RTS0047400,30
RTS0047401,39
RTS0047402,34
RTS0047403,25
RTS0047404,26
RTS0047405,43
RTS0047406,33
RTS0047407,26
RTS0047408,29
RTS0047409,72
RTS0047410,37
RTS0047411,46
RTS0047412,31
RTS0047413,22
RTS0047414,37
RTS0047415,36
RTS0047417,19
RTS0047418,24
RTS0047419,32
RTS0047420,39
RTS0047421,15
RTS0047422,36
RTS0047423,49
RTS0047424,37
RTS0047425,26
RTS0047426,46
RTS0047427,35
RTS0047428,59
RTS0047429,33
RTS0047430,40
RTS0047431,23
RTS0047432,25
RTS0047433,31
RTS0047434,30
RTS0047435,52
RTS0047436,46
RTS0047437,19
RTS0047438,11
RTS0047439,38
RTS0047440,23
RTS0047441,58
RTS0047442,42
RTS0047445,46
RTS0047446,33
RTS0047447,23
RTS0047448,22
RTS0047449,17
RTS0047450,28
RTS0047451,28
RTS0047452,31
RTS0047453,26
RTS0047454,31
RTS0047455,23
RTS0047456,38
RTS0047457,34
RTS0047458,20
RTS0047459,31
RTS0047460,37
RTS0047461,22
RTS0047462,23
RTS0047463,27
RTS0047464,43
RTS0047465,25
RTS0047466,31
RTS0047467,30
RTS0047468,34
RTS0047469,28
RTS0047471,31
RTS0047472,12
RTS0047473,32
RTS0047474,15
RTS0047475,25
RTS0047476,36
RTS0047477,38
RTS0047479,31
RTS0047480,22
RTS0047481,35
RTS0047482,22
RTS0047483,20
RTS0047484,26
RTS0047485,27
RTS0047486,33
RTS0047487,13
RTS0047488,34
RTS0047489,21
RTS0047490,34
RTS0047491,28
RTS0047492,32
RTS0047493,24
RTS0047494,50
RTS0047495,21
RTS0047496,35
RTS0047497,32
RTS0047498,22
RTS0047499,31
RTS0047500,33
RTS0047501,26
RTS0047502,18
RTS0047503,25
RTS0047504,35
RTS0047505,31
RTS0047506,29
RTS0047507,46
RTS0047508,17
RTS0047509,31
RTS0047510,31
RTS0047511,29
RTS0047512,37
RTS0047513,17
RTS0047514,20
RTS0047515,36
RTS0047516,42
RTS0047517,40
RTS0047518,40
RTS0047520,39
RTS0047521,47
RTS0047522,22
RTS0047523,37
RTS0047524,26
RTS0047525,30
RTS0047526,24
RTS0047527,17
RTS0047528,31
RTS0047529,28
RTS0047530,42
RTS0047531,38
RTS0047532,29
RTS0047533,20
RTS0047534,28
RTS0047535,35
RTS0047536,30
RTS0047537,65
RTS0047538,48
RTS0047540,45
RTS0047541,41
RTS0047543,35
RTS0047544,35
RTS0047545,44
RTS0047546,48
RTS0047547,32
RTS0047548,55
RTS0047549,40
RTS0047550,26
RTS0047551,28
RTS0047552,34
RTS0047553,27
RTS0047558,25
RTS0047559,30
RTS0047560,20
RTS0047561,23
RTS0047562,26
RTS0047563,40
RTS0047564,34
RTS0047565,16
RTS0047566,34
RTS0047567,20
RTS0047568,24
RTS0047569,32
RTS0047570,33
RTS0047571,34
RTS0047572,30
RTS0047573,24
RTS0047574,23
RTS0047575,25
RTS0047576,21
RTS0047577,29
RTS0047578,28
RTS0047579,29
RTS0047580,33
RTS0047581,37
RTS0047582,39
RTS0047583,9
RTS0047584,21
RTS0047585,22
RTS0047586,18
RTS0047587,22
RTS0047588,48
RTS0047590,30
RTS0047591,30
RTS0047592,25
RTS0047593,23
RTS0047594,40
RTS0047595,35
RTS0047596,37
RTS0047597,48
RTS0047598,29
RTS0047599,29
RTS0047600,28
RTS0047601,79
RTS0047602,45
RTS0047603,14
RTS0047604,34
RTS0047606,31
RTS0047613,29
RTS0047614,24
RTS0047615,16
RTS0047616,34
RTS0047617,39
RTS0047618,19
RTS0047619,11
RTS0047620,11
RTS0047621,23
RTS0047622,13
RTS0047624,22
RTS0047625,22
RTS0047626,24
RTS0047627,12
RTS0047628,24
RTS0047629,10
RTS0047630,10
RTS0047631,12
RTS0047632,30
RTS0047633,14
RTS0047634,18
RTS0047635,21
RTS0047636,13
RTS0047637,16
RTS0047638,24
RTS0047639,17
RTS0047640,19
RTS0047641,15
RTS0047642,11
RTS0047643,13
RTS0047644,27
RTS0047645,20
RTS0047646,24
RTS0047647,21
RTS0047648,16
RTS0047649,18
RTS0047650,13
RTS0047651,19
RTS0047652,15
RTS0047653,16
RTS0047654,15
RTS0047656,26
RTS0047657,19
RTS0047658,16
RTS0047659,15
RTS0047660,13
RTS0047661,19
RTS0047662,21
RTS0047663,22
RTS0047664,15
RTS0047665,17
RTS0047666,17
RTS0047667,12
RTS0047668,13
RTS0047669,23
RTS0047670,21
RTS0047672,13
RTS0047673,14
RTS0047674,24
RTS0047675,22
RTS0047676,13
RTS0047677,14
RTS0047678,8
RTS0047679,19
RTS0047680,24
RTS0047681,16
RTS0047682,18
RTS0047684,16
RTS0047685,14
RTS0047686,14
RTS0047687,25
RTS0047688,24
RTS0047689,19
RTS0047691,20
RTS0047692,23
RTS0047693,26
RTS0047694,15
RTS0047695,22
RTS0047696,10
RTS0047697,19
RTS0047698,26
RTS0047699,32
RTS0047700,32
RTS0047701,27
RTS0047702,70
RTS0047703,30
RTS0047704,25
RTS0047705,30
RTS0047706,16
RTS0047707,27
RTS0047708,124
RTS0047709,906
RTS0047710,46
RTS0047711,31
RTS0047712,92
RTS0047713,40
RTS0047714,66
RTS0047715,48
RTS0047716,73
RTS0047717,80
RTS0047718,64
RTS0047720,18
RTS0047721,17
RTS0047722,24
RTS0047723,35
RTS0047724,41
RTS0047725,59
RTS0047726,31
RTS0047727,38
RTS0047728,41
RTS0047729,22
RTS0047730,36
RTS0047731,33
RTS0047732,24
RTS0047733,30
RTS0047734,28
RTS0047735,22
RTS0047736,51
RTS0047737,28
RTS0047738,24
RTS0047739,32
RTS0047740,25
RTS0047741,38
RTS0047742,36
RTS0047743,20
RTS0047744,46
RTS0047745,45
RTS0047746,37
RTS0047747,33
RTS0047748,33
RTS0047749,69
RTS0047750,28
RTS0047752,15
RTS0047753,29
RTS0047754,100
RTS0047755,81
RTS0047756,34
RTS0047757,33
RTS0047758,39
RTS0047759,32
RTS0047760,23
RTS0047761,17
RTS0047762,38
RTS0047763,49
RTS0047764,32
RTS0047765,34
RTS0047766,73
RTS0047767,20
RTS0047768,39
RTS0047769,37
RTS0047770,18
RTS0047771,24
RTS0047772,27
RTS0047773,28
RTS0047774,98
RTS0047775,25
RTS0047776,41
RTS0047777,27
RTS0047778,23
RTS0047779,40
RTS0047780,26
RTS0047781,49
RTS0047782,30
RTS0047783,39
RTS0047784,20
RTS0047785,31
RTS0047786,41
RTS0047787,45
RTS0047788,36
RTS0047789,33
RTS0047790,22
RTS0047791,23
RTS0047792,21
RTS0047793,34
RTS0047794,18
RTS0047795,12
RTS0047796,23
RTS0047797,37
RTS0047798,35
RTS0047799,37
RTS0047800,8
RTS0047801,34
RTS0047802,26
RTS0047803,30
RTS0047804,23
RTS0047805,38
RTS0047806,38
RTS0047807,45
RTS0047808,33
RTS0047809,33
RTS0047810,44
RTS0047811,31
RTS0047812,31
RTS0047813,24
RTS0047814,27
RTS0047816,29
RTS0047817,21
RTS0047818,25
RTS0047819,21
RTS0047820,23
RTS0047821,39
RTS0047822,16
RTS0047823,31
RTS0047824,19
RTS0047825,36
RTS0047826,20
RTS0047827,26
RTS0047828,22
RTS0047829,29
RTS0047830,24
RTS0047831,31
RTS0047832,25
RTS0047833,26
RTS0047834,21
RTS0047835,31
RTS0047836,34
RTS0047837,23
RTS0047838,24
RTS0047839,23
RTS0047840,49
RTS0047841,42
RTS0047842,36
RTS0047843,22
RTS0047844,28
RTS0047845,44
RTS0047846,22
RTS0047847,35
RTS0047848,28
RTS0047849,48
RTS0047850,28
RTS0047851,23
RTS0047852,31
RTS0047853,22
RTS0047854,24
RTS0047855,23
RTS0047856,45
RTS0047857,21
RTS0047858,22
RTS0047859,21
RTS0047860,34
RTS0047861,21
RTS0047862,13
RTS0047863,29
RTS0047864,36
RTS0047865,35
RTS0047866,27
RTS0047867,26
RTS0047868,29
RTS0047869,39
RTS0047870,37
RTS0047871,35
RTS0047872,22
RTS0047873,25
RTS0047874,28
RTS0047875,38
RTS0047876,32
RTS0047877,23
RTS0047878,32
RTS0047879,27
RTS0047880,32
RTS0047881,31
RTS0047882,28
RTS0047883,33
RTS0047884,33
RTS0047885,36
RTS0047886,15
RTS0047890,37
RTS0047891,23
RTS0047892,15
RTS0047893,24
RTS0047894,17
RTS0047895,47
RTS0047896,42
RTS0047897,48
RTS0047898,29
RTS0047899,37
RTS0047900,51
RTS0047901,17
RTS0047902,105
RTS0047903,28
RTS0047904,24
RTS0047905,31
RTS0047906,19
RTS0047907,63
RTS0047908,61
RTS0047909,57
RTS0047910,30
RTS0047912,28
RTS0047913,31
RTS0047914,34
RTS0047915,21
RTS0047916,27
RTS0047917,26
RTS0047919,19
RTS0047920,30
RTS0047921,32
RTS0047924,32
RTS0047925,38
RTS0047926,21
RTS0047927,25
RTS0047928,22
RTS0047929,19
RTS0047930,39
RTS0047931,40
RTS0047932,19
RTS0047933,28
RTS0047934,21
RTS0047935,19
RTS0047936,22
RTS0047937,24
RTS0047938,31
RTS0047939,20
RTS0047940,41
RTS0047941,33
RTS0047942,19
RTS0047943,16
RTS0047944,29
RTS0047945,37
RTS0047946,37
RTS0047947,21
RTS0047948,16
RTS0047949,22
RTS0047950,20
RTS0047951,21
RTS0047952,27
RTS0047953,22
RTS0047954,24
RTS0047956,27
RTS0047957,31
RTS0047958,28
RTS0047959,37
RTS0047960,21
RTS0047961,32
RTS0047963,32
RTS0047964,38
RTS0047965,21
RTS0047966,19
RTS0047967,29
RTS0047968,24
RTS0047969,37
RTS0047970,29
RTS0047972,21
RTS0047973,20
RTS0047974,30
RTS0047975,27
RTS0047976,37
RTS0047977,23
RTS0047978,21
RTS0047979,25
RTS0047980,15
RTS0047981,12
RTS0047982,18
RTS0047985,48
RTS0047986,20
RTS0047987,30
RTS0047988,35
RTS0047990,37
RTS0047991,45
RTS0047992,21
RTS0047993,27
RTS0047994,23
RTS0047995,23
RTS0047996,32
RTS0047997,33
RTS0047998,32
RTS0047999,35
RTS0048000,30
RTS0048001,24
RTS0048003,57
RTS0048005,35
RTS0048006,24
RTS0048008,23
RTS0048009,31
RTS0048012,26
RTS0048013,20
RTS0048014,34
RTS0048015,37
RTS0048016,30
RTS0048017,31
RTS0048018,21
RTS0048019,36
RTS0048020,27
RTS0048021,25
RTS0048022,32
RTS0048023,22
RTS0048024,27
RTS0048026,29
RTS0048027,32
RTS0048028,43
RTS0048029,12
RTS0048030,28
RTS0048031,21
RTS0048032,47
RTS0048033,27
RTS0048034,35
RTS0048035,29
RTS0048036,32
RTS0048037,37
RTS0048038,120
RTS0048040,34
RTS0048041,31
RTS0048042,23
RTS0048043,32
RTS0048044,27
RTS0048045,48
RTS0048046,19
RTS0048047,11
RTS0048048,33
RTS0048049,28
RTS0048050,19
RTS0048051,29
RTS0048052,36
RTS0048053,20
RTS0048054,26
RTS0048055,40
RTS0048056,36
RTS0048057,17
RTS0048058,22
RTS0048059,27
RTS0048060,27
RTS0048061,30
RTS0048062,23
RTS0048063,22
RTS0048064,26
RTS0048065,19
RTS0048066,33
RTS0048067,23
RTS0048068,36
RTS0048069,24
RTS0048070,28
RTS0048071,50
RTS0048072,25
RTS0048073,27
RTS0048074,19
RTS0048076,18
RTS0048077,37
RTS0048078,29
RTS0048079,28
RTS0048080,22
RTS0048081,27
RTS0048082,26
RTS0048084,23
RTS0048085,40
RTS0048086,22
RTS0048087,42
RTS0048088,13
RTS0048089,15
RTS0048090,32
RTS0048091,37
RTS0048092,40
RTS0048093,49
RTS0048094,24
RTS0048096,31
RTS0048097,31
RTS0048098,708
RTS0048099,497
RTS0048100,376
RTS0048101,164
RTS0048102,527
RTS0048104,27
RTS0048105,81
RTS0048106,19
RTS0048107,32
RTS0048108,43
RTS0048109,18
RTS0048110,31
RTS0048111,20
RTS0048112,28
RTS0048113,27
RTS0048114,17
RTS0048115,21
RTS0048116,34
RTS0048117,22
RTS0048118,36
RTS0048120,34
RTS0048126,20
RTS0048127,46
RTS0048129,62
RTS0048130,23
RTS0048131,36
RTS0048132,41
RTS0048133,23
RTS0048134,38
RTS0048135,36
RTS0048136,23
RTS0048138,21
RTS0048139,22
RTS0048140,19
RTS0048141,43
RTS0048142,76
RTS0048144,41
RTS0048145,87
RTS0048146,41
RTS0048147,16
RTS0048148,26
RTS0048149,30
RTS0048150,54
RTS0048151,25
RTS0048152,26
RTS0048153,31
RTS0048154,44
RTS0048155,41
RTS0048156,84
RTS0048158,24
RTS0048159,28
RTS0048160,2652
RTS0048161,3666
RTS0048162,28
RTS0048163,21
RTS0048164,308
RTS0048165,55
RTS0048166,40
RTS0048167,41
RTS0048168,32
RTS0048169,28
RTS0048170,29
RTS0048171,40
RTS0048172,35
RTS0048173,26
RTS0048175,29
RTS0048176,30
RTS0048177,25
RTS0048178,43
RTS0048179,28
RTS0048180,24
RTS0048181,43
RTS0048182,27
RTS0048183,45
RTS0048184,72
RTS0048185,39
RTS0048186,26
RTS0048188,45
RTS0048189,48
RTS0048190,24
RTS0048191,33
RTS0048192,25
RTS0048193,24
RTS0048194,34
RTS0048195,28
RTS0048196,11
RTS0048197,21
RTS0048198,21
RTS0048200,31
RTS0048201,21
RTS0048202,26
RTS0048203,38
RTS0048204,31
RTS0048205,32
RTS0048207,14
RTS0048208,18
RTS0048209,33
RTS0048210,25
RTS0048211,27
RTS0048212,29
RTS0048213,35
RTS0048214,23
RTS0048215,34
RTS0048216,33
RTS0048217,29
RTS0048218,51
RTS0048219,22
RTS0048220,30
RTS0048221,24
RTS0048222,39
RTS0048223,17
RTS0048224,26
RTS0048225,28
RTS0048226,33
RTS0048227,45
RTS0048228,21
RTS0048229,24
RTS0048230,25
RTS0048231,40
RTS0048232,25
RTS0048233,29
RTS0048234,30
RTS0048235,18
RTS0048236,27
RTS0048237,35
RTS0048238,31
RTS0048239,34
RTS0048240,30
RTS0048241,39
RTS0048242,43
RTS0048243,30
RTS0048244,33
RTS0048245,40
RTS0048246,34
RTS0049343,85
RTS0049344,52
RTS0049345,22
RTS0049346,16
RTS0049347,22
RTS0049348,40
RTS0049349,31
RTS0049350,16
RTS0049351,32
RTS0049352,29
RTS0049353,20
RTS0049354,16
RTS0049355,17
RTS0049356,51
RTS0049357,15
RTS0049358,22
RTS0049359,26
RTS0049360,30
RTS0049361,27
RTS0049362,26
RTS0049363,21
RTS0049364,29
RTS0049365,37
RTS0049366,44
RTS0049367,53
RTS0049368,27
RTS0049369,29
RTS0049370,18
RTS0049371,51
RTS0049372,25
RTS0049373,95
RTS0049374,65
RTS0049375,60
RTS0049376,64
RTS0049377,62
RTS0049378,52
RTS0049379,28
RTS0049380,60
RTS0049381,41
RTS0049382,40
RTS0049383,37
RTS0049384,15
RTS0049385,19
RTS0049386,43
RTS0049387,46
RTS0049388,32
RTS0049389,44
RTS0049390,85
RTS0049391,75
RTS0049392,90
RTS0049393,175
RTS0049394,46
RTS0049395,51
RTS0049396,40
RTS0049397,49
RTS0049398,63
RTS0049399,31
RTS0049400,44
RTS0049401,29
RTS0049402,35
RTS0049403,22
RTS0049404,54
RTS0049405,42
RTS0049406,41
RTS0049407,34
RTS0049408,24
RTS0049409,27
RTS0049410,38
RTS0049411,43
RTS0049412,24
RTS0049413,24
RTS0049414,25
RTS0049415,60
RTS0049416,53
RTS0049417,36
RTS0049418,32
RTS0049419,26
RTS0049420,24
RTS0049421,25
RTS0049422,16
RTS0049423,23
RTS0049424,53
RTS0049425,38
RTS0049426,29
RTS0049427,27
RTS0049428,13
RTS0049429,46
RTS0049430,43
RTS0049431,31
RTS0049432,42
RTS0049433,27
RTS0049434,32
RTS0049435,21
RTS0049436,15
RTS0049437,63
RTS0049438,28
RTS0049439,38
RTS0049440,23
RTS0049441,32
RTS0049442,34
RTS0049443,24
RTS0049444,48
RTS0049445,31
RTS0049446,29
RTS0049447,36
RTS0049448,23
RTS0049449,57
RTS0049450,51
RTS0049451,45
RTS0049452,39
RTS0049453,26
RTS0049454,16
RTS0049455,21
RTS0049456,26
RTS0049457,29
RTS0049458,37
RTS0049459,33
RTS0049460,33
RTS0049461,38
RTS0049462,42
RTS0049463,30
RTS0049464,27
RTS0049465,27
RTS0049466,12
RTS0049467,18
RTS0049468,27
RTS0049469,26
RTS0049470,46
RTS0049471,79
RTS0049472,34
RTS0049473,84
RTS0049474,26
RTS0049475,28
RTS0049476,36
RTS0049477,16
RTS0049478,43
RTS0049479,555
RTS0049480,46
RTS0049481,16
RTS0049482,19
RTS0049483,16
RTS0049484,29
RTS0049485,44
RTS0997079,12
RTS0997080,26
RTS0997081,13
RTS0997082,12
RTS0997083,17
RTS0997084,25
RTS0997085,14
RTS0997086,17
RTS0997087,14
RTS0997088,273
RTS0997089,367
RTS0997090,23
RTS0997091,38
RTS0997092,16
RTS0997093,11
RTS0997094,8
RTS0997095,14
RTS0997096,11
RTS0997097,13
RTS0997098,18
RTS0997099,12
RTS0997100,18
RTS0997101,15
RTS0997102,14
RTS0997103,9
RTS0997104,14
RTS0997105,9
RTS0997106,16
RTS0997107,12
RTS0997108,8
RTS0997109,8
RTS0997110,18
RTS0997111,14
RTS0997112,11
RTS0997113,15
RTS0997114,15
RTS0997115,10
RTS0997116,11
RTS0997117,12
RTS0997118,11
RTS0997119,15
RTS0997120,5
RTS0997121,30
RTS0997122,32
RTS0997123,35
RTS0997124,21
RTS0997125,32
RTS0997126,51
RTS0997127,54
RTS0997128,55
RTS0997129,80
RTS0997130,30
</Code_Summary>
