# Supplementary material for: Spatial meta-transcriptomics reveal associations of intratumor bacteria burden with lung cancer cells showing a distinct oncogenic signature
Source: J Immunother Cancer. 2022 Jul 6;10(7):e004698. doi: 10.1136/jitc-2022-004698 (PMC9260850; doi:10.1136/jitc-2022-004698)
Supplement: Supplementary data [file jitc-2022-004698supp009.zip › DSP-1001660004186-C-C09.dcc]

<Header>
FileVersion,0.02
SoftwareVersion,"GeoMx_NGS_Pipeline_ 2.0.0"
Date,2020-6-15
</Header>

<Scan_Attributes>
ID,DSP-1001660004186-C-C09
Plate_ID,1001660004186
Well,C09
</Scan_Attributes>

<NGS_Processing_Attributes>
SeqSetId,
tamperedIni,No
Raw,5643350
Trimmed,5615811
Stitched,5582396
Aligned,5482723
umiQ30,0.9919
rtsQ30,0.9916
</NGS_Processing_Attributes>


<Code_Summary>
RTS0039454,160
RTS0039455,129
RTS0039456,122
RTS0039457,297
RTS0039458,108
RTS0039459,93
RTS0039460,73
RTS0039461,124
RTS0039462,75
RTS0039463,84
RTS0039464,117
RTS0039465,172
RTS0039466,133
RTS0039467,234
RTS0039468,108
RTS0039469,77
RTS0039470,130
RTS0039471,152
RTS0039472,169
RTS0039473,101
RTS0039474,223
RTS0039475,176
RTS0039476,238
RTS0039477,234
RTS0039478,230
RTS0039479,97
RTS0039480,87
RTS0039481,68
RTS0039482,94
RTS0039483,61
RTS0039484,91
RTS0039485,117
RTS0039486,96
RTS0039487,68
RTS0039488,126
RTS0039489,95
RTS0039490,90
RTS0039491,90
RTS0039492,98
RTS0039493,108
RTS0039494,156
RTS0039495,140
RTS0039496,147
RTS0039497,106
RTS0039498,126
RTS0039499,264
RTS0039500,113
RTS0039501,192
RTS0039502,243
RTS0039503,162
RTS0039504,99
RTS0039505,155
RTS0039506,95
RTS0039507,106
RTS0039508,99
RTS0039509,85
RTS0039510,148
RTS0039511,612
RTS0039512,313
RTS0039513,395
RTS0039514,985
RTS0039515,836
RTS0039516,90
RTS0039517,97
RTS0039518,105
RTS0039519,70
RTS0039520,79
RTS0039521,84
RTS0039522,78
RTS0039523,84
RTS0039524,105
RTS0039525,117
RTS0039526,122
RTS0039527,143
RTS0039528,124
RTS0039529,117
RTS0039530,113
RTS0039531,120
RTS0039532,107
RTS0039533,138
RTS0039534,76
RTS0039535,92
RTS0039536,112
RTS0039537,93
RTS0039538,74
RTS0039539,98
RTS0039540,87
RTS0039541,100
RTS0039542,102
RTS0039543,108
RTS0039544,63
RTS0039545,96
RTS0039546,79
RTS0039547,69
RTS0039548,97
RTS0039549,118
RTS0039550,85
RTS0039551,89
RTS0039552,68
RTS0039553,101
RTS0039554,89
RTS0039555,141
RTS0039556,85
RTS0039557,94
RTS0039558,63
RTS0039559,86
RTS0039560,95
RTS0039561,76
RTS0039562,90
RTS0039563,97
RTS0039564,122
RTS0039565,140
RTS0039566,84
RTS0039567,100
RTS0039568,96
RTS0039569,80
RTS0039570,104
RTS0039571,85
RTS0039572,107
RTS0039573,90
RTS0039574,91
RTS0039575,85
RTS0039576,76
RTS0039577,111
RTS0039578,97
RTS0039579,107
RTS0039580,123
RTS0039581,75
RTS0039582,110
RTS0039583,159
RTS0039584,110
RTS0039585,86
RTS0039586,60
RTS0039587,99
RTS0039588,92
RTS0039589,98
RTS0039590,92
RTS0039591,124
RTS0039592,89
RTS0039593,97
RTS0039594,114
RTS0039595,83
RTS0039596,113
RTS0039597,86
RTS0039598,89
RTS0039599,77
RTS0039600,104
RTS0039601,91
RTS0039602,71
RTS0039603,81
RTS0039604,111
RTS0039605,93
RTS0039606,56
RTS0039607,112
RTS0039608,78
RTS0039609,96
RTS0039610,77
RTS0039611,105
RTS0039612,89
RTS0039613,108
RTS0039614,89
RTS0039615,56
RTS0039616,73
RTS0039617,64
RTS0039619,101
RTS0039620,85
RTS0039621,81
RTS0039622,87
RTS0039623,101
RTS0039624,75
RTS0039625,84
RTS0039626,91
RTS0039627,72
RTS0039628,59
RTS0039629,77
RTS0039630,102
RTS0039631,60
RTS0039632,71
RTS0039633,95
RTS0039634,93
RTS0039635,95
RTS0039636,63
RTS0039637,61
RTS0039638,91
RTS0039639,104
RTS0039640,46
RTS0039641,88
RTS0039642,95
RTS0039643,121
RTS0039644,84
RTS0039645,61
RTS0039646,97
RTS0039647,91
RTS0039648,69
RTS0039649,86
RTS0039650,76
RTS0039651,156
RTS0039652,146
RTS0039653,92
RTS0039654,143
RTS0039655,145
RTS0039656,178
RTS0039657,140
RTS0039658,111
RTS0039659,165
RTS0039660,109
RTS0039661,96
RTS0039662,68
RTS0039663,104
RTS0039664,131
RTS0039665,93
RTS0039666,97
RTS0039667,64
RTS0039668,94
RTS0039669,117
RTS0039670,101
RTS0039671,131
RTS0039672,173
RTS0039673,105
RTS0039674,126
RTS0039675,106
RTS0039676,97
RTS0039677,83
RTS0039678,66
RTS0039679,112
RTS0039680,64
RTS0039681,150
RTS0039682,128
RTS0039683,63
RTS0039684,136
RTS0039685,122
RTS0039686,227
RTS0039687,323
RTS0039688,216
RTS0039689,147
RTS0039690,171
RTS0039691,79
RTS0039692,113
RTS0039693,79
RTS0039694,124
RTS0039695,73
RTS0039696,93
RTS0039697,105
RTS0039698,89
RTS0039699,96
RTS0039700,106
RTS0039701,77
RTS0039702,101
RTS0039703,92
RTS0039704,92
RTS0039705,80
RTS0039706,83
RTS0039707,91
RTS0039708,105
RTS0039709,86
RTS0039710,118
RTS0039711,85
RTS0039712,137
RTS0039713,130
RTS0039714,98
RTS0039715,106
RTS0039716,67
RTS0039717,71
RTS0039718,75
RTS0039719,80
RTS0039720,161
RTS0039721,79
RTS0039722,104
RTS0039723,125
RTS0039724,106
RTS0039725,108
RTS0039726,112
RTS0039727,90
RTS0039728,71
RTS0039729,107
RTS0039730,125
RTS0039731,96
RTS0039732,110
RTS0039733,123
RTS0039734,106
RTS0039735,93
RTS0039736,99
RTS0039737,117
RTS0039738,101
RTS0039739,115
RTS0039740,87
RTS0039741,99
RTS0039742,99
RTS0039743,109
RTS0039744,93
RTS0039745,102
RTS0039746,109
RTS0039747,101
RTS0039749,111
RTS0039750,100
RTS0039751,83
RTS0039752,90
RTS0039753,105
RTS0039754,101
RTS0039755,106
RTS0039756,87
RTS0039757,103
RTS0039758,88
RTS0039759,85
RTS0039760,81
RTS0039761,100
RTS0039762,97
RTS0039763,108
RTS0039764,82
RTS0039765,61
RTS0039766,85
RTS0039767,91
RTS0039768,128
RTS0039769,114
RTS0039770,272
RTS0039771,96
RTS0039772,96
RTS0039773,118
RTS0039774,95
RTS0039775,134
RTS0039776,110
RTS0039777,100
RTS0039778,66
RTS0039779,74
RTS0039780,56
RTS0039781,113
RTS0039782,75
RTS0039783,99
RTS0039784,102
RTS0039785,125
RTS0039786,103
RTS0039787,58
RTS0039788,78
RTS0039789,69
RTS0039790,91
RTS0039791,108
RTS0039792,75
RTS0039793,78
RTS0039794,119
RTS0039795,91
RTS0039796,98
RTS0039797,107
RTS0039798,99
RTS0039799,100
RTS0039800,92
RTS0039801,97
RTS0039802,71
RTS0039803,90
RTS0039804,98
RTS0039805,98
RTS0039806,98
RTS0039807,74
RTS0039808,104
RTS0039809,101
RTS0039810,103
RTS0039811,100
RTS0039812,106
RTS0039813,74
RTS0039814,120
RTS0039815,110
RTS0039816,103
RTS0039817,118
RTS0039818,91
RTS0039819,84
RTS0039820,73
RTS0039821,87
RTS0039822,103
RTS0039823,103
RTS0039824,90
RTS0039825,101
RTS0039826,85
RTS0039827,108
RTS0039828,100
RTS0039829,114
RTS0039830,91
RTS0039831,67
RTS0039832,84
RTS0039833,89
RTS0039834,86
RTS0039835,120
RTS0039836,114
RTS0039838,90
RTS0039839,101
RTS0039840,60
RTS0039841,129
RTS0039842,92
RTS0039843,66
RTS0039844,106
RTS0039845,78
RTS0039846,95
RTS0039847,107
RTS0039848,83
RTS0039849,83
RTS0039850,76
RTS0039851,140
RTS0039852,128
RTS0039853,107
RTS0039854,123
RTS0039855,75
RTS0039856,68
RTS0039857,73
RTS0039858,73
RTS0039859,114
RTS0039860,99
RTS0039861,69
RTS0039862,89
RTS0039863,91
RTS0039864,106
RTS0039865,60
RTS0039866,70
RTS0039867,114
RTS0039868,76
RTS0039869,91
RTS0039870,110
RTS0039871,111
RTS0039872,76
RTS0039873,74
RTS0039874,84
RTS0039875,96
RTS0039876,89
RTS0039877,83
RTS0039878,76
RTS0039879,82
RTS0039880,79
RTS0039881,79
RTS0039882,63
RTS0039883,76
RTS0039884,80
RTS0039885,114
RTS0039886,89
RTS0039887,76
RTS0039888,93
RTS0039890,73
RTS0039891,109
RTS0039892,86
RTS0039893,129
RTS0039894,90
RTS0039895,100
RTS0039896,89
RTS0039897,82
RTS0039898,138
RTS0039899,91
RTS0039900,133
RTS0039901,99
RTS0039902,110
RTS0039903,75
RTS0039904,116
RTS0039905,102
RTS0039906,83
RTS0039907,88
RTS0039908,107
RTS0039909,105
RTS0039910,91
RTS0039911,66
RTS0039912,101
RTS0039913,83
RTS0039914,94
RTS0039915,94
RTS0039916,103
RTS0039917,91
RTS0039918,100
RTS0039919,96
RTS0039920,87
RTS0039921,100
RTS0039922,86
RTS0039923,80
RTS0039924,96
RTS0039925,83
RTS0039926,113
RTS0039927,118
RTS0039928,100
RTS0039929,109
RTS0039930,131
RTS0039931,93
RTS0039932,113
RTS0039933,84
RTS0039934,69
RTS0039935,77
RTS0039936,92
RTS0039937,88
RTS0039938,95
RTS0039939,88
RTS0039940,92
RTS0039941,75
RTS0039942,77
RTS0039943,71
RTS0039944,85
RTS0039945,89
RTS0039946,93
RTS0039947,101
RTS0039948,154
RTS0039949,125
RTS0039950,118
RTS0039951,100
RTS0039952,111
RTS0039953,81
RTS0039954,91
RTS0039955,115
RTS0039956,166
RTS0039957,139
RTS0039958,139
RTS0039959,120
RTS0039960,161
RTS0039961,79
RTS0039962,84
RTS0039963,53
RTS0039964,92
RTS0039965,95
RTS0039966,90
RTS0039967,53
RTS0039968,70
RTS0039969,108
RTS0039970,89
RTS0039971,94
RTS0039972,74
RTS0039973,86
RTS0039974,106
RTS0039975,81
RTS0039976,84
RTS0039977,74
RTS0039978,95
RTS0039979,96
RTS0039980,79
RTS0039981,89
RTS0039982,113
RTS0039983,102
RTS0039984,60
RTS0039985,121
RTS0039986,264
RTS0039987,158
RTS0039988,165
RTS0039989,173
RTS0039990,95
RTS0039991,75
RTS0039992,99
RTS0039993,96
RTS0039994,73
RTS0039995,135
RTS0039996,364
RTS0039997,282
RTS0039998,450
RTS0039999,378
RTS0040000,402
RTS0040001,83
RTS0040002,93
RTS0040003,95
RTS0040004,102
RTS0040005,128
RTS0040006,139
RTS0040007,112
RTS0040008,89
RTS0040009,101
RTS0040010,130
RTS0040011,100
RTS0040012,76
RTS0040013,102
RTS0040014,98
RTS0040015,84
RTS0040016,68
RTS0040017,88
RTS0040018,85
RTS0040019,97
RTS0040020,118
RTS0040021,97
RTS0040022,88
RTS0040023,101
RTS0040024,86
RTS0040025,70
RTS0040026,106
RTS0040027,159
RTS0040028,111
RTS0040029,184
RTS0040030,302
RTS0040031,102
RTS0040032,128
RTS0040033,81
RTS0040034,91
RTS0040035,62
RTS0040036,95
RTS0040037,93
RTS0040038,98
RTS0040039,85
RTS0040040,78
RTS0040041,86
RTS0040042,91
RTS0040043,82
RTS0040044,102
RTS0040045,88
RTS0040046,101
RTS0040047,154
RTS0040048,131
RTS0040049,82
RTS0040050,92
RTS0040051,112
RTS0040052,74
RTS0040053,105
RTS0040054,102
RTS0040055,91
RTS0040056,108
RTS0040057,73
RTS0040058,87
RTS0040059,91
RTS0040060,82
RTS0040061,91
RTS0040062,87
RTS0040063,75
RTS0040064,121
RTS0040065,81
RTS0040066,119
RTS0040067,92
RTS0040068,104
RTS0040069,70
RTS0040070,97
RTS0040071,66
RTS0040072,108
RTS0040073,89
RTS0040074,110
RTS0040075,94
RTS0040076,89
RTS0040077,128
RTS0040078,88
RTS0040079,104
RTS0040080,109
RTS0040081,103
RTS0040082,90
RTS0040083,63
RTS0040084,82
RTS0040085,95
RTS0040086,78
RTS0040087,78
RTS0040088,101
RTS0040089,104
RTS0040090,69
RTS0040091,86
RTS0040092,82
RTS0040093,96
RTS0040094,87
RTS0040095,99
RTS0040096,108
RTS0040097,90
RTS0040098,70
RTS0040099,90
RTS0040100,104
RTS0040101,86
RTS0040102,72
RTS0040103,69
RTS0040104,107
RTS0040105,73
RTS0040106,120
RTS0040107,109
RTS0040108,89
RTS0040109,88
RTS0040110,108
RTS0040111,99
RTS0040112,102
RTS0040113,71
RTS0040114,73
RTS0040115,155
RTS0040116,175
RTS0040117,124
RTS0040118,96
RTS0040119,140
RTS0040120,153
RTS0040121,112
RTS0040122,98
RTS0040123,102
RTS0040124,106
RTS0040125,86
RTS0040126,78
RTS0040127,105
RTS0040128,91
RTS0040129,97
RTS0040130,128
RTS0040131,135
RTS0040132,101
RTS0040133,87
RTS0040134,90
RTS0040135,125
RTS0040136,72
RTS0040137,62
RTS0040138,80
RTS0040139,88
RTS0040140,83
RTS0040141,89
RTS0040142,125
RTS0040143,91
RTS0040144,99
RTS0040145,109
RTS0040146,88
RTS0040147,109
RTS0040148,61
RTS0040149,93
RTS0040150,76
RTS0040151,106
RTS0040152,95
RTS0040153,87
RTS0040154,113
RTS0040155,81
RTS0040156,91
RTS0040157,111
RTS0040158,80
RTS0040159,102
RTS0040160,138
RTS0040161,104
RTS0040162,77
RTS0040163,95
RTS0040164,88
RTS0040165,88
RTS0040166,73
RTS0040167,100
RTS0040168,67
RTS0040169,74
RTS0040170,78
RTS0040171,47
RTS0040172,80
RTS0040173,81
RTS0040174,65
RTS0040175,86
RTS0040176,59
RTS0040177,88
RTS0040178,101
RTS0040179,56
RTS0040180,89
RTS0040181,98
RTS0040182,89
RTS0040183,78
RTS0040184,80
RTS0040185,69
RTS0040186,110
RTS0040187,74
RTS0040188,56
RTS0040189,98
RTS0040190,65
RTS0040191,88
RTS0040192,79
RTS0040193,79
RTS0040194,100
RTS0040195,106
RTS0040196,97
RTS0040197,55
RTS0040198,61
RTS0040199,102
RTS0040200,67
RTS0040201,146
RTS0040202,96
RTS0040203,122
RTS0040204,86
RTS0040205,89
RTS0040206,88
RTS0040207,60
RTS0040208,80
RTS0040209,113
RTS0040210,114
RTS0040211,108
RTS0040212,91
RTS0040213,68
RTS0040214,108
RTS0040215,117
RTS0040216,94
RTS0040217,83
RTS0040218,73
RTS0040219,83
RTS0040220,69
RTS0040221,81
RTS0040222,90
RTS0040223,89
RTS0040224,56
RTS0040225,72
RTS0040226,108
RTS0040227,57
RTS0040228,86
RTS0040229,80
RTS0040230,102
RTS0040231,57
RTS0040232,88
RTS0040233,70
RTS0040234,83
RTS0040235,82
RTS0040236,77
RTS0040237,82
RTS0040238,109
RTS0040239,103
RTS0040240,82
RTS0040241,81
RTS0040242,93
RTS0040243,98
RTS0040244,117
RTS0040245,134
RTS0040246,101
RTS0040247,93
RTS0040248,99
RTS0040249,110
RTS0040250,75
RTS0040251,106
RTS0040252,80
RTS0040253,73
RTS0040254,68
RTS0040255,117
RTS0040256,93
RTS0040257,76
RTS0040258,98
RTS0040259,100
RTS0040260,118
RTS0040261,65
RTS0040262,87
RTS0040263,112
RTS0040264,100
RTS0040265,92
RTS0040266,75
RTS0040267,62
RTS0040268,69
RTS0040269,89
RTS0040270,102
RTS0040271,118
RTS0040272,125
RTS0040273,113
RTS0040274,114
RTS0040275,142
RTS0040276,77
RTS0040277,96
RTS0040278,178
RTS0040279,145
RTS0040280,107
RTS0040281,76
RTS0040282,86
RTS0040283,88
RTS0040284,76
RTS0040285,84
RTS0040286,98
RTS0040287,84
RTS0040288,74
RTS0040289,66
RTS0040290,127
RTS0040291,61
RTS0040292,79
RTS0040293,66
RTS0040294,92
RTS0040295,89
RTS0040296,84
RTS0040297,108
RTS0040298,92
RTS0040299,76
RTS0040300,70
RTS0040301,66
RTS0040302,72
RTS0040303,70
RTS0040304,71
RTS0040305,88
RTS0040306,86
RTS0040307,78
RTS0040308,84
RTS0040309,103
RTS0040310,81
RTS0040311,113
RTS0040312,111
RTS0040313,70
RTS0040314,123
RTS0040315,113
RTS0040316,72
RTS0040317,73
RTS0040318,68
RTS0040319,107
RTS0040320,87
RTS0040321,92
RTS0040322,86
RTS0040323,99
RTS0040324,97
RTS0040325,52
RTS0040326,72
RTS0040327,92
RTS0040328,99
RTS0040329,114
RTS0040330,108
RTS0040331,91
RTS0040332,88
RTS0040333,86
RTS0040334,98
RTS0040335,100
RTS0040336,93
RTS0040337,123
RTS0040338,49
RTS0040339,99
RTS0040340,83
RTS0040341,129
RTS0040342,71
RTS0040343,73
RTS0040344,95
RTS0040345,133
RTS0040346,88
RTS0040347,114
RTS0040348,104
RTS0040349,140
RTS0040350,77
RTS0040351,93
RTS0040352,106
RTS0040353,114
RTS0040354,85
RTS0040355,102
RTS0040356,151
RTS0040357,159
RTS0040358,96
RTS0040359,103
RTS0040360,168
RTS0040361,127
RTS0040363,60
RTS0040364,95
RTS0040365,95
RTS0040366,132
RTS0040367,133
RTS0040368,181
RTS0040369,150
RTS0040370,140
RTS0040371,105
RTS0040372,104
RTS0040373,129
RTS0040374,61
RTS0040375,63
RTS0040376,152
RTS0040377,120
RTS0040378,146
RTS0040379,129
RTS0040380,103
RTS0040381,89
RTS0040382,82
RTS0040383,72
RTS0040384,69
RTS0040385,60
RTS0040386,118
RTS0040387,103
RTS0040388,127
RTS0040389,98
RTS0040390,94
RTS0040391,126
RTS0040392,136
RTS0040393,108
RTS0040394,109
RTS0040395,111
RTS0040396,132
RTS0040397,141
RTS0040398,123
RTS0040399,145
RTS0040400,116
RTS0040401,140
RTS0040402,156
RTS0040403,122
RTS0040404,138
RTS0040405,70
RTS0040406,100
RTS0040407,76
RTS0040408,114
RTS0040409,86
RTS0040410,110
RTS0040411,92
RTS0040412,66
RTS0040413,122
RTS0040414,120
RTS0040415,117
RTS0040416,253
RTS0040417,90
RTS0040418,82
RTS0040419,307
RTS0040420,290
RTS0040421,123
RTS0040422,133
RTS0040423,158
RTS0040424,110
RTS0040425,79
RTS0040426,62
RTS0040428,133
RTS0040429,102
RTS0040430,81
RTS0040431,91
RTS0040432,72
RTS0040433,92
RTS0040434,82
RTS0040435,91
RTS0040436,140
RTS0040437,282
RTS0040438,584
RTS0040439,557
RTS0040440,323
RTS0040441,112
RTS0040442,94
RTS0040443,115
RTS0040444,104
RTS0040445,117
RTS0040446,110
RTS0040447,104
RTS0040448,85
RTS0040449,106
RTS0040450,89
RTS0040451,139
RTS0040452,158
RTS0040453,125
RTS0040454,126
RTS0040455,241
RTS0040456,118
RTS0040457,90
RTS0040458,58
RTS0040459,77
RTS0040460,108
RTS0040461,76
RTS0040462,70
RTS0040463,91
RTS0040464,79
RTS0040465,86
RTS0040466,97
RTS0040467,69
RTS0040468,89
RTS0040469,94
RTS0040470,85
RTS0040471,114
RTS0040472,74
RTS0040473,80
RTS0040474,84
RTS0040475,68
RTS0040476,80
RTS0040477,111
RTS0040478,85
RTS0040479,77
RTS0040480,81
RTS0040481,98
RTS0040482,110
RTS0040483,84
RTS0040484,100
RTS0040485,105
RTS0040486,87
RTS0040487,61
RTS0040488,80
RTS0040489,82
RTS0040490,88
RTS0040491,82
RTS0040492,85
RTS0040493,98
RTS0040494,90
RTS0040495,97
RTS0040496,105
RTS0040497,110
RTS0040498,97
RTS0040499,65
RTS0040500,96
RTS0040501,131
RTS0040502,57
RTS0040503,84
RTS0040504,92
RTS0040505,60
RTS0040506,78
RTS0040507,83
RTS0040508,84
RTS0040509,71
RTS0040510,49
RTS0040511,86
RTS0040512,84
RTS0040513,85
RTS0040514,93
RTS0040515,124
RTS0040516,102
RTS0040517,87
RTS0040518,120
RTS0040519,114
RTS0040520,87
RTS0040521,72
RTS0040522,65
RTS0040523,58
RTS0040524,53
RTS0040525,88
RTS0040526,132
RTS0040527,67
RTS0040528,92
RTS0040529,79
RTS0040530,89
RTS0040531,78
RTS0040532,91
RTS0040533,84
RTS0040534,86
RTS0040535,84
RTS0040536,76
RTS0040537,157
RTS0040538,112
RTS0040539,94
RTS0040540,95
RTS0040541,69
RTS0040542,58
RTS0040543,84
RTS0040544,105
RTS0040545,52
RTS0040546,92
RTS0040547,60
RTS0040548,76
RTS0040549,85
RTS0040550,87
RTS0040551,70
RTS0040552,66
RTS0040553,92
RTS0040554,69
RTS0040555,78
RTS0040556,89
RTS0040557,81
RTS0040558,74
RTS0040559,77
RTS0040560,69
RTS0040561,76
RTS0040562,78
RTS0040563,68
RTS0040564,96
RTS0040565,85
RTS0040566,95
RTS0040567,85
RTS0040568,60
RTS0040569,80
RTS0040570,75
RTS0040571,87
RTS0040572,60
RTS0040573,92
RTS0040574,137
RTS0040575,95
RTS0040576,111
RTS0040577,89
RTS0040578,94
RTS0040579,68
RTS0040580,93
RTS0040581,72
RTS0040582,115
RTS0040583,78
RTS0040584,96
RTS0040585,106
RTS0040586,84
RTS0040587,51
RTS0040588,100
RTS0040589,64
RTS0040590,96
RTS0040591,121
RTS0040592,65
RTS0040593,45
RTS0040594,68
RTS0040595,96
RTS0040596,111
RTS0040597,98
RTS0040598,77
RTS0040599,100
RTS0040600,100
RTS0040601,105
RTS0040602,97
RTS0040603,100
RTS0040604,97
RTS0040605,93
RTS0040606,108
RTS0040607,144
RTS0040608,129
RTS0040609,73
RTS0040610,158
RTS0040611,103
RTS0040612,88
RTS0040613,109
RTS0040614,102
RTS0040615,77
RTS0040616,70
RTS0040617,75
RTS0040618,57
RTS0040619,111
RTS0040620,90
RTS0040621,89
RTS0040622,79
RTS0040623,90
RTS0040624,79
RTS0040625,99
RTS0040626,58
RTS0040627,92
RTS0040628,102
RTS0040629,99
RTS0040630,107
RTS0040631,121
RTS0040632,82
RTS0040633,115
RTS0040634,97
RTS0040635,82
RTS0040636,109
RTS0040637,102
RTS0040638,64
RTS0040639,87
RTS0040640,91
RTS0040641,114
RTS0040642,127
RTS0040643,109
RTS0040644,143
RTS0040645,186
RTS0040646,102
RTS0040647,79
RTS0040648,95
RTS0040649,106
RTS0040650,60
RTS0040651,109
RTS0040652,69
RTS0040653,80
RTS0040654,98
RTS0040655,86
RTS0040656,123
RTS0040657,96
RTS0040658,76
RTS0040659,102
RTS0040660,73
RTS0040661,65
RTS0040662,57
RTS0040663,65
RTS0040664,74
RTS0040665,73
RTS0040666,109
RTS0040667,67
RTS0040668,59
RTS0040669,93
RTS0040670,63
RTS0040671,57
RTS0040672,85
RTS0040673,100
RTS0040674,72
RTS0040675,74
RTS0040676,138
RTS0040677,101
RTS0040678,212
RTS0040679,122
RTS0040680,301
RTS0040681,110
RTS0040682,111
RTS0040683,191
RTS0040684,231
RTS0040685,94
RTS0040686,63
RTS0040687,95
RTS0040688,70
RTS0040689,84
RTS0040690,75
RTS0040691,82
RTS0040692,84
RTS0040693,102
RTS0040694,97
RTS0040695,93
RTS0040696,93
RTS0040697,81
RTS0040698,64
RTS0040699,99
RTS0040700,92
RTS0040701,87
RTS0040702,252
RTS0040703,168
RTS0040704,236
RTS0040705,278
RTS0040706,87
RTS0040707,75
RTS0040708,56
RTS0040709,91
RTS0040710,96
RTS0040711,67
RTS0040712,82
RTS0040713,99
RTS0040714,80
RTS0040715,87
RTS0040716,77
RTS0040717,64
RTS0040718,56
RTS0040719,69
RTS0040720,89
RTS0040721,55
RTS0040722,66
RTS0040723,106
RTS0040724,88
RTS0040725,63
RTS0040726,108
RTS0040727,137
RTS0040728,142
RTS0040729,131
RTS0040730,92
RTS0040731,99
RTS0040732,81
RTS0040733,81
RTS0040734,98
RTS0040735,104
RTS0040736,272
RTS0040737,215
RTS0040738,204
RTS0040739,254
RTS0040740,218
RTS0040741,95
RTS0040742,81
RTS0040743,116
RTS0040744,78
RTS0040745,155
RTS0040746,140
RTS0040747,119
RTS0040748,86
RTS0040749,106
RTS0040750,152
RTS0040751,83
RTS0040752,126
RTS0040753,83
RTS0040754,74
RTS0040755,64
RTS0040756,93
RTS0040757,108
RTS0040758,89
RTS0040759,109
RTS0040760,165
RTS0040761,138
RTS0040762,110
RTS0040763,97
RTS0040764,106
RTS0040765,132
RTS0040766,82
RTS0040767,101
RTS0040768,97
RTS0040769,127
RTS0040770,94
RTS0040771,84
RTS0040772,87
RTS0040773,86
RTS0040774,96
RTS0040775,103
RTS0040776,79
RTS0040777,101
RTS0040778,83
RTS0040779,86
RTS0040780,96
RTS0040781,100
RTS0040782,124
RTS0040783,73
RTS0040784,94
RTS0040785,87
RTS0040786,112
RTS0040787,91
RTS0040788,69
RTS0040789,107
RTS0040790,64
RTS0040791,78
RTS0040792,98
RTS0040793,57
RTS0040794,72
RTS0040795,89
RTS0040796,215
RTS0040797,94
RTS0040798,100
RTS0040799,88
RTS0040800,86
RTS0040801,116
RTS0040802,112
RTS0040803,92
RTS0040804,90
RTS0040805,79
RTS0040806,66
RTS0040807,76
RTS0040808,84
RTS0040809,108
RTS0040810,80
RTS0040811,103
RTS0040812,79
RTS0040813,87
RTS0040814,107
RTS0040815,87
RTS0040816,95
RTS0040817,96
RTS0040818,144
RTS0040819,85
RTS0040820,137
RTS0040821,99
RTS0040822,130
RTS0040823,89
RTS0040824,99
RTS0040825,103
RTS0040826,175
RTS0040827,103
RTS0040828,129
RTS0040830,149
RTS0040831,84
RTS0040832,91
RTS0040833,113
RTS0040834,92
RTS0040836,266
RTS0040837,124
RTS0040838,276
RTS0040839,208
RTS0040840,135
RTS0040841,119
RTS0040842,154
RTS0040843,167
RTS0040844,145
RTS0040845,116
RTS0040846,154
RTS0040847,121
RTS0040848,87
RTS0040849,94
RTS0040850,127
RTS0040851,102
RTS0040852,86
RTS0040853,112
RTS0040854,114
RTS0040855,99
RTS0040856,95
RTS0040857,89
RTS0040858,76
RTS0040859,80
RTS0040860,86
RTS0040861,115
RTS0040862,130
RTS0040863,93
RTS0040864,107
RTS0040865,86
RTS0040866,87
RTS0040867,76
RTS0040868,84
RTS0040869,89
RTS0040870,91
RTS0040871,105
RTS0040872,105
RTS0040873,101
RTS0040874,177
RTS0040875,124
RTS0040876,90
RTS0040877,95
RTS0040878,77
RTS0040879,91
RTS0040880,113
RTS0040881,102
RTS0040882,54
RTS0040883,86
RTS0040884,104
RTS0040885,107
RTS0040886,112
RTS0040887,91
RTS0040888,165
RTS0040889,203
RTS0040890,142
RTS0040891,85
RTS0040892,99
RTS0040893,61
RTS0040894,86
RTS0040895,78
RTS0040896,82
RTS0040897,82
RTS0040898,84
RTS0040899,69
RTS0040900,75
RTS0040901,140
RTS0040902,79
RTS0040903,53
RTS0040904,148
RTS0040905,106
RTS0040906,95
RTS0040907,84
RTS0040908,78
RTS0040909,107
RTS0040910,78
RTS0040911,124
RTS0040912,87
RTS0040913,87
RTS0040914,75
RTS0040915,105
RTS0040916,104
RTS0040917,87
RTS0040918,106
RTS0040919,80
RTS0040920,73
RTS0040921,91
RTS0040922,86
RTS0040923,146
RTS0040924,121
RTS0040925,132
RTS0040926,78
RTS0040927,69
RTS0040928,83
RTS0040929,66
RTS0040930,72
RTS0040931,96
RTS0040932,114
RTS0040933,66
RTS0040934,99
RTS0040935,117
RTS0040936,79
RTS0040937,112
RTS0040938,109
RTS0040939,107
RTS0040940,82
RTS0040941,98
RTS0040942,88
RTS0040943,67
RTS0040944,126
RTS0040945,82
RTS0040946,89
RTS0040947,121
RTS0040948,119
RTS0040949,100
RTS0040950,123
RTS0040951,110
RTS0040952,76
RTS0040953,70
RTS0040954,62
RTS0040955,85
RTS0040956,105
RTS0040957,70
RTS0040958,106
RTS0040959,98
RTS0040960,83
RTS0040961,82
RTS0040962,80
RTS0040963,110
RTS0040964,105
RTS0040965,68
RTS0040966,107
RTS0040967,96
RTS0040968,110
RTS0040969,76
RTS0040970,108
RTS0040971,96
RTS0040972,108
RTS0040973,78
RTS0040974,87
RTS0040975,71
RTS0040976,95
RTS0040977,85
RTS0040978,71
RTS0040979,119
RTS0040980,95
RTS0040981,93
RTS0040982,127
RTS0040983,123
RTS0040984,91
RTS0040985,112
RTS0040986,175
RTS0040987,222
RTS0040988,118
RTS0040989,136
RTS0040990,127
RTS0040991,160
RTS0040992,82
RTS0040993,91
RTS0040994,110
RTS0040995,82
RTS0040996,93
RTS0040997,94
RTS0040998,68
RTS0040999,115
RTS0041000,97
RTS0041001,76
RTS0041002,96
RTS0041003,115
RTS0041004,116
RTS0041005,93
RTS0041006,106
RTS0041007,87
RTS0041008,87
RTS0041009,102
RTS0041010,71
RTS0041011,58
RTS0041012,64
RTS0041013,82
RTS0041014,93
RTS0041015,68
RTS0041016,93
RTS0041017,96
RTS0041018,85
RTS0041019,87
RTS0041020,91
RTS0041021,70
RTS0041022,103
RTS0041023,122
RTS0041024,108
RTS0041025,109
RTS0041026,74
RTS0041027,97
RTS0041028,87
RTS0041029,74
RTS0041030,75
RTS0041031,100
RTS0041032,115
RTS0041033,84
RTS0041034,72
RTS0041035,95
RTS0041036,118
RTS0041037,86
RTS0041038,89
RTS0041039,52
RTS0041040,113
RTS0041041,100
RTS0041042,90
RTS0041043,98
RTS0041044,92
RTS0041045,74
RTS0041046,150
RTS0041047,156
RTS0041048,88
RTS0041049,251
RTS0041050,273
RTS0041051,114
RTS0041052,83
RTS0041053,89
RTS0041054,113
RTS0041055,86
RTS0041056,88
RTS0041057,90
RTS0041058,93
RTS0041059,74
RTS0041060,101
RTS0041061,104
RTS0041062,95
RTS0041063,100
RTS0041064,87
RTS0041066,117
RTS0041067,91
RTS0041068,107
RTS0041069,98
RTS0041070,188
RTS0041071,78
RTS0041072,96
RTS0041073,71
RTS0041074,74
RTS0041075,111
RTS0041076,95
RTS0041077,103
RTS0041078,90
RTS0041079,86
RTS0041080,97
RTS0041081,112
RTS0041082,87
RTS0041083,116
RTS0041084,84
RTS0041085,86
RTS0041086,131
RTS0041087,127
RTS0041088,129
RTS0041089,93
RTS0041090,106
RTS0041091,98
RTS0041092,116
RTS0041093,81
RTS0041094,98
RTS0041095,100
RTS0041096,70
RTS0041097,85
RTS0041098,83
RTS0041099,89
RTS0041100,65
RTS0041101,104
RTS0041102,112
RTS0041103,131
RTS0041104,123
RTS0041105,113
RTS0041106,187
RTS0041107,170
RTS0041108,161
RTS0041109,149
RTS0041110,120
RTS0041111,89
RTS0041112,96
RTS0041113,89
RTS0041114,94
RTS0041115,150
RTS0041116,108
RTS0041117,102
RTS0041118,94
RTS0041119,83
RTS0041120,118
RTS0041121,126
RTS0041122,98
RTS0041123,113
RTS0041124,72
RTS0041125,82
RTS0041126,96
RTS0041127,125
RTS0041128,159
RTS0041129,92
RTS0041130,82
RTS0041131,150
RTS0041132,164
RTS0041133,141
RTS0041134,157
RTS0041135,206
RTS0041136,114
RTS0041137,104
RTS0041138,111
RTS0041139,115
RTS0041140,78
RTS0041141,108
RTS0041142,102
RTS0041143,59
RTS0041144,73
RTS0041145,111
RTS0041146,71
RTS0041147,74
RTS0041148,80
RTS0041149,113
RTS0041150,84
RTS0041151,88
RTS0041152,78
RTS0041153,64
RTS0041154,80
RTS0041155,110
RTS0041156,141
RTS0041157,102
RTS0041158,104
RTS0041159,112
RTS0041160,84
RTS0041161,136
RTS0041162,88
RTS0041163,93
RTS0041164,85
RTS0041165,81
RTS0041166,73
RTS0041167,108
RTS0041168,101
RTS0041169,97
RTS0041170,94
RTS0041171,115
RTS0041172,106
RTS0041173,80
RTS0041174,115
RTS0041175,107
RTS0041176,97
RTS0041177,114
RTS0041178,105
RTS0041179,85
RTS0041180,102
RTS0041181,83
RTS0041182,89
RTS0041183,90
RTS0041184,74
RTS0041185,86
RTS0041186,83
RTS0041187,94
RTS0041188,75
RTS0041189,98
RTS0041190,107
RTS0041191,129
RTS0041192,106
RTS0041193,112
RTS0041194,75
RTS0041195,103
RTS0041196,105
RTS0041197,107
RTS0041198,106
RTS0041199,70
RTS0041200,80
RTS0041201,62
RTS0041202,96
RTS0041203,99
RTS0041204,112
RTS0041205,87
RTS0041206,118
RTS0041207,128
RTS0041208,141
RTS0041209,138
RTS0041210,45
RTS0041211,156
RTS0041212,153
RTS0041213,173
RTS0041214,158
RTS0041215,115
RTS0041216,114
RTS0041217,122
RTS0041218,82
RTS0041219,125
RTS0041220,89
RTS0041221,115
RTS0041222,54
RTS0041223,80
RTS0041224,78
RTS0041225,104
RTS0041226,93
RTS0041227,93
RTS0041228,83
RTS0041229,112
RTS0041230,83
RTS0041231,119
RTS0041232,136
RTS0041233,151
RTS0041234,233
RTS0041235,111
RTS0041236,109
RTS0041237,70
RTS0041238,67
RTS0041239,102
RTS0041240,127
RTS0041241,120
RTS0041242,106
RTS0041243,89
RTS0041244,99
RTS0041246,70
RTS0041247,85
RTS0041248,87
RTS0041249,78
RTS0041250,119
RTS0041251,90
RTS0041252,102
RTS0041253,112
RTS0041254,120
RTS0041255,100
RTS0041256,70
RTS0041257,118
RTS0041258,69
RTS0041259,91
RTS0041260,126
RTS0041261,122
RTS0041262,122
RTS0041263,100
RTS0041265,140
RTS0041266,98
RTS0041267,89
RTS0041268,83
RTS0041269,103
RTS0041270,117
RTS0041271,129
RTS0041272,111
RTS0041273,93
RTS0041274,106
RTS0041275,121
RTS0041276,97
RTS0041277,79
RTS0041278,104
RTS0041279,93
RTS0041280,91
RTS0041281,87
RTS0041282,88
RTS0041283,86
RTS0041284,104
RTS0041285,73
RTS0041286,84
RTS0041287,71
RTS0041288,84
RTS0041289,115
RTS0041290,99
RTS0041291,84
RTS0041292,98
RTS0041293,72
RTS0041294,78
RTS0041295,94
RTS0041296,102
RTS0041297,77
RTS0041298,109
RTS0041299,85
RTS0041300,110
RTS0041301,79
RTS0041302,116
RTS0041303,99
RTS0041304,97
RTS0041305,85
RTS0041306,102
RTS0041307,75
RTS0041308,86
RTS0041309,106
RTS0041310,82
RTS0041311,73
RTS0041312,102
RTS0041313,99
RTS0041314,114
RTS0041315,88
RTS0041316,138
RTS0041317,140
RTS0041318,140
RTS0041319,86
RTS0041320,106
RTS0041321,124
RTS0041322,71
RTS0041323,69
RTS0041324,120
RTS0041325,104
RTS0041326,87
RTS0041327,95
RTS0041328,108
RTS0041329,91
RTS0041330,105
RTS0041331,87
RTS0041332,74
RTS0041333,95
RTS0041334,79
RTS0041335,98
RTS0041346,159
RTS0041347,139
RTS0041348,163
RTS0041349,223
RTS0041350,265
RTS0041351,95
RTS0041352,113
RTS0041353,89
RTS0041354,97
RTS0041355,108
RTS0041356,94
RTS0041357,77
RTS0041358,56
RTS0041359,108
RTS0041360,87
RTS0041361,142
RTS0041362,89
RTS0041363,102
RTS0041364,103
RTS0041365,117
RTS0041366,83
RTS0041367,82
RTS0041368,93
RTS0041369,65
RTS0041370,81
RTS0041371,112
RTS0041372,120
RTS0041373,76
RTS0041374,87
RTS0041375,102
RTS0041376,230
RTS0041377,72
RTS0041378,65
RTS0041379,45
RTS0041380,95
RTS0041381,98
RTS0041382,124
RTS0041383,83
RTS0041384,123
RTS0041385,102
RTS0041386,69
RTS0041387,70
RTS0041388,84
RTS0041389,68
RTS0041390,79
RTS0041391,82
RTS0041392,95
RTS0041393,71
RTS0041394,74
RTS0041395,64
RTS0041396,90
RTS0041397,79
RTS0041398,116
RTS0041399,73
RTS0041400,87
RTS0041401,117
RTS0041402,128
RTS0041403,86
RTS0041404,65
RTS0041405,91
RTS0041406,95
RTS0041407,122
RTS0041408,70
RTS0041409,86
RTS0041410,85
RTS0041411,96
RTS0041412,83
RTS0041413,90
RTS0041414,90
RTS0041415,109
RTS0041416,67
RTS0041417,71
RTS0041418,94
RTS0041419,111
RTS0041420,95
RTS0041421,79
RTS0041422,89
RTS0041423,74
RTS0041424,86
RTS0041425,102
RTS0041426,87
RTS0041427,83
RTS0041428,76
RTS0041429,100
RTS0041430,117
RTS0041431,96
RTS0041432,64
RTS0041433,66
RTS0041434,100
RTS0041435,85
RTS0041436,110
RTS0041437,52
RTS0041438,65
RTS0041439,112
RTS0041440,83
RTS0041441,102
RTS0041442,70
RTS0041443,159
RTS0041444,134
RTS0041445,64
RTS0041446,94
RTS0041447,84
RTS0041448,75
RTS0041449,93
RTS0041450,91
RTS0041451,97
RTS0041452,95
RTS0041453,107
RTS0041454,92
RTS0041455,93
RTS0041456,77
RTS0041457,104
RTS0041458,82
RTS0041459,99
RTS0041460,81
RTS0041461,72
RTS0041462,116
RTS0041463,82
RTS0041464,76
RTS0041465,92
RTS0041466,83
RTS0041467,143
RTS0041468,124
RTS0041469,75
RTS0041470,103
RTS0041471,116
RTS0041472,76
RTS0041473,91
RTS0041474,75
RTS0041475,87
RTS0041476,80
RTS0041477,89
RTS0041478,89
RTS0041479,87
RTS0041480,77
RTS0041481,88
RTS0041482,89
RTS0041483,80
RTS0041484,94
RTS0041485,92
RTS0041486,91
RTS0041487,106
RTS0041488,78
RTS0041489,96
RTS0041490,68
RTS0041491,124
RTS0041492,56
RTS0041493,74
RTS0041494,66
RTS0041495,89
RTS0041496,187
RTS0041497,200
RTS0041498,191
RTS0041499,212
RTS0041500,161
RTS0041501,105
RTS0041502,72
RTS0041503,95
RTS0041504,99
RTS0041505,109
RTS0041506,115
RTS0041507,60
RTS0041508,80
RTS0041509,85
RTS0041510,98
RTS0041511,87
RTS0041512,92
RTS0041513,78
RTS0041514,81
RTS0041515,87
RTS0041516,72
RTS0041517,98
RTS0041518,86
RTS0041519,74
RTS0041520,95
RTS0041521,71
RTS0041522,101
RTS0041523,101
RTS0041524,98
RTS0041525,80
RTS0041526,109
RTS0041527,223
RTS0041528,247
RTS0041529,66
RTS0041530,178
RTS0041531,100
RTS0041532,75
RTS0041533,57
RTS0041534,87
RTS0041535,90
RTS0041536,82
RTS0041537,83
RTS0041538,82
RTS0041540,91
RTS0041541,80
RTS0041542,80
RTS0041543,46
RTS0041544,90
RTS0041545,103
RTS0041546,78
RTS0041547,101
RTS0041548,114
RTS0041549,103
RTS0041550,108
RTS0041551,133
RTS0041552,80
RTS0041553,62
RTS0041554,85
RTS0041555,94
RTS0041556,57
RTS0041557,65
RTS0041558,91
RTS0041559,86
RTS0041560,52
RTS0041561,92
RTS0041562,117
RTS0041563,114
RTS0041564,119
RTS0041565,103
RTS0041566,117
RTS0041567,113
RTS0041568,122
RTS0041569,90
RTS0041570,89
RTS0041571,91
RTS0041572,71
RTS0041573,54
RTS0041574,76
RTS0041575,89
RTS0041576,70
RTS0041577,76
RTS0041578,102
RTS0041579,65
RTS0041580,95
RTS0041581,105
RTS0041582,123
RTS0041583,122
RTS0041584,119
RTS0041585,79
RTS0041586,98
RTS0041587,126
RTS0041588,80
RTS0041589,120
RTS0041590,87
RTS0041591,59
RTS0041592,82
RTS0041593,62
RTS0041594,79
RTS0041595,85
RTS0041596,109
RTS0041597,88
RTS0041598,115
RTS0041599,62
RTS0041600,89
RTS0041601,96
RTS0041602,68
RTS0041603,72
RTS0041604,89
RTS0041605,95
RTS0041606,72
RTS0041607,78
RTS0041608,71
RTS0041609,87
RTS0041610,79
RTS0041611,88
RTS0041612,100
RTS0041613,81
RTS0041614,80
RTS0041615,91
RTS0041616,102
RTS0041617,97
RTS0041618,99
RTS0041619,98
RTS0041620,147
RTS0041621,97
RTS0041622,65
RTS0041623,80
RTS0041624,93
RTS0041625,100
RTS0041626,99
RTS0041627,76
RTS0041628,70
RTS0041629,106
RTS0041630,82
RTS0041631,86
RTS0041632,78
RTS0041633,121
RTS0041634,124
RTS0041635,120
RTS0041636,90
RTS0041637,142
RTS0041638,140
RTS0041639,98
RTS0041640,112
RTS0041641,91
RTS0041642,107
RTS0041643,78
RTS0041644,78
RTS0041645,83
RTS0041646,79
RTS0041647,103
RTS0041648,104
RTS0041649,91
RTS0041650,100
RTS0041651,91
RTS0041652,89
RTS0041653,101
RTS0041654,95
RTS0041655,97
RTS0041656,102
RTS0041657,122
RTS0041658,121
RTS0041659,113
RTS0041660,71
RTS0041661,135
RTS0041662,156
RTS0041663,98
RTS0041664,87
RTS0041665,94
RTS0041666,109
RTS0041667,82
RTS0041668,97
RTS0041669,107
RTS0041670,113
RTS0041671,99
RTS0041672,98
RTS0041673,84
RTS0041674,65
RTS0041675,87
RTS0041676,86
RTS0041677,121
RTS0041678,72
RTS0041679,118
RTS0041680,107
RTS0041681,97
RTS0041682,113
RTS0041683,84
RTS0041684,73
RTS0041685,125
RTS0041686,97
RTS0041687,35
RTS0041688,108
RTS0041689,56
RTS0041690,106
RTS0041691,154
RTS0041692,86
RTS0041693,116
RTS0041694,83
RTS0041695,93
RTS0041696,87
RTS0041697,86
RTS0041698,83
RTS0041699,80
RTS0041700,66
RTS0041701,91
RTS0041702,52
RTS0041703,106
RTS0041704,92
RTS0041705,109
RTS0041706,84
RTS0041707,84
RTS0041708,111
RTS0041709,99
RTS0041710,87
RTS0041711,70
RTS0041712,108
RTS0041713,95
RTS0041714,56
RTS0041715,66
RTS0041716,379
RTS0041717,286
RTS0041718,315
RTS0041719,292
RTS0041720,284
RTS0041721,86
RTS0041722,77
RTS0041723,110
RTS0041724,112
RTS0041725,90
RTS0041726,69
RTS0041727,76
RTS0041728,91
RTS0041729,73
RTS0041730,85
RTS0041731,80
RTS0041732,58
RTS0041733,64
RTS0041734,54
RTS0041735,106
RTS0041736,121
RTS0041737,86
RTS0041738,122
RTS0041739,139
RTS0041740,77
RTS0041741,108
RTS0041742,90
RTS0041743,118
RTS0041744,80
RTS0041745,52
RTS0041746,134
RTS0041747,146
RTS0041748,109
RTS0041749,105
RTS0041750,83
RTS0041751,87
RTS0041752,49
RTS0041753,82
RTS0041754,92
RTS0041755,89
RTS0041756,126
RTS0041757,87
RTS0041758,89
RTS0041759,124
RTS0041760,66
RTS0041761,82
RTS0041762,90
RTS0041763,143
RTS0041764,80
RTS0041765,86
RTS0041766,74
RTS0041767,51
RTS0041768,77
RTS0041769,72
RTS0041770,98
RTS0041771,87
RTS0041772,107
RTS0041773,71
RTS0041774,101
RTS0041775,98
RTS0041776,106
RTS0041777,100
RTS0041778,104
RTS0041779,110
RTS0041780,85
RTS0041781,69
RTS0041782,87
RTS0041783,78
RTS0041784,84
RTS0041785,103
RTS0041786,66
RTS0041787,121
RTS0041788,77
RTS0041789,68
RTS0041790,118
RTS0041791,110
RTS0041793,96
RTS0041794,68
RTS0041795,77
RTS0041796,85
RTS0041797,136
RTS0041798,94
RTS0041799,83
RTS0041800,68
RTS0041801,66
RTS0041802,114
RTS0041803,87
RTS0041804,87
RTS0041805,92
RTS0041806,90
RTS0041807,67
RTS0041808,83
RTS0041809,113
RTS0041810,125
RTS0041811,132
RTS0041812,120
RTS0041813,98
RTS0041814,79
RTS0041815,97
RTS0041816,87
RTS0041817,102
RTS0041818,102
RTS0041819,102
RTS0041820,157
RTS0041821,114
RTS0041822,116
RTS0041823,69
RTS0041824,93
RTS0041825,70
RTS0041826,101
RTS0041827,94
RTS0041828,131
RTS0041829,75
RTS0041830,71
RTS0041831,53
RTS0041832,108
RTS0041833,97
RTS0041834,84
RTS0041835,102
RTS0041836,129
RTS0041837,104
RTS0041838,72
RTS0041839,116
RTS0041840,69
RTS0041841,96
RTS0041842,77
RTS0041843,87
RTS0041844,79
RTS0041845,89
RTS0041846,77
RTS0041847,69
RTS0041848,84
RTS0041849,65
RTS0041850,77
RTS0041851,90
RTS0041852,84
RTS0041853,90
RTS0041854,69
RTS0041855,111
RTS0041856,96
RTS0041857,114
RTS0041858,103
RTS0041859,80
RTS0041860,75
RTS0041861,88
RTS0041862,82
RTS0041863,79
RTS0041864,103
RTS0041865,109
RTS0041866,94
RTS0041867,119
RTS0041868,91
RTS0041869,84
RTS0041870,99
RTS0041871,102
RTS0041872,92
RTS0041873,109
RTS0041874,120
RTS0041875,83
RTS0041876,88
RTS0041877,100
RTS0041878,105
RTS0041879,125
RTS0041880,147
RTS0041881,135
RTS0041882,77
RTS0041883,108
RTS0041884,88
RTS0041885,111
RTS0041886,119
RTS0041887,190
RTS0041888,199
RTS0041889,125
RTS0041890,172
RTS0041891,202
RTS0041892,136
RTS0041893,156
RTS0041894,109
RTS0041895,164
RTS0041896,131
RTS0041897,113
RTS0041898,122
RTS0041899,117
RTS0041900,96
RTS0041901,115
RTS0041902,95
RTS0041903,165
RTS0041904,120
RTS0041905,145
RTS0041906,832
RTS0041907,90
RTS0041908,321
RTS0041909,102
RTS0041910,225
RTS0041911,68
RTS0041912,130
RTS0041913,93
RTS0041914,79
RTS0041915,116
RTS0041916,404
RTS0041917,428
RTS0041918,536
RTS0041919,1344
RTS0041920,837
RTS0041922,142
RTS0041923,82
RTS0041924,80
RTS0041925,80
RTS0041926,80
RTS0041927,78
RTS0041928,80
RTS0041929,95
RTS0041930,142
RTS0041931,75
RTS0041932,148
RTS0041933,77
RTS0041934,71
RTS0041935,81
RTS0041936,74
RTS0041937,122
RTS0041938,91
RTS0041939,109
RTS0041940,98
RTS0041941,86
RTS0041942,102
RTS0041943,70
RTS0041944,93
RTS0041945,89
RTS0041946,127
RTS0041947,125
RTS0041948,87
RTS0041949,93
RTS0041950,109
RTS0041951,88
RTS0041952,107
RTS0041953,85
RTS0041954,109
RTS0041955,118
RTS0041956,95
RTS0041957,109
RTS0041958,105
RTS0041959,109
RTS0041960,87
RTS0041961,70
RTS0041962,106
RTS0041963,108
RTS0041964,141
RTS0041965,98
RTS0041966,90
RTS0041967,100
RTS0041968,77
RTS0041969,101
RTS0041971,89
RTS0041972,108
RTS0041973,95
RTS0041974,86
RTS0041975,130
RTS0041976,74
RTS0041977,108
RTS0041978,97
RTS0041979,80
RTS0041980,88
RTS0041981,146
RTS0041982,136
RTS0041983,211
RTS0041984,139
RTS0041985,202
RTS0041986,105
RTS0041987,122
RTS0041988,108
RTS0041989,62
RTS0041990,114
RTS0041991,76
RTS0041992,102
RTS0041993,94
RTS0041994,114
RTS0041995,80
RTS0041996,72
RTS0041997,93
RTS0041998,91
RTS0041999,105
RTS0042000,101
RTS0042001,101
RTS0042002,84
RTS0042003,64
RTS0042004,80
RTS0042005,106
RTS0042006,84
RTS0042007,127
RTS0042008,116
RTS0042009,124
RTS0042010,117
RTS0042011,108
RTS0042012,129
RTS0042013,127
RTS0042014,98
RTS0042015,111
RTS0042016,64
RTS0042017,113
RTS0042018,57
RTS0042019,86
RTS0042020,67
RTS0042021,99
RTS0042022,97
RTS0042023,131
RTS0042024,113
RTS0042025,105
RTS0042026,85
RTS0042027,73
RTS0042028,83
RTS0042029,84
RTS0042030,66
RTS0042031,128
RTS0042032,101
RTS0042033,97
RTS0042034,101
RTS0042035,88
RTS0042036,109
RTS0042037,132
RTS0042038,115
RTS0042039,100
RTS0042040,75
RTS0042041,89
RTS0042042,53
RTS0042043,49
RTS0042044,83
RTS0042045,84
RTS0042046,126
RTS0042047,127
RTS0042048,85
RTS0042049,92
RTS0042050,92
RTS0042051,96
RTS0042052,100
RTS0042053,88
RTS0042054,70
RTS0042055,84
RTS0042056,130
RTS0042057,79
RTS0042058,88
RTS0042059,80
RTS0042060,111
RTS0042061,73
RTS0042062,111
RTS0042063,138
RTS0042064,110
RTS0042065,102
RTS0042066,105
RTS0042067,144
RTS0042068,140
RTS0042069,94
RTS0042071,99
RTS0042072,46
RTS0042073,72
RTS0042074,106
RTS0042075,95
RTS0042076,89
RTS0042077,63
RTS0042078,63
RTS0042079,88
RTS0042080,72
RTS0042081,132
RTS0042082,123
RTS0042083,58
RTS0042084,107
RTS0042085,83
RTS0042086,61
RTS0042087,80
RTS0042088,74
RTS0042089,68
RTS0042090,88
RTS0042091,137
RTS0042092,124
RTS0042093,82
RTS0042094,87
RTS0042095,83
RTS0042096,111
RTS0042097,95
RTS0042098,94
RTS0042099,100
RTS0042100,101
RTS0042101,100
RTS0042102,93
RTS0042103,88
RTS0042104,101
RTS0042105,95
RTS0042106,122
RTS0042107,85
RTS0042108,77
RTS0042109,90
RTS0042110,99
RTS0042111,112
RTS0042112,111
RTS0042113,112
RTS0042114,92
RTS0042115,94
RTS0042116,70
RTS0042117,109
RTS0042118,69
RTS0042119,106
RTS0042120,82
RTS0042121,115
RTS0042122,84
RTS0042123,120
RTS0042124,62
RTS0042125,101
RTS0042126,86
RTS0042127,99
RTS0042128,107
RTS0042129,87
RTS0042130,100
RTS0042131,102
RTS0042132,100
RTS0042133,115
RTS0042134,111
RTS0042135,119
RTS0042136,92
RTS0042137,108
RTS0042138,90
RTS0042139,99
RTS0042140,96
RTS0042141,102
RTS0042142,95
RTS0042143,108
RTS0042144,118
RTS0042145,95
RTS0042146,129
RTS0042147,111
RTS0042148,129
RTS0042149,97
RTS0042150,113
RTS0042151,90
RTS0042152,86
RTS0042153,102
RTS0042154,100
RTS0042155,77
RTS0042156,85
RTS0042157,67
RTS0042158,89
RTS0042159,62
RTS0042160,75
RTS0042161,90
RTS0042162,83
RTS0042163,104
RTS0042164,128
RTS0042165,101
RTS0042166,111
RTS0042167,104
RTS0042168,98
RTS0042169,95
RTS0042170,107
RTS0042171,83
RTS0042172,89
RTS0042173,102
RTS0042174,80
RTS0042175,73
RTS0042176,78
RTS0042177,105
RTS0042178,124
RTS0042179,94
RTS0042180,101
RTS0042181,94
RTS0042182,99
RTS0042183,87
RTS0042184,108
RTS0042185,83
RTS0042186,96
RTS0042187,103
RTS0042188,82
RTS0042189,77
RTS0042190,84
RTS0042191,187
RTS0042192,122
RTS0042193,102
RTS0042194,175
RTS0042195,82
RTS0042196,93
RTS0042197,87
RTS0042198,64
RTS0042199,96
RTS0042200,77
RTS0042201,98
RTS0042202,72
RTS0042203,90
RTS0042204,60
RTS0042205,75
RTS0042206,77
RTS0042207,93
RTS0042208,81
RTS0042209,96
RTS0042210,78
RTS0042211,80
RTS0042212,93
RTS0042213,78
RTS0042214,84
RTS0042215,89
RTS0042216,110
RTS0042217,82
RTS0042218,93
RTS0042219,82
RTS0042220,114
RTS0042221,75
RTS0042222,81
RTS0042223,86
RTS0042224,81
RTS0042225,74
RTS0042226,141
RTS0042227,74
RTS0042228,85
RTS0042229,89
RTS0042230,101
RTS0042231,110
RTS0042232,97
RTS0042233,122
RTS0042234,114
RTS0042235,83
RTS0042236,124
RTS0042237,120
RTS0042238,98
RTS0042239,104
RTS0042240,142
RTS0042241,93
RTS0042242,60
RTS0042243,102
RTS0042244,100
RTS0042245,93
RTS0042246,183
RTS0042247,174
RTS0042248,311
RTS0042249,147
RTS0042250,161
RTS0042251,103
RTS0042252,112
RTS0042253,78
RTS0042254,114
RTS0042255,97
RTS0042256,173
RTS0042257,110
RTS0042258,85
RTS0042259,92
RTS0042260,81
RTS0042261,116
RTS0042262,110
RTS0042263,104
RTS0042264,135
RTS0042265,121
RTS0042266,93
RTS0042267,109
RTS0042268,68
RTS0042269,52
RTS0042270,77
RTS0042271,109
RTS0042272,62
RTS0042273,113
RTS0042274,62
RTS0042275,73
RTS0042276,92
RTS0042277,89
RTS0042278,79
RTS0042279,113
RTS0042280,85
RTS0042281,41
RTS0042282,51
RTS0042283,58
RTS0042284,81
RTS0042285,74
RTS0042286,94
RTS0042287,108
RTS0042288,145
RTS0042289,157
RTS0042290,124
RTS0042291,150
RTS0042292,141
RTS0042293,102
RTS0042294,91
RTS0042295,109
RTS0042296,78
RTS0042297,82
RTS0042298,56
RTS0042299,81
RTS0042300,69
RTS0042301,87
RTS0042302,81
RTS0042303,69
RTS0042304,107
RTS0042305,81
RTS0042306,80
RTS0042307,110
RTS0042308,140
RTS0042309,111
RTS0042310,140
RTS0042311,76
RTS0042312,102
RTS0042313,65
RTS0042314,78
RTS0042315,105
RTS0042316,85
RTS0042317,78
RTS0042318,88
RTS0042319,87
RTS0042320,64
RTS0042321,100
RTS0042322,68
RTS0042323,71
RTS0042324,110
RTS0042325,90
RTS0042326,83
RTS0042327,107
RTS0042328,78
RTS0042329,91
RTS0042330,95
RTS0042331,51
RTS0042332,94
RTS0042333,76
RTS0042334,89
RTS0042335,68
RTS0042336,98
RTS0042337,99
RTS0042338,84
RTS0042339,88
RTS0042340,89
RTS0042341,116
RTS0042342,88
RTS0042343,125
RTS0042344,84
RTS0042345,87
RTS0042346,102
RTS0042347,100
RTS0042348,77
RTS0042349,67
RTS0042350,82
RTS0042351,75
RTS0042352,101
RTS0042353,117
RTS0042354,89
RTS0042355,68
RTS0042356,88
RTS0042357,91
RTS0042358,77
RTS0042359,85
RTS0042360,89
RTS0042361,75
RTS0042362,93
RTS0042363,94
RTS0042364,104
RTS0042365,60
RTS0042366,90
RTS0042367,96
RTS0042368,102
RTS0042369,70
RTS0042370,111
RTS0042371,69
RTS0042372,78
RTS0042373,82
RTS0042374,70
RTS0042375,73
RTS0042376,70
RTS0042377,67
RTS0042378,82
RTS0042379,105
RTS0042380,58
RTS0042381,136
RTS0042382,152
RTS0042383,134
RTS0042384,133
RTS0042385,148
RTS0042386,85
RTS0042387,84
RTS0042388,127
RTS0042389,104
RTS0042390,93
RTS0042391,100
RTS0042392,87
RTS0042393,81
RTS0042394,58
RTS0042395,82
RTS0042396,76
RTS0042397,86
RTS0042398,83
RTS0042399,114
RTS0042400,91
RTS0042401,103
RTS0042402,102
RTS0042403,77
RTS0042404,69
RTS0042405,80
RTS0042406,101
RTS0042407,81
RTS0042408,96
RTS0042409,73
RTS0042410,102
RTS0042411,83
RTS0042412,80
RTS0042413,110
RTS0042414,84
RTS0042415,82
RTS0042416,148
RTS0042417,279
RTS0042418,211
RTS0042419,233
RTS0042420,152
RTS0042421,85
RTS0042422,85
RTS0042423,80
RTS0042424,97
RTS0042425,76
RTS0042426,82
RTS0042427,76
RTS0042428,106
RTS0042429,86
RTS0042430,83
RTS0042431,92
RTS0042432,113
RTS0042433,61
RTS0042434,122
RTS0042435,104
RTS0042436,97
RTS0042437,86
RTS0042438,95
RTS0042439,119
RTS0042440,104
RTS0042441,98
RTS0042442,98
RTS0042443,91
RTS0042444,97
RTS0042445,95
RTS0042446,91
RTS0042447,93
RTS0042448,88
RTS0042449,74
RTS0042450,91
RTS0042451,76
RTS0042452,89
RTS0042453,105
RTS0042454,90
RTS0042455,74
RTS0042456,75
RTS0042457,110
RTS0042458,115
RTS0042460,119
RTS0042461,140
RTS0042462,88
RTS0042463,119
RTS0042464,139
RTS0042465,125
RTS0042466,76
RTS0042467,87
RTS0042468,87
RTS0042469,112
RTS0042470,76
RTS0042471,109
RTS0042472,83
RTS0042473,127
RTS0042474,97
RTS0042475,137
RTS0042476,128
RTS0042477,94
RTS0042478,78
RTS0042479,96
RTS0042480,92
RTS0042481,85
RTS0042482,103
RTS0042483,284
RTS0042484,193
RTS0042485,98
RTS0042486,67
RTS0042487,85
RTS0042488,63
RTS0042489,97
RTS0042490,76
RTS0042491,67
RTS0042492,58
RTS0042493,80
RTS0042494,64
RTS0042495,65
RTS0042496,89
RTS0042497,69
RTS0042498,76
RTS0042499,104
RTS0042500,102
RTS0042501,65
RTS0042502,93
RTS0042503,86
RTS0042504,87
RTS0042505,108
RTS0042506,73
RTS0042507,89
RTS0042508,73
RTS0042509,84
RTS0042510,79
RTS0042515,102
RTS0042522,85
RTS0042526,84
RTS0042527,82
RTS0042528,74
RTS0042529,67
RTS0042530,60
RTS0042531,61
RTS0042532,69
RTS0042533,86
RTS0042534,62
RTS0042535,66
RTS0042536,102
RTS0042537,73
RTS0042538,91
RTS0042539,83
RTS0042540,97
RTS0042541,60
RTS0042542,83
RTS0042543,70
RTS0042544,72
RTS0042545,60
RTS0042546,62
RTS0042547,66
RTS0042548,74
RTS0042549,72
RTS0042550,76
RTS0042551,113
RTS0042552,59
RTS0042553,85
RTS0042554,87
RTS0042555,72
RTS0042556,84
RTS0042557,91
RTS0042558,90
RTS0042559,104
RTS0042560,70
RTS0042561,73
RTS0042562,75
RTS0042563,109
RTS0042564,106
RTS0042565,87
RTS0042566,99
RTS0042567,85
RTS0042568,119
RTS0042569,156
RTS0042570,96
RTS0042571,155
RTS0042572,89
RTS0042573,123
RTS0042574,118
RTS0042575,122
RTS0042576,60
RTS0042577,102
RTS0042578,105
RTS0042579,91
RTS0042580,90
RTS0042581,151
RTS0042582,122
RTS0042583,420
RTS0042584,94
RTS0042585,101
RTS0042586,84
RTS0042587,100
RTS0042588,92
RTS0042589,87
RTS0042590,94
RTS0042591,94
RTS0042592,88
RTS0042593,90
RTS0042594,94
RTS0042595,59
RTS0042596,110
RTS0042597,73
RTS0042598,123
RTS0042599,87
RTS0042600,97
RTS0042601,55
RTS0042602,71
RTS0042603,99
RTS0042604,94
RTS0042605,81
RTS0042606,111
RTS0042607,103
RTS0042608,110
RTS0042609,78
RTS0042610,91
RTS0042611,81
RTS0042612,117
RTS0042613,99
RTS0042614,117
RTS0042615,123
RTS0042616,82
RTS0042617,89
RTS0042618,124
RTS0042619,80
RTS0042620,104
RTS0042621,58
RTS0042622,65
RTS0042623,73
RTS0042624,84
RTS0042625,68
RTS0042626,102
RTS0042627,101
RTS0042628,43
RTS0042629,72
RTS0042630,93
RTS0042631,65
RTS0042633,80
RTS0042634,99
RTS0042635,76
RTS0042636,147
RTS0042637,139
RTS0042638,149
RTS0042639,135
RTS0042640,149
RTS0042641,91
RTS0042642,85
RTS0042643,41
RTS0042644,71
RTS0042645,73
RTS0042646,91
RTS0042647,94
RTS0042648,147
RTS0042649,86
RTS0042650,78
RTS0042651,63
RTS0042652,70
RTS0042653,66
RTS0042654,66
RTS0042655,82
RTS0042656,137
RTS0042657,73
RTS0042658,81
RTS0042659,77
RTS0042660,86
RTS0042661,88
RTS0042662,75
RTS0042663,64
RTS0042664,69
RTS0042665,66
RTS0042666,89
RTS0042667,72
RTS0042668,70
RTS0042669,84
RTS0042670,76
RTS0042671,105
RTS0042672,78
RTS0042673,128
RTS0042674,81
RTS0042675,104
RTS0042676,63
RTS0042678,79
RTS0042679,98
RTS0042680,88
RTS0042681,95
RTS0042682,121
RTS0042683,122
RTS0042684,89
RTS0042685,118
RTS0042686,141
RTS0042687,98
RTS0042688,81
RTS0042689,69
RTS0042690,78
RTS0042691,93
RTS0042692,99
RTS0042693,83
RTS0042694,10
RTS0042695,88
RTS0042696,95
RTS0042697,86
RTS0042698,67
RTS0042699,56
RTS0042700,71
RTS0042701,73
RTS0042702,92
RTS0042703,76
RTS0042704,101
RTS0042705,89
RTS0042706,70
RTS0042707,66
RTS0042708,70
RTS0042709,61
RTS0042710,83
RTS0042711,117
RTS0042712,93
RTS0042713,90
RTS0042714,99
RTS0042715,93
RTS0042716,92
RTS0042717,56
RTS0042718,85
RTS0042719,82
RTS0042720,105
RTS0042721,98
RTS0042722,77
RTS0042723,113
RTS0042724,100
RTS0042725,69
RTS0042726,70
RTS0042727,68
RTS0042728,74
RTS0042729,65
RTS0042730,79
RTS0042731,67
RTS0042732,73
RTS0042733,81
RTS0042734,75
RTS0042735,74
RTS0042736,118
RTS0042737,165
RTS0042738,166
RTS0042739,108
RTS0042740,151
RTS0042741,66
RTS0042742,82
RTS0042743,71
RTS0042744,88
RTS0042745,58
RTS0042746,95
RTS0042747,74
RTS0042748,87
RTS0042749,64
RTS0042750,60
RTS0042751,79
RTS0042752,105
RTS0042753,94
RTS0042754,67
RTS0042755,71
RTS0042756,95
RTS0042757,133
RTS0042758,72
RTS0042759,63
RTS0042760,84
RTS0042761,59
RTS0042762,65
RTS0042763,51
RTS0042764,85
RTS0042765,79
RTS0042766,107
RTS0042767,96
RTS0042768,117
RTS0042769,128
RTS0042770,114
RTS0042771,99
RTS0042772,113
RTS0042773,107
RTS0042774,154
RTS0042775,102
RTS0042776,78
RTS0042777,161
RTS0042778,110
RTS0042779,93
RTS0042780,89
RTS0042781,85
RTS0042782,85
RTS0042783,90
RTS0042784,100
RTS0042785,91
RTS0042786,103
RTS0042787,75
RTS0042788,93
RTS0042789,92
RTS0042790,118
RTS0042791,1022
RTS0042792,306
RTS0042793,506
RTS0042794,356
RTS0042795,403
RTS0042796,99
RTS0042797,155
RTS0042798,81
RTS0042799,154
RTS0042800,88
RTS0042801,131
RTS0042802,126
RTS0042803,97
RTS0042804,93
RTS0042805,97
RTS0042806,81
RTS0042807,120
RTS0042808,106
RTS0042809,105
RTS0042810,93
RTS0042811,123
RTS0042812,118
RTS0042813,97
RTS0042814,125
RTS0042815,121
RTS0042816,87
RTS0042817,128
RTS0042818,106
RTS0042819,104
RTS0042820,82
RTS0042821,127
RTS0042822,71
RTS0042823,77
RTS0042824,93
RTS0042825,83
RTS0042826,99
RTS0042827,71
RTS0042828,116
RTS0042829,125
RTS0042830,112
RTS0042831,129
RTS0042832,106
RTS0042833,88
RTS0042834,109
RTS0042835,111
RTS0042836,107
RTS0042837,91
RTS0042838,118
RTS0042839,99
RTS0042840,82
RTS0042841,137
RTS0042842,103
RTS0042843,98
RTS0042844,98
RTS0042845,323
RTS0042846,80
RTS0042847,113
RTS0042848,169
RTS0042849,89
RTS0042850,98
RTS0042851,99
RTS0042852,77
RTS0042853,93
RTS0042854,113
RTS0042855,64
RTS0042856,82
RTS0042857,81
RTS0042858,131
RTS0042859,113
RTS0042860,103
RTS0042861,62
RTS0042862,87
RTS0042863,101
RTS0042864,99
RTS0042865,101
RTS0042866,79
RTS0042867,70
RTS0042868,82
RTS0042869,107
RTS0042870,87
RTS0042871,90
RTS0042872,46
RTS0042873,82
RTS0042874,80
RTS0042875,116
RTS0042876,143
RTS0042877,96
RTS0042878,112
RTS0042879,119
RTS0042880,116
RTS0042881,78
RTS0042882,71
RTS0042883,99
RTS0042884,135
RTS0042885,110
RTS0042886,97
RTS0042887,89
RTS0042888,77
RTS0042889,86
RTS0042890,97
RTS0042891,80
RTS0042892,137
RTS0042893,179
RTS0042894,88
RTS0042895,93
RTS0042896,121
RTS0042897,100
RTS0042898,77
RTS0042899,119
RTS0042900,93
RTS0042901,104
RTS0042902,87
RTS0042903,71
RTS0042904,94
RTS0042905,97
RTS0042906,172
RTS0042907,77
RTS0042908,119
RTS0042909,176
RTS0042910,126
RTS0042911,82
RTS0042912,86
RTS0042913,114
RTS0042914,78
RTS0042915,78
RTS0042916,74
RTS0042917,109
RTS0042918,82
RTS0042919,118
RTS0042920,98
RTS0042921,96
RTS0042922,93
RTS0042923,105
RTS0042924,76
RTS0042925,122
RTS0042926,67
RTS0042927,78
RTS0042928,115
RTS0042929,100
RTS0042930,57
RTS0042931,81
RTS0042932,98
RTS0042933,75
RTS0042934,87
RTS0042935,85
RTS0042936,112
RTS0042937,103
RTS0042938,247
RTS0042939,114
RTS0042940,108
RTS0042941,108
RTS0042942,152
RTS0042943,134
RTS0042944,139
RTS0042945,151
RTS0042946,101
RTS0042947,125
RTS0042948,82
RTS0042949,88
RTS0042950,82
RTS0042951,82
RTS0042952,108
RTS0042953,95
RTS0042954,73
RTS0042955,114
RTS0042956,65
RTS0042957,88
RTS0042958,102
RTS0042959,108
RTS0042960,87
RTS0042961,95
RTS0042962,93
RTS0042963,85
RTS0042964,102
RTS0042965,151
RTS0042966,80
RTS0042967,94
RTS0042968,84
RTS0042969,102
RTS0042970,112
RTS0042971,139
RTS0042972,99
RTS0042973,107
RTS0042974,80
RTS0042975,106
RTS0042976,120
RTS0042977,114
RTS0042978,115
RTS0042979,104
RTS0042980,84
RTS0042981,105
RTS0042982,95
RTS0042983,106
RTS0042984,66
RTS0042985,112
RTS0042986,92
RTS0042987,77
RTS0042988,74
RTS0042989,88
RTS0042990,90
RTS0042991,106
RTS0042992,112
RTS0042993,60
RTS0042994,80
RTS0042995,109
RTS0042996,106
RTS0042997,85
RTS0042998,84
RTS0042999,103
RTS0043000,103
RTS0043001,90
RTS0043002,101
RTS0043003,88
RTS0043004,108
RTS0043005,92
RTS0043006,73
RTS0043007,123
RTS0043008,91
RTS0043009,103
RTS0043010,93
RTS0043011,96
RTS0043012,96
RTS0043013,96
RTS0043014,121
RTS0043015,106
RTS0043016,103
RTS0043017,132
RTS0043018,86
RTS0043019,102
RTS0043020,77
RTS0043021,101
RTS0043022,80
RTS0043023,114
RTS0043024,89
RTS0043025,120
RTS0043026,71
RTS0043027,122
RTS0043028,112
RTS0043029,129
RTS0043030,104
RTS0043031,89
RTS0043032,102
RTS0043033,119
RTS0043034,97
RTS0043035,80
RTS0043036,96
RTS0043037,91
RTS0043038,110
RTS0043039,97
RTS0043040,97
RTS0043041,108
RTS0043042,72
RTS0043043,82
RTS0043044,63
RTS0043045,90
RTS0043046,58
RTS0043047,72
RTS0043048,94
RTS0043049,91
RTS0043050,71
RTS0043051,153
RTS0043052,77
RTS0043053,89
RTS0043054,69
RTS0043055,75
RTS0043056,104
RTS0043057,99
RTS0043058,104
RTS0043059,86
RTS0043060,108
RTS0043061,247
RTS0043062,82
RTS0043063,101
RTS0043064,128
RTS0043065,121
RTS0043066,93
RTS0043067,106
RTS0043068,75
RTS0043069,105
RTS0043070,120
RTS0043071,65
RTS0043072,95
RTS0043073,100
RTS0043074,98
RTS0043075,92
RTS0043076,62
RTS0043077,93
RTS0043078,65
RTS0043079,75
RTS0043080,99
RTS0043081,112
RTS0043082,97
RTS0043083,77
RTS0043084,96
RTS0043085,99
RTS0043086,100
RTS0043087,96
RTS0043088,89
RTS0043089,100
RTS0043090,93
RTS0043091,74
RTS0043092,74
RTS0043093,79
RTS0043094,123
RTS0043095,101
RTS0043096,91
RTS0043097,57
RTS0043098,108
RTS0043099,135
RTS0043100,96
RTS0043101,121
RTS0043102,96
RTS0043103,101
RTS0043104,154
RTS0043105,84
RTS0043106,136
RTS0043107,90
RTS0043108,74
RTS0043109,98
RTS0043110,105
RTS0043111,184
RTS0043112,149
RTS0043113,116
RTS0043114,211
RTS0043115,106
RTS0043116,133
RTS0043117,84
RTS0043118,63
RTS0043119,98
RTS0043120,108
RTS0043121,58
RTS0043122,83
RTS0043123,70
RTS0043124,87
RTS0043125,89
RTS0043126,125
RTS0043127,97
RTS0043128,146
RTS0043129,97
RTS0043130,143
RTS0043131,96
RTS0043132,93
RTS0043133,42
RTS0043134,73
RTS0043135,92
RTS0043136,93
RTS0043137,74
RTS0043138,111
RTS0043139,90
RTS0043140,74
RTS0043141,93
RTS0043142,96
RTS0043143,93
RTS0043144,95
RTS0043145,108
RTS0043146,92
RTS0043147,105
RTS0043148,87
RTS0043149,98
RTS0043150,42
RTS0043151,104
RTS0043152,143
RTS0043153,106
RTS0043154,99
RTS0043155,111
RTS0043156,120
RTS0043157,175
RTS0043159,177
RTS0043160,301
RTS0043161,105
RTS0043162,132
RTS0043163,121
RTS0043164,118
RTS0043165,137
RTS0043167,100
RTS0043168,101
RTS0043169,91
RTS0043170,111
RTS0043171,79
RTS0043172,122
RTS0043173,119
RTS0043174,102
RTS0043175,80
RTS0043176,80
RTS0043177,73
RTS0043178,106
RTS0043179,105
RTS0043180,83
RTS0043181,109
RTS0043182,122
RTS0043183,102
RTS0043184,74
RTS0043185,103
RTS0043186,152
RTS0043187,77
RTS0043188,107
RTS0043189,120
RTS0043190,114
RTS0043191,92
RTS0043192,90
RTS0043193,79
RTS0043194,75
RTS0043195,106
RTS0043196,146
RTS0043197,93
RTS0043198,116
RTS0043199,139
RTS0043200,85
RTS0043201,82
RTS0043202,122
RTS0043203,76
RTS0043204,144
RTS0043205,150
RTS0043206,105
RTS0043207,104
RTS0043208,133
RTS0043209,85
RTS0043210,72
RTS0043211,88
RTS0043212,105
RTS0043213,82
RTS0043214,103
RTS0043215,102
RTS0043216,119
RTS0043217,110
RTS0043218,70
RTS0043219,103
RTS0043220,108
RTS0043221,77
RTS0043222,116
RTS0043223,104
RTS0043224,67
RTS0043225,74
RTS0043226,105
RTS0043227,88
RTS0043228,117
RTS0043229,96
RTS0043230,128
RTS0043231,93
RTS0043232,119
RTS0043233,113
RTS0043234,93
RTS0043235,117
RTS0043236,80
RTS0043237,90
RTS0043238,98
RTS0043239,85
RTS0043240,101
RTS0043241,111
RTS0043242,103
RTS0043243,101
RTS0043244,81
RTS0043245,84
RTS0043246,108
RTS0043247,126
RTS0043248,93
RTS0043249,98
RTS0043250,108
RTS0043251,99
RTS0043252,139
RTS0043253,93
RTS0043254,126
RTS0043255,109
RTS0043256,110
RTS0043257,91
RTS0043258,116
RTS0043259,119
RTS0043260,102
RTS0043261,109
RTS0043262,99
RTS0043263,66
RTS0043264,76
RTS0043265,99
RTS0043266,125
RTS0043267,92
RTS0043268,56
RTS0043269,113
RTS0043270,137
RTS0043271,113
RTS0043272,114
RTS0043273,93
RTS0043274,100
RTS0043275,84
RTS0043276,72
RTS0043277,92
RTS0043278,95
RTS0043279,106
RTS0043280,87
RTS0043281,94
RTS0043282,133
RTS0043283,116
RTS0043284,151
RTS0043285,102
RTS0043286,113
RTS0043287,109
RTS0043288,146
RTS0043289,127
RTS0043290,86
RTS0043291,128
RTS0043292,95
RTS0043293,83
RTS0043294,101
RTS0043295,109
RTS0043296,110
RTS0043297,45
RTS0043299,99
RTS0043300,121
RTS0043301,79
RTS0043302,90
RTS0043303,101
RTS0043304,100
RTS0043305,106
RTS0043306,102
RTS0043307,123
RTS0043308,81
RTS0043309,109
RTS0043310,109
RTS0043311,111
RTS0043312,107
RTS0043313,165
RTS0043314,130
RTS0043315,75
RTS0043316,94
RTS0043317,70
RTS0043318,88
RTS0043319,93
RTS0043320,111
RTS0043321,103
RTS0043322,101
RTS0043323,90
RTS0043324,80
RTS0043325,66
RTS0043326,98
RTS0043327,100
RTS0043328,100
RTS0043329,97
RTS0043330,121
RTS0043331,94
RTS0043332,90
RTS0043333,74
RTS0043334,78
RTS0043335,85
RTS0043336,111
RTS0043337,116
RTS0043338,116
RTS0043339,88
RTS0043340,86
RTS0043341,90
RTS0043342,100
RTS0043343,121
RTS0043344,104
RTS0043345,83
RTS0043346,90
RTS0043347,120
RTS0043348,120
RTS0043349,83
RTS0043350,119
RTS0043351,118
RTS0043352,179
RTS0043353,116
RTS0043354,109
RTS0043355,139
RTS0043356,121
RTS0043357,94
RTS0043358,107
RTS0043359,137
RTS0043360,97
RTS0043361,139
RTS0043362,122
RTS0043363,118
RTS0043364,136
RTS0043365,99
RTS0043366,107
RTS0043367,69
RTS0043368,80
RTS0043369,74
RTS0043370,72
RTS0043371,172
RTS0043372,118
RTS0043373,120
RTS0043374,110
RTS0043375,82
RTS0043376,127
RTS0043377,195
RTS0043378,110
RTS0043379,121
RTS0043380,127
RTS0043381,89
RTS0043382,80
RTS0043383,88
RTS0043384,100
RTS0043385,93
RTS0043386,71
RTS0043387,130
RTS0043388,82
RTS0043389,108
RTS0043390,84
RTS0043391,105
RTS0043392,112
RTS0043393,89
RTS0043394,114
RTS0043395,98
RTS0043396,167
RTS0043397,162
RTS0043398,144
RTS0043399,178
RTS0043400,67
RTS0043401,89
RTS0043402,99
RTS0043403,131
RTS0043404,124
RTS0043405,101
RTS0043406,79
RTS0043407,94
RTS0043408,94
RTS0043409,71
RTS0043410,96
RTS0043411,86
RTS0043412,73
RTS0043413,55
RTS0043414,85
RTS0043415,92
RTS0043416,117
RTS0043417,95
RTS0043418,104
RTS0043419,112
RTS0043420,111
RTS0043421,160
RTS0043422,84
RTS0043423,106
RTS0043424,125
RTS0043425,91
RTS0043426,110
RTS0043427,95
RTS0043428,96
RTS0043429,119
RTS0043430,100
RTS0043431,115
RTS0043432,76
RTS0043433,87
RTS0043434,115
RTS0043435,100
RTS0043436,73
RTS0043437,99
RTS0043438,93
RTS0043439,80
RTS0043440,141
RTS0043441,144
RTS0043442,127
RTS0043443,111
RTS0043444,104
RTS0043445,97
RTS0043446,81
RTS0043447,83
RTS0043448,104
RTS0043449,92
RTS0043450,118
RTS0043451,81
RTS0043452,132
RTS0043453,93
RTS0043454,126
RTS0043455,82
RTS0043456,105
RTS0043457,97
RTS0043458,101
RTS0043459,81
RTS0043460,100
RTS0043461,101
RTS0043462,114
RTS0043463,113
RTS0043464,104
RTS0043465,120
RTS0043466,126
RTS0043467,129
RTS0043468,111
RTS0043469,93
RTS0043470,116
RTS0043471,65
RTS0043472,119
RTS0043473,73
RTS0043474,103
RTS0043475,98
RTS0043476,114
RTS0043477,123
RTS0043478,82
RTS0043479,105
RTS0043480,79
RTS0043481,109
RTS0043482,153
RTS0043483,130
RTS0043484,73
RTS0043485,117
RTS0043486,106
RTS0043487,114
RTS0043488,107
RTS0043489,103
RTS0043490,102
RTS0043491,125
RTS0043492,115
RTS0043493,117
RTS0043494,129
RTS0043495,146
RTS0043496,85
RTS0043497,90
RTS0043498,87
RTS0043499,139
RTS0043500,90
RTS0043501,68
RTS0043502,99
RTS0043503,52
RTS0043504,129
RTS0043505,99
RTS0043506,102
RTS0043507,85
RTS0043508,102
RTS0043509,116
RTS0043510,106
RTS0043511,70
RTS0043512,102
RTS0043513,78
RTS0043514,118
RTS0043515,100
RTS0043516,83
RTS0043517,81
RTS0043518,115
RTS0043519,99
RTS0043520,119
RTS0043521,77
RTS0043522,78
RTS0043523,171
RTS0043524,77
RTS0043525,115
RTS0043526,120
RTS0043527,90
RTS0043528,89
RTS0043529,101
RTS0043530,91
RTS0043531,86
RTS0043532,81
RTS0043533,109
RTS0043534,77
RTS0043535,108
RTS0043536,100
RTS0043537,95
RTS0043538,97
RTS0043539,99
RTS0043540,90
RTS0043541,96
RTS0043542,112
RTS0043543,110
RTS0043544,130
RTS0043545,95
RTS0043546,97
RTS0043547,98
RTS0043548,124
RTS0043549,115
RTS0043550,113
RTS0043551,88
RTS0043552,88
RTS0043553,72
RTS0043554,93
RTS0043555,69
RTS0043556,114
RTS0043557,73
RTS0043558,93
RTS0043559,90
RTS0043560,81
RTS0043561,82
RTS0043562,66
RTS0043563,81
RTS0043564,96
RTS0043565,84
RTS0043566,140
RTS0043567,91
RTS0043568,122
RTS0043569,139
RTS0043570,142
RTS0043571,77
RTS0043572,81
RTS0043573,99
RTS0043574,82
RTS0043575,68
RTS0043576,145
RTS0043577,90
RTS0043578,55
RTS0043579,88
RTS0043580,104
RTS0043581,88
RTS0043582,128
RTS0043583,102
RTS0043584,116
RTS0043585,87
RTS0043586,77
RTS0043587,111
RTS0043588,79
RTS0043589,72
RTS0043590,95
RTS0043591,76
RTS0043592,69
RTS0043593,95
RTS0043594,100
RTS0043595,74
RTS0043596,68
RTS0043597,102
RTS0043598,89
RTS0043599,97
RTS0043600,84
RTS0043601,89
RTS0043602,75
RTS0043603,88
RTS0043604,83
RTS0043605,61
RTS0043606,90
RTS0043607,82
RTS0043608,69
RTS0043609,76
RTS0043610,109
RTS0043611,98
RTS0043612,95
RTS0043613,102
RTS0043614,107
RTS0043615,101
RTS0043616,95
RTS0043617,62
RTS0043618,85
RTS0043619,83
RTS0043620,68
RTS0043621,109
RTS0043622,100
RTS0043623,80
RTS0043624,112
RTS0043625,99
RTS0043626,76
RTS0043627,75
RTS0043628,86
RTS0043629,88
RTS0043630,84
RTS0043631,80
RTS0043632,93
RTS0043633,112
RTS0043634,113
RTS0043635,70
RTS0043636,82
RTS0043637,109
RTS0043638,93
RTS0043639,99
RTS0043640,106
RTS0043641,235
RTS0043642,126
RTS0043643,145
RTS0043644,149
RTS0043645,165
RTS0043646,115
RTS0043647,79
RTS0043648,84
RTS0043649,82
RTS0043650,97
RTS0043651,63
RTS0043652,90
RTS0043653,68
RTS0043654,90
RTS0043655,81
RTS0043656,67
RTS0043657,77
RTS0043658,127
RTS0043659,97
RTS0043660,104
RTS0043661,110
RTS0043663,77
RTS0043664,69
RTS0043665,131
RTS0043666,69
RTS0043667,77
RTS0043668,77
RTS0043669,91
RTS0043670,84
RTS0043671,71
RTS0043672,103
RTS0043673,91
RTS0043674,105
RTS0043675,97
RTS0043676,75
RTS0043677,91
RTS0043678,72
RTS0043679,87
RTS0043680,77
RTS0043681,102
RTS0043682,70
RTS0043683,102
RTS0043684,94
RTS0043685,123
RTS0043686,101
RTS0043687,109
RTS0043688,79
RTS0043689,82
RTS0043690,91
RTS0043691,122
RTS0043692,89
RTS0043693,116
RTS0043694,100
RTS0043695,130
RTS0043696,110
RTS0043697,90
RTS0043698,100
RTS0043699,132
RTS0043700,102
RTS0043701,110
RTS0043702,113
RTS0043703,96
RTS0043704,87
RTS0043705,79
RTS0043706,129
RTS0043707,105
RTS0043708,56
RTS0043709,75
RTS0043710,112
RTS0043711,76
RTS0043712,79
RTS0043713,79
RTS0043714,65
RTS0043715,78
RTS0043716,101
RTS0043717,97
RTS0043718,89
RTS0043719,87
RTS0043720,66
RTS0043721,86
RTS0043722,94
RTS0043723,100
RTS0043724,91
RTS0043725,92
RTS0043726,82
RTS0043727,69
RTS0043728,79
RTS0043729,82
RTS0043730,70
RTS0043731,102
RTS0043732,98
RTS0043733,115
RTS0043734,87
RTS0043735,98
RTS0043736,84
RTS0043737,117
RTS0043738,96
RTS0043739,99
RTS0043740,94
RTS0043741,120
RTS0043742,123
RTS0043743,89
RTS0043744,101
RTS0043745,88
RTS0043746,60
RTS0043747,85
RTS0043748,71
RTS0043749,80
RTS0043750,83
RTS0043751,68
RTS0043752,86
RTS0043753,84
RTS0043754,83
RTS0043755,138
RTS0043756,91
RTS0043757,90
RTS0043758,83
RTS0043759,66
RTS0043760,78
RTS0043761,126
RTS0043762,67
RTS0043763,73
RTS0043764,117
RTS0043765,85
RTS0043766,83
RTS0043767,72
RTS0043768,76
RTS0043769,77
RTS0043770,57
RTS0043771,67
RTS0043772,91
RTS0043773,87
RTS0043774,90
RTS0043775,76
RTS0043776,64
RTS0043777,123
RTS0043778,106
RTS0043779,64
RTS0043780,91
RTS0043781,98
RTS0043782,109
RTS0043783,81
RTS0043784,90
RTS0043785,73
RTS0043786,122
RTS0043787,66
RTS0043788,82
RTS0043789,83
RTS0043790,105
RTS0043791,77
RTS0043792,157
RTS0043793,66
RTS0043794,98
RTS0043795,100
RTS0043796,96
RTS0043797,103
RTS0043798,77
RTS0043799,76
RTS0043800,84
RTS0043801,75
RTS0043802,91
RTS0043803,102
RTS0043804,84
RTS0043805,86
RTS0043806,108
RTS0043807,77
RTS0043808,96
RTS0043809,74
RTS0043810,92
RTS0043811,78
RTS0043812,125
RTS0043813,84
RTS0043814,90
RTS0043815,89
RTS0043816,94
RTS0043817,69
RTS0043818,101
RTS0043819,67
RTS0043820,152
RTS0043821,92
RTS0043822,89
RTS0043823,60
RTS0043824,64
RTS0043825,70
RTS0043826,70
RTS0043827,72
RTS0043828,103
RTS0043829,64
RTS0043830,80
RTS0043831,102
RTS0043832,80
RTS0043833,89
RTS0043834,57
RTS0043835,76
RTS0043836,85
RTS0043837,82
RTS0043838,67
RTS0043839,90
RTS0043840,85
RTS0043841,62
RTS0043842,72
RTS0043843,92
RTS0043844,97
RTS0043845,71
RTS0043846,87
RTS0043847,82
RTS0043848,108
RTS0043849,112
RTS0043850,110
RTS0043851,107
RTS0043852,94
RTS0043853,145
RTS0043854,113
RTS0043856,56
RTS0043857,68
RTS0043858,86
RTS0043859,92
RTS0043860,111
RTS0043861,183
RTS0043862,217
RTS0043863,124
RTS0043864,102
RTS0043865,104
RTS0043866,95
RTS0043867,131
RTS0043868,107
RTS0043869,88
RTS0043870,73
RTS0043871,107
RTS0043872,113
RTS0043873,90
RTS0043874,72
RTS0043875,75
RTS0043876,87
RTS0043877,72
RTS0043878,77
RTS0043879,125
RTS0043880,90
RTS0043881,97
RTS0043882,89
RTS0043883,95
RTS0043884,72
RTS0043885,72
RTS0043886,107
RTS0043887,88
RTS0043888,96
RTS0043889,77
RTS0043890,108
RTS0043891,114
RTS0043892,98
RTS0043893,100
RTS0043894,85
RTS0043895,89
RTS0043896,86
RTS0043897,147
RTS0043898,141
RTS0043899,111
RTS0043900,125
RTS0043901,119
RTS0043902,88
RTS0043903,111
RTS0043904,121
RTS0043905,99
RTS0043906,78
RTS0043907,89
RTS0043908,43
RTS0043909,96
RTS0043910,103
RTS0043911,111
RTS0043912,185
RTS0043913,73
RTS0043914,82
RTS0043915,69
RTS0043916,104
RTS0043917,68
RTS0043918,87
RTS0043919,84
RTS0043920,179
RTS0043921,97
RTS0043922,74
RTS0043923,120
RTS0043924,148
RTS0043925,105
RTS0043926,104
RTS0043927,97
RTS0043928,107
RTS0043929,84
RTS0043930,67
RTS0043931,89
RTS0043932,105
RTS0043933,74
RTS0043934,97
RTS0043935,92
RTS0043936,52
RTS0043937,63
RTS0043938,80
RTS0043939,63
RTS0043940,105
RTS0043941,58
RTS0043942,110
RTS0043943,108
RTS0043944,88
RTS0043945,72
RTS0043946,50
RTS0043947,109
RTS0043948,106
RTS0043949,90
RTS0043950,86
RTS0043951,100
RTS0043952,112
RTS0043953,88
RTS0043954,83
RTS0043955,82
RTS0043956,95
RTS0043957,96
RTS0043958,121
RTS0043959,95
RTS0043960,96
RTS0043961,96
RTS0043962,100
RTS0043963,89
RTS0043964,93
RTS0043965,78
RTS0043966,91
RTS0043967,104
RTS0043968,98
RTS0043969,102
RTS0043970,101
RTS0043971,60
RTS0043972,122
RTS0043973,124
RTS0043974,90
RTS0043975,70
RTS0043976,80
RTS0043977,83
RTS0043978,88
RTS0043979,94
RTS0043980,86
RTS0043981,91
RTS0043982,110
RTS0043983,132
RTS0043984,83
RTS0043985,179
RTS0043986,87
RTS0043987,127
RTS0043988,100
RTS0043989,77
RTS0043990,84
RTS0043991,81
RTS0043992,84
RTS0043993,89
RTS0043994,100
RTS0043996,85
RTS0043997,77
RTS0043998,82
RTS0043999,100
RTS0044000,73
RTS0044001,74
RTS0044002,102
RTS0044003,124
RTS0044004,118
RTS0044005,115
RTS0044006,92
RTS0044007,108
RTS0044008,77
RTS0044009,111
RTS0044010,104
RTS0044011,118
RTS0044012,155
RTS0044013,170
RTS0044014,132
RTS0044015,146
RTS0044016,107
RTS0044017,100
RTS0044018,86
RTS0044019,88
RTS0044020,128
RTS0044021,86
RTS0044022,134
RTS0044023,96
RTS0044024,76
RTS0044025,89
RTS0044026,85
RTS0044027,84
RTS0044028,76
RTS0044029,88
RTS0044030,98
RTS0044031,104
RTS0044032,94
RTS0044033,89
RTS0044034,122
RTS0044035,81
RTS0044036,157
RTS0044037,103
RTS0044038,129
RTS0044039,95
RTS0044040,131
RTS0044041,87
RTS0044042,122
RTS0044043,113
RTS0044044,121
RTS0044045,105
RTS0044046,96
RTS0044047,92
RTS0044048,80
RTS0044049,72
RTS0044050,99
RTS0044051,83
RTS0044052,97
RTS0044053,87
RTS0044054,112
RTS0044055,96
RTS0044056,99
RTS0044057,96
RTS0044058,100
RTS0044059,99
RTS0044060,89
RTS0044061,109
RTS0044062,83
RTS0044063,88
RTS0044064,101
RTS0044065,88
RTS0044067,84
RTS0044068,99
RTS0044069,118
RTS0044070,99
RTS0044071,90
RTS0044072,87
RTS0044073,72
RTS0044074,82
RTS0044075,77
RTS0044076,73
RTS0044077,81
RTS0044078,71
RTS0044079,69
RTS0044080,100
RTS0044081,91
RTS0044082,93
RTS0044083,111
RTS0044084,89
RTS0044085,79
RTS0044086,80
RTS0044087,81
RTS0044088,70
RTS0044089,84
RTS0044090,108
RTS0044091,96
RTS0044092,98
RTS0044093,83
RTS0044094,100
RTS0044095,78
RTS0044096,87
RTS0044097,87
RTS0044098,78
RTS0044099,96
RTS0044100,90
RTS0044101,93
RTS0044102,97
RTS0044103,76
RTS0044104,76
RTS0044105,123
RTS0044106,114
RTS0044107,105
RTS0044108,114
RTS0044109,140
RTS0044110,160
RTS0044111,128
RTS0044112,94
RTS0044113,128
RTS0044114,105
RTS0044115,158
RTS0044116,124
RTS0044117,109
RTS0044118,77
RTS0044119,123
RTS0044120,110
RTS0044121,99
RTS0044122,116
RTS0044123,71
RTS0044124,120
RTS0044125,106
RTS0044126,104
RTS0044127,153
RTS0044128,97
RTS0044129,133
RTS0044130,80
RTS0044131,131
RTS0044132,111
RTS0044133,116
RTS0044134,125
RTS0044135,120
RTS0044136,102
RTS0044137,100
RTS0044138,142
RTS0044139,126
RTS0044140,119
RTS0044141,107
RTS0044142,108
RTS0044143,115
RTS0044144,115
RTS0044145,91
RTS0044146,103
RTS0044147,89
RTS0044148,93
RTS0044149,107
RTS0044150,90
RTS0044151,100
RTS0044152,108
RTS0044153,109
RTS0044154,112
RTS0044155,161
RTS0044156,117
RTS0044157,86
RTS0044158,149
RTS0044159,96
RTS0044160,93
RTS0044161,114
RTS0044162,115
RTS0044163,146
RTS0044164,158
RTS0044165,72
RTS0044166,93
RTS0044167,79
RTS0044168,64
RTS0044169,121
RTS0044170,114
RTS0044171,90
RTS0044172,96
RTS0044173,93
RTS0044174,81
RTS0044175,95
RTS0044176,101
RTS0044177,113
RTS0044178,140
RTS0044180,77
RTS0044181,103
RTS0044182,120
RTS0044183,80
RTS0044184,112
RTS0044185,89
RTS0044186,140
RTS0044187,114
RTS0044188,81
RTS0044189,97
RTS0044190,91
RTS0044191,131
RTS0044192,127
RTS0044193,117
RTS0044194,126
RTS0044195,164
RTS0044196,111
RTS0044197,67
RTS0044198,112
RTS0044199,90
RTS0044200,86
RTS0044206,98
RTS0044207,90
RTS0044208,84
RTS0044209,79
RTS0044210,84
RTS0044211,136
RTS0044212,108
RTS0044213,116
RTS0044214,118
RTS0044215,113
RTS0044216,104
RTS0044217,131
RTS0044218,107
RTS0044219,103
RTS0044220,104
RTS0044221,58
RTS0044222,95
RTS0044223,119
RTS0044224,116
RTS0044225,74
RTS0044226,88
RTS0044227,88
RTS0044228,82
RTS0044229,79
RTS0044230,96
RTS0044231,97
RTS0044232,95
RTS0044233,78
RTS0044234,89
RTS0044235,103
RTS0044236,105
RTS0044237,144
RTS0044238,113
RTS0044239,117
RTS0044240,103
RTS0044241,90
RTS0044242,106
RTS0044243,125
RTS0044244,90
RTS0044245,75
RTS0044246,102
RTS0044247,142
RTS0044248,107
RTS0044249,81
RTS0044250,57
RTS0044251,131
RTS0044252,120
RTS0044253,106
RTS0044254,82
RTS0044255,123
RTS0044256,92
RTS0044257,115
RTS0044258,122
RTS0044259,83
RTS0044260,97
RTS0044261,163
RTS0044262,105
RTS0044263,104
RTS0044264,107
RTS0044265,105
RTS0044266,132
RTS0044267,74
RTS0044268,129
RTS0044269,77
RTS0044270,133
RTS0044271,102
RTS0044272,121
RTS0044273,115
RTS0044274,125
RTS0044275,148
RTS0044276,114
RTS0044277,92
RTS0044278,77
RTS0044279,79
RTS0044280,78
RTS0044281,121
RTS0044282,83
RTS0044283,107
RTS0044284,73
RTS0044285,100
RTS0044286,107
RTS0044287,92
RTS0044288,82
RTS0044289,84
RTS0044290,95
RTS0044291,114
RTS0044292,103
RTS0044293,87
RTS0044294,101
RTS0044295,94
RTS0044296,105
RTS0044297,89
RTS0044298,98
RTS0044299,113
RTS0044300,105
RTS0044301,112
RTS0044302,79
RTS0044303,100
RTS0044304,100
RTS0044305,88
RTS0044306,106
RTS0044307,77
RTS0044308,140
RTS0044309,117
RTS0044310,136
RTS0044311,92
RTS0044312,111
RTS0044313,87
RTS0044314,113
RTS0044315,105
RTS0044316,103
RTS0044317,118
RTS0044318,104
RTS0044319,115
RTS0044320,15
RTS0044321,89
RTS0044322,82
RTS0044323,118
RTS0044324,97
RTS0044325,89
RTS0044326,121
RTS0044327,98
RTS0044328,84
RTS0044329,146
RTS0044330,81
RTS0044331,191
RTS0044332,212
RTS0044333,273
RTS0044334,189
RTS0044335,211
RTS0044336,89
RTS0044337,81
RTS0044338,87
RTS0044339,86
RTS0044340,78
RTS0044341,79
RTS0044342,97
RTS0044343,84
RTS0044344,100
RTS0044345,110
RTS0044346,160
RTS0044347,240
RTS0044348,257
RTS0044349,290
RTS0044350,264
RTS0044351,142
RTS0044352,135
RTS0044353,147
RTS0044354,118
RTS0044355,132
RTS0044356,91
RTS0044357,92
RTS0044358,110
RTS0044359,105
RTS0044360,97
RTS0044361,96
RTS0044362,125
RTS0044363,110
RTS0044364,120
RTS0044365,77
RTS0044366,154
RTS0044367,85
RTS0044368,163
RTS0044369,198
RTS0044370,130
RTS0044371,100
RTS0044372,82
RTS0044373,87
RTS0044374,95
RTS0044375,103
RTS0044376,77
RTS0044377,101
RTS0044378,127
RTS0044379,111
RTS0044380,116
RTS0044381,111
RTS0044382,115
RTS0044383,113
RTS0044384,72
RTS0044385,110
RTS0044386,98
RTS0044387,111
RTS0044388,148
RTS0044389,96
RTS0044390,88
RTS0044391,180
RTS0044392,201
RTS0044393,194
RTS0044394,140
RTS0044395,144
RTS0044396,123
RTS0044397,94
RTS0044399,68
RTS0044400,93
RTS0044401,85
RTS0044402,124
RTS0044403,125
RTS0044404,179
RTS0044405,111
RTS0044406,82
RTS0044407,82
RTS0044408,98
RTS0044409,97
RTS0044410,85
RTS0044411,93
RTS0044412,94
RTS0044413,76
RTS0044414,74
RTS0044415,123
RTS0044416,152
RTS0044417,151
RTS0044418,97
RTS0044419,97
RTS0044420,140
RTS0044421,91
RTS0044422,76
RTS0044423,94
RTS0044424,84
RTS0044425,84
RTS0044426,109
RTS0044427,74
RTS0044428,79
RTS0044429,99
RTS0044430,86
RTS0044431,93
RTS0044432,135
RTS0044433,106
RTS0044434,104
RTS0044435,121
RTS0044436,88
RTS0044437,92
RTS0044438,117
RTS0044439,111
RTS0044440,121
RTS0044441,110
RTS0044442,120
RTS0044443,164
RTS0044444,85
RTS0044445,122
RTS0044446,147
RTS0044447,129
RTS0044448,107
RTS0044449,125
RTS0044450,99
RTS0044451,108
RTS0044452,130
RTS0044453,91
RTS0044454,119
RTS0044455,100
RTS0044456,87
RTS0044457,127
RTS0044458,102
RTS0044459,86
RTS0044460,132
RTS0044461,148
RTS0044462,96
RTS0044463,96
RTS0044464,103
RTS0044465,119
RTS0044466,135
RTS0044467,113
RTS0044468,105
RTS0044469,103
RTS0044470,132
RTS0044471,129
RTS0044472,118
RTS0044473,103
RTS0044474,92
RTS0044475,142
RTS0044476,119
RTS0044477,151
RTS0044478,83
RTS0044479,101
RTS0044480,106
RTS0044481,127
RTS0044482,146
RTS0044483,120
RTS0044484,123
RTS0044485,127
RTS0044486,130
RTS0044487,107
RTS0044488,108
RTS0044489,107
RTS0044490,79
RTS0044491,131
RTS0044492,112
RTS0044493,121
RTS0044494,125
RTS0044495,112
RTS0044496,143
RTS0044497,117
RTS0044498,139
RTS0044499,160
RTS0044500,151
RTS0044501,131
RTS0044502,124
RTS0044503,130
RTS0044504,136
RTS0044505,133
RTS0044506,128
RTS0044507,90
RTS0044508,112
RTS0044509,142
RTS0044510,96
RTS0044511,95
RTS0044512,112
RTS0044513,94
RTS0044514,81
RTS0044515,116
RTS0044516,115
RTS0044517,116
RTS0044518,144
RTS0044519,102
RTS0044520,100
RTS0044521,137
RTS0044522,128
RTS0044523,109
RTS0044524,68
RTS0044525,125
RTS0044526,88
RTS0044527,100
RTS0044528,85
RTS0044529,107
RTS0044530,73
RTS0044531,84
RTS0044532,85
RTS0044533,74
RTS0044534,86
RTS0044535,100
RTS0044536,91
RTS0044537,105
RTS0044538,70
RTS0044539,85
RTS0044540,75
RTS0044541,91
RTS0044542,97
RTS0044543,109
RTS0044544,107
RTS0044545,91
RTS0044546,127
RTS0044547,114
RTS0044548,92
RTS0044549,115
RTS0044550,116
RTS0044551,113
RTS0044552,102
RTS0044553,111
RTS0044554,85
RTS0044555,120
RTS0044556,81
RTS0044557,89
RTS0044558,67
RTS0044559,85
RTS0044560,94
RTS0044561,81
RTS0044562,80
RTS0044563,109
RTS0044564,105
RTS0044565,83
RTS0044566,92
RTS0044567,75
RTS0044568,102
RTS0044569,83
RTS0044570,86
RTS0044571,82
RTS0044572,72
RTS0044573,72
RTS0044574,99
RTS0044575,131
RTS0044576,67
RTS0044577,64
RTS0044578,151
RTS0044579,107
RTS0044580,94
RTS0044581,85
RTS0044582,102
RTS0044583,71
RTS0044584,117
RTS0044585,68
RTS0044586,83
RTS0044587,72
RTS0044588,67
RTS0044589,79
RTS0044590,102
RTS0044591,122
RTS0044592,74
RTS0044593,88
RTS0044594,81
RTS0044595,65
RTS0044596,102
RTS0044597,89
RTS0044598,100
RTS0044599,97
RTS0044600,67
RTS0044601,72
RTS0044602,76
RTS0044603,52
RTS0044604,103
RTS0044605,82
RTS0044606,100
RTS0044607,141
RTS0044608,72
RTS0044609,64
RTS0044610,89
RTS0044611,104
RTS0044612,76
RTS0044613,88
RTS0044614,116
RTS0044615,61
RTS0044616,76
RTS0044617,78
RTS0044618,73
RTS0044619,73
RTS0044620,88
RTS0044621,119
RTS0044622,99
RTS0044623,160
RTS0044624,99
RTS0044625,58
RTS0044626,111
RTS0044627,69
RTS0044628,67
RTS0044629,97
RTS0044630,89
RTS0044631,88
RTS0044632,126
RTS0044633,103
RTS0044634,95
RTS0044635,105
RTS0044636,82
RTS0044637,86
RTS0044638,87
RTS0044639,97
RTS0044640,72
RTS0044641,100
RTS0044642,107
RTS0044643,95
RTS0044644,144
RTS0044645,112
RTS0044646,72
RTS0044647,75
RTS0044648,84
RTS0044649,92
RTS0044650,64
RTS0044651,86
RTS0044652,92
RTS0044653,104
RTS0044654,113
RTS0044655,113
RTS0044656,106
RTS0044657,110
RTS0044658,118
RTS0044659,114
RTS0044660,119
RTS0044661,123
RTS0044662,80
RTS0044663,109
RTS0044664,130
RTS0044665,126
RTS0044666,94
RTS0044667,62
RTS0044668,109
RTS0044669,107
RTS0044670,95
RTS0044671,85
RTS0044672,78
RTS0044673,124
RTS0044674,137
RTS0044675,117
RTS0044676,126
RTS0044677,111
RTS0044678,89
RTS0044679,137
RTS0044680,126
RTS0044681,88
RTS0044682,84
RTS0044683,72
RTS0044684,88
RTS0044685,83
RTS0044686,94
RTS0044687,136
RTS0044688,119
RTS0044689,155
RTS0044690,125
RTS0044691,84
RTS0044692,118
RTS0044693,104
RTS0044694,123
RTS0044695,61
RTS0044696,105
RTS0044697,91
RTS0044698,100
RTS0044699,115
RTS0044700,131
RTS0044701,113
RTS0044702,90
RTS0044703,122
RTS0044704,122
RTS0044705,69
RTS0044706,67
RTS0044707,93
RTS0044708,83
RTS0044709,99
RTS0044710,71
RTS0044711,78
RTS0044712,114
RTS0044714,122
RTS0044715,85
RTS0044716,131
RTS0044717,70
RTS0044718,131
RTS0044719,74
RTS0044720,128
RTS0044721,88
RTS0044722,92
RTS0044723,54
RTS0044724,84
RTS0044725,84
RTS0044726,140
RTS0044727,118
RTS0044728,78
RTS0044729,101
RTS0044730,137
RTS0044731,151
RTS0044732,142
RTS0044733,94
RTS0044734,71
RTS0044735,141
RTS0044736,91
RTS0044737,80
RTS0044738,62
RTS0044739,72
RTS0044740,88
RTS0044741,83
RTS0044742,79
RTS0044743,127
RTS0044744,82
RTS0044745,73
RTS0044746,131
RTS0044747,96
RTS0044748,72
RTS0044749,116
RTS0044750,86
RTS0044751,93
RTS0044752,105
RTS0044753,115
RTS0044754,106
RTS0044755,140
RTS0044756,97
RTS0044757,97
RTS0044758,139
RTS0044759,123
RTS0044760,119
RTS0044761,119
RTS0044762,96
RTS0044763,131
RTS0044764,87
RTS0044765,89
RTS0044766,109
RTS0044767,106
RTS0044768,104
RTS0044769,70
RTS0044770,110
RTS0044771,83
RTS0044772,73
RTS0044773,95
RTS0044774,79
RTS0044775,124
RTS0044776,93
RTS0044777,98
RTS0044778,96
RTS0044779,125
RTS0044780,121
RTS0044781,149
RTS0044782,153
RTS0044783,176
RTS0044784,124
RTS0044785,112
RTS0044786,105
RTS0044787,125
RTS0044788,116
RTS0044789,128
RTS0044790,69
RTS0044791,227
RTS0044792,305
RTS0044793,92
RTS0044794,122
RTS0044795,96
RTS0044796,108
RTS0044797,115
RTS0044798,117
RTS0044799,100
RTS0044800,105
RTS0044801,80
RTS0044802,74
RTS0044803,76
RTS0044804,104
RTS0044805,140
RTS0044806,105
RTS0044807,88
RTS0044808,94
RTS0044809,102
RTS0044810,91
RTS0044811,79
RTS0044812,83
RTS0044813,132
RTS0044814,126
RTS0044815,101
RTS0044816,79
RTS0044817,102
RTS0044818,112
RTS0044819,110
RTS0044820,85
RTS0044821,111
RTS0044822,107
RTS0044823,99
RTS0044824,73
RTS0044825,118
RTS0044826,107
RTS0044827,133
RTS0044828,122
RTS0044829,130
RTS0044830,105
RTS0044831,79
RTS0044832,77
RTS0044833,91
RTS0044834,110
RTS0044835,119
RTS0044836,122
RTS0044837,86
RTS0044838,132
RTS0044839,101
RTS0044840,94
RTS0044841,79
RTS0044842,88
RTS0044843,114
RTS0044844,63
RTS0044845,100
RTS0044846,98
RTS0044847,83
RTS0044848,114
RTS0044849,136
RTS0044850,85
RTS0044851,75
RTS0044852,70
RTS0044853,86
RTS0044854,93
RTS0044855,79
RTS0044856,82
RTS0044857,83
RTS0044858,81
RTS0044859,94
RTS0044860,89
RTS0044861,106
RTS0044862,86
RTS0044863,86
RTS0044864,81
RTS0044865,77
RTS0044866,118
RTS0044867,133
RTS0044868,99
RTS0044869,161
RTS0044870,122
RTS0044871,94
RTS0044872,70
RTS0044873,110
RTS0044874,86
RTS0044875,134
RTS0044876,82
RTS0044877,122
RTS0044878,142
RTS0044879,114
RTS0044880,172
RTS0044881,65
RTS0044882,118
RTS0044883,86
RTS0044884,116
RTS0044885,79
RTS0044886,119
RTS0044887,66
RTS0044888,97
RTS0044889,84
RTS0044890,84
RTS0044891,93
RTS0044892,119
RTS0044893,92
RTS0044894,91
RTS0044895,108
RTS0044896,175
RTS0044897,143
RTS0044898,119
RTS0044899,144
RTS0044900,120
RTS0044901,97
RTS0044902,120
RTS0044903,174
RTS0044904,123
RTS0044905,134
RTS0044906,168
RTS0044907,149
RTS0044908,128
RTS0044909,164
RTS0044910,110
RTS0044911,84
RTS0044912,116
RTS0044913,78
RTS0044914,117
RTS0044915,97
RTS0044916,104
RTS0044917,94
RTS0044918,108
RTS0044919,95
RTS0044920,110
RTS0044921,102
RTS0044922,121
RTS0044923,128
RTS0044924,121
RTS0044925,108
RTS0044926,100
RTS0044927,127
RTS0044928,91
RTS0044929,80
RTS0044930,85
RTS0044931,66
RTS0044932,138
RTS0044933,80
RTS0044934,75
RTS0044935,101
RTS0044936,181
RTS0044937,88
RTS0044938,99
RTS0044939,95
RTS0044940,86
RTS0044941,108
RTS0044942,95
RTS0044943,92
RTS0044944,73
RTS0044945,71
RTS0044946,114
RTS0044947,76
RTS0044948,104
RTS0044949,86
RTS0044950,86
RTS0044951,76
RTS0044952,83
RTS0044953,83
RTS0044954,94
RTS0044955,62
RTS0044956,92
RTS0044957,163
RTS0044958,112
RTS0044959,63
RTS0044960,106
RTS0044961,99
RTS0044962,94
RTS0044963,81
RTS0044964,94
RTS0044965,89
RTS0044966,78
RTS0044967,96
RTS0044968,100
RTS0044969,74
RTS0044970,86
RTS0044971,99
RTS0044972,107
RTS0044973,80
RTS0044974,101
RTS0044975,106
RTS0044976,104
RTS0044977,73
RTS0044978,76
RTS0044979,100
RTS0044980,103
RTS0044981,88
RTS0044982,92
RTS0044983,90
RTS0044984,91
RTS0044985,156
RTS0044986,84
RTS0044987,95
RTS0044988,99
RTS0044989,86
RTS0044990,103
RTS0044991,88
RTS0044992,82
RTS0044993,91
RTS0044994,106
RTS0044995,101
RTS0044996,85
RTS0044997,92
RTS0044998,107
RTS0044999,60
RTS0045000,76
RTS0045001,85
RTS0045002,99
RTS0045003,110
RTS0045004,106
RTS0045005,98
RTS0045006,98
RTS0045007,174
RTS0045008,112
RTS0045009,111
RTS0045010,93
RTS0045011,60
RTS0045012,65
RTS0045013,61
RTS0045014,93
RTS0045015,82
RTS0045016,106
RTS0045017,80
RTS0045018,99
RTS0045019,120
RTS0045020,85
RTS0045021,88
RTS0045022,92
RTS0045023,86
RTS0045024,85
RTS0045025,100
RTS0045026,142
RTS0045027,108
RTS0045028,108
RTS0045029,107
RTS0045030,141
RTS0045031,59
RTS0045032,102
RTS0045033,108
RTS0045034,94
RTS0045035,96
RTS0045036,101
RTS0045038,123
RTS0045039,91
RTS0045040,78
RTS0045041,95
RTS0045042,92
RTS0045043,73
RTS0045044,83
RTS0045045,93
RTS0045046,80
RTS0045047,74
RTS0045048,95
RTS0045049,97
RTS0045050,93
RTS0045051,94
RTS0045052,82
RTS0045053,85
RTS0045054,87
RTS0045055,73
RTS0045056,83
RTS0045057,167
RTS0045058,78
RTS0045059,81
RTS0045060,116
RTS0045061,88
RTS0045063,70
RTS0045064,81
RTS0045065,119
RTS0045066,77
RTS0045067,189
RTS0045068,182
RTS0045069,122
RTS0045070,146
RTS0045071,88
RTS0045072,96
RTS0045073,90
RTS0045074,146
RTS0045075,70
RTS0045076,98
RTS0045077,65
RTS0045078,86
RTS0045079,90
RTS0045080,79
RTS0045081,65
RTS0045082,93
RTS0045083,135
RTS0045084,105
RTS0045085,94
RTS0045086,97
RTS0045087,72
RTS0045088,73
RTS0045089,53
RTS0045090,72
RTS0045091,86
RTS0045092,67
RTS0045093,73
RTS0045094,79
RTS0045095,106
RTS0045096,67
RTS0045097,84
RTS0045098,61
RTS0045099,97
RTS0045100,106
RTS0045101,92
RTS0045102,69
RTS0045103,81
RTS0045104,76
RTS0045105,69
RTS0045106,100
RTS0045107,117
RTS0045108,98
RTS0045109,94
RTS0045110,98
RTS0045111,159
RTS0045112,96
RTS0045113,100
RTS0045114,103
RTS0045115,93
RTS0045116,87
RTS0045117,93
RTS0045118,107
RTS0045119,98
RTS0045120,99
RTS0045121,70
RTS0045122,104
RTS0045123,138
RTS0045124,56
RTS0045125,95
RTS0045126,103
RTS0045127,90
RTS0045128,112
RTS0045129,102
RTS0045130,97
RTS0045131,114
RTS0045132,99
RTS0045133,90
RTS0045134,107
RTS0045135,86
RTS0045136,105
RTS0045137,108
RTS0045138,107
RTS0045139,97
RTS0045140,90
RTS0045141,97
RTS0045142,125
RTS0045143,99
RTS0045144,97
RTS0045145,98
RTS0045146,86
RTS0045147,94
RTS0045148,95
RTS0045149,74
RTS0045150,54
RTS0045151,103
RTS0045152,101
RTS0045153,81
RTS0045154,94
RTS0045155,102
RTS0045156,68
RTS0045157,94
RTS0045158,74
RTS0045159,83
RTS0045160,122
RTS0045161,117
RTS0045162,110
RTS0045163,95
RTS0045164,115
RTS0045165,80
RTS0045166,115
RTS0045167,98
RTS0045168,133
RTS0045169,117
RTS0045170,115
RTS0045171,146
RTS0045172,94
RTS0045173,94
RTS0045174,106
RTS0045175,100
RTS0045176,105
RTS0045177,97
RTS0045178,81
RTS0045179,64
RTS0045180,86
RTS0045181,96
RTS0045182,84
RTS0045183,96
RTS0045184,107
RTS0045185,105
RTS0045186,128
RTS0045187,117
RTS0045188,81
RTS0045189,98
RTS0045190,126
RTS0045191,82
RTS0045192,85
RTS0045193,90
RTS0045194,104
RTS0045195,77
RTS0045196,86
RTS0045197,77
RTS0045198,124
RTS0045199,105
RTS0045200,85
RTS0045201,103
RTS0045202,99
RTS0045203,94
RTS0045204,99
RTS0045205,111
RTS0045206,78
RTS0045207,80
RTS0045208,109
RTS0045209,91
RTS0045210,98
RTS0045211,103
RTS0045212,105
RTS0045213,77
RTS0045214,94
RTS0045215,85
RTS0045216,151
RTS0045217,119
RTS0045218,139
RTS0045219,127
RTS0045220,94
RTS0045221,101
RTS0045222,93
RTS0045223,99
RTS0045224,95
RTS0045225,67
RTS0045226,417
RTS0045227,163
RTS0045228,386
RTS0045229,222
RTS0045230,153
RTS0045231,104
RTS0045232,132
RTS0045233,95
RTS0045234,107
RTS0045235,91
RTS0045236,147
RTS0045237,121
RTS0045238,97
RTS0045239,92
RTS0045240,183
RTS0045241,132
RTS0045242,146
RTS0045243,87
RTS0045244,118
RTS0045245,102
RTS0045246,92
RTS0045247,91
RTS0045248,73
RTS0045249,77
RTS0045250,94
RTS0045251,92
RTS0045252,73
RTS0045253,104
RTS0045254,55
RTS0045255,58
RTS0045256,90
RTS0045257,90
RTS0045258,84
RTS0045259,123
RTS0045260,93
RTS0045261,105
RTS0045262,156
RTS0045263,116
RTS0045264,87
RTS0045265,116
RTS0045266,89
RTS0045267,110
RTS0045268,111
RTS0045269,127
RTS0045270,105
RTS0045271,93
RTS0045272,76
RTS0045273,81
RTS0045274,91
RTS0045275,95
RTS0045276,56
RTS0045277,79
RTS0045278,105
RTS0045279,72
RTS0045280,68
RTS0045281,92
RTS0045282,110
RTS0045283,106
RTS0045284,80
RTS0045285,140
RTS0045286,117
RTS0045287,141
RTS0045288,106
RTS0045289,89
RTS0045290,76
RTS0045291,86
RTS0045292,155
RTS0045293,94
RTS0045294,78
RTS0045295,91
RTS0045296,110
RTS0045297,122
RTS0045298,113
RTS0045299,95
RTS0045300,104
RTS0045301,131
RTS0045302,96
RTS0045303,122
RTS0045304,47
RTS0045305,145
RTS0045306,98
RTS0045307,92
RTS0045308,111
RTS0045309,111
RTS0045310,133
RTS0045311,46
RTS0045312,65
RTS0045313,83
RTS0045314,56
RTS0045315,92
RTS0045316,117
RTS0045317,106
RTS0045318,99
RTS0045319,78
RTS0045320,85
RTS0045321,70
RTS0045322,80
RTS0045323,101
RTS0045324,76
RTS0045325,106
RTS0045326,109
RTS0045327,128
RTS0045328,111
RTS0045329,85
RTS0045330,96
RTS0045331,110
RTS0045332,76
RTS0045333,90
RTS0045334,113
RTS0045335,63
RTS0045336,110
RTS0045337,74
RTS0045338,76
RTS0045339,109
RTS0045340,86
RTS0045341,71
RTS0045342,109
RTS0045343,73
RTS0045344,113
RTS0045345,79
RTS0045346,69
RTS0045347,84
RTS0045348,88
RTS0045349,125
RTS0045350,88
RTS0045351,69
RTS0045352,68
RTS0045353,85
RTS0045354,110
RTS0045355,65
RTS0045356,123
RTS0045357,195
RTS0045358,94
RTS0045359,106
RTS0045360,99
RTS0045361,138
RTS0045362,98
RTS0045363,78
RTS0045364,99
RTS0045365,102
RTS0045366,97
RTS0045367,75
RTS0045368,82
RTS0045369,70
RTS0045370,86
RTS0045371,100
RTS0045372,72
RTS0045373,94
RTS0045374,137
RTS0045375,116
RTS0045376,116
RTS0045377,56
RTS0045378,101
RTS0045379,89
RTS0045380,92
RTS0045381,116
RTS0045382,114
RTS0045383,91
RTS0045384,88
RTS0045385,91
RTS0045386,88
RTS0045387,82
RTS0045388,88
RTS0045389,72
RTS0045390,96
RTS0045391,96
RTS0045392,108
RTS0045393,62
RTS0045394,59
RTS0045395,68
RTS0045396,104
RTS0045397,103
RTS0045398,92
RTS0045399,99
RTS0045400,88
RTS0045401,111
RTS0045402,91
RTS0045403,111
RTS0045404,115
RTS0045405,89
RTS0045406,103
RTS0045407,134
RTS0045408,99
RTS0045409,139
RTS0045410,115
RTS0045411,147
RTS0045412,145
RTS0045413,132
RTS0045414,124
RTS0045415,143
RTS0045416,123
RTS0045417,108
RTS0045418,83
RTS0045419,85
RTS0045420,96
RTS0045421,1528
RTS0045422,1457
RTS0045423,722
RTS0045424,1645
RTS0045425,1469
RTS0045426,109
RTS0045427,97
RTS0045428,81
RTS0045429,118
RTS0045430,60
RTS0045431,88
RTS0045432,134
RTS0045433,107
RTS0045434,110
RTS0045435,76
RTS0045436,83
RTS0045437,113
RTS0045438,174
RTS0045439,102
RTS0045440,97
RTS0045441,129
RTS0045442,121
RTS0045443,109
RTS0045444,96
RTS0045445,92
RTS0045446,181
RTS0045447,184
RTS0045448,115
RTS0045449,102
RTS0045450,109
RTS0045451,170
RTS0045452,122
RTS0045453,112
RTS0045454,134
RTS0045455,100
RTS0045456,88
RTS0045457,100
RTS0045458,92
RTS0045459,49
RTS0045460,99
RTS0045461,76
RTS0045462,110
RTS0045463,70
RTS0045464,67
RTS0045465,63
RTS0045466,114
RTS0045467,148
RTS0045468,79
RTS0045469,150
RTS0045470,115
RTS0045471,85
RTS0045472,117
RTS0045473,52
RTS0045474,148
RTS0045475,130
RTS0045476,147
RTS0045477,168
RTS0045478,117
RTS0045479,172
RTS0045480,199
RTS0045481,99
RTS0045482,93
RTS0045483,90
RTS0045484,173
RTS0045485,188
RTS0045486,57
RTS0045487,101
RTS0045488,108
RTS0045489,97
RTS0045490,112
RTS0045491,225
RTS0045492,351
RTS0045493,244
RTS0045494,137
RTS0045495,163
RTS0045496,50
RTS0045497,60
RTS0045498,128
RTS0045499,132
RTS0045500,128
RTS0045501,215
RTS0045502,251
RTS0045503,183
RTS0045504,124
RTS0045505,145
RTS0045506,2252
RTS0045507,3875
RTS0045508,2118
RTS0045509,2701
RTS0045510,1847
RTS0045511,87
RTS0045512,136
RTS0045513,65
RTS0045514,100
RTS0045515,80
RTS0045516,73
RTS0045517,86
RTS0045518,115
RTS0045519,99
RTS0045520,79
RTS0045521,108
RTS0045522,116
RTS0045523,102
RTS0045524,99
RTS0045525,101
RTS0045526,161
RTS0045527,133
RTS0045528,110
RTS0045529,165
RTS0045530,145
RTS0045531,126
RTS0045532,97
RTS0045533,103
RTS0045534,90
RTS0045535,53
RTS0045536,136
RTS0045537,133
RTS0045538,87
RTS0045539,152
RTS0045540,143
RTS0045541,76
RTS0045542,92
RTS0045543,118
RTS0045544,53
RTS0045545,74
RTS0045546,120
RTS0045547,95
RTS0045548,77
RTS0045549,75
RTS0045550,77
RTS0045551,84
RTS0045552,111
RTS0045553,74
RTS0045554,91
RTS0045555,77
RTS0045556,107
RTS0045557,108
RTS0045558,114
RTS0045559,89
RTS0045560,115
RTS0045561,91
RTS0045562,104
RTS0045563,58
RTS0045564,102
RTS0045565,70
RTS0045566,101
RTS0045567,99
RTS0045568,73
RTS0045569,99
RTS0045570,102
RTS0045571,83
RTS0045572,102
RTS0045573,77
RTS0045574,58
RTS0045575,83
RTS0045576,95
RTS0045577,72
RTS0045578,61
RTS0045579,103
RTS0045580,84
RTS0045581,95
RTS0045582,66
RTS0045583,84
RTS0045584,156
RTS0045585,70
RTS0045586,46
RTS0045587,103
RTS0045588,59
RTS0045589,87
RTS0045590,91
RTS0045592,524
RTS0045593,593
RTS0045594,364
RTS0045595,289
RTS0045596,154
RTS0045597,183
RTS0045598,198
RTS0045599,167
RTS0045600,121
RTS0045601,84
RTS0045602,91
RTS0045603,57
RTS0045604,113
RTS0045606,115
RTS0045607,84
RTS0045608,77
RTS0045609,75
RTS0045610,105
RTS0045611,65
RTS0045612,80
RTS0045613,73
RTS0045614,64
RTS0045615,72
RTS0045616,73
RTS0045617,77
RTS0045618,71
RTS0045619,86
RTS0045620,66
RTS0045621,96
RTS0045622,108
RTS0045623,96
RTS0045624,82
RTS0045625,116
RTS0045626,50
RTS0045627,65
RTS0045628,91
RTS0045629,85
RTS0045630,86
RTS0045631,71
RTS0045632,67
RTS0045633,100
RTS0045634,75
RTS0045635,85
RTS0045636,138
RTS0045637,71
RTS0045638,100
RTS0045639,124
RTS0045640,88
RTS0045641,86
RTS0045642,97
RTS0045643,75
RTS0045644,76
RTS0045645,79
RTS0045646,79
RTS0045647,81
RTS0045648,69
RTS0045649,96
RTS0045650,102
RTS0045651,69
RTS0045652,99
RTS0045653,102
RTS0045654,104
RTS0045655,112
RTS0045656,89
RTS0045657,99
RTS0045658,154
RTS0045659,117
RTS0045660,143
RTS0045661,199
RTS0045662,180
RTS0045663,172
RTS0045664,154
RTS0045665,233
RTS0045666,63
RTS0045667,66
RTS0045668,111
RTS0045669,92
RTS0045670,66
RTS0045671,85
RTS0045672,90
RTS0045673,84
RTS0045674,83
RTS0045675,84
RTS0045676,133
RTS0045677,148
RTS0045678,165
RTS0045679,158
RTS0045680,198
RTS0045681,79
RTS0045682,115
RTS0045683,71
RTS0045684,83
RTS0045685,106
RTS0045687,106
RTS0045688,81
RTS0045689,100
RTS0045690,81
RTS0045691,121
RTS0045692,75
RTS0045693,118
RTS0045694,77
RTS0045695,80
RTS0045696,131
RTS0045697,80
RTS0045698,98
RTS0045699,89
RTS0045700,96
RTS0045701,106
RTS0045702,100
RTS0045703,88
RTS0045704,84
RTS0045705,95
RTS0045706,104
RTS0045707,110
RTS0045708,121
RTS0045709,86
RTS0045710,120
RTS0045711,97
RTS0045712,93
RTS0045713,96
RTS0045714,135
RTS0045715,63
RTS0045716,264
RTS0045717,154
RTS0045718,97
RTS0045719,111
RTS0045720,154
RTS0045721,124
RTS0045722,145
RTS0045723,117
RTS0045724,122
RTS0045725,91
RTS0045726,101
RTS0045727,142
RTS0045728,89
RTS0045729,101
RTS0045730,79
RTS0045731,140
RTS0045732,116
RTS0045733,84
RTS0045734,116
RTS0045735,113
RTS0045736,275
RTS0045737,349
RTS0045738,533
RTS0045739,506
RTS0045740,248
RTS0045741,200
RTS0045742,145
RTS0045743,124
RTS0045744,192
RTS0045745,154
RTS0045746,170
RTS0045747,169
RTS0045748,246
RTS0045749,117
RTS0045750,79
RTS0045751,120
RTS0045752,96
RTS0045753,129
RTS0045754,117
RTS0045755,156
RTS0045756,126
RTS0045757,131
RTS0045758,189
RTS0045759,136
RTS0045760,143
RTS0045761,96
RTS0045762,100
RTS0045763,106
RTS0045764,96
RTS0045765,68
RTS0045766,115
RTS0045767,63
RTS0045768,76
RTS0045769,114
RTS0045770,106
RTS0045771,92
RTS0045772,124
RTS0045773,203
RTS0045774,83
RTS0045775,140
RTS0045776,76
RTS0045777,67
RTS0045778,66
RTS0045779,73
RTS0045780,105
RTS0045781,147
RTS0045782,129
RTS0045783,140
RTS0045784,161
RTS0045785,184
RTS0045786,72
RTS0045787,132
RTS0045788,138
RTS0045789,91
RTS0045790,83
RTS0045791,92
RTS0045792,106
RTS0045793,129
RTS0045794,96
RTS0045795,85
RTS0045796,92
RTS0045797,62
RTS0045798,53
RTS0045799,86
RTS0045800,60
RTS0045801,87
RTS0045802,72
RTS0045803,101
RTS0045804,66
RTS0045805,111
RTS0045806,136
RTS0045807,97
RTS0045808,98
RTS0045809,95
RTS0045810,55
RTS0045811,96
RTS0045812,105
RTS0045813,94
RTS0045814,122
RTS0045815,79
RTS0045816,71
RTS0045817,102
RTS0045818,90
RTS0045819,94
RTS0045820,101
RTS0045821,169
RTS0045822,123
RTS0045823,130
RTS0045824,178
RTS0045825,121
RTS0045826,130
RTS0045827,144
RTS0045828,113
RTS0045829,107
RTS0045830,122
RTS0045831,105
RTS0045832,114
RTS0045833,142
RTS0045834,144
RTS0045835,112
RTS0045836,312
RTS0045837,304
RTS0045838,351
RTS0045840,146
RTS0045841,196
RTS0045842,155
RTS0045843,87
RTS0045844,138
RTS0045845,152
RTS0045846,575
RTS0045848,135
RTS0045849,829
RTS0045851,77
RTS0045852,75
RTS0045853,78
RTS0045854,96
RTS0045855,96
RTS0045856,87
RTS0045857,109
RTS0045858,74
RTS0045859,100
RTS0045860,74
RTS0045861,91
RTS0045862,107
RTS0045863,195
RTS0045864,339
RTS0045865,163
RTS0045866,260
RTS0045867,109
RTS0045868,102
RTS0045869,64
RTS0045870,103
RTS0045871,62
RTS0045872,135
RTS0045873,123
RTS0045874,78
RTS0045875,93
RTS0045876,57
RTS0045877,113
RTS0045878,71
RTS0045879,110
RTS0045880,96
RTS0045881,92
RTS0045882,224
RTS0045883,125
RTS0045884,132
RTS0045885,9
RTS0045886,230
RTS0045887,235
RTS0045888,118
RTS0045889,95
RTS0045890,84
RTS0045891,118
RTS0045892,86
RTS0045893,88
RTS0045894,140
RTS0045895,80
RTS0045896,125
RTS0045897,87
RTS0045898,93
RTS0045899,111
RTS0045900,206
RTS0045901,63
RTS0045902,95
RTS0045903,103
RTS0045904,87
RTS0045905,94
RTS0045906,70
RTS0045907,82
RTS0045908,74
RTS0045909,87
RTS0045910,90
RTS0045911,101
RTS0045912,92
RTS0045913,88
RTS0045914,61
RTS0045915,87
RTS0045916,115
RTS0045917,86
RTS0045918,80
RTS0045919,146
RTS0045920,99
RTS0045921,93
RTS0045922,76
RTS0045923,66
RTS0045924,86
RTS0045925,105
RTS0045926,111
RTS0045927,84
RTS0045928,101
RTS0045929,112
RTS0045930,170
RTS0045931,168
RTS0045932,114
RTS0045933,88
RTS0045935,100
RTS0045939,118
RTS0045940,68
RTS0045941,78
RTS0045942,79
RTS0045943,125
RTS0045944,94
RTS0045945,70
RTS0045946,65
RTS0045947,73
RTS0045948,75
RTS0045949,86
RTS0045950,97
RTS0045951,87
RTS0045952,95
RTS0045953,98
RTS0045954,158
RTS0045955,77
RTS0045956,101
RTS0045957,92
RTS0045958,117
RTS0045959,76
RTS0045960,83
RTS0045961,49
RTS0045962,82
RTS0045963,73
RTS0045964,108
RTS0045965,92
RTS0045966,81
RTS0045967,92
RTS0045968,85
RTS0045969,123
RTS0045970,159
RTS0045971,98
RTS0045972,104
RTS0045973,71
RTS0045974,82
RTS0045975,96
RTS0045976,108
RTS0045977,67
RTS0045978,101
RTS0045979,125
RTS0045980,90
RTS0045981,150
RTS0045982,102
RTS0045983,115
RTS0045984,119
RTS0045985,98
RTS0045986,80
RTS0045987,111
RTS0045988,119
RTS0045989,86
RTS0045990,73
RTS0045991,113
RTS0045992,83
RTS0045993,92
RTS0045994,110
RTS0045995,74
RTS0045996,95
RTS0045997,91
RTS0045998,94
RTS0045999,76
RTS0046000,62
RTS0046001,84
RTS0046002,138
RTS0046003,77
RTS0046004,91
RTS0046005,129
RTS0046006,97
RTS0046007,122
RTS0046008,94
RTS0046009,111
RTS0046010,100
RTS0046011,54
RTS0046012,83
RTS0046013,112
RTS0046014,85
RTS0046015,67
RTS0046016,133
RTS0046017,93
RTS0046018,69
RTS0046019,93
RTS0046020,121
RTS0046021,92
RTS0046022,95
RTS0046023,138
RTS0046024,93
RTS0046025,93
RTS0046026,75
RTS0046027,139
RTS0046028,91
RTS0046029,87
RTS0046030,94
RTS0046031,106
RTS0046032,84
RTS0046033,71
RTS0046034,83
RTS0046035,100
RTS0046036,91
RTS0046037,74
RTS0046038,83
RTS0046039,92
RTS0046040,66
RTS0046041,82
RTS0046042,85
RTS0046043,90
RTS0046044,73
RTS0046045,99
RTS0046046,70
RTS0046047,56
RTS0046048,112
RTS0046049,136
RTS0046050,98
RTS0046051,132
RTS0046052,139
RTS0046053,179
RTS0046054,167
RTS0046055,142
RTS0046056,88
RTS0046057,118
RTS0046058,95
RTS0046059,129
RTS0046060,88
RTS0046061,166
RTS0046062,105
RTS0046063,131
RTS0046064,124
RTS0046065,113
RTS0046066,141
RTS0046067,131
RTS0046068,93
RTS0046069,93
RTS0046070,90
RTS0046071,93
RTS0046072,83
RTS0046073,84
RTS0046074,84
RTS0046075,89
RTS0046076,106
RTS0046077,63
RTS0046078,104
RTS0046079,72
RTS0046080,85
RTS0046081,71
RTS0046082,110
RTS0046083,86
RTS0046084,139
RTS0046085,109
RTS0046086,148
RTS0046087,89
RTS0046088,141
RTS0046089,62
RTS0046090,103
RTS0046091,63
RTS0046092,206
RTS0046093,113
RTS0046094,76
RTS0046095,83
RTS0046096,95
RTS0046097,68
RTS0046098,68
RTS0046099,80
RTS0046100,85
RTS0046101,74
RTS0046102,70
RTS0046103,77
RTS0046104,91
RTS0046105,97
RTS0046106,62
RTS0046107,80
RTS0046108,91
RTS0046109,91
RTS0046110,98
RTS0046111,89
RTS0046112,146
RTS0046113,94
RTS0046114,82
RTS0046115,126
RTS0046116,101
RTS0046117,123
RTS0046119,92
RTS0046121,127
RTS0046122,96
RTS0046123,96
RTS0046124,84
RTS0046125,71
RTS0046126,63
RTS0046127,90
RTS0046128,115
RTS0046129,102
RTS0046130,91
RTS0046131,85
RTS0046132,125
RTS0046133,170
RTS0046134,140
RTS0046135,101
RTS0046136,214
RTS0046137,322
RTS0046138,113
RTS0046140,176
RTS0046141,136
RTS0046142,141
RTS0046143,184
RTS0046144,180
RTS0046145,91
RTS0046146,87
RTS0046147,97
RTS0046148,98
RTS0046149,71
RTS0046150,78
RTS0046152,102
RTS0046153,121
RTS0046154,65
RTS0046155,101
RTS0046156,72
RTS0046157,72
RTS0046158,101
RTS0046159,70
RTS0046160,89
RTS0046161,68
RTS0046162,85
RTS0046163,71
RTS0046164,134
RTS0046165,123
RTS0046166,84
RTS0046167,101
RTS0046168,86
RTS0046169,90
RTS0046170,116
RTS0046171,64
RTS0046172,80
RTS0046173,53
RTS0046174,92
RTS0046175,103
RTS0046176,70
RTS0046177,62
RTS0046178,66
RTS0046179,62
RTS0046180,74
RTS0046181,70
RTS0046182,80
RTS0046183,172
RTS0046184,134
RTS0046185,84
RTS0046186,75
RTS0046187,111
RTS0046188,143
RTS0046191,73
RTS0046193,50
RTS0046194,69
RTS0046195,71
RTS0046196,87
RTS0046197,75
RTS0046198,77
RTS0046199,101
RTS0046200,108
RTS0046201,77
RTS0046202,105
RTS0046203,63
RTS0046204,82
RTS0046205,93
RTS0046206,101
RTS0046207,114
RTS0046208,86
RTS0046209,99
RTS0046210,64
RTS0046211,62
RTS0046212,85
RTS0046213,157
RTS0046214,111
RTS0046215,104
RTS0046216,90
RTS0046217,96
RTS0046218,115
RTS0046219,50
RTS0046220,74
RTS0046221,105
RTS0046222,83
RTS0046223,63
RTS0046224,52
RTS0046225,109
RTS0046226,76
RTS0046227,118
RTS0046228,115
RTS0046229,82
RTS0046230,86
RTS0046231,49
RTS0046232,106
RTS0046233,78
RTS0046234,104
RTS0046235,85
RTS0046236,66
RTS0046237,103
RTS0046238,81
RTS0046239,90
RTS0046240,85
RTS0046241,83
RTS0046242,98
RTS0046243,64
RTS0046244,118
RTS0046245,58
RTS0046246,103
RTS0046247,79
RTS0046248,85
RTS0046249,99
RTS0046250,86
RTS0046251,64
RTS0046252,135
RTS0046253,92
RTS0046254,134
RTS0046255,72
RTS0046256,128
RTS0046257,113
RTS0046258,72
RTS0046259,99
RTS0046260,104
RTS0046261,99
RTS0046262,91
RTS0046263,62
RTS0046264,90
RTS0046265,82
RTS0046266,100
RTS0046267,75
RTS0046268,92
RTS0046269,83
RTS0046270,78
RTS0046271,73
RTS0046272,85
RTS0046273,79
RTS0046274,76
RTS0046275,58
RTS0046276,68
RTS0046277,76
RTS0046278,88
RTS0046279,90
RTS0046280,88
RTS0046281,89
RTS0046282,67
RTS0046283,94
RTS0046284,68
RTS0046285,87
RTS0046286,80
RTS0046287,71
RTS0046288,105
RTS0046289,118
RTS0046290,99
RTS0046291,82
RTS0046292,88
RTS0046293,108
RTS0046294,79
RTS0046295,270
RTS0046296,64
RTS0046297,161
RTS0046298,66
RTS0046299,81
RTS0046300,62
RTS0046301,104
RTS0046302,73
RTS0046303,82
RTS0046304,70
RTS0046305,64
RTS0046306,87
RTS0046307,75
RTS0046308,100
RTS0046309,92
RTS0046310,65
RTS0046311,74
RTS0046312,86
RTS0046313,76
RTS0046314,131
RTS0046315,60
RTS0046316,72
RTS0046317,112
RTS0046318,104
RTS0046319,110
RTS0046320,102
RTS0046321,145
RTS0046322,105
RTS0046323,106
RTS0046324,85
RTS0046325,95
RTS0046326,89
RTS0046327,85
RTS0046328,105
RTS0046329,132
RTS0046330,129
RTS0046331,129
RTS0046332,91
RTS0046333,165
RTS0046334,165
RTS0046335,186
RTS0046336,181
RTS0046342,77
RTS0046343,101
RTS0046344,88
RTS0046345,58
RTS0046346,79
RTS0046347,681
RTS0046348,825
RTS0046349,758
RTS0046350,87
RTS0046351,88
RTS0046352,134
RTS0046353,86
RTS0046354,97
RTS0046355,73
RTS0046356,72
RTS0046357,80
RTS0046358,74
RTS0046359,88
RTS0046360,87
RTS0046361,68
RTS0046362,85
RTS0046363,110
RTS0046364,95
RTS0046365,82
RTS0046366,59
RTS0046367,70
RTS0046368,95
RTS0046369,79
RTS0046370,67
RTS0046371,115
RTS0046372,121
RTS0046373,96
RTS0046374,81
RTS0046375,64
RTS0046376,86
RTS0046377,91
RTS0046378,91
RTS0046379,99
RTS0046380,100
RTS0046381,69
RTS0046382,74
RTS0046383,89
RTS0046384,67
RTS0046385,74
RTS0046386,80
RTS0046387,54
RTS0046388,90
RTS0046389,97
RTS0046390,87
RTS0046391,94
RTS0046392,45
RTS0046393,60
RTS0046394,81
RTS0046395,92
RTS0046396,90
RTS0046397,76
RTS0046398,92
RTS0046399,106
RTS0046400,84
RTS0046401,104
RTS0046402,66
RTS0046403,87
RTS0046404,77
RTS0046405,71
RTS0046406,99
RTS0046407,99
RTS0046408,90
RTS0046409,109
RTS0046410,134
RTS0046411,144
RTS0046412,146
RTS0046413,138
RTS0046414,697
RTS0046415,272
RTS0046416,73
RTS0046417,139
RTS0046418,137
RTS0046419,113
RTS0046420,100
RTS0046421,94
RTS0046422,99
RTS0046423,61
RTS0046424,91
RTS0046425,85
RTS0046426,54
RTS0046427,78
RTS0046428,110
RTS0046429,73
RTS0046430,68
RTS0046431,115
RTS0046432,139
RTS0046433,134
RTS0046434,149
RTS0046435,205
RTS0046439,167
RTS0046440,154
RTS0046441,157
RTS0046442,107
RTS0046443,134
RTS0046444,121
RTS0046445,89
RTS0046446,43
RTS0046447,66
RTS0046448,109
RTS0046449,109
RTS0046450,155
RTS0046451,113
RTS0046452,108
RTS0046453,76
RTS0046454,148
RTS0046455,118
RTS0046456,72
RTS0046457,96
RTS0046458,117
RTS0046459,260
RTS0046460,244
RTS0046461,126
RTS0046462,154
RTS0046463,111
RTS0046464,75
RTS0046466,71
RTS0046468,100
RTS0046469,69
RTS0046470,95
RTS0046471,74
RTS0046472,103
RTS0046473,83
RTS0046474,58
RTS0046475,124
RTS0046476,64
RTS0046477,51
RTS0046478,76
RTS0046479,89
RTS0046480,77
RTS0046481,71
RTS0046482,95
RTS0046483,97
RTS0046484,72
RTS0046485,99
RTS0046486,79
RTS0046487,104
RTS0046488,102
RTS0046489,112
RTS0046490,102
RTS0046491,99
RTS0046492,95
RTS0046493,80
RTS0046494,66
RTS0046495,93
RTS0046496,121
RTS0046497,97
RTS0046498,102
RTS0046499,131
RTS0046500,175
RTS0046501,130
RTS0046502,90
RTS0046503,94
RTS0046504,82
RTS0046505,64
RTS0046506,95
RTS0046507,65
RTS0046508,81
RTS0046509,63
RTS0046510,89
RTS0046511,78
RTS0046512,104
RTS0046513,101
RTS0046514,59
RTS0046515,132
RTS0046516,100
RTS0046517,103
RTS0046518,63
RTS0046519,83
RTS0046520,91
RTS0046521,89
RTS0046522,91
RTS0046524,81
RTS0046525,72
RTS0046526,130
RTS0046527,72
RTS0046528,97
RTS0046529,66
RTS0046530,60
RTS0046531,83
RTS0046532,90
RTS0046533,85
RTS0046534,94
RTS0046535,76
RTS0046536,78
RTS0046537,109
RTS0046538,102
RTS0046539,77
RTS0046540,68
RTS0046541,83
RTS0046542,99
RTS0046543,106
RTS0046544,66
RTS0046545,167
RTS0046546,83
RTS0046548,106
RTS0046549,140
RTS0046550,120
RTS0046551,106
RTS0046552,147
RTS0046553,310
RTS0046554,98
RTS0046555,108
RTS0046556,151
RTS0046557,89
RTS0046558,80
RTS0046559,88
RTS0046560,84
RTS0046561,124
RTS0046562,91
RTS0046563,83
RTS0046564,90
RTS0046565,108
RTS0046566,85
RTS0046567,123
RTS0046568,77
RTS0046569,101
RTS0046570,98
RTS0046571,94
RTS0046572,73
RTS0046573,73
RTS0046574,97
RTS0046575,97
RTS0046577,94
RTS0046578,84
RTS0046580,125
RTS0046581,122
RTS0046582,107
RTS0046583,82
RTS0046584,126
RTS0046585,113
RTS0046586,72
RTS0046587,114
RTS0046588,90
RTS0046589,83
RTS0046590,93
RTS0046591,88
RTS0046592,98
RTS0046593,98
RTS0046594,112
RTS0046595,125
RTS0046596,125
RTS0046597,95
RTS0046598,109
RTS0046599,95
RTS0046600,191
RTS0046601,235
RTS0046602,120
RTS0046603,130
RTS0046604,99
RTS0046605,93
RTS0046606,131
RTS0046607,92
RTS0046608,136
RTS0046609,105
RTS0046610,64
RTS0046611,121
RTS0046612,94
RTS0046613,98
RTS0046614,120
RTS0046615,63
RTS0046616,71
RTS0046617,120
RTS0046618,82
RTS0046619,103
RTS0046620,105
RTS0046621,127
RTS0046622,110
RTS0046623,113
RTS0046624,93
RTS0046625,95
RTS0046626,97
RTS0046627,96
RTS0046628,166
RTS0046629,103
RTS0046630,103
RTS0046631,97
RTS0046632,114
RTS0046633,87
RTS0046634,104
RTS0046635,84
RTS0046636,87
RTS0046637,129
RTS0046638,103
RTS0046639,76
RTS0046640,95
RTS0046641,92
RTS0046642,84
RTS0046643,103
RTS0046644,103
RTS0046645,80
RTS0046646,70
RTS0046647,78
RTS0046648,107
RTS0046649,92
RTS0046650,72
RTS0046651,71
RTS0046652,76
RTS0046653,133
RTS0046654,97
RTS0046655,110
RTS0046656,114
RTS0046657,67
RTS0046658,119
RTS0046659,115
RTS0046660,99
RTS0046661,82
RTS0046662,98
RTS0046663,90
RTS0046664,72
RTS0046665,79
RTS0046666,90
RTS0046667,105
RTS0046668,102
RTS0046669,75
RTS0046670,83
RTS0046671,74
RTS0046672,82
RTS0046673,100
RTS0046674,67
RTS0046675,89
RTS0046676,66
RTS0046677,71
RTS0046678,80
RTS0046679,78
RTS0046680,75
RTS0046681,84
RTS0046682,87
RTS0046683,71
RTS0046684,85
RTS0046685,56
RTS0046686,104
RTS0046687,98
RTS0046688,92
RTS0046689,100
RTS0046690,63
RTS0046691,67
RTS0046692,73
RTS0046693,110
RTS0046694,88
RTS0046695,72
RTS0046696,146
RTS0046697,122
RTS0046698,112
RTS0046699,111
RTS0046700,115
RTS0046701,173
RTS0046702,122
RTS0046703,455
RTS0046704,763
RTS0046705,582
RTS0046706,232
RTS0046707,497
RTS0046708,467
RTS0046709,80
RTS0046710,91
RTS0046711,113
RTS0046712,82
RTS0046713,72
RTS0046714,130
RTS0046715,74
RTS0046716,91
RTS0046717,164
RTS0046718,72
RTS0046719,75
RTS0046720,88
RTS0046721,103
RTS0046722,126
RTS0046723,74
RTS0046724,81
RTS0046725,75
RTS0046726,102
RTS0046727,137
RTS0046728,90
RTS0046729,115
RTS0046730,133
RTS0046731,67
RTS0046732,87
RTS0046733,92
RTS0046734,101
RTS0046735,61
RTS0046736,73
RTS0046737,97
RTS0046738,80
RTS0046739,73
RTS0046740,118
RTS0046741,135
RTS0046742,58
RTS0046743,112
RTS0046744,81
RTS0046745,163
RTS0046746,64
RTS0046747,116
RTS0046748,172
RTS0046749,143
RTS0046750,81
RTS0046751,92
RTS0046752,84
RTS0046753,101
RTS0046754,75
RTS0046755,89
RTS0046756,94
RTS0046757,85
RTS0046758,73
RTS0046759,176
RTS0046760,134
RTS0046761,117
RTS0046763,110
RTS0046764,87
RTS0046765,84
RTS0046766,74
RTS0046767,79
RTS0046768,154
RTS0046769,184
RTS0046770,144
RTS0046771,90
RTS0046772,110
RTS0046773,71
RTS0046774,71
RTS0046775,118
RTS0046776,1
RTS0046777,107
RTS0046778,89
RTS0046779,102
RTS0046780,110
RTS0046781,95
RTS0046782,67
RTS0046783,78
RTS0046784,64
RTS0046785,85
RTS0046790,120
RTS0046791,95
RTS0046792,141
RTS0046793,74
RTS0046794,90
RTS0046795,91
RTS0046796,96
RTS0046797,69
RTS0046798,102
RTS0046799,88
RTS0046800,86
RTS0046801,236
RTS0046802,225
RTS0046803,69
RTS0046804,74
RTS0046805,120
RTS0046806,81
RTS0046807,76
RTS0046808,69
RTS0046809,51
RTS0046810,94
RTS0046811,54
RTS0046812,76
RTS0046813,85
RTS0046814,95
RTS0046815,105
RTS0046816,54
RTS0046817,71
RTS0046818,88
RTS0046819,130
RTS0046820,149
RTS0046821,58
RTS0046822,89
RTS0046823,87
RTS0046824,156
RTS0046825,90
RTS0046826,86
RTS0046827,104
RTS0046828,118
RTS0046829,89
RTS0046830,84
RTS0046831,98
RTS0046832,75
RTS0046833,27
RTS0046835,56
RTS0046836,280
RTS0046837,308
RTS0046838,121
RTS0046839,728
RTS0046840,59
RTS0046841,73
RTS0046842,164
RTS0046843,215
RTS0046846,130
RTS0046849,109
RTS0046850,125
RTS0046851,187
RTS0046852,90
RTS0046853,120
RTS0046854,77
RTS0046855,81
RTS0046856,70
RTS0046857,78
RTS0046858,111
RTS0046859,80
RTS0046860,100
RTS0046861,90
RTS0046862,93
RTS0046863,64
RTS0046864,109
RTS0046866,80
RTS0046867,71
RTS0046868,56
RTS0046869,202
RTS0046870,203
RTS0046871,79
RTS0046872,193
RTS0046873,63
RTS0046874,65
RTS0046875,91
RTS0046876,81
RTS0046877,105
RTS0046878,78
RTS0046879,105
RTS0046880,130
RTS0046881,99
RTS0046882,90
RTS0046885,81
RTS0046886,77
RTS0046887,60
RTS0046889,97
RTS0046890,65
RTS0046891,120
RTS0046892,88
RTS0046893,68
RTS0046894,79
RTS0046895,86
RTS0046897,298
RTS0046898,69
RTS0046899,293
RTS0046900,193
RTS0046902,94
RTS0046903,108
RTS0046904,72
RTS0046905,74
RTS0046906,130
RTS0046907,222
RTS0046908,82
RTS0046909,117
RTS0046910,84
RTS0046911,127
RTS0046912,88
RTS0046913,101
RTS0046914,73
RTS0046915,84
RTS0046916,106
RTS0046918,1046
RTS0046919,1000
RTS0046920,359
RTS0046921,132
RTS0046922,87
RTS0046923,84
RTS0046924,200
RTS0046925,71
RTS0046926,85
RTS0046927,71
RTS0046928,102
RTS0046929,75
RTS0046930,90
RTS0046931,72
RTS0046933,99
RTS0046934,124
RTS0046935,78
RTS0046936,100
RTS0046937,110
RTS0046938,137
RTS0046939,78
RTS0046940,88
RTS0046941,86
RTS0046942,100
RTS0046943,109
RTS0046944,73
RTS0046946,178
RTS0046947,71
RTS0046948,71
RTS0046949,74
RTS0046950,61
RTS0046951,120
RTS0046952,74
RTS0046954,67
RTS0046955,98
RTS0046956,126
RTS0046957,119
RTS0046958,113
RTS0046959,96
RTS0046960,106
RTS0046961,83
RTS0046962,1770
RTS0046963,80
RTS0046965,278
RTS0046966,132
RTS0046967,116
RTS0046968,87
RTS0047054,92
RTS0047055,87
RTS0047056,77
RTS0047057,87
RTS0047058,76
RTS0047060,73
RTS0047061,99
RTS0047062,77
RTS0047063,98
RTS0047064,138
RTS0047065,144
RTS0047066,128
RTS0047067,164
RTS0047068,97
RTS0047069,110
RTS0047070,149
RTS0047071,127
RTS0047072,129
RTS0047073,129
RTS0047074,107
RTS0047075,84
RTS0047076,107
RTS0047077,93
RTS0047078,95
RTS0047079,72
RTS0047080,167
RTS0047081,140
RTS0047082,110
RTS0047083,106
RTS0047084,103
RTS0047085,51
RTS0047086,107
RTS0047087,72
RTS0047088,80
RTS0047089,99
RTS0047091,67
RTS0047092,106
RTS0047093,77
RTS0047094,80
RTS0047095,98
RTS0047096,89
RTS0047097,60
RTS0047098,90
RTS0047099,55
RTS0047100,72
RTS0047101,113
RTS0047102,83
RTS0047103,139
RTS0047104,76
RTS0047105,145
RTS0047106,115
RTS0047107,125
RTS0047108,222
RTS0047109,144
RTS0047110,141
RTS0047111,84
RTS0047112,94
RTS0047113,253
RTS0047114,120
RTS0047115,90
RTS0047116,164
RTS0047117,159
RTS0047118,132
RTS0047119,110
RTS0047120,116
RTS0047121,93
RTS0047122,121
RTS0047123,97
RTS0047124,133
RTS0047125,93
RTS0047126,144
RTS0047127,168
RTS0047128,79
RTS0047129,126
RTS0047130,97
RTS0047131,152
RTS0047132,140
RTS0047133,137
RTS0047134,99
RTS0047135,133
RTS0047136,134
RTS0047137,102
RTS0047138,138
RTS0047139,100
RTS0047140,59
RTS0047141,95
RTS0047142,78
RTS0047143,82
RTS0047144,77
RTS0047145,109
RTS0047146,97
RTS0047147,90
RTS0047148,91
RTS0047149,100
RTS0047150,144
RTS0047151,85
RTS0047152,111
RTS0047153,57
RTS0047154,158
RTS0047156,102
RTS0047157,121
RTS0047158,89
RTS0047159,84
RTS0047160,117
RTS0047165,311
RTS0047166,64
RTS0047167,59
RTS0047168,73
RTS0047169,84
RTS0047170,77
RTS0047171,103
RTS0047172,86
RTS0047173,118
RTS0047174,116
RTS0047175,67
RTS0047176,81
RTS0047177,120
RTS0047178,118
RTS0047179,99
RTS0047180,109
RTS0047181,131
RTS0047182,85
RTS0047183,89
RTS0047184,73
RTS0047185,82
RTS0047186,105
RTS0047187,83
RTS0047188,111
RTS0047189,101
RTS0047190,99
RTS0047191,92
RTS0047192,122
RTS0047193,83
RTS0047194,99
RTS0047195,138
RTS0047196,97
RTS0047197,99
RTS0047198,103
RTS0047199,98
RTS0047200,97
RTS0047201,101
RTS0047202,88
RTS0047203,71
RTS0047204,107
RTS0047205,100
RTS0047206,93
RTS0047207,103
RTS0047208,553
RTS0047209,361
RTS0047210,984
RTS0047211,766
RTS0047212,173
RTS0047213,81
RTS0047214,89
RTS0047215,101
RTS0047216,77
RTS0047217,68
RTS0047218,109
RTS0047219,138
RTS0047220,73
RTS0047221,134
RTS0047222,119
RTS0047223,297
RTS0047225,504
RTS0047226,271
RTS0047229,82
RTS0047230,93
RTS0047231,110
RTS0047232,97
RTS0047233,64
RTS0047234,83
RTS0047235,86
RTS0047236,73
RTS0047237,113
RTS0047238,90
RTS0047239,228
RTS0047240,94
RTS0047241,85
RTS0047242,91
RTS0047243,137
RTS0047244,77
RTS0047245,65
RTS0047246,71
RTS0047247,75
RTS0047248,76
RTS0047249,91
RTS0047250,100
RTS0047252,135
RTS0047253,72
RTS0047254,156
RTS0047255,105
RTS0047256,126
RTS0047257,109
RTS0047258,109
RTS0047259,120
RTS0047260,160
RTS0047261,127
RTS0047262,114
RTS0047263,152
RTS0047264,112
RTS0047266,121
RTS0047267,277
RTS0047268,141
RTS0047269,135
RTS0047270,291
RTS0047271,239
RTS0047272,131
RTS0047273,115
RTS0047274,108
RTS0047276,90
RTS0047277,216
RTS0047278,174
RTS0047279,233
RTS0047280,127
RTS0047281,128
RTS0047282,108
RTS0047283,117
RTS0047284,115
RTS0047290,163
RTS0047291,409
RTS0047292,169
RTS0047293,188
RTS0047294,249
RTS0047295,42
RTS0047296,116
RTS0047297,136
RTS0047298,71
RTS0047299,86
RTS0047300,74
RTS0047301,124
RTS0047302,54
RTS0047303,111
RTS0047304,117
RTS0047305,133
RTS0047306,145
RTS0047307,200
RTS0047308,105
RTS0047309,96
RTS0047310,136
RTS0047311,104
RTS0047312,95
RTS0047313,88
RTS0047314,96
RTS0047315,166
RTS0047316,143
RTS0047317,156
RTS0047318,155
RTS0047319,143
RTS0047320,130
RTS0047321,114
RTS0047322,78
RTS0047323,127
RTS0047324,103
RTS0047325,184
RTS0047326,119
RTS0047327,119
RTS0047328,81
RTS0047329,93
RTS0047331,154
RTS0047332,145
RTS0047333,120
RTS0047334,77
RTS0047335,121
RTS0047336,125
RTS0047337,84
RTS0047338,110
RTS0047339,105
RTS0047340,165
RTS0047341,157
RTS0047342,157
RTS0047343,133
RTS0047344,154
RTS0047345,95
RTS0047346,86
RTS0047348,130
RTS0047349,123
RTS0047350,119
RTS0047351,133
RTS0047352,246
RTS0047353,145
RTS0047354,138
RTS0047356,74
RTS0047357,63
RTS0047358,52
RTS0047359,138
RTS0047360,88
RTS0047361,46
RTS0047362,92
RTS0047363,108
RTS0047364,68
RTS0047365,80
RTS0047366,83
RTS0047367,80
RTS0047368,106
RTS0047369,116
RTS0047370,80
RTS0047373,100
RTS0047374,98
RTS0047375,89
RTS0047376,112
RTS0047377,122
RTS0047378,118
RTS0047379,189
RTS0047380,169
RTS0047381,70
RTS0047382,87
RTS0047383,93
RTS0047384,84
RTS0047385,74
RTS0047386,194
RTS0047387,110
RTS0047388,105
RTS0047389,127
RTS0047390,77
RTS0047391,126
RTS0047392,68
RTS0047393,104
RTS0047394,71
RTS0047395,74
RTS0047396,176
RTS0047397,91
RTS0047398,81
RTS0047399,75
RTS0047400,95
RTS0047401,104
RTS0047402,100
RTS0047403,102
RTS0047404,98
RTS0047405,122
RTS0047406,92
RTS0047407,97
RTS0047408,91
RTS0047409,192
RTS0047410,156
RTS0047411,138
RTS0047412,116
RTS0047413,85
RTS0047414,122
RTS0047415,131
RTS0047417,65
RTS0047418,85
RTS0047419,91
RTS0047420,115
RTS0047421,89
RTS0047422,94
RTS0047423,92
RTS0047424,91
RTS0047425,84
RTS0047426,118
RTS0047427,129
RTS0047428,132
RTS0047429,116
RTS0047430,121
RTS0047431,59
RTS0047432,108
RTS0047433,97
RTS0047434,96
RTS0047435,132
RTS0047436,113
RTS0047437,56
RTS0047438,83
RTS0047439,74
RTS0047440,48
RTS0047441,165
RTS0047442,138
RTS0047445,127
RTS0047446,151
RTS0047447,74
RTS0047448,111
RTS0047449,72
RTS0047450,100
RTS0047451,71
RTS0047452,78
RTS0047453,71
RTS0047454,93
RTS0047455,92
RTS0047456,68
RTS0047457,101
RTS0047458,79
RTS0047459,97
RTS0047460,93
RTS0047461,88
RTS0047462,104
RTS0047463,102
RTS0047464,126
RTS0047465,86
RTS0047466,112
RTS0047467,85
RTS0047468,110
RTS0047469,82
RTS0047471,78
RTS0047472,72
RTS0047473,86
RTS0047474,76
RTS0047475,73
RTS0047476,85
RTS0047477,139
RTS0047479,117
RTS0047480,122
RTS0047481,116
RTS0047482,68
RTS0047483,98
RTS0047484,99
RTS0047485,77
RTS0047486,89
RTS0047487,60
RTS0047488,110
RTS0047489,98
RTS0047490,82
RTS0047491,96
RTS0047492,110
RTS0047493,104
RTS0047494,166
RTS0047495,83
RTS0047496,111
RTS0047497,116
RTS0047498,100
RTS0047499,103
RTS0047500,113
RTS0047501,92
RTS0047502,92
RTS0047503,84
RTS0047504,136
RTS0047505,75
RTS0047506,132
RTS0047507,125
RTS0047508,67
RTS0047509,95
RTS0047510,78
RTS0047511,85
RTS0047512,117
RTS0047513,87
RTS0047514,96
RTS0047515,134
RTS0047516,128
RTS0047517,143
RTS0047518,132
RTS0047520,137
RTS0047521,141
RTS0047522,97
RTS0047523,126
RTS0047524,118
RTS0047525,91
RTS0047526,103
RTS0047527,79
RTS0047528,105
RTS0047529,97
RTS0047530,108
RTS0047531,101
RTS0047532,89
RTS0047533,64
RTS0047534,85
RTS0047535,84
RTS0047536,102
RTS0047537,161
RTS0047538,193
RTS0047540,133
RTS0047541,129
RTS0047543,76
RTS0047544,86
RTS0047545,127
RTS0047546,111
RTS0047547,95
RTS0047548,191
RTS0047549,121
RTS0047550,94
RTS0047551,91
RTS0047552,93
RTS0047553,94
RTS0047558,74
RTS0047559,97
RTS0047560,64
RTS0047561,101
RTS0047562,86
RTS0047563,110
RTS0047564,98
RTS0047565,86
RTS0047566,89
RTS0047567,74
RTS0047568,88
RTS0047569,104
RTS0047570,113
RTS0047571,79
RTS0047572,105
RTS0047573,66
RTS0047574,96
RTS0047575,82
RTS0047576,58
RTS0047577,91
RTS0047578,93
RTS0047579,108
RTS0047580,92
RTS0047581,91
RTS0047582,96
RTS0047583,54
RTS0047584,62
RTS0047585,76
RTS0047586,73
RTS0047587,77
RTS0047588,94
RTS0047590,109
RTS0047591,92
RTS0047592,84
RTS0047593,98
RTS0047594,114
RTS0047595,82
RTS0047596,105
RTS0047597,104
RTS0047598,106
RTS0047599,90
RTS0047600,97
RTS0047601,186
RTS0047602,103
RTS0047603,83
RTS0047604,112
RTS0047606,90
RTS0047613,86
RTS0047614,95
RTS0047615,65
RTS0047616,90
RTS0047617,122
RTS0047618,75
RTS0047619,60
RTS0047620,51
RTS0047621,91
RTS0047622,53
RTS0047624,73
RTS0047625,63
RTS0047626,84
RTS0047627,85
RTS0047628,64
RTS0047629,59
RTS0047630,37
RTS0047631,60
RTS0047632,106
RTS0047633,45
RTS0047634,75
RTS0047635,62
RTS0047636,87
RTS0047637,57
RTS0047638,75
RTS0047639,86
RTS0047640,86
RTS0047641,73
RTS0047642,50
RTS0047643,49
RTS0047644,67
RTS0047645,68
RTS0047646,87
RTS0047647,65
RTS0047648,113
RTS0047649,60
RTS0047650,56
RTS0047651,56
RTS0047652,75
RTS0047653,60
RTS0047654,70
RTS0047656,99
RTS0047657,89
RTS0047658,72
RTS0047659,63
RTS0047660,58
RTS0047661,86
RTS0047662,95
RTS0047663,45
RTS0047664,78
RTS0047665,66
RTS0047666,56
RTS0047667,64
RTS0047668,97
RTS0047669,88
RTS0047670,91
RTS0047672,68
RTS0047673,84
RTS0047674,80
RTS0047675,84
RTS0047676,63
RTS0047677,86
RTS0047678,59
RTS0047679,69
RTS0047680,74
RTS0047681,77
RTS0047682,86
RTS0047684,64
RTS0047685,48
RTS0047686,77
RTS0047687,58
RTS0047688,63
RTS0047689,87
RTS0047691,72
RTS0047692,67
RTS0047693,87
RTS0047694,102
RTS0047695,84
RTS0047696,69
RTS0047697,73
RTS0047698,87
RTS0047699,107
RTS0047700,72
RTS0047701,125
RTS0047702,133
RTS0047703,102
RTS0047704,59
RTS0047705,82
RTS0047706,73
RTS0047707,85
RTS0047708,290
RTS0047709,1359
RTS0047710,82
RTS0047711,89
RTS0047712,152
RTS0047713,140
RTS0047714,203
RTS0047715,167
RTS0047716,205
RTS0047717,223
RTS0047718,126
RTS0047720,80
RTS0047721,64
RTS0047722,89
RTS0047723,118
RTS0047724,165
RTS0047725,177
RTS0047726,149
RTS0047727,137
RTS0047728,153
RTS0047729,67
RTS0047730,111
RTS0047731,75
RTS0047732,74
RTS0047733,100
RTS0047734,115
RTS0047735,78
RTS0047736,162
RTS0047737,107
RTS0047738,66
RTS0047739,113
RTS0047740,126
RTS0047741,119
RTS0047742,109
RTS0047743,86
RTS0047744,117
RTS0047745,159
RTS0047746,95
RTS0047747,96
RTS0047748,108
RTS0047749,157
RTS0047750,90
RTS0047752,58
RTS0047753,94
RTS0047754,234
RTS0047755,217
RTS0047756,117
RTS0047757,120
RTS0047758,131
RTS0047759,67
RTS0047760,75
RTS0047761,59
RTS0047762,87
RTS0047763,118
RTS0047764,117
RTS0047765,131
RTS0047766,237
RTS0047767,92
RTS0047768,134
RTS0047769,94
RTS0047770,107
RTS0047771,94
RTS0047772,91
RTS0047773,92
RTS0047774,218
RTS0047775,102
RTS0047776,126
RTS0047777,91
RTS0047778,57
RTS0047779,97
RTS0047780,110
RTS0047781,99
RTS0047782,126
RTS0047783,101
RTS0047784,79
RTS0047785,93
RTS0047786,127
RTS0047787,110
RTS0047788,90
RTS0047789,81
RTS0047790,100
RTS0047791,122
RTS0047792,67
RTS0047793,123
RTS0047794,54
RTS0047795,71
RTS0047796,107
RTS0047797,82
RTS0047798,83
RTS0047799,101
RTS0047800,52
RTS0047801,93
RTS0047802,117
RTS0047803,124
RTS0047804,75
RTS0047805,125
RTS0047806,102
RTS0047807,98
RTS0047808,542
RTS0047809,93
RTS0047810,122
RTS0047811,120
RTS0047812,66
RTS0047813,91
RTS0047814,116
RTS0047816,91
RTS0047817,96
RTS0047818,78
RTS0047819,77
RTS0047820,87
RTS0047821,144
RTS0047822,67
RTS0047823,97
RTS0047824,72
RTS0047825,94
RTS0047826,65
RTS0047827,84
RTS0047828,97
RTS0047829,103
RTS0047830,74
RTS0047831,63
RTS0047832,91
RTS0047833,87
RTS0047834,75
RTS0047835,118
RTS0047836,113
RTS0047837,110
RTS0047838,109
RTS0047839,81
RTS0047840,94
RTS0047841,92
RTS0047842,84
RTS0047843,70
RTS0047844,76
RTS0047845,106
RTS0047846,94
RTS0047847,84
RTS0047848,87
RTS0047849,113
RTS0047850,97
RTS0047851,93
RTS0047852,96
RTS0047853,98
RTS0047854,113
RTS0047855,98
RTS0047856,81
RTS0047857,78
RTS0047858,58
RTS0047859,55
RTS0047860,89
RTS0047861,66
RTS0047862,65
RTS0047863,75
RTS0047864,102
RTS0047865,104
RTS0047866,84
RTS0047867,75
RTS0047868,120
RTS0047869,73
RTS0047870,124
RTS0047871,72
RTS0047872,88
RTS0047873,88
RTS0047874,100
RTS0047875,118
RTS0047876,76
RTS0047877,50
RTS0047878,79
RTS0047879,97
RTS0047880,101
RTS0047881,69
RTS0047882,94
RTS0047883,126
RTS0047884,129
RTS0047885,117
RTS0047886,64
RTS0047890,206
RTS0047891,154
RTS0047892,83
RTS0047893,79
RTS0047894,76
RTS0047895,118
RTS0047896,139
RTS0047897,122
RTS0047898,97
RTS0047899,111
RTS0047900,119
RTS0047901,60
RTS0047902,188
RTS0047903,96
RTS0047904,100
RTS0047905,117
RTS0047906,99
RTS0047907,305
RTS0047908,260
RTS0047909,240
RTS0047910,90
RTS0047912,78
RTS0047913,76
RTS0047914,116
RTS0047915,58
RTS0047916,80
RTS0047917,55
RTS0047919,66
RTS0047920,120
RTS0047921,228
RTS0047924,97
RTS0047925,94
RTS0047926,74
RTS0047927,113
RTS0047928,86
RTS0047929,74
RTS0047930,94
RTS0047931,93
RTS0047932,72
RTS0047933,78
RTS0047934,70
RTS0047935,107
RTS0047936,83
RTS0047937,91
RTS0047938,114
RTS0047939,103
RTS0047940,164
RTS0047941,108
RTS0047942,88
RTS0047943,80
RTS0047944,112
RTS0047945,97
RTS0047946,86
RTS0047947,63
RTS0047948,75
RTS0047949,67
RTS0047950,70
RTS0047951,76
RTS0047952,100
RTS0047953,74
RTS0047954,90
RTS0047956,89
RTS0047957,86
RTS0047958,82
RTS0047959,85
RTS0047960,91
RTS0047961,78
RTS0047963,106
RTS0047964,92
RTS0047965,67
RTS0047966,54
RTS0047967,66
RTS0047968,138
RTS0047969,124
RTS0047970,80
RTS0047972,86
RTS0047973,110
RTS0047974,121
RTS0047975,78
RTS0047976,231
RTS0047977,78
RTS0047978,98
RTS0047979,101
RTS0047980,91
RTS0047981,129
RTS0047982,59
RTS0047985,272
RTS0047986,77
RTS0047987,74
RTS0047988,137
RTS0047990,94
RTS0047991,160
RTS0047992,99
RTS0047993,72
RTS0047994,91
RTS0047995,88
RTS0047996,72
RTS0047997,113
RTS0047998,124
RTS0047999,87
RTS0048000,106
RTS0048001,90
RTS0048003,181
RTS0048005,95
RTS0048006,73
RTS0048008,61
RTS0048009,102
RTS0048012,114
RTS0048013,70
RTS0048014,80
RTS0048015,146
RTS0048016,163
RTS0048017,128
RTS0048018,64
RTS0048019,71
RTS0048020,84
RTS0048021,61
RTS0048022,112
RTS0048023,86
RTS0048024,87
RTS0048026,79
RTS0048027,127
RTS0048028,99
RTS0048029,65
RTS0048030,97
RTS0048031,96
RTS0048032,186
RTS0048033,82
RTS0048034,98
RTS0048035,71
RTS0048036,86
RTS0048037,105
RTS0048038,228
RTS0048040,86
RTS0048041,77
RTS0048042,90
RTS0048043,103
RTS0048044,77
RTS0048045,107
RTS0048046,88
RTS0048047,79
RTS0048048,93
RTS0048049,87
RTS0048050,68
RTS0048051,93
RTS0048052,97
RTS0048053,90
RTS0048054,105
RTS0048055,105
RTS0048056,112
RTS0048057,49
RTS0048058,88
RTS0048059,108
RTS0048060,104
RTS0048061,95
RTS0048062,64
RTS0048063,110
RTS0048064,91
RTS0048065,76
RTS0048066,73
RTS0048067,63
RTS0048068,115
RTS0048069,73
RTS0048070,74
RTS0048071,128
RTS0048072,69
RTS0048073,89
RTS0048074,65
RTS0048076,97
RTS0048077,100
RTS0048078,117
RTS0048079,101
RTS0048080,95
RTS0048081,108
RTS0048082,72
RTS0048084,80
RTS0048085,108
RTS0048086,96
RTS0048087,133
RTS0048088,77
RTS0048089,98
RTS0048090,113
RTS0048091,116
RTS0048092,95
RTS0048093,144
RTS0048094,89
RTS0048096,82
RTS0048097,105
RTS0048098,1914
RTS0048099,2538
RTS0048100,2043
RTS0048101,1143
RTS0048102,1746
RTS0048104,76
RTS0048105,102
RTS0048106,65
RTS0048107,86
RTS0048108,136
RTS0048109,73
RTS0048110,102
RTS0048111,52
RTS0048112,102
RTS0048113,76
RTS0048114,94
RTS0048115,93
RTS0048116,116
RTS0048117,83
RTS0048118,120
RTS0048120,109
RTS0048126,80
RTS0048127,150
RTS0048129,165
RTS0048130,74
RTS0048131,134
RTS0048132,136
RTS0048133,66
RTS0048134,156
RTS0048135,175
RTS0048136,81
RTS0048138,104
RTS0048139,89
RTS0048140,110
RTS0048141,125
RTS0048142,156
RTS0048144,119
RTS0048145,190
RTS0048146,139
RTS0048147,66
RTS0048148,82
RTS0048149,71
RTS0048150,140
RTS0048151,84
RTS0048152,82
RTS0048153,113
RTS0048154,92
RTS0048155,79
RTS0048156,190
RTS0048158,128
RTS0048159,102
RTS0048160,3853
RTS0048161,5508
RTS0048162,110
RTS0048163,106
RTS0048164,835
RTS0048165,200
RTS0048166,114
RTS0048167,109
RTS0048168,102
RTS0048169,97
RTS0048170,97
RTS0048171,118
RTS0048172,99
RTS0048173,70
RTS0048175,125
RTS0048176,78
RTS0048177,80
RTS0048178,77
RTS0048179,92
RTS0048180,91
RTS0048181,169
RTS0048182,105
RTS0048183,138
RTS0048184,169
RTS0048185,153
RTS0048186,107
RTS0048187,1
RTS0048188,111
RTS0048189,168
RTS0048190,84
RTS0048191,85
RTS0048192,111
RTS0048193,75
RTS0048194,106
RTS0048195,97
RTS0048196,81
RTS0048197,114
RTS0048198,113
RTS0048200,86
RTS0048201,93
RTS0048202,80
RTS0048203,117
RTS0048204,105
RTS0048205,106
RTS0048207,62
RTS0048208,116
RTS0048209,102
RTS0048210,107
RTS0048211,87
RTS0048212,67
RTS0048213,113
RTS0048214,120
RTS0048215,131
RTS0048216,108
RTS0048217,105
RTS0048218,114
RTS0048219,103
RTS0048220,122
RTS0048221,98
RTS0048222,104
RTS0048223,70
RTS0048224,103
RTS0048225,71
RTS0048226,112
RTS0048227,139
RTS0048228,100
RTS0048229,72
RTS0048230,81
RTS0048231,97
RTS0048232,109
RTS0048233,82
RTS0048234,101
RTS0048235,88
RTS0048236,100
RTS0048237,96
RTS0048238,104
RTS0048239,89
RTS0048240,90
RTS0048241,139
RTS0048242,141
RTS0048243,130
RTS0048244,116
RTS0048245,102
RTS0048246,115
RTS0049343,183
RTS0049344,439
RTS0049345,184
RTS0049346,61
RTS0049347,73
RTS0049348,96
RTS0049349,105
RTS0049350,87
RTS0049351,92
RTS0049352,91
RTS0049353,83
RTS0049354,52
RTS0049355,74
RTS0049356,141
RTS0049357,79
RTS0049358,55
RTS0049359,70
RTS0049360,140
RTS0049361,96
RTS0049362,86
RTS0049363,95
RTS0049364,119
RTS0049365,88
RTS0049366,196
RTS0049367,240
RTS0049368,132
RTS0049369,76
RTS0049370,77
RTS0049371,144
RTS0049372,89
RTS0049373,280
RTS0049374,235
RTS0049375,204
RTS0049376,189
RTS0049377,204
RTS0049378,223
RTS0049379,106
RTS0049380,213
RTS0049381,166
RTS0049382,114
RTS0049383,98
RTS0049384,65
RTS0049385,77
RTS0049386,138
RTS0049387,132
RTS0049388,98
RTS0049389,121
RTS0049390,786
RTS0049391,880
RTS0049392,755
RTS0049393,1118
RTS0049394,328
RTS0049395,241
RTS0049396,256
RTS0049397,258
RTS0049398,384
RTS0049399,226
RTS0049400,97
RTS0049401,87
RTS0049402,115
RTS0049403,73
RTS0049404,126
RTS0049405,97
RTS0049406,96
RTS0049407,117
RTS0049408,106
RTS0049409,100
RTS0049410,94
RTS0049411,120
RTS0049412,61
RTS0049413,54
RTS0049414,75
RTS0049415,142
RTS0049416,113
RTS0049417,99
RTS0049418,111
RTS0049419,99
RTS0049420,71
RTS0049421,86
RTS0049422,78
RTS0049423,85
RTS0049424,183
RTS0049425,98
RTS0049426,143
RTS0049427,114
RTS0049428,65
RTS0049429,136
RTS0049430,120
RTS0049431,102
RTS0049432,99
RTS0049433,102
RTS0049434,93
RTS0049435,68
RTS0049436,62
RTS0049437,177
RTS0049438,88
RTS0049439,92
RTS0049440,129
RTS0049441,139
RTS0049442,140
RTS0049443,114
RTS0049444,131
RTS0049445,91
RTS0049446,102
RTS0049447,117
RTS0049448,72
RTS0049449,140
RTS0049450,113
RTS0049451,133
RTS0049452,107
RTS0049453,129
RTS0049454,84
RTS0049455,90
RTS0049456,114
RTS0049457,117
RTS0049458,101
RTS0049459,116
RTS0049460,113
RTS0049461,160
RTS0049462,200
RTS0049463,79
RTS0049464,71
RTS0049465,89
RTS0049466,56
RTS0049467,61
RTS0049468,89
RTS0049469,89
RTS0049470,111
RTS0049471,240
RTS0049472,121
RTS0049473,293
RTS0049474,85
RTS0049475,99
RTS0049476,119
RTS0049477,69
RTS0049478,117
RTS0049479,2969
RTS0049480,249
RTS0049481,40
RTS0049482,68
RTS0049483,76
RTS0049484,105
RTS0049485,114
RTS0997079,44
RTS0997080,113
RTS0997081,85
RTS0997082,70
RTS0997083,72
RTS0997084,100
RTS0997085,75
RTS0997086,97
RTS0997087,54
RTS0997088,5058
RTS0997089,2530
RTS0997090,319
RTS0997091,174
RTS0997092,55
RTS0997093,63
RTS0997094,10
RTS0997095,58
RTS0997096,53
RTS0997097,32
RTS0997098,69
RTS0997099,53
RTS0997100,67
RTS0997101,51
RTS0997102,45
RTS0997103,36
RTS0997104,46
RTS0997105,42
RTS0997106,54
RTS0997107,40
RTS0997108,68
RTS0997109,25
RTS0997110,59
RTS0997111,36
RTS0997112,53
RTS0997113,55
RTS0997114,51
RTS0997115,40
RTS0997116,47
RTS0997117,62
RTS0997118,45
RTS0997119,48
RTS0997120,44
RTS0997121,90
RTS0997122,124
RTS0997123,151
RTS0997124,67
RTS0997125,131
RTS0997126,213
RTS0997127,229
RTS0997128,210
RTS0997129,247
RTS0997130,85
</Code_Summary>
