# Supplementary material for: Spatial meta-transcriptomics reveal associations of intratumor bacteria burden with lung cancer cells showing a distinct oncogenic signature
Source: J Immunother Cancer. 2022 Jul 6;10(7):e004698. doi: 10.1136/jitc-2022-004698 (PMC9260850; doi:10.1136/jitc-2022-004698)
Supplement: Supplementary data [file jitc-2022-004698supp009.zip › DSP-1001660004186-C-E11.dcc]

<Header>
FileVersion,0.02
SoftwareVersion,"GeoMx_NGS_Pipeline_ 2.0.0"
Date,2020-6-15
</Header>

<Scan_Attributes>
ID,DSP-1001660004186-C-E11
Plate_ID,1001660004186
Well,E11
</Scan_Attributes>

<NGS_Processing_Attributes>
SeqSetId,
tamperedIni,No
Raw,5400024
Trimmed,5204251
Stitched,5173638
Aligned,5080214
umiQ30,0.9919
rtsQ30,0.9911
</NGS_Processing_Attributes>


<Code_Summary>
RTS0039454,105
RTS0039455,93
RTS0039456,97
RTS0039457,217
RTS0039458,62
RTS0039459,78
RTS0039460,73
RTS0039461,107
RTS0039462,83
RTS0039463,94
RTS0039464,119
RTS0039465,167
RTS0039466,113
RTS0039467,325
RTS0039468,99
RTS0039469,71
RTS0039470,97
RTS0039471,111
RTS0039472,117
RTS0039473,87
RTS0039474,198
RTS0039475,189
RTS0039476,269
RTS0039477,228
RTS0039478,189
RTS0039479,96
RTS0039480,68
RTS0039481,64
RTS0039482,94
RTS0039483,60
RTS0039484,68
RTS0039485,117
RTS0039486,66
RTS0039487,65
RTS0039488,112
RTS0039489,86
RTS0039490,99
RTS0039491,113
RTS0039492,80
RTS0039493,88
RTS0039494,131
RTS0039495,113
RTS0039496,151
RTS0039497,92
RTS0039498,100
RTS0039499,282
RTS0039500,86
RTS0039501,174
RTS0039502,244
RTS0039503,168
RTS0039504,91
RTS0039505,170
RTS0039506,104
RTS0039507,99
RTS0039508,112
RTS0039509,90
RTS0039510,120
RTS0039511,155
RTS0039512,61
RTS0039513,91
RTS0039514,185
RTS0039515,227
RTS0039516,92
RTS0039517,72
RTS0039518,99
RTS0039519,80
RTS0039520,84
RTS0039521,78
RTS0039522,75
RTS0039523,76
RTS0039524,88
RTS0039525,95
RTS0039526,95
RTS0039527,121
RTS0039528,79
RTS0039529,133
RTS0039530,85
RTS0039531,95
RTS0039532,96
RTS0039533,120
RTS0039534,66
RTS0039535,74
RTS0039536,91
RTS0039537,69
RTS0039538,86
RTS0039539,88
RTS0039540,80
RTS0039541,102
RTS0039542,97
RTS0039543,96
RTS0039544,58
RTS0039545,94
RTS0039546,81
RTS0039547,86
RTS0039548,83
RTS0039549,118
RTS0039550,96
RTS0039551,83
RTS0039552,47
RTS0039553,100
RTS0039554,87
RTS0039555,106
RTS0039556,39
RTS0039557,93
RTS0039558,72
RTS0039559,84
RTS0039560,76
RTS0039561,69
RTS0039562,81
RTS0039563,76
RTS0039564,99
RTS0039565,135
RTS0039566,98
RTS0039567,78
RTS0039568,88
RTS0039569,92
RTS0039570,78
RTS0039571,70
RTS0039572,82
RTS0039573,60
RTS0039574,73
RTS0039575,74
RTS0039576,51
RTS0039577,96
RTS0039578,85
RTS0039579,92
RTS0039580,102
RTS0039581,81
RTS0039582,67
RTS0039583,129
RTS0039584,109
RTS0039585,89
RTS0039586,59
RTS0039587,74
RTS0039588,62
RTS0039589,72
RTS0039590,77
RTS0039591,103
RTS0039592,81
RTS0039593,80
RTS0039594,100
RTS0039595,50
RTS0039596,119
RTS0039597,83
RTS0039598,90
RTS0039599,77
RTS0039600,88
RTS0039601,77
RTS0039602,51
RTS0039603,79
RTS0039604,101
RTS0039605,86
RTS0039606,63
RTS0039607,107
RTS0039608,82
RTS0039609,72
RTS0039610,85
RTS0039611,96
RTS0039612,81
RTS0039613,80
RTS0039614,78
RTS0039615,66
RTS0039616,69
RTS0039617,65
RTS0039619,85
RTS0039620,86
RTS0039621,66
RTS0039622,83
RTS0039623,92
RTS0039624,79
RTS0039625,98
RTS0039626,75
RTS0039627,77
RTS0039628,58
RTS0039629,65
RTS0039630,62
RTS0039631,52
RTS0039632,78
RTS0039633,78
RTS0039634,111
RTS0039635,88
RTS0039636,48
RTS0039637,67
RTS0039638,87
RTS0039639,88
RTS0039640,46
RTS0039641,97
RTS0039642,91
RTS0039643,86
RTS0039644,60
RTS0039645,68
RTS0039646,99
RTS0039647,56
RTS0039648,76
RTS0039649,97
RTS0039650,83
RTS0039651,140
RTS0039652,114
RTS0039653,123
RTS0039654,95
RTS0039655,148
RTS0039656,84
RTS0039657,88
RTS0039658,86
RTS0039659,103
RTS0039660,57
RTS0039661,86
RTS0039662,68
RTS0039663,78
RTS0039664,96
RTS0039665,79
RTS0039666,86
RTS0039667,82
RTS0039668,75
RTS0039669,128
RTS0039670,89
RTS0039671,121
RTS0039672,159
RTS0039673,141
RTS0039674,130
RTS0039675,105
RTS0039676,110
RTS0039677,75
RTS0039678,67
RTS0039679,107
RTS0039680,58
RTS0039681,111
RTS0039682,90
RTS0039683,70
RTS0039684,67
RTS0039685,85
RTS0039686,100
RTS0039687,114
RTS0039688,109
RTS0039689,92
RTS0039690,84
RTS0039691,74
RTS0039692,93
RTS0039693,62
RTS0039694,94
RTS0039695,72
RTS0039696,74
RTS0039697,107
RTS0039698,63
RTS0039699,89
RTS0039700,84
RTS0039701,61
RTS0039702,90
RTS0039703,96
RTS0039704,94
RTS0039705,67
RTS0039706,82
RTS0039707,100
RTS0039708,90
RTS0039709,87
RTS0039710,116
RTS0039711,90
RTS0039712,113
RTS0039713,112
RTS0039714,98
RTS0039715,89
RTS0039716,50
RTS0039717,73
RTS0039718,51
RTS0039719,56
RTS0039720,130
RTS0039721,92
RTS0039722,75
RTS0039723,119
RTS0039724,109
RTS0039725,118
RTS0039726,117
RTS0039727,92
RTS0039728,92
RTS0039729,91
RTS0039730,82
RTS0039731,116
RTS0039732,109
RTS0039733,97
RTS0039734,136
RTS0039735,101
RTS0039736,73
RTS0039737,95
RTS0039738,72
RTS0039739,98
RTS0039740,94
RTS0039741,69
RTS0039742,92
RTS0039743,91
RTS0039744,60
RTS0039745,92
RTS0039746,77
RTS0039747,107
RTS0039749,82
RTS0039750,109
RTS0039751,85
RTS0039752,72
RTS0039753,96
RTS0039754,83
RTS0039755,97
RTS0039756,82
RTS0039757,99
RTS0039758,74
RTS0039759,85
RTS0039760,104
RTS0039761,89
RTS0039762,106
RTS0039763,93
RTS0039764,78
RTS0039765,60
RTS0039766,97
RTS0039767,98
RTS0039768,107
RTS0039769,85
RTS0039770,283
RTS0039771,95
RTS0039772,102
RTS0039773,107
RTS0039774,66
RTS0039775,126
RTS0039776,104
RTS0039777,82
RTS0039778,58
RTS0039779,52
RTS0039780,79
RTS0039781,98
RTS0039782,87
RTS0039783,75
RTS0039784,74
RTS0039785,97
RTS0039786,88
RTS0039787,71
RTS0039788,70
RTS0039789,56
RTS0039790,103
RTS0039791,113
RTS0039792,65
RTS0039793,64
RTS0039794,100
RTS0039795,64
RTS0039796,69
RTS0039797,86
RTS0039798,93
RTS0039799,97
RTS0039800,72
RTS0039801,63
RTS0039802,71
RTS0039803,68
RTS0039804,61
RTS0039805,83
RTS0039806,97
RTS0039807,64
RTS0039808,120
RTS0039809,84
RTS0039810,77
RTS0039811,86
RTS0039812,85
RTS0039813,51
RTS0039814,90
RTS0039815,83
RTS0039816,90
RTS0039817,86
RTS0039818,85
RTS0039819,93
RTS0039820,75
RTS0039821,90
RTS0039822,97
RTS0039823,103
RTS0039824,66
RTS0039825,63
RTS0039826,75
RTS0039827,104
RTS0039828,89
RTS0039829,91
RTS0039830,88
RTS0039831,58
RTS0039832,92
RTS0039833,78
RTS0039834,74
RTS0039835,123
RTS0039836,108
RTS0039838,62
RTS0039839,89
RTS0039840,60
RTS0039841,120
RTS0039842,78
RTS0039843,55
RTS0039844,89
RTS0039845,103
RTS0039846,104
RTS0039847,91
RTS0039848,73
RTS0039849,69
RTS0039850,79
RTS0039851,80
RTS0039852,102
RTS0039853,79
RTS0039854,84
RTS0039855,70
RTS0039856,75
RTS0039857,72
RTS0039858,81
RTS0039859,129
RTS0039860,102
RTS0039861,74
RTS0039862,73
RTS0039863,71
RTS0039864,75
RTS0039865,71
RTS0039866,82
RTS0039867,132
RTS0039868,56
RTS0039869,82
RTS0039870,115
RTS0039871,94
RTS0039872,76
RTS0039873,72
RTS0039874,80
RTS0039875,94
RTS0039876,104
RTS0039877,105
RTS0039878,68
RTS0039879,92
RTS0039880,77
RTS0039881,75
RTS0039882,64
RTS0039883,64
RTS0039884,53
RTS0039885,88
RTS0039886,74
RTS0039887,82
RTS0039888,95
RTS0039890,57
RTS0039891,95
RTS0039892,56
RTS0039893,99
RTS0039894,79
RTS0039895,82
RTS0039896,72
RTS0039897,74
RTS0039898,124
RTS0039899,93
RTS0039900,103
RTS0039901,74
RTS0039902,95
RTS0039903,62
RTS0039904,103
RTS0039905,101
RTS0039906,93
RTS0039907,109
RTS0039908,107
RTS0039909,98
RTS0039910,83
RTS0039911,44
RTS0039912,72
RTS0039913,67
RTS0039914,99
RTS0039915,90
RTS0039916,78
RTS0039917,88
RTS0039918,126
RTS0039919,93
RTS0039920,72
RTS0039921,80
RTS0039922,112
RTS0039923,65
RTS0039924,88
RTS0039925,65
RTS0039926,88
RTS0039927,86
RTS0039928,100
RTS0039929,92
RTS0039930,110
RTS0039931,68
RTS0039932,100
RTS0039933,83
RTS0039934,73
RTS0039935,79
RTS0039936,74
RTS0039937,67
RTS0039938,97
RTS0039939,89
RTS0039940,79
RTS0039941,76
RTS0039942,80
RTS0039943,62
RTS0039944,84
RTS0039945,81
RTS0039946,79
RTS0039947,87
RTS0039948,134
RTS0039949,107
RTS0039950,101
RTS0039951,80
RTS0039952,89
RTS0039953,76
RTS0039954,69
RTS0039955,112
RTS0039956,113
RTS0039957,110
RTS0039958,89
RTS0039959,108
RTS0039960,138
RTS0039961,79
RTS0039962,75
RTS0039963,77
RTS0039964,112
RTS0039965,79
RTS0039966,96
RTS0039967,56
RTS0039968,53
RTS0039969,78
RTS0039970,76
RTS0039971,88
RTS0039972,53
RTS0039973,102
RTS0039974,89
RTS0039975,79
RTS0039976,72
RTS0039977,84
RTS0039978,86
RTS0039979,90
RTS0039980,71
RTS0039981,76
RTS0039982,99
RTS0039983,97
RTS0039984,63
RTS0039985,99
RTS0039986,151
RTS0039987,112
RTS0039988,92
RTS0039989,111
RTS0039990,71
RTS0039991,47
RTS0039992,72
RTS0039993,74
RTS0039994,46
RTS0039995,93
RTS0039996,258
RTS0039997,139
RTS0039998,245
RTS0039999,241
RTS0040000,200
RTS0040001,52
RTS0040002,75
RTS0040003,88
RTS0040004,88
RTS0040005,92
RTS0040006,111
RTS0040007,70
RTS0040008,55
RTS0040009,84
RTS0040010,90
RTS0040011,90
RTS0040012,81
RTS0040013,96
RTS0040014,72
RTS0040015,86
RTS0040016,52
RTS0040017,56
RTS0040018,64
RTS0040019,106
RTS0040020,97
RTS0040021,88
RTS0040022,95
RTS0040023,122
RTS0040024,57
RTS0040025,85
RTS0040026,63
RTS0040027,102
RTS0040028,71
RTS0040029,128
RTS0040030,166
RTS0040031,110
RTS0040032,85
RTS0040033,68
RTS0040034,79
RTS0040035,70
RTS0040036,91
RTS0040037,76
RTS0040038,78
RTS0040039,73
RTS0040040,67
RTS0040041,61
RTS0040042,81
RTS0040043,86
RTS0040044,92
RTS0040045,72
RTS0040046,113
RTS0040047,106
RTS0040048,164
RTS0040049,87
RTS0040050,62
RTS0040051,86
RTS0040052,82
RTS0040053,71
RTS0040054,109
RTS0040055,88
RTS0040056,86
RTS0040057,64
RTS0040058,71
RTS0040059,65
RTS0040060,84
RTS0040061,84
RTS0040062,99
RTS0040063,82
RTS0040064,89
RTS0040065,100
RTS0040066,96
RTS0040067,61
RTS0040068,92
RTS0040069,69
RTS0040070,87
RTS0040071,72
RTS0040072,113
RTS0040073,116
RTS0040074,107
RTS0040075,92
RTS0040076,95
RTS0040077,92
RTS0040078,83
RTS0040079,85
RTS0040080,70
RTS0040081,103
RTS0040082,87
RTS0040083,50
RTS0040084,95
RTS0040085,82
RTS0040086,73
RTS0040087,84
RTS0040088,73
RTS0040089,88
RTS0040090,82
RTS0040091,81
RTS0040092,76
RTS0040093,72
RTS0040094,79
RTS0040095,79
RTS0040096,76
RTS0040097,85
RTS0040098,69
RTS0040099,88
RTS0040100,83
RTS0040101,61
RTS0040102,76
RTS0040103,55
RTS0040104,71
RTS0040105,61
RTS0040106,109
RTS0040107,84
RTS0040108,81
RTS0040109,100
RTS0040110,91
RTS0040111,67
RTS0040112,90
RTS0040113,67
RTS0040114,67
RTS0040115,144
RTS0040116,91
RTS0040117,89
RTS0040118,67
RTS0040119,74
RTS0040120,59
RTS0040121,114
RTS0040122,118
RTS0040123,73
RTS0040124,80
RTS0040125,88
RTS0040126,51
RTS0040127,72
RTS0040128,56
RTS0040129,87
RTS0040130,100
RTS0040131,134
RTS0040132,89
RTS0040133,72
RTS0040134,95
RTS0040135,103
RTS0040136,69
RTS0040137,59
RTS0040138,82
RTS0040139,89
RTS0040140,72
RTS0040141,73
RTS0040142,104
RTS0040143,94
RTS0040144,100
RTS0040145,80
RTS0040146,92
RTS0040147,98
RTS0040148,52
RTS0040149,80
RTS0040150,71
RTS0040151,85
RTS0040152,75
RTS0040153,83
RTS0040154,88
RTS0040155,70
RTS0040156,71
RTS0040157,97
RTS0040158,62
RTS0040159,98
RTS0040160,102
RTS0040161,99
RTS0040162,59
RTS0040163,105
RTS0040164,63
RTS0040165,78
RTS0040166,45
RTS0040167,90
RTS0040168,65
RTS0040169,77
RTS0040170,86
RTS0040171,28
RTS0040172,78
RTS0040173,66
RTS0040174,46
RTS0040175,84
RTS0040176,71
RTS0040177,76
RTS0040178,58
RTS0040179,50
RTS0040180,99
RTS0040181,111
RTS0040182,79
RTS0040183,55
RTS0040184,69
RTS0040185,63
RTS0040186,92
RTS0040187,75
RTS0040188,44
RTS0040189,65
RTS0040190,57
RTS0040191,74
RTS0040192,65
RTS0040193,69
RTS0040194,101
RTS0040195,112
RTS0040196,81
RTS0040197,65
RTS0040198,68
RTS0040199,76
RTS0040200,68
RTS0040201,98
RTS0040202,97
RTS0040203,106
RTS0040204,85
RTS0040205,80
RTS0040206,89
RTS0040207,47
RTS0040208,70
RTS0040209,90
RTS0040210,100
RTS0040211,102
RTS0040212,87
RTS0040213,68
RTS0040214,104
RTS0040215,126
RTS0040216,75
RTS0040217,74
RTS0040218,76
RTS0040219,70
RTS0040220,63
RTS0040221,79
RTS0040222,66
RTS0040223,71
RTS0040224,46
RTS0040225,78
RTS0040226,80
RTS0040227,60
RTS0040228,69
RTS0040229,67
RTS0040230,80
RTS0040231,47
RTS0040232,87
RTS0040233,64
RTS0040234,79
RTS0040235,82
RTS0040236,68
RTS0040237,109
RTS0040238,90
RTS0040239,109
RTS0040240,93
RTS0040241,85
RTS0040242,68
RTS0040243,76
RTS0040244,78
RTS0040245,108
RTS0040246,78
RTS0040247,105
RTS0040248,78
RTS0040249,101
RTS0040250,80
RTS0040251,131
RTS0040252,96
RTS0040253,81
RTS0040254,73
RTS0040255,84
RTS0040256,74
RTS0040257,51
RTS0040258,85
RTS0040259,60
RTS0040260,86
RTS0040261,72
RTS0040262,91
RTS0040263,107
RTS0040264,82
RTS0040265,77
RTS0040266,75
RTS0040267,62
RTS0040268,81
RTS0040269,64
RTS0040270,116
RTS0040271,77
RTS0040272,85
RTS0040273,74
RTS0040274,68
RTS0040275,96
RTS0040276,58
RTS0040277,81
RTS0040278,142
RTS0040279,114
RTS0040280,90
RTS0040281,102
RTS0040282,62
RTS0040283,103
RTS0040284,83
RTS0040285,87
RTS0040286,89
RTS0040287,82
RTS0040288,87
RTS0040289,63
RTS0040290,95
RTS0040291,58
RTS0040292,75
RTS0040293,84
RTS0040294,76
RTS0040295,102
RTS0040296,72
RTS0040297,105
RTS0040298,92
RTS0040299,73
RTS0040300,78
RTS0040301,65
RTS0040302,52
RTS0040303,56
RTS0040304,50
RTS0040305,79
RTS0040306,95
RTS0040307,82
RTS0040308,88
RTS0040309,78
RTS0040310,98
RTS0040311,88
RTS0040312,94
RTS0040313,54
RTS0040314,101
RTS0040315,84
RTS0040316,70
RTS0040317,76
RTS0040318,74
RTS0040319,97
RTS0040320,82
RTS0040321,124
RTS0040322,100
RTS0040323,94
RTS0040324,115
RTS0040325,60
RTS0040326,67
RTS0040327,91
RTS0040328,65
RTS0040329,93
RTS0040330,71
RTS0040331,105
RTS0040332,98
RTS0040333,70
RTS0040334,94
RTS0040335,70
RTS0040336,69
RTS0040337,139
RTS0040338,33
RTS0040339,81
RTS0040340,70
RTS0040341,117
RTS0040342,70
RTS0040343,65
RTS0040344,102
RTS0040345,111
RTS0040346,87
RTS0040347,115
RTS0040348,72
RTS0040349,121
RTS0040350,82
RTS0040351,92
RTS0040352,102
RTS0040353,110
RTS0040354,94
RTS0040355,86
RTS0040356,111
RTS0040357,97
RTS0040358,79
RTS0040359,90
RTS0040360,115
RTS0040361,106
RTS0040363,58
RTS0040364,90
RTS0040365,85
RTS0040366,126
RTS0040367,189
RTS0040368,277
RTS0040369,225
RTS0040370,188
RTS0040371,109
RTS0040372,98
RTS0040373,94
RTS0040374,60
RTS0040375,76
RTS0040376,121
RTS0040377,131
RTS0040378,115
RTS0040379,95
RTS0040380,84
RTS0040381,76
RTS0040382,86
RTS0040383,62
RTS0040384,40
RTS0040385,54
RTS0040386,106
RTS0040387,92
RTS0040388,94
RTS0040389,88
RTS0040390,112
RTS0040391,111
RTS0040392,101
RTS0040393,94
RTS0040394,116
RTS0040395,97
RTS0040396,114
RTS0040397,106
RTS0040398,121
RTS0040399,131
RTS0040400,114
RTS0040401,82
RTS0040402,97
RTS0040403,76
RTS0040404,85
RTS0040405,36
RTS0040406,99
RTS0040407,83
RTS0040408,103
RTS0040409,77
RTS0040410,70
RTS0040411,102
RTS0040412,63
RTS0040413,88
RTS0040414,110
RTS0040415,84
RTS0040416,118
RTS0040417,55
RTS0040418,56
RTS0040419,122
RTS0040420,108
RTS0040421,79
RTS0040422,130
RTS0040423,111
RTS0040424,79
RTS0040425,66
RTS0040426,77
RTS0040428,166
RTS0040429,75
RTS0040430,88
RTS0040431,90
RTS0040432,69
RTS0040433,65
RTS0040434,67
RTS0040435,112
RTS0040436,69
RTS0040437,101
RTS0040438,200
RTS0040439,235
RTS0040440,141
RTS0040441,104
RTS0040442,96
RTS0040443,99
RTS0040444,92
RTS0040445,92
RTS0040446,97
RTS0040447,90
RTS0040448,78
RTS0040449,84
RTS0040450,75
RTS0040451,95
RTS0040452,88
RTS0040453,83
RTS0040454,57
RTS0040455,120
RTS0040456,107
RTS0040457,80
RTS0040458,46
RTS0040459,67
RTS0040460,83
RTS0040461,74
RTS0040462,80
RTS0040463,79
RTS0040464,82
RTS0040465,78
RTS0040466,74
RTS0040467,65
RTS0040468,103
RTS0040469,86
RTS0040470,69
RTS0040471,151
RTS0040472,79
RTS0040473,69
RTS0040474,71
RTS0040475,67
RTS0040476,78
RTS0040477,91
RTS0040478,77
RTS0040479,80
RTS0040480,90
RTS0040481,75
RTS0040482,95
RTS0040483,74
RTS0040484,92
RTS0040485,82
RTS0040486,84
RTS0040487,64
RTS0040488,73
RTS0040489,86
RTS0040490,87
RTS0040491,67
RTS0040492,86
RTS0040493,76
RTS0040494,84
RTS0040495,64
RTS0040496,67
RTS0040497,81
RTS0040498,74
RTS0040499,81
RTS0040500,98
RTS0040501,66
RTS0040502,80
RTS0040503,84
RTS0040504,88
RTS0040505,47
RTS0040506,78
RTS0040507,77
RTS0040508,79
RTS0040509,54
RTS0040510,37
RTS0040511,90
RTS0040512,82
RTS0040513,104
RTS0040514,76
RTS0040515,117
RTS0040516,91
RTS0040517,73
RTS0040518,61
RTS0040519,63
RTS0040520,55
RTS0040521,35
RTS0040522,54
RTS0040523,61
RTS0040524,38
RTS0040525,94
RTS0040526,135
RTS0040527,66
RTS0040528,90
RTS0040529,69
RTS0040530,65
RTS0040531,71
RTS0040532,88
RTS0040533,49
RTS0040534,67
RTS0040535,73
RTS0040536,57
RTS0040537,128
RTS0040538,84
RTS0040539,86
RTS0040540,99
RTS0040541,54
RTS0040542,67
RTS0040543,90
RTS0040544,71
RTS0040545,55
RTS0040546,58
RTS0040547,65
RTS0040548,75
RTS0040549,68
RTS0040550,59
RTS0040551,46
RTS0040552,62
RTS0040553,95
RTS0040554,91
RTS0040555,49
RTS0040556,53
RTS0040557,67
RTS0040558,49
RTS0040559,57
RTS0040560,61
RTS0040561,76
RTS0040562,69
RTS0040563,72
RTS0040564,70
RTS0040565,70
RTS0040566,80
RTS0040567,82
RTS0040568,68
RTS0040569,74
RTS0040570,78
RTS0040571,73
RTS0040572,48
RTS0040573,71
RTS0040574,117
RTS0040575,72
RTS0040576,75
RTS0040577,73
RTS0040578,65
RTS0040579,68
RTS0040580,65
RTS0040581,50
RTS0040582,124
RTS0040583,82
RTS0040584,91
RTS0040585,78
RTS0040586,84
RTS0040587,57
RTS0040588,105
RTS0040589,58
RTS0040590,69
RTS0040591,102
RTS0040592,93
RTS0040593,46
RTS0040594,64
RTS0040595,79
RTS0040596,96
RTS0040597,101
RTS0040598,55
RTS0040599,84
RTS0040600,75
RTS0040601,68
RTS0040602,85
RTS0040603,76
RTS0040604,123
RTS0040605,83
RTS0040606,98
RTS0040607,155
RTS0040608,126
RTS0040609,85
RTS0040610,107
RTS0040611,107
RTS0040612,80
RTS0040613,92
RTS0040614,109
RTS0040615,97
RTS0040616,72
RTS0040617,55
RTS0040618,46
RTS0040619,79
RTS0040620,88
RTS0040621,78
RTS0040622,72
RTS0040623,91
RTS0040624,83
RTS0040625,93
RTS0040626,61
RTS0040627,76
RTS0040628,99
RTS0040629,92
RTS0040630,96
RTS0040631,119
RTS0040632,83
RTS0040633,101
RTS0040634,94
RTS0040635,87
RTS0040636,109
RTS0040637,92
RTS0040638,89
RTS0040639,86
RTS0040640,69
RTS0040641,90
RTS0040642,129
RTS0040643,86
RTS0040644,96
RTS0040645,148
RTS0040646,73
RTS0040647,64
RTS0040648,110
RTS0040649,90
RTS0040650,56
RTS0040651,101
RTS0040652,52
RTS0040653,71
RTS0040654,86
RTS0040655,54
RTS0040656,71
RTS0040657,73
RTS0040658,61
RTS0040659,99
RTS0040660,65
RTS0040661,52
RTS0040662,57
RTS0040663,83
RTS0040664,55
RTS0040665,45
RTS0040666,83
RTS0040667,58
RTS0040668,47
RTS0040669,60
RTS0040670,67
RTS0040671,47
RTS0040672,79
RTS0040673,101
RTS0040674,87
RTS0040675,85
RTS0040676,71
RTS0040677,76
RTS0040678,127
RTS0040679,72
RTS0040680,148
RTS0040681,54
RTS0040682,64
RTS0040683,107
RTS0040684,136
RTS0040685,48
RTS0040686,72
RTS0040687,95
RTS0040688,59
RTS0040689,78
RTS0040690,92
RTS0040691,83
RTS0040692,66
RTS0040693,83
RTS0040694,66
RTS0040695,76
RTS0040696,71
RTS0040697,97
RTS0040698,53
RTS0040699,69
RTS0040700,92
RTS0040701,65
RTS0040702,93
RTS0040703,83
RTS0040704,87
RTS0040705,130
RTS0040706,67
RTS0040707,69
RTS0040708,46
RTS0040709,74
RTS0040710,65
RTS0040711,78
RTS0040712,74
RTS0040713,90
RTS0040714,74
RTS0040715,85
RTS0040716,69
RTS0040717,77
RTS0040718,66
RTS0040719,68
RTS0040720,89
RTS0040721,58
RTS0040722,62
RTS0040723,93
RTS0040724,76
RTS0040725,79
RTS0040726,71
RTS0040727,110
RTS0040728,101
RTS0040729,121
RTS0040730,86
RTS0040731,91
RTS0040732,65
RTS0040733,71
RTS0040734,82
RTS0040735,77
RTS0040736,194
RTS0040737,152
RTS0040738,151
RTS0040739,160
RTS0040740,115
RTS0040741,80
RTS0040742,70
RTS0040743,102
RTS0040744,91
RTS0040745,103
RTS0040746,98
RTS0040747,87
RTS0040748,64
RTS0040749,88
RTS0040750,81
RTS0040751,91
RTS0040752,108
RTS0040753,85
RTS0040754,69
RTS0040755,71
RTS0040756,79
RTS0040757,84
RTS0040758,79
RTS0040759,80
RTS0040760,107
RTS0040761,96
RTS0040762,101
RTS0040763,70
RTS0040764,91
RTS0040765,115
RTS0040766,94
RTS0040767,108
RTS0040768,121
RTS0040769,119
RTS0040770,71
RTS0040771,111
RTS0040772,84
RTS0040773,85
RTS0040774,104
RTS0040775,119
RTS0040776,57
RTS0040777,83
RTS0040778,53
RTS0040779,85
RTS0040780,63
RTS0040781,81
RTS0040782,107
RTS0040783,74
RTS0040784,104
RTS0040785,76
RTS0040786,69
RTS0040787,90
RTS0040788,72
RTS0040789,87
RTS0040790,81
RTS0040791,73
RTS0040792,67
RTS0040793,50
RTS0040794,64
RTS0040795,57
RTS0040796,205
RTS0040797,86
RTS0040798,91
RTS0040799,63
RTS0040800,75
RTS0040801,92
RTS0040802,102
RTS0040803,105
RTS0040804,71
RTS0040805,62
RTS0040806,78
RTS0040807,73
RTS0040808,91
RTS0040809,93
RTS0040810,84
RTS0040811,96
RTS0040812,90
RTS0040813,65
RTS0040814,86
RTS0040815,84
RTS0040816,92
RTS0040817,62
RTS0040818,118
RTS0040819,86
RTS0040820,123
RTS0040821,107
RTS0040822,135
RTS0040823,100
RTS0040824,79
RTS0040825,104
RTS0040826,171
RTS0040827,102
RTS0040828,85
RTS0040830,129
RTS0040831,102
RTS0040832,87
RTS0040833,97
RTS0040834,62
RTS0040836,141
RTS0040837,90
RTS0040838,112
RTS0040839,118
RTS0040840,95
RTS0040841,75
RTS0040842,89
RTS0040843,120
RTS0040844,108
RTS0040845,88
RTS0040846,120
RTS0040847,86
RTS0040848,92
RTS0040849,75
RTS0040850,115
RTS0040851,69
RTS0040852,63
RTS0040853,87
RTS0040854,81
RTS0040855,101
RTS0040856,87
RTS0040857,93
RTS0040858,87
RTS0040859,60
RTS0040860,83
RTS0040861,87
RTS0040862,95
RTS0040863,85
RTS0040864,77
RTS0040865,82
RTS0040866,89
RTS0040867,74
RTS0040868,103
RTS0040869,130
RTS0040870,91
RTS0040871,68
RTS0040872,76
RTS0040873,100
RTS0040874,98
RTS0040875,75
RTS0040876,74
RTS0040877,81
RTS0040878,74
RTS0040879,70
RTS0040880,101
RTS0040881,98
RTS0040882,71
RTS0040883,62
RTS0040884,83
RTS0040885,88
RTS0040886,124
RTS0040887,115
RTS0040888,122
RTS0040889,243
RTS0040890,148
RTS0040891,87
RTS0040892,127
RTS0040893,84
RTS0040894,80
RTS0040895,97
RTS0040896,52
RTS0040897,91
RTS0040898,74
RTS0040899,67
RTS0040900,71
RTS0040901,122
RTS0040902,77
RTS0040903,59
RTS0040904,102
RTS0040905,89
RTS0040906,118
RTS0040907,84
RTS0040908,79
RTS0040909,90
RTS0040910,74
RTS0040911,102
RTS0040912,81
RTS0040913,64
RTS0040914,77
RTS0040915,81
RTS0040916,105
RTS0040917,91
RTS0040918,98
RTS0040919,66
RTS0040920,72
RTS0040921,67
RTS0040922,67
RTS0040923,74
RTS0040924,77
RTS0040925,72
RTS0040926,95
RTS0040927,66
RTS0040928,58
RTS0040929,67
RTS0040930,80
RTS0040931,78
RTS0040932,83
RTS0040933,52
RTS0040934,80
RTS0040935,76
RTS0040936,77
RTS0040937,101
RTS0040938,97
RTS0040939,96
RTS0040940,72
RTS0040941,77
RTS0040942,69
RTS0040943,69
RTS0040944,141
RTS0040945,74
RTS0040946,73
RTS0040947,92
RTS0040948,97
RTS0040949,107
RTS0040950,101
RTS0040951,92
RTS0040952,71
RTS0040953,62
RTS0040954,59
RTS0040955,72
RTS0040956,102
RTS0040957,75
RTS0040958,73
RTS0040959,78
RTS0040960,98
RTS0040961,80
RTS0040962,72
RTS0040963,91
RTS0040964,104
RTS0040965,69
RTS0040966,79
RTS0040967,95
RTS0040968,97
RTS0040969,64
RTS0040970,113
RTS0040971,101
RTS0040972,97
RTS0040973,79
RTS0040974,89
RTS0040975,71
RTS0040976,87
RTS0040977,79
RTS0040978,52
RTS0040979,110
RTS0040980,62
RTS0040981,70
RTS0040982,87
RTS0040983,96
RTS0040984,92
RTS0040985,74
RTS0040986,131
RTS0040987,120
RTS0040988,102
RTS0040989,68
RTS0040990,89
RTS0040991,131
RTS0040992,55
RTS0040993,64
RTS0040994,103
RTS0040995,72
RTS0040996,67
RTS0040997,88
RTS0040998,62
RTS0040999,95
RTS0041000,78
RTS0041001,65
RTS0041002,99
RTS0041003,114
RTS0041004,86
RTS0041005,78
RTS0041006,68
RTS0041007,61
RTS0041008,100
RTS0041009,86
RTS0041010,75
RTS0041011,59
RTS0041012,62
RTS0041013,67
RTS0041014,67
RTS0041015,49
RTS0041016,105
RTS0041017,79
RTS0041018,81
RTS0041019,72
RTS0041020,84
RTS0041021,75
RTS0041022,71
RTS0041023,83
RTS0041024,75
RTS0041025,82
RTS0041026,90
RTS0041027,57
RTS0041028,74
RTS0041029,79
RTS0041030,79
RTS0041031,80
RTS0041032,94
RTS0041033,64
RTS0041034,75
RTS0041035,82
RTS0041036,96
RTS0041037,84
RTS0041038,79
RTS0041039,50
RTS0041040,103
RTS0041041,68
RTS0041042,68
RTS0041043,87
RTS0041044,75
RTS0041045,85
RTS0041046,95
RTS0041047,94
RTS0041048,78
RTS0041049,128
RTS0041050,154
RTS0041051,93
RTS0041052,58
RTS0041053,93
RTS0041054,90
RTS0041055,82
RTS0041056,68
RTS0041057,79
RTS0041058,89
RTS0041059,72
RTS0041060,76
RTS0041061,73
RTS0041062,82
RTS0041063,96
RTS0041064,67
RTS0041066,83
RTS0041067,84
RTS0041068,103
RTS0041069,90
RTS0041070,202
RTS0041071,103
RTS0041072,95
RTS0041073,86
RTS0041074,86
RTS0041075,127
RTS0041076,80
RTS0041077,70
RTS0041078,98
RTS0041079,87
RTS0041080,97
RTS0041081,123
RTS0041082,67
RTS0041083,102
RTS0041084,77
RTS0041085,57
RTS0041086,119
RTS0041087,61
RTS0041088,83
RTS0041089,73
RTS0041090,72
RTS0041091,80
RTS0041092,101
RTS0041093,81
RTS0041094,101
RTS0041095,72
RTS0041096,60
RTS0041097,81
RTS0041098,70
RTS0041099,86
RTS0041100,58
RTS0041101,89
RTS0041102,92
RTS0041103,82
RTS0041104,84
RTS0041105,106
RTS0041106,120
RTS0041107,103
RTS0041108,103
RTS0041109,125
RTS0041110,109
RTS0041111,88
RTS0041112,95
RTS0041113,97
RTS0041114,95
RTS0041115,106
RTS0041116,87
RTS0041117,95
RTS0041118,113
RTS0041119,78
RTS0041120,97
RTS0041121,110
RTS0041122,96
RTS0041123,131
RTS0041124,51
RTS0041125,76
RTS0041126,98
RTS0041127,100
RTS0041128,157
RTS0041129,85
RTS0041130,86
RTS0041131,72
RTS0041132,93
RTS0041133,90
RTS0041134,101
RTS0041135,85
RTS0041136,122
RTS0041137,112
RTS0041138,100
RTS0041139,116
RTS0041140,70
RTS0041141,106
RTS0041142,107
RTS0041143,60
RTS0041144,77
RTS0041145,83
RTS0041146,90
RTS0041147,76
RTS0041148,75
RTS0041149,98
RTS0041150,73
RTS0041151,62
RTS0041152,75
RTS0041153,67
RTS0041154,79
RTS0041155,82
RTS0041156,119
RTS0041157,82
RTS0041158,95
RTS0041159,110
RTS0041160,76
RTS0041161,118
RTS0041162,74
RTS0041163,99
RTS0041164,97
RTS0041165,82
RTS0041166,63
RTS0041167,86
RTS0041168,88
RTS0041169,92
RTS0041170,93
RTS0041171,84
RTS0041172,82
RTS0041173,43
RTS0041174,81
RTS0041175,106
RTS0041176,76
RTS0041177,103
RTS0041178,75
RTS0041179,70
RTS0041180,78
RTS0041181,107
RTS0041182,76
RTS0041183,96
RTS0041184,105
RTS0041185,78
RTS0041186,80
RTS0041187,85
RTS0041188,86
RTS0041189,97
RTS0041190,89
RTS0041191,122
RTS0041192,65
RTS0041193,101
RTS0041194,70
RTS0041195,77
RTS0041196,99
RTS0041197,104
RTS0041198,102
RTS0041199,104
RTS0041200,85
RTS0041201,68
RTS0041202,110
RTS0041203,100
RTS0041204,92
RTS0041205,91
RTS0041206,93
RTS0041207,118
RTS0041208,101
RTS0041209,103
RTS0041210,55
RTS0041211,110
RTS0041212,94
RTS0041213,130
RTS0041214,118
RTS0041215,111
RTS0041216,92
RTS0041217,118
RTS0041218,87
RTS0041219,99
RTS0041220,93
RTS0041221,103
RTS0041222,52
RTS0041223,103
RTS0041224,80
RTS0041225,102
RTS0041226,76
RTS0041227,93
RTS0041228,62
RTS0041229,87
RTS0041230,85
RTS0041231,107
RTS0041232,89
RTS0041233,99
RTS0041234,150
RTS0041235,81
RTS0041236,69
RTS0041237,70
RTS0041238,79
RTS0041239,97
RTS0041240,119
RTS0041241,112
RTS0041242,93
RTS0041243,92
RTS0041244,94
RTS0041246,78
RTS0041247,90
RTS0041248,69
RTS0041249,76
RTS0041250,91
RTS0041251,96
RTS0041252,83
RTS0041253,86
RTS0041254,98
RTS0041255,94
RTS0041256,62
RTS0041257,116
RTS0041258,96
RTS0041259,99
RTS0041260,107
RTS0041261,110
RTS0041262,103
RTS0041263,87
RTS0041265,99
RTS0041266,103
RTS0041267,72
RTS0041268,87
RTS0041269,86
RTS0041270,121
RTS0041271,135
RTS0041272,85
RTS0041273,66
RTS0041274,86
RTS0041275,109
RTS0041276,93
RTS0041277,50
RTS0041278,68
RTS0041279,103
RTS0041280,78
RTS0041281,84
RTS0041282,95
RTS0041283,92
RTS0041284,100
RTS0041285,61
RTS0041286,67
RTS0041287,69
RTS0041288,92
RTS0041289,102
RTS0041290,81
RTS0041291,87
RTS0041292,76
RTS0041293,53
RTS0041294,57
RTS0041295,83
RTS0041296,87
RTS0041297,72
RTS0041298,101
RTS0041299,74
RTS0041300,96
RTS0041301,103
RTS0041302,85
RTS0041303,100
RTS0041304,93
RTS0041305,92
RTS0041306,83
RTS0041307,65
RTS0041308,61
RTS0041309,76
RTS0041310,74
RTS0041311,61
RTS0041312,83
RTS0041313,94
RTS0041314,118
RTS0041315,75
RTS0041316,104
RTS0041317,84
RTS0041318,97
RTS0041319,68
RTS0041320,101
RTS0041321,96
RTS0041322,69
RTS0041323,57
RTS0041324,80
RTS0041325,94
RTS0041326,77
RTS0041327,77
RTS0041328,102
RTS0041329,70
RTS0041330,94
RTS0041331,70
RTS0041332,83
RTS0041333,83
RTS0041334,82
RTS0041335,97
RTS0041346,99
RTS0041347,76
RTS0041348,66
RTS0041349,128
RTS0041350,155
RTS0041351,95
RTS0041352,106
RTS0041353,102
RTS0041354,84
RTS0041355,93
RTS0041356,96
RTS0041357,52
RTS0041358,92
RTS0041359,119
RTS0041360,77
RTS0041361,104
RTS0041362,82
RTS0041363,112
RTS0041364,108
RTS0041365,89
RTS0041366,66
RTS0041367,45
RTS0041368,86
RTS0041369,63
RTS0041370,73
RTS0041371,100
RTS0041372,93
RTS0041373,82
RTS0041374,91
RTS0041375,76
RTS0041376,269
RTS0041377,70
RTS0041378,72
RTS0041379,61
RTS0041380,73
RTS0041381,110
RTS0041382,90
RTS0041383,77
RTS0041384,92
RTS0041385,86
RTS0041386,101
RTS0041387,78
RTS0041388,107
RTS0041389,84
RTS0041390,71
RTS0041391,64
RTS0041392,86
RTS0041393,56
RTS0041394,76
RTS0041395,58
RTS0041396,62
RTS0041397,73
RTS0041398,110
RTS0041399,59
RTS0041400,81
RTS0041401,84
RTS0041402,124
RTS0041403,65
RTS0041404,46
RTS0041405,98
RTS0041406,113
RTS0041407,98
RTS0041408,66
RTS0041409,69
RTS0041410,68
RTS0041411,75
RTS0041412,81
RTS0041413,76
RTS0041414,89
RTS0041415,82
RTS0041416,74
RTS0041417,80
RTS0041418,89
RTS0041419,80
RTS0041420,68
RTS0041421,87
RTS0041422,102
RTS0041423,67
RTS0041424,97
RTS0041425,87
RTS0041426,93
RTS0041427,92
RTS0041428,83
RTS0041429,99
RTS0041430,115
RTS0041431,115
RTS0041432,80
RTS0041433,88
RTS0041434,89
RTS0041435,65
RTS0041436,93
RTS0041437,57
RTS0041438,87
RTS0041439,95
RTS0041440,85
RTS0041441,81
RTS0041442,55
RTS0041443,141
RTS0041444,102
RTS0041445,75
RTS0041446,78
RTS0041447,76
RTS0041448,62
RTS0041449,103
RTS0041450,101
RTS0041451,102
RTS0041452,111
RTS0041453,97
RTS0041454,68
RTS0041455,74
RTS0041456,70
RTS0041457,88
RTS0041458,52
RTS0041459,120
RTS0041460,53
RTS0041461,55
RTS0041462,97
RTS0041463,75
RTS0041464,72
RTS0041465,73
RTS0041466,76
RTS0041467,84
RTS0041468,114
RTS0041469,70
RTS0041470,98
RTS0041471,106
RTS0041472,58
RTS0041473,84
RTS0041474,73
RTS0041475,75
RTS0041476,65
RTS0041477,73
RTS0041478,66
RTS0041479,52
RTS0041480,73
RTS0041481,66
RTS0041482,77
RTS0041483,73
RTS0041484,88
RTS0041485,62
RTS0041486,84
RTS0041487,98
RTS0041488,84
RTS0041489,99
RTS0041490,75
RTS0041491,148
RTS0041492,69
RTS0041493,73
RTS0041494,70
RTS0041495,63
RTS0041496,85
RTS0041497,101
RTS0041498,96
RTS0041499,132
RTS0041500,124
RTS0041501,79
RTS0041502,81
RTS0041503,73
RTS0041504,97
RTS0041505,88
RTS0041506,94
RTS0041507,69
RTS0041508,63
RTS0041509,77
RTS0041510,80
RTS0041511,58
RTS0041512,73
RTS0041513,61
RTS0041514,77
RTS0041515,65
RTS0041516,87
RTS0041517,92
RTS0041518,78
RTS0041519,69
RTS0041520,91
RTS0041521,64
RTS0041522,99
RTS0041523,92
RTS0041524,91
RTS0041525,66
RTS0041526,78
RTS0041527,139
RTS0041528,156
RTS0041529,58
RTS0041530,127
RTS0041531,91
RTS0041532,87
RTS0041533,53
RTS0041534,95
RTS0041535,60
RTS0041536,103
RTS0041537,70
RTS0041538,77
RTS0041540,83
RTS0041541,59
RTS0041542,81
RTS0041543,51
RTS0041544,82
RTS0041545,91
RTS0041546,61
RTS0041547,90
RTS0041548,81
RTS0041549,75
RTS0041550,77
RTS0041551,111
RTS0041552,97
RTS0041553,70
RTS0041554,71
RTS0041555,84
RTS0041556,76
RTS0041557,61
RTS0041558,83
RTS0041559,72
RTS0041560,61
RTS0041561,86
RTS0041562,123
RTS0041563,68
RTS0041564,92
RTS0041565,100
RTS0041566,81
RTS0041567,112
RTS0041568,89
RTS0041569,64
RTS0041570,79
RTS0041571,71
RTS0041572,64
RTS0041573,62
RTS0041574,74
RTS0041575,88
RTS0041576,89
RTS0041577,63
RTS0041578,74
RTS0041579,76
RTS0041580,103
RTS0041581,74
RTS0041582,102
RTS0041583,116
RTS0041584,101
RTS0041585,88
RTS0041586,61
RTS0041587,106
RTS0041588,72
RTS0041589,85
RTS0041590,62
RTS0041591,51
RTS0041592,79
RTS0041593,56
RTS0041594,74
RTS0041595,58
RTS0041596,62
RTS0041597,73
RTS0041598,97
RTS0041599,70
RTS0041600,89
RTS0041601,97
RTS0041602,88
RTS0041603,85
RTS0041604,89
RTS0041605,85
RTS0041606,66
RTS0041607,67
RTS0041608,78
RTS0041609,83
RTS0041610,71
RTS0041611,81
RTS0041612,82
RTS0041613,84
RTS0041614,56
RTS0041615,88
RTS0041616,91
RTS0041617,96
RTS0041618,66
RTS0041619,79
RTS0041620,134
RTS0041621,97
RTS0041622,54
RTS0041623,112
RTS0041624,91
RTS0041625,88
RTS0041626,81
RTS0041627,66
RTS0041628,49
RTS0041629,92
RTS0041630,68
RTS0041631,102
RTS0041632,104
RTS0041633,110
RTS0041634,147
RTS0041635,122
RTS0041636,74
RTS0041637,104
RTS0041638,97
RTS0041639,62
RTS0041640,83
RTS0041641,84
RTS0041642,74
RTS0041643,96
RTS0041644,71
RTS0041645,81
RTS0041646,70
RTS0041647,111
RTS0041648,93
RTS0041649,85
RTS0041650,81
RTS0041651,98
RTS0041652,97
RTS0041653,103
RTS0041654,78
RTS0041655,76
RTS0041656,70
RTS0041657,106
RTS0041658,124
RTS0041659,73
RTS0041660,77
RTS0041661,141
RTS0041662,87
RTS0041663,77
RTS0041664,71
RTS0041665,79
RTS0041666,109
RTS0041667,86
RTS0041668,89
RTS0041669,91
RTS0041670,121
RTS0041671,89
RTS0041672,82
RTS0041673,76
RTS0041674,71
RTS0041675,74
RTS0041676,99
RTS0041677,103
RTS0041678,64
RTS0041679,123
RTS0041680,123
RTS0041681,90
RTS0041682,117
RTS0041683,73
RTS0041684,91
RTS0041685,100
RTS0041686,80
RTS0041687,33
RTS0041688,95
RTS0041689,53
RTS0041690,62
RTS0041691,174
RTS0041692,69
RTS0041693,117
RTS0041694,71
RTS0041695,90
RTS0041696,81
RTS0041697,66
RTS0041698,79
RTS0041699,76
RTS0041700,73
RTS0041701,70
RTS0041702,45
RTS0041703,76
RTS0041704,76
RTS0041705,108
RTS0041706,54
RTS0041707,66
RTS0041708,90
RTS0041709,83
RTS0041710,66
RTS0041711,65
RTS0041712,67
RTS0041713,93
RTS0041714,65
RTS0041715,59
RTS0041716,235
RTS0041717,151
RTS0041718,159
RTS0041719,160
RTS0041720,170
RTS0041721,81
RTS0041722,75
RTS0041723,91
RTS0041724,85
RTS0041725,74
RTS0041726,64
RTS0041727,90
RTS0041728,88
RTS0041729,67
RTS0041730,79
RTS0041731,77
RTS0041732,69
RTS0041733,95
RTS0041734,61
RTS0041735,121
RTS0041736,67
RTS0041737,58
RTS0041738,90
RTS0041739,87
RTS0041740,65
RTS0041741,74
RTS0041742,86
RTS0041743,70
RTS0041744,81
RTS0041745,38
RTS0041746,145
RTS0041747,110
RTS0041748,119
RTS0041749,96
RTS0041750,108
RTS0041751,88
RTS0041752,40
RTS0041753,85
RTS0041754,49
RTS0041755,62
RTS0041756,101
RTS0041757,70
RTS0041758,50
RTS0041759,127
RTS0041760,58
RTS0041761,62
RTS0041762,83
RTS0041763,133
RTS0041764,77
RTS0041765,70
RTS0041766,74
RTS0041767,61
RTS0041768,65
RTS0041769,90
RTS0041770,93
RTS0041771,85
RTS0041772,93
RTS0041773,68
RTS0041774,98
RTS0041775,74
RTS0041776,98
RTS0041777,103
RTS0041778,83
RTS0041779,94
RTS0041780,89
RTS0041781,67
RTS0041782,75
RTS0041783,82
RTS0041784,90
RTS0041785,86
RTS0041786,64
RTS0041787,126
RTS0041788,80
RTS0041789,73
RTS0041790,105
RTS0041791,58
RTS0041793,79
RTS0041794,68
RTS0041795,63
RTS0041796,65
RTS0041797,96
RTS0041798,67
RTS0041799,67
RTS0041800,51
RTS0041801,57
RTS0041802,93
RTS0041803,73
RTS0041804,86
RTS0041805,86
RTS0041806,74
RTS0041807,51
RTS0041808,82
RTS0041809,81
RTS0041810,78
RTS0041811,117
RTS0041812,105
RTS0041813,105
RTS0041814,68
RTS0041815,88
RTS0041816,98
RTS0041817,88
RTS0041818,75
RTS0041819,94
RTS0041820,120
RTS0041821,105
RTS0041822,102
RTS0041823,72
RTS0041824,87
RTS0041825,60
RTS0041826,104
RTS0041827,71
RTS0041828,98
RTS0041829,66
RTS0041830,66
RTS0041831,44
RTS0041832,93
RTS0041833,70
RTS0041834,75
RTS0041835,76
RTS0041836,117
RTS0041837,76
RTS0041838,62
RTS0041839,93
RTS0041840,68
RTS0041841,79
RTS0041842,62
RTS0041843,76
RTS0041844,84
RTS0041845,79
RTS0041846,60
RTS0041847,92
RTS0041848,86
RTS0041849,65
RTS0041850,78
RTS0041851,87
RTS0041852,97
RTS0041853,75
RTS0041854,55
RTS0041855,58
RTS0041856,71
RTS0041857,108
RTS0041858,85
RTS0041859,62
RTS0041860,76
RTS0041861,83
RTS0041862,90
RTS0041863,93
RTS0041864,94
RTS0041865,90
RTS0041866,85
RTS0041867,87
RTS0041868,86
RTS0041869,69
RTS0041870,75
RTS0041871,83
RTS0041872,80
RTS0041873,88
RTS0041874,123
RTS0041875,98
RTS0041876,84
RTS0041877,92
RTS0041878,79
RTS0041879,94
RTS0041880,141
RTS0041881,107
RTS0041882,115
RTS0041883,102
RTS0041884,76
RTS0041885,115
RTS0041886,106
RTS0041887,101
RTS0041888,134
RTS0041889,84
RTS0041890,95
RTS0041891,131
RTS0041892,81
RTS0041893,127
RTS0041894,99
RTS0041895,104
RTS0041896,90
RTS0041897,106
RTS0041898,126
RTS0041899,84
RTS0041900,77
RTS0041901,130
RTS0041902,97
RTS0041903,129
RTS0041904,109
RTS0041905,121
RTS0041906,371
RTS0041907,67
RTS0041908,119
RTS0041909,87
RTS0041910,106
RTS0041911,113
RTS0041912,107
RTS0041913,100
RTS0041914,67
RTS0041915,103
RTS0041916,174
RTS0041917,134
RTS0041918,183
RTS0041919,576
RTS0041920,279
RTS0041922,145
RTS0041923,94
RTS0041924,79
RTS0041925,97
RTS0041926,67
RTS0041927,61
RTS0041928,75
RTS0041929,80
RTS0041930,129
RTS0041931,79
RTS0041932,100
RTS0041933,56
RTS0041934,51
RTS0041935,58
RTS0041936,66
RTS0041937,136
RTS0041938,95
RTS0041939,111
RTS0041940,69
RTS0041941,66
RTS0041942,77
RTS0041943,67
RTS0041944,106
RTS0041945,74
RTS0041946,119
RTS0041947,82
RTS0041948,68
RTS0041949,56
RTS0041950,84
RTS0041951,81
RTS0041952,96
RTS0041953,71
RTS0041954,106
RTS0041955,127
RTS0041956,70
RTS0041957,75
RTS0041958,89
RTS0041959,104
RTS0041960,101
RTS0041961,38
RTS0041962,79
RTS0041963,80
RTS0041964,113
RTS0041965,80
RTS0041966,74
RTS0041967,107
RTS0041968,69
RTS0041969,79
RTS0041971,113
RTS0041972,94
RTS0041973,69
RTS0041974,81
RTS0041975,116
RTS0041976,42
RTS0041977,113
RTS0041978,86
RTS0041979,64
RTS0041980,82
RTS0041981,80
RTS0041982,80
RTS0041983,117
RTS0041984,62
RTS0041985,106
RTS0041986,91
RTS0041987,105
RTS0041988,112
RTS0041989,62
RTS0041990,96
RTS0041991,87
RTS0041992,119
RTS0041993,86
RTS0041994,85
RTS0041995,101
RTS0041996,70
RTS0041997,80
RTS0041998,81
RTS0041999,95
RTS0042000,83
RTS0042001,94
RTS0042002,70
RTS0042003,58
RTS0042004,71
RTS0042005,87
RTS0042006,65
RTS0042007,73
RTS0042008,86
RTS0042009,99
RTS0042010,75
RTS0042011,118
RTS0042012,95
RTS0042013,84
RTS0042014,85
RTS0042015,102
RTS0042016,65
RTS0042017,77
RTS0042018,75
RTS0042019,94
RTS0042020,54
RTS0042021,109
RTS0042022,95
RTS0042023,99
RTS0042024,108
RTS0042025,99
RTS0042026,76
RTS0042027,98
RTS0042028,80
RTS0042029,97
RTS0042030,73
RTS0042031,99
RTS0042032,77
RTS0042033,78
RTS0042034,98
RTS0042035,97
RTS0042036,87
RTS0042037,94
RTS0042038,108
RTS0042039,68
RTS0042040,80
RTS0042041,70
RTS0042042,49
RTS0042043,50
RTS0042044,72
RTS0042045,59
RTS0042046,130
RTS0042047,111
RTS0042048,57
RTS0042049,66
RTS0042050,86
RTS0042051,89
RTS0042052,93
RTS0042053,96
RTS0042054,71
RTS0042055,54
RTS0042056,100
RTS0042057,97
RTS0042058,90
RTS0042059,93
RTS0042060,88
RTS0042061,72
RTS0042062,101
RTS0042063,89
RTS0042064,66
RTS0042065,84
RTS0042066,97
RTS0042067,164
RTS0042068,139
RTS0042069,74
RTS0042071,96
RTS0042072,57
RTS0042073,59
RTS0042074,107
RTS0042075,74
RTS0042076,78
RTS0042077,63
RTS0042078,75
RTS0042079,68
RTS0042080,68
RTS0042081,92
RTS0042082,99
RTS0042083,68
RTS0042084,78
RTS0042085,73
RTS0042086,79
RTS0042087,84
RTS0042088,69
RTS0042089,75
RTS0042090,85
RTS0042091,128
RTS0042092,128
RTS0042093,77
RTS0042094,69
RTS0042095,66
RTS0042096,129
RTS0042097,62
RTS0042098,69
RTS0042099,84
RTS0042100,95
RTS0042101,96
RTS0042102,73
RTS0042103,86
RTS0042104,64
RTS0042105,68
RTS0042106,103
RTS0042107,82
RTS0042108,53
RTS0042109,98
RTS0042110,104
RTS0042111,114
RTS0042112,83
RTS0042113,106
RTS0042114,85
RTS0042115,97
RTS0042116,62
RTS0042117,90
RTS0042118,51
RTS0042119,72
RTS0042120,89
RTS0042121,88
RTS0042122,67
RTS0042123,89
RTS0042124,40
RTS0042125,68
RTS0042126,88
RTS0042127,72
RTS0042128,109
RTS0042129,79
RTS0042130,65
RTS0042131,111
RTS0042132,109
RTS0042133,103
RTS0042134,94
RTS0042135,111
RTS0042136,77
RTS0042137,106
RTS0042138,59
RTS0042139,80
RTS0042140,95
RTS0042141,92
RTS0042142,102
RTS0042143,110
RTS0042144,76
RTS0042145,67
RTS0042146,92
RTS0042147,76
RTS0042148,107
RTS0042149,86
RTS0042150,122
RTS0042151,78
RTS0042152,94
RTS0042153,83
RTS0042154,109
RTS0042155,100
RTS0042156,117
RTS0042157,63
RTS0042158,94
RTS0042159,77
RTS0042160,97
RTS0042161,77
RTS0042162,67
RTS0042163,105
RTS0042164,104
RTS0042165,82
RTS0042166,100
RTS0042167,110
RTS0042168,100
RTS0042169,89
RTS0042170,89
RTS0042171,99
RTS0042172,88
RTS0042173,91
RTS0042174,56
RTS0042175,77
RTS0042176,82
RTS0042177,99
RTS0042178,137
RTS0042179,80
RTS0042180,82
RTS0042181,71
RTS0042182,90
RTS0042183,78
RTS0042184,106
RTS0042185,90
RTS0042186,97
RTS0042187,91
RTS0042188,78
RTS0042189,77
RTS0042190,71
RTS0042191,209
RTS0042192,125
RTS0042193,108
RTS0042194,147
RTS0042195,76
RTS0042196,93
RTS0042197,77
RTS0042198,31
RTS0042199,90
RTS0042200,66
RTS0042201,85
RTS0042202,53
RTS0042203,71
RTS0042204,55
RTS0042205,72
RTS0042206,52
RTS0042207,96
RTS0042208,79
RTS0042209,85
RTS0042210,64
RTS0042211,56
RTS0042212,96
RTS0042213,81
RTS0042214,69
RTS0042215,81
RTS0042216,102
RTS0042217,88
RTS0042218,86
RTS0042219,75
RTS0042220,124
RTS0042221,69
RTS0042222,73
RTS0042223,55
RTS0042224,65
RTS0042225,86
RTS0042226,112
RTS0042227,82
RTS0042228,87
RTS0042229,58
RTS0042230,114
RTS0042231,109
RTS0042232,88
RTS0042233,121
RTS0042234,112
RTS0042235,76
RTS0042236,101
RTS0042237,73
RTS0042238,88
RTS0042239,86
RTS0042240,123
RTS0042241,56
RTS0042242,58
RTS0042243,88
RTS0042244,90
RTS0042245,55
RTS0042246,135
RTS0042247,146
RTS0042248,221
RTS0042249,106
RTS0042250,85
RTS0042251,75
RTS0042252,85
RTS0042253,65
RTS0042254,72
RTS0042255,87
RTS0042256,141
RTS0042257,74
RTS0042258,71
RTS0042259,82
RTS0042260,62
RTS0042261,88
RTS0042262,84
RTS0042263,89
RTS0042264,74
RTS0042265,83
RTS0042266,89
RTS0042267,101
RTS0042268,73
RTS0042269,45
RTS0042270,82
RTS0042271,98
RTS0042272,86
RTS0042273,101
RTS0042274,67
RTS0042275,50
RTS0042276,76
RTS0042277,62
RTS0042278,64
RTS0042279,76
RTS0042280,69
RTS0042281,28
RTS0042282,69
RTS0042283,50
RTS0042284,79
RTS0042285,63
RTS0042286,85
RTS0042287,78
RTS0042288,103
RTS0042289,90
RTS0042290,93
RTS0042291,92
RTS0042292,111
RTS0042293,74
RTS0042294,52
RTS0042295,93
RTS0042296,82
RTS0042297,59
RTS0042298,77
RTS0042299,89
RTS0042300,70
RTS0042301,71
RTS0042302,71
RTS0042303,88
RTS0042304,107
RTS0042305,72
RTS0042306,100
RTS0042307,101
RTS0042308,114
RTS0042309,121
RTS0042310,122
RTS0042311,57
RTS0042312,93
RTS0042313,76
RTS0042314,80
RTS0042315,105
RTS0042316,89
RTS0042317,71
RTS0042318,88
RTS0042319,92
RTS0042320,74
RTS0042321,89
RTS0042322,84
RTS0042323,78
RTS0042324,83
RTS0042325,70
RTS0042326,64
RTS0042327,89
RTS0042328,76
RTS0042329,91
RTS0042330,80
RTS0042331,51
RTS0042332,58
RTS0042333,87
RTS0042334,79
RTS0042335,71
RTS0042336,90
RTS0042337,96
RTS0042338,63
RTS0042339,89
RTS0042340,55
RTS0042341,97
RTS0042342,70
RTS0042343,88
RTS0042344,88
RTS0042345,63
RTS0042346,95
RTS0042347,76
RTS0042348,79
RTS0042349,82
RTS0042350,81
RTS0042351,74
RTS0042352,69
RTS0042353,79
RTS0042354,84
RTS0042355,64
RTS0042356,94
RTS0042357,80
RTS0042358,91
RTS0042359,78
RTS0042360,100
RTS0042361,69
RTS0042362,96
RTS0042363,90
RTS0042364,92
RTS0042365,68
RTS0042366,66
RTS0042367,86
RTS0042368,92
RTS0042369,52
RTS0042370,86
RTS0042371,89
RTS0042372,77
RTS0042373,99
RTS0042374,58
RTS0042375,78
RTS0042376,53
RTS0042377,51
RTS0042378,76
RTS0042379,75
RTS0042380,62
RTS0042381,87
RTS0042382,83
RTS0042383,80
RTS0042384,72
RTS0042385,74
RTS0042386,86
RTS0042387,80
RTS0042388,79
RTS0042389,125
RTS0042390,64
RTS0042391,70
RTS0042392,71
RTS0042393,63
RTS0042394,69
RTS0042395,92
RTS0042396,68
RTS0042397,78
RTS0042398,76
RTS0042399,77
RTS0042400,94
RTS0042401,69
RTS0042402,79
RTS0042403,63
RTS0042404,47
RTS0042405,69
RTS0042406,84
RTS0042407,57
RTS0042408,91
RTS0042409,80
RTS0042410,101
RTS0042411,77
RTS0042412,62
RTS0042413,59
RTS0042414,83
RTS0042415,95
RTS0042416,106
RTS0042417,137
RTS0042418,102
RTS0042419,114
RTS0042420,95
RTS0042421,97
RTS0042422,74
RTS0042423,66
RTS0042424,107
RTS0042425,77
RTS0042426,58
RTS0042427,70
RTS0042428,71
RTS0042429,76
RTS0042430,83
RTS0042431,75
RTS0042432,92
RTS0042433,80
RTS0042434,97
RTS0042435,82
RTS0042436,111
RTS0042437,88
RTS0042438,101
RTS0042439,121
RTS0042440,89
RTS0042441,86
RTS0042442,100
RTS0042443,85
RTS0042444,90
RTS0042445,97
RTS0042446,75
RTS0042447,102
RTS0042448,117
RTS0042449,94
RTS0042450,82
RTS0042451,72
RTS0042452,66
RTS0042453,97
RTS0042454,87
RTS0042455,54
RTS0042456,53
RTS0042457,93
RTS0042458,108
RTS0042460,126
RTS0042461,124
RTS0042462,96
RTS0042463,89
RTS0042464,129
RTS0042465,82
RTS0042466,66
RTS0042467,59
RTS0042468,64
RTS0042469,117
RTS0042470,58
RTS0042471,90
RTS0042472,88
RTS0042473,116
RTS0042474,82
RTS0042475,123
RTS0042476,111
RTS0042477,70
RTS0042478,95
RTS0042479,75
RTS0042480,106
RTS0042481,56
RTS0042482,72
RTS0042483,128
RTS0042484,83
RTS0042485,77
RTS0042486,54
RTS0042487,68
RTS0042488,60
RTS0042489,64
RTS0042490,61
RTS0042491,94
RTS0042492,62
RTS0042493,70
RTS0042494,57
RTS0042495,58
RTS0042496,73
RTS0042497,60
RTS0042498,76
RTS0042499,92
RTS0042500,79
RTS0042501,70
RTS0042502,72
RTS0042503,80
RTS0042504,61
RTS0042505,78
RTS0042506,80
RTS0042507,94
RTS0042508,75
RTS0042509,79
RTS0042510,51
RTS0042515,106
RTS0042522,67
RTS0042526,69
RTS0042527,92
RTS0042528,51
RTS0042529,69
RTS0042530,59
RTS0042531,49
RTS0042532,58
RTS0042533,60
RTS0042534,58
RTS0042535,57
RTS0042536,60
RTS0042537,84
RTS0042538,58
RTS0042539,74
RTS0042540,81
RTS0042541,58
RTS0042542,73
RTS0042543,64
RTS0042544,52
RTS0042545,42
RTS0042546,81
RTS0042547,72
RTS0042548,82
RTS0042549,64
RTS0042550,55
RTS0042551,102
RTS0042552,54
RTS0042553,60
RTS0042554,78
RTS0042555,69
RTS0042556,54
RTS0042557,89
RTS0042558,61
RTS0042559,99
RTS0042560,64
RTS0042561,72
RTS0042562,64
RTS0042563,101
RTS0042564,67
RTS0042565,81
RTS0042566,76
RTS0042567,81
RTS0042568,124
RTS0042569,111
RTS0042570,86
RTS0042571,121
RTS0042572,112
RTS0042573,79
RTS0042574,112
RTS0042575,101
RTS0042576,69
RTS0042577,104
RTS0042578,73
RTS0042579,94
RTS0042580,77
RTS0042581,139
RTS0042582,108
RTS0042583,572
RTS0042584,84
RTS0042585,91
RTS0042586,57
RTS0042587,77
RTS0042588,86
RTS0042589,47
RTS0042590,46
RTS0042591,74
RTS0042592,89
RTS0042593,80
RTS0042594,67
RTS0042595,59
RTS0042596,92
RTS0042597,93
RTS0042598,108
RTS0042599,96
RTS0042600,77
RTS0042601,68
RTS0042602,75
RTS0042603,82
RTS0042604,128
RTS0042605,70
RTS0042606,88
RTS0042607,88
RTS0042608,70
RTS0042609,79
RTS0042610,94
RTS0042611,68
RTS0042612,76
RTS0042613,58
RTS0042614,82
RTS0042615,94
RTS0042616,83
RTS0042617,73
RTS0042618,117
RTS0042619,75
RTS0042620,77
RTS0042621,38
RTS0042622,73
RTS0042623,90
RTS0042624,75
RTS0042625,53
RTS0042626,73
RTS0042627,75
RTS0042628,57
RTS0042629,75
RTS0042630,94
RTS0042631,49
RTS0042633,88
RTS0042634,76
RTS0042635,72
RTS0042636,97
RTS0042637,62
RTS0042638,96
RTS0042639,67
RTS0042640,97
RTS0042641,65
RTS0042642,64
RTS0042643,35
RTS0042644,67
RTS0042645,78
RTS0042646,61
RTS0042647,48
RTS0042648,97
RTS0042649,66
RTS0042650,59
RTS0042651,55
RTS0042652,70
RTS0042653,46
RTS0042654,72
RTS0042655,73
RTS0042656,96
RTS0042657,64
RTS0042658,106
RTS0042659,58
RTS0042660,78
RTS0042661,64
RTS0042662,64
RTS0042663,67
RTS0042664,48
RTS0042665,48
RTS0042666,62
RTS0042667,58
RTS0042668,62
RTS0042669,76
RTS0042670,63
RTS0042671,89
RTS0042672,72
RTS0042673,83
RTS0042674,55
RTS0042675,81
RTS0042676,67
RTS0042678,76
RTS0042679,91
RTS0042680,86
RTS0042681,82
RTS0042682,73
RTS0042683,92
RTS0042684,77
RTS0042685,104
RTS0042686,104
RTS0042687,84
RTS0042688,78
RTS0042689,48
RTS0042690,73
RTS0042691,75
RTS0042692,72
RTS0042693,68
RTS0042694,8
RTS0042695,64
RTS0042696,83
RTS0042697,78
RTS0042698,65
RTS0042699,69
RTS0042700,60
RTS0042701,78
RTS0042702,57
RTS0042703,73
RTS0042704,91
RTS0042705,82
RTS0042706,52
RTS0042707,44
RTS0042708,63
RTS0042709,62
RTS0042710,72
RTS0042711,78
RTS0042712,49
RTS0042713,59
RTS0042714,54
RTS0042715,59
RTS0042716,72
RTS0042717,60
RTS0042718,78
RTS0042719,56
RTS0042720,74
RTS0042721,73
RTS0042722,92
RTS0042723,104
RTS0042724,104
RTS0042725,95
RTS0042726,68
RTS0042727,52
RTS0042728,74
RTS0042729,56
RTS0042730,76
RTS0042731,56
RTS0042732,68
RTS0042733,81
RTS0042734,73
RTS0042735,59
RTS0042736,72
RTS0042737,104
RTS0042738,89
RTS0042739,63
RTS0042740,77
RTS0042741,73
RTS0042742,77
RTS0042743,48
RTS0042744,57
RTS0042745,50
RTS0042746,85
RTS0042747,78
RTS0042748,56
RTS0042749,54
RTS0042750,58
RTS0042751,78
RTS0042752,79
RTS0042753,83
RTS0042754,62
RTS0042755,65
RTS0042756,83
RTS0042757,130
RTS0042758,53
RTS0042759,53
RTS0042760,78
RTS0042761,71
RTS0042762,42
RTS0042763,56
RTS0042764,81
RTS0042765,56
RTS0042766,100
RTS0042767,72
RTS0042768,101
RTS0042769,111
RTS0042770,88
RTS0042771,84
RTS0042772,126
RTS0042773,101
RTS0042774,145
RTS0042775,94
RTS0042776,80
RTS0042777,162
RTS0042778,91
RTS0042779,91
RTS0042780,94
RTS0042781,75
RTS0042782,85
RTS0042783,88
RTS0042784,110
RTS0042785,75
RTS0042786,98
RTS0042787,73
RTS0042788,86
RTS0042789,88
RTS0042790,82
RTS0042791,275
RTS0042792,93
RTS0042793,127
RTS0042794,113
RTS0042795,105
RTS0042796,100
RTS0042797,148
RTS0042798,71
RTS0042799,150
RTS0042800,101
RTS0042801,136
RTS0042802,132
RTS0042803,88
RTS0042804,100
RTS0042805,99
RTS0042806,62
RTS0042807,82
RTS0042808,79
RTS0042809,116
RTS0042810,81
RTS0042811,127
RTS0042812,108
RTS0042813,110
RTS0042814,147
RTS0042815,97
RTS0042816,111
RTS0042817,128
RTS0042818,88
RTS0042819,101
RTS0042820,78
RTS0042821,113
RTS0042822,51
RTS0042823,85
RTS0042824,98
RTS0042825,78
RTS0042826,89
RTS0042827,78
RTS0042828,110
RTS0042829,99
RTS0042830,115
RTS0042831,113
RTS0042832,74
RTS0042833,74
RTS0042834,105
RTS0042835,92
RTS0042836,117
RTS0042837,72
RTS0042838,125
RTS0042839,89
RTS0042840,78
RTS0042841,128
RTS0042842,87
RTS0042843,104
RTS0042844,111
RTS0042845,191
RTS0042846,73
RTS0042847,124
RTS0042848,122
RTS0042849,78
RTS0042850,69
RTS0042851,74
RTS0042852,70
RTS0042853,83
RTS0042854,96
RTS0042855,73
RTS0042856,62
RTS0042857,79
RTS0042858,86
RTS0042859,80
RTS0042860,78
RTS0042861,68
RTS0042862,101
RTS0042863,87
RTS0042864,94
RTS0042865,86
RTS0042866,61
RTS0042867,70
RTS0042868,74
RTS0042869,65
RTS0042870,49
RTS0042871,93
RTS0042872,50
RTS0042873,45
RTS0042874,54
RTS0042875,100
RTS0042876,110
RTS0042877,85
RTS0042878,70
RTS0042879,104
RTS0042880,110
RTS0042881,63
RTS0042882,60
RTS0042883,77
RTS0042884,102
RTS0042885,83
RTS0042886,93
RTS0042887,86
RTS0042888,87
RTS0042889,57
RTS0042890,100
RTS0042891,77
RTS0042892,126
RTS0042893,174
RTS0042894,86
RTS0042895,87
RTS0042896,92
RTS0042897,60
RTS0042898,52
RTS0042899,91
RTS0042900,83
RTS0042901,94
RTS0042902,85
RTS0042903,77
RTS0042904,72
RTS0042905,88
RTS0042906,81
RTS0042907,61
RTS0042908,83
RTS0042909,117
RTS0042910,62
RTS0042911,95
RTS0042912,63
RTS0042913,117
RTS0042914,90
RTS0042915,83
RTS0042916,67
RTS0042917,110
RTS0042918,64
RTS0042919,93
RTS0042920,85
RTS0042921,105
RTS0042922,95
RTS0042923,96
RTS0042924,67
RTS0042925,118
RTS0042926,95
RTS0042927,71
RTS0042928,98
RTS0042929,99
RTS0042930,62
RTS0042931,68
RTS0042932,66
RTS0042933,62
RTS0042934,73
RTS0042935,65
RTS0042936,76
RTS0042937,55
RTS0042938,150
RTS0042939,87
RTS0042940,111
RTS0042941,81
RTS0042942,114
RTS0042943,79
RTS0042944,107
RTS0042945,116
RTS0042946,77
RTS0042947,153
RTS0042948,53
RTS0042949,68
RTS0042950,82
RTS0042951,69
RTS0042952,79
RTS0042953,80
RTS0042954,66
RTS0042955,106
RTS0042956,76
RTS0042957,95
RTS0042958,95
RTS0042959,102
RTS0042960,75
RTS0042961,65
RTS0042962,73
RTS0042963,90
RTS0042964,85
RTS0042965,123
RTS0042966,83
RTS0042967,74
RTS0042968,89
RTS0042969,115
RTS0042970,84
RTS0042971,92
RTS0042972,77
RTS0042973,65
RTS0042974,55
RTS0042975,97
RTS0042976,104
RTS0042977,103
RTS0042978,87
RTS0042979,88
RTS0042980,84
RTS0042981,95
RTS0042982,82
RTS0042983,88
RTS0042984,51
RTS0042985,104
RTS0042986,71
RTS0042987,84
RTS0042988,105
RTS0042989,72
RTS0042990,59
RTS0042991,84
RTS0042992,103
RTS0042993,64
RTS0042994,75
RTS0042995,109
RTS0042996,97
RTS0042997,93
RTS0042998,84
RTS0042999,63
RTS0043000,88
RTS0043001,91
RTS0043002,100
RTS0043003,95
RTS0043004,104
RTS0043005,89
RTS0043006,88
RTS0043007,88
RTS0043008,93
RTS0043009,68
RTS0043010,92
RTS0043011,80
RTS0043012,88
RTS0043013,66
RTS0043014,87
RTS0043015,86
RTS0043016,94
RTS0043017,93
RTS0043018,81
RTS0043019,88
RTS0043020,59
RTS0043021,71
RTS0043022,79
RTS0043023,96
RTS0043024,86
RTS0043025,96
RTS0043026,59
RTS0043027,117
RTS0043028,119
RTS0043029,124
RTS0043030,98
RTS0043031,67
RTS0043032,73
RTS0043033,81
RTS0043034,78
RTS0043035,64
RTS0043036,83
RTS0043037,72
RTS0043038,104
RTS0043039,64
RTS0043040,63
RTS0043041,81
RTS0043042,82
RTS0043043,79
RTS0043044,52
RTS0043045,72
RTS0043046,55
RTS0043047,70
RTS0043048,96
RTS0043049,65
RTS0043050,68
RTS0043051,99
RTS0043052,79
RTS0043053,73
RTS0043054,50
RTS0043055,65
RTS0043056,95
RTS0043057,99
RTS0043058,84
RTS0043059,76
RTS0043060,90
RTS0043061,136
RTS0043062,65
RTS0043063,62
RTS0043064,79
RTS0043065,76
RTS0043066,86
RTS0043067,79
RTS0043068,63
RTS0043069,88
RTS0043070,97
RTS0043071,80
RTS0043072,76
RTS0043073,98
RTS0043074,90
RTS0043075,69
RTS0043076,64
RTS0043077,90
RTS0043078,67
RTS0043079,68
RTS0043080,67
RTS0043081,174
RTS0043082,113
RTS0043083,100
RTS0043084,113
RTS0043085,122
RTS0043086,59
RTS0043087,82
RTS0043088,60
RTS0043089,78
RTS0043090,84
RTS0043091,79
RTS0043092,54
RTS0043093,84
RTS0043094,101
RTS0043095,89
RTS0043096,84
RTS0043097,63
RTS0043098,102
RTS0043099,127
RTS0043100,96
RTS0043101,104
RTS0043102,88
RTS0043103,101
RTS0043104,151
RTS0043105,82
RTS0043106,140
RTS0043107,77
RTS0043108,68
RTS0043109,91
RTS0043110,101
RTS0043111,97
RTS0043112,113
RTS0043113,83
RTS0043114,97
RTS0043115,71
RTS0043116,105
RTS0043117,70
RTS0043118,72
RTS0043119,81
RTS0043120,116
RTS0043121,57
RTS0043122,58
RTS0043123,93
RTS0043124,66
RTS0043125,82
RTS0043126,103
RTS0043127,84
RTS0043128,96
RTS0043129,84
RTS0043130,114
RTS0043131,91
RTS0043132,101
RTS0043133,70
RTS0043134,59
RTS0043135,95
RTS0043136,87
RTS0043137,62
RTS0043138,83
RTS0043139,78
RTS0043140,79
RTS0043141,82
RTS0043142,89
RTS0043143,100
RTS0043144,106
RTS0043145,76
RTS0043146,78
RTS0043147,85
RTS0043148,93
RTS0043149,79
RTS0043150,59
RTS0043151,86
RTS0043152,116
RTS0043153,121
RTS0043154,65
RTS0043155,84
RTS0043156,83
RTS0043157,94
RTS0043159,99
RTS0043160,114
RTS0043161,96
RTS0043162,98
RTS0043163,117
RTS0043164,106
RTS0043165,118
RTS0043167,87
RTS0043168,112
RTS0043169,68
RTS0043170,97
RTS0043171,80
RTS0043172,113
RTS0043173,104
RTS0043174,81
RTS0043175,63
RTS0043176,66
RTS0043177,104
RTS0043178,121
RTS0043179,81
RTS0043180,83
RTS0043181,118
RTS0043182,135
RTS0043183,103
RTS0043184,64
RTS0043185,78
RTS0043186,145
RTS0043187,71
RTS0043188,76
RTS0043189,119
RTS0043190,107
RTS0043191,98
RTS0043192,92
RTS0043193,75
RTS0043194,67
RTS0043195,88
RTS0043196,161
RTS0043197,111
RTS0043198,89
RTS0043199,104
RTS0043200,92
RTS0043201,82
RTS0043202,141
RTS0043203,74
RTS0043204,135
RTS0043205,116
RTS0043206,111
RTS0043207,92
RTS0043208,93
RTS0043209,65
RTS0043210,80
RTS0043211,90
RTS0043212,99
RTS0043213,58
RTS0043214,84
RTS0043215,88
RTS0043216,91
RTS0043217,74
RTS0043218,85
RTS0043219,85
RTS0043220,103
RTS0043221,80
RTS0043222,100
RTS0043223,94
RTS0043224,59
RTS0043225,60
RTS0043226,88
RTS0043227,84
RTS0043228,114
RTS0043229,96
RTS0043230,96
RTS0043231,60
RTS0043232,85
RTS0043233,115
RTS0043234,75
RTS0043235,102
RTS0043236,65
RTS0043237,92
RTS0043238,90
RTS0043239,89
RTS0043240,115
RTS0043241,82
RTS0043242,116
RTS0043243,125
RTS0043244,63
RTS0043245,107
RTS0043246,99
RTS0043247,101
RTS0043248,84
RTS0043249,98
RTS0043250,107
RTS0043251,78
RTS0043252,106
RTS0043253,64
RTS0043254,125
RTS0043255,94
RTS0043256,119
RTS0043257,73
RTS0043258,91
RTS0043259,92
RTS0043260,78
RTS0043261,97
RTS0043262,93
RTS0043263,98
RTS0043264,58
RTS0043265,92
RTS0043266,89
RTS0043267,98
RTS0043268,62
RTS0043269,114
RTS0043270,94
RTS0043271,74
RTS0043272,113
RTS0043273,99
RTS0043274,99
RTS0043275,63
RTS0043276,74
RTS0043277,68
RTS0043278,86
RTS0043279,90
RTS0043280,82
RTS0043281,74
RTS0043282,125
RTS0043283,115
RTS0043284,133
RTS0043285,92
RTS0043286,95
RTS0043287,89
RTS0043288,124
RTS0043289,131
RTS0043290,73
RTS0043291,114
RTS0043292,88
RTS0043293,65
RTS0043294,91
RTS0043295,95
RTS0043296,102
RTS0043297,46
RTS0043299,89
RTS0043300,120
RTS0043301,82
RTS0043302,73
RTS0043303,88
RTS0043304,80
RTS0043305,88
RTS0043306,102
RTS0043307,83
RTS0043308,62
RTS0043309,99
RTS0043310,106
RTS0043311,72
RTS0043312,91
RTS0043313,136
RTS0043314,91
RTS0043315,69
RTS0043316,67
RTS0043317,64
RTS0043318,77
RTS0043319,66
RTS0043320,92
RTS0043321,87
RTS0043322,99
RTS0043323,110
RTS0043324,72
RTS0043325,55
RTS0043326,88
RTS0043327,82
RTS0043328,83
RTS0043329,97
RTS0043330,99
RTS0043331,75
RTS0043332,95
RTS0043333,87
RTS0043334,78
RTS0043335,58
RTS0043336,133
RTS0043337,110
RTS0043338,117
RTS0043339,84
RTS0043340,96
RTS0043341,87
RTS0043342,98
RTS0043343,84
RTS0043344,116
RTS0043345,65
RTS0043346,56
RTS0043347,136
RTS0043348,104
RTS0043349,96
RTS0043350,118
RTS0043351,83
RTS0043352,129
RTS0043353,70
RTS0043354,88
RTS0043355,106
RTS0043356,96
RTS0043357,72
RTS0043358,88
RTS0043359,117
RTS0043360,87
RTS0043361,106
RTS0043362,109
RTS0043363,90
RTS0043364,94
RTS0043365,86
RTS0043366,82
RTS0043367,65
RTS0043368,81
RTS0043369,70
RTS0043370,48
RTS0043371,148
RTS0043372,70
RTS0043373,102
RTS0043374,96
RTS0043375,66
RTS0043376,105
RTS0043377,140
RTS0043378,102
RTS0043379,102
RTS0043380,110
RTS0043381,69
RTS0043382,80
RTS0043383,86
RTS0043384,87
RTS0043385,84
RTS0043386,82
RTS0043387,98
RTS0043388,63
RTS0043389,89
RTS0043390,79
RTS0043391,106
RTS0043392,74
RTS0043393,78
RTS0043394,77
RTS0043395,83
RTS0043396,114
RTS0043397,97
RTS0043398,104
RTS0043399,123
RTS0043400,65
RTS0043401,97
RTS0043402,97
RTS0043403,120
RTS0043404,86
RTS0043405,70
RTS0043406,74
RTS0043407,108
RTS0043408,83
RTS0043409,80
RTS0043410,101
RTS0043411,90
RTS0043412,69
RTS0043413,67
RTS0043414,86
RTS0043415,110
RTS0043416,96
RTS0043417,56
RTS0043418,74
RTS0043419,84
RTS0043420,77
RTS0043421,141
RTS0043422,77
RTS0043423,88
RTS0043424,121
RTS0043425,95
RTS0043426,80
RTS0043427,84
RTS0043428,79
RTS0043429,83
RTS0043430,101
RTS0043431,114
RTS0043432,72
RTS0043433,77
RTS0043434,96
RTS0043435,91
RTS0043436,79
RTS0043437,105
RTS0043438,100
RTS0043439,75
RTS0043440,140
RTS0043441,104
RTS0043442,96
RTS0043443,99
RTS0043444,89
RTS0043445,78
RTS0043446,74
RTS0043447,72
RTS0043448,74
RTS0043449,105
RTS0043450,101
RTS0043451,82
RTS0043452,109
RTS0043453,83
RTS0043454,113
RTS0043455,91
RTS0043456,92
RTS0043457,91
RTS0043458,83
RTS0043459,71
RTS0043460,81
RTS0043461,83
RTS0043462,99
RTS0043463,84
RTS0043464,79
RTS0043465,107
RTS0043466,120
RTS0043467,129
RTS0043468,106
RTS0043469,90
RTS0043470,90
RTS0043471,72
RTS0043472,113
RTS0043473,85
RTS0043474,110
RTS0043475,101
RTS0043476,75
RTS0043477,120
RTS0043478,63
RTS0043479,81
RTS0043480,68
RTS0043481,94
RTS0043482,115
RTS0043483,119
RTS0043484,80
RTS0043485,104
RTS0043486,114
RTS0043487,101
RTS0043488,105
RTS0043489,103
RTS0043490,84
RTS0043491,86
RTS0043492,102
RTS0043493,86
RTS0043494,100
RTS0043495,133
RTS0043496,92
RTS0043497,87
RTS0043498,89
RTS0043499,104
RTS0043500,115
RTS0043501,70
RTS0043502,83
RTS0043503,39
RTS0043504,93
RTS0043505,70
RTS0043506,104
RTS0043507,90
RTS0043508,90
RTS0043509,101
RTS0043510,88
RTS0043511,89
RTS0043512,107
RTS0043513,88
RTS0043514,107
RTS0043515,81
RTS0043516,78
RTS0043517,83
RTS0043518,113
RTS0043519,120
RTS0043520,95
RTS0043521,55
RTS0043522,66
RTS0043523,121
RTS0043524,64
RTS0043525,103
RTS0043526,103
RTS0043527,77
RTS0043528,75
RTS0043529,79
RTS0043530,71
RTS0043531,95
RTS0043532,70
RTS0043533,83
RTS0043534,78
RTS0043535,95
RTS0043536,69
RTS0043537,90
RTS0043538,99
RTS0043539,87
RTS0043540,82
RTS0043541,85
RTS0043542,72
RTS0043543,83
RTS0043544,92
RTS0043545,73
RTS0043546,99
RTS0043547,82
RTS0043548,88
RTS0043549,92
RTS0043550,95
RTS0043551,90
RTS0043552,71
RTS0043553,77
RTS0043554,73
RTS0043555,47
RTS0043556,89
RTS0043557,79
RTS0043558,84
RTS0043559,90
RTS0043560,74
RTS0043561,62
RTS0043562,69
RTS0043563,87
RTS0043564,54
RTS0043565,84
RTS0043566,94
RTS0043567,76
RTS0043568,90
RTS0043569,73
RTS0043570,94
RTS0043571,73
RTS0043572,111
RTS0043573,90
RTS0043574,88
RTS0043575,71
RTS0043576,101
RTS0043577,92
RTS0043578,48
RTS0043579,73
RTS0043580,88
RTS0043581,88
RTS0043582,103
RTS0043583,85
RTS0043584,91
RTS0043585,69
RTS0043586,81
RTS0043587,89
RTS0043588,68
RTS0043589,78
RTS0043590,102
RTS0043591,61
RTS0043592,84
RTS0043593,82
RTS0043594,73
RTS0043595,74
RTS0043596,77
RTS0043597,82
RTS0043598,65
RTS0043599,74
RTS0043600,62
RTS0043601,71
RTS0043602,66
RTS0043603,76
RTS0043604,71
RTS0043605,67
RTS0043606,87
RTS0043607,80
RTS0043608,66
RTS0043609,82
RTS0043610,76
RTS0043611,87
RTS0043612,94
RTS0043613,76
RTS0043614,81
RTS0043615,100
RTS0043616,75
RTS0043617,63
RTS0043618,86
RTS0043619,84
RTS0043620,71
RTS0043621,77
RTS0043622,108
RTS0043623,59
RTS0043624,105
RTS0043625,80
RTS0043626,68
RTS0043627,70
RTS0043628,67
RTS0043629,89
RTS0043630,75
RTS0043631,52
RTS0043632,97
RTS0043633,81
RTS0043634,77
RTS0043635,70
RTS0043636,64
RTS0043637,104
RTS0043638,86
RTS0043639,78
RTS0043640,91
RTS0043641,252
RTS0043642,124
RTS0043643,129
RTS0043644,145
RTS0043645,146
RTS0043646,94
RTS0043647,76
RTS0043648,75
RTS0043649,81
RTS0043650,84
RTS0043651,45
RTS0043652,79
RTS0043653,51
RTS0043654,80
RTS0043655,75
RTS0043656,60
RTS0043657,90
RTS0043658,129
RTS0043659,86
RTS0043660,105
RTS0043661,98
RTS0043663,74
RTS0043664,60
RTS0043665,104
RTS0043666,60
RTS0043667,46
RTS0043668,84
RTS0043669,85
RTS0043670,65
RTS0043671,76
RTS0043672,109
RTS0043673,81
RTS0043674,62
RTS0043675,63
RTS0043676,66
RTS0043677,85
RTS0043678,58
RTS0043679,91
RTS0043680,73
RTS0043681,88
RTS0043682,71
RTS0043683,92
RTS0043684,106
RTS0043685,91
RTS0043686,88
RTS0043687,87
RTS0043688,71
RTS0043689,56
RTS0043690,61
RTS0043691,120
RTS0043692,94
RTS0043693,86
RTS0043694,60
RTS0043695,110
RTS0043696,67
RTS0043697,84
RTS0043698,91
RTS0043699,102
RTS0043700,68
RTS0043701,78
RTS0043702,87
RTS0043703,57
RTS0043704,84
RTS0043705,46
RTS0043706,108
RTS0043707,91
RTS0043708,49
RTS0043709,72
RTS0043710,107
RTS0043711,55
RTS0043712,51
RTS0043713,74
RTS0043714,60
RTS0043715,64
RTS0043716,98
RTS0043717,85
RTS0043718,84
RTS0043719,96
RTS0043720,61
RTS0043721,94
RTS0043722,92
RTS0043723,115
RTS0043724,72
RTS0043725,92
RTS0043726,90
RTS0043727,93
RTS0043728,75
RTS0043729,75
RTS0043730,103
RTS0043731,68
RTS0043732,67
RTS0043733,88
RTS0043734,86
RTS0043735,95
RTS0043736,77
RTS0043737,102
RTS0043738,89
RTS0043739,95
RTS0043740,80
RTS0043741,97
RTS0043742,91
RTS0043743,58
RTS0043744,73
RTS0043745,78
RTS0043746,50
RTS0043747,107
RTS0043748,83
RTS0043749,81
RTS0043750,76
RTS0043751,58
RTS0043752,89
RTS0043753,82
RTS0043754,65
RTS0043755,125
RTS0043756,83
RTS0043757,56
RTS0043758,73
RTS0043759,70
RTS0043760,58
RTS0043761,133
RTS0043762,51
RTS0043763,67
RTS0043764,80
RTS0043765,94
RTS0043766,60
RTS0043767,53
RTS0043768,59
RTS0043769,85
RTS0043770,45
RTS0043771,65
RTS0043772,87
RTS0043773,76
RTS0043774,89
RTS0043775,83
RTS0043776,61
RTS0043777,103
RTS0043778,63
RTS0043779,68
RTS0043780,80
RTS0043781,90
RTS0043782,58
RTS0043783,55
RTS0043784,74
RTS0043785,65
RTS0043786,146
RTS0043787,98
RTS0043788,137
RTS0043789,111
RTS0043790,86
RTS0043791,84
RTS0043792,159
RTS0043793,100
RTS0043794,76
RTS0043795,81
RTS0043796,73
RTS0043797,116
RTS0043798,75
RTS0043799,85
RTS0043800,79
RTS0043801,58
RTS0043802,82
RTS0043803,96
RTS0043804,77
RTS0043805,93
RTS0043806,78
RTS0043807,56
RTS0043808,105
RTS0043809,72
RTS0043810,73
RTS0043811,44
RTS0043812,84
RTS0043813,83
RTS0043814,70
RTS0043815,68
RTS0043816,71
RTS0043817,57
RTS0043818,97
RTS0043819,50
RTS0043820,85
RTS0043821,102
RTS0043822,66
RTS0043823,82
RTS0043824,72
RTS0043825,54
RTS0043826,60
RTS0043827,82
RTS0043828,103
RTS0043829,63
RTS0043830,88
RTS0043831,72
RTS0043832,75
RTS0043833,68
RTS0043834,52
RTS0043835,77
RTS0043836,80
RTS0043837,73
RTS0043838,40
RTS0043839,74
RTS0043840,80
RTS0043841,52
RTS0043842,73
RTS0043843,79
RTS0043844,83
RTS0043845,94
RTS0043846,71
RTS0043847,76
RTS0043848,106
RTS0043849,86
RTS0043850,105
RTS0043851,96
RTS0043852,109
RTS0043853,124
RTS0043854,93
RTS0043856,59
RTS0043857,48
RTS0043858,78
RTS0043859,59
RTS0043860,100
RTS0043861,144
RTS0043862,181
RTS0043863,91
RTS0043864,101
RTS0043865,67
RTS0043866,102
RTS0043867,80
RTS0043868,100
RTS0043869,94
RTS0043870,67
RTS0043871,102
RTS0043872,83
RTS0043873,72
RTS0043874,70
RTS0043875,80
RTS0043876,81
RTS0043877,63
RTS0043878,77
RTS0043879,103
RTS0043880,92
RTS0043881,112
RTS0043882,85
RTS0043883,96
RTS0043884,77
RTS0043885,61
RTS0043886,64
RTS0043887,82
RTS0043888,57
RTS0043889,53
RTS0043890,99
RTS0043891,100
RTS0043892,103
RTS0043893,87
RTS0043894,69
RTS0043895,56
RTS0043896,105
RTS0043897,107
RTS0043898,121
RTS0043899,100
RTS0043900,106
RTS0043901,75
RTS0043902,55
RTS0043903,87
RTS0043904,108
RTS0043905,67
RTS0043906,46
RTS0043907,94
RTS0043908,35
RTS0043909,94
RTS0043910,100
RTS0043911,80
RTS0043912,146
RTS0043913,77
RTS0043914,61
RTS0043915,65
RTS0043916,78
RTS0043917,87
RTS0043918,74
RTS0043919,76
RTS0043920,175
RTS0043921,84
RTS0043922,71
RTS0043923,76
RTS0043924,109
RTS0043925,102
RTS0043926,86
RTS0043927,95
RTS0043928,84
RTS0043929,65
RTS0043930,66
RTS0043931,98
RTS0043932,82
RTS0043933,78
RTS0043934,68
RTS0043935,104
RTS0043936,73
RTS0043937,80
RTS0043938,65
RTS0043939,55
RTS0043940,102
RTS0043941,77
RTS0043942,95
RTS0043943,85
RTS0043944,64
RTS0043945,86
RTS0043946,57
RTS0043947,100
RTS0043948,99
RTS0043949,80
RTS0043950,94
RTS0043951,91
RTS0043952,113
RTS0043953,75
RTS0043954,69
RTS0043955,69
RTS0043956,84
RTS0043957,89
RTS0043958,84
RTS0043959,91
RTS0043960,89
RTS0043961,70
RTS0043962,95
RTS0043963,78
RTS0043964,86
RTS0043965,68
RTS0043966,97
RTS0043967,103
RTS0043968,87
RTS0043969,86
RTS0043970,89
RTS0043971,54
RTS0043972,107
RTS0043973,112
RTS0043974,106
RTS0043975,55
RTS0043976,76
RTS0043977,70
RTS0043978,71
RTS0043979,71
RTS0043980,90
RTS0043981,82
RTS0043982,98
RTS0043983,116
RTS0043984,87
RTS0043985,153
RTS0043986,78
RTS0043987,109
RTS0043988,72
RTS0043989,56
RTS0043990,72
RTS0043991,83
RTS0043992,52
RTS0043993,74
RTS0043994,77
RTS0043996,92
RTS0043997,63
RTS0043998,65
RTS0043999,105
RTS0044000,61
RTS0044001,72
RTS0044002,85
RTS0044003,102
RTS0044004,115
RTS0044005,86
RTS0044006,87
RTS0044007,87
RTS0044008,67
RTS0044009,86
RTS0044010,82
RTS0044011,132
RTS0044012,210
RTS0044013,174
RTS0044014,169
RTS0044015,137
RTS0044016,112
RTS0044017,102
RTS0044018,86
RTS0044019,87
RTS0044020,126
RTS0044021,77
RTS0044022,105
RTS0044023,92
RTS0044024,75
RTS0044025,99
RTS0044026,76
RTS0044027,59
RTS0044028,83
RTS0044029,107
RTS0044030,74
RTS0044031,73
RTS0044032,67
RTS0044033,63
RTS0044034,79
RTS0044035,63
RTS0044036,108
RTS0044037,70
RTS0044038,124
RTS0044039,103
RTS0044040,91
RTS0044041,69
RTS0044042,113
RTS0044043,109
RTS0044044,111
RTS0044045,100
RTS0044046,96
RTS0044047,89
RTS0044048,86
RTS0044049,64
RTS0044050,98
RTS0044051,66
RTS0044052,84
RTS0044053,72
RTS0044054,73
RTS0044055,74
RTS0044056,105
RTS0044057,76
RTS0044058,68
RTS0044059,95
RTS0044060,98
RTS0044061,104
RTS0044062,64
RTS0044063,97
RTS0044064,111
RTS0044065,84
RTS0044067,87
RTS0044068,78
RTS0044069,95
RTS0044070,70
RTS0044071,79
RTS0044072,83
RTS0044073,69
RTS0044074,82
RTS0044075,74
RTS0044076,54
RTS0044077,85
RTS0044078,69
RTS0044079,64
RTS0044080,69
RTS0044081,71
RTS0044082,73
RTS0044083,100
RTS0044084,63
RTS0044085,58
RTS0044086,95
RTS0044087,90
RTS0044088,90
RTS0044089,97
RTS0044090,95
RTS0044091,99
RTS0044092,84
RTS0044093,65
RTS0044094,71
RTS0044095,63
RTS0044096,63
RTS0044097,76
RTS0044098,54
RTS0044099,86
RTS0044100,61
RTS0044101,62
RTS0044102,102
RTS0044103,66
RTS0044104,53
RTS0044105,98
RTS0044106,107
RTS0044107,103
RTS0044108,95
RTS0044109,115
RTS0044110,140
RTS0044111,112
RTS0044112,104
RTS0044113,104
RTS0044114,110
RTS0044115,134
RTS0044116,167
RTS0044117,96
RTS0044118,82
RTS0044119,91
RTS0044120,107
RTS0044121,91
RTS0044122,109
RTS0044123,54
RTS0044124,117
RTS0044125,111
RTS0044126,117
RTS0044127,114
RTS0044128,113
RTS0044129,131
RTS0044130,85
RTS0044131,123
RTS0044132,128
RTS0044133,92
RTS0044134,115
RTS0044135,91
RTS0044136,80
RTS0044137,86
RTS0044138,135
RTS0044139,113
RTS0044140,116
RTS0044141,108
RTS0044142,92
RTS0044143,106
RTS0044144,119
RTS0044145,53
RTS0044146,79
RTS0044147,74
RTS0044148,117
RTS0044149,95
RTS0044150,87
RTS0044151,82
RTS0044152,112
RTS0044153,107
RTS0044154,100
RTS0044155,103
RTS0044156,73
RTS0044157,88
RTS0044158,106
RTS0044159,76
RTS0044160,76
RTS0044161,89
RTS0044162,113
RTS0044163,119
RTS0044164,103
RTS0044165,80
RTS0044166,99
RTS0044167,72
RTS0044168,73
RTS0044169,107
RTS0044170,130
RTS0044171,85
RTS0044172,102
RTS0044173,87
RTS0044174,63
RTS0044175,81
RTS0044176,78
RTS0044177,93
RTS0044178,117
RTS0044180,60
RTS0044181,99
RTS0044182,91
RTS0044183,76
RTS0044184,96
RTS0044185,84
RTS0044186,164
RTS0044187,112
RTS0044188,77
RTS0044189,154
RTS0044190,113
RTS0044191,88
RTS0044192,120
RTS0044193,96
RTS0044194,92
RTS0044195,99
RTS0044196,114
RTS0044197,44
RTS0044198,108
RTS0044199,59
RTS0044200,67
RTS0044206,82
RTS0044207,91
RTS0044208,77
RTS0044209,53
RTS0044210,77
RTS0044211,116
RTS0044212,113
RTS0044213,106
RTS0044214,110
RTS0044215,110
RTS0044216,111
RTS0044217,125
RTS0044218,123
RTS0044219,98
RTS0044220,70
RTS0044221,47
RTS0044222,96
RTS0044223,100
RTS0044224,116
RTS0044225,57
RTS0044226,97
RTS0044227,93
RTS0044228,79
RTS0044229,58
RTS0044230,98
RTS0044231,71
RTS0044232,104
RTS0044233,94
RTS0044234,67
RTS0044235,103
RTS0044236,111
RTS0044237,208
RTS0044238,140
RTS0044239,98
RTS0044240,101
RTS0044241,66
RTS0044242,77
RTS0044243,106
RTS0044244,100
RTS0044245,62
RTS0044246,92
RTS0044247,94
RTS0044248,98
RTS0044249,90
RTS0044250,46
RTS0044251,146
RTS0044252,90
RTS0044253,106
RTS0044254,68
RTS0044255,98
RTS0044256,125
RTS0044257,96
RTS0044258,104
RTS0044259,92
RTS0044260,88
RTS0044261,154
RTS0044262,101
RTS0044263,84
RTS0044264,98
RTS0044265,90
RTS0044266,114
RTS0044267,84
RTS0044268,121
RTS0044269,89
RTS0044270,89
RTS0044271,88
RTS0044272,91
RTS0044273,111
RTS0044274,105
RTS0044275,136
RTS0044276,105
RTS0044277,111
RTS0044278,72
RTS0044279,81
RTS0044280,74
RTS0044281,113
RTS0044282,77
RTS0044283,73
RTS0044284,69
RTS0044285,74
RTS0044286,79
RTS0044287,108
RTS0044288,85
RTS0044289,73
RTS0044290,106
RTS0044291,81
RTS0044292,100
RTS0044293,64
RTS0044294,107
RTS0044295,56
RTS0044296,96
RTS0044297,93
RTS0044298,96
RTS0044299,97
RTS0044300,97
RTS0044301,107
RTS0044302,80
RTS0044303,78
RTS0044304,92
RTS0044305,88
RTS0044306,75
RTS0044307,56
RTS0044308,106
RTS0044309,100
RTS0044310,97
RTS0044311,86
RTS0044312,123
RTS0044313,81
RTS0044314,109
RTS0044315,95
RTS0044316,115
RTS0044317,125
RTS0044318,104
RTS0044319,98
RTS0044320,26
RTS0044321,81
RTS0044322,70
RTS0044323,111
RTS0044324,85
RTS0044325,92
RTS0044326,97
RTS0044327,88
RTS0044328,43
RTS0044329,110
RTS0044330,83
RTS0044331,61
RTS0044332,119
RTS0044333,90
RTS0044334,89
RTS0044335,113
RTS0044336,77
RTS0044337,75
RTS0044338,101
RTS0044339,94
RTS0044340,69
RTS0044341,99
RTS0044342,110
RTS0044343,69
RTS0044344,98
RTS0044345,76
RTS0044346,119
RTS0044347,103
RTS0044348,124
RTS0044349,134
RTS0044350,140
RTS0044351,109
RTS0044352,93
RTS0044353,117
RTS0044354,80
RTS0044355,115
RTS0044356,83
RTS0044357,87
RTS0044358,93
RTS0044359,95
RTS0044360,94
RTS0044361,117
RTS0044362,110
RTS0044363,86
RTS0044364,62
RTS0044365,90
RTS0044366,127
RTS0044367,77
RTS0044368,129
RTS0044369,134
RTS0044370,134
RTS0044371,94
RTS0044372,70
RTS0044373,109
RTS0044374,77
RTS0044375,128
RTS0044376,85
RTS0044377,80
RTS0044378,86
RTS0044379,107
RTS0044380,114
RTS0044381,115
RTS0044382,77
RTS0044383,112
RTS0044384,77
RTS0044385,86
RTS0044386,83
RTS0044387,127
RTS0044388,111
RTS0044389,73
RTS0044390,79
RTS0044391,101
RTS0044392,150
RTS0044393,183
RTS0044394,105
RTS0044395,86
RTS0044396,102
RTS0044397,111
RTS0044399,63
RTS0044400,87
RTS0044401,71
RTS0044402,103
RTS0044403,102
RTS0044404,183
RTS0044405,79
RTS0044406,86
RTS0044407,67
RTS0044408,106
RTS0044409,99
RTS0044410,96
RTS0044411,90
RTS0044412,98
RTS0044413,78
RTS0044414,88
RTS0044415,109
RTS0044416,107
RTS0044417,134
RTS0044418,86
RTS0044419,79
RTS0044420,131
RTS0044421,69
RTS0044422,82
RTS0044423,92
RTS0044424,94
RTS0044425,92
RTS0044426,98
RTS0044427,82
RTS0044428,60
RTS0044429,98
RTS0044430,79
RTS0044431,102
RTS0044432,107
RTS0044433,83
RTS0044434,103
RTS0044435,89
RTS0044436,75
RTS0044437,86
RTS0044438,103
RTS0044439,111
RTS0044440,119
RTS0044441,94
RTS0044442,101
RTS0044443,134
RTS0044444,86
RTS0044445,108
RTS0044446,120
RTS0044447,121
RTS0044448,101
RTS0044449,116
RTS0044450,80
RTS0044451,94
RTS0044452,109
RTS0044453,77
RTS0044454,94
RTS0044455,88
RTS0044456,82
RTS0044457,158
RTS0044458,63
RTS0044459,85
RTS0044460,90
RTS0044461,109
RTS0044462,101
RTS0044463,82
RTS0044464,111
RTS0044465,124
RTS0044466,122
RTS0044467,95
RTS0044468,101
RTS0044469,92
RTS0044470,108
RTS0044471,122
RTS0044472,114
RTS0044473,78
RTS0044474,106
RTS0044475,124
RTS0044476,105
RTS0044477,122
RTS0044478,63
RTS0044479,74
RTS0044480,91
RTS0044481,91
RTS0044482,112
RTS0044483,80
RTS0044484,100
RTS0044485,123
RTS0044486,120
RTS0044487,109
RTS0044488,92
RTS0044489,110
RTS0044490,49
RTS0044491,107
RTS0044492,92
RTS0044493,112
RTS0044494,98
RTS0044495,109
RTS0044496,107
RTS0044497,140
RTS0044498,84
RTS0044499,110
RTS0044500,92
RTS0044501,119
RTS0044502,99
RTS0044503,121
RTS0044504,114
RTS0044505,97
RTS0044506,90
RTS0044507,89
RTS0044508,115
RTS0044509,118
RTS0044510,99
RTS0044511,70
RTS0044512,73
RTS0044513,90
RTS0044514,66
RTS0044515,130
RTS0044516,94
RTS0044517,122
RTS0044518,116
RTS0044519,110
RTS0044520,112
RTS0044521,108
RTS0044522,92
RTS0044523,107
RTS0044524,61
RTS0044525,89
RTS0044526,66
RTS0044527,80
RTS0044528,78
RTS0044529,82
RTS0044530,76
RTS0044531,94
RTS0044532,75
RTS0044533,76
RTS0044534,61
RTS0044535,83
RTS0044536,97
RTS0044537,91
RTS0044538,83
RTS0044539,81
RTS0044540,51
RTS0044541,78
RTS0044542,67
RTS0044543,84
RTS0044544,88
RTS0044545,46
RTS0044546,88
RTS0044547,79
RTS0044548,63
RTS0044549,103
RTS0044550,82
RTS0044551,83
RTS0044552,115
RTS0044553,93
RTS0044554,82
RTS0044555,101
RTS0044556,69
RTS0044557,87
RTS0044558,65
RTS0044559,89
RTS0044560,91
RTS0044561,71
RTS0044562,81
RTS0044563,90
RTS0044564,99
RTS0044565,83
RTS0044566,74
RTS0044567,74
RTS0044568,78
RTS0044569,74
RTS0044570,71
RTS0044571,73
RTS0044572,71
RTS0044573,67
RTS0044574,105
RTS0044575,76
RTS0044576,63
RTS0044577,61
RTS0044578,145
RTS0044579,110
RTS0044580,56
RTS0044581,83
RTS0044582,78
RTS0044583,65
RTS0044584,91
RTS0044585,81
RTS0044586,95
RTS0044587,78
RTS0044588,78
RTS0044589,84
RTS0044590,91
RTS0044591,101
RTS0044592,81
RTS0044593,80
RTS0044594,80
RTS0044595,50
RTS0044596,94
RTS0044597,106
RTS0044598,73
RTS0044599,103
RTS0044600,59
RTS0044601,67
RTS0044602,76
RTS0044603,42
RTS0044604,86
RTS0044605,73
RTS0044606,78
RTS0044607,137
RTS0044608,57
RTS0044609,69
RTS0044610,89
RTS0044611,101
RTS0044612,72
RTS0044613,80
RTS0044614,100
RTS0044615,42
RTS0044616,63
RTS0044617,80
RTS0044618,83
RTS0044619,88
RTS0044620,90
RTS0044621,99
RTS0044622,95
RTS0044623,150
RTS0044624,99
RTS0044625,68
RTS0044626,96
RTS0044627,67
RTS0044628,84
RTS0044629,85
RTS0044630,91
RTS0044631,87
RTS0044632,166
RTS0044633,105
RTS0044634,104
RTS0044635,98
RTS0044636,70
RTS0044637,65
RTS0044638,85
RTS0044639,87
RTS0044640,65
RTS0044641,63
RTS0044642,74
RTS0044643,70
RTS0044644,129
RTS0044645,83
RTS0044646,62
RTS0044647,54
RTS0044648,51
RTS0044649,103
RTS0044650,66
RTS0044651,68
RTS0044652,83
RTS0044653,74
RTS0044654,99
RTS0044655,100
RTS0044656,96
RTS0044657,88
RTS0044658,117
RTS0044659,106
RTS0044660,95
RTS0044661,96
RTS0044662,77
RTS0044663,70
RTS0044664,81
RTS0044665,88
RTS0044666,80
RTS0044667,74
RTS0044668,76
RTS0044669,82
RTS0044670,71
RTS0044671,86
RTS0044672,82
RTS0044673,81
RTS0044674,90
RTS0044675,115
RTS0044676,101
RTS0044677,92
RTS0044678,97
RTS0044679,108
RTS0044680,93
RTS0044681,87
RTS0044682,93
RTS0044683,87
RTS0044684,89
RTS0044685,99
RTS0044686,79
RTS0044687,104
RTS0044688,92
RTS0044689,130
RTS0044690,105
RTS0044691,55
RTS0044692,78
RTS0044693,95
RTS0044694,139
RTS0044695,48
RTS0044696,126
RTS0044697,86
RTS0044698,93
RTS0044699,78
RTS0044700,112
RTS0044701,98
RTS0044702,63
RTS0044703,86
RTS0044704,95
RTS0044705,55
RTS0044706,53
RTS0044707,84
RTS0044708,70
RTS0044709,62
RTS0044710,67
RTS0044711,80
RTS0044712,83
RTS0044714,85
RTS0044715,89
RTS0044716,92
RTS0044717,49
RTS0044718,98
RTS0044719,76
RTS0044720,89
RTS0044721,81
RTS0044722,67
RTS0044723,54
RTS0044724,84
RTS0044725,59
RTS0044726,94
RTS0044727,76
RTS0044728,75
RTS0044729,100
RTS0044730,89
RTS0044731,180
RTS0044732,129
RTS0044733,85
RTS0044734,56
RTS0044735,191
RTS0044736,72
RTS0044737,64
RTS0044738,73
RTS0044739,49
RTS0044740,45
RTS0044741,80
RTS0044742,67
RTS0044743,121
RTS0044744,79
RTS0044745,72
RTS0044746,106
RTS0044747,72
RTS0044748,53
RTS0044749,67
RTS0044750,103
RTS0044751,80
RTS0044752,89
RTS0044753,110
RTS0044754,86
RTS0044755,91
RTS0044756,118
RTS0044757,93
RTS0044758,101
RTS0044759,93
RTS0044760,83
RTS0044761,99
RTS0044762,97
RTS0044763,109
RTS0044764,63
RTS0044765,68
RTS0044766,82
RTS0044767,100
RTS0044768,91
RTS0044769,81
RTS0044770,90
RTS0044771,88
RTS0044772,57
RTS0044773,89
RTS0044774,66
RTS0044775,117
RTS0044776,70
RTS0044777,60
RTS0044778,76
RTS0044779,89
RTS0044780,124
RTS0044781,117
RTS0044782,100
RTS0044783,115
RTS0044784,96
RTS0044785,76
RTS0044786,102
RTS0044787,95
RTS0044788,93
RTS0044789,105
RTS0044790,97
RTS0044791,179
RTS0044792,519
RTS0044793,93
RTS0044794,92
RTS0044795,68
RTS0044796,89
RTS0044797,119
RTS0044798,85
RTS0044799,113
RTS0044800,62
RTS0044801,87
RTS0044802,70
RTS0044803,81
RTS0044804,81
RTS0044805,141
RTS0044806,70
RTS0044807,80
RTS0044808,62
RTS0044809,77
RTS0044810,71
RTS0044811,67
RTS0044812,85
RTS0044813,119
RTS0044814,103
RTS0044815,101
RTS0044816,101
RTS0044817,103
RTS0044818,95
RTS0044819,66
RTS0044820,95
RTS0044821,81
RTS0044822,82
RTS0044823,102
RTS0044824,69
RTS0044825,116
RTS0044826,85
RTS0044827,110
RTS0044828,90
RTS0044829,121
RTS0044830,91
RTS0044831,101
RTS0044832,88
RTS0044833,107
RTS0044834,99
RTS0044835,93
RTS0044836,116
RTS0044837,59
RTS0044838,122
RTS0044839,95
RTS0044840,95
RTS0044841,70
RTS0044842,93
RTS0044843,81
RTS0044844,65
RTS0044845,102
RTS0044846,77
RTS0044847,67
RTS0044848,105
RTS0044849,138
RTS0044850,87
RTS0044851,65
RTS0044852,55
RTS0044853,85
RTS0044854,50
RTS0044855,73
RTS0044856,104
RTS0044857,79
RTS0044858,79
RTS0044859,74
RTS0044860,92
RTS0044861,76
RTS0044862,91
RTS0044863,74
RTS0044864,69
RTS0044865,88
RTS0044866,146
RTS0044867,133
RTS0044868,97
RTS0044869,137
RTS0044870,157
RTS0044871,71
RTS0044872,66
RTS0044873,66
RTS0044874,73
RTS0044875,103
RTS0044876,61
RTS0044877,126
RTS0044878,110
RTS0044879,81
RTS0044880,99
RTS0044881,71
RTS0044882,86
RTS0044883,67
RTS0044884,91
RTS0044885,64
RTS0044886,119
RTS0044887,65
RTS0044888,89
RTS0044889,73
RTS0044890,62
RTS0044891,85
RTS0044892,108
RTS0044893,78
RTS0044894,86
RTS0044895,93
RTS0044896,110
RTS0044897,116
RTS0044898,122
RTS0044899,94
RTS0044900,105
RTS0044901,89
RTS0044902,87
RTS0044903,102
RTS0044904,66
RTS0044905,92
RTS0044906,102
RTS0044907,99
RTS0044908,93
RTS0044909,144
RTS0044910,92
RTS0044911,104
RTS0044912,89
RTS0044913,84
RTS0044914,104
RTS0044915,67
RTS0044916,97
RTS0044917,91
RTS0044918,116
RTS0044919,108
RTS0044920,102
RTS0044921,101
RTS0044922,95
RTS0044923,98
RTS0044924,95
RTS0044925,97
RTS0044926,97
RTS0044927,102
RTS0044928,96
RTS0044929,72
RTS0044930,79
RTS0044931,61
RTS0044932,126
RTS0044933,93
RTS0044934,67
RTS0044935,83
RTS0044936,247
RTS0044937,53
RTS0044938,77
RTS0044939,83
RTS0044940,75
RTS0044941,100
RTS0044942,85
RTS0044943,90
RTS0044944,71
RTS0044945,63
RTS0044946,104
RTS0044947,78
RTS0044948,90
RTS0044949,103
RTS0044950,97
RTS0044951,68
RTS0044952,84
RTS0044953,60
RTS0044954,106
RTS0044955,67
RTS0044956,87
RTS0044957,150
RTS0044958,103
RTS0044959,105
RTS0044960,110
RTS0044961,116
RTS0044962,83
RTS0044963,50
RTS0044964,79
RTS0044965,96
RTS0044966,70
RTS0044967,76
RTS0044968,123
RTS0044969,77
RTS0044970,85
RTS0044971,99
RTS0044972,96
RTS0044973,84
RTS0044974,87
RTS0044975,83
RTS0044976,100
RTS0044977,57
RTS0044978,62
RTS0044979,96
RTS0044980,74
RTS0044981,70
RTS0044982,85
RTS0044983,85
RTS0044984,84
RTS0044985,138
RTS0044986,71
RTS0044987,68
RTS0044988,87
RTS0044989,65
RTS0044990,128
RTS0044991,74
RTS0044992,76
RTS0044993,71
RTS0044994,93
RTS0044995,106
RTS0044996,95
RTS0044997,69
RTS0044998,116
RTS0044999,71
RTS0045000,60
RTS0045001,99
RTS0045002,86
RTS0045003,105
RTS0045004,87
RTS0045005,104
RTS0045006,76
RTS0045007,170
RTS0045008,104
RTS0045009,86
RTS0045010,77
RTS0045011,85
RTS0045012,74
RTS0045013,45
RTS0045014,82
RTS0045015,77
RTS0045016,76
RTS0045017,72
RTS0045018,84
RTS0045019,61
RTS0045020,67
RTS0045021,92
RTS0045022,73
RTS0045023,102
RTS0045024,76
RTS0045025,87
RTS0045026,116
RTS0045027,91
RTS0045028,107
RTS0045029,111
RTS0045030,110
RTS0045031,61
RTS0045032,93
RTS0045033,87
RTS0045034,90
RTS0045035,83
RTS0045036,88
RTS0045038,124
RTS0045039,69
RTS0045040,66
RTS0045041,82
RTS0045042,72
RTS0045043,67
RTS0045044,90
RTS0045045,97
RTS0045046,70
RTS0045047,77
RTS0045048,78
RTS0045049,85
RTS0045050,79
RTS0045051,69
RTS0045052,90
RTS0045053,78
RTS0045054,75
RTS0045055,82
RTS0045056,92
RTS0045057,169
RTS0045058,80
RTS0045059,68
RTS0045060,94
RTS0045061,69
RTS0045063,65
RTS0045064,102
RTS0045065,103
RTS0045066,76
RTS0045067,101
RTS0045068,103
RTS0045069,88
RTS0045070,92
RTS0045071,88
RTS0045072,105
RTS0045073,102
RTS0045074,126
RTS0045075,58
RTS0045076,105
RTS0045077,43
RTS0045078,87
RTS0045079,95
RTS0045080,89
RTS0045081,42
RTS0045082,64
RTS0045083,92
RTS0045084,90
RTS0045085,86
RTS0045086,89
RTS0045087,66
RTS0045088,76
RTS0045089,48
RTS0045090,74
RTS0045091,70
RTS0045092,57
RTS0045093,68
RTS0045094,64
RTS0045095,103
RTS0045096,79
RTS0045097,84
RTS0045098,71
RTS0045099,72
RTS0045100,90
RTS0045101,101
RTS0045102,77
RTS0045103,97
RTS0045104,84
RTS0045105,77
RTS0045106,72
RTS0045107,120
RTS0045108,106
RTS0045109,73
RTS0045110,71
RTS0045111,128
RTS0045112,70
RTS0045113,104
RTS0045114,82
RTS0045115,89
RTS0045116,73
RTS0045117,99
RTS0045118,94
RTS0045119,98
RTS0045120,106
RTS0045121,86
RTS0045122,85
RTS0045123,138
RTS0045124,87
RTS0045125,95
RTS0045126,88
RTS0045127,84
RTS0045128,102
RTS0045129,100
RTS0045130,84
RTS0045131,83
RTS0045132,81
RTS0045133,86
RTS0045134,97
RTS0045135,85
RTS0045136,84
RTS0045137,111
RTS0045138,73
RTS0045139,88
RTS0045140,93
RTS0045141,83
RTS0045142,111
RTS0045143,88
RTS0045144,99
RTS0045145,74
RTS0045146,87
RTS0045147,101
RTS0045148,99
RTS0045149,76
RTS0045150,74
RTS0045151,94
RTS0045152,100
RTS0045153,67
RTS0045154,84
RTS0045155,87
RTS0045156,61
RTS0045157,75
RTS0045158,68
RTS0045159,92
RTS0045160,93
RTS0045161,107
RTS0045162,114
RTS0045163,84
RTS0045164,95
RTS0045165,93
RTS0045166,117
RTS0045167,108
RTS0045168,134
RTS0045169,126
RTS0045170,95
RTS0045171,111
RTS0045172,84
RTS0045173,69
RTS0045174,76
RTS0045175,107
RTS0045176,91
RTS0045177,77
RTS0045178,75
RTS0045179,79
RTS0045180,114
RTS0045181,70
RTS0045182,88
RTS0045183,90
RTS0045184,85
RTS0045185,100
RTS0045186,129
RTS0045187,108
RTS0045188,65
RTS0045189,74
RTS0045190,112
RTS0045191,88
RTS0045192,88
RTS0045193,69
RTS0045194,85
RTS0045195,73
RTS0045196,99
RTS0045197,85
RTS0045198,135
RTS0045199,73
RTS0045200,71
RTS0045201,93
RTS0045202,89
RTS0045203,98
RTS0045204,98
RTS0045205,86
RTS0045206,78
RTS0045207,86
RTS0045208,90
RTS0045209,87
RTS0045210,88
RTS0045211,73
RTS0045212,82
RTS0045213,78
RTS0045214,82
RTS0045215,78
RTS0045216,114
RTS0045217,114
RTS0045218,147
RTS0045219,112
RTS0045220,94
RTS0045221,96
RTS0045222,82
RTS0045223,96
RTS0045224,105
RTS0045225,83
RTS0045226,328
RTS0045227,111
RTS0045228,230
RTS0045229,136
RTS0045230,99
RTS0045231,91
RTS0045232,111
RTS0045233,86
RTS0045234,77
RTS0045235,101
RTS0045236,169
RTS0045237,98
RTS0045238,93
RTS0045239,87
RTS0045240,155
RTS0045241,80
RTS0045242,127
RTS0045243,74
RTS0045244,89
RTS0045245,70
RTS0045246,68
RTS0045247,96
RTS0045248,65
RTS0045249,82
RTS0045250,72
RTS0045251,96
RTS0045252,35
RTS0045253,81
RTS0045254,38
RTS0045255,48
RTS0045256,73
RTS0045257,97
RTS0045258,104
RTS0045259,128
RTS0045260,67
RTS0045261,99
RTS0045262,109
RTS0045263,83
RTS0045264,77
RTS0045265,98
RTS0045266,76
RTS0045267,88
RTS0045268,76
RTS0045269,75
RTS0045270,83
RTS0045271,80
RTS0045272,50
RTS0045273,58
RTS0045274,98
RTS0045275,94
RTS0045276,63
RTS0045277,71
RTS0045278,110
RTS0045279,39
RTS0045280,45
RTS0045281,109
RTS0045282,116
RTS0045283,92
RTS0045284,85
RTS0045285,112
RTS0045286,113
RTS0045287,96
RTS0045288,97
RTS0045289,78
RTS0045290,78
RTS0045291,73
RTS0045292,126
RTS0045293,88
RTS0045294,93
RTS0045295,94
RTS0045296,94
RTS0045297,76
RTS0045298,67
RTS0045299,78
RTS0045300,83
RTS0045301,110
RTS0045302,98
RTS0045303,106
RTS0045304,83
RTS0045305,123
RTS0045306,76
RTS0045307,88
RTS0045308,97
RTS0045309,78
RTS0045310,126
RTS0045311,32
RTS0045312,59
RTS0045313,64
RTS0045314,58
RTS0045315,81
RTS0045316,110
RTS0045317,69
RTS0045318,96
RTS0045319,70
RTS0045320,59
RTS0045321,87
RTS0045322,82
RTS0045323,108
RTS0045324,64
RTS0045325,78
RTS0045326,140
RTS0045327,115
RTS0045328,102
RTS0045329,87
RTS0045330,77
RTS0045331,71
RTS0045332,63
RTS0045333,75
RTS0045334,80
RTS0045335,65
RTS0045336,73
RTS0045337,70
RTS0045338,59
RTS0045339,72
RTS0045340,75
RTS0045341,74
RTS0045342,86
RTS0045343,75
RTS0045344,90
RTS0045345,89
RTS0045346,100
RTS0045347,88
RTS0045348,85
RTS0045349,113
RTS0045350,91
RTS0045351,107
RTS0045352,78
RTS0045353,90
RTS0045354,78
RTS0045355,57
RTS0045356,110
RTS0045357,204
RTS0045358,87
RTS0045359,90
RTS0045360,88
RTS0045361,107
RTS0045362,78
RTS0045363,71
RTS0045364,107
RTS0045365,98
RTS0045366,122
RTS0045367,56
RTS0045368,62
RTS0045369,60
RTS0045370,75
RTS0045371,94
RTS0045372,76
RTS0045373,91
RTS0045374,109
RTS0045375,102
RTS0045376,71
RTS0045377,47
RTS0045378,66
RTS0045379,78
RTS0045380,92
RTS0045381,100
RTS0045382,79
RTS0045383,71
RTS0045384,55
RTS0045385,85
RTS0045386,91
RTS0045387,83
RTS0045388,78
RTS0045389,76
RTS0045390,84
RTS0045391,79
RTS0045392,80
RTS0045393,54
RTS0045394,73
RTS0045395,66
RTS0045396,111
RTS0045397,95
RTS0045398,85
RTS0045399,75
RTS0045400,64
RTS0045401,85
RTS0045402,54
RTS0045403,96
RTS0045404,89
RTS0045405,70
RTS0045406,91
RTS0045407,83
RTS0045408,78
RTS0045409,80
RTS0045410,111
RTS0045411,90
RTS0045412,91
RTS0045413,70
RTS0045414,94
RTS0045415,94
RTS0045416,105
RTS0045417,98
RTS0045418,58
RTS0045419,82
RTS0045420,102
RTS0045421,487
RTS0045422,669
RTS0045423,169
RTS0045424,502
RTS0045425,603
RTS0045426,102
RTS0045427,100
RTS0045428,60
RTS0045429,130
RTS0045430,58
RTS0045431,77
RTS0045432,153
RTS0045433,114
RTS0045434,151
RTS0045435,102
RTS0045436,80
RTS0045437,89
RTS0045438,122
RTS0045439,80
RTS0045440,85
RTS0045441,95
RTS0045442,72
RTS0045443,82
RTS0045444,61
RTS0045445,91
RTS0045446,79
RTS0045447,101
RTS0045448,58
RTS0045449,44
RTS0045450,41
RTS0045451,101
RTS0045452,67
RTS0045453,64
RTS0045454,65
RTS0045455,91
RTS0045456,65
RTS0045457,124
RTS0045458,102
RTS0045459,39
RTS0045460,102
RTS0045461,82
RTS0045462,86
RTS0045463,74
RTS0045464,51
RTS0045465,71
RTS0045466,126
RTS0045467,197
RTS0045468,71
RTS0045469,129
RTS0045470,77
RTS0045471,55
RTS0045472,87
RTS0045473,40
RTS0045474,121
RTS0045475,100
RTS0045476,99
RTS0045477,109
RTS0045478,86
RTS0045479,115
RTS0045480,124
RTS0045481,105
RTS0045482,86
RTS0045483,68
RTS0045484,166
RTS0045485,169
RTS0045486,51
RTS0045487,68
RTS0045488,81
RTS0045489,79
RTS0045490,84
RTS0045491,171
RTS0045492,276
RTS0045493,193
RTS0045494,96
RTS0045495,89
RTS0045496,52
RTS0045497,59
RTS0045498,78
RTS0045499,68
RTS0045500,78
RTS0045501,97
RTS0045502,105
RTS0045503,83
RTS0045504,70
RTS0045505,103
RTS0045506,753
RTS0045507,2270
RTS0045508,1101
RTS0045509,1402
RTS0045510,730
RTS0045511,97
RTS0045512,74
RTS0045513,70
RTS0045514,76
RTS0045515,77
RTS0045516,69
RTS0045517,80
RTS0045518,105
RTS0045519,96
RTS0045520,86
RTS0045521,121
RTS0045522,80
RTS0045523,82
RTS0045524,95
RTS0045525,109
RTS0045526,97
RTS0045527,119
RTS0045528,61
RTS0045529,101
RTS0045530,115
RTS0045531,146
RTS0045532,105
RTS0045533,93
RTS0045534,80
RTS0045535,46
RTS0045536,96
RTS0045537,93
RTS0045538,69
RTS0045539,90
RTS0045540,116
RTS0045541,88
RTS0045542,68
RTS0045543,123
RTS0045544,54
RTS0045545,65
RTS0045546,94
RTS0045547,68
RTS0045548,83
RTS0045549,64
RTS0045550,77
RTS0045551,76
RTS0045552,124
RTS0045553,65
RTS0045554,80
RTS0045555,78
RTS0045556,47
RTS0045557,74
RTS0045558,83
RTS0045559,66
RTS0045560,79
RTS0045561,64
RTS0045562,79
RTS0045563,54
RTS0045564,70
RTS0045565,57
RTS0045566,88
RTS0045567,75
RTS0045568,72
RTS0045569,102
RTS0045570,102
RTS0045571,64
RTS0045572,123
RTS0045573,72
RTS0045574,60
RTS0045575,68
RTS0045576,82
RTS0045577,42
RTS0045578,50
RTS0045579,107
RTS0045580,66
RTS0045581,88
RTS0045582,59
RTS0045583,83
RTS0045584,168
RTS0045585,65
RTS0045586,41
RTS0045587,90
RTS0045588,57
RTS0045589,51
RTS0045590,81
RTS0045592,215
RTS0045593,340
RTS0045594,138
RTS0045595,140
RTS0045596,121
RTS0045597,93
RTS0045598,126
RTS0045599,96
RTS0045600,67
RTS0045601,57
RTS0045602,90
RTS0045603,39
RTS0045604,112
RTS0045606,82
RTS0045607,58
RTS0045608,66
RTS0045609,57
RTS0045610,110
RTS0045611,56
RTS0045612,77
RTS0045613,63
RTS0045614,61
RTS0045615,62
RTS0045616,50
RTS0045617,64
RTS0045618,53
RTS0045619,58
RTS0045620,45
RTS0045621,91
RTS0045622,76
RTS0045623,97
RTS0045624,49
RTS0045625,62
RTS0045626,26
RTS0045627,63
RTS0045628,87
RTS0045629,86
RTS0045630,98
RTS0045631,73
RTS0045632,72
RTS0045633,94
RTS0045634,57
RTS0045635,69
RTS0045636,131
RTS0045637,43
RTS0045638,87
RTS0045639,114
RTS0045640,92
RTS0045641,81
RTS0045642,75
RTS0045643,78
RTS0045644,77
RTS0045645,68
RTS0045646,72
RTS0045647,78
RTS0045648,65
RTS0045649,77
RTS0045650,83
RTS0045651,59
RTS0045652,70
RTS0045653,75
RTS0045654,87
RTS0045655,84
RTS0045656,110
RTS0045657,55
RTS0045658,106
RTS0045659,88
RTS0045660,108
RTS0045661,125
RTS0045662,114
RTS0045663,137
RTS0045664,112
RTS0045665,175
RTS0045666,44
RTS0045667,81
RTS0045668,104
RTS0045669,72
RTS0045670,85
RTS0045671,76
RTS0045672,83
RTS0045673,72
RTS0045674,72
RTS0045675,75
RTS0045676,97
RTS0045677,89
RTS0045678,93
RTS0045679,108
RTS0045680,100
RTS0045681,88
RTS0045682,105
RTS0045683,70
RTS0045684,57
RTS0045685,88
RTS0045687,102
RTS0045688,93
RTS0045689,85
RTS0045690,67
RTS0045691,92
RTS0045692,74
RTS0045693,103
RTS0045694,73
RTS0045695,66
RTS0045696,123
RTS0045697,84
RTS0045698,104
RTS0045699,88
RTS0045700,86
RTS0045701,91
RTS0045702,79
RTS0045703,74
RTS0045704,72
RTS0045705,76
RTS0045706,90
RTS0045707,100
RTS0045708,94
RTS0045709,86
RTS0045710,115
RTS0045711,81
RTS0045712,83
RTS0045713,94
RTS0045714,113
RTS0045715,64
RTS0045716,133
RTS0045717,90
RTS0045718,71
RTS0045719,58
RTS0045720,84
RTS0045721,122
RTS0045722,110
RTS0045723,120
RTS0045724,126
RTS0045725,70
RTS0045726,82
RTS0045727,122
RTS0045728,86
RTS0045729,87
RTS0045730,62
RTS0045731,84
RTS0045732,77
RTS0045733,67
RTS0045734,70
RTS0045735,110
RTS0045736,207
RTS0045737,247
RTS0045738,457
RTS0045739,499
RTS0045740,182
RTS0045741,145
RTS0045742,84
RTS0045743,101
RTS0045744,163
RTS0045745,113
RTS0045746,103
RTS0045747,130
RTS0045748,141
RTS0045749,68
RTS0045750,73
RTS0045751,109
RTS0045752,70
RTS0045753,100
RTS0045754,96
RTS0045755,124
RTS0045756,104
RTS0045757,80
RTS0045758,122
RTS0045759,111
RTS0045760,91
RTS0045761,93
RTS0045762,110
RTS0045763,85
RTS0045764,87
RTS0045765,65
RTS0045766,121
RTS0045767,80
RTS0045768,89
RTS0045769,102
RTS0045770,124
RTS0045771,100
RTS0045772,128
RTS0045773,256
RTS0045774,77
RTS0045775,153
RTS0045776,94
RTS0045777,53
RTS0045778,77
RTS0045779,67
RTS0045780,83
RTS0045781,107
RTS0045782,92
RTS0045783,90
RTS0045784,83
RTS0045785,86
RTS0045786,59
RTS0045787,132
RTS0045788,106
RTS0045789,85
RTS0045790,62
RTS0045791,72
RTS0045792,92
RTS0045793,88
RTS0045794,71
RTS0045795,63
RTS0045796,91
RTS0045797,54
RTS0045798,77
RTS0045799,67
RTS0045800,66
RTS0045801,91
RTS0045802,71
RTS0045803,74
RTS0045804,46
RTS0045805,96
RTS0045806,85
RTS0045807,64
RTS0045808,68
RTS0045809,53
RTS0045810,45
RTS0045811,65
RTS0045812,66
RTS0045813,84
RTS0045814,78
RTS0045815,35
RTS0045816,67
RTS0045817,68
RTS0045818,59
RTS0045819,96
RTS0045820,89
RTS0045821,112
RTS0045822,83
RTS0045823,62
RTS0045824,118
RTS0045825,90
RTS0045826,118
RTS0045827,131
RTS0045828,98
RTS0045829,108
RTS0045830,111
RTS0045831,74
RTS0045832,75
RTS0045833,117
RTS0045834,99
RTS0045835,76
RTS0045836,190
RTS0045837,176
RTS0045838,192
RTS0045840,118
RTS0045841,209
RTS0045842,134
RTS0045843,81
RTS0045844,102
RTS0045845,113
RTS0045846,272
RTS0045848,84
RTS0045849,520
RTS0045851,85
RTS0045852,84
RTS0045853,93
RTS0045854,80
RTS0045855,101
RTS0045856,108
RTS0045857,73
RTS0045858,49
RTS0045859,107
RTS0045860,80
RTS0045861,65
RTS0045862,110
RTS0045863,79
RTS0045864,124
RTS0045865,85
RTS0045866,116
RTS0045867,84
RTS0045868,85
RTS0045869,86
RTS0045870,73
RTS0045871,55
RTS0045872,137
RTS0045873,142
RTS0045874,66
RTS0045875,90
RTS0045876,66
RTS0045877,80
RTS0045878,63
RTS0045879,120
RTS0045880,70
RTS0045881,76
RTS0045882,161
RTS0045883,77
RTS0045884,83
RTS0045885,2
RTS0045886,211
RTS0045887,122
RTS0045888,72
RTS0045889,65
RTS0045890,91
RTS0045891,89
RTS0045892,94
RTS0045893,96
RTS0045894,134
RTS0045895,66
RTS0045896,104
RTS0045897,47
RTS0045898,82
RTS0045899,84
RTS0045900,135
RTS0045901,56
RTS0045902,83
RTS0045903,76
RTS0045904,78
RTS0045905,77
RTS0045906,60
RTS0045907,67
RTS0045908,77
RTS0045909,80
RTS0045910,73
RTS0045911,80
RTS0045912,65
RTS0045913,68
RTS0045914,62
RTS0045915,52
RTS0045916,127
RTS0045917,64
RTS0045918,67
RTS0045919,136
RTS0045920,77
RTS0045921,85
RTS0045922,62
RTS0045923,72
RTS0045924,74
RTS0045925,105
RTS0045926,130
RTS0045927,56
RTS0045928,64
RTS0045929,81
RTS0045930,116
RTS0045931,137
RTS0045932,69
RTS0045933,85
RTS0045935,61
RTS0045939,104
RTS0045940,62
RTS0045941,86
RTS0045942,88
RTS0045943,178
RTS0045944,85
RTS0045945,68
RTS0045946,56
RTS0045947,80
RTS0045948,58
RTS0045949,87
RTS0045950,94
RTS0045951,80
RTS0045952,87
RTS0045953,76
RTS0045954,120
RTS0045955,72
RTS0045956,76
RTS0045957,80
RTS0045958,102
RTS0045959,59
RTS0045960,78
RTS0045961,49
RTS0045962,75
RTS0045963,84
RTS0045964,87
RTS0045965,87
RTS0045966,64
RTS0045967,75
RTS0045968,54
RTS0045969,113
RTS0045970,98
RTS0045971,93
RTS0045972,78
RTS0045973,71
RTS0045974,66
RTS0045975,90
RTS0045976,100
RTS0045977,48
RTS0045978,82
RTS0045979,95
RTS0045980,79
RTS0045981,161
RTS0045982,101
RTS0045983,76
RTS0045984,114
RTS0045985,96
RTS0045986,53
RTS0045987,113
RTS0045988,86
RTS0045989,61
RTS0045990,56
RTS0045991,75
RTS0045992,89
RTS0045993,68
RTS0045994,65
RTS0045995,50
RTS0045996,74
RTS0045997,88
RTS0045998,70
RTS0045999,60
RTS0046000,39
RTS0046001,92
RTS0046002,138
RTS0046003,67
RTS0046004,72
RTS0046005,98
RTS0046006,60
RTS0046007,109
RTS0046008,85
RTS0046009,67
RTS0046010,66
RTS0046011,52
RTS0046012,65
RTS0046013,95
RTS0046014,82
RTS0046015,73
RTS0046016,83
RTS0046017,89
RTS0046018,52
RTS0046019,90
RTS0046020,119
RTS0046021,95
RTS0046022,72
RTS0046023,106
RTS0046024,79
RTS0046025,64
RTS0046026,88
RTS0046027,103
RTS0046028,87
RTS0046029,65
RTS0046030,88
RTS0046031,100
RTS0046032,87
RTS0046033,67
RTS0046034,66
RTS0046035,82
RTS0046036,90
RTS0046037,61
RTS0046038,91
RTS0046039,64
RTS0046040,56
RTS0046041,75
RTS0046042,66
RTS0046043,96
RTS0046044,78
RTS0046045,77
RTS0046046,63
RTS0046047,43
RTS0046048,71
RTS0046049,101
RTS0046050,85
RTS0046051,109
RTS0046052,144
RTS0046053,125
RTS0046054,120
RTS0046055,110
RTS0046056,96
RTS0046057,100
RTS0046058,93
RTS0046059,119
RTS0046060,65
RTS0046061,100
RTS0046062,88
RTS0046063,96
RTS0046064,86
RTS0046065,65
RTS0046066,110
RTS0046067,80
RTS0046068,92
RTS0046069,96
RTS0046070,74
RTS0046071,118
RTS0046072,79
RTS0046073,56
RTS0046074,88
RTS0046075,63
RTS0046076,77
RTS0046077,62
RTS0046078,99
RTS0046079,84
RTS0046080,81
RTS0046081,57
RTS0046082,84
RTS0046083,65
RTS0046084,99
RTS0046085,111
RTS0046086,149
RTS0046087,83
RTS0046088,120
RTS0046089,41
RTS0046090,90
RTS0046091,52
RTS0046092,219
RTS0046093,97
RTS0046094,62
RTS0046095,78
RTS0046096,67
RTS0046097,76
RTS0046098,84
RTS0046099,78
RTS0046100,53
RTS0046101,50
RTS0046102,47
RTS0046103,72
RTS0046104,101
RTS0046105,65
RTS0046106,61
RTS0046107,77
RTS0046108,77
RTS0046109,78
RTS0046110,107
RTS0046111,104
RTS0046112,103
RTS0046113,86
RTS0046114,75
RTS0046115,111
RTS0046116,88
RTS0046117,90
RTS0046119,67
RTS0046121,92
RTS0046122,85
RTS0046123,85
RTS0046124,68
RTS0046125,61
RTS0046126,50
RTS0046127,45
RTS0046128,93
RTS0046129,89
RTS0046130,92
RTS0046131,76
RTS0046132,105
RTS0046133,100
RTS0046134,86
RTS0046135,71
RTS0046136,59
RTS0046137,136
RTS0046138,105
RTS0046140,95
RTS0046141,72
RTS0046142,71
RTS0046143,102
RTS0046144,105
RTS0046145,81
RTS0046146,98
RTS0046147,72
RTS0046148,85
RTS0046149,55
RTS0046150,41
RTS0046152,79
RTS0046153,109
RTS0046154,48
RTS0046155,129
RTS0046156,70
RTS0046157,70
RTS0046158,82
RTS0046159,51
RTS0046160,71
RTS0046161,60
RTS0046162,53
RTS0046163,104
RTS0046164,133
RTS0046165,95
RTS0046166,78
RTS0046167,109
RTS0046168,75
RTS0046169,85
RTS0046170,110
RTS0046171,41
RTS0046172,75
RTS0046173,39
RTS0046174,93
RTS0046175,80
RTS0046176,73
RTS0046177,55
RTS0046178,52
RTS0046179,43
RTS0046180,81
RTS0046181,82
RTS0046182,44
RTS0046183,255
RTS0046184,120
RTS0046185,83
RTS0046186,66
RTS0046187,59
RTS0046188,136
RTS0046191,73
RTS0046193,42
RTS0046194,69
RTS0046195,61
RTS0046196,105
RTS0046197,113
RTS0046198,77
RTS0046199,82
RTS0046200,76
RTS0046201,77
RTS0046202,101
RTS0046203,63
RTS0046204,64
RTS0046205,89
RTS0046206,168
RTS0046207,278
RTS0046208,112
RTS0046209,229
RTS0046210,65
RTS0046211,67
RTS0046212,74
RTS0046213,129
RTS0046214,56
RTS0046215,57
RTS0046216,53
RTS0046217,87
RTS0046218,72
RTS0046219,37
RTS0046220,77
RTS0046221,88
RTS0046222,59
RTS0046223,75
RTS0046224,55
RTS0046225,108
RTS0046226,68
RTS0046227,96
RTS0046228,64
RTS0046229,68
RTS0046230,76
RTS0046231,40
RTS0046232,100
RTS0046233,76
RTS0046234,96
RTS0046235,95
RTS0046236,70
RTS0046237,116
RTS0046238,62
RTS0046239,65
RTS0046240,68
RTS0046241,101
RTS0046242,65
RTS0046243,71
RTS0046244,68
RTS0046245,40
RTS0046246,65
RTS0046247,61
RTS0046248,76
RTS0046249,90
RTS0046250,68
RTS0046251,46
RTS0046252,141
RTS0046253,66
RTS0046254,97
RTS0046255,62
RTS0046256,115
RTS0046257,89
RTS0046258,57
RTS0046259,71
RTS0046260,84
RTS0046261,79
RTS0046262,108
RTS0046263,79
RTS0046264,76
RTS0046265,76
RTS0046266,89
RTS0046267,53
RTS0046268,78
RTS0046269,102
RTS0046270,79
RTS0046271,67
RTS0046272,96
RTS0046273,69
RTS0046274,73
RTS0046275,54
RTS0046276,64
RTS0046277,74
RTS0046278,64
RTS0046279,111
RTS0046280,77
RTS0046281,75
RTS0046282,62
RTS0046283,87
RTS0046284,63
RTS0046285,85
RTS0046286,91
RTS0046287,90
RTS0046288,88
RTS0046289,101
RTS0046290,82
RTS0046291,86
RTS0046292,70
RTS0046293,95
RTS0046294,64
RTS0046295,324
RTS0046296,54
RTS0046297,220
RTS0046298,75
RTS0046299,78
RTS0046300,54
RTS0046301,93
RTS0046302,81
RTS0046303,60
RTS0046304,58
RTS0046305,79
RTS0046306,73
RTS0046307,86
RTS0046308,90
RTS0046309,90
RTS0046310,55
RTS0046311,73
RTS0046312,80
RTS0046313,76
RTS0046314,123
RTS0046315,52
RTS0046316,76
RTS0046317,74
RTS0046318,93
RTS0046319,108
RTS0046320,91
RTS0046321,165
RTS0046322,107
RTS0046323,96
RTS0046324,92
RTS0046325,85
RTS0046326,89
RTS0046327,71
RTS0046328,93
RTS0046329,95
RTS0046330,76
RTS0046331,107
RTS0046332,56
RTS0046333,70
RTS0046334,191
RTS0046335,184
RTS0046336,170
RTS0046342,52
RTS0046343,105
RTS0046344,76
RTS0046345,36
RTS0046346,49
RTS0046347,133
RTS0046348,187
RTS0046349,176
RTS0046350,74
RTS0046351,94
RTS0046352,126
RTS0046353,89
RTS0046354,81
RTS0046355,69
RTS0046356,83
RTS0046357,60
RTS0046358,78
RTS0046359,98
RTS0046360,97
RTS0046361,58
RTS0046362,93
RTS0046363,82
RTS0046364,85
RTS0046365,63
RTS0046366,60
RTS0046367,49
RTS0046368,83
RTS0046369,91
RTS0046370,49
RTS0046371,110
RTS0046372,92
RTS0046373,57
RTS0046374,57
RTS0046375,45
RTS0046376,84
RTS0046377,70
RTS0046378,76
RTS0046379,77
RTS0046380,100
RTS0046381,71
RTS0046382,87
RTS0046383,92
RTS0046384,91
RTS0046385,49
RTS0046386,64
RTS0046387,53
RTS0046388,91
RTS0046389,96
RTS0046390,65
RTS0046391,79
RTS0046392,42
RTS0046393,58
RTS0046394,60
RTS0046395,95
RTS0046396,85
RTS0046397,58
RTS0046398,96
RTS0046399,80
RTS0046400,84
RTS0046401,94
RTS0046402,52
RTS0046403,93
RTS0046404,86
RTS0046405,72
RTS0046406,94
RTS0046407,101
RTS0046408,80
RTS0046409,108
RTS0046410,124
RTS0046411,113
RTS0046412,104
RTS0046413,85
RTS0046414,540
RTS0046415,156
RTS0046416,77
RTS0046417,156
RTS0046418,116
RTS0046419,103
RTS0046420,100
RTS0046421,89
RTS0046422,95
RTS0046423,61
RTS0046424,89
RTS0046425,96
RTS0046426,61
RTS0046427,73
RTS0046428,81
RTS0046429,62
RTS0046430,80
RTS0046431,112
RTS0046432,127
RTS0046433,125
RTS0046434,142
RTS0046435,122
RTS0046439,103
RTS0046440,93
RTS0046441,98
RTS0046442,98
RTS0046443,99
RTS0046444,111
RTS0046445,93
RTS0046446,40
RTS0046447,67
RTS0046448,99
RTS0046449,83
RTS0046450,111
RTS0046451,101
RTS0046452,86
RTS0046453,78
RTS0046454,127
RTS0046455,113
RTS0046456,59
RTS0046457,70
RTS0046458,81
RTS0046459,156
RTS0046460,163
RTS0046461,173
RTS0046462,235
RTS0046463,187
RTS0046464,62
RTS0046466,55
RTS0046468,88
RTS0046469,75
RTS0046470,91
RTS0046471,83
RTS0046472,87
RTS0046473,62
RTS0046474,51
RTS0046475,131
RTS0046476,85
RTS0046477,62
RTS0046478,71
RTS0046479,69
RTS0046480,92
RTS0046481,76
RTS0046482,77
RTS0046483,91
RTS0046484,65
RTS0046485,78
RTS0046486,74
RTS0046487,75
RTS0046488,81
RTS0046489,100
RTS0046490,82
RTS0046491,88
RTS0046492,96
RTS0046493,66
RTS0046494,94
RTS0046495,71
RTS0046496,100
RTS0046497,89
RTS0046498,87
RTS0046499,80
RTS0046500,112
RTS0046501,103
RTS0046502,62
RTS0046503,78
RTS0046504,73
RTS0046505,55
RTS0046506,91
RTS0046507,61
RTS0046508,50
RTS0046509,57
RTS0046510,93
RTS0046511,61
RTS0046512,85
RTS0046513,89
RTS0046514,52
RTS0046515,153
RTS0046516,71
RTS0046517,136
RTS0046518,52
RTS0046519,58
RTS0046520,71
RTS0046521,81
RTS0046522,70
RTS0046524,75
RTS0046525,56
RTS0046526,120
RTS0046527,92
RTS0046528,79
RTS0046529,72
RTS0046530,59
RTS0046531,91
RTS0046532,94
RTS0046533,77
RTS0046534,78
RTS0046535,74
RTS0046536,82
RTS0046537,75
RTS0046538,62
RTS0046539,74
RTS0046540,50
RTS0046541,79
RTS0046542,73
RTS0046543,103
RTS0046544,73
RTS0046545,104
RTS0046546,60
RTS0046548,68
RTS0046549,117
RTS0046550,81
RTS0046551,116
RTS0046552,150
RTS0046553,337
RTS0046554,72
RTS0046555,100
RTS0046556,156
RTS0046557,114
RTS0046558,64
RTS0046559,90
RTS0046560,74
RTS0046561,77
RTS0046562,90
RTS0046563,72
RTS0046564,92
RTS0046565,68
RTS0046566,91
RTS0046567,131
RTS0046568,57
RTS0046569,81
RTS0046570,104
RTS0046571,65
RTS0046572,80
RTS0046573,95
RTS0046574,83
RTS0046575,82
RTS0046577,90
RTS0046578,88
RTS0046580,105
RTS0046581,110
RTS0046582,82
RTS0046583,81
RTS0046584,97
RTS0046585,121
RTS0046586,75
RTS0046587,129
RTS0046588,64
RTS0046589,76
RTS0046590,100
RTS0046591,67
RTS0046592,71
RTS0046593,94
RTS0046594,92
RTS0046595,97
RTS0046596,119
RTS0046597,59
RTS0046598,108
RTS0046599,95
RTS0046600,139
RTS0046601,188
RTS0046602,98
RTS0046603,59
RTS0046604,101
RTS0046605,83
RTS0046606,102
RTS0046607,81
RTS0046608,90
RTS0046609,85
RTS0046610,51
RTS0046611,111
RTS0046612,87
RTS0046613,74
RTS0046614,123
RTS0046615,48
RTS0046616,71
RTS0046617,116
RTS0046618,67
RTS0046619,104
RTS0046620,82
RTS0046621,119
RTS0046622,112
RTS0046623,77
RTS0046624,82
RTS0046625,68
RTS0046626,82
RTS0046627,117
RTS0046628,153
RTS0046629,87
RTS0046630,107
RTS0046631,123
RTS0046632,95
RTS0046633,74
RTS0046634,94
RTS0046635,81
RTS0046636,78
RTS0046637,106
RTS0046638,67
RTS0046639,73
RTS0046640,68
RTS0046641,59
RTS0046642,84
RTS0046643,103
RTS0046644,87
RTS0046645,79
RTS0046646,45
RTS0046647,72
RTS0046648,57
RTS0046649,68
RTS0046650,60
RTS0046651,68
RTS0046652,58
RTS0046653,142
RTS0046654,102
RTS0046655,96
RTS0046656,87
RTS0046657,74
RTS0046658,101
RTS0046659,85
RTS0046660,67
RTS0046661,78
RTS0046662,92
RTS0046663,98
RTS0046664,55
RTS0046665,70
RTS0046666,63
RTS0046667,124
RTS0046668,82
RTS0046669,70
RTS0046670,85
RTS0046671,77
RTS0046672,94
RTS0046673,79
RTS0046674,70
RTS0046675,74
RTS0046676,61
RTS0046677,70
RTS0046678,74
RTS0046679,49
RTS0046680,65
RTS0046681,64
RTS0046682,110
RTS0046683,64
RTS0046684,90
RTS0046685,54
RTS0046686,80
RTS0046687,80
RTS0046688,78
RTS0046689,85
RTS0046690,69
RTS0046691,58
RTS0046692,36
RTS0046693,86
RTS0046694,68
RTS0046695,78
RTS0046696,145
RTS0046697,123
RTS0046698,141
RTS0046699,104
RTS0046700,109
RTS0046701,159
RTS0046702,112
RTS0046703,408
RTS0046704,939
RTS0046705,624
RTS0046706,229
RTS0046707,394
RTS0046708,486
RTS0046709,91
RTS0046710,82
RTS0046711,121
RTS0046712,62
RTS0046713,60
RTS0046714,117
RTS0046715,47
RTS0046716,72
RTS0046717,133
RTS0046718,61
RTS0046719,58
RTS0046720,94
RTS0046721,101
RTS0046722,116
RTS0046723,76
RTS0046724,87
RTS0046725,59
RTS0046726,75
RTS0046727,117
RTS0046728,93
RTS0046729,98
RTS0046730,111
RTS0046731,73
RTS0046732,100
RTS0046733,83
RTS0046734,99
RTS0046735,49
RTS0046736,66
RTS0046737,70
RTS0046738,76
RTS0046739,76
RTS0046740,137
RTS0046741,142
RTS0046742,47
RTS0046743,81
RTS0046744,70
RTS0046745,184
RTS0046746,47
RTS0046747,86
RTS0046748,162
RTS0046749,135
RTS0046750,55
RTS0046751,91
RTS0046752,93
RTS0046753,64
RTS0046754,80
RTS0046755,89
RTS0046756,96
RTS0046757,98
RTS0046758,70
RTS0046759,99
RTS0046760,90
RTS0046761,91
RTS0046763,93
RTS0046764,71
RTS0046765,71
RTS0046766,47
RTS0046767,69
RTS0046768,92
RTS0046769,131
RTS0046770,101
RTS0046771,79
RTS0046772,108
RTS0046773,53
RTS0046774,60
RTS0046775,94
RTS0046776,1
RTS0046777,135
RTS0046778,82
RTS0046779,87
RTS0046780,109
RTS0046781,76
RTS0046782,49
RTS0046783,67
RTS0046784,44
RTS0046785,87
RTS0046790,124
RTS0046791,90
RTS0046792,162
RTS0046793,69
RTS0046794,74
RTS0046795,75
RTS0046796,61
RTS0046797,61
RTS0046798,91
RTS0046799,78
RTS0046800,62
RTS0046801,193
RTS0046802,189
RTS0046803,67
RTS0046804,55
RTS0046805,75
RTS0046806,100
RTS0046807,63
RTS0046808,59
RTS0046809,41
RTS0046810,110
RTS0046811,38
RTS0046812,65
RTS0046813,76
RTS0046814,119
RTS0046815,92
RTS0046816,65
RTS0046817,76
RTS0046818,73
RTS0046819,135
RTS0046820,168
RTS0046821,54
RTS0046822,95
RTS0046823,93
RTS0046824,116
RTS0046825,92
RTS0046826,61
RTS0046827,75
RTS0046828,86
RTS0046829,78
RTS0046830,71
RTS0046831,93
RTS0046832,93
RTS0046833,21
RTS0046835,57
RTS0046836,186
RTS0046837,128
RTS0046838,54
RTS0046839,277
RTS0046840,45
RTS0046841,63
RTS0046842,122
RTS0046843,133
RTS0046846,110
RTS0046849,82
RTS0046850,84
RTS0046851,69
RTS0046852,71
RTS0046853,115
RTS0046854,62
RTS0046855,78
RTS0046856,73
RTS0046857,104
RTS0046858,153
RTS0046859,85
RTS0046860,112
RTS0046861,70
RTS0046862,91
RTS0046863,57
RTS0046864,102
RTS0046866,81
RTS0046867,40
RTS0046868,72
RTS0046869,84
RTS0046870,115
RTS0046871,71
RTS0046872,110
RTS0046873,55
RTS0046874,61
RTS0046875,116
RTS0046876,91
RTS0046877,129
RTS0046878,67
RTS0046879,91
RTS0046880,144
RTS0046881,73
RTS0046882,77
RTS0046885,76
RTS0046886,73
RTS0046887,47
RTS0046889,60
RTS0046890,71
RTS0046891,93
RTS0046892,65
RTS0046893,76
RTS0046894,77
RTS0046895,70
RTS0046897,289
RTS0046898,54
RTS0046899,154
RTS0046900,102
RTS0046902,95
RTS0046903,79
RTS0046904,63
RTS0046905,59
RTS0046906,72
RTS0046907,98
RTS0046908,57
RTS0046909,161
RTS0046910,71
RTS0046911,93
RTS0046912,70
RTS0046913,96
RTS0046914,67
RTS0046915,81
RTS0046916,97
RTS0046918,995
RTS0046919,527
RTS0046920,145
RTS0046921,107
RTS0046922,88
RTS0046923,64
RTS0046924,219
RTS0046925,62
RTS0046926,104
RTS0046927,75
RTS0046928,80
RTS0046929,50
RTS0046930,98
RTS0046931,74
RTS0046933,92
RTS0046934,108
RTS0046935,70
RTS0046936,76
RTS0046937,115
RTS0046938,73
RTS0046939,63
RTS0046940,73
RTS0046941,63
RTS0046942,81
RTS0046943,92
RTS0046944,77
RTS0046946,180
RTS0046947,49
RTS0046948,48
RTS0046949,80
RTS0046950,48
RTS0046951,103
RTS0046952,68
RTS0046954,61
RTS0046955,95
RTS0046956,90
RTS0046957,121
RTS0046958,99
RTS0046959,104
RTS0046960,107
RTS0046961,73
RTS0046962,3221
RTS0046963,70
RTS0046965,117
RTS0046966,116
RTS0046967,104
RTS0046968,50
RTS0047054,68
RTS0047055,80
RTS0047056,61
RTS0047057,69
RTS0047058,77
RTS0047060,69
RTS0047061,115
RTS0047062,84
RTS0047063,71
RTS0047064,85
RTS0047065,176
RTS0047066,173
RTS0047067,158
RTS0047068,116
RTS0047069,110
RTS0047070,100
RTS0047071,84
RTS0047072,124
RTS0047073,102
RTS0047074,89
RTS0047075,78
RTS0047076,79
RTS0047077,82
RTS0047078,95
RTS0047079,49
RTS0047080,170
RTS0047081,131
RTS0047082,121
RTS0047083,102
RTS0047084,95
RTS0047085,39
RTS0047086,109
RTS0047087,71
RTS0047088,87
RTS0047089,103
RTS0047091,45
RTS0047092,97
RTS0047093,75
RTS0047094,72
RTS0047095,91
RTS0047096,91
RTS0047097,54
RTS0047098,94
RTS0047099,67
RTS0047100,57
RTS0047101,89
RTS0047102,93
RTS0047103,101
RTS0047104,70
RTS0047105,162
RTS0047106,118
RTS0047107,168
RTS0047108,218
RTS0047109,137
RTS0047110,94
RTS0047111,95
RTS0047112,67
RTS0047113,244
RTS0047114,116
RTS0047115,77
RTS0047116,172
RTS0047117,162
RTS0047118,126
RTS0047119,135
RTS0047120,106
RTS0047121,125
RTS0047122,130
RTS0047123,81
RTS0047124,134
RTS0047125,91
RTS0047126,133
RTS0047127,142
RTS0047128,59
RTS0047129,122
RTS0047130,152
RTS0047131,142
RTS0047132,151
RTS0047133,184
RTS0047134,73
RTS0047135,96
RTS0047136,107
RTS0047137,91
RTS0047138,159
RTS0047139,62
RTS0047140,55
RTS0047141,93
RTS0047142,71
RTS0047143,74
RTS0047144,82
RTS0047145,104
RTS0047146,83
RTS0047147,93
RTS0047148,93
RTS0047149,68
RTS0047150,178
RTS0047151,86
RTS0047152,93
RTS0047153,51
RTS0047154,180
RTS0047156,76
RTS0047157,100
RTS0047158,71
RTS0047159,72
RTS0047160,115
RTS0047165,167
RTS0047166,53
RTS0047167,48
RTS0047168,79
RTS0047169,77
RTS0047170,58
RTS0047171,72
RTS0047172,66
RTS0047173,100
RTS0047174,84
RTS0047175,52
RTS0047176,72
RTS0047177,121
RTS0047178,97
RTS0047179,106
RTS0047180,90
RTS0047181,93
RTS0047182,82
RTS0047183,101
RTS0047184,61
RTS0047185,81
RTS0047186,85
RTS0047187,83
RTS0047188,81
RTS0047189,68
RTS0047190,93
RTS0047191,93
RTS0047192,95
RTS0047193,75
RTS0047194,92
RTS0047195,97
RTS0047196,83
RTS0047197,96
RTS0047198,81
RTS0047199,89
RTS0047200,96
RTS0047201,69
RTS0047202,77
RTS0047203,75
RTS0047204,84
RTS0047205,78
RTS0047206,74
RTS0047207,86
RTS0047208,577
RTS0047209,238
RTS0047210,882
RTS0047211,641
RTS0047212,104
RTS0047213,73
RTS0047214,98
RTS0047215,94
RTS0047216,87
RTS0047217,42
RTS0047218,139
RTS0047219,150
RTS0047220,63
RTS0047221,109
RTS0047222,71
RTS0047223,159
RTS0047225,265
RTS0047226,131
RTS0047229,87
RTS0047230,93
RTS0047231,91
RTS0047232,108
RTS0047233,80
RTS0047234,80
RTS0047235,58
RTS0047236,51
RTS0047237,110
RTS0047238,83
RTS0047239,239
RTS0047240,98
RTS0047241,75
RTS0047242,57
RTS0047243,132
RTS0047244,86
RTS0047245,71
RTS0047246,43
RTS0047247,74
RTS0047248,54
RTS0047249,97
RTS0047250,140
RTS0047252,137
RTS0047253,51
RTS0047254,172
RTS0047255,92
RTS0047256,93
RTS0047257,122
RTS0047258,124
RTS0047259,92
RTS0047260,138
RTS0047261,101
RTS0047262,97
RTS0047263,137
RTS0047264,109
RTS0047266,118
RTS0047267,191
RTS0047268,90
RTS0047269,107
RTS0047270,255
RTS0047271,150
RTS0047272,105
RTS0047273,58
RTS0047274,73
RTS0047276,67
RTS0047277,181
RTS0047278,141
RTS0047279,174
RTS0047280,74
RTS0047281,102
RTS0047282,72
RTS0047283,87
RTS0047284,96
RTS0047290,133
RTS0047291,381
RTS0047292,128
RTS0047293,135
RTS0047294,198
RTS0047295,36
RTS0047296,105
RTS0047297,112
RTS0047298,68
RTS0047299,67
RTS0047300,53
RTS0047301,156
RTS0047302,50
RTS0047303,120
RTS0047304,67
RTS0047305,99
RTS0047306,108
RTS0047307,152
RTS0047308,103
RTS0047309,93
RTS0047310,152
RTS0047311,90
RTS0047312,129
RTS0047313,104
RTS0047314,74
RTS0047315,119
RTS0047316,101
RTS0047317,141
RTS0047318,121
RTS0047319,94
RTS0047320,119
RTS0047321,88
RTS0047322,71
RTS0047323,121
RTS0047324,89
RTS0047325,156
RTS0047326,100
RTS0047327,94
RTS0047328,88
RTS0047329,70
RTS0047331,138
RTS0047332,132
RTS0047333,85
RTS0047334,67
RTS0047335,95
RTS0047336,96
RTS0047337,54
RTS0047338,100
RTS0047339,84
RTS0047340,146
RTS0047341,150
RTS0047342,107
RTS0047343,139
RTS0047344,169
RTS0047345,83
RTS0047346,63
RTS0047348,87
RTS0047349,110
RTS0047350,100
RTS0047351,107
RTS0047352,152
RTS0047353,110
RTS0047354,110
RTS0047356,75
RTS0047357,70
RTS0047358,50
RTS0047359,110
RTS0047360,56
RTS0047361,34
RTS0047362,89
RTS0047363,101
RTS0047364,54
RTS0047365,71
RTS0047366,81
RTS0047367,82
RTS0047368,88
RTS0047369,106
RTS0047370,76
RTS0047373,72
RTS0047374,74
RTS0047375,94
RTS0047376,100
RTS0047377,100
RTS0047378,94
RTS0047379,182
RTS0047380,159
RTS0047381,53
RTS0047382,80
RTS0047383,102
RTS0047384,81
RTS0047385,82
RTS0047386,174
RTS0047387,89
RTS0047388,99
RTS0047389,91
RTS0047390,67
RTS0047391,98
RTS0047392,80
RTS0047393,81
RTS0047394,77
RTS0047395,72
RTS0047396,119
RTS0047397,57
RTS0047398,82
RTS0047399,79
RTS0047400,90
RTS0047401,104
RTS0047402,80
RTS0047403,97
RTS0047404,56
RTS0047405,114
RTS0047406,77
RTS0047407,103
RTS0047408,74
RTS0047409,180
RTS0047410,118
RTS0047411,146
RTS0047412,115
RTS0047413,88
RTS0047414,119
RTS0047415,101
RTS0047417,56
RTS0047418,80
RTS0047419,63
RTS0047420,102
RTS0047421,53
RTS0047422,123
RTS0047423,80
RTS0047424,97
RTS0047425,74
RTS0047426,127
RTS0047427,98
RTS0047428,124
RTS0047429,89
RTS0047430,89
RTS0047431,57
RTS0047432,89
RTS0047433,80
RTS0047434,101
RTS0047435,124
RTS0047436,109
RTS0047437,42
RTS0047438,63
RTS0047439,90
RTS0047440,49
RTS0047441,149
RTS0047442,113
RTS0047445,107
RTS0047446,110
RTS0047447,62
RTS0047448,80
RTS0047449,72
RTS0047450,70
RTS0047451,84
RTS0047452,95
RTS0047453,59
RTS0047454,86
RTS0047455,90
RTS0047456,76
RTS0047457,106
RTS0047458,82
RTS0047459,77
RTS0047460,96
RTS0047461,78
RTS0047462,129
RTS0047463,88
RTS0047464,127
RTS0047465,73
RTS0047466,83
RTS0047467,81
RTS0047468,70
RTS0047469,99
RTS0047471,74
RTS0047472,58
RTS0047473,95
RTS0047474,48
RTS0047475,73
RTS0047476,106
RTS0047477,118
RTS0047479,91
RTS0047480,96
RTS0047481,93
RTS0047482,56
RTS0047483,83
RTS0047484,98
RTS0047485,74
RTS0047486,90
RTS0047487,59
RTS0047488,133
RTS0047489,103
RTS0047490,88
RTS0047491,94
RTS0047492,120
RTS0047493,87
RTS0047494,130
RTS0047495,79
RTS0047496,74
RTS0047497,87
RTS0047498,89
RTS0047499,75
RTS0047500,94
RTS0047501,89
RTS0047502,75
RTS0047503,89
RTS0047504,98
RTS0047505,73
RTS0047506,104
RTS0047507,160
RTS0047508,81
RTS0047509,86
RTS0047510,89
RTS0047511,100
RTS0047512,88
RTS0047513,84
RTS0047514,64
RTS0047515,99
RTS0047516,105
RTS0047517,107
RTS0047518,104
RTS0047520,111
RTS0047521,140
RTS0047522,103
RTS0047523,142
RTS0047524,89
RTS0047525,97
RTS0047526,63
RTS0047527,71
RTS0047528,87
RTS0047529,106
RTS0047530,100
RTS0047531,94
RTS0047532,83
RTS0047533,64
RTS0047534,94
RTS0047535,97
RTS0047536,99
RTS0047537,193
RTS0047538,147
RTS0047540,87
RTS0047541,119
RTS0047543,77
RTS0047544,77
RTS0047545,135
RTS0047546,101
RTS0047547,92
RTS0047548,134
RTS0047549,128
RTS0047550,75
RTS0047551,53
RTS0047552,100
RTS0047553,59
RTS0047558,68
RTS0047559,92
RTS0047560,62
RTS0047561,79
RTS0047562,68
RTS0047563,104
RTS0047564,87
RTS0047565,65
RTS0047566,97
RTS0047567,70
RTS0047568,68
RTS0047569,118
RTS0047570,80
RTS0047571,71
RTS0047572,78
RTS0047573,86
RTS0047574,71
RTS0047575,84
RTS0047576,75
RTS0047577,75
RTS0047578,63
RTS0047579,114
RTS0047580,91
RTS0047581,96
RTS0047582,110
RTS0047583,47
RTS0047584,67
RTS0047585,64
RTS0047586,60
RTS0047587,72
RTS0047588,97
RTS0047590,108
RTS0047591,67
RTS0047592,84
RTS0047593,64
RTS0047594,107
RTS0047595,87
RTS0047596,88
RTS0047597,114
RTS0047598,87
RTS0047599,70
RTS0047600,95
RTS0047601,180
RTS0047602,82
RTS0047603,101
RTS0047604,112
RTS0047606,70
RTS0047613,99
RTS0047614,87
RTS0047615,44
RTS0047616,92
RTS0047617,97
RTS0047618,61
RTS0047619,48
RTS0047620,42
RTS0047621,65
RTS0047622,27
RTS0047624,60
RTS0047625,51
RTS0047626,59
RTS0047627,61
RTS0047628,62
RTS0047629,50
RTS0047630,30
RTS0047631,37
RTS0047632,93
RTS0047633,49
RTS0047634,49
RTS0047635,39
RTS0047636,48
RTS0047637,43
RTS0047638,55
RTS0047639,56
RTS0047640,63
RTS0047641,56
RTS0047642,60
RTS0047643,31
RTS0047644,42
RTS0047645,74
RTS0047646,61
RTS0047647,61
RTS0047648,76
RTS0047649,47
RTS0047650,38
RTS0047651,53
RTS0047652,42
RTS0047653,47
RTS0047654,61
RTS0047656,88
RTS0047657,59
RTS0047658,38
RTS0047659,44
RTS0047660,36
RTS0047661,52
RTS0047662,56
RTS0047663,27
RTS0047664,50
RTS0047665,49
RTS0047666,36
RTS0047667,52
RTS0047668,46
RTS0047669,45
RTS0047670,66
RTS0047672,51
RTS0047673,56
RTS0047674,57
RTS0047675,48
RTS0047676,43
RTS0047677,64
RTS0047678,57
RTS0047679,70
RTS0047680,73
RTS0047681,50
RTS0047682,65
RTS0047684,60
RTS0047685,50
RTS0047686,63
RTS0047687,59
RTS0047688,61
RTS0047689,73
RTS0047691,50
RTS0047692,66
RTS0047693,81
RTS0047694,75
RTS0047695,76
RTS0047696,49
RTS0047697,48
RTS0047698,80
RTS0047699,85
RTS0047700,64
RTS0047701,99
RTS0047702,193
RTS0047703,93
RTS0047704,74
RTS0047705,79
RTS0047706,49
RTS0047707,91
RTS0047708,412
RTS0047709,2441
RTS0047710,164
RTS0047711,87
RTS0047712,207
RTS0047713,123
RTS0047714,199
RTS0047715,173
RTS0047716,199
RTS0047717,197
RTS0047718,145
RTS0047720,70
RTS0047721,66
RTS0047722,72
RTS0047723,129
RTS0047724,110
RTS0047725,125
RTS0047726,99
RTS0047727,107
RTS0047728,108
RTS0047729,72
RTS0047730,95
RTS0047731,78
RTS0047732,72
RTS0047733,110
RTS0047734,93
RTS0047735,98
RTS0047736,154
RTS0047737,74
RTS0047738,67
RTS0047739,153
RTS0047740,93
RTS0047741,113
RTS0047742,84
RTS0047743,101
RTS0047744,117
RTS0047745,135
RTS0047746,102
RTS0047747,90
RTS0047748,79
RTS0047749,177
RTS0047750,84
RTS0047752,68
RTS0047753,84
RTS0047754,194
RTS0047755,169
RTS0047756,70
RTS0047757,85
RTS0047758,98
RTS0047759,72
RTS0047760,67
RTS0047761,88
RTS0047762,102
RTS0047763,149
RTS0047764,85
RTS0047765,113
RTS0047766,216
RTS0047767,68
RTS0047768,72
RTS0047769,84
RTS0047770,75
RTS0047771,75
RTS0047772,77
RTS0047773,82
RTS0047774,265
RTS0047775,79
RTS0047776,113
RTS0047777,82
RTS0047778,50
RTS0047779,96
RTS0047780,91
RTS0047781,146
RTS0047782,136
RTS0047783,79
RTS0047784,97
RTS0047785,80
RTS0047786,111
RTS0047787,120
RTS0047788,82
RTS0047789,84
RTS0047790,73
RTS0047791,76
RTS0047792,55
RTS0047793,115
RTS0047794,63
RTS0047795,67
RTS0047796,69
RTS0047797,77
RTS0047798,69
RTS0047799,116
RTS0047800,45
RTS0047801,87
RTS0047802,96
RTS0047803,95
RTS0047804,65
RTS0047805,123
RTS0047806,91
RTS0047807,80
RTS0047808,177
RTS0047809,80
RTS0047810,111
RTS0047811,95
RTS0047812,68
RTS0047813,83
RTS0047814,76
RTS0047816,82
RTS0047817,78
RTS0047818,75
RTS0047819,57
RTS0047820,75
RTS0047821,100
RTS0047822,52
RTS0047823,94
RTS0047824,63
RTS0047825,92
RTS0047826,77
RTS0047827,73
RTS0047828,107
RTS0047829,102
RTS0047830,44
RTS0047831,74
RTS0047832,81
RTS0047833,84
RTS0047834,72
RTS0047835,98
RTS0047836,111
RTS0047837,72
RTS0047838,76
RTS0047839,65
RTS0047840,100
RTS0047841,88
RTS0047842,84
RTS0047843,87
RTS0047844,80
RTS0047845,102
RTS0047846,75
RTS0047847,79
RTS0047848,92
RTS0047849,143
RTS0047850,65
RTS0047851,77
RTS0047852,69
RTS0047853,94
RTS0047854,94
RTS0047855,87
RTS0047856,91
RTS0047857,65
RTS0047858,66
RTS0047859,44
RTS0047860,122
RTS0047861,63
RTS0047862,42
RTS0047863,72
RTS0047864,107
RTS0047865,81
RTS0047866,118
RTS0047867,63
RTS0047868,75
RTS0047869,95
RTS0047870,90
RTS0047871,64
RTS0047872,82
RTS0047873,69
RTS0047874,75
RTS0047875,99
RTS0047876,72
RTS0047877,57
RTS0047878,63
RTS0047879,64
RTS0047880,89
RTS0047881,80
RTS0047882,76
RTS0047883,110
RTS0047884,107
RTS0047885,107
RTS0047886,51
RTS0047890,117
RTS0047891,72
RTS0047892,49
RTS0047893,73
RTS0047894,57
RTS0047895,127
RTS0047896,107
RTS0047897,118
RTS0047898,89
RTS0047899,127
RTS0047900,180
RTS0047901,80
RTS0047902,317
RTS0047903,95
RTS0047904,94
RTS0047905,99
RTS0047906,76
RTS0047907,191
RTS0047908,222
RTS0047909,142
RTS0047910,71
RTS0047912,77
RTS0047913,81
RTS0047914,131
RTS0047915,46
RTS0047916,71
RTS0047917,53
RTS0047919,36
RTS0047920,106
RTS0047921,121
RTS0047924,86
RTS0047925,95
RTS0047926,68
RTS0047927,77
RTS0047928,111
RTS0047929,73
RTS0047930,96
RTS0047931,74
RTS0047932,68
RTS0047933,103
RTS0047934,73
RTS0047935,74
RTS0047936,70
RTS0047937,83
RTS0047938,83
RTS0047939,59
RTS0047940,123
RTS0047941,100
RTS0047942,67
RTS0047943,63
RTS0047944,94
RTS0047945,87
RTS0047946,94
RTS0047947,49
RTS0047948,46
RTS0047949,56
RTS0047950,60
RTS0047951,83
RTS0047952,74
RTS0047953,60
RTS0047954,78
RTS0047956,87
RTS0047957,95
RTS0047958,95
RTS0047959,108
RTS0047960,63
RTS0047961,82
RTS0047963,84
RTS0047964,88
RTS0047965,56
RTS0047966,52
RTS0047967,77
RTS0047968,85
RTS0047969,100
RTS0047970,89
RTS0047972,60
RTS0047973,76
RTS0047974,94
RTS0047975,79
RTS0047976,129
RTS0047977,59
RTS0047978,89
RTS0047979,82
RTS0047980,48
RTS0047981,87
RTS0047982,47
RTS0047985,149
RTS0047986,56
RTS0047987,79
RTS0047988,112
RTS0047990,110
RTS0047991,89
RTS0047992,80
RTS0047993,71
RTS0047994,92
RTS0047995,60
RTS0047996,65
RTS0047997,86
RTS0047998,101
RTS0047999,55
RTS0048000,67
RTS0048001,115
RTS0048003,121
RTS0048005,85
RTS0048006,74
RTS0048008,55
RTS0048009,128
RTS0048012,89
RTS0048013,61
RTS0048014,77
RTS0048015,92
RTS0048016,88
RTS0048017,99
RTS0048018,72
RTS0048019,71
RTS0048020,83
RTS0048021,80
RTS0048022,86
RTS0048023,68
RTS0048024,66
RTS0048026,64
RTS0048027,119
RTS0048028,92
RTS0048029,52
RTS0048030,61
RTS0048031,70
RTS0048032,124
RTS0048033,76
RTS0048034,98
RTS0048035,61
RTS0048036,80
RTS0048037,90
RTS0048038,277
RTS0048040,112
RTS0048041,78
RTS0048042,70
RTS0048043,97
RTS0048044,66
RTS0048045,100
RTS0048046,76
RTS0048047,67
RTS0048048,91
RTS0048049,68
RTS0048050,62
RTS0048051,76
RTS0048052,90
RTS0048053,73
RTS0048054,73
RTS0048055,78
RTS0048056,83
RTS0048057,33
RTS0048058,78
RTS0048059,104
RTS0048060,93
RTS0048061,78
RTS0048062,66
RTS0048063,69
RTS0048064,63
RTS0048065,66
RTS0048066,71
RTS0048067,65
RTS0048068,109
RTS0048069,54
RTS0048070,74
RTS0048071,124
RTS0048072,41
RTS0048073,98
RTS0048074,47
RTS0048076,80
RTS0048077,98
RTS0048078,121
RTS0048079,101
RTS0048080,77
RTS0048081,88
RTS0048082,63
RTS0048084,73
RTS0048085,121
RTS0048086,71
RTS0048087,134
RTS0048088,81
RTS0048089,79
RTS0048090,102
RTS0048091,82
RTS0048092,86
RTS0048093,111
RTS0048094,76
RTS0048096,80
RTS0048097,91
RTS0048098,1835
RTS0048099,1442
RTS0048100,1313
RTS0048101,563
RTS0048102,1476
RTS0048104,68
RTS0048105,203
RTS0048106,58
RTS0048107,67
RTS0048108,129
RTS0048109,71
RTS0048110,95
RTS0048111,49
RTS0048112,77
RTS0048113,71
RTS0048114,90
RTS0048115,70
RTS0048116,75
RTS0048117,87
RTS0048118,87
RTS0048120,96
RTS0048126,73
RTS0048127,135
RTS0048129,148
RTS0048130,64
RTS0048131,78
RTS0048132,119
RTS0048133,55
RTS0048134,118
RTS0048135,136
RTS0048136,68
RTS0048138,95
RTS0048139,82
RTS0048140,88
RTS0048141,126
RTS0048142,206
RTS0048144,116
RTS0048145,240
RTS0048146,141
RTS0048147,54
RTS0048148,92
RTS0048149,72
RTS0048150,153
RTS0048151,83
RTS0048152,63
RTS0048153,115
RTS0048154,82
RTS0048155,85
RTS0048156,232
RTS0048158,77
RTS0048159,87
RTS0048160,7046
RTS0048161,9656
RTS0048162,76
RTS0048163,90
RTS0048164,965
RTS0048165,162
RTS0048166,108
RTS0048167,87
RTS0048168,84
RTS0048169,81
RTS0048170,61
RTS0048171,106
RTS0048172,79
RTS0048173,68
RTS0048175,113
RTS0048176,81
RTS0048177,80
RTS0048178,78
RTS0048179,70
RTS0048180,91
RTS0048181,152
RTS0048182,103
RTS0048183,113
RTS0048184,217
RTS0048185,152
RTS0048186,75
RTS0048188,106
RTS0048189,124
RTS0048190,69
RTS0048191,88
RTS0048192,104
RTS0048193,72
RTS0048194,95
RTS0048195,100
RTS0048196,62
RTS0048197,93
RTS0048198,103
RTS0048200,92
RTS0048201,66
RTS0048202,72
RTS0048203,88
RTS0048204,78
RTS0048205,108
RTS0048207,71
RTS0048208,86
RTS0048209,75
RTS0048210,78
RTS0048211,85
RTS0048212,81
RTS0048213,94
RTS0048214,95
RTS0048215,119
RTS0048216,86
RTS0048217,91
RTS0048218,116
RTS0048219,88
RTS0048220,92
RTS0048221,81
RTS0048222,103
RTS0048223,59
RTS0048224,95
RTS0048225,95
RTS0048226,87
RTS0048227,108
RTS0048228,84
RTS0048229,72
RTS0048230,62
RTS0048231,97
RTS0048232,66
RTS0048233,78
RTS0048234,77
RTS0048235,64
RTS0048236,97
RTS0048237,81
RTS0048238,89
RTS0048239,91
RTS0048240,90
RTS0048241,121
RTS0048242,100
RTS0048243,108
RTS0048244,104
RTS0048245,107
RTS0048246,114
RTS0049343,194
RTS0049344,177
RTS0049345,94
RTS0049346,50
RTS0049347,71
RTS0049348,92
RTS0049349,90
RTS0049350,56
RTS0049351,72
RTS0049352,66
RTS0049353,85
RTS0049354,72
RTS0049355,75
RTS0049356,131
RTS0049357,56
RTS0049358,54
RTS0049359,53
RTS0049360,131
RTS0049361,86
RTS0049362,72
RTS0049363,87
RTS0049364,87
RTS0049365,110
RTS0049366,162
RTS0049367,171
RTS0049368,105
RTS0049369,65
RTS0049370,45
RTS0049371,180
RTS0049372,67
RTS0049373,264
RTS0049374,169
RTS0049375,154
RTS0049376,166
RTS0049377,122
RTS0049378,141
RTS0049379,67
RTS0049380,140
RTS0049381,118
RTS0049382,108
RTS0049383,84
RTS0049384,49
RTS0049385,90
RTS0049386,100
RTS0049387,97
RTS0049388,104
RTS0049389,86
RTS0049390,273
RTS0049391,273
RTS0049392,308
RTS0049393,537
RTS0049394,168
RTS0049395,139
RTS0049396,162
RTS0049397,162
RTS0049398,239
RTS0049399,119
RTS0049400,88
RTS0049401,64
RTS0049402,83
RTS0049403,72
RTS0049404,133
RTS0049405,130
RTS0049406,96
RTS0049407,94
RTS0049408,102
RTS0049409,73
RTS0049410,95
RTS0049411,133
RTS0049412,54
RTS0049413,42
RTS0049414,44
RTS0049415,167
RTS0049416,118
RTS0049417,98
RTS0049418,95
RTS0049419,77
RTS0049420,51
RTS0049421,93
RTS0049422,50
RTS0049423,81
RTS0049424,119
RTS0049425,99
RTS0049426,112
RTS0049427,93
RTS0049428,51
RTS0049429,115
RTS0049430,111
RTS0049431,66
RTS0049432,108
RTS0049433,94
RTS0049434,74
RTS0049435,83
RTS0049436,51
RTS0049437,150
RTS0049438,74
RTS0049439,100
RTS0049440,91
RTS0049441,86
RTS0049442,114
RTS0049443,83
RTS0049444,126
RTS0049445,70
RTS0049446,86
RTS0049447,120
RTS0049448,55
RTS0049449,151
RTS0049450,146
RTS0049451,138
RTS0049452,103
RTS0049453,100
RTS0049454,62
RTS0049455,63
RTS0049456,103
RTS0049457,76
RTS0049458,93
RTS0049459,98
RTS0049460,95
RTS0049461,130
RTS0049462,108
RTS0049463,67
RTS0049464,78
RTS0049465,57
RTS0049466,55
RTS0049467,63
RTS0049468,78
RTS0049469,60
RTS0049470,135
RTS0049471,229
RTS0049472,117
RTS0049473,222
RTS0049474,100
RTS0049475,65
RTS0049476,101
RTS0049477,55
RTS0049478,116
RTS0049479,1398
RTS0049480,116
RTS0049481,38
RTS0049482,63
RTS0049483,66
RTS0049484,79
RTS0049485,120
RTS0997079,27
RTS0997080,101
RTS0997081,48
RTS0997082,56
RTS0997083,54
RTS0997084,68
RTS0997085,52
RTS0997086,74
RTS0997087,42
RTS0997088,1053
RTS0997089,1113
RTS0997090,100
RTS0997091,126
RTS0997092,42
RTS0997093,51
RTS0997094,12
RTS0997095,26
RTS0997096,46
RTS0997097,37
RTS0997098,52
RTS0997099,36
RTS0997100,56
RTS0997101,31
RTS0997102,33
RTS0997103,29
RTS0997104,40
RTS0997105,41
RTS0997106,53
RTS0997107,37
RTS0997108,43
RTS0997109,34
RTS0997110,41
RTS0997111,33
RTS0997112,34
RTS0997113,38
RTS0997114,38
RTS0997115,41
RTS0997116,44
RTS0997117,64
RTS0997118,31
RTS0997119,29
RTS0997120,30
RTS0997121,64
RTS0997122,84
RTS0997123,108
RTS0997124,48
RTS0997125,86
RTS0997126,153
RTS0997127,138
RTS0997128,174
RTS0997129,190
RTS0997130,64
</Code_Summary>
