# Supplementary material for: Spatial meta-transcriptomics reveal associations of intratumor bacteria burden with lung cancer cells showing a distinct oncogenic signature
Source: J Immunother Cancer. 2022 Jul 6;10(7):e004698. doi: 10.1136/jitc-2022-004698 (PMC9260850; doi:10.1136/jitc-2022-004698)
Supplement: Supplementary data [file jitc-2022-004698supp009.zip › DSP-1001250002848-E-A09.dcc]

<Header>
FileVersion,0.02
SoftwareVersion,"GeoMx_NGS_Pipeline_ 2.0.0"
Date,2020-6-15
</Header>

<Scan_Attributes>
ID,DSP-1001250002848-E-A09
Plate_ID,1001250002848
Well,A09
</Scan_Attributes>

<NGS_Processing_Attributes>
SeqSetId,
tamperedIni,No
Raw,4966986
Trimmed,4941683
Stitched,4908475
Aligned,4820686
umiQ30,0.9918
rtsQ30,0.9915
</NGS_Processing_Attributes>


<Code_Summary>
RTS0039454,177
RTS0039455,145
RTS0039456,148
RTS0039457,215
RTS0039458,138
RTS0039459,111
RTS0039460,71
RTS0039461,127
RTS0039462,105
RTS0039463,140
RTS0039464,110
RTS0039465,190
RTS0039466,108
RTS0039467,204
RTS0039468,95
RTS0039469,110
RTS0039470,143
RTS0039471,156
RTS0039472,194
RTS0039473,121
RTS0039474,264
RTS0039475,209
RTS0039476,255
RTS0039477,285
RTS0039478,316
RTS0039479,102
RTS0039480,66
RTS0039481,72
RTS0039482,85
RTS0039483,66
RTS0039484,104
RTS0039485,118
RTS0039486,84
RTS0039487,59
RTS0039488,116
RTS0039489,85
RTS0039490,127
RTS0039491,94
RTS0039492,73
RTS0039493,113
RTS0039494,119
RTS0039495,113
RTS0039496,113
RTS0039497,81
RTS0039498,80
RTS0039499,480
RTS0039500,230
RTS0039501,444
RTS0039502,448
RTS0039503,342
RTS0039504,71
RTS0039505,123
RTS0039506,77
RTS0039507,158
RTS0039508,109
RTS0039509,102
RTS0039510,213
RTS0039511,1468
RTS0039512,1134
RTS0039513,1459
RTS0039514,2095
RTS0039515,1664
RTS0039516,76
RTS0039517,67
RTS0039518,77
RTS0039519,67
RTS0039520,71
RTS0039521,78
RTS0039522,100
RTS0039523,69
RTS0039524,119
RTS0039525,142
RTS0039526,101
RTS0039527,117
RTS0039528,107
RTS0039529,137
RTS0039530,118
RTS0039531,112
RTS0039532,111
RTS0039533,122
RTS0039534,66
RTS0039535,94
RTS0039536,96
RTS0039537,59
RTS0039538,61
RTS0039539,77
RTS0039540,65
RTS0039541,66
RTS0039542,91
RTS0039543,73
RTS0039544,66
RTS0039545,85
RTS0039546,67
RTS0039547,85
RTS0039548,97
RTS0039549,122
RTS0039550,78
RTS0039551,90
RTS0039552,50
RTS0039553,61
RTS0039554,79
RTS0039555,92
RTS0039556,56
RTS0039557,53
RTS0039558,53
RTS0039559,76
RTS0039560,79
RTS0039561,51
RTS0039562,78
RTS0039563,85
RTS0039564,69
RTS0039565,133
RTS0039566,66
RTS0039567,69
RTS0039568,68
RTS0039569,54
RTS0039570,63
RTS0039571,80
RTS0039572,78
RTS0039573,67
RTS0039574,57
RTS0039575,49
RTS0039576,53
RTS0039577,97
RTS0039578,119
RTS0039579,94
RTS0039580,82
RTS0039581,111
RTS0039582,142
RTS0039583,160
RTS0039584,116
RTS0039585,123
RTS0039586,71
RTS0039587,78
RTS0039588,86
RTS0039589,73
RTS0039590,79
RTS0039591,148
RTS0039592,110
RTS0039593,101
RTS0039594,89
RTS0039595,94
RTS0039596,91
RTS0039597,70
RTS0039598,58
RTS0039599,66
RTS0039600,79
RTS0039601,51
RTS0039602,63
RTS0039603,51
RTS0039604,83
RTS0039605,74
RTS0039606,47
RTS0039607,90
RTS0039608,89
RTS0039609,78
RTS0039610,72
RTS0039611,93
RTS0039612,91
RTS0039613,73
RTS0039614,71
RTS0039615,52
RTS0039616,62
RTS0039617,72
RTS0039619,77
RTS0039620,51
RTS0039621,59
RTS0039622,92
RTS0039623,67
RTS0039624,79
RTS0039625,74
RTS0039626,104
RTS0039627,69
RTS0039628,75
RTS0039629,103
RTS0039630,84
RTS0039631,42
RTS0039632,55
RTS0039633,79
RTS0039634,74
RTS0039635,58
RTS0039636,87
RTS0039637,87
RTS0039638,76
RTS0039639,77
RTS0039640,39
RTS0039641,125
RTS0039642,79
RTS0039643,109
RTS0039644,87
RTS0039645,66
RTS0039646,76
RTS0039647,77
RTS0039648,74
RTS0039649,75
RTS0039650,83
RTS0039651,194
RTS0039652,197
RTS0039653,151
RTS0039654,154
RTS0039655,152
RTS0039656,336
RTS0039657,331
RTS0039658,336
RTS0039659,400
RTS0039660,260
RTS0039661,106
RTS0039662,57
RTS0039663,75
RTS0039664,96
RTS0039665,111
RTS0039666,89
RTS0039667,79
RTS0039668,79
RTS0039669,112
RTS0039670,80
RTS0039671,126
RTS0039672,171
RTS0039673,121
RTS0039674,117
RTS0039675,149
RTS0039676,67
RTS0039677,73
RTS0039678,57
RTS0039679,81
RTS0039680,59
RTS0039681,259
RTS0039682,192
RTS0039683,129
RTS0039684,196
RTS0039685,194
RTS0039686,402
RTS0039687,417
RTS0039688,424
RTS0039689,310
RTS0039690,318
RTS0039691,80
RTS0039692,78
RTS0039693,60
RTS0039694,112
RTS0039695,67
RTS0039696,78
RTS0039697,82
RTS0039698,57
RTS0039699,84
RTS0039700,71
RTS0039701,67
RTS0039702,103
RTS0039703,94
RTS0039704,100
RTS0039705,80
RTS0039706,80
RTS0039707,89
RTS0039708,77
RTS0039709,73
RTS0039710,101
RTS0039711,107
RTS0039712,107
RTS0039713,132
RTS0039714,96
RTS0039715,108
RTS0039716,101
RTS0039717,149
RTS0039718,65
RTS0039719,97
RTS0039720,284
RTS0039721,107
RTS0039722,96
RTS0039723,155
RTS0039724,113
RTS0039725,105
RTS0039726,144
RTS0039727,92
RTS0039728,86
RTS0039729,118
RTS0039730,118
RTS0039731,87
RTS0039732,106
RTS0039733,106
RTS0039734,102
RTS0039735,96
RTS0039736,86
RTS0039737,108
RTS0039738,104
RTS0039739,92
RTS0039740,83
RTS0039741,80
RTS0039742,86
RTS0039743,99
RTS0039744,75
RTS0039745,109
RTS0039746,121
RTS0039747,173
RTS0039749,126
RTS0039750,134
RTS0039751,66
RTS0039752,66
RTS0039753,106
RTS0039754,59
RTS0039755,73
RTS0039756,101
RTS0039757,67
RTS0039758,86
RTS0039759,73
RTS0039760,89
RTS0039761,94
RTS0039762,100
RTS0039763,130
RTS0039764,92
RTS0039765,108
RTS0039766,136
RTS0039767,121
RTS0039768,162
RTS0039769,128
RTS0039770,271
RTS0039771,120
RTS0039772,119
RTS0039773,132
RTS0039774,99
RTS0039775,138
RTS0039776,97
RTS0039777,88
RTS0039778,73
RTS0039779,74
RTS0039780,99
RTS0039781,181
RTS0039782,123
RTS0039783,134
RTS0039784,116
RTS0039785,181
RTS0039786,96
RTS0039787,85
RTS0039788,68
RTS0039789,84
RTS0039790,112
RTS0039791,150
RTS0039792,119
RTS0039793,128
RTS0039794,142
RTS0039795,112
RTS0039796,94
RTS0039797,93
RTS0039798,116
RTS0039799,107
RTS0039800,90
RTS0039801,132
RTS0039802,94
RTS0039803,124
RTS0039804,169
RTS0039805,81
RTS0039806,80
RTS0039807,68
RTS0039808,97
RTS0039809,80
RTS0039810,91
RTS0039811,74
RTS0039812,69
RTS0039813,73
RTS0039814,110
RTS0039815,97
RTS0039816,75
RTS0039817,115
RTS0039818,82
RTS0039819,90
RTS0039820,77
RTS0039821,133
RTS0039822,91
RTS0039823,104
RTS0039824,93
RTS0039825,94
RTS0039826,74
RTS0039827,101
RTS0039828,80
RTS0039829,101
RTS0039830,84
RTS0039831,78
RTS0039832,84
RTS0039833,72
RTS0039834,116
RTS0039835,91
RTS0039836,97
RTS0039838,74
RTS0039839,96
RTS0039840,57
RTS0039841,112
RTS0039842,124
RTS0039843,85
RTS0039844,116
RTS0039845,101
RTS0039846,111
RTS0039847,99
RTS0039848,74
RTS0039849,58
RTS0039850,86
RTS0039851,97
RTS0039852,131
RTS0039853,91
RTS0039854,96
RTS0039855,90
RTS0039856,70
RTS0039857,64
RTS0039858,65
RTS0039859,171
RTS0039860,75
RTS0039861,70
RTS0039862,78
RTS0039863,52
RTS0039864,106
RTS0039865,80
RTS0039866,88
RTS0039867,114
RTS0039868,60
RTS0039869,103
RTS0039870,110
RTS0039871,72
RTS0039872,71
RTS0039873,55
RTS0039874,68
RTS0039875,65
RTS0039876,70
RTS0039877,70
RTS0039878,77
RTS0039879,91
RTS0039880,46
RTS0039881,58
RTS0039882,68
RTS0039883,65
RTS0039884,78
RTS0039885,85
RTS0039886,67
RTS0039887,74
RTS0039888,86
RTS0039890,62
RTS0039891,140
RTS0039892,136
RTS0039893,175
RTS0039894,83
RTS0039895,122
RTS0039896,85
RTS0039897,65
RTS0039898,122
RTS0039899,68
RTS0039900,99
RTS0039901,103
RTS0039902,85
RTS0039903,77
RTS0039904,124
RTS0039905,104
RTS0039906,93
RTS0039907,92
RTS0039908,85
RTS0039909,97
RTS0039910,85
RTS0039911,56
RTS0039912,81
RTS0039913,59
RTS0039914,69
RTS0039915,84
RTS0039916,68
RTS0039917,84
RTS0039918,87
RTS0039919,75
RTS0039920,68
RTS0039921,87
RTS0039922,103
RTS0039923,74
RTS0039924,87
RTS0039925,77
RTS0039926,117
RTS0039927,111
RTS0039928,116
RTS0039929,109
RTS0039930,147
RTS0039931,76
RTS0039932,79
RTS0039933,84
RTS0039934,62
RTS0039935,67
RTS0039936,69
RTS0039937,89
RTS0039938,68
RTS0039939,75
RTS0039940,69
RTS0039941,53
RTS0039942,88
RTS0039943,62
RTS0039944,76
RTS0039945,86
RTS0039946,167
RTS0039947,193
RTS0039948,236
RTS0039949,196
RTS0039950,242
RTS0039951,107
RTS0039952,97
RTS0039953,77
RTS0039954,80
RTS0039955,91
RTS0039956,133
RTS0039957,190
RTS0039958,155
RTS0039959,179
RTS0039960,181
RTS0039961,46
RTS0039962,56
RTS0039963,61
RTS0039964,93
RTS0039965,90
RTS0039966,76
RTS0039967,63
RTS0039968,75
RTS0039969,83
RTS0039970,75
RTS0039971,116
RTS0039972,63
RTS0039973,71
RTS0039974,116
RTS0039975,93
RTS0039976,80
RTS0039977,95
RTS0039978,67
RTS0039979,76
RTS0039980,72
RTS0039981,106
RTS0039982,96
RTS0039983,141
RTS0039984,108
RTS0039985,131
RTS0039986,317
RTS0039987,300
RTS0039988,309
RTS0039989,275
RTS0039990,184
RTS0039991,90
RTS0039992,126
RTS0039993,139
RTS0039994,100
RTS0039995,198
RTS0039996,547
RTS0039997,359
RTS0039998,538
RTS0039999,570
RTS0040000,464
RTS0040001,86
RTS0040002,89
RTS0040003,110
RTS0040004,74
RTS0040005,108
RTS0040006,245
RTS0040007,225
RTS0040008,141
RTS0040009,206
RTS0040010,201
RTS0040011,72
RTS0040012,48
RTS0040013,90
RTS0040014,77
RTS0040015,80
RTS0040016,76
RTS0040017,90
RTS0040018,56
RTS0040019,116
RTS0040020,110
RTS0040021,73
RTS0040022,78
RTS0040023,85
RTS0040024,68
RTS0040025,62
RTS0040026,109
RTS0040027,143
RTS0040028,127
RTS0040029,101
RTS0040030,142
RTS0040031,76
RTS0040032,87
RTS0040033,66
RTS0040034,70
RTS0040035,51
RTS0040036,64
RTS0040037,66
RTS0040038,74
RTS0040039,62
RTS0040040,74
RTS0040041,57
RTS0040042,91
RTS0040043,71
RTS0040044,63
RTS0040045,69
RTS0040046,92
RTS0040047,94
RTS0040048,135
RTS0040049,86
RTS0040050,73
RTS0040051,97
RTS0040052,86
RTS0040053,93
RTS0040054,101
RTS0040055,75
RTS0040056,65
RTS0040057,72
RTS0040058,76
RTS0040059,85
RTS0040060,77
RTS0040061,68
RTS0040062,67
RTS0040063,58
RTS0040064,89
RTS0040065,72
RTS0040066,91
RTS0040067,92
RTS0040068,73
RTS0040069,78
RTS0040070,60
RTS0040071,76
RTS0040072,108
RTS0040073,100
RTS0040074,80
RTS0040075,78
RTS0040076,90
RTS0040077,159
RTS0040078,100
RTS0040079,89
RTS0040080,133
RTS0040081,96
RTS0040082,76
RTS0040083,59
RTS0040084,64
RTS0040085,76
RTS0040086,69
RTS0040087,72
RTS0040088,81
RTS0040089,80
RTS0040090,70
RTS0040091,66
RTS0040092,60
RTS0040093,80
RTS0040094,63
RTS0040095,72
RTS0040096,75
RTS0040097,70
RTS0040098,61
RTS0040099,89
RTS0040100,79
RTS0040101,40
RTS0040102,53
RTS0040103,51
RTS0040104,74
RTS0040105,56
RTS0040106,101
RTS0040107,89
RTS0040108,80
RTS0040109,66
RTS0040110,109
RTS0040111,48
RTS0040112,76
RTS0040113,48
RTS0040114,57
RTS0040115,113
RTS0040116,270
RTS0040117,208
RTS0040118,149
RTS0040119,196
RTS0040120,255
RTS0040121,99
RTS0040122,113
RTS0040123,77
RTS0040124,80
RTS0040125,98
RTS0040126,100
RTS0040127,121
RTS0040128,102
RTS0040129,122
RTS0040130,127
RTS0040131,89
RTS0040132,69
RTS0040133,70
RTS0040134,85
RTS0040135,93
RTS0040136,68
RTS0040137,56
RTS0040138,92
RTS0040139,70
RTS0040140,76
RTS0040141,77
RTS0040142,97
RTS0040143,129
RTS0040144,108
RTS0040145,96
RTS0040146,120
RTS0040147,134
RTS0040148,116
RTS0040149,129
RTS0040150,89
RTS0040151,64
RTS0040152,82
RTS0040153,74
RTS0040154,90
RTS0040155,72
RTS0040156,107
RTS0040157,115
RTS0040158,92
RTS0040159,131
RTS0040160,118
RTS0040161,66
RTS0040162,48
RTS0040163,63
RTS0040164,83
RTS0040165,54
RTS0040166,43
RTS0040167,76
RTS0040168,61
RTS0040169,85
RTS0040170,61
RTS0040171,32
RTS0040172,76
RTS0040173,49
RTS0040174,56
RTS0040175,67
RTS0040176,52
RTS0040177,86
RTS0040178,72
RTS0040179,42
RTS0040180,76
RTS0040181,85
RTS0040182,70
RTS0040183,76
RTS0040184,61
RTS0040185,60
RTS0040186,71
RTS0040187,54
RTS0040188,36
RTS0040189,71
RTS0040190,57
RTS0040191,73
RTS0040192,56
RTS0040193,73
RTS0040194,77
RTS0040195,90
RTS0040196,85
RTS0040197,56
RTS0040198,65
RTS0040199,76
RTS0040200,66
RTS0040201,131
RTS0040202,114
RTS0040203,122
RTS0040204,121
RTS0040205,122
RTS0040206,93
RTS0040207,51
RTS0040208,117
RTS0040209,127
RTS0040210,114
RTS0040211,87
RTS0040212,64
RTS0040213,70
RTS0040214,87
RTS0040215,78
RTS0040216,58
RTS0040217,66
RTS0040218,49
RTS0040219,70
RTS0040220,46
RTS0040221,90
RTS0040222,92
RTS0040223,89
RTS0040224,51
RTS0040225,83
RTS0040226,100
RTS0040227,30
RTS0040228,81
RTS0040229,52
RTS0040230,86
RTS0040231,41
RTS0040232,73
RTS0040233,49
RTS0040234,60
RTS0040235,64
RTS0040236,68
RTS0040237,82
RTS0040238,80
RTS0040239,84
RTS0040240,81
RTS0040241,56
RTS0040242,94
RTS0040243,96
RTS0040244,75
RTS0040245,108
RTS0040246,72
RTS0040247,84
RTS0040248,56
RTS0040249,64
RTS0040250,66
RTS0040251,95
RTS0040252,72
RTS0040253,65
RTS0040254,48
RTS0040255,81
RTS0040256,52
RTS0040257,53
RTS0040258,57
RTS0040259,88
RTS0040260,78
RTS0040261,63
RTS0040262,71
RTS0040263,90
RTS0040264,99
RTS0040265,87
RTS0040266,62
RTS0040267,80
RTS0040268,80
RTS0040269,60
RTS0040270,77
RTS0040271,159
RTS0040272,122
RTS0040273,131
RTS0040274,123
RTS0040275,149
RTS0040276,161
RTS0040277,110
RTS0040278,296
RTS0040279,261
RTS0040280,138
RTS0040281,77
RTS0040282,54
RTS0040283,87
RTS0040284,68
RTS0040285,95
RTS0040286,61
RTS0040287,65
RTS0040288,56
RTS0040289,48
RTS0040290,95
RTS0040291,32
RTS0040292,50
RTS0040293,58
RTS0040294,62
RTS0040295,74
RTS0040296,66
RTS0040297,68
RTS0040298,57
RTS0040299,69
RTS0040300,61
RTS0040301,51
RTS0040302,49
RTS0040303,46
RTS0040304,55
RTS0040305,80
RTS0040306,66
RTS0040307,62
RTS0040308,70
RTS0040309,79
RTS0040310,54
RTS0040311,90
RTS0040312,100
RTS0040313,69
RTS0040314,106
RTS0040315,94
RTS0040316,53
RTS0040317,50
RTS0040318,71
RTS0040319,83
RTS0040320,65
RTS0040321,65
RTS0040322,77
RTS0040323,77
RTS0040324,80
RTS0040325,65
RTS0040326,54
RTS0040327,97
RTS0040328,106
RTS0040329,134
RTS0040330,82
RTS0040331,70
RTS0040332,89
RTS0040333,79
RTS0040334,67
RTS0040335,95
RTS0040336,90
RTS0040337,91
RTS0040338,42
RTS0040339,71
RTS0040340,68
RTS0040341,77
RTS0040342,67
RTS0040343,69
RTS0040344,78
RTS0040345,93
RTS0040346,79
RTS0040347,102
RTS0040348,70
RTS0040349,142
RTS0040350,78
RTS0040351,78
RTS0040352,81
RTS0040353,109
RTS0040354,64
RTS0040355,83
RTS0040356,177
RTS0040357,171
RTS0040358,144
RTS0040359,143
RTS0040360,197
RTS0040361,169
RTS0040363,96
RTS0040364,163
RTS0040365,129
RTS0040366,147
RTS0040367,141
RTS0040368,193
RTS0040369,126
RTS0040370,192
RTS0040371,104
RTS0040372,90
RTS0040373,110
RTS0040374,77
RTS0040375,60
RTS0040376,123
RTS0040377,116
RTS0040378,133
RTS0040379,124
RTS0040380,95
RTS0040381,64
RTS0040382,75
RTS0040383,56
RTS0040384,49
RTS0040385,53
RTS0040386,91
RTS0040387,80
RTS0040388,123
RTS0040389,95
RTS0040390,108
RTS0040391,88
RTS0040392,91
RTS0040393,97
RTS0040394,93
RTS0040395,110
RTS0040396,200
RTS0040397,219
RTS0040398,235
RTS0040399,234
RTS0040400,152
RTS0040401,284
RTS0040402,322
RTS0040403,206
RTS0040404,273
RTS0040405,124
RTS0040406,94
RTS0040407,102
RTS0040408,117
RTS0040409,98
RTS0040410,124
RTS0040411,103
RTS0040412,60
RTS0040413,97
RTS0040414,80
RTS0040415,81
RTS0040416,604
RTS0040417,435
RTS0040418,402
RTS0040419,700
RTS0040420,738
RTS0040421,82
RTS0040422,113
RTS0040423,129
RTS0040424,87
RTS0040425,63
RTS0040426,53
RTS0040428,112
RTS0040429,84
RTS0040430,91
RTS0040431,83
RTS0040432,66
RTS0040433,68
RTS0040434,93
RTS0040435,87
RTS0040436,588
RTS0040437,424
RTS0040438,906
RTS0040439,871
RTS0040440,773
RTS0040441,163
RTS0040442,102
RTS0040443,153
RTS0040444,120
RTS0040445,119
RTS0040446,97
RTS0040447,110
RTS0040448,96
RTS0040449,123
RTS0040450,81
RTS0040451,213
RTS0040452,276
RTS0040453,310
RTS0040454,210
RTS0040455,370
RTS0040456,106
RTS0040457,79
RTS0040458,42
RTS0040459,55
RTS0040460,82
RTS0040461,73
RTS0040462,67
RTS0040463,94
RTS0040464,68
RTS0040465,55
RTS0040466,104
RTS0040467,64
RTS0040468,83
RTS0040469,82
RTS0040470,84
RTS0040471,105
RTS0040472,72
RTS0040473,61
RTS0040474,61
RTS0040475,54
RTS0040476,64
RTS0040477,73
RTS0040478,67
RTS0040479,64
RTS0040480,67
RTS0040481,136
RTS0040482,136
RTS0040483,96
RTS0040484,168
RTS0040485,149
RTS0040486,62
RTS0040487,57
RTS0040488,66
RTS0040489,75
RTS0040490,54
RTS0040491,61
RTS0040492,85
RTS0040493,64
RTS0040494,70
RTS0040495,72
RTS0040496,117
RTS0040497,103
RTS0040498,118
RTS0040499,90
RTS0040500,97
RTS0040501,155
RTS0040502,62
RTS0040503,84
RTS0040504,83
RTS0040505,59
RTS0040506,40
RTS0040507,64
RTS0040508,60
RTS0040509,51
RTS0040510,46
RTS0040511,65
RTS0040512,73
RTS0040513,69
RTS0040514,52
RTS0040515,93
RTS0040516,138
RTS0040517,158
RTS0040518,152
RTS0040519,186
RTS0040520,113
RTS0040521,47
RTS0040522,48
RTS0040523,82
RTS0040524,46
RTS0040525,52
RTS0040526,121
RTS0040527,63
RTS0040528,79
RTS0040529,68
RTS0040530,78
RTS0040531,83
RTS0040532,98
RTS0040533,70
RTS0040534,60
RTS0040535,72
RTS0040536,76
RTS0040537,165
RTS0040538,119
RTS0040539,117
RTS0040540,99
RTS0040541,63
RTS0040542,61
RTS0040543,77
RTS0040544,89
RTS0040545,50
RTS0040546,40
RTS0040547,47
RTS0040548,44
RTS0040549,52
RTS0040550,49
RTS0040551,37
RTS0040552,60
RTS0040553,87
RTS0040554,57
RTS0040555,61
RTS0040556,75
RTS0040557,53
RTS0040558,55
RTS0040559,76
RTS0040560,74
RTS0040561,58
RTS0040562,49
RTS0040563,55
RTS0040564,58
RTS0040565,65
RTS0040566,76
RTS0040567,65
RTS0040568,49
RTS0040569,70
RTS0040570,52
RTS0040571,101
RTS0040572,68
RTS0040573,100
RTS0040574,138
RTS0040575,76
RTS0040576,89
RTS0040577,107
RTS0040578,87
RTS0040579,95
RTS0040580,113
RTS0040581,54
RTS0040582,104
RTS0040583,65
RTS0040584,57
RTS0040585,75
RTS0040586,87
RTS0040587,43
RTS0040588,92
RTS0040589,58
RTS0040590,68
RTS0040591,111
RTS0040592,67
RTS0040593,52
RTS0040594,48
RTS0040595,74
RTS0040596,97
RTS0040597,103
RTS0040598,61
RTS0040599,95
RTS0040600,114
RTS0040601,72
RTS0040602,96
RTS0040603,70
RTS0040604,120
RTS0040605,91
RTS0040606,159
RTS0040607,134
RTS0040608,152
RTS0040609,122
RTS0040610,218
RTS0040611,92
RTS0040612,89
RTS0040613,79
RTS0040614,105
RTS0040615,73
RTS0040616,71
RTS0040617,80
RTS0040618,67
RTS0040619,92
RTS0040620,78
RTS0040621,69
RTS0040622,65
RTS0040623,79
RTS0040624,71
RTS0040625,97
RTS0040626,63
RTS0040627,68
RTS0040628,87
RTS0040629,81
RTS0040630,65
RTS0040631,231
RTS0040632,120
RTS0040633,225
RTS0040634,207
RTS0040635,129
RTS0040636,91
RTS0040637,88
RTS0040638,58
RTS0040639,80
RTS0040640,63
RTS0040641,142
RTS0040642,213
RTS0040643,115
RTS0040644,186
RTS0040645,219
RTS0040646,73
RTS0040647,49
RTS0040648,96
RTS0040649,88
RTS0040650,66
RTS0040651,104
RTS0040652,66
RTS0040653,80
RTS0040654,107
RTS0040655,84
RTS0040656,120
RTS0040657,93
RTS0040658,85
RTS0040659,92
RTS0040660,79
RTS0040661,54
RTS0040662,50
RTS0040663,49
RTS0040664,59
RTS0040665,45
RTS0040666,83
RTS0040667,78
RTS0040668,46
RTS0040669,67
RTS0040670,53
RTS0040671,46
RTS0040672,72
RTS0040673,78
RTS0040674,69
RTS0040675,59
RTS0040676,127
RTS0040677,98
RTS0040678,180
RTS0040679,96
RTS0040680,214
RTS0040681,195
RTS0040682,152
RTS0040683,218
RTS0040684,284
RTS0040685,204
RTS0040686,53
RTS0040687,93
RTS0040688,41
RTS0040689,58
RTS0040690,59
RTS0040691,71
RTS0040692,45
RTS0040693,94
RTS0040694,74
RTS0040695,93
RTS0040696,56
RTS0040697,70
RTS0040698,61
RTS0040699,62
RTS0040700,66
RTS0040701,86
RTS0040702,121
RTS0040703,97
RTS0040704,90
RTS0040705,133
RTS0040706,94
RTS0040707,73
RTS0040708,77
RTS0040709,81
RTS0040710,88
RTS0040711,65
RTS0040712,48
RTS0040713,100
RTS0040714,65
RTS0040715,68
RTS0040716,67
RTS0040717,66
RTS0040718,54
RTS0040719,78
RTS0040720,82
RTS0040721,50
RTS0040722,49
RTS0040723,83
RTS0040724,65
RTS0040725,65
RTS0040726,110
RTS0040727,125
RTS0040728,129
RTS0040729,121
RTS0040730,106
RTS0040731,90
RTS0040732,88
RTS0040733,72
RTS0040734,62
RTS0040735,82
RTS0040736,338
RTS0040737,210
RTS0040738,238
RTS0040739,240
RTS0040740,319
RTS0040741,130
RTS0040742,93
RTS0040743,100
RTS0040744,101
RTS0040745,132
RTS0040746,154
RTS0040747,171
RTS0040748,140
RTS0040749,149
RTS0040750,159
RTS0040751,78
RTS0040752,136
RTS0040753,91
RTS0040754,63
RTS0040755,54
RTS0040756,73
RTS0040757,66
RTS0040758,61
RTS0040759,85
RTS0040760,104
RTS0040761,127
RTS0040762,140
RTS0040763,96
RTS0040764,113
RTS0040765,154
RTS0040766,75
RTS0040767,64
RTS0040768,77
RTS0040769,94
RTS0040770,71
RTS0040771,62
RTS0040772,78
RTS0040773,61
RTS0040774,87
RTS0040775,73
RTS0040776,60
RTS0040777,72
RTS0040778,49
RTS0040779,71
RTS0040780,70
RTS0040781,127
RTS0040782,144
RTS0040783,83
RTS0040784,99
RTS0040785,116
RTS0040786,72
RTS0040787,62
RTS0040788,70
RTS0040789,80
RTS0040790,52
RTS0040791,61
RTS0040792,77
RTS0040793,70
RTS0040794,64
RTS0040795,67
RTS0040796,208
RTS0040797,110
RTS0040798,87
RTS0040799,78
RTS0040800,67
RTS0040801,133
RTS0040802,105
RTS0040803,109
RTS0040804,91
RTS0040805,75
RTS0040806,70
RTS0040807,66
RTS0040808,57
RTS0040809,76
RTS0040810,63
RTS0040811,69
RTS0040812,71
RTS0040813,53
RTS0040814,71
RTS0040815,73
RTS0040816,99
RTS0040817,90
RTS0040818,162
RTS0040819,123
RTS0040820,124
RTS0040821,106
RTS0040822,92
RTS0040823,64
RTS0040824,100
RTS0040825,84
RTS0040826,262
RTS0040827,174
RTS0040828,197
RTS0040830,204
RTS0040831,79
RTS0040832,72
RTS0040833,83
RTS0040834,62
RTS0040836,386
RTS0040837,187
RTS0040838,402
RTS0040839,336
RTS0040840,143
RTS0040841,297
RTS0040842,368
RTS0040843,495
RTS0040844,379
RTS0040845,391
RTS0040846,128
RTS0040847,92
RTS0040848,111
RTS0040849,94
RTS0040850,126
RTS0040851,134
RTS0040852,79
RTS0040853,128
RTS0040854,122
RTS0040855,118
RTS0040856,97
RTS0040857,88
RTS0040858,83
RTS0040859,65
RTS0040860,71
RTS0040861,150
RTS0040862,86
RTS0040863,85
RTS0040864,88
RTS0040865,81
RTS0040866,70
RTS0040867,69
RTS0040868,71
RTS0040869,69
RTS0040870,61
RTS0040871,124
RTS0040872,181
RTS0040873,146
RTS0040874,216
RTS0040875,139
RTS0040876,66
RTS0040877,68
RTS0040878,74
RTS0040879,56
RTS0040880,76
RTS0040881,75
RTS0040882,55
RTS0040883,63
RTS0040884,76
RTS0040885,81
RTS0040886,100
RTS0040887,77
RTS0040888,112
RTS0040889,125
RTS0040890,107
RTS0040891,71
RTS0040892,102
RTS0040893,53
RTS0040894,53
RTS0040895,51
RTS0040896,55
RTS0040897,70
RTS0040898,64
RTS0040899,63
RTS0040900,56
RTS0040901,299
RTS0040902,144
RTS0040903,115
RTS0040904,309
RTS0040905,190
RTS0040906,82
RTS0040907,88
RTS0040908,85
RTS0040909,100
RTS0040910,75
RTS0040911,103
RTS0040912,82
RTS0040913,72
RTS0040914,87
RTS0040915,95
RTS0040916,73
RTS0040917,71
RTS0040918,74
RTS0040919,69
RTS0040920,61
RTS0040921,145
RTS0040922,124
RTS0040923,172
RTS0040924,139
RTS0040925,181
RTS0040926,55
RTS0040927,49
RTS0040928,54
RTS0040929,77
RTS0040930,72
RTS0040931,87
RTS0040932,85
RTS0040933,74
RTS0040934,80
RTS0040935,102
RTS0040936,97
RTS0040937,83
RTS0040938,90
RTS0040939,96
RTS0040940,75
RTS0040941,91
RTS0040942,65
RTS0040943,60
RTS0040944,133
RTS0040945,73
RTS0040946,86
RTS0040947,93
RTS0040948,91
RTS0040949,101
RTS0040950,97
RTS0040951,73
RTS0040952,64
RTS0040953,43
RTS0040954,58
RTS0040955,70
RTS0040956,121
RTS0040957,64
RTS0040958,96
RTS0040959,115
RTS0040960,100
RTS0040961,54
RTS0040962,51
RTS0040963,73
RTS0040964,79
RTS0040965,68
RTS0040966,104
RTS0040967,84
RTS0040968,101
RTS0040969,75
RTS0040970,92
RTS0040971,116
RTS0040972,88
RTS0040973,75
RTS0040974,82
RTS0040975,52
RTS0040976,87
RTS0040977,85
RTS0040978,63
RTS0040979,122
RTS0040980,80
RTS0040981,81
RTS0040982,112
RTS0040983,119
RTS0040984,93
RTS0040985,94
RTS0040986,357
RTS0040987,394
RTS0040988,194
RTS0040989,323
RTS0040990,157
RTS0040991,152
RTS0040992,86
RTS0040993,105
RTS0040994,118
RTS0040995,116
RTS0040996,91
RTS0040997,108
RTS0040998,89
RTS0040999,114
RTS0041000,112
RTS0041001,96
RTS0041002,141
RTS0041003,136
RTS0041004,98
RTS0041005,125
RTS0041006,92
RTS0041007,77
RTS0041008,97
RTS0041009,92
RTS0041010,62
RTS0041011,55
RTS0041012,60
RTS0041013,58
RTS0041014,71
RTS0041015,70
RTS0041016,80
RTS0041017,64
RTS0041018,79
RTS0041019,68
RTS0041020,75
RTS0041021,143
RTS0041022,121
RTS0041023,152
RTS0041024,173
RTS0041025,164
RTS0041026,95
RTS0041027,67
RTS0041028,78
RTS0041029,84
RTS0041030,86
RTS0041031,127
RTS0041032,121
RTS0041033,97
RTS0041034,143
RTS0041035,119
RTS0041036,99
RTS0041037,77
RTS0041038,97
RTS0041039,63
RTS0041040,79
RTS0041041,123
RTS0041042,152
RTS0041043,146
RTS0041044,107
RTS0041045,95
RTS0041046,410
RTS0041047,345
RTS0041048,194
RTS0041049,528
RTS0041050,491
RTS0041051,90
RTS0041052,58
RTS0041053,76
RTS0041054,90
RTS0041055,84
RTS0041056,81
RTS0041057,68
RTS0041058,86
RTS0041059,73
RTS0041060,86
RTS0041061,187
RTS0041062,212
RTS0041063,176
RTS0041064,169
RTS0041066,85
RTS0041067,97
RTS0041068,88
RTS0041069,102
RTS0041070,154
RTS0041071,104
RTS0041072,90
RTS0041073,84
RTS0041074,71
RTS0041075,98
RTS0041076,75
RTS0041077,62
RTS0041078,99
RTS0041079,70
RTS0041080,92
RTS0041081,172
RTS0041082,122
RTS0041083,127
RTS0041084,120
RTS0041085,92
RTS0041086,126
RTS0041087,144
RTS0041088,94
RTS0041089,108
RTS0041090,94
RTS0041091,72
RTS0041092,86
RTS0041093,71
RTS0041094,81
RTS0041095,67
RTS0041096,67
RTS0041097,85
RTS0041098,61
RTS0041099,72
RTS0041100,73
RTS0041101,96
RTS0041102,126
RTS0041103,142
RTS0041104,129
RTS0041105,109
RTS0041106,519
RTS0041107,695
RTS0041108,664
RTS0041109,562
RTS0041110,358
RTS0041111,102
RTS0041112,90
RTS0041113,108
RTS0041114,100
RTS0041115,125
RTS0041116,131
RTS0041117,144
RTS0041118,139
RTS0041119,88
RTS0041120,141
RTS0041121,88
RTS0041122,104
RTS0041123,100
RTS0041124,48
RTS0041125,101
RTS0041126,110
RTS0041127,181
RTS0041128,130
RTS0041129,82
RTS0041130,99
RTS0041131,342
RTS0041132,353
RTS0041133,354
RTS0041134,406
RTS0041135,373
RTS0041136,141
RTS0041137,129
RTS0041138,119
RTS0041139,118
RTS0041140,98
RTS0041141,95
RTS0041142,118
RTS0041143,72
RTS0041144,78
RTS0041145,92
RTS0041146,58
RTS0041147,59
RTS0041148,67
RTS0041149,82
RTS0041150,69
RTS0041151,130
RTS0041152,100
RTS0041153,82
RTS0041154,90
RTS0041155,134
RTS0041156,127
RTS0041157,109
RTS0041158,108
RTS0041159,81
RTS0041160,76
RTS0041161,84
RTS0041162,72
RTS0041163,110
RTS0041164,54
RTS0041165,61
RTS0041166,61
RTS0041167,94
RTS0041168,106
RTS0041169,85
RTS0041170,96
RTS0041171,85
RTS0041172,103
RTS0041173,68
RTS0041174,119
RTS0041175,122
RTS0041176,71
RTS0041177,87
RTS0041178,86
RTS0041179,66
RTS0041180,74
RTS0041181,107
RTS0041182,94
RTS0041183,68
RTS0041184,63
RTS0041185,67
RTS0041186,82
RTS0041187,74
RTS0041188,100
RTS0041189,117
RTS0041190,103
RTS0041191,116
RTS0041192,97
RTS0041193,116
RTS0041194,74
RTS0041195,74
RTS0041196,92
RTS0041197,92
RTS0041198,76
RTS0041199,85
RTS0041200,64
RTS0041201,60
RTS0041202,87
RTS0041203,71
RTS0041204,56
RTS0041205,68
RTS0041206,125
RTS0041207,248
RTS0041208,214
RTS0041209,207
RTS0041210,111
RTS0041211,254
RTS0041212,260
RTS0041213,304
RTS0041214,263
RTS0041215,218
RTS0041216,112
RTS0041217,136
RTS0041218,66
RTS0041219,112
RTS0041220,79
RTS0041221,110
RTS0041222,55
RTS0041223,59
RTS0041224,51
RTS0041225,68
RTS0041226,62
RTS0041227,79
RTS0041228,66
RTS0041229,117
RTS0041230,83
RTS0041231,222
RTS0041232,178
RTS0041233,252
RTS0041234,301
RTS0041235,205
RTS0041236,70
RTS0041237,56
RTS0041238,49
RTS0041239,60
RTS0041240,89
RTS0041241,105
RTS0041242,87
RTS0041243,77
RTS0041244,76
RTS0041246,76
RTS0041247,106
RTS0041248,63
RTS0041249,65
RTS0041250,112
RTS0041251,80
RTS0041252,83
RTS0041253,84
RTS0041254,123
RTS0041255,106
RTS0041256,53
RTS0041257,85
RTS0041258,59
RTS0041259,74
RTS0041260,80
RTS0041261,81
RTS0041262,78
RTS0041263,109
RTS0041265,93
RTS0041266,104
RTS0041267,70
RTS0041268,73
RTS0041269,85
RTS0041270,80
RTS0041271,113
RTS0041272,91
RTS0041273,75
RTS0041274,84
RTS0041275,75
RTS0041276,87
RTS0041277,62
RTS0041278,104
RTS0041279,71
RTS0041280,85
RTS0041281,89
RTS0041282,56
RTS0041283,85
RTS0041284,68
RTS0041285,67
RTS0041286,68
RTS0041287,65
RTS0041288,94
RTS0041289,85
RTS0041290,82
RTS0041291,63
RTS0041292,79
RTS0041293,80
RTS0041294,69
RTS0041295,61
RTS0041296,81
RTS0041297,77
RTS0041298,80
RTS0041299,68
RTS0041300,90
RTS0041301,73
RTS0041302,66
RTS0041303,83
RTS0041304,80
RTS0041305,65
RTS0041306,87
RTS0041307,67
RTS0041308,82
RTS0041309,87
RTS0041310,80
RTS0041311,60
RTS0041312,74
RTS0041313,84
RTS0041314,68
RTS0041315,83
RTS0041316,167
RTS0041317,200
RTS0041318,228
RTS0041319,121
RTS0041320,175
RTS0041321,93
RTS0041322,71
RTS0041323,77
RTS0041324,105
RTS0041325,93
RTS0041326,57
RTS0041327,70
RTS0041328,87
RTS0041329,77
RTS0041330,83
RTS0041331,76
RTS0041332,64
RTS0041333,72
RTS0041334,76
RTS0041335,57
RTS0041346,288
RTS0041347,209
RTS0041348,373
RTS0041349,275
RTS0041350,396
RTS0041351,83
RTS0041352,86
RTS0041353,80
RTS0041354,100
RTS0041355,91
RTS0041356,71
RTS0041357,62
RTS0041358,64
RTS0041359,81
RTS0041360,65
RTS0041361,88
RTS0041362,85
RTS0041363,91
RTS0041364,86
RTS0041365,86
RTS0041366,88
RTS0041367,97
RTS0041368,95
RTS0041369,49
RTS0041370,66
RTS0041371,80
RTS0041372,86
RTS0041373,55
RTS0041374,80
RTS0041375,60
RTS0041376,202
RTS0041377,70
RTS0041378,60
RTS0041379,40
RTS0041380,65
RTS0041381,73
RTS0041382,86
RTS0041383,59
RTS0041384,81
RTS0041385,81
RTS0041386,67
RTS0041387,58
RTS0041388,88
RTS0041389,75
RTS0041390,55
RTS0041391,59
RTS0041392,51
RTS0041393,40
RTS0041394,77
RTS0041395,78
RTS0041396,61
RTS0041397,80
RTS0041398,96
RTS0041399,57
RTS0041400,64
RTS0041401,93
RTS0041402,91
RTS0041403,55
RTS0041404,64
RTS0041405,80
RTS0041406,99
RTS0041407,85
RTS0041408,49
RTS0041409,67
RTS0041410,69
RTS0041411,62
RTS0041412,74
RTS0041413,68
RTS0041414,78
RTS0041415,65
RTS0041416,66
RTS0041417,57
RTS0041418,86
RTS0041419,78
RTS0041420,67
RTS0041421,59
RTS0041422,73
RTS0041423,64
RTS0041424,67
RTS0041425,75
RTS0041426,73
RTS0041427,75
RTS0041428,76
RTS0041429,84
RTS0041430,84
RTS0041431,81
RTS0041432,64
RTS0041433,57
RTS0041434,76
RTS0041435,74
RTS0041436,70
RTS0041437,44
RTS0041438,53
RTS0041439,68
RTS0041440,62
RTS0041441,71
RTS0041442,64
RTS0041443,104
RTS0041444,91
RTS0041445,61
RTS0041446,65
RTS0041447,76
RTS0041448,70
RTS0041449,72
RTS0041450,68
RTS0041451,78
RTS0041452,91
RTS0041453,79
RTS0041454,71
RTS0041455,64
RTS0041456,65
RTS0041457,92
RTS0041458,75
RTS0041459,94
RTS0041460,75
RTS0041461,33
RTS0041462,74
RTS0041463,62
RTS0041464,58
RTS0041465,90
RTS0041466,122
RTS0041467,138
RTS0041468,107
RTS0041469,80
RTS0041470,150
RTS0041471,94
RTS0041472,77
RTS0041473,62
RTS0041474,69
RTS0041475,77
RTS0041476,77
RTS0041477,82
RTS0041478,68
RTS0041479,72
RTS0041480,61
RTS0041481,102
RTS0041482,82
RTS0041483,63
RTS0041484,101
RTS0041485,98
RTS0041486,74
RTS0041487,88
RTS0041488,98
RTS0041489,87
RTS0041490,60
RTS0041491,103
RTS0041492,60
RTS0041493,55
RTS0041494,47
RTS0041495,63
RTS0041496,468
RTS0041497,515
RTS0041498,489
RTS0041499,417
RTS0041500,383
RTS0041501,103
RTS0041502,98
RTS0041503,94
RTS0041504,118
RTS0041505,120
RTS0041506,72
RTS0041507,63
RTS0041508,42
RTS0041509,71
RTS0041510,70
RTS0041511,64
RTS0041512,97
RTS0041513,79
RTS0041514,66
RTS0041515,66
RTS0041516,68
RTS0041517,57
RTS0041518,62
RTS0041519,65
RTS0041520,74
RTS0041521,51
RTS0041522,78
RTS0041523,71
RTS0041524,75
RTS0041525,47
RTS0041526,236
RTS0041527,506
RTS0041528,434
RTS0041529,99
RTS0041530,496
RTS0041531,78
RTS0041532,65
RTS0041533,50
RTS0041534,55
RTS0041535,58
RTS0041536,60
RTS0041537,66
RTS0041538,55
RTS0041540,61
RTS0041541,61
RTS0041542,60
RTS0041543,48
RTS0041544,74
RTS0041545,81
RTS0041546,58
RTS0041547,63
RTS0041548,69
RTS0041549,68
RTS0041550,76
RTS0041551,99
RTS0041552,94
RTS0041553,68
RTS0041554,104
RTS0041555,107
RTS0041556,56
RTS0041557,60
RTS0041558,75
RTS0041559,65
RTS0041560,47
RTS0041561,72
RTS0041562,102
RTS0041563,104
RTS0041564,121
RTS0041565,130
RTS0041566,141
RTS0041567,168
RTS0041568,165
RTS0041569,103
RTS0041570,164
RTS0041571,68
RTS0041572,57
RTS0041573,60
RTS0041574,65
RTS0041575,69
RTS0041576,52
RTS0041577,68
RTS0041578,80
RTS0041579,66
RTS0041580,93
RTS0041581,122
RTS0041582,140
RTS0041583,134
RTS0041584,120
RTS0041585,107
RTS0041586,88
RTS0041587,96
RTS0041588,76
RTS0041589,101
RTS0041590,97
RTS0041591,38
RTS0041592,81
RTS0041593,74
RTS0041594,66
RTS0041595,79
RTS0041596,80
RTS0041597,73
RTS0041598,96
RTS0041599,50
RTS0041600,64
RTS0041601,83
RTS0041602,98
RTS0041603,86
RTS0041604,77
RTS0041605,81
RTS0041606,59
RTS0041607,70
RTS0041608,79
RTS0041609,97
RTS0041610,77
RTS0041611,94
RTS0041612,97
RTS0041613,102
RTS0041614,78
RTS0041615,92
RTS0041616,85
RTS0041617,71
RTS0041618,59
RTS0041619,72
RTS0041620,112
RTS0041621,81
RTS0041622,45
RTS0041623,83
RTS0041624,89
RTS0041625,89
RTS0041626,117
RTS0041627,100
RTS0041628,95
RTS0041629,107
RTS0041630,66
RTS0041631,93
RTS0041632,85
RTS0041633,135
RTS0041634,113
RTS0041635,113
RTS0041636,146
RTS0041637,199
RTS0041638,179
RTS0041639,111
RTS0041640,166
RTS0041641,74
RTS0041642,80
RTS0041643,88
RTS0041644,58
RTS0041645,79
RTS0041646,69
RTS0041647,99
RTS0041648,95
RTS0041649,70
RTS0041650,92
RTS0041651,73
RTS0041652,63
RTS0041653,83
RTS0041654,76
RTS0041655,93
RTS0041656,87
RTS0041657,118
RTS0041658,101
RTS0041659,95
RTS0041660,66
RTS0041661,202
RTS0041662,217
RTS0041663,93
RTS0041664,122
RTS0041665,121
RTS0041666,87
RTS0041667,61
RTS0041668,67
RTS0041669,97
RTS0041670,77
RTS0041671,86
RTS0041672,70
RTS0041673,77
RTS0041674,44
RTS0041675,78
RTS0041676,122
RTS0041677,109
RTS0041678,108
RTS0041679,161
RTS0041680,152
RTS0041681,86
RTS0041682,93
RTS0041683,71
RTS0041684,87
RTS0041685,109
RTS0041686,112
RTS0041687,85
RTS0041688,141
RTS0041689,132
RTS0041690,198
RTS0041691,163
RTS0041692,58
RTS0041693,119
RTS0041694,77
RTS0041695,93
RTS0041696,60
RTS0041697,67
RTS0041698,70
RTS0041699,65
RTS0041700,42
RTS0041701,80
RTS0041702,79
RTS0041703,116
RTS0041704,98
RTS0041705,110
RTS0041706,106
RTS0041707,88
RTS0041708,119
RTS0041709,135
RTS0041710,97
RTS0041711,50
RTS0041712,92
RTS0041713,88
RTS0041714,73
RTS0041715,65
RTS0041716,494
RTS0041717,439
RTS0041718,564
RTS0041719,511
RTS0041720,432
RTS0041721,95
RTS0041722,71
RTS0041723,100
RTS0041724,95
RTS0041725,100
RTS0041726,61
RTS0041727,56
RTS0041728,70
RTS0041729,48
RTS0041730,78
RTS0041731,62
RTS0041732,64
RTS0041733,72
RTS0041734,44
RTS0041735,84
RTS0041736,132
RTS0041737,91
RTS0041738,146
RTS0041739,151
RTS0041740,85
RTS0041741,97
RTS0041742,85
RTS0041743,99
RTS0041744,74
RTS0041745,65
RTS0041746,143
RTS0041747,121
RTS0041748,116
RTS0041749,96
RTS0041750,102
RTS0041751,76
RTS0041752,73
RTS0041753,102
RTS0041754,97
RTS0041755,84
RTS0041756,169
RTS0041757,140
RTS0041758,134
RTS0041759,179
RTS0041760,110
RTS0041761,48
RTS0041762,52
RTS0041763,91
RTS0041764,76
RTS0041765,68
RTS0041766,46
RTS0041767,52
RTS0041768,55
RTS0041769,63
RTS0041770,84
RTS0041771,58
RTS0041772,70
RTS0041773,56
RTS0041774,74
RTS0041775,64
RTS0041776,118
RTS0041777,88
RTS0041778,79
RTS0041779,101
RTS0041780,95
RTS0041781,54
RTS0041782,77
RTS0041783,72
RTS0041784,67
RTS0041785,85
RTS0041786,79
RTS0041787,117
RTS0041788,102
RTS0041789,88
RTS0041790,100
RTS0041791,97
RTS0041793,84
RTS0041794,106
RTS0041795,95
RTS0041796,71
RTS0041797,102
RTS0041798,110
RTS0041799,106
RTS0041800,71
RTS0041801,59
RTS0041802,77
RTS0041803,62
RTS0041804,62
RTS0041805,68
RTS0041806,76
RTS0041807,69
RTS0041808,115
RTS0041809,108
RTS0041810,144
RTS0041811,125
RTS0041812,118
RTS0041813,99
RTS0041814,104
RTS0041815,109
RTS0041816,92
RTS0041817,61
RTS0041818,86
RTS0041819,112
RTS0041820,115
RTS0041821,115
RTS0041822,115
RTS0041823,50
RTS0041824,111
RTS0041825,65
RTS0041826,92
RTS0041827,99
RTS0041828,100
RTS0041829,78
RTS0041830,63
RTS0041831,39
RTS0041832,103
RTS0041833,90
RTS0041834,97
RTS0041835,85
RTS0041836,122
RTS0041837,101
RTS0041838,86
RTS0041839,91
RTS0041840,74
RTS0041841,56
RTS0041842,60
RTS0041843,53
RTS0041844,65
RTS0041845,61
RTS0041846,51
RTS0041847,61
RTS0041848,72
RTS0041849,68
RTS0041850,81
RTS0041851,89
RTS0041852,125
RTS0041853,91
RTS0041854,81
RTS0041855,98
RTS0041856,77
RTS0041857,124
RTS0041858,131
RTS0041859,83
RTS0041860,113
RTS0041861,111
RTS0041862,112
RTS0041863,79
RTS0041864,90
RTS0041865,111
RTS0041866,119
RTS0041867,84
RTS0041868,91
RTS0041869,82
RTS0041870,97
RTS0041871,115
RTS0041872,102
RTS0041873,121
RTS0041874,147
RTS0041875,93
RTS0041876,98
RTS0041877,125
RTS0041878,117
RTS0041879,145
RTS0041880,183
RTS0041881,110
RTS0041882,100
RTS0041883,131
RTS0041884,74
RTS0041885,126
RTS0041886,276
RTS0041887,437
RTS0041888,453
RTS0041889,362
RTS0041890,341
RTS0041891,299
RTS0041892,250
RTS0041893,274
RTS0041894,145
RTS0041895,282
RTS0041896,182
RTS0041897,143
RTS0041898,159
RTS0041899,129
RTS0041900,86
RTS0041901,111
RTS0041902,95
RTS0041903,126
RTS0041904,98
RTS0041905,88
RTS0041906,2333
RTS0041907,74
RTS0041908,834
RTS0041909,72
RTS0041910,716
RTS0041911,92
RTS0041912,88
RTS0041913,109
RTS0041914,88
RTS0041915,108
RTS0041916,1076
RTS0041917,2099
RTS0041918,1321
RTS0041919,3368
RTS0041920,2138
RTS0041922,112
RTS0041923,67
RTS0041924,59
RTS0041925,63
RTS0041926,70
RTS0041927,56
RTS0041928,61
RTS0041929,56
RTS0041930,115
RTS0041931,125
RTS0041932,125
RTS0041933,92
RTS0041934,63
RTS0041935,63
RTS0041936,66
RTS0041937,76
RTS0041938,79
RTS0041939,82
RTS0041940,71
RTS0041941,59
RTS0041942,46
RTS0041943,54
RTS0041944,76
RTS0041945,63
RTS0041946,131
RTS0041947,154
RTS0041948,88
RTS0041949,69
RTS0041950,98
RTS0041951,82
RTS0041952,107
RTS0041953,77
RTS0041954,121
RTS0041955,111
RTS0041956,116
RTS0041957,112
RTS0041958,107
RTS0041959,134
RTS0041960,96
RTS0041961,66
RTS0041962,98
RTS0041963,94
RTS0041964,144
RTS0041965,110
RTS0041966,71
RTS0041967,74
RTS0041968,53
RTS0041969,75
RTS0041971,98
RTS0041972,137
RTS0041973,109
RTS0041974,103
RTS0041975,164
RTS0041976,65
RTS0041977,151
RTS0041978,128
RTS0041979,99
RTS0041980,101
RTS0041981,729
RTS0041982,604
RTS0041983,610
RTS0041984,327
RTS0041985,814
RTS0041986,124
RTS0041987,179
RTS0041988,122
RTS0041989,96
RTS0041990,180
RTS0041991,87
RTS0041992,113
RTS0041993,101
RTS0041994,131
RTS0041995,114
RTS0041996,55
RTS0041997,75
RTS0041998,51
RTS0041999,139
RTS0042000,71
RTS0042001,95
RTS0042002,77
RTS0042003,75
RTS0042004,71
RTS0042005,88
RTS0042006,170
RTS0042007,198
RTS0042008,125
RTS0042009,198
RTS0042010,150
RTS0042011,130
RTS0042012,129
RTS0042013,167
RTS0042014,107
RTS0042015,138
RTS0042016,47
RTS0042017,78
RTS0042018,50
RTS0042019,68
RTS0042020,46
RTS0042021,137
RTS0042022,99
RTS0042023,133
RTS0042024,150
RTS0042025,123
RTS0042026,81
RTS0042027,68
RTS0042028,55
RTS0042029,72
RTS0042030,61
RTS0042031,108
RTS0042032,124
RTS0042033,78
RTS0042034,100
RTS0042035,132
RTS0042036,152
RTS0042037,192
RTS0042038,182
RTS0042039,170
RTS0042040,110
RTS0042041,53
RTS0042042,52
RTS0042043,63
RTS0042044,76
RTS0042045,54
RTS0042046,140
RTS0042047,117
RTS0042048,93
RTS0042049,82
RTS0042050,93
RTS0042051,81
RTS0042052,102
RTS0042053,87
RTS0042054,55
RTS0042055,77
RTS0042056,125
RTS0042057,114
RTS0042058,98
RTS0042059,83
RTS0042060,100
RTS0042061,98
RTS0042062,175
RTS0042063,168
RTS0042064,106
RTS0042065,138
RTS0042066,98
RTS0042067,129
RTS0042068,108
RTS0042069,73
RTS0042071,82
RTS0042072,59
RTS0042073,68
RTS0042074,76
RTS0042075,75
RTS0042076,80
RTS0042077,49
RTS0042078,47
RTS0042079,72
RTS0042080,54
RTS0042081,141
RTS0042082,116
RTS0042083,107
RTS0042084,130
RTS0042085,84
RTS0042086,59
RTS0042087,69
RTS0042088,63
RTS0042089,63
RTS0042090,68
RTS0042091,118
RTS0042092,111
RTS0042093,72
RTS0042094,75
RTS0042095,81
RTS0042096,92
RTS0042097,87
RTS0042098,79
RTS0042099,77
RTS0042100,74
RTS0042101,105
RTS0042102,70
RTS0042103,61
RTS0042104,115
RTS0042105,69
RTS0042106,81
RTS0042107,74
RTS0042108,62
RTS0042109,61
RTS0042110,70
RTS0042111,91
RTS0042112,78
RTS0042113,103
RTS0042114,95
RTS0042115,90
RTS0042116,65
RTS0042117,98
RTS0042118,66
RTS0042119,85
RTS0042120,76
RTS0042121,71
RTS0042122,78
RTS0042123,110
RTS0042124,61
RTS0042125,93
RTS0042126,96
RTS0042127,98
RTS0042128,105
RTS0042129,85
RTS0042130,95
RTS0042131,108
RTS0042132,90
RTS0042133,107
RTS0042134,82
RTS0042135,79
RTS0042136,58
RTS0042137,77
RTS0042138,60
RTS0042139,89
RTS0042140,70
RTS0042141,72
RTS0042142,70
RTS0042143,86
RTS0042144,70
RTS0042145,87
RTS0042146,121
RTS0042147,120
RTS0042148,114
RTS0042149,107
RTS0042150,127
RTS0042151,79
RTS0042152,83
RTS0042153,71
RTS0042154,86
RTS0042155,63
RTS0042156,73
RTS0042157,56
RTS0042158,57
RTS0042159,50
RTS0042160,59
RTS0042161,64
RTS0042162,79
RTS0042163,72
RTS0042164,116
RTS0042165,71
RTS0042166,82
RTS0042167,75
RTS0042168,82
RTS0042169,82
RTS0042170,93
RTS0042171,91
RTS0042172,75
RTS0042173,84
RTS0042174,78
RTS0042175,87
RTS0042176,65
RTS0042177,75
RTS0042178,96
RTS0042179,66
RTS0042180,76
RTS0042181,79
RTS0042182,79
RTS0042183,82
RTS0042184,81
RTS0042185,82
RTS0042186,76
RTS0042187,63
RTS0042188,48
RTS0042189,73
RTS0042190,48
RTS0042191,127
RTS0042192,104
RTS0042193,92
RTS0042194,96
RTS0042195,70
RTS0042196,71
RTS0042197,90
RTS0042198,56
RTS0042199,72
RTS0042200,63
RTS0042201,67
RTS0042202,58
RTS0042203,66
RTS0042204,65
RTS0042205,61
RTS0042206,53
RTS0042207,68
RTS0042208,58
RTS0042209,61
RTS0042210,54
RTS0042211,64
RTS0042212,59
RTS0042213,60
RTS0042214,65
RTS0042215,71
RTS0042216,82
RTS0042217,66
RTS0042218,54
RTS0042219,51
RTS0042220,88
RTS0042221,52
RTS0042222,74
RTS0042223,59
RTS0042224,59
RTS0042225,53
RTS0042226,83
RTS0042227,81
RTS0042228,69
RTS0042229,70
RTS0042230,81
RTS0042231,105
RTS0042232,82
RTS0042233,92
RTS0042234,105
RTS0042235,91
RTS0042236,116
RTS0042237,126
RTS0042238,109
RTS0042239,105
RTS0042240,116
RTS0042241,62
RTS0042242,62
RTS0042243,56
RTS0042244,48
RTS0042245,59
RTS0042246,202
RTS0042247,186
RTS0042248,357
RTS0042249,237
RTS0042250,218
RTS0042251,99
RTS0042252,89
RTS0042253,102
RTS0042254,134
RTS0042255,111
RTS0042256,105
RTS0042257,107
RTS0042258,98
RTS0042259,103
RTS0042260,151
RTS0042261,137
RTS0042262,127
RTS0042263,126
RTS0042264,136
RTS0042265,151
RTS0042266,86
RTS0042267,69
RTS0042268,50
RTS0042269,67
RTS0042270,62
RTS0042271,73
RTS0042272,56
RTS0042273,84
RTS0042274,60
RTS0042275,61
RTS0042276,96
RTS0042277,85
RTS0042278,69
RTS0042279,108
RTS0042280,98
RTS0042281,43
RTS0042282,65
RTS0042283,53
RTS0042284,80
RTS0042285,75
RTS0042286,99
RTS0042287,141
RTS0042288,142
RTS0042289,136
RTS0042290,123
RTS0042291,207
RTS0042292,242
RTS0042293,194
RTS0042294,190
RTS0042295,182
RTS0042296,67
RTS0042297,83
RTS0042298,60
RTS0042299,80
RTS0042300,73
RTS0042301,62
RTS0042302,57
RTS0042303,51
RTS0042304,96
RTS0042305,63
RTS0042306,81
RTS0042307,115
RTS0042308,126
RTS0042309,142
RTS0042310,155
RTS0042311,66
RTS0042312,72
RTS0042313,62
RTS0042314,68
RTS0042315,79
RTS0042316,100
RTS0042317,97
RTS0042318,83
RTS0042319,94
RTS0042320,70
RTS0042321,83
RTS0042322,72
RTS0042323,83
RTS0042324,88
RTS0042325,80
RTS0042326,86
RTS0042327,98
RTS0042328,89
RTS0042329,89
RTS0042330,129
RTS0042331,69
RTS0042332,92
RTS0042333,99
RTS0042334,102
RTS0042335,64
RTS0042336,85
RTS0042337,93
RTS0042338,102
RTS0042339,79
RTS0042340,85
RTS0042341,186
RTS0042342,110
RTS0042343,214
RTS0042344,171
RTS0042345,107
RTS0042346,70
RTS0042347,54
RTS0042348,50
RTS0042349,59
RTS0042350,55
RTS0042351,77
RTS0042352,93
RTS0042353,96
RTS0042354,76
RTS0042355,74
RTS0042356,70
RTS0042357,81
RTS0042358,66
RTS0042359,69
RTS0042360,65
RTS0042361,78
RTS0042362,97
RTS0042363,149
RTS0042364,104
RTS0042365,81
RTS0042366,108
RTS0042367,129
RTS0042368,106
RTS0042369,91
RTS0042370,141
RTS0042371,90
RTS0042372,60
RTS0042373,89
RTS0042374,58
RTS0042375,80
RTS0042376,66
RTS0042377,34
RTS0042378,64
RTS0042379,78
RTS0042380,37
RTS0042381,165
RTS0042382,206
RTS0042383,200
RTS0042384,181
RTS0042385,203
RTS0042386,113
RTS0042387,125
RTS0042388,166
RTS0042389,164
RTS0042390,137
RTS0042391,87
RTS0042392,65
RTS0042393,42
RTS0042394,44
RTS0042395,74
RTS0042396,46
RTS0042397,66
RTS0042398,82
RTS0042399,110
RTS0042400,89
RTS0042401,96
RTS0042402,85
RTS0042403,71
RTS0042404,74
RTS0042405,88
RTS0042406,93
RTS0042407,78
RTS0042408,90
RTS0042409,77
RTS0042410,79
RTS0042411,122
RTS0042412,99
RTS0042413,122
RTS0042414,106
RTS0042415,132
RTS0042416,232
RTS0042417,332
RTS0042418,326
RTS0042419,259
RTS0042420,287
RTS0042421,63
RTS0042422,72
RTS0042423,82
RTS0042424,81
RTS0042425,47
RTS0042426,73
RTS0042427,80
RTS0042428,85
RTS0042429,81
RTS0042430,68
RTS0042431,107
RTS0042432,141
RTS0042433,97
RTS0042434,183
RTS0042435,112
RTS0042436,98
RTS0042437,84
RTS0042438,96
RTS0042439,100
RTS0042440,89
RTS0042441,93
RTS0042442,87
RTS0042443,77
RTS0042444,85
RTS0042445,75
RTS0042446,88
RTS0042447,70
RTS0042448,86
RTS0042449,64
RTS0042450,78
RTS0042451,72
RTS0042452,73
RTS0042453,96
RTS0042454,76
RTS0042455,69
RTS0042456,67
RTS0042457,88
RTS0042458,97
RTS0042460,123
RTS0042461,154
RTS0042462,169
RTS0042463,119
RTS0042464,173
RTS0042465,160
RTS0042466,88
RTS0042467,92
RTS0042468,82
RTS0042469,129
RTS0042470,83
RTS0042471,106
RTS0042472,106
RTS0042473,104
RTS0042474,96
RTS0042475,110
RTS0042476,93
RTS0042477,81
RTS0042478,83
RTS0042479,85
RTS0042480,71
RTS0042481,144
RTS0042482,212
RTS0042483,371
RTS0042484,284
RTS0042485,182
RTS0042486,85
RTS0042487,84
RTS0042488,62
RTS0042489,72
RTS0042490,71
RTS0042491,58
RTS0042492,63
RTS0042493,72
RTS0042494,47
RTS0042495,54
RTS0042496,80
RTS0042497,85
RTS0042498,95
RTS0042499,84
RTS0042500,105
RTS0042501,101
RTS0042502,89
RTS0042503,87
RTS0042504,79
RTS0042505,121
RTS0042506,72
RTS0042507,69
RTS0042508,64
RTS0042509,59
RTS0042510,59
RTS0042515,84
RTS0042522,59
RTS0042526,68
RTS0042527,70
RTS0042528,72
RTS0042529,53
RTS0042530,50
RTS0042531,58
RTS0042532,77
RTS0042533,66
RTS0042534,67
RTS0042535,59
RTS0042536,118
RTS0042537,120
RTS0042538,94
RTS0042539,135
RTS0042540,148
RTS0042541,57
RTS0042542,73
RTS0042543,67
RTS0042544,70
RTS0042545,24
RTS0042546,77
RTS0042547,81
RTS0042548,90
RTS0042549,62
RTS0042550,73
RTS0042551,85
RTS0042552,40
RTS0042553,65
RTS0042554,76
RTS0042555,53
RTS0042556,79
RTS0042557,85
RTS0042558,50
RTS0042559,96
RTS0042560,74
RTS0042561,60
RTS0042562,89
RTS0042563,105
RTS0042564,75
RTS0042565,104
RTS0042566,111
RTS0042567,95
RTS0042568,103
RTS0042569,156
RTS0042570,112
RTS0042571,152
RTS0042572,119
RTS0042573,155
RTS0042574,173
RTS0042575,118
RTS0042576,77
RTS0042577,84
RTS0042578,83
RTS0042579,113
RTS0042580,72
RTS0042581,149
RTS0042582,74
RTS0042583,366
RTS0042584,61
RTS0042585,60
RTS0042586,96
RTS0042587,96
RTS0042588,117
RTS0042589,112
RTS0042590,101
RTS0042591,64
RTS0042592,84
RTS0042593,68
RTS0042594,72
RTS0042595,45
RTS0042596,85
RTS0042597,104
RTS0042598,155
RTS0042599,100
RTS0042600,101
RTS0042601,54
RTS0042602,75
RTS0042603,73
RTS0042604,101
RTS0042605,67
RTS0042606,126
RTS0042607,105
RTS0042608,108
RTS0042609,117
RTS0042610,89
RTS0042611,169
RTS0042612,192
RTS0042613,161
RTS0042614,188
RTS0042615,175
RTS0042616,102
RTS0042617,111
RTS0042618,148
RTS0042619,100
RTS0042620,110
RTS0042621,40
RTS0042622,56
RTS0042623,77
RTS0042624,68
RTS0042625,57
RTS0042626,103
RTS0042627,119
RTS0042628,74
RTS0042629,76
RTS0042630,81
RTS0042631,70
RTS0042633,75
RTS0042634,107
RTS0042635,104
RTS0042636,211
RTS0042637,318
RTS0042638,199
RTS0042639,257
RTS0042640,299
RTS0042641,64
RTS0042642,74
RTS0042643,43
RTS0042644,62
RTS0042645,55
RTS0042646,236
RTS0042647,170
RTS0042648,363
RTS0042649,163
RTS0042650,126
RTS0042651,53
RTS0042652,44
RTS0042653,55
RTS0042654,69
RTS0042655,72
RTS0042656,101
RTS0042657,79
RTS0042658,87
RTS0042659,89
RTS0042660,63
RTS0042661,79
RTS0042662,61
RTS0042663,75
RTS0042664,49
RTS0042665,71
RTS0042666,61
RTS0042667,85
RTS0042668,49
RTS0042669,88
RTS0042670,71
RTS0042671,216
RTS0042672,101
RTS0042673,173
RTS0042674,154
RTS0042675,146
RTS0042676,49
RTS0042678,74
RTS0042679,107
RTS0042680,73
RTS0042681,171
RTS0042682,167
RTS0042683,155
RTS0042684,122
RTS0042685,178
RTS0042686,117
RTS0042687,77
RTS0042688,79
RTS0042689,40
RTS0042690,79
RTS0042691,57
RTS0042692,65
RTS0042693,69
RTS0042694,5
RTS0042695,67
RTS0042696,64
RTS0042697,65
RTS0042698,58
RTS0042699,60
RTS0042700,56
RTS0042701,85
RTS0042702,74
RTS0042703,80
RTS0042704,96
RTS0042705,103
RTS0042706,79
RTS0042707,69
RTS0042708,107
RTS0042709,88
RTS0042710,108
RTS0042711,221
RTS0042712,284
RTS0042713,158
RTS0042714,213
RTS0042715,146
RTS0042716,58
RTS0042717,73
RTS0042718,67
RTS0042719,64
RTS0042720,78
RTS0042721,68
RTS0042722,62
RTS0042723,66
RTS0042724,79
RTS0042725,56
RTS0042726,55
RTS0042727,64
RTS0042728,79
RTS0042729,62
RTS0042730,65
RTS0042731,65
RTS0042732,75
RTS0042733,84
RTS0042734,66
RTS0042735,68
RTS0042736,251
RTS0042737,333
RTS0042738,307
RTS0042739,221
RTS0042740,281
RTS0042741,73
RTS0042742,86
RTS0042743,62
RTS0042744,73
RTS0042745,55
RTS0042746,106
RTS0042747,104
RTS0042748,84
RTS0042749,71
RTS0042750,80
RTS0042751,66
RTS0042752,80
RTS0042753,89
RTS0042754,56
RTS0042755,53
RTS0042756,93
RTS0042757,129
RTS0042758,59
RTS0042759,94
RTS0042760,117
RTS0042761,60
RTS0042762,59
RTS0042763,53
RTS0042764,88
RTS0042765,72
RTS0042766,100
RTS0042767,88
RTS0042768,92
RTS0042769,121
RTS0042770,89
RTS0042771,117
RTS0042772,129
RTS0042773,122
RTS0042774,142
RTS0042775,102
RTS0042776,80
RTS0042777,110
RTS0042778,105
RTS0042779,83
RTS0042780,97
RTS0042781,106
RTS0042782,70
RTS0042783,82
RTS0042784,89
RTS0042785,87
RTS0042786,140
RTS0042787,96
RTS0042788,113
RTS0042789,111
RTS0042790,129
RTS0042791,1397
RTS0042792,571
RTS0042793,1665
RTS0042794,1338
RTS0042795,1288
RTS0042796,82
RTS0042797,80
RTS0042798,52
RTS0042799,94
RTS0042800,66
RTS0042801,111
RTS0042802,103
RTS0042803,62
RTS0042804,76
RTS0042805,85
RTS0042806,69
RTS0042807,91
RTS0042808,104
RTS0042809,106
RTS0042810,95
RTS0042811,109
RTS0042812,132
RTS0042813,105
RTS0042814,161
RTS0042815,125
RTS0042816,76
RTS0042817,110
RTS0042818,89
RTS0042819,112
RTS0042820,73
RTS0042821,101
RTS0042822,82
RTS0042823,70
RTS0042824,81
RTS0042825,75
RTS0042826,90
RTS0042827,86
RTS0042828,84
RTS0042829,106
RTS0042830,118
RTS0042831,127
RTS0042832,112
RTS0042833,100
RTS0042834,102
RTS0042835,88
RTS0042836,84
RTS0042837,64
RTS0042838,90
RTS0042839,55
RTS0042840,86
RTS0042841,118
RTS0042842,133
RTS0042843,104
RTS0042844,123
RTS0042845,660
RTS0042846,86
RTS0042847,157
RTS0042848,183
RTS0042849,94
RTS0042850,93
RTS0042851,109
RTS0042852,75
RTS0042853,105
RTS0042854,99
RTS0042855,82
RTS0042856,63
RTS0042857,58
RTS0042858,109
RTS0042859,133
RTS0042860,108
RTS0042861,80
RTS0042862,69
RTS0042863,91
RTS0042864,75
RTS0042865,106
RTS0042866,85
RTS0042867,98
RTS0042868,72
RTS0042869,149
RTS0042870,93
RTS0042871,97
RTS0042872,66
RTS0042873,81
RTS0042874,73
RTS0042875,123
RTS0042876,142
RTS0042877,90
RTS0042878,97
RTS0042879,110
RTS0042880,123
RTS0042881,91
RTS0042882,99
RTS0042883,147
RTS0042884,151
RTS0042885,111
RTS0042886,103
RTS0042887,100
RTS0042888,72
RTS0042889,60
RTS0042890,82
RTS0042891,51
RTS0042892,97
RTS0042893,116
RTS0042894,64
RTS0042895,63
RTS0042896,160
RTS0042897,118
RTS0042898,104
RTS0042899,167
RTS0042900,168
RTS0042901,80
RTS0042902,72
RTS0042903,62
RTS0042904,56
RTS0042905,69
RTS0042906,341
RTS0042907,226
RTS0042908,255
RTS0042909,357
RTS0042910,163
RTS0042911,75
RTS0042912,114
RTS0042913,92
RTS0042914,71
RTS0042915,57
RTS0042916,75
RTS0042917,89
RTS0042918,71
RTS0042919,75
RTS0042920,92
RTS0042921,105
RTS0042922,122
RTS0042923,126
RTS0042924,84
RTS0042925,109
RTS0042926,84
RTS0042927,52
RTS0042928,89
RTS0042929,98
RTS0042930,50
RTS0042931,66
RTS0042932,64
RTS0042933,89
RTS0042934,67
RTS0042935,86
RTS0042936,140
RTS0042937,103
RTS0042938,372
RTS0042939,134
RTS0042940,127
RTS0042941,406
RTS0042942,298
RTS0042943,383
RTS0042944,473
RTS0042945,402
RTS0042946,66
RTS0042947,111
RTS0042948,54
RTS0042949,66
RTS0042950,67
RTS0042951,70
RTS0042952,93
RTS0042953,72
RTS0042954,65
RTS0042955,73
RTS0042956,100
RTS0042957,109
RTS0042958,85
RTS0042959,111
RTS0042960,99
RTS0042961,103
RTS0042962,98
RTS0042963,95
RTS0042964,102
RTS0042965,154
RTS0042966,82
RTS0042967,90
RTS0042968,99
RTS0042969,89
RTS0042970,88
RTS0042971,150
RTS0042972,102
RTS0042973,133
RTS0042974,102
RTS0042975,116
RTS0042976,128
RTS0042977,187
RTS0042978,149
RTS0042979,116
RTS0042980,120
RTS0042981,96
RTS0042982,88
RTS0042983,94
RTS0042984,81
RTS0042985,95
RTS0042986,83
RTS0042987,96
RTS0042988,80
RTS0042989,73
RTS0042990,75
RTS0042991,104
RTS0042992,99
RTS0042993,89
RTS0042994,104
RTS0042995,110
RTS0042996,72
RTS0042997,80
RTS0042998,66
RTS0042999,63
RTS0043000,77
RTS0043001,69
RTS0043002,71
RTS0043003,79
RTS0043004,72
RTS0043005,68
RTS0043006,65
RTS0043007,93
RTS0043008,74
RTS0043009,52
RTS0043010,84
RTS0043011,81
RTS0043012,68
RTS0043013,90
RTS0043014,85
RTS0043015,88
RTS0043016,84
RTS0043017,107
RTS0043018,81
RTS0043019,77
RTS0043020,63
RTS0043021,96
RTS0043022,84
RTS0043023,90
RTS0043024,127
RTS0043025,137
RTS0043026,68
RTS0043027,123
RTS0043028,111
RTS0043029,127
RTS0043030,106
RTS0043031,74
RTS0043032,96
RTS0043033,130
RTS0043034,84
RTS0043035,57
RTS0043036,103
RTS0043037,95
RTS0043038,86
RTS0043039,83
RTS0043040,103
RTS0043041,75
RTS0043042,47
RTS0043043,77
RTS0043044,62
RTS0043045,56
RTS0043046,56
RTS0043047,66
RTS0043048,92
RTS0043049,78
RTS0043050,52
RTS0043051,133
RTS0043052,98
RTS0043053,114
RTS0043054,83
RTS0043055,113
RTS0043056,92
RTS0043057,82
RTS0043058,83
RTS0043059,71
RTS0043060,83
RTS0043061,358
RTS0043062,183
RTS0043063,203
RTS0043064,191
RTS0043065,255
RTS0043066,108
RTS0043067,87
RTS0043068,74
RTS0043069,91
RTS0043070,99
RTS0043071,73
RTS0043072,71
RTS0043073,100
RTS0043074,52
RTS0043075,79
RTS0043076,53
RTS0043077,80
RTS0043078,65
RTS0043079,63
RTS0043080,77
RTS0043081,62
RTS0043082,76
RTS0043083,63
RTS0043084,80
RTS0043085,82
RTS0043086,123
RTS0043087,126
RTS0043088,120
RTS0043089,99
RTS0043090,111
RTS0043091,52
RTS0043092,77
RTS0043093,81
RTS0043094,92
RTS0043095,89
RTS0043096,71
RTS0043097,52
RTS0043098,87
RTS0043099,97
RTS0043100,72
RTS0043101,103
RTS0043102,71
RTS0043103,87
RTS0043104,112
RTS0043105,69
RTS0043106,95
RTS0043107,113
RTS0043108,71
RTS0043109,94
RTS0043110,88
RTS0043111,454
RTS0043112,374
RTS0043113,336
RTS0043114,443
RTS0043115,268
RTS0043116,124
RTS0043117,89
RTS0043118,78
RTS0043119,72
RTS0043120,100
RTS0043121,48
RTS0043122,80
RTS0043123,58
RTS0043124,72
RTS0043125,44
RTS0043126,173
RTS0043127,107
RTS0043128,147
RTS0043129,125
RTS0043130,142
RTS0043131,96
RTS0043132,69
RTS0043133,67
RTS0043134,79
RTS0043135,75
RTS0043136,109
RTS0043137,74
RTS0043138,100
RTS0043139,93
RTS0043140,75
RTS0043141,84
RTS0043142,93
RTS0043143,108
RTS0043144,88
RTS0043145,98
RTS0043146,87
RTS0043147,76
RTS0043148,96
RTS0043149,79
RTS0043150,55
RTS0043151,70
RTS0043152,136
RTS0043153,115
RTS0043154,99
RTS0043155,87
RTS0043156,309
RTS0043157,339
RTS0043159,295
RTS0043160,784
RTS0043161,87
RTS0043162,102
RTS0043163,74
RTS0043164,91
RTS0043165,108
RTS0043167,67
RTS0043168,108
RTS0043169,94
RTS0043170,99
RTS0043171,146
RTS0043172,197
RTS0043173,196
RTS0043174,162
RTS0043175,203
RTS0043176,67
RTS0043177,99
RTS0043178,158
RTS0043179,89
RTS0043180,86
RTS0043181,69
RTS0043182,91
RTS0043183,94
RTS0043184,51
RTS0043185,70
RTS0043186,146
RTS0043187,82
RTS0043188,107
RTS0043189,108
RTS0043190,116
RTS0043191,71
RTS0043192,94
RTS0043193,56
RTS0043194,84
RTS0043195,78
RTS0043196,151
RTS0043197,106
RTS0043198,99
RTS0043199,82
RTS0043200,92
RTS0043201,127
RTS0043202,120
RTS0043203,91
RTS0043204,183
RTS0043205,163
RTS0043206,115
RTS0043207,99
RTS0043208,117
RTS0043209,70
RTS0043210,76
RTS0043211,100
RTS0043212,105
RTS0043213,96
RTS0043214,96
RTS0043215,103
RTS0043216,114
RTS0043217,124
RTS0043218,91
RTS0043219,109
RTS0043220,152
RTS0043221,76
RTS0043222,77
RTS0043223,74
RTS0043224,62
RTS0043225,73
RTS0043226,95
RTS0043227,84
RTS0043228,93
RTS0043229,87
RTS0043230,115
RTS0043231,146
RTS0043232,115
RTS0043233,170
RTS0043234,69
RTS0043235,120
RTS0043236,68
RTS0043237,65
RTS0043238,68
RTS0043239,69
RTS0043240,84
RTS0043241,88
RTS0043242,97
RTS0043243,119
RTS0043244,77
RTS0043245,91
RTS0043246,96
RTS0043247,119
RTS0043248,93
RTS0043249,91
RTS0043250,86
RTS0043251,107
RTS0043252,118
RTS0043253,96
RTS0043254,94
RTS0043255,76
RTS0043256,76
RTS0043257,79
RTS0043258,79
RTS0043259,78
RTS0043260,94
RTS0043261,81
RTS0043262,112
RTS0043263,61
RTS0043264,57
RTS0043265,75
RTS0043266,110
RTS0043267,147
RTS0043268,90
RTS0043269,127
RTS0043270,169
RTS0043271,131
RTS0043272,128
RTS0043273,146
RTS0043274,151
RTS0043275,119
RTS0043276,63
RTS0043277,74
RTS0043278,84
RTS0043279,103
RTS0043280,70
RTS0043281,113
RTS0043282,117
RTS0043283,105
RTS0043284,149
RTS0043285,111
RTS0043286,152
RTS0043287,186
RTS0043288,166
RTS0043289,165
RTS0043290,99
RTS0043291,187
RTS0043292,137
RTS0043293,85
RTS0043294,121
RTS0043295,135
RTS0043296,68
RTS0043297,38
RTS0043299,82
RTS0043300,98
RTS0043301,78
RTS0043302,72
RTS0043303,85
RTS0043304,59
RTS0043305,67
RTS0043306,100
RTS0043307,102
RTS0043308,73
RTS0043309,92
RTS0043310,117
RTS0043311,195
RTS0043312,170
RTS0043313,259
RTS0043314,160
RTS0043315,140
RTS0043316,92
RTS0043317,58
RTS0043318,64
RTS0043319,61
RTS0043320,92
RTS0043321,118
RTS0043322,89
RTS0043323,102
RTS0043324,98
RTS0043325,83
RTS0043326,76
RTS0043327,66
RTS0043328,89
RTS0043329,76
RTS0043330,96
RTS0043331,69
RTS0043332,73
RTS0043333,54
RTS0043334,62
RTS0043335,60
RTS0043336,92
RTS0043337,92
RTS0043338,94
RTS0043339,73
RTS0043340,65
RTS0043341,63
RTS0043342,79
RTS0043343,63
RTS0043344,78
RTS0043345,51
RTS0043346,61
RTS0043347,102
RTS0043348,81
RTS0043349,88
RTS0043350,106
RTS0043351,205
RTS0043352,147
RTS0043353,176
RTS0043354,141
RTS0043355,144
RTS0043356,140
RTS0043357,96
RTS0043358,120
RTS0043359,152
RTS0043360,118
RTS0043361,163
RTS0043362,160
RTS0043363,111
RTS0043364,114
RTS0043365,106
RTS0043366,82
RTS0043367,66
RTS0043368,61
RTS0043369,73
RTS0043370,67
RTS0043371,193
RTS0043372,156
RTS0043373,130
RTS0043374,163
RTS0043375,140
RTS0043376,253
RTS0043377,546
RTS0043378,267
RTS0043379,312
RTS0043380,278
RTS0043381,77
RTS0043382,70
RTS0043383,76
RTS0043384,78
RTS0043385,62
RTS0043386,70
RTS0043387,101
RTS0043388,80
RTS0043389,112
RTS0043390,104
RTS0043391,95
RTS0043392,95
RTS0043393,94
RTS0043394,93
RTS0043395,78
RTS0043396,231
RTS0043397,236
RTS0043398,190
RTS0043399,237
RTS0043400,92
RTS0043401,64
RTS0043402,79
RTS0043403,106
RTS0043404,65
RTS0043405,80
RTS0043406,64
RTS0043407,65
RTS0043408,67
RTS0043409,57
RTS0043410,94
RTS0043411,67
RTS0043412,88
RTS0043413,64
RTS0043414,54
RTS0043415,83
RTS0043416,79
RTS0043417,83
RTS0043418,101
RTS0043419,93
RTS0043420,69
RTS0043421,122
RTS0043422,76
RTS0043423,86
RTS0043424,103
RTS0043425,115
RTS0043426,104
RTS0043427,72
RTS0043428,106
RTS0043429,96
RTS0043430,86
RTS0043431,128
RTS0043432,104
RTS0043433,105
RTS0043434,141
RTS0043435,133
RTS0043436,140
RTS0043437,108
RTS0043438,119
RTS0043439,105
RTS0043440,184
RTS0043441,212
RTS0043442,122
RTS0043443,102
RTS0043444,119
RTS0043445,118
RTS0043446,91
RTS0043447,65
RTS0043448,124
RTS0043449,105
RTS0043450,83
RTS0043451,69
RTS0043452,78
RTS0043453,67
RTS0043454,95
RTS0043455,69
RTS0043456,74
RTS0043457,64
RTS0043458,86
RTS0043459,69
RTS0043460,72
RTS0043461,73
RTS0043462,83
RTS0043463,73
RTS0043464,73
RTS0043465,111
RTS0043466,153
RTS0043467,105
RTS0043468,136
RTS0043469,120
RTS0043470,125
RTS0043471,58
RTS0043472,108
RTS0043473,76
RTS0043474,82
RTS0043475,78
RTS0043476,93
RTS0043477,107
RTS0043478,87
RTS0043479,99
RTS0043480,95
RTS0043481,119
RTS0043482,128
RTS0043483,184
RTS0043484,123
RTS0043485,160
RTS0043486,140
RTS0043487,133
RTS0043488,110
RTS0043489,148
RTS0043490,104
RTS0043491,164
RTS0043492,112
RTS0043493,136
RTS0043494,159
RTS0043495,208
RTS0043496,74
RTS0043497,67
RTS0043498,58
RTS0043499,59
RTS0043500,78
RTS0043501,64
RTS0043502,61
RTS0043503,35
RTS0043504,82
RTS0043505,68
RTS0043506,79
RTS0043507,63
RTS0043508,69
RTS0043509,87
RTS0043510,67
RTS0043511,72
RTS0043512,77
RTS0043513,73
RTS0043514,94
RTS0043515,62
RTS0043516,61
RTS0043517,72
RTS0043518,118
RTS0043519,115
RTS0043520,108
RTS0043521,78
RTS0043522,56
RTS0043523,206
RTS0043524,70
RTS0043525,91
RTS0043526,112
RTS0043527,67
RTS0043528,82
RTS0043529,70
RTS0043530,65
RTS0043531,95
RTS0043532,57
RTS0043533,75
RTS0043534,86
RTS0043535,78
RTS0043536,96
RTS0043537,110
RTS0043538,102
RTS0043539,118
RTS0043540,84
RTS0043541,122
RTS0043542,95
RTS0043543,96
RTS0043544,120
RTS0043545,113
RTS0043546,168
RTS0043547,144
RTS0043548,155
RTS0043549,129
RTS0043550,105
RTS0043551,85
RTS0043552,80
RTS0043553,78
RTS0043554,75
RTS0043555,65
RTS0043556,66
RTS0043557,65
RTS0043558,73
RTS0043559,74
RTS0043560,73
RTS0043561,110
RTS0043562,88
RTS0043563,89
RTS0043564,75
RTS0043565,80
RTS0043566,146
RTS0043567,117
RTS0043568,128
RTS0043569,122
RTS0043570,135
RTS0043571,67
RTS0043572,106
RTS0043573,89
RTS0043574,76
RTS0043575,69
RTS0043576,119
RTS0043577,110
RTS0043578,74
RTS0043579,100
RTS0043580,130
RTS0043581,92
RTS0043582,109
RTS0043583,64
RTS0043584,86
RTS0043585,62
RTS0043586,51
RTS0043587,85
RTS0043588,60
RTS0043589,68
RTS0043590,80
RTS0043591,62
RTS0043592,95
RTS0043593,86
RTS0043594,60
RTS0043595,66
RTS0043596,61
RTS0043597,78
RTS0043598,83
RTS0043599,79
RTS0043600,72
RTS0043601,65
RTS0043602,72
RTS0043603,85
RTS0043604,91
RTS0043605,64
RTS0043606,70
RTS0043607,76
RTS0043608,69
RTS0043609,68
RTS0043610,99
RTS0043611,104
RTS0043612,108
RTS0043613,114
RTS0043614,95
RTS0043615,98
RTS0043616,92
RTS0043617,80
RTS0043618,85
RTS0043619,76
RTS0043620,51
RTS0043621,87
RTS0043622,74
RTS0043623,83
RTS0043624,116
RTS0043625,75
RTS0043626,67
RTS0043627,61
RTS0043628,92
RTS0043629,75
RTS0043630,77
RTS0043631,75
RTS0043632,103
RTS0043633,92
RTS0043634,90
RTS0043635,90
RTS0043636,56
RTS0043637,66
RTS0043638,69
RTS0043639,63
RTS0043640,78
RTS0043641,277
RTS0043642,178
RTS0043643,176
RTS0043644,156
RTS0043645,159
RTS0043646,78
RTS0043647,73
RTS0043648,70
RTS0043649,50
RTS0043650,79
RTS0043651,45
RTS0043652,81
RTS0043653,54
RTS0043654,61
RTS0043655,66
RTS0043656,62
RTS0043657,90
RTS0043658,155
RTS0043659,68
RTS0043660,73
RTS0043661,96
RTS0043663,43
RTS0043664,70
RTS0043665,73
RTS0043666,71
RTS0043667,67
RTS0043668,59
RTS0043669,74
RTS0043670,48
RTS0043671,80
RTS0043672,91
RTS0043673,92
RTS0043674,96
RTS0043675,80
RTS0043676,46
RTS0043677,69
RTS0043678,66
RTS0043679,82
RTS0043680,59
RTS0043681,100
RTS0043682,72
RTS0043683,104
RTS0043684,104
RTS0043685,119
RTS0043686,107
RTS0043687,119
RTS0043688,93
RTS0043689,75
RTS0043690,70
RTS0043691,80
RTS0043692,74
RTS0043693,103
RTS0043694,69
RTS0043695,83
RTS0043696,86
RTS0043697,88
RTS0043698,98
RTS0043699,100
RTS0043700,110
RTS0043701,87
RTS0043702,113
RTS0043703,105
RTS0043704,93
RTS0043705,91
RTS0043706,112
RTS0043707,87
RTS0043708,47
RTS0043709,58
RTS0043710,89
RTS0043711,71
RTS0043712,52
RTS0043713,60
RTS0043714,53
RTS0043715,62
RTS0043716,95
RTS0043717,74
RTS0043718,82
RTS0043719,84
RTS0043720,77
RTS0043721,70
RTS0043722,78
RTS0043723,90
RTS0043724,88
RTS0043725,88
RTS0043726,55
RTS0043727,61
RTS0043728,70
RTS0043729,67
RTS0043730,73
RTS0043731,72
RTS0043732,77
RTS0043733,68
RTS0043734,95
RTS0043735,88
RTS0043736,82
RTS0043737,87
RTS0043738,70
RTS0043739,88
RTS0043740,63
RTS0043741,140
RTS0043742,156
RTS0043743,84
RTS0043744,153
RTS0043745,81
RTS0043746,88
RTS0043747,87
RTS0043748,76
RTS0043749,66
RTS0043750,69
RTS0043751,85
RTS0043752,85
RTS0043753,73
RTS0043754,65
RTS0043755,123
RTS0043756,72
RTS0043757,68
RTS0043758,74
RTS0043759,74
RTS0043760,70
RTS0043761,145
RTS0043762,66
RTS0043763,58
RTS0043764,73
RTS0043765,70
RTS0043766,64
RTS0043767,56
RTS0043768,49
RTS0043769,72
RTS0043770,47
RTS0043771,54
RTS0043772,72
RTS0043773,55
RTS0043774,72
RTS0043775,55
RTS0043776,65
RTS0043777,86
RTS0043778,83
RTS0043779,81
RTS0043780,97
RTS0043781,86
RTS0043782,96
RTS0043783,81
RTS0043784,74
RTS0043785,74
RTS0043786,101
RTS0043787,102
RTS0043788,82
RTS0043789,101
RTS0043790,81
RTS0043791,77
RTS0043792,152
RTS0043793,73
RTS0043794,87
RTS0043795,59
RTS0043796,84
RTS0043797,93
RTS0043798,66
RTS0043799,83
RTS0043800,73
RTS0043801,68
RTS0043802,72
RTS0043803,68
RTS0043804,68
RTS0043805,65
RTS0043806,78
RTS0043807,79
RTS0043808,69
RTS0043809,67
RTS0043810,70
RTS0043811,54
RTS0043812,83
RTS0043813,78
RTS0043814,87
RTS0043815,85
RTS0043816,128
RTS0043817,88
RTS0043818,137
RTS0043819,109
RTS0043820,210
RTS0043821,79
RTS0043822,77
RTS0043823,63
RTS0043824,65
RTS0043825,58
RTS0043826,60
RTS0043827,67
RTS0043828,89
RTS0043829,56
RTS0043830,89
RTS0043831,102
RTS0043832,103
RTS0043833,131
RTS0043834,75
RTS0043835,77
RTS0043836,101
RTS0043837,94
RTS0043838,67
RTS0043839,82
RTS0043840,70
RTS0043841,61
RTS0043842,74
RTS0043843,92
RTS0043844,98
RTS0043845,77
RTS0043846,77
RTS0043847,95
RTS0043848,122
RTS0043849,100
RTS0043850,120
RTS0043851,93
RTS0043852,90
RTS0043853,103
RTS0043854,73
RTS0043856,57
RTS0043857,50
RTS0043858,58
RTS0043859,64
RTS0043860,78
RTS0043861,113
RTS0043862,139
RTS0043863,96
RTS0043864,72
RTS0043865,77
RTS0043866,80
RTS0043867,130
RTS0043868,101
RTS0043869,109
RTS0043870,76
RTS0043871,124
RTS0043872,124
RTS0043873,84
RTS0043874,94
RTS0043875,98
RTS0043876,63
RTS0043877,53
RTS0043878,72
RTS0043879,85
RTS0043880,63
RTS0043881,79
RTS0043882,102
RTS0043883,79
RTS0043884,67
RTS0043885,70
RTS0043886,119
RTS0043887,108
RTS0043888,96
RTS0043889,57
RTS0043890,116
RTS0043891,99
RTS0043892,88
RTS0043893,109
RTS0043894,89
RTS0043895,98
RTS0043896,110
RTS0043897,130
RTS0043898,102
RTS0043899,102
RTS0043900,105
RTS0043901,74
RTS0043902,88
RTS0043903,105
RTS0043904,94
RTS0043905,88
RTS0043906,56
RTS0043907,69
RTS0043908,45
RTS0043909,66
RTS0043910,92
RTS0043911,84
RTS0043912,152
RTS0043913,74
RTS0043914,61
RTS0043915,64
RTS0043916,69
RTS0043917,92
RTS0043918,66
RTS0043919,87
RTS0043920,137
RTS0043921,96
RTS0043922,83
RTS0043923,118
RTS0043924,138
RTS0043925,100
RTS0043926,89
RTS0043927,68
RTS0043928,82
RTS0043929,71
RTS0043930,86
RTS0043931,111
RTS0043932,105
RTS0043933,112
RTS0043934,101
RTS0043935,106
RTS0043936,63
RTS0043937,62
RTS0043938,54
RTS0043939,54
RTS0043940,62
RTS0043941,58
RTS0043942,75
RTS0043943,99
RTS0043944,52
RTS0043945,59
RTS0043946,47
RTS0043947,82
RTS0043948,71
RTS0043949,54
RTS0043950,65
RTS0043951,88
RTS0043952,97
RTS0043953,71
RTS0043954,64
RTS0043955,74
RTS0043956,99
RTS0043957,96
RTS0043958,130
RTS0043959,97
RTS0043960,101
RTS0043961,106
RTS0043962,111
RTS0043963,94
RTS0043964,97
RTS0043965,72
RTS0043966,107
RTS0043967,67
RTS0043968,97
RTS0043969,89
RTS0043970,109
RTS0043971,96
RTS0043972,133
RTS0043973,127
RTS0043974,115
RTS0043975,101
RTS0043976,140
RTS0043977,119
RTS0043978,130
RTS0043979,147
RTS0043980,152
RTS0043981,185
RTS0043982,217
RTS0043983,182
RTS0043984,97
RTS0043985,248
RTS0043986,62
RTS0043987,119
RTS0043988,98
RTS0043989,168
RTS0043990,107
RTS0043991,69
RTS0043992,68
RTS0043993,65
RTS0043994,74
RTS0043996,87
RTS0043997,61
RTS0043998,72
RTS0043999,72
RTS0044000,66
RTS0044001,70
RTS0044002,96
RTS0044003,146
RTS0044004,119
RTS0044005,112
RTS0044006,127
RTS0044007,126
RTS0044008,102
RTS0044009,110
RTS0044010,129
RTS0044011,125
RTS0044012,186
RTS0044013,156
RTS0044014,155
RTS0044015,171
RTS0044016,94
RTS0044017,81
RTS0044018,67
RTS0044019,72
RTS0044020,101
RTS0044021,72
RTS0044022,81
RTS0044023,59
RTS0044024,55
RTS0044025,81
RTS0044026,78
RTS0044027,90
RTS0044028,96
RTS0044029,113
RTS0044030,79
RTS0044031,95
RTS0044032,109
RTS0044033,85
RTS0044034,110
RTS0044035,66
RTS0044036,164
RTS0044037,112
RTS0044038,179
RTS0044039,122
RTS0044040,140
RTS0044041,114
RTS0044042,156
RTS0044043,109
RTS0044044,140
RTS0044045,130
RTS0044046,93
RTS0044047,84
RTS0044048,102
RTS0044049,70
RTS0044050,101
RTS0044051,80
RTS0044052,70
RTS0044053,59
RTS0044054,76
RTS0044055,81
RTS0044056,110
RTS0044057,78
RTS0044058,84
RTS0044059,99
RTS0044060,79
RTS0044061,82
RTS0044062,76
RTS0044063,69
RTS0044064,103
RTS0044065,79
RTS0044067,123
RTS0044068,111
RTS0044069,134
RTS0044070,95
RTS0044071,89
RTS0044072,100
RTS0044073,42
RTS0044074,70
RTS0044075,63
RTS0044076,54
RTS0044077,71
RTS0044078,51
RTS0044079,65
RTS0044080,82
RTS0044081,83
RTS0044082,88
RTS0044083,94
RTS0044084,89
RTS0044085,59
RTS0044086,79
RTS0044087,64
RTS0044088,79
RTS0044089,71
RTS0044090,90
RTS0044091,108
RTS0044092,76
RTS0044093,59
RTS0044094,84
RTS0044095,64
RTS0044096,62
RTS0044097,78
RTS0044098,63
RTS0044099,82
RTS0044100,96
RTS0044101,79
RTS0044102,104
RTS0044103,97
RTS0044104,65
RTS0044105,113
RTS0044106,134
RTS0044107,160
RTS0044108,137
RTS0044109,152
RTS0044110,189
RTS0044111,114
RTS0044112,107
RTS0044113,109
RTS0044114,101
RTS0044115,144
RTS0044116,137
RTS0044117,96
RTS0044118,96
RTS0044119,148
RTS0044120,111
RTS0044121,68
RTS0044122,91
RTS0044123,64
RTS0044124,74
RTS0044125,101
RTS0044126,81
RTS0044127,126
RTS0044128,90
RTS0044129,84
RTS0044130,80
RTS0044131,130
RTS0044132,124
RTS0044133,90
RTS0044134,101
RTS0044135,89
RTS0044136,70
RTS0044137,69
RTS0044138,88
RTS0044139,98
RTS0044140,81
RTS0044141,103
RTS0044142,89
RTS0044143,106
RTS0044144,94
RTS0044145,61
RTS0044146,90
RTS0044147,77
RTS0044148,94
RTS0044149,75
RTS0044150,72
RTS0044151,80
RTS0044152,105
RTS0044153,104
RTS0044154,78
RTS0044155,151
RTS0044156,175
RTS0044157,181
RTS0044158,232
RTS0044159,177
RTS0044160,179
RTS0044161,110
RTS0044162,112
RTS0044163,134
RTS0044164,101
RTS0044165,107
RTS0044166,111
RTS0044167,110
RTS0044168,103
RTS0044169,105
RTS0044170,118
RTS0044171,100
RTS0044172,111
RTS0044173,108
RTS0044174,93
RTS0044175,103
RTS0044176,97
RTS0044177,105
RTS0044178,119
RTS0044180,76
RTS0044181,78
RTS0044182,76
RTS0044183,69
RTS0044184,99
RTS0044185,79
RTS0044186,112
RTS0044187,93
RTS0044188,76
RTS0044189,91
RTS0044190,80
RTS0044191,157
RTS0044192,175
RTS0044193,151
RTS0044194,157
RTS0044195,227
RTS0044196,159
RTS0044197,98
RTS0044198,151
RTS0044199,142
RTS0044200,105
RTS0044206,100
RTS0044207,71
RTS0044208,81
RTS0044209,60
RTS0044210,72
RTS0044211,137
RTS0044212,110
RTS0044213,109
RTS0044214,146
RTS0044215,91
RTS0044216,95
RTS0044217,102
RTS0044218,88
RTS0044219,115
RTS0044220,74
RTS0044221,60
RTS0044222,60
RTS0044223,79
RTS0044224,100
RTS0044225,64
RTS0044226,88
RTS0044227,92
RTS0044228,82
RTS0044229,74
RTS0044230,94
RTS0044231,63
RTS0044232,53
RTS0044233,70
RTS0044234,62
RTS0044235,79
RTS0044236,97
RTS0044237,127
RTS0044238,106
RTS0044239,84
RTS0044240,86
RTS0044241,84
RTS0044242,103
RTS0044243,104
RTS0044244,98
RTS0044245,50
RTS0044246,192
RTS0044247,146
RTS0044248,205
RTS0044249,138
RTS0044250,111
RTS0044251,109
RTS0044252,106
RTS0044253,89
RTS0044254,68
RTS0044255,105
RTS0044256,104
RTS0044257,140
RTS0044258,121
RTS0044259,103
RTS0044260,101
RTS0044261,187
RTS0044262,73
RTS0044263,93
RTS0044264,92
RTS0044265,116
RTS0044266,98
RTS0044267,69
RTS0044268,92
RTS0044269,94
RTS0044270,108
RTS0044271,84
RTS0044272,90
RTS0044273,106
RTS0044274,97
RTS0044275,115
RTS0044276,89
RTS0044277,77
RTS0044278,65
RTS0044279,56
RTS0044280,64
RTS0044281,105
RTS0044282,84
RTS0044283,97
RTS0044284,75
RTS0044285,80
RTS0044286,67
RTS0044287,80
RTS0044288,59
RTS0044289,62
RTS0044290,65
RTS0044291,64
RTS0044292,69
RTS0044293,61
RTS0044294,77
RTS0044295,69
RTS0044296,94
RTS0044297,102
RTS0044298,93
RTS0044299,89
RTS0044300,104
RTS0044301,97
RTS0044302,72
RTS0044303,90
RTS0044304,103
RTS0044305,80
RTS0044306,178
RTS0044307,128
RTS0044308,215
RTS0044309,197
RTS0044310,217
RTS0044311,64
RTS0044312,87
RTS0044313,74
RTS0044314,76
RTS0044315,56
RTS0044316,104
RTS0044317,94
RTS0044318,105
RTS0044319,87
RTS0044320,21
RTS0044321,89
RTS0044322,82
RTS0044323,99
RTS0044324,72
RTS0044325,64
RTS0044326,95
RTS0044327,102
RTS0044328,72
RTS0044329,112
RTS0044330,72
RTS0044331,678
RTS0044332,564
RTS0044333,685
RTS0044334,639
RTS0044335,652
RTS0044336,74
RTS0044337,68
RTS0044338,81
RTS0044339,81
RTS0044340,39
RTS0044341,80
RTS0044342,55
RTS0044343,61
RTS0044344,82
RTS0044345,78
RTS0044346,418
RTS0044347,696
RTS0044348,722
RTS0044349,848
RTS0044350,711
RTS0044351,116
RTS0044352,126
RTS0044353,166
RTS0044354,116
RTS0044355,129
RTS0044356,53
RTS0044357,85
RTS0044358,101
RTS0044359,108
RTS0044360,82
RTS0044361,128
RTS0044362,138
RTS0044363,109
RTS0044364,108
RTS0044365,83
RTS0044366,252
RTS0044367,191
RTS0044368,255
RTS0044369,227
RTS0044370,178
RTS0044371,59
RTS0044372,74
RTS0044373,68
RTS0044374,68
RTS0044375,79
RTS0044376,69
RTS0044377,93
RTS0044378,84
RTS0044379,97
RTS0044380,93
RTS0044381,87
RTS0044382,76
RTS0044383,108
RTS0044384,74
RTS0044385,94
RTS0044386,71
RTS0044387,83
RTS0044388,106
RTS0044389,71
RTS0044390,77
RTS0044391,299
RTS0044392,239
RTS0044393,283
RTS0044394,233
RTS0044395,209
RTS0044396,83
RTS0044397,70
RTS0044399,61
RTS0044400,57
RTS0044401,65
RTS0044402,101
RTS0044403,108
RTS0044404,138
RTS0044405,111
RTS0044406,93
RTS0044407,83
RTS0044408,91
RTS0044409,101
RTS0044410,85
RTS0044411,86
RTS0044412,69
RTS0044413,68
RTS0044414,70
RTS0044415,101
RTS0044416,156
RTS0044417,175
RTS0044418,119
RTS0044419,120
RTS0044420,174
RTS0044421,56
RTS0044422,64
RTS0044423,72
RTS0044424,67
RTS0044425,97
RTS0044426,95
RTS0044427,65
RTS0044428,64
RTS0044429,77
RTS0044430,80
RTS0044431,159
RTS0044432,173
RTS0044433,212
RTS0044434,154
RTS0044435,193
RTS0044436,102
RTS0044437,88
RTS0044438,128
RTS0044439,109
RTS0044440,134
RTS0044441,154
RTS0044442,154
RTS0044443,193
RTS0044444,126
RTS0044445,116
RTS0044446,95
RTS0044447,118
RTS0044448,81
RTS0044449,68
RTS0044450,84
RTS0044451,78
RTS0044452,102
RTS0044453,80
RTS0044454,103
RTS0044455,63
RTS0044456,84
RTS0044457,107
RTS0044458,91
RTS0044459,74
RTS0044460,101
RTS0044461,107
RTS0044462,97
RTS0044463,70
RTS0044464,94
RTS0044465,109
RTS0044466,97
RTS0044467,86
RTS0044468,82
RTS0044469,103
RTS0044470,95
RTS0044471,105
RTS0044472,132
RTS0044473,73
RTS0044474,108
RTS0044475,118
RTS0044476,107
RTS0044477,146
RTS0044478,109
RTS0044479,123
RTS0044480,130
RTS0044481,232
RTS0044482,225
RTS0044483,170
RTS0044484,156
RTS0044485,236
RTS0044486,97
RTS0044487,96
RTS0044488,99
RTS0044489,88
RTS0044490,69
RTS0044491,96
RTS0044492,88
RTS0044493,96
RTS0044494,99
RTS0044495,98
RTS0044496,140
RTS0044497,176
RTS0044498,140
RTS0044499,194
RTS0044500,188
RTS0044501,97
RTS0044502,96
RTS0044503,97
RTS0044504,103
RTS0044505,91
RTS0044506,107
RTS0044507,75
RTS0044508,95
RTS0044509,104
RTS0044510,80
RTS0044511,68
RTS0044512,89
RTS0044513,104
RTS0044514,56
RTS0044515,108
RTS0044516,105
RTS0044517,115
RTS0044518,119
RTS0044519,102
RTS0044520,94
RTS0044521,126
RTS0044522,87
RTS0044523,94
RTS0044524,60
RTS0044525,81
RTS0044526,81
RTS0044527,106
RTS0044528,95
RTS0044529,115
RTS0044530,102
RTS0044531,86
RTS0044532,86
RTS0044533,79
RTS0044534,104
RTS0044535,98
RTS0044536,82
RTS0044537,71
RTS0044538,90
RTS0044539,78
RTS0044540,63
RTS0044541,87
RTS0044542,77
RTS0044543,91
RTS0044544,99
RTS0044545,67
RTS0044546,151
RTS0044547,116
RTS0044548,105
RTS0044549,128
RTS0044550,142
RTS0044551,99
RTS0044552,114
RTS0044553,116
RTS0044554,95
RTS0044555,114
RTS0044556,65
RTS0044557,70
RTS0044558,60
RTS0044559,61
RTS0044560,76
RTS0044561,75
RTS0044562,76
RTS0044563,134
RTS0044564,96
RTS0044565,98
RTS0044566,73
RTS0044567,46
RTS0044568,76
RTS0044569,69
RTS0044570,76
RTS0044571,66
RTS0044572,72
RTS0044573,64
RTS0044574,97
RTS0044575,83
RTS0044576,53
RTS0044577,52
RTS0044578,98
RTS0044579,87
RTS0044580,44
RTS0044581,59
RTS0044582,61
RTS0044583,69
RTS0044584,86
RTS0044585,63
RTS0044586,70
RTS0044587,46
RTS0044588,59
RTS0044589,66
RTS0044590,66
RTS0044591,95
RTS0044592,64
RTS0044593,74
RTS0044594,80
RTS0044595,56
RTS0044596,106
RTS0044597,90
RTS0044598,112
RTS0044599,122
RTS0044600,85
RTS0044601,77
RTS0044602,89
RTS0044603,51
RTS0044604,120
RTS0044605,88
RTS0044606,77
RTS0044607,88
RTS0044608,48
RTS0044609,66
RTS0044610,64
RTS0044611,64
RTS0044612,52
RTS0044613,73
RTS0044614,76
RTS0044615,54
RTS0044616,53
RTS0044617,62
RTS0044618,57
RTS0044619,51
RTS0044620,89
RTS0044621,129
RTS0044622,143
RTS0044623,141
RTS0044624,117
RTS0044625,92
RTS0044626,73
RTS0044627,60
RTS0044628,58
RTS0044629,78
RTS0044630,57
RTS0044631,77
RTS0044632,125
RTS0044633,89
RTS0044634,97
RTS0044635,78
RTS0044636,63
RTS0044637,66
RTS0044638,70
RTS0044639,87
RTS0044640,64
RTS0044641,82
RTS0044642,102
RTS0044643,114
RTS0044644,154
RTS0044645,130
RTS0044646,63
RTS0044647,44
RTS0044648,58
RTS0044649,68
RTS0044650,50
RTS0044651,86
RTS0044652,108
RTS0044653,121
RTS0044654,131
RTS0044655,137
RTS0044656,77
RTS0044657,57
RTS0044658,98
RTS0044659,66
RTS0044660,70
RTS0044661,132
RTS0044662,125
RTS0044663,109
RTS0044664,210
RTS0044665,117
RTS0044666,76
RTS0044667,75
RTS0044668,91
RTS0044669,119
RTS0044670,95
RTS0044671,92
RTS0044672,94
RTS0044673,92
RTS0044674,103
RTS0044675,104
RTS0044676,182
RTS0044677,136
RTS0044678,118
RTS0044679,169
RTS0044680,149
RTS0044681,57
RTS0044682,76
RTS0044683,67
RTS0044684,61
RTS0044685,68
RTS0044686,97
RTS0044687,146
RTS0044688,162
RTS0044689,192
RTS0044690,136
RTS0044691,107
RTS0044692,121
RTS0044693,132
RTS0044694,150
RTS0044695,89
RTS0044696,117
RTS0044697,109
RTS0044698,87
RTS0044699,95
RTS0044700,104
RTS0044701,123
RTS0044702,93
RTS0044703,130
RTS0044704,112
RTS0044705,81
RTS0044706,58
RTS0044707,77
RTS0044708,57
RTS0044709,76
RTS0044710,76
RTS0044711,92
RTS0044712,132
RTS0044714,107
RTS0044715,106
RTS0044716,202
RTS0044717,122
RTS0044718,184
RTS0044719,103
RTS0044720,287
RTS0044721,97
RTS0044722,64
RTS0044723,52
RTS0044724,66
RTS0044725,64
RTS0044726,124
RTS0044727,157
RTS0044728,105
RTS0044729,115
RTS0044730,126
RTS0044731,153
RTS0044732,106
RTS0044733,101
RTS0044734,62
RTS0044735,138
RTS0044736,116
RTS0044737,65
RTS0044738,66
RTS0044739,63
RTS0044740,56
RTS0044741,76
RTS0044742,63
RTS0044743,85
RTS0044744,67
RTS0044745,62
RTS0044746,164
RTS0044747,71
RTS0044748,55
RTS0044749,73
RTS0044750,77
RTS0044751,103
RTS0044752,101
RTS0044753,92
RTS0044754,94
RTS0044755,106
RTS0044756,104
RTS0044757,83
RTS0044758,92
RTS0044759,103
RTS0044760,73
RTS0044761,98
RTS0044762,94
RTS0044763,92
RTS0044764,63
RTS0044765,66
RTS0044766,64
RTS0044767,88
RTS0044768,83
RTS0044769,72
RTS0044770,90
RTS0044771,72
RTS0044772,77
RTS0044773,79
RTS0044774,57
RTS0044775,102
RTS0044776,103
RTS0044777,134
RTS0044778,93
RTS0044779,97
RTS0044780,150
RTS0044781,181
RTS0044782,198
RTS0044783,233
RTS0044784,175
RTS0044785,170
RTS0044786,245
RTS0044787,221
RTS0044788,210
RTS0044789,236
RTS0044790,73
RTS0044791,347
RTS0044792,552
RTS0044793,121
RTS0044794,97
RTS0044795,109
RTS0044796,120
RTS0044797,128
RTS0044798,101
RTS0044799,118
RTS0044800,88
RTS0044801,78
RTS0044802,75
RTS0044803,65
RTS0044804,110
RTS0044805,122
RTS0044806,81
RTS0044807,86
RTS0044808,98
RTS0044809,95
RTS0044810,99
RTS0044811,113
RTS0044812,86
RTS0044813,130
RTS0044814,153
RTS0044815,118
RTS0044816,107
RTS0044817,86
RTS0044818,86
RTS0044819,77
RTS0044820,104
RTS0044821,136
RTS0044822,138
RTS0044823,134
RTS0044824,84
RTS0044825,92
RTS0044826,78
RTS0044827,99
RTS0044828,103
RTS0044829,89
RTS0044830,66
RTS0044831,82
RTS0044832,94
RTS0044833,98
RTS0044834,86
RTS0044835,78
RTS0044836,112
RTS0044837,71
RTS0044838,129
RTS0044839,110
RTS0044840,92
RTS0044841,66
RTS0044842,70
RTS0044843,66
RTS0044844,52
RTS0044845,72
RTS0044846,55
RTS0044847,72
RTS0044848,90
RTS0044849,120
RTS0044850,73
RTS0044851,68
RTS0044852,59
RTS0044853,76
RTS0044854,54
RTS0044855,80
RTS0044856,84
RTS0044857,76
RTS0044858,75
RTS0044859,87
RTS0044860,72
RTS0044861,107
RTS0044862,85
RTS0044863,115
RTS0044864,87
RTS0044865,111
RTS0044866,137
RTS0044867,129
RTS0044868,91
RTS0044869,125
RTS0044870,107
RTS0044871,106
RTS0044872,91
RTS0044873,113
RTS0044874,107
RTS0044875,113
RTS0044876,91
RTS0044877,176
RTS0044878,156
RTS0044879,107
RTS0044880,232
RTS0044881,50
RTS0044882,83
RTS0044883,53
RTS0044884,84
RTS0044885,61
RTS0044886,103
RTS0044887,65
RTS0044888,77
RTS0044889,64
RTS0044890,73
RTS0044891,108
RTS0044892,119
RTS0044893,79
RTS0044894,108
RTS0044895,95
RTS0044896,221
RTS0044897,301
RTS0044898,183
RTS0044899,289
RTS0044900,230
RTS0044901,121
RTS0044902,132
RTS0044903,189
RTS0044904,138
RTS0044905,194
RTS0044906,586
RTS0044907,419
RTS0044908,385
RTS0044909,526
RTS0044910,337
RTS0044911,74
RTS0044912,91
RTS0044913,72
RTS0044914,81
RTS0044915,81
RTS0044916,94
RTS0044917,113
RTS0044918,92
RTS0044919,116
RTS0044920,121
RTS0044921,84
RTS0044922,81
RTS0044923,82
RTS0044924,83
RTS0044925,71
RTS0044926,77
RTS0044927,87
RTS0044928,109
RTS0044929,103
RTS0044930,101
RTS0044931,76
RTS0044932,110
RTS0044933,81
RTS0044934,71
RTS0044935,125
RTS0044936,152
RTS0044937,113
RTS0044938,108
RTS0044939,106
RTS0044940,159
RTS0044941,86
RTS0044942,75
RTS0044943,84
RTS0044944,68
RTS0044945,69
RTS0044946,79
RTS0044947,67
RTS0044948,79
RTS0044949,80
RTS0044950,75
RTS0044951,57
RTS0044952,55
RTS0044953,50
RTS0044954,70
RTS0044955,60
RTS0044956,137
RTS0044957,150
RTS0044958,113
RTS0044959,110
RTS0044960,150
RTS0044961,103
RTS0044962,89
RTS0044963,68
RTS0044964,82
RTS0044965,84
RTS0044966,69
RTS0044967,99
RTS0044968,116
RTS0044969,96
RTS0044970,81
RTS0044971,80
RTS0044972,101
RTS0044973,65
RTS0044974,72
RTS0044975,99
RTS0044976,84
RTS0044977,57
RTS0044978,67
RTS0044979,81
RTS0044980,66
RTS0044981,71
RTS0044982,76
RTS0044983,71
RTS0044984,75
RTS0044985,183
RTS0044986,58
RTS0044987,81
RTS0044988,65
RTS0044989,67
RTS0044990,103
RTS0044991,63
RTS0044992,57
RTS0044993,61
RTS0044994,91
RTS0044995,66
RTS0044996,63
RTS0044997,53
RTS0044998,82
RTS0044999,47
RTS0045000,62
RTS0045001,85
RTS0045002,96
RTS0045003,90
RTS0045004,83
RTS0045005,95
RTS0045006,121
RTS0045007,202
RTS0045008,223
RTS0045009,153
RTS0045010,152
RTS0045011,78
RTS0045012,60
RTS0045013,53
RTS0045014,54
RTS0045015,72
RTS0045016,94
RTS0045017,150
RTS0045018,143
RTS0045019,113
RTS0045020,106
RTS0045021,67
RTS0045022,63
RTS0045023,71
RTS0045024,68
RTS0045025,85
RTS0045026,129
RTS0045027,102
RTS0045028,114
RTS0045029,118
RTS0045030,142
RTS0045031,54
RTS0045032,74
RTS0045033,89
RTS0045034,85
RTS0045035,70
RTS0045036,78
RTS0045038,88
RTS0045039,63
RTS0045040,72
RTS0045041,96
RTS0045042,75
RTS0045043,92
RTS0045044,84
RTS0045045,133
RTS0045046,55
RTS0045047,64
RTS0045048,56
RTS0045049,63
RTS0045050,72
RTS0045051,61
RTS0045052,75
RTS0045053,81
RTS0045054,72
RTS0045055,64
RTS0045056,153
RTS0045057,206
RTS0045058,73
RTS0045059,133
RTS0045060,179
RTS0045061,55
RTS0045063,49
RTS0045064,69
RTS0045065,90
RTS0045066,114
RTS0045067,217
RTS0045068,229
RTS0045069,176
RTS0045070,226
RTS0045071,131
RTS0045072,115
RTS0045073,94
RTS0045074,145
RTS0045075,82
RTS0045076,76
RTS0045077,52
RTS0045078,71
RTS0045079,85
RTS0045080,60
RTS0045081,176
RTS0045082,206
RTS0045083,323
RTS0045084,274
RTS0045085,214
RTS0045086,66
RTS0045087,61
RTS0045088,77
RTS0045089,52
RTS0045090,73
RTS0045091,94
RTS0045092,84
RTS0045093,77
RTS0045094,53
RTS0045095,81
RTS0045096,58
RTS0045097,73
RTS0045098,58
RTS0045099,63
RTS0045100,94
RTS0045101,87
RTS0045102,58
RTS0045103,87
RTS0045104,62
RTS0045105,80
RTS0045106,79
RTS0045107,98
RTS0045108,89
RTS0045109,75
RTS0045110,74
RTS0045111,118
RTS0045112,86
RTS0045113,111
RTS0045114,77
RTS0045115,97
RTS0045116,76
RTS0045117,95
RTS0045118,73
RTS0045119,83
RTS0045120,92
RTS0045121,62
RTS0045122,63
RTS0045123,97
RTS0045124,75
RTS0045125,66
RTS0045126,79
RTS0045127,104
RTS0045128,89
RTS0045129,116
RTS0045130,97
RTS0045131,85
RTS0045132,81
RTS0045133,78
RTS0045134,83
RTS0045135,58
RTS0045136,88
RTS0045137,92
RTS0045138,90
RTS0045139,78
RTS0045140,88
RTS0045141,68
RTS0045142,88
RTS0045143,86
RTS0045144,101
RTS0045145,68
RTS0045146,56
RTS0045147,74
RTS0045148,83
RTS0045149,73
RTS0045150,57
RTS0045151,80
RTS0045152,87
RTS0045153,76
RTS0045154,90
RTS0045155,80
RTS0045156,58
RTS0045157,113
RTS0045158,71
RTS0045159,108
RTS0045160,111
RTS0045161,87
RTS0045162,86
RTS0045163,95
RTS0045164,100
RTS0045165,108
RTS0045166,94
RTS0045167,78
RTS0045168,124
RTS0045169,126
RTS0045170,107
RTS0045171,148
RTS0045172,110
RTS0045173,87
RTS0045174,117
RTS0045175,116
RTS0045176,82
RTS0045177,68
RTS0045178,98
RTS0045179,60
RTS0045180,100
RTS0045181,87
RTS0045182,127
RTS0045183,111
RTS0045184,104
RTS0045185,85
RTS0045186,105
RTS0045187,123
RTS0045188,107
RTS0045189,73
RTS0045190,120
RTS0045191,76
RTS0045192,84
RTS0045193,64
RTS0045194,80
RTS0045195,68
RTS0045196,100
RTS0045197,66
RTS0045198,100
RTS0045199,73
RTS0045200,71
RTS0045201,135
RTS0045202,111
RTS0045203,124
RTS0045204,117
RTS0045205,108
RTS0045206,65
RTS0045207,69
RTS0045208,65
RTS0045209,61
RTS0045210,83
RTS0045211,60
RTS0045212,88
RTS0045213,67
RTS0045214,82
RTS0045215,74
RTS0045216,100
RTS0045217,99
RTS0045218,144
RTS0045219,128
RTS0045220,73
RTS0045221,79
RTS0045222,73
RTS0045223,88
RTS0045224,72
RTS0045225,72
RTS0045226,460
RTS0045227,327
RTS0045228,617
RTS0045229,295
RTS0045230,311
RTS0045231,175
RTS0045232,183
RTS0045233,146
RTS0045234,137
RTS0045235,157
RTS0045236,258
RTS0045237,165
RTS0045238,139
RTS0045239,133
RTS0045240,228
RTS0045241,191
RTS0045242,187
RTS0045243,165
RTS0045244,197
RTS0045245,161
RTS0045246,62
RTS0045247,78
RTS0045248,60
RTS0045249,61
RTS0045250,59
RTS0045251,79
RTS0045252,54
RTS0045253,67
RTS0045254,41
RTS0045255,48
RTS0045256,65
RTS0045257,79
RTS0045258,86
RTS0045259,103
RTS0045260,80
RTS0045261,93
RTS0045262,137
RTS0045263,115
RTS0045264,113
RTS0045265,107
RTS0045266,80
RTS0045267,101
RTS0045268,160
RTS0045269,116
RTS0045270,104
RTS0045271,61
RTS0045272,75
RTS0045273,82
RTS0045274,80
RTS0045275,104
RTS0045276,55
RTS0045277,71
RTS0045278,92
RTS0045279,45
RTS0045280,69
RTS0045281,77
RTS0045282,102
RTS0045283,86
RTS0045284,57
RTS0045285,106
RTS0045286,117
RTS0045287,77
RTS0045288,73
RTS0045289,52
RTS0045290,82
RTS0045291,87
RTS0045292,84
RTS0045293,77
RTS0045294,66
RTS0045295,88
RTS0045296,90
RTS0045297,80
RTS0045298,109
RTS0045299,102
RTS0045300,118
RTS0045301,144
RTS0045302,112
RTS0045303,204
RTS0045304,93
RTS0045305,155
RTS0045306,74
RTS0045307,79
RTS0045308,86
RTS0045309,67
RTS0045310,93
RTS0045311,31
RTS0045312,54
RTS0045313,47
RTS0045314,66
RTS0045315,72
RTS0045316,102
RTS0045317,78
RTS0045318,91
RTS0045319,81
RTS0045320,72
RTS0045321,76
RTS0045322,67
RTS0045323,86
RTS0045324,82
RTS0045325,72
RTS0045326,98
RTS0045327,99
RTS0045328,102
RTS0045329,81
RTS0045330,68
RTS0045331,60
RTS0045332,56
RTS0045333,73
RTS0045334,67
RTS0045335,63
RTS0045336,94
RTS0045337,67
RTS0045338,66
RTS0045339,81
RTS0045340,65
RTS0045341,72
RTS0045342,91
RTS0045343,77
RTS0045344,65
RTS0045345,70
RTS0045346,71
RTS0045347,67
RTS0045348,84
RTS0045349,117
RTS0045350,77
RTS0045351,62
RTS0045352,43
RTS0045353,79
RTS0045354,79
RTS0045355,43
RTS0045356,90
RTS0045357,132
RTS0045358,78
RTS0045359,72
RTS0045360,77
RTS0045361,123
RTS0045362,109
RTS0045363,82
RTS0045364,87
RTS0045365,100
RTS0045366,88
RTS0045367,70
RTS0045368,78
RTS0045369,58
RTS0045370,79
RTS0045371,104
RTS0045372,83
RTS0045373,136
RTS0045374,131
RTS0045375,105
RTS0045376,74
RTS0045377,67
RTS0045378,97
RTS0045379,94
RTS0045380,95
RTS0045381,113
RTS0045382,89
RTS0045383,96
RTS0045384,93
RTS0045385,99
RTS0045386,95
RTS0045387,85
RTS0045388,84
RTS0045389,73
RTS0045390,85
RTS0045391,87
RTS0045392,63
RTS0045393,51
RTS0045394,64
RTS0045395,69
RTS0045396,104
RTS0045397,133
RTS0045398,70
RTS0045399,106
RTS0045400,120
RTS0045401,117
RTS0045402,105
RTS0045403,100
RTS0045404,115
RTS0045405,89
RTS0045406,158
RTS0045407,196
RTS0045408,120
RTS0045409,158
RTS0045410,156
RTS0045411,184
RTS0045412,208
RTS0045413,208
RTS0045414,179
RTS0045415,227
RTS0045416,56
RTS0045417,74
RTS0045418,63
RTS0045419,69
RTS0045420,65
RTS0045421,6741
RTS0045422,5144
RTS0045423,5239
RTS0045424,7316
RTS0045425,2979
RTS0045426,73
RTS0045427,110
RTS0045428,77
RTS0045429,84
RTS0045430,68
RTS0045431,144
RTS0045432,137
RTS0045433,119
RTS0045434,123
RTS0045435,74
RTS0045436,174
RTS0045437,143
RTS0045438,183
RTS0045439,136
RTS0045440,125
RTS0045441,197
RTS0045442,180
RTS0045443,142
RTS0045444,124
RTS0045445,144
RTS0045446,218
RTS0045447,214
RTS0045448,184
RTS0045449,167
RTS0045450,124
RTS0045451,231
RTS0045452,171
RTS0045453,161
RTS0045454,208
RTS0045455,167
RTS0045456,88
RTS0045457,83
RTS0045458,119
RTS0045459,49
RTS0045460,68
RTS0045461,66
RTS0045462,92
RTS0045463,76
RTS0045464,51
RTS0045465,73
RTS0045466,114
RTS0045467,175
RTS0045468,77
RTS0045469,135
RTS0045470,95
RTS0045471,90
RTS0045472,119
RTS0045473,64
RTS0045474,121
RTS0045475,109
RTS0045476,161
RTS0045477,239
RTS0045478,153
RTS0045479,178
RTS0045480,210
RTS0045481,145
RTS0045482,122
RTS0045483,131
RTS0045484,164
RTS0045485,124
RTS0045486,59
RTS0045487,64
RTS0045488,90
RTS0045489,79
RTS0045490,87
RTS0045491,484
RTS0045492,623
RTS0045493,532
RTS0045494,261
RTS0045495,304
RTS0045496,147
RTS0045497,147
RTS0045498,239
RTS0045499,220
RTS0045500,227
RTS0045501,657
RTS0045502,714
RTS0045503,622
RTS0045504,461
RTS0045505,451
RTS0045506,7315
RTS0045507,7185
RTS0045508,7207
RTS0045509,8468
RTS0045510,7560
RTS0045511,87
RTS0045512,106
RTS0045513,78
RTS0045514,92
RTS0045515,84
RTS0045516,95
RTS0045517,87
RTS0045518,127
RTS0045519,100
RTS0045520,107
RTS0045521,106
RTS0045522,97
RTS0045523,91
RTS0045524,92
RTS0045525,85
RTS0045526,160
RTS0045527,180
RTS0045528,172
RTS0045529,176
RTS0045530,194
RTS0045531,106
RTS0045532,75
RTS0045533,73
RTS0045534,91
RTS0045535,56
RTS0045536,252
RTS0045537,268
RTS0045538,190
RTS0045539,275
RTS0045540,288
RTS0045541,78
RTS0045542,93
RTS0045543,126
RTS0045544,54
RTS0045545,88
RTS0045546,77
RTS0045547,73
RTS0045548,57
RTS0045549,56
RTS0045550,44
RTS0045551,61
RTS0045552,88
RTS0045553,67
RTS0045554,79
RTS0045555,54
RTS0045556,132
RTS0045557,114
RTS0045558,115
RTS0045559,112
RTS0045560,129
RTS0045561,102
RTS0045562,115
RTS0045563,87
RTS0045564,117
RTS0045565,68
RTS0045566,77
RTS0045567,80
RTS0045568,81
RTS0045569,82
RTS0045570,71
RTS0045571,54
RTS0045572,80
RTS0045573,60
RTS0045574,71
RTS0045575,67
RTS0045576,82
RTS0045577,70
RTS0045578,49
RTS0045579,84
RTS0045580,98
RTS0045581,104
RTS0045582,104
RTS0045583,123
RTS0045584,142
RTS0045585,77
RTS0045586,67
RTS0045587,106
RTS0045588,106
RTS0045589,116
RTS0045590,134
RTS0045592,1688
RTS0045593,1521
RTS0045594,1344
RTS0045595,1426
RTS0045596,474
RTS0045597,605
RTS0045598,596
RTS0045599,523
RTS0045600,336
RTS0045601,70
RTS0045602,82
RTS0045603,55
RTS0045604,82
RTS0045606,116
RTS0045607,79
RTS0045608,106
RTS0045609,100
RTS0045610,121
RTS0045611,58
RTS0045612,86
RTS0045613,85
RTS0045614,89
RTS0045615,76
RTS0045616,53
RTS0045617,53
RTS0045618,69
RTS0045619,65
RTS0045620,55
RTS0045621,146
RTS0045622,208
RTS0045623,173
RTS0045624,100
RTS0045625,168
RTS0045626,41
RTS0045627,71
RTS0045628,64
RTS0045629,78
RTS0045630,65
RTS0045631,68
RTS0045632,61
RTS0045633,78
RTS0045634,53
RTS0045635,60
RTS0045636,93
RTS0045637,62
RTS0045638,88
RTS0045639,102
RTS0045640,70
RTS0045641,84
RTS0045642,74
RTS0045643,59
RTS0045644,65
RTS0045645,87
RTS0045646,66
RTS0045647,102
RTS0045648,68
RTS0045649,88
RTS0045650,85
RTS0045651,74
RTS0045652,103
RTS0045653,102
RTS0045654,101
RTS0045655,106
RTS0045656,112
RTS0045657,158
RTS0045658,202
RTS0045659,130
RTS0045660,197
RTS0045661,285
RTS0045662,202
RTS0045663,209
RTS0045664,253
RTS0045665,324
RTS0045666,55
RTS0045667,62
RTS0045668,66
RTS0045669,70
RTS0045670,73
RTS0045671,76
RTS0045672,85
RTS0045673,76
RTS0045674,89
RTS0045675,97
RTS0045676,423
RTS0045677,409
RTS0045678,475
RTS0045679,417
RTS0045680,485
RTS0045681,93
RTS0045682,168
RTS0045683,59
RTS0045684,70
RTS0045685,86
RTS0045687,84
RTS0045688,87
RTS0045689,85
RTS0045690,81
RTS0045691,89
RTS0045692,63
RTS0045693,87
RTS0045694,71
RTS0045695,76
RTS0045696,174
RTS0045697,125
RTS0045698,177
RTS0045699,141
RTS0045700,139
RTS0045701,94
RTS0045702,71
RTS0045703,90
RTS0045704,77
RTS0045705,70
RTS0045706,64
RTS0045707,99
RTS0045708,72
RTS0045709,80
RTS0045710,72
RTS0045711,82
RTS0045712,85
RTS0045713,94
RTS0045714,86
RTS0045715,57
RTS0045716,399
RTS0045717,243
RTS0045718,251
RTS0045719,262
RTS0045720,283
RTS0045721,181
RTS0045722,237
RTS0045723,244
RTS0045724,186
RTS0045725,116
RTS0045726,118
RTS0045727,171
RTS0045728,130
RTS0045729,104
RTS0045730,100
RTS0045731,183
RTS0045732,205
RTS0045733,135
RTS0045734,227
RTS0045735,188
RTS0045736,450
RTS0045737,691
RTS0045738,670
RTS0045739,770
RTS0045740,558
RTS0045741,343
RTS0045742,248
RTS0045743,282
RTS0045744,368
RTS0045745,324
RTS0045746,409
RTS0045747,337
RTS0045748,426
RTS0045749,243
RTS0045750,269
RTS0045751,238
RTS0045752,155
RTS0045753,235
RTS0045754,237
RTS0045755,239
RTS0045756,280
RTS0045757,292
RTS0045758,301
RTS0045759,290
RTS0045760,247
RTS0045761,84
RTS0045762,93
RTS0045763,99
RTS0045764,66
RTS0045765,56
RTS0045766,80
RTS0045767,75
RTS0045768,99
RTS0045769,65
RTS0045770,102
RTS0045771,96
RTS0045772,83
RTS0045773,153
RTS0045774,60
RTS0045775,118
RTS0045776,81
RTS0045777,63
RTS0045778,44
RTS0045779,70
RTS0045780,95
RTS0045781,235
RTS0045782,252
RTS0045783,244
RTS0045784,189
RTS0045785,260
RTS0045786,127
RTS0045787,206
RTS0045788,175
RTS0045789,127
RTS0045790,124
RTS0045791,56
RTS0045792,78
RTS0045793,71
RTS0045794,67
RTS0045795,77
RTS0045796,82
RTS0045797,72
RTS0045798,65
RTS0045799,57
RTS0045800,81
RTS0045801,71
RTS0045802,62
RTS0045803,82
RTS0045804,41
RTS0045805,82
RTS0045806,164
RTS0045807,121
RTS0045808,111
RTS0045809,128
RTS0045810,80
RTS0045811,150
RTS0045812,137
RTS0045813,133
RTS0045814,167
RTS0045815,115
RTS0045816,74
RTS0045817,117
RTS0045818,76
RTS0045819,99
RTS0045820,103
RTS0045821,242
RTS0045822,234
RTS0045823,165
RTS0045824,220
RTS0045825,175
RTS0045826,178
RTS0045827,232
RTS0045828,179
RTS0045829,248
RTS0045830,210
RTS0045831,104
RTS0045832,91
RTS0045833,101
RTS0045834,100
RTS0045835,82
RTS0045836,582
RTS0045837,552
RTS0045838,411
RTS0045840,224
RTS0045841,303
RTS0045842,239
RTS0045843,161
RTS0045844,144
RTS0045845,182
RTS0045846,1634
RTS0045848,443
RTS0045849,1538
RTS0045851,84
RTS0045852,77
RTS0045853,96
RTS0045854,85
RTS0045855,66
RTS0045856,105
RTS0045857,82
RTS0045858,67
RTS0045859,102
RTS0045860,78
RTS0045861,96
RTS0045862,152
RTS0045863,675
RTS0045864,754
RTS0045865,657
RTS0045866,947
RTS0045867,71
RTS0045868,76
RTS0045869,55
RTS0045870,59
RTS0045871,52
RTS0045872,90
RTS0045873,92
RTS0045874,60
RTS0045875,79
RTS0045876,53
RTS0045877,78
RTS0045878,65
RTS0045879,90
RTS0045880,60
RTS0045881,62
RTS0045882,78
RTS0045883,69
RTS0045884,65
RTS0045885,11
RTS0045886,141
RTS0045887,72
RTS0045888,61
RTS0045889,63
RTS0045890,66
RTS0045891,84
RTS0045892,98
RTS0045893,91
RTS0045894,134
RTS0045895,80
RTS0045896,119
RTS0045897,79
RTS0045898,98
RTS0045899,143
RTS0045900,284
RTS0045901,104
RTS0045902,64
RTS0045903,56
RTS0045904,78
RTS0045905,106
RTS0045906,93
RTS0045907,61
RTS0045908,63
RTS0045909,72
RTS0045910,62
RTS0045911,86
RTS0045912,70
RTS0045913,76
RTS0045914,43
RTS0045915,57
RTS0045916,81
RTS0045917,59
RTS0045918,72
RTS0045919,111
RTS0045920,60
RTS0045921,67
RTS0045922,61
RTS0045923,66
RTS0045924,71
RTS0045925,79
RTS0045926,100
RTS0045927,80
RTS0045928,72
RTS0045929,84
RTS0045930,220
RTS0045931,195
RTS0045932,74
RTS0045933,61
RTS0045935,74
RTS0045939,74
RTS0045940,45
RTS0045941,77
RTS0045942,72
RTS0045943,137
RTS0045944,60
RTS0045945,85
RTS0045946,75
RTS0045947,116
RTS0045948,62
RTS0045949,116
RTS0045950,157
RTS0045951,134
RTS0045952,129
RTS0045953,94
RTS0045954,172
RTS0045955,59
RTS0045956,55
RTS0045957,60
RTS0045958,97
RTS0045959,55
RTS0045960,53
RTS0045961,58
RTS0045962,57
RTS0045963,63
RTS0045964,69
RTS0045965,63
RTS0045966,83
RTS0045967,47
RTS0045968,63
RTS0045969,91
RTS0045970,250
RTS0045971,132
RTS0045972,90
RTS0045973,73
RTS0045974,51
RTS0045975,78
RTS0045976,62
RTS0045977,55
RTS0045978,59
RTS0045979,117
RTS0045980,128
RTS0045981,150
RTS0045982,134
RTS0045983,107
RTS0045984,114
RTS0045985,62
RTS0045986,62
RTS0045987,126
RTS0045988,107
RTS0045989,81
RTS0045990,81
RTS0045991,154
RTS0045992,102
RTS0045993,125
RTS0045994,100
RTS0045995,77
RTS0045996,69
RTS0045997,72
RTS0045998,74
RTS0045999,64
RTS0046000,46
RTS0046001,90
RTS0046002,96
RTS0046003,59
RTS0046004,74
RTS0046005,186
RTS0046006,129
RTS0046007,168
RTS0046008,115
RTS0046009,278
RTS0046010,63
RTS0046011,81
RTS0046012,62
RTS0046013,115
RTS0046014,67
RTS0046015,70
RTS0046016,116
RTS0046017,101
RTS0046018,65
RTS0046019,72
RTS0046020,100
RTS0046021,113
RTS0046022,93
RTS0046023,100
RTS0046024,82
RTS0046025,108
RTS0046026,60
RTS0046027,172
RTS0046028,70
RTS0046029,60
RTS0046030,78
RTS0046031,87
RTS0046032,75
RTS0046033,58
RTS0046034,67
RTS0046035,79
RTS0046036,53
RTS0046037,38
RTS0046038,69
RTS0046039,59
RTS0046040,43
RTS0046041,58
RTS0046042,56
RTS0046043,90
RTS0046044,72
RTS0046045,95
RTS0046046,58
RTS0046047,52
RTS0046048,121
RTS0046049,172
RTS0046050,154
RTS0046051,177
RTS0046052,174
RTS0046053,175
RTS0046054,215
RTS0046055,184
RTS0046056,100
RTS0046057,85
RTS0046058,92
RTS0046059,99
RTS0046060,74
RTS0046061,158
RTS0046062,119
RTS0046063,142
RTS0046064,263
RTS0046065,224
RTS0046066,281
RTS0046067,233
RTS0046068,73
RTS0046069,63
RTS0046070,132
RTS0046071,105
RTS0046072,76
RTS0046073,77
RTS0046074,66
RTS0046075,57
RTS0046076,71
RTS0046077,67
RTS0046078,59
RTS0046079,47
RTS0046080,65
RTS0046081,58
RTS0046082,112
RTS0046083,73
RTS0046084,132
RTS0046085,126
RTS0046086,145
RTS0046087,104
RTS0046088,80
RTS0046089,55
RTS0046090,67
RTS0046091,62
RTS0046092,198
RTS0046093,77
RTS0046094,71
RTS0046095,56
RTS0046096,63
RTS0046097,51
RTS0046098,60
RTS0046099,63
RTS0046100,55
RTS0046101,39
RTS0046102,48
RTS0046103,66
RTS0046104,100
RTS0046105,71
RTS0046106,56
RTS0046107,79
RTS0046108,50
RTS0046109,64
RTS0046110,62
RTS0046111,91
RTS0046112,119
RTS0046113,79
RTS0046114,78
RTS0046115,158
RTS0046116,95
RTS0046117,161
RTS0046119,73
RTS0046121,99
RTS0046122,97
RTS0046123,67
RTS0046124,70
RTS0046125,52
RTS0046126,58
RTS0046127,55
RTS0046128,118
RTS0046129,118
RTS0046130,102
RTS0046131,67
RTS0046132,244
RTS0046133,309
RTS0046134,197
RTS0046135,174
RTS0046136,664
RTS0046137,950
RTS0046138,139
RTS0046140,315
RTS0046141,169
RTS0046142,283
RTS0046143,335
RTS0046144,342
RTS0046145,72
RTS0046146,73
RTS0046147,63
RTS0046148,76
RTS0046149,45
RTS0046150,59
RTS0046152,51
RTS0046153,64
RTS0046154,45
RTS0046155,77
RTS0046156,46
RTS0046157,49
RTS0046158,61
RTS0046159,69
RTS0046160,70
RTS0046161,82
RTS0046162,60
RTS0046163,65
RTS0046164,163
RTS0046165,162
RTS0046166,98
RTS0046167,153
RTS0046168,47
RTS0046169,68
RTS0046170,83
RTS0046171,52
RTS0046172,71
RTS0046173,35
RTS0046174,59
RTS0046175,77
RTS0046176,53
RTS0046177,50
RTS0046178,55
RTS0046179,54
RTS0046180,65
RTS0046181,56
RTS0046182,49
RTS0046183,152
RTS0046184,84
RTS0046185,93
RTS0046186,69
RTS0046187,98
RTS0046188,94
RTS0046191,77
RTS0046193,41
RTS0046194,68
RTS0046195,84
RTS0046196,75
RTS0046197,69
RTS0046198,66
RTS0046199,107
RTS0046200,74
RTS0046201,65
RTS0046202,89
RTS0046203,59
RTS0046204,94
RTS0046205,78
RTS0046206,101
RTS0046207,102
RTS0046208,71
RTS0046209,75
RTS0046210,54
RTS0046211,53
RTS0046212,55
RTS0046213,213
RTS0046214,135
RTS0046215,104
RTS0046216,86
RTS0046217,105
RTS0046218,85
RTS0046219,38
RTS0046220,65
RTS0046221,83
RTS0046222,81
RTS0046223,66
RTS0046224,56
RTS0046225,113
RTS0046226,87
RTS0046227,119
RTS0046228,99
RTS0046229,78
RTS0046230,54
RTS0046231,45
RTS0046232,78
RTS0046233,66
RTS0046234,80
RTS0046235,69
RTS0046236,67
RTS0046237,81
RTS0046238,67
RTS0046239,45
RTS0046240,78
RTS0046241,84
RTS0046242,85
RTS0046243,55
RTS0046244,76
RTS0046245,54
RTS0046246,81
RTS0046247,68
RTS0046248,53
RTS0046249,65
RTS0046250,76
RTS0046251,62
RTS0046252,229
RTS0046253,181
RTS0046254,205
RTS0046255,77
RTS0046256,123
RTS0046257,94
RTS0046258,57
RTS0046259,79
RTS0046260,86
RTS0046261,110
RTS0046262,98
RTS0046263,65
RTS0046264,66
RTS0046265,63
RTS0046266,79
RTS0046267,62
RTS0046268,72
RTS0046269,87
RTS0046270,69
RTS0046271,60
RTS0046272,89
RTS0046273,126
RTS0046274,144
RTS0046275,97
RTS0046276,81
RTS0046277,47
RTS0046278,58
RTS0046279,75
RTS0046280,64
RTS0046281,73
RTS0046282,57
RTS0046283,76
RTS0046284,63
RTS0046285,78
RTS0046286,83
RTS0046287,72
RTS0046288,83
RTS0046289,86
RTS0046290,82
RTS0046291,72
RTS0046292,57
RTS0046293,79
RTS0046294,55
RTS0046295,221
RTS0046296,64
RTS0046297,116
RTS0046298,80
RTS0046299,64
RTS0046300,42
RTS0046301,79
RTS0046302,63
RTS0046303,63
RTS0046304,67
RTS0046305,66
RTS0046306,79
RTS0046307,60
RTS0046308,52
RTS0046309,75
RTS0046310,50
RTS0046311,60
RTS0046312,68
RTS0046313,49
RTS0046314,111
RTS0046315,64
RTS0046316,59
RTS0046317,67
RTS0046318,73
RTS0046319,86
RTS0046320,89
RTS0046321,119
RTS0046322,92
RTS0046323,92
RTS0046324,87
RTS0046325,92
RTS0046326,73
RTS0046327,67
RTS0046328,84
RTS0046329,206
RTS0046330,226
RTS0046331,258
RTS0046332,139
RTS0046333,309
RTS0046334,157
RTS0046335,166
RTS0046336,179
RTS0046342,53
RTS0046343,56
RTS0046344,75
RTS0046345,39
RTS0046346,55
RTS0046347,855
RTS0046348,970
RTS0046349,972
RTS0046350,72
RTS0046351,79
RTS0046352,111
RTS0046353,82
RTS0046354,87
RTS0046355,46
RTS0046356,79
RTS0046357,66
RTS0046358,76
RTS0046359,67
RTS0046360,71
RTS0046361,48
RTS0046362,73
RTS0046363,64
RTS0046364,92
RTS0046365,80
RTS0046366,48
RTS0046367,59
RTS0046368,67
RTS0046369,64
RTS0046370,60
RTS0046371,92
RTS0046372,77
RTS0046373,49
RTS0046374,61
RTS0046375,34
RTS0046376,68
RTS0046377,64
RTS0046378,71
RTS0046379,66
RTS0046380,79
RTS0046381,79
RTS0046382,51
RTS0046383,74
RTS0046384,54
RTS0046385,51
RTS0046386,69
RTS0046387,53
RTS0046388,75
RTS0046389,77
RTS0046390,80
RTS0046391,74
RTS0046392,49
RTS0046393,51
RTS0046394,48
RTS0046395,96
RTS0046396,39
RTS0046397,62
RTS0046398,107
RTS0046399,79
RTS0046400,88
RTS0046401,88
RTS0046402,84
RTS0046403,85
RTS0046404,96
RTS0046405,101
RTS0046406,99
RTS0046407,86
RTS0046408,70
RTS0046409,101
RTS0046410,181
RTS0046411,129
RTS0046412,171
RTS0046413,581
RTS0046414,3922
RTS0046415,1248
RTS0046416,63
RTS0046417,117
RTS0046418,125
RTS0046419,99
RTS0046420,103
RTS0046421,95
RTS0046422,74
RTS0046423,37
RTS0046424,87
RTS0046425,80
RTS0046426,54
RTS0046427,66
RTS0046428,65
RTS0046429,64
RTS0046430,75
RTS0046431,86
RTS0046432,150
RTS0046433,124
RTS0046434,149
RTS0046435,252
RTS0046439,122
RTS0046440,166
RTS0046441,168
RTS0046442,135
RTS0046443,160
RTS0046444,144
RTS0046445,74
RTS0046446,44
RTS0046447,54
RTS0046448,94
RTS0046449,314
RTS0046450,696
RTS0046451,167
RTS0046452,524
RTS0046453,298
RTS0046454,356
RTS0046455,278
RTS0046456,127
RTS0046457,262
RTS0046458,127
RTS0046459,435
RTS0046460,301
RTS0046461,98
RTS0046462,113
RTS0046463,93
RTS0046464,47
RTS0046466,43
RTS0046468,71
RTS0046469,56
RTS0046470,79
RTS0046471,75
RTS0046472,70
RTS0046473,65
RTS0046474,39
RTS0046475,110
RTS0046476,60
RTS0046477,60
RTS0046478,69
RTS0046479,71
RTS0046480,77
RTS0046481,56
RTS0046482,73
RTS0046483,70
RTS0046484,49
RTS0046485,59
RTS0046486,70
RTS0046487,100
RTS0046488,82
RTS0046489,69
RTS0046490,64
RTS0046491,72
RTS0046492,59
RTS0046493,54
RTS0046494,55
RTS0046495,61
RTS0046496,154
RTS0046497,129
RTS0046498,75
RTS0046499,363
RTS0046500,453
RTS0046501,221
RTS0046502,127
RTS0046503,138
RTS0046504,102
RTS0046505,33
RTS0046506,73
RTS0046507,74
RTS0046508,70
RTS0046509,47
RTS0046510,85
RTS0046511,67
RTS0046512,119
RTS0046513,117
RTS0046514,64
RTS0046515,96
RTS0046516,97
RTS0046517,112
RTS0046518,70
RTS0046519,69
RTS0046520,76
RTS0046521,80
RTS0046522,73
RTS0046524,81
RTS0046525,90
RTS0046526,173
RTS0046527,124
RTS0046528,118
RTS0046529,76
RTS0046530,62
RTS0046531,72
RTS0046532,93
RTS0046533,68
RTS0046534,83
RTS0046535,83
RTS0046536,82
RTS0046537,81
RTS0046538,94
RTS0046539,88
RTS0046540,65
RTS0046541,79
RTS0046542,94
RTS0046543,94
RTS0046544,59
RTS0046545,217
RTS0046546,69
RTS0046548,86
RTS0046549,187
RTS0046550,70
RTS0046551,109
RTS0046552,101
RTS0046553,207
RTS0046554,60
RTS0046555,85
RTS0046556,92
RTS0046557,81
RTS0046558,76
RTS0046559,67
RTS0046560,66
RTS0046561,67
RTS0046562,62
RTS0046563,58
RTS0046564,77
RTS0046565,90
RTS0046566,103
RTS0046567,109
RTS0046568,79
RTS0046569,71
RTS0046570,108
RTS0046571,78
RTS0046572,61
RTS0046573,86
RTS0046574,59
RTS0046575,102
RTS0046577,88
RTS0046578,80
RTS0046580,160
RTS0046581,99
RTS0046582,99
RTS0046583,71
RTS0046584,94
RTS0046585,87
RTS0046586,82
RTS0046587,91
RTS0046588,68
RTS0046589,68
RTS0046590,78
RTS0046591,76
RTS0046592,73
RTS0046593,86
RTS0046594,108
RTS0046595,90
RTS0046596,111
RTS0046597,60
RTS0046598,84
RTS0046599,76
RTS0046600,280
RTS0046601,446
RTS0046602,243
RTS0046603,274
RTS0046604,76
RTS0046605,70
RTS0046606,89
RTS0046607,178
RTS0046608,256
RTS0046609,202
RTS0046610,54
RTS0046611,98
RTS0046612,85
RTS0046613,88
RTS0046614,78
RTS0046615,75
RTS0046616,59
RTS0046617,98
RTS0046618,54
RTS0046619,80
RTS0046620,78
RTS0046621,123
RTS0046622,120
RTS0046623,89
RTS0046624,99
RTS0046625,92
RTS0046626,87
RTS0046627,83
RTS0046628,122
RTS0046629,91
RTS0046630,90
RTS0046631,91
RTS0046632,110
RTS0046633,92
RTS0046634,124
RTS0046635,102
RTS0046636,102
RTS0046637,142
RTS0046638,86
RTS0046639,84
RTS0046640,95
RTS0046641,72
RTS0046642,78
RTS0046643,74
RTS0046644,76
RTS0046645,85
RTS0046646,66
RTS0046647,109
RTS0046648,79
RTS0046649,65
RTS0046650,71
RTS0046651,91
RTS0046652,103
RTS0046653,141
RTS0046654,101
RTS0046655,123
RTS0046656,82
RTS0046657,66
RTS0046658,98
RTS0046659,82
RTS0046660,69
RTS0046661,90
RTS0046662,65
RTS0046663,66
RTS0046664,56
RTS0046665,77
RTS0046666,60
RTS0046667,69
RTS0046668,75
RTS0046669,68
RTS0046670,57
RTS0046671,71
RTS0046672,68
RTS0046673,72
RTS0046674,51
RTS0046675,58
RTS0046676,47
RTS0046677,63
RTS0046678,62
RTS0046679,44
RTS0046680,66
RTS0046681,67
RTS0046682,69
RTS0046683,64
RTS0046684,74
RTS0046685,52
RTS0046686,96
RTS0046687,66
RTS0046688,64
RTS0046689,63
RTS0046690,70
RTS0046691,60
RTS0046692,65
RTS0046693,85
RTS0046694,71
RTS0046695,75
RTS0046696,96
RTS0046697,114
RTS0046698,103
RTS0046699,109
RTS0046700,144
RTS0046701,199
RTS0046702,135
RTS0046703,600
RTS0046704,1125
RTS0046705,806
RTS0046706,529
RTS0046707,854
RTS0046708,674
RTS0046709,74
RTS0046710,128
RTS0046711,130
RTS0046712,67
RTS0046713,84
RTS0046714,135
RTS0046715,70
RTS0046716,108
RTS0046717,174
RTS0046718,66
RTS0046719,70
RTS0046720,78
RTS0046721,84
RTS0046722,103
RTS0046723,61
RTS0046724,52
RTS0046725,63
RTS0046726,95
RTS0046727,113
RTS0046728,74
RTS0046729,91
RTS0046730,88
RTS0046731,80
RTS0046732,85
RTS0046733,84
RTS0046734,86
RTS0046735,43
RTS0046736,59
RTS0046737,62
RTS0046738,46
RTS0046739,48
RTS0046740,90
RTS0046741,91
RTS0046742,37
RTS0046743,94
RTS0046744,70
RTS0046745,145
RTS0046746,63
RTS0046747,75
RTS0046748,208
RTS0046749,108
RTS0046750,71
RTS0046751,90
RTS0046752,66
RTS0046753,77
RTS0046754,92
RTS0046755,73
RTS0046756,97
RTS0046757,85
RTS0046758,55
RTS0046759,242
RTS0046760,216
RTS0046761,183
RTS0046763,140
RTS0046764,104
RTS0046765,82
RTS0046766,52
RTS0046767,91
RTS0046768,389
RTS0046769,535
RTS0046770,549
RTS0046771,88
RTS0046772,95
RTS0046773,55
RTS0046774,72
RTS0046775,91
RTS0046776,1
RTS0046777,96
RTS0046778,71
RTS0046779,73
RTS0046780,75
RTS0046781,77
RTS0046782,55
RTS0046783,67
RTS0046784,50
RTS0046785,73
RTS0046790,96
RTS0046791,85
RTS0046792,109
RTS0046793,56
RTS0046794,60
RTS0046795,75
RTS0046796,53
RTS0046797,58
RTS0046798,76
RTS0046799,87
RTS0046800,65
RTS0046801,436
RTS0046802,337
RTS0046803,48
RTS0046804,81
RTS0046805,81
RTS0046806,94
RTS0046807,78
RTS0046808,64
RTS0046809,56
RTS0046810,82
RTS0046811,39
RTS0046812,61
RTS0046813,70
RTS0046814,71
RTS0046815,82
RTS0046816,44
RTS0046817,58
RTS0046818,78
RTS0046819,105
RTS0046820,124
RTS0046821,65
RTS0046822,74
RTS0046823,87
RTS0046824,147
RTS0046825,156
RTS0046826,60
RTS0046827,79
RTS0046828,74
RTS0046829,75
RTS0046830,72
RTS0046831,91
RTS0046832,54
RTS0046833,17
RTS0046835,48
RTS0046836,1201
RTS0046837,1815
RTS0046838,227
RTS0046839,2241
RTS0046840,54
RTS0046841,67
RTS0046842,171
RTS0046843,166
RTS0046846,115
RTS0046849,70
RTS0046850,117
RTS0046851,272
RTS0046852,126
RTS0046853,168
RTS0046854,73
RTS0046855,73
RTS0046856,71
RTS0046857,53
RTS0046858,79
RTS0046859,69
RTS0046860,129
RTS0046861,85
RTS0046862,70
RTS0046863,81
RTS0046864,86
RTS0046866,79
RTS0046867,39
RTS0046868,64
RTS0046869,313
RTS0046870,330
RTS0046871,148
RTS0046872,283
RTS0046873,56
RTS0046874,67
RTS0046875,72
RTS0046876,53
RTS0046877,87
RTS0046878,58
RTS0046879,83
RTS0046880,123
RTS0046881,92
RTS0046882,83
RTS0046885,66
RTS0046886,73
RTS0046887,51
RTS0046889,57
RTS0046890,65
RTS0046891,112
RTS0046892,59
RTS0046893,72
RTS0046894,73
RTS0046895,76
RTS0046897,192
RTS0046898,59
RTS0046899,310
RTS0046900,264
RTS0046902,87
RTS0046903,216
RTS0046904,96
RTS0046905,64
RTS0046906,162
RTS0046907,322
RTS0046908,75
RTS0046909,128
RTS0046910,70
RTS0046911,97
RTS0046912,72
RTS0046913,84
RTS0046914,59
RTS0046915,72
RTS0046916,93
RTS0046918,4139
RTS0046919,3647
RTS0046920,698
RTS0046921,95
RTS0046922,63
RTS0046923,186
RTS0046924,249
RTS0046925,98
RTS0046926,82
RTS0046927,68
RTS0046928,64
RTS0046929,67
RTS0046930,94
RTS0046931,81
RTS0046933,64
RTS0046934,142
RTS0046935,90
RTS0046936,135
RTS0046937,96
RTS0046938,221
RTS0046939,82
RTS0046940,98
RTS0046941,90
RTS0046942,67
RTS0046943,86
RTS0046944,74
RTS0046946,138
RTS0046947,54
RTS0046948,95
RTS0046949,73
RTS0046950,44
RTS0046951,73
RTS0046952,58
RTS0046954,58
RTS0046955,58
RTS0046956,114
RTS0046957,82
RTS0046958,86
RTS0046959,96
RTS0046960,71
RTS0046961,116
RTS0046962,1369
RTS0046963,63
RTS0046965,208
RTS0046966,104
RTS0046967,97
RTS0046968,58
RTS0047054,73
RTS0047055,92
RTS0047056,78
RTS0047057,90
RTS0047058,104
RTS0047060,175
RTS0047061,196
RTS0047062,181
RTS0047063,190
RTS0047064,279
RTS0047065,180
RTS0047066,206
RTS0047067,167
RTS0047068,147
RTS0047069,139
RTS0047070,149
RTS0047071,138
RTS0047072,151
RTS0047073,158
RTS0047074,133
RTS0047075,98
RTS0047076,93
RTS0047077,103
RTS0047078,90
RTS0047079,57
RTS0047080,113
RTS0047081,116
RTS0047082,92
RTS0047083,83
RTS0047084,82
RTS0047085,41
RTS0047086,85
RTS0047087,80
RTS0047088,74
RTS0047089,78
RTS0047091,58
RTS0047092,107
RTS0047093,97
RTS0047094,132
RTS0047095,78
RTS0047096,85
RTS0047097,54
RTS0047098,59
RTS0047099,63
RTS0047100,51
RTS0047101,82
RTS0047102,77
RTS0047103,89
RTS0047104,66
RTS0047105,115
RTS0047106,134
RTS0047107,151
RTS0047108,240
RTS0047109,117
RTS0047110,91
RTS0047111,81
RTS0047112,87
RTS0047113,160
RTS0047114,101
RTS0047115,170
RTS0047116,255
RTS0047117,275
RTS0047118,200
RTS0047119,229
RTS0047120,79
RTS0047121,76
RTS0047122,138
RTS0047123,78
RTS0047124,137
RTS0047125,78
RTS0047126,103
RTS0047127,113
RTS0047128,54
RTS0047129,98
RTS0047130,118
RTS0047131,124
RTS0047132,151
RTS0047133,144
RTS0047134,63
RTS0047135,111
RTS0047136,118
RTS0047137,106
RTS0047138,132
RTS0047139,93
RTS0047140,66
RTS0047141,64
RTS0047142,65
RTS0047143,59
RTS0047144,94
RTS0047145,133
RTS0047146,114
RTS0047147,105
RTS0047148,93
RTS0047149,110
RTS0047150,145
RTS0047151,95
RTS0047152,208
RTS0047153,102
RTS0047154,224
RTS0047156,113
RTS0047157,136
RTS0047158,145
RTS0047159,170
RTS0047160,143
RTS0047165,399
RTS0047166,50
RTS0047167,63
RTS0047168,47
RTS0047169,56
RTS0047170,49
RTS0047171,157
RTS0047172,130
RTS0047173,170
RTS0047174,132
RTS0047175,86
RTS0047176,71
RTS0047177,84
RTS0047178,75
RTS0047179,80
RTS0047180,79
RTS0047181,87
RTS0047182,94
RTS0047183,84
RTS0047184,88
RTS0047185,81
RTS0047186,76
RTS0047187,78
RTS0047188,65
RTS0047189,88
RTS0047190,70
RTS0047191,79
RTS0047192,69
RTS0047193,91
RTS0047194,64
RTS0047195,103
RTS0047196,96
RTS0047197,113
RTS0047198,94
RTS0047199,100
RTS0047200,110
RTS0047201,72
RTS0047202,111
RTS0047203,99
RTS0047204,84
RTS0047205,79
RTS0047206,89
RTS0047207,82
RTS0047208,650
RTS0047209,759
RTS0047210,998
RTS0047211,774
RTS0047212,408
RTS0047213,78
RTS0047214,87
RTS0047215,75
RTS0047216,62
RTS0047217,64
RTS0047218,145
RTS0047219,133
RTS0047220,63
RTS0047221,238
RTS0047222,197
RTS0047223,322
RTS0047225,564
RTS0047226,587
RTS0047229,67
RTS0047230,64
RTS0047231,76
RTS0047232,81
RTS0047233,64
RTS0047234,73
RTS0047235,59
RTS0047236,67
RTS0047237,86
RTS0047238,71
RTS0047239,156
RTS0047240,57
RTS0047241,55
RTS0047242,65
RTS0047243,112
RTS0047244,60
RTS0047245,66
RTS0047246,48
RTS0047247,66
RTS0047248,53
RTS0047249,90
RTS0047250,114
RTS0047252,143
RTS0047253,77
RTS0047254,106
RTS0047255,132
RTS0047256,135
RTS0047257,129
RTS0047258,121
RTS0047259,142
RTS0047260,197
RTS0047261,158
RTS0047262,113
RTS0047263,197
RTS0047264,113
RTS0047266,120
RTS0047267,367
RTS0047268,197
RTS0047269,197
RTS0047270,288
RTS0047271,264
RTS0047272,166
RTS0047273,174
RTS0047274,131
RTS0047276,82
RTS0047277,276
RTS0047278,254
RTS0047279,231
RTS0047280,151
RTS0047281,152
RTS0047282,206
RTS0047283,155
RTS0047284,128
RTS0047290,206
RTS0047291,429
RTS0047292,238
RTS0047293,258
RTS0047294,308
RTS0047295,39
RTS0047296,77
RTS0047297,92
RTS0047298,62
RTS0047299,65
RTS0047300,47
RTS0047301,92
RTS0047302,41
RTS0047303,84
RTS0047304,86
RTS0047305,138
RTS0047306,161
RTS0047307,216
RTS0047308,126
RTS0047309,135
RTS0047310,126
RTS0047311,118
RTS0047312,113
RTS0047313,126
RTS0047314,96
RTS0047315,185
RTS0047316,205
RTS0047317,207
RTS0047318,209
RTS0047319,196
RTS0047320,94
RTS0047321,129
RTS0047322,72
RTS0047323,141
RTS0047324,118
RTS0047325,146
RTS0047326,120
RTS0047327,115
RTS0047328,88
RTS0047329,93
RTS0047331,130
RTS0047332,128
RTS0047333,113
RTS0047334,110
RTS0047335,141
RTS0047336,145
RTS0047337,77
RTS0047338,152
RTS0047339,113
RTS0047340,198
RTS0047341,186
RTS0047342,191
RTS0047343,158
RTS0047344,227
RTS0047345,132
RTS0047346,110
RTS0047348,137
RTS0047349,123
RTS0047350,146
RTS0047351,137
RTS0047352,298
RTS0047353,208
RTS0047354,172
RTS0047356,54
RTS0047357,50
RTS0047358,44
RTS0047359,89
RTS0047360,62
RTS0047361,51
RTS0047362,84
RTS0047363,124
RTS0047364,74
RTS0047365,97
RTS0047366,52
RTS0047367,61
RTS0047368,78
RTS0047369,70
RTS0047370,74
RTS0047373,85
RTS0047374,68
RTS0047375,61
RTS0047376,129
RTS0047377,137
RTS0047378,134
RTS0047379,184
RTS0047380,173
RTS0047381,56
RTS0047382,70
RTS0047383,74
RTS0047384,64
RTS0047385,67
RTS0047386,180
RTS0047387,132
RTS0047388,127
RTS0047389,134
RTS0047390,93
RTS0047391,132
RTS0047392,85
RTS0047393,122
RTS0047394,62
RTS0047395,77
RTS0047396,168
RTS0047397,98
RTS0047398,64
RTS0047399,84
RTS0047400,68
RTS0047401,93
RTS0047402,98
RTS0047403,97
RTS0047404,91
RTS0047405,106
RTS0047406,85
RTS0047407,81
RTS0047408,93
RTS0047409,217
RTS0047410,161
RTS0047411,173
RTS0047412,129
RTS0047413,111
RTS0047414,157
RTS0047415,165
RTS0047417,143
RTS0047418,166
RTS0047419,189
RTS0047420,205
RTS0047421,60
RTS0047422,71
RTS0047423,81
RTS0047424,67
RTS0047425,61
RTS0047426,157
RTS0047427,119
RTS0047428,136
RTS0047429,113
RTS0047430,121
RTS0047431,65
RTS0047432,99
RTS0047433,80
RTS0047434,59
RTS0047435,133
RTS0047436,73
RTS0047437,46
RTS0047438,66
RTS0047439,64
RTS0047440,59
RTS0047441,212
RTS0047442,163
RTS0047445,185
RTS0047446,185
RTS0047447,67
RTS0047448,76
RTS0047449,81
RTS0047450,73
RTS0047451,68
RTS0047452,79
RTS0047453,62
RTS0047454,55
RTS0047455,53
RTS0047456,69
RTS0047457,95
RTS0047458,71
RTS0047459,83
RTS0047460,95
RTS0047461,90
RTS0047462,89
RTS0047463,99
RTS0047464,88
RTS0047465,88
RTS0047466,80
RTS0047467,81
RTS0047468,81
RTS0047469,74
RTS0047471,82
RTS0047472,49
RTS0047473,74
RTS0047474,46
RTS0047475,51
RTS0047476,81
RTS0047477,147
RTS0047479,132
RTS0047480,130
RTS0047481,155
RTS0047482,64
RTS0047483,74
RTS0047484,78
RTS0047485,90
RTS0047486,85
RTS0047487,50
RTS0047488,116
RTS0047489,76
RTS0047490,72
RTS0047491,54
RTS0047492,135
RTS0047493,92
RTS0047494,138
RTS0047495,99
RTS0047496,95
RTS0047497,106
RTS0047498,125
RTS0047499,151
RTS0047500,147
RTS0047501,109
RTS0047502,72
RTS0047503,86
RTS0047504,158
RTS0047505,89
RTS0047506,138
RTS0047507,120
RTS0047508,75
RTS0047509,72
RTS0047510,67
RTS0047511,83
RTS0047512,142
RTS0047513,84
RTS0047514,74
RTS0047515,166
RTS0047516,121
RTS0047517,189
RTS0047518,182
RTS0047520,149
RTS0047521,155
RTS0047522,107
RTS0047523,112
RTS0047524,92
RTS0047525,78
RTS0047526,131
RTS0047527,73
RTS0047528,81
RTS0047529,85
RTS0047530,78
RTS0047531,92
RTS0047532,66
RTS0047533,59
RTS0047534,76
RTS0047535,86
RTS0047536,77
RTS0047537,148
RTS0047538,253
RTS0047540,245
RTS0047541,232
RTS0047543,86
RTS0047544,136
RTS0047545,138
RTS0047546,156
RTS0047547,98
RTS0047548,210
RTS0047549,134
RTS0047550,131
RTS0047551,168
RTS0047552,94
RTS0047553,77
RTS0047558,76
RTS0047559,79
RTS0047560,66
RTS0047561,87
RTS0047562,75
RTS0047563,127
RTS0047564,105
RTS0047565,79
RTS0047566,98
RTS0047567,84
RTS0047568,80
RTS0047569,86
RTS0047570,70
RTS0047571,73
RTS0047572,92
RTS0047573,57
RTS0047574,76
RTS0047575,73
RTS0047576,66
RTS0047577,61
RTS0047578,86
RTS0047579,70
RTS0047580,70
RTS0047581,88
RTS0047582,68
RTS0047583,36
RTS0047584,54
RTS0047585,61
RTS0047586,55
RTS0047587,69
RTS0047588,63
RTS0047590,84
RTS0047591,48
RTS0047592,63
RTS0047593,77
RTS0047594,93
RTS0047595,58
RTS0047596,93
RTS0047597,71
RTS0047598,129
RTS0047599,70
RTS0047600,99
RTS0047601,283
RTS0047602,145
RTS0047603,90
RTS0047604,88
RTS0047606,66
RTS0047613,114
RTS0047614,106
RTS0047615,67
RTS0047616,119
RTS0047617,129
RTS0047618,40
RTS0047619,42
RTS0047620,36
RTS0047621,52
RTS0047622,44
RTS0047624,63
RTS0047625,41
RTS0047626,54
RTS0047627,63
RTS0047628,50
RTS0047629,38
RTS0047630,28
RTS0047631,41
RTS0047632,72
RTS0047633,39
RTS0047634,41
RTS0047635,41
RTS0047636,55
RTS0047637,60
RTS0047638,44
RTS0047639,65
RTS0047640,55
RTS0047641,36
RTS0047642,60
RTS0047643,36
RTS0047644,55
RTS0047645,59
RTS0047646,49
RTS0047647,36
RTS0047648,80
RTS0047649,48
RTS0047650,42
RTS0047651,49
RTS0047652,38
RTS0047653,48
RTS0047654,48
RTS0047656,83
RTS0047657,46
RTS0047658,53
RTS0047659,32
RTS0047660,52
RTS0047661,54
RTS0047662,73
RTS0047663,36
RTS0047664,61
RTS0047665,42
RTS0047666,36
RTS0047667,44
RTS0047668,63
RTS0047669,48
RTS0047670,56
RTS0047672,61
RTS0047673,51
RTS0047674,60
RTS0047675,51
RTS0047676,49
RTS0047677,61
RTS0047678,66
RTS0047679,62
RTS0047680,72
RTS0047681,46
RTS0047682,57
RTS0047684,54
RTS0047685,35
RTS0047686,46
RTS0047687,59
RTS0047688,72
RTS0047689,60
RTS0047691,41
RTS0047692,53
RTS0047693,77
RTS0047694,75
RTS0047695,53
RTS0047696,43
RTS0047697,50
RTS0047698,69
RTS0047699,85
RTS0047700,109
RTS0047701,73
RTS0047702,97
RTS0047703,111
RTS0047704,82
RTS0047705,85
RTS0047706,78
RTS0047707,103
RTS0047708,299
RTS0047709,975
RTS0047710,119
RTS0047711,108
RTS0047712,151
RTS0047713,224
RTS0047714,304
RTS0047715,294
RTS0047716,370
RTS0047717,335
RTS0047718,110
RTS0047720,79
RTS0047721,71
RTS0047722,99
RTS0047723,105
RTS0047724,358
RTS0047725,329
RTS0047726,289
RTS0047727,295
RTS0047728,312
RTS0047729,80
RTS0047730,91
RTS0047731,42
RTS0047732,44
RTS0047733,74
RTS0047734,109
RTS0047735,87
RTS0047736,163
RTS0047737,101
RTS0047738,72
RTS0047739,118
RTS0047740,106
RTS0047741,135
RTS0047742,93
RTS0047743,87
RTS0047744,113
RTS0047745,169
RTS0047746,91
RTS0047747,105
RTS0047748,104
RTS0047749,200
RTS0047750,81
RTS0047752,80
RTS0047753,77
RTS0047754,453
RTS0047755,445
RTS0047756,391
RTS0047757,230
RTS0047758,270
RTS0047759,73
RTS0047760,80
RTS0047761,73
RTS0047762,85
RTS0047763,104
RTS0047764,120
RTS0047765,120
RTS0047766,283
RTS0047767,116
RTS0047768,94
RTS0047769,118
RTS0047770,138
RTS0047771,161
RTS0047772,155
RTS0047773,175
RTS0047774,162
RTS0047775,60
RTS0047776,78
RTS0047777,79
RTS0047778,47
RTS0047779,103
RTS0047780,127
RTS0047781,130
RTS0047782,133
RTS0047783,87
RTS0047784,73
RTS0047785,60
RTS0047786,199
RTS0047787,131
RTS0047788,57
RTS0047789,81
RTS0047790,63
RTS0047791,102
RTS0047792,78
RTS0047793,292
RTS0047794,61
RTS0047795,45
RTS0047796,92
RTS0047797,74
RTS0047798,85
RTS0047799,82
RTS0047800,52
RTS0047801,83
RTS0047802,83
RTS0047803,83
RTS0047804,58
RTS0047805,83
RTS0047806,111
RTS0047807,218
RTS0047808,1465
RTS0047809,87
RTS0047810,95
RTS0047811,148
RTS0047812,96
RTS0047813,96
RTS0047814,66
RTS0047816,82
RTS0047817,88
RTS0047818,57
RTS0047819,44
RTS0047820,64
RTS0047821,219
RTS0047822,59
RTS0047823,69
RTS0047824,107
RTS0047825,112
RTS0047826,82
RTS0047827,130
RTS0047828,102
RTS0047829,112
RTS0047830,47
RTS0047831,61
RTS0047832,63
RTS0047833,74
RTS0047834,56
RTS0047835,120
RTS0047836,155
RTS0047837,147
RTS0047838,155
RTS0047839,90
RTS0047840,94
RTS0047841,78
RTS0047842,73
RTS0047843,54
RTS0047844,58
RTS0047845,86
RTS0047846,64
RTS0047847,57
RTS0047848,57
RTS0047849,111
RTS0047850,60
RTS0047851,61
RTS0047852,64
RTS0047853,85
RTS0047854,112
RTS0047855,66
RTS0047856,77
RTS0047857,64
RTS0047858,55
RTS0047859,62
RTS0047860,87
RTS0047861,45
RTS0047862,66
RTS0047863,78
RTS0047864,62
RTS0047865,89
RTS0047866,85
RTS0047867,57
RTS0047868,68
RTS0047869,123
RTS0047870,138
RTS0047871,57
RTS0047872,88
RTS0047873,58
RTS0047874,55
RTS0047875,94
RTS0047876,59
RTS0047877,48
RTS0047878,79
RTS0047879,108
RTS0047880,82
RTS0047881,89
RTS0047882,67
RTS0047883,171
RTS0047884,124
RTS0047885,86
RTS0047886,53
RTS0047890,814
RTS0047891,1127
RTS0047892,256
RTS0047893,139
RTS0047894,103
RTS0047895,106
RTS0047896,97
RTS0047897,76
RTS0047898,83
RTS0047899,105
RTS0047900,173
RTS0047901,56
RTS0047902,197
RTS0047903,87
RTS0047904,91
RTS0047905,100
RTS0047906,85
RTS0047907,409
RTS0047908,350
RTS0047909,404
RTS0047910,61
RTS0047912,77
RTS0047913,71
RTS0047914,100
RTS0047915,59
RTS0047916,57
RTS0047917,57
RTS0047919,44
RTS0047920,279
RTS0047921,384
RTS0047924,76
RTS0047925,79
RTS0047926,52
RTS0047927,65
RTS0047928,80
RTS0047929,62
RTS0047930,75
RTS0047931,78
RTS0047932,82
RTS0047933,78
RTS0047934,80
RTS0047935,199
RTS0047936,72
RTS0047937,75
RTS0047938,99
RTS0047939,112
RTS0047940,209
RTS0047941,87
RTS0047942,69
RTS0047943,56
RTS0047944,204
RTS0047945,80
RTS0047946,97
RTS0047947,72
RTS0047948,49
RTS0047949,79
RTS0047950,54
RTS0047951,84
RTS0047952,73
RTS0047953,88
RTS0047954,71
RTS0047956,85
RTS0047957,86
RTS0047958,86
RTS0047959,102
RTS0047960,62
RTS0047961,65
RTS0047963,92
RTS0047964,84
RTS0047965,81
RTS0047966,50
RTS0047967,69
RTS0047968,270
RTS0047969,99
RTS0047970,57
RTS0047972,83
RTS0047973,112
RTS0047974,101
RTS0047975,64
RTS0047976,65
RTS0047977,51
RTS0047978,70
RTS0047979,105
RTS0047980,55
RTS0047981,241
RTS0047982,62
RTS0047985,482
RTS0047986,55
RTS0047987,69
RTS0047988,234
RTS0047990,93
RTS0047991,210
RTS0047992,78
RTS0047993,72
RTS0047994,87
RTS0047995,95
RTS0047996,74
RTS0047997,83
RTS0047998,100
RTS0047999,76
RTS0048000,66
RTS0048001,71
RTS0048003,282
RTS0048005,67
RTS0048006,61
RTS0048008,64
RTS0048009,64
RTS0048012,61
RTS0048013,53
RTS0048014,67
RTS0048015,194
RTS0048016,198
RTS0048017,94
RTS0048018,93
RTS0048019,102
RTS0048020,80
RTS0048021,63
RTS0048022,71
RTS0048023,104
RTS0048024,68
RTS0048026,88
RTS0048027,159
RTS0048028,86
RTS0048029,40
RTS0048030,62
RTS0048031,46
RTS0048032,77
RTS0048033,45
RTS0048034,91
RTS0048035,67
RTS0048036,74
RTS0048037,78
RTS0048038,195
RTS0048040,78
RTS0048041,64
RTS0048042,64
RTS0048043,102
RTS0048044,53
RTS0048045,93
RTS0048046,76
RTS0048047,53
RTS0048048,89
RTS0048049,78
RTS0048050,76
RTS0048051,273
RTS0048052,161
RTS0048053,89
RTS0048054,93
RTS0048055,79
RTS0048056,77
RTS0048057,53
RTS0048058,80
RTS0048059,97
RTS0048060,117
RTS0048061,77
RTS0048062,65
RTS0048063,63
RTS0048064,97
RTS0048065,146
RTS0048066,129
RTS0048067,59
RTS0048068,93
RTS0048069,62
RTS0048070,67
RTS0048071,88
RTS0048072,48
RTS0048073,72
RTS0048074,40
RTS0048076,76
RTS0048077,106
RTS0048078,95
RTS0048079,113
RTS0048080,85
RTS0048081,155
RTS0048082,74
RTS0048084,58
RTS0048085,87
RTS0048086,68
RTS0048087,94
RTS0048088,62
RTS0048089,111
RTS0048090,106
RTS0048091,105
RTS0048092,74
RTS0048093,178
RTS0048094,53
RTS0048096,72
RTS0048097,81
RTS0048098,2586
RTS0048099,4889
RTS0048100,4915
RTS0048101,3276
RTS0048102,2797
RTS0048104,83
RTS0048105,103
RTS0048106,56
RTS0048107,80
RTS0048108,103
RTS0048109,54
RTS0048110,73
RTS0048111,44
RTS0048112,79
RTS0048113,43
RTS0048114,82
RTS0048115,102
RTS0048116,93
RTS0048117,98
RTS0048118,114
RTS0048120,78
RTS0048126,63
RTS0048127,110
RTS0048129,159
RTS0048130,56
RTS0048131,175
RTS0048132,195
RTS0048133,78
RTS0048134,134
RTS0048135,228
RTS0048136,56
RTS0048138,68
RTS0048139,244
RTS0048140,69
RTS0048141,104
RTS0048142,120
RTS0048144,98
RTS0048145,163
RTS0048146,112
RTS0048147,45
RTS0048148,72
RTS0048149,78
RTS0048150,111
RTS0048151,103
RTS0048152,66
RTS0048153,106
RTS0048154,87
RTS0048155,67
RTS0048156,195
RTS0048158,135
RTS0048159,82
RTS0048160,4689
RTS0048161,5668
RTS0048162,119
RTS0048163,100
RTS0048164,1081
RTS0048165,227
RTS0048166,116
RTS0048167,146
RTS0048168,116
RTS0048169,95
RTS0048170,74
RTS0048171,86
RTS0048172,72
RTS0048173,63
RTS0048175,89
RTS0048176,146
RTS0048177,138
RTS0048178,173
RTS0048179,142
RTS0048180,146
RTS0048181,161
RTS0048182,87
RTS0048183,138
RTS0048184,178
RTS0048185,135
RTS0048186,89
RTS0048188,95
RTS0048189,123
RTS0048190,70
RTS0048191,84
RTS0048192,116
RTS0048193,79
RTS0048194,126
RTS0048195,98
RTS0048196,81
RTS0048197,120
RTS0048198,122
RTS0048200,114
RTS0048201,79
RTS0048202,74
RTS0048203,80
RTS0048204,95
RTS0048205,104
RTS0048207,165
RTS0048208,242
RTS0048209,148
RTS0048210,173
RTS0048211,229
RTS0048212,78
RTS0048213,90
RTS0048214,71
RTS0048215,111
RTS0048216,108
RTS0048217,93
RTS0048218,109
RTS0048219,82
RTS0048220,97
RTS0048221,94
RTS0048222,87
RTS0048223,76
RTS0048224,89
RTS0048225,80
RTS0048226,91
RTS0048227,111
RTS0048228,78
RTS0048229,84
RTS0048230,68
RTS0048231,90
RTS0048232,81
RTS0048233,100
RTS0048234,84
RTS0048235,128
RTS0048236,110
RTS0048237,82
RTS0048238,112
RTS0048239,98
RTS0048240,86
RTS0048241,121
RTS0048242,153
RTS0048243,133
RTS0048244,120
RTS0048245,89
RTS0048246,91
RTS0049343,134
RTS0049344,554
RTS0049345,230
RTS0049346,52
RTS0049347,68
RTS0049348,102
RTS0049349,84
RTS0049350,78
RTS0049351,76
RTS0049352,68
RTS0049353,70
RTS0049354,47
RTS0049355,76
RTS0049356,97
RTS0049357,83
RTS0049358,55
RTS0049359,52
RTS0049360,163
RTS0049361,80
RTS0049362,53
RTS0049363,80
RTS0049364,94
RTS0049365,72
RTS0049366,237
RTS0049367,252
RTS0049368,264
RTS0049369,59
RTS0049370,47
RTS0049371,143
RTS0049372,76
RTS0049373,517
RTS0049374,483
RTS0049375,330
RTS0049376,315
RTS0049377,358
RTS0049378,430
RTS0049379,310
RTS0049380,448
RTS0049381,442
RTS0049382,328
RTS0049383,80
RTS0049384,53
RTS0049385,64
RTS0049386,100
RTS0049387,77
RTS0049388,60
RTS0049389,76
RTS0049390,2520
RTS0049391,3375
RTS0049392,3561
RTS0049393,2972
RTS0049394,2087
RTS0049395,803
RTS0049396,366
RTS0049397,428
RTS0049398,602
RTS0049399,253
RTS0049400,98
RTS0049401,68
RTS0049402,77
RTS0049403,58
RTS0049404,95
RTS0049405,97
RTS0049406,99
RTS0049407,88
RTS0049408,101
RTS0049409,90
RTS0049410,76
RTS0049411,107
RTS0049412,50
RTS0049413,49
RTS0049414,77
RTS0049415,133
RTS0049416,92
RTS0049417,72
RTS0049418,87
RTS0049419,58
RTS0049420,65
RTS0049421,75
RTS0049422,51
RTS0049423,103
RTS0049424,170
RTS0049425,86
RTS0049426,149
RTS0049427,139
RTS0049428,63
RTS0049429,163
RTS0049430,123
RTS0049431,94
RTS0049432,82
RTS0049433,77
RTS0049434,69
RTS0049435,64
RTS0049436,44
RTS0049437,241
RTS0049438,84
RTS0049439,157
RTS0049440,95
RTS0049441,153
RTS0049442,156
RTS0049443,110
RTS0049444,157
RTS0049445,73
RTS0049446,79
RTS0049447,131
RTS0049448,60
RTS0049449,109
RTS0049450,94
RTS0049451,106
RTS0049452,93
RTS0049453,103
RTS0049454,50
RTS0049455,50
RTS0049456,78
RTS0049457,190
RTS0049458,94
RTS0049459,173
RTS0049460,191
RTS0049461,268
RTS0049462,308
RTS0049463,91
RTS0049464,114
RTS0049465,88
RTS0049466,50
RTS0049467,59
RTS0049468,111
RTS0049469,123
RTS0049470,110
RTS0049471,185
RTS0049472,136
RTS0049473,429
RTS0049474,110
RTS0049475,124
RTS0049476,120
RTS0049477,52
RTS0049478,82
RTS0049479,5013
RTS0049480,449
RTS0049481,40
RTS0049482,60
RTS0049483,69
RTS0049484,83
RTS0049485,106
RTS0997079,82
RTS0997080,183
RTS0997081,71
RTS0997082,123
RTS0997083,90
RTS0997084,124
RTS0997085,109
RTS0997086,127
RTS0997087,39
RTS0997088,74095
RTS0997089,8349
RTS0997090,445
RTS0997091,111
RTS0997092,36
RTS0997093,40
RTS0997094,3
RTS0997095,29
RTS0997096,35
RTS0997097,21
RTS0997098,55
RTS0997099,33
RTS0997100,34
RTS0997101,33
RTS0997102,26
RTS0997103,35
RTS0997104,55
RTS0997105,37
RTS0997106,42
RTS0997107,36
RTS0997108,36
RTS0997109,21
RTS0997110,32
RTS0997111,31
RTS0997112,33
RTS0997113,37
RTS0997114,43
RTS0997115,27
RTS0997116,23
RTS0997117,36
RTS0997118,37
RTS0997119,26
RTS0997120,27
RTS0997121,93
RTS0997122,158
RTS0997123,131
RTS0997124,70
RTS0997125,351
RTS0997126,468
RTS0997127,431
RTS0997128,426
RTS0997129,479
RTS0997130,106
</Code_Summary>
