# Supplementary material for: Spatial meta-transcriptomics reveal associations of intratumor bacteria burden with lung cancer cells showing a distinct oncogenic signature
Source: J Immunother Cancer. 2022 Jul 6;10(7):e004698. doi: 10.1136/jitc-2022-004698 (PMC9260850; doi:10.1136/jitc-2022-004698)
Supplement: Supplementary data [file jitc-2022-004698supp009.zip › DSP-1001660004186-C-H08.dcc]

<Header>
FileVersion,0.02
SoftwareVersion,"GeoMx_NGS_Pipeline_ 2.0.0"
Date,2020-6-15
</Header>

<Scan_Attributes>
ID,DSP-1001660004186-C-H08
Plate_ID,1001660004186
Well,H08
</Scan_Attributes>

<NGS_Processing_Attributes>
SeqSetId,
tamperedIni,No
Raw,8568412
Trimmed,8524716
Stitched,8471894
Aligned,8320790
umiQ30,0.9916
rtsQ30,0.9911
</NGS_Processing_Attributes>


<Code_Summary>
RTS0039454,205
RTS0039455,153
RTS0039456,149
RTS0039457,296
RTS0039458,129
RTS0039459,162
RTS0039460,126
RTS0039461,169
RTS0039462,127
RTS0039463,189
RTS0039464,211
RTS0039465,264
RTS0039466,201
RTS0039467,389
RTS0039468,168
RTS0039469,140
RTS0039470,146
RTS0039471,148
RTS0039472,137
RTS0039473,90
RTS0039474,189
RTS0039475,192
RTS0039476,210
RTS0039477,190
RTS0039478,228
RTS0039479,168
RTS0039480,119
RTS0039481,121
RTS0039482,145
RTS0039483,111
RTS0039484,138
RTS0039485,177
RTS0039486,122
RTS0039487,123
RTS0039488,164
RTS0039489,134
RTS0039490,177
RTS0039491,142
RTS0039492,117
RTS0039493,186
RTS0039494,185
RTS0039495,149
RTS0039496,198
RTS0039497,129
RTS0039498,140
RTS0039499,737
RTS0039500,400
RTS0039501,573
RTS0039502,772
RTS0039503,566
RTS0039504,165
RTS0039505,218
RTS0039506,162
RTS0039507,236
RTS0039508,168
RTS0039509,161
RTS0039510,351
RTS0039511,161
RTS0039512,102
RTS0039513,107
RTS0039514,200
RTS0039515,208
RTS0039516,140
RTS0039517,118
RTS0039518,137
RTS0039519,119
RTS0039520,117
RTS0039521,118
RTS0039522,131
RTS0039523,130
RTS0039524,189
RTS0039525,257
RTS0039526,173
RTS0039527,198
RTS0039528,155
RTS0039529,198
RTS0039530,156
RTS0039531,199
RTS0039532,191
RTS0039533,209
RTS0039534,114
RTS0039535,166
RTS0039536,159
RTS0039537,132
RTS0039538,150
RTS0039539,157
RTS0039540,135
RTS0039541,151
RTS0039542,160
RTS0039543,123
RTS0039544,128
RTS0039545,157
RTS0039546,125
RTS0039547,126
RTS0039548,148
RTS0039549,154
RTS0039550,137
RTS0039551,167
RTS0039552,113
RTS0039553,143
RTS0039554,190
RTS0039555,193
RTS0039556,91
RTS0039557,148
RTS0039558,116
RTS0039559,128
RTS0039560,118
RTS0039561,165
RTS0039562,173
RTS0039563,153
RTS0039564,201
RTS0039565,234
RTS0039566,162
RTS0039567,134
RTS0039568,112
RTS0039569,118
RTS0039570,141
RTS0039571,126
RTS0039572,121
RTS0039573,150
RTS0039574,132
RTS0039575,108
RTS0039576,122
RTS0039577,203
RTS0039578,140
RTS0039579,191
RTS0039580,201
RTS0039581,190
RTS0039582,217
RTS0039583,288
RTS0039584,198
RTS0039585,199
RTS0039586,111
RTS0039587,134
RTS0039588,118
RTS0039589,115
RTS0039590,122
RTS0039591,349
RTS0039592,281
RTS0039593,233
RTS0039594,243
RTS0039595,270
RTS0039596,204
RTS0039597,186
RTS0039598,145
RTS0039599,163
RTS0039600,172
RTS0039601,134
RTS0039602,125
RTS0039603,118
RTS0039604,204
RTS0039605,145
RTS0039606,92
RTS0039607,149
RTS0039608,151
RTS0039609,132
RTS0039610,139
RTS0039611,160
RTS0039612,136
RTS0039613,151
RTS0039614,100
RTS0039615,91
RTS0039616,118
RTS0039617,112
RTS0039619,131
RTS0039620,114
RTS0039621,126
RTS0039622,116
RTS0039623,124
RTS0039624,124
RTS0039625,100
RTS0039626,145
RTS0039627,138
RTS0039628,102
RTS0039629,124
RTS0039630,125
RTS0039631,81
RTS0039632,98
RTS0039633,106
RTS0039634,116
RTS0039635,148
RTS0039636,93
RTS0039637,107
RTS0039638,155
RTS0039639,133
RTS0039640,95
RTS0039641,162
RTS0039642,153
RTS0039643,168
RTS0039644,141
RTS0039645,118
RTS0039646,167
RTS0039647,167
RTS0039648,145
RTS0039649,178
RTS0039650,147
RTS0039651,218
RTS0039652,347
RTS0039653,164
RTS0039654,194
RTS0039655,226
RTS0039656,327
RTS0039657,289
RTS0039658,223
RTS0039659,359
RTS0039660,217
RTS0039661,136
RTS0039662,91
RTS0039663,127
RTS0039664,136
RTS0039665,141
RTS0039666,161
RTS0039667,102
RTS0039668,111
RTS0039669,175
RTS0039670,121
RTS0039671,211
RTS0039672,263
RTS0039673,215
RTS0039674,191
RTS0039675,183
RTS0039676,121
RTS0039677,129
RTS0039678,108
RTS0039679,146
RTS0039680,108
RTS0039681,288
RTS0039682,213
RTS0039683,154
RTS0039684,236
RTS0039685,230
RTS0039686,519
RTS0039687,596
RTS0039688,544
RTS0039689,354
RTS0039690,389
RTS0039691,139
RTS0039692,164
RTS0039693,104
RTS0039694,157
RTS0039695,124
RTS0039696,153
RTS0039697,155
RTS0039698,136
RTS0039699,159
RTS0039700,149
RTS0039701,114
RTS0039702,157
RTS0039703,146
RTS0039704,163
RTS0039705,130
RTS0039706,159
RTS0039707,165
RTS0039708,140
RTS0039709,166
RTS0039710,192
RTS0039711,136
RTS0039712,195
RTS0039713,207
RTS0039714,136
RTS0039715,162
RTS0039716,123
RTS0039717,122
RTS0039718,104
RTS0039719,122
RTS0039720,248
RTS0039721,162
RTS0039722,158
RTS0039723,249
RTS0039724,155
RTS0039725,185
RTS0039726,182
RTS0039727,148
RTS0039728,152
RTS0039729,197
RTS0039730,189
RTS0039731,150
RTS0039732,160
RTS0039733,184
RTS0039734,193
RTS0039735,166
RTS0039736,158
RTS0039737,175
RTS0039738,156
RTS0039739,179
RTS0039740,135
RTS0039741,183
RTS0039742,147
RTS0039743,143
RTS0039744,132
RTS0039745,171
RTS0039746,235
RTS0039747,424
RTS0039749,248
RTS0039750,234
RTS0039751,123
RTS0039752,140
RTS0039753,154
RTS0039754,121
RTS0039755,164
RTS0039756,140
RTS0039757,166
RTS0039758,131
RTS0039759,118
RTS0039760,131
RTS0039761,166
RTS0039762,132
RTS0039763,168
RTS0039764,144
RTS0039765,127
RTS0039766,127
RTS0039767,125
RTS0039768,157
RTS0039769,129
RTS0039770,336
RTS0039771,149
RTS0039772,151
RTS0039773,148
RTS0039774,123
RTS0039775,206
RTS0039776,163
RTS0039777,123
RTS0039778,123
RTS0039779,120
RTS0039780,119
RTS0039781,272
RTS0039782,176
RTS0039783,223
RTS0039784,170
RTS0039785,374
RTS0039786,145
RTS0039787,120
RTS0039788,154
RTS0039789,110
RTS0039790,169
RTS0039791,178
RTS0039792,138
RTS0039793,134
RTS0039794,184
RTS0039795,127
RTS0039796,159
RTS0039797,193
RTS0039798,194
RTS0039799,162
RTS0039800,170
RTS0039801,130
RTS0039802,121
RTS0039803,146
RTS0039804,155
RTS0039805,153
RTS0039806,139
RTS0039807,130
RTS0039808,153
RTS0039809,135
RTS0039810,147
RTS0039811,148
RTS0039812,187
RTS0039813,135
RTS0039814,205
RTS0039815,178
RTS0039816,173
RTS0039817,167
RTS0039818,153
RTS0039819,161
RTS0039820,133
RTS0039821,148
RTS0039822,153
RTS0039823,171
RTS0039824,166
RTS0039825,173
RTS0039826,124
RTS0039827,148
RTS0039828,147
RTS0039829,175
RTS0039830,164
RTS0039831,111
RTS0039832,170
RTS0039833,128
RTS0039834,147
RTS0039835,177
RTS0039836,150
RTS0039838,114
RTS0039839,142
RTS0039840,102
RTS0039841,262
RTS0039842,229
RTS0039843,179
RTS0039844,301
RTS0039845,186
RTS0039846,155
RTS0039847,132
RTS0039848,103
RTS0039849,94
RTS0039850,110
RTS0039851,143
RTS0039852,160
RTS0039853,147
RTS0039854,134
RTS0039855,137
RTS0039856,120
RTS0039857,135
RTS0039858,130
RTS0039859,160
RTS0039860,156
RTS0039861,167
RTS0039862,149
RTS0039863,137
RTS0039864,157
RTS0039865,126
RTS0039866,181
RTS0039867,207
RTS0039868,159
RTS0039869,178
RTS0039870,202
RTS0039871,207
RTS0039872,201
RTS0039873,200
RTS0039874,260
RTS0039875,271
RTS0039876,120
RTS0039877,116
RTS0039878,118
RTS0039879,117
RTS0039880,100
RTS0039881,124
RTS0039882,124
RTS0039883,98
RTS0039884,139
RTS0039885,185
RTS0039886,141
RTS0039887,139
RTS0039888,169
RTS0039890,115
RTS0039891,163
RTS0039892,133
RTS0039893,188
RTS0039894,140
RTS0039895,152
RTS0039896,139
RTS0039897,132
RTS0039898,177
RTS0039899,122
RTS0039900,154
RTS0039901,135
RTS0039902,133
RTS0039903,113
RTS0039904,183
RTS0039905,161
RTS0039906,126
RTS0039907,174
RTS0039908,129
RTS0039909,117
RTS0039910,145
RTS0039911,86
RTS0039912,143
RTS0039913,148
RTS0039914,134
RTS0039915,146
RTS0039916,120
RTS0039917,143
RTS0039918,153
RTS0039919,135
RTS0039920,128
RTS0039921,188
RTS0039922,189
RTS0039923,130
RTS0039924,175
RTS0039925,129
RTS0039926,146
RTS0039927,137
RTS0039928,158
RTS0039929,164
RTS0039930,166
RTS0039931,138
RTS0039932,161
RTS0039933,130
RTS0039934,120
RTS0039935,147
RTS0039936,130
RTS0039937,146
RTS0039938,175
RTS0039939,127
RTS0039940,158
RTS0039941,125
RTS0039942,133
RTS0039943,102
RTS0039944,160
RTS0039945,115
RTS0039946,176
RTS0039947,188
RTS0039948,212
RTS0039949,176
RTS0039950,247
RTS0039951,136
RTS0039952,165
RTS0039953,158
RTS0039954,116
RTS0039955,154
RTS0039956,190
RTS0039957,233
RTS0039958,217
RTS0039959,194
RTS0039960,258
RTS0039961,129
RTS0039962,145
RTS0039963,141
RTS0039964,178
RTS0039965,170
RTS0039966,137
RTS0039967,77
RTS0039968,119
RTS0039969,137
RTS0039970,124
RTS0039971,136
RTS0039972,96
RTS0039973,94
RTS0039974,152
RTS0039975,117
RTS0039976,153
RTS0039977,150
RTS0039978,127
RTS0039979,133
RTS0039980,138
RTS0039981,141
RTS0039982,206
RTS0039983,225
RTS0039984,153
RTS0039985,296
RTS0039986,265
RTS0039987,207
RTS0039988,218
RTS0039989,196
RTS0039990,161
RTS0039991,118
RTS0039992,151
RTS0039993,125
RTS0039994,88
RTS0039995,172
RTS0039996,460
RTS0039997,263
RTS0039998,476
RTS0039999,390
RTS0040000,485
RTS0040001,116
RTS0040002,121
RTS0040003,128
RTS0040004,132
RTS0040005,178
RTS0040006,144
RTS0040007,121
RTS0040008,124
RTS0040009,144
RTS0040010,141
RTS0040011,138
RTS0040012,119
RTS0040013,138
RTS0040014,118
RTS0040015,121
RTS0040016,90
RTS0040017,120
RTS0040018,126
RTS0040019,159
RTS0040020,142
RTS0040021,117
RTS0040022,155
RTS0040023,157
RTS0040024,111
RTS0040025,120
RTS0040026,123
RTS0040027,139
RTS0040028,136
RTS0040029,149
RTS0040030,139
RTS0040031,149
RTS0040032,109
RTS0040033,105
RTS0040034,126
RTS0040035,97
RTS0040036,131
RTS0040037,120
RTS0040038,156
RTS0040039,114
RTS0040040,115
RTS0040041,119
RTS0040042,126
RTS0040043,155
RTS0040044,139
RTS0040045,116
RTS0040046,145
RTS0040047,166
RTS0040048,176
RTS0040049,131
RTS0040050,152
RTS0040051,133
RTS0040052,102
RTS0040053,144
RTS0040054,142
RTS0040055,124
RTS0040056,162
RTS0040057,104
RTS0040058,133
RTS0040059,119
RTS0040060,148
RTS0040061,142
RTS0040062,140
RTS0040063,152
RTS0040064,164
RTS0040065,156
RTS0040066,163
RTS0040067,151
RTS0040068,158
RTS0040069,100
RTS0040070,138
RTS0040071,133
RTS0040072,148
RTS0040073,163
RTS0040074,171
RTS0040075,127
RTS0040076,127
RTS0040077,134
RTS0040078,125
RTS0040079,142
RTS0040080,127
RTS0040081,132
RTS0040082,124
RTS0040083,113
RTS0040084,122
RTS0040085,125
RTS0040086,130
RTS0040087,117
RTS0040088,151
RTS0040089,127
RTS0040090,149
RTS0040091,130
RTS0040092,132
RTS0040093,138
RTS0040094,116
RTS0040095,158
RTS0040096,184
RTS0040097,151
RTS0040098,116
RTS0040099,160
RTS0040100,145
RTS0040101,125
RTS0040102,99
RTS0040103,93
RTS0040104,112
RTS0040105,121
RTS0040106,244
RTS0040107,236
RTS0040108,182
RTS0040109,220
RTS0040110,199
RTS0040111,102
RTS0040112,178
RTS0040113,102
RTS0040114,112
RTS0040115,207
RTS0040116,630
RTS0040117,415
RTS0040118,235
RTS0040119,361
RTS0040120,465
RTS0040121,191
RTS0040122,185
RTS0040123,188
RTS0040124,157
RTS0040125,185
RTS0040126,159
RTS0040127,245
RTS0040128,159
RTS0040129,192
RTS0040130,224
RTS0040131,156
RTS0040132,133
RTS0040133,118
RTS0040134,126
RTS0040135,153
RTS0040136,111
RTS0040137,115
RTS0040138,157
RTS0040139,132
RTS0040140,137
RTS0040141,153
RTS0040142,220
RTS0040143,190
RTS0040144,188
RTS0040145,150
RTS0040146,173
RTS0040147,183
RTS0040148,121
RTS0040149,150
RTS0040150,146
RTS0040151,140
RTS0040152,135
RTS0040153,129
RTS0040154,171
RTS0040155,132
RTS0040156,144
RTS0040157,153
RTS0040158,113
RTS0040159,159
RTS0040160,154
RTS0040161,164
RTS0040162,108
RTS0040163,143
RTS0040164,148
RTS0040165,150
RTS0040166,88
RTS0040167,128
RTS0040168,112
RTS0040169,175
RTS0040170,111
RTS0040171,50
RTS0040172,131
RTS0040173,92
RTS0040174,97
RTS0040175,128
RTS0040176,112
RTS0040177,97
RTS0040178,106
RTS0040179,90
RTS0040180,128
RTS0040181,175
RTS0040182,149
RTS0040183,125
RTS0040184,114
RTS0040185,129
RTS0040186,143
RTS0040187,128
RTS0040188,90
RTS0040189,129
RTS0040190,99
RTS0040191,151
RTS0040192,121
RTS0040193,123
RTS0040194,144
RTS0040195,184
RTS0040196,103
RTS0040197,99
RTS0040198,109
RTS0040199,152
RTS0040200,120
RTS0040201,184
RTS0040202,176
RTS0040203,146
RTS0040204,151
RTS0040205,152
RTS0040206,119
RTS0040207,100
RTS0040208,117
RTS0040209,138
RTS0040210,160
RTS0040211,179
RTS0040212,153
RTS0040213,122
RTS0040214,149
RTS0040215,177
RTS0040216,143
RTS0040217,112
RTS0040218,119
RTS0040219,131
RTS0040220,96
RTS0040221,111
RTS0040222,114
RTS0040223,130
RTS0040224,104
RTS0040225,131
RTS0040226,147
RTS0040227,56
RTS0040228,115
RTS0040229,110
RTS0040230,154
RTS0040231,92
RTS0040232,103
RTS0040233,105
RTS0040234,127
RTS0040235,93
RTS0040236,112
RTS0040237,138
RTS0040238,133
RTS0040239,144
RTS0040240,115
RTS0040241,107
RTS0040242,132
RTS0040243,127
RTS0040244,133
RTS0040245,149
RTS0040246,138
RTS0040247,132
RTS0040248,117
RTS0040249,153
RTS0040250,113
RTS0040251,140
RTS0040252,147
RTS0040253,104
RTS0040254,129
RTS0040255,119
RTS0040256,99
RTS0040257,101
RTS0040258,124
RTS0040259,108
RTS0040260,155
RTS0040261,78
RTS0040262,121
RTS0040263,155
RTS0040264,140
RTS0040265,137
RTS0040266,111
RTS0040267,112
RTS0040268,138
RTS0040269,112
RTS0040270,158
RTS0040271,170
RTS0040272,142
RTS0040273,163
RTS0040274,170
RTS0040275,153
RTS0040276,124
RTS0040277,148
RTS0040278,344
RTS0040279,233
RTS0040280,137
RTS0040281,103
RTS0040282,103
RTS0040283,121
RTS0040284,128
RTS0040285,142
RTS0040286,149
RTS0040287,111
RTS0040288,145
RTS0040289,126
RTS0040290,151
RTS0040291,78
RTS0040292,111
RTS0040293,111
RTS0040294,130
RTS0040295,134
RTS0040296,128
RTS0040297,142
RTS0040298,118
RTS0040299,112
RTS0040300,125
RTS0040301,119
RTS0040302,109
RTS0040303,97
RTS0040304,107
RTS0040305,148
RTS0040306,130
RTS0040307,126
RTS0040308,122
RTS0040309,137
RTS0040310,114
RTS0040311,148
RTS0040312,150
RTS0040313,102
RTS0040314,114
RTS0040315,128
RTS0040316,142
RTS0040317,162
RTS0040318,127
RTS0040319,206
RTS0040320,160
RTS0040321,130
RTS0040322,167
RTS0040323,127
RTS0040324,164
RTS0040325,82
RTS0040326,177
RTS0040327,194
RTS0040328,333
RTS0040329,394
RTS0040330,269
RTS0040331,229
RTS0040332,207
RTS0040333,182
RTS0040334,228
RTS0040335,173
RTS0040336,154
RTS0040337,223
RTS0040338,62
RTS0040339,149
RTS0040340,155
RTS0040341,160
RTS0040342,110
RTS0040343,113
RTS0040344,151
RTS0040345,173
RTS0040346,151
RTS0040347,171
RTS0040348,123
RTS0040349,223
RTS0040350,150
RTS0040351,142
RTS0040352,182
RTS0040353,169
RTS0040354,145
RTS0040355,138
RTS0040356,169
RTS0040357,189
RTS0040358,157
RTS0040359,159
RTS0040360,184
RTS0040361,134
RTS0040363,101
RTS0040364,140
RTS0040365,122
RTS0040366,141
RTS0040367,161
RTS0040368,197
RTS0040369,165
RTS0040370,167
RTS0040371,164
RTS0040372,166
RTS0040373,203
RTS0040374,152
RTS0040375,123
RTS0040376,157
RTS0040377,153
RTS0040378,156
RTS0040379,165
RTS0040380,122
RTS0040381,125
RTS0040382,117
RTS0040383,134
RTS0040384,104
RTS0040385,110
RTS0040386,269
RTS0040387,167
RTS0040388,259
RTS0040389,228
RTS0040390,217
RTS0040391,161
RTS0040392,195
RTS0040393,161
RTS0040394,159
RTS0040395,162
RTS0040396,153
RTS0040397,138
RTS0040398,146
RTS0040399,139
RTS0040400,154
RTS0040401,342
RTS0040402,299
RTS0040403,212
RTS0040404,273
RTS0040405,117
RTS0040406,119
RTS0040407,138
RTS0040408,146
RTS0040409,171
RTS0040410,142
RTS0040411,129
RTS0040412,97
RTS0040413,160
RTS0040414,157
RTS0040415,161
RTS0040416,727
RTS0040417,285
RTS0040418,270
RTS0040419,748
RTS0040420,866
RTS0040421,134
RTS0040422,151
RTS0040423,133
RTS0040424,138
RTS0040425,109
RTS0040426,102
RTS0040428,182
RTS0040429,131
RTS0040430,136
RTS0040431,169
RTS0040432,93
RTS0040433,137
RTS0040434,127
RTS0040435,167
RTS0040436,219
RTS0040437,304
RTS0040438,451
RTS0040439,395
RTS0040440,429
RTS0040441,173
RTS0040442,133
RTS0040443,177
RTS0040444,143
RTS0040445,143
RTS0040446,233
RTS0040447,236
RTS0040448,210
RTS0040449,205
RTS0040450,205
RTS0040451,465
RTS0040452,455
RTS0040453,505
RTS0040454,481
RTS0040455,918
RTS0040456,163
RTS0040457,134
RTS0040458,73
RTS0040459,117
RTS0040460,118
RTS0040461,109
RTS0040462,97
RTS0040463,147
RTS0040464,134
RTS0040465,118
RTS0040466,170
RTS0040467,123
RTS0040468,151
RTS0040469,133
RTS0040470,114
RTS0040471,196
RTS0040472,135
RTS0040473,128
RTS0040474,108
RTS0040475,135
RTS0040476,128
RTS0040477,163
RTS0040478,135
RTS0040479,120
RTS0040480,142
RTS0040481,220
RTS0040482,192
RTS0040483,138
RTS0040484,220
RTS0040485,225
RTS0040486,161
RTS0040487,133
RTS0040488,131
RTS0040489,166
RTS0040490,163
RTS0040491,124
RTS0040492,121
RTS0040493,128
RTS0040494,151
RTS0040495,135
RTS0040496,238
RTS0040497,225
RTS0040498,239
RTS0040499,175
RTS0040500,198
RTS0040501,123
RTS0040502,126
RTS0040503,181
RTS0040504,154
RTS0040505,91
RTS0040506,112
RTS0040507,125
RTS0040508,134
RTS0040509,114
RTS0040510,76
RTS0040511,202
RTS0040512,165
RTS0040513,179
RTS0040514,160
RTS0040515,175
RTS0040516,129
RTS0040517,131
RTS0040518,120
RTS0040519,124
RTS0040520,116
RTS0040521,101
RTS0040522,120
RTS0040523,102
RTS0040524,102
RTS0040525,137
RTS0040526,189
RTS0040527,131
RTS0040528,160
RTS0040529,173
RTS0040530,165
RTS0040531,149
RTS0040532,224
RTS0040533,153
RTS0040534,165
RTS0040535,168
RTS0040536,131
RTS0040537,185
RTS0040538,148
RTS0040539,166
RTS0040540,131
RTS0040541,98
RTS0040542,95
RTS0040543,124
RTS0040544,135
RTS0040545,89
RTS0040546,101
RTS0040547,95
RTS0040548,123
RTS0040549,134
RTS0040550,113
RTS0040551,87
RTS0040552,143
RTS0040553,153
RTS0040554,125
RTS0040555,140
RTS0040556,152
RTS0040557,146
RTS0040558,152
RTS0040559,140
RTS0040560,131
RTS0040561,125
RTS0040562,100
RTS0040563,132
RTS0040564,154
RTS0040565,146
RTS0040566,148
RTS0040567,176
RTS0040568,108
RTS0040569,151
RTS0040570,142
RTS0040571,298
RTS0040572,261
RTS0040573,428
RTS0040574,533
RTS0040575,308
RTS0040576,130
RTS0040577,140
RTS0040578,109
RTS0040579,110
RTS0040580,160
RTS0040581,86
RTS0040582,187
RTS0040583,137
RTS0040584,132
RTS0040585,178
RTS0040586,170
RTS0040587,109
RTS0040588,148
RTS0040589,107
RTS0040590,142
RTS0040591,175
RTS0040592,123
RTS0040593,92
RTS0040594,114
RTS0040595,165
RTS0040596,155
RTS0040597,180
RTS0040598,116
RTS0040599,127
RTS0040600,193
RTS0040601,142
RTS0040602,159
RTS0040603,134
RTS0040604,178
RTS0040605,152
RTS0040606,126
RTS0040607,180
RTS0040608,156
RTS0040609,129
RTS0040610,167
RTS0040611,171
RTS0040612,164
RTS0040613,126
RTS0040614,180
RTS0040615,140
RTS0040616,141
RTS0040617,136
RTS0040618,99
RTS0040619,193
RTS0040620,147
RTS0040621,132
RTS0040622,140
RTS0040623,140
RTS0040624,156
RTS0040625,149
RTS0040626,96
RTS0040627,115
RTS0040628,143
RTS0040629,179
RTS0040630,155
RTS0040631,189
RTS0040632,158
RTS0040633,183
RTS0040634,167
RTS0040635,139
RTS0040636,165
RTS0040637,158
RTS0040638,139
RTS0040639,157
RTS0040640,123
RTS0040641,188
RTS0040642,261
RTS0040643,171
RTS0040644,263
RTS0040645,298
RTS0040646,156
RTS0040647,118
RTS0040648,178
RTS0040649,161
RTS0040650,115
RTS0040651,179
RTS0040652,91
RTS0040653,150
RTS0040654,161
RTS0040655,144
RTS0040656,196
RTS0040657,165
RTS0040658,142
RTS0040659,142
RTS0040660,125
RTS0040661,114
RTS0040662,83
RTS0040663,113
RTS0040664,121
RTS0040665,109
RTS0040666,151
RTS0040667,137
RTS0040668,94
RTS0040669,103
RTS0040670,112
RTS0040671,127
RTS0040672,151
RTS0040673,144
RTS0040674,117
RTS0040675,130
RTS0040676,376
RTS0040677,332
RTS0040678,849
RTS0040679,323
RTS0040680,750
RTS0040681,178
RTS0040682,188
RTS0040683,320
RTS0040684,373
RTS0040685,228
RTS0040686,121
RTS0040687,147
RTS0040688,99
RTS0040689,94
RTS0040690,131
RTS0040691,135
RTS0040692,90
RTS0040693,150
RTS0040694,135
RTS0040695,125
RTS0040696,111
RTS0040697,163
RTS0040698,105
RTS0040699,150
RTS0040700,127
RTS0040701,201
RTS0040702,439
RTS0040703,345
RTS0040704,322
RTS0040705,444
RTS0040706,139
RTS0040707,103
RTS0040708,100
RTS0040709,140
RTS0040710,132
RTS0040711,106
RTS0040712,114
RTS0040713,142
RTS0040714,133
RTS0040715,128
RTS0040716,144
RTS0040717,100
RTS0040718,121
RTS0040719,158
RTS0040720,138
RTS0040721,87
RTS0040722,89
RTS0040723,143
RTS0040724,121
RTS0040725,92
RTS0040726,158
RTS0040727,189
RTS0040728,166
RTS0040729,149
RTS0040730,179
RTS0040731,178
RTS0040732,151
RTS0040733,137
RTS0040734,176
RTS0040735,153
RTS0040736,374
RTS0040737,268
RTS0040738,261
RTS0040739,273
RTS0040740,297
RTS0040741,133
RTS0040742,101
RTS0040743,153
RTS0040744,143
RTS0040745,171
RTS0040746,145
RTS0040747,139
RTS0040748,108
RTS0040749,161
RTS0040750,129
RTS0040751,138
RTS0040752,168
RTS0040753,101
RTS0040754,122
RTS0040755,114
RTS0040756,124
RTS0040757,107
RTS0040758,97
RTS0040759,123
RTS0040760,171
RTS0040761,207
RTS0040762,173
RTS0040763,135
RTS0040764,160
RTS0040765,224
RTS0040766,144
RTS0040767,150
RTS0040768,161
RTS0040769,217
RTS0040770,140
RTS0040771,140
RTS0040772,107
RTS0040773,149
RTS0040774,155
RTS0040775,170
RTS0040776,132
RTS0040777,193
RTS0040778,242
RTS0040779,214
RTS0040780,240
RTS0040781,170
RTS0040782,240
RTS0040783,105
RTS0040784,177
RTS0040785,157
RTS0040786,144
RTS0040787,146
RTS0040788,120
RTS0040789,132
RTS0040790,98
RTS0040791,155
RTS0040792,183
RTS0040793,99
RTS0040794,110
RTS0040795,129
RTS0040796,245
RTS0040797,269
RTS0040798,153
RTS0040799,135
RTS0040800,121
RTS0040801,201
RTS0040802,173
RTS0040803,194
RTS0040804,145
RTS0040805,132
RTS0040806,89
RTS0040807,134
RTS0040808,141
RTS0040809,151
RTS0040810,128
RTS0040811,245
RTS0040812,232
RTS0040813,118
RTS0040814,236
RTS0040815,280
RTS0040816,160
RTS0040817,99
RTS0040818,197
RTS0040819,133
RTS0040820,178
RTS0040821,165
RTS0040822,185
RTS0040823,156
RTS0040824,131
RTS0040825,151
RTS0040826,199
RTS0040827,135
RTS0040828,167
RTS0040830,179
RTS0040831,132
RTS0040832,135
RTS0040833,145
RTS0040834,127
RTS0040836,305
RTS0040837,202
RTS0040838,255
RTS0040839,271
RTS0040840,187
RTS0040841,183
RTS0040842,226
RTS0040843,253
RTS0040844,218
RTS0040845,207
RTS0040846,164
RTS0040847,143
RTS0040848,119
RTS0040849,115
RTS0040850,194
RTS0040851,191
RTS0040852,132
RTS0040853,174
RTS0040854,217
RTS0040855,168
RTS0040856,129
RTS0040857,138
RTS0040858,132
RTS0040859,93
RTS0040860,107
RTS0040861,155
RTS0040862,137
RTS0040863,134
RTS0040864,140
RTS0040865,126
RTS0040866,126
RTS0040867,113
RTS0040868,118
RTS0040869,137
RTS0040870,129
RTS0040871,128
RTS0040872,190
RTS0040873,137
RTS0040874,199
RTS0040875,142
RTS0040876,138
RTS0040877,123
RTS0040878,137
RTS0040879,158
RTS0040880,158
RTS0040881,106
RTS0040882,97
RTS0040883,101
RTS0040884,116
RTS0040885,122
RTS0040886,132
RTS0040887,138
RTS0040888,168
RTS0040889,176
RTS0040890,130
RTS0040891,106
RTS0040892,157
RTS0040893,109
RTS0040894,113
RTS0040895,118
RTS0040896,107
RTS0040897,111
RTS0040898,110
RTS0040899,111
RTS0040900,125
RTS0040901,142
RTS0040902,114
RTS0040903,104
RTS0040904,123
RTS0040905,152
RTS0040906,136
RTS0040907,154
RTS0040908,152
RTS0040909,144
RTS0040910,119
RTS0040911,182
RTS0040912,131
RTS0040913,127
RTS0040914,133
RTS0040915,149
RTS0040916,130
RTS0040917,151
RTS0040918,166
RTS0040919,128
RTS0040920,112
RTS0040921,126
RTS0040922,112
RTS0040923,135
RTS0040924,138
RTS0040925,143
RTS0040926,116
RTS0040927,108
RTS0040928,113
RTS0040929,96
RTS0040930,95
RTS0040931,146
RTS0040932,153
RTS0040933,99
RTS0040934,150
RTS0040935,160
RTS0040936,114
RTS0040937,176
RTS0040938,115
RTS0040939,135
RTS0040940,102
RTS0040941,182
RTS0040942,165
RTS0040943,110
RTS0040944,232
RTS0040945,175
RTS0040946,592
RTS0040947,799
RTS0040948,853
RTS0040949,320
RTS0040950,709
RTS0040951,150
RTS0040952,106
RTS0040953,99
RTS0040954,118
RTS0040955,123
RTS0040956,184
RTS0040957,100
RTS0040958,172
RTS0040959,172
RTS0040960,158
RTS0040961,129
RTS0040962,109
RTS0040963,144
RTS0040964,139
RTS0040965,109
RTS0040966,158
RTS0040967,171
RTS0040968,203
RTS0040969,105
RTS0040970,172
RTS0040971,172
RTS0040972,154
RTS0040973,141
RTS0040974,160
RTS0040975,136
RTS0040976,150
RTS0040977,120
RTS0040978,113
RTS0040979,162
RTS0040980,132
RTS0040981,125
RTS0040982,157
RTS0040983,158
RTS0040984,138
RTS0040985,137
RTS0040986,175
RTS0040987,163
RTS0040988,168
RTS0040989,156
RTS0040990,130
RTS0040991,179
RTS0040992,125
RTS0040993,144
RTS0040994,184
RTS0040995,150
RTS0040996,199
RTS0040997,225
RTS0040998,152
RTS0040999,203
RTS0041000,209
RTS0041001,117
RTS0041002,127
RTS0041003,133
RTS0041004,156
RTS0041005,148
RTS0041006,133
RTS0041007,123
RTS0041008,149
RTS0041009,148
RTS0041010,119
RTS0041011,112
RTS0041012,130
RTS0041013,128
RTS0041014,161
RTS0041015,155
RTS0041016,188
RTS0041017,151
RTS0041018,150
RTS0041019,193
RTS0041020,150
RTS0041021,129
RTS0041022,137
RTS0041023,175
RTS0041024,168
RTS0041025,179
RTS0041026,153
RTS0041027,135
RTS0041028,197
RTS0041029,146
RTS0041030,140
RTS0041031,193
RTS0041032,189
RTS0041033,165
RTS0041034,181
RTS0041035,197
RTS0041036,177
RTS0041037,121
RTS0041038,148
RTS0041039,125
RTS0041040,171
RTS0041041,203
RTS0041042,206
RTS0041043,231
RTS0041044,146
RTS0041045,136
RTS0041046,452
RTS0041047,403
RTS0041048,201
RTS0041049,631
RTS0041050,665
RTS0041051,197
RTS0041052,108
RTS0041053,150
RTS0041054,183
RTS0041055,152
RTS0041056,138
RTS0041057,111
RTS0041058,147
RTS0041059,109
RTS0041060,148
RTS0041061,145
RTS0041062,154
RTS0041063,143
RTS0041064,149
RTS0041066,151
RTS0041067,148
RTS0041068,164
RTS0041069,181
RTS0041070,243
RTS0041071,136
RTS0041072,165
RTS0041073,165
RTS0041074,115
RTS0041075,178
RTS0041076,129
RTS0041077,121
RTS0041078,171
RTS0041079,137
RTS0041080,130
RTS0041081,165
RTS0041082,117
RTS0041083,142
RTS0041084,124
RTS0041085,106
RTS0041086,229
RTS0041087,242
RTS0041088,207
RTS0041089,206
RTS0041090,169
RTS0041091,147
RTS0041092,165
RTS0041093,141
RTS0041094,159
RTS0041095,137
RTS0041096,113
RTS0041097,143
RTS0041098,139
RTS0041099,149
RTS0041100,109
RTS0041101,166
RTS0041102,176
RTS0041103,153
RTS0041104,180
RTS0041105,204
RTS0041106,310
RTS0041107,507
RTS0041108,394
RTS0041109,369
RTS0041110,247
RTS0041111,152
RTS0041112,151
RTS0041113,126
RTS0041114,154
RTS0041115,185
RTS0041116,201
RTS0041117,248
RTS0041118,258
RTS0041119,210
RTS0041120,202
RTS0041121,198
RTS0041122,165
RTS0041123,179
RTS0041124,78
RTS0041125,134
RTS0041126,159
RTS0041127,159
RTS0041128,190
RTS0041129,133
RTS0041130,156
RTS0041131,166
RTS0041132,177
RTS0041133,147
RTS0041134,170
RTS0041135,186
RTS0041136,158
RTS0041137,153
RTS0041138,157
RTS0041139,154
RTS0041140,126
RTS0041141,148
RTS0041142,154
RTS0041143,85
RTS0041144,126
RTS0041145,154
RTS0041146,104
RTS0041147,122
RTS0041148,104
RTS0041149,145
RTS0041150,131
RTS0041151,214
RTS0041152,192
RTS0041153,152
RTS0041154,199
RTS0041155,232
RTS0041156,195
RTS0041157,138
RTS0041158,157
RTS0041159,145
RTS0041160,108
RTS0041161,158
RTS0041162,103
RTS0041163,146
RTS0041164,148
RTS0041165,109
RTS0041166,102
RTS0041167,186
RTS0041168,147
RTS0041169,124
RTS0041170,140
RTS0041171,217
RTS0041172,265
RTS0041173,158
RTS0041174,281
RTS0041175,264
RTS0041176,134
RTS0041177,177
RTS0041178,190
RTS0041179,169
RTS0041180,156
RTS0041181,174
RTS0041182,162
RTS0041183,143
RTS0041184,135
RTS0041185,160
RTS0041186,127
RTS0041187,165
RTS0041188,113
RTS0041189,148
RTS0041190,164
RTS0041191,274
RTS0041192,212
RTS0041193,186
RTS0041194,133
RTS0041195,132
RTS0041196,158
RTS0041197,142
RTS0041198,158
RTS0041199,127
RTS0041200,152
RTS0041201,129
RTS0041202,165
RTS0041203,154
RTS0041204,147
RTS0041205,122
RTS0041206,114
RTS0041207,167
RTS0041208,187
RTS0041209,157
RTS0041210,73
RTS0041211,325
RTS0041212,363
RTS0041213,459
RTS0041214,323
RTS0041215,262
RTS0041216,148
RTS0041217,168
RTS0041218,158
RTS0041219,155
RTS0041220,109
RTS0041221,192
RTS0041222,100
RTS0041223,114
RTS0041224,152
RTS0041225,159
RTS0041226,143
RTS0041227,176
RTS0041228,126
RTS0041229,181
RTS0041230,132
RTS0041231,222
RTS0041232,245
RTS0041233,302
RTS0041234,383
RTS0041235,233
RTS0041236,143
RTS0041237,118
RTS0041238,120
RTS0041239,131
RTS0041240,156
RTS0041241,189
RTS0041242,176
RTS0041243,143
RTS0041244,185
RTS0041246,166
RTS0041247,190
RTS0041248,126
RTS0041249,137
RTS0041250,214
RTS0041251,125
RTS0041252,155
RTS0041253,141
RTS0041254,149
RTS0041255,115
RTS0041256,118
RTS0041257,147
RTS0041258,148
RTS0041259,134
RTS0041260,144
RTS0041261,223
RTS0041262,207
RTS0041263,197
RTS0041265,220
RTS0041266,190
RTS0041267,143
RTS0041268,151
RTS0041269,167
RTS0041270,184
RTS0041271,180
RTS0041272,131
RTS0041273,135
RTS0041274,161
RTS0041275,161
RTS0041276,191
RTS0041277,159
RTS0041278,202
RTS0041279,184
RTS0041280,171
RTS0041281,131
RTS0041282,122
RTS0041283,140
RTS0041284,157
RTS0041285,104
RTS0041286,136
RTS0041287,115
RTS0041288,107
RTS0041289,181
RTS0041290,154
RTS0041291,131
RTS0041292,155
RTS0041293,134
RTS0041294,104
RTS0041295,141
RTS0041296,165
RTS0041297,154
RTS0041298,154
RTS0041299,129
RTS0041300,144
RTS0041301,127
RTS0041302,168
RTS0041303,162
RTS0041304,165
RTS0041305,135
RTS0041306,179
RTS0041307,143
RTS0041308,141
RTS0041309,187
RTS0041310,159
RTS0041311,106
RTS0041312,139
RTS0041313,148
RTS0041314,159
RTS0041315,137
RTS0041316,147
RTS0041317,154
RTS0041318,175
RTS0041319,109
RTS0041320,133
RTS0041321,166
RTS0041322,122
RTS0041323,132
RTS0041324,146
RTS0041325,172
RTS0041326,159
RTS0041327,130
RTS0041328,240
RTS0041329,197
RTS0041330,205
RTS0041331,109
RTS0041332,130
RTS0041333,115
RTS0041334,129
RTS0041335,133
RTS0041346,174
RTS0041347,149
RTS0041348,133
RTS0041349,241
RTS0041350,294
RTS0041351,138
RTS0041352,150
RTS0041353,133
RTS0041354,145
RTS0041355,149
RTS0041356,114
RTS0041357,84
RTS0041358,116
RTS0041359,158
RTS0041360,144
RTS0041361,173
RTS0041362,193
RTS0041363,168
RTS0041364,163
RTS0041365,196
RTS0041366,150
RTS0041367,133
RTS0041368,137
RTS0041369,106
RTS0041370,122
RTS0041371,158
RTS0041372,149
RTS0041373,117
RTS0041374,127
RTS0041375,132
RTS0041376,335
RTS0041377,100
RTS0041378,120
RTS0041379,59
RTS0041380,132
RTS0041381,149
RTS0041382,169
RTS0041383,109
RTS0041384,136
RTS0041385,146
RTS0041386,172
RTS0041387,137
RTS0041388,167
RTS0041389,147
RTS0041390,152
RTS0041391,135
RTS0041392,131
RTS0041393,88
RTS0041394,138
RTS0041395,91
RTS0041396,126
RTS0041397,109
RTS0041398,147
RTS0041399,124
RTS0041400,138
RTS0041401,147
RTS0041402,196
RTS0041403,105
RTS0041404,98
RTS0041405,143
RTS0041406,170
RTS0041407,174
RTS0041408,129
RTS0041409,125
RTS0041410,144
RTS0041411,126
RTS0041412,173
RTS0041413,134
RTS0041414,149
RTS0041415,140
RTS0041416,113
RTS0041417,113
RTS0041418,134
RTS0041419,124
RTS0041420,115
RTS0041421,108
RTS0041422,135
RTS0041423,108
RTS0041424,127
RTS0041425,146
RTS0041426,136
RTS0041427,136
RTS0041428,164
RTS0041429,173
RTS0041430,183
RTS0041431,177
RTS0041432,115
RTS0041433,110
RTS0041434,145
RTS0041435,170
RTS0041436,141
RTS0041437,85
RTS0041438,123
RTS0041439,162
RTS0041440,153
RTS0041441,145
RTS0041442,131
RTS0041443,196
RTS0041444,169
RTS0041445,119
RTS0041446,143
RTS0041447,168
RTS0041448,119
RTS0041449,139
RTS0041450,174
RTS0041451,167
RTS0041452,178
RTS0041453,180
RTS0041454,126
RTS0041455,144
RTS0041456,124
RTS0041457,124
RTS0041458,97
RTS0041459,152
RTS0041460,107
RTS0041461,98
RTS0041462,150
RTS0041463,118
RTS0041464,106
RTS0041465,144
RTS0041466,185
RTS0041467,224
RTS0041468,242
RTS0041469,199
RTS0041470,313
RTS0041471,146
RTS0041472,132
RTS0041473,111
RTS0041474,133
RTS0041475,155
RTS0041476,143
RTS0041477,149
RTS0041478,117
RTS0041479,128
RTS0041480,126
RTS0041481,126
RTS0041482,133
RTS0041483,103
RTS0041484,132
RTS0041485,125
RTS0041486,132
RTS0041487,226
RTS0041488,185
RTS0041489,176
RTS0041490,165
RTS0041491,204
RTS0041492,94
RTS0041493,112
RTS0041494,109
RTS0041495,120
RTS0041496,237
RTS0041497,280
RTS0041498,312
RTS0041499,278
RTS0041500,193
RTS0041501,174
RTS0041502,139
RTS0041503,183
RTS0041504,207
RTS0041505,192
RTS0041506,146
RTS0041507,119
RTS0041508,121
RTS0041509,131
RTS0041510,157
RTS0041511,135
RTS0041512,122
RTS0041513,116
RTS0041514,133
RTS0041515,123
RTS0041516,110
RTS0041517,131
RTS0041518,131
RTS0041519,129
RTS0041520,125
RTS0041521,125
RTS0041522,173
RTS0041523,171
RTS0041524,129
RTS0041525,141
RTS0041526,316
RTS0041527,971
RTS0041528,760
RTS0041529,158
RTS0041530,624
RTS0041531,139
RTS0041532,128
RTS0041533,105
RTS0041534,141
RTS0041535,129
RTS0041536,193
RTS0041537,158
RTS0041538,203
RTS0041540,133
RTS0041541,116
RTS0041542,126
RTS0041543,94
RTS0041544,135
RTS0041545,121
RTS0041546,86
RTS0041547,131
RTS0041548,131
RTS0041549,141
RTS0041550,153
RTS0041551,175
RTS0041552,151
RTS0041553,123
RTS0041554,98
RTS0041555,135
RTS0041556,109
RTS0041557,99
RTS0041558,132
RTS0041559,128
RTS0041560,92
RTS0041561,123
RTS0041562,149
RTS0041563,130
RTS0041564,159
RTS0041565,155
RTS0041566,206
RTS0041567,288
RTS0041568,290
RTS0041569,190
RTS0041570,211
RTS0041571,100
RTS0041572,111
RTS0041573,116
RTS0041574,131
RTS0041575,132
RTS0041576,113
RTS0041577,111
RTS0041578,119
RTS0041579,89
RTS0041580,130
RTS0041581,134
RTS0041582,177
RTS0041583,140
RTS0041584,123
RTS0041585,133
RTS0041586,139
RTS0041587,186
RTS0041588,124
RTS0041589,159
RTS0041590,108
RTS0041591,93
RTS0041592,137
RTS0041593,131
RTS0041594,127
RTS0041595,108
RTS0041596,119
RTS0041597,106
RTS0041598,158
RTS0041599,79
RTS0041600,123
RTS0041601,123
RTS0041602,139
RTS0041603,136
RTS0041604,125
RTS0041605,140
RTS0041606,105
RTS0041607,113
RTS0041608,127
RTS0041609,163
RTS0041610,111
RTS0041611,167
RTS0041612,177
RTS0041613,164
RTS0041614,121
RTS0041615,191
RTS0041616,129
RTS0041617,161
RTS0041618,172
RTS0041619,121
RTS0041620,175
RTS0041621,178
RTS0041622,106
RTS0041623,126
RTS0041624,148
RTS0041625,147
RTS0041626,512
RTS0041627,556
RTS0041628,471
RTS0041629,641
RTS0041630,475
RTS0041631,131
RTS0041632,153
RTS0041633,178
RTS0041634,206
RTS0041635,206
RTS0041636,191
RTS0041637,258
RTS0041638,201
RTS0041639,149
RTS0041640,208
RTS0041641,159
RTS0041642,138
RTS0041643,137
RTS0041644,117
RTS0041645,153
RTS0041646,134
RTS0041647,180
RTS0041648,149
RTS0041649,129
RTS0041650,137
RTS0041651,131
RTS0041652,131
RTS0041653,150
RTS0041654,134
RTS0041655,154
RTS0041656,160
RTS0041657,171
RTS0041658,190
RTS0041659,150
RTS0041660,140
RTS0041661,266
RTS0041662,241
RTS0041663,139
RTS0041664,140
RTS0041665,143
RTS0041666,187
RTS0041667,121
RTS0041668,147
RTS0041669,158
RTS0041670,181
RTS0041671,138
RTS0041672,119
RTS0041673,125
RTS0041674,142
RTS0041675,118
RTS0041676,149
RTS0041677,133
RTS0041678,120
RTS0041679,203
RTS0041680,170
RTS0041681,125
RTS0041682,156
RTS0041683,133
RTS0041684,139
RTS0041685,190
RTS0041686,143
RTS0041687,72
RTS0041688,145
RTS0041689,94
RTS0041690,111
RTS0041691,252
RTS0041692,129
RTS0041693,160
RTS0041694,124
RTS0041695,146
RTS0041696,139
RTS0041697,129
RTS0041698,123
RTS0041699,123
RTS0041700,94
RTS0041701,114
RTS0041702,94
RTS0041703,129
RTS0041704,111
RTS0041705,128
RTS0041706,170
RTS0041707,128
RTS0041708,189
RTS0041709,167
RTS0041710,154
RTS0041711,102
RTS0041712,146
RTS0041713,142
RTS0041714,147
RTS0041715,112
RTS0041716,1438
RTS0041717,1203
RTS0041718,1702
RTS0041719,1525
RTS0041720,1302
RTS0041721,160
RTS0041722,109
RTS0041723,168
RTS0041724,173
RTS0041725,150
RTS0041726,124
RTS0041727,119
RTS0041728,148
RTS0041729,128
RTS0041730,125
RTS0041731,109
RTS0041732,90
RTS0041733,119
RTS0041734,91
RTS0041735,171
RTS0041736,141
RTS0041737,126
RTS0041738,146
RTS0041739,151
RTS0041740,126
RTS0041741,160
RTS0041742,161
RTS0041743,225
RTS0041744,168
RTS0041745,132
RTS0041746,371
RTS0041747,289
RTS0041748,232
RTS0041749,217
RTS0041750,249
RTS0041751,117
RTS0041752,94
RTS0041753,153
RTS0041754,132
RTS0041755,137
RTS0041756,277
RTS0041757,191
RTS0041758,215
RTS0041759,319
RTS0041760,173
RTS0041761,114
RTS0041762,100
RTS0041763,169
RTS0041764,129
RTS0041765,132
RTS0041766,133
RTS0041767,127
RTS0041768,109
RTS0041769,134
RTS0041770,156
RTS0041771,123
RTS0041772,153
RTS0041773,93
RTS0041774,160
RTS0041775,132
RTS0041776,209
RTS0041777,161
RTS0041778,146
RTS0041779,176
RTS0041780,148
RTS0041781,128
RTS0041782,142
RTS0041783,106
RTS0041784,171
RTS0041785,156
RTS0041786,163
RTS0041787,258
RTS0041788,180
RTS0041789,159
RTS0041790,205
RTS0041791,150
RTS0041793,168
RTS0041794,115
RTS0041795,153
RTS0041796,99
RTS0041797,156
RTS0041798,134
RTS0041799,135
RTS0041800,82
RTS0041801,104
RTS0041802,137
RTS0041803,94
RTS0041804,153
RTS0041805,106
RTS0041806,108
RTS0041807,90
RTS0041808,164
RTS0041809,122
RTS0041810,162
RTS0041811,175
RTS0041812,173
RTS0041813,177
RTS0041814,137
RTS0041815,185
RTS0041816,158
RTS0041817,132
RTS0041818,92
RTS0041819,133
RTS0041820,180
RTS0041821,258
RTS0041822,211
RTS0041823,126
RTS0041824,223
RTS0041825,112
RTS0041826,174
RTS0041827,181
RTS0041828,160
RTS0041829,125
RTS0041830,117
RTS0041831,86
RTS0041832,159
RTS0041833,133
RTS0041834,139
RTS0041835,150
RTS0041836,189
RTS0041837,136
RTS0041838,105
RTS0041839,138
RTS0041840,124
RTS0041841,102
RTS0041842,110
RTS0041843,142
RTS0041844,120
RTS0041845,132
RTS0041846,138
RTS0041847,124
RTS0041848,150
RTS0041849,150
RTS0041850,160
RTS0041851,150
RTS0041852,157
RTS0041853,160
RTS0041854,136
RTS0041855,157
RTS0041856,138
RTS0041857,197
RTS0041858,173
RTS0041859,131
RTS0041860,205
RTS0041861,268
RTS0041862,333
RTS0041863,228
RTS0041864,249
RTS0041865,291
RTS0041866,130
RTS0041867,149
RTS0041868,123
RTS0041869,91
RTS0041870,141
RTS0041871,154
RTS0041872,133
RTS0041873,135
RTS0041874,186
RTS0041875,151
RTS0041876,230
RTS0041877,311
RTS0041878,193
RTS0041879,312
RTS0041880,284
RTS0041881,175
RTS0041882,219
RTS0041883,206
RTS0041884,156
RTS0041885,202
RTS0041886,186
RTS0041887,202
RTS0041888,218
RTS0041889,166
RTS0041890,204
RTS0041891,182
RTS0041892,154
RTS0041893,176
RTS0041894,142
RTS0041895,173
RTS0041896,147
RTS0041897,159
RTS0041898,156
RTS0041899,143
RTS0041900,125
RTS0041901,172
RTS0041902,169
RTS0041903,191
RTS0041904,175
RTS0041905,216
RTS0041906,434
RTS0041907,120
RTS0041908,252
RTS0041909,156
RTS0041910,205
RTS0041911,163
RTS0041912,163
RTS0041913,179
RTS0041914,118
RTS0041915,128
RTS0041916,248
RTS0041917,331
RTS0041918,335
RTS0041919,615
RTS0041920,393
RTS0041922,207
RTS0041923,142
RTS0041924,125
RTS0041925,155
RTS0041926,140
RTS0041927,100
RTS0041928,138
RTS0041929,118
RTS0041930,177
RTS0041931,109
RTS0041932,140
RTS0041933,106
RTS0041934,105
RTS0041935,103
RTS0041936,132
RTS0041937,168
RTS0041938,168
RTS0041939,149
RTS0041940,143
RTS0041941,110
RTS0041942,141
RTS0041943,101
RTS0041944,149
RTS0041945,137
RTS0041946,190
RTS0041947,152
RTS0041948,115
RTS0041949,123
RTS0041950,132
RTS0041951,109
RTS0041952,151
RTS0041953,100
RTS0041954,162
RTS0041955,157
RTS0041956,134
RTS0041957,128
RTS0041958,124
RTS0041959,154
RTS0041960,136
RTS0041961,93
RTS0041962,117
RTS0041963,125
RTS0041964,177
RTS0041965,137
RTS0041966,114
RTS0041967,170
RTS0041968,113
RTS0041969,142
RTS0041971,272
RTS0041972,337
RTS0041973,236
RTS0041974,249
RTS0041975,369
RTS0041976,168
RTS0041977,509
RTS0041978,286
RTS0041979,282
RTS0041980,278
RTS0041981,473
RTS0041982,309
RTS0041983,510
RTS0041984,314
RTS0041985,559
RTS0041986,176
RTS0041987,327
RTS0041988,172
RTS0041989,134
RTS0041990,259
RTS0041991,135
RTS0041992,220
RTS0041993,172
RTS0041994,194
RTS0041995,155
RTS0041996,107
RTS0041997,135
RTS0041998,111
RTS0041999,188
RTS0042000,151
RTS0042001,155
RTS0042002,130
RTS0042003,115
RTS0042004,135
RTS0042005,155
RTS0042006,194
RTS0042007,246
RTS0042008,207
RTS0042009,253
RTS0042010,175
RTS0042011,172
RTS0042012,157
RTS0042013,143
RTS0042014,166
RTS0042015,181
RTS0042016,94
RTS0042017,117
RTS0042018,87
RTS0042019,150
RTS0042020,91
RTS0042021,176
RTS0042022,143
RTS0042023,200
RTS0042024,155
RTS0042025,192
RTS0042026,122
RTS0042027,145
RTS0042028,115
RTS0042029,122
RTS0042030,115
RTS0042031,238
RTS0042032,185
RTS0042033,150
RTS0042034,160
RTS0042035,224
RTS0042036,173
RTS0042037,190
RTS0042038,160
RTS0042039,171
RTS0042040,145
RTS0042041,237
RTS0042042,189
RTS0042043,112
RTS0042044,320
RTS0042045,171
RTS0042046,258
RTS0042047,172
RTS0042048,123
RTS0042049,129
RTS0042050,183
RTS0042051,187
RTS0042052,201
RTS0042053,185
RTS0042054,118
RTS0042055,128
RTS0042056,162
RTS0042057,150
RTS0042058,123
RTS0042059,120
RTS0042060,171
RTS0042061,133
RTS0042062,153
RTS0042063,150
RTS0042064,123
RTS0042065,143
RTS0042066,149
RTS0042067,189
RTS0042068,172
RTS0042069,143
RTS0042071,175
RTS0042072,113
RTS0042073,103
RTS0042074,157
RTS0042075,127
RTS0042076,136
RTS0042077,88
RTS0042078,93
RTS0042079,125
RTS0042080,115
RTS0042081,182
RTS0042082,165
RTS0042083,126
RTS0042084,220
RTS0042085,136
RTS0042086,99
RTS0042087,131
RTS0042088,97
RTS0042089,95
RTS0042090,127
RTS0042091,217
RTS0042092,186
RTS0042093,143
RTS0042094,113
RTS0042095,112
RTS0042096,185
RTS0042097,127
RTS0042098,134
RTS0042099,174
RTS0042100,167
RTS0042101,161
RTS0042102,105
RTS0042103,124
RTS0042104,131
RTS0042105,150
RTS0042106,183
RTS0042107,136
RTS0042108,103
RTS0042109,126
RTS0042110,170
RTS0042111,157
RTS0042112,153
RTS0042113,179
RTS0042114,131
RTS0042115,146
RTS0042116,124
RTS0042117,153
RTS0042118,84
RTS0042119,106
RTS0042120,133
RTS0042121,145
RTS0042122,129
RTS0042123,160
RTS0042124,89
RTS0042125,131
RTS0042126,154
RTS0042127,153
RTS0042128,153
RTS0042129,110
RTS0042130,142
RTS0042131,170
RTS0042132,165
RTS0042133,168
RTS0042134,158
RTS0042135,153
RTS0042136,129
RTS0042137,163
RTS0042138,123
RTS0042139,184
RTS0042140,152
RTS0042141,149
RTS0042142,155
RTS0042143,200
RTS0042144,157
RTS0042145,126
RTS0042146,183
RTS0042147,182
RTS0042148,180
RTS0042149,183
RTS0042150,192
RTS0042151,136
RTS0042152,173
RTS0042153,144
RTS0042154,157
RTS0042155,166
RTS0042156,110
RTS0042157,100
RTS0042158,120
RTS0042159,111
RTS0042160,120
RTS0042161,135
RTS0042162,140
RTS0042163,151
RTS0042164,175
RTS0042165,145
RTS0042166,173
RTS0042167,148
RTS0042168,160
RTS0042169,181
RTS0042170,153
RTS0042171,166
RTS0042172,136
RTS0042173,176
RTS0042174,124
RTS0042175,143
RTS0042176,132
RTS0042177,154
RTS0042178,220
RTS0042179,151
RTS0042180,178
RTS0042181,154
RTS0042182,127
RTS0042183,148
RTS0042184,186
RTS0042185,140
RTS0042186,151
RTS0042187,134
RTS0042188,115
RTS0042189,156
RTS0042190,131
RTS0042191,284
RTS0042192,180
RTS0042193,149
RTS0042194,235
RTS0042195,136
RTS0042196,123
RTS0042197,152
RTS0042198,103
RTS0042199,157
RTS0042200,110
RTS0042201,141
RTS0042202,122
RTS0042203,124
RTS0042204,91
RTS0042205,129
RTS0042206,128
RTS0042207,147
RTS0042208,117
RTS0042209,142
RTS0042210,113
RTS0042211,106
RTS0042212,146
RTS0042213,101
RTS0042214,111
RTS0042215,120
RTS0042216,164
RTS0042217,142
RTS0042218,127
RTS0042219,112
RTS0042220,198
RTS0042221,115
RTS0042222,120
RTS0042223,118
RTS0042224,133
RTS0042225,132
RTS0042226,169
RTS0042227,125
RTS0042228,145
RTS0042229,102
RTS0042230,149
RTS0042231,144
RTS0042232,143
RTS0042233,152
RTS0042234,130
RTS0042235,131
RTS0042236,153
RTS0042237,143
RTS0042238,126
RTS0042239,137
RTS0042240,149
RTS0042241,127
RTS0042242,114
RTS0042243,130
RTS0042244,121
RTS0042245,131
RTS0042246,213
RTS0042247,164
RTS0042248,294
RTS0042249,234
RTS0042250,143
RTS0042251,109
RTS0042252,130
RTS0042253,120
RTS0042254,148
RTS0042255,139
RTS0042256,222
RTS0042257,128
RTS0042258,98
RTS0042259,132
RTS0042260,108
RTS0042261,172
RTS0042262,198
RTS0042263,148
RTS0042264,210
RTS0042265,199
RTS0042266,142
RTS0042267,128
RTS0042268,90
RTS0042269,70
RTS0042270,114
RTS0042271,159
RTS0042272,123
RTS0042273,164
RTS0042274,127
RTS0042275,102
RTS0042276,137
RTS0042277,107
RTS0042278,108
RTS0042279,155
RTS0042280,158
RTS0042281,78
RTS0042282,126
RTS0042283,112
RTS0042284,132
RTS0042285,133
RTS0042286,142
RTS0042287,150
RTS0042288,176
RTS0042289,150
RTS0042290,175
RTS0042291,271
RTS0042292,324
RTS0042293,184
RTS0042294,264
RTS0042295,225
RTS0042296,130
RTS0042297,150
RTS0042298,111
RTS0042299,133
RTS0042300,140
RTS0042301,124
RTS0042302,112
RTS0042303,140
RTS0042304,134
RTS0042305,145
RTS0042306,150
RTS0042307,144
RTS0042308,181
RTS0042309,169
RTS0042310,188
RTS0042311,101
RTS0042312,111
RTS0042313,119
RTS0042314,128
RTS0042315,116
RTS0042316,146
RTS0042317,140
RTS0042318,160
RTS0042319,138
RTS0042320,131
RTS0042321,172
RTS0042322,139
RTS0042323,133
RTS0042324,157
RTS0042325,147
RTS0042326,144
RTS0042327,147
RTS0042328,126
RTS0042329,133
RTS0042330,164
RTS0042331,120
RTS0042332,168
RTS0042333,166
RTS0042334,141
RTS0042335,147
RTS0042336,135
RTS0042337,136
RTS0042338,106
RTS0042339,123
RTS0042340,105
RTS0042341,172
RTS0042342,125
RTS0042343,222
RTS0042344,195
RTS0042345,155
RTS0042346,143
RTS0042347,135
RTS0042348,146
RTS0042349,121
RTS0042350,152
RTS0042351,131
RTS0042352,162
RTS0042353,170
RTS0042354,174
RTS0042355,127
RTS0042356,156
RTS0042357,163
RTS0042358,163
RTS0042359,150
RTS0042360,160
RTS0042361,140
RTS0042362,176
RTS0042363,191
RTS0042364,165
RTS0042365,151
RTS0042366,127
RTS0042367,129
RTS0042368,124
RTS0042369,103
RTS0042370,148
RTS0042371,163
RTS0042372,128
RTS0042373,163
RTS0042374,142
RTS0042375,134
RTS0042376,118
RTS0042377,90
RTS0042378,113
RTS0042379,155
RTS0042380,89
RTS0042381,226
RTS0042382,243
RTS0042383,181
RTS0042384,219
RTS0042385,242
RTS0042386,150
RTS0042387,149
RTS0042388,196
RTS0042389,202
RTS0042390,154
RTS0042391,115
RTS0042392,125
RTS0042393,114
RTS0042394,126
RTS0042395,148
RTS0042396,130
RTS0042397,134
RTS0042398,121
RTS0042399,154
RTS0042400,122
RTS0042401,141
RTS0042402,123
RTS0042403,121
RTS0042404,112
RTS0042405,81
RTS0042406,129
RTS0042407,120
RTS0042408,130
RTS0042409,107
RTS0042410,138
RTS0042411,117
RTS0042412,114
RTS0042413,117
RTS0042414,153
RTS0042415,122
RTS0042416,273
RTS0042417,497
RTS0042418,445
RTS0042419,342
RTS0042420,323
RTS0042421,146
RTS0042422,131
RTS0042423,111
RTS0042424,164
RTS0042425,142
RTS0042426,224
RTS0042427,164
RTS0042428,290
RTS0042429,249
RTS0042430,278
RTS0042431,145
RTS0042432,209
RTS0042433,123
RTS0042434,174
RTS0042435,149
RTS0042436,147
RTS0042437,127
RTS0042438,148
RTS0042439,163
RTS0042440,126
RTS0042441,171
RTS0042442,153
RTS0042443,130
RTS0042444,147
RTS0042445,154
RTS0042446,145
RTS0042447,129
RTS0042448,166
RTS0042449,101
RTS0042450,139
RTS0042451,135
RTS0042452,160
RTS0042453,164
RTS0042454,141
RTS0042455,120
RTS0042456,115
RTS0042457,172
RTS0042458,155
RTS0042460,204
RTS0042461,209
RTS0042462,155
RTS0042463,148
RTS0042464,193
RTS0042465,170
RTS0042466,119
RTS0042467,123
RTS0042468,109
RTS0042469,194
RTS0042470,134
RTS0042471,156
RTS0042472,137
RTS0042473,148
RTS0042474,145
RTS0042475,148
RTS0042476,155
RTS0042477,121
RTS0042478,136
RTS0042479,139
RTS0042480,142
RTS0042481,163
RTS0042482,188
RTS0042483,627
RTS0042484,360
RTS0042485,184
RTS0042486,106
RTS0042487,120
RTS0042488,83
RTS0042489,112
RTS0042490,125
RTS0042491,120
RTS0042492,99
RTS0042493,108
RTS0042494,105
RTS0042495,94
RTS0042496,97
RTS0042497,133
RTS0042498,128
RTS0042499,163
RTS0042500,122
RTS0042501,169
RTS0042502,160
RTS0042503,157
RTS0042504,147
RTS0042505,194
RTS0042506,124
RTS0042507,168
RTS0042508,93
RTS0042509,140
RTS0042510,99
RTS0042515,154
RTS0042522,123
RTS0042526,124
RTS0042527,136
RTS0042528,109
RTS0042529,155
RTS0042530,127
RTS0042531,104
RTS0042532,130
RTS0042533,133
RTS0042534,107
RTS0042535,105
RTS0042536,133
RTS0042537,127
RTS0042538,120
RTS0042539,178
RTS0042540,174
RTS0042541,108
RTS0042542,101
RTS0042543,111
RTS0042544,124
RTS0042545,79
RTS0042546,130
RTS0042547,91
RTS0042548,118
RTS0042549,110
RTS0042550,133
RTS0042551,130
RTS0042552,113
RTS0042553,108
RTS0042554,141
RTS0042555,107
RTS0042556,133
RTS0042557,134
RTS0042558,118
RTS0042559,149
RTS0042560,115
RTS0042561,101
RTS0042562,126
RTS0042563,164
RTS0042564,122
RTS0042565,152
RTS0042566,153
RTS0042567,153
RTS0042568,158
RTS0042569,240
RTS0042570,154
RTS0042571,259
RTS0042572,165
RTS0042573,216
RTS0042574,225
RTS0042575,180
RTS0042576,123
RTS0042577,172
RTS0042578,141
RTS0042579,157
RTS0042580,120
RTS0042581,397
RTS0042582,473
RTS0042583,832
RTS0042584,382
RTS0042585,401
RTS0042586,739
RTS0042587,1031
RTS0042588,1079
RTS0042589,752
RTS0042590,811
RTS0042591,140
RTS0042592,138
RTS0042593,126
RTS0042594,121
RTS0042595,98
RTS0042596,130
RTS0042597,143
RTS0042598,155
RTS0042599,139
RTS0042600,130
RTS0042601,105
RTS0042602,138
RTS0042603,122
RTS0042604,180
RTS0042605,150
RTS0042606,180
RTS0042607,149
RTS0042608,146
RTS0042609,121
RTS0042610,133
RTS0042611,270
RTS0042612,333
RTS0042613,247
RTS0042614,339
RTS0042615,348
RTS0042616,185
RTS0042617,265
RTS0042618,287
RTS0042619,183
RTS0042620,292
RTS0042621,87
RTS0042622,118
RTS0042623,124
RTS0042624,117
RTS0042625,90
RTS0042626,207
RTS0042627,240
RTS0042628,127
RTS0042629,166
RTS0042630,153
RTS0042631,90
RTS0042633,118
RTS0042634,123
RTS0042635,101
RTS0042636,231
RTS0042637,236
RTS0042638,254
RTS0042639,189
RTS0042640,212
RTS0042641,130
RTS0042642,108
RTS0042643,46
RTS0042644,100
RTS0042645,98
RTS0042646,136
RTS0042647,130
RTS0042648,159
RTS0042649,126
RTS0042650,113
RTS0042651,130
RTS0042652,114
RTS0042653,107
RTS0042654,155
RTS0042655,123
RTS0042656,134
RTS0042657,88
RTS0042658,119
RTS0042659,109
RTS0042660,135
RTS0042661,411
RTS0042662,220
RTS0042663,558
RTS0042664,228
RTS0042665,328
RTS0042666,118
RTS0042667,133
RTS0042668,110
RTS0042669,117
RTS0042670,123
RTS0042671,267
RTS0042672,155
RTS0042673,202
RTS0042674,170
RTS0042675,176
RTS0042676,94
RTS0042678,123
RTS0042679,176
RTS0042680,120
RTS0042681,310
RTS0042682,279
RTS0042683,305
RTS0042684,174
RTS0042685,257
RTS0042686,165
RTS0042687,131
RTS0042688,99
RTS0042689,91
RTS0042690,139
RTS0042691,125
RTS0042692,130
RTS0042693,110
RTS0042694,26
RTS0042695,107
RTS0042696,130
RTS0042697,134
RTS0042698,92
RTS0042699,114
RTS0042700,124
RTS0042701,123
RTS0042702,96
RTS0042703,151
RTS0042704,179
RTS0042705,144
RTS0042706,126
RTS0042707,107
RTS0042708,160
RTS0042709,115
RTS0042710,142
RTS0042711,283
RTS0042712,250
RTS0042713,160
RTS0042714,214
RTS0042715,174
RTS0042716,125
RTS0042717,134
RTS0042718,143
RTS0042719,133
RTS0042720,133
RTS0042721,155
RTS0042722,142
RTS0042723,150
RTS0042724,188
RTS0042725,183
RTS0042726,136
RTS0042727,107
RTS0042728,136
RTS0042729,90
RTS0042730,129
RTS0042731,97
RTS0042732,123
RTS0042733,127
RTS0042734,143
RTS0042735,128
RTS0042736,164
RTS0042737,214
RTS0042738,151
RTS0042739,156
RTS0042740,165
RTS0042741,111
RTS0042742,103
RTS0042743,88
RTS0042744,125
RTS0042745,102
RTS0042746,153
RTS0042747,134
RTS0042748,127
RTS0042749,114
RTS0042750,120
RTS0042751,112
RTS0042752,129
RTS0042753,142
RTS0042754,91
RTS0042755,87
RTS0042756,144
RTS0042757,203
RTS0042758,78
RTS0042759,73
RTS0042760,126
RTS0042761,127
RTS0042762,96
RTS0042763,104
RTS0042764,150
RTS0042765,110
RTS0042766,174
RTS0042767,192
RTS0042768,175
RTS0042769,218
RTS0042770,163
RTS0042771,160
RTS0042772,170
RTS0042773,148
RTS0042774,172
RTS0042775,124
RTS0042776,110
RTS0042777,219
RTS0042778,154
RTS0042779,123
RTS0042780,151
RTS0042781,187
RTS0042782,187
RTS0042783,173
RTS0042784,256
RTS0042785,237
RTS0042786,186
RTS0042787,155
RTS0042788,182
RTS0042789,164
RTS0042790,192
RTS0042791,345
RTS0042792,163
RTS0042793,267
RTS0042794,235
RTS0042795,256
RTS0042796,143
RTS0042797,170
RTS0042798,117
RTS0042799,193
RTS0042800,141
RTS0042801,156
RTS0042802,192
RTS0042803,105
RTS0042804,150
RTS0042805,142
RTS0042806,112
RTS0042807,140
RTS0042808,156
RTS0042809,160
RTS0042810,139
RTS0042811,158
RTS0042812,241
RTS0042813,168
RTS0042814,193
RTS0042815,194
RTS0042816,137
RTS0042817,181
RTS0042818,161
RTS0042819,167
RTS0042820,126
RTS0042821,227
RTS0042822,134
RTS0042823,158
RTS0042824,197
RTS0042825,162
RTS0042826,135
RTS0042827,121
RTS0042828,157
RTS0042829,153
RTS0042830,150
RTS0042831,181
RTS0042832,159
RTS0042833,154
RTS0042834,220
RTS0042835,183
RTS0042836,188
RTS0042837,190
RTS0042838,192
RTS0042839,135
RTS0042840,179
RTS0042841,173
RTS0042842,146
RTS0042843,145
RTS0042844,129
RTS0042845,236
RTS0042846,134
RTS0042847,207
RTS0042848,289
RTS0042849,160
RTS0042850,146
RTS0042851,162
RTS0042852,137
RTS0042853,151
RTS0042854,154
RTS0042855,147
RTS0042856,131
RTS0042857,130
RTS0042858,168
RTS0042859,161
RTS0042860,192
RTS0042861,142
RTS0042862,106
RTS0042863,155
RTS0042864,125
RTS0042865,141
RTS0042866,140
RTS0042867,150
RTS0042868,129
RTS0042869,178
RTS0042870,137
RTS0042871,227
RTS0042872,104
RTS0042873,131
RTS0042874,144
RTS0042875,218
RTS0042876,219
RTS0042877,181
RTS0042878,160
RTS0042879,174
RTS0042880,208
RTS0042881,145
RTS0042882,151
RTS0042883,202
RTS0042884,253
RTS0042885,173
RTS0042886,154
RTS0042887,162
RTS0042888,163
RTS0042889,161
RTS0042890,196
RTS0042891,90
RTS0042892,205
RTS0042893,235
RTS0042894,147
RTS0042895,219
RTS0042896,243
RTS0042897,154
RTS0042898,147
RTS0042899,237
RTS0042900,238
RTS0042901,153
RTS0042902,151
RTS0042903,123
RTS0042904,142
RTS0042905,149
RTS0042906,128
RTS0042907,94
RTS0042908,131
RTS0042909,172
RTS0042910,134
RTS0042911,155
RTS0042912,154
RTS0042913,181
RTS0042914,167
RTS0042915,131
RTS0042916,117
RTS0042917,169
RTS0042918,139
RTS0042919,173
RTS0042920,143
RTS0042921,192
RTS0042922,197
RTS0042923,211
RTS0042924,127
RTS0042925,223
RTS0042926,141
RTS0042927,125
RTS0042928,150
RTS0042929,170
RTS0042930,112
RTS0042931,135
RTS0042932,100
RTS0042933,122
RTS0042934,101
RTS0042935,130
RTS0042936,173
RTS0042937,128
RTS0042938,220
RTS0042939,174
RTS0042940,172
RTS0042941,252
RTS0042942,264
RTS0042943,300
RTS0042944,333
RTS0042945,247
RTS0042946,176
RTS0042947,261
RTS0042948,137
RTS0042949,148
RTS0042950,146
RTS0042951,178
RTS0042952,186
RTS0042953,181
RTS0042954,154
RTS0042955,212
RTS0042956,168
RTS0042957,187
RTS0042958,180
RTS0042959,222
RTS0042960,205
RTS0042961,172
RTS0042962,163
RTS0042963,165
RTS0042964,183
RTS0042965,232
RTS0042966,118
RTS0042967,165
RTS0042968,138
RTS0042969,151
RTS0042970,172
RTS0042971,249
RTS0042972,174
RTS0042973,167
RTS0042974,148
RTS0042975,159
RTS0042976,239
RTS0042977,241
RTS0042978,234
RTS0042979,174
RTS0042980,191
RTS0042981,222
RTS0042982,123
RTS0042983,164
RTS0042984,164
RTS0042985,181
RTS0042986,155
RTS0042987,133
RTS0042988,169
RTS0042989,140
RTS0042990,121
RTS0042991,157
RTS0042992,145
RTS0042993,99
RTS0042994,134
RTS0042995,197
RTS0042996,143
RTS0042997,160
RTS0042998,163
RTS0042999,155
RTS0043000,148
RTS0043001,144
RTS0043002,148
RTS0043003,160
RTS0043004,184
RTS0043005,175
RTS0043006,112
RTS0043007,186
RTS0043008,169
RTS0043009,132
RTS0043010,162
RTS0043011,158
RTS0043012,164
RTS0043013,155
RTS0043014,223
RTS0043015,153
RTS0043016,170
RTS0043017,176
RTS0043018,138
RTS0043019,172
RTS0043020,120
RTS0043021,172
RTS0043022,170
RTS0043023,229
RTS0043024,225
RTS0043025,271
RTS0043026,114
RTS0043027,181
RTS0043028,183
RTS0043029,169
RTS0043030,163
RTS0043031,110
RTS0043032,140
RTS0043033,170
RTS0043034,119
RTS0043035,127
RTS0043036,172
RTS0043037,167
RTS0043038,194
RTS0043039,145
RTS0043040,192
RTS0043041,115
RTS0043042,137
RTS0043043,123
RTS0043044,120
RTS0043045,130
RTS0043046,117
RTS0043047,145
RTS0043048,211
RTS0043049,153
RTS0043050,126
RTS0043051,180
RTS0043052,149
RTS0043053,122
RTS0043054,95
RTS0043055,122
RTS0043056,140
RTS0043057,141
RTS0043058,135
RTS0043059,144
RTS0043060,130
RTS0043061,441
RTS0043062,156
RTS0043063,238
RTS0043064,241
RTS0043065,278
RTS0043066,164
RTS0043067,134
RTS0043068,134
RTS0043069,168
RTS0043070,177
RTS0043071,252
RTS0043072,369
RTS0043073,362
RTS0043074,418
RTS0043075,333
RTS0043076,150
RTS0043077,240
RTS0043078,128
RTS0043079,205
RTS0043080,137
RTS0043081,147
RTS0043082,133
RTS0043083,134
RTS0043084,122
RTS0043085,149
RTS0043086,143
RTS0043087,130
RTS0043088,119
RTS0043089,137
RTS0043090,133
RTS0043091,111
RTS0043092,102
RTS0043093,133
RTS0043094,180
RTS0043095,152
RTS0043096,131
RTS0043097,87
RTS0043098,137
RTS0043099,149
RTS0043100,117
RTS0043101,222
RTS0043102,162
RTS0043103,170
RTS0043104,201
RTS0043105,162
RTS0043106,220
RTS0043107,153
RTS0043108,122
RTS0043109,138
RTS0043110,162
RTS0043111,163
RTS0043112,141
RTS0043113,175
RTS0043114,147
RTS0043115,104
RTS0043116,223
RTS0043117,134
RTS0043118,105
RTS0043119,150
RTS0043120,180
RTS0043121,96
RTS0043122,132
RTS0043123,133
RTS0043124,150
RTS0043125,140
RTS0043126,139
RTS0043127,129
RTS0043128,148
RTS0043129,141
RTS0043130,185
RTS0043131,169
RTS0043132,128
RTS0043133,120
RTS0043134,169
RTS0043135,209
RTS0043136,237
RTS0043137,173
RTS0043138,211
RTS0043139,199
RTS0043140,157
RTS0043141,162
RTS0043142,174
RTS0043143,135
RTS0043144,187
RTS0043145,166
RTS0043146,128
RTS0043147,151
RTS0043148,132
RTS0043149,157
RTS0043150,81
RTS0043151,141
RTS0043152,211
RTS0043153,189
RTS0043154,155
RTS0043155,145
RTS0043156,209
RTS0043157,274
RTS0043159,253
RTS0043160,486
RTS0043161,381
RTS0043162,420
RTS0043163,374
RTS0043164,304
RTS0043165,276
RTS0043167,128
RTS0043168,144
RTS0043169,151
RTS0043170,146
RTS0043171,197
RTS0043172,379
RTS0043173,224
RTS0043174,343
RTS0043175,327
RTS0043176,119
RTS0043177,174
RTS0043178,213
RTS0043179,168
RTS0043180,162
RTS0043181,184
RTS0043182,177
RTS0043183,200
RTS0043184,113
RTS0043185,125
RTS0043186,246
RTS0043187,126
RTS0043188,160
RTS0043189,222
RTS0043190,201
RTS0043191,145
RTS0043192,170
RTS0043193,132
RTS0043194,115
RTS0043195,132
RTS0043196,209
RTS0043197,177
RTS0043198,144
RTS0043199,188
RTS0043200,150
RTS0043201,147
RTS0043202,206
RTS0043203,143
RTS0043204,259
RTS0043205,227
RTS0043206,194
RTS0043207,175
RTS0043208,171
RTS0043209,126
RTS0043210,123
RTS0043211,126
RTS0043212,145
RTS0043213,137
RTS0043214,153
RTS0043215,125
RTS0043216,143
RTS0043217,142
RTS0043218,117
RTS0043219,166
RTS0043220,191
RTS0043221,127
RTS0043222,148
RTS0043223,165
RTS0043224,130
RTS0043225,136
RTS0043226,219
RTS0043227,169
RTS0043228,196
RTS0043229,195
RTS0043230,195
RTS0043231,202
RTS0043232,230
RTS0043233,278
RTS0043234,142
RTS0043235,221
RTS0043236,93
RTS0043237,148
RTS0043238,145
RTS0043239,130
RTS0043240,153
RTS0043241,163
RTS0043242,179
RTS0043243,212
RTS0043244,134
RTS0043245,176
RTS0043246,186
RTS0043247,235
RTS0043248,144
RTS0043249,151
RTS0043250,190
RTS0043251,149
RTS0043252,161
RTS0043253,134
RTS0043254,180
RTS0043255,163
RTS0043256,183
RTS0043257,142
RTS0043258,163
RTS0043259,164
RTS0043260,126
RTS0043261,137
RTS0043262,149
RTS0043263,151
RTS0043264,124
RTS0043265,148
RTS0043266,150
RTS0043267,143
RTS0043268,117
RTS0043269,193
RTS0043270,229
RTS0043271,191
RTS0043272,233
RTS0043273,203
RTS0043274,240
RTS0043275,189
RTS0043276,114
RTS0043277,147
RTS0043278,140
RTS0043279,135
RTS0043280,139
RTS0043281,138
RTS0043282,157
RTS0043283,144
RTS0043284,173
RTS0043285,143
RTS0043286,190
RTS0043287,218
RTS0043288,233
RTS0043289,239
RTS0043290,137
RTS0043291,245
RTS0043292,196
RTS0043293,153
RTS0043294,274
RTS0043295,206
RTS0043296,150
RTS0043297,90
RTS0043299,151
RTS0043300,180
RTS0043301,131
RTS0043302,137
RTS0043303,163
RTS0043304,103
RTS0043305,144
RTS0043306,146
RTS0043307,148
RTS0043308,122
RTS0043309,173
RTS0043310,168
RTS0043311,206
RTS0043312,221
RTS0043313,289
RTS0043314,224
RTS0043315,142
RTS0043316,140
RTS0043317,109
RTS0043318,116
RTS0043319,123
RTS0043320,160
RTS0043321,159
RTS0043322,136
RTS0043323,157
RTS0043324,128
RTS0043325,125
RTS0043326,123
RTS0043327,127
RTS0043328,162
RTS0043329,149
RTS0043330,194
RTS0043331,138
RTS0043332,153
RTS0043333,114
RTS0043334,127
RTS0043335,127
RTS0043336,158
RTS0043337,162
RTS0043338,177
RTS0043339,132
RTS0043340,121
RTS0043341,149
RTS0043342,148
RTS0043343,135
RTS0043344,180
RTS0043345,129
RTS0043346,112
RTS0043347,185
RTS0043348,165
RTS0043349,135
RTS0043350,153
RTS0043351,171
RTS0043352,210
RTS0043353,171
RTS0043354,146
RTS0043355,172
RTS0043356,337
RTS0043357,241
RTS0043358,284
RTS0043359,394
RTS0043360,299
RTS0043361,243
RTS0043362,201
RTS0043363,186
RTS0043364,188
RTS0043365,149
RTS0043366,146
RTS0043367,108
RTS0043368,139
RTS0043369,97
RTS0043370,98
RTS0043371,241
RTS0043372,137
RTS0043373,186
RTS0043374,176
RTS0043375,127
RTS0043376,382
RTS0043377,672
RTS0043378,317
RTS0043379,413
RTS0043380,487
RTS0043381,144
RTS0043382,117
RTS0043383,157
RTS0043384,134
RTS0043385,140
RTS0043386,144
RTS0043387,200
RTS0043388,110
RTS0043389,157
RTS0043390,106
RTS0043391,148
RTS0043392,151
RTS0043393,143
RTS0043394,155
RTS0043395,137
RTS0043396,243
RTS0043397,247
RTS0043398,231
RTS0043399,217
RTS0043400,114
RTS0043401,149
RTS0043402,137
RTS0043403,160
RTS0043404,163
RTS0043405,129
RTS0043406,119
RTS0043407,128
RTS0043408,169
RTS0043409,142
RTS0043410,135
RTS0043411,146
RTS0043412,145
RTS0043413,115
RTS0043414,148
RTS0043415,159
RTS0043416,208
RTS0043417,161
RTS0043418,250
RTS0043419,215
RTS0043420,191
RTS0043421,231
RTS0043422,152
RTS0043423,171
RTS0043424,170
RTS0043425,225
RTS0043426,146
RTS0043427,147
RTS0043428,164
RTS0043429,185
RTS0043430,135
RTS0043431,220
RTS0043432,152
RTS0043433,161
RTS0043434,195
RTS0043435,193
RTS0043436,189
RTS0043437,177
RTS0043438,184
RTS0043439,136
RTS0043440,244
RTS0043441,296
RTS0043442,199
RTS0043443,196
RTS0043444,175
RTS0043445,206
RTS0043446,146
RTS0043447,141
RTS0043448,144
RTS0043449,176
RTS0043450,145
RTS0043451,176
RTS0043452,253
RTS0043453,195
RTS0043454,213
RTS0043455,184
RTS0043456,152
RTS0043457,174
RTS0043458,149
RTS0043459,99
RTS0043460,150
RTS0043461,147
RTS0043462,151
RTS0043463,132
RTS0043464,140
RTS0043465,205
RTS0043466,262
RTS0043467,226
RTS0043468,218
RTS0043469,154
RTS0043470,210
RTS0043471,123
RTS0043472,161
RTS0043473,105
RTS0043474,154
RTS0043475,150
RTS0043476,151
RTS0043477,154
RTS0043478,122
RTS0043479,123
RTS0043480,129
RTS0043481,217
RTS0043482,211
RTS0043483,209
RTS0043484,138
RTS0043485,197
RTS0043486,212
RTS0043487,201
RTS0043488,205
RTS0043489,212
RTS0043490,166
RTS0043491,249
RTS0043492,201
RTS0043493,216
RTS0043494,287
RTS0043495,332
RTS0043496,168
RTS0043497,142
RTS0043498,148
RTS0043499,164
RTS0043500,149
RTS0043501,138
RTS0043502,164
RTS0043503,88
RTS0043504,188
RTS0043505,168
RTS0043506,145
RTS0043507,135
RTS0043508,148
RTS0043509,179
RTS0043510,145
RTS0043511,148
RTS0043512,142
RTS0043513,149
RTS0043514,169
RTS0043515,156
RTS0043516,151
RTS0043517,136
RTS0043518,232
RTS0043519,228
RTS0043520,227
RTS0043521,98
RTS0043522,105
RTS0043523,182
RTS0043524,109
RTS0043525,129
RTS0043526,162
RTS0043527,147
RTS0043528,136
RTS0043529,139
RTS0043530,128
RTS0043531,148
RTS0043532,129
RTS0043533,161
RTS0043534,155
RTS0043535,170
RTS0043536,160
RTS0043537,146
RTS0043538,147
RTS0043539,153
RTS0043540,114
RTS0043541,139
RTS0043542,156
RTS0043543,149
RTS0043544,185
RTS0043545,140
RTS0043546,176
RTS0043547,136
RTS0043548,199
RTS0043549,192
RTS0043550,206
RTS0043551,156
RTS0043552,138
RTS0043553,138
RTS0043554,140
RTS0043555,101
RTS0043556,123
RTS0043557,120
RTS0043558,128
RTS0043559,111
RTS0043560,140
RTS0043561,148
RTS0043562,156
RTS0043563,150
RTS0043564,116
RTS0043565,178
RTS0043566,174
RTS0043567,126
RTS0043568,172
RTS0043569,135
RTS0043570,152
RTS0043571,117
RTS0043572,156
RTS0043573,146
RTS0043574,149
RTS0043575,119
RTS0043576,201
RTS0043577,154
RTS0043578,114
RTS0043579,151
RTS0043580,167
RTS0043581,164
RTS0043582,177
RTS0043583,145
RTS0043584,127
RTS0043585,102
RTS0043586,163
RTS0043587,208
RTS0043588,142
RTS0043589,169
RTS0043590,207
RTS0043591,104
RTS0043592,125
RTS0043593,166
RTS0043594,127
RTS0043595,115
RTS0043596,105
RTS0043597,140
RTS0043598,128
RTS0043599,153
RTS0043600,147
RTS0043601,136
RTS0043602,130
RTS0043603,148
RTS0043604,183
RTS0043605,128
RTS0043606,164
RTS0043607,118
RTS0043608,132
RTS0043609,150
RTS0043610,145
RTS0043611,164
RTS0043612,134
RTS0043613,110
RTS0043614,113
RTS0043615,129
RTS0043616,140
RTS0043617,101
RTS0043618,146
RTS0043619,131
RTS0043620,98
RTS0043621,133
RTS0043622,116
RTS0043623,118
RTS0043624,162
RTS0043625,116
RTS0043626,141
RTS0043627,125
RTS0043628,177
RTS0043629,149
RTS0043630,151
RTS0043631,96
RTS0043632,119
RTS0043633,150
RTS0043634,127
RTS0043635,141
RTS0043636,106
RTS0043637,138
RTS0043638,134
RTS0043639,142
RTS0043640,154
RTS0043641,810
RTS0043642,418
RTS0043643,599
RTS0043644,831
RTS0043645,825
RTS0043646,203
RTS0043647,132
RTS0043648,192
RTS0043649,161
RTS0043650,207
RTS0043651,78
RTS0043652,144
RTS0043653,121
RTS0043654,129
RTS0043655,143
RTS0043656,94
RTS0043657,117
RTS0043658,159
RTS0043659,154
RTS0043660,149
RTS0043661,181
RTS0043663,124
RTS0043664,121
RTS0043665,176
RTS0043666,130
RTS0043667,126
RTS0043668,125
RTS0043669,155
RTS0043670,129
RTS0043671,126
RTS0043672,152
RTS0043673,131
RTS0043674,142
RTS0043675,116
RTS0043676,118
RTS0043677,139
RTS0043678,138
RTS0043679,140
RTS0043680,106
RTS0043681,143
RTS0043682,113
RTS0043683,141
RTS0043684,155
RTS0043685,165
RTS0043686,149
RTS0043687,148
RTS0043688,121
RTS0043689,127
RTS0043690,122
RTS0043691,196
RTS0043692,161
RTS0043693,174
RTS0043694,134
RTS0043695,163
RTS0043696,232
RTS0043697,151
RTS0043698,280
RTS0043699,293
RTS0043700,265
RTS0043701,148
RTS0043702,190
RTS0043703,145
RTS0043704,172
RTS0043705,142
RTS0043706,197
RTS0043707,170
RTS0043708,120
RTS0043709,164
RTS0043710,161
RTS0043711,151
RTS0043712,133
RTS0043713,114
RTS0043714,118
RTS0043715,110
RTS0043716,169
RTS0043717,162
RTS0043718,142
RTS0043719,163
RTS0043720,118
RTS0043721,121
RTS0043722,137
RTS0043723,142
RTS0043724,139
RTS0043725,161
RTS0043726,190
RTS0043727,178
RTS0043728,139
RTS0043729,154
RTS0043730,148
RTS0043731,160
RTS0043732,159
RTS0043733,169
RTS0043734,227
RTS0043735,241
RTS0043736,145
RTS0043737,189
RTS0043738,177
RTS0043739,155
RTS0043740,135
RTS0043741,223
RTS0043742,200
RTS0043743,157
RTS0043744,236
RTS0043745,157
RTS0043746,108
RTS0043747,162
RTS0043748,151
RTS0043749,125
RTS0043750,155
RTS0043751,134
RTS0043752,148
RTS0043753,146
RTS0043754,107
RTS0043755,191
RTS0043756,132
RTS0043757,115
RTS0043758,162
RTS0043759,150
RTS0043760,113
RTS0043761,254
RTS0043762,98
RTS0043763,104
RTS0043764,157
RTS0043765,145
RTS0043766,124
RTS0043767,91
RTS0043768,105
RTS0043769,168
RTS0043770,82
RTS0043771,105
RTS0043772,141
RTS0043773,131
RTS0043774,125
RTS0043775,127
RTS0043776,124
RTS0043777,210
RTS0043778,153
RTS0043779,132
RTS0043780,178
RTS0043781,227
RTS0043782,173
RTS0043783,166
RTS0043784,190
RTS0043785,133
RTS0043786,168
RTS0043787,118
RTS0043788,116
RTS0043789,146
RTS0043790,140
RTS0043791,133
RTS0043792,227
RTS0043793,131
RTS0043794,155
RTS0043795,131
RTS0043796,134
RTS0043797,144
RTS0043798,119
RTS0043799,124
RTS0043800,122
RTS0043801,105
RTS0043802,128
RTS0043803,149
RTS0043804,145
RTS0043805,112
RTS0043806,150
RTS0043807,114
RTS0043808,169
RTS0043809,107
RTS0043810,126
RTS0043811,182
RTS0043812,215
RTS0043813,167
RTS0043814,197
RTS0043815,182
RTS0043816,165
RTS0043817,111
RTS0043818,135
RTS0043819,113
RTS0043820,170
RTS0043821,149
RTS0043822,130
RTS0043823,120
RTS0043824,151
RTS0043825,104
RTS0043826,119
RTS0043827,104
RTS0043828,167
RTS0043829,97
RTS0043830,130
RTS0043831,120
RTS0043832,108
RTS0043833,143
RTS0043834,113
RTS0043835,120
RTS0043836,140
RTS0043837,158
RTS0043838,82
RTS0043839,126
RTS0043840,147
RTS0043841,99
RTS0043842,95
RTS0043843,123
RTS0043844,137
RTS0043845,124
RTS0043846,187
RTS0043847,172
RTS0043848,240
RTS0043849,203
RTS0043850,233
RTS0043851,162
RTS0043852,158
RTS0043853,205
RTS0043854,140
RTS0043855,1
RTS0043856,194
RTS0043857,134
RTS0043858,217
RTS0043859,184
RTS0043860,206
RTS0043861,249
RTS0043862,381
RTS0043863,231
RTS0043864,192
RTS0043865,209
RTS0043866,175
RTS0043867,176
RTS0043868,184
RTS0043869,154
RTS0043870,97
RTS0043871,176
RTS0043872,169
RTS0043873,127
RTS0043874,122
RTS0043875,122
RTS0043876,120
RTS0043877,111
RTS0043878,159
RTS0043879,167
RTS0043880,141
RTS0043881,139
RTS0043882,157
RTS0043883,146
RTS0043884,119
RTS0043885,114
RTS0043886,157
RTS0043887,126
RTS0043888,120
RTS0043889,116
RTS0043890,210
RTS0043891,172
RTS0043892,165
RTS0043893,173
RTS0043894,131
RTS0043895,154
RTS0043896,107
RTS0043897,197
RTS0043898,207
RTS0043899,179
RTS0043900,192
RTS0043901,137
RTS0043902,135
RTS0043903,197
RTS0043904,170
RTS0043905,147
RTS0043906,86
RTS0043907,146
RTS0043908,73
RTS0043909,135
RTS0043910,195
RTS0043911,177
RTS0043912,293
RTS0043913,155
RTS0043914,142
RTS0043915,148
RTS0043916,136
RTS0043917,167
RTS0043918,139
RTS0043919,146
RTS0043920,255
RTS0043921,169
RTS0043922,149
RTS0043923,157
RTS0043924,202
RTS0043925,193
RTS0043926,156
RTS0043927,132
RTS0043928,164
RTS0043929,161
RTS0043930,109
RTS0043931,206
RTS0043932,220
RTS0043933,172
RTS0043934,147
RTS0043935,167
RTS0043936,115
RTS0043937,122
RTS0043938,112
RTS0043939,91
RTS0043940,160
RTS0043941,105
RTS0043942,162
RTS0043943,179
RTS0043944,125
RTS0043945,129
RTS0043946,109
RTS0043947,162
RTS0043948,162
RTS0043949,110
RTS0043950,147
RTS0043951,174
RTS0043952,182
RTS0043953,136
RTS0043954,137
RTS0043955,140
RTS0043956,144
RTS0043957,131
RTS0043958,171
RTS0043959,136
RTS0043960,163
RTS0043961,181
RTS0043962,153
RTS0043963,142
RTS0043964,171
RTS0043965,135
RTS0043966,167
RTS0043967,200
RTS0043968,187
RTS0043969,144
RTS0043970,202
RTS0043971,146
RTS0043972,168
RTS0043973,186
RTS0043974,170
RTS0043975,144
RTS0043976,144
RTS0043977,157
RTS0043978,217
RTS0043979,195
RTS0043980,199
RTS0043981,245
RTS0043982,237
RTS0043983,248
RTS0043984,156
RTS0043985,327
RTS0043986,150
RTS0043987,399
RTS0043988,243
RTS0043989,228
RTS0043990,200
RTS0043991,121
RTS0043992,116
RTS0043993,117
RTS0043994,123
RTS0043996,144
RTS0043997,97
RTS0043998,122
RTS0043999,162
RTS0044000,113
RTS0044001,131
RTS0044002,136
RTS0044003,163
RTS0044004,206
RTS0044005,136
RTS0044006,162
RTS0044007,151
RTS0044008,146
RTS0044009,141
RTS0044010,170
RTS0044011,208
RTS0044012,326
RTS0044013,276
RTS0044014,250
RTS0044015,270
RTS0044016,150
RTS0044017,140
RTS0044018,135
RTS0044019,134
RTS0044020,184
RTS0044021,136
RTS0044022,188
RTS0044023,144
RTS0044024,136
RTS0044025,152
RTS0044026,121
RTS0044027,133
RTS0044028,118
RTS0044029,148
RTS0044030,148
RTS0044031,148
RTS0044032,147
RTS0044033,127
RTS0044034,196
RTS0044035,140
RTS0044036,241
RTS0044037,201
RTS0044038,278
RTS0044039,165
RTS0044040,233
RTS0044041,210
RTS0044042,249
RTS0044043,233
RTS0044044,232
RTS0044045,193
RTS0044046,167
RTS0044047,162
RTS0044048,135
RTS0044049,138
RTS0044050,166
RTS0044051,114
RTS0044052,150
RTS0044053,122
RTS0044054,163
RTS0044055,165
RTS0044056,211
RTS0044057,160
RTS0044058,162
RTS0044059,191
RTS0044060,175
RTS0044061,152
RTS0044062,156
RTS0044063,159
RTS0044064,208
RTS0044065,148
RTS0044067,112
RTS0044068,166
RTS0044069,184
RTS0044070,135
RTS0044071,150
RTS0044072,166
RTS0044073,120
RTS0044074,122
RTS0044075,134
RTS0044076,110
RTS0044077,143
RTS0044078,139
RTS0044079,126
RTS0044080,136
RTS0044081,107
RTS0044082,130
RTS0044083,140
RTS0044084,137
RTS0044085,103
RTS0044086,131
RTS0044087,102
RTS0044088,127
RTS0044089,123
RTS0044090,117
RTS0044091,153
RTS0044092,147
RTS0044093,103
RTS0044094,156
RTS0044095,117
RTS0044096,109
RTS0044097,122
RTS0044098,89
RTS0044099,145
RTS0044100,131
RTS0044101,131
RTS0044102,138
RTS0044103,123
RTS0044104,108
RTS0044105,171
RTS0044106,184
RTS0044107,153
RTS0044108,168
RTS0044109,191
RTS0044110,222
RTS0044111,243
RTS0044112,173
RTS0044113,217
RTS0044114,168
RTS0044115,237
RTS0044116,202
RTS0044117,127
RTS0044118,134
RTS0044119,187
RTS0044120,173
RTS0044121,154
RTS0044122,174
RTS0044123,141
RTS0044124,148
RTS0044125,135
RTS0044126,185
RTS0044127,197
RTS0044128,165
RTS0044129,173
RTS0044130,116
RTS0044131,202
RTS0044132,180
RTS0044133,155
RTS0044134,163
RTS0044135,189
RTS0044136,153
RTS0044137,121
RTS0044138,193
RTS0044139,166
RTS0044140,159
RTS0044141,196
RTS0044142,175
RTS0044143,194
RTS0044144,201
RTS0044145,110
RTS0044146,159
RTS0044147,151
RTS0044148,202
RTS0044149,202
RTS0044150,175
RTS0044151,137
RTS0044152,155
RTS0044153,165
RTS0044154,146
RTS0044155,223
RTS0044156,185
RTS0044157,192
RTS0044158,247
RTS0044159,192
RTS0044160,128
RTS0044161,159
RTS0044162,198
RTS0044163,229
RTS0044164,205
RTS0044165,115
RTS0044166,185
RTS0044167,173
RTS0044168,141
RTS0044169,164
RTS0044170,158
RTS0044171,111
RTS0044172,186
RTS0044173,148
RTS0044174,134
RTS0044175,172
RTS0044176,140
RTS0044177,172
RTS0044178,175
RTS0044180,104
RTS0044181,196
RTS0044182,222
RTS0044183,145
RTS0044184,197
RTS0044185,192
RTS0044186,194
RTS0044187,163
RTS0044188,125
RTS0044189,173
RTS0044190,146
RTS0044191,140
RTS0044192,133
RTS0044193,128
RTS0044194,158
RTS0044195,167
RTS0044196,192
RTS0044197,129
RTS0044198,222
RTS0044199,159
RTS0044200,116
RTS0044206,161
RTS0044207,150
RTS0044208,140
RTS0044209,105
RTS0044210,136
RTS0044211,177
RTS0044212,138
RTS0044213,165
RTS0044214,169
RTS0044215,166
RTS0044216,162
RTS0044217,191
RTS0044218,202
RTS0044219,199
RTS0044220,155
RTS0044221,105
RTS0044222,143
RTS0044223,164
RTS0044224,178
RTS0044225,100
RTS0044226,130
RTS0044227,111
RTS0044228,110
RTS0044229,106
RTS0044230,111
RTS0044231,108
RTS0044232,130
RTS0044233,141
RTS0044234,103
RTS0044235,153
RTS0044236,194
RTS0044237,240
RTS0044238,197
RTS0044239,185
RTS0044240,173
RTS0044241,148
RTS0044242,168
RTS0044243,160
RTS0044244,164
RTS0044245,131
RTS0044246,256
RTS0044247,225
RTS0044248,227
RTS0044249,201
RTS0044250,115
RTS0044251,281
RTS0044252,255
RTS0044253,192
RTS0044254,162
RTS0044255,196
RTS0044256,186
RTS0044257,221
RTS0044258,166
RTS0044259,171
RTS0044260,137
RTS0044261,228
RTS0044262,155
RTS0044263,142
RTS0044264,173
RTS0044265,163
RTS0044266,180
RTS0044267,124
RTS0044268,144
RTS0044269,154
RTS0044270,195
RTS0044271,159
RTS0044272,133
RTS0044273,160
RTS0044274,173
RTS0044275,172
RTS0044276,180
RTS0044277,180
RTS0044278,126
RTS0044279,141
RTS0044280,161
RTS0044281,197
RTS0044282,135
RTS0044283,147
RTS0044284,121
RTS0044285,129
RTS0044286,151
RTS0044287,161
RTS0044288,128
RTS0044289,135
RTS0044290,153
RTS0044291,119
RTS0044292,150
RTS0044293,121
RTS0044294,138
RTS0044295,124
RTS0044296,155
RTS0044297,137
RTS0044298,151
RTS0044299,157
RTS0044300,171
RTS0044301,190
RTS0044302,128
RTS0044303,148
RTS0044304,138
RTS0044305,160
RTS0044306,188
RTS0044307,208
RTS0044308,259
RTS0044309,246
RTS0044310,210
RTS0044311,192
RTS0044312,212
RTS0044313,184
RTS0044314,205
RTS0044315,204
RTS0044316,175
RTS0044317,237
RTS0044318,207
RTS0044319,218
RTS0044320,42
RTS0044321,172
RTS0044322,140
RTS0044323,229
RTS0044324,187
RTS0044325,195
RTS0044326,168
RTS0044327,173
RTS0044328,86
RTS0044329,159
RTS0044330,131
RTS0044331,205
RTS0044332,235
RTS0044333,244
RTS0044334,230
RTS0044335,236
RTS0044336,130
RTS0044337,172
RTS0044338,147
RTS0044339,170
RTS0044340,105
RTS0044341,256
RTS0044342,182
RTS0044343,162
RTS0044344,182
RTS0044345,176
RTS0044346,244
RTS0044347,293
RTS0044348,266
RTS0044349,273
RTS0044350,305
RTS0044351,197
RTS0044352,184
RTS0044353,284
RTS0044354,213
RTS0044355,255
RTS0044356,137
RTS0044357,180
RTS0044358,153
RTS0044359,183
RTS0044360,130
RTS0044361,148
RTS0044362,164
RTS0044363,146
RTS0044364,171
RTS0044365,158
RTS0044366,218
RTS0044367,202
RTS0044368,269
RTS0044369,296
RTS0044370,251
RTS0044371,148
RTS0044372,115
RTS0044373,176
RTS0044374,158
RTS0044375,168
RTS0044376,129
RTS0044377,165
RTS0044378,176
RTS0044379,176
RTS0044380,164
RTS0044381,194
RTS0044382,148
RTS0044383,185
RTS0044384,148
RTS0044385,140
RTS0044386,246
RTS0044387,247
RTS0044388,291
RTS0044389,157
RTS0044390,229
RTS0044391,233
RTS0044392,267
RTS0044393,301
RTS0044394,212
RTS0044395,165
RTS0044396,163
RTS0044397,151
RTS0044399,128
RTS0044400,141
RTS0044401,134
RTS0044402,174
RTS0044403,178
RTS0044404,221
RTS0044405,155
RTS0044406,122
RTS0044407,128
RTS0044408,162
RTS0044409,128
RTS0044410,119
RTS0044411,191
RTS0044412,180
RTS0044413,154
RTS0044414,168
RTS0044415,218
RTS0044416,309
RTS0044417,315
RTS0044418,206
RTS0044419,210
RTS0044420,312
RTS0044421,131
RTS0044422,152
RTS0044423,145
RTS0044424,144
RTS0044425,132
RTS0044426,150
RTS0044427,138
RTS0044428,131
RTS0044429,168
RTS0044430,154
RTS0044431,188
RTS0044432,206
RTS0044433,155
RTS0044434,175
RTS0044435,180
RTS0044436,135
RTS0044437,174
RTS0044438,183
RTS0044439,169
RTS0044440,205
RTS0044441,188
RTS0044442,184
RTS0044443,251
RTS0044444,156
RTS0044445,179
RTS0044446,193
RTS0044447,186
RTS0044448,149
RTS0044449,150
RTS0044450,144
RTS0044451,140
RTS0044452,172
RTS0044453,113
RTS0044454,185
RTS0044455,145
RTS0044456,132
RTS0044457,174
RTS0044458,131
RTS0044459,140
RTS0044460,167
RTS0044461,238
RTS0044462,172
RTS0044463,137
RTS0044464,205
RTS0044465,195
RTS0044466,293
RTS0044467,261
RTS0044468,252
RTS0044469,230
RTS0044470,247
RTS0044471,269
RTS0044472,312
RTS0044473,249
RTS0044474,263
RTS0044475,285
RTS0044476,264
RTS0044477,321
RTS0044478,242
RTS0044479,226
RTS0044480,224
RTS0044481,177
RTS0044482,215
RTS0044483,173
RTS0044484,171
RTS0044485,198
RTS0044486,193
RTS0044487,187
RTS0044488,151
RTS0044489,153
RTS0044490,142
RTS0044491,153
RTS0044492,130
RTS0044493,140
RTS0044494,165
RTS0044495,154
RTS0044496,348
RTS0044497,345
RTS0044498,313
RTS0044499,620
RTS0044500,441
RTS0044501,288
RTS0044502,268
RTS0044503,248
RTS0044504,265
RTS0044505,206
RTS0044506,225
RTS0044507,147
RTS0044508,193
RTS0044509,234
RTS0044510,200
RTS0044511,271
RTS0044512,300
RTS0044513,306
RTS0044514,265
RTS0044515,277
RTS0044516,186
RTS0044517,206
RTS0044518,212
RTS0044519,232
RTS0044520,187
RTS0044521,215
RTS0044522,186
RTS0044523,202
RTS0044524,127
RTS0044525,144
RTS0044526,144
RTS0044527,146
RTS0044528,148
RTS0044529,228
RTS0044530,125
RTS0044531,145
RTS0044532,124
RTS0044533,139
RTS0044534,122
RTS0044535,141
RTS0044536,165
RTS0044537,123
RTS0044538,157
RTS0044539,192
RTS0044540,105
RTS0044541,134
RTS0044542,148
RTS0044543,149
RTS0044544,148
RTS0044545,116
RTS0044546,259
RTS0044547,193
RTS0044548,172
RTS0044549,231
RTS0044550,199
RTS0044551,141
RTS0044552,167
RTS0044553,165
RTS0044554,121
RTS0044555,210
RTS0044556,134
RTS0044557,154
RTS0044558,129
RTS0044559,150
RTS0044560,137
RTS0044561,123
RTS0044562,133
RTS0044563,234
RTS0044564,189
RTS0044565,164
RTS0044566,123
RTS0044567,136
RTS0044568,137
RTS0044569,135
RTS0044570,114
RTS0044571,136
RTS0044572,128
RTS0044573,131
RTS0044574,195
RTS0044575,177
RTS0044576,113
RTS0044577,120
RTS0044578,201
RTS0044579,157
RTS0044580,118
RTS0044581,127
RTS0044582,149
RTS0044583,151
RTS0044584,152
RTS0044585,117
RTS0044586,135
RTS0044587,104
RTS0044588,97
RTS0044589,137
RTS0044590,123
RTS0044591,171
RTS0044592,101
RTS0044593,127
RTS0044594,117
RTS0044595,111
RTS0044596,168
RTS0044597,180
RTS0044598,185
RTS0044599,225
RTS0044600,140
RTS0044601,88
RTS0044602,108
RTS0044603,93
RTS0044604,165
RTS0044605,132
RTS0044606,148
RTS0044607,160
RTS0044608,112
RTS0044609,110
RTS0044610,170
RTS0044611,141
RTS0044612,114
RTS0044613,135
RTS0044614,187
RTS0044615,85
RTS0044616,116
RTS0044617,141
RTS0044618,124
RTS0044619,127
RTS0044620,151
RTS0044621,227
RTS0044622,204
RTS0044623,242
RTS0044624,193
RTS0044625,145
RTS0044626,144
RTS0044627,129
RTS0044628,127
RTS0044629,156
RTS0044630,156
RTS0044631,133
RTS0044632,225
RTS0044633,159
RTS0044634,175
RTS0044635,151
RTS0044636,128
RTS0044637,123
RTS0044638,135
RTS0044639,138
RTS0044640,125
RTS0044641,127
RTS0044642,118
RTS0044643,146
RTS0044644,179
RTS0044645,141
RTS0044646,139
RTS0044647,127
RTS0044648,126
RTS0044649,146
RTS0044650,140
RTS0044651,184
RTS0044652,196
RTS0044653,203
RTS0044654,187
RTS0044655,209
RTS0044656,1202
RTS0044657,894
RTS0044658,1867
RTS0044659,1280
RTS0044660,1088
RTS0044661,197
RTS0044662,155
RTS0044663,142
RTS0044664,175
RTS0044665,190
RTS0044666,107
RTS0044667,95
RTS0044668,122
RTS0044669,171
RTS0044670,138
RTS0044671,113
RTS0044672,138
RTS0044673,157
RTS0044674,148
RTS0044675,172
RTS0044676,140
RTS0044677,169
RTS0044678,137
RTS0044679,203
RTS0044680,174
RTS0044681,120
RTS0044682,139
RTS0044683,171
RTS0044684,160
RTS0044685,183
RTS0044686,226
RTS0044687,346
RTS0044688,340
RTS0044689,380
RTS0044690,352
RTS0044691,132
RTS0044692,165
RTS0044693,198
RTS0044694,227
RTS0044695,124
RTS0044696,227
RTS0044697,223
RTS0044698,192
RTS0044699,183
RTS0044700,240
RTS0044701,174
RTS0044702,123
RTS0044703,158
RTS0044704,154
RTS0044705,120
RTS0044706,86
RTS0044707,144
RTS0044708,110
RTS0044709,134
RTS0044710,111
RTS0044711,129
RTS0044712,165
RTS0044714,115
RTS0044715,133
RTS0044716,265
RTS0044717,183
RTS0044718,302
RTS0044719,111
RTS0044720,299
RTS0044721,128
RTS0044722,136
RTS0044723,99
RTS0044724,136
RTS0044725,111
RTS0044726,197
RTS0044727,186
RTS0044728,154
RTS0044729,195
RTS0044730,199
RTS0044731,248
RTS0044732,233
RTS0044733,147
RTS0044734,121
RTS0044735,248
RTS0044736,183
RTS0044737,157
RTS0044738,127
RTS0044739,124
RTS0044740,119
RTS0044741,135
RTS0044742,102
RTS0044743,194
RTS0044744,150
RTS0044745,122
RTS0044746,145
RTS0044747,155
RTS0044748,100
RTS0044749,126
RTS0044750,130
RTS0044751,102
RTS0044752,140
RTS0044753,147
RTS0044754,146
RTS0044755,160
RTS0044756,235
RTS0044757,190
RTS0044758,226
RTS0044759,213
RTS0044760,181
RTS0044761,173
RTS0044762,177
RTS0044763,192
RTS0044764,115
RTS0044765,147
RTS0044766,135
RTS0044767,155
RTS0044768,144
RTS0044769,122
RTS0044770,121
RTS0044771,146
RTS0044772,77
RTS0044773,138
RTS0044774,122
RTS0044775,186
RTS0044776,138
RTS0044777,143
RTS0044778,145
RTS0044779,142
RTS0044780,178
RTS0044781,235
RTS0044782,295
RTS0044783,285
RTS0044784,261
RTS0044785,221
RTS0044786,283
RTS0044787,235
RTS0044788,203
RTS0044789,336
RTS0044790,108
RTS0044791,355
RTS0044792,351
RTS0044793,171
RTS0044794,153
RTS0044795,169
RTS0044796,178
RTS0044797,190
RTS0044798,157
RTS0044799,174
RTS0044800,130
RTS0044801,135
RTS0044802,122
RTS0044803,130
RTS0044804,167
RTS0044805,172
RTS0044806,146
RTS0044807,132
RTS0044808,150
RTS0044809,168
RTS0044810,166
RTS0044811,160
RTS0044812,185
RTS0044813,262
RTS0044814,200
RTS0044815,243
RTS0044816,131
RTS0044817,149
RTS0044818,156
RTS0044819,128
RTS0044820,124
RTS0044821,166
RTS0044822,127
RTS0044823,145
RTS0044824,137
RTS0044825,147
RTS0044826,154
RTS0044827,176
RTS0044828,154
RTS0044829,152
RTS0044830,117
RTS0044831,116
RTS0044832,147
RTS0044833,161
RTS0044834,145
RTS0044835,118
RTS0044836,163
RTS0044837,131
RTS0044838,197
RTS0044839,154
RTS0044840,158
RTS0044841,92
RTS0044842,128
RTS0044843,127
RTS0044844,130
RTS0044845,136
RTS0044846,149
RTS0044847,94
RTS0044848,154
RTS0044849,211
RTS0044850,178
RTS0044851,127
RTS0044852,140
RTS0044853,144
RTS0044854,116
RTS0044855,117
RTS0044856,177
RTS0044857,116
RTS0044858,142
RTS0044859,128
RTS0044860,154
RTS0044861,175
RTS0044862,121
RTS0044863,164
RTS0044864,108
RTS0044865,144
RTS0044866,190
RTS0044867,217
RTS0044868,151
RTS0044869,196
RTS0044870,195
RTS0044871,158
RTS0044872,126
RTS0044873,167
RTS0044874,145
RTS0044875,205
RTS0044876,136
RTS0044877,148
RTS0044878,147
RTS0044879,147
RTS0044880,174
RTS0044881,105
RTS0044882,164
RTS0044883,136
RTS0044884,185
RTS0044885,130
RTS0044886,171
RTS0044887,113
RTS0044888,162
RTS0044889,146
RTS0044890,107
RTS0044891,161
RTS0044892,178
RTS0044893,145
RTS0044894,161
RTS0044895,141
RTS0044896,198
RTS0044897,182
RTS0044898,153
RTS0044899,211
RTS0044900,164
RTS0044901,161
RTS0044902,192
RTS0044903,221
RTS0044904,151
RTS0044905,186
RTS0044906,418
RTS0044907,321
RTS0044908,303
RTS0044909,416
RTS0044910,271
RTS0044911,132
RTS0044912,143
RTS0044913,132
RTS0044914,160
RTS0044915,122
RTS0044916,157
RTS0044917,132
RTS0044918,139
RTS0044919,153
RTS0044920,159
RTS0044921,177
RTS0044922,142
RTS0044923,163
RTS0044924,144
RTS0044925,165
RTS0044926,179
RTS0044927,149
RTS0044928,161
RTS0044929,147
RTS0044930,133
RTS0044931,118
RTS0044932,174
RTS0044933,129
RTS0044934,117
RTS0044935,142
RTS0044936,232
RTS0044937,100
RTS0044938,121
RTS0044939,137
RTS0044940,126
RTS0044941,150
RTS0044942,134
RTS0044943,126
RTS0044944,109
RTS0044945,105
RTS0044946,175
RTS0044947,103
RTS0044948,141
RTS0044949,148
RTS0044950,136
RTS0044951,102
RTS0044952,134
RTS0044953,103
RTS0044954,139
RTS0044955,110
RTS0044956,163
RTS0044957,195
RTS0044958,171
RTS0044959,150
RTS0044960,151
RTS0044961,152
RTS0044962,119
RTS0044963,105
RTS0044964,137
RTS0044965,147
RTS0044966,142
RTS0044967,156
RTS0044968,180
RTS0044969,104
RTS0044970,132
RTS0044971,170
RTS0044972,168
RTS0044973,110
RTS0044974,149
RTS0044975,163
RTS0044976,131
RTS0044977,117
RTS0044978,113
RTS0044979,124
RTS0044980,125
RTS0044981,100
RTS0044982,119
RTS0044983,132
RTS0044984,124
RTS0044985,211
RTS0044986,80
RTS0044987,115
RTS0044988,118
RTS0044989,106
RTS0044990,169
RTS0044991,141
RTS0044992,108
RTS0044993,128
RTS0044994,133
RTS0044995,144
RTS0044996,143
RTS0044997,111
RTS0044998,132
RTS0044999,142
RTS0045000,119
RTS0045001,145
RTS0045002,157
RTS0045003,157
RTS0045004,168
RTS0045005,164
RTS0045006,162
RTS0045007,260
RTS0045008,213
RTS0045009,189
RTS0045010,141
RTS0045011,146
RTS0045012,116
RTS0045013,86
RTS0045014,143
RTS0045015,144
RTS0045016,132
RTS0045017,138
RTS0045018,167
RTS0045019,136
RTS0045020,109
RTS0045021,172
RTS0045022,162
RTS0045023,239
RTS0045024,155
RTS0045025,239
RTS0045026,264
RTS0045027,152
RTS0045028,190
RTS0045029,205
RTS0045030,230
RTS0045031,126
RTS0045032,147
RTS0045033,165
RTS0045034,139
RTS0045035,146
RTS0045036,156
RTS0045038,164
RTS0045039,128
RTS0045040,116
RTS0045041,139
RTS0045042,107
RTS0045043,134
RTS0045044,142
RTS0045045,199
RTS0045046,113
RTS0045047,129
RTS0045048,138
RTS0045049,146
RTS0045050,159
RTS0045051,144
RTS0045052,143
RTS0045053,136
RTS0045054,133
RTS0045055,117
RTS0045056,153
RTS0045057,255
RTS0045058,138
RTS0045059,132
RTS0045060,166
RTS0045061,134
RTS0045063,92
RTS0045064,164
RTS0045065,192
RTS0045066,154
RTS0045067,307
RTS0045068,347
RTS0045069,231
RTS0045070,294
RTS0045071,142
RTS0045072,152
RTS0045073,125
RTS0045074,165
RTS0045075,101
RTS0045076,141
RTS0045077,78
RTS0045078,114
RTS0045079,116
RTS0045080,114
RTS0045081,185
RTS0045082,179
RTS0045083,319
RTS0045084,245
RTS0045085,201
RTS0045086,110
RTS0045087,120
RTS0045088,129
RTS0045089,86
RTS0045090,151
RTS0045091,111
RTS0045092,130
RTS0045093,106
RTS0045094,118
RTS0045095,147
RTS0045096,125
RTS0045097,138
RTS0045098,95
RTS0045099,162
RTS0045100,162
RTS0045101,131
RTS0045102,110
RTS0045103,138
RTS0045104,115
RTS0045105,131
RTS0045106,137
RTS0045107,141
RTS0045108,144
RTS0045109,160
RTS0045110,146
RTS0045111,166
RTS0045112,145
RTS0045113,152
RTS0045114,122
RTS0045115,113
RTS0045116,193
RTS0045117,228
RTS0045118,188
RTS0045119,262
RTS0045120,242
RTS0045121,210
RTS0045122,213
RTS0045123,261
RTS0045124,168
RTS0045125,205
RTS0045126,158
RTS0045127,188
RTS0045128,159
RTS0045129,170
RTS0045130,160
RTS0045131,225
RTS0045132,163
RTS0045133,162
RTS0045134,222
RTS0045135,210
RTS0045136,155
RTS0045137,154
RTS0045138,165
RTS0045139,160
RTS0045140,136
RTS0045141,124
RTS0045142,190
RTS0045143,177
RTS0045144,157
RTS0045145,150
RTS0045146,133
RTS0045147,160
RTS0045148,175
RTS0045149,130
RTS0045150,111
RTS0045151,153
RTS0045152,143
RTS0045153,115
RTS0045154,138
RTS0045155,118
RTS0045156,96
RTS0045157,152
RTS0045158,93
RTS0045159,161
RTS0045160,156
RTS0045161,156
RTS0045162,156
RTS0045163,167
RTS0045164,179
RTS0045165,163
RTS0045166,152
RTS0045167,156
RTS0045168,190
RTS0045169,218
RTS0045170,178
RTS0045171,328
RTS0045172,236
RTS0045173,260
RTS0045174,302
RTS0045175,315
RTS0045176,137
RTS0045177,123
RTS0045178,140
RTS0045179,118
RTS0045180,157
RTS0045181,143
RTS0045182,151
RTS0045183,133
RTS0045184,137
RTS0045185,159
RTS0045186,188
RTS0045187,173
RTS0045188,134
RTS0045189,141
RTS0045190,170
RTS0045191,135
RTS0045192,124
RTS0045193,132
RTS0045194,166
RTS0045195,108
RTS0045196,153
RTS0045197,118
RTS0045198,218
RTS0045199,134
RTS0045200,127
RTS0045201,142
RTS0045202,128
RTS0045203,146
RTS0045204,124
RTS0045205,135
RTS0045206,155
RTS0045207,152
RTS0045208,150
RTS0045209,154
RTS0045210,130
RTS0045211,153
RTS0045212,157
RTS0045213,106
RTS0045214,137
RTS0045215,136
RTS0045216,229
RTS0045217,224
RTS0045218,283
RTS0045219,206
RTS0045220,163
RTS0045221,148
RTS0045222,139
RTS0045223,193
RTS0045224,149
RTS0045225,137
RTS0045226,212
RTS0045227,144
RTS0045228,252
RTS0045229,188
RTS0045230,154
RTS0045231,177
RTS0045232,212
RTS0045233,187
RTS0045234,158
RTS0045235,147
RTS0045236,349
RTS0045237,220
RTS0045238,222
RTS0045239,241
RTS0045240,497
RTS0045241,176
RTS0045242,189
RTS0045243,151
RTS0045244,157
RTS0045245,110
RTS0045246,201
RTS0045247,195
RTS0045248,138
RTS0045249,187
RTS0045250,156
RTS0045251,162
RTS0045252,103
RTS0045253,169
RTS0045254,99
RTS0045255,103
RTS0045256,146
RTS0045257,155
RTS0045258,149
RTS0045259,146
RTS0045260,141
RTS0045261,122
RTS0045262,219
RTS0045263,156
RTS0045264,162
RTS0045265,186
RTS0045266,168
RTS0045267,180
RTS0045268,229
RTS0045269,187
RTS0045270,179
RTS0045271,139
RTS0045272,98
RTS0045273,136
RTS0045274,158
RTS0045275,140
RTS0045276,114
RTS0045277,117
RTS0045278,174
RTS0045279,77
RTS0045280,122
RTS0045281,140
RTS0045282,157
RTS0045283,146
RTS0045284,130
RTS0045285,169
RTS0045286,208
RTS0045287,204
RTS0045288,133
RTS0045289,112
RTS0045290,143
RTS0045291,130
RTS0045292,237
RTS0045293,144
RTS0045294,133
RTS0045295,133
RTS0045296,153
RTS0045297,149
RTS0045298,154
RTS0045299,156
RTS0045300,161
RTS0045301,170
RTS0045302,139
RTS0045303,212
RTS0045304,69
RTS0045305,196
RTS0045306,146
RTS0045307,166
RTS0045308,193
RTS0045309,132
RTS0045310,167
RTS0045311,63
RTS0045312,125
RTS0045313,141
RTS0045314,85
RTS0045315,122
RTS0045316,155
RTS0045317,131
RTS0045318,145
RTS0045319,123
RTS0045320,143
RTS0045321,101
RTS0045322,111
RTS0045323,142
RTS0045324,111
RTS0045325,158
RTS0045326,184
RTS0045327,227
RTS0045328,174
RTS0045329,136
RTS0045330,136
RTS0045331,144
RTS0045332,120
RTS0045333,151
RTS0045334,140
RTS0045335,123
RTS0045336,169
RTS0045337,149
RTS0045338,125
RTS0045339,149
RTS0045340,131
RTS0045341,144
RTS0045342,167
RTS0045343,148
RTS0045344,130
RTS0045345,146
RTS0045346,115
RTS0045347,159
RTS0045348,145
RTS0045349,187
RTS0045350,146
RTS0045351,117
RTS0045352,119
RTS0045353,148
RTS0045354,155
RTS0045355,80
RTS0045356,169
RTS0045357,236
RTS0045358,141
RTS0045359,151
RTS0045360,127
RTS0045361,205
RTS0045362,112
RTS0045363,118
RTS0045364,177
RTS0045365,163
RTS0045366,163
RTS0045367,107
RTS0045368,122
RTS0045369,96
RTS0045370,119
RTS0045371,140
RTS0045372,148
RTS0045373,155
RTS0045374,177
RTS0045375,183
RTS0045376,138
RTS0045377,108
RTS0045378,123
RTS0045379,118
RTS0045380,146
RTS0045381,144
RTS0045382,125
RTS0045383,154
RTS0045384,104
RTS0045385,130
RTS0045386,132
RTS0045387,114
RTS0045388,137
RTS0045389,122
RTS0045390,125
RTS0045391,163
RTS0045392,156
RTS0045393,86
RTS0045394,109
RTS0045395,129
RTS0045396,193
RTS0045397,185
RTS0045398,109
RTS0045399,220
RTS0045400,189
RTS0045401,141
RTS0045402,114
RTS0045403,155
RTS0045404,154
RTS0045405,120
RTS0045406,170
RTS0045407,154
RTS0045408,134
RTS0045409,159
RTS0045410,157
RTS0045411,245
RTS0045412,286
RTS0045413,275
RTS0045414,230
RTS0045415,157
RTS0045416,148
RTS0045417,130
RTS0045418,125
RTS0045419,141
RTS0045420,158
RTS0045421,3163
RTS0045422,3311
RTS0045423,1736
RTS0045424,3617
RTS0045425,1921
RTS0045426,154
RTS0045427,171
RTS0045428,150
RTS0045429,189
RTS0045430,100
RTS0045431,167
RTS0045432,183
RTS0045433,167
RTS0045434,161
RTS0045435,132
RTS0045436,198
RTS0045437,258
RTS0045438,319
RTS0045439,223
RTS0045440,253
RTS0045441,149
RTS0045442,135
RTS0045443,149
RTS0045444,116
RTS0045445,117
RTS0045446,418
RTS0045447,415
RTS0045448,342
RTS0045449,258
RTS0045450,181
RTS0045451,183
RTS0045452,121
RTS0045453,120
RTS0045454,144
RTS0045455,152
RTS0045456,101
RTS0045457,121
RTS0045458,127
RTS0045459,65
RTS0045460,143
RTS0045461,116
RTS0045462,126
RTS0045463,105
RTS0045464,85
RTS0045465,122
RTS0045466,304
RTS0045467,361
RTS0045468,170
RTS0045469,335
RTS0045470,221
RTS0045471,120
RTS0045472,154
RTS0045473,72
RTS0045474,151
RTS0045475,146
RTS0045476,148
RTS0045477,208
RTS0045478,132
RTS0045479,193
RTS0045480,191
RTS0045481,161
RTS0045482,190
RTS0045483,146
RTS0045484,241
RTS0045485,246
RTS0045486,84
RTS0045487,145
RTS0045488,157
RTS0045489,134
RTS0045490,159
RTS0045491,226
RTS0045492,334
RTS0045493,235
RTS0045494,115
RTS0045495,164
RTS0045496,95
RTS0045497,128
RTS0045498,201
RTS0045499,206
RTS0045500,206
RTS0045501,178
RTS0045502,210
RTS0045503,137
RTS0045504,136
RTS0045505,155
RTS0045506,1689
RTS0045507,2171
RTS0045508,1269
RTS0045509,1684
RTS0045510,1202
RTS0045511,165
RTS0045512,145
RTS0045513,122
RTS0045514,154
RTS0045515,137
RTS0045516,125
RTS0045517,139
RTS0045518,179
RTS0045519,150
RTS0045520,100
RTS0045521,178
RTS0045522,165
RTS0045523,147
RTS0045524,173
RTS0045525,135
RTS0045526,145
RTS0045527,174
RTS0045528,149
RTS0045529,171
RTS0045530,183
RTS0045531,155
RTS0045532,138
RTS0045533,134
RTS0045534,131
RTS0045535,106
RTS0045536,251
RTS0045537,274
RTS0045538,176
RTS0045539,237
RTS0045540,257
RTS0045541,123
RTS0045542,155
RTS0045543,217
RTS0045544,94
RTS0045545,185
RTS0045546,200
RTS0045547,192
RTS0045548,136
RTS0045549,133
RTS0045550,114
RTS0045551,90
RTS0045552,145
RTS0045553,105
RTS0045554,126
RTS0045555,90
RTS0045556,900
RTS0045557,404
RTS0045558,593
RTS0045559,541
RTS0045560,297
RTS0045561,140
RTS0045562,202
RTS0045563,123
RTS0045564,174
RTS0045565,132
RTS0045566,206
RTS0045567,157
RTS0045568,167
RTS0045569,172
RTS0045570,203
RTS0045571,112
RTS0045572,115
RTS0045573,90
RTS0045574,84
RTS0045575,133
RTS0045576,111
RTS0045577,104
RTS0045578,99
RTS0045579,106
RTS0045580,131
RTS0045581,143
RTS0045582,116
RTS0045583,139
RTS0045584,197
RTS0045585,146
RTS0045586,88
RTS0045587,208
RTS0045588,150
RTS0045589,149
RTS0045590,168
RTS0045592,739
RTS0045593,636
RTS0045594,448
RTS0045595,479
RTS0045596,164
RTS0045597,184
RTS0045598,193
RTS0045599,182
RTS0045600,140
RTS0045601,122
RTS0045602,179
RTS0045603,87
RTS0045604,179
RTS0045606,324
RTS0045607,190
RTS0045608,176
RTS0045609,255
RTS0045610,225
RTS0045611,98
RTS0045612,132
RTS0045613,130
RTS0045614,119
RTS0045615,121
RTS0045616,123
RTS0045617,119
RTS0045618,128
RTS0045619,99
RTS0045620,88
RTS0045621,148
RTS0045622,164
RTS0045623,127
RTS0045624,128
RTS0045625,143
RTS0045626,63
RTS0045627,122
RTS0045628,128
RTS0045629,139
RTS0045630,129
RTS0045631,142
RTS0045632,131
RTS0045633,161
RTS0045634,121
RTS0045635,127
RTS0045636,187
RTS0045637,123
RTS0045638,178
RTS0045639,190
RTS0045640,139
RTS0045641,127
RTS0045642,126
RTS0045643,124
RTS0045644,106
RTS0045645,117
RTS0045646,106
RTS0045647,135
RTS0045648,130
RTS0045649,105
RTS0045650,146
RTS0045651,129
RTS0045652,203
RTS0045653,152
RTS0045654,173
RTS0045655,189
RTS0045656,155
RTS0045657,138
RTS0045658,208
RTS0045659,173
RTS0045660,186
RTS0045661,176
RTS0045662,152
RTS0045663,185
RTS0045664,148
RTS0045665,202
RTS0045666,123
RTS0045667,158
RTS0045668,236
RTS0045669,153
RTS0045670,170
RTS0045671,116
RTS0045672,137
RTS0045673,129
RTS0045674,113
RTS0045675,130
RTS0045676,763
RTS0045677,805
RTS0045678,909
RTS0045679,768
RTS0045680,1003
RTS0045681,162
RTS0045682,166
RTS0045683,131
RTS0045684,130
RTS0045685,157
RTS0045687,135
RTS0045688,146
RTS0045689,133
RTS0045690,110
RTS0045691,169
RTS0045692,149
RTS0045693,176
RTS0045694,161
RTS0045695,147
RTS0045696,178
RTS0045697,151
RTS0045698,156
RTS0045699,115
RTS0045700,141
RTS0045701,142
RTS0045702,139
RTS0045703,112
RTS0045704,148
RTS0045705,123
RTS0045706,141
RTS0045707,187
RTS0045708,142
RTS0045709,111
RTS0045710,168
RTS0045711,139
RTS0045712,142
RTS0045713,137
RTS0045714,149
RTS0045715,99
RTS0045716,204
RTS0045717,158
RTS0045718,146
RTS0045719,123
RTS0045720,161
RTS0045721,291
RTS0045722,264
RTS0045723,246
RTS0045724,220
RTS0045725,153
RTS0045726,160
RTS0045727,232
RTS0045728,193
RTS0045729,175
RTS0045730,140
RTS0045731,149
RTS0045732,137
RTS0045733,122
RTS0045734,127
RTS0045735,115
RTS0045736,514
RTS0045737,843
RTS0045738,770
RTS0045739,828
RTS0045740,527
RTS0045741,268
RTS0045742,196
RTS0045743,255
RTS0045744,354
RTS0045745,267
RTS0045746,335
RTS0045747,354
RTS0045748,522
RTS0045749,234
RTS0045750,194
RTS0045751,350
RTS0045752,211
RTS0045753,369
RTS0045754,336
RTS0045755,371
RTS0045756,280
RTS0045757,264
RTS0045758,323
RTS0045759,264
RTS0045760,244
RTS0045761,157
RTS0045762,177
RTS0045763,169
RTS0045764,166
RTS0045765,95
RTS0045766,144
RTS0045767,111
RTS0045768,152
RTS0045769,157
RTS0045770,183
RTS0045771,128
RTS0045772,179
RTS0045773,288
RTS0045774,131
RTS0045775,182
RTS0045776,154
RTS0045777,129
RTS0045778,115
RTS0045779,104
RTS0045780,149
RTS0045781,373
RTS0045782,339
RTS0045783,318
RTS0045784,294
RTS0045785,404
RTS0045786,122
RTS0045787,192
RTS0045788,160
RTS0045789,145
RTS0045790,114
RTS0045791,164
RTS0045792,181
RTS0045793,215
RTS0045794,171
RTS0045795,145
RTS0045796,149
RTS0045797,104
RTS0045798,99
RTS0045799,126
RTS0045800,116
RTS0045801,157
RTS0045802,116
RTS0045803,140
RTS0045804,81
RTS0045805,138
RTS0045806,524
RTS0045807,425
RTS0045808,299
RTS0045809,321
RTS0045810,163
RTS0045811,181
RTS0045812,193
RTS0045813,122
RTS0045814,255
RTS0045815,153
RTS0045816,136
RTS0045817,181
RTS0045818,121
RTS0045819,135
RTS0045820,146
RTS0045821,563
RTS0045822,437
RTS0045823,332
RTS0045824,434
RTS0045825,265
RTS0045826,304
RTS0045827,354
RTS0045828,227
RTS0045829,327
RTS0045830,227
RTS0045831,214
RTS0045832,235
RTS0045833,226
RTS0045834,174
RTS0045835,160
RTS0045836,665
RTS0045837,636
RTS0045838,518
RTS0045840,254
RTS0045841,375
RTS0045842,360
RTS0045843,168
RTS0045844,159
RTS0045845,253
RTS0045846,1423
RTS0045848,332
RTS0045849,1660
RTS0045851,128
RTS0045852,170
RTS0045853,175
RTS0045854,162
RTS0045855,186
RTS0045856,176
RTS0045857,166
RTS0045858,122
RTS0045859,164
RTS0045860,133
RTS0045861,188
RTS0045862,230
RTS0045863,188
RTS0045864,201
RTS0045865,194
RTS0045866,217
RTS0045867,152
RTS0045868,131
RTS0045869,124
RTS0045870,124
RTS0045871,89
RTS0045872,192
RTS0045873,188
RTS0045874,120
RTS0045875,183
RTS0045876,110
RTS0045877,151
RTS0045878,91
RTS0045879,174
RTS0045880,110
RTS0045881,124
RTS0045882,127
RTS0045883,115
RTS0045884,117
RTS0045885,8
RTS0045886,210
RTS0045887,198
RTS0045888,127
RTS0045889,132
RTS0045890,154
RTS0045891,131
RTS0045892,126
RTS0045893,132
RTS0045894,170
RTS0045895,89
RTS0045896,138
RTS0045897,118
RTS0045898,125
RTS0045899,241
RTS0045900,261
RTS0045901,139
RTS0045902,137
RTS0045903,175
RTS0045904,199
RTS0045905,149
RTS0045906,145
RTS0045907,117
RTS0045908,111
RTS0045909,106
RTS0045910,114
RTS0045911,133
RTS0045912,136
RTS0045913,147
RTS0045914,144
RTS0045915,121
RTS0045916,202
RTS0045917,101
RTS0045918,114
RTS0045919,184
RTS0045920,142
RTS0045921,121
RTS0045922,101
RTS0045923,112
RTS0045924,158
RTS0045925,145
RTS0045926,238
RTS0045927,195
RTS0045928,157
RTS0045929,166
RTS0045930,464
RTS0045931,493
RTS0045932,159
RTS0045933,133
RTS0045935,126
RTS0045939,195
RTS0045940,146
RTS0045941,159
RTS0045942,115
RTS0045943,214
RTS0045944,119
RTS0045945,133
RTS0045946,116
RTS0045947,141
RTS0045948,123
RTS0045949,188
RTS0045950,208
RTS0045951,170
RTS0045952,176
RTS0045953,140
RTS0045954,173
RTS0045955,103
RTS0045956,122
RTS0045957,135
RTS0045958,154
RTS0045959,115
RTS0045960,107
RTS0045961,112
RTS0045962,156
RTS0045963,139
RTS0045964,165
RTS0045965,146
RTS0045966,117
RTS0045967,117
RTS0045968,140
RTS0045969,183
RTS0045970,271
RTS0045971,257
RTS0045972,149
RTS0045973,95
RTS0045974,103
RTS0045975,149
RTS0045976,171
RTS0045977,103
RTS0045978,146
RTS0045979,193
RTS0045980,187
RTS0045981,268
RTS0045982,223
RTS0045983,147
RTS0045984,132
RTS0045985,114
RTS0045986,108
RTS0045987,213
RTS0045988,189
RTS0045989,137
RTS0045990,138
RTS0045991,309
RTS0045992,213
RTS0045993,300
RTS0045994,138
RTS0045995,119
RTS0045996,109
RTS0045997,117
RTS0045998,117
RTS0045999,134
RTS0046000,98
RTS0046001,162
RTS0046002,169
RTS0046003,123
RTS0046004,151
RTS0046005,309
RTS0046006,187
RTS0046007,258
RTS0046008,199
RTS0046009,145
RTS0046010,124
RTS0046011,101
RTS0046012,145
RTS0046013,270
RTS0046014,158
RTS0046015,185
RTS0046016,171
RTS0046017,132
RTS0046018,100
RTS0046019,131
RTS0046020,228
RTS0046021,235
RTS0046022,221
RTS0046023,166
RTS0046024,150
RTS0046025,121
RTS0046026,136
RTS0046027,158
RTS0046028,146
RTS0046029,94
RTS0046030,227
RTS0046031,192
RTS0046032,183
RTS0046033,160
RTS0046034,136
RTS0046035,117
RTS0046036,137
RTS0046037,95
RTS0046038,123
RTS0046039,119
RTS0046040,81
RTS0046041,137
RTS0046042,126
RTS0046043,145
RTS0046044,120
RTS0046045,118
RTS0046046,76
RTS0046047,83
RTS0046048,177
RTS0046049,224
RTS0046050,152
RTS0046051,248
RTS0046052,250
RTS0046053,253
RTS0046054,254
RTS0046055,244
RTS0046056,161
RTS0046057,167
RTS0046058,148
RTS0046059,177
RTS0046060,128
RTS0046061,245
RTS0046062,158
RTS0046063,196
RTS0046064,245
RTS0046065,236
RTS0046066,301
RTS0046067,296
RTS0046068,426
RTS0046069,301
RTS0046070,157
RTS0046071,228
RTS0046072,153
RTS0046073,151
RTS0046074,163
RTS0046075,138
RTS0046076,149
RTS0046077,145
RTS0046078,160
RTS0046079,122
RTS0046080,179
RTS0046081,109
RTS0046082,281
RTS0046083,155
RTS0046084,296
RTS0046085,155
RTS0046086,182
RTS0046087,132
RTS0046088,170
RTS0046089,85
RTS0046090,122
RTS0046091,77
RTS0046092,310
RTS0046093,202
RTS0046094,143
RTS0046095,137
RTS0046096,131
RTS0046097,118
RTS0046098,140
RTS0046099,125
RTS0046100,106
RTS0046101,95
RTS0046102,114
RTS0046103,178
RTS0046104,181
RTS0046105,178
RTS0046106,108
RTS0046107,139
RTS0046108,122
RTS0046109,117
RTS0046110,130
RTS0046111,171
RTS0046112,205
RTS0046113,164
RTS0046114,117
RTS0046115,209
RTS0046116,242
RTS0046117,227
RTS0046119,146
RTS0046121,157
RTS0046122,186
RTS0046123,168
RTS0046124,122
RTS0046125,109
RTS0046126,134
RTS0046127,126
RTS0046128,256
RTS0046129,174
RTS0046130,148
RTS0046131,130
RTS0046132,355
RTS0046133,418
RTS0046134,306
RTS0046135,201
RTS0046136,133
RTS0046137,210
RTS0046138,144
RTS0046140,235
RTS0046141,142
RTS0046142,194
RTS0046143,220
RTS0046144,267
RTS0046145,163
RTS0046146,154
RTS0046147,179
RTS0046148,174
RTS0046149,79
RTS0046150,100
RTS0046152,119
RTS0046153,151
RTS0046154,122
RTS0046155,176
RTS0046156,101
RTS0046157,113
RTS0046158,121
RTS0046159,143
RTS0046160,138
RTS0046161,115
RTS0046162,115
RTS0046163,140
RTS0046164,168
RTS0046165,159
RTS0046166,134
RTS0046167,159
RTS0046168,114
RTS0046169,144
RTS0046170,132
RTS0046171,96
RTS0046172,129
RTS0046173,73
RTS0046174,141
RTS0046175,135
RTS0046176,104
RTS0046177,82
RTS0046178,98
RTS0046179,100
RTS0046180,129
RTS0046181,146
RTS0046182,104
RTS0046183,279
RTS0046184,148
RTS0046185,119
RTS0046186,117
RTS0046187,121
RTS0046188,179
RTS0046191,144
RTS0046193,82
RTS0046194,142
RTS0046195,136
RTS0046196,142
RTS0046197,125
RTS0046198,114
RTS0046199,141
RTS0046200,133
RTS0046201,110
RTS0046202,152
RTS0046203,123
RTS0046204,145
RTS0046205,137
RTS0046206,166
RTS0046207,172
RTS0046208,120
RTS0046209,107
RTS0046210,103
RTS0046211,101
RTS0046212,118
RTS0046213,2324
RTS0046214,2142
RTS0046215,1276
RTS0046216,1829
RTS0046217,1181
RTS0046218,132
RTS0046219,70
RTS0046220,131
RTS0046221,172
RTS0046222,134
RTS0046223,101
RTS0046224,92
RTS0046225,213
RTS0046226,142
RTS0046227,212
RTS0046228,212
RTS0046229,145
RTS0046230,131
RTS0046231,65
RTS0046232,170
RTS0046233,136
RTS0046234,158
RTS0046235,121
RTS0046236,101
RTS0046237,154
RTS0046238,126
RTS0046239,96
RTS0046240,136
RTS0046241,143
RTS0046242,131
RTS0046243,124
RTS0046244,133
RTS0046245,79
RTS0046246,127
RTS0046247,114
RTS0046248,130
RTS0046249,127
RTS0046250,141
RTS0046251,120
RTS0046252,247
RTS0046253,181
RTS0046254,204
RTS0046255,141
RTS0046256,288
RTS0046257,174
RTS0046258,128
RTS0046259,149
RTS0046260,177
RTS0046261,243
RTS0046262,211
RTS0046263,147
RTS0046264,121
RTS0046265,106
RTS0046266,187
RTS0046267,109
RTS0046268,128
RTS0046269,131
RTS0046270,117
RTS0046271,111
RTS0046272,122
RTS0046273,111
RTS0046274,180
RTS0046275,85
RTS0046276,101
RTS0046277,152
RTS0046278,143
RTS0046279,385
RTS0046280,128
RTS0046281,213
RTS0046282,131
RTS0046283,153
RTS0046284,133
RTS0046285,132
RTS0046286,169
RTS0046287,114
RTS0046288,143
RTS0046289,179
RTS0046290,135
RTS0046291,147
RTS0046292,118
RTS0046293,138
RTS0046294,126
RTS0046295,397
RTS0046296,103
RTS0046297,237
RTS0046298,187
RTS0046299,156
RTS0046300,99
RTS0046301,232
RTS0046302,102
RTS0046303,127
RTS0046304,114
RTS0046305,111
RTS0046306,134
RTS0046307,137
RTS0046308,149
RTS0046309,120
RTS0046310,102
RTS0046311,110
RTS0046312,130
RTS0046313,112
RTS0046314,180
RTS0046315,117
RTS0046316,165
RTS0046317,178
RTS0046318,161
RTS0046319,140
RTS0046320,134
RTS0046321,209
RTS0046322,168
RTS0046323,149
RTS0046324,164
RTS0046325,146
RTS0046326,130
RTS0046327,120
RTS0046328,176
RTS0046329,197
RTS0046330,168
RTS0046331,218
RTS0046332,125
RTS0046333,162
RTS0046334,285
RTS0046335,262
RTS0046336,301
RTS0046342,89
RTS0046343,133
RTS0046344,160
RTS0046345,95
RTS0046346,108
RTS0046347,314
RTS0046348,361
RTS0046349,337
RTS0046350,160
RTS0046351,142
RTS0046352,173
RTS0046353,159
RTS0046354,132
RTS0046355,130
RTS0046356,215
RTS0046357,154
RTS0046358,134
RTS0046359,154
RTS0046360,164
RTS0046361,184
RTS0046362,257
RTS0046363,215
RTS0046364,161
RTS0046365,135
RTS0046366,96
RTS0046367,131
RTS0046368,133
RTS0046369,133
RTS0046370,94
RTS0046371,147
RTS0046372,161
RTS0046373,126
RTS0046374,122
RTS0046375,79
RTS0046376,117
RTS0046377,111
RTS0046378,132
RTS0046379,96
RTS0046380,161
RTS0046381,116
RTS0046382,127
RTS0046383,164
RTS0046384,132
RTS0046385,147
RTS0046386,145
RTS0046387,106
RTS0046388,179
RTS0046389,226
RTS0046390,180
RTS0046391,194
RTS0046392,87
RTS0046393,88
RTS0046394,105
RTS0046395,140
RTS0046396,104
RTS0046397,117
RTS0046398,147
RTS0046399,150
RTS0046400,126
RTS0046401,155
RTS0046402,128
RTS0046403,152
RTS0046404,159
RTS0046405,125
RTS0046406,167
RTS0046407,176
RTS0046408,143
RTS0046409,181
RTS0046410,171
RTS0046411,177
RTS0046412,173
RTS0046413,323
RTS0046414,1067
RTS0046415,461
RTS0046416,138
RTS0046417,244
RTS0046418,175
RTS0046419,145
RTS0046420,466
RTS0046421,260
RTS0046422,158
RTS0046423,114
RTS0046424,127
RTS0046425,169
RTS0046426,123
RTS0046427,136
RTS0046428,111
RTS0046429,88
RTS0046430,131
RTS0046431,135
RTS0046432,395
RTS0046433,338
RTS0046434,397
RTS0046435,1102
RTS0046439,145
RTS0046440,191
RTS0046441,173
RTS0046442,156
RTS0046443,165
RTS0046444,164
RTS0046445,148
RTS0046446,70
RTS0046447,128
RTS0046448,142
RTS0046449,384
RTS0046450,848
RTS0046451,198
RTS0046452,839
RTS0046453,278
RTS0046454,658
RTS0046455,470
RTS0046456,123
RTS0046457,268
RTS0046458,163
RTS0046459,314
RTS0046460,289
RTS0046461,200
RTS0046462,241
RTS0046463,188
RTS0046464,99
RTS0046466,118
RTS0046468,149
RTS0046469,136
RTS0046470,127
RTS0046471,121
RTS0046472,174
RTS0046473,119
RTS0046474,86
RTS0046475,216
RTS0046476,133
RTS0046477,81
RTS0046478,152
RTS0046479,147
RTS0046480,139
RTS0046481,110
RTS0046482,127
RTS0046483,115
RTS0046484,99
RTS0046485,139
RTS0046486,125
RTS0046487,187
RTS0046488,142
RTS0046489,138
RTS0046490,170
RTS0046491,181
RTS0046492,137
RTS0046493,111
RTS0046494,116
RTS0046495,109
RTS0046496,237
RTS0046497,208
RTS0046498,139
RTS0046499,426
RTS0046500,517
RTS0046501,283
RTS0046502,134
RTS0046503,172
RTS0046504,135
RTS0046505,90
RTS0046506,117
RTS0046507,110
RTS0046508,151
RTS0046509,105
RTS0046510,158
RTS0046511,115
RTS0046512,153
RTS0046513,154
RTS0046514,81
RTS0046515,177
RTS0046516,128
RTS0046517,168
RTS0046518,109
RTS0046519,157
RTS0046520,120
RTS0046521,148
RTS0046522,129
RTS0046524,155
RTS0046525,117
RTS0046526,221
RTS0046527,124
RTS0046528,148
RTS0046529,117
RTS0046530,88
RTS0046531,101
RTS0046532,149
RTS0046533,149
RTS0046534,169
RTS0046535,121
RTS0046536,151
RTS0046537,155
RTS0046538,144
RTS0046539,148
RTS0046540,106
RTS0046541,132
RTS0046542,178
RTS0046543,175
RTS0046544,113
RTS0046545,193
RTS0046546,120
RTS0046548,146
RTS0046549,193
RTS0046550,201
RTS0046551,278
RTS0046552,211
RTS0046553,519
RTS0046554,128
RTS0046555,249
RTS0046556,267
RTS0046557,123
RTS0046558,111
RTS0046559,139
RTS0046560,118
RTS0046561,122
RTS0046562,139
RTS0046563,137
RTS0046564,136
RTS0046565,160
RTS0046566,168
RTS0046567,175
RTS0046568,108
RTS0046569,150
RTS0046570,176
RTS0046571,135
RTS0046572,252
RTS0046573,244
RTS0046574,245
RTS0046575,242
RTS0046577,204
RTS0046578,238
RTS0046580,209
RTS0046581,177
RTS0046582,151
RTS0046583,128
RTS0046584,177
RTS0046585,167
RTS0046586,111
RTS0046587,191
RTS0046588,112
RTS0046589,145
RTS0046590,147
RTS0046591,120
RTS0046592,151
RTS0046593,173
RTS0046594,228
RTS0046595,176
RTS0046596,201
RTS0046597,136
RTS0046598,201
RTS0046599,139
RTS0046600,217
RTS0046601,400
RTS0046602,180
RTS0046603,199
RTS0046604,161
RTS0046605,173
RTS0046606,171
RTS0046607,139
RTS0046608,146
RTS0046609,138
RTS0046610,109
RTS0046611,166
RTS0046612,166
RTS0046613,164
RTS0046614,206
RTS0046615,91
RTS0046616,116
RTS0046617,178
RTS0046618,127
RTS0046619,145
RTS0046620,139
RTS0046621,217
RTS0046622,211
RTS0046623,159
RTS0046624,163
RTS0046625,145
RTS0046626,161
RTS0046627,164
RTS0046628,222
RTS0046629,151
RTS0046630,177
RTS0046631,168
RTS0046632,196
RTS0046633,165
RTS0046634,149
RTS0046635,122
RTS0046636,160
RTS0046637,168
RTS0046638,125
RTS0046639,140
RTS0046640,150
RTS0046641,128
RTS0046642,139
RTS0046643,150
RTS0046644,169
RTS0046645,148
RTS0046646,108
RTS0046647,154
RTS0046648,128
RTS0046649,108
RTS0046650,138
RTS0046651,120
RTS0046652,148
RTS0046653,214
RTS0046654,161
RTS0046655,212
RTS0046656,152
RTS0046657,112
RTS0046658,160
RTS0046659,143
RTS0046660,132
RTS0046661,190
RTS0046662,164
RTS0046663,155
RTS0046664,99
RTS0046665,120
RTS0046666,122
RTS0046667,146
RTS0046668,147
RTS0046669,106
RTS0046670,160
RTS0046671,121
RTS0046672,103
RTS0046673,127
RTS0046674,105
RTS0046675,107
RTS0046676,114
RTS0046677,125
RTS0046678,114
RTS0046679,90
RTS0046680,121
RTS0046681,108
RTS0046682,149
RTS0046683,99
RTS0046684,136
RTS0046685,99
RTS0046686,149
RTS0046687,145
RTS0046688,146
RTS0046689,156
RTS0046690,118
RTS0046691,112
RTS0046692,105
RTS0046693,126
RTS0046694,141
RTS0046695,126
RTS0046696,181
RTS0046697,192
RTS0046698,191
RTS0046699,120
RTS0046700,146
RTS0046701,218
RTS0046702,160
RTS0046703,988
RTS0046704,1613
RTS0046705,979
RTS0046706,580
RTS0046707,1984
RTS0046708,1788
RTS0046709,124
RTS0046710,141
RTS0046711,189
RTS0046712,103
RTS0046713,122
RTS0046714,196
RTS0046715,112
RTS0046716,161
RTS0046717,230
RTS0046718,103
RTS0046719,100
RTS0046720,166
RTS0046721,166
RTS0046722,192
RTS0046723,138
RTS0046724,125
RTS0046725,122
RTS0046726,132
RTS0046727,178
RTS0046728,116
RTS0046729,147
RTS0046730,166
RTS0046731,117
RTS0046732,146
RTS0046733,144
RTS0046734,164
RTS0046735,100
RTS0046736,132
RTS0046737,135
RTS0046738,130
RTS0046739,84
RTS0046740,167
RTS0046741,202
RTS0046742,93
RTS0046743,160
RTS0046744,92
RTS0046745,265
RTS0046746,92
RTS0046747,190
RTS0046748,261
RTS0046749,204
RTS0046750,132
RTS0046751,166
RTS0046752,185
RTS0046753,195
RTS0046754,140
RTS0046755,197
RTS0046756,147
RTS0046757,145
RTS0046758,118
RTS0046759,261
RTS0046760,211
RTS0046761,205
RTS0046763,193
RTS0046764,136
RTS0046765,144
RTS0046766,116
RTS0046767,165
RTS0046768,429
RTS0046769,639
RTS0046770,565
RTS0046771,189
RTS0046772,281
RTS0046773,150
RTS0046774,122
RTS0046775,270
RTS0046777,177
RTS0046778,133
RTS0046779,140
RTS0046780,150
RTS0046781,140
RTS0046782,110
RTS0046783,124
RTS0046784,85
RTS0046785,144
RTS0046790,290
RTS0046791,225
RTS0046792,275
RTS0046793,118
RTS0046794,123
RTS0046795,147
RTS0046796,128
RTS0046797,83
RTS0046798,145
RTS0046799,162
RTS0046800,136
RTS0046801,1647
RTS0046802,1417
RTS0046803,125
RTS0046804,130
RTS0046805,129
RTS0046806,119
RTS0046807,115
RTS0046808,125
RTS0046809,91
RTS0046810,152
RTS0046811,62
RTS0046812,83
RTS0046813,125
RTS0046814,149
RTS0046815,147
RTS0046816,122
RTS0046817,131
RTS0046818,125
RTS0046819,186
RTS0046820,201
RTS0046821,99
RTS0046822,128
RTS0046823,137
RTS0046824,189
RTS0046825,153
RTS0046826,126
RTS0046827,140
RTS0046828,121
RTS0046829,127
RTS0046830,146
RTS0046831,157
RTS0046832,177
RTS0046833,108
RTS0046835,87
RTS0046836,766
RTS0046837,641
RTS0046838,125
RTS0046839,156
RTS0046840,119
RTS0046841,124
RTS0046842,1177
RTS0046843,1530
RTS0046846,174
RTS0046849,181
RTS0046850,185
RTS0046851,248
RTS0046852,175
RTS0046853,265
RTS0046854,139
RTS0046855,150
RTS0046856,119
RTS0046857,107
RTS0046858,161
RTS0046859,172
RTS0046860,238
RTS0046861,128
RTS0046862,147
RTS0046863,125
RTS0046864,160
RTS0046866,157
RTS0046867,159
RTS0046868,135
RTS0046869,548
RTS0046870,502
RTS0046871,158
RTS0046872,372
RTS0046873,111
RTS0046874,113
RTS0046875,147
RTS0046876,112
RTS0046877,185
RTS0046878,122
RTS0046879,157
RTS0046880,233
RTS0046881,145
RTS0046882,131
RTS0046885,123
RTS0046886,127
RTS0046887,81
RTS0046889,131
RTS0046890,98
RTS0046891,153
RTS0046892,145
RTS0046893,133
RTS0046894,131
RTS0046895,139
RTS0046897,353
RTS0046898,105
RTS0046899,170
RTS0046900,246
RTS0046902,113
RTS0046903,210
RTS0046904,143
RTS0046905,105
RTS0046906,311
RTS0046907,178
RTS0046908,124
RTS0046909,221
RTS0046910,91
RTS0046911,177
RTS0046912,125
RTS0046913,146
RTS0046914,128
RTS0046915,147
RTS0046916,156
RTS0046918,1745
RTS0046919,2068
RTS0046920,281
RTS0046921,159
RTS0046922,145
RTS0046923,214
RTS0046924,406
RTS0046925,115
RTS0046926,136
RTS0046927,118
RTS0046928,133
RTS0046929,91
RTS0046930,151
RTS0046931,128
RTS0046933,141
RTS0046934,178
RTS0046935,304
RTS0046936,171
RTS0046937,684
RTS0046938,1072
RTS0046939,144
RTS0046940,143
RTS0046941,105
RTS0046942,152
RTS0046943,151
RTS0046944,126
RTS0046946,327
RTS0046947,106
RTS0046948,108
RTS0046949,135
RTS0046950,97
RTS0046951,176
RTS0046952,125
RTS0046954,122
RTS0046955,128
RTS0046956,154
RTS0046957,151
RTS0046958,163
RTS0046959,148
RTS0046960,167
RTS0046961,186
RTS0046962,2819
RTS0046963,108
RTS0046965,140
RTS0046966,260
RTS0046967,198
RTS0046968,104
RTS0047054,153
RTS0047055,161
RTS0047056,180
RTS0047057,150
RTS0047058,152
RTS0047060,135
RTS0047061,169
RTS0047062,113
RTS0047063,128
RTS0047064,143
RTS0047065,182
RTS0047066,171
RTS0047067,168
RTS0047068,131
RTS0047069,130
RTS0047070,320
RTS0047071,266
RTS0047072,272
RTS0047073,247
RTS0047074,279
RTS0047075,172
RTS0047076,241
RTS0047077,213
RTS0047078,198
RTS0047079,117
RTS0047080,291
RTS0047081,266
RTS0047082,201
RTS0047083,235
RTS0047084,230
RTS0047085,80
RTS0047086,181
RTS0047087,131
RTS0047088,121
RTS0047089,139
RTS0047091,72
RTS0047092,130
RTS0047093,119
RTS0047094,119
RTS0047095,119
RTS0047096,110
RTS0047097,87
RTS0047098,121
RTS0047099,104
RTS0047100,147
RTS0047101,202
RTS0047102,148
RTS0047103,206
RTS0047104,139
RTS0047105,327
RTS0047106,364
RTS0047107,333
RTS0047108,478
RTS0047109,257
RTS0047110,180
RTS0047111,132
RTS0047112,158
RTS0047113,242
RTS0047114,201
RTS0047115,169
RTS0047116,261
RTS0047117,231
RTS0047118,187
RTS0047119,172
RTS0047120,146
RTS0047121,127
RTS0047122,171
RTS0047123,157
RTS0047124,202
RTS0047125,106
RTS0047126,199
RTS0047127,212
RTS0047128,127
RTS0047129,151
RTS0047130,332
RTS0047131,450
RTS0047132,397
RTS0047133,371
RTS0047134,155
RTS0047135,569
RTS0047136,616
RTS0047137,496
RTS0047138,704
RTS0047139,341
RTS0047140,104
RTS0047141,141
RTS0047142,117
RTS0047143,131
RTS0047144,100
RTS0047145,209
RTS0047146,177
RTS0047147,192
RTS0047148,189
RTS0047149,196
RTS0047150,294
RTS0047151,212
RTS0047152,371
RTS0047153,224
RTS0047154,402
RTS0047156,117
RTS0047157,134
RTS0047158,114
RTS0047159,128
RTS0047160,140
RTS0047165,227
RTS0047166,96
RTS0047167,2542
RTS0047168,137
RTS0047169,135
RTS0047170,115
RTS0047171,122
RTS0047172,112
RTS0047173,163
RTS0047174,149
RTS0047175,86
RTS0047176,132
RTS0047177,179
RTS0047178,165
RTS0047179,178
RTS0047180,157
RTS0047181,175
RTS0047182,159
RTS0047183,155
RTS0047184,148
RTS0047185,131
RTS0047186,114
RTS0047187,116
RTS0047188,145
RTS0047189,151
RTS0047190,188
RTS0047191,151
RTS0047192,172
RTS0047193,171
RTS0047194,162
RTS0047195,160
RTS0047196,165
RTS0047197,210
RTS0047198,140
RTS0047199,148
RTS0047200,185
RTS0047201,139
RTS0047202,160
RTS0047203,181
RTS0047204,148
RTS0047205,166
RTS0047206,159
RTS0047207,189
RTS0047208,1609
RTS0047209,1409
RTS0047210,2187
RTS0047211,1671
RTS0047212,595
RTS0047213,118
RTS0047214,139
RTS0047215,131
RTS0047216,118
RTS0047217,98
RTS0047218,556
RTS0047219,629
RTS0047220,248
RTS0047221,844
RTS0047222,729
RTS0047223,253
RTS0047225,306
RTS0047226,189
RTS0047229,112
RTS0047230,120
RTS0047231,163
RTS0047232,160
RTS0047233,95
RTS0047234,177
RTS0047235,151
RTS0047236,134
RTS0047237,198
RTS0047238,146
RTS0047239,279
RTS0047240,109
RTS0047241,116
RTS0047242,114
RTS0047243,197
RTS0047244,109
RTS0047245,109
RTS0047246,92
RTS0047247,102
RTS0047248,95
RTS0047249,158
RTS0047250,238
RTS0047252,266
RTS0047253,137
RTS0047254,238
RTS0047255,237
RTS0047256,234
RTS0047257,232
RTS0047258,201
RTS0047259,214
RTS0047260,326
RTS0047261,252
RTS0047262,189
RTS0047263,255
RTS0047264,210
RTS0047266,304
RTS0047267,787
RTS0047268,569
RTS0047269,445
RTS0047270,810
RTS0047271,779
RTS0047272,387
RTS0047273,417
RTS0047274,172
RTS0047276,132
RTS0047277,564
RTS0047278,567
RTS0047279,532
RTS0047280,392
RTS0047281,356
RTS0047282,499
RTS0047283,390
RTS0047284,304
RTS0047290,281
RTS0047291,615
RTS0047292,297
RTS0047293,238
RTS0047294,359
RTS0047295,99
RTS0047296,139
RTS0047297,173
RTS0047298,110
RTS0047299,142
RTS0047300,108
RTS0047301,205
RTS0047302,95
RTS0047303,172
RTS0047304,127
RTS0047305,387
RTS0047306,450
RTS0047307,530
RTS0047308,271
RTS0047309,233
RTS0047310,245
RTS0047311,228
RTS0047312,216
RTS0047313,191
RTS0047314,184
RTS0047315,350
RTS0047316,334
RTS0047317,356
RTS0047318,337
RTS0047319,364
RTS0047320,206
RTS0047321,231
RTS0047322,177
RTS0047323,276
RTS0047324,214
RTS0047325,234
RTS0047326,201
RTS0047327,173
RTS0047328,132
RTS0047329,126
RTS0047331,234
RTS0047332,219
RTS0047333,179
RTS0047334,160
RTS0047335,327
RTS0047336,379
RTS0047337,135
RTS0047338,351
RTS0047339,239
RTS0047340,434
RTS0047341,381
RTS0047342,356
RTS0047343,306
RTS0047344,343
RTS0047345,185
RTS0047346,201
RTS0047348,255
RTS0047349,227
RTS0047350,274
RTS0047351,326
RTS0047352,783
RTS0047353,558
RTS0047354,391
RTS0047356,135
RTS0047357,142
RTS0047358,99
RTS0047359,235
RTS0047360,130
RTS0047361,111
RTS0047362,200
RTS0047363,267
RTS0047364,128
RTS0047365,146
RTS0047366,172
RTS0047367,147
RTS0047368,184
RTS0047369,209
RTS0047370,143
RTS0047373,127
RTS0047374,106
RTS0047375,135
RTS0047376,198
RTS0047377,205
RTS0047378,215
RTS0047379,316
RTS0047380,316
RTS0047381,129
RTS0047382,139
RTS0047383,143
RTS0047384,136
RTS0047385,125
RTS0047386,344
RTS0047387,191
RTS0047388,245
RTS0047389,264
RTS0047390,171
RTS0047391,292
RTS0047392,152
RTS0047393,214
RTS0047394,140
RTS0047395,128
RTS0047396,348
RTS0047397,170
RTS0047398,129
RTS0047399,135
RTS0047400,138
RTS0047401,149
RTS0047402,195
RTS0047403,143
RTS0047404,177
RTS0047405,280
RTS0047406,122
RTS0047407,140
RTS0047408,149
RTS0047409,427
RTS0047410,313
RTS0047411,216
RTS0047412,191
RTS0047413,145
RTS0047414,228
RTS0047415,209
RTS0047417,116
RTS0047418,150
RTS0047419,133
RTS0047420,180
RTS0047421,124
RTS0047422,138
RTS0047423,138
RTS0047424,116
RTS0047425,113
RTS0047426,289
RTS0047427,264
RTS0047428,238
RTS0047429,224
RTS0047430,289
RTS0047431,112
RTS0047432,202
RTS0047433,211
RTS0047434,211
RTS0047435,270
RTS0047436,176
RTS0047437,84
RTS0047438,114
RTS0047439,114
RTS0047440,96
RTS0047441,290
RTS0047442,193
RTS0047445,268
RTS0047446,195
RTS0047447,129
RTS0047448,130
RTS0047449,122
RTS0047450,141
RTS0047451,122
RTS0047452,159
RTS0047453,98
RTS0047454,138
RTS0047455,156
RTS0047456,134
RTS0047457,131
RTS0047458,118
RTS0047459,144
RTS0047460,132
RTS0047461,132
RTS0047462,183
RTS0047463,140
RTS0047464,221
RTS0047465,117
RTS0047466,165
RTS0047467,131
RTS0047468,120
RTS0047469,172
RTS0047471,144
RTS0047472,113
RTS0047473,185
RTS0047474,99
RTS0047475,104
RTS0047476,160
RTS0047477,272
RTS0047479,228
RTS0047480,208
RTS0047481,261
RTS0047482,122
RTS0047483,132
RTS0047484,111
RTS0047485,133
RTS0047486,130
RTS0047487,97
RTS0047488,189
RTS0047489,137
RTS0047490,132
RTS0047491,131
RTS0047492,196
RTS0047493,171
RTS0047494,253
RTS0047495,209
RTS0047496,164
RTS0047497,153
RTS0047498,143
RTS0047499,185
RTS0047500,161
RTS0047501,116
RTS0047502,124
RTS0047503,128
RTS0047504,238
RTS0047505,192
RTS0047506,301
RTS0047507,235
RTS0047508,123
RTS0047509,139
RTS0047510,144
RTS0047511,142
RTS0047512,269
RTS0047513,142
RTS0047514,89
RTS0047515,256
RTS0047516,286
RTS0047517,524
RTS0047518,507
RTS0047520,572
RTS0047521,558
RTS0047522,151
RTS0047523,197
RTS0047524,176
RTS0047525,123
RTS0047526,167
RTS0047527,135
RTS0047528,136
RTS0047529,149
RTS0047530,147
RTS0047531,183
RTS0047532,118
RTS0047533,106
RTS0047534,123
RTS0047535,144
RTS0047536,147
RTS0047537,263
RTS0047538,629
RTS0047540,489
RTS0047541,554
RTS0047543,174
RTS0047544,151
RTS0047545,191
RTS0047546,179
RTS0047547,150
RTS0047548,282
RTS0047549,222
RTS0047550,154
RTS0047551,182
RTS0047552,157
RTS0047553,145
RTS0047558,160
RTS0047559,146
RTS0047560,103
RTS0047561,166
RTS0047562,114
RTS0047563,178
RTS0047564,156
RTS0047565,105
RTS0047566,132
RTS0047567,113
RTS0047568,147
RTS0047569,153
RTS0047570,154
RTS0047571,124
RTS0047572,152
RTS0047573,126
RTS0047574,145
RTS0047575,162
RTS0047576,124
RTS0047577,156
RTS0047578,131
RTS0047579,158
RTS0047580,128
RTS0047581,132
RTS0047582,158
RTS0047583,88
RTS0047584,94
RTS0047585,117
RTS0047586,134
RTS0047587,101
RTS0047588,172
RTS0047590,144
RTS0047591,119
RTS0047592,132
RTS0047593,136
RTS0047594,183
RTS0047595,119
RTS0047596,124
RTS0047597,176
RTS0047598,143
RTS0047599,132
RTS0047600,151
RTS0047601,391
RTS0047602,199
RTS0047603,144
RTS0047604,178
RTS0047606,124
RTS0047613,190
RTS0047614,170
RTS0047615,98
RTS0047616,209
RTS0047617,185
RTS0047618,104
RTS0047619,71
RTS0047620,78
RTS0047621,130
RTS0047622,72
RTS0047624,120
RTS0047625,95
RTS0047626,120
RTS0047627,97
RTS0047628,95
RTS0047629,87
RTS0047630,59
RTS0047631,86
RTS0047632,130
RTS0047633,77
RTS0047634,104
RTS0047635,81
RTS0047636,108
RTS0047637,131
RTS0047638,101
RTS0047639,109
RTS0047640,95
RTS0047641,86
RTS0047642,92
RTS0047643,71
RTS0047644,91
RTS0047645,103
RTS0047646,126
RTS0047647,94
RTS0047648,137
RTS0047649,88
RTS0047650,80
RTS0047651,78
RTS0047652,79
RTS0047653,90
RTS0047654,94
RTS0047656,126
RTS0047657,129
RTS0047658,90
RTS0047659,80
RTS0047660,78
RTS0047661,110
RTS0047662,138
RTS0047663,76
RTS0047664,108
RTS0047665,119
RTS0047666,83
RTS0047667,126
RTS0047668,103
RTS0047669,112
RTS0047670,124
RTS0047672,112
RTS0047673,126
RTS0047674,129
RTS0047675,102
RTS0047676,97
RTS0047677,118
RTS0047678,96
RTS0047679,133
RTS0047680,148
RTS0047681,86
RTS0047682,155
RTS0047684,92
RTS0047685,93
RTS0047686,116
RTS0047687,105
RTS0047688,129
RTS0047689,146
RTS0047691,101
RTS0047692,108
RTS0047693,127
RTS0047694,131
RTS0047695,121
RTS0047696,89
RTS0047697,100
RTS0047698,146
RTS0047699,152
RTS0047700,71
RTS0047701,130
RTS0047702,232
RTS0047703,208
RTS0047704,148
RTS0047705,137
RTS0047706,125
RTS0047707,159
RTS0047708,548
RTS0047709,1999
RTS0047710,188
RTS0047711,163
RTS0047712,310
RTS0047713,203
RTS0047714,269
RTS0047715,196
RTS0047716,259
RTS0047717,276
RTS0047718,203
RTS0047720,129
RTS0047721,118
RTS0047722,159
RTS0047723,201
RTS0047724,196
RTS0047725,236
RTS0047726,203
RTS0047727,178
RTS0047728,204
RTS0047729,139
RTS0047730,158
RTS0047731,115
RTS0047732,110
RTS0047733,145
RTS0047734,124
RTS0047735,146
RTS0047736,198
RTS0047737,139
RTS0047738,103
RTS0047739,157
RTS0047740,163
RTS0047741,178
RTS0047742,133
RTS0047743,116
RTS0047744,272
RTS0047745,282
RTS0047746,171
RTS0047747,166
RTS0047748,181
RTS0047749,471
RTS0047750,267
RTS0047752,126
RTS0047753,212
RTS0047754,333
RTS0047755,441
RTS0047756,191
RTS0047757,143
RTS0047758,199
RTS0047759,103
RTS0047760,115
RTS0047761,89
RTS0047762,122
RTS0047763,180
RTS0047764,140
RTS0047765,179
RTS0047766,253
RTS0047767,127
RTS0047768,131
RTS0047769,115
RTS0047770,121
RTS0047771,125
RTS0047772,106
RTS0047773,144
RTS0047774,300
RTS0047775,122
RTS0047776,156
RTS0047777,135
RTS0047778,108
RTS0047779,183
RTS0047780,169
RTS0047781,242
RTS0047782,171
RTS0047783,150
RTS0047784,157
RTS0047785,139
RTS0047786,336
RTS0047787,198
RTS0047788,128
RTS0047789,173
RTS0047790,110
RTS0047791,160
RTS0047792,123
RTS0047793,330
RTS0047794,102
RTS0047795,85
RTS0047796,122
RTS0047797,197
RTS0047798,134
RTS0047799,134
RTS0047800,91
RTS0047801,373
RTS0047802,346
RTS0047803,217
RTS0047804,119
RTS0047805,191
RTS0047806,224
RTS0047807,230
RTS0047808,296
RTS0047809,121
RTS0047810,164
RTS0047811,253
RTS0047812,112
RTS0047813,137
RTS0047814,113
RTS0047816,196
RTS0047817,159
RTS0047818,124
RTS0047819,111
RTS0047820,128
RTS0047821,171
RTS0047822,87
RTS0047823,132
RTS0047824,106
RTS0047825,191
RTS0047826,136
RTS0047827,273
RTS0047828,183
RTS0047829,167
RTS0047830,101
RTS0047831,99
RTS0047832,110
RTS0047833,136
RTS0047834,124
RTS0047835,215
RTS0047836,238
RTS0047837,188
RTS0047838,356
RTS0047839,170
RTS0047840,162
RTS0047841,121
RTS0047842,147
RTS0047843,125
RTS0047844,108
RTS0047845,148
RTS0047846,111
RTS0047847,131
RTS0047848,140
RTS0047849,154
RTS0047850,115
RTS0047851,119
RTS0047852,124
RTS0047853,125
RTS0047854,200
RTS0047855,167
RTS0047856,151
RTS0047857,180
RTS0047858,165
RTS0047859,84
RTS0047860,157
RTS0047861,104
RTS0047862,88
RTS0047863,103
RTS0047864,115
RTS0047865,186
RTS0047866,214
RTS0047867,103
RTS0047868,146
RTS0047869,142
RTS0047870,228
RTS0047871,137
RTS0047872,164
RTS0047873,106
RTS0047874,102
RTS0047875,185
RTS0047876,128
RTS0047877,98
RTS0047878,153
RTS0047879,179
RTS0047880,163
RTS0047881,198
RTS0047882,144
RTS0047883,160
RTS0047884,145
RTS0047885,110
RTS0047886,102
RTS0047890,128
RTS0047891,108
RTS0047892,99
RTS0047893,99
RTS0047894,124
RTS0047895,204
RTS0047896,192
RTS0047897,164
RTS0047898,154
RTS0047899,411
RTS0047900,714
RTS0047901,647
RTS0047902,892
RTS0047903,199
RTS0047904,194
RTS0047905,213
RTS0047906,215
RTS0047907,512
RTS0047908,440
RTS0047909,515
RTS0047910,132
RTS0047912,142
RTS0047913,174
RTS0047914,214
RTS0047915,92
RTS0047916,160
RTS0047917,111
RTS0047919,80
RTS0047920,285
RTS0047921,386
RTS0047924,547
RTS0047925,157
RTS0047926,147
RTS0047927,137
RTS0047928,197
RTS0047929,112
RTS0047930,147
RTS0047931,133
RTS0047932,158
RTS0047933,168
RTS0047934,120
RTS0047935,108
RTS0047936,122
RTS0047937,145
RTS0047938,159
RTS0047939,131
RTS0047940,199
RTS0047941,163
RTS0047942,145
RTS0047943,120
RTS0047944,165
RTS0047945,137
RTS0047946,158
RTS0047947,106
RTS0047948,99
RTS0047949,108
RTS0047950,104
RTS0047951,139
RTS0047952,141
RTS0047953,213
RTS0047954,140
RTS0047956,122
RTS0047957,156
RTS0047958,155
RTS0047959,183
RTS0047960,136
RTS0047961,136
RTS0047963,117
RTS0047964,157
RTS0047965,151
RTS0047966,90
RTS0047967,132
RTS0047968,364
RTS0047969,157
RTS0047970,125
RTS0047972,113
RTS0047973,249
RTS0047974,191
RTS0047975,136
RTS0047976,188
RTS0047977,128
RTS0047978,153
RTS0047979,166
RTS0047980,118
RTS0047981,197
RTS0047982,106
RTS0047985,957
RTS0047986,119
RTS0047987,144
RTS0047988,387
RTS0047990,174
RTS0047991,210
RTS0047992,144
RTS0047993,120
RTS0047994,142
RTS0047995,134
RTS0047996,126
RTS0047997,187
RTS0047998,262
RTS0047999,138
RTS0048000,128
RTS0048001,135
RTS0048003,273
RTS0048005,130
RTS0048006,125
RTS0048008,121
RTS0048009,196
RTS0048012,143
RTS0048013,104
RTS0048014,131
RTS0048015,265
RTS0048016,288
RTS0048017,258
RTS0048018,141
RTS0048019,213
RTS0048020,148
RTS0048021,120
RTS0048022,132
RTS0048023,137
RTS0048024,130
RTS0048026,120
RTS0048027,210
RTS0048028,138
RTS0048029,103
RTS0048030,113
RTS0048031,117
RTS0048032,105
RTS0048033,123
RTS0048034,141
RTS0048035,110
RTS0048036,119
RTS0048037,146
RTS0048038,332
RTS0048040,173
RTS0048041,127
RTS0048042,137
RTS0048043,136
RTS0048044,112
RTS0048045,167
RTS0048046,137
RTS0048047,118
RTS0048048,153
RTS0048049,142
RTS0048050,119
RTS0048051,278
RTS0048052,193
RTS0048053,133
RTS0048054,160
RTS0048055,174
RTS0048056,189
RTS0048057,82
RTS0048058,120
RTS0048059,306
RTS0048060,262
RTS0048061,193
RTS0048062,112
RTS0048063,125
RTS0048064,199
RTS0048065,164
RTS0048066,161
RTS0048067,108
RTS0048068,156
RTS0048069,127
RTS0048070,91
RTS0048071,191
RTS0048072,114
RTS0048073,141
RTS0048074,76
RTS0048076,93
RTS0048077,163
RTS0048078,165
RTS0048079,224
RTS0048080,146
RTS0048081,180
RTS0048082,104
RTS0048084,129
RTS0048085,152
RTS0048086,130
RTS0048087,207
RTS0048088,109
RTS0048089,182
RTS0048090,175
RTS0048091,152
RTS0048092,152
RTS0048093,315
RTS0048094,112
RTS0048096,137
RTS0048097,155
RTS0048098,3658
RTS0048099,4294
RTS0048100,4811
RTS0048101,2615
RTS0048102,2995
RTS0048104,132
RTS0048105,198
RTS0048106,115
RTS0048107,139
RTS0048108,197
RTS0048109,89
RTS0048110,143
RTS0048111,101
RTS0048112,137
RTS0048113,132
RTS0048114,103
RTS0048115,154
RTS0048116,154
RTS0048117,131
RTS0048118,161
RTS0048120,157
RTS0048126,123
RTS0048127,205
RTS0048129,284
RTS0048130,131
RTS0048131,246
RTS0048132,286
RTS0048133,102
RTS0048134,260
RTS0048135,315
RTS0048136,96
RTS0048138,149
RTS0048139,140
RTS0048140,149
RTS0048141,141
RTS0048142,285
RTS0048144,132
RTS0048145,233
RTS0048146,340
RTS0048147,182
RTS0048148,270
RTS0048149,347
RTS0048150,365
RTS0048151,123
RTS0048152,108
RTS0048153,142
RTS0048154,123
RTS0048155,114
RTS0048156,409
RTS0048158,218
RTS0048159,176
RTS0048160,6594
RTS0048161,9505
RTS0048162,199
RTS0048163,194
RTS0048164,1172
RTS0048165,382
RTS0048166,219
RTS0048167,258
RTS0048168,171
RTS0048169,179
RTS0048170,153
RTS0048171,202
RTS0048172,180
RTS0048173,139
RTS0048175,192
RTS0048176,107
RTS0048177,114
RTS0048178,137
RTS0048179,137
RTS0048180,150
RTS0048181,315
RTS0048182,164
RTS0048183,230
RTS0048184,324
RTS0048185,278
RTS0048186,141
RTS0048188,209
RTS0048189,253
RTS0048190,140
RTS0048191,123
RTS0048192,224
RTS0048193,127
RTS0048194,223
RTS0048195,155
RTS0048196,133
RTS0048197,147
RTS0048198,166
RTS0048200,130
RTS0048201,150
RTS0048202,142
RTS0048203,166
RTS0048204,190
RTS0048205,179
RTS0048207,164
RTS0048208,307
RTS0048209,211
RTS0048210,244
RTS0048211,298
RTS0048212,139
RTS0048213,174
RTS0048214,126
RTS0048215,243
RTS0048216,171
RTS0048217,175
RTS0048218,208
RTS0048219,170
RTS0048220,186
RTS0048221,171
RTS0048222,136
RTS0048223,127
RTS0048224,209
RTS0048225,177
RTS0048226,162
RTS0048227,266
RTS0048228,119
RTS0048229,120
RTS0048230,145
RTS0048231,194
RTS0048232,155
RTS0048233,115
RTS0048234,161
RTS0048235,137
RTS0048236,137
RTS0048237,141
RTS0048238,164
RTS0048239,173
RTS0048240,184
RTS0048241,198
RTS0048242,258
RTS0048243,198
RTS0048244,189
RTS0048245,160
RTS0048246,215
RTS0049343,275
RTS0049344,248
RTS0049345,130
RTS0049346,98
RTS0049347,126
RTS0049348,175
RTS0049349,130
RTS0049350,127
RTS0049351,159
RTS0049352,249
RTS0049353,242
RTS0049354,131
RTS0049355,162
RTS0049356,157
RTS0049357,111
RTS0049358,92
RTS0049359,114
RTS0049360,174
RTS0049361,122
RTS0049362,121
RTS0049363,151
RTS0049364,167
RTS0049365,151
RTS0049366,733
RTS0049367,626
RTS0049368,180
RTS0049369,136
RTS0049370,92
RTS0049371,210
RTS0049372,183
RTS0049373,540
RTS0049374,523
RTS0049375,331
RTS0049376,372
RTS0049377,434
RTS0049378,374
RTS0049379,162
RTS0049380,380
RTS0049381,305
RTS0049382,283
RTS0049383,154
RTS0049384,104
RTS0049385,127
RTS0049386,180
RTS0049387,154
RTS0049388,137
RTS0049389,148
RTS0049390,409
RTS0049391,567
RTS0049392,678
RTS0049393,638
RTS0049394,298
RTS0049395,246
RTS0049396,2173
RTS0049397,1699
RTS0049398,2123
RTS0049399,1161
RTS0049400,164
RTS0049401,120
RTS0049402,165
RTS0049403,117
RTS0049404,187
RTS0049405,152
RTS0049406,136
RTS0049407,174
RTS0049408,128
RTS0049409,122
RTS0049410,143
RTS0049411,182
RTS0049412,101
RTS0049413,97
RTS0049414,113
RTS0049415,242
RTS0049416,221
RTS0049417,157
RTS0049418,158
RTS0049419,133
RTS0049420,75
RTS0049421,130
RTS0049422,89
RTS0049423,124
RTS0049424,202
RTS0049425,163
RTS0049426,262
RTS0049427,242
RTS0049428,100
RTS0049429,261
RTS0049430,260
RTS0049431,165
RTS0049432,146
RTS0049433,142
RTS0049434,90
RTS0049435,100
RTS0049436,91
RTS0049437,288
RTS0049438,172
RTS0049439,201
RTS0049440,191
RTS0049441,235
RTS0049442,306
RTS0049443,204
RTS0049444,468
RTS0049445,114
RTS0049446,133
RTS0049447,173
RTS0049448,124
RTS0049449,204
RTS0049450,192
RTS0049451,201
RTS0049452,137
RTS0049453,200
RTS0049454,99
RTS0049455,142
RTS0049456,139
RTS0049457,181
RTS0049458,167
RTS0049459,292
RTS0049460,342
RTS0049461,581
RTS0049462,650
RTS0049463,124
RTS0049464,137
RTS0049465,129
RTS0049466,92
RTS0049467,103
RTS0049468,133
RTS0049469,119
RTS0049470,206
RTS0049471,307
RTS0049472,182
RTS0049473,613
RTS0049474,106
RTS0049475,145
RTS0049476,150
RTS0049477,112
RTS0049478,186
RTS0049479,10161
RTS0049480,867
RTS0049481,60
RTS0049482,123
RTS0049483,106
RTS0049484,182
RTS0049485,300
RTS0997079,56
RTS0997080,130
RTS0997081,86
RTS0997082,77
RTS0997083,60
RTS0997084,95
RTS0997085,82
RTS0997086,100
RTS0997087,74
RTS0997088,13839
RTS0997089,5568
RTS0997090,296
RTS0997091,289
RTS0997092,83
RTS0997093,78
RTS0997094,19
RTS0997095,52
RTS0997096,87
RTS0997097,33
RTS0997098,89
RTS0997099,78
RTS0997100,76
RTS0997101,63
RTS0997102,59
RTS0997103,42
RTS0997104,87
RTS0997105,73
RTS0997106,98
RTS0997107,46
RTS0997108,104
RTS0997109,50
RTS0997110,88
RTS0997111,59
RTS0997112,78
RTS0997113,79
RTS0997114,58
RTS0997115,68
RTS0997116,60
RTS0997117,77
RTS0997118,74
RTS0997119,65
RTS0997120,63
RTS0997121,187
RTS0997122,317
RTS0997123,301
RTS0997124,146
RTS0997125,404
RTS0997126,562
RTS0997127,523
RTS0997128,421
RTS0997129,688
RTS0997130,211
</Code_Summary>
