# Supplementary material for: Spatial meta-transcriptomics reveal associations of intratumor bacteria burden with lung cancer cells showing a distinct oncogenic signature
Source: J Immunother Cancer. 2022 Jul 6;10(7):e004698. doi: 10.1136/jitc-2022-004698 (PMC9260850; doi:10.1136/jitc-2022-004698)
Supplement: Supplementary data [file jitc-2022-004698supp009.zip › DSP-1001660004186-C-D04.dcc]

<Header>
FileVersion,0.02
SoftwareVersion,"GeoMx_NGS_Pipeline_ 2.0.0"
Date,2020-6-15
</Header>

<Scan_Attributes>
ID,DSP-1001660004186-C-D04
Plate_ID,1001660004186
Well,D04
</Scan_Attributes>

<NGS_Processing_Attributes>
SeqSetId,
tamperedIni,No
Raw,6333305
Trimmed,6220217
Stitched,6185532
Aligned,6071727
umiQ30,0.9922
rtsQ30,0.9915
</NGS_Processing_Attributes>


<Code_Summary>
RTS0039454,88
RTS0039455,93
RTS0039456,90
RTS0039457,172
RTS0039458,80
RTS0039459,95
RTS0039460,79
RTS0039461,133
RTS0039462,98
RTS0039463,118
RTS0039464,105
RTS0039465,120
RTS0039466,110
RTS0039467,257
RTS0039468,94
RTS0039469,85
RTS0039470,95
RTS0039471,111
RTS0039472,81
RTS0039473,57
RTS0039474,104
RTS0039475,106
RTS0039476,140
RTS0039477,98
RTS0039478,98
RTS0039479,112
RTS0039480,89
RTS0039481,75
RTS0039482,73
RTS0039483,67
RTS0039484,96
RTS0039485,115
RTS0039486,82
RTS0039487,57
RTS0039488,112
RTS0039489,78
RTS0039490,90
RTS0039491,77
RTS0039492,61
RTS0039493,71
RTS0039494,113
RTS0039495,121
RTS0039496,129
RTS0039497,84
RTS0039498,107
RTS0039499,427
RTS0039500,99
RTS0039501,265
RTS0039502,304
RTS0039503,188
RTS0039504,68
RTS0039505,102
RTS0039506,76
RTS0039507,75
RTS0039508,96
RTS0039509,89
RTS0039510,113
RTS0039511,160
RTS0039512,73
RTS0039513,89
RTS0039514,158
RTS0039515,184
RTS0039516,74
RTS0039517,68
RTS0039518,84
RTS0039519,62
RTS0039520,93
RTS0039521,81
RTS0039522,95
RTS0039523,75
RTS0039524,81
RTS0039525,115
RTS0039526,87
RTS0039527,122
RTS0039528,74
RTS0039529,109
RTS0039530,88
RTS0039531,81
RTS0039532,82
RTS0039533,127
RTS0039534,64
RTS0039535,99
RTS0039536,91
RTS0039537,65
RTS0039538,86
RTS0039539,93
RTS0039540,94
RTS0039541,98
RTS0039542,110
RTS0039543,96
RTS0039544,64
RTS0039545,82
RTS0039546,66
RTS0039547,90
RTS0039548,102
RTS0039549,103
RTS0039550,86
RTS0039551,90
RTS0039552,45
RTS0039553,105
RTS0039554,90
RTS0039555,120
RTS0039556,57
RTS0039557,99
RTS0039558,65
RTS0039559,85
RTS0039560,83
RTS0039561,61
RTS0039562,98
RTS0039563,75
RTS0039564,102
RTS0039565,117
RTS0039566,74
RTS0039567,81
RTS0039568,70
RTS0039569,61
RTS0039570,82
RTS0039571,71
RTS0039572,98
RTS0039573,83
RTS0039574,58
RTS0039575,59
RTS0039576,58
RTS0039577,99
RTS0039578,62
RTS0039579,85
RTS0039580,95
RTS0039581,75
RTS0039582,94
RTS0039583,179
RTS0039584,121
RTS0039585,72
RTS0039586,79
RTS0039587,75
RTS0039588,81
RTS0039589,74
RTS0039590,75
RTS0039591,151
RTS0039592,111
RTS0039593,62
RTS0039594,127
RTS0039595,89
RTS0039596,91
RTS0039597,95
RTS0039598,79
RTS0039599,67
RTS0039600,91
RTS0039601,60
RTS0039602,78
RTS0039603,55
RTS0039604,106
RTS0039605,62
RTS0039606,49
RTS0039607,91
RTS0039608,85
RTS0039609,74
RTS0039610,74
RTS0039611,97
RTS0039612,86
RTS0039613,85
RTS0039614,68
RTS0039615,55
RTS0039616,73
RTS0039617,77
RTS0039619,79
RTS0039620,89
RTS0039621,82
RTS0039622,87
RTS0039623,87
RTS0039624,72
RTS0039625,76
RTS0039626,75
RTS0039627,64
RTS0039628,63
RTS0039629,78
RTS0039630,75
RTS0039631,38
RTS0039632,59
RTS0039633,61
RTS0039634,65
RTS0039635,73
RTS0039636,61
RTS0039637,78
RTS0039638,86
RTS0039639,93
RTS0039640,53
RTS0039641,75
RTS0039642,80
RTS0039643,80
RTS0039644,49
RTS0039645,65
RTS0039646,115
RTS0039647,98
RTS0039648,70
RTS0039649,84
RTS0039650,72
RTS0039651,130
RTS0039652,204
RTS0039653,98
RTS0039654,91
RTS0039655,122
RTS0039656,143
RTS0039657,113
RTS0039658,105
RTS0039659,149
RTS0039660,80
RTS0039661,90
RTS0039662,62
RTS0039663,88
RTS0039664,103
RTS0039665,105
RTS0039666,60
RTS0039667,53
RTS0039668,75
RTS0039669,111
RTS0039670,85
RTS0039671,124
RTS0039672,210
RTS0039673,144
RTS0039674,126
RTS0039675,147
RTS0039676,84
RTS0039677,76
RTS0039678,61
RTS0039679,107
RTS0039680,60
RTS0039681,155
RTS0039682,103
RTS0039683,63
RTS0039684,110
RTS0039685,115
RTS0039686,124
RTS0039687,181
RTS0039688,143
RTS0039689,85
RTS0039690,79
RTS0039691,82
RTS0039692,85
RTS0039693,58
RTS0039694,94
RTS0039695,63
RTS0039696,83
RTS0039697,87
RTS0039698,84
RTS0039699,109
RTS0039700,91
RTS0039701,52
RTS0039702,99
RTS0039703,108
RTS0039704,99
RTS0039705,69
RTS0039706,84
RTS0039707,98
RTS0039708,81
RTS0039709,91
RTS0039710,115
RTS0039711,82
RTS0039712,113
RTS0039713,134
RTS0039714,92
RTS0039715,90
RTS0039716,63
RTS0039717,78
RTS0039718,50
RTS0039719,66
RTS0039720,135
RTS0039721,81
RTS0039722,71
RTS0039723,119
RTS0039724,84
RTS0039725,86
RTS0039726,92
RTS0039727,90
RTS0039728,94
RTS0039729,116
RTS0039730,101
RTS0039731,87
RTS0039732,94
RTS0039733,104
RTS0039734,102
RTS0039735,92
RTS0039736,85
RTS0039737,108
RTS0039738,70
RTS0039739,109
RTS0039740,78
RTS0039741,86
RTS0039742,86
RTS0039743,93
RTS0039744,63
RTS0039745,106
RTS0039746,82
RTS0039747,94
RTS0039749,66
RTS0039750,80
RTS0039751,86
RTS0039752,93
RTS0039753,124
RTS0039754,90
RTS0039755,123
RTS0039756,90
RTS0039757,74
RTS0039758,82
RTS0039759,65
RTS0039760,62
RTS0039761,99
RTS0039762,96
RTS0039763,87
RTS0039764,83
RTS0039765,66
RTS0039766,85
RTS0039767,77
RTS0039768,88
RTS0039769,85
RTS0039770,243
RTS0039771,65
RTS0039772,60
RTS0039773,99
RTS0039774,65
RTS0039775,105
RTS0039776,93
RTS0039777,80
RTS0039778,71
RTS0039779,60
RTS0039780,76
RTS0039781,110
RTS0039782,81
RTS0039783,81
RTS0039784,71
RTS0039785,104
RTS0039786,96
RTS0039787,67
RTS0039788,65
RTS0039789,54
RTS0039790,88
RTS0039791,120
RTS0039792,71
RTS0039793,65
RTS0039794,108
RTS0039795,70
RTS0039796,102
RTS0039797,107
RTS0039798,104
RTS0039799,90
RTS0039800,115
RTS0039801,76
RTS0039802,78
RTS0039803,66
RTS0039804,69
RTS0039805,84
RTS0039806,72
RTS0039807,69
RTS0039808,89
RTS0039809,57
RTS0039810,102
RTS0039811,100
RTS0039812,123
RTS0039813,86
RTS0039814,131
RTS0039815,142
RTS0039816,100
RTS0039817,89
RTS0039818,91
RTS0039819,109
RTS0039820,86
RTS0039821,81
RTS0039822,82
RTS0039823,92
RTS0039824,73
RTS0039825,85
RTS0039826,76
RTS0039827,92
RTS0039828,91
RTS0039829,112
RTS0039830,71
RTS0039831,63
RTS0039832,74
RTS0039833,74
RTS0039834,77
RTS0039835,95
RTS0039836,87
RTS0039838,75
RTS0039839,69
RTS0039840,69
RTS0039841,106
RTS0039842,98
RTS0039843,57
RTS0039844,92
RTS0039845,76
RTS0039846,101
RTS0039847,90
RTS0039848,69
RTS0039849,76
RTS0039850,84
RTS0039851,109
RTS0039852,128
RTS0039853,98
RTS0039854,97
RTS0039855,87
RTS0039856,73
RTS0039857,82
RTS0039858,70
RTS0039859,89
RTS0039860,76
RTS0039861,76
RTS0039862,79
RTS0039863,62
RTS0039864,85
RTS0039865,65
RTS0039866,59
RTS0039867,89
RTS0039868,56
RTS0039869,61
RTS0039870,64
RTS0039871,88
RTS0039872,81
RTS0039873,67
RTS0039874,81
RTS0039875,92
RTS0039876,57
RTS0039877,60
RTS0039878,50
RTS0039879,76
RTS0039880,57
RTS0039881,58
RTS0039882,56
RTS0039883,78
RTS0039884,61
RTS0039885,90
RTS0039886,68
RTS0039887,83
RTS0039888,101
RTS0039890,59
RTS0039891,74
RTS0039892,73
RTS0039893,96
RTS0039894,92
RTS0039895,77
RTS0039896,102
RTS0039897,80
RTS0039898,125
RTS0039899,103
RTS0039900,115
RTS0039901,83
RTS0039902,87
RTS0039903,69
RTS0039904,108
RTS0039905,103
RTS0039906,88
RTS0039907,85
RTS0039908,89
RTS0039909,75
RTS0039910,70
RTS0039911,62
RTS0039912,83
RTS0039913,85
RTS0039914,68
RTS0039915,94
RTS0039916,65
RTS0039917,74
RTS0039918,110
RTS0039919,103
RTS0039920,83
RTS0039921,88
RTS0039922,119
RTS0039923,72
RTS0039924,84
RTS0039925,80
RTS0039926,72
RTS0039927,85
RTS0039928,95
RTS0039929,96
RTS0039930,113
RTS0039931,69
RTS0039932,98
RTS0039933,56
RTS0039934,75
RTS0039935,83
RTS0039936,69
RTS0039937,81
RTS0039938,88
RTS0039939,56
RTS0039940,64
RTS0039941,74
RTS0039942,69
RTS0039943,62
RTS0039944,73
RTS0039945,84
RTS0039946,99
RTS0039947,87
RTS0039948,131
RTS0039949,84
RTS0039950,96
RTS0039951,83
RTS0039952,86
RTS0039953,68
RTS0039954,75
RTS0039955,102
RTS0039956,127
RTS0039957,118
RTS0039958,133
RTS0039959,99
RTS0039960,121
RTS0039961,51
RTS0039962,62
RTS0039963,58
RTS0039964,90
RTS0039965,68
RTS0039966,69
RTS0039967,42
RTS0039968,83
RTS0039969,94
RTS0039970,72
RTS0039971,64
RTS0039972,67
RTS0039973,95
RTS0039974,102
RTS0039975,87
RTS0039976,72
RTS0039977,86
RTS0039978,92
RTS0039979,66
RTS0039980,71
RTS0039981,80
RTS0039982,126
RTS0039983,136
RTS0039984,57
RTS0039985,162
RTS0039986,125
RTS0039987,102
RTS0039988,103
RTS0039989,83
RTS0039990,60
RTS0039991,70
RTS0039992,62
RTS0039993,74
RTS0039994,50
RTS0039995,88
RTS0039996,125
RTS0039997,105
RTS0039998,120
RTS0039999,103
RTS0040000,103
RTS0040001,62
RTS0040002,66
RTS0040003,62
RTS0040004,94
RTS0040005,91
RTS0040006,142
RTS0040007,120
RTS0040008,65
RTS0040009,114
RTS0040010,137
RTS0040011,91
RTS0040012,67
RTS0040013,98
RTS0040014,94
RTS0040015,68
RTS0040016,58
RTS0040017,76
RTS0040018,80
RTS0040019,88
RTS0040020,84
RTS0040021,100
RTS0040022,97
RTS0040023,104
RTS0040024,62
RTS0040025,72
RTS0040026,72
RTS0040027,93
RTS0040028,77
RTS0040029,102
RTS0040030,81
RTS0040031,80
RTS0040032,98
RTS0040033,76
RTS0040034,94
RTS0040035,59
RTS0040036,79
RTS0040037,76
RTS0040038,107
RTS0040039,90
RTS0040040,75
RTS0040041,55
RTS0040042,96
RTS0040043,68
RTS0040044,99
RTS0040045,65
RTS0040046,103
RTS0040047,88
RTS0040048,123
RTS0040049,95
RTS0040050,62
RTS0040051,82
RTS0040052,82
RTS0040053,93
RTS0040054,94
RTS0040055,76
RTS0040056,86
RTS0040057,88
RTS0040058,70
RTS0040059,78
RTS0040060,96
RTS0040061,76
RTS0040062,66
RTS0040063,61
RTS0040064,84
RTS0040065,82
RTS0040066,103
RTS0040067,76
RTS0040068,101
RTS0040069,70
RTS0040070,84
RTS0040071,57
RTS0040072,98
RTS0040073,106
RTS0040074,115
RTS0040075,69
RTS0040076,76
RTS0040077,140
RTS0040078,84
RTS0040079,90
RTS0040080,110
RTS0040081,80
RTS0040082,69
RTS0040083,68
RTS0040084,83
RTS0040085,66
RTS0040086,87
RTS0040087,69
RTS0040088,86
RTS0040089,78
RTS0040090,90
RTS0040091,70
RTS0040092,73
RTS0040093,85
RTS0040094,91
RTS0040095,90
RTS0040096,83
RTS0040097,91
RTS0040098,58
RTS0040099,91
RTS0040100,72
RTS0040101,82
RTS0040102,76
RTS0040103,70
RTS0040104,86
RTS0040105,75
RTS0040106,100
RTS0040107,86
RTS0040108,73
RTS0040109,59
RTS0040110,84
RTS0040111,75
RTS0040112,73
RTS0040113,60
RTS0040114,64
RTS0040115,111
RTS0040116,172
RTS0040117,125
RTS0040118,87
RTS0040119,153
RTS0040120,180
RTS0040121,91
RTS0040122,103
RTS0040123,66
RTS0040124,99
RTS0040125,78
RTS0040126,57
RTS0040127,102
RTS0040128,56
RTS0040129,106
RTS0040130,93
RTS0040131,100
RTS0040132,71
RTS0040133,72
RTS0040134,95
RTS0040135,76
RTS0040136,81
RTS0040137,60
RTS0040138,88
RTS0040139,90
RTS0040140,80
RTS0040141,86
RTS0040142,106
RTS0040143,99
RTS0040144,87
RTS0040145,111
RTS0040146,74
RTS0040147,110
RTS0040148,65
RTS0040149,96
RTS0040150,79
RTS0040151,79
RTS0040152,84
RTS0040153,85
RTS0040154,87
RTS0040155,78
RTS0040156,79
RTS0040157,74
RTS0040158,57
RTS0040159,83
RTS0040160,84
RTS0040161,73
RTS0040162,53
RTS0040163,58
RTS0040164,55
RTS0040165,78
RTS0040166,34
RTS0040167,107
RTS0040168,47
RTS0040169,92
RTS0040170,77
RTS0040171,32
RTS0040172,87
RTS0040173,105
RTS0040174,58
RTS0040175,77
RTS0040176,57
RTS0040177,80
RTS0040178,67
RTS0040179,65
RTS0040180,72
RTS0040181,109
RTS0040182,86
RTS0040183,62
RTS0040184,62
RTS0040185,71
RTS0040186,81
RTS0040187,53
RTS0040188,45
RTS0040189,68
RTS0040190,57
RTS0040191,96
RTS0040192,57
RTS0040193,70
RTS0040194,84
RTS0040195,100
RTS0040196,90
RTS0040197,51
RTS0040198,66
RTS0040199,94
RTS0040200,82
RTS0040201,90
RTS0040202,88
RTS0040203,88
RTS0040204,70
RTS0040205,77
RTS0040206,78
RTS0040207,58
RTS0040208,80
RTS0040209,86
RTS0040210,112
RTS0040211,107
RTS0040212,76
RTS0040213,70
RTS0040214,112
RTS0040215,110
RTS0040216,96
RTS0040217,87
RTS0040218,63
RTS0040219,91
RTS0040220,55
RTS0040221,79
RTS0040222,74
RTS0040223,76
RTS0040224,53
RTS0040225,61
RTS0040226,77
RTS0040227,35
RTS0040228,68
RTS0040229,74
RTS0040230,99
RTS0040231,43
RTS0040232,70
RTS0040233,57
RTS0040234,69
RTS0040235,85
RTS0040236,66
RTS0040237,80
RTS0040238,67
RTS0040239,68
RTS0040240,80
RTS0040241,57
RTS0040242,83
RTS0040243,79
RTS0040244,86
RTS0040245,95
RTS0040246,56
RTS0040247,90
RTS0040248,75
RTS0040249,99
RTS0040250,78
RTS0040251,70
RTS0040252,71
RTS0040253,54
RTS0040254,67
RTS0040255,81
RTS0040256,64
RTS0040257,58
RTS0040258,73
RTS0040259,62
RTS0040260,84
RTS0040261,40
RTS0040262,81
RTS0040263,83
RTS0040264,86
RTS0040265,80
RTS0040266,65
RTS0040267,81
RTS0040268,81
RTS0040269,62
RTS0040270,95
RTS0040271,112
RTS0040272,79
RTS0040273,70
RTS0040274,74
RTS0040275,81
RTS0040276,72
RTS0040277,82
RTS0040278,233
RTS0040279,152
RTS0040280,91
RTS0040281,74
RTS0040282,67
RTS0040283,101
RTS0040284,80
RTS0040285,95
RTS0040286,87
RTS0040287,55
RTS0040288,82
RTS0040289,62
RTS0040290,126
RTS0040291,58
RTS0040292,66
RTS0040293,63
RTS0040294,81
RTS0040295,81
RTS0040296,75
RTS0040297,86
RTS0040298,77
RTS0040299,76
RTS0040300,71
RTS0040301,82
RTS0040302,67
RTS0040303,62
RTS0040304,64
RTS0040305,81
RTS0040306,80
RTS0040307,73
RTS0040308,96
RTS0040309,87
RTS0040310,78
RTS0040311,78
RTS0040312,96
RTS0040313,70
RTS0040314,96
RTS0040315,87
RTS0040316,71
RTS0040317,76
RTS0040318,59
RTS0040319,121
RTS0040320,91
RTS0040321,82
RTS0040322,99
RTS0040323,79
RTS0040324,93
RTS0040325,52
RTS0040326,70
RTS0040327,95
RTS0040328,107
RTS0040329,114
RTS0040330,113
RTS0040331,90
RTS0040332,89
RTS0040333,74
RTS0040334,79
RTS0040335,72
RTS0040336,58
RTS0040337,96
RTS0040338,37
RTS0040339,68
RTS0040340,79
RTS0040341,107
RTS0040342,56
RTS0040343,92
RTS0040344,94
RTS0040345,118
RTS0040346,91
RTS0040347,78
RTS0040348,88
RTS0040349,109
RTS0040350,76
RTS0040351,90
RTS0040352,109
RTS0040353,107
RTS0040354,91
RTS0040355,61
RTS0040356,140
RTS0040357,105
RTS0040358,96
RTS0040359,99
RTS0040360,126
RTS0040361,94
RTS0040363,70
RTS0040364,95
RTS0040365,76
RTS0040366,69
RTS0040367,93
RTS0040368,121
RTS0040369,96
RTS0040370,84
RTS0040371,111
RTS0040372,94
RTS0040373,106
RTS0040374,72
RTS0040375,74
RTS0040376,99
RTS0040377,91
RTS0040378,89
RTS0040379,83
RTS0040380,74
RTS0040381,67
RTS0040382,65
RTS0040383,58
RTS0040384,55
RTS0040385,47
RTS0040386,75
RTS0040387,69
RTS0040388,97
RTS0040389,79
RTS0040390,102
RTS0040391,87
RTS0040392,120
RTS0040393,115
RTS0040394,71
RTS0040395,114
RTS0040396,108
RTS0040397,89
RTS0040398,105
RTS0040399,106
RTS0040400,92
RTS0040401,200
RTS0040402,202
RTS0040403,175
RTS0040404,189
RTS0040405,85
RTS0040406,97
RTS0040407,98
RTS0040408,112
RTS0040409,116
RTS0040410,120
RTS0040411,61
RTS0040412,45
RTS0040413,91
RTS0040414,106
RTS0040415,94
RTS0040416,250
RTS0040417,95
RTS0040418,86
RTS0040419,338
RTS0040420,315
RTS0040421,76
RTS0040422,92
RTS0040423,91
RTS0040424,85
RTS0040425,45
RTS0040426,52
RTS0040428,104
RTS0040429,63
RTS0040430,62
RTS0040431,81
RTS0040432,53
RTS0040433,70
RTS0040434,55
RTS0040435,80
RTS0040436,116
RTS0040437,214
RTS0040438,345
RTS0040439,358
RTS0040440,258
RTS0040441,105
RTS0040442,103
RTS0040443,80
RTS0040444,100
RTS0040445,94
RTS0040446,98
RTS0040447,95
RTS0040448,93
RTS0040449,101
RTS0040450,85
RTS0040451,140
RTS0040452,178
RTS0040453,134
RTS0040454,124
RTS0040455,304
RTS0040456,95
RTS0040457,73
RTS0040458,54
RTS0040459,68
RTS0040460,103
RTS0040461,70
RTS0040462,73
RTS0040463,73
RTS0040464,81
RTS0040465,73
RTS0040466,112
RTS0040467,77
RTS0040468,100
RTS0040469,93
RTS0040470,66
RTS0040471,112
RTS0040472,82
RTS0040473,62
RTS0040474,72
RTS0040475,65
RTS0040476,57
RTS0040477,89
RTS0040478,70
RTS0040479,63
RTS0040480,61
RTS0040481,83
RTS0040482,83
RTS0040483,76
RTS0040484,112
RTS0040485,95
RTS0040486,61
RTS0040487,60
RTS0040488,75
RTS0040489,88
RTS0040490,79
RTS0040491,75
RTS0040492,71
RTS0040493,77
RTS0040494,107
RTS0040495,79
RTS0040496,142
RTS0040497,135
RTS0040498,198
RTS0040499,110
RTS0040500,126
RTS0040501,99
RTS0040502,84
RTS0040503,112
RTS0040504,120
RTS0040505,55
RTS0040506,51
RTS0040507,90
RTS0040508,77
RTS0040509,56
RTS0040510,56
RTS0040511,134
RTS0040512,110
RTS0040513,104
RTS0040514,100
RTS0040515,124
RTS0040516,82
RTS0040517,82
RTS0040518,71
RTS0040519,88
RTS0040520,58
RTS0040521,58
RTS0040522,80
RTS0040523,82
RTS0040524,51
RTS0040525,69
RTS0040526,96
RTS0040527,65
RTS0040528,90
RTS0040529,90
RTS0040530,79
RTS0040531,88
RTS0040532,101
RTS0040533,75
RTS0040534,58
RTS0040535,77
RTS0040536,56
RTS0040537,121
RTS0040538,93
RTS0040539,86
RTS0040540,76
RTS0040541,47
RTS0040542,58
RTS0040543,59
RTS0040544,75
RTS0040545,52
RTS0040546,51
RTS0040547,55
RTS0040548,49
RTS0040549,72
RTS0040550,43
RTS0040551,58
RTS0040552,69
RTS0040553,94
RTS0040554,74
RTS0040555,77
RTS0040556,81
RTS0040557,52
RTS0040558,63
RTS0040559,82
RTS0040560,81
RTS0040561,65
RTS0040562,71
RTS0040563,69
RTS0040564,62
RTS0040565,74
RTS0040566,95
RTS0040567,117
RTS0040568,70
RTS0040569,105
RTS0040570,90
RTS0040571,84
RTS0040572,58
RTS0040573,101
RTS0040574,113
RTS0040575,71
RTS0040576,152
RTS0040577,85
RTS0040578,62
RTS0040579,54
RTS0040580,101
RTS0040581,44
RTS0040582,97
RTS0040583,64
RTS0040584,67
RTS0040585,96
RTS0040586,87
RTS0040587,54
RTS0040588,78
RTS0040589,59
RTS0040590,66
RTS0040591,103
RTS0040592,64
RTS0040593,43
RTS0040594,61
RTS0040595,83
RTS0040596,103
RTS0040597,105
RTS0040598,51
RTS0040599,78
RTS0040600,85
RTS0040601,69
RTS0040602,75
RTS0040603,69
RTS0040604,118
RTS0040605,84
RTS0040606,71
RTS0040607,118
RTS0040608,93
RTS0040609,73
RTS0040610,104
RTS0040611,89
RTS0040612,83
RTS0040613,83
RTS0040614,97
RTS0040615,68
RTS0040616,53
RTS0040617,60
RTS0040618,73
RTS0040619,92
RTS0040620,68
RTS0040621,86
RTS0040622,58
RTS0040623,84
RTS0040624,71
RTS0040625,95
RTS0040626,57
RTS0040627,66
RTS0040628,75
RTS0040629,76
RTS0040630,70
RTS0040631,95
RTS0040632,74
RTS0040633,97
RTS0040634,79
RTS0040635,91
RTS0040636,106
RTS0040637,94
RTS0040638,77
RTS0040639,75
RTS0040640,77
RTS0040641,99
RTS0040642,119
RTS0040643,118
RTS0040644,114
RTS0040645,132
RTS0040646,77
RTS0040647,89
RTS0040648,135
RTS0040649,119
RTS0040650,75
RTS0040651,92
RTS0040652,64
RTS0040653,79
RTS0040654,96
RTS0040655,85
RTS0040656,207
RTS0040657,216
RTS0040658,160
RTS0040659,199
RTS0040660,123
RTS0040661,61
RTS0040662,47
RTS0040663,75
RTS0040664,39
RTS0040665,54
RTS0040666,83
RTS0040667,61
RTS0040668,44
RTS0040669,73
RTS0040670,60
RTS0040671,55
RTS0040672,93
RTS0040673,75
RTS0040674,72
RTS0040675,81
RTS0040676,52
RTS0040677,75
RTS0040678,142
RTS0040679,75
RTS0040680,169
RTS0040681,64
RTS0040682,70
RTS0040683,101
RTS0040684,130
RTS0040685,62
RTS0040686,71
RTS0040687,103
RTS0040688,59
RTS0040689,61
RTS0040690,63
RTS0040691,79
RTS0040692,48
RTS0040693,107
RTS0040694,84
RTS0040695,91
RTS0040696,70
RTS0040697,82
RTS0040698,66
RTS0040699,75
RTS0040700,86
RTS0040701,66
RTS0040702,94
RTS0040703,76
RTS0040704,95
RTS0040705,117
RTS0040706,116
RTS0040707,64
RTS0040708,66
RTS0040709,78
RTS0040710,75
RTS0040711,60
RTS0040712,82
RTS0040713,100
RTS0040714,80
RTS0040715,94
RTS0040716,74
RTS0040717,72
RTS0040718,86
RTS0040719,70
RTS0040720,94
RTS0040721,67
RTS0040722,58
RTS0040723,84
RTS0040724,87
RTS0040725,79
RTS0040726,73
RTS0040727,110
RTS0040728,90
RTS0040729,91
RTS0040730,91
RTS0040731,126
RTS0040732,74
RTS0040733,63
RTS0040734,78
RTS0040735,75
RTS0040736,133
RTS0040737,105
RTS0040738,137
RTS0040739,107
RTS0040740,117
RTS0040741,74
RTS0040742,78
RTS0040743,77
RTS0040744,77
RTS0040745,88
RTS0040746,111
RTS0040747,102
RTS0040748,86
RTS0040749,101
RTS0040750,88
RTS0040751,85
RTS0040752,107
RTS0040753,90
RTS0040754,78
RTS0040755,71
RTS0040756,66
RTS0040757,71
RTS0040758,70
RTS0040759,69
RTS0040760,93
RTS0040761,116
RTS0040762,97
RTS0040763,87
RTS0040764,104
RTS0040765,133
RTS0040766,97
RTS0040767,84
RTS0040768,107
RTS0040769,118
RTS0040770,63
RTS0040771,88
RTS0040772,81
RTS0040773,95
RTS0040774,88
RTS0040775,116
RTS0040776,101
RTS0040777,158
RTS0040778,170
RTS0040779,146
RTS0040780,178
RTS0040781,79
RTS0040782,130
RTS0040783,69
RTS0040784,96
RTS0040785,105
RTS0040786,89
RTS0040787,71
RTS0040788,61
RTS0040789,75
RTS0040790,56
RTS0040791,89
RTS0040792,95
RTS0040793,65
RTS0040794,68
RTS0040795,76
RTS0040796,163
RTS0040797,99
RTS0040798,107
RTS0040799,70
RTS0040800,65
RTS0040801,106
RTS0040802,126
RTS0040803,114
RTS0040804,91
RTS0040805,85
RTS0040806,81
RTS0040807,92
RTS0040808,69
RTS0040809,91
RTS0040810,95
RTS0040811,99
RTS0040812,74
RTS0040813,73
RTS0040814,81
RTS0040815,112
RTS0040816,75
RTS0040817,79
RTS0040818,113
RTS0040819,115
RTS0040820,90
RTS0040821,74
RTS0040822,123
RTS0040823,83
RTS0040824,69
RTS0040825,109
RTS0040826,125
RTS0040827,90
RTS0040828,78
RTS0040830,126
RTS0040831,67
RTS0040832,80
RTS0040833,89
RTS0040834,75
RTS0040836,312
RTS0040837,119
RTS0040838,232
RTS0040839,194
RTS0040840,124
RTS0040841,97
RTS0040842,90
RTS0040843,109
RTS0040844,85
RTS0040845,81
RTS0040846,111
RTS0040847,82
RTS0040848,73
RTS0040849,71
RTS0040850,120
RTS0040851,109
RTS0040852,80
RTS0040853,101
RTS0040854,108
RTS0040855,108
RTS0040856,89
RTS0040857,89
RTS0040858,75
RTS0040859,46
RTS0040860,61
RTS0040861,74
RTS0040862,111
RTS0040863,86
RTS0040864,107
RTS0040865,71
RTS0040866,73
RTS0040867,88
RTS0040868,72
RTS0040869,87
RTS0040870,84
RTS0040871,94
RTS0040872,98
RTS0040873,78
RTS0040874,184
RTS0040875,95
RTS0040876,79
RTS0040877,75
RTS0040878,81
RTS0040879,94
RTS0040880,101
RTS0040881,78
RTS0040882,73
RTS0040883,66
RTS0040884,76
RTS0040885,65
RTS0040886,74
RTS0040887,77
RTS0040888,82
RTS0040889,89
RTS0040890,65
RTS0040891,59
RTS0040892,109
RTS0040893,47
RTS0040894,58
RTS0040895,68
RTS0040896,68
RTS0040897,95
RTS0040898,70
RTS0040899,59
RTS0040900,85
RTS0040901,88
RTS0040902,75
RTS0040903,62
RTS0040904,99
RTS0040905,116
RTS0040906,102
RTS0040907,88
RTS0040908,77
RTS0040909,99
RTS0040910,89
RTS0040911,96
RTS0040912,93
RTS0040913,89
RTS0040914,84
RTS0040915,96
RTS0040916,69
RTS0040917,57
RTS0040918,78
RTS0040919,61
RTS0040920,56
RTS0040921,58
RTS0040922,78
RTS0040923,67
RTS0040924,75
RTS0040925,69
RTS0040926,73
RTS0040927,58
RTS0040928,68
RTS0040929,87
RTS0040930,81
RTS0040931,72
RTS0040932,113
RTS0040933,58
RTS0040934,66
RTS0040935,85
RTS0040936,93
RTS0040937,98
RTS0040938,93
RTS0040939,81
RTS0040940,91
RTS0040941,62
RTS0040942,85
RTS0040943,73
RTS0040944,139
RTS0040945,80
RTS0040946,73
RTS0040947,107
RTS0040948,97
RTS0040949,90
RTS0040950,102
RTS0040951,93
RTS0040952,49
RTS0040953,57
RTS0040954,76
RTS0040955,84
RTS0040956,104
RTS0040957,57
RTS0040958,70
RTS0040959,76
RTS0040960,68
RTS0040961,62
RTS0040962,53
RTS0040963,78
RTS0040964,88
RTS0040965,63
RTS0040966,144
RTS0040967,165
RTS0040968,152
RTS0040969,104
RTS0040970,113
RTS0040971,111
RTS0040972,114
RTS0040973,87
RTS0040974,113
RTS0040975,78
RTS0040976,76
RTS0040977,62
RTS0040978,55
RTS0040979,97
RTS0040980,80
RTS0040981,67
RTS0040982,73
RTS0040983,84
RTS0040984,71
RTS0040985,87
RTS0040986,251
RTS0040987,280
RTS0040988,138
RTS0040989,110
RTS0040990,102
RTS0040991,132
RTS0040992,76
RTS0040993,80
RTS0040994,101
RTS0040995,94
RTS0040996,76
RTS0040997,105
RTS0040998,63
RTS0040999,88
RTS0041000,75
RTS0041001,76
RTS0041002,90
RTS0041003,93
RTS0041004,119
RTS0041005,81
RTS0041006,109
RTS0041007,93
RTS0041008,115
RTS0041009,94
RTS0041010,106
RTS0041011,52
RTS0041012,65
RTS0041013,73
RTS0041014,71
RTS0041015,75
RTS0041016,81
RTS0041017,79
RTS0041018,77
RTS0041019,72
RTS0041020,65
RTS0041021,62
RTS0041022,68
RTS0041023,101
RTS0041024,82
RTS0041025,91
RTS0041026,71
RTS0041027,57
RTS0041028,68
RTS0041029,69
RTS0041030,85
RTS0041031,103
RTS0041032,111
RTS0041033,63
RTS0041034,97
RTS0041035,93
RTS0041036,137
RTS0041037,89
RTS0041038,173
RTS0041039,89
RTS0041040,130
RTS0041041,65
RTS0041042,71
RTS0041043,79
RTS0041044,74
RTS0041045,73
RTS0041046,72
RTS0041047,101
RTS0041048,57
RTS0041049,119
RTS0041050,100
RTS0041051,96
RTS0041052,67
RTS0041053,95
RTS0041054,96
RTS0041055,82
RTS0041056,67
RTS0041057,76
RTS0041058,78
RTS0041059,60
RTS0041060,90
RTS0041061,92
RTS0041062,84
RTS0041063,90
RTS0041064,76
RTS0041066,115
RTS0041067,101
RTS0041068,87
RTS0041069,108
RTS0041070,192
RTS0041071,74
RTS0041072,89
RTS0041073,77
RTS0041074,74
RTS0041075,96
RTS0041076,82
RTS0041077,85
RTS0041078,92
RTS0041079,77
RTS0041080,105
RTS0041081,91
RTS0041082,62
RTS0041083,80
RTS0041084,61
RTS0041085,60
RTS0041086,133
RTS0041087,164
RTS0041088,135
RTS0041089,105
RTS0041090,109
RTS0041091,82
RTS0041092,100
RTS0041093,73
RTS0041094,102
RTS0041095,81
RTS0041096,66
RTS0041097,84
RTS0041098,66
RTS0041099,78
RTS0041100,69
RTS0041101,119
RTS0041102,130
RTS0041103,113
RTS0041104,118
RTS0041105,149
RTS0041106,126
RTS0041107,136
RTS0041108,98
RTS0041109,119
RTS0041110,99
RTS0041111,79
RTS0041112,88
RTS0041113,82
RTS0041114,91
RTS0041115,110
RTS0041116,72
RTS0041117,96
RTS0041118,94
RTS0041119,80
RTS0041120,79
RTS0041121,98
RTS0041122,82
RTS0041123,116
RTS0041124,55
RTS0041125,77
RTS0041126,99
RTS0041127,115
RTS0041128,132
RTS0041129,88
RTS0041130,80
RTS0041131,92
RTS0041132,91
RTS0041133,79
RTS0041134,84
RTS0041135,103
RTS0041136,108
RTS0041137,116
RTS0041138,107
RTS0041139,116
RTS0041140,68
RTS0041141,77
RTS0041142,103
RTS0041143,55
RTS0041144,80
RTS0041145,94
RTS0041146,63
RTS0041147,77
RTS0041148,71
RTS0041149,76
RTS0041150,71
RTS0041151,80
RTS0041152,82
RTS0041153,82
RTS0041154,78
RTS0041155,93
RTS0041156,130
RTS0041157,90
RTS0041158,92
RTS0041159,68
RTS0041160,75
RTS0041161,100
RTS0041162,53
RTS0041163,73
RTS0041164,93
RTS0041165,66
RTS0041166,92
RTS0041167,122
RTS0041168,115
RTS0041169,101
RTS0041170,100
RTS0041171,85
RTS0041172,89
RTS0041173,85
RTS0041174,91
RTS0041175,108
RTS0041176,86
RTS0041177,90
RTS0041178,85
RTS0041179,80
RTS0041180,85
RTS0041181,118
RTS0041182,105
RTS0041183,88
RTS0041184,79
RTS0041185,61
RTS0041186,71
RTS0041187,65
RTS0041188,60
RTS0041189,81
RTS0041190,115
RTS0041191,157
RTS0041192,93
RTS0041193,109
RTS0041194,71
RTS0041195,96
RTS0041196,100
RTS0041197,82
RTS0041198,93
RTS0041199,74
RTS0041200,84
RTS0041201,76
RTS0041202,122
RTS0041203,101
RTS0041204,112
RTS0041205,96
RTS0041206,65
RTS0041207,88
RTS0041208,105
RTS0041209,85
RTS0041210,54
RTS0041211,135
RTS0041212,134
RTS0041213,177
RTS0041214,152
RTS0041215,105
RTS0041216,85
RTS0041217,129
RTS0041218,80
RTS0041219,97
RTS0041220,83
RTS0041221,106
RTS0041222,56
RTS0041223,82
RTS0041224,72
RTS0041225,89
RTS0041226,69
RTS0041227,82
RTS0041228,66
RTS0041229,95
RTS0041230,79
RTS0041231,114
RTS0041232,120
RTS0041233,119
RTS0041234,119
RTS0041235,108
RTS0041236,94
RTS0041237,50
RTS0041238,66
RTS0041239,91
RTS0041240,131
RTS0041241,122
RTS0041242,92
RTS0041243,78
RTS0041244,100
RTS0041246,73
RTS0041247,121
RTS0041248,62
RTS0041249,80
RTS0041250,110
RTS0041251,62
RTS0041252,97
RTS0041253,91
RTS0041254,90
RTS0041255,81
RTS0041256,88
RTS0041257,119
RTS0041258,90
RTS0041259,97
RTS0041260,108
RTS0041261,107
RTS0041262,111
RTS0041263,111
RTS0041265,115
RTS0041266,118
RTS0041267,60
RTS0041268,98
RTS0041269,105
RTS0041270,119
RTS0041271,157
RTS0041272,111
RTS0041273,75
RTS0041274,103
RTS0041275,135
RTS0041276,88
RTS0041277,85
RTS0041278,107
RTS0041279,104
RTS0041280,97
RTS0041281,78
RTS0041282,77
RTS0041283,91
RTS0041284,86
RTS0041285,52
RTS0041286,72
RTS0041287,76
RTS0041288,84
RTS0041289,108
RTS0041290,105
RTS0041291,64
RTS0041292,92
RTS0041293,84
RTS0041294,68
RTS0041295,75
RTS0041296,102
RTS0041297,98
RTS0041298,109
RTS0041299,90
RTS0041300,106
RTS0041301,69
RTS0041302,83
RTS0041303,88
RTS0041304,79
RTS0041305,71
RTS0041306,92
RTS0041307,75
RTS0041308,89
RTS0041309,85
RTS0041310,95
RTS0041311,78
RTS0041312,77
RTS0041313,95
RTS0041314,88
RTS0041315,68
RTS0041316,128
RTS0041317,145
RTS0041318,134
RTS0041319,96
RTS0041320,120
RTS0041321,94
RTS0041322,77
RTS0041323,71
RTS0041324,78
RTS0041325,102
RTS0041326,81
RTS0041327,76
RTS0041328,104
RTS0041329,82
RTS0041330,77
RTS0041331,70
RTS0041332,82
RTS0041333,94
RTS0041334,82
RTS0041335,89
RTS0041346,108
RTS0041347,95
RTS0041348,112
RTS0041349,148
RTS0041350,193
RTS0041351,83
RTS0041352,85
RTS0041353,74
RTS0041354,79
RTS0041355,85
RTS0041356,76
RTS0041357,66
RTS0041358,69
RTS0041359,97
RTS0041360,86
RTS0041361,96
RTS0041362,89
RTS0041363,105
RTS0041364,95
RTS0041365,99
RTS0041366,86
RTS0041367,56
RTS0041368,86
RTS0041369,55
RTS0041370,63
RTS0041371,85
RTS0041372,84
RTS0041373,75
RTS0041374,96
RTS0041375,82
RTS0041376,222
RTS0041377,75
RTS0041378,61
RTS0041379,44
RTS0041380,89
RTS0041381,90
RTS0041382,85
RTS0041383,77
RTS0041384,100
RTS0041385,101
RTS0041386,83
RTS0041387,68
RTS0041388,69
RTS0041389,57
RTS0041390,80
RTS0041391,90
RTS0041392,88
RTS0041393,58
RTS0041394,89
RTS0041395,97
RTS0041396,69
RTS0041397,73
RTS0041398,103
RTS0041399,56
RTS0041400,103
RTS0041401,78
RTS0041402,117
RTS0041403,62
RTS0041404,51
RTS0041405,86
RTS0041406,85
RTS0041407,110
RTS0041408,63
RTS0041409,78
RTS0041410,86
RTS0041411,67
RTS0041412,96
RTS0041413,64
RTS0041414,90
RTS0041415,104
RTS0041416,44
RTS0041417,70
RTS0041418,75
RTS0041419,82
RTS0041420,83
RTS0041421,60
RTS0041422,75
RTS0041423,71
RTS0041424,76
RTS0041425,66
RTS0041426,77
RTS0041427,65
RTS0041428,104
RTS0041429,98
RTS0041430,88
RTS0041431,106
RTS0041432,60
RTS0041433,65
RTS0041434,65
RTS0041435,89
RTS0041436,71
RTS0041437,52
RTS0041438,86
RTS0041439,98
RTS0041440,86
RTS0041441,76
RTS0041442,69
RTS0041443,115
RTS0041444,136
RTS0041445,64
RTS0041446,74
RTS0041447,106
RTS0041448,79
RTS0041449,103
RTS0041450,77
RTS0041451,88
RTS0041452,78
RTS0041453,97
RTS0041454,69
RTS0041455,73
RTS0041456,69
RTS0041457,73
RTS0041458,69
RTS0041459,71
RTS0041460,72
RTS0041461,59
RTS0041462,86
RTS0041463,70
RTS0041464,65
RTS0041465,79
RTS0041466,75
RTS0041467,109
RTS0041468,77
RTS0041469,67
RTS0041470,93
RTS0041471,103
RTS0041472,70
RTS0041473,82
RTS0041474,96
RTS0041475,117
RTS0041476,75
RTS0041477,60
RTS0041478,58
RTS0041479,49
RTS0041480,69
RTS0041481,68
RTS0041482,71
RTS0041483,76
RTS0041484,70
RTS0041485,78
RTS0041486,81
RTS0041487,133
RTS0041488,89
RTS0041489,86
RTS0041490,76
RTS0041491,147
RTS0041492,63
RTS0041493,68
RTS0041494,61
RTS0041495,61
RTS0041496,121
RTS0041497,116
RTS0041498,108
RTS0041499,154
RTS0041500,138
RTS0041501,138
RTS0041502,92
RTS0041503,111
RTS0041504,120
RTS0041505,95
RTS0041506,88
RTS0041507,60
RTS0041508,53
RTS0041509,57
RTS0041510,87
RTS0041511,70
RTS0041512,73
RTS0041513,87
RTS0041514,66
RTS0041515,90
RTS0041516,79
RTS0041517,83
RTS0041518,82
RTS0041519,56
RTS0041520,77
RTS0041521,75
RTS0041522,78
RTS0041523,99
RTS0041524,70
RTS0041525,69
RTS0041526,93
RTS0041527,179
RTS0041528,205
RTS0041529,59
RTS0041530,154
RTS0041531,86
RTS0041532,59
RTS0041533,66
RTS0041534,71
RTS0041535,67
RTS0041536,83
RTS0041537,61
RTS0041538,72
RTS0041540,71
RTS0041541,61
RTS0041542,84
RTS0041543,62
RTS0041544,99
RTS0041545,74
RTS0041546,52
RTS0041547,93
RTS0041548,94
RTS0041549,87
RTS0041550,87
RTS0041551,102
RTS0041552,87
RTS0041553,53
RTS0041554,79
RTS0041555,81
RTS0041556,67
RTS0041557,73
RTS0041558,72
RTS0041559,68
RTS0041560,64
RTS0041561,79
RTS0041562,108
RTS0041563,94
RTS0041564,89
RTS0041565,92
RTS0041566,95
RTS0041567,127
RTS0041568,102
RTS0041569,69
RTS0041570,88
RTS0041571,55
RTS0041572,55
RTS0041573,73
RTS0041574,76
RTS0041575,68
RTS0041576,83
RTS0041577,109
RTS0041578,98
RTS0041579,74
RTS0041580,109
RTS0041581,75
RTS0041582,105
RTS0041583,92
RTS0041584,64
RTS0041585,70
RTS0041586,72
RTS0041587,119
RTS0041588,74
RTS0041589,101
RTS0041590,73
RTS0041591,59
RTS0041592,83
RTS0041593,83
RTS0041594,73
RTS0041595,56
RTS0041596,61
RTS0041597,53
RTS0041598,94
RTS0041599,51
RTS0041600,80
RTS0041601,73
RTS0041602,63
RTS0041603,78
RTS0041604,62
RTS0041605,63
RTS0041606,75
RTS0041607,65
RTS0041608,70
RTS0041609,99
RTS0041610,70
RTS0041611,102
RTS0041612,95
RTS0041613,89
RTS0041614,76
RTS0041615,100
RTS0041616,114
RTS0041617,100
RTS0041618,86
RTS0041619,92
RTS0041620,132
RTS0041621,112
RTS0041622,56
RTS0041623,91
RTS0041624,82
RTS0041625,96
RTS0041626,82
RTS0041627,106
RTS0041628,69
RTS0041629,110
RTS0041630,95
RTS0041631,83
RTS0041632,95
RTS0041633,98
RTS0041634,130
RTS0041635,106
RTS0041636,83
RTS0041637,106
RTS0041638,81
RTS0041639,68
RTS0041640,73
RTS0041641,89
RTS0041642,96
RTS0041643,88
RTS0041644,78
RTS0041645,89
RTS0041646,74
RTS0041647,107
RTS0041648,92
RTS0041649,72
RTS0041650,80
RTS0041651,72
RTS0041652,92
RTS0041653,78
RTS0041654,74
RTS0041655,106
RTS0041656,77
RTS0041657,136
RTS0041658,114
RTS0041659,79
RTS0041660,74
RTS0041661,138
RTS0041662,87
RTS0041663,81
RTS0041664,76
RTS0041665,62
RTS0041666,119
RTS0041667,97
RTS0041668,73
RTS0041669,100
RTS0041670,125
RTS0041671,110
RTS0041672,75
RTS0041673,66
RTS0041674,73
RTS0041675,79
RTS0041676,70
RTS0041677,86
RTS0041678,69
RTS0041679,99
RTS0041680,110
RTS0041681,92
RTS0041682,108
RTS0041683,86
RTS0041684,83
RTS0041685,123
RTS0041686,95
RTS0041687,43
RTS0041688,90
RTS0041689,61
RTS0041690,75
RTS0041691,163
RTS0041692,70
RTS0041693,127
RTS0041694,66
RTS0041695,63
RTS0041696,104
RTS0041697,75
RTS0041698,83
RTS0041699,71
RTS0041700,68
RTS0041701,62
RTS0041702,53
RTS0041703,76
RTS0041704,69
RTS0041705,101
RTS0041706,68
RTS0041707,73
RTS0041708,102
RTS0041709,96
RTS0041710,82
RTS0041711,55
RTS0041712,87
RTS0041713,91
RTS0041714,62
RTS0041715,61
RTS0041716,463
RTS0041717,287
RTS0041718,349
RTS0041719,282
RTS0041720,315
RTS0041721,96
RTS0041722,69
RTS0041723,101
RTS0041724,91
RTS0041725,110
RTS0041726,58
RTS0041727,64
RTS0041728,80
RTS0041729,69
RTS0041730,88
RTS0041731,60
RTS0041732,61
RTS0041733,82
RTS0041734,69
RTS0041735,96
RTS0041736,78
RTS0041737,68
RTS0041738,97
RTS0041739,73
RTS0041740,45
RTS0041741,78
RTS0041742,97
RTS0041743,122
RTS0041744,81
RTS0041745,57
RTS0041746,174
RTS0041747,163
RTS0041748,120
RTS0041749,118
RTS0041750,124
RTS0041751,91
RTS0041752,62
RTS0041753,94
RTS0041754,81
RTS0041755,81
RTS0041756,94
RTS0041757,77
RTS0041758,69
RTS0041759,112
RTS0041760,68
RTS0041761,69
RTS0041762,72
RTS0041763,124
RTS0041764,94
RTS0041765,76
RTS0041766,103
RTS0041767,72
RTS0041768,77
RTS0041769,84
RTS0041770,110
RTS0041771,75
RTS0041772,79
RTS0041773,72
RTS0041774,103
RTS0041775,51
RTS0041776,101
RTS0041777,85
RTS0041778,77
RTS0041779,76
RTS0041780,77
RTS0041781,66
RTS0041782,75
RTS0041783,64
RTS0041784,101
RTS0041785,96
RTS0041786,89
RTS0041787,125
RTS0041788,92
RTS0041789,92
RTS0041790,119
RTS0041791,95
RTS0041793,100
RTS0041794,72
RTS0041795,70
RTS0041796,66
RTS0041797,102
RTS0041798,75
RTS0041799,74
RTS0041800,66
RTS0041801,70
RTS0041802,96
RTS0041803,67
RTS0041804,80
RTS0041805,80
RTS0041806,81
RTS0041807,66
RTS0041808,80
RTS0041809,85
RTS0041810,77
RTS0041811,107
RTS0041812,105
RTS0041813,108
RTS0041814,66
RTS0041815,96
RTS0041816,86
RTS0041817,101
RTS0041818,72
RTS0041819,105
RTS0041820,115
RTS0041821,142
RTS0041822,97
RTS0041823,37
RTS0041824,114
RTS0041825,70
RTS0041826,100
RTS0041827,99
RTS0041828,97
RTS0041829,90
RTS0041830,74
RTS0041831,55
RTS0041832,84
RTS0041833,64
RTS0041834,75
RTS0041835,70
RTS0041836,130
RTS0041837,95
RTS0041838,55
RTS0041839,90
RTS0041840,57
RTS0041841,60
RTS0041842,60
RTS0041843,61
RTS0041844,59
RTS0041845,62
RTS0041846,57
RTS0041847,66
RTS0041848,90
RTS0041849,99
RTS0041850,61
RTS0041851,81
RTS0041852,104
RTS0041853,96
RTS0041854,67
RTS0041855,84
RTS0041856,63
RTS0041857,115
RTS0041858,109
RTS0041859,76
RTS0041860,102
RTS0041861,115
RTS0041862,106
RTS0041863,111
RTS0041864,112
RTS0041865,109
RTS0041866,85
RTS0041867,92
RTS0041868,84
RTS0041869,58
RTS0041870,77
RTS0041871,105
RTS0041872,68
RTS0041873,103
RTS0041874,137
RTS0041875,74
RTS0041876,105
RTS0041877,97
RTS0041878,116
RTS0041879,142
RTS0041880,167
RTS0041881,97
RTS0041882,102
RTS0041883,113
RTS0041884,70
RTS0041885,108
RTS0041886,199
RTS0041887,288
RTS0041888,363
RTS0041889,211
RTS0041890,248
RTS0041891,209
RTS0041892,122
RTS0041893,186
RTS0041894,110
RTS0041895,154
RTS0041896,247
RTS0041897,120
RTS0041898,131
RTS0041899,119
RTS0041900,85
RTS0041901,128
RTS0041902,94
RTS0041903,127
RTS0041904,118
RTS0041905,127
RTS0041906,1840
RTS0041907,77
RTS0041908,639
RTS0041909,79
RTS0041910,400
RTS0041911,109
RTS0041912,103
RTS0041913,98
RTS0041914,76
RTS0041915,114
RTS0041916,567
RTS0041917,628
RTS0041918,845
RTS0041919,2283
RTS0041920,1250
RTS0041922,283
RTS0041923,174
RTS0041924,131
RTS0041925,181
RTS0041926,67
RTS0041927,65
RTS0041928,81
RTS0041929,82
RTS0041930,138
RTS0041931,90
RTS0041932,161
RTS0041933,78
RTS0041934,55
RTS0041935,77
RTS0041936,72
RTS0041937,100
RTS0041938,101
RTS0041939,109
RTS0041940,79
RTS0041941,83
RTS0041942,96
RTS0041943,81
RTS0041944,108
RTS0041945,66
RTS0041946,97
RTS0041947,93
RTS0041948,57
RTS0041949,84
RTS0041950,71
RTS0041951,92
RTS0041952,98
RTS0041953,83
RTS0041954,89
RTS0041955,111
RTS0041956,69
RTS0041957,86
RTS0041958,89
RTS0041959,105
RTS0041960,81
RTS0041961,55
RTS0041962,84
RTS0041963,85
RTS0041964,157
RTS0041965,90
RTS0041966,70
RTS0041967,103
RTS0041968,63
RTS0041969,74
RTS0041971,135
RTS0041972,135
RTS0041973,91
RTS0041974,105
RTS0041975,136
RTS0041976,57
RTS0041977,103
RTS0041978,68
RTS0041979,74
RTS0041980,65
RTS0041981,260
RTS0041982,236
RTS0041983,407
RTS0041984,261
RTS0041985,405
RTS0041986,100
RTS0041987,119
RTS0041988,70
RTS0041989,63
RTS0041990,99
RTS0041991,84
RTS0041992,107
RTS0041993,92
RTS0041994,97
RTS0041995,70
RTS0041996,83
RTS0041997,97
RTS0041998,70
RTS0041999,87
RTS0042000,79
RTS0042001,83
RTS0042002,82
RTS0042003,59
RTS0042004,65
RTS0042005,93
RTS0042006,78
RTS0042007,82
RTS0042008,93
RTS0042009,87
RTS0042010,74
RTS0042011,122
RTS0042012,94
RTS0042013,89
RTS0042014,99
RTS0042015,114
RTS0042016,37
RTS0042017,52
RTS0042018,55
RTS0042019,73
RTS0042020,54
RTS0042021,127
RTS0042022,87
RTS0042023,126
RTS0042024,117
RTS0042025,126
RTS0042026,74
RTS0042027,66
RTS0042028,76
RTS0042029,90
RTS0042030,58
RTS0042031,99
RTS0042032,85
RTS0042033,76
RTS0042034,87
RTS0042035,79
RTS0042036,92
RTS0042037,111
RTS0042038,82
RTS0042039,77
RTS0042040,74
RTS0042041,73
RTS0042042,61
RTS0042043,52
RTS0042044,89
RTS0042045,68
RTS0042046,154
RTS0042047,139
RTS0042048,75
RTS0042049,90
RTS0042050,84
RTS0042051,114
RTS0042052,112
RTS0042053,96
RTS0042054,65
RTS0042055,70
RTS0042056,100
RTS0042057,82
RTS0042058,78
RTS0042059,79
RTS0042060,77
RTS0042061,64
RTS0042062,90
RTS0042063,81
RTS0042064,72
RTS0042065,84
RTS0042066,86
RTS0042067,153
RTS0042068,111
RTS0042069,76
RTS0042071,92
RTS0042072,70
RTS0042073,48
RTS0042074,84
RTS0042075,78
RTS0042076,87
RTS0042077,53
RTS0042078,52
RTS0042079,71
RTS0042080,83
RTS0042081,101
RTS0042082,107
RTS0042083,80
RTS0042084,84
RTS0042085,93
RTS0042086,62
RTS0042087,98
RTS0042088,71
RTS0042089,85
RTS0042090,85
RTS0042091,112
RTS0042092,100
RTS0042093,66
RTS0042094,71
RTS0042095,79
RTS0042096,105
RTS0042097,80
RTS0042098,68
RTS0042099,88
RTS0042100,60
RTS0042101,85
RTS0042102,92
RTS0042103,81
RTS0042104,90
RTS0042105,75
RTS0042106,97
RTS0042107,103
RTS0042108,59
RTS0042109,79
RTS0042110,101
RTS0042111,95
RTS0042112,98
RTS0042113,102
RTS0042114,68
RTS0042115,72
RTS0042116,70
RTS0042117,87
RTS0042118,71
RTS0042119,67
RTS0042120,96
RTS0042121,79
RTS0042122,67
RTS0042123,77
RTS0042124,41
RTS0042125,66
RTS0042126,94
RTS0042127,87
RTS0042128,106
RTS0042129,83
RTS0042130,80
RTS0042131,97
RTS0042132,92
RTS0042133,81
RTS0042134,83
RTS0042135,76
RTS0042136,90
RTS0042137,108
RTS0042138,71
RTS0042139,105
RTS0042140,86
RTS0042141,96
RTS0042142,113
RTS0042143,119
RTS0042144,92
RTS0042145,71
RTS0042146,113
RTS0042147,75
RTS0042148,112
RTS0042149,105
RTS0042150,101
RTS0042151,85
RTS0042152,86
RTS0042153,74
RTS0042154,89
RTS0042155,111
RTS0042156,68
RTS0042157,83
RTS0042158,75
RTS0042159,60
RTS0042160,95
RTS0042161,65
RTS0042162,74
RTS0042163,96
RTS0042164,92
RTS0042165,68
RTS0042166,106
RTS0042167,93
RTS0042168,93
RTS0042169,101
RTS0042170,82
RTS0042171,100
RTS0042172,90
RTS0042173,108
RTS0042174,64
RTS0042175,89
RTS0042176,85
RTS0042177,94
RTS0042178,141
RTS0042179,102
RTS0042180,103
RTS0042181,66
RTS0042182,77
RTS0042183,69
RTS0042184,88
RTS0042185,74
RTS0042186,95
RTS0042187,82
RTS0042188,72
RTS0042189,81
RTS0042190,78
RTS0042191,187
RTS0042192,111
RTS0042193,80
RTS0042194,121
RTS0042195,70
RTS0042196,159
RTS0042197,160
RTS0042198,49
RTS0042199,175
RTS0042200,71
RTS0042201,81
RTS0042202,58
RTS0042203,92
RTS0042204,49
RTS0042205,70
RTS0042206,64
RTS0042207,92
RTS0042208,56
RTS0042209,74
RTS0042210,72
RTS0042211,61
RTS0042212,89
RTS0042213,69
RTS0042214,77
RTS0042215,85
RTS0042216,121
RTS0042217,81
RTS0042218,91
RTS0042219,67
RTS0042220,120
RTS0042221,111
RTS0042222,135
RTS0042223,74
RTS0042224,152
RTS0042225,172
RTS0042226,115
RTS0042227,101
RTS0042228,78
RTS0042229,67
RTS0042230,123
RTS0042231,106
RTS0042232,99
RTS0042233,110
RTS0042234,102
RTS0042235,90
RTS0042236,104
RTS0042237,79
RTS0042238,86
RTS0042239,101
RTS0042240,94
RTS0042241,79
RTS0042242,56
RTS0042243,90
RTS0042244,79
RTS0042245,56
RTS0042246,125
RTS0042247,96
RTS0042248,136
RTS0042249,90
RTS0042250,90
RTS0042251,76
RTS0042252,82
RTS0042253,74
RTS0042254,89
RTS0042255,74
RTS0042256,147
RTS0042257,78
RTS0042258,69
RTS0042259,92
RTS0042260,73
RTS0042261,120
RTS0042262,104
RTS0042263,112
RTS0042264,123
RTS0042265,105
RTS0042266,103
RTS0042267,99
RTS0042268,65
RTS0042269,58
RTS0042270,69
RTS0042271,76
RTS0042272,60
RTS0042273,83
RTS0042274,52
RTS0042275,67
RTS0042276,94
RTS0042277,81
RTS0042278,76
RTS0042279,117
RTS0042280,86
RTS0042281,44
RTS0042282,68
RTS0042283,64
RTS0042284,83
RTS0042285,79
RTS0042286,74
RTS0042287,86
RTS0042288,91
RTS0042289,91
RTS0042290,87
RTS0042291,141
RTS0042292,198
RTS0042293,88
RTS0042294,82
RTS0042295,105
RTS0042296,79
RTS0042297,87
RTS0042298,55
RTS0042299,81
RTS0042300,83
RTS0042301,62
RTS0042302,63
RTS0042303,73
RTS0042304,70
RTS0042305,79
RTS0042306,99
RTS0042307,96
RTS0042308,99
RTS0042309,87
RTS0042310,91
RTS0042311,57
RTS0042312,88
RTS0042313,83
RTS0042314,83
RTS0042315,93
RTS0042316,125
RTS0042317,112
RTS0042318,141
RTS0042319,114
RTS0042320,96
RTS0042321,78
RTS0042322,65
RTS0042323,71
RTS0042324,73
RTS0042325,78
RTS0042326,84
RTS0042327,78
RTS0042328,83
RTS0042329,80
RTS0042330,84
RTS0042331,64
RTS0042332,104
RTS0042333,104
RTS0042334,65
RTS0042335,75
RTS0042336,87
RTS0042337,111
RTS0042338,78
RTS0042339,62
RTS0042340,59
RTS0042341,134
RTS0042342,104
RTS0042343,142
RTS0042344,128
RTS0042345,102
RTS0042346,101
RTS0042347,68
RTS0042348,74
RTS0042349,73
RTS0042350,65
RTS0042351,84
RTS0042352,83
RTS0042353,100
RTS0042354,85
RTS0042355,55
RTS0042356,92
RTS0042357,80
RTS0042358,89
RTS0042359,68
RTS0042360,81
RTS0042361,57
RTS0042362,110
RTS0042363,106
RTS0042364,83
RTS0042365,69
RTS0042366,69
RTS0042367,91
RTS0042368,62
RTS0042369,60
RTS0042370,104
RTS0042371,92
RTS0042372,89
RTS0042373,95
RTS0042374,77
RTS0042375,67
RTS0042376,77
RTS0042377,35
RTS0042378,68
RTS0042379,82
RTS0042380,40
RTS0042381,86
RTS0042382,131
RTS0042383,109
RTS0042384,109
RTS0042385,121
RTS0042386,76
RTS0042387,65
RTS0042388,92
RTS0042389,84
RTS0042390,53
RTS0042391,75
RTS0042392,73
RTS0042393,77
RTS0042394,62
RTS0042395,66
RTS0042396,59
RTS0042397,71
RTS0042398,63
RTS0042399,85
RTS0042400,91
RTS0042401,90
RTS0042402,71
RTS0042403,59
RTS0042404,67
RTS0042405,79
RTS0042406,91
RTS0042407,69
RTS0042408,101
RTS0042409,73
RTS0042410,96
RTS0042411,88
RTS0042412,74
RTS0042413,71
RTS0042414,94
RTS0042415,91
RTS0042416,111
RTS0042417,189
RTS0042418,140
RTS0042419,152
RTS0042420,109
RTS0042421,75
RTS0042422,74
RTS0042423,54
RTS0042424,88
RTS0042425,63
RTS0042426,75
RTS0042427,71
RTS0042428,105
RTS0042429,94
RTS0042430,88
RTS0042431,91
RTS0042432,124
RTS0042433,71
RTS0042434,141
RTS0042435,104
RTS0042436,82
RTS0042437,74
RTS0042438,70
RTS0042439,90
RTS0042440,79
RTS0042441,90
RTS0042442,90
RTS0042443,96
RTS0042444,81
RTS0042445,79
RTS0042446,91
RTS0042447,82
RTS0042448,92
RTS0042449,74
RTS0042450,62
RTS0042451,67
RTS0042452,65
RTS0042453,72
RTS0042454,70
RTS0042455,49
RTS0042456,65
RTS0042457,100
RTS0042458,83
RTS0042460,121
RTS0042461,157
RTS0042462,102
RTS0042463,100
RTS0042464,150
RTS0042465,100
RTS0042466,68
RTS0042467,74
RTS0042468,52
RTS0042469,90
RTS0042470,50
RTS0042471,95
RTS0042472,75
RTS0042473,83
RTS0042474,84
RTS0042475,98
RTS0042476,94
RTS0042477,51
RTS0042478,73
RTS0042479,75
RTS0042480,74
RTS0042481,80
RTS0042482,75
RTS0042483,203
RTS0042484,149
RTS0042485,79
RTS0042486,42
RTS0042487,64
RTS0042488,52
RTS0042489,58
RTS0042490,80
RTS0042491,74
RTS0042492,48
RTS0042493,74
RTS0042494,66
RTS0042495,66
RTS0042496,93
RTS0042497,72
RTS0042498,82
RTS0042499,92
RTS0042500,96
RTS0042501,64
RTS0042502,75
RTS0042503,77
RTS0042504,64
RTS0042505,88
RTS0042506,77
RTS0042507,89
RTS0042508,73
RTS0042509,86
RTS0042510,58
RTS0042515,113
RTS0042522,82
RTS0042526,87
RTS0042527,74
RTS0042528,70
RTS0042529,65
RTS0042530,51
RTS0042531,48
RTS0042532,65
RTS0042533,57
RTS0042534,59
RTS0042535,44
RTS0042536,71
RTS0042537,60
RTS0042538,73
RTS0042539,85
RTS0042540,66
RTS0042541,56
RTS0042542,71
RTS0042543,63
RTS0042544,73
RTS0042545,41
RTS0042546,79
RTS0042547,64
RTS0042548,64
RTS0042549,50
RTS0042550,66
RTS0042551,93
RTS0042552,68
RTS0042553,60
RTS0042554,75
RTS0042555,55
RTS0042556,61
RTS0042557,64
RTS0042558,77
RTS0042559,78
RTS0042560,67
RTS0042561,57
RTS0042562,70
RTS0042563,91
RTS0042564,65
RTS0042565,75
RTS0042566,113
RTS0042567,87
RTS0042568,127
RTS0042569,155
RTS0042570,96
RTS0042571,109
RTS0042572,76
RTS0042573,91
RTS0042574,119
RTS0042575,86
RTS0042576,72
RTS0042577,111
RTS0042578,69
RTS0042579,80
RTS0042580,74
RTS0042581,155
RTS0042582,92
RTS0042583,489
RTS0042584,92
RTS0042585,64
RTS0042586,87
RTS0042587,119
RTS0042588,111
RTS0042589,112
RTS0042590,108
RTS0042591,89
RTS0042592,75
RTS0042593,81
RTS0042594,90
RTS0042595,65
RTS0042596,77
RTS0042597,89
RTS0042598,106
RTS0042599,69
RTS0042600,77
RTS0042601,71
RTS0042602,94
RTS0042603,77
RTS0042604,115
RTS0042605,80
RTS0042606,105
RTS0042607,75
RTS0042608,85
RTS0042609,81
RTS0042610,77
RTS0042611,74
RTS0042612,109
RTS0042613,69
RTS0042614,95
RTS0042615,122
RTS0042616,84
RTS0042617,94
RTS0042618,128
RTS0042619,75
RTS0042620,85
RTS0042621,44
RTS0042622,65
RTS0042623,82
RTS0042624,73
RTS0042625,52
RTS0042626,71
RTS0042627,111
RTS0042628,72
RTS0042629,73
RTS0042630,81
RTS0042631,73
RTS0042633,74
RTS0042634,72
RTS0042635,68
RTS0042636,98
RTS0042637,75
RTS0042638,112
RTS0042639,79
RTS0042640,103
RTS0042641,87
RTS0042642,73
RTS0042643,40
RTS0042644,75
RTS0042645,56
RTS0042646,54
RTS0042647,57
RTS0042648,105
RTS0042649,68
RTS0042650,62
RTS0042651,58
RTS0042652,58
RTS0042653,51
RTS0042654,86
RTS0042655,76
RTS0042656,106
RTS0042657,48
RTS0042658,99
RTS0042659,67
RTS0042660,81
RTS0042661,67
RTS0042662,70
RTS0042663,86
RTS0042664,41
RTS0042665,69
RTS0042666,60
RTS0042667,70
RTS0042668,59
RTS0042669,78
RTS0042670,90
RTS0042671,79
RTS0042672,51
RTS0042673,54
RTS0042674,65
RTS0042675,75
RTS0042676,61
RTS0042678,92
RTS0042679,99
RTS0042680,86
RTS0042681,173
RTS0042682,111
RTS0042683,146
RTS0042684,93
RTS0042685,119
RTS0042686,131
RTS0042687,84
RTS0042688,53
RTS0042689,54
RTS0042690,71
RTS0042691,83
RTS0042692,71
RTS0042693,90
RTS0042694,9
RTS0042695,56
RTS0042696,70
RTS0042697,68
RTS0042698,58
RTS0042699,46
RTS0042700,73
RTS0042701,85
RTS0042702,78
RTS0042703,87
RTS0042704,93
RTS0042705,89
RTS0042706,65
RTS0042707,62
RTS0042708,89
RTS0042709,62
RTS0042710,92
RTS0042711,124
RTS0042712,77
RTS0042713,92
RTS0042714,74
RTS0042715,86
RTS0042716,77
RTS0042717,68
RTS0042718,64
RTS0042719,65
RTS0042720,69
RTS0042721,67
RTS0042722,65
RTS0042723,80
RTS0042724,116
RTS0042725,85
RTS0042726,66
RTS0042727,59
RTS0042728,71
RTS0042729,56
RTS0042730,67
RTS0042731,52
RTS0042732,67
RTS0042733,59
RTS0042734,59
RTS0042735,48
RTS0042736,58
RTS0042737,91
RTS0042738,89
RTS0042739,80
RTS0042740,77
RTS0042741,60
RTS0042742,60
RTS0042743,64
RTS0042744,75
RTS0042745,52
RTS0042746,116
RTS0042747,64
RTS0042748,71
RTS0042749,65
RTS0042750,79
RTS0042751,68
RTS0042752,63
RTS0042753,91
RTS0042754,50
RTS0042755,65
RTS0042756,61
RTS0042757,108
RTS0042758,42
RTS0042759,61
RTS0042760,73
RTS0042761,67
RTS0042762,50
RTS0042763,58
RTS0042764,66
RTS0042765,62
RTS0042766,99
RTS0042767,67
RTS0042768,80
RTS0042769,131
RTS0042770,69
RTS0042771,71
RTS0042772,105
RTS0042773,86
RTS0042774,137
RTS0042775,80
RTS0042776,66
RTS0042777,158
RTS0042778,103
RTS0042779,82
RTS0042780,92
RTS0042781,69
RTS0042782,77
RTS0042783,83
RTS0042784,91
RTS0042785,94
RTS0042786,82
RTS0042787,76
RTS0042788,70
RTS0042789,85
RTS0042790,74
RTS0042791,182
RTS0042792,147
RTS0042793,193
RTS0042794,175
RTS0042795,177
RTS0042796,111
RTS0042797,129
RTS0042798,75
RTS0042799,129
RTS0042800,97
RTS0042801,140
RTS0042802,137
RTS0042803,70
RTS0042804,84
RTS0042805,81
RTS0042806,57
RTS0042807,76
RTS0042808,71
RTS0042809,90
RTS0042810,78
RTS0042811,74
RTS0042812,99
RTS0042813,79
RTS0042814,94
RTS0042815,89
RTS0042816,130
RTS0042817,140
RTS0042818,96
RTS0042819,108
RTS0042820,85
RTS0042821,114
RTS0042822,65
RTS0042823,80
RTS0042824,99
RTS0042825,73
RTS0042826,80
RTS0042827,55
RTS0042828,103
RTS0042829,104
RTS0042830,124
RTS0042831,129
RTS0042832,80
RTS0042833,78
RTS0042834,80
RTS0042835,61
RTS0042836,107
RTS0042837,87
RTS0042838,93
RTS0042839,93
RTS0042840,99
RTS0042841,89
RTS0042842,84
RTS0042843,80
RTS0042844,96
RTS0042845,141
RTS0042846,63
RTS0042847,123
RTS0042848,161
RTS0042849,99
RTS0042850,70
RTS0042851,95
RTS0042852,58
RTS0042853,73
RTS0042854,96
RTS0042855,79
RTS0042856,79
RTS0042857,76
RTS0042858,119
RTS0042859,108
RTS0042860,94
RTS0042861,67
RTS0042862,86
RTS0042863,71
RTS0042864,81
RTS0042865,95
RTS0042866,58
RTS0042867,62
RTS0042868,46
RTS0042869,63
RTS0042870,77
RTS0042871,80
RTS0042872,50
RTS0042873,55
RTS0042874,60
RTS0042875,78
RTS0042876,123
RTS0042877,92
RTS0042878,87
RTS0042879,105
RTS0042880,105
RTS0042881,75
RTS0042882,84
RTS0042883,117
RTS0042884,132
RTS0042885,111
RTS0042886,104
RTS0042887,87
RTS0042888,86
RTS0042889,57
RTS0042890,90
RTS0042891,42
RTS0042892,110
RTS0042893,137
RTS0042894,90
RTS0042895,68
RTS0042896,119
RTS0042897,92
RTS0042898,66
RTS0042899,135
RTS0042900,113
RTS0042901,94
RTS0042902,82
RTS0042903,62
RTS0042904,68
RTS0042905,68
RTS0042906,91
RTS0042907,65
RTS0042908,73
RTS0042909,122
RTS0042910,89
RTS0042911,74
RTS0042912,74
RTS0042913,112
RTS0042914,79
RTS0042915,64
RTS0042916,90
RTS0042917,117
RTS0042918,63
RTS0042919,97
RTS0042920,96
RTS0042921,85
RTS0042922,87
RTS0042923,92
RTS0042924,61
RTS0042925,106
RTS0042926,106
RTS0042927,78
RTS0042928,92
RTS0042929,74
RTS0042930,56
RTS0042931,84
RTS0042932,84
RTS0042933,80
RTS0042934,91
RTS0042935,85
RTS0042936,66
RTS0042937,58
RTS0042938,131
RTS0042939,104
RTS0042940,87
RTS0042941,100
RTS0042942,123
RTS0042943,116
RTS0042944,99
RTS0042945,105
RTS0042946,78
RTS0042947,137
RTS0042948,62
RTS0042949,72
RTS0042950,76
RTS0042951,74
RTS0042952,75
RTS0042953,71
RTS0042954,58
RTS0042955,90
RTS0042956,66
RTS0042957,80
RTS0042958,97
RTS0042959,95
RTS0042960,81
RTS0042961,92
RTS0042962,81
RTS0042963,101
RTS0042964,98
RTS0042965,132
RTS0042966,74
RTS0042967,90
RTS0042968,69
RTS0042969,87
RTS0042970,69
RTS0042971,1454
RTS0042972,389
RTS0042973,510
RTS0042974,360
RTS0042975,673
RTS0042976,114
RTS0042977,105
RTS0042978,98
RTS0042979,97
RTS0042980,110
RTS0042981,76
RTS0042982,76
RTS0042983,93
RTS0042984,66
RTS0042985,63
RTS0042986,86
RTS0042987,76
RTS0042988,107
RTS0042989,64
RTS0042990,63
RTS0042991,75
RTS0042992,93
RTS0042993,59
RTS0042994,98
RTS0042995,104
RTS0042996,92
RTS0042997,92
RTS0042998,92
RTS0042999,91
RTS0043000,103
RTS0043001,64
RTS0043002,79
RTS0043003,82
RTS0043004,109
RTS0043005,97
RTS0043006,66
RTS0043007,109
RTS0043008,101
RTS0043009,63
RTS0043010,96
RTS0043011,94
RTS0043012,93
RTS0043013,105
RTS0043014,103
RTS0043015,83
RTS0043016,83
RTS0043017,91
RTS0043018,87
RTS0043019,102
RTS0043020,57
RTS0043021,79
RTS0043022,72
RTS0043023,84
RTS0043024,71
RTS0043025,75
RTS0043026,74
RTS0043027,137
RTS0043028,117
RTS0043029,94
RTS0043030,93
RTS0043031,82
RTS0043032,76
RTS0043033,107
RTS0043034,90
RTS0043035,84
RTS0043036,83
RTS0043037,98
RTS0043038,101
RTS0043039,73
RTS0043040,114
RTS0043041,70
RTS0043042,77
RTS0043043,49
RTS0043044,62
RTS0043045,61
RTS0043046,62
RTS0043047,64
RTS0043048,89
RTS0043049,75
RTS0043050,53
RTS0043051,127
RTS0043052,86
RTS0043053,84
RTS0043054,65
RTS0043055,76
RTS0043056,55
RTS0043057,82
RTS0043058,80
RTS0043059,73
RTS0043060,77
RTS0043061,654
RTS0043062,81
RTS0043063,279
RTS0043064,153
RTS0043065,294
RTS0043066,82
RTS0043067,76
RTS0043068,89
RTS0043069,81
RTS0043070,93
RTS0043071,56
RTS0043072,87
RTS0043073,81
RTS0043074,67
RTS0043075,87
RTS0043076,59
RTS0043077,93
RTS0043078,68
RTS0043079,79
RTS0043080,79
RTS0043081,88
RTS0043082,89
RTS0043083,78
RTS0043084,86
RTS0043085,107
RTS0043086,82
RTS0043087,76
RTS0043088,51
RTS0043089,83
RTS0043090,75
RTS0043091,70
RTS0043092,56
RTS0043093,113
RTS0043094,85
RTS0043095,102
RTS0043096,92
RTS0043097,59
RTS0043098,91
RTS0043099,110
RTS0043100,97
RTS0043101,100
RTS0043102,73
RTS0043103,86
RTS0043104,111
RTS0043105,73
RTS0043106,167
RTS0043107,117
RTS0043108,69
RTS0043109,98
RTS0043110,115
RTS0043111,89
RTS0043112,107
RTS0043113,97
RTS0043114,97
RTS0043115,81
RTS0043116,118
RTS0043117,83
RTS0043118,48
RTS0043119,79
RTS0043120,83
RTS0043121,56
RTS0043122,77
RTS0043123,72
RTS0043124,71
RTS0043125,70
RTS0043126,88
RTS0043127,73
RTS0043128,82
RTS0043129,84
RTS0043130,92
RTS0043131,79
RTS0043132,75
RTS0043133,63
RTS0043134,71
RTS0043135,84
RTS0043136,84
RTS0043137,60
RTS0043138,103
RTS0043139,71
RTS0043140,76
RTS0043141,76
RTS0043142,107
RTS0043143,82
RTS0043144,110
RTS0043145,74
RTS0043146,80
RTS0043147,112
RTS0043148,94
RTS0043149,93
RTS0043150,48
RTS0043151,102
RTS0043152,114
RTS0043153,117
RTS0043154,76
RTS0043155,116
RTS0043156,161
RTS0043157,218
RTS0043159,247
RTS0043160,494
RTS0043161,86
RTS0043162,103
RTS0043163,119
RTS0043164,84
RTS0043165,113
RTS0043167,66
RTS0043168,97
RTS0043169,90
RTS0043170,97
RTS0043171,71
RTS0043172,124
RTS0043173,69
RTS0043174,93
RTS0043175,98
RTS0043176,78
RTS0043177,93
RTS0043178,109
RTS0043179,110
RTS0043180,85
RTS0043181,105
RTS0043182,94
RTS0043183,96
RTS0043184,60
RTS0043185,79
RTS0043186,143
RTS0043187,89
RTS0043188,93
RTS0043189,119
RTS0043190,118
RTS0043191,99
RTS0043192,94
RTS0043193,70
RTS0043194,81
RTS0043195,78
RTS0043196,135
RTS0043197,102
RTS0043198,85
RTS0043199,102
RTS0043200,86
RTS0043201,84
RTS0043202,119
RTS0043203,68
RTS0043204,144
RTS0043205,127
RTS0043206,107
RTS0043207,106
RTS0043208,107
RTS0043209,71
RTS0043210,76
RTS0043211,80
RTS0043212,100
RTS0043213,63
RTS0043214,71
RTS0043215,100
RTS0043216,116
RTS0043217,85
RTS0043218,80
RTS0043219,98
RTS0043220,107
RTS0043221,88
RTS0043222,108
RTS0043223,103
RTS0043224,70
RTS0043225,73
RTS0043226,77
RTS0043227,76
RTS0043228,100
RTS0043229,88
RTS0043230,97
RTS0043231,83
RTS0043232,104
RTS0043233,90
RTS0043234,65
RTS0043235,103
RTS0043236,59
RTS0043237,87
RTS0043238,94
RTS0043239,87
RTS0043240,84
RTS0043241,72
RTS0043242,106
RTS0043243,96
RTS0043244,64
RTS0043245,83
RTS0043246,130
RTS0043247,97
RTS0043248,81
RTS0043249,92
RTS0043250,88
RTS0043251,92
RTS0043252,132
RTS0043253,69
RTS0043254,95
RTS0043255,83
RTS0043256,88
RTS0043257,59
RTS0043258,82
RTS0043259,87
RTS0043260,71
RTS0043261,83
RTS0043262,103
RTS0043263,72
RTS0043264,80
RTS0043265,86
RTS0043266,111
RTS0043267,111
RTS0043268,83
RTS0043269,117
RTS0043270,147
RTS0043271,99
RTS0043272,112
RTS0043273,88
RTS0043274,98
RTS0043275,93
RTS0043276,70
RTS0043277,73
RTS0043278,98
RTS0043279,84
RTS0043280,71
RTS0043281,95
RTS0043282,120
RTS0043283,136
RTS0043284,168
RTS0043285,99
RTS0043286,102
RTS0043287,85
RTS0043288,105
RTS0043289,118
RTS0043290,79
RTS0043291,163
RTS0043292,108
RTS0043293,92
RTS0043294,121
RTS0043295,127
RTS0043296,102
RTS0043297,54
RTS0043299,92
RTS0043300,101
RTS0043301,82
RTS0043302,76
RTS0043303,82
RTS0043304,82
RTS0043305,98
RTS0043306,109
RTS0043307,101
RTS0043308,67
RTS0043309,104
RTS0043310,105
RTS0043311,75
RTS0043312,119
RTS0043313,119
RTS0043314,103
RTS0043315,103
RTS0043316,73
RTS0043317,58
RTS0043318,74
RTS0043319,81
RTS0043320,87
RTS0043321,82
RTS0043322,104
RTS0043323,103
RTS0043324,97
RTS0043325,63
RTS0043326,73
RTS0043327,77
RTS0043328,93
RTS0043329,105
RTS0043330,109
RTS0043331,78
RTS0043332,95
RTS0043333,82
RTS0043334,71
RTS0043335,60
RTS0043336,80
RTS0043337,84
RTS0043338,97
RTS0043339,84
RTS0043340,60
RTS0043341,86
RTS0043342,82
RTS0043343,81
RTS0043344,104
RTS0043345,57
RTS0043346,79
RTS0043347,117
RTS0043348,103
RTS0043349,88
RTS0043350,127
RTS0043351,93
RTS0043352,88
RTS0043353,89
RTS0043354,71
RTS0043355,94
RTS0043356,115
RTS0043357,73
RTS0043358,106
RTS0043359,131
RTS0043360,109
RTS0043361,140
RTS0043362,100
RTS0043363,81
RTS0043364,106
RTS0043365,88
RTS0043366,101
RTS0043367,75
RTS0043368,84
RTS0043369,77
RTS0043370,71
RTS0043371,203
RTS0043372,111
RTS0043373,100
RTS0043374,114
RTS0043375,74
RTS0043376,107
RTS0043377,133
RTS0043378,92
RTS0043379,102
RTS0043380,111
RTS0043381,76
RTS0043382,71
RTS0043383,98
RTS0043384,71
RTS0043385,89
RTS0043386,66
RTS0043387,123
RTS0043388,63
RTS0043389,98
RTS0043390,66
RTS0043391,109
RTS0043392,104
RTS0043393,90
RTS0043394,102
RTS0043395,86
RTS0043396,191
RTS0043397,205
RTS0043398,151
RTS0043399,130
RTS0043400,72
RTS0043401,87
RTS0043402,94
RTS0043403,122
RTS0043404,76
RTS0043405,69
RTS0043406,65
RTS0043407,100
RTS0043408,65
RTS0043409,72
RTS0043410,105
RTS0043411,91
RTS0043412,93
RTS0043413,70
RTS0043414,85
RTS0043415,92
RTS0043416,97
RTS0043417,74
RTS0043418,82
RTS0043419,104
RTS0043420,63
RTS0043421,128
RTS0043422,90
RTS0043423,93
RTS0043424,100
RTS0043425,89
RTS0043426,208
RTS0043427,157
RTS0043428,247
RTS0043429,226
RTS0043430,169
RTS0043431,98
RTS0043432,71
RTS0043433,62
RTS0043434,100
RTS0043435,90
RTS0043436,77
RTS0043437,93
RTS0043438,75
RTS0043439,99
RTS0043440,143
RTS0043441,103
RTS0043442,78
RTS0043443,105
RTS0043444,73
RTS0043445,93
RTS0043446,84
RTS0043447,69
RTS0043448,81
RTS0043449,90
RTS0043450,92
RTS0043451,76
RTS0043452,127
RTS0043453,76
RTS0043454,98
RTS0043455,108
RTS0043456,102
RTS0043457,103
RTS0043458,98
RTS0043459,62
RTS0043460,93
RTS0043461,77
RTS0043462,87
RTS0043463,74
RTS0043464,95
RTS0043465,108
RTS0043466,123
RTS0043467,134
RTS0043468,108
RTS0043469,103
RTS0043470,110
RTS0043471,70
RTS0043472,120
RTS0043473,81
RTS0043474,85
RTS0043475,130
RTS0043476,71
RTS0043477,125
RTS0043478,67
RTS0043479,88
RTS0043480,72
RTS0043481,112
RTS0043482,143
RTS0043483,127
RTS0043484,66
RTS0043485,99
RTS0043486,106
RTS0043487,112
RTS0043488,75
RTS0043489,108
RTS0043490,95
RTS0043491,102
RTS0043492,94
RTS0043493,101
RTS0043494,110
RTS0043495,150
RTS0043496,83
RTS0043497,84
RTS0043498,87
RTS0043499,89
RTS0043500,91
RTS0043501,83
RTS0043502,74
RTS0043503,57
RTS0043504,88
RTS0043505,96
RTS0043506,85
RTS0043507,71
RTS0043508,66
RTS0043509,97
RTS0043510,87
RTS0043511,80
RTS0043512,87
RTS0043513,71
RTS0043514,96
RTS0043515,92
RTS0043516,80
RTS0043517,71
RTS0043518,110
RTS0043519,93
RTS0043520,104
RTS0043521,64
RTS0043522,54
RTS0043523,114
RTS0043524,73
RTS0043525,100
RTS0043526,116
RTS0043527,78
RTS0043528,69
RTS0043529,81
RTS0043530,77
RTS0043531,101
RTS0043532,70
RTS0043533,93
RTS0043534,90
RTS0043535,92
RTS0043536,103
RTS0043537,114
RTS0043538,117
RTS0043539,119
RTS0043540,98
RTS0043541,101
RTS0043542,91
RTS0043543,102
RTS0043544,136
RTS0043545,72
RTS0043546,95
RTS0043547,83
RTS0043548,82
RTS0043549,77
RTS0043550,78
RTS0043551,94
RTS0043552,89
RTS0043553,91
RTS0043554,92
RTS0043555,68
RTS0043556,67
RTS0043557,55
RTS0043558,78
RTS0043559,69
RTS0043560,82
RTS0043561,61
RTS0043562,79
RTS0043563,75
RTS0043564,55
RTS0043565,70
RTS0043566,85
RTS0043567,62
RTS0043568,73
RTS0043569,89
RTS0043570,77
RTS0043571,62
RTS0043572,72
RTS0043573,69
RTS0043574,88
RTS0043575,65
RTS0043576,133
RTS0043577,116
RTS0043578,65
RTS0043579,92
RTS0043580,114
RTS0043581,73
RTS0043582,107
RTS0043583,76
RTS0043584,94
RTS0043585,64
RTS0043586,66
RTS0043587,74
RTS0043588,56
RTS0043589,77
RTS0043590,87
RTS0043591,70
RTS0043592,91
RTS0043593,96
RTS0043594,83
RTS0043595,66
RTS0043596,75
RTS0043597,100
RTS0043598,71
RTS0043599,80
RTS0043600,94
RTS0043601,57
RTS0043602,68
RTS0043603,89
RTS0043604,87
RTS0043605,64
RTS0043606,88
RTS0043607,66
RTS0043608,99
RTS0043609,79
RTS0043610,79
RTS0043611,94
RTS0043612,80
RTS0043613,62
RTS0043614,70
RTS0043615,77
RTS0043616,81
RTS0043617,72
RTS0043618,73
RTS0043619,79
RTS0043620,70
RTS0043621,87
RTS0043622,78
RTS0043623,58
RTS0043624,83
RTS0043625,67
RTS0043626,94
RTS0043627,76
RTS0043628,100
RTS0043629,77
RTS0043630,68
RTS0043631,59
RTS0043632,73
RTS0043633,91
RTS0043634,82
RTS0043635,58
RTS0043636,61
RTS0043637,97
RTS0043638,87
RTS0043639,88
RTS0043640,112
RTS0043641,251
RTS0043642,94
RTS0043643,91
RTS0043644,189
RTS0043645,170
RTS0043646,98
RTS0043647,89
RTS0043648,92
RTS0043649,70
RTS0043650,85
RTS0043651,62
RTS0043652,75
RTS0043653,70
RTS0043654,75
RTS0043655,69
RTS0043656,73
RTS0043657,75
RTS0043658,119
RTS0043659,77
RTS0043660,85
RTS0043661,78
RTS0043663,64
RTS0043664,56
RTS0043665,101
RTS0043666,48
RTS0043667,74
RTS0043668,72
RTS0043669,79
RTS0043670,64
RTS0043671,76
RTS0043672,97
RTS0043673,92
RTS0043674,80
RTS0043675,81
RTS0043676,57
RTS0043677,79
RTS0043678,67
RTS0043679,75
RTS0043680,69
RTS0043681,69
RTS0043682,63
RTS0043683,81
RTS0043684,88
RTS0043685,108
RTS0043686,102
RTS0043687,100
RTS0043688,77
RTS0043689,82
RTS0043690,71
RTS0043691,88
RTS0043692,89
RTS0043693,86
RTS0043694,82
RTS0043695,98
RTS0043696,73
RTS0043697,77
RTS0043698,67
RTS0043699,93
RTS0043700,96
RTS0043701,100
RTS0043702,96
RTS0043703,57
RTS0043704,113
RTS0043705,51
RTS0043706,112
RTS0043707,94
RTS0043708,59
RTS0043709,77
RTS0043710,115
RTS0043711,63
RTS0043712,45
RTS0043713,49
RTS0043714,50
RTS0043715,51
RTS0043716,118
RTS0043717,98
RTS0043718,82
RTS0043719,101
RTS0043720,58
RTS0043721,90
RTS0043722,99
RTS0043723,70
RTS0043724,67
RTS0043725,100
RTS0043726,78
RTS0043727,84
RTS0043728,60
RTS0043729,76
RTS0043730,84
RTS0043731,93
RTS0043732,88
RTS0043733,88
RTS0043734,87
RTS0043735,105
RTS0043736,68
RTS0043737,87
RTS0043738,99
RTS0043739,71
RTS0043740,55
RTS0043741,92
RTS0043742,94
RTS0043743,72
RTS0043744,77
RTS0043745,70
RTS0043746,55
RTS0043747,111
RTS0043748,93
RTS0043749,85
RTS0043750,90
RTS0043751,80
RTS0043752,84
RTS0043753,77
RTS0043754,58
RTS0043755,116
RTS0043756,85
RTS0043757,69
RTS0043758,64
RTS0043759,87
RTS0043760,68
RTS0043761,163
RTS0043762,59
RTS0043763,55
RTS0043764,86
RTS0043765,90
RTS0043766,74
RTS0043767,46
RTS0043768,54
RTS0043769,88
RTS0043770,59
RTS0043771,62
RTS0043772,72
RTS0043773,103
RTS0043774,58
RTS0043775,95
RTS0043776,61
RTS0043777,95
RTS0043778,84
RTS0043779,81
RTS0043780,108
RTS0043781,93
RTS0043782,84
RTS0043783,66
RTS0043784,81
RTS0043785,70
RTS0043786,91
RTS0043787,55
RTS0043788,79
RTS0043789,89
RTS0043790,69
RTS0043791,70
RTS0043792,124
RTS0043793,75
RTS0043794,96
RTS0043795,83
RTS0043796,67
RTS0043797,110
RTS0043798,66
RTS0043799,57
RTS0043800,77
RTS0043801,70
RTS0043802,67
RTS0043803,83
RTS0043804,87
RTS0043805,81
RTS0043806,78
RTS0043807,72
RTS0043808,108
RTS0043809,79
RTS0043810,66
RTS0043811,78
RTS0043812,128
RTS0043813,100
RTS0043814,103
RTS0043815,103
RTS0043816,86
RTS0043817,54
RTS0043818,90
RTS0043819,58
RTS0043820,126
RTS0043821,91
RTS0043822,75
RTS0043823,66
RTS0043824,60
RTS0043825,61
RTS0043826,70
RTS0043827,67
RTS0043828,94
RTS0043829,50
RTS0043830,87
RTS0043831,100
RTS0043832,79
RTS0043833,106
RTS0043834,63
RTS0043835,83
RTS0043836,75
RTS0043837,75
RTS0043838,46
RTS0043839,59
RTS0043840,82
RTS0043841,54
RTS0043842,51
RTS0043843,68
RTS0043844,72
RTS0043845,61
RTS0043846,74
RTS0043847,72
RTS0043848,108
RTS0043849,102
RTS0043850,94
RTS0043851,93
RTS0043852,79
RTS0043853,113
RTS0043854,82
RTS0043856,52
RTS0043857,47
RTS0043858,61
RTS0043859,76
RTS0043860,82
RTS0043861,133
RTS0043862,166
RTS0043863,88
RTS0043864,86
RTS0043865,93
RTS0043866,102
RTS0043867,102
RTS0043868,84
RTS0043869,59
RTS0043870,68
RTS0043871,93
RTS0043872,100
RTS0043873,101
RTS0043874,85
RTS0043875,88
RTS0043876,97
RTS0043877,70
RTS0043878,55
RTS0043879,99
RTS0043880,82
RTS0043881,91
RTS0043882,117
RTS0043883,94
RTS0043884,78
RTS0043885,69
RTS0043886,74
RTS0043887,80
RTS0043888,71
RTS0043889,65
RTS0043890,105
RTS0043891,117
RTS0043892,93
RTS0043893,87
RTS0043894,105
RTS0043895,85
RTS0043896,61
RTS0043897,107
RTS0043898,104
RTS0043899,92
RTS0043900,79
RTS0043901,96
RTS0043902,79
RTS0043903,90
RTS0043904,102
RTS0043905,90
RTS0043906,48
RTS0043907,78
RTS0043908,32
RTS0043909,76
RTS0043910,100
RTS0043911,88
RTS0043912,165
RTS0043913,62
RTS0043914,80
RTS0043915,67
RTS0043916,89
RTS0043917,107
RTS0043918,93
RTS0043919,83
RTS0043920,179
RTS0043921,134
RTS0043922,63
RTS0043923,69
RTS0043924,132
RTS0043925,105
RTS0043926,98
RTS0043927,64
RTS0043928,85
RTS0043929,79
RTS0043930,67
RTS0043931,82
RTS0043932,89
RTS0043933,57
RTS0043934,55
RTS0043935,68
RTS0043936,64
RTS0043937,67
RTS0043938,81
RTS0043939,60
RTS0043940,92
RTS0043941,76
RTS0043942,93
RTS0043943,88
RTS0043944,81
RTS0043945,77
RTS0043946,59
RTS0043947,81
RTS0043948,99
RTS0043949,70
RTS0043950,57
RTS0043951,92
RTS0043952,101
RTS0043953,102
RTS0043954,67
RTS0043955,76
RTS0043956,98
RTS0043957,84
RTS0043958,116
RTS0043959,102
RTS0043960,102
RTS0043961,90
RTS0043962,93
RTS0043963,85
RTS0043964,84
RTS0043965,79
RTS0043966,113
RTS0043967,111
RTS0043968,111
RTS0043969,83
RTS0043970,98
RTS0043971,67
RTS0043972,100
RTS0043973,100
RTS0043974,95
RTS0043975,66
RTS0043976,73
RTS0043977,66
RTS0043978,74
RTS0043979,91
RTS0043980,62
RTS0043981,68
RTS0043982,87
RTS0043983,112
RTS0043984,85
RTS0043985,138
RTS0043986,113
RTS0043987,189
RTS0043988,115
RTS0043989,83
RTS0043990,102
RTS0043991,81
RTS0043992,83
RTS0043993,66
RTS0043994,90
RTS0043996,102
RTS0043997,52
RTS0043998,67
RTS0043999,100
RTS0044000,73
RTS0044001,86
RTS0044002,104
RTS0044003,114
RTS0044004,114
RTS0044005,80
RTS0044006,105
RTS0044007,93
RTS0044008,64
RTS0044009,86
RTS0044010,76
RTS0044011,123
RTS0044012,184
RTS0044013,152
RTS0044014,131
RTS0044015,134
RTS0044016,107
RTS0044017,89
RTS0044018,90
RTS0044019,74
RTS0044020,107
RTS0044021,157
RTS0044022,207
RTS0044023,131
RTS0044024,126
RTS0044025,182
RTS0044026,81
RTS0044027,84
RTS0044028,69
RTS0044029,84
RTS0044030,104
RTS0044031,70
RTS0044032,82
RTS0044033,68
RTS0044034,94
RTS0044035,69
RTS0044036,127
RTS0044037,92
RTS0044038,132
RTS0044039,81
RTS0044040,98
RTS0044041,95
RTS0044042,132
RTS0044043,150
RTS0044044,131
RTS0044045,107
RTS0044046,102
RTS0044047,96
RTS0044048,98
RTS0044049,66
RTS0044050,106
RTS0044051,71
RTS0044052,93
RTS0044053,62
RTS0044054,98
RTS0044055,87
RTS0044056,111
RTS0044057,67
RTS0044058,86
RTS0044059,82
RTS0044060,92
RTS0044061,94
RTS0044062,74
RTS0044063,77
RTS0044064,101
RTS0044065,70
RTS0044067,88
RTS0044068,80
RTS0044069,97
RTS0044070,83
RTS0044071,88
RTS0044072,92
RTS0044073,73
RTS0044074,75
RTS0044075,75
RTS0044076,59
RTS0044077,96
RTS0044078,71
RTS0044079,74
RTS0044080,96
RTS0044081,62
RTS0044082,77
RTS0044083,85
RTS0044084,64
RTS0044085,61
RTS0044086,80
RTS0044087,80
RTS0044088,82
RTS0044089,81
RTS0044090,81
RTS0044091,61
RTS0044092,93
RTS0044093,44
RTS0044094,69
RTS0044095,60
RTS0044096,60
RTS0044097,61
RTS0044098,45
RTS0044099,84
RTS0044100,59
RTS0044101,62
RTS0044102,93
RTS0044103,80
RTS0044104,73
RTS0044105,100
RTS0044106,131
RTS0044107,122
RTS0044108,115
RTS0044109,149
RTS0044110,195
RTS0044111,109
RTS0044112,88
RTS0044113,99
RTS0044114,99
RTS0044115,114
RTS0044116,87
RTS0044117,90
RTS0044118,74
RTS0044119,103
RTS0044120,116
RTS0044121,88
RTS0044122,94
RTS0044123,76
RTS0044124,78
RTS0044125,70
RTS0044126,105
RTS0044127,119
RTS0044128,101
RTS0044129,119
RTS0044130,82
RTS0044131,117
RTS0044132,105
RTS0044133,90
RTS0044134,108
RTS0044135,116
RTS0044136,86
RTS0044137,71
RTS0044138,134
RTS0044139,116
RTS0044140,106
RTS0044141,94
RTS0044142,82
RTS0044143,105
RTS0044144,100
RTS0044145,65
RTS0044146,73
RTS0044147,73
RTS0044148,83
RTS0044149,83
RTS0044150,97
RTS0044151,99
RTS0044152,104
RTS0044153,116
RTS0044154,88
RTS0044155,137
RTS0044156,96
RTS0044157,86
RTS0044158,105
RTS0044159,94
RTS0044160,82
RTS0044161,100
RTS0044162,123
RTS0044163,121
RTS0044164,110
RTS0044165,52
RTS0044166,85
RTS0044167,97
RTS0044168,58
RTS0044169,102
RTS0044170,98
RTS0044171,94
RTS0044172,113
RTS0044173,109
RTS0044174,94
RTS0044175,115
RTS0044176,109
RTS0044177,137
RTS0044178,99
RTS0044180,73
RTS0044181,87
RTS0044182,88
RTS0044183,47
RTS0044184,85
RTS0044185,77
RTS0044186,121
RTS0044187,117
RTS0044188,90
RTS0044189,114
RTS0044190,112
RTS0044191,93
RTS0044192,88
RTS0044193,74
RTS0044194,107
RTS0044195,93
RTS0044196,109
RTS0044197,64
RTS0044198,134
RTS0044199,103
RTS0044200,83
RTS0044206,102
RTS0044207,97
RTS0044208,86
RTS0044209,44
RTS0044210,84
RTS0044211,87
RTS0044212,66
RTS0044213,95
RTS0044214,86
RTS0044215,71
RTS0044216,112
RTS0044217,140
RTS0044218,146
RTS0044219,132
RTS0044220,90
RTS0044221,61
RTS0044222,79
RTS0044223,102
RTS0044224,104
RTS0044225,63
RTS0044226,84
RTS0044227,101
RTS0044228,84
RTS0044229,75
RTS0044230,86
RTS0044231,76
RTS0044232,95
RTS0044233,109
RTS0044234,82
RTS0044235,102
RTS0044236,110
RTS0044237,146
RTS0044238,111
RTS0044239,88
RTS0044240,97
RTS0044241,85
RTS0044242,85
RTS0044243,105
RTS0044244,90
RTS0044245,50
RTS0044246,95
RTS0044247,126
RTS0044248,110
RTS0044249,98
RTS0044250,69
RTS0044251,120
RTS0044252,105
RTS0044253,136
RTS0044254,86
RTS0044255,105
RTS0044256,91
RTS0044257,98
RTS0044258,102
RTS0044259,111
RTS0044260,114
RTS0044261,163
RTS0044262,99
RTS0044263,89
RTS0044264,104
RTS0044265,109
RTS0044266,111
RTS0044267,89
RTS0044268,103
RTS0044269,85
RTS0044270,132
RTS0044271,93
RTS0044272,92
RTS0044273,102
RTS0044274,97
RTS0044275,124
RTS0044276,99
RTS0044277,84
RTS0044278,72
RTS0044279,88
RTS0044280,92
RTS0044281,102
RTS0044282,87
RTS0044283,78
RTS0044284,84
RTS0044285,81
RTS0044286,71
RTS0044287,100
RTS0044288,70
RTS0044289,95
RTS0044290,95
RTS0044291,71
RTS0044292,92
RTS0044293,66
RTS0044294,87
RTS0044295,74
RTS0044296,73
RTS0044297,84
RTS0044298,78
RTS0044299,90
RTS0044300,77
RTS0044301,109
RTS0044302,65
RTS0044303,69
RTS0044304,56
RTS0044305,62
RTS0044306,90
RTS0044307,71
RTS0044308,106
RTS0044309,92
RTS0044310,87
RTS0044311,111
RTS0044312,111
RTS0044313,95
RTS0044314,106
RTS0044315,78
RTS0044316,96
RTS0044317,132
RTS0044318,131
RTS0044319,102
RTS0044320,17
RTS0044321,75
RTS0044322,92
RTS0044323,116
RTS0044324,88
RTS0044325,84
RTS0044326,106
RTS0044327,73
RTS0044328,61
RTS0044329,86
RTS0044330,78
RTS0044331,80
RTS0044332,99
RTS0044333,112
RTS0044334,93
RTS0044335,117
RTS0044336,67
RTS0044337,69
RTS0044338,84
RTS0044339,86
RTS0044340,51
RTS0044341,74
RTS0044342,83
RTS0044343,75
RTS0044344,81
RTS0044345,63
RTS0044346,103
RTS0044347,95
RTS0044348,100
RTS0044349,136
RTS0044350,148
RTS0044351,162
RTS0044352,124
RTS0044353,152
RTS0044354,115
RTS0044355,200
RTS0044356,75
RTS0044357,89
RTS0044358,91
RTS0044359,76
RTS0044360,65
RTS0044361,84
RTS0044362,112
RTS0044363,74
RTS0044364,71
RTS0044365,58
RTS0044366,157
RTS0044367,72
RTS0044368,165
RTS0044369,157
RTS0044370,131
RTS0044371,87
RTS0044372,58
RTS0044373,88
RTS0044374,83
RTS0044375,112
RTS0044376,86
RTS0044377,72
RTS0044378,91
RTS0044379,94
RTS0044380,120
RTS0044381,103
RTS0044382,101
RTS0044383,125
RTS0044384,66
RTS0044385,94
RTS0044386,109
RTS0044387,102
RTS0044388,105
RTS0044389,63
RTS0044390,90
RTS0044391,117
RTS0044392,180
RTS0044393,187
RTS0044394,103
RTS0044395,92
RTS0044396,99
RTS0044397,82
RTS0044399,61
RTS0044400,95
RTS0044401,76
RTS0044402,101
RTS0044403,100
RTS0044404,175
RTS0044405,108
RTS0044406,91
RTS0044407,94
RTS0044408,116
RTS0044409,70
RTS0044410,96
RTS0044411,105
RTS0044412,88
RTS0044413,90
RTS0044414,111
RTS0044415,96
RTS0044416,141
RTS0044417,146
RTS0044418,114
RTS0044419,85
RTS0044420,139
RTS0044421,74
RTS0044422,87
RTS0044423,95
RTS0044424,95
RTS0044425,96
RTS0044426,85
RTS0044427,86
RTS0044428,62
RTS0044429,76
RTS0044430,72
RTS0044431,89
RTS0044432,100
RTS0044433,68
RTS0044434,89
RTS0044435,92
RTS0044436,78
RTS0044437,70
RTS0044438,87
RTS0044439,95
RTS0044440,104
RTS0044441,82
RTS0044442,80
RTS0044443,94
RTS0044444,63
RTS0044445,91
RTS0044446,106
RTS0044447,102
RTS0044448,84
RTS0044449,88
RTS0044450,91
RTS0044451,77
RTS0044452,120
RTS0044453,70
RTS0044454,102
RTS0044455,82
RTS0044456,87
RTS0044457,120
RTS0044458,74
RTS0044459,90
RTS0044460,115
RTS0044461,117
RTS0044462,105
RTS0044463,64
RTS0044464,99
RTS0044465,121
RTS0044466,99
RTS0044467,111
RTS0044468,94
RTS0044469,108
RTS0044470,114
RTS0044471,110
RTS0044472,118
RTS0044473,97
RTS0044474,106
RTS0044475,117
RTS0044476,112
RTS0044477,143
RTS0044478,80
RTS0044479,91
RTS0044480,99
RTS0044481,113
RTS0044482,123
RTS0044483,93
RTS0044484,94
RTS0044485,95
RTS0044486,123
RTS0044487,124
RTS0044488,112
RTS0044489,110
RTS0044490,80
RTS0044491,99
RTS0044492,88
RTS0044493,77
RTS0044494,113
RTS0044495,124
RTS0044496,162
RTS0044497,169
RTS0044498,107
RTS0044499,202
RTS0044500,128
RTS0044501,120
RTS0044502,105
RTS0044503,107
RTS0044504,108
RTS0044505,106
RTS0044506,113
RTS0044507,76
RTS0044508,86
RTS0044509,102
RTS0044510,87
RTS0044511,100
RTS0044512,88
RTS0044513,121
RTS0044514,97
RTS0044515,124
RTS0044516,91
RTS0044517,96
RTS0044518,91
RTS0044519,108
RTS0044520,104
RTS0044521,97
RTS0044522,97
RTS0044523,105
RTS0044524,39
RTS0044525,64
RTS0044526,84
RTS0044527,80
RTS0044528,81
RTS0044529,103
RTS0044530,62
RTS0044531,102
RTS0044532,80
RTS0044533,84
RTS0044534,71
RTS0044535,72
RTS0044536,90
RTS0044537,74
RTS0044538,89
RTS0044539,90
RTS0044540,75
RTS0044541,100
RTS0044542,71
RTS0044543,82
RTS0044544,70
RTS0044545,59
RTS0044546,145
RTS0044547,133
RTS0044548,107
RTS0044549,122
RTS0044550,150
RTS0044551,107
RTS0044552,114
RTS0044553,93
RTS0044554,95
RTS0044555,132
RTS0044556,98
RTS0044557,71
RTS0044558,79
RTS0044559,99
RTS0044560,95
RTS0044561,99
RTS0044562,81
RTS0044563,112
RTS0044564,95
RTS0044565,95
RTS0044566,69
RTS0044567,85
RTS0044568,81
RTS0044569,72
RTS0044570,78
RTS0044571,91
RTS0044572,89
RTS0044573,95
RTS0044574,108
RTS0044575,131
RTS0044576,58
RTS0044577,64
RTS0044578,134
RTS0044579,76
RTS0044580,82
RTS0044581,70
RTS0044582,64
RTS0044583,66
RTS0044584,75
RTS0044585,51
RTS0044586,52
RTS0044587,75
RTS0044588,60
RTS0044589,96
RTS0044590,72
RTS0044591,83
RTS0044592,55
RTS0044593,73
RTS0044594,64
RTS0044595,51
RTS0044596,70
RTS0044597,89
RTS0044598,85
RTS0044599,106
RTS0044600,64
RTS0044601,62
RTS0044602,77
RTS0044603,39
RTS0044604,93
RTS0044605,97
RTS0044606,82
RTS0044607,108
RTS0044608,55
RTS0044609,44
RTS0044610,62
RTS0044611,102
RTS0044612,51
RTS0044613,84
RTS0044614,71
RTS0044615,53
RTS0044616,76
RTS0044617,81
RTS0044618,50
RTS0044619,74
RTS0044620,70
RTS0044621,100
RTS0044622,100
RTS0044623,132
RTS0044624,78
RTS0044625,67
RTS0044626,91
RTS0044627,55
RTS0044628,67
RTS0044629,99
RTS0044630,77
RTS0044631,71
RTS0044632,131
RTS0044633,89
RTS0044634,91
RTS0044635,86
RTS0044636,60
RTS0044637,77
RTS0044638,85
RTS0044639,97
RTS0044640,62
RTS0044641,90
RTS0044642,78
RTS0044643,86
RTS0044644,131
RTS0044645,97
RTS0044646,69
RTS0044647,59
RTS0044648,59
RTS0044649,88
RTS0044650,72
RTS0044651,64
RTS0044652,83
RTS0044653,66
RTS0044654,100
RTS0044655,105
RTS0044656,137
RTS0044657,98
RTS0044658,153
RTS0044659,147
RTS0044660,170
RTS0044661,111
RTS0044662,69
RTS0044663,69
RTS0044664,121
RTS0044665,103
RTS0044666,92
RTS0044667,70
RTS0044668,81
RTS0044669,91
RTS0044670,88
RTS0044671,89
RTS0044672,82
RTS0044673,81
RTS0044674,108
RTS0044675,96
RTS0044676,106
RTS0044677,111
RTS0044678,89
RTS0044679,145
RTS0044680,104
RTS0044681,60
RTS0044682,82
RTS0044683,90
RTS0044684,74
RTS0044685,99
RTS0044686,88
RTS0044687,129
RTS0044688,142
RTS0044689,149
RTS0044690,166
RTS0044691,75
RTS0044692,104
RTS0044693,125
RTS0044694,116
RTS0044695,60
RTS0044696,109
RTS0044697,86
RTS0044698,90
RTS0044699,119
RTS0044700,96
RTS0044701,128
RTS0044702,74
RTS0044703,109
RTS0044704,103
RTS0044705,72
RTS0044706,54
RTS0044707,85
RTS0044708,65
RTS0044709,71
RTS0044710,65
RTS0044711,66
RTS0044712,95
RTS0044714,68
RTS0044715,70
RTS0044716,107
RTS0044717,60
RTS0044718,130
RTS0044719,54
RTS0044720,104
RTS0044721,54
RTS0044722,64
RTS0044723,41
RTS0044724,59
RTS0044725,51
RTS0044726,114
RTS0044727,87
RTS0044728,78
RTS0044729,100
RTS0044730,114
RTS0044731,145
RTS0044732,135
RTS0044733,93
RTS0044734,68
RTS0044735,168
RTS0044736,99
RTS0044737,90
RTS0044738,55
RTS0044739,72
RTS0044740,78
RTS0044741,54
RTS0044742,57
RTS0044743,110
RTS0044744,90
RTS0044745,68
RTS0044746,109
RTS0044747,110
RTS0044748,55
RTS0044749,80
RTS0044750,93
RTS0044751,75
RTS0044752,75
RTS0044753,114
RTS0044754,91
RTS0044755,92
RTS0044756,116
RTS0044757,96
RTS0044758,145
RTS0044759,139
RTS0044760,89
RTS0044761,88
RTS0044762,120
RTS0044763,97
RTS0044764,75
RTS0044765,87
RTS0044766,71
RTS0044767,101
RTS0044768,83
RTS0044769,76
RTS0044770,100
RTS0044771,84
RTS0044772,75
RTS0044773,90
RTS0044774,66
RTS0044775,112
RTS0044776,99
RTS0044777,92
RTS0044778,77
RTS0044779,63
RTS0044780,98
RTS0044781,87
RTS0044782,105
RTS0044783,125
RTS0044784,98
RTS0044785,70
RTS0044786,121
RTS0044787,93
RTS0044788,95
RTS0044789,108
RTS0044790,77
RTS0044791,173
RTS0044792,202
RTS0044793,89
RTS0044794,75
RTS0044795,73
RTS0044796,86
RTS0044797,98
RTS0044798,93
RTS0044799,121
RTS0044800,75
RTS0044801,78
RTS0044802,96
RTS0044803,88
RTS0044804,111
RTS0044805,136
RTS0044806,67
RTS0044807,95
RTS0044808,71
RTS0044809,108
RTS0044810,72
RTS0044811,54
RTS0044812,86
RTS0044813,139
RTS0044814,117
RTS0044815,98
RTS0044816,85
RTS0044817,94
RTS0044818,106
RTS0044819,81
RTS0044820,74
RTS0044821,86
RTS0044822,60
RTS0044823,84
RTS0044824,75
RTS0044825,86
RTS0044826,81
RTS0044827,110
RTS0044828,92
RTS0044829,104
RTS0044830,84
RTS0044831,74
RTS0044832,74
RTS0044833,116
RTS0044834,91
RTS0044835,113
RTS0044836,97
RTS0044837,52
RTS0044838,122
RTS0044839,93
RTS0044840,70
RTS0044841,79
RTS0044842,84
RTS0044843,82
RTS0044844,66
RTS0044845,99
RTS0044846,77
RTS0044847,80
RTS0044848,105
RTS0044849,143
RTS0044850,93
RTS0044851,73
RTS0044852,84
RTS0044853,81
RTS0044854,80
RTS0044855,79
RTS0044856,115
RTS0044857,97
RTS0044858,103
RTS0044859,94
RTS0044860,123
RTS0044861,103
RTS0044862,68
RTS0044863,78
RTS0044864,94
RTS0044865,85
RTS0044866,129
RTS0044867,112
RTS0044868,93
RTS0044869,95
RTS0044870,128
RTS0044871,68
RTS0044872,70
RTS0044873,90
RTS0044874,67
RTS0044875,93
RTS0044876,96
RTS0044877,99
RTS0044878,77
RTS0044879,70
RTS0044880,121
RTS0044881,70
RTS0044882,83
RTS0044883,60
RTS0044884,101
RTS0044885,76
RTS0044886,122
RTS0044887,60
RTS0044888,128
RTS0044889,68
RTS0044890,58
RTS0044891,101
RTS0044892,99
RTS0044893,83
RTS0044894,100
RTS0044895,92
RTS0044896,101
RTS0044897,88
RTS0044898,103
RTS0044899,79
RTS0044900,78
RTS0044901,75
RTS0044902,79
RTS0044903,108
RTS0044904,87
RTS0044905,119
RTS0044906,126
RTS0044907,109
RTS0044908,99
RTS0044909,137
RTS0044910,77
RTS0044911,110
RTS0044912,100
RTS0044913,100
RTS0044914,108
RTS0044915,72
RTS0044916,94
RTS0044917,79
RTS0044918,85
RTS0044919,86
RTS0044920,104
RTS0044921,85
RTS0044922,74
RTS0044923,68
RTS0044924,75
RTS0044925,74
RTS0044926,96
RTS0044927,74
RTS0044928,84
RTS0044929,72
RTS0044930,92
RTS0044931,84
RTS0044932,112
RTS0044933,90
RTS0044934,77
RTS0044935,95
RTS0044936,166
RTS0044937,59
RTS0044938,66
RTS0044939,94
RTS0044940,63
RTS0044941,93
RTS0044942,66
RTS0044943,73
RTS0044944,61
RTS0044945,74
RTS0044946,97
RTS0044947,75
RTS0044948,73
RTS0044949,80
RTS0044950,75
RTS0044951,68
RTS0044952,91
RTS0044953,74
RTS0044954,70
RTS0044955,67
RTS0044956,103
RTS0044957,165
RTS0044958,109
RTS0044959,85
RTS0044960,107
RTS0044961,104
RTS0044962,90
RTS0044963,72
RTS0044964,82
RTS0044965,90
RTS0044966,77
RTS0044967,78
RTS0044968,77
RTS0044969,81
RTS0044970,89
RTS0044971,77
RTS0044972,99
RTS0044973,70
RTS0044974,60
RTS0044975,87
RTS0044976,101
RTS0044977,68
RTS0044978,78
RTS0044979,84
RTS0044980,75
RTS0044981,64
RTS0044982,79
RTS0044983,66
RTS0044984,85
RTS0044985,109
RTS0044986,55
RTS0044987,79
RTS0044988,87
RTS0044989,72
RTS0044990,95
RTS0044991,67
RTS0044992,63
RTS0044993,89
RTS0044994,88
RTS0044995,76
RTS0044996,74
RTS0044997,85
RTS0044998,97
RTS0044999,58
RTS0045000,79
RTS0045001,106
RTS0045002,98
RTS0045003,104
RTS0045004,86
RTS0045005,115
RTS0045006,106
RTS0045007,166
RTS0045008,118
RTS0045009,127
RTS0045010,61
RTS0045011,60
RTS0045012,57
RTS0045013,52
RTS0045014,65
RTS0045015,75
RTS0045016,84
RTS0045017,91
RTS0045018,120
RTS0045019,94
RTS0045020,70
RTS0045021,118
RTS0045022,112
RTS0045023,139
RTS0045024,150
RTS0045025,131
RTS0045026,93
RTS0045027,81
RTS0045028,63
RTS0045029,81
RTS0045030,93
RTS0045031,70
RTS0045032,94
RTS0045033,96
RTS0045034,87
RTS0045035,106
RTS0045036,68
RTS0045038,98
RTS0045039,53
RTS0045040,51
RTS0045041,83
RTS0045042,68
RTS0045043,53
RTS0045044,52
RTS0045045,94
RTS0045046,59
RTS0045047,79
RTS0045048,72
RTS0045049,89
RTS0045050,82
RTS0045051,92
RTS0045052,103
RTS0045053,92
RTS0045054,75
RTS0045055,62
RTS0045056,90
RTS0045057,173
RTS0045058,70
RTS0045059,78
RTS0045060,98
RTS0045061,80
RTS0045063,62
RTS0045064,111
RTS0045065,137
RTS0045066,79
RTS0045067,142
RTS0045068,131
RTS0045069,116
RTS0045070,129
RTS0045071,86
RTS0045072,83
RTS0045073,102
RTS0045074,107
RTS0045075,63
RTS0045076,105
RTS0045077,46
RTS0045078,93
RTS0045079,83
RTS0045080,87
RTS0045081,70
RTS0045082,74
RTS0045083,125
RTS0045084,100
RTS0045085,64
RTS0045086,60
RTS0045087,56
RTS0045088,69
RTS0045089,52
RTS0045090,70
RTS0045091,71
RTS0045092,60
RTS0045093,65
RTS0045094,61
RTS0045095,78
RTS0045096,70
RTS0045097,77
RTS0045098,78
RTS0045099,64
RTS0045100,87
RTS0045101,88
RTS0045102,96
RTS0045103,109
RTS0045104,87
RTS0045105,93
RTS0045106,93
RTS0045107,118
RTS0045108,92
RTS0045109,91
RTS0045110,80
RTS0045111,86
RTS0045112,89
RTS0045113,98
RTS0045114,66
RTS0045115,81
RTS0045116,82
RTS0045117,72
RTS0045118,96
RTS0045119,105
RTS0045120,84
RTS0045121,65
RTS0045122,84
RTS0045123,138
RTS0045124,68
RTS0045125,83
RTS0045126,71
RTS0045127,103
RTS0045128,104
RTS0045129,109
RTS0045130,92
RTS0045131,89
RTS0045132,102
RTS0045133,87
RTS0045134,110
RTS0045135,113
RTS0045136,105
RTS0045137,92
RTS0045138,94
RTS0045139,105
RTS0045140,95
RTS0045141,106
RTS0045142,110
RTS0045143,95
RTS0045144,101
RTS0045145,82
RTS0045146,66
RTS0045147,100
RTS0045148,86
RTS0045149,72
RTS0045150,65
RTS0045151,80
RTS0045152,75
RTS0045153,57
RTS0045154,80
RTS0045155,73
RTS0045156,76
RTS0045157,108
RTS0045158,57
RTS0045159,80
RTS0045160,78
RTS0045161,97
RTS0045162,99
RTS0045163,94
RTS0045164,98
RTS0045165,89
RTS0045166,117
RTS0045167,82
RTS0045168,118
RTS0045169,136
RTS0045170,108
RTS0045171,132
RTS0045172,115
RTS0045173,114
RTS0045174,110
RTS0045175,135
RTS0045176,81
RTS0045177,65
RTS0045178,65
RTS0045179,73
RTS0045180,87
RTS0045181,71
RTS0045182,73
RTS0045183,83
RTS0045184,85
RTS0045185,105
RTS0045186,101
RTS0045187,91
RTS0045188,73
RTS0045189,110
RTS0045190,100
RTS0045191,72
RTS0045192,87
RTS0045193,84
RTS0045194,102
RTS0045195,65
RTS0045196,86
RTS0045197,72
RTS0045198,115
RTS0045199,54
RTS0045200,89
RTS0045201,99
RTS0045202,92
RTS0045203,104
RTS0045204,82
RTS0045205,122
RTS0045206,87
RTS0045207,75
RTS0045208,73
RTS0045209,83
RTS0045210,83
RTS0045211,95
RTS0045212,104
RTS0045213,77
RTS0045214,91
RTS0045215,69
RTS0045216,118
RTS0045217,95
RTS0045218,125
RTS0045219,120
RTS0045220,85
RTS0045221,89
RTS0045222,84
RTS0045223,113
RTS0045224,106
RTS0045225,92
RTS0045226,612
RTS0045227,214
RTS0045228,453
RTS0045229,226
RTS0045230,185
RTS0045231,111
RTS0045232,106
RTS0045233,113
RTS0045234,89
RTS0045235,88
RTS0045236,164
RTS0045237,73
RTS0045238,96
RTS0045239,83
RTS0045240,155
RTS0045241,99
RTS0045242,117
RTS0045243,77
RTS0045244,75
RTS0045245,61
RTS0045246,74
RTS0045247,93
RTS0045248,62
RTS0045249,83
RTS0045250,63
RTS0045251,83
RTS0045252,46
RTS0045253,78
RTS0045254,70
RTS0045255,52
RTS0045256,83
RTS0045257,63
RTS0045258,84
RTS0045259,101
RTS0045260,75
RTS0045261,79
RTS0045262,122
RTS0045263,111
RTS0045264,97
RTS0045265,89
RTS0045266,70
RTS0045267,93
RTS0045268,115
RTS0045269,106
RTS0045270,107
RTS0045271,72
RTS0045272,54
RTS0045273,74
RTS0045274,97
RTS0045275,93
RTS0045276,65
RTS0045277,69
RTS0045278,110
RTS0045279,41
RTS0045280,55
RTS0045281,91
RTS0045282,107
RTS0045283,84
RTS0045284,88
RTS0045285,113
RTS0045286,101
RTS0045287,90
RTS0045288,63
RTS0045289,77
RTS0045290,80
RTS0045291,73
RTS0045292,144
RTS0045293,92
RTS0045294,61
RTS0045295,83
RTS0045296,92
RTS0045297,92
RTS0045298,77
RTS0045299,100
RTS0045300,85
RTS0045301,96
RTS0045302,90
RTS0045303,93
RTS0045304,49
RTS0045305,99
RTS0045306,103
RTS0045307,74
RTS0045308,106
RTS0045309,96
RTS0045310,102
RTS0045311,44
RTS0045312,56
RTS0045313,54
RTS0045314,65
RTS0045315,83
RTS0045316,111
RTS0045317,70
RTS0045318,102
RTS0045319,72
RTS0045320,59
RTS0045321,65
RTS0045322,76
RTS0045323,104
RTS0045324,94
RTS0045325,74
RTS0045326,105
RTS0045327,89
RTS0045328,94
RTS0045329,58
RTS0045330,59
RTS0045331,73
RTS0045332,68
RTS0045333,74
RTS0045334,87
RTS0045335,80
RTS0045336,84
RTS0045337,76
RTS0045338,68
RTS0045339,107
RTS0045340,69
RTS0045341,77
RTS0045342,100
RTS0045343,72
RTS0045344,96
RTS0045345,68
RTS0045346,89
RTS0045347,55
RTS0045348,78
RTS0045349,88
RTS0045350,77
RTS0045351,69
RTS0045352,61
RTS0045353,103
RTS0045354,89
RTS0045355,58
RTS0045356,122
RTS0045357,188
RTS0045358,104
RTS0045359,93
RTS0045360,86
RTS0045361,121
RTS0045362,79
RTS0045363,72
RTS0045364,105
RTS0045365,93
RTS0045366,125
RTS0045367,57
RTS0045368,79
RTS0045369,63
RTS0045370,75
RTS0045371,85
RTS0045372,82
RTS0045373,135
RTS0045374,160
RTS0045375,111
RTS0045376,80
RTS0045377,61
RTS0045378,62
RTS0045379,80
RTS0045380,88
RTS0045381,83
RTS0045382,80
RTS0045383,88
RTS0045384,63
RTS0045385,45
RTS0045386,96
RTS0045387,66
RTS0045388,68
RTS0045389,62
RTS0045390,76
RTS0045391,97
RTS0045392,92
RTS0045393,45
RTS0045394,72
RTS0045395,62
RTS0045396,103
RTS0045397,102
RTS0045398,87
RTS0045399,88
RTS0045400,83
RTS0045401,69
RTS0045402,54
RTS0045403,74
RTS0045404,101
RTS0045405,68
RTS0045406,98
RTS0045407,75
RTS0045408,80
RTS0045409,92
RTS0045410,82
RTS0045411,180
RTS0045412,174
RTS0045413,128
RTS0045414,147
RTS0045415,117
RTS0045416,87
RTS0045417,69
RTS0045418,62
RTS0045419,68
RTS0045420,83
RTS0045421,729
RTS0045422,737
RTS0045423,304
RTS0045424,733
RTS0045425,689
RTS0045426,89
RTS0045427,95
RTS0045428,94
RTS0045429,103
RTS0045430,64
RTS0045431,61
RTS0045432,107
RTS0045433,77
RTS0045434,73
RTS0045435,76
RTS0045436,87
RTS0045437,129
RTS0045438,165
RTS0045439,114
RTS0045440,111
RTS0045441,78
RTS0045442,59
RTS0045443,71
RTS0045444,45
RTS0045445,59
RTS0045446,193
RTS0045447,222
RTS0045448,118
RTS0045449,143
RTS0045450,87
RTS0045451,87
RTS0045452,68
RTS0045453,59
RTS0045454,79
RTS0045455,67
RTS0045456,60
RTS0045457,82
RTS0045458,88
RTS0045459,44
RTS0045460,64
RTS0045461,56
RTS0045462,78
RTS0045463,52
RTS0045464,40
RTS0045465,67
RTS0045466,87
RTS0045467,167
RTS0045468,89
RTS0045469,129
RTS0045470,73
RTS0045471,55
RTS0045472,80
RTS0045473,37
RTS0045474,76
RTS0045475,71
RTS0045476,87
RTS0045477,96
RTS0045478,76
RTS0045479,96
RTS0045480,100
RTS0045481,83
RTS0045482,92
RTS0045483,74
RTS0045484,141
RTS0045485,150
RTS0045486,69
RTS0045487,75
RTS0045488,84
RTS0045489,101
RTS0045490,97
RTS0045491,236
RTS0045492,417
RTS0045493,295
RTS0045494,163
RTS0045495,176
RTS0045496,50
RTS0045497,75
RTS0045498,115
RTS0045499,101
RTS0045500,90
RTS0045501,119
RTS0045502,135
RTS0045503,96
RTS0045504,77
RTS0045505,75
RTS0045506,5990
RTS0045507,11241
RTS0045508,6629
RTS0045509,8506
RTS0045510,5427
RTS0045511,94
RTS0045512,87
RTS0045513,61
RTS0045514,85
RTS0045515,65
RTS0045516,52
RTS0045517,62
RTS0045518,78
RTS0045519,86
RTS0045520,69
RTS0045521,94
RTS0045522,85
RTS0045523,77
RTS0045524,115
RTS0045525,75
RTS0045526,87
RTS0045527,87
RTS0045528,72
RTS0045529,88
RTS0045530,95
RTS0045531,88
RTS0045532,90
RTS0045533,81
RTS0045534,73
RTS0045535,59
RTS0045536,124
RTS0045537,153
RTS0045538,104
RTS0045539,143
RTS0045540,179
RTS0045541,67
RTS0045542,72
RTS0045543,118
RTS0045544,49
RTS0045545,96
RTS0045546,84
RTS0045547,47
RTS0045548,68
RTS0045549,53
RTS0045550,58
RTS0045551,73
RTS0045552,117
RTS0045553,66
RTS0045554,83
RTS0045555,51
RTS0045556,212
RTS0045557,85
RTS0045558,207
RTS0045559,193
RTS0045560,118
RTS0045561,74
RTS0045562,86
RTS0045563,56
RTS0045564,86
RTS0045565,51
RTS0045566,79
RTS0045567,91
RTS0045568,91
RTS0045569,88
RTS0045570,95
RTS0045571,53
RTS0045572,98
RTS0045573,58
RTS0045574,74
RTS0045575,68
RTS0045576,71
RTS0045577,70
RTS0045578,72
RTS0045579,92
RTS0045580,78
RTS0045581,88
RTS0045582,63
RTS0045583,69
RTS0045584,135
RTS0045585,62
RTS0045586,59
RTS0045587,106
RTS0045588,67
RTS0045589,73
RTS0045590,85
RTS0045592,304
RTS0045593,415
RTS0045594,212
RTS0045595,173
RTS0045596,153
RTS0045597,197
RTS0045598,186
RTS0045599,235
RTS0045600,97
RTS0045601,63
RTS0045602,74
RTS0045603,56
RTS0045604,104
RTS0045606,110
RTS0045607,62
RTS0045608,69
RTS0045609,72
RTS0045610,90
RTS0045611,49
RTS0045612,68
RTS0045613,70
RTS0045614,61
RTS0045615,73
RTS0045616,59
RTS0045617,139
RTS0045618,105
RTS0045619,100
RTS0045620,107
RTS0045621,64
RTS0045622,95
RTS0045623,102
RTS0045624,69
RTS0045625,85
RTS0045626,34
RTS0045627,68
RTS0045628,108
RTS0045629,72
RTS0045630,88
RTS0045631,82
RTS0045632,79
RTS0045633,97
RTS0045634,95
RTS0045635,84
RTS0045636,109
RTS0045637,53
RTS0045638,98
RTS0045639,95
RTS0045640,78
RTS0045641,80
RTS0045642,90
RTS0045643,74
RTS0045644,73
RTS0045645,87
RTS0045646,58
RTS0045647,84
RTS0045648,85
RTS0045649,80
RTS0045650,97
RTS0045651,50
RTS0045652,79
RTS0045653,86
RTS0045654,84
RTS0045655,87
RTS0045656,87
RTS0045657,74
RTS0045658,117
RTS0045659,105
RTS0045660,122
RTS0045661,124
RTS0045662,78
RTS0045663,129
RTS0045664,101
RTS0045665,112
RTS0045666,64
RTS0045667,76
RTS0045668,92
RTS0045669,76
RTS0045670,73
RTS0045671,86
RTS0045672,86
RTS0045673,65
RTS0045674,74
RTS0045675,96
RTS0045676,245
RTS0045677,316
RTS0045678,295
RTS0045679,275
RTS0045680,444
RTS0045681,67
RTS0045682,86
RTS0045683,55
RTS0045684,59
RTS0045685,78
RTS0045687,84
RTS0045688,71
RTS0045689,83
RTS0045690,69
RTS0045691,58
RTS0045692,50
RTS0045693,93
RTS0045694,61
RTS0045695,67
RTS0045696,93
RTS0045697,100
RTS0045698,82
RTS0045699,66
RTS0045700,68
RTS0045701,175
RTS0045702,107
RTS0045703,95
RTS0045704,100
RTS0045705,100
RTS0045706,79
RTS0045707,99
RTS0045708,81
RTS0045709,75
RTS0045710,110
RTS0045711,65
RTS0045712,80
RTS0045713,79
RTS0045714,88
RTS0045715,78
RTS0045716,82
RTS0045717,61
RTS0045718,59
RTS0045719,69
RTS0045720,84
RTS0045721,177
RTS0045722,168
RTS0045723,162
RTS0045724,124
RTS0045725,98
RTS0045726,89
RTS0045727,140
RTS0045728,91
RTS0045729,81
RTS0045730,62
RTS0045731,72
RTS0045732,89
RTS0045733,54
RTS0045734,72
RTS0045735,60
RTS0045736,206
RTS0045737,216
RTS0045738,382
RTS0045739,424
RTS0045740,180
RTS0045741,153
RTS0045742,101
RTS0045743,102
RTS0045744,162
RTS0045745,118
RTS0045746,158
RTS0045747,157
RTS0045748,240
RTS0045749,91
RTS0045750,66
RTS0045751,111
RTS0045752,97
RTS0045753,79
RTS0045754,92
RTS0045755,130
RTS0045756,131
RTS0045757,106
RTS0045758,125
RTS0045759,96
RTS0045760,107
RTS0045761,70
RTS0045762,89
RTS0045763,87
RTS0045764,89
RTS0045765,55
RTS0045766,106
RTS0045767,61
RTS0045768,88
RTS0045769,71
RTS0045770,65
RTS0045771,87
RTS0045772,111
RTS0045773,217
RTS0045774,70
RTS0045775,138
RTS0045776,101
RTS0045777,60
RTS0045778,61
RTS0045779,73
RTS0045780,84
RTS0045781,92
RTS0045782,84
RTS0045783,93
RTS0045784,90
RTS0045785,127
RTS0045786,67
RTS0045787,108
RTS0045788,94
RTS0045789,74
RTS0045790,73
RTS0045791,73
RTS0045792,92
RTS0045793,99
RTS0045794,67
RTS0045795,76
RTS0045796,85
RTS0045797,36
RTS0045798,57
RTS0045799,68
RTS0045800,74
RTS0045801,82
RTS0045802,70
RTS0045803,88
RTS0045804,46
RTS0045805,86
RTS0045806,136
RTS0045807,102
RTS0045808,84
RTS0045809,87
RTS0045810,42
RTS0045811,76
RTS0045812,99
RTS0045813,82
RTS0045814,96
RTS0045815,67
RTS0045816,91
RTS0045817,78
RTS0045818,69
RTS0045819,76
RTS0045820,82
RTS0045821,127
RTS0045822,120
RTS0045823,100
RTS0045824,153
RTS0045825,80
RTS0045826,258
RTS0045827,203
RTS0045828,172
RTS0045829,186
RTS0045830,207
RTS0045831,114
RTS0045832,109
RTS0045833,141
RTS0045834,116
RTS0045835,105
RTS0045836,246
RTS0045837,204
RTS0045838,214
RTS0045840,131
RTS0045841,142
RTS0045842,119
RTS0045843,84
RTS0045844,96
RTS0045845,100
RTS0045846,862
RTS0045848,117
RTS0045849,1238
RTS0045851,70
RTS0045852,88
RTS0045853,91
RTS0045854,108
RTS0045855,108
RTS0045856,102
RTS0045857,85
RTS0045858,68
RTS0045859,127
RTS0045860,67
RTS0045861,87
RTS0045862,157
RTS0045863,93
RTS0045864,94
RTS0045865,112
RTS0045866,106
RTS0045867,85
RTS0045868,80
RTS0045869,67
RTS0045870,87
RTS0045871,61
RTS0045872,117
RTS0045873,137
RTS0045874,67
RTS0045875,89
RTS0045876,55
RTS0045877,101
RTS0045878,58
RTS0045879,117
RTS0045880,58
RTS0045881,56
RTS0045882,68
RTS0045883,75
RTS0045884,68
RTS0045885,8
RTS0045886,144
RTS0045887,63
RTS0045888,79
RTS0045889,55
RTS0045890,60
RTS0045891,86
RTS0045892,88
RTS0045893,89
RTS0045894,124
RTS0045895,70
RTS0045896,82
RTS0045897,89
RTS0045898,72
RTS0045899,94
RTS0045900,120
RTS0045901,52
RTS0045902,69
RTS0045903,73
RTS0045904,74
RTS0045905,92
RTS0045906,83
RTS0045907,91
RTS0045908,74
RTS0045909,62
RTS0045910,68
RTS0045911,88
RTS0045912,71
RTS0045913,84
RTS0045914,53
RTS0045915,62
RTS0045916,120
RTS0045917,67
RTS0045918,88
RTS0045919,135
RTS0045920,82
RTS0045921,82
RTS0045922,68
RTS0045923,64
RTS0045924,69
RTS0045925,84
RTS0045926,124
RTS0045927,65
RTS0045928,69
RTS0045929,77
RTS0045930,200
RTS0045931,213
RTS0045932,111
RTS0045933,78
RTS0045935,83
RTS0045939,101
RTS0045940,56
RTS0045941,93
RTS0045942,79
RTS0045943,138
RTS0045944,66
RTS0045945,71
RTS0045946,67
RTS0045947,83
RTS0045948,68
RTS0045949,77
RTS0045950,95
RTS0045951,99
RTS0045952,94
RTS0045953,70
RTS0045954,128
RTS0045955,75
RTS0045956,92
RTS0045957,87
RTS0045958,107
RTS0045959,68
RTS0045960,68
RTS0045961,57
RTS0045962,65
RTS0045963,72
RTS0045964,84
RTS0045965,103
RTS0045966,92
RTS0045967,64
RTS0045968,73
RTS0045969,112
RTS0045970,104
RTS0045971,97
RTS0045972,98
RTS0045973,65
RTS0045974,84
RTS0045975,92
RTS0045976,89
RTS0045977,59
RTS0045978,72
RTS0045979,99
RTS0045980,103
RTS0045981,136
RTS0045982,114
RTS0045983,68
RTS0045984,74
RTS0045985,76
RTS0045986,55
RTS0045987,105
RTS0045988,100
RTS0045989,69
RTS0045990,60
RTS0045991,112
RTS0045992,93
RTS0045993,112
RTS0045994,96
RTS0045995,76
RTS0045996,88
RTS0045997,95
RTS0045998,84
RTS0045999,89
RTS0046000,47
RTS0046001,95
RTS0046002,112
RTS0046003,78
RTS0046004,80
RTS0046005,111
RTS0046006,67
RTS0046007,129
RTS0046008,76
RTS0046009,78
RTS0046010,61
RTS0046011,50
RTS0046012,68
RTS0046013,106
RTS0046014,69
RTS0046015,69
RTS0046016,89
RTS0046017,80
RTS0046018,49
RTS0046019,84
RTS0046020,85
RTS0046021,101
RTS0046022,65
RTS0046023,134
RTS0046024,115
RTS0046025,90
RTS0046026,76
RTS0046027,101
RTS0046028,79
RTS0046029,67
RTS0046030,91
RTS0046031,106
RTS0046032,78
RTS0046033,75
RTS0046034,76
RTS0046035,89
RTS0046036,78
RTS0046037,66
RTS0046038,77
RTS0046039,67
RTS0046040,66
RTS0046041,91
RTS0046042,72
RTS0046043,84
RTS0046044,60
RTS0046045,77
RTS0046046,63
RTS0046047,51
RTS0046048,84
RTS0046049,102
RTS0046050,91
RTS0046051,126
RTS0046052,165
RTS0046053,135
RTS0046054,151
RTS0046055,130
RTS0046056,112
RTS0046057,97
RTS0046058,121
RTS0046059,130
RTS0046060,70
RTS0046061,104
RTS0046062,89
RTS0046063,90
RTS0046064,83
RTS0046065,69
RTS0046066,108
RTS0046067,69
RTS0046068,91
RTS0046069,112
RTS0046070,70
RTS0046071,110
RTS0046072,75
RTS0046073,81
RTS0046074,85
RTS0046075,68
RTS0046076,103
RTS0046077,76
RTS0046078,111
RTS0046079,89
RTS0046080,92
RTS0046081,53
RTS0046082,162
RTS0046083,79
RTS0046084,284
RTS0046085,96
RTS0046086,112
RTS0046087,64
RTS0046088,132
RTS0046089,59
RTS0046090,68
RTS0046091,61
RTS0046092,183
RTS0046093,79
RTS0046094,58
RTS0046095,80
RTS0046096,68
RTS0046097,72
RTS0046098,68
RTS0046099,72
RTS0046100,56
RTS0046101,59
RTS0046102,54
RTS0046103,86
RTS0046104,121
RTS0046105,90
RTS0046106,62
RTS0046107,71
RTS0046108,74
RTS0046109,69
RTS0046110,79
RTS0046111,79
RTS0046112,139
RTS0046113,94
RTS0046114,81
RTS0046115,89
RTS0046116,87
RTS0046117,101
RTS0046119,83
RTS0046121,89
RTS0046122,92
RTS0046123,94
RTS0046124,70
RTS0046125,86
RTS0046126,51
RTS0046127,65
RTS0046128,146
RTS0046129,92
RTS0046130,93
RTS0046131,84
RTS0046132,197
RTS0046133,360
RTS0046134,208
RTS0046135,158
RTS0046136,64
RTS0046137,134
RTS0046138,98
RTS0046140,104
RTS0046141,72
RTS0046142,82
RTS0046143,73
RTS0046144,98
RTS0046145,76
RTS0046146,87
RTS0046147,59
RTS0046148,82
RTS0046149,58
RTS0046150,59
RTS0046152,73
RTS0046153,122
RTS0046154,52
RTS0046155,111
RTS0046156,72
RTS0046157,57
RTS0046158,75
RTS0046159,68
RTS0046160,70
RTS0046161,61
RTS0046162,54
RTS0046163,90
RTS0046164,90
RTS0046165,89
RTS0046166,60
RTS0046167,99
RTS0046168,58
RTS0046169,62
RTS0046170,96
RTS0046171,57
RTS0046172,70
RTS0046173,39
RTS0046174,70
RTS0046175,84
RTS0046176,72
RTS0046177,55
RTS0046178,63
RTS0046179,78
RTS0046180,89
RTS0046181,83
RTS0046182,47
RTS0046183,204
RTS0046184,75
RTS0046185,62
RTS0046186,59
RTS0046187,50
RTS0046188,95
RTS0046191,61
RTS0046193,40
RTS0046194,55
RTS0046195,65
RTS0046196,108
RTS0046197,70
RTS0046198,77
RTS0046199,81
RTS0046200,81
RTS0046201,73
RTS0046202,83
RTS0046203,66
RTS0046204,70
RTS0046205,78
RTS0046206,90
RTS0046207,96
RTS0046208,59
RTS0046209,95
RTS0046210,48
RTS0046211,64
RTS0046212,75
RTS0046213,752
RTS0046214,864
RTS0046215,408
RTS0046216,557
RTS0046217,234
RTS0046218,85
RTS0046219,41
RTS0046220,67
RTS0046221,83
RTS0046222,100
RTS0046223,62
RTS0046224,52
RTS0046225,112
RTS0046226,73
RTS0046227,93
RTS0046228,84
RTS0046229,90
RTS0046230,80
RTS0046231,39
RTS0046232,129
RTS0046233,62
RTS0046234,88
RTS0046235,82
RTS0046236,74
RTS0046237,92
RTS0046238,60
RTS0046239,52
RTS0046240,68
RTS0046241,84
RTS0046242,54
RTS0046243,52
RTS0046244,134
RTS0046245,60
RTS0046246,112
RTS0046247,86
RTS0046248,75
RTS0046249,77
RTS0046250,89
RTS0046251,68
RTS0046252,113
RTS0046253,71
RTS0046254,102
RTS0046255,93
RTS0046256,130
RTS0046257,89
RTS0046258,66
RTS0046259,100
RTS0046260,80
RTS0046261,89
RTS0046262,110
RTS0046263,73
RTS0046264,77
RTS0046265,74
RTS0046266,93
RTS0046267,71
RTS0046268,79
RTS0046269,102
RTS0046270,83
RTS0046271,83
RTS0046272,98
RTS0046273,71
RTS0046274,65
RTS0046275,57
RTS0046276,78
RTS0046277,45
RTS0046278,70
RTS0046279,82
RTS0046280,77
RTS0046281,86
RTS0046282,84
RTS0046283,80
RTS0046284,62
RTS0046285,55
RTS0046286,93
RTS0046287,50
RTS0046288,79
RTS0046289,91
RTS0046290,70
RTS0046291,92
RTS0046292,67
RTS0046293,74
RTS0046294,65
RTS0046295,263
RTS0046296,57
RTS0046297,171
RTS0046298,91
RTS0046299,79
RTS0046300,57
RTS0046301,76
RTS0046302,74
RTS0046303,74
RTS0046304,98
RTS0046305,91
RTS0046306,90
RTS0046307,77
RTS0046308,72
RTS0046309,77
RTS0046310,55
RTS0046311,66
RTS0046312,88
RTS0046313,65
RTS0046314,131
RTS0046315,86
RTS0046316,76
RTS0046317,95
RTS0046318,95
RTS0046319,82
RTS0046320,84
RTS0046321,150
RTS0046322,98
RTS0046323,103
RTS0046324,106
RTS0046325,104
RTS0046326,67
RTS0046327,84
RTS0046328,103
RTS0046329,113
RTS0046330,80
RTS0046331,87
RTS0046332,59
RTS0046333,65
RTS0046334,149
RTS0046335,145
RTS0046336,151
RTS0046342,68
RTS0046343,68
RTS0046344,63
RTS0046345,41
RTS0046346,47
RTS0046347,156
RTS0046348,193
RTS0046349,230
RTS0046350,72
RTS0046351,78
RTS0046352,114
RTS0046353,84
RTS0046354,55
RTS0046355,80
RTS0046356,113
RTS0046357,94
RTS0046358,72
RTS0046359,91
RTS0046360,80
RTS0046361,53
RTS0046362,88
RTS0046363,90
RTS0046364,86
RTS0046365,77
RTS0046366,63
RTS0046367,75
RTS0046368,80
RTS0046369,63
RTS0046370,54
RTS0046371,75
RTS0046372,71
RTS0046373,58
RTS0046374,53
RTS0046375,57
RTS0046376,79
RTS0046377,80
RTS0046378,89
RTS0046379,80
RTS0046380,90
RTS0046381,51
RTS0046382,80
RTS0046383,111
RTS0046384,81
RTS0046385,73
RTS0046386,101
RTS0046387,65
RTS0046388,82
RTS0046389,78
RTS0046390,68
RTS0046391,80
RTS0046392,41
RTS0046393,64
RTS0046394,64
RTS0046395,81
RTS0046396,78
RTS0046397,73
RTS0046398,94
RTS0046399,89
RTS0046400,92
RTS0046401,89
RTS0046402,58
RTS0046403,78
RTS0046404,70
RTS0046405,55
RTS0046406,76
RTS0046407,85
RTS0046408,82
RTS0046409,91
RTS0046410,166
RTS0046411,134
RTS0046412,119
RTS0046413,106
RTS0046414,897
RTS0046415,284
RTS0046416,74
RTS0046417,133
RTS0046418,119
RTS0046419,93
RTS0046420,98
RTS0046421,95
RTS0046422,74
RTS0046423,72
RTS0046424,81
RTS0046425,99
RTS0046426,52
RTS0046427,117
RTS0046428,98
RTS0046429,74
RTS0046430,105
RTS0046431,92
RTS0046432,133
RTS0046433,122
RTS0046434,114
RTS0046435,470
RTS0046439,98
RTS0046440,96
RTS0046441,74
RTS0046442,78
RTS0046443,104
RTS0046444,97
RTS0046445,72
RTS0046446,46
RTS0046447,70
RTS0046448,76
RTS0046449,86
RTS0046450,193
RTS0046451,85
RTS0046452,157
RTS0046453,109
RTS0046454,140
RTS0046455,153
RTS0046456,64
RTS0046457,101
RTS0046458,93
RTS0046459,197
RTS0046460,165
RTS0046461,99
RTS0046462,122
RTS0046463,89
RTS0046464,73
RTS0046466,66
RTS0046468,71
RTS0046469,75
RTS0046470,80
RTS0046471,66
RTS0046472,80
RTS0046473,57
RTS0046474,37
RTS0046475,120
RTS0046476,88
RTS0046477,63
RTS0046478,92
RTS0046479,94
RTS0046480,77
RTS0046481,67
RTS0046482,86
RTS0046483,83
RTS0046484,67
RTS0046485,87
RTS0046486,66
RTS0046487,116
RTS0046488,94
RTS0046489,120
RTS0046490,87
RTS0046491,107
RTS0046492,91
RTS0046493,80
RTS0046494,85
RTS0046495,69
RTS0046496,104
RTS0046497,104
RTS0046498,96
RTS0046499,105
RTS0046500,142
RTS0046501,103
RTS0046502,65
RTS0046503,82
RTS0046504,91
RTS0046505,66
RTS0046506,94
RTS0046507,61
RTS0046508,64
RTS0046509,61
RTS0046510,87
RTS0046511,52
RTS0046512,116
RTS0046513,86
RTS0046514,46
RTS0046515,130
RTS0046516,79
RTS0046517,115
RTS0046518,67
RTS0046519,79
RTS0046520,82
RTS0046521,76
RTS0046522,62
RTS0046524,102
RTS0046525,61
RTS0046526,118
RTS0046527,60
RTS0046528,75
RTS0046529,54
RTS0046530,54
RTS0046531,64
RTS0046532,91
RTS0046533,83
RTS0046534,99
RTS0046535,48
RTS0046536,61
RTS0046537,78
RTS0046538,114
RTS0046539,97
RTS0046540,63
RTS0046541,91
RTS0046542,97
RTS0046543,95
RTS0046544,66
RTS0046545,98
RTS0046546,83
RTS0046548,88
RTS0046549,97
RTS0046550,83
RTS0046551,100
RTS0046552,130
RTS0046553,307
RTS0046554,72
RTS0046555,90
RTS0046556,134
RTS0046557,91
RTS0046558,68
RTS0046559,113
RTS0046560,68
RTS0046561,99
RTS0046562,83
RTS0046563,86
RTS0046564,89
RTS0046565,82
RTS0046566,108
RTS0046567,105
RTS0046568,48
RTS0046569,75
RTS0046570,88
RTS0046571,77
RTS0046572,89
RTS0046573,91
RTS0046574,60
RTS0046575,99
RTS0046577,71
RTS0046578,85
RTS0046580,127
RTS0046581,94
RTS0046582,59
RTS0046583,67
RTS0046584,80
RTS0046585,95
RTS0046586,78
RTS0046587,95
RTS0046588,78
RTS0046589,90
RTS0046590,78
RTS0046591,60
RTS0046592,75
RTS0046593,79
RTS0046594,98
RTS0046595,106
RTS0046596,167
RTS0046597,78
RTS0046598,124
RTS0046599,119
RTS0046600,136
RTS0046601,216
RTS0046602,111
RTS0046603,108
RTS0046604,100
RTS0046605,69
RTS0046606,87
RTS0046607,123
RTS0046608,289
RTS0046609,175
RTS0046610,55
RTS0046611,90
RTS0046612,88
RTS0046613,83
RTS0046614,107
RTS0046615,56
RTS0046616,72
RTS0046617,94
RTS0046618,77
RTS0046619,101
RTS0046620,94
RTS0046621,121
RTS0046622,112
RTS0046623,103
RTS0046624,92
RTS0046625,77
RTS0046626,102
RTS0046627,107
RTS0046628,124
RTS0046629,76
RTS0046630,96
RTS0046631,93
RTS0046632,137
RTS0046633,97
RTS0046634,117
RTS0046635,91
RTS0046636,80
RTS0046637,97
RTS0046638,76
RTS0046639,61
RTS0046640,93
RTS0046641,64
RTS0046642,62
RTS0046643,91
RTS0046644,117
RTS0046645,78
RTS0046646,55
RTS0046647,76
RTS0046648,69
RTS0046649,86
RTS0046650,66
RTS0046651,57
RTS0046652,68
RTS0046653,106
RTS0046654,115
RTS0046655,96
RTS0046656,105
RTS0046657,67
RTS0046658,117
RTS0046659,100
RTS0046660,90
RTS0046661,73
RTS0046662,79
RTS0046663,72
RTS0046664,66
RTS0046665,62
RTS0046666,72
RTS0046667,98
RTS0046668,94
RTS0046669,59
RTS0046670,84
RTS0046671,62
RTS0046672,72
RTS0046673,92
RTS0046674,71
RTS0046675,67
RTS0046676,49
RTS0046677,68
RTS0046678,79
RTS0046679,60
RTS0046680,67
RTS0046681,73
RTS0046682,78
RTS0046683,64
RTS0046684,85
RTS0046685,69
RTS0046686,88
RTS0046687,87
RTS0046688,65
RTS0046689,87
RTS0046690,73
RTS0046691,86
RTS0046692,68
RTS0046693,92
RTS0046694,86
RTS0046695,87
RTS0046696,116
RTS0046697,130
RTS0046698,122
RTS0046699,85
RTS0046700,98
RTS0046701,111
RTS0046702,108
RTS0046703,465
RTS0046704,771
RTS0046705,543
RTS0046706,203
RTS0046707,411
RTS0046708,430
RTS0046709,71
RTS0046710,108
RTS0046711,113
RTS0046712,61
RTS0046713,88
RTS0046714,126
RTS0046715,72
RTS0046716,109
RTS0046717,192
RTS0046718,64
RTS0046719,78
RTS0046720,93
RTS0046721,99
RTS0046722,134
RTS0046723,94
RTS0046724,64
RTS0046725,66
RTS0046726,84
RTS0046727,108
RTS0046728,66
RTS0046729,123
RTS0046730,113
RTS0046731,68
RTS0046732,86
RTS0046733,69
RTS0046734,82
RTS0046735,56
RTS0046736,80
RTS0046737,86
RTS0046738,73
RTS0046739,33
RTS0046740,110
RTS0046741,130
RTS0046742,58
RTS0046743,77
RTS0046744,60
RTS0046745,159
RTS0046746,43
RTS0046747,90
RTS0046748,186
RTS0046749,125
RTS0046750,88
RTS0046751,81
RTS0046752,108
RTS0046753,80
RTS0046754,69
RTS0046755,78
RTS0046756,102
RTS0046757,107
RTS0046758,79
RTS0046759,103
RTS0046760,99
RTS0046761,99
RTS0046763,85
RTS0046764,86
RTS0046765,80
RTS0046766,66
RTS0046767,89
RTS0046768,87
RTS0046769,135
RTS0046770,91
RTS0046771,82
RTS0046772,102
RTS0046773,69
RTS0046774,75
RTS0046775,119
RTS0046776,1
RTS0046777,97
RTS0046778,80
RTS0046779,88
RTS0046780,72
RTS0046781,67
RTS0046782,45
RTS0046783,75
RTS0046784,57
RTS0046785,79
RTS0046790,119
RTS0046791,94
RTS0046792,143
RTS0046793,75
RTS0046794,62
RTS0046795,85
RTS0046796,85
RTS0046797,63
RTS0046798,80
RTS0046799,115
RTS0046800,70
RTS0046801,337
RTS0046802,410
RTS0046803,57
RTS0046804,77
RTS0046805,86
RTS0046806,104
RTS0046807,57
RTS0046808,61
RTS0046809,48
RTS0046810,85
RTS0046811,26
RTS0046812,53
RTS0046813,59
RTS0046814,102
RTS0046815,92
RTS0046816,60
RTS0046817,70
RTS0046818,73
RTS0046819,97
RTS0046820,166
RTS0046821,56
RTS0046822,80
RTS0046823,94
RTS0046824,148
RTS0046825,97
RTS0046826,82
RTS0046827,91
RTS0046828,92
RTS0046829,80
RTS0046830,79
RTS0046831,56
RTS0046832,73
RTS0046833,27
RTS0046835,58
RTS0046836,315
RTS0046837,305
RTS0046838,187
RTS0046839,1746
RTS0046840,63
RTS0046841,76
RTS0046842,179
RTS0046843,278
RTS0046846,95
RTS0046849,93
RTS0046850,147
RTS0046851,282
RTS0046852,89
RTS0046853,116
RTS0046854,64
RTS0046855,94
RTS0046856,72
RTS0046857,69
RTS0046858,103
RTS0046859,85
RTS0046860,123
RTS0046861,86
RTS0046862,84
RTS0046863,72
RTS0046864,102
RTS0046866,72
RTS0046867,58
RTS0046868,82
RTS0046869,121
RTS0046870,126
RTS0046871,76
RTS0046872,133
RTS0046873,71
RTS0046874,55
RTS0046875,92
RTS0046876,92
RTS0046877,84
RTS0046878,57
RTS0046879,93
RTS0046880,111
RTS0046881,85
RTS0046882,74
RTS0046885,64
RTS0046886,81
RTS0046887,72
RTS0046889,70
RTS0046890,91
RTS0046891,109
RTS0046892,85
RTS0046893,64
RTS0046894,70
RTS0046895,54
RTS0046897,250
RTS0046898,50
RTS0046899,106
RTS0046900,97
RTS0046902,87
RTS0046903,108
RTS0046904,64
RTS0046905,74
RTS0046906,106
RTS0046907,97
RTS0046908,75
RTS0046909,138
RTS0046910,79
RTS0046911,91
RTS0046912,79
RTS0046913,81
RTS0046914,75
RTS0046915,85
RTS0046916,102
RTS0046918,1729
RTS0046919,1119
RTS0046920,528
RTS0046921,105
RTS0046922,64
RTS0046923,86
RTS0046924,200
RTS0046925,51
RTS0046926,74
RTS0046927,62
RTS0046928,64
RTS0046929,56
RTS0046930,83
RTS0046931,82
RTS0046933,79
RTS0046934,81
RTS0046935,71
RTS0046936,83
RTS0046937,126
RTS0046938,263
RTS0046939,86
RTS0046940,80
RTS0046941,51
RTS0046942,101
RTS0046943,84
RTS0046944,70
RTS0046946,170
RTS0046947,68
RTS0046948,70
RTS0046949,76
RTS0046950,63
RTS0046951,133
RTS0046952,72
RTS0046954,63
RTS0046955,98
RTS0046956,99
RTS0046957,102
RTS0046958,86
RTS0046959,98
RTS0046960,95
RTS0046961,80
RTS0046962,2491
RTS0046963,53
RTS0046965,96
RTS0046966,96
RTS0046967,97
RTS0046968,63
RTS0047054,76
RTS0047055,57
RTS0047056,67
RTS0047057,71
RTS0047058,87
RTS0047060,78
RTS0047061,96
RTS0047062,87
RTS0047063,73
RTS0047064,137
RTS0047065,138
RTS0047066,119
RTS0047067,114
RTS0047068,82
RTS0047069,96
RTS0047070,135
RTS0047071,116
RTS0047072,127
RTS0047073,114
RTS0047074,122
RTS0047075,88
RTS0047076,94
RTS0047077,108
RTS0047078,106
RTS0047079,62
RTS0047080,147
RTS0047081,111
RTS0047082,110
RTS0047083,106
RTS0047084,94
RTS0047085,42
RTS0047086,99
RTS0047087,74
RTS0047088,80
RTS0047089,86
RTS0047091,53
RTS0047092,99
RTS0047093,74
RTS0047094,74
RTS0047095,114
RTS0047096,89
RTS0047097,56
RTS0047098,86
RTS0047099,68
RTS0047100,69
RTS0047101,103
RTS0047102,104
RTS0047103,130
RTS0047104,94
RTS0047105,118
RTS0047106,113
RTS0047107,105
RTS0047108,192
RTS0047109,116
RTS0047110,110
RTS0047111,82
RTS0047112,88
RTS0047113,302
RTS0047114,123
RTS0047115,78
RTS0047116,153
RTS0047117,131
RTS0047118,111
RTS0047119,92
RTS0047120,103
RTS0047121,101
RTS0047122,117
RTS0047123,78
RTS0047124,134
RTS0047125,77
RTS0047126,138
RTS0047127,154
RTS0047128,59
RTS0047129,110
RTS0047130,98
RTS0047131,128
RTS0047132,126
RTS0047133,135
RTS0047134,74
RTS0047135,230
RTS0047136,234
RTS0047137,147
RTS0047138,247
RTS0047139,137
RTS0047140,63
RTS0047141,85
RTS0047142,79
RTS0047143,76
RTS0047144,82
RTS0047145,93
RTS0047146,81
RTS0047147,78
RTS0047148,71
RTS0047149,66
RTS0047150,204
RTS0047151,104
RTS0047152,126
RTS0047153,91
RTS0047154,221
RTS0047156,85
RTS0047157,84
RTS0047158,74
RTS0047159,63
RTS0047160,104
RTS0047165,197
RTS0047166,58
RTS0047167,48
RTS0047168,72
RTS0047169,73
RTS0047170,67
RTS0047171,64
RTS0047172,78
RTS0047173,92
RTS0047174,81
RTS0047175,48
RTS0047176,74
RTS0047177,118
RTS0047178,99
RTS0047179,111
RTS0047180,76
RTS0047181,98
RTS0047182,75
RTS0047183,76
RTS0047184,76
RTS0047185,75
RTS0047186,67
RTS0047187,90
RTS0047188,83
RTS0047189,99
RTS0047190,97
RTS0047191,81
RTS0047192,111
RTS0047193,92
RTS0047194,110
RTS0047195,106
RTS0047196,85
RTS0047197,124
RTS0047198,71
RTS0047199,72
RTS0047200,90
RTS0047201,74
RTS0047202,85
RTS0047203,85
RTS0047204,85
RTS0047205,79
RTS0047206,81
RTS0047207,91
RTS0047208,404
RTS0047209,246
RTS0047210,653
RTS0047211,531
RTS0047212,102
RTS0047213,74
RTS0047214,108
RTS0047215,76
RTS0047216,80
RTS0047217,49
RTS0047218,162
RTS0047219,145
RTS0047220,76
RTS0047221,153
RTS0047222,121
RTS0047223,158
RTS0047225,295
RTS0047226,164
RTS0047229,68
RTS0047230,76
RTS0047231,88
RTS0047232,87
RTS0047233,68
RTS0047234,88
RTS0047235,70
RTS0047236,75
RTS0047237,98
RTS0047238,78
RTS0047239,199
RTS0047240,78
RTS0047241,69
RTS0047242,67
RTS0047243,111
RTS0047244,69
RTS0047245,69
RTS0047246,59
RTS0047247,59
RTS0047248,55
RTS0047249,106
RTS0047250,114
RTS0047252,130
RTS0047253,54
RTS0047254,141
RTS0047255,108
RTS0047256,95
RTS0047257,117
RTS0047258,122
RTS0047259,115
RTS0047260,148
RTS0047261,129
RTS0047262,113
RTS0047263,136
RTS0047264,101
RTS0047266,115
RTS0047267,274
RTS0047268,170
RTS0047269,135
RTS0047270,350
RTS0047271,255
RTS0047272,125
RTS0047273,136
RTS0047274,89
RTS0047276,63
RTS0047277,203
RTS0047278,163
RTS0047279,224
RTS0047280,115
RTS0047281,111
RTS0047282,132
RTS0047283,132
RTS0047284,114
RTS0047290,149
RTS0047291,422
RTS0047292,157
RTS0047293,158
RTS0047294,204
RTS0047295,42
RTS0047296,116
RTS0047297,102
RTS0047298,69
RTS0047299,57
RTS0047300,60
RTS0047301,137
RTS0047302,50
RTS0047303,120
RTS0047304,62
RTS0047305,147
RTS0047306,143
RTS0047307,205
RTS0047308,100
RTS0047309,77
RTS0047310,116
RTS0047311,80
RTS0047312,119
RTS0047313,110
RTS0047314,60
RTS0047315,187
RTS0047316,140
RTS0047317,153
RTS0047318,172
RTS0047319,152
RTS0047320,101
RTS0047321,119
RTS0047322,79
RTS0047323,147
RTS0047324,108
RTS0047325,163
RTS0047326,99
RTS0047327,112
RTS0047328,70
RTS0047329,82
RTS0047331,173
RTS0047332,161
RTS0047333,116
RTS0047334,79
RTS0047335,151
RTS0047336,176
RTS0047337,90
RTS0047338,155
RTS0047339,106
RTS0047340,177
RTS0047341,162
RTS0047342,122
RTS0047343,114
RTS0047344,161
RTS0047345,86
RTS0047346,62
RTS0047348,98
RTS0047349,98
RTS0047350,89
RTS0047351,169
RTS0047352,269
RTS0047353,216
RTS0047354,200
RTS0047356,57
RTS0047357,85
RTS0047358,58
RTS0047359,112
RTS0047360,93
RTS0047361,55
RTS0047362,104
RTS0047363,186
RTS0047364,67
RTS0047365,72
RTS0047366,90
RTS0047367,80
RTS0047368,110
RTS0047369,144
RTS0047370,79
RTS0047373,80
RTS0047374,60
RTS0047375,56
RTS0047376,111
RTS0047377,92
RTS0047378,130
RTS0047379,199
RTS0047380,193
RTS0047381,53
RTS0047382,71
RTS0047383,71
RTS0047384,73
RTS0047385,68
RTS0047386,178
RTS0047387,94
RTS0047388,111
RTS0047389,151
RTS0047390,80
RTS0047391,95
RTS0047392,61
RTS0047393,91
RTS0047394,70
RTS0047395,86
RTS0047396,178
RTS0047397,75
RTS0047398,77
RTS0047399,67
RTS0047400,70
RTS0047401,104
RTS0047402,89
RTS0047403,105
RTS0047404,78
RTS0047405,126
RTS0047406,75
RTS0047407,83
RTS0047408,67
RTS0047409,178
RTS0047410,127
RTS0047411,147
RTS0047412,130
RTS0047413,76
RTS0047414,153
RTS0047415,135
RTS0047417,64
RTS0047418,56
RTS0047419,64
RTS0047420,87
RTS0047421,50
RTS0047422,114
RTS0047423,79
RTS0047424,87
RTS0047425,87
RTS0047426,151
RTS0047427,134
RTS0047428,158
RTS0047429,113
RTS0047430,118
RTS0047431,80
RTS0047432,152
RTS0047433,111
RTS0047434,115
RTS0047435,167
RTS0047436,115
RTS0047437,49
RTS0047438,72
RTS0047439,67
RTS0047440,71
RTS0047441,214
RTS0047442,155
RTS0047445,185
RTS0047446,183
RTS0047447,74
RTS0047448,86
RTS0047449,63
RTS0047450,85
RTS0047451,103
RTS0047452,89
RTS0047453,57
RTS0047454,66
RTS0047455,76
RTS0047456,63
RTS0047457,89
RTS0047458,83
RTS0047459,87
RTS0047460,100
RTS0047461,94
RTS0047462,102
RTS0047463,73
RTS0047464,122
RTS0047465,84
RTS0047466,103
RTS0047467,89
RTS0047468,105
RTS0047469,81
RTS0047471,79
RTS0047472,59
RTS0047473,88
RTS0047474,37
RTS0047475,61
RTS0047476,102
RTS0047477,154
RTS0047479,140
RTS0047480,108
RTS0047481,116
RTS0047482,67
RTS0047483,80
RTS0047484,75
RTS0047485,49
RTS0047486,57
RTS0047487,60
RTS0047488,118
RTS0047489,75
RTS0047490,64
RTS0047491,74
RTS0047492,142
RTS0047493,104
RTS0047494,167
RTS0047495,84
RTS0047496,91
RTS0047497,117
RTS0047498,114
RTS0047499,147
RTS0047500,119
RTS0047501,97
RTS0047502,86
RTS0047503,76
RTS0047504,115
RTS0047505,89
RTS0047506,155
RTS0047507,121
RTS0047508,71
RTS0047509,76
RTS0047510,80
RTS0047511,81
RTS0047512,150
RTS0047513,92
RTS0047514,79
RTS0047515,146
RTS0047516,147
RTS0047517,157
RTS0047518,123
RTS0047520,151
RTS0047521,149
RTS0047522,114
RTS0047523,146
RTS0047524,112
RTS0047525,113
RTS0047526,106
RTS0047527,70
RTS0047528,95
RTS0047529,100
RTS0047530,90
RTS0047531,85
RTS0047532,89
RTS0047533,67
RTS0047534,71
RTS0047535,101
RTS0047536,93
RTS0047537,175
RTS0047538,243
RTS0047540,146
RTS0047541,144
RTS0047543,78
RTS0047544,89
RTS0047545,113
RTS0047546,94
RTS0047547,84
RTS0047548,143
RTS0047549,122
RTS0047550,78
RTS0047551,71
RTS0047552,84
RTS0047553,82
RTS0047558,82
RTS0047559,76
RTS0047560,60
RTS0047561,81
RTS0047562,85
RTS0047563,118
RTS0047564,92
RTS0047565,65
RTS0047566,103
RTS0047567,92
RTS0047568,88
RTS0047569,106
RTS0047570,118
RTS0047571,80
RTS0047572,94
RTS0047573,69
RTS0047574,76
RTS0047575,77
RTS0047576,75
RTS0047577,75
RTS0047578,84
RTS0047579,93
RTS0047580,81
RTS0047581,86
RTS0047582,79
RTS0047583,43
RTS0047584,51
RTS0047585,72
RTS0047586,67
RTS0047587,68
RTS0047588,82
RTS0047590,97
RTS0047591,68
RTS0047592,63
RTS0047593,72
RTS0047594,118
RTS0047595,78
RTS0047596,85
RTS0047597,89
RTS0047598,91
RTS0047599,78
RTS0047600,101
RTS0047601,228
RTS0047602,126
RTS0047603,73
RTS0047604,93
RTS0047606,60
RTS0047613,99
RTS0047614,103
RTS0047615,39
RTS0047616,121
RTS0047617,97
RTS0047618,61
RTS0047619,49
RTS0047620,47
RTS0047621,60
RTS0047622,34
RTS0047624,69
RTS0047625,51
RTS0047626,73
RTS0047627,74
RTS0047628,71
RTS0047629,52
RTS0047630,34
RTS0047631,40
RTS0047632,82
RTS0047633,39
RTS0047634,50
RTS0047635,52
RTS0047636,59
RTS0047637,52
RTS0047638,53
RTS0047639,65
RTS0047640,58
RTS0047641,49
RTS0047642,61
RTS0047643,37
RTS0047644,57
RTS0047645,48
RTS0047646,71
RTS0047647,52
RTS0047648,82
RTS0047649,50
RTS0047650,46
RTS0047651,62
RTS0047652,60
RTS0047653,51
RTS0047654,57
RTS0047656,67
RTS0047657,52
RTS0047658,43
RTS0047659,43
RTS0047660,54
RTS0047661,56
RTS0047662,63
RTS0047663,40
RTS0047664,48
RTS0047665,67
RTS0047666,45
RTS0047667,53
RTS0047668,47
RTS0047669,51
RTS0047670,73
RTS0047672,54
RTS0047673,62
RTS0047674,76
RTS0047675,59
RTS0047676,35
RTS0047677,63
RTS0047678,52
RTS0047679,66
RTS0047680,77
RTS0047681,64
RTS0047682,82
RTS0047684,63
RTS0047685,58
RTS0047686,66
RTS0047687,51
RTS0047688,62
RTS0047689,89
RTS0047691,58
RTS0047692,62
RTS0047693,77
RTS0047694,86
RTS0047695,71
RTS0047696,57
RTS0047697,42
RTS0047698,82
RTS0047699,89
RTS0047700,75
RTS0047701,87
RTS0047702,165
RTS0047703,79
RTS0047704,58
RTS0047705,67
RTS0047706,60
RTS0047707,79
RTS0047708,336
RTS0047709,1802
RTS0047710,118
RTS0047711,72
RTS0047712,161
RTS0047713,137
RTS0047714,155
RTS0047715,118
RTS0047716,159
RTS0047717,167
RTS0047718,110
RTS0047720,62
RTS0047721,61
RTS0047722,81
RTS0047723,128
RTS0047724,92
RTS0047725,130
RTS0047726,79
RTS0047727,99
RTS0047728,124
RTS0047729,77
RTS0047730,100
RTS0047731,74
RTS0047732,85
RTS0047733,99
RTS0047734,90
RTS0047735,99
RTS0047736,158
RTS0047737,102
RTS0047738,75
RTS0047739,98
RTS0047740,102
RTS0047741,100
RTS0047742,95
RTS0047743,73
RTS0047744,129
RTS0047745,155
RTS0047746,125
RTS0047747,103
RTS0047748,78
RTS0047749,157
RTS0047750,100
RTS0047752,65
RTS0047753,86
RTS0047754,230
RTS0047755,160
RTS0047756,90
RTS0047757,93
RTS0047758,98
RTS0047759,68
RTS0047760,67
RTS0047761,70
RTS0047762,87
RTS0047763,135
RTS0047764,92
RTS0047765,92
RTS0047766,197
RTS0047767,61
RTS0047768,93
RTS0047769,66
RTS0047770,71
RTS0047771,69
RTS0047772,65
RTS0047773,59
RTS0047774,254
RTS0047775,66
RTS0047776,94
RTS0047777,86
RTS0047778,57
RTS0047779,85
RTS0047780,102
RTS0047781,117
RTS0047782,113
RTS0047783,85
RTS0047784,89
RTS0047785,74
RTS0047786,117
RTS0047787,116
RTS0047788,83
RTS0047789,124
RTS0047790,76
RTS0047791,80
RTS0047792,72
RTS0047793,98
RTS0047794,62
RTS0047795,63
RTS0047796,88
RTS0047797,86
RTS0047798,80
RTS0047799,114
RTS0047800,51
RTS0047801,98
RTS0047802,118
RTS0047803,93
RTS0047804,54
RTS0047805,87
RTS0047806,70
RTS0047807,78
RTS0047808,129
RTS0047809,86
RTS0047810,118
RTS0047811,248
RTS0047812,63
RTS0047813,72
RTS0047814,103
RTS0047816,109
RTS0047817,68
RTS0047818,66
RTS0047819,73
RTS0047820,47
RTS0047821,100
RTS0047822,57
RTS0047823,83
RTS0047824,90
RTS0047825,136
RTS0047826,76
RTS0047827,92
RTS0047828,95
RTS0047829,65
RTS0047830,59
RTS0047831,53
RTS0047832,75
RTS0047833,83
RTS0047834,69
RTS0047835,118
RTS0047836,123
RTS0047837,80
RTS0047838,249
RTS0047839,75
RTS0047840,93
RTS0047841,69
RTS0047842,80
RTS0047843,59
RTS0047844,99
RTS0047845,101
RTS0047846,73
RTS0047847,65
RTS0047848,65
RTS0047849,84
RTS0047850,60
RTS0047851,66
RTS0047852,65
RTS0047853,112
RTS0047854,88
RTS0047855,71
RTS0047856,85
RTS0047857,84
RTS0047858,48
RTS0047859,48
RTS0047860,97
RTS0047861,69
RTS0047862,57
RTS0047863,61
RTS0047864,73
RTS0047865,88
RTS0047866,95
RTS0047867,73
RTS0047868,78
RTS0047869,88
RTS0047870,104
RTS0047871,79
RTS0047872,89
RTS0047873,75
RTS0047874,97
RTS0047875,85
RTS0047876,79
RTS0047877,53
RTS0047878,73
RTS0047879,77
RTS0047880,108
RTS0047881,57
RTS0047882,72
RTS0047883,88
RTS0047884,101
RTS0047885,92
RTS0047886,51
RTS0047890,358
RTS0047891,283
RTS0047892,82
RTS0047893,81
RTS0047894,75
RTS0047895,118
RTS0047896,105
RTS0047897,101
RTS0047898,86
RTS0047899,110
RTS0047900,127
RTS0047901,64
RTS0047902,264
RTS0047903,87
RTS0047904,84
RTS0047905,85
RTS0047906,81
RTS0047907,251
RTS0047908,278
RTS0047909,203
RTS0047910,79
RTS0047912,88
RTS0047913,72
RTS0047914,118
RTS0047915,51
RTS0047916,95
RTS0047917,68
RTS0047919,38
RTS0047920,132
RTS0047921,176
RTS0047924,80
RTS0047925,107
RTS0047926,92
RTS0047927,80
RTS0047928,69
RTS0047929,60
RTS0047930,90
RTS0047931,63
RTS0047932,67
RTS0047933,88
RTS0047934,84
RTS0047935,122
RTS0047936,56
RTS0047937,68
RTS0047938,92
RTS0047939,55
RTS0047940,115
RTS0047941,104
RTS0047942,88
RTS0047943,64
RTS0047944,79
RTS0047945,84
RTS0047946,98
RTS0047947,47
RTS0047948,48
RTS0047949,70
RTS0047950,62
RTS0047951,68
RTS0047952,92
RTS0047953,80
RTS0047954,84
RTS0047956,74
RTS0047957,93
RTS0047958,97
RTS0047959,108
RTS0047960,89
RTS0047961,92
RTS0047963,105
RTS0047964,82
RTS0047965,80
RTS0047966,64
RTS0047967,89
RTS0047968,104
RTS0047969,104
RTS0047970,88
RTS0047972,71
RTS0047973,77
RTS0047974,105
RTS0047975,68
RTS0047976,67
RTS0047977,65
RTS0047978,61
RTS0047979,80
RTS0047980,62
RTS0047981,149
RTS0047982,54
RTS0047985,209
RTS0047986,56
RTS0047987,67
RTS0047988,88
RTS0047990,112
RTS0047991,78
RTS0047992,76
RTS0047993,73
RTS0047994,80
RTS0047995,69
RTS0047996,79
RTS0047997,90
RTS0047998,101
RTS0047999,81
RTS0048000,79
RTS0048001,76
RTS0048003,110
RTS0048005,72
RTS0048006,58
RTS0048008,48
RTS0048009,96
RTS0048012,86
RTS0048013,62
RTS0048014,77
RTS0048015,101
RTS0048016,120
RTS0048017,97
RTS0048018,75
RTS0048019,62
RTS0048020,92
RTS0048021,67
RTS0048022,78
RTS0048023,70
RTS0048024,72
RTS0048026,85
RTS0048027,123
RTS0048028,98
RTS0048029,46
RTS0048030,60
RTS0048031,95
RTS0048032,73
RTS0048033,82
RTS0048034,79
RTS0048035,90
RTS0048036,91
RTS0048037,90
RTS0048038,271
RTS0048040,93
RTS0048041,52
RTS0048042,76
RTS0048043,79
RTS0048044,72
RTS0048045,89
RTS0048046,76
RTS0048047,67
RTS0048048,66
RTS0048049,79
RTS0048050,74
RTS0048051,82
RTS0048052,82
RTS0048053,92
RTS0048054,91
RTS0048055,84
RTS0048056,91
RTS0048057,46
RTS0048058,83
RTS0048059,129
RTS0048060,114
RTS0048061,65
RTS0048062,64
RTS0048063,95
RTS0048064,69
RTS0048065,74
RTS0048066,53
RTS0048067,58
RTS0048068,101
RTS0048069,74
RTS0048070,72
RTS0048071,124
RTS0048072,61
RTS0048073,74
RTS0048074,51
RTS0048076,74
RTS0048077,107
RTS0048078,109
RTS0048079,83
RTS0048080,92
RTS0048081,91
RTS0048082,72
RTS0048084,77
RTS0048085,94
RTS0048086,59
RTS0048087,114
RTS0048088,58
RTS0048089,68
RTS0048090,111
RTS0048091,76
RTS0048092,86
RTS0048093,136
RTS0048094,64
RTS0048096,67
RTS0048097,68
RTS0048098,1739
RTS0048099,1900
RTS0048100,1751
RTS0048101,792
RTS0048102,1487
RTS0048104,96
RTS0048105,184
RTS0048106,54
RTS0048107,78
RTS0048108,131
RTS0048109,62
RTS0048110,78
RTS0048111,46
RTS0048112,61
RTS0048113,49
RTS0048114,60
RTS0048115,78
RTS0048116,99
RTS0048117,61
RTS0048118,92
RTS0048120,83
RTS0048126,98
RTS0048127,120
RTS0048129,165
RTS0048130,85
RTS0048131,128
RTS0048132,188
RTS0048133,61
RTS0048134,255
RTS0048135,305
RTS0048136,62
RTS0048138,85
RTS0048139,66
RTS0048140,91
RTS0048141,137
RTS0048142,192
RTS0048144,108
RTS0048145,175
RTS0048146,138
RTS0048147,54
RTS0048148,70
RTS0048149,74
RTS0048150,122
RTS0048151,79
RTS0048152,74
RTS0048153,89
RTS0048154,92
RTS0048155,66
RTS0048156,224
RTS0048158,84
RTS0048159,100
RTS0048160,5528
RTS0048161,7422
RTS0048162,108
RTS0048163,83
RTS0048164,854
RTS0048165,222
RTS0048166,113
RTS0048167,130
RTS0048168,98
RTS0048169,82
RTS0048170,71
RTS0048171,99
RTS0048172,86
RTS0048173,57
RTS0048175,119
RTS0048176,90
RTS0048177,68
RTS0048178,78
RTS0048179,88
RTS0048180,74
RTS0048181,126
RTS0048182,59
RTS0048183,110
RTS0048184,141
RTS0048185,136
RTS0048186,86
RTS0048188,113
RTS0048189,154
RTS0048190,84
RTS0048191,84
RTS0048192,102
RTS0048193,77
RTS0048194,123
RTS0048195,95
RTS0048196,63
RTS0048197,133
RTS0048198,120
RTS0048200,103
RTS0048201,74
RTS0048202,85
RTS0048203,95
RTS0048204,84
RTS0048205,110
RTS0048207,68
RTS0048208,93
RTS0048209,94
RTS0048210,91
RTS0048211,89
RTS0048212,82
RTS0048213,86
RTS0048214,88
RTS0048215,97
RTS0048216,82
RTS0048217,83
RTS0048218,104
RTS0048219,75
RTS0048220,93
RTS0048221,79
RTS0048222,74
RTS0048223,52
RTS0048224,71
RTS0048225,72
RTS0048226,63
RTS0048227,109
RTS0048228,71
RTS0048229,86
RTS0048230,73
RTS0048231,96
RTS0048232,91
RTS0048233,72
RTS0048234,89
RTS0048235,90
RTS0048236,104
RTS0048237,67
RTS0048238,101
RTS0048239,77
RTS0048240,92
RTS0048241,118
RTS0048242,92
RTS0048243,63
RTS0048244,73
RTS0048245,82
RTS0048246,74
RTS0049343,228
RTS0049344,258
RTS0049345,113
RTS0049346,51
RTS0049347,83
RTS0049348,93
RTS0049349,68
RTS0049350,60
RTS0049351,72
RTS0049352,79
RTS0049353,93
RTS0049354,68
RTS0049355,74
RTS0049356,57
RTS0049357,81
RTS0049358,58
RTS0049359,45
RTS0049360,112
RTS0049361,79
RTS0049362,65
RTS0049363,92
RTS0049364,91
RTS0049365,83
RTS0049366,248
RTS0049367,265
RTS0049368,98
RTS0049369,74
RTS0049370,58
RTS0049371,138
RTS0049372,70
RTS0049373,245
RTS0049374,192
RTS0049375,155
RTS0049376,143
RTS0049377,162
RTS0049378,130
RTS0049379,85
RTS0049380,146
RTS0049381,129
RTS0049382,111
RTS0049383,78
RTS0049384,52
RTS0049385,61
RTS0049386,112
RTS0049387,84
RTS0049388,84
RTS0049389,106
RTS0049390,1959
RTS0049391,2074
RTS0049392,1393
RTS0049393,2604
RTS0049394,684
RTS0049395,165
RTS0049396,783
RTS0049397,588
RTS0049398,828
RTS0049399,394
RTS0049400,96
RTS0049401,81
RTS0049402,102
RTS0049403,59
RTS0049404,130
RTS0049405,102
RTS0049406,91
RTS0049407,100
RTS0049408,76
RTS0049409,95
RTS0049410,114
RTS0049411,130
RTS0049412,63
RTS0049413,52
RTS0049414,60
RTS0049415,157
RTS0049416,117
RTS0049417,101
RTS0049418,95
RTS0049419,84
RTS0049420,54
RTS0049421,80
RTS0049422,66
RTS0049423,57
RTS0049424,84
RTS0049425,92
RTS0049426,128
RTS0049427,99
RTS0049428,47
RTS0049429,137
RTS0049430,113
RTS0049431,72
RTS0049432,111
RTS0049433,73
RTS0049434,44
RTS0049435,67
RTS0049436,61
RTS0049437,183
RTS0049438,78
RTS0049439,108
RTS0049440,126
RTS0049441,140
RTS0049442,157
RTS0049443,99
RTS0049444,201
RTS0049445,70
RTS0049446,69
RTS0049447,114
RTS0049448,50
RTS0049449,124
RTS0049450,94
RTS0049451,108
RTS0049452,86
RTS0049453,94
RTS0049454,66
RTS0049455,90
RTS0049456,111
RTS0049457,109
RTS0049458,107
RTS0049459,119
RTS0049460,124
RTS0049461,144
RTS0049462,186
RTS0049463,65
RTS0049464,63
RTS0049465,72
RTS0049466,53
RTS0049467,62
RTS0049468,79
RTS0049469,73
RTS0049470,148
RTS0049471,209
RTS0049472,120
RTS0049473,221
RTS0049474,78
RTS0049475,77
RTS0049476,76
RTS0049477,66
RTS0049478,91
RTS0049479,2304
RTS0049480,194
RTS0049481,30
RTS0049482,62
RTS0049483,65
RTS0049484,72
RTS0049485,116
RTS0997079,42
RTS0997080,85
RTS0997081,50
RTS0997082,50
RTS0997083,49
RTS0997084,62
RTS0997085,40
RTS0997086,60
RTS0997087,56
RTS0997088,4358
RTS0997089,1643
RTS0997090,177
RTS0997091,153
RTS0997092,44
RTS0997093,45
RTS0997094,14
RTS0997095,43
RTS0997096,61
RTS0997097,22
RTS0997098,55
RTS0997099,25
RTS0997100,47
RTS0997101,31
RTS0997102,31
RTS0997103,30
RTS0997104,49
RTS0997105,35
RTS0997106,60
RTS0997107,40
RTS0997108,59
RTS0997109,31
RTS0997110,51
RTS0997111,42
RTS0997112,47
RTS0997113,52
RTS0997114,41
RTS0997115,42
RTS0997116,36
RTS0997117,32
RTS0997118,46
RTS0997119,33
RTS0997120,33
RTS0997121,77
RTS0997122,126
RTS0997123,143
RTS0997124,61
RTS0997125,137
RTS0997126,280
RTS0997127,271
RTS0997128,218
RTS0997129,358
RTS0997130,77
</Code_Summary>
