# Supplementary material for: Spatial meta-transcriptomics reveal associations of intratumor bacteria burden with lung cancer cells showing a distinct oncogenic signature
Source: J Immunother Cancer. 2022 Jul 6;10(7):e004698. doi: 10.1136/jitc-2022-004698 (PMC9260850; doi:10.1136/jitc-2022-004698)
Supplement: Supplementary data [file jitc-2022-004698supp009.zip › DSP-1001250002848-E-C07.dcc]

<Header>
FileVersion,0.02
SoftwareVersion,"GeoMx_NGS_Pipeline_ 2.0.0"
Date,2020-6-15
</Header>

<Scan_Attributes>
ID,DSP-1001250002848-E-C07
Plate_ID,1001250002848
Well,C07
</Scan_Attributes>

<NGS_Processing_Attributes>
SeqSetId,
tamperedIni,No
Raw,1466550
Trimmed,1459702
Stitched,1451628
Aligned,1425749
umiQ30,0.9921
rtsQ30,0.9920
</NGS_Processing_Attributes>


<Code_Summary>
RTS0039454,25
RTS0039455,25
RTS0039456,20
RTS0039457,33
RTS0039458,17
RTS0039459,16
RTS0039460,19
RTS0039461,36
RTS0039462,14
RTS0039463,48
RTS0039464,21
RTS0039465,33
RTS0039466,28
RTS0039467,32
RTS0039468,16
RTS0039469,24
RTS0039470,18
RTS0039471,24
RTS0039472,31
RTS0039473,13
RTS0039474,24
RTS0039475,28
RTS0039476,67
RTS0039477,19
RTS0039478,25
RTS0039479,25
RTS0039480,19
RTS0039481,28
RTS0039482,18
RTS0039483,16
RTS0039484,17
RTS0039485,12
RTS0039486,13
RTS0039487,32
RTS0039488,20
RTS0039489,11
RTS0039490,30
RTS0039491,26
RTS0039492,21
RTS0039493,20
RTS0039494,56
RTS0039495,50
RTS0039496,50
RTS0039497,25
RTS0039498,22
RTS0039499,36
RTS0039500,19
RTS0039501,20
RTS0039502,29
RTS0039503,19
RTS0039504,16
RTS0039505,33
RTS0039506,18
RTS0039507,20
RTS0039508,20
RTS0039509,18
RTS0039510,21
RTS0039511,20
RTS0039512,6
RTS0039513,18
RTS0039514,27
RTS0039515,19
RTS0039516,27
RTS0039517,23
RTS0039518,19
RTS0039519,25
RTS0039520,19
RTS0039521,18
RTS0039522,20
RTS0039523,17
RTS0039524,25
RTS0039525,15
RTS0039526,23
RTS0039527,23
RTS0039528,15
RTS0039529,15
RTS0039530,22
RTS0039531,14
RTS0039532,21
RTS0039533,29
RTS0039534,19
RTS0039535,14
RTS0039536,23
RTS0039537,17
RTS0039538,12
RTS0039539,22
RTS0039540,22
RTS0039541,26
RTS0039542,32
RTS0039543,32
RTS0039544,16
RTS0039545,18
RTS0039546,18
RTS0039547,22
RTS0039548,18
RTS0039549,18
RTS0039550,13
RTS0039551,21
RTS0039552,20
RTS0039553,25
RTS0039554,32
RTS0039555,35
RTS0039556,21
RTS0039557,17
RTS0039558,27
RTS0039559,22
RTS0039560,19
RTS0039561,22
RTS0039562,27
RTS0039563,25
RTS0039564,28
RTS0039565,31
RTS0039566,26
RTS0039567,22
RTS0039568,14
RTS0039569,21
RTS0039570,12
RTS0039571,27
RTS0039572,16
RTS0039573,23
RTS0039574,24
RTS0039575,27
RTS0039576,18
RTS0039577,20
RTS0039578,23
RTS0039579,23
RTS0039580,26
RTS0039581,25
RTS0039582,29
RTS0039583,26
RTS0039584,15
RTS0039585,22
RTS0039586,21
RTS0039587,13
RTS0039588,20
RTS0039589,20
RTS0039590,13
RTS0039591,25
RTS0039592,21
RTS0039593,12
RTS0039594,18
RTS0039595,13
RTS0039596,32
RTS0039597,30
RTS0039598,20
RTS0039599,27
RTS0039600,27
RTS0039601,13
RTS0039602,14
RTS0039603,17
RTS0039604,17
RTS0039605,16
RTS0039606,18
RTS0039607,19
RTS0039608,18
RTS0039609,14
RTS0039610,14
RTS0039611,11
RTS0039612,22
RTS0039613,23
RTS0039614,19
RTS0039615,12
RTS0039616,19
RTS0039617,23
RTS0039619,24
RTS0039620,24
RTS0039621,22
RTS0039622,36
RTS0039623,30
RTS0039624,17
RTS0039625,18
RTS0039626,15
RTS0039627,25
RTS0039628,19
RTS0039629,17
RTS0039630,16
RTS0039631,12
RTS0039632,20
RTS0039633,21
RTS0039634,24
RTS0039635,16
RTS0039636,14
RTS0039637,18
RTS0039638,21
RTS0039639,25
RTS0039640,22
RTS0039641,17
RTS0039642,23
RTS0039643,18
RTS0039644,21
RTS0039645,14
RTS0039646,14
RTS0039647,18
RTS0039648,18
RTS0039649,26
RTS0039650,21
RTS0039651,26
RTS0039652,27
RTS0039653,23
RTS0039654,24
RTS0039655,26
RTS0039656,30
RTS0039657,18
RTS0039658,18
RTS0039659,25
RTS0039660,16
RTS0039661,22
RTS0039662,17
RTS0039663,13
RTS0039664,17
RTS0039665,19
RTS0039666,23
RTS0039667,16
RTS0039668,15
RTS0039669,37
RTS0039670,17
RTS0039671,25
RTS0039672,25
RTS0039673,16
RTS0039674,28
RTS0039675,19
RTS0039676,31
RTS0039677,18
RTS0039678,21
RTS0039679,21
RTS0039680,18
RTS0039681,21
RTS0039682,30
RTS0039683,24
RTS0039684,26
RTS0039685,32
RTS0039686,22
RTS0039687,72
RTS0039688,23
RTS0039689,15
RTS0039690,12
RTS0039691,16
RTS0039692,22
RTS0039693,19
RTS0039694,27
RTS0039695,20
RTS0039696,24
RTS0039697,31
RTS0039698,23
RTS0039699,28
RTS0039700,24
RTS0039701,18
RTS0039702,33
RTS0039703,28
RTS0039704,20
RTS0039705,36
RTS0039706,16
RTS0039707,19
RTS0039708,18
RTS0039709,19
RTS0039710,30
RTS0039711,12
RTS0039712,26
RTS0039713,22
RTS0039714,23
RTS0039715,29
RTS0039716,19
RTS0039717,21
RTS0039718,21
RTS0039719,19
RTS0039720,30
RTS0039721,27
RTS0039722,23
RTS0039723,35
RTS0039724,21
RTS0039725,28
RTS0039726,11
RTS0039727,10
RTS0039728,15
RTS0039729,25
RTS0039730,14
RTS0039731,15
RTS0039732,38
RTS0039733,26
RTS0039734,48
RTS0039735,31
RTS0039736,20
RTS0039737,20
RTS0039738,13
RTS0039739,29
RTS0039740,20
RTS0039741,12
RTS0039742,24
RTS0039743,22
RTS0039744,19
RTS0039745,19
RTS0039746,16
RTS0039747,25
RTS0039749,21
RTS0039750,19
RTS0039751,21
RTS0039752,26
RTS0039753,25
RTS0039754,14
RTS0039755,19
RTS0039756,21
RTS0039757,23
RTS0039758,27
RTS0039759,21
RTS0039760,19
RTS0039761,23
RTS0039762,24
RTS0039763,16
RTS0039764,16
RTS0039765,16
RTS0039766,22
RTS0039767,12
RTS0039768,22
RTS0039769,23
RTS0039770,34
RTS0039771,17
RTS0039772,24
RTS0039773,20
RTS0039774,18
RTS0039775,36
RTS0039776,18
RTS0039777,22
RTS0039778,16
RTS0039779,22
RTS0039780,21
RTS0039781,15
RTS0039782,19
RTS0039783,22
RTS0039784,22
RTS0039785,21
RTS0039786,12
RTS0039787,15
RTS0039788,21
RTS0039789,24
RTS0039790,22
RTS0039791,23
RTS0039792,18
RTS0039793,23
RTS0039794,24
RTS0039795,19
RTS0039796,11
RTS0039797,21
RTS0039798,19
RTS0039799,18
RTS0039800,14
RTS0039801,15
RTS0039802,22
RTS0039803,15
RTS0039804,18
RTS0039805,21
RTS0039806,19
RTS0039807,19
RTS0039808,30
RTS0039809,19
RTS0039810,21
RTS0039811,20
RTS0039812,23
RTS0039813,26
RTS0039814,31
RTS0039815,25
RTS0039816,20
RTS0039817,23
RTS0039818,27
RTS0039819,28
RTS0039820,24
RTS0039821,24
RTS0039822,21
RTS0039823,20
RTS0039824,17
RTS0039825,14
RTS0039826,18
RTS0039827,30
RTS0039828,26
RTS0039829,26
RTS0039830,14
RTS0039831,13
RTS0039832,29
RTS0039833,25
RTS0039834,28
RTS0039835,28
RTS0039836,17
RTS0039838,22
RTS0039839,17
RTS0039840,16
RTS0039841,23
RTS0039842,18
RTS0039843,16
RTS0039844,29
RTS0039845,11
RTS0039846,19
RTS0039847,21
RTS0039848,19
RTS0039849,7
RTS0039850,9
RTS0039851,29
RTS0039852,25
RTS0039853,23
RTS0039854,21
RTS0039855,21
RTS0039856,18
RTS0039857,23
RTS0039858,25
RTS0039859,72
RTS0039860,18
RTS0039861,27
RTS0039862,18
RTS0039863,18
RTS0039864,20
RTS0039865,18
RTS0039866,15
RTS0039867,24
RTS0039868,17
RTS0039869,21
RTS0039870,21
RTS0039871,17
RTS0039872,17
RTS0039873,17
RTS0039874,25
RTS0039875,16
RTS0039876,22
RTS0039877,28
RTS0039878,25
RTS0039879,21
RTS0039880,21
RTS0039881,22
RTS0039882,18
RTS0039883,18
RTS0039884,19
RTS0039885,25
RTS0039886,21
RTS0039887,7
RTS0039888,26
RTS0039890,18
RTS0039891,15
RTS0039892,16
RTS0039893,31
RTS0039894,20
RTS0039895,17
RTS0039896,26
RTS0039897,20
RTS0039898,34
RTS0039899,24
RTS0039900,61
RTS0039901,21
RTS0039902,22
RTS0039903,26
RTS0039904,19
RTS0039905,17
RTS0039906,17
RTS0039907,18
RTS0039908,32
RTS0039909,22
RTS0039910,14
RTS0039911,16
RTS0039912,23
RTS0039913,16
RTS0039914,23
RTS0039915,17
RTS0039916,20
RTS0039917,17
RTS0039918,19
RTS0039919,24
RTS0039920,18
RTS0039921,20
RTS0039922,21
RTS0039923,15
RTS0039924,28
RTS0039925,24
RTS0039926,23
RTS0039927,13
RTS0039928,20
RTS0039929,22
RTS0039930,22
RTS0039931,22
RTS0039932,32
RTS0039933,30
RTS0039934,15
RTS0039935,22
RTS0039936,18
RTS0039937,22
RTS0039938,12
RTS0039939,20
RTS0039940,21
RTS0039941,20
RTS0039942,22
RTS0039943,17
RTS0039944,30
RTS0039945,28
RTS0039946,15
RTS0039947,22
RTS0039948,28
RTS0039949,25
RTS0039950,8
RTS0039951,12
RTS0039952,20
RTS0039953,24
RTS0039954,20
RTS0039955,22
RTS0039956,54
RTS0039957,33
RTS0039958,20
RTS0039959,25
RTS0039960,17
RTS0039961,21
RTS0039962,14
RTS0039963,24
RTS0039964,37
RTS0039965,23
RTS0039966,19
RTS0039967,24
RTS0039968,16
RTS0039969,24
RTS0039970,21
RTS0039971,25
RTS0039972,10
RTS0039973,23
RTS0039974,34
RTS0039975,19
RTS0039976,26
RTS0039977,19
RTS0039978,16
RTS0039979,22
RTS0039980,18
RTS0039981,22
RTS0039982,18
RTS0039983,19
RTS0039984,19
RTS0039985,25
RTS0039986,30
RTS0039987,28
RTS0039988,25
RTS0039989,17
RTS0039990,25
RTS0039991,24
RTS0039992,21
RTS0039993,17
RTS0039994,9
RTS0039995,31
RTS0039996,40
RTS0039997,27
RTS0039998,31
RTS0039999,20
RTS0040000,17
RTS0040001,16
RTS0040002,28
RTS0040003,21
RTS0040004,31
RTS0040005,18
RTS0040006,31
RTS0040007,11
RTS0040008,24
RTS0040009,21
RTS0040010,23
RTS0040011,34
RTS0040012,18
RTS0040013,28
RTS0040014,19
RTS0040015,16
RTS0040016,17
RTS0040017,17
RTS0040018,17
RTS0040019,28
RTS0040020,25
RTS0040021,18
RTS0040022,35
RTS0040023,19
RTS0040024,17
RTS0040025,15
RTS0040026,20
RTS0040027,20
RTS0040028,22
RTS0040029,25
RTS0040030,14
RTS0040031,13
RTS0040032,25
RTS0040033,12
RTS0040034,25
RTS0040035,18
RTS0040036,19
RTS0040037,17
RTS0040038,25
RTS0040039,14
RTS0040040,20
RTS0040041,14
RTS0040042,28
RTS0040043,14
RTS0040044,29
RTS0040045,20
RTS0040046,30
RTS0040047,22
RTS0040048,46
RTS0040049,19
RTS0040050,24
RTS0040051,26
RTS0040052,27
RTS0040053,18
RTS0040054,16
RTS0040055,24
RTS0040056,36
RTS0040057,16
RTS0040058,15
RTS0040059,19
RTS0040060,17
RTS0040061,34
RTS0040062,56
RTS0040063,26
RTS0040064,22
RTS0040065,19
RTS0040066,19
RTS0040067,13
RTS0040068,21
RTS0040069,21
RTS0040070,16
RTS0040071,15
RTS0040072,23
RTS0040073,42
RTS0040074,30
RTS0040075,25
RTS0040076,24
RTS0040077,26
RTS0040078,17
RTS0040079,19
RTS0040080,19
RTS0040081,23
RTS0040082,18
RTS0040083,19
RTS0040084,11
RTS0040085,22
RTS0040086,17
RTS0040087,17
RTS0040088,19
RTS0040089,23
RTS0040090,19
RTS0040091,16
RTS0040092,31
RTS0040093,23
RTS0040094,24
RTS0040095,27
RTS0040096,25
RTS0040097,23
RTS0040098,16
RTS0040099,20
RTS0040100,23
RTS0040101,21
RTS0040102,11
RTS0040103,11
RTS0040104,19
RTS0040105,16
RTS0040106,20
RTS0040107,17
RTS0040108,15
RTS0040109,18
RTS0040110,30
RTS0040111,19
RTS0040112,37
RTS0040113,9
RTS0040114,16
RTS0040115,42
RTS0040116,17
RTS0040117,17
RTS0040118,18
RTS0040119,19
RTS0040120,22
RTS0040121,37
RTS0040122,21
RTS0040123,13
RTS0040124,21
RTS0040125,26
RTS0040126,23
RTS0040127,26
RTS0040128,17
RTS0040129,11
RTS0040130,20
RTS0040131,32
RTS0040132,13
RTS0040133,18
RTS0040134,50
RTS0040135,23
RTS0040136,15
RTS0040137,9
RTS0040138,17
RTS0040139,20
RTS0040140,19
RTS0040141,19
RTS0040142,18
RTS0040143,16
RTS0040144,17
RTS0040145,28
RTS0040146,26
RTS0040147,14
RTS0040148,21
RTS0040149,13
RTS0040150,15
RTS0040151,13
RTS0040152,10
RTS0040153,22
RTS0040154,24
RTS0040155,22
RTS0040156,30
RTS0040157,43
RTS0040158,13
RTS0040159,22
RTS0040160,30
RTS0040161,23
RTS0040162,15
RTS0040163,19
RTS0040164,24
RTS0040165,17
RTS0040166,19
RTS0040167,26
RTS0040168,17
RTS0040169,18
RTS0040170,20
RTS0040171,13
RTS0040172,28
RTS0040173,14
RTS0040174,7
RTS0040175,18
RTS0040176,23
RTS0040177,17
RTS0040178,24
RTS0040179,13
RTS0040180,26
RTS0040181,29
RTS0040182,59
RTS0040183,14
RTS0040184,21
RTS0040185,16
RTS0040186,32
RTS0040187,13
RTS0040188,17
RTS0040189,24
RTS0040190,13
RTS0040191,25
RTS0040192,15
RTS0040193,16
RTS0040194,27
RTS0040195,14
RTS0040196,23
RTS0040197,12
RTS0040198,24
RTS0040199,25
RTS0040200,23
RTS0040201,20
RTS0040202,24
RTS0040203,30
RTS0040204,21
RTS0040205,14
RTS0040206,9
RTS0040207,14
RTS0040208,22
RTS0040209,24
RTS0040210,19
RTS0040211,31
RTS0040212,21
RTS0040213,9
RTS0040214,25
RTS0040215,32
RTS0040216,25
RTS0040217,22
RTS0040218,19
RTS0040219,20
RTS0040220,19
RTS0040221,18
RTS0040222,17
RTS0040223,17
RTS0040224,10
RTS0040225,16
RTS0040226,24
RTS0040227,10
RTS0040228,15
RTS0040229,15
RTS0040230,42
RTS0040231,16
RTS0040232,19
RTS0040233,11
RTS0040234,16
RTS0040235,17
RTS0040236,19
RTS0040237,19
RTS0040238,12
RTS0040239,21
RTS0040240,19
RTS0040241,9
RTS0040242,13
RTS0040243,24
RTS0040244,21
RTS0040245,24
RTS0040246,24
RTS0040247,18
RTS0040248,12
RTS0040249,34
RTS0040250,22
RTS0040251,33
RTS0040252,20
RTS0040253,18
RTS0040254,18
RTS0040255,27
RTS0040256,11
RTS0040257,25
RTS0040258,12
RTS0040259,24
RTS0040260,18
RTS0040261,16
RTS0040262,21
RTS0040263,24
RTS0040264,17
RTS0040265,18
RTS0040266,15
RTS0040267,15
RTS0040268,13
RTS0040269,18
RTS0040270,24
RTS0040271,32
RTS0040272,15
RTS0040273,24
RTS0040274,25
RTS0040275,18
RTS0040276,11
RTS0040277,15
RTS0040278,23
RTS0040279,16
RTS0040280,18
RTS0040281,13
RTS0040282,16
RTS0040283,27
RTS0040284,25
RTS0040285,17
RTS0040286,28
RTS0040287,20
RTS0040288,12
RTS0040289,23
RTS0040290,22
RTS0040291,14
RTS0040292,14
RTS0040293,17
RTS0040294,19
RTS0040295,19
RTS0040296,16
RTS0040297,23
RTS0040298,18
RTS0040299,22
RTS0040300,24
RTS0040301,22
RTS0040302,20
RTS0040303,22
RTS0040304,10
RTS0040305,11
RTS0040306,15
RTS0040307,24
RTS0040308,14
RTS0040309,14
RTS0040310,18
RTS0040311,18
RTS0040312,22
RTS0040313,20
RTS0040314,12
RTS0040315,17
RTS0040316,16
RTS0040317,35
RTS0040318,18
RTS0040319,55
RTS0040320,18
RTS0040321,17
RTS0040322,25
RTS0040323,17
RTS0040324,33
RTS0040325,25
RTS0040326,18
RTS0040327,20
RTS0040328,19
RTS0040329,25
RTS0040330,20
RTS0040331,23
RTS0040332,19
RTS0040333,23
RTS0040334,30
RTS0040335,34
RTS0040336,15
RTS0040337,45
RTS0040338,16
RTS0040339,18
RTS0040340,12
RTS0040341,28
RTS0040342,13
RTS0040343,18
RTS0040344,25
RTS0040345,35
RTS0040346,21
RTS0040347,20
RTS0040348,24
RTS0040349,26
RTS0040350,17
RTS0040351,24
RTS0040352,24
RTS0040353,24
RTS0040354,18
RTS0040355,18
RTS0040356,50
RTS0040357,26
RTS0040358,20
RTS0040359,21
RTS0040360,27
RTS0040361,28
RTS0040363,24
RTS0040364,12
RTS0040365,22
RTS0040366,22
RTS0040367,25
RTS0040368,35
RTS0040369,37
RTS0040370,26
RTS0040371,26
RTS0040372,22
RTS0040373,28
RTS0040374,15
RTS0040375,20
RTS0040376,35
RTS0040377,30
RTS0040378,29
RTS0040379,26
RTS0040380,26
RTS0040381,24
RTS0040382,19
RTS0040383,37
RTS0040384,21
RTS0040385,18
RTS0040386,26
RTS0040387,23
RTS0040388,21
RTS0040389,13
RTS0040390,33
RTS0040391,33
RTS0040392,25
RTS0040393,19
RTS0040394,27
RTS0040395,31
RTS0040396,12
RTS0040397,31
RTS0040398,23
RTS0040399,19
RTS0040400,17
RTS0040401,18
RTS0040402,25
RTS0040403,26
RTS0040404,12
RTS0040405,17
RTS0040406,17
RTS0040407,21
RTS0040408,17
RTS0040409,23
RTS0040410,21
RTS0040411,12
RTS0040412,12
RTS0040413,22
RTS0040414,18
RTS0040415,15
RTS0040416,25
RTS0040417,14
RTS0040418,18
RTS0040419,15
RTS0040420,20
RTS0040421,18
RTS0040422,19
RTS0040423,19
RTS0040424,15
RTS0040425,20
RTS0040426,20
RTS0040428,52
RTS0040429,24
RTS0040430,18
RTS0040431,23
RTS0040432,12
RTS0040433,27
RTS0040434,17
RTS0040435,19
RTS0040436,17
RTS0040437,22
RTS0040438,19
RTS0040439,41
RTS0040440,36
RTS0040441,30
RTS0040442,23
RTS0040443,23
RTS0040444,21
RTS0040445,19
RTS0040446,22
RTS0040447,17
RTS0040448,21
RTS0040449,21
RTS0040450,19
RTS0040451,46
RTS0040452,21
RTS0040453,16
RTS0040454,33
RTS0040455,23
RTS0040456,34
RTS0040457,21
RTS0040458,19
RTS0040459,27
RTS0040460,21
RTS0040461,16
RTS0040462,25
RTS0040463,21
RTS0040464,15
RTS0040465,15
RTS0040466,28
RTS0040467,20
RTS0040468,16
RTS0040469,23
RTS0040470,29
RTS0040471,32
RTS0040472,23
RTS0040473,27
RTS0040474,13
RTS0040475,11
RTS0040476,14
RTS0040477,34
RTS0040478,21
RTS0040479,16
RTS0040480,18
RTS0040481,29
RTS0040482,21
RTS0040483,16
RTS0040484,24
RTS0040485,21
RTS0040486,25
RTS0040487,15
RTS0040488,15
RTS0040489,16
RTS0040490,16
RTS0040491,17
RTS0040492,26
RTS0040493,21
RTS0040494,20
RTS0040495,24
RTS0040496,31
RTS0040497,20
RTS0040498,16
RTS0040499,25
RTS0040500,27
RTS0040501,19
RTS0040502,20
RTS0040503,30
RTS0040504,22
RTS0040505,9
RTS0040506,22
RTS0040507,28
RTS0040508,24
RTS0040509,16
RTS0040510,15
RTS0040511,25
RTS0040512,10
RTS0040513,17
RTS0040514,19
RTS0040515,37
RTS0040516,21
RTS0040517,22
RTS0040518,17
RTS0040519,16
RTS0040520,21
RTS0040521,25
RTS0040522,14
RTS0040523,27
RTS0040524,14
RTS0040525,13
RTS0040526,43
RTS0040527,17
RTS0040528,20
RTS0040529,37
RTS0040530,17
RTS0040531,24
RTS0040532,20
RTS0040533,7
RTS0040534,19
RTS0040535,23
RTS0040536,18
RTS0040537,15
RTS0040538,22
RTS0040539,18
RTS0040540,20
RTS0040541,19
RTS0040542,19
RTS0040543,25
RTS0040544,16
RTS0040545,17
RTS0040546,19
RTS0040547,17
RTS0040548,15
RTS0040549,11
RTS0040550,20
RTS0040551,15
RTS0040552,20
RTS0040553,33
RTS0040554,18
RTS0040555,19
RTS0040556,12
RTS0040557,8
RTS0040558,18
RTS0040559,15
RTS0040560,24
RTS0040561,18
RTS0040562,11
RTS0040563,14
RTS0040564,27
RTS0040565,22
RTS0040566,35
RTS0040567,24
RTS0040568,29
RTS0040569,31
RTS0040570,19
RTS0040571,21
RTS0040572,18
RTS0040573,22
RTS0040574,19
RTS0040575,22
RTS0040576,18
RTS0040577,21
RTS0040578,20
RTS0040579,16
RTS0040580,18
RTS0040581,11
RTS0040582,50
RTS0040583,30
RTS0040584,15
RTS0040585,20
RTS0040586,26
RTS0040587,19
RTS0040588,26
RTS0040589,24
RTS0040590,26
RTS0040591,20
RTS0040592,14
RTS0040593,2
RTS0040594,15
RTS0040595,19
RTS0040596,17
RTS0040597,20
RTS0040598,22
RTS0040599,22
RTS0040600,28
RTS0040601,18
RTS0040602,18
RTS0040603,25
RTS0040604,56
RTS0040605,18
RTS0040606,13
RTS0040607,49
RTS0040608,32
RTS0040609,24
RTS0040610,18
RTS0040611,23
RTS0040612,19
RTS0040613,13
RTS0040614,25
RTS0040615,26
RTS0040616,13
RTS0040617,23
RTS0040618,16
RTS0040619,27
RTS0040620,29
RTS0040621,15
RTS0040622,19
RTS0040623,25
RTS0040624,22
RTS0040625,32
RTS0040626,25
RTS0040627,21
RTS0040628,25
RTS0040629,16
RTS0040630,23
RTS0040631,37
RTS0040632,16
RTS0040633,26
RTS0040634,22
RTS0040635,18
RTS0040636,23
RTS0040637,27
RTS0040638,17
RTS0040639,18
RTS0040640,29
RTS0040641,18
RTS0040642,32
RTS0040643,25
RTS0040644,22
RTS0040645,22
RTS0040646,20
RTS0040647,19
RTS0040648,19
RTS0040649,33
RTS0040650,18
RTS0040651,19
RTS0040652,17
RTS0040653,18
RTS0040654,15
RTS0040655,18
RTS0040656,19
RTS0040657,30
RTS0040658,12
RTS0040659,18
RTS0040660,30
RTS0040661,22
RTS0040662,20
RTS0040663,24
RTS0040664,16
RTS0040665,29
RTS0040666,33
RTS0040667,15
RTS0040668,15
RTS0040669,23
RTS0040670,17
RTS0040671,20
RTS0040672,23
RTS0040673,21
RTS0040674,20
RTS0040675,8
RTS0040676,21
RTS0040677,17
RTS0040678,32
RTS0040679,16
RTS0040680,24
RTS0040681,23
RTS0040682,16
RTS0040683,27
RTS0040684,23
RTS0040685,22
RTS0040686,28
RTS0040687,23
RTS0040688,15
RTS0040689,15
RTS0040690,25
RTS0040691,17
RTS0040692,13
RTS0040693,28
RTS0040694,25
RTS0040695,20
RTS0040696,17
RTS0040697,18
RTS0040698,14
RTS0040699,21
RTS0040700,15
RTS0040701,21
RTS0040702,23
RTS0040703,23
RTS0040704,22
RTS0040705,22
RTS0040706,16
RTS0040707,22
RTS0040708,6
RTS0040709,18
RTS0040710,20
RTS0040711,19
RTS0040712,11
RTS0040713,23
RTS0040714,22
RTS0040715,21
RTS0040716,14
RTS0040717,11
RTS0040718,16
RTS0040719,17
RTS0040720,23
RTS0040721,12
RTS0040722,13
RTS0040723,27
RTS0040724,17
RTS0040725,16
RTS0040726,14
RTS0040727,24
RTS0040728,31
RTS0040729,17
RTS0040730,24
RTS0040731,23
RTS0040732,10
RTS0040733,23
RTS0040734,19
RTS0040735,29
RTS0040736,32
RTS0040737,20
RTS0040738,31
RTS0040739,29
RTS0040740,26
RTS0040741,12
RTS0040742,19
RTS0040743,17
RTS0040744,21
RTS0040745,28
RTS0040746,18
RTS0040747,18
RTS0040748,26
RTS0040749,20
RTS0040750,18
RTS0040751,24
RTS0040752,27
RTS0040753,17
RTS0040754,14
RTS0040755,18
RTS0040756,23
RTS0040757,25
RTS0040758,12
RTS0040759,19
RTS0040760,28
RTS0040761,25
RTS0040762,20
RTS0040763,17
RTS0040764,14
RTS0040765,34
RTS0040766,22
RTS0040767,18
RTS0040768,20
RTS0040769,27
RTS0040770,22
RTS0040771,25
RTS0040772,15
RTS0040773,21
RTS0040774,25
RTS0040775,22
RTS0040776,20
RTS0040777,22
RTS0040778,17
RTS0040779,19
RTS0040780,19
RTS0040781,23
RTS0040782,36
RTS0040783,17
RTS0040784,21
RTS0040785,29
RTS0040786,17
RTS0040787,23
RTS0040788,30
RTS0040789,26
RTS0040790,16
RTS0040791,12
RTS0040792,26
RTS0040793,26
RTS0040794,18
RTS0040795,16
RTS0040796,63
RTS0040797,32
RTS0040798,13
RTS0040799,20
RTS0040800,13
RTS0040801,17
RTS0040802,18
RTS0040803,32
RTS0040804,23
RTS0040805,15
RTS0040806,19
RTS0040807,17
RTS0040808,18
RTS0040809,27
RTS0040810,22
RTS0040811,19
RTS0040812,26
RTS0040813,18
RTS0040814,29
RTS0040815,13
RTS0040816,27
RTS0040817,10
RTS0040818,39
RTS0040819,17
RTS0040820,44
RTS0040821,22
RTS0040822,45
RTS0040823,29
RTS0040824,21
RTS0040825,24
RTS0040826,36
RTS0040827,23
RTS0040828,21
RTS0040830,29
RTS0040831,20
RTS0040832,24
RTS0040833,18
RTS0040834,17
RTS0040836,16
RTS0040837,19
RTS0040838,22
RTS0040839,20
RTS0040840,20
RTS0040841,19
RTS0040842,23
RTS0040843,15
RTS0040844,17
RTS0040845,20
RTS0040846,38
RTS0040847,24
RTS0040848,16
RTS0040849,27
RTS0040850,48
RTS0040851,27
RTS0040852,14
RTS0040853,21
RTS0040854,18
RTS0040855,24
RTS0040856,23
RTS0040857,17
RTS0040858,28
RTS0040859,16
RTS0040860,15
RTS0040861,19
RTS0040862,22
RTS0040863,24
RTS0040864,20
RTS0040865,25
RTS0040866,20
RTS0040867,18
RTS0040868,19
RTS0040869,26
RTS0040870,22
RTS0040871,30
RTS0040872,24
RTS0040873,17
RTS0040874,24
RTS0040875,18
RTS0040876,17
RTS0040877,26
RTS0040878,16
RTS0040879,17
RTS0040880,54
RTS0040881,27
RTS0040882,18
RTS0040883,20
RTS0040884,22
RTS0040885,21
RTS0040886,20
RTS0040887,17
RTS0040888,22
RTS0040889,20
RTS0040890,18
RTS0040891,19
RTS0040892,33
RTS0040893,14
RTS0040894,21
RTS0040895,12
RTS0040896,28
RTS0040897,13
RTS0040898,21
RTS0040899,13
RTS0040900,13
RTS0040901,17
RTS0040902,23
RTS0040903,15
RTS0040904,19
RTS0040905,17
RTS0040906,16
RTS0040907,19
RTS0040908,21
RTS0040909,32
RTS0040910,17
RTS0040911,17
RTS0040912,13
RTS0040913,12
RTS0040914,17
RTS0040915,21
RTS0040916,26
RTS0040917,24
RTS0040918,24
RTS0040919,19
RTS0040920,13
RTS0040921,16
RTS0040922,12
RTS0040923,22
RTS0040924,22
RTS0040925,18
RTS0040926,15
RTS0040927,11
RTS0040928,22
RTS0040929,25
RTS0040930,22
RTS0040931,16
RTS0040932,20
RTS0040933,15
RTS0040934,16
RTS0040935,18
RTS0040936,24
RTS0040937,22
RTS0040938,19
RTS0040939,21
RTS0040940,15
RTS0040941,15
RTS0040942,25
RTS0040943,16
RTS0040944,40
RTS0040945,22
RTS0040946,18
RTS0040947,21
RTS0040948,29
RTS0040949,19
RTS0040950,22
RTS0040951,18
RTS0040952,12
RTS0040953,22
RTS0040954,23
RTS0040955,23
RTS0040956,27
RTS0040957,15
RTS0040958,27
RTS0040959,19
RTS0040960,17
RTS0040961,22
RTS0040962,15
RTS0040963,22
RTS0040964,26
RTS0040965,25
RTS0040966,25
RTS0040967,34
RTS0040968,26
RTS0040969,21
RTS0040970,14
RTS0040971,41
RTS0040972,25
RTS0040973,26
RTS0040974,18
RTS0040975,19
RTS0040976,37
RTS0040977,23
RTS0040978,15
RTS0040979,32
RTS0040980,17
RTS0040981,20
RTS0040982,15
RTS0040983,35
RTS0040984,18
RTS0040985,25
RTS0040986,14
RTS0040987,22
RTS0040988,21
RTS0040989,16
RTS0040990,20
RTS0040991,21
RTS0040992,11
RTS0040993,21
RTS0040994,24
RTS0040995,19
RTS0040996,18
RTS0040997,24
RTS0040998,13
RTS0040999,26
RTS0041000,30
RTS0041001,13
RTS0041002,16
RTS0041003,26
RTS0041004,21
RTS0041005,16
RTS0041006,20
RTS0041007,17
RTS0041008,25
RTS0041009,19
RTS0041010,23
RTS0041011,21
RTS0041012,15
RTS0041013,25
RTS0041014,18
RTS0041015,18
RTS0041016,15
RTS0041017,20
RTS0041018,24
RTS0041019,20
RTS0041020,20
RTS0041021,20
RTS0041022,20
RTS0041023,17
RTS0041024,27
RTS0041025,17
RTS0041026,44
RTS0041027,16
RTS0041028,27
RTS0041029,39
RTS0041030,23
RTS0041031,26
RTS0041032,19
RTS0041033,13
RTS0041034,15
RTS0041035,13
RTS0041036,16
RTS0041037,19
RTS0041038,15
RTS0041039,13
RTS0041040,21
RTS0041041,18
RTS0041042,20
RTS0041043,30
RTS0041044,16
RTS0041045,20
RTS0041046,16
RTS0041047,27
RTS0041048,22
RTS0041049,17
RTS0041050,12
RTS0041051,32
RTS0041052,9
RTS0041053,20
RTS0041054,25
RTS0041055,11
RTS0041056,24
RTS0041057,9
RTS0041058,31
RTS0041059,14
RTS0041060,29
RTS0041061,18
RTS0041062,14
RTS0041063,24
RTS0041064,16
RTS0041066,22
RTS0041067,18
RTS0041068,21
RTS0041069,17
RTS0041070,23
RTS0041071,13
RTS0041072,21
RTS0041073,20
RTS0041074,18
RTS0041075,27
RTS0041076,30
RTS0041077,25
RTS0041078,25
RTS0041079,26
RTS0041080,34
RTS0041081,29
RTS0041082,28
RTS0041083,18
RTS0041084,20
RTS0041085,16
RTS0041086,43
RTS0041087,24
RTS0041088,33
RTS0041089,25
RTS0041090,23
RTS0041091,13
RTS0041092,32
RTS0041093,20
RTS0041094,23
RTS0041095,21
RTS0041096,16
RTS0041097,18
RTS0041098,18
RTS0041099,25
RTS0041100,20
RTS0041101,24
RTS0041102,20
RTS0041103,20
RTS0041104,22
RTS0041105,16
RTS0041106,24
RTS0041107,29
RTS0041108,18
RTS0041109,36
RTS0041110,30
RTS0041111,21
RTS0041112,26
RTS0041113,15
RTS0041114,28
RTS0041115,26
RTS0041116,20
RTS0041117,19
RTS0041118,27
RTS0041119,23
RTS0041120,21
RTS0041121,26
RTS0041122,29
RTS0041123,50
RTS0041124,24
RTS0041125,28
RTS0041126,20
RTS0041127,26
RTS0041128,34
RTS0041129,19
RTS0041130,15
RTS0041131,16
RTS0041132,20
RTS0041133,10
RTS0041134,32
RTS0041135,20
RTS0041136,25
RTS0041137,22
RTS0041138,27
RTS0041139,22
RTS0041140,21
RTS0041141,23
RTS0041142,19
RTS0041143,19
RTS0041144,15
RTS0041145,26
RTS0041146,10
RTS0041147,17
RTS0041148,20
RTS0041149,33
RTS0041150,17
RTS0041151,25
RTS0041152,15
RTS0041153,14
RTS0041154,14
RTS0041155,17
RTS0041156,32
RTS0041157,19
RTS0041158,25
RTS0041159,28
RTS0041160,23
RTS0041161,29
RTS0041162,12
RTS0041163,30
RTS0041164,32
RTS0041165,23
RTS0041166,18
RTS0041167,20
RTS0041168,19
RTS0041169,35
RTS0041170,19
RTS0041171,19
RTS0041172,29
RTS0041173,26
RTS0041174,22
RTS0041175,32
RTS0041176,27
RTS0041177,28
RTS0041178,21
RTS0041179,18
RTS0041180,14
RTS0041181,24
RTS0041182,17
RTS0041183,23
RTS0041184,20
RTS0041185,12
RTS0041186,19
RTS0041187,29
RTS0041188,19
RTS0041189,29
RTS0041190,35
RTS0041191,31
RTS0041192,23
RTS0041193,12
RTS0041194,19
RTS0041195,19
RTS0041196,25
RTS0041197,17
RTS0041198,32
RTS0041199,20
RTS0041200,18
RTS0041201,21
RTS0041202,26
RTS0041203,19
RTS0041204,23
RTS0041205,21
RTS0041206,23
RTS0041207,18
RTS0041208,31
RTS0041209,29
RTS0041210,15
RTS0041211,19
RTS0041212,19
RTS0041213,34
RTS0041214,19
RTS0041215,23
RTS0041216,10
RTS0041217,26
RTS0041218,19
RTS0041219,20
RTS0041220,29
RTS0041221,16
RTS0041222,19
RTS0041223,15
RTS0041224,26
RTS0041225,36
RTS0041226,18
RTS0041227,24
RTS0041228,25
RTS0041229,27
RTS0041230,34
RTS0041231,32
RTS0041232,60
RTS0041233,15
RTS0041234,20
RTS0041235,29
RTS0041236,22
RTS0041237,17
RTS0041238,20
RTS0041239,28
RTS0041240,13
RTS0041241,40
RTS0041242,25
RTS0041243,30
RTS0041244,28
RTS0041246,28
RTS0041247,27
RTS0041248,16
RTS0041249,14
RTS0041250,20
RTS0041251,25
RTS0041252,24
RTS0041253,22
RTS0041254,25
RTS0041255,17
RTS0041256,24
RTS0041257,27
RTS0041258,19
RTS0041259,25
RTS0041260,26
RTS0041261,19
RTS0041262,23
RTS0041263,23
RTS0041265,38
RTS0041266,34
RTS0041267,13
RTS0041268,18
RTS0041269,20
RTS0041270,20
RTS0041271,37
RTS0041272,27
RTS0041273,26
RTS0041274,30
RTS0041275,18
RTS0041276,33
RTS0041277,20
RTS0041278,32
RTS0041279,26
RTS0041280,31
RTS0041281,16
RTS0041282,26
RTS0041283,23
RTS0041284,24
RTS0041285,18
RTS0041286,31
RTS0041287,19
RTS0041288,18
RTS0041289,18
RTS0041290,22
RTS0041291,13
RTS0041292,15
RTS0041293,19
RTS0041294,15
RTS0041295,18
RTS0041296,27
RTS0041297,19
RTS0041298,24
RTS0041299,20
RTS0041300,25
RTS0041301,28
RTS0041302,24
RTS0041303,19
RTS0041304,19
RTS0041305,22
RTS0041306,18
RTS0041307,20
RTS0041308,31
RTS0041309,25
RTS0041310,31
RTS0041311,26
RTS0041312,18
RTS0041313,24
RTS0041314,22
RTS0041315,20
RTS0041316,16
RTS0041317,20
RTS0041318,27
RTS0041319,15
RTS0041320,22
RTS0041321,25
RTS0041322,9
RTS0041323,18
RTS0041324,18
RTS0041325,20
RTS0041326,17
RTS0041327,31
RTS0041328,28
RTS0041329,23
RTS0041330,21
RTS0041331,16
RTS0041332,17
RTS0041333,29
RTS0041334,21
RTS0041335,30
RTS0041346,20
RTS0041347,36
RTS0041348,16
RTS0041349,40
RTS0041350,24
RTS0041351,19
RTS0041352,22
RTS0041353,16
RTS0041354,18
RTS0041355,23
RTS0041356,17
RTS0041357,21
RTS0041358,22
RTS0041359,43
RTS0041360,20
RTS0041361,35
RTS0041362,15
RTS0041363,23
RTS0041364,30
RTS0041365,23
RTS0041366,25
RTS0041367,23
RTS0041368,22
RTS0041369,20
RTS0041370,19
RTS0041371,22
RTS0041372,21
RTS0041373,19
RTS0041374,19
RTS0041375,21
RTS0041376,197
RTS0041377,14
RTS0041378,20
RTS0041379,13
RTS0041380,17
RTS0041381,22
RTS0041382,27
RTS0041383,19
RTS0041384,24
RTS0041385,31
RTS0041386,18
RTS0041387,16
RTS0041388,30
RTS0041389,17
RTS0041390,18
RTS0041391,17
RTS0041392,15
RTS0041393,23
RTS0041394,22
RTS0041395,16
RTS0041396,22
RTS0041397,13
RTS0041398,20
RTS0041399,14
RTS0041400,13
RTS0041401,31
RTS0041402,31
RTS0041403,16
RTS0041404,11
RTS0041405,24
RTS0041406,38
RTS0041407,32
RTS0041408,18
RTS0041409,16
RTS0041410,13
RTS0041411,15
RTS0041412,18
RTS0041413,21
RTS0041414,27
RTS0041415,21
RTS0041416,11
RTS0041417,27
RTS0041418,31
RTS0041419,19
RTS0041420,24
RTS0041421,22
RTS0041422,20
RTS0041423,15
RTS0041424,16
RTS0041425,24
RTS0041426,22
RTS0041427,23
RTS0041428,22
RTS0041429,32
RTS0041430,32
RTS0041431,29
RTS0041432,12
RTS0041433,22
RTS0041434,23
RTS0041435,19
RTS0041436,33
RTS0041437,21
RTS0041438,25
RTS0041439,20
RTS0041440,12
RTS0041441,27
RTS0041442,20
RTS0041443,38
RTS0041444,26
RTS0041445,22
RTS0041446,33
RTS0041447,26
RTS0041448,23
RTS0041449,25
RTS0041450,29
RTS0041451,25
RTS0041452,26
RTS0041453,26
RTS0041454,24
RTS0041455,16
RTS0041456,21
RTS0041457,20
RTS0041458,20
RTS0041459,28
RTS0041460,18
RTS0041461,18
RTS0041462,38
RTS0041463,19
RTS0041464,20
RTS0041465,19
RTS0041466,23
RTS0041467,36
RTS0041468,24
RTS0041469,19
RTS0041470,26
RTS0041471,23
RTS0041472,26
RTS0041473,11
RTS0041474,14
RTS0041475,20
RTS0041476,19
RTS0041477,16
RTS0041478,12
RTS0041479,16
RTS0041480,10
RTS0041481,16
RTS0041482,15
RTS0041483,23
RTS0041484,16
RTS0041485,15
RTS0041486,18
RTS0041487,20
RTS0041488,17
RTS0041489,24
RTS0041490,16
RTS0041491,23
RTS0041492,8
RTS0041493,15
RTS0041494,21
RTS0041495,15
RTS0041496,18
RTS0041497,24
RTS0041498,13
RTS0041499,21
RTS0041500,28
RTS0041501,19
RTS0041502,21
RTS0041503,27
RTS0041504,19
RTS0041505,17
RTS0041506,22
RTS0041507,20
RTS0041508,19
RTS0041509,22
RTS0041510,27
RTS0041511,13
RTS0041512,19
RTS0041513,28
RTS0041514,19
RTS0041515,26
RTS0041516,20
RTS0041517,26
RTS0041518,32
RTS0041519,16
RTS0041520,26
RTS0041521,20
RTS0041522,18
RTS0041523,15
RTS0041524,18
RTS0041525,17
RTS0041526,21
RTS0041527,24
RTS0041528,23
RTS0041529,16
RTS0041530,33
RTS0041531,26
RTS0041532,13
RTS0041533,17
RTS0041534,19
RTS0041535,17
RTS0041536,19
RTS0041537,20
RTS0041538,20
RTS0041540,20
RTS0041541,16
RTS0041542,16
RTS0041543,17
RTS0041544,31
RTS0041545,24
RTS0041546,20
RTS0041547,14
RTS0041548,12
RTS0041549,14
RTS0041550,26
RTS0041551,30
RTS0041552,23
RTS0041553,29
RTS0041554,18
RTS0041555,13
RTS0041556,10
RTS0041557,18
RTS0041558,38
RTS0041559,24
RTS0041560,16
RTS0041561,20
RTS0041562,32
RTS0041563,26
RTS0041564,29
RTS0041565,24
RTS0041566,22
RTS0041567,26
RTS0041568,21
RTS0041569,15
RTS0041570,14
RTS0041571,21
RTS0041572,14
RTS0041573,14
RTS0041574,24
RTS0041575,11
RTS0041576,14
RTS0041577,24
RTS0041578,14
RTS0041579,15
RTS0041580,18
RTS0041581,20
RTS0041582,20
RTS0041583,26
RTS0041584,13
RTS0041585,15
RTS0041586,18
RTS0041587,31
RTS0041588,23
RTS0041589,26
RTS0041590,12
RTS0041591,18
RTS0041592,29
RTS0041593,29
RTS0041594,13
RTS0041595,26
RTS0041596,24
RTS0041597,24
RTS0041598,29
RTS0041599,24
RTS0041600,21
RTS0041601,18
RTS0041602,18
RTS0041603,24
RTS0041604,24
RTS0041605,12
RTS0041606,15
RTS0041607,14
RTS0041608,17
RTS0041609,35
RTS0041610,20
RTS0041611,16
RTS0041612,17
RTS0041613,17
RTS0041614,16
RTS0041615,18
RTS0041616,13
RTS0041617,23
RTS0041618,20
RTS0041619,18
RTS0041620,37
RTS0041621,45
RTS0041622,11
RTS0041623,16
RTS0041624,26
RTS0041625,32
RTS0041626,16
RTS0041627,19
RTS0041628,21
RTS0041629,21
RTS0041630,22
RTS0041631,15
RTS0041632,21
RTS0041633,28
RTS0041634,24
RTS0041635,21
RTS0041636,18
RTS0041637,17
RTS0041638,13
RTS0041639,12
RTS0041640,18
RTS0041641,29
RTS0041642,18
RTS0041643,11
RTS0041644,20
RTS0041645,19
RTS0041646,16
RTS0041647,37
RTS0041648,20
RTS0041649,17
RTS0041650,27
RTS0041651,15
RTS0041652,25
RTS0041653,32
RTS0041654,18
RTS0041655,23
RTS0041656,5
RTS0041657,29
RTS0041658,23
RTS0041659,17
RTS0041660,16
RTS0041661,25
RTS0041662,20
RTS0041663,17
RTS0041664,22
RTS0041665,20
RTS0041666,17
RTS0041667,27
RTS0041668,25
RTS0041669,27
RTS0041670,28
RTS0041671,16
RTS0041672,17
RTS0041673,18
RTS0041674,20
RTS0041675,18
RTS0041676,20
RTS0041677,21
RTS0041678,19
RTS0041679,14
RTS0041680,39
RTS0041681,26
RTS0041682,27
RTS0041683,9
RTS0041684,23
RTS0041685,31
RTS0041686,18
RTS0041687,14
RTS0041688,25
RTS0041689,15
RTS0041690,13
RTS0041691,23
RTS0041692,28
RTS0041693,19
RTS0041694,27
RTS0041695,19
RTS0041696,22
RTS0041697,20
RTS0041698,23
RTS0041699,22
RTS0041700,12
RTS0041701,16
RTS0041702,15
RTS0041703,27
RTS0041704,22
RTS0041705,26
RTS0041706,12
RTS0041707,23
RTS0041708,25
RTS0041709,13
RTS0041710,15
RTS0041711,13
RTS0041712,25
RTS0041713,27
RTS0041714,12
RTS0041715,16
RTS0041716,30
RTS0041717,39
RTS0041718,27
RTS0041719,52
RTS0041720,55
RTS0041721,20
RTS0041722,14
RTS0041723,31
RTS0041724,26
RTS0041725,16
RTS0041726,14
RTS0041727,18
RTS0041728,16
RTS0041729,14
RTS0041730,17
RTS0041731,15
RTS0041732,16
RTS0041733,19
RTS0041734,13
RTS0041735,17
RTS0041736,12
RTS0041737,15
RTS0041738,39
RTS0041739,27
RTS0041740,13
RTS0041741,29
RTS0041742,15
RTS0041743,24
RTS0041744,15
RTS0041745,15
RTS0041746,31
RTS0041747,13
RTS0041748,21
RTS0041749,20
RTS0041750,20
RTS0041751,19
RTS0041752,11
RTS0041753,16
RTS0041754,18
RTS0041755,12
RTS0041756,20
RTS0041757,33
RTS0041758,17
RTS0041759,19
RTS0041760,11
RTS0041761,20
RTS0041762,19
RTS0041763,33
RTS0041764,14
RTS0041765,18
RTS0041766,20
RTS0041767,15
RTS0041768,13
RTS0041769,21
RTS0041770,26
RTS0041771,15
RTS0041772,26
RTS0041773,23
RTS0041774,21
RTS0041775,21
RTS0041776,29
RTS0041777,22
RTS0041778,25
RTS0041779,32
RTS0041780,24
RTS0041781,17
RTS0041782,18
RTS0041783,17
RTS0041784,22
RTS0041785,28
RTS0041786,14
RTS0041787,20
RTS0041788,18
RTS0041789,19
RTS0041790,15
RTS0041791,20
RTS0041793,17
RTS0041794,12
RTS0041795,29
RTS0041796,23
RTS0041797,25
RTS0041798,23
RTS0041799,21
RTS0041800,14
RTS0041801,29
RTS0041802,22
RTS0041803,13
RTS0041804,24
RTS0041805,13
RTS0041806,28
RTS0041807,16
RTS0041808,32
RTS0041809,12
RTS0041810,19
RTS0041811,33
RTS0041812,15
RTS0041813,22
RTS0041814,22
RTS0041815,20
RTS0041816,17
RTS0041817,30
RTS0041818,16
RTS0041819,22
RTS0041820,31
RTS0041821,21
RTS0041822,25
RTS0041823,10
RTS0041824,27
RTS0041825,16
RTS0041826,22
RTS0041827,25
RTS0041828,23
RTS0041829,14
RTS0041830,17
RTS0041831,19
RTS0041832,31
RTS0041833,23
RTS0041834,30
RTS0041835,17
RTS0041836,29
RTS0041837,23
RTS0041838,17
RTS0041839,33
RTS0041840,18
RTS0041841,16
RTS0041842,16
RTS0041843,22
RTS0041844,19
RTS0041845,17
RTS0041846,17
RTS0041847,25
RTS0041848,21
RTS0041849,21
RTS0041850,17
RTS0041851,19
RTS0041852,24
RTS0041853,27
RTS0041854,23
RTS0041855,19
RTS0041856,21
RTS0041857,32
RTS0041858,30
RTS0041859,15
RTS0041860,20
RTS0041861,24
RTS0041862,16
RTS0041863,19
RTS0041864,29
RTS0041865,16
RTS0041866,20
RTS0041867,25
RTS0041868,13
RTS0041869,19
RTS0041870,14
RTS0041871,18
RTS0041872,9
RTS0041873,26
RTS0041874,28
RTS0041875,18
RTS0041876,13
RTS0041877,12
RTS0041878,26
RTS0041879,19
RTS0041880,24
RTS0041881,39
RTS0041882,28
RTS0041883,24
RTS0041884,30
RTS0041885,20
RTS0041886,15
RTS0041887,14
RTS0041888,20
RTS0041889,17
RTS0041890,18
RTS0041891,32
RTS0041892,17
RTS0041893,35
RTS0041894,28
RTS0041895,21
RTS0041896,20
RTS0041897,27
RTS0041898,29
RTS0041899,23
RTS0041900,27
RTS0041901,24
RTS0041902,24
RTS0041903,32
RTS0041904,18
RTS0041905,26
RTS0041906,38
RTS0041907,20
RTS0041908,27
RTS0041909,24
RTS0041910,11
RTS0041911,16
RTS0041912,25
RTS0041913,30
RTS0041914,25
RTS0041915,21
RTS0041916,32
RTS0041917,16
RTS0041918,24
RTS0041919,26
RTS0041920,17
RTS0041922,44
RTS0041923,22
RTS0041924,14
RTS0041925,27
RTS0041926,27
RTS0041927,16
RTS0041928,31
RTS0041929,34
RTS0041930,41
RTS0041931,15
RTS0041932,35
RTS0041933,23
RTS0041934,16
RTS0041935,21
RTS0041936,14
RTS0041937,26
RTS0041938,16
RTS0041939,22
RTS0041940,24
RTS0041941,34
RTS0041942,19
RTS0041943,21
RTS0041944,34
RTS0041945,24
RTS0041946,46
RTS0041947,31
RTS0041948,25
RTS0041949,34
RTS0041950,26
RTS0041951,19
RTS0041952,23
RTS0041953,15
RTS0041954,21
RTS0041955,19
RTS0041956,11
RTS0041957,18
RTS0041958,26
RTS0041959,23
RTS0041960,28
RTS0041961,13
RTS0041962,21
RTS0041963,25
RTS0041964,36
RTS0041965,18
RTS0041966,24
RTS0041967,30
RTS0041968,22
RTS0041969,24
RTS0041971,23
RTS0041972,30
RTS0041973,9
RTS0041974,18
RTS0041975,33
RTS0041976,21
RTS0041977,24
RTS0041978,22
RTS0041979,16
RTS0041980,9
RTS0041981,17
RTS0041982,19
RTS0041983,21
RTS0041984,29
RTS0041985,8
RTS0041986,39
RTS0041987,36
RTS0041988,19
RTS0041989,19
RTS0041990,29
RTS0041991,15
RTS0041992,29
RTS0041993,24
RTS0041994,12
RTS0041995,28
RTS0041996,21
RTS0041997,22
RTS0041998,23
RTS0041999,59
RTS0042000,23
RTS0042001,25
RTS0042002,23
RTS0042003,22
RTS0042004,11
RTS0042005,15
RTS0042006,10
RTS0042007,27
RTS0042008,18
RTS0042009,22
RTS0042010,40
RTS0042011,24
RTS0042012,21
RTS0042013,24
RTS0042014,24
RTS0042015,28
RTS0042016,12
RTS0042017,19
RTS0042018,13
RTS0042019,27
RTS0042020,26
RTS0042021,18
RTS0042022,17
RTS0042023,29
RTS0042024,21
RTS0042025,10
RTS0042026,21
RTS0042027,25
RTS0042028,28
RTS0042029,18
RTS0042030,14
RTS0042031,19
RTS0042032,26
RTS0042033,11
RTS0042034,19
RTS0042035,26
RTS0042036,18
RTS0042037,20
RTS0042038,12
RTS0042039,22
RTS0042040,11
RTS0042041,21
RTS0042042,15
RTS0042043,24
RTS0042044,8
RTS0042045,15
RTS0042046,25
RTS0042047,25
RTS0042048,18
RTS0042049,28
RTS0042050,29
RTS0042051,19
RTS0042052,26
RTS0042053,22
RTS0042054,12
RTS0042055,23
RTS0042056,34
RTS0042057,13
RTS0042058,18
RTS0042059,28
RTS0042060,23
RTS0042061,15
RTS0042062,18
RTS0042063,16
RTS0042064,20
RTS0042065,26
RTS0042066,20
RTS0042067,45
RTS0042068,19
RTS0042069,23
RTS0042071,17
RTS0042072,23
RTS0042073,28
RTS0042074,14
RTS0042075,24
RTS0042076,27
RTS0042077,14
RTS0042078,10
RTS0042079,20
RTS0042080,17
RTS0042081,25
RTS0042082,31
RTS0042083,17
RTS0042084,18
RTS0042085,21
RTS0042086,8
RTS0042087,23
RTS0042088,21
RTS0042089,19
RTS0042090,19
RTS0042091,39
RTS0042092,33
RTS0042093,12
RTS0042094,11
RTS0042095,25
RTS0042096,30
RTS0042097,23
RTS0042098,20
RTS0042099,31
RTS0042100,25
RTS0042101,34
RTS0042102,16
RTS0042103,24
RTS0042104,15
RTS0042105,23
RTS0042106,21
RTS0042107,21
RTS0042108,20
RTS0042109,20
RTS0042110,26
RTS0042111,12
RTS0042112,21
RTS0042113,25
RTS0042114,28
RTS0042115,26
RTS0042116,17
RTS0042117,20
RTS0042118,22
RTS0042119,25
RTS0042120,30
RTS0042121,19
RTS0042122,20
RTS0042123,14
RTS0042124,18
RTS0042125,21
RTS0042126,21
RTS0042127,20
RTS0042128,31
RTS0042129,26
RTS0042130,28
RTS0042131,24
RTS0042132,25
RTS0042133,30
RTS0042134,16
RTS0042135,33
RTS0042136,24
RTS0042137,31
RTS0042138,24
RTS0042139,27
RTS0042140,29
RTS0042141,23
RTS0042142,15
RTS0042143,21
RTS0042144,25
RTS0042145,12
RTS0042146,18
RTS0042147,14
RTS0042148,19
RTS0042149,14
RTS0042150,29
RTS0042151,26
RTS0042152,22
RTS0042153,19
RTS0042154,30
RTS0042155,18
RTS0042156,23
RTS0042157,21
RTS0042158,19
RTS0042159,18
RTS0042160,35
RTS0042161,17
RTS0042162,21
RTS0042163,22
RTS0042164,17
RTS0042165,19
RTS0042166,23
RTS0042167,17
RTS0042168,22
RTS0042169,23
RTS0042170,24
RTS0042171,29
RTS0042172,30
RTS0042173,21
RTS0042174,21
RTS0042175,23
RTS0042176,18
RTS0042177,28
RTS0042178,43
RTS0042179,27
RTS0042180,28
RTS0042181,19
RTS0042182,25
RTS0042183,13
RTS0042184,25
RTS0042185,22
RTS0042186,23
RTS0042187,19
RTS0042188,18
RTS0042189,26
RTS0042190,19
RTS0042191,70
RTS0042192,29
RTS0042193,22
RTS0042194,24
RTS0042195,12
RTS0042196,22
RTS0042197,21
RTS0042198,12
RTS0042199,32
RTS0042200,22
RTS0042201,38
RTS0042202,11
RTS0042203,27
RTS0042204,15
RTS0042205,19
RTS0042206,13
RTS0042207,23
RTS0042208,24
RTS0042209,31
RTS0042210,19
RTS0042211,11
RTS0042212,26
RTS0042213,21
RTS0042214,25
RTS0042215,18
RTS0042216,21
RTS0042217,21
RTS0042218,20
RTS0042219,22
RTS0042220,29
RTS0042221,18
RTS0042222,21
RTS0042223,25
RTS0042224,22
RTS0042225,33
RTS0042226,33
RTS0042227,30
RTS0042228,18
RTS0042229,18
RTS0042230,31
RTS0042231,23
RTS0042232,30
RTS0042233,31
RTS0042234,25
RTS0042235,15
RTS0042236,27
RTS0042237,30
RTS0042238,22
RTS0042239,16
RTS0042240,28
RTS0042241,18
RTS0042242,16
RTS0042243,25
RTS0042244,25
RTS0042245,21
RTS0042246,22
RTS0042247,20
RTS0042248,20
RTS0042249,23
RTS0042250,21
RTS0042251,24
RTS0042252,26
RTS0042253,21
RTS0042254,19
RTS0042255,27
RTS0042256,50
RTS0042257,16
RTS0042258,17
RTS0042259,27
RTS0042260,17
RTS0042261,18
RTS0042262,17
RTS0042263,38
RTS0042264,29
RTS0042265,18
RTS0042266,23
RTS0042267,25
RTS0042268,22
RTS0042269,17
RTS0042270,7
RTS0042271,27
RTS0042272,28
RTS0042273,18
RTS0042274,6
RTS0042275,12
RTS0042276,18
RTS0042277,16
RTS0042278,13
RTS0042279,20
RTS0042280,19
RTS0042281,12
RTS0042282,14
RTS0042283,18
RTS0042284,15
RTS0042285,28
RTS0042286,15
RTS0042287,23
RTS0042288,26
RTS0042289,16
RTS0042290,23
RTS0042291,29
RTS0042292,11
RTS0042293,24
RTS0042294,20
RTS0042295,34
RTS0042296,19
RTS0042297,25
RTS0042298,23
RTS0042299,24
RTS0042300,14
RTS0042301,12
RTS0042302,13
RTS0042303,25
RTS0042304,23
RTS0042305,26
RTS0042306,16
RTS0042307,14
RTS0042308,30
RTS0042309,24
RTS0042310,19
RTS0042311,16
RTS0042312,30
RTS0042313,19
RTS0042314,19
RTS0042315,19
RTS0042316,24
RTS0042317,21
RTS0042318,13
RTS0042319,15
RTS0042320,14
RTS0042321,22
RTS0042322,17
RTS0042323,29
RTS0042324,27
RTS0042325,18
RTS0042326,17
RTS0042327,20
RTS0042328,21
RTS0042329,19
RTS0042330,26
RTS0042331,21
RTS0042332,13
RTS0042333,16
RTS0042334,28
RTS0042335,17
RTS0042336,29
RTS0042337,22
RTS0042338,21
RTS0042339,23
RTS0042340,20
RTS0042341,32
RTS0042342,14
RTS0042343,18
RTS0042344,16
RTS0042345,21
RTS0042346,28
RTS0042347,20
RTS0042348,16
RTS0042349,26
RTS0042350,18
RTS0042351,16
RTS0042352,15
RTS0042353,22
RTS0042354,19
RTS0042355,11
RTS0042356,8
RTS0042357,27
RTS0042358,14
RTS0042359,17
RTS0042360,15
RTS0042361,17
RTS0042362,30
RTS0042363,25
RTS0042364,17
RTS0042365,16
RTS0042366,8
RTS0042367,22
RTS0042368,21
RTS0042369,7
RTS0042370,23
RTS0042371,19
RTS0042372,28
RTS0042373,37
RTS0042374,18
RTS0042375,19
RTS0042376,20
RTS0042377,15
RTS0042378,18
RTS0042379,12
RTS0042380,10
RTS0042381,25
RTS0042382,22
RTS0042383,26
RTS0042384,25
RTS0042385,24
RTS0042386,26
RTS0042387,16
RTS0042388,22
RTS0042389,25
RTS0042390,21
RTS0042391,17
RTS0042392,19
RTS0042393,20
RTS0042394,20
RTS0042395,27
RTS0042396,9
RTS0042397,18
RTS0042398,24
RTS0042399,19
RTS0042400,22
RTS0042401,18
RTS0042402,39
RTS0042403,14
RTS0042404,18
RTS0042405,19
RTS0042406,21
RTS0042407,19
RTS0042408,23
RTS0042409,16
RTS0042410,27
RTS0042411,18
RTS0042412,21
RTS0042413,21
RTS0042414,20
RTS0042415,13
RTS0042416,16
RTS0042417,34
RTS0042418,39
RTS0042419,22
RTS0042420,27
RTS0042421,19
RTS0042422,27
RTS0042423,19
RTS0042424,21
RTS0042425,18
RTS0042426,20
RTS0042427,16
RTS0042428,27
RTS0042429,17
RTS0042430,13
RTS0042431,25
RTS0042432,14
RTS0042433,17
RTS0042434,27
RTS0042435,13
RTS0042436,25
RTS0042437,28
RTS0042438,20
RTS0042439,28
RTS0042440,28
RTS0042441,24
RTS0042442,20
RTS0042443,23
RTS0042444,18
RTS0042445,19
RTS0042446,32
RTS0042447,21
RTS0042448,22
RTS0042449,17
RTS0042450,31
RTS0042451,22
RTS0042452,16
RTS0042453,15
RTS0042454,17
RTS0042455,12
RTS0042456,20
RTS0042457,23
RTS0042458,24
RTS0042460,42
RTS0042461,14
RTS0042462,34
RTS0042463,24
RTS0042464,20
RTS0042465,17
RTS0042466,19
RTS0042467,20
RTS0042468,22
RTS0042469,20
RTS0042470,23
RTS0042471,18
RTS0042472,24
RTS0042473,24
RTS0042474,23
RTS0042475,22
RTS0042476,29
RTS0042477,17
RTS0042478,16
RTS0042479,21
RTS0042480,36
RTS0042481,22
RTS0042482,16
RTS0042483,28
RTS0042484,26
RTS0042485,29
RTS0042486,17
RTS0042487,14
RTS0042488,12
RTS0042489,12
RTS0042490,33
RTS0042491,25
RTS0042492,20
RTS0042493,23
RTS0042494,13
RTS0042495,20
RTS0042496,26
RTS0042497,18
RTS0042498,23
RTS0042499,26
RTS0042500,13
RTS0042501,18
RTS0042502,24
RTS0042503,14
RTS0042504,17
RTS0042505,28
RTS0042506,26
RTS0042507,18
RTS0042508,17
RTS0042509,15
RTS0042510,19
RTS0042515,24
RTS0042522,12
RTS0042526,15
RTS0042527,14
RTS0042528,18
RTS0042529,17
RTS0042530,12
RTS0042531,20
RTS0042532,12
RTS0042533,9
RTS0042534,19
RTS0042535,12
RTS0042536,23
RTS0042537,25
RTS0042538,16
RTS0042539,29
RTS0042540,18
RTS0042541,26
RTS0042542,23
RTS0042543,26
RTS0042544,22
RTS0042545,16
RTS0042546,20
RTS0042547,13
RTS0042548,18
RTS0042549,22
RTS0042550,20
RTS0042551,47
RTS0042552,13
RTS0042553,27
RTS0042554,24
RTS0042555,15
RTS0042556,19
RTS0042557,15
RTS0042558,21
RTS0042559,20
RTS0042560,19
RTS0042561,14
RTS0042562,27
RTS0042563,26
RTS0042564,13
RTS0042565,17
RTS0042566,24
RTS0042567,19
RTS0042568,15
RTS0042569,29
RTS0042570,20
RTS0042571,39
RTS0042572,45
RTS0042573,23
RTS0042574,26
RTS0042575,20
RTS0042576,14
RTS0042577,33
RTS0042578,15
RTS0042579,25
RTS0042580,19
RTS0042581,45
RTS0042582,15
RTS0042583,163
RTS0042584,29
RTS0042585,9
RTS0042586,18
RTS0042587,11
RTS0042588,20
RTS0042589,14
RTS0042590,18
RTS0042591,24
RTS0042592,17
RTS0042593,14
RTS0042594,17
RTS0042595,12
RTS0042596,21
RTS0042597,25
RTS0042598,19
RTS0042599,24
RTS0042600,15
RTS0042601,21
RTS0042602,21
RTS0042603,43
RTS0042604,48
RTS0042605,14
RTS0042606,28
RTS0042607,19
RTS0042608,18
RTS0042609,21
RTS0042610,16
RTS0042611,18
RTS0042612,17
RTS0042613,32
RTS0042614,20
RTS0042615,23
RTS0042616,23
RTS0042617,20
RTS0042618,32
RTS0042619,21
RTS0042620,26
RTS0042621,17
RTS0042622,21
RTS0042623,25
RTS0042624,13
RTS0042625,13
RTS0042626,31
RTS0042627,46
RTS0042628,12
RTS0042629,20
RTS0042630,17
RTS0042631,18
RTS0042633,20
RTS0042634,31
RTS0042635,18
RTS0042636,10
RTS0042637,20
RTS0042638,17
RTS0042639,22
RTS0042640,14
RTS0042641,15
RTS0042642,18
RTS0042643,9
RTS0042644,21
RTS0042645,23
RTS0042646,22
RTS0042647,19
RTS0042648,25
RTS0042649,17
RTS0042650,21
RTS0042651,12
RTS0042652,19
RTS0042653,20
RTS0042654,15
RTS0042655,18
RTS0042656,36
RTS0042657,10
RTS0042658,22
RTS0042659,19
RTS0042660,19
RTS0042661,15
RTS0042662,13
RTS0042663,15
RTS0042664,15
RTS0042665,23
RTS0042666,15
RTS0042667,18
RTS0042668,14
RTS0042669,18
RTS0042670,23
RTS0042671,23
RTS0042672,20
RTS0042673,12
RTS0042674,18
RTS0042675,15
RTS0042676,18
RTS0042677,1
RTS0042678,15
RTS0042679,33
RTS0042680,14
RTS0042681,21
RTS0042682,25
RTS0042683,24
RTS0042684,13
RTS0042685,22
RTS0042686,57
RTS0042687,15
RTS0042688,26
RTS0042689,15
RTS0042690,19
RTS0042691,33
RTS0042692,26
RTS0042693,14
RTS0042695,26
RTS0042696,16
RTS0042697,14
RTS0042698,13
RTS0042699,19
RTS0042700,16
RTS0042701,26
RTS0042702,17
RTS0042703,20
RTS0042704,26
RTS0042705,13
RTS0042706,19
RTS0042707,14
RTS0042708,13
RTS0042709,11
RTS0042710,15
RTS0042711,19
RTS0042712,13
RTS0042713,24
RTS0042714,22
RTS0042715,16
RTS0042716,20
RTS0042717,20
RTS0042718,16
RTS0042719,17
RTS0042720,25
RTS0042721,18
RTS0042722,22
RTS0042723,22
RTS0042724,31
RTS0042725,27
RTS0042726,24
RTS0042727,7
RTS0042728,18
RTS0042729,17
RTS0042730,25
RTS0042731,18
RTS0042732,18
RTS0042733,28
RTS0042734,27
RTS0042735,35
RTS0042736,24
RTS0042737,30
RTS0042738,17
RTS0042739,24
RTS0042740,15
RTS0042741,22
RTS0042742,16
RTS0042743,8
RTS0042744,14
RTS0042745,14
RTS0042746,25
RTS0042747,16
RTS0042748,17
RTS0042749,16
RTS0042750,17
RTS0042751,26
RTS0042752,27
RTS0042753,26
RTS0042754,18
RTS0042755,15
RTS0042756,20
RTS0042757,35
RTS0042758,14
RTS0042759,13
RTS0042760,25
RTS0042761,23
RTS0042762,15
RTS0042763,19
RTS0042764,16
RTS0042765,17
RTS0042766,29
RTS0042767,25
RTS0042768,14
RTS0042769,28
RTS0042770,17
RTS0042771,13
RTS0042772,30
RTS0042773,26
RTS0042774,53
RTS0042775,13
RTS0042776,20
RTS0042777,48
RTS0042778,31
RTS0042779,30
RTS0042780,29
RTS0042781,22
RTS0042782,23
RTS0042783,27
RTS0042784,22
RTS0042785,14
RTS0042786,22
RTS0042787,27
RTS0042788,18
RTS0042789,16
RTS0042790,25
RTS0042791,37
RTS0042792,23
RTS0042793,28
RTS0042794,51
RTS0042795,19
RTS0042796,20
RTS0042797,21
RTS0042798,23
RTS0042799,36
RTS0042800,27
RTS0042801,54
RTS0042802,39
RTS0042803,11
RTS0042804,18
RTS0042805,20
RTS0042806,23
RTS0042807,13
RTS0042808,26
RTS0042809,27
RTS0042810,25
RTS0042811,22
RTS0042812,16
RTS0042813,31
RTS0042814,27
RTS0042815,39
RTS0042816,16
RTS0042817,30
RTS0042818,19
RTS0042819,23
RTS0042820,18
RTS0042821,21
RTS0042822,25
RTS0042823,12
RTS0042824,24
RTS0042825,16
RTS0042826,34
RTS0042827,29
RTS0042828,21
RTS0042829,20
RTS0042830,26
RTS0042831,47
RTS0042832,22
RTS0042833,21
RTS0042834,23
RTS0042835,23
RTS0042836,27
RTS0042837,20
RTS0042838,39
RTS0042839,21
RTS0042840,27
RTS0042841,13
RTS0042842,13
RTS0042843,25
RTS0042844,29
RTS0042845,50
RTS0042846,18
RTS0042847,34
RTS0042848,28
RTS0042849,22
RTS0042850,31
RTS0042851,22
RTS0042852,19
RTS0042853,23
RTS0042854,21
RTS0042855,14
RTS0042856,16
RTS0042857,21
RTS0042858,27
RTS0042859,26
RTS0042860,18
RTS0042861,18
RTS0042862,25
RTS0042863,23
RTS0042864,19
RTS0042865,24
RTS0042866,19
RTS0042867,13
RTS0042868,21
RTS0042869,24
RTS0042870,20
RTS0042871,22
RTS0042872,13
RTS0042873,25
RTS0042874,14
RTS0042875,46
RTS0042876,25
RTS0042877,25
RTS0042878,27
RTS0042879,34
RTS0042880,21
RTS0042881,16
RTS0042882,24
RTS0042883,23
RTS0042884,17
RTS0042885,30
RTS0042886,21
RTS0042887,14
RTS0042888,19
RTS0042889,13
RTS0042890,26
RTS0042891,18
RTS0042892,22
RTS0042893,47
RTS0042894,27
RTS0042895,18
RTS0042896,31
RTS0042897,23
RTS0042898,7
RTS0042899,19
RTS0042900,21
RTS0042901,24
RTS0042902,13
RTS0042903,26
RTS0042904,17
RTS0042905,19
RTS0042906,23
RTS0042907,14
RTS0042908,13
RTS0042909,32
RTS0042910,19
RTS0042911,17
RTS0042912,26
RTS0042913,31
RTS0042914,14
RTS0042915,21
RTS0042916,27
RTS0042917,36
RTS0042918,26
RTS0042919,36
RTS0042920,27
RTS0042921,22
RTS0042922,26
RTS0042923,23
RTS0042924,25
RTS0042925,18
RTS0042926,24
RTS0042927,11
RTS0042928,24
RTS0042929,18
RTS0042930,35
RTS0042931,9
RTS0042932,23
RTS0042933,23
RTS0042934,11
RTS0042935,17
RTS0042936,19
RTS0042937,18
RTS0042938,58
RTS0042939,27
RTS0042940,30
RTS0042941,15
RTS0042942,19
RTS0042943,23
RTS0042944,17
RTS0042945,30
RTS0042946,25
RTS0042947,32
RTS0042948,20
RTS0042949,22
RTS0042950,22
RTS0042951,24
RTS0042952,26
RTS0042953,21
RTS0042954,20
RTS0042955,26
RTS0042956,22
RTS0042957,14
RTS0042958,20
RTS0042959,33
RTS0042960,38
RTS0042961,14
RTS0042962,25
RTS0042963,18
RTS0042964,17
RTS0042965,31
RTS0042966,17
RTS0042967,27
RTS0042968,13
RTS0042969,30
RTS0042970,17
RTS0042971,28
RTS0042972,26
RTS0042973,17
RTS0042974,16
RTS0042975,10
RTS0042976,16
RTS0042977,25
RTS0042978,14
RTS0042979,17
RTS0042980,13
RTS0042981,16
RTS0042982,21
RTS0042983,22
RTS0042984,15
RTS0042985,16
RTS0042986,29
RTS0042987,12
RTS0042988,16
RTS0042989,17
RTS0042990,23
RTS0042991,16
RTS0042992,32
RTS0042993,20
RTS0042994,25
RTS0042995,31
RTS0042996,19
RTS0042997,21
RTS0042998,19
RTS0042999,18
RTS0043000,26
RTS0043001,24
RTS0043002,30
RTS0043003,20
RTS0043004,22
RTS0043005,25
RTS0043006,7
RTS0043007,23
RTS0043008,15
RTS0043009,18
RTS0043010,22
RTS0043011,24
RTS0043012,16
RTS0043013,14
RTS0043014,24
RTS0043015,31
RTS0043016,30
RTS0043017,25
RTS0043018,23
RTS0043019,22
RTS0043020,19
RTS0043021,30
RTS0043022,18
RTS0043023,27
RTS0043024,14
RTS0043025,22
RTS0043026,21
RTS0043027,34
RTS0043028,23
RTS0043029,29
RTS0043030,15
RTS0043031,26
RTS0043032,30
RTS0043033,26
RTS0043034,13
RTS0043035,15
RTS0043036,27
RTS0043037,25
RTS0043038,22
RTS0043039,18
RTS0043040,13
RTS0043041,15
RTS0043042,22
RTS0043043,21
RTS0043044,21
RTS0043045,26
RTS0043046,16
RTS0043047,21
RTS0043048,13
RTS0043049,12
RTS0043050,22
RTS0043051,27
RTS0043052,23
RTS0043053,18
RTS0043054,19
RTS0043055,20
RTS0043056,23
RTS0043057,23
RTS0043058,26
RTS0043059,19
RTS0043060,22
RTS0043061,34
RTS0043062,18
RTS0043063,13
RTS0043064,25
RTS0043065,31
RTS0043066,23
RTS0043067,22
RTS0043068,22
RTS0043069,21
RTS0043070,26
RTS0043071,12
RTS0043072,32
RTS0043073,21
RTS0043074,15
RTS0043075,34
RTS0043076,22
RTS0043077,16
RTS0043078,17
RTS0043079,20
RTS0043080,26
RTS0043081,19
RTS0043082,19
RTS0043083,30
RTS0043084,22
RTS0043085,28
RTS0043086,29
RTS0043087,9
RTS0043088,17
RTS0043089,12
RTS0043090,29
RTS0043091,24
RTS0043092,21
RTS0043093,24
RTS0043094,30
RTS0043095,19
RTS0043096,11
RTS0043097,16
RTS0043098,27
RTS0043099,26
RTS0043100,26
RTS0043101,24
RTS0043102,26
RTS0043103,23
RTS0043104,30
RTS0043105,28
RTS0043106,37
RTS0043107,22
RTS0043108,17
RTS0043109,14
RTS0043110,17
RTS0043111,33
RTS0043112,19
RTS0043113,28
RTS0043114,24
RTS0043115,20
RTS0043116,26
RTS0043117,18
RTS0043118,13
RTS0043119,18
RTS0043120,20
RTS0043121,20
RTS0043122,13
RTS0043123,26
RTS0043124,22
RTS0043125,23
RTS0043126,15
RTS0043127,20
RTS0043128,29
RTS0043129,21
RTS0043130,31
RTS0043131,26
RTS0043132,29
RTS0043133,20
RTS0043134,15
RTS0043135,22
RTS0043136,19
RTS0043137,12
RTS0043138,22
RTS0043139,17
RTS0043140,21
RTS0043141,18
RTS0043142,26
RTS0043143,15
RTS0043144,25
RTS0043145,14
RTS0043146,11
RTS0043147,24
RTS0043148,32
RTS0043149,18
RTS0043150,19
RTS0043151,18
RTS0043152,30
RTS0043153,20
RTS0043154,24
RTS0043155,25
RTS0043156,21
RTS0043157,35
RTS0043159,24
RTS0043160,27
RTS0043161,27
RTS0043162,28
RTS0043163,30
RTS0043164,21
RTS0043165,37
RTS0043167,19
RTS0043168,29
RTS0043169,21
RTS0043170,31
RTS0043171,14
RTS0043172,24
RTS0043173,33
RTS0043174,24
RTS0043175,13
RTS0043176,20
RTS0043177,24
RTS0043178,20
RTS0043179,28
RTS0043180,19
RTS0043181,31
RTS0043182,31
RTS0043183,29
RTS0043184,17
RTS0043185,22
RTS0043186,19
RTS0043187,17
RTS0043188,22
RTS0043189,23
RTS0043190,18
RTS0043191,23
RTS0043192,26
RTS0043193,29
RTS0043194,19
RTS0043195,20
RTS0043196,66
RTS0043197,34
RTS0043198,31
RTS0043199,38
RTS0043200,27
RTS0043201,18
RTS0043202,16
RTS0043203,16
RTS0043204,25
RTS0043205,32
RTS0043206,31
RTS0043207,22
RTS0043208,28
RTS0043209,20
RTS0043210,18
RTS0043211,22
RTS0043212,24
RTS0043213,26
RTS0043214,25
RTS0043215,21
RTS0043216,24
RTS0043217,21
RTS0043218,22
RTS0043219,19
RTS0043220,27
RTS0043221,14
RTS0043222,19
RTS0043223,28
RTS0043224,10
RTS0043225,33
RTS0043226,15
RTS0043227,22
RTS0043228,34
RTS0043229,30
RTS0043230,35
RTS0043231,23
RTS0043232,26
RTS0043233,22
RTS0043234,15
RTS0043235,19
RTS0043236,21
RTS0043237,21
RTS0043238,24
RTS0043239,17
RTS0043240,35
RTS0043241,27
RTS0043242,25
RTS0043243,33
RTS0043244,16
RTS0043245,28
RTS0043246,27
RTS0043247,21
RTS0043248,11
RTS0043249,27
RTS0043250,23
RTS0043251,20
RTS0043252,24
RTS0043253,19
RTS0043254,34
RTS0043255,26
RTS0043256,28
RTS0043257,17
RTS0043258,17
RTS0043259,26
RTS0043260,16
RTS0043261,18
RTS0043262,26
RTS0043263,15
RTS0043264,19
RTS0043265,21
RTS0043266,26
RTS0043267,28
RTS0043268,17
RTS0043269,19
RTS0043270,22
RTS0043271,27
RTS0043272,22
RTS0043273,19
RTS0043274,26
RTS0043275,20
RTS0043276,15
RTS0043277,21
RTS0043278,12
RTS0043279,22
RTS0043280,17
RTS0043281,27
RTS0043282,27
RTS0043283,20
RTS0043284,32
RTS0043285,15
RTS0043286,24
RTS0043287,22
RTS0043288,38
RTS0043289,31
RTS0043290,24
RTS0043291,23
RTS0043292,37
RTS0043293,29
RTS0043294,24
RTS0043295,23
RTS0043296,26
RTS0043297,15
RTS0043299,20
RTS0043300,40
RTS0043301,30
RTS0043302,18
RTS0043303,33
RTS0043304,15
RTS0043305,26
RTS0043306,25
RTS0043307,20
RTS0043308,20
RTS0043309,25
RTS0043310,31
RTS0043311,24
RTS0043312,19
RTS0043313,17
RTS0043314,34
RTS0043315,9
RTS0043316,26
RTS0043317,13
RTS0043318,12
RTS0043319,16
RTS0043320,25
RTS0043321,29
RTS0043322,15
RTS0043323,26
RTS0043324,11
RTS0043325,20
RTS0043326,27
RTS0043327,30
RTS0043328,26
RTS0043329,25
RTS0043330,24
RTS0043331,25
RTS0043332,27
RTS0043333,18
RTS0043334,17
RTS0043335,16
RTS0043336,25
RTS0043337,24
RTS0043338,23
RTS0043339,31
RTS0043340,11
RTS0043341,23
RTS0043342,21
RTS0043343,28
RTS0043344,32
RTS0043345,20
RTS0043346,30
RTS0043347,20
RTS0043348,30
RTS0043349,31
RTS0043350,34
RTS0043351,25
RTS0043352,29
RTS0043353,9
RTS0043354,20
RTS0043355,23
RTS0043356,22
RTS0043357,26
RTS0043358,16
RTS0043359,31
RTS0043360,23
RTS0043361,27
RTS0043362,13
RTS0043363,22
RTS0043364,23
RTS0043365,21
RTS0043366,32
RTS0043367,15
RTS0043368,22
RTS0043369,22
RTS0043370,17
RTS0043371,31
RTS0043372,19
RTS0043373,12
RTS0043374,14
RTS0043375,17
RTS0043376,26
RTS0043377,27
RTS0043378,30
RTS0043379,26
RTS0043380,24
RTS0043381,22
RTS0043382,12
RTS0043383,29
RTS0043384,17
RTS0043385,16
RTS0043386,15
RTS0043387,32
RTS0043388,15
RTS0043389,25
RTS0043390,23
RTS0043391,20
RTS0043392,32
RTS0043393,25
RTS0043394,14
RTS0043395,17
RTS0043396,30
RTS0043397,17
RTS0043398,19
RTS0043399,28
RTS0043400,24
RTS0043401,41
RTS0043402,20
RTS0043403,31
RTS0043404,28
RTS0043405,21
RTS0043406,16
RTS0043407,17
RTS0043408,30
RTS0043409,16
RTS0043410,22
RTS0043411,17
RTS0043412,17
RTS0043413,25
RTS0043414,15
RTS0043415,27
RTS0043416,31
RTS0043417,19
RTS0043418,26
RTS0043419,21
RTS0043420,21
RTS0043421,52
RTS0043422,24
RTS0043423,24
RTS0043424,38
RTS0043425,23
RTS0043426,24
RTS0043427,14
RTS0043428,17
RTS0043429,26
RTS0043430,28
RTS0043431,22
RTS0043432,27
RTS0043433,28
RTS0043434,24
RTS0043435,25
RTS0043436,22
RTS0043437,19
RTS0043438,20
RTS0043439,35
RTS0043440,40
RTS0043441,26
RTS0043442,24
RTS0043443,23
RTS0043444,21
RTS0043445,25
RTS0043446,21
RTS0043447,21
RTS0043448,23
RTS0043449,29
RTS0043450,30
RTS0043451,27
RTS0043452,25
RTS0043453,24
RTS0043454,28
RTS0043455,14
RTS0043456,30
RTS0043457,12
RTS0043458,13
RTS0043459,27
RTS0043460,22
RTS0043461,15
RTS0043462,32
RTS0043463,23
RTS0043464,25
RTS0043465,23
RTS0043466,34
RTS0043467,27
RTS0043468,21
RTS0043469,20
RTS0043470,23
RTS0043471,17
RTS0043472,31
RTS0043473,13
RTS0043474,36
RTS0043475,26
RTS0043476,26
RTS0043477,25
RTS0043478,17
RTS0043479,19
RTS0043480,13
RTS0043481,39
RTS0043482,29
RTS0043483,28
RTS0043484,18
RTS0043485,29
RTS0043486,19
RTS0043487,27
RTS0043488,21
RTS0043489,22
RTS0043490,19
RTS0043491,23
RTS0043492,25
RTS0043493,37
RTS0043494,27
RTS0043495,31
RTS0043496,30
RTS0043497,28
RTS0043498,23
RTS0043499,37
RTS0043500,19
RTS0043501,23
RTS0043502,27
RTS0043503,16
RTS0043504,25
RTS0043505,27
RTS0043506,23
RTS0043507,16
RTS0043508,20
RTS0043509,23
RTS0043510,26
RTS0043511,19
RTS0043512,18
RTS0043513,16
RTS0043514,23
RTS0043515,21
RTS0043516,20
RTS0043517,28
RTS0043518,27
RTS0043519,29
RTS0043520,22
RTS0043521,19
RTS0043522,26
RTS0043523,25
RTS0043524,19
RTS0043525,19
RTS0043526,30
RTS0043527,27
RTS0043528,20
RTS0043529,14
RTS0043530,14
RTS0043531,29
RTS0043532,27
RTS0043533,17
RTS0043534,19
RTS0043535,26
RTS0043536,19
RTS0043537,16
RTS0043538,22
RTS0043539,25
RTS0043540,12
RTS0043541,32
RTS0043542,26
RTS0043543,9
RTS0043544,24
RTS0043545,21
RTS0043546,30
RTS0043547,17
RTS0043548,28
RTS0043549,20
RTS0043550,21
RTS0043551,20
RTS0043552,22
RTS0043553,23
RTS0043554,12
RTS0043555,16
RTS0043556,24
RTS0043557,16
RTS0043558,17
RTS0043559,14
RTS0043560,27
RTS0043561,18
RTS0043562,19
RTS0043563,17
RTS0043564,15
RTS0043565,17
RTS0043566,21
RTS0043567,15
RTS0043568,34
RTS0043569,23
RTS0043570,15
RTS0043571,18
RTS0043572,18
RTS0043573,23
RTS0043574,26
RTS0043575,13
RTS0043576,21
RTS0043577,24
RTS0043578,16
RTS0043579,18
RTS0043580,24
RTS0043581,20
RTS0043582,18
RTS0043583,16
RTS0043584,29
RTS0043585,15
RTS0043586,24
RTS0043587,20
RTS0043588,22
RTS0043589,19
RTS0043590,21
RTS0043591,20
RTS0043592,22
RTS0043593,22
RTS0043594,27
RTS0043595,23
RTS0043596,14
RTS0043597,25
RTS0043598,21
RTS0043599,23
RTS0043600,20
RTS0043601,16
RTS0043602,15
RTS0043603,23
RTS0043604,33
RTS0043605,22
RTS0043606,19
RTS0043607,15
RTS0043608,20
RTS0043609,16
RTS0043610,23
RTS0043611,21
RTS0043612,26
RTS0043613,21
RTS0043614,20
RTS0043615,12
RTS0043616,21
RTS0043617,9
RTS0043618,19
RTS0043619,15
RTS0043620,17
RTS0043621,20
RTS0043622,20
RTS0043623,13
RTS0043624,18
RTS0043625,20
RTS0043626,23
RTS0043627,26
RTS0043628,37
RTS0043629,19
RTS0043630,18
RTS0043631,11
RTS0043632,25
RTS0043633,21
RTS0043634,24
RTS0043635,18
RTS0043636,19
RTS0043637,25
RTS0043638,19
RTS0043639,13
RTS0043640,32
RTS0043641,57
RTS0043642,29
RTS0043643,22
RTS0043644,65
RTS0043645,15
RTS0043646,16
RTS0043647,25
RTS0043648,19
RTS0043649,25
RTS0043650,18
RTS0043651,19
RTS0043652,20
RTS0043653,19
RTS0043654,17
RTS0043655,15
RTS0043656,21
RTS0043657,26
RTS0043658,56
RTS0043659,24
RTS0043660,15
RTS0043661,24
RTS0043663,23
RTS0043664,20
RTS0043665,39
RTS0043666,33
RTS0043667,37
RTS0043668,10
RTS0043669,22
RTS0043670,22
RTS0043671,24
RTS0043672,34
RTS0043673,19
RTS0043674,34
RTS0043675,17
RTS0043676,30
RTS0043677,19
RTS0043678,17
RTS0043679,17
RTS0043680,13
RTS0043681,30
RTS0043682,16
RTS0043683,30
RTS0043684,17
RTS0043685,26
RTS0043686,16
RTS0043687,18
RTS0043688,18
RTS0043689,23
RTS0043690,15
RTS0043691,36
RTS0043692,21
RTS0043693,25
RTS0043694,24
RTS0043695,28
RTS0043696,26
RTS0043697,14
RTS0043698,24
RTS0043699,23
RTS0043700,30
RTS0043701,8
RTS0043702,25
RTS0043703,20
RTS0043704,21
RTS0043705,12
RTS0043706,33
RTS0043707,17
RTS0043708,26
RTS0043709,20
RTS0043710,16
RTS0043711,20
RTS0043712,20
RTS0043713,19
RTS0043714,13
RTS0043715,16
RTS0043716,25
RTS0043717,20
RTS0043718,16
RTS0043719,23
RTS0043720,17
RTS0043721,19
RTS0043722,21
RTS0043723,23
RTS0043724,21
RTS0043725,24
RTS0043726,20
RTS0043727,20
RTS0043728,24
RTS0043729,21
RTS0043730,9
RTS0043731,20
RTS0043732,15
RTS0043733,25
RTS0043734,23
RTS0043735,20
RTS0043736,20
RTS0043737,25
RTS0043738,21
RTS0043739,12
RTS0043740,15
RTS0043741,27
RTS0043742,23
RTS0043743,10
RTS0043744,14
RTS0043745,21
RTS0043746,17
RTS0043747,20
RTS0043748,22
RTS0043749,18
RTS0043750,23
RTS0043751,22
RTS0043752,19
RTS0043753,20
RTS0043754,13
RTS0043755,48
RTS0043756,17
RTS0043757,24
RTS0043758,29
RTS0043759,21
RTS0043760,23
RTS0043761,29
RTS0043762,21
RTS0043763,19
RTS0043764,30
RTS0043765,33
RTS0043766,17
RTS0043767,12
RTS0043768,12
RTS0043769,22
RTS0043770,19
RTS0043771,22
RTS0043772,11
RTS0043773,17
RTS0043774,14
RTS0043775,12
RTS0043776,16
RTS0043777,19
RTS0043778,23
RTS0043779,22
RTS0043780,21
RTS0043781,12
RTS0043782,28
RTS0043783,19
RTS0043784,21
RTS0043785,14
RTS0043786,43
RTS0043787,32
RTS0043788,16
RTS0043789,35
RTS0043790,18
RTS0043791,24
RTS0043792,48
RTS0043793,21
RTS0043794,30
RTS0043795,25
RTS0043796,15
RTS0043797,26
RTS0043798,16
RTS0043799,17
RTS0043800,16
RTS0043801,23
RTS0043802,18
RTS0043803,13
RTS0043804,15
RTS0043805,22
RTS0043806,10
RTS0043807,24
RTS0043808,33
RTS0043809,16
RTS0043810,16
RTS0043811,17
RTS0043812,16
RTS0043813,27
RTS0043814,22
RTS0043815,18
RTS0043816,23
RTS0043817,12
RTS0043818,22
RTS0043819,13
RTS0043820,43
RTS0043821,35
RTS0043822,19
RTS0043823,26
RTS0043824,20
RTS0043825,18
RTS0043826,15
RTS0043827,16
RTS0043828,27
RTS0043829,13
RTS0043830,18
RTS0043831,20
RTS0043832,22
RTS0043833,24
RTS0043834,11
RTS0043835,16
RTS0043836,15
RTS0043837,15
RTS0043838,14
RTS0043839,17
RTS0043840,20
RTS0043841,27
RTS0043842,16
RTS0043843,15
RTS0043844,16
RTS0043845,13
RTS0043846,16
RTS0043847,19
RTS0043848,26
RTS0043849,25
RTS0043850,35
RTS0043851,39
RTS0043852,27
RTS0043853,42
RTS0043854,27
RTS0043856,12
RTS0043857,16
RTS0043858,21
RTS0043859,24
RTS0043860,27
RTS0043861,37
RTS0043862,50
RTS0043863,29
RTS0043864,29
RTS0043865,21
RTS0043866,28
RTS0043867,21
RTS0043868,21
RTS0043869,23
RTS0043870,10
RTS0043871,24
RTS0043872,21
RTS0043873,20
RTS0043874,18
RTS0043875,18
RTS0043876,22
RTS0043877,20
RTS0043878,23
RTS0043879,35
RTS0043880,17
RTS0043881,24
RTS0043882,28
RTS0043883,27
RTS0043884,30
RTS0043885,17
RTS0043886,27
RTS0043887,23
RTS0043888,20
RTS0043889,15
RTS0043890,28
RTS0043891,24
RTS0043892,23
RTS0043893,27
RTS0043894,23
RTS0043895,15
RTS0043896,16
RTS0043897,45
RTS0043898,22
RTS0043899,26
RTS0043900,22
RTS0043901,19
RTS0043902,19
RTS0043903,20
RTS0043904,22
RTS0043905,28
RTS0043906,8
RTS0043907,18
RTS0043908,10
RTS0043909,20
RTS0043910,24
RTS0043911,31
RTS0043912,36
RTS0043913,16
RTS0043914,13
RTS0043915,18
RTS0043916,13
RTS0043917,20
RTS0043918,23
RTS0043919,30
RTS0043920,58
RTS0043921,30
RTS0043922,28
RTS0043923,24
RTS0043924,26
RTS0043925,35
RTS0043926,37
RTS0043927,24
RTS0043928,16
RTS0043929,23
RTS0043930,14
RTS0043931,21
RTS0043932,19
RTS0043933,26
RTS0043934,19
RTS0043935,14
RTS0043936,8
RTS0043937,24
RTS0043938,18
RTS0043939,15
RTS0043940,19
RTS0043941,23
RTS0043942,28
RTS0043943,20
RTS0043944,16
RTS0043945,26
RTS0043946,21
RTS0043947,24
RTS0043948,21
RTS0043949,21
RTS0043950,47
RTS0043951,23
RTS0043952,38
RTS0043953,33
RTS0043954,22
RTS0043955,27
RTS0043956,24
RTS0043957,16
RTS0043958,18
RTS0043959,15
RTS0043960,26
RTS0043961,13
RTS0043962,15
RTS0043963,17
RTS0043964,23
RTS0043965,14
RTS0043966,13
RTS0043967,26
RTS0043968,18
RTS0043969,31
RTS0043970,15
RTS0043971,35
RTS0043972,31
RTS0043973,28
RTS0043974,21
RTS0043975,26
RTS0043976,16
RTS0043977,20
RTS0043978,8
RTS0043979,18
RTS0043980,19
RTS0043981,23
RTS0043982,19
RTS0043983,11
RTS0043984,16
RTS0043985,21
RTS0043986,18
RTS0043987,28
RTS0043988,21
RTS0043989,22
RTS0043990,26
RTS0043991,9
RTS0043992,31
RTS0043993,29
RTS0043994,30
RTS0043996,20
RTS0043997,23
RTS0043998,14
RTS0043999,21
RTS0044000,20
RTS0044001,13
RTS0044002,26
RTS0044003,25
RTS0044004,24
RTS0044005,29
RTS0044006,19
RTS0044007,24
RTS0044008,16
RTS0044009,16
RTS0044010,20
RTS0044011,30
RTS0044012,25
RTS0044013,19
RTS0044014,24
RTS0044015,31
RTS0044016,26
RTS0044017,23
RTS0044018,28
RTS0044019,20
RTS0044020,30
RTS0044021,18
RTS0044022,26
RTS0044023,34
RTS0044024,20
RTS0044025,28
RTS0044026,22
RTS0044027,17
RTS0044028,18
RTS0044029,25
RTS0044030,18
RTS0044031,25
RTS0044032,24
RTS0044033,16
RTS0044034,24
RTS0044035,20
RTS0044036,18
RTS0044037,18
RTS0044038,24
RTS0044039,25
RTS0044040,23
RTS0044041,10
RTS0044042,25
RTS0044043,24
RTS0044044,34
RTS0044045,16
RTS0044046,30
RTS0044047,20
RTS0044048,22
RTS0044049,18
RTS0044050,20
RTS0044051,24
RTS0044052,19
RTS0044053,17
RTS0044054,25
RTS0044055,32
RTS0044056,15
RTS0044057,21
RTS0044058,24
RTS0044059,25
RTS0044060,19
RTS0044061,26
RTS0044062,18
RTS0044063,25
RTS0044064,18
RTS0044065,22
RTS0044067,32
RTS0044068,31
RTS0044069,18
RTS0044070,18
RTS0044071,15
RTS0044072,35
RTS0044073,23
RTS0044074,28
RTS0044075,13
RTS0044076,20
RTS0044077,34
RTS0044078,19
RTS0044079,18
RTS0044080,27
RTS0044081,14
RTS0044082,13
RTS0044083,29
RTS0044084,17
RTS0044085,13
RTS0044086,23
RTS0044087,22
RTS0044088,21
RTS0044089,27
RTS0044090,17
RTS0044091,22
RTS0044092,18
RTS0044093,16
RTS0044094,23
RTS0044095,21
RTS0044096,9
RTS0044097,24
RTS0044098,17
RTS0044099,18
RTS0044100,24
RTS0044101,12
RTS0044102,19
RTS0044103,18
RTS0044104,23
RTS0044105,26
RTS0044106,25
RTS0044107,26
RTS0044108,12
RTS0044109,20
RTS0044110,16
RTS0044111,28
RTS0044112,34
RTS0044113,18
RTS0044114,15
RTS0044115,21
RTS0044116,26
RTS0044117,34
RTS0044118,13
RTS0044119,26
RTS0044120,20
RTS0044121,18
RTS0044122,32
RTS0044123,18
RTS0044124,31
RTS0044125,23
RTS0044126,19
RTS0044127,36
RTS0044128,18
RTS0044129,36
RTS0044130,20
RTS0044131,22
RTS0044132,22
RTS0044133,19
RTS0044134,18
RTS0044135,25
RTS0044136,15
RTS0044137,15
RTS0044138,37
RTS0044139,34
RTS0044140,32
RTS0044141,36
RTS0044142,21
RTS0044143,23
RTS0044144,25
RTS0044145,20
RTS0044146,28
RTS0044147,23
RTS0044148,18
RTS0044149,29
RTS0044150,30
RTS0044151,32
RTS0044152,18
RTS0044153,25
RTS0044154,25
RTS0044155,49
RTS0044156,30
RTS0044157,20
RTS0044158,23
RTS0044159,23
RTS0044160,15
RTS0044161,17
RTS0044162,22
RTS0044163,22
RTS0044164,38
RTS0044165,17
RTS0044166,23
RTS0044167,17
RTS0044168,20
RTS0044169,20
RTS0044170,20
RTS0044171,15
RTS0044172,22
RTS0044173,13
RTS0044174,8
RTS0044175,19
RTS0044176,14
RTS0044177,16
RTS0044178,26
RTS0044180,16
RTS0044181,23
RTS0044182,23
RTS0044183,26
RTS0044184,26
RTS0044185,21
RTS0044186,27
RTS0044187,15
RTS0044188,16
RTS0044189,22
RTS0044190,21
RTS0044191,31
RTS0044192,35
RTS0044193,22
RTS0044194,31
RTS0044195,26
RTS0044196,25
RTS0044197,13
RTS0044198,36
RTS0044199,20
RTS0044200,17
RTS0044206,22
RTS0044207,17
RTS0044208,18
RTS0044209,19
RTS0044210,28
RTS0044211,39
RTS0044212,14
RTS0044213,34
RTS0044214,29
RTS0044215,23
RTS0044216,36
RTS0044217,28
RTS0044218,24
RTS0044219,32
RTS0044220,12
RTS0044221,24
RTS0044222,23
RTS0044223,17
RTS0044224,26
RTS0044225,14
RTS0044226,22
RTS0044227,18
RTS0044228,24
RTS0044229,17
RTS0044230,19
RTS0044231,17
RTS0044232,15
RTS0044233,24
RTS0044234,22
RTS0044235,29
RTS0044236,31
RTS0044237,31
RTS0044238,19
RTS0044239,35
RTS0044240,17
RTS0044241,14
RTS0044242,24
RTS0044243,27
RTS0044244,33
RTS0044245,24
RTS0044246,24
RTS0044247,21
RTS0044248,47
RTS0044249,20
RTS0044250,17
RTS0044251,30
RTS0044252,20
RTS0044253,27
RTS0044254,14
RTS0044255,32
RTS0044256,32
RTS0044257,51
RTS0044258,20
RTS0044259,27
RTS0044260,22
RTS0044261,33
RTS0044262,21
RTS0044263,27
RTS0044264,21
RTS0044265,23
RTS0044266,26
RTS0044267,16
RTS0044268,39
RTS0044269,18
RTS0044270,29
RTS0044271,27
RTS0044272,15
RTS0044273,15
RTS0044274,26
RTS0044275,30
RTS0044276,27
RTS0044277,20
RTS0044278,21
RTS0044279,17
RTS0044280,20
RTS0044281,30
RTS0044282,20
RTS0044283,27
RTS0044284,15
RTS0044285,20
RTS0044286,25
RTS0044287,19
RTS0044288,20
RTS0044289,26
RTS0044290,23
RTS0044291,17
RTS0044292,21
RTS0044293,16
RTS0044294,18
RTS0044295,20
RTS0044296,14
RTS0044297,16
RTS0044298,26
RTS0044299,33
RTS0044300,26
RTS0044301,21
RTS0044302,16
RTS0044303,19
RTS0044304,17
RTS0044305,16
RTS0044306,23
RTS0044307,23
RTS0044308,19
RTS0044309,20
RTS0044310,24
RTS0044311,20
RTS0044312,26
RTS0044313,24
RTS0044314,27
RTS0044315,22
RTS0044316,19
RTS0044317,26
RTS0044318,20
RTS0044319,38
RTS0044320,9
RTS0044321,18
RTS0044322,20
RTS0044323,19
RTS0044324,21
RTS0044325,23
RTS0044326,30
RTS0044327,21
RTS0044328,16
RTS0044329,20
RTS0044330,17
RTS0044331,27
RTS0044332,24
RTS0044333,26
RTS0044334,21
RTS0044335,27
RTS0044336,17
RTS0044337,22
RTS0044338,24
RTS0044339,29
RTS0044340,26
RTS0044341,24
RTS0044342,19
RTS0044343,17
RTS0044344,12
RTS0044345,22
RTS0044346,29
RTS0044347,20
RTS0044348,29
RTS0044349,33
RTS0044350,33
RTS0044351,16
RTS0044352,20
RTS0044353,23
RTS0044354,23
RTS0044355,25
RTS0044356,19
RTS0044357,24
RTS0044358,30
RTS0044359,17
RTS0044360,18
RTS0044361,21
RTS0044362,22
RTS0044363,19
RTS0044364,30
RTS0044365,22
RTS0044366,28
RTS0044367,18
RTS0044368,19
RTS0044369,42
RTS0044370,60
RTS0044371,22
RTS0044372,22
RTS0044373,21
RTS0044374,20
RTS0044375,29
RTS0044376,24
RTS0044377,29
RTS0044378,24
RTS0044379,24
RTS0044380,23
RTS0044381,19
RTS0044382,21
RTS0044383,25
RTS0044384,22
RTS0044385,22
RTS0044386,20
RTS0044387,19
RTS0044388,28
RTS0044389,32
RTS0044390,23
RTS0044391,27
RTS0044392,41
RTS0044393,76
RTS0044394,21
RTS0044395,21
RTS0044396,22
RTS0044397,30
RTS0044399,21
RTS0044400,20
RTS0044401,23
RTS0044402,25
RTS0044403,32
RTS0044404,40
RTS0044405,25
RTS0044406,18
RTS0044407,16
RTS0044408,34
RTS0044409,28
RTS0044410,14
RTS0044411,10
RTS0044412,12
RTS0044413,15
RTS0044414,21
RTS0044415,34
RTS0044416,45
RTS0044417,26
RTS0044418,22
RTS0044419,17
RTS0044420,37
RTS0044421,20
RTS0044422,26
RTS0044423,18
RTS0044424,20
RTS0044425,21
RTS0044426,21
RTS0044427,11
RTS0044428,16
RTS0044429,31
RTS0044430,20
RTS0044431,20
RTS0044432,34
RTS0044433,17
RTS0044434,30
RTS0044435,17
RTS0044436,32
RTS0044437,21
RTS0044438,30
RTS0044439,22
RTS0044440,23
RTS0044441,28
RTS0044442,23
RTS0044443,22
RTS0044444,12
RTS0044445,30
RTS0044446,26
RTS0044447,24
RTS0044448,24
RTS0044449,30
RTS0044450,23
RTS0044451,25
RTS0044452,27
RTS0044453,22
RTS0044454,25
RTS0044455,32
RTS0044456,30
RTS0044457,29
RTS0044458,22
RTS0044459,25
RTS0044460,25
RTS0044461,34
RTS0044462,19
RTS0044463,18
RTS0044464,21
RTS0044465,26
RTS0044466,35
RTS0044467,19
RTS0044468,26
RTS0044469,37
RTS0044470,31
RTS0044471,25
RTS0044472,23
RTS0044473,19
RTS0044474,25
RTS0044475,34
RTS0044476,30
RTS0044477,25
RTS0044478,19
RTS0044479,21
RTS0044480,23
RTS0044481,26
RTS0044482,29
RTS0044483,24
RTS0044484,20
RTS0044485,44
RTS0044486,37
RTS0044487,24
RTS0044488,21
RTS0044489,25
RTS0044490,21
RTS0044491,19
RTS0044492,34
RTS0044493,20
RTS0044494,42
RTS0044495,29
RTS0044496,23
RTS0044497,27
RTS0044498,35
RTS0044499,20
RTS0044500,42
RTS0044501,29
RTS0044502,29
RTS0044503,28
RTS0044504,24
RTS0044505,23
RTS0044506,31
RTS0044507,17
RTS0044508,24
RTS0044509,34
RTS0044510,20
RTS0044511,29
RTS0044512,26
RTS0044513,26
RTS0044514,21
RTS0044515,30
RTS0044516,19
RTS0044517,26
RTS0044518,25
RTS0044519,35
RTS0044520,23
RTS0044521,24
RTS0044522,20
RTS0044523,25
RTS0044524,23
RTS0044525,27
RTS0044526,39
RTS0044527,17
RTS0044528,11
RTS0044529,26
RTS0044530,21
RTS0044531,18
RTS0044532,21
RTS0044533,6
RTS0044534,18
RTS0044535,24
RTS0044536,27
RTS0044537,27
RTS0044538,16
RTS0044539,23
RTS0044540,20
RTS0044541,17
RTS0044542,24
RTS0044543,19
RTS0044544,20
RTS0044545,16
RTS0044546,30
RTS0044547,26
RTS0044548,23
RTS0044549,29
RTS0044550,14
RTS0044551,18
RTS0044552,21
RTS0044553,23
RTS0044554,20
RTS0044555,26
RTS0044556,18
RTS0044557,33
RTS0044558,14
RTS0044559,28
RTS0044560,32
RTS0044561,25
RTS0044562,23
RTS0044563,25
RTS0044564,102
RTS0044565,21
RTS0044566,20
RTS0044567,17
RTS0044568,18
RTS0044569,21
RTS0044570,13
RTS0044571,14
RTS0044572,11
RTS0044573,16
RTS0044574,26
RTS0044575,42
RTS0044576,22
RTS0044577,20
RTS0044578,28
RTS0044579,13
RTS0044580,16
RTS0044581,18
RTS0044582,29
RTS0044583,15
RTS0044584,17
RTS0044585,16
RTS0044586,29
RTS0044587,30
RTS0044588,12
RTS0044589,19
RTS0044590,18
RTS0044591,25
RTS0044592,17
RTS0044593,13
RTS0044594,14
RTS0044595,9
RTS0044596,21
RTS0044597,16
RTS0044598,27
RTS0044599,24
RTS0044600,26
RTS0044601,19
RTS0044602,19
RTS0044603,17
RTS0044604,17
RTS0044605,28
RTS0044606,13
RTS0044607,33
RTS0044608,22
RTS0044609,10
RTS0044610,25
RTS0044611,28
RTS0044612,23
RTS0044613,30
RTS0044614,23
RTS0044615,21
RTS0044616,12
RTS0044617,17
RTS0044618,14
RTS0044619,23
RTS0044620,31
RTS0044621,17
RTS0044622,23
RTS0044623,41
RTS0044624,18
RTS0044625,19
RTS0044626,16
RTS0044627,16
RTS0044628,10
RTS0044629,26
RTS0044630,25
RTS0044631,129
RTS0044632,48
RTS0044633,182
RTS0044634,23
RTS0044635,18
RTS0044636,20
RTS0044637,27
RTS0044638,21
RTS0044639,29
RTS0044640,24
RTS0044641,14
RTS0044642,23
RTS0044643,14
RTS0044644,31
RTS0044645,16
RTS0044646,25
RTS0044647,19
RTS0044648,17
RTS0044649,20
RTS0044650,11
RTS0044651,11
RTS0044652,22
RTS0044653,21
RTS0044654,17
RTS0044655,41
RTS0044656,21
RTS0044657,21
RTS0044658,21
RTS0044659,24
RTS0044660,22
RTS0044661,32
RTS0044662,13
RTS0044663,25
RTS0044664,86
RTS0044665,22
RTS0044666,20
RTS0044667,11
RTS0044668,19
RTS0044669,23
RTS0044670,31
RTS0044671,14
RTS0044672,25
RTS0044673,25
RTS0044674,24
RTS0044675,21
RTS0044676,26
RTS0044677,31
RTS0044678,27
RTS0044679,26
RTS0044680,24
RTS0044681,26
RTS0044682,29
RTS0044683,14
RTS0044684,21
RTS0044685,23
RTS0044686,24
RTS0044687,22
RTS0044688,24
RTS0044689,34
RTS0044690,26
RTS0044691,16
RTS0044692,21
RTS0044693,22
RTS0044694,22
RTS0044695,18
RTS0044696,20
RTS0044697,31
RTS0044698,18
RTS0044699,24
RTS0044700,24
RTS0044701,26
RTS0044702,24
RTS0044703,29
RTS0044704,24
RTS0044705,32
RTS0044706,17
RTS0044707,25
RTS0044708,22
RTS0044709,14
RTS0044710,19
RTS0044711,13
RTS0044712,39
RTS0044714,23
RTS0044715,9
RTS0044716,27
RTS0044717,19
RTS0044718,17
RTS0044719,16
RTS0044720,24
RTS0044721,24
RTS0044722,10
RTS0044723,11
RTS0044724,19
RTS0044725,17
RTS0044726,41
RTS0044727,23
RTS0044728,21
RTS0044729,19
RTS0044730,23
RTS0044731,77
RTS0044732,32
RTS0044733,31
RTS0044734,20
RTS0044735,47
RTS0044736,21
RTS0044737,23
RTS0044738,19
RTS0044739,20
RTS0044740,19
RTS0044741,20
RTS0044742,18
RTS0044743,17
RTS0044744,24
RTS0044745,26
RTS0044746,38
RTS0044747,25
RTS0044748,16
RTS0044749,26
RTS0044750,25
RTS0044751,13
RTS0044752,31
RTS0044753,25
RTS0044754,27
RTS0044755,20
RTS0044756,25
RTS0044757,18
RTS0044758,28
RTS0044759,29
RTS0044760,17
RTS0044761,19
RTS0044762,15
RTS0044763,17
RTS0044764,15
RTS0044765,19
RTS0044766,19
RTS0044767,23
RTS0044768,25
RTS0044769,12
RTS0044770,21
RTS0044771,18
RTS0044772,14
RTS0044773,12
RTS0044774,11
RTS0044775,32
RTS0044776,18
RTS0044777,25
RTS0044778,21
RTS0044779,20
RTS0044780,34
RTS0044781,25
RTS0044782,18
RTS0044783,18
RTS0044784,26
RTS0044785,20
RTS0044786,20
RTS0044787,24
RTS0044788,22
RTS0044789,17
RTS0044790,18
RTS0044791,28
RTS0044792,55
RTS0044793,21
RTS0044794,22
RTS0044795,12
RTS0044796,24
RTS0044797,25
RTS0044798,31
RTS0044799,19
RTS0044800,23
RTS0044801,21
RTS0044802,39
RTS0044803,17
RTS0044804,22
RTS0044805,101
RTS0044806,23
RTS0044807,18
RTS0044808,15
RTS0044809,21
RTS0044810,15
RTS0044811,16
RTS0044812,15
RTS0044813,14
RTS0044814,17
RTS0044815,17
RTS0044816,11
RTS0044817,31
RTS0044818,22
RTS0044819,16
RTS0044820,20
RTS0044821,17
RTS0044822,16
RTS0044823,22
RTS0044824,20
RTS0044825,13
RTS0044826,22
RTS0044827,34
RTS0044828,22
RTS0044829,22
RTS0044830,24
RTS0044831,29
RTS0044832,18
RTS0044833,21
RTS0044834,18
RTS0044835,18
RTS0044836,22
RTS0044837,38
RTS0044838,34
RTS0044839,18
RTS0044840,30
RTS0044841,26
RTS0044842,22
RTS0044843,30
RTS0044844,20
RTS0044845,24
RTS0044846,23
RTS0044847,15
RTS0044848,27
RTS0044849,28
RTS0044850,29
RTS0044851,17
RTS0044852,20
RTS0044853,21
RTS0044854,22
RTS0044855,21
RTS0044856,18
RTS0044857,22
RTS0044858,15
RTS0044859,21
RTS0044860,23
RTS0044861,10
RTS0044862,23
RTS0044863,19
RTS0044864,15
RTS0044865,23
RTS0044866,27
RTS0044867,19
RTS0044868,26
RTS0044869,37
RTS0044870,17
RTS0044871,26
RTS0044872,28
RTS0044873,24
RTS0044874,20
RTS0044875,25
RTS0044876,16
RTS0044877,26
RTS0044878,26
RTS0044879,18
RTS0044880,19
RTS0044881,18
RTS0044882,24
RTS0044883,19
RTS0044884,23
RTS0044885,17
RTS0044886,26
RTS0044887,16
RTS0044888,23
RTS0044889,18
RTS0044890,23
RTS0044891,21
RTS0044892,19
RTS0044893,17
RTS0044894,14
RTS0044895,19
RTS0044896,25
RTS0044897,24
RTS0044898,26
RTS0044899,23
RTS0044900,23
RTS0044901,19
RTS0044902,25
RTS0044903,17
RTS0044904,18
RTS0044905,24
RTS0044906,19
RTS0044907,29
RTS0044908,19
RTS0044909,36
RTS0044910,25
RTS0044911,16
RTS0044912,25
RTS0044913,24
RTS0044914,37
RTS0044915,13
RTS0044916,21
RTS0044917,21
RTS0044918,23
RTS0044919,25
RTS0044920,17
RTS0044921,23
RTS0044922,18
RTS0044923,17
RTS0044924,18
RTS0044925,32
RTS0044926,27
RTS0044927,21
RTS0044928,17
RTS0044929,21
RTS0044930,19
RTS0044931,22
RTS0044932,22
RTS0044933,23
RTS0044934,13
RTS0044935,21
RTS0044936,75
RTS0044937,17
RTS0044938,20
RTS0044939,22
RTS0044940,12
RTS0044941,27
RTS0044942,11
RTS0044943,14
RTS0044944,16
RTS0044945,17
RTS0044946,27
RTS0044947,11
RTS0044948,24
RTS0044949,21
RTS0044950,20
RTS0044951,25
RTS0044952,16
RTS0044953,26
RTS0044954,19
RTS0044955,16
RTS0044956,20
RTS0044957,37
RTS0044958,27
RTS0044959,21
RTS0044960,23
RTS0044961,23
RTS0044962,17
RTS0044963,15
RTS0044964,22
RTS0044965,18
RTS0044966,38
RTS0044967,19
RTS0044968,24
RTS0044969,25
RTS0044970,15
RTS0044971,28
RTS0044972,35
RTS0044973,13
RTS0044974,27
RTS0044975,26
RTS0044976,22
RTS0044977,17
RTS0044978,12
RTS0044979,26
RTS0044980,38
RTS0044981,23
RTS0044982,29
RTS0044983,13
RTS0044984,17
RTS0044985,56
RTS0044986,16
RTS0044987,18
RTS0044988,26
RTS0044989,15
RTS0044990,27
RTS0044991,22
RTS0044992,23
RTS0044993,20
RTS0044994,26
RTS0044995,21
RTS0044996,24
RTS0044997,19
RTS0044998,25
RTS0044999,25
RTS0045000,22
RTS0045001,23
RTS0045002,29
RTS0045003,19
RTS0045004,21
RTS0045005,24
RTS0045006,22
RTS0045007,35
RTS0045008,26
RTS0045009,26
RTS0045010,12
RTS0045011,14
RTS0045012,21
RTS0045013,13
RTS0045014,21
RTS0045015,24
RTS0045016,21
RTS0045017,15
RTS0045018,19
RTS0045019,22
RTS0045020,14
RTS0045021,14
RTS0045022,20
RTS0045023,24
RTS0045024,14
RTS0045025,27
RTS0045026,23
RTS0045027,23
RTS0045028,22
RTS0045029,20
RTS0045030,18
RTS0045031,22
RTS0045032,36
RTS0045033,18
RTS0045034,20
RTS0045035,24
RTS0045036,29
RTS0045038,43
RTS0045039,23
RTS0045040,17
RTS0045041,20
RTS0045042,19
RTS0045043,15
RTS0045044,21
RTS0045045,34
RTS0045046,22
RTS0045047,26
RTS0045048,21
RTS0045049,24
RTS0045050,25
RTS0045051,20
RTS0045052,20
RTS0045053,20
RTS0045054,19
RTS0045055,19
RTS0045056,19
RTS0045057,45
RTS0045058,20
RTS0045059,22
RTS0045060,25
RTS0045061,20
RTS0045063,11
RTS0045064,30
RTS0045065,22
RTS0045066,19
RTS0045067,26
RTS0045068,25
RTS0045069,14
RTS0045070,16
RTS0045071,32
RTS0045072,56
RTS0045073,17
RTS0045074,19
RTS0045075,16
RTS0045076,32
RTS0045077,20
RTS0045078,19
RTS0045079,18
RTS0045080,21
RTS0045081,17
RTS0045082,14
RTS0045083,23
RTS0045084,18
RTS0045085,23
RTS0045086,19
RTS0045087,14
RTS0045088,18
RTS0045089,19
RTS0045090,20
RTS0045091,18
RTS0045092,19
RTS0045093,22
RTS0045094,14
RTS0045095,16
RTS0045096,20
RTS0045097,18
RTS0045098,14
RTS0045099,22
RTS0045100,39
RTS0045101,23
RTS0045102,21
RTS0045103,22
RTS0045104,24
RTS0045105,24
RTS0045106,29
RTS0045107,36
RTS0045108,27
RTS0045109,23
RTS0045110,29
RTS0045111,31
RTS0045112,21
RTS0045113,29
RTS0045114,25
RTS0045115,37
RTS0045116,19
RTS0045117,18
RTS0045118,30
RTS0045119,13
RTS0045120,25
RTS0045121,19
RTS0045122,25
RTS0045123,32
RTS0045124,24
RTS0045125,16
RTS0045126,22
RTS0045127,25
RTS0045128,27
RTS0045129,17
RTS0045130,19
RTS0045131,24
RTS0045132,31
RTS0045133,36
RTS0045134,29
RTS0045135,22
RTS0045136,25
RTS0045137,22
RTS0045138,16
RTS0045139,23
RTS0045140,24
RTS0045141,24
RTS0045142,27
RTS0045143,16
RTS0045144,13
RTS0045145,18
RTS0045146,27
RTS0045147,31
RTS0045148,21
RTS0045149,21
RTS0045150,15
RTS0045151,31
RTS0045152,20
RTS0045153,12
RTS0045154,34
RTS0045155,25
RTS0045156,21
RTS0045157,16
RTS0045158,11
RTS0045159,34
RTS0045160,37
RTS0045161,23
RTS0045162,27
RTS0045163,15
RTS0045164,20
RTS0045165,23
RTS0045166,36
RTS0045167,22
RTS0045168,27
RTS0045169,53
RTS0045170,21
RTS0045171,25
RTS0045172,23
RTS0045173,17
RTS0045174,19
RTS0045175,27
RTS0045176,15
RTS0045177,28
RTS0045178,12
RTS0045179,24
RTS0045180,26
RTS0045181,15
RTS0045182,20
RTS0045183,26
RTS0045184,20
RTS0045185,27
RTS0045186,32
RTS0045187,27
RTS0045188,19
RTS0045189,20
RTS0045190,22
RTS0045191,14
RTS0045192,12
RTS0045193,25
RTS0045194,26
RTS0045195,20
RTS0045196,26
RTS0045197,21
RTS0045198,36
RTS0045199,20
RTS0045200,12
RTS0045201,24
RTS0045202,19
RTS0045203,26
RTS0045204,20
RTS0045205,23
RTS0045206,31
RTS0045207,21
RTS0045208,30
RTS0045209,20
RTS0045210,29
RTS0045211,20
RTS0045212,25
RTS0045213,28
RTS0045214,17
RTS0045215,29
RTS0045216,24
RTS0045217,18
RTS0045218,33
RTS0045219,13
RTS0045220,19
RTS0045221,20
RTS0045222,17
RTS0045223,19
RTS0045224,18
RTS0045225,18
RTS0045226,18
RTS0045227,8
RTS0045228,19
RTS0045229,26
RTS0045230,18
RTS0045231,18
RTS0045232,20
RTS0045233,18
RTS0045234,23
RTS0045235,26
RTS0045236,21
RTS0045237,28
RTS0045238,33
RTS0045239,12
RTS0045240,35
RTS0045241,31
RTS0045242,40
RTS0045243,28
RTS0045244,20
RTS0045245,22
RTS0045246,20
RTS0045247,25
RTS0045248,20
RTS0045249,29
RTS0045250,23
RTS0045251,32
RTS0045252,24
RTS0045253,27
RTS0045254,14
RTS0045255,22
RTS0045256,17
RTS0045257,23
RTS0045258,26
RTS0045259,29
RTS0045260,24
RTS0045261,18
RTS0045262,37
RTS0045263,23
RTS0045264,17
RTS0045265,41
RTS0045266,18
RTS0045267,27
RTS0045268,26
RTS0045269,27
RTS0045270,34
RTS0045271,17
RTS0045272,29
RTS0045273,22
RTS0045274,33
RTS0045275,42
RTS0045276,13
RTS0045277,10
RTS0045278,31
RTS0045279,15
RTS0045280,19
RTS0045281,30
RTS0045282,28
RTS0045283,24
RTS0045284,16
RTS0045285,32
RTS0045286,25
RTS0045287,30
RTS0045288,25
RTS0045289,15
RTS0045290,26
RTS0045291,15
RTS0045292,30
RTS0045293,19
RTS0045294,17
RTS0045295,21
RTS0045296,26
RTS0045297,33
RTS0045298,19
RTS0045299,37
RTS0045300,28
RTS0045301,26
RTS0045302,17
RTS0045303,25
RTS0045304,12
RTS0045305,47
RTS0045306,30
RTS0045307,37
RTS0045308,20
RTS0045309,23
RTS0045310,37
RTS0045311,5
RTS0045312,9
RTS0045313,21
RTS0045314,23
RTS0045315,20
RTS0045316,36
RTS0045317,18
RTS0045318,32
RTS0045319,26
RTS0045320,25
RTS0045321,22
RTS0045322,29
RTS0045323,31
RTS0045324,22
RTS0045325,22
RTS0045326,44
RTS0045327,36
RTS0045328,23
RTS0045329,27
RTS0045330,19
RTS0045331,31
RTS0045332,19
RTS0045333,21
RTS0045334,21
RTS0045335,24
RTS0045336,17
RTS0045337,21
RTS0045338,27
RTS0045339,20
RTS0045340,18
RTS0045341,20
RTS0045342,24
RTS0045343,24
RTS0045344,23
RTS0045345,17
RTS0045346,33
RTS0045347,19
RTS0045348,30
RTS0045349,31
RTS0045350,26
RTS0045351,27
RTS0045352,14
RTS0045353,26
RTS0045354,19
RTS0045355,10
RTS0045356,53
RTS0045357,33
RTS0045358,28
RTS0045359,30
RTS0045360,27
RTS0045361,37
RTS0045362,24
RTS0045363,34
RTS0045364,22
RTS0045365,32
RTS0045366,28
RTS0045367,28
RTS0045368,12
RTS0045369,15
RTS0045370,25
RTS0045371,25
RTS0045372,16
RTS0045373,16
RTS0045374,21
RTS0045375,23
RTS0045376,27
RTS0045377,12
RTS0045378,24
RTS0045379,16
RTS0045380,14
RTS0045381,19
RTS0045382,22
RTS0045383,28
RTS0045384,16
RTS0045385,12
RTS0045386,17
RTS0045387,21
RTS0045388,16
RTS0045389,18
RTS0045390,24
RTS0045391,20
RTS0045392,21
RTS0045393,21
RTS0045394,20
RTS0045395,34
RTS0045396,27
RTS0045397,26
RTS0045398,30
RTS0045399,13
RTS0045400,19
RTS0045401,29
RTS0045402,21
RTS0045403,24
RTS0045404,19
RTS0045405,33
RTS0045406,20
RTS0045407,27
RTS0045408,21
RTS0045409,30
RTS0045410,22
RTS0045411,32
RTS0045412,26
RTS0045413,27
RTS0045414,27
RTS0045415,75
RTS0045416,25
RTS0045417,21
RTS0045418,22
RTS0045419,22
RTS0045420,32
RTS0045421,23
RTS0045422,17
RTS0045423,23
RTS0045424,28
RTS0045425,34
RTS0045426,21
RTS0045427,25
RTS0045428,24
RTS0045429,56
RTS0045430,20
RTS0045431,26
RTS0045432,29
RTS0045433,21
RTS0045434,28
RTS0045435,27
RTS0045436,35
RTS0045437,32
RTS0045438,70
RTS0045439,15
RTS0045440,22
RTS0045441,23
RTS0045442,19
RTS0045443,14
RTS0045444,13
RTS0045445,20
RTS0045446,21
RTS0045447,18
RTS0045448,19
RTS0045449,19
RTS0045450,38
RTS0045451,15
RTS0045452,21
RTS0045453,8
RTS0045454,10
RTS0045455,19
RTS0045456,12
RTS0045457,22
RTS0045458,27
RTS0045459,18
RTS0045460,18
RTS0045461,16
RTS0045462,24
RTS0045463,26
RTS0045464,20
RTS0045465,15
RTS0045466,16
RTS0045467,76
RTS0045468,22
RTS0045469,33
RTS0045470,32
RTS0045471,24
RTS0045472,29
RTS0045473,7
RTS0045474,27
RTS0045475,26
RTS0045476,20
RTS0045477,27
RTS0045478,16
RTS0045479,30
RTS0045480,24
RTS0045481,32
RTS0045482,33
RTS0045483,23
RTS0045484,33
RTS0045485,24
RTS0045486,16
RTS0045487,28
RTS0045488,20
RTS0045489,23
RTS0045490,28
RTS0045491,23
RTS0045492,34
RTS0045493,20
RTS0045494,10
RTS0045495,36
RTS0045496,18
RTS0045497,18
RTS0045498,25
RTS0045499,25
RTS0045500,29
RTS0045501,21
RTS0045502,19
RTS0045503,15
RTS0045504,19
RTS0045505,29
RTS0045506,32
RTS0045507,27
RTS0045508,19
RTS0045509,20
RTS0045510,12
RTS0045511,26
RTS0045512,25
RTS0045513,10
RTS0045514,29
RTS0045515,17
RTS0045516,21
RTS0045517,25
RTS0045518,33
RTS0045519,21
RTS0045520,7
RTS0045521,26
RTS0045522,22
RTS0045523,27
RTS0045524,34
RTS0045525,25
RTS0045526,19
RTS0045527,22
RTS0045528,19
RTS0045529,28
RTS0045530,28
RTS0045531,27
RTS0045532,25
RTS0045533,17
RTS0045534,22
RTS0045535,16
RTS0045536,18
RTS0045537,21
RTS0045538,16
RTS0045539,33
RTS0045540,20
RTS0045541,20
RTS0045542,18
RTS0045543,30
RTS0045544,20
RTS0045545,22
RTS0045546,20
RTS0045547,18
RTS0045548,20
RTS0045549,21
RTS0045550,16
RTS0045551,19
RTS0045552,47
RTS0045553,9
RTS0045554,24
RTS0045555,13
RTS0045556,18
RTS0045557,28
RTS0045558,24
RTS0045559,15
RTS0045560,39
RTS0045561,12
RTS0045562,24
RTS0045563,16
RTS0045564,25
RTS0045565,25
RTS0045566,27
RTS0045567,27
RTS0045568,21
RTS0045569,29
RTS0045570,19
RTS0045571,13
RTS0045572,25
RTS0045573,25
RTS0045574,11
RTS0045575,24
RTS0045576,17
RTS0045577,22
RTS0045578,19
RTS0045579,23
RTS0045580,20
RTS0045581,26
RTS0045582,16
RTS0045583,20
RTS0045584,72
RTS0045585,18
RTS0045586,11
RTS0045587,17
RTS0045588,16
RTS0045589,24
RTS0045590,22
RTS0045592,19
RTS0045593,32
RTS0045594,17
RTS0045595,23
RTS0045596,25
RTS0045597,16
RTS0045598,22
RTS0045599,17
RTS0045600,35
RTS0045601,12
RTS0045602,20
RTS0045603,17
RTS0045604,21
RTS0045606,29
RTS0045607,18
RTS0045608,24
RTS0045609,19
RTS0045610,25
RTS0045611,15
RTS0045612,21
RTS0045613,21
RTS0045614,28
RTS0045615,13
RTS0045616,21
RTS0045617,13
RTS0045618,23
RTS0045619,19
RTS0045620,21
RTS0045621,15
RTS0045622,19
RTS0045623,14
RTS0045624,14
RTS0045625,22
RTS0045626,12
RTS0045627,21
RTS0045628,21
RTS0045629,21
RTS0045630,24
RTS0045631,27
RTS0045632,22
RTS0045633,26
RTS0045634,20
RTS0045635,18
RTS0045636,22
RTS0045637,14
RTS0045638,18
RTS0045639,31
RTS0045640,14
RTS0045641,21
RTS0045642,20
RTS0045643,14
RTS0045644,16
RTS0045645,29
RTS0045646,21
RTS0045647,14
RTS0045648,18
RTS0045649,24
RTS0045650,19
RTS0045651,15
RTS0045652,20
RTS0045653,25
RTS0045654,26
RTS0045655,21
RTS0045656,19
RTS0045657,15
RTS0045658,31
RTS0045659,29
RTS0045660,27
RTS0045661,31
RTS0045662,22
RTS0045663,19
RTS0045664,35
RTS0045665,41
RTS0045666,16
RTS0045667,15
RTS0045668,23
RTS0045669,20
RTS0045670,29
RTS0045671,22
RTS0045672,20
RTS0045673,30
RTS0045674,27
RTS0045675,23
RTS0045676,14
RTS0045677,18
RTS0045678,18
RTS0045679,20
RTS0045680,20
RTS0045681,15
RTS0045682,20
RTS0045683,22
RTS0045684,17
RTS0045685,30
RTS0045687,22
RTS0045688,31
RTS0045689,41
RTS0045690,21
RTS0045691,27
RTS0045692,14
RTS0045693,18
RTS0045694,18
RTS0045695,19
RTS0045696,35
RTS0045697,26
RTS0045698,24
RTS0045699,16
RTS0045700,29
RTS0045701,28
RTS0045702,21
RTS0045703,29
RTS0045704,25
RTS0045705,25
RTS0045706,23
RTS0045707,32
RTS0045708,22
RTS0045709,21
RTS0045710,31
RTS0045711,36
RTS0045712,29
RTS0045713,20
RTS0045714,37
RTS0045715,26
RTS0045716,27
RTS0045717,20
RTS0045718,17
RTS0045719,12
RTS0045720,14
RTS0045721,16
RTS0045722,21
RTS0045723,19
RTS0045724,23
RTS0045725,24
RTS0045726,21
RTS0045727,46
RTS0045728,24
RTS0045729,21
RTS0045730,17
RTS0045731,21
RTS0045732,21
RTS0045733,21
RTS0045734,15
RTS0045735,22
RTS0045736,14
RTS0045737,39
RTS0045738,31
RTS0045739,38
RTS0045740,30
RTS0045741,20
RTS0045742,16
RTS0045743,23
RTS0045744,25
RTS0045745,31
RTS0045746,26
RTS0045747,18
RTS0045748,25
RTS0045749,14
RTS0045750,22
RTS0045751,22
RTS0045752,23
RTS0045753,12
RTS0045754,18
RTS0045755,37
RTS0045756,28
RTS0045757,22
RTS0045758,12
RTS0045759,26
RTS0045760,33
RTS0045761,24
RTS0045762,22
RTS0045763,15
RTS0045764,24
RTS0045765,14
RTS0045766,21
RTS0045767,18
RTS0045768,21
RTS0045769,24
RTS0045770,18
RTS0045771,26
RTS0045772,34
RTS0045773,45
RTS0045774,17
RTS0045775,43
RTS0045776,18
RTS0045777,26
RTS0045778,22
RTS0045779,21
RTS0045780,22
RTS0045781,34
RTS0045782,15
RTS0045783,16
RTS0045784,25
RTS0045785,40
RTS0045786,14
RTS0045787,33
RTS0045788,26
RTS0045789,16
RTS0045790,24
RTS0045791,17
RTS0045792,19
RTS0045793,34
RTS0045794,24
RTS0045795,20
RTS0045796,25
RTS0045797,24
RTS0045798,18
RTS0045799,25
RTS0045800,23
RTS0045801,33
RTS0045802,14
RTS0045803,24
RTS0045804,17
RTS0045805,19
RTS0045806,25
RTS0045807,18
RTS0045808,13
RTS0045809,19
RTS0045810,8
RTS0045811,20
RTS0045812,20
RTS0045813,17
RTS0045814,16
RTS0045815,22
RTS0045816,11
RTS0045817,20
RTS0045818,21
RTS0045819,26
RTS0045820,14
RTS0045821,19
RTS0045822,22
RTS0045823,29
RTS0045824,24
RTS0045825,22
RTS0045826,19
RTS0045827,25
RTS0045828,52
RTS0045829,18
RTS0045830,22
RTS0045831,19
RTS0045832,17
RTS0045833,18
RTS0045834,22
RTS0045835,30
RTS0045836,55
RTS0045837,17
RTS0045838,61
RTS0045840,22
RTS0045841,30
RTS0045842,21
RTS0045843,18
RTS0045844,27
RTS0045845,22
RTS0045846,263
RTS0045848,31
RTS0045849,434
RTS0045851,13
RTS0045852,11
RTS0045853,16
RTS0045854,23
RTS0045855,24
RTS0045856,25
RTS0045857,17
RTS0045858,16
RTS0045859,20
RTS0045860,14
RTS0045861,12
RTS0045862,33
RTS0045863,30
RTS0045864,26
RTS0045865,44
RTS0045866,25
RTS0045867,18
RTS0045868,36
RTS0045869,13
RTS0045870,13
RTS0045871,22
RTS0045872,41
RTS0045873,52
RTS0045874,20
RTS0045875,42
RTS0045876,12
RTS0045877,30
RTS0045878,6
RTS0045879,41
RTS0045880,14
RTS0045881,10
RTS0045882,23
RTS0045883,23
RTS0045884,21
RTS0045886,66
RTS0045887,20
RTS0045888,16
RTS0045889,20
RTS0045890,17
RTS0045891,20
RTS0045892,20
RTS0045893,18
RTS0045894,60
RTS0045895,19
RTS0045896,37
RTS0045897,28
RTS0045898,17
RTS0045899,17
RTS0045900,31
RTS0045901,15
RTS0045902,15
RTS0045903,18
RTS0045904,16
RTS0045905,29
RTS0045906,18
RTS0045907,26
RTS0045908,18
RTS0045909,15
RTS0045910,20
RTS0045911,20
RTS0045912,16
RTS0045913,20
RTS0045914,14
RTS0045915,20
RTS0045916,19
RTS0045917,14
RTS0045918,16
RTS0045919,26
RTS0045920,38
RTS0045921,22
RTS0045922,20
RTS0045923,26
RTS0045924,31
RTS0045925,31
RTS0045926,26
RTS0045927,21
RTS0045928,23
RTS0045929,22
RTS0045930,28
RTS0045931,31
RTS0045932,14
RTS0045933,26
RTS0045935,29
RTS0045939,26
RTS0045940,19
RTS0045941,26
RTS0045942,25
RTS0045943,99
RTS0045944,20
RTS0045945,23
RTS0045946,18
RTS0045947,12
RTS0045948,16
RTS0045949,28
RTS0045950,23
RTS0045951,20
RTS0045952,21
RTS0045953,28
RTS0045954,32
RTS0045955,18
RTS0045956,17
RTS0045957,19
RTS0045958,46
RTS0045959,21
RTS0045960,19
RTS0045961,21
RTS0045962,21
RTS0045963,25
RTS0045964,29
RTS0045965,21
RTS0045966,25
RTS0045967,14
RTS0045968,29
RTS0045969,40
RTS0045970,32
RTS0045971,22
RTS0045972,32
RTS0045973,24
RTS0045974,12
RTS0045975,21
RTS0045976,25
RTS0045977,17
RTS0045978,27
RTS0045979,14
RTS0045980,18
RTS0045981,39
RTS0045982,23
RTS0045983,35
RTS0045984,20
RTS0045985,20
RTS0045986,21
RTS0045987,28
RTS0045988,20
RTS0045989,20
RTS0045990,13
RTS0045991,20
RTS0045992,13
RTS0045993,27
RTS0045994,25
RTS0045995,11
RTS0045996,22
RTS0045997,13
RTS0045998,25
RTS0045999,14
RTS0046000,16
RTS0046001,20
RTS0046002,20
RTS0046003,16
RTS0046004,21
RTS0046005,51
RTS0046006,19
RTS0046007,19
RTS0046008,22
RTS0046009,26
RTS0046010,22
RTS0046011,21
RTS0046012,15
RTS0046013,20
RTS0046014,16
RTS0046015,19
RTS0046016,25
RTS0046017,14
RTS0046018,15
RTS0046019,17
RTS0046020,18
RTS0046021,25
RTS0046022,20
RTS0046023,29
RTS0046024,13
RTS0046025,25
RTS0046026,23
RTS0046027,21
RTS0046028,30
RTS0046029,19
RTS0046030,24
RTS0046031,24
RTS0046032,9
RTS0046033,17
RTS0046034,22
RTS0046035,15
RTS0046036,26
RTS0046037,18
RTS0046038,16
RTS0046039,17
RTS0046040,13
RTS0046041,26
RTS0046042,15
RTS0046043,20
RTS0046044,18
RTS0046045,21
RTS0046046,17
RTS0046047,14
RTS0046048,31
RTS0046049,21
RTS0046050,26
RTS0046051,22
RTS0046052,35
RTS0046053,29
RTS0046054,24
RTS0046055,44
RTS0046056,26
RTS0046057,21
RTS0046058,35
RTS0046059,31
RTS0046060,14
RTS0046061,29
RTS0046062,22
RTS0046063,15
RTS0046064,17
RTS0046065,17
RTS0046066,15
RTS0046067,16
RTS0046068,20
RTS0046069,21
RTS0046070,39
RTS0046071,34
RTS0046072,21
RTS0046073,28
RTS0046074,21
RTS0046075,22
RTS0046076,26
RTS0046077,20
RTS0046078,23
RTS0046079,16
RTS0046080,18
RTS0046081,21
RTS0046082,19
RTS0046083,15
RTS0046084,32
RTS0046085,23
RTS0046086,28
RTS0046087,23
RTS0046088,34
RTS0046089,18
RTS0046090,18
RTS0046091,17
RTS0046092,99
RTS0046093,24
RTS0046094,19
RTS0046095,22
RTS0046096,21
RTS0046097,26
RTS0046098,27
RTS0046099,26
RTS0046100,25
RTS0046101,19
RTS0046102,15
RTS0046103,19
RTS0046104,35
RTS0046105,20
RTS0046106,18
RTS0046107,23
RTS0046108,16
RTS0046109,23
RTS0046110,15
RTS0046111,23
RTS0046112,15
RTS0046113,10
RTS0046114,14
RTS0046115,26
RTS0046116,22
RTS0046117,32
RTS0046119,28
RTS0046121,26
RTS0046122,23
RTS0046123,20
RTS0046124,13
RTS0046125,16
RTS0046126,11
RTS0046127,19
RTS0046128,20
RTS0046129,20
RTS0046130,22
RTS0046131,14
RTS0046132,17
RTS0046133,19
RTS0046134,30
RTS0046135,20
RTS0046136,16
RTS0046137,33
RTS0046138,10
RTS0046140,30
RTS0046141,16
RTS0046142,20
RTS0046143,16
RTS0046144,14
RTS0046145,19
RTS0046146,20
RTS0046147,30
RTS0046148,26
RTS0046149,17
RTS0046150,22
RTS0046152,18
RTS0046153,17
RTS0046154,19
RTS0046155,36
RTS0046156,14
RTS0046157,23
RTS0046158,31
RTS0046159,16
RTS0046160,19
RTS0046161,14
RTS0046162,22
RTS0046163,20
RTS0046164,33
RTS0046165,25
RTS0046166,18
RTS0046167,16
RTS0046168,29
RTS0046169,18
RTS0046170,38
RTS0046171,18
RTS0046172,20
RTS0046173,9
RTS0046174,17
RTS0046175,29
RTS0046176,18
RTS0046177,14
RTS0046178,22
RTS0046179,20
RTS0046180,20
RTS0046181,17
RTS0046182,33
RTS0046183,102
RTS0046184,13
RTS0046185,22
RTS0046186,18
RTS0046187,22
RTS0046188,26
RTS0046191,25
RTS0046193,5
RTS0046194,20
RTS0046195,23
RTS0046196,18
RTS0046197,22
RTS0046198,30
RTS0046199,18
RTS0046200,32
RTS0046201,17
RTS0046202,27
RTS0046203,16
RTS0046204,24
RTS0046205,32
RTS0046206,33
RTS0046207,17
RTS0046208,25
RTS0046209,18
RTS0046210,14
RTS0046211,17
RTS0046212,18
RTS0046213,35
RTS0046214,16
RTS0046215,17
RTS0046216,16
RTS0046217,21
RTS0046218,37
RTS0046219,9
RTS0046220,24
RTS0046221,19
RTS0046222,30
RTS0046223,10
RTS0046224,20
RTS0046225,25
RTS0046226,18
RTS0046227,25
RTS0046228,29
RTS0046229,22
RTS0046230,24
RTS0046231,17
RTS0046232,28
RTS0046233,17
RTS0046234,27
RTS0046235,16
RTS0046236,20
RTS0046237,20
RTS0046238,18
RTS0046239,24
RTS0046240,21
RTS0046241,33
RTS0046242,28
RTS0046243,19
RTS0046244,30
RTS0046245,21
RTS0046246,46
RTS0046247,21
RTS0046248,18
RTS0046249,25
RTS0046250,20
RTS0046251,13
RTS0046252,30
RTS0046253,29
RTS0046254,20
RTS0046255,12
RTS0046256,17
RTS0046257,23
RTS0046258,16
RTS0046259,9
RTS0046260,19
RTS0046261,31
RTS0046262,19
RTS0046263,17
RTS0046264,30
RTS0046265,22
RTS0046266,23
RTS0046267,18
RTS0046268,19
RTS0046269,20
RTS0046270,24
RTS0046271,16
RTS0046272,26
RTS0046273,26
RTS0046274,19
RTS0046275,10
RTS0046276,17
RTS0046277,15
RTS0046278,11
RTS0046279,34
RTS0046280,16
RTS0046281,17
RTS0046282,20
RTS0046283,18
RTS0046284,10
RTS0046285,14
RTS0046286,32
RTS0046287,29
RTS0046288,22
RTS0046289,31
RTS0046290,26
RTS0046291,21
RTS0046292,16
RTS0046293,13
RTS0046294,19
RTS0046295,209
RTS0046296,13
RTS0046297,136
RTS0046298,28
RTS0046299,28
RTS0046300,17
RTS0046301,25
RTS0046302,12
RTS0046303,22
RTS0046304,19
RTS0046305,21
RTS0046306,15
RTS0046307,17
RTS0046308,21
RTS0046309,22
RTS0046310,23
RTS0046311,18
RTS0046312,20
RTS0046313,18
RTS0046314,32
RTS0046315,21
RTS0046316,28
RTS0046317,27
RTS0046318,22
RTS0046319,19
RTS0046320,23
RTS0046321,29
RTS0046322,22
RTS0046323,19
RTS0046324,13
RTS0046325,24
RTS0046326,21
RTS0046327,31
RTS0046328,24
RTS0046329,26
RTS0046330,17
RTS0046331,19
RTS0046332,15
RTS0046333,23
RTS0046334,48
RTS0046335,38
RTS0046336,33
RTS0046342,21
RTS0046343,21
RTS0046344,30
RTS0046345,10
RTS0046346,19
RTS0046347,21
RTS0046348,16
RTS0046349,22
RTS0046350,26
RTS0046351,22
RTS0046352,54
RTS0046353,27
RTS0046354,26
RTS0046355,19
RTS0046356,18
RTS0046357,20
RTS0046358,14
RTS0046359,25
RTS0046360,22
RTS0046361,16
RTS0046362,19
RTS0046363,24
RTS0046364,18
RTS0046365,21
RTS0046366,23
RTS0046367,19
RTS0046368,22
RTS0046369,17
RTS0046370,23
RTS0046371,21
RTS0046372,26
RTS0046373,18
RTS0046374,18
RTS0046375,23
RTS0046376,21
RTS0046377,16
RTS0046378,21
RTS0046379,22
RTS0046380,21
RTS0046381,22
RTS0046382,24
RTS0046383,29
RTS0046384,22
RTS0046385,17
RTS0046386,17
RTS0046387,23
RTS0046388,20
RTS0046389,18
RTS0046390,19
RTS0046391,26
RTS0046392,15
RTS0046393,8
RTS0046394,21
RTS0046395,28
RTS0046396,15
RTS0046397,21
RTS0046398,16
RTS0046399,21
RTS0046400,15
RTS0046401,24
RTS0046402,18
RTS0046403,20
RTS0046404,23
RTS0046405,22
RTS0046406,19
RTS0046407,31
RTS0046408,17
RTS0046409,22
RTS0046410,29
RTS0046411,29
RTS0046412,24
RTS0046413,21
RTS0046414,25
RTS0046415,17
RTS0046416,22
RTS0046417,23
RTS0046418,46
RTS0046419,23
RTS0046420,32
RTS0046421,20
RTS0046422,19
RTS0046423,27
RTS0046424,14
RTS0046425,21
RTS0046426,25
RTS0046427,19
RTS0046428,19
RTS0046429,22
RTS0046430,24
RTS0046431,21
RTS0046432,16
RTS0046433,21
RTS0046434,21
RTS0046435,30
RTS0046439,17
RTS0046440,18
RTS0046441,33
RTS0046442,17
RTS0046443,23
RTS0046444,38
RTS0046445,24
RTS0046446,12
RTS0046447,15
RTS0046448,24
RTS0046449,25
RTS0046450,34
RTS0046451,28
RTS0046452,23
RTS0046453,21
RTS0046454,24
RTS0046455,20
RTS0046456,18
RTS0046457,19
RTS0046458,24
RTS0046459,25
RTS0046460,23
RTS0046461,18
RTS0046462,27
RTS0046463,15
RTS0046464,16
RTS0046466,16
RTS0046468,25
RTS0046469,12
RTS0046470,30
RTS0046471,16
RTS0046472,16
RTS0046473,11
RTS0046474,22
RTS0046475,46
RTS0046476,20
RTS0046477,22
RTS0046478,28
RTS0046479,27
RTS0046480,20
RTS0046481,20
RTS0046482,30
RTS0046483,33
RTS0046484,16
RTS0046485,23
RTS0046486,19
RTS0046487,29
RTS0046488,16
RTS0046489,26
RTS0046490,23
RTS0046491,23
RTS0046492,17
RTS0046493,23
RTS0046494,10
RTS0046495,23
RTS0046496,19
RTS0046497,20
RTS0046498,20
RTS0046499,15
RTS0046500,21
RTS0046501,22
RTS0046502,13
RTS0046503,9
RTS0046504,22
RTS0046505,14
RTS0046506,21
RTS0046507,19
RTS0046508,18
RTS0046509,23
RTS0046510,31
RTS0046511,19
RTS0046512,16
RTS0046513,18
RTS0046514,18
RTS0046515,47
RTS0046516,25
RTS0046517,45
RTS0046518,15
RTS0046519,22
RTS0046520,21
RTS0046521,26
RTS0046522,19
RTS0046524,14
RTS0046525,17
RTS0046526,26
RTS0046527,18
RTS0046528,24
RTS0046529,17
RTS0046530,13
RTS0046531,18
RTS0046532,34
RTS0046533,21
RTS0046534,26
RTS0046535,15
RTS0046536,31
RTS0046537,27
RTS0046538,18
RTS0046539,18
RTS0046540,12
RTS0046541,25
RTS0046542,21
RTS0046543,16
RTS0046544,27
RTS0046545,34
RTS0046546,28
RTS0046548,27
RTS0046549,17
RTS0046550,26
RTS0046551,26
RTS0046552,29
RTS0046553,130
RTS0046554,19
RTS0046555,22
RTS0046556,23
RTS0046557,29
RTS0046558,15
RTS0046559,16
RTS0046560,19
RTS0046561,27
RTS0046562,31
RTS0046563,8
RTS0046564,22
RTS0046565,32
RTS0046566,27
RTS0046567,28
RTS0046568,20
RTS0046569,21
RTS0046570,22
RTS0046571,32
RTS0046572,13
RTS0046573,27
RTS0046574,21
RTS0046575,20
RTS0046577,22
RTS0046578,24
RTS0046580,41
RTS0046581,25
RTS0046582,20
RTS0046583,19
RTS0046584,19
RTS0046585,23
RTS0046586,13
RTS0046587,18
RTS0046588,22
RTS0046589,16
RTS0046590,18
RTS0046591,26
RTS0046592,9
RTS0046593,23
RTS0046594,19
RTS0046595,36
RTS0046596,41
RTS0046597,28
RTS0046598,23
RTS0046599,17
RTS0046600,21
RTS0046601,19
RTS0046602,27
RTS0046603,25
RTS0046604,31
RTS0046605,22
RTS0046606,34
RTS0046607,20
RTS0046608,17
RTS0046609,34
RTS0046610,11
RTS0046611,26
RTS0046612,34
RTS0046613,20
RTS0046614,30
RTS0046615,13
RTS0046616,14
RTS0046617,25
RTS0046618,22
RTS0046619,25
RTS0046620,21
RTS0046621,29
RTS0046622,36
RTS0046623,28
RTS0046624,17
RTS0046625,21
RTS0046626,18
RTS0046627,21
RTS0046628,30
RTS0046629,30
RTS0046630,20
RTS0046631,13
RTS0046632,25
RTS0046633,28
RTS0046634,16
RTS0046635,24
RTS0046636,24
RTS0046637,18
RTS0046638,29
RTS0046639,17
RTS0046640,18
RTS0046641,22
RTS0046642,13
RTS0046643,25
RTS0046644,21
RTS0046645,17
RTS0046646,21
RTS0046647,18
RTS0046648,19
RTS0046649,22
RTS0046650,35
RTS0046651,19
RTS0046652,20
RTS0046653,33
RTS0046654,22
RTS0046655,19
RTS0046656,37
RTS0046657,19
RTS0046658,28
RTS0046659,32
RTS0046660,17
RTS0046661,16
RTS0046662,24
RTS0046663,21
RTS0046664,17
RTS0046665,28
RTS0046666,22
RTS0046667,23
RTS0046668,16
RTS0046669,17
RTS0046670,27
RTS0046671,16
RTS0046672,25
RTS0046673,20
RTS0046674,21
RTS0046675,24
RTS0046676,10
RTS0046677,10
RTS0046678,23
RTS0046679,24
RTS0046680,17
RTS0046681,15
RTS0046682,28
RTS0046683,15
RTS0046684,27
RTS0046685,19
RTS0046686,35
RTS0046687,31
RTS0046688,23
RTS0046689,20
RTS0046690,19
RTS0046691,16
RTS0046692,26
RTS0046693,25
RTS0046694,18
RTS0046695,17
RTS0046696,35
RTS0046697,43
RTS0046698,35
RTS0046699,17
RTS0046700,19
RTS0046701,35
RTS0046702,35
RTS0046703,33
RTS0046704,32
RTS0046705,36
RTS0046706,24
RTS0046707,29
RTS0046708,21
RTS0046709,24
RTS0046710,23
RTS0046711,29
RTS0046712,14
RTS0046713,19
RTS0046714,23
RTS0046715,10
RTS0046716,18
RTS0046717,29
RTS0046718,26
RTS0046719,17
RTS0046720,20
RTS0046721,22
RTS0046722,40
RTS0046723,14
RTS0046724,18
RTS0046725,16
RTS0046726,25
RTS0046727,35
RTS0046728,14
RTS0046729,26
RTS0046730,20
RTS0046731,19
RTS0046732,11
RTS0046733,18
RTS0046734,28
RTS0046735,12
RTS0046736,19
RTS0046737,20
RTS0046738,24
RTS0046739,16
RTS0046740,28
RTS0046741,46
RTS0046742,22
RTS0046743,30
RTS0046744,23
RTS0046745,43
RTS0046746,20
RTS0046747,19
RTS0046748,59
RTS0046749,37
RTS0046750,25
RTS0046751,28
RTS0046752,29
RTS0046753,19
RTS0046754,18
RTS0046755,20
RTS0046756,39
RTS0046757,20
RTS0046758,14
RTS0046759,47
RTS0046760,86
RTS0046761,33
RTS0046763,32
RTS0046764,22
RTS0046765,17
RTS0046766,20
RTS0046767,19
RTS0046768,29
RTS0046769,39
RTS0046770,22
RTS0046771,27
RTS0046772,30
RTS0046773,16
RTS0046774,28
RTS0046775,28
RTS0046777,34
RTS0046778,18
RTS0046779,17
RTS0046780,28
RTS0046781,24
RTS0046782,19
RTS0046783,28
RTS0046784,24
RTS0046785,29
RTS0046790,26
RTS0046791,15
RTS0046792,39
RTS0046793,27
RTS0046794,27
RTS0046795,19
RTS0046796,29
RTS0046797,15
RTS0046798,22
RTS0046799,21
RTS0046800,27
RTS0046801,46
RTS0046802,28
RTS0046803,11
RTS0046804,24
RTS0046805,27
RTS0046806,17
RTS0046807,19
RTS0046808,17
RTS0046809,17
RTS0046810,13
RTS0046811,20
RTS0046812,18
RTS0046813,16
RTS0046814,23
RTS0046815,19
RTS0046816,15
RTS0046817,24
RTS0046818,14
RTS0046819,27
RTS0046820,35
RTS0046821,28
RTS0046822,26
RTS0046823,23
RTS0046824,26
RTS0046825,24
RTS0046826,18
RTS0046827,20
RTS0046828,25
RTS0046829,40
RTS0046830,23
RTS0046831,19
RTS0046832,23
RTS0046833,4
RTS0046835,19
RTS0046836,137
RTS0046837,18
RTS0046838,20
RTS0046839,21
RTS0046840,16
RTS0046841,19
RTS0046842,36
RTS0046843,17
RTS0046846,24
RTS0046849,17
RTS0046850,24
RTS0046851,17
RTS0046852,17
RTS0046853,6
RTS0046854,18
RTS0046855,19
RTS0046856,13
RTS0046857,18
RTS0046858,51
RTS0046859,24
RTS0046860,25
RTS0046861,23
RTS0046862,34
RTS0046863,21
RTS0046864,28
RTS0046866,43
RTS0046867,16
RTS0046868,22
RTS0046869,22
RTS0046870,35
RTS0046871,22
RTS0046872,24
RTS0046873,24
RTS0046874,21
RTS0046875,22
RTS0046876,22
RTS0046877,28
RTS0046878,27
RTS0046879,22
RTS0046880,24
RTS0046881,42
RTS0046882,30
RTS0046885,26
RTS0046886,24
RTS0046887,23
RTS0046889,24
RTS0046890,17
RTS0046891,33
RTS0046892,23
RTS0046893,11
RTS0046894,25
RTS0046895,18
RTS0046897,77
RTS0046898,14
RTS0046899,28
RTS0046900,27
RTS0046902,19
RTS0046903,26
RTS0046904,18
RTS0046905,21
RTS0046906,19
RTS0046907,27
RTS0046908,14
RTS0046909,42
RTS0046910,16
RTS0046911,24
RTS0046912,34
RTS0046913,24
RTS0046914,25
RTS0046915,22
RTS0046916,31
RTS0046918,22
RTS0046919,35
RTS0046920,20
RTS0046921,28
RTS0046922,22
RTS0046923,20
RTS0046924,17
RTS0046925,20
RTS0046926,22
RTS0046927,16
RTS0046928,22
RTS0046929,16
RTS0046930,26
RTS0046931,22
RTS0046933,21
RTS0046934,17
RTS0046935,17
RTS0046936,24
RTS0046937,20
RTS0046938,23
RTS0046939,21
RTS0046940,19
RTS0046941,16
RTS0046942,19
RTS0046943,24
RTS0046944,15
RTS0046946,24
RTS0046947,15
RTS0046948,20
RTS0046949,26
RTS0046950,19
RTS0046951,28
RTS0046952,14
RTS0046954,9
RTS0046955,19
RTS0046956,17
RTS0046957,19
RTS0046958,19
RTS0046959,22
RTS0046960,24
RTS0046961,22
RTS0046962,22
RTS0046963,8
RTS0046965,15
RTS0046966,21
RTS0046967,30
RTS0046968,28
RTS0047054,23
RTS0047055,24
RTS0047056,23
RTS0047057,17
RTS0047058,32
RTS0047060,20
RTS0047061,22
RTS0047062,29
RTS0047063,19
RTS0047064,12
RTS0047065,19
RTS0047066,22
RTS0047067,15
RTS0047068,17
RTS0047069,14
RTS0047070,21
RTS0047071,22
RTS0047072,27
RTS0047073,25
RTS0047074,16
RTS0047075,18
RTS0047076,23
RTS0047077,26
RTS0047078,22
RTS0047079,12
RTS0047080,48
RTS0047081,29
RTS0047082,18
RTS0047083,37
RTS0047084,19
RTS0047085,17
RTS0047086,26
RTS0047087,14
RTS0047088,19
RTS0047089,26
RTS0047091,16
RTS0047092,25
RTS0047093,16
RTS0047094,15
RTS0047095,24
RTS0047096,15
RTS0047097,16
RTS0047098,17
RTS0047099,16
RTS0047100,29
RTS0047101,25
RTS0047102,27
RTS0047103,30
RTS0047104,13
RTS0047105,45
RTS0047106,18
RTS0047107,44
RTS0047108,36
RTS0047109,27
RTS0047110,29
RTS0047111,22
RTS0047112,23
RTS0047113,30
RTS0047114,38
RTS0047115,31
RTS0047116,33
RTS0047117,23
RTS0047118,30
RTS0047119,18
RTS0047120,27
RTS0047121,31
RTS0047122,32
RTS0047123,26
RTS0047124,64
RTS0047125,27
RTS0047126,23
RTS0047127,33
RTS0047128,10
RTS0047129,24
RTS0047130,17
RTS0047131,27
RTS0047132,28
RTS0047133,22
RTS0047134,23
RTS0047135,34
RTS0047136,46
RTS0047137,24
RTS0047138,41
RTS0047139,25
RTS0047140,21
RTS0047141,18
RTS0047142,12
RTS0047143,17
RTS0047144,22
RTS0047145,27
RTS0047146,19
RTS0047147,18
RTS0047148,39
RTS0047149,13
RTS0047150,44
RTS0047151,20
RTS0047152,23
RTS0047153,17
RTS0047154,53
RTS0047156,20
RTS0047157,31
RTS0047158,35
RTS0047159,26
RTS0047160,31
RTS0047165,16
RTS0047166,20
RTS0047167,10
RTS0047168,20
RTS0047169,23
RTS0047170,15
RTS0047171,12
RTS0047172,12
RTS0047173,33
RTS0047174,23
RTS0047175,18
RTS0047176,18
RTS0047177,27
RTS0047178,21
RTS0047179,23
RTS0047180,19
RTS0047181,36
RTS0047182,18
RTS0047183,28
RTS0047184,22
RTS0047185,9
RTS0047186,23
RTS0047187,20
RTS0047188,22
RTS0047189,25
RTS0047190,22
RTS0047191,18
RTS0047192,28
RTS0047193,18
RTS0047194,18
RTS0047195,16
RTS0047196,24
RTS0047197,27
RTS0047198,13
RTS0047199,22
RTS0047200,28
RTS0047201,22
RTS0047202,8
RTS0047203,21
RTS0047204,27
RTS0047205,34
RTS0047206,24
RTS0047207,26
RTS0047208,47
RTS0047209,24
RTS0047210,178
RTS0047211,94
RTS0047212,25
RTS0047213,17
RTS0047214,24
RTS0047215,22
RTS0047216,20
RTS0047217,20
RTS0047218,26
RTS0047219,32
RTS0047220,13
RTS0047221,13
RTS0047222,17
RTS0047223,14
RTS0047225,38
RTS0047226,25
RTS0047229,19
RTS0047230,30
RTS0047231,21
RTS0047232,19
RTS0047233,15
RTS0047234,17
RTS0047235,26
RTS0047236,14
RTS0047237,24
RTS0047238,19
RTS0047239,39
RTS0047240,17
RTS0047241,18
RTS0047242,21
RTS0047243,51
RTS0047244,25
RTS0047245,22
RTS0047246,8
RTS0047247,15
RTS0047248,15
RTS0047249,17
RTS0047250,13
RTS0047252,41
RTS0047253,22
RTS0047254,27
RTS0047255,16
RTS0047256,26
RTS0047257,24
RTS0047258,19
RTS0047259,32
RTS0047260,34
RTS0047261,21
RTS0047262,19
RTS0047263,24
RTS0047264,88
RTS0047266,21
RTS0047267,50
RTS0047268,14
RTS0047269,21
RTS0047270,65
RTS0047271,28
RTS0047272,23
RTS0047273,18
RTS0047274,30
RTS0047276,20
RTS0047277,23
RTS0047278,20
RTS0047279,34
RTS0047280,17
RTS0047281,26
RTS0047282,57
RTS0047283,27
RTS0047284,21
RTS0047290,21
RTS0047291,34
RTS0047292,17
RTS0047293,28
RTS0047294,24
RTS0047295,11
RTS0047296,49
RTS0047297,32
RTS0047298,26
RTS0047299,21
RTS0047300,23
RTS0047301,37
RTS0047302,21
RTS0047303,26
RTS0047304,18
RTS0047305,27
RTS0047306,28
RTS0047307,31
RTS0047308,30
RTS0047309,18
RTS0047310,22
RTS0047311,20
RTS0047312,20
RTS0047313,20
RTS0047314,27
RTS0047315,23
RTS0047316,27
RTS0047317,23
RTS0047318,18
RTS0047319,18
RTS0047320,35
RTS0047321,68
RTS0047322,19
RTS0047323,19
RTS0047324,20
RTS0047325,42
RTS0047326,21
RTS0047327,24
RTS0047328,21
RTS0047329,17
RTS0047331,37
RTS0047332,14
RTS0047333,24
RTS0047334,21
RTS0047335,17
RTS0047336,24
RTS0047337,11
RTS0047338,30
RTS0047339,19
RTS0047340,23
RTS0047341,30
RTS0047342,25
RTS0047343,22
RTS0047344,24
RTS0047345,19
RTS0047346,14
RTS0047348,20
RTS0047349,28
RTS0047350,25
RTS0047351,30
RTS0047352,44
RTS0047353,32
RTS0047354,29
RTS0047356,21
RTS0047357,17
RTS0047358,11
RTS0047359,18
RTS0047360,17
RTS0047361,15
RTS0047362,13
RTS0047363,19
RTS0047364,14
RTS0047365,8
RTS0047366,18
RTS0047367,18
RTS0047368,20
RTS0047369,33
RTS0047370,26
RTS0047373,21
RTS0047374,23
RTS0047375,13
RTS0047376,25
RTS0047377,23
RTS0047378,27
RTS0047379,26
RTS0047380,34
RTS0047381,20
RTS0047382,19
RTS0047383,27
RTS0047384,24
RTS0047385,25
RTS0047386,60
RTS0047387,14
RTS0047388,22
RTS0047389,26
RTS0047390,20
RTS0047391,23
RTS0047392,8
RTS0047393,13
RTS0047394,12
RTS0047395,13
RTS0047396,51
RTS0047397,17
RTS0047398,17
RTS0047399,31
RTS0047400,21
RTS0047401,19
RTS0047402,27
RTS0047403,26
RTS0047404,41
RTS0047405,33
RTS0047406,17
RTS0047407,36
RTS0047408,23
RTS0047409,35
RTS0047410,28
RTS0047411,26
RTS0047412,20
RTS0047413,15
RTS0047414,19
RTS0047415,32
RTS0047417,9
RTS0047418,21
RTS0047419,11
RTS0047420,18
RTS0047421,23
RTS0047422,20
RTS0047423,19
RTS0047424,20
RTS0047425,16
RTS0047426,16
RTS0047427,27
RTS0047428,22
RTS0047429,19
RTS0047430,28
RTS0047431,18
RTS0047432,32
RTS0047433,21
RTS0047434,19
RTS0047435,32
RTS0047436,30
RTS0047437,7
RTS0047438,21
RTS0047439,17
RTS0047440,10
RTS0047441,19
RTS0047442,17
RTS0047445,17
RTS0047446,29
RTS0047447,29
RTS0047448,10
RTS0047449,18
RTS0047450,17
RTS0047451,20
RTS0047452,24
RTS0047453,16
RTS0047454,20
RTS0047455,22
RTS0047456,18
RTS0047457,23
RTS0047458,17
RTS0047459,32
RTS0047460,19
RTS0047461,20
RTS0047462,30
RTS0047463,18
RTS0047464,30
RTS0047465,25
RTS0047466,28
RTS0047467,23
RTS0047468,19
RTS0047469,25
RTS0047471,20
RTS0047472,12
RTS0047473,24
RTS0047474,18
RTS0047475,12
RTS0047476,20
RTS0047477,19
RTS0047479,20
RTS0047480,20
RTS0047481,23
RTS0047482,13
RTS0047483,16
RTS0047484,28
RTS0047485,18
RTS0047486,23
RTS0047487,21
RTS0047488,37
RTS0047489,23
RTS0047490,21
RTS0047491,25
RTS0047492,42
RTS0047493,37
RTS0047494,24
RTS0047495,35
RTS0047496,11
RTS0047497,24
RTS0047498,18
RTS0047499,15
RTS0047500,18
RTS0047501,14
RTS0047502,20
RTS0047503,19
RTS0047504,18
RTS0047505,16
RTS0047506,44
RTS0047507,19
RTS0047508,21
RTS0047509,19
RTS0047510,10
RTS0047511,15
RTS0047512,17
RTS0047513,25
RTS0047514,14
RTS0047515,33
RTS0047516,14
RTS0047517,34
RTS0047518,20
RTS0047520,25
RTS0047521,31
RTS0047522,17
RTS0047523,20
RTS0047524,19
RTS0047525,18
RTS0047526,15
RTS0047527,21
RTS0047528,20
RTS0047529,24
RTS0047530,29
RTS0047531,22
RTS0047532,22
RTS0047533,16
RTS0047534,18
RTS0047535,16
RTS0047536,25
RTS0047537,42
RTS0047538,26
RTS0047540,15
RTS0047541,29
RTS0047543,20
RTS0047544,20
RTS0047545,25
RTS0047546,17
RTS0047547,19
RTS0047548,38
RTS0047549,25
RTS0047550,26
RTS0047551,28
RTS0047552,18
RTS0047553,27
RTS0047558,18
RTS0047559,22
RTS0047560,18
RTS0047561,26
RTS0047562,15
RTS0047563,19
RTS0047564,25
RTS0047565,21
RTS0047566,23
RTS0047567,19
RTS0047568,28
RTS0047569,37
RTS0047570,16
RTS0047571,21
RTS0047572,16
RTS0047573,20
RTS0047574,17
RTS0047575,12
RTS0047576,9
RTS0047577,21
RTS0047578,27
RTS0047579,22
RTS0047580,17
RTS0047581,27
RTS0047582,26
RTS0047583,8
RTS0047584,10
RTS0047585,20
RTS0047586,20
RTS0047587,15
RTS0047588,27
RTS0047590,20
RTS0047591,16
RTS0047592,15
RTS0047593,23
RTS0047594,29
RTS0047595,13
RTS0047596,30
RTS0047597,21
RTS0047598,16
RTS0047599,16
RTS0047600,21
RTS0047601,32
RTS0047602,25
RTS0047603,27
RTS0047604,21
RTS0047606,16
RTS0047613,25
RTS0047614,18
RTS0047615,31
RTS0047616,26
RTS0047617,26
RTS0047618,24
RTS0047619,24
RTS0047620,14
RTS0047621,28
RTS0047622,21
RTS0047624,20
RTS0047625,20
RTS0047626,26
RTS0047627,23
RTS0047628,19
RTS0047629,20
RTS0047630,9
RTS0047631,23
RTS0047632,34
RTS0047633,10
RTS0047634,23
RTS0047635,17
RTS0047636,17
RTS0047637,22
RTS0047638,19
RTS0047639,23
RTS0047640,20
RTS0047641,13
RTS0047642,14
RTS0047643,21
RTS0047644,19
RTS0047645,20
RTS0047646,12
RTS0047647,12
RTS0047648,29
RTS0047649,24
RTS0047650,16
RTS0047651,15
RTS0047652,17
RTS0047653,19
RTS0047654,25
RTS0047656,33
RTS0047657,28
RTS0047658,17
RTS0047659,22
RTS0047660,6
RTS0047661,27
RTS0047662,26
RTS0047663,21
RTS0047664,16
RTS0047665,16
RTS0047666,15
RTS0047667,22
RTS0047668,22
RTS0047669,33
RTS0047670,27
RTS0047672,14
RTS0047673,22
RTS0047674,20
RTS0047675,22
RTS0047676,12
RTS0047677,19
RTS0047678,18
RTS0047679,17
RTS0047680,28
RTS0047681,22
RTS0047682,28
RTS0047684,21
RTS0047685,18
RTS0047686,22
RTS0047687,25
RTS0047688,18
RTS0047689,31
RTS0047691,16
RTS0047692,21
RTS0047693,27
RTS0047694,30
RTS0047695,24
RTS0047696,21
RTS0047697,25
RTS0047698,23
RTS0047699,20
RTS0047700,8
RTS0047701,38
RTS0047702,28
RTS0047703,16
RTS0047704,9
RTS0047705,11
RTS0047706,20
RTS0047707,23
RTS0047708,42
RTS0047709,18
RTS0047710,11
RTS0047711,30
RTS0047712,20
RTS0047713,19
RTS0047714,47
RTS0047715,20
RTS0047716,21
RTS0047717,37
RTS0047718,30
RTS0047720,17
RTS0047721,14
RTS0047722,12
RTS0047723,26
RTS0047724,31
RTS0047725,23
RTS0047726,24
RTS0047727,18
RTS0047728,35
RTS0047729,20
RTS0047730,18
RTS0047731,17
RTS0047732,19
RTS0047733,27
RTS0047734,22
RTS0047735,17
RTS0047736,30
RTS0047737,21
RTS0047738,15
RTS0047739,19
RTS0047740,22
RTS0047741,27
RTS0047742,23
RTS0047743,14
RTS0047744,24
RTS0047745,20
RTS0047746,22
RTS0047747,25
RTS0047748,23
RTS0047749,42
RTS0047750,15
RTS0047752,18
RTS0047753,22
RTS0047754,51
RTS0047755,45
RTS0047756,18
RTS0047757,23
RTS0047758,21
RTS0047759,21
RTS0047760,12
RTS0047761,17
RTS0047762,19
RTS0047763,35
RTS0047764,15
RTS0047765,27
RTS0047766,106
RTS0047767,16
RTS0047768,19
RTS0047769,9
RTS0047770,10
RTS0047771,18
RTS0047772,13
RTS0047773,20
RTS0047774,31
RTS0047775,8
RTS0047776,32
RTS0047777,26
RTS0047778,21
RTS0047779,18
RTS0047780,24
RTS0047781,20
RTS0047782,17
RTS0047783,22
RTS0047784,25
RTS0047785,19
RTS0047786,26
RTS0047787,28
RTS0047788,21
RTS0047789,27
RTS0047790,20
RTS0047791,24
RTS0047792,18
RTS0047793,19
RTS0047794,16
RTS0047795,13
RTS0047796,17
RTS0047797,28
RTS0047798,22
RTS0047799,18
RTS0047800,18
RTS0047801,15
RTS0047802,25
RTS0047803,20
RTS0047804,20
RTS0047805,19
RTS0047806,21
RTS0047807,12
RTS0047808,31
RTS0047809,14
RTS0047810,23
RTS0047811,25
RTS0047812,21
RTS0047813,27
RTS0047814,16
RTS0047816,19
RTS0047817,22
RTS0047818,23
RTS0047819,11
RTS0047820,12
RTS0047821,28
RTS0047822,28
RTS0047823,21
RTS0047824,32
RTS0047825,32
RTS0047826,22
RTS0047827,26
RTS0047828,29
RTS0047829,25
RTS0047830,18
RTS0047831,22
RTS0047832,20
RTS0047833,26
RTS0047834,22
RTS0047835,27
RTS0047836,21
RTS0047837,23
RTS0047838,22
RTS0047839,22
RTS0047840,24
RTS0047841,14
RTS0047842,24
RTS0047843,21
RTS0047844,18
RTS0047845,24
RTS0047846,16
RTS0047847,16
RTS0047848,35
RTS0047849,28
RTS0047850,11
RTS0047851,18
RTS0047852,19
RTS0047853,13
RTS0047854,30
RTS0047855,23
RTS0047856,12
RTS0047857,23
RTS0047858,20
RTS0047859,13
RTS0047860,10
RTS0047861,22
RTS0047862,12
RTS0047863,27
RTS0047864,19
RTS0047865,16
RTS0047866,18
RTS0047867,25
RTS0047868,15
RTS0047869,17
RTS0047870,20
RTS0047871,26
RTS0047872,26
RTS0047873,27
RTS0047874,24
RTS0047875,24
RTS0047876,25
RTS0047877,15
RTS0047878,12
RTS0047879,22
RTS0047880,17
RTS0047881,24
RTS0047882,28
RTS0047883,17
RTS0047884,18
RTS0047885,31
RTS0047886,16
RTS0047890,20
RTS0047891,14
RTS0047892,14
RTS0047893,38
RTS0047894,21
RTS0047895,25
RTS0047896,31
RTS0047897,26
RTS0047898,33
RTS0047899,27
RTS0047900,37
RTS0047901,21
RTS0047902,95
RTS0047903,20
RTS0047904,31
RTS0047905,27
RTS0047906,21
RTS0047907,14
RTS0047908,42
RTS0047909,21
RTS0047910,29
RTS0047912,28
RTS0047913,16
RTS0047914,15
RTS0047915,21
RTS0047916,15
RTS0047917,22
RTS0047919,25
RTS0047920,21
RTS0047921,16
RTS0047924,24
RTS0047925,15
RTS0047926,10
RTS0047927,18
RTS0047928,31
RTS0047929,12
RTS0047930,17
RTS0047931,25
RTS0047932,28
RTS0047933,22
RTS0047934,18
RTS0047935,17
RTS0047936,33
RTS0047937,43
RTS0047938,13
RTS0047939,16
RTS0047940,45
RTS0047941,32
RTS0047942,19
RTS0047943,18
RTS0047944,21
RTS0047945,23
RTS0047946,17
RTS0047947,17
RTS0047948,14
RTS0047949,21
RTS0047950,11
RTS0047951,16
RTS0047952,22
RTS0047953,29
RTS0047954,16
RTS0047956,31
RTS0047957,26
RTS0047958,25
RTS0047959,32
RTS0047960,24
RTS0047961,12
RTS0047963,18
RTS0047964,23
RTS0047965,24
RTS0047966,9
RTS0047967,28
RTS0047968,15
RTS0047969,25
RTS0047970,24
RTS0047972,25
RTS0047973,16
RTS0047974,43
RTS0047975,13
RTS0047976,21
RTS0047977,16
RTS0047978,22
RTS0047979,22
RTS0047980,22
RTS0047981,12
RTS0047982,14
RTS0047985,31
RTS0047986,18
RTS0047987,25
RTS0047988,26
RTS0047990,20
RTS0047991,26
RTS0047992,30
RTS0047993,20
RTS0047994,25
RTS0047995,13
RTS0047996,17
RTS0047997,22
RTS0047998,50
RTS0047999,20
RTS0048000,22
RTS0048001,28
RTS0048003,26
RTS0048005,16
RTS0048006,18
RTS0048008,14
RTS0048009,21
RTS0048012,27
RTS0048013,23
RTS0048014,17
RTS0048015,32
RTS0048016,28
RTS0048017,16
RTS0048018,11
RTS0048019,12
RTS0048020,29
RTS0048021,28
RTS0048022,24
RTS0048023,11
RTS0048024,16
RTS0048026,26
RTS0048027,21
RTS0048028,29
RTS0048029,5
RTS0048030,17
RTS0048031,16
RTS0048032,23
RTS0048033,22
RTS0048034,25
RTS0048035,34
RTS0048036,20
RTS0048037,21
RTS0048038,187
RTS0048040,20
RTS0048041,23
RTS0048042,17
RTS0048043,20
RTS0048044,16
RTS0048045,24
RTS0048046,26
RTS0048047,25
RTS0048048,22
RTS0048049,29
RTS0048050,12
RTS0048051,18
RTS0048052,16
RTS0048053,28
RTS0048054,21
RTS0048055,16
RTS0048056,21
RTS0048057,11
RTS0048058,20
RTS0048059,40
RTS0048060,28
RTS0048061,28
RTS0048062,20
RTS0048063,18
RTS0048064,18
RTS0048065,21
RTS0048066,14
RTS0048067,18
RTS0048068,36
RTS0048069,21
RTS0048070,12
RTS0048071,34
RTS0048072,9
RTS0048073,20
RTS0048074,12
RTS0048076,23
RTS0048077,14
RTS0048078,23
RTS0048079,23
RTS0048080,24
RTS0048081,22
RTS0048082,22
RTS0048084,13
RTS0048085,29
RTS0048086,15
RTS0048087,35
RTS0048088,17
RTS0048089,16
RTS0048090,27
RTS0048091,28
RTS0048092,18
RTS0048093,23
RTS0048094,19
RTS0048096,27
RTS0048097,27
RTS0048098,266
RTS0048099,48
RTS0048100,224
RTS0048101,24
RTS0048102,34
RTS0048104,26
RTS0048105,13
RTS0048106,19
RTS0048107,16
RTS0048108,62
RTS0048109,15
RTS0048110,29
RTS0048111,11
RTS0048112,14
RTS0048113,15
RTS0048114,16
RTS0048115,19
RTS0048116,19
RTS0048117,21
RTS0048118,20
RTS0048120,20
RTS0048126,13
RTS0048127,44
RTS0048129,45
RTS0048130,23
RTS0048131,17
RTS0048132,26
RTS0048133,15
RTS0048134,13
RTS0048135,51
RTS0048136,13
RTS0048138,27
RTS0048139,19
RTS0048140,21
RTS0048141,19
RTS0048142,28
RTS0048144,23
RTS0048145,22
RTS0048146,27
RTS0048147,13
RTS0048148,16
RTS0048149,18
RTS0048150,19
RTS0048151,20
RTS0048152,20
RTS0048153,27
RTS0048154,18
RTS0048155,20
RTS0048156,46
RTS0048158,19
RTS0048159,16
RTS0048160,43
RTS0048161,53
RTS0048162,21
RTS0048163,17
RTS0048164,45
RTS0048165,32
RTS0048166,35
RTS0048167,21
RTS0048168,21
RTS0048169,23
RTS0048170,15
RTS0048171,25
RTS0048172,23
RTS0048173,23
RTS0048175,24
RTS0048176,20
RTS0048177,22
RTS0048178,29
RTS0048179,21
RTS0048180,29
RTS0048181,40
RTS0048182,37
RTS0048183,19
RTS0048184,40
RTS0048185,27
RTS0048186,22
RTS0048188,23
RTS0048189,46
RTS0048190,25
RTS0048191,14
RTS0048192,25
RTS0048193,18
RTS0048194,21
RTS0048195,28
RTS0048196,15
RTS0048197,42
RTS0048198,18
RTS0048200,28
RTS0048201,14
RTS0048202,16
RTS0048203,13
RTS0048204,16
RTS0048205,23
RTS0048207,14
RTS0048208,13
RTS0048209,16
RTS0048210,22
RTS0048211,14
RTS0048212,17
RTS0048213,27
RTS0048214,23
RTS0048215,27
RTS0048216,16
RTS0048217,20
RTS0048218,23
RTS0048219,16
RTS0048220,26
RTS0048221,29
RTS0048222,17
RTS0048223,17
RTS0048224,20
RTS0048225,19
RTS0048226,15
RTS0048227,45
RTS0048228,13
RTS0048229,18
RTS0048230,16
RTS0048231,32
RTS0048232,20
RTS0048233,23
RTS0048234,25
RTS0048235,18
RTS0048236,17
RTS0048237,32
RTS0048238,26
RTS0048239,23
RTS0048240,13
RTS0048241,31
RTS0048242,21
RTS0048243,29
RTS0048244,22
RTS0048245,27
RTS0048246,29
RTS0049343,60
RTS0049344,28
RTS0049345,18
RTS0049346,18
RTS0049347,20
RTS0049348,84
RTS0049349,26
RTS0049350,19
RTS0049351,16
RTS0049352,19
RTS0049353,13
RTS0049354,25
RTS0049355,18
RTS0049356,20
RTS0049357,26
RTS0049358,14
RTS0049359,17
RTS0049360,24
RTS0049361,20
RTS0049362,22
RTS0049363,25
RTS0049364,30
RTS0049365,27
RTS0049366,21
RTS0049367,26
RTS0049368,24
RTS0049369,20
RTS0049370,11
RTS0049371,75
RTS0049372,21
RTS0049373,53
RTS0049374,28
RTS0049375,15
RTS0049376,15
RTS0049377,28
RTS0049378,30
RTS0049379,28
RTS0049380,40
RTS0049381,26
RTS0049382,26
RTS0049383,21
RTS0049384,23
RTS0049385,21
RTS0049386,24
RTS0049387,26
RTS0049388,21
RTS0049389,22
RTS0049390,25
RTS0049391,23
RTS0049392,54
RTS0049393,45
RTS0049394,25
RTS0049395,20
RTS0049396,44
RTS0049397,11
RTS0049398,37
RTS0049399,23
RTS0049400,26
RTS0049401,20
RTS0049402,36
RTS0049403,21
RTS0049404,32
RTS0049405,20
RTS0049406,18
RTS0049407,26
RTS0049408,25
RTS0049409,18
RTS0049410,20
RTS0049411,33
RTS0049412,13
RTS0049413,20
RTS0049414,25
RTS0049415,18
RTS0049416,17
RTS0049417,26
RTS0049418,26
RTS0049419,14
RTS0049420,15
RTS0049421,22
RTS0049422,13
RTS0049423,22
RTS0049424,38
RTS0049425,24
RTS0049426,34
RTS0049427,43
RTS0049428,17
RTS0049429,25
RTS0049430,19
RTS0049431,23
RTS0049432,28
RTS0049433,20
RTS0049434,15
RTS0049435,18
RTS0049436,30
RTS0049437,25
RTS0049438,18
RTS0049439,12
RTS0049440,12
RTS0049441,23
RTS0049442,20
RTS0049443,11
RTS0049444,30
RTS0049445,21
RTS0049446,16
RTS0049447,17
RTS0049448,18
RTS0049449,26
RTS0049450,20
RTS0049451,34
RTS0049452,33
RTS0049453,30
RTS0049454,14
RTS0049455,25
RTS0049456,14
RTS0049457,29
RTS0049458,32
RTS0049459,20
RTS0049460,18
RTS0049461,29
RTS0049462,30
RTS0049463,15
RTS0049464,21
RTS0049465,20
RTS0049466,19
RTS0049467,24
RTS0049468,29
RTS0049469,21
RTS0049470,37
RTS0049471,100
RTS0049472,28
RTS0049473,24
RTS0049474,24
RTS0049475,24
RTS0049476,32
RTS0049477,17
RTS0049478,16
RTS0049479,615
RTS0049480,30
RTS0049481,10
RTS0049482,17
RTS0049483,16
RTS0049484,23
RTS0049485,26
RTS0997079,9
RTS0997080,26
RTS0997081,14
RTS0997082,14
RTS0997083,13
RTS0997084,25
RTS0997085,14
RTS0997086,10
RTS0997087,19
RTS0997088,377
RTS0997089,772
RTS0997090,41
RTS0997091,17
RTS0997092,17
RTS0997093,11
RTS0997094,6
RTS0997095,13
RTS0997096,23
RTS0997097,4
RTS0997098,16
RTS0997099,24
RTS0997100,21
RTS0997101,11
RTS0997102,17
RTS0997103,4
RTS0997104,21
RTS0997105,18
RTS0997106,18
RTS0997107,13
RTS0997108,15
RTS0997109,5
RTS0997110,12
RTS0997111,14
RTS0997112,15
RTS0997113,9
RTS0997114,17
RTS0997115,17
RTS0997116,12
RTS0997117,17
RTS0997118,8
RTS0997119,15
RTS0997120,9
RTS0997121,11
RTS0997122,21
RTS0997123,21
RTS0997124,20
RTS0997125,16
RTS0997126,19
RTS0997127,21
RTS0997128,16
RTS0997129,10
RTS0997130,17
</Code_Summary>
