# Supplementary material for: Spatial meta-transcriptomics reveal associations of intratumor bacteria burden with lung cancer cells showing a distinct oncogenic signature
Source: J Immunother Cancer. 2022 Jul 6;10(7):e004698. doi: 10.1136/jitc-2022-004698 (PMC9260850; doi:10.1136/jitc-2022-004698)
Supplement: Supplementary data [file jitc-2022-004698supp009.zip › DSP-1001660004186-C-F05.dcc]

<Header>
FileVersion,0.02
SoftwareVersion,"GeoMx_NGS_Pipeline_ 2.0.0"
Date,2020-6-15
</Header>

<Scan_Attributes>
ID,DSP-1001660004186-C-F05
Plate_ID,1001660004186
Well,F05
</Scan_Attributes>

<NGS_Processing_Attributes>
SeqSetId,
tamperedIni,No
Raw,1441698
Trimmed,1420301
Stitched,1409641
Aligned,1383244
umiQ30,0.9919
rtsQ30,0.9915
</NGS_Processing_Attributes>


<Code_Summary>
RTS0039454,46
RTS0039455,28
RTS0039456,31
RTS0039457,52
RTS0039458,30
RTS0039459,30
RTS0039460,24
RTS0039461,30
RTS0039462,25
RTS0039463,22
RTS0039464,35
RTS0039465,57
RTS0039466,33
RTS0039467,96
RTS0039468,31
RTS0039469,24
RTS0039470,32
RTS0039471,26
RTS0039472,22
RTS0039473,24
RTS0039474,46
RTS0039475,47
RTS0039476,48
RTS0039477,37
RTS0039478,52
RTS0039479,35
RTS0039480,25
RTS0039481,24
RTS0039482,16
RTS0039483,29
RTS0039484,29
RTS0039485,45
RTS0039486,32
RTS0039487,20
RTS0039488,41
RTS0039489,31
RTS0039490,26
RTS0039491,32
RTS0039492,29
RTS0039493,26
RTS0039494,39
RTS0039495,35
RTS0039496,34
RTS0039497,18
RTS0039498,33
RTS0039499,81
RTS0039500,37
RTS0039501,66
RTS0039502,67
RTS0039503,70
RTS0039504,23
RTS0039505,32
RTS0039506,32
RTS0039507,20
RTS0039508,33
RTS0039509,44
RTS0039510,37
RTS0039511,25
RTS0039512,12
RTS0039513,27
RTS0039514,34
RTS0039515,38
RTS0039516,27
RTS0039517,23
RTS0039518,37
RTS0039519,15
RTS0039520,21
RTS0039521,21
RTS0039522,34
RTS0039523,32
RTS0039524,26
RTS0039525,37
RTS0039526,29
RTS0039527,33
RTS0039528,25
RTS0039529,28
RTS0039530,39
RTS0039531,23
RTS0039532,28
RTS0039533,36
RTS0039534,26
RTS0039535,21
RTS0039536,30
RTS0039537,25
RTS0039538,20
RTS0039539,36
RTS0039540,27
RTS0039541,28
RTS0039542,27
RTS0039543,18
RTS0039544,16
RTS0039545,28
RTS0039546,26
RTS0039547,27
RTS0039548,31
RTS0039549,31
RTS0039550,31
RTS0039551,34
RTS0039552,24
RTS0039553,38
RTS0039554,29
RTS0039555,35
RTS0039556,27
RTS0039557,36
RTS0039558,25
RTS0039559,29
RTS0039560,34
RTS0039561,26
RTS0039562,34
RTS0039563,26
RTS0039564,44
RTS0039565,43
RTS0039566,30
RTS0039567,20
RTS0039568,25
RTS0039569,27
RTS0039570,44
RTS0039571,19
RTS0039572,39
RTS0039573,22
RTS0039574,17
RTS0039575,10
RTS0039576,16
RTS0039577,23
RTS0039578,29
RTS0039579,30
RTS0039580,35
RTS0039581,28
RTS0039582,29
RTS0039583,34
RTS0039584,40
RTS0039585,30
RTS0039586,18
RTS0039587,27
RTS0039588,22
RTS0039589,17
RTS0039590,22
RTS0039591,30
RTS0039592,33
RTS0039593,25
RTS0039594,28
RTS0039595,28
RTS0039596,28
RTS0039597,37
RTS0039598,34
RTS0039599,20
RTS0039600,24
RTS0039601,27
RTS0039602,32
RTS0039603,25
RTS0039604,40
RTS0039605,20
RTS0039606,19
RTS0039607,42
RTS0039608,29
RTS0039609,22
RTS0039610,34
RTS0039611,40
RTS0039612,23
RTS0039613,23
RTS0039614,27
RTS0039615,21
RTS0039616,30
RTS0039617,19
RTS0039619,25
RTS0039620,32
RTS0039621,28
RTS0039622,31
RTS0039623,21
RTS0039624,29
RTS0039625,24
RTS0039626,27
RTS0039627,25
RTS0039628,15
RTS0039629,27
RTS0039630,26
RTS0039631,14
RTS0039632,24
RTS0039633,15
RTS0039634,25
RTS0039635,32
RTS0039636,21
RTS0039637,21
RTS0039638,34
RTS0039639,33
RTS0039640,18
RTS0039641,27
RTS0039642,28
RTS0039643,27
RTS0039644,24
RTS0039645,14
RTS0039646,20
RTS0039647,23
RTS0039648,25
RTS0039649,34
RTS0039650,25
RTS0039651,36
RTS0039652,53
RTS0039653,41
RTS0039654,40
RTS0039655,43
RTS0039656,29
RTS0039657,23
RTS0039658,29
RTS0039659,47
RTS0039660,35
RTS0039661,31
RTS0039662,14
RTS0039663,27
RTS0039664,16
RTS0039665,25
RTS0039666,32
RTS0039667,23
RTS0039668,37
RTS0039669,37
RTS0039670,18
RTS0039671,47
RTS0039672,40
RTS0039673,43
RTS0039674,34
RTS0039675,30
RTS0039676,35
RTS0039677,26
RTS0039678,31
RTS0039679,32
RTS0039680,23
RTS0039681,41
RTS0039682,35
RTS0039683,19
RTS0039684,29
RTS0039685,36
RTS0039686,43
RTS0039687,49
RTS0039688,44
RTS0039689,32
RTS0039690,42
RTS0039691,29
RTS0039692,29
RTS0039693,23
RTS0039694,50
RTS0039695,29
RTS0039696,27
RTS0039697,21
RTS0039698,20
RTS0039699,33
RTS0039700,19
RTS0039701,20
RTS0039702,39
RTS0039703,36
RTS0039704,36
RTS0039705,28
RTS0039706,26
RTS0039707,40
RTS0039708,19
RTS0039709,30
RTS0039710,37
RTS0039711,22
RTS0039712,37
RTS0039713,33
RTS0039714,23
RTS0039715,33
RTS0039716,17
RTS0039717,22
RTS0039718,14
RTS0039719,20
RTS0039720,35
RTS0039721,26
RTS0039722,25
RTS0039723,49
RTS0039724,26
RTS0039725,40
RTS0039726,27
RTS0039727,31
RTS0039728,28
RTS0039729,33
RTS0039730,29
RTS0039731,44
RTS0039732,33
RTS0039733,40
RTS0039734,40
RTS0039735,26
RTS0039736,28
RTS0039737,28
RTS0039738,26
RTS0039739,27
RTS0039740,30
RTS0039741,26
RTS0039742,23
RTS0039743,26
RTS0039744,29
RTS0039745,30
RTS0039746,27
RTS0039747,46
RTS0039749,29
RTS0039750,28
RTS0039751,27
RTS0039752,29
RTS0039753,42
RTS0039754,23
RTS0039755,32
RTS0039756,21
RTS0039757,32
RTS0039758,27
RTS0039759,31
RTS0039760,19
RTS0039761,36
RTS0039762,30
RTS0039763,23
RTS0039764,22
RTS0039765,15
RTS0039766,21
RTS0039767,23
RTS0039768,29
RTS0039769,29
RTS0039770,66
RTS0039771,26
RTS0039772,19
RTS0039773,31
RTS0039774,24
RTS0039775,22
RTS0039776,22
RTS0039777,29
RTS0039778,24
RTS0039779,18
RTS0039780,33
RTS0039781,40
RTS0039782,22
RTS0039783,22
RTS0039784,25
RTS0039785,24
RTS0039786,22
RTS0039787,20
RTS0039788,33
RTS0039789,20
RTS0039790,33
RTS0039791,42
RTS0039792,25
RTS0039793,16
RTS0039794,29
RTS0039795,23
RTS0039796,26
RTS0039797,30
RTS0039798,33
RTS0039799,28
RTS0039800,33
RTS0039801,34
RTS0039802,30
RTS0039803,34
RTS0039804,29
RTS0039805,24
RTS0039806,27
RTS0039807,10
RTS0039808,29
RTS0039809,36
RTS0039810,25
RTS0039811,23
RTS0039812,44
RTS0039813,23
RTS0039814,38
RTS0039815,33
RTS0039816,26
RTS0039817,47
RTS0039818,23
RTS0039819,24
RTS0039820,26
RTS0039821,28
RTS0039822,19
RTS0039823,27
RTS0039824,26
RTS0039825,26
RTS0039826,42
RTS0039827,38
RTS0039828,24
RTS0039829,33
RTS0039830,23
RTS0039831,15
RTS0039832,26
RTS0039833,26
RTS0039834,26
RTS0039835,21
RTS0039836,35
RTS0039838,19
RTS0039839,29
RTS0039840,19
RTS0039841,31
RTS0039842,26
RTS0039843,12
RTS0039844,41
RTS0039845,32
RTS0039846,30
RTS0039847,28
RTS0039848,19
RTS0039849,27
RTS0039850,19
RTS0039851,23
RTS0039852,31
RTS0039853,30
RTS0039854,26
RTS0039855,21
RTS0039856,31
RTS0039857,35
RTS0039858,23
RTS0039859,41
RTS0039860,24
RTS0039861,26
RTS0039862,31
RTS0039863,25
RTS0039864,24
RTS0039865,27
RTS0039866,22
RTS0039867,26
RTS0039868,25
RTS0039869,30
RTS0039870,26
RTS0039871,26
RTS0039872,28
RTS0039873,24
RTS0039874,31
RTS0039875,33
RTS0039876,32
RTS0039877,27
RTS0039878,27
RTS0039879,28
RTS0039880,13
RTS0039881,14
RTS0039882,19
RTS0039883,20
RTS0039884,27
RTS0039885,35
RTS0039886,26
RTS0039887,28
RTS0039888,25
RTS0039890,19
RTS0039891,34
RTS0039892,24
RTS0039893,28
RTS0039894,31
RTS0039895,22
RTS0039896,20
RTS0039897,22
RTS0039898,43
RTS0039899,32
RTS0039900,34
RTS0039901,29
RTS0039902,26
RTS0039903,28
RTS0039904,26
RTS0039905,30
RTS0039906,21
RTS0039907,37
RTS0039908,26
RTS0039909,31
RTS0039910,25
RTS0039911,23
RTS0039912,18
RTS0039913,19
RTS0039914,21
RTS0039915,26
RTS0039916,29
RTS0039917,19
RTS0039918,33
RTS0039919,35
RTS0039920,28
RTS0039921,27
RTS0039922,31
RTS0039923,35
RTS0039924,17
RTS0039925,14
RTS0039926,30
RTS0039927,41
RTS0039928,21
RTS0039929,32
RTS0039930,32
RTS0039931,19
RTS0039932,29
RTS0039933,22
RTS0039934,23
RTS0039935,20
RTS0039936,25
RTS0039937,23
RTS0039938,30
RTS0039939,27
RTS0039940,36
RTS0039941,21
RTS0039942,29
RTS0039943,15
RTS0039944,20
RTS0039945,26
RTS0039946,21
RTS0039947,28
RTS0039948,43
RTS0039949,32
RTS0039950,31
RTS0039951,21
RTS0039952,33
RTS0039953,24
RTS0039954,18
RTS0039955,29
RTS0039956,38
RTS0039957,32
RTS0039958,27
RTS0039959,34
RTS0039960,47
RTS0039961,27
RTS0039962,15
RTS0039963,23
RTS0039964,31
RTS0039965,23
RTS0039966,38
RTS0039967,20
RTS0039968,23
RTS0039969,26
RTS0039970,21
RTS0039971,31
RTS0039972,18
RTS0039973,24
RTS0039974,38
RTS0039975,25
RTS0039976,29
RTS0039977,21
RTS0039978,29
RTS0039979,29
RTS0039980,22
RTS0039981,14
RTS0039982,23
RTS0039983,27
RTS0039984,23
RTS0039985,33
RTS0039986,76
RTS0039987,34
RTS0039988,40
RTS0039989,40
RTS0039990,31
RTS0039991,28
RTS0039992,19
RTS0039993,24
RTS0039994,24
RTS0039995,41
RTS0039996,41
RTS0039997,35
RTS0039998,35
RTS0039999,25
RTS0040000,38
RTS0040001,27
RTS0040002,19
RTS0040003,29
RTS0040004,42
RTS0040005,44
RTS0040006,27
RTS0040007,26
RTS0040008,27
RTS0040009,27
RTS0040010,31
RTS0040011,20
RTS0040012,28
RTS0040013,28
RTS0040014,18
RTS0040015,29
RTS0040016,24
RTS0040017,27
RTS0040018,32
RTS0040019,30
RTS0040020,40
RTS0040021,26
RTS0040022,29
RTS0040023,26
RTS0040024,18
RTS0040025,25
RTS0040026,19
RTS0040027,29
RTS0040028,21
RTS0040029,25
RTS0040030,27
RTS0040031,18
RTS0040032,31
RTS0040033,31
RTS0040034,29
RTS0040035,15
RTS0040036,29
RTS0040037,27
RTS0040038,29
RTS0040039,25
RTS0040040,23
RTS0040041,29
RTS0040042,19
RTS0040043,29
RTS0040044,29
RTS0040045,22
RTS0040046,26
RTS0040047,40
RTS0040048,37
RTS0040049,25
RTS0040050,19
RTS0040051,24
RTS0040052,33
RTS0040053,29
RTS0040054,29
RTS0040055,32
RTS0040056,26
RTS0040057,23
RTS0040058,29
RTS0040059,25
RTS0040060,24
RTS0040061,23
RTS0040062,27
RTS0040063,26
RTS0040064,38
RTS0040065,31
RTS0040066,30
RTS0040067,27
RTS0040068,25
RTS0040069,24
RTS0040070,26
RTS0040071,25
RTS0040072,35
RTS0040073,32
RTS0040074,24
RTS0040075,35
RTS0040076,23
RTS0040077,28
RTS0040078,25
RTS0040079,27
RTS0040080,23
RTS0040081,26
RTS0040082,27
RTS0040083,17
RTS0040084,28
RTS0040085,19
RTS0040086,26
RTS0040087,20
RTS0040088,35
RTS0040089,27
RTS0040090,32
RTS0040091,22
RTS0040092,28
RTS0040093,33
RTS0040094,30
RTS0040095,32
RTS0040096,26
RTS0040097,36
RTS0040098,25
RTS0040099,31
RTS0040100,39
RTS0040101,23
RTS0040102,23
RTS0040103,29
RTS0040104,27
RTS0040105,14
RTS0040106,31
RTS0040107,35
RTS0040108,40
RTS0040109,31
RTS0040110,39
RTS0040111,34
RTS0040112,27
RTS0040113,22
RTS0040114,28
RTS0040115,40
RTS0040116,41
RTS0040117,30
RTS0040118,16
RTS0040119,29
RTS0040120,35
RTS0040121,35
RTS0040122,36
RTS0040123,33
RTS0040124,30
RTS0040125,41
RTS0040126,24
RTS0040127,22
RTS0040128,19
RTS0040129,28
RTS0040130,33
RTS0040131,47
RTS0040132,28
RTS0040133,34
RTS0040134,25
RTS0040135,21
RTS0040136,28
RTS0040137,17
RTS0040138,30
RTS0040139,21
RTS0040140,19
RTS0040141,24
RTS0040142,28
RTS0040143,32
RTS0040144,29
RTS0040145,26
RTS0040146,30
RTS0040147,29
RTS0040148,18
RTS0040149,21
RTS0040150,31
RTS0040151,27
RTS0040152,21
RTS0040153,21
RTS0040154,34
RTS0040155,17
RTS0040156,27
RTS0040157,37
RTS0040158,36
RTS0040159,38
RTS0040160,33
RTS0040161,19
RTS0040162,18
RTS0040163,24
RTS0040164,26
RTS0040165,30
RTS0040166,19
RTS0040167,34
RTS0040168,19
RTS0040169,34
RTS0040170,18
RTS0040171,11
RTS0040172,17
RTS0040173,21
RTS0040174,15
RTS0040175,30
RTS0040176,13
RTS0040177,28
RTS0040178,23
RTS0040179,14
RTS0040180,18
RTS0040181,25
RTS0040182,29
RTS0040183,16
RTS0040184,23
RTS0040185,14
RTS0040186,31
RTS0040187,24
RTS0040188,17
RTS0040189,29
RTS0040190,18
RTS0040191,32
RTS0040192,17
RTS0040193,21
RTS0040194,24
RTS0040195,30
RTS0040196,20
RTS0040197,22
RTS0040198,23
RTS0040199,23
RTS0040200,22
RTS0040201,27
RTS0040202,29
RTS0040203,22
RTS0040204,27
RTS0040205,25
RTS0040206,23
RTS0040207,12
RTS0040208,28
RTS0040209,26
RTS0040210,27
RTS0040211,36
RTS0040212,21
RTS0040213,21
RTS0040214,30
RTS0040215,33
RTS0040216,29
RTS0040217,20
RTS0040218,17
RTS0040219,19
RTS0040220,25
RTS0040221,14
RTS0040222,18
RTS0040223,20
RTS0040224,19
RTS0040225,26
RTS0040226,37
RTS0040227,13
RTS0040228,25
RTS0040229,28
RTS0040230,40
RTS0040231,13
RTS0040232,18
RTS0040233,10
RTS0040234,24
RTS0040235,24
RTS0040236,27
RTS0040237,29
RTS0040238,30
RTS0040239,35
RTS0040240,26
RTS0040241,22
RTS0040242,32
RTS0040243,33
RTS0040244,31
RTS0040245,29
RTS0040246,24
RTS0040247,37
RTS0040248,35
RTS0040249,24
RTS0040250,27
RTS0040251,32
RTS0040252,22
RTS0040253,20
RTS0040254,27
RTS0040255,25
RTS0040256,14
RTS0040257,17
RTS0040258,31
RTS0040259,24
RTS0040260,34
RTS0040261,21
RTS0040262,26
RTS0040263,23
RTS0040264,29
RTS0040265,23
RTS0040266,23
RTS0040267,24
RTS0040268,25
RTS0040269,22
RTS0040270,28
RTS0040271,39
RTS0040272,47
RTS0040273,68
RTS0040274,28
RTS0040275,51
RTS0040276,18
RTS0040277,26
RTS0040278,43
RTS0040279,31
RTS0040280,19
RTS0040281,16
RTS0040282,27
RTS0040283,36
RTS0040284,28
RTS0040285,25
RTS0040286,26
RTS0040287,21
RTS0040288,25
RTS0040289,26
RTS0040290,34
RTS0040291,22
RTS0040292,23
RTS0040293,24
RTS0040294,31
RTS0040295,33
RTS0040296,18
RTS0040297,26
RTS0040298,25
RTS0040299,21
RTS0040300,38
RTS0040301,24
RTS0040302,31
RTS0040303,19
RTS0040304,31
RTS0040305,33
RTS0040306,23
RTS0040307,20
RTS0040308,32
RTS0040309,14
RTS0040310,29
RTS0040311,19
RTS0040312,36
RTS0040313,29
RTS0040314,25
RTS0040315,27
RTS0040316,25
RTS0040317,28
RTS0040318,17
RTS0040319,41
RTS0040320,26
RTS0040321,28
RTS0040322,31
RTS0040323,17
RTS0040324,22
RTS0040325,20
RTS0040326,20
RTS0040327,31
RTS0040328,24
RTS0040329,37
RTS0040330,32
RTS0040331,22
RTS0040332,31
RTS0040333,21
RTS0040334,27
RTS0040335,33
RTS0040336,30
RTS0040337,39
RTS0040338,19
RTS0040339,26
RTS0040340,24
RTS0040341,42
RTS0040342,23
RTS0040343,24
RTS0040344,45
RTS0040345,56
RTS0040346,32
RTS0040347,41
RTS0040348,29
RTS0040349,49
RTS0040350,37
RTS0040351,27
RTS0040352,41
RTS0040353,47
RTS0040354,35
RTS0040355,25
RTS0040356,46
RTS0040357,33
RTS0040358,30
RTS0040359,32
RTS0040360,35
RTS0040361,32
RTS0040363,26
RTS0040364,21
RTS0040365,23
RTS0040366,21
RTS0040367,42
RTS0040368,46
RTS0040369,27
RTS0040370,52
RTS0040371,28
RTS0040372,32
RTS0040373,32
RTS0040374,29
RTS0040375,24
RTS0040376,42
RTS0040377,37
RTS0040378,25
RTS0040379,39
RTS0040380,33
RTS0040381,20
RTS0040382,22
RTS0040383,20
RTS0040384,19
RTS0040385,16
RTS0040386,33
RTS0040387,30
RTS0040388,32
RTS0040389,23
RTS0040390,37
RTS0040391,41
RTS0040392,32
RTS0040393,41
RTS0040394,28
RTS0040395,31
RTS0040396,38
RTS0040397,37
RTS0040398,45
RTS0040399,34
RTS0040400,31
RTS0040401,31
RTS0040402,35
RTS0040403,28
RTS0040404,25
RTS0040405,16
RTS0040406,43
RTS0040407,26
RTS0040408,27
RTS0040409,16
RTS0040410,22
RTS0040411,22
RTS0040412,14
RTS0040413,27
RTS0040414,28
RTS0040415,23
RTS0040416,66
RTS0040417,37
RTS0040418,34
RTS0040419,80
RTS0040420,109
RTS0040421,21
RTS0040422,29
RTS0040423,36
RTS0040424,32
RTS0040425,29
RTS0040426,26
RTS0040428,41
RTS0040429,29
RTS0040430,22
RTS0040431,23
RTS0040432,25
RTS0040433,29
RTS0040434,35
RTS0040435,24
RTS0040436,26
RTS0040437,49
RTS0040438,85
RTS0040439,66
RTS0040440,76
RTS0040441,31
RTS0040442,32
RTS0040443,34
RTS0040444,22
RTS0040445,27
RTS0040446,35
RTS0040447,23
RTS0040448,27
RTS0040449,31
RTS0040450,25
RTS0040451,45
RTS0040452,46
RTS0040453,53
RTS0040454,32
RTS0040455,67
RTS0040456,34
RTS0040457,19
RTS0040458,19
RTS0040459,26
RTS0040460,29
RTS0040461,27
RTS0040462,26
RTS0040463,24
RTS0040464,29
RTS0040465,21
RTS0040466,36
RTS0040467,25
RTS0040468,30
RTS0040469,21
RTS0040470,22
RTS0040471,47
RTS0040472,29
RTS0040473,21
RTS0040474,24
RTS0040475,22
RTS0040476,28
RTS0040477,22
RTS0040478,24
RTS0040479,23
RTS0040480,30
RTS0040481,30
RTS0040482,27
RTS0040483,33
RTS0040484,37
RTS0040485,34
RTS0040486,43
RTS0040487,23
RTS0040488,32
RTS0040489,32
RTS0040490,23
RTS0040491,16
RTS0040492,21
RTS0040493,21
RTS0040494,37
RTS0040495,27
RTS0040496,18
RTS0040497,27
RTS0040498,28
RTS0040499,14
RTS0040500,30
RTS0040501,25
RTS0040502,26
RTS0040503,33
RTS0040504,30
RTS0040505,14
RTS0040506,34
RTS0040507,27
RTS0040508,21
RTS0040509,28
RTS0040510,19
RTS0040511,24
RTS0040512,31
RTS0040513,21
RTS0040514,21
RTS0040515,40
RTS0040516,25
RTS0040517,21
RTS0040518,21
RTS0040519,24
RTS0040520,23
RTS0040521,19
RTS0040522,18
RTS0040523,28
RTS0040524,14
RTS0040525,35
RTS0040526,46
RTS0040527,19
RTS0040528,38
RTS0040529,38
RTS0040530,25
RTS0040531,31
RTS0040532,32
RTS0040533,32
RTS0040534,30
RTS0040535,32
RTS0040536,20
RTS0040537,31
RTS0040538,25
RTS0040539,25
RTS0040540,29
RTS0040541,18
RTS0040542,26
RTS0040543,24
RTS0040544,27
RTS0040545,26
RTS0040546,19
RTS0040547,14
RTS0040548,17
RTS0040549,19
RTS0040550,22
RTS0040551,17
RTS0040552,21
RTS0040553,34
RTS0040554,29
RTS0040555,19
RTS0040556,33
RTS0040557,23
RTS0040558,25
RTS0040559,14
RTS0040560,21
RTS0040561,29
RTS0040562,13
RTS0040563,22
RTS0040564,19
RTS0040565,29
RTS0040566,26
RTS0040567,29
RTS0040568,27
RTS0040569,32
RTS0040570,20
RTS0040571,19
RTS0040572,24
RTS0040573,28
RTS0040574,32
RTS0040575,18
RTS0040576,23
RTS0040577,24
RTS0040578,19
RTS0040579,24
RTS0040580,21
RTS0040581,19
RTS0040582,31
RTS0040583,20
RTS0040584,33
RTS0040585,28
RTS0040586,26
RTS0040587,13
RTS0040588,23
RTS0040589,16
RTS0040590,27
RTS0040591,35
RTS0040592,25
RTS0040593,18
RTS0040594,21
RTS0040595,24
RTS0040596,33
RTS0040597,34
RTS0040598,27
RTS0040599,35
RTS0040600,29
RTS0040601,26
RTS0040602,28
RTS0040603,41
RTS0040604,37
RTS0040605,21
RTS0040606,23
RTS0040607,37
RTS0040608,23
RTS0040609,26
RTS0040610,24
RTS0040611,36
RTS0040612,26
RTS0040613,24
RTS0040614,32
RTS0040615,28
RTS0040616,25
RTS0040617,19
RTS0040618,19
RTS0040619,22
RTS0040620,31
RTS0040621,34
RTS0040622,26
RTS0040623,26
RTS0040624,23
RTS0040625,35
RTS0040626,16
RTS0040627,17
RTS0040628,35
RTS0040629,36
RTS0040630,31
RTS0040631,38
RTS0040632,34
RTS0040633,37
RTS0040634,45
RTS0040635,26
RTS0040636,40
RTS0040637,36
RTS0040638,15
RTS0040639,26
RTS0040640,18
RTS0040641,30
RTS0040642,25
RTS0040643,26
RTS0040644,25
RTS0040645,28
RTS0040646,44
RTS0040647,21
RTS0040648,27
RTS0040649,25
RTS0040650,20
RTS0040651,31
RTS0040652,19
RTS0040653,20
RTS0040654,32
RTS0040655,27
RTS0040656,28
RTS0040657,26
RTS0040658,20
RTS0040659,23
RTS0040660,20
RTS0040661,20
RTS0040662,23
RTS0040663,22
RTS0040664,19
RTS0040665,27
RTS0040666,30
RTS0040667,31
RTS0040668,23
RTS0040669,19
RTS0040670,21
RTS0040671,21
RTS0040672,30
RTS0040673,26
RTS0040674,26
RTS0040675,27
RTS0040676,110
RTS0040677,95
RTS0040678,335
RTS0040679,87
RTS0040680,318
RTS0040681,40
RTS0040682,41
RTS0040683,103
RTS0040684,83
RTS0040685,45
RTS0040686,18
RTS0040687,38
RTS0040688,24
RTS0040689,20
RTS0040690,15
RTS0040691,42
RTS0040692,18
RTS0040693,22
RTS0040694,30
RTS0040695,31
RTS0040696,25
RTS0040697,27
RTS0040698,22
RTS0040699,25
RTS0040700,27
RTS0040701,42
RTS0040702,221
RTS0040703,134
RTS0040704,114
RTS0040705,179
RTS0040706,19
RTS0040707,24
RTS0040708,14
RTS0040709,24
RTS0040710,23
RTS0040711,17
RTS0040712,19
RTS0040713,39
RTS0040714,15
RTS0040715,32
RTS0040716,16
RTS0040717,29
RTS0040718,16
RTS0040719,20
RTS0040720,27
RTS0040721,17
RTS0040722,14
RTS0040723,31
RTS0040724,22
RTS0040725,13
RTS0040726,34
RTS0040727,52
RTS0040728,32
RTS0040729,38
RTS0040730,28
RTS0040731,40
RTS0040732,23
RTS0040733,31
RTS0040734,29
RTS0040735,23
RTS0040736,146
RTS0040737,78
RTS0040738,58
RTS0040739,112
RTS0040740,92
RTS0040741,18
RTS0040742,18
RTS0040743,41
RTS0040744,29
RTS0040745,27
RTS0040746,35
RTS0040747,27
RTS0040748,22
RTS0040749,27
RTS0040750,27
RTS0040751,32
RTS0040752,33
RTS0040753,19
RTS0040754,20
RTS0040755,22
RTS0040756,31
RTS0040757,30
RTS0040758,24
RTS0040759,31
RTS0040760,34
RTS0040761,33
RTS0040762,20
RTS0040763,25
RTS0040764,31
RTS0040765,30
RTS0040766,27
RTS0040767,32
RTS0040768,37
RTS0040769,33
RTS0040770,30
RTS0040771,37
RTS0040772,22
RTS0040773,39
RTS0040774,33
RTS0040775,29
RTS0040776,22
RTS0040777,29
RTS0040778,34
RTS0040779,25
RTS0040780,35
RTS0040781,20
RTS0040782,44
RTS0040783,30
RTS0040784,27
RTS0040785,35
RTS0040786,19
RTS0040787,26
RTS0040788,23
RTS0040789,38
RTS0040790,19
RTS0040791,26
RTS0040792,32
RTS0040793,17
RTS0040794,19
RTS0040795,22
RTS0040796,54
RTS0040797,22
RTS0040798,39
RTS0040799,29
RTS0040800,21
RTS0040801,39
RTS0040802,27
RTS0040803,28
RTS0040804,22
RTS0040805,18
RTS0040806,25
RTS0040807,35
RTS0040808,25
RTS0040809,37
RTS0040810,37
RTS0040811,25
RTS0040812,28
RTS0040813,22
RTS0040814,23
RTS0040815,39
RTS0040816,22
RTS0040817,24
RTS0040818,37
RTS0040819,24
RTS0040820,35
RTS0040821,45
RTS0040822,37
RTS0040823,32
RTS0040824,19
RTS0040825,31
RTS0040826,38
RTS0040827,36
RTS0040828,24
RTS0040830,34
RTS0040831,27
RTS0040832,31
RTS0040833,34
RTS0040834,22
RTS0040836,47
RTS0040837,34
RTS0040838,36
RTS0040839,33
RTS0040840,26
RTS0040841,23
RTS0040842,43
RTS0040843,47
RTS0040844,62
RTS0040845,58
RTS0040846,38
RTS0040847,38
RTS0040848,34
RTS0040849,16
RTS0040850,43
RTS0040851,25
RTS0040852,19
RTS0040853,35
RTS0040854,45
RTS0040855,27
RTS0040856,21
RTS0040857,29
RTS0040858,26
RTS0040859,17
RTS0040860,22
RTS0040861,34
RTS0040862,20
RTS0040863,34
RTS0040864,30
RTS0040865,23
RTS0040866,25
RTS0040867,31
RTS0040868,22
RTS0040869,26
RTS0040870,25
RTS0040871,24
RTS0040872,47
RTS0040873,30
RTS0040874,51
RTS0040875,40
RTS0040876,22
RTS0040877,26
RTS0040878,28
RTS0040879,22
RTS0040880,36
RTS0040881,25
RTS0040882,22
RTS0040883,13
RTS0040884,23
RTS0040885,21
RTS0040886,24
RTS0040887,43
RTS0040888,48
RTS0040889,74
RTS0040890,41
RTS0040891,20
RTS0040892,33
RTS0040893,26
RTS0040894,16
RTS0040895,19
RTS0040896,22
RTS0040897,37
RTS0040898,25
RTS0040899,18
RTS0040900,19
RTS0040901,42
RTS0040902,19
RTS0040903,15
RTS0040904,39
RTS0040905,31
RTS0040906,24
RTS0040907,21
RTS0040908,17
RTS0040909,35
RTS0040910,24
RTS0040911,25
RTS0040912,24
RTS0040913,27
RTS0040914,23
RTS0040915,30
RTS0040916,15
RTS0040917,33
RTS0040918,29
RTS0040919,17
RTS0040920,17
RTS0040921,18
RTS0040922,18
RTS0040923,27
RTS0040924,24
RTS0040925,19
RTS0040926,33
RTS0040927,18
RTS0040928,25
RTS0040929,16
RTS0040930,23
RTS0040931,25
RTS0040932,39
RTS0040933,15
RTS0040934,26
RTS0040935,26
RTS0040936,28
RTS0040937,26
RTS0040938,32
RTS0040939,21
RTS0040940,28
RTS0040941,18
RTS0040942,17
RTS0040943,20
RTS0040944,35
RTS0040945,24
RTS0040946,37
RTS0040947,49
RTS0040948,57
RTS0040949,33
RTS0040950,48
RTS0040951,40
RTS0040952,19
RTS0040953,26
RTS0040954,22
RTS0040955,22
RTS0040956,28
RTS0040957,16
RTS0040958,33
RTS0040959,27
RTS0040960,36
RTS0040961,24
RTS0040962,16
RTS0040963,26
RTS0040964,33
RTS0040965,24
RTS0040966,28
RTS0040967,26
RTS0040968,31
RTS0040969,21
RTS0040970,22
RTS0040971,39
RTS0040972,34
RTS0040973,23
RTS0040974,34
RTS0040975,27
RTS0040976,37
RTS0040977,33
RTS0040978,20
RTS0040979,35
RTS0040980,17
RTS0040981,25
RTS0040982,16
RTS0040983,34
RTS0040984,21
RTS0040985,25
RTS0040986,42
RTS0040987,27
RTS0040988,27
RTS0040989,18
RTS0040990,26
RTS0040991,37
RTS0040992,25
RTS0040993,25
RTS0040994,30
RTS0040995,27
RTS0040996,32
RTS0040997,31
RTS0040998,24
RTS0040999,27
RTS0041000,16
RTS0041001,16
RTS0041002,35
RTS0041003,26
RTS0041004,22
RTS0041005,29
RTS0041006,26
RTS0041007,23
RTS0041008,24
RTS0041009,22
RTS0041010,26
RTS0041011,17
RTS0041012,19
RTS0041013,26
RTS0041014,32
RTS0041015,24
RTS0041016,36
RTS0041017,28
RTS0041018,29
RTS0041019,21
RTS0041020,18
RTS0041021,24
RTS0041022,25
RTS0041023,29
RTS0041024,30
RTS0041025,32
RTS0041026,29
RTS0041027,21
RTS0041028,17
RTS0041029,19
RTS0041030,25
RTS0041031,20
RTS0041032,34
RTS0041033,24
RTS0041034,31
RTS0041035,20
RTS0041036,26
RTS0041037,22
RTS0041038,17
RTS0041039,17
RTS0041040,31
RTS0041041,18
RTS0041042,27
RTS0041043,16
RTS0041044,20
RTS0041045,25
RTS0041046,45
RTS0041047,44
RTS0041048,32
RTS0041049,103
RTS0041050,100
RTS0041051,36
RTS0041052,24
RTS0041053,22
RTS0041054,28
RTS0041055,21
RTS0041056,33
RTS0041057,23
RTS0041058,30
RTS0041059,26
RTS0041060,32
RTS0041061,31
RTS0041062,31
RTS0041063,27
RTS0041064,27
RTS0041066,32
RTS0041067,37
RTS0041068,28
RTS0041069,35
RTS0041070,36
RTS0041071,27
RTS0041072,29
RTS0041073,37
RTS0041074,27
RTS0041075,31
RTS0041076,30
RTS0041077,24
RTS0041078,34
RTS0041079,21
RTS0041080,31
RTS0041081,29
RTS0041082,22
RTS0041083,31
RTS0041084,31
RTS0041085,22
RTS0041086,25
RTS0041087,45
RTS0041088,36
RTS0041089,30
RTS0041090,28
RTS0041091,31
RTS0041092,38
RTS0041093,34
RTS0041094,19
RTS0041095,30
RTS0041096,22
RTS0041097,33
RTS0041098,32
RTS0041099,34
RTS0041100,23
RTS0041101,23
RTS0041102,25
RTS0041103,20
RTS0041104,29
RTS0041105,20
RTS0041106,28
RTS0041107,49
RTS0041108,45
RTS0041109,39
RTS0041110,45
RTS0041111,28
RTS0041112,30
RTS0041113,28
RTS0041114,20
RTS0041115,33
RTS0041116,25
RTS0041117,30
RTS0041118,27
RTS0041119,27
RTS0041120,17
RTS0041121,24
RTS0041122,29
RTS0041123,35
RTS0041124,12
RTS0041125,25
RTS0041126,29
RTS0041127,30
RTS0041128,41
RTS0041129,30
RTS0041130,23
RTS0041131,32
RTS0041132,32
RTS0041133,21
RTS0041134,27
RTS0041135,31
RTS0041136,29
RTS0041137,29
RTS0041138,26
RTS0041139,46
RTS0041140,23
RTS0041141,33
RTS0041142,29
RTS0041143,21
RTS0041144,25
RTS0041145,36
RTS0041146,22
RTS0041147,19
RTS0041148,24
RTS0041149,29
RTS0041150,31
RTS0041151,28
RTS0041152,30
RTS0041153,16
RTS0041154,18
RTS0041155,30
RTS0041156,51
RTS0041157,22
RTS0041158,25
RTS0041159,31
RTS0041160,27
RTS0041161,37
RTS0041162,22
RTS0041163,27
RTS0041164,33
RTS0041165,22
RTS0041166,21
RTS0041167,21
RTS0041168,26
RTS0041169,19
RTS0041170,15
RTS0041171,30
RTS0041172,30
RTS0041173,15
RTS0041174,45
RTS0041175,32
RTS0041176,23
RTS0041177,35
RTS0041178,25
RTS0041179,13
RTS0041180,33
RTS0041181,29
RTS0041182,33
RTS0041183,26
RTS0041184,19
RTS0041185,24
RTS0041186,27
RTS0041187,28
RTS0041188,30
RTS0041189,39
RTS0041190,33
RTS0041191,35
RTS0041192,41
RTS0041193,29
RTS0041194,18
RTS0041195,29
RTS0041196,26
RTS0041197,33
RTS0041198,23
RTS0041199,37
RTS0041200,39
RTS0041201,23
RTS0041202,17
RTS0041203,35
RTS0041204,23
RTS0041205,21
RTS0041206,30
RTS0041207,29
RTS0041208,26
RTS0041209,32
RTS0041210,16
RTS0041211,38
RTS0041212,43
RTS0041213,44
RTS0041214,37
RTS0041215,18
RTS0041216,34
RTS0041217,43
RTS0041218,22
RTS0041219,33
RTS0041220,30
RTS0041221,41
RTS0041222,22
RTS0041223,16
RTS0041224,28
RTS0041225,32
RTS0041226,20
RTS0041227,31
RTS0041228,20
RTS0041229,28
RTS0041230,20
RTS0041231,31
RTS0041232,37
RTS0041233,36
RTS0041234,46
RTS0041235,42
RTS0041236,30
RTS0041237,15
RTS0041238,20
RTS0041239,30
RTS0041240,51
RTS0041241,28
RTS0041242,28
RTS0041243,32
RTS0041244,25
RTS0041246,22
RTS0041247,36
RTS0041248,20
RTS0041249,28
RTS0041250,41
RTS0041251,25
RTS0041252,19
RTS0041253,31
RTS0041254,23
RTS0041255,29
RTS0041256,22
RTS0041257,46
RTS0041258,26
RTS0041259,30
RTS0041260,43
RTS0041261,29
RTS0041262,34
RTS0041263,27
RTS0041265,50
RTS0041266,36
RTS0041267,13
RTS0041268,25
RTS0041269,34
RTS0041270,35
RTS0041271,39
RTS0041272,27
RTS0041273,16
RTS0041274,28
RTS0041275,37
RTS0041276,17
RTS0041277,18
RTS0041278,32
RTS0041279,41
RTS0041280,26
RTS0041281,34
RTS0041282,25
RTS0041283,25
RTS0041284,21
RTS0041285,25
RTS0041286,23
RTS0041287,20
RTS0041288,26
RTS0041289,39
RTS0041290,40
RTS0041291,32
RTS0041292,34
RTS0041293,18
RTS0041294,17
RTS0041295,22
RTS0041296,36
RTS0041297,37
RTS0041298,28
RTS0041299,25
RTS0041300,34
RTS0041301,31
RTS0041302,20
RTS0041303,24
RTS0041304,20
RTS0041305,24
RTS0041306,22
RTS0041307,26
RTS0041308,24
RTS0041309,18
RTS0041310,28
RTS0041311,20
RTS0041312,24
RTS0041313,23
RTS0041314,31
RTS0041315,33
RTS0041316,30
RTS0041317,29
RTS0041318,47
RTS0041319,29
RTS0041320,28
RTS0041321,27
RTS0041322,30
RTS0041323,26
RTS0041324,27
RTS0041325,47
RTS0041326,29
RTS0041327,20
RTS0041328,38
RTS0041329,29
RTS0041330,29
RTS0041331,26
RTS0041332,33
RTS0041333,37
RTS0041334,21
RTS0041335,24
RTS0041346,33
RTS0041347,31
RTS0041348,36
RTS0041349,45
RTS0041350,63
RTS0041351,24
RTS0041352,30
RTS0041353,31
RTS0041354,26
RTS0041355,37
RTS0041356,17
RTS0041357,26
RTS0041358,28
RTS0041359,32
RTS0041360,34
RTS0041361,36
RTS0041362,30
RTS0041363,32
RTS0041364,29
RTS0041365,38
RTS0041366,28
RTS0041367,27
RTS0041368,26
RTS0041369,26
RTS0041370,32
RTS0041371,26
RTS0041372,21
RTS0041373,31
RTS0041374,23
RTS0041375,26
RTS0041376,61
RTS0041377,22
RTS0041378,17
RTS0041379,17
RTS0041380,27
RTS0041381,29
RTS0041382,36
RTS0041383,15
RTS0041384,29
RTS0041385,30
RTS0041386,25
RTS0041387,21
RTS0041388,37
RTS0041389,24
RTS0041390,36
RTS0041391,20
RTS0041392,26
RTS0041393,17
RTS0041394,19
RTS0041395,23
RTS0041396,29
RTS0041397,21
RTS0041398,28
RTS0041399,27
RTS0041400,25
RTS0041401,35
RTS0041402,29
RTS0041403,27
RTS0041404,16
RTS0041405,28
RTS0041406,37
RTS0041407,29
RTS0041408,21
RTS0041409,22
RTS0041410,24
RTS0041411,15
RTS0041412,21
RTS0041413,17
RTS0041414,34
RTS0041415,39
RTS0041416,25
RTS0041417,28
RTS0041418,31
RTS0041419,35
RTS0041420,22
RTS0041421,31
RTS0041422,34
RTS0041423,31
RTS0041424,33
RTS0041425,25
RTS0041426,19
RTS0041427,19
RTS0041428,22
RTS0041429,31
RTS0041430,36
RTS0041431,38
RTS0041432,23
RTS0041433,22
RTS0041434,30
RTS0041435,26
RTS0041436,26
RTS0041437,30
RTS0041438,14
RTS0041439,34
RTS0041440,27
RTS0041441,21
RTS0041442,23
RTS0041443,32
RTS0041444,33
RTS0041445,25
RTS0041446,18
RTS0041447,37
RTS0041448,24
RTS0041449,40
RTS0041450,36
RTS0041451,22
RTS0041452,38
RTS0041453,37
RTS0041454,22
RTS0041455,38
RTS0041456,31
RTS0041457,31
RTS0041458,22
RTS0041459,34
RTS0041460,11
RTS0041461,24
RTS0041462,30
RTS0041463,40
RTS0041464,23
RTS0041465,24
RTS0041466,24
RTS0041467,41
RTS0041468,40
RTS0041469,20
RTS0041470,49
RTS0041471,28
RTS0041472,16
RTS0041473,33
RTS0041474,33
RTS0041475,31
RTS0041476,24
RTS0041477,25
RTS0041478,25
RTS0041479,17
RTS0041480,28
RTS0041481,21
RTS0041482,26
RTS0041483,12
RTS0041484,26
RTS0041485,23
RTS0041486,23
RTS0041487,34
RTS0041488,38
RTS0041489,27
RTS0041490,17
RTS0041491,37
RTS0041492,20
RTS0041493,22
RTS0041494,23
RTS0041495,13
RTS0041496,35
RTS0041497,40
RTS0041498,30
RTS0041499,45
RTS0041500,33
RTS0041501,34
RTS0041502,17
RTS0041503,30
RTS0041504,24
RTS0041505,26
RTS0041506,40
RTS0041507,17
RTS0041508,16
RTS0041509,26
RTS0041510,30
RTS0041511,31
RTS0041512,34
RTS0041513,31
RTS0041514,27
RTS0041515,24
RTS0041516,20
RTS0041517,30
RTS0041518,35
RTS0041519,24
RTS0041520,27
RTS0041521,38
RTS0041522,30
RTS0041523,24
RTS0041524,30
RTS0041525,24
RTS0041526,34
RTS0041527,86
RTS0041528,74
RTS0041529,21
RTS0041530,57
RTS0041531,27
RTS0041532,24
RTS0041533,27
RTS0041534,24
RTS0041535,23
RTS0041536,23
RTS0041537,28
RTS0041538,23
RTS0041540,25
RTS0041541,27
RTS0041542,28
RTS0041543,13
RTS0041544,21
RTS0041545,23
RTS0041546,25
RTS0041547,33
RTS0041548,31
RTS0041549,34
RTS0041550,32
RTS0041551,45
RTS0041552,24
RTS0041553,35
RTS0041554,28
RTS0041555,32
RTS0041556,23
RTS0041557,21
RTS0041558,22
RTS0041559,10
RTS0041560,12
RTS0041561,18
RTS0041562,31
RTS0041563,24
RTS0041564,35
RTS0041565,24
RTS0041566,42
RTS0041567,31
RTS0041568,20
RTS0041569,22
RTS0041570,32
RTS0041571,15
RTS0041572,16
RTS0041573,26
RTS0041574,25
RTS0041575,27
RTS0041576,16
RTS0041577,22
RTS0041578,32
RTS0041579,23
RTS0041580,33
RTS0041581,22
RTS0041582,32
RTS0041583,45
RTS0041584,23
RTS0041585,23
RTS0041586,31
RTS0041587,29
RTS0041588,29
RTS0041589,28
RTS0041590,30
RTS0041591,18
RTS0041592,40
RTS0041593,21
RTS0041594,33
RTS0041595,26
RTS0041596,25
RTS0041597,23
RTS0041598,46
RTS0041599,15
RTS0041600,29
RTS0041601,26
RTS0041602,25
RTS0041603,27
RTS0041604,28
RTS0041605,17
RTS0041606,29
RTS0041607,19
RTS0041608,38
RTS0041609,31
RTS0041610,23
RTS0041611,27
RTS0041612,27
RTS0041613,28
RTS0041614,28
RTS0041615,31
RTS0041616,31
RTS0041617,25
RTS0041618,25
RTS0041619,23
RTS0041620,37
RTS0041621,37
RTS0041622,26
RTS0041623,20
RTS0041624,21
RTS0041625,29
RTS0041626,31
RTS0041627,27
RTS0041628,31
RTS0041629,31
RTS0041630,21
RTS0041631,28
RTS0041632,39
RTS0041633,39
RTS0041634,43
RTS0041635,42
RTS0041636,25
RTS0041637,37
RTS0041638,48
RTS0041639,29
RTS0041640,27
RTS0041641,26
RTS0041642,33
RTS0041643,37
RTS0041644,22
RTS0041645,32
RTS0041646,36
RTS0041647,43
RTS0041648,34
RTS0041649,32
RTS0041650,36
RTS0041651,27
RTS0041652,39
RTS0041653,47
RTS0041654,24
RTS0041655,29
RTS0041656,25
RTS0041657,33
RTS0041658,31
RTS0041659,28
RTS0041660,15
RTS0041661,39
RTS0041662,32
RTS0041663,33
RTS0041664,25
RTS0041665,23
RTS0041666,31
RTS0041667,25
RTS0041668,23
RTS0041669,32
RTS0041670,22
RTS0041671,20
RTS0041672,29
RTS0041673,15
RTS0041674,21
RTS0041675,30
RTS0041676,29
RTS0041677,25
RTS0041678,35
RTS0041679,32
RTS0041680,52
RTS0041681,24
RTS0041682,34
RTS0041683,24
RTS0041684,19
RTS0041685,26
RTS0041686,25
RTS0041687,13
RTS0041688,27
RTS0041689,16
RTS0041690,19
RTS0041691,38
RTS0041692,28
RTS0041693,33
RTS0041694,17
RTS0041695,25
RTS0041696,31
RTS0041697,19
RTS0041698,32
RTS0041699,24
RTS0041700,23
RTS0041701,31
RTS0041702,19
RTS0041703,35
RTS0041704,25
RTS0041705,24
RTS0041706,16
RTS0041707,25
RTS0041708,32
RTS0041709,25
RTS0041710,21
RTS0041711,27
RTS0041712,29
RTS0041713,31
RTS0041714,20
RTS0041715,20
RTS0041716,71
RTS0041717,55
RTS0041718,64
RTS0041719,61
RTS0041720,51
RTS0041721,27
RTS0041722,29
RTS0041723,23
RTS0041724,22
RTS0041725,28
RTS0041726,23
RTS0041727,32
RTS0041728,38
RTS0041729,24
RTS0041730,40
RTS0041731,30
RTS0041732,24
RTS0041733,17
RTS0041734,23
RTS0041735,25
RTS0041736,27
RTS0041737,21
RTS0041738,34
RTS0041739,40
RTS0041740,37
RTS0041741,24
RTS0041742,32
RTS0041743,28
RTS0041744,30
RTS0041745,14
RTS0041746,41
RTS0041747,42
RTS0041748,40
RTS0041749,25
RTS0041750,37
RTS0041751,24
RTS0041752,12
RTS0041753,27
RTS0041754,19
RTS0041755,10
RTS0041756,47
RTS0041757,39
RTS0041758,28
RTS0041759,34
RTS0041760,18
RTS0041761,25
RTS0041762,31
RTS0041763,42
RTS0041764,31
RTS0041765,15
RTS0041766,15
RTS0041767,23
RTS0041768,23
RTS0041769,19
RTS0041770,35
RTS0041771,31
RTS0041772,26
RTS0041773,26
RTS0041774,30
RTS0041775,28
RTS0041776,25
RTS0041777,28
RTS0041778,26
RTS0041779,23
RTS0041780,27
RTS0041781,23
RTS0041782,22
RTS0041783,32
RTS0041784,31
RTS0041785,20
RTS0041786,21
RTS0041787,37
RTS0041788,19
RTS0041789,24
RTS0041790,31
RTS0041791,30
RTS0041793,26
RTS0041794,23
RTS0041795,17
RTS0041796,17
RTS0041797,26
RTS0041798,21
RTS0041799,26
RTS0041800,14
RTS0041801,26
RTS0041802,28
RTS0041803,23
RTS0041804,30
RTS0041805,25
RTS0041806,20
RTS0041807,23
RTS0041808,24
RTS0041809,22
RTS0041810,38
RTS0041811,34
RTS0041812,29
RTS0041813,38
RTS0041814,29
RTS0041815,31
RTS0041816,32
RTS0041817,25
RTS0041818,21
RTS0041819,44
RTS0041820,39
RTS0041821,41
RTS0041822,28
RTS0041823,24
RTS0041824,27
RTS0041825,25
RTS0041826,46
RTS0041827,31
RTS0041828,32
RTS0041829,30
RTS0041830,21
RTS0041831,19
RTS0041832,25
RTS0041833,29
RTS0041834,21
RTS0041835,32
RTS0041836,30
RTS0041837,15
RTS0041838,24
RTS0041839,20
RTS0041840,18
RTS0041841,21
RTS0041842,20
RTS0041843,28
RTS0041844,22
RTS0041845,28
RTS0041846,23
RTS0041847,17
RTS0041848,29
RTS0041849,19
RTS0041850,32
RTS0041851,26
RTS0041852,34
RTS0041853,24
RTS0041854,26
RTS0041855,27
RTS0041856,21
RTS0041857,30
RTS0041858,38
RTS0041859,21
RTS0041860,26
RTS0041861,33
RTS0041862,31
RTS0041863,21
RTS0041864,24
RTS0041865,23
RTS0041866,23
RTS0041867,35
RTS0041868,41
RTS0041869,16
RTS0041870,29
RTS0041871,22
RTS0041872,29
RTS0041873,35
RTS0041874,43
RTS0041875,26
RTS0041876,26
RTS0041877,24
RTS0041878,23
RTS0041879,43
RTS0041880,43
RTS0041881,37
RTS0041882,22
RTS0041883,20
RTS0041884,30
RTS0041885,38
RTS0041886,35
RTS0041887,33
RTS0041888,52
RTS0041889,31
RTS0041890,48
RTS0041891,65
RTS0041892,37
RTS0041893,39
RTS0041894,19
RTS0041895,37
RTS0041896,39
RTS0041897,26
RTS0041898,41
RTS0041899,24
RTS0041900,24
RTS0041901,39
RTS0041902,25
RTS0041903,30
RTS0041904,35
RTS0041905,28
RTS0041906,306
RTS0041907,20
RTS0041908,117
RTS0041909,26
RTS0041910,71
RTS0041911,33
RTS0041912,27
RTS0041913,25
RTS0041914,27
RTS0041915,35
RTS0041916,58
RTS0041917,134
RTS0041918,194
RTS0041919,442
RTS0041920,147
RTS0041922,46
RTS0041923,29
RTS0041924,24
RTS0041925,24
RTS0041926,24
RTS0041927,12
RTS0041928,27
RTS0041929,21
RTS0041930,39
RTS0041931,24
RTS0041932,35
RTS0041933,19
RTS0041934,26
RTS0041935,25
RTS0041936,29
RTS0041937,40
RTS0041938,36
RTS0041939,32
RTS0041940,27
RTS0041941,33
RTS0041942,17
RTS0041943,23
RTS0041944,35
RTS0041945,34
RTS0041946,31
RTS0041947,29
RTS0041948,33
RTS0041949,28
RTS0041950,20
RTS0041951,15
RTS0041952,25
RTS0041953,20
RTS0041954,30
RTS0041955,30
RTS0041956,27
RTS0041957,28
RTS0041958,37
RTS0041959,26
RTS0041960,35
RTS0041961,18
RTS0041962,35
RTS0041963,23
RTS0041964,42
RTS0041965,35
RTS0041966,19
RTS0041967,32
RTS0041968,18
RTS0041969,29
RTS0041971,25
RTS0041972,32
RTS0041973,26
RTS0041974,27
RTS0041975,46
RTS0041976,24
RTS0041977,52
RTS0041978,33
RTS0041979,26
RTS0041980,28
RTS0041981,59
RTS0041982,41
RTS0041983,69
RTS0041984,48
RTS0041985,76
RTS0041986,38
RTS0041987,53
RTS0041988,44
RTS0041989,16
RTS0041990,33
RTS0041991,32
RTS0041992,41
RTS0041993,25
RTS0041994,38
RTS0041995,25
RTS0041996,21
RTS0041997,31
RTS0041998,32
RTS0041999,40
RTS0042000,34
RTS0042001,28
RTS0042002,24
RTS0042003,19
RTS0042004,26
RTS0042005,25
RTS0042006,29
RTS0042007,42
RTS0042008,35
RTS0042009,28
RTS0042010,31
RTS0042011,34
RTS0042012,32
RTS0042013,28
RTS0042014,25
RTS0042015,29
RTS0042016,21
RTS0042017,26
RTS0042018,17
RTS0042019,39
RTS0042020,16
RTS0042021,24
RTS0042022,28
RTS0042023,34
RTS0042024,34
RTS0042025,29
RTS0042026,28
RTS0042027,24
RTS0042028,23
RTS0042029,27
RTS0042030,13
RTS0042031,39
RTS0042032,33
RTS0042033,24
RTS0042034,29
RTS0042035,21
RTS0042036,30
RTS0042037,42
RTS0042038,21
RTS0042039,31
RTS0042040,20
RTS0042041,16
RTS0042042,23
RTS0042043,24
RTS0042044,29
RTS0042045,20
RTS0042046,27
RTS0042047,40
RTS0042048,26
RTS0042049,26
RTS0042050,32
RTS0042051,22
RTS0042052,37
RTS0042053,21
RTS0042054,25
RTS0042055,16
RTS0042056,35
RTS0042057,18
RTS0042058,23
RTS0042059,16
RTS0042060,25
RTS0042061,22
RTS0042062,31
RTS0042063,38
RTS0042064,34
RTS0042065,36
RTS0042066,34
RTS0042067,42
RTS0042068,33
RTS0042069,33
RTS0042071,31
RTS0042072,29
RTS0042073,16
RTS0042074,29
RTS0042075,24
RTS0042076,37
RTS0042077,16
RTS0042078,21
RTS0042079,32
RTS0042080,22
RTS0042081,40
RTS0042082,25
RTS0042083,22
RTS0042084,36
RTS0042085,12
RTS0042086,27
RTS0042087,24
RTS0042088,20
RTS0042089,16
RTS0042090,30
RTS0042091,29
RTS0042092,33
RTS0042093,19
RTS0042094,25
RTS0042095,25
RTS0042096,31
RTS0042097,28
RTS0042098,28
RTS0042099,24
RTS0042100,41
RTS0042101,28
RTS0042102,19
RTS0042103,28
RTS0042104,34
RTS0042105,21
RTS0042106,31
RTS0042107,30
RTS0042108,30
RTS0042109,31
RTS0042110,24
RTS0042111,34
RTS0042112,34
RTS0042113,44
RTS0042114,17
RTS0042115,23
RTS0042116,19
RTS0042117,27
RTS0042118,16
RTS0042119,18
RTS0042120,23
RTS0042121,26
RTS0042122,24
RTS0042123,27
RTS0042124,25
RTS0042125,32
RTS0042126,36
RTS0042127,28
RTS0042128,42
RTS0042129,20
RTS0042130,38
RTS0042131,34
RTS0042132,32
RTS0042133,25
RTS0042134,28
RTS0042135,30
RTS0042136,19
RTS0042137,43
RTS0042138,21
RTS0042139,29
RTS0042140,25
RTS0042141,36
RTS0042142,31
RTS0042143,31
RTS0042144,29
RTS0042145,32
RTS0042146,24
RTS0042147,28
RTS0042148,33
RTS0042149,33
RTS0042150,38
RTS0042151,28
RTS0042152,23
RTS0042153,26
RTS0042154,34
RTS0042155,41
RTS0042156,34
RTS0042157,19
RTS0042158,28
RTS0042159,21
RTS0042160,22
RTS0042161,23
RTS0042162,24
RTS0042163,34
RTS0042164,22
RTS0042165,22
RTS0042166,34
RTS0042167,28
RTS0042168,35
RTS0042169,25
RTS0042170,35
RTS0042171,21
RTS0042172,30
RTS0042173,36
RTS0042174,15
RTS0042175,27
RTS0042176,32
RTS0042177,27
RTS0042178,23
RTS0042179,41
RTS0042180,40
RTS0042181,28
RTS0042182,26
RTS0042183,20
RTS0042184,33
RTS0042185,13
RTS0042186,25
RTS0042187,38
RTS0042188,21
RTS0042189,20
RTS0042190,22
RTS0042191,49
RTS0042192,39
RTS0042193,39
RTS0042194,34
RTS0042195,21
RTS0042196,19
RTS0042197,24
RTS0042198,24
RTS0042199,23
RTS0042200,23
RTS0042201,35
RTS0042202,21
RTS0042203,29
RTS0042204,12
RTS0042205,20
RTS0042206,24
RTS0042207,23
RTS0042208,15
RTS0042209,35
RTS0042210,24
RTS0042211,23
RTS0042212,21
RTS0042213,20
RTS0042214,27
RTS0042215,22
RTS0042216,32
RTS0042217,28
RTS0042218,34
RTS0042219,25
RTS0042220,39
RTS0042221,31
RTS0042222,29
RTS0042223,31
RTS0042224,20
RTS0042225,19
RTS0042226,27
RTS0042227,21
RTS0042228,23
RTS0042229,23
RTS0042230,34
RTS0042231,22
RTS0042232,34
RTS0042233,32
RTS0042234,30
RTS0042235,27
RTS0042236,35
RTS0042237,27
RTS0042238,23
RTS0042239,29
RTS0042240,29
RTS0042241,21
RTS0042242,25
RTS0042243,30
RTS0042244,27
RTS0042245,20
RTS0042246,35
RTS0042247,38
RTS0042248,76
RTS0042249,39
RTS0042250,30
RTS0042251,19
RTS0042252,28
RTS0042253,34
RTS0042254,21
RTS0042255,29
RTS0042256,43
RTS0042257,25
RTS0042258,19
RTS0042259,29
RTS0042260,17
RTS0042261,42
RTS0042262,30
RTS0042263,34
RTS0042264,27
RTS0042265,41
RTS0042266,24
RTS0042267,18
RTS0042268,14
RTS0042269,20
RTS0042270,24
RTS0042271,21
RTS0042272,24
RTS0042273,29
RTS0042274,20
RTS0042275,31
RTS0042276,23
RTS0042277,25
RTS0042278,19
RTS0042279,28
RTS0042280,25
RTS0042281,21
RTS0042282,19
RTS0042283,19
RTS0042284,31
RTS0042285,20
RTS0042286,21
RTS0042287,27
RTS0042288,44
RTS0042289,23
RTS0042290,32
RTS0042291,44
RTS0042292,20
RTS0042293,25
RTS0042294,27
RTS0042295,32
RTS0042296,21
RTS0042297,24
RTS0042298,18
RTS0042299,31
RTS0042300,19
RTS0042301,20
RTS0042302,13
RTS0042303,36
RTS0042304,25
RTS0042305,21
RTS0042306,27
RTS0042307,37
RTS0042308,47
RTS0042309,37
RTS0042310,29
RTS0042311,17
RTS0042312,29
RTS0042313,28
RTS0042314,27
RTS0042315,34
RTS0042316,30
RTS0042317,23
RTS0042318,27
RTS0042319,21
RTS0042320,22
RTS0042321,36
RTS0042322,24
RTS0042323,25
RTS0042324,36
RTS0042325,24
RTS0042326,9
RTS0042327,26
RTS0042328,19
RTS0042329,36
RTS0042330,30
RTS0042331,15
RTS0042332,25
RTS0042333,38
RTS0042334,17
RTS0042335,17
RTS0042336,30
RTS0042337,40
RTS0042338,17
RTS0042339,32
RTS0042340,27
RTS0042341,17
RTS0042342,18
RTS0042343,37
RTS0042344,23
RTS0042345,21
RTS0042346,33
RTS0042347,20
RTS0042348,28
RTS0042349,24
RTS0042350,25
RTS0042351,22
RTS0042352,27
RTS0042353,28
RTS0042354,37
RTS0042355,21
RTS0042356,34
RTS0042357,31
RTS0042358,32
RTS0042359,26
RTS0042360,19
RTS0042361,24
RTS0042362,17
RTS0042363,38
RTS0042364,23
RTS0042365,22
RTS0042366,21
RTS0042367,24
RTS0042368,23
RTS0042369,19
RTS0042370,38
RTS0042371,24
RTS0042372,21
RTS0042373,32
RTS0042374,22
RTS0042375,33
RTS0042376,30
RTS0042377,19
RTS0042378,24
RTS0042379,30
RTS0042380,14
RTS0042381,27
RTS0042382,29
RTS0042383,26
RTS0042384,28
RTS0042385,26
RTS0042386,26
RTS0042387,28
RTS0042388,54
RTS0042389,30
RTS0042390,31
RTS0042391,28
RTS0042392,32
RTS0042393,13
RTS0042394,18
RTS0042395,31
RTS0042396,26
RTS0042397,28
RTS0042398,20
RTS0042399,17
RTS0042400,30
RTS0042401,28
RTS0042402,33
RTS0042403,26
RTS0042404,17
RTS0042405,18
RTS0042406,28
RTS0042407,20
RTS0042408,26
RTS0042409,22
RTS0042410,27
RTS0042411,22
RTS0042412,26
RTS0042413,24
RTS0042414,24
RTS0042415,28
RTS0042416,39
RTS0042417,67
RTS0042418,63
RTS0042419,51
RTS0042420,39
RTS0042421,29
RTS0042422,21
RTS0042423,24
RTS0042424,31
RTS0042425,17
RTS0042426,23
RTS0042427,28
RTS0042428,32
RTS0042429,24
RTS0042430,21
RTS0042431,24
RTS0042432,38
RTS0042433,27
RTS0042434,24
RTS0042435,38
RTS0042436,33
RTS0042437,24
RTS0042438,24
RTS0042439,24
RTS0042440,33
RTS0042441,28
RTS0042442,31
RTS0042443,22
RTS0042444,17
RTS0042445,36
RTS0042446,23
RTS0042447,20
RTS0042448,26
RTS0042449,26
RTS0042450,26
RTS0042451,28
RTS0042452,23
RTS0042453,33
RTS0042454,27
RTS0042455,24
RTS0042456,17
RTS0042457,24
RTS0042458,25
RTS0042460,39
RTS0042461,36
RTS0042462,41
RTS0042463,31
RTS0042464,40
RTS0042465,48
RTS0042466,24
RTS0042467,30
RTS0042468,28
RTS0042469,41
RTS0042470,21
RTS0042471,40
RTS0042472,25
RTS0042473,33
RTS0042474,23
RTS0042475,31
RTS0042476,26
RTS0042477,30
RTS0042478,28
RTS0042479,24
RTS0042480,24
RTS0042481,18
RTS0042482,29
RTS0042483,55
RTS0042484,41
RTS0042485,26
RTS0042486,15
RTS0042487,18
RTS0042488,18
RTS0042489,22
RTS0042490,34
RTS0042491,21
RTS0042492,27
RTS0042493,25
RTS0042494,15
RTS0042495,32
RTS0042496,19
RTS0042497,26
RTS0042498,27
RTS0042499,28
RTS0042500,18
RTS0042501,15
RTS0042502,23
RTS0042503,23
RTS0042504,26
RTS0042505,22
RTS0042506,21
RTS0042507,23
RTS0042508,23
RTS0042509,36
RTS0042510,17
RTS0042515,33
RTS0042522,20
RTS0042526,26
RTS0042527,27
RTS0042528,20
RTS0042529,29
RTS0042530,14
RTS0042531,22
RTS0042532,17
RTS0042533,26
RTS0042534,18
RTS0042535,9
RTS0042536,18
RTS0042537,34
RTS0042538,24
RTS0042539,19
RTS0042540,26
RTS0042541,20
RTS0042542,26
RTS0042543,26
RTS0042544,14
RTS0042545,17
RTS0042546,30
RTS0042547,30
RTS0042548,23
RTS0042549,21
RTS0042550,25
RTS0042551,27
RTS0042552,16
RTS0042553,25
RTS0042554,27
RTS0042555,19
RTS0042556,20
RTS0042557,18
RTS0042558,26
RTS0042559,24
RTS0042560,22
RTS0042561,12
RTS0042562,19
RTS0042563,28
RTS0042564,21
RTS0042565,36
RTS0042566,28
RTS0042567,26
RTS0042568,23
RTS0042569,37
RTS0042570,26
RTS0042571,38
RTS0042572,28
RTS0042573,33
RTS0042574,24
RTS0042575,27
RTS0042576,20
RTS0042577,40
RTS0042578,23
RTS0042579,36
RTS0042580,33
RTS0042581,40
RTS0042582,34
RTS0042583,117
RTS0042584,22
RTS0042585,28
RTS0042586,17
RTS0042587,38
RTS0042588,51
RTS0042589,25
RTS0042590,31
RTS0042591,20
RTS0042592,25
RTS0042593,22
RTS0042594,24
RTS0042595,13
RTS0042596,26
RTS0042597,42
RTS0042598,51
RTS0042599,34
RTS0042600,16
RTS0042601,16
RTS0042602,28
RTS0042603,30
RTS0042604,51
RTS0042605,27
RTS0042606,36
RTS0042607,26
RTS0042608,21
RTS0042609,28
RTS0042610,20
RTS0042611,25
RTS0042612,32
RTS0042613,25
RTS0042614,21
RTS0042615,31
RTS0042616,29
RTS0042617,25
RTS0042618,39
RTS0042619,25
RTS0042620,27
RTS0042621,15
RTS0042622,20
RTS0042623,34
RTS0042624,24
RTS0042625,20
RTS0042626,33
RTS0042627,30
RTS0042628,21
RTS0042629,14
RTS0042630,27
RTS0042631,13
RTS0042633,23
RTS0042634,30
RTS0042635,17
RTS0042636,35
RTS0042637,24
RTS0042638,31
RTS0042639,34
RTS0042640,39
RTS0042641,22
RTS0042642,22
RTS0042643,10
RTS0042644,21
RTS0042645,22
RTS0042646,28
RTS0042647,24
RTS0042648,29
RTS0042649,17
RTS0042650,26
RTS0042651,12
RTS0042652,17
RTS0042653,16
RTS0042654,21
RTS0042655,26
RTS0042656,31
RTS0042657,16
RTS0042658,19
RTS0042659,21
RTS0042660,31
RTS0042661,22
RTS0042662,19
RTS0042663,21
RTS0042664,15
RTS0042665,20
RTS0042666,19
RTS0042667,23
RTS0042668,18
RTS0042669,29
RTS0042670,20
RTS0042671,36
RTS0042672,25
RTS0042673,26
RTS0042674,22
RTS0042675,32
RTS0042676,20
RTS0042678,21
RTS0042679,36
RTS0042680,22
RTS0042681,33
RTS0042682,28
RTS0042683,29
RTS0042684,23
RTS0042685,34
RTS0042686,38
RTS0042687,33
RTS0042688,28
RTS0042689,14
RTS0042690,32
RTS0042691,23
RTS0042692,26
RTS0042693,16
RTS0042695,17
RTS0042696,22
RTS0042697,24
RTS0042698,23
RTS0042699,17
RTS0042700,26
RTS0042701,16
RTS0042702,20
RTS0042703,27
RTS0042704,41
RTS0042705,25
RTS0042706,19
RTS0042707,22
RTS0042708,20
RTS0042709,20
RTS0042710,23
RTS0042711,16
RTS0042712,34
RTS0042713,19
RTS0042714,29
RTS0042715,20
RTS0042716,24
RTS0042717,23
RTS0042718,26
RTS0042719,18
RTS0042720,21
RTS0042721,23
RTS0042722,29
RTS0042723,23
RTS0042724,30
RTS0042725,34
RTS0042726,23
RTS0042727,11
RTS0042728,24
RTS0042729,28
RTS0042730,18
RTS0042731,23
RTS0042732,27
RTS0042733,34
RTS0042734,20
RTS0042735,16
RTS0042736,28
RTS0042737,38
RTS0042738,38
RTS0042739,31
RTS0042740,40
RTS0042741,24
RTS0042742,26
RTS0042743,15
RTS0042744,29
RTS0042745,28
RTS0042746,27
RTS0042747,34
RTS0042748,24
RTS0042749,13
RTS0042750,15
RTS0042751,28
RTS0042752,24
RTS0042753,27
RTS0042754,10
RTS0042755,13
RTS0042756,22
RTS0042757,51
RTS0042758,13
RTS0042759,18
RTS0042760,26
RTS0042761,28
RTS0042762,15
RTS0042763,21
RTS0042764,26
RTS0042765,14
RTS0042766,31
RTS0042767,24
RTS0042768,38
RTS0042769,40
RTS0042770,20
RTS0042771,27
RTS0042772,38
RTS0042773,30
RTS0042774,32
RTS0042775,32
RTS0042776,28
RTS0042777,38
RTS0042778,37
RTS0042779,22
RTS0042780,33
RTS0042781,22
RTS0042782,31
RTS0042783,28
RTS0042784,20
RTS0042785,30
RTS0042786,33
RTS0042787,18
RTS0042788,24
RTS0042789,21
RTS0042790,34
RTS0042791,261
RTS0042792,89
RTS0042793,196
RTS0042794,105
RTS0042795,131
RTS0042796,28
RTS0042797,33
RTS0042798,14
RTS0042799,45
RTS0042800,34
RTS0042801,33
RTS0042802,32
RTS0042803,17
RTS0042804,30
RTS0042805,26
RTS0042806,25
RTS0042807,30
RTS0042808,24
RTS0042809,34
RTS0042810,31
RTS0042811,27
RTS0042812,41
RTS0042813,32
RTS0042814,39
RTS0042815,36
RTS0042816,31
RTS0042817,34
RTS0042818,26
RTS0042819,29
RTS0042820,27
RTS0042821,34
RTS0042822,26
RTS0042823,27
RTS0042824,30
RTS0042825,21
RTS0042826,26
RTS0042827,18
RTS0042828,24
RTS0042829,34
RTS0042830,31
RTS0042831,45
RTS0042832,32
RTS0042833,25
RTS0042834,31
RTS0042835,21
RTS0042836,41
RTS0042837,29
RTS0042838,38
RTS0042839,22
RTS0042840,22
RTS0042841,34
RTS0042842,37
RTS0042843,26
RTS0042844,27
RTS0042845,36
RTS0042846,25
RTS0042847,38
RTS0042848,49
RTS0042849,37
RTS0042850,23
RTS0042851,34
RTS0042852,28
RTS0042853,32
RTS0042854,24
RTS0042855,23
RTS0042856,27
RTS0042857,27
RTS0042858,27
RTS0042859,37
RTS0042860,21
RTS0042861,21
RTS0042862,25
RTS0042863,26
RTS0042864,26
RTS0042865,28
RTS0042866,18
RTS0042867,17
RTS0042868,24
RTS0042869,22
RTS0042870,20
RTS0042871,28
RTS0042872,23
RTS0042873,24
RTS0042874,23
RTS0042875,33
RTS0042876,37
RTS0042877,27
RTS0042878,36
RTS0042879,31
RTS0042880,35
RTS0042881,21
RTS0042882,25
RTS0042883,24
RTS0042884,27
RTS0042885,30
RTS0042886,25
RTS0042887,26
RTS0042888,22
RTS0042889,20
RTS0042890,24
RTS0042891,20
RTS0042892,35
RTS0042893,51
RTS0042894,13
RTS0042895,28
RTS0042896,31
RTS0042897,39
RTS0042898,17
RTS0042899,34
RTS0042900,24
RTS0042901,27
RTS0042902,23
RTS0042903,21
RTS0042904,22
RTS0042905,24
RTS0042906,33
RTS0042907,27
RTS0042908,34
RTS0042909,32
RTS0042910,27
RTS0042911,19
RTS0042912,21
RTS0042913,33
RTS0042914,19
RTS0042915,20
RTS0042916,22
RTS0042917,35
RTS0042918,31
RTS0042919,41
RTS0042920,23
RTS0042921,30
RTS0042922,32
RTS0042923,26
RTS0042924,16
RTS0042925,40
RTS0042926,36
RTS0042927,33
RTS0042928,29
RTS0042929,29
RTS0042930,26
RTS0042931,23
RTS0042932,34
RTS0042933,30
RTS0042934,31
RTS0042935,29
RTS0042936,27
RTS0042937,26
RTS0042938,33
RTS0042939,41
RTS0042940,28
RTS0042941,29
RTS0042942,30
RTS0042943,38
RTS0042944,52
RTS0042945,39
RTS0042946,38
RTS0042947,41
RTS0042948,24
RTS0042949,19
RTS0042950,29
RTS0042951,29
RTS0042952,27
RTS0042953,34
RTS0042954,14
RTS0042955,25
RTS0042956,25
RTS0042957,31
RTS0042958,40
RTS0042959,45
RTS0042960,27
RTS0042961,37
RTS0042962,25
RTS0042963,17
RTS0042964,22
RTS0042965,43
RTS0042966,21
RTS0042967,34
RTS0042968,22
RTS0042969,33
RTS0042970,42
RTS0042971,26
RTS0042972,28
RTS0042973,21
RTS0042974,25
RTS0042975,37
RTS0042976,36
RTS0042977,36
RTS0042978,35
RTS0042979,33
RTS0042980,37
RTS0042981,32
RTS0042982,35
RTS0042983,32
RTS0042984,32
RTS0042985,38
RTS0042986,28
RTS0042987,21
RTS0042988,29
RTS0042989,36
RTS0042990,18
RTS0042991,20
RTS0042992,36
RTS0042993,23
RTS0042994,24
RTS0042995,36
RTS0042996,31
RTS0042997,26
RTS0042998,37
RTS0042999,36
RTS0043000,28
RTS0043001,39
RTS0043002,24
RTS0043003,28
RTS0043004,27
RTS0043005,32
RTS0043006,17
RTS0043007,39
RTS0043008,38
RTS0043009,27
RTS0043010,41
RTS0043011,29
RTS0043012,26
RTS0043013,33
RTS0043014,47
RTS0043015,33
RTS0043016,36
RTS0043017,36
RTS0043018,28
RTS0043019,27
RTS0043020,17
RTS0043021,27
RTS0043022,24
RTS0043023,31
RTS0043024,33
RTS0043025,30
RTS0043026,23
RTS0043027,40
RTS0043028,39
RTS0043029,33
RTS0043030,43
RTS0043031,21
RTS0043032,18
RTS0043033,29
RTS0043034,24
RTS0043035,19
RTS0043036,27
RTS0043037,19
RTS0043038,31
RTS0043039,29
RTS0043040,20
RTS0043041,20
RTS0043042,25
RTS0043043,28
RTS0043044,23
RTS0043045,28
RTS0043046,14
RTS0043047,27
RTS0043048,29
RTS0043049,24
RTS0043050,30
RTS0043051,39
RTS0043052,23
RTS0043053,17
RTS0043054,13
RTS0043055,29
RTS0043056,25
RTS0043057,32
RTS0043058,20
RTS0043059,28
RTS0043060,30
RTS0043061,50
RTS0043062,17
RTS0043063,17
RTS0043064,28
RTS0043065,22
RTS0043066,19
RTS0043067,17
RTS0043068,27
RTS0043069,20
RTS0043070,38
RTS0043071,60
RTS0043072,100
RTS0043073,69
RTS0043074,149
RTS0043075,70
RTS0043076,13
RTS0043077,27
RTS0043078,27
RTS0043079,24
RTS0043080,26
RTS0043081,37
RTS0043082,36
RTS0043083,23
RTS0043084,33
RTS0043085,35
RTS0043086,23
RTS0043087,37
RTS0043088,21
RTS0043089,28
RTS0043090,19
RTS0043091,19
RTS0043092,27
RTS0043093,21
RTS0043094,39
RTS0043095,30
RTS0043096,29
RTS0043097,15
RTS0043098,39
RTS0043099,34
RTS0043100,23
RTS0043101,37
RTS0043102,27
RTS0043103,37
RTS0043104,44
RTS0043105,27
RTS0043106,41
RTS0043107,26
RTS0043108,26
RTS0043109,30
RTS0043110,22
RTS0043111,36
RTS0043112,37
RTS0043113,23
RTS0043114,41
RTS0043115,33
RTS0043116,33
RTS0043117,26
RTS0043118,29
RTS0043119,21
RTS0043120,25
RTS0043121,17
RTS0043122,23
RTS0043123,22
RTS0043124,20
RTS0043125,24
RTS0043126,61
RTS0043127,28
RTS0043128,51
RTS0043129,39
RTS0043130,34
RTS0043131,30
RTS0043132,29
RTS0043133,17
RTS0043134,29
RTS0043135,20
RTS0043136,42
RTS0043137,28
RTS0043138,34
RTS0043139,25
RTS0043140,15
RTS0043141,20
RTS0043142,24
RTS0043143,24
RTS0043144,31
RTS0043145,31
RTS0043146,32
RTS0043147,25
RTS0043148,33
RTS0043149,31
RTS0043150,15
RTS0043151,35
RTS0043152,31
RTS0043153,22
RTS0043154,31
RTS0043155,32
RTS0043156,23
RTS0043157,24
RTS0043159,24
RTS0043160,37
RTS0043161,27
RTS0043162,40
RTS0043163,33
RTS0043164,23
RTS0043165,39
RTS0043167,20
RTS0043168,36
RTS0043169,33
RTS0043170,38
RTS0043171,41
RTS0043172,56
RTS0043173,36
RTS0043174,47
RTS0043175,42
RTS0043176,19
RTS0043177,22
RTS0043178,36
RTS0043179,23
RTS0043180,21
RTS0043181,29
RTS0043182,39
RTS0043183,38
RTS0043184,19
RTS0043185,36
RTS0043186,44
RTS0043187,15
RTS0043188,26
RTS0043189,41
RTS0043190,37
RTS0043191,29
RTS0043192,33
RTS0043193,18
RTS0043194,24
RTS0043195,30
RTS0043196,47
RTS0043197,34
RTS0043198,32
RTS0043199,36
RTS0043200,31
RTS0043201,32
RTS0043202,42
RTS0043203,23
RTS0043204,43
RTS0043205,28
RTS0043206,39
RTS0043207,31
RTS0043208,37
RTS0043209,21
RTS0043210,20
RTS0043211,37
RTS0043212,32
RTS0043213,20
RTS0043214,35
RTS0043215,33
RTS0043216,25
RTS0043217,34
RTS0043218,26
RTS0043219,26
RTS0043220,28
RTS0043221,27
RTS0043222,28
RTS0043223,29
RTS0043224,23
RTS0043225,25
RTS0043226,24
RTS0043227,26
RTS0043228,35
RTS0043229,32
RTS0043230,36
RTS0043231,30
RTS0043232,36
RTS0043233,34
RTS0043234,20
RTS0043235,26
RTS0043236,19
RTS0043237,24
RTS0043238,26
RTS0043239,45
RTS0043240,34
RTS0043241,31
RTS0043242,30
RTS0043243,37
RTS0043244,25
RTS0043245,30
RTS0043246,23
RTS0043247,26
RTS0043248,21
RTS0043249,25
RTS0043250,27
RTS0043251,16
RTS0043252,30
RTS0043253,32
RTS0043254,40
RTS0043255,31
RTS0043256,36
RTS0043257,19
RTS0043258,35
RTS0043259,22
RTS0043260,24
RTS0043261,27
RTS0043262,37
RTS0043263,31
RTS0043264,23
RTS0043265,21
RTS0043266,29
RTS0043267,40
RTS0043268,22
RTS0043269,26
RTS0043270,32
RTS0043271,25
RTS0043272,35
RTS0043273,35
RTS0043274,20
RTS0043275,28
RTS0043276,23
RTS0043277,30
RTS0043278,29
RTS0043279,36
RTS0043280,33
RTS0043281,25
RTS0043282,22
RTS0043283,27
RTS0043284,46
RTS0043285,37
RTS0043286,24
RTS0043287,36
RTS0043288,45
RTS0043289,32
RTS0043290,19
RTS0043291,42
RTS0043292,26
RTS0043293,25
RTS0043294,40
RTS0043295,31
RTS0043296,30
RTS0043297,16
RTS0043299,34
RTS0043300,42
RTS0043301,20
RTS0043302,21
RTS0043303,28
RTS0043304,25
RTS0043305,31
RTS0043306,28
RTS0043307,32
RTS0043308,17
RTS0043309,22
RTS0043310,31
RTS0043311,37
RTS0043312,37
RTS0043313,41
RTS0043314,23
RTS0043315,35
RTS0043316,24
RTS0043317,28
RTS0043318,32
RTS0043319,17
RTS0043320,29
RTS0043321,30
RTS0043322,19
RTS0043323,27
RTS0043324,41
RTS0043325,22
RTS0043326,23
RTS0043327,24
RTS0043328,24
RTS0043329,24
RTS0043330,34
RTS0043331,25
RTS0043332,37
RTS0043333,28
RTS0043334,22
RTS0043335,16
RTS0043336,40
RTS0043337,38
RTS0043338,33
RTS0043339,31
RTS0043340,36
RTS0043341,25
RTS0043342,20
RTS0043343,27
RTS0043344,39
RTS0043345,24
RTS0043346,18
RTS0043347,48
RTS0043348,43
RTS0043349,28
RTS0043350,34
RTS0043351,31
RTS0043352,46
RTS0043353,30
RTS0043354,26
RTS0043355,33
RTS0043356,34
RTS0043357,32
RTS0043358,23
RTS0043359,44
RTS0043360,45
RTS0043361,31
RTS0043362,35
RTS0043363,28
RTS0043364,30
RTS0043365,20
RTS0043366,23
RTS0043367,21
RTS0043368,20
RTS0043369,23
RTS0043370,26
RTS0043371,42
RTS0043372,23
RTS0043373,35
RTS0043374,21
RTS0043375,16
RTS0043376,53
RTS0043377,64
RTS0043378,50
RTS0043379,51
RTS0043380,48
RTS0043381,28
RTS0043382,19
RTS0043383,32
RTS0043384,29
RTS0043385,28
RTS0043386,25
RTS0043387,37
RTS0043388,22
RTS0043389,32
RTS0043390,24
RTS0043391,25
RTS0043392,26
RTS0043393,34
RTS0043394,27
RTS0043395,25
RTS0043396,37
RTS0043397,37
RTS0043398,49
RTS0043399,33
RTS0043400,15
RTS0043401,27
RTS0043402,26
RTS0043403,30
RTS0043404,32
RTS0043405,23
RTS0043406,16
RTS0043407,23
RTS0043408,14
RTS0043409,31
RTS0043410,36
RTS0043411,31
RTS0043412,16
RTS0043413,31
RTS0043414,41
RTS0043415,32
RTS0043416,29
RTS0043417,18
RTS0043418,23
RTS0043419,35
RTS0043420,28
RTS0043421,47
RTS0043422,22
RTS0043423,31
RTS0043424,23
RTS0043425,34
RTS0043426,27
RTS0043427,29
RTS0043428,28
RTS0043429,25
RTS0043430,27
RTS0043431,39
RTS0043432,30
RTS0043433,22
RTS0043434,27
RTS0043435,31
RTS0043436,30
RTS0043437,29
RTS0043438,30
RTS0043439,31
RTS0043440,51
RTS0043441,37
RTS0043442,31
RTS0043443,27
RTS0043444,36
RTS0043445,26
RTS0043446,32
RTS0043447,21
RTS0043448,25
RTS0043449,29
RTS0043450,27
RTS0043451,25
RTS0043452,39
RTS0043453,34
RTS0043454,35
RTS0043455,24
RTS0043456,21
RTS0043457,41
RTS0043458,27
RTS0043459,26
RTS0043460,36
RTS0043461,22
RTS0043462,34
RTS0043463,27
RTS0043464,21
RTS0043465,45
RTS0043466,58
RTS0043467,41
RTS0043468,30
RTS0043469,24
RTS0043470,26
RTS0043471,23
RTS0043472,33
RTS0043473,28
RTS0043474,39
RTS0043475,37
RTS0043476,31
RTS0043477,29
RTS0043478,23
RTS0043479,37
RTS0043480,20
RTS0043481,38
RTS0043482,42
RTS0043483,33
RTS0043484,30
RTS0043485,37
RTS0043486,43
RTS0043487,34
RTS0043488,41
RTS0043489,33
RTS0043490,31
RTS0043491,34
RTS0043492,24
RTS0043493,36
RTS0043494,40
RTS0043495,54
RTS0043496,22
RTS0043497,24
RTS0043498,24
RTS0043499,28
RTS0043500,40
RTS0043501,26
RTS0043502,22
RTS0043503,15
RTS0043504,24
RTS0043505,23
RTS0043506,31
RTS0043507,33
RTS0043508,32
RTS0043509,37
RTS0043510,32
RTS0043511,22
RTS0043512,37
RTS0043513,30
RTS0043514,28
RTS0043515,16
RTS0043516,17
RTS0043517,17
RTS0043518,24
RTS0043519,38
RTS0043520,31
RTS0043521,20
RTS0043522,20
RTS0043523,34
RTS0043524,32
RTS0043525,30
RTS0043526,29
RTS0043527,18
RTS0043528,30
RTS0043529,19
RTS0043530,27
RTS0043531,27
RTS0043532,25
RTS0043533,27
RTS0043534,36
RTS0043535,26
RTS0043536,25
RTS0043537,32
RTS0043538,31
RTS0043539,35
RTS0043540,24
RTS0043541,30
RTS0043542,23
RTS0043543,21
RTS0043544,37
RTS0043545,31
RTS0043546,39
RTS0043547,38
RTS0043548,23
RTS0043549,21
RTS0043550,29
RTS0043551,27
RTS0043552,29
RTS0043553,25
RTS0043554,27
RTS0043555,19
RTS0043556,32
RTS0043557,22
RTS0043558,33
RTS0043559,30
RTS0043560,16
RTS0043561,21
RTS0043562,23
RTS0043563,27
RTS0043564,12
RTS0043565,30
RTS0043566,33
RTS0043567,24
RTS0043568,43
RTS0043569,33
RTS0043570,31
RTS0043571,33
RTS0043572,26
RTS0043573,18
RTS0043574,31
RTS0043575,14
RTS0043576,31
RTS0043577,44
RTS0043578,29
RTS0043579,33
RTS0043580,46
RTS0043581,30
RTS0043582,31
RTS0043583,23
RTS0043584,28
RTS0043585,20
RTS0043586,22
RTS0043587,25
RTS0043588,23
RTS0043589,36
RTS0043590,28
RTS0043591,22
RTS0043592,20
RTS0043593,19
RTS0043594,28
RTS0043595,24
RTS0043596,19
RTS0043597,23
RTS0043598,25
RTS0043599,25
RTS0043600,35
RTS0043601,25
RTS0043602,26
RTS0043603,37
RTS0043604,24
RTS0043605,12
RTS0043606,20
RTS0043607,22
RTS0043608,26
RTS0043609,23
RTS0043610,25
RTS0043611,34
RTS0043612,35
RTS0043613,29
RTS0043614,31
RTS0043615,27
RTS0043616,30
RTS0043617,19
RTS0043618,21
RTS0043619,25
RTS0043620,22
RTS0043621,24
RTS0043622,28
RTS0043623,18
RTS0043624,22
RTS0043625,31
RTS0043626,28
RTS0043627,24
RTS0043628,32
RTS0043629,25
RTS0043630,21
RTS0043631,23
RTS0043632,26
RTS0043633,24
RTS0043634,26
RTS0043635,31
RTS0043636,18
RTS0043637,36
RTS0043638,26
RTS0043639,26
RTS0043640,30
RTS0043641,86
RTS0043642,37
RTS0043643,39
RTS0043644,54
RTS0043645,73
RTS0043646,26
RTS0043647,22
RTS0043648,34
RTS0043649,25
RTS0043650,27
RTS0043651,20
RTS0043652,28
RTS0043653,18
RTS0043654,24
RTS0043655,24
RTS0043656,19
RTS0043657,37
RTS0043658,36
RTS0043659,25
RTS0043660,30
RTS0043661,24
RTS0043663,22
RTS0043664,18
RTS0043665,25
RTS0043666,23
RTS0043667,18
RTS0043668,24
RTS0043669,23
RTS0043670,23
RTS0043671,15
RTS0043672,36
RTS0043673,20
RTS0043674,22
RTS0043675,26
RTS0043676,20
RTS0043677,32
RTS0043678,22
RTS0043679,22
RTS0043680,22
RTS0043681,22
RTS0043682,17
RTS0043683,23
RTS0043684,34
RTS0043685,31
RTS0043686,26
RTS0043687,28
RTS0043688,11
RTS0043689,28
RTS0043690,33
RTS0043691,38
RTS0043692,37
RTS0043693,35
RTS0043694,14
RTS0043695,22
RTS0043696,32
RTS0043697,28
RTS0043698,38
RTS0043699,56
RTS0043700,44
RTS0043701,45
RTS0043702,38
RTS0043703,34
RTS0043704,37
RTS0043705,28
RTS0043706,33
RTS0043707,33
RTS0043708,16
RTS0043709,24
RTS0043710,29
RTS0043711,25
RTS0043712,18
RTS0043713,18
RTS0043714,15
RTS0043715,26
RTS0043716,35
RTS0043717,25
RTS0043718,29
RTS0043719,24
RTS0043720,18
RTS0043721,26
RTS0043722,30
RTS0043723,30
RTS0043724,25
RTS0043725,28
RTS0043726,25
RTS0043727,39
RTS0043728,22
RTS0043729,22
RTS0043730,20
RTS0043731,27
RTS0043732,34
RTS0043733,23
RTS0043734,28
RTS0043735,30
RTS0043736,27
RTS0043737,31
RTS0043738,24
RTS0043739,39
RTS0043740,24
RTS0043741,34
RTS0043742,32
RTS0043743,34
RTS0043744,28
RTS0043745,34
RTS0043746,22
RTS0043747,28
RTS0043748,31
RTS0043749,15
RTS0043750,27
RTS0043751,26
RTS0043752,36
RTS0043753,16
RTS0043754,22
RTS0043755,38
RTS0043756,24
RTS0043757,28
RTS0043758,29
RTS0043759,32
RTS0043760,22
RTS0043761,42
RTS0043762,13
RTS0043763,32
RTS0043764,24
RTS0043765,28
RTS0043766,22
RTS0043767,14
RTS0043768,21
RTS0043769,26
RTS0043770,16
RTS0043771,25
RTS0043772,26
RTS0043773,22
RTS0043774,25
RTS0043775,22
RTS0043776,28
RTS0043777,27
RTS0043778,29
RTS0043779,22
RTS0043780,34
RTS0043781,23
RTS0043782,28
RTS0043783,12
RTS0043784,25
RTS0043785,21
RTS0043786,33
RTS0043787,21
RTS0043788,18
RTS0043789,23
RTS0043790,29
RTS0043791,24
RTS0043792,31
RTS0043793,24
RTS0043794,29
RTS0043795,22
RTS0043796,14
RTS0043797,23
RTS0043798,20
RTS0043799,20
RTS0043800,19
RTS0043801,25
RTS0043802,21
RTS0043803,29
RTS0043804,17
RTS0043805,24
RTS0043806,23
RTS0043807,18
RTS0043808,34
RTS0043809,32
RTS0043810,37
RTS0043811,18
RTS0043812,31
RTS0043813,20
RTS0043814,21
RTS0043815,21
RTS0043816,20
RTS0043817,16
RTS0043818,27
RTS0043819,22
RTS0043820,37
RTS0043821,30
RTS0043822,18
RTS0043823,21
RTS0043824,22
RTS0043825,25
RTS0043826,26
RTS0043827,23
RTS0043828,28
RTS0043829,29
RTS0043830,26
RTS0043831,21
RTS0043832,15
RTS0043833,28
RTS0043834,21
RTS0043835,25
RTS0043836,22
RTS0043837,23
RTS0043838,12
RTS0043839,31
RTS0043840,16
RTS0043841,21
RTS0043842,17
RTS0043843,20
RTS0043844,20
RTS0043845,29
RTS0043846,29
RTS0043847,15
RTS0043848,41
RTS0043849,36
RTS0043850,44
RTS0043851,27
RTS0043852,29
RTS0043853,49
RTS0043854,31
RTS0043856,25
RTS0043857,18
RTS0043858,27
RTS0043859,32
RTS0043860,27
RTS0043861,36
RTS0043862,60
RTS0043863,39
RTS0043864,27
RTS0043865,25
RTS0043866,32
RTS0043867,41
RTS0043868,39
RTS0043869,34
RTS0043870,23
RTS0043871,31
RTS0043872,29
RTS0043873,28
RTS0043874,34
RTS0043875,35
RTS0043876,30
RTS0043877,29
RTS0043878,29
RTS0043879,30
RTS0043880,29
RTS0043881,38
RTS0043882,36
RTS0043883,33
RTS0043884,28
RTS0043885,24
RTS0043886,23
RTS0043887,23
RTS0043888,25
RTS0043889,22
RTS0043890,21
RTS0043891,38
RTS0043892,34
RTS0043893,29
RTS0043894,36
RTS0043895,25
RTS0043896,28
RTS0043897,55
RTS0043898,39
RTS0043899,33
RTS0043900,29
RTS0043901,26
RTS0043902,27
RTS0043903,30
RTS0043904,34
RTS0043905,25
RTS0043906,26
RTS0043907,30
RTS0043908,17
RTS0043909,31
RTS0043910,30
RTS0043911,34
RTS0043912,59
RTS0043913,23
RTS0043914,44
RTS0043915,20
RTS0043916,23
RTS0043917,31
RTS0043918,25
RTS0043919,38
RTS0043920,59
RTS0043921,20
RTS0043922,18
RTS0043923,26
RTS0043924,49
RTS0043925,31
RTS0043926,28
RTS0043927,39
RTS0043928,41
RTS0043929,33
RTS0043930,26
RTS0043931,33
RTS0043932,32
RTS0043933,24
RTS0043934,26
RTS0043935,29
RTS0043936,29
RTS0043937,28
RTS0043938,18
RTS0043939,22
RTS0043940,24
RTS0043941,27
RTS0043942,27
RTS0043943,23
RTS0043944,35
RTS0043945,25
RTS0043946,25
RTS0043947,31
RTS0043948,30
RTS0043949,26
RTS0043950,27
RTS0043951,27
RTS0043952,43
RTS0043953,31
RTS0043954,27
RTS0043955,35
RTS0043956,33
RTS0043957,33
RTS0043958,27
RTS0043959,27
RTS0043960,27
RTS0043961,33
RTS0043962,18
RTS0043963,15
RTS0043964,24
RTS0043965,24
RTS0043966,29
RTS0043967,28
RTS0043968,27
RTS0043969,21
RTS0043970,33
RTS0043971,21
RTS0043972,35
RTS0043973,23
RTS0043974,27
RTS0043975,19
RTS0043976,25
RTS0043977,28
RTS0043978,25
RTS0043979,32
RTS0043980,15
RTS0043981,18
RTS0043982,34
RTS0043983,37
RTS0043984,31
RTS0043985,27
RTS0043986,19
RTS0043987,32
RTS0043988,20
RTS0043989,22
RTS0043990,23
RTS0043991,22
RTS0043992,21
RTS0043993,21
RTS0043994,22
RTS0043996,30
RTS0043997,23
RTS0043998,23
RTS0043999,28
RTS0044000,26
RTS0044001,23
RTS0044002,40
RTS0044003,34
RTS0044004,36
RTS0044005,30
RTS0044006,22
RTS0044007,37
RTS0044008,21
RTS0044009,33
RTS0044010,20
RTS0044011,34
RTS0044012,49
RTS0044013,52
RTS0044014,43
RTS0044015,37
RTS0044016,24
RTS0044017,29
RTS0044018,20
RTS0044019,22
RTS0044020,38
RTS0044021,24
RTS0044022,28
RTS0044023,27
RTS0044024,28
RTS0044025,25
RTS0044026,19
RTS0044027,19
RTS0044028,28
RTS0044029,23
RTS0044030,29
RTS0044031,28
RTS0044032,30
RTS0044033,19
RTS0044034,39
RTS0044035,23
RTS0044036,26
RTS0044037,27
RTS0044038,28
RTS0044039,28
RTS0044040,22
RTS0044041,25
RTS0044042,33
RTS0044043,31
RTS0044044,33
RTS0044045,21
RTS0044046,26
RTS0044047,19
RTS0044048,25
RTS0044049,25
RTS0044050,28
RTS0044051,23
RTS0044052,30
RTS0044053,31
RTS0044054,36
RTS0044055,34
RTS0044056,24
RTS0044057,29
RTS0044058,32
RTS0044059,23
RTS0044060,25
RTS0044061,36
RTS0044062,28
RTS0044063,25
RTS0044064,34
RTS0044065,24
RTS0044067,29
RTS0044068,27
RTS0044069,35
RTS0044070,22
RTS0044071,43
RTS0044072,27
RTS0044073,20
RTS0044074,23
RTS0044075,27
RTS0044076,22
RTS0044077,30
RTS0044078,31
RTS0044079,19
RTS0044080,30
RTS0044081,23
RTS0044082,33
RTS0044083,25
RTS0044084,17
RTS0044085,19
RTS0044086,30
RTS0044087,31
RTS0044088,28
RTS0044089,31
RTS0044090,15
RTS0044091,29
RTS0044092,24
RTS0044093,16
RTS0044094,27
RTS0044095,17
RTS0044096,18
RTS0044097,14
RTS0044098,25
RTS0044099,31
RTS0044100,18
RTS0044101,17
RTS0044102,30
RTS0044103,17
RTS0044104,23
RTS0044105,17
RTS0044106,39
RTS0044107,33
RTS0044108,35
RTS0044109,23
RTS0044110,30
RTS0044111,22
RTS0044112,21
RTS0044113,29
RTS0044114,27
RTS0044115,27
RTS0044116,44
RTS0044117,31
RTS0044118,23
RTS0044119,26
RTS0044120,33
RTS0044121,28
RTS0044122,28
RTS0044123,28
RTS0044124,26
RTS0044125,19
RTS0044126,36
RTS0044127,38
RTS0044128,42
RTS0044129,45
RTS0044130,17
RTS0044131,36
RTS0044132,43
RTS0044133,34
RTS0044134,27
RTS0044135,20
RTS0044136,25
RTS0044137,22
RTS0044138,39
RTS0044139,33
RTS0044140,35
RTS0044141,35
RTS0044142,28
RTS0044143,42
RTS0044144,39
RTS0044145,28
RTS0044146,22
RTS0044147,32
RTS0044148,30
RTS0044149,34
RTS0044150,28
RTS0044151,39
RTS0044152,26
RTS0044153,20
RTS0044154,28
RTS0044155,53
RTS0044156,37
RTS0044157,29
RTS0044158,28
RTS0044159,16
RTS0044160,24
RTS0044161,26
RTS0044162,39
RTS0044163,34
RTS0044164,34
RTS0044165,27
RTS0044166,32
RTS0044167,25
RTS0044168,35
RTS0044169,31
RTS0044170,37
RTS0044171,33
RTS0044172,34
RTS0044173,33
RTS0044174,26
RTS0044175,29
RTS0044176,28
RTS0044177,35
RTS0044178,33
RTS0044180,25
RTS0044181,23
RTS0044182,23
RTS0044183,21
RTS0044184,35
RTS0044185,29
RTS0044186,37
RTS0044187,33
RTS0044188,17
RTS0044189,26
RTS0044190,33
RTS0044191,35
RTS0044192,40
RTS0044193,21
RTS0044194,32
RTS0044195,25
RTS0044196,34
RTS0044197,20
RTS0044198,32
RTS0044199,28
RTS0044200,24
RTS0044206,31
RTS0044207,31
RTS0044208,29
RTS0044209,15
RTS0044210,23
RTS0044211,26
RTS0044212,29
RTS0044213,26
RTS0044214,29
RTS0044215,23
RTS0044216,35
RTS0044217,33
RTS0044218,33
RTS0044219,31
RTS0044220,20
RTS0044221,20
RTS0044222,26
RTS0044223,28
RTS0044224,39
RTS0044225,22
RTS0044226,28
RTS0044227,22
RTS0044228,22
RTS0044229,24
RTS0044230,23
RTS0044231,28
RTS0044232,20
RTS0044233,28
RTS0044234,18
RTS0044235,25
RTS0044236,34
RTS0044237,51
RTS0044238,40
RTS0044239,26
RTS0044240,22
RTS0044241,28
RTS0044242,26
RTS0044243,31
RTS0044244,28
RTS0044245,22
RTS0044246,31
RTS0044247,33
RTS0044248,32
RTS0044249,20
RTS0044250,21
RTS0044251,33
RTS0044252,40
RTS0044253,41
RTS0044254,18
RTS0044255,29
RTS0044256,30
RTS0044257,41
RTS0044258,36
RTS0044259,34
RTS0044260,31
RTS0044261,27
RTS0044262,27
RTS0044263,35
RTS0044264,31
RTS0044265,33
RTS0044266,40
RTS0044267,23
RTS0044268,39
RTS0044269,33
RTS0044270,35
RTS0044271,24
RTS0044272,33
RTS0044273,32
RTS0044274,47
RTS0044275,38
RTS0044276,30
RTS0044277,24
RTS0044278,12
RTS0044279,33
RTS0044280,25
RTS0044281,24
RTS0044282,35
RTS0044283,26
RTS0044284,28
RTS0044285,32
RTS0044286,28
RTS0044287,38
RTS0044288,13
RTS0044289,21
RTS0044290,25
RTS0044291,31
RTS0044292,34
RTS0044293,18
RTS0044294,39
RTS0044295,13
RTS0044296,26
RTS0044297,32
RTS0044298,27
RTS0044299,24
RTS0044300,26
RTS0044301,40
RTS0044302,22
RTS0044303,33
RTS0044304,40
RTS0044305,23
RTS0044306,31
RTS0044307,24
RTS0044308,34
RTS0044309,30
RTS0044310,51
RTS0044311,21
RTS0044312,36
RTS0044313,30
RTS0044314,31
RTS0044315,20
RTS0044316,26
RTS0044317,52
RTS0044318,42
RTS0044319,30
RTS0044320,11
RTS0044321,32
RTS0044322,39
RTS0044323,30
RTS0044324,22
RTS0044325,32
RTS0044326,34
RTS0044327,28
RTS0044328,14
RTS0044329,29
RTS0044330,25
RTS0044331,48
RTS0044332,48
RTS0044333,47
RTS0044334,45
RTS0044335,49
RTS0044336,18
RTS0044337,27
RTS0044338,20
RTS0044339,39
RTS0044340,16
RTS0044341,34
RTS0044342,37
RTS0044343,19
RTS0044344,29
RTS0044345,22
RTS0044346,61
RTS0044347,62
RTS0044348,50
RTS0044349,60
RTS0044350,57
RTS0044351,34
RTS0044352,33
RTS0044353,48
RTS0044354,37
RTS0044355,46
RTS0044356,23
RTS0044357,29
RTS0044358,30
RTS0044359,24
RTS0044360,31
RTS0044361,20
RTS0044362,34
RTS0044363,29
RTS0044364,31
RTS0044365,35
RTS0044366,32
RTS0044367,31
RTS0044368,31
RTS0044369,44
RTS0044370,39
RTS0044371,29
RTS0044372,23
RTS0044373,25
RTS0044374,24
RTS0044375,27
RTS0044376,22
RTS0044377,69
RTS0044378,46
RTS0044379,51
RTS0044380,48
RTS0044381,44
RTS0044382,24
RTS0044383,48
RTS0044384,37
RTS0044385,38
RTS0044386,30
RTS0044387,31
RTS0044388,35
RTS0044389,24
RTS0044390,22
RTS0044391,42
RTS0044392,77
RTS0044393,86
RTS0044394,34
RTS0044395,40
RTS0044396,28
RTS0044397,29
RTS0044399,17
RTS0044400,26
RTS0044401,25
RTS0044402,28
RTS0044403,31
RTS0044404,46
RTS0044405,26
RTS0044406,18
RTS0044407,25
RTS0044408,28
RTS0044409,16
RTS0044410,24
RTS0044411,27
RTS0044412,20
RTS0044413,29
RTS0044414,38
RTS0044415,42
RTS0044416,45
RTS0044417,49
RTS0044418,36
RTS0044419,31
RTS0044420,42
RTS0044421,23
RTS0044422,25
RTS0044423,31
RTS0044424,21
RTS0044425,35
RTS0044426,35
RTS0044427,33
RTS0044428,35
RTS0044429,32
RTS0044430,20
RTS0044431,40
RTS0044432,43
RTS0044433,37
RTS0044434,34
RTS0044435,35
RTS0044436,19
RTS0044437,20
RTS0044438,28
RTS0044439,40
RTS0044440,41
RTS0044441,39
RTS0044442,44
RTS0044443,40
RTS0044444,32
RTS0044445,35
RTS0044446,35
RTS0044447,46
RTS0044448,36
RTS0044449,36
RTS0044450,27
RTS0044451,32
RTS0044452,30
RTS0044453,23
RTS0044454,28
RTS0044455,39
RTS0044456,20
RTS0044457,39
RTS0044458,22
RTS0044459,16
RTS0044460,47
RTS0044461,40
RTS0044462,25
RTS0044463,19
RTS0044464,24
RTS0044465,38
RTS0044466,32
RTS0044467,37
RTS0044468,37
RTS0044469,38
RTS0044470,42
RTS0044471,48
RTS0044472,53
RTS0044473,33
RTS0044474,36
RTS0044475,49
RTS0044476,38
RTS0044477,51
RTS0044478,23
RTS0044479,26
RTS0044480,33
RTS0044481,40
RTS0044482,57
RTS0044483,24
RTS0044484,37
RTS0044485,56
RTS0044486,39
RTS0044487,31
RTS0044488,38
RTS0044489,41
RTS0044490,18
RTS0044491,29
RTS0044492,24
RTS0044493,39
RTS0044494,28
RTS0044495,31
RTS0044496,46
RTS0044497,39
RTS0044498,27
RTS0044499,50
RTS0044500,41
RTS0044501,31
RTS0044502,27
RTS0044503,31
RTS0044504,29
RTS0044505,42
RTS0044506,38
RTS0044507,25
RTS0044508,45
RTS0044509,43
RTS0044510,23
RTS0044511,23
RTS0044512,25
RTS0044513,37
RTS0044514,31
RTS0044515,42
RTS0044516,44
RTS0044517,39
RTS0044518,39
RTS0044519,53
RTS0044520,37
RTS0044521,33
RTS0044522,32
RTS0044523,30
RTS0044524,20
RTS0044525,31
RTS0044526,18
RTS0044527,22
RTS0044528,31
RTS0044529,29
RTS0044530,20
RTS0044531,27
RTS0044532,22
RTS0044533,20
RTS0044534,20
RTS0044535,39
RTS0044536,25
RTS0044537,36
RTS0044538,28
RTS0044539,31
RTS0044540,20
RTS0044541,20
RTS0044542,24
RTS0044543,32
RTS0044544,24
RTS0044545,21
RTS0044546,23
RTS0044547,35
RTS0044548,14
RTS0044549,42
RTS0044550,31
RTS0044551,23
RTS0044552,33
RTS0044553,31
RTS0044554,23
RTS0044555,28
RTS0044556,25
RTS0044557,14
RTS0044558,29
RTS0044559,26
RTS0044560,33
RTS0044561,17
RTS0044562,24
RTS0044563,28
RTS0044564,32
RTS0044565,27
RTS0044566,21
RTS0044567,25
RTS0044568,38
RTS0044569,23
RTS0044570,18
RTS0044571,20
RTS0044572,19
RTS0044573,14
RTS0044574,29
RTS0044575,31
RTS0044576,12
RTS0044577,21
RTS0044578,46
RTS0044579,14
RTS0044580,35
RTS0044581,18
RTS0044582,34
RTS0044583,26
RTS0044584,30
RTS0044585,22
RTS0044586,31
RTS0044587,19
RTS0044588,23
RTS0044589,25
RTS0044590,16
RTS0044591,24
RTS0044592,27
RTS0044593,39
RTS0044594,33
RTS0044595,19
RTS0044596,25
RTS0044597,25
RTS0044598,38
RTS0044599,26
RTS0044600,24
RTS0044601,19
RTS0044602,29
RTS0044603,16
RTS0044604,29
RTS0044605,27
RTS0044606,41
RTS0044607,34
RTS0044608,25
RTS0044609,22
RTS0044610,23
RTS0044611,35
RTS0044612,26
RTS0044613,22
RTS0044614,24
RTS0044615,23
RTS0044616,23
RTS0044617,34
RTS0044618,26
RTS0044619,26
RTS0044620,28
RTS0044621,29
RTS0044622,38
RTS0044623,38
RTS0044624,34
RTS0044625,31
RTS0044626,31
RTS0044627,21
RTS0044628,26
RTS0044629,26
RTS0044630,21
RTS0044631,28
RTS0044632,53
RTS0044633,31
RTS0044634,38
RTS0044635,28
RTS0044636,23
RTS0044637,21
RTS0044638,19
RTS0044639,16
RTS0044640,18
RTS0044641,24
RTS0044642,19
RTS0044643,23
RTS0044644,44
RTS0044645,26
RTS0044646,25
RTS0044647,17
RTS0044648,17
RTS0044649,50
RTS0044650,18
RTS0044651,26
RTS0044652,28
RTS0044653,26
RTS0044654,22
RTS0044655,41
RTS0044656,71
RTS0044657,57
RTS0044658,86
RTS0044659,60
RTS0044660,67
RTS0044661,28
RTS0044662,23
RTS0044663,23
RTS0044664,27
RTS0044665,22
RTS0044666,25
RTS0044667,21
RTS0044668,24
RTS0044669,33
RTS0044670,24
RTS0044671,21
RTS0044672,24
RTS0044673,26
RTS0044674,29
RTS0044675,24
RTS0044676,28
RTS0044677,26
RTS0044678,23
RTS0044679,28
RTS0044680,36
RTS0044681,31
RTS0044682,36
RTS0044683,22
RTS0044684,38
RTS0044685,29
RTS0044686,24
RTS0044687,34
RTS0044688,30
RTS0044689,46
RTS0044690,44
RTS0044691,25
RTS0044692,26
RTS0044693,31
RTS0044694,33
RTS0044695,18
RTS0044696,36
RTS0044697,36
RTS0044698,23
RTS0044699,18
RTS0044700,32
RTS0044701,26
RTS0044702,23
RTS0044703,23
RTS0044704,29
RTS0044705,27
RTS0044706,16
RTS0044707,23
RTS0044708,25
RTS0044709,34
RTS0044710,25
RTS0044711,23
RTS0044712,41
RTS0044714,26
RTS0044715,39
RTS0044716,34
RTS0044717,21
RTS0044718,25
RTS0044719,19
RTS0044720,26
RTS0044721,29
RTS0044722,28
RTS0044723,14
RTS0044724,22
RTS0044725,23
RTS0044726,30
RTS0044727,29
RTS0044728,20
RTS0044729,25
RTS0044730,34
RTS0044731,39
RTS0044732,46
RTS0044733,22
RTS0044734,26
RTS0044735,46
RTS0044736,29
RTS0044737,20
RTS0044738,24
RTS0044739,36
RTS0044740,24
RTS0044741,29
RTS0044742,20
RTS0044743,29
RTS0044744,34
RTS0044745,33
RTS0044746,43
RTS0044747,16
RTS0044748,19
RTS0044749,33
RTS0044750,30
RTS0044751,27
RTS0044752,39
RTS0044753,26
RTS0044754,26
RTS0044755,45
RTS0044756,20
RTS0044757,33
RTS0044758,41
RTS0044759,26
RTS0044760,27
RTS0044761,28
RTS0044762,28
RTS0044763,39
RTS0044764,20
RTS0044765,15
RTS0044766,25
RTS0044767,30
RTS0044768,37
RTS0044769,24
RTS0044770,26
RTS0044771,32
RTS0044772,22
RTS0044773,17
RTS0044774,20
RTS0044775,36
RTS0044776,35
RTS0044777,27
RTS0044778,36
RTS0044779,28
RTS0044780,42
RTS0044781,48
RTS0044782,48
RTS0044783,33
RTS0044784,25
RTS0044785,40
RTS0044786,49
RTS0044787,26
RTS0044788,38
RTS0044789,35
RTS0044790,30
RTS0044791,41
RTS0044792,64
RTS0044793,23
RTS0044794,26
RTS0044795,32
RTS0044796,20
RTS0044797,42
RTS0044798,30
RTS0044799,36
RTS0044800,21
RTS0044801,37
RTS0044802,27
RTS0044803,21
RTS0044804,32
RTS0044805,41
RTS0044806,30
RTS0044807,21
RTS0044808,23
RTS0044809,23
RTS0044810,26
RTS0044811,25
RTS0044812,36
RTS0044813,41
RTS0044814,28
RTS0044815,29
RTS0044816,24
RTS0044817,21
RTS0044818,30
RTS0044819,33
RTS0044820,23
RTS0044821,18
RTS0044822,25
RTS0044823,25
RTS0044824,17
RTS0044825,33
RTS0044826,19
RTS0044827,30
RTS0044828,34
RTS0044829,31
RTS0044830,21
RTS0044831,15
RTS0044832,24
RTS0044833,33
RTS0044834,32
RTS0044835,20
RTS0044836,33
RTS0044837,29
RTS0044838,35
RTS0044839,24
RTS0044840,21
RTS0044841,24
RTS0044842,25
RTS0044843,26
RTS0044844,23
RTS0044845,18
RTS0044846,22
RTS0044847,25
RTS0044848,31
RTS0044849,38
RTS0044850,34
RTS0044851,22
RTS0044852,22
RTS0044853,29
RTS0044854,19
RTS0044855,23
RTS0044856,30
RTS0044857,31
RTS0044858,27
RTS0044859,26
RTS0044860,40
RTS0044861,30
RTS0044862,29
RTS0044863,29
RTS0044864,31
RTS0044865,24
RTS0044866,50
RTS0044867,40
RTS0044868,36
RTS0044869,32
RTS0044870,37
RTS0044871,27
RTS0044872,25
RTS0044873,24
RTS0044874,15
RTS0044875,25
RTS0044876,15
RTS0044877,39
RTS0044878,33
RTS0044879,20
RTS0044880,44
RTS0044881,23
RTS0044882,22
RTS0044883,32
RTS0044884,38
RTS0044885,38
RTS0044886,37
RTS0044887,19
RTS0044888,38
RTS0044889,21
RTS0044890,22
RTS0044891,36
RTS0044892,19
RTS0044893,32
RTS0044894,13
RTS0044895,39
RTS0044896,28
RTS0044897,34
RTS0044898,27
RTS0044899,28
RTS0044900,31
RTS0044901,28
RTS0044902,34
RTS0044903,39
RTS0044904,33
RTS0044905,56
RTS0044906,56
RTS0044907,46
RTS0044908,46
RTS0044909,69
RTS0044910,46
RTS0044911,29
RTS0044912,23
RTS0044913,24
RTS0044914,35
RTS0044915,23
RTS0044916,31
RTS0044917,17
RTS0044918,35
RTS0044919,33
RTS0044920,40
RTS0044921,39
RTS0044922,36
RTS0044923,30
RTS0044924,36
RTS0044925,32
RTS0044926,33
RTS0044927,27
RTS0044928,29
RTS0044929,22
RTS0044930,27
RTS0044931,28
RTS0044932,30
RTS0044933,31
RTS0044934,25
RTS0044935,23
RTS0044936,63
RTS0044937,16
RTS0044938,32
RTS0044939,34
RTS0044940,28
RTS0044941,24
RTS0044942,23
RTS0044943,41
RTS0044944,28
RTS0044945,25
RTS0044946,30
RTS0044947,26
RTS0044948,24
RTS0044949,21
RTS0044950,35
RTS0044951,14
RTS0044952,31
RTS0044953,24
RTS0044954,24
RTS0044955,27
RTS0044956,38
RTS0044957,51
RTS0044958,32
RTS0044959,29
RTS0044960,33
RTS0044961,30
RTS0044962,27
RTS0044963,21
RTS0044964,20
RTS0044965,25
RTS0044966,28
RTS0044967,31
RTS0044968,39
RTS0044969,28
RTS0044970,26
RTS0044971,28
RTS0044972,27
RTS0044973,22
RTS0044974,19
RTS0044975,24
RTS0044976,23
RTS0044977,23
RTS0044978,22
RTS0044979,20
RTS0044980,25
RTS0044981,14
RTS0044982,27
RTS0044983,26
RTS0044984,31
RTS0044985,66
RTS0044986,11
RTS0044987,22
RTS0044988,26
RTS0044989,19
RTS0044990,25
RTS0044991,25
RTS0044992,20
RTS0044993,34
RTS0044994,29
RTS0044995,33
RTS0044996,34
RTS0044997,28
RTS0044998,40
RTS0044999,29
RTS0045000,22
RTS0045001,19
RTS0045002,24
RTS0045003,34
RTS0045004,34
RTS0045005,32
RTS0045006,25
RTS0045007,43
RTS0045008,33
RTS0045009,39
RTS0045010,20
RTS0045011,17
RTS0045012,20
RTS0045013,16
RTS0045014,19
RTS0045015,26
RTS0045016,20
RTS0045017,18
RTS0045018,27
RTS0045019,21
RTS0045020,27
RTS0045021,41
RTS0045022,32
RTS0045023,51
RTS0045024,33
RTS0045025,50
RTS0045026,41
RTS0045027,32
RTS0045028,33
RTS0045029,37
RTS0045030,39
RTS0045031,21
RTS0045032,30
RTS0045033,30
RTS0045034,35
RTS0045035,37
RTS0045036,31
RTS0045038,33
RTS0045039,19
RTS0045040,17
RTS0045041,26
RTS0045042,21
RTS0045043,30
RTS0045044,27
RTS0045045,34
RTS0045046,23
RTS0045047,37
RTS0045048,28
RTS0045049,25
RTS0045050,35
RTS0045051,24
RTS0045052,34
RTS0045053,22
RTS0045054,34
RTS0045055,20
RTS0045056,20
RTS0045057,32
RTS0045058,24
RTS0045059,31
RTS0045060,36
RTS0045061,24
RTS0045063,33
RTS0045064,39
RTS0045065,21
RTS0045066,27
RTS0045067,35
RTS0045068,40
RTS0045069,32
RTS0045070,48
RTS0045071,37
RTS0045072,42
RTS0045073,40
RTS0045074,41
RTS0045075,30
RTS0045076,30
RTS0045077,20
RTS0045078,37
RTS0045079,21
RTS0045080,28
RTS0045081,22
RTS0045082,30
RTS0045083,33
RTS0045084,25
RTS0045085,21
RTS0045086,22
RTS0045087,19
RTS0045088,24
RTS0045089,25
RTS0045090,25
RTS0045091,22
RTS0045092,26
RTS0045093,18
RTS0045094,27
RTS0045095,44
RTS0045096,22
RTS0045097,28
RTS0045098,20
RTS0045099,21
RTS0045100,39
RTS0045101,32
RTS0045102,24
RTS0045103,36
RTS0045104,12
RTS0045105,27
RTS0045106,19
RTS0045107,42
RTS0045108,47
RTS0045109,36
RTS0045110,24
RTS0045111,39
RTS0045112,26
RTS0045113,30
RTS0045114,24
RTS0045115,33
RTS0045116,33
RTS0045117,21
RTS0045118,34
RTS0045119,29
RTS0045120,25
RTS0045121,22
RTS0045122,40
RTS0045123,50
RTS0045124,20
RTS0045125,27
RTS0045126,29
RTS0045127,37
RTS0045128,27
RTS0045129,30
RTS0045130,36
RTS0045131,22
RTS0045132,31
RTS0045133,30
RTS0045134,34
RTS0045135,30
RTS0045136,32
RTS0045137,22
RTS0045138,21
RTS0045139,28
RTS0045140,32
RTS0045141,23
RTS0045142,30
RTS0045143,32
RTS0045144,35
RTS0045145,30
RTS0045146,29
RTS0045147,40
RTS0045148,31
RTS0045149,36
RTS0045150,19
RTS0045151,28
RTS0045152,31
RTS0045153,20
RTS0045154,33
RTS0045155,22
RTS0045156,20
RTS0045157,31
RTS0045158,16
RTS0045159,21
RTS0045160,32
RTS0045161,16
RTS0045162,31
RTS0045163,23
RTS0045164,35
RTS0045165,30
RTS0045166,21
RTS0045167,27
RTS0045168,37
RTS0045169,38
RTS0045170,37
RTS0045171,42
RTS0045172,27
RTS0045173,30
RTS0045174,37
RTS0045175,31
RTS0045176,30
RTS0045177,31
RTS0045178,26
RTS0045179,35
RTS0045180,24
RTS0045181,32
RTS0045182,35
RTS0045183,25
RTS0045184,36
RTS0045185,32
RTS0045186,36
RTS0045187,32
RTS0045188,23
RTS0045189,18
RTS0045190,33
RTS0045191,39
RTS0045192,34
RTS0045193,30
RTS0045194,27
RTS0045195,14
RTS0045196,27
RTS0045197,35
RTS0045198,44
RTS0045199,22
RTS0045200,28
RTS0045201,14
RTS0045202,22
RTS0045203,29
RTS0045204,19
RTS0045205,23
RTS0045206,30
RTS0045207,28
RTS0045208,27
RTS0045209,28
RTS0045210,26
RTS0045211,28
RTS0045212,40
RTS0045213,23
RTS0045214,43
RTS0045215,30
RTS0045216,47
RTS0045217,45
RTS0045218,43
RTS0045219,43
RTS0045220,29
RTS0045221,30
RTS0045222,22
RTS0045223,23
RTS0045224,30
RTS0045225,36
RTS0045226,44
RTS0045227,28
RTS0045228,54
RTS0045229,31
RTS0045230,43
RTS0045231,32
RTS0045232,36
RTS0045233,32
RTS0045234,22
RTS0045235,31
RTS0045236,56
RTS0045237,26
RTS0045238,25
RTS0045239,33
RTS0045240,44
RTS0045241,30
RTS0045242,56
RTS0045243,28
RTS0045244,28
RTS0045245,30
RTS0045246,26
RTS0045247,27
RTS0045248,24
RTS0045249,19
RTS0045250,22
RTS0045251,35
RTS0045252,27
RTS0045253,30
RTS0045254,21
RTS0045255,19
RTS0045256,25
RTS0045257,19
RTS0045258,32
RTS0045259,33
RTS0045260,27
RTS0045261,27
RTS0045262,44
RTS0045263,41
RTS0045264,53
RTS0045265,35
RTS0045266,20
RTS0045267,30
RTS0045268,36
RTS0045269,22
RTS0045270,34
RTS0045271,30
RTS0045272,18
RTS0045273,25
RTS0045274,30
RTS0045275,30
RTS0045276,29
RTS0045277,24
RTS0045278,32
RTS0045279,12
RTS0045280,22
RTS0045281,26
RTS0045282,29
RTS0045283,25
RTS0045284,39
RTS0045285,53
RTS0045286,40
RTS0045287,27
RTS0045288,30
RTS0045289,31
RTS0045290,29
RTS0045291,19
RTS0045292,29
RTS0045293,28
RTS0045294,28
RTS0045295,22
RTS0045296,20
RTS0045297,31
RTS0045298,17
RTS0045299,31
RTS0045300,27
RTS0045301,45
RTS0045302,23
RTS0045303,30
RTS0045304,15
RTS0045305,39
RTS0045306,38
RTS0045307,25
RTS0045308,32
RTS0045309,29
RTS0045310,32
RTS0045311,8
RTS0045312,24
RTS0045313,26
RTS0045314,20
RTS0045315,33
RTS0045316,34
RTS0045317,33
RTS0045318,46
RTS0045319,30
RTS0045320,29
RTS0045321,17
RTS0045322,29
RTS0045323,31
RTS0045324,21
RTS0045325,41
RTS0045326,40
RTS0045327,41
RTS0045328,32
RTS0045329,29
RTS0045330,25
RTS0045331,18
RTS0045332,30
RTS0045333,25
RTS0045334,26
RTS0045335,18
RTS0045336,23
RTS0045337,35
RTS0045338,23
RTS0045339,39
RTS0045340,28
RTS0045341,26
RTS0045342,25
RTS0045343,28
RTS0045344,28
RTS0045345,23
RTS0045346,20
RTS0045347,35
RTS0045348,30
RTS0045349,28
RTS0045350,25
RTS0045351,33
RTS0045352,20
RTS0045353,21
RTS0045354,22
RTS0045355,21
RTS0045356,37
RTS0045357,54
RTS0045358,32
RTS0045359,27
RTS0045360,27
RTS0045361,42
RTS0045362,33
RTS0045363,27
RTS0045364,35
RTS0045365,39
RTS0045366,26
RTS0045367,23
RTS0045368,21
RTS0045369,21
RTS0045370,32
RTS0045371,34
RTS0045372,26
RTS0045373,35
RTS0045374,51
RTS0045375,25
RTS0045376,26
RTS0045377,22
RTS0045378,34
RTS0045379,24
RTS0045380,28
RTS0045381,29
RTS0045382,26
RTS0045383,28
RTS0045384,20
RTS0045385,27
RTS0045386,40
RTS0045387,30
RTS0045388,22
RTS0045389,23
RTS0045390,18
RTS0045391,31
RTS0045392,31
RTS0045393,22
RTS0045394,17
RTS0045395,27
RTS0045396,32
RTS0045397,29
RTS0045398,26
RTS0045399,19
RTS0045400,38
RTS0045401,33
RTS0045402,21
RTS0045403,29
RTS0045404,24
RTS0045405,25
RTS0045406,39
RTS0045407,27
RTS0045408,22
RTS0045409,42
RTS0045410,32
RTS0045411,37
RTS0045412,29
RTS0045413,30
RTS0045414,24
RTS0045415,27
RTS0045416,36
RTS0045417,28
RTS0045418,23
RTS0045419,25
RTS0045420,22
RTS0045421,296
RTS0045422,454
RTS0045423,134
RTS0045424,393
RTS0045425,191
RTS0045426,34
RTS0045427,32
RTS0045428,24
RTS0045429,31
RTS0045430,25
RTS0045431,24
RTS0045432,30
RTS0045433,37
RTS0045434,28
RTS0045435,28
RTS0045436,27
RTS0045437,35
RTS0045438,41
RTS0045439,28
RTS0045440,26
RTS0045441,30
RTS0045442,29
RTS0045443,32
RTS0045444,24
RTS0045445,37
RTS0045446,42
RTS0045447,33
RTS0045448,27
RTS0045449,16
RTS0045450,17
RTS0045451,92
RTS0045452,41
RTS0045453,56
RTS0045454,37
RTS0045455,59
RTS0045456,25
RTS0045457,26
RTS0045458,33
RTS0045459,19
RTS0045460,20
RTS0045461,23
RTS0045462,35
RTS0045463,22
RTS0045464,15
RTS0045465,22
RTS0045466,32
RTS0045467,47
RTS0045468,30
RTS0045469,36
RTS0045470,41
RTS0045471,31
RTS0045472,24
RTS0045473,12
RTS0045474,30
RTS0045475,35
RTS0045476,39
RTS0045477,41
RTS0045478,33
RTS0045479,46
RTS0045480,62
RTS0045481,32
RTS0045482,33
RTS0045483,26
RTS0045484,39
RTS0045485,37
RTS0045486,25
RTS0045487,22
RTS0045488,25
RTS0045489,23
RTS0045490,31
RTS0045491,68
RTS0045492,87
RTS0045493,55
RTS0045494,21
RTS0045495,41
RTS0045496,15
RTS0045497,18
RTS0045498,28
RTS0045499,30
RTS0045500,30
RTS0045501,55
RTS0045502,56
RTS0045503,54
RTS0045504,52
RTS0045505,34
RTS0045506,609
RTS0045507,1044
RTS0045508,581
RTS0045509,831
RTS0045510,569
RTS0045511,44
RTS0045512,34
RTS0045513,26
RTS0045514,38
RTS0045515,26
RTS0045516,15
RTS0045517,25
RTS0045518,26
RTS0045519,35
RTS0045520,18
RTS0045521,36
RTS0045522,29
RTS0045523,44
RTS0045524,34
RTS0045525,28
RTS0045526,46
RTS0045527,42
RTS0045528,35
RTS0045529,58
RTS0045530,63
RTS0045531,29
RTS0045532,32
RTS0045533,25
RTS0045534,30
RTS0045535,22
RTS0045536,45
RTS0045537,37
RTS0045538,34
RTS0045539,38
RTS0045540,34
RTS0045541,20
RTS0045542,39
RTS0045543,37
RTS0045544,18
RTS0045545,26
RTS0045546,21
RTS0045547,25
RTS0045548,24
RTS0045549,27
RTS0045550,13
RTS0045551,28
RTS0045552,31
RTS0045553,26
RTS0045554,25
RTS0045555,19
RTS0045556,32
RTS0045557,21
RTS0045558,43
RTS0045559,27
RTS0045560,37
RTS0045561,17
RTS0045562,25
RTS0045563,16
RTS0045564,30
RTS0045565,15
RTS0045566,26
RTS0045567,38
RTS0045568,31
RTS0045569,25
RTS0045570,30
RTS0045571,26
RTS0045572,33
RTS0045573,24
RTS0045574,21
RTS0045575,21
RTS0045576,27
RTS0045577,23
RTS0045578,17
RTS0045579,23
RTS0045580,31
RTS0045581,24
RTS0045582,26
RTS0045583,30
RTS0045584,35
RTS0045585,20
RTS0045586,26
RTS0045587,63
RTS0045588,36
RTS0045589,22
RTS0045590,34
RTS0045592,75
RTS0045593,89
RTS0045594,58
RTS0045595,50
RTS0045596,37
RTS0045597,36
RTS0045598,45
RTS0045599,46
RTS0045600,26
RTS0045601,36
RTS0045602,16
RTS0045603,18
RTS0045604,29
RTS0045606,35
RTS0045607,20
RTS0045608,26
RTS0045609,29
RTS0045610,29
RTS0045611,18
RTS0045612,23
RTS0045613,23
RTS0045614,23
RTS0045615,15
RTS0045616,30
RTS0045617,24
RTS0045618,31
RTS0045619,20
RTS0045620,19
RTS0045621,32
RTS0045622,25
RTS0045623,28
RTS0045624,17
RTS0045625,22
RTS0045626,14
RTS0045627,26
RTS0045628,27
RTS0045629,28
RTS0045630,22
RTS0045631,34
RTS0045632,19
RTS0045633,39
RTS0045634,35
RTS0045635,22
RTS0045636,28
RTS0045637,17
RTS0045638,26
RTS0045639,43
RTS0045640,15
RTS0045641,28
RTS0045642,35
RTS0045643,13
RTS0045644,32
RTS0045645,21
RTS0045646,17
RTS0045647,34
RTS0045648,29
RTS0045649,26
RTS0045650,26
RTS0045651,13
RTS0045652,25
RTS0045653,39
RTS0045654,24
RTS0045655,25
RTS0045656,41
RTS0045657,44
RTS0045658,51
RTS0045659,48
RTS0045660,58
RTS0045661,56
RTS0045662,47
RTS0045663,44
RTS0045664,48
RTS0045665,68
RTS0045666,16
RTS0045667,23
RTS0045668,32
RTS0045669,20
RTS0045670,25
RTS0045671,30
RTS0045672,32
RTS0045673,35
RTS0045674,18
RTS0045675,23
RTS0045676,57
RTS0045677,71
RTS0045678,62
RTS0045679,55
RTS0045680,59
RTS0045681,30
RTS0045682,37
RTS0045683,23
RTS0045684,24
RTS0045685,27
RTS0045687,34
RTS0045688,18
RTS0045689,26
RTS0045690,19
RTS0045691,36
RTS0045692,37
RTS0045693,24
RTS0045694,30
RTS0045695,29
RTS0045696,40
RTS0045697,35
RTS0045698,37
RTS0045699,26
RTS0045700,28
RTS0045701,35
RTS0045702,29
RTS0045703,23
RTS0045704,24
RTS0045705,23
RTS0045706,26
RTS0045707,38
RTS0045708,19
RTS0045709,23
RTS0045710,36
RTS0045711,25
RTS0045712,30
RTS0045713,30
RTS0045714,28
RTS0045715,16
RTS0045716,47
RTS0045717,16
RTS0045718,29
RTS0045719,25
RTS0045720,24
RTS0045721,42
RTS0045722,30
RTS0045723,33
RTS0045724,38
RTS0045725,22
RTS0045726,26
RTS0045727,31
RTS0045728,30
RTS0045729,25
RTS0045730,24
RTS0045731,26
RTS0045732,27
RTS0045733,28
RTS0045734,33
RTS0045735,28
RTS0045736,46
RTS0045737,69
RTS0045738,76
RTS0045739,107
RTS0045740,53
RTS0045741,86
RTS0045742,46
RTS0045743,42
RTS0045744,87
RTS0045745,64
RTS0045746,32
RTS0045747,38
RTS0045748,64
RTS0045749,25
RTS0045750,26
RTS0045751,36
RTS0045752,29
RTS0045753,43
RTS0045754,33
RTS0045755,40
RTS0045756,37
RTS0045757,26
RTS0045758,55
RTS0045759,32
RTS0045760,33
RTS0045761,22
RTS0045762,37
RTS0045763,26
RTS0045764,30
RTS0045765,10
RTS0045766,36
RTS0045767,33
RTS0045768,30
RTS0045769,28
RTS0045770,23
RTS0045771,29
RTS0045772,34
RTS0045773,68
RTS0045774,29
RTS0045775,50
RTS0045776,27
RTS0045777,28
RTS0045778,22
RTS0045779,25
RTS0045780,27
RTS0045781,68
RTS0045782,39
RTS0045783,31
RTS0045784,41
RTS0045785,54
RTS0045786,20
RTS0045787,52
RTS0045788,38
RTS0045789,19
RTS0045790,18
RTS0045791,22
RTS0045792,34
RTS0045793,31
RTS0045794,29
RTS0045795,25
RTS0045796,35
RTS0045797,25
RTS0045798,23
RTS0045799,26
RTS0045800,25
RTS0045801,25
RTS0045802,24
RTS0045803,25
RTS0045804,12
RTS0045805,24
RTS0045806,40
RTS0045807,27
RTS0045808,24
RTS0045809,21
RTS0045810,17
RTS0045811,22
RTS0045812,27
RTS0045813,29
RTS0045814,18
RTS0045815,19
RTS0045816,25
RTS0045817,25
RTS0045818,26
RTS0045819,24
RTS0045820,17
RTS0045821,43
RTS0045822,46
RTS0045823,36
RTS0045824,40
RTS0045825,34
RTS0045826,28
RTS0045827,43
RTS0045828,29
RTS0045829,45
RTS0045830,37
RTS0045831,34
RTS0045832,32
RTS0045833,41
RTS0045834,29
RTS0045835,40
RTS0045836,104
RTS0045837,86
RTS0045838,98
RTS0045840,42
RTS0045841,41
RTS0045842,41
RTS0045843,38
RTS0045844,19
RTS0045845,21
RTS0045846,124
RTS0045848,31
RTS0045849,179
RTS0045851,18
RTS0045852,20
RTS0045853,25
RTS0045854,20
RTS0045855,38
RTS0045856,27
RTS0045857,24
RTS0045858,19
RTS0045859,51
RTS0045860,15
RTS0045861,21
RTS0045862,42
RTS0045863,52
RTS0045864,89
RTS0045865,60
RTS0045866,91
RTS0045867,26
RTS0045868,30
RTS0045869,16
RTS0045870,32
RTS0045871,23
RTS0045872,34
RTS0045873,41
RTS0045874,27
RTS0045875,24
RTS0045876,18
RTS0045877,35
RTS0045878,31
RTS0045879,39
RTS0045880,17
RTS0045881,31
RTS0045882,32
RTS0045883,19
RTS0045884,22
RTS0045885,2
RTS0045886,63
RTS0045887,44
RTS0045888,37
RTS0045889,29
RTS0045890,14
RTS0045891,23
RTS0045892,32
RTS0045893,35
RTS0045894,28
RTS0045895,23
RTS0045896,33
RTS0045897,14
RTS0045898,20
RTS0045899,33
RTS0045900,42
RTS0045901,29
RTS0045902,30
RTS0045903,29
RTS0045904,21
RTS0045905,27
RTS0045906,20
RTS0045907,22
RTS0045908,16
RTS0045909,24
RTS0045910,27
RTS0045911,24
RTS0045912,22
RTS0045913,20
RTS0045914,20
RTS0045915,23
RTS0045916,38
RTS0045917,23
RTS0045918,21
RTS0045919,39
RTS0045920,29
RTS0045921,22
RTS0045922,19
RTS0045923,23
RTS0045924,24
RTS0045925,25
RTS0045926,30
RTS0045927,27
RTS0045928,31
RTS0045929,23
RTS0045930,44
RTS0045931,46
RTS0045932,27
RTS0045933,26
RTS0045935,19
RTS0045939,33
RTS0045940,19
RTS0045941,18
RTS0045942,40
RTS0045943,75
RTS0045944,19
RTS0045945,35
RTS0045946,26
RTS0045947,22
RTS0045948,16
RTS0045949,16
RTS0045950,28
RTS0045951,37
RTS0045952,22
RTS0045953,34
RTS0045954,36
RTS0045955,25
RTS0045956,28
RTS0045957,22
RTS0045958,27
RTS0045959,19
RTS0045960,20
RTS0045961,29
RTS0045962,20
RTS0045963,29
RTS0045964,28
RTS0045965,19
RTS0045966,22
RTS0045967,17
RTS0045968,29
RTS0045969,34
RTS0045970,39
RTS0045971,31
RTS0045972,35
RTS0045973,18
RTS0045974,26
RTS0045975,29
RTS0045976,31
RTS0045977,29
RTS0045978,36
RTS0045979,18
RTS0045980,27
RTS0045981,50
RTS0045982,37
RTS0045983,25
RTS0045984,34
RTS0045985,30
RTS0045986,17
RTS0045987,21
RTS0045988,28
RTS0045989,15
RTS0045990,20
RTS0045991,22
RTS0045992,23
RTS0045993,21
RTS0045994,24
RTS0045995,16
RTS0045996,20
RTS0045997,28
RTS0045998,21
RTS0045999,26
RTS0046000,15
RTS0046001,30
RTS0046002,36
RTS0046003,31
RTS0046004,29
RTS0046005,38
RTS0046006,18
RTS0046007,29
RTS0046008,39
RTS0046009,43
RTS0046010,20
RTS0046011,16
RTS0046012,27
RTS0046013,37
RTS0046014,18
RTS0046015,29
RTS0046016,15
RTS0046017,21
RTS0046018,20
RTS0046019,24
RTS0046020,39
RTS0046021,31
RTS0046022,27
RTS0046023,23
RTS0046024,26
RTS0046025,21
RTS0046026,18
RTS0046027,33
RTS0046028,27
RTS0046029,20
RTS0046030,25
RTS0046031,38
RTS0046032,26
RTS0046033,26
RTS0046034,20
RTS0046035,32
RTS0046036,26
RTS0046037,15
RTS0046038,31
RTS0046039,23
RTS0046040,19
RTS0046041,14
RTS0046042,9
RTS0046043,28
RTS0046044,23
RTS0046045,22
RTS0046046,23
RTS0046047,18
RTS0046048,31
RTS0046049,34
RTS0046050,33
RTS0046051,24
RTS0046052,35
RTS0046053,34
RTS0046054,42
RTS0046055,44
RTS0046056,32
RTS0046057,31
RTS0046058,27
RTS0046059,31
RTS0046060,12
RTS0046061,34
RTS0046062,32
RTS0046063,35
RTS0046064,50
RTS0046065,37
RTS0046066,40
RTS0046067,39
RTS0046068,34
RTS0046069,24
RTS0046070,29
RTS0046071,31
RTS0046072,32
RTS0046073,26
RTS0046074,25
RTS0046075,19
RTS0046076,22
RTS0046077,26
RTS0046078,27
RTS0046079,20
RTS0046080,37
RTS0046081,20
RTS0046082,26
RTS0046083,18
RTS0046084,30
RTS0046085,31
RTS0046086,32
RTS0046087,23
RTS0046088,29
RTS0046089,14
RTS0046090,25
RTS0046091,15
RTS0046092,57
RTS0046093,26
RTS0046094,19
RTS0046095,28
RTS0046096,20
RTS0046097,38
RTS0046098,29
RTS0046099,31
RTS0046100,20
RTS0046101,21
RTS0046102,18
RTS0046103,18
RTS0046104,37
RTS0046105,28
RTS0046106,19
RTS0046107,22
RTS0046108,22
RTS0046109,20
RTS0046110,22
RTS0046111,24
RTS0046112,36
RTS0046113,26
RTS0046114,23
RTS0046115,41
RTS0046116,36
RTS0046117,33
RTS0046119,36
RTS0046121,23
RTS0046122,20
RTS0046123,14
RTS0046124,24
RTS0046125,25
RTS0046126,21
RTS0046127,17
RTS0046128,35
RTS0046129,24
RTS0046130,24
RTS0046131,18
RTS0046132,35
RTS0046133,28
RTS0046134,34
RTS0046135,26
RTS0046136,78
RTS0046137,81
RTS0046138,38
RTS0046140,51
RTS0046141,27
RTS0046142,28
RTS0046143,39
RTS0046144,53
RTS0046145,24
RTS0046146,20
RTS0046147,23
RTS0046148,27
RTS0046149,20
RTS0046150,24
RTS0046152,26
RTS0046153,24
RTS0046154,27
RTS0046155,34
RTS0046156,18
RTS0046157,18
RTS0046158,32
RTS0046159,29
RTS0046160,31
RTS0046161,15
RTS0046162,29
RTS0046163,20
RTS0046164,34
RTS0046165,29
RTS0046166,26
RTS0046167,34
RTS0046168,17
RTS0046169,35
RTS0046170,24
RTS0046171,14
RTS0046172,15
RTS0046173,20
RTS0046174,23
RTS0046175,30
RTS0046176,38
RTS0046177,15
RTS0046178,21
RTS0046179,19
RTS0046180,25
RTS0046181,17
RTS0046182,18
RTS0046183,43
RTS0046184,38
RTS0046185,20
RTS0046186,17
RTS0046187,28
RTS0046188,52
RTS0046191,29
RTS0046193,17
RTS0046194,27
RTS0046195,18
RTS0046196,28
RTS0046197,19
RTS0046198,35
RTS0046199,37
RTS0046200,25
RTS0046201,24
RTS0046202,31
RTS0046203,21
RTS0046204,27
RTS0046205,27
RTS0046206,29
RTS0046207,32
RTS0046208,25
RTS0046209,21
RTS0046210,25
RTS0046211,28
RTS0046212,35
RTS0046213,57
RTS0046214,58
RTS0046215,42
RTS0046216,45
RTS0046217,41
RTS0046218,30
RTS0046219,16
RTS0046220,26
RTS0046221,30
RTS0046222,17
RTS0046223,25
RTS0046224,16
RTS0046225,20
RTS0046226,21
RTS0046227,48
RTS0046228,25
RTS0046229,30
RTS0046230,34
RTS0046231,17
RTS0046232,42
RTS0046233,27
RTS0046234,33
RTS0046235,21
RTS0046236,33
RTS0046237,34
RTS0046238,22
RTS0046239,12
RTS0046240,21
RTS0046241,20
RTS0046242,23
RTS0046243,18
RTS0046244,23
RTS0046245,18
RTS0046246,26
RTS0046247,23
RTS0046248,18
RTS0046249,20
RTS0046250,24
RTS0046251,27
RTS0046252,98
RTS0046253,39
RTS0046254,77
RTS0046255,28
RTS0046256,24
RTS0046257,31
RTS0046258,11
RTS0046259,28
RTS0046260,23
RTS0046261,37
RTS0046262,28
RTS0046263,26
RTS0046264,19
RTS0046265,18
RTS0046266,34
RTS0046267,23
RTS0046268,24
RTS0046269,27
RTS0046270,26
RTS0046271,20
RTS0046272,32
RTS0046273,28
RTS0046274,29
RTS0046275,9
RTS0046276,25
RTS0046277,17
RTS0046278,20
RTS0046279,53
RTS0046280,32
RTS0046281,25
RTS0046282,31
RTS0046283,27
RTS0046284,19
RTS0046285,21
RTS0046286,26
RTS0046287,27
RTS0046288,25
RTS0046289,36
RTS0046290,27
RTS0046291,26
RTS0046292,32
RTS0046293,24
RTS0046294,15
RTS0046295,60
RTS0046296,15
RTS0046297,42
RTS0046298,28
RTS0046299,25
RTS0046300,14
RTS0046301,30
RTS0046302,20
RTS0046303,32
RTS0046304,22
RTS0046305,29
RTS0046306,36
RTS0046307,23
RTS0046308,29
RTS0046309,29
RTS0046310,21
RTS0046311,33
RTS0046312,27
RTS0046313,26
RTS0046314,37
RTS0046315,26
RTS0046316,34
RTS0046317,23
RTS0046318,32
RTS0046319,29
RTS0046320,24
RTS0046321,39
RTS0046322,33
RTS0046323,30
RTS0046324,28
RTS0046325,34
RTS0046326,31
RTS0046327,22
RTS0046328,31
RTS0046329,30
RTS0046330,39
RTS0046331,53
RTS0046332,33
RTS0046333,63
RTS0046334,43
RTS0046335,46
RTS0046336,54
RTS0046342,16
RTS0046343,22
RTS0046344,25
RTS0046345,17
RTS0046346,16
RTS0046347,109
RTS0046348,120
RTS0046349,133
RTS0046350,35
RTS0046351,23
RTS0046352,45
RTS0046353,23
RTS0046354,26
RTS0046355,24
RTS0046356,30
RTS0046357,23
RTS0046358,20
RTS0046359,33
RTS0046360,32
RTS0046361,21
RTS0046362,24
RTS0046363,23
RTS0046364,28
RTS0046365,27
RTS0046366,36
RTS0046367,30
RTS0046368,19
RTS0046369,21
RTS0046370,17
RTS0046371,29
RTS0046372,31
RTS0046373,31
RTS0046374,22
RTS0046375,17
RTS0046376,26
RTS0046377,19
RTS0046378,18
RTS0046379,32
RTS0046380,22
RTS0046381,24
RTS0046382,20
RTS0046383,30
RTS0046384,26
RTS0046385,13
RTS0046386,26
RTS0046387,21
RTS0046388,36
RTS0046389,37
RTS0046390,18
RTS0046391,22
RTS0046392,11
RTS0046393,23
RTS0046394,17
RTS0046395,16
RTS0046396,17
RTS0046397,29
RTS0046398,21
RTS0046399,26
RTS0046400,20
RTS0046401,29
RTS0046402,13
RTS0046403,23
RTS0046404,27
RTS0046405,30
RTS0046406,28
RTS0046407,32
RTS0046408,27
RTS0046409,41
RTS0046410,42
RTS0046411,40
RTS0046412,22
RTS0046413,40
RTS0046414,157
RTS0046415,55
RTS0046416,20
RTS0046417,53
RTS0046418,33
RTS0046419,29
RTS0046420,37
RTS0046421,23
RTS0046422,35
RTS0046423,20
RTS0046424,25
RTS0046425,32
RTS0046426,16
RTS0046427,30
RTS0046428,30
RTS0046429,21
RTS0046430,21
RTS0046431,28
RTS0046432,49
RTS0046433,48
RTS0046434,45
RTS0046435,61
RTS0046439,25
RTS0046440,32
RTS0046441,35
RTS0046442,31
RTS0046443,38
RTS0046444,29
RTS0046445,22
RTS0046446,15
RTS0046447,21
RTS0046448,32
RTS0046449,46
RTS0046450,122
RTS0046451,33
RTS0046452,99
RTS0046453,41
RTS0046454,41
RTS0046455,49
RTS0046456,15
RTS0046457,27
RTS0046458,37
RTS0046459,49
RTS0046460,49
RTS0046461,34
RTS0046462,70
RTS0046463,38
RTS0046464,14
RTS0046466,18
RTS0046468,28
RTS0046469,15
RTS0046470,26
RTS0046471,22
RTS0046472,27
RTS0046473,20
RTS0046474,12
RTS0046475,34
RTS0046476,19
RTS0046477,24
RTS0046478,28
RTS0046479,28
RTS0046480,31
RTS0046481,23
RTS0046482,35
RTS0046483,24
RTS0046484,16
RTS0046485,36
RTS0046486,28
RTS0046487,31
RTS0046488,27
RTS0046489,40
RTS0046490,29
RTS0046491,32
RTS0046492,29
RTS0046493,24
RTS0046494,21
RTS0046495,21
RTS0046496,30
RTS0046497,26
RTS0046498,27
RTS0046499,46
RTS0046500,62
RTS0046501,57
RTS0046502,21
RTS0046503,24
RTS0046504,21
RTS0046505,15
RTS0046506,25
RTS0046507,29
RTS0046508,22
RTS0046509,17
RTS0046510,43
RTS0046511,14
RTS0046512,26
RTS0046513,35
RTS0046514,24
RTS0046515,27
RTS0046516,33
RTS0046517,49
RTS0046518,24
RTS0046519,23
RTS0046520,21
RTS0046521,29
RTS0046522,23
RTS0046524,27
RTS0046525,24
RTS0046526,58
RTS0046527,44
RTS0046528,32
RTS0046529,28
RTS0046530,19
RTS0046531,29
RTS0046532,27
RTS0046533,27
RTS0046534,25
RTS0046535,33
RTS0046536,30
RTS0046537,28
RTS0046538,34
RTS0046539,19
RTS0046540,34
RTS0046541,19
RTS0046542,33
RTS0046543,34
RTS0046544,22
RTS0046545,29
RTS0046546,21
RTS0046548,25
RTS0046549,53
RTS0046550,31
RTS0046551,29
RTS0046552,38
RTS0046553,75
RTS0046554,19
RTS0046555,31
RTS0046556,30
RTS0046557,33
RTS0046558,24
RTS0046559,23
RTS0046560,25
RTS0046561,21
RTS0046562,24
RTS0046563,32
RTS0046564,22
RTS0046565,37
RTS0046566,39
RTS0046567,32
RTS0046568,21
RTS0046569,25
RTS0046570,34
RTS0046571,26
RTS0046572,55
RTS0046573,69
RTS0046574,63
RTS0046575,32
RTS0046577,38
RTS0046578,39
RTS0046580,31
RTS0046581,33
RTS0046582,31
RTS0046583,22
RTS0046584,34
RTS0046585,31
RTS0046586,22
RTS0046587,35
RTS0046588,21
RTS0046589,21
RTS0046590,35
RTS0046591,20
RTS0046592,36
RTS0046593,30
RTS0046594,38
RTS0046595,27
RTS0046596,35
RTS0046597,29
RTS0046598,30
RTS0046599,20
RTS0046600,44
RTS0046601,66
RTS0046602,40
RTS0046603,36
RTS0046604,37
RTS0046605,31
RTS0046606,34
RTS0046607,25
RTS0046608,25
RTS0046609,26
RTS0046610,20
RTS0046611,47
RTS0046612,38
RTS0046613,24
RTS0046614,32
RTS0046615,29
RTS0046616,16
RTS0046617,27
RTS0046618,15
RTS0046619,35
RTS0046620,27
RTS0046621,32
RTS0046622,33
RTS0046623,30
RTS0046624,37
RTS0046625,19
RTS0046626,25
RTS0046627,38
RTS0046628,47
RTS0046629,26
RTS0046630,38
RTS0046631,35
RTS0046632,33
RTS0046633,21
RTS0046634,30
RTS0046635,24
RTS0046636,25
RTS0046637,29
RTS0046638,27
RTS0046639,21
RTS0046640,27
RTS0046641,23
RTS0046642,27
RTS0046643,24
RTS0046644,33
RTS0046645,26
RTS0046646,26
RTS0046647,22
RTS0046648,22
RTS0046649,21
RTS0046650,21
RTS0046651,18
RTS0046652,20
RTS0046653,39
RTS0046654,30
RTS0046655,44
RTS0046656,21
RTS0046657,30
RTS0046658,22
RTS0046659,32
RTS0046660,24
RTS0046661,33
RTS0046662,24
RTS0046663,31
RTS0046664,29
RTS0046665,19
RTS0046666,23
RTS0046667,28
RTS0046668,21
RTS0046669,18
RTS0046670,28
RTS0046671,25
RTS0046672,26
RTS0046673,15
RTS0046674,25
RTS0046675,22
RTS0046676,14
RTS0046677,24
RTS0046678,22
RTS0046679,14
RTS0046680,25
RTS0046681,28
RTS0046682,28
RTS0046683,21
RTS0046684,15
RTS0046685,23
RTS0046686,36
RTS0046687,25
RTS0046688,28
RTS0046689,30
RTS0046690,18
RTS0046691,21
RTS0046692,24
RTS0046693,22
RTS0046694,26
RTS0046695,27
RTS0046696,41
RTS0046697,42
RTS0046698,36
RTS0046699,22
RTS0046700,33
RTS0046701,38
RTS0046702,30
RTS0046703,78
RTS0046704,190
RTS0046705,130
RTS0046706,59
RTS0046707,145
RTS0046708,104
RTS0046709,33
RTS0046710,24
RTS0046711,26
RTS0046712,16
RTS0046713,14
RTS0046714,30
RTS0046715,12
RTS0046716,27
RTS0046717,40
RTS0046718,23
RTS0046719,20
RTS0046720,27
RTS0046721,23
RTS0046722,27
RTS0046723,30
RTS0046724,23
RTS0046725,25
RTS0046726,30
RTS0046727,41
RTS0046728,18
RTS0046729,39
RTS0046730,31
RTS0046731,24
RTS0046732,27
RTS0046733,23
RTS0046734,39
RTS0046735,25
RTS0046736,26
RTS0046737,35
RTS0046738,19
RTS0046739,11
RTS0046740,46
RTS0046741,30
RTS0046742,19
RTS0046743,33
RTS0046744,27
RTS0046745,28
RTS0046746,18
RTS0046747,29
RTS0046748,65
RTS0046749,35
RTS0046750,26
RTS0046751,29
RTS0046752,28
RTS0046753,44
RTS0046754,26
RTS0046755,21
RTS0046756,22
RTS0046757,35
RTS0046758,24
RTS0046759,41
RTS0046760,44
RTS0046761,43
RTS0046763,45
RTS0046764,25
RTS0046765,40
RTS0046766,21
RTS0046767,32
RTS0046768,65
RTS0046769,98
RTS0046770,70
RTS0046771,34
RTS0046772,33
RTS0046773,18
RTS0046774,28
RTS0046775,41
RTS0046776,1
RTS0046777,35
RTS0046778,28
RTS0046779,31
RTS0046780,33
RTS0046781,29
RTS0046782,19
RTS0046783,23
RTS0046784,21
RTS0046785,35
RTS0046790,26
RTS0046791,35
RTS0046792,34
RTS0046793,25
RTS0046794,16
RTS0046795,29
RTS0046796,31
RTS0046797,12
RTS0046798,23
RTS0046799,29
RTS0046800,17
RTS0046801,91
RTS0046802,77
RTS0046803,12
RTS0046804,23
RTS0046805,32
RTS0046806,34
RTS0046807,31
RTS0046808,19
RTS0046809,12
RTS0046810,22
RTS0046811,17
RTS0046812,18
RTS0046813,17
RTS0046814,28
RTS0046815,30
RTS0046816,15
RTS0046817,20
RTS0046818,26
RTS0046819,33
RTS0046820,36
RTS0046821,19
RTS0046822,21
RTS0046823,27
RTS0046824,43
RTS0046825,35
RTS0046826,27
RTS0046827,22
RTS0046828,24
RTS0046829,21
RTS0046830,19
RTS0046831,28
RTS0046832,19
RTS0046833,8
RTS0046835,21
RTS0046836,86
RTS0046837,65
RTS0046838,23
RTS0046839,31
RTS0046840,26
RTS0046841,23
RTS0046842,47
RTS0046843,53
RTS0046846,42
RTS0046849,29
RTS0046850,14
RTS0046851,24
RTS0046852,24
RTS0046853,32
RTS0046854,17
RTS0046855,21
RTS0046856,28
RTS0046857,28
RTS0046858,24
RTS0046859,29
RTS0046860,32
RTS0046861,22
RTS0046862,32
RTS0046863,26
RTS0046864,39
RTS0046866,25
RTS0046867,18
RTS0046868,20
RTS0046869,50
RTS0046870,53
RTS0046871,32
RTS0046872,58
RTS0046873,22
RTS0046874,25
RTS0046875,26
RTS0046876,22
RTS0046877,37
RTS0046878,32
RTS0046879,38
RTS0046880,36
RTS0046881,23
RTS0046882,24
RTS0046885,31
RTS0046886,32
RTS0046887,13
RTS0046889,20
RTS0046890,20
RTS0046891,22
RTS0046892,20
RTS0046893,29
RTS0046894,27
RTS0046895,26
RTS0046897,86
RTS0046898,21
RTS0046899,48
RTS0046900,43
RTS0046902,20
RTS0046903,30
RTS0046904,20
RTS0046905,28
RTS0046906,37
RTS0046907,43
RTS0046908,25
RTS0046909,58
RTS0046910,22
RTS0046911,39
RTS0046912,34
RTS0046913,32
RTS0046914,22
RTS0046915,20
RTS0046916,28
RTS0046918,326
RTS0046919,276
RTS0046920,94
RTS0046921,30
RTS0046922,35
RTS0046923,34
RTS0046924,61
RTS0046925,32
RTS0046926,28
RTS0046927,22
RTS0046928,18
RTS0046929,18
RTS0046930,34
RTS0046931,19
RTS0046933,32
RTS0046934,39
RTS0046935,38
RTS0046936,23
RTS0046937,51
RTS0046938,39
RTS0046939,26
RTS0046940,30
RTS0046941,16
RTS0046942,33
RTS0046943,21
RTS0046944,23
RTS0046946,38
RTS0046947,19
RTS0046948,24
RTS0046949,20
RTS0046950,19
RTS0046951,18
RTS0046952,19
RTS0046954,13
RTS0046955,31
RTS0046956,26
RTS0046957,27
RTS0046958,36
RTS0046959,41
RTS0046960,40
RTS0046961,30
RTS0046962,474
RTS0046963,13
RTS0046965,46
RTS0046966,42
RTS0046967,43
RTS0046968,22
RTS0047054,34
RTS0047055,34
RTS0047056,21
RTS0047057,31
RTS0047058,37
RTS0047060,28
RTS0047061,30
RTS0047062,19
RTS0047063,31
RTS0047064,25
RTS0047065,43
RTS0047066,44
RTS0047067,33
RTS0047068,22
RTS0047069,32
RTS0047070,41
RTS0047071,32
RTS0047072,41
RTS0047073,35
RTS0047074,36
RTS0047075,33
RTS0047076,34
RTS0047077,29
RTS0047078,30
RTS0047079,28
RTS0047080,42
RTS0047081,26
RTS0047082,34
RTS0047083,39
RTS0047084,30
RTS0047085,22
RTS0047086,29
RTS0047087,26
RTS0047088,24
RTS0047089,31
RTS0047091,15
RTS0047092,30
RTS0047093,24
RTS0047094,22
RTS0047095,19
RTS0047096,36
RTS0047097,16
RTS0047098,16
RTS0047099,17
RTS0047100,31
RTS0047101,33
RTS0047102,17
RTS0047103,42
RTS0047104,21
RTS0047105,44
RTS0047106,38
RTS0047107,39
RTS0047108,67
RTS0047109,31
RTS0047110,33
RTS0047111,31
RTS0047112,23
RTS0047113,40
RTS0047114,33
RTS0047115,32
RTS0047116,56
RTS0047117,42
RTS0047118,35
RTS0047119,29
RTS0047120,17
RTS0047121,31
RTS0047122,43
RTS0047123,31
RTS0047124,44
RTS0047125,32
RTS0047126,41
RTS0047127,51
RTS0047128,19
RTS0047129,46
RTS0047130,39
RTS0047131,41
RTS0047132,33
RTS0047133,44
RTS0047134,29
RTS0047135,55
RTS0047136,37
RTS0047137,44
RTS0047138,66
RTS0047139,27
RTS0047140,22
RTS0047141,27
RTS0047142,31
RTS0047143,26
RTS0047144,37
RTS0047145,41
RTS0047146,30
RTS0047147,30
RTS0047148,31
RTS0047149,41
RTS0047150,45
RTS0047151,20
RTS0047152,31
RTS0047153,26
RTS0047154,51
RTS0047156,31
RTS0047157,23
RTS0047158,23
RTS0047159,19
RTS0047160,33
RTS0047165,46
RTS0047166,19
RTS0047167,60
RTS0047168,20
RTS0047169,31
RTS0047170,22
RTS0047171,30
RTS0047172,19
RTS0047173,27
RTS0047174,28
RTS0047175,14
RTS0047176,22
RTS0047177,34
RTS0047178,32
RTS0047179,37
RTS0047180,27
RTS0047181,27
RTS0047182,22
RTS0047183,37
RTS0047184,21
RTS0047185,21
RTS0047186,26
RTS0047187,22
RTS0047188,29
RTS0047189,30
RTS0047190,28
RTS0047191,25
RTS0047192,38
RTS0047193,25
RTS0047194,25
RTS0047195,29
RTS0047196,36
RTS0047197,25
RTS0047198,26
RTS0047199,25
RTS0047200,33
RTS0047201,26
RTS0047202,20
RTS0047203,30
RTS0047204,31
RTS0047205,31
RTS0047206,32
RTS0047207,31
RTS0047208,94
RTS0047209,76
RTS0047210,158
RTS0047211,108
RTS0047212,27
RTS0047213,25
RTS0047214,27
RTS0047215,18
RTS0047216,17
RTS0047217,26
RTS0047218,36
RTS0047219,43
RTS0047220,34
RTS0047221,51
RTS0047222,38
RTS0047223,57
RTS0047225,62
RTS0047226,34
RTS0047229,27
RTS0047230,25
RTS0047231,34
RTS0047232,27
RTS0047233,19
RTS0047234,27
RTS0047235,19
RTS0047236,26
RTS0047237,30
RTS0047238,18
RTS0047239,60
RTS0047240,33
RTS0047241,20
RTS0047242,35
RTS0047243,46
RTS0047244,25
RTS0047245,22
RTS0047246,19
RTS0047247,23
RTS0047248,23
RTS0047249,25
RTS0047250,26
RTS0047252,51
RTS0047253,20
RTS0047254,48
RTS0047255,38
RTS0047256,25
RTS0047257,44
RTS0047258,35
RTS0047259,30
RTS0047260,41
RTS0047261,35
RTS0047262,21
RTS0047263,45
RTS0047264,35
RTS0047266,30
RTS0047267,78
RTS0047268,40
RTS0047269,32
RTS0047270,94
RTS0047271,46
RTS0047272,31
RTS0047273,33
RTS0047274,20
RTS0047276,18
RTS0047277,51
RTS0047278,52
RTS0047279,51
RTS0047280,34
RTS0047281,31
RTS0047282,27
RTS0047283,27
RTS0047284,36
RTS0047290,56
RTS0047291,114
RTS0047292,53
RTS0047293,50
RTS0047294,63
RTS0047295,19
RTS0047296,29
RTS0047297,30
RTS0047298,29
RTS0047299,35
RTS0047300,9
RTS0047301,37
RTS0047302,18
RTS0047303,36
RTS0047304,24
RTS0047305,40
RTS0047306,30
RTS0047307,33
RTS0047308,34
RTS0047309,30
RTS0047310,33
RTS0047311,30
RTS0047312,27
RTS0047313,24
RTS0047314,28
RTS0047315,38
RTS0047316,35
RTS0047317,37
RTS0047318,46
RTS0047319,32
RTS0047320,43
RTS0047321,27
RTS0047322,31
RTS0047323,44
RTS0047324,35
RTS0047325,45
RTS0047326,28
RTS0047327,34
RTS0047328,30
RTS0047329,25
RTS0047331,43
RTS0047332,25
RTS0047333,34
RTS0047334,37
RTS0047335,23
RTS0047336,34
RTS0047337,21
RTS0047338,28
RTS0047339,31
RTS0047340,37
RTS0047341,48
RTS0047342,31
RTS0047343,27
RTS0047344,49
RTS0047345,30
RTS0047346,31
RTS0047348,36
RTS0047349,38
RTS0047350,49
RTS0047351,32
RTS0047352,72
RTS0047353,45
RTS0047354,39
RTS0047356,22
RTS0047357,22
RTS0047358,23
RTS0047359,33
RTS0047360,22
RTS0047361,15
RTS0047362,26
RTS0047363,36
RTS0047364,16
RTS0047365,21
RTS0047366,22
RTS0047367,25
RTS0047368,22
RTS0047369,31
RTS0047370,24
RTS0047373,32
RTS0047374,24
RTS0047375,21
RTS0047376,25
RTS0047377,38
RTS0047378,22
RTS0047379,41
RTS0047380,48
RTS0047381,19
RTS0047382,29
RTS0047383,13
RTS0047384,27
RTS0047385,19
RTS0047386,57
RTS0047387,25
RTS0047388,40
RTS0047389,38
RTS0047390,23
RTS0047391,48
RTS0047392,24
RTS0047393,29
RTS0047394,36
RTS0047395,24
RTS0047396,43
RTS0047397,24
RTS0047398,27
RTS0047399,24
RTS0047400,21
RTS0047401,39
RTS0047402,35
RTS0047403,40
RTS0047404,20
RTS0047405,38
RTS0047406,24
RTS0047407,36
RTS0047408,27
RTS0047409,46
RTS0047410,43
RTS0047411,40
RTS0047412,37
RTS0047413,30
RTS0047414,42
RTS0047415,32
RTS0047417,21
RTS0047418,18
RTS0047419,27
RTS0047420,30
RTS0047421,16
RTS0047422,50
RTS0047423,28
RTS0047424,29
RTS0047425,20
RTS0047426,41
RTS0047427,39
RTS0047428,42
RTS0047429,50
RTS0047430,44
RTS0047431,23
RTS0047432,24
RTS0047433,24
RTS0047434,33
RTS0047435,38
RTS0047436,30
RTS0047437,14
RTS0047438,24
RTS0047439,24
RTS0047440,17
RTS0047441,42
RTS0047442,26
RTS0047445,32
RTS0047446,31
RTS0047447,20
RTS0047448,28
RTS0047449,27
RTS0047450,24
RTS0047451,25
RTS0047452,22
RTS0047453,15
RTS0047454,30
RTS0047455,31
RTS0047456,33
RTS0047457,24
RTS0047458,32
RTS0047459,24
RTS0047460,25
RTS0047461,33
RTS0047462,32
RTS0047463,25
RTS0047464,38
RTS0047465,29
RTS0047466,29
RTS0047467,21
RTS0047468,29
RTS0047469,32
RTS0047471,29
RTS0047472,17
RTS0047473,27
RTS0047474,25
RTS0047475,23
RTS0047476,30
RTS0047477,38
RTS0047479,44
RTS0047480,30
RTS0047481,41
RTS0047482,24
RTS0047483,26
RTS0047484,28
RTS0047485,16
RTS0047486,22
RTS0047487,18
RTS0047488,43
RTS0047489,24
RTS0047490,31
RTS0047491,35
RTS0047492,38
RTS0047493,40
RTS0047494,31
RTS0047495,35
RTS0047496,32
RTS0047497,32
RTS0047498,25
RTS0047499,35
RTS0047500,25
RTS0047501,24
RTS0047502,19
RTS0047503,20
RTS0047504,31
RTS0047505,19
RTS0047506,34
RTS0047507,41
RTS0047508,28
RTS0047509,29
RTS0047510,19
RTS0047511,34
RTS0047512,38
RTS0047513,22
RTS0047514,22
RTS0047515,42
RTS0047516,31
RTS0047517,32
RTS0047518,41
RTS0047520,50
RTS0047521,35
RTS0047522,35
RTS0047523,32
RTS0047524,32
RTS0047525,32
RTS0047526,23
RTS0047527,19
RTS0047528,29
RTS0047529,28
RTS0047530,34
RTS0047531,33
RTS0047532,19
RTS0047533,23
RTS0047534,30
RTS0047535,20
RTS0047536,26
RTS0047537,54
RTS0047538,51
RTS0047540,43
RTS0047541,45
RTS0047543,34
RTS0047544,28
RTS0047545,35
RTS0047546,44
RTS0047547,20
RTS0047548,39
RTS0047549,31
RTS0047550,31
RTS0047551,27
RTS0047552,20
RTS0047553,31
RTS0047558,23
RTS0047559,26
RTS0047560,20
RTS0047561,28
RTS0047562,22
RTS0047563,37
RTS0047564,24
RTS0047565,17
RTS0047566,30
RTS0047567,30
RTS0047568,25
RTS0047569,33
RTS0047570,23
RTS0047571,21
RTS0047572,32
RTS0047573,16
RTS0047574,32
RTS0047575,34
RTS0047576,17
RTS0047577,21
RTS0047578,22
RTS0047579,35
RTS0047580,30
RTS0047581,32
RTS0047582,30
RTS0047583,16
RTS0047584,20
RTS0047585,24
RTS0047586,26
RTS0047587,13
RTS0047588,35
RTS0047590,37
RTS0047591,21
RTS0047592,24
RTS0047593,21
RTS0047594,40
RTS0047595,26
RTS0047596,20
RTS0047597,31
RTS0047598,31
RTS0047599,22
RTS0047600,22
RTS0047601,61
RTS0047602,39
RTS0047603,32
RTS0047604,37
RTS0047606,21
RTS0047613,26
RTS0047614,32
RTS0047615,21
RTS0047616,41
RTS0047617,37
RTS0047618,16
RTS0047619,15
RTS0047620,23
RTS0047621,29
RTS0047622,19
RTS0047624,24
RTS0047625,14
RTS0047626,22
RTS0047627,23
RTS0047628,25
RTS0047629,17
RTS0047630,12
RTS0047631,16
RTS0047632,32
RTS0047633,14
RTS0047634,20
RTS0047635,13
RTS0047636,14
RTS0047637,27
RTS0047638,16
RTS0047639,28
RTS0047640,19
RTS0047641,18
RTS0047642,11
RTS0047643,8
RTS0047644,9
RTS0047645,19
RTS0047646,19
RTS0047647,15
RTS0047648,21
RTS0047649,17
RTS0047650,15
RTS0047651,18
RTS0047652,21
RTS0047653,22
RTS0047654,21
RTS0047656,29
RTS0047657,19
RTS0047658,18
RTS0047659,17
RTS0047660,19
RTS0047661,20
RTS0047662,26
RTS0047663,9
RTS0047664,18
RTS0047665,22
RTS0047666,9
RTS0047667,16
RTS0047668,17
RTS0047669,18
RTS0047670,26
RTS0047672,22
RTS0047673,19
RTS0047674,21
RTS0047675,20
RTS0047676,18
RTS0047677,22
RTS0047678,18
RTS0047679,23
RTS0047680,28
RTS0047681,17
RTS0047682,22
RTS0047684,28
RTS0047685,19
RTS0047686,25
RTS0047687,29
RTS0047688,24
RTS0047689,26
RTS0047691,14
RTS0047692,22
RTS0047693,18
RTS0047694,21
RTS0047695,20
RTS0047696,10
RTS0047697,23
RTS0047698,36
RTS0047699,36
RTS0047700,8
RTS0047701,29
RTS0047702,41
RTS0047703,31
RTS0047704,25
RTS0047705,22
RTS0047706,18
RTS0047707,28
RTS0047708,112
RTS0047709,357
RTS0047710,46
RTS0047711,34
RTS0047712,93
RTS0047713,35
RTS0047714,47
RTS0047715,36
RTS0047716,48
RTS0047717,48
RTS0047718,30
RTS0047720,27
RTS0047721,17
RTS0047722,34
RTS0047723,26
RTS0047724,44
RTS0047725,34
RTS0047726,34
RTS0047727,32
RTS0047728,28
RTS0047729,27
RTS0047730,40
RTS0047731,19
RTS0047732,27
RTS0047733,40
RTS0047734,19
RTS0047735,25
RTS0047736,30
RTS0047737,32
RTS0047738,23
RTS0047739,34
RTS0047740,33
RTS0047741,29
RTS0047742,28
RTS0047743,29
RTS0047744,35
RTS0047745,45
RTS0047746,29
RTS0047747,30
RTS0047748,37
RTS0047749,56
RTS0047750,28
RTS0047752,19
RTS0047753,36
RTS0047754,60
RTS0047755,50
RTS0047756,43
RTS0047757,35
RTS0047758,35
RTS0047759,25
RTS0047760,29
RTS0047761,28
RTS0047762,30
RTS0047763,32
RTS0047764,31
RTS0047765,36
RTS0047766,67
RTS0047767,25
RTS0047768,22
RTS0047769,35
RTS0047770,22
RTS0047771,30
RTS0047772,25
RTS0047773,27
RTS0047774,59
RTS0047775,23
RTS0047776,29
RTS0047777,32
RTS0047778,17
RTS0047779,28
RTS0047780,32
RTS0047781,38
RTS0047782,28
RTS0047783,31
RTS0047784,25
RTS0047785,32
RTS0047786,43
RTS0047787,37
RTS0047788,30
RTS0047789,31
RTS0047790,20
RTS0047791,35
RTS0047792,21
RTS0047793,38
RTS0047794,20
RTS0047795,24
RTS0047796,27
RTS0047797,27
RTS0047798,26
RTS0047799,29
RTS0047800,23
RTS0047801,41
RTS0047802,32
RTS0047803,43
RTS0047804,24
RTS0047805,33
RTS0047806,37
RTS0047807,38
RTS0047808,232
RTS0047809,26
RTS0047810,27
RTS0047811,40
RTS0047812,24
RTS0047813,21
RTS0047814,26
RTS0047816,29
RTS0047817,23
RTS0047818,18
RTS0047819,15
RTS0047820,25
RTS0047821,27
RTS0047822,19
RTS0047823,26
RTS0047824,14
RTS0047825,26
RTS0047826,34
RTS0047827,24
RTS0047828,34
RTS0047829,26
RTS0047830,16
RTS0047831,21
RTS0047832,19
RTS0047833,35
RTS0047834,28
RTS0047835,27
RTS0047836,29
RTS0047837,21
RTS0047838,24
RTS0047839,17
RTS0047840,33
RTS0047841,28
RTS0047842,31
RTS0047843,21
RTS0047844,34
RTS0047845,34
RTS0047846,18
RTS0047847,21
RTS0047848,24
RTS0047849,38
RTS0047850,28
RTS0047851,28
RTS0047852,16
RTS0047853,21
RTS0047854,31
RTS0047855,21
RTS0047856,30
RTS0047857,57
RTS0047858,49
RTS0047859,14
RTS0047860,28
RTS0047861,18
RTS0047862,13
RTS0047863,18
RTS0047864,30
RTS0047865,21
RTS0047866,39
RTS0047867,14
RTS0047868,27
RTS0047869,23
RTS0047870,35
RTS0047871,23
RTS0047872,27
RTS0047873,27
RTS0047874,23
RTS0047875,38
RTS0047876,28
RTS0047877,25
RTS0047878,30
RTS0047879,22
RTS0047880,37
RTS0047881,28
RTS0047882,33
RTS0047883,38
RTS0047884,27
RTS0047885,30
RTS0047886,18
RTS0047890,39
RTS0047891,28
RTS0047892,14
RTS0047893,20
RTS0047894,27
RTS0047895,45
RTS0047896,34
RTS0047897,41
RTS0047898,34
RTS0047899,28
RTS0047900,62
RTS0047901,22
RTS0047902,68
RTS0047903,28
RTS0047904,26
RTS0047905,29
RTS0047906,22
RTS0047907,46
RTS0047908,68
RTS0047909,59
RTS0047910,32
RTS0047912,30
RTS0047913,26
RTS0047914,30
RTS0047915,15
RTS0047916,19
RTS0047917,25
RTS0047919,19
RTS0047920,47
RTS0047921,46
RTS0047924,26
RTS0047925,28
RTS0047926,24
RTS0047927,23
RTS0047928,35
RTS0047929,17
RTS0047930,26
RTS0047931,26
RTS0047932,25
RTS0047933,40
RTS0047934,25
RTS0047935,16
RTS0047936,23
RTS0047937,20
RTS0047938,19
RTS0047939,31
RTS0047940,39
RTS0047941,32
RTS0047942,25
RTS0047943,29
RTS0047944,45
RTS0047945,24
RTS0047946,28
RTS0047947,19
RTS0047948,15
RTS0047949,25
RTS0047950,18
RTS0047951,20
RTS0047952,27
RTS0047953,44
RTS0047954,18
RTS0047956,22
RTS0047957,28
RTS0047958,26
RTS0047959,36
RTS0047960,21
RTS0047961,22
RTS0047963,29
RTS0047964,35
RTS0047965,28
RTS0047966,17
RTS0047967,24
RTS0047968,34
RTS0047969,40
RTS0047970,25
RTS0047972,23
RTS0047973,23
RTS0047974,43
RTS0047975,28
RTS0047976,41
RTS0047977,14
RTS0047978,27
RTS0047979,18
RTS0047980,28
RTS0047981,23
RTS0047982,20
RTS0047985,62
RTS0047986,18
RTS0047987,29
RTS0047988,43
RTS0047990,30
RTS0047991,39
RTS0047992,25
RTS0047993,28
RTS0047994,28
RTS0047995,25
RTS0047996,27
RTS0047997,36
RTS0047998,34
RTS0047999,22
RTS0048000,28
RTS0048001,17
RTS0048003,40
RTS0048005,29
RTS0048006,26
RTS0048008,38
RTS0048009,33
RTS0048012,25
RTS0048013,21
RTS0048014,31
RTS0048015,39
RTS0048016,25
RTS0048017,29
RTS0048018,28
RTS0048019,37
RTS0048020,24
RTS0048021,22
RTS0048022,26
RTS0048023,19
RTS0048024,31
RTS0048026,22
RTS0048027,34
RTS0048028,28
RTS0048029,23
RTS0048030,25
RTS0048031,29
RTS0048032,19
RTS0048033,20
RTS0048034,21
RTS0048035,24
RTS0048036,32
RTS0048037,18
RTS0048038,65
RTS0048040,33
RTS0048041,14
RTS0048042,32
RTS0048043,31
RTS0048044,22
RTS0048045,40
RTS0048046,22
RTS0048047,13
RTS0048048,25
RTS0048049,27
RTS0048050,27
RTS0048051,37
RTS0048052,26
RTS0048053,29
RTS0048054,31
RTS0048055,31
RTS0048056,45
RTS0048057,22
RTS0048058,27
RTS0048059,23
RTS0048060,43
RTS0048061,31
RTS0048062,23
RTS0048063,27
RTS0048064,27
RTS0048065,21
RTS0048066,26
RTS0048067,23
RTS0048068,34
RTS0048069,17
RTS0048070,25
RTS0048071,48
RTS0048072,29
RTS0048073,25
RTS0048074,12
RTS0048076,21
RTS0048077,39
RTS0048078,29
RTS0048079,20
RTS0048080,29
RTS0048081,24
RTS0048082,30
RTS0048084,28
RTS0048085,34
RTS0048086,24
RTS0048087,51
RTS0048088,29
RTS0048089,29
RTS0048090,34
RTS0048091,28
RTS0048092,20
RTS0048093,43
RTS0048094,27
RTS0048096,24
RTS0048097,42
RTS0048098,470
RTS0048099,383
RTS0048100,386
RTS0048101,204
RTS0048102,419
RTS0048104,28
RTS0048105,38
RTS0048106,15
RTS0048107,22
RTS0048108,40
RTS0048109,17
RTS0048110,24
RTS0048111,16
RTS0048112,18
RTS0048113,25
RTS0048114,25
RTS0048115,34
RTS0048116,25
RTS0048117,33
RTS0048118,40
RTS0048120,26
RTS0048126,19
RTS0048127,31
RTS0048129,37
RTS0048130,29
RTS0048131,29
RTS0048132,38
RTS0048133,19
RTS0048134,33
RTS0048135,32
RTS0048136,24
RTS0048138,21
RTS0048139,31
RTS0048140,38
RTS0048141,28
RTS0048142,40
RTS0048144,32
RTS0048145,57
RTS0048146,39
RTS0048147,16
RTS0048148,34
RTS0048149,34
RTS0048150,36
RTS0048151,17
RTS0048152,28
RTS0048153,21
RTS0048154,31
RTS0048155,23
RTS0048156,61
RTS0048158,33
RTS0048159,21
RTS0048160,1211
RTS0048161,1809
RTS0048162,29
RTS0048163,21
RTS0048164,160
RTS0048165,56
RTS0048166,41
RTS0048167,37
RTS0048168,27
RTS0048169,28
RTS0048170,24
RTS0048171,42
RTS0048172,24
RTS0048173,29
RTS0048175,36
RTS0048176,35
RTS0048177,23
RTS0048178,32
RTS0048179,29
RTS0048180,26
RTS0048181,35
RTS0048182,32
RTS0048183,46
RTS0048184,50
RTS0048185,34
RTS0048186,32
RTS0048188,32
RTS0048189,47
RTS0048190,21
RTS0048191,26
RTS0048192,32
RTS0048193,31
RTS0048194,26
RTS0048195,32
RTS0048196,26
RTS0048197,26
RTS0048198,32
RTS0048200,23
RTS0048201,23
RTS0048202,29
RTS0048203,25
RTS0048204,28
RTS0048205,31
RTS0048207,16
RTS0048208,50
RTS0048209,32
RTS0048210,34
RTS0048211,33
RTS0048212,18
RTS0048213,30
RTS0048214,27
RTS0048215,46
RTS0048216,22
RTS0048217,28
RTS0048218,28
RTS0048219,31
RTS0048220,32
RTS0048221,23
RTS0048222,31
RTS0048223,14
RTS0048224,32
RTS0048225,23
RTS0048226,38
RTS0048227,35
RTS0048228,25
RTS0048229,25
RTS0048230,20
RTS0048231,23
RTS0048232,31
RTS0048233,31
RTS0048234,37
RTS0048235,24
RTS0048236,27
RTS0048237,27
RTS0048238,32
RTS0048239,36
RTS0048240,25
RTS0048241,38
RTS0048242,35
RTS0048243,38
RTS0048244,23
RTS0048245,37
RTS0048246,40
RTS0049343,52
RTS0049344,39
RTS0049345,23
RTS0049346,18
RTS0049347,23
RTS0049348,21
RTS0049349,30
RTS0049350,19
RTS0049351,24
RTS0049352,29
RTS0049353,19
RTS0049354,12
RTS0049355,22
RTS0049356,35
RTS0049357,25
RTS0049358,18
RTS0049359,21
RTS0049360,23
RTS0049361,26
RTS0049362,24
RTS0049363,27
RTS0049364,32
RTS0049365,22
RTS0049366,57
RTS0049367,53
RTS0049368,32
RTS0049369,19
RTS0049370,16
RTS0049371,57
RTS0049372,30
RTS0049373,92
RTS0049374,124
RTS0049375,83
RTS0049376,60
RTS0049377,87
RTS0049378,88
RTS0049379,35
RTS0049380,82
RTS0049381,59
RTS0049382,59
RTS0049383,34
RTS0049384,14
RTS0049385,18
RTS0049386,30
RTS0049387,31
RTS0049388,28
RTS0049389,34
RTS0049390,190
RTS0049391,283
RTS0049392,310
RTS0049393,293
RTS0049394,103
RTS0049395,39
RTS0049396,85
RTS0049397,89
RTS0049398,106
RTS0049399,50
RTS0049400,38
RTS0049401,26
RTS0049402,38
RTS0049403,21
RTS0049404,35
RTS0049405,25
RTS0049406,23
RTS0049407,27
RTS0049408,22
RTS0049409,31
RTS0049410,30
RTS0049411,31
RTS0049412,14
RTS0049413,24
RTS0049414,27
RTS0049415,52
RTS0049416,42
RTS0049417,24
RTS0049418,41
RTS0049419,31
RTS0049420,15
RTS0049421,29
RTS0049422,15
RTS0049423,26
RTS0049424,47
RTS0049425,17
RTS0049426,34
RTS0049427,31
RTS0049428,17
RTS0049429,32
RTS0049430,35
RTS0049431,24
RTS0049432,28
RTS0049433,33
RTS0049434,15
RTS0049435,27
RTS0049436,20
RTS0049437,44
RTS0049438,25
RTS0049439,27
RTS0049440,26
RTS0049441,37
RTS0049442,40
RTS0049443,29
RTS0049444,47
RTS0049445,22
RTS0049446,17
RTS0049447,30
RTS0049448,29
RTS0049449,24
RTS0049450,41
RTS0049451,24
RTS0049452,24
RTS0049453,41
RTS0049454,25
RTS0049455,24
RTS0049456,33
RTS0049457,27
RTS0049458,32
RTS0049459,26
RTS0049460,38
RTS0049461,42
RTS0049462,43
RTS0049463,17
RTS0049464,31
RTS0049465,33
RTS0049466,15
RTS0049467,20
RTS0049468,31
RTS0049469,31
RTS0049470,31
RTS0049471,62
RTS0049472,39
RTS0049473,83
RTS0049474,25
RTS0049475,36
RTS0049476,30
RTS0049477,16
RTS0049478,37
RTS0049479,577
RTS0049480,54
RTS0049481,16
RTS0049482,20
RTS0049483,19
RTS0049484,28
RTS0049485,27
RTS0997079,11
RTS0997080,14
RTS0997081,13
RTS0997082,18
RTS0997083,17
RTS0997084,16
RTS0997085,7
RTS0997086,10
RTS0997087,11
RTS0997088,732
RTS0997089,372
RTS0997090,37
RTS0997091,56
RTS0997092,20
RTS0997093,14
RTS0997094,3
RTS0997095,9
RTS0997096,14
RTS0997097,11
RTS0997098,17
RTS0997099,22
RTS0997100,21
RTS0997101,15
RTS0997102,13
RTS0997103,11
RTS0997104,19
RTS0997105,13
RTS0997106,20
RTS0997107,10
RTS0997108,20
RTS0997109,7
RTS0997110,14
RTS0997111,15
RTS0997112,9
RTS0997113,10
RTS0997114,14
RTS0997115,11
RTS0997116,7
RTS0997117,10
RTS0997118,13
RTS0997119,20
RTS0997120,11
RTS0997121,24
RTS0997122,28
RTS0997123,37
RTS0997124,14
RTS0997125,36
RTS0997126,48
RTS0997127,52
RTS0997128,47
RTS0997129,64
RTS0997130,24
</Code_Summary>
