# Supplementary material for: Spatial meta-transcriptomics reveal associations of intratumor bacteria burden with lung cancer cells showing a distinct oncogenic signature
Source: J Immunother Cancer. 2022 Jul 6;10(7):e004698. doi: 10.1136/jitc-2022-004698 (PMC9260850; doi:10.1136/jitc-2022-004698)
Supplement: Supplementary data [file jitc-2022-004698supp009.zip › DSP-1001250002726-A-B08.dcc]

<Header>
FileVersion,0.02
SoftwareVersion,"GeoMx_NGS_Pipeline_ 2.0.0"
Date,2020-6-15
</Header>

<Scan_Attributes>
ID,DSP-1001250002726-A-B08
Plate_ID,1001250002726
Well,B08
</Scan_Attributes>

<NGS_Processing_Attributes>
SeqSetId,
tamperedIni,No
Raw,3370513
Trimmed,3178088
Stitched,3154648
Aligned,3093387
umiQ30,0.9920
rtsQ30,0.9906
</NGS_Processing_Attributes>


<Code_Summary>
RTS0039454,118
RTS0039455,89
RTS0039456,66
RTS0039457,195
RTS0039458,61
RTS0039459,65
RTS0039460,55
RTS0039461,87
RTS0039462,54
RTS0039463,58
RTS0039464,78
RTS0039465,127
RTS0039466,95
RTS0039467,165
RTS0039468,63
RTS0039469,61
RTS0039470,61
RTS0039471,79
RTS0039472,71
RTS0039473,45
RTS0039474,101
RTS0039475,68
RTS0039476,120
RTS0039477,137
RTS0039478,105
RTS0039479,79
RTS0039480,49
RTS0039481,51
RTS0039482,60
RTS0039483,58
RTS0039484,59
RTS0039485,67
RTS0039486,60
RTS0039487,53
RTS0039488,82
RTS0039489,47
RTS0039490,66
RTS0039491,69
RTS0039492,54
RTS0039493,59
RTS0039494,74
RTS0039495,58
RTS0039496,74
RTS0039497,71
RTS0039498,65
RTS0039499,154
RTS0039500,63
RTS0039501,158
RTS0039502,146
RTS0039503,128
RTS0039504,57
RTS0039505,78
RTS0039506,67
RTS0039507,68
RTS0039508,69
RTS0039509,54
RTS0039510,74
RTS0039511,225
RTS0039512,156
RTS0039513,196
RTS0039514,351
RTS0039515,269
RTS0039516,73
RTS0039517,57
RTS0039518,57
RTS0039519,62
RTS0039520,54
RTS0039521,55
RTS0039522,56
RTS0039523,64
RTS0039524,66
RTS0039525,90
RTS0039526,80
RTS0039527,76
RTS0039528,70
RTS0039529,63
RTS0039530,79
RTS0039531,67
RTS0039532,67
RTS0039533,88
RTS0039534,47
RTS0039535,55
RTS0039536,60
RTS0039537,48
RTS0039538,55
RTS0039539,69
RTS0039540,63
RTS0039541,69
RTS0039542,65
RTS0039543,60
RTS0039544,53
RTS0039545,62
RTS0039546,53
RTS0039547,66
RTS0039548,58
RTS0039549,68
RTS0039550,69
RTS0039551,61
RTS0039552,50
RTS0039553,69
RTS0039554,65
RTS0039555,69
RTS0039556,57
RTS0039557,65
RTS0039558,63
RTS0039559,62
RTS0039560,46
RTS0039561,49
RTS0039562,58
RTS0039563,59
RTS0039564,67
RTS0039565,78
RTS0039566,55
RTS0039567,69
RTS0039568,67
RTS0039569,55
RTS0039570,54
RTS0039571,46
RTS0039572,75
RTS0039573,60
RTS0039574,66
RTS0039575,54
RTS0039576,60
RTS0039577,79
RTS0039578,63
RTS0039579,88
RTS0039580,90
RTS0039581,70
RTS0039582,87
RTS0039583,104
RTS0039584,64
RTS0039585,84
RTS0039586,51
RTS0039587,58
RTS0039588,60
RTS0039589,62
RTS0039590,61
RTS0039591,93
RTS0039592,64
RTS0039593,48
RTS0039594,67
RTS0039595,55
RTS0039596,65
RTS0039597,60
RTS0039598,48
RTS0039599,50
RTS0039600,57
RTS0039601,45
RTS0039602,44
RTS0039603,58
RTS0039604,67
RTS0039605,68
RTS0039606,39
RTS0039607,67
RTS0039608,66
RTS0039609,61
RTS0039610,69
RTS0039611,70
RTS0039612,63
RTS0039613,60
RTS0039614,40
RTS0039615,50
RTS0039616,56
RTS0039617,48
RTS0039619,64
RTS0039620,47
RTS0039621,57
RTS0039622,56
RTS0039623,47
RTS0039624,40
RTS0039625,55
RTS0039626,62
RTS0039627,38
RTS0039628,46
RTS0039629,59
RTS0039630,47
RTS0039631,47
RTS0039632,60
RTS0039633,66
RTS0039634,58
RTS0039635,56
RTS0039636,40
RTS0039637,51
RTS0039638,59
RTS0039639,50
RTS0039640,43
RTS0039641,59
RTS0039642,55
RTS0039643,56
RTS0039644,44
RTS0039645,45
RTS0039646,72
RTS0039647,61
RTS0039648,56
RTS0039649,50
RTS0039650,55
RTS0039651,90
RTS0039652,97
RTS0039653,83
RTS0039654,76
RTS0039655,84
RTS0039656,76
RTS0039657,72
RTS0039658,60
RTS0039659,101
RTS0039660,49
RTS0039661,73
RTS0039662,36
RTS0039663,62
RTS0039664,73
RTS0039665,64
RTS0039666,61
RTS0039667,47
RTS0039668,73
RTS0039669,82
RTS0039670,66
RTS0039671,66
RTS0039672,104
RTS0039673,76
RTS0039674,80
RTS0039675,78
RTS0039676,71
RTS0039677,53
RTS0039678,72
RTS0039679,76
RTS0039680,56
RTS0039681,88
RTS0039682,76
RTS0039683,67
RTS0039684,61
RTS0039685,54
RTS0039686,108
RTS0039687,113
RTS0039688,93
RTS0039689,94
RTS0039690,87
RTS0039691,57
RTS0039692,56
RTS0039693,50
RTS0039694,63
RTS0039695,51
RTS0039696,50
RTS0039697,72
RTS0039698,53
RTS0039699,60
RTS0039700,57
RTS0039701,54
RTS0039702,49
RTS0039703,71
RTS0039704,68
RTS0039705,57
RTS0039706,72
RTS0039707,74
RTS0039708,66
RTS0039709,51
RTS0039710,73
RTS0039711,57
RTS0039712,75
RTS0039713,75
RTS0039714,59
RTS0039715,79
RTS0039716,59
RTS0039717,57
RTS0039718,40
RTS0039719,56
RTS0039720,130
RTS0039721,71
RTS0039722,52
RTS0039723,103
RTS0039724,74
RTS0039725,72
RTS0039726,77
RTS0039727,66
RTS0039728,69
RTS0039729,100
RTS0039730,69
RTS0039731,63
RTS0039732,68
RTS0039733,63
RTS0039734,79
RTS0039735,82
RTS0039736,74
RTS0039737,69
RTS0039738,70
RTS0039739,84
RTS0039740,80
RTS0039741,72
RTS0039742,53
RTS0039743,67
RTS0039744,65
RTS0039745,80
RTS0039746,56
RTS0039747,53
RTS0039749,50
RTS0039750,47
RTS0039751,56
RTS0039752,60
RTS0039753,72
RTS0039754,44
RTS0039755,58
RTS0039756,51
RTS0039757,56
RTS0039758,48
RTS0039759,52
RTS0039760,51
RTS0039761,66
RTS0039762,63
RTS0039763,58
RTS0039764,47
RTS0039765,49
RTS0039766,76
RTS0039767,65
RTS0039768,89
RTS0039769,63
RTS0039770,121
RTS0039771,54
RTS0039772,86
RTS0039773,76
RTS0039774,56
RTS0039775,84
RTS0039776,61
RTS0039777,51
RTS0039778,46
RTS0039779,51
RTS0039780,41
RTS0039781,73
RTS0039782,71
RTS0039783,76
RTS0039784,61
RTS0039785,108
RTS0039786,57
RTS0039787,49
RTS0039788,60
RTS0039789,53
RTS0039790,81
RTS0039791,78
RTS0039792,59
RTS0039793,68
RTS0039794,84
RTS0039795,48
RTS0039796,48
RTS0039797,61
RTS0039798,80
RTS0039799,63
RTS0039800,67
RTS0039801,58
RTS0039802,55
RTS0039803,51
RTS0039804,59
RTS0039805,58
RTS0039806,44
RTS0039807,43
RTS0039808,62
RTS0039809,62
RTS0039810,60
RTS0039811,59
RTS0039812,55
RTS0039813,61
RTS0039814,85
RTS0039815,67
RTS0039816,67
RTS0039817,70
RTS0039818,65
RTS0039819,52
RTS0039820,71
RTS0039821,64
RTS0039822,75
RTS0039823,73
RTS0039824,56
RTS0039825,64
RTS0039826,67
RTS0039827,72
RTS0039828,68
RTS0039829,77
RTS0039830,52
RTS0039831,49
RTS0039832,73
RTS0039833,54
RTS0039834,64
RTS0039835,82
RTS0039836,58
RTS0039838,63
RTS0039839,59
RTS0039840,33
RTS0039841,82
RTS0039842,66
RTS0039843,77
RTS0039844,91
RTS0039845,65
RTS0039846,71
RTS0039847,53
RTS0039848,49
RTS0039849,49
RTS0039850,62
RTS0039851,70
RTS0039852,64
RTS0039853,68
RTS0039854,60
RTS0039855,59
RTS0039856,54
RTS0039857,56
RTS0039858,51
RTS0039859,81
RTS0039860,59
RTS0039861,45
RTS0039862,47
RTS0039863,53
RTS0039864,59
RTS0039865,54
RTS0039866,55
RTS0039867,80
RTS0039868,57
RTS0039869,61
RTS0039870,75
RTS0039871,50
RTS0039872,52
RTS0039873,50
RTS0039874,63
RTS0039875,42
RTS0039876,75
RTS0039877,60
RTS0039878,44
RTS0039879,54
RTS0039880,44
RTS0039881,50
RTS0039882,52
RTS0039883,64
RTS0039884,43
RTS0039885,83
RTS0039886,57
RTS0039887,60
RTS0039888,73
RTS0039890,45
RTS0039891,77
RTS0039892,66
RTS0039893,78
RTS0039894,61
RTS0039895,55
RTS0039896,69
RTS0039897,57
RTS0039898,90
RTS0039899,56
RTS0039900,67
RTS0039901,75
RTS0039902,63
RTS0039903,63
RTS0039904,63
RTS0039905,81
RTS0039906,69
RTS0039907,66
RTS0039908,52
RTS0039909,71
RTS0039910,65
RTS0039911,41
RTS0039912,69
RTS0039913,60
RTS0039914,71
RTS0039915,65
RTS0039916,81
RTS0039917,82
RTS0039918,69
RTS0039919,55
RTS0039920,46
RTS0039921,63
RTS0039922,84
RTS0039923,53
RTS0039924,54
RTS0039925,67
RTS0039926,66
RTS0039927,76
RTS0039928,75
RTS0039929,73
RTS0039930,78
RTS0039931,50
RTS0039932,67
RTS0039933,61
RTS0039934,61
RTS0039935,66
RTS0039936,62
RTS0039937,58
RTS0039938,65
RTS0039939,69
RTS0039940,64
RTS0039941,52
RTS0039942,48
RTS0039943,42
RTS0039944,72
RTS0039945,64
RTS0039946,75
RTS0039947,69
RTS0039948,112
RTS0039949,87
RTS0039950,92
RTS0039951,82
RTS0039952,69
RTS0039953,49
RTS0039954,60
RTS0039955,65
RTS0039956,99
RTS0039957,91
RTS0039958,92
RTS0039959,85
RTS0039960,88
RTS0039961,51
RTS0039962,62
RTS0039963,58
RTS0039964,71
RTS0039965,67
RTS0039966,47
RTS0039967,40
RTS0039968,62
RTS0039969,59
RTS0039970,72
RTS0039971,73
RTS0039972,51
RTS0039973,58
RTS0039974,59
RTS0039975,50
RTS0039976,81
RTS0039977,63
RTS0039978,71
RTS0039979,84
RTS0039980,61
RTS0039981,59
RTS0039982,49
RTS0039983,63
RTS0039984,50
RTS0039985,71
RTS0039986,171
RTS0039987,92
RTS0039988,121
RTS0039989,122
RTS0039990,76
RTS0039991,59
RTS0039992,57
RTS0039993,65
RTS0039994,49
RTS0039995,73
RTS0039996,205
RTS0039997,138
RTS0039998,226
RTS0039999,180
RTS0040000,240
RTS0040001,64
RTS0040002,54
RTS0040003,56
RTS0040004,54
RTS0040005,73
RTS0040006,56
RTS0040007,50
RTS0040008,37
RTS0040009,60
RTS0040010,76
RTS0040011,62
RTS0040012,57
RTS0040013,56
RTS0040014,68
RTS0040015,53
RTS0040016,47
RTS0040017,50
RTS0040018,59
RTS0040019,64
RTS0040020,71
RTS0040021,54
RTS0040022,52
RTS0040023,69
RTS0040024,47
RTS0040025,45
RTS0040026,68
RTS0040027,88
RTS0040028,78
RTS0040029,126
RTS0040030,110
RTS0040031,62
RTS0040032,66
RTS0040033,50
RTS0040034,68
RTS0040035,29
RTS0040036,71
RTS0040037,74
RTS0040038,49
RTS0040039,58
RTS0040040,59
RTS0040041,51
RTS0040042,48
RTS0040043,61
RTS0040044,54
RTS0040045,42
RTS0040046,73
RTS0040047,69
RTS0040048,99
RTS0040049,54
RTS0040050,57
RTS0040051,61
RTS0040052,49
RTS0040053,66
RTS0040054,63
RTS0040055,67
RTS0040056,72
RTS0040057,61
RTS0040058,67
RTS0040059,54
RTS0040060,47
RTS0040061,63
RTS0040062,54
RTS0040063,76
RTS0040064,62
RTS0040065,62
RTS0040066,69
RTS0040067,74
RTS0040068,80
RTS0040069,54
RTS0040070,89
RTS0040071,48
RTS0040072,61
RTS0040073,84
RTS0040074,56
RTS0040075,66
RTS0040076,55
RTS0040077,100
RTS0040078,70
RTS0040079,59
RTS0040080,60
RTS0040081,82
RTS0040082,60
RTS0040083,47
RTS0040084,72
RTS0040085,49
RTS0040086,55
RTS0040087,66
RTS0040088,59
RTS0040089,74
RTS0040090,55
RTS0040091,68
RTS0040092,45
RTS0040093,61
RTS0040094,71
RTS0040095,41
RTS0040096,74
RTS0040097,58
RTS0040098,44
RTS0040099,58
RTS0040100,67
RTS0040101,52
RTS0040102,49
RTS0040103,37
RTS0040104,68
RTS0040105,49
RTS0040106,69
RTS0040107,71
RTS0040108,51
RTS0040109,61
RTS0040110,71
RTS0040111,52
RTS0040112,60
RTS0040113,56
RTS0040114,40
RTS0040115,87
RTS0040116,130
RTS0040117,95
RTS0040118,67
RTS0040119,111
RTS0040120,110
RTS0040121,78
RTS0040122,78
RTS0040123,67
RTS0040124,70
RTS0040125,52
RTS0040126,68
RTS0040127,80
RTS0040128,53
RTS0040129,69
RTS0040130,82
RTS0040131,67
RTS0040132,41
RTS0040133,50
RTS0040134,59
RTS0040135,75
RTS0040136,50
RTS0040137,53
RTS0040138,61
RTS0040139,56
RTS0040140,52
RTS0040141,69
RTS0040142,67
RTS0040143,68
RTS0040144,77
RTS0040145,92
RTS0040146,53
RTS0040147,90
RTS0040148,60
RTS0040149,73
RTS0040150,65
RTS0040151,59
RTS0040152,72
RTS0040153,65
RTS0040154,62
RTS0040155,50
RTS0040156,58
RTS0040157,82
RTS0040158,56
RTS0040159,78
RTS0040160,59
RTS0040161,58
RTS0040162,38
RTS0040163,55
RTS0040164,57
RTS0040165,67
RTS0040166,40
RTS0040167,51
RTS0040168,56
RTS0040169,56
RTS0040170,51
RTS0040171,25
RTS0040172,47
RTS0040173,45
RTS0040174,41
RTS0040175,55
RTS0040176,53
RTS0040177,55
RTS0040178,55
RTS0040179,33
RTS0040180,54
RTS0040181,51
RTS0040182,64
RTS0040183,53
RTS0040184,45
RTS0040185,54
RTS0040186,73
RTS0040187,46
RTS0040188,35
RTS0040189,55
RTS0040190,48
RTS0040191,66
RTS0040192,38
RTS0040193,41
RTS0040194,65
RTS0040195,68
RTS0040196,63
RTS0040197,42
RTS0040198,60
RTS0040199,53
RTS0040200,45
RTS0040201,68
RTS0040202,77
RTS0040203,70
RTS0040204,68
RTS0040205,69
RTS0040206,53
RTS0040207,40
RTS0040208,58
RTS0040209,94
RTS0040210,58
RTS0040211,90
RTS0040212,67
RTS0040213,44
RTS0040214,68
RTS0040215,81
RTS0040216,45
RTS0040217,64
RTS0040218,51
RTS0040219,54
RTS0040220,31
RTS0040221,62
RTS0040222,38
RTS0040223,66
RTS0040224,33
RTS0040225,58
RTS0040226,57
RTS0040227,39
RTS0040228,60
RTS0040229,48
RTS0040230,73
RTS0040231,44
RTS0040232,58
RTS0040233,52
RTS0040234,48
RTS0040235,47
RTS0040236,50
RTS0040237,56
RTS0040238,54
RTS0040239,61
RTS0040240,60
RTS0040241,35
RTS0040242,62
RTS0040243,63
RTS0040244,68
RTS0040245,77
RTS0040246,46
RTS0040247,55
RTS0040248,56
RTS0040249,64
RTS0040250,40
RTS0040251,48
RTS0040252,59
RTS0040253,62
RTS0040254,56
RTS0040255,44
RTS0040256,53
RTS0040257,33
RTS0040258,45
RTS0040259,63
RTS0040260,58
RTS0040261,51
RTS0040262,70
RTS0040263,58
RTS0040264,63
RTS0040265,70
RTS0040266,53
RTS0040267,37
RTS0040268,43
RTS0040269,58
RTS0040270,71
RTS0040271,87
RTS0040272,80
RTS0040273,59
RTS0040274,85
RTS0040275,81
RTS0040276,45
RTS0040277,59
RTS0040278,101
RTS0040279,82
RTS0040280,62
RTS0040281,52
RTS0040282,45
RTS0040283,50
RTS0040284,40
RTS0040285,67
RTS0040286,41
RTS0040287,55
RTS0040288,52
RTS0040289,41
RTS0040290,72
RTS0040291,42
RTS0040292,61
RTS0040293,67
RTS0040294,62
RTS0040295,58
RTS0040296,52
RTS0040297,45
RTS0040298,63
RTS0040299,58
RTS0040300,42
RTS0040301,34
RTS0040302,49
RTS0040303,34
RTS0040304,45
RTS0040305,63
RTS0040306,66
RTS0040307,73
RTS0040308,58
RTS0040309,72
RTS0040310,49
RTS0040311,65
RTS0040312,55
RTS0040313,68
RTS0040314,62
RTS0040315,64
RTS0040316,66
RTS0040317,66
RTS0040318,49
RTS0040319,69
RTS0040320,59
RTS0040321,58
RTS0040322,69
RTS0040323,54
RTS0040324,67
RTS0040325,45
RTS0040326,49
RTS0040327,67
RTS0040328,73
RTS0040329,74
RTS0040330,63
RTS0040331,59
RTS0040332,55
RTS0040333,70
RTS0040334,48
RTS0040335,71
RTS0040336,58
RTS0040337,63
RTS0040338,25
RTS0040339,53
RTS0040340,61
RTS0040341,83
RTS0040342,51
RTS0040343,64
RTS0040344,66
RTS0040345,71
RTS0040346,65
RTS0040347,72
RTS0040348,67
RTS0040349,84
RTS0040350,65
RTS0040351,77
RTS0040352,79
RTS0040353,77
RTS0040354,61
RTS0040355,65
RTS0040356,78
RTS0040357,103
RTS0040358,59
RTS0040359,67
RTS0040360,99
RTS0040361,76
RTS0040363,42
RTS0040364,65
RTS0040365,60
RTS0040366,71
RTS0040367,89
RTS0040368,112
RTS0040369,73
RTS0040370,90
RTS0040371,79
RTS0040372,67
RTS0040373,73
RTS0040374,57
RTS0040375,63
RTS0040376,84
RTS0040377,68
RTS0040378,80
RTS0040379,94
RTS0040380,50
RTS0040381,61
RTS0040382,64
RTS0040383,51
RTS0040384,44
RTS0040385,41
RTS0040386,82
RTS0040387,48
RTS0040388,77
RTS0040389,59
RTS0040390,78
RTS0040391,70
RTS0040392,86
RTS0040393,83
RTS0040394,73
RTS0040395,90
RTS0040396,74
RTS0040397,74
RTS0040398,90
RTS0040399,100
RTS0040400,85
RTS0040401,75
RTS0040402,61
RTS0040403,73
RTS0040404,71
RTS0040405,48
RTS0040406,55
RTS0040407,70
RTS0040408,70
RTS0040409,55
RTS0040410,73
RTS0040411,59
RTS0040412,54
RTS0040413,66
RTS0040414,67
RTS0040415,61
RTS0040416,116
RTS0040417,56
RTS0040418,70
RTS0040419,149
RTS0040420,142
RTS0040421,51
RTS0040422,64
RTS0040423,55
RTS0040424,47
RTS0040425,49
RTS0040426,46
RTS0040428,77
RTS0040429,78
RTS0040430,52
RTS0040431,55
RTS0040432,37
RTS0040433,55
RTS0040434,64
RTS0040435,54
RTS0040436,85
RTS0040437,136
RTS0040438,175
RTS0040439,136
RTS0040440,167
RTS0040441,83
RTS0040442,61
RTS0040443,88
RTS0040444,66
RTS0040445,71
RTS0040446,59
RTS0040447,78
RTS0040448,58
RTS0040449,91
RTS0040450,54
RTS0040451,101
RTS0040452,89
RTS0040453,69
RTS0040454,73
RTS0040455,91
RTS0040456,79
RTS0040457,57
RTS0040458,41
RTS0040459,65
RTS0040460,63
RTS0040461,54
RTS0040462,66
RTS0040463,58
RTS0040464,73
RTS0040465,48
RTS0040466,55
RTS0040467,64
RTS0040468,70
RTS0040469,54
RTS0040470,44
RTS0040471,82
RTS0040472,52
RTS0040473,66
RTS0040474,36
RTS0040475,56
RTS0040476,53
RTS0040477,62
RTS0040478,47
RTS0040479,47
RTS0040480,35
RTS0040481,76
RTS0040482,91
RTS0040483,61
RTS0040484,91
RTS0040485,86
RTS0040486,69
RTS0040487,49
RTS0040488,46
RTS0040489,69
RTS0040490,66
RTS0040491,52
RTS0040492,64
RTS0040493,50
RTS0040494,59
RTS0040495,60
RTS0040496,62
RTS0040497,41
RTS0040498,63
RTS0040499,70
RTS0040500,67
RTS0040501,67
RTS0040502,49
RTS0040503,74
RTS0040504,62
RTS0040505,49
RTS0040506,50
RTS0040507,58
RTS0040508,63
RTS0040509,52
RTS0040510,45
RTS0040511,60
RTS0040512,92
RTS0040513,67
RTS0040514,42
RTS0040515,73
RTS0040516,56
RTS0040517,52
RTS0040518,62
RTS0040519,60
RTS0040520,56
RTS0040521,50
RTS0040522,36
RTS0040523,40
RTS0040524,35
RTS0040525,53
RTS0040526,73
RTS0040527,51
RTS0040528,62
RTS0040529,68
RTS0040530,65
RTS0040531,44
RTS0040532,63
RTS0040533,48
RTS0040534,54
RTS0040535,59
RTS0040536,42
RTS0040537,74
RTS0040538,71
RTS0040539,63
RTS0040540,59
RTS0040541,36
RTS0040542,50
RTS0040543,58
RTS0040544,62
RTS0040545,45
RTS0040546,48
RTS0040547,40
RTS0040548,48
RTS0040549,49
RTS0040550,43
RTS0040551,43
RTS0040552,55
RTS0040553,73
RTS0040554,32
RTS0040555,48
RTS0040556,61
RTS0040557,33
RTS0040558,42
RTS0040559,35
RTS0040560,49
RTS0040561,38
RTS0040562,49
RTS0040563,43
RTS0040564,52
RTS0040565,55
RTS0040566,62
RTS0040567,72
RTS0040568,56
RTS0040569,66
RTS0040570,63
RTS0040571,57
RTS0040572,46
RTS0040573,63
RTS0040574,82
RTS0040575,63
RTS0040576,59
RTS0040577,47
RTS0040578,47
RTS0040579,49
RTS0040580,76
RTS0040581,51
RTS0040582,75
RTS0040583,58
RTS0040584,60
RTS0040585,58
RTS0040586,65
RTS0040587,49
RTS0040588,64
RTS0040589,42
RTS0040590,65
RTS0040591,71
RTS0040592,58
RTS0040593,39
RTS0040594,50
RTS0040595,63
RTS0040596,71
RTS0040597,70
RTS0040598,55
RTS0040599,56
RTS0040600,73
RTS0040601,66
RTS0040602,67
RTS0040603,61
RTS0040604,90
RTS0040605,64
RTS0040606,60
RTS0040607,84
RTS0040608,76
RTS0040609,62
RTS0040610,109
RTS0040611,81
RTS0040612,66
RTS0040613,77
RTS0040614,65
RTS0040615,51
RTS0040616,60
RTS0040617,69
RTS0040618,55
RTS0040619,63
RTS0040620,62
RTS0040621,65
RTS0040622,53
RTS0040623,74
RTS0040624,36
RTS0040625,65
RTS0040626,35
RTS0040627,61
RTS0040628,60
RTS0040629,66
RTS0040630,65
RTS0040631,88
RTS0040632,59
RTS0040633,94
RTS0040634,71
RTS0040635,68
RTS0040636,70
RTS0040637,69
RTS0040638,60
RTS0040639,59
RTS0040640,53
RTS0040641,79
RTS0040642,84
RTS0040643,55
RTS0040644,52
RTS0040645,82
RTS0040646,57
RTS0040647,52
RTS0040648,82
RTS0040649,59
RTS0040650,53
RTS0040651,70
RTS0040652,45
RTS0040653,49
RTS0040654,62
RTS0040655,60
RTS0040656,61
RTS0040657,72
RTS0040658,61
RTS0040659,58
RTS0040660,55
RTS0040661,35
RTS0040662,39
RTS0040663,56
RTS0040664,49
RTS0040665,46
RTS0040666,89
RTS0040667,51
RTS0040668,41
RTS0040669,45
RTS0040670,51
RTS0040671,46
RTS0040672,70
RTS0040673,58
RTS0040674,62
RTS0040675,61
RTS0040676,89
RTS0040677,69
RTS0040678,148
RTS0040679,67
RTS0040680,144
RTS0040681,70
RTS0040682,76
RTS0040683,99
RTS0040684,135
RTS0040685,72
RTS0040686,41
RTS0040687,81
RTS0040688,71
RTS0040689,49
RTS0040690,68
RTS0040691,60
RTS0040692,48
RTS0040693,71
RTS0040694,71
RTS0040695,73
RTS0040696,50
RTS0040697,59
RTS0040698,40
RTS0040699,66
RTS0040700,42
RTS0040701,66
RTS0040702,108
RTS0040703,111
RTS0040704,93
RTS0040705,137
RTS0040706,75
RTS0040707,48
RTS0040708,55
RTS0040709,64
RTS0040710,64
RTS0040711,56
RTS0040712,46
RTS0040713,65
RTS0040714,72
RTS0040715,54
RTS0040716,51
RTS0040717,43
RTS0040718,48
RTS0040719,53
RTS0040720,59
RTS0040721,41
RTS0040722,35
RTS0040723,58
RTS0040724,65
RTS0040725,45
RTS0040726,92
RTS0040727,109
RTS0040728,85
RTS0040729,66
RTS0040730,73
RTS0040731,66
RTS0040732,57
RTS0040733,66
RTS0040734,56
RTS0040735,58
RTS0040736,231
RTS0040737,137
RTS0040738,152
RTS0040739,167
RTS0040740,153
RTS0040741,66
RTS0040742,57
RTS0040743,54
RTS0040744,71
RTS0040745,66
RTS0040746,73
RTS0040747,53
RTS0040748,61
RTS0040749,59
RTS0040750,68
RTS0040751,54
RTS0040752,82
RTS0040753,63
RTS0040754,53
RTS0040755,48
RTS0040756,56
RTS0040757,64
RTS0040758,61
RTS0040759,65
RTS0040760,96
RTS0040761,74
RTS0040762,70
RTS0040763,67
RTS0040764,65
RTS0040765,106
RTS0040766,62
RTS0040767,79
RTS0040768,71
RTS0040769,101
RTS0040770,49
RTS0040771,67
RTS0040772,65
RTS0040773,70
RTS0040774,62
RTS0040775,59
RTS0040776,51
RTS0040777,73
RTS0040778,97
RTS0040779,86
RTS0040780,93
RTS0040781,76
RTS0040782,93
RTS0040783,62
RTS0040784,66
RTS0040785,61
RTS0040786,65
RTS0040787,48
RTS0040788,62
RTS0040789,54
RTS0040790,40
RTS0040791,55
RTS0040792,68
RTS0040793,45
RTS0040794,35
RTS0040795,48
RTS0040796,95
RTS0040797,56
RTS0040798,62
RTS0040799,53
RTS0040800,54
RTS0040801,84
RTS0040802,69
RTS0040803,72
RTS0040804,62
RTS0040805,42
RTS0040806,53
RTS0040807,64
RTS0040808,66
RTS0040809,40
RTS0040810,59
RTS0040811,48
RTS0040812,69
RTS0040813,42
RTS0040814,74
RTS0040815,61
RTS0040816,57
RTS0040817,48
RTS0040818,60
RTS0040819,65
RTS0040820,82
RTS0040821,83
RTS0040822,75
RTS0040823,57
RTS0040824,55
RTS0040825,61
RTS0040826,90
RTS0040827,83
RTS0040828,65
RTS0040830,79
RTS0040831,46
RTS0040832,61
RTS0040833,72
RTS0040834,53
RTS0040836,150
RTS0040837,81
RTS0040838,149
RTS0040839,115
RTS0040840,80
RTS0040841,69
RTS0040842,91
RTS0040843,94
RTS0040844,92
RTS0040845,91
RTS0040846,75
RTS0040847,52
RTS0040848,54
RTS0040849,49
RTS0040850,101
RTS0040851,76
RTS0040852,55
RTS0040853,59
RTS0040854,74
RTS0040855,79
RTS0040856,53
RTS0040857,60
RTS0040858,70
RTS0040859,53
RTS0040860,52
RTS0040861,80
RTS0040862,78
RTS0040863,74
RTS0040864,68
RTS0040865,56
RTS0040866,68
RTS0040867,49
RTS0040868,45
RTS0040869,83
RTS0040870,71
RTS0040871,55
RTS0040872,64
RTS0040873,51
RTS0040874,77
RTS0040875,55
RTS0040876,64
RTS0040877,53
RTS0040878,65
RTS0040879,54
RTS0040880,60
RTS0040881,53
RTS0040882,55
RTS0040883,49
RTS0040884,57
RTS0040885,64
RTS0040886,77
RTS0040887,65
RTS0040888,78
RTS0040889,110
RTS0040890,69
RTS0040891,49
RTS0040892,59
RTS0040893,49
RTS0040894,41
RTS0040895,60
RTS0040896,40
RTS0040897,44
RTS0040898,50
RTS0040899,56
RTS0040900,52
RTS0040901,65
RTS0040902,62
RTS0040903,38
RTS0040904,63
RTS0040905,62
RTS0040906,67
RTS0040907,76
RTS0040908,69
RTS0040909,67
RTS0040910,55
RTS0040911,65
RTS0040912,53
RTS0040913,42
RTS0040914,54
RTS0040915,64
RTS0040916,56
RTS0040917,51
RTS0040918,75
RTS0040919,53
RTS0040920,55
RTS0040921,61
RTS0040922,58
RTS0040923,76
RTS0040924,78
RTS0040925,88
RTS0040926,55
RTS0040927,49
RTS0040928,52
RTS0040929,45
RTS0040930,55
RTS0040931,58
RTS0040932,71
RTS0040933,34
RTS0040934,54
RTS0040935,65
RTS0040936,66
RTS0040937,73
RTS0040938,66
RTS0040939,74
RTS0040940,59
RTS0040941,54
RTS0040942,62
RTS0040943,33
RTS0040944,84
RTS0040945,48
RTS0040946,82
RTS0040947,106
RTS0040948,94
RTS0040949,72
RTS0040950,98
RTS0040951,73
RTS0040952,44
RTS0040953,44
RTS0040954,53
RTS0040955,58
RTS0040956,81
RTS0040957,49
RTS0040958,56
RTS0040959,64
RTS0040960,64
RTS0040961,53
RTS0040962,51
RTS0040963,61
RTS0040964,72
RTS0040965,51
RTS0040966,64
RTS0040967,60
RTS0040968,51
RTS0040969,75
RTS0040970,60
RTS0040971,60
RTS0040972,47
RTS0040973,60
RTS0040974,55
RTS0040975,48
RTS0040976,75
RTS0040977,75
RTS0040978,53
RTS0040979,84
RTS0040980,44
RTS0040981,59
RTS0040982,63
RTS0040983,66
RTS0040984,58
RTS0040985,59
RTS0040986,67
RTS0040987,66
RTS0040988,70
RTS0040989,67
RTS0040990,62
RTS0040991,88
RTS0040992,48
RTS0040993,76
RTS0040994,66
RTS0040995,63
RTS0040996,72
RTS0040997,62
RTS0040998,62
RTS0040999,75
RTS0041000,64
RTS0041001,58
RTS0041002,74
RTS0041003,47
RTS0041004,68
RTS0041005,61
RTS0041006,66
RTS0041007,58
RTS0041008,65
RTS0041009,73
RTS0041010,61
RTS0041011,34
RTS0041012,60
RTS0041013,47
RTS0041014,63
RTS0041015,49
RTS0041016,62
RTS0041017,58
RTS0041018,65
RTS0041019,51
RTS0041020,53
RTS0041021,58
RTS0041022,52
RTS0041023,92
RTS0041024,63
RTS0041025,99
RTS0041026,66
RTS0041027,48
RTS0041028,69
RTS0041029,69
RTS0041030,66
RTS0041031,55
RTS0041032,63
RTS0041033,45
RTS0041034,58
RTS0041035,59
RTS0041036,67
RTS0041037,51
RTS0041038,55
RTS0041039,47
RTS0041040,52
RTS0041041,61
RTS0041042,52
RTS0041043,71
RTS0041044,56
RTS0041045,66
RTS0041046,109
RTS0041047,96
RTS0041048,88
RTS0041049,123
RTS0041050,137
RTS0041051,57
RTS0041052,63
RTS0041053,51
RTS0041054,75
RTS0041055,84
RTS0041056,65
RTS0041057,61
RTS0041058,51
RTS0041059,51
RTS0041060,67
RTS0041061,64
RTS0041062,81
RTS0041063,68
RTS0041064,49
RTS0041066,76
RTS0041067,84
RTS0041068,70
RTS0041069,81
RTS0041070,101
RTS0041071,75
RTS0041072,79
RTS0041073,80
RTS0041074,51
RTS0041075,61
RTS0041076,51
RTS0041077,58
RTS0041078,83
RTS0041079,59
RTS0041080,81
RTS0041081,75
RTS0041082,37
RTS0041083,77
RTS0041084,51
RTS0041085,52
RTS0041086,70
RTS0041087,76
RTS0041088,66
RTS0041089,75
RTS0041090,77
RTS0041091,68
RTS0041092,60
RTS0041093,62
RTS0041094,67
RTS0041095,61
RTS0041096,47
RTS0041097,45
RTS0041098,51
RTS0041099,60
RTS0041100,39
RTS0041101,61
RTS0041102,88
RTS0041103,55
RTS0041104,72
RTS0041105,75
RTS0041106,80
RTS0041107,64
RTS0041108,62
RTS0041109,72
RTS0041110,68
RTS0041111,74
RTS0041112,77
RTS0041113,70
RTS0041114,71
RTS0041115,85
RTS0041116,79
RTS0041117,76
RTS0041118,59
RTS0041119,72
RTS0041120,66
RTS0041121,66
RTS0041122,60
RTS0041123,65
RTS0041124,34
RTS0041125,47
RTS0041126,72
RTS0041127,89
RTS0041128,67
RTS0041129,48
RTS0041130,76
RTS0041131,100
RTS0041132,135
RTS0041133,96
RTS0041134,98
RTS0041135,115
RTS0041136,88
RTS0041137,57
RTS0041138,61
RTS0041139,54
RTS0041140,66
RTS0041141,78
RTS0041142,83
RTS0041143,38
RTS0041144,59
RTS0041145,68
RTS0041146,58
RTS0041147,64
RTS0041148,62
RTS0041149,81
RTS0041150,56
RTS0041151,73
RTS0041152,69
RTS0041153,64
RTS0041154,60
RTS0041155,73
RTS0041156,92
RTS0041157,76
RTS0041158,66
RTS0041159,66
RTS0041160,67
RTS0041161,77
RTS0041162,46
RTS0041163,56
RTS0041164,68
RTS0041165,47
RTS0041166,54
RTS0041167,84
RTS0041168,78
RTS0041169,57
RTS0041170,71
RTS0041171,66
RTS0041172,91
RTS0041173,46
RTS0041174,82
RTS0041175,76
RTS0041176,54
RTS0041177,73
RTS0041178,69
RTS0041179,51
RTS0041180,49
RTS0041181,66
RTS0041182,69
RTS0041183,69
RTS0041184,51
RTS0041185,54
RTS0041186,70
RTS0041187,75
RTS0041188,63
RTS0041189,57
RTS0041190,94
RTS0041191,78
RTS0041192,71
RTS0041193,58
RTS0041194,62
RTS0041195,51
RTS0041196,69
RTS0041197,64
RTS0041198,72
RTS0041199,67
RTS0041200,59
RTS0041201,42
RTS0041202,70
RTS0041203,73
RTS0041204,59
RTS0041205,71
RTS0041206,61
RTS0041207,82
RTS0041208,80
RTS0041209,82
RTS0041210,33
RTS0041211,85
RTS0041212,84
RTS0041213,95
RTS0041214,78
RTS0041215,93
RTS0041216,73
RTS0041217,77
RTS0041218,68
RTS0041219,65
RTS0041220,57
RTS0041221,77
RTS0041222,51
RTS0041223,58
RTS0041224,47
RTS0041225,60
RTS0041226,71
RTS0041227,53
RTS0041228,42
RTS0041229,69
RTS0041230,60
RTS0041231,109
RTS0041232,74
RTS0041233,108
RTS0041234,156
RTS0041235,89
RTS0041236,79
RTS0041237,36
RTS0041238,50
RTS0041239,50
RTS0041240,91
RTS0041241,66
RTS0041242,66
RTS0041243,39
RTS0041244,51
RTS0041246,52
RTS0041247,79
RTS0041248,58
RTS0041249,55
RTS0041250,84
RTS0041251,70
RTS0041252,72
RTS0041253,75
RTS0041254,66
RTS0041255,64
RTS0041256,42
RTS0041257,70
RTS0041258,52
RTS0041259,76
RTS0041260,74
RTS0041261,73
RTS0041262,83
RTS0041263,65
RTS0041265,79
RTS0041266,80
RTS0041267,61
RTS0041268,72
RTS0041269,64
RTS0041270,66
RTS0041271,83
RTS0041272,68
RTS0041273,54
RTS0041274,65
RTS0041275,66
RTS0041276,69
RTS0041277,54
RTS0041278,63
RTS0041279,60
RTS0041280,52
RTS0041281,49
RTS0041282,54
RTS0041283,65
RTS0041284,75
RTS0041285,39
RTS0041286,63
RTS0041287,53
RTS0041288,79
RTS0041289,57
RTS0041290,67
RTS0041291,72
RTS0041292,61
RTS0041293,42
RTS0041294,54
RTS0041295,79
RTS0041296,64
RTS0041297,59
RTS0041298,61
RTS0041299,59
RTS0041300,60
RTS0041301,60
RTS0041302,65
RTS0041303,75
RTS0041304,56
RTS0041305,71
RTS0041306,65
RTS0041307,59
RTS0041308,80
RTS0041309,81
RTS0041310,79
RTS0041311,47
RTS0041312,56
RTS0041313,68
RTS0041314,81
RTS0041315,64
RTS0041316,85
RTS0041317,76
RTS0041318,87
RTS0041319,53
RTS0041320,89
RTS0041321,67
RTS0041322,65
RTS0041323,65
RTS0041324,73
RTS0041325,76
RTS0041326,53
RTS0041327,58
RTS0041328,74
RTS0041329,45
RTS0041330,64
RTS0041331,50
RTS0041332,63
RTS0041333,64
RTS0041334,65
RTS0041335,63
RTS0041346,98
RTS0041347,107
RTS0041348,112
RTS0041349,108
RTS0041350,155
RTS0041351,60
RTS0041352,55
RTS0041353,68
RTS0041354,74
RTS0041355,57
RTS0041356,54
RTS0041357,58
RTS0041358,54
RTS0041359,69
RTS0041360,57
RTS0041361,76
RTS0041362,80
RTS0041363,86
RTS0041364,72
RTS0041365,78
RTS0041366,58
RTS0041367,45
RTS0041368,57
RTS0041369,46
RTS0041370,54
RTS0041371,75
RTS0041372,64
RTS0041373,53
RTS0041374,68
RTS0041375,66
RTS0041376,97
RTS0041377,55
RTS0041378,37
RTS0041379,34
RTS0041380,48
RTS0041381,84
RTS0041382,65
RTS0041383,66
RTS0041384,70
RTS0041385,56
RTS0041386,60
RTS0041387,53
RTS0041388,76
RTS0041389,49
RTS0041390,53
RTS0041391,46
RTS0041392,62
RTS0041393,44
RTS0041394,51
RTS0041395,49
RTS0041396,41
RTS0041397,54
RTS0041398,65
RTS0041399,55
RTS0041400,43
RTS0041401,58
RTS0041402,60
RTS0041403,51
RTS0041404,42
RTS0041405,56
RTS0041406,72
RTS0041407,57
RTS0041408,53
RTS0041409,46
RTS0041410,60
RTS0041411,49
RTS0041412,84
RTS0041413,54
RTS0041414,56
RTS0041415,62
RTS0041416,35
RTS0041417,47
RTS0041418,60
RTS0041419,67
RTS0041420,63
RTS0041421,67
RTS0041422,67
RTS0041423,48
RTS0041424,47
RTS0041425,47
RTS0041426,78
RTS0041427,75
RTS0041428,58
RTS0041429,62
RTS0041430,62
RTS0041431,70
RTS0041432,62
RTS0041433,63
RTS0041434,72
RTS0041435,49
RTS0041436,43
RTS0041437,44
RTS0041438,54
RTS0041439,66
RTS0041440,67
RTS0041441,48
RTS0041442,34
RTS0041443,69
RTS0041444,67
RTS0041445,66
RTS0041446,62
RTS0041447,55
RTS0041448,60
RTS0041449,70
RTS0041450,66
RTS0041451,60
RTS0041452,59
RTS0041453,76
RTS0041454,66
RTS0041455,56
RTS0041456,63
RTS0041457,56
RTS0041458,44
RTS0041459,81
RTS0041460,45
RTS0041461,45
RTS0041462,63
RTS0041463,56
RTS0041464,47
RTS0041465,59
RTS0041466,56
RTS0041467,81
RTS0041468,95
RTS0041469,62
RTS0041470,73
RTS0041471,68
RTS0041472,47
RTS0041473,65
RTS0041474,57
RTS0041475,68
RTS0041476,51
RTS0041477,59
RTS0041478,46
RTS0041479,54
RTS0041480,37
RTS0041481,60
RTS0041482,64
RTS0041483,48
RTS0041484,71
RTS0041485,62
RTS0041486,54
RTS0041487,69
RTS0041488,57
RTS0041489,51
RTS0041490,40
RTS0041491,97
RTS0041492,56
RTS0041493,50
RTS0041494,49
RTS0041495,45
RTS0041496,75
RTS0041497,98
RTS0041498,82
RTS0041499,94
RTS0041500,98
RTS0041501,81
RTS0041502,54
RTS0041503,60
RTS0041504,69
RTS0041505,72
RTS0041506,58
RTS0041507,52
RTS0041508,48
RTS0041509,53
RTS0041510,50
RTS0041511,57
RTS0041512,65
RTS0041513,56
RTS0041514,51
RTS0041515,65
RTS0041516,52
RTS0041517,63
RTS0041518,55
RTS0041519,57
RTS0041520,59
RTS0041521,55
RTS0041522,60
RTS0041523,48
RTS0041524,66
RTS0041525,63
RTS0041526,63
RTS0041527,128
RTS0041528,107
RTS0041529,30
RTS0041530,146
RTS0041531,57
RTS0041532,46
RTS0041533,53
RTS0041534,64
RTS0041535,59
RTS0041536,71
RTS0041537,49
RTS0041538,54
RTS0041540,49
RTS0041541,53
RTS0041542,56
RTS0041543,45
RTS0041544,42
RTS0041545,52
RTS0041546,50
RTS0041547,63
RTS0041548,62
RTS0041549,63
RTS0041550,65
RTS0041551,77
RTS0041552,71
RTS0041553,48
RTS0041554,47
RTS0041555,52
RTS0041556,53
RTS0041557,49
RTS0041558,61
RTS0041559,68
RTS0041560,47
RTS0041561,59
RTS0041562,66
RTS0041563,57
RTS0041564,78
RTS0041565,74
RTS0041566,72
RTS0041567,78
RTS0041568,81
RTS0041569,52
RTS0041570,68
RTS0041571,53
RTS0041572,55
RTS0041573,55
RTS0041574,75
RTS0041575,52
RTS0041576,58
RTS0041577,45
RTS0041578,72
RTS0041579,51
RTS0041580,75
RTS0041581,75
RTS0041582,90
RTS0041583,81
RTS0041584,68
RTS0041585,77
RTS0041586,50
RTS0041587,65
RTS0041588,64
RTS0041589,79
RTS0041590,51
RTS0041591,43
RTS0041592,69
RTS0041593,61
RTS0041594,55
RTS0041595,52
RTS0041596,53
RTS0041597,54
RTS0041598,80
RTS0041599,44
RTS0041600,46
RTS0041601,61
RTS0041602,68
RTS0041603,73
RTS0041604,68
RTS0041605,66
RTS0041606,52
RTS0041607,50
RTS0041608,58
RTS0041609,50
RTS0041610,57
RTS0041611,57
RTS0041612,75
RTS0041613,66
RTS0041614,66
RTS0041615,66
RTS0041616,74
RTS0041617,51
RTS0041618,45
RTS0041619,66
RTS0041620,80
RTS0041621,83
RTS0041622,45
RTS0041623,74
RTS0041624,53
RTS0041625,65
RTS0041626,52
RTS0041627,58
RTS0041628,53
RTS0041629,64
RTS0041630,38
RTS0041631,63
RTS0041632,58
RTS0041633,73
RTS0041634,84
RTS0041635,86
RTS0041636,65
RTS0041637,78
RTS0041638,89
RTS0041639,51
RTS0041640,60
RTS0041641,58
RTS0041642,65
RTS0041643,67
RTS0041644,65
RTS0041645,73
RTS0041646,53
RTS0041647,62
RTS0041648,78
RTS0041649,61
RTS0041650,66
RTS0041651,70
RTS0041652,64
RTS0041653,64
RTS0041654,54
RTS0041655,79
RTS0041656,65
RTS0041657,67
RTS0041658,84
RTS0041659,65
RTS0041660,58
RTS0041661,93
RTS0041662,89
RTS0041663,70
RTS0041664,49
RTS0041665,60
RTS0041666,63
RTS0041667,68
RTS0041668,72
RTS0041669,73
RTS0041670,80
RTS0041671,62
RTS0041672,68
RTS0041673,56
RTS0041674,58
RTS0041675,52
RTS0041676,60
RTS0041677,75
RTS0041678,51
RTS0041679,72
RTS0041680,87
RTS0041681,54
RTS0041682,66
RTS0041683,53
RTS0041684,66
RTS0041685,80
RTS0041686,78
RTS0041687,35
RTS0041688,71
RTS0041689,58
RTS0041690,83
RTS0041691,84
RTS0041692,50
RTS0041693,73
RTS0041694,48
RTS0041695,67
RTS0041696,44
RTS0041697,62
RTS0041698,44
RTS0041699,58
RTS0041700,50
RTS0041701,48
RTS0041702,50
RTS0041703,73
RTS0041704,49
RTS0041705,78
RTS0041706,51
RTS0041707,57
RTS0041708,69
RTS0041709,65
RTS0041710,61
RTS0041711,57
RTS0041712,54
RTS0041713,58
RTS0041714,53
RTS0041715,35
RTS0041716,159
RTS0041717,143
RTS0041718,191
RTS0041719,128
RTS0041720,134
RTS0041721,60
RTS0041722,56
RTS0041723,66
RTS0041724,75
RTS0041725,53
RTS0041726,59
RTS0041727,54
RTS0041728,60
RTS0041729,47
RTS0041730,45
RTS0041731,53
RTS0041732,43
RTS0041733,44
RTS0041734,36
RTS0041735,71
RTS0041736,48
RTS0041737,46
RTS0041738,48
RTS0041739,60
RTS0041740,54
RTS0041741,66
RTS0041742,63
RTS0041743,71
RTS0041744,57
RTS0041745,53
RTS0041746,92
RTS0041747,72
RTS0041748,71
RTS0041749,82
RTS0041750,61
RTS0041751,54
RTS0041752,47
RTS0041753,79
RTS0041754,69
RTS0041755,47
RTS0041756,68
RTS0041757,56
RTS0041758,51
RTS0041759,75
RTS0041760,58
RTS0041761,55
RTS0041762,49
RTS0041763,64
RTS0041764,51
RTS0041765,48
RTS0041766,42
RTS0041767,50
RTS0041768,47
RTS0041769,70
RTS0041770,74
RTS0041771,47
RTS0041772,72
RTS0041773,41
RTS0041774,64
RTS0041775,61
RTS0041776,56
RTS0041777,62
RTS0041778,49
RTS0041779,77
RTS0041780,75
RTS0041781,62
RTS0041782,55
RTS0041783,47
RTS0041784,43
RTS0041785,59
RTS0041786,66
RTS0041787,79
RTS0041788,55
RTS0041789,59
RTS0041790,58
RTS0041791,57
RTS0041793,59
RTS0041794,72
RTS0041795,59
RTS0041796,56
RTS0041797,69
RTS0041798,52
RTS0041799,53
RTS0041800,47
RTS0041801,51
RTS0041802,69
RTS0041803,48
RTS0041804,63
RTS0041805,54
RTS0041806,57
RTS0041807,37
RTS0041808,69
RTS0041809,65
RTS0041810,91
RTS0041811,66
RTS0041812,80
RTS0041813,68
RTS0041814,69
RTS0041815,80
RTS0041816,70
RTS0041817,62
RTS0041818,54
RTS0041819,84
RTS0041820,86
RTS0041821,66
RTS0041822,91
RTS0041823,62
RTS0041824,67
RTS0041825,36
RTS0041826,59
RTS0041827,96
RTS0041828,70
RTS0041829,55
RTS0041830,54
RTS0041831,45
RTS0041832,91
RTS0041833,69
RTS0041834,64
RTS0041835,66
RTS0041836,73
RTS0041837,57
RTS0041838,64
RTS0041839,65
RTS0041840,45
RTS0041841,44
RTS0041842,54
RTS0041843,45
RTS0041844,68
RTS0041845,48
RTS0041846,51
RTS0041847,53
RTS0041848,66
RTS0041849,61
RTS0041850,55
RTS0041851,59
RTS0041852,72
RTS0041853,47
RTS0041854,47
RTS0041855,45
RTS0041856,51
RTS0041857,74
RTS0041858,65
RTS0041859,49
RTS0041860,57
RTS0041861,60
RTS0041862,56
RTS0041863,70
RTS0041864,63
RTS0041865,61
RTS0041866,82
RTS0041867,74
RTS0041868,74
RTS0041869,74
RTS0041870,78
RTS0041871,65
RTS0041872,55
RTS0041873,71
RTS0041874,72
RTS0041875,59
RTS0041876,67
RTS0041877,80
RTS0041878,63
RTS0041879,91
RTS0041880,104
RTS0041881,76
RTS0041882,68
RTS0041883,75
RTS0041884,51
RTS0041885,74
RTS0041886,103
RTS0041887,143
RTS0041888,143
RTS0041889,105
RTS0041890,131
RTS0041891,136
RTS0041892,107
RTS0041893,112
RTS0041894,79
RTS0041895,108
RTS0041896,66
RTS0041897,85
RTS0041898,75
RTS0041899,70
RTS0041900,75
RTS0041901,95
RTS0041902,83
RTS0041903,83
RTS0041904,73
RTS0041905,76
RTS0041906,506
RTS0041907,61
RTS0041908,175
RTS0041909,72
RTS0041910,146
RTS0041911,63
RTS0041912,74
RTS0041913,63
RTS0041914,64
RTS0041915,71
RTS0041916,143
RTS0041917,307
RTS0041918,317
RTS0041919,540
RTS0041920,235
RTS0041922,51
RTS0041923,56
RTS0041924,49
RTS0041925,56
RTS0041926,41
RTS0041927,45
RTS0041928,50
RTS0041929,42
RTS0041930,68
RTS0041931,61
RTS0041932,53
RTS0041933,53
RTS0041934,42
RTS0041935,47
RTS0041936,51
RTS0041937,84
RTS0041938,67
RTS0041939,58
RTS0041940,62
RTS0041941,54
RTS0041942,55
RTS0041943,47
RTS0041944,63
RTS0041945,62
RTS0041946,78
RTS0041947,60
RTS0041948,60
RTS0041949,52
RTS0041950,55
RTS0041951,55
RTS0041952,72
RTS0041953,61
RTS0041954,78
RTS0041955,75
RTS0041956,63
RTS0041957,67
RTS0041958,65
RTS0041959,65
RTS0041960,65
RTS0041961,53
RTS0041962,90
RTS0041963,78
RTS0041964,104
RTS0041965,62
RTS0041966,55
RTS0041967,67
RTS0041968,52
RTS0041969,71
RTS0041971,66
RTS0041972,82
RTS0041973,65
RTS0041974,55
RTS0041975,88
RTS0041976,46
RTS0041977,95
RTS0041978,61
RTS0041979,62
RTS0041980,73
RTS0041981,110
RTS0041982,75
RTS0041983,138
RTS0041984,83
RTS0041985,89
RTS0041986,60
RTS0041987,85
RTS0041988,68
RTS0041989,44
RTS0041990,73
RTS0041991,51
RTS0041992,81
RTS0041993,56
RTS0041994,74
RTS0041995,62
RTS0041996,51
RTS0041997,78
RTS0041998,71
RTS0041999,69
RTS0042000,58
RTS0042001,62
RTS0042002,59
RTS0042003,37
RTS0042004,70
RTS0042005,68
RTS0042006,70
RTS0042007,59
RTS0042008,47
RTS0042009,66
RTS0042010,51
RTS0042011,90
RTS0042012,72
RTS0042013,77
RTS0042014,65
RTS0042015,90
RTS0042016,53
RTS0042017,64
RTS0042018,58
RTS0042019,53
RTS0042020,40
RTS0042021,63
RTS0042022,67
RTS0042023,71
RTS0042024,74
RTS0042025,82
RTS0042026,60
RTS0042027,53
RTS0042028,60
RTS0042029,61
RTS0042030,52
RTS0042031,84
RTS0042032,65
RTS0042033,54
RTS0042034,75
RTS0042035,72
RTS0042036,81
RTS0042037,69
RTS0042038,70
RTS0042039,72
RTS0042040,75
RTS0042041,54
RTS0042042,56
RTS0042043,50
RTS0042044,54
RTS0042045,52
RTS0042046,90
RTS0042047,85
RTS0042048,66
RTS0042049,54
RTS0042050,71
RTS0042051,63
RTS0042052,76
RTS0042053,74
RTS0042054,47
RTS0042055,51
RTS0042056,73
RTS0042057,70
RTS0042058,64
RTS0042059,60
RTS0042060,79
RTS0042061,70
RTS0042062,94
RTS0042063,96
RTS0042064,62
RTS0042065,88
RTS0042066,70
RTS0042067,68
RTS0042068,68
RTS0042069,54
RTS0042071,66
RTS0042072,50
RTS0042073,42
RTS0042074,59
RTS0042075,50
RTS0042076,52
RTS0042077,42
RTS0042078,38
RTS0042079,71
RTS0042080,46
RTS0042081,94
RTS0042082,62
RTS0042083,54
RTS0042084,46
RTS0042085,61
RTS0042086,48
RTS0042087,50
RTS0042088,46
RTS0042089,51
RTS0042090,54
RTS0042091,61
RTS0042092,65
RTS0042093,43
RTS0042094,53
RTS0042095,53
RTS0042096,76
RTS0042097,48
RTS0042098,62
RTS0042099,52
RTS0042100,62
RTS0042101,75
RTS0042102,68
RTS0042103,57
RTS0042104,49
RTS0042105,50
RTS0042106,62
RTS0042107,58
RTS0042108,48
RTS0042109,71
RTS0042110,62
RTS0042111,58
RTS0042112,67
RTS0042113,81
RTS0042114,67
RTS0042115,64
RTS0042116,60
RTS0042117,75
RTS0042118,40
RTS0042119,51
RTS0042120,65
RTS0042121,60
RTS0042122,68
RTS0042123,77
RTS0042124,41
RTS0042125,81
RTS0042126,60
RTS0042127,64
RTS0042128,62
RTS0042129,40
RTS0042130,60
RTS0042131,71
RTS0042132,56
RTS0042133,67
RTS0042134,69
RTS0042135,59
RTS0042136,68
RTS0042137,64
RTS0042138,55
RTS0042139,50
RTS0042140,70
RTS0042141,75
RTS0042142,69
RTS0042143,58
RTS0042144,67
RTS0042145,43
RTS0042146,77
RTS0042147,64
RTS0042148,77
RTS0042149,67
RTS0042150,65
RTS0042151,54
RTS0042152,70
RTS0042153,51
RTS0042154,70
RTS0042155,55
RTS0042156,50
RTS0042157,51
RTS0042158,57
RTS0042159,64
RTS0042160,56
RTS0042161,59
RTS0042162,44
RTS0042163,46
RTS0042164,83
RTS0042165,50
RTS0042166,82
RTS0042167,86
RTS0042168,88
RTS0042169,53
RTS0042170,74
RTS0042171,51
RTS0042172,53
RTS0042173,80
RTS0042174,44
RTS0042175,59
RTS0042176,74
RTS0042177,70
RTS0042178,60
RTS0042179,81
RTS0042180,65
RTS0042181,57
RTS0042182,62
RTS0042183,55
RTS0042184,83
RTS0042185,59
RTS0042186,73
RTS0042187,56
RTS0042188,47
RTS0042189,66
RTS0042190,41
RTS0042191,86
RTS0042192,92
RTS0042193,61
RTS0042194,94
RTS0042195,59
RTS0042196,60
RTS0042197,52
RTS0042198,45
RTS0042199,79
RTS0042200,36
RTS0042201,63
RTS0042202,41
RTS0042203,52
RTS0042204,38
RTS0042205,38
RTS0042206,50
RTS0042207,63
RTS0042208,54
RTS0042209,60
RTS0042210,59
RTS0042211,46
RTS0042212,66
RTS0042213,51
RTS0042214,51
RTS0042215,41
RTS0042216,60
RTS0042217,52
RTS0042218,52
RTS0042219,67
RTS0042220,74
RTS0042221,55
RTS0042222,47
RTS0042223,41
RTS0042224,57
RTS0042225,52
RTS0042226,77
RTS0042227,73
RTS0042228,86
RTS0042229,41
RTS0042230,67
RTS0042231,66
RTS0042232,62
RTS0042233,93
RTS0042234,71
RTS0042235,59
RTS0042236,62
RTS0042237,70
RTS0042238,63
RTS0042239,68
RTS0042240,61
RTS0042241,46
RTS0042242,44
RTS0042243,49
RTS0042244,64
RTS0042245,59
RTS0042246,92
RTS0042247,70
RTS0042248,112
RTS0042249,92
RTS0042250,74
RTS0042251,64
RTS0042252,49
RTS0042253,49
RTS0042254,72
RTS0042255,57
RTS0042256,83
RTS0042257,59
RTS0042258,53
RTS0042259,59
RTS0042260,50
RTS0042261,82
RTS0042262,76
RTS0042263,77
RTS0042264,89
RTS0042265,83
RTS0042266,54
RTS0042267,64
RTS0042268,39
RTS0042269,43
RTS0042270,61
RTS0042271,61
RTS0042272,56
RTS0042273,63
RTS0042274,44
RTS0042275,53
RTS0042276,54
RTS0042277,57
RTS0042278,49
RTS0042279,77
RTS0042280,70
RTS0042281,39
RTS0042282,48
RTS0042283,43
RTS0042284,51
RTS0042285,74
RTS0042286,62
RTS0042287,74
RTS0042288,83
RTS0042289,68
RTS0042290,78
RTS0042291,86
RTS0042292,112
RTS0042293,83
RTS0042294,86
RTS0042295,87
RTS0042296,62
RTS0042297,60
RTS0042298,38
RTS0042299,58
RTS0042300,68
RTS0042301,46
RTS0042302,51
RTS0042303,54
RTS0042304,68
RTS0042305,51
RTS0042306,56
RTS0042307,69
RTS0042308,75
RTS0042309,79
RTS0042310,95
RTS0042311,40
RTS0042312,65
RTS0042313,70
RTS0042314,59
RTS0042315,49
RTS0042316,55
RTS0042317,62
RTS0042318,64
RTS0042319,63
RTS0042320,54
RTS0042321,73
RTS0042322,78
RTS0042323,63
RTS0042324,73
RTS0042325,51
RTS0042326,62
RTS0042327,69
RTS0042328,45
RTS0042329,60
RTS0042330,61
RTS0042331,48
RTS0042332,55
RTS0042333,58
RTS0042334,54
RTS0042335,44
RTS0042336,57
RTS0042337,59
RTS0042338,34
RTS0042339,63
RTS0042340,38
RTS0042341,72
RTS0042342,47
RTS0042343,88
RTS0042344,62
RTS0042345,55
RTS0042346,58
RTS0042347,51
RTS0042348,55
RTS0042349,42
RTS0042350,68
RTS0042351,54
RTS0042352,69
RTS0042353,52
RTS0042354,65
RTS0042355,43
RTS0042356,60
RTS0042357,64
RTS0042358,61
RTS0042359,60
RTS0042360,57
RTS0042361,56
RTS0042362,74
RTS0042363,82
RTS0042364,65
RTS0042365,60
RTS0042366,63
RTS0042367,57
RTS0042368,81
RTS0042369,50
RTS0042370,89
RTS0042371,60
RTS0042372,52
RTS0042373,61
RTS0042374,53
RTS0042375,36
RTS0042376,55
RTS0042377,46
RTS0042378,39
RTS0042379,69
RTS0042380,40
RTS0042381,75
RTS0042382,82
RTS0042383,80
RTS0042384,88
RTS0042385,101
RTS0042386,46
RTS0042387,69
RTS0042388,74
RTS0042389,94
RTS0042390,50
RTS0042391,53
RTS0042392,59
RTS0042393,53
RTS0042394,52
RTS0042395,60
RTS0042396,39
RTS0042397,62
RTS0042398,59
RTS0042399,79
RTS0042400,51
RTS0042401,106
RTS0042402,92
RTS0042403,41
RTS0042404,66
RTS0042405,76
RTS0042406,69
RTS0042407,43
RTS0042408,54
RTS0042409,55
RTS0042410,67
RTS0042411,79
RTS0042412,62
RTS0042413,66
RTS0042414,62
RTS0042415,52
RTS0042416,96
RTS0042417,129
RTS0042418,98
RTS0042419,111
RTS0042420,109
RTS0042421,64
RTS0042422,51
RTS0042423,58
RTS0042424,68
RTS0042425,58
RTS0042426,62
RTS0042427,61
RTS0042428,58
RTS0042429,56
RTS0042430,45
RTS0042431,57
RTS0042432,76
RTS0042433,65
RTS0042434,74
RTS0042435,65
RTS0042436,75
RTS0042437,64
RTS0042438,73
RTS0042439,67
RTS0042440,66
RTS0042441,68
RTS0042442,63
RTS0042443,65
RTS0042444,67
RTS0042445,63
RTS0042446,53
RTS0042447,57
RTS0042448,69
RTS0042449,44
RTS0042450,55
RTS0042451,71
RTS0042452,57
RTS0042453,54
RTS0042454,67
RTS0042455,48
RTS0042456,44
RTS0042457,73
RTS0042458,92
RTS0042460,76
RTS0042461,77
RTS0042462,82
RTS0042463,66
RTS0042464,119
RTS0042465,97
RTS0042466,71
RTS0042467,76
RTS0042468,56
RTS0042469,72
RTS0042470,47
RTS0042471,81
RTS0042472,58
RTS0042473,92
RTS0042474,79
RTS0042475,85
RTS0042476,74
RTS0042477,62
RTS0042478,66
RTS0042479,61
RTS0042480,65
RTS0042481,59
RTS0042482,74
RTS0042483,125
RTS0042484,104
RTS0042485,53
RTS0042486,38
RTS0042487,61
RTS0042488,29
RTS0042489,53
RTS0042490,38
RTS0042491,47
RTS0042492,53
RTS0042493,54
RTS0042494,53
RTS0042495,53
RTS0042496,53
RTS0042497,49
RTS0042498,50
RTS0042499,59
RTS0042500,63
RTS0042501,64
RTS0042502,59
RTS0042503,56
RTS0042504,64
RTS0042505,79
RTS0042506,57
RTS0042507,58
RTS0042508,38
RTS0042509,58
RTS0042510,37
RTS0042515,56
RTS0042522,44
RTS0042526,50
RTS0042527,57
RTS0042528,49
RTS0042529,50
RTS0042530,44
RTS0042531,46
RTS0042532,43
RTS0042533,44
RTS0042534,47
RTS0042535,38
RTS0042536,53
RTS0042537,48
RTS0042538,47
RTS0042539,51
RTS0042540,52
RTS0042541,43
RTS0042542,55
RTS0042543,54
RTS0042544,48
RTS0042545,33
RTS0042546,61
RTS0042547,51
RTS0042548,46
RTS0042549,43
RTS0042550,48
RTS0042551,50
RTS0042552,70
RTS0042553,45
RTS0042554,45
RTS0042555,49
RTS0042556,73
RTS0042557,100
RTS0042558,50
RTS0042559,65
RTS0042560,58
RTS0042561,59
RTS0042562,44
RTS0042563,66
RTS0042564,64
RTS0042565,77
RTS0042566,62
RTS0042567,71
RTS0042568,75
RTS0042569,110
RTS0042570,62
RTS0042571,73
RTS0042572,71
RTS0042573,83
RTS0042574,80
RTS0042575,69
RTS0042576,47
RTS0042577,66
RTS0042578,58
RTS0042579,61
RTS0042580,51
RTS0042581,79
RTS0042582,71
RTS0042583,125
RTS0042584,56
RTS0042585,59
RTS0042586,50
RTS0042587,60
RTS0042588,71
RTS0042589,39
RTS0042590,60
RTS0042591,68
RTS0042592,53
RTS0042593,54
RTS0042594,48
RTS0042595,35
RTS0042596,61
RTS0042597,65
RTS0042598,76
RTS0042599,59
RTS0042600,58
RTS0042601,43
RTS0042602,57
RTS0042603,55
RTS0042604,53
RTS0042605,49
RTS0042606,67
RTS0042607,66
RTS0042608,49
RTS0042609,60
RTS0042610,50
RTS0042611,68
RTS0042612,88
RTS0042613,84
RTS0042614,84
RTS0042615,100
RTS0042616,58
RTS0042617,53
RTS0042618,55
RTS0042619,59
RTS0042620,51
RTS0042621,34
RTS0042622,55
RTS0042623,53
RTS0042624,50
RTS0042625,42
RTS0042626,54
RTS0042627,60
RTS0042628,34
RTS0042629,45
RTS0042630,63
RTS0042631,46
RTS0042633,49
RTS0042634,68
RTS0042635,48
RTS0042636,86
RTS0042637,76
RTS0042638,75
RTS0042639,95
RTS0042640,71
RTS0042641,52
RTS0042642,50
RTS0042643,27
RTS0042644,41
RTS0042645,54
RTS0042646,50
RTS0042647,63
RTS0042648,57
RTS0042649,51
RTS0042650,52
RTS0042651,40
RTS0042652,51
RTS0042653,47
RTS0042654,44
RTS0042655,77
RTS0042656,51
RTS0042657,45
RTS0042658,62
RTS0042659,39
RTS0042660,70
RTS0042661,73
RTS0042662,64
RTS0042663,67
RTS0042664,49
RTS0042665,61
RTS0042666,46
RTS0042667,45
RTS0042668,48
RTS0042669,60
RTS0042670,51
RTS0042671,70
RTS0042672,61
RTS0042673,54
RTS0042674,46
RTS0042675,63
RTS0042676,43
RTS0042677,1
RTS0042678,55
RTS0042679,65
RTS0042680,55
RTS0042681,75
RTS0042682,58
RTS0042683,51
RTS0042684,43
RTS0042685,82
RTS0042686,103
RTS0042687,62
RTS0042688,44
RTS0042689,38
RTS0042690,46
RTS0042691,44
RTS0042692,45
RTS0042693,53
RTS0042694,2
RTS0042695,48
RTS0042696,53
RTS0042697,59
RTS0042698,54
RTS0042699,45
RTS0042700,59
RTS0042701,50
RTS0042702,49
RTS0042703,54
RTS0042704,63
RTS0042705,58
RTS0042706,36
RTS0042707,42
RTS0042708,58
RTS0042709,37
RTS0042710,52
RTS0042711,80
RTS0042712,68
RTS0042713,57
RTS0042714,64
RTS0042715,53
RTS0042716,66
RTS0042717,58
RTS0042718,48
RTS0042719,65
RTS0042720,51
RTS0042721,61
RTS0042722,65
RTS0042723,49
RTS0042724,54
RTS0042725,50
RTS0042726,63
RTS0042727,39
RTS0042728,67
RTS0042729,70
RTS0042730,51
RTS0042731,39
RTS0042732,50
RTS0042733,63
RTS0042734,52
RTS0042735,53
RTS0042736,74
RTS0042737,104
RTS0042738,92
RTS0042739,71
RTS0042740,94
RTS0042741,43
RTS0042742,43
RTS0042743,35
RTS0042744,49
RTS0042745,37
RTS0042746,75
RTS0042747,69
RTS0042748,62
RTS0042749,47
RTS0042750,72
RTS0042751,49
RTS0042752,47
RTS0042753,51
RTS0042754,37
RTS0042755,42
RTS0042756,48
RTS0042757,84
RTS0042758,40
RTS0042759,40
RTS0042760,55
RTS0042761,48
RTS0042762,40
RTS0042763,47
RTS0042764,53
RTS0042765,48
RTS0042766,78
RTS0042767,78
RTS0042768,87
RTS0042769,79
RTS0042770,60
RTS0042771,75
RTS0042772,68
RTS0042773,81
RTS0042774,112
RTS0042775,64
RTS0042776,42
RTS0042777,75
RTS0042778,76
RTS0042779,69
RTS0042780,62
RTS0042781,53
RTS0042782,61
RTS0042783,75
RTS0042784,53
RTS0042785,61
RTS0042786,80
RTS0042787,57
RTS0042788,59
RTS0042789,66
RTS0042790,73
RTS0042791,243
RTS0042792,121
RTS0042793,259
RTS0042794,166
RTS0042795,170
RTS0042796,59
RTS0042797,117
RTS0042798,41
RTS0042799,80
RTS0042800,85
RTS0042801,60
RTS0042802,69
RTS0042803,53
RTS0042804,66
RTS0042805,67
RTS0042806,59
RTS0042807,55
RTS0042808,69
RTS0042809,70
RTS0042810,70
RTS0042811,68
RTS0042812,99
RTS0042813,69
RTS0042814,79
RTS0042815,73
RTS0042816,59
RTS0042817,91
RTS0042818,75
RTS0042819,77
RTS0042820,49
RTS0042821,83
RTS0042822,60
RTS0042823,56
RTS0042824,75
RTS0042825,62
RTS0042826,76
RTS0042827,62
RTS0042828,69
RTS0042829,67
RTS0042830,72
RTS0042831,96
RTS0042832,82
RTS0042833,62
RTS0042834,70
RTS0042835,65
RTS0042836,64
RTS0042837,64
RTS0042838,67
RTS0042839,64
RTS0042840,61
RTS0042841,76
RTS0042842,87
RTS0042843,63
RTS0042844,65
RTS0042845,86
RTS0042846,59
RTS0042847,90
RTS0042848,104
RTS0042849,73
RTS0042850,65
RTS0042851,66
RTS0042852,50
RTS0042853,57
RTS0042854,84
RTS0042855,69
RTS0042856,66
RTS0042857,48
RTS0042858,57
RTS0042859,68
RTS0042860,68
RTS0042861,64
RTS0042862,39
RTS0042863,73
RTS0042864,56
RTS0042865,71
RTS0042866,65
RTS0042867,63
RTS0042868,51
RTS0042869,69
RTS0042870,64
RTS0042871,70
RTS0042872,42
RTS0042873,50
RTS0042874,55
RTS0042875,77
RTS0042876,88
RTS0042877,74
RTS0042878,66
RTS0042879,71
RTS0042880,74
RTS0042881,72
RTS0042882,63
RTS0042883,69
RTS0042884,91
RTS0042885,66
RTS0042886,71
RTS0042887,63
RTS0042888,94
RTS0042889,64
RTS0042890,69
RTS0042891,54
RTS0042892,75
RTS0042893,78
RTS0042894,55
RTS0042895,60
RTS0042896,80
RTS0042897,80
RTS0042898,36
RTS0042899,88
RTS0042900,62
RTS0042901,63
RTS0042902,43
RTS0042903,52
RTS0042904,59
RTS0042905,61
RTS0042906,47
RTS0042907,47
RTS0042908,50
RTS0042909,70
RTS0042910,51
RTS0042911,64
RTS0042912,60
RTS0042913,73
RTS0042914,58
RTS0042915,58
RTS0042916,44
RTS0042917,73
RTS0042918,47
RTS0042919,66
RTS0042920,55
RTS0042921,67
RTS0042922,65
RTS0042923,64
RTS0042924,64
RTS0042925,84
RTS0042926,71
RTS0042927,52
RTS0042928,72
RTS0042929,78
RTS0042930,50
RTS0042931,47
RTS0042932,45
RTS0042933,59
RTS0042934,51
RTS0042935,48
RTS0042936,93
RTS0042937,60
RTS0042938,91
RTS0042939,108
RTS0042940,66
RTS0042941,102
RTS0042942,81
RTS0042943,78
RTS0042944,91
RTS0042945,77
RTS0042946,81
RTS0042947,105
RTS0042948,52
RTS0042949,74
RTS0042950,57
RTS0042951,59
RTS0042952,68
RTS0042953,57
RTS0042954,51
RTS0042955,56
RTS0042956,46
RTS0042957,74
RTS0042958,77
RTS0042959,65
RTS0042960,68
RTS0042961,83
RTS0042962,76
RTS0042963,75
RTS0042964,62
RTS0042965,95
RTS0042966,57
RTS0042967,63
RTS0042968,54
RTS0042969,72
RTS0042970,63
RTS0042971,158
RTS0042972,87
RTS0042973,117
RTS0042974,54
RTS0042975,124
RTS0042976,90
RTS0042977,98
RTS0042978,91
RTS0042979,73
RTS0042980,58
RTS0042981,82
RTS0042982,54
RTS0042983,80
RTS0042984,56
RTS0042985,61
RTS0042986,53
RTS0042987,43
RTS0042988,69
RTS0042989,68
RTS0042990,57
RTS0042991,57
RTS0042992,67
RTS0042993,55
RTS0042994,70
RTS0042995,77
RTS0042996,76
RTS0042997,61
RTS0042998,67
RTS0042999,60
RTS0043000,55
RTS0043001,63
RTS0043002,64
RTS0043003,62
RTS0043004,93
RTS0043005,77
RTS0043006,53
RTS0043007,64
RTS0043008,78
RTS0043009,51
RTS0043010,82
RTS0043011,66
RTS0043012,75
RTS0043013,64
RTS0043014,88
RTS0043015,72
RTS0043016,71
RTS0043017,60
RTS0043018,53
RTS0043019,68
RTS0043020,50
RTS0043021,52
RTS0043022,48
RTS0043023,91
RTS0043024,87
RTS0043025,89
RTS0043026,56
RTS0043027,69
RTS0043028,93
RTS0043029,83
RTS0043030,85
RTS0043031,64
RTS0043032,68
RTS0043033,80
RTS0043034,67
RTS0043035,52
RTS0043036,62
RTS0043037,68
RTS0043038,74
RTS0043039,41
RTS0043040,59
RTS0043041,57
RTS0043042,54
RTS0043043,65
RTS0043044,44
RTS0043045,63
RTS0043046,45
RTS0043047,40
RTS0043048,66
RTS0043049,67
RTS0043050,58
RTS0043051,83
RTS0043052,51
RTS0043053,54
RTS0043054,54
RTS0043055,67
RTS0043056,53
RTS0043057,74
RTS0043058,65
RTS0043059,70
RTS0043060,63
RTS0043061,113
RTS0043062,68
RTS0043063,70
RTS0043064,76
RTS0043065,72
RTS0043066,61
RTS0043067,67
RTS0043068,58
RTS0043069,71
RTS0043070,89
RTS0043071,66
RTS0043072,66
RTS0043073,64
RTS0043074,75
RTS0043075,54
RTS0043076,43
RTS0043077,66
RTS0043078,62
RTS0043079,48
RTS0043080,53
RTS0043081,85
RTS0043082,68
RTS0043083,52
RTS0043084,51
RTS0043085,69
RTS0043086,84
RTS0043087,85
RTS0043088,62
RTS0043089,50
RTS0043090,62
RTS0043091,41
RTS0043092,44
RTS0043093,68
RTS0043094,80
RTS0043095,66
RTS0043096,59
RTS0043097,35
RTS0043098,76
RTS0043099,85
RTS0043100,54
RTS0043101,65
RTS0043102,64
RTS0043103,67
RTS0043104,81
RTS0043105,59
RTS0043106,97
RTS0043107,58
RTS0043108,37
RTS0043109,65
RTS0043110,72
RTS0043111,104
RTS0043112,94
RTS0043113,84
RTS0043114,92
RTS0043115,72
RTS0043116,84
RTS0043117,55
RTS0043118,40
RTS0043119,50
RTS0043120,81
RTS0043121,46
RTS0043122,68
RTS0043123,57
RTS0043124,57
RTS0043125,59
RTS0043126,113
RTS0043127,68
RTS0043128,109
RTS0043129,59
RTS0043130,92
RTS0043131,61
RTS0043132,48
RTS0043133,25
RTS0043134,49
RTS0043135,59
RTS0043136,59
RTS0043137,51
RTS0043138,72
RTS0043139,58
RTS0043140,57
RTS0043141,56
RTS0043142,60
RTS0043143,67
RTS0043144,70
RTS0043145,72
RTS0043146,54
RTS0043147,85
RTS0043148,78
RTS0043149,61
RTS0043150,43
RTS0043151,51
RTS0043152,66
RTS0043153,95
RTS0043154,82
RTS0043155,85
RTS0043156,89
RTS0043157,112
RTS0043159,131
RTS0043160,194
RTS0043161,84
RTS0043162,62
RTS0043163,80
RTS0043164,67
RTS0043165,69
RTS0043167,61
RTS0043168,62
RTS0043169,66
RTS0043170,66
RTS0043171,64
RTS0043172,69
RTS0043173,63
RTS0043174,59
RTS0043175,57
RTS0043176,56
RTS0043177,59
RTS0043178,80
RTS0043179,76
RTS0043180,67
RTS0043181,75
RTS0043182,71
RTS0043183,77
RTS0043184,45
RTS0043185,67
RTS0043186,86
RTS0043187,57
RTS0043188,61
RTS0043189,72
RTS0043190,79
RTS0043191,71
RTS0043192,74
RTS0043193,57
RTS0043194,53
RTS0043195,70
RTS0043196,71
RTS0043197,79
RTS0043198,74
RTS0043199,55
RTS0043200,61
RTS0043201,74
RTS0043202,91
RTS0043203,71
RTS0043204,98
RTS0043205,104
RTS0043206,77
RTS0043207,80
RTS0043208,71
RTS0043209,46
RTS0043210,54
RTS0043211,55
RTS0043212,70
RTS0043213,51
RTS0043214,76
RTS0043215,63
RTS0043216,67
RTS0043217,96
RTS0043218,60
RTS0043219,61
RTS0043220,86
RTS0043221,68
RTS0043222,59
RTS0043223,63
RTS0043224,53
RTS0043225,47
RTS0043226,77
RTS0043227,74
RTS0043228,69
RTS0043229,55
RTS0043230,84
RTS0043231,77
RTS0043232,70
RTS0043233,98
RTS0043234,57
RTS0043235,80
RTS0043236,52
RTS0043237,69
RTS0043238,69
RTS0043239,75
RTS0043240,76
RTS0043241,78
RTS0043242,85
RTS0043243,76
RTS0043244,72
RTS0043245,76
RTS0043246,97
RTS0043247,69
RTS0043248,64
RTS0043249,74
RTS0043250,80
RTS0043251,55
RTS0043252,74
RTS0043253,72
RTS0043254,73
RTS0043255,70
RTS0043256,77
RTS0043257,49
RTS0043258,67
RTS0043259,59
RTS0043260,61
RTS0043261,76
RTS0043262,69
RTS0043263,69
RTS0043264,57
RTS0043265,66
RTS0043266,63
RTS0043267,75
RTS0043268,43
RTS0043269,86
RTS0043270,100
RTS0043271,60
RTS0043272,80
RTS0043273,62
RTS0043274,84
RTS0043275,53
RTS0043276,55
RTS0043277,48
RTS0043278,61
RTS0043279,67
RTS0043280,60
RTS0043281,55
RTS0043282,72
RTS0043283,72
RTS0043284,82
RTS0043285,64
RTS0043286,95
RTS0043287,107
RTS0043288,113
RTS0043289,112
RTS0043290,67
RTS0043291,89
RTS0043292,66
RTS0043293,58
RTS0043294,61
RTS0043295,68
RTS0043296,65
RTS0043297,42
RTS0043299,63
RTS0043300,101
RTS0043301,58
RTS0043302,70
RTS0043303,74
RTS0043304,59
RTS0043305,65
RTS0043306,88
RTS0043307,66
RTS0043308,55
RTS0043309,75
RTS0043310,72
RTS0043311,81
RTS0043312,84
RTS0043313,107
RTS0043314,97
RTS0043315,76
RTS0043316,52
RTS0043317,51
RTS0043318,59
RTS0043319,62
RTS0043320,82
RTS0043321,62
RTS0043322,71
RTS0043323,75
RTS0043324,67
RTS0043325,71
RTS0043326,55
RTS0043327,67
RTS0043328,62
RTS0043329,61
RTS0043330,81
RTS0043331,62
RTS0043332,71
RTS0043333,67
RTS0043334,55
RTS0043335,44
RTS0043336,73
RTS0043337,56
RTS0043338,80
RTS0043339,59
RTS0043340,64
RTS0043341,74
RTS0043342,55
RTS0043343,43
RTS0043344,66
RTS0043345,66
RTS0043346,71
RTS0043347,93
RTS0043348,66
RTS0043349,78
RTS0043350,75
RTS0043351,86
RTS0043352,89
RTS0043353,84
RTS0043354,81
RTS0043355,75
RTS0043356,84
RTS0043357,71
RTS0043358,71
RTS0043359,78
RTS0043360,63
RTS0043361,91
RTS0043362,88
RTS0043363,80
RTS0043364,87
RTS0043365,65
RTS0043366,56
RTS0043367,43
RTS0043368,44
RTS0043369,53
RTS0043370,53
RTS0043371,103
RTS0043372,75
RTS0043373,93
RTS0043374,76
RTS0043375,69
RTS0043376,64
RTS0043377,117
RTS0043378,68
RTS0043379,86
RTS0043380,76
RTS0043381,60
RTS0043382,56
RTS0043383,55
RTS0043384,70
RTS0043385,66
RTS0043386,55
RTS0043387,59
RTS0043388,55
RTS0043389,80
RTS0043390,54
RTS0043391,64
RTS0043392,56
RTS0043393,65
RTS0043394,77
RTS0043395,77
RTS0043396,107
RTS0043397,121
RTS0043398,88
RTS0043399,105
RTS0043400,41
RTS0043401,61
RTS0043402,60
RTS0043403,71
RTS0043404,61
RTS0043405,64
RTS0043406,39
RTS0043407,58
RTS0043408,59
RTS0043409,60
RTS0043410,64
RTS0043411,55
RTS0043412,78
RTS0043413,40
RTS0043414,51
RTS0043415,56
RTS0043416,67
RTS0043417,58
RTS0043418,62
RTS0043419,57
RTS0043420,56
RTS0043421,97
RTS0043422,76
RTS0043423,73
RTS0043424,64
RTS0043425,74
RTS0043426,70
RTS0043427,76
RTS0043428,61
RTS0043429,77
RTS0043430,62
RTS0043431,80
RTS0043432,50
RTS0043433,57
RTS0043434,79
RTS0043435,68
RTS0043436,57
RTS0043437,50
RTS0043438,67
RTS0043439,55
RTS0043440,119
RTS0043441,76
RTS0043442,71
RTS0043443,65
RTS0043444,72
RTS0043445,70
RTS0043446,61
RTS0043447,65
RTS0043448,53
RTS0043449,61
RTS0043450,63
RTS0043451,61
RTS0043452,82
RTS0043453,81
RTS0043454,89
RTS0043455,71
RTS0043456,64
RTS0043457,58
RTS0043458,55
RTS0043459,71
RTS0043460,52
RTS0043461,62
RTS0043462,60
RTS0043463,79
RTS0043464,75
RTS0043465,94
RTS0043466,96
RTS0043467,77
RTS0043468,73
RTS0043469,66
RTS0043470,67
RTS0043471,52
RTS0043472,68
RTS0043473,54
RTS0043474,54
RTS0043475,86
RTS0043476,51
RTS0043477,65
RTS0043478,62
RTS0043479,61
RTS0043480,54
RTS0043481,94
RTS0043482,78
RTS0043483,91
RTS0043484,72
RTS0043485,74
RTS0043486,92
RTS0043487,79
RTS0043488,75
RTS0043489,98
RTS0043490,73
RTS0043491,89
RTS0043492,76
RTS0043493,74
RTS0043494,93
RTS0043495,97
RTS0043496,60
RTS0043497,57
RTS0043498,50
RTS0043499,66
RTS0043500,64
RTS0043501,57
RTS0043502,60
RTS0043503,48
RTS0043504,69
RTS0043505,59
RTS0043506,82
RTS0043507,53
RTS0043508,56
RTS0043509,85
RTS0043510,72
RTS0043511,60
RTS0043512,66
RTS0043513,66
RTS0043514,63
RTS0043515,74
RTS0043516,54
RTS0043517,56
RTS0043518,56
RTS0043519,70
RTS0043520,80
RTS0043521,51
RTS0043522,57
RTS0043523,77
RTS0043524,67
RTS0043525,70
RTS0043526,95
RTS0043527,56
RTS0043528,65
RTS0043529,47
RTS0043530,51
RTS0043531,63
RTS0043532,52
RTS0043533,74
RTS0043534,69
RTS0043535,59
RTS0043536,60
RTS0043537,79
RTS0043538,65
RTS0043539,85
RTS0043540,69
RTS0043541,73
RTS0043542,72
RTS0043543,62
RTS0043544,82
RTS0043545,60
RTS0043546,78
RTS0043547,63
RTS0043548,70
RTS0043549,69
RTS0043550,78
RTS0043551,67
RTS0043552,57
RTS0043553,79
RTS0043554,62
RTS0043555,45
RTS0043556,77
RTS0043557,54
RTS0043558,58
RTS0043559,55
RTS0043560,56
RTS0043561,71
RTS0043562,53
RTS0043563,54
RTS0043564,46
RTS0043565,59
RTS0043566,78
RTS0043567,63
RTS0043568,78
RTS0043569,86
RTS0043570,95
RTS0043571,52
RTS0043572,72
RTS0043573,69
RTS0043574,72
RTS0043575,65
RTS0043576,81
RTS0043577,70
RTS0043578,47
RTS0043579,67
RTS0043580,70
RTS0043581,72
RTS0043582,95
RTS0043583,57
RTS0043584,64
RTS0043585,56
RTS0043586,58
RTS0043587,82
RTS0043588,53
RTS0043589,52
RTS0043590,68
RTS0043591,43
RTS0043592,56
RTS0043593,66
RTS0043594,63
RTS0043595,58
RTS0043596,41
RTS0043597,59
RTS0043598,53
RTS0043599,68
RTS0043600,53
RTS0043601,64
RTS0043602,42
RTS0043603,53
RTS0043604,66
RTS0043605,37
RTS0043606,54
RTS0043607,44
RTS0043608,53
RTS0043609,63
RTS0043610,63
RTS0043611,68
RTS0043612,66
RTS0043613,56
RTS0043614,71
RTS0043615,65
RTS0043616,67
RTS0043617,58
RTS0043618,64
RTS0043619,56
RTS0043620,43
RTS0043621,64
RTS0043622,65
RTS0043623,39
RTS0043624,67
RTS0043625,65
RTS0043626,49
RTS0043627,47
RTS0043628,54
RTS0043629,66
RTS0043630,60
RTS0043631,51
RTS0043632,53
RTS0043633,63
RTS0043634,63
RTS0043635,61
RTS0043636,48
RTS0043637,56
RTS0043638,58
RTS0043639,52
RTS0043640,57
RTS0043641,123
RTS0043642,61
RTS0043643,90
RTS0043644,65
RTS0043645,109
RTS0043646,62
RTS0043647,57
RTS0043648,65
RTS0043649,53
RTS0043650,63
RTS0043651,37
RTS0043652,71
RTS0043653,47
RTS0043654,51
RTS0043655,54
RTS0043656,50
RTS0043657,43
RTS0043658,83
RTS0043659,48
RTS0043660,55
RTS0043661,62
RTS0043663,48
RTS0043664,54
RTS0043665,57
RTS0043666,62
RTS0043667,51
RTS0043668,49
RTS0043669,53
RTS0043670,47
RTS0043671,61
RTS0043672,69
RTS0043673,69
RTS0043674,62
RTS0043675,64
RTS0043676,58
RTS0043677,76
RTS0043678,47
RTS0043679,46
RTS0043680,67
RTS0043681,54
RTS0043682,52
RTS0043683,62
RTS0043684,59
RTS0043685,52
RTS0043686,61
RTS0043687,66
RTS0043688,60
RTS0043689,58
RTS0043690,44
RTS0043691,61
RTS0043692,54
RTS0043693,64
RTS0043694,63
RTS0043695,72
RTS0043696,55
RTS0043697,58
RTS0043698,92
RTS0043699,87
RTS0043700,58
RTS0043701,50
RTS0043702,64
RTS0043703,58
RTS0043704,46
RTS0043705,57
RTS0043706,77
RTS0043707,76
RTS0043708,61
RTS0043709,52
RTS0043710,87
RTS0043711,69
RTS0043712,51
RTS0043713,60
RTS0043714,45
RTS0043715,47
RTS0043716,69
RTS0043717,63
RTS0043718,62
RTS0043719,61
RTS0043720,45
RTS0043721,68
RTS0043722,64
RTS0043723,54
RTS0043724,71
RTS0043725,67
RTS0043726,56
RTS0043727,54
RTS0043728,46
RTS0043729,61
RTS0043730,57
RTS0043731,58
RTS0043732,71
RTS0043733,68
RTS0043734,76
RTS0043735,65
RTS0043736,67
RTS0043737,74
RTS0043738,68
RTS0043739,68
RTS0043740,63
RTS0043741,78
RTS0043742,74
RTS0043743,68
RTS0043744,94
RTS0043745,59
RTS0043746,45
RTS0043747,61
RTS0043748,63
RTS0043749,54
RTS0043750,78
RTS0043751,59
RTS0043752,60
RTS0043753,58
RTS0043754,50
RTS0043755,58
RTS0043756,68
RTS0043757,53
RTS0043758,75
RTS0043759,72
RTS0043760,47
RTS0043761,66
RTS0043762,35
RTS0043763,47
RTS0043764,71
RTS0043765,53
RTS0043766,71
RTS0043767,43
RTS0043768,53
RTS0043769,65
RTS0043770,45
RTS0043771,52
RTS0043772,55
RTS0043773,53
RTS0043774,51
RTS0043775,58
RTS0043776,63
RTS0043777,86
RTS0043778,50
RTS0043779,56
RTS0043780,72
RTS0043781,75
RTS0043782,50
RTS0043783,61
RTS0043784,62
RTS0043785,60
RTS0043786,69
RTS0043787,46
RTS0043788,81
RTS0043789,65
RTS0043790,62
RTS0043791,52
RTS0043792,84
RTS0043793,44
RTS0043794,66
RTS0043795,49
RTS0043796,59
RTS0043797,78
RTS0043798,55
RTS0043799,58
RTS0043800,58
RTS0043801,60
RTS0043802,51
RTS0043803,48
RTS0043804,68
RTS0043805,55
RTS0043806,51
RTS0043807,61
RTS0043808,73
RTS0043809,56
RTS0043810,55
RTS0043811,53
RTS0043812,54
RTS0043813,55
RTS0043814,47
RTS0043815,54
RTS0043816,67
RTS0043817,46
RTS0043818,81
RTS0043819,44
RTS0043820,86
RTS0043821,59
RTS0043822,47
RTS0043823,47
RTS0043824,55
RTS0043825,30
RTS0043826,57
RTS0043827,49
RTS0043828,57
RTS0043829,44
RTS0043830,56
RTS0043831,55
RTS0043832,58
RTS0043833,55
RTS0043834,52
RTS0043835,45
RTS0043836,74
RTS0043837,72
RTS0043838,38
RTS0043839,55
RTS0043840,69
RTS0043841,51
RTS0043842,42
RTS0043843,61
RTS0043844,53
RTS0043845,57
RTS0043846,63
RTS0043847,64
RTS0043848,78
RTS0043849,82
RTS0043850,83
RTS0043851,75
RTS0043852,77
RTS0043853,72
RTS0043854,77
RTS0043856,61
RTS0043857,40
RTS0043858,49
RTS0043859,41
RTS0043860,71
RTS0043861,104
RTS0043862,110
RTS0043863,80
RTS0043864,72
RTS0043865,65
RTS0043866,69
RTS0043867,73
RTS0043868,76
RTS0043869,62
RTS0043870,52
RTS0043871,71
RTS0043872,75
RTS0043873,74
RTS0043874,67
RTS0043875,40
RTS0043876,51
RTS0043877,50
RTS0043878,70
RTS0043879,80
RTS0043880,71
RTS0043881,62
RTS0043882,75
RTS0043883,73
RTS0043884,45
RTS0043885,49
RTS0043886,60
RTS0043887,51
RTS0043888,48
RTS0043889,55
RTS0043890,81
RTS0043891,81
RTS0043892,76
RTS0043893,85
RTS0043894,70
RTS0043895,57
RTS0043896,78
RTS0043897,101
RTS0043898,89
RTS0043899,68
RTS0043900,77
RTS0043901,57
RTS0043902,60
RTS0043903,79
RTS0043904,65
RTS0043905,62
RTS0043906,32
RTS0043907,74
RTS0043908,39
RTS0043909,53
RTS0043910,69
RTS0043911,74
RTS0043912,117
RTS0043913,75
RTS0043914,58
RTS0043915,56
RTS0043916,62
RTS0043917,62
RTS0043918,45
RTS0043919,71
RTS0043920,113
RTS0043921,57
RTS0043922,57
RTS0043923,63
RTS0043924,104
RTS0043925,59
RTS0043926,60
RTS0043927,53
RTS0043928,56
RTS0043929,59
RTS0043930,50
RTS0043931,59
RTS0043932,73
RTS0043933,60
RTS0043934,57
RTS0043935,83
RTS0043936,37
RTS0043937,48
RTS0043938,48
RTS0043939,40
RTS0043940,60
RTS0043941,66
RTS0043942,55
RTS0043943,66
RTS0043944,48
RTS0043945,51
RTS0043946,47
RTS0043947,79
RTS0043948,78
RTS0043949,52
RTS0043950,49
RTS0043951,45
RTS0043952,62
RTS0043953,67
RTS0043954,65
RTS0043955,50
RTS0043956,55
RTS0043957,69
RTS0043958,82
RTS0043959,68
RTS0043960,61
RTS0043961,60
RTS0043962,66
RTS0043963,67
RTS0043964,56
RTS0043965,74
RTS0043966,53
RTS0043967,76
RTS0043968,48
RTS0043969,65
RTS0043970,67
RTS0043971,33
RTS0043972,69
RTS0043973,77
RTS0043974,57
RTS0043975,55
RTS0043976,65
RTS0043977,49
RTS0043978,59
RTS0043979,76
RTS0043980,70
RTS0043981,47
RTS0043982,82
RTS0043983,84
RTS0043984,75
RTS0043985,71
RTS0043986,61
RTS0043987,84
RTS0043988,51
RTS0043989,47
RTS0043990,53
RTS0043991,62
RTS0043992,57
RTS0043993,50
RTS0043994,46
RTS0043996,66
RTS0043997,44
RTS0043998,57
RTS0043999,55
RTS0044000,51
RTS0044001,63
RTS0044002,58
RTS0044003,103
RTS0044004,79
RTS0044005,56
RTS0044006,67
RTS0044007,70
RTS0044008,59
RTS0044009,56
RTS0044010,57
RTS0044011,99
RTS0044012,102
RTS0044013,101
RTS0044014,105
RTS0044015,95
RTS0044016,70
RTS0044017,65
RTS0044018,70
RTS0044019,54
RTS0044020,95
RTS0044021,49
RTS0044022,73
RTS0044023,50
RTS0044024,57
RTS0044025,63
RTS0044026,63
RTS0044027,60
RTS0044028,47
RTS0044029,55
RTS0044030,52
RTS0044031,75
RTS0044032,62
RTS0044033,51
RTS0044034,68
RTS0044035,56
RTS0044036,93
RTS0044037,65
RTS0044038,84
RTS0044039,73
RTS0044040,64
RTS0044041,60
RTS0044042,75
RTS0044043,83
RTS0044044,71
RTS0044045,67
RTS0044046,69
RTS0044047,71
RTS0044048,63
RTS0044049,74
RTS0044050,66
RTS0044051,59
RTS0044052,50
RTS0044053,46
RTS0044054,62
RTS0044055,49
RTS0044056,67
RTS0044057,64
RTS0044058,52
RTS0044059,62
RTS0044060,71
RTS0044061,78
RTS0044062,70
RTS0044063,52
RTS0044064,57
RTS0044065,71
RTS0044067,64
RTS0044068,72
RTS0044069,78
RTS0044070,57
RTS0044071,59
RTS0044072,48
RTS0044073,59
RTS0044074,65
RTS0044075,50
RTS0044076,45
RTS0044077,52
RTS0044078,49
RTS0044079,48
RTS0044080,72
RTS0044081,65
RTS0044082,47
RTS0044083,69
RTS0044084,57
RTS0044085,38
RTS0044086,57
RTS0044087,68
RTS0044088,50
RTS0044089,70
RTS0044090,54
RTS0044091,63
RTS0044092,73
RTS0044093,51
RTS0044094,64
RTS0044095,43
RTS0044096,49
RTS0044097,64
RTS0044098,42
RTS0044099,62
RTS0044100,62
RTS0044101,50
RTS0044102,60
RTS0044103,44
RTS0044104,67
RTS0044105,59
RTS0044106,89
RTS0044107,63
RTS0044108,81
RTS0044109,86
RTS0044110,113
RTS0044111,98
RTS0044112,57
RTS0044113,90
RTS0044114,72
RTS0044115,76
RTS0044116,80
RTS0044117,57
RTS0044118,70
RTS0044119,78
RTS0044120,85
RTS0044121,52
RTS0044122,65
RTS0044123,56
RTS0044124,65
RTS0044125,65
RTS0044126,69
RTS0044127,98
RTS0044128,77
RTS0044129,75
RTS0044130,51
RTS0044131,91
RTS0044132,86
RTS0044133,58
RTS0044134,72
RTS0044135,72
RTS0044136,74
RTS0044137,51
RTS0044138,83
RTS0044139,80
RTS0044140,69
RTS0044141,101
RTS0044142,69
RTS0044143,78
RTS0044144,73
RTS0044145,45
RTS0044146,41
RTS0044147,69
RTS0044148,67
RTS0044149,60
RTS0044150,62
RTS0044151,51
RTS0044152,73
RTS0044153,53
RTS0044154,61
RTS0044155,70
RTS0044156,82
RTS0044157,92
RTS0044158,88
RTS0044159,62
RTS0044160,68
RTS0044161,58
RTS0044162,86
RTS0044163,71
RTS0044164,73
RTS0044165,56
RTS0044166,73
RTS0044167,46
RTS0044168,59
RTS0044169,76
RTS0044170,70
RTS0044171,55
RTS0044172,73
RTS0044173,67
RTS0044174,59
RTS0044175,65
RTS0044176,79
RTS0044177,78
RTS0044178,97
RTS0044180,60
RTS0044181,79
RTS0044182,76
RTS0044183,63
RTS0044184,69
RTS0044185,62
RTS0044186,89
RTS0044187,82
RTS0044188,54
RTS0044189,66
RTS0044190,59
RTS0044191,99
RTS0044192,66
RTS0044193,76
RTS0044194,73
RTS0044195,86
RTS0044196,73
RTS0044197,47
RTS0044198,92
RTS0044199,71
RTS0044200,67
RTS0044206,61
RTS0044207,69
RTS0044208,67
RTS0044209,47
RTS0044210,64
RTS0044211,82
RTS0044212,71
RTS0044213,66
RTS0044214,95
RTS0044215,70
RTS0044216,67
RTS0044217,82
RTS0044218,89
RTS0044219,68
RTS0044220,59
RTS0044221,51
RTS0044222,60
RTS0044223,52
RTS0044224,78
RTS0044225,49
RTS0044226,60
RTS0044227,62
RTS0044228,57
RTS0044229,55
RTS0044230,58
RTS0044231,61
RTS0044232,67
RTS0044233,62
RTS0044234,58
RTS0044235,59
RTS0044236,91
RTS0044237,95
RTS0044238,67
RTS0044239,72
RTS0044240,62
RTS0044241,59
RTS0044242,66
RTS0044243,80
RTS0044244,80
RTS0044245,47
RTS0044246,77
RTS0044247,96
RTS0044248,105
RTS0044249,68
RTS0044250,45
RTS0044251,64
RTS0044252,81
RTS0044253,75
RTS0044254,57
RTS0044255,80
RTS0044256,86
RTS0044257,81
RTS0044258,89
RTS0044259,84
RTS0044260,63
RTS0044261,119
RTS0044262,82
RTS0044263,60
RTS0044264,69
RTS0044265,80
RTS0044266,69
RTS0044267,47
RTS0044268,70
RTS0044269,73
RTS0044270,81
RTS0044271,73
RTS0044272,81
RTS0044273,85
RTS0044274,73
RTS0044275,91
RTS0044276,67
RTS0044277,58
RTS0044278,58
RTS0044279,56
RTS0044280,64
RTS0044281,63
RTS0044282,83
RTS0044283,79
RTS0044284,61
RTS0044285,62
RTS0044286,58
RTS0044287,59
RTS0044288,38
RTS0044289,57
RTS0044290,67
RTS0044291,68
RTS0044292,82
RTS0044293,52
RTS0044294,72
RTS0044295,52
RTS0044296,63
RTS0044297,47
RTS0044298,74
RTS0044299,74
RTS0044300,70
RTS0044301,84
RTS0044302,56
RTS0044303,77
RTS0044304,75
RTS0044305,47
RTS0044306,68
RTS0044307,69
RTS0044308,102
RTS0044309,96
RTS0044310,94
RTS0044311,67
RTS0044312,66
RTS0044313,37
RTS0044314,57
RTS0044315,56
RTS0044316,67
RTS0044317,93
RTS0044318,77
RTS0044319,59
RTS0044320,21
RTS0044321,56
RTS0044322,66
RTS0044323,75
RTS0044324,62
RTS0044325,57
RTS0044326,78
RTS0044327,75
RTS0044328,42
RTS0044329,65
RTS0044330,57
RTS0044331,73
RTS0044332,67
RTS0044333,85
RTS0044334,80
RTS0044335,109
RTS0044336,62
RTS0044337,67
RTS0044338,64
RTS0044339,75
RTS0044340,43
RTS0044341,61
RTS0044342,65
RTS0044343,57
RTS0044344,67
RTS0044345,63
RTS0044346,101
RTS0044347,111
RTS0044348,120
RTS0044349,120
RTS0044350,124
RTS0044351,103
RTS0044352,65
RTS0044353,98
RTS0044354,78
RTS0044355,96
RTS0044356,53
RTS0044357,77
RTS0044358,65
RTS0044359,85
RTS0044360,49
RTS0044361,78
RTS0044362,94
RTS0044363,56
RTS0044364,85
RTS0044365,67
RTS0044366,103
RTS0044367,83
RTS0044368,152
RTS0044369,135
RTS0044370,135
RTS0044371,54
RTS0044372,50
RTS0044373,51
RTS0044374,59
RTS0044375,76
RTS0044376,50
RTS0044377,79
RTS0044378,77
RTS0044379,90
RTS0044380,64
RTS0044381,80
RTS0044382,75
RTS0044383,99
RTS0044384,70
RTS0044385,78
RTS0044386,57
RTS0044387,75
RTS0044388,78
RTS0044389,42
RTS0044390,64
RTS0044391,92
RTS0044392,104
RTS0044393,105
RTS0044394,88
RTS0044395,81
RTS0044396,80
RTS0044397,58
RTS0044399,61
RTS0044400,50
RTS0044401,61
RTS0044402,75
RTS0044403,91
RTS0044404,87
RTS0044405,77
RTS0044406,46
RTS0044407,50
RTS0044408,66
RTS0044409,67
RTS0044410,57
RTS0044411,55
RTS0044412,58
RTS0044413,67
RTS0044414,54
RTS0044415,72
RTS0044416,105
RTS0044417,102
RTS0044418,93
RTS0044419,76
RTS0044420,103
RTS0044421,62
RTS0044422,61
RTS0044423,56
RTS0044424,67
RTS0044425,64
RTS0044426,58
RTS0044427,60
RTS0044428,48
RTS0044429,76
RTS0044430,63
RTS0044431,90
RTS0044432,82
RTS0044433,86
RTS0044434,77
RTS0044435,95
RTS0044436,62
RTS0044437,56
RTS0044438,86
RTS0044439,105
RTS0044440,78
RTS0044441,69
RTS0044442,87
RTS0044443,104
RTS0044444,63
RTS0044445,84
RTS0044446,83
RTS0044447,83
RTS0044448,66
RTS0044449,65
RTS0044450,63
RTS0044451,80
RTS0044452,64
RTS0044453,57
RTS0044454,75
RTS0044455,68
RTS0044456,48
RTS0044457,97
RTS0044458,38
RTS0044459,79
RTS0044460,82
RTS0044461,76
RTS0044462,66
RTS0044463,69
RTS0044464,70
RTS0044465,75
RTS0044466,72
RTS0044467,80
RTS0044468,64
RTS0044469,71
RTS0044470,75
RTS0044471,78
RTS0044472,95
RTS0044473,72
RTS0044474,90
RTS0044475,91
RTS0044476,79
RTS0044477,89
RTS0044478,62
RTS0044479,76
RTS0044480,82
RTS0044481,79
RTS0044482,104
RTS0044483,71
RTS0044484,75
RTS0044485,61
RTS0044486,67
RTS0044487,79
RTS0044488,55
RTS0044489,85
RTS0044490,49
RTS0044491,63
RTS0044492,56
RTS0044493,67
RTS0044494,63
RTS0044495,76
RTS0044496,83
RTS0044497,91
RTS0044498,86
RTS0044499,88
RTS0044500,98
RTS0044501,92
RTS0044502,85
RTS0044503,97
RTS0044504,86
RTS0044505,66
RTS0044506,61
RTS0044507,41
RTS0044508,94
RTS0044509,94
RTS0044510,61
RTS0044511,39
RTS0044512,56
RTS0044513,72
RTS0044514,69
RTS0044515,71
RTS0044516,78
RTS0044517,94
RTS0044518,70
RTS0044519,62
RTS0044520,85
RTS0044521,107
RTS0044522,85
RTS0044523,84
RTS0044524,49
RTS0044525,52
RTS0044526,54
RTS0044527,52
RTS0044528,74
RTS0044529,86
RTS0044530,71
RTS0044531,67
RTS0044532,62
RTS0044533,69
RTS0044534,48
RTS0044535,62
RTS0044536,69
RTS0044537,45
RTS0044538,60
RTS0044539,71
RTS0044540,58
RTS0044541,49
RTS0044542,65
RTS0044543,70
RTS0044544,52
RTS0044545,49
RTS0044546,82
RTS0044547,75
RTS0044548,78
RTS0044549,84
RTS0044550,71
RTS0044551,63
RTS0044552,68
RTS0044553,77
RTS0044554,61
RTS0044555,82
RTS0044556,63
RTS0044557,70
RTS0044558,53
RTS0044559,59
RTS0044560,79
RTS0044561,48
RTS0044562,55
RTS0044563,77
RTS0044564,68
RTS0044565,78
RTS0044566,79
RTS0044567,63
RTS0044568,84
RTS0044569,50
RTS0044570,66
RTS0044571,63
RTS0044572,39
RTS0044573,63
RTS0044574,76
RTS0044575,56
RTS0044576,49
RTS0044577,47
RTS0044578,94
RTS0044579,65
RTS0044580,50
RTS0044581,43
RTS0044582,61
RTS0044583,53
RTS0044584,86
RTS0044585,43
RTS0044586,42
RTS0044587,50
RTS0044588,53
RTS0044589,51
RTS0044590,56
RTS0044591,76
RTS0044592,60
RTS0044593,64
RTS0044594,41
RTS0044595,52
RTS0044596,54
RTS0044597,56
RTS0044598,77
RTS0044599,69
RTS0044600,59
RTS0044601,57
RTS0044602,51
RTS0044603,41
RTS0044604,74
RTS0044605,65
RTS0044606,46
RTS0044607,68
RTS0044608,41
RTS0044609,51
RTS0044610,67
RTS0044611,71
RTS0044612,60
RTS0044613,70
RTS0044614,61
RTS0044615,39
RTS0044616,39
RTS0044617,51
RTS0044618,58
RTS0044619,58
RTS0044620,56
RTS0044621,89
RTS0044622,84
RTS0044623,83
RTS0044624,74
RTS0044625,60
RTS0044626,64
RTS0044627,53
RTS0044628,45
RTS0044629,57
RTS0044630,56
RTS0044631,53
RTS0044632,69
RTS0044633,67
RTS0044634,69
RTS0044635,65
RTS0044636,56
RTS0044637,56
RTS0044638,69
RTS0044639,67
RTS0044640,41
RTS0044641,51
RTS0044642,37
RTS0044643,53
RTS0044644,78
RTS0044645,61
RTS0044646,62
RTS0044647,46
RTS0044648,42
RTS0044649,54
RTS0044650,44
RTS0044651,54
RTS0044652,60
RTS0044653,67
RTS0044654,68
RTS0044655,86
RTS0044656,71
RTS0044657,42
RTS0044658,77
RTS0044659,53
RTS0044660,68
RTS0044661,76
RTS0044662,63
RTS0044663,51
RTS0044664,92
RTS0044665,88
RTS0044666,45
RTS0044667,57
RTS0044668,71
RTS0044669,75
RTS0044670,70
RTS0044671,72
RTS0044672,64
RTS0044673,79
RTS0044674,75
RTS0044675,73
RTS0044676,65
RTS0044677,69
RTS0044678,78
RTS0044679,96
RTS0044680,76
RTS0044681,50
RTS0044682,75
RTS0044683,60
RTS0044684,56
RTS0044685,72
RTS0044686,70
RTS0044687,77
RTS0044688,98
RTS0044689,82
RTS0044690,92
RTS0044691,65
RTS0044692,75
RTS0044693,83
RTS0044694,90
RTS0044695,64
RTS0044696,70
RTS0044697,68
RTS0044698,65
RTS0044699,69
RTS0044700,68
RTS0044701,76
RTS0044702,65
RTS0044703,97
RTS0044704,70
RTS0044705,56
RTS0044706,46
RTS0044707,60
RTS0044708,56
RTS0044709,68
RTS0044710,66
RTS0044711,60
RTS0044712,84
RTS0044714,71
RTS0044715,74
RTS0044716,92
RTS0044717,72
RTS0044718,80
RTS0044719,66
RTS0044720,94
RTS0044721,57
RTS0044722,47
RTS0044723,68
RTS0044724,54
RTS0044725,49
RTS0044726,80
RTS0044727,82
RTS0044728,55
RTS0044729,76
RTS0044730,74
RTS0044731,81
RTS0044732,82
RTS0044733,63
RTS0044734,44
RTS0044735,80
RTS0044736,64
RTS0044737,57
RTS0044738,50
RTS0044739,48
RTS0044740,51
RTS0044741,61
RTS0044742,58
RTS0044743,68
RTS0044744,72
RTS0044745,48
RTS0044746,67
RTS0044747,58
RTS0044748,54
RTS0044749,61
RTS0044750,59
RTS0044751,62
RTS0044752,62
RTS0044753,45
RTS0044754,62
RTS0044755,57
RTS0044756,79
RTS0044757,75
RTS0044758,84
RTS0044759,65
RTS0044760,78
RTS0044761,80
RTS0044762,89
RTS0044763,59
RTS0044764,58
RTS0044765,63
RTS0044766,69
RTS0044767,73
RTS0044768,51
RTS0044769,64
RTS0044770,47
RTS0044771,72
RTS0044772,56
RTS0044773,53
RTS0044774,60
RTS0044775,61
RTS0044776,60
RTS0044777,77
RTS0044778,62
RTS0044779,63
RTS0044780,69
RTS0044781,74
RTS0044782,111
RTS0044783,71
RTS0044784,80
RTS0044785,86
RTS0044786,89
RTS0044787,80
RTS0044788,77
RTS0044789,96
RTS0044790,67
RTS0044791,98
RTS0044792,238
RTS0044793,77
RTS0044794,65
RTS0044795,57
RTS0044796,62
RTS0044797,80
RTS0044798,68
RTS0044799,53
RTS0044800,61
RTS0044801,52
RTS0044802,50
RTS0044803,63
RTS0044804,58
RTS0044805,63
RTS0044806,53
RTS0044807,63
RTS0044808,73
RTS0044809,56
RTS0044810,57
RTS0044811,44
RTS0044812,60
RTS0044813,79
RTS0044814,90
RTS0044815,75
RTS0044816,65
RTS0044817,59
RTS0044818,79
RTS0044819,51
RTS0044820,71
RTS0044821,69
RTS0044822,64
RTS0044823,70
RTS0044824,46
RTS0044825,63
RTS0044826,64
RTS0044827,75
RTS0044828,71
RTS0044829,65
RTS0044830,71
RTS0044831,67
RTS0044832,44
RTS0044833,69
RTS0044834,79
RTS0044835,60
RTS0044836,57
RTS0044837,56
RTS0044838,73
RTS0044839,68
RTS0044840,54
RTS0044841,59
RTS0044842,54
RTS0044843,65
RTS0044844,53
RTS0044845,76
RTS0044846,65
RTS0044847,48
RTS0044848,85
RTS0044849,88
RTS0044850,73
RTS0044851,54
RTS0044852,41
RTS0044853,59
RTS0044854,42
RTS0044855,69
RTS0044856,71
RTS0044857,57
RTS0044858,62
RTS0044859,59
RTS0044860,75
RTS0044861,67
RTS0044862,63
RTS0044863,68
RTS0044864,68
RTS0044865,89
RTS0044866,75
RTS0044867,89
RTS0044868,70
RTS0044869,86
RTS0044870,106
RTS0044871,55
RTS0044872,46
RTS0044873,52
RTS0044874,47
RTS0044875,79
RTS0044876,57
RTS0044877,77
RTS0044878,63
RTS0044879,68
RTS0044880,87
RTS0044881,42
RTS0044882,50
RTS0044883,48
RTS0044884,72
RTS0044885,45
RTS0044886,71
RTS0044887,51
RTS0044888,81
RTS0044889,47
RTS0044890,53
RTS0044891,62
RTS0044892,82
RTS0044893,52
RTS0044894,68
RTS0044895,77
RTS0044896,82
RTS0044897,104
RTS0044898,89
RTS0044899,96
RTS0044900,75
RTS0044901,60
RTS0044902,60
RTS0044903,71
RTS0044904,71
RTS0044905,95
RTS0044906,91
RTS0044907,66
RTS0044908,88
RTS0044909,102
RTS0044910,84
RTS0044911,52
RTS0044912,62
RTS0044913,56
RTS0044914,68
RTS0044915,51
RTS0044916,68
RTS0044917,54
RTS0044918,70
RTS0044919,74
RTS0044920,61
RTS0044921,78
RTS0044922,74
RTS0044923,87
RTS0044924,57
RTS0044925,55
RTS0044926,69
RTS0044927,71
RTS0044928,69
RTS0044929,56
RTS0044930,64
RTS0044931,63
RTS0044932,79
RTS0044933,65
RTS0044934,51
RTS0044935,52
RTS0044936,63
RTS0044937,64
RTS0044938,62
RTS0044939,61
RTS0044940,67
RTS0044941,69
RTS0044942,58
RTS0044943,67
RTS0044944,53
RTS0044945,51
RTS0044946,84
RTS0044947,55
RTS0044948,80
RTS0044949,66
RTS0044950,59
RTS0044951,48
RTS0044952,51
RTS0044953,46
RTS0044954,58
RTS0044955,43
RTS0044956,95
RTS0044957,92
RTS0044958,75
RTS0044959,72
RTS0044960,75
RTS0044961,64
RTS0044962,62
RTS0044963,53
RTS0044964,57
RTS0044965,74
RTS0044966,63
RTS0044967,68
RTS0044968,66
RTS0044969,57
RTS0044970,61
RTS0044971,39
RTS0044972,64
RTS0044973,41
RTS0044974,59
RTS0044975,67
RTS0044976,84
RTS0044977,56
RTS0044978,43
RTS0044979,77
RTS0044980,48
RTS0044981,48
RTS0044982,54
RTS0044983,52
RTS0044984,61
RTS0044985,69
RTS0044986,44
RTS0044987,44
RTS0044988,60
RTS0044989,40
RTS0044990,56
RTS0044991,55
RTS0044992,51
RTS0044993,55
RTS0044994,58
RTS0044995,77
RTS0044996,68
RTS0044997,49
RTS0044998,63
RTS0044999,44
RTS0045000,53
RTS0045001,81
RTS0045002,72
RTS0045003,69
RTS0045004,74
RTS0045005,73
RTS0045006,79
RTS0045007,103
RTS0045008,111
RTS0045009,71
RTS0045010,64
RTS0045011,56
RTS0045012,40
RTS0045013,47
RTS0045014,63
RTS0045015,56
RTS0045016,73
RTS0045017,72
RTS0045018,65
RTS0045019,69
RTS0045020,53
RTS0045021,52
RTS0045022,52
RTS0045023,63
RTS0045024,62
RTS0045025,64
RTS0045026,73
RTS0045027,65
RTS0045028,81
RTS0045029,77
RTS0045030,70
RTS0045031,47
RTS0045032,70
RTS0045033,60
RTS0045034,60
RTS0045035,60
RTS0045036,69
RTS0045038,70
RTS0045039,61
RTS0045040,52
RTS0045041,67
RTS0045042,65
RTS0045043,51
RTS0045044,78
RTS0045045,97
RTS0045046,64
RTS0045047,60
RTS0045048,59
RTS0045049,59
RTS0045050,62
RTS0045051,63
RTS0045052,61
RTS0045053,74
RTS0045054,47
RTS0045055,53
RTS0045056,71
RTS0045057,93
RTS0045058,72
RTS0045059,80
RTS0045060,107
RTS0045061,63
RTS0045063,64
RTS0045064,79
RTS0045065,93
RTS0045066,75
RTS0045067,100
RTS0045068,81
RTS0045069,82
RTS0045070,92
RTS0045071,73
RTS0045072,68
RTS0045073,70
RTS0045074,79
RTS0045075,56
RTS0045076,60
RTS0045077,47
RTS0045078,59
RTS0045079,55
RTS0045080,66
RTS0045081,57
RTS0045082,63
RTS0045083,80
RTS0045084,82
RTS0045085,65
RTS0045086,59
RTS0045087,58
RTS0045088,59
RTS0045089,49
RTS0045090,58
RTS0045091,54
RTS0045092,64
RTS0045093,51
RTS0045094,65
RTS0045095,79
RTS0045096,68
RTS0045097,74
RTS0045098,43
RTS0045099,66
RTS0045100,73
RTS0045101,63
RTS0045102,56
RTS0045103,49
RTS0045104,61
RTS0045105,56
RTS0045106,46
RTS0045107,69
RTS0045108,59
RTS0045109,68
RTS0045110,53
RTS0045111,86
RTS0045112,48
RTS0045113,77
RTS0045114,45
RTS0045115,61
RTS0045116,52
RTS0045117,56
RTS0045118,56
RTS0045119,59
RTS0045120,61
RTS0045121,61
RTS0045122,59
RTS0045123,85
RTS0045124,63
RTS0045125,56
RTS0045126,60
RTS0045127,79
RTS0045128,72
RTS0045129,61
RTS0045130,56
RTS0045131,71
RTS0045132,55
RTS0045133,65
RTS0045134,66
RTS0045135,70
RTS0045136,61
RTS0045137,64
RTS0045138,70
RTS0045139,58
RTS0045140,77
RTS0045141,67
RTS0045142,67
RTS0045143,80
RTS0045144,69
RTS0045145,79
RTS0045146,64
RTS0045147,74
RTS0045148,57
RTS0045149,52
RTS0045150,39
RTS0045151,64
RTS0045152,67
RTS0045153,60
RTS0045154,72
RTS0045155,64
RTS0045156,49
RTS0045157,74
RTS0045158,42
RTS0045159,75
RTS0045160,85
RTS0045161,68
RTS0045162,62
RTS0045163,66
RTS0045164,86
RTS0045165,74
RTS0045166,85
RTS0045167,72
RTS0045168,78
RTS0045169,85
RTS0045170,68
RTS0045171,70
RTS0045172,74
RTS0045173,72
RTS0045174,73
RTS0045175,78
RTS0045176,67
RTS0045177,59
RTS0045178,50
RTS0045179,40
RTS0045180,66
RTS0045181,71
RTS0045182,63
RTS0045183,46
RTS0045184,62
RTS0045185,65
RTS0045186,58
RTS0045187,61
RTS0045188,48
RTS0045189,59
RTS0045190,72
RTS0045191,65
RTS0045192,65
RTS0045193,66
RTS0045194,63
RTS0045195,58
RTS0045196,53
RTS0045197,57
RTS0045198,106
RTS0045199,42
RTS0045200,62
RTS0045201,67
RTS0045202,70
RTS0045203,50
RTS0045204,63
RTS0045205,54
RTS0045206,40
RTS0045207,53
RTS0045208,74
RTS0045209,58
RTS0045210,55
RTS0045211,59
RTS0045212,64
RTS0045213,68
RTS0045214,68
RTS0045215,65
RTS0045216,75
RTS0045217,82
RTS0045218,79
RTS0045219,76
RTS0045220,70
RTS0045221,73
RTS0045222,65
RTS0045223,68
RTS0045224,73
RTS0045225,47
RTS0045226,181
RTS0045227,104
RTS0045228,201
RTS0045229,88
RTS0045230,92
RTS0045231,90
RTS0045232,105
RTS0045233,104
RTS0045234,88
RTS0045235,71
RTS0045236,131
RTS0045237,94
RTS0045238,73
RTS0045239,94
RTS0045240,120
RTS0045241,84
RTS0045242,97
RTS0045243,54
RTS0045244,113
RTS0045245,65
RTS0045246,40
RTS0045247,71
RTS0045248,49
RTS0045249,41
RTS0045250,44
RTS0045251,96
RTS0045252,47
RTS0045253,86
RTS0045254,66
RTS0045255,55
RTS0045256,60
RTS0045257,58
RTS0045258,64
RTS0045259,90
RTS0045260,67
RTS0045261,66
RTS0045262,105
RTS0045263,124
RTS0045264,73
RTS0045265,61
RTS0045266,74
RTS0045267,59
RTS0045268,107
RTS0045269,80
RTS0045270,78
RTS0045271,44
RTS0045272,50
RTS0045273,58
RTS0045274,67
RTS0045275,68
RTS0045276,54
RTS0045277,42
RTS0045278,69
RTS0045279,31
RTS0045280,46
RTS0045281,56
RTS0045282,74
RTS0045283,78
RTS0045284,58
RTS0045285,88
RTS0045286,87
RTS0045287,74
RTS0045288,58
RTS0045289,45
RTS0045290,76
RTS0045291,72
RTS0045292,66
RTS0045293,62
RTS0045294,56
RTS0045295,45
RTS0045296,74
RTS0045297,76
RTS0045298,66
RTS0045299,54
RTS0045300,58
RTS0045301,87
RTS0045302,60
RTS0045303,95
RTS0045304,48
RTS0045305,88
RTS0045306,67
RTS0045307,59
RTS0045308,70
RTS0045309,64
RTS0045310,83
RTS0045311,30
RTS0045312,48
RTS0045313,44
RTS0045314,60
RTS0045315,59
RTS0045316,72
RTS0045317,50
RTS0045318,67
RTS0045319,46
RTS0045320,64
RTS0045321,39
RTS0045322,55
RTS0045323,58
RTS0045324,40
RTS0045325,68
RTS0045326,77
RTS0045327,96
RTS0045328,46
RTS0045329,50
RTS0045330,60
RTS0045331,60
RTS0045332,56
RTS0045333,75
RTS0045334,66
RTS0045335,72
RTS0045336,65
RTS0045337,67
RTS0045338,65
RTS0045339,70
RTS0045340,53
RTS0045341,54
RTS0045342,71
RTS0045343,46
RTS0045344,65
RTS0045345,65
RTS0045346,60
RTS0045347,48
RTS0045348,62
RTS0045349,59
RTS0045350,71
RTS0045351,55
RTS0045352,56
RTS0045353,48
RTS0045354,67
RTS0045355,33
RTS0045356,69
RTS0045357,61
RTS0045358,68
RTS0045359,43
RTS0045360,52
RTS0045361,93
RTS0045362,54
RTS0045363,60
RTS0045364,73
RTS0045365,61
RTS0045366,70
RTS0045367,38
RTS0045368,54
RTS0045369,36
RTS0045370,60
RTS0045371,61
RTS0045372,57
RTS0045373,73
RTS0045374,77
RTS0045375,77
RTS0045376,68
RTS0045377,51
RTS0045378,79
RTS0045379,70
RTS0045380,74
RTS0045381,100
RTS0045382,64
RTS0045383,63
RTS0045384,43
RTS0045385,61
RTS0045386,52
RTS0045387,51
RTS0045388,53
RTS0045389,46
RTS0045390,73
RTS0045391,63
RTS0045392,40
RTS0045393,49
RTS0045394,54
RTS0045395,48
RTS0045396,74
RTS0045397,71
RTS0045398,75
RTS0045399,56
RTS0045400,64
RTS0045401,74
RTS0045402,77
RTS0045403,65
RTS0045404,97
RTS0045405,55
RTS0045406,77
RTS0045407,94
RTS0045408,65
RTS0045409,85
RTS0045410,108
RTS0045411,101
RTS0045412,93
RTS0045413,85
RTS0045414,96
RTS0045415,110
RTS0045416,62
RTS0045417,63
RTS0045418,44
RTS0045419,56
RTS0045420,59
RTS0045421,605
RTS0045422,777
RTS0045423,821
RTS0045424,689
RTS0045425,357
RTS0045426,71
RTS0045427,69
RTS0045428,53
RTS0045429,67
RTS0045430,50
RTS0045431,53
RTS0045432,92
RTS0045433,79
RTS0045434,98
RTS0045435,52
RTS0045436,79
RTS0045437,79
RTS0045438,119
RTS0045439,89
RTS0045440,76
RTS0045441,66
RTS0045442,54
RTS0045443,64
RTS0045444,60
RTS0045445,53
RTS0045446,101
RTS0045447,85
RTS0045448,74
RTS0045449,57
RTS0045450,56
RTS0045451,87
RTS0045452,68
RTS0045453,53
RTS0045454,65
RTS0045455,71
RTS0045456,59
RTS0045457,62
RTS0045458,69
RTS0045459,31
RTS0045460,69
RTS0045461,46
RTS0045462,69
RTS0045463,39
RTS0045464,38
RTS0045465,48
RTS0045466,56
RTS0045467,82
RTS0045468,62
RTS0045469,87
RTS0045470,84
RTS0045471,46
RTS0045472,66
RTS0045473,34
RTS0045474,90
RTS0045475,79
RTS0045476,70
RTS0045477,90
RTS0045478,53
RTS0045479,95
RTS0045480,91
RTS0045481,74
RTS0045482,75
RTS0045483,73
RTS0045484,100
RTS0045485,93
RTS0045486,43
RTS0045487,62
RTS0045488,50
RTS0045489,55
RTS0045490,83
RTS0045491,106
RTS0045492,175
RTS0045493,112
RTS0045494,64
RTS0045495,76
RTS0045496,57
RTS0045497,64
RTS0045498,88
RTS0045499,68
RTS0045500,100
RTS0045501,114
RTS0045502,105
RTS0045503,77
RTS0045504,64
RTS0045505,60
RTS0045506,1159
RTS0045507,1626
RTS0045508,1114
RTS0045509,1466
RTS0045510,1018
RTS0045511,80
RTS0045512,67
RTS0045513,42
RTS0045514,56
RTS0045515,63
RTS0045516,52
RTS0045517,53
RTS0045518,70
RTS0045519,57
RTS0045520,42
RTS0045521,73
RTS0045522,87
RTS0045523,55
RTS0045524,67
RTS0045525,64
RTS0045526,74
RTS0045527,93
RTS0045528,70
RTS0045529,83
RTS0045530,106
RTS0045531,45
RTS0045532,71
RTS0045533,71
RTS0045534,52
RTS0045535,44
RTS0045536,101
RTS0045537,115
RTS0045538,82
RTS0045539,101
RTS0045540,94
RTS0045541,74
RTS0045542,65
RTS0045543,71
RTS0045544,61
RTS0045545,65
RTS0045546,63
RTS0045547,56
RTS0045548,46
RTS0045549,63
RTS0045550,54
RTS0045551,38
RTS0045552,74
RTS0045553,55
RTS0045554,79
RTS0045555,64
RTS0045556,54
RTS0045557,68
RTS0045558,65
RTS0045559,50
RTS0045560,65
RTS0045561,56
RTS0045562,60
RTS0045563,63
RTS0045564,59
RTS0045565,44
RTS0045566,68
RTS0045567,55
RTS0045568,96
RTS0045569,80
RTS0045570,72
RTS0045571,58
RTS0045572,51
RTS0045573,59
RTS0045574,33
RTS0045575,60
RTS0045576,43
RTS0045577,42
RTS0045578,48
RTS0045579,72
RTS0045580,55
RTS0045581,82
RTS0045582,56
RTS0045583,75
RTS0045584,79
RTS0045585,60
RTS0045586,34
RTS0045587,71
RTS0045588,51
RTS0045589,49
RTS0045590,46
RTS0045592,208
RTS0045593,198
RTS0045594,116
RTS0045595,153
RTS0045596,109
RTS0045597,94
RTS0045598,125
RTS0045599,108
RTS0045600,99
RTS0045601,45
RTS0045602,69
RTS0045603,36
RTS0045604,72
RTS0045606,78
RTS0045607,49
RTS0045608,66
RTS0045609,51
RTS0045610,62
RTS0045611,50
RTS0045612,48
RTS0045613,56
RTS0045614,46
RTS0045615,56
RTS0045616,41
RTS0045617,49
RTS0045618,47
RTS0045619,59
RTS0045620,47
RTS0045621,76
RTS0045622,69
RTS0045623,74
RTS0045624,53
RTS0045625,70
RTS0045626,22
RTS0045627,48
RTS0045628,61
RTS0045629,59
RTS0045630,50
RTS0045631,56
RTS0045632,58
RTS0045633,63
RTS0045634,56
RTS0045635,60
RTS0045636,72
RTS0045637,51
RTS0045638,55
RTS0045639,83
RTS0045640,46
RTS0045641,62
RTS0045642,55
RTS0045643,45
RTS0045644,40
RTS0045645,51
RTS0045646,56
RTS0045647,51
RTS0045648,61
RTS0045649,75
RTS0045650,78
RTS0045651,47
RTS0045652,62
RTS0045653,60
RTS0045654,70
RTS0045655,63
RTS0045656,78
RTS0045657,72
RTS0045658,102
RTS0045659,74
RTS0045660,114
RTS0045661,93
RTS0045662,86
RTS0045663,87
RTS0045664,101
RTS0045665,120
RTS0045666,38
RTS0045667,54
RTS0045668,67
RTS0045669,57
RTS0045670,51
RTS0045671,44
RTS0045672,69
RTS0045673,48
RTS0045674,41
RTS0045675,60
RTS0045676,88
RTS0045677,81
RTS0045678,98
RTS0045679,73
RTS0045680,105
RTS0045681,59
RTS0045682,47
RTS0045683,42
RTS0045684,46
RTS0045685,67
RTS0045687,68
RTS0045688,80
RTS0045689,57
RTS0045690,66
RTS0045691,76
RTS0045692,51
RTS0045693,63
RTS0045694,61
RTS0045695,53
RTS0045696,76
RTS0045697,55
RTS0045698,69
RTS0045699,70
RTS0045700,64
RTS0045701,65
RTS0045702,68
RTS0045703,67
RTS0045704,69
RTS0045705,47
RTS0045706,70
RTS0045707,72
RTS0045708,72
RTS0045709,45
RTS0045710,63
RTS0045711,53
RTS0045712,72
RTS0045713,53
RTS0045714,79
RTS0045715,37
RTS0045716,131
RTS0045717,67
RTS0045718,53
RTS0045719,60
RTS0045720,71
RTS0045721,91
RTS0045722,71
RTS0045723,74
RTS0045724,86
RTS0045725,52
RTS0045726,65
RTS0045727,90
RTS0045728,63
RTS0045729,55
RTS0045730,64
RTS0045731,78
RTS0045732,73
RTS0045733,68
RTS0045734,78
RTS0045735,68
RTS0045736,182
RTS0045737,237
RTS0045738,250
RTS0045739,283
RTS0045740,182
RTS0045741,90
RTS0045742,84
RTS0045743,76
RTS0045744,90
RTS0045745,86
RTS0045746,97
RTS0045747,106
RTS0045748,112
RTS0045749,61
RTS0045750,60
RTS0045751,105
RTS0045752,62
RTS0045753,84
RTS0045754,94
RTS0045755,97
RTS0045756,85
RTS0045757,77
RTS0045758,105
RTS0045759,83
RTS0045760,69
RTS0045761,68
RTS0045762,67
RTS0045763,107
RTS0045764,77
RTS0045765,65
RTS0045766,69
RTS0045767,51
RTS0045768,62
RTS0045769,60
RTS0045770,66
RTS0045771,56
RTS0045772,75
RTS0045773,99
RTS0045774,61
RTS0045775,88
RTS0045776,78
RTS0045777,50
RTS0045778,59
RTS0045779,51
RTS0045780,70
RTS0045781,85
RTS0045782,81
RTS0045783,69
RTS0045784,87
RTS0045785,101
RTS0045786,58
RTS0045787,83
RTS0045788,84
RTS0045789,71
RTS0045790,49
RTS0045791,66
RTS0045792,74
RTS0045793,66
RTS0045794,59
RTS0045795,43
RTS0045796,70
RTS0045797,39
RTS0045798,48
RTS0045799,51
RTS0045800,67
RTS0045801,50
RTS0045802,53
RTS0045803,63
RTS0045804,39
RTS0045805,61
RTS0045806,72
RTS0045807,80
RTS0045808,65
RTS0045809,72
RTS0045810,47
RTS0045811,48
RTS0045812,48
RTS0045813,54
RTS0045814,80
RTS0045815,47
RTS0045816,62
RTS0045817,59
RTS0045818,68
RTS0045819,67
RTS0045820,64
RTS0045821,91
RTS0045822,82
RTS0045823,77
RTS0045824,88
RTS0045825,59
RTS0045826,128
RTS0045827,130
RTS0045828,78
RTS0045829,170
RTS0045830,105
RTS0045831,72
RTS0045832,76
RTS0045833,81
RTS0045834,65
RTS0045835,75
RTS0045836,167
RTS0045837,159
RTS0045838,136
RTS0045840,99
RTS0045841,125
RTS0045842,96
RTS0045843,79
RTS0045844,71
RTS0045845,77
RTS0045846,285
RTS0045848,102
RTS0045849,387
RTS0045851,51
RTS0045852,60
RTS0045853,74
RTS0045854,80
RTS0045855,56
RTS0045856,60
RTS0045857,59
RTS0045858,48
RTS0045859,61
RTS0045860,45
RTS0045861,66
RTS0045862,76
RTS0045863,95
RTS0045864,137
RTS0045865,91
RTS0045866,117
RTS0045867,57
RTS0045868,59
RTS0045869,58
RTS0045870,58
RTS0045871,46
RTS0045872,55
RTS0045873,69
RTS0045874,62
RTS0045875,51
RTS0045876,50
RTS0045877,43
RTS0045878,47
RTS0045879,68
RTS0045880,43
RTS0045881,49
RTS0045882,97
RTS0045883,74
RTS0045884,52
RTS0045885,2
RTS0045886,81
RTS0045887,80
RTS0045888,48
RTS0045889,52
RTS0045890,52
RTS0045891,62
RTS0045892,61
RTS0045893,56
RTS0045894,67
RTS0045895,62
RTS0045896,69
RTS0045897,53
RTS0045898,59
RTS0045899,64
RTS0045900,87
RTS0045901,57
RTS0045902,59
RTS0045903,63
RTS0045904,56
RTS0045905,61
RTS0045906,63
RTS0045907,58
RTS0045908,45
RTS0045909,40
RTS0045910,46
RTS0045911,56
RTS0045912,52
RTS0045913,47
RTS0045914,48
RTS0045915,52
RTS0045916,68
RTS0045917,52
RTS0045918,58
RTS0045919,49
RTS0045920,69
RTS0045921,59
RTS0045922,49
RTS0045923,53
RTS0045924,71
RTS0045925,59
RTS0045926,79
RTS0045927,66
RTS0045928,54
RTS0045929,75
RTS0045930,101
RTS0045931,107
RTS0045932,61
RTS0045933,61
RTS0045935,48
RTS0045939,80
RTS0045940,60
RTS0045941,46
RTS0045942,60
RTS0045943,67
RTS0045944,56
RTS0045945,41
RTS0045946,50
RTS0045947,72
RTS0045948,60
RTS0045949,52
RTS0045950,67
RTS0045951,54
RTS0045952,56
RTS0045953,63
RTS0045954,85
RTS0045955,55
RTS0045956,65
RTS0045957,52
RTS0045958,63
RTS0045959,70
RTS0045960,44
RTS0045961,53
RTS0045962,50
RTS0045963,59
RTS0045964,65
RTS0045965,61
RTS0045966,49
RTS0045967,44
RTS0045968,46
RTS0045969,76
RTS0045970,75
RTS0045971,62
RTS0045972,63
RTS0045973,44
RTS0045974,54
RTS0045975,72
RTS0045976,53
RTS0045977,48
RTS0045978,55
RTS0045979,73
RTS0045980,61
RTS0045981,89
RTS0045982,73
RTS0045983,77
RTS0045984,70
RTS0045985,60
RTS0045986,44
RTS0045987,79
RTS0045988,75
RTS0045989,54
RTS0045990,55
RTS0045991,71
RTS0045992,51
RTS0045993,68
RTS0045994,53
RTS0045995,44
RTS0045996,49
RTS0045997,62
RTS0045998,62
RTS0045999,61
RTS0046000,42
RTS0046001,58
RTS0046002,57
RTS0046003,56
RTS0046004,67
RTS0046005,102
RTS0046006,68
RTS0046007,77
RTS0046008,62
RTS0046009,88
RTS0046010,53
RTS0046011,53
RTS0046012,52
RTS0046013,69
RTS0046014,56
RTS0046015,61
RTS0046016,59
RTS0046017,46
RTS0046018,51
RTS0046019,46
RTS0046020,90
RTS0046021,79
RTS0046022,71
RTS0046023,54
RTS0046024,53
RTS0046025,49
RTS0046026,75
RTS0046027,73
RTS0046028,45
RTS0046029,54
RTS0046030,47
RTS0046031,56
RTS0046032,50
RTS0046033,50
RTS0046034,59
RTS0046035,55
RTS0046036,69
RTS0046037,41
RTS0046038,54
RTS0046039,52
RTS0046040,49
RTS0046041,59
RTS0046042,49
RTS0046043,55
RTS0046044,61
RTS0046045,46
RTS0046046,50
RTS0046047,38
RTS0046048,69
RTS0046049,85
RTS0046050,62
RTS0046051,105
RTS0046052,95
RTS0046053,101
RTS0046054,98
RTS0046055,92
RTS0046056,58
RTS0046057,76
RTS0046058,71
RTS0046059,90
RTS0046060,86
RTS0046061,89
RTS0046062,66
RTS0046063,84
RTS0046064,67
RTS0046065,56
RTS0046066,76
RTS0046067,69
RTS0046068,51
RTS0046069,54
RTS0046070,46
RTS0046071,77
RTS0046072,54
RTS0046073,50
RTS0046074,63
RTS0046075,49
RTS0046076,61
RTS0046077,63
RTS0046078,64
RTS0046079,70
RTS0046080,58
RTS0046081,27
RTS0046082,96
RTS0046083,55
RTS0046084,90
RTS0046085,74
RTS0046086,73
RTS0046087,62
RTS0046088,77
RTS0046089,45
RTS0046090,47
RTS0046091,44
RTS0046092,83
RTS0046093,79
RTS0046094,46
RTS0046095,65
RTS0046096,61
RTS0046097,51
RTS0046098,60
RTS0046099,45
RTS0046100,56
RTS0046101,62
RTS0046102,62
RTS0046103,46
RTS0046104,72
RTS0046105,53
RTS0046106,54
RTS0046107,44
RTS0046108,49
RTS0046109,63
RTS0046110,56
RTS0046111,59
RTS0046112,70
RTS0046113,58
RTS0046114,52
RTS0046115,99
RTS0046116,91
RTS0046117,99
RTS0046119,47
RTS0046121,70
RTS0046122,89
RTS0046123,79
RTS0046124,43
RTS0046125,51
RTS0046126,40
RTS0046127,54
RTS0046128,95
RTS0046129,64
RTS0046130,57
RTS0046131,50
RTS0046132,63
RTS0046133,85
RTS0046134,80
RTS0046135,49
RTS0046136,99
RTS0046137,127
RTS0046138,60
RTS0046140,131
RTS0046141,69
RTS0046142,85
RTS0046143,79
RTS0046144,132
RTS0046145,66
RTS0046146,45
RTS0046147,56
RTS0046148,60
RTS0046149,38
RTS0046150,44
RTS0046152,52
RTS0046153,70
RTS0046154,53
RTS0046155,69
RTS0046156,49
RTS0046157,57
RTS0046158,53
RTS0046159,60
RTS0046160,59
RTS0046161,50
RTS0046162,51
RTS0046163,53
RTS0046164,91
RTS0046165,76
RTS0046166,73
RTS0046167,84
RTS0046168,61
RTS0046169,36
RTS0046170,54
RTS0046171,41
RTS0046172,47
RTS0046173,27
RTS0046174,53
RTS0046175,75
RTS0046176,62
RTS0046177,50
RTS0046178,62
RTS0046179,35
RTS0046180,60
RTS0046181,57
RTS0046182,42
RTS0046183,88
RTS0046184,78
RTS0046185,65
RTS0046186,38
RTS0046187,58
RTS0046188,79
RTS0046191,54
RTS0046193,33
RTS0046194,61
RTS0046195,55
RTS0046196,64
RTS0046197,47
RTS0046198,55
RTS0046199,66
RTS0046200,67
RTS0046201,75
RTS0046202,65
RTS0046203,52
RTS0046204,46
RTS0046205,60
RTS0046206,77
RTS0046207,83
RTS0046208,48
RTS0046209,59
RTS0046210,46
RTS0046211,43
RTS0046212,64
RTS0046213,122
RTS0046214,104
RTS0046215,81
RTS0046216,98
RTS0046217,106
RTS0046218,60
RTS0046219,40
RTS0046220,49
RTS0046221,59
RTS0046222,57
RTS0046223,50
RTS0046224,38
RTS0046225,81
RTS0046226,54
RTS0046227,85
RTS0046228,53
RTS0046229,52
RTS0046230,63
RTS0046231,28
RTS0046232,63
RTS0046233,50
RTS0046234,60
RTS0046235,43
RTS0046236,52
RTS0046237,85
RTS0046238,59
RTS0046239,46
RTS0046240,39
RTS0046241,42
RTS0046242,47
RTS0046243,36
RTS0046244,63
RTS0046245,39
RTS0046246,43
RTS0046247,37
RTS0046248,66
RTS0046249,56
RTS0046250,61
RTS0046251,63
RTS0046252,70
RTS0046253,62
RTS0046254,78
RTS0046255,57
RTS0046256,59
RTS0046257,51
RTS0046258,44
RTS0046259,68
RTS0046260,56
RTS0046261,67
RTS0046262,69
RTS0046263,53
RTS0046264,55
RTS0046265,40
RTS0046266,71
RTS0046267,46
RTS0046268,65
RTS0046269,50
RTS0046270,58
RTS0046271,63
RTS0046272,64
RTS0046273,44
RTS0046274,61
RTS0046275,41
RTS0046276,47
RTS0046277,62
RTS0046278,63
RTS0046279,62
RTS0046280,45
RTS0046281,63
RTS0046282,54
RTS0046283,67
RTS0046284,61
RTS0046285,49
RTS0046286,45
RTS0046287,59
RTS0046288,58
RTS0046289,87
RTS0046290,53
RTS0046291,73
RTS0046292,76
RTS0046293,66
RTS0046294,47
RTS0046295,78
RTS0046296,44
RTS0046297,51
RTS0046298,66
RTS0046299,31
RTS0046300,56
RTS0046301,77
RTS0046302,49
RTS0046303,53
RTS0046304,37
RTS0046305,46
RTS0046306,48
RTS0046307,69
RTS0046308,60
RTS0046309,62
RTS0046310,48
RTS0046311,58
RTS0046312,49
RTS0046313,52
RTS0046314,76
RTS0046315,39
RTS0046316,49
RTS0046317,51
RTS0046318,65
RTS0046319,71
RTS0046320,74
RTS0046321,100
RTS0046322,77
RTS0046323,85
RTS0046324,61
RTS0046325,65
RTS0046326,59
RTS0046327,44
RTS0046328,82
RTS0046329,85
RTS0046330,63
RTS0046331,94
RTS0046332,50
RTS0046333,99
RTS0046334,92
RTS0046335,113
RTS0046336,111
RTS0046342,38
RTS0046343,56
RTS0046344,59
RTS0046345,33
RTS0046346,43
RTS0046347,157
RTS0046348,207
RTS0046349,141
RTS0046350,64
RTS0046351,51
RTS0046352,77
RTS0046353,70
RTS0046354,55
RTS0046355,51
RTS0046356,65
RTS0046357,51
RTS0046358,43
RTS0046359,58
RTS0046360,69
RTS0046361,44
RTS0046362,62
RTS0046363,65
RTS0046364,61
RTS0046365,44
RTS0046366,39
RTS0046367,37
RTS0046368,74
RTS0046369,72
RTS0046370,50
RTS0046371,78
RTS0046372,50
RTS0046373,42
RTS0046374,50
RTS0046375,33
RTS0046376,53
RTS0046377,39
RTS0046378,65
RTS0046379,54
RTS0046380,52
RTS0046381,55
RTS0046382,51
RTS0046383,53
RTS0046384,56
RTS0046385,52
RTS0046386,57
RTS0046387,45
RTS0046388,46
RTS0046389,64
RTS0046390,68
RTS0046391,41
RTS0046392,46
RTS0046393,36
RTS0046394,63
RTS0046395,47
RTS0046396,48
RTS0046397,53
RTS0046398,53
RTS0046399,67
RTS0046400,61
RTS0046401,70
RTS0046402,48
RTS0046403,60
RTS0046404,69
RTS0046405,66
RTS0046406,73
RTS0046407,59
RTS0046408,56
RTS0046409,69
RTS0046410,99
RTS0046411,91
RTS0046412,89
RTS0046413,133
RTS0046414,396
RTS0046415,166
RTS0046416,66
RTS0046417,113
RTS0046418,69
RTS0046419,54
RTS0046420,45
RTS0046421,70
RTS0046422,71
RTS0046423,45
RTS0046424,52
RTS0046425,66
RTS0046426,40
RTS0046427,54
RTS0046428,63
RTS0046429,42
RTS0046430,50
RTS0046431,55
RTS0046432,118
RTS0046433,94
RTS0046434,91
RTS0046435,108
RTS0046439,78
RTS0046440,78
RTS0046441,89
RTS0046442,66
RTS0046443,91
RTS0046444,86
RTS0046445,56
RTS0046446,26
RTS0046447,56
RTS0046448,52
RTS0046449,69
RTS0046450,101
RTS0046451,65
RTS0046452,60
RTS0046453,70
RTS0046454,87
RTS0046455,65
RTS0046456,49
RTS0046457,62
RTS0046458,75
RTS0046459,88
RTS0046460,113
RTS0046461,81
RTS0046462,110
RTS0046463,66
RTS0046464,49
RTS0046466,38
RTS0046468,63
RTS0046469,45
RTS0046470,64
RTS0046471,53
RTS0046472,53
RTS0046473,65
RTS0046474,38
RTS0046475,56
RTS0046476,51
RTS0046477,55
RTS0046478,52
RTS0046479,46
RTS0046480,64
RTS0046481,67
RTS0046482,51
RTS0046483,61
RTS0046484,45
RTS0046485,48
RTS0046486,61
RTS0046487,64
RTS0046488,64
RTS0046489,66
RTS0046490,53
RTS0046491,64
RTS0046492,62
RTS0046493,54
RTS0046494,52
RTS0046495,46
RTS0046496,89
RTS0046497,75
RTS0046498,52
RTS0046499,94
RTS0046500,104
RTS0046501,82
RTS0046502,49
RTS0046503,104
RTS0046504,62
RTS0046505,35
RTS0046506,57
RTS0046507,44
RTS0046508,44
RTS0046509,42
RTS0046510,46
RTS0046511,34
RTS0046512,72
RTS0046513,65
RTS0046514,50
RTS0046515,44
RTS0046516,60
RTS0046517,55
RTS0046518,30
RTS0046519,45
RTS0046520,72
RTS0046521,76
RTS0046522,51
RTS0046524,62
RTS0046525,53
RTS0046526,111
RTS0046527,75
RTS0046528,65
RTS0046529,55
RTS0046530,44
RTS0046531,61
RTS0046532,71
RTS0046533,59
RTS0046534,79
RTS0046535,52
RTS0046536,61
RTS0046537,67
RTS0046538,74
RTS0046539,60
RTS0046540,62
RTS0046541,53
RTS0046542,72
RTS0046543,88
RTS0046544,62
RTS0046545,78
RTS0046546,64
RTS0046548,53
RTS0046549,97
RTS0046550,41
RTS0046551,61
RTS0046552,84
RTS0046553,93
RTS0046554,54
RTS0046555,45
RTS0046556,61
RTS0046557,55
RTS0046558,43
RTS0046559,57
RTS0046560,56
RTS0046561,52
RTS0046562,56
RTS0046563,46
RTS0046564,54
RTS0046565,63
RTS0046566,52
RTS0046567,73
RTS0046568,60
RTS0046569,66
RTS0046570,71
RTS0046571,74
RTS0046572,43
RTS0046573,61
RTS0046574,74
RTS0046575,69
RTS0046577,64
RTS0046578,65
RTS0046580,67
RTS0046581,73
RTS0046582,73
RTS0046583,60
RTS0046584,63
RTS0046585,72
RTS0046586,54
RTS0046587,76
RTS0046588,50
RTS0046589,49
RTS0046590,69
RTS0046591,62
RTS0046592,58
RTS0046593,64
RTS0046594,89
RTS0046595,62
RTS0046596,53
RTS0046597,61
RTS0046598,85
RTS0046599,70
RTS0046600,87
RTS0046601,138
RTS0046602,88
RTS0046603,80
RTS0046604,76
RTS0046605,71
RTS0046606,84
RTS0046607,79
RTS0046608,146
RTS0046609,86
RTS0046610,38
RTS0046611,63
RTS0046612,58
RTS0046613,44
RTS0046614,81
RTS0046615,51
RTS0046616,61
RTS0046617,68
RTS0046618,60
RTS0046619,65
RTS0046620,64
RTS0046621,81
RTS0046622,132
RTS0046623,65
RTS0046624,57
RTS0046625,54
RTS0046626,56
RTS0046627,64
RTS0046628,99
RTS0046629,77
RTS0046630,63
RTS0046631,76
RTS0046632,85
RTS0046633,73
RTS0046634,67
RTS0046635,61
RTS0046636,72
RTS0046637,69
RTS0046638,56
RTS0046639,47
RTS0046640,55
RTS0046641,60
RTS0046642,63
RTS0046643,58
RTS0046644,69
RTS0046645,61
RTS0046646,44
RTS0046647,67
RTS0046648,67
RTS0046649,75
RTS0046650,63
RTS0046651,50
RTS0046652,66
RTS0046653,101
RTS0046654,58
RTS0046655,70
RTS0046656,60
RTS0046657,52
RTS0046658,68
RTS0046659,76
RTS0046660,46
RTS0046661,60
RTS0046662,44
RTS0046663,69
RTS0046664,46
RTS0046665,64
RTS0046666,50
RTS0046667,81
RTS0046668,73
RTS0046669,65
RTS0046670,42
RTS0046671,45
RTS0046672,63
RTS0046673,47
RTS0046674,59
RTS0046675,52
RTS0046676,52
RTS0046677,52
RTS0046678,58
RTS0046679,33
RTS0046680,51
RTS0046681,54
RTS0046682,53
RTS0046683,40
RTS0046684,35
RTS0046685,48
RTS0046686,43
RTS0046687,60
RTS0046688,57
RTS0046689,46
RTS0046690,43
RTS0046691,57
RTS0046692,48
RTS0046693,61
RTS0046694,71
RTS0046695,54
RTS0046696,76
RTS0046697,70
RTS0046698,78
RTS0046699,53
RTS0046700,73
RTS0046701,76
RTS0046702,59
RTS0046703,281
RTS0046704,521
RTS0046705,338
RTS0046706,157
RTS0046707,245
RTS0046708,295
RTS0046709,62
RTS0046710,79
RTS0046711,77
RTS0046712,86
RTS0046713,50
RTS0046714,100
RTS0046715,41
RTS0046716,80
RTS0046717,116
RTS0046718,47
RTS0046719,49
RTS0046720,78
RTS0046721,51
RTS0046722,76
RTS0046723,64
RTS0046724,54
RTS0046725,49
RTS0046726,64
RTS0046727,69
RTS0046728,54
RTS0046729,62
RTS0046730,59
RTS0046731,58
RTS0046732,59
RTS0046733,63
RTS0046734,53
RTS0046735,52
RTS0046736,53
RTS0046737,68
RTS0046738,52
RTS0046739,40
RTS0046740,80
RTS0046741,60
RTS0046742,43
RTS0046743,70
RTS0046744,64
RTS0046745,122
RTS0046746,54
RTS0046747,75
RTS0046748,84
RTS0046749,70
RTS0046750,68
RTS0046751,71
RTS0046752,66
RTS0046753,55
RTS0046754,65
RTS0046755,60
RTS0046756,72
RTS0046757,60
RTS0046758,54
RTS0046759,126
RTS0046760,105
RTS0046761,90
RTS0046763,106
RTS0046764,63
RTS0046765,42
RTS0046766,40
RTS0046767,70
RTS0046768,95
RTS0046769,144
RTS0046770,110
RTS0046771,54
RTS0046772,73
RTS0046773,52
RTS0046774,60
RTS0046775,74
RTS0046777,59
RTS0046778,66
RTS0046779,69
RTS0046780,75
RTS0046781,69
RTS0046782,46
RTS0046783,65
RTS0046784,41
RTS0046785,71
RTS0046790,75
RTS0046791,66
RTS0046792,68
RTS0046793,44
RTS0046794,74
RTS0046795,60
RTS0046796,56
RTS0046797,51
RTS0046798,55
RTS0046799,76
RTS0046800,50
RTS0046801,117
RTS0046802,120
RTS0046803,60
RTS0046804,63
RTS0046805,48
RTS0046806,55
RTS0046807,37
RTS0046808,47
RTS0046809,46
RTS0046810,48
RTS0046811,32
RTS0046812,56
RTS0046813,43
RTS0046814,54
RTS0046815,87
RTS0046816,52
RTS0046817,55
RTS0046818,44
RTS0046819,86
RTS0046820,101
RTS0046821,40
RTS0046822,52
RTS0046823,41
RTS0046824,84
RTS0046825,65
RTS0046826,46
RTS0046827,59
RTS0046828,49
RTS0046829,61
RTS0046830,57
RTS0046831,67
RTS0046832,85
RTS0046833,32
RTS0046835,39
RTS0046836,202
RTS0046837,175
RTS0046838,130
RTS0046839,386
RTS0046840,46
RTS0046841,50
RTS0046842,112
RTS0046843,99
RTS0046846,87
RTS0046849,64
RTS0046850,82
RTS0046851,100
RTS0046852,62
RTS0046853,98
RTS0046854,50
RTS0046855,54
RTS0046856,50
RTS0046857,54
RTS0046858,79
RTS0046859,71
RTS0046860,72
RTS0046861,45
RTS0046862,60
RTS0046863,52
RTS0046864,85
RTS0046866,49
RTS0046867,58
RTS0046868,51
RTS0046869,113
RTS0046870,116
RTS0046871,45
RTS0046872,86
RTS0046873,62
RTS0046874,42
RTS0046875,56
RTS0046876,60
RTS0046877,68
RTS0046878,45
RTS0046879,77
RTS0046880,79
RTS0046881,69
RTS0046882,71
RTS0046885,58
RTS0046886,65
RTS0046887,36
RTS0046889,46
RTS0046890,63
RTS0046891,70
RTS0046892,41
RTS0046893,73
RTS0046894,66
RTS0046895,46
RTS0046897,93
RTS0046898,44
RTS0046899,139
RTS0046900,98
RTS0046902,56
RTS0046903,99
RTS0046904,70
RTS0046905,46
RTS0046906,72
RTS0046907,104
RTS0046908,51
RTS0046909,69
RTS0046910,42
RTS0046911,81
RTS0046912,79
RTS0046913,69
RTS0046914,48
RTS0046915,60
RTS0046916,55
RTS0046918,424
RTS0046919,408
RTS0046920,240
RTS0046921,74
RTS0046922,57
RTS0046923,78
RTS0046924,198
RTS0046925,44
RTS0046926,76
RTS0046927,51
RTS0046928,56
RTS0046929,58
RTS0046930,58
RTS0046931,55
RTS0046933,60
RTS0046934,67
RTS0046935,51
RTS0046936,68
RTS0046937,61
RTS0046938,105
RTS0046939,46
RTS0046940,72
RTS0046941,44
RTS0046942,64
RTS0046943,69
RTS0046944,52
RTS0046946,110
RTS0046947,41
RTS0046948,46
RTS0046949,62
RTS0046950,33
RTS0046951,57
RTS0046952,48
RTS0046954,45
RTS0046955,52
RTS0046956,70
RTS0046957,71
RTS0046958,72
RTS0046959,63
RTS0046960,52
RTS0046961,63
RTS0046962,336
RTS0046963,56
RTS0046965,118
RTS0046966,84
RTS0046967,85
RTS0046968,51
RTS0047054,57
RTS0047055,63
RTS0047056,50
RTS0047057,51
RTS0047058,61
RTS0047060,80
RTS0047061,74
RTS0047062,68
RTS0047063,83
RTS0047064,100
RTS0047065,111
RTS0047066,96
RTS0047067,93
RTS0047068,70
RTS0047069,75
RTS0047070,73
RTS0047071,90
RTS0047072,104
RTS0047073,88
RTS0047074,86
RTS0047075,72
RTS0047076,73
RTS0047077,78
RTS0047078,70
RTS0047079,53
RTS0047080,89
RTS0047081,73
RTS0047082,85
RTS0047083,77
RTS0047084,68
RTS0047085,32
RTS0047086,74
RTS0047087,61
RTS0047088,50
RTS0047089,68
RTS0047091,50
RTS0047092,64
RTS0047093,50
RTS0047094,66
RTS0047095,59
RTS0047096,69
RTS0047097,58
RTS0047098,40
RTS0047099,54
RTS0047100,62
RTS0047101,68
RTS0047102,61
RTS0047103,82
RTS0047104,49
RTS0047105,96
RTS0047106,122
RTS0047107,93
RTS0047108,157
RTS0047109,108
RTS0047110,72
RTS0047111,53
RTS0047112,59
RTS0047113,131
RTS0047114,54
RTS0047115,71
RTS0047116,98
RTS0047117,133
RTS0047118,111
RTS0047119,95
RTS0047120,61
RTS0047121,38
RTS0047122,75
RTS0047123,73
RTS0047124,79
RTS0047125,75
RTS0047126,86
RTS0047127,109
RTS0047128,55
RTS0047129,62
RTS0047130,68
RTS0047131,88
RTS0047132,86
RTS0047133,88
RTS0047134,62
RTS0047135,76
RTS0047136,77
RTS0047137,78
RTS0047138,76
RTS0047139,36
RTS0047140,44
RTS0047141,64
RTS0047142,54
RTS0047143,67
RTS0047144,58
RTS0047145,82
RTS0047146,43
RTS0047147,57
RTS0047148,50
RTS0047149,59
RTS0047150,81
RTS0047151,78
RTS0047152,83
RTS0047153,49
RTS0047154,93
RTS0047156,61
RTS0047157,64
RTS0047158,59
RTS0047159,57
RTS0047160,46
RTS0047165,134
RTS0047166,45
RTS0047167,41
RTS0047168,44
RTS0047169,52
RTS0047170,42
RTS0047171,70
RTS0047172,64
RTS0047173,93
RTS0047174,100
RTS0047175,42
RTS0047176,45
RTS0047177,60
RTS0047178,70
RTS0047179,56
RTS0047180,52
RTS0047181,64
RTS0047182,66
RTS0047183,65
RTS0047184,65
RTS0047185,60
RTS0047186,60
RTS0047187,48
RTS0047188,58
RTS0047189,56
RTS0047190,62
RTS0047191,60
RTS0047192,72
RTS0047193,59
RTS0047194,74
RTS0047195,77
RTS0047196,63
RTS0047197,65
RTS0047198,65
RTS0047199,55
RTS0047200,70
RTS0047201,64
RTS0047202,56
RTS0047203,59
RTS0047204,57
RTS0047205,61
RTS0047206,57
RTS0047207,64
RTS0047208,322
RTS0047209,259
RTS0047210,390
RTS0047211,288
RTS0047212,120
RTS0047213,63
RTS0047214,60
RTS0047215,57
RTS0047216,51
RTS0047217,42
RTS0047218,91
RTS0047219,108
RTS0047220,57
RTS0047221,106
RTS0047222,92
RTS0047223,116
RTS0047225,193
RTS0047226,124
RTS0047229,45
RTS0047230,55
RTS0047231,77
RTS0047232,79
RTS0047233,47
RTS0047234,56
RTS0047235,52
RTS0047236,42
RTS0047237,68
RTS0047238,35
RTS0047239,83
RTS0047240,60
RTS0047241,55
RTS0047242,48
RTS0047243,80
RTS0047244,50
RTS0047245,50
RTS0047246,33
RTS0047247,50
RTS0047248,32
RTS0047249,60
RTS0047250,92
RTS0047252,90
RTS0047253,45
RTS0047254,79
RTS0047255,67
RTS0047256,76
RTS0047257,91
RTS0047258,66
RTS0047259,86
RTS0047260,104
RTS0047261,71
RTS0047262,60
RTS0047263,99
RTS0047264,68
RTS0047266,77
RTS0047267,143
RTS0047268,85
RTS0047269,105
RTS0047270,123
RTS0047271,110
RTS0047272,97
RTS0047273,67
RTS0047274,63
RTS0047276,50
RTS0047277,119
RTS0047278,105
RTS0047279,99
RTS0047280,72
RTS0047281,83
RTS0047282,71
RTS0047283,71
RTS0047284,61
RTS0047290,106
RTS0047291,208
RTS0047292,133
RTS0047293,99
RTS0047294,161
RTS0047295,36
RTS0047296,62
RTS0047297,78
RTS0047298,44
RTS0047299,64
RTS0047300,31
RTS0047301,67
RTS0047302,34
RTS0047303,57
RTS0047304,65
RTS0047305,68
RTS0047306,71
RTS0047307,98
RTS0047308,64
RTS0047309,58
RTS0047310,98
RTS0047311,77
RTS0047312,64
RTS0047313,77
RTS0047314,53
RTS0047315,87
RTS0047316,119
RTS0047317,100
RTS0047318,84
RTS0047319,61
RTS0047320,90
RTS0047321,77
RTS0047322,56
RTS0047323,84
RTS0047324,64
RTS0047325,79
RTS0047326,72
RTS0047327,81
RTS0047328,67
RTS0047329,50
RTS0047331,84
RTS0047332,94
RTS0047333,73
RTS0047334,58
RTS0047335,79
RTS0047336,71
RTS0047337,57
RTS0047338,89
RTS0047339,68
RTS0047340,102
RTS0047341,106
RTS0047342,93
RTS0047343,76
RTS0047344,97
RTS0047345,55
RTS0047346,38
RTS0047348,94
RTS0047349,65
RTS0047350,107
RTS0047351,94
RTS0047352,174
RTS0047353,83
RTS0047354,79
RTS0047356,50
RTS0047357,57
RTS0047358,31
RTS0047359,86
RTS0047360,51
RTS0047361,46
RTS0047362,69
RTS0047363,72
RTS0047364,50
RTS0047365,58
RTS0047366,62
RTS0047367,53
RTS0047368,56
RTS0047369,67
RTS0047370,77
RTS0047373,58
RTS0047374,66
RTS0047375,56
RTS0047376,68
RTS0047377,85
RTS0047378,75
RTS0047379,98
RTS0047380,78
RTS0047381,49
RTS0047382,68
RTS0047383,72
RTS0047384,67
RTS0047385,58
RTS0047386,98
RTS0047387,63
RTS0047388,83
RTS0047389,78
RTS0047390,76
RTS0047391,78
RTS0047392,50
RTS0047393,61
RTS0047394,59
RTS0047395,49
RTS0047396,63
RTS0047397,63
RTS0047398,53
RTS0047399,58
RTS0047400,55
RTS0047401,71
RTS0047402,67
RTS0047403,58
RTS0047404,56
RTS0047405,94
RTS0047406,75
RTS0047407,73
RTS0047408,64
RTS0047409,107
RTS0047410,101
RTS0047411,99
RTS0047412,100
RTS0047413,70
RTS0047414,92
RTS0047415,79
RTS0047417,54
RTS0047418,64
RTS0047419,58
RTS0047420,79
RTS0047421,49
RTS0047422,68
RTS0047423,50
RTS0047424,56
RTS0047425,71
RTS0047426,79
RTS0047427,75
RTS0047428,108
RTS0047429,69
RTS0047430,98
RTS0047431,54
RTS0047432,71
RTS0047433,57
RTS0047434,69
RTS0047435,92
RTS0047436,57
RTS0047437,44
RTS0047438,47
RTS0047439,54
RTS0047440,43
RTS0047441,114
RTS0047442,89
RTS0047445,103
RTS0047446,79
RTS0047447,67
RTS0047448,52
RTS0047449,48
RTS0047450,60
RTS0047451,46
RTS0047452,60
RTS0047453,31
RTS0047454,61
RTS0047455,54
RTS0047456,42
RTS0047457,60
RTS0047458,62
RTS0047459,62
RTS0047460,77
RTS0047461,66
RTS0047462,81
RTS0047463,65
RTS0047464,59
RTS0047465,51
RTS0047466,81
RTS0047467,66
RTS0047468,79
RTS0047469,54
RTS0047471,65
RTS0047472,52
RTS0047473,63
RTS0047474,52
RTS0047475,32
RTS0047476,82
RTS0047477,96
RTS0047479,79
RTS0047480,87
RTS0047481,90
RTS0047482,57
RTS0047483,53
RTS0047484,72
RTS0047485,65
RTS0047486,56
RTS0047487,45
RTS0047488,72
RTS0047489,55
RTS0047490,43
RTS0047491,45
RTS0047492,83
RTS0047493,66
RTS0047494,91
RTS0047495,62
RTS0047496,68
RTS0047497,93
RTS0047498,80
RTS0047499,80
RTS0047500,68
RTS0047501,81
RTS0047502,54
RTS0047503,50
RTS0047504,92
RTS0047505,49
RTS0047506,84
RTS0047507,92
RTS0047508,51
RTS0047509,54
RTS0047510,64
RTS0047511,56
RTS0047512,83
RTS0047513,54
RTS0047514,50
RTS0047515,95
RTS0047516,72
RTS0047517,77
RTS0047518,87
RTS0047520,74
RTS0047521,70
RTS0047522,71
RTS0047523,69
RTS0047524,53
RTS0047525,63
RTS0047526,68
RTS0047527,52
RTS0047528,51
RTS0047529,55
RTS0047530,70
RTS0047531,84
RTS0047532,65
RTS0047533,36
RTS0047534,52
RTS0047535,81
RTS0047536,62
RTS0047537,64
RTS0047538,112
RTS0047540,89
RTS0047541,94
RTS0047543,51
RTS0047544,76
RTS0047545,76
RTS0047546,74
RTS0047547,59
RTS0047548,102
RTS0047549,79
RTS0047550,67
RTS0047551,62
RTS0047552,64
RTS0047553,46
RTS0047558,50
RTS0047559,78
RTS0047560,43
RTS0047561,75
RTS0047562,58
RTS0047563,74
RTS0047564,66
RTS0047565,52
RTS0047566,73
RTS0047567,58
RTS0047568,66
RTS0047569,71
RTS0047570,60
RTS0047571,34
RTS0047572,59
RTS0047573,51
RTS0047574,62
RTS0047575,58
RTS0047576,53
RTS0047577,60
RTS0047578,56
RTS0047579,62
RTS0047580,63
RTS0047581,72
RTS0047582,63
RTS0047583,35
RTS0047584,45
RTS0047585,47
RTS0047586,52
RTS0047587,45
RTS0047588,58
RTS0047590,80
RTS0047591,45
RTS0047592,47
RTS0047593,53
RTS0047594,64
RTS0047595,62
RTS0047596,78
RTS0047597,49
RTS0047598,68
RTS0047599,50
RTS0047600,52
RTS0047601,129
RTS0047602,88
RTS0047603,59
RTS0047604,68
RTS0047606,50
RTS0047613,77
RTS0047614,74
RTS0047615,40
RTS0047616,74
RTS0047617,84
RTS0047618,49
RTS0047619,47
RTS0047620,35
RTS0047621,47
RTS0047622,39
RTS0047624,45
RTS0047625,45
RTS0047626,81
RTS0047627,53
RTS0047628,56
RTS0047629,50
RTS0047630,29
RTS0047631,47
RTS0047632,74
RTS0047633,38
RTS0047634,42
RTS0047635,37
RTS0047636,44
RTS0047637,61
RTS0047638,47
RTS0047639,49
RTS0047640,53
RTS0047641,38
RTS0047642,32
RTS0047643,31
RTS0047644,47
RTS0047645,27
RTS0047646,60
RTS0047647,46
RTS0047648,69
RTS0047649,44
RTS0047650,38
RTS0047651,38
RTS0047652,36
RTS0047653,42
RTS0047654,41
RTS0047656,59
RTS0047657,65
RTS0047658,47
RTS0047659,25
RTS0047660,30
RTS0047661,64
RTS0047662,66
RTS0047663,32
RTS0047664,43
RTS0047665,39
RTS0047666,37
RTS0047667,52
RTS0047668,44
RTS0047669,41
RTS0047670,61
RTS0047672,54
RTS0047673,55
RTS0047674,59
RTS0047675,48
RTS0047676,35
RTS0047677,44
RTS0047678,51
RTS0047679,44
RTS0047680,76
RTS0047681,47
RTS0047682,61
RTS0047684,41
RTS0047685,35
RTS0047686,44
RTS0047687,60
RTS0047688,52
RTS0047689,66
RTS0047691,52
RTS0047692,43
RTS0047693,53
RTS0047694,60
RTS0047695,49
RTS0047696,42
RTS0047697,56
RTS0047698,54
RTS0047699,52
RTS0047700,43
RTS0047701,75
RTS0047702,71
RTS0047703,74
RTS0047704,54
RTS0047705,46
RTS0047706,50
RTS0047707,61
RTS0047708,282
RTS0047709,238
RTS0047710,95
RTS0047711,85
RTS0047712,93
RTS0047713,73
RTS0047714,115
RTS0047715,89
RTS0047716,95
RTS0047717,90
RTS0047718,64
RTS0047720,37
RTS0047721,51
RTS0047722,67
RTS0047723,89
RTS0047724,89
RTS0047725,98
RTS0047726,72
RTS0047727,80
RTS0047728,79
RTS0047729,40
RTS0047730,75
RTS0047731,58
RTS0047732,54
RTS0047733,74
RTS0047734,61
RTS0047735,67
RTS0047736,96
RTS0047737,64
RTS0047738,44
RTS0047739,99
RTS0047740,75
RTS0047741,111
RTS0047742,94
RTS0047743,78
RTS0047744,125
RTS0047745,114
RTS0047746,64
RTS0047747,86
RTS0047748,68
RTS0047749,77
RTS0047750,52
RTS0047752,38
RTS0047753,66
RTS0047754,83
RTS0047755,111
RTS0047756,83
RTS0047757,75
RTS0047758,78
RTS0047759,51
RTS0047760,51
RTS0047761,64
RTS0047762,61
RTS0047763,62
RTS0047764,63
RTS0047765,71
RTS0047766,104
RTS0047767,49
RTS0047768,60
RTS0047769,50
RTS0047770,67
RTS0047771,55
RTS0047772,65
RTS0047773,78
RTS0047774,77
RTS0047775,46
RTS0047776,65
RTS0047777,56
RTS0047778,51
RTS0047779,48
RTS0047780,65
RTS0047781,89
RTS0047782,85
RTS0047783,64
RTS0047784,65
RTS0047785,73
RTS0047786,91
RTS0047787,76
RTS0047788,54
RTS0047789,61
RTS0047790,64
RTS0047791,71
RTS0047792,54
RTS0047793,64
RTS0047794,53
RTS0047795,43
RTS0047796,59
RTS0047797,77
RTS0047798,47
RTS0047799,67
RTS0047800,49
RTS0047801,135
RTS0047802,123
RTS0047803,78
RTS0047804,55
RTS0047805,63
RTS0047806,65
RTS0047807,65
RTS0047808,232
RTS0047809,60
RTS0047810,78
RTS0047811,64
RTS0047812,41
RTS0047813,72
RTS0047814,67
RTS0047816,55
RTS0047817,60
RTS0047818,50
RTS0047819,38
RTS0047820,52
RTS0047821,66
RTS0047822,62
RTS0047823,66
RTS0047824,46
RTS0047825,87
RTS0047826,56
RTS0047827,51
RTS0047828,57
RTS0047829,57
RTS0047830,53
RTS0047831,54
RTS0047832,47
RTS0047833,58
RTS0047834,51
RTS0047835,80
RTS0047836,103
RTS0047837,58
RTS0047838,89
RTS0047839,62
RTS0047840,70
RTS0047841,62
RTS0047842,46
RTS0047843,60
RTS0047844,44
RTS0047845,56
RTS0047846,59
RTS0047847,64
RTS0047848,51
RTS0047849,70
RTS0047850,61
RTS0047851,67
RTS0047852,47
RTS0047853,59
RTS0047854,60
RTS0047855,49
RTS0047856,81
RTS0047857,49
RTS0047858,54
RTS0047859,41
RTS0047860,62
RTS0047861,41
RTS0047862,39
RTS0047863,45
RTS0047864,58
RTS0047865,54
RTS0047866,80
RTS0047867,45
RTS0047868,68
RTS0047869,57
RTS0047870,76
RTS0047871,63
RTS0047872,80
RTS0047873,69
RTS0047874,65
RTS0047875,69
RTS0047876,31
RTS0047877,50
RTS0047878,49
RTS0047879,70
RTS0047880,69
RTS0047881,59
RTS0047882,58
RTS0047883,88
RTS0047884,65
RTS0047885,52
RTS0047886,35
RTS0047890,191
RTS0047891,134
RTS0047892,61
RTS0047893,68
RTS0047894,60
RTS0047895,88
RTS0047896,61
RTS0047897,62
RTS0047898,62
RTS0047899,46
RTS0047900,97
RTS0047901,43
RTS0047902,111
RTS0047903,59
RTS0047904,63
RTS0047905,70
RTS0047906,61
RTS0047907,124
RTS0047908,102
RTS0047909,137
RTS0047910,59
RTS0047912,59
RTS0047913,63
RTS0047914,66
RTS0047915,51
RTS0047916,70
RTS0047917,42
RTS0047919,35
RTS0047920,90
RTS0047921,103
RTS0047924,57
RTS0047925,62
RTS0047926,49
RTS0047927,72
RTS0047928,71
RTS0047929,59
RTS0047930,71
RTS0047931,53
RTS0047932,56
RTS0047933,65
RTS0047934,52
RTS0047935,86
RTS0047936,65
RTS0047937,57
RTS0047938,50
RTS0047939,57
RTS0047940,97
RTS0047941,57
RTS0047942,75
RTS0047943,52
RTS0047944,71
RTS0047945,69
RTS0047946,68
RTS0047947,64
RTS0047948,38
RTS0047949,50
RTS0047950,54
RTS0047951,58
RTS0047952,76
RTS0047953,95
RTS0047954,51
RTS0047956,51
RTS0047957,59
RTS0047958,71
RTS0047959,61
RTS0047960,59
RTS0047961,48
RTS0047963,57
RTS0047964,64
RTS0047965,63
RTS0047966,49
RTS0047967,65
RTS0047968,93
RTS0047969,57
RTS0047970,53
RTS0047972,64
RTS0047973,52
RTS0047974,70
RTS0047975,52
RTS0047976,91
RTS0047977,56
RTS0047978,64
RTS0047979,61
RTS0047980,43
RTS0047981,83
RTS0047982,36
RTS0047985,146
RTS0047986,53
RTS0047987,77
RTS0047988,91
RTS0047990,56
RTS0047991,80
RTS0047992,61
RTS0047993,51
RTS0047994,56
RTS0047995,58
RTS0047996,51
RTS0047997,68
RTS0047998,81
RTS0047999,55
RTS0048000,70
RTS0048001,57
RTS0048003,104
RTS0048005,58
RTS0048006,50
RTS0048008,47
RTS0048009,53
RTS0048012,77
RTS0048013,48
RTS0048014,56
RTS0048015,79
RTS0048016,79
RTS0048017,74
RTS0048018,42
RTS0048019,86
RTS0048020,79
RTS0048021,53
RTS0048022,68
RTS0048023,59
RTS0048024,61
RTS0048026,57
RTS0048027,90
RTS0048028,65
RTS0048029,25
RTS0048030,54
RTS0048031,48
RTS0048032,95
RTS0048033,52
RTS0048034,59
RTS0048035,58
RTS0048036,59
RTS0048037,49
RTS0048038,146
RTS0048040,54
RTS0048041,55
RTS0048042,62
RTS0048043,53
RTS0048044,40
RTS0048045,78
RTS0048046,63
RTS0048047,50
RTS0048048,60
RTS0048049,49
RTS0048050,47
RTS0048051,87
RTS0048052,82
RTS0048053,55
RTS0048054,63
RTS0048055,60
RTS0048056,68
RTS0048057,43
RTS0048058,46
RTS0048059,82
RTS0048060,69
RTS0048061,64
RTS0048062,51
RTS0048063,60
RTS0048064,75
RTS0048065,52
RTS0048066,47
RTS0048067,51
RTS0048068,83
RTS0048069,48
RTS0048070,61
RTS0048071,72
RTS0048072,46
RTS0048073,48
RTS0048074,39
RTS0048076,52
RTS0048077,67
RTS0048078,74
RTS0048079,68
RTS0048080,61
RTS0048081,81
RTS0048082,60
RTS0048084,52
RTS0048085,73
RTS0048086,47
RTS0048087,104
RTS0048088,52
RTS0048089,58
RTS0048090,82
RTS0048091,66
RTS0048092,59
RTS0048093,100
RTS0048094,43
RTS0048096,90
RTS0048097,59
RTS0048098,1397
RTS0048099,674
RTS0048100,656
RTS0048101,480
RTS0048102,697
RTS0048104,45
RTS0048105,66
RTS0048106,54
RTS0048107,61
RTS0048108,88
RTS0048109,36
RTS0048110,54
RTS0048111,32
RTS0048112,58
RTS0048113,51
RTS0048114,61
RTS0048115,70
RTS0048116,59
RTS0048117,59
RTS0048118,86
RTS0048120,56
RTS0048126,39
RTS0048127,72
RTS0048129,123
RTS0048130,63
RTS0048131,90
RTS0048132,113
RTS0048133,49
RTS0048134,92
RTS0048135,113
RTS0048136,40
RTS0048138,65
RTS0048139,67
RTS0048140,68
RTS0048141,67
RTS0048142,87
RTS0048144,58
RTS0048145,93
RTS0048146,87
RTS0048147,51
RTS0048148,52
RTS0048149,58
RTS0048150,63
RTS0048151,50
RTS0048152,54
RTS0048153,63
RTS0048154,49
RTS0048155,61
RTS0048156,86
RTS0048158,61
RTS0048159,66
RTS0048160,1485
RTS0048161,2207
RTS0048162,67
RTS0048163,62
RTS0048164,664
RTS0048165,131
RTS0048166,64
RTS0048167,66
RTS0048168,67
RTS0048169,70
RTS0048170,53
RTS0048171,78
RTS0048172,66
RTS0048173,55
RTS0048175,73
RTS0048176,59
RTS0048177,53
RTS0048178,51
RTS0048179,65
RTS0048180,47
RTS0048181,98
RTS0048182,66
RTS0048183,87
RTS0048184,80
RTS0048185,97
RTS0048186,61
RTS0048188,75
RTS0048189,123
RTS0048190,68
RTS0048191,81
RTS0048192,85
RTS0048193,66
RTS0048194,73
RTS0048195,58
RTS0048196,63
RTS0048197,78
RTS0048198,74
RTS0048200,74
RTS0048201,70
RTS0048202,67
RTS0048203,55
RTS0048204,68
RTS0048205,79
RTS0048207,38
RTS0048208,68
RTS0048209,75
RTS0048210,76
RTS0048211,68
RTS0048212,56
RTS0048213,83
RTS0048214,64
RTS0048215,75
RTS0048216,78
RTS0048217,59
RTS0048218,85
RTS0048219,75
RTS0048220,62
RTS0048221,78
RTS0048222,68
RTS0048223,54
RTS0048224,56
RTS0048225,70
RTS0048226,66
RTS0048227,73
RTS0048228,53
RTS0048229,61
RTS0048230,56
RTS0048231,50
RTS0048232,70
RTS0048233,58
RTS0048234,56
RTS0048235,70
RTS0048236,54
RTS0048237,50
RTS0048238,61
RTS0048239,76
RTS0048240,72
RTS0048241,63
RTS0048242,91
RTS0048243,77
RTS0048244,69
RTS0048245,80
RTS0048246,77
RTS0049343,97
RTS0049344,154
RTS0049345,95
RTS0049346,46
RTS0049347,78
RTS0049348,73
RTS0049349,50
RTS0049350,58
RTS0049351,45
RTS0049352,53
RTS0049353,54
RTS0049354,47
RTS0049355,42
RTS0049356,68
RTS0049357,51
RTS0049358,40
RTS0049359,46
RTS0049360,88
RTS0049361,58
RTS0049362,49
RTS0049363,71
RTS0049364,56
RTS0049365,65
RTS0049366,102
RTS0049367,121
RTS0049368,81
RTS0049369,49
RTS0049370,42
RTS0049371,69
RTS0049372,63
RTS0049373,154
RTS0049374,186
RTS0049375,140
RTS0049376,117
RTS0049377,134
RTS0049378,90
RTS0049379,68
RTS0049380,104
RTS0049381,95
RTS0049382,63
RTS0049383,68
RTS0049384,46
RTS0049385,54
RTS0049386,67
RTS0049387,69
RTS0049388,53
RTS0049389,60
RTS0049390,423
RTS0049391,489
RTS0049392,410
RTS0049393,588
RTS0049394,210
RTS0049395,121
RTS0049396,132
RTS0049397,114
RTS0049398,152
RTS0049399,121
RTS0049400,72
RTS0049401,68
RTS0049402,73
RTS0049403,46
RTS0049404,75
RTS0049405,66
RTS0049406,52
RTS0049407,67
RTS0049408,65
RTS0049409,70
RTS0049410,53
RTS0049411,76
RTS0049412,52
RTS0049413,43
RTS0049414,77
RTS0049415,84
RTS0049416,80
RTS0049417,58
RTS0049418,80
RTS0049419,64
RTS0049420,47
RTS0049421,63
RTS0049422,59
RTS0049423,62
RTS0049424,87
RTS0049425,63
RTS0049426,96
RTS0049427,82
RTS0049428,41
RTS0049429,71
RTS0049430,77
RTS0049431,51
RTS0049432,79
RTS0049433,59
RTS0049434,55
RTS0049435,54
RTS0049436,52
RTS0049437,93
RTS0049438,56
RTS0049439,47
RTS0049440,59
RTS0049441,74
RTS0049442,66
RTS0049443,61
RTS0049444,104
RTS0049445,52
RTS0049446,66
RTS0049447,85
RTS0049448,58
RTS0049449,85
RTS0049450,78
RTS0049451,112
RTS0049452,58
RTS0049453,81
RTS0049454,50
RTS0049455,44
RTS0049456,80
RTS0049457,85
RTS0049458,68
RTS0049459,86
RTS0049460,91
RTS0049461,124
RTS0049462,119
RTS0049463,61
RTS0049464,61
RTS0049465,33
RTS0049466,47
RTS0049467,48
RTS0049468,65
RTS0049469,62
RTS0049470,77
RTS0049471,97
RTS0049472,84
RTS0049473,179
RTS0049474,62
RTS0049475,61
RTS0049476,70
RTS0049477,60
RTS0049478,85
RTS0049479,1245
RTS0049480,100
RTS0049481,28
RTS0049482,38
RTS0049483,66
RTS0049484,70
RTS0049485,75
RTS0997079,52
RTS0997080,129
RTS0997081,43
RTS0997082,80
RTS0997083,79
RTS0997084,84
RTS0997085,89
RTS0997086,90
RTS0997087,58
RTS0997088,16660
RTS0997089,1955
RTS0997090,66
RTS0997091,43
RTS0997092,45
RTS0997093,32
RTS0997094,3
RTS0997095,31
RTS0997096,46
RTS0997097,20
RTS0997098,39
RTS0997099,39
RTS0997100,49
RTS0997101,30
RTS0997102,22
RTS0997103,20
RTS0997104,38
RTS0997105,27
RTS0997106,49
RTS0997107,32
RTS0997108,35
RTS0997109,27
RTS0997110,37
RTS0997111,27
RTS0997112,42
RTS0997113,30
RTS0997114,33
RTS0997115,32
RTS0997116,31
RTS0997117,51
RTS0997118,44
RTS0997119,18
RTS0997120,37
RTS0997121,55
RTS0997122,80
RTS0997123,91
RTS0997124,46
RTS0997125,81
RTS0997126,123
RTS0997127,150
RTS0997128,112
RTS0997129,153
RTS0997130,55
</Code_Summary>
