# Supplementary material for: Spatial meta-transcriptomics reveal associations of intratumor bacteria burden with lung cancer cells showing a distinct oncogenic signature
Source: J Immunother Cancer. 2022 Jul 6;10(7):e004698. doi: 10.1136/jitc-2022-004698 (PMC9260850; doi:10.1136/jitc-2022-004698)
Supplement: Supplementary data [file jitc-2022-004698supp009.zip › DSP-1001250002848-E-A04.dcc]

<Header>
FileVersion,0.02
SoftwareVersion,"GeoMx_NGS_Pipeline_ 2.0.0"
Date,2020-6-15
</Header>

<Scan_Attributes>
ID,DSP-1001250002848-E-A04
Plate_ID,1001250002848
Well,A04
</Scan_Attributes>

<NGS_Processing_Attributes>
SeqSetId,
tamperedIni,No
Raw,3245723
Trimmed,3229879
Stitched,3209566
Aligned,3152639
umiQ30,0.9921
rtsQ30,0.9916
</NGS_Processing_Attributes>


<Code_Summary>
RTS0039454,47
RTS0039455,40
RTS0039456,41
RTS0039457,76
RTS0039458,39
RTS0039459,22
RTS0039460,15
RTS0039461,29
RTS0039462,23
RTS0039463,18
RTS0039464,21
RTS0039465,40
RTS0039466,35
RTS0039467,81
RTS0039468,35
RTS0039469,140
RTS0039470,223
RTS0039471,244
RTS0039472,306
RTS0039473,197
RTS0039474,451
RTS0039475,292
RTS0039476,331
RTS0039477,509
RTS0039478,587
RTS0039479,29
RTS0039480,22
RTS0039481,14
RTS0039482,27
RTS0039483,27
RTS0039484,27
RTS0039485,38
RTS0039486,28
RTS0039487,16
RTS0039488,36
RTS0039489,35
RTS0039490,38
RTS0039491,42
RTS0039492,18
RTS0039493,45
RTS0039494,26
RTS0039495,35
RTS0039496,26
RTS0039497,20
RTS0039498,24
RTS0039499,250
RTS0039500,227
RTS0039501,196
RTS0039502,257
RTS0039503,252
RTS0039504,30
RTS0039505,38
RTS0039506,34
RTS0039507,72
RTS0039508,214
RTS0039509,102
RTS0039510,311
RTS0039511,176
RTS0039512,147
RTS0039513,163
RTS0039514,224
RTS0039515,233
RTS0039516,25
RTS0039517,23
RTS0039518,21
RTS0039519,17
RTS0039520,18
RTS0039521,35
RTS0039522,41
RTS0039523,25
RTS0039524,37
RTS0039525,52
RTS0039526,36
RTS0039527,43
RTS0039528,28
RTS0039529,35
RTS0039530,36
RTS0039531,32
RTS0039532,31
RTS0039533,38
RTS0039534,20
RTS0039535,20
RTS0039536,20
RTS0039537,27
RTS0039538,16
RTS0039539,20
RTS0039540,23
RTS0039541,33
RTS0039542,24
RTS0039543,34
RTS0039544,28
RTS0039545,31
RTS0039546,45
RTS0039547,35
RTS0039548,43
RTS0039549,54
RTS0039550,40
RTS0039551,35
RTS0039552,17
RTS0039553,31
RTS0039554,24
RTS0039555,26
RTS0039556,14
RTS0039557,22
RTS0039558,18
RTS0039559,22
RTS0039560,16
RTS0039561,16
RTS0039562,29
RTS0039563,21
RTS0039564,22
RTS0039565,33
RTS0039566,27
RTS0039567,24
RTS0039568,40
RTS0039569,41
RTS0039570,28
RTS0039571,20
RTS0039572,12
RTS0039573,21
RTS0039574,12
RTS0039575,8
RTS0039576,16
RTS0039577,27
RTS0039578,20
RTS0039579,26
RTS0039580,48
RTS0039581,62
RTS0039582,54
RTS0039583,67
RTS0039584,53
RTS0039585,48
RTS0039586,21
RTS0039587,26
RTS0039588,29
RTS0039589,38
RTS0039590,30
RTS0039591,27
RTS0039592,26
RTS0039593,21
RTS0039594,29
RTS0039595,25
RTS0039596,28
RTS0039597,29
RTS0039598,24
RTS0039599,24
RTS0039600,29
RTS0039601,21
RTS0039602,15
RTS0039603,7
RTS0039604,15
RTS0039605,18
RTS0039606,18
RTS0039607,21
RTS0039608,18
RTS0039609,23
RTS0039610,18
RTS0039611,41
RTS0039612,30
RTS0039613,31
RTS0039614,23
RTS0039615,17
RTS0039616,14
RTS0039617,13
RTS0039619,17
RTS0039620,15
RTS0039621,27
RTS0039622,14
RTS0039623,27
RTS0039624,26
RTS0039625,19
RTS0039626,17
RTS0039627,13
RTS0039628,21
RTS0039629,21
RTS0039630,15
RTS0039631,13
RTS0039632,14
RTS0039633,15
RTS0039634,24
RTS0039635,17
RTS0039636,15
RTS0039637,22
RTS0039638,28
RTS0039639,24
RTS0039640,13
RTS0039641,29
RTS0039642,41
RTS0039643,28
RTS0039644,21
RTS0039645,22
RTS0039646,29
RTS0039647,29
RTS0039648,25
RTS0039649,23
RTS0039650,26
RTS0039651,149
RTS0039652,135
RTS0039653,132
RTS0039654,116
RTS0039655,119
RTS0039656,83
RTS0039657,65
RTS0039658,60
RTS0039659,74
RTS0039660,54
RTS0039661,33
RTS0039662,14
RTS0039663,32
RTS0039664,34
RTS0039665,42
RTS0039666,24
RTS0039667,20
RTS0039668,25
RTS0039669,39
RTS0039670,26
RTS0039671,67
RTS0039672,72
RTS0039673,56
RTS0039674,60
RTS0039675,52
RTS0039676,22
RTS0039677,15
RTS0039678,11
RTS0039679,16
RTS0039680,10
RTS0039681,54
RTS0039682,57
RTS0039683,35
RTS0039684,44
RTS0039685,65
RTS0039686,49
RTS0039687,57
RTS0039688,60
RTS0039689,52
RTS0039690,30
RTS0039691,17
RTS0039692,21
RTS0039693,9
RTS0039694,37
RTS0039695,17
RTS0039696,15
RTS0039697,22
RTS0039698,18
RTS0039699,25
RTS0039700,27
RTS0039701,17
RTS0039702,38
RTS0039703,42
RTS0039704,39
RTS0039705,28
RTS0039706,29
RTS0039707,15
RTS0039708,20
RTS0039709,16
RTS0039710,25
RTS0039711,54
RTS0039712,71
RTS0039713,81
RTS0039714,51
RTS0039715,51
RTS0039716,29
RTS0039717,50
RTS0039718,17
RTS0039719,37
RTS0039720,125
RTS0039721,47
RTS0039722,32
RTS0039723,57
RTS0039724,46
RTS0039725,40
RTS0039726,57
RTS0039727,25
RTS0039728,35
RTS0039729,41
RTS0039730,30
RTS0039731,20
RTS0039732,27
RTS0039733,18
RTS0039734,21
RTS0039735,24
RTS0039736,39
RTS0039737,45
RTS0039738,21
RTS0039739,45
RTS0039740,21
RTS0039741,33
RTS0039742,44
RTS0039743,43
RTS0039744,37
RTS0039745,36
RTS0039746,34
RTS0039747,33
RTS0039749,33
RTS0039750,37
RTS0039751,22
RTS0039752,14
RTS0039753,32
RTS0039754,11
RTS0039755,19
RTS0039756,32
RTS0039757,23
RTS0039758,35
RTS0039759,20
RTS0039760,20
RTS0039761,56
RTS0039762,43
RTS0039763,43
RTS0039764,41
RTS0039765,38
RTS0039766,42
RTS0039767,52
RTS0039768,52
RTS0039769,32
RTS0039770,92
RTS0039771,77
RTS0039772,129
RTS0039773,92
RTS0039774,103
RTS0039775,125
RTS0039776,35
RTS0039777,31
RTS0039778,27
RTS0039779,36
RTS0039780,28
RTS0039781,70
RTS0039782,56
RTS0039783,53
RTS0039784,60
RTS0039785,74
RTS0039786,25
RTS0039787,19
RTS0039788,31
RTS0039789,30
RTS0039790,47
RTS0039791,71
RTS0039792,45
RTS0039793,45
RTS0039794,66
RTS0039795,40
RTS0039796,30
RTS0039797,36
RTS0039798,36
RTS0039799,41
RTS0039800,30
RTS0039801,25
RTS0039802,24
RTS0039803,36
RTS0039804,30
RTS0039805,27
RTS0039806,26
RTS0039807,10
RTS0039808,21
RTS0039809,20
RTS0039810,20
RTS0039811,28
RTS0039812,28
RTS0039813,26
RTS0039814,38
RTS0039815,29
RTS0039816,24
RTS0039817,34
RTS0039818,25
RTS0039819,28
RTS0039820,19
RTS0039821,24
RTS0039822,27
RTS0039823,42
RTS0039824,29
RTS0039825,38
RTS0039826,18
RTS0039827,33
RTS0039828,18
RTS0039829,38
RTS0039830,17
RTS0039831,25
RTS0039832,39
RTS0039833,29
RTS0039834,42
RTS0039835,27
RTS0039836,49
RTS0039838,24
RTS0039839,42
RTS0039840,36
RTS0039841,32
RTS0039842,46
RTS0039843,31
RTS0039844,70
RTS0039845,41
RTS0039846,26
RTS0039847,22
RTS0039848,11
RTS0039849,17
RTS0039850,25
RTS0039851,44
RTS0039852,44
RTS0039853,34
RTS0039854,28
RTS0039855,51
RTS0039856,22
RTS0039857,20
RTS0039858,14
RTS0039859,37
RTS0039860,12
RTS0039861,35
RTS0039862,21
RTS0039863,22
RTS0039864,32
RTS0039865,20
RTS0039866,96
RTS0039867,124
RTS0039868,63
RTS0039869,124
RTS0039870,122
RTS0039871,38
RTS0039872,39
RTS0039873,28
RTS0039874,34
RTS0039875,29
RTS0039876,63
RTS0039877,55
RTS0039878,65
RTS0039879,51
RTS0039880,29
RTS0039881,26
RTS0039882,17
RTS0039883,11
RTS0039884,23
RTS0039885,23
RTS0039886,31
RTS0039887,37
RTS0039888,50
RTS0039890,41
RTS0039891,33
RTS0039892,15
RTS0039893,25
RTS0039894,19
RTS0039895,23
RTS0039896,18
RTS0039897,12
RTS0039898,27
RTS0039899,18
RTS0039900,25
RTS0039901,20
RTS0039902,29
RTS0039903,19
RTS0039904,19
RTS0039905,18
RTS0039906,25
RTS0039907,34
RTS0039908,27
RTS0039909,14
RTS0039910,14
RTS0039911,18
RTS0039912,27
RTS0039913,26
RTS0039914,25
RTS0039915,22
RTS0039916,21
RTS0039917,13
RTS0039918,27
RTS0039919,17
RTS0039920,14
RTS0039921,14
RTS0039922,29
RTS0039923,13
RTS0039924,23
RTS0039925,10
RTS0039926,43
RTS0039927,26
RTS0039928,42
RTS0039929,32
RTS0039930,57
RTS0039931,21
RTS0039932,21
RTS0039933,27
RTS0039934,21
RTS0039935,19
RTS0039936,18
RTS0039937,25
RTS0039938,30
RTS0039939,28
RTS0039940,23
RTS0039941,18
RTS0039942,26
RTS0039943,21
RTS0039944,23
RTS0039945,28
RTS0039946,64
RTS0039947,68
RTS0039948,108
RTS0039949,65
RTS0039950,83
RTS0039951,35
RTS0039952,28
RTS0039953,24
RTS0039954,21
RTS0039955,32
RTS0039956,88
RTS0039957,77
RTS0039958,89
RTS0039959,79
RTS0039960,130
RTS0039961,16
RTS0039962,18
RTS0039963,25
RTS0039964,33
RTS0039965,21
RTS0039966,19
RTS0039967,23
RTS0039968,15
RTS0039969,17
RTS0039970,18
RTS0039971,54
RTS0039972,37
RTS0039973,35
RTS0039974,43
RTS0039975,38
RTS0039976,25
RTS0039977,28
RTS0039978,46
RTS0039979,37
RTS0039980,29
RTS0039981,54
RTS0039982,65
RTS0039983,74
RTS0039984,39
RTS0039985,74
RTS0039986,83
RTS0039987,59
RTS0039988,50
RTS0039989,47
RTS0039990,43
RTS0039991,28
RTS0039992,25
RTS0039993,34
RTS0039994,20
RTS0039995,36
RTS0039996,159
RTS0039997,88
RTS0039998,117
RTS0039999,121
RTS0040000,142
RTS0040001,12
RTS0040002,19
RTS0040003,25
RTS0040004,19
RTS0040005,33
RTS0040006,23
RTS0040007,25
RTS0040008,16
RTS0040009,30
RTS0040010,19
RTS0040011,16
RTS0040012,22
RTS0040013,29
RTS0040014,16
RTS0040015,15
RTS0040016,23
RTS0040017,35
RTS0040018,22
RTS0040019,50
RTS0040020,42
RTS0040021,24
RTS0040022,22
RTS0040023,23
RTS0040024,19
RTS0040025,8
RTS0040026,48
RTS0040027,66
RTS0040028,69
RTS0040029,61
RTS0040030,85
RTS0040031,23
RTS0040032,22
RTS0040033,18
RTS0040034,23
RTS0040035,15
RTS0040036,17
RTS0040037,16
RTS0040038,27
RTS0040039,12
RTS0040040,16
RTS0040041,17
RTS0040042,20
RTS0040043,20
RTS0040044,28
RTS0040045,19
RTS0040046,18
RTS0040047,15
RTS0040048,30
RTS0040049,31
RTS0040050,13
RTS0040051,24
RTS0040052,23
RTS0040053,21
RTS0040054,24
RTS0040055,21
RTS0040056,29
RTS0040057,17
RTS0040058,21
RTS0040059,14
RTS0040060,23
RTS0040061,15
RTS0040062,25
RTS0040063,14
RTS0040064,30
RTS0040065,28
RTS0040066,20
RTS0040067,25
RTS0040068,28
RTS0040069,16
RTS0040070,12
RTS0040071,20
RTS0040072,21
RTS0040073,18
RTS0040074,19
RTS0040075,28
RTS0040076,24
RTS0040077,23
RTS0040078,21
RTS0040079,22
RTS0040080,26
RTS0040081,25
RTS0040082,14
RTS0040083,14
RTS0040084,22
RTS0040085,12
RTS0040086,13
RTS0040087,13
RTS0040088,24
RTS0040089,17
RTS0040090,19
RTS0040091,24
RTS0040092,22
RTS0040093,20
RTS0040094,22
RTS0040095,18
RTS0040096,17
RTS0040097,35
RTS0040098,25
RTS0040099,24
RTS0040100,26
RTS0040101,15
RTS0040102,15
RTS0040103,10
RTS0040104,20
RTS0040105,16
RTS0040106,25
RTS0040107,22
RTS0040108,28
RTS0040109,21
RTS0040110,28
RTS0040111,14
RTS0040112,19
RTS0040113,15
RTS0040114,11
RTS0040115,35
RTS0040116,99
RTS0040117,46
RTS0040118,55
RTS0040119,66
RTS0040120,58
RTS0040121,88
RTS0040122,64
RTS0040123,51
RTS0040124,47
RTS0040125,74
RTS0040126,24
RTS0040127,40
RTS0040128,32
RTS0040129,39
RTS0040130,38
RTS0040131,33
RTS0040132,8
RTS0040133,13
RTS0040134,24
RTS0040135,20
RTS0040136,32
RTS0040137,25
RTS0040138,33
RTS0040139,24
RTS0040140,21
RTS0040141,25
RTS0040142,35
RTS0040143,33
RTS0040144,23
RTS0040145,18
RTS0040146,71
RTS0040147,66
RTS0040148,55
RTS0040149,64
RTS0040150,62
RTS0040151,22
RTS0040152,35
RTS0040153,30
RTS0040154,25
RTS0040155,19
RTS0040156,52
RTS0040157,42
RTS0040158,44
RTS0040159,62
RTS0040160,69
RTS0040161,24
RTS0040162,17
RTS0040163,27
RTS0040164,9
RTS0040165,23
RTS0040166,15
RTS0040167,22
RTS0040168,17
RTS0040169,23
RTS0040170,18
RTS0040171,14
RTS0040172,31
RTS0040173,43
RTS0040174,17
RTS0040175,41
RTS0040176,19
RTS0040177,23
RTS0040178,16
RTS0040179,8
RTS0040180,32
RTS0040181,30
RTS0040182,22
RTS0040183,19
RTS0040184,19
RTS0040185,16
RTS0040186,35
RTS0040187,24
RTS0040188,28
RTS0040189,20
RTS0040190,24
RTS0040191,19
RTS0040192,14
RTS0040193,19
RTS0040194,20
RTS0040195,45
RTS0040196,24
RTS0040197,17
RTS0040198,14
RTS0040199,26
RTS0040200,9
RTS0040201,104
RTS0040202,66
RTS0040203,89
RTS0040204,87
RTS0040205,136
RTS0040206,54
RTS0040207,31
RTS0040208,33
RTS0040209,44
RTS0040210,53
RTS0040211,24
RTS0040212,27
RTS0040213,16
RTS0040214,26
RTS0040215,37
RTS0040216,28
RTS0040217,14
RTS0040218,28
RTS0040219,20
RTS0040220,17
RTS0040221,30
RTS0040222,38
RTS0040223,32
RTS0040224,20
RTS0040225,30
RTS0040226,41
RTS0040227,11
RTS0040228,27
RTS0040229,22
RTS0040230,25
RTS0040231,19
RTS0040232,27
RTS0040233,8
RTS0040234,21
RTS0040235,16
RTS0040236,57
RTS0040237,102
RTS0040238,61
RTS0040239,75
RTS0040240,76
RTS0040241,40
RTS0040242,48
RTS0040243,50
RTS0040244,47
RTS0040245,46
RTS0040246,25
RTS0040247,38
RTS0040248,29
RTS0040249,31
RTS0040250,44
RTS0040251,79
RTS0040252,74
RTS0040253,63
RTS0040254,51
RTS0040255,73
RTS0040256,22
RTS0040257,19
RTS0040258,14
RTS0040259,14
RTS0040260,22
RTS0040261,16
RTS0040262,20
RTS0040263,31
RTS0040264,24
RTS0040265,23
RTS0040266,18
RTS0040267,23
RTS0040268,13
RTS0040269,25
RTS0040270,15
RTS0040271,42
RTS0040272,34
RTS0040273,35
RTS0040274,42
RTS0040275,44
RTS0040276,50
RTS0040277,68
RTS0040278,113
RTS0040279,98
RTS0040280,72
RTS0040281,40
RTS0040282,25
RTS0040283,31
RTS0040284,32
RTS0040285,34
RTS0040286,19
RTS0040287,21
RTS0040288,18
RTS0040289,6
RTS0040290,30
RTS0040291,10
RTS0040292,22
RTS0040293,17
RTS0040294,19
RTS0040295,16
RTS0040296,27
RTS0040297,29
RTS0040298,15
RTS0040299,24
RTS0040300,22
RTS0040301,22
RTS0040302,14
RTS0040303,24
RTS0040304,14
RTS0040305,16
RTS0040306,21
RTS0040307,27
RTS0040308,18
RTS0040309,25
RTS0040310,22
RTS0040311,76
RTS0040312,92
RTS0040313,80
RTS0040314,81
RTS0040315,92
RTS0040316,29
RTS0040317,17
RTS0040318,11
RTS0040319,19
RTS0040320,20
RTS0040321,106
RTS0040322,98
RTS0040323,90
RTS0040324,67
RTS0040325,67
RTS0040326,26
RTS0040327,27
RTS0040328,35
RTS0040329,48
RTS0040330,35
RTS0040331,24
RTS0040332,17
RTS0040333,19
RTS0040334,21
RTS0040335,27
RTS0040336,62
RTS0040337,62
RTS0040338,29
RTS0040339,57
RTS0040340,40
RTS0040341,50
RTS0040342,33
RTS0040343,87
RTS0040344,65
RTS0040345,62
RTS0040346,22
RTS0040347,38
RTS0040348,22
RTS0040349,45
RTS0040350,20
RTS0040351,19
RTS0040352,30
RTS0040353,34
RTS0040354,17
RTS0040355,28
RTS0040356,24
RTS0040357,33
RTS0040358,22
RTS0040359,27
RTS0040360,28
RTS0040361,26
RTS0040363,21
RTS0040364,20
RTS0040365,26
RTS0040366,224
RTS0040367,198
RTS0040368,233
RTS0040369,134
RTS0040370,260
RTS0040371,56
RTS0040372,38
RTS0040373,30
RTS0040374,40
RTS0040375,20
RTS0040376,83
RTS0040377,90
RTS0040378,82
RTS0040379,74
RTS0040380,84
RTS0040381,28
RTS0040382,51
RTS0040383,18
RTS0040384,30
RTS0040385,14
RTS0040386,118
RTS0040387,121
RTS0040388,149
RTS0040389,123
RTS0040390,91
RTS0040391,93
RTS0040392,87
RTS0040393,73
RTS0040394,79
RTS0040395,82
RTS0040396,187
RTS0040397,210
RTS0040398,212
RTS0040399,202
RTS0040400,166
RTS0040401,58
RTS0040402,35
RTS0040403,39
RTS0040404,44
RTS0040405,28
RTS0040406,33
RTS0040407,27
RTS0040408,44
RTS0040409,31
RTS0040410,40
RTS0040411,113
RTS0040412,82
RTS0040413,80
RTS0040414,133
RTS0040415,92
RTS0040416,199
RTS0040417,111
RTS0040418,89
RTS0040419,184
RTS0040420,200
RTS0040421,61
RTS0040422,139
RTS0040423,150
RTS0040424,103
RTS0040425,69
RTS0040426,30
RTS0040428,89
RTS0040429,68
RTS0040430,81
RTS0040431,40
RTS0040432,21
RTS0040433,31
RTS0040434,31
RTS0040435,39
RTS0040436,101
RTS0040437,161
RTS0040438,267
RTS0040439,225
RTS0040440,231
RTS0040441,102
RTS0040442,72
RTS0040443,93
RTS0040444,70
RTS0040445,77
RTS0040446,73
RTS0040447,79
RTS0040448,57
RTS0040449,62
RTS0040450,39
RTS0040451,40
RTS0040452,41
RTS0040453,54
RTS0040454,34
RTS0040455,101
RTS0040456,88
RTS0040457,39
RTS0040458,29
RTS0040459,37
RTS0040460,72
RTS0040461,29
RTS0040462,29
RTS0040463,24
RTS0040464,26
RTS0040465,27
RTS0040466,18
RTS0040467,21
RTS0040468,32
RTS0040469,17
RTS0040470,13
RTS0040471,49
RTS0040472,36
RTS0040473,20
RTS0040474,27
RTS0040475,33
RTS0040476,21
RTS0040477,24
RTS0040478,24
RTS0040479,18
RTS0040480,16
RTS0040481,51
RTS0040482,53
RTS0040483,35
RTS0040484,60
RTS0040485,61
RTS0040486,21
RTS0040487,15
RTS0040488,22
RTS0040489,27
RTS0040490,15
RTS0040491,27
RTS0040492,29
RTS0040493,28
RTS0040494,31
RTS0040495,20
RTS0040496,24
RTS0040497,21
RTS0040498,22
RTS0040499,18
RTS0040500,24
RTS0040501,15
RTS0040502,18
RTS0040503,16
RTS0040504,17
RTS0040505,12
RTS0040506,20
RTS0040507,14
RTS0040508,21
RTS0040509,9
RTS0040510,4
RTS0040511,18
RTS0040512,20
RTS0040513,21
RTS0040514,19
RTS0040515,32
RTS0040516,23
RTS0040517,23
RTS0040518,17
RTS0040519,17
RTS0040520,21
RTS0040521,18
RTS0040522,25
RTS0040523,17
RTS0040524,10
RTS0040525,19
RTS0040526,45
RTS0040527,19
RTS0040528,28
RTS0040529,25
RTS0040530,32
RTS0040531,29
RTS0040532,41
RTS0040533,30
RTS0040534,26
RTS0040535,29
RTS0040536,44
RTS0040537,120
RTS0040538,73
RTS0040539,80
RTS0040540,80
RTS0040541,15
RTS0040542,12
RTS0040543,11
RTS0040544,13
RTS0040545,14
RTS0040546,21
RTS0040547,15
RTS0040548,17
RTS0040549,20
RTS0040550,21
RTS0040551,12
RTS0040552,15
RTS0040553,30
RTS0040554,13
RTS0040555,28
RTS0040556,29
RTS0040557,18
RTS0040558,24
RTS0040559,18
RTS0040560,21
RTS0040561,21
RTS0040562,17
RTS0040563,20
RTS0040564,16
RTS0040565,17
RTS0040566,16
RTS0040567,16
RTS0040568,15
RTS0040569,18
RTS0040570,21
RTS0040571,18
RTS0040572,15
RTS0040573,18
RTS0040574,29
RTS0040575,28
RTS0040576,25
RTS0040577,20
RTS0040578,16
RTS0040579,9
RTS0040580,18
RTS0040581,13
RTS0040582,23
RTS0040583,19
RTS0040584,17
RTS0040585,17
RTS0040586,30
RTS0040587,18
RTS0040588,34
RTS0040589,20
RTS0040590,21
RTS0040591,23
RTS0040592,24
RTS0040593,20
RTS0040594,19
RTS0040595,31
RTS0040596,35
RTS0040597,37
RTS0040598,20
RTS0040599,27
RTS0040600,34
RTS0040601,15
RTS0040602,26
RTS0040603,29
RTS0040604,36
RTS0040605,23
RTS0040606,22
RTS0040607,27
RTS0040608,21
RTS0040609,19
RTS0040610,27
RTS0040611,27
RTS0040612,21
RTS0040613,29
RTS0040614,33
RTS0040615,31
RTS0040616,27
RTS0040617,18
RTS0040618,19
RTS0040619,34
RTS0040620,25
RTS0040621,40
RTS0040622,40
RTS0040623,45
RTS0040624,23
RTS0040625,34
RTS0040626,13
RTS0040627,19
RTS0040628,22
RTS0040629,21
RTS0040630,17
RTS0040631,44
RTS0040632,31
RTS0040633,46
RTS0040634,57
RTS0040635,31
RTS0040636,29
RTS0040637,27
RTS0040638,36
RTS0040639,25
RTS0040640,24
RTS0040641,103
RTS0040642,123
RTS0040643,105
RTS0040644,126
RTS0040645,153
RTS0040646,20
RTS0040647,9
RTS0040648,29
RTS0040649,21
RTS0040650,16
RTS0040651,90
RTS0040652,40
RTS0040653,48
RTS0040654,61
RTS0040655,49
RTS0040656,39
RTS0040657,60
RTS0040658,38
RTS0040659,40
RTS0040660,29
RTS0040661,14
RTS0040662,9
RTS0040663,17
RTS0040664,14
RTS0040665,10
RTS0040666,23
RTS0040667,27
RTS0040668,17
RTS0040669,13
RTS0040670,12
RTS0040671,17
RTS0040672,23
RTS0040673,16
RTS0040674,11
RTS0040675,17
RTS0040676,19
RTS0040677,15
RTS0040678,27
RTS0040679,18
RTS0040680,36
RTS0040681,22
RTS0040682,40
RTS0040683,31
RTS0040684,36
RTS0040685,28
RTS0040686,16
RTS0040687,19
RTS0040688,16
RTS0040689,6
RTS0040690,17
RTS0040691,11
RTS0040692,17
RTS0040693,21
RTS0040694,19
RTS0040695,18
RTS0040696,15
RTS0040697,14
RTS0040698,10
RTS0040699,17
RTS0040700,18
RTS0040701,9
RTS0040702,18
RTS0040703,17
RTS0040704,23
RTS0040705,41
RTS0040706,19
RTS0040707,21
RTS0040708,21
RTS0040709,21
RTS0040710,23
RTS0040711,13
RTS0040712,18
RTS0040713,25
RTS0040714,22
RTS0040715,24
RTS0040716,14
RTS0040717,14
RTS0040718,18
RTS0040719,15
RTS0040720,30
RTS0040721,16
RTS0040722,12
RTS0040723,22
RTS0040724,17
RTS0040725,13
RTS0040726,32
RTS0040727,26
RTS0040728,20
RTS0040729,19
RTS0040730,23
RTS0040731,34
RTS0040732,17
RTS0040733,28
RTS0040734,26
RTS0040735,16
RTS0040736,82
RTS0040737,52
RTS0040738,52
RTS0040739,58
RTS0040740,78
RTS0040741,14
RTS0040742,14
RTS0040743,16
RTS0040744,28
RTS0040745,25
RTS0040746,33
RTS0040747,33
RTS0040748,18
RTS0040749,40
RTS0040750,27
RTS0040751,17
RTS0040752,27
RTS0040753,15
RTS0040754,12
RTS0040755,14
RTS0040756,20
RTS0040757,39
RTS0040758,18
RTS0040759,24
RTS0040760,39
RTS0040761,49
RTS0040762,58
RTS0040763,38
RTS0040764,40
RTS0040765,45
RTS0040766,52
RTS0040767,67
RTS0040768,53
RTS0040769,88
RTS0040770,48
RTS0040771,38
RTS0040772,47
RTS0040773,40
RTS0040774,57
RTS0040775,61
RTS0040776,11
RTS0040777,28
RTS0040778,13
RTS0040779,21
RTS0040780,18
RTS0040781,52
RTS0040782,68
RTS0040783,46
RTS0040784,52
RTS0040785,33
RTS0040786,19
RTS0040787,21
RTS0040788,16
RTS0040789,22
RTS0040790,15
RTS0040791,12
RTS0040792,24
RTS0040793,14
RTS0040794,17
RTS0040795,11
RTS0040796,42
RTS0040797,17
RTS0040798,24
RTS0040799,18
RTS0040800,13
RTS0040801,48
RTS0040802,51
RTS0040803,41
RTS0040804,28
RTS0040805,33
RTS0040806,16
RTS0040807,21
RTS0040808,22
RTS0040809,30
RTS0040810,23
RTS0040811,26
RTS0040812,11
RTS0040813,11
RTS0040814,15
RTS0040815,20
RTS0040816,28
RTS0040817,32
RTS0040818,36
RTS0040819,36
RTS0040820,34
RTS0040821,58
RTS0040822,41
RTS0040823,33
RTS0040824,45
RTS0040825,58
RTS0040826,38
RTS0040827,21
RTS0040828,21
RTS0040830,36
RTS0040831,18
RTS0040832,16
RTS0040833,28
RTS0040834,27
RTS0040836,152
RTS0040837,98
RTS0040838,137
RTS0040839,146
RTS0040840,86
RTS0040841,156
RTS0040842,228
RTS0040843,212
RTS0040844,174
RTS0040845,217
RTS0040846,25
RTS0040847,43
RTS0040848,22
RTS0040849,27
RTS0040850,38
RTS0040851,51
RTS0040852,31
RTS0040853,47
RTS0040854,70
RTS0040855,48
RTS0040856,25
RTS0040857,25
RTS0040858,28
RTS0040859,13
RTS0040860,23
RTS0040861,32
RTS0040862,20
RTS0040863,25
RTS0040864,24
RTS0040865,22
RTS0040866,74
RTS0040867,60
RTS0040868,106
RTS0040869,95
RTS0040870,106
RTS0040871,32
RTS0040872,31
RTS0040873,40
RTS0040874,60
RTS0040875,42
RTS0040876,16
RTS0040877,21
RTS0040878,17
RTS0040879,16
RTS0040880,24
RTS0040881,31
RTS0040882,31
RTS0040883,11
RTS0040884,38
RTS0040885,39
RTS0040886,109
RTS0040887,174
RTS0040888,260
RTS0040889,285
RTS0040890,232
RTS0040891,32
RTS0040892,43
RTS0040893,40
RTS0040894,47
RTS0040895,41
RTS0040896,19
RTS0040897,15
RTS0040898,15
RTS0040899,13
RTS0040900,21
RTS0040901,95
RTS0040902,89
RTS0040903,49
RTS0040904,78
RTS0040905,112
RTS0040906,58
RTS0040907,60
RTS0040908,75
RTS0040909,72
RTS0040910,58
RTS0040911,93
RTS0040912,82
RTS0040913,70
RTS0040914,79
RTS0040915,79
RTS0040916,19
RTS0040917,15
RTS0040918,22
RTS0040919,18
RTS0040920,18
RTS0040921,34
RTS0040922,25
RTS0040923,40
RTS0040924,36
RTS0040925,38
RTS0040926,21
RTS0040927,17
RTS0040928,16
RTS0040929,18
RTS0040930,27
RTS0040931,56
RTS0040932,35
RTS0040933,22
RTS0040934,33
RTS0040935,40
RTS0040936,45
RTS0040937,43
RTS0040938,25
RTS0040939,40
RTS0040940,33
RTS0040941,31
RTS0040942,17
RTS0040943,15
RTS0040944,29
RTS0040945,22
RTS0040946,77
RTS0040947,99
RTS0040948,99
RTS0040949,85
RTS0040950,87
RTS0040951,22
RTS0040952,13
RTS0040953,12
RTS0040954,31
RTS0040955,14
RTS0040956,40
RTS0040957,25
RTS0040958,28
RTS0040959,40
RTS0040960,29
RTS0040961,18
RTS0040962,19
RTS0040963,22
RTS0040964,23
RTS0040965,13
RTS0040966,26
RTS0040967,27
RTS0040968,21
RTS0040969,15
RTS0040970,20
RTS0040971,25
RTS0040972,32
RTS0040973,25
RTS0040974,29
RTS0040975,18
RTS0040976,20
RTS0040977,20
RTS0040978,17
RTS0040979,25
RTS0040980,23
RTS0040981,19
RTS0040982,19
RTS0040983,22
RTS0040984,20
RTS0040985,22
RTS0040986,46
RTS0040987,40
RTS0040988,28
RTS0040989,13
RTS0040990,14
RTS0040991,83
RTS0040992,46
RTS0040993,56
RTS0040994,69
RTS0040995,54
RTS0040996,31
RTS0040997,50
RTS0040998,27
RTS0040999,29
RTS0041000,30
RTS0041001,28
RTS0041002,34
RTS0041003,25
RTS0041004,34
RTS0041005,26
RTS0041006,27
RTS0041007,23
RTS0041008,36
RTS0041009,21
RTS0041010,21
RTS0041011,15
RTS0041012,15
RTS0041013,17
RTS0041014,28
RTS0041015,19
RTS0041016,26
RTS0041017,15
RTS0041018,18
RTS0041019,16
RTS0041020,13
RTS0041021,26
RTS0041022,24
RTS0041023,24
RTS0041024,26
RTS0041025,28
RTS0041026,23
RTS0041027,22
RTS0041028,34
RTS0041029,13
RTS0041030,16
RTS0041031,36
RTS0041032,42
RTS0041033,25
RTS0041034,44
RTS0041035,47
RTS0041036,19
RTS0041037,19
RTS0041038,24
RTS0041039,12
RTS0041040,32
RTS0041041,16
RTS0041042,22
RTS0041043,18
RTS0041044,11
RTS0041045,10
RTS0041046,112
RTS0041047,109
RTS0041048,88
RTS0041049,160
RTS0041050,126
RTS0041051,25
RTS0041052,18
RTS0041053,26
RTS0041054,21
RTS0041055,26
RTS0041056,28
RTS0041057,21
RTS0041058,36
RTS0041059,28
RTS0041060,42
RTS0041061,33
RTS0041062,37
RTS0041063,28
RTS0041064,26
RTS0041066,20
RTS0041067,20
RTS0041068,29
RTS0041069,24
RTS0041070,37
RTS0041071,19
RTS0041072,27
RTS0041073,26
RTS0041074,32
RTS0041075,34
RTS0041076,18
RTS0041077,23
RTS0041078,38
RTS0041079,20
RTS0041080,29
RTS0041081,26
RTS0041082,18
RTS0041083,17
RTS0041084,21
RTS0041085,17
RTS0041086,20
RTS0041087,20
RTS0041088,22
RTS0041089,19
RTS0041090,18
RTS0041091,19
RTS0041092,25
RTS0041093,18
RTS0041094,25
RTS0041095,20
RTS0041096,12
RTS0041097,28
RTS0041098,18
RTS0041099,12
RTS0041100,13
RTS0041101,25
RTS0041102,27
RTS0041103,12
RTS0041104,28
RTS0041105,30
RTS0041106,94
RTS0041107,111
RTS0041108,78
RTS0041109,99
RTS0041110,61
RTS0041111,37
RTS0041112,37
RTS0041113,35
RTS0041114,40
RTS0041115,42
RTS0041116,32
RTS0041117,47
RTS0041118,42
RTS0041119,30
RTS0041120,33
RTS0041121,32
RTS0041122,24
RTS0041123,25
RTS0041124,19
RTS0041125,26
RTS0041126,52
RTS0041127,86
RTS0041128,54
RTS0041129,44
RTS0041130,50
RTS0041131,43
RTS0041132,35
RTS0041133,44
RTS0041134,41
RTS0041135,54
RTS0041136,49
RTS0041137,44
RTS0041138,42
RTS0041139,51
RTS0041140,27
RTS0041141,42
RTS0041142,34
RTS0041143,26
RTS0041144,20
RTS0041145,31
RTS0041146,22
RTS0041147,5
RTS0041148,17
RTS0041149,25
RTS0041150,22
RTS0041151,19
RTS0041152,16
RTS0041153,22
RTS0041154,18
RTS0041155,20
RTS0041156,73
RTS0041157,37
RTS0041158,54
RTS0041159,39
RTS0041160,34
RTS0041161,18
RTS0041162,14
RTS0041163,20
RTS0041164,24
RTS0041165,14
RTS0041166,16
RTS0041167,25
RTS0041168,22
RTS0041169,18
RTS0041170,19
RTS0041171,22
RTS0041172,17
RTS0041173,19
RTS0041174,18
RTS0041175,26
RTS0041176,26
RTS0041177,32
RTS0041178,33
RTS0041179,21
RTS0041180,22
RTS0041181,25
RTS0041182,23
RTS0041183,21
RTS0041184,27
RTS0041185,24
RTS0041186,16
RTS0041187,19
RTS0041188,19
RTS0041189,21
RTS0041190,24
RTS0041191,55
RTS0041192,39
RTS0041193,40
RTS0041194,37
RTS0041195,34
RTS0041196,26
RTS0041197,28
RTS0041198,22
RTS0041199,18
RTS0041200,15
RTS0041201,12
RTS0041202,30
RTS0041203,32
RTS0041204,26
RTS0041205,20
RTS0041206,100
RTS0041207,235
RTS0041208,161
RTS0041209,194
RTS0041210,80
RTS0041211,33
RTS0041212,35
RTS0041213,50
RTS0041214,34
RTS0041215,25
RTS0041216,16
RTS0041217,22
RTS0041218,24
RTS0041219,23
RTS0041220,10
RTS0041221,27
RTS0041222,9
RTS0041223,11
RTS0041224,8
RTS0041225,20
RTS0041226,20
RTS0041227,21
RTS0041228,11
RTS0041229,41
RTS0041230,24
RTS0041231,138
RTS0041232,94
RTS0041233,128
RTS0041234,149
RTS0041235,114
RTS0041236,15
RTS0041237,21
RTS0041238,21
RTS0041239,15
RTS0041240,35
RTS0041241,19
RTS0041242,19
RTS0041243,22
RTS0041244,26
RTS0041246,39
RTS0041247,40
RTS0041248,32
RTS0041249,45
RTS0041250,55
RTS0041251,27
RTS0041252,24
RTS0041253,24
RTS0041254,26
RTS0041255,23
RTS0041256,27
RTS0041257,32
RTS0041258,18
RTS0041259,22
RTS0041260,22
RTS0041261,33
RTS0041262,27
RTS0041263,43
RTS0041265,49
RTS0041266,28
RTS0041267,14
RTS0041268,15
RTS0041269,22
RTS0041270,21
RTS0041271,37
RTS0041272,31
RTS0041273,23
RTS0041274,26
RTS0041275,42
RTS0041276,36
RTS0041277,25
RTS0041278,41
RTS0041279,29
RTS0041280,29
RTS0041281,25
RTS0041282,16
RTS0041283,25
RTS0041284,24
RTS0041285,23
RTS0041286,24
RTS0041287,27
RTS0041288,20
RTS0041289,31
RTS0041290,27
RTS0041291,17
RTS0041292,26
RTS0041293,13
RTS0041294,14
RTS0041295,18
RTS0041296,21
RTS0041297,32
RTS0041298,20
RTS0041299,30
RTS0041300,19
RTS0041301,24
RTS0041302,40
RTS0041303,29
RTS0041304,27
RTS0041305,31
RTS0041306,25
RTS0041307,19
RTS0041308,30
RTS0041309,35
RTS0041310,21
RTS0041311,15
RTS0041312,21
RTS0041313,20
RTS0041314,15
RTS0041315,17
RTS0041316,37
RTS0041317,43
RTS0041318,59
RTS0041319,37
RTS0041320,27
RTS0041321,47
RTS0041322,33
RTS0041323,26
RTS0041324,42
RTS0041325,45
RTS0041326,17
RTS0041327,20
RTS0041328,23
RTS0041329,23
RTS0041330,27
RTS0041331,30
RTS0041332,32
RTS0041333,31
RTS0041334,22
RTS0041335,30
RTS0041346,49
RTS0041347,46
RTS0041348,47
RTS0041349,60
RTS0041350,76
RTS0041351,29
RTS0041352,25
RTS0041353,26
RTS0041354,22
RTS0041355,22
RTS0041356,31
RTS0041357,19
RTS0041358,31
RTS0041359,39
RTS0041360,27
RTS0041361,41
RTS0041362,25
RTS0041363,38
RTS0041364,40
RTS0041365,37
RTS0041366,24
RTS0041367,15
RTS0041368,18
RTS0041369,17
RTS0041370,16
RTS0041371,25
RTS0041372,21
RTS0041373,10
RTS0041374,19
RTS0041375,13
RTS0041376,47
RTS0041377,12
RTS0041378,18
RTS0041379,16
RTS0041380,21
RTS0041381,19
RTS0041382,17
RTS0041383,24
RTS0041384,19
RTS0041385,20
RTS0041386,28
RTS0041387,17
RTS0041388,20
RTS0041389,14
RTS0041390,29
RTS0041391,14
RTS0041392,24
RTS0041393,13
RTS0041394,14
RTS0041395,18
RTS0041396,15
RTS0041397,19
RTS0041398,27
RTS0041399,21
RTS0041400,23
RTS0041401,26
RTS0041402,29
RTS0041403,13
RTS0041404,13
RTS0041405,23
RTS0041406,27
RTS0041407,26
RTS0041408,22
RTS0041409,15
RTS0041410,21
RTS0041411,24
RTS0041412,16
RTS0041413,12
RTS0041414,21
RTS0041415,24
RTS0041416,20
RTS0041417,22
RTS0041418,25
RTS0041419,31
RTS0041420,19
RTS0041421,20
RTS0041422,14
RTS0041423,14
RTS0041424,25
RTS0041425,15
RTS0041426,21
RTS0041427,13
RTS0041428,14
RTS0041429,21
RTS0041430,21
RTS0041431,29
RTS0041432,17
RTS0041433,24
RTS0041434,19
RTS0041435,13
RTS0041436,20
RTS0041437,15
RTS0041438,17
RTS0041439,18
RTS0041440,20
RTS0041441,14
RTS0041442,15
RTS0041443,24
RTS0041444,21
RTS0041445,10
RTS0041446,24
RTS0041447,21
RTS0041448,19
RTS0041449,22
RTS0041450,17
RTS0041451,21
RTS0041452,26
RTS0041453,30
RTS0041454,17
RTS0041455,17
RTS0041456,32
RTS0041457,27
RTS0041458,15
RTS0041459,43
RTS0041460,18
RTS0041461,11
RTS0041462,22
RTS0041463,25
RTS0041464,25
RTS0041465,17
RTS0041466,34
RTS0041467,37
RTS0041468,51
RTS0041469,35
RTS0041470,39
RTS0041471,24
RTS0041472,18
RTS0041473,14
RTS0041474,26
RTS0041475,14
RTS0041476,20
RTS0041477,18
RTS0041478,17
RTS0041479,16
RTS0041480,21
RTS0041481,22
RTS0041482,16
RTS0041483,18
RTS0041484,16
RTS0041485,14
RTS0041486,27
RTS0041487,36
RTS0041488,28
RTS0041489,30
RTS0041490,23
RTS0041491,37
RTS0041492,15
RTS0041493,20
RTS0041494,12
RTS0041495,19
RTS0041496,162
RTS0041497,140
RTS0041498,155
RTS0041499,137
RTS0041500,132
RTS0041501,34
RTS0041502,20
RTS0041503,41
RTS0041504,24
RTS0041505,50
RTS0041506,27
RTS0041507,13
RTS0041508,20
RTS0041509,25
RTS0041510,21
RTS0041511,20
RTS0041512,28
RTS0041513,18
RTS0041514,23
RTS0041515,18
RTS0041516,29
RTS0041517,31
RTS0041518,18
RTS0041519,17
RTS0041520,20
RTS0041521,17
RTS0041522,12
RTS0041523,19
RTS0041524,34
RTS0041525,19
RTS0041526,36
RTS0041527,69
RTS0041528,65
RTS0041529,28
RTS0041530,58
RTS0041531,19
RTS0041532,20
RTS0041533,12
RTS0041534,6
RTS0041535,11
RTS0041536,29
RTS0041537,24
RTS0041538,14
RTS0041540,35
RTS0041541,15
RTS0041542,22
RTS0041543,12
RTS0041544,20
RTS0041545,13
RTS0041546,21
RTS0041547,30
RTS0041548,27
RTS0041549,30
RTS0041550,22
RTS0041551,29
RTS0041552,50
RTS0041553,29
RTS0041554,36
RTS0041555,36
RTS0041556,18
RTS0041557,20
RTS0041558,17
RTS0041559,10
RTS0041560,18
RTS0041561,21
RTS0041562,26
RTS0041563,30
RTS0041564,21
RTS0041565,25
RTS0041566,70
RTS0041567,95
RTS0041568,92
RTS0041569,56
RTS0041570,73
RTS0041571,19
RTS0041572,20
RTS0041573,21
RTS0041574,16
RTS0041575,20
RTS0041576,26
RTS0041577,41
RTS0041578,35
RTS0041579,28
RTS0041580,35
RTS0041581,108
RTS0041582,111
RTS0041583,67
RTS0041584,86
RTS0041585,116
RTS0041586,22
RTS0041587,14
RTS0041588,20
RTS0041589,15
RTS0041590,12
RTS0041591,19
RTS0041592,11
RTS0041593,21
RTS0041594,21
RTS0041595,15
RTS0041596,22
RTS0041597,14
RTS0041598,22
RTS0041599,13
RTS0041600,24
RTS0041601,18
RTS0041602,22
RTS0041603,14
RTS0041604,29
RTS0041605,20
RTS0041606,10
RTS0041607,10
RTS0041608,18
RTS0041609,22
RTS0041610,17
RTS0041611,27
RTS0041612,11
RTS0041613,22
RTS0041614,24
RTS0041615,24
RTS0041616,15
RTS0041617,19
RTS0041618,17
RTS0041619,25
RTS0041620,40
RTS0041621,17
RTS0041622,19
RTS0041623,20
RTS0041624,13
RTS0041625,21
RTS0041626,27
RTS0041627,29
RTS0041628,39
RTS0041629,30
RTS0041630,31
RTS0041631,36
RTS0041632,35
RTS0041633,31
RTS0041634,40
RTS0041635,38
RTS0041636,41
RTS0041637,55
RTS0041638,39
RTS0041639,32
RTS0041640,55
RTS0041641,33
RTS0041642,25
RTS0041643,17
RTS0041644,13
RTS0041645,21
RTS0041646,21
RTS0041647,26
RTS0041648,17
RTS0041649,15
RTS0041650,18
RTS0041651,35
RTS0041652,39
RTS0041653,46
RTS0041654,24
RTS0041655,30
RTS0041656,29
RTS0041657,27
RTS0041658,35
RTS0041659,23
RTS0041660,22
RTS0041661,78
RTS0041662,85
RTS0041663,29
RTS0041664,51
RTS0041665,33
RTS0041666,24
RTS0041667,17
RTS0041668,24
RTS0041669,21
RTS0041670,30
RTS0041671,19
RTS0041672,14
RTS0041673,15
RTS0041674,25
RTS0041675,18
RTS0041676,39
RTS0041677,30
RTS0041678,35
RTS0041679,46
RTS0041680,50
RTS0041681,16
RTS0041682,26
RTS0041683,15
RTS0041684,28
RTS0041685,18
RTS0041686,63
RTS0041687,24
RTS0041688,51
RTS0041689,47
RTS0041690,74
RTS0041691,75
RTS0041692,29
RTS0041693,53
RTS0041694,23
RTS0041695,21
RTS0041696,15
RTS0041697,24
RTS0041698,21
RTS0041699,15
RTS0041700,13
RTS0041701,58
RTS0041702,37
RTS0041703,63
RTS0041704,55
RTS0041705,69
RTS0041706,13
RTS0041707,19
RTS0041708,21
RTS0041709,16
RTS0041710,24
RTS0041711,19
RTS0041712,17
RTS0041713,26
RTS0041714,24
RTS0041715,13
RTS0041716,285
RTS0041717,270
RTS0041718,363
RTS0041719,327
RTS0041720,253
RTS0041721,29
RTS0041722,16
RTS0041723,22
RTS0041724,21
RTS0041725,25
RTS0041726,28
RTS0041727,9
RTS0041728,25
RTS0041729,14
RTS0041730,31
RTS0041731,34
RTS0041732,29
RTS0041733,31
RTS0041734,24
RTS0041735,41
RTS0041736,42
RTS0041737,32
RTS0041738,57
RTS0041739,61
RTS0041740,46
RTS0041741,21
RTS0041742,30
RTS0041743,40
RTS0041744,20
RTS0041745,15
RTS0041746,60
RTS0041747,31
RTS0041748,37
RTS0041749,33
RTS0041750,29
RTS0041751,20
RTS0041752,19
RTS0041753,18
RTS0041754,19
RTS0041755,15
RTS0041756,93
RTS0041757,75
RTS0041758,79
RTS0041759,118
RTS0041760,86
RTS0041761,13
RTS0041762,18
RTS0041763,29
RTS0041764,22
RTS0041765,17
RTS0041766,15
RTS0041767,13
RTS0041768,11
RTS0041769,14
RTS0041770,35
RTS0041771,16
RTS0041772,18
RTS0041773,19
RTS0041774,17
RTS0041775,12
RTS0041776,35
RTS0041777,38
RTS0041778,29
RTS0041779,31
RTS0041780,28
RTS0041781,25
RTS0041782,18
RTS0041783,26
RTS0041784,26
RTS0041785,38
RTS0041786,24
RTS0041787,42
RTS0041788,34
RTS0041789,27
RTS0041790,20
RTS0041791,37
RTS0041793,30
RTS0041794,36
RTS0041795,36
RTS0041796,23
RTS0041797,31
RTS0041798,26
RTS0041799,16
RTS0041800,16
RTS0041801,22
RTS0041802,48
RTS0041803,22
RTS0041804,35
RTS0041805,29
RTS0041806,24
RTS0041807,23
RTS0041808,40
RTS0041809,37
RTS0041810,39
RTS0041811,53
RTS0041812,67
RTS0041813,55
RTS0041814,38
RTS0041815,70
RTS0041816,18
RTS0041817,19
RTS0041818,24
RTS0041819,25
RTS0041820,32
RTS0041821,48
RTS0041822,62
RTS0041823,33
RTS0041824,42
RTS0041825,18
RTS0041826,37
RTS0041827,48
RTS0041828,27
RTS0041829,37
RTS0041830,23
RTS0041831,17
RTS0041832,33
RTS0041833,31
RTS0041834,29
RTS0041835,33
RTS0041836,44
RTS0041837,26
RTS0041838,30
RTS0041839,30
RTS0041840,20
RTS0041841,15
RTS0041842,23
RTS0041843,23
RTS0041844,21
RTS0041845,17
RTS0041846,22
RTS0041847,37
RTS0041848,42
RTS0041849,30
RTS0041850,31
RTS0041851,22
RTS0041852,20
RTS0041853,21
RTS0041854,19
RTS0041855,24
RTS0041856,13
RTS0041857,18
RTS0041858,19
RTS0041859,12
RTS0041860,28
RTS0041861,23
RTS0041862,16
RTS0041863,17
RTS0041864,17
RTS0041865,28
RTS0041866,28
RTS0041867,25
RTS0041868,20
RTS0041869,17
RTS0041870,22
RTS0041871,19
RTS0041872,15
RTS0041873,23
RTS0041874,23
RTS0041875,19
RTS0041876,46
RTS0041877,47
RTS0041878,39
RTS0041879,77
RTS0041880,83
RTS0041881,24
RTS0041882,26
RTS0041883,36
RTS0041884,20
RTS0041885,26
RTS0041886,95
RTS0041887,185
RTS0041888,178
RTS0041889,160
RTS0041890,148
RTS0041891,206
RTS0041892,176
RTS0041893,180
RTS0041894,107
RTS0041895,154
RTS0041896,74
RTS0041897,78
RTS0041898,72
RTS0041899,71
RTS0041900,38
RTS0041901,45
RTS0041902,43
RTS0041903,57
RTS0041904,43
RTS0041905,59
RTS0041906,709
RTS0041907,23
RTS0041908,381
RTS0041909,24
RTS0041910,273
RTS0041911,23
RTS0041912,27
RTS0041913,35
RTS0041914,25
RTS0041915,30
RTS0041916,466
RTS0041917,735
RTS0041918,648
RTS0041919,1109
RTS0041920,1009
RTS0041922,28
RTS0041923,14
RTS0041924,12
RTS0041925,23
RTS0041926,21
RTS0041927,13
RTS0041928,23
RTS0041929,19
RTS0041930,38
RTS0041931,21
RTS0041932,27
RTS0041933,23
RTS0041934,24
RTS0041935,18
RTS0041936,22
RTS0041937,22
RTS0041938,23
RTS0041939,24
RTS0041940,37
RTS0041941,10
RTS0041942,20
RTS0041943,15
RTS0041944,18
RTS0041945,20
RTS0041946,53
RTS0041947,37
RTS0041948,32
RTS0041949,29
RTS0041950,29
RTS0041951,43
RTS0041952,75
RTS0041953,38
RTS0041954,74
RTS0041955,79
RTS0041956,21
RTS0041957,28
RTS0041958,11
RTS0041959,15
RTS0041960,18
RTS0041961,18
RTS0041962,21
RTS0041963,22
RTS0041964,25
RTS0041965,21
RTS0041966,78
RTS0041967,114
RTS0041968,54
RTS0041969,66
RTS0041971,39
RTS0041972,51
RTS0041973,38
RTS0041974,29
RTS0041975,48
RTS0041976,37
RTS0041977,82
RTS0041978,62
RTS0041979,60
RTS0041980,57
RTS0041981,52
RTS0041982,51
RTS0041983,47
RTS0041984,24
RTS0041985,44
RTS0041986,32
RTS0041987,49
RTS0041988,31
RTS0041989,20
RTS0041990,38
RTS0041991,35
RTS0041992,37
RTS0041993,41
RTS0041994,40
RTS0041995,34
RTS0041996,15
RTS0041997,22
RTS0041998,22
RTS0041999,27
RTS0042000,21
RTS0042001,25
RTS0042002,21
RTS0042003,17
RTS0042004,20
RTS0042005,15
RTS0042006,27
RTS0042007,20
RTS0042008,19
RTS0042009,22
RTS0042010,26
RTS0042011,75
RTS0042012,49
RTS0042013,85
RTS0042014,49
RTS0042015,64
RTS0042016,15
RTS0042017,21
RTS0042018,10
RTS0042019,14
RTS0042020,9
RTS0042021,58
RTS0042022,52
RTS0042023,66
RTS0042024,66
RTS0042025,76
RTS0042026,16
RTS0042027,22
RTS0042028,14
RTS0042029,20
RTS0042030,21
RTS0042031,37
RTS0042032,28
RTS0042033,12
RTS0042034,19
RTS0042035,29
RTS0042036,31
RTS0042037,46
RTS0042038,39
RTS0042039,43
RTS0042040,46
RTS0042041,16
RTS0042042,15
RTS0042043,15
RTS0042044,30
RTS0042045,24
RTS0042046,67
RTS0042047,49
RTS0042048,43
RTS0042049,48
RTS0042050,35
RTS0042051,43
RTS0042052,49
RTS0042053,43
RTS0042054,28
RTS0042055,29
RTS0042056,38
RTS0042057,33
RTS0042058,36
RTS0042059,30
RTS0042060,39
RTS0042061,88
RTS0042062,113
RTS0042063,110
RTS0042064,86
RTS0042065,102
RTS0042066,33
RTS0042067,39
RTS0042068,39
RTS0042069,43
RTS0042071,24
RTS0042072,17
RTS0042073,15
RTS0042074,14
RTS0042075,21
RTS0042076,32
RTS0042077,22
RTS0042078,27
RTS0042079,40
RTS0042080,22
RTS0042081,44
RTS0042082,51
RTS0042083,29
RTS0042084,34
RTS0042085,31
RTS0042086,12
RTS0042087,17
RTS0042088,13
RTS0042089,14
RTS0042090,14
RTS0042091,33
RTS0042092,41
RTS0042093,21
RTS0042094,25
RTS0042095,25
RTS0042096,42
RTS0042097,38
RTS0042098,41
RTS0042099,49
RTS0042100,31
RTS0042101,25
RTS0042102,18
RTS0042103,22
RTS0042104,28
RTS0042105,25
RTS0042106,27
RTS0042107,14
RTS0042108,16
RTS0042109,20
RTS0042110,16
RTS0042111,28
RTS0042112,44
RTS0042113,33
RTS0042114,18
RTS0042115,26
RTS0042116,13
RTS0042117,20
RTS0042118,19
RTS0042119,12
RTS0042120,25
RTS0042121,57
RTS0042122,37
RTS0042123,57
RTS0042124,31
RTS0042125,51
RTS0042126,34
RTS0042127,30
RTS0042128,44
RTS0042129,38
RTS0042130,36
RTS0042131,27
RTS0042132,25
RTS0042133,32
RTS0042134,25
RTS0042135,44
RTS0042136,26
RTS0042137,24
RTS0042138,20
RTS0042139,19
RTS0042140,30
RTS0042141,34
RTS0042142,30
RTS0042143,17
RTS0042144,17
RTS0042145,15
RTS0042146,34
RTS0042147,31
RTS0042148,49
RTS0042149,34
RTS0042150,31
RTS0042151,16
RTS0042152,23
RTS0042153,18
RTS0042154,32
RTS0042155,10
RTS0042156,20
RTS0042157,12
RTS0042158,25
RTS0042159,15
RTS0042160,21
RTS0042161,31
RTS0042162,19
RTS0042163,30
RTS0042164,36
RTS0042165,29
RTS0042166,23
RTS0042167,32
RTS0042168,17
RTS0042169,23
RTS0042170,12
RTS0042171,24
RTS0042172,18
RTS0042173,24
RTS0042174,14
RTS0042175,14
RTS0042176,18
RTS0042177,26
RTS0042178,35
RTS0042179,19
RTS0042180,21
RTS0042181,12
RTS0042182,27
RTS0042183,20
RTS0042184,18
RTS0042185,29
RTS0042186,32
RTS0042187,15
RTS0042188,15
RTS0042189,18
RTS0042190,18
RTS0042191,49
RTS0042192,47
RTS0042193,37
RTS0042194,65
RTS0042195,37
RTS0042196,17
RTS0042197,23
RTS0042198,12
RTS0042199,30
RTS0042200,8
RTS0042201,17
RTS0042202,8
RTS0042203,18
RTS0042204,17
RTS0042205,13
RTS0042206,14
RTS0042207,23
RTS0042208,15
RTS0042209,24
RTS0042210,12
RTS0042211,13
RTS0042212,23
RTS0042213,17
RTS0042214,16
RTS0042215,20
RTS0042216,13
RTS0042217,16
RTS0042218,26
RTS0042219,15
RTS0042220,24
RTS0042221,17
RTS0042222,21
RTS0042223,16
RTS0042224,16
RTS0042225,21
RTS0042226,36
RTS0042227,27
RTS0042228,32
RTS0042229,21
RTS0042230,52
RTS0042231,70
RTS0042232,66
RTS0042233,81
RTS0042234,65
RTS0042235,64
RTS0042236,145
RTS0042237,120
RTS0042238,138
RTS0042239,101
RTS0042240,124
RTS0042241,19
RTS0042242,16
RTS0042243,21
RTS0042244,16
RTS0042245,17
RTS0042246,103
RTS0042247,144
RTS0042248,287
RTS0042249,161
RTS0042250,160
RTS0042251,26
RTS0042252,31
RTS0042253,20
RTS0042254,28
RTS0042255,25
RTS0042256,47
RTS0042257,22
RTS0042258,18
RTS0042259,18
RTS0042260,26
RTS0042261,57
RTS0042262,42
RTS0042263,68
RTS0042264,54
RTS0042265,54
RTS0042266,20
RTS0042267,14
RTS0042268,19
RTS0042269,18
RTS0042270,19
RTS0042271,19
RTS0042272,16
RTS0042273,29
RTS0042274,22
RTS0042275,16
RTS0042276,43
RTS0042277,41
RTS0042278,34
RTS0042279,50
RTS0042280,39
RTS0042281,12
RTS0042282,21
RTS0042283,11
RTS0042284,17
RTS0042285,20
RTS0042286,57
RTS0042287,116
RTS0042288,132
RTS0042289,153
RTS0042290,145
RTS0042291,98
RTS0042292,115
RTS0042293,102
RTS0042294,119
RTS0042295,108
RTS0042296,22
RTS0042297,16
RTS0042298,18
RTS0042299,20
RTS0042300,14
RTS0042301,16
RTS0042302,22
RTS0042303,25
RTS0042304,16
RTS0042305,20
RTS0042306,83
RTS0042307,97
RTS0042308,80
RTS0042309,116
RTS0042310,122
RTS0042311,26
RTS0042312,19
RTS0042313,27
RTS0042314,27
RTS0042315,23
RTS0042316,31
RTS0042317,22
RTS0042318,21
RTS0042319,25
RTS0042320,13
RTS0042321,40
RTS0042322,27
RTS0042323,41
RTS0042324,41
RTS0042325,25
RTS0042326,30
RTS0042327,21
RTS0042328,27
RTS0042329,29
RTS0042330,39
RTS0042331,38
RTS0042332,40
RTS0042333,53
RTS0042334,46
RTS0042335,31
RTS0042336,73
RTS0042337,78
RTS0042338,57
RTS0042339,48
RTS0042340,56
RTS0042341,52
RTS0042342,30
RTS0042343,69
RTS0042344,49
RTS0042345,37
RTS0042346,24
RTS0042347,13
RTS0042348,18
RTS0042349,19
RTS0042350,23
RTS0042351,15
RTS0042352,22
RTS0042353,25
RTS0042354,23
RTS0042355,14
RTS0042356,32
RTS0042357,31
RTS0042358,28
RTS0042359,38
RTS0042360,34
RTS0042361,25
RTS0042362,42
RTS0042363,55
RTS0042364,47
RTS0042365,44
RTS0042366,15
RTS0042367,21
RTS0042368,26
RTS0042369,18
RTS0042370,22
RTS0042371,28
RTS0042372,20
RTS0042373,23
RTS0042374,19
RTS0042375,27
RTS0042376,15
RTS0042377,20
RTS0042378,22
RTS0042379,24
RTS0042380,8
RTS0042381,11
RTS0042382,25
RTS0042383,29
RTS0042384,23
RTS0042385,17
RTS0042386,21
RTS0042387,27
RTS0042388,34
RTS0042389,43
RTS0042390,28
RTS0042391,18
RTS0042392,20
RTS0042393,18
RTS0042394,18
RTS0042395,23
RTS0042396,17
RTS0042397,21
RTS0042398,22
RTS0042399,24
RTS0042400,21
RTS0042401,28
RTS0042402,22
RTS0042403,15
RTS0042404,14
RTS0042405,16
RTS0042406,17
RTS0042407,22
RTS0042408,20
RTS0042409,22
RTS0042410,31
RTS0042411,87
RTS0042412,71
RTS0042413,93
RTS0042414,109
RTS0042415,86
RTS0042416,116
RTS0042417,126
RTS0042418,139
RTS0042419,145
RTS0042420,136
RTS0042421,28
RTS0042422,20
RTS0042423,30
RTS0042424,26
RTS0042425,13
RTS0042426,15
RTS0042427,21
RTS0042428,24
RTS0042429,18
RTS0042430,14
RTS0042431,26
RTS0042432,24
RTS0042433,19
RTS0042434,25
RTS0042435,30
RTS0042436,53
RTS0042437,39
RTS0042438,51
RTS0042439,66
RTS0042440,49
RTS0042441,67
RTS0042442,83
RTS0042443,66
RTS0042444,59
RTS0042445,53
RTS0042446,27
RTS0042447,16
RTS0042448,29
RTS0042449,15
RTS0042450,23
RTS0042451,9
RTS0042452,22
RTS0042453,21
RTS0042454,19
RTS0042455,17
RTS0042456,15
RTS0042457,20
RTS0042458,22
RTS0042460,37
RTS0042461,105
RTS0042462,92
RTS0042463,71
RTS0042464,116
RTS0042465,82
RTS0042466,36
RTS0042467,33
RTS0042468,32
RTS0042469,43
RTS0042470,30
RTS0042471,121
RTS0042472,84
RTS0042473,129
RTS0042474,97
RTS0042475,143
RTS0042476,29
RTS0042477,14
RTS0042478,18
RTS0042479,23
RTS0042480,21
RTS0042481,27
RTS0042482,43
RTS0042483,88
RTS0042484,74
RTS0042485,44
RTS0042486,22
RTS0042487,32
RTS0042488,22
RTS0042489,26
RTS0042490,22
RTS0042491,28
RTS0042492,16
RTS0042493,30
RTS0042494,16
RTS0042495,25
RTS0042496,27
RTS0042497,17
RTS0042498,47
RTS0042499,44
RTS0042500,37
RTS0042501,12
RTS0042502,19
RTS0042503,18
RTS0042504,19
RTS0042505,29
RTS0042506,30
RTS0042507,26
RTS0042508,21
RTS0042509,27
RTS0042510,16
RTS0042515,23
RTS0042522,12
RTS0042526,18
RTS0042527,20
RTS0042528,20
RTS0042529,20
RTS0042530,16
RTS0042531,19
RTS0042532,17
RTS0042533,16
RTS0042534,13
RTS0042535,19
RTS0042536,11
RTS0042537,23
RTS0042538,24
RTS0042539,25
RTS0042540,27
RTS0042541,24
RTS0042542,21
RTS0042543,13
RTS0042544,13
RTS0042545,12
RTS0042546,22
RTS0042547,19
RTS0042548,32
RTS0042549,18
RTS0042550,13
RTS0042551,19
RTS0042552,11
RTS0042553,15
RTS0042554,18
RTS0042555,19
RTS0042556,19
RTS0042557,27
RTS0042558,20
RTS0042559,37
RTS0042560,30
RTS0042561,19
RTS0042562,33
RTS0042563,51
RTS0042564,25
RTS0042565,36
RTS0042566,52
RTS0042567,52
RTS0042568,52
RTS0042569,80
RTS0042570,38
RTS0042571,76
RTS0042572,38
RTS0042573,57
RTS0042574,50
RTS0042575,47
RTS0042576,39
RTS0042577,51
RTS0042578,43
RTS0042579,55
RTS0042580,49
RTS0042581,36
RTS0042582,21
RTS0042583,117
RTS0042584,22
RTS0042585,23
RTS0042586,15
RTS0042587,23
RTS0042588,17
RTS0042589,14
RTS0042590,22
RTS0042591,18
RTS0042592,15
RTS0042593,18
RTS0042594,24
RTS0042595,17
RTS0042596,40
RTS0042597,32
RTS0042598,36
RTS0042599,19
RTS0042600,29
RTS0042601,9
RTS0042602,22
RTS0042603,27
RTS0042604,23
RTS0042605,19
RTS0042606,30
RTS0042607,8
RTS0042608,20
RTS0042609,14
RTS0042610,19
RTS0042611,19
RTS0042612,18
RTS0042613,20
RTS0042614,25
RTS0042615,25
RTS0042616,20
RTS0042617,18
RTS0042618,18
RTS0042619,19
RTS0042620,30
RTS0042621,15
RTS0042622,15
RTS0042623,17
RTS0042624,9
RTS0042625,22
RTS0042626,26
RTS0042627,26
RTS0042628,13
RTS0042629,31
RTS0042630,22
RTS0042631,11
RTS0042633,16
RTS0042634,24
RTS0042635,20
RTS0042636,75
RTS0042637,95
RTS0042638,93
RTS0042639,52
RTS0042640,81
RTS0042641,14
RTS0042642,16
RTS0042643,9
RTS0042644,13
RTS0042645,18
RTS0042646,25
RTS0042647,22
RTS0042648,40
RTS0042649,39
RTS0042650,33
RTS0042651,16
RTS0042652,14
RTS0042653,12
RTS0042654,21
RTS0042655,15
RTS0042656,74
RTS0042657,47
RTS0042658,59
RTS0042659,66
RTS0042660,46
RTS0042661,14
RTS0042662,15
RTS0042663,20
RTS0042664,21
RTS0042665,16
RTS0042666,32
RTS0042667,24
RTS0042668,19
RTS0042669,28
RTS0042670,25
RTS0042671,291
RTS0042672,152
RTS0042673,195
RTS0042674,166
RTS0042675,217
RTS0042676,16
RTS0042678,39
RTS0042679,30
RTS0042680,14
RTS0042681,155
RTS0042682,128
RTS0042683,129
RTS0042684,86
RTS0042685,142
RTS0042686,88
RTS0042687,66
RTS0042688,39
RTS0042689,50
RTS0042690,30
RTS0042691,13
RTS0042692,25
RTS0042693,21
RTS0042694,1
RTS0042695,16
RTS0042696,27
RTS0042697,16
RTS0042698,16
RTS0042699,12
RTS0042700,20
RTS0042701,10
RTS0042702,19
RTS0042703,36
RTS0042704,24
RTS0042705,14
RTS0042706,38
RTS0042707,21
RTS0042708,34
RTS0042709,21
RTS0042710,38
RTS0042711,62
RTS0042712,75
RTS0042713,33
RTS0042714,46
RTS0042715,32
RTS0042716,9
RTS0042717,10
RTS0042718,21
RTS0042719,23
RTS0042720,20
RTS0042721,38
RTS0042722,28
RTS0042723,32
RTS0042724,34
RTS0042725,34
RTS0042726,19
RTS0042727,20
RTS0042728,19
RTS0042729,11
RTS0042730,27
RTS0042731,11
RTS0042732,10
RTS0042733,18
RTS0042734,14
RTS0042735,23
RTS0042736,33
RTS0042737,45
RTS0042738,24
RTS0042739,41
RTS0042740,29
RTS0042741,16
RTS0042742,13
RTS0042743,12
RTS0042744,17
RTS0042745,27
RTS0042746,15
RTS0042747,17
RTS0042748,22
RTS0042749,19
RTS0042750,22
RTS0042751,23
RTS0042752,14
RTS0042753,12
RTS0042754,20
RTS0042755,19
RTS0042756,28
RTS0042757,38
RTS0042758,13
RTS0042759,14
RTS0042760,18
RTS0042761,20
RTS0042762,17
RTS0042763,19
RTS0042764,9
RTS0042765,23
RTS0042766,26
RTS0042767,18
RTS0042768,30
RTS0042769,33
RTS0042770,26
RTS0042771,24
RTS0042772,27
RTS0042773,20
RTS0042774,45
RTS0042775,17
RTS0042776,28
RTS0042777,45
RTS0042778,33
RTS0042779,32
RTS0042780,39
RTS0042781,47
RTS0042782,38
RTS0042783,34
RTS0042784,54
RTS0042785,36
RTS0042786,58
RTS0042787,54
RTS0042788,52
RTS0042789,33
RTS0042790,64
RTS0042791,735
RTS0042792,324
RTS0042793,481
RTS0042794,484
RTS0042795,549
RTS0042796,21
RTS0042797,46
RTS0042798,15
RTS0042799,29
RTS0042800,21
RTS0042801,24
RTS0042802,21
RTS0042803,11
RTS0042804,20
RTS0042805,25
RTS0042806,22
RTS0042807,41
RTS0042808,43
RTS0042809,27
RTS0042810,28
RTS0042811,43
RTS0042812,59
RTS0042813,30
RTS0042814,33
RTS0042815,48
RTS0042816,26
RTS0042817,41
RTS0042818,24
RTS0042819,33
RTS0042820,19
RTS0042821,29
RTS0042822,20
RTS0042823,18
RTS0042824,22
RTS0042825,22
RTS0042826,49
RTS0042827,51
RTS0042828,48
RTS0042829,43
RTS0042830,59
RTS0042831,44
RTS0042832,30
RTS0042833,14
RTS0042834,35
RTS0042835,34
RTS0042836,29
RTS0042837,24
RTS0042838,34
RTS0042839,22
RTS0042840,35
RTS0042841,46
RTS0042842,62
RTS0042843,38
RTS0042844,48
RTS0042845,88
RTS0042846,28
RTS0042847,69
RTS0042848,129
RTS0042849,46
RTS0042850,49
RTS0042851,48
RTS0042852,39
RTS0042853,38
RTS0042854,45
RTS0042855,31
RTS0042856,21
RTS0042857,22
RTS0042858,36
RTS0042859,41
RTS0042860,27
RTS0042861,25
RTS0042862,36
RTS0042863,54
RTS0042864,45
RTS0042865,38
RTS0042866,19
RTS0042867,48
RTS0042868,29
RTS0042869,46
RTS0042870,33
RTS0042871,22
RTS0042872,14
RTS0042873,15
RTS0042874,15
RTS0042875,22
RTS0042876,46
RTS0042877,38
RTS0042878,47
RTS0042879,49
RTS0042880,34
RTS0042881,17
RTS0042882,30
RTS0042883,39
RTS0042884,34
RTS0042885,33
RTS0042886,28
RTS0042887,31
RTS0042888,32
RTS0042889,25
RTS0042890,38
RTS0042891,12
RTS0042892,34
RTS0042893,29
RTS0042894,15
RTS0042895,19
RTS0042896,68
RTS0042897,41
RTS0042898,52
RTS0042899,71
RTS0042900,65
RTS0042901,31
RTS0042902,17
RTS0042903,13
RTS0042904,24
RTS0042905,19
RTS0042906,44
RTS0042907,18
RTS0042908,30
RTS0042909,39
RTS0042910,33
RTS0042911,10
RTS0042912,26
RTS0042913,34
RTS0042914,14
RTS0042915,13
RTS0042916,14
RTS0042917,19
RTS0042918,27
RTS0042919,26
RTS0042920,18
RTS0042921,46
RTS0042922,47
RTS0042923,41
RTS0042924,29
RTS0042925,56
RTS0042926,13
RTS0042927,24
RTS0042928,20
RTS0042929,26
RTS0042930,18
RTS0042931,18
RTS0042932,24
RTS0042933,29
RTS0042934,29
RTS0042935,33
RTS0042936,31
RTS0042937,22
RTS0042938,55
RTS0042939,18
RTS0042940,35
RTS0042941,196
RTS0042942,198
RTS0042943,252
RTS0042944,234
RTS0042945,184
RTS0042946,33
RTS0042947,40
RTS0042948,29
RTS0042949,23
RTS0042950,24
RTS0042951,37
RTS0042952,34
RTS0042953,37
RTS0042954,22
RTS0042955,56
RTS0042956,54
RTS0042957,52
RTS0042958,62
RTS0042959,72
RTS0042960,60
RTS0042961,52
RTS0042962,47
RTS0042963,65
RTS0042964,50
RTS0042965,87
RTS0042966,27
RTS0042967,32
RTS0042968,26
RTS0042969,26
RTS0042970,24
RTS0042971,79
RTS0042972,43
RTS0042973,36
RTS0042974,42
RTS0042975,52
RTS0042976,85
RTS0042977,77
RTS0042978,94
RTS0042979,69
RTS0042980,68
RTS0042981,38
RTS0042982,43
RTS0042983,33
RTS0042984,44
RTS0042985,32
RTS0042986,15
RTS0042987,29
RTS0042988,15
RTS0042989,18
RTS0042990,14
RTS0042991,26
RTS0042992,46
RTS0042993,31
RTS0042994,37
RTS0042995,47
RTS0042996,18
RTS0042997,29
RTS0042998,17
RTS0042999,21
RTS0043000,25
RTS0043001,27
RTS0043002,14
RTS0043003,30
RTS0043004,26
RTS0043005,26
RTS0043006,32
RTS0043007,39
RTS0043008,30
RTS0043009,36
RTS0043010,43
RTS0043011,25
RTS0043012,12
RTS0043013,20
RTS0043014,27
RTS0043015,25
RTS0043016,35
RTS0043017,24
RTS0043018,28
RTS0043019,22
RTS0043020,19
RTS0043021,29
RTS0043022,16
RTS0043023,28
RTS0043024,28
RTS0043025,30
RTS0043026,29
RTS0043027,41
RTS0043028,58
RTS0043029,37
RTS0043030,52
RTS0043031,26
RTS0043032,40
RTS0043033,40
RTS0043034,33
RTS0043035,20
RTS0043036,34
RTS0043037,36
RTS0043038,45
RTS0043039,29
RTS0043040,33
RTS0043041,25
RTS0043042,20
RTS0043043,20
RTS0043044,14
RTS0043045,20
RTS0043046,10
RTS0043047,23
RTS0043048,25
RTS0043049,23
RTS0043050,12
RTS0043051,34
RTS0043052,38
RTS0043053,38
RTS0043054,31
RTS0043055,32
RTS0043056,30
RTS0043057,29
RTS0043058,27
RTS0043059,24
RTS0043060,21
RTS0043061,34
RTS0043062,12
RTS0043063,18
RTS0043064,20
RTS0043065,24
RTS0043066,22
RTS0043067,30
RTS0043068,20
RTS0043069,16
RTS0043070,23
RTS0043071,13
RTS0043072,13
RTS0043073,19
RTS0043074,16
RTS0043075,13
RTS0043076,10
RTS0043077,16
RTS0043078,14
RTS0043079,19
RTS0043080,20
RTS0043081,370
RTS0043082,235
RTS0043083,279
RTS0043084,328
RTS0043085,242
RTS0043086,27
RTS0043087,17
RTS0043088,17
RTS0043089,27
RTS0043090,17
RTS0043091,21
RTS0043092,15
RTS0043093,25
RTS0043094,32
RTS0043095,26
RTS0043096,16
RTS0043097,12
RTS0043098,28
RTS0043099,32
RTS0043100,19
RTS0043101,22
RTS0043102,19
RTS0043103,26
RTS0043104,39
RTS0043105,22
RTS0043106,35
RTS0043107,25
RTS0043108,21
RTS0043109,32
RTS0043110,20
RTS0043111,36
RTS0043112,31
RTS0043113,33
RTS0043114,44
RTS0043115,23
RTS0043116,31
RTS0043117,23
RTS0043118,28
RTS0043119,17
RTS0043120,41
RTS0043121,17
RTS0043122,19
RTS0043123,22
RTS0043124,21
RTS0043125,23
RTS0043126,60
RTS0043127,28
RTS0043128,49
RTS0043129,30
RTS0043130,37
RTS0043131,31
RTS0043132,23
RTS0043133,30
RTS0043134,33
RTS0043135,35
RTS0043136,40
RTS0043137,27
RTS0043138,48
RTS0043139,37
RTS0043140,32
RTS0043141,17
RTS0043142,20
RTS0043143,17
RTS0043144,25
RTS0043145,12
RTS0043146,23
RTS0043147,51
RTS0043148,38
RTS0043149,47
RTS0043150,27
RTS0043151,28
RTS0043152,48
RTS0043153,46
RTS0043154,27
RTS0043155,34
RTS0043156,23
RTS0043157,40
RTS0043159,22
RTS0043160,16
RTS0043161,24
RTS0043162,26
RTS0043163,30
RTS0043164,22
RTS0043165,27
RTS0043167,28
RTS0043168,33
RTS0043169,34
RTS0043170,22
RTS0043171,30
RTS0043172,68
RTS0043173,43
RTS0043174,33
RTS0043175,57
RTS0043176,25
RTS0043177,29
RTS0043178,58
RTS0043179,36
RTS0043180,19
RTS0043181,35
RTS0043182,45
RTS0043183,28
RTS0043184,32
RTS0043185,36
RTS0043186,82
RTS0043187,49
RTS0043188,59
RTS0043189,50
RTS0043190,57
RTS0043191,22
RTS0043192,15
RTS0043193,19
RTS0043194,11
RTS0043195,24
RTS0043196,43
RTS0043197,17
RTS0043198,28
RTS0043199,28
RTS0043200,19
RTS0043201,57
RTS0043202,60
RTS0043203,34
RTS0043204,89
RTS0043205,86
RTS0043206,47
RTS0043207,35
RTS0043208,51
RTS0043209,23
RTS0043210,31
RTS0043211,40
RTS0043212,60
RTS0043213,36
RTS0043214,57
RTS0043215,48
RTS0043216,55
RTS0043217,41
RTS0043218,51
RTS0043219,50
RTS0043220,50
RTS0043221,22
RTS0043222,34
RTS0043223,30
RTS0043224,14
RTS0043225,24
RTS0043226,35
RTS0043227,25
RTS0043228,18
RTS0043229,18
RTS0043230,31
RTS0043231,31
RTS0043232,23
RTS0043233,29
RTS0043234,21
RTS0043235,23
RTS0043236,12
RTS0043237,19
RTS0043238,18
RTS0043239,24
RTS0043240,22
RTS0043241,53
RTS0043242,25
RTS0043243,49
RTS0043244,24
RTS0043245,24
RTS0043246,25
RTS0043247,29
RTS0043248,30
RTS0043249,29
RTS0043250,32
RTS0043251,29
RTS0043252,28
RTS0043253,28
RTS0043254,40
RTS0043255,22
RTS0043256,38
RTS0043257,26
RTS0043258,32
RTS0043259,39
RTS0043260,49
RTS0043261,45
RTS0043262,49
RTS0043263,44
RTS0043264,35
RTS0043265,50
RTS0043266,46
RTS0043267,61
RTS0043268,35
RTS0043269,51
RTS0043270,62
RTS0043271,67
RTS0043272,53
RTS0043273,51
RTS0043274,61
RTS0043275,60
RTS0043276,18
RTS0043277,27
RTS0043278,18
RTS0043279,31
RTS0043280,21
RTS0043281,54
RTS0043282,81
RTS0043283,66
RTS0043284,70
RTS0043285,54
RTS0043286,84
RTS0043287,96
RTS0043288,90
RTS0043289,90
RTS0043290,59
RTS0043291,77
RTS0043292,59
RTS0043293,50
RTS0043294,58
RTS0043295,53
RTS0043296,20
RTS0043297,14
RTS0043299,31
RTS0043300,36
RTS0043301,16
RTS0043302,11
RTS0043303,17
RTS0043304,23
RTS0043305,19
RTS0043306,23
RTS0043307,21
RTS0043308,16
RTS0043309,18
RTS0043310,22
RTS0043311,123
RTS0043312,89
RTS0043313,190
RTS0043314,91
RTS0043315,72
RTS0043316,24
RTS0043317,23
RTS0043318,18
RTS0043319,28
RTS0043320,32
RTS0043321,25
RTS0043322,23
RTS0043323,28
RTS0043324,28
RTS0043325,33
RTS0043326,22
RTS0043327,20
RTS0043328,30
RTS0043329,22
RTS0043330,36
RTS0043331,20
RTS0043332,23
RTS0043333,23
RTS0043334,20
RTS0043335,15
RTS0043336,25
RTS0043337,28
RTS0043338,28
RTS0043339,19
RTS0043340,23
RTS0043341,15
RTS0043342,21
RTS0043343,25
RTS0043344,20
RTS0043345,14
RTS0043346,31
RTS0043347,24
RTS0043348,24
RTS0043349,33
RTS0043350,20
RTS0043351,57
RTS0043352,76
RTS0043353,59
RTS0043354,52
RTS0043355,55
RTS0043356,53
RTS0043357,43
RTS0043358,33
RTS0043359,57
RTS0043360,44
RTS0043361,27
RTS0043362,21
RTS0043363,23
RTS0043364,31
RTS0043365,19
RTS0043366,14
RTS0043367,18
RTS0043368,21
RTS0043369,15
RTS0043370,20
RTS0043371,89
RTS0043372,76
RTS0043373,72
RTS0043374,57
RTS0043375,54
RTS0043376,61
RTS0043377,121
RTS0043378,58
RTS0043379,85
RTS0043380,81
RTS0043381,30
RTS0043382,26
RTS0043383,40
RTS0043384,23
RTS0043385,31
RTS0043386,23
RTS0043387,47
RTS0043388,34
RTS0043389,38
RTS0043390,33
RTS0043391,25
RTS0043392,41
RTS0043393,35
RTS0043394,27
RTS0043395,20
RTS0043396,24
RTS0043397,24
RTS0043398,32
RTS0043399,27
RTS0043400,21
RTS0043401,24
RTS0043402,16
RTS0043403,27
RTS0043404,24
RTS0043405,17
RTS0043406,14
RTS0043407,22
RTS0043408,18
RTS0043409,18
RTS0043410,23
RTS0043411,19
RTS0043412,17
RTS0043413,21
RTS0043414,20
RTS0043415,23
RTS0043416,20
RTS0043417,30
RTS0043418,24
RTS0043419,36
RTS0043420,29
RTS0043421,33
RTS0043422,22
RTS0043423,18
RTS0043424,28
RTS0043425,24
RTS0043426,33
RTS0043427,32
RTS0043428,26
RTS0043429,36
RTS0043430,28
RTS0043431,38
RTS0043432,25
RTS0043433,20
RTS0043434,32
RTS0043435,44
RTS0043436,43
RTS0043437,33
RTS0043438,47
RTS0043439,21
RTS0043440,60
RTS0043441,36
RTS0043442,24
RTS0043443,30
RTS0043444,29
RTS0043445,21
RTS0043446,24
RTS0043447,19
RTS0043448,16
RTS0043449,21
RTS0043450,20
RTS0043451,28
RTS0043452,33
RTS0043453,25
RTS0043454,28
RTS0043455,20
RTS0043456,18
RTS0043457,7
RTS0043458,23
RTS0043459,20
RTS0043460,21
RTS0043461,28
RTS0043462,23
RTS0043463,21
RTS0043464,21
RTS0043465,26
RTS0043466,41
RTS0043467,35
RTS0043468,32
RTS0043469,35
RTS0043470,32
RTS0043471,31
RTS0043472,30
RTS0043473,9
RTS0043474,22
RTS0043475,30
RTS0043476,14
RTS0043477,21
RTS0043478,18
RTS0043479,15
RTS0043480,11
RTS0043481,31
RTS0043482,45
RTS0043483,70
RTS0043484,36
RTS0043485,43
RTS0043486,57
RTS0043487,52
RTS0043488,49
RTS0043489,59
RTS0043490,51
RTS0043491,54
RTS0043492,28
RTS0043493,48
RTS0043494,55
RTS0043495,62
RTS0043496,24
RTS0043497,19
RTS0043498,19
RTS0043499,22
RTS0043500,20
RTS0043501,10
RTS0043502,29
RTS0043503,11
RTS0043504,19
RTS0043505,36
RTS0043506,37
RTS0043507,46
RTS0043508,41
RTS0043509,32
RTS0043510,36
RTS0043511,12
RTS0043512,27
RTS0043513,18
RTS0043514,23
RTS0043515,27
RTS0043516,28
RTS0043517,17
RTS0043518,24
RTS0043519,24
RTS0043520,31
RTS0043521,22
RTS0043522,13
RTS0043523,30
RTS0043524,18
RTS0043525,21
RTS0043526,21
RTS0043527,16
RTS0043528,24
RTS0043529,19
RTS0043530,19
RTS0043531,24
RTS0043532,16
RTS0043533,19
RTS0043534,25
RTS0043535,19
RTS0043536,40
RTS0043537,25
RTS0043538,31
RTS0043539,39
RTS0043540,22
RTS0043541,22
RTS0043542,17
RTS0043543,22
RTS0043544,34
RTS0043545,18
RTS0043546,25
RTS0043547,18
RTS0043548,29
RTS0043549,26
RTS0043550,20
RTS0043551,21
RTS0043552,29
RTS0043553,26
RTS0043554,21
RTS0043555,21
RTS0043556,20
RTS0043557,21
RTS0043558,27
RTS0043559,17
RTS0043560,15
RTS0043561,16
RTS0043562,20
RTS0043563,19
RTS0043564,12
RTS0043565,17
RTS0043566,27
RTS0043567,27
RTS0043568,23
RTS0043569,16
RTS0043570,34
RTS0043571,33
RTS0043572,34
RTS0043573,50
RTS0043574,32
RTS0043575,40
RTS0043576,104
RTS0043577,100
RTS0043578,34
RTS0043579,78
RTS0043580,80
RTS0043581,28
RTS0043582,33
RTS0043583,16
RTS0043584,30
RTS0043585,27
RTS0043586,14
RTS0043587,17
RTS0043588,24
RTS0043589,24
RTS0043590,19
RTS0043591,23
RTS0043592,24
RTS0043593,29
RTS0043594,35
RTS0043595,25
RTS0043596,28
RTS0043597,17
RTS0043598,24
RTS0043599,20
RTS0043600,30
RTS0043601,13
RTS0043602,20
RTS0043603,29
RTS0043604,30
RTS0043605,23
RTS0043606,26
RTS0043607,32
RTS0043608,39
RTS0043609,24
RTS0043610,39
RTS0043611,82
RTS0043612,68
RTS0043613,87
RTS0043614,76
RTS0043615,87
RTS0043616,55
RTS0043617,27
RTS0043618,50
RTS0043619,35
RTS0043620,32
RTS0043621,39
RTS0043622,42
RTS0043623,57
RTS0043624,71
RTS0043625,55
RTS0043626,16
RTS0043627,14
RTS0043628,19
RTS0043629,27
RTS0043630,19
RTS0043631,34
RTS0043632,49
RTS0043633,38
RTS0043634,41
RTS0043635,32
RTS0043636,12
RTS0043637,23
RTS0043638,17
RTS0043639,17
RTS0043640,20
RTS0043641,168
RTS0043642,134
RTS0043643,152
RTS0043644,109
RTS0043645,140
RTS0043646,15
RTS0043647,8
RTS0043648,28
RTS0043649,20
RTS0043650,25
RTS0043651,13
RTS0043652,24
RTS0043653,21
RTS0043654,32
RTS0043655,13
RTS0043656,15
RTS0043657,21
RTS0043658,28
RTS0043659,14
RTS0043660,20
RTS0043661,16
RTS0043663,18
RTS0043664,17
RTS0043665,23
RTS0043666,21
RTS0043667,8
RTS0043668,15
RTS0043669,19
RTS0043670,24
RTS0043671,25
RTS0043672,44
RTS0043673,29
RTS0043674,38
RTS0043675,28
RTS0043676,10
RTS0043677,19
RTS0043678,15
RTS0043679,16
RTS0043680,20
RTS0043681,18
RTS0043682,15
RTS0043683,22
RTS0043684,23
RTS0043685,23
RTS0043686,34
RTS0043687,32
RTS0043688,27
RTS0043689,24
RTS0043690,21
RTS0043691,19
RTS0043692,24
RTS0043693,29
RTS0043694,29
RTS0043695,33
RTS0043696,50
RTS0043697,37
RTS0043698,59
RTS0043699,51
RTS0043700,46
RTS0043701,33
RTS0043702,48
RTS0043703,30
RTS0043704,41
RTS0043705,33
RTS0043706,21
RTS0043707,21
RTS0043708,17
RTS0043709,23
RTS0043710,18
RTS0043711,26
RTS0043712,15
RTS0043713,12
RTS0043714,9
RTS0043715,17
RTS0043716,23
RTS0043717,25
RTS0043718,18
RTS0043719,13
RTS0043720,15
RTS0043721,85
RTS0043722,55
RTS0043723,70
RTS0043724,59
RTS0043725,56
RTS0043726,22
RTS0043727,25
RTS0043728,17
RTS0043729,28
RTS0043730,16
RTS0043731,25
RTS0043732,25
RTS0043733,27
RTS0043734,28
RTS0043735,39
RTS0043736,19
RTS0043737,22
RTS0043738,23
RTS0043739,20
RTS0043740,23
RTS0043741,49
RTS0043742,32
RTS0043743,29
RTS0043744,50
RTS0043745,33
RTS0043746,25
RTS0043747,30
RTS0043748,29
RTS0043749,28
RTS0043750,32
RTS0043751,25
RTS0043752,31
RTS0043753,24
RTS0043754,21
RTS0043755,27
RTS0043756,20
RTS0043757,30
RTS0043758,28
RTS0043759,18
RTS0043760,17
RTS0043761,84
RTS0043762,24
RTS0043763,19
RTS0043764,32
RTS0043765,15
RTS0043766,26
RTS0043767,14
RTS0043768,17
RTS0043769,28
RTS0043770,22
RTS0043771,18
RTS0043772,21
RTS0043773,14
RTS0043774,19
RTS0043775,24
RTS0043776,27
RTS0043777,31
RTS0043778,38
RTS0043779,33
RTS0043780,45
RTS0043781,32
RTS0043782,24
RTS0043783,27
RTS0043784,31
RTS0043785,36
RTS0043786,127
RTS0043787,102
RTS0043788,159
RTS0043789,110
RTS0043790,111
RTS0043791,47
RTS0043792,92
RTS0043793,60
RTS0043794,43
RTS0043795,35
RTS0043796,22
RTS0043797,35
RTS0043798,18
RTS0043799,19
RTS0043800,15
RTS0043801,15
RTS0043802,18
RTS0043803,21
RTS0043804,22
RTS0043805,11
RTS0043806,16
RTS0043807,17
RTS0043808,30
RTS0043809,16
RTS0043810,18
RTS0043811,15
RTS0043812,16
RTS0043813,18
RTS0043814,21
RTS0043815,10
RTS0043816,50
RTS0043817,27
RTS0043818,37
RTS0043819,33
RTS0043820,47
RTS0043821,23
RTS0043822,20
RTS0043823,19
RTS0043824,17
RTS0043825,16
RTS0043826,18
RTS0043827,15
RTS0043828,24
RTS0043829,13
RTS0043830,19
RTS0043831,31
RTS0043832,25
RTS0043833,44
RTS0043834,21
RTS0043835,26
RTS0043836,51
RTS0043837,42
RTS0043838,38
RTS0043839,35
RTS0043840,33
RTS0043841,28
RTS0043842,31
RTS0043843,52
RTS0043844,56
RTS0043845,45
RTS0043846,45
RTS0043847,42
RTS0043848,51
RTS0043849,52
RTS0043850,55
RTS0043851,25
RTS0043852,24
RTS0043853,24
RTS0043854,27
RTS0043856,19
RTS0043857,11
RTS0043858,13
RTS0043859,22
RTS0043860,22
RTS0043861,51
RTS0043862,58
RTS0043863,26
RTS0043864,29
RTS0043865,28
RTS0043866,43
RTS0043867,61
RTS0043868,75
RTS0043869,68
RTS0043870,44
RTS0043871,28
RTS0043872,36
RTS0043873,27
RTS0043874,17
RTS0043875,38
RTS0043876,14
RTS0043877,24
RTS0043878,15
RTS0043879,22
RTS0043880,12
RTS0043881,14
RTS0043882,15
RTS0043883,16
RTS0043884,18
RTS0043885,16
RTS0043886,34
RTS0043887,31
RTS0043888,36
RTS0043889,13
RTS0043890,43
RTS0043891,67
RTS0043892,51
RTS0043893,59
RTS0043894,55
RTS0043895,34
RTS0043896,22
RTS0043897,30
RTS0043898,42
RTS0043899,26
RTS0043900,31
RTS0043901,33
RTS0043902,30
RTS0043903,31
RTS0043904,28
RTS0043905,33
RTS0043906,7
RTS0043907,28
RTS0043908,10
RTS0043909,17
RTS0043910,23
RTS0043911,18
RTS0043912,40
RTS0043913,23
RTS0043914,22
RTS0043915,19
RTS0043916,64
RTS0043917,42
RTS0043918,38
RTS0043919,35
RTS0043920,60
RTS0043921,43
RTS0043922,35
RTS0043923,42
RTS0043924,55
RTS0043925,42
RTS0043926,22
RTS0043927,17
RTS0043928,18
RTS0043929,18
RTS0043930,18
RTS0043931,36
RTS0043932,57
RTS0043933,62
RTS0043934,48
RTS0043935,55
RTS0043936,16
RTS0043937,12
RTS0043938,16
RTS0043939,14
RTS0043940,23
RTS0043941,17
RTS0043942,19
RTS0043943,36
RTS0043944,20
RTS0043945,16
RTS0043946,14
RTS0043947,18
RTS0043948,29
RTS0043949,15
RTS0043950,17
RTS0043951,19
RTS0043952,27
RTS0043953,23
RTS0043954,13
RTS0043955,22
RTS0043956,43
RTS0043957,36
RTS0043958,52
RTS0043959,43
RTS0043960,34
RTS0043961,29
RTS0043962,22
RTS0043963,24
RTS0043964,25
RTS0043965,22
RTS0043966,30
RTS0043967,27
RTS0043968,31
RTS0043969,27
RTS0043970,31
RTS0043971,38
RTS0043972,42
RTS0043973,56
RTS0043974,42
RTS0043975,38
RTS0043976,60
RTS0043977,68
RTS0043978,102
RTS0043979,66
RTS0043980,48
RTS0043981,83
RTS0043982,100
RTS0043983,104
RTS0043984,23
RTS0043985,129
RTS0043986,24
RTS0043987,51
RTS0043988,41
RTS0043989,37
RTS0043990,44
RTS0043991,24
RTS0043992,12
RTS0043993,17
RTS0043994,18
RTS0043996,16
RTS0043997,16
RTS0043998,16
RTS0043999,16
RTS0044000,22
RTS0044001,20
RTS0044002,33
RTS0044003,85
RTS0044004,48
RTS0044005,45
RTS0044006,34
RTS0044007,32
RTS0044008,20
RTS0044009,32
RTS0044010,27
RTS0044011,48
RTS0044012,72
RTS0044013,60
RTS0044014,50
RTS0044015,44
RTS0044016,20
RTS0044017,22
RTS0044018,16
RTS0044019,23
RTS0044020,48
RTS0044021,19
RTS0044022,28
RTS0044023,22
RTS0044024,12
RTS0044025,18
RTS0044026,17
RTS0044027,27
RTS0044028,34
RTS0044029,30
RTS0044030,23
RTS0044031,20
RTS0044032,25
RTS0044033,9
RTS0044034,28
RTS0044035,26
RTS0044036,51
RTS0044037,41
RTS0044038,55
RTS0044039,47
RTS0044040,50
RTS0044041,69
RTS0044042,92
RTS0044043,87
RTS0044044,70
RTS0044045,56
RTS0044046,33
RTS0044047,32
RTS0044048,35
RTS0044049,20
RTS0044050,34
RTS0044051,16
RTS0044052,30
RTS0044053,27
RTS0044054,25
RTS0044055,28
RTS0044056,27
RTS0044057,35
RTS0044058,22
RTS0044059,25
RTS0044060,31
RTS0044061,31
RTS0044062,25
RTS0044063,27
RTS0044064,22
RTS0044065,31
RTS0044067,40
RTS0044068,40
RTS0044069,39
RTS0044070,35
RTS0044071,14
RTS0044072,16
RTS0044073,18
RTS0044074,27
RTS0044075,19
RTS0044076,5
RTS0044077,22
RTS0044078,11
RTS0044079,23
RTS0044080,22
RTS0044081,17
RTS0044082,25
RTS0044083,19
RTS0044084,21
RTS0044085,23
RTS0044086,28
RTS0044087,23
RTS0044088,23
RTS0044089,19
RTS0044090,39
RTS0044091,71
RTS0044092,53
RTS0044093,42
RTS0044094,51
RTS0044095,26
RTS0044096,25
RTS0044097,61
RTS0044098,32
RTS0044099,73
RTS0044100,47
RTS0044101,25
RTS0044102,40
RTS0044103,37
RTS0044104,30
RTS0044105,43
RTS0044106,88
RTS0044107,95
RTS0044108,92
RTS0044109,93
RTS0044110,116
RTS0044111,66
RTS0044112,62
RTS0044113,84
RTS0044114,48
RTS0044115,88
RTS0044116,61
RTS0044117,40
RTS0044118,42
RTS0044119,83
RTS0044120,53
RTS0044121,22
RTS0044122,21
RTS0044123,10
RTS0044124,24
RTS0044125,16
RTS0044126,22
RTS0044127,30
RTS0044128,17
RTS0044129,26
RTS0044130,10
RTS0044131,49
RTS0044132,42
RTS0044133,40
RTS0044134,40
RTS0044135,46
RTS0044136,18
RTS0044137,11
RTS0044138,26
RTS0044139,33
RTS0044140,19
RTS0044141,47
RTS0044142,34
RTS0044143,41
RTS0044144,35
RTS0044145,25
RTS0044146,43
RTS0044147,27
RTS0044148,31
RTS0044149,39
RTS0044150,32
RTS0044151,15
RTS0044152,22
RTS0044153,23
RTS0044154,24
RTS0044155,29
RTS0044156,108
RTS0044157,110
RTS0044158,162
RTS0044159,103
RTS0044160,122
RTS0044161,35
RTS0044162,52
RTS0044163,54
RTS0044164,42
RTS0044165,38
RTS0044166,41
RTS0044167,36
RTS0044168,34
RTS0044169,36
RTS0044170,50
RTS0044171,34
RTS0044172,53
RTS0044173,35
RTS0044174,31
RTS0044175,50
RTS0044176,18
RTS0044177,39
RTS0044178,38
RTS0044180,28
RTS0044181,25
RTS0044182,24
RTS0044183,17
RTS0044184,20
RTS0044185,15
RTS0044186,31
RTS0044187,31
RTS0044188,25
RTS0044189,23
RTS0044190,20
RTS0044191,29
RTS0044192,35
RTS0044193,26
RTS0044194,23
RTS0044195,43
RTS0044196,70
RTS0044197,44
RTS0044198,74
RTS0044199,57
RTS0044200,37
RTS0044206,21
RTS0044207,22
RTS0044208,18
RTS0044209,12
RTS0044210,13
RTS0044211,90
RTS0044212,50
RTS0044213,55
RTS0044214,74
RTS0044215,56
RTS0044216,17
RTS0044217,26
RTS0044218,27
RTS0044219,26
RTS0044220,21
RTS0044221,10
RTS0044222,13
RTS0044223,24
RTS0044224,22
RTS0044225,10
RTS0044226,25
RTS0044227,25
RTS0044228,33
RTS0044229,27
RTS0044230,24
RTS0044231,20
RTS0044232,30
RTS0044233,24
RTS0044234,20
RTS0044235,20
RTS0044236,35
RTS0044237,51
RTS0044238,37
RTS0044239,31
RTS0044240,33
RTS0044241,33
RTS0044242,37
RTS0044243,41
RTS0044244,24
RTS0044245,24
RTS0044246,22
RTS0044247,41
RTS0044248,31
RTS0044249,20
RTS0044250,15
RTS0044251,74
RTS0044252,78
RTS0044253,61
RTS0044254,30
RTS0044255,40
RTS0044256,21
RTS0044257,40
RTS0044258,24
RTS0044259,20
RTS0044260,27
RTS0044261,66
RTS0044262,43
RTS0044263,39
RTS0044264,36
RTS0044265,24
RTS0044266,20
RTS0044267,19
RTS0044268,19
RTS0044269,18
RTS0044270,24
RTS0044271,57
RTS0044272,52
RTS0044273,72
RTS0044274,62
RTS0044275,39
RTS0044276,31
RTS0044277,25
RTS0044278,14
RTS0044279,16
RTS0044280,22
RTS0044281,56
RTS0044282,28
RTS0044283,41
RTS0044284,39
RTS0044285,28
RTS0044286,17
RTS0044287,23
RTS0044288,10
RTS0044289,22
RTS0044290,21
RTS0044291,27
RTS0044292,23
RTS0044293,20
RTS0044294,20
RTS0044295,23
RTS0044296,32
RTS0044297,26
RTS0044298,24
RTS0044299,54
RTS0044300,41
RTS0044301,86
RTS0044302,78
RTS0044303,95
RTS0044304,88
RTS0044305,42
RTS0044306,84
RTS0044307,71
RTS0044308,112
RTS0044309,108
RTS0044310,115
RTS0044311,21
RTS0044312,26
RTS0044313,17
RTS0044314,14
RTS0044315,15
RTS0044316,106
RTS0044317,129
RTS0044318,130
RTS0044319,100
RTS0044320,50
RTS0044321,20
RTS0044322,16
RTS0044323,28
RTS0044324,14
RTS0044325,17
RTS0044326,27
RTS0044327,44
RTS0044328,22
RTS0044329,60
RTS0044330,20
RTS0044331,68
RTS0044332,56
RTS0044333,72
RTS0044334,85
RTS0044335,85
RTS0044336,24
RTS0044337,16
RTS0044338,16
RTS0044339,28
RTS0044340,13
RTS0044341,29
RTS0044342,13
RTS0044343,22
RTS0044344,27
RTS0044345,21
RTS0044346,65
RTS0044347,106
RTS0044348,82
RTS0044349,90
RTS0044350,73
RTS0044351,23
RTS0044352,20
RTS0044353,41
RTS0044354,27
RTS0044355,38
RTS0044356,25
RTS0044357,27
RTS0044358,31
RTS0044359,39
RTS0044360,26
RTS0044361,51
RTS0044362,54
RTS0044363,53
RTS0044364,51
RTS0044365,43
RTS0044366,124
RTS0044367,125
RTS0044368,142
RTS0044369,141
RTS0044370,98
RTS0044371,23
RTS0044372,24
RTS0044373,26
RTS0044374,16
RTS0044375,22
RTS0044376,22
RTS0044377,28
RTS0044378,19
RTS0044379,17
RTS0044380,21
RTS0044381,26
RTS0044382,14
RTS0044383,25
RTS0044384,24
RTS0044385,15
RTS0044386,42
RTS0044387,56
RTS0044388,72
RTS0044389,50
RTS0044390,54
RTS0044391,146
RTS0044392,160
RTS0044393,133
RTS0044394,122
RTS0044395,99
RTS0044396,33
RTS0044397,16
RTS0044399,22
RTS0044400,23
RTS0044401,20
RTS0044402,37
RTS0044403,35
RTS0044404,45
RTS0044405,35
RTS0044406,51
RTS0044407,66
RTS0044408,56
RTS0044409,52
RTS0044410,57
RTS0044411,20
RTS0044412,23
RTS0044413,17
RTS0044414,15
RTS0044415,24
RTS0044416,50
RTS0044417,56
RTS0044418,35
RTS0044419,35
RTS0044420,57
RTS0044421,27
RTS0044422,13
RTS0044423,16
RTS0044424,13
RTS0044425,27
RTS0044426,14
RTS0044427,6
RTS0044428,16
RTS0044429,27
RTS0044430,20
RTS0044431,27
RTS0044432,18
RTS0044433,25
RTS0044434,26
RTS0044435,22
RTS0044436,43
RTS0044437,40
RTS0044438,42
RTS0044439,67
RTS0044440,62
RTS0044441,50
RTS0044442,48
RTS0044443,55
RTS0044444,51
RTS0044445,42
RTS0044446,34
RTS0044447,26
RTS0044448,21
RTS0044449,24
RTS0044450,16
RTS0044451,14
RTS0044452,24
RTS0044453,16
RTS0044454,27
RTS0044455,19
RTS0044456,30
RTS0044457,32
RTS0044458,32
RTS0044459,25
RTS0044460,29
RTS0044461,41
RTS0044462,35
RTS0044463,22
RTS0044464,27
RTS0044465,32
RTS0044466,27
RTS0044467,31
RTS0044468,33
RTS0044469,30
RTS0044470,38
RTS0044471,52
RTS0044472,53
RTS0044473,36
RTS0044474,43
RTS0044475,50
RTS0044476,63
RTS0044477,97
RTS0044478,59
RTS0044479,43
RTS0044480,66
RTS0044481,27
RTS0044482,23
RTS0044483,22
RTS0044484,22
RTS0044485,24
RTS0044486,38
RTS0044487,34
RTS0044488,32
RTS0044489,36
RTS0044490,23
RTS0044491,26
RTS0044492,23
RTS0044493,27
RTS0044494,40
RTS0044495,18
RTS0044496,42
RTS0044497,40
RTS0044498,34
RTS0044499,60
RTS0044500,48
RTS0044501,33
RTS0044502,40
RTS0044503,38
RTS0044504,51
RTS0044505,31
RTS0044506,36
RTS0044507,35
RTS0044508,44
RTS0044509,42
RTS0044510,28
RTS0044511,45
RTS0044512,55
RTS0044513,55
RTS0044514,51
RTS0044515,58
RTS0044516,35
RTS0044517,39
RTS0044518,52
RTS0044519,31
RTS0044520,30
RTS0044521,47
RTS0044522,33
RTS0044523,52
RTS0044524,18
RTS0044525,29
RTS0044526,29
RTS0044527,37
RTS0044528,42
RTS0044529,51
RTS0044530,35
RTS0044531,22
RTS0044532,22
RTS0044533,22
RTS0044534,29
RTS0044535,37
RTS0044536,13
RTS0044537,23
RTS0044538,33
RTS0044539,21
RTS0044540,18
RTS0044541,36
RTS0044542,28
RTS0044543,31
RTS0044544,33
RTS0044545,31
RTS0044546,50
RTS0044547,44
RTS0044548,45
RTS0044549,56
RTS0044550,66
RTS0044551,55
RTS0044552,55
RTS0044553,57
RTS0044554,45
RTS0044555,51
RTS0044556,29
RTS0044557,16
RTS0044558,13
RTS0044559,22
RTS0044560,23
RTS0044561,19
RTS0044562,30
RTS0044563,37
RTS0044564,40
RTS0044565,44
RTS0044566,22
RTS0044567,15
RTS0044568,17
RTS0044569,15
RTS0044570,12
RTS0044571,20
RTS0044572,16
RTS0044573,18
RTS0044574,22
RTS0044575,23
RTS0044576,6
RTS0044577,19
RTS0044578,34
RTS0044579,19
RTS0044580,22
RTS0044581,18
RTS0044582,21
RTS0044583,13
RTS0044584,20
RTS0044585,18
RTS0044586,13
RTS0044587,24
RTS0044588,11
RTS0044589,21
RTS0044590,11
RTS0044591,26
RTS0044592,18
RTS0044593,16
RTS0044594,33
RTS0044595,11
RTS0044596,31
RTS0044597,42
RTS0044598,48
RTS0044599,32
RTS0044600,36
RTS0044601,31
RTS0044602,26
RTS0044603,20
RTS0044604,28
RTS0044605,27
RTS0044606,35
RTS0044607,16
RTS0044608,14
RTS0044609,17
RTS0044610,19
RTS0044611,17
RTS0044612,22
RTS0044613,21
RTS0044614,19
RTS0044615,7
RTS0044616,14
RTS0044617,16
RTS0044618,17
RTS0044619,21
RTS0044620,17
RTS0044621,54
RTS0044622,46
RTS0044623,65
RTS0044624,59
RTS0044625,33
RTS0044626,23
RTS0044627,15
RTS0044628,15
RTS0044629,10
RTS0044630,19
RTS0044631,29
RTS0044632,46
RTS0044633,27
RTS0044634,32
RTS0044635,23
RTS0044636,17
RTS0044637,16
RTS0044638,21
RTS0044639,20
RTS0044640,21
RTS0044641,46
RTS0044642,45
RTS0044643,44
RTS0044644,67
RTS0044645,60
RTS0044646,14
RTS0044647,13
RTS0044648,18
RTS0044649,17
RTS0044650,24
RTS0044651,37
RTS0044652,44
RTS0044653,35
RTS0044654,40
RTS0044655,47
RTS0044656,32
RTS0044657,21
RTS0044658,32
RTS0044659,28
RTS0044660,26
RTS0044661,35
RTS0044662,27
RTS0044663,33
RTS0044664,34
RTS0044665,24
RTS0044666,21
RTS0044667,20
RTS0044668,27
RTS0044669,29
RTS0044670,25
RTS0044671,17
RTS0044672,29
RTS0044673,21
RTS0044674,21
RTS0044675,30
RTS0044676,33
RTS0044677,33
RTS0044678,29
RTS0044679,24
RTS0044680,30
RTS0044681,19
RTS0044682,17
RTS0044683,21
RTS0044684,21
RTS0044685,25
RTS0044686,38
RTS0044687,42
RTS0044688,41
RTS0044689,61
RTS0044690,55
RTS0044691,45
RTS0044692,51
RTS0044693,62
RTS0044694,56
RTS0044695,32
RTS0044696,78
RTS0044697,56
RTS0044698,67
RTS0044699,52
RTS0044700,78
RTS0044701,42
RTS0044702,39
RTS0044703,58
RTS0044704,54
RTS0044705,28
RTS0044706,16
RTS0044707,40
RTS0044708,45
RTS0044709,55
RTS0044710,56
RTS0044711,41
RTS0044712,59
RTS0044714,47
RTS0044715,63
RTS0044716,105
RTS0044717,36
RTS0044718,80
RTS0044719,29
RTS0044720,124
RTS0044721,12
RTS0044722,20
RTS0044723,12
RTS0044724,16
RTS0044725,20
RTS0044726,52
RTS0044727,49
RTS0044728,25
RTS0044729,47
RTS0044730,61
RTS0044731,38
RTS0044732,34
RTS0044733,30
RTS0044734,27
RTS0044735,32
RTS0044736,56
RTS0044737,39
RTS0044738,42
RTS0044739,42
RTS0044740,15
RTS0044741,25
RTS0044742,18
RTS0044743,23
RTS0044744,30
RTS0044745,23
RTS0044746,32
RTS0044747,21
RTS0044748,10
RTS0044749,23
RTS0044750,17
RTS0044751,63
RTS0044752,66
RTS0044753,48
RTS0044754,68
RTS0044755,54
RTS0044756,27
RTS0044757,20
RTS0044758,19
RTS0044759,24
RTS0044760,17
RTS0044761,31
RTS0044762,32
RTS0044763,39
RTS0044764,15
RTS0044765,21
RTS0044766,33
RTS0044767,32
RTS0044768,32
RTS0044769,23
RTS0044770,32
RTS0044771,13
RTS0044772,18
RTS0044773,17
RTS0044774,16
RTS0044775,29
RTS0044776,54
RTS0044777,59
RTS0044778,54
RTS0044779,56
RTS0044780,71
RTS0044781,110
RTS0044782,116
RTS0044783,122
RTS0044784,94
RTS0044785,87
RTS0044786,90
RTS0044787,91
RTS0044788,81
RTS0044789,77
RTS0044790,28
RTS0044791,163
RTS0044792,593
RTS0044793,38
RTS0044794,62
RTS0044795,40
RTS0044796,48
RTS0044797,39
RTS0044798,45
RTS0044799,37
RTS0044800,18
RTS0044801,26
RTS0044802,17
RTS0044803,34
RTS0044804,29
RTS0044805,30
RTS0044806,36
RTS0044807,26
RTS0044808,30
RTS0044809,36
RTS0044810,37
RTS0044811,51
RTS0044812,52
RTS0044813,76
RTS0044814,82
RTS0044815,60
RTS0044816,39
RTS0044817,31
RTS0044818,39
RTS0044819,35
RTS0044820,40
RTS0044821,40
RTS0044822,57
RTS0044823,36
RTS0044824,27
RTS0044825,50
RTS0044826,29
RTS0044827,37
RTS0044828,37
RTS0044829,32
RTS0044830,28
RTS0044831,65
RTS0044832,76
RTS0044833,101
RTS0044834,100
RTS0044835,71
RTS0044836,20
RTS0044837,18
RTS0044838,30
RTS0044839,19
RTS0044840,23
RTS0044841,38
RTS0044842,42
RTS0044843,40
RTS0044844,29
RTS0044845,57
RTS0044846,21
RTS0044847,13
RTS0044848,33
RTS0044849,27
RTS0044850,25
RTS0044851,22
RTS0044852,14
RTS0044853,16
RTS0044854,16
RTS0044855,18
RTS0044856,27
RTS0044857,20
RTS0044858,18
RTS0044859,23
RTS0044860,16
RTS0044861,39
RTS0044862,25
RTS0044863,36
RTS0044864,28
RTS0044865,39
RTS0044866,54
RTS0044867,60
RTS0044868,49
RTS0044869,64
RTS0044870,52
RTS0044871,30
RTS0044872,31
RTS0044873,29
RTS0044874,31
RTS0044875,59
RTS0044876,43
RTS0044877,102
RTS0044878,72
RTS0044879,69
RTS0044880,99
RTS0044881,10
RTS0044882,24
RTS0044883,18
RTS0044884,19
RTS0044885,19
RTS0044886,28
RTS0044887,21
RTS0044888,28
RTS0044889,19
RTS0044890,17
RTS0044891,34
RTS0044892,43
RTS0044893,37
RTS0044894,37
RTS0044895,34
RTS0044896,73
RTS0044897,77
RTS0044898,58
RTS0044899,80
RTS0044900,60
RTS0044901,36
RTS0044902,22
RTS0044903,45
RTS0044904,29
RTS0044905,52
RTS0044906,208
RTS0044907,140
RTS0044908,159
RTS0044909,187
RTS0044910,158
RTS0044911,25
RTS0044912,22
RTS0044913,18
RTS0044914,27
RTS0044915,26
RTS0044916,17
RTS0044917,42
RTS0044918,20
RTS0044919,39
RTS0044920,33
RTS0044921,32
RTS0044922,29
RTS0044923,33
RTS0044924,29
RTS0044925,19
RTS0044926,36
RTS0044927,56
RTS0044928,23
RTS0044929,31
RTS0044930,44
RTS0044931,17
RTS0044932,19
RTS0044933,16
RTS0044934,17
RTS0044935,26
RTS0044936,34
RTS0044937,17
RTS0044938,16
RTS0044939,22
RTS0044940,23
RTS0044941,25
RTS0044942,27
RTS0044943,27
RTS0044944,30
RTS0044945,21
RTS0044946,30
RTS0044947,34
RTS0044948,42
RTS0044949,35
RTS0044950,31
RTS0044951,29
RTS0044952,30
RTS0044953,29
RTS0044954,56
RTS0044955,23
RTS0044956,28
RTS0044957,29
RTS0044958,28
RTS0044959,25
RTS0044960,27
RTS0044961,20
RTS0044962,20
RTS0044963,16
RTS0044964,22
RTS0044965,25
RTS0044966,31
RTS0044967,27
RTS0044968,35
RTS0044969,17
RTS0044970,20
RTS0044971,18
RTS0044972,27
RTS0044973,17
RTS0044974,19
RTS0044975,16
RTS0044976,37
RTS0044977,24
RTS0044978,23
RTS0044979,44
RTS0044980,26
RTS0044981,19
RTS0044982,26
RTS0044983,14
RTS0044984,27
RTS0044985,40
RTS0044986,13
RTS0044987,21
RTS0044988,12
RTS0044989,18
RTS0044990,21
RTS0044991,17
RTS0044992,20
RTS0044993,29
RTS0044994,26
RTS0044995,28
RTS0044996,24
RTS0044997,17
RTS0044998,24
RTS0044999,11
RTS0045000,20
RTS0045001,43
RTS0045002,15
RTS0045003,30
RTS0045004,19
RTS0045005,32
RTS0045006,41
RTS0045007,63
RTS0045008,57
RTS0045009,37
RTS0045010,48
RTS0045011,20
RTS0045012,14
RTS0045013,16
RTS0045014,19
RTS0045015,23
RTS0045016,17
RTS0045017,12
RTS0045018,24
RTS0045019,24
RTS0045020,24
RTS0045021,40
RTS0045022,30
RTS0045023,34
RTS0045024,35
RTS0045025,51
RTS0045026,122
RTS0045027,136
RTS0045028,134
RTS0045029,132
RTS0045030,117
RTS0045031,12
RTS0045032,19
RTS0045033,25
RTS0045034,18
RTS0045035,26
RTS0045036,29
RTS0045038,36
RTS0045039,37
RTS0045040,16
RTS0045041,22
RTS0045042,28
RTS0045043,26
RTS0045044,22
RTS0045045,39
RTS0045046,15
RTS0045047,29
RTS0045048,19
RTS0045049,24
RTS0045050,17
RTS0045051,24
RTS0045052,15
RTS0045053,23
RTS0045054,23
RTS0045055,16
RTS0045056,58
RTS0045057,90
RTS0045058,20
RTS0045059,49
RTS0045060,70
RTS0045061,18
RTS0045063,20
RTS0045064,30
RTS0045065,34
RTS0045066,31
RTS0045067,49
RTS0045068,78
RTS0045069,42
RTS0045070,60
RTS0045071,53
RTS0045072,80
RTS0045073,82
RTS0045074,76
RTS0045075,58
RTS0045076,25
RTS0045077,15
RTS0045078,31
RTS0045079,19
RTS0045080,20
RTS0045081,33
RTS0045082,36
RTS0045083,45
RTS0045084,47
RTS0045085,25
RTS0045086,32
RTS0045087,19
RTS0045088,8
RTS0045089,14
RTS0045090,19
RTS0045091,22
RTS0045092,25
RTS0045093,42
RTS0045094,38
RTS0045095,27
RTS0045096,27
RTS0045097,23
RTS0045098,27
RTS0045099,14
RTS0045100,35
RTS0045101,24
RTS0045102,24
RTS0045103,24
RTS0045104,16
RTS0045105,20
RTS0045106,54
RTS0045107,24
RTS0045108,38
RTS0045109,15
RTS0045110,27
RTS0045111,23
RTS0045112,37
RTS0045113,41
RTS0045114,34
RTS0045115,22
RTS0045116,26
RTS0045117,19
RTS0045118,23
RTS0045119,25
RTS0045120,25
RTS0045121,19
RTS0045122,27
RTS0045123,26
RTS0045124,24
RTS0045125,21
RTS0045126,30
RTS0045127,45
RTS0045128,32
RTS0045129,36
RTS0045130,16
RTS0045131,46
RTS0045132,33
RTS0045133,39
RTS0045134,57
RTS0045135,52
RTS0045136,40
RTS0045137,46
RTS0045138,35
RTS0045139,54
RTS0045140,42
RTS0045141,20
RTS0045142,27
RTS0045143,20
RTS0045144,34
RTS0045145,12
RTS0045146,23
RTS0045147,23
RTS0045148,20
RTS0045149,14
RTS0045150,19
RTS0045151,69
RTS0045152,104
RTS0045153,64
RTS0045154,81
RTS0045155,80
RTS0045156,17
RTS0045157,42
RTS0045158,17
RTS0045159,38
RTS0045160,42
RTS0045161,35
RTS0045162,34
RTS0045163,72
RTS0045164,54
RTS0045165,65
RTS0045166,40
RTS0045167,20
RTS0045168,31
RTS0045169,27
RTS0045170,40
RTS0045171,51
RTS0045172,41
RTS0045173,36
RTS0045174,39
RTS0045175,44
RTS0045176,54
RTS0045177,39
RTS0045178,37
RTS0045179,40
RTS0045180,53
RTS0045181,13
RTS0045182,14
RTS0045183,20
RTS0045184,20
RTS0045185,18
RTS0045186,33
RTS0045187,46
RTS0045188,25
RTS0045189,21
RTS0045190,34
RTS0045191,23
RTS0045192,15
RTS0045193,35
RTS0045194,20
RTS0045195,21
RTS0045196,20
RTS0045197,17
RTS0045198,32
RTS0045199,17
RTS0045200,22
RTS0045201,26
RTS0045202,20
RTS0045203,26
RTS0045204,24
RTS0045205,23
RTS0045206,18
RTS0045207,17
RTS0045208,14
RTS0045209,18
RTS0045210,20
RTS0045211,27
RTS0045212,21
RTS0045213,25
RTS0045214,21
RTS0045215,30
RTS0045216,31
RTS0045217,44
RTS0045218,33
RTS0045219,31
RTS0045220,33
RTS0045221,33
RTS0045222,42
RTS0045223,43
RTS0045224,35
RTS0045225,43
RTS0045226,217
RTS0045227,144
RTS0045228,205
RTS0045229,157
RTS0045230,154
RTS0045231,82
RTS0045232,64
RTS0045233,59
RTS0045234,70
RTS0045235,65
RTS0045236,130
RTS0045237,67
RTS0045238,57
RTS0045239,70
RTS0045240,98
RTS0045241,53
RTS0045242,56
RTS0045243,48
RTS0045244,71
RTS0045245,32
RTS0045246,16
RTS0045247,20
RTS0045248,21
RTS0045249,17
RTS0045250,21
RTS0045251,13
RTS0045252,7
RTS0045253,12
RTS0045254,13
RTS0045255,9
RTS0045256,41
RTS0045257,72
RTS0045258,48
RTS0045259,42
RTS0045260,48
RTS0045261,26
RTS0045262,43
RTS0045263,21
RTS0045264,32
RTS0045265,41
RTS0045266,33
RTS0045267,42
RTS0045268,62
RTS0045269,34
RTS0045270,30
RTS0045271,20
RTS0045272,22
RTS0045273,23
RTS0045274,23
RTS0045275,22
RTS0045276,19
RTS0045277,35
RTS0045278,56
RTS0045279,14
RTS0045280,26
RTS0045281,28
RTS0045282,17
RTS0045283,25
RTS0045284,16
RTS0045285,28
RTS0045286,47
RTS0045287,33
RTS0045288,30
RTS0045289,27
RTS0045290,33
RTS0045291,27
RTS0045292,36
RTS0045293,30
RTS0045294,29
RTS0045295,16
RTS0045296,20
RTS0045297,17
RTS0045298,16
RTS0045299,20
RTS0045300,16
RTS0045301,172
RTS0045302,112
RTS0045303,206
RTS0045304,128
RTS0045305,227
RTS0045306,16
RTS0045307,34
RTS0045308,33
RTS0045309,25
RTS0045310,27
RTS0045311,5
RTS0045312,19
RTS0045313,22
RTS0045314,18
RTS0045315,15
RTS0045316,17
RTS0045317,18
RTS0045318,25
RTS0045319,22
RTS0045320,31
RTS0045321,15
RTS0045322,11
RTS0045323,24
RTS0045324,15
RTS0045325,23
RTS0045326,27
RTS0045327,45
RTS0045328,25
RTS0045329,16
RTS0045330,17
RTS0045331,14
RTS0045332,19
RTS0045333,22
RTS0045334,15
RTS0045335,19
RTS0045336,21
RTS0045337,22
RTS0045338,23
RTS0045339,15
RTS0045340,19
RTS0045341,12
RTS0045342,20
RTS0045343,17
RTS0045344,19
RTS0045345,27
RTS0045346,16
RTS0045347,18
RTS0045348,22
RTS0045349,30
RTS0045350,24
RTS0045351,14
RTS0045352,14
RTS0045353,20
RTS0045354,25
RTS0045355,8
RTS0045356,33
RTS0045357,25
RTS0045358,18
RTS0045359,22
RTS0045360,23
RTS0045361,43
RTS0045362,20
RTS0045363,18
RTS0045364,26
RTS0045365,34
RTS0045366,30
RTS0045367,18
RTS0045368,22
RTS0045369,23
RTS0045370,16
RTS0045371,28
RTS0045372,34
RTS0045373,46
RTS0045374,52
RTS0045375,47
RTS0045376,85
RTS0045377,55
RTS0045378,102
RTS0045379,89
RTS0045380,61
RTS0045381,20
RTS0045382,16
RTS0045383,20
RTS0045384,10
RTS0045385,15
RTS0045386,32
RTS0045387,24
RTS0045388,34
RTS0045389,18
RTS0045390,22
RTS0045391,28
RTS0045392,21
RTS0045393,20
RTS0045394,17
RTS0045395,28
RTS0045396,29
RTS0045397,21
RTS0045398,24
RTS0045399,37
RTS0045400,38
RTS0045401,24
RTS0045402,27
RTS0045403,42
RTS0045404,37
RTS0045405,24
RTS0045406,42
RTS0045407,46
RTS0045408,39
RTS0045409,54
RTS0045410,52
RTS0045411,72
RTS0045412,72
RTS0045413,64
RTS0045414,65
RTS0045415,49
RTS0045416,25
RTS0045417,27
RTS0045418,15
RTS0045419,15
RTS0045420,20
RTS0045421,2998
RTS0045422,2308
RTS0045423,2420
RTS0045424,3399
RTS0045425,3027
RTS0045426,21
RTS0045427,24
RTS0045428,15
RTS0045429,29
RTS0045430,21
RTS0045431,70
RTS0045432,67
RTS0045433,92
RTS0045434,70
RTS0045435,26
RTS0045436,49
RTS0045437,41
RTS0045438,60
RTS0045439,37
RTS0045440,49
RTS0045441,90
RTS0045442,85
RTS0045443,85
RTS0045444,56
RTS0045445,52
RTS0045446,32
RTS0045447,33
RTS0045448,28
RTS0045449,21
RTS0045450,21
RTS0045451,46
RTS0045452,36
RTS0045453,48
RTS0045454,41
RTS0045455,35
RTS0045456,74
RTS0045457,76
RTS0045458,71
RTS0045459,40
RTS0045460,67
RTS0045461,28
RTS0045462,33
RTS0045463,13
RTS0045464,24
RTS0045465,23
RTS0045466,27
RTS0045467,42
RTS0045468,17
RTS0045469,34
RTS0045470,25
RTS0045471,97
RTS0045472,90
RTS0045473,72
RTS0045474,107
RTS0045475,132
RTS0045476,118
RTS0045477,131
RTS0045478,106
RTS0045479,124
RTS0045480,113
RTS0045481,61
RTS0045482,50
RTS0045483,60
RTS0045484,84
RTS0045485,90
RTS0045486,21
RTS0045487,27
RTS0045488,38
RTS0045489,35
RTS0045490,36
RTS0045491,221
RTS0045492,344
RTS0045493,250
RTS0045494,111
RTS0045495,136
RTS0045496,39
RTS0045497,50
RTS0045498,92
RTS0045499,84
RTS0045500,92
RTS0045501,249
RTS0045502,241
RTS0045503,214
RTS0045504,139
RTS0045505,177
RTS0045506,3228
RTS0045507,3411
RTS0045508,2342
RTS0045509,2974
RTS0045510,2500
RTS0045511,25
RTS0045512,23
RTS0045513,31
RTS0045514,26
RTS0045515,16
RTS0045516,28
RTS0045517,30
RTS0045518,48
RTS0045519,40
RTS0045520,39
RTS0045521,37
RTS0045522,25
RTS0045523,34
RTS0045524,45
RTS0045525,31
RTS0045526,38
RTS0045527,44
RTS0045528,42
RTS0045529,41
RTS0045530,39
RTS0045531,71
RTS0045532,77
RTS0045533,70
RTS0045534,52
RTS0045535,33
RTS0045536,97
RTS0045537,85
RTS0045538,68
RTS0045539,88
RTS0045540,99
RTS0045541,59
RTS0045542,61
RTS0045543,97
RTS0045544,44
RTS0045545,59
RTS0045546,89
RTS0045547,102
RTS0045548,91
RTS0045549,77
RTS0045550,56
RTS0045551,21
RTS0045552,29
RTS0045553,24
RTS0045554,26
RTS0045555,24
RTS0045556,12
RTS0045557,19
RTS0045558,29
RTS0045559,18
RTS0045560,29
RTS0045561,30
RTS0045562,44
RTS0045563,40
RTS0045564,27
RTS0045565,23
RTS0045566,33
RTS0045567,14
RTS0045568,20
RTS0045569,18
RTS0045570,19
RTS0045571,23
RTS0045572,31
RTS0045573,23
RTS0045574,21
RTS0045575,25
RTS0045576,35
RTS0045577,30
RTS0045578,15
RTS0045579,34
RTS0045580,33
RTS0045581,34
RTS0045582,30
RTS0045583,54
RTS0045584,45
RTS0045585,31
RTS0045586,43
RTS0045587,82
RTS0045588,95
RTS0045589,51
RTS0045590,68
RTS0045592,521
RTS0045593,573
RTS0045594,498
RTS0045595,562
RTS0045596,61
RTS0045597,67
RTS0045598,99
RTS0045599,84
RTS0045600,58
RTS0045601,22
RTS0045602,29
RTS0045603,23
RTS0045604,27
RTS0045606,41
RTS0045607,20
RTS0045608,26
RTS0045609,32
RTS0045610,39
RTS0045611,16
RTS0045612,29
RTS0045613,18
RTS0045614,24
RTS0045615,28
RTS0045616,15
RTS0045617,18
RTS0045618,21
RTS0045619,15
RTS0045620,22
RTS0045621,41
RTS0045622,66
RTS0045623,43
RTS0045624,33
RTS0045625,71
RTS0045626,7
RTS0045627,21
RTS0045628,27
RTS0045629,24
RTS0045630,17
RTS0045631,14
RTS0045632,14
RTS0045633,17
RTS0045634,18
RTS0045635,12
RTS0045636,32
RTS0045637,26
RTS0045638,22
RTS0045639,29
RTS0045640,20
RTS0045641,25
RTS0045642,37
RTS0045643,40
RTS0045644,33
RTS0045645,28
RTS0045646,25
RTS0045647,32
RTS0045648,22
RTS0045649,40
RTS0045650,43
RTS0045651,24
RTS0045652,39
RTS0045653,24
RTS0045654,33
RTS0045655,34
RTS0045656,57
RTS0045657,78
RTS0045658,127
RTS0045659,84
RTS0045660,87
RTS0045661,185
RTS0045662,163
RTS0045663,148
RTS0045664,165
RTS0045665,199
RTS0045666,13
RTS0045667,22
RTS0045668,22
RTS0045669,26
RTS0045670,16
RTS0045671,31
RTS0045672,27
RTS0045673,24
RTS0045674,32
RTS0045675,34
RTS0045676,58
RTS0045677,66
RTS0045678,65
RTS0045679,60
RTS0045680,65
RTS0045681,33
RTS0045682,36
RTS0045683,46
RTS0045684,38
RTS0045685,40
RTS0045687,182
RTS0045688,196
RTS0045689,138
RTS0045690,80
RTS0045691,18
RTS0045692,15
RTS0045693,31
RTS0045694,22
RTS0045695,20
RTS0045696,38
RTS0045697,33
RTS0045698,43
RTS0045699,33
RTS0045700,39
RTS0045701,22
RTS0045702,23
RTS0045703,23
RTS0045704,23
RTS0045705,34
RTS0045706,36
RTS0045707,39
RTS0045708,38
RTS0045709,32
RTS0045710,39
RTS0045711,35
RTS0045712,20
RTS0045713,18
RTS0045714,35
RTS0045715,22
RTS0045716,55
RTS0045717,42
RTS0045718,42
RTS0045719,38
RTS0045720,41
RTS0045721,81
RTS0045722,101
RTS0045723,121
RTS0045724,61
RTS0045725,62
RTS0045726,47
RTS0045727,62
RTS0045728,47
RTS0045729,58
RTS0045730,47
RTS0045731,249
RTS0045732,268
RTS0045733,180
RTS0045734,266
RTS0045735,255
RTS0045736,573
RTS0045737,1015
RTS0045738,1067
RTS0045739,1105
RTS0045740,653
RTS0045741,165
RTS0045742,139
RTS0045743,161
RTS0045744,191
RTS0045745,189
RTS0045746,189
RTS0045747,155
RTS0045748,190
RTS0045749,98
RTS0045750,112
RTS0045751,64
RTS0045752,41
RTS0045753,61
RTS0045754,66
RTS0045755,83
RTS0045756,105
RTS0045757,101
RTS0045758,108
RTS0045759,108
RTS0045760,118
RTS0045761,29
RTS0045762,43
RTS0045763,35
RTS0045764,30
RTS0045765,20
RTS0045766,73
RTS0045767,45
RTS0045768,66
RTS0045769,73
RTS0045770,66
RTS0045771,26
RTS0045772,29
RTS0045773,66
RTS0045774,27
RTS0045775,30
RTS0045776,29
RTS0045777,21
RTS0045778,29
RTS0045779,26
RTS0045780,28
RTS0045781,43
RTS0045782,66
RTS0045783,62
RTS0045784,59
RTS0045785,77
RTS0045786,35
RTS0045787,53
RTS0045788,57
RTS0045789,31
RTS0045790,30
RTS0045791,11
RTS0045792,20
RTS0045793,16
RTS0045794,26
RTS0045795,22
RTS0045796,34
RTS0045797,20
RTS0045798,28
RTS0045799,25
RTS0045800,24
RTS0045801,25
RTS0045802,20
RTS0045803,29
RTS0045804,15
RTS0045805,18
RTS0045806,90
RTS0045807,62
RTS0045808,51
RTS0045809,68
RTS0045810,43
RTS0045811,47
RTS0045812,75
RTS0045813,55
RTS0045814,80
RTS0045815,60
RTS0045816,25
RTS0045817,52
RTS0045818,29
RTS0045819,42
RTS0045820,31
RTS0045821,105
RTS0045822,74
RTS0045823,74
RTS0045824,102
RTS0045825,59
RTS0045826,88
RTS0045827,118
RTS0045828,65
RTS0045829,91
RTS0045830,72
RTS0045831,37
RTS0045832,41
RTS0045833,45
RTS0045834,28
RTS0045835,35
RTS0045836,242
RTS0045837,234
RTS0045838,173
RTS0045840,129
RTS0045841,139
RTS0045842,160
RTS0045843,75
RTS0045844,93
RTS0045845,160
RTS0045846,666
RTS0045848,174
RTS0045849,665
RTS0045851,21
RTS0045852,31
RTS0045853,38
RTS0045854,40
RTS0045855,42
RTS0045856,46
RTS0045857,32
RTS0045858,20
RTS0045859,46
RTS0045860,28
RTS0045861,35
RTS0045862,46
RTS0045863,97
RTS0045864,153
RTS0045865,150
RTS0045866,160
RTS0045867,16
RTS0045868,18
RTS0045869,20
RTS0045870,18
RTS0045871,10
RTS0045872,24
RTS0045873,28
RTS0045874,18
RTS0045875,20
RTS0045876,6
RTS0045877,18
RTS0045878,24
RTS0045879,28
RTS0045880,20
RTS0045881,15
RTS0045882,257
RTS0045883,141
RTS0045884,154
RTS0045885,1
RTS0045886,43
RTS0045887,49
RTS0045888,26
RTS0045889,9
RTS0045890,26
RTS0045891,13
RTS0045892,29
RTS0045893,18
RTS0045894,20
RTS0045895,41
RTS0045896,58
RTS0045897,38
RTS0045898,38
RTS0045899,61
RTS0045900,100
RTS0045901,36
RTS0045902,54
RTS0045903,45
RTS0045904,55
RTS0045905,27
RTS0045906,26
RTS0045907,26
RTS0045908,20
RTS0045909,26
RTS0045910,27
RTS0045911,28
RTS0045912,14
RTS0045913,18
RTS0045914,15
RTS0045915,19
RTS0045916,38
RTS0045917,21
RTS0045918,18
RTS0045919,27
RTS0045920,20
RTS0045921,20
RTS0045922,35
RTS0045923,31
RTS0045924,33
RTS0045925,40
RTS0045926,114
RTS0045927,43
RTS0045928,47
RTS0045929,22
RTS0045930,82
RTS0045931,74
RTS0045932,37
RTS0045933,20
RTS0045935,21
RTS0045939,17
RTS0045940,20
RTS0045941,25
RTS0045942,10
RTS0045943,24
RTS0045944,20
RTS0045945,53
RTS0045946,28
RTS0045947,43
RTS0045948,23
RTS0045949,38
RTS0045950,63
RTS0045951,63
RTS0045952,47
RTS0045953,62
RTS0045954,180
RTS0045955,40
RTS0045956,26
RTS0045957,15
RTS0045958,20
RTS0045959,18
RTS0045960,12
RTS0045961,23
RTS0045962,15
RTS0045963,20
RTS0045964,22
RTS0045965,22
RTS0045966,10
RTS0045967,23
RTS0045968,18
RTS0045969,42
RTS0045970,65
RTS0045971,44
RTS0045972,25
RTS0045973,16
RTS0045974,16
RTS0045975,22
RTS0045976,26
RTS0045977,17
RTS0045978,22
RTS0045979,34
RTS0045980,61
RTS0045981,55
RTS0045982,66
RTS0045983,86
RTS0045984,89
RTS0045985,34
RTS0045986,32
RTS0045987,49
RTS0045988,18
RTS0045989,30
RTS0045990,24
RTS0045991,23
RTS0045992,26
RTS0045993,25
RTS0045994,20
RTS0045995,19
RTS0045996,19
RTS0045997,32
RTS0045998,8
RTS0045999,21
RTS0046000,12
RTS0046001,10
RTS0046002,25
RTS0046003,21
RTS0046004,23
RTS0046005,23
RTS0046006,20
RTS0046007,47
RTS0046008,29
RTS0046009,37
RTS0046010,24
RTS0046011,20
RTS0046012,41
RTS0046013,57
RTS0046014,41
RTS0046015,39
RTS0046016,51
RTS0046017,37
RTS0046018,19
RTS0046019,26
RTS0046020,56
RTS0046021,65
RTS0046022,70
RTS0046023,16
RTS0046024,17
RTS0046025,13
RTS0046026,16
RTS0046027,33
RTS0046028,20
RTS0046029,16
RTS0046030,20
RTS0046031,20
RTS0046032,21
RTS0046033,22
RTS0046034,23
RTS0046035,17
RTS0046036,15
RTS0046037,14
RTS0046038,28
RTS0046039,17
RTS0046040,13
RTS0046041,25
RTS0046042,21
RTS0046043,17
RTS0046044,17
RTS0046045,32
RTS0046046,27
RTS0046047,15
RTS0046048,52
RTS0046049,61
RTS0046050,53
RTS0046051,93
RTS0046052,52
RTS0046053,69
RTS0046054,71
RTS0046055,94
RTS0046056,32
RTS0046057,24
RTS0046058,23
RTS0046059,43
RTS0046060,22
RTS0046061,37
RTS0046062,23
RTS0046063,24
RTS0046064,92
RTS0046065,111
RTS0046066,109
RTS0046067,123
RTS0046068,22
RTS0046069,28
RTS0046070,13
RTS0046071,18
RTS0046072,17
RTS0046073,19
RTS0046074,27
RTS0046075,17
RTS0046076,28
RTS0046077,18
RTS0046078,20
RTS0046079,11
RTS0046080,14
RTS0046081,15
RTS0046082,27
RTS0046083,19
RTS0046084,24
RTS0046085,44
RTS0046086,35
RTS0046087,32
RTS0046088,49
RTS0046089,19
RTS0046090,55
RTS0046091,24
RTS0046092,41
RTS0046093,30
RTS0046094,23
RTS0046095,15
RTS0046096,17
RTS0046097,21
RTS0046098,18
RTS0046099,20
RTS0046100,9
RTS0046101,14
RTS0046102,7
RTS0046103,8
RTS0046104,19
RTS0046105,19
RTS0046106,12
RTS0046107,17
RTS0046108,14
RTS0046109,24
RTS0046110,20
RTS0046111,29
RTS0046112,42
RTS0046113,37
RTS0046114,19
RTS0046115,72
RTS0046116,47
RTS0046117,64
RTS0046119,21
RTS0046121,13
RTS0046122,40
RTS0046123,26
RTS0046124,26
RTS0046125,13
RTS0046126,17
RTS0046127,20
RTS0046128,38
RTS0046129,32
RTS0046130,27
RTS0046131,17
RTS0046132,46
RTS0046133,62
RTS0046134,41
RTS0046135,26
RTS0046136,96
RTS0046137,208
RTS0046138,38
RTS0046140,51
RTS0046141,26
RTS0046142,45
RTS0046143,46
RTS0046144,62
RTS0046145,15
RTS0046146,15
RTS0046147,17
RTS0046148,25
RTS0046149,13
RTS0046150,13
RTS0046152,18
RTS0046153,18
RTS0046154,12
RTS0046155,21
RTS0046156,16
RTS0046157,16
RTS0046158,18
RTS0046159,23
RTS0046160,21
RTS0046161,10
RTS0046162,15
RTS0046163,17
RTS0046164,73
RTS0046165,51
RTS0046166,40
RTS0046167,48
RTS0046168,17
RTS0046169,16
RTS0046170,16
RTS0046171,11
RTS0046172,20
RTS0046173,10
RTS0046174,15
RTS0046175,21
RTS0046176,17
RTS0046177,10
RTS0046178,16
RTS0046179,22
RTS0046180,20
RTS0046181,21
RTS0046182,14
RTS0046183,41
RTS0046184,37
RTS0046185,29
RTS0046186,26
RTS0046187,39
RTS0046188,38
RTS0046191,24
RTS0046193,7
RTS0046194,16
RTS0046195,18
RTS0046196,67
RTS0046197,63
RTS0046198,74
RTS0046199,32
RTS0046200,14
RTS0046201,20
RTS0046202,68
RTS0046203,46
RTS0046204,65
RTS0046205,55
RTS0046206,169
RTS0046207,125
RTS0046208,73
RTS0046209,123
RTS0046210,13
RTS0046211,16
RTS0046212,17
RTS0046213,29
RTS0046214,19
RTS0046215,13
RTS0046216,7
RTS0046217,19
RTS0046218,24
RTS0046219,15
RTS0046220,9
RTS0046221,25
RTS0046222,22
RTS0046223,17
RTS0046224,14
RTS0046225,45
RTS0046226,42
RTS0046227,36
RTS0046228,33
RTS0046229,35
RTS0046230,30
RTS0046231,8
RTS0046232,22
RTS0046233,28
RTS0046234,38
RTS0046235,26
RTS0046236,13
RTS0046237,24
RTS0046238,12
RTS0046239,18
RTS0046240,32
RTS0046241,26
RTS0046242,16
RTS0046243,15
RTS0046244,32
RTS0046245,10
RTS0046246,11
RTS0046247,17
RTS0046248,15
RTS0046249,13
RTS0046250,20
RTS0046251,14
RTS0046252,97
RTS0046253,63
RTS0046254,90
RTS0046255,27
RTS0046256,32
RTS0046257,25
RTS0046258,16
RTS0046259,27
RTS0046260,12
RTS0046261,22
RTS0046262,27
RTS0046263,30
RTS0046264,24
RTS0046265,13
RTS0046266,37
RTS0046267,28
RTS0046268,28
RTS0046269,22
RTS0046270,30
RTS0046271,22
RTS0046272,29
RTS0046273,20
RTS0046274,14
RTS0046275,17
RTS0046276,13
RTS0046277,10
RTS0046278,15
RTS0046279,22
RTS0046280,22
RTS0046281,18
RTS0046282,22
RTS0046283,31
RTS0046284,22
RTS0046285,17
RTS0046286,21
RTS0046287,28
RTS0046288,25
RTS0046289,20
RTS0046290,23
RTS0046291,9
RTS0046292,21
RTS0046293,41
RTS0046294,47
RTS0046295,100
RTS0046296,24
RTS0046297,33
RTS0046298,19
RTS0046299,21
RTS0046300,22
RTS0046301,38
RTS0046302,21
RTS0046303,20
RTS0046304,16
RTS0046305,28
RTS0046306,26
RTS0046307,26
RTS0046308,18
RTS0046309,19
RTS0046310,23
RTS0046311,22
RTS0046312,18
RTS0046313,21
RTS0046314,27
RTS0046315,21
RTS0046316,17
RTS0046317,28
RTS0046318,25
RTS0046319,20
RTS0046320,26
RTS0046321,33
RTS0046322,23
RTS0046323,26
RTS0046324,25
RTS0046325,32
RTS0046326,13
RTS0046327,20
RTS0046328,18
RTS0046329,75
RTS0046330,60
RTS0046331,71
RTS0046332,47
RTS0046333,85
RTS0046334,29
RTS0046335,52
RTS0046336,47
RTS0046342,14
RTS0046343,13
RTS0046344,30
RTS0046345,17
RTS0046346,9
RTS0046347,91
RTS0046348,83
RTS0046349,77
RTS0046350,16
RTS0046351,20
RTS0046352,18
RTS0046353,30
RTS0046354,20
RTS0046355,14
RTS0046356,18
RTS0046357,15
RTS0046358,12
RTS0046359,20
RTS0046360,25
RTS0046361,19
RTS0046362,27
RTS0046363,23
RTS0046364,13
RTS0046365,24
RTS0046366,25
RTS0046367,14
RTS0046368,35
RTS0046369,23
RTS0046370,32
RTS0046371,27
RTS0046372,33
RTS0046373,22
RTS0046374,14
RTS0046375,15
RTS0046376,18
RTS0046377,19
RTS0046378,11
RTS0046379,17
RTS0046380,23
RTS0046381,18
RTS0046382,17
RTS0046383,21
RTS0046384,25
RTS0046385,15
RTS0046386,16
RTS0046387,11
RTS0046388,28
RTS0046389,27
RTS0046390,17
RTS0046391,18
RTS0046392,17
RTS0046393,17
RTS0046394,16
RTS0046395,18
RTS0046396,10
RTS0046397,20
RTS0046398,22
RTS0046399,35
RTS0046400,20
RTS0046401,34
RTS0046402,40
RTS0046403,25
RTS0046404,30
RTS0046405,35
RTS0046406,27
RTS0046407,27
RTS0046408,25
RTS0046409,38
RTS0046410,121
RTS0046411,68
RTS0046412,160
RTS0046413,175
RTS0046414,1218
RTS0046415,453
RTS0046416,15
RTS0046417,35
RTS0046418,33
RTS0046419,28
RTS0046420,100
RTS0046421,55
RTS0046422,39
RTS0046423,16
RTS0046424,33
RTS0046425,23
RTS0046426,27
RTS0046427,24
RTS0046428,24
RTS0046429,20
RTS0046430,16
RTS0046431,13
RTS0046432,29
RTS0046433,40
RTS0046434,34
RTS0046435,64
RTS0046439,39
RTS0046440,67
RTS0046441,56
RTS0046442,46
RTS0046443,69
RTS0046444,18
RTS0046445,23
RTS0046446,11
RTS0046447,20
RTS0046448,24
RTS0046449,20
RTS0046450,43
RTS0046451,20
RTS0046452,29
RTS0046453,24
RTS0046454,77
RTS0046455,73
RTS0046456,47
RTS0046457,95
RTS0046458,48
RTS0046459,108
RTS0046460,84
RTS0046461,52
RTS0046462,47
RTS0046463,38
RTS0046464,10
RTS0046466,12
RTS0046468,16
RTS0046469,12
RTS0046470,25
RTS0046471,22
RTS0046472,27
RTS0046473,10
RTS0046474,14
RTS0046475,27
RTS0046476,20
RTS0046477,10
RTS0046478,22
RTS0046479,20
RTS0046480,14
RTS0046481,19
RTS0046482,17
RTS0046483,16
RTS0046484,24
RTS0046485,15
RTS0046486,16
RTS0046487,27
RTS0046488,30
RTS0046489,22
RTS0046490,14
RTS0046491,28
RTS0046492,23
RTS0046493,15
RTS0046494,22
RTS0046495,21
RTS0046496,53
RTS0046497,65
RTS0046498,30
RTS0046499,153
RTS0046500,206
RTS0046501,99
RTS0046502,46
RTS0046503,57
RTS0046504,43
RTS0046505,13
RTS0046506,21
RTS0046507,26
RTS0046508,33
RTS0046509,14
RTS0046510,47
RTS0046511,32
RTS0046512,43
RTS0046513,44
RTS0046514,14
RTS0046515,30
RTS0046516,54
RTS0046517,76
RTS0046518,35
RTS0046519,24
RTS0046520,23
RTS0046521,28
RTS0046522,14
RTS0046524,44
RTS0046525,31
RTS0046526,78
RTS0046527,61
RTS0046528,66
RTS0046529,57
RTS0046530,16
RTS0046531,26
RTS0046532,28
RTS0046533,29
RTS0046534,20
RTS0046535,15
RTS0046536,22
RTS0046537,32
RTS0046538,42
RTS0046539,33
RTS0046540,33
RTS0046541,25
RTS0046542,30
RTS0046543,37
RTS0046544,17
RTS0046545,111
RTS0046546,24
RTS0046548,25
RTS0046549,125
RTS0046550,14
RTS0046551,46
RTS0046552,19
RTS0046553,62
RTS0046554,24
RTS0046555,23
RTS0046556,40
RTS0046557,28
RTS0046558,16
RTS0046559,19
RTS0046560,13
RTS0046561,21
RTS0046562,21
RTS0046563,18
RTS0046564,14
RTS0046565,20
RTS0046566,15
RTS0046567,30
RTS0046568,22
RTS0046569,34
RTS0046570,31
RTS0046571,17
RTS0046572,17
RTS0046573,19
RTS0046574,27
RTS0046575,26
RTS0046577,18
RTS0046578,23
RTS0046580,47
RTS0046581,41
RTS0046582,27
RTS0046583,23
RTS0046584,26
RTS0046585,23
RTS0046586,28
RTS0046587,34
RTS0046588,20
RTS0046589,26
RTS0046590,13
RTS0046591,26
RTS0046592,20
RTS0046593,22
RTS0046594,40
RTS0046595,33
RTS0046596,25
RTS0046597,18
RTS0046598,27
RTS0046599,15
RTS0046600,97
RTS0046601,152
RTS0046602,86
RTS0046603,84
RTS0046604,29
RTS0046605,16
RTS0046606,29
RTS0046607,21
RTS0046608,18
RTS0046609,23
RTS0046610,27
RTS0046611,19
RTS0046612,24
RTS0046613,19
RTS0046614,28
RTS0046615,16
RTS0046616,11
RTS0046617,30
RTS0046618,9
RTS0046619,27
RTS0046620,15
RTS0046621,53
RTS0046622,46
RTS0046623,33
RTS0046624,22
RTS0046625,29
RTS0046626,29
RTS0046627,20
RTS0046628,39
RTS0046629,23
RTS0046630,36
RTS0046631,25
RTS0046632,18
RTS0046633,18
RTS0046634,17
RTS0046635,35
RTS0046636,38
RTS0046637,44
RTS0046638,19
RTS0046639,15
RTS0046640,15
RTS0046641,20
RTS0046642,28
RTS0046643,29
RTS0046644,22
RTS0046645,8
RTS0046646,17
RTS0046647,26
RTS0046648,16
RTS0046649,16
RTS0046650,15
RTS0046651,74
RTS0046652,53
RTS0046653,77
RTS0046654,93
RTS0046655,120
RTS0046656,19
RTS0046657,13
RTS0046658,14
RTS0046659,20
RTS0046660,17
RTS0046661,24
RTS0046662,22
RTS0046663,22
RTS0046664,14
RTS0046665,16
RTS0046666,17
RTS0046667,30
RTS0046668,28
RTS0046669,30
RTS0046670,22
RTS0046671,11
RTS0046672,13
RTS0046673,16
RTS0046674,19
RTS0046675,16
RTS0046676,12
RTS0046677,19
RTS0046678,17
RTS0046679,9
RTS0046680,22
RTS0046681,13
RTS0046682,20
RTS0046683,16
RTS0046684,25
RTS0046685,9
RTS0046686,15
RTS0046687,24
RTS0046688,15
RTS0046689,26
RTS0046690,15
RTS0046691,35
RTS0046692,18
RTS0046693,22
RTS0046694,25
RTS0046695,20
RTS0046696,28
RTS0046697,29
RTS0046698,26
RTS0046699,149
RTS0046700,216
RTS0046701,204
RTS0046702,148
RTS0046703,679
RTS0046704,888
RTS0046705,796
RTS0046706,582
RTS0046707,1053
RTS0046708,843
RTS0046709,17
RTS0046710,18
RTS0046711,24
RTS0046712,18
RTS0046713,30
RTS0046714,44
RTS0046715,35
RTS0046716,37
RTS0046717,74
RTS0046718,22
RTS0046719,13
RTS0046720,26
RTS0046721,20
RTS0046722,31
RTS0046723,16
RTS0046724,14
RTS0046725,20
RTS0046726,20
RTS0046727,47
RTS0046728,25
RTS0046729,30
RTS0046730,30
RTS0046731,40
RTS0046732,25
RTS0046733,43
RTS0046734,48
RTS0046735,32
RTS0046736,20
RTS0046737,12
RTS0046738,17
RTS0046739,27
RTS0046740,69
RTS0046741,60
RTS0046742,23
RTS0046743,55
RTS0046744,23
RTS0046745,78
RTS0046746,32
RTS0046747,23
RTS0046748,40
RTS0046749,34
RTS0046750,12
RTS0046751,27
RTS0046752,21
RTS0046753,17
RTS0046754,21
RTS0046755,12
RTS0046756,27
RTS0046757,27
RTS0046758,17
RTS0046759,41
RTS0046760,45
RTS0046761,43
RTS0046763,44
RTS0046764,26
RTS0046765,24
RTS0046766,15
RTS0046767,21
RTS0046768,121
RTS0046769,153
RTS0046770,142
RTS0046771,46
RTS0046772,62
RTS0046773,42
RTS0046774,28
RTS0046775,49
RTS0046777,32
RTS0046778,24
RTS0046779,30
RTS0046780,27
RTS0046781,29
RTS0046782,14
RTS0046783,14
RTS0046784,8
RTS0046785,19
RTS0046790,40
RTS0046791,31
RTS0046792,38
RTS0046793,14
RTS0046794,19
RTS0046795,23
RTS0046796,20
RTS0046797,17
RTS0046798,18
RTS0046799,18
RTS0046800,7
RTS0046801,305
RTS0046802,145
RTS0046803,9
RTS0046804,23
RTS0046805,58
RTS0046806,52
RTS0046807,23
RTS0046808,17
RTS0046809,11
RTS0046810,23
RTS0046811,13
RTS0046812,19
RTS0046813,24
RTS0046814,30
RTS0046815,35
RTS0046816,16
RTS0046817,17
RTS0046818,19
RTS0046819,30
RTS0046820,33
RTS0046821,19
RTS0046822,22
RTS0046823,22
RTS0046824,61
RTS0046825,43
RTS0046826,18
RTS0046827,18
RTS0046828,26
RTS0046829,18
RTS0046830,29
RTS0046831,46
RTS0046832,26
RTS0046833,7
RTS0046835,12
RTS0046836,506
RTS0046837,656
RTS0046838,18
RTS0046839,389
RTS0046840,10
RTS0046841,11
RTS0046842,46
RTS0046843,38
RTS0046846,31
RTS0046849,41
RTS0046850,21
RTS0046851,25
RTS0046852,48
RTS0046853,52
RTS0046854,21
RTS0046855,21
RTS0046856,24
RTS0046857,72
RTS0046858,166
RTS0046859,18
RTS0046860,60
RTS0046861,27
RTS0046862,27
RTS0046863,20
RTS0046864,29
RTS0046866,23
RTS0046867,28
RTS0046868,17
RTS0046869,64
RTS0046870,72
RTS0046871,34
RTS0046872,68
RTS0046873,20
RTS0046874,18
RTS0046875,106
RTS0046876,42
RTS0046877,35
RTS0046878,32
RTS0046879,26
RTS0046880,26
RTS0046881,41
RTS0046882,35
RTS0046885,21
RTS0046886,20
RTS0046887,13
RTS0046889,21
RTS0046890,33
RTS0046891,26
RTS0046892,18
RTS0046893,24
RTS0046894,25
RTS0046895,18
RTS0046897,57
RTS0046898,22
RTS0046899,193
RTS0046900,205
RTS0046902,19
RTS0046903,49
RTS0046904,37
RTS0046905,15
RTS0046906,59
RTS0046907,59
RTS0046908,20
RTS0046909,37
RTS0046910,18
RTS0046911,29
RTS0046912,21
RTS0046913,15
RTS0046914,31
RTS0046915,15
RTS0046916,36
RTS0046918,668
RTS0046919,1546
RTS0046920,27
RTS0046921,21
RTS0046922,27
RTS0046923,80
RTS0046924,74
RTS0046925,35
RTS0046926,20
RTS0046927,14
RTS0046928,23
RTS0046929,13
RTS0046930,33
RTS0046931,23
RTS0046933,16
RTS0046934,58
RTS0046935,24
RTS0046936,33
RTS0046937,26
RTS0046938,26
RTS0046939,12
RTS0046940,33
RTS0046941,17
RTS0046942,20
RTS0046943,46
RTS0046944,22
RTS0046946,55
RTS0046947,13
RTS0046948,19
RTS0046949,19
RTS0046950,15
RTS0046951,19
RTS0046952,20
RTS0046954,13
RTS0046955,20
RTS0046956,33
RTS0046957,19
RTS0046958,23
RTS0046959,41
RTS0046960,45
RTS0046961,61
RTS0046962,512
RTS0046963,15
RTS0046965,63
RTS0046966,47
RTS0046967,22
RTS0046968,14
RTS0047054,16
RTS0047055,19
RTS0047056,17
RTS0047057,25
RTS0047058,17
RTS0047060,67
RTS0047061,83
RTS0047062,82
RTS0047063,82
RTS0047064,85
RTS0047065,150
RTS0047066,155
RTS0047067,173
RTS0047068,106
RTS0047069,88
RTS0047070,56
RTS0047071,63
RTS0047072,77
RTS0047073,59
RTS0047074,82
RTS0047075,38
RTS0047076,45
RTS0047077,32
RTS0047078,25
RTS0047079,20
RTS0047080,32
RTS0047081,31
RTS0047082,24
RTS0047083,25
RTS0047084,23
RTS0047085,5
RTS0047086,21
RTS0047087,11
RTS0047088,15
RTS0047089,25
RTS0047091,15
RTS0047092,25
RTS0047093,29
RTS0047094,33
RTS0047095,19
RTS0047096,21
RTS0047097,12
RTS0047098,20
RTS0047099,13
RTS0047100,16
RTS0047101,23
RTS0047102,19
RTS0047103,22
RTS0047104,20
RTS0047105,74
RTS0047106,72
RTS0047107,77
RTS0047108,128
RTS0047109,60
RTS0047110,20
RTS0047111,21
RTS0047112,47
RTS0047113,150
RTS0047114,25
RTS0047115,36
RTS0047116,70
RTS0047117,56
RTS0047118,29
RTS0047119,47
RTS0047120,23
RTS0047121,18
RTS0047122,35
RTS0047123,22
RTS0047124,33
RTS0047125,14
RTS0047126,30
RTS0047127,29
RTS0047128,13
RTS0047129,32
RTS0047130,29
RTS0047131,41
RTS0047132,32
RTS0047133,32
RTS0047134,16
RTS0047135,40
RTS0047136,32
RTS0047137,18
RTS0047138,46
RTS0047139,24
RTS0047140,18
RTS0047141,27
RTS0047142,23
RTS0047143,32
RTS0047144,25
RTS0047145,46
RTS0047146,37
RTS0047147,44
RTS0047148,61
RTS0047149,40
RTS0047150,37
RTS0047151,24
RTS0047152,42
RTS0047153,20
RTS0047154,53
RTS0047156,19
RTS0047157,27
RTS0047158,19
RTS0047159,19
RTS0047160,30
RTS0047165,37
RTS0047166,24
RTS0047167,13
RTS0047168,11
RTS0047169,16
RTS0047170,20
RTS0047171,55
RTS0047172,53
RTS0047173,58
RTS0047174,49
RTS0047175,26
RTS0047176,16
RTS0047177,26
RTS0047178,32
RTS0047179,24
RTS0047180,17
RTS0047181,27
RTS0047182,33
RTS0047183,40
RTS0047184,32
RTS0047185,26
RTS0047186,17
RTS0047187,15
RTS0047188,21
RTS0047189,20
RTS0047190,23
RTS0047191,13
RTS0047192,20
RTS0047193,52
RTS0047194,46
RTS0047195,36
RTS0047196,38
RTS0047197,70
RTS0047198,56
RTS0047199,45
RTS0047200,31
RTS0047201,36
RTS0047202,50
RTS0047203,30
RTS0047204,22
RTS0047205,27
RTS0047206,34
RTS0047207,14
RTS0047208,825
RTS0047209,1001
RTS0047210,1215
RTS0047211,1030
RTS0047212,565
RTS0047213,17
RTS0047214,30
RTS0047215,20
RTS0047216,36
RTS0047217,17
RTS0047218,59
RTS0047219,79
RTS0047220,36
RTS0047221,162
RTS0047222,122
RTS0047223,95
RTS0047225,50
RTS0047226,37
RTS0047229,17
RTS0047230,11
RTS0047231,24
RTS0047232,26
RTS0047233,13
RTS0047234,16
RTS0047235,21
RTS0047236,18
RTS0047237,19
RTS0047238,17
RTS0047239,48
RTS0047240,21
RTS0047241,18
RTS0047242,14
RTS0047243,24
RTS0047244,21
RTS0047245,25
RTS0047246,17
RTS0047247,14
RTS0047248,15
RTS0047249,27
RTS0047250,57
RTS0047252,51
RTS0047253,44
RTS0047254,47
RTS0047255,88
RTS0047256,74
RTS0047257,89
RTS0047258,84
RTS0047259,104
RTS0047260,93
RTS0047261,82
RTS0047262,62
RTS0047263,85
RTS0047264,42
RTS0047266,61
RTS0047267,144
RTS0047268,109
RTS0047269,82
RTS0047270,139
RTS0047271,149
RTS0047272,89
RTS0047273,75
RTS0047274,50
RTS0047276,21
RTS0047277,120
RTS0047278,142
RTS0047279,130
RTS0047280,95
RTS0047281,95
RTS0047282,124
RTS0047283,114
RTS0047284,90
RTS0047290,99
RTS0047291,289
RTS0047292,131
RTS0047293,125
RTS0047294,209
RTS0047295,15
RTS0047296,37
RTS0047297,30
RTS0047298,23
RTS0047299,26
RTS0047300,16
RTS0047301,27
RTS0047302,14
RTS0047303,24
RTS0047304,17
RTS0047305,93
RTS0047306,112
RTS0047307,127
RTS0047308,78
RTS0047309,67
RTS0047310,63
RTS0047311,57
RTS0047312,50
RTS0047313,39
RTS0047314,35
RTS0047315,91
RTS0047316,112
RTS0047317,133
RTS0047318,95
RTS0047319,92
RTS0047320,41
RTS0047321,43
RTS0047322,33
RTS0047323,60
RTS0047324,49
RTS0047325,53
RTS0047326,40
RTS0047327,34
RTS0047328,45
RTS0047329,38
RTS0047331,49
RTS0047332,68
RTS0047333,61
RTS0047334,53
RTS0047335,62
RTS0047336,59
RTS0047337,31
RTS0047338,63
RTS0047339,41
RTS0047340,74
RTS0047341,91
RTS0047342,87
RTS0047343,57
RTS0047344,87
RTS0047345,41
RTS0047346,31
RTS0047348,33
RTS0047349,44
RTS0047350,47
RTS0047351,42
RTS0047352,97
RTS0047353,76
RTS0047354,66
RTS0047356,19
RTS0047357,18
RTS0047358,10
RTS0047359,33
RTS0047360,14
RTS0047361,20
RTS0047362,38
RTS0047363,47
RTS0047364,17
RTS0047365,26
RTS0047366,19
RTS0047367,21
RTS0047368,20
RTS0047369,25
RTS0047370,18
RTS0047373,41
RTS0047374,16
RTS0047375,21
RTS0047376,52
RTS0047377,45
RTS0047378,55
RTS0047379,74
RTS0047380,58
RTS0047381,10
RTS0047382,26
RTS0047383,24
RTS0047384,22
RTS0047385,16
RTS0047386,80
RTS0047387,36
RTS0047388,58
RTS0047389,45
RTS0047390,44
RTS0047391,56
RTS0047392,28
RTS0047393,73
RTS0047394,19
RTS0047395,21
RTS0047396,101
RTS0047397,58
RTS0047398,26
RTS0047399,24
RTS0047400,19
RTS0047401,32
RTS0047402,45
RTS0047403,24
RTS0047404,38
RTS0047405,53
RTS0047406,33
RTS0047407,39
RTS0047408,38
RTS0047409,110
RTS0047410,69
RTS0047411,57
RTS0047412,56
RTS0047413,48
RTS0047414,51
RTS0047415,57
RTS0047417,31
RTS0047418,47
RTS0047419,54
RTS0047420,55
RTS0047421,17
RTS0047422,16
RTS0047423,20
RTS0047424,21
RTS0047425,21
RTS0047426,53
RTS0047427,50
RTS0047428,47
RTS0047429,42
RTS0047430,35
RTS0047431,22
RTS0047432,25
RTS0047433,19
RTS0047434,20
RTS0047435,30
RTS0047436,15
RTS0047437,10
RTS0047438,13
RTS0047439,14
RTS0047440,7
RTS0047441,99
RTS0047442,86
RTS0047445,76
RTS0047446,91
RTS0047447,13
RTS0047448,21
RTS0047449,15
RTS0047450,15
RTS0047451,12
RTS0047452,18
RTS0047453,11
RTS0047454,22
RTS0047455,14
RTS0047456,22
RTS0047457,25
RTS0047458,21
RTS0047459,24
RTS0047460,30
RTS0047461,26
RTS0047462,20
RTS0047463,36
RTS0047464,42
RTS0047465,18
RTS0047466,32
RTS0047467,18
RTS0047468,28
RTS0047469,21
RTS0047471,33
RTS0047472,14
RTS0047473,28
RTS0047474,13
RTS0047475,19
RTS0047476,19
RTS0047477,69
RTS0047479,59
RTS0047480,74
RTS0047481,75
RTS0047482,23
RTS0047483,31
RTS0047484,23
RTS0047485,15
RTS0047486,26
RTS0047487,16
RTS0047488,33
RTS0047489,18
RTS0047490,29
RTS0047491,19
RTS0047492,57
RTS0047493,39
RTS0047494,59
RTS0047495,26
RTS0047496,31
RTS0047497,26
RTS0047498,38
RTS0047499,48
RTS0047500,44
RTS0047501,23
RTS0047502,20
RTS0047503,16
RTS0047504,68
RTS0047505,54
RTS0047506,64
RTS0047507,28
RTS0047508,21
RTS0047509,22
RTS0047510,27
RTS0047511,24
RTS0047512,73
RTS0047513,23
RTS0047514,21
RTS0047515,72
RTS0047516,67
RTS0047517,108
RTS0047518,90
RTS0047520,91
RTS0047521,109
RTS0047522,41
RTS0047523,49
RTS0047524,29
RTS0047525,25
RTS0047526,42
RTS0047527,22
RTS0047528,30
RTS0047529,28
RTS0047530,26
RTS0047531,37
RTS0047532,12
RTS0047533,16
RTS0047534,23
RTS0047535,22
RTS0047536,24
RTS0047537,46
RTS0047538,176
RTS0047540,166
RTS0047541,197
RTS0047543,27
RTS0047544,22
RTS0047545,35
RTS0047546,39
RTS0047547,26
RTS0047548,72
RTS0047549,41
RTS0047550,35
RTS0047551,58
RTS0047552,42
RTS0047553,27
RTS0047558,26
RTS0047559,20
RTS0047560,9
RTS0047561,16
RTS0047562,19
RTS0047563,27
RTS0047564,24
RTS0047565,25
RTS0047566,21
RTS0047567,26
RTS0047568,16
RTS0047569,19
RTS0047570,22
RTS0047571,19
RTS0047572,28
RTS0047573,11
RTS0047574,29
RTS0047575,28
RTS0047576,21
RTS0047577,25
RTS0047578,22
RTS0047579,25
RTS0047580,29
RTS0047581,29
RTS0047582,23
RTS0047583,15
RTS0047584,10
RTS0047585,23
RTS0047586,27
RTS0047587,13
RTS0047588,27
RTS0047590,15
RTS0047591,18
RTS0047592,11
RTS0047593,18
RTS0047594,17
RTS0047595,24
RTS0047596,28
RTS0047597,19
RTS0047598,39
RTS0047599,28
RTS0047600,42
RTS0047601,160
RTS0047602,52
RTS0047603,19
RTS0047604,21
RTS0047606,21
RTS0047613,52
RTS0047614,57
RTS0047615,37
RTS0047616,66
RTS0047617,64
RTS0047618,16
RTS0047619,13
RTS0047620,9
RTS0047621,10
RTS0047622,18
RTS0047624,13
RTS0047625,15
RTS0047626,8
RTS0047627,8
RTS0047628,15
RTS0047629,10
RTS0047630,4
RTS0047631,9
RTS0047632,13
RTS0047633,8
RTS0047634,8
RTS0047635,13
RTS0047636,17
RTS0047637,15
RTS0047638,15
RTS0047639,15
RTS0047640,12
RTS0047641,13
RTS0047642,13
RTS0047643,12
RTS0047644,17
RTS0047645,13
RTS0047646,24
RTS0047647,12
RTS0047648,24
RTS0047649,7
RTS0047650,8
RTS0047651,6
RTS0047652,17
RTS0047653,13
RTS0047654,12
RTS0047656,29
RTS0047657,17
RTS0047658,16
RTS0047659,8
RTS0047660,10
RTS0047661,24
RTS0047662,16
RTS0047663,16
RTS0047664,11
RTS0047665,10
RTS0047666,8
RTS0047667,15
RTS0047668,20
RTS0047669,11
RTS0047670,18
RTS0047672,16
RTS0047673,12
RTS0047674,17
RTS0047675,22
RTS0047676,13
RTS0047677,18
RTS0047678,10
RTS0047679,5
RTS0047680,19
RTS0047681,12
RTS0047682,20
RTS0047684,9
RTS0047685,8
RTS0047686,9
RTS0047687,19
RTS0047688,17
RTS0047689,17
RTS0047691,8
RTS0047692,13
RTS0047693,17
RTS0047694,15
RTS0047695,12
RTS0047696,5
RTS0047697,18
RTS0047698,19
RTS0047699,20
RTS0047700,53
RTS0047701,26
RTS0047702,37
RTS0047703,51
RTS0047704,41
RTS0047705,34
RTS0047706,32
RTS0047707,42
RTS0047708,116
RTS0047709,360
RTS0047710,32
RTS0047711,28
RTS0047712,47
RTS0047713,22
RTS0047714,31
RTS0047715,20
RTS0047716,33
RTS0047717,28
RTS0047718,42
RTS0047720,26
RTS0047721,20
RTS0047722,40
RTS0047723,29
RTS0047724,124
RTS0047725,130
RTS0047726,102
RTS0047727,94
RTS0047728,118
RTS0047729,18
RTS0047730,21
RTS0047731,14
RTS0047732,24
RTS0047733,31
RTS0047734,23
RTS0047735,19
RTS0047736,48
RTS0047737,26
RTS0047738,26
RTS0047739,220
RTS0047740,251
RTS0047741,382
RTS0047742,303
RTS0047743,131
RTS0047744,68
RTS0047745,90
RTS0047746,44
RTS0047747,46
RTS0047748,45
RTS0047749,46
RTS0047750,16
RTS0047752,11
RTS0047753,23
RTS0047754,52
RTS0047755,50
RTS0047756,24
RTS0047757,25
RTS0047758,17
RTS0047759,18
RTS0047760,23
RTS0047761,12
RTS0047762,21
RTS0047763,27
RTS0047764,31
RTS0047765,29
RTS0047766,49
RTS0047767,31
RTS0047768,27
RTS0047769,72
RTS0047770,102
RTS0047771,112
RTS0047772,98
RTS0047773,98
RTS0047774,50
RTS0047775,14
RTS0047776,18
RTS0047777,28
RTS0047778,9
RTS0047779,51
RTS0047780,51
RTS0047781,79
RTS0047782,80
RTS0047783,34
RTS0047784,25
RTS0047785,23
RTS0047786,28
RTS0047787,69
RTS0047788,18
RTS0047789,20
RTS0047790,19
RTS0047791,47
RTS0047792,16
RTS0047793,101
RTS0047794,11
RTS0047795,10
RTS0047796,62
RTS0047797,30
RTS0047798,20
RTS0047799,25
RTS0047800,22
RTS0047801,34
RTS0047802,32
RTS0047803,26
RTS0047804,15
RTS0047805,29
RTS0047806,40
RTS0047807,112
RTS0047808,165
RTS0047809,12
RTS0047810,45
RTS0047811,36
RTS0047812,59
RTS0047813,79
RTS0047814,19
RTS0047816,19
RTS0047817,21
RTS0047818,23
RTS0047819,23
RTS0047820,28
RTS0047821,70
RTS0047822,14
RTS0047823,22
RTS0047824,14
RTS0047825,18
RTS0047826,25
RTS0047827,31
RTS0047828,20
RTS0047829,28
RTS0047830,12
RTS0047831,19
RTS0047832,18
RTS0047833,20
RTS0047834,14
RTS0047835,32
RTS0047836,76
RTS0047837,72
RTS0047838,19
RTS0047839,19
RTS0047840,25
RTS0047841,21
RTS0047842,30
RTS0047843,18
RTS0047844,20
RTS0047845,32
RTS0047846,18
RTS0047847,17
RTS0047848,24
RTS0047849,88
RTS0047850,19
RTS0047851,18
RTS0047852,29
RTS0047853,20
RTS0047854,56
RTS0047855,24
RTS0047856,17
RTS0047857,12
RTS0047858,19
RTS0047859,18
RTS0047860,72
RTS0047861,14
RTS0047862,22
RTS0047863,10
RTS0047864,27
RTS0047865,37
RTS0047866,54
RTS0047867,12
RTS0047868,47
RTS0047869,53
RTS0047870,73
RTS0047871,18
RTS0047872,35
RTS0047873,25
RTS0047874,28
RTS0047875,25
RTS0047876,53
RTS0047877,18
RTS0047878,25
RTS0047879,28
RTS0047880,27
RTS0047881,31
RTS0047882,24
RTS0047883,61
RTS0047884,26
RTS0047885,25
RTS0047886,19
RTS0047890,453
RTS0047891,458
RTS0047892,206
RTS0047893,95
RTS0047894,67
RTS0047895,31
RTS0047896,20
RTS0047897,29
RTS0047898,14
RTS0047899,21
RTS0047900,67
RTS0047901,30
RTS0047902,69
RTS0047903,36
RTS0047904,37
RTS0047905,31
RTS0047906,34
RTS0047907,413
RTS0047908,316
RTS0047909,363
RTS0047910,20
RTS0047912,23
RTS0047913,31
RTS0047914,43
RTS0047915,19
RTS0047916,23
RTS0047917,19
RTS0047919,8
RTS0047920,247
RTS0047921,343
RTS0047924,22
RTS0047925,24
RTS0047926,20
RTS0047927,19
RTS0047928,19
RTS0047929,19
RTS0047930,22
RTS0047931,19
RTS0047932,34
RTS0047933,31
RTS0047934,21
RTS0047935,11
RTS0047936,28
RTS0047937,19
RTS0047938,32
RTS0047939,110
RTS0047940,159
RTS0047941,19
RTS0047942,21
RTS0047943,14
RTS0047944,88
RTS0047945,17
RTS0047946,20
RTS0047947,16
RTS0047948,9
RTS0047949,48
RTS0047950,15
RTS0047951,31
RTS0047952,47
RTS0047953,19
RTS0047954,21
RTS0047956,22
RTS0047957,20
RTS0047958,17
RTS0047959,21
RTS0047960,13
RTS0047961,18
RTS0047963,48
RTS0047964,19
RTS0047965,13
RTS0047966,29
RTS0047967,17
RTS0047968,28
RTS0047969,41
RTS0047970,15
RTS0047972,13
RTS0047973,18
RTS0047974,39
RTS0047975,29
RTS0047976,47
RTS0047977,13
RTS0047978,22
RTS0047979,28
RTS0047980,12
RTS0047981,19
RTS0047982,12
RTS0047985,283
RTS0047986,14
RTS0047987,15
RTS0047988,64
RTS0047990,16
RTS0047991,76
RTS0047992,20
RTS0047993,23
RTS0047994,20
RTS0047995,14
RTS0047996,15
RTS0047997,28
RTS0047998,37
RTS0047999,18
RTS0048000,21
RTS0048001,56
RTS0048003,198
RTS0048005,10
RTS0048006,30
RTS0048008,63
RTS0048009,25
RTS0048012,17
RTS0048013,16
RTS0048014,22
RTS0048015,33
RTS0048016,46
RTS0048017,104
RTS0048018,47
RTS0048019,53
RTS0048020,21
RTS0048021,16
RTS0048022,30
RTS0048023,47
RTS0048024,34
RTS0048026,28
RTS0048027,55
RTS0048028,21
RTS0048029,9
RTS0048030,14
RTS0048031,25
RTS0048032,299
RTS0048033,21
RTS0048034,14
RTS0048035,18
RTS0048036,20
RTS0048037,16
RTS0048038,61
RTS0048040,27
RTS0048041,16
RTS0048042,47
RTS0048043,95
RTS0048044,19
RTS0048045,29
RTS0048046,20
RTS0048047,26
RTS0048048,27
RTS0048049,25
RTS0048050,20
RTS0048051,142
RTS0048052,56
RTS0048053,26
RTS0048054,22
RTS0048055,22
RTS0048056,16
RTS0048057,14
RTS0048058,17
RTS0048059,27
RTS0048060,15
RTS0048061,38
RTS0048062,23
RTS0048063,10
RTS0048064,45
RTS0048065,44
RTS0048066,55
RTS0048067,29
RTS0048068,20
RTS0048069,17
RTS0048070,13
RTS0048071,29
RTS0048072,12
RTS0048073,22
RTS0048074,14
RTS0048076,29
RTS0048077,45
RTS0048078,60
RTS0048079,54
RTS0048080,82
RTS0048081,42
RTS0048082,24
RTS0048084,17
RTS0048085,28
RTS0048086,14
RTS0048087,32
RTS0048088,16
RTS0048089,55
RTS0048090,40
RTS0048091,27
RTS0048092,20
RTS0048093,70
RTS0048094,14
RTS0048096,16
RTS0048097,16
RTS0048098,1640
RTS0048099,3879
RTS0048100,3578
RTS0048101,3634
RTS0048102,3082
RTS0048104,18
RTS0048105,32
RTS0048106,11
RTS0048107,16
RTS0048108,32
RTS0048109,21
RTS0048110,18
RTS0048111,7
RTS0048112,14
RTS0048113,20
RTS0048114,42
RTS0048115,41
RTS0048116,41
RTS0048117,35
RTS0048118,41
RTS0048120,12
RTS0048126,12
RTS0048127,35
RTS0048129,57
RTS0048130,16
RTS0048131,77
RTS0048132,99
RTS0048133,18
RTS0048134,70
RTS0048135,151
RTS0048136,9
RTS0048138,24
RTS0048139,138
RTS0048140,31
RTS0048141,30
RTS0048142,43
RTS0048144,20
RTS0048145,36
RTS0048146,25
RTS0048147,14
RTS0048148,22
RTS0048149,11
RTS0048150,27
RTS0048151,26
RTS0048152,26
RTS0048153,46
RTS0048154,23
RTS0048155,18
RTS0048156,83
RTS0048158,48
RTS0048159,20
RTS0048160,1868
RTS0048161,2142
RTS0048162,53
RTS0048163,40
RTS0048164,580
RTS0048165,101
RTS0048166,37
RTS0048167,73
RTS0048168,45
RTS0048169,45
RTS0048170,28
RTS0048171,38
RTS0048172,24
RTS0048173,21
RTS0048175,35
RTS0048176,22
RTS0048177,18
RTS0048178,21
RTS0048179,24
RTS0048180,19
RTS0048181,54
RTS0048182,26
RTS0048183,47
RTS0048184,62
RTS0048185,59
RTS0048186,20
RTS0048188,32
RTS0048189,36
RTS0048190,28
RTS0048191,38
RTS0048192,42
RTS0048193,30
RTS0048194,45
RTS0048195,31
RTS0048196,37
RTS0048197,60
RTS0048198,51
RTS0048200,45
RTS0048201,26
RTS0048202,26
RTS0048203,37
RTS0048204,39
RTS0048205,36
RTS0048207,62
RTS0048208,112
RTS0048209,95
RTS0048210,79
RTS0048211,110
RTS0048212,15
RTS0048213,39
RTS0048214,18
RTS0048215,32
RTS0048216,46
RTS0048217,29
RTS0048218,47
RTS0048219,28
RTS0048220,35
RTS0048221,25
RTS0048222,38
RTS0048223,20
RTS0048224,41
RTS0048225,33
RTS0048226,32
RTS0048227,54
RTS0048228,22
RTS0048229,16
RTS0048230,31
RTS0048231,36
RTS0048232,36
RTS0048233,26
RTS0048234,23
RTS0048235,48
RTS0048236,37
RTS0048237,25
RTS0048238,42
RTS0048239,33
RTS0048240,25
RTS0048241,30
RTS0048242,86
RTS0048243,75
RTS0048244,68
RTS0048245,30
RTS0048246,70
RTS0049343,38
RTS0049344,46
RTS0049345,26
RTS0049346,12
RTS0049347,21
RTS0049348,28
RTS0049349,41
RTS0049350,32
RTS0049351,9
RTS0049352,16
RTS0049353,15
RTS0049354,11
RTS0049355,14
RTS0049356,34
RTS0049357,33
RTS0049358,21
RTS0049359,12
RTS0049360,31
RTS0049361,19
RTS0049362,18
RTS0049363,17
RTS0049364,20
RTS0049365,70
RTS0049366,156
RTS0049367,129
RTS0049368,35
RTS0049369,19
RTS0049370,12
RTS0049371,19
RTS0049372,33
RTS0049373,79
RTS0049374,67
RTS0049375,65
RTS0049376,69
RTS0049377,70
RTS0049378,42
RTS0049379,27
RTS0049380,45
RTS0049381,40
RTS0049382,31
RTS0049383,23
RTS0049384,15
RTS0049385,15
RTS0049386,28
RTS0049387,25
RTS0049388,14
RTS0049389,20
RTS0049390,634
RTS0049391,736
RTS0049392,920
RTS0049393,722
RTS0049394,629
RTS0049395,222
RTS0049396,81
RTS0049397,89
RTS0049398,155
RTS0049399,59
RTS0049400,94
RTS0049401,24
RTS0049402,17
RTS0049403,15
RTS0049404,21
RTS0049405,25
RTS0049406,18
RTS0049407,25
RTS0049408,35
RTS0049409,26
RTS0049410,22
RTS0049411,26
RTS0049412,19
RTS0049413,15
RTS0049414,14
RTS0049415,35
RTS0049416,34
RTS0049417,24
RTS0049418,22
RTS0049419,24
RTS0049420,17
RTS0049421,24
RTS0049422,11
RTS0049423,22
RTS0049424,74
RTS0049425,18
RTS0049426,34
RTS0049427,32
RTS0049428,9
RTS0049429,77
RTS0049430,50
RTS0049431,40
RTS0049432,20
RTS0049433,22
RTS0049434,22
RTS0049435,10
RTS0049436,15
RTS0049437,97
RTS0049438,23
RTS0049439,59
RTS0049440,53
RTS0049441,83
RTS0049442,83
RTS0049443,50
RTS0049444,50
RTS0049445,22
RTS0049446,37
RTS0049447,32
RTS0049448,22
RTS0049449,33
RTS0049450,33
RTS0049451,29
RTS0049452,15
RTS0049453,39
RTS0049454,12
RTS0049455,18
RTS0049456,14
RTS0049457,63
RTS0049458,27
RTS0049459,64
RTS0049460,95
RTS0049461,144
RTS0049462,179
RTS0049463,40
RTS0049464,28
RTS0049465,23
RTS0049466,22
RTS0049467,27
RTS0049468,47
RTS0049469,31
RTS0049470,44
RTS0049471,59
RTS0049472,32
RTS0049473,148
RTS0049474,19
RTS0049475,38
RTS0049476,35
RTS0049477,17
RTS0049478,25
RTS0049479,2641
RTS0049480,253
RTS0049481,9
RTS0049482,14
RTS0049483,23
RTS0049484,29
RTS0049485,20
RTS0997079,19
RTS0997080,49
RTS0997081,19
RTS0997082,26
RTS0997083,23
RTS0997084,20
RTS0997085,21
RTS0997086,29
RTS0997087,16
RTS0997088,27944
RTS0997089,5316
RTS0997090,236
RTS0997091,83
RTS0997092,7
RTS0997093,12
RTS0997094,2
RTS0997095,6
RTS0997096,9
RTS0997097,7
RTS0997098,9
RTS0997099,8
RTS0997100,13
RTS0997101,9
RTS0997102,7
RTS0997103,12
RTS0997104,9
RTS0997105,10
RTS0997106,13
RTS0997107,6
RTS0997108,9
RTS0997109,8
RTS0997110,10
RTS0997111,9
RTS0997112,11
RTS0997113,16
RTS0997114,6
RTS0997115,5
RTS0997116,4
RTS0997117,8
RTS0997118,8
RTS0997119,8
RTS0997120,9
RTS0997121,44
RTS0997122,63
RTS0997123,71
RTS0997124,47
RTS0997125,239
RTS0997126,288
RTS0997127,276
RTS0997128,263
RTS0997129,295
RTS0997130,53
</Code_Summary>
