# Supplementary material for: Spatial meta-transcriptomics reveal associations of intratumor bacteria burden with lung cancer cells showing a distinct oncogenic signature
Source: J Immunother Cancer. 2022 Jul 6;10(7):e004698. doi: 10.1136/jitc-2022-004698 (PMC9260850; doi:10.1136/jitc-2022-004698)
Supplement: Supplementary data [file jitc-2022-004698supp009.zip › DSP-1001250002848-E-H07.dcc]

<Header>
FileVersion,0.02
SoftwareVersion,"GeoMx_NGS_Pipeline_ 2.0.0"
Date,2020-6-15
</Header>

<Scan_Attributes>
ID,DSP-1001250002848-E-H07
Plate_ID,1001250002848
Well,H07
</Scan_Attributes>

<NGS_Processing_Attributes>
SeqSetId,
tamperedIni,No
Raw,18693591
Trimmed,18579644
Stitched,18458676
Aligned,18116719
umiQ30,0.9920
rtsQ30,0.9911
</NGS_Processing_Attributes>


<Code_Summary>
RTS0039454,453
RTS0039455,357
RTS0039456,327
RTS0039457,1187
RTS0039458,255
RTS0039459,225
RTS0039460,224
RTS0039461,417
RTS0039462,320
RTS0039463,310
RTS0039464,179
RTS0039465,256
RTS0039466,178
RTS0039467,326
RTS0039468,184
RTS0039469,156
RTS0039470,176
RTS0039471,183
RTS0039472,198
RTS0039473,133
RTS0039474,180
RTS0039475,173
RTS0039476,234
RTS0039477,195
RTS0039478,184
RTS0039479,211
RTS0039480,162
RTS0039481,166
RTS0039482,205
RTS0039483,151
RTS0039484,214
RTS0039485,183
RTS0039486,191
RTS0039487,126
RTS0039488,171
RTS0039489,195
RTS0039490,186
RTS0039491,205
RTS0039492,156
RTS0039493,250
RTS0039494,171
RTS0039495,173
RTS0039496,206
RTS0039497,138
RTS0039498,188
RTS0039499,3291
RTS0039500,2296
RTS0039501,2447
RTS0039502,3532
RTS0039503,2753
RTS0039504,330
RTS0039505,319
RTS0039506,256
RTS0039507,689
RTS0039508,221
RTS0039509,254
RTS0039510,535
RTS0039511,449
RTS0039512,273
RTS0039513,369
RTS0039514,622
RTS0039515,570
RTS0039516,178
RTS0039517,162
RTS0039518,173
RTS0039519,140
RTS0039520,156
RTS0039521,340
RTS0039522,526
RTS0039523,300
RTS0039524,552
RTS0039525,727
RTS0039526,264
RTS0039527,448
RTS0039528,241
RTS0039529,318
RTS0039530,308
RTS0039531,589
RTS0039532,467
RTS0039533,632
RTS0039534,296
RTS0039535,553
RTS0039536,187
RTS0039537,156
RTS0039538,183
RTS0039539,181
RTS0039540,185
RTS0039541,232
RTS0039542,226
RTS0039543,220
RTS0039544,161
RTS0039545,217
RTS0039546,120
RTS0039547,161
RTS0039548,181
RTS0039549,178
RTS0039550,159
RTS0039551,152
RTS0039552,128
RTS0039553,184
RTS0039554,189
RTS0039555,153
RTS0039556,160
RTS0039557,192
RTS0039558,154
RTS0039559,163
RTS0039560,154
RTS0039561,154
RTS0039562,195
RTS0039563,153
RTS0039564,161
RTS0039565,219
RTS0039566,181
RTS0039567,162
RTS0039568,160
RTS0039569,139
RTS0039570,168
RTS0039571,151
RTS0039572,164
RTS0039573,176
RTS0039574,160
RTS0039575,131
RTS0039576,261
RTS0039577,486
RTS0039578,286
RTS0039579,353
RTS0039580,480
RTS0039581,514
RTS0039582,757
RTS0039583,722
RTS0039584,613
RTS0039585,463
RTS0039586,153
RTS0039587,175
RTS0039588,164
RTS0039589,177
RTS0039590,154
RTS0039591,899
RTS0039592,723
RTS0039593,438
RTS0039594,828
RTS0039595,846
RTS0039596,193
RTS0039597,196
RTS0039598,162
RTS0039599,167
RTS0039600,180
RTS0039601,139
RTS0039602,141
RTS0039603,151
RTS0039604,184
RTS0039605,153
RTS0039606,155
RTS0039607,192
RTS0039608,205
RTS0039609,183
RTS0039610,177
RTS0039611,275
RTS0039612,208
RTS0039613,257
RTS0039614,223
RTS0039615,148
RTS0039616,185
RTS0039617,194
RTS0039619,193
RTS0039620,181
RTS0039621,176
RTS0039622,206
RTS0039623,176
RTS0039624,173
RTS0039625,163
RTS0039626,153
RTS0039627,142
RTS0039628,131
RTS0039629,131
RTS0039630,169
RTS0039631,120
RTS0039632,141
RTS0039633,137
RTS0039634,159
RTS0039635,164
RTS0039636,186
RTS0039637,192
RTS0039638,245
RTS0039639,217
RTS0039640,168
RTS0039641,315
RTS0039642,304
RTS0039643,358
RTS0039644,229
RTS0039645,226
RTS0039646,249
RTS0039647,220
RTS0039648,206
RTS0039649,222
RTS0039650,198
RTS0039651,496
RTS0039652,701
RTS0039653,447
RTS0039654,293
RTS0039655,484
RTS0039656,2960
RTS0039657,2368
RTS0039658,1658
RTS0039659,2780
RTS0039660,1687
RTS0039661,234
RTS0039662,166
RTS0039663,233
RTS0039664,282
RTS0039665,267
RTS0039666,214
RTS0039667,146
RTS0039668,163
RTS0039669,275
RTS0039670,203
RTS0039671,604
RTS0039672,832
RTS0039673,567
RTS0039674,644
RTS0039675,548
RTS0039676,171
RTS0039677,130
RTS0039678,135
RTS0039679,166
RTS0039680,130
RTS0039681,336
RTS0039682,255
RTS0039683,187
RTS0039684,220
RTS0039685,281
RTS0039686,2326
RTS0039687,3435
RTS0039688,2435
RTS0039689,1744
RTS0039690,1882
RTS0039691,151
RTS0039692,175
RTS0039693,154
RTS0039694,185
RTS0039695,156
RTS0039696,167
RTS0039697,177
RTS0039698,146
RTS0039699,163
RTS0039700,173
RTS0039701,660
RTS0039702,965
RTS0039703,739
RTS0039704,938
RTS0039705,861
RTS0039706,201
RTS0039707,195
RTS0039708,220
RTS0039709,202
RTS0039710,248
RTS0039711,266
RTS0039712,552
RTS0039713,631
RTS0039714,464
RTS0039715,508
RTS0039716,330
RTS0039717,493
RTS0039718,227
RTS0039719,293
RTS0039720,843
RTS0039721,372
RTS0039722,261
RTS0039723,446
RTS0039724,353
RTS0039725,341
RTS0039726,300
RTS0039727,227
RTS0039728,341
RTS0039729,358
RTS0039730,352
RTS0039731,197
RTS0039732,183
RTS0039733,215
RTS0039734,209
RTS0039735,189
RTS0039736,378
RTS0039737,303
RTS0039738,378
RTS0039739,399
RTS0039740,253
RTS0039741,386
RTS0039742,401
RTS0039743,348
RTS0039744,480
RTS0039745,486
RTS0039746,333
RTS0039747,401
RTS0039749,326
RTS0039750,335
RTS0039751,204
RTS0039752,175
RTS0039753,369
RTS0039754,226
RTS0039755,282
RTS0039756,239
RTS0039757,194
RTS0039758,296
RTS0039759,179
RTS0039760,246
RTS0039761,538
RTS0039762,499
RTS0039763,401
RTS0039764,209
RTS0039765,492
RTS0039766,208
RTS0039767,206
RTS0039768,229
RTS0039769,158
RTS0039770,290
RTS0039771,259
RTS0039772,307
RTS0039773,309
RTS0039774,263
RTS0039775,380
RTS0039776,256
RTS0039777,215
RTS0039778,176
RTS0039779,211
RTS0039780,226
RTS0039781,1552
RTS0039782,735
RTS0039783,847
RTS0039784,646
RTS0039785,2027
RTS0039786,365
RTS0039787,223
RTS0039788,331
RTS0039789,291
RTS0039790,470
RTS0039791,810
RTS0039792,530
RTS0039793,352
RTS0039794,720
RTS0039795,354
RTS0039796,495
RTS0039797,440
RTS0039798,387
RTS0039799,521
RTS0039800,427
RTS0039801,201
RTS0039802,158
RTS0039803,188
RTS0039804,229
RTS0039805,180
RTS0039806,194
RTS0039807,168
RTS0039808,188
RTS0039809,151
RTS0039810,225
RTS0039811,258
RTS0039812,327
RTS0039813,229
RTS0039814,313
RTS0039815,288
RTS0039816,151
RTS0039817,201
RTS0039818,166
RTS0039819,186
RTS0039820,157
RTS0039821,302
RTS0039822,249
RTS0039823,352
RTS0039824,264
RTS0039825,332
RTS0039826,321
RTS0039827,421
RTS0039828,348
RTS0039829,359
RTS0039830,335
RTS0039831,151
RTS0039832,184
RTS0039833,169
RTS0039834,154
RTS0039835,207
RTS0039836,167
RTS0039838,160
RTS0039839,168
RTS0039840,118
RTS0039841,398
RTS0039842,373
RTS0039843,313
RTS0039844,363
RTS0039845,273
RTS0039846,188
RTS0039847,197
RTS0039848,156
RTS0039849,114
RTS0039850,145
RTS0039851,337
RTS0039852,327
RTS0039853,297
RTS0039854,305
RTS0039855,305
RTS0039856,185
RTS0039857,162
RTS0039858,170
RTS0039859,185
RTS0039860,189
RTS0039861,140
RTS0039862,181
RTS0039863,153
RTS0039864,165
RTS0039865,152
RTS0039866,303
RTS0039867,406
RTS0039868,253
RTS0039869,382
RTS0039870,334
RTS0039871,233
RTS0039872,202
RTS0039873,215
RTS0039874,186
RTS0039875,259
RTS0039876,147
RTS0039877,136
RTS0039878,161
RTS0039879,148
RTS0039880,142
RTS0039881,141
RTS0039882,134
RTS0039883,148
RTS0039884,153
RTS0039885,190
RTS0039886,148
RTS0039887,144
RTS0039888,178
RTS0039890,146
RTS0039891,446
RTS0039892,348
RTS0039893,472
RTS0039894,190
RTS0039895,423
RTS0039896,184
RTS0039897,181
RTS0039898,274
RTS0039899,187
RTS0039900,222
RTS0039901,172
RTS0039902,186
RTS0039903,133
RTS0039904,191
RTS0039905,209
RTS0039906,189
RTS0039907,197
RTS0039908,157
RTS0039909,145
RTS0039910,175
RTS0039911,134
RTS0039912,154
RTS0039913,143
RTS0039914,148
RTS0039915,164
RTS0039916,151
RTS0039917,157
RTS0039918,167
RTS0039919,184
RTS0039920,164
RTS0039921,259
RTS0039922,253
RTS0039923,163
RTS0039924,201
RTS0039925,178
RTS0039926,328
RTS0039927,357
RTS0039928,281
RTS0039929,283
RTS0039930,448
RTS0039931,220
RTS0039932,238
RTS0039933,263
RTS0039934,175
RTS0039935,251
RTS0039936,177
RTS0039937,158
RTS0039938,189
RTS0039939,155
RTS0039940,152
RTS0039941,166
RTS0039942,169
RTS0039943,146
RTS0039944,206
RTS0039945,175
RTS0039946,575
RTS0039947,664
RTS0039948,918
RTS0039949,697
RTS0039950,657
RTS0039951,280
RTS0039952,242
RTS0039953,227
RTS0039954,196
RTS0039955,271
RTS0039956,345
RTS0039957,406
RTS0039958,415
RTS0039959,316
RTS0039960,445
RTS0039961,165
RTS0039962,143
RTS0039963,159
RTS0039964,166
RTS0039965,170
RTS0039966,181
RTS0039967,155
RTS0039968,182
RTS0039969,188
RTS0039970,203
RTS0039971,187
RTS0039972,133
RTS0039973,155
RTS0039974,194
RTS0039975,160
RTS0039976,205
RTS0039977,164
RTS0039978,215
RTS0039979,169
RTS0039980,164
RTS0039981,773
RTS0039982,1081
RTS0039983,1191
RTS0039984,653
RTS0039985,1321
RTS0039986,380
RTS0039987,236
RTS0039988,284
RTS0039989,255
RTS0039990,230
RTS0039991,292
RTS0039992,323
RTS0039993,406
RTS0039994,264
RTS0039995,592
RTS0039996,259
RTS0039997,218
RTS0039998,230
RTS0039999,240
RTS0040000,217
RTS0040001,152
RTS0040002,156
RTS0040003,133
RTS0040004,158
RTS0040005,197
RTS0040006,872
RTS0040007,868
RTS0040008,542
RTS0040009,852
RTS0040010,966
RTS0040011,200
RTS0040012,138
RTS0040013,171
RTS0040014,191
RTS0040015,156
RTS0040016,143
RTS0040017,164
RTS0040018,161
RTS0040019,162
RTS0040020,194
RTS0040021,192
RTS0040022,195
RTS0040023,196
RTS0040024,188
RTS0040025,183
RTS0040026,152
RTS0040027,155
RTS0040028,195
RTS0040029,168
RTS0040030,178
RTS0040031,178
RTS0040032,178
RTS0040033,155
RTS0040034,196
RTS0040035,125
RTS0040036,165
RTS0040037,161
RTS0040038,153
RTS0040039,146
RTS0040040,203
RTS0040041,143
RTS0040042,153
RTS0040043,157
RTS0040044,164
RTS0040045,166
RTS0040046,166
RTS0040047,179
RTS0040048,187
RTS0040049,161
RTS0040050,185
RTS0040051,202
RTS0040052,142
RTS0040053,169
RTS0040054,180
RTS0040055,176
RTS0040056,163
RTS0040057,139
RTS0040058,167
RTS0040059,142
RTS0040060,170
RTS0040061,146
RTS0040062,142
RTS0040063,140
RTS0040064,187
RTS0040065,167
RTS0040066,186
RTS0040067,203
RTS0040068,182
RTS0040069,159
RTS0040070,169
RTS0040071,156
RTS0040072,182
RTS0040073,191
RTS0040074,197
RTS0040075,186
RTS0040076,275
RTS0040077,416
RTS0040078,245
RTS0040079,270
RTS0040080,266
RTS0040081,180
RTS0040082,172
RTS0040083,144
RTS0040084,165
RTS0040085,156
RTS0040086,152
RTS0040087,151
RTS0040088,178
RTS0040089,173
RTS0040090,150
RTS0040091,153
RTS0040092,151
RTS0040093,163
RTS0040094,143
RTS0040095,172
RTS0040096,253
RTS0040097,232
RTS0040098,188
RTS0040099,207
RTS0040100,218
RTS0040101,164
RTS0040102,114
RTS0040103,135
RTS0040104,153
RTS0040105,151
RTS0040106,428
RTS0040107,397
RTS0040108,339
RTS0040109,387
RTS0040110,389
RTS0040111,153
RTS0040112,188
RTS0040113,141
RTS0040114,145
RTS0040115,182
RTS0040116,2366
RTS0040117,1584
RTS0040118,950
RTS0040119,1705
RTS0040120,2131
RTS0040121,455
RTS0040122,419
RTS0040123,359
RTS0040124,360
RTS0040125,376
RTS0040126,425
RTS0040127,759
RTS0040128,367
RTS0040129,354
RTS0040130,534
RTS0040131,171
RTS0040132,167
RTS0040133,158
RTS0040134,169
RTS0040135,174
RTS0040136,198
RTS0040137,230
RTS0040138,232
RTS0040139,223
RTS0040140,204
RTS0040141,261
RTS0040142,340
RTS0040143,254
RTS0040144,313
RTS0040145,270
RTS0040146,335
RTS0040147,452
RTS0040148,314
RTS0040149,265
RTS0040150,311
RTS0040151,316
RTS0040152,254
RTS0040153,299
RTS0040154,249
RTS0040155,291
RTS0040156,251
RTS0040157,177
RTS0040158,197
RTS0040159,270
RTS0040160,239
RTS0040161,190
RTS0040162,114
RTS0040163,176
RTS0040164,183
RTS0040165,140
RTS0040166,135
RTS0040167,163
RTS0040168,151
RTS0040169,159
RTS0040170,149
RTS0040171,56
RTS0040172,140
RTS0040173,131
RTS0040174,120
RTS0040175,170
RTS0040176,110
RTS0040177,143
RTS0040178,137
RTS0040179,92
RTS0040180,164
RTS0040181,203
RTS0040182,172
RTS0040183,163
RTS0040184,138
RTS0040185,140
RTS0040186,164
RTS0040187,168
RTS0040188,129
RTS0040189,207
RTS0040190,186
RTS0040191,169
RTS0040192,185
RTS0040193,150
RTS0040194,249
RTS0040195,312
RTS0040196,177
RTS0040197,105
RTS0040198,151
RTS0040199,201
RTS0040200,124
RTS0040201,214
RTS0040202,190
RTS0040203,173
RTS0040204,186
RTS0040205,206
RTS0040206,1137
RTS0040207,387
RTS0040208,900
RTS0040209,1282
RTS0040210,1630
RTS0040211,231
RTS0040212,154
RTS0040213,138
RTS0040214,175
RTS0040215,202
RTS0040216,161
RTS0040217,188
RTS0040218,170
RTS0040219,167
RTS0040220,165
RTS0040221,152
RTS0040222,111
RTS0040223,176
RTS0040224,105
RTS0040225,151
RTS0040226,193
RTS0040227,122
RTS0040228,133
RTS0040229,136
RTS0040230,192
RTS0040231,118
RTS0040232,145
RTS0040233,144
RTS0040234,171
RTS0040235,166
RTS0040236,143
RTS0040237,117
RTS0040238,158
RTS0040239,207
RTS0040240,157
RTS0040241,137
RTS0040242,154
RTS0040243,157
RTS0040244,158
RTS0040245,187
RTS0040246,172
RTS0040247,187
RTS0040248,167
RTS0040249,168
RTS0040250,167
RTS0040251,156
RTS0040252,133
RTS0040253,142
RTS0040254,138
RTS0040255,156
RTS0040256,125
RTS0040257,122
RTS0040258,147
RTS0040259,141
RTS0040260,187
RTS0040261,144
RTS0040262,146
RTS0040263,182
RTS0040264,139
RTS0040265,133
RTS0040266,155
RTS0040267,153
RTS0040268,149
RTS0040269,131
RTS0040270,250
RTS0040271,175
RTS0040272,193
RTS0040273,160
RTS0040274,191
RTS0040275,194
RTS0040276,563
RTS0040277,975
RTS0040278,2371
RTS0040279,1975
RTS0040280,1252
RTS0040281,136
RTS0040282,127
RTS0040283,190
RTS0040284,174
RTS0040285,169
RTS0040286,186
RTS0040287,159
RTS0040288,180
RTS0040289,162
RTS0040290,218
RTS0040291,136
RTS0040292,141
RTS0040293,158
RTS0040294,205
RTS0040295,159
RTS0040296,162
RTS0040297,169
RTS0040298,150
RTS0040299,160
RTS0040300,143
RTS0040301,147
RTS0040302,125
RTS0040303,166
RTS0040304,160
RTS0040305,184
RTS0040306,154
RTS0040307,162
RTS0040308,188
RTS0040309,168
RTS0040310,150
RTS0040311,139
RTS0040312,187
RTS0040313,132
RTS0040314,178
RTS0040315,162
RTS0040316,214
RTS0040317,265
RTS0040318,181
RTS0040319,285
RTS0040320,231
RTS0040321,176
RTS0040322,198
RTS0040323,168
RTS0040324,216
RTS0040325,161
RTS0040326,636
RTS0040327,531
RTS0040328,1080
RTS0040329,1686
RTS0040330,1182
RTS0040331,169
RTS0040332,164
RTS0040333,172
RTS0040334,149
RTS0040335,171
RTS0040336,167
RTS0040337,174
RTS0040338,113
RTS0040339,145
RTS0040340,178
RTS0040341,237
RTS0040342,133
RTS0040343,127
RTS0040344,185
RTS0040345,214
RTS0040346,145
RTS0040347,174
RTS0040348,159
RTS0040349,214
RTS0040350,168
RTS0040351,196
RTS0040352,210
RTS0040353,218
RTS0040354,176
RTS0040355,141
RTS0040356,179
RTS0040357,201
RTS0040358,211
RTS0040359,194
RTS0040360,253
RTS0040361,185
RTS0040363,142
RTS0040364,144
RTS0040365,186
RTS0040366,164
RTS0040367,203
RTS0040368,280
RTS0040369,234
RTS0040370,155
RTS0040371,233
RTS0040372,230
RTS0040373,218
RTS0040374,200
RTS0040375,146
RTS0040376,239
RTS0040377,191
RTS0040378,204
RTS0040379,243
RTS0040380,177
RTS0040381,182
RTS0040382,163
RTS0040383,149
RTS0040384,142
RTS0040385,169
RTS0040386,184
RTS0040387,140
RTS0040388,204
RTS0040389,184
RTS0040390,221
RTS0040391,180
RTS0040392,261
RTS0040393,196
RTS0040394,192
RTS0040395,180
RTS0040396,196
RTS0040397,198
RTS0040398,222
RTS0040399,172
RTS0040400,226
RTS0040401,8699
RTS0040402,10810
RTS0040403,7368
RTS0040404,8157
RTS0040405,1604
RTS0040406,383
RTS0040407,388
RTS0040408,517
RTS0040409,458
RTS0040410,462
RTS0040411,179
RTS0040412,129
RTS0040413,189
RTS0040414,183
RTS0040415,201
RTS0040416,5303
RTS0040417,2225
RTS0040418,1381
RTS0040419,4909
RTS0040420,6196
RTS0040421,187
RTS0040422,204
RTS0040423,224
RTS0040424,173
RTS0040425,145
RTS0040426,141
RTS0040428,180
RTS0040429,165
RTS0040430,161
RTS0040431,186
RTS0040432,160
RTS0040433,163
RTS0040434,181
RTS0040435,202
RTS0040436,1532
RTS0040437,2443
RTS0040438,3505
RTS0040439,3540
RTS0040440,3218
RTS0040441,307
RTS0040442,216
RTS0040443,253
RTS0040444,225
RTS0040445,199
RTS0040446,177
RTS0040447,176
RTS0040448,181
RTS0040449,211
RTS0040450,172
RTS0040451,5319
RTS0040452,7632
RTS0040453,5654
RTS0040454,4471
RTS0040455,15351
RTS0040456,222
RTS0040457,139
RTS0040458,148
RTS0040459,152
RTS0040460,169
RTS0040461,159
RTS0040462,141
RTS0040463,165
RTS0040464,157
RTS0040465,153
RTS0040466,228
RTS0040467,176
RTS0040468,198
RTS0040469,229
RTS0040470,188
RTS0040471,227
RTS0040472,162
RTS0040473,201
RTS0040474,186
RTS0040475,188
RTS0040476,170
RTS0040477,156
RTS0040478,160
RTS0040479,153
RTS0040480,136
RTS0040481,351
RTS0040482,449
RTS0040483,281
RTS0040484,406
RTS0040485,410
RTS0040486,181
RTS0040487,153
RTS0040488,136
RTS0040489,167
RTS0040490,174
RTS0040491,185
RTS0040492,197
RTS0040493,135
RTS0040494,201
RTS0040495,161
RTS0040496,1852
RTS0040497,2227
RTS0040498,2322
RTS0040499,1433
RTS0040500,1792
RTS0040501,172
RTS0040502,146
RTS0040503,177
RTS0040504,174
RTS0040505,137
RTS0040506,162
RTS0040507,156
RTS0040508,169
RTS0040509,136
RTS0040510,129
RTS0040511,343
RTS0040512,241
RTS0040513,322
RTS0040514,274
RTS0040515,364
RTS0040516,171
RTS0040517,135
RTS0040518,142
RTS0040519,176
RTS0040520,166
RTS0040521,153
RTS0040522,142
RTS0040523,125
RTS0040524,128
RTS0040525,134
RTS0040526,273
RTS0040527,189
RTS0040528,238
RTS0040529,246
RTS0040530,260
RTS0040531,292
RTS0040532,587
RTS0040533,290
RTS0040534,318
RTS0040535,294
RTS0040536,265
RTS0040537,548
RTS0040538,353
RTS0040539,382
RTS0040540,378
RTS0040541,118
RTS0040542,151
RTS0040543,167
RTS0040544,146
RTS0040545,123
RTS0040546,125
RTS0040547,129
RTS0040548,123
RTS0040549,161
RTS0040550,168
RTS0040551,511
RTS0040552,608
RTS0040553,794
RTS0040554,874
RTS0040555,676
RTS0040556,204
RTS0040557,154
RTS0040558,184
RTS0040559,199
RTS0040560,178
RTS0040561,139
RTS0040562,125
RTS0040563,141
RTS0040564,163
RTS0040565,160
RTS0040566,197
RTS0040567,192
RTS0040568,148
RTS0040569,163
RTS0040570,138
RTS0040571,235
RTS0040572,171
RTS0040573,302
RTS0040574,322
RTS0040575,249
RTS0040576,738
RTS0040577,490
RTS0040578,506
RTS0040579,387
RTS0040580,646
RTS0040581,123
RTS0040582,192
RTS0040583,146
RTS0040584,150
RTS0040585,175
RTS0040586,191
RTS0040587,130
RTS0040588,233
RTS0040589,186
RTS0040590,221
RTS0040591,205
RTS0040592,169
RTS0040593,111
RTS0040594,114
RTS0040595,197
RTS0040596,211
RTS0040597,308
RTS0040598,181
RTS0040599,162
RTS0040600,248
RTS0040601,196
RTS0040602,247
RTS0040603,255
RTS0040604,319
RTS0040605,259
RTS0040606,181
RTS0040607,168
RTS0040608,195
RTS0040609,155
RTS0040610,207
RTS0040611,208
RTS0040612,185
RTS0040613,187
RTS0040614,190
RTS0040615,193
RTS0040616,142
RTS0040617,173
RTS0040618,141
RTS0040619,211
RTS0040620,155
RTS0040621,163
RTS0040622,176
RTS0040623,198
RTS0040624,187
RTS0040625,175
RTS0040626,151
RTS0040627,156
RTS0040628,191
RTS0040629,201
RTS0040630,205
RTS0040631,606
RTS0040632,323
RTS0040633,418
RTS0040634,546
RTS0040635,258
RTS0040636,195
RTS0040637,203
RTS0040638,167
RTS0040639,154
RTS0040640,179
RTS0040641,358
RTS0040642,518
RTS0040643,373
RTS0040644,415
RTS0040645,704
RTS0040646,392
RTS0040647,298
RTS0040648,548
RTS0040649,477
RTS0040650,323
RTS0040651,394
RTS0040652,196
RTS0040653,270
RTS0040654,283
RTS0040655,286
RTS0040656,303
RTS0040657,432
RTS0040658,244
RTS0040659,273
RTS0040660,250
RTS0040661,145
RTS0040662,136
RTS0040663,156
RTS0040664,141
RTS0040665,142
RTS0040666,197
RTS0040667,189
RTS0040668,96
RTS0040669,147
RTS0040670,114
RTS0040671,404
RTS0040672,476
RTS0040673,506
RTS0040674,261
RTS0040675,479
RTS0040676,1694
RTS0040677,392
RTS0040678,3304
RTS0040679,1280
RTS0040680,3877
RTS0040681,237
RTS0040682,205
RTS0040683,295
RTS0040684,363
RTS0040685,189
RTS0040686,164
RTS0040687,193
RTS0040688,122
RTS0040689,162
RTS0040690,144
RTS0040691,184
RTS0040692,187
RTS0040693,204
RTS0040694,170
RTS0040695,201
RTS0040696,161
RTS0040697,148
RTS0040698,143
RTS0040699,156
RTS0040700,153
RTS0040701,166
RTS0040702,334
RTS0040703,223
RTS0040704,258
RTS0040705,402
RTS0040706,384
RTS0040707,354
RTS0040708,307
RTS0040709,304
RTS0040710,378
RTS0040711,187
RTS0040712,137
RTS0040713,296
RTS0040714,288
RTS0040715,318
RTS0040716,177
RTS0040717,164
RTS0040718,149
RTS0040719,159
RTS0040720,219
RTS0040721,125
RTS0040722,128
RTS0040723,180
RTS0040724,135
RTS0040725,153
RTS0040726,190
RTS0040727,251
RTS0040728,190
RTS0040729,222
RTS0040730,217
RTS0040731,325
RTS0040732,285
RTS0040733,202
RTS0040734,255
RTS0040735,275
RTS0040736,251
RTS0040737,283
RTS0040738,214
RTS0040739,220
RTS0040740,241
RTS0040741,154
RTS0040742,142
RTS0040743,185
RTS0040744,144
RTS0040745,168
RTS0040746,191
RTS0040747,168
RTS0040748,135
RTS0040749,218
RTS0040750,198
RTS0040751,156
RTS0040752,189
RTS0040753,163
RTS0040754,130
RTS0040755,148
RTS0040756,138
RTS0040757,145
RTS0040758,159
RTS0040759,146
RTS0040760,193
RTS0040761,654
RTS0040762,531
RTS0040763,514
RTS0040764,541
RTS0040765,850
RTS0040766,157
RTS0040767,170
RTS0040768,212
RTS0040769,228
RTS0040770,139
RTS0040771,176
RTS0040772,184
RTS0040773,174
RTS0040774,184
RTS0040775,211
RTS0040776,969
RTS0040777,1293
RTS0040778,1729
RTS0040779,1553
RTS0040780,1930
RTS0040781,338
RTS0040782,457
RTS0040783,199
RTS0040784,284
RTS0040785,262
RTS0040786,168
RTS0040787,149
RTS0040788,144
RTS0040789,152
RTS0040790,170
RTS0040791,191
RTS0040792,205
RTS0040793,205
RTS0040794,156
RTS0040795,205
RTS0040796,347
RTS0040797,380
RTS0040798,366
RTS0040799,231
RTS0040800,179
RTS0040801,533
RTS0040802,659
RTS0040803,600
RTS0040804,317
RTS0040805,380
RTS0040806,169
RTS0040807,158
RTS0040808,180
RTS0040809,181
RTS0040810,171
RTS0040811,224
RTS0040812,171
RTS0040813,152
RTS0040814,178
RTS0040815,187
RTS0040816,170
RTS0040817,174
RTS0040818,258
RTS0040819,261
RTS0040820,319
RTS0040821,152
RTS0040822,197
RTS0040823,155
RTS0040824,156
RTS0040825,180
RTS0040826,212
RTS0040827,166
RTS0040828,207
RTS0040830,172
RTS0040831,163
RTS0040832,162
RTS0040833,187
RTS0040834,158
RTS0040836,5156
RTS0040837,2187
RTS0040838,4593
RTS0040839,3780
RTS0040840,2283
RTS0040841,525
RTS0040842,840
RTS0040843,834
RTS0040844,806
RTS0040845,766
RTS0040846,287
RTS0040847,279
RTS0040848,219
RTS0040849,254
RTS0040850,363
RTS0040851,454
RTS0040852,304
RTS0040853,341
RTS0040854,438
RTS0040855,377
RTS0040856,145
RTS0040857,163
RTS0040858,132
RTS0040859,129
RTS0040860,147
RTS0040861,175
RTS0040862,150
RTS0040863,174
RTS0040864,206
RTS0040865,165
RTS0040866,169
RTS0040867,159
RTS0040868,152
RTS0040869,155
RTS0040870,150
RTS0040871,949
RTS0040872,1518
RTS0040873,1145
RTS0040874,1928
RTS0040875,1078
RTS0040876,156
RTS0040877,180
RTS0040878,133
RTS0040879,139
RTS0040880,175
RTS0040881,137
RTS0040882,103
RTS0040883,121
RTS0040884,154
RTS0040885,129
RTS0040886,163
RTS0040887,151
RTS0040888,183
RTS0040889,212
RTS0040890,185
RTS0040891,135
RTS0040892,154
RTS0040893,143
RTS0040894,135
RTS0040895,163
RTS0040896,150
RTS0040897,159
RTS0040898,152
RTS0040899,121
RTS0040900,143
RTS0040901,200
RTS0040902,195
RTS0040903,139
RTS0040904,198
RTS0040905,200
RTS0040906,253
RTS0040907,213
RTS0040908,260
RTS0040909,239
RTS0040910,240
RTS0040911,709
RTS0040912,614
RTS0040913,363
RTS0040914,479
RTS0040915,515
RTS0040916,155
RTS0040917,166
RTS0040918,195
RTS0040919,137
RTS0040920,122
RTS0040921,157
RTS0040922,151
RTS0040923,133
RTS0040924,202
RTS0040925,163
RTS0040926,154
RTS0040927,137
RTS0040928,162
RTS0040929,157
RTS0040930,132
RTS0040931,222
RTS0040932,256
RTS0040933,217
RTS0040934,228
RTS0040935,236
RTS0040936,209
RTS0040937,238
RTS0040938,209
RTS0040939,227
RTS0040940,178
RTS0040941,378
RTS0040942,294
RTS0040943,185
RTS0040944,498
RTS0040945,225
RTS0040946,970
RTS0040947,962
RTS0040948,1325
RTS0040949,772
RTS0040950,982
RTS0040951,258
RTS0040952,149
RTS0040953,156
RTS0040954,168
RTS0040955,205
RTS0040956,329
RTS0040957,211
RTS0040958,232
RTS0040959,242
RTS0040960,252
RTS0040961,132
RTS0040962,143
RTS0040963,170
RTS0040964,171
RTS0040965,140
RTS0040966,484
RTS0040967,487
RTS0040968,482
RTS0040969,499
RTS0040970,280
RTS0040971,156
RTS0040972,174
RTS0040973,188
RTS0040974,188
RTS0040975,186
RTS0040976,203
RTS0040977,246
RTS0040978,190
RTS0040979,229
RTS0040980,195
RTS0040981,173
RTS0040982,176
RTS0040983,154
RTS0040984,153
RTS0040985,190
RTS0040986,132
RTS0040987,164
RTS0040988,168
RTS0040989,173
RTS0040990,173
RTS0040991,495
RTS0040992,375
RTS0040993,380
RTS0040994,388
RTS0040995,401
RTS0040996,297
RTS0040997,347
RTS0040998,258
RTS0040999,311
RTS0041000,314
RTS0041001,261
RTS0041002,354
RTS0041003,337
RTS0041004,441
RTS0041005,283
RTS0041006,604
RTS0041007,516
RTS0041008,548
RTS0041009,365
RTS0041010,387
RTS0041011,144
RTS0041012,163
RTS0041013,175
RTS0041014,151
RTS0041015,151
RTS0041016,720
RTS0041017,465
RTS0041018,512
RTS0041019,588
RTS0041020,417
RTS0041021,390
RTS0041022,412
RTS0041023,551
RTS0041024,614
RTS0041025,555
RTS0041026,207
RTS0041027,258
RTS0041028,270
RTS0041029,243
RTS0041030,219
RTS0041031,516
RTS0041032,761
RTS0041033,389
RTS0041034,653
RTS0041035,581
RTS0041036,349
RTS0041037,259
RTS0041038,332
RTS0041039,206
RTS0041040,312
RTS0041041,172
RTS0041042,181
RTS0041043,173
RTS0041044,150
RTS0041045,162
RTS0041046,2485
RTS0041047,3031
RTS0041048,1485
RTS0041049,3795
RTS0041050,4425
RTS0041051,287
RTS0041052,229
RTS0041053,229
RTS0041054,257
RTS0041055,231
RTS0041056,202
RTS0041057,129
RTS0041058,167
RTS0041059,142
RTS0041060,153
RTS0041061,978
RTS0041062,979
RTS0041063,945
RTS0041064,909
RTS0041066,330
RTS0041067,268
RTS0041068,316
RTS0041069,355
RTS0041070,304
RTS0041071,224
RTS0041072,224
RTS0041073,190
RTS0041074,199
RTS0041075,271
RTS0041076,171
RTS0041077,194
RTS0041078,258
RTS0041079,190
RTS0041080,238
RTS0041081,243
RTS0041082,197
RTS0041083,236
RTS0041084,217
RTS0041085,216
RTS0041086,1013
RTS0041087,1339
RTS0041088,1092
RTS0041089,950
RTS0041090,781
RTS0041091,424
RTS0041092,851
RTS0041093,413
RTS0041094,632
RTS0041095,839
RTS0041096,153
RTS0041097,181
RTS0041098,160
RTS0041099,191
RTS0041100,154
RTS0041101,1902
RTS0041102,1948
RTS0041103,2025
RTS0041104,1776
RTS0041105,1935
RTS0041106,261
RTS0041107,247
RTS0041108,216
RTS0041109,229
RTS0041110,213
RTS0041111,148
RTS0041112,182
RTS0041113,139
RTS0041114,166
RTS0041115,171
RTS0041116,425
RTS0041117,611
RTS0041118,437
RTS0041119,434
RTS0041120,431
RTS0041121,295
RTS0041122,266
RTS0041123,258
RTS0041124,191
RTS0041125,270
RTS0041126,170
RTS0041127,231
RTS0041128,222
RTS0041129,140
RTS0041130,160
RTS0041131,272
RTS0041132,307
RTS0041133,285
RTS0041134,312
RTS0041135,333
RTS0041136,595
RTS0041137,429
RTS0041138,489
RTS0041139,470
RTS0041140,380
RTS0041141,208
RTS0041142,210
RTS0041143,105
RTS0041144,144
RTS0041145,185
RTS0041146,137
RTS0041147,140
RTS0041148,136
RTS0041149,166
RTS0041150,139
RTS0041151,344
RTS0041152,331
RTS0041153,286
RTS0041154,277
RTS0041155,401
RTS0041156,377
RTS0041157,308
RTS0041158,249
RTS0041159,234
RTS0041160,232
RTS0041161,182
RTS0041162,170
RTS0041163,173
RTS0041164,135
RTS0041165,139
RTS0041166,159
RTS0041167,266
RTS0041168,226
RTS0041169,208
RTS0041170,253
RTS0041171,489
RTS0041172,677
RTS0041173,663
RTS0041174,795
RTS0041175,694
RTS0041176,219
RTS0041177,236
RTS0041178,262
RTS0041179,216
RTS0041180,175
RTS0041181,202
RTS0041182,240
RTS0041183,192
RTS0041184,188
RTS0041185,164
RTS0041186,159
RTS0041187,162
RTS0041188,163
RTS0041189,177
RTS0041190,201
RTS0041191,1406
RTS0041192,1060
RTS0041193,929
RTS0041194,385
RTS0041195,513
RTS0041196,190
RTS0041197,160
RTS0041198,219
RTS0041199,163
RTS0041200,160
RTS0041201,155
RTS0041202,173
RTS0041203,196
RTS0041204,171
RTS0041205,180
RTS0041206,205
RTS0041207,301
RTS0041208,266
RTS0041209,275
RTS0041210,160
RTS0041211,452
RTS0041212,428
RTS0041213,549
RTS0041214,466
RTS0041215,427
RTS0041216,241
RTS0041217,256
RTS0041218,175
RTS0041219,227
RTS0041220,172
RTS0041221,557
RTS0041222,325
RTS0041223,398
RTS0041224,295
RTS0041225,480
RTS0041226,217
RTS0041227,243
RTS0041228,201
RTS0041229,247
RTS0041230,193
RTS0041231,543
RTS0041232,574
RTS0041233,796
RTS0041234,837
RTS0041235,443
RTS0041236,175
RTS0041237,152
RTS0041238,128
RTS0041239,186
RTS0041240,246
RTS0041241,222
RTS0041242,219
RTS0041243,171
RTS0041244,225
RTS0041246,214
RTS0041247,278
RTS0041248,160
RTS0041249,205
RTS0041250,260
RTS0041251,191
RTS0041252,219
RTS0041253,175
RTS0041254,173
RTS0041255,188
RTS0041256,231
RTS0041257,342
RTS0041258,405
RTS0041259,549
RTS0041260,582
RTS0041261,464
RTS0041262,400
RTS0041263,386
RTS0041265,492
RTS0041266,203
RTS0041267,149
RTS0041268,182
RTS0041269,171
RTS0041270,191
RTS0041271,187
RTS0041272,178
RTS0041273,160
RTS0041274,174
RTS0041275,187
RTS0041276,231
RTS0041277,207
RTS0041278,243
RTS0041279,214
RTS0041280,220
RTS0041281,185
RTS0041282,157
RTS0041283,198
RTS0041284,209
RTS0041285,181
RTS0041286,176
RTS0041287,172
RTS0041288,171
RTS0041289,189
RTS0041290,198
RTS0041291,214
RTS0041292,243
RTS0041293,184
RTS0041294,183
RTS0041295,222
RTS0041296,279
RTS0041297,226
RTS0041298,336
RTS0041299,219
RTS0041300,259
RTS0041301,186
RTS0041302,216
RTS0041303,198
RTS0041304,203
RTS0041305,207
RTS0041306,211
RTS0041307,228
RTS0041308,233
RTS0041309,266
RTS0041310,248
RTS0041311,169
RTS0041312,159
RTS0041313,181
RTS0041314,216
RTS0041315,174
RTS0041316,261
RTS0041317,193
RTS0041318,303
RTS0041319,224
RTS0041320,220
RTS0041321,302
RTS0041322,205
RTS0041323,198
RTS0041324,244
RTS0041325,259
RTS0041326,178
RTS0041327,214
RTS0041328,212
RTS0041329,161
RTS0041330,208
RTS0041331,154
RTS0041332,149
RTS0041333,175
RTS0041334,142
RTS0041335,199
RTS0041346,1130
RTS0041347,843
RTS0041348,1109
RTS0041349,1235
RTS0041350,1921
RTS0041351,167
RTS0041352,169
RTS0041353,172
RTS0041354,184
RTS0041355,152
RTS0041356,163
RTS0041357,137
RTS0041358,157
RTS0041359,199
RTS0041360,178
RTS0041361,272
RTS0041362,238
RTS0041363,291
RTS0041364,278
RTS0041365,242
RTS0041366,191
RTS0041367,144
RTS0041368,180
RTS0041369,147
RTS0041370,150
RTS0041371,174
RTS0041372,178
RTS0041373,165
RTS0041374,176
RTS0041375,200
RTS0041376,193
RTS0041377,179
RTS0041378,133
RTS0041379,117
RTS0041380,148
RTS0041381,180
RTS0041382,187
RTS0041383,183
RTS0041384,192
RTS0041385,185
RTS0041386,156
RTS0041387,147
RTS0041388,186
RTS0041389,173
RTS0041390,174
RTS0041391,233
RTS0041392,211
RTS0041393,174
RTS0041394,195
RTS0041395,197
RTS0041396,181
RTS0041397,170
RTS0041398,171
RTS0041399,129
RTS0041400,185
RTS0041401,166
RTS0041402,248
RTS0041403,163
RTS0041404,154
RTS0041405,181
RTS0041406,171
RTS0041407,193
RTS0041408,139
RTS0041409,154
RTS0041410,142
RTS0041411,151
RTS0041412,166
RTS0041413,185
RTS0041414,189
RTS0041415,171
RTS0041416,147
RTS0041417,139
RTS0041418,178
RTS0041419,209
RTS0041420,152
RTS0041421,144
RTS0041422,166
RTS0041423,135
RTS0041424,168
RTS0041425,155
RTS0041426,165
RTS0041427,147
RTS0041428,143
RTS0041429,178
RTS0041430,214
RTS0041431,197
RTS0041432,161
RTS0041433,143
RTS0041434,202
RTS0041435,172
RTS0041436,177
RTS0041437,143
RTS0041438,130
RTS0041439,183
RTS0041440,173
RTS0041441,174
RTS0041442,161
RTS0041443,238
RTS0041444,202
RTS0041445,154
RTS0041446,192
RTS0041447,171
RTS0041448,171
RTS0041449,178
RTS0041450,195
RTS0041451,214
RTS0041452,205
RTS0041453,192
RTS0041454,176
RTS0041455,201
RTS0041456,139
RTS0041457,170
RTS0041458,149
RTS0041459,164
RTS0041460,137
RTS0041461,160
RTS0041462,194
RTS0041463,175
RTS0041464,162
RTS0041465,176
RTS0041466,217
RTS0041467,292
RTS0041468,275
RTS0041469,219
RTS0041470,312
RTS0041471,197
RTS0041472,141
RTS0041473,151
RTS0041474,166
RTS0041475,188
RTS0041476,434
RTS0041477,392
RTS0041478,340
RTS0041479,356
RTS0041480,345
RTS0041481,142
RTS0041482,127
RTS0041483,170
RTS0041484,161
RTS0041485,173
RTS0041486,385
RTS0041487,571
RTS0041488,550
RTS0041489,389
RTS0041490,355
RTS0041491,191
RTS0041492,116
RTS0041493,137
RTS0041494,136
RTS0041495,118
RTS0041496,2670
RTS0041497,2190
RTS0041498,2527
RTS0041499,3577
RTS0041500,2342
RTS0041501,634
RTS0041502,461
RTS0041503,591
RTS0041504,673
RTS0041505,708
RTS0041506,157
RTS0041507,147
RTS0041508,142
RTS0041509,152
RTS0041510,166
RTS0041511,174
RTS0041512,175
RTS0041513,162
RTS0041514,151
RTS0041515,181
RTS0041516,162
RTS0041517,165
RTS0041518,160
RTS0041519,163
RTS0041520,171
RTS0041521,142
RTS0041522,131
RTS0041523,178
RTS0041524,150
RTS0041525,158
RTS0041526,648
RTS0041527,977
RTS0041528,1015
RTS0041529,317
RTS0041530,694
RTS0041531,155
RTS0041532,137
RTS0041533,137
RTS0041534,154
RTS0041535,148
RTS0041536,228
RTS0041537,175
RTS0041538,236
RTS0041540,176
RTS0041541,169
RTS0041542,187
RTS0041543,133
RTS0041544,182
RTS0041545,178
RTS0041546,120
RTS0041547,180
RTS0041548,160
RTS0041549,178
RTS0041550,154
RTS0041551,226
RTS0041552,212
RTS0041553,165
RTS0041554,141
RTS0041555,168
RTS0041556,133
RTS0041557,135
RTS0041558,148
RTS0041559,157
RTS0041560,164
RTS0041561,130
RTS0041562,123
RTS0041563,185
RTS0041564,195
RTS0041565,226
RTS0041566,555
RTS0041567,987
RTS0041568,1070
RTS0041569,549
RTS0041570,730
RTS0041571,153
RTS0041572,163
RTS0041573,146
RTS0041574,164
RTS0041575,182
RTS0041576,210
RTS0041577,280
RTS0041578,324
RTS0041579,249
RTS0041580,295
RTS0041581,326
RTS0041582,362
RTS0041583,256
RTS0041584,335
RTS0041585,330
RTS0041586,320
RTS0041587,301
RTS0041588,230
RTS0041589,280
RTS0041590,232
RTS0041591,135
RTS0041592,151
RTS0041593,137
RTS0041594,174
RTS0041595,171
RTS0041596,178
RTS0041597,154
RTS0041598,197
RTS0041599,118
RTS0041600,170
RTS0041601,164
RTS0041602,179
RTS0041603,179
RTS0041604,169
RTS0041605,184
RTS0041606,277
RTS0041607,191
RTS0041608,217
RTS0041609,547
RTS0041610,249
RTS0041611,296
RTS0041612,399
RTS0041613,277
RTS0041614,272
RTS0041615,370
RTS0041616,254
RTS0041617,208
RTS0041618,212
RTS0041619,200
RTS0041620,258
RTS0041621,261
RTS0041622,125
RTS0041623,184
RTS0041624,204
RTS0041625,212
RTS0041626,1533
RTS0041627,1514
RTS0041628,1372
RTS0041629,1671
RTS0041630,1776
RTS0041631,266
RTS0041632,212
RTS0041633,297
RTS0041634,300
RTS0041635,271
RTS0041636,274
RTS0041637,351
RTS0041638,366
RTS0041639,251
RTS0041640,278
RTS0041641,325
RTS0041642,282
RTS0041643,297
RTS0041644,262
RTS0041645,315
RTS0041646,145
RTS0041647,148
RTS0041648,160
RTS0041649,146
RTS0041650,194
RTS0041651,163
RTS0041652,135
RTS0041653,175
RTS0041654,175
RTS0041655,182
RTS0041656,187
RTS0041657,256
RTS0041658,204
RTS0041659,187
RTS0041660,178
RTS0041661,209
RTS0041662,167
RTS0041663,158
RTS0041664,161
RTS0041665,157
RTS0041666,202
RTS0041667,149
RTS0041668,158
RTS0041669,190
RTS0041670,212
RTS0041671,209
RTS0041672,167
RTS0041673,145
RTS0041674,181
RTS0041675,174
RTS0041676,154
RTS0041677,179
RTS0041678,150
RTS0041679,210
RTS0041680,143
RTS0041681,152
RTS0041682,222
RTS0041683,144
RTS0041684,182
RTS0041685,186
RTS0041686,2595
RTS0041687,1463
RTS0041688,2804
RTS0041689,2549
RTS0041690,5962
RTS0041691,542
RTS0041692,182
RTS0041693,394
RTS0041694,198
RTS0041695,184
RTS0041696,193
RTS0041697,174
RTS0041698,150
RTS0041699,154
RTS0041700,101
RTS0041701,301
RTS0041702,241
RTS0041703,355
RTS0041704,226
RTS0041705,364
RTS0041706,289
RTS0041707,211
RTS0041708,307
RTS0041709,267
RTS0041710,225
RTS0041711,179
RTS0041712,198
RTS0041713,213
RTS0041714,201
RTS0041715,143
RTS0041716,3640
RTS0041717,2633
RTS0041718,3205
RTS0041719,3248
RTS0041720,2737
RTS0041721,673
RTS0041722,504
RTS0041723,475
RTS0041724,860
RTS0041725,896
RTS0041726,139
RTS0041727,128
RTS0041728,179
RTS0041729,122
RTS0041730,157
RTS0041731,169
RTS0041732,133
RTS0041733,182
RTS0041734,123
RTS0041735,207
RTS0041736,124
RTS0041737,129
RTS0041738,151
RTS0041739,160
RTS0041740,128
RTS0041741,207
RTS0041742,294
RTS0041743,320
RTS0041744,281
RTS0041745,270
RTS0041746,555
RTS0041747,692
RTS0041748,413
RTS0041749,396
RTS0041750,544
RTS0041751,347
RTS0041752,357
RTS0041753,785
RTS0041754,769
RTS0041755,772
RTS0041756,660
RTS0041757,378
RTS0041758,497
RTS0041759,714
RTS0041760,371
RTS0041761,146
RTS0041762,120
RTS0041763,186
RTS0041764,131
RTS0041765,161
RTS0041766,145
RTS0041767,118
RTS0041768,149
RTS0041769,137
RTS0041770,207
RTS0041771,153
RTS0041772,182
RTS0041773,134
RTS0041774,174
RTS0041775,174
RTS0041776,495
RTS0041777,332
RTS0041778,328
RTS0041779,327
RTS0041780,277
RTS0041781,206
RTS0041782,306
RTS0041783,234
RTS0041784,307
RTS0041785,311
RTS0041786,559
RTS0041787,607
RTS0041788,522
RTS0041789,423
RTS0041790,574
RTS0041791,496
RTS0041793,483
RTS0041794,306
RTS0041795,433
RTS0041796,157
RTS0041797,206
RTS0041798,183
RTS0041799,171
RTS0041800,118
RTS0041801,132
RTS0041802,183
RTS0041803,141
RTS0041804,150
RTS0041805,173
RTS0041806,150
RTS0041807,139
RTS0041808,191
RTS0041809,162
RTS0041810,205
RTS0041811,485
RTS0041812,548
RTS0041813,501
RTS0041814,367
RTS0041815,462
RTS0041816,250
RTS0041817,275
RTS0041818,211
RTS0041819,244
RTS0041820,329
RTS0041821,1132
RTS0041822,864
RTS0041823,247
RTS0041824,827
RTS0041825,373
RTS0041826,205
RTS0041827,230
RTS0041828,185
RTS0041829,197
RTS0041830,140
RTS0041831,190
RTS0041832,307
RTS0041833,323
RTS0041834,322
RTS0041835,281
RTS0041836,521
RTS0041837,364
RTS0041838,318
RTS0041839,434
RTS0041840,331
RTS0041841,143
RTS0041842,139
RTS0041843,158
RTS0041844,142
RTS0041845,159
RTS0041846,156
RTS0041847,145
RTS0041848,213
RTS0041849,164
RTS0041850,183
RTS0041851,224
RTS0041852,276
RTS0041853,218
RTS0041854,206
RTS0041855,207
RTS0041856,236
RTS0041857,384
RTS0041858,430
RTS0041859,214
RTS0041860,437
RTS0041861,220
RTS0041862,184
RTS0041863,211
RTS0041864,232
RTS0041865,233
RTS0041866,165
RTS0041867,189
RTS0041868,194
RTS0041869,164
RTS0041870,168
RTS0041871,159
RTS0041872,141
RTS0041873,171
RTS0041874,227
RTS0041875,168
RTS0041876,377
RTS0041877,376
RTS0041878,315
RTS0041879,510
RTS0041880,493
RTS0041881,303
RTS0041882,335
RTS0041883,430
RTS0041884,273
RTS0041885,393
RTS0041886,568
RTS0041887,1002
RTS0041888,899
RTS0041889,691
RTS0041890,778
RTS0041891,542
RTS0041892,431
RTS0041893,523
RTS0041894,289
RTS0041895,392
RTS0041896,249
RTS0041897,216
RTS0041898,261
RTS0041899,229
RTS0041900,208
RTS0041901,214
RTS0041902,162
RTS0041903,239
RTS0041904,208
RTS0041905,228
RTS0041906,1938
RTS0041907,184
RTS0041908,811
RTS0041909,210
RTS0041910,693
RTS0041911,165
RTS0041912,188
RTS0041913,188
RTS0041914,155
RTS0041915,204
RTS0041916,1570
RTS0041917,2588
RTS0041918,2276
RTS0041919,4988
RTS0041920,3128
RTS0041922,188
RTS0041923,177
RTS0041924,149
RTS0041925,174
RTS0041926,166
RTS0041927,135
RTS0041928,174
RTS0041929,159
RTS0041930,160
RTS0041931,740
RTS0041932,1232
RTS0041933,335
RTS0041934,433
RTS0041935,358
RTS0041936,134
RTS0041937,168
RTS0041938,182
RTS0041939,142
RTS0041940,151
RTS0041941,143
RTS0041942,193
RTS0041943,126
RTS0041944,147
RTS0041945,188
RTS0041946,218
RTS0041947,241
RTS0041948,144
RTS0041949,145
RTS0041950,174
RTS0041951,194
RTS0041952,209
RTS0041953,167
RTS0041954,237
RTS0041955,228
RTS0041956,297
RTS0041957,293
RTS0041958,360
RTS0041959,337
RTS0041960,235
RTS0041961,153
RTS0041962,207
RTS0041963,209
RTS0041964,248
RTS0041965,177
RTS0041966,136
RTS0041967,190
RTS0041968,178
RTS0041969,147
RTS0041971,1055
RTS0041972,1416
RTS0041973,997
RTS0041974,786
RTS0041975,1342
RTS0041976,234
RTS0041977,614
RTS0041978,423
RTS0041979,384
RTS0041980,371
RTS0041981,3601
RTS0041982,2921
RTS0041983,4072
RTS0041984,1909
RTS0041985,4935
RTS0041986,264
RTS0041987,518
RTS0041988,313
RTS0041989,202
RTS0041990,401
RTS0041991,224
RTS0041992,305
RTS0041993,260
RTS0041994,286
RTS0041995,260
RTS0041996,147
RTS0041997,159
RTS0041998,190
RTS0041999,186
RTS0042000,184
RTS0042001,230
RTS0042002,200
RTS0042003,206
RTS0042004,209
RTS0042005,190
RTS0042006,234
RTS0042007,330
RTS0042008,304
RTS0042009,340
RTS0042010,280
RTS0042011,977
RTS0042012,1192
RTS0042013,1373
RTS0042014,678
RTS0042015,943
RTS0042016,117
RTS0042017,164
RTS0042018,121
RTS0042019,162
RTS0042020,151
RTS0042021,911
RTS0042022,588
RTS0042023,967
RTS0042024,944
RTS0042025,951
RTS0042026,167
RTS0042027,171
RTS0042028,146
RTS0042029,158
RTS0042030,153
RTS0042031,515
RTS0042032,444
RTS0042033,239
RTS0042034,287
RTS0042035,508
RTS0042036,693
RTS0042037,992
RTS0042038,692
RTS0042039,607
RTS0042040,574
RTS0042041,284
RTS0042042,217
RTS0042043,150
RTS0042044,326
RTS0042045,243
RTS0042046,339
RTS0042047,293
RTS0042048,261
RTS0042049,214
RTS0042050,220
RTS0042051,195
RTS0042052,247
RTS0042053,169
RTS0042054,171
RTS0042055,189
RTS0042056,333
RTS0042057,257
RTS0042058,230
RTS0042059,289
RTS0042060,342
RTS0042061,156
RTS0042062,202
RTS0042063,197
RTS0042064,152
RTS0042065,173
RTS0042066,211
RTS0042067,245
RTS0042068,220
RTS0042069,178
RTS0042071,162
RTS0042072,131
RTS0042073,150
RTS0042074,175
RTS0042075,159
RTS0042076,155
RTS0042077,120
RTS0042078,135
RTS0042079,186
RTS0042080,148
RTS0042081,712
RTS0042082,610
RTS0042083,397
RTS0042084,515
RTS0042085,416
RTS0042086,161
RTS0042087,259
RTS0042088,172
RTS0042089,184
RTS0042090,280
RTS0042091,192
RTS0042092,182
RTS0042093,131
RTS0042094,147
RTS0042095,139
RTS0042096,194
RTS0042097,150
RTS0042098,163
RTS0042099,154
RTS0042100,141
RTS0042101,193
RTS0042102,168
RTS0042103,186
RTS0042104,149
RTS0042105,199
RTS0042106,181
RTS0042107,154
RTS0042108,135
RTS0042109,168
RTS0042110,208
RTS0042111,165
RTS0042112,176
RTS0042113,211
RTS0042114,167
RTS0042115,176
RTS0042116,167
RTS0042117,194
RTS0042118,145
RTS0042119,161
RTS0042120,159
RTS0042121,278
RTS0042122,224
RTS0042123,286
RTS0042124,152
RTS0042125,221
RTS0042126,149
RTS0042127,186
RTS0042128,200
RTS0042129,154
RTS0042130,177
RTS0042131,209
RTS0042132,154
RTS0042133,190
RTS0042134,200
RTS0042135,182
RTS0042136,182
RTS0042137,195
RTS0042138,171
RTS0042139,185
RTS0042140,183
RTS0042141,188
RTS0042142,198
RTS0042143,209
RTS0042144,177
RTS0042145,172
RTS0042146,341
RTS0042147,245
RTS0042148,289
RTS0042149,243
RTS0042150,253
RTS0042151,180
RTS0042152,177
RTS0042153,180
RTS0042154,245
RTS0042155,167
RTS0042156,149
RTS0042157,200
RTS0042158,188
RTS0042159,142
RTS0042160,152
RTS0042161,136
RTS0042162,134
RTS0042163,166
RTS0042164,202
RTS0042165,160
RTS0042166,203
RTS0042167,214
RTS0042168,234
RTS0042169,184
RTS0042170,187
RTS0042171,196
RTS0042172,149
RTS0042173,215
RTS0042174,178
RTS0042175,187
RTS0042176,182
RTS0042177,206
RTS0042178,226
RTS0042179,207
RTS0042180,208
RTS0042181,164
RTS0042182,174
RTS0042183,184
RTS0042184,189
RTS0042185,156
RTS0042186,191
RTS0042187,179
RTS0042188,164
RTS0042189,209
RTS0042190,179
RTS0042191,174
RTS0042192,224
RTS0042193,188
RTS0042194,262
RTS0042195,129
RTS0042196,151
RTS0042197,168
RTS0042198,137
RTS0042199,242
RTS0042200,166
RTS0042201,213
RTS0042202,122
RTS0042203,135
RTS0042204,128
RTS0042205,110
RTS0042206,143
RTS0042207,182
RTS0042208,152
RTS0042209,174
RTS0042210,144
RTS0042211,142
RTS0042212,166
RTS0042213,148
RTS0042214,150
RTS0042215,164
RTS0042216,152
RTS0042217,173
RTS0042218,199
RTS0042219,142
RTS0042220,187
RTS0042221,145
RTS0042222,160
RTS0042223,143
RTS0042224,154
RTS0042225,179
RTS0042226,170
RTS0042227,158
RTS0042228,180
RTS0042229,181
RTS0042230,169
RTS0042231,131
RTS0042232,134
RTS0042233,166
RTS0042234,173
RTS0042235,153
RTS0042236,186
RTS0042237,195
RTS0042238,164
RTS0042239,189
RTS0042240,166
RTS0042241,169
RTS0042242,130
RTS0042243,141
RTS0042244,186
RTS0042245,168
RTS0042246,252
RTS0042247,258
RTS0042248,416
RTS0042249,269
RTS0042250,243
RTS0042251,147
RTS0042252,160
RTS0042253,150
RTS0042254,152
RTS0042255,166
RTS0042256,309
RTS0042257,226
RTS0042258,153
RTS0042259,152
RTS0042260,187
RTS0042261,496
RTS0042262,348
RTS0042263,498
RTS0042264,528
RTS0042265,474
RTS0042266,172
RTS0042267,163
RTS0042268,128
RTS0042269,99
RTS0042270,141
RTS0042271,178
RTS0042272,154
RTS0042273,148
RTS0042274,147
RTS0042275,144
RTS0042276,436
RTS0042277,402
RTS0042278,234
RTS0042279,410
RTS0042280,251
RTS0042281,116
RTS0042282,135
RTS0042283,159
RTS0042284,154
RTS0042285,174
RTS0042286,168
RTS0042287,176
RTS0042288,222
RTS0042289,217
RTS0042290,197
RTS0042291,576
RTS0042292,927
RTS0042293,551
RTS0042294,533
RTS0042295,607
RTS0042296,172
RTS0042297,168
RTS0042298,129
RTS0042299,205
RTS0042300,175
RTS0042301,196
RTS0042302,155
RTS0042303,191
RTS0042304,212
RTS0042305,173
RTS0042306,156
RTS0042307,174
RTS0042308,212
RTS0042309,199
RTS0042310,242
RTS0042311,152
RTS0042312,163
RTS0042313,152
RTS0042314,174
RTS0042315,168
RTS0042316,189
RTS0042317,182
RTS0042318,161
RTS0042319,154
RTS0042320,132
RTS0042321,220
RTS0042322,186
RTS0042323,218
RTS0042324,231
RTS0042325,209
RTS0042326,191
RTS0042327,199
RTS0042328,181
RTS0042329,173
RTS0042330,175
RTS0042331,234
RTS0042332,258
RTS0042333,275
RTS0042334,271
RTS0042335,229
RTS0042336,146
RTS0042337,182
RTS0042338,138
RTS0042339,141
RTS0042340,148
RTS0042341,538
RTS0042342,386
RTS0042343,645
RTS0042344,572
RTS0042345,333
RTS0042346,192
RTS0042347,170
RTS0042348,149
RTS0042349,156
RTS0042350,145
RTS0042351,268
RTS0042352,327
RTS0042353,343
RTS0042354,349
RTS0042355,218
RTS0042356,174
RTS0042357,210
RTS0042358,157
RTS0042359,189
RTS0042360,188
RTS0042361,245
RTS0042362,484
RTS0042363,546
RTS0042364,359
RTS0042365,367
RTS0042366,156
RTS0042367,198
RTS0042368,166
RTS0042369,158
RTS0042370,240
RTS0042371,265
RTS0042372,184
RTS0042373,229
RTS0042374,192
RTS0042375,195
RTS0042376,158
RTS0042377,131
RTS0042378,114
RTS0042379,218
RTS0042380,96
RTS0042381,1217
RTS0042382,1585
RTS0042383,1364
RTS0042384,1195
RTS0042385,1477
RTS0042386,194
RTS0042387,160
RTS0042388,194
RTS0042389,209
RTS0042390,123
RTS0042391,119
RTS0042392,141
RTS0042393,143
RTS0042394,143
RTS0042395,189
RTS0042396,126
RTS0042397,164
RTS0042398,152
RTS0042399,168
RTS0042400,179
RTS0042401,272
RTS0042402,327
RTS0042403,200
RTS0042404,249
RTS0042405,267
RTS0042406,179
RTS0042407,131
RTS0042408,142
RTS0042409,155
RTS0042410,176
RTS0042411,184
RTS0042412,148
RTS0042413,156
RTS0042414,194
RTS0042415,176
RTS0042416,929
RTS0042417,1368
RTS0042418,1240
RTS0042419,1077
RTS0042420,850
RTS0042421,251
RTS0042422,256
RTS0042423,260
RTS0042424,241
RTS0042425,163
RTS0042426,192
RTS0042427,165
RTS0042428,218
RTS0042429,223
RTS0042430,204
RTS0042431,409
RTS0042432,620
RTS0042433,361
RTS0042434,769
RTS0042435,481
RTS0042436,186
RTS0042437,165
RTS0042438,177
RTS0042439,233
RTS0042440,198
RTS0042441,209
RTS0042442,175
RTS0042443,174
RTS0042444,160
RTS0042445,200
RTS0042446,275
RTS0042447,222
RTS0042448,231
RTS0042449,176
RTS0042450,172
RTS0042451,172
RTS0042452,173
RTS0042453,212
RTS0042454,178
RTS0042455,147
RTS0042456,186
RTS0042457,211
RTS0042458,198
RTS0042460,204
RTS0042461,727
RTS0042462,393
RTS0042463,462
RTS0042464,631
RTS0042465,503
RTS0042466,206
RTS0042467,177
RTS0042468,171
RTS0042469,198
RTS0042470,157
RTS0042471,280
RTS0042472,220
RTS0042473,286
RTS0042474,218
RTS0042475,252
RTS0042476,239
RTS0042477,174
RTS0042478,163
RTS0042479,180
RTS0042480,147
RTS0042481,515
RTS0042482,819
RTS0042483,1837
RTS0042484,1428
RTS0042485,652
RTS0042486,146
RTS0042487,171
RTS0042488,140
RTS0042489,167
RTS0042490,161
RTS0042491,162
RTS0042492,139
RTS0042493,159
RTS0042494,122
RTS0042495,114
RTS0042496,157
RTS0042497,206
RTS0042498,209
RTS0042499,306
RTS0042500,203
RTS0042501,178
RTS0042502,228
RTS0042503,204
RTS0042504,172
RTS0042505,285
RTS0042506,171
RTS0042507,182
RTS0042508,116
RTS0042509,162
RTS0042510,150
RTS0042515,124
RTS0042522,130
RTS0042526,167
RTS0042527,164
RTS0042528,141
RTS0042529,135
RTS0042530,139
RTS0042531,142
RTS0042532,127
RTS0042533,148
RTS0042534,139
RTS0042535,115
RTS0042536,132
RTS0042537,160
RTS0042538,181
RTS0042539,186
RTS0042540,165
RTS0042541,174
RTS0042542,163
RTS0042543,185
RTS0042544,180
RTS0042545,133
RTS0042546,132
RTS0042547,136
RTS0042548,154
RTS0042549,162
RTS0042550,151
RTS0042551,167
RTS0042552,144
RTS0042553,152
RTS0042554,173
RTS0042555,182
RTS0042556,178
RTS0042557,160
RTS0042558,154
RTS0042559,185
RTS0042560,145
RTS0042561,129
RTS0042562,165
RTS0042563,204
RTS0042564,139
RTS0042565,226
RTS0042566,384
RTS0042567,349
RTS0042568,457
RTS0042569,650
RTS0042570,355
RTS0042571,418
RTS0042572,347
RTS0042573,465
RTS0042574,547
RTS0042575,358
RTS0042576,465
RTS0042577,626
RTS0042578,544
RTS0042579,681
RTS0042580,400
RTS0042581,206
RTS0042582,163
RTS0042583,300
RTS0042584,185
RTS0042585,118
RTS0042586,1566
RTS0042587,2925
RTS0042588,2747
RTS0042589,1736
RTS0042590,2275
RTS0042591,183
RTS0042592,163
RTS0042593,142
RTS0042594,135
RTS0042595,114
RTS0042596,192
RTS0042597,158
RTS0042598,166
RTS0042599,159
RTS0042600,149
RTS0042601,135
RTS0042602,156
RTS0042603,152
RTS0042604,169
RTS0042605,143
RTS0042606,1006
RTS0042607,693
RTS0042608,830
RTS0042609,788
RTS0042610,712
RTS0042611,687
RTS0042612,895
RTS0042613,532
RTS0042614,718
RTS0042615,832
RTS0042616,763
RTS0042617,1058
RTS0042618,1591
RTS0042619,761
RTS0042620,1188
RTS0042621,105
RTS0042622,145
RTS0042623,164
RTS0042624,129
RTS0042625,117
RTS0042626,537
RTS0042627,587
RTS0042628,243
RTS0042629,413
RTS0042630,356
RTS0042631,124
RTS0042633,155
RTS0042634,135
RTS0042635,139
RTS0042636,873
RTS0042637,539
RTS0042638,876
RTS0042639,615
RTS0042640,632
RTS0042641,220
RTS0042642,213
RTS0042643,122
RTS0042644,210
RTS0042645,197
RTS0042646,774
RTS0042647,1012
RTS0042648,1317
RTS0042649,1481
RTS0042650,828
RTS0042651,143
RTS0042652,134
RTS0042653,112
RTS0042654,151
RTS0042655,155
RTS0042656,196
RTS0042657,100
RTS0042658,177
RTS0042659,152
RTS0042660,184
RTS0042661,221
RTS0042662,187
RTS0042663,250
RTS0042664,168
RTS0042665,224
RTS0042666,154
RTS0042667,161
RTS0042668,154
RTS0042669,152
RTS0042670,182
RTS0042671,375
RTS0042672,260
RTS0042673,327
RTS0042674,247
RTS0042675,352
RTS0042676,129
RTS0042677,2
RTS0042678,185
RTS0042679,267
RTS0042680,253
RTS0042681,1974
RTS0042682,1744
RTS0042683,1513
RTS0042684,791
RTS0042685,1641
RTS0042686,212
RTS0042687,157
RTS0042688,140
RTS0042689,128
RTS0042690,133
RTS0042691,163
RTS0042692,169
RTS0042693,143
RTS0042694,8
RTS0042695,130
RTS0042696,155
RTS0042697,151
RTS0042698,122
RTS0042699,134
RTS0042700,140
RTS0042701,153
RTS0042702,180
RTS0042703,178
RTS0042704,207
RTS0042705,180
RTS0042706,190
RTS0042707,206
RTS0042708,308
RTS0042709,218
RTS0042710,310
RTS0042711,836
RTS0042712,809
RTS0042713,528
RTS0042714,758
RTS0042715,535
RTS0042716,125
RTS0042717,156
RTS0042718,147
RTS0042719,128
RTS0042720,142
RTS0042721,176
RTS0042722,155
RTS0042723,167
RTS0042724,197
RTS0042725,166
RTS0042726,176
RTS0042727,150
RTS0042728,202
RTS0042729,133
RTS0042730,213
RTS0042731,131
RTS0042732,157
RTS0042733,153
RTS0042734,162
RTS0042735,142
RTS0042736,201
RTS0042737,316
RTS0042738,280
RTS0042739,198
RTS0042740,218
RTS0042741,154
RTS0042742,173
RTS0042743,135
RTS0042744,158
RTS0042745,164
RTS0042746,688
RTS0042747,539
RTS0042748,500
RTS0042749,446
RTS0042750,384
RTS0042751,285
RTS0042752,346
RTS0042753,422
RTS0042754,229
RTS0042755,246
RTS0042756,132
RTS0042757,272
RTS0042758,126
RTS0042759,117
RTS0042760,179
RTS0042761,145
RTS0042762,132
RTS0042763,115
RTS0042764,167
RTS0042765,141
RTS0042766,300
RTS0042767,275
RTS0042768,244
RTS0042769,324
RTS0042770,207
RTS0042771,172
RTS0042772,200
RTS0042773,186
RTS0042774,208
RTS0042775,161
RTS0042776,138
RTS0042777,170
RTS0042778,230
RTS0042779,183
RTS0042780,210
RTS0042781,179
RTS0042782,177
RTS0042783,222
RTS0042784,177
RTS0042785,192
RTS0042786,434
RTS0042787,338
RTS0042788,328
RTS0042789,284
RTS0042790,406
RTS0042791,1077
RTS0042792,300
RTS0042793,574
RTS0042794,526
RTS0042795,648
RTS0042796,193
RTS0042797,257
RTS0042798,151
RTS0042799,177
RTS0042800,198
RTS0042801,176
RTS0042802,198
RTS0042803,152
RTS0042804,173
RTS0042805,189
RTS0042806,221
RTS0042807,298
RTS0042808,446
RTS0042809,348
RTS0042810,340
RTS0042811,331
RTS0042812,451
RTS0042813,385
RTS0042814,271
RTS0042815,345
RTS0042816,224
RTS0042817,347
RTS0042818,331
RTS0042819,346
RTS0042820,199
RTS0042821,206
RTS0042822,163
RTS0042823,142
RTS0042824,176
RTS0042825,199
RTS0042826,262
RTS0042827,272
RTS0042828,315
RTS0042829,322
RTS0042830,396
RTS0042831,221
RTS0042832,276
RTS0042833,206
RTS0042834,174
RTS0042835,181
RTS0042836,423
RTS0042837,320
RTS0042838,494
RTS0042839,373
RTS0042840,458
RTS0042841,209
RTS0042842,194
RTS0042843,199
RTS0042844,225
RTS0042845,269
RTS0042846,266
RTS0042847,477
RTS0042848,608
RTS0042849,223
RTS0042850,282
RTS0042851,458
RTS0042852,277
RTS0042853,423
RTS0042854,357
RTS0042855,327
RTS0042856,165
RTS0042857,180
RTS0042858,233
RTS0042859,209
RTS0042860,208
RTS0042861,239
RTS0042862,170
RTS0042863,227
RTS0042864,203
RTS0042865,270
RTS0042866,252
RTS0042867,301
RTS0042868,228
RTS0042869,376
RTS0042870,258
RTS0042871,167
RTS0042872,116
RTS0042873,158
RTS0042874,140
RTS0042875,186
RTS0042876,516
RTS0042877,391
RTS0042878,420
RTS0042879,349
RTS0042880,467
RTS0042881,388
RTS0042882,502
RTS0042883,669
RTS0042884,721
RTS0042885,653
RTS0042886,288
RTS0042887,243
RTS0042888,214
RTS0042889,231
RTS0042890,212
RTS0042891,123
RTS0042892,176
RTS0042893,190
RTS0042894,135
RTS0042895,164
RTS0042896,666
RTS0042897,434
RTS0042898,439
RTS0042899,703
RTS0042900,656
RTS0042901,170
RTS0042902,141
RTS0042903,136
RTS0042904,162
RTS0042905,155
RTS0042906,240
RTS0042907,157
RTS0042908,165
RTS0042909,198
RTS0042910,170
RTS0042911,170
RTS0042912,179
RTS0042913,203
RTS0042914,170
RTS0042915,150
RTS0042916,172
RTS0042917,208
RTS0042918,199
RTS0042919,180
RTS0042920,203
RTS0042921,220
RTS0042922,219
RTS0042923,236
RTS0042924,180
RTS0042925,279
RTS0042926,183
RTS0042927,146
RTS0042928,195
RTS0042929,160
RTS0042930,166
RTS0042931,196
RTS0042932,186
RTS0042933,223
RTS0042934,207
RTS0042935,248
RTS0042936,280
RTS0042937,326
RTS0042938,423
RTS0042939,391
RTS0042940,313
RTS0042941,1079
RTS0042942,1165
RTS0042943,1561
RTS0042944,1034
RTS0042945,817
RTS0042946,321
RTS0042947,374
RTS0042948,274
RTS0042949,224
RTS0042950,289
RTS0042951,299
RTS0042952,300
RTS0042953,320
RTS0042954,180
RTS0042955,265
RTS0042956,251
RTS0042957,255
RTS0042958,237
RTS0042959,268
RTS0042960,256
RTS0042961,350
RTS0042962,327
RTS0042963,339
RTS0042964,386
RTS0042965,495
RTS0042966,197
RTS0042967,212
RTS0042968,225
RTS0042969,206
RTS0042970,249
RTS0042971,641
RTS0042972,335
RTS0042973,437
RTS0042974,285
RTS0042975,361
RTS0042976,467
RTS0042977,413
RTS0042978,482
RTS0042979,333
RTS0042980,342
RTS0042981,260
RTS0042982,178
RTS0042983,243
RTS0042984,220
RTS0042985,230
RTS0042986,278
RTS0042987,341
RTS0042988,275
RTS0042989,320
RTS0042990,293
RTS0042991,284
RTS0042992,298
RTS0042993,267
RTS0042994,326
RTS0042995,385
RTS0042996,160
RTS0042997,193
RTS0042998,168
RTS0042999,187
RTS0043000,167
RTS0043001,195
RTS0043002,215
RTS0043003,195
RTS0043004,217
RTS0043005,206
RTS0043006,226
RTS0043007,304
RTS0043008,262
RTS0043009,242
RTS0043010,256
RTS0043011,253
RTS0043012,250
RTS0043013,241
RTS0043014,285
RTS0043015,272
RTS0043016,233
RTS0043017,267
RTS0043018,185
RTS0043019,339
RTS0043020,221
RTS0043021,447
RTS0043022,364
RTS0043023,557
RTS0043024,680
RTS0043025,800
RTS0043026,167
RTS0043027,218
RTS0043028,240
RTS0043029,200
RTS0043030,209
RTS0043031,186
RTS0043032,304
RTS0043033,274
RTS0043034,270
RTS0043035,216
RTS0043036,318
RTS0043037,230
RTS0043038,301
RTS0043039,227
RTS0043040,420
RTS0043041,177
RTS0043042,137
RTS0043043,162
RTS0043044,152
RTS0043045,151
RTS0043046,207
RTS0043047,232
RTS0043048,435
RTS0043049,338
RTS0043050,272
RTS0043051,304
RTS0043052,243
RTS0043053,241
RTS0043054,233
RTS0043055,223
RTS0043056,166
RTS0043057,219
RTS0043058,303
RTS0043059,224
RTS0043060,260
RTS0043061,2009
RTS0043062,721
RTS0043063,1110
RTS0043064,730
RTS0043065,965
RTS0043066,275
RTS0043067,286
RTS0043068,240
RTS0043069,256
RTS0043070,290
RTS0043071,157
RTS0043072,159
RTS0043073,173
RTS0043074,163
RTS0043075,192
RTS0043076,151
RTS0043077,225
RTS0043078,181
RTS0043079,213
RTS0043080,195
RTS0043081,207
RTS0043082,150
RTS0043083,186
RTS0043084,153
RTS0043085,193
RTS0043086,171
RTS0043087,169
RTS0043088,145
RTS0043089,140
RTS0043090,136
RTS0043091,179
RTS0043092,186
RTS0043093,208
RTS0043094,341
RTS0043095,240
RTS0043096,162
RTS0043097,125
RTS0043098,209
RTS0043099,191
RTS0043100,171
RTS0043101,200
RTS0043102,142
RTS0043103,197
RTS0043104,230
RTS0043105,173
RTS0043106,333
RTS0043107,332
RTS0043108,204
RTS0043109,252
RTS0043110,331
RTS0043111,263
RTS0043112,222
RTS0043113,211
RTS0043114,272
RTS0043115,196
RTS0043116,393
RTS0043117,241
RTS0043118,174
RTS0043119,185
RTS0043120,246
RTS0043121,126
RTS0043122,154
RTS0043123,173
RTS0043124,193
RTS0043125,133
RTS0043126,199
RTS0043127,151
RTS0043128,212
RTS0043129,170
RTS0043130,237
RTS0043131,252
RTS0043132,208
RTS0043133,243
RTS0043134,199
RTS0043135,263
RTS0043136,415
RTS0043137,326
RTS0043138,406
RTS0043139,352
RTS0043140,311
RTS0043141,197
RTS0043142,199
RTS0043143,204
RTS0043144,247
RTS0043145,248
RTS0043146,188
RTS0043147,406
RTS0043148,301
RTS0043149,321
RTS0043150,214
RTS0043151,311
RTS0043152,331
RTS0043153,314
RTS0043154,298
RTS0043155,308
RTS0043156,2754
RTS0043157,2492
RTS0043159,2732
RTS0043160,6427
RTS0043161,4147
RTS0043162,4235
RTS0043163,4035
RTS0043164,2357
RTS0043165,2854
RTS0043167,168
RTS0043168,259
RTS0043169,197
RTS0043170,250
RTS0043171,764
RTS0043172,1303
RTS0043173,770
RTS0043174,972
RTS0043175,1070
RTS0043176,235
RTS0043177,321
RTS0043178,404
RTS0043179,348
RTS0043180,332
RTS0043181,208
RTS0043182,191
RTS0043183,190
RTS0043184,154
RTS0043185,185
RTS0043186,507
RTS0043187,287
RTS0043188,297
RTS0043189,266
RTS0043190,360
RTS0043191,197
RTS0043192,176
RTS0043193,167
RTS0043194,147
RTS0043195,188
RTS0043196,212
RTS0043197,162
RTS0043198,214
RTS0043199,186
RTS0043200,203
RTS0043201,360
RTS0043202,476
RTS0043203,400
RTS0043204,601
RTS0043205,625
RTS0043206,330
RTS0043207,242
RTS0043208,353
RTS0043209,188
RTS0043210,237
RTS0043211,220
RTS0043212,224
RTS0043213,197
RTS0043214,214
RTS0043215,201
RTS0043216,336
RTS0043217,224
RTS0043218,234
RTS0043219,364
RTS0043220,355
RTS0043221,161
RTS0043222,186
RTS0043223,176
RTS0043224,134
RTS0043225,153
RTS0043226,291
RTS0043227,237
RTS0043228,255
RTS0043229,252
RTS0043230,251
RTS0043231,774
RTS0043232,850
RTS0043233,985
RTS0043234,319
RTS0043235,598
RTS0043236,158
RTS0043237,186
RTS0043238,162
RTS0043239,165
RTS0043240,209
RTS0043241,201
RTS0043242,223
RTS0043243,234
RTS0043244,194
RTS0043245,241
RTS0043246,389
RTS0043247,463
RTS0043248,258
RTS0043249,228
RTS0043250,379
RTS0043251,157
RTS0043252,193
RTS0043253,154
RTS0043254,174
RTS0043255,152
RTS0043256,198
RTS0043257,149
RTS0043258,191
RTS0043259,167
RTS0043260,173
RTS0043261,192
RTS0043262,231
RTS0043263,144
RTS0043264,156
RTS0043265,191
RTS0043266,274
RTS0043267,264
RTS0043268,255
RTS0043269,368
RTS0043270,434
RTS0043271,664
RTS0043272,548
RTS0043273,444
RTS0043274,695
RTS0043275,578
RTS0043276,135
RTS0043277,208
RTS0043278,226
RTS0043279,245
RTS0043280,160
RTS0043281,342
RTS0043282,433
RTS0043283,395
RTS0043284,509
RTS0043285,405
RTS0043286,253
RTS0043287,264
RTS0043288,282
RTS0043289,320
RTS0043290,209
RTS0043291,921
RTS0043292,711
RTS0043293,532
RTS0043294,871
RTS0043295,744
RTS0043296,220
RTS0043297,142
RTS0043299,191
RTS0043300,241
RTS0043301,179
RTS0043302,170
RTS0043303,187
RTS0043304,152
RTS0043305,161
RTS0043306,213
RTS0043307,216
RTS0043308,164
RTS0043309,208
RTS0043310,218
RTS0043311,253
RTS0043312,243
RTS0043313,362
RTS0043314,290
RTS0043315,189
RTS0043316,219
RTS0043317,162
RTS0043318,182
RTS0043319,163
RTS0043320,210
RTS0043321,460
RTS0043322,537
RTS0043323,625
RTS0043324,515
RTS0043325,491
RTS0043326,204
RTS0043327,228
RTS0043328,226
RTS0043329,194
RTS0043330,231
RTS0043331,179
RTS0043332,155
RTS0043333,159
RTS0043334,151
RTS0043335,130
RTS0043336,196
RTS0043337,208
RTS0043338,220
RTS0043339,193
RTS0043340,193
RTS0043341,189
RTS0043342,162
RTS0043343,141
RTS0043344,180
RTS0043345,144
RTS0043346,181
RTS0043347,260
RTS0043348,182
RTS0043349,165
RTS0043350,204
RTS0043351,246
RTS0043352,249
RTS0043353,227
RTS0043354,206
RTS0043355,229
RTS0043356,490
RTS0043357,365
RTS0043358,651
RTS0043359,779
RTS0043360,664
RTS0043361,273
RTS0043362,277
RTS0043363,231
RTS0043364,247
RTS0043365,217
RTS0043366,181
RTS0043367,152
RTS0043368,165
RTS0043369,169
RTS0043370,115
RTS0043371,484
RTS0043372,320
RTS0043373,434
RTS0043374,283
RTS0043375,285
RTS0043376,419
RTS0043377,835
RTS0043378,441
RTS0043379,556
RTS0043380,556
RTS0043381,191
RTS0043382,186
RTS0043383,181
RTS0043384,181
RTS0043385,164
RTS0043386,328
RTS0043387,566
RTS0043388,421
RTS0043389,561
RTS0043390,386
RTS0043391,264
RTS0043392,311
RTS0043393,277
RTS0043394,282
RTS0043395,239
RTS0043396,1639
RTS0043397,1083
RTS0043398,988
RTS0043399,1014
RTS0043400,259
RTS0043401,175
RTS0043402,171
RTS0043403,205
RTS0043404,194
RTS0043405,170
RTS0043406,146
RTS0043407,138
RTS0043408,147
RTS0043409,141
RTS0043410,136
RTS0043411,152
RTS0043412,181
RTS0043413,127
RTS0043414,169
RTS0043415,181
RTS0043416,214
RTS0043417,154
RTS0043418,193
RTS0043419,229
RTS0043420,184
RTS0043421,255
RTS0043422,144
RTS0043423,216
RTS0043424,185
RTS0043425,229
RTS0043426,351
RTS0043427,381
RTS0043428,407
RTS0043429,369
RTS0043430,274
RTS0043431,413
RTS0043432,251
RTS0043433,260
RTS0043434,342
RTS0043435,372
RTS0043436,396
RTS0043437,216
RTS0043438,352
RTS0043439,183
RTS0043440,428
RTS0043441,576
RTS0043442,378
RTS0043443,381
RTS0043444,363
RTS0043445,345
RTS0043446,166
RTS0043447,163
RTS0043448,149
RTS0043449,159
RTS0043450,173
RTS0043451,165
RTS0043452,203
RTS0043453,169
RTS0043454,183
RTS0043455,171
RTS0043456,200
RTS0043457,187
RTS0043458,204
RTS0043459,171
RTS0043460,163
RTS0043461,165
RTS0043462,188
RTS0043463,210
RTS0043464,185
RTS0043465,254
RTS0043466,491
RTS0043467,388
RTS0043468,447
RTS0043469,264
RTS0043470,421
RTS0043471,165
RTS0043472,830
RTS0043473,187
RTS0043474,208
RTS0043475,194
RTS0043476,148
RTS0043477,218
RTS0043478,159
RTS0043479,191
RTS0043480,159
RTS0043481,339
RTS0043482,346
RTS0043483,392
RTS0043484,284
RTS0043485,338
RTS0043486,560
RTS0043487,551
RTS0043488,545
RTS0043489,604
RTS0043490,296
RTS0043491,529
RTS0043492,514
RTS0043493,451
RTS0043494,608
RTS0043495,756
RTS0043496,195
RTS0043497,183
RTS0043498,178
RTS0043499,194
RTS0043500,204
RTS0043501,144
RTS0043502,188
RTS0043503,133
RTS0043504,224
RTS0043505,183
RTS0043506,188
RTS0043507,171
RTS0043508,168
RTS0043509,194
RTS0043510,169
RTS0043511,161
RTS0043512,182
RTS0043513,139
RTS0043514,200
RTS0043515,165
RTS0043516,209
RTS0043517,183
RTS0043518,270
RTS0043519,268
RTS0043520,273
RTS0043521,145
RTS0043522,133
RTS0043523,198
RTS0043524,160
RTS0043525,199
RTS0043526,319
RTS0043527,257
RTS0043528,225
RTS0043529,251
RTS0043530,202
RTS0043531,182
RTS0043532,168
RTS0043533,183
RTS0043534,173
RTS0043535,159
RTS0043536,294
RTS0043537,296
RTS0043538,292
RTS0043539,282
RTS0043540,239
RTS0043541,522
RTS0043542,387
RTS0043543,344
RTS0043544,651
RTS0043545,310
RTS0043546,196
RTS0043547,163
RTS0043548,208
RTS0043549,151
RTS0043550,196
RTS0043551,346
RTS0043552,338
RTS0043553,253
RTS0043554,391
RTS0043555,333
RTS0043556,185
RTS0043557,191
RTS0043558,165
RTS0043559,184
RTS0043560,199
RTS0043561,195
RTS0043562,174
RTS0043563,196
RTS0043564,146
RTS0043565,176
RTS0043566,192
RTS0043567,188
RTS0043568,208
RTS0043569,187
RTS0043570,204
RTS0043571,198
RTS0043572,224
RTS0043573,154
RTS0043574,194
RTS0043575,185
RTS0043576,369
RTS0043577,347
RTS0043578,193
RTS0043579,289
RTS0043580,321
RTS0043581,311
RTS0043582,479
RTS0043583,296
RTS0043584,303
RTS0043585,287
RTS0043586,156
RTS0043587,186
RTS0043588,153
RTS0043589,184
RTS0043590,210
RTS0043591,172
RTS0043592,210
RTS0043593,307
RTS0043594,300
RTS0043595,232
RTS0043596,159
RTS0043597,158
RTS0043598,395
RTS0043599,200
RTS0043600,217
RTS0043601,160
RTS0043602,236
RTS0043603,378
RTS0043604,311
RTS0043605,187
RTS0043606,413
RTS0043607,255
RTS0043608,411
RTS0043609,366
RTS0043610,368
RTS0043611,160
RTS0043612,184
RTS0043613,168
RTS0043614,174
RTS0043615,206
RTS0043616,162
RTS0043617,139
RTS0043618,178
RTS0043619,160
RTS0043620,129
RTS0043621,221
RTS0043622,208
RTS0043623,189
RTS0043624,256
RTS0043625,172
RTS0043626,609
RTS0043627,499
RTS0043628,504
RTS0043629,520
RTS0043630,535
RTS0043631,129
RTS0043632,177
RTS0043633,177
RTS0043634,151
RTS0043635,168
RTS0043636,150
RTS0043637,178
RTS0043638,179
RTS0043639,174
RTS0043640,151
RTS0043641,3506
RTS0043642,2622
RTS0043643,3657
RTS0043644,3755
RTS0043645,4195
RTS0043646,642
RTS0043647,532
RTS0043648,551
RTS0043649,503
RTS0043650,633
RTS0043651,151
RTS0043652,170
RTS0043653,148
RTS0043654,161
RTS0043655,179
RTS0043656,141
RTS0043657,157
RTS0043658,212
RTS0043659,180
RTS0043660,202
RTS0043661,191
RTS0043663,134
RTS0043664,153
RTS0043665,166
RTS0043666,458
RTS0043667,297
RTS0043668,330
RTS0043669,468
RTS0043670,354
RTS0043671,181
RTS0043672,267
RTS0043673,236
RTS0043674,215
RTS0043675,205
RTS0043676,148
RTS0043677,187
RTS0043678,140
RTS0043679,179
RTS0043680,165
RTS0043681,195
RTS0043682,154
RTS0043683,156
RTS0043684,210
RTS0043685,194
RTS0043686,190
RTS0043687,194
RTS0043688,154
RTS0043689,160
RTS0043690,178
RTS0043691,212
RTS0043692,181
RTS0043693,195
RTS0043694,166
RTS0043695,211
RTS0043696,178
RTS0043697,178
RTS0043698,235
RTS0043699,246
RTS0043700,238
RTS0043701,210
RTS0043702,338
RTS0043703,260
RTS0043704,286
RTS0043705,290
RTS0043706,289
RTS0043707,244
RTS0043708,157
RTS0043709,185
RTS0043710,292
RTS0043711,159
RTS0043712,120
RTS0043713,136
RTS0043714,113
RTS0043715,131
RTS0043716,241
RTS0043717,206
RTS0043718,189
RTS0043719,221
RTS0043720,219
RTS0043721,220
RTS0043722,201
RTS0043723,179
RTS0043724,176
RTS0043725,193
RTS0043726,242
RTS0043727,215
RTS0043728,195
RTS0043729,169
RTS0043730,219
RTS0043731,215
RTS0043732,224
RTS0043733,224
RTS0043734,228
RTS0043735,260
RTS0043736,336
RTS0043737,438
RTS0043738,342
RTS0043739,379
RTS0043740,354
RTS0043741,349
RTS0043742,345
RTS0043743,302
RTS0043744,529
RTS0043745,200
RTS0043746,188
RTS0043747,188
RTS0043748,252
RTS0043749,215
RTS0043750,216
RTS0043751,244
RTS0043752,213
RTS0043753,210
RTS0043754,148
RTS0043755,257
RTS0043756,223
RTS0043757,227
RTS0043758,225
RTS0043759,233
RTS0043760,244
RTS0043761,487
RTS0043762,134
RTS0043763,151
RTS0043764,165
RTS0043765,174
RTS0043766,173
RTS0043767,144
RTS0043768,150
RTS0043769,176
RTS0043770,133
RTS0043771,184
RTS0043772,192
RTS0043773,211
RTS0043774,181
RTS0043775,205
RTS0043776,196
RTS0043777,287
RTS0043778,289
RTS0043779,301
RTS0043780,298
RTS0043781,662
RTS0043782,405
RTS0043783,436
RTS0043784,523
RTS0043785,319
RTS0043786,145
RTS0043787,141
RTS0043788,155
RTS0043789,142
RTS0043790,170
RTS0043791,138
RTS0043792,214
RTS0043793,124
RTS0043794,176
RTS0043795,150
RTS0043796,151
RTS0043797,179
RTS0043798,143
RTS0043799,152
RTS0043800,139
RTS0043801,138
RTS0043802,162
RTS0043803,160
RTS0043804,168
RTS0043805,138
RTS0043806,135
RTS0043807,147
RTS0043808,161
RTS0043809,151
RTS0043810,141
RTS0043811,767
RTS0043812,978
RTS0043813,454
RTS0043814,725
RTS0043815,885
RTS0043816,343
RTS0043817,242
RTS0043818,238
RTS0043819,286
RTS0043820,448
RTS0043821,185
RTS0043822,110
RTS0043823,176
RTS0043824,159
RTS0043825,137
RTS0043826,192
RTS0043827,289
RTS0043828,480
RTS0043829,250
RTS0043830,221
RTS0043831,595
RTS0043832,465
RTS0043833,633
RTS0043834,338
RTS0043835,401
RTS0043836,209
RTS0043837,202
RTS0043838,162
RTS0043839,200
RTS0043840,206
RTS0043841,122
RTS0043842,126
RTS0043843,163
RTS0043844,184
RTS0043845,127
RTS0043846,374
RTS0043847,263
RTS0043848,323
RTS0043849,275
RTS0043850,403
RTS0043851,207
RTS0043852,178
RTS0043853,197
RTS0043854,197
RTS0043856,174
RTS0043857,205
RTS0043858,274
RTS0043859,215
RTS0043860,258
RTS0043861,348
RTS0043862,431
RTS0043863,259
RTS0043864,233
RTS0043865,228
RTS0043866,186
RTS0043867,171
RTS0043868,195
RTS0043869,170
RTS0043870,147
RTS0043871,172
RTS0043872,180
RTS0043873,154
RTS0043874,142
RTS0043875,143
RTS0043876,136
RTS0043877,151
RTS0043878,199
RTS0043879,228
RTS0043880,181
RTS0043881,185
RTS0043882,210
RTS0043883,176
RTS0043884,148
RTS0043885,175
RTS0043886,225
RTS0043887,218
RTS0043888,249
RTS0043889,116
RTS0043890,284
RTS0043891,240
RTS0043892,191
RTS0043893,224
RTS0043894,204
RTS0043895,191
RTS0043896,288
RTS0043897,308
RTS0043898,257
RTS0043899,314
RTS0043900,283
RTS0043901,281
RTS0043902,261
RTS0043903,290
RTS0043904,337
RTS0043905,274
RTS0043906,220
RTS0043907,249
RTS0043908,189
RTS0043909,240
RTS0043910,298
RTS0043911,265
RTS0043912,394
RTS0043913,286
RTS0043914,330
RTS0043915,273
RTS0043916,159
RTS0043917,134
RTS0043918,140
RTS0043919,163
RTS0043920,310
RTS0043921,385
RTS0043922,324
RTS0043923,369
RTS0043924,448
RTS0043925,399
RTS0043926,229
RTS0043927,185
RTS0043928,195
RTS0043929,224
RTS0043930,198
RTS0043931,508
RTS0043932,479
RTS0043933,464
RTS0043934,373
RTS0043935,339
RTS0043936,141
RTS0043937,133
RTS0043938,165
RTS0043939,109
RTS0043940,157
RTS0043941,189
RTS0043942,217
RTS0043943,214
RTS0043944,179
RTS0043945,190
RTS0043946,122
RTS0043947,196
RTS0043948,190
RTS0043949,174
RTS0043950,155
RTS0043951,251
RTS0043952,242
RTS0043953,211
RTS0043954,191
RTS0043955,249
RTS0043956,347
RTS0043957,324
RTS0043958,483
RTS0043959,293
RTS0043960,384
RTS0043961,333
RTS0043962,289
RTS0043963,263
RTS0043964,336
RTS0043965,296
RTS0043966,850
RTS0043967,531
RTS0043968,746
RTS0043969,695
RTS0043970,778
RTS0043971,464
RTS0043972,433
RTS0043973,442
RTS0043974,574
RTS0043975,335
RTS0043976,533
RTS0043977,443
RTS0043978,756
RTS0043979,618
RTS0043980,670
RTS0043981,568
RTS0043982,446
RTS0043983,639
RTS0043984,197
RTS0043985,788
RTS0043986,350
RTS0043987,1476
RTS0043988,707
RTS0043989,815
RTS0043990,796
RTS0043991,211
RTS0043992,186
RTS0043993,151
RTS0043994,203
RTS0043996,175
RTS0043997,142
RTS0043998,198
RTS0043999,170
RTS0044000,173
RTS0044001,163
RTS0044002,182
RTS0044003,188
RTS0044004,248
RTS0044005,169
RTS0044006,573
RTS0044007,740
RTS0044008,512
RTS0044009,773
RTS0044010,701
RTS0044011,405
RTS0044012,656
RTS0044013,562
RTS0044014,413
RTS0044015,554
RTS0044016,205
RTS0044017,188
RTS0044018,184
RTS0044019,178
RTS0044020,275
RTS0044021,160
RTS0044022,209
RTS0044023,177
RTS0044024,153
RTS0044025,197
RTS0044026,204
RTS0044027,271
RTS0044028,235
RTS0044029,364
RTS0044030,269
RTS0044031,237
RTS0044032,280
RTS0044033,209
RTS0044034,357
RTS0044035,266
RTS0044036,1209
RTS0044037,846
RTS0044038,1473
RTS0044039,643
RTS0044040,1144
RTS0044041,845
RTS0044042,889
RTS0044043,847
RTS0044044,913
RTS0044045,543
RTS0044046,363
RTS0044047,350
RTS0044048,248
RTS0044049,280
RTS0044050,371
RTS0044051,174
RTS0044052,184
RTS0044053,182
RTS0044054,217
RTS0044055,200
RTS0044056,205
RTS0044057,239
RTS0044058,235
RTS0044059,280
RTS0044060,207
RTS0044061,223
RTS0044062,208
RTS0044063,224
RTS0044064,272
RTS0044065,237
RTS0044067,377
RTS0044068,424
RTS0044069,376
RTS0044070,259
RTS0044071,210
RTS0044072,201
RTS0044073,147
RTS0044074,154
RTS0044075,140
RTS0044076,182
RTS0044077,166
RTS0044078,149
RTS0044079,163
RTS0044080,168
RTS0044081,210
RTS0044082,183
RTS0044083,192
RTS0044084,162
RTS0044085,154
RTS0044086,149
RTS0044087,151
RTS0044088,159
RTS0044089,136
RTS0044090,170
RTS0044091,233
RTS0044092,247
RTS0044093,187
RTS0044094,271
RTS0044095,172
RTS0044096,149
RTS0044097,187
RTS0044098,141
RTS0044099,165
RTS0044100,178
RTS0044101,145
RTS0044102,226
RTS0044103,168
RTS0044104,171
RTS0044105,191
RTS0044106,3013
RTS0044107,2202
RTS0044108,2145
RTS0044109,3654
RTS0044110,4804
RTS0044111,299
RTS0044112,258
RTS0044113,371
RTS0044114,211
RTS0044115,410
RTS0044116,235
RTS0044117,191
RTS0044118,189
RTS0044119,252
RTS0044120,273
RTS0044121,192
RTS0044122,183
RTS0044123,180
RTS0044124,186
RTS0044125,170
RTS0044126,190
RTS0044127,195
RTS0044128,204
RTS0044129,227
RTS0044130,151
RTS0044131,498
RTS0044132,373
RTS0044133,325
RTS0044134,345
RTS0044135,418
RTS0044136,156
RTS0044137,153
RTS0044138,192
RTS0044139,201
RTS0044140,157
RTS0044141,234
RTS0044142,210
RTS0044143,269
RTS0044144,214
RTS0044145,170
RTS0044146,247
RTS0044147,255
RTS0044148,275
RTS0044149,258
RTS0044150,299
RTS0044151,288
RTS0044152,323
RTS0044153,340
RTS0044154,266
RTS0044155,399
RTS0044156,816
RTS0044157,510
RTS0044158,1343
RTS0044159,830
RTS0044160,430
RTS0044161,248
RTS0044162,354
RTS0044163,436
RTS0044164,381
RTS0044165,213
RTS0044166,318
RTS0044167,229
RTS0044168,260
RTS0044169,405
RTS0044170,334
RTS0044171,223
RTS0044172,232
RTS0044173,207
RTS0044174,175
RTS0044175,216
RTS0044176,252
RTS0044177,244
RTS0044178,274
RTS0044180,193
RTS0044181,306
RTS0044182,302
RTS0044183,202
RTS0044184,298
RTS0044185,257
RTS0044186,258
RTS0044187,211
RTS0044188,202
RTS0044189,226
RTS0044190,200
RTS0044191,185
RTS0044192,174
RTS0044193,182
RTS0044194,181
RTS0044195,209
RTS0044196,727
RTS0044197,331
RTS0044198,628
RTS0044199,711
RTS0044200,226
RTS0044206,183
RTS0044207,180
RTS0044208,179
RTS0044209,139
RTS0044210,120
RTS0044211,226
RTS0044212,198
RTS0044213,206
RTS0044214,227
RTS0044215,218
RTS0044216,243
RTS0044217,273
RTS0044218,317
RTS0044219,284
RTS0044220,189
RTS0044221,137
RTS0044222,158
RTS0044223,170
RTS0044224,243
RTS0044225,154
RTS0044226,215
RTS0044227,228
RTS0044228,179
RTS0044229,145
RTS0044230,186
RTS0044231,182
RTS0044232,200
RTS0044233,215
RTS0044234,178
RTS0044235,195
RTS0044236,246
RTS0044237,289
RTS0044238,253
RTS0044239,236
RTS0044240,236
RTS0044241,262
RTS0044242,275
RTS0044243,252
RTS0044244,246
RTS0044245,239
RTS0044246,1104
RTS0044247,1165
RTS0044248,919
RTS0044249,840
RTS0044250,732
RTS0044251,340
RTS0044252,262
RTS0044253,214
RTS0044254,175
RTS0044255,250
RTS0044256,205
RTS0044257,263
RTS0044258,208
RTS0044259,183
RTS0044260,216
RTS0044261,994
RTS0044262,483
RTS0044263,493
RTS0044264,373
RTS0044265,367
RTS0044266,214
RTS0044267,153
RTS0044268,162
RTS0044269,187
RTS0044270,184
RTS0044271,203
RTS0044272,198
RTS0044273,217
RTS0044274,202
RTS0044275,206
RTS0044276,217
RTS0044277,178
RTS0044278,155
RTS0044279,153
RTS0044280,211
RTS0044281,328
RTS0044282,211
RTS0044283,244
RTS0044284,285
RTS0044285,229
RTS0044286,164
RTS0044287,197
RTS0044288,167
RTS0044289,180
RTS0044290,181
RTS0044291,206
RTS0044292,275
RTS0044293,179
RTS0044294,211
RTS0044295,200
RTS0044296,245
RTS0044297,266
RTS0044298,274
RTS0044299,289
RTS0044300,212
RTS0044301,194
RTS0044302,170
RTS0044303,191
RTS0044304,187
RTS0044305,162
RTS0044306,272
RTS0044307,241
RTS0044308,344
RTS0044309,332
RTS0044310,300
RTS0044311,163
RTS0044312,201
RTS0044313,145
RTS0044314,176
RTS0044315,183
RTS0044316,262
RTS0044317,317
RTS0044318,280
RTS0044319,254
RTS0044320,101
RTS0044321,190
RTS0044322,182
RTS0044323,218
RTS0044324,165
RTS0044325,158
RTS0044326,211
RTS0044327,179
RTS0044328,128
RTS0044329,211
RTS0044330,151
RTS0044331,610
RTS0044332,653
RTS0044333,816
RTS0044334,765
RTS0044335,712
RTS0044336,154
RTS0044337,151
RTS0044338,161
RTS0044339,177
RTS0044340,125
RTS0044341,181
RTS0044342,186
RTS0044343,156
RTS0044344,163
RTS0044345,155
RTS0044346,380
RTS0044347,468
RTS0044348,429
RTS0044349,440
RTS0044350,474
RTS0044351,912
RTS0044352,649
RTS0044353,1450
RTS0044354,879
RTS0044355,1222
RTS0044356,173
RTS0044357,166
RTS0044358,188
RTS0044359,186
RTS0044360,187
RTS0044361,332
RTS0044362,369
RTS0044363,244
RTS0044364,328
RTS0044365,197
RTS0044366,1202
RTS0044367,855
RTS0044368,1534
RTS0044369,1499
RTS0044370,1182
RTS0044371,179
RTS0044372,160
RTS0044373,174
RTS0044374,160
RTS0044375,182
RTS0044376,143
RTS0044377,183
RTS0044378,194
RTS0044379,199
RTS0044380,187
RTS0044381,258
RTS0044382,197
RTS0044383,284
RTS0044384,203
RTS0044385,227
RTS0044386,312
RTS0044387,445
RTS0044388,389
RTS0044389,245
RTS0044390,374
RTS0044391,395
RTS0044392,554
RTS0044393,548
RTS0044394,368
RTS0044395,372
RTS0044396,222
RTS0044397,200
RTS0044399,196
RTS0044400,189
RTS0044401,219
RTS0044402,222
RTS0044403,216
RTS0044404,220
RTS0044405,199
RTS0044406,186
RTS0044407,152
RTS0044408,212
RTS0044409,185
RTS0044410,150
RTS0044411,169
RTS0044412,157
RTS0044413,188
RTS0044414,194
RTS0044415,234
RTS0044416,814
RTS0044417,833
RTS0044418,472
RTS0044419,509
RTS0044420,910
RTS0044421,143
RTS0044422,187
RTS0044423,163
RTS0044424,155
RTS0044425,177
RTS0044426,186
RTS0044427,169
RTS0044428,164
RTS0044429,184
RTS0044430,165
RTS0044431,176
RTS0044432,196
RTS0044433,174
RTS0044434,182
RTS0044435,182
RTS0044436,367
RTS0044437,340
RTS0044438,303
RTS0044439,485
RTS0044440,411
RTS0044441,204
RTS0044442,204
RTS0044443,251
RTS0044444,149
RTS0044445,203
RTS0044446,182
RTS0044447,246
RTS0044448,141
RTS0044449,176
RTS0044450,146
RTS0044451,182
RTS0044452,224
RTS0044453,166
RTS0044454,239
RTS0044455,185
RTS0044456,232
RTS0044457,355
RTS0044458,234
RTS0044459,208
RTS0044460,279
RTS0044461,318
RTS0044462,256
RTS0044463,216
RTS0044464,310
RTS0044465,308
RTS0044466,222
RTS0044467,162
RTS0044468,215
RTS0044469,235
RTS0044470,196
RTS0044471,189
RTS0044472,217
RTS0044473,161
RTS0044474,250
RTS0044475,226
RTS0044476,269
RTS0044477,269
RTS0044478,222
RTS0044479,243
RTS0044480,245
RTS0044481,202
RTS0044482,252
RTS0044483,193
RTS0044484,208
RTS0044485,164
RTS0044486,238
RTS0044487,216
RTS0044488,230
RTS0044489,214
RTS0044490,125
RTS0044491,188
RTS0044492,177
RTS0044493,224
RTS0044494,187
RTS0044495,204
RTS0044496,536
RTS0044497,524
RTS0044498,396
RTS0044499,788
RTS0044500,519
RTS0044501,474
RTS0044502,410
RTS0044503,318
RTS0044504,493
RTS0044505,324
RTS0044506,270
RTS0044507,213
RTS0044508,243
RTS0044509,295
RTS0044510,251
RTS0044511,338
RTS0044512,326
RTS0044513,318
RTS0044514,281
RTS0044515,362
RTS0044516,311
RTS0044517,304
RTS0044518,264
RTS0044519,233
RTS0044520,255
RTS0044521,334
RTS0044522,275
RTS0044523,332
RTS0044524,172
RTS0044525,198
RTS0044526,233
RTS0044527,241
RTS0044528,245
RTS0044529,310
RTS0044530,207
RTS0044531,277
RTS0044532,283
RTS0044533,263
RTS0044534,272
RTS0044535,325
RTS0044536,144
RTS0044537,185
RTS0044538,275
RTS0044539,195
RTS0044540,179
RTS0044541,277
RTS0044542,252
RTS0044543,300
RTS0044544,272
RTS0044545,276
RTS0044546,480
RTS0044547,374
RTS0044548,371
RTS0044549,464
RTS0044550,525
RTS0044551,365
RTS0044552,467
RTS0044553,345
RTS0044554,299
RTS0044555,529
RTS0044556,167
RTS0044557,193
RTS0044558,144
RTS0044559,198
RTS0044560,151
RTS0044561,216
RTS0044562,181
RTS0044563,299
RTS0044564,383
RTS0044565,304
RTS0044566,182
RTS0044567,157
RTS0044568,170
RTS0044569,162
RTS0044570,143
RTS0044571,160
RTS0044572,161
RTS0044573,123
RTS0044574,187
RTS0044575,195
RTS0044576,133
RTS0044577,157
RTS0044578,180
RTS0044579,126
RTS0044580,106
RTS0044581,133
RTS0044582,155
RTS0044583,151
RTS0044584,176
RTS0044585,129
RTS0044586,153
RTS0044587,158
RTS0044588,126
RTS0044589,175
RTS0044590,151
RTS0044591,186
RTS0044592,165
RTS0044593,163
RTS0044594,144
RTS0044595,159
RTS0044596,217
RTS0044597,304
RTS0044598,281
RTS0044599,322
RTS0044600,246
RTS0044601,238
RTS0044602,204
RTS0044603,245
RTS0044604,391
RTS0044605,267
RTS0044606,215
RTS0044607,147
RTS0044608,119
RTS0044609,143
RTS0044610,166
RTS0044611,180
RTS0044612,147
RTS0044613,157
RTS0044614,192
RTS0044615,146
RTS0044616,148
RTS0044617,182
RTS0044618,153
RTS0044619,140
RTS0044620,155
RTS0044621,423
RTS0044622,335
RTS0044623,447
RTS0044624,483
RTS0044625,292
RTS0044626,176
RTS0044627,155
RTS0044628,125
RTS0044629,153
RTS0044630,190
RTS0044631,154
RTS0044632,181
RTS0044633,168
RTS0044634,185
RTS0044635,178
RTS0044636,159
RTS0044637,185
RTS0044638,175
RTS0044639,188
RTS0044640,180
RTS0044641,121
RTS0044642,126
RTS0044643,167
RTS0044644,217
RTS0044645,191
RTS0044646,155
RTS0044647,156
RTS0044648,115
RTS0044649,184
RTS0044650,144
RTS0044651,261
RTS0044652,384
RTS0044653,302
RTS0044654,313
RTS0044655,432
RTS0044656,950
RTS0044657,732
RTS0044658,1240
RTS0044659,929
RTS0044660,936
RTS0044661,689
RTS0044662,629
RTS0044663,459
RTS0044664,971
RTS0044665,619
RTS0044666,171
RTS0044667,168
RTS0044668,226
RTS0044669,300
RTS0044670,281
RTS0044671,306
RTS0044672,255
RTS0044673,320
RTS0044674,376
RTS0044675,371
RTS0044676,375
RTS0044677,318
RTS0044678,316
RTS0044679,432
RTS0044680,358
RTS0044681,161
RTS0044682,184
RTS0044683,186
RTS0044684,185
RTS0044685,202
RTS0044686,481
RTS0044687,567
RTS0044688,655
RTS0044689,635
RTS0044690,758
RTS0044691,484
RTS0044692,632
RTS0044693,713
RTS0044694,819
RTS0044695,472
RTS0044696,758
RTS0044697,551
RTS0044698,605
RTS0044699,548
RTS0044700,627
RTS0044701,684
RTS0044702,591
RTS0044703,629
RTS0044704,500
RTS0044705,394
RTS0044706,133
RTS0044707,176
RTS0044708,157
RTS0044709,171
RTS0044710,184
RTS0044711,184
RTS0044712,265
RTS0044714,180
RTS0044715,195
RTS0044716,509
RTS0044717,540
RTS0044718,765
RTS0044719,305
RTS0044720,919
RTS0044721,182
RTS0044722,134
RTS0044723,119
RTS0044724,158
RTS0044725,135
RTS0044726,305
RTS0044727,293
RTS0044728,200
RTS0044729,274
RTS0044730,344
RTS0044731,219
RTS0044732,214
RTS0044733,220
RTS0044734,160
RTS0044735,218
RTS0044736,386
RTS0044737,353
RTS0044738,284
RTS0044739,284
RTS0044740,158
RTS0044741,151
RTS0044742,182
RTS0044743,178
RTS0044744,214
RTS0044745,163
RTS0044746,183
RTS0044747,192
RTS0044748,134
RTS0044749,190
RTS0044750,165
RTS0044751,192
RTS0044752,253
RTS0044753,247
RTS0044754,201
RTS0044755,278
RTS0044756,418
RTS0044757,329
RTS0044758,452
RTS0044759,351
RTS0044760,338
RTS0044761,245
RTS0044762,258
RTS0044763,287
RTS0044764,175
RTS0044765,206
RTS0044766,189
RTS0044767,229
RTS0044768,226
RTS0044769,183
RTS0044770,194
RTS0044771,150
RTS0044772,118
RTS0044773,154
RTS0044774,168
RTS0044775,217
RTS0044776,445
RTS0044777,357
RTS0044778,358
RTS0044779,318
RTS0044780,449
RTS0044781,488
RTS0044782,520
RTS0044783,536
RTS0044784,528
RTS0044785,389
RTS0044786,392
RTS0044787,428
RTS0044788,363
RTS0044789,500
RTS0044790,184
RTS0044791,2049
RTS0044792,1795
RTS0044793,272
RTS0044794,283
RTS0044795,213
RTS0044796,394
RTS0044797,485
RTS0044798,329
RTS0044799,472
RTS0044800,263
RTS0044801,153
RTS0044802,168
RTS0044803,132
RTS0044804,177
RTS0044805,193
RTS0044806,235
RTS0044807,266
RTS0044808,239
RTS0044809,253
RTS0044810,266
RTS0044811,457
RTS0044812,464
RTS0044813,607
RTS0044814,658
RTS0044815,718
RTS0044816,313
RTS0044817,290
RTS0044818,344
RTS0044819,259
RTS0044820,293
RTS0044821,181
RTS0044822,202
RTS0044823,188
RTS0044824,177
RTS0044825,195
RTS0044826,223
RTS0044827,226
RTS0044828,223
RTS0044829,230
RTS0044830,202
RTS0044831,177
RTS0044832,156
RTS0044833,206
RTS0044834,166
RTS0044835,183
RTS0044836,172
RTS0044837,153
RTS0044838,231
RTS0044839,155
RTS0044840,159
RTS0044841,167
RTS0044842,182
RTS0044843,179
RTS0044844,158
RTS0044845,144
RTS0044846,159
RTS0044847,166
RTS0044848,239
RTS0044849,246
RTS0044850,195
RTS0044851,163
RTS0044852,189
RTS0044853,185
RTS0044854,163
RTS0044855,156
RTS0044856,205
RTS0044857,176
RTS0044858,145
RTS0044859,159
RTS0044860,172
RTS0044861,240
RTS0044862,191
RTS0044863,211
RTS0044864,167
RTS0044865,235
RTS0044866,304
RTS0044867,371
RTS0044868,378
RTS0044869,444
RTS0044870,420
RTS0044871,404
RTS0044872,305
RTS0044873,476
RTS0044874,479
RTS0044875,521
RTS0044876,252
RTS0044877,447
RTS0044878,360
RTS0044879,343
RTS0044880,388
RTS0044881,182
RTS0044882,188
RTS0044883,191
RTS0044884,226
RTS0044885,202
RTS0044886,198
RTS0044887,146
RTS0044888,217
RTS0044889,159
RTS0044890,146
RTS0044891,256
RTS0044892,277
RTS0044893,197
RTS0044894,237
RTS0044895,275
RTS0044896,528
RTS0044897,414
RTS0044898,431
RTS0044899,410
RTS0044900,331
RTS0044901,196
RTS0044902,198
RTS0044903,228
RTS0044904,175
RTS0044905,215
RTS0044906,329
RTS0044907,283
RTS0044908,371
RTS0044909,392
RTS0044910,330
RTS0044911,201
RTS0044912,201
RTS0044913,182
RTS0044914,214
RTS0044915,188
RTS0044916,201
RTS0044917,177
RTS0044918,236
RTS0044919,222
RTS0044920,248
RTS0044921,209
RTS0044922,200
RTS0044923,228
RTS0044924,168
RTS0044925,185
RTS0044926,175
RTS0044927,186
RTS0044928,168
RTS0044929,194
RTS0044930,177
RTS0044931,185
RTS0044932,225
RTS0044933,181
RTS0044934,150
RTS0044935,204
RTS0044936,162
RTS0044937,128
RTS0044938,136
RTS0044939,163
RTS0044940,155
RTS0044941,209
RTS0044942,187
RTS0044943,217
RTS0044944,177
RTS0044945,198
RTS0044946,184
RTS0044947,163
RTS0044948,235
RTS0044949,162
RTS0044950,165
RTS0044951,158
RTS0044952,156
RTS0044953,148
RTS0044954,172
RTS0044955,113
RTS0044956,275
RTS0044957,330
RTS0044958,210
RTS0044959,184
RTS0044960,190
RTS0044961,228
RTS0044962,203
RTS0044963,161
RTS0044964,191
RTS0044965,190
RTS0044966,169
RTS0044967,192
RTS0044968,206
RTS0044969,166
RTS0044970,177
RTS0044971,181
RTS0044972,235
RTS0044973,175
RTS0044974,172
RTS0044975,181
RTS0044976,174
RTS0044977,170
RTS0044978,162
RTS0044979,204
RTS0044980,175
RTS0044981,161
RTS0044982,168
RTS0044983,167
RTS0044984,174
RTS0044985,192
RTS0044986,155
RTS0044987,186
RTS0044988,145
RTS0044989,154
RTS0044990,196
RTS0044991,160
RTS0044992,112
RTS0044993,135
RTS0044994,152
RTS0044995,167
RTS0044996,177
RTS0044997,164
RTS0044998,166
RTS0044999,157
RTS0045000,197
RTS0045001,242
RTS0045002,212
RTS0045003,190
RTS0045004,232
RTS0045005,214
RTS0045006,389
RTS0045007,713
RTS0045008,711
RTS0045009,479
RTS0045010,465
RTS0045011,345
RTS0045012,291
RTS0045013,191
RTS0045014,373
RTS0045015,351
RTS0045016,418
RTS0045017,521
RTS0045018,577
RTS0045019,598
RTS0045020,405
RTS0045021,400
RTS0045022,430
RTS0045023,447
RTS0045024,472
RTS0045025,407
RTS0045026,212
RTS0045027,171
RTS0045028,181
RTS0045029,184
RTS0045030,206
RTS0045031,141
RTS0045032,170
RTS0045033,162
RTS0045034,186
RTS0045035,194
RTS0045036,200
RTS0045038,233
RTS0045039,186
RTS0045040,152
RTS0045041,186
RTS0045042,170
RTS0045043,183
RTS0045044,211
RTS0045045,263
RTS0045046,181
RTS0045047,196
RTS0045048,173
RTS0045049,211
RTS0045050,201
RTS0045051,159
RTS0045052,163
RTS0045053,167
RTS0045054,171
RTS0045055,168
RTS0045056,248
RTS0045057,309
RTS0045058,154
RTS0045059,188
RTS0045060,278
RTS0045061,151
RTS0045063,153
RTS0045064,181
RTS0045065,206
RTS0045066,503
RTS0045067,1116
RTS0045068,1301
RTS0045069,749
RTS0045070,1238
RTS0045071,193
RTS0045072,187
RTS0045073,190
RTS0045074,225
RTS0045075,156
RTS0045076,183
RTS0045077,130
RTS0045078,191
RTS0045079,172
RTS0045080,168
RTS0045081,384
RTS0045082,457
RTS0045083,902
RTS0045084,616
RTS0045085,340
RTS0045086,160
RTS0045087,146
RTS0045088,143
RTS0045089,128
RTS0045090,164
RTS0045091,161
RTS0045092,173
RTS0045093,162
RTS0045094,143
RTS0045095,199
RTS0045096,142
RTS0045097,134
RTS0045098,121
RTS0045099,164
RTS0045100,165
RTS0045101,224
RTS0045102,161
RTS0045103,226
RTS0045104,181
RTS0045105,203
RTS0045106,153
RTS0045107,177
RTS0045108,175
RTS0045109,196
RTS0045110,177
RTS0045111,221
RTS0045112,184
RTS0045113,196
RTS0045114,200
RTS0045115,183
RTS0045116,184
RTS0045117,178
RTS0045118,172
RTS0045119,153
RTS0045120,161
RTS0045121,133
RTS0045122,157
RTS0045123,216
RTS0045124,134
RTS0045125,195
RTS0045126,287
RTS0045127,337
RTS0045128,268
RTS0045129,313
RTS0045130,283
RTS0045131,323
RTS0045132,242
RTS0045133,236
RTS0045134,309
RTS0045135,277
RTS0045136,667
RTS0045137,714
RTS0045138,553
RTS0045139,532
RTS0045140,561
RTS0045141,152
RTS0045142,200
RTS0045143,191
RTS0045144,180
RTS0045145,182
RTS0045146,181
RTS0045147,163
RTS0045148,179
RTS0045149,165
RTS0045150,152
RTS0045151,188
RTS0045152,200
RTS0045153,172
RTS0045154,175
RTS0045155,200
RTS0045156,183
RTS0045157,254
RTS0045158,168
RTS0045159,249
RTS0045160,279
RTS0045161,202
RTS0045162,203
RTS0045163,224
RTS0045164,214
RTS0045165,203
RTS0045166,319
RTS0045167,223
RTS0045168,265
RTS0045169,260
RTS0045170,259
RTS0045171,739
RTS0045172,606
RTS0045173,661
RTS0045174,514
RTS0045175,544
RTS0045176,158
RTS0045177,162
RTS0045178,141
RTS0045179,158
RTS0045180,178
RTS0045181,191
RTS0045182,298
RTS0045183,201
RTS0045184,198
RTS0045185,221
RTS0045186,238
RTS0045187,324
RTS0045188,238
RTS0045189,197
RTS0045190,306
RTS0045191,178
RTS0045192,165
RTS0045193,177
RTS0045194,187
RTS0045195,155
RTS0045196,181
RTS0045197,144
RTS0045198,251
RTS0045199,165
RTS0045200,180
RTS0045201,306
RTS0045202,269
RTS0045203,281
RTS0045204,253
RTS0045205,269
RTS0045206,247
RTS0045207,244
RTS0045208,242
RTS0045209,207
RTS0045210,176
RTS0045211,190
RTS0045212,215
RTS0045213,182
RTS0045214,214
RTS0045215,200
RTS0045216,501
RTS0045217,368
RTS0045218,651
RTS0045219,453
RTS0045220,413
RTS0045221,158
RTS0045222,158
RTS0045223,186
RTS0045224,160
RTS0045225,168
RTS0045226,5751
RTS0045227,2904
RTS0045228,5791
RTS0045229,3242
RTS0045230,3522
RTS0045231,249
RTS0045232,303
RTS0045233,240
RTS0045234,238
RTS0045235,265
RTS0045236,1053
RTS0045237,809
RTS0045238,536
RTS0045239,622
RTS0045240,1306
RTS0045241,319
RTS0045242,321
RTS0045243,294
RTS0045244,328
RTS0045245,214
RTS0045246,205
RTS0045247,218
RTS0045248,175
RTS0045249,219
RTS0045250,213
RTS0045251,457
RTS0045252,187
RTS0045253,330
RTS0045254,179
RTS0045255,237
RTS0045256,164
RTS0045257,165
RTS0045258,173
RTS0045259,212
RTS0045260,147
RTS0045261,348
RTS0045262,697
RTS0045263,402
RTS0045264,578
RTS0045265,613
RTS0045266,280
RTS0045267,465
RTS0045268,701
RTS0045269,523
RTS0045270,406
RTS0045271,158
RTS0045272,133
RTS0045273,182
RTS0045274,217
RTS0045275,173
RTS0045276,195
RTS0045277,264
RTS0045278,328
RTS0045279,128
RTS0045280,174
RTS0045281,174
RTS0045282,242
RTS0045283,221
RTS0045284,166
RTS0045285,259
RTS0045286,284
RTS0045287,237
RTS0045288,169
RTS0045289,199
RTS0045290,196
RTS0045291,353
RTS0045292,975
RTS0045293,453
RTS0045294,394
RTS0045295,496
RTS0045296,180
RTS0045297,180
RTS0045298,185
RTS0045299,222
RTS0045300,181
RTS0045301,205
RTS0045302,169
RTS0045303,210
RTS0045304,80
RTS0045305,256
RTS0045306,186
RTS0045307,187
RTS0045308,205
RTS0045309,158
RTS0045310,225
RTS0045311,77
RTS0045312,145
RTS0045313,144
RTS0045314,175
RTS0045315,162
RTS0045316,168
RTS0045317,166
RTS0045318,189
RTS0045319,161
RTS0045320,193
RTS0045321,134
RTS0045322,164
RTS0045323,215
RTS0045324,152
RTS0045325,181
RTS0045326,200
RTS0045327,299
RTS0045328,257
RTS0045329,188
RTS0045330,156
RTS0045331,162
RTS0045332,174
RTS0045333,176
RTS0045334,202
RTS0045335,135
RTS0045336,215
RTS0045337,238
RTS0045338,228
RTS0045339,218
RTS0045340,199
RTS0045341,139
RTS0045342,260
RTS0045343,190
RTS0045344,187
RTS0045345,175
RTS0045346,130
RTS0045347,176
RTS0045348,146
RTS0045349,177
RTS0045350,161
RTS0045351,135
RTS0045352,118
RTS0045353,185
RTS0045354,201
RTS0045355,84
RTS0045356,146
RTS0045357,155
RTS0045358,169
RTS0045359,151
RTS0045360,148
RTS0045361,372
RTS0045362,227
RTS0045363,185
RTS0045364,235
RTS0045365,303
RTS0045366,277
RTS0045367,230
RTS0045368,226
RTS0045369,169
RTS0045370,192
RTS0045371,350
RTS0045372,386
RTS0045373,575
RTS0045374,584
RTS0045375,476
RTS0045376,183
RTS0045377,92
RTS0045378,156
RTS0045379,165
RTS0045380,159
RTS0045381,548
RTS0045382,703
RTS0045383,402
RTS0045384,456
RTS0045385,352
RTS0045386,634
RTS0045387,461
RTS0045388,668
RTS0045389,484
RTS0045390,531
RTS0045391,161
RTS0045392,189
RTS0045393,151
RTS0045394,123
RTS0045395,181
RTS0045396,221
RTS0045397,278
RTS0045398,182
RTS0045399,345
RTS0045400,278
RTS0045401,180
RTS0045402,151
RTS0045403,180
RTS0045404,205
RTS0045405,186
RTS0045406,171
RTS0045407,179
RTS0045408,160
RTS0045409,182
RTS0045410,177
RTS0045411,1111
RTS0045412,846
RTS0045413,844
RTS0045414,692
RTS0045415,500
RTS0045416,188
RTS0045417,159
RTS0045418,146
RTS0045419,186
RTS0045420,174
RTS0045421,22791
RTS0045422,21877
RTS0045423,14398
RTS0045424,23259
RTS0045425,24497
RTS0045426,194
RTS0045427,181
RTS0045428,165
RTS0045429,182
RTS0045430,140
RTS0045431,181
RTS0045432,152
RTS0045433,178
RTS0045434,183
RTS0045435,174
RTS0045436,1151
RTS0045437,1678
RTS0045438,1801
RTS0045439,1535
RTS0045440,1303
RTS0045441,154
RTS0045442,128
RTS0045443,140
RTS0045444,126
RTS0045445,136
RTS0045446,1741
RTS0045447,1841
RTS0045448,1414
RTS0045449,1201
RTS0045450,857
RTS0045451,174
RTS0045452,174
RTS0045453,133
RTS0045454,161
RTS0045455,175
RTS0045456,170
RTS0045457,152
RTS0045458,160
RTS0045459,110
RTS0045460,196
RTS0045461,163
RTS0045462,160
RTS0045463,141
RTS0045464,127
RTS0045465,138
RTS0045466,551
RTS0045467,564
RTS0045468,360
RTS0045469,575
RTS0045470,428
RTS0045471,146
RTS0045472,173
RTS0045473,86
RTS0045474,195
RTS0045475,163
RTS0045476,182
RTS0045477,235
RTS0045478,156
RTS0045479,260
RTS0045480,279
RTS0045481,269
RTS0045482,224
RTS0045483,234
RTS0045484,314
RTS0045485,346
RTS0045486,112
RTS0045487,177
RTS0045488,166
RTS0045489,183
RTS0045490,211
RTS0045491,2316
RTS0045492,3270
RTS0045493,2304
RTS0045494,1383
RTS0045495,1324
RTS0045496,636
RTS0045497,923
RTS0045498,2146
RTS0045499,1978
RTS0045500,1942
RTS0045501,343
RTS0045502,360
RTS0045503,310
RTS0045504,271
RTS0045505,310
RTS0045506,9095
RTS0045507,12220
RTS0045508,9244
RTS0045509,10934
RTS0045510,7904
RTS0045511,196
RTS0045512,181
RTS0045513,156
RTS0045514,176
RTS0045515,159
RTS0045516,140
RTS0045517,118
RTS0045518,169
RTS0045519,139
RTS0045520,150
RTS0045521,210
RTS0045522,172
RTS0045523,183
RTS0045524,197
RTS0045525,148
RTS0045526,219
RTS0045527,223
RTS0045528,168
RTS0045529,198
RTS0045530,278
RTS0045531,167
RTS0045532,167
RTS0045533,158
RTS0045534,162
RTS0045535,145
RTS0045536,1210
RTS0045537,1176
RTS0045538,647
RTS0045539,1102
RTS0045540,1181
RTS0045541,147
RTS0045542,161
RTS0045543,184
RTS0045544,140
RTS0045545,170
RTS0045546,167
RTS0045547,126
RTS0045548,135
RTS0045549,137
RTS0045550,117
RTS0045551,142
RTS0045552,125
RTS0045553,137
RTS0045554,140
RTS0045555,130
RTS0045556,3779
RTS0045557,1439
RTS0045558,3744
RTS0045559,3511
RTS0045560,1636
RTS0045561,252
RTS0045562,240
RTS0045563,167
RTS0045564,246
RTS0045565,176
RTS0045566,175
RTS0045567,166
RTS0045568,146
RTS0045569,194
RTS0045570,186
RTS0045571,121
RTS0045572,162
RTS0045573,150
RTS0045574,128
RTS0045575,158
RTS0045576,142
RTS0045577,139
RTS0045578,139
RTS0045579,217
RTS0045580,142
RTS0045581,184
RTS0045582,145
RTS0045583,181
RTS0045584,182
RTS0045585,140
RTS0045586,220
RTS0045587,433
RTS0045588,294
RTS0045589,297
RTS0045590,340
RTS0045592,3186
RTS0045593,4258
RTS0045594,2641
RTS0045595,2681
RTS0045596,1351
RTS0045597,2058
RTS0045598,1965
RTS0045599,2304
RTS0045600,1169
RTS0045601,186
RTS0045602,177
RTS0045603,135
RTS0045604,200
RTS0045606,181
RTS0045607,137
RTS0045608,155
RTS0045609,144
RTS0045610,190
RTS0045611,211
RTS0045612,251
RTS0045613,231
RTS0045614,333
RTS0045615,270
RTS0045616,149
RTS0045617,139
RTS0045618,147
RTS0045619,146
RTS0045620,138
RTS0045621,333
RTS0045622,729
RTS0045623,567
RTS0045624,381
RTS0045625,545
RTS0045626,96
RTS0045627,130
RTS0045628,142
RTS0045629,194
RTS0045630,146
RTS0045631,152
RTS0045632,135
RTS0045633,183
RTS0045634,134
RTS0045635,158
RTS0045636,178
RTS0045637,186
RTS0045638,209
RTS0045639,215
RTS0045640,141
RTS0045641,150
RTS0045642,161
RTS0045643,126
RTS0045644,126
RTS0045645,146
RTS0045646,154
RTS0045647,157
RTS0045648,137
RTS0045649,151
RTS0045650,156
RTS0045651,332
RTS0045652,528
RTS0045653,570
RTS0045654,666
RTS0045655,717
RTS0045656,159
RTS0045657,147
RTS0045658,263
RTS0045659,182
RTS0045660,184
RTS0045661,1722
RTS0045662,1111
RTS0045663,1326
RTS0045664,1393
RTS0045665,1880
RTS0045666,149
RTS0045667,233
RTS0045668,260
RTS0045669,189
RTS0045670,214
RTS0045671,128
RTS0045672,179
RTS0045673,143
RTS0045674,128
RTS0045675,161
RTS0045676,7924
RTS0045677,8963
RTS0045678,9837
RTS0045679,7805
RTS0045680,12348
RTS0045681,188
RTS0045682,166
RTS0045683,130
RTS0045684,140
RTS0045685,164
RTS0045687,190
RTS0045688,175
RTS0045689,163
RTS0045690,176
RTS0045691,184
RTS0045692,167
RTS0045693,212
RTS0045694,192
RTS0045695,175
RTS0045696,178
RTS0045697,181
RTS0045698,154
RTS0045699,126
RTS0045700,160
RTS0045701,769
RTS0045702,710
RTS0045703,594
RTS0045704,525
RTS0045705,676
RTS0045706,152
RTS0045707,216
RTS0045708,157
RTS0045709,141
RTS0045710,168
RTS0045711,145
RTS0045712,189
RTS0045713,156
RTS0045714,164
RTS0045715,120
RTS0045716,255
RTS0045717,145
RTS0045718,158
RTS0045719,172
RTS0045720,186
RTS0045721,843
RTS0045722,959
RTS0045723,933
RTS0045724,617
RTS0045725,564
RTS0045726,287
RTS0045727,378
RTS0045728,436
RTS0045729,301
RTS0045730,244
RTS0045731,208
RTS0045732,222
RTS0045733,193
RTS0045734,205
RTS0045735,165
RTS0045736,1164
RTS0045737,1706
RTS0045738,2255
RTS0045739,1988
RTS0045740,1136
RTS0045741,685
RTS0045742,438
RTS0045743,551
RTS0045744,691
RTS0045745,603
RTS0045746,1287
RTS0045747,1173
RTS0045748,1472
RTS0045749,698
RTS0045750,545
RTS0045751,788
RTS0045752,597
RTS0045753,739
RTS0045754,693
RTS0045755,823
RTS0045756,714
RTS0045757,793
RTS0045758,1306
RTS0045759,851
RTS0045760,644
RTS0045761,160
RTS0045762,169
RTS0045763,169
RTS0045764,162
RTS0045765,162
RTS0045766,157
RTS0045767,152
RTS0045768,157
RTS0045769,190
RTS0045770,180
RTS0045771,173
RTS0045772,183
RTS0045773,247
RTS0045774,129
RTS0045775,176
RTS0045776,169
RTS0045777,159
RTS0045778,145
RTS0045779,166
RTS0045780,142
RTS0045781,888
RTS0045782,1030
RTS0045783,1117
RTS0045784,1012
RTS0045785,1361
RTS0045786,200
RTS0045787,313
RTS0045788,388
RTS0045789,239
RTS0045790,183
RTS0045791,157
RTS0045792,166
RTS0045793,186
RTS0045794,170
RTS0045795,149
RTS0045796,163
RTS0045797,128
RTS0045798,122
RTS0045799,195
RTS0045800,156
RTS0045801,152
RTS0045802,147
RTS0045803,197
RTS0045804,122
RTS0045805,184
RTS0045806,1359
RTS0045807,899
RTS0045808,774
RTS0045809,784
RTS0045810,308
RTS0045811,771
RTS0045812,915
RTS0045813,662
RTS0045814,1309
RTS0045815,783
RTS0045816,619
RTS0045817,638
RTS0045818,392
RTS0045819,398
RTS0045820,434
RTS0045821,1910
RTS0045822,1479
RTS0045823,1415
RTS0045824,2253
RTS0045825,732
RTS0045826,1302
RTS0045827,1128
RTS0045828,714
RTS0045829,821
RTS0045830,1012
RTS0045831,428
RTS0045832,598
RTS0045833,517
RTS0045834,449
RTS0045835,482
RTS0045836,1100
RTS0045837,937
RTS0045838,844
RTS0045840,586
RTS0045841,2686
RTS0045842,2408
RTS0045843,368
RTS0045844,595
RTS0045845,879
RTS0045846,9627
RTS0045848,1898
RTS0045849,12356
RTS0045851,170
RTS0045852,162
RTS0045853,161
RTS0045854,183
RTS0045855,191
RTS0045856,189
RTS0045857,203
RTS0045858,165
RTS0045859,517
RTS0045860,274
RTS0045861,817
RTS0045862,867
RTS0045863,261
RTS0045864,325
RTS0045865,252
RTS0045866,299
RTS0045867,156
RTS0045868,150
RTS0045869,136
RTS0045870,150
RTS0045871,120
RTS0045872,156
RTS0045873,152
RTS0045874,136
RTS0045875,185
RTS0045876,129
RTS0045877,164
RTS0045878,119
RTS0045879,174
RTS0045880,134
RTS0045881,116
RTS0045882,133
RTS0045883,163
RTS0045884,186
RTS0045885,21
RTS0045886,117
RTS0045887,158
RTS0045888,171
RTS0045889,131
RTS0045890,178
RTS0045891,163
RTS0045892,153
RTS0045893,141
RTS0045894,185
RTS0045895,202
RTS0045896,260
RTS0045897,240
RTS0045898,213
RTS0045899,781
RTS0045900,964
RTS0045901,403
RTS0045902,271
RTS0045903,285
RTS0045904,283
RTS0045905,281
RTS0045906,252
RTS0045907,325
RTS0045908,172
RTS0045909,175
RTS0045910,137
RTS0045911,198
RTS0045912,165
RTS0045913,153
RTS0045914,129
RTS0045915,138
RTS0045916,198
RTS0045917,138
RTS0045918,169
RTS0045919,167
RTS0045920,154
RTS0045921,160
RTS0045922,142
RTS0045923,114
RTS0045924,152
RTS0045925,154
RTS0045926,254
RTS0045927,146
RTS0045928,223
RTS0045929,215
RTS0045930,2672
RTS0045931,2880
RTS0045932,1155
RTS0045933,160
RTS0045935,171
RTS0045939,208
RTS0045940,161
RTS0045941,179
RTS0045942,161
RTS0045943,230
RTS0045944,146
RTS0045945,385
RTS0045946,197
RTS0045947,257
RTS0045948,191
RTS0045949,224
RTS0045950,294
RTS0045951,245
RTS0045952,273
RTS0045953,258
RTS0045954,508
RTS0045955,289
RTS0045956,139
RTS0045957,135
RTS0045958,190
RTS0045959,183
RTS0045960,167
RTS0045961,156
RTS0045962,146
RTS0045963,159
RTS0045964,189
RTS0045965,185
RTS0045966,171
RTS0045967,148
RTS0045968,163
RTS0045969,382
RTS0045970,466
RTS0045971,673
RTS0045972,180
RTS0045973,152
RTS0045974,148
RTS0045975,190
RTS0045976,142
RTS0045977,142
RTS0045978,189
RTS0045979,686
RTS0045980,780
RTS0045981,735
RTS0045982,814
RTS0045983,143
RTS0045984,169
RTS0045985,185
RTS0045986,154
RTS0045987,264
RTS0045988,210
RTS0045989,189
RTS0045990,175
RTS0045991,1005
RTS0045992,876
RTS0045993,905
RTS0045994,207
RTS0045995,221
RTS0045996,239
RTS0045997,269
RTS0045998,138
RTS0045999,146
RTS0046000,104
RTS0046001,164
RTS0046002,159
RTS0046003,139
RTS0046004,157
RTS0046005,870
RTS0046006,678
RTS0046007,858
RTS0046008,633
RTS0046009,244
RTS0046010,130
RTS0046011,184
RTS0046012,168
RTS0046013,238
RTS0046014,173
RTS0046015,182
RTS0046016,217
RTS0046017,156
RTS0046018,170
RTS0046019,166
RTS0046020,271
RTS0046021,277
RTS0046022,278
RTS0046023,213
RTS0046024,191
RTS0046025,188
RTS0046026,185
RTS0046027,194
RTS0046028,181
RTS0046029,168
RTS0046030,294
RTS0046031,274
RTS0046032,262
RTS0046033,227
RTS0046034,147
RTS0046035,139
RTS0046036,194
RTS0046037,138
RTS0046038,152
RTS0046039,147
RTS0046040,146
RTS0046041,305
RTS0046042,118
RTS0046043,147
RTS0046044,144
RTS0046045,189
RTS0046046,159
RTS0046047,138
RTS0046048,464
RTS0046049,653
RTS0046050,568
RTS0046051,873
RTS0046052,756
RTS0046053,866
RTS0046054,677
RTS0046055,692
RTS0046056,243
RTS0046057,241
RTS0046058,234
RTS0046059,453
RTS0046060,166
RTS0046061,222
RTS0046062,193
RTS0046063,242
RTS0046064,355
RTS0046065,305
RTS0046066,417
RTS0046067,324
RTS0046068,173
RTS0046069,140
RTS0046070,158
RTS0046071,225
RTS0046072,181
RTS0046073,156
RTS0046074,251
RTS0046075,181
RTS0046076,217
RTS0046077,228
RTS0046078,676
RTS0046079,928
RTS0046080,1148
RTS0046081,1164
RTS0046082,2080
RTS0046083,649
RTS0046084,2313
RTS0046085,217
RTS0046086,225
RTS0046087,170
RTS0046088,164
RTS0046089,115
RTS0046090,173
RTS0046091,129
RTS0046092,296
RTS0046093,284
RTS0046094,215
RTS0046095,159
RTS0046096,167
RTS0046097,115
RTS0046098,140
RTS0046099,224
RTS0046100,201
RTS0046101,180
RTS0046102,194
RTS0046103,274
RTS0046104,420
RTS0046105,233
RTS0046106,173
RTS0046107,146
RTS0046108,137
RTS0046109,171
RTS0046110,161
RTS0046111,200
RTS0046112,814
RTS0046113,583
RTS0046114,313
RTS0046115,360
RTS0046116,372
RTS0046117,446
RTS0046119,151
RTS0046121,196
RTS0046122,216
RTS0046123,221
RTS0046124,376
RTS0046125,191
RTS0046126,160
RTS0046127,246
RTS0046128,984
RTS0046129,446
RTS0046130,386
RTS0046131,457
RTS0046132,1014
RTS0046133,1981
RTS0046134,1242
RTS0046135,896
RTS0046136,237
RTS0046137,339
RTS0046138,179
RTS0046140,280
RTS0046141,208
RTS0046142,208
RTS0046143,246
RTS0046144,297
RTS0046145,184
RTS0046146,141
RTS0046147,176
RTS0046148,144
RTS0046149,133
RTS0046150,132
RTS0046152,170
RTS0046153,170
RTS0046154,170
RTS0046155,163
RTS0046156,149
RTS0046157,142
RTS0046158,175
RTS0046159,143
RTS0046160,158
RTS0046161,142
RTS0046162,139
RTS0046163,148
RTS0046164,247
RTS0046165,264
RTS0046166,177
RTS0046167,216
RTS0046168,148
RTS0046169,150
RTS0046170,153
RTS0046171,151
RTS0046172,138
RTS0046173,96
RTS0046174,153
RTS0046175,160
RTS0046176,111
RTS0046177,120
RTS0046178,188
RTS0046179,150
RTS0046180,243
RTS0046181,213
RTS0046182,178
RTS0046183,165
RTS0046184,150
RTS0046185,147
RTS0046186,114
RTS0046187,133
RTS0046188,165
RTS0046191,148
RTS0046193,98
RTS0046194,198
RTS0046195,231
RTS0046196,166
RTS0046197,147
RTS0046198,163
RTS0046199,180
RTS0046200,165
RTS0046201,162
RTS0046202,149
RTS0046203,147
RTS0046204,149
RTS0046205,152
RTS0046206,211
RTS0046207,210
RTS0046208,160
RTS0046209,159
RTS0046210,123
RTS0046211,103
RTS0046212,158
RTS0046213,15900
RTS0046214,14981
RTS0046215,11013
RTS0046216,12890
RTS0046217,11997
RTS0046218,177
RTS0046219,130
RTS0046220,623
RTS0046221,164
RTS0046222,239
RTS0046223,142
RTS0046224,113
RTS0046225,305
RTS0046226,230
RTS0046227,270
RTS0046228,341
RTS0046229,267
RTS0046230,183
RTS0046231,79
RTS0046232,230
RTS0046233,155
RTS0046234,201
RTS0046235,170
RTS0046236,154
RTS0046237,186
RTS0046238,142
RTS0046239,135
RTS0046240,152
RTS0046241,175
RTS0046242,162
RTS0046243,149
RTS0046244,230
RTS0046245,118
RTS0046246,169
RTS0046247,109
RTS0046248,155
RTS0046249,156
RTS0046250,185
RTS0046251,149
RTS0046252,576
RTS0046253,337
RTS0046254,420
RTS0046255,178
RTS0046256,244
RTS0046257,227
RTS0046258,137
RTS0046259,187
RTS0046260,226
RTS0046261,571
RTS0046262,444
RTS0046263,193
RTS0046264,143
RTS0046265,146
RTS0046266,173
RTS0046267,125
RTS0046268,568
RTS0046269,476
RTS0046270,431
RTS0046271,559
RTS0046272,402
RTS0046273,126
RTS0046274,174
RTS0046275,132
RTS0046276,145
RTS0046277,136
RTS0046278,156
RTS0046279,232
RTS0046280,168
RTS0046281,190
RTS0046282,226
RTS0046283,585
RTS0046284,285
RTS0046285,150
RTS0046286,156
RTS0046287,177
RTS0046288,197
RTS0046289,197
RTS0046290,186
RTS0046291,184
RTS0046292,164
RTS0046293,166
RTS0046294,144
RTS0046295,243
RTS0046296,128
RTS0046297,242
RTS0046298,233
RTS0046299,208
RTS0046300,183
RTS0046301,249
RTS0046302,153
RTS0046303,159
RTS0046304,179
RTS0046305,175
RTS0046306,180
RTS0046307,162
RTS0046308,163
RTS0046309,162
RTS0046310,139
RTS0046311,146
RTS0046312,140
RTS0046313,152
RTS0046314,149
RTS0046315,158
RTS0046316,183
RTS0046317,171
RTS0046318,160
RTS0046319,169
RTS0046320,171
RTS0046321,175
RTS0046322,164
RTS0046323,183
RTS0046324,146
RTS0046325,162
RTS0046326,155
RTS0046327,177
RTS0046328,190
RTS0046329,216
RTS0046330,200
RTS0046331,230
RTS0046332,187
RTS0046333,271
RTS0046334,222
RTS0046335,249
RTS0046336,265
RTS0046342,132
RTS0046343,159
RTS0046344,164
RTS0046345,94
RTS0046346,137
RTS0046347,353
RTS0046348,384
RTS0046349,375
RTS0046350,174
RTS0046351,141
RTS0046352,153
RTS0046353,157
RTS0046354,161
RTS0046355,265
RTS0046356,563
RTS0046357,409
RTS0046358,282
RTS0046359,366
RTS0046360,342
RTS0046361,462
RTS0046362,403
RTS0046363,482
RTS0046364,188
RTS0046365,150
RTS0046366,140
RTS0046367,157
RTS0046368,157
RTS0046369,139
RTS0046370,128
RTS0046371,204
RTS0046372,158
RTS0046373,140
RTS0046374,118
RTS0046375,118
RTS0046376,144
RTS0046377,168
RTS0046378,178
RTS0046379,175
RTS0046380,183
RTS0046381,183
RTS0046382,166
RTS0046383,412
RTS0046384,257
RTS0046385,462
RTS0046386,552
RTS0046387,274
RTS0046388,307
RTS0046389,433
RTS0046390,317
RTS0046391,369
RTS0046392,174
RTS0046393,139
RTS0046394,146
RTS0046395,147
RTS0046396,130
RTS0046397,154
RTS0046398,157
RTS0046399,186
RTS0046400,155
RTS0046401,177
RTS0046402,159
RTS0046403,173
RTS0046404,183
RTS0046405,158
RTS0046406,159
RTS0046407,167
RTS0046408,154
RTS0046409,202
RTS0046410,595
RTS0046411,262
RTS0046412,415
RTS0046413,651
RTS0046414,10782
RTS0046415,2872
RTS0046416,233
RTS0046417,236
RTS0046418,184
RTS0046419,160
RTS0046420,992
RTS0046421,645
RTS0046422,382
RTS0046423,207
RTS0046424,315
RTS0046425,312
RTS0046426,200
RTS0046427,181
RTS0046428,218
RTS0046429,145
RTS0046430,142
RTS0046431,171
RTS0046432,204
RTS0046433,226
RTS0046434,203
RTS0046435,7293
RTS0046439,187
RTS0046440,295
RTS0046441,216
RTS0046442,192
RTS0046443,223
RTS0046444,227
RTS0046445,139
RTS0046446,102
RTS0046447,141
RTS0046448,200
RTS0046449,4309
RTS0046450,9579
RTS0046451,1041
RTS0046452,5955
RTS0046453,3064
RTS0046454,199
RTS0046455,185
RTS0046456,167
RTS0046457,173
RTS0046458,285
RTS0046459,711
RTS0046460,632
RTS0046461,149
RTS0046462,180
RTS0046463,138
RTS0046464,177
RTS0046466,130
RTS0046468,165
RTS0046469,155
RTS0046470,147
RTS0046471,131
RTS0046472,160
RTS0046473,151
RTS0046474,109
RTS0046475,182
RTS0046476,179
RTS0046477,136
RTS0046478,162
RTS0046479,190
RTS0046480,152
RTS0046481,143
RTS0046482,146
RTS0046483,137
RTS0046484,148
RTS0046485,185
RTS0046486,169
RTS0046487,191
RTS0046488,183
RTS0046489,172
RTS0046490,172
RTS0046491,208
RTS0046492,153
RTS0046493,133
RTS0046494,140
RTS0046495,175
RTS0046496,707
RTS0046497,452
RTS0046498,306
RTS0046499,315
RTS0046500,378
RTS0046501,276
RTS0046502,389
RTS0046503,504
RTS0046504,423
RTS0046505,123
RTS0046506,171
RTS0046507,146
RTS0046508,165
RTS0046509,143
RTS0046510,177
RTS0046511,161
RTS0046512,230
RTS0046513,187
RTS0046514,135
RTS0046515,143
RTS0046516,177
RTS0046517,190
RTS0046518,146
RTS0046519,187
RTS0046520,154
RTS0046521,179
RTS0046522,149
RTS0046524,152
RTS0046525,160
RTS0046526,201
RTS0046527,153
RTS0046528,165
RTS0046529,139
RTS0046530,91
RTS0046531,166
RTS0046532,181
RTS0046533,177
RTS0046534,219
RTS0046535,164
RTS0046536,168
RTS0046537,186
RTS0046538,236
RTS0046539,239
RTS0046540,204
RTS0046541,162
RTS0046542,282
RTS0046543,327
RTS0046544,236
RTS0046545,200
RTS0046546,166
RTS0046548,198
RTS0046549,214
RTS0046550,164
RTS0046551,539
RTS0046552,183
RTS0046553,250
RTS0046554,177
RTS0046555,189
RTS0046556,231
RTS0046557,169
RTS0046558,155
RTS0046559,202
RTS0046560,180
RTS0046561,177
RTS0046562,166
RTS0046563,180
RTS0046564,191
RTS0046565,185
RTS0046566,218
RTS0046567,166
RTS0046568,143
RTS0046569,177
RTS0046570,168
RTS0046571,178
RTS0046572,193
RTS0046573,205
RTS0046574,196
RTS0046575,218
RTS0046577,170
RTS0046578,191
RTS0046580,293
RTS0046581,240
RTS0046582,238
RTS0046583,187
RTS0046584,226
RTS0046585,215
RTS0046586,181
RTS0046587,195
RTS0046588,169
RTS0046589,171
RTS0046590,167
RTS0046591,150
RTS0046592,145
RTS0046593,187
RTS0046594,289
RTS0046595,209
RTS0046596,247
RTS0046597,271
RTS0046598,332
RTS0046599,238
RTS0046600,977
RTS0046601,1205
RTS0046602,680
RTS0046603,817
RTS0046604,218
RTS0046605,226
RTS0046606,172
RTS0046607,1098
RTS0046608,2864
RTS0046609,1725
RTS0046610,154
RTS0046611,197
RTS0046612,201
RTS0046613,164
RTS0046614,193
RTS0046615,127
RTS0046616,191
RTS0046617,201
RTS0046618,167
RTS0046619,172
RTS0046620,160
RTS0046621,431
RTS0046622,376
RTS0046623,223
RTS0046624,404
RTS0046625,196
RTS0046626,247
RTS0046627,251
RTS0046628,472
RTS0046629,174
RTS0046630,202
RTS0046631,167
RTS0046632,914
RTS0046633,617
RTS0046634,816
RTS0046635,276
RTS0046636,321
RTS0046637,416
RTS0046638,191
RTS0046639,213
RTS0046640,227
RTS0046641,184
RTS0046642,186
RTS0046643,174
RTS0046644,165
RTS0046645,145
RTS0046646,141
RTS0046647,184
RTS0046648,179
RTS0046649,172
RTS0046650,146
RTS0046651,321
RTS0046652,255
RTS0046653,455
RTS0046654,319
RTS0046655,505
RTS0046656,215
RTS0046657,192
RTS0046658,212
RTS0046659,173
RTS0046660,174
RTS0046661,236
RTS0046662,226
RTS0046663,283
RTS0046664,172
RTS0046665,144
RTS0046666,145
RTS0046667,264
RTS0046668,226
RTS0046669,175
RTS0046670,159
RTS0046671,149
RTS0046672,154
RTS0046673,190
RTS0046674,159
RTS0046675,172
RTS0046676,142
RTS0046677,158
RTS0046678,163
RTS0046679,120
RTS0046680,134
RTS0046681,153
RTS0046682,107
RTS0046683,131
RTS0046684,185
RTS0046685,125
RTS0046686,170
RTS0046687,177
RTS0046688,181
RTS0046689,174
RTS0046690,181
RTS0046691,158
RTS0046692,180
RTS0046693,209
RTS0046694,200
RTS0046695,199
RTS0046696,169
RTS0046697,212
RTS0046698,203
RTS0046699,155
RTS0046700,205
RTS0046701,267
RTS0046702,210
RTS0046703,2329
RTS0046704,2619
RTS0046705,2303
RTS0046706,1110
RTS0046707,2666
RTS0046708,2372
RTS0046709,180
RTS0046710,284
RTS0046711,286
RTS0046712,229
RTS0046713,275
RTS0046714,371
RTS0046715,214
RTS0046716,288
RTS0046717,496
RTS0046718,144
RTS0046719,125
RTS0046720,178
RTS0046721,246
RTS0046722,283
RTS0046723,172
RTS0046724,170
RTS0046725,131
RTS0046726,171
RTS0046727,243
RTS0046728,157
RTS0046729,190
RTS0046730,171
RTS0046731,156
RTS0046732,165
RTS0046733,180
RTS0046734,184
RTS0046735,185
RTS0046736,138
RTS0046737,150
RTS0046738,149
RTS0046739,120
RTS0046740,191
RTS0046741,154
RTS0046742,127
RTS0046743,261
RTS0046744,153
RTS0046745,261
RTS0046746,179
RTS0046747,242
RTS0046748,350
RTS0046749,280
RTS0046750,168
RTS0046751,193
RTS0046752,180
RTS0046753,173
RTS0046754,174
RTS0046755,165
RTS0046756,188
RTS0046757,208
RTS0046758,147
RTS0046759,1610
RTS0046760,943
RTS0046761,1383
RTS0046763,245
RTS0046764,160
RTS0046765,169
RTS0046766,146
RTS0046767,152
RTS0046768,225
RTS0046769,293
RTS0046770,292
RTS0046771,186
RTS0046772,253
RTS0046773,174
RTS0046774,153
RTS0046775,251
RTS0046777,213
RTS0046778,217
RTS0046779,226
RTS0046780,270
RTS0046781,148
RTS0046782,111
RTS0046783,136
RTS0046784,150
RTS0046785,160
RTS0046790,306
RTS0046791,251
RTS0046792,225
RTS0046793,160
RTS0046794,164
RTS0046795,162
RTS0046796,162
RTS0046797,162
RTS0046798,221
RTS0046799,234
RTS0046800,184
RTS0046801,10683
RTS0046802,9082
RTS0046803,140
RTS0046804,159
RTS0046805,273
RTS0046806,243
RTS0046807,158
RTS0046808,132
RTS0046809,124
RTS0046810,155
RTS0046811,98
RTS0046812,127
RTS0046813,145
RTS0046814,156
RTS0046815,163
RTS0046816,135
RTS0046817,144
RTS0046818,171
RTS0046819,217
RTS0046820,207
RTS0046821,140
RTS0046822,197
RTS0046823,169
RTS0046824,673
RTS0046825,464
RTS0046826,142
RTS0046827,139
RTS0046828,163
RTS0046829,168
RTS0046830,144
RTS0046831,150
RTS0046832,3268
RTS0046833,628
RTS0046835,118
RTS0046836,5502
RTS0046837,8710
RTS0046838,121
RTS0046839,1735
RTS0046840,581
RTS0046841,797
RTS0046842,1869
RTS0046843,2156
RTS0046846,188
RTS0046849,499
RTS0046850,2293
RTS0046851,6880
RTS0046852,307
RTS0046853,413
RTS0046854,141
RTS0046855,150
RTS0046856,128
RTS0046857,147
RTS0046858,203
RTS0046859,175
RTS0046860,502
RTS0046861,197
RTS0046862,230
RTS0046863,204
RTS0046864,223
RTS0046866,182
RTS0046867,149
RTS0046868,165
RTS0046869,2106
RTS0046870,1869
RTS0046871,421
RTS0046872,719
RTS0046873,140
RTS0046874,154
RTS0046875,156
RTS0046876,124
RTS0046877,187
RTS0046878,180
RTS0046879,162
RTS0046880,197
RTS0046881,245
RTS0046882,196
RTS0046885,131
RTS0046886,139
RTS0046887,144
RTS0046889,131
RTS0046890,254
RTS0046891,220
RTS0046892,160
RTS0046893,166
RTS0046894,210
RTS0046895,148
RTS0046897,193
RTS0046898,139
RTS0046899,203
RTS0046900,234
RTS0046902,197
RTS0046903,1632
RTS0046904,169
RTS0046905,136
RTS0046906,636
RTS0046907,200
RTS0046908,158
RTS0046909,159
RTS0046910,135
RTS0046911,343
RTS0046912,146
RTS0046913,213
RTS0046914,244
RTS0046915,139
RTS0046916,190
RTS0046918,20304
RTS0046919,20843
RTS0046920,376
RTS0046921,163
RTS0046922,241
RTS0046923,1279
RTS0046924,773
RTS0046925,203
RTS0046926,143
RTS0046927,117
RTS0046928,174
RTS0046929,138
RTS0046930,192
RTS0046931,167
RTS0046933,149
RTS0046934,568
RTS0046935,679
RTS0046936,226
RTS0046937,264
RTS0046938,4736
RTS0046939,128
RTS0046940,130
RTS0046941,122
RTS0046942,190
RTS0046943,782
RTS0046944,146
RTS0046946,636
RTS0046947,190
RTS0046948,164
RTS0046949,148
RTS0046950,152
RTS0046951,209
RTS0046952,153
RTS0046954,148
RTS0046955,134
RTS0046956,196
RTS0046957,138
RTS0046958,185
RTS0046959,235
RTS0046960,173
RTS0046961,435
RTS0046962,562
RTS0046963,148
RTS0046965,144
RTS0046966,213
RTS0046967,199
RTS0046968,161
RTS0047054,455
RTS0047055,618
RTS0047056,361
RTS0047057,552
RTS0047058,442
RTS0047060,402
RTS0047061,407
RTS0047062,397
RTS0047063,434
RTS0047064,840
RTS0047065,165
RTS0047066,176
RTS0047067,192
RTS0047068,159
RTS0047069,198
RTS0047070,376
RTS0047071,331
RTS0047072,392
RTS0047073,392
RTS0047074,422
RTS0047075,258
RTS0047076,304
RTS0047077,342
RTS0047078,314
RTS0047079,195
RTS0047080,223
RTS0047081,193
RTS0047082,223
RTS0047083,252
RTS0047084,198
RTS0047085,95
RTS0047086,176
RTS0047087,140
RTS0047088,167
RTS0047089,145
RTS0047090,2
RTS0047091,127
RTS0047092,154
RTS0047093,142
RTS0047094,158
RTS0047095,173
RTS0047096,176
RTS0047097,111
RTS0047098,103
RTS0047099,151
RTS0047100,140
RTS0047101,171
RTS0047102,189
RTS0047103,195
RTS0047104,163
RTS0047105,423
RTS0047106,367
RTS0047107,280
RTS0047108,485
RTS0047109,287
RTS0047110,261
RTS0047111,218
RTS0047112,184
RTS0047113,1863
RTS0047114,226
RTS0047115,218
RTS0047116,393
RTS0047117,319
RTS0047118,291
RTS0047119,365
RTS0047120,203
RTS0047121,147
RTS0047122,196
RTS0047123,168
RTS0047124,231
RTS0047125,160
RTS0047126,209
RTS0047127,243
RTS0047128,148
RTS0047129,178
RTS0047130,155
RTS0047131,223
RTS0047132,199
RTS0047133,207
RTS0047134,168
RTS0047135,636
RTS0047136,624
RTS0047137,415
RTS0047138,578
RTS0047139,373
RTS0047140,161
RTS0047141,161
RTS0047142,169
RTS0047143,147
RTS0047144,148
RTS0047145,310
RTS0047146,228
RTS0047147,290
RTS0047148,295
RTS0047149,235
RTS0047150,1578
RTS0047151,1255
RTS0047152,2535
RTS0047153,1387
RTS0047154,2453
RTS0047156,168
RTS0047157,180
RTS0047158,171
RTS0047159,173
RTS0047160,183
RTS0047165,244
RTS0047166,126
RTS0047167,376
RTS0047168,131
RTS0047169,151
RTS0047170,134
RTS0047171,186
RTS0047172,125
RTS0047173,212
RTS0047174,182
RTS0047175,114
RTS0047176,203
RTS0047177,206
RTS0047178,218
RTS0047179,180
RTS0047180,193
RTS0047181,237
RTS0047182,210
RTS0047183,198
RTS0047184,194
RTS0047185,212
RTS0047186,306
RTS0047187,271
RTS0047188,170
RTS0047189,161
RTS0047190,163
RTS0047191,176
RTS0047192,193
RTS0047193,407
RTS0047194,541
RTS0047195,432
RTS0047196,340
RTS0047197,883
RTS0047198,240
RTS0047199,239
RTS0047200,329
RTS0047201,231
RTS0047202,355
RTS0047203,256
RTS0047204,184
RTS0047205,217
RTS0047206,204
RTS0047207,210
RTS0047208,4996
RTS0047209,3598
RTS0047210,6441
RTS0047211,5388
RTS0047212,1499
RTS0047213,198
RTS0047214,205
RTS0047215,162
RTS0047216,154
RTS0047217,147
RTS0047218,1148
RTS0047219,1124
RTS0047220,416
RTS0047221,1459
RTS0047222,1206
RTS0047223,263
RTS0047225,331
RTS0047226,242
RTS0047229,149
RTS0047230,134
RTS0047231,166
RTS0047232,165
RTS0047233,112
RTS0047234,141
RTS0047235,166
RTS0047236,139
RTS0047237,151
RTS0047238,130
RTS0047239,211
RTS0047240,152
RTS0047241,166
RTS0047242,140
RTS0047243,175
RTS0047244,137
RTS0047245,164
RTS0047246,121
RTS0047247,131
RTS0047248,130
RTS0047249,240
RTS0047250,270
RTS0047252,363
RTS0047253,214
RTS0047254,274
RTS0047255,714
RTS0047256,621
RTS0047257,628
RTS0047258,698
RTS0047259,678
RTS0047260,417
RTS0047261,438
RTS0047262,335
RTS0047263,471
RTS0047264,310
RTS0047266,1127
RTS0047267,2907
RTS0047268,2043
RTS0047269,1849
RTS0047270,3109
RTS0047271,2981
RTS0047272,1366
RTS0047273,1716
RTS0047274,366
RTS0047276,391
RTS0047277,2576
RTS0047278,2684
RTS0047279,2856
RTS0047280,2745
RTS0047281,1641
RTS0047282,2871
RTS0047283,2139
RTS0047284,1639
RTS0047290,1375
RTS0047291,2371
RTS0047292,1555
RTS0047293,1268
RTS0047294,1804
RTS0047295,156
RTS0047296,342
RTS0047297,367
RTS0047298,301
RTS0047299,319
RTS0047300,120
RTS0047301,189
RTS0047302,109
RTS0047303,164
RTS0047304,153
RTS0047305,1328
RTS0047306,1533
RTS0047307,1697
RTS0047308,736
RTS0047309,717
RTS0047310,820
RTS0047311,651
RTS0047312,480
RTS0047313,418
RTS0047314,525
RTS0047315,3927
RTS0047316,3294
RTS0047317,3416
RTS0047318,3496
RTS0047319,4070
RTS0047320,320
RTS0047321,645
RTS0047322,530
RTS0047323,1054
RTS0047324,946
RTS0047325,390
RTS0047326,398
RTS0047327,442
RTS0047328,267
RTS0047329,278
RTS0047331,528
RTS0047332,639
RTS0047333,546
RTS0047334,476
RTS0047335,1158
RTS0047336,1464
RTS0047337,556
RTS0047338,1313
RTS0047339,718
RTS0047340,2739
RTS0047341,1789
RTS0047342,1954
RTS0047343,1933
RTS0047344,1413
RTS0047345,771
RTS0047346,1053
RTS0047348,921
RTS0047349,776
RTS0047350,811
RTS0047351,1803
RTS0047352,3777
RTS0047353,3885
RTS0047354,2669
RTS0047356,454
RTS0047357,655
RTS0047358,392
RTS0047359,621
RTS0047360,502
RTS0047361,236
RTS0047362,579
RTS0047363,862
RTS0047364,299
RTS0047365,519
RTS0047366,282
RTS0047367,192
RTS0047368,308
RTS0047369,258
RTS0047370,185
RTS0047373,206
RTS0047374,141
RTS0047375,151
RTS0047376,380
RTS0047377,298
RTS0047378,357
RTS0047379,554
RTS0047380,477
RTS0047381,137
RTS0047382,171
RTS0047383,194
RTS0047384,162
RTS0047385,153
RTS0047386,343
RTS0047387,263
RTS0047388,307
RTS0047389,344
RTS0047390,244
RTS0047391,520
RTS0047392,273
RTS0047393,572
RTS0047394,157
RTS0047395,147
RTS0047396,848
RTS0047397,228
RTS0047398,155
RTS0047399,153
RTS0047400,179
RTS0047401,198
RTS0047402,429
RTS0047403,244
RTS0047404,449
RTS0047405,443
RTS0047406,224
RTS0047407,222
RTS0047408,303
RTS0047409,797
RTS0047410,455
RTS0047411,663
RTS0047412,744
RTS0047413,310
RTS0047414,868
RTS0047415,752
RTS0047417,470
RTS0047418,1133
RTS0047419,741
RTS0047420,886
RTS0047421,155
RTS0047422,180
RTS0047423,157
RTS0047424,147
RTS0047425,166
RTS0047426,1053
RTS0047427,952
RTS0047428,612
RTS0047429,489
RTS0047430,882
RTS0047431,211
RTS0047432,787
RTS0047433,682
RTS0047434,682
RTS0047435,984
RTS0047436,167
RTS0047437,95
RTS0047438,178
RTS0047439,162
RTS0047440,136
RTS0047441,1342
RTS0047442,1414
RTS0047445,1374
RTS0047446,1286
RTS0047447,175
RTS0047448,150
RTS0047449,159
RTS0047450,184
RTS0047451,154
RTS0047452,165
RTS0047453,130
RTS0047454,162
RTS0047455,138
RTS0047456,135
RTS0047457,154
RTS0047458,154
RTS0047459,212
RTS0047460,179
RTS0047461,185
RTS0047462,320
RTS0047463,293
RTS0047464,338
RTS0047465,269
RTS0047466,293
RTS0047467,184
RTS0047468,238
RTS0047469,227
RTS0047471,263
RTS0047472,163
RTS0047473,211
RTS0047474,170
RTS0047475,127
RTS0047476,199
RTS0047477,567
RTS0047479,430
RTS0047480,422
RTS0047481,532
RTS0047482,151
RTS0047483,153
RTS0047484,169
RTS0047485,152
RTS0047486,140
RTS0047487,149
RTS0047488,172
RTS0047489,155
RTS0047490,139
RTS0047491,150
RTS0047492,477
RTS0047493,353
RTS0047494,528
RTS0047495,380
RTS0047496,284
RTS0047497,431
RTS0047498,333
RTS0047499,541
RTS0047500,388
RTS0047501,289
RTS0047502,173
RTS0047503,155
RTS0047504,840
RTS0047505,651
RTS0047506,977
RTS0047507,288
RTS0047508,214
RTS0047509,258
RTS0047510,240
RTS0047511,179
RTS0047512,1797
RTS0047513,173
RTS0047514,169
RTS0047515,1514
RTS0047516,1992
RTS0047517,2061
RTS0047518,1530
RTS0047520,2029
RTS0047521,2265
RTS0047522,320
RTS0047523,244
RTS0047524,302
RTS0047525,163
RTS0047526,349
RTS0047527,165
RTS0047528,188
RTS0047529,256
RTS0047530,224
RTS0047531,245
RTS0047532,153
RTS0047533,116
RTS0047534,143
RTS0047535,188
RTS0047536,158
RTS0047537,252
RTS0047538,1268
RTS0047540,1061
RTS0047541,1301
RTS0047543,339
RTS0047544,478
RTS0047545,583
RTS0047546,526
RTS0047547,274
RTS0047548,837
RTS0047549,533
RTS0047550,398
RTS0047551,632
RTS0047552,338
RTS0047553,217
RTS0047558,226
RTS0047559,193
RTS0047560,171
RTS0047561,184
RTS0047562,199
RTS0047563,451
RTS0047564,345
RTS0047565,283
RTS0047566,294
RTS0047567,155
RTS0047568,212
RTS0047569,198
RTS0047570,225
RTS0047571,180
RTS0047572,192
RTS0047573,142
RTS0047574,365
RTS0047575,432
RTS0047576,300
RTS0047577,271
RTS0047578,154
RTS0047579,176
RTS0047580,154
RTS0047581,182
RTS0047582,179
RTS0047583,113
RTS0047584,136
RTS0047585,153
RTS0047586,146
RTS0047587,146
RTS0047588,163
RTS0047590,174
RTS0047591,121
RTS0047592,150
RTS0047593,181
RTS0047594,193
RTS0047595,152
RTS0047596,200
RTS0047597,212
RTS0047598,307
RTS0047599,244
RTS0047600,286
RTS0047601,1091
RTS0047602,443
RTS0047603,168
RTS0047604,198
RTS0047606,154
RTS0047613,402
RTS0047614,391
RTS0047615,200
RTS0047616,609
RTS0047617,522
RTS0047618,150
RTS0047619,144
RTS0047620,87
RTS0047621,170
RTS0047622,114
RTS0047624,194
RTS0047625,137
RTS0047626,182
RTS0047627,148
RTS0047628,129
RTS0047629,123
RTS0047630,70
RTS0047631,116
RTS0047632,179
RTS0047633,98
RTS0047634,146
RTS0047635,126
RTS0047636,164
RTS0047637,155
RTS0047638,150
RTS0047639,175
RTS0047640,153
RTS0047641,132
RTS0047642,145
RTS0047643,109
RTS0047644,158
RTS0047645,121
RTS0047646,184
RTS0047647,140
RTS0047648,198
RTS0047649,144
RTS0047650,117
RTS0047651,118
RTS0047652,141
RTS0047653,156
RTS0047654,146
RTS0047656,184
RTS0047657,187
RTS0047658,147
RTS0047659,121
RTS0047660,132
RTS0047661,176
RTS0047662,193
RTS0047663,115
RTS0047664,148
RTS0047665,130
RTS0047666,102
RTS0047667,134
RTS0047668,155
RTS0047669,143
RTS0047670,177
RTS0047672,164
RTS0047673,170
RTS0047674,186
RTS0047675,148
RTS0047676,130
RTS0047677,176
RTS0047678,160
RTS0047679,189
RTS0047680,192
RTS0047681,146
RTS0047682,202
RTS0047684,169
RTS0047685,117
RTS0047686,149
RTS0047687,170
RTS0047688,135
RTS0047689,214
RTS0047691,129
RTS0047692,174
RTS0047693,176
RTS0047694,167
RTS0047695,149
RTS0047696,132
RTS0047697,147
RTS0047698,161
RTS0047699,136
RTS0047700,354
RTS0047701,145
RTS0047702,181
RTS0047703,316
RTS0047704,241
RTS0047705,222
RTS0047706,248
RTS0047707,223
RTS0047708,617
RTS0047709,510
RTS0047710,139
RTS0047711,172
RTS0047712,180
RTS0047713,324
RTS0047714,444
RTS0047715,338
RTS0047716,465
RTS0047717,469
RTS0047718,187
RTS0047720,140
RTS0047721,141
RTS0047722,158
RTS0047723,211
RTS0047724,373
RTS0047725,467
RTS0047726,361
RTS0047727,318
RTS0047728,430
RTS0047729,142
RTS0047730,195
RTS0047731,153
RTS0047732,148
RTS0047733,193
RTS0047734,438
RTS0047735,281
RTS0047736,656
RTS0047737,510
RTS0047738,472
RTS0047739,215
RTS0047740,243
RTS0047741,288
RTS0047742,231
RTS0047743,189
RTS0047744,553
RTS0047745,640
RTS0047746,281
RTS0047747,369
RTS0047748,437
RTS0047749,247
RTS0047750,148
RTS0047752,156
RTS0047753,161
RTS0047754,283
RTS0047755,340
RTS0047756,240
RTS0047757,252
RTS0047758,307
RTS0047759,149
RTS0047760,196
RTS0047761,134
RTS0047762,143
RTS0047763,180
RTS0047764,188
RTS0047765,204
RTS0047766,263
RTS0047767,183
RTS0047768,201
RTS0047769,150
RTS0047770,142
RTS0047771,135
RTS0047772,148
RTS0047773,164
RTS0047774,189
RTS0047775,157
RTS0047776,170
RTS0047777,149
RTS0047778,140
RTS0047779,173
RTS0047780,274
RTS0047781,307
RTS0047782,421
RTS0047783,228
RTS0047784,239
RTS0047785,162
RTS0047786,1269
RTS0047787,503
RTS0047788,215
RTS0047789,266
RTS0047790,158
RTS0047791,372
RTS0047792,389
RTS0047793,208
RTS0047794,143
RTS0047795,101
RTS0047796,241
RTS0047797,225
RTS0047798,198
RTS0047799,222
RTS0047800,210
RTS0047801,6095
RTS0047802,5265
RTS0047803,213
RTS0047804,140
RTS0047805,306
RTS0047806,390
RTS0047807,330
RTS0047808,391
RTS0047809,154
RTS0047810,331
RTS0047811,1274
RTS0047812,175
RTS0047813,131
RTS0047814,197
RTS0047816,268
RTS0047817,226
RTS0047818,178
RTS0047819,141
RTS0047820,135
RTS0047821,734
RTS0047822,136
RTS0047823,171
RTS0047824,183
RTS0047825,254
RTS0047826,174
RTS0047827,867
RTS0047828,190
RTS0047829,219
RTS0047830,160
RTS0047831,133
RTS0047832,137
RTS0047833,178
RTS0047834,160
RTS0047835,793
RTS0047836,615
RTS0047837,622
RTS0047838,2322
RTS0047839,1044
RTS0047840,173
RTS0047841,152
RTS0047842,159
RTS0047843,156
RTS0047844,105
RTS0047845,192
RTS0047846,140
RTS0047847,166
RTS0047848,174
RTS0047849,179
RTS0047850,168
RTS0047851,172
RTS0047852,194
RTS0047853,158
RTS0047854,162
RTS0047855,176
RTS0047856,211
RTS0047857,170
RTS0047858,146
RTS0047859,152
RTS0047860,199
RTS0047861,141
RTS0047862,159
RTS0047863,139
RTS0047864,154
RTS0047865,413
RTS0047866,763
RTS0047867,160
RTS0047868,198
RTS0047869,239
RTS0047870,451
RTS0047871,296
RTS0047872,271
RTS0047873,255
RTS0047874,143
RTS0047875,183
RTS0047876,189
RTS0047877,656
RTS0047878,377
RTS0047879,529
RTS0047880,187
RTS0047881,448
RTS0047882,165
RTS0047883,222
RTS0047884,175
RTS0047885,186
RTS0047886,123
RTS0047890,755
RTS0047891,484
RTS0047892,385
RTS0047893,217
RTS0047894,196
RTS0047895,244
RTS0047896,236
RTS0047897,179
RTS0047898,149
RTS0047899,138
RTS0047900,285
RTS0047901,181
RTS0047902,318
RTS0047903,323
RTS0047904,333
RTS0047905,373
RTS0047906,327
RTS0047907,2199
RTS0047908,1946
RTS0047909,2252
RTS0047910,204
RTS0047912,197
RTS0047913,231
RTS0047914,262
RTS0047915,118
RTS0047916,207
RTS0047917,183
RTS0047919,142
RTS0047920,775
RTS0047921,1636
RTS0047924,174
RTS0047925,174
RTS0047926,166
RTS0047927,166
RTS0047928,285
RTS0047929,146
RTS0047930,148
RTS0047931,148
RTS0047932,257
RTS0047933,306
RTS0047934,164
RTS0047935,1368
RTS0047936,178
RTS0047937,182
RTS0047938,213
RTS0047939,693
RTS0047940,1374
RTS0047941,206
RTS0047942,180
RTS0047943,114
RTS0047944,306
RTS0047945,229
RTS0047946,316
RTS0047947,200
RTS0047948,118
RTS0047949,138
RTS0047950,154
RTS0047951,235
RTS0047952,294
RTS0047953,2845
RTS0047954,151
RTS0047956,170
RTS0047957,179
RTS0047958,174
RTS0047959,541
RTS0047960,350
RTS0047961,205
RTS0047963,209
RTS0047964,174
RTS0047965,170
RTS0047966,111
RTS0047967,168
RTS0047968,1015
RTS0047969,199
RTS0047970,115
RTS0047972,198
RTS0047973,782
RTS0047974,227
RTS0047975,151
RTS0047976,150
RTS0047977,128
RTS0047978,148
RTS0047979,224
RTS0047980,149
RTS0047981,5671
RTS0047982,155
RTS0047985,4299
RTS0047986,286
RTS0047987,169
RTS0047988,1718
RTS0047990,202
RTS0047991,1116
RTS0047992,169
RTS0047993,144
RTS0047994,157
RTS0047995,150
RTS0047996,147
RTS0047997,351
RTS0047998,569
RTS0047999,170
RTS0048000,164
RTS0048001,159
RTS0048003,286
RTS0048005,157
RTS0048006,173
RTS0048008,146
RTS0048009,177
RTS0048012,176
RTS0048013,138
RTS0048014,174
RTS0048015,444
RTS0048016,626
RTS0048017,267
RTS0048018,216
RTS0048019,290
RTS0048020,168
RTS0048021,148
RTS0048022,172
RTS0048023,129
RTS0048024,158
RTS0048026,240
RTS0048027,440
RTS0048028,169
RTS0048029,114
RTS0048030,137
RTS0048031,176
RTS0048032,122
RTS0048033,159
RTS0048034,186
RTS0048035,118
RTS0048036,199
RTS0048037,200
RTS0048038,449
RTS0048040,231
RTS0048041,150
RTS0048042,271
RTS0048043,369
RTS0048044,136
RTS0048045,183
RTS0048046,212
RTS0048047,217
RTS0048048,177
RTS0048049,174
RTS0048050,132
RTS0048051,229
RTS0048052,378
RTS0048053,324
RTS0048054,638
RTS0048055,203
RTS0048056,208
RTS0048057,111
RTS0048058,132
RTS0048059,176
RTS0048060,150
RTS0048061,235
RTS0048062,137
RTS0048063,188
RTS0048064,447
RTS0048065,274
RTS0048066,404
RTS0048067,120
RTS0048068,187
RTS0048069,168
RTS0048070,121
RTS0048071,258
RTS0048072,141
RTS0048073,191
RTS0048074,112
RTS0048076,186
RTS0048077,300
RTS0048078,205
RTS0048079,266
RTS0048080,189
RTS0048081,461
RTS0048082,207
RTS0048084,172
RTS0048085,175
RTS0048086,110
RTS0048087,203
RTS0048088,131
RTS0048089,464
RTS0048090,431
RTS0048091,189
RTS0048092,148
RTS0048093,808
RTS0048094,131
RTS0048096,143
RTS0048097,164
RTS0048098,25816
RTS0048099,34415
RTS0048100,37786
RTS0048101,25566
RTS0048102,33081
RTS0048104,251
RTS0048105,189
RTS0048106,212
RTS0048107,198
RTS0048108,228
RTS0048109,139
RTS0048110,168
RTS0048111,124
RTS0048112,146
RTS0048113,159
RTS0048114,125
RTS0048115,156
RTS0048116,171
RTS0048117,159
RTS0048118,187
RTS0048120,123
RTS0048126,143
RTS0048127,190
RTS0048129,327
RTS0048130,188
RTS0048131,869
RTS0048132,1179
RTS0048133,295
RTS0048134,1475
RTS0048135,1644
RTS0048136,118
RTS0048138,196
RTS0048139,279
RTS0048140,187
RTS0048141,164
RTS0048142,190
RTS0048144,157
RTS0048145,181
RTS0048146,182
RTS0048147,130
RTS0048148,130
RTS0048149,140
RTS0048150,180
RTS0048151,194
RTS0048152,191
RTS0048153,199
RTS0048154,220
RTS0048155,180
RTS0048156,816
RTS0048158,604
RTS0048159,196
RTS0048160,6094
RTS0048161,5740
RTS0048162,387
RTS0048163,433
RTS0048164,2532
RTS0048165,984
RTS0048166,308
RTS0048167,367
RTS0048168,249
RTS0048169,299
RTS0048170,228
RTS0048171,269
RTS0048172,297
RTS0048173,140
RTS0048175,210
RTS0048176,152
RTS0048177,132
RTS0048178,197
RTS0048179,173
RTS0048180,151
RTS0048181,353
RTS0048182,348
RTS0048183,445
RTS0048184,435
RTS0048185,422
RTS0048186,279
RTS0048188,354
RTS0048189,455
RTS0048190,310
RTS0048191,446
RTS0048192,530
RTS0048193,407
RTS0048194,540
RTS0048195,475
RTS0048196,508
RTS0048197,711
RTS0048198,694
RTS0048200,531
RTS0048201,411
RTS0048202,245
RTS0048203,292
RTS0048204,276
RTS0048205,264
RTS0048207,340
RTS0048208,441
RTS0048209,350
RTS0048210,309
RTS0048211,455
RTS0048212,183
RTS0048213,274
RTS0048214,155
RTS0048215,354
RTS0048216,303
RTS0048217,275
RTS0048218,329
RTS0048219,287
RTS0048220,294
RTS0048221,252
RTS0048222,224
RTS0048223,185
RTS0048224,312
RTS0048225,257
RTS0048226,228
RTS0048227,689
RTS0048228,215
RTS0048229,205
RTS0048230,380
RTS0048231,504
RTS0048232,235
RTS0048233,206
RTS0048234,205
RTS0048235,290
RTS0048236,242
RTS0048237,281
RTS0048238,502
RTS0048239,330
RTS0048240,284
RTS0048241,387
RTS0048242,477
RTS0048243,333
RTS0048244,488
RTS0048245,180
RTS0048246,341
RTS0049343,292
RTS0049344,253
RTS0049345,185
RTS0049346,119
RTS0049347,159
RTS0049348,213
RTS0049349,191
RTS0049350,181
RTS0049351,114
RTS0049352,125
RTS0049353,147
RTS0049354,149
RTS0049355,129
RTS0049356,124
RTS0049357,118
RTS0049358,122
RTS0049359,89
RTS0049360,238
RTS0049361,189
RTS0049362,134
RTS0049363,195
RTS0049364,216
RTS0049365,174
RTS0049366,1471
RTS0049367,3508
RTS0049368,228
RTS0049369,146
RTS0049370,137
RTS0049371,222
RTS0049372,367
RTS0049373,323
RTS0049374,327
RTS0049375,275
RTS0049376,247
RTS0049377,265
RTS0049378,253
RTS0049379,196
RTS0049380,286
RTS0049381,246
RTS0049382,215
RTS0049383,191
RTS0049384,205
RTS0049385,155
RTS0049386,226
RTS0049387,195
RTS0049388,123
RTS0049389,172
RTS0049390,3763
RTS0049391,3297
RTS0049392,2596
RTS0049393,4502
RTS0049394,2081
RTS0049395,1238
RTS0049396,9104
RTS0049397,9395
RTS0049398,10865
RTS0049399,6071
RTS0049400,194
RTS0049401,147
RTS0049402,195
RTS0049403,132
RTS0049404,151
RTS0049405,165
RTS0049406,146
RTS0049407,196
RTS0049408,171
RTS0049409,149
RTS0049410,136
RTS0049411,240
RTS0049412,131
RTS0049413,146
RTS0049414,141
RTS0049415,179
RTS0049416,159
RTS0049417,198
RTS0049418,186
RTS0049419,131
RTS0049420,116
RTS0049421,172
RTS0049422,128
RTS0049423,103
RTS0049424,202
RTS0049425,260
RTS0049426,440
RTS0049427,507
RTS0049428,130
RTS0049429,418
RTS0049430,681
RTS0049431,407
RTS0049432,191
RTS0049433,179
RTS0049434,144
RTS0049435,148
RTS0049436,127
RTS0049437,1275
RTS0049438,219
RTS0049439,1011
RTS0049440,704
RTS0049441,1060
RTS0049442,938
RTS0049443,790
RTS0049444,2916
RTS0049445,197
RTS0049446,234
RTS0049447,261
RTS0049448,151
RTS0049449,230
RTS0049450,187
RTS0049451,188
RTS0049452,149
RTS0049453,343
RTS0049454,145
RTS0049455,177
RTS0049456,162
RTS0049457,724
RTS0049458,241
RTS0049459,749
RTS0049460,1156
RTS0049461,1350
RTS0049462,1740
RTS0049463,203
RTS0049464,202
RTS0049465,174
RTS0049466,166
RTS0049467,172
RTS0049468,218
RTS0049469,185
RTS0049470,208
RTS0049471,318
RTS0049472,192
RTS0049473,771
RTS0049474,160
RTS0049475,176
RTS0049476,218
RTS0049477,159
RTS0049478,178
RTS0049479,42335
RTS0049480,3791
RTS0049481,75
RTS0049482,114
RTS0049483,96
RTS0049484,214
RTS0049485,297
RTS0997079,97
RTS0997080,390
RTS0997081,139
RTS0997082,154
RTS0997083,127
RTS0997084,125
RTS0997085,103
RTS0997086,168
RTS0997087,137
RTS0997088,167267
RTS0997089,35660
RTS0997090,189
RTS0997091,199
RTS0997092,118
RTS0997093,133
RTS0997094,22
RTS0997095,83
RTS0997096,132
RTS0997097,63
RTS0997098,146
RTS0997099,99
RTS0997100,121
RTS0997101,111
RTS0997102,90
RTS0997103,85
RTS0997104,130
RTS0997105,97
RTS0997106,124
RTS0997107,119
RTS0997108,115
RTS0997109,76
RTS0997110,119
RTS0997111,93
RTS0997112,116
RTS0997113,105
RTS0997114,82
RTS0997115,97
RTS0997116,85
RTS0997117,120
RTS0997118,101
RTS0997119,86
RTS0997120,82
RTS0997121,794
RTS0997122,1288
RTS0997123,1260
RTS0997124,829
RTS0997125,1958
RTS0997126,3142
RTS0997127,2716
RTS0997128,2065
RTS0997129,3825
RTS0997130,717
</Code_Summary>
