# Supplementary material for: Spatial meta-transcriptomics reveal associations of intratumor bacteria burden with lung cancer cells showing a distinct oncogenic signature
Source: J Immunother Cancer. 2022 Jul 6;10(7):e004698. doi: 10.1136/jitc-2022-004698 (PMC9260850; doi:10.1136/jitc-2022-004698)
Supplement: Supplementary data [file jitc-2022-004698supp009.zip › DSP-1001660004185-D-H05.dcc]

<Header>
FileVersion,0.02
SoftwareVersion,"GeoMx_NGS_Pipeline_ 2.0.0"
Date,2020-6-15
</Header>

<Scan_Attributes>
ID,DSP-1001660004185-D-H05
Plate_ID,1001660004185
Well,H05
</Scan_Attributes>

<NGS_Processing_Attributes>
SeqSetId,
tamperedIni,No
Raw,307847
Trimmed,306026
Stitched,302811
Aligned,296579
umiQ30,0.9923
rtsQ30,0.9917
</NGS_Processing_Attributes>


<Code_Summary>
RTS0039454,5
RTS0039455,12
RTS0039456,4
RTS0039457,17
RTS0039458,4
RTS0039459,1
RTS0039460,2
RTS0039462,1
RTS0039464,3
RTS0039465,8
RTS0039466,3
RTS0039467,3
RTS0039468,4
RTS0039469,22
RTS0039470,32
RTS0039471,21
RTS0039472,26
RTS0039473,21
RTS0039474,28
RTS0039475,32
RTS0039476,28
RTS0039477,43
RTS0039478,54
RTS0039479,1
RTS0039480,3
RTS0039481,2
RTS0039483,2
RTS0039484,9
RTS0039485,12
RTS0039486,4
RTS0039487,2
RTS0039488,1
RTS0039489,3
RTS0039490,2
RTS0039491,3
RTS0039492,4
RTS0039493,3
RTS0039494,5
RTS0039495,5
RTS0039496,2
RTS0039498,1
RTS0039499,21
RTS0039500,23
RTS0039501,18
RTS0039502,10
RTS0039503,23
RTS0039504,4
RTS0039505,7
RTS0039506,4
RTS0039507,7
RTS0039508,3
RTS0039509,6
RTS0039510,15
RTS0039511,55
RTS0039512,44
RTS0039513,34
RTS0039514,66
RTS0039515,57
RTS0039516,3
RTS0039517,5
RTS0039518,2
RTS0039519,2
RTS0039520,2
RTS0039521,2
RTS0039522,6
RTS0039523,5
RTS0039524,2
RTS0039525,5
RTS0039526,3
RTS0039527,4
RTS0039528,2
RTS0039529,4
RTS0039530,1
RTS0039532,3
RTS0039533,2
RTS0039534,3
RTS0039535,2
RTS0039536,3
RTS0039537,2
RTS0039538,4
RTS0039539,4
RTS0039540,1
RTS0039541,4
RTS0039542,1
RTS0039543,2
RTS0039544,3
RTS0039545,2
RTS0039546,1
RTS0039547,3
RTS0039548,5
RTS0039549,3
RTS0039551,1
RTS0039552,1
RTS0039553,2
RTS0039554,3
RTS0039555,3
RTS0039556,1
RTS0039557,4
RTS0039558,2
RTS0039559,2
RTS0039560,2
RTS0039561,1
RTS0039562,4
RTS0039564,1
RTS0039565,1
RTS0039566,1
RTS0039567,2
RTS0039568,1
RTS0039569,1
RTS0039570,1
RTS0039571,1
RTS0039572,7
RTS0039573,5
RTS0039574,1
RTS0039575,1
RTS0039576,4
RTS0039577,3
RTS0039578,2
RTS0039579,2
RTS0039580,1
RTS0039581,4
RTS0039582,5
RTS0039583,4
RTS0039584,5
RTS0039585,6
RTS0039586,3
RTS0039587,3
RTS0039588,4
RTS0039589,3
RTS0039590,4
RTS0039591,4
RTS0039592,2
RTS0039593,1
RTS0039594,2
RTS0039595,1
RTS0039596,4
RTS0039597,1
RTS0039598,1
RTS0039599,3
RTS0039600,3
RTS0039601,1
RTS0039602,2
RTS0039603,1
RTS0039604,4
RTS0039605,5
RTS0039606,3
RTS0039607,6
RTS0039608,1
RTS0039610,3
RTS0039611,8
RTS0039612,4
RTS0039613,2
RTS0039614,1
RTS0039615,3
RTS0039616,3
RTS0039617,1
RTS0039620,3
RTS0039622,2
RTS0039623,3
RTS0039624,6
RTS0039625,4
RTS0039626,1
RTS0039627,2
RTS0039628,1
RTS0039630,2
RTS0039631,2
RTS0039632,5
RTS0039633,1
RTS0039634,5
RTS0039635,3
RTS0039637,2
RTS0039638,2
RTS0039639,1
RTS0039640,1
RTS0039641,4
RTS0039642,1
RTS0039643,1
RTS0039644,1
RTS0039645,3
RTS0039646,1
RTS0039647,1
RTS0039648,1
RTS0039649,2
RTS0039651,10
RTS0039652,10
RTS0039653,5
RTS0039654,4
RTS0039655,6
RTS0039656,8
RTS0039657,10
RTS0039658,11
RTS0039659,11
RTS0039660,7
RTS0039661,3
RTS0039662,6
RTS0039663,3
RTS0039664,1
RTS0039665,5
RTS0039666,3
RTS0039667,4
RTS0039668,1
RTS0039669,6
RTS0039670,1
RTS0039671,2
RTS0039672,2
RTS0039673,5
RTS0039674,8
RTS0039675,5
RTS0039676,1
RTS0039677,4
RTS0039678,1
RTS0039679,3
RTS0039680,2
RTS0039681,8
RTS0039682,6
RTS0039683,3
RTS0039684,6
RTS0039685,4
RTS0039686,16
RTS0039687,6
RTS0039688,5
RTS0039689,7
RTS0039690,6
RTS0039691,1
RTS0039692,3
RTS0039693,4
RTS0039694,6
RTS0039695,1
RTS0039696,1
RTS0039697,2
RTS0039698,1
RTS0039699,3
RTS0039700,4
RTS0039702,3
RTS0039703,5
RTS0039704,2
RTS0039705,1
RTS0039706,5
RTS0039707,4
RTS0039708,3
RTS0039709,2
RTS0039710,2
RTS0039711,2
RTS0039712,6
RTS0039713,3
RTS0039714,5
RTS0039715,2
RTS0039716,3
RTS0039717,5
RTS0039718,2
RTS0039719,2
RTS0039720,8
RTS0039721,3
RTS0039723,8
RTS0039724,3
RTS0039725,5
RTS0039726,4
RTS0039727,2
RTS0039728,2
RTS0039729,2
RTS0039730,1
RTS0039732,3
RTS0039733,2
RTS0039734,2
RTS0039735,1
RTS0039736,4
RTS0039737,4
RTS0039738,2
RTS0039739,2
RTS0039740,2
RTS0039741,3
RTS0039742,5
RTS0039743,1
RTS0039744,4
RTS0039745,10
RTS0039746,2
RTS0039747,7
RTS0039749,1
RTS0039750,2
RTS0039751,3
RTS0039752,5
RTS0039754,4
RTS0039755,3
RTS0039756,3
RTS0039757,5
RTS0039758,1
RTS0039759,1
RTS0039760,2
RTS0039762,1
RTS0039763,3
RTS0039764,1
RTS0039765,8
RTS0039766,8
RTS0039767,3
RTS0039768,6
RTS0039769,6
RTS0039770,12
RTS0039771,9
RTS0039772,6
RTS0039773,13
RTS0039774,6
RTS0039775,3
RTS0039776,2
RTS0039777,2
RTS0039778,4
RTS0039779,1
RTS0039780,8
RTS0039781,7
RTS0039782,4
RTS0039783,5
RTS0039784,3
RTS0039785,9
RTS0039786,5
RTS0039787,4
RTS0039788,3
RTS0039789,4
RTS0039790,5
RTS0039791,6
RTS0039792,9
RTS0039793,1
RTS0039794,7
RTS0039795,4
RTS0039796,4
RTS0039797,4
RTS0039798,5
RTS0039799,3
RTS0039800,4
RTS0039801,3
RTS0039802,1
RTS0039803,4
RTS0039804,2
RTS0039805,2
RTS0039806,3
RTS0039807,2
RTS0039808,1
RTS0039809,1
RTS0039810,1
RTS0039811,1
RTS0039812,3
RTS0039813,1
RTS0039814,3
RTS0039815,4
RTS0039817,7
RTS0039818,2
RTS0039819,4
RTS0039820,4
RTS0039821,2
RTS0039822,3
RTS0039823,4
RTS0039825,4
RTS0039826,3
RTS0039827,3
RTS0039828,4
RTS0039829,3
RTS0039830,3
RTS0039832,3
RTS0039833,6
RTS0039835,5
RTS0039836,2
RTS0039838,4
RTS0039839,2
RTS0039840,2
RTS0039841,1
RTS0039842,2
RTS0039843,4
RTS0039844,2
RTS0039845,6
RTS0039846,1
RTS0039847,1
RTS0039848,1
RTS0039849,4
RTS0039850,1
RTS0039851,4
RTS0039853,1
RTS0039854,5
RTS0039855,3
RTS0039859,4
RTS0039860,5
RTS0039861,3
RTS0039862,2
RTS0039863,2
RTS0039865,3
RTS0039866,9
RTS0039867,9
RTS0039868,3
RTS0039869,5
RTS0039870,7
RTS0039871,3
RTS0039873,1
RTS0039874,1
RTS0039875,2
RTS0039876,1
RTS0039877,2
RTS0039879,6
RTS0039881,1
RTS0039882,1
RTS0039883,1
RTS0039884,1
RTS0039885,8
RTS0039886,3
RTS0039887,3
RTS0039888,3
RTS0039890,1
RTS0039891,5
RTS0039892,2
RTS0039893,3
RTS0039894,1
RTS0039895,4
RTS0039896,2
RTS0039898,2
RTS0039900,5
RTS0039901,5
RTS0039902,3
RTS0039903,6
RTS0039904,6
RTS0039905,2
RTS0039906,3
RTS0039907,5
RTS0039908,2
RTS0039909,2
RTS0039910,2
RTS0039911,2
RTS0039912,4
RTS0039913,1
RTS0039914,2
RTS0039915,3
RTS0039916,3
RTS0039917,1
RTS0039918,2
RTS0039919,1
RTS0039920,2
RTS0039921,2
RTS0039923,2
RTS0039924,2
RTS0039925,3
RTS0039926,3
RTS0039927,6
RTS0039929,5
RTS0039930,7
RTS0039931,3
RTS0039932,4
RTS0039933,2
RTS0039934,1
RTS0039935,3
RTS0039936,2
RTS0039937,2
RTS0039938,3
RTS0039939,3
RTS0039940,1
RTS0039941,1
RTS0039942,1
RTS0039943,3
RTS0039944,2
RTS0039945,6
RTS0039946,11
RTS0039947,10
RTS0039948,3
RTS0039949,11
RTS0039950,9
RTS0039951,4
RTS0039952,3
RTS0039953,2
RTS0039955,6
RTS0039956,4
RTS0039957,11
RTS0039958,9
RTS0039959,5
RTS0039960,8
RTS0039961,2
RTS0039963,1
RTS0039964,4
RTS0039965,3
RTS0039966,3
RTS0039967,2
RTS0039968,1
RTS0039969,4
RTS0039970,2
RTS0039971,3
RTS0039972,1
RTS0039973,4
RTS0039974,1
RTS0039975,3
RTS0039976,3
RTS0039977,2
RTS0039978,2
RTS0039979,6
RTS0039980,3
RTS0039981,3
RTS0039982,6
RTS0039983,4
RTS0039984,5
RTS0039985,2
RTS0039986,11
RTS0039987,9
RTS0039988,14
RTS0039989,9
RTS0039990,7
RTS0039991,4
RTS0039992,5
RTS0039993,1
RTS0039994,1
RTS0039995,2
RTS0039996,8
RTS0039997,8
RTS0039998,15
RTS0039999,14
RTS0040000,6
RTS0040001,5
RTS0040002,3
RTS0040003,10
RTS0040004,3
RTS0040005,3
RTS0040006,3
RTS0040007,1
RTS0040008,3
RTS0040009,1
RTS0040010,2
RTS0040011,3
RTS0040012,2
RTS0040013,5
RTS0040014,2
RTS0040015,3
RTS0040016,2
RTS0040017,2
RTS0040018,1
RTS0040019,2
RTS0040020,3
RTS0040021,2
RTS0040022,2
RTS0040023,3
RTS0040025,1
RTS0040026,3
RTS0040027,6
RTS0040028,6
RTS0040029,8
RTS0040030,4
RTS0040031,2
RTS0040032,2
RTS0040033,1
RTS0040034,3
RTS0040035,3
RTS0040036,1
RTS0040037,3
RTS0040038,3
RTS0040039,1
RTS0040040,1
RTS0040041,1
RTS0040042,3
RTS0040043,1
RTS0040044,2
RTS0040045,2
RTS0040046,1
RTS0040047,1
RTS0040048,4
RTS0040049,1
RTS0040050,4
RTS0040051,2
RTS0040052,2
RTS0040053,3
RTS0040054,5
RTS0040055,1
RTS0040056,3
RTS0040057,1
RTS0040058,3
RTS0040059,2
RTS0040060,5
RTS0040061,5
RTS0040062,2
RTS0040064,1
RTS0040065,1
RTS0040066,3
RTS0040067,5
RTS0040068,1
RTS0040069,2
RTS0040070,4
RTS0040071,1
RTS0040072,2
RTS0040073,2
RTS0040074,4
RTS0040075,3
RTS0040076,1
RTS0040077,4
RTS0040078,3
RTS0040080,2
RTS0040081,3
RTS0040082,3
RTS0040084,2
RTS0040085,2
RTS0040086,3
RTS0040087,5
RTS0040088,3
RTS0040089,3
RTS0040091,6
RTS0040092,2
RTS0040093,2
RTS0040094,2
RTS0040095,1
RTS0040096,3
RTS0040097,2
RTS0040098,2
RTS0040099,2
RTS0040100,1
RTS0040101,2
RTS0040104,3
RTS0040105,1
RTS0040106,3
RTS0040107,4
RTS0040108,4
RTS0040109,2
RTS0040110,3
RTS0040111,3
RTS0040112,1
RTS0040113,1
RTS0040114,2
RTS0040115,4
RTS0040116,2
RTS0040117,5
RTS0040118,5
RTS0040119,7
RTS0040120,6
RTS0040121,2
RTS0040122,8
RTS0040123,6
RTS0040124,3
RTS0040125,5
RTS0040126,6
RTS0040127,3
RTS0040128,1
RTS0040129,2
RTS0040130,2
RTS0040131,1
RTS0040133,2
RTS0040134,1
RTS0040135,5
RTS0040136,4
RTS0040137,1
RTS0040138,4
RTS0040139,4
RTS0040140,4
RTS0040141,1
RTS0040142,5
RTS0040143,6
RTS0040144,3
RTS0040145,1
RTS0040146,12
RTS0040147,6
RTS0040148,8
RTS0040149,7
RTS0040150,8
RTS0040151,3
RTS0040152,4
RTS0040153,2
RTS0040154,1
RTS0040155,3
RTS0040157,5
RTS0040159,4
RTS0040160,2
RTS0040161,3
RTS0040162,1
RTS0040163,3
RTS0040164,1
RTS0040165,2
RTS0040166,1
RTS0040168,2
RTS0040169,4
RTS0040170,2
RTS0040171,1
RTS0040172,1
RTS0040173,2
RTS0040174,3
RTS0040175,1
RTS0040178,2
RTS0040179,4
RTS0040181,3
RTS0040182,3
RTS0040183,2
RTS0040184,2
RTS0040185,2
RTS0040186,3
RTS0040187,2
RTS0040188,2
RTS0040189,1
RTS0040190,3
RTS0040191,8
RTS0040192,2
RTS0040194,1
RTS0040195,2
RTS0040196,3
RTS0040198,2
RTS0040200,3
RTS0040201,2
RTS0040202,4
RTS0040203,2
RTS0040204,4
RTS0040205,8
RTS0040206,3
RTS0040207,4
RTS0040208,2
RTS0040209,6
RTS0040210,11
RTS0040211,2
RTS0040212,2
RTS0040213,1
RTS0040214,5
RTS0040215,3
RTS0040217,1
RTS0040218,2
RTS0040219,4
RTS0040220,5
RTS0040221,3
RTS0040222,1
RTS0040223,3
RTS0040224,3
RTS0040225,3
RTS0040226,4
RTS0040227,2
RTS0040228,3
RTS0040229,3
RTS0040230,5
RTS0040231,1
RTS0040234,1
RTS0040235,1
RTS0040236,7
RTS0040237,9
RTS0040238,8
RTS0040239,8
RTS0040240,4
RTS0040241,2
RTS0040242,9
RTS0040243,5
RTS0040244,12
RTS0040245,8
RTS0040246,1
RTS0040247,5
RTS0040248,2
RTS0040249,1
RTS0040250,3
RTS0040251,2
RTS0040252,4
RTS0040253,5
RTS0040254,4
RTS0040255,6
RTS0040256,3
RTS0040257,4
RTS0040258,2
RTS0040260,3
RTS0040261,1
RTS0040262,3
RTS0040263,3
RTS0040265,1
RTS0040266,3
RTS0040268,3
RTS0040269,5
RTS0040270,3
RTS0040271,9
RTS0040272,4
RTS0040273,6
RTS0040274,11
RTS0040275,11
RTS0040276,1
RTS0040277,2
RTS0040278,8
RTS0040279,10
RTS0040280,3
RTS0040281,1
RTS0040282,1
RTS0040283,3
RTS0040284,2
RTS0040285,5
RTS0040286,1
RTS0040287,2
RTS0040288,2
RTS0040290,2
RTS0040291,1
RTS0040292,2
RTS0040293,2
RTS0040294,2
RTS0040295,1
RTS0040296,1
RTS0040297,3
RTS0040299,2
RTS0040301,3
RTS0040302,2
RTS0040303,1
RTS0040304,1
RTS0040305,2
RTS0040306,4
RTS0040307,4
RTS0040308,5
RTS0040309,1
RTS0040310,4
RTS0040311,11
RTS0040312,12
RTS0040313,9
RTS0040314,11
RTS0040315,15
RTS0040316,3
RTS0040317,3
RTS0040318,5
RTS0040319,2
RTS0040320,3
RTS0040321,5
RTS0040322,4
RTS0040323,1
RTS0040324,2
RTS0040325,2
RTS0040326,4
RTS0040327,3
RTS0040328,1
RTS0040329,2
RTS0040330,2
RTS0040331,3
RTS0040332,1
RTS0040333,2
RTS0040334,4
RTS0040335,1
RTS0040336,9
RTS0040337,7
RTS0040338,2
RTS0040339,3
RTS0040340,5
RTS0040341,5
RTS0040342,3
RTS0040343,15
RTS0040344,7
RTS0040345,5
RTS0040346,2
RTS0040347,4
RTS0040348,1
RTS0040350,2
RTS0040351,3
RTS0040352,1
RTS0040353,3
RTS0040354,2
RTS0040355,1
RTS0040356,2
RTS0040357,2
RTS0040358,5
RTS0040359,2
RTS0040360,5
RTS0040361,5
RTS0040363,6
RTS0040364,3
RTS0040365,3
RTS0040366,11
RTS0040367,11
RTS0040368,7
RTS0040369,8
RTS0040370,12
RTS0040371,8
RTS0040372,1
RTS0040373,3
RTS0040374,1
RTS0040375,2
RTS0040376,10
RTS0040377,9
RTS0040378,3
RTS0040379,8
RTS0040380,9
RTS0040381,4
RTS0040382,2
RTS0040383,2
RTS0040384,3
RTS0040385,2
RTS0040386,8
RTS0040387,7
RTS0040388,10
RTS0040389,8
RTS0040390,8
RTS0040391,5
RTS0040392,10
RTS0040393,5
RTS0040394,10
RTS0040395,8
RTS0040396,13
RTS0040397,16
RTS0040398,12
RTS0040399,17
RTS0040400,13
RTS0040401,7
RTS0040402,7
RTS0040403,4
RTS0040404,5
RTS0040405,5
RTS0040406,2
RTS0040407,2
RTS0040408,5
RTS0040409,2
RTS0040410,3
RTS0040411,10
RTS0040412,11
RTS0040413,17
RTS0040414,11
RTS0040415,6
RTS0040416,15
RTS0040417,4
RTS0040418,7
RTS0040419,12
RTS0040420,19
RTS0040421,6
RTS0040422,14
RTS0040423,15
RTS0040424,9
RTS0040425,10
RTS0040426,2
RTS0040428,4
RTS0040429,2
RTS0040430,5
RTS0040431,5
RTS0040432,1
RTS0040433,7
RTS0040434,7
RTS0040435,3
RTS0040436,11
RTS0040437,12
RTS0040438,30
RTS0040439,17
RTS0040440,19
RTS0040441,2
RTS0040443,4
RTS0040444,2
RTS0040445,28
RTS0040446,5
RTS0040447,5
RTS0040448,9
RTS0040449,6
RTS0040450,4
RTS0040451,4
RTS0040452,4
RTS0040453,2
RTS0040454,1
RTS0040455,10
RTS0040456,4
RTS0040457,1
RTS0040458,4
RTS0040459,2
RTS0040460,7
RTS0040461,3
RTS0040462,2
RTS0040463,3
RTS0040464,1
RTS0040465,7
RTS0040466,1
RTS0040468,2
RTS0040469,3
RTS0040470,2
RTS0040471,4
RTS0040472,1
RTS0040473,4
RTS0040474,3
RTS0040475,3
RTS0040476,1
RTS0040477,5
RTS0040479,1
RTS0040480,1
RTS0040481,4
RTS0040482,3
RTS0040483,4
RTS0040484,9
RTS0040485,7
RTS0040486,4
RTS0040487,1
RTS0040488,3
RTS0040492,2
RTS0040493,5
RTS0040494,1
RTS0040495,4
RTS0040496,1
RTS0040497,4
RTS0040498,2
RTS0040499,2
RTS0040500,2
RTS0040501,4
RTS0040502,3
RTS0040503,2
RTS0040504,3
RTS0040505,1
RTS0040506,2
RTS0040507,4
RTS0040508,2
RTS0040509,2
RTS0040511,1
RTS0040512,1
RTS0040513,1
RTS0040514,2
RTS0040515,4
RTS0040516,3
RTS0040517,3
RTS0040518,5
RTS0040519,5
RTS0040520,3
RTS0040521,1
RTS0040522,1
RTS0040524,1
RTS0040525,1
RTS0040526,4
RTS0040527,1
RTS0040528,3
RTS0040529,3
RTS0040530,5
RTS0040533,2
RTS0040535,3
RTS0040536,4
RTS0040537,9
RTS0040538,11
RTS0040539,8
RTS0040540,6
RTS0040541,2
RTS0040542,4
RTS0040544,3
RTS0040546,1
RTS0040547,1
RTS0040548,2
RTS0040549,3
RTS0040550,2
RTS0040551,1
RTS0040553,2
RTS0040554,2
RTS0040555,6
RTS0040556,5
RTS0040557,1
RTS0040558,2
RTS0040559,1
RTS0040560,1
RTS0040561,3
RTS0040563,1
RTS0040564,4
RTS0040565,4
RTS0040566,4
RTS0040569,1
RTS0040570,1
RTS0040571,1
RTS0040572,2
RTS0040573,2
RTS0040574,6
RTS0040575,1
RTS0040576,4
RTS0040577,3
RTS0040578,3
RTS0040579,2
RTS0040580,2
RTS0040581,1
RTS0040582,2
RTS0040583,1
RTS0040584,2
RTS0040585,3
RTS0040586,3
RTS0040587,1
RTS0040588,1
RTS0040589,2
RTS0040590,5
RTS0040591,4
RTS0040594,1
RTS0040595,3
RTS0040596,3
RTS0040597,3
RTS0040598,3
RTS0040599,3
RTS0040600,5
RTS0040601,3
RTS0040602,4
RTS0040603,1
RTS0040604,7
RTS0040605,3
RTS0040606,2
RTS0040608,2
RTS0040609,2
RTS0040610,4
RTS0040611,4
RTS0040612,4
RTS0040613,6
RTS0040614,2
RTS0040615,6
RTS0040616,5
RTS0040617,4
RTS0040618,2
RTS0040619,1
RTS0040620,2
RTS0040621,1
RTS0040622,1
RTS0040623,3
RTS0040624,4
RTS0040625,2
RTS0040626,3
RTS0040627,2
RTS0040628,1
RTS0040629,2
RTS0040630,1
RTS0040631,11
RTS0040632,2
RTS0040633,5
RTS0040634,8
RTS0040635,2
RTS0040636,2
RTS0040637,3
RTS0040638,1
RTS0040639,2
RTS0040640,4
RTS0040641,2
RTS0040642,8
RTS0040643,2
RTS0040644,8
RTS0040645,7
RTS0040646,2
RTS0040647,4
RTS0040649,1
RTS0040650,2
RTS0040651,5
RTS0040652,2
RTS0040653,2
RTS0040654,4
RTS0040655,3
RTS0040656,6
RTS0040657,6
RTS0040658,1
RTS0040659,2
RTS0040660,7
RTS0040661,3
RTS0040663,4
RTS0040664,3
RTS0040665,2
RTS0040666,4
RTS0040667,2
RTS0040670,2
RTS0040671,2
RTS0040672,1
RTS0040673,6
RTS0040674,3
RTS0040675,1
RTS0040676,1
RTS0040678,4
RTS0040679,1
RTS0040680,4
RTS0040681,4
RTS0040682,7
RTS0040683,6
RTS0040684,6
RTS0040685,5
RTS0040686,3
RTS0040687,2
RTS0040688,3
RTS0040690,1
RTS0040691,3
RTS0040692,1
RTS0040693,2
RTS0040694,1
RTS0040695,3
RTS0040697,2
RTS0040699,2
RTS0040700,2
RTS0040701,2
RTS0040702,2
RTS0040703,5
RTS0040704,5
RTS0040705,5
RTS0040706,3
RTS0040707,1
RTS0040709,1
RTS0040710,2
RTS0040711,4
RTS0040712,3
RTS0040713,3
RTS0040714,2
RTS0040715,3
RTS0040716,2
RTS0040717,1
RTS0040720,2
RTS0040721,2
RTS0040722,1
RTS0040723,2
RTS0040725,2
RTS0040726,3
RTS0040727,4
RTS0040728,2
RTS0040729,4
RTS0040730,2
RTS0040731,2
RTS0040732,1
RTS0040733,3
RTS0040735,4
RTS0040736,10
RTS0040737,5
RTS0040738,8
RTS0040739,5
RTS0040740,7
RTS0040741,11
RTS0040742,3
RTS0040743,2
RTS0040744,4
RTS0040745,3
RTS0040746,2
RTS0040747,6
RTS0040748,3
RTS0040749,2
RTS0040750,3
RTS0040751,1
RTS0040752,6
RTS0040753,1
RTS0040754,1
RTS0040755,1
RTS0040756,1
RTS0040757,1
RTS0040758,3
RTS0040759,3
RTS0040760,2
RTS0040761,3
RTS0040762,7
RTS0040763,7
RTS0040764,5
RTS0040766,5
RTS0040767,7
RTS0040768,4
RTS0040769,7
RTS0040771,4
RTS0040772,2
RTS0040773,3
RTS0040774,5
RTS0040775,1
RTS0040776,3
RTS0040777,1
RTS0040778,1
RTS0040779,3
RTS0040780,2
RTS0040781,8
RTS0040782,10
RTS0040783,3
RTS0040784,5
RTS0040785,5
RTS0040786,4
RTS0040787,2
RTS0040788,1
RTS0040789,4
RTS0040790,2
RTS0040791,1
RTS0040793,1
RTS0040794,6
RTS0040795,5
RTS0040796,3
RTS0040797,4
RTS0040798,1
RTS0040799,1
RTS0040800,5
RTS0040801,3
RTS0040803,3
RTS0040804,3
RTS0040805,4
RTS0040806,2
RTS0040807,2
RTS0040808,2
RTS0040809,3
RTS0040810,2
RTS0040812,2
RTS0040813,1
RTS0040814,3
RTS0040815,2
RTS0040816,3
RTS0040817,2
RTS0040818,4
RTS0040819,7
RTS0040820,4
RTS0040821,3
RTS0040822,1
RTS0040823,3
RTS0040824,1
RTS0040825,6
RTS0040826,5
RTS0040827,2
RTS0040828,5
RTS0040830,4
RTS0040831,1
RTS0040833,2
RTS0040836,5
RTS0040837,6
RTS0040838,11
RTS0040839,4
RTS0040840,6
RTS0040841,10
RTS0040842,11
RTS0040843,14
RTS0040844,15
RTS0040845,7
RTS0040846,3
RTS0040847,1
RTS0040848,4
RTS0040849,3
RTS0040850,2
RTS0040851,7
RTS0040852,2
RTS0040853,6
RTS0040854,10
RTS0040855,7
RTS0040856,3
RTS0040857,3
RTS0040858,3
RTS0040859,4
RTS0040861,5
RTS0040862,2
RTS0040863,4
RTS0040865,3
RTS0040866,2
RTS0040867,2
RTS0040868,1
RTS0040869,2
RTS0040870,4
RTS0040871,3
RTS0040872,4
RTS0040873,3
RTS0040874,1
RTS0040875,4
RTS0040876,3
RTS0040877,3
RTS0040878,2
RTS0040879,3
RTS0040880,1
RTS0040882,2
RTS0040883,4
RTS0040884,2
RTS0040885,4
RTS0040886,14
RTS0040887,27
RTS0040888,24
RTS0040889,26
RTS0040890,31
RTS0040891,2
RTS0040892,3
RTS0040893,1
RTS0040894,1
RTS0040895,3
RTS0040896,3
RTS0040897,1
RTS0040898,4
RTS0040899,3
RTS0040900,2
RTS0040901,8
RTS0040902,6
RTS0040903,2
RTS0040904,5
RTS0040905,7
RTS0040906,5
RTS0040907,1
RTS0040908,5
RTS0040909,5
RTS0040910,3
RTS0040911,8
RTS0040912,11
RTS0040913,6
RTS0040914,7
RTS0040915,9
RTS0040916,1
RTS0040917,2
RTS0040918,3
RTS0040919,4
RTS0040921,2
RTS0040922,3
RTS0040923,2
RTS0040924,2
RTS0040925,5
RTS0040926,2
RTS0040929,2
RTS0040931,1
RTS0040932,2
RTS0040933,5
RTS0040934,6
RTS0040935,5
RTS0040936,6
RTS0040937,3
RTS0040938,2
RTS0040939,5
RTS0040940,3
RTS0040942,4
RTS0040943,1
RTS0040944,3
RTS0040945,5
RTS0040946,3
RTS0040947,3
RTS0040948,5
RTS0040949,4
RTS0040950,13
RTS0040951,3
RTS0040952,3
RTS0040953,1
RTS0040955,2
RTS0040956,10
RTS0040957,2
RTS0040958,3
RTS0040959,5
RTS0040960,5
RTS0040962,2
RTS0040963,4
RTS0040964,2
RTS0040965,3
RTS0040966,2
RTS0040967,5
RTS0040968,1
RTS0040969,5
RTS0040970,2
RTS0040971,2
RTS0040972,1
RTS0040973,1
RTS0040974,1
RTS0040976,4
RTS0040977,2
RTS0040978,1
RTS0040979,1
RTS0040980,2
RTS0040981,2
RTS0040982,4
RTS0040983,2
RTS0040984,2
RTS0040985,1
RTS0040986,2
RTS0040987,4
RTS0040988,1
RTS0040989,9
RTS0040990,3
RTS0040991,6
RTS0040993,2
RTS0040994,2
RTS0040995,3
RTS0040996,6
RTS0040998,3
RTS0040999,2
RTS0041000,3
RTS0041001,2
RTS0041002,1
RTS0041003,4
RTS0041004,5
RTS0041005,5
RTS0041006,7
RTS0041007,5
RTS0041008,3
RTS0041010,2
RTS0041011,3
RTS0041012,2
RTS0041013,3
RTS0041014,1
RTS0041015,1
RTS0041016,1
RTS0041017,1
RTS0041018,3
RTS0041020,4
RTS0041021,4
RTS0041022,4
RTS0041023,7
RTS0041024,4
RTS0041025,6
RTS0041026,2
RTS0041027,3
RTS0041028,4
RTS0041029,2
RTS0041031,1
RTS0041032,4
RTS0041033,2
RTS0041034,4
RTS0041035,3
RTS0041036,2
RTS0041038,1
RTS0041040,3
RTS0041042,1
RTS0041043,1
RTS0041044,1
RTS0041045,3
RTS0041046,16
RTS0041047,21
RTS0041048,18
RTS0041049,27
RTS0041050,22
RTS0041051,5
RTS0041052,1
RTS0041053,4
RTS0041054,3
RTS0041055,7
RTS0041056,3
RTS0041057,2
RTS0041058,6
RTS0041059,2
RTS0041060,1
RTS0041061,3
RTS0041062,1
RTS0041063,3
RTS0041064,3
RTS0041066,4
RTS0041067,1
RTS0041068,6
RTS0041069,1
RTS0041070,6
RTS0041071,3
RTS0041073,7
RTS0041074,3
RTS0041075,3
RTS0041076,3
RTS0041077,3
RTS0041078,3
RTS0041080,1
RTS0041081,3
RTS0041082,2
RTS0041083,5
RTS0041084,1
RTS0041085,3
RTS0041086,6
RTS0041087,1
RTS0041088,2
RTS0041089,2
RTS0041090,1
RTS0041091,3
RTS0041092,2
RTS0041093,2
RTS0041094,1
RTS0041095,2
RTS0041096,2
RTS0041098,2
RTS0041099,5
RTS0041101,1
RTS0041102,4
RTS0041103,3
RTS0041104,4
RTS0041105,1
RTS0041106,4
RTS0041107,3
RTS0041108,7
RTS0041109,7
RTS0041110,2
RTS0041111,3
RTS0041112,2
RTS0041113,4
RTS0041114,3
RTS0041115,2
RTS0041116,5
RTS0041117,12
RTS0041118,4
RTS0041119,5
RTS0041120,3
RTS0041121,4
RTS0041122,1
RTS0041123,2
RTS0041124,1
RTS0041125,1
RTS0041126,5
RTS0041127,8
RTS0041128,2
RTS0041129,8
RTS0041131,9
RTS0041132,13
RTS0041133,11
RTS0041134,10
RTS0041135,12
RTS0041136,4
RTS0041137,3
RTS0041138,3
RTS0041139,6
RTS0041140,2
RTS0041141,1
RTS0041142,3
RTS0041143,4
RTS0041144,1
RTS0041145,2
RTS0041146,2
RTS0041147,4
RTS0041148,2
RTS0041149,2
RTS0041150,2
RTS0041151,2
RTS0041152,3
RTS0041153,3
RTS0041154,2
RTS0041155,1
RTS0041156,5
RTS0041157,4
RTS0041158,1
RTS0041159,3
RTS0041160,4
RTS0041161,1
RTS0041162,1
RTS0041163,2
RTS0041164,1
RTS0041165,3
RTS0041166,1
RTS0041167,2
RTS0041170,2
RTS0041171,2
RTS0041172,4
RTS0041174,4
RTS0041175,3
RTS0041176,6
RTS0041178,4
RTS0041179,2
RTS0041180,6
RTS0041181,3
RTS0041182,1
RTS0041183,3
RTS0041184,2
RTS0041185,3
RTS0041186,1
RTS0041187,2
RTS0041188,2
RTS0041189,3
RTS0041190,2
RTS0041191,5
RTS0041192,5
RTS0041193,3
RTS0041194,3
RTS0041195,3
RTS0041196,2
RTS0041197,4
RTS0041198,5
RTS0041199,1
RTS0041200,2
RTS0041201,1
RTS0041202,1
RTS0041203,2
RTS0041204,7
RTS0041205,1
RTS0041206,8
RTS0041207,19
RTS0041208,11
RTS0041209,17
RTS0041210,5
RTS0041211,2
RTS0041212,3
RTS0041213,4
RTS0041214,7
RTS0041215,5
RTS0041216,2
RTS0041217,2
RTS0041218,2
RTS0041219,2
RTS0041220,1
RTS0041221,1
RTS0041222,1
RTS0041224,4
RTS0041225,2
RTS0041226,3
RTS0041227,6
RTS0041228,2
RTS0041229,6
RTS0041230,2
RTS0041231,12
RTS0041232,3
RTS0041233,7
RTS0041234,5
RTS0041235,6
RTS0041236,2
RTS0041237,3
RTS0041238,6
RTS0041240,3
RTS0041242,2
RTS0041243,4
RTS0041246,6
RTS0041247,3
RTS0041248,3
RTS0041249,2
RTS0041250,5
RTS0041251,4
RTS0041252,3
RTS0041253,5
RTS0041254,3
RTS0041255,10
RTS0041256,2
RTS0041257,2
RTS0041258,3
RTS0041260,3
RTS0041261,3
RTS0041262,4
RTS0041263,5
RTS0041265,3
RTS0041267,2
RTS0041268,2
RTS0041269,1
RTS0041270,3
RTS0041271,3
RTS0041272,1
RTS0041273,2
RTS0041274,1
RTS0041275,1
RTS0041276,2
RTS0041277,2
RTS0041278,3
RTS0041279,4
RTS0041281,3
RTS0041282,3
RTS0041283,4
RTS0041284,1
RTS0041285,6
RTS0041287,3
RTS0041288,1
RTS0041289,1
RTS0041291,2
RTS0041292,2
RTS0041293,3
RTS0041294,2
RTS0041295,2
RTS0041298,3
RTS0041299,3
RTS0041300,2
RTS0041301,4
RTS0041302,1
RTS0041303,8
RTS0041304,5
RTS0041305,2
RTS0041306,2
RTS0041307,3
RTS0041308,4
RTS0041309,2
RTS0041310,4
RTS0041311,3
RTS0041312,2
RTS0041313,1
RTS0041314,3
RTS0041315,2
RTS0041316,4
RTS0041317,3
RTS0041318,4
RTS0041319,4
RTS0041320,3
RTS0041321,3
RTS0041322,3
RTS0041323,5
RTS0041324,4
RTS0041325,3
RTS0041326,1
RTS0041327,4
RTS0041329,3
RTS0041330,5
RTS0041331,2
RTS0041333,2
RTS0041334,2
RTS0041335,2
RTS0041346,7
RTS0041347,4
RTS0041348,8
RTS0041349,11
RTS0041350,6
RTS0041351,2
RTS0041352,1
RTS0041353,6
RTS0041354,3
RTS0041355,7
RTS0041356,1
RTS0041357,4
RTS0041358,2
RTS0041359,3
RTS0041360,1
RTS0041361,3
RTS0041362,3
RTS0041363,1
RTS0041364,4
RTS0041365,2
RTS0041368,1
RTS0041369,2
RTS0041370,3
RTS0041371,4
RTS0041373,4
RTS0041374,1
RTS0041375,4
RTS0041376,9
RTS0041377,1
RTS0041379,7
RTS0041380,3
RTS0041381,1
RTS0041382,1
RTS0041384,3
RTS0041385,2
RTS0041386,2
RTS0041388,4
RTS0041390,1
RTS0041391,2
RTS0041392,1
RTS0041393,4
RTS0041394,5
RTS0041396,4
RTS0041397,1
RTS0041398,2
RTS0041400,1
RTS0041402,2
RTS0041403,3
RTS0041404,2
RTS0041405,3
RTS0041406,2
RTS0041409,1
RTS0041410,5
RTS0041411,2
RTS0041412,2
RTS0041413,5
RTS0041414,6
RTS0041415,2
RTS0041416,1
RTS0041417,2
RTS0041418,2
RTS0041419,1
RTS0041420,1
RTS0041421,2
RTS0041422,1
RTS0041423,2
RTS0041425,2
RTS0041426,3
RTS0041427,2
RTS0041429,1
RTS0041430,2
RTS0041431,3
RTS0041432,4
RTS0041433,2
RTS0041434,3
RTS0041435,3
RTS0041436,4
RTS0041437,3
RTS0041438,4
RTS0041439,4
RTS0041440,2
RTS0041441,2
RTS0041444,4
RTS0041445,1
RTS0041447,3
RTS0041448,3
RTS0041449,4
RTS0041450,3
RTS0041451,2
RTS0041452,1
RTS0041453,4
RTS0041454,1
RTS0041455,2
RTS0041456,2
RTS0041457,1
RTS0041459,1
RTS0041460,1
RTS0041461,2
RTS0041463,2
RTS0041464,6
RTS0041465,5
RTS0041466,14
RTS0041467,2
RTS0041468,3
RTS0041469,4
RTS0041470,1
RTS0041471,4
RTS0041473,1
RTS0041474,3
RTS0041475,2
RTS0041476,2
RTS0041477,2
RTS0041478,3
RTS0041479,2
RTS0041480,1
RTS0041481,1
RTS0041482,1
RTS0041483,3
RTS0041484,6
RTS0041485,2
RTS0041486,7
RTS0041487,4
RTS0041488,4
RTS0041490,3
RTS0041491,4
RTS0041492,5
RTS0041493,3
RTS0041494,1
RTS0041495,1
RTS0041496,17
RTS0041497,15
RTS0041498,17
RTS0041499,12
RTS0041500,28
RTS0041501,7
RTS0041502,2
RTS0041503,3
RTS0041504,3
RTS0041505,3
RTS0041506,4
RTS0041507,2
RTS0041508,1
RTS0041509,6
RTS0041510,4
RTS0041511,2
RTS0041512,5
RTS0041513,4
RTS0041514,4
RTS0041515,3
RTS0041516,4
RTS0041517,2
RTS0041518,1
RTS0041519,2
RTS0041520,2
RTS0041521,2
RTS0041523,1
RTS0041524,1
RTS0041525,3
RTS0041526,5
RTS0041527,7
RTS0041528,9
RTS0041529,1
RTS0041530,12
RTS0041531,4
RTS0041532,1
RTS0041533,1
RTS0041534,3
RTS0041536,4
RTS0041537,1
RTS0041538,2
RTS0041540,1
RTS0041541,2
RTS0041542,4
RTS0041543,2
RTS0041545,2
RTS0041546,2
RTS0041547,1
RTS0041548,3
RTS0041549,3
RTS0041550,3
RTS0041551,3
RTS0041552,8
RTS0041553,5
RTS0041554,6
RTS0041555,1
RTS0041556,3
RTS0041557,1
RTS0041558,1
RTS0041559,5
RTS0041560,5
RTS0041561,3
RTS0041562,4
RTS0041563,1
RTS0041564,5
RTS0041565,2
RTS0041566,6
RTS0041567,7
RTS0041568,12
RTS0041569,6
RTS0041570,13
RTS0041571,1
RTS0041573,3
RTS0041574,1
RTS0041575,2
RTS0041576,2
RTS0041577,1
RTS0041578,4
RTS0041579,7
RTS0041580,4
RTS0041581,10
RTS0041582,13
RTS0041583,8
RTS0041584,7
RTS0041585,8
RTS0041586,3
RTS0041587,3
RTS0041588,2
RTS0041589,2
RTS0041590,4
RTS0041591,4
RTS0041592,3
RTS0041594,1
RTS0041595,2
RTS0041596,6
RTS0041597,3
RTS0041598,1
RTS0041599,2
RTS0041600,1
RTS0041601,4
RTS0041602,2
RTS0041603,3
RTS0041605,1
RTS0041607,4
RTS0041609,2
RTS0041610,4
RTS0041611,2
RTS0041612,1
RTS0041613,3
RTS0041614,2
RTS0041615,5
RTS0041616,2
RTS0041617,5
RTS0041618,2
RTS0041619,2
RTS0041620,5
RTS0041621,2
RTS0041622,6
RTS0041624,6
RTS0041625,2
RTS0041626,3
RTS0041627,4
RTS0041628,3
RTS0041629,2
RTS0041630,3
RTS0041631,3
RTS0041632,4
RTS0041634,7
RTS0041635,4
RTS0041636,1
RTS0041637,3
RTS0041638,3
RTS0041639,3
RTS0041640,5
RTS0041642,1
RTS0041643,3
RTS0041644,1
RTS0041645,2
RTS0041646,2
RTS0041647,2
RTS0041648,1
RTS0041649,4
RTS0041650,1
RTS0041651,6
RTS0041652,2
RTS0041653,6
RTS0041654,3
RTS0041655,3
RTS0041656,4
RTS0041657,2
RTS0041658,9
RTS0041659,5
RTS0041660,3
RTS0041661,11
RTS0041662,8
RTS0041663,2
RTS0041664,4
RTS0041665,2
RTS0041666,2
RTS0041667,3
RTS0041668,4
RTS0041669,5
RTS0041670,3
RTS0041671,2
RTS0041672,1
RTS0041673,2
RTS0041674,1
RTS0041675,3
RTS0041676,4
RTS0041677,4
RTS0041678,5
RTS0041679,7
RTS0041680,10
RTS0041681,2
RTS0041682,2
RTS0041683,1
RTS0041684,4
RTS0041685,1
RTS0041686,4
RTS0041687,1
RTS0041688,9
RTS0041689,8
RTS0041690,5
RTS0041691,8
RTS0041692,3
RTS0041693,5
RTS0041695,2
RTS0041696,1
RTS0041698,3
RTS0041699,1
RTS0041700,1
RTS0041701,3
RTS0041702,6
RTS0041703,8
RTS0041704,4
RTS0041705,6
RTS0041706,3
RTS0041708,2
RTS0041709,1
RTS0041710,4
RTS0041711,5
RTS0041712,2
RTS0041713,3
RTS0041715,1
RTS0041716,16
RTS0041717,18
RTS0041718,25
RTS0041719,14
RTS0041720,17
RTS0041721,2
RTS0041722,1
RTS0041723,3
RTS0041724,3
RTS0041725,5
RTS0041726,3
RTS0041727,5
RTS0041728,1
RTS0041729,1
RTS0041730,4
RTS0041731,3
RTS0041732,3
RTS0041733,1
RTS0041735,1
RTS0041736,6
RTS0041737,8
RTS0041738,11
RTS0041739,16
RTS0041740,7
RTS0041741,4
RTS0041742,2
RTS0041743,4
RTS0041744,6
RTS0041746,7
RTS0041747,1
RTS0041748,3
RTS0041749,4
RTS0041750,4
RTS0041751,2
RTS0041752,2
RTS0041753,4
RTS0041754,1
RTS0041755,3
RTS0041756,5
RTS0041757,2
RTS0041758,2
RTS0041759,4
RTS0041760,8
RTS0041761,1
RTS0041762,1
RTS0041763,2
RTS0041764,4
RTS0041765,3
RTS0041766,5
RTS0041767,2
RTS0041768,2
RTS0041769,3
RTS0041770,3
RTS0041771,3
RTS0041772,1
RTS0041773,1
RTS0041774,3
RTS0041775,3
RTS0041776,1
RTS0041777,3
RTS0041778,3
RTS0041779,2
RTS0041780,5
RTS0041781,4
RTS0041782,1
RTS0041784,1
RTS0041785,3
RTS0041786,3
RTS0041787,7
RTS0041789,4
RTS0041790,4
RTS0041791,3
RTS0041793,1
RTS0041794,1
RTS0041795,1
RTS0041796,2
RTS0041797,2
RTS0041798,4
RTS0041799,3
RTS0041800,3
RTS0041801,6
RTS0041802,3
RTS0041803,9
RTS0041804,5
RTS0041805,7
RTS0041807,2
RTS0041808,2
RTS0041809,7
RTS0041810,3
RTS0041811,4
RTS0041812,6
RTS0041813,10
RTS0041814,6
RTS0041815,8
RTS0041816,3
RTS0041817,3
RTS0041818,3
RTS0041819,2
RTS0041820,5
RTS0041821,2
RTS0041822,4
RTS0041823,2
RTS0041824,2
RTS0041825,3
RTS0041826,3
RTS0041827,6
RTS0041828,2
RTS0041829,1
RTS0041831,3
RTS0041832,5
RTS0041833,4
RTS0041834,3
RTS0041835,2
RTS0041836,1
RTS0041837,1
RTS0041838,3
RTS0041839,3
RTS0041840,3
RTS0041842,1
RTS0041844,2
RTS0041845,4
RTS0041846,3
RTS0041847,2
RTS0041848,4
RTS0041849,3
RTS0041850,4
RTS0041851,4
RTS0041852,3
RTS0041853,5
RTS0041854,4
RTS0041855,1
RTS0041856,2
RTS0041857,3
RTS0041858,5
RTS0041859,1
RTS0041860,5
RTS0041861,1
RTS0041862,3
RTS0041863,7
RTS0041864,2
RTS0041865,3
RTS0041866,6
RTS0041867,5
RTS0041868,8
RTS0041870,2
RTS0041871,3
RTS0041872,3
RTS0041873,2
RTS0041874,4
RTS0041875,1
RTS0041876,5
RTS0041877,6
RTS0041878,9
RTS0041879,10
RTS0041880,9
RTS0041881,2
RTS0041882,5
RTS0041883,4
RTS0041885,1
RTS0041886,9
RTS0041887,13
RTS0041888,17
RTS0041889,8
RTS0041890,7
RTS0041891,10
RTS0041892,8
RTS0041893,9
RTS0041894,6
RTS0041895,15
RTS0041896,2
RTS0041897,4
RTS0041898,5
RTS0041899,8
RTS0041900,2
RTS0041901,2
RTS0041902,1
RTS0041903,3
RTS0041904,4
RTS0041905,3
RTS0041906,66
RTS0041907,5
RTS0041908,28
RTS0041909,3
RTS0041910,28
RTS0041911,2
RTS0041912,5
RTS0041913,6
RTS0041914,1
RTS0041915,2
RTS0041916,32
RTS0041917,63
RTS0041918,50
RTS0041919,91
RTS0041920,66
RTS0041922,2
RTS0041924,2
RTS0041925,2
RTS0041926,5
RTS0041927,3
RTS0041928,2
RTS0041929,4
RTS0041930,6
RTS0041931,6
RTS0041932,4
RTS0041933,1
RTS0041934,2
RTS0041935,2
RTS0041936,2
RTS0041937,2
RTS0041938,2
RTS0041939,2
RTS0041940,2
RTS0041941,6
RTS0041942,3
RTS0041943,2
RTS0041944,5
RTS0041945,5
RTS0041946,5
RTS0041947,1
RTS0041948,4
RTS0041949,7
RTS0041950,5
RTS0041951,2
RTS0041952,3
RTS0041953,2
RTS0041954,4
RTS0041955,3
RTS0041956,2
RTS0041957,2
RTS0041958,5
RTS0041959,7
RTS0041961,2
RTS0041962,4
RTS0041963,2
RTS0041964,3
RTS0041965,3
RTS0041966,4
RTS0041967,7
RTS0041968,2
RTS0041969,3
RTS0041971,1
RTS0041972,8
RTS0041973,3
RTS0041974,3
RTS0041975,3
RTS0041976,4
RTS0041977,3
RTS0041978,6
RTS0041979,6
RTS0041980,4
RTS0041981,8
RTS0041982,9
RTS0041983,8
RTS0041984,4
RTS0041985,6
RTS0041986,3
RTS0041987,4
RTS0041988,2
RTS0041989,1
RTS0041990,3
RTS0041991,6
RTS0041992,5
RTS0041993,2
RTS0041994,4
RTS0041995,5
RTS0041996,1
RTS0041997,2
RTS0041999,7
RTS0042000,2
RTS0042001,1
RTS0042002,2
RTS0042003,3
RTS0042004,2
RTS0042005,2
RTS0042006,4
RTS0042007,2
RTS0042008,3
RTS0042009,2
RTS0042010,7
RTS0042011,4
RTS0042012,7
RTS0042013,2
RTS0042014,6
RTS0042015,5
RTS0042017,2
RTS0042018,2
RTS0042019,3
RTS0042020,2
RTS0042021,5
RTS0042022,5
RTS0042023,6
RTS0042024,1
RTS0042025,6
RTS0042026,2
RTS0042027,2
RTS0042028,1
RTS0042029,3
RTS0042030,2
RTS0042031,3
RTS0042032,3
RTS0042033,2
RTS0042034,7
RTS0042035,2
RTS0042036,5
RTS0042037,3
RTS0042038,6
RTS0042039,7
RTS0042040,4
RTS0042041,3
RTS0042042,1
RTS0042043,4
RTS0042044,1
RTS0042045,1
RTS0042046,7
RTS0042047,4
RTS0042048,3
RTS0042049,3
RTS0042050,2
RTS0042051,2
RTS0042052,2
RTS0042053,8
RTS0042054,1
RTS0042055,4
RTS0042056,2
RTS0042057,6
RTS0042058,3
RTS0042060,2
RTS0042061,9
RTS0042062,10
RTS0042063,13
RTS0042064,15
RTS0042065,17
RTS0042066,3
RTS0042067,3
RTS0042068,4
RTS0042069,6
RTS0042071,1
RTS0042073,1
RTS0042074,2
RTS0042076,3
RTS0042079,3
RTS0042080,3
RTS0042081,6
RTS0042082,3
RTS0042083,2
RTS0042084,2
RTS0042085,4
RTS0042086,1
RTS0042087,2
RTS0042088,1
RTS0042090,1
RTS0042091,3
RTS0042092,2
RTS0042093,2
RTS0042094,4
RTS0042095,6
RTS0042096,12
RTS0042097,2
RTS0042098,6
RTS0042099,1
RTS0042100,3
RTS0042101,4
RTS0042103,1
RTS0042104,2
RTS0042105,2
RTS0042106,7
RTS0042107,1
RTS0042108,1
RTS0042109,1
RTS0042110,3
RTS0042111,4
RTS0042112,2
RTS0042113,4
RTS0042114,5
RTS0042115,5
RTS0042116,1
RTS0042117,3
RTS0042119,5
RTS0042120,3
RTS0042121,3
RTS0042122,2
RTS0042123,5
RTS0042124,2
RTS0042125,2
RTS0042127,2
RTS0042128,3
RTS0042129,4
RTS0042130,3
RTS0042131,4
RTS0042132,3
RTS0042133,5
RTS0042134,4
RTS0042135,4
RTS0042136,2
RTS0042137,2
RTS0042138,3
RTS0042139,3
RTS0042141,4
RTS0042142,1
RTS0042143,3
RTS0042144,3
RTS0042145,1
RTS0042146,3
RTS0042147,4
RTS0042148,4
RTS0042149,4
RTS0042150,4
RTS0042151,6
RTS0042152,2
RTS0042153,5
RTS0042154,4
RTS0042155,5
RTS0042156,2
RTS0042157,2
RTS0042158,2
RTS0042159,1
RTS0042161,1
RTS0042163,2
RTS0042164,5
RTS0042165,1
RTS0042166,3
RTS0042167,3
RTS0042168,2
RTS0042169,6
RTS0042170,2
RTS0042171,2
RTS0042172,2
RTS0042173,1
RTS0042174,1
RTS0042175,3
RTS0042176,3
RTS0042177,4
RTS0042179,1
RTS0042180,1
RTS0042181,1
RTS0042182,1
RTS0042183,1
RTS0042184,2
RTS0042185,3
RTS0042186,3
RTS0042187,2
RTS0042189,1
RTS0042190,2
RTS0042191,4
RTS0042192,4
RTS0042193,8
RTS0042194,7
RTS0042195,2
RTS0042196,1
RTS0042197,1
RTS0042199,2
RTS0042200,1
RTS0042201,1
RTS0042202,1
RTS0042203,5
RTS0042204,6
RTS0042205,1
RTS0042206,2
RTS0042207,2
RTS0042209,1
RTS0042212,3
RTS0042213,1
RTS0042214,4
RTS0042215,2
RTS0042216,1
RTS0042217,1
RTS0042218,2
RTS0042219,2
RTS0042220,4
RTS0042221,2
RTS0042222,1
RTS0042224,2
RTS0042225,1
RTS0042226,4
RTS0042227,4
RTS0042228,3
RTS0042229,3
RTS0042230,7
RTS0042231,4
RTS0042232,6
RTS0042233,10
RTS0042234,3
RTS0042235,8
RTS0042236,18
RTS0042237,13
RTS0042238,9
RTS0042239,8
RTS0042240,12
RTS0042241,7
RTS0042242,3
RTS0042243,1
RTS0042244,2
RTS0042245,2
RTS0042246,12
RTS0042247,14
RTS0042248,20
RTS0042249,15
RTS0042250,17
RTS0042251,3
RTS0042252,5
RTS0042253,5
RTS0042254,2
RTS0042255,2
RTS0042256,6
RTS0042257,1
RTS0042258,2
RTS0042259,2
RTS0042260,5
RTS0042261,2
RTS0042262,5
RTS0042263,6
RTS0042264,6
RTS0042265,6
RTS0042266,4
RTS0042267,4
RTS0042268,1
RTS0042269,2
RTS0042270,5
RTS0042272,3
RTS0042273,5
RTS0042274,2
RTS0042276,2
RTS0042277,3
RTS0042278,2
RTS0042279,3
RTS0042281,2
RTS0042282,1
RTS0042283,3
RTS0042284,2
RTS0042285,1
RTS0042286,10
RTS0042287,23
RTS0042288,31
RTS0042289,17
RTS0042290,26
RTS0042291,6
RTS0042292,11
RTS0042293,11
RTS0042294,6
RTS0042295,10
RTS0042296,4
RTS0042297,2
RTS0042299,1
RTS0042300,4
RTS0042301,1
RTS0042302,4
RTS0042303,3
RTS0042304,1
RTS0042305,2
RTS0042306,10
RTS0042307,12
RTS0042308,10
RTS0042309,6
RTS0042310,8
RTS0042312,2
RTS0042313,3
RTS0042314,4
RTS0042315,3
RTS0042316,5
RTS0042317,4
RTS0042318,7
RTS0042319,3
RTS0042320,3
RTS0042321,5
RTS0042322,3
RTS0042323,3
RTS0042324,3
RTS0042325,1
RTS0042327,4
RTS0042328,5
RTS0042329,5
RTS0042330,3
RTS0042331,1
RTS0042332,7
RTS0042333,6
RTS0042334,4
RTS0042336,3
RTS0042337,1
RTS0042338,4
RTS0042339,4
RTS0042340,5
RTS0042341,7
RTS0042342,3
RTS0042343,7
RTS0042344,7
RTS0042345,2
RTS0042346,5
RTS0042347,1
RTS0042350,6
RTS0042351,2
RTS0042352,5
RTS0042353,1
RTS0042354,3
RTS0042355,1
RTS0042357,7
RTS0042358,1
RTS0042359,3
RTS0042360,4
RTS0042361,3
RTS0042362,3
RTS0042363,4
RTS0042364,3
RTS0042365,2
RTS0042366,2
RTS0042367,5
RTS0042368,4
RTS0042369,2
RTS0042370,2
RTS0042371,2
RTS0042372,2
RTS0042373,5
RTS0042374,6
RTS0042376,5
RTS0042379,3
RTS0042380,1
RTS0042381,5
RTS0042382,4
RTS0042383,6
RTS0042384,5
RTS0042385,1
RTS0042386,4
RTS0042387,2
RTS0042388,3
RTS0042389,5
RTS0042390,4
RTS0042391,1
RTS0042393,1
RTS0042394,1
RTS0042395,2
RTS0042396,2
RTS0042397,3
RTS0042398,2
RTS0042399,5
RTS0042400,2
RTS0042401,2
RTS0042402,3
RTS0042403,1
RTS0042404,3
RTS0042405,1
RTS0042406,5
RTS0042407,4
RTS0042408,2
RTS0042409,2
RTS0042411,6
RTS0042412,3
RTS0042413,15
RTS0042414,11
RTS0042415,7
RTS0042416,17
RTS0042417,13
RTS0042418,16
RTS0042419,15
RTS0042420,12
RTS0042421,3
RTS0042422,1
RTS0042423,1
RTS0042424,3
RTS0042425,2
RTS0042426,3
RTS0042427,2
RTS0042428,5
RTS0042429,2
RTS0042431,5
RTS0042432,2
RTS0042433,2
RTS0042435,6
RTS0042436,7
RTS0042437,2
RTS0042438,3
RTS0042439,5
RTS0042440,4
RTS0042441,3
RTS0042442,4
RTS0042443,9
RTS0042444,9
RTS0042445,13
RTS0042446,3
RTS0042447,4
RTS0042449,1
RTS0042450,1
RTS0042451,4
RTS0042452,3
RTS0042453,5
RTS0042454,4
RTS0042455,2
RTS0042456,3
RTS0042457,2
RTS0042458,2
RTS0042460,5
RTS0042461,15
RTS0042462,7
RTS0042463,5
RTS0042464,10
RTS0042465,10
RTS0042466,3
RTS0042467,6
RTS0042468,3
RTS0042469,4
RTS0042470,6
RTS0042471,4
RTS0042472,9
RTS0042473,9
RTS0042474,9
RTS0042475,12
RTS0042476,1
RTS0042478,4
RTS0042479,3
RTS0042480,2
RTS0042481,7
RTS0042482,10
RTS0042483,18
RTS0042484,11
RTS0042485,4
RTS0042486,2
RTS0042487,4
RTS0042488,2
RTS0042489,2
RTS0042490,1
RTS0042491,3
RTS0042492,2
RTS0042493,4
RTS0042494,2
RTS0042495,1
RTS0042496,2
RTS0042497,3
RTS0042498,1
RTS0042500,3
RTS0042501,2
RTS0042502,2
RTS0042503,2
RTS0042504,1
RTS0042505,3
RTS0042506,1
RTS0042507,2
RTS0042508,1
RTS0042509,1
RTS0042515,5
RTS0042522,2
RTS0042526,1
RTS0042527,2
RTS0042530,2
RTS0042532,3
RTS0042533,3
RTS0042534,3
RTS0042535,3
RTS0042536,3
RTS0042537,3
RTS0042538,5
RTS0042539,3
RTS0042540,8
RTS0042541,5
RTS0042542,2
RTS0042543,1
RTS0042544,2
RTS0042545,3
RTS0042546,1
RTS0042547,3
RTS0042548,1
RTS0042549,4
RTS0042550,4
RTS0042551,3
RTS0042552,1
RTS0042553,3
RTS0042554,5
RTS0042555,2
RTS0042556,3
RTS0042557,1
RTS0042558,2
RTS0042559,13
RTS0042560,6
RTS0042561,5
RTS0042562,6
RTS0042563,9
RTS0042564,4
RTS0042565,9
RTS0042566,8
RTS0042567,2
RTS0042568,3
RTS0042569,5
RTS0042570,9
RTS0042571,1
RTS0042572,5
RTS0042573,7
RTS0042574,6
RTS0042575,3
RTS0042576,2
RTS0042577,2
RTS0042578,3
RTS0042579,4
RTS0042581,5
RTS0042582,2
RTS0042583,14
RTS0042584,3
RTS0042585,4
RTS0042586,3
RTS0042587,2
RTS0042588,3
RTS0042589,1
RTS0042590,2
RTS0042591,3
RTS0042592,1
RTS0042593,1
RTS0042595,1
RTS0042597,2
RTS0042598,9
RTS0042599,5
RTS0042600,3
RTS0042601,1
RTS0042602,5
RTS0042603,3
RTS0042604,4
RTS0042605,4
RTS0042606,2
RTS0042607,2
RTS0042608,1
RTS0042609,2
RTS0042610,1
RTS0042611,3
RTS0042612,5
RTS0042613,4
RTS0042614,2
RTS0042615,4
RTS0042616,2
RTS0042617,2
RTS0042618,4
RTS0042619,2
RTS0042620,1
RTS0042621,2
RTS0042622,1
RTS0042624,1
RTS0042625,1
RTS0042626,5
RTS0042627,3
RTS0042629,1
RTS0042630,2
RTS0042633,2
RTS0042634,1
RTS0042635,4
RTS0042636,10
RTS0042637,11
RTS0042638,2
RTS0042639,5
RTS0042640,10
RTS0042641,5
RTS0042642,3
RTS0042643,4
RTS0042644,1
RTS0042645,1
RTS0042646,3
RTS0042647,3
RTS0042648,1
RTS0042649,2
RTS0042650,1
RTS0042651,2
RTS0042653,1
RTS0042654,1
RTS0042655,2
RTS0042656,9
RTS0042657,3
RTS0042658,5
RTS0042659,6
RTS0042660,2
RTS0042661,2
RTS0042662,3
RTS0042664,1
RTS0042666,2
RTS0042668,5
RTS0042669,2
RTS0042670,3
RTS0042671,13
RTS0042672,10
RTS0042673,15
RTS0042674,9
RTS0042675,15
RTS0042676,2
RTS0042678,1
RTS0042679,3
RTS0042680,2
RTS0042681,13
RTS0042682,12
RTS0042683,8
RTS0042685,4
RTS0042686,6
RTS0042687,7
RTS0042689,4
RTS0042690,6
RTS0042691,5
RTS0042692,3
RTS0042693,2
RTS0042695,2
RTS0042696,4
RTS0042697,1
RTS0042699,1
RTS0042700,4
RTS0042701,2
RTS0042702,3
RTS0042704,2
RTS0042705,2
RTS0042706,2
RTS0042707,3
RTS0042708,5
RTS0042709,4
RTS0042710,6
RTS0042711,7
RTS0042712,3
RTS0042713,4
RTS0042714,8
RTS0042715,3
RTS0042717,4
RTS0042718,1
RTS0042719,3
RTS0042720,3
RTS0042721,3
RTS0042722,3
RTS0042723,2
RTS0042724,2
RTS0042725,4
RTS0042727,2
RTS0042729,2
RTS0042730,3
RTS0042731,1
RTS0042732,3
RTS0042733,1
RTS0042734,3
RTS0042736,3
RTS0042737,10
RTS0042738,4
RTS0042739,3
RTS0042740,2
RTS0042742,2
RTS0042743,1
RTS0042744,2
RTS0042745,1
RTS0042746,3
RTS0042747,3
RTS0042748,1
RTS0042749,1
RTS0042750,2
RTS0042751,3
RTS0042752,1
RTS0042753,3
RTS0042754,2
RTS0042755,1
RTS0042756,4
RTS0042757,3
RTS0042758,1
RTS0042759,2
RTS0042760,2
RTS0042761,2
RTS0042762,3
RTS0042764,5
RTS0042766,7
RTS0042767,4
RTS0042768,2
RTS0042769,3
RTS0042770,2
RTS0042772,4
RTS0042773,2
RTS0042774,4
RTS0042775,2
RTS0042776,2
RTS0042777,2
RTS0042778,1
RTS0042779,1
RTS0042780,4
RTS0042781,6
RTS0042782,5
RTS0042783,5
RTS0042784,4
RTS0042785,7
RTS0042786,3
RTS0042787,7
RTS0042788,5
RTS0042789,1
RTS0042790,5
RTS0042791,68
RTS0042792,30
RTS0042793,61
RTS0042794,59
RTS0042795,52
RTS0042796,4
RTS0042797,3
RTS0042798,3
RTS0042799,3
RTS0042800,2
RTS0042801,1
RTS0042802,1
RTS0042803,2
RTS0042804,1
RTS0042805,7
RTS0042806,2
RTS0042807,1
RTS0042808,7
RTS0042809,3
RTS0042810,3
RTS0042811,3
RTS0042812,2
RTS0042813,9
RTS0042814,6
RTS0042816,4
RTS0042817,6
RTS0042818,3
RTS0042819,4
RTS0042820,2
RTS0042821,3
RTS0042822,2
RTS0042823,5
RTS0042824,1
RTS0042825,2
RTS0042826,1
RTS0042827,1
RTS0042828,2
RTS0042829,6
RTS0042830,8
RTS0042831,6
RTS0042832,4
RTS0042834,2
RTS0042835,5
RTS0042836,3
RTS0042837,1
RTS0042839,2
RTS0042840,1
RTS0042841,5
RTS0042842,2
RTS0042843,8
RTS0042844,2
RTS0042845,9
RTS0042846,2
RTS0042847,7
RTS0042848,9
RTS0042849,1
RTS0042850,4
RTS0042851,4
RTS0042852,4
RTS0042853,3
RTS0042854,2
RTS0042855,2
RTS0042856,2
RTS0042857,4
RTS0042858,2
RTS0042859,2
RTS0042860,2
RTS0042861,5
RTS0042862,3
RTS0042863,2
RTS0042864,4
RTS0042865,3
RTS0042866,2
RTS0042867,3
RTS0042868,5
RTS0042869,4
RTS0042870,7
RTS0042871,6
RTS0042872,2
RTS0042873,2
RTS0042874,1
RTS0042875,3
RTS0042876,3
RTS0042877,5
RTS0042878,7
RTS0042879,4
RTS0042880,5
RTS0042882,3
RTS0042883,5
RTS0042884,3
RTS0042885,4
RTS0042887,3
RTS0042888,2
RTS0042889,4
RTS0042890,3
RTS0042891,3
RTS0042892,2
RTS0042893,1
RTS0042894,2
RTS0042895,4
RTS0042896,8
RTS0042897,5
RTS0042898,5
RTS0042899,11
RTS0042900,6
RTS0042901,3
RTS0042902,2
RTS0042904,1
RTS0042905,3
RTS0042906,3
RTS0042907,1
RTS0042908,2
RTS0042909,2
RTS0042910,2
RTS0042911,3
RTS0042912,1
RTS0042913,3
RTS0042914,2
RTS0042915,1
RTS0042916,2
RTS0042917,2
RTS0042918,1
RTS0042919,4
RTS0042920,1
RTS0042921,9
RTS0042922,2
RTS0042923,7
RTS0042924,3
RTS0042925,7
RTS0042926,2
RTS0042927,2
RTS0042928,2
RTS0042929,2
RTS0042930,4
RTS0042931,2
RTS0042932,3
RTS0042933,3
RTS0042934,3
RTS0042935,5
RTS0042936,8
RTS0042937,2
RTS0042938,9
RTS0042939,6
RTS0042940,8
RTS0042941,15
RTS0042942,24
RTS0042943,20
RTS0042944,19
RTS0042945,15
RTS0042946,5
RTS0042947,3
RTS0042948,1
RTS0042949,3
RTS0042950,2
RTS0042954,2
RTS0042955,1
RTS0042956,2
RTS0042957,2
RTS0042958,1
RTS0042959,3
RTS0042961,3
RTS0042962,1
RTS0042964,5
RTS0042965,10
RTS0042966,4
RTS0042967,4
RTS0042968,5
RTS0042970,2
RTS0042971,8
RTS0042972,3
RTS0042973,5
RTS0042974,3
RTS0042975,3
RTS0042976,4
RTS0042977,4
RTS0042978,7
RTS0042979,5
RTS0042980,3
RTS0042981,5
RTS0042982,3
RTS0042983,2
RTS0042984,3
RTS0042985,2
RTS0042987,1
RTS0042988,1
RTS0042989,2
RTS0042990,2
RTS0042992,2
RTS0042993,4
RTS0042994,2
RTS0042995,2
RTS0042996,1
RTS0042997,1
RTS0042998,2
RTS0042999,3
RTS0043000,2
RTS0043001,2
RTS0043002,5
RTS0043003,1
RTS0043004,5
RTS0043005,2
RTS0043006,3
RTS0043007,3
RTS0043008,2
RTS0043009,4
RTS0043010,3
RTS0043011,2
RTS0043012,4
RTS0043013,3
RTS0043014,2
RTS0043015,4
RTS0043016,1
RTS0043017,2
RTS0043018,4
RTS0043019,1
RTS0043021,4
RTS0043022,2
RTS0043023,3
RTS0043024,6
RTS0043025,3
RTS0043026,6
RTS0043027,4
RTS0043028,7
RTS0043029,5
RTS0043030,9
RTS0043031,3
RTS0043032,4
RTS0043033,3
RTS0043034,2
RTS0043035,3
RTS0043036,4
RTS0043037,5
RTS0043038,4
RTS0043039,2
RTS0043040,3
RTS0043041,2
RTS0043042,3
RTS0043043,1
RTS0043044,3
RTS0043045,2
RTS0043046,2
RTS0043047,6
RTS0043048,5
RTS0043049,1
RTS0043050,1
RTS0043051,3
RTS0043052,3
RTS0043053,2
RTS0043054,4
RTS0043055,2
RTS0043056,2
RTS0043057,6
RTS0043058,2
RTS0043059,3
RTS0043060,5
RTS0043061,5
RTS0043063,3
RTS0043064,1
RTS0043065,3
RTS0043066,1
RTS0043067,2
RTS0043068,1
RTS0043069,7
RTS0043070,6
RTS0043071,2
RTS0043072,1
RTS0043073,4
RTS0043074,1
RTS0043075,7
RTS0043078,2
RTS0043079,2
RTS0043080,2
RTS0043081,8
RTS0043082,3
RTS0043083,4
RTS0043084,5
RTS0043085,5
RTS0043086,6
RTS0043087,3
RTS0043088,3
RTS0043089,1
RTS0043090,2
RTS0043091,2
RTS0043093,1
RTS0043094,3
RTS0043095,4
RTS0043096,1
RTS0043097,2
RTS0043098,4
RTS0043099,3
RTS0043100,4
RTS0043101,3
RTS0043102,1
RTS0043103,3
RTS0043104,4
RTS0043105,2
RTS0043106,2
RTS0043107,4
RTS0043108,2
RTS0043109,2
RTS0043110,5
RTS0043111,8
RTS0043112,6
RTS0043113,7
RTS0043114,7
RTS0043115,4
RTS0043116,3
RTS0043117,1
RTS0043118,2
RTS0043119,4
RTS0043120,2
RTS0043121,1
RTS0043123,1
RTS0043124,2
RTS0043126,12
RTS0043127,7
RTS0043128,5
RTS0043129,4
RTS0043130,5
RTS0043131,4
RTS0043132,2
RTS0043133,3
RTS0043134,2
RTS0043135,7
RTS0043136,3
RTS0043137,1
RTS0043138,3
RTS0043139,3
RTS0043140,4
RTS0043141,1
RTS0043142,2
RTS0043143,2
RTS0043144,3
RTS0043145,2
RTS0043146,3
RTS0043147,8
RTS0043148,3
RTS0043149,3
RTS0043150,1
RTS0043151,4
RTS0043152,3
RTS0043153,2
RTS0043154,4
RTS0043155,5
RTS0043156,3
RTS0043157,1
RTS0043159,3
RTS0043160,8
RTS0043161,1
RTS0043162,1
RTS0043163,3
RTS0043165,3
RTS0043167,2
RTS0043168,5
RTS0043169,6
RTS0043170,3
RTS0043171,9
RTS0043172,8
RTS0043173,2
RTS0043174,7
RTS0043175,7
RTS0043176,3
RTS0043177,6
RTS0043178,8
RTS0043179,3
RTS0043180,3
RTS0043181,3
RTS0043182,3
RTS0043183,5
RTS0043184,3
RTS0043185,3
RTS0043186,5
RTS0043187,5
RTS0043188,2
RTS0043189,5
RTS0043190,3
RTS0043192,1
RTS0043193,3
RTS0043194,3
RTS0043195,1
RTS0043196,5
RTS0043197,6
RTS0043198,1
RTS0043199,3
RTS0043200,2
RTS0043201,4
RTS0043202,9
RTS0043203,6
RTS0043204,7
RTS0043205,2
RTS0043206,3
RTS0043207,4
RTS0043208,5
RTS0043209,4
RTS0043210,1
RTS0043211,4
RTS0043212,3
RTS0043213,4
RTS0043214,5
RTS0043215,7
RTS0043216,3
RTS0043217,4
RTS0043218,2
RTS0043219,3
RTS0043220,8
RTS0043221,2
RTS0043222,3
RTS0043223,5
RTS0043224,1
RTS0043225,2
RTS0043226,1
RTS0043227,2
RTS0043228,1
RTS0043229,6
RTS0043230,2
RTS0043231,2
RTS0043233,1
RTS0043234,3
RTS0043235,5
RTS0043236,1
RTS0043237,3
RTS0043238,1
RTS0043239,1
RTS0043240,2
RTS0043241,1
RTS0043242,2
RTS0043243,4
RTS0043244,2
RTS0043245,5
RTS0043246,4
RTS0043247,5
RTS0043248,3
RTS0043249,2
RTS0043250,6
RTS0043251,4
RTS0043252,5
RTS0043253,3
RTS0043254,3
RTS0043255,4
RTS0043256,7
RTS0043257,5
RTS0043258,3
RTS0043259,4
RTS0043260,5
RTS0043261,3
RTS0043262,3
RTS0043263,3
RTS0043264,1
RTS0043265,6
RTS0043266,4
RTS0043267,12
RTS0043268,3
RTS0043269,5
RTS0043270,5
RTS0043271,4
RTS0043272,8
RTS0043273,6
RTS0043274,8
RTS0043275,2
RTS0043276,3
RTS0043277,3
RTS0043278,3
RTS0043279,1
RTS0043280,1
RTS0043281,5
RTS0043282,5
RTS0043283,3
RTS0043284,4
RTS0043285,4
RTS0043286,2
RTS0043287,4
RTS0043288,8
RTS0043289,6
RTS0043291,11
RTS0043292,6
RTS0043293,7
RTS0043294,8
RTS0043295,6
RTS0043296,1
RTS0043297,2
RTS0043299,1
RTS0043300,6
RTS0043301,1
RTS0043302,4
RTS0043303,6
RTS0043304,2
RTS0043305,5
RTS0043306,4
RTS0043307,6
RTS0043308,1
RTS0043309,5
RTS0043310,2
RTS0043311,14
RTS0043312,6
RTS0043313,15
RTS0043314,13
RTS0043315,7
RTS0043316,2
RTS0043317,1
RTS0043319,1
RTS0043320,8
RTS0043321,2
RTS0043322,1
RTS0043323,1
RTS0043324,1
RTS0043325,2
RTS0043326,1
RTS0043327,3
RTS0043328,3
RTS0043329,5
RTS0043330,2
RTS0043331,1
RTS0043332,2
RTS0043333,6
RTS0043334,5
RTS0043335,3
RTS0043336,2
RTS0043337,4
RTS0043338,3
RTS0043340,2
RTS0043341,5
RTS0043342,2
RTS0043343,1
RTS0043344,4
RTS0043345,2
RTS0043346,3
RTS0043347,1
RTS0043348,3
RTS0043349,2
RTS0043350,1
RTS0043351,3
RTS0043352,5
RTS0043353,7
RTS0043354,6
RTS0043355,2
RTS0043356,4
RTS0043357,4
RTS0043358,3
RTS0043359,4
RTS0043360,3
RTS0043361,2
RTS0043362,2
RTS0043363,3
RTS0043364,2
RTS0043365,1
RTS0043366,3
RTS0043367,3
RTS0043368,1
RTS0043369,2
RTS0043370,1
RTS0043371,3
RTS0043372,7
RTS0043373,9
RTS0043374,5
RTS0043375,3
RTS0043376,4
RTS0043377,2
RTS0043378,3
RTS0043379,5
RTS0043380,7
RTS0043381,3
RTS0043382,2
RTS0043383,3
RTS0043384,4
RTS0043385,2
RTS0043386,2
RTS0043387,7
RTS0043388,5
RTS0043389,6
RTS0043390,4
RTS0043391,7
RTS0043393,2
RTS0043394,5
RTS0043395,3
RTS0043396,6
RTS0043397,3
RTS0043398,5
RTS0043399,4
RTS0043400,1
RTS0043401,1
RTS0043402,3
RTS0043403,2
RTS0043404,2
RTS0043405,1
RTS0043406,1
RTS0043407,3
RTS0043408,1
RTS0043409,2
RTS0043410,2
RTS0043411,2
RTS0043412,1
RTS0043413,3
RTS0043415,3
RTS0043416,2
RTS0043418,3
RTS0043419,1
RTS0043420,1
RTS0043421,1
RTS0043423,3
RTS0043424,3
RTS0043425,3
RTS0043426,7
RTS0043427,5
RTS0043428,2
RTS0043429,3
RTS0043430,3
RTS0043431,3
RTS0043432,1
RTS0043433,4
RTS0043434,5
RTS0043435,5
RTS0043436,8
RTS0043437,7
RTS0043438,4
RTS0043439,4
RTS0043440,3
RTS0043441,5
RTS0043442,5
RTS0043443,4
RTS0043444,2
RTS0043445,4
RTS0043446,4
RTS0043447,3
RTS0043449,2
RTS0043450,3
RTS0043451,1
RTS0043452,5
RTS0043453,3
RTS0043454,1
RTS0043455,2
RTS0043457,2
RTS0043458,2
RTS0043459,2
RTS0043460,2
RTS0043461,6
RTS0043462,3
RTS0043464,1
RTS0043465,1
RTS0043466,5
RTS0043467,5
RTS0043468,4
RTS0043470,8
RTS0043471,5
RTS0043473,2
RTS0043474,7
RTS0043475,1
RTS0043476,2
RTS0043477,6
RTS0043479,2
RTS0043480,2
RTS0043481,4
RTS0043482,4
RTS0043483,6
RTS0043484,3
RTS0043485,9
RTS0043486,3
RTS0043487,3
RTS0043489,10
RTS0043490,3
RTS0043491,7
RTS0043492,8
RTS0043493,4
RTS0043494,6
RTS0043495,9
RTS0043496,1
RTS0043497,2
RTS0043498,3
RTS0043499,2
RTS0043500,2
RTS0043501,2
RTS0043502,1
RTS0043503,1
RTS0043504,7
RTS0043505,1
RTS0043506,3
RTS0043507,7
RTS0043508,2
RTS0043509,2
RTS0043510,2
RTS0043511,2
RTS0043512,1
RTS0043514,1
RTS0043515,2
RTS0043516,2
RTS0043517,2
RTS0043518,4
RTS0043519,2
RTS0043520,5
RTS0043521,3
RTS0043522,4
RTS0043523,9
RTS0043524,1
RTS0043525,5
RTS0043526,1
RTS0043527,2
RTS0043528,1
RTS0043529,3
RTS0043531,3
RTS0043532,7
RTS0043533,3
RTS0043534,3
RTS0043535,2
RTS0043536,1
RTS0043537,5
RTS0043538,5
RTS0043539,5
RTS0043540,5
RTS0043541,2
RTS0043543,4
RTS0043544,3
RTS0043545,4
RTS0043546,3
RTS0043547,7
RTS0043548,3
RTS0043549,3
RTS0043550,4
RTS0043551,1
RTS0043552,1
RTS0043553,2
RTS0043554,1
RTS0043555,2
RTS0043556,4
RTS0043557,1
RTS0043558,2
RTS0043559,1
RTS0043560,1
RTS0043561,4
RTS0043562,2
RTS0043563,1
RTS0043565,1
RTS0043566,2
RTS0043567,4
RTS0043568,4
RTS0043569,8
RTS0043570,3
RTS0043571,4
RTS0043572,4
RTS0043573,5
RTS0043574,1
RTS0043575,3
RTS0043576,4
RTS0043577,2
RTS0043578,4
RTS0043579,3
RTS0043580,5
RTS0043581,3
RTS0043582,2
RTS0043583,3
RTS0043584,2
RTS0043585,2
RTS0043586,2
RTS0043588,1
RTS0043589,3
RTS0043590,2
RTS0043591,2
RTS0043592,2
RTS0043593,3
RTS0043594,2
RTS0043595,3
RTS0043596,3
RTS0043597,3
RTS0043598,3
RTS0043599,2
RTS0043600,2
RTS0043601,2
RTS0043602,1
RTS0043603,2
RTS0043604,2
RTS0043605,5
RTS0043606,2
RTS0043607,2
RTS0043608,4
RTS0043609,3
RTS0043610,3
RTS0043611,9
RTS0043612,7
RTS0043613,2
RTS0043614,9
RTS0043615,7
RTS0043616,2
RTS0043617,2
RTS0043618,5
RTS0043619,3
RTS0043620,3
RTS0043621,8
RTS0043622,7
RTS0043623,3
RTS0043624,6
RTS0043625,3
RTS0043626,2
RTS0043627,3
RTS0043628,1
RTS0043629,2
RTS0043630,4
RTS0043631,3
RTS0043632,1
RTS0043633,5
RTS0043634,4
RTS0043635,3
RTS0043636,1
RTS0043637,2
RTS0043638,2
RTS0043639,3
RTS0043641,12
RTS0043642,13
RTS0043643,10
RTS0043644,8
RTS0043645,6
RTS0043646,1
RTS0043647,2
RTS0043648,2
RTS0043649,4
RTS0043650,1
RTS0043651,4
RTS0043652,2
RTS0043653,2
RTS0043655,3
RTS0043656,3
RTS0043657,1
RTS0043658,4
RTS0043659,5
RTS0043660,2
RTS0043661,2
RTS0043663,3
RTS0043664,3
RTS0043665,4
RTS0043668,2
RTS0043669,3
RTS0043670,3
RTS0043671,1
RTS0043672,7
RTS0043673,1
RTS0043674,2
RTS0043675,4
RTS0043676,2
RTS0043677,4
RTS0043678,5
RTS0043679,3
RTS0043680,1
RTS0043681,1
RTS0043683,1
RTS0043684,3
RTS0043685,1
RTS0043686,8
RTS0043687,4
RTS0043689,6
RTS0043690,3
RTS0043691,2
RTS0043693,5
RTS0043694,2
RTS0043695,7
RTS0043696,4
RTS0043697,2
RTS0043698,4
RTS0043699,7
RTS0043700,3
RTS0043701,4
RTS0043702,5
RTS0043704,2
RTS0043705,1
RTS0043706,5
RTS0043707,1
RTS0043708,1
RTS0043709,1
RTS0043710,1
RTS0043711,1
RTS0043712,2
RTS0043713,1
RTS0043714,3
RTS0043715,2
RTS0043716,2
RTS0043717,1
RTS0043718,2
RTS0043719,3
RTS0043721,3
RTS0043722,5
RTS0043723,2
RTS0043724,3
RTS0043725,3
RTS0043727,2
RTS0043728,2
RTS0043729,5
RTS0043730,1
RTS0043731,1
RTS0043732,1
RTS0043733,1
RTS0043734,1
RTS0043735,2
RTS0043736,2
RTS0043737,2
RTS0043738,4
RTS0043739,1
RTS0043740,7
RTS0043741,4
RTS0043742,2
RTS0043743,1
RTS0043744,4
RTS0043745,1
RTS0043746,2
RTS0043747,5
RTS0043748,1
RTS0043749,1
RTS0043750,1
RTS0043751,2
RTS0043753,3
RTS0043755,4
RTS0043756,1
RTS0043757,1
RTS0043758,3
RTS0043760,2
RTS0043761,8
RTS0043762,3
RTS0043763,2
RTS0043767,1
RTS0043769,3
RTS0043771,1
RTS0043772,2
RTS0043774,1
RTS0043775,6
RTS0043776,2
RTS0043777,3
RTS0043778,1
RTS0043779,1
RTS0043780,6
RTS0043781,3
RTS0043782,6
RTS0043783,3
RTS0043784,4
RTS0043785,1
RTS0043786,2
RTS0043788,2
RTS0043789,2
RTS0043790,3
RTS0043791,3
RTS0043792,4
RTS0043793,1
RTS0043794,2
RTS0043795,5
RTS0043796,2
RTS0043797,4
RTS0043798,2
RTS0043799,3
RTS0043800,1
RTS0043801,4
RTS0043802,1
RTS0043803,1
RTS0043804,2
RTS0043806,1
RTS0043807,3
RTS0043808,4
RTS0043809,4
RTS0043810,1
RTS0043811,2
RTS0043812,1
RTS0043813,2
RTS0043814,1
RTS0043815,3
RTS0043816,5
RTS0043817,4
RTS0043818,4
RTS0043819,7
RTS0043820,2
RTS0043821,4
RTS0043822,2
RTS0043823,2
RTS0043824,3
RTS0043825,1
RTS0043826,2
RTS0043828,1
RTS0043829,1
RTS0043830,2
RTS0043831,6
RTS0043833,5
RTS0043834,5
RTS0043835,4
RTS0043836,8
RTS0043837,7
RTS0043838,3
RTS0043839,2
RTS0043840,3
RTS0043841,4
RTS0043842,3
RTS0043843,5
RTS0043844,6
RTS0043845,4
RTS0043846,1
RTS0043847,1
RTS0043848,2
RTS0043849,2
RTS0043850,2
RTS0043851,3
RTS0043852,1
RTS0043853,3
RTS0043854,1
RTS0043856,1
RTS0043857,3
RTS0043859,1
RTS0043860,6
RTS0043861,6
RTS0043862,9
RTS0043863,6
RTS0043864,3
RTS0043865,2
RTS0043866,2
RTS0043867,6
RTS0043868,4
RTS0043869,5
RTS0043870,4
RTS0043871,3
RTS0043872,8
RTS0043873,7
RTS0043874,8
RTS0043875,4
RTS0043876,4
RTS0043877,3
RTS0043878,2
RTS0043879,2
RTS0043880,2
RTS0043881,3
RTS0043882,2
RTS0043883,4
RTS0043884,1
RTS0043885,3
RTS0043886,6
RTS0043887,4
RTS0043888,4
RTS0043890,2
RTS0043891,5
RTS0043892,4
RTS0043893,6
RTS0043894,2
RTS0043895,1
RTS0043896,5
RTS0043897,5
RTS0043898,5
RTS0043899,1
RTS0043900,3
RTS0043901,3
RTS0043902,5
RTS0043903,2
RTS0043904,3
RTS0043905,3
RTS0043906,3
RTS0043907,3
RTS0043908,1
RTS0043909,5
RTS0043910,1
RTS0043911,7
RTS0043912,6
RTS0043913,1
RTS0043914,4
RTS0043915,4
RTS0043916,6
RTS0043918,3
RTS0043919,2
RTS0043920,3
RTS0043921,1
RTS0043922,2
RTS0043923,2
RTS0043924,2
RTS0043925,4
RTS0043926,5
RTS0043927,1
RTS0043929,2
RTS0043930,1
RTS0043931,4
RTS0043932,9
RTS0043933,5
RTS0043934,4
RTS0043935,3
RTS0043936,2
RTS0043937,2
RTS0043939,2
RTS0043940,4
RTS0043941,2
RTS0043943,4
RTS0043945,1
RTS0043947,3
RTS0043948,3
RTS0043949,2
RTS0043950,2
RTS0043951,4
RTS0043952,4
RTS0043954,3
RTS0043955,2
RTS0043956,5
RTS0043957,3
RTS0043958,2
RTS0043959,4
RTS0043960,2
RTS0043961,1
RTS0043962,2
RTS0043963,4
RTS0043964,4
RTS0043965,1
RTS0043966,5
RTS0043967,6
RTS0043968,3
RTS0043969,2
RTS0043970,8
RTS0043971,7
RTS0043972,8
RTS0043973,5
RTS0043974,2
RTS0043975,4
RTS0043976,6
RTS0043977,8
RTS0043978,7
RTS0043979,5
RTS0043980,1
RTS0043981,14
RTS0043982,11
RTS0043983,10
RTS0043984,6
RTS0043985,16
RTS0043986,3
RTS0043987,9
RTS0043988,4
RTS0043989,1
RTS0043990,2
RTS0043991,1
RTS0043992,1
RTS0043993,2
RTS0043994,1
RTS0043996,2
RTS0043997,3
RTS0043999,2
RTS0044000,1
RTS0044001,3
RTS0044002,4
RTS0044003,10
RTS0044004,1
RTS0044005,6
RTS0044006,1
RTS0044007,2
RTS0044008,1
RTS0044009,4
RTS0044010,3
RTS0044011,1
RTS0044012,14
RTS0044013,4
RTS0044014,6
RTS0044015,1
RTS0044016,3
RTS0044017,2
RTS0044018,1
RTS0044019,2
RTS0044020,3
RTS0044021,3
RTS0044022,4
RTS0044023,3
RTS0044024,1
RTS0044025,5
RTS0044026,5
RTS0044027,2
RTS0044028,2
RTS0044029,2
RTS0044030,3
RTS0044031,1
RTS0044032,3
RTS0044033,3
RTS0044034,1
RTS0044035,1
RTS0044036,5
RTS0044037,6
RTS0044038,5
RTS0044039,4
RTS0044040,2
RTS0044041,6
RTS0044042,5
RTS0044043,3
RTS0044044,5
RTS0044045,4
RTS0044046,1
RTS0044047,2
RTS0044048,3
RTS0044050,3
RTS0044051,2
RTS0044052,2
RTS0044053,3
RTS0044054,1
RTS0044055,3
RTS0044056,3
RTS0044057,4
RTS0044058,2
RTS0044059,1
RTS0044060,4
RTS0044061,4
RTS0044062,2
RTS0044063,2
RTS0044065,2
RTS0044067,3
RTS0044068,3
RTS0044069,5
RTS0044070,5
RTS0044071,4
RTS0044072,3
RTS0044073,1
RTS0044074,5
RTS0044075,2
RTS0044076,2
RTS0044077,2
RTS0044080,2
RTS0044082,2
RTS0044084,4
RTS0044085,1
RTS0044086,2
RTS0044088,4
RTS0044089,1
RTS0044090,6
RTS0044091,7
RTS0044092,7
RTS0044093,6
RTS0044094,9
RTS0044095,3
RTS0044096,3
RTS0044097,2
RTS0044098,6
RTS0044099,4
RTS0044100,5
RTS0044101,5
RTS0044102,5
RTS0044103,1
RTS0044104,2
RTS0044105,10
RTS0044106,12
RTS0044107,9
RTS0044108,8
RTS0044109,13
RTS0044110,16
RTS0044111,6
RTS0044112,7
RTS0044113,3
RTS0044114,2
RTS0044115,1
RTS0044116,4
RTS0044117,2
RTS0044118,4
RTS0044119,2
RTS0044120,3
RTS0044121,2
RTS0044122,4
RTS0044123,1
RTS0044124,3
RTS0044125,4
RTS0044126,1
RTS0044127,1
RTS0044128,4
RTS0044129,3
RTS0044130,4
RTS0044131,4
RTS0044132,4
RTS0044133,4
RTS0044134,4
RTS0044135,2
RTS0044137,3
RTS0044138,1
RTS0044139,2
RTS0044140,1
RTS0044141,5
RTS0044143,1
RTS0044144,1
RTS0044145,3
RTS0044146,3
RTS0044147,5
RTS0044148,4
RTS0044149,1
RTS0044150,7
RTS0044151,3
RTS0044152,4
RTS0044153,3
RTS0044154,4
RTS0044155,2
RTS0044156,12
RTS0044157,7
RTS0044158,16
RTS0044159,7
RTS0044160,13
RTS0044161,3
RTS0044162,2
RTS0044163,5
RTS0044164,4
RTS0044165,2
RTS0044166,7
RTS0044167,3
RTS0044168,7
RTS0044169,3
RTS0044170,3
RTS0044171,7
RTS0044172,1
RTS0044173,2
RTS0044174,4
RTS0044175,2
RTS0044176,5
RTS0044177,3
RTS0044178,2
RTS0044181,2
RTS0044182,3
RTS0044183,4
RTS0044184,2
RTS0044186,5
RTS0044187,2
RTS0044188,4
RTS0044189,3
RTS0044190,1
RTS0044191,2
RTS0044192,3
RTS0044193,3
RTS0044194,8
RTS0044195,3
RTS0044196,3
RTS0044197,3
RTS0044198,9
RTS0044199,5
RTS0044200,3
RTS0044206,1
RTS0044207,2
RTS0044208,1
RTS0044210,4
RTS0044211,9
RTS0044212,3
RTS0044213,5
RTS0044214,1
RTS0044215,8
RTS0044216,5
RTS0044217,2
RTS0044218,4
RTS0044219,3
RTS0044220,4
RTS0044221,2
RTS0044223,3
RTS0044224,1
RTS0044226,3
RTS0044227,1
RTS0044228,3
RTS0044230,2
RTS0044231,2
RTS0044232,2
RTS0044233,2
RTS0044234,4
RTS0044235,5
RTS0044236,2
RTS0044237,4
RTS0044238,2
RTS0044240,1
RTS0044241,5
RTS0044242,3
RTS0044243,4
RTS0044244,2
RTS0044245,4
RTS0044246,3
RTS0044247,4
RTS0044248,5
RTS0044249,3
RTS0044250,2
RTS0044251,2
RTS0044252,6
RTS0044253,3
RTS0044254,1
RTS0044255,3
RTS0044256,4
RTS0044257,3
RTS0044258,7
RTS0044259,4
RTS0044260,1
RTS0044261,3
RTS0044262,5
RTS0044263,3
RTS0044264,4
RTS0044265,2
RTS0044267,1
RTS0044268,3
RTS0044269,2
RTS0044270,1
RTS0044271,5
RTS0044272,5
RTS0044273,3
RTS0044274,2
RTS0044275,7
RTS0044276,4
RTS0044278,3
RTS0044279,3
RTS0044280,1
RTS0044281,3
RTS0044282,1
RTS0044283,1
RTS0044284,4
RTS0044285,4
RTS0044286,4
RTS0044287,3
RTS0044288,3
RTS0044289,1
RTS0044290,4
RTS0044291,4
RTS0044292,3
RTS0044294,7
RTS0044295,2
RTS0044296,2
RTS0044297,4
RTS0044298,4
RTS0044299,5
RTS0044300,1
RTS0044301,8
RTS0044302,5
RTS0044303,9
RTS0044304,5
RTS0044305,3
RTS0044306,6
RTS0044307,9
RTS0044308,14
RTS0044309,14
RTS0044310,5
RTS0044311,1
RTS0044312,3
RTS0044313,3
RTS0044315,3
RTS0044316,4
RTS0044317,7
RTS0044318,9
RTS0044319,2
RTS0044320,1
RTS0044322,6
RTS0044323,2
RTS0044324,2
RTS0044326,4
RTS0044327,7
RTS0044328,1
RTS0044329,7
RTS0044330,1
RTS0044331,7
RTS0044332,6
RTS0044333,9
RTS0044334,11
RTS0044335,11
RTS0044336,2
RTS0044337,5
RTS0044338,2
RTS0044339,5
RTS0044342,6
RTS0044343,1
RTS0044344,4
RTS0044345,2
RTS0044346,16
RTS0044347,21
RTS0044348,28
RTS0044349,18
RTS0044350,24
RTS0044351,7
RTS0044352,1
RTS0044353,5
RTS0044354,3
RTS0044355,7
RTS0044356,3
RTS0044357,4
RTS0044359,2
RTS0044361,4
RTS0044362,4
RTS0044363,2
RTS0044364,3
RTS0044365,4
RTS0044366,11
RTS0044367,9
RTS0044368,15
RTS0044369,12
RTS0044370,11
RTS0044371,3
RTS0044373,3
RTS0044375,3
RTS0044376,2
RTS0044377,2
RTS0044379,4
RTS0044380,5
RTS0044381,3
RTS0044382,4
RTS0044383,1
RTS0044384,4
RTS0044385,3
RTS0044386,9
RTS0044387,5
RTS0044388,2
RTS0044389,4
RTS0044390,3
RTS0044391,8
RTS0044392,9
RTS0044393,10
RTS0044394,3
RTS0044395,6
RTS0044396,1
RTS0044397,2
RTS0044399,4
RTS0044400,2
RTS0044401,4
RTS0044402,4
RTS0044403,2
RTS0044404,7
RTS0044406,5
RTS0044407,1
RTS0044408,9
RTS0044409,6
RTS0044410,6
RTS0044411,1
RTS0044412,3
RTS0044414,1
RTS0044415,3
RTS0044416,4
RTS0044417,4
RTS0044418,8
RTS0044419,4
RTS0044420,3
RTS0044421,4
RTS0044422,1
RTS0044423,1
RTS0044424,5
RTS0044425,2
RTS0044426,4
RTS0044427,2
RTS0044428,1
RTS0044429,1
RTS0044430,3
RTS0044431,2
RTS0044432,2
RTS0044433,2
RTS0044434,1
RTS0044435,3
RTS0044436,2
RTS0044437,7
RTS0044438,7
RTS0044439,3
RTS0044440,5
RTS0044441,1
RTS0044442,4
RTS0044443,5
RTS0044444,3
RTS0044445,4
RTS0044446,1
RTS0044448,1
RTS0044449,3
RTS0044450,4
RTS0044452,4
RTS0044454,3
RTS0044455,1
RTS0044456,3
RTS0044457,3
RTS0044458,2
RTS0044459,4
RTS0044460,3
RTS0044461,6
RTS0044462,2
RTS0044464,1
RTS0044465,3
RTS0044466,6
RTS0044467,4
RTS0044468,5
RTS0044469,5
RTS0044470,5
RTS0044471,4
RTS0044472,4
RTS0044473,6
RTS0044474,7
RTS0044475,7
RTS0044476,6
RTS0044477,4
RTS0044478,6
RTS0044479,7
RTS0044480,6
RTS0044481,4
RTS0044482,3
RTS0044483,3
RTS0044484,2
RTS0044485,4
RTS0044486,6
RTS0044487,1
RTS0044488,5
RTS0044489,1
RTS0044490,5
RTS0044491,8
RTS0044492,1
RTS0044493,4
RTS0044494,1
RTS0044495,3
RTS0044496,3
RTS0044497,3
RTS0044498,5
RTS0044499,4
RTS0044500,9
RTS0044501,8
RTS0044502,1
RTS0044503,1
RTS0044504,3
RTS0044505,4
RTS0044506,3
RTS0044507,3
RTS0044508,3
RTS0044509,3
RTS0044510,1
RTS0044511,2
RTS0044512,4
RTS0044513,4
RTS0044514,3
RTS0044515,5
RTS0044516,5
RTS0044517,8
RTS0044518,5
RTS0044519,2
RTS0044520,4
RTS0044521,4
RTS0044522,6
RTS0044523,5
RTS0044524,1
RTS0044526,2
RTS0044527,4
RTS0044528,1
RTS0044529,4
RTS0044530,2
RTS0044531,3
RTS0044532,2
RTS0044533,6
RTS0044534,3
RTS0044535,2
RTS0044536,4
RTS0044537,1
RTS0044538,3
RTS0044539,3
RTS0044540,1
RTS0044541,1
RTS0044542,1
RTS0044543,4
RTS0044544,1
RTS0044545,3
RTS0044546,5
RTS0044547,8
RTS0044548,4
RTS0044549,3
RTS0044550,5
RTS0044551,1
RTS0044552,1
RTS0044553,3
RTS0044554,4
RTS0044555,2
RTS0044557,5
RTS0044558,1
RTS0044559,1
RTS0044560,1
RTS0044561,2
RTS0044562,2
RTS0044563,2
RTS0044564,8
RTS0044565,3
RTS0044566,5
RTS0044568,1
RTS0044569,1
RTS0044570,1
RTS0044571,1
RTS0044574,2
RTS0044575,3
RTS0044576,2
RTS0044577,2
RTS0044578,8
RTS0044579,5
RTS0044580,1
RTS0044581,2
RTS0044582,2
RTS0044583,1
RTS0044584,2
RTS0044585,4
RTS0044586,5
RTS0044587,4
RTS0044588,1
RTS0044589,3
RTS0044590,2
RTS0044591,1
RTS0044592,6
RTS0044593,3
RTS0044596,7
RTS0044597,5
RTS0044598,9
RTS0044599,6
RTS0044600,3
RTS0044601,3
RTS0044602,4
RTS0044603,1
RTS0044604,7
RTS0044605,3
RTS0044606,1
RTS0044607,3
RTS0044608,2
RTS0044609,1
RTS0044610,1
RTS0044611,2
RTS0044612,1
RTS0044613,1
RTS0044614,2
RTS0044615,4
RTS0044616,2
RTS0044618,2
RTS0044619,1
RTS0044620,2
RTS0044621,3
RTS0044622,5
RTS0044623,8
RTS0044624,5
RTS0044625,5
RTS0044626,4
RTS0044627,1
RTS0044629,1
RTS0044630,1
RTS0044631,5
RTS0044632,2
RTS0044633,3
RTS0044635,4
RTS0044636,3
RTS0044637,5
RTS0044638,2
RTS0044639,1
RTS0044640,2
RTS0044641,4
RTS0044642,4
RTS0044643,1
RTS0044645,3
RTS0044647,2
RTS0044648,1
RTS0044649,4
RTS0044650,1
RTS0044651,7
RTS0044652,5
RTS0044653,4
RTS0044654,6
RTS0044655,2
RTS0044656,3
RTS0044657,3
RTS0044658,7
RTS0044659,6
RTS0044660,8
RTS0044661,2
RTS0044662,7
RTS0044663,4
RTS0044664,9
RTS0044665,4
RTS0044666,1
RTS0044667,3
RTS0044668,2
RTS0044669,1
RTS0044670,6
RTS0044671,1
RTS0044672,1
RTS0044673,3
RTS0044674,3
RTS0044675,4
RTS0044676,1
RTS0044677,2
RTS0044678,4
RTS0044679,1
RTS0044680,3
RTS0044681,1
RTS0044682,5
RTS0044683,3
RTS0044684,2
RTS0044685,3
RTS0044686,4
RTS0044687,1
RTS0044688,9
RTS0044689,6
RTS0044690,5
RTS0044691,5
RTS0044692,4
RTS0044693,7
RTS0044694,3
RTS0044695,2
RTS0044696,2
RTS0044697,3
RTS0044698,10
RTS0044699,2
RTS0044700,5
RTS0044701,3
RTS0044702,2
RTS0044703,2
RTS0044704,5
RTS0044705,6
RTS0044706,2
RTS0044707,7
RTS0044708,3
RTS0044709,5
RTS0044710,8
RTS0044711,1
RTS0044712,5
RTS0044714,5
RTS0044715,8
RTS0044716,8
RTS0044717,5
RTS0044718,7
RTS0044719,3
RTS0044720,8
RTS0044721,3
RTS0044722,1
RTS0044723,2
RTS0044724,2
RTS0044725,1
RTS0044726,3
RTS0044727,1
RTS0044728,4
RTS0044729,4
RTS0044730,3
RTS0044731,4
RTS0044732,1
RTS0044733,3
RTS0044734,1
RTS0044735,4
RTS0044736,3
RTS0044737,2
RTS0044740,2
RTS0044741,2
RTS0044742,3
RTS0044743,2
RTS0044744,3
RTS0044745,1
RTS0044746,1
RTS0044747,1
RTS0044749,5
RTS0044752,2
RTS0044753,2
RTS0044754,1
RTS0044755,6
RTS0044757,5
RTS0044758,1
RTS0044759,2
RTS0044760,5
RTS0044761,5
RTS0044762,1
RTS0044763,2
RTS0044764,6
RTS0044765,5
RTS0044766,3
RTS0044768,1
RTS0044769,3
RTS0044770,3
RTS0044771,1
RTS0044775,2
RTS0044776,3
RTS0044777,5
RTS0044778,6
RTS0044779,5
RTS0044780,7
RTS0044781,16
RTS0044782,7
RTS0044783,8
RTS0044784,7
RTS0044785,14
RTS0044786,8
RTS0044787,8
RTS0044788,4
RTS0044789,10
RTS0044790,7
RTS0044791,16
RTS0044792,14
RTS0044793,5
RTS0044794,6
RTS0044795,5
RTS0044796,6
RTS0044797,6
RTS0044798,4
RTS0044799,8
RTS0044800,2
RTS0044801,5
RTS0044802,6
RTS0044803,1
RTS0044804,8
RTS0044805,3
RTS0044806,5
RTS0044807,3
RTS0044808,6
RTS0044809,1
RTS0044810,3
RTS0044811,4
RTS0044812,6
RTS0044813,3
RTS0044814,4
RTS0044815,3
RTS0044816,4
RTS0044817,1
RTS0044818,1
RTS0044819,5
RTS0044820,3
RTS0044821,4
RTS0044822,2
RTS0044823,2
RTS0044824,2
RTS0044825,8
RTS0044826,3
RTS0044827,2
RTS0044828,2
RTS0044829,6
RTS0044830,2
RTS0044831,8
RTS0044832,8
RTS0044833,6
RTS0044834,9
RTS0044835,7
RTS0044836,4
RTS0044837,4
RTS0044838,6
RTS0044839,2
RTS0044840,4
RTS0044841,2
RTS0044842,2
RTS0044843,1
RTS0044844,1
RTS0044845,4
RTS0044846,1
RTS0044847,2
RTS0044848,1
RTS0044849,4
RTS0044850,2
RTS0044851,3
RTS0044852,2
RTS0044853,2
RTS0044854,4
RTS0044855,1
RTS0044856,2
RTS0044857,1
RTS0044858,2
RTS0044859,1
RTS0044860,1
RTS0044861,1
RTS0044862,4
RTS0044863,4
RTS0044864,6
RTS0044865,6
RTS0044866,3
RTS0044867,7
RTS0044868,2
RTS0044869,8
RTS0044870,4
RTS0044871,5
RTS0044872,1
RTS0044873,5
RTS0044874,2
RTS0044875,1
RTS0044876,1
RTS0044877,9
RTS0044878,8
RTS0044879,6
RTS0044880,6
RTS0044881,2
RTS0044882,2
RTS0044883,4
RTS0044884,3
RTS0044885,3
RTS0044886,1
RTS0044887,1
RTS0044888,2
RTS0044889,1
RTS0044890,1
RTS0044891,1
RTS0044892,6
RTS0044893,5
RTS0044894,2
RTS0044895,4
RTS0044896,7
RTS0044897,8
RTS0044898,5
RTS0044899,15
RTS0044900,3
RTS0044902,5
RTS0044903,4
RTS0044904,7
RTS0044905,5
RTS0044906,9
RTS0044907,9
RTS0044908,9
RTS0044909,12
RTS0044910,9
RTS0044911,4
RTS0044912,3
RTS0044914,4
RTS0044915,3
RTS0044916,2
RTS0044917,6
RTS0044918,2
RTS0044919,2
RTS0044920,8
RTS0044921,5
RTS0044922,6
RTS0044923,5
RTS0044924,3
RTS0044925,2
RTS0044926,3
RTS0044927,4
RTS0044928,6
RTS0044929,5
RTS0044930,2
RTS0044932,3
RTS0044933,3
RTS0044934,3
RTS0044935,4
RTS0044936,5
RTS0044937,4
RTS0044938,2
RTS0044939,4
RTS0044940,3
RTS0044941,4
RTS0044942,1
RTS0044943,1
RTS0044944,3
RTS0044946,3
RTS0044949,2
RTS0044950,3
RTS0044952,3
RTS0044953,2
RTS0044954,1
RTS0044955,3
RTS0044956,3
RTS0044957,6
RTS0044958,1
RTS0044959,5
RTS0044960,6
RTS0044961,3
RTS0044962,1
RTS0044964,2
RTS0044965,4
RTS0044966,1
RTS0044967,5
RTS0044968,10
RTS0044969,3
RTS0044970,2
RTS0044971,6
RTS0044972,2
RTS0044973,3
RTS0044974,2
RTS0044975,2
RTS0044976,2
RTS0044977,2
RTS0044979,1
RTS0044980,4
RTS0044981,5
RTS0044982,3
RTS0044983,3
RTS0044984,2
RTS0044985,12
RTS0044986,5
RTS0044988,2
RTS0044989,2
RTS0044990,3
RTS0044991,1
RTS0044992,1
RTS0044993,2
RTS0044994,2
RTS0044995,1
RTS0044996,1
RTS0044997,4
RTS0044998,3
RTS0044999,3
RTS0045000,1
RTS0045001,1
RTS0045002,1
RTS0045003,2
RTS0045004,2
RTS0045005,2
RTS0045006,6
RTS0045007,8
RTS0045008,7
RTS0045009,8
RTS0045010,6
RTS0045011,1
RTS0045012,5
RTS0045013,2
RTS0045014,5
RTS0045015,1
RTS0045016,1
RTS0045017,7
RTS0045018,1
RTS0045019,4
RTS0045020,1
RTS0045021,3
RTS0045022,3
RTS0045023,4
RTS0045024,2
RTS0045026,14
RTS0045027,11
RTS0045028,4
RTS0045029,11
RTS0045030,13
RTS0045031,1
RTS0045032,1
RTS0045033,3
RTS0045034,3
RTS0045035,2
RTS0045036,4
RTS0045038,7
RTS0045039,3
RTS0045040,1
RTS0045041,1
RTS0045042,2
RTS0045043,2
RTS0045044,4
RTS0045045,6
RTS0045047,1
RTS0045048,1
RTS0045049,3
RTS0045050,4
RTS0045051,4
RTS0045053,3
RTS0045054,2
RTS0045056,4
RTS0045057,3
RTS0045058,5
RTS0045059,2
RTS0045060,5
RTS0045061,3
RTS0045063,3
RTS0045064,4
RTS0045065,3
RTS0045066,5
RTS0045067,3
RTS0045068,11
RTS0045069,5
RTS0045070,10
RTS0045071,4
RTS0045072,2
RTS0045073,10
RTS0045074,4
RTS0045075,3
RTS0045076,5
RTS0045078,4
RTS0045079,2
RTS0045080,2
RTS0045081,4
RTS0045082,7
RTS0045083,11
RTS0045084,7
RTS0045085,2
RTS0045086,1
RTS0045087,4
RTS0045088,1
RTS0045089,2
RTS0045090,3
RTS0045091,5
RTS0045092,5
RTS0045093,1
RTS0045094,3
RTS0045095,1
RTS0045096,1
RTS0045097,4
RTS0045099,4
RTS0045100,1
RTS0045101,4
RTS0045102,2
RTS0045103,3
RTS0045104,1
RTS0045105,2
RTS0045106,2
RTS0045107,6
RTS0045108,7
RTS0045109,1
RTS0045110,1
RTS0045111,6
RTS0045112,2
RTS0045113,6
RTS0045114,3
RTS0045115,2
RTS0045116,2
RTS0045117,2
RTS0045118,1
RTS0045119,4
RTS0045120,2
RTS0045121,1
RTS0045122,3
RTS0045123,3
RTS0045124,5
RTS0045125,1
RTS0045126,2
RTS0045127,3
RTS0045128,2
RTS0045129,6
RTS0045130,6
RTS0045131,3
RTS0045132,3
RTS0045133,5
RTS0045135,3
RTS0045136,4
RTS0045137,4
RTS0045138,4
RTS0045139,6
RTS0045140,3
RTS0045142,3
RTS0045143,2
RTS0045144,3
RTS0045145,2
RTS0045146,3
RTS0045147,4
RTS0045148,2
RTS0045149,2
RTS0045151,7
RTS0045152,3
RTS0045153,6
RTS0045154,8
RTS0045155,6
RTS0045156,5
RTS0045157,3
RTS0045158,2
RTS0045159,3
RTS0045160,10
RTS0045161,2
RTS0045162,2
RTS0045163,5
RTS0045164,8
RTS0045165,7
RTS0045167,4
RTS0045168,5
RTS0045169,4
RTS0045170,6
RTS0045171,2
RTS0045172,3
RTS0045173,1
RTS0045174,4
RTS0045175,4
RTS0045176,6
RTS0045177,7
RTS0045178,4
RTS0045179,6
RTS0045180,7
RTS0045181,2
RTS0045182,2
RTS0045183,2
RTS0045184,1
RTS0045185,2
RTS0045187,5
RTS0045188,3
RTS0045189,3
RTS0045190,2
RTS0045191,1
RTS0045193,3
RTS0045194,2
RTS0045195,6
RTS0045196,4
RTS0045197,1
RTS0045198,1
RTS0045199,1
RTS0045201,4
RTS0045202,2
RTS0045203,2
RTS0045204,2
RTS0045205,2
RTS0045206,1
RTS0045207,3
RTS0045208,4
RTS0045209,4
RTS0045210,2
RTS0045211,3
RTS0045212,1
RTS0045213,4
RTS0045215,3
RTS0045216,3
RTS0045217,1
RTS0045218,6
RTS0045219,7
RTS0045220,5
RTS0045221,4
RTS0045222,3
RTS0045223,3
RTS0045224,4
RTS0045225,2
RTS0045226,20
RTS0045227,22
RTS0045228,33
RTS0045229,21
RTS0045230,20
RTS0045231,7
RTS0045232,7
RTS0045233,3
RTS0045234,6
RTS0045235,4
RTS0045236,4
RTS0045237,7
RTS0045238,4
RTS0045239,5
RTS0045240,10
RTS0045241,10
RTS0045242,6
RTS0045243,3
RTS0045244,6
RTS0045245,5
RTS0045246,2
RTS0045247,5
RTS0045248,2
RTS0045249,3
RTS0045252,2
RTS0045253,4
RTS0045254,2
RTS0045256,3
RTS0045257,5
RTS0045258,3
RTS0045259,3
RTS0045260,5
RTS0045261,2
RTS0045262,1
RTS0045263,4
RTS0045264,8
RTS0045265,3
RTS0045266,2
RTS0045267,5
RTS0045268,10
RTS0045269,8
RTS0045270,8
RTS0045271,3
RTS0045273,3
RTS0045274,3
RTS0045275,4
RTS0045276,1
RTS0045277,1
RTS0045278,5
RTS0045279,2
RTS0045280,3
RTS0045281,2
RTS0045282,5
RTS0045283,4
RTS0045284,3
RTS0045285,1
RTS0045286,4
RTS0045287,1
RTS0045288,7
RTS0045289,2
RTS0045290,1
RTS0045291,3
RTS0045292,1
RTS0045293,4
RTS0045294,4
RTS0045295,2
RTS0045296,3
RTS0045297,1
RTS0045298,2
RTS0045299,3
RTS0045300,2
RTS0045301,10
RTS0045302,9
RTS0045303,22
RTS0045304,13
RTS0045305,15
RTS0045306,3
RTS0045307,3
RTS0045308,2
RTS0045310,5
RTS0045311,2
RTS0045312,1
RTS0045313,4
RTS0045314,2
RTS0045315,3
RTS0045316,4
RTS0045317,3
RTS0045318,4
RTS0045319,3
RTS0045320,1
RTS0045321,2
RTS0045323,8
RTS0045324,1
RTS0045325,1
RTS0045326,1
RTS0045327,3
RTS0045328,2
RTS0045329,2
RTS0045330,3
RTS0045331,1
RTS0045332,4
RTS0045333,1
RTS0045334,2
RTS0045335,1
RTS0045338,4
RTS0045339,2
RTS0045342,2
RTS0045343,1
RTS0045344,1
RTS0045345,4
RTS0045346,1
RTS0045347,2
RTS0045348,1
RTS0045349,4
RTS0045350,1
RTS0045351,4
RTS0045352,3
RTS0045353,1
RTS0045354,1
RTS0045355,2
RTS0045356,5
RTS0045357,5
RTS0045358,2
RTS0045359,3
RTS0045360,1
RTS0045361,5
RTS0045362,3
RTS0045363,5
RTS0045364,2
RTS0045365,6
RTS0045366,4
RTS0045367,1
RTS0045369,1
RTS0045370,1
RTS0045371,2
RTS0045372,2
RTS0045373,4
RTS0045374,3
RTS0045375,4
RTS0045376,6
RTS0045377,2
RTS0045378,13
RTS0045379,10
RTS0045380,6
RTS0045381,1
RTS0045382,4
RTS0045383,1
RTS0045386,3
RTS0045387,1
RTS0045388,2
RTS0045389,2
RTS0045390,1
RTS0045391,3
RTS0045392,2
RTS0045393,1
RTS0045395,1
RTS0045396,1
RTS0045397,1
RTS0045398,4
RTS0045399,2
RTS0045400,4
RTS0045401,2
RTS0045402,5
RTS0045403,6
RTS0045404,3
RTS0045405,7
RTS0045406,3
RTS0045407,2
RTS0045408,6
RTS0045409,2
RTS0045410,4
RTS0045411,5
RTS0045412,7
RTS0045413,8
RTS0045414,9
RTS0045415,6
RTS0045416,4
RTS0045417,3
RTS0045418,1
RTS0045421,294
RTS0045422,199
RTS0045423,249
RTS0045424,326
RTS0045425,273
RTS0045426,5
RTS0045427,1
RTS0045428,2
RTS0045429,2
RTS0045430,2
RTS0045431,4
RTS0045432,4
RTS0045433,2
RTS0045434,6
RTS0045435,3
RTS0045437,6
RTS0045438,2
RTS0045439,6
RTS0045440,1
RTS0045441,29
RTS0045442,14
RTS0045443,24
RTS0045444,9
RTS0045445,10
RTS0045446,2
RTS0045447,4
RTS0045448,3
RTS0045449,3
RTS0045450,2
RTS0045451,5
RTS0045452,5
RTS0045453,3
RTS0045454,7
RTS0045455,6
RTS0045456,4
RTS0045457,7
RTS0045458,3
RTS0045459,1
RTS0045460,5
RTS0045461,1
RTS0045462,3
RTS0045463,1
RTS0045464,7
RTS0045465,4
RTS0045466,3
RTS0045467,3
RTS0045468,2
RTS0045469,2
RTS0045470,7
RTS0045471,7
RTS0045472,3
RTS0045473,14
RTS0045474,12
RTS0045475,9
RTS0045476,13
RTS0045477,16
RTS0045478,9
RTS0045479,17
RTS0045480,10
RTS0045481,4
RTS0045482,4
RTS0045483,7
RTS0045484,3
RTS0045485,4
RTS0045486,4
RTS0045487,3
RTS0045488,5
RTS0045489,6
RTS0045490,6
RTS0045491,23
RTS0045492,26
RTS0045493,24
RTS0045494,10
RTS0045495,14
RTS0045496,2
RTS0045497,10
RTS0045498,11
RTS0045499,5
RTS0045500,6
RTS0045501,17
RTS0045502,20
RTS0045503,12
RTS0045504,9
RTS0045505,15
RTS0045506,205
RTS0045507,219
RTS0045508,203
RTS0045509,216
RTS0045510,197
RTS0045511,3
RTS0045512,2
RTS0045513,6
RTS0045514,4
RTS0045515,2
RTS0045516,5
RTS0045517,1
RTS0045518,7
RTS0045519,7
RTS0045520,3
RTS0045521,6
RTS0045522,2
RTS0045523,3
RTS0045524,2
RTS0045526,5
RTS0045527,6
RTS0045528,5
RTS0045529,5
RTS0045530,4
RTS0045531,10
RTS0045532,5
RTS0045533,6
RTS0045534,6
RTS0045535,4
RTS0045536,13
RTS0045537,11
RTS0045538,9
RTS0045539,10
RTS0045540,4
RTS0045541,8
RTS0045542,10
RTS0045543,6
RTS0045544,2
RTS0045545,5
RTS0045546,35
RTS0045547,36
RTS0045548,15
RTS0045549,14
RTS0045550,6
RTS0045551,5
RTS0045552,2
RTS0045553,4
RTS0045554,3
RTS0045555,5
RTS0045556,2
RTS0045557,3
RTS0045558,4
RTS0045559,2
RTS0045560,3
RTS0045561,5
RTS0045562,6
RTS0045563,4
RTS0045564,3
RTS0045565,1
RTS0045566,3
RTS0045568,3
RTS0045569,5
RTS0045570,2
RTS0045571,3
RTS0045572,2
RTS0045574,2
RTS0045575,3
RTS0045576,7
RTS0045577,2
RTS0045578,4
RTS0045579,3
RTS0045580,3
RTS0045581,4
RTS0045582,2
RTS0045583,4
RTS0045584,7
RTS0045585,2
RTS0045586,3
RTS0045587,2
RTS0045588,5
RTS0045589,5
RTS0045590,4
RTS0045592,54
RTS0045593,56
RTS0045594,63
RTS0045595,72
RTS0045596,3
RTS0045597,9
RTS0045598,4
RTS0045599,5
RTS0045600,5
RTS0045601,9
RTS0045602,2
RTS0045603,2
RTS0045604,2
RTS0045606,2
RTS0045607,4
RTS0045608,4
RTS0045609,3
RTS0045610,6
RTS0045611,3
RTS0045612,1
RTS0045613,1
RTS0045614,4
RTS0045615,4
RTS0045616,1
RTS0045617,3
RTS0045618,2
RTS0045620,4
RTS0045621,7
RTS0045622,3
RTS0045623,2
RTS0045624,5
RTS0045625,7
RTS0045626,1
RTS0045627,6
RTS0045629,6
RTS0045630,3
RTS0045631,1
RTS0045632,2
RTS0045633,1
RTS0045634,2
RTS0045635,3
RTS0045636,2
RTS0045637,1
RTS0045638,4
RTS0045639,3
RTS0045640,1
RTS0045641,4
RTS0045642,2
RTS0045644,2
RTS0045645,3
RTS0045646,1
RTS0045647,2
RTS0045649,3
RTS0045650,2
RTS0045652,3
RTS0045653,3
RTS0045654,5
RTS0045655,1
RTS0045656,2
RTS0045657,4
RTS0045658,3
RTS0045659,7
RTS0045660,5
RTS0045661,29
RTS0045662,12
RTS0045663,13
RTS0045664,8
RTS0045665,20
RTS0045666,1
RTS0045667,1
RTS0045668,2
RTS0045669,1
RTS0045670,2
RTS0045672,3
RTS0045673,2
RTS0045674,3
RTS0045675,4
RTS0045676,8
RTS0045677,7
RTS0045678,14
RTS0045679,7
RTS0045680,12
RTS0045681,1
RTS0045682,4
RTS0045683,3
RTS0045685,4
RTS0045687,3
RTS0045688,2
RTS0045689,3
RTS0045690,3
RTS0045691,1
RTS0045692,2
RTS0045693,4
RTS0045694,3
RTS0045695,2
RTS0045696,6
RTS0045697,2
RTS0045698,2
RTS0045699,2
RTS0045700,3
RTS0045701,2
RTS0045702,3
RTS0045703,5
RTS0045704,2
RTS0045705,1
RTS0045706,4
RTS0045707,5
RTS0045708,4
RTS0045709,2
RTS0045710,4
RTS0045711,3
RTS0045712,3
RTS0045714,2
RTS0045715,1
RTS0045716,12
RTS0045717,5
RTS0045718,7
RTS0045719,6
RTS0045720,1
RTS0045721,10
RTS0045722,13
RTS0045723,10
RTS0045724,9
RTS0045725,11
RTS0045726,6
RTS0045727,6
RTS0045728,5
RTS0045729,2
RTS0045730,4
RTS0045731,17
RTS0045732,35
RTS0045733,14
RTS0045734,21
RTS0045735,18
RTS0045736,34
RTS0045737,54
RTS0045738,54
RTS0045739,49
RTS0045740,46
RTS0045741,10
RTS0045742,10
RTS0045743,14
RTS0045744,11
RTS0045745,21
RTS0045746,24
RTS0045747,23
RTS0045748,24
RTS0045749,20
RTS0045750,9
RTS0045751,5
RTS0045752,3
RTS0045753,9
RTS0045754,8
RTS0045755,11
RTS0045756,10
RTS0045757,8
RTS0045758,9
RTS0045759,8
RTS0045760,10
RTS0045761,3
RTS0045762,5
RTS0045763,5
RTS0045764,4
RTS0045765,2
RTS0045766,4
RTS0045767,3
RTS0045768,6
RTS0045769,7
RTS0045770,10
RTS0045771,1
RTS0045772,3
RTS0045773,4
RTS0045774,2
RTS0045775,5
RTS0045777,1
RTS0045778,1
RTS0045779,4
RTS0045780,1
RTS0045781,2
RTS0045782,4
RTS0045783,6
RTS0045784,4
RTS0045785,10
RTS0045786,10
RTS0045787,7
RTS0045788,8
RTS0045789,2
RTS0045790,5
RTS0045791,1
RTS0045792,3
RTS0045793,3
RTS0045794,3
RTS0045795,4
RTS0045798,2
RTS0045799,1
RTS0045800,2
RTS0045801,1
RTS0045802,3
RTS0045804,3
RTS0045805,1
RTS0045806,10
RTS0045807,2
RTS0045808,2
RTS0045809,5
RTS0045810,2
RTS0045811,5
RTS0045812,6
RTS0045813,8
RTS0045814,7
RTS0045815,2
RTS0045816,5
RTS0045817,5
RTS0045818,4
RTS0045819,2
RTS0045820,2
RTS0045821,13
RTS0045822,4
RTS0045823,6
RTS0045824,6
RTS0045825,6
RTS0045826,8
RTS0045827,7
RTS0045828,2
RTS0045829,7
RTS0045830,5
RTS0045831,3
RTS0045832,2
RTS0045833,3
RTS0045834,3
RTS0045835,1
RTS0045836,20
RTS0045837,17
RTS0045838,15
RTS0045840,6
RTS0045841,10
RTS0045842,8
RTS0045843,5
RTS0045844,8
RTS0045845,7
RTS0045846,52
RTS0045848,9
RTS0045849,47
RTS0045851,4
RTS0045852,3
RTS0045853,6
RTS0045854,5
RTS0045855,1
RTS0045856,3
RTS0045857,3
RTS0045858,5
RTS0045859,3
RTS0045860,3
RTS0045861,4
RTS0045862,10
RTS0045863,15
RTS0045864,24
RTS0045865,16
RTS0045866,21
RTS0045867,4
RTS0045868,2
RTS0045869,2
RTS0045870,2
RTS0045871,1
RTS0045872,2
RTS0045873,4
RTS0045874,3
RTS0045875,3
RTS0045877,1
RTS0045878,2
RTS0045879,5
RTS0045880,2
RTS0045881,1
RTS0045882,7
RTS0045884,2
RTS0045886,10
RTS0045887,13
RTS0045888,5
RTS0045890,1
RTS0045891,1
RTS0045892,3
RTS0045893,5
RTS0045894,2
RTS0045895,5
RTS0045896,7
RTS0045897,4
RTS0045898,3
RTS0045899,3
RTS0045900,8
RTS0045901,1
RTS0045902,3
RTS0045903,3
RTS0045904,2
RTS0045905,4
RTS0045906,3
RTS0045907,3
RTS0045908,3
RTS0045909,3
RTS0045910,4
RTS0045913,2
RTS0045915,3
RTS0045916,4
RTS0045917,4
RTS0045918,2
RTS0045919,3
RTS0045920,2
RTS0045921,3
RTS0045922,2
RTS0045924,2
RTS0045926,5
RTS0045927,1
RTS0045928,2
RTS0045929,2
RTS0045930,5
RTS0045931,5
RTS0045932,3
RTS0045935,4
RTS0045939,2
RTS0045941,1
RTS0045942,3
RTS0045943,3
RTS0045944,1
RTS0045945,2
RTS0045946,4
RTS0045947,2
RTS0045948,1
RTS0045949,3
RTS0045950,8
RTS0045951,6
RTS0045952,7
RTS0045953,7
RTS0045954,10
RTS0045955,2
RTS0045956,2
RTS0045957,2
RTS0045958,1
RTS0045959,2
RTS0045961,2
RTS0045962,1
RTS0045963,1
RTS0045964,2
RTS0045965,2
RTS0045966,2
RTS0045967,1
RTS0045969,3
RTS0045970,3
RTS0045971,3
RTS0045972,3
RTS0045973,2
RTS0045974,1
RTS0045975,3
RTS0045976,4
RTS0045977,2
RTS0045978,4
RTS0045979,2
RTS0045980,6
RTS0045981,3
RTS0045982,3
RTS0045983,8
RTS0045984,3
RTS0045985,4
RTS0045986,1
RTS0045987,1
RTS0045988,2
RTS0045989,1
RTS0045990,4
RTS0045991,5
RTS0045992,2
RTS0045993,4
RTS0045994,2
RTS0045995,1
RTS0045996,1
RTS0045997,2
RTS0045999,3
RTS0046001,3
RTS0046002,5
RTS0046004,4
RTS0046005,5
RTS0046006,3
RTS0046007,4
RTS0046008,2
RTS0046009,4
RTS0046010,2
RTS0046011,1
RTS0046012,2
RTS0046013,3
RTS0046015,1
RTS0046017,2
RTS0046018,2
RTS0046019,1
RTS0046020,6
RTS0046021,3
RTS0046022,4
RTS0046023,1
RTS0046024,1
RTS0046025,1
RTS0046026,3
RTS0046027,6
RTS0046028,3
RTS0046029,4
RTS0046030,2
RTS0046031,4
RTS0046032,1
RTS0046033,1
RTS0046034,4
RTS0046035,2
RTS0046036,3
RTS0046037,1
RTS0046038,3
RTS0046039,1
RTS0046040,2
RTS0046041,1
RTS0046042,2
RTS0046044,1
RTS0046045,3
RTS0046047,1
RTS0046048,7
RTS0046049,4
RTS0046050,3
RTS0046051,9
RTS0046052,5
RTS0046053,3
RTS0046054,6
RTS0046055,9
RTS0046056,2
RTS0046057,2
RTS0046058,3
RTS0046059,7
RTS0046060,2
RTS0046061,4
RTS0046062,7
RTS0046063,1
RTS0046064,4
RTS0046065,9
RTS0046066,3
RTS0046067,8
RTS0046068,3
RTS0046069,2
RTS0046070,6
RTS0046071,3
RTS0046072,2
RTS0046073,2
RTS0046074,1
RTS0046075,1
RTS0046076,3
RTS0046077,1
RTS0046078,4
RTS0046081,2
RTS0046082,2
RTS0046084,2
RTS0046085,3
RTS0046086,12
RTS0046087,7
RTS0046088,2
RTS0046089,2
RTS0046090,5
RTS0046091,2
RTS0046092,10
RTS0046093,4
RTS0046094,2
RTS0046095,1
RTS0046096,3
RTS0046097,2
RTS0046098,2
RTS0046099,2
RTS0046100,1
RTS0046101,1
RTS0046102,4
RTS0046103,1
RTS0046104,2
RTS0046106,2
RTS0046108,1
RTS0046109,2
RTS0046110,1
RTS0046111,1
RTS0046112,4
RTS0046113,3
RTS0046114,5
RTS0046115,7
RTS0046116,4
RTS0046117,8
RTS0046119,3
RTS0046121,4
RTS0046122,4
RTS0046123,1
RTS0046124,1
RTS0046125,3
RTS0046127,1
RTS0046128,2
RTS0046129,1
RTS0046130,2
RTS0046131,2
RTS0046132,10
RTS0046133,15
RTS0046134,5
RTS0046135,2
RTS0046136,13
RTS0046137,29
RTS0046138,4
RTS0046140,7
RTS0046141,3
RTS0046142,7
RTS0046143,10
RTS0046144,8
RTS0046145,1
RTS0046146,2
RTS0046147,3
RTS0046148,3
RTS0046150,1
RTS0046153,2
RTS0046155,2
RTS0046156,1
RTS0046157,2
RTS0046159,1
RTS0046160,2
RTS0046161,1
RTS0046162,3
RTS0046163,4
RTS0046164,9
RTS0046165,8
RTS0046166,5
RTS0046167,3
RTS0046168,2
RTS0046170,5
RTS0046171,1
RTS0046174,3
RTS0046175,1
RTS0046177,1
RTS0046178,1
RTS0046179,4
RTS0046180,1
RTS0046181,1
RTS0046182,1
RTS0046184,1
RTS0046185,4
RTS0046186,1
RTS0046187,5
RTS0046188,2
RTS0046191,4
RTS0046193,2
RTS0046196,8
RTS0046197,1
RTS0046198,2
RTS0046199,2
RTS0046200,3
RTS0046201,2
RTS0046202,1
RTS0046203,2
RTS0046204,3
RTS0046205,1
RTS0046206,3
RTS0046207,1
RTS0046208,2
RTS0046210,3
RTS0046211,1
RTS0046212,5
RTS0046213,5
RTS0046214,3
RTS0046215,1
RTS0046216,2
RTS0046217,1
RTS0046218,1
RTS0046219,1
RTS0046220,2
RTS0046221,2
RTS0046222,6
RTS0046223,2
RTS0046224,1
RTS0046225,1
RTS0046226,3
RTS0046227,4
RTS0046228,4
RTS0046229,11
RTS0046230,1
RTS0046231,1
RTS0046233,2
RTS0046234,3
RTS0046235,1
RTS0046236,2
RTS0046237,3
RTS0046238,3
RTS0046239,1
RTS0046240,1
RTS0046241,3
RTS0046242,2
RTS0046243,3
RTS0046244,1
RTS0046247,3
RTS0046249,3
RTS0046250,2
RTS0046251,2
RTS0046252,12
RTS0046253,12
RTS0046254,4
RTS0046255,2
RTS0046256,1
RTS0046257,3
RTS0046258,2
RTS0046259,1
RTS0046261,2
RTS0046262,3
RTS0046263,2
RTS0046264,4
RTS0046265,3
RTS0046266,2
RTS0046267,2
RTS0046268,3
RTS0046269,4
RTS0046270,1
RTS0046271,1
RTS0046272,1
RTS0046273,3
RTS0046275,4
RTS0046276,2
RTS0046277,2
RTS0046278,2
RTS0046279,5
RTS0046280,4
RTS0046281,2
RTS0046284,3
RTS0046285,1
RTS0046286,3
RTS0046287,6
RTS0046288,2
RTS0046289,3
RTS0046290,2
RTS0046291,4
RTS0046292,3
RTS0046293,7
RTS0046294,4
RTS0046295,20
RTS0046296,6
RTS0046297,4
RTS0046298,2
RTS0046299,1
RTS0046300,2
RTS0046301,4
RTS0046302,1
RTS0046304,2
RTS0046305,3
RTS0046308,4
RTS0046309,2
RTS0046310,2
RTS0046311,2
RTS0046312,3
RTS0046314,5
RTS0046315,1
RTS0046316,3
RTS0046317,3
RTS0046318,2
RTS0046321,3
RTS0046323,2
RTS0046324,2
RTS0046325,1
RTS0046326,1
RTS0046327,1
RTS0046328,2
RTS0046329,5
RTS0046330,5
RTS0046331,7
RTS0046332,2
RTS0046333,5
RTS0046334,2
RTS0046335,7
RTS0046336,6
RTS0046342,2
RTS0046343,1
RTS0046344,1
RTS0046345,2
RTS0046347,16
RTS0046348,17
RTS0046349,19
RTS0046350,6
RTS0046351,1
RTS0046352,7
RTS0046353,2
RTS0046354,6
RTS0046357,1
RTS0046359,2
RTS0046360,3
RTS0046362,5
RTS0046363,2
RTS0046364,2
RTS0046365,1
RTS0046367,1
RTS0046368,2
RTS0046369,2
RTS0046370,2
RTS0046371,3
RTS0046372,4
RTS0046373,4
RTS0046374,2
RTS0046375,2
RTS0046376,1
RTS0046377,2
RTS0046378,2
RTS0046379,2
RTS0046380,2
RTS0046381,4
RTS0046382,1
RTS0046383,4
RTS0046384,2
RTS0046385,2
RTS0046386,2
RTS0046387,4
RTS0046388,4
RTS0046389,3
RTS0046390,4
RTS0046391,4
RTS0046392,2
RTS0046393,1
RTS0046394,1
RTS0046395,5
RTS0046396,1
RTS0046398,3
RTS0046399,1
RTS0046400,1
RTS0046401,4
RTS0046403,2
RTS0046404,2
RTS0046405,3
RTS0046406,5
RTS0046407,3
RTS0046408,2
RTS0046409,4
RTS0046410,4
RTS0046411,2
RTS0046412,4
RTS0046413,16
RTS0046414,105
RTS0046415,29
RTS0046417,1
RTS0046418,3
RTS0046420,3
RTS0046421,2
RTS0046422,8
RTS0046423,2
RTS0046424,1
RTS0046425,3
RTS0046426,2
RTS0046427,3
RTS0046428,1
RTS0046429,1
RTS0046430,2
RTS0046431,3
RTS0046432,2
RTS0046433,3
RTS0046434,4
RTS0046435,6
RTS0046439,9
RTS0046440,13
RTS0046441,8
RTS0046442,9
RTS0046443,7
RTS0046444,1
RTS0046448,2
RTS0046449,5
RTS0046450,8
RTS0046451,2
RTS0046452,5
RTS0046453,6
RTS0046454,14
RTS0046455,12
RTS0046456,5
RTS0046457,8
RTS0046458,4
RTS0046459,11
RTS0046460,8
RTS0046461,2
RTS0046462,4
RTS0046463,2
RTS0046464,2
RTS0046466,3
RTS0046469,1
RTS0046470,3
RTS0046471,2
RTS0046472,5
RTS0046473,3
RTS0046474,2
RTS0046475,2
RTS0046476,2
RTS0046477,1
RTS0046478,2
RTS0046479,2
RTS0046480,1
RTS0046481,2
RTS0046482,1
RTS0046483,2
RTS0046485,3
RTS0046486,2
RTS0046487,4
RTS0046488,1
RTS0046489,2
RTS0046490,3
RTS0046492,2
RTS0046493,1
RTS0046495,6
RTS0046496,5
RTS0046497,7
RTS0046498,4
RTS0046499,15
RTS0046500,16
RTS0046501,4
RTS0046502,4
RTS0046503,8
RTS0046504,4
RTS0046505,4
RTS0046506,3
RTS0046507,3
RTS0046508,6
RTS0046509,1
RTS0046510,2
RTS0046511,1
RTS0046512,2
RTS0046513,5
RTS0046514,4
RTS0046515,2
RTS0046516,6
RTS0046517,10
RTS0046518,2
RTS0046519,2
RTS0046520,1
RTS0046521,5
RTS0046524,4
RTS0046525,3
RTS0046526,8
RTS0046527,6
RTS0046528,4
RTS0046529,9
RTS0046530,1
RTS0046531,2
RTS0046532,2
RTS0046533,5
RTS0046534,2
RTS0046535,3
RTS0046536,3
RTS0046537,1
RTS0046538,2
RTS0046539,5
RTS0046540,4
RTS0046541,5
RTS0046542,5
RTS0046543,1
RTS0046544,3
RTS0046545,18
RTS0046546,1
RTS0046549,11
RTS0046550,1
RTS0046551,8
RTS0046552,5
RTS0046553,6
RTS0046554,2
RTS0046555,2
RTS0046556,6
RTS0046557,8
RTS0046558,2
RTS0046559,1
RTS0046561,2
RTS0046562,3
RTS0046563,2
RTS0046564,7
RTS0046565,1
RTS0046566,3
RTS0046567,1
RTS0046568,4
RTS0046569,2
RTS0046570,2
RTS0046571,3
RTS0046572,4
RTS0046573,1
RTS0046574,2
RTS0046575,3
RTS0046577,1
RTS0046578,3
RTS0046580,5
RTS0046581,4
RTS0046582,3
RTS0046584,1
RTS0046585,2
RTS0046586,2
RTS0046587,4
RTS0046589,1
RTS0046590,3
RTS0046591,3
RTS0046592,3
RTS0046593,2
RTS0046594,6
RTS0046595,4
RTS0046597,3
RTS0046598,3
RTS0046599,2
RTS0046600,4
RTS0046601,13
RTS0046602,6
RTS0046603,5
RTS0046604,1
RTS0046605,2
RTS0046606,2
RTS0046607,3
RTS0046608,3
RTS0046609,4
RTS0046610,3
RTS0046611,1
RTS0046612,2
RTS0046613,4
RTS0046614,6
RTS0046615,2
RTS0046616,1
RTS0046617,2
RTS0046618,3
RTS0046619,1
RTS0046621,6
RTS0046622,7
RTS0046623,5
RTS0046624,3
RTS0046625,2
RTS0046626,2
RTS0046627,4
RTS0046628,5
RTS0046629,1
RTS0046630,4
RTS0046631,2
RTS0046632,8
RTS0046633,2
RTS0046634,3
RTS0046635,3
RTS0046636,2
RTS0046637,4
RTS0046638,2
RTS0046639,4
RTS0046640,4
RTS0046642,4
RTS0046643,2
RTS0046644,3
RTS0046645,4
RTS0046646,1
RTS0046647,2
RTS0046649,2
RTS0046650,4
RTS0046651,7
RTS0046652,5
RTS0046653,5
RTS0046654,6
RTS0046655,10
RTS0046656,2
RTS0046657,5
RTS0046658,1
RTS0046660,1
RTS0046661,2
RTS0046664,1
RTS0046665,1
RTS0046667,1
RTS0046668,6
RTS0046669,1
RTS0046670,1
RTS0046671,2
RTS0046672,1
RTS0046673,5
RTS0046675,1
RTS0046676,2
RTS0046677,2
RTS0046679,2
RTS0046680,1
RTS0046681,1
RTS0046682,2
RTS0046683,1
RTS0046684,1
RTS0046685,5
RTS0046686,1
RTS0046687,3
RTS0046688,3
RTS0046689,1
RTS0046690,1
RTS0046691,1
RTS0046692,4
RTS0046693,1
RTS0046695,2
RTS0046696,2
RTS0046697,4
RTS0046698,3
RTS0046699,10
RTS0046700,12
RTS0046701,18
RTS0046702,6
RTS0046703,39
RTS0046704,69
RTS0046705,39
RTS0046706,46
RTS0046707,75
RTS0046708,61
RTS0046709,1
RTS0046710,2
RTS0046711,2
RTS0046712,3
RTS0046713,7
RTS0046714,9
RTS0046715,1
RTS0046716,12
RTS0046717,12
RTS0046718,2
RTS0046719,1
RTS0046721,1
RTS0046722,1
RTS0046723,3
RTS0046724,3
RTS0046725,2
RTS0046729,3
RTS0046730,6
RTS0046731,1
RTS0046733,3
RTS0046734,1
RTS0046735,3
RTS0046736,2
RTS0046737,1
RTS0046738,2
RTS0046740,3
RTS0046741,2
RTS0046742,1
RTS0046743,12
RTS0046744,4
RTS0046745,10
RTS0046746,1
RTS0046747,6
RTS0046748,3
RTS0046749,7
RTS0046750,3
RTS0046752,1
RTS0046753,3
RTS0046754,5
RTS0046755,3
RTS0046756,4
RTS0046757,4
RTS0046758,1
RTS0046759,6
RTS0046761,1
RTS0046763,1
RTS0046764,1
RTS0046765,1
RTS0046766,4
RTS0046767,2
RTS0046768,11
RTS0046769,20
RTS0046770,13
RTS0046771,2
RTS0046772,1
RTS0046773,1
RTS0046774,2
RTS0046775,4
RTS0046778,5
RTS0046779,6
RTS0046781,2
RTS0046782,3
RTS0046783,5
RTS0046784,1
RTS0046785,2
RTS0046790,4
RTS0046791,4
RTS0046792,2
RTS0046793,2
RTS0046794,4
RTS0046795,1
RTS0046796,1
RTS0046797,3
RTS0046798,3
RTS0046799,3
RTS0046800,2
RTS0046801,20
RTS0046802,9
RTS0046804,2
RTS0046805,6
RTS0046806,5
RTS0046807,2
RTS0046808,4
RTS0046811,1
RTS0046812,1
RTS0046814,2
RTS0046815,3
RTS0046816,3
RTS0046818,1
RTS0046819,2
RTS0046820,4
RTS0046821,3
RTS0046822,1
RTS0046823,2
RTS0046824,5
RTS0046825,4
RTS0046826,2
RTS0046827,2
RTS0046828,3
RTS0046829,1
RTS0046830,5
RTS0046831,8
RTS0046832,2
RTS0046833,1
RTS0046836,45
RTS0046837,76
RTS0046839,42
RTS0046840,4
RTS0046841,1
RTS0046842,7
RTS0046843,12
RTS0046846,6
RTS0046849,5
RTS0046851,2
RTS0046852,1
RTS0046853,4
RTS0046854,2
RTS0046855,4
RTS0046856,3
RTS0046857,5
RTS0046858,12
RTS0046859,1
RTS0046860,7
RTS0046861,1
RTS0046862,5
RTS0046863,3
RTS0046864,5
RTS0046866,1
RTS0046869,3
RTS0046870,9
RTS0046871,3
RTS0046872,7
RTS0046873,3
RTS0046874,4
RTS0046875,8
RTS0046876,1
RTS0046877,2
RTS0046878,4
RTS0046879,3
RTS0046880,2
RTS0046881,2
RTS0046882,6
RTS0046885,2
RTS0046886,2
RTS0046887,2
RTS0046890,6
RTS0046891,4
RTS0046892,1
RTS0046893,1
RTS0046895,3
RTS0046897,3
RTS0046898,1
RTS0046899,9
RTS0046900,4
RTS0046902,3
RTS0046903,4
RTS0046904,2
RTS0046905,2
RTS0046906,2
RTS0046907,7
RTS0046908,3
RTS0046909,2
RTS0046910,5
RTS0046911,6
RTS0046912,2
RTS0046913,2
RTS0046914,4
RTS0046915,2
RTS0046916,3
RTS0046918,76
RTS0046919,156
RTS0046920,1
RTS0046921,3
RTS0046922,3
RTS0046923,4
RTS0046924,3
RTS0046925,4
RTS0046926,3
RTS0046927,1
RTS0046928,1
RTS0046929,1
RTS0046930,4
RTS0046934,7
RTS0046935,4
RTS0046936,6
RTS0046937,3
RTS0046938,1
RTS0046939,2
RTS0046940,3
RTS0046941,2
RTS0046942,2
RTS0046943,4
RTS0046944,3
RTS0046946,9
RTS0046947,2
RTS0046948,3
RTS0046949,1
RTS0046950,2
RTS0046951,1
RTS0046952,1
RTS0046955,3
RTS0046956,4
RTS0046957,5
RTS0046958,1
RTS0046959,2
RTS0046960,2
RTS0046961,3
RTS0046962,39
RTS0046963,2
RTS0046965,2
RTS0046966,1
RTS0046967,3
RTS0046968,2
RTS0047054,3
RTS0047055,2
RTS0047056,2
RTS0047057,2
RTS0047058,3
RTS0047060,6
RTS0047061,6
RTS0047062,5
RTS0047063,8
RTS0047064,6
RTS0047065,6
RTS0047066,6
RTS0047067,4
RTS0047068,8
RTS0047069,7
RTS0047070,5
RTS0047071,5
RTS0047072,4
RTS0047073,7
RTS0047074,4
RTS0047076,3
RTS0047077,5
RTS0047078,7
RTS0047079,3
RTS0047080,7
RTS0047081,2
RTS0047082,1
RTS0047083,4
RTS0047084,6
RTS0047086,1
RTS0047087,2
RTS0047088,3
RTS0047089,2
RTS0047091,4
RTS0047092,5
RTS0047093,2
RTS0047094,1
RTS0047095,3
RTS0047096,2
RTS0047097,2
RTS0047098,3
RTS0047099,3
RTS0047100,2
RTS0047101,3
RTS0047103,1
RTS0047104,2
RTS0047105,7
RTS0047106,4
RTS0047107,5
RTS0047108,15
RTS0047109,6
RTS0047110,1
RTS0047111,2
RTS0047112,5
RTS0047113,7
RTS0047114,1
RTS0047115,2
RTS0047116,5
RTS0047117,5
RTS0047118,6
RTS0047119,4
RTS0047120,4
RTS0047121,1
RTS0047122,2
RTS0047123,1
RTS0047124,5
RTS0047125,2
RTS0047126,2
RTS0047127,4
RTS0047128,1
RTS0047129,4
RTS0047130,4
RTS0047131,3
RTS0047132,4
RTS0047133,6
RTS0047134,1
RTS0047135,2
RTS0047136,3
RTS0047137,3
RTS0047138,4
RTS0047139,1
RTS0047140,1
RTS0047141,3
RTS0047142,1
RTS0047143,2
RTS0047144,3
RTS0047145,3
RTS0047146,2
RTS0047147,7
RTS0047148,3
RTS0047149,3
RTS0047150,7
RTS0047151,3
RTS0047152,7
RTS0047153,1
RTS0047156,2
RTS0047157,3
RTS0047158,3
RTS0047160,3
RTS0047165,13
RTS0047166,3
RTS0047167,2
RTS0047168,2
RTS0047170,2
RTS0047171,9
RTS0047172,1
RTS0047173,9
RTS0047174,5
RTS0047175,1
RTS0047177,3
RTS0047178,2
RTS0047179,2
RTS0047180,1
RTS0047181,2
RTS0047182,1
RTS0047183,2
RTS0047184,2
RTS0047185,4
RTS0047186,2
RTS0047187,4
RTS0047188,4
RTS0047189,4
RTS0047192,4
RTS0047193,3
RTS0047194,4
RTS0047195,4
RTS0047196,3
RTS0047197,4
RTS0047198,6
RTS0047199,1
RTS0047200,4
RTS0047201,2
RTS0047202,3
RTS0047203,2
RTS0047204,2
RTS0047205,4
RTS0047206,3
RTS0047207,6
RTS0047208,54
RTS0047209,58
RTS0047210,69
RTS0047211,49
RTS0047212,35
RTS0047213,2
RTS0047214,2
RTS0047215,5
RTS0047216,2
RTS0047217,2
RTS0047218,6
RTS0047219,6
RTS0047220,1
RTS0047221,8
RTS0047222,9
RTS0047223,6
RTS0047225,19
RTS0047226,15
RTS0047229,3
RTS0047232,1
RTS0047233,4
RTS0047234,2
RTS0047236,2
RTS0047237,4
RTS0047238,1
RTS0047239,2
RTS0047240,3
RTS0047241,1
RTS0047242,2
RTS0047243,1
RTS0047244,1
RTS0047245,3
RTS0047246,2
RTS0047247,3
RTS0047248,2
RTS0047249,2
RTS0047250,3
RTS0047252,9
RTS0047253,2
RTS0047254,4
RTS0047255,10
RTS0047256,5
RTS0047257,8
RTS0047258,6
RTS0047259,3
RTS0047260,7
RTS0047261,9
RTS0047262,2
RTS0047263,4
RTS0047264,3
RTS0047266,6
RTS0047267,16
RTS0047268,6
RTS0047269,3
RTS0047270,16
RTS0047271,11
RTS0047272,7
RTS0047273,4
RTS0047274,7
RTS0047276,2
RTS0047277,15
RTS0047278,8
RTS0047279,8
RTS0047280,4
RTS0047281,6
RTS0047282,11
RTS0047283,11
RTS0047284,5
RTS0047290,2
RTS0047291,18
RTS0047292,8
RTS0047293,17
RTS0047294,19
RTS0047296,2
RTS0047297,2
RTS0047298,5
RTS0047299,4
RTS0047300,1
RTS0047301,1
RTS0047303,2
RTS0047304,3
RTS0047305,6
RTS0047306,11
RTS0047307,7
RTS0047308,5
RTS0047309,5
RTS0047311,5
RTS0047312,4
RTS0047313,4
RTS0047314,9
RTS0047315,7
RTS0047316,9
RTS0047317,9
RTS0047318,6
RTS0047319,10
RTS0047321,2
RTS0047322,1
RTS0047323,8
RTS0047324,2
RTS0047325,5
RTS0047326,2
RTS0047327,1
RTS0047328,3
RTS0047329,3
RTS0047331,4
RTS0047332,6
RTS0047333,5
RTS0047334,4
RTS0047335,6
RTS0047336,8
RTS0047337,1
RTS0047338,3
RTS0047339,3
RTS0047340,9
RTS0047341,10
RTS0047342,11
RTS0047343,1
RTS0047344,19
RTS0047345,3
RTS0047346,1
RTS0047348,4
RTS0047349,5
RTS0047350,6
RTS0047351,7
RTS0047352,7
RTS0047354,1
RTS0047356,1
RTS0047357,1
RTS0047359,2
RTS0047360,5
RTS0047361,3
RTS0047362,4
RTS0047363,4
RTS0047364,1
RTS0047365,4
RTS0047366,1
RTS0047367,1
RTS0047368,3
RTS0047369,1
RTS0047373,2
RTS0047374,2
RTS0047375,5
RTS0047376,5
RTS0047377,4
RTS0047378,7
RTS0047379,7
RTS0047380,6
RTS0047381,1
RTS0047382,3
RTS0047384,4
RTS0047385,1
RTS0047386,7
RTS0047387,5
RTS0047388,6
RTS0047389,4
RTS0047390,2
RTS0047392,5
RTS0047393,4
RTS0047394,1
RTS0047396,15
RTS0047397,3
RTS0047398,3
RTS0047399,2
RTS0047400,2
RTS0047401,2
RTS0047402,6
RTS0047403,4
RTS0047404,1
RTS0047405,7
RTS0047406,2
RTS0047407,6
RTS0047408,3
RTS0047409,10
RTS0047410,6
RTS0047411,8
RTS0047412,10
RTS0047413,5
RTS0047414,5
RTS0047415,9
RTS0047417,11
RTS0047418,5
RTS0047419,7
RTS0047420,10
RTS0047421,2
RTS0047422,3
RTS0047423,3
RTS0047424,4
RTS0047426,8
RTS0047427,3
RTS0047428,5
RTS0047429,9
RTS0047430,4
RTS0047431,5
RTS0047432,4
RTS0047433,1
RTS0047434,1
RTS0047435,4
RTS0047436,3
RTS0047437,2
RTS0047438,3
RTS0047439,2
RTS0047440,4
RTS0047441,5
RTS0047442,3
RTS0047445,6
RTS0047446,5
RTS0047448,2
RTS0047449,2
RTS0047450,3
RTS0047451,2
RTS0047453,1
RTS0047455,3
RTS0047456,2
RTS0047457,2
RTS0047458,1
RTS0047459,2
RTS0047460,2
RTS0047462,4
RTS0047463,6
RTS0047464,1
RTS0047465,2
RTS0047467,7
RTS0047469,1
RTS0047471,1
RTS0047473,2
RTS0047474,1
RTS0047475,1
RTS0047476,3
RTS0047477,3
RTS0047479,5
RTS0047480,7
RTS0047481,7
RTS0047482,1
RTS0047483,4
RTS0047484,2
RTS0047485,3
RTS0047486,5
RTS0047487,2
RTS0047488,5
RTS0047489,2
RTS0047490,2
RTS0047491,7
RTS0047492,6
RTS0047493,3
RTS0047494,5
RTS0047495,3
RTS0047497,2
RTS0047498,3
RTS0047499,4
RTS0047500,5
RTS0047501,4
RTS0047502,1
RTS0047503,5
RTS0047504,5
RTS0047505,6
RTS0047506,3
RTS0047507,3
RTS0047508,2
RTS0047509,1
RTS0047510,2
RTS0047512,2
RTS0047513,2
RTS0047514,3
RTS0047515,6
RTS0047516,8
RTS0047517,9
RTS0047518,5
RTS0047520,4
RTS0047521,3
RTS0047522,5
RTS0047523,2
RTS0047524,4
RTS0047526,8
RTS0047528,5
RTS0047529,1
RTS0047530,2
RTS0047531,1
RTS0047532,3
RTS0047533,3
RTS0047534,2
RTS0047535,3
RTS0047536,2
RTS0047537,5
RTS0047538,13
RTS0047540,9
RTS0047541,15
RTS0047543,2
RTS0047544,2
RTS0047545,4
RTS0047546,2
RTS0047547,2
RTS0047548,10
RTS0047549,4
RTS0047550,1
RTS0047551,3
RTS0047552,3
RTS0047553,2
RTS0047558,2
RTS0047559,1
RTS0047560,1
RTS0047561,1
RTS0047562,3
RTS0047563,5
RTS0047564,3
RTS0047565,4
RTS0047566,3
RTS0047567,2
RTS0047568,2
RTS0047569,2
RTS0047570,5
RTS0047571,2
RTS0047572,1
RTS0047574,5
RTS0047575,3
RTS0047576,1
RTS0047577,4
RTS0047578,3
RTS0047579,1
RTS0047580,2
RTS0047581,2
RTS0047583,1
RTS0047584,2
RTS0047585,1
RTS0047586,1
RTS0047587,2
RTS0047588,3
RTS0047590,1
RTS0047591,1
RTS0047592,3
RTS0047593,4
RTS0047594,4
RTS0047596,3
RTS0047597,2
RTS0047598,2
RTS0047601,16
RTS0047602,6
RTS0047603,1
RTS0047604,2
RTS0047606,1
RTS0047613,2
RTS0047614,6
RTS0047615,3
RTS0047616,6
RTS0047617,7
RTS0047619,3
RTS0047620,2
RTS0047622,3
RTS0047625,2
RTS0047626,1
RTS0047627,2
RTS0047628,2
RTS0047629,1
RTS0047630,1
RTS0047631,3
RTS0047632,1
RTS0047633,1
RTS0047634,1
RTS0047635,3
RTS0047636,1
RTS0047637,2
RTS0047640,1
RTS0047642,2
RTS0047645,2
RTS0047646,2
RTS0047647,1
RTS0047648,4
RTS0047649,2
RTS0047650,2
RTS0047651,2
RTS0047652,1
RTS0047654,1
RTS0047656,3
RTS0047657,1
RTS0047658,2
RTS0047661,1
RTS0047662,2
RTS0047663,1
RTS0047664,1
RTS0047665,1
RTS0047667,2
RTS0047668,1
RTS0047669,1
RTS0047670,1
RTS0047672,2
RTS0047673,1
RTS0047675,1
RTS0047676,3
RTS0047677,1
RTS0047678,1
RTS0047679,1
RTS0047680,4
RTS0047681,1
RTS0047682,2
RTS0047684,1
RTS0047685,1
RTS0047686,3
RTS0047687,1
RTS0047689,2
RTS0047691,2
RTS0047692,1
RTS0047693,3
RTS0047694,4
RTS0047696,3
RTS0047697,3
RTS0047698,1
RTS0047699,1
RTS0047700,4
RTS0047702,3
RTS0047703,6
RTS0047704,2
RTS0047705,3
RTS0047706,4
RTS0047707,4
RTS0047708,10
RTS0047709,30
RTS0047710,3
RTS0047711,5
RTS0047712,3
RTS0047713,2
RTS0047714,4
RTS0047715,1
RTS0047716,4
RTS0047717,2
RTS0047718,4
RTS0047720,4
RTS0047721,9
RTS0047722,5
RTS0047723,4
RTS0047724,9
RTS0047725,8
RTS0047726,22
RTS0047727,9
RTS0047728,12
RTS0047730,4
RTS0047732,2
RTS0047733,3
RTS0047734,5
RTS0047735,1
RTS0047736,6
RTS0047737,1
RTS0047738,1
RTS0047739,4
RTS0047740,5
RTS0047741,7
RTS0047742,4
RTS0047743,3
RTS0047744,6
RTS0047745,6
RTS0047746,5
RTS0047747,8
RTS0047748,5
RTS0047749,3
RTS0047752,2
RTS0047753,2
RTS0047754,3
RTS0047755,4
RTS0047756,2
RTS0047757,4
RTS0047758,3
RTS0047759,2
RTS0047760,1
RTS0047761,2
RTS0047762,1
RTS0047763,1
RTS0047764,2
RTS0047765,1
RTS0047766,6
RTS0047767,5
RTS0047768,6
RTS0047769,9
RTS0047770,11
RTS0047771,8
RTS0047772,14
RTS0047773,8
RTS0047774,6
RTS0047776,2
RTS0047777,4
RTS0047778,3
RTS0047779,9
RTS0047780,6
RTS0047781,7
RTS0047782,10
RTS0047783,2
RTS0047784,3
RTS0047785,5
RTS0047786,5
RTS0047787,5
RTS0047788,1
RTS0047789,3
RTS0047790,2
RTS0047791,6
RTS0047792,1
RTS0047793,12
RTS0047794,1
RTS0047795,1
RTS0047796,9
RTS0047797,2
RTS0047798,2
RTS0047799,4
RTS0047800,2
RTS0047801,4
RTS0047802,3
RTS0047804,1
RTS0047805,3
RTS0047806,2
RTS0047807,7
RTS0047808,25
RTS0047809,4
RTS0047810,5
RTS0047812,3
RTS0047813,6
RTS0047814,3
RTS0047816,1
RTS0047817,3
RTS0047818,2
RTS0047819,1
RTS0047820,3
RTS0047821,10
RTS0047822,1
RTS0047823,1
RTS0047824,3
RTS0047825,3
RTS0047826,3
RTS0047828,1
RTS0047829,2
RTS0047830,3
RTS0047831,3
RTS0047832,1
RTS0047833,3
RTS0047834,2
RTS0047835,6
RTS0047836,5
RTS0047837,6
RTS0047839,2
RTS0047840,4
RTS0047841,4
RTS0047842,4
RTS0047844,2
RTS0047845,1
RTS0047846,3
RTS0047847,3
RTS0047848,2
RTS0047849,2
RTS0047851,1
RTS0047852,4
RTS0047853,1
RTS0047854,7
RTS0047855,2
RTS0047856,2
RTS0047857,3
RTS0047858,2
RTS0047859,2
RTS0047860,1
RTS0047861,3
RTS0047862,4
RTS0047863,1
RTS0047864,2
RTS0047865,1
RTS0047866,3
RTS0047867,4
RTS0047868,4
RTS0047869,3
RTS0047870,2
RTS0047871,2
RTS0047872,4
RTS0047873,3
RTS0047874,1
RTS0047875,2
RTS0047876,1
RTS0047877,1
RTS0047878,2
RTS0047879,4
RTS0047880,5
RTS0047881,3
RTS0047882,6
RTS0047883,4
RTS0047884,5
RTS0047885,2
RTS0047886,1
RTS0047890,28
RTS0047891,32
RTS0047892,14
RTS0047893,1
RTS0047894,2
RTS0047895,5
RTS0047896,3
RTS0047897,4
RTS0047898,2
RTS0047899,2
RTS0047900,3
RTS0047901,1
RTS0047902,10
RTS0047903,5
RTS0047904,2
RTS0047905,11
RTS0047906,2
RTS0047907,33
RTS0047908,18
RTS0047909,22
RTS0047910,1
RTS0047912,1
RTS0047913,2
RTS0047914,5
RTS0047915,3
RTS0047916,4
RTS0047917,1
RTS0047919,3
RTS0047920,14
RTS0047921,28
RTS0047924,3
RTS0047925,3
RTS0047927,3
RTS0047928,3
RTS0047929,2
RTS0047930,2
RTS0047931,2
RTS0047933,1
RTS0047934,3
RTS0047935,3
RTS0047936,1
RTS0047937,3
RTS0047938,2
RTS0047939,7
RTS0047940,20
RTS0047941,2
RTS0047942,2
RTS0047943,3
RTS0047944,5
RTS0047945,2
RTS0047946,4
RTS0047947,1
RTS0047948,1
RTS0047949,2
RTS0047950,1
RTS0047951,1
RTS0047952,5
RTS0047953,3
RTS0047954,3
RTS0047956,3
RTS0047958,1
RTS0047959,3
RTS0047960,2
RTS0047961,2
RTS0047963,3
RTS0047964,1
RTS0047966,5
RTS0047967,2
RTS0047968,4
RTS0047969,2
RTS0047970,2
RTS0047972,1
RTS0047973,2
RTS0047974,5
RTS0047975,2
RTS0047976,13
RTS0047977,1
RTS0047978,3
RTS0047979,2
RTS0047981,3
RTS0047982,1
RTS0047985,25
RTS0047987,1
RTS0047988,8
RTS0047990,2
RTS0047991,10
RTS0047992,3
RTS0047993,2
RTS0047994,2
RTS0047995,1
RTS0047996,1
RTS0047997,1
RTS0047998,3
RTS0047999,5
RTS0048001,3
RTS0048003,5
RTS0048005,1
RTS0048006,2
RTS0048008,2
RTS0048009,4
RTS0048012,2
RTS0048013,1
RTS0048014,1
RTS0048015,3
RTS0048016,3
RTS0048017,3
RTS0048018,2
RTS0048020,2
RTS0048021,3
RTS0048022,2
RTS0048023,5
RTS0048024,2
RTS0048026,2
RTS0048027,7
RTS0048028,5
RTS0048029,1
RTS0048030,3
RTS0048031,2
RTS0048032,7
RTS0048035,3
RTS0048036,1
RTS0048037,6
RTS0048038,5
RTS0048040,2
RTS0048042,4
RTS0048043,12
RTS0048044,4
RTS0048045,3
RTS0048046,3
RTS0048047,2
RTS0048048,4
RTS0048049,3
RTS0048051,24
RTS0048052,4
RTS0048053,4
RTS0048054,1
RTS0048055,6
RTS0048056,1
RTS0048057,4
RTS0048058,4
RTS0048059,1
RTS0048060,1
RTS0048061,4
RTS0048062,2
RTS0048063,4
RTS0048064,6
RTS0048065,2
RTS0048066,8
RTS0048067,1
RTS0048068,1
RTS0048069,3
RTS0048070,3
RTS0048071,4
RTS0048072,3
RTS0048073,1
RTS0048074,2
RTS0048076,1
RTS0048077,5
RTS0048078,5
RTS0048079,5
RTS0048080,2
RTS0048081,5
RTS0048082,3
RTS0048085,4
RTS0048086,3
RTS0048087,1
RTS0048088,4
RTS0048089,6
RTS0048090,1
RTS0048091,5
RTS0048093,1
RTS0048096,1
RTS0048097,2
RTS0048098,111
RTS0048099,202
RTS0048100,187
RTS0048101,232
RTS0048102,171
RTS0048104,3
RTS0048105,2
RTS0048107,2
RTS0048108,4
RTS0048109,1
RTS0048110,1
RTS0048111,1
RTS0048113,1
RTS0048114,2
RTS0048115,1
RTS0048116,4
RTS0048117,6
RTS0048118,6
RTS0048120,3
RTS0048126,1
RTS0048127,1
RTS0048129,4
RTS0048130,1
RTS0048131,8
RTS0048132,8
RTS0048133,3
RTS0048134,13
RTS0048135,13
RTS0048136,3
RTS0048138,4
RTS0048139,16
RTS0048140,4
RTS0048141,1
RTS0048142,3
RTS0048144,2
RTS0048145,3
RTS0048146,2
RTS0048147,1
RTS0048149,3
RTS0048150,3
RTS0048151,2
RTS0048152,2
RTS0048153,4
RTS0048154,3
RTS0048155,2
RTS0048156,8
RTS0048158,5
RTS0048159,1
RTS0048160,163
RTS0048161,178
RTS0048162,4
RTS0048163,4
RTS0048164,41
RTS0048165,8
RTS0048166,6
RTS0048167,7
RTS0048168,1
RTS0048169,5
RTS0048170,2
RTS0048171,1
RTS0048172,1
RTS0048173,1
RTS0048176,1
RTS0048177,1
RTS0048178,4
RTS0048180,3
RTS0048181,4
RTS0048183,3
RTS0048184,2
RTS0048185,5
RTS0048186,1
RTS0048188,1
RTS0048189,2
RTS0048190,5
RTS0048191,2
RTS0048192,4
RTS0048193,6
RTS0048194,3
RTS0048195,4
RTS0048196,2
RTS0048197,4
RTS0048198,1
RTS0048200,6
RTS0048201,3
RTS0048202,3
RTS0048203,2
RTS0048204,2
RTS0048207,2
RTS0048208,4
RTS0048209,6
RTS0048210,6
RTS0048211,1
RTS0048212,1
RTS0048213,3
RTS0048214,3
RTS0048215,3
RTS0048216,3
RTS0048217,4
RTS0048218,1
RTS0048219,4
RTS0048220,4
RTS0048221,2
RTS0048222,1
RTS0048223,5
RTS0048224,1
RTS0048225,2
RTS0048226,2
RTS0048227,7
RTS0048228,4
RTS0048229,3
RTS0048230,2
RTS0048231,2
RTS0048232,2
RTS0048233,2
RTS0048234,3
RTS0048235,4
RTS0048236,2
RTS0048237,3
RTS0048238,4
RTS0048239,5
RTS0048240,1
RTS0048241,8
RTS0048242,8
RTS0048243,8
RTS0048244,5
RTS0048245,2
RTS0048246,8
RTS0049343,1
RTS0049344,10
RTS0049345,3
RTS0049346,1
RTS0049348,4
RTS0049349,6
RTS0049351,5
RTS0049352,2
RTS0049354,2
RTS0049355,4
RTS0049356,4
RTS0049357,3
RTS0049358,2
RTS0049359,2
RTS0049360,2
RTS0049361,1
RTS0049362,3
RTS0049363,1
RTS0049364,1
RTS0049365,4
RTS0049366,10
RTS0049367,8
RTS0049368,3
RTS0049369,1
RTS0049370,1
RTS0049371,10
RTS0049372,6
RTS0049373,15
RTS0049374,16
RTS0049375,5
RTS0049376,9
RTS0049377,12
RTS0049378,11
RTS0049379,5
RTS0049380,9
RTS0049381,10
RTS0049382,1
RTS0049383,2
RTS0049385,1
RTS0049386,3
RTS0049388,2
RTS0049389,3
RTS0049390,53
RTS0049391,54
RTS0049392,93
RTS0049393,61
RTS0049394,51
RTS0049395,38
RTS0049396,9
RTS0049397,7
RTS0049398,7
RTS0049399,12
RTS0049400,6
RTS0049401,3
RTS0049402,1
RTS0049403,4
RTS0049404,2
RTS0049405,2
RTS0049406,4
RTS0049407,2
RTS0049408,7
RTS0049409,3
RTS0049410,2
RTS0049411,3
RTS0049412,2
RTS0049413,1
RTS0049414,2
RTS0049415,3
RTS0049416,2
RTS0049418,2
RTS0049419,2
RTS0049420,2
RTS0049421,2
RTS0049422,1
RTS0049423,1
RTS0049424,6
RTS0049425,2
RTS0049426,5
RTS0049427,5
RTS0049428,3
RTS0049429,4
RTS0049430,6
RTS0049431,4
RTS0049432,2
RTS0049433,2
RTS0049434,3
RTS0049435,1
RTS0049436,3
RTS0049437,6
RTS0049438,4
RTS0049439,8
RTS0049440,4
RTS0049441,5
RTS0049442,6
RTS0049443,6
RTS0049444,2
RTS0049445,2
RTS0049446,4
RTS0049447,3
RTS0049448,3
RTS0049449,3
RTS0049450,3
RTS0049451,2
RTS0049452,4
RTS0049453,3
RTS0049454,2
RTS0049455,1
RTS0049456,3
RTS0049457,15
RTS0049458,3
RTS0049459,6
RTS0049460,9
RTS0049461,19
RTS0049462,19
RTS0049463,9
RTS0049464,2
RTS0049465,2
RTS0049466,1
RTS0049467,1
RTS0049468,6
RTS0049469,5
RTS0049470,6
RTS0049471,6
RTS0049472,1
RTS0049473,13
RTS0049474,2
RTS0049475,1
RTS0049476,3
RTS0049478,1
RTS0049479,236
RTS0049480,21
RTS0049482,1
RTS0049483,1
RTS0049484,5
RTS0049485,2
RTS0997079,1
RTS0997080,4
RTS0997081,2
RTS0997082,5
RTS0997083,8
RTS0997084,6
RTS0997085,7
RTS0997086,1
RTS0997087,3
RTS0997088,3006
RTS0997089,398
RTS0997090,20
RTS0997091,6
RTS0997093,1
RTS0997095,1
RTS0997096,15
RTS0997097,1
RTS0997099,2
RTS0997100,2
RTS0997101,2
RTS0997102,3
RTS0997104,1
RTS0997106,4
RTS0997108,5
RTS0997110,1
RTS0997112,1
RTS0997115,1
RTS0997116,1
RTS0997117,1
RTS0997118,2
RTS0997120,1
RTS0997121,3
RTS0997122,5
RTS0997123,4
RTS0997124,4
RTS0997125,20
RTS0997126,30
RTS0997127,24
RTS0997128,15
RTS0997129,22
RTS0997130,3
</Code_Summary>
