# Supplementary material for: Spatial meta-transcriptomics reveal associations of intratumor bacteria burden with lung cancer cells showing a distinct oncogenic signature
Source: J Immunother Cancer. 2022 Jul 6;10(7):e004698. doi: 10.1136/jitc-2022-004698 (PMC9260850; doi:10.1136/jitc-2022-004698)
Supplement: Supplementary data [file jitc-2022-004698supp009.zip › DSP-1001250002726-A-H11.dcc]

<Header>
FileVersion,0.02
SoftwareVersion,"GeoMx_NGS_Pipeline_ 2.0.0"
Date,2020-6-15
</Header>

<Scan_Attributes>
ID,DSP-1001250002726-A-H11
Plate_ID,1001250002726
Well,H11
</Scan_Attributes>

<NGS_Processing_Attributes>
SeqSetId,
tamperedIni,No
Raw,209022
Trimmed,208094
Stitched,206748
Aligned,202661
umiQ30,0.9925
rtsQ30,0.9921
</NGS_Processing_Attributes>


<Code_Summary>
RTS0039454,2
RTS0039456,2
RTS0039457,4
RTS0039458,1
RTS0039459,2
RTS0039461,5
RTS0039462,2
RTS0039463,2
RTS0039464,4
RTS0039465,4
RTS0039466,2
RTS0039467,8
RTS0039468,1
RTS0039470,2
RTS0039472,1
RTS0039473,2
RTS0039474,11
RTS0039475,4
RTS0039476,10
RTS0039477,4
RTS0039478,5
RTS0039479,3
RTS0039480,1
RTS0039481,2
RTS0039483,1
RTS0039484,1
RTS0039485,3
RTS0039486,2
RTS0039487,4
RTS0039488,1
RTS0039489,2
RTS0039491,2
RTS0039492,2
RTS0039493,2
RTS0039494,1
RTS0039495,6
RTS0039496,2
RTS0039497,6
RTS0039498,2
RTS0039499,13
RTS0039500,13
RTS0039501,2
RTS0039502,14
RTS0039503,6
RTS0039504,4
RTS0039505,4
RTS0039506,2
RTS0039507,2
RTS0039508,3
RTS0039509,5
RTS0039510,4
RTS0039511,22
RTS0039512,7
RTS0039513,20
RTS0039514,31
RTS0039515,32
RTS0039516,3
RTS0039517,2
RTS0039518,1
RTS0039519,1
RTS0039521,3
RTS0039522,3
RTS0039523,1
RTS0039524,2
RTS0039525,6
RTS0039526,2
RTS0039528,3
RTS0039529,3
RTS0039530,3
RTS0039531,2
RTS0039532,4
RTS0039533,4
RTS0039534,3
RTS0039535,2
RTS0039536,1
RTS0039538,3
RTS0039539,2
RTS0039541,4
RTS0039542,2
RTS0039543,3
RTS0039544,2
RTS0039545,4
RTS0039546,1
RTS0039547,2
RTS0039548,2
RTS0039549,4
RTS0039550,1
RTS0039551,4
RTS0039552,2
RTS0039553,1
RTS0039554,3
RTS0039555,1
RTS0039557,1
RTS0039558,2
RTS0039559,1
RTS0039560,1
RTS0039561,6
RTS0039563,4
RTS0039564,2
RTS0039565,4
RTS0039566,2
RTS0039567,3
RTS0039568,5
RTS0039569,2
RTS0039570,1
RTS0039571,2
RTS0039572,2
RTS0039573,4
RTS0039574,2
RTS0039575,2
RTS0039576,3
RTS0039577,4
RTS0039578,5
RTS0039579,3
RTS0039580,5
RTS0039581,2
RTS0039583,5
RTS0039584,3
RTS0039585,2
RTS0039586,2
RTS0039587,1
RTS0039588,4
RTS0039590,3
RTS0039591,3
RTS0039592,4
RTS0039593,2
RTS0039594,4
RTS0039595,9
RTS0039596,4
RTS0039597,1
RTS0039598,2
RTS0039599,2
RTS0039600,4
RTS0039601,1
RTS0039602,4
RTS0039603,6
RTS0039604,2
RTS0039605,3
RTS0039606,1
RTS0039607,1
RTS0039608,1
RTS0039609,2
RTS0039610,1
RTS0039611,3
RTS0039612,1
RTS0039613,1
RTS0039614,1
RTS0039615,4
RTS0039616,4
RTS0039617,1
RTS0039619,2
RTS0039621,1
RTS0039622,1
RTS0039624,3
RTS0039625,3
RTS0039626,1
RTS0039628,2
RTS0039629,3
RTS0039630,3
RTS0039631,1
RTS0039633,2
RTS0039635,5
RTS0039637,2
RTS0039638,3
RTS0039639,2
RTS0039640,2
RTS0039641,2
RTS0039642,4
RTS0039644,4
RTS0039646,2
RTS0039647,2
RTS0039648,2
RTS0039649,2
RTS0039651,4
RTS0039652,3
RTS0039653,2
RTS0039654,2
RTS0039655,1
RTS0039656,18
RTS0039657,22
RTS0039658,9
RTS0039659,22
RTS0039660,4
RTS0039661,2
RTS0039662,2
RTS0039663,2
RTS0039664,2
RTS0039665,3
RTS0039666,5
RTS0039668,2
RTS0039669,2
RTS0039670,3
RTS0039671,6
RTS0039672,8
RTS0039673,3
RTS0039674,4
RTS0039675,1
RTS0039676,2
RTS0039677,1
RTS0039678,3
RTS0039679,3
RTS0039681,8
RTS0039682,2
RTS0039683,4
RTS0039684,2
RTS0039685,4
RTS0039686,8
RTS0039687,6
RTS0039688,4
RTS0039689,5
RTS0039690,9
RTS0039691,2
RTS0039692,2
RTS0039693,1
RTS0039694,2
RTS0039695,1
RTS0039696,2
RTS0039697,2
RTS0039698,2
RTS0039699,1
RTS0039701,1
RTS0039702,5
RTS0039704,6
RTS0039705,3
RTS0039706,2
RTS0039707,3
RTS0039708,3
RTS0039709,2
RTS0039710,3
RTS0039711,1
RTS0039712,1
RTS0039713,2
RTS0039714,4
RTS0039717,2
RTS0039718,2
RTS0039719,1
RTS0039720,5
RTS0039721,2
RTS0039722,1
RTS0039723,3
RTS0039724,1
RTS0039725,5
RTS0039726,3
RTS0039727,4
RTS0039728,6
RTS0039729,2
RTS0039730,6
RTS0039731,4
RTS0039732,5
RTS0039733,6
RTS0039734,1
RTS0039735,5
RTS0039736,1
RTS0039737,2
RTS0039738,3
RTS0039739,4
RTS0039740,1
RTS0039741,1
RTS0039742,1
RTS0039743,4
RTS0039744,2
RTS0039745,5
RTS0039746,7
RTS0039747,9
RTS0039749,6
RTS0039750,12
RTS0039751,4
RTS0039752,3
RTS0039753,9
RTS0039755,1
RTS0039756,3
RTS0039757,2
RTS0039758,2
RTS0039759,1
RTS0039760,2
RTS0039761,5
RTS0039762,2
RTS0039763,3
RTS0039764,2
RTS0039765,3
RTS0039766,5
RTS0039767,7
RTS0039768,8
RTS0039769,4
RTS0039770,5
RTS0039772,4
RTS0039773,1
RTS0039774,1
RTS0039775,7
RTS0039776,4
RTS0039777,4
RTS0039779,1
RTS0039780,7
RTS0039781,2
RTS0039783,5
RTS0039784,6
RTS0039785,6
RTS0039786,1
RTS0039787,1
RTS0039788,4
RTS0039789,2
RTS0039791,6
RTS0039792,4
RTS0039793,1
RTS0039794,3
RTS0039795,1
RTS0039796,2
RTS0039797,1
RTS0039798,1
RTS0039799,3
RTS0039800,4
RTS0039801,2
RTS0039802,3
RTS0039803,7
RTS0039804,5
RTS0039805,9
RTS0039806,2
RTS0039807,1
RTS0039809,1
RTS0039810,1
RTS0039811,2
RTS0039812,3
RTS0039813,2
RTS0039814,3
RTS0039815,3
RTS0039817,4
RTS0039819,3
RTS0039820,1
RTS0039821,5
RTS0039822,2
RTS0039823,2
RTS0039824,4
RTS0039825,3
RTS0039826,1
RTS0039827,4
RTS0039828,1
RTS0039829,3
RTS0039831,3
RTS0039832,2
RTS0039833,4
RTS0039834,2
RTS0039835,5
RTS0039836,4
RTS0039838,2
RTS0039839,2
RTS0039840,2
RTS0039841,2
RTS0039842,3
RTS0039843,2
RTS0039844,5
RTS0039845,5
RTS0039846,4
RTS0039847,3
RTS0039848,1
RTS0039849,3
RTS0039850,3
RTS0039851,4
RTS0039852,3
RTS0039853,1
RTS0039854,3
RTS0039855,2
RTS0039857,2
RTS0039858,2
RTS0039859,3
RTS0039860,3
RTS0039861,1
RTS0039862,2
RTS0039863,2
RTS0039864,2
RTS0039865,1
RTS0039866,6
RTS0039867,2
RTS0039868,1
RTS0039869,2
RTS0039870,1
RTS0039871,1
RTS0039872,1
RTS0039874,3
RTS0039875,1
RTS0039877,3
RTS0039878,1
RTS0039880,3
RTS0039881,2
RTS0039882,2
RTS0039883,1
RTS0039884,2
RTS0039885,3
RTS0039886,4
RTS0039887,1
RTS0039888,3
RTS0039890,4
RTS0039891,2
RTS0039892,1
RTS0039893,2
RTS0039894,3
RTS0039895,3
RTS0039896,2
RTS0039897,1
RTS0039898,1
RTS0039899,1
RTS0039900,1
RTS0039901,2
RTS0039904,2
RTS0039905,2
RTS0039906,2
RTS0039907,1
RTS0039908,4
RTS0039909,4
RTS0039910,3
RTS0039911,3
RTS0039912,3
RTS0039913,2
RTS0039915,3
RTS0039916,1
RTS0039918,2
RTS0039919,6
RTS0039920,2
RTS0039921,2
RTS0039922,2
RTS0039923,1
RTS0039924,4
RTS0039925,2
RTS0039927,8
RTS0039928,11
RTS0039929,4
RTS0039930,5
RTS0039931,4
RTS0039932,3
RTS0039933,4
RTS0039934,3
RTS0039935,3
RTS0039936,2
RTS0039937,1
RTS0039938,2
RTS0039939,2
RTS0039940,3
RTS0039941,1
RTS0039943,2
RTS0039944,2
RTS0039945,1
RTS0039946,5
RTS0039947,1
RTS0039948,2
RTS0039949,4
RTS0039950,6
RTS0039951,1
RTS0039952,4
RTS0039954,2
RTS0039955,1
RTS0039956,9
RTS0039957,5
RTS0039958,7
RTS0039959,8
RTS0039960,6
RTS0039961,1
RTS0039962,1
RTS0039963,2
RTS0039964,2
RTS0039965,3
RTS0039966,1
RTS0039967,1
RTS0039968,3
RTS0039969,2
RTS0039970,5
RTS0039971,5
RTS0039972,4
RTS0039973,3
RTS0039974,3
RTS0039975,4
RTS0039976,6
RTS0039978,1
RTS0039979,1
RTS0039981,1
RTS0039982,3
RTS0039983,9
RTS0039984,5
RTS0039985,3
RTS0039986,7
RTS0039987,3
RTS0039988,4
RTS0039989,1
RTS0039990,4
RTS0039991,1
RTS0039992,7
RTS0039993,5
RTS0039994,1
RTS0039995,7
RTS0039996,8
RTS0039997,5
RTS0039998,9
RTS0039999,4
RTS0040000,10
RTS0040001,5
RTS0040002,3
RTS0040003,3
RTS0040005,3
RTS0040006,2
RTS0040007,3
RTS0040008,1
RTS0040011,1
RTS0040012,3
RTS0040013,4
RTS0040014,2
RTS0040016,7
RTS0040017,7
RTS0040018,7
RTS0040019,10
RTS0040020,7
RTS0040021,1
RTS0040022,2
RTS0040023,3
RTS0040024,1
RTS0040025,3
RTS0040026,2
RTS0040027,2
RTS0040028,2
RTS0040029,1
RTS0040030,4
RTS0040031,2
RTS0040033,3
RTS0040035,2
RTS0040036,1
RTS0040037,3
RTS0040038,2
RTS0040039,2
RTS0040040,2
RTS0040041,3
RTS0040042,1
RTS0040044,1
RTS0040045,7
RTS0040046,3
RTS0040047,6
RTS0040048,1
RTS0040049,1
RTS0040051,1
RTS0040053,3
RTS0040055,1
RTS0040056,2
RTS0040057,2
RTS0040058,3
RTS0040059,3
RTS0040060,3
RTS0040061,1
RTS0040062,4
RTS0040063,2
RTS0040064,2
RTS0040065,2
RTS0040066,2
RTS0040067,5
RTS0040068,3
RTS0040069,3
RTS0040070,1
RTS0040072,2
RTS0040073,1
RTS0040074,4
RTS0040075,3
RTS0040076,2
RTS0040077,2
RTS0040078,1
RTS0040079,2
RTS0040080,2
RTS0040086,1
RTS0040087,2
RTS0040088,2
RTS0040090,2
RTS0040093,1
RTS0040094,5
RTS0040095,1
RTS0040096,4
RTS0040097,2
RTS0040098,1
RTS0040099,3
RTS0040100,4
RTS0040101,3
RTS0040102,1
RTS0040103,1
RTS0040105,2
RTS0040106,2
RTS0040107,6
RTS0040108,3
RTS0040109,3
RTS0040110,4
RTS0040111,3
RTS0040112,1
RTS0040113,1
RTS0040115,6
RTS0040116,4
RTS0040117,6
RTS0040118,2
RTS0040119,3
RTS0040120,2
RTS0040121,3
RTS0040122,4
RTS0040123,2
RTS0040124,2
RTS0040125,2
RTS0040126,1
RTS0040127,2
RTS0040128,1
RTS0040129,2
RTS0040130,3
RTS0040131,2
RTS0040132,2
RTS0040133,1
RTS0040134,6
RTS0040135,6
RTS0040137,4
RTS0040138,2
RTS0040139,2
RTS0040140,1
RTS0040142,3
RTS0040143,3
RTS0040144,4
RTS0040145,5
RTS0040146,1
RTS0040147,5
RTS0040148,1
RTS0040149,1
RTS0040150,2
RTS0040151,1
RTS0040152,2
RTS0040153,2
RTS0040154,3
RTS0040155,3
RTS0040156,5
RTS0040157,4
RTS0040158,4
RTS0040159,5
RTS0040160,3
RTS0040161,4
RTS0040162,2
RTS0040163,1
RTS0040165,3
RTS0040166,1
RTS0040167,4
RTS0040168,1
RTS0040169,1
RTS0040170,1
RTS0040171,3
RTS0040172,2
RTS0040173,3
RTS0040175,3
RTS0040176,2
RTS0040177,2
RTS0040178,2
RTS0040179,2
RTS0040180,2
RTS0040181,5
RTS0040182,2
RTS0040183,1
RTS0040184,3
RTS0040185,3
RTS0040186,3
RTS0040189,1
RTS0040190,1
RTS0040191,4
RTS0040193,3
RTS0040194,3
RTS0040195,4
RTS0040196,3
RTS0040198,3
RTS0040201,3
RTS0040202,1
RTS0040203,1
RTS0040205,4
RTS0040206,1
RTS0040207,2
RTS0040209,2
RTS0040210,7
RTS0040211,1
RTS0040212,2
RTS0040214,1
RTS0040215,2
RTS0040216,3
RTS0040218,2
RTS0040219,2
RTS0040220,1
RTS0040221,2
RTS0040222,6
RTS0040223,9
RTS0040224,2
RTS0040225,1
RTS0040226,1
RTS0040228,2
RTS0040229,1
RTS0040230,1
RTS0040231,1
RTS0040232,2
RTS0040233,4
RTS0040235,2
RTS0040236,1
RTS0040238,2
RTS0040239,6
RTS0040240,2
RTS0040241,1
RTS0040242,1
RTS0040243,1
RTS0040244,3
RTS0040245,2
RTS0040246,1
RTS0040247,2
RTS0040249,4
RTS0040250,2
RTS0040251,1
RTS0040252,3
RTS0040253,1
RTS0040254,1
RTS0040255,5
RTS0040256,1
RTS0040257,2
RTS0040258,1
RTS0040259,4
RTS0040260,3
RTS0040261,2
RTS0040262,1
RTS0040263,2
RTS0040264,3
RTS0040265,1
RTS0040267,2
RTS0040268,2
RTS0040269,5
RTS0040271,6
RTS0040272,9
RTS0040273,10
RTS0040274,7
RTS0040275,6
RTS0040276,2
RTS0040277,1
RTS0040278,9
RTS0040279,6
RTS0040280,4
RTS0040281,3
RTS0040283,4
RTS0040285,1
RTS0040286,3
RTS0040288,6
RTS0040289,2
RTS0040290,2
RTS0040291,2
RTS0040292,1
RTS0040293,2
RTS0040294,2
RTS0040295,2
RTS0040296,2
RTS0040297,1
RTS0040299,1
RTS0040300,2
RTS0040301,2
RTS0040302,1
RTS0040303,1
RTS0040304,1
RTS0040305,2
RTS0040309,2
RTS0040310,1
RTS0040311,4
RTS0040312,5
RTS0040313,1
RTS0040314,4
RTS0040315,1
RTS0040316,2
RTS0040317,2
RTS0040319,3
RTS0040320,5
RTS0040321,4
RTS0040322,1
RTS0040323,2
RTS0040324,3
RTS0040325,1
RTS0040326,2
RTS0040327,4
RTS0040328,4
RTS0040329,6
RTS0040330,2
RTS0040331,3
RTS0040332,2
RTS0040333,1
RTS0040334,1
RTS0040335,2
RTS0040336,3
RTS0040337,1
RTS0040339,5
RTS0040340,1
RTS0040341,2
RTS0040342,1
RTS0040343,4
RTS0040344,3
RTS0040345,1
RTS0040346,5
RTS0040347,6
RTS0040348,2
RTS0040349,4
RTS0040350,9
RTS0040351,6
RTS0040352,2
RTS0040353,2
RTS0040354,3
RTS0040355,2
RTS0040356,5
RTS0040357,2
RTS0040358,3
RTS0040359,3
RTS0040360,2
RTS0040361,8
RTS0040363,3
RTS0040364,4
RTS0040365,1
RTS0040366,4
RTS0040367,6
RTS0040368,13
RTS0040369,7
RTS0040370,8
RTS0040371,4
RTS0040372,2
RTS0040373,4
RTS0040374,1
RTS0040375,5
RTS0040376,4
RTS0040377,4
RTS0040378,3
RTS0040379,4
RTS0040380,3
RTS0040381,2
RTS0040382,2
RTS0040383,1
RTS0040385,2
RTS0040386,5
RTS0040387,3
RTS0040388,5
RTS0040389,2
RTS0040390,5
RTS0040391,4
RTS0040392,4
RTS0040393,2
RTS0040394,2
RTS0040395,3
RTS0040396,9
RTS0040397,6
RTS0040398,5
RTS0040399,8
RTS0040400,6
RTS0040401,4
RTS0040402,5
RTS0040403,5
RTS0040404,3
RTS0040405,3
RTS0040406,3
RTS0040407,1
RTS0040408,6
RTS0040409,4
RTS0040410,7
RTS0040411,5
RTS0040412,1
RTS0040413,2
RTS0040414,2
RTS0040415,4
RTS0040416,30
RTS0040417,10
RTS0040418,4
RTS0040419,23
RTS0040420,24
RTS0040421,1
RTS0040422,3
RTS0040423,1
RTS0040425,4
RTS0040426,3
RTS0040428,3
RTS0040429,1
RTS0040430,2
RTS0040431,3
RTS0040432,3
RTS0040433,1
RTS0040434,6
RTS0040435,8
RTS0040436,8
RTS0040437,28
RTS0040438,33
RTS0040439,39
RTS0040440,43
RTS0040441,17
RTS0040442,8
RTS0040443,11
RTS0040444,12
RTS0040445,10
RTS0040446,8
RTS0040447,6
RTS0040448,8
RTS0040449,8
RTS0040450,4
RTS0040451,9
RTS0040452,9
RTS0040453,6
RTS0040454,5
RTS0040455,34
RTS0040457,3
RTS0040458,1
RTS0040459,4
RTS0040460,1
RTS0040463,3
RTS0040465,1
RTS0040466,2
RTS0040467,1
RTS0040468,1
RTS0040469,1
RTS0040470,4
RTS0040471,2
RTS0040472,1
RTS0040473,2
RTS0040474,2
RTS0040475,1
RTS0040476,2
RTS0040477,4
RTS0040478,1
RTS0040481,2
RTS0040482,3
RTS0040483,2
RTS0040484,2
RTS0040486,1
RTS0040487,2
RTS0040488,1
RTS0040489,4
RTS0040490,1
RTS0040492,2
RTS0040493,2
RTS0040494,3
RTS0040495,2
RTS0040496,3
RTS0040497,1
RTS0040498,1
RTS0040499,1
RTS0040500,3
RTS0040503,1
RTS0040504,1
RTS0040505,2
RTS0040506,2
RTS0040507,2
RTS0040508,1
RTS0040509,1
RTS0040510,1
RTS0040511,2
RTS0040512,1
RTS0040514,1
RTS0040515,1
RTS0040518,3
RTS0040519,1
RTS0040520,1
RTS0040522,1
RTS0040523,4
RTS0040525,3
RTS0040527,2
RTS0040528,2
RTS0040530,1
RTS0040531,6
RTS0040532,6
RTS0040533,1
RTS0040534,2
RTS0040535,8
RTS0040536,3
RTS0040537,7
RTS0040538,4
RTS0040539,2
RTS0040541,1
RTS0040543,2
RTS0040544,1
RTS0040545,1
RTS0040546,1
RTS0040547,2
RTS0040548,1
RTS0040549,1
RTS0040550,1
RTS0040551,3
RTS0040552,2
RTS0040553,1
RTS0040554,3
RTS0040555,1
RTS0040556,2
RTS0040557,2
RTS0040558,1
RTS0040559,3
RTS0040560,2
RTS0040561,5
RTS0040563,1
RTS0040564,3
RTS0040565,2
RTS0040566,2
RTS0040567,3
RTS0040569,2
RTS0040571,1
RTS0040572,2
RTS0040573,3
RTS0040574,2
RTS0040575,2
RTS0040576,3
RTS0040579,1
RTS0040581,1
RTS0040582,4
RTS0040583,4
RTS0040584,1
RTS0040585,1
RTS0040586,4
RTS0040587,3
RTS0040588,3
RTS0040589,2
RTS0040590,3
RTS0040591,3
RTS0040593,1
RTS0040594,4
RTS0040596,4
RTS0040597,1
RTS0040598,4
RTS0040600,2
RTS0040602,2
RTS0040603,3
RTS0040604,3
RTS0040606,1
RTS0040607,1
RTS0040608,2
RTS0040609,4
RTS0040610,5
RTS0040611,2
RTS0040612,5
RTS0040613,3
RTS0040614,3
RTS0040615,1
RTS0040616,1
RTS0040617,2
RTS0040618,1
RTS0040619,5
RTS0040620,3
RTS0040621,2
RTS0040623,3
RTS0040624,2
RTS0040625,1
RTS0040626,4
RTS0040627,1
RTS0040628,2
RTS0040630,1
RTS0040631,6
RTS0040632,1
RTS0040633,3
RTS0040634,4
RTS0040635,3
RTS0040636,3
RTS0040637,2
RTS0040638,3
RTS0040639,3
RTS0040640,4
RTS0040641,3
RTS0040642,4
RTS0040643,1
RTS0040644,3
RTS0040645,2
RTS0040646,2
RTS0040647,2
RTS0040648,2
RTS0040649,2
RTS0040650,1
RTS0040651,7
RTS0040652,4
RTS0040653,2
RTS0040654,1
RTS0040655,7
RTS0040656,3
RTS0040657,3
RTS0040658,4
RTS0040659,4
RTS0040661,2
RTS0040662,2
RTS0040663,1
RTS0040664,1
RTS0040665,1
RTS0040666,1
RTS0040667,1
RTS0040668,1
RTS0040669,4
RTS0040670,1
RTS0040672,2
RTS0040673,3
RTS0040674,3
RTS0040675,2
RTS0040677,2
RTS0040678,3
RTS0040679,2
RTS0040680,5
RTS0040681,2
RTS0040682,2
RTS0040683,4
RTS0040684,5
RTS0040685,2
RTS0040686,3
RTS0040687,2
RTS0040688,2
RTS0040690,2
RTS0040691,1
RTS0040692,3
RTS0040693,1
RTS0040694,4
RTS0040695,1
RTS0040696,2
RTS0040697,2
RTS0040698,5
RTS0040699,1
RTS0040700,1
RTS0040702,1
RTS0040703,2
RTS0040704,3
RTS0040705,4
RTS0040706,3
RTS0040707,4
RTS0040708,1
RTS0040709,3
RTS0040710,1
RTS0040711,1
RTS0040712,2
RTS0040713,7
RTS0040714,1
RTS0040716,1
RTS0040718,2
RTS0040719,3
RTS0040720,1
RTS0040721,2
RTS0040722,2
RTS0040723,5
RTS0040724,1
RTS0040725,1
RTS0040726,2
RTS0040727,4
RTS0040728,2
RTS0040729,2
RTS0040730,3
RTS0040731,4
RTS0040732,1
RTS0040733,4
RTS0040734,1
RTS0040735,2
RTS0040736,7
RTS0040737,2
RTS0040738,3
RTS0040739,3
RTS0040740,3
RTS0040741,3
RTS0040742,2
RTS0040743,4
RTS0040744,1
RTS0040745,1
RTS0040746,6
RTS0040747,5
RTS0040748,5
RTS0040749,5
RTS0040750,4
RTS0040752,3
RTS0040753,1
RTS0040754,1
RTS0040755,1
RTS0040756,7
RTS0040757,5
RTS0040758,4
RTS0040759,7
RTS0040760,6
RTS0040761,3
RTS0040762,3
RTS0040763,3
RTS0040764,3
RTS0040765,4
RTS0040766,2
RTS0040767,4
RTS0040768,2
RTS0040769,1
RTS0040770,2
RTS0040771,2
RTS0040772,4
RTS0040774,3
RTS0040775,6
RTS0040776,1
RTS0040777,4
RTS0040778,3
RTS0040779,2
RTS0040780,1
RTS0040781,7
RTS0040782,6
RTS0040783,1
RTS0040784,2
RTS0040785,3
RTS0040786,3
RTS0040787,2
RTS0040788,2
RTS0040789,1
RTS0040791,2
RTS0040792,6
RTS0040793,1
RTS0040794,2
RTS0040795,1
RTS0040796,2
RTS0040797,2
RTS0040798,2
RTS0040799,3
RTS0040800,2
RTS0040801,1
RTS0040802,1
RTS0040803,2
RTS0040804,3
RTS0040805,2
RTS0040806,1
RTS0040807,3
RTS0040809,3
RTS0040811,3
RTS0040812,2
RTS0040813,2
RTS0040814,1
RTS0040815,4
RTS0040816,2
RTS0040817,2
RTS0040818,6
RTS0040819,8
RTS0040820,4
RTS0040821,3
RTS0040822,5
RTS0040823,1
RTS0040824,1
RTS0040825,1
RTS0040826,2
RTS0040827,5
RTS0040828,3
RTS0040830,4
RTS0040831,2
RTS0040832,2
RTS0040833,2
RTS0040834,1
RTS0040836,15
RTS0040837,5
RTS0040838,10
RTS0040839,6
RTS0040840,7
RTS0040841,4
RTS0040842,18
RTS0040843,20
RTS0040844,26
RTS0040845,25
RTS0040846,6
RTS0040847,5
RTS0040848,2
RTS0040849,2
RTS0040850,3
RTS0040851,3
RTS0040852,2
RTS0040853,3
RTS0040854,5
RTS0040855,2
RTS0040856,3
RTS0040857,1
RTS0040858,2
RTS0040859,2
RTS0040860,3
RTS0040861,2
RTS0040862,6
RTS0040863,2
RTS0040864,2
RTS0040865,4
RTS0040866,1
RTS0040868,2
RTS0040869,1
RTS0040871,4
RTS0040872,13
RTS0040873,8
RTS0040874,10
RTS0040875,6
RTS0040876,1
RTS0040877,2
RTS0040878,1
RTS0040879,2
RTS0040880,4
RTS0040881,2
RTS0040882,3
RTS0040883,1
RTS0040884,2
RTS0040886,6
RTS0040887,7
RTS0040888,9
RTS0040889,8
RTS0040890,12
RTS0040891,1
RTS0040892,2
RTS0040894,3
RTS0040895,2
RTS0040896,1
RTS0040897,1
RTS0040901,10
RTS0040902,10
RTS0040903,2
RTS0040904,13
RTS0040905,13
RTS0040906,2
RTS0040907,2
RTS0040908,2
RTS0040909,4
RTS0040911,3
RTS0040912,3
RTS0040913,2
RTS0040914,1
RTS0040915,4
RTS0040916,2
RTS0040918,1
RTS0040919,1
RTS0040921,5
RTS0040922,5
RTS0040923,9
RTS0040924,11
RTS0040925,7
RTS0040926,1
RTS0040927,2
RTS0040929,1
RTS0040930,3
RTS0040931,6
RTS0040932,5
RTS0040933,4
RTS0040934,2
RTS0040935,3
RTS0040936,3
RTS0040937,2
RTS0040938,5
RTS0040939,2
RTS0040940,1
RTS0040941,1
RTS0040942,1
RTS0040943,4
RTS0040944,5
RTS0040945,1
RTS0040946,3
RTS0040947,1
RTS0040948,1
RTS0040949,5
RTS0040950,5
RTS0040951,1
RTS0040952,2
RTS0040955,3
RTS0040956,4
RTS0040957,1
RTS0040959,3
RTS0040960,1
RTS0040961,3
RTS0040962,5
RTS0040964,1
RTS0040965,4
RTS0040966,4
RTS0040967,3
RTS0040968,6
RTS0040969,4
RTS0040970,4
RTS0040971,4
RTS0040972,2
RTS0040973,2
RTS0040974,1
RTS0040976,2
RTS0040977,1
RTS0040978,2
RTS0040979,6
RTS0040980,4
RTS0040981,5
RTS0040982,1
RTS0040983,3
RTS0040985,2
RTS0040986,7
RTS0040987,2
RTS0040988,3
RTS0040989,2
RTS0040990,3
RTS0040991,4
RTS0040992,4
RTS0040993,3
RTS0040994,3
RTS0040995,3
RTS0040996,1
RTS0040997,4
RTS0040998,1
RTS0040999,3
RTS0041000,3
RTS0041001,1
RTS0041002,2
RTS0041003,4
RTS0041004,3
RTS0041005,1
RTS0041007,4
RTS0041008,6
RTS0041009,1
RTS0041010,2
RTS0041011,2
RTS0041012,3
RTS0041013,2
RTS0041015,3
RTS0041016,7
RTS0041017,2
RTS0041018,3
RTS0041019,2
RTS0041020,1
RTS0041021,2
RTS0041022,2
RTS0041023,3
RTS0041024,6
RTS0041025,2
RTS0041026,1
RTS0041027,3
RTS0041028,7
RTS0041029,3
RTS0041030,1
RTS0041031,1
RTS0041032,2
RTS0041033,2
RTS0041034,3
RTS0041035,3
RTS0041036,3
RTS0041037,1
RTS0041038,3
RTS0041039,1
RTS0041042,1
RTS0041043,1
RTS0041045,4
RTS0041046,15
RTS0041047,23
RTS0041048,12
RTS0041049,32
RTS0041050,43
RTS0041051,4
RTS0041052,2
RTS0041053,2
RTS0041054,8
RTS0041055,5
RTS0041056,4
RTS0041057,4
RTS0041059,2
RTS0041061,2
RTS0041062,2
RTS0041063,4
RTS0041064,6
RTS0041066,1
RTS0041067,2
RTS0041068,2
RTS0041069,2
RTS0041070,2
RTS0041071,1
RTS0041072,2
RTS0041073,2
RTS0041074,2
RTS0041075,4
RTS0041076,1
RTS0041078,1
RTS0041079,1
RTS0041080,1
RTS0041081,2
RTS0041082,1
RTS0041083,2
RTS0041084,2
RTS0041085,1
RTS0041086,1
RTS0041087,2
RTS0041088,5
RTS0041089,3
RTS0041090,1
RTS0041094,2
RTS0041095,1
RTS0041096,2
RTS0041097,2
RTS0041098,2
RTS0041099,1
RTS0041101,2
RTS0041102,5
RTS0041103,2
RTS0041105,6
RTS0041106,1
RTS0041107,7
RTS0041108,2
RTS0041109,1
RTS0041110,3
RTS0041111,5
RTS0041112,2
RTS0041113,5
RTS0041114,5
RTS0041115,1
RTS0041117,1
RTS0041118,4
RTS0041119,3
RTS0041121,5
RTS0041122,2
RTS0041123,3
RTS0041124,2
RTS0041125,5
RTS0041126,3
RTS0041127,3
RTS0041128,2
RTS0041129,2
RTS0041130,2
RTS0041131,1
RTS0041132,5
RTS0041133,8
RTS0041134,2
RTS0041135,6
RTS0041137,2
RTS0041138,1
RTS0041139,3
RTS0041140,2
RTS0041141,1
RTS0041142,6
RTS0041143,1
RTS0041144,1
RTS0041145,2
RTS0041147,2
RTS0041148,3
RTS0041149,4
RTS0041150,4
RTS0041151,3
RTS0041152,2
RTS0041153,3
RTS0041154,6
RTS0041156,5
RTS0041157,4
RTS0041158,2
RTS0041159,4
RTS0041160,2
RTS0041161,4
RTS0041162,5
RTS0041163,3
RTS0041164,2
RTS0041166,4
RTS0041167,4
RTS0041169,2
RTS0041170,4
RTS0041171,2
RTS0041172,7
RTS0041173,1
RTS0041174,2
RTS0041175,1
RTS0041176,1
RTS0041177,4
RTS0041178,2
RTS0041179,1
RTS0041180,2
RTS0041181,1
RTS0041182,1
RTS0041183,2
RTS0041184,1
RTS0041185,3
RTS0041186,2
RTS0041187,3
RTS0041188,4
RTS0041190,4
RTS0041191,5
RTS0041192,3
RTS0041194,2
RTS0041196,2
RTS0041198,5
RTS0041199,5
RTS0041200,2
RTS0041201,4
RTS0041202,1
RTS0041204,1
RTS0041206,5
RTS0041207,3
RTS0041208,2
RTS0041209,7
RTS0041210,1
RTS0041211,3
RTS0041212,8
RTS0041213,11
RTS0041214,9
RTS0041215,2
RTS0041216,1
RTS0041218,1
RTS0041220,3
RTS0041222,2
RTS0041223,2
RTS0041224,2
RTS0041225,2
RTS0041226,1
RTS0041227,3
RTS0041228,4
RTS0041229,2
RTS0041230,4
RTS0041231,6
RTS0041232,2
RTS0041233,8
RTS0041234,7
RTS0041235,5
RTS0041236,4
RTS0041237,1
RTS0041238,2
RTS0041239,1
RTS0041240,3
RTS0041241,5
RTS0041242,2
RTS0041243,4
RTS0041244,7
RTS0041246,1
RTS0041247,2
RTS0041248,2
RTS0041249,2
RTS0041250,3
RTS0041251,2
RTS0041252,3
RTS0041253,2
RTS0041254,2
RTS0041255,4
RTS0041256,2
RTS0041257,5
RTS0041258,4
RTS0041259,2
RTS0041260,3
RTS0041261,2
RTS0041263,1
RTS0041266,3
RTS0041267,3
RTS0041269,4
RTS0041270,2
RTS0041271,1
RTS0041272,3
RTS0041273,1
RTS0041274,6
RTS0041275,3
RTS0041276,3
RTS0041277,3
RTS0041278,2
RTS0041279,1
RTS0041280,4
RTS0041281,6
RTS0041282,3
RTS0041283,1
RTS0041284,2
RTS0041285,3
RTS0041286,1
RTS0041287,7
RTS0041288,6
RTS0041289,2
RTS0041290,4
RTS0041291,2
RTS0041292,2
RTS0041293,2
RTS0041294,3
RTS0041295,1
RTS0041296,2
RTS0041298,2
RTS0041299,2
RTS0041300,1
RTS0041301,2
RTS0041302,2
RTS0041303,1
RTS0041304,2
RTS0041305,6
RTS0041306,5
RTS0041307,4
RTS0041308,2
RTS0041309,4
RTS0041311,1
RTS0041312,1
RTS0041313,2
RTS0041314,4
RTS0041316,8
RTS0041317,6
RTS0041318,3
RTS0041319,3
RTS0041320,4
RTS0041321,2
RTS0041322,2
RTS0041323,3
RTS0041324,2
RTS0041325,2
RTS0041326,3
RTS0041327,3
RTS0041328,4
RTS0041329,3
RTS0041330,1
RTS0041331,3
RTS0041332,4
RTS0041333,5
RTS0041334,4
RTS0041335,2
RTS0041346,19
RTS0041347,10
RTS0041348,14
RTS0041349,17
RTS0041350,23
RTS0041351,1
RTS0041352,1
RTS0041353,5
RTS0041354,2
RTS0041355,3
RTS0041356,1
RTS0041357,3
RTS0041358,2
RTS0041359,3
RTS0041360,2
RTS0041361,1
RTS0041362,3
RTS0041363,3
RTS0041364,3
RTS0041365,2
RTS0041366,3
RTS0041367,1
RTS0041368,5
RTS0041370,3
RTS0041371,3
RTS0041372,5
RTS0041373,1
RTS0041374,4
RTS0041376,1
RTS0041380,2
RTS0041381,1
RTS0041382,5
RTS0041383,1
RTS0041384,3
RTS0041385,5
RTS0041386,3
RTS0041388,1
RTS0041389,2
RTS0041390,3
RTS0041391,3
RTS0041392,4
RTS0041393,1
RTS0041394,1
RTS0041395,3
RTS0041396,1
RTS0041398,4
RTS0041399,1
RTS0041400,5
RTS0041401,3
RTS0041402,3
RTS0041403,3
RTS0041404,3
RTS0041405,2
RTS0041406,2
RTS0041407,1
RTS0041408,1
RTS0041409,2
RTS0041410,1
RTS0041411,1
RTS0041412,2
RTS0041413,2
RTS0041414,3
RTS0041416,1
RTS0041417,1
RTS0041418,8
RTS0041419,1
RTS0041420,1
RTS0041421,1
RTS0041422,2
RTS0041424,3
RTS0041425,2
RTS0041426,5
RTS0041427,1
RTS0041428,4
RTS0041429,2
RTS0041430,3
RTS0041431,2
RTS0041432,2
RTS0041433,5
RTS0041434,3
RTS0041435,2
RTS0041436,1
RTS0041437,2
RTS0041438,4
RTS0041439,3
RTS0041440,2
RTS0041441,1
RTS0041442,1
RTS0041443,3
RTS0041444,3
RTS0041445,4
RTS0041446,2
RTS0041448,4
RTS0041450,1
RTS0041451,1
RTS0041453,3
RTS0041454,2
RTS0041455,3
RTS0041456,1
RTS0041457,2
RTS0041458,1
RTS0041459,1
RTS0041460,4
RTS0041461,4
RTS0041462,2
RTS0041463,3
RTS0041465,3
RTS0041466,2
RTS0041467,5
RTS0041468,3
RTS0041469,4
RTS0041470,2
RTS0041471,2
RTS0041472,1
RTS0041474,3
RTS0041475,4
RTS0041476,3
RTS0041477,5
RTS0041478,6
RTS0041479,3
RTS0041480,2
RTS0041482,2
RTS0041483,3
RTS0041484,3
RTS0041485,5
RTS0041486,1
RTS0041487,2
RTS0041488,5
RTS0041489,1
RTS0041490,5
RTS0041491,4
RTS0041492,2
RTS0041493,1
RTS0041494,1
RTS0041495,1
RTS0041496,9
RTS0041497,9
RTS0041498,9
RTS0041499,3
RTS0041500,9
RTS0041502,3
RTS0041503,1
RTS0041504,3
RTS0041505,2
RTS0041506,1
RTS0041507,3
RTS0041508,1
RTS0041509,3
RTS0041510,4
RTS0041512,2
RTS0041513,2
RTS0041514,2
RTS0041515,2
RTS0041516,1
RTS0041517,2
RTS0041518,1
RTS0041519,1
RTS0041520,3
RTS0041521,1
RTS0041522,2
RTS0041523,2
RTS0041525,2
RTS0041526,16
RTS0041527,34
RTS0041528,24
RTS0041529,5
RTS0041530,16
RTS0041531,3
RTS0041532,2
RTS0041535,3
RTS0041536,3
RTS0041537,3
RTS0041538,2
RTS0041540,3
RTS0041541,1
RTS0041542,1
RTS0041543,3
RTS0041547,4
RTS0041548,2
RTS0041549,1
RTS0041550,2
RTS0041551,16
RTS0041552,8
RTS0041553,6
RTS0041554,3
RTS0041555,10
RTS0041556,3
RTS0041557,3
RTS0041558,1
RTS0041560,2
RTS0041562,4
RTS0041563,4
RTS0041564,4
RTS0041565,2
RTS0041566,2
RTS0041567,2
RTS0041568,2
RTS0041569,5
RTS0041570,2
RTS0041572,1
RTS0041573,3
RTS0041576,5
RTS0041577,1
RTS0041578,2
RTS0041579,2
RTS0041580,1
RTS0041581,1
RTS0041582,3
RTS0041583,2
RTS0041584,2
RTS0041586,1
RTS0041587,2
RTS0041589,3
RTS0041590,4
RTS0041591,3
RTS0041593,1
RTS0041594,2
RTS0041595,2
RTS0041596,2
RTS0041597,4
RTS0041598,2
RTS0041600,1
RTS0041601,4
RTS0041602,1
RTS0041603,1
RTS0041604,1
RTS0041605,4
RTS0041608,2
RTS0041609,1
RTS0041610,2
RTS0041611,2
RTS0041612,3
RTS0041613,1
RTS0041614,2
RTS0041615,5
RTS0041616,2
RTS0041617,2
RTS0041618,2
RTS0041619,3
RTS0041620,3
RTS0041621,1
RTS0041623,2
RTS0041625,1
RTS0041626,3
RTS0041627,3
RTS0041628,2
RTS0041629,6
RTS0041630,4
RTS0041631,2
RTS0041632,1
RTS0041633,3
RTS0041634,3
RTS0041635,3
RTS0041636,7
RTS0041637,9
RTS0041638,7
RTS0041639,6
RTS0041640,4
RTS0041641,3
RTS0041642,3
RTS0041643,3
RTS0041645,3
RTS0041646,3
RTS0041648,2
RTS0041649,2
RTS0041650,2
RTS0041651,2
RTS0041653,1
RTS0041654,2
RTS0041655,3
RTS0041656,2
RTS0041657,4
RTS0041658,2
RTS0041659,2
RTS0041660,1
RTS0041661,3
RTS0041662,1
RTS0041663,1
RTS0041664,1
RTS0041665,2
RTS0041666,2
RTS0041667,3
RTS0041668,2
RTS0041669,2
RTS0041670,3
RTS0041671,3
RTS0041672,1
RTS0041673,2
RTS0041674,7
RTS0041675,1
RTS0041676,4
RTS0041677,2
RTS0041678,1
RTS0041679,3
RTS0041680,1
RTS0041681,1
RTS0041682,3
RTS0041684,1
RTS0041685,2
RTS0041686,5
RTS0041687,2
RTS0041688,6
RTS0041689,2
RTS0041690,10
RTS0041691,4
RTS0041692,1
RTS0041693,3
RTS0041694,1
RTS0041695,3
RTS0041696,5
RTS0041697,2
RTS0041698,4
RTS0041699,2
RTS0041700,3
RTS0041701,7
RTS0041702,1
RTS0041703,3
RTS0041704,7
RTS0041705,4
RTS0041706,2
RTS0041707,1
RTS0041708,3
RTS0041709,2
RTS0041710,1
RTS0041711,2
RTS0041712,1
RTS0041714,3
RTS0041715,5
RTS0041716,23
RTS0041717,13
RTS0041718,15
RTS0041719,15
RTS0041720,18
RTS0041721,3
RTS0041722,1
RTS0041723,1
RTS0041724,3
RTS0041725,1
RTS0041726,3
RTS0041727,1
RTS0041728,1
RTS0041729,1
RTS0041730,2
RTS0041731,4
RTS0041732,4
RTS0041733,2
RTS0041734,1
RTS0041735,1
RTS0041736,3
RTS0041737,4
RTS0041738,2
RTS0041739,3
RTS0041741,2
RTS0041742,3
RTS0041743,2
RTS0041744,2
RTS0041745,2
RTS0041746,2
RTS0041748,4
RTS0041749,1
RTS0041750,2
RTS0041751,4
RTS0041752,2
RTS0041753,7
RTS0041755,3
RTS0041756,7
RTS0041757,2
RTS0041758,7
RTS0041759,5
RTS0041760,6
RTS0041763,2
RTS0041764,1
RTS0041765,3
RTS0041766,5
RTS0041768,2
RTS0041769,4
RTS0041770,2
RTS0041772,2
RTS0041773,2
RTS0041774,5
RTS0041775,3
RTS0041776,2
RTS0041777,3
RTS0041778,2
RTS0041779,3
RTS0041780,3
RTS0041781,3
RTS0041782,4
RTS0041783,3
RTS0041785,2
RTS0041786,2
RTS0041787,1
RTS0041788,1
RTS0041790,3
RTS0041791,5
RTS0041793,2
RTS0041794,1
RTS0041795,3
RTS0041796,6
RTS0041797,2
RTS0041798,3
RTS0041799,1
RTS0041800,3
RTS0041802,5
RTS0041803,1
RTS0041804,1
RTS0041805,1
RTS0041806,4
RTS0041807,1
RTS0041808,7
RTS0041809,4
RTS0041810,7
RTS0041811,1
RTS0041812,3
RTS0041813,4
RTS0041815,1
RTS0041816,3
RTS0041817,2
RTS0041818,3
RTS0041819,2
RTS0041820,2
RTS0041821,3
RTS0041822,4
RTS0041823,2
RTS0041824,5
RTS0041825,1
RTS0041826,4
RTS0041827,2
RTS0041828,2
RTS0041829,2
RTS0041831,3
RTS0041832,3
RTS0041833,2
RTS0041834,3
RTS0041835,3
RTS0041836,4
RTS0041837,3
RTS0041839,5
RTS0041841,3
RTS0041842,2
RTS0041843,3
RTS0041845,3
RTS0041846,1
RTS0041848,2
RTS0041849,2
RTS0041850,1
RTS0041852,2
RTS0041853,1
RTS0041854,3
RTS0041855,1
RTS0041857,3
RTS0041859,1
RTS0041861,2
RTS0041863,1
RTS0041864,3
RTS0041865,3
RTS0041867,6
RTS0041868,3
RTS0041869,2
RTS0041871,3
RTS0041872,1
RTS0041873,2
RTS0041874,3
RTS0041875,1
RTS0041876,5
RTS0041877,4
RTS0041878,4
RTS0041879,2
RTS0041880,11
RTS0041881,10
RTS0041882,4
RTS0041883,6
RTS0041884,4
RTS0041885,4
RTS0041886,14
RTS0041887,25
RTS0041888,30
RTS0041889,14
RTS0041890,24
RTS0041891,25
RTS0041892,21
RTS0041893,24
RTS0041894,12
RTS0041895,15
RTS0041896,10
RTS0041897,7
RTS0041898,10
RTS0041899,6
RTS0041900,2
RTS0041901,4
RTS0041902,1
RTS0041903,6
RTS0041904,1
RTS0041905,2
RTS0041906,185
RTS0041907,1
RTS0041908,50
RTS0041909,1
RTS0041910,25
RTS0041911,2
RTS0041912,3
RTS0041913,6
RTS0041915,5
RTS0041916,107
RTS0041917,106
RTS0041918,155
RTS0041919,282
RTS0041920,138
RTS0041922,1
RTS0041923,2
RTS0041924,1
RTS0041925,1
RTS0041927,1
RTS0041928,1
RTS0041929,2
RTS0041930,2
RTS0041931,2
RTS0041932,2
RTS0041933,3
RTS0041934,1
RTS0041935,1
RTS0041936,1
RTS0041937,5
RTS0041938,3
RTS0041939,1
RTS0041940,3
RTS0041943,1
RTS0041944,2
RTS0041946,2
RTS0041947,2
RTS0041948,1
RTS0041949,1
RTS0041950,2
RTS0041951,3
RTS0041952,6
RTS0041953,2
RTS0041954,1
RTS0041955,1
RTS0041956,1
RTS0041957,4
RTS0041958,5
RTS0041959,1
RTS0041960,3
RTS0041962,3
RTS0041963,4
RTS0041964,3
RTS0041965,1
RTS0041966,1
RTS0041967,3
RTS0041968,1
RTS0041969,3
RTS0041971,5
RTS0041972,4
RTS0041973,3
RTS0041974,1
RTS0041975,3
RTS0041977,3
RTS0041978,3
RTS0041980,4
RTS0041981,5
RTS0041982,4
RTS0041983,9
RTS0041984,3
RTS0041985,11
RTS0041986,4
RTS0041987,3
RTS0041988,2
RTS0041989,1
RTS0041990,5
RTS0041991,2
RTS0041992,3
RTS0041993,1
RTS0041994,3
RTS0041995,1
RTS0041996,3
RTS0041997,3
RTS0041998,1
RTS0041999,2
RTS0042001,1
RTS0042002,1
RTS0042003,1
RTS0042004,2
RTS0042005,3
RTS0042006,5
RTS0042007,2
RTS0042008,3
RTS0042009,2
RTS0042010,2
RTS0042011,3
RTS0042012,5
RTS0042013,2
RTS0042014,5
RTS0042015,1
RTS0042016,1
RTS0042017,2
RTS0042018,2
RTS0042019,1
RTS0042020,2
RTS0042021,5
RTS0042022,6
RTS0042023,5
RTS0042024,9
RTS0042025,4
RTS0042027,2
RTS0042028,5
RTS0042029,2
RTS0042030,3
RTS0042031,3
RTS0042032,5
RTS0042033,3
RTS0042034,2
RTS0042035,4
RTS0042036,5
RTS0042037,10
RTS0042038,6
RTS0042039,8
RTS0042040,5
RTS0042041,1
RTS0042042,4
RTS0042043,4
RTS0042044,1
RTS0042045,2
RTS0042046,7
RTS0042047,2
RTS0042048,2
RTS0042049,6
RTS0042050,2
RTS0042051,7
RTS0042052,5
RTS0042054,1
RTS0042055,1
RTS0042056,2
RTS0042057,1
RTS0042058,1
RTS0042059,2
RTS0042060,3
RTS0042061,3
RTS0042062,10
RTS0042063,7
RTS0042064,4
RTS0042065,4
RTS0042067,3
RTS0042068,1
RTS0042069,1
RTS0042071,3
RTS0042073,1
RTS0042074,2
RTS0042075,3
RTS0042076,1
RTS0042079,8
RTS0042080,3
RTS0042081,8
RTS0042082,2
RTS0042083,1
RTS0042085,4
RTS0042086,1
RTS0042087,2
RTS0042088,3
RTS0042091,3
RTS0042092,8
RTS0042093,2
RTS0042094,3
RTS0042096,4
RTS0042098,2
RTS0042099,2
RTS0042100,1
RTS0042101,1
RTS0042102,4
RTS0042103,1
RTS0042104,2
RTS0042105,3
RTS0042106,4
RTS0042108,2
RTS0042109,1
RTS0042110,1
RTS0042111,3
RTS0042113,3
RTS0042114,2
RTS0042116,2
RTS0042117,1
RTS0042118,2
RTS0042121,4
RTS0042122,6
RTS0042123,1
RTS0042125,2
RTS0042126,1
RTS0042127,2
RTS0042128,2
RTS0042130,3
RTS0042132,1
RTS0042133,2
RTS0042134,4
RTS0042135,2
RTS0042136,2
RTS0042137,3
RTS0042138,3
RTS0042139,1
RTS0042140,2
RTS0042141,1
RTS0042142,3
RTS0042143,1
RTS0042144,3
RTS0042145,3
RTS0042146,5
RTS0042147,2
RTS0042148,3
RTS0042149,2
RTS0042150,4
RTS0042151,2
RTS0042152,3
RTS0042155,2
RTS0042156,2
RTS0042157,3
RTS0042158,3
RTS0042159,2
RTS0042160,1
RTS0042161,1
RTS0042162,5
RTS0042163,4
RTS0042164,11
RTS0042165,3
RTS0042166,2
RTS0042167,1
RTS0042168,3
RTS0042169,4
RTS0042170,2
RTS0042171,2
RTS0042172,1
RTS0042173,4
RTS0042174,4
RTS0042175,6
RTS0042176,2
RTS0042177,4
RTS0042178,5
RTS0042179,3
RTS0042180,4
RTS0042181,2
RTS0042182,2
RTS0042183,4
RTS0042185,3
RTS0042186,1
RTS0042187,1
RTS0042188,1
RTS0042189,4
RTS0042191,4
RTS0042192,2
RTS0042193,1
RTS0042196,3
RTS0042197,2
RTS0042198,3
RTS0042199,5
RTS0042200,2
RTS0042201,2
RTS0042203,1
RTS0042204,1
RTS0042205,1
RTS0042206,2
RTS0042207,4
RTS0042208,4
RTS0042209,3
RTS0042210,2
RTS0042213,7
RTS0042214,1
RTS0042215,2
RTS0042216,2
RTS0042217,2
RTS0042218,3
RTS0042219,2
RTS0042220,2
RTS0042221,3
RTS0042222,3
RTS0042223,1
RTS0042224,2
RTS0042226,5
RTS0042227,1
RTS0042228,2
RTS0042229,3
RTS0042230,5
RTS0042231,1
RTS0042232,2
RTS0042234,2
RTS0042235,2
RTS0042236,5
RTS0042237,3
RTS0042238,7
RTS0042239,2
RTS0042240,6
RTS0042241,2
RTS0042242,1
RTS0042244,2
RTS0042245,3
RTS0042246,4
RTS0042247,1
RTS0042248,5
RTS0042249,1
RTS0042250,2
RTS0042251,1
RTS0042253,3
RTS0042255,4
RTS0042256,9
RTS0042258,1
RTS0042259,3
RTS0042260,4
RTS0042261,3
RTS0042262,2
RTS0042263,8
RTS0042264,4
RTS0042265,1
RTS0042266,2
RTS0042267,2
RTS0042268,1
RTS0042269,1
RTS0042270,6
RTS0042271,2
RTS0042272,1
RTS0042273,2
RTS0042274,3
RTS0042275,4
RTS0042276,3
RTS0042277,2
RTS0042278,1
RTS0042279,3
RTS0042280,2
RTS0042281,2
RTS0042282,1
RTS0042283,1
RTS0042284,4
RTS0042285,2
RTS0042286,1
RTS0042288,4
RTS0042289,4
RTS0042290,2
RTS0042291,3
RTS0042292,2
RTS0042293,3
RTS0042294,1
RTS0042295,6
RTS0042296,2
RTS0042297,3
RTS0042298,1
RTS0042299,6
RTS0042300,3
RTS0042303,2
RTS0042304,1
RTS0042305,2
RTS0042306,2
RTS0042307,6
RTS0042308,6
RTS0042309,5
RTS0042310,10
RTS0042312,2
RTS0042313,2
RTS0042314,3
RTS0042315,2
RTS0042316,2
RTS0042318,3
RTS0042319,4
RTS0042320,1
RTS0042321,3
RTS0042322,2
RTS0042323,2
RTS0042324,2
RTS0042325,2
RTS0042326,2
RTS0042327,2
RTS0042330,3
RTS0042331,4
RTS0042332,3
RTS0042333,1
RTS0042334,3
RTS0042335,2
RTS0042336,2
RTS0042337,2
RTS0042338,1
RTS0042339,2
RTS0042340,1
RTS0042341,3
RTS0042342,3
RTS0042343,6
RTS0042344,6
RTS0042345,2
RTS0042346,3
RTS0042347,1
RTS0042348,4
RTS0042350,2
RTS0042352,4
RTS0042353,2
RTS0042354,3
RTS0042356,3
RTS0042357,4
RTS0042358,2
RTS0042359,1
RTS0042360,2
RTS0042361,2
RTS0042362,4
RTS0042363,2
RTS0042364,3
RTS0042365,2
RTS0042366,3
RTS0042367,2
RTS0042368,3
RTS0042369,4
RTS0042370,7
RTS0042372,3
RTS0042373,3
RTS0042374,2
RTS0042375,4
RTS0042376,4
RTS0042377,1
RTS0042378,1
RTS0042379,2
RTS0042381,3
RTS0042382,3
RTS0042383,5
RTS0042384,3
RTS0042385,4
RTS0042386,4
RTS0042387,2
RTS0042388,3
RTS0042389,7
RTS0042390,4
RTS0042391,2
RTS0042392,1
RTS0042393,3
RTS0042394,1
RTS0042396,2
RTS0042397,1
RTS0042398,3
RTS0042399,6
RTS0042400,1
RTS0042401,2
RTS0042402,4
RTS0042403,2
RTS0042404,1
RTS0042405,2
RTS0042406,2
RTS0042408,1
RTS0042409,1
RTS0042410,1
RTS0042411,2
RTS0042412,1
RTS0042413,4
RTS0042414,2
RTS0042415,2
RTS0042417,11
RTS0042418,5
RTS0042419,7
RTS0042420,9
RTS0042421,2
RTS0042422,3
RTS0042423,1
RTS0042425,1
RTS0042426,2
RTS0042427,2
RTS0042428,1
RTS0042429,5
RTS0042430,1
RTS0042431,2
RTS0042432,6
RTS0042433,2
RTS0042434,5
RTS0042435,5
RTS0042436,4
RTS0042437,1
RTS0042438,1
RTS0042439,6
RTS0042440,3
RTS0042441,4
RTS0042443,3
RTS0042445,3
RTS0042446,4
RTS0042447,2
RTS0042448,2
RTS0042449,3
RTS0042450,1
RTS0042451,2
RTS0042452,3
RTS0042453,5
RTS0042454,3
RTS0042458,2
RTS0042460,2
RTS0042461,4
RTS0042462,11
RTS0042463,3
RTS0042464,8
RTS0042465,2
RTS0042466,4
RTS0042468,4
RTS0042469,1
RTS0042470,2
RTS0042471,1
RTS0042472,4
RTS0042473,3
RTS0042474,4
RTS0042475,2
RTS0042476,3
RTS0042477,1
RTS0042478,1
RTS0042479,2
RTS0042480,2
RTS0042481,6
RTS0042482,9
RTS0042483,23
RTS0042484,16
RTS0042485,4
RTS0042486,2
RTS0042487,2
RTS0042488,1
RTS0042489,3
RTS0042491,2
RTS0042492,2
RTS0042493,3
RTS0042495,2
RTS0042496,3
RTS0042497,3
RTS0042498,3
RTS0042499,3
RTS0042500,3
RTS0042501,1
RTS0042502,1
RTS0042504,2
RTS0042505,4
RTS0042506,2
RTS0042507,4
RTS0042508,2
RTS0042509,1
RTS0042510,1
RTS0042515,1
RTS0042522,4
RTS0042526,3
RTS0042527,1
RTS0042528,7
RTS0042529,2
RTS0042530,2
RTS0042531,3
RTS0042532,2
RTS0042534,2
RTS0042536,2
RTS0042537,6
RTS0042538,4
RTS0042539,5
RTS0042540,8
RTS0042541,2
RTS0042542,2
RTS0042543,1
RTS0042544,2
RTS0042545,3
RTS0042547,2
RTS0042548,3
RTS0042549,2
RTS0042551,3
RTS0042552,3
RTS0042553,4
RTS0042554,2
RTS0042555,1
RTS0042556,4
RTS0042557,1
RTS0042558,2
RTS0042559,3
RTS0042560,2
RTS0042561,3
RTS0042562,3
RTS0042563,1
RTS0042565,5
RTS0042566,6
RTS0042567,5
RTS0042568,5
RTS0042569,1
RTS0042570,1
RTS0042571,3
RTS0042572,1
RTS0042573,5
RTS0042574,4
RTS0042575,4
RTS0042576,4
RTS0042577,5
RTS0042578,3
RTS0042579,2
RTS0042580,3
RTS0042581,2
RTS0042582,1
RTS0042583,8
RTS0042584,2
RTS0042585,1
RTS0042586,1
RTS0042588,3
RTS0042589,2
RTS0042590,3
RTS0042591,1
RTS0042592,4
RTS0042594,1
RTS0042596,6
RTS0042597,7
RTS0042598,12
RTS0042599,3
RTS0042600,2
RTS0042601,1
RTS0042602,1
RTS0042603,2
RTS0042604,1
RTS0042605,1
RTS0042607,2
RTS0042608,2
RTS0042610,6
RTS0042613,3
RTS0042614,5
RTS0042615,5
RTS0042616,1
RTS0042617,6
RTS0042618,2
RTS0042620,1
RTS0042621,1
RTS0042622,1
RTS0042623,2
RTS0042624,2
RTS0042625,1
RTS0042626,3
RTS0042627,2
RTS0042628,2
RTS0042630,3
RTS0042631,4
RTS0042634,1
RTS0042635,1
RTS0042636,14
RTS0042637,5
RTS0042638,18
RTS0042639,7
RTS0042640,6
RTS0042641,4
RTS0042642,2
RTS0042643,1
RTS0042644,2
RTS0042645,2
RTS0042647,3
RTS0042648,6
RTS0042649,4
RTS0042650,2
RTS0042651,3
RTS0042652,5
RTS0042653,2
RTS0042654,3
RTS0042656,2
RTS0042657,4
RTS0042658,1
RTS0042659,1
RTS0042660,3
RTS0042661,2
RTS0042662,3
RTS0042663,1
RTS0042664,2
RTS0042665,1
RTS0042666,2
RTS0042667,3
RTS0042668,4
RTS0042669,1
RTS0042670,2
RTS0042671,6
RTS0042672,5
RTS0042673,6
RTS0042674,4
RTS0042675,10
RTS0042676,2
RTS0042678,2
RTS0042679,1
RTS0042680,3
RTS0042681,7
RTS0042682,3
RTS0042683,7
RTS0042684,3
RTS0042686,2
RTS0042687,1
RTS0042688,3
RTS0042689,1
RTS0042690,1
RTS0042691,3
RTS0042692,1
RTS0042693,1
RTS0042695,3
RTS0042697,1
RTS0042698,1
RTS0042699,1
RTS0042700,4
RTS0042701,6
RTS0042702,1
RTS0042703,4
RTS0042704,5
RTS0042705,1
RTS0042706,2
RTS0042708,4
RTS0042709,3
RTS0042710,7
RTS0042711,6
RTS0042712,11
RTS0042713,2
RTS0042714,6
RTS0042715,6
RTS0042716,6
RTS0042717,3
RTS0042718,4
RTS0042719,3
RTS0042720,5
RTS0042721,3
RTS0042722,1
RTS0042723,2
RTS0042725,1
RTS0042727,1
RTS0042728,2
RTS0042729,3
RTS0042730,1
RTS0042731,2
RTS0042733,1
RTS0042734,2
RTS0042736,12
RTS0042737,8
RTS0042738,6
RTS0042739,4
RTS0042740,8
RTS0042741,4
RTS0042742,1
RTS0042743,2
RTS0042744,4
RTS0042745,2
RTS0042746,1
RTS0042747,4
RTS0042749,1
RTS0042750,3
RTS0042751,1
RTS0042752,2
RTS0042753,1
RTS0042754,3
RTS0042755,1
RTS0042756,1
RTS0042757,2
RTS0042758,4
RTS0042759,3
RTS0042760,2
RTS0042761,2
RTS0042762,3
RTS0042763,3
RTS0042764,1
RTS0042765,2
RTS0042766,4
RTS0042767,3
RTS0042768,2
RTS0042770,3
RTS0042771,2
RTS0042772,1
RTS0042773,2
RTS0042774,1
RTS0042775,1
RTS0042776,6
RTS0042777,2
RTS0042778,3
RTS0042779,6
RTS0042780,4
RTS0042781,5
RTS0042782,1
RTS0042783,5
RTS0042784,4
RTS0042785,4
RTS0042786,4
RTS0042787,6
RTS0042788,3
RTS0042789,1
RTS0042790,4
RTS0042791,118
RTS0042792,19
RTS0042793,30
RTS0042794,30
RTS0042795,41
RTS0042796,1
RTS0042797,1
RTS0042798,2
RTS0042800,2
RTS0042801,2
RTS0042802,3
RTS0042803,3
RTS0042804,1
RTS0042805,2
RTS0042807,1
RTS0042808,5
RTS0042809,4
RTS0042810,1
RTS0042811,4
RTS0042812,3
RTS0042813,3
RTS0042814,3
RTS0042815,1
RTS0042816,3
RTS0042817,1
RTS0042818,1
RTS0042819,5
RTS0042820,2
RTS0042821,2
RTS0042822,2
RTS0042823,3
RTS0042824,5
RTS0042825,2
RTS0042826,2
RTS0042828,1
RTS0042829,3
RTS0042830,2
RTS0042831,4
RTS0042832,2
RTS0042833,2
RTS0042834,5
RTS0042836,2
RTS0042837,7
RTS0042838,3
RTS0042839,3
RTS0042840,3
RTS0042841,5
RTS0042842,4
RTS0042843,5
RTS0042844,1
RTS0042845,8
RTS0042846,3
RTS0042847,4
RTS0042848,3
RTS0042849,2
RTS0042850,4
RTS0042851,5
RTS0042853,4
RTS0042854,5
RTS0042855,1
RTS0042856,2
RTS0042857,3
RTS0042858,2
RTS0042859,4
RTS0042860,3
RTS0042861,3
RTS0042862,4
RTS0042864,1
RTS0042865,1
RTS0042866,4
RTS0042867,4
RTS0042868,2
RTS0042869,2
RTS0042871,5
RTS0042872,1
RTS0042873,3
RTS0042875,2
RTS0042876,2
RTS0042877,2
RTS0042878,5
RTS0042879,6
RTS0042880,3
RTS0042881,2
RTS0042882,3
RTS0042884,1
RTS0042885,2
RTS0042886,4
RTS0042887,3
RTS0042888,5
RTS0042889,5
RTS0042890,1
RTS0042891,3
RTS0042893,2
RTS0042894,2
RTS0042895,1
RTS0042896,9
RTS0042898,2
RTS0042899,2
RTS0042900,2
RTS0042901,2
RTS0042902,3
RTS0042903,3
RTS0042904,3
RTS0042905,5
RTS0042906,4
RTS0042907,2
RTS0042908,1
RTS0042909,2
RTS0042910,1
RTS0042912,2
RTS0042913,3
RTS0042914,1
RTS0042915,1
RTS0042916,2
RTS0042917,3
RTS0042918,1
RTS0042919,4
RTS0042920,1
RTS0042921,3
RTS0042922,2
RTS0042923,2
RTS0042924,2
RTS0042925,4
RTS0042926,5
RTS0042927,1
RTS0042928,3
RTS0042929,2
RTS0042930,1
RTS0042931,3
RTS0042932,2
RTS0042933,5
RTS0042935,3
RTS0042936,4
RTS0042938,3
RTS0042939,3
RTS0042940,1
RTS0042941,10
RTS0042942,19
RTS0042943,15
RTS0042944,10
RTS0042945,5
RTS0042946,4
RTS0042947,2
RTS0042948,2
RTS0042949,2
RTS0042950,1
RTS0042952,4
RTS0042953,1
RTS0042954,1
RTS0042956,1
RTS0042957,4
RTS0042958,2
RTS0042960,5
RTS0042961,2
RTS0042964,2
RTS0042965,3
RTS0042967,2
RTS0042969,1
RTS0042970,2
RTS0042971,3
RTS0042972,4
RTS0042973,3
RTS0042974,1
RTS0042975,5
RTS0042976,3
RTS0042977,4
RTS0042978,5
RTS0042979,3
RTS0042980,3
RTS0042981,5
RTS0042982,2
RTS0042983,5
RTS0042984,2
RTS0042985,1
RTS0042986,2
RTS0042987,2
RTS0042988,2
RTS0042989,1
RTS0042990,4
RTS0042991,4
RTS0042992,2
RTS0042993,1
RTS0042994,7
RTS0042995,1
RTS0042996,1
RTS0042997,3
RTS0042998,2
RTS0042999,1
RTS0043000,2
RTS0043001,1
RTS0043003,2
RTS0043004,3
RTS0043005,2
RTS0043006,3
RTS0043007,2
RTS0043008,2
RTS0043009,1
RTS0043010,1
RTS0043011,2
RTS0043012,4
RTS0043013,4
RTS0043014,6
RTS0043015,9
RTS0043016,1
RTS0043017,1
RTS0043018,2
RTS0043019,1
RTS0043020,4
RTS0043021,1
RTS0043022,2
RTS0043023,4
RTS0043024,1
RTS0043025,1
RTS0043026,7
RTS0043027,1
RTS0043028,5
RTS0043029,3
RTS0043030,3
RTS0043031,4
RTS0043032,5
RTS0043033,1
RTS0043034,5
RTS0043035,1
RTS0043036,2
RTS0043037,1
RTS0043038,1
RTS0043039,1
RTS0043040,3
RTS0043041,4
RTS0043043,2
RTS0043044,2
RTS0043046,1
RTS0043047,2
RTS0043048,5
RTS0043050,1
RTS0043052,2
RTS0043053,1
RTS0043054,1
RTS0043057,4
RTS0043058,3
RTS0043059,3
RTS0043060,3
RTS0043061,11
RTS0043062,1
RTS0043063,2
RTS0043064,4
RTS0043065,4
RTS0043066,3
RTS0043068,3
RTS0043069,2
RTS0043071,4
RTS0043072,3
RTS0043073,1
RTS0043074,4
RTS0043075,1
RTS0043076,4
RTS0043077,2
RTS0043078,3
RTS0043079,2
RTS0043080,1
RTS0043081,2
RTS0043082,4
RTS0043084,4
RTS0043085,3
RTS0043086,2
RTS0043087,2
RTS0043088,2
RTS0043089,6
RTS0043090,4
RTS0043091,2
RTS0043092,2
RTS0043093,1
RTS0043095,1
RTS0043096,2
RTS0043097,2
RTS0043098,1
RTS0043099,2
RTS0043100,1
RTS0043101,1
RTS0043102,1
RTS0043103,4
RTS0043104,4
RTS0043105,1
RTS0043106,3
RTS0043107,2
RTS0043108,2
RTS0043109,2
RTS0043110,3
RTS0043111,17
RTS0043112,6
RTS0043113,14
RTS0043114,30
RTS0043115,6
RTS0043116,3
RTS0043117,2
RTS0043118,2
RTS0043119,3
RTS0043120,4
RTS0043121,1
RTS0043122,3
RTS0043125,2
RTS0043126,16
RTS0043127,4
RTS0043128,17
RTS0043129,6
RTS0043130,12
RTS0043131,2
RTS0043132,5
RTS0043134,1
RTS0043135,1
RTS0043136,5
RTS0043137,1
RTS0043138,1
RTS0043139,2
RTS0043140,2
RTS0043141,1
RTS0043142,3
RTS0043143,3
RTS0043144,2
RTS0043145,3
RTS0043146,4
RTS0043147,3
RTS0043148,4
RTS0043149,1
RTS0043150,3
RTS0043151,4
RTS0043152,6
RTS0043153,5
RTS0043154,4
RTS0043155,1
RTS0043156,3
RTS0043157,3
RTS0043159,10
RTS0043160,20
RTS0043161,1
RTS0043162,2
RTS0043163,5
RTS0043164,4
RTS0043165,3
RTS0043167,1
RTS0043168,2
RTS0043169,1
RTS0043170,6
RTS0043171,2
RTS0043172,4
RTS0043173,5
RTS0043174,1
RTS0043175,7
RTS0043176,4
RTS0043177,1
RTS0043178,9
RTS0043180,1
RTS0043181,3
RTS0043182,4
RTS0043184,3
RTS0043185,2
RTS0043186,6
RTS0043187,1
RTS0043189,3
RTS0043190,1
RTS0043191,2
RTS0043192,1
RTS0043193,4
RTS0043194,3
RTS0043195,1
RTS0043196,3
RTS0043197,2
RTS0043198,3
RTS0043199,2
RTS0043200,2
RTS0043201,3
RTS0043202,5
RTS0043203,3
RTS0043204,4
RTS0043205,6
RTS0043206,7
RTS0043207,2
RTS0043208,2
RTS0043209,4
RTS0043210,2
RTS0043211,2
RTS0043212,4
RTS0043213,3
RTS0043214,1
RTS0043215,2
RTS0043216,3
RTS0043217,5
RTS0043218,1
RTS0043219,5
RTS0043222,2
RTS0043223,1
RTS0043224,3
RTS0043227,4
RTS0043228,3
RTS0043229,5
RTS0043230,3
RTS0043231,2
RTS0043232,3
RTS0043233,3
RTS0043234,4
RTS0043235,1
RTS0043236,1
RTS0043237,1
RTS0043238,4
RTS0043239,2
RTS0043240,4
RTS0043241,5
RTS0043242,1
RTS0043243,1
RTS0043244,2
RTS0043245,4
RTS0043246,4
RTS0043247,1
RTS0043248,2
RTS0043249,2
RTS0043251,3
RTS0043252,5
RTS0043253,2
RTS0043254,3
RTS0043255,1
RTS0043257,2
RTS0043258,2
RTS0043259,2
RTS0043260,2
RTS0043261,1
RTS0043262,5
RTS0043263,2
RTS0043264,1
RTS0043265,3
RTS0043266,4
RTS0043267,3
RTS0043268,4
RTS0043269,2
RTS0043270,3
RTS0043271,5
RTS0043272,8
RTS0043273,3
RTS0043274,7
RTS0043275,6
RTS0043276,1
RTS0043277,5
RTS0043278,7
RTS0043279,5
RTS0043280,1
RTS0043282,3
RTS0043283,4
RTS0043284,8
RTS0043285,6
RTS0043286,5
RTS0043287,3
RTS0043288,1
RTS0043289,3
RTS0043290,4
RTS0043291,6
RTS0043292,4
RTS0043293,3
RTS0043294,8
RTS0043295,4
RTS0043296,2
RTS0043297,3
RTS0043299,2
RTS0043300,1
RTS0043301,1
RTS0043302,3
RTS0043304,2
RTS0043305,4
RTS0043306,1
RTS0043307,1
RTS0043308,1
RTS0043309,3
RTS0043310,2
RTS0043311,5
RTS0043312,3
RTS0043313,4
RTS0043314,2
RTS0043315,11
RTS0043316,7
RTS0043317,1
RTS0043318,2
RTS0043319,6
RTS0043320,7
RTS0043322,1
RTS0043323,5
RTS0043324,2
RTS0043325,1
RTS0043326,4
RTS0043327,2
RTS0043328,6
RTS0043329,2
RTS0043331,4
RTS0043333,3
RTS0043334,5
RTS0043335,1
RTS0043336,4
RTS0043337,2
RTS0043338,3
RTS0043339,3
RTS0043340,4
RTS0043341,1
RTS0043342,2
RTS0043343,5
RTS0043344,3
RTS0043345,3
RTS0043346,1
RTS0043347,3
RTS0043348,2
RTS0043349,3
RTS0043350,3
RTS0043351,1
RTS0043352,4
RTS0043353,2
RTS0043354,2
RTS0043355,1
RTS0043356,2
RTS0043357,2
RTS0043358,4
RTS0043359,2
RTS0043360,7
RTS0043361,4
RTS0043362,2
RTS0043364,3
RTS0043365,2
RTS0043366,2
RTS0043367,5
RTS0043368,3
RTS0043369,2
RTS0043370,1
RTS0043371,5
RTS0043372,4
RTS0043373,3
RTS0043374,4
RTS0043375,5
RTS0043376,11
RTS0043377,16
RTS0043378,9
RTS0043379,15
RTS0043380,13
RTS0043381,2
RTS0043383,9
RTS0043384,2
RTS0043385,1
RTS0043386,2
RTS0043387,3
RTS0043388,5
RTS0043389,6
RTS0043390,3
RTS0043392,3
RTS0043393,4
RTS0043394,5
RTS0043395,1
RTS0043396,5
RTS0043397,11
RTS0043398,5
RTS0043399,10
RTS0043400,2
RTS0043401,1
RTS0043402,3
RTS0043403,1
RTS0043404,4
RTS0043405,2
RTS0043406,2
RTS0043407,1
RTS0043408,3
RTS0043409,2
RTS0043410,2
RTS0043411,3
RTS0043412,1
RTS0043413,2
RTS0043414,1
RTS0043415,2
RTS0043416,2
RTS0043417,1
RTS0043419,3
RTS0043420,4
RTS0043421,2
RTS0043422,1
RTS0043423,2
RTS0043424,1
RTS0043425,1
RTS0043426,2
RTS0043427,5
RTS0043428,1
RTS0043429,3
RTS0043430,3
RTS0043431,2
RTS0043432,3
RTS0043433,1
RTS0043434,2
RTS0043435,3
RTS0043436,5
RTS0043437,2
RTS0043438,2
RTS0043439,1
RTS0043440,3
RTS0043442,3
RTS0043443,2
RTS0043444,2
RTS0043446,2
RTS0043447,2
RTS0043448,2
RTS0043449,2
RTS0043451,1
RTS0043452,1
RTS0043453,1
RTS0043454,2
RTS0043455,3
RTS0043456,4
RTS0043457,3
RTS0043458,3
RTS0043459,1
RTS0043460,3
RTS0043461,2
RTS0043462,3
RTS0043463,4
RTS0043464,8
RTS0043465,7
RTS0043466,5
RTS0043467,3
RTS0043468,5
RTS0043469,3
RTS0043470,9
RTS0043471,2
RTS0043472,1
RTS0043473,2
RTS0043474,3
RTS0043475,4
RTS0043476,1
RTS0043477,3
RTS0043479,1
RTS0043480,2
RTS0043481,3
RTS0043482,3
RTS0043483,7
RTS0043485,4
RTS0043486,3
RTS0043487,4
RTS0043488,5
RTS0043489,2
RTS0043490,4
RTS0043491,1
RTS0043492,3
RTS0043493,2
RTS0043494,3
RTS0043495,4
RTS0043496,5
RTS0043497,5
RTS0043498,2
RTS0043499,3
RTS0043500,5
RTS0043501,2
RTS0043502,3
RTS0043503,1
RTS0043504,2
RTS0043505,5
RTS0043506,1
RTS0043508,4
RTS0043509,2
RTS0043510,2
RTS0043511,4
RTS0043512,4
RTS0043513,3
RTS0043514,3
RTS0043515,1
RTS0043516,4
RTS0043519,2
RTS0043520,1
RTS0043521,1
RTS0043522,1
RTS0043523,5
RTS0043524,4
RTS0043525,1
RTS0043526,2
RTS0043527,2
RTS0043528,1
RTS0043529,2
RTS0043531,3
RTS0043532,4
RTS0043533,3
RTS0043534,4
RTS0043535,1
RTS0043536,1
RTS0043537,5
RTS0043538,4
RTS0043539,4
RTS0043540,2
RTS0043541,2
RTS0043542,4
RTS0043543,6
RTS0043544,1
RTS0043545,4
RTS0043546,1
RTS0043548,3
RTS0043549,2
RTS0043550,4
RTS0043551,3
RTS0043552,3
RTS0043553,2
RTS0043554,3
RTS0043555,5
RTS0043556,2
RTS0043557,5
RTS0043558,1
RTS0043559,3
RTS0043560,3
RTS0043561,2
RTS0043562,3
RTS0043563,2
RTS0043564,3
RTS0043565,1
RTS0043566,2
RTS0043567,1
RTS0043568,1
RTS0043569,1
RTS0043570,1
RTS0043571,1
RTS0043572,5
RTS0043573,1
RTS0043574,6
RTS0043575,1
RTS0043576,8
RTS0043577,7
RTS0043578,2
RTS0043579,4
RTS0043580,5
RTS0043581,1
RTS0043582,2
RTS0043583,8
RTS0043584,1
RTS0043585,3
RTS0043588,3
RTS0043589,1
RTS0043590,2
RTS0043591,1
RTS0043592,1
RTS0043594,2
RTS0043595,1
RTS0043596,1
RTS0043597,4
RTS0043598,3
RTS0043599,5
RTS0043600,3
RTS0043601,2
RTS0043602,2
RTS0043603,2
RTS0043604,2
RTS0043606,3
RTS0043607,2
RTS0043608,1
RTS0043610,3
RTS0043611,2
RTS0043612,1
RTS0043613,3
RTS0043614,3
RTS0043615,1
RTS0043616,3
RTS0043617,1
RTS0043618,4
RTS0043619,2
RTS0043621,3
RTS0043622,4
RTS0043623,3
RTS0043624,2
RTS0043625,1
RTS0043627,2
RTS0043628,3
RTS0043629,3
RTS0043630,1
RTS0043631,4
RTS0043632,5
RTS0043633,2
RTS0043634,2
RTS0043635,1
RTS0043636,3
RTS0043637,1
RTS0043638,1
RTS0043640,2
RTS0043641,7
RTS0043642,5
RTS0043643,8
RTS0043644,7
RTS0043645,12
RTS0043646,2
RTS0043647,2
RTS0043648,1
RTS0043649,2
RTS0043650,2
RTS0043651,1
RTS0043652,2
RTS0043653,1
RTS0043654,1
RTS0043655,1
RTS0043656,1
RTS0043657,3
RTS0043658,4
RTS0043659,1
RTS0043660,4
RTS0043661,5
RTS0043664,3
RTS0043665,2
RTS0043667,1
RTS0043668,2
RTS0043669,1
RTS0043670,1
RTS0043671,2
RTS0043672,4
RTS0043673,2
RTS0043674,1
RTS0043675,2
RTS0043676,2
RTS0043677,2
RTS0043678,1
RTS0043680,1
RTS0043683,2
RTS0043684,1
RTS0043685,1
RTS0043687,1
RTS0043689,3
RTS0043690,2
RTS0043691,6
RTS0043693,1
RTS0043694,4
RTS0043695,3
RTS0043696,4
RTS0043697,5
RTS0043698,10
RTS0043699,13
RTS0043700,11
RTS0043701,3
RTS0043702,6
RTS0043703,16
RTS0043704,13
RTS0043705,5
RTS0043706,4
RTS0043707,5
RTS0043708,2
RTS0043709,3
RTS0043710,3
RTS0043711,1
RTS0043712,3
RTS0043713,1
RTS0043714,1
RTS0043715,2
RTS0043716,3
RTS0043717,3
RTS0043718,3
RTS0043719,2
RTS0043720,3
RTS0043722,2
RTS0043725,4
RTS0043726,3
RTS0043728,1
RTS0043729,2
RTS0043730,3
RTS0043731,6
RTS0043733,2
RTS0043734,3
RTS0043735,3
RTS0043736,2
RTS0043737,2
RTS0043738,3
RTS0043739,4
RTS0043740,3
RTS0043741,2
RTS0043742,3
RTS0043743,2
RTS0043744,2
RTS0043745,1
RTS0043746,2
RTS0043747,3
RTS0043748,3
RTS0043749,4
RTS0043750,2
RTS0043751,1
RTS0043752,1
RTS0043753,2
RTS0043754,1
RTS0043755,5
RTS0043756,3
RTS0043758,2
RTS0043759,3
RTS0043760,1
RTS0043761,4
RTS0043763,3
RTS0043764,2
RTS0043765,3
RTS0043766,1
RTS0043767,1
RTS0043769,1
RTS0043770,1
RTS0043772,2
RTS0043774,3
RTS0043775,3
RTS0043776,2
RTS0043777,1
RTS0043778,3
RTS0043779,2
RTS0043780,2
RTS0043781,5
RTS0043782,1
RTS0043783,2
RTS0043784,4
RTS0043785,2
RTS0043786,3
RTS0043788,4
RTS0043789,1
RTS0043790,2
RTS0043791,4
RTS0043792,4
RTS0043793,2
RTS0043794,1
RTS0043795,3
RTS0043796,1
RTS0043797,4
RTS0043798,2
RTS0043799,3
RTS0043800,2
RTS0043801,1
RTS0043802,5
RTS0043803,2
RTS0043804,2
RTS0043805,3
RTS0043806,1
RTS0043807,2
RTS0043808,1
RTS0043809,1
RTS0043810,2
RTS0043811,1
RTS0043812,3
RTS0043813,1
RTS0043814,4
RTS0043815,3
RTS0043816,3
RTS0043817,1
RTS0043818,3
RTS0043820,2
RTS0043821,4
RTS0043822,2
RTS0043823,2
RTS0043824,2
RTS0043825,2
RTS0043826,1
RTS0043828,1
RTS0043829,2
RTS0043830,2
RTS0043831,1
RTS0043832,3
RTS0043833,3
RTS0043836,2
RTS0043837,2
RTS0043838,2
RTS0043840,1
RTS0043841,2
RTS0043842,2
RTS0043844,1
RTS0043845,3
RTS0043847,4
RTS0043848,5
RTS0043849,5
RTS0043850,3
RTS0043851,1
RTS0043853,2
RTS0043854,5
RTS0043856,2
RTS0043857,2
RTS0043858,1
RTS0043859,1
RTS0043860,2
RTS0043861,3
RTS0043862,4
RTS0043863,3
RTS0043864,2
RTS0043865,1
RTS0043866,4
RTS0043867,1
RTS0043868,6
RTS0043869,3
RTS0043870,2
RTS0043871,2
RTS0043872,5
RTS0043873,2
RTS0043874,2
RTS0043875,2
RTS0043876,3
RTS0043877,2
RTS0043878,1
RTS0043879,2
RTS0043880,1
RTS0043881,3
RTS0043882,2
RTS0043883,1
RTS0043884,1
RTS0043885,1
RTS0043886,1
RTS0043887,5
RTS0043888,5
RTS0043889,2
RTS0043890,1
RTS0043891,1
RTS0043892,4
RTS0043893,3
RTS0043894,4
RTS0043895,2
RTS0043896,2
RTS0043897,1
RTS0043898,5
RTS0043899,2
RTS0043900,3
RTS0043901,1
RTS0043903,3
RTS0043904,3
RTS0043905,3
RTS0043906,2
RTS0043907,1
RTS0043908,3
RTS0043909,1
RTS0043910,2
RTS0043912,2
RTS0043913,1
RTS0043914,3
RTS0043915,1
RTS0043916,3
RTS0043917,3
RTS0043918,3
RTS0043919,3
RTS0043920,6
RTS0043921,1
RTS0043922,2
RTS0043923,3
RTS0043924,7
RTS0043925,3
RTS0043926,3
RTS0043927,4
RTS0043928,2
RTS0043929,5
RTS0043930,4
RTS0043931,2
RTS0043932,3
RTS0043933,2
RTS0043934,4
RTS0043935,1
RTS0043936,2
RTS0043937,2
RTS0043938,3
RTS0043939,2
RTS0043941,4
RTS0043943,3
RTS0043944,1
RTS0043945,5
RTS0043946,1
RTS0043947,4
RTS0043948,1
RTS0043949,4
RTS0043950,4
RTS0043951,1
RTS0043952,1
RTS0043953,2
RTS0043955,3
RTS0043956,4
RTS0043957,4
RTS0043958,3
RTS0043959,2
RTS0043960,5
RTS0043961,1
RTS0043962,1
RTS0043963,2
RTS0043964,2
RTS0043965,1
RTS0043966,2
RTS0043967,1
RTS0043968,2
RTS0043969,4
RTS0043970,2
RTS0043971,2
RTS0043972,3
RTS0043973,1
RTS0043974,2
RTS0043975,1
RTS0043976,3
RTS0043977,5
RTS0043978,2
RTS0043979,3
RTS0043980,2
RTS0043982,3
RTS0043983,4
RTS0043984,1
RTS0043985,6
RTS0043986,1
RTS0043987,3
RTS0043988,2
RTS0043989,2
RTS0043990,3
RTS0043993,2
RTS0043994,5
RTS0043996,1
RTS0043997,2
RTS0043998,1
RTS0043999,3
RTS0044000,2
RTS0044002,6
RTS0044003,6
RTS0044004,8
RTS0044005,5
RTS0044006,4
RTS0044007,2
RTS0044009,1
RTS0044010,5
RTS0044012,7
RTS0044013,1
RTS0044014,8
RTS0044015,3
RTS0044017,2
RTS0044018,1
RTS0044020,6
RTS0044021,1
RTS0044022,5
RTS0044023,2
RTS0044026,2
RTS0044027,4
RTS0044028,2
RTS0044029,6
RTS0044030,1
RTS0044031,2
RTS0044032,1
RTS0044033,1
RTS0044034,1
RTS0044036,5
RTS0044037,5
RTS0044038,10
RTS0044039,4
RTS0044040,5
RTS0044041,3
RTS0044042,3
RTS0044043,2
RTS0044044,5
RTS0044045,2
RTS0044046,2
RTS0044047,5
RTS0044048,4
RTS0044050,4
RTS0044051,1
RTS0044052,2
RTS0044053,1
RTS0044054,2
RTS0044056,2
RTS0044057,7
RTS0044058,3
RTS0044059,5
RTS0044060,2
RTS0044061,4
RTS0044062,3
RTS0044063,4
RTS0044064,2
RTS0044065,1
RTS0044067,3
RTS0044068,3
RTS0044069,3
RTS0044070,3
RTS0044071,4
RTS0044072,2
RTS0044073,2
RTS0044074,2
RTS0044075,1
RTS0044076,1
RTS0044078,1
RTS0044079,2
RTS0044080,2
RTS0044081,2
RTS0044082,2
RTS0044083,4
RTS0044084,1
RTS0044085,1
RTS0044086,3
RTS0044087,2
RTS0044088,2
RTS0044089,2
RTS0044090,1
RTS0044091,2
RTS0044092,4
RTS0044093,7
RTS0044094,5
RTS0044095,1
RTS0044096,1
RTS0044098,3
RTS0044099,2
RTS0044100,1
RTS0044101,2
RTS0044102,3
RTS0044103,3
RTS0044104,3
RTS0044105,4
RTS0044106,6
RTS0044107,1
RTS0044108,4
RTS0044109,2
RTS0044110,7
RTS0044111,4
RTS0044112,1
RTS0044113,4
RTS0044114,2
RTS0044115,3
RTS0044116,3
RTS0044117,4
RTS0044118,3
RTS0044119,2
RTS0044120,2
RTS0044121,2
RTS0044122,3
RTS0044123,2
RTS0044124,1
RTS0044126,1
RTS0044127,3
RTS0044128,3
RTS0044129,4
RTS0044131,2
RTS0044132,1
RTS0044133,3
RTS0044134,4
RTS0044136,4
RTS0044138,2
RTS0044139,3
RTS0044140,5
RTS0044141,4
RTS0044142,2
RTS0044143,7
RTS0044144,3
RTS0044145,5
RTS0044146,2
RTS0044148,4
RTS0044149,3
RTS0044150,4
RTS0044151,4
RTS0044152,2
RTS0044153,4
RTS0044154,2
RTS0044155,2
RTS0044156,9
RTS0044157,4
RTS0044158,14
RTS0044159,10
RTS0044160,1
RTS0044161,3
RTS0044162,5
RTS0044163,5
RTS0044164,2
RTS0044165,2
RTS0044166,1
RTS0044168,2
RTS0044169,2
RTS0044170,3
RTS0044171,1
RTS0044172,3
RTS0044173,5
RTS0044174,1
RTS0044175,5
RTS0044176,4
RTS0044177,1
RTS0044178,3
RTS0044180,2
RTS0044181,2
RTS0044182,2
RTS0044184,2
RTS0044185,1
RTS0044186,3
RTS0044187,1
RTS0044188,2
RTS0044189,2
RTS0044190,1
RTS0044193,1
RTS0044194,2
RTS0044195,3
RTS0044196,4
RTS0044197,3
RTS0044198,3
RTS0044199,2
RTS0044200,1
RTS0044206,2
RTS0044208,2
RTS0044210,2
RTS0044211,4
RTS0044212,2
RTS0044213,2
RTS0044214,3
RTS0044215,5
RTS0044216,5
RTS0044217,1
RTS0044218,4
RTS0044219,3
RTS0044220,1
RTS0044221,3
RTS0044222,2
RTS0044223,1
RTS0044224,2
RTS0044225,2
RTS0044226,2
RTS0044227,1
RTS0044228,3
RTS0044230,2
RTS0044231,3
RTS0044232,3
RTS0044233,1
RTS0044234,3
RTS0044235,2
RTS0044236,1
RTS0044237,3
RTS0044238,2
RTS0044239,3
RTS0044240,3
RTS0044241,4
RTS0044242,4
RTS0044243,1
RTS0044244,3
RTS0044245,1
RTS0044246,3
RTS0044247,4
RTS0044248,3
RTS0044249,3
RTS0044250,3
RTS0044251,4
RTS0044252,3
RTS0044253,7
RTS0044254,1
RTS0044256,1
RTS0044257,2
RTS0044258,1
RTS0044260,4
RTS0044261,4
RTS0044262,1
RTS0044263,7
RTS0044264,4
RTS0044265,2
RTS0044266,4
RTS0044267,2
RTS0044268,3
RTS0044269,1
RTS0044270,4
RTS0044271,6
RTS0044272,5
RTS0044273,6
RTS0044274,6
RTS0044276,4
RTS0044277,1
RTS0044278,1
RTS0044279,3
RTS0044280,2
RTS0044281,4
RTS0044282,2
RTS0044283,3
RTS0044285,3
RTS0044286,1
RTS0044288,4
RTS0044290,2
RTS0044291,4
RTS0044292,3
RTS0044293,1
RTS0044294,1
RTS0044295,4
RTS0044296,2
RTS0044297,7
RTS0044298,3
RTS0044299,4
RTS0044301,2
RTS0044302,7
RTS0044303,4
RTS0044304,3
RTS0044305,2
RTS0044306,6
RTS0044307,4
RTS0044308,4
RTS0044309,4
RTS0044310,2
RTS0044311,4
RTS0044312,1
RTS0044313,3
RTS0044314,1
RTS0044315,1
RTS0044316,2
RTS0044317,3
RTS0044318,2
RTS0044319,3
RTS0044320,1
RTS0044321,1
RTS0044322,5
RTS0044323,4
RTS0044324,3
RTS0044326,3
RTS0044327,7
RTS0044328,4
RTS0044329,5
RTS0044331,4
RTS0044332,16
RTS0044333,9
RTS0044334,10
RTS0044335,8
RTS0044336,4
RTS0044337,2
RTS0044338,4
RTS0044340,2
RTS0044342,1
RTS0044343,2
RTS0044344,2
RTS0044345,5
RTS0044346,5
RTS0044347,9
RTS0044348,8
RTS0044349,2
RTS0044350,19
RTS0044351,1
RTS0044352,2
RTS0044353,4
RTS0044354,2
RTS0044355,1
RTS0044356,3
RTS0044357,1
RTS0044358,2
RTS0044360,1
RTS0044361,3
RTS0044362,4
RTS0044363,2
RTS0044364,3
RTS0044365,3
RTS0044366,3
RTS0044367,4
RTS0044368,4
RTS0044369,6
RTS0044370,8
RTS0044371,3
RTS0044372,1
RTS0044373,2
RTS0044374,2
RTS0044375,3
RTS0044377,3
RTS0044378,1
RTS0044379,2
RTS0044380,5
RTS0044381,2
RTS0044382,3
RTS0044383,2
RTS0044384,6
RTS0044385,5
RTS0044387,1
RTS0044388,2
RTS0044389,1
RTS0044390,2
RTS0044391,16
RTS0044392,53
RTS0044393,34
RTS0044394,23
RTS0044395,28
RTS0044396,1
RTS0044397,1
RTS0044400,1
RTS0044402,3
RTS0044403,1
RTS0044404,3
RTS0044405,1
RTS0044406,1
RTS0044407,2
RTS0044408,3
RTS0044409,1
RTS0044410,1
RTS0044411,2
RTS0044412,1
RTS0044413,1
RTS0044415,3
RTS0044416,2
RTS0044417,5
RTS0044418,2
RTS0044419,1
RTS0044420,7
RTS0044422,2
RTS0044423,1
RTS0044424,3
RTS0044427,3
RTS0044429,1
RTS0044432,10
RTS0044433,1
RTS0044434,5
RTS0044435,11
RTS0044436,1
RTS0044437,4
RTS0044438,3
RTS0044439,6
RTS0044440,4
RTS0044441,11
RTS0044442,6
RTS0044443,9
RTS0044444,8
RTS0044445,15
RTS0044446,4
RTS0044447,5
RTS0044448,2
RTS0044449,4
RTS0044450,4
RTS0044451,3
RTS0044452,1
RTS0044453,3
RTS0044454,4
RTS0044455,1
RTS0044456,2
RTS0044457,4
RTS0044458,2
RTS0044460,4
RTS0044461,4
RTS0044462,4
RTS0044463,2
RTS0044464,4
RTS0044465,3
RTS0044466,2
RTS0044467,6
RTS0044468,1
RTS0044469,1
RTS0044470,1
RTS0044471,4
RTS0044472,2
RTS0044473,1
RTS0044474,2
RTS0044476,2
RTS0044477,3
RTS0044478,4
RTS0044479,3
RTS0044480,2
RTS0044481,3
RTS0044482,6
RTS0044483,8
RTS0044484,9
RTS0044485,5
RTS0044486,2
RTS0044489,1
RTS0044490,4
RTS0044491,3
RTS0044492,3
RTS0044493,4
RTS0044494,2
RTS0044496,3
RTS0044497,6
RTS0044498,2
RTS0044499,2
RTS0044500,6
RTS0044501,6
RTS0044502,7
RTS0044503,2
RTS0044504,4
RTS0044505,3
RTS0044506,2
RTS0044507,1
RTS0044508,2
RTS0044509,11
RTS0044510,5
RTS0044512,4
RTS0044513,1
RTS0044514,5
RTS0044515,4
RTS0044516,3
RTS0044517,4
RTS0044518,4
RTS0044519,2
RTS0044520,1
RTS0044521,1
RTS0044522,2
RTS0044523,1
RTS0044524,2
RTS0044525,1
RTS0044526,5
RTS0044527,1
RTS0044528,1
RTS0044529,1
RTS0044530,1
RTS0044531,4
RTS0044533,5
RTS0044534,6
RTS0044536,3
RTS0044537,2
RTS0044538,2
RTS0044541,5
RTS0044542,3
RTS0044543,4
RTS0044544,1
RTS0044546,2
RTS0044547,4
RTS0044548,4
RTS0044549,1
RTS0044550,6
RTS0044551,4
RTS0044552,5
RTS0044553,4
RTS0044554,3
RTS0044555,8
RTS0044556,3
RTS0044557,1
RTS0044558,1
RTS0044559,2
RTS0044560,6
RTS0044561,3
RTS0044562,2
RTS0044564,6
RTS0044565,5
RTS0044566,3
RTS0044567,1
RTS0044569,2
RTS0044570,3
RTS0044572,2
RTS0044573,2
RTS0044574,1
RTS0044575,2
RTS0044577,5
RTS0044578,2
RTS0044579,2
RTS0044580,5
RTS0044581,2
RTS0044582,4
RTS0044583,1
RTS0044584,1
RTS0044585,1
RTS0044586,3
RTS0044587,4
RTS0044588,1
RTS0044589,1
RTS0044590,5
RTS0044591,2
RTS0044592,7
RTS0044593,6
RTS0044594,3
RTS0044595,2
RTS0044598,3
RTS0044599,2
RTS0044601,3
RTS0044602,1
RTS0044604,2
RTS0044605,4
RTS0044606,2
RTS0044607,4
RTS0044608,1
RTS0044609,1
RTS0044610,1
RTS0044611,2
RTS0044612,6
RTS0044613,1
RTS0044614,2
RTS0044615,3
RTS0044616,2
RTS0044617,1
RTS0044619,3
RTS0044620,2
RTS0044621,7
RTS0044622,2
RTS0044623,6
RTS0044624,4
RTS0044625,4
RTS0044626,3
RTS0044627,1
RTS0044628,2
RTS0044629,1
RTS0044630,2
RTS0044631,3
RTS0044632,1
RTS0044633,1
RTS0044636,1
RTS0044637,1
RTS0044638,1
RTS0044639,2
RTS0044640,2
RTS0044642,6
RTS0044643,4
RTS0044644,3
RTS0044645,3
RTS0044646,3
RTS0044647,3
RTS0044648,1
RTS0044649,2
RTS0044650,1
RTS0044651,1
RTS0044652,5
RTS0044653,1
RTS0044654,5
RTS0044655,2
RTS0044656,9
RTS0044657,4
RTS0044658,24
RTS0044659,12
RTS0044660,9
RTS0044661,11
RTS0044662,8
RTS0044663,2
RTS0044664,7
RTS0044665,3
RTS0044666,1
RTS0044667,1
RTS0044668,3
RTS0044669,3
RTS0044670,1
RTS0044671,1
RTS0044672,2
RTS0044673,1
RTS0044674,3
RTS0044675,2
RTS0044677,4
RTS0044678,2
RTS0044680,4
RTS0044681,1
RTS0044682,2
RTS0044683,2
RTS0044684,5
RTS0044685,4
RTS0044686,9
RTS0044687,6
RTS0044688,5
RTS0044689,6
RTS0044690,5
RTS0044691,1
RTS0044692,4
RTS0044693,4
RTS0044694,1
RTS0044695,1
RTS0044696,3
RTS0044697,4
RTS0044698,1
RTS0044699,4
RTS0044700,5
RTS0044701,5
RTS0044702,2
RTS0044703,7
RTS0044704,5
RTS0044705,2
RTS0044707,4
RTS0044708,2
RTS0044709,1
RTS0044710,2
RTS0044711,2
RTS0044712,4
RTS0044714,2
RTS0044715,1
RTS0044716,4
RTS0044717,5
RTS0044719,3
RTS0044720,6
RTS0044721,4
RTS0044722,2
RTS0044723,4
RTS0044724,2
RTS0044725,5
RTS0044726,2
RTS0044727,3
RTS0044728,1
RTS0044729,1
RTS0044730,6
RTS0044731,5
RTS0044732,3
RTS0044733,4
RTS0044734,2
RTS0044735,4
RTS0044737,2
RTS0044738,4
RTS0044742,2
RTS0044743,1
RTS0044744,1
RTS0044745,2
RTS0044746,1
RTS0044747,5
RTS0044749,2
RTS0044750,4
RTS0044752,3
RTS0044753,5
RTS0044754,2
RTS0044755,3
RTS0044756,2
RTS0044757,3
RTS0044758,4
RTS0044759,5
RTS0044760,1
RTS0044761,4
RTS0044762,2
RTS0044764,4
RTS0044765,1
RTS0044766,2
RTS0044767,3
RTS0044768,3
RTS0044769,1
RTS0044770,2
RTS0044771,2
RTS0044772,1
RTS0044773,1
RTS0044774,1
RTS0044775,2
RTS0044776,1
RTS0044777,5
RTS0044778,2
RTS0044779,4
RTS0044780,2
RTS0044781,2
RTS0044782,4
RTS0044783,2
RTS0044784,1
RTS0044785,2
RTS0044786,2
RTS0044787,1
RTS0044788,2
RTS0044789,1
RTS0044790,2
RTS0044791,13
RTS0044792,8
RTS0044793,3
RTS0044794,2
RTS0044795,3
RTS0044797,4
RTS0044798,1
RTS0044799,3
RTS0044801,1
RTS0044802,3
RTS0044803,1
RTS0044804,1
RTS0044805,2
RTS0044806,2
RTS0044807,4
RTS0044808,2
RTS0044809,1
RTS0044810,2
RTS0044811,1
RTS0044812,3
RTS0044813,2
RTS0044814,4
RTS0044816,3
RTS0044817,3
RTS0044820,1
RTS0044821,3
RTS0044822,5
RTS0044823,2
RTS0044824,2
RTS0044825,5
RTS0044826,1
RTS0044827,2
RTS0044828,5
RTS0044829,5
RTS0044830,4
RTS0044831,3
RTS0044833,1
RTS0044834,2
RTS0044835,2
RTS0044836,2
RTS0044837,2
RTS0044838,4
RTS0044839,2
RTS0044840,1
RTS0044841,3
RTS0044842,1
RTS0044844,2
RTS0044845,5
RTS0044847,2
RTS0044848,3
RTS0044849,1
RTS0044850,1
RTS0044851,4
RTS0044852,2
RTS0044853,1
RTS0044854,2
RTS0044855,5
RTS0044856,1
RTS0044857,4
RTS0044858,3
RTS0044859,4
RTS0044861,7
RTS0044863,2
RTS0044865,4
RTS0044866,4
RTS0044867,5
RTS0044868,3
RTS0044869,4
RTS0044870,4
RTS0044871,4
RTS0044872,2
RTS0044873,2
RTS0044874,3
RTS0044875,2
RTS0044876,2
RTS0044877,5
RTS0044878,4
RTS0044879,8
RTS0044880,6
RTS0044882,1
RTS0044883,1
RTS0044884,2
RTS0044885,3
RTS0044887,2
RTS0044888,3
RTS0044889,1
RTS0044890,2
RTS0044891,4
RTS0044892,5
RTS0044893,2
RTS0044894,6
RTS0044895,1
RTS0044896,9
RTS0044897,4
RTS0044898,9
RTS0044899,2
RTS0044900,2
RTS0044901,4
RTS0044902,8
RTS0044903,15
RTS0044904,12
RTS0044905,19
RTS0044906,5
RTS0044907,4
RTS0044908,7
RTS0044909,8
RTS0044910,2
RTS0044911,4
RTS0044912,4
RTS0044913,2
RTS0044914,4
RTS0044915,2
RTS0044916,3
RTS0044917,6
RTS0044918,1
RTS0044919,1
RTS0044920,3
RTS0044921,4
RTS0044922,1
RTS0044923,1
RTS0044924,1
RTS0044925,1
RTS0044926,4
RTS0044927,2
RTS0044928,2
RTS0044929,3
RTS0044931,1
RTS0044932,4
RTS0044933,4
RTS0044934,2
RTS0044935,2
RTS0044936,2
RTS0044937,1
RTS0044938,3
RTS0044939,4
RTS0044940,4
RTS0044941,1
RTS0044943,1
RTS0044944,3
RTS0044946,3
RTS0044947,1
RTS0044948,2
RTS0044949,2
RTS0044950,4
RTS0044951,1
RTS0044952,1
RTS0044953,1
RTS0044954,1
RTS0044955,2
RTS0044956,7
RTS0044957,4
RTS0044958,4
RTS0044959,6
RTS0044960,3
RTS0044961,5
RTS0044963,3
RTS0044964,3
RTS0044966,1
RTS0044967,2
RTS0044968,9
RTS0044969,2
RTS0044970,5
RTS0044971,1
RTS0044972,2
RTS0044974,1
RTS0044975,2
RTS0044976,3
RTS0044977,3
RTS0044978,2
RTS0044979,5
RTS0044980,3
RTS0044981,1
RTS0044982,3
RTS0044983,2
RTS0044984,2
RTS0044985,1
RTS0044986,4
RTS0044988,2
RTS0044989,4
RTS0044990,4
RTS0044991,3
RTS0044992,2
RTS0044993,2
RTS0044994,3
RTS0044996,2
RTS0044997,2
RTS0044998,2
RTS0044999,2
RTS0045000,6
RTS0045001,3
RTS0045002,3
RTS0045003,4
RTS0045004,1
RTS0045005,1
RTS0045006,5
RTS0045007,2
RTS0045009,3
RTS0045010,2
RTS0045011,4
RTS0045012,3
RTS0045013,2
RTS0045014,1
RTS0045015,3
RTS0045016,2
RTS0045017,5
RTS0045018,5
RTS0045021,2
RTS0045022,1
RTS0045023,1
RTS0045024,3
RTS0045025,2
RTS0045026,3
RTS0045028,3
RTS0045029,4
RTS0045030,3
RTS0045031,5
RTS0045032,2
RTS0045034,2
RTS0045035,3
RTS0045038,2
RTS0045039,3
RTS0045041,1
RTS0045042,4
RTS0045043,5
RTS0045044,3
RTS0045045,3
RTS0045046,2
RTS0045047,3
RTS0045048,2
RTS0045049,7
RTS0045050,5
RTS0045051,3
RTS0045052,2
RTS0045053,2
RTS0045054,4
RTS0045055,1
RTS0045056,2
RTS0045057,4
RTS0045059,3
RTS0045060,7
RTS0045061,6
RTS0045063,1
RTS0045064,2
RTS0045065,2
RTS0045066,4
RTS0045067,5
RTS0045068,6
RTS0045069,4
RTS0045070,8
RTS0045071,3
RTS0045072,3
RTS0045073,4
RTS0045074,6
RTS0045075,3
RTS0045076,2
RTS0045078,2
RTS0045079,2
RTS0045080,2
RTS0045081,1
RTS0045082,1
RTS0045083,1
RTS0045084,2
RTS0045085,2
RTS0045086,2
RTS0045087,1
RTS0045088,2
RTS0045089,1
RTS0045090,2
RTS0045091,4
RTS0045092,4
RTS0045093,1
RTS0045094,1
RTS0045095,2
RTS0045097,1
RTS0045098,2
RTS0045099,1
RTS0045100,3
RTS0045101,4
RTS0045102,2
RTS0045103,6
RTS0045105,6
RTS0045106,2
RTS0045107,5
RTS0045108,3
RTS0045109,2
RTS0045110,1
RTS0045112,2
RTS0045113,9
RTS0045114,3
RTS0045115,3
RTS0045116,2
RTS0045117,3
RTS0045118,2
RTS0045119,3
RTS0045120,3
RTS0045121,4
RTS0045122,3
RTS0045123,2
RTS0045124,1
RTS0045125,1
RTS0045126,4
RTS0045128,2
RTS0045129,5
RTS0045130,2
RTS0045131,2
RTS0045132,1
RTS0045133,1
RTS0045134,1
RTS0045135,5
RTS0045136,2
RTS0045137,3
RTS0045139,2
RTS0045140,3
RTS0045141,4
RTS0045142,2
RTS0045143,2
RTS0045144,3
RTS0045145,3
RTS0045146,1
RTS0045147,2
RTS0045148,4
RTS0045149,2
RTS0045150,1
RTS0045151,2
RTS0045152,2
RTS0045153,2
RTS0045154,3
RTS0045155,6
RTS0045156,4
RTS0045157,3
RTS0045158,1
RTS0045159,1
RTS0045160,2
RTS0045161,3
RTS0045162,4
RTS0045163,5
RTS0045164,3
RTS0045166,7
RTS0045167,3
RTS0045168,2
RTS0045169,1
RTS0045170,1
RTS0045171,1
RTS0045172,2
RTS0045173,1
RTS0045174,2
RTS0045175,2
RTS0045176,1
RTS0045177,2
RTS0045179,1
RTS0045180,3
RTS0045181,4
RTS0045182,7
RTS0045183,7
RTS0045184,2
RTS0045185,4
RTS0045186,2
RTS0045187,2
RTS0045188,2
RTS0045189,3
RTS0045190,1
RTS0045191,1
RTS0045192,2
RTS0045193,2
RTS0045194,3
RTS0045196,2
RTS0045197,2
RTS0045198,1
RTS0045199,3
RTS0045200,1
RTS0045201,4
RTS0045202,5
RTS0045203,2
RTS0045204,3
RTS0045205,3
RTS0045206,4
RTS0045207,1
RTS0045208,4
RTS0045210,1
RTS0045211,2
RTS0045212,3
RTS0045213,2
RTS0045214,2
RTS0045215,6
RTS0045216,4
RTS0045217,4
RTS0045218,2
RTS0045219,6
RTS0045220,1
RTS0045221,5
RTS0045222,2
RTS0045223,1
RTS0045224,2
RTS0045225,2
RTS0045226,18
RTS0045227,6
RTS0045228,14
RTS0045229,10
RTS0045230,9
RTS0045231,3
RTS0045232,4
RTS0045233,1
RTS0045234,1
RTS0045236,6
RTS0045237,5
RTS0045238,8
RTS0045239,1
RTS0045240,9
RTS0045241,1
RTS0045242,3
RTS0045243,1
RTS0045245,2
RTS0045246,1
RTS0045247,1
RTS0045248,1
RTS0045249,2
RTS0045251,3
RTS0045253,3
RTS0045254,3
RTS0045255,2
RTS0045256,7
RTS0045257,6
RTS0045258,4
RTS0045259,3
RTS0045260,4
RTS0045261,3
RTS0045262,3
RTS0045263,3
RTS0045264,3
RTS0045265,1
RTS0045266,3
RTS0045267,4
RTS0045268,8
RTS0045269,7
RTS0045270,4
RTS0045271,1
RTS0045273,2
RTS0045274,4
RTS0045275,4
RTS0045276,3
RTS0045277,5
RTS0045278,4
RTS0045279,1
RTS0045280,3
RTS0045281,1
RTS0045283,2
RTS0045285,3
RTS0045286,4
RTS0045287,1
RTS0045288,2
RTS0045290,3
RTS0045291,2
RTS0045292,1
RTS0045293,1
RTS0045294,3
RTS0045295,1
RTS0045296,3
RTS0045297,2
RTS0045298,1
RTS0045299,1
RTS0045300,1
RTS0045301,5
RTS0045302,4
RTS0045303,4
RTS0045304,5
RTS0045305,9
RTS0045307,3
RTS0045308,2
RTS0045309,6
RTS0045310,2
RTS0045312,1
RTS0045313,2
RTS0045314,1
RTS0045315,2
RTS0045316,3
RTS0045317,1
RTS0045318,5
RTS0045319,2
RTS0045320,3
RTS0045321,2
RTS0045323,2
RTS0045324,4
RTS0045325,3
RTS0045326,2
RTS0045327,3
RTS0045328,6
RTS0045330,2
RTS0045332,2
RTS0045333,1
RTS0045334,4
RTS0045335,3
RTS0045336,1
RTS0045337,1
RTS0045338,4
RTS0045339,1
RTS0045340,1
RTS0045341,1
RTS0045342,1
RTS0045343,2
RTS0045345,2
RTS0045346,3
RTS0045347,6
RTS0045348,1
RTS0045349,1
RTS0045350,1
RTS0045351,2
RTS0045352,1
RTS0045353,4
RTS0045356,2
RTS0045357,3
RTS0045358,3
RTS0045359,1
RTS0045360,1
RTS0045361,1
RTS0045362,3
RTS0045363,3
RTS0045364,3
RTS0045365,1
RTS0045366,2
RTS0045368,2
RTS0045369,3
RTS0045370,1
RTS0045371,3
RTS0045372,4
RTS0045373,3
RTS0045374,6
RTS0045375,3
RTS0045376,4
RTS0045377,2
RTS0045378,4
RTS0045379,1
RTS0045380,2
RTS0045381,1
RTS0045382,2
RTS0045383,2
RTS0045384,2
RTS0045385,1
RTS0045386,5
RTS0045387,2
RTS0045388,3
RTS0045389,1
RTS0045390,3
RTS0045391,3
RTS0045392,2
RTS0045393,1
RTS0045394,3
RTS0045395,1
RTS0045396,2
RTS0045397,1
RTS0045398,1
RTS0045399,1
RTS0045400,2
RTS0045401,3
RTS0045402,2
RTS0045404,1
RTS0045406,10
RTS0045407,14
RTS0045409,7
RTS0045410,6
RTS0045411,4
RTS0045412,7
RTS0045413,2
RTS0045414,1
RTS0045415,3
RTS0045417,1
RTS0045419,5
RTS0045420,2
RTS0045421,139
RTS0045422,171
RTS0045423,48
RTS0045424,138
RTS0045425,151
RTS0045427,2
RTS0045428,3
RTS0045429,1
RTS0045431,2
RTS0045432,2
RTS0045434,2
RTS0045435,2
RTS0045436,7
RTS0045437,8
RTS0045438,6
RTS0045439,3
RTS0045440,4
RTS0045441,5
RTS0045442,6
RTS0045443,2
RTS0045444,7
RTS0045445,3
RTS0045446,5
RTS0045447,4
RTS0045448,1
RTS0045449,3
RTS0045450,2
RTS0045451,25
RTS0045452,22
RTS0045453,20
RTS0045454,15
RTS0045455,28
RTS0045456,1
RTS0045457,1
RTS0045458,1
RTS0045459,4
RTS0045460,3
RTS0045461,1
RTS0045463,2
RTS0045464,2
RTS0045465,3
RTS0045466,2
RTS0045467,3
RTS0045468,6
RTS0045469,5
RTS0045470,4
RTS0045472,2
RTS0045474,3
RTS0045476,11
RTS0045477,11
RTS0045478,6
RTS0045479,23
RTS0045480,19
RTS0045481,3
RTS0045483,3
RTS0045484,5
RTS0045485,8
RTS0045486,3
RTS0045487,2
RTS0045488,1
RTS0045489,2
RTS0045490,2
RTS0045491,16
RTS0045492,31
RTS0045493,17
RTS0045494,10
RTS0045495,7
RTS0045496,1
RTS0045497,1
RTS0045498,1
RTS0045499,9
RTS0045500,8
RTS0045501,23
RTS0045502,31
RTS0045503,35
RTS0045504,17
RTS0045505,6
RTS0045506,381
RTS0045507,746
RTS0045508,444
RTS0045509,573
RTS0045510,349
RTS0045511,3
RTS0045512,3
RTS0045513,1
RTS0045514,1
RTS0045515,1
RTS0045516,5
RTS0045517,2
RTS0045518,4
RTS0045519,2
RTS0045520,2
RTS0045521,7
RTS0045522,4
RTS0045523,4
RTS0045524,3
RTS0045525,4
RTS0045526,9
RTS0045527,9
RTS0045528,6
RTS0045529,7
RTS0045530,8
RTS0045531,8
RTS0045532,3
RTS0045533,1
RTS0045534,2
RTS0045535,3
RTS0045536,3
RTS0045537,11
RTS0045538,2
RTS0045539,9
RTS0045540,6
RTS0045541,7
RTS0045542,4
RTS0045544,1
RTS0045546,5
RTS0045547,2
RTS0045548,1
RTS0045550,1
RTS0045552,1
RTS0045553,1
RTS0045554,2
RTS0045555,2
RTS0045556,3
RTS0045557,4
RTS0045558,2
RTS0045559,3
RTS0045560,4
RTS0045561,3
RTS0045564,6
RTS0045565,3
RTS0045566,3
RTS0045567,4
RTS0045568,2
RTS0045569,5
RTS0045570,2
RTS0045571,4
RTS0045572,2
RTS0045573,2
RTS0045574,1
RTS0045575,1
RTS0045576,1
RTS0045577,4
RTS0045579,5
RTS0045580,3
RTS0045581,3
RTS0045582,8
RTS0045583,7
RTS0045584,8
RTS0045585,4
RTS0045586,4
RTS0045587,9
RTS0045588,3
RTS0045589,3
RTS0045590,6
RTS0045592,30
RTS0045593,45
RTS0045594,19
RTS0045595,25
RTS0045596,8
RTS0045597,15
RTS0045598,7
RTS0045599,15
RTS0045600,11
RTS0045601,3
RTS0045602,3
RTS0045603,4
RTS0045604,2
RTS0045606,2
RTS0045607,1
RTS0045608,2
RTS0045610,3
RTS0045611,5
RTS0045613,2
RTS0045614,2
RTS0045615,2
RTS0045616,2
RTS0045617,1
RTS0045619,1
RTS0045621,5
RTS0045622,1
RTS0045623,8
RTS0045624,6
RTS0045625,7
RTS0045626,1
RTS0045627,2
RTS0045628,3
RTS0045629,1
RTS0045630,2
RTS0045631,3
RTS0045632,3
RTS0045633,2
RTS0045634,1
RTS0045635,3
RTS0045636,4
RTS0045637,4
RTS0045638,5
RTS0045639,2
RTS0045640,3
RTS0045641,3
RTS0045642,4
RTS0045643,1
RTS0045645,2
RTS0045646,2
RTS0045647,3
RTS0045648,9
RTS0045649,1
RTS0045650,7
RTS0045651,2
RTS0045652,3
RTS0045653,3
RTS0045654,3
RTS0045655,6
RTS0045656,11
RTS0045657,14
RTS0045658,11
RTS0045659,10
RTS0045660,17
RTS0045661,15
RTS0045662,12
RTS0045663,13
RTS0045664,9
RTS0045665,18
RTS0045666,4
RTS0045667,1
RTS0045668,3
RTS0045669,3
RTS0045670,5
RTS0045671,1
RTS0045672,4
RTS0045673,1
RTS0045674,5
RTS0045675,2
RTS0045676,4
RTS0045677,6
RTS0045678,4
RTS0045679,4
RTS0045680,7
RTS0045681,3
RTS0045682,2
RTS0045683,3
RTS0045684,1
RTS0045685,2
RTS0045687,6
RTS0045688,2
RTS0045689,2
RTS0045690,1
RTS0045691,3
RTS0045693,6
RTS0045694,3
RTS0045695,1
RTS0045696,3
RTS0045697,3
RTS0045698,4
RTS0045699,2
RTS0045701,1
RTS0045702,2
RTS0045703,3
RTS0045704,1
RTS0045705,3
RTS0045707,1
RTS0045708,1
RTS0045709,3
RTS0045710,2
RTS0045711,3
RTS0045713,1
RTS0045714,1
RTS0045715,1
RTS0045716,7
RTS0045717,5
RTS0045719,4
RTS0045720,7
RTS0045721,9
RTS0045722,3
RTS0045723,1
RTS0045724,3
RTS0045725,7
RTS0045726,4
RTS0045728,2
RTS0045729,2
RTS0045730,1
RTS0045731,8
RTS0045732,5
RTS0045733,2
RTS0045734,8
RTS0045735,9
RTS0045736,6
RTS0045737,12
RTS0045738,33
RTS0045739,11
RTS0045740,8
RTS0045741,36
RTS0045742,12
RTS0045743,17
RTS0045744,22
RTS0045745,23
RTS0045746,10
RTS0045747,5
RTS0045748,6
RTS0045749,4
RTS0045751,5
RTS0045752,2
RTS0045753,7
RTS0045754,4
RTS0045755,1
RTS0045756,5
RTS0045757,5
RTS0045758,4
RTS0045759,5
RTS0045760,6
RTS0045761,2
RTS0045762,2
RTS0045763,3
RTS0045764,1
RTS0045765,1
RTS0045766,2
RTS0045767,4
RTS0045768,6
RTS0045769,3
RTS0045770,3
RTS0045771,1
RTS0045772,1
RTS0045773,2
RTS0045774,3
RTS0045775,1
RTS0045776,6
RTS0045777,5
RTS0045779,2
RTS0045780,2
RTS0045781,9
RTS0045782,6
RTS0045783,7
RTS0045784,9
RTS0045785,7
RTS0045786,5
RTS0045787,4
RTS0045788,4
RTS0045789,2
RTS0045791,1
RTS0045792,2
RTS0045793,2
RTS0045794,2
RTS0045795,3
RTS0045796,2
RTS0045797,4
RTS0045798,2
RTS0045799,2
RTS0045800,1
RTS0045801,3
RTS0045802,3
RTS0045804,1
RTS0045805,2
RTS0045806,3
RTS0045807,4
RTS0045808,1
RTS0045809,6
RTS0045810,2
RTS0045811,2
RTS0045812,5
RTS0045813,4
RTS0045814,2
RTS0045815,2
RTS0045816,2
RTS0045817,4
RTS0045819,2
RTS0045820,4
RTS0045821,9
RTS0045822,9
RTS0045823,7
RTS0045824,10
RTS0045825,6
RTS0045826,6
RTS0045827,3
RTS0045829,5
RTS0045830,1
RTS0045831,2
RTS0045832,1
RTS0045833,3
RTS0045834,1
RTS0045835,6
RTS0045836,15
RTS0045837,11
RTS0045838,18
RTS0045840,13
RTS0045841,7
RTS0045842,9
RTS0045843,2
RTS0045844,4
RTS0045845,7
RTS0045846,27
RTS0045848,4
RTS0045849,34
RTS0045852,3
RTS0045853,2
RTS0045855,3
RTS0045857,2
RTS0045858,3
RTS0045859,3
RTS0045860,3
RTS0045861,2
RTS0045862,1
RTS0045863,27
RTS0045864,46
RTS0045865,28
RTS0045866,63
RTS0045867,3
RTS0045868,5
RTS0045869,3
RTS0045872,2
RTS0045873,4
RTS0045875,1
RTS0045877,1
RTS0045878,6
RTS0045879,9
RTS0045880,11
RTS0045881,10
RTS0045882,2
RTS0045883,3
RTS0045884,3
RTS0045886,1
RTS0045887,1
RTS0045888,1
RTS0045889,2
RTS0045890,2
RTS0045891,3
RTS0045892,3
RTS0045893,1
RTS0045894,2
RTS0045895,4
RTS0045896,5
RTS0045897,3
RTS0045898,8
RTS0045899,7
RTS0045900,9
RTS0045901,6
RTS0045902,7
RTS0045903,4
RTS0045904,5
RTS0045905,7
RTS0045906,1
RTS0045907,5
RTS0045909,1
RTS0045911,2
RTS0045912,1
RTS0045913,2
RTS0045914,2
RTS0045915,2
RTS0045916,5
RTS0045917,1
RTS0045918,1
RTS0045919,1
RTS0045920,5
RTS0045922,2
RTS0045923,2
RTS0045924,1
RTS0045925,2
RTS0045926,5
RTS0045927,4
RTS0045928,2
RTS0045929,1
RTS0045930,5
RTS0045931,4
RTS0045932,4
RTS0045933,4
RTS0045935,5
RTS0045939,2
RTS0045940,2
RTS0045941,2
RTS0045942,4
RTS0045943,4
RTS0045944,1
RTS0045945,2
RTS0045946,3
RTS0045948,1
RTS0045949,3
RTS0045950,1
RTS0045952,4
RTS0045953,2
RTS0045954,8
RTS0045955,3
RTS0045956,1
RTS0045957,2
RTS0045958,2
RTS0045959,2
RTS0045961,1
RTS0045962,2
RTS0045963,1
RTS0045964,3
RTS0045965,1
RTS0045966,2
RTS0045967,2
RTS0045968,3
RTS0045969,5
RTS0045970,5
RTS0045971,2
RTS0045973,3
RTS0045974,2
RTS0045977,3
RTS0045979,7
RTS0045980,5
RTS0045981,3
RTS0045982,4
RTS0045983,7
RTS0045984,6
RTS0045985,5
RTS0045986,1
RTS0045987,1
RTS0045988,3
RTS0045990,1
RTS0045991,2
RTS0045992,4
RTS0045993,4
RTS0045994,2
RTS0045995,1
RTS0045996,4
RTS0045997,4
RTS0045998,3
RTS0045999,3
RTS0046000,2
RTS0046001,4
RTS0046002,4
RTS0046004,2
RTS0046005,2
RTS0046006,4
RTS0046007,3
RTS0046008,4
RTS0046009,26
RTS0046010,1
RTS0046011,1
RTS0046012,1
RTS0046013,2
RTS0046014,2
RTS0046015,3
RTS0046016,3
RTS0046017,3
RTS0046018,1
RTS0046019,4
RTS0046020,5
RTS0046021,3
RTS0046022,7
RTS0046023,2
RTS0046024,1
RTS0046026,1
RTS0046027,1
RTS0046029,4
RTS0046030,2
RTS0046031,2
RTS0046032,2
RTS0046033,1
RTS0046034,3
RTS0046035,2
RTS0046037,1
RTS0046038,1
RTS0046039,1
RTS0046041,2
RTS0046042,3
RTS0046043,2
RTS0046044,6
RTS0046045,3
RTS0046046,3
RTS0046048,3
RTS0046049,2
RTS0046050,6
RTS0046051,9
RTS0046052,5
RTS0046053,4
RTS0046054,5
RTS0046055,4
RTS0046056,4
RTS0046057,3
RTS0046058,2
RTS0046059,4
RTS0046060,1
RTS0046061,4
RTS0046062,1
RTS0046063,2
RTS0046064,8
RTS0046065,3
RTS0046066,11
RTS0046067,13
RTS0046068,2
RTS0046070,2
RTS0046071,2
RTS0046072,4
RTS0046073,2
RTS0046074,3
RTS0046075,1
RTS0046076,1
RTS0046077,2
RTS0046078,1
RTS0046080,8
RTS0046081,2
RTS0046082,5
RTS0046083,1
RTS0046084,9
RTS0046085,3
RTS0046086,5
RTS0046087,2
RTS0046088,1
RTS0046089,2
RTS0046093,3
RTS0046094,2
RTS0046095,1
RTS0046096,1
RTS0046097,4
RTS0046098,3
RTS0046099,6
RTS0046100,1
RTS0046101,3
RTS0046102,2
RTS0046104,2
RTS0046105,3
RTS0046106,3
RTS0046107,3
RTS0046108,2
RTS0046109,2
RTS0046110,2
RTS0046112,6
RTS0046113,1
RTS0046114,4
RTS0046115,3
RTS0046116,6
RTS0046117,5
RTS0046121,1
RTS0046122,1
RTS0046123,1
RTS0046124,4
RTS0046125,3
RTS0046126,3
RTS0046128,9
RTS0046129,2
RTS0046130,2
RTS0046131,3
RTS0046132,5
RTS0046133,10
RTS0046134,3
RTS0046135,5
RTS0046136,41
RTS0046137,69
RTS0046138,9
RTS0046140,4
RTS0046141,5
RTS0046142,3
RTS0046143,2
RTS0046144,3
RTS0046145,1
RTS0046146,1
RTS0046147,2
RTS0046148,5
RTS0046152,3
RTS0046153,2
RTS0046154,3
RTS0046155,4
RTS0046156,2
RTS0046158,5
RTS0046159,3
RTS0046160,2
RTS0046161,2
RTS0046162,3
RTS0046163,3
RTS0046164,4
RTS0046165,3
RTS0046166,2
RTS0046167,2
RTS0046168,4
RTS0046169,2
RTS0046170,1
RTS0046171,3
RTS0046172,1
RTS0046173,1
RTS0046174,2
RTS0046175,1
RTS0046176,2
RTS0046177,2
RTS0046178,1
RTS0046179,2
RTS0046181,1
RTS0046182,1
RTS0046183,10
RTS0046184,6
RTS0046185,10
RTS0046186,4
RTS0046187,9
RTS0046188,13
RTS0046194,2
RTS0046195,3
RTS0046196,2
RTS0046197,5
RTS0046199,5
RTS0046200,3
RTS0046201,2
RTS0046202,5
RTS0046203,2
RTS0046205,1
RTS0046206,7
RTS0046207,4
RTS0046208,2
RTS0046209,1
RTS0046210,2
RTS0046211,1
RTS0046212,4
RTS0046213,3
RTS0046214,2
RTS0046215,3
RTS0046216,3
RTS0046217,4
RTS0046218,1
RTS0046219,1
RTS0046220,1
RTS0046221,1
RTS0046222,4
RTS0046223,4
RTS0046224,2
RTS0046225,3
RTS0046226,4
RTS0046228,2
RTS0046230,3
RTS0046231,1
RTS0046232,3
RTS0046233,1
RTS0046234,1
RTS0046235,1
RTS0046236,1
RTS0046237,3
RTS0046239,1
RTS0046240,3
RTS0046241,2
RTS0046242,1
RTS0046243,2
RTS0046244,1
RTS0046245,3
RTS0046246,6
RTS0046248,3
RTS0046249,2
RTS0046250,3
RTS0046251,3
RTS0046252,27
RTS0046253,15
RTS0046254,28
RTS0046255,4
RTS0046256,1
RTS0046257,2
RTS0046258,2
RTS0046259,1
RTS0046260,3
RTS0046261,2
RTS0046262,3
RTS0046263,4
RTS0046266,3
RTS0046268,2
RTS0046269,1
RTS0046270,2
RTS0046271,2
RTS0046272,1
RTS0046273,8
RTS0046274,6
RTS0046275,4
RTS0046276,1
RTS0046277,2
RTS0046278,1
RTS0046279,4
RTS0046280,1
RTS0046281,5
RTS0046282,4
RTS0046283,1
RTS0046284,1
RTS0046286,2
RTS0046287,3
RTS0046288,2
RTS0046289,3
RTS0046290,3
RTS0046291,1
RTS0046292,4
RTS0046293,5
RTS0046294,2
RTS0046295,4
RTS0046296,5
RTS0046297,4
RTS0046298,1
RTS0046299,3
RTS0046300,4
RTS0046301,6
RTS0046303,1
RTS0046304,2
RTS0046305,1
RTS0046306,1
RTS0046308,2
RTS0046309,1
RTS0046310,2
RTS0046311,2
RTS0046312,3
RTS0046313,1
RTS0046314,3
RTS0046315,3
RTS0046316,2
RTS0046317,2
RTS0046319,1
RTS0046320,1
RTS0046321,4
RTS0046322,3
RTS0046323,1
RTS0046324,1
RTS0046325,2
RTS0046326,1
RTS0046327,1
RTS0046328,3
RTS0046329,17
RTS0046330,14
RTS0046331,11
RTS0046332,9
RTS0046333,27
RTS0046334,2
RTS0046335,7
RTS0046336,4
RTS0046343,1
RTS0046344,4
RTS0046345,1
RTS0046346,3
RTS0046347,8
RTS0046348,8
RTS0046349,5
RTS0046350,2
RTS0046351,3
RTS0046352,5
RTS0046353,4
RTS0046354,4
RTS0046356,3
RTS0046357,4
RTS0046358,2
RTS0046359,1
RTS0046360,1
RTS0046361,1
RTS0046362,2
RTS0046363,1
RTS0046365,2
RTS0046366,4
RTS0046367,2
RTS0046368,1
RTS0046369,5
RTS0046370,2
RTS0046371,1
RTS0046373,1
RTS0046374,2
RTS0046375,5
RTS0046376,2
RTS0046377,1
RTS0046378,2
RTS0046379,1
RTS0046380,2
RTS0046382,1
RTS0046383,2
RTS0046384,2
RTS0046385,1
RTS0046386,4
RTS0046387,3
RTS0046388,3
RTS0046389,1
RTS0046390,1
RTS0046391,4
RTS0046393,2
RTS0046394,1
RTS0046395,3
RTS0046396,3
RTS0046397,2
RTS0046398,2
RTS0046399,1
RTS0046400,1
RTS0046401,2
RTS0046402,5
RTS0046403,8
RTS0046404,2
RTS0046405,1
RTS0046406,1
RTS0046407,4
RTS0046408,4
RTS0046409,5
RTS0046410,6
RTS0046411,5
RTS0046412,16
RTS0046413,3
RTS0046414,52
RTS0046415,7
RTS0046416,4
RTS0046417,2
RTS0046418,3
RTS0046419,1
RTS0046420,1
RTS0046421,3
RTS0046422,2
RTS0046423,3
RTS0046424,1
RTS0046426,2
RTS0046427,2
RTS0046428,4
RTS0046429,3
RTS0046431,4
RTS0046432,5
RTS0046433,4
RTS0046434,7
RTS0046435,13
RTS0046439,3
RTS0046440,8
RTS0046441,10
RTS0046442,3
RTS0046443,8
RTS0046444,5
RTS0046446,1
RTS0046447,1
RTS0046448,7
RTS0046449,5
RTS0046450,7
RTS0046451,6
RTS0046452,3
RTS0046453,5
RTS0046454,4
RTS0046455,4
RTS0046456,3
RTS0046457,1
RTS0046458,3
RTS0046459,2
RTS0046460,3
RTS0046461,1
RTS0046462,6
RTS0046463,5
RTS0046468,1
RTS0046469,3
RTS0046470,7
RTS0046471,2
RTS0046472,6
RTS0046473,2
RTS0046474,1
RTS0046475,4
RTS0046476,3
RTS0046477,3
RTS0046478,2
RTS0046479,3
RTS0046481,1
RTS0046483,4
RTS0046484,3
RTS0046486,1
RTS0046488,3
RTS0046489,1
RTS0046490,2
RTS0046491,1
RTS0046492,4
RTS0046493,3
RTS0046494,1
RTS0046495,2
RTS0046496,5
RTS0046497,2
RTS0046498,1
RTS0046499,6
RTS0046500,17
RTS0046501,9
RTS0046502,3
RTS0046503,2
RTS0046504,1
RTS0046506,3
RTS0046507,1
RTS0046508,4
RTS0046509,1
RTS0046510,4
RTS0046511,2
RTS0046512,5
RTS0046513,3
RTS0046515,1
RTS0046516,2
RTS0046517,2
RTS0046518,3
RTS0046520,4
RTS0046521,2
RTS0046522,1
RTS0046524,1
RTS0046526,8
RTS0046527,13
RTS0046528,2
RTS0046529,11
RTS0046531,2
RTS0046532,1
RTS0046533,4
RTS0046534,2
RTS0046535,4
RTS0046536,3
RTS0046537,1
RTS0046538,5
RTS0046539,5
RTS0046540,1
RTS0046541,2
RTS0046543,1
RTS0046544,1
RTS0046545,8
RTS0046546,1
RTS0046548,1
RTS0046549,5
RTS0046550,5
RTS0046551,5
RTS0046552,8
RTS0046553,6
RTS0046554,3
RTS0046555,6
RTS0046556,5
RTS0046557,2
RTS0046558,1
RTS0046559,1
RTS0046560,2
RTS0046561,3
RTS0046562,3
RTS0046563,3
RTS0046565,3
RTS0046566,3
RTS0046567,4
RTS0046568,1
RTS0046569,2
RTS0046570,1
RTS0046571,4
RTS0046572,1
RTS0046573,1
RTS0046574,1
RTS0046575,3
RTS0046577,2
RTS0046578,2
RTS0046580,4
RTS0046581,2
RTS0046582,3
RTS0046583,1
RTS0046584,2
RTS0046585,1
RTS0046586,1
RTS0046587,2
RTS0046588,1
RTS0046589,2
RTS0046590,3
RTS0046591,2
RTS0046592,3
RTS0046593,4
RTS0046595,3
RTS0046596,2
RTS0046597,2
RTS0046598,3
RTS0046600,12
RTS0046601,12
RTS0046602,11
RTS0046603,12
RTS0046605,5
RTS0046606,4
RTS0046607,1
RTS0046608,1
RTS0046610,2
RTS0046611,4
RTS0046612,1
RTS0046613,1
RTS0046614,1
RTS0046615,2
RTS0046616,2
RTS0046618,2
RTS0046619,4
RTS0046620,2
RTS0046621,5
RTS0046622,1
RTS0046623,2
RTS0046624,5
RTS0046625,5
RTS0046626,2
RTS0046627,4
RTS0046628,4
RTS0046629,2
RTS0046630,4
RTS0046631,3
RTS0046632,3
RTS0046633,3
RTS0046634,2
RTS0046635,2
RTS0046636,2
RTS0046637,4
RTS0046638,6
RTS0046639,4
RTS0046640,3
RTS0046641,2
RTS0046642,1
RTS0046643,1
RTS0046644,1
RTS0046646,1
RTS0046647,3
RTS0046648,1
RTS0046649,6
RTS0046650,1
RTS0046651,3
RTS0046652,1
RTS0046653,1
RTS0046654,2
RTS0046655,5
RTS0046656,2
RTS0046657,4
RTS0046658,3
RTS0046659,3
RTS0046660,3
RTS0046661,1
RTS0046662,2
RTS0046663,3
RTS0046664,2
RTS0046666,2
RTS0046667,4
RTS0046668,5
RTS0046669,2
RTS0046670,1
RTS0046671,2
RTS0046672,3
RTS0046673,3
RTS0046674,2
RTS0046675,2
RTS0046676,2
RTS0046677,2
RTS0046678,1
RTS0046681,1
RTS0046682,2
RTS0046684,1
RTS0046685,2
RTS0046686,2
RTS0046687,4
RTS0046688,3
RTS0046690,1
RTS0046691,2
RTS0046692,1
RTS0046693,1
RTS0046694,1
RTS0046695,1
RTS0046696,4
RTS0046697,7
RTS0046698,2
RTS0046699,2
RTS0046700,1
RTS0046701,5
RTS0046702,2
RTS0046703,17
RTS0046704,25
RTS0046705,16
RTS0046706,5
RTS0046707,26
RTS0046708,12
RTS0046709,4
RTS0046710,3
RTS0046711,2
RTS0046712,3
RTS0046713,3
RTS0046714,5
RTS0046715,3
RTS0046716,6
RTS0046717,1
RTS0046718,2
RTS0046719,1
RTS0046720,1
RTS0046721,4
RTS0046722,8
RTS0046723,2
RTS0046724,3
RTS0046725,2
RTS0046726,2
RTS0046727,1
RTS0046728,5
RTS0046729,1
RTS0046730,4
RTS0046731,3
RTS0046732,4
RTS0046733,2
RTS0046734,2
RTS0046735,2
RTS0046736,1
RTS0046737,4
RTS0046738,2
RTS0046740,4
RTS0046741,1
RTS0046742,3
RTS0046743,4
RTS0046744,1
RTS0046745,3
RTS0046747,3
RTS0046748,3
RTS0046749,1
RTS0046750,4
RTS0046751,3
RTS0046752,2
RTS0046753,1
RTS0046754,1
RTS0046756,3
RTS0046757,2
RTS0046758,3
RTS0046759,2
RTS0046760,3
RTS0046761,4
RTS0046763,7
RTS0046764,2
RTS0046766,4
RTS0046767,1
RTS0046768,10
RTS0046769,16
RTS0046770,16
RTS0046771,1
RTS0046772,1
RTS0046773,3
RTS0046774,2
RTS0046775,5
RTS0046777,1
RTS0046778,1
RTS0046779,2
RTS0046780,3
RTS0046781,2
RTS0046784,2
RTS0046785,2
RTS0046791,3
RTS0046792,6
RTS0046793,1
RTS0046794,1
RTS0046795,3
RTS0046796,2
RTS0046797,4
RTS0046798,3
RTS0046799,2
RTS0046800,1
RTS0046801,28
RTS0046802,15
RTS0046803,4
RTS0046805,1
RTS0046806,2
RTS0046807,1
RTS0046808,1
RTS0046809,3
RTS0046810,2
RTS0046811,1
RTS0046813,3
RTS0046814,1
RTS0046815,4
RTS0046816,1
RTS0046818,1
RTS0046819,1
RTS0046820,2
RTS0046821,3
RTS0046822,2
RTS0046823,3
RTS0046824,1
RTS0046825,2
RTS0046827,2
RTS0046829,1
RTS0046830,2
RTS0046832,2
RTS0046833,1
RTS0046836,29
RTS0046837,16
RTS0046838,5
RTS0046839,64
RTS0046840,9
RTS0046841,1
RTS0046842,11
RTS0046843,19
RTS0046846,4
RTS0046850,3
RTS0046851,4
RTS0046852,8
RTS0046853,7
RTS0046854,1
RTS0046855,4
RTS0046858,3
RTS0046859,2
RTS0046860,4
RTS0046861,4
RTS0046862,5
RTS0046863,1
RTS0046864,1
RTS0046866,4
RTS0046867,3
RTS0046869,21
RTS0046870,18
RTS0046871,4
RTS0046872,15
RTS0046873,1
RTS0046874,4
RTS0046875,1
RTS0046876,4
RTS0046877,2
RTS0046878,2
RTS0046879,3
RTS0046880,1
RTS0046881,2
RTS0046882,3
RTS0046885,2
RTS0046886,2
RTS0046887,3
RTS0046889,6
RTS0046890,1
RTS0046891,2
RTS0046892,1
RTS0046893,1
RTS0046894,3
RTS0046895,2
RTS0046897,1
RTS0046898,1
RTS0046899,65
RTS0046900,14
RTS0046903,6
RTS0046904,2
RTS0046906,9
RTS0046907,24
RTS0046908,1
RTS0046909,2
RTS0046910,2
RTS0046911,4
RTS0046912,1
RTS0046913,4
RTS0046914,4
RTS0046915,1
RTS0046916,3
RTS0046918,97
RTS0046919,109
RTS0046920,59
RTS0046921,3
RTS0046922,1
RTS0046923,4
RTS0046924,9
RTS0046925,2
RTS0046926,3
RTS0046927,3
RTS0046928,2
RTS0046929,5
RTS0046930,3
RTS0046931,3
RTS0046933,1
RTS0046934,4
RTS0046935,3
RTS0046936,4
RTS0046937,3
RTS0046939,1
RTS0046940,1
RTS0046942,2
RTS0046943,6
RTS0046944,1
RTS0046946,1
RTS0046947,1
RTS0046948,2
RTS0046949,1
RTS0046950,3
RTS0046951,3
RTS0046952,2
RTS0046954,1
RTS0046955,4
RTS0046956,2
RTS0046957,4
RTS0046958,3
RTS0046959,2
RTS0046961,3
RTS0046962,12
RTS0046963,3
RTS0046965,12
RTS0046966,2
RTS0046967,2
RTS0046968,5
RTS0047054,3
RTS0047055,4
RTS0047056,1
RTS0047057,5
RTS0047058,1
RTS0047060,3
RTS0047061,4
RTS0047062,3
RTS0047063,3
RTS0047064,6
RTS0047065,12
RTS0047066,13
RTS0047067,7
RTS0047068,5
RTS0047069,7
RTS0047070,3
RTS0047071,3
RTS0047072,3
RTS0047073,7
RTS0047074,4
RTS0047075,2
RTS0047076,2
RTS0047077,1
RTS0047078,7
RTS0047079,2
RTS0047080,3
RTS0047081,2
RTS0047082,4
RTS0047083,4
RTS0047084,4
RTS0047086,2
RTS0047088,1
RTS0047089,2
RTS0047092,4
RTS0047093,6
RTS0047094,4
RTS0047095,1
RTS0047096,2
RTS0047097,2
RTS0047098,1
RTS0047099,1
RTS0047100,1
RTS0047102,3
RTS0047103,4
RTS0047104,3
RTS0047105,4
RTS0047106,1
RTS0047107,2
RTS0047108,7
RTS0047109,2
RTS0047110,2
RTS0047111,1
RTS0047112,3
RTS0047113,5
RTS0047114,3
RTS0047115,3
RTS0047116,4
RTS0047117,5
RTS0047118,4
RTS0047119,4
RTS0047120,1
RTS0047122,3
RTS0047123,1
RTS0047124,5
RTS0047125,6
RTS0047127,3
RTS0047129,2
RTS0047130,7
RTS0047131,1
RTS0047133,5
RTS0047134,2
RTS0047135,2
RTS0047136,1
RTS0047137,1
RTS0047138,3
RTS0047139,2
RTS0047141,2
RTS0047142,2
RTS0047143,5
RTS0047144,3
RTS0047145,3
RTS0047147,3
RTS0047148,3
RTS0047149,4
RTS0047150,4
RTS0047151,2
RTS0047152,4
RTS0047153,1
RTS0047154,3
RTS0047156,2
RTS0047157,4
RTS0047158,1
RTS0047159,3
RTS0047160,4
RTS0047166,1
RTS0047168,2
RTS0047171,1
RTS0047172,4
RTS0047173,2
RTS0047174,3
RTS0047175,1
RTS0047176,2
RTS0047177,3
RTS0047178,2
RTS0047179,3
RTS0047180,1
RTS0047181,5
RTS0047183,4
RTS0047184,1
RTS0047185,3
RTS0047187,1
RTS0047188,4
RTS0047189,2
RTS0047190,1
RTS0047191,2
RTS0047192,3
RTS0047193,4
RTS0047194,2
RTS0047195,1
RTS0047196,4
RTS0047197,2
RTS0047198,4
RTS0047199,2
RTS0047200,3
RTS0047201,2
RTS0047202,2
RTS0047203,3
RTS0047204,1
RTS0047205,1
RTS0047206,3
RTS0047207,4
RTS0047208,37
RTS0047209,20
RTS0047210,58
RTS0047211,32
RTS0047212,8
RTS0047213,3
RTS0047214,2
RTS0047216,2
RTS0047217,3
RTS0047218,6
RTS0047219,3
RTS0047220,2
RTS0047221,8
RTS0047222,1
RTS0047223,19
RTS0047225,3
RTS0047226,6
RTS0047229,5
RTS0047230,1
RTS0047232,3
RTS0047233,1
RTS0047234,3
RTS0047235,1
RTS0047236,2
RTS0047237,4
RTS0047239,4
RTS0047240,5
RTS0047241,1
RTS0047242,1
RTS0047243,2
RTS0047244,2
RTS0047245,1
RTS0047246,3
RTS0047248,1
RTS0047249,1
RTS0047250,1
RTS0047252,5
RTS0047253,1
RTS0047254,1
RTS0047255,6
RTS0047257,3
RTS0047258,2
RTS0047259,3
RTS0047260,4
RTS0047261,3
RTS0047262,2
RTS0047264,4
RTS0047266,7
RTS0047267,8
RTS0047268,3
RTS0047269,3
RTS0047270,9
RTS0047271,6
RTS0047272,3
RTS0047273,8
RTS0047274,2
RTS0047276,9
RTS0047277,3
RTS0047278,3
RTS0047279,7
RTS0047280,3
RTS0047281,1
RTS0047282,3
RTS0047283,5
RTS0047284,7
RTS0047290,22
RTS0047291,34
RTS0047292,30
RTS0047293,18
RTS0047294,34
RTS0047296,2
RTS0047297,4
RTS0047299,1
RTS0047301,1
RTS0047303,3
RTS0047304,1
RTS0047305,4
RTS0047306,14
RTS0047307,9
RTS0047308,3
RTS0047309,5
RTS0047310,3
RTS0047311,1
RTS0047312,3
RTS0047313,6
RTS0047314,2
RTS0047315,6
RTS0047316,5
RTS0047317,3
RTS0047318,8
RTS0047319,5
RTS0047320,2
RTS0047321,1
RTS0047322,3
RTS0047323,5
RTS0047324,3
RTS0047325,2
RTS0047326,3
RTS0047327,3
RTS0047328,1
RTS0047329,6
RTS0047331,2
RTS0047332,2
RTS0047333,4
RTS0047334,3
RTS0047335,2
RTS0047336,4
RTS0047337,3
RTS0047338,5
RTS0047339,2
RTS0047340,8
RTS0047341,5
RTS0047342,3
RTS0047343,2
RTS0047344,6
RTS0047345,3
RTS0047346,3
RTS0047348,2
RTS0047349,1
RTS0047350,5
RTS0047351,3
RTS0047352,7
RTS0047353,2
RTS0047354,2
RTS0047357,3
RTS0047358,2
RTS0047359,4
RTS0047360,3
RTS0047362,4
RTS0047363,5
RTS0047364,4
RTS0047365,1
RTS0047366,3
RTS0047367,4
RTS0047368,2
RTS0047369,1
RTS0047370,2
RTS0047373,1
RTS0047374,5
RTS0047375,1
RTS0047376,3
RTS0047377,4
RTS0047378,3
RTS0047379,4
RTS0047380,1
RTS0047381,2
RTS0047383,1
RTS0047384,2
RTS0047385,1
RTS0047386,7
RTS0047387,3
RTS0047388,3
RTS0047389,4
RTS0047390,2
RTS0047391,6
RTS0047392,4
RTS0047393,3
RTS0047394,5
RTS0047395,3
RTS0047396,2
RTS0047397,4
RTS0047398,5
RTS0047400,1
RTS0047401,2
RTS0047402,6
RTS0047403,5
RTS0047404,2
RTS0047405,5
RTS0047406,1
RTS0047407,2
RTS0047408,3
RTS0047409,7
RTS0047410,4
RTS0047411,4
RTS0047412,2
RTS0047413,1
RTS0047414,3
RTS0047415,4
RTS0047417,4
RTS0047418,7
RTS0047419,2
RTS0047420,4
RTS0047422,1
RTS0047423,2
RTS0047424,3
RTS0047425,1
RTS0047426,4
RTS0047427,1
RTS0047428,1
RTS0047429,3
RTS0047430,6
RTS0047431,4
RTS0047432,2
RTS0047433,1
RTS0047434,2
RTS0047435,3
RTS0047436,1
RTS0047437,1
RTS0047438,3
RTS0047439,2
RTS0047440,1
RTS0047441,12
RTS0047442,6
RTS0047445,7
RTS0047446,9
RTS0047447,1
RTS0047448,2
RTS0047449,2
RTS0047450,1
RTS0047451,4
RTS0047453,2
RTS0047454,3
RTS0047455,2
RTS0047456,3
RTS0047457,2
RTS0047458,4
RTS0047459,3
RTS0047460,1
RTS0047461,2
RTS0047462,5
RTS0047463,2
RTS0047464,2
RTS0047465,3
RTS0047466,1
RTS0047467,3
RTS0047468,1
RTS0047469,1
RTS0047471,1
RTS0047472,2
RTS0047474,1
RTS0047475,4
RTS0047476,5
RTS0047477,5
RTS0047479,4
RTS0047480,2
RTS0047481,3
RTS0047482,1
RTS0047483,3
RTS0047484,1
RTS0047485,3
RTS0047486,1
RTS0047487,2
RTS0047488,1
RTS0047489,3
RTS0047491,1
RTS0047492,3
RTS0047493,5
RTS0047494,3
RTS0047495,4
RTS0047496,1
RTS0047497,2
RTS0047498,2
RTS0047499,3
RTS0047500,2
RTS0047501,3
RTS0047502,1
RTS0047503,2
RTS0047504,5
RTS0047505,5
RTS0047506,5
RTS0047507,1
RTS0047508,2
RTS0047509,1
RTS0047510,2
RTS0047511,2
RTS0047512,4
RTS0047513,1
RTS0047514,2
RTS0047515,10
RTS0047516,6
RTS0047517,7
RTS0047518,6
RTS0047520,7
RTS0047521,4
RTS0047523,3
RTS0047524,2
RTS0047525,1
RTS0047526,1
RTS0047527,2
RTS0047528,3
RTS0047530,5
RTS0047531,4
RTS0047533,1
RTS0047534,1
RTS0047536,6
RTS0047537,6
RTS0047538,4
RTS0047540,8
RTS0047541,9
RTS0047543,3
RTS0047544,2
RTS0047545,2
RTS0047546,3
RTS0047547,2
RTS0047548,9
RTS0047549,4
RTS0047550,3
RTS0047551,3
RTS0047552,3
RTS0047553,1
RTS0047558,4
RTS0047559,4
RTS0047560,2
RTS0047561,2
RTS0047562,3
RTS0047563,6
RTS0047564,3
RTS0047565,4
RTS0047566,3
RTS0047567,3
RTS0047568,2
RTS0047569,2
RTS0047570,1
RTS0047571,1
RTS0047572,1
RTS0047573,4
RTS0047574,1
RTS0047575,2
RTS0047576,8
RTS0047577,3
RTS0047578,1
RTS0047579,3
RTS0047580,1
RTS0047581,2
RTS0047582,1
RTS0047583,3
RTS0047585,2
RTS0047586,4
RTS0047588,7
RTS0047590,3
RTS0047591,1
RTS0047593,2
RTS0047594,1
RTS0047596,1
RTS0047597,4
RTS0047598,7
RTS0047599,1
RTS0047600,3
RTS0047601,12
RTS0047602,8
RTS0047604,1
RTS0047606,4
RTS0047613,7
RTS0047614,2
RTS0047615,1
RTS0047616,3
RTS0047617,3
RTS0047618,4
RTS0047620,2
RTS0047622,4
RTS0047624,3
RTS0047625,2
RTS0047626,3
RTS0047627,4
RTS0047628,1
RTS0047630,3
RTS0047632,2
RTS0047634,2
RTS0047635,1
RTS0047637,1
RTS0047638,2
RTS0047639,3
RTS0047640,2
RTS0047644,1
RTS0047646,3
RTS0047647,2
RTS0047648,6
RTS0047649,2
RTS0047650,1
RTS0047651,2
RTS0047652,2
RTS0047653,2
RTS0047654,1
RTS0047656,2
RTS0047657,2
RTS0047658,1
RTS0047659,1
RTS0047660,2
RTS0047661,1
RTS0047662,2
RTS0047663,1
RTS0047664,4
RTS0047665,2
RTS0047666,1
RTS0047668,4
RTS0047669,3
RTS0047670,1
RTS0047672,3
RTS0047673,3
RTS0047674,1
RTS0047675,1
RTS0047676,1
RTS0047677,2
RTS0047678,2
RTS0047679,2
RTS0047680,6
RTS0047681,2
RTS0047682,5
RTS0047684,3
RTS0047685,4
RTS0047686,3
RTS0047687,2
RTS0047688,1
RTS0047689,1
RTS0047691,3
RTS0047692,4
RTS0047693,4
RTS0047694,2
RTS0047695,3
RTS0047696,1
RTS0047697,1
RTS0047698,3
RTS0047699,3
RTS0047700,1
RTS0047701,2
RTS0047702,2
RTS0047703,4
RTS0047705,2
RTS0047706,2
RTS0047707,5
RTS0047708,10
RTS0047709,8
RTS0047710,3
RTS0047712,4
RTS0047713,1
RTS0047714,6
RTS0047715,3
RTS0047716,3
RTS0047717,6
RTS0047718,3
RTS0047720,1
RTS0047721,3
RTS0047722,2
RTS0047723,3
RTS0047724,12
RTS0047725,26
RTS0047726,11
RTS0047727,8
RTS0047728,19
RTS0047729,1
RTS0047730,4
RTS0047731,1
RTS0047732,4
RTS0047733,1
RTS0047734,1
RTS0047735,1
RTS0047736,8
RTS0047737,2
RTS0047738,4
RTS0047739,4
RTS0047740,7
RTS0047741,7
RTS0047742,2
RTS0047743,3
RTS0047744,1
RTS0047745,1
RTS0047746,2
RTS0047747,8
RTS0047748,1
RTS0047749,5
RTS0047750,2
RTS0047752,1
RTS0047753,5
RTS0047754,8
RTS0047755,14
RTS0047756,10
RTS0047757,8
RTS0047758,16
RTS0047759,3
RTS0047760,4
RTS0047761,3
RTS0047762,4
RTS0047763,1
RTS0047764,3
RTS0047765,6
RTS0047766,3
RTS0047767,6
RTS0047768,1
RTS0047769,1
RTS0047770,1
RTS0047771,5
RTS0047772,1
RTS0047773,4
RTS0047776,4
RTS0047778,2
RTS0047779,4
RTS0047780,3
RTS0047781,3
RTS0047782,4
RTS0047783,2
RTS0047784,4
RTS0047785,1
RTS0047786,2
RTS0047787,3
RTS0047788,2
RTS0047789,2
RTS0047790,1
RTS0047791,2
RTS0047792,1
RTS0047793,3
RTS0047794,1
RTS0047795,1
RTS0047796,3
RTS0047797,2
RTS0047798,2
RTS0047799,3
RTS0047800,1
RTS0047801,2
RTS0047802,6
RTS0047803,4
RTS0047804,3
RTS0047805,2
RTS0047807,8
RTS0047808,75
RTS0047809,4
RTS0047810,2
RTS0047811,3
RTS0047812,3
RTS0047813,2
RTS0047816,3
RTS0047818,1
RTS0047819,3
RTS0047820,4
RTS0047821,15
RTS0047822,1
RTS0047823,3
RTS0047824,2
RTS0047825,1
RTS0047826,2
RTS0047827,4
RTS0047829,1
RTS0047830,2
RTS0047832,4
RTS0047833,1
RTS0047834,3
RTS0047835,7
RTS0047836,2
RTS0047837,2
RTS0047838,5
RTS0047839,2
RTS0047840,3
RTS0047841,4
RTS0047842,3
RTS0047843,1
RTS0047844,3
RTS0047845,4
RTS0047846,1
RTS0047847,3
RTS0047848,2
RTS0047849,2
RTS0047850,3
RTS0047851,1
RTS0047852,3
RTS0047853,2
RTS0047855,1
RTS0047856,1
RTS0047857,3
RTS0047860,4
RTS0047861,3
RTS0047862,1
RTS0047863,3
RTS0047864,1
RTS0047865,1
RTS0047866,2
RTS0047868,4
RTS0047870,8
RTS0047871,1
RTS0047872,4
RTS0047873,1
RTS0047874,2
RTS0047875,1
RTS0047876,2
RTS0047877,1
RTS0047878,4
RTS0047879,3
RTS0047880,3
RTS0047881,1
RTS0047882,5
RTS0047884,3
RTS0047885,2
RTS0047890,33
RTS0047891,15
RTS0047892,12
RTS0047893,1
RTS0047894,2
RTS0047896,2
RTS0047897,2
RTS0047898,3
RTS0047899,1
RTS0047900,9
RTS0047901,1
RTS0047902,3
RTS0047903,6
RTS0047904,1
RTS0047905,5
RTS0047907,24
RTS0047908,20
RTS0047909,21
RTS0047910,1
RTS0047912,1
RTS0047913,3
RTS0047914,3
RTS0047916,2
RTS0047917,2
RTS0047919,3
RTS0047920,7
RTS0047921,17
RTS0047924,1
RTS0047926,1
RTS0047928,2
RTS0047930,4
RTS0047931,2
RTS0047932,2
RTS0047933,2
RTS0047935,2
RTS0047936,3
RTS0047937,2
RTS0047938,2
RTS0047939,3
RTS0047940,3
RTS0047941,1
RTS0047942,3
RTS0047944,16
RTS0047945,5
RTS0047946,1
RTS0047947,1
RTS0047948,1
RTS0047949,1
RTS0047950,2
RTS0047951,3
RTS0047952,1
RTS0047953,3
RTS0047956,1
RTS0047957,2
RTS0047958,2
RTS0047959,4
RTS0047960,1
RTS0047961,3
RTS0047963,4
RTS0047964,3
RTS0047965,4
RTS0047968,3
RTS0047969,5
RTS0047970,1
RTS0047972,1
RTS0047973,1
RTS0047974,9
RTS0047975,3
RTS0047976,3
RTS0047977,1
RTS0047978,3
RTS0047979,1
RTS0047980,2
RTS0047981,4
RTS0047982,1
RTS0047985,20
RTS0047986,1
RTS0047987,2
RTS0047988,12
RTS0047990,4
RTS0047991,14
RTS0047992,1
RTS0047993,2
RTS0047994,2
RTS0047996,2
RTS0047997,2
RTS0047998,3
RTS0048000,1
RTS0048001,1
RTS0048003,16
RTS0048005,2
RTS0048006,3
RTS0048009,4
RTS0048012,4
RTS0048013,2
RTS0048014,3
RTS0048015,9
RTS0048016,13
RTS0048017,3
RTS0048018,6
RTS0048019,6
RTS0048020,2
RTS0048021,1
RTS0048022,2
RTS0048024,3
RTS0048026,4
RTS0048027,2
RTS0048028,2
RTS0048029,1
RTS0048030,7
RTS0048031,1
RTS0048032,2
RTS0048033,5
RTS0048034,1
RTS0048035,1
RTS0048036,3
RTS0048037,2
RTS0048038,4
RTS0048040,2
RTS0048041,1
RTS0048042,2
RTS0048043,2
RTS0048045,4
RTS0048046,4
RTS0048047,3
RTS0048048,4
RTS0048049,1
RTS0048050,4
RTS0048051,11
RTS0048052,7
RTS0048053,3
RTS0048054,4
RTS0048055,2
RTS0048056,1
RTS0048057,4
RTS0048058,4
RTS0048059,3
RTS0048061,1
RTS0048062,1
RTS0048063,3
RTS0048064,11
RTS0048066,5
RTS0048067,3
RTS0048068,2
RTS0048069,2
RTS0048070,1
RTS0048071,5
RTS0048072,1
RTS0048073,4
RTS0048076,4
RTS0048077,2
RTS0048078,1
RTS0048079,3
RTS0048080,1
RTS0048081,3
RTS0048082,3
RTS0048084,4
RTS0048085,1
RTS0048086,4
RTS0048087,8
RTS0048088,1
RTS0048089,1
RTS0048090,3
RTS0048091,7
RTS0048092,4
RTS0048093,12
RTS0048094,2
RTS0048096,4
RTS0048097,3
RTS0048098,121
RTS0048099,155
RTS0048100,129
RTS0048101,106
RTS0048102,199
RTS0048105,1
RTS0048106,2
RTS0048107,3
RTS0048108,1
RTS0048109,3
RTS0048110,1
RTS0048112,1
RTS0048114,13
RTS0048115,11
RTS0048116,19
RTS0048117,3
RTS0048118,16
RTS0048126,3
RTS0048127,4
RTS0048130,1
RTS0048131,6
RTS0048132,14
RTS0048133,4
RTS0048134,9
RTS0048135,5
RTS0048136,2
RTS0048138,2
RTS0048139,2
RTS0048140,1
RTS0048141,2
RTS0048144,4
RTS0048145,2
RTS0048147,1
RTS0048148,1
RTS0048149,1
RTS0048150,2
RTS0048151,1
RTS0048154,1
RTS0048155,3
RTS0048156,4
RTS0048158,3
RTS0048159,3
RTS0048160,33
RTS0048161,53
RTS0048162,1
RTS0048163,1
RTS0048164,15
RTS0048165,8
RTS0048166,3
RTS0048167,3
RTS0048168,3
RTS0048169,2
RTS0048170,2
RTS0048171,2
RTS0048173,1
RTS0048175,3
RTS0048176,3
RTS0048177,4
RTS0048178,5
RTS0048179,3
RTS0048180,2
RTS0048181,4
RTS0048182,3
RTS0048183,3
RTS0048184,2
RTS0048185,5
RTS0048186,2
RTS0048188,6
RTS0048189,6
RTS0048190,3
RTS0048191,3
RTS0048192,5
RTS0048193,4
RTS0048194,3
RTS0048195,5
RTS0048197,5
RTS0048198,2
RTS0048200,3
RTS0048201,2
RTS0048202,5
RTS0048203,3
RTS0048204,5
RTS0048205,2
RTS0048207,9
RTS0048208,45
RTS0048209,18
RTS0048210,16
RTS0048211,34
RTS0048212,1
RTS0048213,2
RTS0048216,4
RTS0048217,3
RTS0048218,3
RTS0048219,3
RTS0048220,3
RTS0048221,2
RTS0048222,3
RTS0048224,1
RTS0048225,4
RTS0048226,2
RTS0048227,5
RTS0048228,2
RTS0048229,4
RTS0048230,3
RTS0048231,2
RTS0048234,1
RTS0048235,5
RTS0048236,2
RTS0048237,2
RTS0048238,2
RTS0048239,4
RTS0048240,4
RTS0048241,5
RTS0048242,9
RTS0048243,3
RTS0048244,4
RTS0048245,4
RTS0048246,1
RTS0049343,2
RTS0049344,9
RTS0049345,2
RTS0049347,3
RTS0049348,1
RTS0049349,5
RTS0049350,1
RTS0049351,3
RTS0049352,2
RTS0049353,2
RTS0049356,10
RTS0049357,7
RTS0049358,5
RTS0049360,5
RTS0049361,2
RTS0049362,1
RTS0049363,4
RTS0049364,4
RTS0049366,4
RTS0049367,7
RTS0049368,3
RTS0049369,2
RTS0049370,2
RTS0049371,5
RTS0049372,3
RTS0049373,22
RTS0049374,25
RTS0049375,29
RTS0049376,14
RTS0049377,16
RTS0049378,47
RTS0049379,11
RTS0049380,21
RTS0049381,8
RTS0049382,13
RTS0049383,2
RTS0049384,1
RTS0049386,1
RTS0049387,2
RTS0049388,1
RTS0049389,1
RTS0049390,111
RTS0049391,87
RTS0049392,140
RTS0049393,181
RTS0049394,47
RTS0049395,6
RTS0049396,18
RTS0049397,14
RTS0049398,12
RTS0049399,7
RTS0049400,1
RTS0049401,3
RTS0049402,1
RTS0049403,1
RTS0049404,2
RTS0049405,1
RTS0049407,3
RTS0049409,1
RTS0049410,2
RTS0049411,4
RTS0049412,2
RTS0049413,1
RTS0049414,2
RTS0049415,2
RTS0049416,1
RTS0049417,3
RTS0049418,3
RTS0049419,1
RTS0049420,1
RTS0049421,2
RTS0049422,2
RTS0049423,3
RTS0049424,5
RTS0049425,1
RTS0049426,3
RTS0049427,4
RTS0049428,1
RTS0049429,4
RTS0049430,2
RTS0049431,5
RTS0049432,1
RTS0049433,1
RTS0049434,1
RTS0049435,1
RTS0049436,2
RTS0049437,5
RTS0049438,2
RTS0049439,4
RTS0049440,4
RTS0049441,9
RTS0049442,7
RTS0049443,2
RTS0049444,2
RTS0049445,1
RTS0049446,1
RTS0049447,6
RTS0049448,2
RTS0049449,2
RTS0049450,1
RTS0049451,5
RTS0049452,4
RTS0049453,9
RTS0049454,2
RTS0049455,3
RTS0049457,5
RTS0049458,4
RTS0049459,5
RTS0049460,2
RTS0049461,6
RTS0049462,4
RTS0049463,4
RTS0049464,3
RTS0049465,1
RTS0049467,3
RTS0049468,4
RTS0049469,5
RTS0049470,1
RTS0049471,5
RTS0049472,4
RTS0049473,11
RTS0049475,4
RTS0049476,11
RTS0049477,3
RTS0049478,2
RTS0049479,174
RTS0049480,14
RTS0049483,2
RTS0049484,2
RTS0049485,4
RTS0997079,4
RTS0997080,3
RTS0997081,2
RTS0997082,1
RTS0997083,3
RTS0997084,1
RTS0997085,4
RTS0997086,3
RTS0997087,2
RTS0997088,268
RTS0997089,129
RTS0997091,2
RTS0997092,1
RTS0997095,3
RTS0997096,2
RTS0997098,4
RTS0997099,1
RTS0997100,1
RTS0997101,2
RTS0997102,1
RTS0997103,1
RTS0997104,2
RTS0997105,2
RTS0997107,2
RTS0997108,3
RTS0997109,1
RTS0997110,1
RTS0997112,3
RTS0997114,1
RTS0997115,1
RTS0997116,2
RTS0997118,1
RTS0997119,1
RTS0997120,1
RTS0997121,5
RTS0997122,5
RTS0997123,3
RTS0997125,5
RTS0997126,9
RTS0997127,3
RTS0997128,5
RTS0997129,14
RTS0997130,3
</Code_Summary>
