# Supplementary material for: Spatial meta-transcriptomics reveal associations of intratumor bacteria burden with lung cancer cells showing a distinct oncogenic signature
Source: J Immunother Cancer. 2022 Jul 6;10(7):e004698. doi: 10.1136/jitc-2022-004698 (PMC9260850; doi:10.1136/jitc-2022-004698)
Supplement: Supplementary data [file jitc-2022-004698supp009.zip › DSP-1001250002849-F-B04.dcc]

<Header>
FileVersion,0.02
SoftwareVersion,"GeoMx_NGS_Pipeline_ 2.0.0"
Date,2020-6-15
</Header>

<Scan_Attributes>
ID,DSP-1001250002849-F-B04
Plate_ID,1001250002849
Well,B04
</Scan_Attributes>

<NGS_Processing_Attributes>
SeqSetId,
tamperedIni,No
Raw,20484098
Trimmed,20362162
Stitched,20214937
Aligned,19850903
umiQ30,0.9914
rtsQ30,0.9908
</NGS_Processing_Attributes>


<Code_Summary>
RTS0039454,1263
RTS0039455,932
RTS0039456,952
RTS0039457,2335
RTS0039458,598
RTS0039459,172
RTS0039460,135
RTS0039461,240
RTS0039462,169
RTS0039463,172
RTS0039464,144
RTS0039465,232
RTS0039466,202
RTS0039467,298
RTS0039468,172
RTS0039469,179
RTS0039470,257
RTS0039471,262
RTS0039472,258
RTS0039473,198
RTS0039474,340
RTS0039475,309
RTS0039476,348
RTS0039477,393
RTS0039478,457
RTS0039479,156
RTS0039480,168
RTS0039481,147
RTS0039482,169
RTS0039483,161
RTS0039484,176
RTS0039485,191
RTS0039486,149
RTS0039487,124
RTS0039488,191
RTS0039489,166
RTS0039490,166
RTS0039491,196
RTS0039492,151
RTS0039493,178
RTS0039494,232
RTS0039495,164
RTS0039496,204
RTS0039497,163
RTS0039498,224
RTS0039499,1317
RTS0039500,843
RTS0039501,1056
RTS0039502,1318
RTS0039503,1120
RTS0039504,212
RTS0039505,238
RTS0039506,202
RTS0039507,382
RTS0039508,231
RTS0039509,270
RTS0039510,520
RTS0039511,2101
RTS0039512,1352
RTS0039513,1470
RTS0039514,3128
RTS0039515,2823
RTS0039516,183
RTS0039517,184
RTS0039518,164
RTS0039519,153
RTS0039520,151
RTS0039521,212
RTS0039522,275
RTS0039523,190
RTS0039524,281
RTS0039525,383
RTS0039526,304
RTS0039527,402
RTS0039528,243
RTS0039529,320
RTS0039530,253
RTS0039531,308
RTS0039532,253
RTS0039533,293
RTS0039534,167
RTS0039535,292
RTS0039536,158
RTS0039537,153
RTS0039538,151
RTS0039539,152
RTS0039540,152
RTS0039541,196
RTS0039542,183
RTS0039543,171
RTS0039544,152
RTS0039545,196
RTS0039546,174
RTS0039547,170
RTS0039548,224
RTS0039549,207
RTS0039550,170
RTS0039551,152
RTS0039552,133
RTS0039553,195
RTS0039554,190
RTS0039555,200
RTS0039556,146
RTS0039557,183
RTS0039558,172
RTS0039559,151
RTS0039560,144
RTS0039561,225
RTS0039562,347
RTS0039563,264
RTS0039564,329
RTS0039565,520
RTS0039566,145
RTS0039567,163
RTS0039568,175
RTS0039569,130
RTS0039570,165
RTS0039571,161
RTS0039572,166
RTS0039573,166
RTS0039574,142
RTS0039575,169
RTS0039576,163
RTS0039577,233
RTS0039578,157
RTS0039579,199
RTS0039580,204
RTS0039581,297
RTS0039582,409
RTS0039583,380
RTS0039584,289
RTS0039585,256
RTS0039586,167
RTS0039587,166
RTS0039588,171
RTS0039589,208
RTS0039590,155
RTS0039591,545
RTS0039592,428
RTS0039593,315
RTS0039594,565
RTS0039595,461
RTS0039596,194
RTS0039597,195
RTS0039598,147
RTS0039599,152
RTS0039600,174
RTS0039601,146
RTS0039602,145
RTS0039603,150
RTS0039604,171
RTS0039605,139
RTS0039606,115
RTS0039607,204
RTS0039608,155
RTS0039609,152
RTS0039610,157
RTS0039611,221
RTS0039612,178
RTS0039613,192
RTS0039614,162
RTS0039615,103
RTS0039616,134
RTS0039617,143
RTS0039619,159
RTS0039620,180
RTS0039621,171
RTS0039622,175
RTS0039623,146
RTS0039624,148
RTS0039625,149
RTS0039626,162
RTS0039627,177
RTS0039628,151
RTS0039629,180
RTS0039630,160
RTS0039631,141
RTS0039632,233
RTS0039633,242
RTS0039634,319
RTS0039635,244
RTS0039636,335
RTS0039637,306
RTS0039638,446
RTS0039639,409
RTS0039640,264
RTS0039641,300
RTS0039642,267
RTS0039643,293
RTS0039644,205
RTS0039645,213
RTS0039646,219
RTS0039647,210
RTS0039648,183
RTS0039649,195
RTS0039650,188
RTS0039651,391
RTS0039652,431
RTS0039653,296
RTS0039654,241
RTS0039655,333
RTS0039656,1275
RTS0039657,1128
RTS0039658,777
RTS0039659,1253
RTS0039660,740
RTS0039661,198
RTS0039662,107
RTS0039663,194
RTS0039664,199
RTS0039665,232
RTS0039666,190
RTS0039667,135
RTS0039668,135
RTS0039669,249
RTS0039670,174
RTS0039671,324
RTS0039672,475
RTS0039673,305
RTS0039674,343
RTS0039675,312
RTS0039676,152
RTS0039677,142
RTS0039678,132
RTS0039679,168
RTS0039680,113
RTS0039681,354
RTS0039682,315
RTS0039683,209
RTS0039684,264
RTS0039685,287
RTS0039686,1225
RTS0039687,1779
RTS0039688,1188
RTS0039689,971
RTS0039690,932
RTS0039691,224
RTS0039692,187
RTS0039693,160
RTS0039694,306
RTS0039695,194
RTS0039696,177
RTS0039697,159
RTS0039698,168
RTS0039699,171
RTS0039700,138
RTS0039701,539
RTS0039702,883
RTS0039703,764
RTS0039704,936
RTS0039705,810
RTS0039706,190
RTS0039707,229
RTS0039708,186
RTS0039709,192
RTS0039710,242
RTS0039711,230
RTS0039712,370
RTS0039713,369
RTS0039714,250
RTS0039715,264
RTS0039716,215
RTS0039717,262
RTS0039718,169
RTS0039719,199
RTS0039720,491
RTS0039721,243
RTS0039722,232
RTS0039723,299
RTS0039724,230
RTS0039725,271
RTS0039726,221
RTS0039727,215
RTS0039728,244
RTS0039729,261
RTS0039730,241
RTS0039731,161
RTS0039732,184
RTS0039733,172
RTS0039734,211
RTS0039735,184
RTS0039736,269
RTS0039737,225
RTS0039738,213
RTS0039739,251
RTS0039740,196
RTS0039741,264
RTS0039742,274
RTS0039743,227
RTS0039744,251
RTS0039745,286
RTS0039746,1009
RTS0039747,1448
RTS0039749,1038
RTS0039750,944
RTS0039751,146
RTS0039752,186
RTS0039753,222
RTS0039754,160
RTS0039755,188
RTS0039756,207
RTS0039757,172
RTS0039758,178
RTS0039759,137
RTS0039760,182
RTS0039761,292
RTS0039762,260
RTS0039763,224
RTS0039764,184
RTS0039765,221
RTS0039766,229
RTS0039767,215
RTS0039768,206
RTS0039769,166
RTS0039770,280
RTS0039771,188
RTS0039772,256
RTS0039773,229
RTS0039774,177
RTS0039775,316
RTS0039776,259
RTS0039777,188
RTS0039778,183
RTS0039779,161
RTS0039780,202
RTS0039781,584
RTS0039782,347
RTS0039783,379
RTS0039784,377
RTS0039785,794
RTS0039786,230
RTS0039787,167
RTS0039788,226
RTS0039789,196
RTS0039790,265
RTS0039791,353
RTS0039792,304
RTS0039793,207
RTS0039794,336
RTS0039795,222
RTS0039796,247
RTS0039797,266
RTS0039798,235
RTS0039799,273
RTS0039800,251
RTS0039801,272
RTS0039802,208
RTS0039803,385
RTS0039804,350
RTS0039805,284
RTS0039806,199
RTS0039807,151
RTS0039808,160
RTS0039809,179
RTS0039810,179
RTS0039811,147
RTS0039812,198
RTS0039813,203
RTS0039814,236
RTS0039815,183
RTS0039816,201
RTS0039817,182
RTS0039818,182
RTS0039819,176
RTS0039820,161
RTS0039821,189
RTS0039822,199
RTS0039823,272
RTS0039824,221
RTS0039825,262
RTS0039826,205
RTS0039827,241
RTS0039828,203
RTS0039829,254
RTS0039830,218
RTS0039831,164
RTS0039832,216
RTS0039833,171
RTS0039834,197
RTS0039835,237
RTS0039836,241
RTS0039838,194
RTS0039839,209
RTS0039840,166
RTS0039841,405
RTS0039842,467
RTS0039843,305
RTS0039844,419
RTS0039845,304
RTS0039846,207
RTS0039847,181
RTS0039848,148
RTS0039849,158
RTS0039850,152
RTS0039851,256
RTS0039852,240
RTS0039853,189
RTS0039854,205
RTS0039855,196
RTS0039856,136
RTS0039857,129
RTS0039858,130
RTS0039859,156
RTS0039860,150
RTS0039861,181
RTS0039862,182
RTS0039863,154
RTS0039864,150
RTS0039865,145
RTS0039866,333
RTS0039867,429
RTS0039868,201
RTS0039869,392
RTS0039870,350
RTS0039871,183
RTS0039872,163
RTS0039873,172
RTS0039874,180
RTS0039875,230
RTS0039876,152
RTS0039877,158
RTS0039878,170
RTS0039879,187
RTS0039880,132
RTS0039881,144
RTS0039882,156
RTS0039883,156
RTS0039884,129
RTS0039885,177
RTS0039886,138
RTS0039887,163
RTS0039888,160
RTS0039890,126
RTS0039891,299
RTS0039892,265
RTS0039893,298
RTS0039894,191
RTS0039895,294
RTS0039896,190
RTS0039897,168
RTS0039898,189
RTS0039899,136
RTS0039900,174
RTS0039901,181
RTS0039902,159
RTS0039903,155
RTS0039904,191
RTS0039905,186
RTS0039906,162
RTS0039907,191
RTS0039908,148
RTS0039909,166
RTS0039910,157
RTS0039911,131
RTS0039912,154
RTS0039913,178
RTS0039914,148
RTS0039915,182
RTS0039916,161
RTS0039917,166
RTS0039918,169
RTS0039919,159
RTS0039920,142
RTS0039921,161
RTS0039922,191
RTS0039923,132
RTS0039924,170
RTS0039925,153
RTS0039926,273
RTS0039927,313
RTS0039928,295
RTS0039929,254
RTS0039930,378
RTS0039931,168
RTS0039932,174
RTS0039933,175
RTS0039934,147
RTS0039935,201
RTS0039936,165
RTS0039937,173
RTS0039938,175
RTS0039939,162
RTS0039940,183
RTS0039941,131
RTS0039942,152
RTS0039943,154
RTS0039944,170
RTS0039945,166
RTS0039946,360
RTS0039947,411
RTS0039948,521
RTS0039949,411
RTS0039950,421
RTS0039951,228
RTS0039952,213
RTS0039953,157
RTS0039954,181
RTS0039955,199
RTS0039956,391
RTS0039957,373
RTS0039958,348
RTS0039959,322
RTS0039960,411
RTS0039961,152
RTS0039962,145
RTS0039963,141
RTS0039964,193
RTS0039965,164
RTS0039966,179
RTS0039967,133
RTS0039968,171
RTS0039969,193
RTS0039970,160
RTS0039971,194
RTS0039972,148
RTS0039973,180
RTS0039974,186
RTS0039975,160
RTS0039976,181
RTS0039977,158
RTS0039978,163
RTS0039979,171
RTS0039980,156
RTS0039981,565
RTS0039982,459
RTS0039983,522
RTS0039984,329
RTS0039985,489
RTS0039986,783
RTS0039987,599
RTS0039988,487
RTS0039989,613
RTS0039990,390
RTS0039991,204
RTS0039992,241
RTS0039993,282
RTS0039994,191
RTS0039995,319
RTS0039996,685
RTS0039997,538
RTS0039998,695
RTS0039999,751
RTS0040000,666
RTS0040001,178
RTS0040002,186
RTS0040003,196
RTS0040004,154
RTS0040005,221
RTS0040006,500
RTS0040007,495
RTS0040008,283
RTS0040009,475
RTS0040010,446
RTS0040011,190
RTS0040012,140
RTS0040013,181
RTS0040014,174
RTS0040015,162
RTS0040016,272
RTS0040017,313
RTS0040018,323
RTS0040019,304
RTS0040020,435
RTS0040021,163
RTS0040022,154
RTS0040023,155
RTS0040024,173
RTS0040025,151
RTS0040026,177
RTS0040027,209
RTS0040028,226
RTS0040029,216
RTS0040030,257
RTS0040031,187
RTS0040032,141
RTS0040033,131
RTS0040034,169
RTS0040035,122
RTS0040036,169
RTS0040037,143
RTS0040038,140
RTS0040039,139
RTS0040040,161
RTS0040041,139
RTS0040042,168
RTS0040043,142
RTS0040044,197
RTS0040045,160
RTS0040046,202
RTS0040047,220
RTS0040048,226
RTS0040049,162
RTS0040050,179
RTS0040051,180
RTS0040052,130
RTS0040053,180
RTS0040054,169
RTS0040055,160
RTS0040056,165
RTS0040057,178
RTS0040058,172
RTS0040059,162
RTS0040060,144
RTS0040061,163
RTS0040062,144
RTS0040063,136
RTS0040064,172
RTS0040065,184
RTS0040066,170
RTS0040067,166
RTS0040068,191
RTS0040069,157
RTS0040070,162
RTS0040071,140
RTS0040072,200
RTS0040073,188
RTS0040074,181
RTS0040075,189
RTS0040076,157
RTS0040077,249
RTS0040078,122
RTS0040079,173
RTS0040080,168
RTS0040081,139
RTS0040082,163
RTS0040083,152
RTS0040084,157
RTS0040085,129
RTS0040086,147
RTS0040087,160
RTS0040088,168
RTS0040089,162
RTS0040090,161
RTS0040091,168
RTS0040092,138
RTS0040093,172
RTS0040094,144
RTS0040095,159
RTS0040096,198
RTS0040097,157
RTS0040098,150
RTS0040099,180
RTS0040100,207
RTS0040101,148
RTS0040102,102
RTS0040103,116
RTS0040104,150
RTS0040105,150
RTS0040106,219
RTS0040107,188
RTS0040108,189
RTS0040109,212
RTS0040110,179
RTS0040111,129
RTS0040112,159
RTS0040113,143
RTS0040114,131
RTS0040115,182
RTS0040116,870
RTS0040117,635
RTS0040118,398
RTS0040119,641
RTS0040120,770
RTS0040121,209
RTS0040122,223
RTS0040123,207
RTS0040124,161
RTS0040125,173
RTS0040126,287
RTS0040127,471
RTS0040128,268
RTS0040129,261
RTS0040130,344
RTS0040131,182
RTS0040132,139
RTS0040133,161
RTS0040134,130
RTS0040135,163
RTS0040136,169
RTS0040137,166
RTS0040138,189
RTS0040139,169
RTS0040140,141
RTS0040141,194
RTS0040142,258
RTS0040143,209
RTS0040144,213
RTS0040145,210
RTS0040146,187
RTS0040147,241
RTS0040148,187
RTS0040149,217
RTS0040150,197
RTS0040151,216
RTS0040152,219
RTS0040153,197
RTS0040154,178
RTS0040155,229
RTS0040156,203
RTS0040157,177
RTS0040158,184
RTS0040159,252
RTS0040160,203
RTS0040161,180
RTS0040162,104
RTS0040163,166
RTS0040164,176
RTS0040165,150
RTS0040166,131
RTS0040167,170
RTS0040168,144
RTS0040169,169
RTS0040170,134
RTS0040171,96
RTS0040172,142
RTS0040173,132
RTS0040174,130
RTS0040175,187
RTS0040176,129
RTS0040177,151
RTS0040178,130
RTS0040179,64
RTS0040180,205
RTS0040181,148
RTS0040182,162
RTS0040183,135
RTS0040184,129
RTS0040185,126
RTS0040186,167
RTS0040187,152
RTS0040188,122
RTS0040189,156
RTS0040190,145
RTS0040191,182
RTS0040192,129
RTS0040193,145
RTS0040194,217
RTS0040195,218
RTS0040196,154
RTS0040197,118
RTS0040198,151
RTS0040199,167
RTS0040200,117
RTS0040201,304
RTS0040202,234
RTS0040203,232
RTS0040204,240
RTS0040205,214
RTS0040206,361
RTS0040207,185
RTS0040208,318
RTS0040209,448
RTS0040210,509
RTS0040211,192
RTS0040212,184
RTS0040213,135
RTS0040214,173
RTS0040215,214
RTS0040216,175
RTS0040217,172
RTS0040218,208
RTS0040219,166
RTS0040220,148
RTS0040221,193
RTS0040222,167
RTS0040223,184
RTS0040224,130
RTS0040225,167
RTS0040226,230
RTS0040227,109
RTS0040228,153
RTS0040229,127
RTS0040230,187
RTS0040231,126
RTS0040232,180
RTS0040233,116
RTS0040234,167
RTS0040235,157
RTS0040236,215
RTS0040237,186
RTS0040238,242
RTS0040239,215
RTS0040240,205
RTS0040241,126
RTS0040242,176
RTS0040243,171
RTS0040244,202
RTS0040245,190
RTS0040246,170
RTS0040247,200
RTS0040248,160
RTS0040249,186
RTS0040250,154
RTS0040251,134
RTS0040252,193
RTS0040253,158
RTS0040254,149
RTS0040255,138
RTS0040256,121
RTS0040257,128
RTS0040258,161
RTS0040259,120
RTS0040260,156
RTS0040261,127
RTS0040262,185
RTS0040263,206
RTS0040264,149
RTS0040265,156
RTS0040266,127
RTS0040267,144
RTS0040268,139
RTS0040269,117
RTS0040270,203
RTS0040271,293
RTS0040272,304
RTS0040273,333
RTS0040274,284
RTS0040275,334
RTS0040276,281
RTS0040277,456
RTS0040278,810
RTS0040279,759
RTS0040280,475
RTS0040281,140
RTS0040282,137
RTS0040283,176
RTS0040284,157
RTS0040285,170
RTS0040286,169
RTS0040287,138
RTS0040288,182
RTS0040289,152
RTS0040290,171
RTS0040291,150
RTS0040292,125
RTS0040293,187
RTS0040294,168
RTS0040295,163
RTS0040296,185
RTS0040297,187
RTS0040298,161
RTS0040299,172
RTS0040300,147
RTS0040301,137
RTS0040302,128
RTS0040303,149
RTS0040304,132
RTS0040305,173
RTS0040306,177
RTS0040307,157
RTS0040308,162
RTS0040309,174
RTS0040310,147
RTS0040311,157
RTS0040312,203
RTS0040313,186
RTS0040314,208
RTS0040315,169
RTS0040316,164
RTS0040317,180
RTS0040318,125
RTS0040319,190
RTS0040320,176
RTS0040321,154
RTS0040322,161
RTS0040323,150
RTS0040324,165
RTS0040325,131
RTS0040326,424
RTS0040327,327
RTS0040328,611
RTS0040329,801
RTS0040330,650
RTS0040331,150
RTS0040332,163
RTS0040333,175
RTS0040334,165
RTS0040335,180
RTS0040336,153
RTS0040337,170
RTS0040338,121
RTS0040339,181
RTS0040340,172
RTS0040341,213
RTS0040342,129
RTS0040343,131
RTS0040344,212
RTS0040345,207
RTS0040346,143
RTS0040347,215
RTS0040348,168
RTS0040349,240
RTS0040350,152
RTS0040351,177
RTS0040352,206
RTS0040353,245
RTS0040354,149
RTS0040355,154
RTS0040356,268
RTS0040357,324
RTS0040358,237
RTS0040359,235
RTS0040360,282
RTS0040361,197
RTS0040363,142
RTS0040364,176
RTS0040365,229
RTS0040366,246
RTS0040367,264
RTS0040368,351
RTS0040369,240
RTS0040370,253
RTS0040371,218
RTS0040372,201
RTS0040373,242
RTS0040374,199
RTS0040375,122
RTS0040376,255
RTS0040377,211
RTS0040378,258
RTS0040379,251
RTS0040380,168
RTS0040381,182
RTS0040382,174
RTS0040383,168
RTS0040384,174
RTS0040385,159
RTS0040386,216
RTS0040387,183
RTS0040388,213
RTS0040389,188
RTS0040390,195
RTS0040391,227
RTS0040392,233
RTS0040393,199
RTS0040394,230
RTS0040395,180
RTS0040396,360
RTS0040397,384
RTS0040398,355
RTS0040399,380
RTS0040400,346
RTS0040401,1003
RTS0040402,1280
RTS0040403,921
RTS0040404,966
RTS0040405,291
RTS0040406,328
RTS0040407,331
RTS0040408,421
RTS0040409,312
RTS0040410,381
RTS0040411,177
RTS0040412,133
RTS0040413,212
RTS0040414,234
RTS0040415,250
RTS0040416,2340
RTS0040417,909
RTS0040418,637
RTS0040419,2331
RTS0040420,2616
RTS0040421,193
RTS0040422,303
RTS0040423,312
RTS0040424,252
RTS0040425,166
RTS0040426,138
RTS0040428,189
RTS0040429,147
RTS0040430,173
RTS0040431,263
RTS0040432,199
RTS0040433,216
RTS0040434,231
RTS0040435,188
RTS0040436,873
RTS0040437,1418
RTS0040438,2045
RTS0040439,1926
RTS0040440,1856
RTS0040441,378
RTS0040442,312
RTS0040443,347
RTS0040444,284
RTS0040445,295
RTS0040446,150
RTS0040447,185
RTS0040448,201
RTS0040449,202
RTS0040450,144
RTS0040451,1516
RTS0040452,1878
RTS0040453,1493
RTS0040454,1293
RTS0040455,3463
RTS0040456,203
RTS0040457,172
RTS0040458,134
RTS0040459,154
RTS0040460,184
RTS0040461,177
RTS0040462,147
RTS0040463,189
RTS0040464,167
RTS0040465,138
RTS0040466,199
RTS0040467,161
RTS0040468,174
RTS0040469,170
RTS0040470,176
RTS0040471,165
RTS0040472,164
RTS0040473,174
RTS0040474,147
RTS0040475,162
RTS0040476,155
RTS0040477,174
RTS0040478,140
RTS0040479,143
RTS0040480,139
RTS0040481,268
RTS0040482,242
RTS0040483,187
RTS0040484,296
RTS0040485,243
RTS0040486,156
RTS0040487,149
RTS0040488,158
RTS0040489,182
RTS0040490,166
RTS0040491,168
RTS0040492,179
RTS0040493,140
RTS0040494,183
RTS0040495,158
RTS0040496,521
RTS0040497,587
RTS0040498,652
RTS0040499,413
RTS0040500,514
RTS0040501,267
RTS0040502,146
RTS0040503,180
RTS0040504,185
RTS0040505,132
RTS0040506,150
RTS0040507,128
RTS0040508,172
RTS0040509,133
RTS0040510,130
RTS0040511,259
RTS0040512,221
RTS0040513,224
RTS0040514,200
RTS0040515,201
RTS0040516,309
RTS0040517,243
RTS0040518,276
RTS0040519,289
RTS0040520,167
RTS0040521,158
RTS0040522,115
RTS0040523,160
RTS0040524,132
RTS0040525,126
RTS0040526,248
RTS0040527,138
RTS0040528,211
RTS0040529,200
RTS0040530,212
RTS0040531,200
RTS0040532,324
RTS0040533,239
RTS0040534,196
RTS0040535,215
RTS0040536,188
RTS0040537,352
RTS0040538,252
RTS0040539,274
RTS0040540,237
RTS0040541,133
RTS0040542,159
RTS0040543,162
RTS0040544,167
RTS0040545,126
RTS0040546,134
RTS0040547,123
RTS0040548,165
RTS0040549,145
RTS0040550,149
RTS0040551,159
RTS0040552,191
RTS0040553,240
RTS0040554,204
RTS0040555,199
RTS0040556,165
RTS0040557,123
RTS0040558,162
RTS0040559,161
RTS0040560,158
RTS0040561,135
RTS0040562,131
RTS0040563,149
RTS0040564,176
RTS0040565,135
RTS0040566,191
RTS0040567,173
RTS0040568,153
RTS0040569,165
RTS0040570,127
RTS0040571,205
RTS0040572,124
RTS0040573,238
RTS0040574,281
RTS0040575,217
RTS0040576,352
RTS0040577,218
RTS0040578,252
RTS0040579,203
RTS0040580,282
RTS0040581,117
RTS0040582,176
RTS0040583,169
RTS0040584,148
RTS0040585,163
RTS0040586,159
RTS0040587,133
RTS0040588,194
RTS0040589,171
RTS0040590,216
RTS0040591,193
RTS0040592,156
RTS0040593,96
RTS0040594,121
RTS0040595,144
RTS0040596,180
RTS0040597,254
RTS0040598,159
RTS0040599,180
RTS0040600,218
RTS0040601,198
RTS0040602,201
RTS0040603,214
RTS0040604,242
RTS0040605,193
RTS0040606,264
RTS0040607,250
RTS0040608,220
RTS0040609,233
RTS0040610,284
RTS0040611,209
RTS0040612,190
RTS0040613,211
RTS0040614,211
RTS0040615,199
RTS0040616,147
RTS0040617,158
RTS0040618,151
RTS0040619,179
RTS0040620,160
RTS0040621,202
RTS0040622,188
RTS0040623,197
RTS0040624,191
RTS0040625,178
RTS0040626,174
RTS0040627,178
RTS0040628,210
RTS0040629,233
RTS0040630,243
RTS0040631,401
RTS0040632,288
RTS0040633,306
RTS0040634,343
RTS0040635,200
RTS0040636,173
RTS0040637,165
RTS0040638,173
RTS0040639,161
RTS0040640,172
RTS0040641,323
RTS0040642,427
RTS0040643,293
RTS0040644,336
RTS0040645,498
RTS0040646,204
RTS0040647,159
RTS0040648,271
RTS0040649,209
RTS0040650,146
RTS0040651,370
RTS0040652,178
RTS0040653,310
RTS0040654,311
RTS0040655,328
RTS0040656,212
RTS0040657,292
RTS0040658,186
RTS0040659,218
RTS0040660,193
RTS0040661,137
RTS0040662,149
RTS0040663,132
RTS0040664,149
RTS0040665,107
RTS0040666,169
RTS0040667,202
RTS0040668,107
RTS0040669,128
RTS0040670,131
RTS0040671,132
RTS0040672,171
RTS0040673,163
RTS0040674,146
RTS0040675,143
RTS0040676,1251
RTS0040677,646
RTS0040678,2113
RTS0040679,1002
RTS0040680,2921
RTS0040681,781
RTS0040682,829
RTS0040683,1423
RTS0040684,1849
RTS0040685,783
RTS0040686,161
RTS0040687,190
RTS0040688,131
RTS0040689,147
RTS0040690,155
RTS0040691,191
RTS0040692,178
RTS0040693,235
RTS0040694,190
RTS0040695,178
RTS0040696,151
RTS0040697,172
RTS0040698,154
RTS0040699,140
RTS0040700,158
RTS0040701,691
RTS0040702,1440
RTS0040703,1138
RTS0040704,1388
RTS0040705,1807
RTS0040706,184
RTS0040707,193
RTS0040708,164
RTS0040709,204
RTS0040710,209
RTS0040711,147
RTS0040712,154
RTS0040713,200
RTS0040714,185
RTS0040715,181
RTS0040716,156
RTS0040717,149
RTS0040718,149
RTS0040719,148
RTS0040720,187
RTS0040721,128
RTS0040722,115
RTS0040723,160
RTS0040724,141
RTS0040725,136
RTS0040726,502
RTS0040727,788
RTS0040728,589
RTS0040729,643
RTS0040730,518
RTS0040731,452
RTS0040732,384
RTS0040733,206
RTS0040734,321
RTS0040735,300
RTS0040736,1726
RTS0040737,1461
RTS0040738,1123
RTS0040739,1337
RTS0040740,1419
RTS0040741,160
RTS0040742,147
RTS0040743,169
RTS0040744,167
RTS0040745,184
RTS0040746,231
RTS0040747,188
RTS0040748,181
RTS0040749,268
RTS0040750,270
RTS0040751,145
RTS0040752,173
RTS0040753,163
RTS0040754,151
RTS0040755,161
RTS0040756,192
RTS0040757,238
RTS0040758,182
RTS0040759,224
RTS0040760,280
RTS0040761,315
RTS0040762,283
RTS0040763,299
RTS0040764,293
RTS0040765,419
RTS0040766,170
RTS0040767,198
RTS0040768,172
RTS0040769,211
RTS0040770,156
RTS0040771,164
RTS0040772,143
RTS0040773,163
RTS0040774,156
RTS0040775,174
RTS0040776,303
RTS0040777,442
RTS0040778,523
RTS0040779,500
RTS0040780,565
RTS0040781,254
RTS0040782,300
RTS0040783,173
RTS0040784,227
RTS0040785,205
RTS0040786,138
RTS0040787,118
RTS0040788,136
RTS0040789,124
RTS0040790,132
RTS0040791,151
RTS0040792,173
RTS0040793,155
RTS0040794,129
RTS0040795,151
RTS0040796,254
RTS0040797,294
RTS0040798,242
RTS0040799,175
RTS0040800,184
RTS0040801,308
RTS0040802,310
RTS0040803,326
RTS0040804,201
RTS0040805,212
RTS0040806,160
RTS0040807,171
RTS0040808,198
RTS0040809,163
RTS0040810,147
RTS0040811,220
RTS0040812,151
RTS0040813,148
RTS0040814,178
RTS0040815,163
RTS0040816,185
RTS0040817,170
RTS0040818,261
RTS0040819,222
RTS0040820,272
RTS0040821,215
RTS0040822,199
RTS0040823,150
RTS0040824,169
RTS0040825,207
RTS0040826,290
RTS0040827,243
RTS0040828,216
RTS0040830,261
RTS0040831,160
RTS0040832,140
RTS0040833,163
RTS0040834,159
RTS0040836,1226
RTS0040837,569
RTS0040838,964
RTS0040839,868
RTS0040840,585
RTS0040841,383
RTS0040842,526
RTS0040843,614
RTS0040844,549
RTS0040845,481
RTS0040846,223
RTS0040847,231
RTS0040848,185
RTS0040849,224
RTS0040850,261
RTS0040851,253
RTS0040852,209
RTS0040853,240
RTS0040854,290
RTS0040855,267
RTS0040856,152
RTS0040857,159
RTS0040858,139
RTS0040859,110
RTS0040860,131
RTS0040861,177
RTS0040862,203
RTS0040863,147
RTS0040864,160
RTS0040865,152
RTS0040866,135
RTS0040867,137
RTS0040868,182
RTS0040869,154
RTS0040870,174
RTS0040871,458
RTS0040872,651
RTS0040873,521
RTS0040874,791
RTS0040875,534
RTS0040876,146
RTS0040877,160
RTS0040878,135
RTS0040879,163
RTS0040880,179
RTS0040881,137
RTS0040882,98
RTS0040883,128
RTS0040884,151
RTS0040885,153
RTS0040886,405
RTS0040887,523
RTS0040888,550
RTS0040889,773
RTS0040890,519
RTS0040891,117
RTS0040892,165
RTS0040893,116
RTS0040894,116
RTS0040895,214
RTS0040896,101
RTS0040897,122
RTS0040898,140
RTS0040899,125
RTS0040900,122
RTS0040901,382
RTS0040902,282
RTS0040903,151
RTS0040904,354
RTS0040905,312
RTS0040906,183
RTS0040907,176
RTS0040908,209
RTS0040909,179
RTS0040910,177
RTS0040911,339
RTS0040912,292
RTS0040913,237
RTS0040914,227
RTS0040915,264
RTS0040916,147
RTS0040917,161
RTS0040918,184
RTS0040919,116
RTS0040920,108
RTS0040921,226
RTS0040922,165
RTS0040923,259
RTS0040924,273
RTS0040925,242
RTS0040926,173
RTS0040927,117
RTS0040928,151
RTS0040929,143
RTS0040930,136
RTS0040931,208
RTS0040932,204
RTS0040933,185
RTS0040934,185
RTS0040935,205
RTS0040936,174
RTS0040937,202
RTS0040938,166
RTS0040939,170
RTS0040940,147
RTS0040941,255
RTS0040942,159
RTS0040943,155
RTS0040944,319
RTS0040945,197
RTS0040946,650
RTS0040947,676
RTS0040948,838
RTS0040949,468
RTS0040950,722
RTS0040951,185
RTS0040952,151
RTS0040953,134
RTS0040954,181
RTS0040955,174
RTS0040956,236
RTS0040957,168
RTS0040958,158
RTS0040959,237
RTS0040960,190
RTS0040961,137
RTS0040962,147
RTS0040963,146
RTS0040964,158
RTS0040965,135
RTS0040966,215
RTS0040967,216
RTS0040968,262
RTS0040969,258
RTS0040970,195
RTS0040971,169
RTS0040972,185
RTS0040973,163
RTS0040974,184
RTS0040975,157
RTS0040976,211
RTS0040977,193
RTS0040978,150
RTS0040979,223
RTS0040980,164
RTS0040981,237
RTS0040982,229
RTS0040983,246
RTS0040984,217
RTS0040985,239
RTS0040986,357
RTS0040987,359
RTS0040988,218
RTS0040989,259
RTS0040990,211
RTS0040991,332
RTS0040992,257
RTS0040993,280
RTS0040994,300
RTS0040995,219
RTS0040996,212
RTS0040997,206
RTS0040998,146
RTS0040999,243
RTS0041000,203
RTS0041001,218
RTS0041002,262
RTS0041003,247
RTS0041004,275
RTS0041005,234
RTS0041006,230
RTS0041007,171
RTS0041008,228
RTS0041009,178
RTS0041010,173
RTS0041011,121
RTS0041012,114
RTS0041013,152
RTS0041014,146
RTS0041015,149
RTS0041016,258
RTS0041017,184
RTS0041018,214
RTS0041019,200
RTS0041020,173
RTS0041021,217
RTS0041022,213
RTS0041023,257
RTS0041024,277
RTS0041025,271
RTS0041026,186
RTS0041027,201
RTS0041028,202
RTS0041029,169
RTS0041030,170
RTS0041031,308
RTS0041032,393
RTS0041033,225
RTS0041034,306
RTS0041035,320
RTS0041036,230
RTS0041037,157
RTS0041038,225
RTS0041039,162
RTS0041040,197
RTS0041041,165
RTS0041042,173
RTS0041043,163
RTS0041044,135
RTS0041045,144
RTS0041046,3003
RTS0041047,3555
RTS0041048,1694
RTS0041049,4896
RTS0041050,5577
RTS0041051,259
RTS0041052,193
RTS0041053,198
RTS0041054,239
RTS0041055,235
RTS0041056,202
RTS0041057,149
RTS0041058,214
RTS0041059,163
RTS0041060,212
RTS0041061,573
RTS0041062,622
RTS0041063,584
RTS0041064,583
RTS0041066,224
RTS0041067,213
RTS0041068,228
RTS0041069,243
RTS0041070,255
RTS0041071,190
RTS0041072,212
RTS0041073,160
RTS0041074,208
RTS0041075,231
RTS0041076,170
RTS0041077,152
RTS0041078,204
RTS0041079,145
RTS0041080,169
RTS0041081,302
RTS0041082,234
RTS0041083,272
RTS0041084,248
RTS0041085,216
RTS0041086,456
RTS0041087,518
RTS0041088,469
RTS0041089,438
RTS0041090,331
RTS0041091,215
RTS0041092,307
RTS0041093,215
RTS0041094,260
RTS0041095,289
RTS0041096,124
RTS0041097,153
RTS0041098,152
RTS0041099,151
RTS0041100,127
RTS0041101,552
RTS0041102,598
RTS0041103,562
RTS0041104,642
RTS0041105,642
RTS0041106,1156
RTS0041107,1331
RTS0041108,1130
RTS0041109,983
RTS0041110,786
RTS0041111,197
RTS0041112,179
RTS0041113,176
RTS0041114,217
RTS0041115,220
RTS0041116,272
RTS0041117,368
RTS0041118,304
RTS0041119,249
RTS0041120,271
RTS0041121,238
RTS0041122,210
RTS0041123,198
RTS0041124,166
RTS0041125,218
RTS0041126,203
RTS0041127,239
RTS0041128,219
RTS0041129,179
RTS0041130,183
RTS0041131,468
RTS0041132,542
RTS0041133,496
RTS0041134,460
RTS0041135,530
RTS0041136,347
RTS0041137,273
RTS0041138,348
RTS0041139,336
RTS0041140,228
RTS0041141,283
RTS0041142,242
RTS0041143,140
RTS0041144,150
RTS0041145,185
RTS0041146,144
RTS0041147,132
RTS0041148,187
RTS0041149,190
RTS0041150,130
RTS0041151,283
RTS0041152,247
RTS0041153,258
RTS0041154,274
RTS0041155,318
RTS0041156,276
RTS0041157,211
RTS0041158,176
RTS0041159,159
RTS0041160,195
RTS0041161,165
RTS0041162,139
RTS0041163,143
RTS0041164,143
RTS0041165,166
RTS0041166,132
RTS0041167,203
RTS0041168,189
RTS0041169,168
RTS0041170,201
RTS0041171,249
RTS0041172,300
RTS0041173,271
RTS0041174,332
RTS0041175,275
RTS0041176,181
RTS0041177,205
RTS0041178,179
RTS0041179,167
RTS0041180,164
RTS0041181,207
RTS0041182,171
RTS0041183,158
RTS0041184,157
RTS0041185,154
RTS0041186,147
RTS0041187,173
RTS0041188,204
RTS0041189,210
RTS0041190,229
RTS0041191,626
RTS0041192,474
RTS0041193,482
RTS0041194,239
RTS0041195,276
RTS0041196,192
RTS0041197,165
RTS0041198,165
RTS0041199,130
RTS0041200,151
RTS0041201,135
RTS0041202,185
RTS0041203,160
RTS0041204,167
RTS0041205,150
RTS0041206,291
RTS0041207,467
RTS0041208,336
RTS0041209,440
RTS0041210,222
RTS0041211,984
RTS0041212,903
RTS0041213,1164
RTS0041214,1068
RTS0041215,934
RTS0041216,232
RTS0041217,259
RTS0041218,187
RTS0041219,244
RTS0041220,185
RTS0041221,224
RTS0041222,157
RTS0041223,185
RTS0041224,153
RTS0041225,213
RTS0041226,188
RTS0041227,172
RTS0041228,153
RTS0041229,203
RTS0041230,164
RTS0041231,406
RTS0041232,402
RTS0041233,523
RTS0041234,591
RTS0041235,363
RTS0041236,177
RTS0041237,136
RTS0041238,152
RTS0041239,179
RTS0041240,230
RTS0041241,178
RTS0041242,192
RTS0041243,163
RTS0041244,188
RTS0041246,190
RTS0041247,224
RTS0041248,145
RTS0041249,158
RTS0041250,217
RTS0041251,233
RTS0041252,248
RTS0041253,264
RTS0041254,272
RTS0041255,333
RTS0041256,174
RTS0041257,241
RTS0041258,231
RTS0041259,263
RTS0041260,326
RTS0041261,245
RTS0041262,223
RTS0041263,231
RTS0041265,241
RTS0041266,178
RTS0041267,167
RTS0041268,176
RTS0041269,188
RTS0041270,173
RTS0041271,200
RTS0041272,153
RTS0041273,150
RTS0041274,181
RTS0041275,145
RTS0041276,219
RTS0041277,216
RTS0041278,237
RTS0041279,201
RTS0041280,173
RTS0041281,188
RTS0041282,172
RTS0041283,155
RTS0041284,171
RTS0041285,173
RTS0041286,185
RTS0041287,160
RTS0041288,155
RTS0041289,181
RTS0041290,166
RTS0041291,181
RTS0041292,179
RTS0041293,171
RTS0041294,164
RTS0041295,183
RTS0041296,235
RTS0041297,177
RTS0041298,198
RTS0041299,157
RTS0041300,210
RTS0041301,170
RTS0041302,165
RTS0041303,178
RTS0041304,172
RTS0041305,172
RTS0041306,182
RTS0041307,179
RTS0041308,186
RTS0041309,198
RTS0041310,204
RTS0041311,201
RTS0041312,172
RTS0041313,215
RTS0041314,265
RTS0041315,231
RTS0041316,311
RTS0041317,281
RTS0041318,321
RTS0041319,244
RTS0041320,243
RTS0041321,213
RTS0041322,155
RTS0041323,175
RTS0041324,236
RTS0041325,226
RTS0041326,175
RTS0041327,191
RTS0041328,224
RTS0041329,134
RTS0041330,165
RTS0041331,146
RTS0041332,165
RTS0041333,190
RTS0041334,169
RTS0041335,163
RTS0041346,535
RTS0041347,367
RTS0041348,532
RTS0041349,519
RTS0041350,787
RTS0041351,193
RTS0041352,192
RTS0041353,163
RTS0041354,183
RTS0041355,136
RTS0041356,152
RTS0041357,137
RTS0041358,165
RTS0041359,169
RTS0041360,190
RTS0041361,227
RTS0041362,181
RTS0041363,222
RTS0041364,242
RTS0041365,203
RTS0041366,157
RTS0041367,158
RTS0041368,175
RTS0041369,142
RTS0041370,105
RTS0041371,183
RTS0041372,168
RTS0041373,133
RTS0041374,175
RTS0041375,190
RTS0041376,178
RTS0041377,138
RTS0041378,155
RTS0041379,107
RTS0041380,146
RTS0041381,184
RTS0041382,193
RTS0041383,148
RTS0041384,193
RTS0041385,186
RTS0041386,146
RTS0041387,157
RTS0041388,154
RTS0041389,157
RTS0041390,171
RTS0041391,179
RTS0041392,185
RTS0041393,150
RTS0041394,140
RTS0041395,153
RTS0041396,165
RTS0041397,148
RTS0041398,165
RTS0041399,156
RTS0041400,180
RTS0041401,173
RTS0041402,217
RTS0041403,176
RTS0041404,140
RTS0041405,169
RTS0041406,176
RTS0041407,183
RTS0041408,142
RTS0041409,133
RTS0041410,151
RTS0041411,142
RTS0041412,158
RTS0041413,159
RTS0041414,138
RTS0041415,161
RTS0041416,146
RTS0041417,135
RTS0041418,150
RTS0041419,163
RTS0041420,195
RTS0041421,157
RTS0041422,148
RTS0041423,154
RTS0041424,156
RTS0041425,169
RTS0041426,179
RTS0041427,149
RTS0041428,147
RTS0041429,176
RTS0041430,196
RTS0041431,205
RTS0041432,140
RTS0041433,142
RTS0041434,167
RTS0041435,166
RTS0041436,158
RTS0041437,147
RTS0041438,123
RTS0041439,155
RTS0041440,166
RTS0041441,154
RTS0041442,142
RTS0041443,169
RTS0041444,182
RTS0041445,164
RTS0041446,178
RTS0041447,164
RTS0041448,162
RTS0041449,172
RTS0041450,177
RTS0041451,177
RTS0041452,167
RTS0041453,182
RTS0041454,165
RTS0041455,173
RTS0041456,170
RTS0041457,209
RTS0041458,158
RTS0041459,262
RTS0041460,171
RTS0041461,152
RTS0041462,158
RTS0041463,143
RTS0041464,136
RTS0041465,148
RTS0041466,223
RTS0041467,287
RTS0041468,301
RTS0041469,269
RTS0041470,371
RTS0041471,176
RTS0041472,138
RTS0041473,140
RTS0041474,148
RTS0041475,153
RTS0041476,202
RTS0041477,194
RTS0041478,172
RTS0041479,196
RTS0041480,169
RTS0041481,125
RTS0041482,109
RTS0041483,123
RTS0041484,161
RTS0041485,151
RTS0041486,229
RTS0041487,305
RTS0041488,280
RTS0041489,240
RTS0041490,183
RTS0041491,148
RTS0041492,120
RTS0041493,127
RTS0041494,135
RTS0041495,118
RTS0041496,1220
RTS0041497,1025
RTS0041498,1287
RTS0041499,1673
RTS0041500,1156
RTS0041501,318
RTS0041502,245
RTS0041503,265
RTS0041504,315
RTS0041505,307
RTS0041506,187
RTS0041507,141
RTS0041508,152
RTS0041509,175
RTS0041510,185
RTS0041511,228
RTS0041512,339
RTS0041513,321
RTS0041514,267
RTS0041515,236
RTS0041516,154
RTS0041517,174
RTS0041518,162
RTS0041519,125
RTS0041520,163
RTS0041521,129
RTS0041522,155
RTS0041523,150
RTS0041524,141
RTS0041525,178
RTS0041526,1853
RTS0041527,3479
RTS0041528,3565
RTS0041529,808
RTS0041530,2239
RTS0041531,145
RTS0041532,141
RTS0041533,105
RTS0041534,156
RTS0041535,133
RTS0041536,181
RTS0041537,172
RTS0041538,177
RTS0041540,157
RTS0041541,153
RTS0041542,153
RTS0041543,100
RTS0041544,156
RTS0041545,160
RTS0041546,232
RTS0041547,244
RTS0041548,286
RTS0041549,177
RTS0041550,211
RTS0041551,271
RTS0041552,235
RTS0041553,173
RTS0041554,199
RTS0041555,267
RTS0041556,142
RTS0041557,164
RTS0041558,163
RTS0041559,145
RTS0041560,142
RTS0041561,171
RTS0041562,205
RTS0041563,263
RTS0041564,273
RTS0041565,305
RTS0041566,321
RTS0041567,485
RTS0041568,512
RTS0041569,315
RTS0041570,384
RTS0041571,136
RTS0041572,131
RTS0041573,109
RTS0041574,164
RTS0041575,166
RTS0041576,152
RTS0041577,185
RTS0041578,218
RTS0041579,150
RTS0041580,199
RTS0041581,284
RTS0041582,309
RTS0041583,213
RTS0041584,267
RTS0041585,284
RTS0041586,263
RTS0041587,265
RTS0041588,194
RTS0041589,203
RTS0041590,201
RTS0041591,115
RTS0041592,161
RTS0041593,146
RTS0041594,162
RTS0041595,161
RTS0041596,159
RTS0041597,138
RTS0041598,153
RTS0041599,117
RTS0041600,143
RTS0041601,149
RTS0041602,183
RTS0041603,180
RTS0041604,161
RTS0041605,172
RTS0041606,178
RTS0041607,127
RTS0041608,156
RTS0041609,250
RTS0041610,177
RTS0041611,185
RTS0041612,234
RTS0041613,217
RTS0041614,177
RTS0041615,290
RTS0041616,207
RTS0041617,198
RTS0041618,180
RTS0041619,180
RTS0041620,181
RTS0041621,197
RTS0041622,137
RTS0041623,133
RTS0041624,153
RTS0041625,190
RTS0041626,1261
RTS0041627,1253
RTS0041628,1163
RTS0041629,1418
RTS0041630,1477
RTS0041631,177
RTS0041632,166
RTS0041633,217
RTS0041634,223
RTS0041635,195
RTS0041636,755
RTS0041637,960
RTS0041638,1088
RTS0041639,597
RTS0041640,997
RTS0041641,200
RTS0041642,192
RTS0041643,195
RTS0041644,170
RTS0041645,222
RTS0041646,203
RTS0041647,191
RTS0041648,220
RTS0041649,149
RTS0041650,176
RTS0041651,161
RTS0041652,174
RTS0041653,203
RTS0041654,168
RTS0041655,184
RTS0041656,188
RTS0041657,222
RTS0041658,201
RTS0041659,181
RTS0041660,168
RTS0041661,286
RTS0041662,315
RTS0041663,173
RTS0041664,171
RTS0041665,201
RTS0041666,185
RTS0041667,143
RTS0041668,152
RTS0041669,189
RTS0041670,183
RTS0041671,174
RTS0041672,172
RTS0041673,169
RTS0041674,142
RTS0041675,163
RTS0041676,170
RTS0041677,189
RTS0041678,158
RTS0041679,213
RTS0041680,170
RTS0041681,164
RTS0041682,160
RTS0041683,157
RTS0041684,183
RTS0041685,211
RTS0041686,566
RTS0041687,297
RTS0041688,564
RTS0041689,487
RTS0041690,1068
RTS0041691,392
RTS0041692,167
RTS0041693,285
RTS0041694,188
RTS0041695,210
RTS0041696,166
RTS0041697,153
RTS0041698,154
RTS0041699,143
RTS0041700,120
RTS0041701,207
RTS0041702,170
RTS0041703,201
RTS0041704,202
RTS0041705,227
RTS0041706,203
RTS0041707,211
RTS0041708,304
RTS0041709,226
RTS0041710,195
RTS0041711,162
RTS0041712,206
RTS0041713,172
RTS0041714,202
RTS0041715,132
RTS0041716,2386
RTS0041717,1889
RTS0041718,2230
RTS0041719,2224
RTS0041720,2024
RTS0041721,323
RTS0041722,247
RTS0041723,258
RTS0041724,365
RTS0041725,387
RTS0041726,131
RTS0041727,125
RTS0041728,141
RTS0041729,124
RTS0041730,162
RTS0041731,157
RTS0041732,141
RTS0041733,130
RTS0041734,117
RTS0041735,224
RTS0041736,152
RTS0041737,150
RTS0041738,193
RTS0041739,191
RTS0041740,158
RTS0041741,187
RTS0041742,222
RTS0041743,239
RTS0041744,173
RTS0041745,181
RTS0041746,302
RTS0041747,339
RTS0041748,233
RTS0041749,268
RTS0041750,270
RTS0041751,199
RTS0041752,198
RTS0041753,363
RTS0041754,334
RTS0041755,294
RTS0041756,427
RTS0041757,269
RTS0041758,359
RTS0041759,374
RTS0041760,252
RTS0041761,129
RTS0041762,130
RTS0041763,171
RTS0041764,133
RTS0041765,147
RTS0041766,140
RTS0041767,130
RTS0041768,137
RTS0041769,162
RTS0041770,182
RTS0041771,135
RTS0041772,161
RTS0041773,132
RTS0041774,181
RTS0041775,168
RTS0041776,254
RTS0041777,227
RTS0041778,233
RTS0041779,244
RTS0041780,198
RTS0041781,173
RTS0041782,192
RTS0041783,151
RTS0041784,208
RTS0041785,255
RTS0041786,280
RTS0041787,349
RTS0041788,278
RTS0041789,226
RTS0041790,266
RTS0041791,255
RTS0041793,252
RTS0041794,209
RTS0041795,218
RTS0041796,155
RTS0041797,188
RTS0041798,162
RTS0041799,157
RTS0041800,123
RTS0041801,158
RTS0041802,168
RTS0041803,151
RTS0041804,160
RTS0041805,157
RTS0041806,177
RTS0041807,147
RTS0041808,221
RTS0041809,217
RTS0041810,220
RTS0041811,281
RTS0041812,321
RTS0041813,301
RTS0041814,229
RTS0041815,251
RTS0041816,177
RTS0041817,199
RTS0041818,166
RTS0041819,191
RTS0041820,256
RTS0041821,485
RTS0041822,390
RTS0041823,149
RTS0041824,369
RTS0041825,214
RTS0041826,205
RTS0041827,224
RTS0041828,201
RTS0041829,178
RTS0041830,157
RTS0041831,168
RTS0041832,258
RTS0041833,227
RTS0041834,219
RTS0041835,224
RTS0041836,264
RTS0041837,209
RTS0041838,162
RTS0041839,219
RTS0041840,155
RTS0041841,190
RTS0041842,194
RTS0041843,185
RTS0041844,126
RTS0041845,184
RTS0041846,158
RTS0041847,154
RTS0041848,184
RTS0041849,192
RTS0041850,177
RTS0041851,158
RTS0041852,210
RTS0041853,199
RTS0041854,182
RTS0041855,189
RTS0041856,219
RTS0041857,343
RTS0041858,335
RTS0041859,185
RTS0041860,362
RTS0041861,167
RTS0041862,157
RTS0041863,163
RTS0041864,190
RTS0041865,162
RTS0041866,252
RTS0041867,219
RTS0041868,246
RTS0041869,177
RTS0041870,190
RTS0041871,172
RTS0041872,145
RTS0041873,177
RTS0041874,235
RTS0041875,159
RTS0041876,318
RTS0041877,342
RTS0041878,256
RTS0041879,412
RTS0041880,441
RTS0041881,228
RTS0041882,253
RTS0041883,369
RTS0041884,187
RTS0041885,290
RTS0041886,460
RTS0041887,731
RTS0041888,685
RTS0041889,444
RTS0041890,587
RTS0041891,516
RTS0041892,441
RTS0041893,449
RTS0041894,289
RTS0041895,433
RTS0041896,358
RTS0041897,272
RTS0041898,323
RTS0041899,267
RTS0041900,207
RTS0041901,184
RTS0041902,171
RTS0041903,209
RTS0041904,203
RTS0041905,208
RTS0041906,2846
RTS0041907,154
RTS0041908,1168
RTS0041909,179
RTS0041910,891
RTS0041911,191
RTS0041912,202
RTS0041913,226
RTS0041914,174
RTS0041915,211
RTS0041916,1954
RTS0041917,2961
RTS0041918,2615
RTS0041919,5570
RTS0041920,3968
RTS0041922,147
RTS0041923,119
RTS0041924,152
RTS0041925,177
RTS0041926,147
RTS0041927,155
RTS0041928,132
RTS0041929,132
RTS0041930,141
RTS0041931,305
RTS0041932,374
RTS0041933,167
RTS0041934,176
RTS0041935,183
RTS0041936,206
RTS0041937,164
RTS0041938,176
RTS0041939,198
RTS0041940,183
RTS0041941,129
RTS0041942,155
RTS0041943,133
RTS0041944,155
RTS0041945,185
RTS0041946,217
RTS0041947,249
RTS0041948,168
RTS0041949,161
RTS0041950,147
RTS0041951,185
RTS0041952,204
RTS0041953,148
RTS0041954,234
RTS0041955,222
RTS0041956,194
RTS0041957,197
RTS0041958,201
RTS0041959,246
RTS0041960,219
RTS0041961,135
RTS0041962,177
RTS0041963,161
RTS0041964,205
RTS0041965,178
RTS0041966,160
RTS0041967,190
RTS0041968,184
RTS0041969,179
RTS0041971,383
RTS0041972,527
RTS0041973,412
RTS0041974,355
RTS0041975,521
RTS0041976,236
RTS0041977,409
RTS0041978,323
RTS0041979,269
RTS0041980,275
RTS0041981,1273
RTS0041982,1026
RTS0041983,1467
RTS0041984,767
RTS0041985,1759
RTS0041986,211
RTS0041987,397
RTS0041988,254
RTS0041989,182
RTS0041990,283
RTS0041991,189
RTS0041992,252
RTS0041993,225
RTS0041994,216
RTS0041995,200
RTS0041996,137
RTS0041997,157
RTS0041998,150
RTS0041999,182
RTS0042000,152
RTS0042001,171
RTS0042002,180
RTS0042003,149
RTS0042004,174
RTS0042005,167
RTS0042006,189
RTS0042007,258
RTS0042008,210
RTS0042009,261
RTS0042010,215
RTS0042011,325
RTS0042012,341
RTS0042013,391
RTS0042014,266
RTS0042015,336
RTS0042016,108
RTS0042017,164
RTS0042018,117
RTS0042019,145
RTS0042020,139
RTS0042021,425
RTS0042022,309
RTS0042023,464
RTS0042024,433
RTS0042025,448
RTS0042026,194
RTS0042027,145
RTS0042028,153
RTS0042029,158
RTS0042030,134
RTS0042031,266
RTS0042032,246
RTS0042033,194
RTS0042034,215
RTS0042035,282
RTS0042036,354
RTS0042037,466
RTS0042038,366
RTS0042039,336
RTS0042040,302
RTS0042041,438
RTS0042042,284
RTS0042043,151
RTS0042044,547
RTS0042045,310
RTS0042046,243
RTS0042047,231
RTS0042048,190
RTS0042049,181
RTS0042050,210
RTS0042051,189
RTS0042052,209
RTS0042053,167
RTS0042054,143
RTS0042055,148
RTS0042056,189
RTS0042057,178
RTS0042058,168
RTS0042059,194
RTS0042060,263
RTS0042061,203
RTS0042062,231
RTS0042063,298
RTS0042064,204
RTS0042065,266
RTS0042066,191
RTS0042067,202
RTS0042068,194
RTS0042069,180
RTS0042071,164
RTS0042072,137
RTS0042073,130
RTS0042074,164
RTS0042075,186
RTS0042076,174
RTS0042077,102
RTS0042078,104
RTS0042079,152
RTS0042080,141
RTS0042081,429
RTS0042082,317
RTS0042083,249
RTS0042084,351
RTS0042085,260
RTS0042086,140
RTS0042087,172
RTS0042088,160
RTS0042089,135
RTS0042090,220
RTS0042091,230
RTS0042092,204
RTS0042093,148
RTS0042094,180
RTS0042095,158
RTS0042096,202
RTS0042097,146
RTS0042098,148
RTS0042099,172
RTS0042100,171
RTS0042101,174
RTS0042102,143
RTS0042103,161
RTS0042104,137
RTS0042105,162
RTS0042106,173
RTS0042107,160
RTS0042108,146
RTS0042109,160
RTS0042110,197
RTS0042111,167
RTS0042112,199
RTS0042113,192
RTS0042114,178
RTS0042115,162
RTS0042116,122
RTS0042117,197
RTS0042118,156
RTS0042119,172
RTS0042120,156
RTS0042121,235
RTS0042122,176
RTS0042123,232
RTS0042124,110
RTS0042125,195
RTS0042126,190
RTS0042127,193
RTS0042128,208
RTS0042129,174
RTS0042130,180
RTS0042131,203
RTS0042132,163
RTS0042133,243
RTS0042134,186
RTS0042135,199
RTS0042136,152
RTS0042137,194
RTS0042138,188
RTS0042139,172
RTS0042140,175
RTS0042141,188
RTS0042142,185
RTS0042143,219
RTS0042144,207
RTS0042145,152
RTS0042146,563
RTS0042147,379
RTS0042148,532
RTS0042149,343
RTS0042150,518
RTS0042151,192
RTS0042152,199
RTS0042153,187
RTS0042154,244
RTS0042155,180
RTS0042156,147
RTS0042157,155
RTS0042158,164
RTS0042159,160
RTS0042160,139
RTS0042161,194
RTS0042162,177
RTS0042163,199
RTS0042164,225
RTS0042165,211
RTS0042166,210
RTS0042167,188
RTS0042168,179
RTS0042169,192
RTS0042170,180
RTS0042171,271
RTS0042172,255
RTS0042173,348
RTS0042174,350
RTS0042175,291
RTS0042176,174
RTS0042177,191
RTS0042178,233
RTS0042179,177
RTS0042180,213
RTS0042181,143
RTS0042182,153
RTS0042183,166
RTS0042184,180
RTS0042185,145
RTS0042186,173
RTS0042187,184
RTS0042188,179
RTS0042189,168
RTS0042190,179
RTS0042191,229
RTS0042192,206
RTS0042193,206
RTS0042194,255
RTS0042195,146
RTS0042196,157
RTS0042197,176
RTS0042198,116
RTS0042199,209
RTS0042200,158
RTS0042201,177
RTS0042202,125
RTS0042203,147
RTS0042204,108
RTS0042205,169
RTS0042206,149
RTS0042207,176
RTS0042208,183
RTS0042209,159
RTS0042210,166
RTS0042211,133
RTS0042212,170
RTS0042213,125
RTS0042214,122
RTS0042215,152
RTS0042216,165
RTS0042217,187
RTS0042218,166
RTS0042219,143
RTS0042220,164
RTS0042221,136
RTS0042222,169
RTS0042223,128
RTS0042224,149
RTS0042225,160
RTS0042226,237
RTS0042227,180
RTS0042228,226
RTS0042229,216
RTS0042230,246
RTS0042231,176
RTS0042232,175
RTS0042233,245
RTS0042234,193
RTS0042235,218
RTS0042236,291
RTS0042237,239
RTS0042238,250
RTS0042239,217
RTS0042240,267
RTS0042241,159
RTS0042242,121
RTS0042243,136
RTS0042244,171
RTS0042245,155
RTS0042246,422
RTS0042247,484
RTS0042248,859
RTS0042249,343
RTS0042250,473
RTS0042251,202
RTS0042252,222
RTS0042253,199
RTS0042254,212
RTS0042255,224
RTS0042256,294
RTS0042257,206
RTS0042258,197
RTS0042259,201
RTS0042260,222
RTS0042261,444
RTS0042262,332
RTS0042263,471
RTS0042264,429
RTS0042265,368
RTS0042266,193
RTS0042267,161
RTS0042268,115
RTS0042269,87
RTS0042270,148
RTS0042271,149
RTS0042272,139
RTS0042273,142
RTS0042274,127
RTS0042275,169
RTS0042276,271
RTS0042277,253
RTS0042278,214
RTS0042279,248
RTS0042280,185
RTS0042281,105
RTS0042282,113
RTS0042283,146
RTS0042284,135
RTS0042285,163
RTS0042286,161
RTS0042287,380
RTS0042288,415
RTS0042289,465
RTS0042290,444
RTS0042291,457
RTS0042292,635
RTS0042293,350
RTS0042294,355
RTS0042295,440
RTS0042296,184
RTS0042297,191
RTS0042298,203
RTS0042299,169
RTS0042300,203
RTS0042301,200
RTS0042302,166
RTS0042303,202
RTS0042304,212
RTS0042305,188
RTS0042306,173
RTS0042307,191
RTS0042308,192
RTS0042309,228
RTS0042310,231
RTS0042311,157
RTS0042312,162
RTS0042313,158
RTS0042314,196
RTS0042315,159
RTS0042316,225
RTS0042317,200
RTS0042318,159
RTS0042319,207
RTS0042320,146
RTS0042321,200
RTS0042322,165
RTS0042323,197
RTS0042324,205
RTS0042325,151
RTS0042326,216
RTS0042327,190
RTS0042328,196
RTS0042329,188
RTS0042330,215
RTS0042331,167
RTS0042332,195
RTS0042333,199
RTS0042334,197
RTS0042335,170
RTS0042336,201
RTS0042337,204
RTS0042338,159
RTS0042339,167
RTS0042340,181
RTS0042341,309
RTS0042342,221
RTS0042343,363
RTS0042344,307
RTS0042345,206
RTS0042346,180
RTS0042347,160
RTS0042348,168
RTS0042349,138
RTS0042350,147
RTS0042351,258
RTS0042352,323
RTS0042353,331
RTS0042354,298
RTS0042355,219
RTS0042356,180
RTS0042357,199
RTS0042358,201
RTS0042359,188
RTS0042360,167
RTS0042361,166
RTS0042362,267
RTS0042363,391
RTS0042364,238
RTS0042365,287
RTS0042366,242
RTS0042367,296
RTS0042368,320
RTS0042369,216
RTS0042370,375
RTS0042371,327
RTS0042372,182
RTS0042373,276
RTS0042374,268
RTS0042375,207
RTS0042376,127
RTS0042377,108
RTS0042378,112
RTS0042379,180
RTS0042380,122
RTS0042381,430
RTS0042382,513
RTS0042383,434
RTS0042384,411
RTS0042385,505
RTS0042386,294
RTS0042387,315
RTS0042388,550
RTS0042389,464
RTS0042390,452
RTS0042391,137
RTS0042392,142
RTS0042393,177
RTS0042394,134
RTS0042395,147
RTS0042396,138
RTS0042397,161
RTS0042398,193
RTS0042399,215
RTS0042400,204
RTS0042401,243
RTS0042402,267
RTS0042403,169
RTS0042404,172
RTS0042405,255
RTS0042406,159
RTS0042407,139
RTS0042408,236
RTS0042409,149
RTS0042410,182
RTS0042411,154
RTS0042412,154
RTS0042413,159
RTS0042414,184
RTS0042415,172
RTS0042416,794
RTS0042417,1276
RTS0042418,1265
RTS0042419,1123
RTS0042420,769
RTS0042421,207
RTS0042422,174
RTS0042423,192
RTS0042424,206
RTS0042425,152
RTS0042426,187
RTS0042427,150
RTS0042428,194
RTS0042429,170
RTS0042430,159
RTS0042431,384
RTS0042432,488
RTS0042433,314
RTS0042434,649
RTS0042435,360
RTS0042436,233
RTS0042437,211
RTS0042438,244
RTS0042439,247
RTS0042440,208
RTS0042441,216
RTS0042442,185
RTS0042443,203
RTS0042444,186
RTS0042445,161
RTS0042446,197
RTS0042447,162
RTS0042448,198
RTS0042449,154
RTS0042450,156
RTS0042451,174
RTS0042452,177
RTS0042453,236
RTS0042454,160
RTS0042455,131
RTS0042456,167
RTS0042457,167
RTS0042458,184
RTS0042460,181
RTS0042461,409
RTS0042462,284
RTS0042463,322
RTS0042464,426
RTS0042465,350
RTS0042466,207
RTS0042467,150
RTS0042468,190
RTS0042469,225
RTS0042470,173
RTS0042471,241
RTS0042472,244
RTS0042473,285
RTS0042474,233
RTS0042475,294
RTS0042476,258
RTS0042477,246
RTS0042478,168
RTS0042479,205
RTS0042480,140
RTS0042481,533
RTS0042482,741
RTS0042483,1813
RTS0042484,1459
RTS0042485,706
RTS0042486,144
RTS0042487,179
RTS0042488,149
RTS0042489,166
RTS0042490,137
RTS0042491,140
RTS0042492,154
RTS0042493,168
RTS0042494,109
RTS0042495,122
RTS0042496,158
RTS0042497,177
RTS0042498,165
RTS0042499,232
RTS0042500,175
RTS0042501,137
RTS0042502,173
RTS0042503,154
RTS0042504,121
RTS0042505,211
RTS0042506,131
RTS0042507,188
RTS0042508,125
RTS0042509,161
RTS0042510,139
RTS0042515,123
RTS0042522,125
RTS0042526,162
RTS0042527,168
RTS0042528,151
RTS0042529,158
RTS0042530,127
RTS0042531,164
RTS0042532,111
RTS0042533,189
RTS0042534,135
RTS0042535,128
RTS0042536,298
RTS0042537,269
RTS0042538,248
RTS0042539,454
RTS0042540,365
RTS0042541,155
RTS0042542,168
RTS0042543,136
RTS0042544,141
RTS0042545,103
RTS0042546,149
RTS0042547,122
RTS0042548,158
RTS0042549,130
RTS0042550,121
RTS0042551,126
RTS0042552,124
RTS0042553,148
RTS0042554,176
RTS0042555,150
RTS0042556,184
RTS0042557,184
RTS0042558,154
RTS0042559,186
RTS0042560,145
RTS0042561,127
RTS0042562,137
RTS0042563,227
RTS0042564,160
RTS0042565,181
RTS0042566,288
RTS0042567,225
RTS0042568,326
RTS0042569,374
RTS0042570,232
RTS0042571,306
RTS0042572,239
RTS0042573,301
RTS0042574,317
RTS0042575,266
RTS0042576,229
RTS0042577,276
RTS0042578,249
RTS0042579,327
RTS0042580,215
RTS0042581,198
RTS0042582,184
RTS0042583,315
RTS0042584,171
RTS0042585,131
RTS0042586,482
RTS0042587,708
RTS0042588,658
RTS0042589,478
RTS0042590,567
RTS0042591,166
RTS0042592,131
RTS0042593,149
RTS0042594,123
RTS0042595,120
RTS0042596,191
RTS0042597,248
RTS0042598,288
RTS0042599,172
RTS0042600,184
RTS0042601,133
RTS0042602,138
RTS0042603,149
RTS0042604,143
RTS0042605,158
RTS0042606,351
RTS0042607,249
RTS0042608,294
RTS0042609,306
RTS0042610,275
RTS0042611,437
RTS0042612,519
RTS0042613,333
RTS0042614,425
RTS0042615,505
RTS0042616,268
RTS0042617,284
RTS0042618,383
RTS0042619,250
RTS0042620,345
RTS0042621,101
RTS0042622,140
RTS0042623,147
RTS0042624,129
RTS0042625,125
RTS0042626,266
RTS0042627,312
RTS0042628,164
RTS0042629,209
RTS0042630,240
RTS0042631,142
RTS0042633,153
RTS0042634,176
RTS0042635,186
RTS0042636,630
RTS0042637,440
RTS0042638,631
RTS0042639,478
RTS0042640,448
RTS0042641,168
RTS0042642,145
RTS0042643,145
RTS0042644,176
RTS0042645,156
RTS0042646,348
RTS0042647,404
RTS0042648,524
RTS0042649,541
RTS0042650,331
RTS0042651,145
RTS0042652,136
RTS0042653,108
RTS0042654,159
RTS0042655,166
RTS0042656,153
RTS0042657,117
RTS0042658,160
RTS0042659,123
RTS0042660,147
RTS0042661,157
RTS0042662,143
RTS0042663,173
RTS0042664,138
RTS0042665,160
RTS0042666,128
RTS0042667,124
RTS0042668,136
RTS0042669,173
RTS0042670,185
RTS0042671,411
RTS0042672,316
RTS0042673,363
RTS0042674,302
RTS0042675,424
RTS0042676,144
RTS0042678,196
RTS0042679,269
RTS0042680,226
RTS0042681,1021
RTS0042682,925
RTS0042683,978
RTS0042684,544
RTS0042685,932
RTS0042686,254
RTS0042687,179
RTS0042688,133
RTS0042689,172
RTS0042690,189
RTS0042691,130
RTS0042692,133
RTS0042693,135
RTS0042694,6
RTS0042695,138
RTS0042696,166
RTS0042697,156
RTS0042698,117
RTS0042699,123
RTS0042700,163
RTS0042701,156
RTS0042702,179
RTS0042703,160
RTS0042704,178
RTS0042705,161
RTS0042706,164
RTS0042707,140
RTS0042708,195
RTS0042709,135
RTS0042710,163
RTS0042711,373
RTS0042712,412
RTS0042713,284
RTS0042714,360
RTS0042715,302
RTS0042716,138
RTS0042717,141
RTS0042718,146
RTS0042719,133
RTS0042720,167
RTS0042721,335
RTS0042722,229
RTS0042723,263
RTS0042724,260
RTS0042725,269
RTS0042726,148
RTS0042727,98
RTS0042728,154
RTS0042729,150
RTS0042730,138
RTS0042731,132
RTS0042732,192
RTS0042733,241
RTS0042734,177
RTS0042735,162
RTS0042736,354
RTS0042737,515
RTS0042738,451
RTS0042739,320
RTS0042740,432
RTS0042741,152
RTS0042742,156
RTS0042743,113
RTS0042744,170
RTS0042745,149
RTS0042746,279
RTS0042747,248
RTS0042748,214
RTS0042749,197
RTS0042750,193
RTS0042751,186
RTS0042752,189
RTS0042753,230
RTS0042754,149
RTS0042755,125
RTS0042756,170
RTS0042757,290
RTS0042758,116
RTS0042759,156
RTS0042760,198
RTS0042761,168
RTS0042762,143
RTS0042763,137
RTS0042764,160
RTS0042765,140
RTS0042766,551
RTS0042767,504
RTS0042768,485
RTS0042769,625
RTS0042770,417
RTS0042771,169
RTS0042772,202
RTS0042773,208
RTS0042774,229
RTS0042775,161
RTS0042776,141
RTS0042777,163
RTS0042778,197
RTS0042779,184
RTS0042780,199
RTS0042781,218
RTS0042782,192
RTS0042783,211
RTS0042784,209
RTS0042785,167
RTS0042786,322
RTS0042787,238
RTS0042788,255
RTS0042789,240
RTS0042790,300
RTS0042791,2498
RTS0042792,749
RTS0042793,1351
RTS0042794,1226
RTS0042795,1632
RTS0042796,176
RTS0042797,259
RTS0042798,135
RTS0042799,135
RTS0042800,177
RTS0042801,145
RTS0042802,196
RTS0042803,166
RTS0042804,142
RTS0042805,173
RTS0042806,161
RTS0042807,219
RTS0042808,279
RTS0042809,238
RTS0042810,166
RTS0042811,225
RTS0042812,339
RTS0042813,251
RTS0042814,237
RTS0042815,266
RTS0042816,189
RTS0042817,237
RTS0042818,227
RTS0042819,249
RTS0042820,183
RTS0042821,199
RTS0042822,144
RTS0042823,154
RTS0042824,174
RTS0042825,153
RTS0042826,229
RTS0042827,193
RTS0042828,220
RTS0042829,222
RTS0042830,300
RTS0042831,198
RTS0042832,223
RTS0042833,215
RTS0042834,190
RTS0042835,195
RTS0042836,205
RTS0042837,222
RTS0042838,259
RTS0042839,172
RTS0042840,247
RTS0042841,230
RTS0042842,195
RTS0042843,195
RTS0042844,211
RTS0042845,249
RTS0042846,207
RTS0042847,347
RTS0042848,419
RTS0042849,207
RTS0042850,214
RTS0042851,274
RTS0042852,203
RTS0042853,253
RTS0042854,252
RTS0042855,210
RTS0042856,168
RTS0042857,183
RTS0042858,256
RTS0042859,274
RTS0042860,248
RTS0042861,183
RTS0042862,130
RTS0042863,206
RTS0042864,169
RTS0042865,188
RTS0042866,250
RTS0042867,241
RTS0042868,208
RTS0042869,238
RTS0042870,226
RTS0042871,181
RTS0042872,123
RTS0042873,171
RTS0042874,156
RTS0042875,217
RTS0042876,299
RTS0042877,270
RTS0042878,299
RTS0042879,230
RTS0042880,295
RTS0042881,219
RTS0042882,259
RTS0042883,309
RTS0042884,385
RTS0042885,306
RTS0042886,219
RTS0042887,212
RTS0042888,203
RTS0042889,209
RTS0042890,226
RTS0042891,122
RTS0042892,190
RTS0042893,177
RTS0042894,150
RTS0042895,157
RTS0042896,556
RTS0042897,378
RTS0042898,295
RTS0042899,547
RTS0042900,515
RTS0042901,199
RTS0042902,131
RTS0042903,119
RTS0042904,154
RTS0042905,153
RTS0042906,261
RTS0042907,203
RTS0042908,227
RTS0042909,269
RTS0042910,192
RTS0042911,156
RTS0042912,157
RTS0042913,167
RTS0042914,167
RTS0042915,132
RTS0042916,161
RTS0042917,200
RTS0042918,163
RTS0042919,189
RTS0042920,163
RTS0042921,207
RTS0042922,215
RTS0042923,187
RTS0042924,142
RTS0042925,222
RTS0042926,151
RTS0042927,145
RTS0042928,188
RTS0042929,181
RTS0042930,144
RTS0042931,166
RTS0042932,166
RTS0042933,169
RTS0042934,177
RTS0042935,181
RTS0042936,519
RTS0042937,459
RTS0042938,588
RTS0042939,584
RTS0042940,407
RTS0042941,1512
RTS0042942,1681
RTS0042943,2346
RTS0042944,1626
RTS0042945,1052
RTS0042946,223
RTS0042947,321
RTS0042948,199
RTS0042949,166
RTS0042950,225
RTS0042951,252
RTS0042952,227
RTS0042953,237
RTS0042954,161
RTS0042955,238
RTS0042956,203
RTS0042957,209
RTS0042958,218
RTS0042959,269
RTS0042960,225
RTS0042961,277
RTS0042962,264
RTS0042963,252
RTS0042964,313
RTS0042965,362
RTS0042966,166
RTS0042967,177
RTS0042968,168
RTS0042969,186
RTS0042970,192
RTS0042971,431
RTS0042972,246
RTS0042973,286
RTS0042974,237
RTS0042975,273
RTS0042976,300
RTS0042977,318
RTS0042978,288
RTS0042979,250
RTS0042980,248
RTS0042981,193
RTS0042982,188
RTS0042983,244
RTS0042984,156
RTS0042985,180
RTS0042986,206
RTS0042987,220
RTS0042988,205
RTS0042989,185
RTS0042990,209
RTS0042991,225
RTS0042992,223
RTS0042993,216
RTS0042994,215
RTS0042995,266
RTS0042996,155
RTS0042997,178
RTS0042998,164
RTS0042999,158
RTS0043000,196
RTS0043001,209
RTS0043002,199
RTS0043003,190
RTS0043004,194
RTS0043005,205
RTS0043006,178
RTS0043007,212
RTS0043008,220
RTS0043009,185
RTS0043010,204
RTS0043011,224
RTS0043012,183
RTS0043013,221
RTS0043014,242
RTS0043015,244
RTS0043016,199
RTS0043017,224
RTS0043018,154
RTS0043019,226
RTS0043020,174
RTS0043021,240
RTS0043022,232
RTS0043023,306
RTS0043024,354
RTS0043025,350
RTS0043026,169
RTS0043027,187
RTS0043028,246
RTS0043029,220
RTS0043030,224
RTS0043031,168
RTS0043032,269
RTS0043033,211
RTS0043034,206
RTS0043035,180
RTS0043036,256
RTS0043037,195
RTS0043038,217
RTS0043039,184
RTS0043040,313
RTS0043041,147
RTS0043042,165
RTS0043043,141
RTS0043044,157
RTS0043045,127
RTS0043046,144
RTS0043047,209
RTS0043048,276
RTS0043049,229
RTS0043050,214
RTS0043051,271
RTS0043052,209
RTS0043053,189
RTS0043054,183
RTS0043055,193
RTS0043056,179
RTS0043057,180
RTS0043058,206
RTS0043059,173
RTS0043060,211
RTS0043061,763
RTS0043062,322
RTS0043063,477
RTS0043064,375
RTS0043065,470
RTS0043066,166
RTS0043067,246
RTS0043068,210
RTS0043069,235
RTS0043070,257
RTS0043071,185
RTS0043072,208
RTS0043073,239
RTS0043074,211
RTS0043075,231
RTS0043076,186
RTS0043077,321
RTS0043078,222
RTS0043079,289
RTS0043080,236
RTS0043081,262
RTS0043082,245
RTS0043083,225
RTS0043084,194
RTS0043085,224
RTS0043086,199
RTS0043087,201
RTS0043088,203
RTS0043089,181
RTS0043090,143
RTS0043091,153
RTS0043092,152
RTS0043093,175
RTS0043094,234
RTS0043095,231
RTS0043096,157
RTS0043097,123
RTS0043098,220
RTS0043099,184
RTS0043100,151
RTS0043101,188
RTS0043102,165
RTS0043103,181
RTS0043104,191
RTS0043105,193
RTS0043106,218
RTS0043107,203
RTS0043108,163
RTS0043109,177
RTS0043110,204
RTS0043111,527
RTS0043112,415
RTS0043113,359
RTS0043114,590
RTS0043115,404
RTS0043116,300
RTS0043117,173
RTS0043118,136
RTS0043119,180
RTS0043120,199
RTS0043121,137
RTS0043122,137
RTS0043123,159
RTS0043124,167
RTS0043125,143
RTS0043126,315
RTS0043127,227
RTS0043128,301
RTS0043129,179
RTS0043130,287
RTS0043131,186
RTS0043132,153
RTS0043133,186
RTS0043134,169
RTS0043135,191
RTS0043136,217
RTS0043137,210
RTS0043138,276
RTS0043139,198
RTS0043140,196
RTS0043141,163
RTS0043142,187
RTS0043143,168
RTS0043144,172
RTS0043145,160
RTS0043146,154
RTS0043147,259
RTS0043148,186
RTS0043149,188
RTS0043150,134
RTS0043151,244
RTS0043152,223
RTS0043153,219
RTS0043154,243
RTS0043155,211
RTS0043156,929
RTS0043157,905
RTS0043159,965
RTS0043160,2067
RTS0043161,698
RTS0043162,813
RTS0043163,779
RTS0043164,525
RTS0043165,662
RTS0043167,163
RTS0043168,200
RTS0043169,184
RTS0043170,184
RTS0043171,461
RTS0043172,753
RTS0043173,435
RTS0043174,612
RTS0043175,614
RTS0043176,146
RTS0043177,227
RTS0043178,264
RTS0043179,198
RTS0043180,196
RTS0043181,219
RTS0043182,140
RTS0043183,219
RTS0043184,173
RTS0043185,158
RTS0043186,801
RTS0043187,393
RTS0043188,469
RTS0043189,462
RTS0043190,540
RTS0043191,159
RTS0043192,173
RTS0043193,190
RTS0043194,178
RTS0043195,190
RTS0043196,200
RTS0043197,188
RTS0043198,219
RTS0043199,202
RTS0043200,198
RTS0043201,284
RTS0043202,316
RTS0043203,253
RTS0043204,377
RTS0043205,399
RTS0043206,272
RTS0043207,199
RTS0043208,239
RTS0043209,168
RTS0043210,188
RTS0043211,193
RTS0043212,221
RTS0043213,207
RTS0043214,190
RTS0043215,166
RTS0043216,268
RTS0043217,186
RTS0043218,207
RTS0043219,276
RTS0043220,280
RTS0043221,174
RTS0043222,173
RTS0043223,201
RTS0043224,168
RTS0043225,149
RTS0043226,288
RTS0043227,218
RTS0043228,218
RTS0043229,222
RTS0043230,212
RTS0043231,363
RTS0043232,424
RTS0043233,524
RTS0043234,170
RTS0043235,294
RTS0043236,114
RTS0043237,175
RTS0043238,159
RTS0043239,174
RTS0043240,190
RTS0043241,190
RTS0043242,185
RTS0043243,203
RTS0043244,164
RTS0043245,228
RTS0043246,193
RTS0043247,342
RTS0043248,192
RTS0043249,181
RTS0043250,262
RTS0043251,160
RTS0043252,211
RTS0043253,153
RTS0043254,188
RTS0043255,164
RTS0043256,226
RTS0043257,182
RTS0043258,174
RTS0043259,202
RTS0043260,292
RTS0043261,290
RTS0043262,323
RTS0043263,195
RTS0043264,221
RTS0043265,210
RTS0043266,203
RTS0043267,219
RTS0043268,168
RTS0043269,264
RTS0043270,321
RTS0043271,443
RTS0043272,421
RTS0043273,363
RTS0043274,556
RTS0043275,373
RTS0043276,193
RTS0043277,330
RTS0043278,334
RTS0043279,290
RTS0043280,192
RTS0043281,252
RTS0043282,361
RTS0043283,372
RTS0043284,400
RTS0043285,318
RTS0043286,259
RTS0043287,326
RTS0043288,357
RTS0043289,366
RTS0043290,188
RTS0043291,642
RTS0043292,505
RTS0043293,357
RTS0043294,564
RTS0043295,539
RTS0043296,175
RTS0043297,125
RTS0043299,208
RTS0043300,221
RTS0043301,159
RTS0043302,184
RTS0043303,206
RTS0043304,149
RTS0043305,207
RTS0043306,227
RTS0043307,218
RTS0043308,193
RTS0043309,204
RTS0043310,222
RTS0043311,248
RTS0043312,234
RTS0043313,313
RTS0043314,257
RTS0043315,171
RTS0043316,194
RTS0043317,189
RTS0043318,164
RTS0043319,185
RTS0043320,262
RTS0043321,204
RTS0043322,205
RTS0043323,245
RTS0043324,219
RTS0043325,222
RTS0043326,189
RTS0043327,190
RTS0043328,195
RTS0043329,193
RTS0043330,224
RTS0043331,159
RTS0043332,149
RTS0043333,158
RTS0043334,112
RTS0043335,112
RTS0043336,194
RTS0043337,170
RTS0043338,199
RTS0043339,185
RTS0043340,161
RTS0043341,158
RTS0043342,147
RTS0043343,157
RTS0043344,153
RTS0043345,157
RTS0043346,175
RTS0043347,273
RTS0043348,175
RTS0043349,175
RTS0043350,175
RTS0043351,264
RTS0043352,272
RTS0043353,232
RTS0043354,235
RTS0043355,242
RTS0043356,263
RTS0043357,256
RTS0043358,308
RTS0043359,393
RTS0043360,338
RTS0043361,382
RTS0043362,387
RTS0043363,297
RTS0043364,304
RTS0043365,272
RTS0043366,157
RTS0043367,151
RTS0043368,144
RTS0043369,143
RTS0043370,122
RTS0043371,417
RTS0043372,292
RTS0043373,319
RTS0043374,242
RTS0043375,251
RTS0043376,1484
RTS0043377,2721
RTS0043378,1510
RTS0043379,1609
RTS0043380,2167
RTS0043381,366
RTS0043382,377
RTS0043383,559
RTS0043384,353
RTS0043385,302
RTS0043386,219
RTS0043387,329
RTS0043388,238
RTS0043389,306
RTS0043390,242
RTS0043391,207
RTS0043392,214
RTS0043393,213
RTS0043394,195
RTS0043395,187
RTS0043396,494
RTS0043397,424
RTS0043398,431
RTS0043399,429
RTS0043400,202
RTS0043401,173
RTS0043402,158
RTS0043403,141
RTS0043404,185
RTS0043405,155
RTS0043406,157
RTS0043407,127
RTS0043408,175
RTS0043409,141
RTS0043410,160
RTS0043411,163
RTS0043412,170
RTS0043413,150
RTS0043414,189
RTS0043415,163
RTS0043416,211
RTS0043417,192
RTS0043418,202
RTS0043419,177
RTS0043420,190
RTS0043421,262
RTS0043422,164
RTS0043423,241
RTS0043424,201
RTS0043425,302
RTS0043426,245
RTS0043427,222
RTS0043428,244
RTS0043429,217
RTS0043430,178
RTS0043431,314
RTS0043432,179
RTS0043433,174
RTS0043434,274
RTS0043435,239
RTS0043436,262
RTS0043437,202
RTS0043438,275
RTS0043439,151
RTS0043440,332
RTS0043441,428
RTS0043442,298
RTS0043443,287
RTS0043444,307
RTS0043445,269
RTS0043446,208
RTS0043447,136
RTS0043448,176
RTS0043449,172
RTS0043450,169
RTS0043451,154
RTS0043452,233
RTS0043453,201
RTS0043454,225
RTS0043455,171
RTS0043456,186
RTS0043457,179
RTS0043458,172
RTS0043459,161
RTS0043460,159
RTS0043461,167
RTS0043462,175
RTS0043463,192
RTS0043464,197
RTS0043465,203
RTS0043466,383
RTS0043467,297
RTS0043468,256
RTS0043469,223
RTS0043470,264
RTS0043471,156
RTS0043472,347
RTS0043473,154
RTS0043474,185
RTS0043475,175
RTS0043476,186
RTS0043477,250
RTS0043478,206
RTS0043479,208
RTS0043480,180
RTS0043481,274
RTS0043482,286
RTS0043483,306
RTS0043484,197
RTS0043485,267
RTS0043486,300
RTS0043487,330
RTS0043488,314
RTS0043489,358
RTS0043490,232
RTS0043491,351
RTS0043492,373
RTS0043493,329
RTS0043494,419
RTS0043495,459
RTS0043496,166
RTS0043497,177
RTS0043498,154
RTS0043499,198
RTS0043500,166
RTS0043501,114
RTS0043502,190
RTS0043503,132
RTS0043504,189
RTS0043505,195
RTS0043506,194
RTS0043507,183
RTS0043508,165
RTS0043509,207
RTS0043510,189
RTS0043511,143
RTS0043512,162
RTS0043513,163
RTS0043514,165
RTS0043515,181
RTS0043516,179
RTS0043517,157
RTS0043518,245
RTS0043519,233
RTS0043520,193
RTS0043521,162
RTS0043522,135
RTS0043523,227
RTS0043524,169
RTS0043525,195
RTS0043526,225
RTS0043527,176
RTS0043528,166
RTS0043529,148
RTS0043530,165
RTS0043531,158
RTS0043532,145
RTS0043533,167
RTS0043534,175
RTS0043535,142
RTS0043536,210
RTS0043537,241
RTS0043538,194
RTS0043539,218
RTS0043540,209
RTS0043541,314
RTS0043542,230
RTS0043543,259
RTS0043544,372
RTS0043545,223
RTS0043546,280
RTS0043547,235
RTS0043548,285
RTS0043549,268
RTS0043550,207
RTS0043551,230
RTS0043552,199
RTS0043553,182
RTS0043554,236
RTS0043555,202
RTS0043556,157
RTS0043557,175
RTS0043558,180
RTS0043559,178
RTS0043560,167
RTS0043561,297
RTS0043562,213
RTS0043563,198
RTS0043564,189
RTS0043565,213
RTS0043566,426
RTS0043567,277
RTS0043568,415
RTS0043569,291
RTS0043570,417
RTS0043571,174
RTS0043572,210
RTS0043573,154
RTS0043574,186
RTS0043575,166
RTS0043576,613
RTS0043577,615
RTS0043578,233
RTS0043579,460
RTS0043580,645
RTS0043581,204
RTS0043582,271
RTS0043583,170
RTS0043584,198
RTS0043585,218
RTS0043586,145
RTS0043587,169
RTS0043588,154
RTS0043589,176
RTS0043590,176
RTS0043591,165
RTS0043592,187
RTS0043593,211
RTS0043594,164
RTS0043595,176
RTS0043596,150
RTS0043597,154
RTS0043598,235
RTS0043599,185
RTS0043600,162
RTS0043601,132
RTS0043602,161
RTS0043603,216
RTS0043604,217
RTS0043605,146
RTS0043606,192
RTS0043607,202
RTS0043608,195
RTS0043609,170
RTS0043610,231
RTS0043611,147
RTS0043612,172
RTS0043613,126
RTS0043614,173
RTS0043615,187
RTS0043616,172
RTS0043617,128
RTS0043618,178
RTS0043619,170
RTS0043620,126
RTS0043621,188
RTS0043622,215
RTS0043623,211
RTS0043624,292
RTS0043625,173
RTS0043626,288
RTS0043627,234
RTS0043628,263
RTS0043629,239
RTS0043630,252
RTS0043631,160
RTS0043632,194
RTS0043633,192
RTS0043634,186
RTS0043635,182
RTS0043636,137
RTS0043637,168
RTS0043638,142
RTS0043639,151
RTS0043640,154
RTS0043641,1319
RTS0043642,1057
RTS0043643,1376
RTS0043644,1364
RTS0043645,1568
RTS0043646,247
RTS0043647,231
RTS0043648,239
RTS0043649,217
RTS0043650,260
RTS0043651,176
RTS0043652,169
RTS0043653,124
RTS0043654,180
RTS0043655,169
RTS0043656,110
RTS0043657,171
RTS0043658,191
RTS0043659,162
RTS0043660,162
RTS0043661,176
RTS0043663,132
RTS0043664,127
RTS0043665,172
RTS0043666,204
RTS0043667,171
RTS0043668,161
RTS0043669,206
RTS0043670,142
RTS0043671,174
RTS0043672,239
RTS0043673,207
RTS0043674,196
RTS0043675,221
RTS0043676,122
RTS0043677,173
RTS0043678,150
RTS0043679,139
RTS0043680,154
RTS0043681,146
RTS0043682,149
RTS0043683,173
RTS0043684,152
RTS0043685,177
RTS0043686,191
RTS0043687,162
RTS0043688,130
RTS0043689,162
RTS0043690,148
RTS0043691,407
RTS0043692,258
RTS0043693,304
RTS0043694,264
RTS0043695,418
RTS0043696,211
RTS0043697,190
RTS0043698,232
RTS0043699,310
RTS0043700,231
RTS0043701,362
RTS0043702,515
RTS0043703,520
RTS0043704,553
RTS0043705,432
RTS0043706,259
RTS0043707,217
RTS0043708,145
RTS0043709,158
RTS0043710,216
RTS0043711,164
RTS0043712,126
RTS0043713,125
RTS0043714,127
RTS0043715,122
RTS0043716,188
RTS0043717,183
RTS0043718,156
RTS0043719,178
RTS0043720,168
RTS0043721,194
RTS0043722,164
RTS0043723,198
RTS0043724,162
RTS0043725,186
RTS0043726,188
RTS0043727,171
RTS0043728,155
RTS0043729,153
RTS0043730,164
RTS0043731,183
RTS0043732,157
RTS0043733,182
RTS0043734,198
RTS0043735,206
RTS0043736,227
RTS0043737,332
RTS0043738,278
RTS0043739,301
RTS0043740,300
RTS0043741,305
RTS0043742,339
RTS0043743,223
RTS0043744,392
RTS0043745,187
RTS0043746,182
RTS0043747,200
RTS0043748,216
RTS0043749,185
RTS0043750,192
RTS0043751,184
RTS0043752,182
RTS0043753,196
RTS0043754,131
RTS0043755,216
RTS0043756,165
RTS0043757,177
RTS0043758,161
RTS0043759,176
RTS0043760,159
RTS0043761,288
RTS0043762,134
RTS0043763,131
RTS0043764,175
RTS0043765,171
RTS0043766,147
RTS0043767,124
RTS0043768,129
RTS0043769,139
RTS0043770,140
RTS0043771,156
RTS0043772,154
RTS0043773,148
RTS0043774,138
RTS0043775,152
RTS0043776,164
RTS0043777,208
RTS0043778,222
RTS0043779,180
RTS0043780,196
RTS0043781,347
RTS0043782,267
RTS0043783,233
RTS0043784,239
RTS0043785,195
RTS0043786,199
RTS0043787,171
RTS0043788,170
RTS0043789,185
RTS0043790,168
RTS0043791,118
RTS0043792,208
RTS0043793,126
RTS0043794,159
RTS0043795,140
RTS0043796,131
RTS0043797,194
RTS0043798,133
RTS0043799,140
RTS0043800,133
RTS0043801,137
RTS0043802,162
RTS0043803,181
RTS0043804,165
RTS0043805,176
RTS0043806,145
RTS0043807,117
RTS0043808,180
RTS0043809,156
RTS0043810,130
RTS0043811,218
RTS0043812,293
RTS0043813,207
RTS0043814,231
RTS0043815,289
RTS0043816,271
RTS0043817,206
RTS0043818,236
RTS0043819,225
RTS0043820,367
RTS0043821,149
RTS0043822,152
RTS0043823,120
RTS0043824,123
RTS0043825,126
RTS0043826,155
RTS0043827,143
RTS0043828,187
RTS0043829,139
RTS0043830,136
RTS0043831,301
RTS0043832,258
RTS0043833,313
RTS0043834,194
RTS0043835,237
RTS0043836,202
RTS0043837,169
RTS0043838,133
RTS0043839,163
RTS0043840,130
RTS0043841,128
RTS0043842,148
RTS0043843,175
RTS0043844,204
RTS0043845,132
RTS0043846,257
RTS0043847,219
RTS0043848,271
RTS0043849,233
RTS0043850,340
RTS0043851,194
RTS0043852,179
RTS0043853,210
RTS0043854,188
RTS0043856,147
RTS0043857,126
RTS0043858,148
RTS0043859,195
RTS0043860,193
RTS0043861,289
RTS0043862,391
RTS0043863,208
RTS0043864,228
RTS0043865,197
RTS0043866,264
RTS0043867,353
RTS0043868,347
RTS0043869,296
RTS0043870,214
RTS0043871,209
RTS0043872,192
RTS0043873,186
RTS0043874,158
RTS0043875,163
RTS0043876,121
RTS0043877,147
RTS0043878,183
RTS0043879,205
RTS0043880,172
RTS0043881,184
RTS0043882,208
RTS0043883,173
RTS0043884,176
RTS0043885,130
RTS0043886,223
RTS0043887,204
RTS0043888,245
RTS0043889,127
RTS0043890,264
RTS0043891,271
RTS0043892,211
RTS0043893,160
RTS0043894,176
RTS0043895,180
RTS0043896,193
RTS0043897,242
RTS0043898,226
RTS0043899,256
RTS0043900,260
RTS0043901,210
RTS0043902,223
RTS0043903,233
RTS0043904,251
RTS0043905,201
RTS0043906,170
RTS0043907,217
RTS0043908,126
RTS0043909,199
RTS0043910,223
RTS0043911,208
RTS0043912,353
RTS0043913,176
RTS0043914,205
RTS0043915,164
RTS0043916,172
RTS0043917,151
RTS0043918,173
RTS0043919,160
RTS0043920,331
RTS0043921,268
RTS0043922,229
RTS0043923,263
RTS0043924,322
RTS0043925,261
RTS0043926,212
RTS0043927,199
RTS0043928,178
RTS0043929,183
RTS0043930,148
RTS0043931,322
RTS0043932,329
RTS0043933,265
RTS0043934,236
RTS0043935,232
RTS0043936,134
RTS0043937,127
RTS0043938,156
RTS0043939,111
RTS0043940,180
RTS0043941,167
RTS0043942,182
RTS0043943,193
RTS0043944,158
RTS0043945,134
RTS0043946,152
RTS0043947,192
RTS0043948,191
RTS0043949,145
RTS0043950,150
RTS0043951,168
RTS0043952,193
RTS0043953,152
RTS0043954,160
RTS0043955,214
RTS0043956,262
RTS0043957,243
RTS0043958,296
RTS0043959,209
RTS0043960,256
RTS0043961,183
RTS0043962,192
RTS0043963,163
RTS0043964,233
RTS0043965,167
RTS0043966,402
RTS0043967,293
RTS0043968,364
RTS0043969,340
RTS0043970,395
RTS0043971,275
RTS0043972,313
RTS0043973,289
RTS0043974,341
RTS0043975,216
RTS0043976,295
RTS0043977,258
RTS0043978,361
RTS0043979,347
RTS0043980,353
RTS0043981,426
RTS0043982,334
RTS0043983,360
RTS0043984,186
RTS0043985,518
RTS0043986,194
RTS0043987,582
RTS0043988,347
RTS0043989,398
RTS0043990,340
RTS0043991,172
RTS0043992,156
RTS0043993,139
RTS0043994,189
RTS0043996,174
RTS0043997,142
RTS0043998,148
RTS0043999,151
RTS0044000,136
RTS0044001,176
RTS0044002,180
RTS0044003,256
RTS0044004,273
RTS0044005,210
RTS0044006,581
RTS0044007,750
RTS0044008,558
RTS0044009,685
RTS0044010,713
RTS0044011,309
RTS0044012,387
RTS0044013,328
RTS0044014,300
RTS0044015,363
RTS0044016,168
RTS0044017,195
RTS0044018,152
RTS0044019,168
RTS0044020,260
RTS0044021,146
RTS0044022,171
RTS0044023,144
RTS0044024,154
RTS0044025,170
RTS0044026,160
RTS0044027,172
RTS0044028,162
RTS0044029,212
RTS0044030,173
RTS0044031,221
RTS0044032,282
RTS0044033,213
RTS0044034,333
RTS0044035,236
RTS0044036,574
RTS0044037,396
RTS0044038,613
RTS0044039,301
RTS0044040,451
RTS0044041,344
RTS0044042,393
RTS0044043,409
RTS0044044,355
RTS0044045,251
RTS0044046,220
RTS0044047,228
RTS0044048,213
RTS0044049,174
RTS0044050,232
RTS0044051,139
RTS0044052,204
RTS0044053,175
RTS0044054,187
RTS0044055,192
RTS0044056,198
RTS0044057,204
RTS0044058,181
RTS0044059,212
RTS0044060,195
RTS0044061,169
RTS0044062,184
RTS0044063,166
RTS0044064,186
RTS0044065,200
RTS0044067,259
RTS0044068,265
RTS0044069,248
RTS0044070,195
RTS0044071,186
RTS0044072,179
RTS0044073,142
RTS0044074,172
RTS0044075,126
RTS0044076,135
RTS0044077,155
RTS0044078,153
RTS0044079,142
RTS0044080,170
RTS0044081,187
RTS0044082,159
RTS0044083,167
RTS0044084,160
RTS0044085,148
RTS0044086,178
RTS0044087,154
RTS0044088,143
RTS0044089,145
RTS0044090,182
RTS0044091,169
RTS0044092,214
RTS0044093,175
RTS0044094,188
RTS0044095,144
RTS0044096,154
RTS0044097,173
RTS0044098,145
RTS0044099,188
RTS0044100,175
RTS0044101,175
RTS0044102,205
RTS0044103,174
RTS0044104,208
RTS0044105,221
RTS0044106,770
RTS0044107,567
RTS0044108,567
RTS0044109,941
RTS0044110,1110
RTS0044111,327
RTS0044112,300
RTS0044113,361
RTS0044114,190
RTS0044115,364
RTS0044116,245
RTS0044117,215
RTS0044118,241
RTS0044119,297
RTS0044120,244
RTS0044121,146
RTS0044122,174
RTS0044123,151
RTS0044124,171
RTS0044125,145
RTS0044126,168
RTS0044127,189
RTS0044128,192
RTS0044129,179
RTS0044130,149
RTS0044131,309
RTS0044132,246
RTS0044133,221
RTS0044134,200
RTS0044135,268
RTS0044136,142
RTS0044137,172
RTS0044138,157
RTS0044139,146
RTS0044140,195
RTS0044141,188
RTS0044142,202
RTS0044143,229
RTS0044144,203
RTS0044145,180
RTS0044146,174
RTS0044147,200
RTS0044148,232
RTS0044149,220
RTS0044150,214
RTS0044151,183
RTS0044152,191
RTS0044153,215
RTS0044154,196
RTS0044155,252
RTS0044156,487
RTS0044157,362
RTS0044158,803
RTS0044159,474
RTS0044160,311
RTS0044161,216
RTS0044162,254
RTS0044163,278
RTS0044164,255
RTS0044165,193
RTS0044166,274
RTS0044167,178
RTS0044168,210
RTS0044169,283
RTS0044170,247
RTS0044171,258
RTS0044172,248
RTS0044173,258
RTS0044174,177
RTS0044175,227
RTS0044176,173
RTS0044177,204
RTS0044178,225
RTS0044180,141
RTS0044181,193
RTS0044182,201
RTS0044183,115
RTS0044184,203
RTS0044185,161
RTS0044186,185
RTS0044187,194
RTS0044188,187
RTS0044189,170
RTS0044190,186
RTS0044191,215
RTS0044192,230
RTS0044193,222
RTS0044194,202
RTS0044195,245
RTS0044196,403
RTS0044197,188
RTS0044198,406
RTS0044199,341
RTS0044200,175
RTS0044206,170
RTS0044207,173
RTS0044208,171
RTS0044209,132
RTS0044210,151
RTS0044211,247
RTS0044212,215
RTS0044213,201
RTS0044214,243
RTS0044215,273
RTS0044216,169
RTS0044217,176
RTS0044218,211
RTS0044219,191
RTS0044220,153
RTS0044221,134
RTS0044222,168
RTS0044223,171
RTS0044224,187
RTS0044225,154
RTS0044226,184
RTS0044227,158
RTS0044228,166
RTS0044229,130
RTS0044230,164
RTS0044231,172
RTS0044232,171
RTS0044233,200
RTS0044234,163
RTS0044235,175
RTS0044236,224
RTS0044237,256
RTS0044238,208
RTS0044239,177
RTS0044240,198
RTS0044241,178
RTS0044242,229
RTS0044243,224
RTS0044244,201
RTS0044245,156
RTS0044246,701
RTS0044247,702
RTS0044248,660
RTS0044249,612
RTS0044250,461
RTS0044251,324
RTS0044252,312
RTS0044253,209
RTS0044254,172
RTS0044255,258
RTS0044256,240
RTS0044257,232
RTS0044258,204
RTS0044259,205
RTS0044260,203
RTS0044261,749
RTS0044262,378
RTS0044263,395
RTS0044264,313
RTS0044265,302
RTS0044266,220
RTS0044267,140
RTS0044268,160
RTS0044269,177
RTS0044270,185
RTS0044271,178
RTS0044272,243
RTS0044273,251
RTS0044274,196
RTS0044275,225
RTS0044276,202
RTS0044277,153
RTS0044278,140
RTS0044279,138
RTS0044280,179
RTS0044281,246
RTS0044282,218
RTS0044283,246
RTS0044284,262
RTS0044285,200
RTS0044286,193
RTS0044287,162
RTS0044288,181
RTS0044289,213
RTS0044290,200
RTS0044291,177
RTS0044292,239
RTS0044293,181
RTS0044294,173
RTS0044295,170
RTS0044296,196
RTS0044297,209
RTS0044298,178
RTS0044299,216
RTS0044300,232
RTS0044301,399
RTS0044302,301
RTS0044303,377
RTS0044304,431
RTS0044305,205
RTS0044306,450
RTS0044307,381
RTS0044308,532
RTS0044309,475
RTS0044310,467
RTS0044311,187
RTS0044312,225
RTS0044313,191
RTS0044314,165
RTS0044315,182
RTS0044316,207
RTS0044317,271
RTS0044318,215
RTS0044319,190
RTS0044320,88
RTS0044321,180
RTS0044322,157
RTS0044323,230
RTS0044324,155
RTS0044325,154
RTS0044326,165
RTS0044327,187
RTS0044328,120
RTS0044329,253
RTS0044330,138
RTS0044331,1336
RTS0044332,1349
RTS0044333,1635
RTS0044334,1440
RTS0044335,1313
RTS0044336,171
RTS0044337,160
RTS0044338,167
RTS0044339,178
RTS0044340,144
RTS0044341,181
RTS0044342,170
RTS0044343,171
RTS0044344,155
RTS0044345,142
RTS0044346,642
RTS0044347,848
RTS0044348,746
RTS0044349,880
RTS0044350,765
RTS0044351,604
RTS0044352,426
RTS0044353,862
RTS0044354,509
RTS0044355,719
RTS0044356,180
RTS0044357,169
RTS0044358,182
RTS0044359,233
RTS0044360,150
RTS0044361,276
RTS0044362,287
RTS0044363,179
RTS0044364,243
RTS0044365,177
RTS0044366,579
RTS0044367,426
RTS0044368,740
RTS0044369,703
RTS0044370,630
RTS0044371,153
RTS0044372,146
RTS0044373,156
RTS0044374,154
RTS0044375,209
RTS0044376,130
RTS0044377,176
RTS0044378,209
RTS0044379,187
RTS0044380,181
RTS0044381,263
RTS0044382,195
RTS0044383,209
RTS0044384,205
RTS0044385,226
RTS0044386,216
RTS0044387,295
RTS0044388,287
RTS0044389,217
RTS0044390,289
RTS0044391,957
RTS0044392,1359
RTS0044393,986
RTS0044394,617
RTS0044395,774
RTS0044396,167
RTS0044397,180
RTS0044399,147
RTS0044400,159
RTS0044401,183
RTS0044402,201
RTS0044403,235
RTS0044404,232
RTS0044405,208
RTS0044406,209
RTS0044407,159
RTS0044408,197
RTS0044409,187
RTS0044410,155
RTS0044411,161
RTS0044412,176
RTS0044413,176
RTS0044414,169
RTS0044415,184
RTS0044416,479
RTS0044417,421
RTS0044418,304
RTS0044419,289
RTS0044420,448
RTS0044421,139
RTS0044422,166
RTS0044423,174
RTS0044424,157
RTS0044425,175
RTS0044426,181
RTS0044427,131
RTS0044428,166
RTS0044429,162
RTS0044430,171
RTS0044431,215
RTS0044432,250
RTS0044433,226
RTS0044434,220
RTS0044435,233
RTS0044436,250
RTS0044437,251
RTS0044438,243
RTS0044439,325
RTS0044440,312
RTS0044441,258
RTS0044442,267
RTS0044443,356
RTS0044444,193
RTS0044445,273
RTS0044446,200
RTS0044447,209
RTS0044448,210
RTS0044449,164
RTS0044450,147
RTS0044451,158
RTS0044452,194
RTS0044453,148
RTS0044454,227
RTS0044455,159
RTS0044456,191
RTS0044457,283
RTS0044458,197
RTS0044459,176
RTS0044460,218
RTS0044461,233
RTS0044462,202
RTS0044463,155
RTS0044464,190
RTS0044465,244
RTS0044466,201
RTS0044467,166
RTS0044468,201
RTS0044469,197
RTS0044470,170
RTS0044471,199
RTS0044472,221
RTS0044473,179
RTS0044474,235
RTS0044475,234
RTS0044476,242
RTS0044477,237
RTS0044478,197
RTS0044479,198
RTS0044480,222
RTS0044481,379
RTS0044482,336
RTS0044483,301
RTS0044484,336
RTS0044485,374
RTS0044486,235
RTS0044487,202
RTS0044488,238
RTS0044489,220
RTS0044490,189
RTS0044491,185
RTS0044492,164
RTS0044493,217
RTS0044494,213
RTS0044495,196
RTS0044496,377
RTS0044497,374
RTS0044498,370
RTS0044499,554
RTS0044500,405
RTS0044501,299
RTS0044502,293
RTS0044503,282
RTS0044504,305
RTS0044505,241
RTS0044506,262
RTS0044507,155
RTS0044508,209
RTS0044509,247
RTS0044510,221
RTS0044511,299
RTS0044512,297
RTS0044513,334
RTS0044514,252
RTS0044515,374
RTS0044516,229
RTS0044517,254
RTS0044518,244
RTS0044519,214
RTS0044520,204
RTS0044521,269
RTS0044522,253
RTS0044523,253
RTS0044524,149
RTS0044525,172
RTS0044526,198
RTS0044527,203
RTS0044528,192
RTS0044529,249
RTS0044530,176
RTS0044531,193
RTS0044532,186
RTS0044533,181
RTS0044534,203
RTS0044535,186
RTS0044536,165
RTS0044537,169
RTS0044538,163
RTS0044539,184
RTS0044540,148
RTS0044541,221
RTS0044542,213
RTS0044543,233
RTS0044544,215
RTS0044545,171
RTS0044546,329
RTS0044547,232
RTS0044548,219
RTS0044549,291
RTS0044550,271
RTS0044551,255
RTS0044552,278
RTS0044553,252
RTS0044554,226
RTS0044555,295
RTS0044556,168
RTS0044557,155
RTS0044558,137
RTS0044559,170
RTS0044560,173
RTS0044561,199
RTS0044562,186
RTS0044563,214
RTS0044564,280
RTS0044565,246
RTS0044566,201
RTS0044567,160
RTS0044568,174
RTS0044569,153
RTS0044570,143
RTS0044571,133
RTS0044572,146
RTS0044573,123
RTS0044574,180
RTS0044575,186
RTS0044576,209
RTS0044577,157
RTS0044578,281
RTS0044579,249
RTS0044580,158
RTS0044581,126
RTS0044582,170
RTS0044583,146
RTS0044584,177
RTS0044585,125
RTS0044586,159
RTS0044587,136
RTS0044588,109
RTS0044589,166
RTS0044590,148
RTS0044591,303
RTS0044592,222
RTS0044593,180
RTS0044594,231
RTS0044595,156
RTS0044596,192
RTS0044597,237
RTS0044598,221
RTS0044599,229
RTS0044600,179
RTS0044601,229
RTS0044602,176
RTS0044603,154
RTS0044604,241
RTS0044605,210
RTS0044606,180
RTS0044607,144
RTS0044608,149
RTS0044609,123
RTS0044610,158
RTS0044611,201
RTS0044612,144
RTS0044613,174
RTS0044614,178
RTS0044615,144
RTS0044616,162
RTS0044617,146
RTS0044618,154
RTS0044619,153
RTS0044620,193
RTS0044621,246
RTS0044622,272
RTS0044623,293
RTS0044624,272
RTS0044625,200
RTS0044626,171
RTS0044627,145
RTS0044628,107
RTS0044629,160
RTS0044630,156
RTS0044631,155
RTS0044632,163
RTS0044633,176
RTS0044634,190
RTS0044635,204
RTS0044636,154
RTS0044637,143
RTS0044638,155
RTS0044639,161
RTS0044640,160
RTS0044641,175
RTS0044642,169
RTS0044643,196
RTS0044644,243
RTS0044645,166
RTS0044646,152
RTS0044647,141
RTS0044648,125
RTS0044649,185
RTS0044650,116
RTS0044651,190
RTS0044652,239
RTS0044653,210
RTS0044654,249
RTS0044655,270
RTS0044656,2311
RTS0044657,1833
RTS0044658,2889
RTS0044659,2157
RTS0044660,2011
RTS0044661,321
RTS0044662,296
RTS0044663,245
RTS0044664,405
RTS0044665,336
RTS0044666,260
RTS0044667,179
RTS0044668,278
RTS0044669,297
RTS0044670,357
RTS0044671,217
RTS0044672,255
RTS0044673,236
RTS0044674,281
RTS0044675,247
RTS0044676,341
RTS0044677,290
RTS0044678,289
RTS0044679,385
RTS0044680,329
RTS0044681,154
RTS0044682,170
RTS0044683,177
RTS0044684,187
RTS0044685,188
RTS0044686,277
RTS0044687,297
RTS0044688,331
RTS0044689,375
RTS0044690,386
RTS0044691,276
RTS0044692,352
RTS0044693,384
RTS0044694,393
RTS0044695,256
RTS0044696,324
RTS0044697,220
RTS0044698,271
RTS0044699,271
RTS0044700,279
RTS0044701,353
RTS0044702,270
RTS0044703,295
RTS0044704,282
RTS0044705,234
RTS0044706,141
RTS0044707,188
RTS0044708,178
RTS0044709,196
RTS0044710,194
RTS0044711,193
RTS0044712,255
RTS0044714,217
RTS0044715,178
RTS0044716,343
RTS0044717,297
RTS0044718,380
RTS0044719,195
RTS0044720,488
RTS0044721,282
RTS0044722,252
RTS0044723,281
RTS0044724,222
RTS0044725,258
RTS0044726,252
RTS0044727,229
RTS0044728,176
RTS0044729,212
RTS0044730,257
RTS0044731,200
RTS0044732,181
RTS0044733,160
RTS0044734,164
RTS0044735,195
RTS0044736,272
RTS0044737,225
RTS0044738,248
RTS0044739,222
RTS0044740,171
RTS0044741,146
RTS0044742,158
RTS0044743,173
RTS0044744,190
RTS0044745,144
RTS0044746,172
RTS0044747,188
RTS0044748,131
RTS0044749,169
RTS0044750,192
RTS0044751,195
RTS0044752,198
RTS0044753,234
RTS0044754,183
RTS0044755,195
RTS0044756,275
RTS0044757,197
RTS0044758,306
RTS0044759,248
RTS0044760,240
RTS0044761,202
RTS0044762,175
RTS0044763,202
RTS0044764,145
RTS0044765,148
RTS0044766,138
RTS0044767,175
RTS0044768,199
RTS0044769,146
RTS0044770,156
RTS0044771,169
RTS0044772,123
RTS0044773,142
RTS0044774,150
RTS0044775,216
RTS0044776,287
RTS0044777,243
RTS0044778,237
RTS0044779,239
RTS0044780,255
RTS0044781,390
RTS0044782,432
RTS0044783,472
RTS0044784,428
RTS0044785,333
RTS0044786,323
RTS0044787,364
RTS0044788,287
RTS0044789,397
RTS0044790,154
RTS0044791,938
RTS0044792,1110
RTS0044793,248
RTS0044794,239
RTS0044795,198
RTS0044796,232
RTS0044797,297
RTS0044798,228
RTS0044799,244
RTS0044800,195
RTS0044801,139
RTS0044802,161
RTS0044803,140
RTS0044804,161
RTS0044805,186
RTS0044806,189
RTS0044807,207
RTS0044808,200
RTS0044809,187
RTS0044810,203
RTS0044811,207
RTS0044812,258
RTS0044813,347
RTS0044814,380
RTS0044815,386
RTS0044816,241
RTS0044817,235
RTS0044818,269
RTS0044819,221
RTS0044820,240
RTS0044821,230
RTS0044822,238
RTS0044823,215
RTS0044824,170
RTS0044825,243
RTS0044826,205
RTS0044827,205
RTS0044828,194
RTS0044829,192
RTS0044830,166
RTS0044831,185
RTS0044832,165
RTS0044833,181
RTS0044834,194
RTS0044835,177
RTS0044836,209
RTS0044837,166
RTS0044838,208
RTS0044839,182
RTS0044840,182
RTS0044841,126
RTS0044842,132
RTS0044843,150
RTS0044844,186
RTS0044845,162
RTS0044846,145
RTS0044847,103
RTS0044848,194
RTS0044849,216
RTS0044850,191
RTS0044851,170
RTS0044852,178
RTS0044853,180
RTS0044854,150
RTS0044855,158
RTS0044856,181
RTS0044857,180
RTS0044858,157
RTS0044859,154
RTS0044860,168
RTS0044861,256
RTS0044862,180
RTS0044863,213
RTS0044864,174
RTS0044865,257
RTS0044866,232
RTS0044867,294
RTS0044868,285
RTS0044869,332
RTS0044870,337
RTS0044871,229
RTS0044872,219
RTS0044873,287
RTS0044874,282
RTS0044875,311
RTS0044876,270
RTS0044877,509
RTS0044878,424
RTS0044879,423
RTS0044880,492
RTS0044881,161
RTS0044882,157
RTS0044883,172
RTS0044884,215
RTS0044885,189
RTS0044886,207
RTS0044887,157
RTS0044888,187
RTS0044889,151
RTS0044890,147
RTS0044891,281
RTS0044892,262
RTS0044893,213
RTS0044894,248
RTS0044895,277
RTS0044896,445
RTS0044897,374
RTS0044898,372
RTS0044899,316
RTS0044900,267
RTS0044901,354
RTS0044902,317
RTS0044903,547
RTS0044904,352
RTS0044905,539
RTS0044906,2660
RTS0044907,2384
RTS0044908,2570
RTS0044909,3132
RTS0044910,2291
RTS0044911,183
RTS0044912,175
RTS0044913,174
RTS0044914,213
RTS0044915,154
RTS0044916,169
RTS0044917,196
RTS0044918,174
RTS0044919,184
RTS0044920,206
RTS0044921,317
RTS0044922,403
RTS0044923,455
RTS0044924,287
RTS0044925,347
RTS0044926,168
RTS0044927,190
RTS0044928,176
RTS0044929,171
RTS0044930,175
RTS0044931,154
RTS0044932,190
RTS0044933,165
RTS0044934,145
RTS0044935,211
RTS0044936,138
RTS0044937,154
RTS0044938,166
RTS0044939,178
RTS0044940,179
RTS0044941,168
RTS0044942,159
RTS0044943,171
RTS0044944,161
RTS0044945,141
RTS0044946,187
RTS0044947,150
RTS0044948,177
RTS0044949,136
RTS0044950,185
RTS0044951,142
RTS0044952,145
RTS0044953,131
RTS0044954,170
RTS0044955,136
RTS0044956,320
RTS0044957,388
RTS0044958,241
RTS0044959,228
RTS0044960,254
RTS0044961,202
RTS0044962,157
RTS0044963,127
RTS0044964,172
RTS0044965,180
RTS0044966,130
RTS0044967,191
RTS0044968,220
RTS0044969,144
RTS0044970,193
RTS0044971,163
RTS0044972,171
RTS0044973,132
RTS0044974,169
RTS0044975,139
RTS0044976,170
RTS0044977,166
RTS0044978,160
RTS0044979,184
RTS0044980,167
RTS0044981,189
RTS0044982,169
RTS0044983,144
RTS0044984,146
RTS0044985,190
RTS0044986,143
RTS0044987,153
RTS0044988,166
RTS0044989,141
RTS0044990,157
RTS0044991,126
RTS0044992,162
RTS0044993,144
RTS0044994,154
RTS0044995,159
RTS0044996,161
RTS0044997,176
RTS0044998,144
RTS0044999,157
RTS0045000,163
RTS0045001,216
RTS0045002,186
RTS0045003,193
RTS0045004,182
RTS0045005,273
RTS0045006,289
RTS0045007,455
RTS0045008,436
RTS0045009,320
RTS0045010,281
RTS0045011,162
RTS0045012,168
RTS0045013,132
RTS0045014,213
RTS0045015,181
RTS0045016,244
RTS0045017,311
RTS0045018,359
RTS0045019,317
RTS0045020,256
RTS0045021,290
RTS0045022,354
RTS0045023,359
RTS0045024,292
RTS0045025,365
RTS0045026,581
RTS0045027,444
RTS0045028,423
RTS0045029,479
RTS0045030,558
RTS0045031,135
RTS0045032,193
RTS0045033,185
RTS0045034,209
RTS0045035,229
RTS0045036,177
RTS0045038,223
RTS0045039,222
RTS0045040,170
RTS0045041,200
RTS0045042,245
RTS0045043,193
RTS0045044,240
RTS0045045,287
RTS0045046,137
RTS0045047,166
RTS0045048,154
RTS0045049,172
RTS0045050,190
RTS0045051,164
RTS0045052,160
RTS0045053,161
RTS0045054,154
RTS0045055,167
RTS0045056,203
RTS0045057,286
RTS0045058,155
RTS0045059,166
RTS0045060,264
RTS0045061,150
RTS0045063,138
RTS0045064,156
RTS0045065,205
RTS0045066,337
RTS0045067,744
RTS0045068,723
RTS0045069,490
RTS0045070,757
RTS0045071,267
RTS0045072,241
RTS0045073,308
RTS0045074,306
RTS0045075,199
RTS0045076,173
RTS0045077,135
RTS0045078,164
RTS0045079,140
RTS0045080,142
RTS0045081,165
RTS0045082,238
RTS0045083,414
RTS0045084,296
RTS0045085,198
RTS0045086,194
RTS0045087,143
RTS0045088,168
RTS0045089,141
RTS0045090,142
RTS0045091,157
RTS0045092,192
RTS0045093,170
RTS0045094,183
RTS0045095,174
RTS0045096,154
RTS0045097,148
RTS0045098,120
RTS0045099,207
RTS0045100,193
RTS0045101,200
RTS0045102,152
RTS0045103,186
RTS0045104,139
RTS0045105,144
RTS0045106,206
RTS0045107,154
RTS0045108,193
RTS0045109,172
RTS0045110,178
RTS0045111,197
RTS0045112,165
RTS0045113,204
RTS0045114,164
RTS0045115,152
RTS0045116,149
RTS0045117,146
RTS0045118,147
RTS0045119,189
RTS0045120,164
RTS0045121,161
RTS0045122,169
RTS0045123,189
RTS0045124,129
RTS0045125,173
RTS0045126,204
RTS0045127,239
RTS0045128,194
RTS0045129,242
RTS0045130,216
RTS0045131,257
RTS0045132,186
RTS0045133,194
RTS0045134,272
RTS0045135,216
RTS0045136,312
RTS0045137,402
RTS0045138,290
RTS0045139,291
RTS0045140,294
RTS0045141,148
RTS0045142,177
RTS0045143,178
RTS0045144,157
RTS0045145,158
RTS0045146,146
RTS0045147,181
RTS0045148,160
RTS0045149,168
RTS0045150,125
RTS0045151,195
RTS0045152,234
RTS0045153,219
RTS0045154,199
RTS0045155,229
RTS0045156,149
RTS0045157,180
RTS0045158,153
RTS0045159,214
RTS0045160,206
RTS0045161,172
RTS0045162,166
RTS0045163,237
RTS0045164,204
RTS0045165,306
RTS0045166,205
RTS0045167,162
RTS0045168,210
RTS0045169,196
RTS0045170,218
RTS0045171,395
RTS0045172,318
RTS0045173,348
RTS0045174,264
RTS0045175,308
RTS0045176,179
RTS0045177,180
RTS0045178,157
RTS0045179,192
RTS0045180,185
RTS0045181,197
RTS0045182,279
RTS0045183,181
RTS0045184,193
RTS0045185,206
RTS0045186,175
RTS0045187,253
RTS0045188,193
RTS0045189,165
RTS0045190,218
RTS0045191,167
RTS0045192,162
RTS0045193,127
RTS0045194,157
RTS0045195,149
RTS0045196,157
RTS0045197,157
RTS0045198,210
RTS0045199,161
RTS0045200,198
RTS0045201,205
RTS0045202,203
RTS0045203,223
RTS0045204,190
RTS0045205,187
RTS0045206,162
RTS0045207,158
RTS0045208,169
RTS0045209,183
RTS0045210,162
RTS0045211,174
RTS0045212,183
RTS0045213,160
RTS0045214,166
RTS0045215,182
RTS0045216,303
RTS0045217,254
RTS0045218,382
RTS0045219,274
RTS0045220,233
RTS0045221,205
RTS0045222,162
RTS0045223,172
RTS0045224,170
RTS0045225,157
RTS0045226,755
RTS0045227,438
RTS0045228,768
RTS0045229,507
RTS0045230,475
RTS0045231,225
RTS0045232,269
RTS0045233,221
RTS0045234,220
RTS0045235,210
RTS0045236,619
RTS0045237,469
RTS0045238,309
RTS0045239,354
RTS0045240,684
RTS0045241,231
RTS0045242,256
RTS0045243,218
RTS0045244,259
RTS0045245,161
RTS0045246,196
RTS0045247,191
RTS0045248,200
RTS0045249,213
RTS0045250,175
RTS0045251,293
RTS0045252,197
RTS0045253,276
RTS0045254,154
RTS0045255,171
RTS0045256,197
RTS0045257,248
RTS0045258,213
RTS0045259,234
RTS0045260,211
RTS0045261,340
RTS0045262,785
RTS0045263,443
RTS0045264,629
RTS0045265,703
RTS0045266,233
RTS0045267,327
RTS0045268,382
RTS0045269,346
RTS0045270,277
RTS0045271,168
RTS0045272,162
RTS0045273,204
RTS0045274,200
RTS0045275,236
RTS0045276,179
RTS0045277,177
RTS0045278,281
RTS0045279,124
RTS0045280,180
RTS0045281,174
RTS0045282,216
RTS0045283,194
RTS0045284,157
RTS0045285,217
RTS0045286,250
RTS0045287,191
RTS0045288,171
RTS0045289,197
RTS0045290,163
RTS0045291,222
RTS0045292,454
RTS0045293,287
RTS0045294,243
RTS0045295,249
RTS0045296,174
RTS0045297,175
RTS0045298,171
RTS0045299,150
RTS0045300,201
RTS0045301,376
RTS0045302,230
RTS0045303,344
RTS0045304,242
RTS0045305,415
RTS0045306,180
RTS0045307,171
RTS0045308,224
RTS0045309,165
RTS0045310,202
RTS0045311,76
RTS0045312,147
RTS0045313,147
RTS0045314,162
RTS0045315,151
RTS0045316,201
RTS0045317,167
RTS0045318,190
RTS0045319,160
RTS0045320,182
RTS0045321,156
RTS0045322,174
RTS0045323,170
RTS0045324,133
RTS0045325,139
RTS0045326,142
RTS0045327,234
RTS0045328,183
RTS0045329,143
RTS0045330,154
RTS0045331,144
RTS0045332,156
RTS0045333,171
RTS0045334,178
RTS0045335,173
RTS0045336,281
RTS0045337,242
RTS0045338,261
RTS0045339,260
RTS0045340,267
RTS0045341,135
RTS0045342,198
RTS0045343,140
RTS0045344,131
RTS0045345,164
RTS0045346,157
RTS0045347,159
RTS0045348,167
RTS0045349,170
RTS0045350,158
RTS0045351,132
RTS0045352,109
RTS0045353,174
RTS0045354,164
RTS0045355,89
RTS0045356,159
RTS0045357,182
RTS0045358,172
RTS0045359,138
RTS0045360,162
RTS0045361,236
RTS0045362,182
RTS0045363,165
RTS0045364,184
RTS0045365,207
RTS0045366,242
RTS0045367,182
RTS0045368,195
RTS0045369,134
RTS0045370,153
RTS0045371,218
RTS0045372,248
RTS0045373,287
RTS0045374,389
RTS0045375,291
RTS0045376,147
RTS0045377,133
RTS0045378,175
RTS0045379,157
RTS0045380,145
RTS0045381,276
RTS0045382,259
RTS0045383,216
RTS0045384,252
RTS0045385,213
RTS0045386,270
RTS0045387,214
RTS0045388,224
RTS0045389,204
RTS0045390,224
RTS0045391,176
RTS0045392,173
RTS0045393,135
RTS0045394,138
RTS0045395,139
RTS0045396,216
RTS0045397,249
RTS0045398,193
RTS0045399,298
RTS0045400,297
RTS0045401,190
RTS0045402,258
RTS0045403,229
RTS0045404,233
RTS0045405,202
RTS0045406,256
RTS0045407,319
RTS0045408,210
RTS0045409,314
RTS0045410,299
RTS0045411,668
RTS0045412,515
RTS0045413,476
RTS0045414,413
RTS0045415,319
RTS0045416,167
RTS0045417,169
RTS0045418,163
RTS0045419,184
RTS0045420,168
RTS0045421,11678
RTS0045422,10979
RTS0045423,6882
RTS0045424,11086
RTS0045425,12834
RTS0045426,258
RTS0045427,222
RTS0045428,188
RTS0045429,205
RTS0045430,144
RTS0045431,196
RTS0045432,194
RTS0045433,195
RTS0045434,197
RTS0045435,167
RTS0045436,554
RTS0045437,760
RTS0045438,763
RTS0045439,685
RTS0045440,625
RTS0045441,252
RTS0045442,209
RTS0045443,217
RTS0045444,170
RTS0045445,196
RTS0045446,626
RTS0045447,654
RTS0045448,476
RTS0045449,433
RTS0045450,360
RTS0045451,369
RTS0045452,254
RTS0045453,254
RTS0045454,272
RTS0045455,292
RTS0045456,128
RTS0045457,159
RTS0045458,186
RTS0045459,139
RTS0045460,154
RTS0045461,155
RTS0045462,176
RTS0045463,135
RTS0045464,123
RTS0045465,146
RTS0045466,371
RTS0045467,348
RTS0045468,245
RTS0045469,391
RTS0045470,283
RTS0045471,221
RTS0045472,206
RTS0045473,100
RTS0045474,262
RTS0045475,183
RTS0045476,310
RTS0045477,374
RTS0045478,310
RTS0045479,455
RTS0045480,398
RTS0045481,252
RTS0045482,256
RTS0045483,226
RTS0045484,271
RTS0045485,338
RTS0045486,86
RTS0045487,176
RTS0045488,157
RTS0045489,183
RTS0045490,206
RTS0045491,1236
RTS0045492,1631
RTS0045493,1156
RTS0045494,694
RTS0045495,681
RTS0045496,335
RTS0045497,378
RTS0045498,746
RTS0045499,680
RTS0045500,657
RTS0045501,723
RTS0045502,752
RTS0045503,622
RTS0045504,567
RTS0045505,535
RTS0045506,11097
RTS0045507,14698
RTS0045508,10274
RTS0045509,12829
RTS0045510,9339
RTS0045511,207
RTS0045512,285
RTS0045513,196
RTS0045514,201
RTS0045515,189
RTS0045516,150
RTS0045517,129
RTS0045518,147
RTS0045519,156
RTS0045520,144
RTS0045521,192
RTS0045522,219
RTS0045523,195
RTS0045524,187
RTS0045525,138
RTS0045526,383
RTS0045527,325
RTS0045528,277
RTS0045529,345
RTS0045530,349
RTS0045531,165
RTS0045532,184
RTS0045533,164
RTS0045534,187
RTS0045535,172
RTS0045536,926
RTS0045537,804
RTS0045538,424
RTS0045539,773
RTS0045540,839
RTS0045541,164
RTS0045542,200
RTS0045543,227
RTS0045544,133
RTS0045545,189
RTS0045546,446
RTS0045547,398
RTS0045548,355
RTS0045549,353
RTS0045550,285
RTS0045551,181
RTS0045552,154
RTS0045553,129
RTS0045554,164
RTS0045555,113
RTS0045556,725
RTS0045557,408
RTS0045558,706
RTS0045559,698
RTS0045560,419
RTS0045561,202
RTS0045562,184
RTS0045563,153
RTS0045564,228
RTS0045565,158
RTS0045566,175
RTS0045567,157
RTS0045568,175
RTS0045569,167
RTS0045570,181
RTS0045571,149
RTS0045572,137
RTS0045573,121
RTS0045574,122
RTS0045575,151
RTS0045576,129
RTS0045577,172
RTS0045578,124
RTS0045579,196
RTS0045580,154
RTS0045581,269
RTS0045582,220
RTS0045583,280
RTS0045584,269
RTS0045585,179
RTS0045586,276
RTS0045587,640
RTS0045588,435
RTS0045589,388
RTS0045590,417
RTS0045592,1901
RTS0045593,2427
RTS0045594,1633
RTS0045595,1711
RTS0045596,975
RTS0045597,1325
RTS0045598,1372
RTS0045599,1373
RTS0045600,780
RTS0045601,205
RTS0045602,196
RTS0045603,134
RTS0045604,218
RTS0045606,271
RTS0045607,200
RTS0045608,188
RTS0045609,179
RTS0045610,215
RTS0045611,156
RTS0045612,190
RTS0045613,157
RTS0045614,190
RTS0045615,158
RTS0045616,141
RTS0045617,145
RTS0045618,133
RTS0045619,128
RTS0045620,127
RTS0045621,269
RTS0045622,491
RTS0045623,403
RTS0045624,266
RTS0045625,385
RTS0045626,87
RTS0045627,144
RTS0045628,151
RTS0045629,166
RTS0045630,154
RTS0045631,149
RTS0045632,138
RTS0045633,175
RTS0045634,134
RTS0045635,135
RTS0045636,184
RTS0045637,160
RTS0045638,196
RTS0045639,243
RTS0045640,187
RTS0045641,736
RTS0045642,816
RTS0045643,418
RTS0045644,674
RTS0045645,551
RTS0045646,149
RTS0045647,215
RTS0045648,182
RTS0045649,203
RTS0045650,224
RTS0045651,208
RTS0045652,371
RTS0045653,399
RTS0045654,437
RTS0045655,433
RTS0045656,335
RTS0045657,360
RTS0045658,567
RTS0045659,409
RTS0045660,413
RTS0045661,609
RTS0045662,370
RTS0045663,440
RTS0045664,467
RTS0045665,594
RTS0045666,114
RTS0045667,160
RTS0045668,170
RTS0045669,174
RTS0045670,186
RTS0045671,146
RTS0045672,175
RTS0045673,120
RTS0045674,126
RTS0045675,151
RTS0045676,2040
RTS0045677,2348
RTS0045678,2387
RTS0045679,1943
RTS0045680,3131
RTS0045681,183
RTS0045682,167
RTS0045683,148
RTS0045684,159
RTS0045685,205
RTS0045687,197
RTS0045688,182
RTS0045689,166
RTS0045690,160
RTS0045691,166
RTS0045692,157
RTS0045693,192
RTS0045694,143
RTS0045695,156
RTS0045696,156
RTS0045697,175
RTS0045698,166
RTS0045699,166
RTS0045700,168
RTS0045701,301
RTS0045702,226
RTS0045703,223
RTS0045704,252
RTS0045705,230
RTS0045706,133
RTS0045707,188
RTS0045708,168
RTS0045709,153
RTS0045710,151
RTS0045711,156
RTS0045712,172
RTS0045713,159
RTS0045714,166
RTS0045715,134
RTS0045716,773
RTS0045717,374
RTS0045718,256
RTS0045719,277
RTS0045720,430
RTS0045721,456
RTS0045722,439
RTS0045723,459
RTS0045724,359
RTS0045725,314
RTS0045726,259
RTS0045727,283
RTS0045728,367
RTS0045729,264
RTS0045730,184
RTS0045731,339
RTS0045732,334
RTS0045733,263
RTS0045734,356
RTS0045735,343
RTS0045736,1195
RTS0045737,1665
RTS0045738,2218
RTS0045739,2176
RTS0045740,1146
RTS0045741,1523
RTS0045742,851
RTS0045743,1126
RTS0045744,1500
RTS0045745,1246
RTS0045746,793
RTS0045747,805
RTS0045748,980
RTS0045749,472
RTS0045750,350
RTS0045751,465
RTS0045752,360
RTS0045753,443
RTS0045754,436
RTS0045755,511
RTS0045756,569
RTS0045757,670
RTS0045758,969
RTS0045759,728
RTS0045760,586
RTS0045761,166
RTS0045762,168
RTS0045763,209
RTS0045764,165
RTS0045765,134
RTS0045766,176
RTS0045767,152
RTS0045768,180
RTS0045769,194
RTS0045770,202
RTS0045771,174
RTS0045772,178
RTS0045773,211
RTS0045774,170
RTS0045775,158
RTS0045776,177
RTS0045777,180
RTS0045778,169
RTS0045779,168
RTS0045780,169
RTS0045781,713
RTS0045782,925
RTS0045783,988
RTS0045784,946
RTS0045785,1095
RTS0045786,176
RTS0045787,285
RTS0045788,291
RTS0045789,197
RTS0045790,161
RTS0045791,184
RTS0045792,169
RTS0045793,191
RTS0045794,184
RTS0045795,151
RTS0045796,162
RTS0045797,130
RTS0045798,130
RTS0045799,176
RTS0045800,177
RTS0045801,152
RTS0045802,137
RTS0045803,191
RTS0045804,119
RTS0045805,146
RTS0045806,683
RTS0045807,467
RTS0045808,454
RTS0045809,370
RTS0045810,196
RTS0045811,338
RTS0045812,428
RTS0045813,297
RTS0045814,544
RTS0045815,331
RTS0045816,268
RTS0045817,326
RTS0045818,265
RTS0045819,256
RTS0045820,270
RTS0045821,820
RTS0045822,729
RTS0045823,658
RTS0045824,954
RTS0045825,432
RTS0045826,559
RTS0045827,565
RTS0045828,343
RTS0045829,423
RTS0045830,468
RTS0045831,256
RTS0045832,335
RTS0045833,299
RTS0045834,259
RTS0045835,275
RTS0045836,1934
RTS0045837,1694
RTS0045838,1462
RTS0045840,1026
RTS0045841,1218
RTS0045842,1073
RTS0045843,288
RTS0045844,454
RTS0045845,681
RTS0045846,4602
RTS0045848,1066
RTS0045849,5769
RTS0045851,142
RTS0045852,166
RTS0045853,176
RTS0045854,197
RTS0045855,186
RTS0045856,190
RTS0045857,178
RTS0045858,141
RTS0045859,253
RTS0045860,205
RTS0045861,302
RTS0045862,381
RTS0045863,638
RTS0045864,862
RTS0045865,565
RTS0045866,880
RTS0045867,127
RTS0045868,124
RTS0045869,137
RTS0045870,160
RTS0045871,107
RTS0045872,132
RTS0045873,125
RTS0045874,112
RTS0045875,144
RTS0045876,142
RTS0045877,138
RTS0045878,145
RTS0045879,194
RTS0045880,212
RTS0045881,189
RTS0045882,361
RTS0045883,255
RTS0045884,247
RTS0045885,13
RTS0045886,176
RTS0045887,154
RTS0045888,145
RTS0045889,168
RTS0045890,173
RTS0045891,188
RTS0045892,185
RTS0045893,205
RTS0045894,189
RTS0045895,182
RTS0045896,238
RTS0045897,175
RTS0045898,194
RTS0045899,552
RTS0045900,588
RTS0045901,251
RTS0045902,518
RTS0045903,543
RTS0045904,599
RTS0045905,189
RTS0045906,172
RTS0045907,144
RTS0045908,154
RTS0045909,176
RTS0045910,154
RTS0045911,209
RTS0045912,141
RTS0045913,134
RTS0045914,111
RTS0045915,162
RTS0045916,196
RTS0045917,135
RTS0045918,126
RTS0045919,159
RTS0045920,163
RTS0045921,172
RTS0045922,140
RTS0045923,134
RTS0045924,168
RTS0045925,156
RTS0045926,463
RTS0045927,281
RTS0045928,255
RTS0045929,188
RTS0045930,914
RTS0045931,929
RTS0045932,441
RTS0045933,162
RTS0045935,173
RTS0045939,205
RTS0045940,157
RTS0045941,180
RTS0045942,148
RTS0045943,208
RTS0045944,130
RTS0045945,394
RTS0045946,211
RTS0045947,279
RTS0045948,198
RTS0045949,215
RTS0045950,305
RTS0045951,261
RTS0045952,323
RTS0045953,203
RTS0045954,359
RTS0045955,166
RTS0045956,150
RTS0045957,143
RTS0045958,169
RTS0045959,149
RTS0045960,145
RTS0045961,142
RTS0045962,169
RTS0045963,154
RTS0045964,197
RTS0045965,165
RTS0045966,131
RTS0045967,147
RTS0045968,160
RTS0045969,384
RTS0045970,577
RTS0045971,731
RTS0045972,196
RTS0045973,155
RTS0045974,143
RTS0045975,161
RTS0045976,136
RTS0045977,148
RTS0045978,198
RTS0045979,301
RTS0045980,371
RTS0045981,395
RTS0045982,368
RTS0045983,226
RTS0045984,258
RTS0045985,161
RTS0045986,164
RTS0045987,283
RTS0045988,207
RTS0045989,154
RTS0045990,161
RTS0045991,400
RTS0045992,347
RTS0045993,356
RTS0045994,188
RTS0045995,208
RTS0045996,216
RTS0045997,219
RTS0045998,122
RTS0045999,145
RTS0046000,121
RTS0046001,156
RTS0046002,166
RTS0046003,166
RTS0046004,158
RTS0046005,477
RTS0046006,394
RTS0046007,423
RTS0046008,324
RTS0046009,405
RTS0046010,121
RTS0046011,154
RTS0046012,172
RTS0046013,220
RTS0046014,140
RTS0046015,189
RTS0046016,199
RTS0046017,151
RTS0046018,184
RTS0046019,175
RTS0046020,232
RTS0046021,232
RTS0046022,212
RTS0046023,197
RTS0046024,165
RTS0046025,127
RTS0046026,147
RTS0046027,160
RTS0046028,157
RTS0046029,183
RTS0046030,238
RTS0046031,202
RTS0046032,219
RTS0046033,182
RTS0046034,142
RTS0046035,158
RTS0046036,144
RTS0046037,140
RTS0046038,133
RTS0046039,161
RTS0046040,140
RTS0046041,174
RTS0046042,137
RTS0046043,158
RTS0046044,152
RTS0046045,190
RTS0046046,135
RTS0046047,126
RTS0046048,278
RTS0046049,396
RTS0046050,345
RTS0046051,493
RTS0046052,454
RTS0046053,485
RTS0046054,442
RTS0046055,464
RTS0046056,214
RTS0046057,207
RTS0046058,194
RTS0046059,291
RTS0046060,247
RTS0046061,627
RTS0046062,351
RTS0046063,538
RTS0046064,1575
RTS0046065,1288
RTS0046066,1993
RTS0046067,1801
RTS0046068,174
RTS0046069,159
RTS0046070,168
RTS0046071,223
RTS0046072,205
RTS0046073,181
RTS0046074,174
RTS0046075,171
RTS0046076,201
RTS0046077,180
RTS0046078,701
RTS0046079,964
RTS0046080,1219
RTS0046081,1108
RTS0046082,444
RTS0046083,202
RTS0046084,457
RTS0046085,232
RTS0046086,177
RTS0046087,180
RTS0046088,193
RTS0046089,132
RTS0046090,168
RTS0046091,133
RTS0046092,271
RTS0046093,243
RTS0046094,172
RTS0046095,150
RTS0046096,143
RTS0046097,143
RTS0046098,159
RTS0046099,199
RTS0046100,150
RTS0046101,140
RTS0046102,181
RTS0046103,175
RTS0046104,256
RTS0046105,155
RTS0046106,133
RTS0046107,165
RTS0046108,138
RTS0046109,159
RTS0046110,143
RTS0046111,199
RTS0046112,380
RTS0046113,263
RTS0046114,175
RTS0046115,285
RTS0046116,263
RTS0046117,349
RTS0046119,140
RTS0046121,174
RTS0046122,201
RTS0046123,199
RTS0046124,216
RTS0046125,182
RTS0046126,148
RTS0046127,137
RTS0046128,369
RTS0046129,211
RTS0046130,235
RTS0046131,240
RTS0046132,476
RTS0046133,949
RTS0046134,677
RTS0046135,509
RTS0046136,554
RTS0046137,1096
RTS0046138,258
RTS0046140,616
RTS0046141,520
RTS0046142,485
RTS0046143,718
RTS0046144,689
RTS0046145,142
RTS0046146,129
RTS0046147,123
RTS0046148,166
RTS0046149,131
RTS0046150,143
RTS0046152,142
RTS0046153,149
RTS0046154,135
RTS0046155,153
RTS0046156,149
RTS0046157,135
RTS0046158,157
RTS0046159,133
RTS0046160,159
RTS0046161,141
RTS0046162,151
RTS0046163,151
RTS0046164,240
RTS0046165,258
RTS0046166,177
RTS0046167,262
RTS0046168,159
RTS0046169,162
RTS0046170,133
RTS0046171,116
RTS0046172,145
RTS0046173,89
RTS0046174,136
RTS0046175,154
RTS0046176,141
RTS0046177,118
RTS0046178,139
RTS0046179,139
RTS0046180,157
RTS0046181,172
RTS0046182,165
RTS0046183,187
RTS0046184,180
RTS0046185,208
RTS0046186,182
RTS0046187,204
RTS0046188,196
RTS0046191,141
RTS0046193,82
RTS0046194,142
RTS0046195,191
RTS0046196,154
RTS0046197,164
RTS0046198,153
RTS0046199,190
RTS0046200,182
RTS0046201,180
RTS0046202,200
RTS0046203,169
RTS0046204,162
RTS0046205,172
RTS0046206,248
RTS0046207,242
RTS0046208,156
RTS0046209,203
RTS0046210,108
RTS0046211,133
RTS0046212,154
RTS0046213,2531
RTS0046214,2479
RTS0046215,1886
RTS0046216,2158
RTS0046217,1999
RTS0046218,149
RTS0046219,122
RTS0046220,159
RTS0046221,146
RTS0046222,189
RTS0046223,129
RTS0046224,125
RTS0046225,235
RTS0046226,188
RTS0046227,231
RTS0046228,237
RTS0046229,193
RTS0046230,179
RTS0046231,102
RTS0046232,215
RTS0046233,173
RTS0046234,187
RTS0046235,147
RTS0046236,172
RTS0046237,169
RTS0046238,123
RTS0046239,136
RTS0046240,135
RTS0046241,149
RTS0046242,158
RTS0046243,134
RTS0046244,215
RTS0046245,124
RTS0046246,137
RTS0046247,134
RTS0046248,136
RTS0046249,157
RTS0046250,149
RTS0046251,139
RTS0046252,754
RTS0046253,439
RTS0046254,670
RTS0046255,162
RTS0046256,234
RTS0046257,168
RTS0046258,151
RTS0046259,172
RTS0046260,194
RTS0046261,228
RTS0046262,231
RTS0046263,162
RTS0046264,161
RTS0046265,131
RTS0046266,202
RTS0046267,124
RTS0046268,216
RTS0046269,193
RTS0046270,213
RTS0046271,233
RTS0046272,216
RTS0046273,235
RTS0046274,219
RTS0046275,177
RTS0046276,140
RTS0046277,204
RTS0046278,257
RTS0046279,493
RTS0046280,189
RTS0046281,424
RTS0046282,150
RTS0046283,243
RTS0046284,174
RTS0046285,125
RTS0046286,142
RTS0046287,165
RTS0046288,163
RTS0046289,191
RTS0046290,158
RTS0046291,170
RTS0046292,167
RTS0046293,263
RTS0046294,193
RTS0046295,352
RTS0046296,150
RTS0046297,157
RTS0046298,180
RTS0046299,173
RTS0046300,188
RTS0046301,254
RTS0046302,156
RTS0046303,182
RTS0046304,166
RTS0046305,159
RTS0046306,139
RTS0046307,136
RTS0046308,108
RTS0046309,163
RTS0046310,139
RTS0046311,161
RTS0046312,154
RTS0046313,136
RTS0046314,172
RTS0046315,146
RTS0046316,145
RTS0046317,151
RTS0046318,142
RTS0046319,149
RTS0046320,153
RTS0046321,169
RTS0046322,146
RTS0046323,155
RTS0046324,138
RTS0046325,160
RTS0046326,151
RTS0046327,148
RTS0046328,171
RTS0046329,521
RTS0046330,462
RTS0046331,398
RTS0046332,267
RTS0046333,648
RTS0046334,198
RTS0046335,228
RTS0046336,244
RTS0046342,132
RTS0046343,172
RTS0046344,175
RTS0046345,112
RTS0046346,146
RTS0046347,2876
RTS0046348,2997
RTS0046349,2803
RTS0046350,169
RTS0046351,238
RTS0046352,247
RTS0046353,225
RTS0046354,190
RTS0046355,186
RTS0046356,265
RTS0046357,219
RTS0046358,164
RTS0046359,220
RTS0046360,248
RTS0046361,272
RTS0046362,317
RTS0046363,287
RTS0046364,225
RTS0046365,163
RTS0046366,185
RTS0046367,152
RTS0046368,151
RTS0046369,140
RTS0046370,151
RTS0046371,161
RTS0046372,145
RTS0046373,117
RTS0046374,103
RTS0046375,114
RTS0046376,139
RTS0046377,163
RTS0046378,173
RTS0046379,167
RTS0046380,172
RTS0046381,137
RTS0046382,157
RTS0046383,227
RTS0046384,180
RTS0046385,211
RTS0046386,246
RTS0046387,165
RTS0046388,172
RTS0046389,227
RTS0046390,195
RTS0046391,172
RTS0046392,123
RTS0046393,123
RTS0046394,123
RTS0046395,165
RTS0046396,116
RTS0046397,147
RTS0046398,169
RTS0046399,171
RTS0046400,143
RTS0046401,177
RTS0046402,151
RTS0046403,164
RTS0046404,167
RTS0046405,157
RTS0046406,197
RTS0046407,164
RTS0046408,139
RTS0046409,176
RTS0046410,517
RTS0046411,317
RTS0046412,423
RTS0046413,534
RTS0046414,5313
RTS0046415,1468
RTS0046416,215
RTS0046417,256
RTS0046418,185
RTS0046419,165
RTS0046420,498
RTS0046421,334
RTS0046422,199
RTS0046423,158
RTS0046424,203
RTS0046425,239
RTS0046426,161
RTS0046427,193
RTS0046428,189
RTS0046429,142
RTS0046430,142
RTS0046431,159
RTS0046432,320
RTS0046433,240
RTS0046434,286
RTS0046435,2322
RTS0046439,294
RTS0046440,420
RTS0046441,314
RTS0046442,241
RTS0046443,360
RTS0046444,218
RTS0046445,162
RTS0046446,100
RTS0046447,134
RTS0046448,195
RTS0046449,1248
RTS0046450,2592
RTS0046451,345
RTS0046452,1631
RTS0046453,762
RTS0046454,454
RTS0046455,410
RTS0046456,200
RTS0046457,315
RTS0046458,232
RTS0046459,831
RTS0046460,846
RTS0046461,167
RTS0046462,192
RTS0046463,153
RTS0046464,141
RTS0046466,147
RTS0046468,148
RTS0046469,145
RTS0046470,165
RTS0046471,117
RTS0046472,153
RTS0046473,140
RTS0046474,119
RTS0046475,182
RTS0046476,165
RTS0046477,129
RTS0046478,183
RTS0046479,160
RTS0046480,134
RTS0046481,123
RTS0046482,142
RTS0046483,130
RTS0046484,134
RTS0046485,148
RTS0046486,185
RTS0046487,203
RTS0046488,167
RTS0046489,169
RTS0046490,185
RTS0046491,153
RTS0046492,145
RTS0046493,131
RTS0046494,132
RTS0046495,165
RTS0046496,340
RTS0046497,261
RTS0046498,158
RTS0046499,1310
RTS0046500,1523
RTS0046501,1169
RTS0046502,233
RTS0046503,273
RTS0046504,236
RTS0046505,106
RTS0046506,139
RTS0046507,119
RTS0046508,167
RTS0046509,123
RTS0046510,162
RTS0046511,140
RTS0046512,220
RTS0046513,203
RTS0046514,111
RTS0046515,144
RTS0046516,130
RTS0046517,167
RTS0046518,110
RTS0046519,130
RTS0046520,175
RTS0046521,139
RTS0046522,110
RTS0046524,179
RTS0046525,155
RTS0046526,361
RTS0046527,261
RTS0046528,195
RTS0046529,189
RTS0046530,120
RTS0046531,149
RTS0046532,183
RTS0046533,167
RTS0046534,173
RTS0046535,145
RTS0046536,151
RTS0046537,198
RTS0046538,219
RTS0046539,176
RTS0046540,172
RTS0046541,166
RTS0046542,224
RTS0046543,248
RTS0046544,187
RTS0046545,275
RTS0046546,169
RTS0046548,230
RTS0046549,303
RTS0046550,155
RTS0046551,352
RTS0046552,166
RTS0046553,206
RTS0046554,114
RTS0046555,159
RTS0046556,209
RTS0046557,170
RTS0046558,170
RTS0046559,151
RTS0046560,174
RTS0046561,184
RTS0046562,142
RTS0046563,196
RTS0046564,174
RTS0046565,160
RTS0046566,201
RTS0046567,185
RTS0046568,168
RTS0046569,182
RTS0046570,162
RTS0046571,176
RTS0046572,393
RTS0046573,423
RTS0046574,399
RTS0046575,158
RTS0046577,142
RTS0046578,189
RTS0046580,274
RTS0046581,249
RTS0046582,207
RTS0046583,152
RTS0046584,203
RTS0046585,197
RTS0046586,173
RTS0046587,176
RTS0046588,141
RTS0046589,151
RTS0046590,182
RTS0046591,188
RTS0046592,201
RTS0046593,174
RTS0046594,244
RTS0046595,216
RTS0046596,238
RTS0046597,195
RTS0046598,241
RTS0046599,177
RTS0046600,1216
RTS0046601,1502
RTS0046602,709
RTS0046603,932
RTS0046604,210
RTS0046605,201
RTS0046606,187
RTS0046607,296
RTS0046608,678
RTS0046609,504
RTS0046610,146
RTS0046611,164
RTS0046612,212
RTS0046613,147
RTS0046614,186
RTS0046615,149
RTS0046616,179
RTS0046617,203
RTS0046618,140
RTS0046619,179
RTS0046620,160
RTS0046621,303
RTS0046622,253
RTS0046623,178
RTS0046624,219
RTS0046625,173
RTS0046626,200
RTS0046627,206
RTS0046628,298
RTS0046629,245
RTS0046630,317
RTS0046631,266
RTS0046632,327
RTS0046633,256
RTS0046634,303
RTS0046635,214
RTS0046636,238
RTS0046637,255
RTS0046638,210
RTS0046639,198
RTS0046640,191
RTS0046641,196
RTS0046642,177
RTS0046643,171
RTS0046644,175
RTS0046645,157
RTS0046646,126
RTS0046647,203
RTS0046648,173
RTS0046649,156
RTS0046650,183
RTS0046651,395
RTS0046652,283
RTS0046653,527
RTS0046654,363
RTS0046655,598
RTS0046656,192
RTS0046657,159
RTS0046658,205
RTS0046659,157
RTS0046660,152
RTS0046661,251
RTS0046662,215
RTS0046663,244
RTS0046664,130
RTS0046665,158
RTS0046666,136
RTS0046667,160
RTS0046668,149
RTS0046669,133
RTS0046670,144
RTS0046671,119
RTS0046672,143
RTS0046673,148
RTS0046674,121
RTS0046675,151
RTS0046676,139
RTS0046677,141
RTS0046678,153
RTS0046679,141
RTS0046680,149
RTS0046681,119
RTS0046682,103
RTS0046683,110
RTS0046684,154
RTS0046685,123
RTS0046686,172
RTS0046687,171
RTS0046688,155
RTS0046689,154
RTS0046690,121
RTS0046691,165
RTS0046692,216
RTS0046693,217
RTS0046694,218
RTS0046695,181
RTS0046696,176
RTS0046697,181
RTS0046698,174
RTS0046699,188
RTS0046700,235
RTS0046701,332
RTS0046702,227
RTS0046703,1749
RTS0046704,2385
RTS0046705,1961
RTS0046706,916
RTS0046707,2084
RTS0046708,1832
RTS0046709,179
RTS0046710,227
RTS0046711,238
RTS0046712,171
RTS0046713,202
RTS0046714,226
RTS0046715,142
RTS0046716,231
RTS0046717,330
RTS0046718,138
RTS0046719,122
RTS0046720,181
RTS0046721,223
RTS0046722,242
RTS0046723,162
RTS0046724,150
RTS0046725,118
RTS0046726,148
RTS0046727,183
RTS0046728,154
RTS0046729,177
RTS0046730,177
RTS0046731,166
RTS0046732,164
RTS0046733,151
RTS0046734,183
RTS0046735,179
RTS0046736,131
RTS0046737,167
RTS0046738,140
RTS0046739,100
RTS0046740,174
RTS0046741,152
RTS0046742,108
RTS0046743,169
RTS0046744,175
RTS0046745,207
RTS0046746,157
RTS0046747,196
RTS0046748,244
RTS0046749,170
RTS0046750,149
RTS0046751,147
RTS0046752,172
RTS0046753,167
RTS0046754,183
RTS0046755,176
RTS0046756,160
RTS0046757,191
RTS0046758,130
RTS0046759,1017
RTS0046760,702
RTS0046761,816
RTS0046763,273
RTS0046764,187
RTS0046765,150
RTS0046766,147
RTS0046767,171
RTS0046768,507
RTS0046769,641
RTS0046770,575
RTS0046771,195
RTS0046772,253
RTS0046773,185
RTS0046774,156
RTS0046775,270
RTS0046777,146
RTS0046778,158
RTS0046779,156
RTS0046780,159
RTS0046781,192
RTS0046782,122
RTS0046783,155
RTS0046784,139
RTS0046785,147
RTS0046790,229
RTS0046791,161
RTS0046792,164
RTS0046793,146
RTS0046794,166
RTS0046795,151
RTS0046796,158
RTS0046797,146
RTS0046798,153
RTS0046799,185
RTS0046800,156
RTS0046801,3747
RTS0046802,2931
RTS0046803,146
RTS0046804,140
RTS0046805,207
RTS0046806,191
RTS0046807,131
RTS0046808,115
RTS0046809,128
RTS0046810,184
RTS0046811,93
RTS0046812,106
RTS0046813,149
RTS0046814,144
RTS0046815,189
RTS0046816,150
RTS0046817,137
RTS0046818,149
RTS0046819,348
RTS0046820,151
RTS0046821,140
RTS0046822,173
RTS0046823,159
RTS0046824,432
RTS0046825,275
RTS0046826,137
RTS0046827,162
RTS0046828,171
RTS0046829,149
RTS0046830,139
RTS0046831,159
RTS0046832,2167
RTS0046833,401
RTS0046835,135
RTS0046836,2205
RTS0046837,3624
RTS0046838,143
RTS0046839,2400
RTS0046840,1110
RTS0046841,1340
RTS0046842,1819
RTS0046843,2282
RTS0046846,193
RTS0046849,270
RTS0046850,892
RTS0046851,2231
RTS0046852,254
RTS0046853,302
RTS0046854,169
RTS0046855,193
RTS0046856,174
RTS0046857,138
RTS0046858,182
RTS0046859,152
RTS0046860,342
RTS0046861,187
RTS0046862,198
RTS0046863,149
RTS0046864,155
RTS0046866,173
RTS0046867,147
RTS0046868,159
RTS0046869,2512
RTS0046870,2385
RTS0046871,514
RTS0046872,1016
RTS0046873,146
RTS0046874,126
RTS0046875,159
RTS0046876,123
RTS0046877,216
RTS0046878,167
RTS0046879,160
RTS0046880,184
RTS0046881,202
RTS0046882,164
RTS0046885,149
RTS0046886,139
RTS0046887,125
RTS0046889,165
RTS0046890,151
RTS0046891,180
RTS0046892,143
RTS0046893,153
RTS0046894,165
RTS0046895,114
RTS0046897,182
RTS0046898,165
RTS0046899,339
RTS0046900,1525
RTS0046902,157
RTS0046903,588
RTS0046904,192
RTS0046905,120
RTS0046906,945
RTS0046907,332
RTS0046908,153
RTS0046909,142
RTS0046910,118
RTS0046911,277
RTS0046912,143
RTS0046913,166
RTS0046914,192
RTS0046915,144
RTS0046916,190
RTS0046918,8099
RTS0046919,10228
RTS0046920,463
RTS0046921,126
RTS0046922,179
RTS0046923,493
RTS0046924,760
RTS0046925,183
RTS0046926,128
RTS0046927,109
RTS0046928,155
RTS0046929,134
RTS0046930,170
RTS0046931,171
RTS0046933,146
RTS0046934,382
RTS0046935,431
RTS0046936,223
RTS0046937,262
RTS0046938,1868
RTS0046939,131
RTS0046940,226
RTS0046941,146
RTS0046942,186
RTS0046943,454
RTS0046944,164
RTS0046946,369
RTS0046947,138
RTS0046948,191
RTS0046949,147
RTS0046950,122
RTS0046951,165
RTS0046952,149
RTS0046954,153
RTS0046955,146
RTS0046956,205
RTS0046957,161
RTS0046958,168
RTS0046959,198
RTS0046960,161
RTS0046961,292
RTS0046962,455
RTS0046963,165
RTS0046965,499
RTS0046966,204
RTS0046967,207
RTS0046968,143
RTS0047054,295
RTS0047055,341
RTS0047056,226
RTS0047057,279
RTS0047058,310
RTS0047060,309
RTS0047061,357
RTS0047062,373
RTS0047063,346
RTS0047064,804
RTS0047065,292
RTS0047066,319
RTS0047067,314
RTS0047068,256
RTS0047069,244
RTS0047070,271
RTS0047071,262
RTS0047072,327
RTS0047073,322
RTS0047074,341
RTS0047075,204
RTS0047076,225
RTS0047077,252
RTS0047078,275
RTS0047079,156
RTS0047080,188
RTS0047081,187
RTS0047082,192
RTS0047083,231
RTS0047084,197
RTS0047085,85
RTS0047086,178
RTS0047087,124
RTS0047088,136
RTS0047089,158
RTS0047091,156
RTS0047092,203
RTS0047093,194
RTS0047094,174
RTS0047095,135
RTS0047096,138
RTS0047097,129
RTS0047098,116
RTS0047099,136
RTS0047100,112
RTS0047101,190
RTS0047102,148
RTS0047103,185
RTS0047104,143
RTS0047105,342
RTS0047106,294
RTS0047107,251
RTS0047108,438
RTS0047109,231
RTS0047110,182
RTS0047111,173
RTS0047112,165
RTS0047113,918
RTS0047114,224
RTS0047115,223
RTS0047116,345
RTS0047117,262
RTS0047118,279
RTS0047119,283
RTS0047120,167
RTS0047121,126
RTS0047122,216
RTS0047123,168
RTS0047124,191
RTS0047125,157
RTS0047126,212
RTS0047127,220
RTS0047128,116
RTS0047129,155
RTS0047130,165
RTS0047131,223
RTS0047132,211
RTS0047133,195
RTS0047134,177
RTS0047135,493
RTS0047136,527
RTS0047137,364
RTS0047138,501
RTS0047139,311
RTS0047140,145
RTS0047141,177
RTS0047142,166
RTS0047143,137
RTS0047144,152
RTS0047145,219
RTS0047146,203
RTS0047147,234
RTS0047148,223
RTS0047149,250
RTS0047150,676
RTS0047151,613
RTS0047152,1043
RTS0047153,625
RTS0047154,1051
RTS0047156,156
RTS0047157,198
RTS0047158,180
RTS0047159,154
RTS0047160,190
RTS0047165,214
RTS0047166,124
RTS0047167,273
RTS0047168,157
RTS0047169,139
RTS0047170,131
RTS0047171,191
RTS0047172,165
RTS0047173,249
RTS0047174,229
RTS0047175,127
RTS0047176,179
RTS0047177,181
RTS0047178,219
RTS0047179,178
RTS0047180,185
RTS0047181,224
RTS0047182,201
RTS0047183,213
RTS0047184,206
RTS0047185,163
RTS0047186,175
RTS0047187,167
RTS0047188,138
RTS0047189,193
RTS0047190,182
RTS0047191,188
RTS0047192,151
RTS0047193,228
RTS0047194,274
RTS0047195,232
RTS0047196,183
RTS0047197,318
RTS0047198,192
RTS0047199,193
RTS0047200,233
RTS0047201,215
RTS0047202,212
RTS0047203,248
RTS0047204,202
RTS0047205,198
RTS0047206,196
RTS0047207,202
RTS0047208,2666
RTS0047209,2015
RTS0047210,3824
RTS0047211,3213
RTS0047212,895
RTS0047213,171
RTS0047214,195
RTS0047215,167
RTS0047216,134
RTS0047217,122
RTS0047218,640
RTS0047219,645
RTS0047220,295
RTS0047221,814
RTS0047222,692
RTS0047223,549
RTS0047225,314
RTS0047226,256
RTS0047229,124
RTS0047230,144
RTS0047231,195
RTS0047232,173
RTS0047233,124
RTS0047234,139
RTS0047235,165
RTS0047236,142
RTS0047237,135
RTS0047238,135
RTS0047239,175
RTS0047240,143
RTS0047241,130
RTS0047242,150
RTS0047243,156
RTS0047244,107
RTS0047245,123
RTS0047246,103
RTS0047247,127
RTS0047248,125
RTS0047249,260
RTS0047250,237
RTS0047252,316
RTS0047253,231
RTS0047254,271
RTS0047255,334
RTS0047256,354
RTS0047257,328
RTS0047258,376
RTS0047259,328
RTS0047260,404
RTS0047261,334
RTS0047262,298
RTS0047263,364
RTS0047264,288
RTS0047266,507
RTS0047267,1230
RTS0047268,804
RTS0047269,725
RTS0047270,1073
RTS0047271,1085
RTS0047272,501
RTS0047273,649
RTS0047274,217
RTS0047276,173
RTS0047277,898
RTS0047278,844
RTS0047279,961
RTS0047280,984
RTS0047281,600
RTS0047282,947
RTS0047283,705
RTS0047284,543
RTS0047290,703
RTS0047291,1216
RTS0047292,834
RTS0047293,725
RTS0047294,974
RTS0047295,110
RTS0047296,180
RTS0047297,198
RTS0047298,193
RTS0047299,192
RTS0047300,131
RTS0047301,192
RTS0047302,89
RTS0047303,171
RTS0047304,125
RTS0047305,533
RTS0047306,616
RTS0047307,681
RTS0047308,403
RTS0047309,390
RTS0047310,396
RTS0047311,289
RTS0047312,291
RTS0047313,228
RTS0047314,279
RTS0047315,1156
RTS0047316,1055
RTS0047317,1019
RTS0047318,1136
RTS0047319,1281
RTS0047320,239
RTS0047321,307
RTS0047322,266
RTS0047323,454
RTS0047324,388
RTS0047325,259
RTS0047326,293
RTS0047327,280
RTS0047328,210
RTS0047329,177
RTS0047331,315
RTS0047332,353
RTS0047333,317
RTS0047334,269
RTS0047335,441
RTS0047336,504
RTS0047337,231
RTS0047338,522
RTS0047339,322
RTS0047340,870
RTS0047341,665
RTS0047342,681
RTS0047343,615
RTS0047344,566
RTS0047345,326
RTS0047346,390
RTS0047348,388
RTS0047349,321
RTS0047350,390
RTS0047351,637
RTS0047352,1252
RTS0047353,1042
RTS0047354,839
RTS0047356,203
RTS0047357,221
RTS0047358,167
RTS0047359,251
RTS0047360,202
RTS0047361,125
RTS0047362,263
RTS0047363,318
RTS0047364,160
RTS0047365,257
RTS0047366,163
RTS0047367,144
RTS0047368,192
RTS0047369,178
RTS0047370,151
RTS0047373,178
RTS0047374,158
RTS0047375,192
RTS0047376,273
RTS0047377,240
RTS0047378,249
RTS0047379,375
RTS0047380,294
RTS0047381,155
RTS0047382,153
RTS0047383,186
RTS0047384,159
RTS0047385,166
RTS0047386,299
RTS0047387,213
RTS0047388,229
RTS0047389,290
RTS0047390,223
RTS0047391,331
RTS0047392,182
RTS0047393,410
RTS0047394,148
RTS0047395,159
RTS0047396,538
RTS0047397,195
RTS0047398,160
RTS0047399,144
RTS0047400,173
RTS0047401,199
RTS0047402,261
RTS0047403,186
RTS0047404,282
RTS0047405,285
RTS0047406,186
RTS0047407,195
RTS0047408,221
RTS0047409,520
RTS0047410,337
RTS0047411,362
RTS0047412,353
RTS0047413,195
RTS0047414,376
RTS0047415,404
RTS0047417,229
RTS0047418,406
RTS0047419,352
RTS0047420,366
RTS0047421,172
RTS0047422,166
RTS0047423,158
RTS0047424,148
RTS0047425,145
RTS0047426,437
RTS0047427,451
RTS0047428,320
RTS0047429,304
RTS0047430,469
RTS0047431,187
RTS0047432,327
RTS0047433,246
RTS0047434,256
RTS0047435,378
RTS0047436,170
RTS0047437,100
RTS0047438,153
RTS0047439,170
RTS0047440,112
RTS0047441,574
RTS0047442,538
RTS0047445,607
RTS0047446,524
RTS0047447,131
RTS0047448,157
RTS0047449,152
RTS0047450,158
RTS0047451,154
RTS0047452,167
RTS0047453,131
RTS0047454,175
RTS0047455,142
RTS0047456,122
RTS0047457,153
RTS0047458,170
RTS0047459,176
RTS0047460,175
RTS0047461,167
RTS0047462,202
RTS0047463,192
RTS0047464,215
RTS0047465,154
RTS0047466,207
RTS0047467,155
RTS0047468,175
RTS0047469,149
RTS0047471,199
RTS0047472,160
RTS0047473,178
RTS0047474,165
RTS0047475,126
RTS0047476,177
RTS0047477,367
RTS0047479,333
RTS0047480,282
RTS0047481,398
RTS0047482,162
RTS0047483,197
RTS0047484,189
RTS0047485,153
RTS0047486,180
RTS0047487,133
RTS0047488,166
RTS0047489,158
RTS0047490,122
RTS0047491,139
RTS0047492,304
RTS0047493,248
RTS0047494,320
RTS0047495,238
RTS0047496,226
RTS0047497,293
RTS0047498,220
RTS0047499,280
RTS0047500,226
RTS0047501,183
RTS0047502,161
RTS0047503,150
RTS0047504,404
RTS0047505,304
RTS0047506,438
RTS0047507,220
RTS0047508,174
RTS0047509,192
RTS0047510,180
RTS0047511,131
RTS0047512,660
RTS0047513,163
RTS0047514,127
RTS0047515,576
RTS0047516,835
RTS0047517,722
RTS0047518,660
RTS0047520,705
RTS0047521,789
RTS0047522,191
RTS0047523,204
RTS0047524,240
RTS0047525,177
RTS0047526,224
RTS0047527,162
RTS0047528,188
RTS0047529,218
RTS0047530,204
RTS0047531,227
RTS0047532,137
RTS0047533,129
RTS0047534,128
RTS0047535,171
RTS0047536,168
RTS0047537,204
RTS0047538,683
RTS0047540,632
RTS0047541,583
RTS0047543,262
RTS0047544,310
RTS0047545,311
RTS0047546,323
RTS0047547,194
RTS0047548,485
RTS0047549,350
RTS0047550,250
RTS0047551,326
RTS0047552,240
RTS0047553,204
RTS0047558,182
RTS0047559,183
RTS0047560,155
RTS0047561,147
RTS0047562,151
RTS0047563,299
RTS0047564,252
RTS0047565,206
RTS0047566,223
RTS0047567,154
RTS0047568,174
RTS0047569,162
RTS0047570,172
RTS0047571,166
RTS0047572,187
RTS0047573,137
RTS0047574,242
RTS0047575,246
RTS0047576,218
RTS0047577,189
RTS0047578,140
RTS0047579,150
RTS0047580,148
RTS0047581,187
RTS0047582,166
RTS0047583,89
RTS0047584,133
RTS0047585,135
RTS0047586,146
RTS0047587,142
RTS0047588,168
RTS0047590,167
RTS0047591,148
RTS0047592,150
RTS0047593,176
RTS0047594,196
RTS0047595,166
RTS0047596,199
RTS0047597,211
RTS0047598,232
RTS0047599,226
RTS0047600,241
RTS0047601,738
RTS0047602,327
RTS0047603,168
RTS0047604,195
RTS0047606,161
RTS0047613,285
RTS0047614,259
RTS0047615,171
RTS0047616,330
RTS0047617,301
RTS0047618,133
RTS0047619,136
RTS0047620,97
RTS0047621,137
RTS0047622,106
RTS0047624,157
RTS0047625,129
RTS0047626,190
RTS0047627,170
RTS0047628,156
RTS0047629,135
RTS0047630,79
RTS0047631,128
RTS0047632,180
RTS0047633,106
RTS0047634,123
RTS0047635,133
RTS0047636,179
RTS0047637,154
RTS0047638,139
RTS0047639,129
RTS0047640,140
RTS0047641,129
RTS0047642,100
RTS0047643,106
RTS0047644,140
RTS0047645,132
RTS0047646,176
RTS0047647,128
RTS0047648,184
RTS0047649,121
RTS0047650,104
RTS0047651,109
RTS0047652,126
RTS0047653,145
RTS0047654,155
RTS0047656,165
RTS0047657,171
RTS0047658,133
RTS0047659,123
RTS0047660,116
RTS0047661,164
RTS0047662,180
RTS0047663,92
RTS0047664,146
RTS0047665,132
RTS0047666,109
RTS0047667,149
RTS0047668,132
RTS0047669,161
RTS0047670,194
RTS0047672,158
RTS0047673,148
RTS0047674,195
RTS0047675,149
RTS0047676,150
RTS0047677,168
RTS0047678,161
RTS0047679,161
RTS0047680,156
RTS0047681,134
RTS0047682,182
RTS0047684,130
RTS0047685,110
RTS0047686,148
RTS0047687,152
RTS0047688,148
RTS0047689,194
RTS0047691,141
RTS0047692,147
RTS0047693,168
RTS0047694,147
RTS0047695,145
RTS0047696,125
RTS0047697,121
RTS0047698,152
RTS0047699,124
RTS0047700,219
RTS0047701,149
RTS0047702,151
RTS0047703,223
RTS0047704,143
RTS0047705,177
RTS0047706,190
RTS0047707,201
RTS0047708,444
RTS0047709,410
RTS0047710,119
RTS0047711,154
RTS0047712,181
RTS0047713,318
RTS0047714,403
RTS0047715,337
RTS0047716,380
RTS0047717,419
RTS0047718,187
RTS0047720,158
RTS0047721,140
RTS0047722,136
RTS0047723,193
RTS0047724,502
RTS0047725,554
RTS0047726,467
RTS0047727,470
RTS0047728,527
RTS0047729,148
RTS0047730,180
RTS0047731,147
RTS0047732,116
RTS0047733,175
RTS0047734,216
RTS0047735,168
RTS0047736,291
RTS0047737,256
RTS0047738,220
RTS0047739,165
RTS0047740,223
RTS0047741,259
RTS0047742,198
RTS0047743,187
RTS0047744,315
RTS0047745,390
RTS0047746,178
RTS0047747,252
RTS0047748,251
RTS0047749,428
RTS0047750,145
RTS0047752,146
RTS0047753,184
RTS0047754,842
RTS0047755,956
RTS0047756,695
RTS0047757,787
RTS0047758,784
RTS0047759,148
RTS0047760,181
RTS0047761,162
RTS0047762,173
RTS0047763,163
RTS0047764,194
RTS0047765,231
RTS0047766,249
RTS0047767,182
RTS0047768,215
RTS0047769,187
RTS0047770,210
RTS0047771,220
RTS0047772,176
RTS0047773,213
RTS0047774,177
RTS0047775,156
RTS0047776,164
RTS0047777,145
RTS0047778,126
RTS0047779,190
RTS0047780,199
RTS0047781,239
RTS0047782,298
RTS0047783,196
RTS0047784,201
RTS0047785,150
RTS0047786,584
RTS0047787,540
RTS0047788,154
RTS0047789,182
RTS0047790,159
RTS0047791,226
RTS0047792,219
RTS0047793,382
RTS0047794,127
RTS0047795,129
RTS0047796,203
RTS0047797,182
RTS0047798,157
RTS0047799,160
RTS0047800,155
RTS0047801,4318
RTS0047802,3597
RTS0047803,175
RTS0047804,148
RTS0047805,202
RTS0047806,272
RTS0047807,1674
RTS0047808,1104
RTS0047809,129
RTS0047810,259
RTS0047811,679
RTS0047812,151
RTS0047813,158
RTS0047814,160
RTS0047816,210
RTS0047817,184
RTS0047818,174
RTS0047819,129
RTS0047820,133
RTS0047821,810
RTS0047822,131
RTS0047823,167
RTS0047824,138
RTS0047825,209
RTS0047826,155
RTS0047827,335
RTS0047828,172
RTS0047829,194
RTS0047830,130
RTS0047831,129
RTS0047832,138
RTS0047833,162
RTS0047834,143
RTS0047835,351
RTS0047836,294
RTS0047837,332
RTS0047838,475
RTS0047839,274
RTS0047840,178
RTS0047841,152
RTS0047842,157
RTS0047843,177
RTS0047844,134
RTS0047845,165
RTS0047846,140
RTS0047847,149
RTS0047848,157
RTS0047849,201
RTS0047850,174
RTS0047851,152
RTS0047852,179
RTS0047853,185
RTS0047854,174
RTS0047855,200
RTS0047856,164
RTS0047857,280
RTS0047858,267
RTS0047859,112
RTS0047860,170
RTS0047861,132
RTS0047862,163
RTS0047863,145
RTS0047864,123
RTS0047865,199
RTS0047866,283
RTS0047867,139
RTS0047868,155
RTS0047869,216
RTS0047870,296
RTS0047871,223
RTS0047872,223
RTS0047873,146
RTS0047874,154
RTS0047875,156
RTS0047876,164
RTS0047877,674
RTS0047878,191
RTS0047879,296
RTS0047880,183
RTS0047881,234
RTS0047882,203
RTS0047883,219
RTS0047884,195
RTS0047885,182
RTS0047886,106
RTS0047890,1280
RTS0047891,936
RTS0047892,666
RTS0047893,238
RTS0047894,202
RTS0047895,222
RTS0047896,198
RTS0047897,202
RTS0047898,159
RTS0047899,134
RTS0047900,259
RTS0047901,144
RTS0047902,224
RTS0047903,228
RTS0047904,214
RTS0047905,260
RTS0047906,229
RTS0047907,1573
RTS0047908,1330
RTS0047909,1535
RTS0047910,187
RTS0047912,192
RTS0047913,192
RTS0047914,236
RTS0047915,124
RTS0047916,176
RTS0047917,172
RTS0047919,129
RTS0047920,571
RTS0047921,1247
RTS0047924,160
RTS0047925,181
RTS0047926,134
RTS0047927,173
RTS0047928,263
RTS0047929,124
RTS0047930,150
RTS0047931,141
RTS0047932,244
RTS0047933,262
RTS0047934,133
RTS0047935,366
RTS0047936,144
RTS0047937,163
RTS0047938,205
RTS0047939,469
RTS0047940,848
RTS0047941,176
RTS0047942,165
RTS0047943,132
RTS0047944,409
RTS0047945,216
RTS0047946,195
RTS0047947,158
RTS0047948,130
RTS0047949,164
RTS0047950,129
RTS0047951,163
RTS0047952,214
RTS0047953,1811
RTS0047954,151
RTS0047956,165
RTS0047957,179
RTS0047958,160
RTS0047959,218
RTS0047960,183
RTS0047961,164
RTS0047963,215
RTS0047964,169
RTS0047965,130
RTS0047966,144
RTS0047967,199
RTS0047968,800
RTS0047969,208
RTS0047970,146
RTS0047972,152
RTS0047973,316
RTS0047974,339
RTS0047975,232
RTS0047976,167
RTS0047977,124
RTS0047978,149
RTS0047979,218
RTS0047980,125
RTS0047981,1942
RTS0047982,160
RTS0047985,2533
RTS0047986,188
RTS0047987,150
RTS0047988,1977
RTS0047990,176
RTS0047991,664
RTS0047992,136
RTS0047993,127
RTS0047994,167
RTS0047995,154
RTS0047996,125
RTS0047997,263
RTS0047998,379
RTS0047999,151
RTS0048000,170
RTS0048001,155
RTS0048003,1440
RTS0048005,156
RTS0048006,145
RTS0048008,148
RTS0048009,171
RTS0048012,184
RTS0048013,151
RTS0048014,134
RTS0048015,593
RTS0048016,958
RTS0048017,569
RTS0048018,517
RTS0048019,793
RTS0048020,131
RTS0048021,142
RTS0048022,178
RTS0048023,173
RTS0048024,151
RTS0048026,229
RTS0048027,280
RTS0048028,173
RTS0048029,109
RTS0048030,193
RTS0048031,216
RTS0048032,388
RTS0048033,148
RTS0048034,156
RTS0048035,96
RTS0048036,159
RTS0048037,165
RTS0048038,336
RTS0048040,218
RTS0048041,160
RTS0048042,197
RTS0048043,232
RTS0048044,121
RTS0048045,174
RTS0048046,180
RTS0048047,194
RTS0048048,131
RTS0048049,151
RTS0048050,116
RTS0048051,958
RTS0048052,309
RTS0048053,172
RTS0048054,322
RTS0048055,168
RTS0048056,190
RTS0048057,124
RTS0048058,143
RTS0048059,146
RTS0048060,145
RTS0048061,214
RTS0048062,149
RTS0048063,186
RTS0048064,704
RTS0048065,369
RTS0048066,586
RTS0048067,120
RTS0048068,172
RTS0048069,151
RTS0048070,135
RTS0048071,247
RTS0048072,122
RTS0048073,134
RTS0048074,109
RTS0048076,187
RTS0048077,290
RTS0048078,221
RTS0048079,226
RTS0048080,211
RTS0048081,311
RTS0048082,160
RTS0048084,143
RTS0048085,198
RTS0048086,138
RTS0048087,219
RTS0048088,111
RTS0048089,286
RTS0048090,285
RTS0048091,228
RTS0048092,167
RTS0048093,893
RTS0048094,132
RTS0048096,151
RTS0048097,190
RTS0048098,14417
RTS0048099,17602
RTS0048100,18766
RTS0048101,13122
RTS0048102,16085
RTS0048104,145
RTS0048105,128
RTS0048106,153
RTS0048107,161
RTS0048108,185
RTS0048109,121
RTS0048110,171
RTS0048111,118
RTS0048112,152
RTS0048113,153
RTS0048114,154
RTS0048115,173
RTS0048116,201
RTS0048117,163
RTS0048118,206
RTS0048120,127
RTS0048126,141
RTS0048127,176
RTS0048129,255
RTS0048130,139
RTS0048131,469
RTS0048132,555
RTS0048133,226
RTS0048134,673
RTS0048135,764
RTS0048136,127
RTS0048138,204
RTS0048139,392
RTS0048140,156
RTS0048141,151
RTS0048142,168
RTS0048144,167
RTS0048145,189
RTS0048146,176
RTS0048147,132
RTS0048148,142
RTS0048149,114
RTS0048150,146
RTS0048151,159
RTS0048152,196
RTS0048153,189
RTS0048154,169
RTS0048155,190
RTS0048156,380
RTS0048158,332
RTS0048159,188
RTS0048160,4255
RTS0048161,3994
RTS0048162,281
RTS0048163,239
RTS0048164,1850
RTS0048165,618
RTS0048166,257
RTS0048167,270
RTS0048168,200
RTS0048169,234
RTS0048170,204
RTS0048171,220
RTS0048172,215
RTS0048173,126
RTS0048175,188
RTS0048176,155
RTS0048177,147
RTS0048178,180
RTS0048179,155
RTS0048180,193
RTS0048181,276
RTS0048182,249
RTS0048183,315
RTS0048184,326
RTS0048185,293
RTS0048186,194
RTS0048188,282
RTS0048189,344
RTS0048190,206
RTS0048191,218
RTS0048192,265
RTS0048193,230
RTS0048194,275
RTS0048195,280
RTS0048196,254
RTS0048197,353
RTS0048198,347
RTS0048200,287
RTS0048201,202
RTS0048202,154
RTS0048203,222
RTS0048204,226
RTS0048205,196
RTS0048207,333
RTS0048208,631
RTS0048209,478
RTS0048210,361
RTS0048211,530
RTS0048212,176
RTS0048213,214
RTS0048214,155
RTS0048215,261
RTS0048216,264
RTS0048217,203
RTS0048218,250
RTS0048219,181
RTS0048220,221
RTS0048221,200
RTS0048222,151
RTS0048223,140
RTS0048224,227
RTS0048225,164
RTS0048226,210
RTS0048227,409
RTS0048228,177
RTS0048229,159
RTS0048230,250
RTS0048231,307
RTS0048232,166
RTS0048233,189
RTS0048234,159
RTS0048235,224
RTS0048236,189
RTS0048237,217
RTS0048238,295
RTS0048239,204
RTS0048240,192
RTS0048241,209
RTS0048242,352
RTS0048243,275
RTS0048244,325
RTS0048245,185
RTS0048246,274
RTS0049343,195
RTS0049344,268
RTS0049345,191
RTS0049346,103
RTS0049347,177
RTS0049348,177
RTS0049349,222
RTS0049350,171
RTS0049351,130
RTS0049352,140
RTS0049353,128
RTS0049354,145
RTS0049355,105
RTS0049356,220
RTS0049357,213
RTS0049358,155
RTS0049359,104
RTS0049360,216
RTS0049361,166
RTS0049362,150
RTS0049363,158
RTS0049364,202
RTS0049365,127
RTS0049366,737
RTS0049367,1160
RTS0049368,301
RTS0049369,141
RTS0049370,119
RTS0049371,182
RTS0049372,209
RTS0049373,634
RTS0049374,664
RTS0049375,524
RTS0049376,562
RTS0049377,531
RTS0049378,520
RTS0049379,325
RTS0049380,446
RTS0049381,367
RTS0049382,293
RTS0049383,162
RTS0049384,142
RTS0049385,150
RTS0049386,233
RTS0049387,184
RTS0049388,124
RTS0049389,160
RTS0049390,4535
RTS0049391,4306
RTS0049392,3440
RTS0049393,4870
RTS0049394,2673
RTS0049395,824
RTS0049396,2543
RTS0049397,2881
RTS0049398,3119
RTS0049399,1782
RTS0049400,188
RTS0049401,164
RTS0049402,189
RTS0049403,122
RTS0049404,145
RTS0049405,138
RTS0049406,135
RTS0049407,192
RTS0049408,156
RTS0049409,180
RTS0049410,128
RTS0049411,174
RTS0049412,146
RTS0049413,115
RTS0049414,136
RTS0049415,173
RTS0049416,153
RTS0049417,180
RTS0049418,165
RTS0049419,122
RTS0049420,107
RTS0049421,144
RTS0049422,129
RTS0049423,166
RTS0049424,281
RTS0049425,191
RTS0049426,273
RTS0049427,296
RTS0049428,135
RTS0049429,308
RTS0049430,328
RTS0049431,264
RTS0049432,166
RTS0049433,155
RTS0049434,135
RTS0049435,100
RTS0049436,136
RTS0049437,538
RTS0049438,174
RTS0049439,381
RTS0049440,327
RTS0049441,431
RTS0049442,388
RTS0049443,321
RTS0049444,863
RTS0049445,152
RTS0049446,173
RTS0049447,217
RTS0049448,174
RTS0049449,191
RTS0049450,179
RTS0049451,171
RTS0049452,141
RTS0049453,254
RTS0049454,121
RTS0049455,144
RTS0049456,160
RTS0049457,403
RTS0049458,204
RTS0049459,485
RTS0049460,634
RTS0049461,839
RTS0049462,986
RTS0049463,194
RTS0049464,173
RTS0049465,138
RTS0049466,163
RTS0049467,168
RTS0049468,212
RTS0049469,218
RTS0049470,214
RTS0049471,294
RTS0049472,202
RTS0049473,1327
RTS0049474,159
RTS0049475,189
RTS0049476,241
RTS0049477,122
RTS0049478,156
RTS0049479,26837
RTS0049480,2484
RTS0049481,55
RTS0049482,121
RTS0049483,115
RTS0049484,199
RTS0049485,215
RTS0997079,82
RTS0997080,261
RTS0997081,110
RTS0997082,107
RTS0997083,81
RTS0997084,88
RTS0997085,88
RTS0997086,123
RTS0997087,99
RTS0997088,101662
RTS0997089,27015
RTS0997090,167
RTS0997091,144
RTS0997092,101
RTS0997093,94
RTS0997094,26
RTS0997095,100
RTS0997096,109
RTS0997097,53
RTS0997098,128
RTS0997099,95
RTS0997100,110
RTS0997101,81
RTS0997102,83
RTS0997103,65
RTS0997104,99
RTS0997105,99
RTS0997106,119
RTS0997107,93
RTS0997108,106
RTS0997109,63
RTS0997110,113
RTS0997111,82
RTS0997112,102
RTS0997113,90
RTS0997114,88
RTS0997115,99
RTS0997116,114
RTS0997117,112
RTS0997118,92
RTS0997119,88
RTS0997120,75
RTS0997121,324
RTS0997122,468
RTS0997123,477
RTS0997124,295
RTS0997125,829
RTS0997126,1300
RTS0997127,1273
RTS0997128,884
RTS0997129,1659
RTS0997130,317
</Code_Summary>
