# Supplementary material for: Spatial meta-transcriptomics reveal associations of intratumor bacteria burden with lung cancer cells showing a distinct oncogenic signature
Source: J Immunother Cancer. 2022 Jul 6;10(7):e004698. doi: 10.1136/jitc-2022-004698 (PMC9260850; doi:10.1136/jitc-2022-004698)
Supplement: Supplementary data [file jitc-2022-004698supp009.zip › DSP-1001250002849-F-A01.dcc]

<Header>
FileVersion,0.02
SoftwareVersion,"GeoMx_NGS_Pipeline_ 2.0.0"
Date,2020-6-15
</Header>

<Scan_Attributes>
ID,DSP-1001250002849-F-A01
Plate_ID,1001250002849
Well,A01
</Scan_Attributes>

<NGS_Processing_Attributes>
SeqSetId,
tamperedIni,No
Raw,27843
Trimmed,25383
Stitched,420
Aligned,100
umiQ30,0.9937
rtsQ30,0.9845
</NGS_Processing_Attributes>


<Code_Summary>
RTS0041017,1
RTS0041299,1
RTS0041474,1
RTS0043440,1
RTS0045219,1
RTS0045554,1
RTS0045644,1
RTS0045766,1
RTS0046462,1
RTS0046464,1
RTS0046605,1
RTS0047122,1
</Code_Summary>
