# Supplementary material for: Spatial meta-transcriptomics reveal associations of intratumor bacteria burden with lung cancer cells showing a distinct oncogenic signature
Source: J Immunother Cancer. 2022 Jul 6;10(7):e004698. doi: 10.1136/jitc-2022-004698 (PMC9260850; doi:10.1136/jitc-2022-004698)
Supplement: Supplementary data [file jitc-2022-004698supp009.zip › DSP-1001250002848-E-B06.dcc]

<Header>
FileVersion,0.02
SoftwareVersion,"GeoMx_NGS_Pipeline_ 2.0.0"
Date,2020-6-15
</Header>

<Scan_Attributes>
ID,DSP-1001250002848-E-B06
Plate_ID,1001250002848
Well,B06
</Scan_Attributes>

<NGS_Processing_Attributes>
SeqSetId,
tamperedIni,No
Raw,1242354
Trimmed,1236341
Stitched,1228538
Aligned,1205685
umiQ30,0.9922
rtsQ30,0.9914
</NGS_Processing_Attributes>


<Code_Summary>
RTS0039454,50
RTS0039455,44
RTS0039456,45
RTS0039457,93
RTS0039458,49
RTS0039459,11
RTS0039460,5
RTS0039461,13
RTS0039462,12
RTS0039463,14
RTS0039464,20
RTS0039465,36
RTS0039466,14
RTS0039467,31
RTS0039468,21
RTS0039469,19
RTS0039470,26
RTS0039471,56
RTS0039472,33
RTS0039473,33
RTS0039474,66
RTS0039475,48
RTS0039476,53
RTS0039477,98
RTS0039478,79
RTS0039479,12
RTS0039480,7
RTS0039481,13
RTS0039482,9
RTS0039483,9
RTS0039484,21
RTS0039485,20
RTS0039486,16
RTS0039487,14
RTS0039488,18
RTS0039489,16
RTS0039490,16
RTS0039491,16
RTS0039492,9
RTS0039493,20
RTS0039494,15
RTS0039495,10
RTS0039496,19
RTS0039497,17
RTS0039498,14
RTS0039499,107
RTS0039500,54
RTS0039501,81
RTS0039502,100
RTS0039503,80
RTS0039504,12
RTS0039505,21
RTS0039506,13
RTS0039507,26
RTS0039508,45
RTS0039509,15
RTS0039510,83
RTS0039511,153
RTS0039512,121
RTS0039513,171
RTS0039514,257
RTS0039515,186
RTS0039516,11
RTS0039517,10
RTS0039518,7
RTS0039519,9
RTS0039520,11
RTS0039521,10
RTS0039522,20
RTS0039523,13
RTS0039524,14
RTS0039525,21
RTS0039526,13
RTS0039527,19
RTS0039528,16
RTS0039529,18
RTS0039530,11
RTS0039531,16
RTS0039532,16
RTS0039533,14
RTS0039534,5
RTS0039535,15
RTS0039536,11
RTS0039537,8
RTS0039538,12
RTS0039539,11
RTS0039540,5
RTS0039541,6
RTS0039542,10
RTS0039543,15
RTS0039544,5
RTS0039545,14
RTS0039546,10
RTS0039547,12
RTS0039548,14
RTS0039549,11
RTS0039550,10
RTS0039551,11
RTS0039552,7
RTS0039553,10
RTS0039554,21
RTS0039555,20
RTS0039556,9
RTS0039557,6
RTS0039558,6
RTS0039559,10
RTS0039560,5
RTS0039561,6
RTS0039562,6
RTS0039563,8
RTS0039564,8
RTS0039565,8
RTS0039566,10
RTS0039567,11
RTS0039568,12
RTS0039569,6
RTS0039570,3
RTS0039571,7
RTS0039572,10
RTS0039573,7
RTS0039574,7
RTS0039575,8
RTS0039576,8
RTS0039577,14
RTS0039578,12
RTS0039579,10
RTS0039580,18
RTS0039581,15
RTS0039582,23
RTS0039583,23
RTS0039584,20
RTS0039585,17
RTS0039586,11
RTS0039587,15
RTS0039588,9
RTS0039589,17
RTS0039590,4
RTS0039591,13
RTS0039592,11
RTS0039593,11
RTS0039594,20
RTS0039595,14
RTS0039596,10
RTS0039597,12
RTS0039598,15
RTS0039599,11
RTS0039600,12
RTS0039601,6
RTS0039602,7
RTS0039603,11
RTS0039604,10
RTS0039605,10
RTS0039606,7
RTS0039607,14
RTS0039608,15
RTS0039609,10
RTS0039610,5
RTS0039611,14
RTS0039612,10
RTS0039613,12
RTS0039614,6
RTS0039615,8
RTS0039616,5
RTS0039617,8
RTS0039619,11
RTS0039620,4
RTS0039621,10
RTS0039622,10
RTS0039623,8
RTS0039624,7
RTS0039625,8
RTS0039626,10
RTS0039627,10
RTS0039628,5
RTS0039629,11
RTS0039630,11
RTS0039631,5
RTS0039632,9
RTS0039633,5
RTS0039634,8
RTS0039635,13
RTS0039636,7
RTS0039637,18
RTS0039638,11
RTS0039639,11
RTS0039640,7
RTS0039641,9
RTS0039642,12
RTS0039643,14
RTS0039644,14
RTS0039645,12
RTS0039646,9
RTS0039647,9
RTS0039648,7
RTS0039649,14
RTS0039650,9
RTS0039651,33
RTS0039652,37
RTS0039653,28
RTS0039654,20
RTS0039655,29
RTS0039656,22
RTS0039657,21
RTS0039658,24
RTS0039659,21
RTS0039660,22
RTS0039661,5
RTS0039662,4
RTS0039663,17
RTS0039664,11
RTS0039665,8
RTS0039666,13
RTS0039667,9
RTS0039668,11
RTS0039669,25
RTS0039670,16
RTS0039671,18
RTS0039672,32
RTS0039673,17
RTS0039674,18
RTS0039675,26
RTS0039676,10
RTS0039677,8
RTS0039678,6
RTS0039679,7
RTS0039680,6
RTS0039681,52
RTS0039682,37
RTS0039683,18
RTS0039684,26
RTS0039685,35
RTS0039686,31
RTS0039687,43
RTS0039688,38
RTS0039689,27
RTS0039690,40
RTS0039691,10
RTS0039692,7
RTS0039693,4
RTS0039694,11
RTS0039695,5
RTS0039696,10
RTS0039697,9
RTS0039698,13
RTS0039699,7
RTS0039700,17
RTS0039701,7
RTS0039702,6
RTS0039703,9
RTS0039704,10
RTS0039705,5
RTS0039706,13
RTS0039707,10
RTS0039708,11
RTS0039709,10
RTS0039710,8
RTS0039711,22
RTS0039712,17
RTS0039713,30
RTS0039714,13
RTS0039715,22
RTS0039716,11
RTS0039717,28
RTS0039718,10
RTS0039719,5
RTS0039720,55
RTS0039721,14
RTS0039722,14
RTS0039723,17
RTS0039724,16
RTS0039725,15
RTS0039726,10
RTS0039727,17
RTS0039728,12
RTS0039729,13
RTS0039730,13
RTS0039731,9
RTS0039732,6
RTS0039733,10
RTS0039734,13
RTS0039735,12
RTS0039736,11
RTS0039737,18
RTS0039738,8
RTS0039739,12
RTS0039740,12
RTS0039741,14
RTS0039742,9
RTS0039743,13
RTS0039744,13
RTS0039745,20
RTS0039746,17
RTS0039747,18
RTS0039749,11
RTS0039750,9
RTS0039751,9
RTS0039752,9
RTS0039753,9
RTS0039754,13
RTS0039755,7
RTS0039756,10
RTS0039757,10
RTS0039758,15
RTS0039759,12
RTS0039760,14
RTS0039761,10
RTS0039762,21
RTS0039763,10
RTS0039764,13
RTS0039765,14
RTS0039766,16
RTS0039767,11
RTS0039768,17
RTS0039769,17
RTS0039770,30
RTS0039771,17
RTS0039772,22
RTS0039773,25
RTS0039774,20
RTS0039775,27
RTS0039776,15
RTS0039777,6
RTS0039778,13
RTS0039779,6
RTS0039780,16
RTS0039781,26
RTS0039782,24
RTS0039783,18
RTS0039784,14
RTS0039785,32
RTS0039786,9
RTS0039787,11
RTS0039788,12
RTS0039789,11
RTS0039790,14
RTS0039791,18
RTS0039792,16
RTS0039793,22
RTS0039794,21
RTS0039795,14
RTS0039796,12
RTS0039797,9
RTS0039798,14
RTS0039799,10
RTS0039800,18
RTS0039801,22
RTS0039802,10
RTS0039803,17
RTS0039804,14
RTS0039805,14
RTS0039806,15
RTS0039807,12
RTS0039808,17
RTS0039809,3
RTS0039810,9
RTS0039811,10
RTS0039812,10
RTS0039813,9
RTS0039814,15
RTS0039815,10
RTS0039816,15
RTS0039817,9
RTS0039818,12
RTS0039819,15
RTS0039820,17
RTS0039821,22
RTS0039822,17
RTS0039823,14
RTS0039824,14
RTS0039825,13
RTS0039826,7
RTS0039827,13
RTS0039828,2
RTS0039829,8
RTS0039830,13
RTS0039831,4
RTS0039832,13
RTS0039833,15
RTS0039834,11
RTS0039835,9
RTS0039836,24
RTS0039838,14
RTS0039839,14
RTS0039840,2
RTS0039841,11
RTS0039842,12
RTS0039843,6
RTS0039844,22
RTS0039845,12
RTS0039846,8
RTS0039847,13
RTS0039848,7
RTS0039849,5
RTS0039850,7
RTS0039851,16
RTS0039852,17
RTS0039853,11
RTS0039854,14
RTS0039855,20
RTS0039856,8
RTS0039857,6
RTS0039858,6
RTS0039859,19
RTS0039860,13
RTS0039861,4
RTS0039862,9
RTS0039863,4
RTS0039864,6
RTS0039865,11
RTS0039866,13
RTS0039867,22
RTS0039868,11
RTS0039869,17
RTS0039870,19
RTS0039871,8
RTS0039872,10
RTS0039873,6
RTS0039874,13
RTS0039875,14
RTS0039876,21
RTS0039877,13
RTS0039878,10
RTS0039879,16
RTS0039880,17
RTS0039881,8
RTS0039882,12
RTS0039883,10
RTS0039884,13
RTS0039885,14
RTS0039886,18
RTS0039887,6
RTS0039888,17
RTS0039890,9
RTS0039891,7
RTS0039892,6
RTS0039893,12
RTS0039894,9
RTS0039895,15
RTS0039896,7
RTS0039897,7
RTS0039898,12
RTS0039899,5
RTS0039900,6
RTS0039901,15
RTS0039902,8
RTS0039903,5
RTS0039904,12
RTS0039905,11
RTS0039906,9
RTS0039907,12
RTS0039908,9
RTS0039909,13
RTS0039910,9
RTS0039911,3
RTS0039912,9
RTS0039913,7
RTS0039914,13
RTS0039915,9
RTS0039916,10
RTS0039917,8
RTS0039918,11
RTS0039919,13
RTS0039920,8
RTS0039921,10
RTS0039922,11
RTS0039923,6
RTS0039924,7
RTS0039925,9
RTS0039926,11
RTS0039927,18
RTS0039928,11
RTS0039929,17
RTS0039930,17
RTS0039931,9
RTS0039932,6
RTS0039933,3
RTS0039934,10
RTS0039935,6
RTS0039936,8
RTS0039937,4
RTS0039938,9
RTS0039939,7
RTS0039940,8
RTS0039941,11
RTS0039942,3
RTS0039943,7
RTS0039944,12
RTS0039945,13
RTS0039946,22
RTS0039947,24
RTS0039948,33
RTS0039949,25
RTS0039950,23
RTS0039951,14
RTS0039952,14
RTS0039953,16
RTS0039954,18
RTS0039955,13
RTS0039956,18
RTS0039957,27
RTS0039958,21
RTS0039959,21
RTS0039960,39
RTS0039961,9
RTS0039962,9
RTS0039963,3
RTS0039964,22
RTS0039965,5
RTS0039966,9
RTS0039967,6
RTS0039968,3
RTS0039969,6
RTS0039970,14
RTS0039971,18
RTS0039972,9
RTS0039973,6
RTS0039974,16
RTS0039975,8
RTS0039976,11
RTS0039977,10
RTS0039978,11
RTS0039979,8
RTS0039980,14
RTS0039981,15
RTS0039982,29
RTS0039983,20
RTS0039984,14
RTS0039985,14
RTS0039986,77
RTS0039987,56
RTS0039988,68
RTS0039989,72
RTS0039990,40
RTS0039991,13
RTS0039992,7
RTS0039993,16
RTS0039994,8
RTS0039995,19
RTS0039996,129
RTS0039997,101
RTS0039998,136
RTS0039999,143
RTS0040000,108
RTS0040001,10
RTS0040002,11
RTS0040003,12
RTS0040004,9
RTS0040005,23
RTS0040006,14
RTS0040007,14
RTS0040008,14
RTS0040009,11
RTS0040010,12
RTS0040011,11
RTS0040012,4
RTS0040013,3
RTS0040014,10
RTS0040015,6
RTS0040016,6
RTS0040017,11
RTS0040018,9
RTS0040019,12
RTS0040020,9
RTS0040021,16
RTS0040022,6
RTS0040023,13
RTS0040024,13
RTS0040025,7
RTS0040026,20
RTS0040027,29
RTS0040028,17
RTS0040029,15
RTS0040030,19
RTS0040031,7
RTS0040032,2
RTS0040033,17
RTS0040034,10
RTS0040035,4
RTS0040036,9
RTS0040037,12
RTS0040038,13
RTS0040039,7
RTS0040040,9
RTS0040041,7
RTS0040042,5
RTS0040043,8
RTS0040044,6
RTS0040045,6
RTS0040046,13
RTS0040047,15
RTS0040048,12
RTS0040049,12
RTS0040050,7
RTS0040051,9
RTS0040052,14
RTS0040053,10
RTS0040054,7
RTS0040055,9
RTS0040056,11
RTS0040057,9
RTS0040058,8
RTS0040059,6
RTS0040060,8
RTS0040061,13
RTS0040062,10
RTS0040063,8
RTS0040064,9
RTS0040065,11
RTS0040066,13
RTS0040067,7
RTS0040068,7
RTS0040069,9
RTS0040070,8
RTS0040071,12
RTS0040072,16
RTS0040073,14
RTS0040074,17
RTS0040075,8
RTS0040076,7
RTS0040077,9
RTS0040078,9
RTS0040079,15
RTS0040080,7
RTS0040081,12
RTS0040082,9
RTS0040083,6
RTS0040084,10
RTS0040085,12
RTS0040086,8
RTS0040087,5
RTS0040088,9
RTS0040089,15
RTS0040090,7
RTS0040091,8
RTS0040092,10
RTS0040093,9
RTS0040094,10
RTS0040095,7
RTS0040096,11
RTS0040097,8
RTS0040098,9
RTS0040099,8
RTS0040100,8
RTS0040101,8
RTS0040102,10
RTS0040103,4
RTS0040104,9
RTS0040105,6
RTS0040106,10
RTS0040107,8
RTS0040108,12
RTS0040109,11
RTS0040110,11
RTS0040111,10
RTS0040112,13
RTS0040113,7
RTS0040114,5
RTS0040115,25
RTS0040116,33
RTS0040117,25
RTS0040118,25
RTS0040119,28
RTS0040120,19
RTS0040121,28
RTS0040122,19
RTS0040123,15
RTS0040124,18
RTS0040125,21
RTS0040126,14
RTS0040127,14
RTS0040128,11
RTS0040129,13
RTS0040130,19
RTS0040131,13
RTS0040132,10
RTS0040133,10
RTS0040134,4
RTS0040135,6
RTS0040136,7
RTS0040137,15
RTS0040138,10
RTS0040139,8
RTS0040140,14
RTS0040141,14
RTS0040142,8
RTS0040143,17
RTS0040144,13
RTS0040145,6
RTS0040146,19
RTS0040147,16
RTS0040148,14
RTS0040149,22
RTS0040150,22
RTS0040151,11
RTS0040152,7
RTS0040153,7
RTS0040154,11
RTS0040155,5
RTS0040156,13
RTS0040157,14
RTS0040158,9
RTS0040159,16
RTS0040160,16
RTS0040161,12
RTS0040162,4
RTS0040163,13
RTS0040164,4
RTS0040165,6
RTS0040166,1
RTS0040167,14
RTS0040168,7
RTS0040169,9
RTS0040170,19
RTS0040171,4
RTS0040172,10
RTS0040173,7
RTS0040174,8
RTS0040175,8
RTS0040176,6
RTS0040177,8
RTS0040178,13
RTS0040179,8
RTS0040180,8
RTS0040181,11
RTS0040182,3
RTS0040183,4
RTS0040184,5
RTS0040185,9
RTS0040186,9
RTS0040187,11
RTS0040188,11
RTS0040189,9
RTS0040190,9
RTS0040191,13
RTS0040192,6
RTS0040193,3
RTS0040194,9
RTS0040195,15
RTS0040196,12
RTS0040197,6
RTS0040198,6
RTS0040199,10
RTS0040200,5
RTS0040201,19
RTS0040202,21
RTS0040203,15
RTS0040204,8
RTS0040205,17
RTS0040206,12
RTS0040207,12
RTS0040208,15
RTS0040209,20
RTS0040210,12
RTS0040211,10
RTS0040212,17
RTS0040213,6
RTS0040214,13
RTS0040215,15
RTS0040216,15
RTS0040217,12
RTS0040218,9
RTS0040219,4
RTS0040220,6
RTS0040221,9
RTS0040222,11
RTS0040223,12
RTS0040224,7
RTS0040225,11
RTS0040226,9
RTS0040227,10
RTS0040228,9
RTS0040229,12
RTS0040230,15
RTS0040231,8
RTS0040232,6
RTS0040233,6
RTS0040234,10
RTS0040235,8
RTS0040236,7
RTS0040237,8
RTS0040238,6
RTS0040239,6
RTS0040240,15
RTS0040241,4
RTS0040242,7
RTS0040243,16
RTS0040244,16
RTS0040245,17
RTS0040246,15
RTS0040247,17
RTS0040248,13
RTS0040249,7
RTS0040250,6
RTS0040251,15
RTS0040252,12
RTS0040253,17
RTS0040254,15
RTS0040255,4
RTS0040256,7
RTS0040257,9
RTS0040258,12
RTS0040259,7
RTS0040260,5
RTS0040261,10
RTS0040262,12
RTS0040263,9
RTS0040264,13
RTS0040265,9
RTS0040266,15
RTS0040267,12
RTS0040268,6
RTS0040269,10
RTS0040270,3
RTS0040271,26
RTS0040272,20
RTS0040273,17
RTS0040274,21
RTS0040275,14
RTS0040276,18
RTS0040277,22
RTS0040278,44
RTS0040279,30
RTS0040280,28
RTS0040281,10
RTS0040282,8
RTS0040283,17
RTS0040284,17
RTS0040285,13
RTS0040286,12
RTS0040287,3
RTS0040288,14
RTS0040289,5
RTS0040290,9
RTS0040291,5
RTS0040292,7
RTS0040293,7
RTS0040294,7
RTS0040295,8
RTS0040296,9
RTS0040297,15
RTS0040298,12
RTS0040299,13
RTS0040300,8
RTS0040301,8
RTS0040302,6
RTS0040303,6
RTS0040304,5
RTS0040305,9
RTS0040306,11
RTS0040307,7
RTS0040308,11
RTS0040309,7
RTS0040310,11
RTS0040311,16
RTS0040312,18
RTS0040313,18
RTS0040314,12
RTS0040315,18
RTS0040316,11
RTS0040317,10
RTS0040318,6
RTS0040319,15
RTS0040320,12
RTS0040321,19
RTS0040322,17
RTS0040323,23
RTS0040324,17
RTS0040325,19
RTS0040326,28
RTS0040327,26
RTS0040328,29
RTS0040329,32
RTS0040330,30
RTS0040331,7
RTS0040332,12
RTS0040333,8
RTS0040334,15
RTS0040335,5
RTS0040336,10
RTS0040337,15
RTS0040338,14
RTS0040339,12
RTS0040340,10
RTS0040341,11
RTS0040342,6
RTS0040343,11
RTS0040344,9
RTS0040345,21
RTS0040346,12
RTS0040347,7
RTS0040348,4
RTS0040349,16
RTS0040350,5
RTS0040351,12
RTS0040352,10
RTS0040353,15
RTS0040354,7
RTS0040355,9
RTS0040356,11
RTS0040357,9
RTS0040358,9
RTS0040359,13
RTS0040360,23
RTS0040361,12
RTS0040363,5
RTS0040364,7
RTS0040365,4
RTS0040366,51
RTS0040367,30
RTS0040368,43
RTS0040369,31
RTS0040370,45
RTS0040371,18
RTS0040372,15
RTS0040373,22
RTS0040374,20
RTS0040375,8
RTS0040376,36
RTS0040377,20
RTS0040378,22
RTS0040379,18
RTS0040380,19
RTS0040381,7
RTS0040382,16
RTS0040383,2
RTS0040384,6
RTS0040385,8
RTS0040386,33
RTS0040387,30
RTS0040388,22
RTS0040389,19
RTS0040390,18
RTS0040391,14
RTS0040392,14
RTS0040393,13
RTS0040394,7
RTS0040395,9
RTS0040396,42
RTS0040397,44
RTS0040398,43
RTS0040399,33
RTS0040400,35
RTS0040401,15
RTS0040402,12
RTS0040403,7
RTS0040404,13
RTS0040405,9
RTS0040406,10
RTS0040407,12
RTS0040408,16
RTS0040409,9
RTS0040410,10
RTS0040411,12
RTS0040412,14
RTS0040413,16
RTS0040414,20
RTS0040415,14
RTS0040416,109
RTS0040417,53
RTS0040418,52
RTS0040419,53
RTS0040420,101
RTS0040421,5
RTS0040422,21
RTS0040423,20
RTS0040424,21
RTS0040425,18
RTS0040426,4
RTS0040428,32
RTS0040429,17
RTS0040430,21
RTS0040431,21
RTS0040432,8
RTS0040433,18
RTS0040434,11
RTS0040435,11
RTS0040436,67
RTS0040437,59
RTS0040438,107
RTS0040439,73
RTS0040440,84
RTS0040441,20
RTS0040442,17
RTS0040443,13
RTS0040444,8
RTS0040445,13
RTS0040446,19
RTS0040447,14
RTS0040448,21
RTS0040449,14
RTS0040450,16
RTS0040451,19
RTS0040452,18
RTS0040453,13
RTS0040454,19
RTS0040455,22
RTS0040456,25
RTS0040457,10
RTS0040458,8
RTS0040459,12
RTS0040460,23
RTS0040461,11
RTS0040462,12
RTS0040463,11
RTS0040464,11
RTS0040465,9
RTS0040466,6
RTS0040467,10
RTS0040468,15
RTS0040469,8
RTS0040470,5
RTS0040471,19
RTS0040472,15
RTS0040473,9
RTS0040474,5
RTS0040475,11
RTS0040476,9
RTS0040477,12
RTS0040478,8
RTS0040479,11
RTS0040480,6
RTS0040481,15
RTS0040482,17
RTS0040483,20
RTS0040484,22
RTS0040485,16
RTS0040486,13
RTS0040487,12
RTS0040488,8
RTS0040489,5
RTS0040490,12
RTS0040491,12
RTS0040492,7
RTS0040493,14
RTS0040494,11
RTS0040495,12
RTS0040496,9
RTS0040497,16
RTS0040498,7
RTS0040499,7
RTS0040500,8
RTS0040501,23
RTS0040502,11
RTS0040503,14
RTS0040504,7
RTS0040505,11
RTS0040506,7
RTS0040507,6
RTS0040508,6
RTS0040509,4
RTS0040510,7
RTS0040511,12
RTS0040512,10
RTS0040513,6
RTS0040514,6
RTS0040515,16
RTS0040516,9
RTS0040517,7
RTS0040518,3
RTS0040519,7
RTS0040520,14
RTS0040521,5
RTS0040522,15
RTS0040523,6
RTS0040524,3
RTS0040525,12
RTS0040526,13
RTS0040527,7
RTS0040528,15
RTS0040529,11
RTS0040530,12
RTS0040531,13
RTS0040532,16
RTS0040533,17
RTS0040534,16
RTS0040535,9
RTS0040536,18
RTS0040537,38
RTS0040538,15
RTS0040539,27
RTS0040540,31
RTS0040541,5
RTS0040542,9
RTS0040543,13
RTS0040544,16
RTS0040545,11
RTS0040546,6
RTS0040547,9
RTS0040548,6
RTS0040549,7
RTS0040550,8
RTS0040551,5
RTS0040552,6
RTS0040553,11
RTS0040554,8
RTS0040555,10
RTS0040556,17
RTS0040557,11
RTS0040558,6
RTS0040559,10
RTS0040560,4
RTS0040561,8
RTS0040562,11
RTS0040563,11
RTS0040564,13
RTS0040565,10
RTS0040566,8
RTS0040567,11
RTS0040568,9
RTS0040569,6
RTS0040570,5
RTS0040571,12
RTS0040572,10
RTS0040573,12
RTS0040574,18
RTS0040575,16
RTS0040576,11
RTS0040577,14
RTS0040578,11
RTS0040579,7
RTS0040580,18
RTS0040581,4
RTS0040582,10
RTS0040583,12
RTS0040584,10
RTS0040585,7
RTS0040586,13
RTS0040587,7
RTS0040588,13
RTS0040589,5
RTS0040590,10
RTS0040591,13
RTS0040592,8
RTS0040593,10
RTS0040594,5
RTS0040595,13
RTS0040596,17
RTS0040597,14
RTS0040598,11
RTS0040599,6
RTS0040600,12
RTS0040601,5
RTS0040602,9
RTS0040603,12
RTS0040604,13
RTS0040605,15
RTS0040606,8
RTS0040607,14
RTS0040608,8
RTS0040609,11
RTS0040610,13
RTS0040611,18
RTS0040612,12
RTS0040613,8
RTS0040614,13
RTS0040615,10
RTS0040616,8
RTS0040617,9
RTS0040618,6
RTS0040619,9
RTS0040620,10
RTS0040621,7
RTS0040622,7
RTS0040623,5
RTS0040624,5
RTS0040625,8
RTS0040626,5
RTS0040627,9
RTS0040628,15
RTS0040629,13
RTS0040630,5
RTS0040631,17
RTS0040632,11
RTS0040633,12
RTS0040634,15
RTS0040635,12
RTS0040636,15
RTS0040637,15
RTS0040638,13
RTS0040639,19
RTS0040640,7
RTS0040641,11
RTS0040642,21
RTS0040643,11
RTS0040644,17
RTS0040645,25
RTS0040646,14
RTS0040647,8
RTS0040648,10
RTS0040649,6
RTS0040650,7
RTS0040651,18
RTS0040652,14
RTS0040653,11
RTS0040654,17
RTS0040655,19
RTS0040656,17
RTS0040657,23
RTS0040658,11
RTS0040659,10
RTS0040660,15
RTS0040661,9
RTS0040662,6
RTS0040663,10
RTS0040664,4
RTS0040665,6
RTS0040666,9
RTS0040667,10
RTS0040668,4
RTS0040669,7
RTS0040670,7
RTS0040671,3
RTS0040672,4
RTS0040673,9
RTS0040674,6
RTS0040675,8
RTS0040676,119
RTS0040677,68
RTS0040678,144
RTS0040679,86
RTS0040680,233
RTS0040681,97
RTS0040682,93
RTS0040683,107
RTS0040684,118
RTS0040685,103
RTS0040686,5
RTS0040687,7
RTS0040688,5
RTS0040689,5
RTS0040690,14
RTS0040691,9
RTS0040692,8
RTS0040693,14
RTS0040694,7
RTS0040695,14
RTS0040696,7
RTS0040697,9
RTS0040698,5
RTS0040699,5
RTS0040700,8
RTS0040701,139
RTS0040702,189
RTS0040703,128
RTS0040704,133
RTS0040705,160
RTS0040706,10
RTS0040707,6
RTS0040708,7
RTS0040709,10
RTS0040710,8
RTS0040711,8
RTS0040712,8
RTS0040713,9
RTS0040714,8
RTS0040715,12
RTS0040716,7
RTS0040717,9
RTS0040718,10
RTS0040719,12
RTS0040720,9
RTS0040721,6
RTS0040722,6
RTS0040723,4
RTS0040724,9
RTS0040725,7
RTS0040726,35
RTS0040727,40
RTS0040728,49
RTS0040729,21
RTS0040730,31
RTS0040731,26
RTS0040732,24
RTS0040733,12
RTS0040734,20
RTS0040735,15
RTS0040736,159
RTS0040737,92
RTS0040738,111
RTS0040739,107
RTS0040740,157
RTS0040741,15
RTS0040742,5
RTS0040743,11
RTS0040744,9
RTS0040745,9
RTS0040746,9
RTS0040747,10
RTS0040748,11
RTS0040749,8
RTS0040750,20
RTS0040751,8
RTS0040752,18
RTS0040753,11
RTS0040754,2
RTS0040755,9
RTS0040756,10
RTS0040757,14
RTS0040758,7
RTS0040759,12
RTS0040760,14
RTS0040761,17
RTS0040762,18
RTS0040763,15
RTS0040764,12
RTS0040765,28
RTS0040766,9
RTS0040767,7
RTS0040768,6
RTS0040769,20
RTS0040770,7
RTS0040771,9
RTS0040772,8
RTS0040773,13
RTS0040774,11
RTS0040775,10
RTS0040776,7
RTS0040777,17
RTS0040778,7
RTS0040779,10
RTS0040780,10
RTS0040781,16
RTS0040782,32
RTS0040783,6
RTS0040784,14
RTS0040785,22
RTS0040786,9
RTS0040787,6
RTS0040788,9
RTS0040789,6
RTS0040790,6
RTS0040791,6
RTS0040792,8
RTS0040793,4
RTS0040794,9
RTS0040795,11
RTS0040796,17
RTS0040797,11
RTS0040798,12
RTS0040799,4
RTS0040800,14
RTS0040801,24
RTS0040802,12
RTS0040803,19
RTS0040804,9
RTS0040805,13
RTS0040806,5
RTS0040807,9
RTS0040808,12
RTS0040809,5
RTS0040810,7
RTS0040811,11
RTS0040812,2
RTS0040813,6
RTS0040814,10
RTS0040815,13
RTS0040816,12
RTS0040817,13
RTS0040818,15
RTS0040819,8
RTS0040820,15
RTS0040821,10
RTS0040822,14
RTS0040823,10
RTS0040824,14
RTS0040825,17
RTS0040826,17
RTS0040827,11
RTS0040828,9
RTS0040830,11
RTS0040831,8
RTS0040832,11
RTS0040833,10
RTS0040834,8
RTS0040836,40
RTS0040837,28
RTS0040838,36
RTS0040839,25
RTS0040840,18
RTS0040841,35
RTS0040842,36
RTS0040843,52
RTS0040844,40
RTS0040845,36
RTS0040846,9
RTS0040847,15
RTS0040848,10
RTS0040849,16
RTS0040850,22
RTS0040851,24
RTS0040852,12
RTS0040853,17
RTS0040854,22
RTS0040855,18
RTS0040856,9
RTS0040857,7
RTS0040858,8
RTS0040859,5
RTS0040860,9
RTS0040861,22
RTS0040862,10
RTS0040863,12
RTS0040864,8
RTS0040865,13
RTS0040866,16
RTS0040867,25
RTS0040868,24
RTS0040869,31
RTS0040870,23
RTS0040871,18
RTS0040872,14
RTS0040873,16
RTS0040874,16
RTS0040875,9
RTS0040876,5
RTS0040877,5
RTS0040878,12
RTS0040879,8
RTS0040880,11
RTS0040881,15
RTS0040882,10
RTS0040883,11
RTS0040884,1
RTS0040885,12
RTS0040886,31
RTS0040887,38
RTS0040888,33
RTS0040889,47
RTS0040890,35
RTS0040891,9
RTS0040892,18
RTS0040893,11
RTS0040894,14
RTS0040895,10
RTS0040896,9
RTS0040897,4
RTS0040898,7
RTS0040899,5
RTS0040900,11
RTS0040901,36
RTS0040902,26
RTS0040903,12
RTS0040904,39
RTS0040905,33
RTS0040906,11
RTS0040907,15
RTS0040908,22
RTS0040909,19
RTS0040910,14
RTS0040911,14
RTS0040912,18
RTS0040913,13
RTS0040914,13
RTS0040915,22
RTS0040916,11
RTS0040917,5
RTS0040918,10
RTS0040919,8
RTS0040920,10
RTS0040921,16
RTS0040922,15
RTS0040923,9
RTS0040924,8
RTS0040925,15
RTS0040926,7
RTS0040927,8
RTS0040928,6
RTS0040929,8
RTS0040930,3
RTS0040931,12
RTS0040932,19
RTS0040933,9
RTS0040934,17
RTS0040935,17
RTS0040936,12
RTS0040937,8
RTS0040938,6
RTS0040939,16
RTS0040940,7
RTS0040941,15
RTS0040942,11
RTS0040943,11
RTS0040944,23
RTS0040945,9
RTS0040946,15
RTS0040947,15
RTS0040948,24
RTS0040949,19
RTS0040950,20
RTS0040951,15
RTS0040952,11
RTS0040953,5
RTS0040954,6
RTS0040955,11
RTS0040956,15
RTS0040957,12
RTS0040958,8
RTS0040959,14
RTS0040960,17
RTS0040961,9
RTS0040962,10
RTS0040963,10
RTS0040964,15
RTS0040965,7
RTS0040966,13
RTS0040967,9
RTS0040968,11
RTS0040969,10
RTS0040970,19
RTS0040971,14
RTS0040972,7
RTS0040973,14
RTS0040974,9
RTS0040975,6
RTS0040976,6
RTS0040977,12
RTS0040978,11
RTS0040979,14
RTS0040980,14
RTS0040981,4
RTS0040982,14
RTS0040983,9
RTS0040984,8
RTS0040985,14
RTS0040986,10
RTS0040987,10
RTS0040988,15
RTS0040989,9
RTS0040990,10
RTS0040991,28
RTS0040992,16
RTS0040993,11
RTS0040994,21
RTS0040995,21
RTS0040996,10
RTS0040997,24
RTS0040998,11
RTS0040999,13
RTS0041000,12
RTS0041001,19
RTS0041002,21
RTS0041003,11
RTS0041004,14
RTS0041005,12
RTS0041006,14
RTS0041007,13
RTS0041008,11
RTS0041009,7
RTS0041010,10
RTS0041011,4
RTS0041012,8
RTS0041013,14
RTS0041014,12
RTS0041015,10
RTS0041016,16
RTS0041017,8
RTS0041018,8
RTS0041019,6
RTS0041020,12
RTS0041021,15
RTS0041022,6
RTS0041023,5
RTS0041024,17
RTS0041025,12
RTS0041026,13
RTS0041027,14
RTS0041028,7
RTS0041029,10
RTS0041030,5
RTS0041031,15
RTS0041032,19
RTS0041033,10
RTS0041034,18
RTS0041035,17
RTS0041036,10
RTS0041037,9
RTS0041038,10
RTS0041039,14
RTS0041040,13
RTS0041041,6
RTS0041042,11
RTS0041043,11
RTS0041044,12
RTS0041045,13
RTS0041046,28
RTS0041047,25
RTS0041048,21
RTS0041049,53
RTS0041050,37
RTS0041051,8
RTS0041052,12
RTS0041053,9
RTS0041054,18
RTS0041055,10
RTS0041056,5
RTS0041057,10
RTS0041058,7
RTS0041059,11
RTS0041060,6
RTS0041061,16
RTS0041062,15
RTS0041063,12
RTS0041064,10
RTS0041066,7
RTS0041067,14
RTS0041068,16
RTS0041069,18
RTS0041070,32
RTS0041071,12
RTS0041072,7
RTS0041073,12
RTS0041074,11
RTS0041075,18
RTS0041076,12
RTS0041077,5
RTS0041078,13
RTS0041079,11
RTS0041080,9
RTS0041081,15
RTS0041082,7
RTS0041083,12
RTS0041084,10
RTS0041085,4
RTS0041086,10
RTS0041087,15
RTS0041088,7
RTS0041089,10
RTS0041090,7
RTS0041091,7
RTS0041092,16
RTS0041093,7
RTS0041094,11
RTS0041095,8
RTS0041096,8
RTS0041097,15
RTS0041098,9
RTS0041099,15
RTS0041100,8
RTS0041101,15
RTS0041102,8
RTS0041103,7
RTS0041104,14
RTS0041105,9
RTS0041106,28
RTS0041107,27
RTS0041108,34
RTS0041109,37
RTS0041110,27
RTS0041111,17
RTS0041112,12
RTS0041113,13
RTS0041114,11
RTS0041115,15
RTS0041116,27
RTS0041117,18
RTS0041118,22
RTS0041119,15
RTS0041120,21
RTS0041121,17
RTS0041122,17
RTS0041123,13
RTS0041124,6
RTS0041125,9
RTS0041126,10
RTS0041127,24
RTS0041128,18
RTS0041129,8
RTS0041130,12
RTS0041131,18
RTS0041132,24
RTS0041133,13
RTS0041134,16
RTS0041135,23
RTS0041136,16
RTS0041137,12
RTS0041138,13
RTS0041139,16
RTS0041140,10
RTS0041141,15
RTS0041142,14
RTS0041143,6
RTS0041144,9
RTS0041145,11
RTS0041146,4
RTS0041147,8
RTS0041148,10
RTS0041149,15
RTS0041150,13
RTS0041151,4
RTS0041152,11
RTS0041153,6
RTS0041154,12
RTS0041155,6
RTS0041156,23
RTS0041157,21
RTS0041158,21
RTS0041159,7
RTS0041160,19
RTS0041161,9
RTS0041162,5
RTS0041163,15
RTS0041164,5
RTS0041165,6
RTS0041166,6
RTS0041167,7
RTS0041168,10
RTS0041169,5
RTS0041170,4
RTS0041171,10
RTS0041172,13
RTS0041173,13
RTS0041174,14
RTS0041175,11
RTS0041176,7
RTS0041177,11
RTS0041178,9
RTS0041179,9
RTS0041180,8
RTS0041181,10
RTS0041182,4
RTS0041183,10
RTS0041184,17
RTS0041185,15
RTS0041186,12
RTS0041187,9
RTS0041188,6
RTS0041189,14
RTS0041190,10
RTS0041191,17
RTS0041192,19
RTS0041193,15
RTS0041194,12
RTS0041195,14
RTS0041196,8
RTS0041197,4
RTS0041198,13
RTS0041199,13
RTS0041200,12
RTS0041201,2
RTS0041202,16
RTS0041203,14
RTS0041204,5
RTS0041205,12
RTS0041206,10
RTS0041207,36
RTS0041208,42
RTS0041209,37
RTS0041210,13
RTS0041211,12
RTS0041212,15
RTS0041213,18
RTS0041214,7
RTS0041215,18
RTS0041216,4
RTS0041217,15
RTS0041218,14
RTS0041219,9
RTS0041220,11
RTS0041221,13
RTS0041222,6
RTS0041223,11
RTS0041224,9
RTS0041225,4
RTS0041226,7
RTS0041227,16
RTS0041228,12
RTS0041229,18
RTS0041230,12
RTS0041231,26
RTS0041232,24
RTS0041233,45
RTS0041234,46
RTS0041235,28
RTS0041236,14
RTS0041237,7
RTS0041238,6
RTS0041239,5
RTS0041240,14
RTS0041241,16
RTS0041242,12
RTS0041243,17
RTS0041244,15
RTS0041246,15
RTS0041247,12
RTS0041248,8
RTS0041249,13
RTS0041250,17
RTS0041251,11
RTS0041252,13
RTS0041253,15
RTS0041254,12
RTS0041255,15
RTS0041256,5
RTS0041257,12
RTS0041258,13
RTS0041259,20
RTS0041260,9
RTS0041261,13
RTS0041262,12
RTS0041263,12
RTS0041265,14
RTS0041266,17
RTS0041267,6
RTS0041268,12
RTS0041269,11
RTS0041270,12
RTS0041271,14
RTS0041272,13
RTS0041273,13
RTS0041274,12
RTS0041275,18
RTS0041276,8
RTS0041277,9
RTS0041278,11
RTS0041279,8
RTS0041280,8
RTS0041281,16
RTS0041282,8
RTS0041283,13
RTS0041284,12
RTS0041285,8
RTS0041286,9
RTS0041287,7
RTS0041288,9
RTS0041289,13
RTS0041290,5
RTS0041291,4
RTS0041292,13
RTS0041293,6
RTS0041294,4
RTS0041295,20
RTS0041296,6
RTS0041297,10
RTS0041298,8
RTS0041299,13
RTS0041300,13
RTS0041301,18
RTS0041302,13
RTS0041303,1
RTS0041304,11
RTS0041305,11
RTS0041306,14
RTS0041307,9
RTS0041308,7
RTS0041309,13
RTS0041310,13
RTS0041311,12
RTS0041312,8
RTS0041313,13
RTS0041314,12
RTS0041315,15
RTS0041316,11
RTS0041317,8
RTS0041318,16
RTS0041319,9
RTS0041320,14
RTS0041321,14
RTS0041322,19
RTS0041323,9
RTS0041324,15
RTS0041325,20
RTS0041326,9
RTS0041327,8
RTS0041328,9
RTS0041329,8
RTS0041330,12
RTS0041331,4
RTS0041332,3
RTS0041333,13
RTS0041334,11
RTS0041335,10
RTS0041346,27
RTS0041347,12
RTS0041348,31
RTS0041349,24
RTS0041350,28
RTS0041351,10
RTS0041352,13
RTS0041353,7
RTS0041354,13
RTS0041355,8
RTS0041356,14
RTS0041357,11
RTS0041358,9
RTS0041359,20
RTS0041360,10
RTS0041361,19
RTS0041362,16
RTS0041363,10
RTS0041364,19
RTS0041365,16
RTS0041366,8
RTS0041367,11
RTS0041368,7
RTS0041369,10
RTS0041370,7
RTS0041371,8
RTS0041372,6
RTS0041373,7
RTS0041374,4
RTS0041375,6
RTS0041376,27
RTS0041377,12
RTS0041378,8
RTS0041379,5
RTS0041380,18
RTS0041381,8
RTS0041382,12
RTS0041383,9
RTS0041384,8
RTS0041385,12
RTS0041386,7
RTS0041387,8
RTS0041388,11
RTS0041389,10
RTS0041390,11
RTS0041391,3
RTS0041392,7
RTS0041393,12
RTS0041394,8
RTS0041395,8
RTS0041396,13
RTS0041397,6
RTS0041398,4
RTS0041399,7
RTS0041400,9
RTS0041401,6
RTS0041402,14
RTS0041403,10
RTS0041404,4
RTS0041405,8
RTS0041406,13
RTS0041407,16
RTS0041408,10
RTS0041409,7
RTS0041410,13
RTS0041411,10
RTS0041412,5
RTS0041413,3
RTS0041414,8
RTS0041415,13
RTS0041416,8
RTS0041417,11
RTS0041418,7
RTS0041419,12
RTS0041420,12
RTS0041421,4
RTS0041422,12
RTS0041423,7
RTS0041424,6
RTS0041425,18
RTS0041426,9
RTS0041427,6
RTS0041428,12
RTS0041429,9
RTS0041430,11
RTS0041431,12
RTS0041432,9
RTS0041433,8
RTS0041434,9
RTS0041435,6
RTS0041436,9
RTS0041437,3
RTS0041438,5
RTS0041439,7
RTS0041440,15
RTS0041441,12
RTS0041442,9
RTS0041443,12
RTS0041444,16
RTS0041445,6
RTS0041446,9
RTS0041447,12
RTS0041448,11
RTS0041449,8
RTS0041450,9
RTS0041451,14
RTS0041452,12
RTS0041453,13
RTS0041454,8
RTS0041455,13
RTS0041456,12
RTS0041457,7
RTS0041458,6
RTS0041459,8
RTS0041460,8
RTS0041461,4
RTS0041462,12
RTS0041463,11
RTS0041464,9
RTS0041465,8
RTS0041466,20
RTS0041467,18
RTS0041468,18
RTS0041469,10
RTS0041470,23
RTS0041471,8
RTS0041472,15
RTS0041473,7
RTS0041474,8
RTS0041475,6
RTS0041476,9
RTS0041477,5
RTS0041478,5
RTS0041479,9
RTS0041480,7
RTS0041481,8
RTS0041482,4
RTS0041483,9
RTS0041484,7
RTS0041485,7
RTS0041486,10
RTS0041487,16
RTS0041488,3
RTS0041489,17
RTS0041490,10
RTS0041491,20
RTS0041492,7
RTS0041493,9
RTS0041494,3
RTS0041495,11
RTS0041496,63
RTS0041497,71
RTS0041498,68
RTS0041499,59
RTS0041500,42
RTS0041501,13
RTS0041502,8
RTS0041503,12
RTS0041504,16
RTS0041505,17
RTS0041506,10
RTS0041507,5
RTS0041508,9
RTS0041509,4
RTS0041510,9
RTS0041511,7
RTS0041512,10
RTS0041513,16
RTS0041514,10
RTS0041515,11
RTS0041516,4
RTS0041517,10
RTS0041518,4
RTS0041519,9
RTS0041520,12
RTS0041521,8
RTS0041522,14
RTS0041523,14
RTS0041524,7
RTS0041525,12
RTS0041526,15
RTS0041527,25
RTS0041528,29
RTS0041529,12
RTS0041530,32
RTS0041531,11
RTS0041532,9
RTS0041533,8
RTS0041534,13
RTS0041535,13
RTS0041536,11
RTS0041537,8
RTS0041538,11
RTS0041540,6
RTS0041541,10
RTS0041542,10
RTS0041543,4
RTS0041544,7
RTS0041545,14
RTS0041546,10
RTS0041547,9
RTS0041548,14
RTS0041549,10
RTS0041550,10
RTS0041551,16
RTS0041552,11
RTS0041553,12
RTS0041554,6
RTS0041555,16
RTS0041556,9
RTS0041557,10
RTS0041558,10
RTS0041559,7
RTS0041560,6
RTS0041561,6
RTS0041562,16
RTS0041563,10
RTS0041564,16
RTS0041565,15
RTS0041566,21
RTS0041567,40
RTS0041568,42
RTS0041569,30
RTS0041570,34
RTS0041571,8
RTS0041572,12
RTS0041573,5
RTS0041574,7
RTS0041575,6
RTS0041576,7
RTS0041577,13
RTS0041578,8
RTS0041579,14
RTS0041580,20
RTS0041581,12
RTS0041582,16
RTS0041583,20
RTS0041584,16
RTS0041585,22
RTS0041586,12
RTS0041587,8
RTS0041588,9
RTS0041589,11
RTS0041590,16
RTS0041591,8
RTS0041592,11
RTS0041593,7
RTS0041594,13
RTS0041595,7
RTS0041596,10
RTS0041597,9
RTS0041598,12
RTS0041599,2
RTS0041600,8
RTS0041601,7
RTS0041602,11
RTS0041603,11
RTS0041604,9
RTS0041605,6
RTS0041606,8
RTS0041607,8
RTS0041608,13
RTS0041609,6
RTS0041610,7
RTS0041611,6
RTS0041612,15
RTS0041613,14
RTS0041614,6
RTS0041615,13
RTS0041616,11
RTS0041617,11
RTS0041618,11
RTS0041619,7
RTS0041620,8
RTS0041621,16
RTS0041622,6
RTS0041623,5
RTS0041624,11
RTS0041625,13
RTS0041626,13
RTS0041627,10
RTS0041628,9
RTS0041629,15
RTS0041630,9
RTS0041631,8
RTS0041632,21
RTS0041633,13
RTS0041634,17
RTS0041635,12
RTS0041636,20
RTS0041637,14
RTS0041638,28
RTS0041639,8
RTS0041640,10
RTS0041641,22
RTS0041642,9
RTS0041643,9
RTS0041644,9
RTS0041645,17
RTS0041646,10
RTS0041647,9
RTS0041648,11
RTS0041649,7
RTS0041650,11
RTS0041651,4
RTS0041652,11
RTS0041653,11
RTS0041654,15
RTS0041655,16
RTS0041656,10
RTS0041657,10
RTS0041658,11
RTS0041659,10
RTS0041660,14
RTS0041661,34
RTS0041662,48
RTS0041663,15
RTS0041664,26
RTS0041665,20
RTS0041666,14
RTS0041667,6
RTS0041668,7
RTS0041669,13
RTS0041670,15
RTS0041671,10
RTS0041672,13
RTS0041673,14
RTS0041674,6
RTS0041675,7
RTS0041676,9
RTS0041677,14
RTS0041678,21
RTS0041679,11
RTS0041680,14
RTS0041681,10
RTS0041682,18
RTS0041683,11
RTS0041684,11
RTS0041685,12
RTS0041686,24
RTS0041687,5
RTS0041688,17
RTS0041689,17
RTS0041690,22
RTS0041691,19
RTS0041692,9
RTS0041693,17
RTS0041694,12
RTS0041695,6
RTS0041696,9
RTS0041697,8
RTS0041698,11
RTS0041699,8
RTS0041700,6
RTS0041701,15
RTS0041702,15
RTS0041703,10
RTS0041704,20
RTS0041705,25
RTS0041706,13
RTS0041707,5
RTS0041708,11
RTS0041709,15
RTS0041710,7
RTS0041711,6
RTS0041712,7
RTS0041713,14
RTS0041714,10
RTS0041715,4
RTS0041716,91
RTS0041717,84
RTS0041718,127
RTS0041719,99
RTS0041720,98
RTS0041721,8
RTS0041722,14
RTS0041723,12
RTS0041724,20
RTS0041725,10
RTS0041726,13
RTS0041727,13
RTS0041728,19
RTS0041729,13
RTS0041730,11
RTS0041731,14
RTS0041732,11
RTS0041733,6
RTS0041734,7
RTS0041735,18
RTS0041736,28
RTS0041737,19
RTS0041738,27
RTS0041739,28
RTS0041740,12
RTS0041741,15
RTS0041742,10
RTS0041743,11
RTS0041744,7
RTS0041745,7
RTS0041746,22
RTS0041747,20
RTS0041748,18
RTS0041749,12
RTS0041750,15
RTS0041751,6
RTS0041752,10
RTS0041753,8
RTS0041754,10
RTS0041755,11
RTS0041756,32
RTS0041757,25
RTS0041758,27
RTS0041759,32
RTS0041760,20
RTS0041761,6
RTS0041762,5
RTS0041763,10
RTS0041764,3
RTS0041765,4
RTS0041766,10
RTS0041767,6
RTS0041768,9
RTS0041769,9
RTS0041770,8
RTS0041771,5
RTS0041772,9
RTS0041773,9
RTS0041774,12
RTS0041775,10
RTS0041776,17
RTS0041777,18
RTS0041778,11
RTS0041779,8
RTS0041780,10
RTS0041781,5
RTS0041782,7
RTS0041783,13
RTS0041784,7
RTS0041785,12
RTS0041786,15
RTS0041787,14
RTS0041788,14
RTS0041789,13
RTS0041790,14
RTS0041791,8
RTS0041793,15
RTS0041794,16
RTS0041795,19
RTS0041796,8
RTS0041797,22
RTS0041798,20
RTS0041799,10
RTS0041800,13
RTS0041801,14
RTS0041802,13
RTS0041803,11
RTS0041804,14
RTS0041805,14
RTS0041806,22
RTS0041807,5
RTS0041808,15
RTS0041809,17
RTS0041810,15
RTS0041811,24
RTS0041812,13
RTS0041813,31
RTS0041814,11
RTS0041815,18
RTS0041816,11
RTS0041817,9
RTS0041818,14
RTS0041819,11
RTS0041820,8
RTS0041821,28
RTS0041822,22
RTS0041823,9
RTS0041824,26
RTS0041825,10
RTS0041826,16
RTS0041827,18
RTS0041828,16
RTS0041829,10
RTS0041830,7
RTS0041831,5
RTS0041832,11
RTS0041833,14
RTS0041834,11
RTS0041835,9
RTS0041836,9
RTS0041837,15
RTS0041838,11
RTS0041839,18
RTS0041840,13
RTS0041841,8
RTS0041842,8
RTS0041843,12
RTS0041844,9
RTS0041845,8
RTS0041846,7
RTS0041847,8
RTS0041848,13
RTS0041849,16
RTS0041850,16
RTS0041851,13
RTS0041852,12
RTS0041853,15
RTS0041854,12
RTS0041855,10
RTS0041856,3
RTS0041857,14
RTS0041858,9
RTS0041859,6
RTS0041860,12
RTS0041861,6
RTS0041862,3
RTS0041863,7
RTS0041864,9
RTS0041865,11
RTS0041866,12
RTS0041867,13
RTS0041868,10
RTS0041869,14
RTS0041870,9
RTS0041871,13
RTS0041872,7
RTS0041873,9
RTS0041874,20
RTS0041875,8
RTS0041876,20
RTS0041877,17
RTS0041878,20
RTS0041879,29
RTS0041880,27
RTS0041881,13
RTS0041882,7
RTS0041883,14
RTS0041884,9
RTS0041885,17
RTS0041886,28
RTS0041887,50
RTS0041888,40
RTS0041889,30
RTS0041890,38
RTS0041891,41
RTS0041892,45
RTS0041893,36
RTS0041894,19
RTS0041895,37
RTS0041896,27
RTS0041897,20
RTS0041898,23
RTS0041899,13
RTS0041900,10
RTS0041901,19
RTS0041902,13
RTS0041903,18
RTS0041904,15
RTS0041905,18
RTS0041906,226
RTS0041907,8
RTS0041908,94
RTS0041909,8
RTS0041910,81
RTS0041911,8
RTS0041912,9
RTS0041913,17
RTS0041914,18
RTS0041915,11
RTS0041916,154
RTS0041917,193
RTS0041918,148
RTS0041919,284
RTS0041920,221
RTS0041922,18
RTS0041923,13
RTS0041924,9
RTS0041925,8
RTS0041926,7
RTS0041927,12
RTS0041928,9
RTS0041929,13
RTS0041930,12
RTS0041931,7
RTS0041932,11
RTS0041933,11
RTS0041934,10
RTS0041935,11
RTS0041936,13
RTS0041937,16
RTS0041938,14
RTS0041939,15
RTS0041940,15
RTS0041941,5
RTS0041942,10
RTS0041943,11
RTS0041944,10
RTS0041945,13
RTS0041946,18
RTS0041947,19
RTS0041948,12
RTS0041949,8
RTS0041950,13
RTS0041951,18
RTS0041952,23
RTS0041953,9
RTS0041954,21
RTS0041955,25
RTS0041956,8
RTS0041957,14
RTS0041958,6
RTS0041959,11
RTS0041960,10
RTS0041961,11
RTS0041962,7
RTS0041963,4
RTS0041964,10
RTS0041965,12
RTS0041966,14
RTS0041967,9
RTS0041968,7
RTS0041969,4
RTS0041971,16
RTS0041972,22
RTS0041973,11
RTS0041974,14
RTS0041975,18
RTS0041976,17
RTS0041977,30
RTS0041978,26
RTS0041979,16
RTS0041980,19
RTS0041981,48
RTS0041982,39
RTS0041983,27
RTS0041984,23
RTS0041985,45
RTS0041986,19
RTS0041987,29
RTS0041988,13
RTS0041989,18
RTS0041990,25
RTS0041991,16
RTS0041992,25
RTS0041993,17
RTS0041994,21
RTS0041995,12
RTS0041996,11
RTS0041997,10
RTS0041998,4
RTS0041999,9
RTS0042000,14
RTS0042001,13
RTS0042002,15
RTS0042003,4
RTS0042004,9
RTS0042005,11
RTS0042006,20
RTS0042007,23
RTS0042008,13
RTS0042009,18
RTS0042010,23
RTS0042011,19
RTS0042012,19
RTS0042013,24
RTS0042014,22
RTS0042015,20
RTS0042016,6
RTS0042017,13
RTS0042018,8
RTS0042019,12
RTS0042020,6
RTS0042021,19
RTS0042022,12
RTS0042023,30
RTS0042024,13
RTS0042025,19
RTS0042026,6
RTS0042027,11
RTS0042028,10
RTS0042029,13
RTS0042030,8
RTS0042031,14
RTS0042032,9
RTS0042033,12
RTS0042034,7
RTS0042035,7
RTS0042036,17
RTS0042037,24
RTS0042038,16
RTS0042039,30
RTS0042040,15
RTS0042041,14
RTS0042042,13
RTS0042043,8
RTS0042044,22
RTS0042045,13
RTS0042046,26
RTS0042047,9
RTS0042048,7
RTS0042049,16
RTS0042050,10
RTS0042051,20
RTS0042052,27
RTS0042053,18
RTS0042054,17
RTS0042055,10
RTS0042056,17
RTS0042057,23
RTS0042058,22
RTS0042059,13
RTS0042060,15
RTS0042061,26
RTS0042062,35
RTS0042063,26
RTS0042064,19
RTS0042065,23
RTS0042066,9
RTS0042067,18
RTS0042068,11
RTS0042069,8
RTS0042071,19
RTS0042072,8
RTS0042073,11
RTS0042074,7
RTS0042075,7
RTS0042076,12
RTS0042077,5
RTS0042078,6
RTS0042079,2
RTS0042080,7
RTS0042081,15
RTS0042082,14
RTS0042083,14
RTS0042084,16
RTS0042085,11
RTS0042086,7
RTS0042087,7
RTS0042088,7
RTS0042089,6
RTS0042090,8
RTS0042091,20
RTS0042092,11
RTS0042093,9
RTS0042094,10
RTS0042095,15
RTS0042096,11
RTS0042097,10
RTS0042098,14
RTS0042099,13
RTS0042100,11
RTS0042101,13
RTS0042102,7
RTS0042103,9
RTS0042104,4
RTS0042105,8
RTS0042106,13
RTS0042107,7
RTS0042108,8
RTS0042109,14
RTS0042110,5
RTS0042111,8
RTS0042112,15
RTS0042113,15
RTS0042114,17
RTS0042115,6
RTS0042116,5
RTS0042117,8
RTS0042118,3
RTS0042119,14
RTS0042120,8
RTS0042121,12
RTS0042122,7
RTS0042123,18
RTS0042124,9
RTS0042125,8
RTS0042126,10
RTS0042127,8
RTS0042128,13
RTS0042129,10
RTS0042130,16
RTS0042131,20
RTS0042132,15
RTS0042133,11
RTS0042134,13
RTS0042135,16
RTS0042136,7
RTS0042137,7
RTS0042138,8
RTS0042139,9
RTS0042140,9
RTS0042141,9
RTS0042142,9
RTS0042143,11
RTS0042144,8
RTS0042145,8
RTS0042146,13
RTS0042147,8
RTS0042148,14
RTS0042149,18
RTS0042150,17
RTS0042151,11
RTS0042152,9
RTS0042153,8
RTS0042154,6
RTS0042155,7
RTS0042156,10
RTS0042157,3
RTS0042158,11
RTS0042159,7
RTS0042160,5
RTS0042161,6
RTS0042162,5
RTS0042163,9
RTS0042164,10
RTS0042165,8
RTS0042166,15
RTS0042167,9
RTS0042168,9
RTS0042169,7
RTS0042170,12
RTS0042171,10
RTS0042172,12
RTS0042173,14
RTS0042174,9
RTS0042175,6
RTS0042176,8
RTS0042177,10
RTS0042178,19
RTS0042179,11
RTS0042180,13
RTS0042181,12
RTS0042182,9
RTS0042183,9
RTS0042184,9
RTS0042185,15
RTS0042186,12
RTS0042187,15
RTS0042188,12
RTS0042189,7
RTS0042190,2
RTS0042191,28
RTS0042192,9
RTS0042193,12
RTS0042194,27
RTS0042195,12
RTS0042196,11
RTS0042197,8
RTS0042198,8
RTS0042199,6
RTS0042200,8
RTS0042201,13
RTS0042202,8
RTS0042203,7
RTS0042204,4
RTS0042205,6
RTS0042206,9
RTS0042207,7
RTS0042208,1
RTS0042209,6
RTS0042210,4
RTS0042211,13
RTS0042212,10
RTS0042213,6
RTS0042214,7
RTS0042215,6
RTS0042216,10
RTS0042217,14
RTS0042218,13
RTS0042219,12
RTS0042220,16
RTS0042221,10
RTS0042222,4
RTS0042223,9
RTS0042224,10
RTS0042225,7
RTS0042226,9
RTS0042227,10
RTS0042228,10
RTS0042229,8
RTS0042230,14
RTS0042231,21
RTS0042232,16
RTS0042233,24
RTS0042234,21
RTS0042235,20
RTS0042236,41
RTS0042237,27
RTS0042238,20
RTS0042239,21
RTS0042240,31
RTS0042241,8
RTS0042242,10
RTS0042243,11
RTS0042244,13
RTS0042245,7
RTS0042246,32
RTS0042247,39
RTS0042248,58
RTS0042249,40
RTS0042250,39
RTS0042251,8
RTS0042252,12
RTS0042253,12
RTS0042254,15
RTS0042255,8
RTS0042256,14
RTS0042257,11
RTS0042258,7
RTS0042259,2
RTS0042260,8
RTS0042261,24
RTS0042262,11
RTS0042263,14
RTS0042264,17
RTS0042265,16
RTS0042266,14
RTS0042267,10
RTS0042268,6
RTS0042269,10
RTS0042270,8
RTS0042271,12
RTS0042272,9
RTS0042273,13
RTS0042274,9
RTS0042275,6
RTS0042276,19
RTS0042277,11
RTS0042278,8
RTS0042279,8
RTS0042280,7
RTS0042281,13
RTS0042282,9
RTS0042283,10
RTS0042284,13
RTS0042285,7
RTS0042286,18
RTS0042287,27
RTS0042288,26
RTS0042289,20
RTS0042290,22
RTS0042291,29
RTS0042292,42
RTS0042293,25
RTS0042294,28
RTS0042295,25
RTS0042296,14
RTS0042297,11
RTS0042298,8
RTS0042299,10
RTS0042300,8
RTS0042301,8
RTS0042302,8
RTS0042303,14
RTS0042304,11
RTS0042305,8
RTS0042306,14
RTS0042307,27
RTS0042308,25
RTS0042309,37
RTS0042310,36
RTS0042311,8
RTS0042312,17
RTS0042313,9
RTS0042314,15
RTS0042315,9
RTS0042316,7
RTS0042317,8
RTS0042318,6
RTS0042319,13
RTS0042320,7
RTS0042321,8
RTS0042322,12
RTS0042323,10
RTS0042324,15
RTS0042325,14
RTS0042326,13
RTS0042327,10
RTS0042328,13
RTS0042329,5
RTS0042330,22
RTS0042331,14
RTS0042332,16
RTS0042333,14
RTS0042334,16
RTS0042335,16
RTS0042336,23
RTS0042337,19
RTS0042338,25
RTS0042339,13
RTS0042340,13
RTS0042341,31
RTS0042342,21
RTS0042343,21
RTS0042344,26
RTS0042345,12
RTS0042346,10
RTS0042347,6
RTS0042348,8
RTS0042349,7
RTS0042350,5
RTS0042351,12
RTS0042352,9
RTS0042353,14
RTS0042354,16
RTS0042355,6
RTS0042356,9
RTS0042357,6
RTS0042358,12
RTS0042359,15
RTS0042360,16
RTS0042361,10
RTS0042362,16
RTS0042363,19
RTS0042364,14
RTS0042365,14
RTS0042366,18
RTS0042367,21
RTS0042368,10
RTS0042369,5
RTS0042370,18
RTS0042371,15
RTS0042372,10
RTS0042373,13
RTS0042374,5
RTS0042375,11
RTS0042376,12
RTS0042377,6
RTS0042378,7
RTS0042379,7
RTS0042380,5
RTS0042381,10
RTS0042382,12
RTS0042383,15
RTS0042384,24
RTS0042385,9
RTS0042386,11
RTS0042387,18
RTS0042388,20
RTS0042389,14
RTS0042390,8
RTS0042391,9
RTS0042392,10
RTS0042393,17
RTS0042394,9
RTS0042395,4
RTS0042396,5
RTS0042397,5
RTS0042398,16
RTS0042399,13
RTS0042400,8
RTS0042401,9
RTS0042402,14
RTS0042403,7
RTS0042404,10
RTS0042405,13
RTS0042406,10
RTS0042407,6
RTS0042408,8
RTS0042409,11
RTS0042410,11
RTS0042411,21
RTS0042412,9
RTS0042413,15
RTS0042414,30
RTS0042415,19
RTS0042416,27
RTS0042417,55
RTS0042418,49
RTS0042419,55
RTS0042420,53
RTS0042421,8
RTS0042422,11
RTS0042423,13
RTS0042424,15
RTS0042425,8
RTS0042426,6
RTS0042427,8
RTS0042428,7
RTS0042429,8
RTS0042430,11
RTS0042431,9
RTS0042432,17
RTS0042433,20
RTS0042434,18
RTS0042435,19
RTS0042436,25
RTS0042437,20
RTS0042438,21
RTS0042439,22
RTS0042440,19
RTS0042441,9
RTS0042442,14
RTS0042443,9
RTS0042444,12
RTS0042445,13
RTS0042446,15
RTS0042447,6
RTS0042448,13
RTS0042449,15
RTS0042450,7
RTS0042451,9
RTS0042452,12
RTS0042453,11
RTS0042454,3
RTS0042455,4
RTS0042456,5
RTS0042457,14
RTS0042458,11
RTS0042460,15
RTS0042461,28
RTS0042462,19
RTS0042463,19
RTS0042464,25
RTS0042465,21
RTS0042466,15
RTS0042467,9
RTS0042468,19
RTS0042469,22
RTS0042470,15
RTS0042471,20
RTS0042472,29
RTS0042473,30
RTS0042474,34
RTS0042475,27
RTS0042476,12
RTS0042477,6
RTS0042478,11
RTS0042479,7
RTS0042480,9
RTS0042481,11
RTS0042482,19
RTS0042483,38
RTS0042484,30
RTS0042485,22
RTS0042486,4
RTS0042487,10
RTS0042488,11
RTS0042489,10
RTS0042490,10
RTS0042491,7
RTS0042492,7
RTS0042493,7
RTS0042495,3
RTS0042496,14
RTS0042497,10
RTS0042498,11
RTS0042499,20
RTS0042500,12
RTS0042501,8
RTS0042502,3
RTS0042503,9
RTS0042504,7
RTS0042505,8
RTS0042506,9
RTS0042507,10
RTS0042508,7
RTS0042509,14
RTS0042510,6
RTS0042515,14
RTS0042522,8
RTS0042526,10
RTS0042527,6
RTS0042528,5
RTS0042529,9
RTS0042530,7
RTS0042531,8
RTS0042532,11
RTS0042533,4
RTS0042534,9
RTS0042535,6
RTS0042536,10
RTS0042537,15
RTS0042538,7
RTS0042539,10
RTS0042540,7
RTS0042541,11
RTS0042542,7
RTS0042543,11
RTS0042544,7
RTS0042545,2
RTS0042546,12
RTS0042547,16
RTS0042548,13
RTS0042549,5
RTS0042550,5
RTS0042551,13
RTS0042552,5
RTS0042553,10
RTS0042554,10
RTS0042555,11
RTS0042556,11
RTS0042557,10
RTS0042558,6
RTS0042559,14
RTS0042560,17
RTS0042561,8
RTS0042562,18
RTS0042563,18
RTS0042564,14
RTS0042565,18
RTS0042566,22
RTS0042567,11
RTS0042568,24
RTS0042569,36
RTS0042570,15
RTS0042571,37
RTS0042572,13
RTS0042573,25
RTS0042574,28
RTS0042575,21
RTS0042576,12
RTS0042577,15
RTS0042578,9
RTS0042579,14
RTS0042580,12
RTS0042581,28
RTS0042582,10
RTS0042583,40
RTS0042584,6
RTS0042585,12
RTS0042586,10
RTS0042587,10
RTS0042588,13
RTS0042589,10
RTS0042590,16
RTS0042591,10
RTS0042592,2
RTS0042593,7
RTS0042594,12
RTS0042595,4
RTS0042596,7
RTS0042597,16
RTS0042598,21
RTS0042599,18
RTS0042600,16
RTS0042601,6
RTS0042602,15
RTS0042603,9
RTS0042604,13
RTS0042605,8
RTS0042606,10
RTS0042607,12
RTS0042608,4
RTS0042609,8
RTS0042610,10
RTS0042611,9
RTS0042612,13
RTS0042613,15
RTS0042614,11
RTS0042615,9
RTS0042616,12
RTS0042617,8
RTS0042618,11
RTS0042619,4
RTS0042620,7
RTS0042621,6
RTS0042622,3
RTS0042623,6
RTS0042624,4
RTS0042625,5
RTS0042626,9
RTS0042627,8
RTS0042628,9
RTS0042629,5
RTS0042630,11
RTS0042631,7
RTS0042633,11
RTS0042634,6
RTS0042635,7
RTS0042636,22
RTS0042637,27
RTS0042638,23
RTS0042639,26
RTS0042640,26
RTS0042641,7
RTS0042642,11
RTS0042643,5
RTS0042644,10
RTS0042645,10
RTS0042646,8
RTS0042647,4
RTS0042648,15
RTS0042649,9
RTS0042650,7
RTS0042651,8
RTS0042652,7
RTS0042653,5
RTS0042654,13
RTS0042655,12
RTS0042656,13
RTS0042657,13
RTS0042658,11
RTS0042659,9
RTS0042660,17
RTS0042661,9
RTS0042662,8
RTS0042663,8
RTS0042664,5
RTS0042665,9
RTS0042666,7
RTS0042667,10
RTS0042668,12
RTS0042669,9
RTS0042670,7
RTS0042671,42
RTS0042672,26
RTS0042673,43
RTS0042674,39
RTS0042675,39
RTS0042676,6
RTS0042678,10
RTS0042679,14
RTS0042680,7
RTS0042681,32
RTS0042682,22
RTS0042683,27
RTS0042684,21
RTS0042685,27
RTS0042686,17
RTS0042687,10
RTS0042688,7
RTS0042689,7
RTS0042690,10
RTS0042691,8
RTS0042692,12
RTS0042693,5
RTS0042695,9
RTS0042696,8
RTS0042697,11
RTS0042698,16
RTS0042699,6
RTS0042700,11
RTS0042701,8
RTS0042702,10
RTS0042703,10
RTS0042704,12
RTS0042705,9
RTS0042706,15
RTS0042707,12
RTS0042708,10
RTS0042709,14
RTS0042710,15
RTS0042711,23
RTS0042712,17
RTS0042713,11
RTS0042714,22
RTS0042715,10
RTS0042716,7
RTS0042717,7
RTS0042718,14
RTS0042719,2
RTS0042720,12
RTS0042721,15
RTS0042722,9
RTS0042723,13
RTS0042724,16
RTS0042725,10
RTS0042726,7
RTS0042727,5
RTS0042728,6
RTS0042729,7
RTS0042730,10
RTS0042731,5
RTS0042732,7
RTS0042733,6
RTS0042734,8
RTS0042735,7
RTS0042736,14
RTS0042737,38
RTS0042738,29
RTS0042739,20
RTS0042740,32
RTS0042741,2
RTS0042742,8
RTS0042743,3
RTS0042744,5
RTS0042745,7
RTS0042746,12
RTS0042747,9
RTS0042748,13
RTS0042749,9
RTS0042750,12
RTS0042751,8
RTS0042752,9
RTS0042753,9
RTS0042754,6
RTS0042755,13
RTS0042756,13
RTS0042757,7
RTS0042758,5
RTS0042759,5
RTS0042760,12
RTS0042761,11
RTS0042762,4
RTS0042763,4
RTS0042764,5
RTS0042765,6
RTS0042766,25
RTS0042767,8
RTS0042768,14
RTS0042769,14
RTS0042770,22
RTS0042771,21
RTS0042772,13
RTS0042773,14
RTS0042774,17
RTS0042775,12
RTS0042776,12
RTS0042777,17
RTS0042778,16
RTS0042779,12
RTS0042780,13
RTS0042781,15
RTS0042782,15
RTS0042783,14
RTS0042784,12
RTS0042785,16
RTS0042786,29
RTS0042787,17
RTS0042788,15
RTS0042789,24
RTS0042790,18
RTS0042791,69
RTS0042792,42
RTS0042793,69
RTS0042794,54
RTS0042795,48
RTS0042796,12
RTS0042797,16
RTS0042798,5
RTS0042799,9
RTS0042800,10
RTS0042801,9
RTS0042802,17
RTS0042803,10
RTS0042804,6
RTS0042805,10
RTS0042806,10
RTS0042807,17
RTS0042808,11
RTS0042809,14
RTS0042810,12
RTS0042811,17
RTS0042812,22
RTS0042813,16
RTS0042814,15
RTS0042815,11
RTS0042816,11
RTS0042817,9
RTS0042818,18
RTS0042819,18
RTS0042820,10
RTS0042821,7
RTS0042822,11
RTS0042823,8
RTS0042824,11
RTS0042825,18
RTS0042826,10
RTS0042827,20
RTS0042828,10
RTS0042829,9
RTS0042830,22
RTS0042831,16
RTS0042832,13
RTS0042833,15
RTS0042834,13
RTS0042835,12
RTS0042836,9
RTS0042837,5
RTS0042838,15
RTS0042839,7
RTS0042840,5
RTS0042841,16
RTS0042842,23
RTS0042843,24
RTS0042844,18
RTS0042845,19
RTS0042846,12
RTS0042847,14
RTS0042848,23
RTS0042849,11
RTS0042850,9
RTS0042851,12
RTS0042852,15
RTS0042853,16
RTS0042854,11
RTS0042855,9
RTS0042856,11
RTS0042857,10
RTS0042858,9
RTS0042859,19
RTS0042860,14
RTS0042861,7
RTS0042862,9
RTS0042863,12
RTS0042864,7
RTS0042865,12
RTS0042866,10
RTS0042867,20
RTS0042868,19
RTS0042869,11
RTS0042870,16
RTS0042871,10
RTS0042872,7
RTS0042873,8
RTS0042874,3
RTS0042875,14
RTS0042876,20
RTS0042877,19
RTS0042878,18
RTS0042879,12
RTS0042880,14
RTS0042881,10
RTS0042882,14
RTS0042883,13
RTS0042884,13
RTS0042885,12
RTS0042886,14
RTS0042887,10
RTS0042888,10
RTS0042889,10
RTS0042890,11
RTS0042891,9
RTS0042892,13
RTS0042893,20
RTS0042894,9
RTS0042895,7
RTS0042896,25
RTS0042897,15
RTS0042898,18
RTS0042899,40
RTS0042900,35
RTS0042901,12
RTS0042902,6
RTS0042903,8
RTS0042904,7
RTS0042905,7
RTS0042906,9
RTS0042907,2
RTS0042908,8
RTS0042909,11
RTS0042910,10
RTS0042911,13
RTS0042912,13
RTS0042913,18
RTS0042914,9
RTS0042915,9
RTS0042916,8
RTS0042917,7
RTS0042918,10
RTS0042919,6
RTS0042920,8
RTS0042921,19
RTS0042922,9
RTS0042923,9
RTS0042924,15
RTS0042925,10
RTS0042926,13
RTS0042927,17
RTS0042928,7
RTS0042929,13
RTS0042930,5
RTS0042931,13
RTS0042932,13
RTS0042933,15
RTS0042934,8
RTS0042935,12
RTS0042936,11
RTS0042937,5
RTS0042938,16
RTS0042939,12
RTS0042940,8
RTS0042941,56
RTS0042942,53
RTS0042943,50
RTS0042944,89
RTS0042945,28
RTS0042946,27
RTS0042947,22
RTS0042948,12
RTS0042949,10
RTS0042950,13
RTS0042951,14
RTS0042952,22
RTS0042953,12
RTS0042954,5
RTS0042955,20
RTS0042956,19
RTS0042957,10
RTS0042958,33
RTS0042959,14
RTS0042960,21
RTS0042961,22
RTS0042962,19
RTS0042963,18
RTS0042964,17
RTS0042965,27
RTS0042966,13
RTS0042967,13
RTS0042968,14
RTS0042969,11
RTS0042970,12
RTS0042971,28
RTS0042972,16
RTS0042973,11
RTS0042974,17
RTS0042975,25
RTS0042976,22
RTS0042977,32
RTS0042978,15
RTS0042979,17
RTS0042980,16
RTS0042981,10
RTS0042982,15
RTS0042983,8
RTS0042984,11
RTS0042985,12
RTS0042986,11
RTS0042987,14
RTS0042988,8
RTS0042989,13
RTS0042990,4
RTS0042991,11
RTS0042992,14
RTS0042993,9
RTS0042994,16
RTS0042995,20
RTS0042996,7
RTS0042997,6
RTS0042998,13
RTS0042999,12
RTS0043000,12
RTS0043001,10
RTS0043002,13
RTS0043003,15
RTS0043004,11
RTS0043005,8
RTS0043006,9
RTS0043007,10
RTS0043008,8
RTS0043009,7
RTS0043010,15
RTS0043011,15
RTS0043012,6
RTS0043013,12
RTS0043014,12
RTS0043015,9
RTS0043016,10
RTS0043017,13
RTS0043018,7
RTS0043019,6
RTS0043020,8
RTS0043021,12
RTS0043022,9
RTS0043023,17
RTS0043024,19
RTS0043025,14
RTS0043026,14
RTS0043027,16
RTS0043028,22
RTS0043029,24
RTS0043030,11
RTS0043031,7
RTS0043032,11
RTS0043033,16
RTS0043034,21
RTS0043035,8
RTS0043036,14
RTS0043037,10
RTS0043038,13
RTS0043039,15
RTS0043040,11
RTS0043041,10
RTS0043042,8
RTS0043043,5
RTS0043044,4
RTS0043045,11
RTS0043046,7
RTS0043047,10
RTS0043048,10
RTS0043049,8
RTS0043050,9
RTS0043051,15
RTS0043052,14
RTS0043053,15
RTS0043054,8
RTS0043055,7
RTS0043056,10
RTS0043057,7
RTS0043058,16
RTS0043059,21
RTS0043060,4
RTS0043061,17
RTS0043062,13
RTS0043063,10
RTS0043064,8
RTS0043065,9
RTS0043066,15
RTS0043067,12
RTS0043068,10
RTS0043069,8
RTS0043070,12
RTS0043071,6
RTS0043072,7
RTS0043073,10
RTS0043074,15
RTS0043075,3
RTS0043076,13
RTS0043077,16
RTS0043078,10
RTS0043079,19
RTS0043080,10
RTS0043081,17
RTS0043082,14
RTS0043083,12
RTS0043084,25
RTS0043085,14
RTS0043086,10
RTS0043087,8
RTS0043088,8
RTS0043089,10
RTS0043090,9
RTS0043091,10
RTS0043092,6
RTS0043093,11
RTS0043094,17
RTS0043095,12
RTS0043096,12
RTS0043097,8
RTS0043098,10
RTS0043099,9
RTS0043100,11
RTS0043101,13
RTS0043102,6
RTS0043103,8
RTS0043104,12
RTS0043105,5
RTS0043106,21
RTS0043107,12
RTS0043108,13
RTS0043109,14
RTS0043110,10
RTS0043111,13
RTS0043112,13
RTS0043113,11
RTS0043114,11
RTS0043115,9
RTS0043116,12
RTS0043117,12
RTS0043118,7
RTS0043119,6
RTS0043120,9
RTS0043121,9
RTS0043122,12
RTS0043123,10
RTS0043124,10
RTS0043125,7
RTS0043126,31
RTS0043127,16
RTS0043128,17
RTS0043129,17
RTS0043130,17
RTS0043131,19
RTS0043132,7
RTS0043133,6
RTS0043134,15
RTS0043135,16
RTS0043136,13
RTS0043137,16
RTS0043138,7
RTS0043139,16
RTS0043140,12
RTS0043141,10
RTS0043142,12
RTS0043143,14
RTS0043144,14
RTS0043145,13
RTS0043146,6
RTS0043147,9
RTS0043148,21
RTS0043149,8
RTS0043150,6
RTS0043151,13
RTS0043152,22
RTS0043153,11
RTS0043154,7
RTS0043155,20
RTS0043156,14
RTS0043157,11
RTS0043159,15
RTS0043160,34
RTS0043161,11
RTS0043162,16
RTS0043163,11
RTS0043164,10
RTS0043165,12
RTS0043167,15
RTS0043168,16
RTS0043169,10
RTS0043170,11
RTS0043171,25
RTS0043172,53
RTS0043173,32
RTS0043174,39
RTS0043175,34
RTS0043176,4
RTS0043177,11
RTS0043178,23
RTS0043179,10
RTS0043180,6
RTS0043181,14
RTS0043182,12
RTS0043183,11
RTS0043184,6
RTS0043185,10
RTS0043186,18
RTS0043187,12
RTS0043188,11
RTS0043189,11
RTS0043190,19
RTS0043191,11
RTS0043192,10
RTS0043193,9
RTS0043194,8
RTS0043195,8
RTS0043196,15
RTS0043197,12
RTS0043198,10
RTS0043199,9
RTS0043200,15
RTS0043201,23
RTS0043202,30
RTS0043203,24
RTS0043204,16
RTS0043205,34
RTS0043206,18
RTS0043207,13
RTS0043208,18
RTS0043209,6
RTS0043210,9
RTS0043211,14
RTS0043212,19
RTS0043213,19
RTS0043214,12
RTS0043215,16
RTS0043216,18
RTS0043217,20
RTS0043218,9
RTS0043219,16
RTS0043220,22
RTS0043221,8
RTS0043222,8
RTS0043223,15
RTS0043224,9
RTS0043225,7
RTS0043226,7
RTS0043227,11
RTS0043228,9
RTS0043229,9
RTS0043230,12
RTS0043231,17
RTS0043232,19
RTS0043233,23
RTS0043234,11
RTS0043235,13
RTS0043236,11
RTS0043237,5
RTS0043238,13
RTS0043239,11
RTS0043240,7
RTS0043241,13
RTS0043242,6
RTS0043243,10
RTS0043244,7
RTS0043245,5
RTS0043246,10
RTS0043247,11
RTS0043248,10
RTS0043249,16
RTS0043250,11
RTS0043251,7
RTS0043252,10
RTS0043253,5
RTS0043254,13
RTS0043255,8
RTS0043256,6
RTS0043257,12
RTS0043258,9
RTS0043259,18
RTS0043260,18
RTS0043261,11
RTS0043262,17
RTS0043263,8
RTS0043264,12
RTS0043265,7
RTS0043266,15
RTS0043267,20
RTS0043268,10
RTS0043269,22
RTS0043270,27
RTS0043271,14
RTS0043272,22
RTS0043273,16
RTS0043274,25
RTS0043275,22
RTS0043276,7
RTS0043277,11
RTS0043278,8
RTS0043279,11
RTS0043280,7
RTS0043281,15
RTS0043282,20
RTS0043283,17
RTS0043284,20
RTS0043285,12
RTS0043286,24
RTS0043287,28
RTS0043288,27
RTS0043289,31
RTS0043290,12
RTS0043291,17
RTS0043292,18
RTS0043293,15
RTS0043294,16
RTS0043295,19
RTS0043296,14
RTS0043297,4
RTS0043299,13
RTS0043300,10
RTS0043301,8
RTS0043302,6
RTS0043303,7
RTS0043304,7
RTS0043305,8
RTS0043306,10
RTS0043307,9
RTS0043308,9
RTS0043309,8
RTS0043310,14
RTS0043311,40
RTS0043312,37
RTS0043313,41
RTS0043314,39
RTS0043315,17
RTS0043316,12
RTS0043317,11
RTS0043318,12
RTS0043319,11
RTS0043320,13
RTS0043321,20
RTS0043322,15
RTS0043323,14
RTS0043324,11
RTS0043325,8
RTS0043326,13
RTS0043327,6
RTS0043328,13
RTS0043329,9
RTS0043330,10
RTS0043331,5
RTS0043332,8
RTS0043333,8
RTS0043334,7
RTS0043335,11
RTS0043336,9
RTS0043337,10
RTS0043338,10
RTS0043339,13
RTS0043340,8
RTS0043341,9
RTS0043342,5
RTS0043343,10
RTS0043344,10
RTS0043345,7
RTS0043346,5
RTS0043347,7
RTS0043348,9
RTS0043349,8
RTS0043350,11
RTS0043351,14
RTS0043352,16
RTS0043353,16
RTS0043354,13
RTS0043355,15
RTS0043356,22
RTS0043357,20
RTS0043358,18
RTS0043359,24
RTS0043360,19
RTS0043361,15
RTS0043362,13
RTS0043363,9
RTS0043364,10
RTS0043365,10
RTS0043366,8
RTS0043367,10
RTS0043368,10
RTS0043369,12
RTS0043370,9
RTS0043371,35
RTS0043372,14
RTS0043373,21
RTS0043374,17
RTS0043375,25
RTS0043376,16
RTS0043377,24
RTS0043378,14
RTS0043379,20
RTS0043380,19
RTS0043381,9
RTS0043382,9
RTS0043383,16
RTS0043384,7
RTS0043385,12
RTS0043386,6
RTS0043387,16
RTS0043388,8
RTS0043389,9
RTS0043390,13
RTS0043391,12
RTS0043392,14
RTS0043393,9
RTS0043394,12
RTS0043395,8
RTS0043396,18
RTS0043397,17
RTS0043398,18
RTS0043399,24
RTS0043400,11
RTS0043401,11
RTS0043402,8
RTS0043403,13
RTS0043404,12
RTS0043405,7
RTS0043406,7
RTS0043407,9
RTS0043408,15
RTS0043409,9
RTS0043410,9
RTS0043411,8
RTS0043412,12
RTS0043413,5
RTS0043414,10
RTS0043415,5
RTS0043416,13
RTS0043417,6
RTS0043418,16
RTS0043419,5
RTS0043420,14
RTS0043421,11
RTS0043422,10
RTS0043423,9
RTS0043424,12
RTS0043425,12
RTS0043426,13
RTS0043427,4
RTS0043428,15
RTS0043429,14
RTS0043430,9
RTS0043431,25
RTS0043432,12
RTS0043433,15
RTS0043434,30
RTS0043435,22
RTS0043436,27
RTS0043437,23
RTS0043438,34
RTS0043439,13
RTS0043440,30
RTS0043441,48
RTS0043442,20
RTS0043443,18
RTS0043444,18
RTS0043445,16
RTS0043446,11
RTS0043447,11
RTS0043448,16
RTS0043449,12
RTS0043450,14
RTS0043451,7
RTS0043452,17
RTS0043453,12
RTS0043454,19
RTS0043455,9
RTS0043456,10
RTS0043457,14
RTS0043458,13
RTS0043459,4
RTS0043460,11
RTS0043461,4
RTS0043462,12
RTS0043463,9
RTS0043464,12
RTS0043465,18
RTS0043466,19
RTS0043467,15
RTS0043468,13
RTS0043469,17
RTS0043470,24
RTS0043471,12
RTS0043472,7
RTS0043473,4
RTS0043474,11
RTS0043475,18
RTS0043476,10
RTS0043477,18
RTS0043478,3
RTS0043479,12
RTS0043480,10
RTS0043481,14
RTS0043482,15
RTS0043483,34
RTS0043484,10
RTS0043485,28
RTS0043486,10
RTS0043487,16
RTS0043488,18
RTS0043489,15
RTS0043490,7
RTS0043491,22
RTS0043492,17
RTS0043493,29
RTS0043494,26
RTS0043495,35
RTS0043496,9
RTS0043497,8
RTS0043498,7
RTS0043499,11
RTS0043500,11
RTS0043501,6
RTS0043502,6
RTS0043503,4
RTS0043504,15
RTS0043505,12
RTS0043506,23
RTS0043507,15
RTS0043508,24
RTS0043509,15
RTS0043510,15
RTS0043511,6
RTS0043512,7
RTS0043513,8
RTS0043514,12
RTS0043515,10
RTS0043516,10
RTS0043517,9
RTS0043518,15
RTS0043519,7
RTS0043520,14
RTS0043521,9
RTS0043522,8
RTS0043523,20
RTS0043524,20
RTS0043525,12
RTS0043526,10
RTS0043527,8
RTS0043528,8
RTS0043529,17
RTS0043530,3
RTS0043531,17
RTS0043532,12
RTS0043533,15
RTS0043534,5
RTS0043535,11
RTS0043536,12
RTS0043537,16
RTS0043538,15
RTS0043539,17
RTS0043540,15
RTS0043541,11
RTS0043542,7
RTS0043543,10
RTS0043544,11
RTS0043545,10
RTS0043546,11
RTS0043547,12
RTS0043548,10
RTS0043549,7
RTS0043550,8
RTS0043551,7
RTS0043552,11
RTS0043553,14
RTS0043554,7
RTS0043555,8
RTS0043556,11
RTS0043557,9
RTS0043558,12
RTS0043559,12
RTS0043560,12
RTS0043561,10
RTS0043562,11
RTS0043563,12
RTS0043564,11
RTS0043565,11
RTS0043566,21
RTS0043567,13
RTS0043568,10
RTS0043569,17
RTS0043570,19
RTS0043571,14
RTS0043572,22
RTS0043573,23
RTS0043574,13
RTS0043575,20
RTS0043576,15
RTS0043577,12
RTS0043578,5
RTS0043579,15
RTS0043580,22
RTS0043581,17
RTS0043582,11
RTS0043583,13
RTS0043584,12
RTS0043585,7
RTS0043586,7
RTS0043587,6
RTS0043588,7
RTS0043589,6
RTS0043590,10
RTS0043591,9
RTS0043592,10
RTS0043593,10
RTS0043594,7
RTS0043595,6
RTS0043596,12
RTS0043597,16
RTS0043598,13
RTS0043599,14
RTS0043600,7
RTS0043601,12
RTS0043602,9
RTS0043603,7
RTS0043604,15
RTS0043605,6
RTS0043606,10
RTS0043607,14
RTS0043608,19
RTS0043609,14
RTS0043610,9
RTS0043611,11
RTS0043612,14
RTS0043613,21
RTS0043614,19
RTS0043615,23
RTS0043616,15
RTS0043617,6
RTS0043618,12
RTS0043619,7
RTS0043620,10
RTS0043621,8
RTS0043622,12
RTS0043623,8
RTS0043624,18
RTS0043625,8
RTS0043626,11
RTS0043627,12
RTS0043628,17
RTS0043629,9
RTS0043630,7
RTS0043631,6
RTS0043632,11
RTS0043633,17
RTS0043634,11
RTS0043635,13
RTS0043636,9
RTS0043637,6
RTS0043638,5
RTS0043639,6
RTS0043640,5
RTS0043641,45
RTS0043642,47
RTS0043643,45
RTS0043644,44
RTS0043645,34
RTS0043646,10
RTS0043647,9
RTS0043648,10
RTS0043649,7
RTS0043650,9
RTS0043651,7
RTS0043652,12
RTS0043653,8
RTS0043654,11
RTS0043655,8
RTS0043656,10
RTS0043657,16
RTS0043658,17
RTS0043659,13
RTS0043660,14
RTS0043661,7
RTS0043663,11
RTS0043664,11
RTS0043665,11
RTS0043666,8
RTS0043667,11
RTS0043668,7
RTS0043669,11
RTS0043670,12
RTS0043671,8
RTS0043672,10
RTS0043673,11
RTS0043674,12
RTS0043675,11
RTS0043676,7
RTS0043677,10
RTS0043678,5
RTS0043679,7
RTS0043680,10
RTS0043681,14
RTS0043682,10
RTS0043683,10
RTS0043684,14
RTS0043685,12
RTS0043686,10
RTS0043687,8
RTS0043688,5
RTS0043689,15
RTS0043690,10
RTS0043691,13
RTS0043692,9
RTS0043693,18
RTS0043694,13
RTS0043695,11
RTS0043696,18
RTS0043697,6
RTS0043698,13
RTS0043699,21
RTS0043700,7
RTS0043701,7
RTS0043702,7
RTS0043703,8
RTS0043704,6
RTS0043705,15
RTS0043706,7
RTS0043707,11
RTS0043708,10
RTS0043709,8
RTS0043710,17
RTS0043711,12
RTS0043712,4
RTS0043713,6
RTS0043714,6
RTS0043715,8
RTS0043716,7
RTS0043717,10
RTS0043718,3
RTS0043719,8
RTS0043720,4
RTS0043721,14
RTS0043722,9
RTS0043723,27
RTS0043724,28
RTS0043725,17
RTS0043726,7
RTS0043727,6
RTS0043728,12
RTS0043729,4
RTS0043730,3
RTS0043731,7
RTS0043732,11
RTS0043733,17
RTS0043734,10
RTS0043735,13
RTS0043736,15
RTS0043737,19
RTS0043738,8
RTS0043739,22
RTS0043740,11
RTS0043741,17
RTS0043742,16
RTS0043743,12
RTS0043744,43
RTS0043745,19
RTS0043746,13
RTS0043747,15
RTS0043748,10
RTS0043749,9
RTS0043750,17
RTS0043751,12
RTS0043752,11
RTS0043753,15
RTS0043754,3
RTS0043755,17
RTS0043756,15
RTS0043757,14
RTS0043758,13
RTS0043759,9
RTS0043760,6
RTS0043761,22
RTS0043762,8
RTS0043763,1
RTS0043764,7
RTS0043765,8
RTS0043766,9
RTS0043767,6
RTS0043768,10
RTS0043769,13
RTS0043770,8
RTS0043771,8
RTS0043772,11
RTS0043773,11
RTS0043774,8
RTS0043775,7
RTS0043776,2
RTS0043777,13
RTS0043778,5
RTS0043779,9
RTS0043780,14
RTS0043781,15
RTS0043782,10
RTS0043783,11
RTS0043784,13
RTS0043785,10
RTS0043786,27
RTS0043787,34
RTS0043788,36
RTS0043789,24
RTS0043790,22
RTS0043791,21
RTS0043792,20
RTS0043793,15
RTS0043794,11
RTS0043795,11
RTS0043796,7
RTS0043797,10
RTS0043798,7
RTS0043799,13
RTS0043800,8
RTS0043801,7
RTS0043802,11
RTS0043803,12
RTS0043804,8
RTS0043805,10
RTS0043806,10
RTS0043807,7
RTS0043808,8
RTS0043809,9
RTS0043810,5
RTS0043811,4
RTS0043812,16
RTS0043813,9
RTS0043814,12
RTS0043815,4
RTS0043816,15
RTS0043817,4
RTS0043818,8
RTS0043819,8
RTS0043820,22
RTS0043821,10
RTS0043822,9
RTS0043823,8
RTS0043824,4
RTS0043825,6
RTS0043826,6
RTS0043827,10
RTS0043828,8
RTS0043829,9
RTS0043830,16
RTS0043831,21
RTS0043832,10
RTS0043833,16
RTS0043834,14
RTS0043835,14
RTS0043836,13
RTS0043837,16
RTS0043838,6
RTS0043839,10
RTS0043840,11
RTS0043841,8
RTS0043842,6
RTS0043843,24
RTS0043844,20
RTS0043845,8
RTS0043846,17
RTS0043847,22
RTS0043848,14
RTS0043849,17
RTS0043850,9
RTS0043851,12
RTS0043852,4
RTS0043853,14
RTS0043854,10
RTS0043856,7
RTS0043857,5
RTS0043858,10
RTS0043859,8
RTS0043860,6
RTS0043861,8
RTS0043862,13
RTS0043863,16
RTS0043864,13
RTS0043865,8
RTS0043866,5
RTS0043867,18
RTS0043868,28
RTS0043869,17
RTS0043870,13
RTS0043871,16
RTS0043872,17
RTS0043873,12
RTS0043874,9
RTS0043875,14
RTS0043876,12
RTS0043877,11
RTS0043878,14
RTS0043879,14
RTS0043880,12
RTS0043881,12
RTS0043882,13
RTS0043883,11
RTS0043884,12
RTS0043885,5
RTS0043886,18
RTS0043887,11
RTS0043888,10
RTS0043889,8
RTS0043890,22
RTS0043891,15
RTS0043892,16
RTS0043893,18
RTS0043894,16
RTS0043895,12
RTS0043896,8
RTS0043897,20
RTS0043898,11
RTS0043899,8
RTS0043900,9
RTS0043901,8
RTS0043902,17
RTS0043903,9
RTS0043904,17
RTS0043905,21
RTS0043906,9
RTS0043907,6
RTS0043908,1
RTS0043909,10
RTS0043910,11
RTS0043911,10
RTS0043912,18
RTS0043913,6
RTS0043914,9
RTS0043915,8
RTS0043916,16
RTS0043917,9
RTS0043918,10
RTS0043919,12
RTS0043920,22
RTS0043921,10
RTS0043922,6
RTS0043923,14
RTS0043924,16
RTS0043925,16
RTS0043926,10
RTS0043927,11
RTS0043928,12
RTS0043929,6
RTS0043930,2
RTS0043931,21
RTS0043932,29
RTS0043933,25
RTS0043934,15
RTS0043935,18
RTS0043936,7
RTS0043937,6
RTS0043938,6
RTS0043939,5
RTS0043940,16
RTS0043941,19
RTS0043942,9
RTS0043943,12
RTS0043944,13
RTS0043945,9
RTS0043946,5
RTS0043947,10
RTS0043948,11
RTS0043949,13
RTS0043950,6
RTS0043951,7
RTS0043952,17
RTS0043953,12
RTS0043954,6
RTS0043955,8
RTS0043956,11
RTS0043957,11
RTS0043958,15
RTS0043959,14
RTS0043960,10
RTS0043961,15
RTS0043962,9
RTS0043963,6
RTS0043964,12
RTS0043965,10
RTS0043966,21
RTS0043967,11
RTS0043968,18
RTS0043969,20
RTS0043970,26
RTS0043971,20
RTS0043972,22
RTS0043973,20
RTS0043974,21
RTS0043975,14
RTS0043976,23
RTS0043977,21
RTS0043978,18
RTS0043979,22
RTS0043980,23
RTS0043981,37
RTS0043982,42
RTS0043983,41
RTS0043984,17
RTS0043985,55
RTS0043986,9
RTS0043987,26
RTS0043988,15
RTS0043989,17
RTS0043990,9
RTS0043991,11
RTS0043992,10
RTS0043993,3
RTS0043994,7
RTS0043996,11
RTS0043997,6
RTS0043998,11
RTS0043999,11
RTS0044000,11
RTS0044001,7
RTS0044002,15
RTS0044003,16
RTS0044004,19
RTS0044005,15
RTS0044006,5
RTS0044007,17
RTS0044008,9
RTS0044009,10
RTS0044010,7
RTS0044011,23
RTS0044012,28
RTS0044013,16
RTS0044014,24
RTS0044015,22
RTS0044016,6
RTS0044017,4
RTS0044018,5
RTS0044019,9
RTS0044020,18
RTS0044021,6
RTS0044022,9
RTS0044023,17
RTS0044024,5
RTS0044025,8
RTS0044026,8
RTS0044027,13
RTS0044028,11
RTS0044029,9
RTS0044030,17
RTS0044031,10
RTS0044032,6
RTS0044033,11
RTS0044034,20
RTS0044035,10
RTS0044036,26
RTS0044037,15
RTS0044038,26
RTS0044039,9
RTS0044040,22
RTS0044041,13
RTS0044042,33
RTS0044043,28
RTS0044044,29
RTS0044045,21
RTS0044046,15
RTS0044047,15
RTS0044048,16
RTS0044049,8
RTS0044050,12
RTS0044051,11
RTS0044052,9
RTS0044053,7
RTS0044054,7
RTS0044055,13
RTS0044056,5
RTS0044057,6
RTS0044058,7
RTS0044059,11
RTS0044060,11
RTS0044061,14
RTS0044062,12
RTS0044063,9
RTS0044064,10
RTS0044065,10
RTS0044067,12
RTS0044068,12
RTS0044069,21
RTS0044070,15
RTS0044071,17
RTS0044072,14
RTS0044073,10
RTS0044074,7
RTS0044075,12
RTS0044076,3
RTS0044077,9
RTS0044078,4
RTS0044079,11
RTS0044080,8
RTS0044081,9
RTS0044082,6
RTS0044083,11
RTS0044084,10
RTS0044085,6
RTS0044086,6
RTS0044087,9
RTS0044088,6
RTS0044089,9
RTS0044090,16
RTS0044091,15
RTS0044092,16
RTS0044093,10
RTS0044094,14
RTS0044095,14
RTS0044096,12
RTS0044097,11
RTS0044098,11
RTS0044099,10
RTS0044100,15
RTS0044101,13
RTS0044102,17
RTS0044103,11
RTS0044104,11
RTS0044105,17
RTS0044106,25
RTS0044107,15
RTS0044108,24
RTS0044109,20
RTS0044110,29
RTS0044111,19
RTS0044112,15
RTS0044113,14
RTS0044114,14
RTS0044115,23
RTS0044116,17
RTS0044117,23
RTS0044118,12
RTS0044119,16
RTS0044120,21
RTS0044121,5
RTS0044122,12
RTS0044123,4
RTS0044124,14
RTS0044125,8
RTS0044126,17
RTS0044127,18
RTS0044128,6
RTS0044129,11
RTS0044130,8
RTS0044131,14
RTS0044132,20
RTS0044133,18
RTS0044134,17
RTS0044135,15
RTS0044136,16
RTS0044137,15
RTS0044138,17
RTS0044139,24
RTS0044140,11
RTS0044141,19
RTS0044142,19
RTS0044143,6
RTS0044144,21
RTS0044145,9
RTS0044146,10
RTS0044147,14
RTS0044148,14
RTS0044149,7
RTS0044150,9
RTS0044151,10
RTS0044152,8
RTS0044153,25
RTS0044154,14
RTS0044155,12
RTS0044156,25
RTS0044157,29
RTS0044158,45
RTS0044159,29
RTS0044160,34
RTS0044161,16
RTS0044162,19
RTS0044163,17
RTS0044164,15
RTS0044165,6
RTS0044166,16
RTS0044167,9
RTS0044168,13
RTS0044169,16
RTS0044170,18
RTS0044171,11
RTS0044172,12
RTS0044173,12
RTS0044174,10
RTS0044175,12
RTS0044176,20
RTS0044177,16
RTS0044178,15
RTS0044180,11
RTS0044181,9
RTS0044182,14
RTS0044183,6
RTS0044184,14
RTS0044185,8
RTS0044186,5
RTS0044187,12
RTS0044188,17
RTS0044189,9
RTS0044190,11
RTS0044191,9
RTS0044192,11
RTS0044193,13
RTS0044194,15
RTS0044195,12
RTS0044196,18
RTS0044197,9
RTS0044198,26
RTS0044199,21
RTS0044200,19
RTS0044206,21
RTS0044207,13
RTS0044208,8
RTS0044209,5
RTS0044210,10
RTS0044211,17
RTS0044212,17
RTS0044213,10
RTS0044214,12
RTS0044215,8
RTS0044216,7
RTS0044217,11
RTS0044218,7
RTS0044219,14
RTS0044220,5
RTS0044221,10
RTS0044222,8
RTS0044223,9
RTS0044224,11
RTS0044225,8
RTS0044226,8
RTS0044227,25
RTS0044228,9
RTS0044229,8
RTS0044230,5
RTS0044231,10
RTS0044232,7
RTS0044233,15
RTS0044234,11
RTS0044235,3
RTS0044236,14
RTS0044237,23
RTS0044238,9
RTS0044239,10
RTS0044240,12
RTS0044241,9
RTS0044242,18
RTS0044243,13
RTS0044244,13
RTS0044245,11
RTS0044246,19
RTS0044247,15
RTS0044248,31
RTS0044249,7
RTS0044250,7
RTS0044251,20
RTS0044252,27
RTS0044253,14
RTS0044254,9
RTS0044255,9
RTS0044256,11
RTS0044257,19
RTS0044258,18
RTS0044259,18
RTS0044260,12
RTS0044261,22
RTS0044262,11
RTS0044263,12
RTS0044264,12
RTS0044265,16
RTS0044266,16
RTS0044267,10
RTS0044268,8
RTS0044269,11
RTS0044270,13
RTS0044271,13
RTS0044272,19
RTS0044273,13
RTS0044274,17
RTS0044275,20
RTS0044276,11
RTS0044277,7
RTS0044278,11
RTS0044279,8
RTS0044280,4
RTS0044281,13
RTS0044282,13
RTS0044283,14
RTS0044284,14
RTS0044285,7
RTS0044286,19
RTS0044287,8
RTS0044288,9
RTS0044289,7
RTS0044290,20
RTS0044291,9
RTS0044292,5
RTS0044293,10
RTS0044294,7
RTS0044295,5
RTS0044296,13
RTS0044297,24
RTS0044298,12
RTS0044299,22
RTS0044300,20
RTS0044301,18
RTS0044302,18
RTS0044303,21
RTS0044304,15
RTS0044305,6
RTS0044306,22
RTS0044307,19
RTS0044308,33
RTS0044309,29
RTS0044310,29
RTS0044311,9
RTS0044312,7
RTS0044313,7
RTS0044314,14
RTS0044315,11
RTS0044316,17
RTS0044317,27
RTS0044318,22
RTS0044319,11
RTS0044320,10
RTS0044321,10
RTS0044322,7
RTS0044323,9
RTS0044324,8
RTS0044325,14
RTS0044326,17
RTS0044327,8
RTS0044328,7
RTS0044329,17
RTS0044330,9
RTS0044331,51
RTS0044332,36
RTS0044333,41
RTS0044334,43
RTS0044335,44
RTS0044336,8
RTS0044337,7
RTS0044338,10
RTS0044339,12
RTS0044340,9
RTS0044341,10
RTS0044342,7
RTS0044343,7
RTS0044344,6
RTS0044345,12
RTS0044346,64
RTS0044347,91
RTS0044348,70
RTS0044349,90
RTS0044350,79
RTS0044351,17
RTS0044352,21
RTS0044353,33
RTS0044354,10
RTS0044355,19
RTS0044356,8
RTS0044357,11
RTS0044358,4
RTS0044359,24
RTS0044360,11
RTS0044361,13
RTS0044362,13
RTS0044363,15
RTS0044364,8
RTS0044365,10
RTS0044366,38
RTS0044367,34
RTS0044368,34
RTS0044369,39
RTS0044370,32
RTS0044371,11
RTS0044372,13
RTS0044373,9
RTS0044374,7
RTS0044375,11
RTS0044376,14
RTS0044377,28
RTS0044378,21
RTS0044379,37
RTS0044380,27
RTS0044381,27
RTS0044382,24
RTS0044383,31
RTS0044384,7
RTS0044385,12
RTS0044386,16
RTS0044387,11
RTS0044388,22
RTS0044389,12
RTS0044390,14
RTS0044391,23
RTS0044392,30
RTS0044393,22
RTS0044394,23
RTS0044395,19
RTS0044396,14
RTS0044397,10
RTS0044399,5
RTS0044400,12
RTS0044401,9
RTS0044402,8
RTS0044403,16
RTS0044404,14
RTS0044405,10
RTS0044406,12
RTS0044407,16
RTS0044408,17
RTS0044409,12
RTS0044410,13
RTS0044411,13
RTS0044412,10
RTS0044413,12
RTS0044414,8
RTS0044415,15
RTS0044416,24
RTS0044417,27
RTS0044418,29
RTS0044419,27
RTS0044420,30
RTS0044421,8
RTS0044422,10
RTS0044423,10
RTS0044424,9
RTS0044425,7
RTS0044426,13
RTS0044427,5
RTS0044428,7
RTS0044429,11
RTS0044430,11
RTS0044431,16
RTS0044432,17
RTS0044433,15
RTS0044434,14
RTS0044435,13
RTS0044436,14
RTS0044437,14
RTS0044438,17
RTS0044439,19
RTS0044440,22
RTS0044441,18
RTS0044442,17
RTS0044443,30
RTS0044444,20
RTS0044445,10
RTS0044446,16
RTS0044447,15
RTS0044448,15
RTS0044449,13
RTS0044450,8
RTS0044451,4
RTS0044452,14
RTS0044453,13
RTS0044454,13
RTS0044455,14
RTS0044456,2
RTS0044457,17
RTS0044458,10
RTS0044459,6
RTS0044460,13
RTS0044461,20
RTS0044462,16
RTS0044463,11
RTS0044464,6
RTS0044465,14
RTS0044466,21
RTS0044467,11
RTS0044468,8
RTS0044469,7
RTS0044470,11
RTS0044471,10
RTS0044472,29
RTS0044473,25
RTS0044474,14
RTS0044475,17
RTS0044476,24
RTS0044477,31
RTS0044478,27
RTS0044479,30
RTS0044480,31
RTS0044481,8
RTS0044482,11
RTS0044483,20
RTS0044484,10
RTS0044485,11
RTS0044486,15
RTS0044487,12
RTS0044488,9
RTS0044489,12
RTS0044490,9
RTS0044491,14
RTS0044492,7
RTS0044493,16
RTS0044494,21
RTS0044495,12
RTS0044496,26
RTS0044497,18
RTS0044498,20
RTS0044499,24
RTS0044500,25
RTS0044501,19
RTS0044502,16
RTS0044503,19
RTS0044504,11
RTS0044505,10
RTS0044506,17
RTS0044507,12
RTS0044508,16
RTS0044509,18
RTS0044510,17
RTS0044511,13
RTS0044512,17
RTS0044513,17
RTS0044514,16
RTS0044515,14
RTS0044516,16
RTS0044517,13
RTS0044518,8
RTS0044519,13
RTS0044520,7
RTS0044521,12
RTS0044522,12
RTS0044523,10
RTS0044524,10
RTS0044525,13
RTS0044526,9
RTS0044527,16
RTS0044528,8
RTS0044529,17
RTS0044530,16
RTS0044531,16
RTS0044532,11
RTS0044533,11
RTS0044534,14
RTS0044535,11
RTS0044536,10
RTS0044537,8
RTS0044538,11
RTS0044539,13
RTS0044540,13
RTS0044541,10
RTS0044542,14
RTS0044543,17
RTS0044544,10
RTS0044545,9
RTS0044546,20
RTS0044547,23
RTS0044548,20
RTS0044549,21
RTS0044550,15
RTS0044551,12
RTS0044552,23
RTS0044553,29
RTS0044554,12
RTS0044555,24
RTS0044556,8
RTS0044557,10
RTS0044558,16
RTS0044559,5
RTS0044560,8
RTS0044561,11
RTS0044562,13
RTS0044563,18
RTS0044564,13
RTS0044565,12
RTS0044566,10
RTS0044567,9
RTS0044568,12
RTS0044569,9
RTS0044570,8
RTS0044571,9
RTS0044572,10
RTS0044573,13
RTS0044574,8
RTS0044575,4
RTS0044576,8
RTS0044577,5
RTS0044578,14
RTS0044579,10
RTS0044580,13
RTS0044581,7
RTS0044582,8
RTS0044583,16
RTS0044584,14
RTS0044585,12
RTS0044586,14
RTS0044587,10
RTS0044588,9
RTS0044589,6
RTS0044590,6
RTS0044591,7
RTS0044592,10
RTS0044593,11
RTS0044594,9
RTS0044595,3
RTS0044596,21
RTS0044597,17
RTS0044598,11
RTS0044599,15
RTS0044600,9
RTS0044601,13
RTS0044602,10
RTS0044603,8
RTS0044604,15
RTS0044605,8
RTS0044606,14
RTS0044607,11
RTS0044608,8
RTS0044609,7
RTS0044610,6
RTS0044611,12
RTS0044612,10
RTS0044613,9
RTS0044614,8
RTS0044615,6
RTS0044616,9
RTS0044617,12
RTS0044618,6
RTS0044619,4
RTS0044620,7
RTS0044621,17
RTS0044622,23
RTS0044623,21
RTS0044624,19
RTS0044625,11
RTS0044626,4
RTS0044627,9
RTS0044628,8
RTS0044629,10
RTS0044630,9
RTS0044631,8
RTS0044632,16
RTS0044633,18
RTS0044634,11
RTS0044635,13
RTS0044636,7
RTS0044637,7
RTS0044638,8
RTS0044639,12
RTS0044640,10
RTS0044641,7
RTS0044642,12
RTS0044643,8
RTS0044644,13
RTS0044645,11
RTS0044646,8
RTS0044647,5
RTS0044648,10
RTS0044649,8
RTS0044650,7
RTS0044651,8
RTS0044652,10
RTS0044653,9
RTS0044654,12
RTS0044655,11
RTS0044656,45
RTS0044657,63
RTS0044658,107
RTS0044659,84
RTS0044660,87
RTS0044661,10
RTS0044662,19
RTS0044663,15
RTS0044664,18
RTS0044665,18
RTS0044666,10
RTS0044667,5
RTS0044668,8
RTS0044669,14
RTS0044670,6
RTS0044671,12
RTS0044672,14
RTS0044673,7
RTS0044674,10
RTS0044675,13
RTS0044676,12
RTS0044677,12
RTS0044678,7
RTS0044679,15
RTS0044680,4
RTS0044681,10
RTS0044682,10
RTS0044683,11
RTS0044684,7
RTS0044685,12
RTS0044686,9
RTS0044687,19
RTS0044688,19
RTS0044689,22
RTS0044690,23
RTS0044691,23
RTS0044692,14
RTS0044693,22
RTS0044694,28
RTS0044695,14
RTS0044696,13
RTS0044697,23
RTS0044698,19
RTS0044699,21
RTS0044700,15
RTS0044701,18
RTS0044702,14
RTS0044703,22
RTS0044704,14
RTS0044705,11
RTS0044706,9
RTS0044707,7
RTS0044708,14
RTS0044709,13
RTS0044710,7
RTS0044711,7
RTS0044712,19
RTS0044714,16
RTS0044715,11
RTS0044716,19
RTS0044717,20
RTS0044718,28
RTS0044719,16
RTS0044720,30
RTS0044721,11
RTS0044722,13
RTS0044723,4
RTS0044724,9
RTS0044725,3
RTS0044726,15
RTS0044727,20
RTS0044728,7
RTS0044729,16
RTS0044730,20
RTS0044731,21
RTS0044732,10
RTS0044733,11
RTS0044734,7
RTS0044735,28
RTS0044736,34
RTS0044737,6
RTS0044738,16
RTS0044739,21
RTS0044740,13
RTS0044741,14
RTS0044742,6
RTS0044743,17
RTS0044744,12
RTS0044745,4
RTS0044746,18
RTS0044747,3
RTS0044748,7
RTS0044749,11
RTS0044750,11
RTS0044751,18
RTS0044752,18
RTS0044753,21
RTS0044754,10
RTS0044755,13
RTS0044756,15
RTS0044757,9
RTS0044758,10
RTS0044759,15
RTS0044760,7
RTS0044761,13
RTS0044762,21
RTS0044763,14
RTS0044764,6
RTS0044765,9
RTS0044766,12
RTS0044767,12
RTS0044768,17
RTS0044769,11
RTS0044770,10
RTS0044771,15
RTS0044772,4
RTS0044773,9
RTS0044774,11
RTS0044775,13
RTS0044776,17
RTS0044777,29
RTS0044778,18
RTS0044779,8
RTS0044780,10
RTS0044781,44
RTS0044782,38
RTS0044783,54
RTS0044784,40
RTS0044785,38
RTS0044786,37
RTS0044787,37
RTS0044788,20
RTS0044789,37
RTS0044790,13
RTS0044791,50
RTS0044792,167
RTS0044793,25
RTS0044794,17
RTS0044795,12
RTS0044796,19
RTS0044797,22
RTS0044798,13
RTS0044799,14
RTS0044800,11
RTS0044801,10
RTS0044802,24
RTS0044803,24
RTS0044804,13
RTS0044805,15
RTS0044806,13
RTS0044807,8
RTS0044808,15
RTS0044809,13
RTS0044810,14
RTS0044811,17
RTS0044812,17
RTS0044813,22
RTS0044814,16
RTS0044815,24
RTS0044816,14
RTS0044817,6
RTS0044818,10
RTS0044819,9
RTS0044820,8
RTS0044821,15
RTS0044822,15
RTS0044823,12
RTS0044824,12
RTS0044825,16
RTS0044826,13
RTS0044827,18
RTS0044828,15
RTS0044829,15
RTS0044830,11
RTS0044831,7
RTS0044832,16
RTS0044833,19
RTS0044834,13
RTS0044835,19
RTS0044836,6
RTS0044837,7
RTS0044838,7
RTS0044839,11
RTS0044840,10
RTS0044841,10
RTS0044842,4
RTS0044843,6
RTS0044844,13
RTS0044845,13
RTS0044846,17
RTS0044847,6
RTS0044848,12
RTS0044849,23
RTS0044850,12
RTS0044851,11
RTS0044852,5
RTS0044853,13
RTS0044854,8
RTS0044855,8
RTS0044856,9
RTS0044857,13
RTS0044858,13
RTS0044859,13
RTS0044860,11
RTS0044861,7
RTS0044862,17
RTS0044863,14
RTS0044864,15
RTS0044865,14
RTS0044866,30
RTS0044867,30
RTS0044868,13
RTS0044869,24
RTS0044870,14
RTS0044871,13
RTS0044872,15
RTS0044873,14
RTS0044874,10
RTS0044875,14
RTS0044876,9
RTS0044877,27
RTS0044878,31
RTS0044879,21
RTS0044880,38
RTS0044881,11
RTS0044882,15
RTS0044883,10
RTS0044884,14
RTS0044885,6
RTS0044886,11
RTS0044887,11
RTS0044888,7
RTS0044889,11
RTS0044890,9
RTS0044891,19
RTS0044892,13
RTS0044893,12
RTS0044894,11
RTS0044895,12
RTS0044896,14
RTS0044897,18
RTS0044898,15
RTS0044899,27
RTS0044900,20
RTS0044901,12
RTS0044902,9
RTS0044903,12
RTS0044904,6
RTS0044905,14
RTS0044906,44
RTS0044907,24
RTS0044908,34
RTS0044909,41
RTS0044910,26
RTS0044911,7
RTS0044912,10
RTS0044913,9
RTS0044914,4
RTS0044915,14
RTS0044916,10
RTS0044917,9
RTS0044918,12
RTS0044919,12
RTS0044920,15
RTS0044921,32
RTS0044922,24
RTS0044923,25
RTS0044924,24
RTS0044925,30
RTS0044926,14
RTS0044927,3
RTS0044928,7
RTS0044929,13
RTS0044930,11
RTS0044931,9
RTS0044932,13
RTS0044933,4
RTS0044934,9
RTS0044935,14
RTS0044936,23
RTS0044937,11
RTS0044938,10
RTS0044939,9
RTS0044940,9
RTS0044941,7
RTS0044942,6
RTS0044943,10
RTS0044944,11
RTS0044945,9
RTS0044946,13
RTS0044947,6
RTS0044948,13
RTS0044949,12
RTS0044950,9
RTS0044951,14
RTS0044952,16
RTS0044953,7
RTS0044954,6
RTS0044955,22
RTS0044956,17
RTS0044957,16
RTS0044958,16
RTS0044959,16
RTS0044960,18
RTS0044961,13
RTS0044962,11
RTS0044963,6
RTS0044964,14
RTS0044965,8
RTS0044966,8
RTS0044967,7
RTS0044968,12
RTS0044969,6
RTS0044970,13
RTS0044971,12
RTS0044972,11
RTS0044973,7
RTS0044974,7
RTS0044975,13
RTS0044976,9
RTS0044977,14
RTS0044978,8
RTS0044979,18
RTS0044980,12
RTS0044981,12
RTS0044982,12
RTS0044983,12
RTS0044984,8
RTS0044985,21
RTS0044986,7
RTS0044987,18
RTS0044988,12
RTS0044989,14
RTS0044990,12
RTS0044991,9
RTS0044992,8
RTS0044993,8
RTS0044994,8
RTS0044995,11
RTS0044996,13
RTS0044997,9
RTS0044998,5
RTS0044999,10
RTS0045000,12
RTS0045001,9
RTS0045002,10
RTS0045003,13
RTS0045004,4
RTS0045005,10
RTS0045006,20
RTS0045007,21
RTS0045008,26
RTS0045009,13
RTS0045010,19
RTS0045011,3
RTS0045012,9
RTS0045013,6
RTS0045014,4
RTS0045015,4
RTS0045016,8
RTS0045017,9
RTS0045018,9
RTS0045019,5
RTS0045020,8
RTS0045021,6
RTS0045022,11
RTS0045023,11
RTS0045024,8
RTS0045025,17
RTS0045026,33
RTS0045027,17
RTS0045028,30
RTS0045029,27
RTS0045030,35
RTS0045031,8
RTS0045032,8
RTS0045033,12
RTS0045034,9
RTS0045035,12
RTS0045036,15
RTS0045038,19
RTS0045039,11
RTS0045040,11
RTS0045041,9
RTS0045042,14
RTS0045043,11
RTS0045044,13
RTS0045045,19
RTS0045046,9
RTS0045047,9
RTS0045048,13
RTS0045049,6
RTS0045050,13
RTS0045051,7
RTS0045052,10
RTS0045053,6
RTS0045054,11
RTS0045055,8
RTS0045056,24
RTS0045057,23
RTS0045058,10
RTS0045059,12
RTS0045060,28
RTS0045061,7
RTS0045063,8
RTS0045064,11
RTS0045065,15
RTS0045066,13
RTS0045067,23
RTS0045068,18
RTS0045069,21
RTS0045070,14
RTS0045071,16
RTS0045072,20
RTS0045073,15
RTS0045074,24
RTS0045075,16
RTS0045076,13
RTS0045077,4
RTS0045078,8
RTS0045079,5
RTS0045080,9
RTS0045081,10
RTS0045082,14
RTS0045083,31
RTS0045084,28
RTS0045085,26
RTS0045086,11
RTS0045087,11
RTS0045088,4
RTS0045089,9
RTS0045090,8
RTS0045091,17
RTS0045092,14
RTS0045093,10
RTS0045094,20
RTS0045095,11
RTS0045096,9
RTS0045097,11
RTS0045098,14
RTS0045099,13
RTS0045100,13
RTS0045101,10
RTS0045102,6
RTS0045103,9
RTS0045104,7
RTS0045105,7
RTS0045106,9
RTS0045107,8
RTS0045108,14
RTS0045109,16
RTS0045110,5
RTS0045111,13
RTS0045112,9
RTS0045113,15
RTS0045114,5
RTS0045115,7
RTS0045116,7
RTS0045117,12
RTS0045118,7
RTS0045119,6
RTS0045120,11
RTS0045121,9
RTS0045122,3
RTS0045123,15
RTS0045124,10
RTS0045125,11
RTS0045126,14
RTS0045127,14
RTS0045128,10
RTS0045129,13
RTS0045130,8
RTS0045131,18
RTS0045132,15
RTS0045133,22
RTS0045134,9
RTS0045135,16
RTS0045136,19
RTS0045137,14
RTS0045138,11
RTS0045139,11
RTS0045140,11
RTS0045141,9
RTS0045142,16
RTS0045143,3
RTS0045144,12
RTS0045145,13
RTS0045146,2
RTS0045147,16
RTS0045148,4
RTS0045149,5
RTS0045150,12
RTS0045151,14
RTS0045152,22
RTS0045153,14
RTS0045154,20
RTS0045155,14
RTS0045156,10
RTS0045157,17
RTS0045158,11
RTS0045159,18
RTS0045160,16
RTS0045161,9
RTS0045162,16
RTS0045163,15
RTS0045164,16
RTS0045165,18
RTS0045166,11
RTS0045167,6
RTS0045168,12
RTS0045169,11
RTS0045170,19
RTS0045171,16
RTS0045172,10
RTS0045173,8
RTS0045174,15
RTS0045175,16
RTS0045176,11
RTS0045177,16
RTS0045178,9
RTS0045179,13
RTS0045180,9
RTS0045181,11
RTS0045182,14
RTS0045183,7
RTS0045184,12
RTS0045185,8
RTS0045186,18
RTS0045187,17
RTS0045188,8
RTS0045189,14
RTS0045190,17
RTS0045191,12
RTS0045192,7
RTS0045193,9
RTS0045194,7
RTS0045195,10
RTS0045196,5
RTS0045197,14
RTS0045198,13
RTS0045199,9
RTS0045200,11
RTS0045201,11
RTS0045202,16
RTS0045203,9
RTS0045204,6
RTS0045205,11
RTS0045206,8
RTS0045207,11
RTS0045208,13
RTS0045209,13
RTS0045210,14
RTS0045211,13
RTS0045212,11
RTS0045213,14
RTS0045214,21
RTS0045215,17
RTS0045216,13
RTS0045217,15
RTS0045218,13
RTS0045219,17
RTS0045220,9
RTS0045221,9
RTS0045222,9
RTS0045223,13
RTS0045224,13
RTS0045225,14
RTS0045226,49
RTS0045227,40
RTS0045228,69
RTS0045229,26
RTS0045230,44
RTS0045231,26
RTS0045232,24
RTS0045233,27
RTS0045234,18
RTS0045235,15
RTS0045236,32
RTS0045237,24
RTS0045238,21
RTS0045239,23
RTS0045240,31
RTS0045241,30
RTS0045242,30
RTS0045243,20
RTS0045244,22
RTS0045245,16
RTS0045246,8
RTS0045247,8
RTS0045248,6
RTS0045249,9
RTS0045250,13
RTS0045251,3
RTS0045252,7
RTS0045253,13
RTS0045254,8
RTS0045255,5
RTS0045256,14
RTS0045257,19
RTS0045258,19
RTS0045259,17
RTS0045260,14
RTS0045261,17
RTS0045262,44
RTS0045263,14
RTS0045264,35
RTS0045265,19
RTS0045266,10
RTS0045267,14
RTS0045268,27
RTS0045269,17
RTS0045270,16
RTS0045271,8
RTS0045272,4
RTS0045273,12
RTS0045274,12
RTS0045275,14
RTS0045276,5
RTS0045277,22
RTS0045278,17
RTS0045279,5
RTS0045280,10
RTS0045281,8
RTS0045282,13
RTS0045283,11
RTS0045284,12
RTS0045285,10
RTS0045286,4
RTS0045287,12
RTS0045288,11
RTS0045289,8
RTS0045290,7
RTS0045291,10
RTS0045292,13
RTS0045293,11
RTS0045294,18
RTS0045295,13
RTS0045296,4
RTS0045297,6
RTS0045298,9
RTS0045299,6
RTS0045300,10
RTS0045301,33
RTS0045302,25
RTS0045303,41
RTS0045304,17
RTS0045305,31
RTS0045306,10
RTS0045307,10
RTS0045308,14
RTS0045309,11
RTS0045310,14
RTS0045311,4
RTS0045312,11
RTS0045313,8
RTS0045314,9
RTS0045315,6
RTS0045316,8
RTS0045317,13
RTS0045318,16
RTS0045319,13
RTS0045320,10
RTS0045321,3
RTS0045322,11
RTS0045323,8
RTS0045324,12
RTS0045325,6
RTS0045326,15
RTS0045327,8
RTS0045328,17
RTS0045329,8
RTS0045330,9
RTS0045331,7
RTS0045332,10
RTS0045333,6
RTS0045334,6
RTS0045335,6
RTS0045336,7
RTS0045337,7
RTS0045338,7
RTS0045339,8
RTS0045340,8
RTS0045341,7
RTS0045342,12
RTS0045343,10
RTS0045344,11
RTS0045345,9
RTS0045346,11
RTS0045347,5
RTS0045348,11
RTS0045349,6
RTS0045350,7
RTS0045351,13
RTS0045352,11
RTS0045353,8
RTS0045354,15
RTS0045355,7
RTS0045356,13
RTS0045357,16
RTS0045358,19
RTS0045359,11
RTS0045360,8
RTS0045361,17
RTS0045362,12
RTS0045363,9
RTS0045364,19
RTS0045365,17
RTS0045366,15
RTS0045367,11
RTS0045368,5
RTS0045369,9
RTS0045370,10
RTS0045371,14
RTS0045372,12
RTS0045373,12
RTS0045374,19
RTS0045375,24
RTS0045376,13
RTS0045377,11
RTS0045378,20
RTS0045379,22
RTS0045380,17
RTS0045381,9
RTS0045382,18
RTS0045383,11
RTS0045384,7
RTS0045385,11
RTS0045386,7
RTS0045387,9
RTS0045388,10
RTS0045389,5
RTS0045390,9
RTS0045391,13
RTS0045392,11
RTS0045393,10
RTS0045394,6
RTS0045395,9
RTS0045396,5
RTS0045397,12
RTS0045398,16
RTS0045399,15
RTS0045400,16
RTS0045401,16
RTS0045402,19
RTS0045403,3
RTS0045404,9
RTS0045405,6
RTS0045406,21
RTS0045407,22
RTS0045408,6
RTS0045409,33
RTS0045410,23
RTS0045411,18
RTS0045412,30
RTS0045413,24
RTS0045414,31
RTS0045415,25
RTS0045416,8
RTS0045417,12
RTS0045418,14
RTS0045419,11
RTS0045420,9
RTS0045421,936
RTS0045422,667
RTS0045423,766
RTS0045424,977
RTS0045425,551
RTS0045426,17
RTS0045427,9
RTS0045428,2
RTS0045429,12
RTS0045430,5
RTS0045431,24
RTS0045432,15
RTS0045433,20
RTS0045434,20
RTS0045435,10
RTS0045436,19
RTS0045437,27
RTS0045438,15
RTS0045439,19
RTS0045440,13
RTS0045441,62
RTS0045442,44
RTS0045443,49
RTS0045444,32
RTS0045445,33
RTS0045446,15
RTS0045447,10
RTS0045448,15
RTS0045449,14
RTS0045450,6
RTS0045451,31
RTS0045452,31
RTS0045453,32
RTS0045454,32
RTS0045455,32
RTS0045456,14
RTS0045457,19
RTS0045458,34
RTS0045459,10
RTS0045460,14
RTS0045461,14
RTS0045462,19
RTS0045463,9
RTS0045464,9
RTS0045465,9
RTS0045466,20
RTS0045467,29
RTS0045468,15
RTS0045469,22
RTS0045470,16
RTS0045471,11
RTS0045472,17
RTS0045473,15
RTS0045474,22
RTS0045475,27
RTS0045476,22
RTS0045477,36
RTS0045478,29
RTS0045479,43
RTS0045480,40
RTS0045481,21
RTS0045482,14
RTS0045483,20
RTS0045484,46
RTS0045485,24
RTS0045486,6
RTS0045487,7
RTS0045488,15
RTS0045489,12
RTS0045490,10
RTS0045491,45
RTS0045492,63
RTS0045493,45
RTS0045494,23
RTS0045495,25
RTS0045496,17
RTS0045497,17
RTS0045498,40
RTS0045499,26
RTS0045500,32
RTS0045501,48
RTS0045502,57
RTS0045503,37
RTS0045504,31
RTS0045505,41
RTS0045506,1062
RTS0045507,1025
RTS0045508,776
RTS0045509,953
RTS0045510,901
RTS0045511,13
RTS0045512,14
RTS0045513,10
RTS0045514,18
RTS0045515,8
RTS0045516,12
RTS0045517,20
RTS0045518,21
RTS0045519,18
RTS0045520,22
RTS0045521,16
RTS0045522,11
RTS0045523,19
RTS0045524,14
RTS0045525,10
RTS0045526,20
RTS0045527,23
RTS0045528,16
RTS0045529,23
RTS0045530,25
RTS0045531,14
RTS0045532,12
RTS0045533,9
RTS0045534,11
RTS0045535,11
RTS0045536,38
RTS0045537,50
RTS0045538,25
RTS0045539,36
RTS0045540,24
RTS0045541,41
RTS0045542,54
RTS0045543,58
RTS0045544,33
RTS0045545,52
RTS0045546,53
RTS0045547,69
RTS0045548,47
RTS0045549,43
RTS0045550,21
RTS0045551,10
RTS0045552,11
RTS0045553,9
RTS0045554,7
RTS0045555,7
RTS0045556,13
RTS0045557,12
RTS0045558,10
RTS0045559,12
RTS0045560,16
RTS0045561,23
RTS0045562,17
RTS0045563,16
RTS0045564,16
RTS0045565,12
RTS0045566,13
RTS0045567,5
RTS0045568,14
RTS0045569,14
RTS0045570,8
RTS0045571,5
RTS0045572,8
RTS0045573,12
RTS0045574,7
RTS0045575,13
RTS0045576,13
RTS0045577,6
RTS0045578,14
RTS0045579,12
RTS0045580,16
RTS0045581,10
RTS0045582,14
RTS0045583,23
RTS0045584,20
RTS0045585,4
RTS0045586,13
RTS0045587,23
RTS0045588,23
RTS0045589,13
RTS0045590,14
RTS0045592,138
RTS0045593,162
RTS0045594,153
RTS0045595,134
RTS0045596,26
RTS0045597,29
RTS0045598,32
RTS0045599,26
RTS0045600,20
RTS0045601,8
RTS0045602,6
RTS0045603,7
RTS0045604,12
RTS0045606,22
RTS0045607,14
RTS0045608,13
RTS0045609,20
RTS0045610,13
RTS0045611,11
RTS0045612,9
RTS0045613,6
RTS0045614,14
RTS0045615,17
RTS0045616,12
RTS0045617,9
RTS0045618,8
RTS0045619,5
RTS0045620,3
RTS0045621,8
RTS0045622,17
RTS0045623,14
RTS0045624,17
RTS0045625,12
RTS0045626,3
RTS0045627,5
RTS0045628,6
RTS0045629,11
RTS0045630,9
RTS0045631,8
RTS0045632,7
RTS0045633,9
RTS0045634,7
RTS0045635,8
RTS0045636,7
RTS0045637,9
RTS0045638,6
RTS0045639,9
RTS0045640,5
RTS0045641,9
RTS0045642,10
RTS0045643,4
RTS0045644,17
RTS0045645,10
RTS0045646,13
RTS0045647,9
RTS0045648,13
RTS0045649,9
RTS0045650,12
RTS0045651,7
RTS0045652,23
RTS0045653,15
RTS0045654,16
RTS0045655,19
RTS0045656,16
RTS0045657,17
RTS0045658,22
RTS0045659,17
RTS0045660,11
RTS0045661,46
RTS0045662,34
RTS0045663,34
RTS0045664,33
RTS0045665,48
RTS0045666,6
RTS0045667,12
RTS0045668,15
RTS0045669,9
RTS0045670,9
RTS0045671,7
RTS0045672,8
RTS0045673,11
RTS0045674,10
RTS0045675,20
RTS0045676,41
RTS0045677,42
RTS0045678,46
RTS0045679,44
RTS0045680,72
RTS0045681,19
RTS0045682,11
RTS0045683,10
RTS0045684,17
RTS0045685,11
RTS0045687,38
RTS0045688,51
RTS0045689,27
RTS0045690,31
RTS0045691,9
RTS0045692,16
RTS0045693,11
RTS0045694,9
RTS0045695,17
RTS0045696,21
RTS0045697,25
RTS0045698,24
RTS0045699,29
RTS0045700,23
RTS0045701,15
RTS0045702,15
RTS0045703,5
RTS0045704,10
RTS0045705,7
RTS0045706,8
RTS0045707,15
RTS0045708,17
RTS0045709,11
RTS0045710,7
RTS0045711,4
RTS0045712,9
RTS0045713,10
RTS0045714,13
RTS0045715,12
RTS0045716,28
RTS0045717,15
RTS0045718,14
RTS0045719,13
RTS0045720,23
RTS0045721,24
RTS0045722,39
RTS0045723,38
RTS0045724,32
RTS0045725,20
RTS0045726,20
RTS0045727,18
RTS0045728,14
RTS0045729,17
RTS0045730,9
RTS0045731,37
RTS0045732,41
RTS0045733,25
RTS0045734,50
RTS0045735,59
RTS0045736,105
RTS0045737,191
RTS0045738,203
RTS0045739,200
RTS0045740,150
RTS0045741,57
RTS0045742,45
RTS0045743,59
RTS0045744,72
RTS0045745,73
RTS0045746,107
RTS0045747,112
RTS0045748,142
RTS0045749,68
RTS0045750,73
RTS0045751,43
RTS0045752,17
RTS0045753,30
RTS0045754,42
RTS0045755,44
RTS0045756,50
RTS0045757,39
RTS0045758,36
RTS0045759,31
RTS0045760,47
RTS0045761,13
RTS0045762,9
RTS0045763,10
RTS0045764,10
RTS0045765,6
RTS0045766,15
RTS0045767,9
RTS0045768,17
RTS0045769,18
RTS0045770,13
RTS0045771,14
RTS0045772,14
RTS0045773,30
RTS0045774,12
RTS0045775,15
RTS0045776,7
RTS0045777,6
RTS0045778,9
RTS0045779,9
RTS0045780,8
RTS0045781,23
RTS0045782,20
RTS0045783,22
RTS0045784,22
RTS0045785,26
RTS0045786,16
RTS0045787,21
RTS0045788,17
RTS0045789,14
RTS0045790,10
RTS0045791,10
RTS0045792,12
RTS0045793,9
RTS0045794,14
RTS0045795,10
RTS0045796,10
RTS0045797,11
RTS0045798,12
RTS0045799,10
RTS0045800,16
RTS0045801,10
RTS0045802,11
RTS0045803,10
RTS0045804,4
RTS0045805,8
RTS0045806,31
RTS0045807,25
RTS0045808,18
RTS0045809,20
RTS0045810,16
RTS0045811,12
RTS0045812,13
RTS0045813,12
RTS0045814,18
RTS0045815,19
RTS0045816,15
RTS0045817,16
RTS0045818,7
RTS0045819,17
RTS0045820,15
RTS0045821,41
RTS0045822,42
RTS0045823,33
RTS0045824,40
RTS0045825,24
RTS0045826,37
RTS0045827,37
RTS0045828,40
RTS0045829,29
RTS0045830,22
RTS0045831,16
RTS0045832,13
RTS0045833,16
RTS0045834,17
RTS0045835,16
RTS0045836,78
RTS0045837,79
RTS0045838,57
RTS0045840,27
RTS0045841,45
RTS0045842,47
RTS0045843,32
RTS0045844,26
RTS0045845,41
RTS0045846,277
RTS0045848,69
RTS0045849,253
RTS0045851,10
RTS0045852,7
RTS0045853,11
RTS0045854,8
RTS0045855,13
RTS0045856,14
RTS0045857,14
RTS0045858,13
RTS0045859,12
RTS0045860,10
RTS0045861,17
RTS0045862,21
RTS0045863,60
RTS0045864,67
RTS0045865,77
RTS0045866,89
RTS0045867,6
RTS0045868,8
RTS0045869,16
RTS0045870,10
RTS0045871,7
RTS0045872,22
RTS0045873,20
RTS0045874,13
RTS0045875,11
RTS0045876,9
RTS0045877,15
RTS0045878,10
RTS0045879,11
RTS0045880,2
RTS0045881,6
RTS0045882,19
RTS0045883,16
RTS0045884,14
RTS0045885,1
RTS0045886,20
RTS0045887,23
RTS0045888,17
RTS0045889,9
RTS0045890,10
RTS0045891,11
RTS0045892,10
RTS0045893,8
RTS0045894,11
RTS0045895,9
RTS0045896,18
RTS0045897,12
RTS0045898,18
RTS0045899,25
RTS0045900,31
RTS0045901,13
RTS0045902,14
RTS0045903,13
RTS0045904,21
RTS0045905,11
RTS0045906,16
RTS0045907,11
RTS0045908,14
RTS0045909,2
RTS0045910,13
RTS0045911,9
RTS0045912,7
RTS0045913,12
RTS0045914,4
RTS0045915,9
RTS0045916,11
RTS0045917,7
RTS0045918,12
RTS0045919,13
RTS0045920,11
RTS0045921,12
RTS0045922,6
RTS0045923,8
RTS0045924,9
RTS0045925,13
RTS0045926,15
RTS0045927,17
RTS0045928,14
RTS0045929,8
RTS0045930,29
RTS0045931,32
RTS0045932,14
RTS0045933,2
RTS0045935,10
RTS0045939,8
RTS0045940,10
RTS0045941,9
RTS0045942,10
RTS0045943,20
RTS0045944,10
RTS0045945,11
RTS0045946,10
RTS0045947,23
RTS0045948,4
RTS0045949,29
RTS0045950,41
RTS0045951,32
RTS0045952,32
RTS0045953,19
RTS0045954,40
RTS0045955,12
RTS0045956,8
RTS0045957,9
RTS0045958,10
RTS0045959,7
RTS0045960,7
RTS0045961,7
RTS0045962,8
RTS0045963,7
RTS0045964,9
RTS0045965,10
RTS0045966,11
RTS0045967,11
RTS0045968,7
RTS0045969,11
RTS0045970,24
RTS0045971,19
RTS0045972,11
RTS0045973,13
RTS0045974,6
RTS0045975,5
RTS0045976,12
RTS0045977,5
RTS0045978,10
RTS0045979,15
RTS0045980,28
RTS0045981,31
RTS0045982,22
RTS0045983,25
RTS0045984,22
RTS0045985,15
RTS0045986,10
RTS0045987,13
RTS0045988,16
RTS0045989,10
RTS0045990,4
RTS0045991,15
RTS0045992,17
RTS0045993,11
RTS0045994,17
RTS0045995,14
RTS0045996,8
RTS0045997,11
RTS0045998,6
RTS0045999,4
RTS0046000,7
RTS0046001,6
RTS0046002,7
RTS0046003,6
RTS0046004,13
RTS0046005,16
RTS0046006,12
RTS0046007,20
RTS0046008,12
RTS0046009,24
RTS0046010,13
RTS0046011,10
RTS0046012,9
RTS0046013,12
RTS0046014,14
RTS0046015,10
RTS0046016,14
RTS0046017,8
RTS0046018,9
RTS0046019,11
RTS0046020,25
RTS0046021,30
RTS0046022,25
RTS0046023,8
RTS0046024,9
RTS0046025,22
RTS0046026,12
RTS0046027,12
RTS0046028,9
RTS0046029,7
RTS0046030,9
RTS0046031,15
RTS0046032,7
RTS0046033,9
RTS0046034,13
RTS0046035,9
RTS0046036,7
RTS0046037,9
RTS0046038,10
RTS0046039,11
RTS0046040,4
RTS0046041,6
RTS0046042,8
RTS0046043,13
RTS0046044,7
RTS0046045,11
RTS0046046,6
RTS0046047,7
RTS0046048,17
RTS0046049,46
RTS0046050,22
RTS0046051,20
RTS0046052,20
RTS0046053,20
RTS0046054,22
RTS0046055,26
RTS0046056,12
RTS0046057,11
RTS0046058,7
RTS0046059,22
RTS0046060,15
RTS0046061,15
RTS0046062,7
RTS0046063,19
RTS0046064,23
RTS0046065,17
RTS0046066,31
RTS0046067,21
RTS0046068,15
RTS0046069,12
RTS0046070,16
RTS0046071,11
RTS0046072,6
RTS0046073,5
RTS0046074,9
RTS0046075,3
RTS0046076,7
RTS0046077,12
RTS0046078,12
RTS0046079,10
RTS0046080,9
RTS0046081,6
RTS0046082,8
RTS0046083,7
RTS0046084,12
RTS0046085,26
RTS0046086,16
RTS0046087,14
RTS0046088,7
RTS0046089,7
RTS0046090,10
RTS0046091,6
RTS0046092,25
RTS0046093,9
RTS0046094,10
RTS0046095,6
RTS0046096,7
RTS0046097,8
RTS0046098,6
RTS0046099,4
RTS0046100,10
RTS0046101,2
RTS0046102,5
RTS0046103,9
RTS0046104,6
RTS0046105,8
RTS0046106,8
RTS0046107,23
RTS0046108,29
RTS0046109,32
RTS0046110,18
RTS0046111,29
RTS0046112,12
RTS0046113,17
RTS0046114,7
RTS0046115,24
RTS0046116,12
RTS0046117,19
RTS0046119,12
RTS0046121,5
RTS0046122,17
RTS0046123,14
RTS0046124,13
RTS0046125,5
RTS0046126,10
RTS0046127,7
RTS0046128,14
RTS0046129,11
RTS0046130,17
RTS0046131,13
RTS0046132,25
RTS0046133,49
RTS0046134,28
RTS0046135,27
RTS0046136,66
RTS0046137,92
RTS0046138,21
RTS0046140,67
RTS0046141,34
RTS0046142,65
RTS0046143,66
RTS0046144,77
RTS0046145,13
RTS0046146,7
RTS0046147,6
RTS0046148,13
RTS0046149,6
RTS0046150,7
RTS0046152,10
RTS0046153,14
RTS0046154,8
RTS0046155,10
RTS0046156,4
RTS0046157,11
RTS0046158,11
RTS0046159,6
RTS0046160,7
RTS0046161,7
RTS0046162,10
RTS0046163,13
RTS0046164,26
RTS0046165,19
RTS0046166,12
RTS0046167,14
RTS0046168,5
RTS0046169,10
RTS0046170,12
RTS0046171,8
RTS0046172,5
RTS0046173,5
RTS0046174,13
RTS0046175,6
RTS0046176,6
RTS0046177,7
RTS0046178,10
RTS0046179,10
RTS0046180,8
RTS0046181,10
RTS0046182,9
RTS0046183,30
RTS0046184,19
RTS0046185,17
RTS0046186,14
RTS0046187,21
RTS0046188,17
RTS0046191,9
RTS0046193,5
RTS0046194,10
RTS0046195,6
RTS0046196,13
RTS0046197,10
RTS0046198,15
RTS0046199,12
RTS0046200,17
RTS0046201,10
RTS0046202,18
RTS0046203,8
RTS0046204,13
RTS0046205,9
RTS0046206,45
RTS0046207,34
RTS0046208,27
RTS0046209,34
RTS0046210,10
RTS0046211,7
RTS0046212,9
RTS0046213,15
RTS0046214,7
RTS0046215,8
RTS0046216,9
RTS0046217,10
RTS0046218,7
RTS0046219,3
RTS0046220,12
RTS0046221,7
RTS0046222,11
RTS0046223,4
RTS0046224,12
RTS0046225,16
RTS0046226,11
RTS0046227,7
RTS0046228,10
RTS0046229,10
RTS0046230,9
RTS0046231,10
RTS0046232,14
RTS0046233,12
RTS0046234,10
RTS0046235,13
RTS0046236,12
RTS0046237,13
RTS0046238,7
RTS0046239,4
RTS0046240,5
RTS0046241,11
RTS0046242,7
RTS0046243,2
RTS0046244,7
RTS0046245,5
RTS0046246,5
RTS0046247,3
RTS0046248,13
RTS0046249,12
RTS0046250,8
RTS0046251,9
RTS0046252,24
RTS0046253,22
RTS0046254,20
RTS0046255,9
RTS0046256,17
RTS0046257,13
RTS0046258,5
RTS0046259,15
RTS0046260,10
RTS0046261,16
RTS0046262,12
RTS0046263,19
RTS0046264,15
RTS0046265,10
RTS0046266,14
RTS0046267,17
RTS0046268,11
RTS0046269,8
RTS0046270,8
RTS0046271,7
RTS0046272,9
RTS0046273,9
RTS0046274,8
RTS0046275,4
RTS0046276,10
RTS0046277,7
RTS0046278,8
RTS0046279,17
RTS0046280,13
RTS0046281,10
RTS0046282,9
RTS0046283,13
RTS0046284,10
RTS0046285,7
RTS0046286,11
RTS0046287,6
RTS0046288,6
RTS0046289,11
RTS0046290,10
RTS0046291,15
RTS0046292,14
RTS0046293,16
RTS0046294,5
RTS0046295,37
RTS0046296,10
RTS0046297,16
RTS0046298,11
RTS0046299,7
RTS0046300,6
RTS0046301,15
RTS0046302,7
RTS0046303,18
RTS0046304,14
RTS0046305,10
RTS0046306,14
RTS0046307,5
RTS0046308,10
RTS0046309,12
RTS0046310,4
RTS0046311,7
RTS0046312,6
RTS0046313,7
RTS0046314,8
RTS0046315,8
RTS0046316,7
RTS0046317,12
RTS0046318,11
RTS0046319,7
RTS0046320,16
RTS0046321,21
RTS0046322,8
RTS0046323,10
RTS0046324,11
RTS0046325,10
RTS0046326,6
RTS0046327,9
RTS0046328,7
RTS0046329,27
RTS0046330,31
RTS0046331,25
RTS0046332,16
RTS0046333,40
RTS0046334,15
RTS0046335,25
RTS0046336,19
RTS0046342,9
RTS0046343,3
RTS0046344,9
RTS0046345,3
RTS0046346,5
RTS0046347,167
RTS0046348,153
RTS0046349,163
RTS0046350,10
RTS0046351,12
RTS0046352,17
RTS0046353,9
RTS0046354,13
RTS0046355,12
RTS0046356,12
RTS0046357,13
RTS0046358,4
RTS0046359,11
RTS0046360,8
RTS0046361,10
RTS0046362,13
RTS0046363,11
RTS0046364,9
RTS0046365,9
RTS0046366,9
RTS0046367,11
RTS0046368,8
RTS0046369,8
RTS0046370,11
RTS0046371,8
RTS0046372,6
RTS0046373,8
RTS0046374,6
RTS0046375,4
RTS0046376,3
RTS0046377,11
RTS0046378,5
RTS0046379,6
RTS0046380,15
RTS0046381,8
RTS0046382,11
RTS0046383,10
RTS0046384,8
RTS0046385,9
RTS0046386,8
RTS0046387,9
RTS0046388,10
RTS0046389,12
RTS0046390,11
RTS0046391,3
RTS0046392,6
RTS0046393,5
RTS0046394,3
RTS0046395,14
RTS0046396,7
RTS0046397,5
RTS0046398,17
RTS0046399,9
RTS0046400,17
RTS0046401,16
RTS0046402,14
RTS0046403,10
RTS0046404,12
RTS0046405,15
RTS0046406,13
RTS0046407,11
RTS0046408,11
RTS0046409,13
RTS0046410,34
RTS0046411,22
RTS0046412,22
RTS0046413,68
RTS0046414,541
RTS0046415,165
RTS0046416,11
RTS0046417,17
RTS0046418,15
RTS0046419,7
RTS0046420,22
RTS0046421,16
RTS0046422,18
RTS0046423,5
RTS0046424,10
RTS0046425,11
RTS0046426,8
RTS0046427,9
RTS0046428,19
RTS0046429,6
RTS0046430,4
RTS0046431,9
RTS0046432,19
RTS0046433,13
RTS0046434,19
RTS0046435,39
RTS0046439,17
RTS0046440,30
RTS0046441,29
RTS0046442,22
RTS0046443,19
RTS0046444,17
RTS0046445,13
RTS0046446,6
RTS0046447,5
RTS0046448,14
RTS0046449,23
RTS0046450,71
RTS0046451,23
RTS0046452,57
RTS0046453,46
RTS0046454,66
RTS0046455,58
RTS0046456,21
RTS0046457,49
RTS0046458,6
RTS0046459,49
RTS0046460,45
RTS0046461,16
RTS0046462,18
RTS0046463,7
RTS0046464,6
RTS0046466,6
RTS0046468,6
RTS0046469,3
RTS0046470,10
RTS0046471,8
RTS0046472,9
RTS0046473,4
RTS0046474,9
RTS0046475,11
RTS0046476,13
RTS0046477,4
RTS0046478,15
RTS0046479,6
RTS0046480,4
RTS0046481,2
RTS0046482,9
RTS0046483,7
RTS0046484,4
RTS0046485,8
RTS0046486,7
RTS0046487,7
RTS0046488,7
RTS0046489,9
RTS0046490,5
RTS0046491,12
RTS0046492,13
RTS0046493,11
RTS0046494,11
RTS0046495,7
RTS0046496,18
RTS0046497,25
RTS0046498,10
RTS0046499,60
RTS0046500,58
RTS0046501,23
RTS0046502,23
RTS0046503,20
RTS0046504,18
RTS0046505,5
RTS0046506,9
RTS0046507,6
RTS0046508,9
RTS0046509,6
RTS0046510,20
RTS0046511,15
RTS0046512,17
RTS0046513,16
RTS0046514,6
RTS0046515,11
RTS0046516,10
RTS0046517,13
RTS0046518,7
RTS0046519,9
RTS0046520,9
RTS0046521,11
RTS0046522,4
RTS0046524,17
RTS0046525,18
RTS0046526,24
RTS0046527,14
RTS0046528,17
RTS0046529,14
RTS0046530,7
RTS0046531,10
RTS0046532,10
RTS0046533,8
RTS0046534,12
RTS0046535,6
RTS0046536,7
RTS0046537,7
RTS0046538,19
RTS0046539,16
RTS0046540,13
RTS0046541,13
RTS0046542,12
RTS0046543,18
RTS0046544,8
RTS0046545,28
RTS0046546,10
RTS0046548,7
RTS0046549,30
RTS0046550,11
RTS0046551,15
RTS0046552,13
RTS0046553,24
RTS0046554,10
RTS0046555,8
RTS0046556,5
RTS0046557,16
RTS0046558,7
RTS0046559,12
RTS0046560,6
RTS0046561,2
RTS0046562,13
RTS0046563,12
RTS0046564,8
RTS0046565,13
RTS0046566,16
RTS0046567,11
RTS0046568,11
RTS0046569,11
RTS0046570,20
RTS0046571,10
RTS0046572,12
RTS0046573,21
RTS0046574,4
RTS0046575,10
RTS0046577,8
RTS0046578,11
RTS0046580,15
RTS0046581,12
RTS0046582,12
RTS0046583,5
RTS0046584,17
RTS0046585,12
RTS0046586,7
RTS0046587,11
RTS0046588,9
RTS0046589,8
RTS0046590,9
RTS0046591,9
RTS0046592,5
RTS0046593,10
RTS0046594,23
RTS0046595,10
RTS0046596,11
RTS0046597,10
RTS0046598,10
RTS0046599,13
RTS0046600,28
RTS0046601,44
RTS0046602,33
RTS0046603,33
RTS0046604,13
RTS0046605,13
RTS0046606,9
RTS0046607,14
RTS0046608,21
RTS0046609,21
RTS0046610,11
RTS0046611,12
RTS0046612,7
RTS0046613,10
RTS0046614,11
RTS0046615,13
RTS0046616,4
RTS0046617,10
RTS0046618,16
RTS0046619,17
RTS0046620,7
RTS0046621,9
RTS0046622,12
RTS0046623,12
RTS0046624,14
RTS0046625,8
RTS0046626,11
RTS0046627,5
RTS0046628,15
RTS0046629,9
RTS0046630,12
RTS0046631,8
RTS0046632,13
RTS0046633,15
RTS0046634,10
RTS0046635,11
RTS0046636,12
RTS0046637,11
RTS0046638,4
RTS0046639,12
RTS0046640,11
RTS0046641,11
RTS0046642,6
RTS0046643,10
RTS0046644,12
RTS0046645,6
RTS0046646,6
RTS0046647,9
RTS0046648,15
RTS0046649,9
RTS0046650,9
RTS0046651,12
RTS0046652,12
RTS0046653,15
RTS0046654,16
RTS0046655,21
RTS0046656,8
RTS0046657,10
RTS0046658,3
RTS0046659,13
RTS0046660,7
RTS0046661,12
RTS0046662,4
RTS0046663,12
RTS0046664,11
RTS0046665,11
RTS0046666,3
RTS0046667,10
RTS0046668,13
RTS0046669,13
RTS0046670,14
RTS0046671,10
RTS0046672,10
RTS0046673,10
RTS0046674,8
RTS0046675,7
RTS0046676,8
RTS0046677,4
RTS0046678,8
RTS0046679,5
RTS0046680,7
RTS0046681,7
RTS0046682,8
RTS0046683,10
RTS0046684,10
RTS0046685,7
RTS0046686,10
RTS0046687,4
RTS0046688,9
RTS0046689,8
RTS0046690,9
RTS0046691,6
RTS0046692,9
RTS0046693,8
RTS0046694,12
RTS0046695,7
RTS0046696,12
RTS0046697,17
RTS0046698,10
RTS0046699,31
RTS0046700,41
RTS0046701,46
RTS0046702,26
RTS0046703,144
RTS0046704,266
RTS0046705,199
RTS0046706,93
RTS0046707,209
RTS0046708,143
RTS0046709,10
RTS0046710,11
RTS0046711,13
RTS0046712,11
RTS0046713,17
RTS0046714,14
RTS0046715,7
RTS0046716,15
RTS0046717,22
RTS0046718,11
RTS0046719,8
RTS0046720,7
RTS0046721,9
RTS0046722,12
RTS0046723,7
RTS0046724,7
RTS0046725,1
RTS0046726,7
RTS0046727,9
RTS0046728,10
RTS0046729,15
RTS0046730,18
RTS0046731,11
RTS0046732,9
RTS0046733,14
RTS0046734,13
RTS0046735,3
RTS0046736,5
RTS0046737,7
RTS0046738,4
RTS0046739,17
RTS0046740,16
RTS0046741,29
RTS0046742,12
RTS0046743,12
RTS0046744,9
RTS0046745,20
RTS0046746,5
RTS0046747,13
RTS0046748,20
RTS0046749,18
RTS0046750,10
RTS0046751,9
RTS0046752,9
RTS0046753,10
RTS0046754,13
RTS0046755,10
RTS0046756,7
RTS0046757,14
RTS0046758,7
RTS0046759,39
RTS0046760,35
RTS0046761,47
RTS0046763,13
RTS0046764,10
RTS0046765,5
RTS0046766,3
RTS0046767,10
RTS0046768,59
RTS0046769,95
RTS0046770,105
RTS0046771,9
RTS0046772,17
RTS0046773,17
RTS0046774,9
RTS0046775,23
RTS0046777,14
RTS0046778,8
RTS0046779,9
RTS0046780,10
RTS0046781,15
RTS0046782,7
RTS0046783,8
RTS0046784,10
RTS0046785,11
RTS0046790,17
RTS0046791,12
RTS0046792,22
RTS0046793,11
RTS0046794,11
RTS0046795,9
RTS0046796,10
RTS0046797,4
RTS0046798,8
RTS0046799,8
RTS0046800,6
RTS0046801,82
RTS0046802,43
RTS0046803,5
RTS0046804,12
RTS0046805,14
RTS0046806,16
RTS0046807,13
RTS0046808,7
RTS0046809,8
RTS0046810,7
RTS0046811,8
RTS0046812,3
RTS0046813,9
RTS0046814,13
RTS0046815,12
RTS0046816,12
RTS0046817,4
RTS0046818,7
RTS0046819,15
RTS0046820,15
RTS0046821,5
RTS0046822,6
RTS0046823,11
RTS0046824,20
RTS0046825,18
RTS0046826,7
RTS0046827,12
RTS0046828,15
RTS0046829,6
RTS0046830,10
RTS0046831,17
RTS0046832,8
RTS0046833,4
RTS0046835,5
RTS0046836,162
RTS0046837,256
RTS0046838,20
RTS0046839,209
RTS0046840,4
RTS0046841,9
RTS0046842,18
RTS0046843,21
RTS0046846,13
RTS0046849,16
RTS0046850,14
RTS0046851,15
RTS0046852,18
RTS0046853,21
RTS0046854,12
RTS0046855,8
RTS0046856,7
RTS0046857,16
RTS0046858,21
RTS0046859,9
RTS0046860,17
RTS0046861,5
RTS0046862,11
RTS0046863,8
RTS0046864,11
RTS0046866,10
RTS0046867,5
RTS0046868,14
RTS0046869,21
RTS0046870,39
RTS0046871,14
RTS0046872,31
RTS0046873,6
RTS0046874,6
RTS0046875,12
RTS0046876,11
RTS0046877,24
RTS0046878,9
RTS0046879,15
RTS0046880,12
RTS0046881,9
RTS0046882,13
RTS0046885,11
RTS0046886,6
RTS0046887,5
RTS0046889,12
RTS0046890,11
RTS0046891,10
RTS0046892,6
RTS0046893,9
RTS0046894,8
RTS0046895,5
RTS0046897,26
RTS0046898,5
RTS0046899,13
RTS0046900,38
RTS0046902,11
RTS0046903,22
RTS0046904,18
RTS0046905,5
RTS0046906,19
RTS0046907,21
RTS0046908,11
RTS0046909,17
RTS0046910,7
RTS0046911,15
RTS0046912,8
RTS0046913,5
RTS0046914,10
RTS0046915,9
RTS0046916,15
RTS0046918,516
RTS0046919,526
RTS0046920,57
RTS0046921,19
RTS0046922,10
RTS0046923,53
RTS0046924,31
RTS0046925,15
RTS0046926,12
RTS0046927,4
RTS0046928,7
RTS0046929,9
RTS0046930,10
RTS0046931,10
RTS0046933,12
RTS0046934,39
RTS0046935,17
RTS0046936,14
RTS0046937,20
RTS0046938,31
RTS0046939,6
RTS0046940,14
RTS0046941,8
RTS0046942,11
RTS0046943,12
RTS0046944,11
RTS0046946,26
RTS0046947,8
RTS0046948,8
RTS0046949,6
RTS0046950,7
RTS0046951,10
RTS0046952,9
RTS0046954,5
RTS0046955,7
RTS0046956,10
RTS0046957,13
RTS0046958,7
RTS0046959,16
RTS0046960,6
RTS0046961,18
RTS0046962,207
RTS0046963,5
RTS0046965,7
RTS0046966,17
RTS0046967,14
RTS0046968,7
RTS0047054,12
RTS0047055,6
RTS0047056,4
RTS0047057,7
RTS0047058,11
RTS0047060,16
RTS0047061,11
RTS0047062,14
RTS0047063,18
RTS0047064,35
RTS0047065,38
RTS0047066,37
RTS0047067,32
RTS0047068,30
RTS0047069,32
RTS0047070,28
RTS0047071,29
RTS0047072,17
RTS0047073,17
RTS0047074,24
RTS0047075,14
RTS0047076,13
RTS0047077,20
RTS0047078,14
RTS0047079,9
RTS0047080,10
RTS0047081,15
RTS0047082,8
RTS0047083,13
RTS0047084,12
RTS0047085,3
RTS0047086,14
RTS0047087,9
RTS0047088,9
RTS0047089,6
RTS0047091,5
RTS0047092,17
RTS0047093,10
RTS0047094,10
RTS0047095,12
RTS0047096,7
RTS0047097,4
RTS0047098,10
RTS0047099,4
RTS0047100,7
RTS0047101,4
RTS0047102,6
RTS0047103,15
RTS0047104,3
RTS0047105,20
RTS0047106,25
RTS0047107,25
RTS0047108,35
RTS0047109,10
RTS0047110,14
RTS0047111,15
RTS0047112,4
RTS0047113,34
RTS0047114,12
RTS0047115,16
RTS0047116,26
RTS0047117,29
RTS0047118,18
RTS0047119,17
RTS0047120,10
RTS0047121,9
RTS0047122,15
RTS0047123,5
RTS0047124,24
RTS0047125,10
RTS0047126,15
RTS0047127,8
RTS0047128,9
RTS0047129,11
RTS0047130,13
RTS0047131,13
RTS0047132,16
RTS0047133,16
RTS0047134,3
RTS0047135,17
RTS0047136,14
RTS0047137,13
RTS0047138,18
RTS0047139,9
RTS0047140,15
RTS0047141,9
RTS0047142,8
RTS0047143,11
RTS0047144,4
RTS0047145,23
RTS0047146,20
RTS0047147,25
RTS0047148,24
RTS0047149,14
RTS0047150,17
RTS0047151,14
RTS0047152,16
RTS0047153,15
RTS0047154,16
RTS0047156,9
RTS0047157,11
RTS0047158,6
RTS0047159,15
RTS0047160,18
RTS0047165,29
RTS0047166,6
RTS0047167,4
RTS0047168,5
RTS0047169,10
RTS0047170,9
RTS0047171,16
RTS0047172,15
RTS0047173,18
RTS0047174,22
RTS0047175,12
RTS0047176,8
RTS0047177,9
RTS0047178,11
RTS0047179,9
RTS0047180,15
RTS0047181,25
RTS0047182,12
RTS0047183,12
RTS0047184,24
RTS0047185,14
RTS0047186,18
RTS0047187,10
RTS0047188,7
RTS0047189,13
RTS0047190,13
RTS0047191,7
RTS0047192,12
RTS0047193,16
RTS0047194,11
RTS0047195,10
RTS0047196,13
RTS0047197,14
RTS0047198,14
RTS0047199,11
RTS0047200,17
RTS0047201,12
RTS0047202,20
RTS0047203,15
RTS0047204,8
RTS0047205,1
RTS0047206,9
RTS0047207,8
RTS0047208,160
RTS0047209,183
RTS0047210,215
RTS0047211,240
RTS0047212,92
RTS0047213,10
RTS0047214,18
RTS0047215,11
RTS0047216,9
RTS0047217,5
RTS0047218,39
RTS0047219,42
RTS0047220,9
RTS0047221,76
RTS0047222,67
RTS0047223,28
RTS0047225,48
RTS0047226,39
RTS0047229,10
RTS0047230,8
RTS0047231,8
RTS0047232,10
RTS0047233,10
RTS0047234,13
RTS0047235,5
RTS0047236,10
RTS0047237,9
RTS0047238,10
RTS0047239,24
RTS0047240,6
RTS0047241,11
RTS0047242,2
RTS0047243,14
RTS0047244,8
RTS0047245,10
RTS0047246,11
RTS0047247,7
RTS0047248,7
RTS0047249,11
RTS0047250,15
RTS0047252,31
RTS0047253,12
RTS0047254,17
RTS0047255,21
RTS0047256,16
RTS0047257,22
RTS0047258,34
RTS0047259,25
RTS0047260,33
RTS0047261,24
RTS0047262,25
RTS0047263,23
RTS0047264,19
RTS0047266,19
RTS0047267,55
RTS0047268,44
RTS0047269,40
RTS0047270,40
RTS0047271,50
RTS0047272,29
RTS0047273,33
RTS0047274,23
RTS0047276,9
RTS0047277,51
RTS0047278,46
RTS0047279,48
RTS0047280,36
RTS0047281,22
RTS0047282,41
RTS0047283,36
RTS0047284,23
RTS0047290,29
RTS0047291,99
RTS0047292,41
RTS0047293,42
RTS0047294,47
RTS0047295,3
RTS0047296,15
RTS0047297,13
RTS0047298,9
RTS0047299,7
RTS0047300,4
RTS0047301,13
RTS0047302,3
RTS0047303,7
RTS0047304,9
RTS0047305,33
RTS0047306,45
RTS0047307,43
RTS0047308,37
RTS0047309,23
RTS0047310,20
RTS0047311,15
RTS0047312,18
RTS0047313,11
RTS0047314,17
RTS0047315,31
RTS0047316,40
RTS0047317,47
RTS0047318,35
RTS0047319,37
RTS0047320,15
RTS0047321,23
RTS0047322,12
RTS0047323,24
RTS0047324,25
RTS0047325,14
RTS0047326,15
RTS0047327,12
RTS0047328,12
RTS0047329,8
RTS0047331,16
RTS0047332,23
RTS0047333,20
RTS0047334,15
RTS0047335,19
RTS0047336,18
RTS0047337,18
RTS0047338,25
RTS0047339,13
RTS0047340,27
RTS0047341,29
RTS0047342,34
RTS0047343,31
RTS0047344,34
RTS0047345,17
RTS0047346,15
RTS0047348,24
RTS0047349,20
RTS0047350,28
RTS0047351,22
RTS0047352,38
RTS0047353,26
RTS0047354,23
RTS0047356,13
RTS0047357,10
RTS0047358,9
RTS0047359,15
RTS0047360,15
RTS0047361,7
RTS0047362,25
RTS0047363,17
RTS0047364,11
RTS0047365,16
RTS0047366,10
RTS0047367,4
RTS0047368,2
RTS0047369,15
RTS0047370,11
RTS0047373,11
RTS0047374,14
RTS0047375,8
RTS0047376,18
RTS0047377,12
RTS0047378,15
RTS0047379,23
RTS0047380,34
RTS0047381,7
RTS0047382,8
RTS0047383,11
RTS0047384,15
RTS0047385,10
RTS0047386,31
RTS0047387,15
RTS0047388,16
RTS0047389,20
RTS0047390,14
RTS0047391,26
RTS0047392,9
RTS0047393,17
RTS0047394,7
RTS0047395,8
RTS0047396,32
RTS0047397,19
RTS0047398,7
RTS0047399,11
RTS0047400,7
RTS0047401,9
RTS0047402,13
RTS0047403,16
RTS0047404,12
RTS0047405,15
RTS0047406,8
RTS0047407,20
RTS0047408,17
RTS0047409,24
RTS0047410,27
RTS0047411,16
RTS0047412,14
RTS0047413,11
RTS0047414,15
RTS0047415,20
RTS0047417,10
RTS0047418,18
RTS0047419,34
RTS0047420,19
RTS0047421,6
RTS0047422,7
RTS0047423,6
RTS0047424,14
RTS0047425,4
RTS0047426,26
RTS0047427,22
RTS0047428,26
RTS0047429,10
RTS0047430,16
RTS0047431,11
RTS0047432,13
RTS0047433,11
RTS0047434,6
RTS0047435,11
RTS0047436,8
RTS0047437,5
RTS0047438,10
RTS0047439,8
RTS0047440,4
RTS0047441,24
RTS0047442,23
RTS0047445,29
RTS0047446,9
RTS0047447,3
RTS0047448,6
RTS0047449,6
RTS0047450,12
RTS0047451,5
RTS0047452,15
RTS0047453,14
RTS0047454,12
RTS0047455,7
RTS0047456,10
RTS0047457,12
RTS0047458,10
RTS0047459,17
RTS0047460,13
RTS0047461,9
RTS0047462,14
RTS0047463,7
RTS0047464,21
RTS0047465,11
RTS0047466,10
RTS0047467,4
RTS0047468,11
RTS0047469,6
RTS0047471,13
RTS0047472,8
RTS0047473,12
RTS0047474,7
RTS0047475,2
RTS0047476,12
RTS0047477,21
RTS0047479,27
RTS0047480,20
RTS0047481,24
RTS0047482,12
RTS0047483,9
RTS0047484,4
RTS0047485,17
RTS0047486,11
RTS0047487,7
RTS0047488,10
RTS0047489,10
RTS0047490,9
RTS0047491,12
RTS0047492,20
RTS0047493,14
RTS0047494,16
RTS0047495,13
RTS0047496,9
RTS0047497,12
RTS0047498,9
RTS0047499,25
RTS0047500,26
RTS0047501,10
RTS0047502,18
RTS0047503,9
RTS0047504,31
RTS0047505,30
RTS0047506,26
RTS0047507,22
RTS0047508,10
RTS0047509,16
RTS0047510,17
RTS0047511,9
RTS0047512,16
RTS0047513,12
RTS0047514,6
RTS0047515,22
RTS0047516,26
RTS0047517,28
RTS0047518,30
RTS0047520,23
RTS0047521,25
RTS0047522,16
RTS0047523,19
RTS0047524,15
RTS0047525,10
RTS0047526,12
RTS0047527,7
RTS0047528,10
RTS0047529,9
RTS0047530,11
RTS0047531,13
RTS0047532,9
RTS0047533,6
RTS0047534,10
RTS0047535,10
RTS0047536,4
RTS0047537,19
RTS0047538,49
RTS0047540,44
RTS0047541,49
RTS0047543,7
RTS0047544,10
RTS0047545,12
RTS0047546,17
RTS0047547,11
RTS0047548,23
RTS0047549,19
RTS0047550,15
RTS0047551,16
RTS0047552,18
RTS0047553,9
RTS0047558,8
RTS0047559,9
RTS0047560,10
RTS0047561,14
RTS0047562,7
RTS0047563,10
RTS0047564,15
RTS0047565,14
RTS0047566,14
RTS0047567,12
RTS0047568,13
RTS0047569,13
RTS0047570,7
RTS0047571,12
RTS0047572,12
RTS0047573,4
RTS0047574,11
RTS0047575,9
RTS0047576,9
RTS0047577,11
RTS0047578,7
RTS0047579,10
RTS0047580,9
RTS0047581,9
RTS0047582,9
RTS0047583,6
RTS0047584,4
RTS0047585,8
RTS0047586,5
RTS0047587,5
RTS0047588,7
RTS0047590,17
RTS0047591,8
RTS0047592,9
RTS0047593,13
RTS0047594,13
RTS0047595,7
RTS0047596,6
RTS0047597,10
RTS0047598,20
RTS0047599,10
RTS0047600,13
RTS0047601,35
RTS0047602,15
RTS0047603,14
RTS0047604,14
RTS0047606,4
RTS0047613,17
RTS0047614,15
RTS0047615,7
RTS0047616,20
RTS0047617,26
RTS0047618,4
RTS0047619,10
RTS0047620,3
RTS0047621,5
RTS0047622,6
RTS0047624,10
RTS0047625,3
RTS0047626,10
RTS0047627,7
RTS0047628,3
RTS0047629,8
RTS0047630,3
RTS0047631,8
RTS0047632,8
RTS0047633,4
RTS0047634,7
RTS0047635,8
RTS0047636,4
RTS0047637,9
RTS0047638,7
RTS0047639,4
RTS0047640,2
RTS0047641,3
RTS0047642,6
RTS0047643,4
RTS0047644,6
RTS0047645,5
RTS0047646,5
RTS0047647,10
RTS0047648,11
RTS0047649,7
RTS0047650,7
RTS0047651,6
RTS0047652,4
RTS0047653,6
RTS0047654,6
RTS0047656,4
RTS0047657,5
RTS0047658,7
RTS0047659,7
RTS0047660,2
RTS0047661,8
RTS0047662,7
RTS0047663,3
RTS0047664,10
RTS0047665,8
RTS0047666,6
RTS0047667,5
RTS0047668,7
RTS0047669,6
RTS0047670,7
RTS0047673,8
RTS0047674,8
RTS0047675,10
RTS0047676,4
RTS0047677,6
RTS0047678,8
RTS0047679,9
RTS0047680,6
RTS0047681,5
RTS0047682,7
RTS0047684,8
RTS0047685,2
RTS0047686,7
RTS0047687,8
RTS0047688,10
RTS0047689,6
RTS0047691,10
RTS0047692,6
RTS0047693,7
RTS0047694,6
RTS0047695,9
RTS0047696,7
RTS0047697,4
RTS0047698,22
RTS0047699,10
RTS0047700,26
RTS0047701,17
RTS0047702,21
RTS0047703,6
RTS0047704,10
RTS0047705,8
RTS0047706,13
RTS0047707,12
RTS0047708,41
RTS0047709,149
RTS0047710,24
RTS0047711,9
RTS0047712,18
RTS0047713,30
RTS0047714,33
RTS0047715,31
RTS0047716,42
RTS0047717,39
RTS0047718,5
RTS0047720,9
RTS0047721,9
RTS0047722,20
RTS0047723,11
RTS0047724,47
RTS0047725,31
RTS0047726,22
RTS0047727,40
RTS0047728,30
RTS0047729,9
RTS0047730,5
RTS0047731,9
RTS0047732,8
RTS0047733,15
RTS0047734,8
RTS0047735,11
RTS0047736,22
RTS0047737,8
RTS0047738,8
RTS0047739,13
RTS0047740,11
RTS0047741,14
RTS0047742,18
RTS0047743,8
RTS0047744,19
RTS0047745,27
RTS0047746,18
RTS0047747,17
RTS0047748,9
RTS0047749,16
RTS0047750,11
RTS0047752,6
RTS0047753,9
RTS0047754,20
RTS0047755,20
RTS0047756,16
RTS0047757,4
RTS0047758,18
RTS0047759,7
RTS0047760,7
RTS0047761,9
RTS0047762,9
RTS0047763,16
RTS0047764,9
RTS0047765,11
RTS0047766,23
RTS0047767,5
RTS0047768,7
RTS0047769,20
RTS0047770,29
RTS0047771,23
RTS0047772,17
RTS0047773,30
RTS0047774,28
RTS0047775,3
RTS0047776,7
RTS0047777,13
RTS0047778,4
RTS0047779,18
RTS0047780,17
RTS0047781,21
RTS0047782,17
RTS0047783,19
RTS0047784,9
RTS0047785,10
RTS0047786,26
RTS0047787,22
RTS0047788,8
RTS0047789,22
RTS0047790,11
RTS0047791,16
RTS0047792,13
RTS0047793,55
RTS0047794,6
RTS0047795,7
RTS0047796,12
RTS0047797,9
RTS0047798,8
RTS0047799,10
RTS0047800,6
RTS0047801,7
RTS0047802,10
RTS0047803,14
RTS0047804,10
RTS0047805,14
RTS0047806,18
RTS0047807,23
RTS0047808,133
RTS0047809,6
RTS0047810,12
RTS0047811,20
RTS0047812,17
RTS0047813,10
RTS0047814,11
RTS0047816,3
RTS0047817,12
RTS0047818,9
RTS0047819,4
RTS0047820,17
RTS0047821,19
RTS0047822,8
RTS0047823,12
RTS0047824,7
RTS0047825,10
RTS0047826,10
RTS0047827,10
RTS0047828,7
RTS0047829,12
RTS0047830,8
RTS0047831,8
RTS0047832,9
RTS0047833,8
RTS0047834,6
RTS0047835,16
RTS0047836,22
RTS0047837,30
RTS0047838,9
RTS0047839,13
RTS0047840,8
RTS0047841,8
RTS0047842,8
RTS0047843,15
RTS0047844,7
RTS0047845,11
RTS0047846,9
RTS0047847,9
RTS0047848,8
RTS0047849,36
RTS0047850,12
RTS0047851,13
RTS0047852,5
RTS0047853,14
RTS0047854,16
RTS0047855,6
RTS0047856,7
RTS0047857,6
RTS0047858,10
RTS0047859,4
RTS0047860,22
RTS0047861,9
RTS0047862,8
RTS0047863,4
RTS0047864,6
RTS0047865,9
RTS0047866,18
RTS0047867,7
RTS0047868,9
RTS0047869,14
RTS0047870,20
RTS0047871,6
RTS0047872,12
RTS0047873,5
RTS0047874,4
RTS0047875,14
RTS0047876,12
RTS0047877,5
RTS0047878,15
RTS0047879,10
RTS0047880,13
RTS0047881,15
RTS0047882,8
RTS0047883,19
RTS0047884,10
RTS0047885,12
RTS0047886,8
RTS0047890,96
RTS0047891,105
RTS0047892,33
RTS0047893,18
RTS0047894,19
RTS0047895,17
RTS0047896,16
RTS0047897,14
RTS0047898,12
RTS0047899,13
RTS0047900,22
RTS0047901,12
RTS0047902,17
RTS0047903,11
RTS0047904,12
RTS0047905,12
RTS0047906,12
RTS0047907,99
RTS0047908,77
RTS0047909,79
RTS0047910,5
RTS0047912,9
RTS0047913,20
RTS0047914,16
RTS0047915,6
RTS0047916,9
RTS0047917,13
RTS0047919,2
RTS0047920,53
RTS0047921,89
RTS0047924,9
RTS0047925,7
RTS0047926,7
RTS0047927,13
RTS0047928,12
RTS0047929,6
RTS0047930,14
RTS0047931,10
RTS0047932,5
RTS0047933,6
RTS0047934,11
RTS0047935,15
RTS0047936,10
RTS0047937,13
RTS0047938,3
RTS0047939,20
RTS0047940,42
RTS0047941,4
RTS0047942,8
RTS0047943,9
RTS0047944,17
RTS0047945,9
RTS0047946,10
RTS0047947,9
RTS0047948,10
RTS0047949,8
RTS0047950,11
RTS0047951,7
RTS0047952,27
RTS0047953,5
RTS0047954,9
RTS0047956,12
RTS0047957,8
RTS0047958,11
RTS0047959,12
RTS0047960,6
RTS0047961,7
RTS0047963,18
RTS0047964,7
RTS0047965,8
RTS0047966,7
RTS0047967,9
RTS0047968,14
RTS0047969,12
RTS0047970,9
RTS0047972,8
RTS0047973,14
RTS0047974,24
RTS0047975,12
RTS0047976,22
RTS0047977,3
RTS0047978,5
RTS0047979,16
RTS0047980,7
RTS0047981,17
RTS0047982,8
RTS0047985,89
RTS0047986,11
RTS0047987,10
RTS0047988,17
RTS0047990,11
RTS0047991,16
RTS0047992,17
RTS0047993,11
RTS0047994,12
RTS0047995,17
RTS0047996,10
RTS0047997,20
RTS0047998,24
RTS0047999,13
RTS0048000,9
RTS0048001,9
RTS0048003,40
RTS0048005,13
RTS0048006,4
RTS0048008,10
RTS0048009,4
RTS0048012,15
RTS0048013,4
RTS0048014,4
RTS0048015,14
RTS0048016,24
RTS0048017,23
RTS0048018,16
RTS0048019,14
RTS0048020,13
RTS0048021,7
RTS0048022,15
RTS0048023,10
RTS0048024,7
RTS0048026,15
RTS0048027,22
RTS0048028,7
RTS0048029,5
RTS0048030,4
RTS0048031,6
RTS0048032,21
RTS0048033,6
RTS0048034,8
RTS0048035,13
RTS0048036,7
RTS0048037,14
RTS0048038,26
RTS0048040,12
RTS0048041,7
RTS0048042,20
RTS0048043,19
RTS0048044,8
RTS0048045,9
RTS0048046,15
RTS0048047,4
RTS0048048,7
RTS0048049,7
RTS0048050,11
RTS0048051,32
RTS0048052,24
RTS0048053,8
RTS0048054,9
RTS0048055,13
RTS0048056,12
RTS0048057,8
RTS0048058,7
RTS0048059,13
RTS0048060,18
RTS0048061,8
RTS0048062,9
RTS0048063,11
RTS0048064,18
RTS0048065,15
RTS0048066,18
RTS0048067,15
RTS0048068,20
RTS0048069,7
RTS0048070,7
RTS0048071,15
RTS0048072,3
RTS0048073,11
RTS0048074,8
RTS0048076,11
RTS0048077,14
RTS0048078,12
RTS0048079,17
RTS0048080,12
RTS0048081,14
RTS0048082,14
RTS0048084,9
RTS0048085,8
RTS0048086,10
RTS0048087,23
RTS0048088,11
RTS0048089,9
RTS0048090,15
RTS0048091,15
RTS0048092,11
RTS0048093,34
RTS0048094,13
RTS0048096,6
RTS0048097,7
RTS0048098,472
RTS0048099,902
RTS0048100,971
RTS0048101,734
RTS0048102,592
RTS0048104,9
RTS0048105,16
RTS0048106,10
RTS0048107,11
RTS0048108,17
RTS0048109,6
RTS0048110,5
RTS0048111,7
RTS0048112,10
RTS0048113,10
RTS0048114,6
RTS0048115,12
RTS0048116,11
RTS0048117,4
RTS0048118,14
RTS0048120,9
RTS0048126,9
RTS0048127,20
RTS0048129,12
RTS0048130,10
RTS0048131,17
RTS0048132,29
RTS0048133,8
RTS0048134,18
RTS0048135,35
RTS0048136,8
RTS0048138,12
RTS0048139,23
RTS0048140,7
RTS0048141,19
RTS0048142,20
RTS0048144,10
RTS0048145,18
RTS0048146,14
RTS0048147,3
RTS0048148,12
RTS0048149,6
RTS0048150,14
RTS0048151,7
RTS0048152,14
RTS0048153,12
RTS0048154,15
RTS0048155,9
RTS0048156,36
RTS0048158,23
RTS0048159,10
RTS0048160,737
RTS0048161,939
RTS0048162,21
RTS0048163,13
RTS0048164,173
RTS0048165,31
RTS0048166,16
RTS0048167,23
RTS0048168,7
RTS0048169,24
RTS0048170,18
RTS0048171,10
RTS0048172,10
RTS0048173,16
RTS0048175,9
RTS0048176,8
RTS0048177,8
RTS0048178,13
RTS0048179,8
RTS0048180,5
RTS0048181,24
RTS0048182,15
RTS0048183,22
RTS0048184,19
RTS0048185,18
RTS0048186,15
RTS0048188,19
RTS0048189,14
RTS0048190,11
RTS0048191,10
RTS0048192,28
RTS0048193,10
RTS0048194,16
RTS0048195,12
RTS0048196,17
RTS0048197,17
RTS0048198,21
RTS0048200,17
RTS0048201,11
RTS0048202,14
RTS0048203,9
RTS0048204,16
RTS0048205,9
RTS0048207,11
RTS0048208,23
RTS0048209,14
RTS0048210,17
RTS0048211,23
RTS0048212,11
RTS0048213,16
RTS0048214,6
RTS0048215,13
RTS0048216,14
RTS0048217,13
RTS0048218,7
RTS0048219,9
RTS0048220,13
RTS0048221,15
RTS0048222,8
RTS0048223,12
RTS0048224,11
RTS0048225,11
RTS0048226,16
RTS0048227,15
RTS0048228,6
RTS0048229,7
RTS0048230,14
RTS0048231,13
RTS0048232,14
RTS0048233,14
RTS0048234,15
RTS0048235,17
RTS0048236,8
RTS0048237,9
RTS0048238,24
RTS0048239,13
RTS0048240,5
RTS0048241,9
RTS0048242,28
RTS0048243,26
RTS0048244,19
RTS0048245,9
RTS0048246,9
RTS0049343,21
RTS0049344,51
RTS0049345,30
RTS0049346,7
RTS0049347,12
RTS0049348,13
RTS0049349,13
RTS0049350,18
RTS0049351,12
RTS0049352,8
RTS0049353,9
RTS0049354,14
RTS0049355,5
RTS0049356,18
RTS0049357,14
RTS0049358,10
RTS0049359,9
RTS0049360,7
RTS0049361,8
RTS0049362,8
RTS0049363,12
RTS0049364,13
RTS0049365,14
RTS0049366,41
RTS0049367,51
RTS0049368,19
RTS0049369,10
RTS0049370,10
RTS0049371,29
RTS0049372,14
RTS0049373,54
RTS0049374,73
RTS0049375,41
RTS0049376,48
RTS0049377,48
RTS0049378,44
RTS0049379,27
RTS0049380,45
RTS0049381,54
RTS0049382,23
RTS0049383,8
RTS0049384,3
RTS0049385,5
RTS0049386,14
RTS0049387,10
RTS0049388,11
RTS0049389,11
RTS0049390,210
RTS0049391,306
RTS0049392,302
RTS0049393,259
RTS0049394,185
RTS0049395,81
RTS0049396,45
RTS0049397,70
RTS0049398,82
RTS0049399,37
RTS0049400,12
RTS0049401,12
RTS0049402,9
RTS0049403,4
RTS0049404,16
RTS0049405,15
RTS0049406,13
RTS0049407,8
RTS0049408,10
RTS0049409,14
RTS0049410,6
RTS0049411,11
RTS0049412,3
RTS0049413,3
RTS0049414,7
RTS0049415,26
RTS0049416,12
RTS0049417,5
RTS0049418,22
RTS0049419,9
RTS0049420,4
RTS0049421,13
RTS0049422,2
RTS0049423,13
RTS0049424,24
RTS0049425,8
RTS0049426,8
RTS0049427,13
RTS0049428,7
RTS0049429,21
RTS0049430,22
RTS0049431,13
RTS0049432,14
RTS0049433,10
RTS0049434,6
RTS0049435,8
RTS0049436,10
RTS0049437,32
RTS0049438,9
RTS0049439,33
RTS0049440,17
RTS0049441,15
RTS0049442,24
RTS0049443,20
RTS0049444,14
RTS0049445,14
RTS0049446,8
RTS0049447,19
RTS0049448,6
RTS0049449,11
RTS0049450,17
RTS0049451,16
RTS0049452,9
RTS0049453,17
RTS0049454,10
RTS0049455,11
RTS0049456,10
RTS0049457,19
RTS0049458,18
RTS0049459,26
RTS0049460,27
RTS0049461,48
RTS0049462,53
RTS0049463,17
RTS0049464,10
RTS0049465,12
RTS0049466,7
RTS0049467,10
RTS0049468,10
RTS0049469,12
RTS0049470,13
RTS0049471,25
RTS0049472,15
RTS0049473,46
RTS0049474,7
RTS0049475,10
RTS0049476,13
RTS0049477,9
RTS0049478,11
RTS0049479,877
RTS0049480,81
RTS0049481,4
RTS0049482,10
RTS0049483,7
RTS0049484,14
RTS0049485,15
RTS0997079,11
RTS0997080,17
RTS0997081,8
RTS0997082,12
RTS0997083,7
RTS0997084,8
RTS0997085,12
RTS0997086,15
RTS0997087,7
RTS0997088,14126
RTS0997089,1439
RTS0997090,85
RTS0997091,23
RTS0997092,1
RTS0997093,3
RTS0997095,7
RTS0997096,3
RTS0997097,2
RTS0997098,8
RTS0997099,3
RTS0997100,5
RTS0997101,6
RTS0997102,5
RTS0997103,2
RTS0997104,4
RTS0997105,3
RTS0997106,5
RTS0997107,4
RTS0997108,2
RTS0997109,2
RTS0997110,5
RTS0997111,3
RTS0997112,4
RTS0997113,7
RTS0997114,3
RTS0997115,1
RTS0997116,7
RTS0997117,3
RTS0997118,2
RTS0997119,5
RTS0997120,6
RTS0997121,16
RTS0997122,19
RTS0997123,26
RTS0997124,16
RTS0997125,62
RTS0997126,81
RTS0997127,76
RTS0997128,80
RTS0997129,63
RTS0997130,23
</Code_Summary>
