# Supplementary material for: Spatial meta-transcriptomics reveal associations of intratumor bacteria burden with lung cancer cells showing a distinct oncogenic signature
Source: J Immunother Cancer. 2022 Jul 6;10(7):e004698. doi: 10.1136/jitc-2022-004698 (PMC9260850; doi:10.1136/jitc-2022-004698)
Supplement: Supplementary data [file jitc-2022-004698supp009.zip › DSP-1001660004185-D-H03.dcc]

<Header>
FileVersion,0.02
SoftwareVersion,"GeoMx_NGS_Pipeline_ 2.0.0"
Date,2020-6-15
</Header>

<Scan_Attributes>
ID,DSP-1001660004185-D-H03
Plate_ID,1001660004185
Well,H03
</Scan_Attributes>

<NGS_Processing_Attributes>
SeqSetId,
tamperedIni,No
Raw,448297
Trimmed,445930
Stitched,442897
Aligned,434756
umiQ30,0.9917
rtsQ30,0.9916
</NGS_Processing_Attributes>


<Code_Summary>
RTS0039454,7
RTS0039455,5
RTS0039456,6
RTS0039457,13
RTS0039458,5
RTS0039459,3
RTS0039460,6
RTS0039461,6
RTS0039462,5
RTS0039463,4
RTS0039464,3
RTS0039465,11
RTS0039466,6
RTS0039467,7
RTS0039468,1
RTS0039469,4
RTS0039470,7
RTS0039471,4
RTS0039472,4
RTS0039473,4
RTS0039474,9
RTS0039475,8
RTS0039476,9
RTS0039477,17
RTS0039478,6
RTS0039479,2
RTS0039480,3
RTS0039481,1
RTS0039482,5
RTS0039483,4
RTS0039484,3
RTS0039485,6
RTS0039486,3
RTS0039487,4
RTS0039488,4
RTS0039489,2
RTS0039490,4
RTS0039491,5
RTS0039492,2
RTS0039493,6
RTS0039494,3
RTS0039495,3
RTS0039496,3
RTS0039498,4
RTS0039499,18
RTS0039500,14
RTS0039501,15
RTS0039502,19
RTS0039503,21
RTS0039504,3
RTS0039505,6
RTS0039506,6
RTS0039507,5
RTS0039508,4
RTS0039509,2
RTS0039510,14
RTS0039511,18
RTS0039512,18
RTS0039513,31
RTS0039514,27
RTS0039515,31
RTS0039516,1
RTS0039517,5
RTS0039518,5
RTS0039519,1
RTS0039520,5
RTS0039521,3
RTS0039522,5
RTS0039523,5
RTS0039524,8
RTS0039525,5
RTS0039526,3
RTS0039527,8
RTS0039528,2
RTS0039529,4
RTS0039530,4
RTS0039531,1
RTS0039532,2
RTS0039533,5
RTS0039534,4
RTS0039535,4
RTS0039536,3
RTS0039537,8
RTS0039538,6
RTS0039539,1
RTS0039541,5
RTS0039542,3
RTS0039543,5
RTS0039544,7
RTS0039545,9
RTS0039546,5
RTS0039547,7
RTS0039548,6
RTS0039549,4
RTS0039550,4
RTS0039551,2
RTS0039552,2
RTS0039553,3
RTS0039555,3
RTS0039556,1
RTS0039557,9
RTS0039558,4
RTS0039559,6
RTS0039560,5
RTS0039561,7
RTS0039562,9
RTS0039563,4
RTS0039564,9
RTS0039565,16
RTS0039566,3
RTS0039567,3
RTS0039568,3
RTS0039569,3
RTS0039570,4
RTS0039571,7
RTS0039572,4
RTS0039573,3
RTS0039574,3
RTS0039575,1
RTS0039576,4
RTS0039577,4
RTS0039578,1
RTS0039579,2
RTS0039580,5
RTS0039581,5
RTS0039582,11
RTS0039583,12
RTS0039584,7
RTS0039585,6
RTS0039586,4
RTS0039587,3
RTS0039588,6
RTS0039589,2
RTS0039590,6
RTS0039591,12
RTS0039592,8
RTS0039593,6
RTS0039594,8
RTS0039595,5
RTS0039596,6
RTS0039597,1
RTS0039598,2
RTS0039599,3
RTS0039600,3
RTS0039601,4
RTS0039602,4
RTS0039603,3
RTS0039604,3
RTS0039605,4
RTS0039606,4
RTS0039607,4
RTS0039608,1
RTS0039609,8
RTS0039610,4
RTS0039611,2
RTS0039612,4
RTS0039613,2
RTS0039614,3
RTS0039615,3
RTS0039616,3
RTS0039617,1
RTS0039619,6
RTS0039620,2
RTS0039621,2
RTS0039622,6
RTS0039623,2
RTS0039624,6
RTS0039626,4
RTS0039627,3
RTS0039628,2
RTS0039629,5
RTS0039630,3
RTS0039631,4
RTS0039633,2
RTS0039634,4
RTS0039635,7
RTS0039636,4
RTS0039637,3
RTS0039638,10
RTS0039639,3
RTS0039640,5
RTS0039641,5
RTS0039642,4
RTS0039643,7
RTS0039644,6
RTS0039645,5
RTS0039646,2
RTS0039647,4
RTS0039648,4
RTS0039649,4
RTS0039650,6
RTS0039651,10
RTS0039652,9
RTS0039653,7
RTS0039654,4
RTS0039655,8
RTS0039656,40
RTS0039657,32
RTS0039658,31
RTS0039659,41
RTS0039660,25
RTS0039661,8
RTS0039662,5
RTS0039663,5
RTS0039664,5
RTS0039665,7
RTS0039666,7
RTS0039667,2
RTS0039668,3
RTS0039669,9
RTS0039670,5
RTS0039671,1
RTS0039672,7
RTS0039673,5
RTS0039674,10
RTS0039675,8
RTS0039676,4
RTS0039678,4
RTS0039679,3
RTS0039680,8
RTS0039681,15
RTS0039682,8
RTS0039683,5
RTS0039684,7
RTS0039685,11
RTS0039686,14
RTS0039687,13
RTS0039688,10
RTS0039689,15
RTS0039690,9
RTS0039691,12
RTS0039692,3
RTS0039693,3
RTS0039694,7
RTS0039695,11
RTS0039696,5
RTS0039697,4
RTS0039698,1
RTS0039699,5
RTS0039700,2
RTS0039701,5
RTS0039702,8
RTS0039703,7
RTS0039704,4
RTS0039705,9
RTS0039706,3
RTS0039707,3
RTS0039708,3
RTS0039709,4
RTS0039710,4
RTS0039711,10
RTS0039712,5
RTS0039713,7
RTS0039714,2
RTS0039715,9
RTS0039716,3
RTS0039717,10
RTS0039718,1
RTS0039719,8
RTS0039720,9
RTS0039721,6
RTS0039722,3
RTS0039723,3
RTS0039724,2
RTS0039725,5
RTS0039726,7
RTS0039727,5
RTS0039728,14
RTS0039729,12
RTS0039730,6
RTS0039731,2
RTS0039732,3
RTS0039733,7
RTS0039734,4
RTS0039735,6
RTS0039736,2
RTS0039737,6
RTS0039738,4
RTS0039739,2
RTS0039740,2
RTS0039741,8
RTS0039742,2
RTS0039743,4
RTS0039744,6
RTS0039745,8
RTS0039746,10
RTS0039747,10
RTS0039749,3
RTS0039750,12
RTS0039751,6
RTS0039752,3
RTS0039753,9
RTS0039754,3
RTS0039755,2
RTS0039756,8
RTS0039757,1
RTS0039758,5
RTS0039759,4
RTS0039760,4
RTS0039761,2
RTS0039762,3
RTS0039763,7
RTS0039764,4
RTS0039765,10
RTS0039766,4
RTS0039767,7
RTS0039768,5
RTS0039769,7
RTS0039770,18
RTS0039771,5
RTS0039772,5
RTS0039773,7
RTS0039774,3
RTS0039775,9
RTS0039776,1
RTS0039777,5
RTS0039778,7
RTS0039779,3
RTS0039780,4
RTS0039781,8
RTS0039782,5
RTS0039783,10
RTS0039784,3
RTS0039785,9
RTS0039786,4
RTS0039787,7
RTS0039788,2
RTS0039789,4
RTS0039790,7
RTS0039791,6
RTS0039792,7
RTS0039793,3
RTS0039794,16
RTS0039795,5
RTS0039796,6
RTS0039797,6
RTS0039798,5
RTS0039799,6
RTS0039800,2
RTS0039801,5
RTS0039802,5
RTS0039803,10
RTS0039804,8
RTS0039805,5
RTS0039806,3
RTS0039807,7
RTS0039808,3
RTS0039809,2
RTS0039810,6
RTS0039811,4
RTS0039812,8
RTS0039813,6
RTS0039814,6
RTS0039815,5
RTS0039816,6
RTS0039817,4
RTS0039818,3
RTS0039819,4
RTS0039820,2
RTS0039821,6
RTS0039822,6
RTS0039823,6
RTS0039824,6
RTS0039825,6
RTS0039826,5
RTS0039827,3
RTS0039828,6
RTS0039829,7
RTS0039830,5
RTS0039831,7
RTS0039832,11
RTS0039833,7
RTS0039834,7
RTS0039835,7
RTS0039836,9
RTS0039838,7
RTS0039839,12
RTS0039840,4
RTS0039841,2
RTS0039842,4
RTS0039843,9
RTS0039844,6
RTS0039845,10
RTS0039846,8
RTS0039847,1
RTS0039848,4
RTS0039849,3
RTS0039850,9
RTS0039851,3
RTS0039852,5
RTS0039853,2
RTS0039854,4
RTS0039855,5
RTS0039856,4
RTS0039857,5
RTS0039858,5
RTS0039859,5
RTS0039860,3
RTS0039861,4
RTS0039862,2
RTS0039863,4
RTS0039864,7
RTS0039865,4
RTS0039866,7
RTS0039867,12
RTS0039868,12
RTS0039869,6
RTS0039870,13
RTS0039871,3
RTS0039872,6
RTS0039873,4
RTS0039874,4
RTS0039875,4
RTS0039876,1
RTS0039877,7
RTS0039878,7
RTS0039879,5
RTS0039880,3
RTS0039881,2
RTS0039882,2
RTS0039883,4
RTS0039884,2
RTS0039885,3
RTS0039886,5
RTS0039887,4
RTS0039888,7
RTS0039890,3
RTS0039891,4
RTS0039892,4
RTS0039893,4
RTS0039894,6
RTS0039895,5
RTS0039896,5
RTS0039897,3
RTS0039898,6
RTS0039899,7
RTS0039900,1
RTS0039901,2
RTS0039902,6
RTS0039903,7
RTS0039904,4
RTS0039905,5
RTS0039906,3
RTS0039907,7
RTS0039908,4
RTS0039909,3
RTS0039910,3
RTS0039911,6
RTS0039912,3
RTS0039913,5
RTS0039914,4
RTS0039915,5
RTS0039916,6
RTS0039917,3
RTS0039918,6
RTS0039919,4
RTS0039920,3
RTS0039921,5
RTS0039922,4
RTS0039923,5
RTS0039924,6
RTS0039925,3
RTS0039926,7
RTS0039927,5
RTS0039928,3
RTS0039929,3
RTS0039930,6
RTS0039931,3
RTS0039932,8
RTS0039933,7
RTS0039934,5
RTS0039935,8
RTS0039936,6
RTS0039937,2
RTS0039938,4
RTS0039939,4
RTS0039940,2
RTS0039941,2
RTS0039942,4
RTS0039943,2
RTS0039944,2
RTS0039945,5
RTS0039946,7
RTS0039947,4
RTS0039948,9
RTS0039949,5
RTS0039950,12
RTS0039951,3
RTS0039952,5
RTS0039953,3
RTS0039954,1
RTS0039955,5
RTS0039956,14
RTS0039957,12
RTS0039958,10
RTS0039959,13
RTS0039960,3
RTS0039961,4
RTS0039962,4
RTS0039963,3
RTS0039964,4
RTS0039965,3
RTS0039966,5
RTS0039967,7
RTS0039968,2
RTS0039969,8
RTS0039970,6
RTS0039971,10
RTS0039972,4
RTS0039973,1
RTS0039974,5
RTS0039975,6
RTS0039976,4
RTS0039977,4
RTS0039978,4
RTS0039979,3
RTS0039980,2
RTS0039981,5
RTS0039982,6
RTS0039983,7
RTS0039984,9
RTS0039985,5
RTS0039986,4
RTS0039987,1
RTS0039988,4
RTS0039989,8
RTS0039990,6
RTS0039991,5
RTS0039992,6
RTS0039993,5
RTS0039994,5
RTS0039995,3
RTS0039996,13
RTS0039997,16
RTS0039998,13
RTS0039999,9
RTS0040000,12
RTS0040001,5
RTS0040002,6
RTS0040003,3
RTS0040004,5
RTS0040005,5
RTS0040006,10
RTS0040007,12
RTS0040008,5
RTS0040009,6
RTS0040010,11
RTS0040011,1
RTS0040012,6
RTS0040013,5
RTS0040014,1
RTS0040015,3
RTS0040016,4
RTS0040017,5
RTS0040018,12
RTS0040019,11
RTS0040020,16
RTS0040021,3
RTS0040022,6
RTS0040023,3
RTS0040024,8
RTS0040025,3
RTS0040026,7
RTS0040027,3
RTS0040028,6
RTS0040029,5
RTS0040030,8
RTS0040031,6
RTS0040032,2
RTS0040033,4
RTS0040034,5
RTS0040035,4
RTS0040036,5
RTS0040037,3
RTS0040038,5
RTS0040039,4
RTS0040040,7
RTS0040041,1
RTS0040042,4
RTS0040044,5
RTS0040045,2
RTS0040046,7
RTS0040047,5
RTS0040048,5
RTS0040049,1
RTS0040051,3
RTS0040052,1
RTS0040053,3
RTS0040054,6
RTS0040055,2
RTS0040056,3
RTS0040057,2
RTS0040058,2
RTS0040059,1
RTS0040060,5
RTS0040061,3
RTS0040062,2
RTS0040063,3
RTS0040064,2
RTS0040065,3
RTS0040067,1
RTS0040068,4
RTS0040069,2
RTS0040070,5
RTS0040072,7
RTS0040073,3
RTS0040074,1
RTS0040075,2
RTS0040076,2
RTS0040077,3
RTS0040078,3
RTS0040079,5
RTS0040081,4
RTS0040082,8
RTS0040083,3
RTS0040084,2
RTS0040085,4
RTS0040086,5
RTS0040087,4
RTS0040088,1
RTS0040089,7
RTS0040090,4
RTS0040091,4
RTS0040092,5
RTS0040093,4
RTS0040094,6
RTS0040095,4
RTS0040096,1
RTS0040097,5
RTS0040098,5
RTS0040099,4
RTS0040100,9
RTS0040101,2
RTS0040102,2
RTS0040103,2
RTS0040104,1
RTS0040105,4
RTS0040106,1
RTS0040107,1
RTS0040108,3
RTS0040109,1
RTS0040110,2
RTS0040111,3
RTS0040112,2
RTS0040113,15
RTS0040114,2
RTS0040115,2
RTS0040116,16
RTS0040117,15
RTS0040118,4
RTS0040119,16
RTS0040120,22
RTS0040121,7
RTS0040122,6
RTS0040123,8
RTS0040124,3
RTS0040125,9
RTS0040126,1
RTS0040127,10
RTS0040128,8
RTS0040129,5
RTS0040130,4
RTS0040131,4
RTS0040132,5
RTS0040133,3
RTS0040134,5
RTS0040136,6
RTS0040137,8
RTS0040138,4
RTS0040139,4
RTS0040140,7
RTS0040141,5
RTS0040142,10
RTS0040143,9
RTS0040144,2
RTS0040145,8
RTS0040146,8
RTS0040147,9
RTS0040148,6
RTS0040149,8
RTS0040150,6
RTS0040151,4
RTS0040152,1
RTS0040153,3
RTS0040154,2
RTS0040155,4
RTS0040156,1
RTS0040157,3
RTS0040158,7
RTS0040159,4
RTS0040160,5
RTS0040161,4
RTS0040162,4
RTS0040163,3
RTS0040164,5
RTS0040165,3
RTS0040167,9
RTS0040168,4
RTS0040169,3
RTS0040170,2
RTS0040172,3
RTS0040173,3
RTS0040174,2
RTS0040175,3
RTS0040176,7
RTS0040177,1
RTS0040178,3
RTS0040179,1
RTS0040180,5
RTS0040181,4
RTS0040182,4
RTS0040183,3
RTS0040184,4
RTS0040185,3
RTS0040186,6
RTS0040187,4
RTS0040188,5
RTS0040189,6
RTS0040190,3
RTS0040191,4
RTS0040192,5
RTS0040193,5
RTS0040194,4
RTS0040195,4
RTS0040196,6
RTS0040197,2
RTS0040198,4
RTS0040199,5
RTS0040200,4
RTS0040201,7
RTS0040202,7
RTS0040203,3
RTS0040204,9
RTS0040205,2
RTS0040206,5
RTS0040207,8
RTS0040208,5
RTS0040209,3
RTS0040210,3
RTS0040211,1
RTS0040212,5
RTS0040213,1
RTS0040214,4
RTS0040215,2
RTS0040216,3
RTS0040217,2
RTS0040218,3
RTS0040219,3
RTS0040220,3
RTS0040221,3
RTS0040222,3
RTS0040223,4
RTS0040224,5
RTS0040225,8
RTS0040226,7
RTS0040227,6
RTS0040228,4
RTS0040229,1
RTS0040230,7
RTS0040231,2
RTS0040232,7
RTS0040233,3
RTS0040234,1
RTS0040235,2
RTS0040236,3
RTS0040237,5
RTS0040238,2
RTS0040239,5
RTS0040240,7
RTS0040241,3
RTS0040242,6
RTS0040243,5
RTS0040244,6
RTS0040245,6
RTS0040246,5
RTS0040247,6
RTS0040248,6
RTS0040249,2
RTS0040250,5
RTS0040251,2
RTS0040252,1
RTS0040253,3
RTS0040254,4
RTS0040255,1
RTS0040256,4
RTS0040257,3
RTS0040258,6
RTS0040259,1
RTS0040260,1
RTS0040261,7
RTS0040262,4
RTS0040263,3
RTS0040264,5
RTS0040265,5
RTS0040266,3
RTS0040267,2
RTS0040268,2
RTS0040269,5
RTS0040270,4
RTS0040271,23
RTS0040272,16
RTS0040273,13
RTS0040274,18
RTS0040275,18
RTS0040276,6
RTS0040277,8
RTS0040278,17
RTS0040279,8
RTS0040280,10
RTS0040281,4
RTS0040282,4
RTS0040283,2
RTS0040284,7
RTS0040285,3
RTS0040286,3
RTS0040287,2
RTS0040288,3
RTS0040289,5
RTS0040290,2
RTS0040291,2
RTS0040292,4
RTS0040293,3
RTS0040294,2
RTS0040295,5
RTS0040296,2
RTS0040297,2
RTS0040298,2
RTS0040299,6
RTS0040300,11
RTS0040301,4
RTS0040302,2
RTS0040303,6
RTS0040304,4
RTS0040305,7
RTS0040306,4
RTS0040307,3
RTS0040308,3
RTS0040309,3
RTS0040310,6
RTS0040311,5
RTS0040312,3
RTS0040313,4
RTS0040314,7
RTS0040315,3
RTS0040316,5
RTS0040317,4
RTS0040318,2
RTS0040319,6
RTS0040320,5
RTS0040321,4
RTS0040322,3
RTS0040323,2
RTS0040324,6
RTS0040325,6
RTS0040326,5
RTS0040327,7
RTS0040328,11
RTS0040329,6
RTS0040330,2
RTS0040331,5
RTS0040332,3
RTS0040333,5
RTS0040334,1
RTS0040335,2
RTS0040336,5
RTS0040337,5
RTS0040338,3
RTS0040339,4
RTS0040340,4
RTS0040341,4
RTS0040342,3
RTS0040343,1
RTS0040344,2
RTS0040345,5
RTS0040346,2
RTS0040347,7
RTS0040348,6
RTS0040349,13
RTS0040350,8
RTS0040351,11
RTS0040352,4
RTS0040353,7
RTS0040354,4
RTS0040355,3
RTS0040356,5
RTS0040357,2
RTS0040358,3
RTS0040359,2
RTS0040360,8
RTS0040361,4
RTS0040363,3
RTS0040364,4
RTS0040365,6
RTS0040366,10
RTS0040367,9
RTS0040368,14
RTS0040369,10
RTS0040370,8
RTS0040371,4
RTS0040372,5
RTS0040373,5
RTS0040374,6
RTS0040375,3
RTS0040376,9
RTS0040377,25
RTS0040378,5
RTS0040379,5
RTS0040380,3
RTS0040381,2
RTS0040383,2
RTS0040384,3
RTS0040386,3
RTS0040387,6
RTS0040388,4
RTS0040389,6
RTS0040390,4
RTS0040391,3
RTS0040392,3
RTS0040393,7
RTS0040394,7
RTS0040395,7
RTS0040396,18
RTS0040397,15
RTS0040398,14
RTS0040399,14
RTS0040400,9
RTS0040401,16
RTS0040402,13
RTS0040403,13
RTS0040404,10
RTS0040405,5
RTS0040406,4
RTS0040407,5
RTS0040408,3
RTS0040409,4
RTS0040410,5
RTS0040411,3
RTS0040412,2
RTS0040413,3
RTS0040414,5
RTS0040415,3
RTS0040416,33
RTS0040417,25
RTS0040418,13
RTS0040419,33
RTS0040420,39
RTS0040421,4
RTS0040422,9
RTS0040423,16
RTS0040424,7
RTS0040425,6
RTS0040426,2
RTS0040428,6
RTS0040429,1
RTS0040430,1
RTS0040431,6
RTS0040432,4
RTS0040433,7
RTS0040434,9
RTS0040435,9
RTS0040436,22
RTS0040437,32
RTS0040438,51
RTS0040439,35
RTS0040440,41
RTS0040441,7
RTS0040442,7
RTS0040443,10
RTS0040444,10
RTS0040445,5
RTS0040446,9
RTS0040447,6
RTS0040448,11
RTS0040449,7
RTS0040450,3
RTS0040451,8
RTS0040452,7
RTS0040453,13
RTS0040454,14
RTS0040455,17
RTS0040456,5
RTS0040457,4
RTS0040458,4
RTS0040459,6
RTS0040460,1
RTS0040461,2
RTS0040462,3
RTS0040463,8
RTS0040464,2
RTS0040465,3
RTS0040466,1
RTS0040467,5
RTS0040468,2
RTS0040469,3
RTS0040470,1
RTS0040471,12
RTS0040472,2
RTS0040473,5
RTS0040474,5
RTS0040475,2
RTS0040476,5
RTS0040477,6
RTS0040478,2
RTS0040479,3
RTS0040480,3
RTS0040481,8
RTS0040482,2
RTS0040483,6
RTS0040484,5
RTS0040485,8
RTS0040486,2
RTS0040487,1
RTS0040488,2
RTS0040489,4
RTS0040490,3
RTS0040491,7
RTS0040492,2
RTS0040493,3
RTS0040494,4
RTS0040495,4
RTS0040496,8
RTS0040497,4
RTS0040498,9
RTS0040499,4
RTS0040500,5
RTS0040501,2
RTS0040502,4
RTS0040503,6
RTS0040504,1
RTS0040505,4
RTS0040506,1
RTS0040507,6
RTS0040508,2
RTS0040509,15
RTS0040510,1
RTS0040511,7
RTS0040512,5
RTS0040513,5
RTS0040514,8
RTS0040515,11
RTS0040516,5
RTS0040517,4
RTS0040518,3
RTS0040519,8
RTS0040520,4
RTS0040521,3
RTS0040522,3
RTS0040523,7
RTS0040524,4
RTS0040525,1
RTS0040526,3
RTS0040527,5
RTS0040528,2
RTS0040529,3
RTS0040530,3
RTS0040531,4
RTS0040532,5
RTS0040533,3
RTS0040534,7
RTS0040535,3
RTS0040536,4
RTS0040537,7
RTS0040538,5
RTS0040539,5
RTS0040540,4
RTS0040541,5
RTS0040542,1
RTS0040543,2
RTS0040544,2
RTS0040545,7
RTS0040546,2
RTS0040547,3
RTS0040548,1
RTS0040549,4
RTS0040550,3
RTS0040551,5
RTS0040552,2
RTS0040553,8
RTS0040554,5
RTS0040555,7
RTS0040556,3
RTS0040557,1
RTS0040558,5
RTS0040559,8
RTS0040560,5
RTS0040561,2
RTS0040562,2
RTS0040563,5
RTS0040564,3
RTS0040565,5
RTS0040566,3
RTS0040567,9
RTS0040568,12
RTS0040569,3
RTS0040570,3
RTS0040571,7
RTS0040572,16
RTS0040573,12
RTS0040574,19
RTS0040575,11
RTS0040576,9
RTS0040577,1
RTS0040578,3
RTS0040579,4
RTS0040580,4
RTS0040581,5
RTS0040582,5
RTS0040583,4
RTS0040584,5
RTS0040585,5
RTS0040586,3
RTS0040587,4
RTS0040588,9
RTS0040589,2
RTS0040590,7
RTS0040591,1
RTS0040592,4
RTS0040593,1
RTS0040594,6
RTS0040595,5
RTS0040596,3
RTS0040597,2
RTS0040598,6
RTS0040599,8
RTS0040600,5
RTS0040601,2
RTS0040602,5
RTS0040603,7
RTS0040604,5
RTS0040605,3
RTS0040606,4
RTS0040607,4
RTS0040608,5
RTS0040609,2
RTS0040610,4
RTS0040611,6
RTS0040612,3
RTS0040613,5
RTS0040614,6
RTS0040615,4
RTS0040616,7
RTS0040617,1
RTS0040618,4
RTS0040619,3
RTS0040620,6
RTS0040621,4
RTS0040622,8
RTS0040623,2
RTS0040624,8
RTS0040625,2
RTS0040626,11
RTS0040627,16
RTS0040628,11
RTS0040629,14
RTS0040630,6
RTS0040631,16
RTS0040632,11
RTS0040633,11
RTS0040634,7
RTS0040635,5
RTS0040636,7
RTS0040637,3
RTS0040638,6
RTS0040639,7
RTS0040640,4
RTS0040641,4
RTS0040642,6
RTS0040643,5
RTS0040644,5
RTS0040645,8
RTS0040646,2
RTS0040647,3
RTS0040648,3
RTS0040649,7
RTS0040650,3
RTS0040651,8
RTS0040652,5
RTS0040653,7
RTS0040654,14
RTS0040655,8
RTS0040656,6
RTS0040657,10
RTS0040658,1
RTS0040659,10
RTS0040660,8
RTS0040661,6
RTS0040662,5
RTS0040663,4
RTS0040664,3
RTS0040665,4
RTS0040667,1
RTS0040668,5
RTS0040669,1
RTS0040670,5
RTS0040671,2
RTS0040672,2
RTS0040673,3
RTS0040674,1
RTS0040675,2
RTS0040676,3
RTS0040677,5
RTS0040678,6
RTS0040679,3
RTS0040680,9
RTS0040681,4
RTS0040682,2
RTS0040683,4
RTS0040684,8
RTS0040685,8
RTS0040686,3
RTS0040687,5
RTS0040688,3
RTS0040689,2
RTS0040690,3
RTS0040692,7
RTS0040693,3
RTS0040694,6
RTS0040695,5
RTS0040696,4
RTS0040697,2
RTS0040698,3
RTS0040700,4
RTS0040701,2
RTS0040702,4
RTS0040703,1
RTS0040704,7
RTS0040705,5
RTS0040706,7
RTS0040707,4
RTS0040708,2
RTS0040709,2
RTS0040710,4
RTS0040711,1
RTS0040712,3
RTS0040713,3
RTS0040714,1
RTS0040715,1
RTS0040716,4
RTS0040717,3
RTS0040718,2
RTS0040719,2
RTS0040720,8
RTS0040722,4
RTS0040723,7
RTS0040724,8
RTS0040725,5
RTS0040726,3
RTS0040727,4
RTS0040728,5
RTS0040729,5
RTS0040730,4
RTS0040731,3
RTS0040732,2
RTS0040733,2
RTS0040734,4
RTS0040735,8
RTS0040736,6
RTS0040737,8
RTS0040738,5
RTS0040739,10
RTS0040740,3
RTS0040741,4
RTS0040742,1
RTS0040743,9
RTS0040744,5
RTS0040745,4
RTS0040746,6
RTS0040747,5
RTS0040748,4
RTS0040749,6
RTS0040750,3
RTS0040752,1
RTS0040753,4
RTS0040754,2
RTS0040755,6
RTS0040756,4
RTS0040757,3
RTS0040758,7
RTS0040759,5
RTS0040760,9
RTS0040761,7
RTS0040762,13
RTS0040763,6
RTS0040764,7
RTS0040765,8
RTS0040766,1
RTS0040767,9
RTS0040768,5
RTS0040769,5
RTS0040770,8
RTS0040771,4
RTS0040772,3
RTS0040773,7
RTS0040774,2
RTS0040775,7
RTS0040776,4
RTS0040777,4
RTS0040778,3
RTS0040779,5
RTS0040780,8
RTS0040781,2
RTS0040782,12
RTS0040783,4
RTS0040784,12
RTS0040785,1
RTS0040786,4
RTS0040787,2
RTS0040789,4
RTS0040790,1
RTS0040791,7
RTS0040792,4
RTS0040793,4
RTS0040794,5
RTS0040795,8
RTS0040796,11
RTS0040797,5
RTS0040798,9
RTS0040799,2
RTS0040800,1
RTS0040801,2
RTS0040802,8
RTS0040803,4
RTS0040804,3
RTS0040805,4
RTS0040806,3
RTS0040807,6
RTS0040808,4
RTS0040809,10
RTS0040810,4
RTS0040811,6
RTS0040812,4
RTS0040813,2
RTS0040814,8
RTS0040815,3
RTS0040816,5
RTS0040817,12
RTS0040818,7
RTS0040819,5
RTS0040820,9
RTS0040821,9
RTS0040822,7
RTS0040823,5
RTS0040824,10
RTS0040825,8
RTS0040826,12
RTS0040827,1
RTS0040828,11
RTS0040830,8
RTS0040831,5
RTS0040832,8
RTS0040833,6
RTS0040834,2
RTS0040836,25
RTS0040837,12
RTS0040838,16
RTS0040839,18
RTS0040840,11
RTS0040841,13
RTS0040842,33
RTS0040843,21
RTS0040844,14
RTS0040845,19
RTS0040846,3
RTS0040847,7
RTS0040848,4
RTS0040849,9
RTS0040850,6
RTS0040851,7
RTS0040852,5
RTS0040853,9
RTS0040854,4
RTS0040855,6
RTS0040856,1
RTS0040857,2
RTS0040858,4
RTS0040859,3
RTS0040860,3
RTS0040861,4
RTS0040862,3
RTS0040863,6
RTS0040864,2
RTS0040865,1
RTS0040866,3
RTS0040867,5
RTS0040868,4
RTS0040869,3
RTS0040870,2
RTS0040871,9
RTS0040872,7
RTS0040873,10
RTS0040874,13
RTS0040875,8
RTS0040876,6
RTS0040877,4
RTS0040878,4
RTS0040879,3
RTS0040880,2
RTS0040881,2
RTS0040882,5
RTS0040883,3
RTS0040884,2
RTS0040885,5
RTS0040886,5
RTS0040887,12
RTS0040888,10
RTS0040889,15
RTS0040890,11
RTS0040891,5
RTS0040892,4
RTS0040893,5
RTS0040894,2
RTS0040895,5
RTS0040896,2
RTS0040897,2
RTS0040898,6
RTS0040899,2
RTS0040900,4
RTS0040901,12
RTS0040902,13
RTS0040903,6
RTS0040904,22
RTS0040905,23
RTS0040906,4
RTS0040907,3
RTS0040908,5
RTS0040909,5
RTS0040910,2
RTS0040911,5
RTS0040912,4
RTS0040913,2
RTS0040914,8
RTS0040916,1
RTS0040917,3
RTS0040918,4
RTS0040919,6
RTS0040921,8
RTS0040922,5
RTS0040923,9
RTS0040924,8
RTS0040925,10
RTS0040926,1
RTS0040927,3
RTS0040928,12
RTS0040929,5
RTS0040930,3
RTS0040931,5
RTS0040932,4
RTS0040933,4
RTS0040934,6
RTS0040935,3
RTS0040936,3
RTS0040937,1
RTS0040938,7
RTS0040939,5
RTS0040940,5
RTS0040941,6
RTS0040942,5
RTS0040943,1
RTS0040945,2
RTS0040946,30
RTS0040947,23
RTS0040948,29
RTS0040949,23
RTS0040950,25
RTS0040951,5
RTS0040952,3
RTS0040953,3
RTS0040954,3
RTS0040955,4
RTS0040956,6
RTS0040957,8
RTS0040958,6
RTS0040959,6
RTS0040960,7
RTS0040961,3
RTS0040962,1
RTS0040963,2
RTS0040964,2
RTS0040965,3
RTS0040966,3
RTS0040967,8
RTS0040968,5
RTS0040969,6
RTS0040970,7
RTS0040971,6
RTS0040972,9
RTS0040973,3
RTS0040974,5
RTS0040975,3
RTS0040976,3
RTS0040977,3
RTS0040978,7
RTS0040979,6
RTS0040980,5
RTS0040981,3
RTS0040982,3
RTS0040983,3
RTS0040985,2
RTS0040986,4
RTS0040987,7
RTS0040988,3
RTS0040989,3
RTS0040990,3
RTS0040991,6
RTS0040992,2
RTS0040993,8
RTS0040994,7
RTS0040995,8
RTS0040996,10
RTS0040997,2
RTS0040998,8
RTS0040999,5
RTS0041000,9
RTS0041001,3
RTS0041002,4
RTS0041003,5
RTS0041004,6
RTS0041005,3
RTS0041006,3
RTS0041007,3
RTS0041008,5
RTS0041009,4
RTS0041010,4
RTS0041011,3
RTS0041012,2
RTS0041013,1
RTS0041014,1
RTS0041015,3
RTS0041016,9
RTS0041017,3
RTS0041018,3
RTS0041019,7
RTS0041020,1
RTS0041021,6
RTS0041022,3
RTS0041023,3
RTS0041024,12
RTS0041025,6
RTS0041026,3
RTS0041027,9
RTS0041028,5
RTS0041029,4
RTS0041030,6
RTS0041031,10
RTS0041032,9
RTS0041033,5
RTS0041034,6
RTS0041035,6
RTS0041036,6
RTS0041037,4
RTS0041038,5
RTS0041039,2
RTS0041040,2
RTS0041041,5
RTS0041042,3
RTS0041044,4
RTS0041045,4
RTS0041046,32
RTS0041047,31
RTS0041048,19
RTS0041049,42
RTS0041050,27
RTS0041051,13
RTS0041052,6
RTS0041053,1
RTS0041054,5
RTS0041055,7
RTS0041056,4
RTS0041057,3
RTS0041058,4
RTS0041059,2
RTS0041060,5
RTS0041061,7
RTS0041062,7
RTS0041063,6
RTS0041064,2
RTS0041066,5
RTS0041067,3
RTS0041068,12
RTS0041069,5
RTS0041070,4
RTS0041071,5
RTS0041072,2
RTS0041073,7
RTS0041074,4
RTS0041075,9
RTS0041076,5
RTS0041077,2
RTS0041078,7
RTS0041079,4
RTS0041080,6
RTS0041081,9
RTS0041082,5
RTS0041083,4
RTS0041084,4
RTS0041085,5
RTS0041086,7
RTS0041087,6
RTS0041088,2
RTS0041089,4
RTS0041090,4
RTS0041091,4
RTS0041092,8
RTS0041093,3
RTS0041094,7
RTS0041097,7
RTS0041098,6
RTS0041099,2
RTS0041100,2
RTS0041101,10
RTS0041102,5
RTS0041103,7
RTS0041104,12
RTS0041105,5
RTS0041106,8
RTS0041107,15
RTS0041108,9
RTS0041109,12
RTS0041110,13
RTS0041111,3
RTS0041112,3
RTS0041113,5
RTS0041114,5
RTS0041115,5
RTS0041116,8
RTS0041117,6
RTS0041118,5
RTS0041119,2
RTS0041120,6
RTS0041121,10
RTS0041122,8
RTS0041123,8
RTS0041124,1
RTS0041125,1
RTS0041126,3
RTS0041127,9
RTS0041128,4
RTS0041129,6
RTS0041130,5
RTS0041131,11
RTS0041132,12
RTS0041133,16
RTS0041134,10
RTS0041135,14
RTS0041136,7
RTS0041137,7
RTS0041138,5
RTS0041139,6
RTS0041140,4
RTS0041141,7
RTS0041142,2
RTS0041143,4
RTS0041144,5
RTS0041145,8
RTS0041146,2
RTS0041147,1
RTS0041148,8
RTS0041149,5
RTS0041150,5
RTS0041151,7
RTS0041152,2
RTS0041153,6
RTS0041154,4
RTS0041155,9
RTS0041156,3
RTS0041157,6
RTS0041158,5
RTS0041159,7
RTS0041160,4
RTS0041161,3
RTS0041162,1
RTS0041163,1
RTS0041164,3
RTS0041165,2
RTS0041167,3
RTS0041168,4
RTS0041169,4
RTS0041170,4
RTS0041171,2
RTS0041172,7
RTS0041173,4
RTS0041174,8
RTS0041175,6
RTS0041176,2
RTS0041177,3
RTS0041178,7
RTS0041179,4
RTS0041180,3
RTS0041181,4
RTS0041182,2
RTS0041184,2
RTS0041185,2
RTS0041186,6
RTS0041187,2
RTS0041188,3
RTS0041189,1
RTS0041190,10
RTS0041191,6
RTS0041192,10
RTS0041193,9
RTS0041194,6
RTS0041195,6
RTS0041196,5
RTS0041197,7
RTS0041198,3
RTS0041199,8
RTS0041200,2
RTS0041201,3
RTS0041202,1
RTS0041203,4
RTS0041204,2
RTS0041205,6
RTS0041206,3
RTS0041207,5
RTS0041208,4
RTS0041209,9
RTS0041210,3
RTS0041211,5
RTS0041212,11
RTS0041213,17
RTS0041214,11
RTS0041215,11
RTS0041216,9
RTS0041217,6
RTS0041218,5
RTS0041219,5
RTS0041220,2
RTS0041221,1
RTS0041222,3
RTS0041223,2
RTS0041224,5
RTS0041225,4
RTS0041226,5
RTS0041227,2
RTS0041228,2
RTS0041229,5
RTS0041230,6
RTS0041231,8
RTS0041232,8
RTS0041233,9
RTS0041234,13
RTS0041235,10
RTS0041236,3
RTS0041237,4
RTS0041238,6
RTS0041239,2
RTS0041240,8
RTS0041241,5
RTS0041242,3
RTS0041243,3
RTS0041244,5
RTS0041246,5
RTS0041247,5
RTS0041248,3
RTS0041250,5
RTS0041251,8
RTS0041252,6
RTS0041253,2
RTS0041255,7
RTS0041256,6
RTS0041257,6
RTS0041258,3
RTS0041259,7
RTS0041260,7
RTS0041261,4
RTS0041262,3
RTS0041263,2
RTS0041265,3
RTS0041266,4
RTS0041267,3
RTS0041268,5
RTS0041269,3
RTS0041270,3
RTS0041271,4
RTS0041272,3
RTS0041273,1
RTS0041274,4
RTS0041275,1
RTS0041276,2
RTS0041277,4
RTS0041278,4
RTS0041279,5
RTS0041280,5
RTS0041281,2
RTS0041282,3
RTS0041283,2
RTS0041284,2
RTS0041285,2
RTS0041286,2
RTS0041287,4
RTS0041288,4
RTS0041289,2
RTS0041290,6
RTS0041291,8
RTS0041292,7
RTS0041293,2
RTS0041294,4
RTS0041295,6
RTS0041296,2
RTS0041297,2
RTS0041299,5
RTS0041300,6
RTS0041301,16
RTS0041302,4
RTS0041303,2
RTS0041304,6
RTS0041305,1
RTS0041306,8
RTS0041307,6
RTS0041308,2
RTS0041309,10
RTS0041310,7
RTS0041311,3
RTS0041312,3
RTS0041313,3
RTS0041314,5
RTS0041315,2
RTS0041316,13
RTS0041317,8
RTS0041318,22
RTS0041319,15
RTS0041320,16
RTS0041321,7
RTS0041322,4
RTS0041323,3
RTS0041324,6
RTS0041325,7
RTS0041326,1
RTS0041327,4
RTS0041328,2
RTS0041329,1
RTS0041330,11
RTS0041331,2
RTS0041332,4
RTS0041333,8
RTS0041334,4
RTS0041335,3
RTS0041346,10
RTS0041347,6
RTS0041348,6
RTS0041349,9
RTS0041350,15
RTS0041351,5
RTS0041352,5
RTS0041353,3
RTS0041354,4
RTS0041355,3
RTS0041356,6
RTS0041358,5
RTS0041359,3
RTS0041360,3
RTS0041361,4
RTS0041362,4
RTS0041363,6
RTS0041364,6
RTS0041365,3
RTS0041366,1
RTS0041367,5
RTS0041368,1
RTS0041369,6
RTS0041371,7
RTS0041372,2
RTS0041373,6
RTS0041375,3
RTS0041376,8
RTS0041377,2
RTS0041378,4
RTS0041379,4
RTS0041380,5
RTS0041381,1
RTS0041382,7
RTS0041383,4
RTS0041384,4
RTS0041385,4
RTS0041386,1
RTS0041387,2
RTS0041388,3
RTS0041389,4
RTS0041390,5
RTS0041391,2
RTS0041392,1
RTS0041393,2
RTS0041394,1
RTS0041395,5
RTS0041396,5
RTS0041397,5
RTS0041398,4
RTS0041399,2
RTS0041400,3
RTS0041401,2
RTS0041403,3
RTS0041404,4
RTS0041405,3
RTS0041406,2
RTS0041407,3
RTS0041408,1
RTS0041409,1
RTS0041410,2
RTS0041411,5
RTS0041412,3
RTS0041413,2
RTS0041414,9
RTS0041415,2
RTS0041416,3
RTS0041417,2
RTS0041418,2
RTS0041419,6
RTS0041420,3
RTS0041421,3
RTS0041422,7
RTS0041423,3
RTS0041425,4
RTS0041426,2
RTS0041427,3
RTS0041428,6
RTS0041429,3
RTS0041430,4
RTS0041431,1
RTS0041432,2
RTS0041433,2
RTS0041434,1
RTS0041435,3
RTS0041436,3
RTS0041437,2
RTS0041438,4
RTS0041439,6
RTS0041441,3
RTS0041442,6
RTS0041443,3
RTS0041444,2
RTS0041445,1
RTS0041446,4
RTS0041447,5
RTS0041448,6
RTS0041449,7
RTS0041450,1
RTS0041451,2
RTS0041452,2
RTS0041453,3
RTS0041454,3
RTS0041455,5
RTS0041456,5
RTS0041457,3
RTS0041458,5
RTS0041459,2
RTS0041460,2
RTS0041461,2
RTS0041462,3
RTS0041463,3
RTS0041464,1
RTS0041465,1
RTS0041466,1
RTS0041467,5
RTS0041468,4
RTS0041469,3
RTS0041470,2
RTS0041471,1
RTS0041472,2
RTS0041473,4
RTS0041474,2
RTS0041475,7
RTS0041476,3
RTS0041477,3
RTS0041478,2
RTS0041479,2
RTS0041480,3
RTS0041481,4
RTS0041482,1
RTS0041483,4
RTS0041484,4
RTS0041485,2
RTS0041486,5
RTS0041487,6
RTS0041488,5
RTS0041489,7
RTS0041490,1
RTS0041491,3
RTS0041492,7
RTS0041493,4
RTS0041494,4
RTS0041495,2
RTS0041496,21
RTS0041497,30
RTS0041498,20
RTS0041499,22
RTS0041500,31
RTS0041501,6
RTS0041502,10
RTS0041503,9
RTS0041504,8
RTS0041505,13
RTS0041506,6
RTS0041507,1
RTS0041508,5
RTS0041509,4
RTS0041510,2
RTS0041511,4
RTS0041512,7
RTS0041513,2
RTS0041514,6
RTS0041515,3
RTS0041516,3
RTS0041517,2
RTS0041518,2
RTS0041519,3
RTS0041520,1
RTS0041521,3
RTS0041522,5
RTS0041523,3
RTS0041524,5
RTS0041525,2
RTS0041526,22
RTS0041527,24
RTS0041528,20
RTS0041529,7
RTS0041530,25
RTS0041531,2
RTS0041532,5
RTS0041533,3
RTS0041534,4
RTS0041535,2
RTS0041536,2
RTS0041537,3
RTS0041538,2
RTS0041540,5
RTS0041541,3
RTS0041542,6
RTS0041543,2
RTS0041544,1
RTS0041545,2
RTS0041546,3
RTS0041547,3
RTS0041548,8
RTS0041549,7
RTS0041550,4
RTS0041551,9
RTS0041552,6
RTS0041553,8
RTS0041554,7
RTS0041555,6
RTS0041556,2
RTS0041557,1
RTS0041558,1
RTS0041559,4
RTS0041560,3
RTS0041561,3
RTS0041562,2
RTS0041563,6
RTS0041564,7
RTS0041565,4
RTS0041566,9
RTS0041567,13
RTS0041568,10
RTS0041569,3
RTS0041570,12
RTS0041571,4
RTS0041572,1
RTS0041573,3
RTS0041574,3
RTS0041575,6
RTS0041576,5
RTS0041577,3
RTS0041578,5
RTS0041579,2
RTS0041580,3
RTS0041581,9
RTS0041582,3
RTS0041583,4
RTS0041584,4
RTS0041585,5
RTS0041586,5
RTS0041587,6
RTS0041588,2
RTS0041589,5
RTS0041590,2
RTS0041591,1
RTS0041592,3
RTS0041593,4
RTS0041594,3
RTS0041596,5
RTS0041597,2
RTS0041598,3
RTS0041600,2
RTS0041601,3
RTS0041602,6
RTS0041603,3
RTS0041604,3
RTS0041605,3
RTS0041606,3
RTS0041607,6
RTS0041608,3
RTS0041609,4
RTS0041610,1
RTS0041611,1
RTS0041612,7
RTS0041613,8
RTS0041614,3
RTS0041615,5
RTS0041616,1
RTS0041617,1
RTS0041618,2
RTS0041619,7
RTS0041620,2
RTS0041621,1
RTS0041622,3
RTS0041623,3
RTS0041626,4
RTS0041627,7
RTS0041628,2
RTS0041629,7
RTS0041630,1
RTS0041631,1
RTS0041632,6
RTS0041633,4
RTS0041634,4
RTS0041635,5
RTS0041636,8
RTS0041637,14
RTS0041638,16
RTS0041639,7
RTS0041640,12
RTS0041641,4
RTS0041642,4
RTS0041643,1
RTS0041644,5
RTS0041645,5
RTS0041646,2
RTS0041647,5
RTS0041648,5
RTS0041649,4
RTS0041650,6
RTS0041651,2
RTS0041652,3
RTS0041653,1
RTS0041654,6
RTS0041655,5
RTS0041656,7
RTS0041657,5
RTS0041658,7
RTS0041659,2
RTS0041660,2
RTS0041661,9
RTS0041662,2
RTS0041663,4
RTS0041664,3
RTS0041665,5
RTS0041666,3
RTS0041667,7
RTS0041668,3
RTS0041669,3
RTS0041670,2
RTS0041671,4
RTS0041672,2
RTS0041673,3
RTS0041674,4
RTS0041675,6
RTS0041677,25
RTS0041678,4
RTS0041679,4
RTS0041680,5
RTS0041681,1
RTS0041682,6
RTS0041683,5
RTS0041685,3
RTS0041686,10
RTS0041687,5
RTS0041688,10
RTS0041689,6
RTS0041690,22
RTS0041691,9
RTS0041692,7
RTS0041693,12
RTS0041694,1
RTS0041695,5
RTS0041696,3
RTS0041697,3
RTS0041698,3
RTS0041699,3
RTS0041700,4
RTS0041701,10
RTS0041702,5
RTS0041703,3
RTS0041704,8
RTS0041705,7
RTS0041706,2
RTS0041707,4
RTS0041708,5
RTS0041709,7
RTS0041710,7
RTS0041711,2
RTS0041712,2
RTS0041713,6
RTS0041714,2
RTS0041715,3
RTS0041716,31
RTS0041717,17
RTS0041718,32
RTS0041719,23
RTS0041720,18
RTS0041721,3
RTS0041722,3
RTS0041723,9
RTS0041724,6
RTS0041725,8
RTS0041726,1
RTS0041727,7
RTS0041728,3
RTS0041730,4
RTS0041731,3
RTS0041732,2
RTS0041733,3
RTS0041734,2
RTS0041735,5
RTS0041736,11
RTS0041737,7
RTS0041738,9
RTS0041739,9
RTS0041740,6
RTS0041741,4
RTS0041742,5
RTS0041743,4
RTS0041744,1
RTS0041745,2
RTS0041746,14
RTS0041747,9
RTS0041748,7
RTS0041749,5
RTS0041750,5
RTS0041751,5
RTS0041752,3
RTS0041753,3
RTS0041754,8
RTS0041755,3
RTS0041756,17
RTS0041757,8
RTS0041758,14
RTS0041759,17
RTS0041760,11
RTS0041761,3
RTS0041762,4
RTS0041763,2
RTS0041764,4
RTS0041765,6
RTS0041767,4
RTS0041768,3
RTS0041769,6
RTS0041770,5
RTS0041771,5
RTS0041772,2
RTS0041773,4
RTS0041774,2
RTS0041775,2
RTS0041776,1
RTS0041777,5
RTS0041778,5
RTS0041779,5
RTS0041780,2
RTS0041781,7
RTS0041782,4
RTS0041783,3
RTS0041784,7
RTS0041785,3
RTS0041786,5
RTS0041787,6
RTS0041788,5
RTS0041789,4
RTS0041790,4
RTS0041791,5
RTS0041793,4
RTS0041794,8
RTS0041795,4
RTS0041796,4
RTS0041797,3
RTS0041799,1
RTS0041800,1
RTS0041801,2
RTS0041802,2
RTS0041803,6
RTS0041804,4
RTS0041805,4
RTS0041806,9
RTS0041807,7
RTS0041808,9
RTS0041809,11
RTS0041810,8
RTS0041811,5
RTS0041812,9
RTS0041813,10
RTS0041814,6
RTS0041815,4
RTS0041816,2
RTS0041817,7
RTS0041818,3
RTS0041819,2
RTS0041820,11
RTS0041821,11
RTS0041822,5
RTS0041823,3
RTS0041824,4
RTS0041825,2
RTS0041826,6
RTS0041827,9
RTS0041828,3
RTS0041829,5
RTS0041830,1
RTS0041831,6
RTS0041832,4
RTS0041833,3
RTS0041834,1
RTS0041835,5
RTS0041836,9
RTS0041837,3
RTS0041838,5
RTS0041839,6
RTS0041840,7
RTS0041841,2
RTS0041842,2
RTS0041843,4
RTS0041844,3
RTS0041845,5
RTS0041846,1
RTS0041847,4
RTS0041848,6
RTS0041849,2
RTS0041850,4
RTS0041851,4
RTS0041852,7
RTS0041853,5
RTS0041854,4
RTS0041855,3
RTS0041856,3
RTS0041857,7
RTS0041858,3
RTS0041859,3
RTS0041860,3
RTS0041861,6
RTS0041862,2
RTS0041863,2
RTS0041864,1
RTS0041865,3
RTS0041866,6
RTS0041867,4
RTS0041868,4
RTS0041869,3
RTS0041870,4
RTS0041871,3
RTS0041872,5
RTS0041873,4
RTS0041874,8
RTS0041875,4
RTS0041876,2
RTS0041877,7
RTS0041878,7
RTS0041879,8
RTS0041880,9
RTS0041881,3
RTS0041882,6
RTS0041883,10
RTS0041884,4
RTS0041885,11
RTS0041886,10
RTS0041887,24
RTS0041888,22
RTS0041889,15
RTS0041890,14
RTS0041891,17
RTS0041892,16
RTS0041893,20
RTS0041894,10
RTS0041895,19
RTS0041896,7
RTS0041897,5
RTS0041898,10
RTS0041899,8
RTS0041900,2
RTS0041901,3
RTS0041902,2
RTS0041903,10
RTS0041904,2
RTS0041905,1
RTS0041906,82
RTS0041907,1
RTS0041908,44
RTS0041909,5
RTS0041910,27
RTS0041911,6
RTS0041912,8
RTS0041913,2
RTS0041914,4
RTS0041915,6
RTS0041916,40
RTS0041917,82
RTS0041918,62
RTS0041919,134
RTS0041920,121
RTS0041922,6
RTS0041923,1
RTS0041924,3
RTS0041925,2
RTS0041926,4
RTS0041927,2
RTS0041928,4
RTS0041929,2
RTS0041930,11
RTS0041931,3
RTS0041932,9
RTS0041933,3
RTS0041934,3
RTS0041935,1
RTS0041936,8
RTS0041937,3
RTS0041938,4
RTS0041939,2
RTS0041940,4
RTS0041941,1
RTS0041942,3
RTS0041943,5
RTS0041944,2
RTS0041945,3
RTS0041946,5
RTS0041947,4
RTS0041948,1
RTS0041949,3
RTS0041950,3
RTS0041951,2
RTS0041952,3
RTS0041953,4
RTS0041954,7
RTS0041955,7
RTS0041956,4
RTS0041957,4
RTS0041958,1
RTS0041959,9
RTS0041960,3
RTS0041961,4
RTS0041962,6
RTS0041963,3
RTS0041964,6
RTS0041965,5
RTS0041966,6
RTS0041967,4
RTS0041968,4
RTS0041969,5
RTS0041971,11
RTS0041972,5
RTS0041973,10
RTS0041974,6
RTS0041975,10
RTS0041976,2
RTS0041977,5
RTS0041978,5
RTS0041979,8
RTS0041980,4
RTS0041981,21
RTS0041982,23
RTS0041983,24
RTS0041984,6
RTS0041985,26
RTS0041986,6
RTS0041987,9
RTS0041988,2
RTS0041989,5
RTS0041990,6
RTS0041991,3
RTS0041992,12
RTS0041993,6
RTS0041994,6
RTS0041995,4
RTS0041996,4
RTS0041997,5
RTS0041998,5
RTS0041999,4
RTS0042000,5
RTS0042001,5
RTS0042002,6
RTS0042003,5
RTS0042004,1
RTS0042005,5
RTS0042006,13
RTS0042007,8
RTS0042008,4
RTS0042009,7
RTS0042010,6
RTS0042011,8
RTS0042012,7
RTS0042013,4
RTS0042014,5
RTS0042015,12
RTS0042016,1
RTS0042017,2
RTS0042018,6
RTS0042019,5
RTS0042020,3
RTS0042021,9
RTS0042022,7
RTS0042023,15
RTS0042024,18
RTS0042025,14
RTS0042026,2
RTS0042027,6
RTS0042028,10
RTS0042029,6
RTS0042030,4
RTS0042031,6
RTS0042032,7
RTS0042033,2
RTS0042034,4
RTS0042035,2
RTS0042036,5
RTS0042037,14
RTS0042038,11
RTS0042039,11
RTS0042040,6
RTS0042041,10
RTS0042042,10
RTS0042043,3
RTS0042044,9
RTS0042045,10
RTS0042046,8
RTS0042047,2
RTS0042048,7
RTS0042049,4
RTS0042050,7
RTS0042051,7
RTS0042052,7
RTS0042053,3
RTS0042054,1
RTS0042055,3
RTS0042056,4
RTS0042057,5
RTS0042058,3
RTS0042059,6
RTS0042060,7
RTS0042061,10
RTS0042062,10
RTS0042063,11
RTS0042064,9
RTS0042065,12
RTS0042066,3
RTS0042067,5
RTS0042068,3
RTS0042069,6
RTS0042071,10
RTS0042072,3
RTS0042073,4
RTS0042074,3
RTS0042075,2
RTS0042076,3
RTS0042077,1
RTS0042078,5
RTS0042079,3
RTS0042080,1
RTS0042081,10
RTS0042082,4
RTS0042083,4
RTS0042084,6
RTS0042085,4
RTS0042086,5
RTS0042087,4
RTS0042088,2
RTS0042089,4
RTS0042090,2
RTS0042091,7
RTS0042092,3
RTS0042093,1
RTS0042094,8
RTS0042095,4
RTS0042097,7
RTS0042098,4
RTS0042099,2
RTS0042100,4
RTS0042101,2
RTS0042102,4
RTS0042103,1
RTS0042104,10
RTS0042105,2
RTS0042106,2
RTS0042107,6
RTS0042108,1
RTS0042109,1
RTS0042110,5
RTS0042111,3
RTS0042112,5
RTS0042113,8
RTS0042114,3
RTS0042115,12
RTS0042116,3
RTS0042117,2
RTS0042118,3
RTS0042120,2
RTS0042121,1
RTS0042122,3
RTS0042123,8
RTS0042124,4
RTS0042125,7
RTS0042126,3
RTS0042127,2
RTS0042128,2
RTS0042129,4
RTS0042130,1
RTS0042131,5
RTS0042132,2
RTS0042133,3
RTS0042134,2
RTS0042135,3
RTS0042136,2
RTS0042137,5
RTS0042138,4
RTS0042139,8
RTS0042140,3
RTS0042141,4
RTS0042142,4
RTS0042143,9
RTS0042144,6
RTS0042145,3
RTS0042146,7
RTS0042147,5
RTS0042148,6
RTS0042149,5
RTS0042150,8
RTS0042151,3
RTS0042152,3
RTS0042153,2
RTS0042154,5
RTS0042155,5
RTS0042157,3
RTS0042158,6
RTS0042159,5
RTS0042160,1
RTS0042161,9
RTS0042162,4
RTS0042163,7
RTS0042164,2
RTS0042165,13
RTS0042166,3
RTS0042167,1
RTS0042168,10
RTS0042169,2
RTS0042170,3
RTS0042171,5
RTS0042172,3
RTS0042173,12
RTS0042174,8
RTS0042175,15
RTS0042176,4
RTS0042177,4
RTS0042178,8
RTS0042179,2
RTS0042180,5
RTS0042182,4
RTS0042184,7
RTS0042185,3
RTS0042186,4
RTS0042187,7
RTS0042188,3
RTS0042189,3
RTS0042190,4
RTS0042191,4
RTS0042192,3
RTS0042193,2
RTS0042194,2
RTS0042195,1
RTS0042196,3
RTS0042197,4
RTS0042198,2
RTS0042199,8
RTS0042200,3
RTS0042201,3
RTS0042202,3
RTS0042203,4
RTS0042204,1
RTS0042205,4
RTS0042206,1
RTS0042207,3
RTS0042209,5
RTS0042210,2
RTS0042211,3
RTS0042212,5
RTS0042213,1
RTS0042214,5
RTS0042215,5
RTS0042216,6
RTS0042217,4
RTS0042218,8
RTS0042219,4
RTS0042220,8
RTS0042221,2
RTS0042222,1
RTS0042223,5
RTS0042224,2
RTS0042225,5
RTS0042226,8
RTS0042227,4
RTS0042228,6
RTS0042229,5
RTS0042230,5
RTS0042231,7
RTS0042232,7
RTS0042233,4
RTS0042234,8
RTS0042235,5
RTS0042236,6
RTS0042237,5
RTS0042238,3
RTS0042239,1
RTS0042240,7
RTS0042241,3
RTS0042242,5
RTS0042243,5
RTS0042244,4
RTS0042245,4
RTS0042246,5
RTS0042247,11
RTS0042248,7
RTS0042249,12
RTS0042250,9
RTS0042251,3
RTS0042252,1
RTS0042253,4
RTS0042254,4
RTS0042255,5
RTS0042256,11
RTS0042257,6
RTS0042258,3
RTS0042259,7
RTS0042260,11
RTS0042261,9
RTS0042262,4
RTS0042263,10
RTS0042264,4
RTS0042265,16
RTS0042266,7
RTS0042267,4
RTS0042268,1
RTS0042269,5
RTS0042270,1
RTS0042271,2
RTS0042272,4
RTS0042273,4
RTS0042274,3
RTS0042275,3
RTS0042276,2
RTS0042277,5
RTS0042278,4
RTS0042279,4
RTS0042280,2
RTS0042281,3
RTS0042282,3
RTS0042283,3
RTS0042284,3
RTS0042285,1
RTS0042286,6
RTS0042287,11
RTS0042288,7
RTS0042289,3
RTS0042290,6
RTS0042291,10
RTS0042292,20
RTS0042293,10
RTS0042294,7
RTS0042295,11
RTS0042296,6
RTS0042297,5
RTS0042298,4
RTS0042299,4
RTS0042300,5
RTS0042301,4
RTS0042302,2
RTS0042303,4
RTS0042304,4
RTS0042305,3
RTS0042306,7
RTS0042307,5
RTS0042308,6
RTS0042309,2
RTS0042310,6
RTS0042311,9
RTS0042312,4
RTS0042313,4
RTS0042314,3
RTS0042315,1
RTS0042316,3
RTS0042317,4
RTS0042318,1
RTS0042319,4
RTS0042320,1
RTS0042321,4
RTS0042322,1
RTS0042323,1
RTS0042324,2
RTS0042325,1
RTS0042326,5
RTS0042327,7
RTS0042328,4
RTS0042329,5
RTS0042330,2
RTS0042331,4
RTS0042332,3
RTS0042333,7
RTS0042334,2
RTS0042335,4
RTS0042336,3
RTS0042337,3
RTS0042338,4
RTS0042339,4
RTS0042340,4
RTS0042341,6
RTS0042342,8
RTS0042343,12
RTS0042344,12
RTS0042345,6
RTS0042346,4
RTS0042347,9
RTS0042348,2
RTS0042349,3
RTS0042350,3
RTS0042351,3
RTS0042352,2
RTS0042353,5
RTS0042354,8
RTS0042355,2
RTS0042356,8
RTS0042357,3
RTS0042358,1
RTS0042359,3
RTS0042360,3
RTS0042361,3
RTS0042362,9
RTS0042363,5
RTS0042364,4
RTS0042365,4
RTS0042366,6
RTS0042367,5
RTS0042368,3
RTS0042369,3
RTS0042370,2
RTS0042371,7
RTS0042372,2
RTS0042373,3
RTS0042374,5
RTS0042375,3
RTS0042376,6
RTS0042378,2
RTS0042379,6
RTS0042380,2
RTS0042381,17
RTS0042382,17
RTS0042383,17
RTS0042384,13
RTS0042385,15
RTS0042386,4
RTS0042387,7
RTS0042388,5
RTS0042389,6
RTS0042390,12
RTS0042391,2
RTS0042392,2
RTS0042393,4
RTS0042394,3
RTS0042395,4
RTS0042396,2
RTS0042397,4
RTS0042398,2
RTS0042399,9
RTS0042400,3
RTS0042401,4
RTS0042402,4
RTS0042403,4
RTS0042404,1
RTS0042405,4
RTS0042406,7
RTS0042407,6
RTS0042408,8
RTS0042409,4
RTS0042410,8
RTS0042411,4
RTS0042412,4
RTS0042413,2
RTS0042414,8
RTS0042415,6
RTS0042416,10
RTS0042417,10
RTS0042418,17
RTS0042419,7
RTS0042420,15
RTS0042421,3
RTS0042422,4
RTS0042423,5
RTS0042424,3
RTS0042425,1
RTS0042426,7
RTS0042427,5
RTS0042428,9
RTS0042429,12
RTS0042430,5
RTS0042431,6
RTS0042432,8
RTS0042433,3
RTS0042434,9
RTS0042435,4
RTS0042436,3
RTS0042437,6
RTS0042438,8
RTS0042439,11
RTS0042440,6
RTS0042441,4
RTS0042442,2
RTS0042443,2
RTS0042444,2
RTS0042445,3
RTS0042446,4
RTS0042447,2
RTS0042448,7
RTS0042449,2
RTS0042450,4
RTS0042451,3
RTS0042452,6
RTS0042453,3
RTS0042454,2
RTS0042455,3
RTS0042456,4
RTS0042457,3
RTS0042458,2
RTS0042460,5
RTS0042461,10
RTS0042462,7
RTS0042463,6
RTS0042464,7
RTS0042465,6
RTS0042466,5
RTS0042467,7
RTS0042468,10
RTS0042469,4
RTS0042470,6
RTS0042471,5
RTS0042472,5
RTS0042473,1
RTS0042474,5
RTS0042475,12
RTS0042476,5
RTS0042478,1
RTS0042479,5
RTS0042480,3
RTS0042481,8
RTS0042482,12
RTS0042483,22
RTS0042484,11
RTS0042485,12
RTS0042486,4
RTS0042487,4
RTS0042488,4
RTS0042489,3
RTS0042491,3
RTS0042492,4
RTS0042494,3
RTS0042495,7
RTS0042496,3
RTS0042497,8
RTS0042498,3
RTS0042499,10
RTS0042500,3
RTS0042501,5
RTS0042502,5
RTS0042503,4
RTS0042504,1
RTS0042505,7
RTS0042506,2
RTS0042507,6
RTS0042508,6
RTS0042509,1
RTS0042510,4
RTS0042515,2
RTS0042522,8
RTS0042526,4
RTS0042527,6
RTS0042528,1
RTS0042529,7
RTS0042530,6
RTS0042531,7
RTS0042533,6
RTS0042534,3
RTS0042535,4
RTS0042537,3
RTS0042538,6
RTS0042539,4
RTS0042540,3
RTS0042541,2
RTS0042542,7
RTS0042543,3
RTS0042544,8
RTS0042545,1
RTS0042546,3
RTS0042547,4
RTS0042548,3
RTS0042549,7
RTS0042550,2
RTS0042551,3
RTS0042552,1
RTS0042553,5
RTS0042554,3
RTS0042555,5
RTS0042556,2
RTS0042557,1
RTS0042558,3
RTS0042559,8
RTS0042560,2
RTS0042561,6
RTS0042562,8
RTS0042563,6
RTS0042564,4
RTS0042565,4
RTS0042566,4
RTS0042567,11
RTS0042568,7
RTS0042569,6
RTS0042570,8
RTS0042571,8
RTS0042572,2
RTS0042573,8
RTS0042574,2
RTS0042575,6
RTS0042576,5
RTS0042577,5
RTS0042578,3
RTS0042579,6
RTS0042580,5
RTS0042581,4
RTS0042582,1
RTS0042583,10
RTS0042584,2
RTS0042585,7
RTS0042586,7
RTS0042587,14
RTS0042588,8
RTS0042589,11
RTS0042590,8
RTS0042591,3
RTS0042592,5
RTS0042593,4
RTS0042594,2
RTS0042595,2
RTS0042596,6
RTS0042597,10
RTS0042598,11
RTS0042599,5
RTS0042600,7
RTS0042601,2
RTS0042602,6
RTS0042603,3
RTS0042604,4
RTS0042605,3
RTS0042606,4
RTS0042607,2
RTS0042608,3
RTS0042609,4
RTS0042610,2
RTS0042611,5
RTS0042612,11
RTS0042613,5
RTS0042614,4
RTS0042615,5
RTS0042616,6
RTS0042617,18
RTS0042618,13
RTS0042619,8
RTS0042620,14
RTS0042621,2
RTS0042622,1
RTS0042623,5
RTS0042624,8
RTS0042625,6
RTS0042626,3
RTS0042627,9
RTS0042628,3
RTS0042629,5
RTS0042630,1
RTS0042631,2
RTS0042633,3
RTS0042634,4
RTS0042635,6
RTS0042636,11
RTS0042637,12
RTS0042638,15
RTS0042639,15
RTS0042640,6
RTS0042641,5
RTS0042642,2
RTS0042643,1
RTS0042644,2
RTS0042645,1
RTS0042646,6
RTS0042647,6
RTS0042648,15
RTS0042649,6
RTS0042650,6
RTS0042651,1
RTS0042652,5
RTS0042653,2
RTS0042654,3
RTS0042655,7
RTS0042656,6
RTS0042657,5
RTS0042658,3
RTS0042659,2
RTS0042660,2
RTS0042661,4
RTS0042662,3
RTS0042663,4
RTS0042664,5
RTS0042665,3
RTS0042666,2
RTS0042667,6
RTS0042668,9
RTS0042670,7
RTS0042671,18
RTS0042672,10
RTS0042673,17
RTS0042674,10
RTS0042675,10
RTS0042676,5
RTS0042678,1
RTS0042679,7
RTS0042680,6
RTS0042681,12
RTS0042682,4
RTS0042683,6
RTS0042684,6
RTS0042685,8
RTS0042686,3
RTS0042687,1
RTS0042688,2
RTS0042689,3
RTS0042690,2
RTS0042691,8
RTS0042692,2
RTS0042693,3
RTS0042695,9
RTS0042696,6
RTS0042698,3
RTS0042699,5
RTS0042700,3
RTS0042701,5
RTS0042702,2
RTS0042703,5
RTS0042704,4
RTS0042705,7
RTS0042706,4
RTS0042707,12
RTS0042708,11
RTS0042709,8
RTS0042710,4
RTS0042711,13
RTS0042712,10
RTS0042713,6
RTS0042714,4
RTS0042715,7
RTS0042717,4
RTS0042718,4
RTS0042719,1
RTS0042720,4
RTS0042721,5
RTS0042722,11
RTS0042723,5
RTS0042724,9
RTS0042725,4
RTS0042726,4
RTS0042727,3
RTS0042728,6
RTS0042729,3
RTS0042730,2
RTS0042731,4
RTS0042732,10
RTS0042733,11
RTS0042734,3
RTS0042735,8
RTS0042736,14
RTS0042737,11
RTS0042738,8
RTS0042739,7
RTS0042740,6
RTS0042741,1
RTS0042742,3
RTS0042744,1
RTS0042745,1
RTS0042746,6
RTS0042747,3
RTS0042748,4
RTS0042749,3
RTS0042750,6
RTS0042751,4
RTS0042752,3
RTS0042753,5
RTS0042754,4
RTS0042755,4
RTS0042756,2
RTS0042757,7
RTS0042758,3
RTS0042759,2
RTS0042760,3
RTS0042761,4
RTS0042762,4
RTS0042763,4
RTS0042764,3
RTS0042765,1
RTS0042766,8
RTS0042767,6
RTS0042768,6
RTS0042769,4
RTS0042770,3
RTS0042771,4
RTS0042772,1
RTS0042773,3
RTS0042774,4
RTS0042775,1
RTS0042776,5
RTS0042777,6
RTS0042778,4
RTS0042779,5
RTS0042780,3
RTS0042781,6
RTS0042782,4
RTS0042783,3
RTS0042784,3
RTS0042785,4
RTS0042786,6
RTS0042787,12
RTS0042788,11
RTS0042789,5
RTS0042790,7
RTS0042791,110
RTS0042792,49
RTS0042793,85
RTS0042794,80
RTS0042795,63
RTS0042796,4
RTS0042797,6
RTS0042798,2
RTS0042799,2
RTS0042800,5
RTS0042801,10
RTS0042802,4
RTS0042803,4
RTS0042804,7
RTS0042805,6
RTS0042806,5
RTS0042807,2
RTS0042808,4
RTS0042809,10
RTS0042810,4
RTS0042811,4
RTS0042812,6
RTS0042813,4
RTS0042814,7
RTS0042815,4
RTS0042816,4
RTS0042817,9
RTS0042818,6
RTS0042819,5
RTS0042821,4
RTS0042822,4
RTS0042823,3
RTS0042824,6
RTS0042825,5
RTS0042826,7
RTS0042827,6
RTS0042828,4
RTS0042829,7
RTS0042830,11
RTS0042831,3
RTS0042832,4
RTS0042833,2
RTS0042834,3
RTS0042835,4
RTS0042836,3
RTS0042837,6
RTS0042838,7
RTS0042839,5
RTS0042840,5
RTS0042841,5
RTS0042842,6
RTS0042843,4
RTS0042844,6
RTS0042845,22
RTS0042846,3
RTS0042847,6
RTS0042848,10
RTS0042849,4
RTS0042850,1
RTS0042851,9
RTS0042852,6
RTS0042853,3
RTS0042854,5
RTS0042855,1
RTS0042856,5
RTS0042857,6
RTS0042858,3
RTS0042859,9
RTS0042860,7
RTS0042861,5
RTS0042862,5
RTS0042863,4
RTS0042864,4
RTS0042865,1
RTS0042866,3
RTS0042867,11
RTS0042868,2
RTS0042869,2
RTS0042870,7
RTS0042871,2
RTS0042872,4
RTS0042873,3
RTS0042875,14
RTS0042876,5
RTS0042877,7
RTS0042878,3
RTS0042879,6
RTS0042880,8
RTS0042881,2
RTS0042882,9
RTS0042883,5
RTS0042884,3
RTS0042885,8
RTS0042886,4
RTS0042887,3
RTS0042888,6
RTS0042889,6
RTS0042891,4
RTS0042892,5
RTS0042893,4
RTS0042894,2
RTS0042895,2
RTS0042896,14
RTS0042897,5
RTS0042898,4
RTS0042899,7
RTS0042900,12
RTS0042901,5
RTS0042902,1
RTS0042903,5
RTS0042905,8
RTS0042906,15
RTS0042907,16
RTS0042908,14
RTS0042909,18
RTS0042910,12
RTS0042911,4
RTS0042912,4
RTS0042913,4
RTS0042914,2
RTS0042915,4
RTS0042916,4
RTS0042917,8
RTS0042918,4
RTS0042919,2
RTS0042920,3
RTS0042921,6
RTS0042922,7
RTS0042923,9
RTS0042924,3
RTS0042925,5
RTS0042926,5
RTS0042927,5
RTS0042928,1
RTS0042929,7
RTS0042931,1
RTS0042932,3
RTS0042933,2
RTS0042934,10
RTS0042935,2
RTS0042936,2
RTS0042937,4
RTS0042938,8
RTS0042939,5
RTS0042940,1
RTS0042941,28
RTS0042942,21
RTS0042943,29
RTS0042944,28
RTS0042945,29
RTS0042946,2
RTS0042947,5
RTS0042948,2
RTS0042949,2
RTS0042950,3
RTS0042951,6
RTS0042952,6
RTS0042953,1
RTS0042954,6
RTS0042955,9
RTS0042956,6
RTS0042957,4
RTS0042958,10
RTS0042959,9
RTS0042960,5
RTS0042961,4
RTS0042962,5
RTS0042963,6
RTS0042964,5
RTS0042965,6
RTS0042966,6
RTS0042967,7
RTS0042968,1
RTS0042969,5
RTS0042970,5
RTS0042971,7
RTS0042972,6
RTS0042973,6
RTS0042974,13
RTS0042975,9
RTS0042976,8
RTS0042977,7
RTS0042978,10
RTS0042979,7
RTS0042980,6
RTS0042981,6
RTS0042982,8
RTS0042983,7
RTS0042984,6
RTS0042985,4
RTS0042986,5
RTS0042987,2
RTS0042988,3
RTS0042989,5
RTS0042990,2
RTS0042991,3
RTS0042992,9
RTS0042993,3
RTS0042994,7
RTS0042995,2
RTS0042996,6
RTS0042997,9
RTS0042998,5
RTS0042999,4
RTS0043000,8
RTS0043001,4
RTS0043002,9
RTS0043003,6
RTS0043004,6
RTS0043005,3
RTS0043006,3
RTS0043007,4
RTS0043008,4
RTS0043009,4
RTS0043010,4
RTS0043011,6
RTS0043012,5
RTS0043013,4
RTS0043014,6
RTS0043015,3
RTS0043016,7
RTS0043017,6
RTS0043018,12
RTS0043019,7
RTS0043020,2
RTS0043021,6
RTS0043022,3
RTS0043023,8
RTS0043024,6
RTS0043025,5
RTS0043026,3
RTS0043027,2
RTS0043028,2
RTS0043029,5
RTS0043030,2
RTS0043031,3
RTS0043032,2
RTS0043033,7
RTS0043034,2
RTS0043036,8
RTS0043037,2
RTS0043038,3
RTS0043039,6
RTS0043040,8
RTS0043041,7
RTS0043042,3
RTS0043043,4
RTS0043044,2
RTS0043045,4
RTS0043046,5
RTS0043047,3
RTS0043048,1
RTS0043049,4
RTS0043050,2
RTS0043051,10
RTS0043052,5
RTS0043053,4
RTS0043054,4
RTS0043055,6
RTS0043056,2
RTS0043057,5
RTS0043058,5
RTS0043059,5
RTS0043060,4
RTS0043061,12
RTS0043062,7
RTS0043063,5
RTS0043064,5
RTS0043065,9
RTS0043066,8
RTS0043067,5
RTS0043068,8
RTS0043069,4
RTS0043070,10
RTS0043071,2
RTS0043072,2
RTS0043073,7
RTS0043074,5
RTS0043075,3
RTS0043076,5
RTS0043077,2
RTS0043078,1
RTS0043079,5
RTS0043080,6
RTS0043081,5
RTS0043082,3
RTS0043083,5
RTS0043084,12
RTS0043085,9
RTS0043086,6
RTS0043087,3
RTS0043088,9
RTS0043089,4
RTS0043090,3
RTS0043091,1
RTS0043092,4
RTS0043093,7
RTS0043094,6
RTS0043095,1
RTS0043096,2
RTS0043097,2
RTS0043098,6
RTS0043099,5
RTS0043100,3
RTS0043101,9
RTS0043102,3
RTS0043103,4
RTS0043104,2
RTS0043105,4
RTS0043106,9
RTS0043107,3
RTS0043108,3
RTS0043109,2
RTS0043110,4
RTS0043111,20
RTS0043112,20
RTS0043113,16
RTS0043114,17
RTS0043115,9
RTS0043116,3
RTS0043117,2
RTS0043118,3
RTS0043119,1
RTS0043120,2
RTS0043121,4
RTS0043122,6
RTS0043123,4
RTS0043124,4
RTS0043125,3
RTS0043126,12
RTS0043127,7
RTS0043128,11
RTS0043129,8
RTS0043130,7
RTS0043131,13
RTS0043132,5
RTS0043133,1
RTS0043134,6
RTS0043135,5
RTS0043136,5
RTS0043137,2
RTS0043138,5
RTS0043139,2
RTS0043140,1
RTS0043141,5
RTS0043142,4
RTS0043143,5
RTS0043144,9
RTS0043145,7
RTS0043146,3
RTS0043147,3
RTS0043148,3
RTS0043149,3
RTS0043150,4
RTS0043151,3
RTS0043152,4
RTS0043153,8
RTS0043154,6
RTS0043155,8
RTS0043156,16
RTS0043157,20
RTS0043159,8
RTS0043160,38
RTS0043161,9
RTS0043162,11
RTS0043163,16
RTS0043164,5
RTS0043165,8
RTS0043167,4
RTS0043168,6
RTS0043169,2
RTS0043170,3
RTS0043171,14
RTS0043172,23
RTS0043173,14
RTS0043174,13
RTS0043175,19
RTS0043176,6
RTS0043178,7
RTS0043179,6
RTS0043180,4
RTS0043181,7
RTS0043182,5
RTS0043183,3
RTS0043184,2
RTS0043185,5
RTS0043186,9
RTS0043187,5
RTS0043188,7
RTS0043189,8
RTS0043190,7
RTS0043191,8
RTS0043192,3
RTS0043193,4
RTS0043194,3
RTS0043195,4
RTS0043196,4
RTS0043197,8
RTS0043198,5
RTS0043199,10
RTS0043200,2
RTS0043201,5
RTS0043202,4
RTS0043203,11
RTS0043204,4
RTS0043205,3
RTS0043206,9
RTS0043207,4
RTS0043208,5
RTS0043209,5
RTS0043210,4
RTS0043211,1
RTS0043212,4
RTS0043213,4
RTS0043214,6
RTS0043215,5
RTS0043216,7
RTS0043217,5
RTS0043218,4
RTS0043219,3
RTS0043220,8
RTS0043221,5
RTS0043222,2
RTS0043223,3
RTS0043224,1
RTS0043225,5
RTS0043226,6
RTS0043227,3
RTS0043228,2
RTS0043229,5
RTS0043230,5
RTS0043231,5
RTS0043232,5
RTS0043233,11
RTS0043234,2
RTS0043235,7
RTS0043236,10
RTS0043237,4
RTS0043238,5
RTS0043239,5
RTS0043240,5
RTS0043241,5
RTS0043242,1
RTS0043243,6
RTS0043244,5
RTS0043245,2
RTS0043246,6
RTS0043247,11
RTS0043248,3
RTS0043249,3
RTS0043250,7
RTS0043251,4
RTS0043252,5
RTS0043253,2
RTS0043254,5
RTS0043255,5
RTS0043256,4
RTS0043257,8
RTS0043258,3
RTS0043259,6
RTS0043260,5
RTS0043261,8
RTS0043262,3
RTS0043263,3
RTS0043264,3
RTS0043265,7
RTS0043266,4
RTS0043267,5
RTS0043268,5
RTS0043269,3
RTS0043270,8
RTS0043271,13
RTS0043272,5
RTS0043273,8
RTS0043274,11
RTS0043275,5
RTS0043276,1
RTS0043277,4
RTS0043278,7
RTS0043279,4
RTS0043280,1
RTS0043281,9
RTS0043282,8
RTS0043283,9
RTS0043284,12
RTS0043285,6
RTS0043286,8
RTS0043287,9
RTS0043288,8
RTS0043289,6
RTS0043290,10
RTS0043291,8
RTS0043292,8
RTS0043293,8
RTS0043294,14
RTS0043295,9
RTS0043296,4
RTS0043297,3
RTS0043299,5
RTS0043300,1
RTS0043302,1
RTS0043303,6
RTS0043304,4
RTS0043305,5
RTS0043306,2
RTS0043307,7
RTS0043308,3
RTS0043310,7
RTS0043311,5
RTS0043312,8
RTS0043313,6
RTS0043314,9
RTS0043315,1
RTS0043316,3
RTS0043317,5
RTS0043318,3
RTS0043319,5
RTS0043320,2
RTS0043321,4
RTS0043322,3
RTS0043323,3
RTS0043324,4
RTS0043325,5
RTS0043326,5
RTS0043327,6
RTS0043328,5
RTS0043329,3
RTS0043330,6
RTS0043331,6
RTS0043332,2
RTS0043333,3
RTS0043334,6
RTS0043335,2
RTS0043336,5
RTS0043337,4
RTS0043338,3
RTS0043340,2
RTS0043341,4
RTS0043342,8
RTS0043343,2
RTS0043344,2
RTS0043345,4
RTS0043346,3
RTS0043347,3
RTS0043348,2
RTS0043349,2
RTS0043350,4
RTS0043351,8
RTS0043352,3
RTS0043353,4
RTS0043354,2
RTS0043355,6
RTS0043356,5
RTS0043357,3
RTS0043358,5
RTS0043359,4
RTS0043360,1
RTS0043361,4
RTS0043362,5
RTS0043363,6
RTS0043364,1
RTS0043365,5
RTS0043366,3
RTS0043367,5
RTS0043368,8
RTS0043369,2
RTS0043370,4
RTS0043371,2
RTS0043372,11
RTS0043373,8
RTS0043374,8
RTS0043375,4
RTS0043376,8
RTS0043377,21
RTS0043378,13
RTS0043379,9
RTS0043380,21
RTS0043381,5
RTS0043382,4
RTS0043383,3
RTS0043384,3
RTS0043385,5
RTS0043386,1
RTS0043387,3
RTS0043388,6
RTS0043389,4
RTS0043390,5
RTS0043391,7
RTS0043392,5
RTS0043393,7
RTS0043394,4
RTS0043395,7
RTS0043396,18
RTS0043397,14
RTS0043398,9
RTS0043399,10
RTS0043400,4
RTS0043401,2
RTS0043402,3
RTS0043403,4
RTS0043404,3
RTS0043405,1
RTS0043406,3
RTS0043407,6
RTS0043408,5
RTS0043409,4
RTS0043410,2
RTS0043411,1
RTS0043412,1
RTS0043413,4
RTS0043414,1
RTS0043415,3
RTS0043416,4
RTS0043417,5
RTS0043418,4
RTS0043419,5
RTS0043420,5
RTS0043421,7
RTS0043422,4
RTS0043423,8
RTS0043424,1
RTS0043425,3
RTS0043426,6
RTS0043427,5
RTS0043428,4
RTS0043429,9
RTS0043430,2
RTS0043431,6
RTS0043432,8
RTS0043433,6
RTS0043434,11
RTS0043435,13
RTS0043436,5
RTS0043437,2
RTS0043438,6
RTS0043439,3
RTS0043440,7
RTS0043441,14
RTS0043442,9
RTS0043443,7
RTS0043444,6
RTS0043445,6
RTS0043446,8
RTS0043447,3
RTS0043448,3
RTS0043449,4
RTS0043450,4
RTS0043451,3
RTS0043452,6
RTS0043453,8
RTS0043454,8
RTS0043455,4
RTS0043456,1
RTS0043457,3
RTS0043458,4
RTS0043459,2
RTS0043460,2
RTS0043461,1
RTS0043462,7
RTS0043463,3
RTS0043464,3
RTS0043465,1
RTS0043466,12
RTS0043467,7
RTS0043468,13
RTS0043469,10
RTS0043470,7
RTS0043471,2
RTS0043472,5
RTS0043473,5
RTS0043474,3
RTS0043475,2
RTS0043476,3
RTS0043477,5
RTS0043478,8
RTS0043479,4
RTS0043480,5
RTS0043481,7
RTS0043482,8
RTS0043483,10
RTS0043484,8
RTS0043485,15
RTS0043486,12
RTS0043487,9
RTS0043488,16
RTS0043489,15
RTS0043490,8
RTS0043491,9
RTS0043492,6
RTS0043493,11
RTS0043494,11
RTS0043495,11
RTS0043496,4
RTS0043497,2
RTS0043498,3
RTS0043499,2
RTS0043500,5
RTS0043501,4
RTS0043502,1
RTS0043503,2
RTS0043504,3
RTS0043505,3
RTS0043506,4
RTS0043507,3
RTS0043508,4
RTS0043509,3
RTS0043510,3
RTS0043511,2
RTS0043512,3
RTS0043513,1
RTS0043514,5
RTS0043515,3
RTS0043516,6
RTS0043517,4
RTS0043518,4
RTS0043519,4
RTS0043520,9
RTS0043521,3
RTS0043522,3
RTS0043523,8
RTS0043524,1
RTS0043525,5
RTS0043526,3
RTS0043527,6
RTS0043528,5
RTS0043529,2
RTS0043530,3
RTS0043531,3
RTS0043532,3
RTS0043533,4
RTS0043534,2
RTS0043535,3
RTS0043536,6
RTS0043537,4
RTS0043538,9
RTS0043539,5
RTS0043540,4
RTS0043541,6
RTS0043542,4
RTS0043544,3
RTS0043545,2
RTS0043546,5
RTS0043547,2
RTS0043548,5
RTS0043549,2
RTS0043550,4
RTS0043551,4
RTS0043552,4
RTS0043553,2
RTS0043554,4
RTS0043555,4
RTS0043556,10
RTS0043557,3
RTS0043558,3
RTS0043559,5
RTS0043560,4
RTS0043561,5
RTS0043562,3
RTS0043563,3
RTS0043564,1
RTS0043565,2
RTS0043566,5
RTS0043567,2
RTS0043568,3
RTS0043569,2
RTS0043570,2
RTS0043571,9
RTS0043572,10
RTS0043573,8
RTS0043574,4
RTS0043575,3
RTS0043576,7
RTS0043577,13
RTS0043578,3
RTS0043579,8
RTS0043580,8
RTS0043581,6
RTS0043582,5
RTS0043583,3
RTS0043584,1
RTS0043585,6
RTS0043586,3
RTS0043587,6
RTS0043588,5
RTS0043589,7
RTS0043590,3
RTS0043591,8
RTS0043592,5
RTS0043593,4
RTS0043594,3
RTS0043595,5
RTS0043596,2
RTS0043597,2
RTS0043598,6
RTS0043599,5
RTS0043600,5
RTS0043601,6
RTS0043602,4
RTS0043603,7
RTS0043604,4
RTS0043605,5
RTS0043606,5
RTS0043607,2
RTS0043608,6
RTS0043609,4
RTS0043610,6
RTS0043611,4
RTS0043612,5
RTS0043613,8
RTS0043614,7
RTS0043615,8
RTS0043616,2
RTS0043617,3
RTS0043618,3
RTS0043619,4
RTS0043620,3
RTS0043621,5
RTS0043622,1
RTS0043623,3
RTS0043624,5
RTS0043625,3
RTS0043626,2
RTS0043627,4
RTS0043628,4
RTS0043629,6
RTS0043630,1
RTS0043631,5
RTS0043632,2
RTS0043633,4
RTS0043634,4
RTS0043635,7
RTS0043636,3
RTS0043637,1
RTS0043638,3
RTS0043639,4
RTS0043640,3
RTS0043641,24
RTS0043642,14
RTS0043643,26
RTS0043644,23
RTS0043645,23
RTS0043646,8
RTS0043647,4
RTS0043648,4
RTS0043649,8
RTS0043650,10
RTS0043651,1
RTS0043652,5
RTS0043653,1
RTS0043654,4
RTS0043655,1
RTS0043656,1
RTS0043657,3
RTS0043658,4
RTS0043659,5
RTS0043660,3
RTS0043661,2
RTS0043663,1
RTS0043664,3
RTS0043665,4
RTS0043666,4
RTS0043667,2
RTS0043668,2
RTS0043669,5
RTS0043670,5
RTS0043671,1
RTS0043672,2
RTS0043673,9
RTS0043674,4
RTS0043675,10
RTS0043676,4
RTS0043677,3
RTS0043678,5
RTS0043679,2
RTS0043680,5
RTS0043681,2
RTS0043682,4
RTS0043683,5
RTS0043684,6
RTS0043685,4
RTS0043686,7
RTS0043687,2
RTS0043688,2
RTS0043689,5
RTS0043690,3
RTS0043691,7
RTS0043692,3
RTS0043693,1
RTS0043694,7
RTS0043695,1
RTS0043696,16
RTS0043697,20
RTS0043698,30
RTS0043699,26
RTS0043700,14
RTS0043701,15
RTS0043702,21
RTS0043703,15
RTS0043704,13
RTS0043705,13
RTS0043706,3
RTS0043707,8
RTS0043708,3
RTS0043709,2
RTS0043710,2
RTS0043711,7
RTS0043712,3
RTS0043713,2
RTS0043714,4
RTS0043715,2
RTS0043716,3
RTS0043717,2
RTS0043718,3
RTS0043719,3
RTS0043720,5
RTS0043721,2
RTS0043722,2
RTS0043723,5
RTS0043724,2
RTS0043725,3
RTS0043726,5
RTS0043727,4
RTS0043728,4
RTS0043729,1
RTS0043730,8
RTS0043731,2
RTS0043732,2
RTS0043733,4
RTS0043734,5
RTS0043735,6
RTS0043736,9
RTS0043737,8
RTS0043738,5
RTS0043739,6
RTS0043740,9
RTS0043741,15
RTS0043742,5
RTS0043743,7
RTS0043744,5
RTS0043745,7
RTS0043746,1
RTS0043747,6
RTS0043748,3
RTS0043749,5
RTS0043750,5
RTS0043751,7
RTS0043752,5
RTS0043753,2
RTS0043754,7
RTS0043755,2
RTS0043756,1
RTS0043757,3
RTS0043758,4
RTS0043759,2
RTS0043760,1
RTS0043761,6
RTS0043762,3
RTS0043763,2
RTS0043764,7
RTS0043765,2
RTS0043766,6
RTS0043767,3
RTS0043768,1
RTS0043769,2
RTS0043770,2
RTS0043771,1
RTS0043772,2
RTS0043773,3
RTS0043774,2
RTS0043775,5
RTS0043776,2
RTS0043777,4
RTS0043778,3
RTS0043779,4
RTS0043780,3
RTS0043781,4
RTS0043782,6
RTS0043783,5
RTS0043784,4
RTS0043785,4
RTS0043786,2
RTS0043787,4
RTS0043788,2
RTS0043789,3
RTS0043790,3
RTS0043791,5
RTS0043792,6
RTS0043793,3
RTS0043794,5
RTS0043795,5
RTS0043796,3
RTS0043797,5
RTS0043798,6
RTS0043799,4
RTS0043800,2
RTS0043801,1
RTS0043802,3
RTS0043803,2
RTS0043804,2
RTS0043805,5
RTS0043806,1
RTS0043807,4
RTS0043808,3
RTS0043809,5
RTS0043810,1
RTS0043811,1
RTS0043812,7
RTS0043813,4
RTS0043814,2
RTS0043815,6
RTS0043816,3
RTS0043817,9
RTS0043818,7
RTS0043819,5
RTS0043820,2
RTS0043821,3
RTS0043822,3
RTS0043823,2
RTS0043824,2
RTS0043825,1
RTS0043826,1
RTS0043827,3
RTS0043828,5
RTS0043829,2
RTS0043830,4
RTS0043831,6
RTS0043832,2
RTS0043833,7
RTS0043835,2
RTS0043836,7
RTS0043837,7
RTS0043838,7
RTS0043839,2
RTS0043840,5
RTS0043841,2
RTS0043842,6
RTS0043843,3
RTS0043844,7
RTS0043845,5
RTS0043846,3
RTS0043847,3
RTS0043848,6
RTS0043849,5
RTS0043850,6
RTS0043851,5
RTS0043852,5
RTS0043853,3
RTS0043854,1
RTS0043856,3
RTS0043857,3
RTS0043858,8
RTS0043859,2
RTS0043860,2
RTS0043861,5
RTS0043862,7
RTS0043863,4
RTS0043864,2
RTS0043865,4
RTS0043866,2
RTS0043867,4
RTS0043868,6
RTS0043869,10
RTS0043870,2
RTS0043871,6
RTS0043872,1
RTS0043873,9
RTS0043874,5
RTS0043875,7
RTS0043876,2
RTS0043877,4
RTS0043878,3
RTS0043879,9
RTS0043880,6
RTS0043881,5
RTS0043882,3
RTS0043883,5
RTS0043884,3
RTS0043885,1
RTS0043886,9
RTS0043887,8
RTS0043888,2
RTS0043889,3
RTS0043890,8
RTS0043891,6
RTS0043892,8
RTS0043893,7
RTS0043894,8
RTS0043895,4
RTS0043896,4
RTS0043897,1
RTS0043898,6
RTS0043899,4
RTS0043900,6
RTS0043901,3
RTS0043902,5
RTS0043903,6
RTS0043904,9
RTS0043905,8
RTS0043906,4
RTS0043907,2
RTS0043909,4
RTS0043910,6
RTS0043911,8
RTS0043912,4
RTS0043913,4
RTS0043914,3
RTS0043915,2
RTS0043916,4
RTS0043917,5
RTS0043918,1
RTS0043919,3
RTS0043920,10
RTS0043921,8
RTS0043922,5
RTS0043923,4
RTS0043924,10
RTS0043925,3
RTS0043926,5
RTS0043927,3
RTS0043928,4
RTS0043929,3
RTS0043930,4
RTS0043931,6
RTS0043932,4
RTS0043933,8
RTS0043934,8
RTS0043935,4
RTS0043936,6
RTS0043937,2
RTS0043938,6
RTS0043939,4
RTS0043940,6
RTS0043941,3
RTS0043942,6
RTS0043943,6
RTS0043944,4
RTS0043947,5
RTS0043948,3
RTS0043949,5
RTS0043950,4
RTS0043951,3
RTS0043952,6
RTS0043953,4
RTS0043954,7
RTS0043955,5
RTS0043956,3
RTS0043957,5
RTS0043958,11
RTS0043959,3
RTS0043960,5
RTS0043961,7
RTS0043962,3
RTS0043963,3
RTS0043964,3
RTS0043965,5
RTS0043966,8
RTS0043967,7
RTS0043968,9
RTS0043969,11
RTS0043970,1
RTS0043971,5
RTS0043972,4
RTS0043973,5
RTS0043974,2
RTS0043975,5
RTS0043976,7
RTS0043977,5
RTS0043978,6
RTS0043979,8
RTS0043980,6
RTS0043981,4
RTS0043982,6
RTS0043983,7
RTS0043984,4
RTS0043985,8
RTS0043986,4
RTS0043987,6
RTS0043988,1
RTS0043989,4
RTS0043990,6
RTS0043991,1
RTS0043992,2
RTS0043994,7
RTS0043996,2
RTS0043997,5
RTS0043998,4
RTS0043999,3
RTS0044000,4
RTS0044001,2
RTS0044002,8
RTS0044003,9
RTS0044004,6
RTS0044005,6
RTS0044006,7
RTS0044007,18
RTS0044008,4
RTS0044009,10
RTS0044010,23
RTS0044011,6
RTS0044012,8
RTS0044013,5
RTS0044014,6
RTS0044015,5
RTS0044016,5
RTS0044017,2
RTS0044018,6
RTS0044019,5
RTS0044020,8
RTS0044021,5
RTS0044022,4
RTS0044023,6
RTS0044024,2
RTS0044025,4
RTS0044026,3
RTS0044027,3
RTS0044028,3
RTS0044029,2
RTS0044030,3
RTS0044032,8
RTS0044033,4
RTS0044034,9
RTS0044035,4
RTS0044036,13
RTS0044037,11
RTS0044038,16
RTS0044039,11
RTS0044040,9
RTS0044041,7
RTS0044042,6
RTS0044043,7
RTS0044044,10
RTS0044045,7
RTS0044046,3
RTS0044047,8
RTS0044048,5
RTS0044049,9
RTS0044050,7
RTS0044051,6
RTS0044052,2
RTS0044053,3
RTS0044054,6
RTS0044055,7
RTS0044056,2
RTS0044057,3
RTS0044058,7
RTS0044059,5
RTS0044060,5
RTS0044061,3
RTS0044062,2
RTS0044063,7
RTS0044064,1
RTS0044065,2
RTS0044067,8
RTS0044068,3
RTS0044069,4
RTS0044070,4
RTS0044071,4
RTS0044072,6
RTS0044073,1
RTS0044075,2
RTS0044076,2
RTS0044077,5
RTS0044079,4
RTS0044080,3
RTS0044081,3
RTS0044082,6
RTS0044083,2
RTS0044084,8
RTS0044085,6
RTS0044086,3
RTS0044088,1
RTS0044090,1
RTS0044091,3
RTS0044092,2
RTS0044093,8
RTS0044095,4
RTS0044096,2
RTS0044097,7
RTS0044098,2
RTS0044099,7
RTS0044100,8
RTS0044101,5
RTS0044102,6
RTS0044103,4
RTS0044104,7
RTS0044105,2
RTS0044106,5
RTS0044107,11
RTS0044108,3
RTS0044109,5
RTS0044110,9
RTS0044111,8
RTS0044112,7
RTS0044113,4
RTS0044114,2
RTS0044115,16
RTS0044116,6
RTS0044117,2
RTS0044118,9
RTS0044119,4
RTS0044120,8
RTS0044121,3
RTS0044122,6
RTS0044123,7
RTS0044124,3
RTS0044125,3
RTS0044126,5
RTS0044127,4
RTS0044128,8
RTS0044129,7
RTS0044130,3
RTS0044131,8
RTS0044132,7
RTS0044133,7
RTS0044134,4
RTS0044135,7
RTS0044136,2
RTS0044137,6
RTS0044138,3
RTS0044139,4
RTS0044140,5
RTS0044141,4
RTS0044142,4
RTS0044143,3
RTS0044144,2
RTS0044145,7
RTS0044146,5
RTS0044147,3
RTS0044148,4
RTS0044149,6
RTS0044150,3
RTS0044151,8
RTS0044152,2
RTS0044153,6
RTS0044154,6
RTS0044155,4
RTS0044156,10
RTS0044157,22
RTS0044158,14
RTS0044159,15
RTS0044160,14
RTS0044161,5
RTS0044162,4
RTS0044163,7
RTS0044164,7
RTS0044165,7
RTS0044166,4
RTS0044167,1
RTS0044168,10
RTS0044169,6
RTS0044170,5
RTS0044171,8
RTS0044172,14
RTS0044173,5
RTS0044174,12
RTS0044175,6
RTS0044176,2
RTS0044177,3
RTS0044178,6
RTS0044180,5
RTS0044181,3
RTS0044182,7
RTS0044183,6
RTS0044184,3
RTS0044185,5
RTS0044186,3
RTS0044187,3
RTS0044188,3
RTS0044189,7
RTS0044190,2
RTS0044191,6
RTS0044192,6
RTS0044193,3
RTS0044195,7
RTS0044196,9
RTS0044197,2
RTS0044198,8
RTS0044199,12
RTS0044200,6
RTS0044206,1
RTS0044207,6
RTS0044208,4
RTS0044209,8
RTS0044210,3
RTS0044211,6
RTS0044212,9
RTS0044213,2
RTS0044214,3
RTS0044215,2
RTS0044216,6
RTS0044217,6
RTS0044218,7
RTS0044219,8
RTS0044220,2
RTS0044221,5
RTS0044222,2
RTS0044223,6
RTS0044224,5
RTS0044225,3
RTS0044226,6
RTS0044227,2
RTS0044228,5
RTS0044229,7
RTS0044230,8
RTS0044231,4
RTS0044232,3
RTS0044233,4
RTS0044234,4
RTS0044235,6
RTS0044236,7
RTS0044237,7
RTS0044238,8
RTS0044239,8
RTS0044240,1
RTS0044241,4
RTS0044242,5
RTS0044243,3
RTS0044244,3
RTS0044245,3
RTS0044246,8
RTS0044247,12
RTS0044248,10
RTS0044249,6
RTS0044250,2
RTS0044251,5
RTS0044252,4
RTS0044253,3
RTS0044254,4
RTS0044255,2
RTS0044256,4
RTS0044257,5
RTS0044258,7
RTS0044259,9
RTS0044260,3
RTS0044261,10
RTS0044262,1
RTS0044263,2
RTS0044264,4
RTS0044265,3
RTS0044266,5
RTS0044267,3
RTS0044268,4
RTS0044269,5
RTS0044270,3
RTS0044271,9
RTS0044272,5
RTS0044273,4
RTS0044274,12
RTS0044275,7
RTS0044276,3
RTS0044277,2
RTS0044279,1
RTS0044280,2
RTS0044281,7
RTS0044282,6
RTS0044283,5
RTS0044284,7
RTS0044285,4
RTS0044286,6
RTS0044287,1
RTS0044288,4
RTS0044289,4
RTS0044290,4
RTS0044291,5
RTS0044292,3
RTS0044293,2
RTS0044294,3
RTS0044295,5
RTS0044296,7
RTS0044297,4
RTS0044298,8
RTS0044299,4
RTS0044300,2
RTS0044301,7
RTS0044302,10
RTS0044303,8
RTS0044304,7
RTS0044305,7
RTS0044306,8
RTS0044307,14
RTS0044308,13
RTS0044309,21
RTS0044310,16
RTS0044311,3
RTS0044312,3
RTS0044313,5
RTS0044314,6
RTS0044315,5
RTS0044316,10
RTS0044317,7
RTS0044318,5
RTS0044319,7
RTS0044320,3
RTS0044321,3
RTS0044322,1
RTS0044323,8
RTS0044324,2
RTS0044325,5
RTS0044326,4
RTS0044327,3
RTS0044328,7
RTS0044329,6
RTS0044330,2
RTS0044331,28
RTS0044332,27
RTS0044333,39
RTS0044334,32
RTS0044335,25
RTS0044336,4
RTS0044337,3
RTS0044338,3
RTS0044339,6
RTS0044341,4
RTS0044342,5
RTS0044343,7
RTS0044344,5
RTS0044345,4
RTS0044346,9
RTS0044347,11
RTS0044348,9
RTS0044349,25
RTS0044350,12
RTS0044351,4
RTS0044352,9
RTS0044353,8
RTS0044354,7
RTS0044355,12
RTS0044356,4
RTS0044357,2
RTS0044358,6
RTS0044359,6
RTS0044360,3
RTS0044361,9
RTS0044362,9
RTS0044363,4
RTS0044364,7
RTS0044365,2
RTS0044366,17
RTS0044367,8
RTS0044368,14
RTS0044369,12
RTS0044370,5
RTS0044371,1
RTS0044372,4
RTS0044373,4
RTS0044374,6
RTS0044375,5
RTS0044376,2
RTS0044378,2
RTS0044379,6
RTS0044380,1
RTS0044381,3
RTS0044382,3
RTS0044383,7
RTS0044384,5
RTS0044385,12
RTS0044386,2
RTS0044387,6
RTS0044388,8
RTS0044389,6
RTS0044390,4
RTS0044391,30
RTS0044392,32
RTS0044393,31
RTS0044394,20
RTS0044395,14
RTS0044396,3
RTS0044397,1
RTS0044399,5
RTS0044400,5
RTS0044401,2
RTS0044402,6
RTS0044403,3
RTS0044404,6
RTS0044405,4
RTS0044406,6
RTS0044407,4
RTS0044408,6
RTS0044409,4
RTS0044410,5
RTS0044411,4
RTS0044412,2
RTS0044413,7
RTS0044414,2
RTS0044415,6
RTS0044416,8
RTS0044417,3
RTS0044418,4
RTS0044419,6
RTS0044420,3
RTS0044421,3
RTS0044422,4
RTS0044423,5
RTS0044424,4
RTS0044425,7
RTS0044426,6
RTS0044427,1
RTS0044428,4
RTS0044429,4
RTS0044430,1
RTS0044431,15
RTS0044432,13
RTS0044433,13
RTS0044434,11
RTS0044435,12
RTS0044436,5
RTS0044437,4
RTS0044438,8
RTS0044439,8
RTS0044440,1
RTS0044441,12
RTS0044442,13
RTS0044443,16
RTS0044444,7
RTS0044445,10
RTS0044446,8
RTS0044447,1
RTS0044448,4
RTS0044449,2
RTS0044450,2
RTS0044451,3
RTS0044452,3
RTS0044453,3
RTS0044454,3
RTS0044455,5
RTS0044456,7
RTS0044457,4
RTS0044458,5
RTS0044459,4
RTS0044460,4
RTS0044461,7
RTS0044462,5
RTS0044463,1
RTS0044464,2
RTS0044465,7
RTS0044466,3
RTS0044467,3
RTS0044468,2
RTS0044469,5
RTS0044470,1
RTS0044471,5
RTS0044472,3
RTS0044474,3
RTS0044475,5
RTS0044476,8
RTS0044477,8
RTS0044478,4
RTS0044479,6
RTS0044480,7
RTS0044481,26
RTS0044482,15
RTS0044483,15
RTS0044484,20
RTS0044485,15
RTS0044486,4
RTS0044487,1
RTS0044488,3
RTS0044489,3
RTS0044490,8
RTS0044491,12
RTS0044492,2
RTS0044493,6
RTS0044494,6
RTS0044495,6
RTS0044496,4
RTS0044497,6
RTS0044498,6
RTS0044499,6
RTS0044500,3
RTS0044501,5
RTS0044502,8
RTS0044503,10
RTS0044504,6
RTS0044505,9
RTS0044506,3
RTS0044507,6
RTS0044508,7
RTS0044509,3
RTS0044510,6
RTS0044511,5
RTS0044512,8
RTS0044513,10
RTS0044514,4
RTS0044515,10
RTS0044516,7
RTS0044517,6
RTS0044518,8
RTS0044519,5
RTS0044520,5
RTS0044521,5
RTS0044522,4
RTS0044523,2
RTS0044524,1
RTS0044525,2
RTS0044526,8
RTS0044527,2
RTS0044528,3
RTS0044529,5
RTS0044530,6
RTS0044531,7
RTS0044532,5
RTS0044533,3
RTS0044534,6
RTS0044536,3
RTS0044537,8
RTS0044538,4
RTS0044539,3
RTS0044540,3
RTS0044541,6
RTS0044542,2
RTS0044543,3
RTS0044544,3
RTS0044545,4
RTS0044546,14
RTS0044547,10
RTS0044548,3
RTS0044549,8
RTS0044550,7
RTS0044551,1
RTS0044552,10
RTS0044553,4
RTS0044554,4
RTS0044555,4
RTS0044556,3
RTS0044557,3
RTS0044558,1
RTS0044559,4
RTS0044560,4
RTS0044561,4
RTS0044562,2
RTS0044563,4
RTS0044564,3
RTS0044565,6
RTS0044566,2
RTS0044567,5
RTS0044568,4
RTS0044569,1
RTS0044570,5
RTS0044571,6
RTS0044572,1
RTS0044573,4
RTS0044574,2
RTS0044575,2
RTS0044576,1
RTS0044577,1
RTS0044578,2
RTS0044579,5
RTS0044580,4
RTS0044581,3
RTS0044582,2
RTS0044583,4
RTS0044584,6
RTS0044585,2
RTS0044586,3
RTS0044587,6
RTS0044589,3
RTS0044590,2
RTS0044591,3
RTS0044592,4
RTS0044593,4
RTS0044594,2
RTS0044596,7
RTS0044597,3
RTS0044598,7
RTS0044599,7
RTS0044600,2
RTS0044601,6
RTS0044603,4
RTS0044604,6
RTS0044605,7
RTS0044606,4
RTS0044607,5
RTS0044608,2
RTS0044609,2
RTS0044610,6
RTS0044611,2
RTS0044612,2
RTS0044613,1
RTS0044614,13
RTS0044616,1
RTS0044617,5
RTS0044618,1
RTS0044619,2
RTS0044620,5
RTS0044621,10
RTS0044622,13
RTS0044623,3
RTS0044624,4
RTS0044625,5
RTS0044626,5
RTS0044627,2
RTS0044629,12
RTS0044630,2
RTS0044631,3
RTS0044632,7
RTS0044633,7
RTS0044634,6
RTS0044635,4
RTS0044636,3
RTS0044637,4
RTS0044638,1
RTS0044639,5
RTS0044640,3
RTS0044641,5
RTS0044642,5
RTS0044643,5
RTS0044644,3
RTS0044645,3
RTS0044646,6
RTS0044647,2
RTS0044648,2
RTS0044649,5
RTS0044650,3
RTS0044651,7
RTS0044652,6
RTS0044653,6
RTS0044654,5
RTS0044655,3
RTS0044656,142
RTS0044657,121
RTS0044658,229
RTS0044659,169
RTS0044660,167
RTS0044661,6
RTS0044662,9
RTS0044663,9
RTS0044664,8
RTS0044665,4
RTS0044666,3
RTS0044667,4
RTS0044668,4
RTS0044669,6
RTS0044670,3
RTS0044671,5
RTS0044672,5
RTS0044673,4
RTS0044674,8
RTS0044675,8
RTS0044676,3
RTS0044677,6
RTS0044678,2
RTS0044679,9
RTS0044680,4
RTS0044681,4
RTS0044682,5
RTS0044683,4
RTS0044684,8
RTS0044685,2
RTS0044686,8
RTS0044687,5
RTS0044688,4
RTS0044689,5
RTS0044690,8
RTS0044691,3
RTS0044692,7
RTS0044693,11
RTS0044694,8
RTS0044695,6
RTS0044696,5
RTS0044697,6
RTS0044698,4
RTS0044699,5
RTS0044700,11
RTS0044701,8
RTS0044702,4
RTS0044703,5
RTS0044704,6
RTS0044705,5
RTS0044706,1
RTS0044707,7
RTS0044708,8
RTS0044709,4
RTS0044710,10
RTS0044711,6
RTS0044712,5
RTS0044714,1
RTS0044715,2
RTS0044716,9
RTS0044717,6
RTS0044718,12
RTS0044719,9
RTS0044720,16
RTS0044721,5
RTS0044722,3
RTS0044723,1
RTS0044724,2
RTS0044725,4
RTS0044726,8
RTS0044727,11
RTS0044728,1
RTS0044729,52
RTS0044730,9
RTS0044731,3
RTS0044732,2
RTS0044733,3
RTS0044734,3
RTS0044735,5
RTS0044736,2
RTS0044737,9
RTS0044738,3
RTS0044739,5
RTS0044740,5
RTS0044741,3
RTS0044742,6
RTS0044743,1
RTS0044744,2
RTS0044745,7
RTS0044746,4
RTS0044747,1
RTS0044748,2
RTS0044749,3
RTS0044750,2
RTS0044751,9
RTS0044752,8
RTS0044753,4
RTS0044754,6
RTS0044755,10
RTS0044756,2
RTS0044757,5
RTS0044758,5
RTS0044759,5
RTS0044760,1
RTS0044761,5
RTS0044762,5
RTS0044763,3
RTS0044764,5
RTS0044765,2
RTS0044766,1
RTS0044767,4
RTS0044768,6
RTS0044769,5
RTS0044770,3
RTS0044771,4
RTS0044772,1
RTS0044773,2
RTS0044774,3
RTS0044775,7
RTS0044776,8
RTS0044777,6
RTS0044778,6
RTS0044779,7
RTS0044780,6
RTS0044781,6
RTS0044782,8
RTS0044783,15
RTS0044784,7
RTS0044785,12
RTS0044786,9
RTS0044787,6
RTS0044788,6
RTS0044789,11
RTS0044790,5
RTS0044791,12
RTS0044792,15
RTS0044793,3
RTS0044794,7
RTS0044795,5
RTS0044796,5
RTS0044797,4
RTS0044798,4
RTS0044799,4
RTS0044800,6
RTS0044801,3
RTS0044802,2
RTS0044803,4
RTS0044804,1
RTS0044805,2
RTS0044806,5
RTS0044807,2
RTS0044808,3
RTS0044809,1
RTS0044810,8
RTS0044811,3
RTS0044812,6
RTS0044813,6
RTS0044814,7
RTS0044815,3
RTS0044816,5
RTS0044817,6
RTS0044818,8
RTS0044819,4
RTS0044820,1
RTS0044821,10
RTS0044822,6
RTS0044823,7
RTS0044824,2
RTS0044825,2
RTS0044826,5
RTS0044827,5
RTS0044828,4
RTS0044829,4
RTS0044830,7
RTS0044831,5
RTS0044832,2
RTS0044833,1
RTS0044834,3
RTS0044835,4
RTS0044836,4
RTS0044837,2
RTS0044838,4
RTS0044839,2
RTS0044840,4
RTS0044841,3
RTS0044842,2
RTS0044843,5
RTS0044844,1
RTS0044845,2
RTS0044846,4
RTS0044847,6
RTS0044848,11
RTS0044849,3
RTS0044850,1
RTS0044851,1
RTS0044852,2
RTS0044853,5
RTS0044854,5
RTS0044855,7
RTS0044856,1
RTS0044857,5
RTS0044858,4
RTS0044859,4
RTS0044860,4
RTS0044861,6
RTS0044862,12
RTS0044863,3
RTS0044864,3
RTS0044865,3
RTS0044866,7
RTS0044867,6
RTS0044868,2
RTS0044869,7
RTS0044870,8
RTS0044871,8
RTS0044872,8
RTS0044874,6
RTS0044875,5
RTS0044876,6
RTS0044877,12
RTS0044878,4
RTS0044879,14
RTS0044880,12
RTS0044881,2
RTS0044882,3
RTS0044883,1
RTS0044884,10
RTS0044885,2
RTS0044886,1
RTS0044887,4
RTS0044888,4
RTS0044889,4
RTS0044890,2
RTS0044891,6
RTS0044892,6
RTS0044893,4
RTS0044894,3
RTS0044895,5
RTS0044896,4
RTS0044897,2
RTS0044898,4
RTS0044899,18
RTS0044900,6
RTS0044901,11
RTS0044902,6
RTS0044903,7
RTS0044904,2
RTS0044905,14
RTS0044906,17
RTS0044907,13
RTS0044908,13
RTS0044909,12
RTS0044910,8
RTS0044911,7
RTS0044912,5
RTS0044913,4
RTS0044914,4
RTS0044915,2
RTS0044916,3
RTS0044917,7
RTS0044918,2
RTS0044919,4
RTS0044920,7
RTS0044921,2
RTS0044922,4
RTS0044923,2
RTS0044924,2
RTS0044925,1
RTS0044926,6
RTS0044927,9
RTS0044928,6
RTS0044929,3
RTS0044930,2
RTS0044931,3
RTS0044932,2
RTS0044933,4
RTS0044934,1
RTS0044935,8
RTS0044936,9
RTS0044937,3
RTS0044938,4
RTS0044939,6
RTS0044941,5
RTS0044942,9
RTS0044943,3
RTS0044944,3
RTS0044945,3
RTS0044946,5
RTS0044947,4
RTS0044948,4
RTS0044949,7
RTS0044950,3
RTS0044951,6
RTS0044952,2
RTS0044953,5
RTS0044954,2
RTS0044955,2
RTS0044956,13
RTS0044957,8
RTS0044958,10
RTS0044959,11
RTS0044960,10
RTS0044961,7
RTS0044962,7
RTS0044963,4
RTS0044964,2
RTS0044965,3
RTS0044966,6
RTS0044967,5
RTS0044968,3
RTS0044969,3
RTS0044970,1
RTS0044971,6
RTS0044972,10
RTS0044973,4
RTS0044974,7
RTS0044975,1
RTS0044976,8
RTS0044977,4
RTS0044978,5
RTS0044979,7
RTS0044980,7
RTS0044981,2
RTS0044982,10
RTS0044983,2
RTS0044984,2
RTS0044985,10
RTS0044986,4
RTS0044987,5
RTS0044988,1
RTS0044989,6
RTS0044990,4
RTS0044991,1
RTS0044992,8
RTS0044993,5
RTS0044994,3
RTS0044995,1
RTS0044996,5
RTS0044997,2
RTS0044998,6
RTS0044999,3
RTS0045000,2
RTS0045001,6
RTS0045002,4
RTS0045003,5
RTS0045004,4
RTS0045005,1
RTS0045006,4
RTS0045007,5
RTS0045008,7
RTS0045009,9
RTS0045010,9
RTS0045011,2
RTS0045012,2
RTS0045013,1
RTS0045014,5
RTS0045015,7
RTS0045016,4
RTS0045017,5
RTS0045018,6
RTS0045019,2
RTS0045020,4
RTS0045021,3
RTS0045022,5
RTS0045023,8
RTS0045024,4
RTS0045025,8
RTS0045026,6
RTS0045027,6
RTS0045028,4
RTS0045029,11
RTS0045030,1
RTS0045031,2
RTS0045032,1
RTS0045033,4
RTS0045034,6
RTS0045035,3
RTS0045036,5
RTS0045038,4
RTS0045039,4
RTS0045040,6
RTS0045041,12
RTS0045042,13
RTS0045043,11
RTS0045044,10
RTS0045045,7
RTS0045046,4
RTS0045047,7
RTS0045048,2
RTS0045049,8
RTS0045050,4
RTS0045051,5
RTS0045052,2
RTS0045053,7
RTS0045054,7
RTS0045055,1
RTS0045056,4
RTS0045057,11
RTS0045058,2
RTS0045059,7
RTS0045060,13
RTS0045061,6
RTS0045063,2
RTS0045064,5
RTS0045065,3
RTS0045066,7
RTS0045067,8
RTS0045068,10
RTS0045069,9
RTS0045070,12
RTS0045071,7
RTS0045072,3
RTS0045073,5
RTS0045074,8
RTS0045075,2
RTS0045076,7
RTS0045077,1
RTS0045078,1
RTS0045079,5
RTS0045080,4
RTS0045081,7
RTS0045082,7
RTS0045083,12
RTS0045084,15
RTS0045085,9
RTS0045086,2
RTS0045087,3
RTS0045088,4
RTS0045089,4
RTS0045090,3
RTS0045091,3
RTS0045092,5
RTS0045093,6
RTS0045094,5
RTS0045095,3
RTS0045096,3
RTS0045097,8
RTS0045098,2
RTS0045099,2
RTS0045100,3
RTS0045101,4
RTS0045102,2
RTS0045103,3
RTS0045104,3
RTS0045105,2
RTS0045106,3
RTS0045107,3
RTS0045108,3
RTS0045109,8
RTS0045110,1
RTS0045111,10
RTS0045112,5
RTS0045113,7
RTS0045114,8
RTS0045115,4
RTS0045116,10
RTS0045117,2
RTS0045118,4
RTS0045119,4
RTS0045120,7
RTS0045121,2
RTS0045122,3
RTS0045123,5
RTS0045124,3
RTS0045125,2
RTS0045126,4
RTS0045127,10
RTS0045128,7
RTS0045129,4
RTS0045130,2
RTS0045131,4
RTS0045132,6
RTS0045133,3
RTS0045134,6
RTS0045135,7
RTS0045136,6
RTS0045137,3
RTS0045138,6
RTS0045139,1
RTS0045140,4
RTS0045141,5
RTS0045142,3
RTS0045143,3
RTS0045144,4
RTS0045145,5
RTS0045146,1
RTS0045147,6
RTS0045148,7
RTS0045149,2
RTS0045150,2
RTS0045151,4
RTS0045152,5
RTS0045153,6
RTS0045154,3
RTS0045155,1
RTS0045156,2
RTS0045157,2
RTS0045158,5
RTS0045159,6
RTS0045160,4
RTS0045161,3
RTS0045162,1
RTS0045163,7
RTS0045164,5
RTS0045165,8
RTS0045166,5
RTS0045167,4
RTS0045168,3
RTS0045169,3
RTS0045170,1
RTS0045171,8
RTS0045172,8
RTS0045173,5
RTS0045174,4
RTS0045175,7
RTS0045176,3
RTS0045177,1
RTS0045178,1
RTS0045179,4
RTS0045180,3
RTS0045181,9
RTS0045182,13
RTS0045183,8
RTS0045184,6
RTS0045185,6
RTS0045186,3
RTS0045187,7
RTS0045188,5
RTS0045189,4
RTS0045190,6
RTS0045191,1
RTS0045192,4
RTS0045193,4
RTS0045194,9
RTS0045195,5
RTS0045196,9
RTS0045197,3
RTS0045198,5
RTS0045199,2
RTS0045200,4
RTS0045201,3
RTS0045202,5
RTS0045203,4
RTS0045204,2
RTS0045205,5
RTS0045206,1
RTS0045207,8
RTS0045208,5
RTS0045209,5
RTS0045210,6
RTS0045211,2
RTS0045212,4
RTS0045213,4
RTS0045214,4
RTS0045215,3
RTS0045216,4
RTS0045217,7
RTS0045218,8
RTS0045219,4
RTS0045220,7
RTS0045221,4
RTS0045222,5
RTS0045223,3
RTS0045224,6
RTS0045225,6
RTS0045226,19
RTS0045227,28
RTS0045228,21
RTS0045229,24
RTS0045230,17
RTS0045231,12
RTS0045232,4
RTS0045233,8
RTS0045234,7
RTS0045235,10
RTS0045236,14
RTS0045237,10
RTS0045238,6
RTS0045239,4
RTS0045240,11
RTS0045241,7
RTS0045242,6
RTS0045243,8
RTS0045244,10
RTS0045245,6
RTS0045246,6
RTS0045247,8
RTS0045248,3
RTS0045249,7
RTS0045250,4
RTS0045251,2
RTS0045252,3
RTS0045253,3
RTS0045254,6
RTS0045255,4
RTS0045256,3
RTS0045257,3
RTS0045258,3
RTS0045259,6
RTS0045260,3
RTS0045261,10
RTS0045262,14
RTS0045263,8
RTS0045264,11
RTS0045265,10
RTS0045266,2
RTS0045267,5
RTS0045268,11
RTS0045269,7
RTS0045270,8
RTS0045271,4
RTS0045272,3
RTS0045273,2
RTS0045274,5
RTS0045275,2
RTS0045276,9
RTS0045277,8
RTS0045278,9
RTS0045279,2
RTS0045280,3
RTS0045281,3
RTS0045282,5
RTS0045283,4
RTS0045284,6
RTS0045285,9
RTS0045286,8
RTS0045287,5
RTS0045288,3
RTS0045289,3
RTS0045290,1
RTS0045291,6
RTS0045292,9
RTS0045293,8
RTS0045294,3
RTS0045295,4
RTS0045296,6
RTS0045297,2
RTS0045298,6
RTS0045299,2
RTS0045300,6
RTS0045301,9
RTS0045302,11
RTS0045303,12
RTS0045304,6
RTS0045305,12
RTS0045306,2
RTS0045307,3
RTS0045308,4
RTS0045309,3
RTS0045310,5
RTS0045311,1
RTS0045312,5
RTS0045313,4
RTS0045314,4
RTS0045315,6
RTS0045316,3
RTS0045318,5
RTS0045319,6
RTS0045320,3
RTS0045321,3
RTS0045322,4
RTS0045323,4
RTS0045324,4
RTS0045325,5
RTS0045326,6
RTS0045327,6
RTS0045328,3
RTS0045329,1
RTS0045330,2
RTS0045331,6
RTS0045332,5
RTS0045333,5
RTS0045334,3
RTS0045335,8
RTS0045336,5
RTS0045337,6
RTS0045338,6
RTS0045339,1
RTS0045340,1
RTS0045341,3
RTS0045342,5
RTS0045343,1
RTS0045344,3
RTS0045345,5
RTS0045346,2
RTS0045347,6
RTS0045348,6
RTS0045349,2
RTS0045350,4
RTS0045351,4
RTS0045352,2
RTS0045353,2
RTS0045354,4
RTS0045355,2
RTS0045356,3
RTS0045357,2
RTS0045358,4
RTS0045359,4
RTS0045360,5
RTS0045361,5
RTS0045362,3
RTS0045363,7
RTS0045364,4
RTS0045365,5
RTS0045366,4
RTS0045367,2
RTS0045368,2
RTS0045369,3
RTS0045370,4
RTS0045371,6
RTS0045372,8
RTS0045373,4
RTS0045374,10
RTS0045375,6
RTS0045376,10
RTS0045377,1
RTS0045378,2
RTS0045379,3
RTS0045380,2
RTS0045381,5
RTS0045382,5
RTS0045383,7
RTS0045384,1
RTS0045385,4
RTS0045386,6
RTS0045387,6
RTS0045388,3
RTS0045389,3
RTS0045390,4
RTS0045391,5
RTS0045392,6
RTS0045393,2
RTS0045394,5
RTS0045395,4
RTS0045396,7
RTS0045397,10
RTS0045398,9
RTS0045399,6
RTS0045400,5
RTS0045401,6
RTS0045402,2
RTS0045403,3
RTS0045404,3
RTS0045405,2
RTS0045406,9
RTS0045407,9
RTS0045408,10
RTS0045409,20
RTS0045410,10
RTS0045411,15
RTS0045412,9
RTS0045413,11
RTS0045414,10
RTS0045415,10
RTS0045416,7
RTS0045417,3
RTS0045418,5
RTS0045420,7
RTS0045421,225
RTS0045422,170
RTS0045423,178
RTS0045424,277
RTS0045425,201
RTS0045426,5
RTS0045427,7
RTS0045428,4
RTS0045429,3
RTS0045430,7
RTS0045431,10
RTS0045432,7
RTS0045433,3
RTS0045434,5
RTS0045435,5
RTS0045436,11
RTS0045437,9
RTS0045438,13
RTS0045439,5
RTS0045440,8
RTS0045441,6
RTS0045442,5
RTS0045443,9
RTS0045444,7
RTS0045445,6
RTS0045446,12
RTS0045447,7
RTS0045448,4
RTS0045449,6
RTS0045450,5
RTS0045451,37
RTS0045452,19
RTS0045453,32
RTS0045454,32
RTS0045455,24
RTS0045456,3
RTS0045457,6
RTS0045458,2
RTS0045459,3
RTS0045460,2
RTS0045461,3
RTS0045462,10
RTS0045463,3
RTS0045464,5
RTS0045465,6
RTS0045466,3
RTS0045467,10
RTS0045468,8
RTS0045469,11
RTS0045470,3
RTS0045471,2
RTS0045472,6
RTS0045473,2
RTS0045474,3
RTS0045475,3
RTS0045476,6
RTS0045477,11
RTS0045478,6
RTS0045479,15
RTS0045480,7
RTS0045481,9
RTS0045482,6
RTS0045483,5
RTS0045484,11
RTS0045485,13
RTS0045486,4
RTS0045487,10
RTS0045488,3
RTS0045489,2
RTS0045490,3
RTS0045491,24
RTS0045492,26
RTS0045493,29
RTS0045494,11
RTS0045495,17
RTS0045496,7
RTS0045497,14
RTS0045498,17
RTS0045499,13
RTS0045500,23
RTS0045501,44
RTS0045502,40
RTS0045503,26
RTS0045504,27
RTS0045505,31
RTS0045506,311
RTS0045507,309
RTS0045508,239
RTS0045509,267
RTS0045510,250
RTS0045511,3
RTS0045512,7
RTS0045513,3
RTS0045514,4
RTS0045515,3
RTS0045516,2
RTS0045517,4
RTS0045518,4
RTS0045519,5
RTS0045520,5
RTS0045521,6
RTS0045522,6
RTS0045523,3
RTS0045524,5
RTS0045525,5
RTS0045526,16
RTS0045527,24
RTS0045528,8
RTS0045529,8
RTS0045530,17
RTS0045531,5
RTS0045532,6
RTS0045533,3
RTS0045534,2
RTS0045535,5
RTS0045536,14
RTS0045537,15
RTS0045538,12
RTS0045539,22
RTS0045540,15
RTS0045542,6
RTS0045543,6
RTS0045544,3
RTS0045545,10
RTS0045546,5
RTS0045547,5
RTS0045548,2
RTS0045549,6
RTS0045550,4
RTS0045551,4
RTS0045552,3
RTS0045553,2
RTS0045554,6
RTS0045555,8
RTS0045556,10
RTS0045557,8
RTS0045558,4
RTS0045559,6
RTS0045560,5
RTS0045561,5
RTS0045562,6
RTS0045563,4
RTS0045564,2
RTS0045565,5
RTS0045566,2
RTS0045567,5
RTS0045568,3
RTS0045569,6
RTS0045570,5
RTS0045571,2
RTS0045572,3
RTS0045573,2
RTS0045574,2
RTS0045575,4
RTS0045576,13
RTS0045577,9
RTS0045578,4
RTS0045579,8
RTS0045580,1
RTS0045581,14
RTS0045582,12
RTS0045583,7
RTS0045584,9
RTS0045585,4
RTS0045586,4
RTS0045587,15
RTS0045588,11
RTS0045589,5
RTS0045590,10
RTS0045592,41
RTS0045593,44
RTS0045594,26
RTS0045595,39
RTS0045596,19
RTS0045597,30
RTS0045598,29
RTS0045599,27
RTS0045600,28
RTS0045601,7
RTS0045602,9
RTS0045603,2
RTS0045604,5
RTS0045606,5
RTS0045607,4
RTS0045608,2
RTS0045609,6
RTS0045610,5
RTS0045611,2
RTS0045612,7
RTS0045613,3
RTS0045614,4
RTS0045615,4
RTS0045616,2
RTS0045617,5
RTS0045618,6
RTS0045619,2
RTS0045620,1
RTS0045621,9
RTS0045622,12
RTS0045623,10
RTS0045624,16
RTS0045625,5
RTS0045626,1
RTS0045627,2
RTS0045628,3
RTS0045629,5
RTS0045630,2
RTS0045631,2
RTS0045632,4
RTS0045633,2
RTS0045634,2
RTS0045635,2
RTS0045636,5
RTS0045637,5
RTS0045638,7
RTS0045639,2
RTS0045640,3
RTS0045641,4
RTS0045642,2
RTS0045643,4
RTS0045644,3
RTS0045645,5
RTS0045646,7
RTS0045647,7
RTS0045648,7
RTS0045649,9
RTS0045650,12
RTS0045651,5
RTS0045652,3
RTS0045653,13
RTS0045654,5
RTS0045655,5
RTS0045656,7
RTS0045657,12
RTS0045658,18
RTS0045659,11
RTS0045660,17
RTS0045661,29
RTS0045662,25
RTS0045663,17
RTS0045664,27
RTS0045665,26
RTS0045666,5
RTS0045667,5
RTS0045668,8
RTS0045669,7
RTS0045670,6
RTS0045671,5
RTS0045672,3
RTS0045673,2
RTS0045674,4
RTS0045675,3
RTS0045676,26
RTS0045677,25
RTS0045678,25
RTS0045679,15
RTS0045680,25
RTS0045681,2
RTS0045682,10
RTS0045683,5
RTS0045684,5
RTS0045685,6
RTS0045687,3
RTS0045688,4
RTS0045689,4
RTS0045690,7
RTS0045691,1
RTS0045692,5
RTS0045693,9
RTS0045694,1
RTS0045695,4
RTS0045696,6
RTS0045697,4
RTS0045698,3
RTS0045699,4
RTS0045700,4
RTS0045701,2
RTS0045702,5
RTS0045703,3
RTS0045704,6
RTS0045705,1
RTS0045706,2
RTS0045707,2
RTS0045708,2
RTS0045709,2
RTS0045710,5
RTS0045711,7
RTS0045712,2
RTS0045713,6
RTS0045714,4
RTS0045715,5
RTS0045716,7
RTS0045717,5
RTS0045718,12
RTS0045719,10
RTS0045720,8
RTS0045721,11
RTS0045722,4
RTS0045723,13
RTS0045724,10
RTS0045725,5
RTS0045726,8
RTS0045727,7
RTS0045728,6
RTS0045729,3
RTS0045730,3
RTS0045731,14
RTS0045732,11
RTS0045733,7
RTS0045734,13
RTS0045735,9
RTS0045736,36
RTS0045737,57
RTS0045738,66
RTS0045739,54
RTS0045740,29
RTS0045741,14
RTS0045742,12
RTS0045743,26
RTS0045744,21
RTS0045745,23
RTS0045746,21
RTS0045747,22
RTS0045748,20
RTS0045749,9
RTS0045750,14
RTS0045751,14
RTS0045752,10
RTS0045753,16
RTS0045754,19
RTS0045755,16
RTS0045756,16
RTS0045757,19
RTS0045758,14
RTS0045759,10
RTS0045760,11
RTS0045761,4
RTS0045762,2
RTS0045763,3
RTS0045764,4
RTS0045765,3
RTS0045766,6
RTS0045767,2
RTS0045768,9
RTS0045769,2
RTS0045770,5
RTS0045771,4
RTS0045772,5
RTS0045773,4
RTS0045774,2
RTS0045775,3
RTS0045776,3
RTS0045777,3
RTS0045778,3
RTS0045779,5
RTS0045780,3
RTS0045781,47
RTS0045782,46
RTS0045783,55
RTS0045784,65
RTS0045785,68
RTS0045786,6
RTS0045787,10
RTS0045788,10
RTS0045789,2
RTS0045790,6
RTS0045791,3
RTS0045792,5
RTS0045793,3
RTS0045794,2
RTS0045795,3
RTS0045796,2
RTS0045797,3
RTS0045798,7
RTS0045799,6
RTS0045800,3
RTS0045801,2
RTS0045802,3
RTS0045803,7
RTS0045804,4
RTS0045805,3
RTS0045806,18
RTS0045807,4
RTS0045808,14
RTS0045809,19
RTS0045810,9
RTS0045811,6
RTS0045812,4
RTS0045813,4
RTS0045814,6
RTS0045815,1
RTS0045816,5
RTS0045817,5
RTS0045818,4
RTS0045819,3
RTS0045820,4
RTS0045821,11
RTS0045822,7
RTS0045823,5
RTS0045824,14
RTS0045825,8
RTS0045826,9
RTS0045827,15
RTS0045828,6
RTS0045829,10
RTS0045830,2
RTS0045831,7
RTS0045832,2
RTS0045833,4
RTS0045834,5
RTS0045835,6
RTS0045836,25
RTS0045837,23
RTS0045838,17
RTS0045840,13
RTS0045841,10
RTS0045842,16
RTS0045843,3
RTS0045844,4
RTS0045845,11
RTS0045846,58
RTS0045848,18
RTS0045849,61
RTS0045851,5
RTS0045852,5
RTS0045853,7
RTS0045854,2
RTS0045855,6
RTS0045856,4
RTS0045857,2
RTS0045858,2
RTS0045859,3
RTS0045861,6
RTS0045862,9
RTS0045863,32
RTS0045864,40
RTS0045865,36
RTS0045866,33
RTS0045867,4
RTS0045868,4
RTS0045869,2
RTS0045870,3
RTS0045871,2
RTS0045872,7
RTS0045873,5
RTS0045874,2
RTS0045875,1
RTS0045876,4
RTS0045877,2
RTS0045878,3
RTS0045879,5
RTS0045880,4
RTS0045881,6
RTS0045882,1
RTS0045883,2
RTS0045884,2
RTS0045885,3
RTS0045886,8
RTS0045887,4
RTS0045888,2
RTS0045890,3
RTS0045891,5
RTS0045892,3
RTS0045893,8
RTS0045894,6
RTS0045895,5
RTS0045896,5
RTS0045897,6
RTS0045898,9
RTS0045899,8
RTS0045900,10
RTS0045901,1
RTS0045902,9
RTS0045903,8
RTS0045904,8
RTS0045905,2
RTS0045906,2
RTS0045907,3
RTS0045908,2
RTS0045909,5
RTS0045910,6
RTS0045911,4
RTS0045912,2
RTS0045913,3
RTS0045914,3
RTS0045915,1
RTS0045916,4
RTS0045917,2
RTS0045918,2
RTS0045919,2
RTS0045920,2
RTS0045921,5
RTS0045922,7
RTS0045923,2
RTS0045924,4
RTS0045925,3
RTS0045926,10
RTS0045927,3
RTS0045928,9
RTS0045929,3
RTS0045930,8
RTS0045931,7
RTS0045932,8
RTS0045933,2
RTS0045935,3
RTS0045939,2
RTS0045940,1
RTS0045942,1
RTS0045943,6
RTS0045944,6
RTS0045945,2
RTS0045946,1
RTS0045947,2
RTS0045948,8
RTS0045949,6
RTS0045950,4
RTS0045951,5
RTS0045952,4
RTS0045953,7
RTS0045954,6
RTS0045955,2
RTS0045956,4
RTS0045957,5
RTS0045958,6
RTS0045959,1
RTS0045960,2
RTS0045961,2
RTS0045962,7
RTS0045963,6
RTS0045964,4
RTS0045965,3
RTS0045966,4
RTS0045967,3
RTS0045969,6
RTS0045970,18
RTS0045971,14
RTS0045972,4
RTS0045973,3
RTS0045975,3
RTS0045976,4
RTS0045977,4
RTS0045978,3
RTS0045979,11
RTS0045980,4
RTS0045981,11
RTS0045982,9
RTS0045983,3
RTS0045984,7
RTS0045985,4
RTS0045986,7
RTS0045987,5
RTS0045988,4
RTS0045989,4
RTS0045990,4
RTS0045991,8
RTS0045992,2
RTS0045993,6
RTS0045994,6
RTS0045995,3
RTS0045996,1
RTS0045997,6
RTS0045998,2
RTS0045999,3
RTS0046000,4
RTS0046001,3
RTS0046002,6
RTS0046003,3
RTS0046004,5
RTS0046005,5
RTS0046006,4
RTS0046007,7
RTS0046008,8
RTS0046009,16
RTS0046010,2
RTS0046011,1
RTS0046012,1
RTS0046013,5
RTS0046014,5
RTS0046015,2
RTS0046016,4
RTS0046017,5
RTS0046018,3
RTS0046019,4
RTS0046020,7
RTS0046021,3
RTS0046022,6
RTS0046023,6
RTS0046024,2
RTS0046025,4
RTS0046026,4
RTS0046027,3
RTS0046028,2
RTS0046029,4
RTS0046030,4
RTS0046031,2
RTS0046032,1
RTS0046033,4
RTS0046034,4
RTS0046035,4
RTS0046036,2
RTS0046037,2
RTS0046038,2
RTS0046039,8
RTS0046040,2
RTS0046041,2
RTS0046042,4
RTS0046043,3
RTS0046044,1
RTS0046045,3
RTS0046046,4
RTS0046047,5
RTS0046048,3
RTS0046049,5
RTS0046050,3
RTS0046051,11
RTS0046052,7
RTS0046053,7
RTS0046054,11
RTS0046055,8
RTS0046056,6
RTS0046057,1
RTS0046058,1
RTS0046059,7
RTS0046060,6
RTS0046061,18
RTS0046062,18
RTS0046063,18
RTS0046064,26
RTS0046065,8
RTS0046066,15
RTS0046067,8
RTS0046068,8
RTS0046069,2
RTS0046070,4
RTS0046071,4
RTS0046072,2
RTS0046074,1
RTS0046075,4
RTS0046076,4
RTS0046077,2
RTS0046078,4
RTS0046079,4
RTS0046080,2
RTS0046081,4
RTS0046082,2
RTS0046083,5
RTS0046084,10
RTS0046085,6
RTS0046086,6
RTS0046087,3
RTS0046088,2
RTS0046089,2
RTS0046090,2
RTS0046091,3
RTS0046092,10
RTS0046093,8
RTS0046094,5
RTS0046095,6
RTS0046096,4
RTS0046097,5
RTS0046098,5
RTS0046099,4
RTS0046100,8
RTS0046101,3
RTS0046102,2
RTS0046103,3
RTS0046104,5
RTS0046105,6
RTS0046106,2
RTS0046107,2
RTS0046108,4
RTS0046109,5
RTS0046110,2
RTS0046111,3
RTS0046112,3
RTS0046113,2
RTS0046114,5
RTS0046115,13
RTS0046116,7
RTS0046117,7
RTS0046119,4
RTS0046121,2
RTS0046122,4
RTS0046123,5
RTS0046124,9
RTS0046125,5
RTS0046126,4
RTS0046127,2
RTS0046128,8
RTS0046129,4
RTS0046130,6
RTS0046131,3
RTS0046132,15
RTS0046133,18
RTS0046134,11
RTS0046135,10
RTS0046136,41
RTS0046137,61
RTS0046138,6
RTS0046140,5
RTS0046141,4
RTS0046142,4
RTS0046143,5
RTS0046144,4
RTS0046145,4
RTS0046147,1
RTS0046148,1
RTS0046149,2
RTS0046150,2
RTS0046152,4
RTS0046153,3
RTS0046154,6
RTS0046155,5
RTS0046156,1
RTS0046157,3
RTS0046159,3
RTS0046160,2
RTS0046161,1
RTS0046162,6
RTS0046163,6
RTS0046164,5
RTS0046165,4
RTS0046166,10
RTS0046167,7
RTS0046168,5
RTS0046169,2
RTS0046170,2
RTS0046171,2
RTS0046172,4
RTS0046173,5
RTS0046174,8
RTS0046175,3
RTS0046176,4
RTS0046177,5
RTS0046178,6
RTS0046179,5
RTS0046180,3
RTS0046181,4
RTS0046182,3
RTS0046183,11
RTS0046184,9
RTS0046185,9
RTS0046186,9
RTS0046187,9
RTS0046188,10
RTS0046191,3
RTS0046193,1
RTS0046194,4
RTS0046195,3
RTS0046196,4
RTS0046197,2
RTS0046198,5
RTS0046199,5
RTS0046200,4
RTS0046201,2
RTS0046202,6
RTS0046203,3
RTS0046204,2
RTS0046205,3
RTS0046206,9
RTS0046207,3
RTS0046208,2
RTS0046209,1
RTS0046210,1
RTS0046212,2
RTS0046213,16
RTS0046214,7
RTS0046215,11
RTS0046216,5
RTS0046217,9
RTS0046218,3
RTS0046219,2
RTS0046220,2
RTS0046221,1
RTS0046222,4
RTS0046223,2
RTS0046224,3
RTS0046225,9
RTS0046226,4
RTS0046227,7
RTS0046228,8
RTS0046229,3
RTS0046230,3
RTS0046231,1
RTS0046232,2
RTS0046233,2
RTS0046234,3
RTS0046235,8
RTS0046236,5
RTS0046237,6
RTS0046238,6
RTS0046239,6
RTS0046240,4
RTS0046241,6
RTS0046242,6
RTS0046243,3
RTS0046244,4
RTS0046245,1
RTS0046246,2
RTS0046247,2
RTS0046248,4
RTS0046249,3
RTS0046251,2
RTS0046252,12
RTS0046253,8
RTS0046254,16
RTS0046255,6
RTS0046256,4
RTS0046257,3
RTS0046258,4
RTS0046259,3
RTS0046260,5
RTS0046261,4
RTS0046262,7
RTS0046263,2
RTS0046264,3
RTS0046265,10
RTS0046266,4
RTS0046267,3
RTS0046268,7
RTS0046269,8
RTS0046270,14
RTS0046271,9
RTS0046272,5
RTS0046273,4
RTS0046274,5
RTS0046275,3
RTS0046276,5
RTS0046277,4
RTS0046278,137
RTS0046279,14
RTS0046280,6
RTS0046281,5
RTS0046282,3
RTS0046283,6
RTS0046284,6
RTS0046285,5
RTS0046286,7
RTS0046287,9
RTS0046288,8
RTS0046289,10
RTS0046290,1
RTS0046291,5
RTS0046292,3
RTS0046293,6
RTS0046294,5
RTS0046295,12
RTS0046296,5
RTS0046297,7
RTS0046298,1
RTS0046299,5
RTS0046300,2
RTS0046301,4
RTS0046302,2
RTS0046303,5
RTS0046304,3
RTS0046305,3
RTS0046306,3
RTS0046307,5
RTS0046308,6
RTS0046309,4
RTS0046310,5
RTS0046311,4
RTS0046312,6
RTS0046313,2
RTS0046314,2
RTS0046315,5
RTS0046316,3
RTS0046317,1
RTS0046318,2
RTS0046319,4
RTS0046320,1
RTS0046321,6
RTS0046322,4
RTS0046323,1
RTS0046324,4
RTS0046325,5
RTS0046326,3
RTS0046327,6
RTS0046328,2
RTS0046329,14
RTS0046330,28
RTS0046331,20
RTS0046332,7
RTS0046333,28
RTS0046334,7
RTS0046335,4
RTS0046336,14
RTS0046342,4
RTS0046343,2
RTS0046344,5
RTS0046345,3
RTS0046346,4
RTS0046347,68
RTS0046348,70
RTS0046349,76
RTS0046350,4
RTS0046351,6
RTS0046352,8
RTS0046353,5
RTS0046354,3
RTS0046355,3
RTS0046356,2
RTS0046357,6
RTS0046358,4
RTS0046359,2
RTS0046360,3
RTS0046361,3
RTS0046362,2
RTS0046363,6
RTS0046364,3
RTS0046365,1
RTS0046366,7
RTS0046367,2
RTS0046368,3
RTS0046369,4
RTS0046370,3
RTS0046371,5
RTS0046372,4
RTS0046373,3
RTS0046374,3
RTS0046375,5
RTS0046376,5
RTS0046377,4
RTS0046378,3
RTS0046379,2
RTS0046380,6
RTS0046381,9
RTS0046382,3
RTS0046383,1
RTS0046384,3
RTS0046385,2
RTS0046386,2
RTS0046387,2
RTS0046388,8
RTS0046390,5
RTS0046391,12
RTS0046392,1
RTS0046393,4
RTS0046394,1
RTS0046395,4
RTS0046396,2
RTS0046397,4
RTS0046398,5
RTS0046399,5
RTS0046400,4
RTS0046401,7
RTS0046402,6
RTS0046403,4
RTS0046404,6
RTS0046405,5
RTS0046406,2
RTS0046407,5
RTS0046408,1
RTS0046409,5
RTS0046410,14
RTS0046411,2
RTS0046412,15
RTS0046413,14
RTS0046414,116
RTS0046415,33
RTS0046416,4
RTS0046417,5
RTS0046418,10
RTS0046419,3
RTS0046420,4
RTS0046421,1
RTS0046422,7
RTS0046423,5
RTS0046424,9
RTS0046425,8
RTS0046426,4
RTS0046427,4
RTS0046428,8
RTS0046429,2
RTS0046430,5
RTS0046431,4
RTS0046432,9
RTS0046433,13
RTS0046434,8
RTS0046435,18
RTS0046439,10
RTS0046440,15
RTS0046441,10
RTS0046442,2
RTS0046443,7
RTS0046444,3
RTS0046445,2
RTS0046446,3
RTS0046447,4
RTS0046448,2
RTS0046449,16
RTS0046450,34
RTS0046451,6
RTS0046452,12
RTS0046453,21
RTS0046454,25
RTS0046455,17
RTS0046456,6
RTS0046457,15
RTS0046458,4
RTS0046459,17
RTS0046460,14
RTS0046461,8
RTS0046462,3
RTS0046463,8
RTS0046464,3
RTS0046466,10
RTS0046468,2
RTS0046469,3
RTS0046470,1
RTS0046471,3
RTS0046472,2
RTS0046473,1
RTS0046474,1
RTS0046475,10
RTS0046476,3
RTS0046477,2
RTS0046478,4
RTS0046479,1
RTS0046480,3
RTS0046481,3
RTS0046482,2
RTS0046483,3
RTS0046484,4
RTS0046485,1
RTS0046486,5
RTS0046487,5
RTS0046488,1
RTS0046489,2
RTS0046490,3
RTS0046491,2
RTS0046492,4
RTS0046493,1
RTS0046494,2
RTS0046495,2
RTS0046496,7
RTS0046497,6
RTS0046498,5
RTS0046499,23
RTS0046500,22
RTS0046501,13
RTS0046502,2
RTS0046503,7
RTS0046504,5
RTS0046505,2
RTS0046506,5
RTS0046507,2
RTS0046508,5
RTS0046509,4
RTS0046510,6
RTS0046511,2
RTS0046512,6
RTS0046513,6
RTS0046515,7
RTS0046516,10
RTS0046517,6
RTS0046518,3
RTS0046519,2
RTS0046520,5
RTS0046521,5
RTS0046522,2
RTS0046524,6
RTS0046525,3
RTS0046526,25
RTS0046527,5
RTS0046528,16
RTS0046529,12
RTS0046532,4
RTS0046533,2
RTS0046534,3
RTS0046535,6
RTS0046536,3
RTS0046537,8
RTS0046538,8
RTS0046539,10
RTS0046540,7
RTS0046541,5
RTS0046542,3
RTS0046543,7
RTS0046544,3
RTS0046545,9
RTS0046546,4
RTS0046548,7
RTS0046549,9
RTS0046550,2
RTS0046551,7
RTS0046552,6
RTS0046553,6
RTS0046554,2
RTS0046555,1
RTS0046556,7
RTS0046557,2
RTS0046558,5
RTS0046559,3
RTS0046560,3
RTS0046561,8
RTS0046562,5
RTS0046563,5
RTS0046564,5
RTS0046565,4
RTS0046566,6
RTS0046567,6
RTS0046568,3
RTS0046569,4
RTS0046570,4
RTS0046571,2
RTS0046572,1
RTS0046573,1
RTS0046574,6
RTS0046575,5
RTS0046577,5
RTS0046578,5
RTS0046580,13
RTS0046581,2
RTS0046582,5
RTS0046583,7
RTS0046584,5
RTS0046585,3
RTS0046586,3
RTS0046587,8
RTS0046588,4
RTS0046589,7
RTS0046590,4
RTS0046591,8
RTS0046592,1
RTS0046593,9
RTS0046594,5
RTS0046595,5
RTS0046596,4
RTS0046597,5
RTS0046598,2
RTS0046599,3
RTS0046600,5
RTS0046601,14
RTS0046602,12
RTS0046603,11
RTS0046604,4
RTS0046605,5
RTS0046606,6
RTS0046607,7
RTS0046608,13
RTS0046609,8
RTS0046610,3
RTS0046611,5
RTS0046612,4
RTS0046613,7
RTS0046614,6
RTS0046615,5
RTS0046616,3
RTS0046617,3
RTS0046618,5
RTS0046619,7
RTS0046620,2
RTS0046621,4
RTS0046622,4
RTS0046623,3
RTS0046624,8
RTS0046625,6
RTS0046626,1
RTS0046627,6
RTS0046628,5
RTS0046629,10
RTS0046630,4
RTS0046631,3
RTS0046632,7
RTS0046633,5
RTS0046634,9
RTS0046635,6
RTS0046636,6
RTS0046637,11
RTS0046638,6
RTS0046639,3
RTS0046640,4
RTS0046641,2
RTS0046642,5
RTS0046643,5
RTS0046644,2
RTS0046645,1
RTS0046647,2
RTS0046648,4
RTS0046649,2
RTS0046650,4
RTS0046651,3
RTS0046652,4
RTS0046653,4
RTS0046654,4
RTS0046655,6
RTS0046656,4
RTS0046657,3
RTS0046658,2
RTS0046659,2
RTS0046660,4
RTS0046661,1
RTS0046662,5
RTS0046663,7
RTS0046664,6
RTS0046665,3
RTS0046666,7
RTS0046667,3
RTS0046668,8
RTS0046669,7
RTS0046670,2
RTS0046671,4
RTS0046672,5
RTS0046673,3
RTS0046674,2
RTS0046675,2
RTS0046676,2
RTS0046677,8
RTS0046678,4
RTS0046679,4
RTS0046680,1
RTS0046681,4
RTS0046682,2
RTS0046683,4
RTS0046684,3
RTS0046685,2
RTS0046686,4
RTS0046687,4
RTS0046688,2
RTS0046689,8
RTS0046690,3
RTS0046692,5
RTS0046693,3
RTS0046694,5
RTS0046695,5
RTS0046696,4
RTS0046697,8
RTS0046698,2
RTS0046699,10
RTS0046700,9
RTS0046701,2
RTS0046702,8
RTS0046703,27
RTS0046704,36
RTS0046705,33
RTS0046706,21
RTS0046707,36
RTS0046708,35
RTS0046709,7
RTS0046710,5
RTS0046711,3
RTS0046712,15
RTS0046713,3
RTS0046714,3
RTS0046715,3
RTS0046716,5
RTS0046717,8
RTS0046718,3
RTS0046719,1
RTS0046720,4
RTS0046721,5
RTS0046722,6
RTS0046723,2
RTS0046724,5
RTS0046725,3
RTS0046726,4
RTS0046727,3
RTS0046728,3
RTS0046729,5
RTS0046730,5
RTS0046731,1
RTS0046732,4
RTS0046733,3
RTS0046734,6
RTS0046735,1
RTS0046736,6
RTS0046737,2
RTS0046738,5
RTS0046739,1
RTS0046740,8
RTS0046741,5
RTS0046742,2
RTS0046743,5
RTS0046744,2
RTS0046745,9
RTS0046746,2
RTS0046747,4
RTS0046748,10
RTS0046749,6
RTS0046750,2
RTS0046751,7
RTS0046752,2
RTS0046753,3
RTS0046754,6
RTS0046755,2
RTS0046756,1
RTS0046757,7
RTS0046758,7
RTS0046759,8
RTS0046760,1
RTS0046761,3
RTS0046763,9
RTS0046764,7
RTS0046765,2
RTS0046767,3
RTS0046768,48
RTS0046769,33
RTS0046770,44
RTS0046771,8
RTS0046772,4
RTS0046773,4
RTS0046774,6
RTS0046775,5
RTS0046777,4
RTS0046778,3
RTS0046779,6
RTS0046780,2
RTS0046781,6
RTS0046782,5
RTS0046783,3
RTS0046784,4
RTS0046785,5
RTS0046790,10
RTS0046791,9
RTS0046792,3
RTS0046793,5
RTS0046794,4
RTS0046795,1
RTS0046796,3
RTS0046797,2
RTS0046798,2
RTS0046799,1
RTS0046800,2
RTS0046801,54
RTS0046802,28
RTS0046803,5
RTS0046804,5
RTS0046805,7
RTS0046806,2
RTS0046807,5
RTS0046808,1
RTS0046809,4
RTS0046810,3
RTS0046812,3
RTS0046813,3
RTS0046814,2
RTS0046815,6
RTS0046817,3
RTS0046818,9
RTS0046819,6
RTS0046820,7
RTS0046821,1
RTS0046822,1
RTS0046823,4
RTS0046824,4
RTS0046825,1
RTS0046826,1
RTS0046828,5
RTS0046829,4
RTS0046830,3
RTS0046831,6
RTS0046832,2
RTS0046833,1
RTS0046835,4
RTS0046836,34
RTS0046837,45
RTS0046838,1
RTS0046839,56
RTS0046840,5
RTS0046841,3
RTS0046842,21
RTS0046843,31
RTS0046846,4
RTS0046849,4
RTS0046850,4
RTS0046851,7
RTS0046852,11
RTS0046853,14
RTS0046854,4
RTS0046855,1
RTS0046856,4
RTS0046857,4
RTS0046858,4
RTS0046859,3
RTS0046860,7
RTS0046861,6
RTS0046862,4
RTS0046863,4
RTS0046864,2
RTS0046866,7
RTS0046867,3
RTS0046868,3
RTS0046869,28
RTS0046870,30
RTS0046871,27
RTS0046872,68
RTS0046873,1
RTS0046874,7
RTS0046875,10
RTS0046876,2
RTS0046877,4
RTS0046878,2
RTS0046879,7
RTS0046880,4
RTS0046881,4
RTS0046882,4
RTS0046885,6
RTS0046886,7
RTS0046887,2
RTS0046889,1
RTS0046890,5
RTS0046891,1
RTS0046892,5
RTS0046893,6
RTS0046894,4
RTS0046895,3
RTS0046897,5
RTS0046898,3
RTS0046899,18
RTS0046900,19
RTS0046902,5
RTS0046903,16
RTS0046904,6
RTS0046905,6
RTS0046906,14
RTS0046907,8
RTS0046908,3
RTS0046909,7
RTS0046910,4
RTS0046911,7
RTS0046912,1
RTS0046913,3
RTS0046914,2
RTS0046915,2
RTS0046916,3
RTS0046918,70
RTS0046919,130
RTS0046920,2
RTS0046921,6
RTS0046922,8
RTS0046923,12
RTS0046924,15
RTS0046925,4
RTS0046926,3
RTS0046927,3
RTS0046928,3
RTS0046929,6
RTS0046930,7
RTS0046931,2
RTS0046933,2
RTS0046934,9
RTS0046935,7
RTS0046936,9
RTS0046937,1
RTS0046938,13
RTS0046939,5
RTS0046940,5
RTS0046941,5
RTS0046942,5
RTS0046943,6
RTS0046944,1
RTS0046946,7
RTS0046947,3
RTS0046948,5
RTS0046949,2
RTS0046950,5
RTS0046951,8
RTS0046954,2
RTS0046955,2
RTS0046956,6
RTS0046957,4
RTS0046958,3
RTS0046959,3
RTS0046960,5
RTS0046961,7
RTS0046962,48
RTS0046963,4
RTS0046965,10
RTS0046966,10
RTS0046967,5
RTS0046968,7
RTS0047054,7
RTS0047055,7
RTS0047056,8
RTS0047057,8
RTS0047058,12
RTS0047060,1
RTS0047061,5
RTS0047062,7
RTS0047063,15
RTS0047064,6
RTS0047065,17
RTS0047066,18
RTS0047067,20
RTS0047068,13
RTS0047069,13
RTS0047070,12
RTS0047071,7
RTS0047072,14
RTS0047073,8
RTS0047074,9
RTS0047075,4
RTS0047076,3
RTS0047077,3
RTS0047078,5
RTS0047079,4
RTS0047081,5
RTS0047082,4
RTS0047083,5
RTS0047084,2
RTS0047085,1
RTS0047086,3
RTS0047087,5
RTS0047088,1
RTS0047089,2
RTS0047091,3
RTS0047092,7
RTS0047093,8
RTS0047094,7
RTS0047095,2
RTS0047096,3
RTS0047097,4
RTS0047098,4
RTS0047099,4
RTS0047101,5
RTS0047102,6
RTS0047103,1
RTS0047104,3
RTS0047105,4
RTS0047106,7
RTS0047107,6
RTS0047108,7
RTS0047109,10
RTS0047110,5
RTS0047111,3
RTS0047112,6
RTS0047113,9
RTS0047114,6
RTS0047115,3
RTS0047116,9
RTS0047117,7
RTS0047118,5
RTS0047119,4
RTS0047120,5
RTS0047121,4
RTS0047122,15
RTS0047123,4
RTS0047124,2
RTS0047125,3
RTS0047126,9
RTS0047127,5
RTS0047129,10
RTS0047130,2
RTS0047131,9
RTS0047132,4
RTS0047133,10
RTS0047134,2
RTS0047135,6
RTS0047136,16
RTS0047137,6
RTS0047138,9
RTS0047139,8
RTS0047140,3
RTS0047141,2
RTS0047142,5
RTS0047143,4
RTS0047144,2
RTS0047145,6
RTS0047146,2
RTS0047147,2
RTS0047148,3
RTS0047149,7
RTS0047150,6
RTS0047151,7
RTS0047152,12
RTS0047153,4
RTS0047154,9
RTS0047156,3
RTS0047157,4
RTS0047158,1
RTS0047159,2
RTS0047160,4
RTS0047165,8
RTS0047166,7
RTS0047167,4
RTS0047168,1
RTS0047169,1
RTS0047170,4
RTS0047171,3
RTS0047172,8
RTS0047173,10
RTS0047174,10
RTS0047175,6
RTS0047177,4
RTS0047178,3
RTS0047179,5
RTS0047180,3
RTS0047181,7
RTS0047182,1
RTS0047183,3
RTS0047184,3
RTS0047185,4
RTS0047186,3
RTS0047187,5
RTS0047188,6
RTS0047189,3
RTS0047190,3
RTS0047191,2
RTS0047192,4
RTS0047193,3
RTS0047194,2
RTS0047195,8
RTS0047196,3
RTS0047197,6
RTS0047198,1
RTS0047199,6
RTS0047200,8
RTS0047201,7
RTS0047202,7
RTS0047203,7
RTS0047204,4
RTS0047205,2
RTS0047206,4
RTS0047207,6
RTS0047208,35
RTS0047209,39
RTS0047210,53
RTS0047211,38
RTS0047212,24
RTS0047213,3
RTS0047214,4
RTS0047215,2
RTS0047216,4
RTS0047217,1
RTS0047218,5
RTS0047219,11
RTS0047220,3
RTS0047221,21
RTS0047222,14
RTS0047223,36
RTS0047225,7
RTS0047226,5
RTS0047229,5
RTS0047230,4
RTS0047231,1
RTS0047233,1
RTS0047234,3
RTS0047235,3
RTS0047236,1
RTS0047237,7
RTS0047238,4
RTS0047239,8
RTS0047240,6
RTS0047241,3
RTS0047242,6
RTS0047243,5
RTS0047244,5
RTS0047245,3
RTS0047246,1
RTS0047247,3
RTS0047248,3
RTS0047249,5
RTS0047250,1
RTS0047252,3
RTS0047253,3
RTS0047254,4
RTS0047255,10
RTS0047256,9
RTS0047257,5
RTS0047258,7
RTS0047259,7
RTS0047260,7
RTS0047261,9
RTS0047262,9
RTS0047263,8
RTS0047264,9
RTS0047267,19
RTS0047268,10
RTS0047269,9
RTS0047270,18
RTS0047271,8
RTS0047272,13
RTS0047273,14
RTS0047274,3
RTS0047276,1
RTS0047277,14
RTS0047278,11
RTS0047279,15
RTS0047280,6
RTS0047281,18
RTS0047282,9
RTS0047283,12
RTS0047284,15
RTS0047290,15
RTS0047291,42
RTS0047292,37
RTS0047293,25
RTS0047294,33
RTS0047295,1
RTS0047296,2
RTS0047297,4
RTS0047298,6
RTS0047299,3
RTS0047300,3
RTS0047301,7
RTS0047302,2
RTS0047303,2
RTS0047305,5
RTS0047306,13
RTS0047307,17
RTS0047308,5
RTS0047309,6
RTS0047310,5
RTS0047311,7
RTS0047312,6
RTS0047313,4
RTS0047314,2
RTS0047315,5
RTS0047316,9
RTS0047317,12
RTS0047318,15
RTS0047319,5
RTS0047320,6
RTS0047321,4
RTS0047322,2
RTS0047323,4
RTS0047324,6
RTS0047325,10
RTS0047326,6
RTS0047327,6
RTS0047328,7
RTS0047329,5
RTS0047331,12
RTS0047332,7
RTS0047333,7
RTS0047334,4
RTS0047335,6
RTS0047336,9
RTS0047337,1
RTS0047338,8
RTS0047339,6
RTS0047340,14
RTS0047341,9
RTS0047342,13
RTS0047343,6
RTS0047344,11
RTS0047345,4
RTS0047346,4
RTS0047348,3
RTS0047349,4
RTS0047350,12
RTS0047351,5
RTS0047352,13
RTS0047353,4
RTS0047354,11
RTS0047356,5
RTS0047357,2
RTS0047358,4
RTS0047359,3
RTS0047360,3
RTS0047361,4
RTS0047362,7
RTS0047363,6
RTS0047364,2
RTS0047365,7
RTS0047367,2
RTS0047369,1
RTS0047370,5
RTS0047373,8
RTS0047374,3
RTS0047375,3
RTS0047376,4
RTS0047377,1
RTS0047378,9
RTS0047379,11
RTS0047380,4
RTS0047381,5
RTS0047382,2
RTS0047383,3
RTS0047384,2
RTS0047385,9
RTS0047386,8
RTS0047387,4
RTS0047388,10
RTS0047389,1
RTS0047390,3
RTS0047391,4
RTS0047392,3
RTS0047393,12
RTS0047394,4
RTS0047395,4
RTS0047396,12
RTS0047397,8
RTS0047398,5
RTS0047399,3
RTS0047400,2
RTS0047401,6
RTS0047402,7
RTS0047403,7
RTS0047404,4
RTS0047405,5
RTS0047406,1
RTS0047407,6
RTS0047408,4
RTS0047409,5
RTS0047410,11
RTS0047411,5
RTS0047412,7
RTS0047413,2
RTS0047414,6
RTS0047415,4
RTS0047417,3
RTS0047418,8
RTS0047419,12
RTS0047420,8
RTS0047421,3
RTS0047422,1
RTS0047424,3
RTS0047425,7
RTS0047426,6
RTS0047427,6
RTS0047428,4
RTS0047429,3
RTS0047430,6
RTS0047431,5
RTS0047432,7
RTS0047433,7
RTS0047434,4
RTS0047435,13
RTS0047436,3
RTS0047438,4
RTS0047439,3
RTS0047440,1
RTS0047441,11
RTS0047442,9
RTS0047445,3
RTS0047446,3
RTS0047447,2
RTS0047448,1
RTS0047449,7
RTS0047450,3
RTS0047451,4
RTS0047452,7
RTS0047453,1
RTS0047454,6
RTS0047455,2
RTS0047456,5
RTS0047457,2
RTS0047458,2
RTS0047459,2
RTS0047460,6
RTS0047461,3
RTS0047462,11
RTS0047463,5
RTS0047464,6
RTS0047465,4
RTS0047466,5
RTS0047467,4
RTS0047468,2
RTS0047469,3
RTS0047471,6
RTS0047472,3
RTS0047473,6
RTS0047474,2
RTS0047475,1
RTS0047476,4
RTS0047477,4
RTS0047479,8
RTS0047480,7
RTS0047481,10
RTS0047482,2
RTS0047483,6
RTS0047484,5
RTS0047485,4
RTS0047486,6
RTS0047487,7
RTS0047488,2
RTS0047489,4
RTS0047490,2
RTS0047491,2
RTS0047492,9
RTS0047493,7
RTS0047494,7
RTS0047495,5
RTS0047496,5
RTS0047497,1
RTS0047498,6
RTS0047499,5
RTS0047500,4
RTS0047502,5
RTS0047503,6
RTS0047504,9
RTS0047505,5
RTS0047506,10
RTS0047507,7
RTS0047508,4
RTS0047509,3
RTS0047510,10
RTS0047511,4
RTS0047512,10
RTS0047513,3
RTS0047514,2
RTS0047515,6
RTS0047516,9
RTS0047517,11
RTS0047518,8
RTS0047520,7
RTS0047521,14
RTS0047522,5
RTS0047523,4
RTS0047524,7
RTS0047525,3
RTS0047527,5
RTS0047528,8
RTS0047529,2
RTS0047530,2
RTS0047531,5
RTS0047532,2
RTS0047533,2
RTS0047534,5
RTS0047535,3
RTS0047536,2
RTS0047537,4
RTS0047538,8
RTS0047540,7
RTS0047541,12
RTS0047543,7
RTS0047544,4
RTS0047545,5
RTS0047546,2
RTS0047547,1
RTS0047548,11
RTS0047549,5
RTS0047550,1
RTS0047551,9
RTS0047552,3
RTS0047553,1
RTS0047558,2
RTS0047559,2
RTS0047560,4
RTS0047561,7
RTS0047562,2
RTS0047563,6
RTS0047564,2
RTS0047565,4
RTS0047567,2
RTS0047568,10
RTS0047569,4
RTS0047570,10
RTS0047571,4
RTS0047572,3
RTS0047573,3
RTS0047574,6
RTS0047575,4
RTS0047576,4
RTS0047577,6
RTS0047578,5
RTS0047579,3
RTS0047580,2
RTS0047581,3
RTS0047582,4
RTS0047584,2
RTS0047585,4
RTS0047587,4
RTS0047588,1
RTS0047590,3
RTS0047591,10
RTS0047592,2
RTS0047593,5
RTS0047594,2
RTS0047595,2
RTS0047596,3
RTS0047597,1
RTS0047598,4
RTS0047599,3
RTS0047600,5
RTS0047601,21
RTS0047602,8
RTS0047603,6
RTS0047606,4
RTS0047613,5
RTS0047614,3
RTS0047615,4
RTS0047616,4
RTS0047617,6
RTS0047618,2
RTS0047620,6
RTS0047621,2
RTS0047622,3
RTS0047624,5
RTS0047625,5
RTS0047626,6
RTS0047627,2
RTS0047628,1
RTS0047629,4
RTS0047630,2
RTS0047631,2
RTS0047632,4
RTS0047633,2
RTS0047634,2
RTS0047635,2
RTS0047636,5
RTS0047637,3
RTS0047638,2
RTS0047639,3
RTS0047641,3
RTS0047642,2
RTS0047644,1
RTS0047645,4
RTS0047646,3
RTS0047647,2
RTS0047648,4
RTS0047649,4
RTS0047650,2
RTS0047651,1
RTS0047652,1
RTS0047653,1
RTS0047656,1
RTS0047657,3
RTS0047658,6
RTS0047659,6
RTS0047660,5
RTS0047661,4
RTS0047662,4
RTS0047663,2
RTS0047664,2
RTS0047665,3
RTS0047666,4
RTS0047668,3
RTS0047669,1
RTS0047670,3
RTS0047672,1
RTS0047673,2
RTS0047674,6
RTS0047675,6
RTS0047676,1
RTS0047677,2
RTS0047678,4
RTS0047679,9
RTS0047680,2
RTS0047681,1
RTS0047682,4
RTS0047684,4
RTS0047685,1
RTS0047686,5
RTS0047687,3
RTS0047688,2
RTS0047689,5
RTS0047691,4
RTS0047692,2
RTS0047693,3
RTS0047694,6
RTS0047695,5
RTS0047696,2
RTS0047697,3
RTS0047698,4
RTS0047699,4
RTS0047700,6
RTS0047701,4
RTS0047702,14
RTS0047703,3
RTS0047704,9
RTS0047705,3
RTS0047706,7
RTS0047707,8
RTS0047708,14
RTS0047709,28
RTS0047710,7
RTS0047711,5
RTS0047712,10
RTS0047713,3
RTS0047714,8
RTS0047715,4
RTS0047716,3
RTS0047717,4
RTS0047718,4
RTS0047720,5
RTS0047721,3
RTS0047722,7
RTS0047723,5
RTS0047724,22
RTS0047725,28
RTS0047726,19
RTS0047727,18
RTS0047728,23
RTS0047729,2
RTS0047730,4
RTS0047731,3
RTS0047732,1
RTS0047733,7
RTS0047734,2
RTS0047736,5
RTS0047737,4
RTS0047738,1
RTS0047739,6
RTS0047740,9
RTS0047741,8
RTS0047742,4
RTS0047743,2
RTS0047744,18
RTS0047745,13
RTS0047746,4
RTS0047747,10
RTS0047748,8
RTS0047749,8
RTS0047750,7
RTS0047752,3
RTS0047753,10
RTS0047754,9
RTS0047755,10
RTS0047756,10
RTS0047757,5
RTS0047758,12
RTS0047759,5
RTS0047760,6
RTS0047761,4
RTS0047762,2
RTS0047763,6
RTS0047764,6
RTS0047765,8
RTS0047766,6
RTS0047767,8
RTS0047768,6
RTS0047769,6
RTS0047770,4
RTS0047771,5
RTS0047772,5
RTS0047773,6
RTS0047774,4
RTS0047775,6
RTS0047776,3
RTS0047777,3
RTS0047778,1
RTS0047779,5
RTS0047780,6
RTS0047781,5
RTS0047782,7
RTS0047783,2
RTS0047784,2
RTS0047785,3
RTS0047786,11
RTS0047787,11
RTS0047788,5
RTS0047789,4
RTS0047790,6
RTS0047791,5
RTS0047792,6
RTS0047793,24
RTS0047794,2
RTS0047795,1
RTS0047796,5
RTS0047797,7
RTS0047798,1
RTS0047799,7
RTS0047800,6
RTS0047801,8
RTS0047802,8
RTS0047804,3
RTS0047805,5
RTS0047806,6
RTS0047807,16
RTS0047808,46
RTS0047809,5
RTS0047810,3
RTS0047811,18
RTS0047812,5
RTS0047813,2
RTS0047814,3
RTS0047816,3
RTS0047817,6
RTS0047818,2
RTS0047819,4
RTS0047820,5
RTS0047821,8
RTS0047822,3
RTS0047823,2
RTS0047824,3
RTS0047825,6
RTS0047826,7
RTS0047827,5
RTS0047828,4
RTS0047829,4
RTS0047830,1
RTS0047831,7
RTS0047833,5
RTS0047834,8
RTS0047835,6
RTS0047836,9
RTS0047837,5
RTS0047838,8
RTS0047839,3
RTS0047840,3
RTS0047841,4
RTS0047842,4
RTS0047843,2
RTS0047844,4
RTS0047845,5
RTS0047846,3
RTS0047847,7
RTS0047848,2
RTS0047849,3
RTS0047850,3
RTS0047851,3
RTS0047852,3
RTS0047853,6
RTS0047854,5
RTS0047855,4
RTS0047856,6
RTS0047857,3
RTS0047858,2
RTS0047859,2
RTS0047860,6
RTS0047861,4
RTS0047862,5
RTS0047863,3
RTS0047864,2
RTS0047865,5
RTS0047866,5
RTS0047867,1
RTS0047868,3
RTS0047869,8
RTS0047870,13
RTS0047871,7
RTS0047872,1
RTS0047873,4
RTS0047874,3
RTS0047875,4
RTS0047876,3
RTS0047877,4
RTS0047878,4
RTS0047879,6
RTS0047880,4
RTS0047881,8
RTS0047882,3
RTS0047883,3
RTS0047884,2
RTS0047885,3
RTS0047886,4
RTS0047890,56
RTS0047891,50
RTS0047892,31
RTS0047893,9
RTS0047894,9
RTS0047895,6
RTS0047896,6
RTS0047897,6
RTS0047898,2
RTS0047899,4
RTS0047900,5
RTS0047901,2
RTS0047902,11
RTS0047903,2
RTS0047904,3
RTS0047905,6
RTS0047906,6
RTS0047907,36
RTS0047908,34
RTS0047909,32
RTS0047912,1
RTS0047913,5
RTS0047914,8
RTS0047915,1
RTS0047916,5
RTS0047917,3
RTS0047919,3
RTS0047920,16
RTS0047921,34
RTS0047924,4
RTS0047925,7
RTS0047926,3
RTS0047927,4
RTS0047929,5
RTS0047930,2
RTS0047931,3
RTS0047932,8
RTS0047933,16
RTS0047934,2
RTS0047935,6
RTS0047936,5
RTS0047937,5
RTS0047938,3
RTS0047939,13
RTS0047940,16
RTS0047941,3
RTS0047942,3
RTS0047943,3
RTS0047944,13
RTS0047945,5
RTS0047946,4
RTS0047947,5
RTS0047948,1
RTS0047949,3
RTS0047950,3
RTS0047951,2
RTS0047952,5
RTS0047953,5
RTS0047954,5
RTS0047956,3
RTS0047957,3
RTS0047958,6
RTS0047959,2
RTS0047960,4
RTS0047961,4
RTS0047963,5
RTS0047964,7
RTS0047965,2
RTS0047966,2
RTS0047967,4
RTS0047968,14
RTS0047969,7
RTS0047970,2
RTS0047972,4
RTS0047973,4
RTS0047974,6
RTS0047975,4
RTS0047977,2
RTS0047978,2
RTS0047979,2
RTS0047980,2
RTS0047981,7
RTS0047985,38
RTS0047986,1
RTS0047987,6
RTS0047988,21
RTS0047990,5
RTS0047991,7
RTS0047992,4
RTS0047993,6
RTS0047994,3
RTS0047995,1
RTS0047996,3
RTS0047997,8
RTS0047998,13
RTS0047999,6
RTS0048000,6
RTS0048001,3
RTS0048003,31
RTS0048005,4
RTS0048006,6
RTS0048008,2
RTS0048009,6
RTS0048012,2
RTS0048013,5
RTS0048014,2
RTS0048015,22
RTS0048016,43
RTS0048017,7
RTS0048018,8
RTS0048019,11
RTS0048020,1
RTS0048021,3
RTS0048022,3
RTS0048023,1
RTS0048024,7
RTS0048026,5
RTS0048027,8
RTS0048028,6
RTS0048029,1
RTS0048030,6
RTS0048031,5
RTS0048032,1
RTS0048033,1
RTS0048034,6
RTS0048035,1
RTS0048036,3
RTS0048037,4
RTS0048038,12
RTS0048040,3
RTS0048041,2
RTS0048042,2
RTS0048043,4
RTS0048044,4
RTS0048045,13
RTS0048046,4
RTS0048047,4
RTS0048048,5
RTS0048049,2
RTS0048050,5
RTS0048051,16
RTS0048052,17
RTS0048053,1
RTS0048054,6
RTS0048055,3
RTS0048056,1
RTS0048057,3
RTS0048058,4
RTS0048059,2
RTS0048060,5
RTS0048061,2
RTS0048062,2
RTS0048063,2
RTS0048064,7
RTS0048065,16
RTS0048066,10
RTS0048067,2
RTS0048068,4
RTS0048069,4
RTS0048070,5
RTS0048071,4
RTS0048073,3
RTS0048074,4
RTS0048076,6
RTS0048077,6
RTS0048078,3
RTS0048079,8
RTS0048080,6
RTS0048081,12
RTS0048082,3
RTS0048084,3
RTS0048085,1
RTS0048086,3
RTS0048087,7
RTS0048088,4
RTS0048089,4
RTS0048090,10
RTS0048092,4
RTS0048093,16
RTS0048094,3
RTS0048096,2
RTS0048097,1
RTS0048098,171
RTS0048099,314
RTS0048100,243
RTS0048101,285
RTS0048102,233
RTS0048104,4
RTS0048105,2
RTS0048106,3
RTS0048107,3
RTS0048108,3
RTS0048110,5
RTS0048111,2
RTS0048112,4
RTS0048113,2
RTS0048114,12
RTS0048115,6
RTS0048116,7
RTS0048117,12
RTS0048118,4
RTS0048120,3
RTS0048126,1
RTS0048127,4
RTS0048129,4
RTS0048130,3
RTS0048131,16
RTS0048132,10
RTS0048133,4
RTS0048134,15
RTS0048135,11
RTS0048136,1
RTS0048138,6
RTS0048139,8
RTS0048140,3
RTS0048141,5
RTS0048142,10
RTS0048144,2
RTS0048145,4
RTS0048146,4
RTS0048147,3
RTS0048148,6
RTS0048149,5
RTS0048150,8
RTS0048151,3
RTS0048152,5
RTS0048153,8
RTS0048154,3
RTS0048155,6
RTS0048156,7
RTS0048158,6
RTS0048159,1
RTS0048160,146
RTS0048161,180
RTS0048162,6
RTS0048163,9
RTS0048164,86
RTS0048165,12
RTS0048166,6
RTS0048167,12
RTS0048168,2
RTS0048169,5
RTS0048170,5
RTS0048171,3
RTS0048172,1
RTS0048173,4
RTS0048175,9
RTS0048176,2
RTS0048177,4
RTS0048178,4
RTS0048179,7
RTS0048180,9
RTS0048181,9
RTS0048182,5
RTS0048183,8
RTS0048184,10
RTS0048185,7
RTS0048186,9
RTS0048188,8
RTS0048189,6
RTS0048190,7
RTS0048191,2
RTS0048192,11
RTS0048193,6
RTS0048194,1
RTS0048195,5
RTS0048196,7
RTS0048197,5
RTS0048198,12
RTS0048200,7
RTS0048201,5
RTS0048202,1
RTS0048203,4
RTS0048204,7
RTS0048205,5
RTS0048207,2
RTS0048208,15
RTS0048209,6
RTS0048210,12
RTS0048211,19
RTS0048212,5
RTS0048213,3
RTS0048214,1
RTS0048215,8
RTS0048216,2
RTS0048217,6
RTS0048218,8
RTS0048219,4
RTS0048220,10
RTS0048221,7
RTS0048222,5
RTS0048223,2
RTS0048224,8
RTS0048225,2
RTS0048226,2
RTS0048227,6
RTS0048228,7
RTS0048229,3
RTS0048230,7
RTS0048231,6
RTS0048232,5
RTS0048233,4
RTS0048234,6
RTS0048235,8
RTS0048236,2
RTS0048237,5
RTS0048238,4
RTS0048239,4
RTS0048240,3
RTS0048241,8
RTS0048242,5
RTS0048243,7
RTS0048244,7
RTS0048245,3
RTS0048246,10
RTS0049343,7
RTS0049344,8
RTS0049345,4
RTS0049346,4
RTS0049347,3
RTS0049348,4
RTS0049349,7
RTS0049350,2
RTS0049351,7
RTS0049352,8
RTS0049353,5
RTS0049354,7
RTS0049355,5
RTS0049356,11
RTS0049357,8
RTS0049358,5
RTS0049360,1
RTS0049361,6
RTS0049362,5
RTS0049363,3
RTS0049364,6
RTS0049365,2
RTS0049366,14
RTS0049367,19
RTS0049368,3
RTS0049369,3
RTS0049370,2
RTS0049371,4
RTS0049372,12
RTS0049373,42
RTS0049374,53
RTS0049375,36
RTS0049376,42
RTS0049377,42
RTS0049378,25
RTS0049379,20
RTS0049380,39
RTS0049381,25
RTS0049382,23
RTS0049383,4
RTS0049384,2
RTS0049385,4
RTS0049386,7
RTS0049387,2
RTS0049388,1
RTS0049389,4
RTS0049390,83
RTS0049391,99
RTS0049392,134
RTS0049393,96
RTS0049394,84
RTS0049395,18
RTS0049396,18
RTS0049397,18
RTS0049398,31
RTS0049399,18
RTS0049400,1
RTS0049401,13
RTS0049402,2
RTS0049403,4
RTS0049404,9
RTS0049405,2
RTS0049406,4
RTS0049407,6
RTS0049408,2
RTS0049409,2
RTS0049410,2
RTS0049411,6
RTS0049412,5
RTS0049413,3
RTS0049414,2
RTS0049415,8
RTS0049416,8
RTS0049417,4
RTS0049418,1
RTS0049419,1
RTS0049420,2
RTS0049421,6
RTS0049422,2
RTS0049423,5
RTS0049424,4
RTS0049425,6
RTS0049426,10
RTS0049427,2
RTS0049428,1
RTS0049429,8
RTS0049430,8
RTS0049431,3
RTS0049432,4
RTS0049433,1
RTS0049434,3
RTS0049435,4
RTS0049436,4
RTS0049437,8
RTS0049438,3
RTS0049439,7
RTS0049440,5
RTS0049441,5
RTS0049442,6
RTS0049443,8
RTS0049444,8
RTS0049445,1
RTS0049446,3
RTS0049447,4
RTS0049448,1
RTS0049449,3
RTS0049450,5
RTS0049451,10
RTS0049452,2
RTS0049453,2
RTS0049454,5
RTS0049455,5
RTS0049456,7
RTS0049457,6
RTS0049458,5
RTS0049459,8
RTS0049460,13
RTS0049461,7
RTS0049462,12
RTS0049463,5
RTS0049464,6
RTS0049465,1
RTS0049466,6
RTS0049467,5
RTS0049468,9
RTS0049469,7
RTS0049470,4
RTS0049471,14
RTS0049472,3
RTS0049473,18
RTS0049474,6
RTS0049475,4
RTS0049476,6
RTS0049477,5
RTS0049478,1
RTS0049479,419
RTS0049480,38
RTS0049481,2
RTS0049482,3
RTS0049483,4
RTS0049484,3
RTS0049485,6
RTS0997079,3
RTS0997080,17
RTS0997081,4
RTS0997082,5
RTS0997083,6
RTS0997084,6
RTS0997085,4
RTS0997086,1
RTS0997087,4
RTS0997088,4080
RTS0997089,516
RTS0997090,23
RTS0997091,7
RTS0997092,2
RTS0997093,2
RTS0997095,2
RTS0997096,2
RTS0997098,3
RTS0997099,1
RTS0997100,1
RTS0997102,2
RTS0997103,1
RTS0997104,2
RTS0997105,2
RTS0997106,3
RTS0997107,3
RTS0997108,2
RTS0997109,2
RTS0997110,4
RTS0997112,6
RTS0997114,2
RTS0997115,1
RTS0997118,4
RTS0997119,2
RTS0997120,2
RTS0997121,5
RTS0997122,14
RTS0997123,7
RTS0997124,5
RTS0997125,23
RTS0997126,27
RTS0997127,18
RTS0997128,18
RTS0997129,16
RTS0997130,7
</Code_Summary>
