# Supplementary material for: Spatial meta-transcriptomics reveal associations of intratumor bacteria burden with lung cancer cells showing a distinct oncogenic signature
Source: J Immunother Cancer. 2022 Jul 6;10(7):e004698. doi: 10.1136/jitc-2022-004698 (PMC9260850; doi:10.1136/jitc-2022-004698)
Supplement: Supplementary data [file jitc-2022-004698supp009.zip › DSP-1001660004187-B-B03.dcc]

<Header>
FileVersion,0.02
SoftwareVersion,"GeoMx_NGS_Pipeline_ 2.0.0"
Date,2020-6-15
</Header>

<Scan_Attributes>
ID,DSP-1001660004187-B-B03
Plate_ID,1001660004187
Well,B03
</Scan_Attributes>

<NGS_Processing_Attributes>
SeqSetId,
tamperedIni,No
Raw,458863
Trimmed,429861
Stitched,426829
Aligned,418463
umiQ30,0.9925
rtsQ30,0.9911
</NGS_Processing_Attributes>


<Code_Summary>
RTS0039454,4
RTS0039455,7
RTS0039456,1
RTS0039457,8
RTS0039458,5
RTS0039459,2
RTS0039460,6
RTS0039461,10
RTS0039462,1
RTS0039463,2
RTS0039464,6
RTS0039465,6
RTS0039466,5
RTS0039467,8
RTS0039468,3
RTS0039469,2
RTS0039470,1
RTS0039471,6
RTS0039472,4
RTS0039473,1
RTS0039474,6
RTS0039475,9
RTS0039476,6
RTS0039477,7
RTS0039478,8
RTS0039479,3
RTS0039480,7
RTS0039481,3
RTS0039482,2
RTS0039483,6
RTS0039484,7
RTS0039485,6
RTS0039486,4
RTS0039487,3
RTS0039488,6
RTS0039489,5
RTS0039490,5
RTS0039491,11
RTS0039492,4
RTS0039493,4
RTS0039494,3
RTS0039495,3
RTS0039496,2
RTS0039497,4
RTS0039498,3
RTS0039499,41
RTS0039500,13
RTS0039501,34
RTS0039502,31
RTS0039503,26
RTS0039504,5
RTS0039505,10
RTS0039506,5
RTS0039507,11
RTS0039508,6
RTS0039509,10
RTS0039510,10
RTS0039511,18
RTS0039512,8
RTS0039513,14
RTS0039514,35
RTS0039515,29
RTS0039516,2
RTS0039517,7
RTS0039518,6
RTS0039519,8
RTS0039520,5
RTS0039521,5
RTS0039522,4
RTS0039523,4
RTS0039524,9
RTS0039525,9
RTS0039526,6
RTS0039527,4
RTS0039528,5
RTS0039529,7
RTS0039530,8
RTS0039531,7
RTS0039532,6
RTS0039533,10
RTS0039534,6
RTS0039535,8
RTS0039536,6
RTS0039537,4
RTS0039538,2
RTS0039539,7
RTS0039540,9
RTS0039541,3
RTS0039542,4
RTS0039543,4
RTS0039544,1
RTS0039545,9
RTS0039546,2
RTS0039547,5
RTS0039548,5
RTS0039549,6
RTS0039550,5
RTS0039551,5
RTS0039552,3
RTS0039553,3
RTS0039554,3
RTS0039555,6
RTS0039556,6
RTS0039557,6
RTS0039558,7
RTS0039559,5
RTS0039560,4
RTS0039561,6
RTS0039562,10
RTS0039563,9
RTS0039564,9
RTS0039565,18
RTS0039566,4
RTS0039567,3
RTS0039568,9
RTS0039570,5
RTS0039571,4
RTS0039572,6
RTS0039573,6
RTS0039574,4
RTS0039575,5
RTS0039576,2
RTS0039577,7
RTS0039578,4
RTS0039579,9
RTS0039580,5
RTS0039581,9
RTS0039582,16
RTS0039583,8
RTS0039584,10
RTS0039585,1
RTS0039586,1
RTS0039587,3
RTS0039588,5
RTS0039589,6
RTS0039590,6
RTS0039591,11
RTS0039592,9
RTS0039593,6
RTS0039594,10
RTS0039595,15
RTS0039596,4
RTS0039597,6
RTS0039598,5
RTS0039599,1
RTS0039600,6
RTS0039601,3
RTS0039602,3
RTS0039603,7
RTS0039604,4
RTS0039605,3
RTS0039606,4
RTS0039607,3
RTS0039608,8
RTS0039609,3
RTS0039610,2
RTS0039611,3
RTS0039612,5
RTS0039613,5
RTS0039614,5
RTS0039615,3
RTS0039616,3
RTS0039617,4
RTS0039619,7
RTS0039620,3
RTS0039621,5
RTS0039622,12
RTS0039623,6
RTS0039624,3
RTS0039625,2
RTS0039626,1
RTS0039627,3
RTS0039628,3
RTS0039629,4
RTS0039630,5
RTS0039631,1
RTS0039632,8
RTS0039633,4
RTS0039634,6
RTS0039635,3
RTS0039636,8
RTS0039637,7
RTS0039638,5
RTS0039639,4
RTS0039640,1
RTS0039641,7
RTS0039642,6
RTS0039643,15
RTS0039644,6
RTS0039645,8
RTS0039646,2
RTS0039647,4
RTS0039648,1
RTS0039649,6
RTS0039650,8
RTS0039651,19
RTS0039652,16
RTS0039653,5
RTS0039654,13
RTS0039655,10
RTS0039656,92
RTS0039657,107
RTS0039658,70
RTS0039659,85
RTS0039660,66
RTS0039661,5
RTS0039662,4
RTS0039663,3
RTS0039664,6
RTS0039665,5
RTS0039666,11
RTS0039667,4
RTS0039668,5
RTS0039669,13
RTS0039670,5
RTS0039671,9
RTS0039672,11
RTS0039673,6
RTS0039674,8
RTS0039675,6
RTS0039676,3
RTS0039678,4
RTS0039679,2
RTS0039680,4
RTS0039681,28
RTS0039682,19
RTS0039683,7
RTS0039684,12
RTS0039685,7
RTS0039686,8
RTS0039687,19
RTS0039688,10
RTS0039689,14
RTS0039690,11
RTS0039691,12
RTS0039692,9
RTS0039693,6
RTS0039694,20
RTS0039695,12
RTS0039696,5
RTS0039697,4
RTS0039698,2
RTS0039699,9
RTS0039700,8
RTS0039701,6
RTS0039702,9
RTS0039703,8
RTS0039704,12
RTS0039705,6
RTS0039706,6
RTS0039707,4
RTS0039708,5
RTS0039709,5
RTS0039710,7
RTS0039711,7
RTS0039712,8
RTS0039713,6
RTS0039714,6
RTS0039715,14
RTS0039716,1
RTS0039717,8
RTS0039718,4
RTS0039719,8
RTS0039720,8
RTS0039721,10
RTS0039722,3
RTS0039723,13
RTS0039724,6
RTS0039725,11
RTS0039726,4
RTS0039727,7
RTS0039728,6
RTS0039729,8
RTS0039730,10
RTS0039731,5
RTS0039732,6
RTS0039733,2
RTS0039734,9
RTS0039735,9
RTS0039736,6
RTS0039737,6
RTS0039738,3
RTS0039739,5
RTS0039740,6
RTS0039741,4
RTS0039742,10
RTS0039743,3
RTS0039744,4
RTS0039745,6
RTS0039746,23
RTS0039747,28
RTS0039749,16
RTS0039750,17
RTS0039751,2
RTS0039752,4
RTS0039753,4
RTS0039754,4
RTS0039755,1
RTS0039756,3
RTS0039757,4
RTS0039758,4
RTS0039759,5
RTS0039760,1
RTS0039761,4
RTS0039762,6
RTS0039763,3
RTS0039764,1
RTS0039765,6
RTS0039766,12
RTS0039767,14
RTS0039768,7
RTS0039769,7
RTS0039770,14
RTS0039771,6
RTS0039772,11
RTS0039773,8
RTS0039774,3
RTS0039775,6
RTS0039776,8
RTS0039777,9
RTS0039778,5
RTS0039779,5
RTS0039780,1
RTS0039781,12
RTS0039782,6
RTS0039783,7
RTS0039784,6
RTS0039785,16
RTS0039786,4
RTS0039787,5
RTS0039788,5
RTS0039789,4
RTS0039790,3
RTS0039791,8
RTS0039792,6
RTS0039793,5
RTS0039794,7
RTS0039795,8
RTS0039796,3
RTS0039797,4
RTS0039798,7
RTS0039799,5
RTS0039800,7
RTS0039801,22
RTS0039802,4
RTS0039803,22
RTS0039804,23
RTS0039805,16
RTS0039806,3
RTS0039807,4
RTS0039808,6
RTS0039809,3
RTS0039810,4
RTS0039811,4
RTS0039812,2
RTS0039813,2
RTS0039814,6
RTS0039815,2
RTS0039816,4
RTS0039817,5
RTS0039818,4
RTS0039819,6
RTS0039820,4
RTS0039821,6
RTS0039822,6
RTS0039823,8
RTS0039824,2
RTS0039825,11
RTS0039826,3
RTS0039827,7
RTS0039828,5
RTS0039829,3
RTS0039830,4
RTS0039831,3
RTS0039832,11
RTS0039833,2
RTS0039834,6
RTS0039835,8
RTS0039836,14
RTS0039838,13
RTS0039839,9
RTS0039840,5
RTS0039841,3
RTS0039842,6
RTS0039843,3
RTS0039844,5
RTS0039845,5
RTS0039846,3
RTS0039847,5
RTS0039848,6
RTS0039849,1
RTS0039850,3
RTS0039851,4
RTS0039852,6
RTS0039853,5
RTS0039854,7
RTS0039855,4
RTS0039856,7
RTS0039857,1
RTS0039858,4
RTS0039859,5
RTS0039860,8
RTS0039861,7
RTS0039862,4
RTS0039863,8
RTS0039864,7
RTS0039865,6
RTS0039866,7
RTS0039867,5
RTS0039868,2
RTS0039869,3
RTS0039870,5
RTS0039871,3
RTS0039872,5
RTS0039873,5
RTS0039874,2
RTS0039875,2
RTS0039876,6
RTS0039878,5
RTS0039879,3
RTS0039880,4
RTS0039881,3
RTS0039882,7
RTS0039883,4
RTS0039884,2
RTS0039885,6
RTS0039886,3
RTS0039887,2
RTS0039888,3
RTS0039890,1
RTS0039891,4
RTS0039892,4
RTS0039893,15
RTS0039894,6
RTS0039895,4
RTS0039896,4
RTS0039897,5
RTS0039898,6
RTS0039899,8
RTS0039900,4
RTS0039901,5
RTS0039902,4
RTS0039903,2
RTS0039904,5
RTS0039905,5
RTS0039906,3
RTS0039907,3
RTS0039908,4
RTS0039909,5
RTS0039910,2
RTS0039911,4
RTS0039912,4
RTS0039913,5
RTS0039914,1
RTS0039915,1
RTS0039916,5
RTS0039917,2
RTS0039918,8
RTS0039919,3
RTS0039920,5
RTS0039921,4
RTS0039922,8
RTS0039923,7
RTS0039924,7
RTS0039925,5
RTS0039926,9
RTS0039927,6
RTS0039928,7
RTS0039929,7
RTS0039930,12
RTS0039931,4
RTS0039932,2
RTS0039933,2
RTS0039934,8
RTS0039935,7
RTS0039936,5
RTS0039937,5
RTS0039938,9
RTS0039939,4
RTS0039940,2
RTS0039941,7
RTS0039942,4
RTS0039943,3
RTS0039944,3
RTS0039945,5
RTS0039946,15
RTS0039947,10
RTS0039948,17
RTS0039949,13
RTS0039950,15
RTS0039951,4
RTS0039952,3
RTS0039953,7
RTS0039954,2
RTS0039955,7
RTS0039956,14
RTS0039957,7
RTS0039958,12
RTS0039959,6
RTS0039960,19
RTS0039961,3
RTS0039962,2
RTS0039963,4
RTS0039964,7
RTS0039965,8
RTS0039966,8
RTS0039967,5
RTS0039968,6
RTS0039969,9
RTS0039970,8
RTS0039971,6
RTS0039972,6
RTS0039973,4
RTS0039974,6
RTS0039975,11
RTS0039976,1
RTS0039977,5
RTS0039978,2
RTS0039979,7
RTS0039980,2
RTS0039981,9
RTS0039982,7
RTS0039983,9
RTS0039984,2
RTS0039985,14
RTS0039986,8
RTS0039987,6
RTS0039988,6
RTS0039989,11
RTS0039990,6
RTS0039991,11
RTS0039992,8
RTS0039993,16
RTS0039994,11
RTS0039995,31
RTS0039996,12
RTS0039997,7
RTS0039998,16
RTS0039999,9
RTS0040000,8
RTS0040001,10
RTS0040002,11
RTS0040003,11
RTS0040004,4
RTS0040005,20
RTS0040006,7
RTS0040007,4
RTS0040008,4
RTS0040009,8
RTS0040010,3
RTS0040011,9
RTS0040012,3
RTS0040013,3
RTS0040014,7
RTS0040015,2
RTS0040016,12
RTS0040017,30
RTS0040018,33
RTS0040019,25
RTS0040020,39
RTS0040021,4
RTS0040022,6
RTS0040023,9
RTS0040024,5
RTS0040025,2
RTS0040026,3
RTS0040027,4
RTS0040028,3
RTS0040029,9
RTS0040030,3
RTS0040031,7
RTS0040032,2
RTS0040033,3
RTS0040034,6
RTS0040035,3
RTS0040036,3
RTS0040037,2
RTS0040038,5
RTS0040039,3
RTS0040040,5
RTS0040041,5
RTS0040042,4
RTS0040043,5
RTS0040044,3
RTS0040045,3
RTS0040046,6
RTS0040047,6
RTS0040048,4
RTS0040049,3
RTS0040050,9
RTS0040051,2
RTS0040052,7
RTS0040053,7
RTS0040054,6
RTS0040055,6
RTS0040056,7
RTS0040057,2
RTS0040058,4
RTS0040059,9
RTS0040060,2
RTS0040061,2
RTS0040062,1
RTS0040063,5
RTS0040064,10
RTS0040065,7
RTS0040066,5
RTS0040067,5
RTS0040068,3
RTS0040069,2
RTS0040070,3
RTS0040071,2
RTS0040072,4
RTS0040073,4
RTS0040074,4
RTS0040075,6
RTS0040076,3
RTS0040077,9
RTS0040078,1
RTS0040079,6
RTS0040080,2
RTS0040081,7
RTS0040082,5
RTS0040083,1
RTS0040084,4
RTS0040085,5
RTS0040086,3
RTS0040087,4
RTS0040088,3
RTS0040089,6
RTS0040090,4
RTS0040091,3
RTS0040092,4
RTS0040093,5
RTS0040094,8
RTS0040095,1
RTS0040096,8
RTS0040097,6
RTS0040098,4
RTS0040099,5
RTS0040100,8
RTS0040101,3
RTS0040102,2
RTS0040103,3
RTS0040104,6
RTS0040105,7
RTS0040106,6
RTS0040107,5
RTS0040108,4
RTS0040109,5
RTS0040110,2
RTS0040111,2
RTS0040112,7
RTS0040113,3
RTS0040114,5
RTS0040115,7
RTS0040116,16
RTS0040117,13
RTS0040118,6
RTS0040119,9
RTS0040120,8
RTS0040121,9
RTS0040122,7
RTS0040123,6
RTS0040124,3
RTS0040125,3
RTS0040126,6
RTS0040127,12
RTS0040128,4
RTS0040129,7
RTS0040130,3
RTS0040131,8
RTS0040132,5
RTS0040133,3
RTS0040134,2
RTS0040135,3
RTS0040136,5
RTS0040137,5
RTS0040138,4
RTS0040139,8
RTS0040140,2
RTS0040141,3
RTS0040142,10
RTS0040143,7
RTS0040144,5
RTS0040145,11
RTS0040146,7
RTS0040147,9
RTS0040148,8
RTS0040149,2
RTS0040150,2
RTS0040151,11
RTS0040152,13
RTS0040153,13
RTS0040154,8
RTS0040155,6
RTS0040156,8
RTS0040157,5
RTS0040158,7
RTS0040159,16
RTS0040160,7
RTS0040161,3
RTS0040162,2
RTS0040163,4
RTS0040164,7
RTS0040165,5
RTS0040166,1
RTS0040167,3
RTS0040168,8
RTS0040169,2
RTS0040170,4
RTS0040171,1
RTS0040172,1
RTS0040173,7
RTS0040174,3
RTS0040175,9
RTS0040176,2
RTS0040177,2
RTS0040178,2
RTS0040179,2
RTS0040180,3
RTS0040181,5
RTS0040182,5
RTS0040183,3
RTS0040184,5
RTS0040185,3
RTS0040186,5
RTS0040187,3
RTS0040188,4
RTS0040189,3
RTS0040190,4
RTS0040191,7
RTS0040192,5
RTS0040193,4
RTS0040194,2
RTS0040195,7
RTS0040196,3
RTS0040197,2
RTS0040198,1
RTS0040199,5
RTS0040200,3
RTS0040201,10
RTS0040202,6
RTS0040203,5
RTS0040204,7
RTS0040205,4
RTS0040206,6
RTS0040207,3
RTS0040208,10
RTS0040209,5
RTS0040210,13
RTS0040211,5
RTS0040212,3
RTS0040213,4
RTS0040214,8
RTS0040215,10
RTS0040216,3
RTS0040217,4
RTS0040218,2
RTS0040219,8
RTS0040220,9
RTS0040221,14
RTS0040222,17
RTS0040223,13
RTS0040224,10
RTS0040225,7
RTS0040226,7
RTS0040227,3
RTS0040228,3
RTS0040229,4
RTS0040230,13
RTS0040231,5
RTS0040232,2
RTS0040233,6
RTS0040234,5
RTS0040235,7
RTS0040236,3
RTS0040237,8
RTS0040238,3
RTS0040239,5
RTS0040240,6
RTS0040241,2
RTS0040242,6
RTS0040243,6
RTS0040244,9
RTS0040245,7
RTS0040246,7
RTS0040247,2
RTS0040248,5
RTS0040249,5
RTS0040250,1
RTS0040251,6
RTS0040252,7
RTS0040253,11
RTS0040254,5
RTS0040255,3
RTS0040256,1
RTS0040257,4
RTS0040258,5
RTS0040259,4
RTS0040260,4
RTS0040261,4
RTS0040262,9
RTS0040263,8
RTS0040264,8
RTS0040265,7
RTS0040266,1
RTS0040267,2
RTS0040268,5
RTS0040269,3
RTS0040270,7
RTS0040271,32
RTS0040272,28
RTS0040273,31
RTS0040274,15
RTS0040275,25
RTS0040276,6
RTS0040277,15
RTS0040278,37
RTS0040279,32
RTS0040280,20
RTS0040281,7
RTS0040282,7
RTS0040283,8
RTS0040284,7
RTS0040285,2
RTS0040286,5
RTS0040287,3
RTS0040288,7
RTS0040289,7
RTS0040290,2
RTS0040291,2
RTS0040292,1
RTS0040293,3
RTS0040294,4
RTS0040295,6
RTS0040296,4
RTS0040297,4
RTS0040298,4
RTS0040299,4
RTS0040300,4
RTS0040301,4
RTS0040302,2
RTS0040303,2
RTS0040304,5
RTS0040305,7
RTS0040306,1
RTS0040307,1
RTS0040308,4
RTS0040309,7
RTS0040310,10
RTS0040311,4
RTS0040312,6
RTS0040313,4
RTS0040314,7
RTS0040315,3
RTS0040316,5
RTS0040317,6
RTS0040318,7
RTS0040319,7
RTS0040320,6
RTS0040321,4
RTS0040322,11
RTS0040323,6
RTS0040324,4
RTS0040325,4
RTS0040326,3
RTS0040327,6
RTS0040328,8
RTS0040329,10
RTS0040330,6
RTS0040331,2
RTS0040332,1
RTS0040333,4
RTS0040334,3
RTS0040335,3
RTS0040336,2
RTS0040337,3
RTS0040338,4
RTS0040339,4
RTS0040340,7
RTS0040341,5
RTS0040342,2
RTS0040343,5
RTS0040344,4
RTS0040345,7
RTS0040346,4
RTS0040347,8
RTS0040348,9
RTS0040349,6
RTS0040350,3
RTS0040351,4
RTS0040352,9
RTS0040353,8
RTS0040354,5
RTS0040355,5
RTS0040356,6
RTS0040357,6
RTS0040358,4
RTS0040359,5
RTS0040360,7
RTS0040361,3
RTS0040363,7
RTS0040364,5
RTS0040365,2
RTS0040366,17
RTS0040367,10
RTS0040368,18
RTS0040369,12
RTS0040370,20
RTS0040371,4
RTS0040372,9
RTS0040373,8
RTS0040374,4
RTS0040375,2
RTS0040376,2
RTS0040377,7
RTS0040378,5
RTS0040379,9
RTS0040380,3
RTS0040381,10
RTS0040382,3
RTS0040383,4
RTS0040384,4
RTS0040385,4
RTS0040386,4
RTS0040387,1
RTS0040388,5
RTS0040389,2
RTS0040390,6
RTS0040391,11
RTS0040392,8
RTS0040393,5
RTS0040394,5
RTS0040395,1
RTS0040396,28
RTS0040397,30
RTS0040398,27
RTS0040399,35
RTS0040400,33
RTS0040401,15
RTS0040402,14
RTS0040403,9
RTS0040404,12
RTS0040405,4
RTS0040406,3
RTS0040407,4
RTS0040408,7
RTS0040409,4
RTS0040410,10
RTS0040411,3
RTS0040412,2
RTS0040413,7
RTS0040414,4
RTS0040415,4
RTS0040416,74
RTS0040417,33
RTS0040418,20
RTS0040419,67
RTS0040420,89
RTS0040421,10
RTS0040422,13
RTS0040423,10
RTS0040424,7
RTS0040425,3
RTS0040426,4
RTS0040428,8
RTS0040429,7
RTS0040430,5
RTS0040431,12
RTS0040432,10
RTS0040433,14
RTS0040434,14
RTS0040435,7
RTS0040436,44
RTS0040437,71
RTS0040438,125
RTS0040439,110
RTS0040440,117
RTS0040441,54
RTS0040442,38
RTS0040443,46
RTS0040444,44
RTS0040445,29
RTS0040446,9
RTS0040447,13
RTS0040448,10
RTS0040449,9
RTS0040450,3
RTS0040451,22
RTS0040452,25
RTS0040453,25
RTS0040454,19
RTS0040455,56
RTS0040456,9
RTS0040457,3
RTS0040458,3
RTS0040459,4
RTS0040460,4
RTS0040461,6
RTS0040462,6
RTS0040463,5
RTS0040464,6
RTS0040465,9
RTS0040466,4
RTS0040467,4
RTS0040468,11
RTS0040469,3
RTS0040470,1
RTS0040471,4
RTS0040472,4
RTS0040473,3
RTS0040474,4
RTS0040475,3
RTS0040476,5
RTS0040477,6
RTS0040478,3
RTS0040479,2
RTS0040480,4
RTS0040481,8
RTS0040482,9
RTS0040483,5
RTS0040484,10
RTS0040485,4
RTS0040486,4
RTS0040487,4
RTS0040488,4
RTS0040489,2
RTS0040490,3
RTS0040491,2
RTS0040492,4
RTS0040493,4
RTS0040494,6
RTS0040495,5
RTS0040496,1
RTS0040497,7
RTS0040498,7
RTS0040499,3
RTS0040500,4
RTS0040501,1
RTS0040502,4
RTS0040503,6
RTS0040504,3
RTS0040505,6
RTS0040506,2
RTS0040507,8
RTS0040508,4
RTS0040509,8
RTS0040510,4
RTS0040511,4
RTS0040512,5
RTS0040513,3
RTS0040514,5
RTS0040515,4
RTS0040516,3
RTS0040517,6
RTS0040518,5
RTS0040519,5
RTS0040520,6
RTS0040521,4
RTS0040522,5
RTS0040523,3
RTS0040524,4
RTS0040525,4
RTS0040526,4
RTS0040527,3
RTS0040528,4
RTS0040529,4
RTS0040530,4
RTS0040531,1
RTS0040532,9
RTS0040533,4
RTS0040534,11
RTS0040535,4
RTS0040536,5
RTS0040537,5
RTS0040538,1
RTS0040539,10
RTS0040540,9
RTS0040541,2
RTS0040542,5
RTS0040543,2
RTS0040544,4
RTS0040545,5
RTS0040546,7
RTS0040548,8
RTS0040549,4
RTS0040550,4
RTS0040551,2
RTS0040552,5
RTS0040553,5
RTS0040554,4
RTS0040555,4
RTS0040556,1
RTS0040557,2
RTS0040558,5
RTS0040559,5
RTS0040560,5
RTS0040561,1
RTS0040562,6
RTS0040563,3
RTS0040564,9
RTS0040565,9
RTS0040566,5
RTS0040567,4
RTS0040568,2
RTS0040569,3
RTS0040570,3
RTS0040572,4
RTS0040573,9
RTS0040574,11
RTS0040575,5
RTS0040576,5
RTS0040577,4
RTS0040578,5
RTS0040579,3
RTS0040580,9
RTS0040581,6
RTS0040582,4
RTS0040583,5
RTS0040584,5
RTS0040585,5
RTS0040586,6
RTS0040587,2
RTS0040588,6
RTS0040589,2
RTS0040590,7
RTS0040591,3
RTS0040592,8
RTS0040593,3
RTS0040594,3
RTS0040595,9
RTS0040596,3
RTS0040597,11
RTS0040598,6
RTS0040599,5
RTS0040600,4
RTS0040601,2
RTS0040602,6
RTS0040603,5
RTS0040604,9
RTS0040605,1
RTS0040606,6
RTS0040607,7
RTS0040608,7
RTS0040609,5
RTS0040610,5
RTS0040611,5
RTS0040612,11
RTS0040613,6
RTS0040614,7
RTS0040615,5
RTS0040616,5
RTS0040617,4
RTS0040618,2
RTS0040619,4
RTS0040620,5
RTS0040621,5
RTS0040622,4
RTS0040623,6
RTS0040624,9
RTS0040625,7
RTS0040626,9
RTS0040627,4
RTS0040628,6
RTS0040629,9
RTS0040630,9
RTS0040631,17
RTS0040632,10
RTS0040633,19
RTS0040634,16
RTS0040635,8
RTS0040636,11
RTS0040637,7
RTS0040638,2
RTS0040639,8
RTS0040640,4
RTS0040641,14
RTS0040642,4
RTS0040643,9
RTS0040644,3
RTS0040645,6
RTS0040646,2
RTS0040647,3
RTS0040648,2
RTS0040649,3
RTS0040650,2
RTS0040651,20
RTS0040652,10
RTS0040653,17
RTS0040654,13
RTS0040655,11
RTS0040656,8
RTS0040657,8
RTS0040658,5
RTS0040659,4
RTS0040660,3
RTS0040661,1
RTS0040662,6
RTS0040663,3
RTS0040664,4
RTS0040665,1
RTS0040666,5
RTS0040667,4
RTS0040668,7
RTS0040669,6
RTS0040670,1
RTS0040671,3
RTS0040672,6
RTS0040673,2
RTS0040674,6
RTS0040675,8
RTS0040676,6
RTS0040678,9
RTS0040679,5
RTS0040680,7
RTS0040681,3
RTS0040682,4
RTS0040683,2
RTS0040684,4
RTS0040685,3
RTS0040686,3
RTS0040687,11
RTS0040688,4
RTS0040689,2
RTS0040690,4
RTS0040691,2
RTS0040692,2
RTS0040693,6
RTS0040694,2
RTS0040695,2
RTS0040696,4
RTS0040697,5
RTS0040698,1
RTS0040699,2
RTS0040700,5
RTS0040701,3
RTS0040702,4
RTS0040703,4
RTS0040704,3
RTS0040705,5
RTS0040706,1
RTS0040707,5
RTS0040708,1
RTS0040709,5
RTS0040710,10
RTS0040711,3
RTS0040712,5
RTS0040713,5
RTS0040714,4
RTS0040715,4
RTS0040716,5
RTS0040717,4
RTS0040718,4
RTS0040720,2
RTS0040721,4
RTS0040723,2
RTS0040725,3
RTS0040726,5
RTS0040727,2
RTS0040728,2
RTS0040729,6
RTS0040730,1
RTS0040731,5
RTS0040732,1
RTS0040733,4
RTS0040734,9
RTS0040735,6
RTS0040736,8
RTS0040737,6
RTS0040738,4
RTS0040739,6
RTS0040740,5
RTS0040741,1
RTS0040742,2
RTS0040743,5
RTS0040744,5
RTS0040745,6
RTS0040746,32
RTS0040747,17
RTS0040748,15
RTS0040749,19
RTS0040750,16
RTS0040751,3
RTS0040752,3
RTS0040753,4
RTS0040754,1
RTS0040755,2
RTS0040756,8
RTS0040757,7
RTS0040758,3
RTS0040759,2
RTS0040760,8
RTS0040761,11
RTS0040762,9
RTS0040763,6
RTS0040764,11
RTS0040765,17
RTS0040766,6
RTS0040767,4
RTS0040768,5
RTS0040769,16
RTS0040770,3
RTS0040771,7
RTS0040772,4
RTS0040773,3
RTS0040774,4
RTS0040775,4
RTS0040776,1
RTS0040777,3
RTS0040778,2
RTS0040779,9
RTS0040780,5
RTS0040781,7
RTS0040782,8
RTS0040783,3
RTS0040784,5
RTS0040785,6
RTS0040786,2
RTS0040787,5
RTS0040788,3
RTS0040789,1
RTS0040790,3
RTS0040791,3
RTS0040792,3
RTS0040793,7
RTS0040794,3
RTS0040795,3
RTS0040796,5
RTS0040797,8
RTS0040798,5
RTS0040799,7
RTS0040800,2
RTS0040801,7
RTS0040802,7
RTS0040803,6
RTS0040804,6
RTS0040805,7
RTS0040806,3
RTS0040807,3
RTS0040808,6
RTS0040809,3
RTS0040810,7
RTS0040811,9
RTS0040812,3
RTS0040813,4
RTS0040814,6
RTS0040815,8
RTS0040816,20
RTS0040817,15
RTS0040818,15
RTS0040819,21
RTS0040820,20
RTS0040821,10
RTS0040822,9
RTS0040823,5
RTS0040824,17
RTS0040825,9
RTS0040826,11
RTS0040827,6
RTS0040828,8
RTS0040830,8
RTS0040831,4
RTS0040832,4
RTS0040833,8
RTS0040834,5
RTS0040836,33
RTS0040837,17
RTS0040838,34
RTS0040839,21
RTS0040840,15
RTS0040841,46
RTS0040842,73
RTS0040843,70
RTS0040844,68
RTS0040845,72
RTS0040846,8
RTS0040847,8
RTS0040848,8
RTS0040849,6
RTS0040850,8
RTS0040851,13
RTS0040852,8
RTS0040853,9
RTS0040854,10
RTS0040855,13
RTS0040856,5
RTS0040857,2
RTS0040858,6
RTS0040859,7
RTS0040860,4
RTS0040861,4
RTS0040862,7
RTS0040863,3
RTS0040864,2
RTS0040865,4
RTS0040866,5
RTS0040867,2
RTS0040868,4
RTS0040869,4
RTS0040870,5
RTS0040871,35
RTS0040872,34
RTS0040873,30
RTS0040874,68
RTS0040875,26
RTS0040876,1
RTS0040877,5
RTS0040878,2
RTS0040879,3
RTS0040880,5
RTS0040881,7
RTS0040882,3
RTS0040883,2
RTS0040884,5
RTS0040885,5
RTS0040886,12
RTS0040887,14
RTS0040888,12
RTS0040889,21
RTS0040890,11
RTS0040891,3
RTS0040892,5
RTS0040893,2
RTS0040894,2
RTS0040895,4
RTS0040896,1
RTS0040897,1
RTS0040898,2
RTS0040899,1
RTS0040900,9
RTS0040901,41
RTS0040902,18
RTS0040903,5
RTS0040904,31
RTS0040905,31
RTS0040906,4
RTS0040907,5
RTS0040908,5
RTS0040909,5
RTS0040910,6
RTS0040911,9
RTS0040912,1
RTS0040913,5
RTS0040914,8
RTS0040915,6
RTS0040916,5
RTS0040917,6
RTS0040918,3
RTS0040919,2
RTS0040920,2
RTS0040921,9
RTS0040922,14
RTS0040923,24
RTS0040924,25
RTS0040925,21
RTS0040926,3
RTS0040927,4
RTS0040928,2
RTS0040929,4
RTS0040930,1
RTS0040931,8
RTS0040932,3
RTS0040933,4
RTS0040934,9
RTS0040935,6
RTS0040936,5
RTS0040937,8
RTS0040938,11
RTS0040939,8
RTS0040940,8
RTS0040941,6
RTS0040942,4
RTS0040943,1
RTS0040944,7
RTS0040945,3
RTS0040946,9
RTS0040947,8
RTS0040948,7
RTS0040949,10
RTS0040950,9
RTS0040951,3
RTS0040952,2
RTS0040953,5
RTS0040954,5
RTS0040955,7
RTS0040956,3
RTS0040957,7
RTS0040958,6
RTS0040959,5
RTS0040960,6
RTS0040961,2
RTS0040962,3
RTS0040963,3
RTS0040964,3
RTS0040965,2
RTS0040966,7
RTS0040967,6
RTS0040968,5
RTS0040969,5
RTS0040970,4
RTS0040971,4
RTS0040972,4
RTS0040973,3
RTS0040974,6
RTS0040975,2
RTS0040976,2
RTS0040977,5
RTS0040978,4
RTS0040979,4
RTS0040980,7
RTS0040981,4
RTS0040982,2
RTS0040983,7
RTS0040984,3
RTS0040985,5
RTS0040986,3
RTS0040987,11
RTS0040988,4
RTS0040989,7
RTS0040990,3
RTS0040991,12
RTS0040992,9
RTS0040993,6
RTS0040994,6
RTS0040995,4
RTS0040996,6
RTS0040997,7
RTS0040998,4
RTS0040999,8
RTS0041000,6
RTS0041001,3
RTS0041002,5
RTS0041003,9
RTS0041004,2
RTS0041005,3
RTS0041006,8
RTS0041007,4
RTS0041008,6
RTS0041009,3
RTS0041010,3
RTS0041011,3
RTS0041012,5
RTS0041013,3
RTS0041014,4
RTS0041015,6
RTS0041016,5
RTS0041017,5
RTS0041018,5
RTS0041019,2
RTS0041020,3
RTS0041021,7
RTS0041022,6
RTS0041023,14
RTS0041024,7
RTS0041025,8
RTS0041026,3
RTS0041027,7
RTS0041028,3
RTS0041030,5
RTS0041031,3
RTS0041032,8
RTS0041033,8
RTS0041034,8
RTS0041035,8
RTS0041036,9
RTS0041037,7
RTS0041038,8
RTS0041039,9
RTS0041040,19
RTS0041041,2
RTS0041042,4
RTS0041043,2
RTS0041044,4
RTS0041046,71
RTS0041047,84
RTS0041048,46
RTS0041049,92
RTS0041050,131
RTS0041051,9
RTS0041052,5
RTS0041053,8
RTS0041054,9
RTS0041055,2
RTS0041056,2
RTS0041057,4
RTS0041058,2
RTS0041059,6
RTS0041060,6
RTS0041061,6
RTS0041062,13
RTS0041063,9
RTS0041064,13
RTS0041066,6
RTS0041067,5
RTS0041068,6
RTS0041069,6
RTS0041070,2
RTS0041071,3
RTS0041072,3
RTS0041073,8
RTS0041074,3
RTS0041075,3
RTS0041076,5
RTS0041077,6
RTS0041078,9
RTS0041079,4
RTS0041080,6
RTS0041081,6
RTS0041082,7
RTS0041083,3
RTS0041084,7
RTS0041085,2
RTS0041086,3
RTS0041087,11
RTS0041088,3
RTS0041089,8
RTS0041090,5
RTS0041091,4
RTS0041092,9
RTS0041093,8
RTS0041094,6
RTS0041095,1
RTS0041096,3
RTS0041097,5
RTS0041098,2
RTS0041099,4
RTS0041100,3
RTS0041101,4
RTS0041102,3
RTS0041103,3
RTS0041104,6
RTS0041105,5
RTS0041106,13
RTS0041107,24
RTS0041108,21
RTS0041109,27
RTS0041110,12
RTS0041111,25
RTS0041112,24
RTS0041113,35
RTS0041114,29
RTS0041115,25
RTS0041116,7
RTS0041117,8
RTS0041118,6
RTS0041119,4
RTS0041120,5
RTS0041121,8
RTS0041122,7
RTS0041123,2
RTS0041124,4
RTS0041125,6
RTS0041126,4
RTS0041127,18
RTS0041128,16
RTS0041129,6
RTS0041130,6
RTS0041131,22
RTS0041132,31
RTS0041133,24
RTS0041134,26
RTS0041135,19
RTS0041136,10
RTS0041137,9
RTS0041138,9
RTS0041139,9
RTS0041140,6
RTS0041141,7
RTS0041142,9
RTS0041143,3
RTS0041144,6
RTS0041145,4
RTS0041146,3
RTS0041147,1
RTS0041148,5
RTS0041149,2
RTS0041150,5
RTS0041151,5
RTS0041152,4
RTS0041153,5
RTS0041154,3
RTS0041155,6
RTS0041156,11
RTS0041157,7
RTS0041158,4
RTS0041159,4
RTS0041160,8
RTS0041161,4
RTS0041162,1
RTS0041163,3
RTS0041164,2
RTS0041165,4
RTS0041166,4
RTS0041167,5
RTS0041168,7
RTS0041169,2
RTS0041170,11
RTS0041171,6
RTS0041172,6
RTS0041173,8
RTS0041174,5
RTS0041175,8
RTS0041176,7
RTS0041177,4
RTS0041178,8
RTS0041179,7
RTS0041180,3
RTS0041181,6
RTS0041182,2
RTS0041183,2
RTS0041184,5
RTS0041185,3
RTS0041186,2
RTS0041187,5
RTS0041188,12
RTS0041189,2
RTS0041190,2
RTS0041191,12
RTS0041192,5
RTS0041193,12
RTS0041194,6
RTS0041195,5
RTS0041196,8
RTS0041197,6
RTS0041198,10
RTS0041199,8
RTS0041200,5
RTS0041201,3
RTS0041202,5
RTS0041203,6
RTS0041204,9
RTS0041205,6
RTS0041206,1
RTS0041207,6
RTS0041208,3
RTS0041209,6
RTS0041210,4
RTS0041211,20
RTS0041212,8
RTS0041213,18
RTS0041214,15
RTS0041215,9
RTS0041216,8
RTS0041217,6
RTS0041218,3
RTS0041219,5
RTS0041220,2
RTS0041221,5
RTS0041222,3
RTS0041223,3
RTS0041224,5
RTS0041225,5
RTS0041226,4
RTS0041227,3
RTS0041228,2
RTS0041229,2
RTS0041230,3
RTS0041231,9
RTS0041232,20
RTS0041233,19
RTS0041234,18
RTS0041235,10
RTS0041236,3
RTS0041237,6
RTS0041238,1
RTS0041239,4
RTS0041240,7
RTS0041241,11
RTS0041242,6
RTS0041243,4
RTS0041244,6
RTS0041246,6
RTS0041247,5
RTS0041248,6
RTS0041249,5
RTS0041250,13
RTS0041251,4
RTS0041252,5
RTS0041253,10
RTS0041254,11
RTS0041255,10
RTS0041256,2
RTS0041257,6
RTS0041258,3
RTS0041259,7
RTS0041260,11
RTS0041261,5
RTS0041262,5
RTS0041263,10
RTS0041265,8
RTS0041266,7
RTS0041267,5
RTS0041268,6
RTS0041269,3
RTS0041270,4
RTS0041271,6
RTS0041272,3
RTS0041273,7
RTS0041274,6
RTS0041275,4
RTS0041276,7
RTS0041277,12
RTS0041278,1
RTS0041279,12
RTS0041280,5
RTS0041281,2
RTS0041282,4
RTS0041283,4
RTS0041284,6
RTS0041285,2
RTS0041286,7
RTS0041287,7
RTS0041288,2
RTS0041289,2
RTS0041290,7
RTS0041291,5
RTS0041292,3
RTS0041293,5
RTS0041294,5
RTS0041295,6
RTS0041296,7
RTS0041297,6
RTS0041298,7
RTS0041299,6
RTS0041300,5
RTS0041301,4
RTS0041302,3
RTS0041303,3
RTS0041304,5
RTS0041305,6
RTS0041306,3
RTS0041307,8
RTS0041308,4
RTS0041309,2
RTS0041310,6
RTS0041311,1
RTS0041312,3
RTS0041313,6
RTS0041314,4
RTS0041315,1
RTS0041316,39
RTS0041317,28
RTS0041318,45
RTS0041319,23
RTS0041320,23
RTS0041321,10
RTS0041322,4
RTS0041323,6
RTS0041324,7
RTS0041325,7
RTS0041326,5
RTS0041327,3
RTS0041328,8
RTS0041329,3
RTS0041330,6
RTS0041331,7
RTS0041332,5
RTS0041333,4
RTS0041334,2
RTS0041335,3
RTS0041346,43
RTS0041347,34
RTS0041348,44
RTS0041349,40
RTS0041350,84
RTS0041351,5
RTS0041352,1
RTS0041353,4
RTS0041354,8
RTS0041355,8
RTS0041356,3
RTS0041357,2
RTS0041358,4
RTS0041359,8
RTS0041360,6
RTS0041361,5
RTS0041362,7
RTS0041363,3
RTS0041364,3
RTS0041365,4
RTS0041366,5
RTS0041367,2
RTS0041368,10
RTS0041369,4
RTS0041370,3
RTS0041371,7
RTS0041372,4
RTS0041373,2
RTS0041374,6
RTS0041375,5
RTS0041376,6
RTS0041377,5
RTS0041378,1
RTS0041379,4
RTS0041380,6
RTS0041381,7
RTS0041382,5
RTS0041383,5
RTS0041384,3
RTS0041385,5
RTS0041386,6
RTS0041387,4
RTS0041388,10
RTS0041389,2
RTS0041390,5
RTS0041391,7
RTS0041392,11
RTS0041393,7
RTS0041394,5
RTS0041395,2
RTS0041396,4
RTS0041397,3
RTS0041398,8
RTS0041399,4
RTS0041400,3
RTS0041401,3
RTS0041402,4
RTS0041403,5
RTS0041405,5
RTS0041406,8
RTS0041407,4
RTS0041408,4
RTS0041409,5
RTS0041410,4
RTS0041411,5
RTS0041412,6
RTS0041413,2
RTS0041414,4
RTS0041415,3
RTS0041416,2
RTS0041417,3
RTS0041418,5
RTS0041419,4
RTS0041420,9
RTS0041421,4
RTS0041422,7
RTS0041423,6
RTS0041424,7
RTS0041425,4
RTS0041426,9
RTS0041427,3
RTS0041428,4
RTS0041429,4
RTS0041430,4
RTS0041431,6
RTS0041432,4
RTS0041433,6
RTS0041434,8
RTS0041435,4
RTS0041436,4
RTS0041437,4
RTS0041438,2
RTS0041439,5
RTS0041440,4
RTS0041441,1
RTS0041442,3
RTS0041443,8
RTS0041444,4
RTS0041445,3
RTS0041446,6
RTS0041447,5
RTS0041449,1
RTS0041450,1
RTS0041451,5
RTS0041452,4
RTS0041453,5
RTS0041454,5
RTS0041455,3
RTS0041456,8
RTS0041457,4
RTS0041458,5
RTS0041459,6
RTS0041460,4
RTS0041461,3
RTS0041462,8
RTS0041463,4
RTS0041464,7
RTS0041465,4
RTS0041466,7
RTS0041467,10
RTS0041468,3
RTS0041469,1
RTS0041470,9
RTS0041471,3
RTS0041472,3
RTS0041473,3
RTS0041474,3
RTS0041475,8
RTS0041476,6
RTS0041477,3
RTS0041478,4
RTS0041479,3
RTS0041480,3
RTS0041481,6
RTS0041482,1
RTS0041483,5
RTS0041484,5
RTS0041485,4
RTS0041486,5
RTS0041487,4
RTS0041488,10
RTS0041489,10
RTS0041490,5
RTS0041491,2
RTS0041492,1
RTS0041493,6
RTS0041494,3
RTS0041495,3
RTS0041496,37
RTS0041497,30
RTS0041498,57
RTS0041499,57
RTS0041500,40
RTS0041501,2
RTS0041502,3
RTS0041503,5
RTS0041504,1
RTS0041505,3
RTS0041506,4
RTS0041507,6
RTS0041508,6
RTS0041509,4
RTS0041510,3
RTS0041511,3
RTS0041512,4
RTS0041513,3
RTS0041514,2
RTS0041515,2
RTS0041516,2
RTS0041517,5
RTS0041518,3
RTS0041519,4
RTS0041520,8
RTS0041521,4
RTS0041522,6
RTS0041523,6
RTS0041524,2
RTS0041525,8
RTS0041526,49
RTS0041527,99
RTS0041528,92
RTS0041529,7
RTS0041530,64
RTS0041531,2
RTS0041532,7
RTS0041533,4
RTS0041534,3
RTS0041535,6
RTS0041536,8
RTS0041537,6
RTS0041538,3
RTS0041540,3
RTS0041541,1
RTS0041542,6
RTS0041543,3
RTS0041544,5
RTS0041545,4
RTS0041546,8
RTS0041547,19
RTS0041548,12
RTS0041549,11
RTS0041550,9
RTS0041551,9
RTS0041552,10
RTS0041553,1
RTS0041554,5
RTS0041555,16
RTS0041556,4
RTS0041557,4
RTS0041558,6
RTS0041559,4
RTS0041560,1
RTS0041561,4
RTS0041562,3
RTS0041563,7
RTS0041564,3
RTS0041565,4
RTS0041566,7
RTS0041567,7
RTS0041568,8
RTS0041569,4
RTS0041570,8
RTS0041571,6
RTS0041572,3
RTS0041573,6
RTS0041574,4
RTS0041575,1
RTS0041576,6
RTS0041577,2
RTS0041578,4
RTS0041580,5
RTS0041581,6
RTS0041582,5
RTS0041583,5
RTS0041584,6
RTS0041585,4
RTS0041586,3
RTS0041587,7
RTS0041588,4
RTS0041589,8
RTS0041590,5
RTS0041591,4
RTS0041592,4
RTS0041593,5
RTS0041594,6
RTS0041595,2
RTS0041596,4
RTS0041597,7
RTS0041598,2
RTS0041599,4
RTS0041600,4
RTS0041601,6
RTS0041602,7
RTS0041603,4
RTS0041604,4
RTS0041605,2
RTS0041606,6
RTS0041607,6
RTS0041608,4
RTS0041609,7
RTS0041610,7
RTS0041611,4
RTS0041612,3
RTS0041613,7
RTS0041614,3
RTS0041615,4
RTS0041616,4
RTS0041617,5
RTS0041618,7
RTS0041619,5
RTS0041620,7
RTS0041621,3
RTS0041622,3
RTS0041623,2
RTS0041624,4
RTS0041626,8
RTS0041627,10
RTS0041628,13
RTS0041629,11
RTS0041630,17
RTS0041631,6
RTS0041632,1
RTS0041633,6
RTS0041634,7
RTS0041635,6
RTS0041636,18
RTS0041637,23
RTS0041638,21
RTS0041639,17
RTS0041640,15
RTS0041641,6
RTS0041642,5
RTS0041643,4
RTS0041644,6
RTS0041645,3
RTS0041646,1
RTS0041647,7
RTS0041648,6
RTS0041649,6
RTS0041650,7
RTS0041651,1
RTS0041652,3
RTS0041653,7
RTS0041654,3
RTS0041655,2
RTS0041656,5
RTS0041657,8
RTS0041658,7
RTS0041659,8
RTS0041660,5
RTS0041661,13
RTS0041662,17
RTS0041663,4
RTS0041664,2
RTS0041665,2
RTS0041666,4
RTS0041667,8
RTS0041668,6
RTS0041669,8
RTS0041670,12
RTS0041671,3
RTS0041672,6
RTS0041673,3
RTS0041674,3
RTS0041675,5
RTS0041676,6
RTS0041677,6
RTS0041678,7
RTS0041679,8
RTS0041680,8
RTS0041681,5
RTS0041682,4
RTS0041683,4
RTS0041684,4
RTS0041685,4
RTS0041686,6
RTS0041687,2
RTS0041688,7
RTS0041689,7
RTS0041690,9
RTS0041691,18
RTS0041692,6
RTS0041693,11
RTS0041694,6
RTS0041695,12
RTS0041696,4
RTS0041697,4
RTS0041698,4
RTS0041699,5
RTS0041700,1
RTS0041701,4
RTS0041702,6
RTS0041703,11
RTS0041704,8
RTS0041705,8
RTS0041706,7
RTS0041707,5
RTS0041708,3
RTS0041709,7
RTS0041710,6
RTS0041711,3
RTS0041712,7
RTS0041713,7
RTS0041714,8
RTS0041715,2
RTS0041716,47
RTS0041717,32
RTS0041718,43
RTS0041719,34
RTS0041720,56
RTS0041721,9
RTS0041722,2
RTS0041723,4
RTS0041724,6
RTS0041725,7
RTS0041726,4
RTS0041727,5
RTS0041728,3
RTS0041729,4
RTS0041730,5
RTS0041731,2
RTS0041732,6
RTS0041733,5
RTS0041734,2
RTS0041735,3
RTS0041736,8
RTS0041737,4
RTS0041738,5
RTS0041739,5
RTS0041740,1
RTS0041741,4
RTS0041742,6
RTS0041743,4
RTS0041744,7
RTS0041745,3
RTS0041746,9
RTS0041747,10
RTS0041748,10
RTS0041749,9
RTS0041750,7
RTS0041751,4
RTS0041752,2
RTS0041753,6
RTS0041754,8
RTS0041755,1
RTS0041756,16
RTS0041757,11
RTS0041758,15
RTS0041759,20
RTS0041760,19
RTS0041761,2
RTS0041762,4
RTS0041763,4
RTS0041764,5
RTS0041765,7
RTS0041766,2
RTS0041767,2
RTS0041768,3
RTS0041769,5
RTS0041770,4
RTS0041771,6
RTS0041772,6
RTS0041773,2
RTS0041774,5
RTS0041775,2
RTS0041776,5
RTS0041777,8
RTS0041778,6
RTS0041779,6
RTS0041780,6
RTS0041781,6
RTS0041782,1
RTS0041783,7
RTS0041784,10
RTS0041785,4
RTS0041786,6
RTS0041787,3
RTS0041788,5
RTS0041789,3
RTS0041790,4
RTS0041791,7
RTS0041793,6
RTS0041794,3
RTS0041795,5
RTS0041796,3
RTS0041797,4
RTS0041798,1
RTS0041799,6
RTS0041800,5
RTS0041801,3
RTS0041802,3
RTS0041803,7
RTS0041804,4
RTS0041805,5
RTS0041806,9
RTS0041807,4
RTS0041808,18
RTS0041809,22
RTS0041810,23
RTS0041811,4
RTS0041812,12
RTS0041813,3
RTS0041814,5
RTS0041815,6
RTS0041816,5
RTS0041817,8
RTS0041818,2
RTS0041819,1
RTS0041820,6
RTS0041821,9
RTS0041822,9
RTS0041823,3
RTS0041824,4
RTS0041825,3
RTS0041826,2
RTS0041827,6
RTS0041828,3
RTS0041829,5
RTS0041830,4
RTS0041831,6
RTS0041832,4
RTS0041833,6
RTS0041834,4
RTS0041835,6
RTS0041836,7
RTS0041837,5
RTS0041838,3
RTS0041839,6
RTS0041840,3
RTS0041841,4
RTS0041842,1
RTS0041843,6
RTS0041844,5
RTS0041845,2
RTS0041846,1
RTS0041848,4
RTS0041849,6
RTS0041850,4
RTS0041851,4
RTS0041852,3
RTS0041853,2
RTS0041854,7
RTS0041855,4
RTS0041857,8
RTS0041858,3
RTS0041859,2
RTS0041860,1
RTS0041861,7
RTS0041863,6
RTS0041864,1
RTS0041865,3
RTS0041866,4
RTS0041867,7
RTS0041868,9
RTS0041869,4
RTS0041870,10
RTS0041871,5
RTS0041872,6
RTS0041873,5
RTS0041874,4
RTS0041875,2
RTS0041876,8
RTS0041877,4
RTS0041878,10
RTS0041879,18
RTS0041880,14
RTS0041881,12
RTS0041882,26
RTS0041883,29
RTS0041884,9
RTS0041885,17
RTS0041886,46
RTS0041887,68
RTS0041888,69
RTS0041889,64
RTS0041890,59
RTS0041891,71
RTS0041892,55
RTS0041893,49
RTS0041894,34
RTS0041895,55
RTS0041896,28
RTS0041897,11
RTS0041898,20
RTS0041899,15
RTS0041900,6
RTS0041901,1
RTS0041902,11
RTS0041903,4
RTS0041904,5
RTS0041905,14
RTS0041906,438
RTS0041907,5
RTS0041908,170
RTS0041909,5
RTS0041910,149
RTS0041911,8
RTS0041912,4
RTS0041913,9
RTS0041914,7
RTS0041915,10
RTS0041916,393
RTS0041917,521
RTS0041918,518
RTS0041919,976
RTS0041920,550
RTS0041922,4
RTS0041923,2
RTS0041924,6
RTS0041925,7
RTS0041926,4
RTS0041927,2
RTS0041928,3
RTS0041929,4
RTS0041930,4
RTS0041931,5
RTS0041932,2
RTS0041933,4
RTS0041934,3
RTS0041935,4
RTS0041936,5
RTS0041937,8
RTS0041938,6
RTS0041939,13
RTS0041940,7
RTS0041941,4
RTS0041942,5
RTS0041943,4
RTS0041944,8
RTS0041945,3
RTS0041946,7
RTS0041947,8
RTS0041948,2
RTS0041949,5
RTS0041950,5
RTS0041951,4
RTS0041952,5
RTS0041953,2
RTS0041954,11
RTS0041955,5
RTS0041956,4
RTS0041957,8
RTS0041958,7
RTS0041959,6
RTS0041960,6
RTS0041961,4
RTS0041962,2
RTS0041963,5
RTS0041964,5
RTS0041965,5
RTS0041966,3
RTS0041967,2
RTS0041968,2
RTS0041969,8
RTS0041971,15
RTS0041972,14
RTS0041973,9
RTS0041974,9
RTS0041975,14
RTS0041976,3
RTS0041977,6
RTS0041978,7
RTS0041979,8
RTS0041980,9
RTS0041981,36
RTS0041982,33
RTS0041983,42
RTS0041984,22
RTS0041985,49
RTS0041986,6
RTS0041987,9
RTS0041988,6
RTS0041989,4
RTS0041990,9
RTS0041991,7
RTS0041992,7
RTS0041993,7
RTS0041994,9
RTS0041995,4
RTS0041996,6
RTS0041997,6
RTS0041998,4
RTS0041999,7
RTS0042000,10
RTS0042001,7
RTS0042002,6
RTS0042003,6
RTS0042004,4
RTS0042005,3
RTS0042006,6
RTS0042007,12
RTS0042008,13
RTS0042009,12
RTS0042010,5
RTS0042011,7
RTS0042012,12
RTS0042013,10
RTS0042014,8
RTS0042015,5
RTS0042016,2
RTS0042017,7
RTS0042018,3
RTS0042020,5
RTS0042021,9
RTS0042022,10
RTS0042023,14
RTS0042024,16
RTS0042025,9
RTS0042026,4
RTS0042027,3
RTS0042028,9
RTS0042029,6
RTS0042030,3
RTS0042031,8
RTS0042032,5
RTS0042033,5
RTS0042034,4
RTS0042035,8
RTS0042036,8
RTS0042037,8
RTS0042038,6
RTS0042039,13
RTS0042040,7
RTS0042041,3
RTS0042042,1
RTS0042043,6
RTS0042044,5
RTS0042045,5
RTS0042046,6
RTS0042047,3
RTS0042048,7
RTS0042049,1
RTS0042050,6
RTS0042051,2
RTS0042052,4
RTS0042053,5
RTS0042054,3
RTS0042055,10
RTS0042056,7
RTS0042057,5
RTS0042058,5
RTS0042059,6
RTS0042060,6
RTS0042061,6
RTS0042062,14
RTS0042063,21
RTS0042064,11
RTS0042065,19
RTS0042066,4
RTS0042067,7
RTS0042068,5
RTS0042069,5
RTS0042071,1
RTS0042072,2
RTS0042073,5
RTS0042074,4
RTS0042075,6
RTS0042076,6
RTS0042077,6
RTS0042078,3
RTS0042079,5
RTS0042080,6
RTS0042081,10
RTS0042082,9
RTS0042083,12
RTS0042084,9
RTS0042085,7
RTS0042086,3
RTS0042087,6
RTS0042088,6
RTS0042089,5
RTS0042090,4
RTS0042091,8
RTS0042092,5
RTS0042093,3
RTS0042094,5
RTS0042095,4
RTS0042096,6
RTS0042097,6
RTS0042098,6
RTS0042099,1
RTS0042100,4
RTS0042101,6
RTS0042102,5
RTS0042103,5
RTS0042104,5
RTS0042105,5
RTS0042106,7
RTS0042107,3
RTS0042108,4
RTS0042109,2
RTS0042110,3
RTS0042111,7
RTS0042112,9
RTS0042113,11
RTS0042114,8
RTS0042115,7
RTS0042116,5
RTS0042117,4
RTS0042118,11
RTS0042119,1
RTS0042120,8
RTS0042121,9
RTS0042122,3
RTS0042123,8
RTS0042124,5
RTS0042125,5
RTS0042126,3
RTS0042127,7
RTS0042128,7
RTS0042129,6
RTS0042130,7
RTS0042131,4
RTS0042132,9
RTS0042133,10
RTS0042134,5
RTS0042135,7
RTS0042136,3
RTS0042137,7
RTS0042138,4
RTS0042139,6
RTS0042140,6
RTS0042141,10
RTS0042142,7
RTS0042143,13
RTS0042144,5
RTS0042145,4
RTS0042146,8
RTS0042147,4
RTS0042148,6
RTS0042149,6
RTS0042150,4
RTS0042151,7
RTS0042152,3
RTS0042153,8
RTS0042154,8
RTS0042155,9
RTS0042156,3
RTS0042157,2
RTS0042158,5
RTS0042159,6
RTS0042160,1
RTS0042161,2
RTS0042162,5
RTS0042163,5
RTS0042164,8
RTS0042165,3
RTS0042166,4
RTS0042167,8
RTS0042168,5
RTS0042169,3
RTS0042170,5
RTS0042171,10
RTS0042172,20
RTS0042173,31
RTS0042174,31
RTS0042175,27
RTS0042176,6
RTS0042177,6
RTS0042178,4
RTS0042179,7
RTS0042180,7
RTS0042181,4
RTS0042182,9
RTS0042183,5
RTS0042184,4
RTS0042185,8
RTS0042186,1
RTS0042187,2
RTS0042188,3
RTS0042189,3
RTS0042190,4
RTS0042191,4
RTS0042192,7
RTS0042193,6
RTS0042194,9
RTS0042195,3
RTS0042196,5
RTS0042197,3
RTS0042198,1
RTS0042199,7
RTS0042200,6
RTS0042201,8
RTS0042202,4
RTS0042203,2
RTS0042204,3
RTS0042205,4
RTS0042206,5
RTS0042207,3
RTS0042208,4
RTS0042209,6
RTS0042210,2
RTS0042211,4
RTS0042212,2
RTS0042213,3
RTS0042214,3
RTS0042215,9
RTS0042216,2
RTS0042217,5
RTS0042218,7
RTS0042219,3
RTS0042220,3
RTS0042221,2
RTS0042222,4
RTS0042223,1
RTS0042224,3
RTS0042225,3
RTS0042226,4
RTS0042227,1
RTS0042228,6
RTS0042229,6
RTS0042230,5
RTS0042231,7
RTS0042232,6
RTS0042233,6
RTS0042234,6
RTS0042235,6
RTS0042236,8
RTS0042237,7
RTS0042238,7
RTS0042239,6
RTS0042240,13
RTS0042241,6
RTS0042242,3
RTS0042243,11
RTS0042244,5
RTS0042245,4
RTS0042246,14
RTS0042247,6
RTS0042248,9
RTS0042249,7
RTS0042250,3
RTS0042251,2
RTS0042252,2
RTS0042253,5
RTS0042254,3
RTS0042255,4
RTS0042256,10
RTS0042257,1
RTS0042258,18
RTS0042259,7
RTS0042260,11
RTS0042261,5
RTS0042262,13
RTS0042263,17
RTS0042264,9
RTS0042265,9
RTS0042266,5
RTS0042267,4
RTS0042268,2
RTS0042269,2
RTS0042270,5
RTS0042271,6
RTS0042272,5
RTS0042273,9
RTS0042274,3
RTS0042275,4
RTS0042276,4
RTS0042277,5
RTS0042278,10
RTS0042279,8
RTS0042280,5
RTS0042281,2
RTS0042282,2
RTS0042283,1
RTS0042284,6
RTS0042285,4
RTS0042286,3
RTS0042287,6
RTS0042288,6
RTS0042289,9
RTS0042290,5
RTS0042291,13
RTS0042292,12
RTS0042293,12
RTS0042294,8
RTS0042295,13
RTS0042296,14
RTS0042297,22
RTS0042298,14
RTS0042299,18
RTS0042300,23
RTS0042301,9
RTS0042302,5
RTS0042303,2
RTS0042304,4
RTS0042305,4
RTS0042306,2
RTS0042307,9
RTS0042308,5
RTS0042310,6
RTS0042311,3
RTS0042312,7
RTS0042313,4
RTS0042314,4
RTS0042315,4
RTS0042316,6
RTS0042317,9
RTS0042318,7
RTS0042319,10
RTS0042320,3
RTS0042321,2
RTS0042322,6
RTS0042323,9
RTS0042324,5
RTS0042325,10
RTS0042326,3
RTS0042327,5
RTS0042328,7
RTS0042329,6
RTS0042330,8
RTS0042331,9
RTS0042332,15
RTS0042333,7
RTS0042334,6
RTS0042335,4
RTS0042336,2
RTS0042337,3
RTS0042338,3
RTS0042339,7
RTS0042340,6
RTS0042341,9
RTS0042342,9
RTS0042343,8
RTS0042344,6
RTS0042345,10
RTS0042346,6
RTS0042347,2
RTS0042348,1
RTS0042349,2
RTS0042350,1
RTS0042351,2
RTS0042352,3
RTS0042353,7
RTS0042354,2
RTS0042355,3
RTS0042356,1
RTS0042357,3
RTS0042358,3
RTS0042359,4
RTS0042360,5
RTS0042361,4
RTS0042362,11
RTS0042363,13
RTS0042364,7
RTS0042365,8
RTS0042366,3
RTS0042367,7
RTS0042368,5
RTS0042369,5
RTS0042370,9
RTS0042371,7
RTS0042372,2
RTS0042373,10
RTS0042374,4
RTS0042375,10
RTS0042376,2
RTS0042378,5
RTS0042379,3
RTS0042380,3
RTS0042381,8
RTS0042382,11
RTS0042383,6
RTS0042384,4
RTS0042385,6
RTS0042386,11
RTS0042387,9
RTS0042388,14
RTS0042389,16
RTS0042390,14
RTS0042391,3
RTS0042393,6
RTS0042394,6
RTS0042395,4
RTS0042396,3
RTS0042397,1
RTS0042399,2
RTS0042400,11
RTS0042401,6
RTS0042402,8
RTS0042403,4
RTS0042404,1
RTS0042405,3
RTS0042406,10
RTS0042407,5
RTS0042408,5
RTS0042409,5
RTS0042410,3
RTS0042411,5
RTS0042412,5
RTS0042413,10
RTS0042414,14
RTS0042415,7
RTS0042416,13
RTS0042417,27
RTS0042418,23
RTS0042419,20
RTS0042420,18
RTS0042421,13
RTS0042422,3
RTS0042423,7
RTS0042424,7
RTS0042425,5
RTS0042426,7
RTS0042427,5
RTS0042428,5
RTS0042429,5
RTS0042430,4
RTS0042431,6
RTS0042432,4
RTS0042433,4
RTS0042434,8
RTS0042435,12
RTS0042436,4
RTS0042437,4
RTS0042438,5
RTS0042439,6
RTS0042440,3
RTS0042441,4
RTS0042442,6
RTS0042443,6
RTS0042444,7
RTS0042445,3
RTS0042446,5
RTS0042447,6
RTS0042448,5
RTS0042449,4
RTS0042450,4
RTS0042451,3
RTS0042452,4
RTS0042453,4
RTS0042454,7
RTS0042455,3
RTS0042456,4
RTS0042457,7
RTS0042458,4
RTS0042461,14
RTS0042462,7
RTS0042463,7
RTS0042464,8
RTS0042465,12
RTS0042466,6
RTS0042467,3
RTS0042468,9
RTS0042469,6
RTS0042470,8
RTS0042471,9
RTS0042472,4
RTS0042473,6
RTS0042474,5
RTS0042475,4
RTS0042476,5
RTS0042477,5
RTS0042478,3
RTS0042479,4
RTS0042480,6
RTS0042481,24
RTS0042482,57
RTS0042483,110
RTS0042484,94
RTS0042485,45
RTS0042486,4
RTS0042487,3
RTS0042488,3
RTS0042489,3
RTS0042490,4
RTS0042491,5
RTS0042492,3
RTS0042493,10
RTS0042494,3
RTS0042495,8
RTS0042496,4
RTS0042497,3
RTS0042498,3
RTS0042499,7
RTS0042500,4
RTS0042501,2
RTS0042502,3
RTS0042503,3
RTS0042504,2
RTS0042505,6
RTS0042506,2
RTS0042508,8
RTS0042509,3
RTS0042510,5
RTS0042515,1
RTS0042522,5
RTS0042526,3
RTS0042527,3
RTS0042528,4
RTS0042529,7
RTS0042530,1
RTS0042531,4
RTS0042532,3
RTS0042533,2
RTS0042534,7
RTS0042535,3
RTS0042536,28
RTS0042537,19
RTS0042538,14
RTS0042539,41
RTS0042540,26
RTS0042541,4
RTS0042542,2
RTS0042543,5
RTS0042544,3
RTS0042546,4
RTS0042547,2
RTS0042548,5
RTS0042549,5
RTS0042551,2
RTS0042552,2
RTS0042553,5
RTS0042554,8
RTS0042555,5
RTS0042556,7
RTS0042557,5
RTS0042558,3
RTS0042559,1
RTS0042560,4
RTS0042561,4
RTS0042562,6
RTS0042563,5
RTS0042564,5
RTS0042565,9
RTS0042566,7
RTS0042567,7
RTS0042568,7
RTS0042569,16
RTS0042570,11
RTS0042571,9
RTS0042572,6
RTS0042573,10
RTS0042574,11
RTS0042575,2
RTS0042576,8
RTS0042577,10
RTS0042578,7
RTS0042579,6
RTS0042580,7
RTS0042581,5
RTS0042582,8
RTS0042583,9
RTS0042584,4
RTS0042585,4
RTS0042586,4
RTS0042587,6
RTS0042588,9
RTS0042589,6
RTS0042590,5
RTS0042591,4
RTS0042592,1
RTS0042593,3
RTS0042594,5
RTS0042595,2
RTS0042596,13
RTS0042597,17
RTS0042598,37
RTS0042599,9
RTS0042600,9
RTS0042601,5
RTS0042602,5
RTS0042603,6
RTS0042604,4
RTS0042606,5
RTS0042607,3
RTS0042608,6
RTS0042609,2
RTS0042610,2
RTS0042611,3
RTS0042612,1
RTS0042613,8
RTS0042614,4
RTS0042615,5
RTS0042616,8
RTS0042617,4
RTS0042618,2
RTS0042619,5
RTS0042620,6
RTS0042621,6
RTS0042622,2
RTS0042623,8
RTS0042624,5
RTS0042625,4
RTS0042626,4
RTS0042627,2
RTS0042628,3
RTS0042629,4
RTS0042630,5
RTS0042631,2
RTS0042633,4
RTS0042634,4
RTS0042635,8
RTS0042636,39
RTS0042637,27
RTS0042638,44
RTS0042639,29
RTS0042640,33
RTS0042641,2
RTS0042642,2
RTS0042643,1
RTS0042644,4
RTS0042645,2
RTS0042646,3
RTS0042647,7
RTS0042648,6
RTS0042649,6
RTS0042650,6
RTS0042651,4
RTS0042652,4
RTS0042653,4
RTS0042654,3
RTS0042655,7
RTS0042656,6
RTS0042657,6
RTS0042658,5
RTS0042659,2
RTS0042660,5
RTS0042661,3
RTS0042662,5
RTS0042663,3
RTS0042664,4
RTS0042665,5
RTS0042666,5
RTS0042667,5
RTS0042668,8
RTS0042669,8
RTS0042670,5
RTS0042671,47
RTS0042672,20
RTS0042673,27
RTS0042674,21
RTS0042675,28
RTS0042676,5
RTS0042678,8
RTS0042679,8
RTS0042680,11
RTS0042681,9
RTS0042682,9
RTS0042683,13
RTS0042684,5
RTS0042685,10
RTS0042686,8
RTS0042687,3
RTS0042688,5
RTS0042689,4
RTS0042690,5
RTS0042691,6
RTS0042692,4
RTS0042693,3
RTS0042695,2
RTS0042696,3
RTS0042697,4
RTS0042698,5
RTS0042699,3
RTS0042700,8
RTS0042701,4
RTS0042702,3
RTS0042703,3
RTS0042704,5
RTS0042705,6
RTS0042706,7
RTS0042707,8
RTS0042708,14
RTS0042709,9
RTS0042710,9
RTS0042711,29
RTS0042712,40
RTS0042713,17
RTS0042714,23
RTS0042715,22
RTS0042716,6
RTS0042717,6
RTS0042718,7
RTS0042719,2
RTS0042720,3
RTS0042721,6
RTS0042722,4
RTS0042723,1
RTS0042724,5
RTS0042725,4
RTS0042726,5
RTS0042727,4
RTS0042728,3
RTS0042729,8
RTS0042730,5
RTS0042731,3
RTS0042732,3
RTS0042733,3
RTS0042734,3
RTS0042735,6
RTS0042736,22
RTS0042737,31
RTS0042738,34
RTS0042739,23
RTS0042740,43
RTS0042741,2
RTS0042742,6
RTS0042743,3
RTS0042744,4
RTS0042745,2
RTS0042746,1
RTS0042747,8
RTS0042748,1
RTS0042749,4
RTS0042750,5
RTS0042751,2
RTS0042752,6
RTS0042753,6
RTS0042754,1
RTS0042755,7
RTS0042756,4
RTS0042757,4
RTS0042758,3
RTS0042759,3
RTS0042760,3
RTS0042761,7
RTS0042762,5
RTS0042763,1
RTS0042764,5
RTS0042765,1
RTS0042766,5
RTS0042767,3
RTS0042768,3
RTS0042769,3
RTS0042770,2
RTS0042771,5
RTS0042772,9
RTS0042773,9
RTS0042774,6
RTS0042775,5
RTS0042776,4
RTS0042777,8
RTS0042778,15
RTS0042779,10
RTS0042780,8
RTS0042781,6
RTS0042782,3
RTS0042783,5
RTS0042784,6
RTS0042785,5
RTS0042786,17
RTS0042787,7
RTS0042788,8
RTS0042789,9
RTS0042790,9
RTS0042791,843
RTS0042792,274
RTS0042793,330
RTS0042794,308
RTS0042795,490
RTS0042796,5
RTS0042797,8
RTS0042798,4
RTS0042799,9
RTS0042800,5
RTS0042801,8
RTS0042802,2
RTS0042803,3
RTS0042804,4
RTS0042805,9
RTS0042806,4
RTS0042807,4
RTS0042808,9
RTS0042809,4
RTS0042810,8
RTS0042811,4
RTS0042812,8
RTS0042813,15
RTS0042814,12
RTS0042815,7
RTS0042816,6
RTS0042817,3
RTS0042818,5
RTS0042819,8
RTS0042820,7
RTS0042821,5
RTS0042822,6
RTS0042823,3
RTS0042824,9
RTS0042825,5
RTS0042826,10
RTS0042827,6
RTS0042828,3
RTS0042829,7
RTS0042830,10
RTS0042831,6
RTS0042832,8
RTS0042833,2
RTS0042834,2
RTS0042835,10
RTS0042836,5
RTS0042837,11
RTS0042838,7
RTS0042839,5
RTS0042840,3
RTS0042841,9
RTS0042842,9
RTS0042843,2
RTS0042844,4
RTS0042845,9
RTS0042846,5
RTS0042847,13
RTS0042848,15
RTS0042849,1
RTS0042850,4
RTS0042851,5
RTS0042852,4
RTS0042853,7
RTS0042854,6
RTS0042855,5
RTS0042856,7
RTS0042857,3
RTS0042858,7
RTS0042859,14
RTS0042860,3
RTS0042861,4
RTS0042862,6
RTS0042863,4
RTS0042864,3
RTS0042865,10
RTS0042866,5
RTS0042867,8
RTS0042868,4
RTS0042869,13
RTS0042870,11
RTS0042871,8
RTS0042872,4
RTS0042873,2
RTS0042874,1
RTS0042875,6
RTS0042876,14
RTS0042877,8
RTS0042878,10
RTS0042879,8
RTS0042880,15
RTS0042881,3
RTS0042882,6
RTS0042883,4
RTS0042884,6
RTS0042885,6
RTS0042886,2
RTS0042887,9
RTS0042888,4
RTS0042889,2
RTS0042890,7
RTS0042891,4
RTS0042892,3
RTS0042894,5
RTS0042895,3
RTS0042896,13
RTS0042897,8
RTS0042898,6
RTS0042899,13
RTS0042900,10
RTS0042901,3
RTS0042902,6
RTS0042904,8
RTS0042905,5
RTS0042906,64
RTS0042907,53
RTS0042908,87
RTS0042909,76
RTS0042910,35
RTS0042911,8
RTS0042912,7
RTS0042913,5
RTS0042914,5
RTS0042915,6
RTS0042916,5
RTS0042917,4
RTS0042918,3
RTS0042919,5
RTS0042920,5
RTS0042921,6
RTS0042922,7
RTS0042923,6
RTS0042924,5
RTS0042925,13
RTS0042926,4
RTS0042927,5
RTS0042928,5
RTS0042929,5
RTS0042930,2
RTS0042931,3
RTS0042932,4
RTS0042933,3
RTS0042934,3
RTS0042935,1
RTS0042936,8
RTS0042937,8
RTS0042938,10
RTS0042939,5
RTS0042940,3
RTS0042941,34
RTS0042942,36
RTS0042943,51
RTS0042944,43
RTS0042945,17
RTS0042946,4
RTS0042947,9
RTS0042948,4
RTS0042949,4
RTS0042950,2
RTS0042951,5
RTS0042952,6
RTS0042953,6
RTS0042954,8
RTS0042955,7
RTS0042956,7
RTS0042957,7
RTS0042958,10
RTS0042959,13
RTS0042960,15
RTS0042961,7
RTS0042962,4
RTS0042963,1
RTS0042964,2
RTS0042965,8
RTS0042966,3
RTS0042967,6
RTS0042968,4
RTS0042969,6
RTS0042970,11
RTS0042971,12
RTS0042972,8
RTS0042973,9
RTS0042974,5
RTS0042975,14
RTS0042976,11
RTS0042977,8
RTS0042978,14
RTS0042979,3
RTS0042980,6
RTS0042981,10
RTS0042982,8
RTS0042983,3
RTS0042984,6
RTS0042985,4
RTS0042986,4
RTS0042987,3
RTS0042989,2
RTS0042991,6
RTS0042992,4
RTS0042993,4
RTS0042994,6
RTS0042995,5
RTS0042996,3
RTS0042997,7
RTS0042998,9
RTS0042999,6
RTS0043000,4
RTS0043001,3
RTS0043002,8
RTS0043003,6
RTS0043004,12
RTS0043005,3
RTS0043006,4
RTS0043007,2
RTS0043008,5
RTS0043009,7
RTS0043010,8
RTS0043011,4
RTS0043012,5
RTS0043013,6
RTS0043014,7
RTS0043015,10
RTS0043016,4
RTS0043017,9
RTS0043018,5
RTS0043019,5
RTS0043020,2
RTS0043021,6
RTS0043022,4
RTS0043023,4
RTS0043024,4
RTS0043025,13
RTS0043026,3
RTS0043027,4
RTS0043028,16
RTS0043029,7
RTS0043030,9
RTS0043031,6
RTS0043032,10
RTS0043033,8
RTS0043034,8
RTS0043035,4
RTS0043036,7
RTS0043037,4
RTS0043038,5
RTS0043039,7
RTS0043040,5
RTS0043041,2
RTS0043042,4
RTS0043043,4
RTS0043044,5
RTS0043045,4
RTS0043046,5
RTS0043047,3
RTS0043048,3
RTS0043049,6
RTS0043050,5
RTS0043051,7
RTS0043052,9
RTS0043053,2
RTS0043054,6
RTS0043055,4
RTS0043056,4
RTS0043057,7
RTS0043058,3
RTS0043059,10
RTS0043060,5
RTS0043061,25
RTS0043062,9
RTS0043063,13
RTS0043064,8
RTS0043065,12
RTS0043066,12
RTS0043067,12
RTS0043068,5
RTS0043069,9
RTS0043070,13
RTS0043071,7
RTS0043072,2
RTS0043073,5
RTS0043074,5
RTS0043075,4
RTS0043076,3
RTS0043077,2
RTS0043078,9
RTS0043079,7
RTS0043080,4
RTS0043081,4
RTS0043082,7
RTS0043084,4
RTS0043085,2
RTS0043086,9
RTS0043087,6
RTS0043088,5
RTS0043089,5
RTS0043090,2
RTS0043091,5
RTS0043092,4
RTS0043093,3
RTS0043094,3
RTS0043095,4
RTS0043096,7
RTS0043097,3
RTS0043098,5
RTS0043099,6
RTS0043100,5
RTS0043101,4
RTS0043102,8
RTS0043103,6
RTS0043104,7
RTS0043105,5
RTS0043106,8
RTS0043107,10
RTS0043108,5
RTS0043109,5
RTS0043110,5
RTS0043111,122
RTS0043112,80
RTS0043113,102
RTS0043114,153
RTS0043115,56
RTS0043116,4
RTS0043117,3
RTS0043118,6
RTS0043119,1
RTS0043120,2
RTS0043121,3
RTS0043122,3
RTS0043123,4
RTS0043124,6
RTS0043125,7
RTS0043126,34
RTS0043127,10
RTS0043128,28
RTS0043129,13
RTS0043130,11
RTS0043131,5
RTS0043132,7
RTS0043133,2
RTS0043134,4
RTS0043135,2
RTS0043136,8
RTS0043137,4
RTS0043138,9
RTS0043139,6
RTS0043140,5
RTS0043141,2
RTS0043142,5
RTS0043143,7
RTS0043144,4
RTS0043145,3
RTS0043146,8
RTS0043147,12
RTS0043148,3
RTS0043149,8
RTS0043150,7
RTS0043151,5
RTS0043152,3
RTS0043153,8
RTS0043154,9
RTS0043155,4
RTS0043156,9
RTS0043157,12
RTS0043159,9
RTS0043160,15
RTS0043161,8
RTS0043162,3
RTS0043163,7
RTS0043164,3
RTS0043165,7
RTS0043167,4
RTS0043168,2
RTS0043169,6
RTS0043170,6
RTS0043171,15
RTS0043172,23
RTS0043173,14
RTS0043174,18
RTS0043175,11
RTS0043176,3
RTS0043177,6
RTS0043178,13
RTS0043179,6
RTS0043180,5
RTS0043181,4
RTS0043182,7
RTS0043183,10
RTS0043184,7
RTS0043185,2
RTS0043186,7
RTS0043187,4
RTS0043188,11
RTS0043189,5
RTS0043190,8
RTS0043191,6
RTS0043192,4
RTS0043193,5
RTS0043194,5
RTS0043195,4
RTS0043196,4
RTS0043197,5
RTS0043198,6
RTS0043199,4
RTS0043200,2
RTS0043201,8
RTS0043202,12
RTS0043203,6
RTS0043204,8
RTS0043205,9
RTS0043206,6
RTS0043207,5
RTS0043208,5
RTS0043209,5
RTS0043210,5
RTS0043211,9
RTS0043212,13
RTS0043213,10
RTS0043214,13
RTS0043215,11
RTS0043216,8
RTS0043217,6
RTS0043218,6
RTS0043219,6
RTS0043220,9
RTS0043221,3
RTS0043222,5
RTS0043223,4
RTS0043224,8
RTS0043225,5
RTS0043226,7
RTS0043227,5
RTS0043228,5
RTS0043229,4
RTS0043230,9
RTS0043231,7
RTS0043232,8
RTS0043233,11
RTS0043234,6
RTS0043235,3
RTS0043236,3
RTS0043237,7
RTS0043238,3
RTS0043239,5
RTS0043240,5
RTS0043241,3
RTS0043242,1
RTS0043243,4
RTS0043244,5
RTS0043245,5
RTS0043246,2
RTS0043247,2
RTS0043248,2
RTS0043249,1
RTS0043250,15
RTS0043251,15
RTS0043252,7
RTS0043253,9
RTS0043254,6
RTS0043255,8
RTS0043256,2
RTS0043257,8
RTS0043258,3
RTS0043259,4
RTS0043260,7
RTS0043261,11
RTS0043262,5
RTS0043263,2
RTS0043264,1
RTS0043265,6
RTS0043266,5
RTS0043267,6
RTS0043268,2
RTS0043269,7
RTS0043270,10
RTS0043271,11
RTS0043272,11
RTS0043273,5
RTS0043274,8
RTS0043275,14
RTS0043276,9
RTS0043277,20
RTS0043278,9
RTS0043279,10
RTS0043280,7
RTS0043281,6
RTS0043282,7
RTS0043283,6
RTS0043284,12
RTS0043285,11
RTS0043286,9
RTS0043287,5
RTS0043288,10
RTS0043289,12
RTS0043290,5
RTS0043291,12
RTS0043292,14
RTS0043293,9
RTS0043294,9
RTS0043295,12
RTS0043296,3
RTS0043297,4
RTS0043299,11
RTS0043300,5
RTS0043301,3
RTS0043303,7
RTS0043304,5
RTS0043305,4
RTS0043306,4
RTS0043307,6
RTS0043308,7
RTS0043309,6
RTS0043310,7
RTS0043311,5
RTS0043312,6
RTS0043313,16
RTS0043314,9
RTS0043315,10
RTS0043316,5
RTS0043317,5
RTS0043318,9
RTS0043319,7
RTS0043320,9
RTS0043321,7
RTS0043322,11
RTS0043323,5
RTS0043324,5
RTS0043325,1
RTS0043326,7
RTS0043327,8
RTS0043328,5
RTS0043329,3
RTS0043330,7
RTS0043331,4
RTS0043332,7
RTS0043333,4
RTS0043334,4
RTS0043335,5
RTS0043336,6
RTS0043337,3
RTS0043338,5
RTS0043339,3
RTS0043340,6
RTS0043341,2
RTS0043342,6
RTS0043343,4
RTS0043344,1
RTS0043345,5
RTS0043346,8
RTS0043347,5
RTS0043348,8
RTS0043349,6
RTS0043350,8
RTS0043351,7
RTS0043352,11
RTS0043353,7
RTS0043354,8
RTS0043355,10
RTS0043356,8
RTS0043357,5
RTS0043358,7
RTS0043359,6
RTS0043360,2
RTS0043361,7
RTS0043362,5
RTS0043363,6
RTS0043364,4
RTS0043365,3
RTS0043366,3
RTS0043367,5
RTS0043368,3
RTS0043369,6
RTS0043370,4
RTS0043371,9
RTS0043372,17
RTS0043373,7
RTS0043374,9
RTS0043375,4
RTS0043376,31
RTS0043377,55
RTS0043378,27
RTS0043379,36
RTS0043380,39
RTS0043381,12
RTS0043382,7
RTS0043383,15
RTS0043384,10
RTS0043385,4
RTS0043386,5
RTS0043387,10
RTS0043388,6
RTS0043389,6
RTS0043390,4
RTS0043391,9
RTS0043392,5
RTS0043393,5
RTS0043394,10
RTS0043395,4
RTS0043396,16
RTS0043397,15
RTS0043398,14
RTS0043399,23
RTS0043400,2
RTS0043401,6
RTS0043402,5
RTS0043403,6
RTS0043404,7
RTS0043405,8
RTS0043406,1
RTS0043407,4
RTS0043408,7
RTS0043409,7
RTS0043410,5
RTS0043411,2
RTS0043412,3
RTS0043413,3
RTS0043414,9
RTS0043415,4
RTS0043416,8
RTS0043417,5
RTS0043418,3
RTS0043419,9
RTS0043420,7
RTS0043421,3
RTS0043422,5
RTS0043423,7
RTS0043424,6
RTS0043425,6
RTS0043426,10
RTS0043427,2
RTS0043428,10
RTS0043429,1
RTS0043430,3
RTS0043431,7
RTS0043432,3
RTS0043433,6
RTS0043434,13
RTS0043435,9
RTS0043436,7
RTS0043437,10
RTS0043438,7
RTS0043439,5
RTS0043440,12
RTS0043441,6
RTS0043442,7
RTS0043443,6
RTS0043444,8
RTS0043445,10
RTS0043446,12
RTS0043447,9
RTS0043448,15
RTS0043449,18
RTS0043450,12
RTS0043451,4
RTS0043452,10
RTS0043453,10
RTS0043454,4
RTS0043455,4
RTS0043456,3
RTS0043457,6
RTS0043458,9
RTS0043459,7
RTS0043460,5
RTS0043461,2
RTS0043462,6
RTS0043463,7
RTS0043464,4
RTS0043465,3
RTS0043466,13
RTS0043467,8
RTS0043468,7
RTS0043469,4
RTS0043470,11
RTS0043471,4
RTS0043472,9
RTS0043473,3
RTS0043474,5
RTS0043475,4
RTS0043476,5
RTS0043477,5
RTS0043478,4
RTS0043479,1
RTS0043480,3
RTS0043481,4
RTS0043482,10
RTS0043483,5
RTS0043484,9
RTS0043485,13
RTS0043486,11
RTS0043487,13
RTS0043488,15
RTS0043489,14
RTS0043490,9
RTS0043491,9
RTS0043492,9
RTS0043493,5
RTS0043494,12
RTS0043495,18
RTS0043496,6
RTS0043497,7
RTS0043498,3
RTS0043499,5
RTS0043500,1
RTS0043501,5
RTS0043502,5
RTS0043503,3
RTS0043504,7
RTS0043505,4
RTS0043506,9
RTS0043507,5
RTS0043508,6
RTS0043509,5
RTS0043510,4
RTS0043511,6
RTS0043512,6
RTS0043513,6
RTS0043514,6
RTS0043515,6
RTS0043516,3
RTS0043517,4
RTS0043518,2
RTS0043519,5
RTS0043520,6
RTS0043522,5
RTS0043523,7
RTS0043524,5
RTS0043525,7
RTS0043526,3
RTS0043527,5
RTS0043528,5
RTS0043529,5
RTS0043530,6
RTS0043531,7
RTS0043532,4
RTS0043533,4
RTS0043534,3
RTS0043535,2
RTS0043536,10
RTS0043537,6
RTS0043538,8
RTS0043539,10
RTS0043540,6
RTS0043541,7
RTS0043542,4
RTS0043543,5
RTS0043544,9
RTS0043545,3
RTS0043546,4
RTS0043547,10
RTS0043548,6
RTS0043549,5
RTS0043550,12
RTS0043551,8
RTS0043552,5
RTS0043553,11
RTS0043554,5
RTS0043555,5
RTS0043556,5
RTS0043557,3
RTS0043558,2
RTS0043559,4
RTS0043560,5
RTS0043561,9
RTS0043562,2
RTS0043563,5
RTS0043564,4
RTS0043565,5
RTS0043566,5
RTS0043567,2
RTS0043568,4
RTS0043569,2
RTS0043570,3
RTS0043571,3
RTS0043572,7
RTS0043573,3
RTS0043574,9
RTS0043575,6
RTS0043576,7
RTS0043577,5
RTS0043578,6
RTS0043579,11
RTS0043580,12
RTS0043581,8
RTS0043582,10
RTS0043583,2
RTS0043584,9
RTS0043585,6
RTS0043586,6
RTS0043587,4
RTS0043588,5
RTS0043589,4
RTS0043590,4
RTS0043591,5
RTS0043592,6
RTS0043593,7
RTS0043594,3
RTS0043595,7
RTS0043596,6
RTS0043597,3
RTS0043598,4
RTS0043599,9
RTS0043600,4
RTS0043601,5
RTS0043602,6
RTS0043603,5
RTS0043604,4
RTS0043605,1
RTS0043606,7
RTS0043607,2
RTS0043608,5
RTS0043609,2
RTS0043610,6
RTS0043611,6
RTS0043612,3
RTS0043613,4
RTS0043614,5
RTS0043615,6
RTS0043616,14
RTS0043617,8
RTS0043618,10
RTS0043619,7
RTS0043620,2
RTS0043621,6
RTS0043622,3
RTS0043623,2
RTS0043624,6
RTS0043625,4
RTS0043626,2
RTS0043627,3
RTS0043628,4
RTS0043629,6
RTS0043630,6
RTS0043631,2
RTS0043632,11
RTS0043633,2
RTS0043634,7
RTS0043635,7
RTS0043636,3
RTS0043637,2
RTS0043638,5
RTS0043639,2
RTS0043640,4
RTS0043641,31
RTS0043642,27
RTS0043643,32
RTS0043644,32
RTS0043645,38
RTS0043646,5
RTS0043647,3
RTS0043648,5
RTS0043650,7
RTS0043651,7
RTS0043652,5
RTS0043653,3
RTS0043654,1
RTS0043655,5
RTS0043656,5
RTS0043657,2
RTS0043658,3
RTS0043659,2
RTS0043660,1
RTS0043661,5
RTS0043663,6
RTS0043664,1
RTS0043665,4
RTS0043666,3
RTS0043667,4
RTS0043668,3
RTS0043669,2
RTS0043670,6
RTS0043671,6
RTS0043672,13
RTS0043673,5
RTS0043674,4
RTS0043675,3
RTS0043676,3
RTS0043677,6
RTS0043678,1
RTS0043679,3
RTS0043680,7
RTS0043681,5
RTS0043682,5
RTS0043683,8
RTS0043684,3
RTS0043685,4
RTS0043686,7
RTS0043687,2
RTS0043688,7
RTS0043689,6
RTS0043690,4
RTS0043691,9
RTS0043692,6
RTS0043693,4
RTS0043694,5
RTS0043695,6
RTS0043696,8
RTS0043697,12
RTS0043698,15
RTS0043699,22
RTS0043700,9
RTS0043701,16
RTS0043702,23
RTS0043703,23
RTS0043704,19
RTS0043705,24
RTS0043706,8
RTS0043707,9
RTS0043708,3
RTS0043709,2
RTS0043710,7
RTS0043711,2
RTS0043712,1
RTS0043713,3
RTS0043714,4
RTS0043715,4
RTS0043716,4
RTS0043717,6
RTS0043718,3
RTS0043719,2
RTS0043720,2
RTS0043721,7
RTS0043722,9
RTS0043723,9
RTS0043724,6
RTS0043725,4
RTS0043726,7
RTS0043727,7
RTS0043728,6
RTS0043729,4
RTS0043730,9
RTS0043731,4
RTS0043733,8
RTS0043734,1
RTS0043735,4
RTS0043736,2
RTS0043737,11
RTS0043738,4
RTS0043739,4
RTS0043740,3
RTS0043741,5
RTS0043742,9
RTS0043743,3
RTS0043744,9
RTS0043745,7
RTS0043746,3
RTS0043747,9
RTS0043748,2
RTS0043749,8
RTS0043750,6
RTS0043751,5
RTS0043752,5
RTS0043753,3
RTS0043754,6
RTS0043755,7
RTS0043756,2
RTS0043757,3
RTS0043758,4
RTS0043759,5
RTS0043760,3
RTS0043761,8
RTS0043762,6
RTS0043763,3
RTS0043764,4
RTS0043765,4
RTS0043766,6
RTS0043768,1
RTS0043769,3
RTS0043770,5
RTS0043771,6
RTS0043772,3
RTS0043773,4
RTS0043775,2
RTS0043776,5
RTS0043777,5
RTS0043778,6
RTS0043779,4
RTS0043780,5
RTS0043781,4
RTS0043782,3
RTS0043783,8
RTS0043784,5
RTS0043785,7
RTS0043786,4
RTS0043787,4
RTS0043788,2
RTS0043789,6
RTS0043790,7
RTS0043791,3
RTS0043792,8
RTS0043793,3
RTS0043794,5
RTS0043795,5
RTS0043796,5
RTS0043797,8
RTS0043798,3
RTS0043799,2
RTS0043800,6
RTS0043801,1
RTS0043802,3
RTS0043803,7
RTS0043804,7
RTS0043805,3
RTS0043806,5
RTS0043807,7
RTS0043808,6
RTS0043809,6
RTS0043810,7
RTS0043811,7
RTS0043812,4
RTS0043813,2
RTS0043814,3
RTS0043815,7
RTS0043816,14
RTS0043817,7
RTS0043818,3
RTS0043819,9
RTS0043820,11
RTS0043821,2
RTS0043822,9
RTS0043823,6
RTS0043824,8
RTS0043825,6
RTS0043826,5
RTS0043827,1
RTS0043828,11
RTS0043829,6
RTS0043830,5
RTS0043831,6
RTS0043832,5
RTS0043833,12
RTS0043834,7
RTS0043835,4
RTS0043836,9
RTS0043837,6
RTS0043838,5
RTS0043839,2
RTS0043840,5
RTS0043841,3
RTS0043842,2
RTS0043843,5
RTS0043844,6
RTS0043845,3
RTS0043846,11
RTS0043847,3
RTS0043848,9
RTS0043849,7
RTS0043850,10
RTS0043851,5
RTS0043852,4
RTS0043853,6
RTS0043854,10
RTS0043856,5
RTS0043857,4
RTS0043858,3
RTS0043859,1
RTS0043860,4
RTS0043861,9
RTS0043862,8
RTS0043863,7
RTS0043864,5
RTS0043865,8
RTS0043866,6
RTS0043867,6
RTS0043868,2
RTS0043869,10
RTS0043870,4
RTS0043871,2
RTS0043872,9
RTS0043873,6
RTS0043874,1
RTS0043875,3
RTS0043876,5
RTS0043877,2
RTS0043878,7
RTS0043879,2
RTS0043880,3
RTS0043881,4
RTS0043882,10
RTS0043883,5
RTS0043884,4
RTS0043885,2
RTS0043886,5
RTS0043887,8
RTS0043888,10
RTS0043889,2
RTS0043890,18
RTS0043891,5
RTS0043892,6
RTS0043893,3
RTS0043894,6
RTS0043895,6
RTS0043896,3
RTS0043897,7
RTS0043898,10
RTS0043899,4
RTS0043900,4
RTS0043901,4
RTS0043902,6
RTS0043903,11
RTS0043904,6
RTS0043905,6
RTS0043906,3
RTS0043907,10
RTS0043909,3
RTS0043910,4
RTS0043912,13
RTS0043913,6
RTS0043914,6
RTS0043915,4
RTS0043916,6
RTS0043917,6
RTS0043918,1
RTS0043919,4
RTS0043920,11
RTS0043921,8
RTS0043922,6
RTS0043923,8
RTS0043924,13
RTS0043925,10
RTS0043926,7
RTS0043927,7
RTS0043928,7
RTS0043929,7
RTS0043930,2
RTS0043931,5
RTS0043932,11
RTS0043933,6
RTS0043934,7
RTS0043935,5
RTS0043936,4
RTS0043937,2
RTS0043938,5
RTS0043939,3
RTS0043940,3
RTS0043941,5
RTS0043942,5
RTS0043943,6
RTS0043944,4
RTS0043945,3
RTS0043946,3
RTS0043947,5
RTS0043948,5
RTS0043949,4
RTS0043950,5
RTS0043951,7
RTS0043952,8
RTS0043953,9
RTS0043954,3
RTS0043955,8
RTS0043956,9
RTS0043957,8
RTS0043958,18
RTS0043959,10
RTS0043960,8
RTS0043961,7
RTS0043962,9
RTS0043963,4
RTS0043964,8
RTS0043965,7
RTS0043966,6
RTS0043967,10
RTS0043968,2
RTS0043969,7
RTS0043970,7
RTS0043971,3
RTS0043972,8
RTS0043973,7
RTS0043974,11
RTS0043975,3
RTS0043976,7
RTS0043977,5
RTS0043978,7
RTS0043979,10
RTS0043980,8
RTS0043981,11
RTS0043982,11
RTS0043983,12
RTS0043984,5
RTS0043985,22
RTS0043986,3
RTS0043987,10
RTS0043988,4
RTS0043989,9
RTS0043990,8
RTS0043991,3
RTS0043992,3
RTS0043993,5
RTS0043994,7
RTS0043996,4
RTS0043997,6
RTS0043998,4
RTS0043999,5
RTS0044000,4
RTS0044001,4
RTS0044002,13
RTS0044003,19
RTS0044004,20
RTS0044005,20
RTS0044006,9
RTS0044007,7
RTS0044008,2
RTS0044009,5
RTS0044010,10
RTS0044011,7
RTS0044012,10
RTS0044013,10
RTS0044014,11
RTS0044015,11
RTS0044016,1
RTS0044017,5
RTS0044018,2
RTS0044019,3
RTS0044020,5
RTS0044021,2
RTS0044022,10
RTS0044023,5
RTS0044024,2
RTS0044025,2
RTS0044026,2
RTS0044027,1
RTS0044028,2
RTS0044029,5
RTS0044030,2
RTS0044031,8
RTS0044032,5
RTS0044033,5
RTS0044034,5
RTS0044035,4
RTS0044036,10
RTS0044037,6
RTS0044038,26
RTS0044039,5
RTS0044040,15
RTS0044041,6
RTS0044042,6
RTS0044043,8
RTS0044044,11
RTS0044045,6
RTS0044046,4
RTS0044047,9
RTS0044048,8
RTS0044049,3
RTS0044050,6
RTS0044051,8
RTS0044052,5
RTS0044053,4
RTS0044054,5
RTS0044055,6
RTS0044056,5
RTS0044057,2
RTS0044058,3
RTS0044059,8
RTS0044060,9
RTS0044061,6
RTS0044062,3
RTS0044063,3
RTS0044064,7
RTS0044065,7
RTS0044067,6
RTS0044068,2
RTS0044069,8
RTS0044070,5
RTS0044071,6
RTS0044072,3
RTS0044073,2
RTS0044075,3
RTS0044076,1
RTS0044077,6
RTS0044078,5
RTS0044079,3
RTS0044080,6
RTS0044081,7
RTS0044082,7
RTS0044083,8
RTS0044084,4
RTS0044085,2
RTS0044086,5
RTS0044087,3
RTS0044088,3
RTS0044089,7
RTS0044090,4
RTS0044091,7
RTS0044092,2
RTS0044093,3
RTS0044094,4
RTS0044095,1
RTS0044096,4
RTS0044097,7
RTS0044098,4
RTS0044099,7
RTS0044100,6
RTS0044101,11
RTS0044102,6
RTS0044103,7
RTS0044104,10
RTS0044105,6
RTS0044106,9
RTS0044107,10
RTS0044108,11
RTS0044109,7
RTS0044110,5
RTS0044111,6
RTS0044112,6
RTS0044113,9
RTS0044114,8
RTS0044115,17
RTS0044116,4
RTS0044117,4
RTS0044118,3
RTS0044119,7
RTS0044120,2
RTS0044121,4
RTS0044122,4
RTS0044123,5
RTS0044124,6
RTS0044125,2
RTS0044126,4
RTS0044127,10
RTS0044128,2
RTS0044129,4
RTS0044130,3
RTS0044131,11
RTS0044132,4
RTS0044133,9
RTS0044134,3
RTS0044135,7
RTS0044136,3
RTS0044137,3
RTS0044138,6
RTS0044139,8
RTS0044140,8
RTS0044141,3
RTS0044142,5
RTS0044143,7
RTS0044144,7
RTS0044145,2
RTS0044146,7
RTS0044147,5
RTS0044148,9
RTS0044149,4
RTS0044150,9
RTS0044151,5
RTS0044152,5
RTS0044153,10
RTS0044154,3
RTS0044155,5
RTS0044156,23
RTS0044157,15
RTS0044158,20
RTS0044159,19
RTS0044160,6
RTS0044161,6
RTS0044162,4
RTS0044163,9
RTS0044164,7
RTS0044165,8
RTS0044166,7
RTS0044167,5
RTS0044168,9
RTS0044169,13
RTS0044170,7
RTS0044171,8
RTS0044172,11
RTS0044173,5
RTS0044174,8
RTS0044175,2
RTS0044176,8
RTS0044177,10
RTS0044178,11
RTS0044180,4
RTS0044181,3
RTS0044182,5
RTS0044183,2
RTS0044184,5
RTS0044185,4
RTS0044186,14
RTS0044187,1
RTS0044188,6
RTS0044189,5
RTS0044190,7
RTS0044191,4
RTS0044192,2
RTS0044193,7
RTS0044194,7
RTS0044195,8
RTS0044196,12
RTS0044197,5
RTS0044198,15
RTS0044199,12
RTS0044200,7
RTS0044206,8
RTS0044207,6
RTS0044208,6
RTS0044209,3
RTS0044210,7
RTS0044211,9
RTS0044212,3
RTS0044213,9
RTS0044214,5
RTS0044215,3
RTS0044216,6
RTS0044217,9
RTS0044218,4
RTS0044219,8
RTS0044220,2
RTS0044221,2
RTS0044222,3
RTS0044223,5
RTS0044224,3
RTS0044225,4
RTS0044226,7
RTS0044227,8
RTS0044228,2
RTS0044229,1
RTS0044230,4
RTS0044231,5
RTS0044232,6
RTS0044233,7
RTS0044234,3
RTS0044235,3
RTS0044236,5
RTS0044237,5
RTS0044238,9
RTS0044239,8
RTS0044240,2
RTS0044241,5
RTS0044242,7
RTS0044243,6
RTS0044244,4
RTS0044245,4
RTS0044246,7
RTS0044247,3
RTS0044248,1
RTS0044249,5
RTS0044250,3
RTS0044251,7
RTS0044252,8
RTS0044253,3
RTS0044254,4
RTS0044255,10
RTS0044256,4
RTS0044257,5
RTS0044258,8
RTS0044259,2
RTS0044260,7
RTS0044261,16
RTS0044262,13
RTS0044263,7
RTS0044264,11
RTS0044265,10
RTS0044266,5
RTS0044267,10
RTS0044268,6
RTS0044269,3
RTS0044270,2
RTS0044271,5
RTS0044272,11
RTS0044273,5
RTS0044274,2
RTS0044275,3
RTS0044276,8
RTS0044277,7
RTS0044278,4
RTS0044279,3
RTS0044280,7
RTS0044281,5
RTS0044282,3
RTS0044283,4
RTS0044284,4
RTS0044285,2
RTS0044286,7
RTS0044287,6
RTS0044288,4
RTS0044289,5
RTS0044290,5
RTS0044291,3
RTS0044292,5
RTS0044293,7
RTS0044294,7
RTS0044295,2
RTS0044296,9
RTS0044297,12
RTS0044298,13
RTS0044299,7
RTS0044300,10
RTS0044301,19
RTS0044302,12
RTS0044303,5
RTS0044304,13
RTS0044305,4
RTS0044306,14
RTS0044307,15
RTS0044308,10
RTS0044309,3
RTS0044310,17
RTS0044311,4
RTS0044312,5
RTS0044313,5
RTS0044314,5
RTS0044315,6
RTS0044316,6
RTS0044317,9
RTS0044318,8
RTS0044319,3
RTS0044320,6
RTS0044321,2
RTS0044322,1
RTS0044323,4
RTS0044324,4
RTS0044325,5
RTS0044326,8
RTS0044327,15
RTS0044328,1
RTS0044329,18
RTS0044330,4
RTS0044331,102
RTS0044332,104
RTS0044333,122
RTS0044334,107
RTS0044335,93
RTS0044336,9
RTS0044337,6
RTS0044338,1
RTS0044339,2
RTS0044341,9
RTS0044342,7
RTS0044343,5
RTS0044344,9
RTS0044345,4
RTS0044346,58
RTS0044347,70
RTS0044348,79
RTS0044349,82
RTS0044350,81
RTS0044351,4
RTS0044352,2
RTS0044353,6
RTS0044354,4
RTS0044355,6
RTS0044356,2
RTS0044357,5
RTS0044358,4
RTS0044359,5
RTS0044360,2
RTS0044361,10
RTS0044362,4
RTS0044363,4
RTS0044364,7
RTS0044365,8
RTS0044366,14
RTS0044367,5
RTS0044368,22
RTS0044369,21
RTS0044370,11
RTS0044371,5
RTS0044372,2
RTS0044373,5
RTS0044374,13
RTS0044375,11
RTS0044376,3
RTS0044377,2
RTS0044378,3
RTS0044379,6
RTS0044380,6
RTS0044381,7
RTS0044382,6
RTS0044383,10
RTS0044384,7
RTS0044385,6
RTS0044386,3
RTS0044387,7
RTS0044388,6
RTS0044389,8
RTS0044390,5
RTS0044391,65
RTS0044392,123
RTS0044393,73
RTS0044394,49
RTS0044395,65
RTS0044396,5
RTS0044397,3
RTS0044399,4
RTS0044400,4
RTS0044401,6
RTS0044402,5
RTS0044403,6
RTS0044404,2
RTS0044405,6
RTS0044406,2
RTS0044407,1
RTS0044408,4
RTS0044409,4
RTS0044410,7
RTS0044411,4
RTS0044412,6
RTS0044413,4
RTS0044414,4
RTS0044415,7
RTS0044416,18
RTS0044417,17
RTS0044418,4
RTS0044419,4
RTS0044420,10
RTS0044422,3
RTS0044423,8
RTS0044424,1
RTS0044425,8
RTS0044426,10
RTS0044427,10
RTS0044428,6
RTS0044429,5
RTS0044430,4
RTS0044431,12
RTS0044432,9
RTS0044433,17
RTS0044434,21
RTS0044435,13
RTS0044436,4
RTS0044437,4
RTS0044438,8
RTS0044439,9
RTS0044440,7
RTS0044441,14
RTS0044442,17
RTS0044443,33
RTS0044444,20
RTS0044445,24
RTS0044446,7
RTS0044447,5
RTS0044448,8
RTS0044449,8
RTS0044450,10
RTS0044451,3
RTS0044452,9
RTS0044453,5
RTS0044454,7
RTS0044455,3
RTS0044456,5
RTS0044457,10
RTS0044458,5
RTS0044459,5
RTS0044460,3
RTS0044461,7
RTS0044462,4
RTS0044463,4
RTS0044464,11
RTS0044465,9
RTS0044466,6
RTS0044467,8
RTS0044468,8
RTS0044469,10
RTS0044470,10
RTS0044471,7
RTS0044472,6
RTS0044473,4
RTS0044474,12
RTS0044475,4
RTS0044476,10
RTS0044477,12
RTS0044478,6
RTS0044479,4
RTS0044480,6
RTS0044481,63
RTS0044482,52
RTS0044483,60
RTS0044484,47
RTS0044485,55
RTS0044486,15
RTS0044487,5
RTS0044488,5
RTS0044489,3
RTS0044490,6
RTS0044491,11
RTS0044492,4
RTS0044493,4
RTS0044494,3
RTS0044495,4
RTS0044496,6
RTS0044497,10
RTS0044498,4
RTS0044499,12
RTS0044500,3
RTS0044501,11
RTS0044502,9
RTS0044503,8
RTS0044504,6
RTS0044505,4
RTS0044506,4
RTS0044507,4
RTS0044508,7
RTS0044509,11
RTS0044510,2
RTS0044511,1
RTS0044512,5
RTS0044513,6
RTS0044514,7
RTS0044515,5
RTS0044516,8
RTS0044517,3
RTS0044518,5
RTS0044519,3
RTS0044520,7
RTS0044521,8
RTS0044522,4
RTS0044523,8
RTS0044525,6
RTS0044526,4
RTS0044527,9
RTS0044528,2
RTS0044529,6
RTS0044530,6
RTS0044531,4
RTS0044532,5
RTS0044533,5
RTS0044534,1
RTS0044535,5
RTS0044536,3
RTS0044537,6
RTS0044538,5
RTS0044539,6
RTS0044540,2
RTS0044541,4
RTS0044542,6
RTS0044543,10
RTS0044544,11
RTS0044545,3
RTS0044546,6
RTS0044547,11
RTS0044548,4
RTS0044549,6
RTS0044550,7
RTS0044551,5
RTS0044552,11
RTS0044553,4
RTS0044554,3
RTS0044555,8
RTS0044556,8
RTS0044557,4
RTS0044558,6
RTS0044559,9
RTS0044560,4
RTS0044561,9
RTS0044562,3
RTS0044563,6
RTS0044564,4
RTS0044565,7
RTS0044566,2
RTS0044567,2
RTS0044568,7
RTS0044569,3
RTS0044570,4
RTS0044571,3
RTS0044572,1
RTS0044573,5
RTS0044574,3
RTS0044575,7
RTS0044576,2
RTS0044577,2
RTS0044578,7
RTS0044579,9
RTS0044580,6
RTS0044581,2
RTS0044582,3
RTS0044583,2
RTS0044584,4
RTS0044585,6
RTS0044586,5
RTS0044587,2
RTS0044588,2
RTS0044589,5
RTS0044590,4
RTS0044591,5
RTS0044592,3
RTS0044593,10
RTS0044594,6
RTS0044595,3
RTS0044596,2
RTS0044597,6
RTS0044598,3
RTS0044599,8
RTS0044600,3
RTS0044601,3
RTS0044602,5
RTS0044604,4
RTS0044605,3
RTS0044606,1
RTS0044607,4
RTS0044608,2
RTS0044609,2
RTS0044610,2
RTS0044611,4
RTS0044612,5
RTS0044613,6
RTS0044614,5
RTS0044615,5
RTS0044616,7
RTS0044617,2
RTS0044618,3
RTS0044619,3
RTS0044620,4
RTS0044621,6
RTS0044622,10
RTS0044623,10
RTS0044624,8
RTS0044625,11
RTS0044626,3
RTS0044627,3
RTS0044628,4
RTS0044629,5
RTS0044630,8
RTS0044631,3
RTS0044632,5
RTS0044633,4
RTS0044634,7
RTS0044635,6
RTS0044636,3
RTS0044637,8
RTS0044638,5
RTS0044639,4
RTS0044640,4
RTS0044641,12
RTS0044642,11
RTS0044643,8
RTS0044644,18
RTS0044645,11
RTS0044646,1
RTS0044647,4
RTS0044648,2
RTS0044649,6
RTS0044650,6
RTS0044651,3
RTS0044652,4
RTS0044653,4
RTS0044654,4
RTS0044655,7
RTS0044656,26
RTS0044657,17
RTS0044658,31
RTS0044659,16
RTS0044660,13
RTS0044661,15
RTS0044662,14
RTS0044663,13
RTS0044664,17
RTS0044665,12
RTS0044666,2
RTS0044667,3
RTS0044668,6
RTS0044669,4
RTS0044670,2
RTS0044671,1
RTS0044672,5
RTS0044673,8
RTS0044674,6
RTS0044675,5
RTS0044676,7
RTS0044677,8
RTS0044678,6
RTS0044679,4
RTS0044680,7
RTS0044681,3
RTS0044682,8
RTS0044683,7
RTS0044684,6
RTS0044685,5
RTS0044686,9
RTS0044687,10
RTS0044688,5
RTS0044689,12
RTS0044690,5
RTS0044691,9
RTS0044692,3
RTS0044693,8
RTS0044694,11
RTS0044695,2
RTS0044696,4
RTS0044697,11
RTS0044698,3
RTS0044699,8
RTS0044700,5
RTS0044701,9
RTS0044702,5
RTS0044703,4
RTS0044704,6
RTS0044705,3
RTS0044706,2
RTS0044707,4
RTS0044708,5
RTS0044709,6
RTS0044710,4
RTS0044711,4
RTS0044712,3
RTS0044714,7
RTS0044715,6
RTS0044716,10
RTS0044717,11
RTS0044718,7
RTS0044719,9
RTS0044720,18
RTS0044721,3
RTS0044722,6
RTS0044723,2
RTS0044724,3
RTS0044725,4
RTS0044726,6
RTS0044727,8
RTS0044728,3
RTS0044729,3
RTS0044730,7
RTS0044731,7
RTS0044732,5
RTS0044733,5
RTS0044734,5
RTS0044735,7
RTS0044736,9
RTS0044737,10
RTS0044738,7
RTS0044739,5
RTS0044740,3
RTS0044741,1
RTS0044742,11
RTS0044743,3
RTS0044744,9
RTS0044745,2
RTS0044746,7
RTS0044747,3
RTS0044748,2
RTS0044749,4
RTS0044750,4
RTS0044751,6
RTS0044752,14
RTS0044753,14
RTS0044754,7
RTS0044755,16
RTS0044756,8
RTS0044757,6
RTS0044758,11
RTS0044759,5
RTS0044760,5
RTS0044761,6
RTS0044762,2
RTS0044763,5
RTS0044764,5
RTS0044765,6
RTS0044766,2
RTS0044767,5
RTS0044768,8
RTS0044769,5
RTS0044770,6
RTS0044771,1
RTS0044772,4
RTS0044773,6
RTS0044774,4
RTS0044775,2
RTS0044776,8
RTS0044777,9
RTS0044778,4
RTS0044779,9
RTS0044780,6
RTS0044781,12
RTS0044782,12
RTS0044783,10
RTS0044784,6
RTS0044785,9
RTS0044786,14
RTS0044787,8
RTS0044788,7
RTS0044789,11
RTS0044790,6
RTS0044791,34
RTS0044792,41
RTS0044793,8
RTS0044794,6
RTS0044795,2
RTS0044796,8
RTS0044797,4
RTS0044798,5
RTS0044799,11
RTS0044800,10
RTS0044801,8
RTS0044802,3
RTS0044803,3
RTS0044804,5
RTS0044805,5
RTS0044806,12
RTS0044807,3
RTS0044808,5
RTS0044809,7
RTS0044810,3
RTS0044811,5
RTS0044812,5
RTS0044813,8
RTS0044814,2
RTS0044815,11
RTS0044816,5
RTS0044817,7
RTS0044818,5
RTS0044819,7
RTS0044820,6
RTS0044821,21
RTS0044822,22
RTS0044823,12
RTS0044824,4
RTS0044825,9
RTS0044826,4
RTS0044827,8
RTS0044828,5
RTS0044829,4
RTS0044830,6
RTS0044831,2
RTS0044832,6
RTS0044833,5
RTS0044834,1
RTS0044835,1
RTS0044836,4
RTS0044837,7
RTS0044838,4
RTS0044839,5
RTS0044840,1
RTS0044841,7
RTS0044842,7
RTS0044843,7
RTS0044844,3
RTS0044845,10
RTS0044846,2
RTS0044847,3
RTS0044848,4
RTS0044849,6
RTS0044850,6
RTS0044851,6
RTS0044852,4
RTS0044853,3
RTS0044854,2
RTS0044855,3
RTS0044856,4
RTS0044857,7
RTS0044858,5
RTS0044859,3
RTS0044860,4
RTS0044861,8
RTS0044862,8
RTS0044863,2
RTS0044864,7
RTS0044865,8
RTS0044866,3
RTS0044867,9
RTS0044868,12
RTS0044869,14
RTS0044870,7
RTS0044871,8
RTS0044872,3
RTS0044873,3
RTS0044874,11
RTS0044875,8
RTS0044876,17
RTS0044877,23
RTS0044878,23
RTS0044879,15
RTS0044880,20
RTS0044881,2
RTS0044882,4
RTS0044883,4
RTS0044884,6
RTS0044885,2
RTS0044886,5
RTS0044887,3
RTS0044888,5
RTS0044889,7
RTS0044890,6
RTS0044891,9
RTS0044892,12
RTS0044893,7
RTS0044894,9
RTS0044895,9
RTS0044896,13
RTS0044897,5
RTS0044898,7
RTS0044899,11
RTS0044900,4
RTS0044901,52
RTS0044902,42
RTS0044903,81
RTS0044904,38
RTS0044905,65
RTS0044906,11
RTS0044907,5
RTS0044908,8
RTS0044909,14
RTS0044910,8
RTS0044911,3
RTS0044912,6
RTS0044913,6
RTS0044914,4
RTS0044915,9
RTS0044916,3
RTS0044917,4
RTS0044918,4
RTS0044919,2
RTS0044920,8
RTS0044921,5
RTS0044922,6
RTS0044923,3
RTS0044924,3
RTS0044925,3
RTS0044926,5
RTS0044927,6
RTS0044928,6
RTS0044929,6
RTS0044930,4
RTS0044931,2
RTS0044932,7
RTS0044933,4
RTS0044934,5
RTS0044935,9
RTS0044936,3
RTS0044937,3
RTS0044938,5
RTS0044939,5
RTS0044940,5
RTS0044941,8
RTS0044942,5
RTS0044943,8
RTS0044944,4
RTS0044945,3
RTS0044946,5
RTS0044947,4
RTS0044948,11
RTS0044949,8
RTS0044950,5
RTS0044951,2
RTS0044952,6
RTS0044953,2
RTS0044954,2
RTS0044955,1
RTS0044956,14
RTS0044957,12
RTS0044958,6
RTS0044959,13
RTS0044960,11
RTS0044961,5
RTS0044962,1
RTS0044963,3
RTS0044964,3
RTS0044965,6
RTS0044966,3
RTS0044967,11
RTS0044968,15
RTS0044969,4
RTS0044970,7
RTS0044971,6
RTS0044972,6
RTS0044973,4
RTS0044974,5
RTS0044975,6
RTS0044976,1
RTS0044977,2
RTS0044978,4
RTS0044979,4
RTS0044980,3
RTS0044981,9
RTS0044982,4
RTS0044983,6
RTS0044984,3
RTS0044985,8
RTS0044986,4
RTS0044987,9
RTS0044988,9
RTS0044989,7
RTS0044990,5
RTS0044991,5
RTS0044992,2
RTS0044993,5
RTS0044994,7
RTS0044995,5
RTS0044996,2
RTS0044997,4
RTS0044998,5
RTS0044999,7
RTS0045000,5
RTS0045001,5
RTS0045002,5
RTS0045003,5
RTS0045004,1
RTS0045005,7
RTS0045006,6
RTS0045007,21
RTS0045008,8
RTS0045009,9
RTS0045010,10
RTS0045011,3
RTS0045012,7
RTS0045013,8
RTS0045014,6
RTS0045015,3
RTS0045016,2
RTS0045017,6
RTS0045018,8
RTS0045019,4
RTS0045020,3
RTS0045021,8
RTS0045022,6
RTS0045023,2
RTS0045024,3
RTS0045025,2
RTS0045026,9
RTS0045027,8
RTS0045028,11
RTS0045029,11
RTS0045030,11
RTS0045031,4
RTS0045032,6
RTS0045033,3
RTS0045034,4
RTS0045035,5
RTS0045036,2
RTS0045038,5
RTS0045039,5
RTS0045040,5
RTS0045041,3
RTS0045042,8
RTS0045043,5
RTS0045044,8
RTS0045045,6
RTS0045046,2
RTS0045047,5
RTS0045048,4
RTS0045049,5
RTS0045050,11
RTS0045051,7
RTS0045052,4
RTS0045053,2
RTS0045054,2
RTS0045055,4
RTS0045056,6
RTS0045057,13
RTS0045058,3
RTS0045059,6
RTS0045060,10
RTS0045061,3
RTS0045064,4
RTS0045065,3
RTS0045066,10
RTS0045067,15
RTS0045068,12
RTS0045069,11
RTS0045070,12
RTS0045071,6
RTS0045072,6
RTS0045073,12
RTS0045074,8
RTS0045075,12
RTS0045076,2
RTS0045077,6
RTS0045078,6
RTS0045079,4
RTS0045080,5
RTS0045081,5
RTS0045082,6
RTS0045083,4
RTS0045084,7
RTS0045085,6
RTS0045086,7
RTS0045087,4
RTS0045088,10
RTS0045089,8
RTS0045090,2
RTS0045091,5
RTS0045092,12
RTS0045093,9
RTS0045094,6
RTS0045095,2
RTS0045096,7
RTS0045097,7
RTS0045098,4
RTS0045099,5
RTS0045100,5
RTS0045101,5
RTS0045102,7
RTS0045103,4
RTS0045104,6
RTS0045105,4
RTS0045106,6
RTS0045107,6
RTS0045108,3
RTS0045109,4
RTS0045110,5
RTS0045111,8
RTS0045112,6
RTS0045113,4
RTS0045114,5
RTS0045115,7
RTS0045116,1
RTS0045117,3
RTS0045118,4
RTS0045119,5
RTS0045120,6
RTS0045121,5
RTS0045122,2
RTS0045123,6
RTS0045124,6
RTS0045125,4
RTS0045126,2
RTS0045127,9
RTS0045128,4
RTS0045129,4
RTS0045130,3
RTS0045131,6
RTS0045132,3
RTS0045133,5
RTS0045134,4
RTS0045135,8
RTS0045136,9
RTS0045137,9
RTS0045138,3
RTS0045139,4
RTS0045140,1
RTS0045141,3
RTS0045142,5
RTS0045143,4
RTS0045144,3
RTS0045145,6
RTS0045146,2
RTS0045147,10
RTS0045148,6
RTS0045149,3
RTS0045150,3
RTS0045151,5
RTS0045152,5
RTS0045153,4
RTS0045154,5
RTS0045155,5
RTS0045156,6
RTS0045157,13
RTS0045158,1
RTS0045159,7
RTS0045160,10
RTS0045161,5
RTS0045162,9
RTS0045163,6
RTS0045164,4
RTS0045165,9
RTS0045166,8
RTS0045167,3
RTS0045168,6
RTS0045169,7
RTS0045170,7
RTS0045171,12
RTS0045172,5
RTS0045173,4
RTS0045174,11
RTS0045175,5
RTS0045176,6
RTS0045177,2
RTS0045178,4
RTS0045179,7
RTS0045180,3
RTS0045181,22
RTS0045182,33
RTS0045183,25
RTS0045184,8
RTS0045185,13
RTS0045186,6
RTS0045187,4
RTS0045188,5
RTS0045189,5
RTS0045190,7
RTS0045191,1
RTS0045192,13
RTS0045193,5
RTS0045194,2
RTS0045195,4
RTS0045196,6
RTS0045197,7
RTS0045198,4
RTS0045199,4
RTS0045200,1
RTS0045201,3
RTS0045202,6
RTS0045203,2
RTS0045205,6
RTS0045206,1
RTS0045207,4
RTS0045208,3
RTS0045209,6
RTS0045210,7
RTS0045211,4
RTS0045212,1
RTS0045213,2
RTS0045214,1
RTS0045215,2
RTS0045216,12
RTS0045217,7
RTS0045218,12
RTS0045219,5
RTS0045220,4
RTS0045221,3
RTS0045222,2
RTS0045223,8
RTS0045224,7
RTS0045225,2
RTS0045226,81
RTS0045227,41
RTS0045228,70
RTS0045229,45
RTS0045230,53
RTS0045231,9
RTS0045232,15
RTS0045233,8
RTS0045234,7
RTS0045235,10
RTS0045236,14
RTS0045237,18
RTS0045238,9
RTS0045239,8
RTS0045240,18
RTS0045241,8
RTS0045242,11
RTS0045243,8
RTS0045244,10
RTS0045245,6
RTS0045246,2
RTS0045247,3
RTS0045248,7
RTS0045249,7
RTS0045250,3
RTS0045251,7
RTS0045252,2
RTS0045253,4
RTS0045254,8
RTS0045255,3
RTS0045256,2
RTS0045257,8
RTS0045258,7
RTS0045259,6
RTS0045260,4
RTS0045261,6
RTS0045262,11
RTS0045263,8
RTS0045264,8
RTS0045265,6
RTS0045266,6
RTS0045267,8
RTS0045268,14
RTS0045269,13
RTS0045270,11
RTS0045271,1
RTS0045272,3
RTS0045273,3
RTS0045274,5
RTS0045275,5
RTS0045276,6
RTS0045277,7
RTS0045278,8
RTS0045279,2
RTS0045280,5
RTS0045281,5
RTS0045282,7
RTS0045283,4
RTS0045284,2
RTS0045285,4
RTS0045286,8
RTS0045287,1
RTS0045288,5
RTS0045289,1
RTS0045290,5
RTS0045291,3
RTS0045292,6
RTS0045293,5
RTS0045294,3
RTS0045295,3
RTS0045296,6
RTS0045297,3
RTS0045298,8
RTS0045299,5
RTS0045300,8
RTS0045301,11
RTS0045302,4
RTS0045303,16
RTS0045304,7
RTS0045305,19
RTS0045306,5
RTS0045307,1
RTS0045308,3
RTS0045309,7
RTS0045310,2
RTS0045311,2
RTS0045312,5
RTS0045313,2
RTS0045314,3
RTS0045315,2
RTS0045316,4
RTS0045317,3
RTS0045318,2
RTS0045319,4
RTS0045320,3
RTS0045321,3
RTS0045323,4
RTS0045324,4
RTS0045325,2
RTS0045326,6
RTS0045327,6
RTS0045328,8
RTS0045329,2
RTS0045330,8
RTS0045331,3
RTS0045332,3
RTS0045333,3
RTS0045334,2
RTS0045335,5
RTS0045336,5
RTS0045337,5
RTS0045338,5
RTS0045339,4
RTS0045340,3
RTS0045341,7
RTS0045342,6
RTS0045343,3
RTS0045344,1
RTS0045345,4
RTS0045346,7
RTS0045347,5
RTS0045348,7
RTS0045349,5
RTS0045350,6
RTS0045351,6
RTS0045353,6
RTS0045354,4
RTS0045355,2
RTS0045356,4
RTS0045357,8
RTS0045358,3
RTS0045359,6
RTS0045360,1
RTS0045361,9
RTS0045362,3
RTS0045363,8
RTS0045364,7
RTS0045365,9
RTS0045366,3
RTS0045367,1
RTS0045368,6
RTS0045369,5
RTS0045370,3
RTS0045371,7
RTS0045372,13
RTS0045373,6
RTS0045374,13
RTS0045375,11
RTS0045376,5
RTS0045377,4
RTS0045378,4
RTS0045379,9
RTS0045380,4
RTS0045381,3
RTS0045382,4
RTS0045383,14
RTS0045384,6
RTS0045385,4
RTS0045386,4
RTS0045387,6
RTS0045388,2
RTS0045389,5
RTS0045390,2
RTS0045391,4
RTS0045392,3
RTS0045393,6
RTS0045394,4
RTS0045395,5
RTS0045396,6
RTS0045397,11
RTS0045398,5
RTS0045399,5
RTS0045400,7
RTS0045401,8
RTS0045402,7
RTS0045403,2
RTS0045404,5
RTS0045405,2
RTS0045406,15
RTS0045407,19
RTS0045408,1
RTS0045409,19
RTS0045410,15
RTS0045411,13
RTS0045412,13
RTS0045413,13
RTS0045414,8
RTS0045415,7
RTS0045416,6
RTS0045417,4
RTS0045418,6
RTS0045419,7
RTS0045420,9
RTS0045421,878
RTS0045422,792
RTS0045423,462
RTS0045424,775
RTS0045425,608
RTS0045426,8
RTS0045427,10
RTS0045428,7
RTS0045429,7
RTS0045430,4
RTS0045431,7
RTS0045432,4
RTS0045433,5
RTS0045434,10
RTS0045435,4
RTS0045436,11
RTS0045437,6
RTS0045438,10
RTS0045439,10
RTS0045440,7
RTS0045441,9
RTS0045442,5
RTS0045443,2
RTS0045444,7
RTS0045445,10
RTS0045446,6
RTS0045447,2
RTS0045448,11
RTS0045449,3
RTS0045450,8
RTS0045451,32
RTS0045452,15
RTS0045453,24
RTS0045454,27
RTS0045455,30
RTS0045456,2
RTS0045457,3
RTS0045458,2
RTS0045459,3
RTS0045460,8
RTS0045461,10
RTS0045462,11
RTS0045463,10
RTS0045464,3
RTS0045465,6
RTS0045466,10
RTS0045467,15
RTS0045468,5
RTS0045469,19
RTS0045470,11
RTS0045471,3
RTS0045472,1
RTS0045473,4
RTS0045474,1
RTS0045475,8
RTS0045476,27
RTS0045477,30
RTS0045478,18
RTS0045479,28
RTS0045480,24
RTS0045481,8
RTS0045482,9
RTS0045483,9
RTS0045484,13
RTS0045485,14
RTS0045487,8
RTS0045488,5
RTS0045489,6
RTS0045490,4
RTS0045491,101
RTS0045492,139
RTS0045493,95
RTS0045494,55
RTS0045495,52
RTS0045496,5
RTS0045497,6
RTS0045498,12
RTS0045499,18
RTS0045500,9
RTS0045501,148
RTS0045502,151
RTS0045503,109
RTS0045504,104
RTS0045505,77
RTS0045506,1451
RTS0045507,1936
RTS0045508,1305
RTS0045509,1794
RTS0045510,1326
RTS0045511,6
RTS0045512,11
RTS0045513,6
RTS0045514,7
RTS0045515,5
RTS0045516,5
RTS0045517,4
RTS0045518,5
RTS0045520,4
RTS0045521,8
RTS0045522,8
RTS0045523,8
RTS0045524,5
RTS0045525,2
RTS0045526,31
RTS0045527,21
RTS0045528,18
RTS0045529,35
RTS0045530,30
RTS0045531,4
RTS0045532,5
RTS0045533,6
RTS0045534,4
RTS0045535,5
RTS0045536,23
RTS0045537,23
RTS0045538,14
RTS0045539,21
RTS0045540,41
RTS0045541,3
RTS0045542,8
RTS0045543,4
RTS0045544,3
RTS0045545,4
RTS0045546,16
RTS0045547,18
RTS0045548,7
RTS0045549,11
RTS0045550,6
RTS0045551,5
RTS0045552,6
RTS0045553,7
RTS0045554,8
RTS0045555,2
RTS0045556,2
RTS0045557,7
RTS0045558,9
RTS0045559,3
RTS0045560,5
RTS0045561,3
RTS0045562,12
RTS0045563,6
RTS0045564,6
RTS0045565,7
RTS0045566,4
RTS0045567,7
RTS0045568,5
RTS0045569,6
RTS0045570,4
RTS0045571,3
RTS0045572,3
RTS0045573,5
RTS0045574,4
RTS0045575,1
RTS0045576,3
RTS0045577,6
RTS0045578,7
RTS0045579,4
RTS0045580,2
RTS0045581,23
RTS0045582,13
RTS0045583,33
RTS0045584,28
RTS0045585,10
RTS0045586,4
RTS0045587,15
RTS0045588,14
RTS0045589,8
RTS0045590,8
RTS0045592,85
RTS0045593,80
RTS0045594,51
RTS0045595,56
RTS0045596,16
RTS0045597,15
RTS0045598,22
RTS0045599,23
RTS0045600,6
RTS0045601,12
RTS0045602,6
RTS0045603,5
RTS0045604,11
RTS0045606,6
RTS0045607,1
RTS0045608,4
RTS0045609,6
RTS0045610,5
RTS0045611,1
RTS0045612,1
RTS0045613,5
RTS0045614,2
RTS0045615,6
RTS0045616,8
RTS0045617,5
RTS0045618,6
RTS0045619,5
RTS0045620,4
RTS0045621,12
RTS0045622,12
RTS0045623,13
RTS0045624,8
RTS0045625,13
RTS0045626,2
RTS0045627,2
RTS0045628,9
RTS0045629,1
RTS0045630,3
RTS0045632,5
RTS0045633,10
RTS0045634,3
RTS0045635,3
RTS0045636,6
RTS0045637,2
RTS0045638,11
RTS0045639,18
RTS0045640,10
RTS0045641,8
RTS0045642,10
RTS0045643,4
RTS0045644,5
RTS0045645,7
RTS0045646,3
RTS0045647,8
RTS0045648,12
RTS0045649,14
RTS0045650,9
RTS0045651,7
RTS0045652,6
RTS0045653,7
RTS0045654,12
RTS0045655,10
RTS0045656,33
RTS0045657,24
RTS0045658,41
RTS0045659,35
RTS0045660,38
RTS0045661,52
RTS0045662,42
RTS0045663,51
RTS0045664,38
RTS0045665,62
RTS0045666,7
RTS0045667,7
RTS0045668,9
RTS0045669,9
RTS0045670,8
RTS0045671,7
RTS0045672,7
RTS0045673,3
RTS0045674,4
RTS0045675,5
RTS0045676,30
RTS0045677,37
RTS0045678,42
RTS0045679,42
RTS0045680,55
RTS0045681,3
RTS0045682,3
RTS0045683,1
RTS0045684,5
RTS0045685,5
RTS0045687,5
RTS0045688,4
RTS0045689,6
RTS0045690,10
RTS0045691,4
RTS0045692,5
RTS0045693,6
RTS0045694,7
RTS0045695,7
RTS0045696,9
RTS0045697,6
RTS0045698,7
RTS0045699,2
RTS0045700,3
RTS0045701,5
RTS0045702,4
RTS0045703,3
RTS0045704,3
RTS0045705,6
RTS0045706,5
RTS0045707,5
RTS0045708,6
RTS0045709,4
RTS0045710,5
RTS0045711,4
RTS0045712,6
RTS0045713,6
RTS0045714,4
RTS0045715,4
RTS0045716,46
RTS0045717,14
RTS0045718,13
RTS0045719,13
RTS0045720,25
RTS0045721,17
RTS0045722,15
RTS0045723,20
RTS0045724,13
RTS0045725,10
RTS0045726,5
RTS0045727,8
RTS0045728,8
RTS0045729,10
RTS0045730,3
RTS0045731,23
RTS0045732,20
RTS0045733,24
RTS0045734,22
RTS0045735,22
RTS0045736,35
RTS0045737,35
RTS0045738,52
RTS0045739,57
RTS0045740,41
RTS0045741,44
RTS0045742,27
RTS0045743,37
RTS0045744,39
RTS0045745,37
RTS0045746,18
RTS0045747,29
RTS0045748,23
RTS0045749,15
RTS0045750,8
RTS0045751,15
RTS0045752,5
RTS0045753,18
RTS0045754,15
RTS0045755,15
RTS0045756,14
RTS0045757,18
RTS0045758,16
RTS0045759,22
RTS0045760,9
RTS0045761,3
RTS0045762,5
RTS0045763,5
RTS0045764,9
RTS0045765,1
RTS0045766,5
RTS0045767,5
RTS0045768,3
RTS0045769,2
RTS0045770,7
RTS0045771,2
RTS0045772,6
RTS0045773,8
RTS0045774,9
RTS0045775,13
RTS0045776,10
RTS0045777,1
RTS0045778,1
RTS0045779,2
RTS0045780,4
RTS0045781,20
RTS0045782,13
RTS0045783,16
RTS0045784,13
RTS0045785,10
RTS0045786,3
RTS0045787,9
RTS0045788,3
RTS0045789,4
RTS0045790,5
RTS0045791,7
RTS0045792,6
RTS0045793,1
RTS0045794,2
RTS0045795,7
RTS0045796,9
RTS0045797,5
RTS0045798,5
RTS0045799,5
RTS0045800,5
RTS0045801,3
RTS0045802,7
RTS0045803,4
RTS0045804,4
RTS0045805,4
RTS0045806,27
RTS0045807,22
RTS0045808,11
RTS0045809,5
RTS0045810,4
RTS0045811,10
RTS0045812,9
RTS0045813,9
RTS0045814,10
RTS0045815,8
RTS0045816,4
RTS0045817,6
RTS0045818,7
RTS0045819,11
RTS0045820,7
RTS0045821,32
RTS0045822,21
RTS0045823,18
RTS0045824,22
RTS0045825,14
RTS0045826,13
RTS0045827,4
RTS0045828,4
RTS0045829,12
RTS0045830,12
RTS0045831,14
RTS0045832,9
RTS0045833,1
RTS0045834,4
RTS0045835,7
RTS0045836,40
RTS0045837,37
RTS0045838,25
RTS0045840,12
RTS0045841,17
RTS0045842,13
RTS0045843,5
RTS0045844,14
RTS0045845,22
RTS0045846,171
RTS0045848,45
RTS0045849,254
RTS0045851,5
RTS0045852,2
RTS0045853,8
RTS0045854,6
RTS0045855,7
RTS0045856,3
RTS0045857,5
RTS0045858,3
RTS0045859,5
RTS0045860,6
RTS0045861,3
RTS0045862,14
RTS0045863,171
RTS0045864,241
RTS0045865,152
RTS0045866,257
RTS0045867,6
RTS0045868,5
RTS0045869,3
RTS0045870,3
RTS0045872,4
RTS0045873,1
RTS0045874,3
RTS0045875,3
RTS0045876,5
RTS0045877,2
RTS0045878,5
RTS0045879,17
RTS0045880,9
RTS0045881,11
RTS0045882,2
RTS0045883,5
RTS0045884,4
RTS0045886,4
RTS0045887,3
RTS0045888,3
RTS0045889,2
RTS0045890,4
RTS0045891,3
RTS0045892,7
RTS0045893,5
RTS0045894,8
RTS0045895,12
RTS0045896,12
RTS0045897,11
RTS0045898,9
RTS0045899,8
RTS0045900,10
RTS0045901,5
RTS0045902,5
RTS0045903,11
RTS0045904,8
RTS0045905,9
RTS0045906,10
RTS0045907,12
RTS0045908,3
RTS0045909,5
RTS0045910,5
RTS0045911,7
RTS0045912,4
RTS0045913,3
RTS0045914,2
RTS0045915,6
RTS0045916,2
RTS0045917,6
RTS0045918,5
RTS0045919,7
RTS0045920,8
RTS0045921,6
RTS0045922,2
RTS0045923,5
RTS0045924,3
RTS0045925,6
RTS0045926,7
RTS0045927,5
RTS0045928,10
RTS0045929,2
RTS0045930,27
RTS0045931,33
RTS0045932,10
RTS0045933,2
RTS0045935,3
RTS0045939,3
RTS0045940,4
RTS0045941,6
RTS0045942,4
RTS0045943,5
RTS0045944,4
RTS0045945,4
RTS0045946,5
RTS0045947,6
RTS0045948,6
RTS0045949,7
RTS0045950,14
RTS0045951,8
RTS0045952,13
RTS0045953,7
RTS0045954,23
RTS0045955,9
RTS0045956,3
RTS0045957,4
RTS0045958,3
RTS0045959,5
RTS0045960,3
RTS0045961,3
RTS0045962,5
RTS0045963,6
RTS0045964,1
RTS0045965,4
RTS0045966,7
RTS0045967,7
RTS0045968,7
RTS0045969,5
RTS0045970,8
RTS0045971,8
RTS0045972,6
RTS0045973,1
RTS0045975,1
RTS0045976,2
RTS0045977,4
RTS0045978,2
RTS0045979,8
RTS0045980,8
RTS0045981,11
RTS0045982,8
RTS0045983,7
RTS0045984,9
RTS0045985,8
RTS0045986,6
RTS0045987,5
RTS0045988,5
RTS0045989,6
RTS0045990,9
RTS0045991,2
RTS0045992,5
RTS0045993,6
RTS0045994,6
RTS0045995,7
RTS0045996,6
RTS0045997,6
RTS0045998,4
RTS0045999,2
RTS0046000,3
RTS0046001,6
RTS0046002,6
RTS0046003,3
RTS0046004,3
RTS0046005,11
RTS0046006,6
RTS0046007,9
RTS0046008,8
RTS0046009,102
RTS0046010,4
RTS0046011,10
RTS0046012,2
RTS0046013,7
RTS0046014,7
RTS0046015,4
RTS0046016,8
RTS0046017,3
RTS0046018,7
RTS0046019,5
RTS0046020,11
RTS0046021,5
RTS0046022,4
RTS0046023,1
RTS0046024,4
RTS0046025,5
RTS0046026,5
RTS0046027,7
RTS0046028,8
RTS0046029,7
RTS0046030,5
RTS0046031,9
RTS0046032,1
RTS0046033,4
RTS0046034,3
RTS0046035,3
RTS0046036,7
RTS0046037,6
RTS0046038,5
RTS0046039,4
RTS0046041,6
RTS0046042,6
RTS0046043,6
RTS0046044,2
RTS0046045,7
RTS0046046,4
RTS0046047,4
RTS0046048,12
RTS0046049,2
RTS0046050,7
RTS0046051,12
RTS0046052,12
RTS0046053,16
RTS0046054,5
RTS0046055,15
RTS0046056,1
RTS0046057,6
RTS0046058,2
RTS0046059,1
RTS0046060,9
RTS0046061,31
RTS0046062,4
RTS0046063,21
RTS0046064,17
RTS0046065,17
RTS0046066,24
RTS0046067,32
RTS0046068,4
RTS0046069,3
RTS0046070,6
RTS0046071,12
RTS0046072,1
RTS0046073,5
RTS0046074,8
RTS0046075,4
RTS0046076,3
RTS0046077,9
RTS0046078,4
RTS0046079,8
RTS0046080,4
RTS0046081,4
RTS0046082,9
RTS0046083,5
RTS0046084,14
RTS0046085,10
RTS0046086,10
RTS0046087,6
RTS0046088,6
RTS0046089,4
RTS0046090,5
RTS0046091,2
RTS0046092,11
RTS0046093,8
RTS0046094,6
RTS0046095,3
RTS0046096,5
RTS0046097,3
RTS0046098,3
RTS0046099,2
RTS0046100,4
RTS0046101,3
RTS0046102,3
RTS0046103,4
RTS0046104,4
RTS0046105,7
RTS0046106,3
RTS0046107,6
RTS0046108,3
RTS0046109,3
RTS0046110,2
RTS0046111,3
RTS0046112,11
RTS0046113,3
RTS0046114,8
RTS0046115,21
RTS0046116,9
RTS0046117,26
RTS0046119,3
RTS0046121,5
RTS0046122,8
RTS0046123,5
RTS0046124,9
RTS0046125,6
RTS0046126,3
RTS0046127,6
RTS0046128,19
RTS0046129,8
RTS0046130,6
RTS0046131,9
RTS0046132,19
RTS0046133,17
RTS0046134,20
RTS0046135,9
RTS0046136,237
RTS0046137,385
RTS0046138,32
RTS0046140,6
RTS0046141,7
RTS0046142,6
RTS0046143,1
RTS0046145,8
RTS0046146,3
RTS0046147,1
RTS0046148,3
RTS0046149,3
RTS0046150,4
RTS0046152,4
RTS0046153,5
RTS0046154,3
RTS0046155,4
RTS0046156,2
RTS0046157,3
RTS0046158,10
RTS0046159,8
RTS0046160,4
RTS0046161,7
RTS0046162,10
RTS0046164,10
RTS0046165,12
RTS0046166,7
RTS0046167,11
RTS0046168,4
RTS0046169,4
RTS0046170,3
RTS0046171,2
RTS0046172,6
RTS0046174,4
RTS0046175,2
RTS0046176,7
RTS0046177,2
RTS0046178,1
RTS0046179,6
RTS0046180,6
RTS0046181,3
RTS0046182,8
RTS0046183,38
RTS0046184,34
RTS0046185,30
RTS0046186,21
RTS0046187,24
RTS0046188,24
RTS0046191,6
RTS0046193,2
RTS0046194,2
RTS0046195,1
RTS0046196,8
RTS0046197,2
RTS0046198,5
RTS0046199,6
RTS0046200,8
RTS0046201,2
RTS0046202,3
RTS0046203,1
RTS0046204,7
RTS0046205,3
RTS0046206,6
RTS0046207,6
RTS0046208,4
RTS0046209,3
RTS0046210,6
RTS0046211,8
RTS0046212,6
RTS0046213,12
RTS0046214,5
RTS0046215,12
RTS0046216,13
RTS0046217,12
RTS0046218,5
RTS0046219,4
RTS0046220,7
RTS0046221,5
RTS0046222,4
RTS0046223,3
RTS0046224,5
RTS0046225,7
RTS0046226,9
RTS0046227,3
RTS0046228,7
RTS0046229,5
RTS0046230,2
RTS0046231,2
RTS0046232,10
RTS0046233,7
RTS0046234,9
RTS0046235,7
RTS0046236,2
RTS0046237,3
RTS0046238,5
RTS0046239,3
RTS0046241,7
RTS0046242,6
RTS0046243,5
RTS0046244,3
RTS0046245,4
RTS0046246,8
RTS0046247,3
RTS0046248,2
RTS0046249,8
RTS0046250,2
RTS0046251,2
RTS0046252,65
RTS0046253,39
RTS0046254,54
RTS0046255,5
RTS0046256,6
RTS0046257,2
RTS0046258,1
RTS0046259,4
RTS0046260,1
RTS0046261,2
RTS0046262,3
RTS0046263,1
RTS0046264,1
RTS0046265,2
RTS0046266,3
RTS0046267,4
RTS0046268,4
RTS0046269,5
RTS0046270,9
RTS0046271,6
RTS0046272,2
RTS0046273,43
RTS0046274,47
RTS0046275,31
RTS0046276,19
RTS0046277,14
RTS0046278,13
RTS0046279,46
RTS0046280,13
RTS0046281,33
RTS0046282,7
RTS0046283,10
RTS0046284,3
RTS0046285,6
RTS0046286,6
RTS0046287,6
RTS0046288,5
RTS0046289,11
RTS0046290,3
RTS0046291,6
RTS0046292,3
RTS0046293,9
RTS0046294,8
RTS0046295,10
RTS0046296,5
RTS0046297,5
RTS0046298,3
RTS0046299,8
RTS0046300,4
RTS0046301,5
RTS0046302,1
RTS0046303,2
RTS0046304,5
RTS0046305,4
RTS0046306,5
RTS0046307,6
RTS0046308,3
RTS0046309,6
RTS0046310,3
RTS0046311,3
RTS0046312,6
RTS0046313,6
RTS0046314,5
RTS0046315,7
RTS0046316,1
RTS0046317,6
RTS0046318,3
RTS0046319,4
RTS0046320,3
RTS0046321,5
RTS0046322,2
RTS0046323,11
RTS0046324,6
RTS0046325,7
RTS0046326,4
RTS0046327,6
RTS0046328,2
RTS0046329,49
RTS0046330,40
RTS0046331,40
RTS0046332,23
RTS0046333,69
RTS0046334,15
RTS0046335,25
RTS0046336,14
RTS0046342,1
RTS0046343,7
RTS0046344,4
RTS0046345,5
RTS0046346,3
RTS0046347,107
RTS0046348,119
RTS0046349,91
RTS0046350,7
RTS0046351,7
RTS0046352,6
RTS0046353,4
RTS0046354,3
RTS0046355,4
RTS0046356,3
RTS0046357,4
RTS0046358,3
RTS0046359,5
RTS0046360,2
RTS0046361,4
RTS0046362,7
RTS0046363,6
RTS0046364,4
RTS0046365,6
RTS0046366,5
RTS0046367,3
RTS0046368,2
RTS0046369,4
RTS0046370,4
RTS0046371,7
RTS0046372,7
RTS0046373,6
RTS0046374,4
RTS0046375,2
RTS0046376,4
RTS0046377,5
RTS0046378,4
RTS0046379,4
RTS0046380,2
RTS0046381,8
RTS0046382,1
RTS0046383,8
RTS0046384,3
RTS0046385,7
RTS0046386,3
RTS0046387,6
RTS0046388,6
RTS0046389,6
RTS0046390,3
RTS0046391,3
RTS0046392,4
RTS0046393,2
RTS0046394,3
RTS0046395,5
RTS0046396,6
RTS0046397,4
RTS0046398,4
RTS0046399,3
RTS0046400,3
RTS0046401,8
RTS0046402,6
RTS0046403,8
RTS0046404,10
RTS0046405,8
RTS0046406,4
RTS0046407,1
RTS0046408,8
RTS0046409,7
RTS0046410,13
RTS0046411,15
RTS0046412,28
RTS0046413,35
RTS0046414,280
RTS0046415,77
RTS0046416,9
RTS0046417,5
RTS0046418,3
RTS0046419,5
RTS0046420,9
RTS0046421,4
RTS0046422,11
RTS0046423,1
RTS0046424,4
RTS0046425,6
RTS0046426,6
RTS0046427,7
RTS0046428,3
RTS0046429,2
RTS0046430,7
RTS0046432,13
RTS0046433,10
RTS0046434,7
RTS0046435,52
RTS0046439,16
RTS0046440,30
RTS0046441,24
RTS0046442,11
RTS0046443,33
RTS0046444,6
RTS0046445,4
RTS0046446,4
RTS0046447,4
RTS0046448,4
RTS0046449,27
RTS0046450,36
RTS0046451,16
RTS0046452,34
RTS0046453,33
RTS0046454,5
RTS0046455,6
RTS0046456,1
RTS0046457,4
RTS0046458,10
RTS0046459,9
RTS0046460,3
RTS0046461,2
RTS0046462,10
RTS0046463,3
RTS0046464,5
RTS0046466,3
RTS0046468,9
RTS0046469,5
RTS0046470,4
RTS0046471,5
RTS0046472,5
RTS0046473,8
RTS0046474,6
RTS0046475,4
RTS0046476,5
RTS0046477,2
RTS0046478,5
RTS0046479,4
RTS0046480,4
RTS0046481,4
RTS0046482,2
RTS0046483,4
RTS0046484,7
RTS0046485,4
RTS0046486,9
RTS0046487,6
RTS0046488,4
RTS0046489,5
RTS0046490,4
RTS0046491,5
RTS0046493,7
RTS0046494,1
RTS0046495,5
RTS0046496,14
RTS0046497,10
RTS0046498,5
RTS0046499,40
RTS0046500,53
RTS0046501,44
RTS0046502,5
RTS0046503,7
RTS0046504,2
RTS0046505,4
RTS0046506,5
RTS0046507,2
RTS0046508,7
RTS0046509,3
RTS0046510,5
RTS0046511,4
RTS0046512,22
RTS0046513,11
RTS0046514,5
RTS0046515,5
RTS0046516,5
RTS0046517,3
RTS0046518,3
RTS0046519,4
RTS0046520,5
RTS0046521,4
RTS0046522,3
RTS0046524,5
RTS0046525,5
RTS0046526,21
RTS0046527,8
RTS0046528,9
RTS0046529,13
RTS0046530,4
RTS0046531,4
RTS0046532,3
RTS0046533,5
RTS0046534,2
RTS0046535,4
RTS0046538,7
RTS0046539,10
RTS0046540,9
RTS0046541,6
RTS0046542,7
RTS0046543,8
RTS0046544,7
RTS0046545,9
RTS0046546,4
RTS0046548,5
RTS0046549,16
RTS0046550,5
RTS0046551,8
RTS0046552,5
RTS0046553,7
RTS0046554,1
RTS0046555,5
RTS0046556,5
RTS0046557,6
RTS0046558,6
RTS0046559,9
RTS0046560,2
RTS0046561,4
RTS0046562,9
RTS0046563,2
RTS0046564,6
RTS0046565,6
RTS0046566,12
RTS0046567,7
RTS0046568,3
RTS0046569,2
RTS0046570,11
RTS0046571,2
RTS0046572,3
RTS0046573,4
RTS0046574,3
RTS0046575,5
RTS0046577,4
RTS0046578,4
RTS0046580,15
RTS0046581,7
RTS0046582,13
RTS0046583,4
RTS0046584,4
RTS0046585,4
RTS0046586,4
RTS0046587,1
RTS0046588,2
RTS0046589,3
RTS0046590,10
RTS0046591,4
RTS0046593,1
RTS0046594,11
RTS0046595,10
RTS0046596,5
RTS0046597,5
RTS0046598,6
RTS0046599,5
RTS0046600,20
RTS0046601,27
RTS0046602,17
RTS0046603,30
RTS0046604,4
RTS0046605,8
RTS0046606,3
RTS0046607,5
RTS0046608,7
RTS0046609,8
RTS0046610,4
RTS0046611,4
RTS0046612,9
RTS0046613,7
RTS0046614,4
RTS0046615,5
RTS0046616,6
RTS0046618,6
RTS0046619,9
RTS0046620,7
RTS0046621,8
RTS0046622,8
RTS0046623,5
RTS0046624,12
RTS0046625,5
RTS0046626,9
RTS0046627,13
RTS0046628,18
RTS0046629,7
RTS0046630,10
RTS0046631,5
RTS0046632,4
RTS0046633,3
RTS0046634,3
RTS0046635,5
RTS0046636,6
RTS0046637,7
RTS0046638,4
RTS0046639,2
RTS0046640,9
RTS0046641,4
RTS0046642,3
RTS0046643,5
RTS0046644,8
RTS0046645,4
RTS0046646,3
RTS0046647,4
RTS0046648,3
RTS0046649,7
RTS0046651,10
RTS0046652,6
RTS0046653,13
RTS0046654,10
RTS0046655,13
RTS0046656,4
RTS0046657,1
RTS0046658,4
RTS0046659,4
RTS0046660,5
RTS0046661,4
RTS0046662,4
RTS0046663,2
RTS0046664,3
RTS0046665,3
RTS0046666,4
RTS0046667,2
RTS0046668,3
RTS0046669,6
RTS0046670,7
RTS0046671,4
RTS0046672,6
RTS0046673,2
RTS0046674,4
RTS0046675,3
RTS0046676,3
RTS0046677,2
RTS0046678,2
RTS0046679,3
RTS0046680,7
RTS0046681,5
RTS0046682,3
RTS0046683,5
RTS0046684,7
RTS0046685,3
RTS0046686,6
RTS0046687,5
RTS0046688,3
RTS0046689,6
RTS0046690,2
RTS0046691,3
RTS0046692,3
RTS0046693,5
RTS0046694,4
RTS0046695,2
RTS0046696,1
RTS0046697,5
RTS0046698,4
RTS0046699,13
RTS0046700,14
RTS0046701,16
RTS0046702,11
RTS0046703,47
RTS0046704,58
RTS0046705,55
RTS0046706,24
RTS0046707,63
RTS0046708,49
RTS0046709,4
RTS0046710,5
RTS0046711,3
RTS0046712,3
RTS0046713,9
RTS0046714,5
RTS0046715,2
RTS0046716,1
RTS0046717,4
RTS0046718,6
RTS0046719,5
RTS0046720,6
RTS0046721,6
RTS0046722,4
RTS0046723,3
RTS0046724,3
RTS0046725,3
RTS0046726,5
RTS0046727,9
RTS0046728,1
RTS0046729,5
RTS0046730,8
RTS0046731,6
RTS0046732,3
RTS0046733,2
RTS0046735,1
RTS0046737,4
RTS0046738,1
RTS0046739,3
RTS0046740,6
RTS0046741,3
RTS0046742,2
RTS0046743,5
RTS0046744,7
RTS0046745,6
RTS0046746,2
RTS0046747,4
RTS0046748,10
RTS0046749,6
RTS0046750,5
RTS0046751,7
RTS0046752,5
RTS0046753,4
RTS0046754,2
RTS0046755,4
RTS0046756,4
RTS0046757,9
RTS0046758,2
RTS0046759,9
RTS0046760,4
RTS0046761,7
RTS0046763,16
RTS0046764,20
RTS0046765,3
RTS0046766,3
RTS0046767,6
RTS0046768,38
RTS0046769,56
RTS0046770,50
RTS0046771,6
RTS0046772,6
RTS0046773,9
RTS0046774,3
RTS0046775,7
RTS0046777,7
RTS0046778,1
RTS0046779,5
RTS0046780,6
RTS0046781,4
RTS0046782,5
RTS0046783,4
RTS0046784,2
RTS0046785,2
RTS0046790,5
RTS0046791,2
RTS0046792,3
RTS0046793,1
RTS0046794,5
RTS0046795,7
RTS0046796,3
RTS0046797,2
RTS0046798,1
RTS0046799,4
RTS0046800,4
RTS0046801,89
RTS0046802,55
RTS0046803,5
RTS0046804,8
RTS0046805,3
RTS0046806,7
RTS0046807,1
RTS0046808,6
RTS0046809,10
RTS0046810,7
RTS0046811,2
RTS0046812,5
RTS0046813,4
RTS0046814,6
RTS0046815,4
RTS0046816,5
RTS0046817,7
RTS0046818,5
RTS0046819,6
RTS0046820,5
RTS0046821,3
RTS0046822,3
RTS0046823,5
RTS0046824,9
RTS0046825,10
RTS0046826,4
RTS0046827,5
RTS0046828,5
RTS0046829,6
RTS0046830,6
RTS0046831,3
RTS0046832,4
RTS0046833,1
RTS0046835,5
RTS0046836,128
RTS0046837,129
RTS0046838,58
RTS0046839,271
RTS0046840,21
RTS0046841,6
RTS0046842,61
RTS0046843,83
RTS0046846,3
RTS0046849,7
RTS0046850,1
RTS0046851,18
RTS0046852,10
RTS0046853,16
RTS0046854,3
RTS0046855,7
RTS0046856,9
RTS0046857,1
RTS0046858,5
RTS0046859,8
RTS0046860,11
RTS0046861,4
RTS0046862,6
RTS0046863,6
RTS0046864,4
RTS0046866,6
RTS0046867,7
RTS0046868,6
RTS0046869,92
RTS0046870,82
RTS0046871,22
RTS0046872,49
RTS0046873,9
RTS0046874,8
RTS0046875,2
RTS0046876,4
RTS0046877,5
RTS0046878,4
RTS0046879,6
RTS0046880,4
RTS0046881,8
RTS0046882,8
RTS0046885,3
RTS0046886,8
RTS0046887,2
RTS0046889,1
RTS0046890,8
RTS0046891,6
RTS0046892,6
RTS0046893,2
RTS0046894,6
RTS0046895,2
RTS0046897,4
RTS0046898,2
RTS0046899,126
RTS0046900,41
RTS0046902,5
RTS0046903,8
RTS0046904,7
RTS0046905,2
RTS0046906,53
RTS0046907,30
RTS0046908,5
RTS0046909,4
RTS0046910,5
RTS0046911,9
RTS0046912,5
RTS0046913,2
RTS0046914,6
RTS0046915,3
RTS0046916,4
RTS0046918,420
RTS0046919,396
RTS0046920,236
RTS0046921,6
RTS0046922,4
RTS0046923,3
RTS0046924,16
RTS0046925,4
RTS0046926,5
RTS0046927,5
RTS0046928,8
RTS0046929,4
RTS0046930,3
RTS0046931,3
RTS0046933,6
RTS0046934,7
RTS0046935,5
RTS0046936,7
RTS0046937,6
RTS0046938,13
RTS0046939,3
RTS0046940,7
RTS0046941,9
RTS0046942,8
RTS0046943,10
RTS0046944,5
RTS0046946,9
RTS0046947,6
RTS0046948,9
RTS0046949,7
RTS0046950,1
RTS0046951,4
RTS0046952,2
RTS0046954,6
RTS0046955,4
RTS0046956,17
RTS0046957,4
RTS0046958,1
RTS0046959,6
RTS0046960,6
RTS0046961,7
RTS0046962,24
RTS0046963,6
RTS0046965,3
RTS0046967,10
RTS0046968,7
RTS0047054,6
RTS0047055,10
RTS0047056,4
RTS0047057,8
RTS0047058,17
RTS0047060,4
RTS0047061,7
RTS0047062,4
RTS0047063,6
RTS0047064,12
RTS0047065,48
RTS0047066,35
RTS0047067,43
RTS0047068,29
RTS0047069,23
RTS0047070,10
RTS0047071,8
RTS0047072,12
RTS0047073,12
RTS0047074,15
RTS0047075,3
RTS0047076,4
RTS0047077,8
RTS0047078,2
RTS0047079,6
RTS0047080,9
RTS0047081,5
RTS0047082,6
RTS0047083,4
RTS0047084,9
RTS0047085,3
RTS0047086,2
RTS0047087,4
RTS0047088,3
RTS0047089,10
RTS0047091,4
RTS0047092,9
RTS0047093,25
RTS0047094,13
RTS0047095,2
RTS0047096,6
RTS0047097,3
RTS0047098,5
RTS0047099,3
RTS0047100,1
RTS0047101,5
RTS0047102,2
RTS0047103,8
RTS0047104,7
RTS0047105,7
RTS0047106,6
RTS0047107,10
RTS0047108,6
RTS0047109,2
RTS0047110,9
RTS0047111,4
RTS0047112,4
RTS0047113,10
RTS0047114,5
RTS0047115,5
RTS0047116,9
RTS0047117,11
RTS0047118,5
RTS0047119,13
RTS0047120,4
RTS0047121,6
RTS0047122,9
RTS0047123,5
RTS0047124,4
RTS0047125,4
RTS0047126,4
RTS0047127,9
RTS0047128,1
RTS0047129,4
RTS0047130,4
RTS0047131,5
RTS0047132,5
RTS0047133,8
RTS0047134,4
RTS0047135,5
RTS0047136,6
RTS0047137,5
RTS0047138,10
RTS0047139,7
RTS0047140,8
RTS0047141,6
RTS0047142,7
RTS0047143,6
RTS0047144,5
RTS0047145,5
RTS0047146,5
RTS0047147,7
RTS0047148,5
RTS0047149,6
RTS0047150,15
RTS0047151,11
RTS0047152,14
RTS0047153,7
RTS0047154,12
RTS0047156,3
RTS0047157,5
RTS0047158,5
RTS0047159,10
RTS0047160,5
RTS0047165,10
RTS0047166,5
RTS0047167,5
RTS0047168,3
RTS0047169,1
RTS0047170,6
RTS0047171,12
RTS0047172,9
RTS0047173,13
RTS0047174,18
RTS0047175,9
RTS0047176,8
RTS0047177,5
RTS0047178,7
RTS0047179,5
RTS0047180,5
RTS0047181,10
RTS0047182,8
RTS0047183,6
RTS0047184,8
RTS0047185,9
RTS0047186,4
RTS0047187,7
RTS0047188,4
RTS0047189,2
RTS0047190,4
RTS0047191,7
RTS0047192,3
RTS0047193,6
RTS0047194,7
RTS0047195,10
RTS0047196,8
RTS0047197,11
RTS0047198,1
RTS0047199,6
RTS0047200,4
RTS0047201,6
RTS0047202,6
RTS0047203,9
RTS0047204,6
RTS0047205,5
RTS0047206,1
RTS0047207,2
RTS0047208,81
RTS0047209,53
RTS0047210,112
RTS0047211,109
RTS0047212,28
RTS0047213,8
RTS0047214,6
RTS0047215,8
RTS0047216,6
RTS0047217,4
RTS0047218,3
RTS0047219,11
RTS0047220,4
RTS0047221,17
RTS0047222,11
RTS0047223,1
RTS0047225,7
RTS0047226,4
RTS0047229,5
RTS0047230,4
RTS0047231,3
RTS0047232,7
RTS0047233,3
RTS0047234,1
RTS0047235,4
RTS0047236,3
RTS0047238,2
RTS0047239,8
RTS0047240,3
RTS0047241,2
RTS0047242,4
RTS0047243,6
RTS0047244,3
RTS0047245,1
RTS0047246,2
RTS0047247,6
RTS0047248,6
RTS0047249,2
RTS0047250,6
RTS0047252,3
RTS0047253,4
RTS0047254,2
RTS0047255,11
RTS0047256,11
RTS0047257,9
RTS0047258,13
RTS0047259,20
RTS0047260,9
RTS0047261,8
RTS0047262,11
RTS0047263,11
RTS0047264,9
RTS0047266,17
RTS0047267,24
RTS0047268,20
RTS0047269,16
RTS0047270,29
RTS0047271,28
RTS0047272,10
RTS0047273,15
RTS0047274,6
RTS0047276,2
RTS0047277,25
RTS0047278,18
RTS0047279,34
RTS0047280,27
RTS0047281,12
RTS0047282,18
RTS0047283,16
RTS0047284,13
RTS0047290,61
RTS0047291,119
RTS0047292,69
RTS0047293,46
RTS0047294,68
RTS0047295,4
RTS0047296,5
RTS0047297,10
RTS0047298,7
RTS0047299,7
RTS0047300,6
RTS0047301,2
RTS0047302,1
RTS0047303,5
RTS0047304,1
RTS0047305,16
RTS0047306,20
RTS0047307,23
RTS0047308,18
RTS0047309,8
RTS0047310,17
RTS0047311,9
RTS0047312,5
RTS0047313,10
RTS0047314,7
RTS0047315,26
RTS0047316,21
RTS0047317,19
RTS0047318,27
RTS0047319,19
RTS0047320,8
RTS0047321,9
RTS0047322,3
RTS0047323,8
RTS0047324,12
RTS0047325,5
RTS0047326,6
RTS0047327,4
RTS0047328,4
RTS0047329,6
RTS0047331,8
RTS0047332,13
RTS0047333,8
RTS0047334,5
RTS0047335,7
RTS0047336,10
RTS0047337,5
RTS0047338,11
RTS0047339,6
RTS0047340,16
RTS0047341,14
RTS0047342,11
RTS0047343,20
RTS0047344,13
RTS0047345,6
RTS0047346,4
RTS0047348,7
RTS0047349,8
RTS0047350,9
RTS0047351,10
RTS0047352,11
RTS0047353,7
RTS0047354,15
RTS0047356,2
RTS0047357,5
RTS0047358,2
RTS0047359,7
RTS0047360,4
RTS0047361,1
RTS0047362,4
RTS0047363,11
RTS0047364,4
RTS0047365,10
RTS0047366,5
RTS0047367,2
RTS0047369,4
RTS0047370,1
RTS0047373,6
RTS0047374,7
RTS0047375,3
RTS0047376,10
RTS0047377,6
RTS0047378,15
RTS0047379,10
RTS0047380,10
RTS0047381,1
RTS0047382,5
RTS0047383,6
RTS0047384,3
RTS0047385,5
RTS0047386,12
RTS0047387,3
RTS0047388,4
RTS0047389,8
RTS0047390,10
RTS0047391,5
RTS0047392,9
RTS0047393,11
RTS0047394,6
RTS0047395,5
RTS0047396,20
RTS0047397,8
RTS0047398,3
RTS0047399,1
RTS0047400,7
RTS0047401,6
RTS0047402,7
RTS0047403,8
RTS0047404,10
RTS0047405,13
RTS0047406,7
RTS0047407,6
RTS0047408,5
RTS0047409,13
RTS0047410,7
RTS0047411,10
RTS0047412,5
RTS0047413,4
RTS0047414,6
RTS0047415,10
RTS0047417,4
RTS0047418,15
RTS0047419,12
RTS0047420,19
RTS0047421,7
RTS0047422,4
RTS0047423,4
RTS0047424,6
RTS0047425,2
RTS0047426,9
RTS0047427,9
RTS0047428,8
RTS0047429,3
RTS0047430,13
RTS0047431,4
RTS0047432,11
RTS0047433,8
RTS0047434,9
RTS0047435,8
RTS0047436,8
RTS0047437,2
RTS0047438,4
RTS0047439,5
RTS0047440,3
RTS0047441,25
RTS0047442,24
RTS0047445,18
RTS0047446,20
RTS0047447,2
RTS0047448,1
RTS0047449,4
RTS0047450,5
RTS0047451,9
RTS0047452,4
RTS0047453,2
RTS0047454,7
RTS0047455,8
RTS0047456,4
RTS0047457,8
RTS0047458,2
RTS0047459,4
RTS0047460,2
RTS0047461,8
RTS0047462,3
RTS0047463,7
RTS0047464,7
RTS0047465,3
RTS0047466,8
RTS0047467,2
RTS0047468,2
RTS0047469,1
RTS0047471,3
RTS0047472,6
RTS0047473,5
RTS0047474,3
RTS0047475,4
RTS0047476,8
RTS0047477,15
RTS0047479,16
RTS0047480,10
RTS0047481,11
RTS0047482,1
RTS0047483,3
RTS0047484,5
RTS0047486,4
RTS0047487,3
RTS0047488,3
RTS0047489,5
RTS0047490,6
RTS0047491,3
RTS0047492,7
RTS0047493,3
RTS0047494,8
RTS0047495,9
RTS0047496,6
RTS0047497,10
RTS0047498,6
RTS0047499,9
RTS0047500,6
RTS0047501,3
RTS0047502,4
RTS0047503,4
RTS0047504,13
RTS0047505,4
RTS0047506,12
RTS0047507,5
RTS0047508,2
RTS0047509,2
RTS0047510,7
RTS0047511,4
RTS0047512,19
RTS0047513,3
RTS0047514,3
RTS0047515,11
RTS0047516,18
RTS0047517,24
RTS0047518,17
RTS0047520,18
RTS0047521,19
RTS0047522,6
RTS0047523,3
RTS0047524,5
RTS0047525,6
RTS0047526,7
RTS0047527,5
RTS0047528,1
RTS0047529,7
RTS0047530,6
RTS0047531,5
RTS0047532,3
RTS0047533,4
RTS0047534,1
RTS0047535,5
RTS0047536,4
RTS0047537,5
RTS0047538,16
RTS0047540,31
RTS0047541,23
RTS0047543,7
RTS0047544,4
RTS0047545,3
RTS0047546,7
RTS0047547,7
RTS0047548,18
RTS0047549,8
RTS0047550,4
RTS0047551,7
RTS0047552,5
RTS0047553,3
RTS0047558,6
RTS0047559,1
RTS0047560,7
RTS0047561,7
RTS0047562,3
RTS0047563,4
RTS0047564,6
RTS0047565,12
RTS0047566,5
RTS0047567,1
RTS0047568,3
RTS0047569,3
RTS0047570,4
RTS0047571,2
RTS0047572,6
RTS0047573,4
RTS0047574,4
RTS0047575,4
RTS0047576,5
RTS0047577,3
RTS0047578,7
RTS0047579,6
RTS0047580,2
RTS0047581,6
RTS0047582,7
RTS0047583,3
RTS0047584,4
RTS0047585,4
RTS0047586,6
RTS0047587,6
RTS0047588,9
RTS0047590,8
RTS0047591,4
RTS0047592,3
RTS0047593,5
RTS0047594,2
RTS0047595,3
RTS0047596,3
RTS0047597,6
RTS0047598,8
RTS0047599,4
RTS0047600,5
RTS0047601,25
RTS0047602,8
RTS0047603,3
RTS0047604,4
RTS0047606,4
RTS0047613,3
RTS0047614,5
RTS0047615,6
RTS0047616,11
RTS0047617,4
RTS0047618,5
RTS0047619,3
RTS0047620,2
RTS0047621,5
RTS0047622,2
RTS0047624,2
RTS0047625,3
RTS0047626,5
RTS0047627,4
RTS0047628,8
RTS0047629,6
RTS0047630,5
RTS0047631,5
RTS0047632,4
RTS0047633,1
RTS0047634,1
RTS0047635,5
RTS0047636,4
RTS0047637,5
RTS0047638,5
RTS0047639,6
RTS0047640,4
RTS0047641,2
RTS0047642,3
RTS0047643,3
RTS0047644,4
RTS0047645,5
RTS0047646,5
RTS0047647,7
RTS0047649,3
RTS0047650,3
RTS0047651,5
RTS0047652,1
RTS0047653,9
RTS0047654,7
RTS0047656,3
RTS0047657,5
RTS0047658,5
RTS0047659,3
RTS0047660,5
RTS0047661,4
RTS0047662,2
RTS0047663,5
RTS0047664,3
RTS0047665,4
RTS0047666,4
RTS0047667,2
RTS0047668,6
RTS0047669,5
RTS0047670,4
RTS0047672,5
RTS0047673,5
RTS0047674,8
RTS0047675,1
RTS0047676,9
RTS0047677,3
RTS0047678,2
RTS0047679,2
RTS0047680,5
RTS0047681,2
RTS0047682,4
RTS0047684,3
RTS0047685,2
RTS0047686,2
RTS0047687,4
RTS0047688,5
RTS0047689,10
RTS0047691,3
RTS0047693,8
RTS0047694,4
RTS0047695,4
RTS0047696,7
RTS0047697,4
RTS0047698,3
RTS0047700,2
RTS0047701,6
RTS0047702,5
RTS0047703,4
RTS0047704,2
RTS0047705,5
RTS0047706,5
RTS0047707,4
RTS0047708,11
RTS0047709,16
RTS0047710,5
RTS0047711,8
RTS0047712,12
RTS0047713,4
RTS0047714,2
RTS0047715,4
RTS0047716,3
RTS0047717,7
RTS0047718,5
RTS0047720,5
RTS0047721,5
RTS0047722,5
RTS0047723,4
RTS0047724,60
RTS0047725,81
RTS0047726,48
RTS0047727,43
RTS0047728,58
RTS0047729,3
RTS0047730,8
RTS0047731,4
RTS0047732,2
RTS0047733,4
RTS0047734,6
RTS0047735,7
RTS0047736,9
RTS0047737,11
RTS0047738,2
RTS0047739,7
RTS0047740,6
RTS0047741,4
RTS0047742,7
RTS0047743,4
RTS0047744,12
RTS0047745,6
RTS0047746,10
RTS0047747,10
RTS0047748,5
RTS0047749,28
RTS0047750,9
RTS0047752,5
RTS0047753,8
RTS0047754,41
RTS0047755,37
RTS0047756,41
RTS0047757,38
RTS0047758,31
RTS0047759,6
RTS0047760,10
RTS0047761,2
RTS0047762,6
RTS0047763,7
RTS0047764,3
RTS0047765,7
RTS0047766,8
RTS0047767,3
RTS0047768,2
RTS0047769,10
RTS0047770,10
RTS0047771,7
RTS0047772,7
RTS0047773,6
RTS0047774,2
RTS0047775,2
RTS0047777,4
RTS0047779,6
RTS0047780,4
RTS0047781,5
RTS0047782,6
RTS0047783,5
RTS0047784,6
RTS0047785,3
RTS0047786,12
RTS0047787,7
RTS0047788,3
RTS0047789,3
RTS0047790,5
RTS0047791,9
RTS0047792,4
RTS0047793,7
RTS0047794,9
RTS0047795,5
RTS0047797,10
RTS0047798,2
RTS0047799,6
RTS0047800,4
RTS0047801,5
RTS0047802,12
RTS0047803,4
RTS0047804,5
RTS0047805,6
RTS0047806,2
RTS0047807,22
RTS0047808,411
RTS0047809,4
RTS0047810,4
RTS0047811,15
RTS0047812,5
RTS0047813,5
RTS0047814,4
RTS0047816,6
RTS0047817,7
RTS0047818,5
RTS0047819,9
RTS0047820,4
RTS0047821,16
RTS0047822,1
RTS0047823,8
RTS0047824,4
RTS0047825,5
RTS0047826,1
RTS0047827,3
RTS0047828,5
RTS0047829,6
RTS0047830,4
RTS0047831,3
RTS0047832,2
RTS0047833,12
RTS0047834,4
RTS0047835,9
RTS0047836,10
RTS0047837,7
RTS0047838,8
RTS0047839,7
RTS0047840,5
RTS0047841,7
RTS0047842,6
RTS0047843,6
RTS0047844,2
RTS0047845,3
RTS0047846,4
RTS0047847,11
RTS0047848,1
RTS0047849,4
RTS0047850,2
RTS0047851,6
RTS0047852,8
RTS0047853,2
RTS0047854,5
RTS0047855,5
RTS0047856,7
RTS0047857,4
RTS0047858,4
RTS0047859,5
RTS0047860,6
RTS0047861,1
RTS0047862,3
RTS0047863,2
RTS0047864,5
RTS0047865,9
RTS0047866,7
RTS0047867,3
RTS0047868,1
RTS0047869,6
RTS0047870,11
RTS0047871,5
RTS0047872,11
RTS0047873,14
RTS0047874,4
RTS0047875,4
RTS0047876,7
RTS0047878,4
RTS0047879,8
RTS0047880,1
RTS0047881,1
RTS0047882,6
RTS0047883,1
RTS0047884,2
RTS0047885,3
RTS0047886,1
RTS0047890,83
RTS0047891,110
RTS0047892,44
RTS0047893,7
RTS0047894,3
RTS0047895,8
RTS0047896,7
RTS0047897,4
RTS0047898,3
RTS0047899,6
RTS0047900,6
RTS0047901,3
RTS0047902,6
RTS0047903,8
RTS0047904,5
RTS0047905,8
RTS0047906,5
RTS0047907,92
RTS0047908,62
RTS0047909,85
RTS0047910,3
RTS0047912,2
RTS0047913,4
RTS0047914,1
RTS0047915,5
RTS0047916,3
RTS0047917,8
RTS0047919,4
RTS0047920,30
RTS0047921,54
RTS0047924,5
RTS0047925,2
RTS0047926,2
RTS0047927,5
RTS0047928,6
RTS0047929,3
RTS0047930,8
RTS0047931,8
RTS0047932,5
RTS0047933,10
RTS0047934,4
RTS0047935,4
RTS0047936,9
RTS0047937,4
RTS0047938,5
RTS0047939,4
RTS0047940,20
RTS0047941,6
RTS0047943,5
RTS0047944,38
RTS0047945,3
RTS0047946,4
RTS0047947,1
RTS0047948,7
RTS0047949,4
RTS0047950,2
RTS0047951,4
RTS0047952,7
RTS0047953,6
RTS0047954,14
RTS0047956,5
RTS0047957,2
RTS0047958,9
RTS0047959,7
RTS0047960,3
RTS0047961,3
RTS0047963,4
RTS0047964,4
RTS0047966,5
RTS0047967,2
RTS0047968,3
RTS0047969,5
RTS0047970,8
RTS0047972,6
RTS0047973,5
RTS0047974,8
RTS0047975,10
RTS0047976,3
RTS0047977,7
RTS0047978,7
RTS0047979,7
RTS0047980,1
RTS0047981,15
RTS0047982,5
RTS0047985,75
RTS0047986,5
RTS0047987,2
RTS0047988,40
RTS0047990,1
RTS0047991,8
RTS0047992,3
RTS0047993,3
RTS0047994,2
RTS0047995,5
RTS0047997,8
RTS0047998,7
RTS0047999,5
RTS0048000,2
RTS0048003,34
RTS0048005,7
RTS0048006,1
RTS0048008,5
RTS0048009,5
RTS0048012,3
RTS0048013,2
RTS0048014,3
RTS0048015,35
RTS0048016,44
RTS0048017,4
RTS0048018,7
RTS0048019,17
RTS0048020,2
RTS0048021,3
RTS0048022,6
RTS0048023,3
RTS0048024,5
RTS0048026,7
RTS0048027,12
RTS0048028,6
RTS0048029,2
RTS0048030,11
RTS0048031,4
RTS0048032,4
RTS0048033,3
RTS0048034,8
RTS0048035,5
RTS0048036,3
RTS0048037,10
RTS0048038,5
RTS0048040,3
RTS0048041,1
RTS0048042,7
RTS0048043,8
RTS0048044,3
RTS0048045,2
RTS0048046,5
RTS0048047,4
RTS0048048,3
RTS0048049,5
RTS0048050,3
RTS0048051,26
RTS0048052,11
RTS0048053,6
RTS0048054,3
RTS0048055,5
RTS0048056,5
RTS0048057,3
RTS0048058,4
RTS0048059,2
RTS0048060,5
RTS0048061,3
RTS0048062,3
RTS0048063,4
RTS0048064,32
RTS0048065,20
RTS0048066,33
RTS0048067,6
RTS0048068,3
RTS0048069,1
RTS0048070,5
RTS0048071,7
RTS0048072,5
RTS0048073,4
RTS0048074,2
RTS0048076,11
RTS0048077,3
RTS0048078,3
RTS0048079,7
RTS0048080,2
RTS0048081,6
RTS0048082,8
RTS0048084,2
RTS0048085,5
RTS0048086,2
RTS0048087,9
RTS0048088,7
RTS0048089,6
RTS0048090,7
RTS0048091,6
RTS0048092,3
RTS0048093,17
RTS0048094,4
RTS0048096,5
RTS0048097,2
RTS0048098,313
RTS0048099,496
RTS0048100,494
RTS0048101,324
RTS0048102,439
RTS0048104,9
RTS0048105,10
RTS0048106,7
RTS0048107,5
RTS0048108,10
RTS0048109,2
RTS0048110,7
RTS0048111,2
RTS0048112,5
RTS0048113,1
RTS0048114,12
RTS0048115,9
RTS0048116,12
RTS0048117,10
RTS0048118,16
RTS0048120,5
RTS0048126,4
RTS0048127,4
RTS0048129,4
RTS0048130,2
RTS0048131,23
RTS0048132,22
RTS0048133,3
RTS0048134,33
RTS0048135,40
RTS0048136,7
RTS0048138,8
RTS0048139,4
RTS0048140,5
RTS0048141,8
RTS0048142,6
RTS0048144,4
RTS0048145,8
RTS0048146,4
RTS0048147,3
RTS0048148,3
RTS0048149,1
RTS0048150,8
RTS0048151,10
RTS0048152,12
RTS0048153,3
RTS0048154,7
RTS0048155,3
RTS0048156,23
RTS0048158,13
RTS0048159,6
RTS0048160,88
RTS0048161,119
RTS0048162,11
RTS0048163,15
RTS0048164,37
RTS0048165,23
RTS0048166,7
RTS0048167,9
RTS0048168,12
RTS0048169,10
RTS0048170,9
RTS0048171,6
RTS0048172,12
RTS0048173,6
RTS0048175,6
RTS0048176,13
RTS0048177,16
RTS0048178,9
RTS0048179,17
RTS0048180,6
RTS0048181,9
RTS0048182,3
RTS0048183,7
RTS0048184,10
RTS0048185,9
RTS0048186,1
RTS0048188,10
RTS0048189,13
RTS0048190,5
RTS0048191,5
RTS0048192,8
RTS0048193,4
RTS0048194,11
RTS0048195,9
RTS0048196,3
RTS0048197,9
RTS0048198,12
RTS0048200,7
RTS0048201,3
RTS0048202,3
RTS0048203,2
RTS0048204,9
RTS0048205,3
RTS0048207,22
RTS0048208,76
RTS0048209,51
RTS0048210,39
RTS0048211,69
RTS0048212,7
RTS0048213,8
RTS0048214,6
RTS0048215,5
RTS0048216,7
RTS0048217,6
RTS0048218,5
RTS0048219,8
RTS0048220,8
RTS0048221,5
RTS0048222,6
RTS0048223,5
RTS0048224,7
RTS0048225,8
RTS0048226,5
RTS0048227,9
RTS0048228,5
RTS0048229,3
RTS0048230,7
RTS0048231,5
RTS0048232,4
RTS0048233,9
RTS0048234,5
RTS0048235,10
RTS0048236,7
RTS0048237,5
RTS0048238,5
RTS0048239,7
RTS0048240,7
RTS0048241,7
RTS0048242,9
RTS0048243,7
RTS0048244,9
RTS0048245,5
RTS0048246,6
RTS0049343,14
RTS0049344,5
RTS0049345,4
RTS0049346,6
RTS0049347,3
RTS0049348,4
RTS0049349,18
RTS0049350,4
RTS0049351,6
RTS0049352,3
RTS0049353,2
RTS0049354,5
RTS0049355,6
RTS0049356,48
RTS0049357,40
RTS0049358,5
RTS0049359,2
RTS0049360,13
RTS0049361,3
RTS0049362,7
RTS0049363,3
RTS0049364,5
RTS0049365,4
RTS0049366,31
RTS0049367,32
RTS0049368,15
RTS0049369,4
RTS0049370,3
RTS0049371,6
RTS0049372,4
RTS0049373,63
RTS0049374,66
RTS0049375,52
RTS0049376,49
RTS0049377,36
RTS0049378,102
RTS0049379,62
RTS0049380,105
RTS0049381,75
RTS0049382,47
RTS0049383,4
RTS0049384,6
RTS0049385,5
RTS0049386,11
RTS0049387,4
RTS0049388,3
RTS0049389,4
RTS0049390,410
RTS0049391,509
RTS0049392,572
RTS0049393,491
RTS0049394,231
RTS0049395,49
RTS0049396,78
RTS0049397,62
RTS0049398,81
RTS0049399,31
RTS0049400,7
RTS0049401,7
RTS0049402,4
RTS0049403,3
RTS0049404,6
RTS0049405,4
RTS0049406,8
RTS0049407,4
RTS0049408,6
RTS0049409,3
RTS0049410,2
RTS0049411,9
RTS0049412,3
RTS0049413,3
RTS0049414,4
RTS0049415,2
RTS0049416,3
RTS0049417,12
RTS0049418,5
RTS0049419,4
RTS0049420,4
RTS0049421,4
RTS0049422,2
RTS0049423,3
RTS0049424,14
RTS0049425,10
RTS0049426,11
RTS0049427,8
RTS0049428,6
RTS0049429,11
RTS0049430,16
RTS0049431,3
RTS0049432,4
RTS0049433,10
RTS0049434,5
RTS0049435,5
RTS0049436,2
RTS0049437,16
RTS0049438,2
RTS0049439,8
RTS0049440,12
RTS0049441,8
RTS0049442,7
RTS0049443,8
RTS0049444,10
RTS0049445,2
RTS0049446,6
RTS0049447,14
RTS0049448,3
RTS0049449,6
RTS0049450,4
RTS0049451,3
RTS0049452,5
RTS0049453,9
RTS0049454,2
RTS0049455,4
RTS0049456,4
RTS0049457,12
RTS0049458,5
RTS0049459,12
RTS0049460,20
RTS0049461,24
RTS0049462,27
RTS0049463,6
RTS0049464,9
RTS0049465,5
RTS0049466,1
RTS0049467,5
RTS0049468,8
RTS0049469,15
RTS0049470,4
RTS0049471,8
RTS0049472,8
RTS0049473,22
RTS0049474,10
RTS0049475,22
RTS0049476,31
RTS0049477,4
RTS0049478,8
RTS0049479,656
RTS0049480,80
RTS0049481,2
RTS0049482,2
RTS0049483,2
RTS0049484,5
RTS0049485,5
RTS0997079,2
RTS0997080,9
RTS0997081,5
RTS0997082,5
RTS0997083,2
RTS0997084,1
RTS0997085,1
RTS0997086,4
RTS0997087,4
RTS0997088,1406
RTS0997089,443
RTS0997090,12
RTS0997091,10
RTS0997092,3
RTS0997093,3
RTS0997094,1
RTS0997095,2
RTS0997096,5
RTS0997097,4
RTS0997098,1
RTS0997099,3
RTS0997100,4
RTS0997101,4
RTS0997102,5
RTS0997104,2
RTS0997105,5
RTS0997106,4
RTS0997107,7
RTS0997108,10
RTS0997109,1
RTS0997110,2
RTS0997112,6
RTS0997113,2
RTS0997114,4
RTS0997115,2
RTS0997117,2
RTS0997118,2
RTS0997119,1
RTS0997120,2
RTS0997121,11
RTS0997122,18
RTS0997123,5
RTS0997124,9
RTS0997125,19
RTS0997126,33
RTS0997127,28
RTS0997128,23
RTS0997129,45
RTS0997130,8
</Code_Summary>
