# Supplementary material for: Spatial meta-transcriptomics reveal associations of intratumor bacteria burden with lung cancer cells showing a distinct oncogenic signature
Source: J Immunother Cancer. 2022 Jul 6;10(7):e004698. doi: 10.1136/jitc-2022-004698 (PMC9260850; doi:10.1136/jitc-2022-004698)
Supplement: Supplementary data [file jitc-2022-004698supp009.zip › DSP-1001660004186-C-C04.dcc]

<Header>
FileVersion,0.02
SoftwareVersion,"GeoMx_NGS_Pipeline_ 2.0.0"
Date,2020-6-15
</Header>

<Scan_Attributes>
ID,DSP-1001660004186-C-C04
Plate_ID,1001660004186
Well,C04
</Scan_Attributes>

<NGS_Processing_Attributes>
SeqSetId,
tamperedIni,No
Raw,20942445
Trimmed,20836839
Stitched,20711304
Aligned,20342333
umiQ30,0.9914
rtsQ30,0.9911
</NGS_Processing_Attributes>


<Code_Summary>
RTS0039454,641
RTS0039455,507
RTS0039456,428
RTS0039457,914
RTS0039458,309
RTS0039459,208
RTS0039460,171
RTS0039461,247
RTS0039462,215
RTS0039463,219
RTS0039464,264
RTS0039465,353
RTS0039466,258
RTS0039467,442
RTS0039468,215
RTS0039469,201
RTS0039470,249
RTS0039471,290
RTS0039472,302
RTS0039473,219
RTS0039474,361
RTS0039475,367
RTS0039476,422
RTS0039477,431
RTS0039478,487
RTS0039479,196
RTS0039480,188
RTS0039481,168
RTS0039482,231
RTS0039483,193
RTS0039484,186
RTS0039485,230
RTS0039486,207
RTS0039487,213
RTS0039488,276
RTS0039489,258
RTS0039490,266
RTS0039491,246
RTS0039492,190
RTS0039493,239
RTS0039494,292
RTS0039495,268
RTS0039496,323
RTS0039497,208
RTS0039498,220
RTS0039499,1225
RTS0039500,897
RTS0039501,1032
RTS0039502,1311
RTS0039503,1012
RTS0039504,385
RTS0039505,411
RTS0039506,297
RTS0039507,507
RTS0039508,622
RTS0039509,422
RTS0039510,958
RTS0039511,2248
RTS0039512,1577
RTS0039513,1991
RTS0039514,3069
RTS0039515,2587
RTS0039516,195
RTS0039517,185
RTS0039518,241
RTS0039519,164
RTS0039520,186
RTS0039521,321
RTS0039522,330
RTS0039523,243
RTS0039524,387
RTS0039525,439
RTS0039526,363
RTS0039527,423
RTS0039528,326
RTS0039529,389
RTS0039530,309
RTS0039531,316
RTS0039532,281
RTS0039533,367
RTS0039534,207
RTS0039535,297
RTS0039536,241
RTS0039537,200
RTS0039538,198
RTS0039539,242
RTS0039540,183
RTS0039541,271
RTS0039542,252
RTS0039543,261
RTS0039544,162
RTS0039545,291
RTS0039546,245
RTS0039547,272
RTS0039548,313
RTS0039549,309
RTS0039550,270
RTS0039551,322
RTS0039552,240
RTS0039553,313
RTS0039554,344
RTS0039555,345
RTS0039556,149
RTS0039557,204
RTS0039558,172
RTS0039559,212
RTS0039560,193
RTS0039561,537
RTS0039562,903
RTS0039563,743
RTS0039564,773
RTS0039565,1176
RTS0039566,198
RTS0039567,212
RTS0039568,216
RTS0039569,164
RTS0039570,219
RTS0039571,178
RTS0039572,207
RTS0039573,199
RTS0039574,189
RTS0039575,175
RTS0039576,187
RTS0039577,316
RTS0039578,272
RTS0039579,298
RTS0039580,332
RTS0039581,367
RTS0039582,412
RTS0039583,544
RTS0039584,391
RTS0039585,340
RTS0039586,163
RTS0039587,202
RTS0039588,189
RTS0039589,235
RTS0039590,182
RTS0039591,326
RTS0039592,275
RTS0039593,243
RTS0039594,285
RTS0039595,219
RTS0039596,367
RTS0039597,299
RTS0039598,295
RTS0039599,252
RTS0039600,298
RTS0039601,176
RTS0039602,212
RTS0039603,162
RTS0039604,240
RTS0039605,201
RTS0039606,178
RTS0039607,237
RTS0039608,264
RTS0039609,209
RTS0039610,219
RTS0039611,255
RTS0039612,250
RTS0039613,230
RTS0039614,173
RTS0039615,142
RTS0039616,180
RTS0039617,161
RTS0039619,198
RTS0039620,215
RTS0039621,216
RTS0039622,223
RTS0039623,228
RTS0039624,173
RTS0039625,182
RTS0039626,226
RTS0039627,200
RTS0039628,165
RTS0039629,197
RTS0039630,194
RTS0039631,138
RTS0039632,200
RTS0039633,195
RTS0039634,238
RTS0039635,201
RTS0039636,241
RTS0039637,236
RTS0039638,305
RTS0039639,297
RTS0039640,166
RTS0039641,258
RTS0039642,225
RTS0039643,235
RTS0039644,198
RTS0039645,187
RTS0039646,348
RTS0039647,272
RTS0039648,235
RTS0039649,301
RTS0039650,270
RTS0039651,688
RTS0039652,858
RTS0039653,468
RTS0039654,408
RTS0039655,507
RTS0039656,1125
RTS0039657,1010
RTS0039658,783
RTS0039659,1223
RTS0039660,716
RTS0039661,217
RTS0039662,150
RTS0039663,207
RTS0039664,255
RTS0039665,221
RTS0039666,214
RTS0039667,159
RTS0039668,190
RTS0039669,324
RTS0039670,226
RTS0039671,339
RTS0039672,472
RTS0039673,316
RTS0039674,395
RTS0039675,318
RTS0039676,227
RTS0039677,196
RTS0039678,215
RTS0039679,227
RTS0039680,139
RTS0039681,431
RTS0039682,326
RTS0039683,234
RTS0039684,345
RTS0039685,351
RTS0039686,943
RTS0039687,1324
RTS0039688,1117
RTS0039689,824
RTS0039690,936
RTS0039691,244
RTS0039692,291
RTS0039693,192
RTS0039694,349
RTS0039695,250
RTS0039696,204
RTS0039697,240
RTS0039698,190
RTS0039699,231
RTS0039700,208
RTS0039701,224
RTS0039702,330
RTS0039703,341
RTS0039704,348
RTS0039705,278
RTS0039706,222
RTS0039707,224
RTS0039708,229
RTS0039709,229
RTS0039710,275
RTS0039711,273
RTS0039712,380
RTS0039713,416
RTS0039714,276
RTS0039715,333
RTS0039716,186
RTS0039717,326
RTS0039718,165
RTS0039719,250
RTS0039720,535
RTS0039721,306
RTS0039722,248
RTS0039723,462
RTS0039724,297
RTS0039725,300
RTS0039726,313
RTS0039727,238
RTS0039728,254
RTS0039729,315
RTS0039730,323
RTS0039731,240
RTS0039732,288
RTS0039733,273
RTS0039734,308
RTS0039735,253
RTS0039736,315
RTS0039737,305
RTS0039738,240
RTS0039739,317
RTS0039740,236
RTS0039741,315
RTS0039742,286
RTS0039743,286
RTS0039744,246
RTS0039745,383
RTS0039746,306
RTS0039747,427
RTS0039749,320
RTS0039750,315
RTS0039751,173
RTS0039752,199
RTS0039753,254
RTS0039754,178
RTS0039755,238
RTS0039756,229
RTS0039757,203
RTS0039758,231
RTS0039759,161
RTS0039760,233
RTS0039761,337
RTS0039762,327
RTS0039763,335
RTS0039764,239
RTS0039765,255
RTS0039766,260
RTS0039767,259
RTS0039768,289
RTS0039769,222
RTS0039770,475
RTS0039771,319
RTS0039772,340
RTS0039773,359
RTS0039774,253
RTS0039775,415
RTS0039776,229
RTS0039777,230
RTS0039778,167
RTS0039779,222
RTS0039780,199
RTS0039781,781
RTS0039782,441
RTS0039783,504
RTS0039784,414
RTS0039785,854
RTS0039786,286
RTS0039787,256
RTS0039788,271
RTS0039789,252
RTS0039790,358
RTS0039791,443
RTS0039792,276
RTS0039793,230
RTS0039794,363
RTS0039795,192
RTS0039796,240
RTS0039797,291
RTS0039798,270
RTS0039799,277
RTS0039800,253
RTS0039801,259
RTS0039802,199
RTS0039803,270
RTS0039804,300
RTS0039805,244
RTS0039806,198
RTS0039807,171
RTS0039808,257
RTS0039809,195
RTS0039810,231
RTS0039811,193
RTS0039812,274
RTS0039813,221
RTS0039814,291
RTS0039815,221
RTS0039816,263
RTS0039817,289
RTS0039818,228
RTS0039819,245
RTS0039820,206
RTS0039821,309
RTS0039822,341
RTS0039823,375
RTS0039824,299
RTS0039825,328
RTS0039826,214
RTS0039827,275
RTS0039828,189
RTS0039829,261
RTS0039830,212
RTS0039831,222
RTS0039832,328
RTS0039833,219
RTS0039834,264
RTS0039835,320
RTS0039836,316
RTS0039838,219
RTS0039839,230
RTS0039840,198
RTS0039841,374
RTS0039842,414
RTS0039843,305
RTS0039844,438
RTS0039845,307
RTS0039846,208
RTS0039847,241
RTS0039848,167
RTS0039849,166
RTS0039850,164
RTS0039851,250
RTS0039852,325
RTS0039853,246
RTS0039854,267
RTS0039855,264
RTS0039856,173
RTS0039857,199
RTS0039858,162
RTS0039859,243
RTS0039860,209
RTS0039861,251
RTS0039862,205
RTS0039863,177
RTS0039864,287
RTS0039865,195
RTS0039866,251
RTS0039867,285
RTS0039868,175
RTS0039869,278
RTS0039870,272
RTS0039871,346
RTS0039872,298
RTS0039873,270
RTS0039874,295
RTS0039875,372
RTS0039876,205
RTS0039877,211
RTS0039878,180
RTS0039879,273
RTS0039880,184
RTS0039881,196
RTS0039882,171
RTS0039883,199
RTS0039884,202
RTS0039885,329
RTS0039886,200
RTS0039887,181
RTS0039888,250
RTS0039890,169
RTS0039891,244
RTS0039892,229
RTS0039893,338
RTS0039894,226
RTS0039895,256
RTS0039896,209
RTS0039897,183
RTS0039898,262
RTS0039899,189
RTS0039900,310
RTS0039901,225
RTS0039902,213
RTS0039903,197
RTS0039904,311
RTS0039905,281
RTS0039906,248
RTS0039907,280
RTS0039908,253
RTS0039909,237
RTS0039910,194
RTS0039911,217
RTS0039912,442
RTS0039913,332
RTS0039914,413
RTS0039915,305
RTS0039916,202
RTS0039917,213
RTS0039918,240
RTS0039919,244
RTS0039920,184
RTS0039921,212
RTS0039922,238
RTS0039923,196
RTS0039924,219
RTS0039925,195
RTS0039926,388
RTS0039927,427
RTS0039928,361
RTS0039929,374
RTS0039930,596
RTS0039931,185
RTS0039932,231
RTS0039933,212
RTS0039934,175
RTS0039935,237
RTS0039936,221
RTS0039937,247
RTS0039938,249
RTS0039939,213
RTS0039940,227
RTS0039941,164
RTS0039942,203
RTS0039943,175
RTS0039944,211
RTS0039945,221
RTS0039946,420
RTS0039947,538
RTS0039948,701
RTS0039949,571
RTS0039950,582
RTS0039951,274
RTS0039952,240
RTS0039953,216
RTS0039954,202
RTS0039955,268
RTS0039956,557
RTS0039957,518
RTS0039958,555
RTS0039959,505
RTS0039960,624
RTS0039961,173
RTS0039962,187
RTS0039963,177
RTS0039964,273
RTS0039965,233
RTS0039966,197
RTS0039967,153
RTS0039968,219
RTS0039969,241
RTS0039970,220
RTS0039971,241
RTS0039972,148
RTS0039973,233
RTS0039974,231
RTS0039975,220
RTS0039976,190
RTS0039977,225
RTS0039978,206
RTS0039979,217
RTS0039980,200
RTS0039981,595
RTS0039982,719
RTS0039983,841
RTS0039984,633
RTS0039985,942
RTS0039986,968
RTS0039987,669
RTS0039988,663
RTS0039989,709
RTS0039990,545
RTS0039991,237
RTS0039992,264
RTS0039993,259
RTS0039994,194
RTS0039995,346
RTS0039996,769
RTS0039997,538
RTS0039998,716
RTS0039999,753
RTS0040000,804
RTS0040001,178
RTS0040002,226
RTS0040003,257
RTS0040004,236
RTS0040005,344
RTS0040006,242
RTS0040007,255
RTS0040008,173
RTS0040009,224
RTS0040010,233
RTS0040011,224
RTS0040012,169
RTS0040013,226
RTS0040014,211
RTS0040015,198
RTS0040016,202
RTS0040017,258
RTS0040018,256
RTS0040019,289
RTS0040020,363
RTS0040021,193
RTS0040022,229
RTS0040023,239
RTS0040024,158
RTS0040025,151
RTS0040026,225
RTS0040027,298
RTS0040028,271
RTS0040029,279
RTS0040030,310
RTS0040031,199
RTS0040032,202
RTS0040033,187
RTS0040034,268
RTS0040035,143
RTS0040036,201
RTS0040037,196
RTS0040038,259
RTS0040039,188
RTS0040040,220
RTS0040041,163
RTS0040042,190
RTS0040043,213
RTS0040044,219
RTS0040045,176
RTS0040046,249
RTS0040047,278
RTS0040048,321
RTS0040049,220
RTS0040050,195
RTS0040051,222
RTS0040052,180
RTS0040053,230
RTS0040054,215
RTS0040055,194
RTS0040056,206
RTS0040057,169
RTS0040058,198
RTS0040059,171
RTS0040060,214
RTS0040061,209
RTS0040062,189
RTS0040063,196
RTS0040064,294
RTS0040065,214
RTS0040066,256
RTS0040067,205
RTS0040068,230
RTS0040069,227
RTS0040070,240
RTS0040071,222
RTS0040072,249
RTS0040073,282
RTS0040074,238
RTS0040075,268
RTS0040076,175
RTS0040077,214
RTS0040078,184
RTS0040079,191
RTS0040080,194
RTS0040081,253
RTS0040082,195
RTS0040083,217
RTS0040084,214
RTS0040085,197
RTS0040086,186
RTS0040087,175
RTS0040088,212
RTS0040089,209
RTS0040090,204
RTS0040091,209
RTS0040092,177
RTS0040093,194
RTS0040094,210
RTS0040095,207
RTS0040096,258
RTS0040097,236
RTS0040098,192
RTS0040099,226
RTS0040100,231
RTS0040101,154
RTS0040102,154
RTS0040103,143
RTS0040104,188
RTS0040105,153
RTS0040106,287
RTS0040107,241
RTS0040108,251
RTS0040109,253
RTS0040110,253
RTS0040111,223
RTS0040112,218
RTS0040113,178
RTS0040114,149
RTS0040115,316
RTS0040116,644
RTS0040117,587
RTS0040118,345
RTS0040119,481
RTS0040120,645
RTS0040121,225
RTS0040122,284
RTS0040123,185
RTS0040124,219
RTS0040125,229
RTS0040126,260
RTS0040127,289
RTS0040128,233
RTS0040129,270
RTS0040130,347
RTS0040131,253
RTS0040132,211
RTS0040133,178
RTS0040134,250
RTS0040135,227
RTS0040136,183
RTS0040137,218
RTS0040138,250
RTS0040139,204
RTS0040140,197
RTS0040141,212
RTS0040142,289
RTS0040143,268
RTS0040144,278
RTS0040145,271
RTS0040146,254
RTS0040147,280
RTS0040148,227
RTS0040149,287
RTS0040150,242
RTS0040151,256
RTS0040152,212
RTS0040153,211
RTS0040154,265
RTS0040155,226
RTS0040156,312
RTS0040157,270
RTS0040158,275
RTS0040159,331
RTS0040160,330
RTS0040161,246
RTS0040162,171
RTS0040163,213
RTS0040164,199
RTS0040165,194
RTS0040166,139
RTS0040167,235
RTS0040168,215
RTS0040169,229
RTS0040170,168
RTS0040171,90
RTS0040172,189
RTS0040173,190
RTS0040174,133
RTS0040175,204
RTS0040176,152
RTS0040177,191
RTS0040178,184
RTS0040179,119
RTS0040180,257
RTS0040181,340
RTS0040182,365
RTS0040183,271
RTS0040184,249
RTS0040185,249
RTS0040186,307
RTS0040187,208
RTS0040188,172
RTS0040189,242
RTS0040190,177
RTS0040191,268
RTS0040192,219
RTS0040193,210
RTS0040194,288
RTS0040195,365
RTS0040196,217
RTS0040197,143
RTS0040198,168
RTS0040199,244
RTS0040200,183
RTS0040201,450
RTS0040202,368
RTS0040203,341
RTS0040204,258
RTS0040205,329
RTS0040206,276
RTS0040207,162
RTS0040208,293
RTS0040209,329
RTS0040210,346
RTS0040211,248
RTS0040212,216
RTS0040213,200
RTS0040214,233
RTS0040215,276
RTS0040216,197
RTS0040217,172
RTS0040218,185
RTS0040219,194
RTS0040220,165
RTS0040221,239
RTS0040222,229
RTS0040223,258
RTS0040224,191
RTS0040225,202
RTS0040226,294
RTS0040227,163
RTS0040228,191
RTS0040229,162
RTS0040230,262
RTS0040231,142
RTS0040232,182
RTS0040233,171
RTS0040234,171
RTS0040235,193
RTS0040236,184
RTS0040237,220
RTS0040238,247
RTS0040239,242
RTS0040240,205
RTS0040241,170
RTS0040242,218
RTS0040243,253
RTS0040244,223
RTS0040245,262
RTS0040246,211
RTS0040247,222
RTS0040248,198
RTS0040249,231
RTS0040250,188
RTS0040251,230
RTS0040252,179
RTS0040253,190
RTS0040254,189
RTS0040255,235
RTS0040256,145
RTS0040257,160
RTS0040258,155
RTS0040259,200
RTS0040260,239
RTS0040261,147
RTS0040262,211
RTS0040263,259
RTS0040264,226
RTS0040265,190
RTS0040266,154
RTS0040267,175
RTS0040268,172
RTS0040269,175
RTS0040270,246
RTS0040271,554
RTS0040272,486
RTS0040273,487
RTS0040274,511
RTS0040275,491
RTS0040276,291
RTS0040277,330
RTS0040278,738
RTS0040279,620
RTS0040280,445
RTS0040281,244
RTS0040282,202
RTS0040283,262
RTS0040284,205
RTS0040285,212
RTS0040286,208
RTS0040287,181
RTS0040288,198
RTS0040289,172
RTS0040290,292
RTS0040291,157
RTS0040292,170
RTS0040293,211
RTS0040294,187
RTS0040295,186
RTS0040296,212
RTS0040297,238
RTS0040298,200
RTS0040299,164
RTS0040300,192
RTS0040301,154
RTS0040302,167
RTS0040303,168
RTS0040304,157
RTS0040305,210
RTS0040306,218
RTS0040307,209
RTS0040308,199
RTS0040309,185
RTS0040310,213
RTS0040311,212
RTS0040312,259
RTS0040313,194
RTS0040314,200
RTS0040315,232
RTS0040316,189
RTS0040317,200
RTS0040318,179
RTS0040319,274
RTS0040320,216
RTS0040321,242
RTS0040322,263
RTS0040323,243
RTS0040324,270
RTS0040325,160
RTS0040326,371
RTS0040327,340
RTS0040328,573
RTS0040329,792
RTS0040330,493
RTS0040331,227
RTS0040332,213
RTS0040333,227
RTS0040334,164
RTS0040335,233
RTS0040336,197
RTS0040337,239
RTS0040338,123
RTS0040339,162
RTS0040340,191
RTS0040341,266
RTS0040342,139
RTS0040343,188
RTS0040344,218
RTS0040345,311
RTS0040346,225
RTS0040347,282
RTS0040348,213
RTS0040349,373
RTS0040350,198
RTS0040351,227
RTS0040352,323
RTS0040353,295
RTS0040354,241
RTS0040355,196
RTS0040356,347
RTS0040357,341
RTS0040358,259
RTS0040359,278
RTS0040360,397
RTS0040361,285
RTS0040363,159
RTS0040364,244
RTS0040365,245
RTS0040366,323
RTS0040367,345
RTS0040368,458
RTS0040369,318
RTS0040370,361
RTS0040371,295
RTS0040372,312
RTS0040373,281
RTS0040374,191
RTS0040375,168
RTS0040376,323
RTS0040377,299
RTS0040378,266
RTS0040379,311
RTS0040380,230
RTS0040381,204
RTS0040382,186
RTS0040383,164
RTS0040384,198
RTS0040385,181
RTS0040386,262
RTS0040387,233
RTS0040388,324
RTS0040389,260
RTS0040390,252
RTS0040391,222
RTS0040392,279
RTS0040393,260
RTS0040394,246
RTS0040395,271
RTS0040396,394
RTS0040397,419
RTS0040398,473
RTS0040399,488
RTS0040400,426
RTS0040401,325
RTS0040402,395
RTS0040403,303
RTS0040404,334
RTS0040405,175
RTS0040406,280
RTS0040407,291
RTS0040408,335
RTS0040409,254
RTS0040410,317
RTS0040411,186
RTS0040412,177
RTS0040413,233
RTS0040414,254
RTS0040415,206
RTS0040416,1665
RTS0040417,823
RTS0040418,625
RTS0040419,1343
RTS0040420,1795
RTS0040421,218
RTS0040422,296
RTS0040423,269
RTS0040424,244
RTS0040425,188
RTS0040426,152
RTS0040428,306
RTS0040429,212
RTS0040430,236
RTS0040431,241
RTS0040432,140
RTS0040433,200
RTS0040434,240
RTS0040435,258
RTS0040436,863
RTS0040437,1104
RTS0040438,1391
RTS0040439,1300
RTS0040440,1506
RTS0040441,398
RTS0040442,316
RTS0040443,349
RTS0040444,313
RTS0040445,313
RTS0040446,281
RTS0040447,302
RTS0040448,268
RTS0040449,399
RTS0040450,218
RTS0040451,727
RTS0040452,910
RTS0040453,1030
RTS0040454,669
RTS0040455,1745
RTS0040456,268
RTS0040457,185
RTS0040458,171
RTS0040459,171
RTS0040460,213
RTS0040461,191
RTS0040462,166
RTS0040463,196
RTS0040464,198
RTS0040465,165
RTS0040466,228
RTS0040467,175
RTS0040468,214
RTS0040469,210
RTS0040470,178
RTS0040471,332
RTS0040472,284
RTS0040473,260
RTS0040474,236
RTS0040475,280
RTS0040476,175
RTS0040477,242
RTS0040478,199
RTS0040479,176
RTS0040480,195
RTS0040481,512
RTS0040482,479
RTS0040483,330
RTS0040484,598
RTS0040485,550
RTS0040486,263
RTS0040487,184
RTS0040488,211
RTS0040489,251
RTS0040490,213
RTS0040491,172
RTS0040492,237
RTS0040493,188
RTS0040494,228
RTS0040495,209
RTS0040496,275
RTS0040497,282
RTS0040498,301
RTS0040499,256
RTS0040500,282
RTS0040501,372
RTS0040502,182
RTS0040503,230
RTS0040504,221
RTS0040505,187
RTS0040506,198
RTS0040507,186
RTS0040508,199
RTS0040509,159
RTS0040510,135
RTS0040511,331
RTS0040512,325
RTS0040513,338
RTS0040514,296
RTS0040515,377
RTS0040516,300
RTS0040517,211
RTS0040518,248
RTS0040519,253
RTS0040520,181
RTS0040521,193
RTS0040522,187
RTS0040523,176
RTS0040524,166
RTS0040525,209
RTS0040526,324
RTS0040527,200
RTS0040528,273
RTS0040529,280
RTS0040530,206
RTS0040531,274
RTS0040532,465
RTS0040533,282
RTS0040534,287
RTS0040535,286
RTS0040536,230
RTS0040537,430
RTS0040538,307
RTS0040539,325
RTS0040540,312
RTS0040541,129
RTS0040542,150
RTS0040543,188
RTS0040544,188
RTS0040545,117
RTS0040546,156
RTS0040547,119
RTS0040548,159
RTS0040549,165
RTS0040550,195
RTS0040551,163
RTS0040552,176
RTS0040553,248
RTS0040554,156
RTS0040555,160
RTS0040556,244
RTS0040557,162
RTS0040558,189
RTS0040559,247
RTS0040560,201
RTS0040561,280
RTS0040562,243
RTS0040563,246
RTS0040564,279
RTS0040565,283
RTS0040566,207
RTS0040567,231
RTS0040568,158
RTS0040569,223
RTS0040570,178
RTS0040571,248
RTS0040572,185
RTS0040573,300
RTS0040574,352
RTS0040575,244
RTS0040576,225
RTS0040577,204
RTS0040578,195
RTS0040579,166
RTS0040580,200
RTS0040581,191
RTS0040582,263
RTS0040583,224
RTS0040584,196
RTS0040585,228
RTS0040586,191
RTS0040587,174
RTS0040588,278
RTS0040589,195
RTS0040590,258
RTS0040591,236
RTS0040592,213
RTS0040593,114
RTS0040594,196
RTS0040595,256
RTS0040596,252
RTS0040597,313
RTS0040598,224
RTS0040599,216
RTS0040600,292
RTS0040601,219
RTS0040602,217
RTS0040603,203
RTS0040604,281
RTS0040605,196
RTS0040606,279
RTS0040607,336
RTS0040608,292
RTS0040609,241
RTS0040610,386
RTS0040611,229
RTS0040612,246
RTS0040613,265
RTS0040614,255
RTS0040615,215
RTS0040616,169
RTS0040617,173
RTS0040618,191
RTS0040619,224
RTS0040620,228
RTS0040621,310
RTS0040622,215
RTS0040623,309
RTS0040624,227
RTS0040625,302
RTS0040626,196
RTS0040627,203
RTS0040628,253
RTS0040629,259
RTS0040630,252
RTS0040631,417
RTS0040632,278
RTS0040633,349
RTS0040634,371
RTS0040635,243
RTS0040636,263
RTS0040637,248
RTS0040638,185
RTS0040639,211
RTS0040640,167
RTS0040641,308
RTS0040642,380
RTS0040643,254
RTS0040644,328
RTS0040645,410
RTS0040646,254
RTS0040647,162
RTS0040648,283
RTS0040649,270
RTS0040650,170
RTS0040651,369
RTS0040652,233
RTS0040653,320
RTS0040654,292
RTS0040655,330
RTS0040656,330
RTS0040657,303
RTS0040658,250
RTS0040659,267
RTS0040660,209
RTS0040661,144
RTS0040662,149
RTS0040663,158
RTS0040664,166
RTS0040665,171
RTS0040666,216
RTS0040667,198
RTS0040668,132
RTS0040669,166
RTS0040670,145
RTS0040671,379
RTS0040672,457
RTS0040673,452
RTS0040674,285
RTS0040675,479
RTS0040676,3414
RTS0040677,2487
RTS0040678,5862
RTS0040679,2274
RTS0040680,6894
RTS0040681,1944
RTS0040682,1859
RTS0040683,2838
RTS0040684,3669
RTS0040685,2085
RTS0040686,165
RTS0040687,258
RTS0040688,124
RTS0040689,145
RTS0040690,181
RTS0040691,213
RTS0040692,210
RTS0040693,322
RTS0040694,298
RTS0040695,286
RTS0040696,155
RTS0040697,190
RTS0040698,142
RTS0040699,177
RTS0040700,208
RTS0040701,2779
RTS0040702,5043
RTS0040703,3362
RTS0040704,4526
RTS0040705,5971
RTS0040706,180
RTS0040707,179
RTS0040708,127
RTS0040709,198
RTS0040710,189
RTS0040711,183
RTS0040712,180
RTS0040713,217
RTS0040714,178
RTS0040715,192
RTS0040716,224
RTS0040717,232
RTS0040718,190
RTS0040719,256
RTS0040720,287
RTS0040721,145
RTS0040722,148
RTS0040723,224
RTS0040724,188
RTS0040725,156
RTS0040726,895
RTS0040727,1284
RTS0040728,1009
RTS0040729,855
RTS0040730,968
RTS0040731,621
RTS0040732,497
RTS0040733,288
RTS0040734,476
RTS0040735,410
RTS0040736,3152
RTS0040737,2396
RTS0040738,1993
RTS0040739,2397
RTS0040740,2770
RTS0040741,225
RTS0040742,197
RTS0040743,215
RTS0040744,214
RTS0040745,283
RTS0040746,327
RTS0040747,297
RTS0040748,251
RTS0040749,315
RTS0040750,343
RTS0040751,209
RTS0040752,234
RTS0040753,230
RTS0040754,180
RTS0040755,167
RTS0040756,293
RTS0040757,276
RTS0040758,252
RTS0040759,322
RTS0040760,358
RTS0040761,404
RTS0040762,372
RTS0040763,307
RTS0040764,314
RTS0040765,451
RTS0040766,221
RTS0040767,278
RTS0040768,241
RTS0040769,274
RTS0040770,203
RTS0040771,205
RTS0040772,175
RTS0040773,210
RTS0040774,203
RTS0040775,198
RTS0040776,172
RTS0040777,249
RTS0040778,254
RTS0040779,248
RTS0040780,289
RTS0040781,267
RTS0040782,362
RTS0040783,227
RTS0040784,274
RTS0040785,300
RTS0040786,174
RTS0040787,216
RTS0040788,192
RTS0040789,215
RTS0040790,176
RTS0040791,186
RTS0040792,213
RTS0040793,162
RTS0040794,153
RTS0040795,193
RTS0040796,410
RTS0040797,259
RTS0040798,228
RTS0040799,229
RTS0040800,201
RTS0040801,327
RTS0040802,318
RTS0040803,341
RTS0040804,200
RTS0040805,245
RTS0040806,166
RTS0040807,220
RTS0040808,193
RTS0040809,240
RTS0040810,197
RTS0040811,243
RTS0040812,211
RTS0040813,187
RTS0040814,213
RTS0040815,231
RTS0040816,272
RTS0040817,219
RTS0040818,350
RTS0040819,348
RTS0040820,378
RTS0040821,351
RTS0040822,348
RTS0040823,290
RTS0040824,312
RTS0040825,368
RTS0040826,337
RTS0040827,263
RTS0040828,305
RTS0040830,317
RTS0040831,218
RTS0040832,225
RTS0040833,231
RTS0040834,206
RTS0040836,570
RTS0040837,393
RTS0040838,535
RTS0040839,536
RTS0040840,399
RTS0040841,554
RTS0040842,773
RTS0040843,873
RTS0040844,736
RTS0040845,751
RTS0040846,248
RTS0040847,240
RTS0040848,188
RTS0040849,222
RTS0040850,274
RTS0040851,368
RTS0040852,291
RTS0040853,355
RTS0040854,382
RTS0040855,353
RTS0040856,202
RTS0040857,230
RTS0040858,184
RTS0040859,125
RTS0040860,179
RTS0040861,270
RTS0040862,240
RTS0040863,215
RTS0040864,222
RTS0040865,237
RTS0040866,216
RTS0040867,197
RTS0040868,202
RTS0040869,216
RTS0040870,210
RTS0040871,323
RTS0040872,357
RTS0040873,333
RTS0040874,500
RTS0040875,313
RTS0040876,182
RTS0040877,190
RTS0040878,166
RTS0040879,199
RTS0040880,214
RTS0040881,190
RTS0040882,179
RTS0040883,152
RTS0040884,183
RTS0040885,202
RTS0040886,417
RTS0040887,606
RTS0040888,724
RTS0040889,937
RTS0040890,670
RTS0040891,196
RTS0040892,250
RTS0040893,169
RTS0040894,211
RTS0040895,181
RTS0040896,156
RTS0040897,168
RTS0040898,186
RTS0040899,159
RTS0040900,135
RTS0040901,483
RTS0040902,396
RTS0040903,235
RTS0040904,509
RTS0040905,482
RTS0040906,241
RTS0040907,225
RTS0040908,236
RTS0040909,240
RTS0040910,235
RTS0040911,252
RTS0040912,262
RTS0040913,221
RTS0040914,229
RTS0040915,230
RTS0040916,232
RTS0040917,196
RTS0040918,225
RTS0040919,158
RTS0040920,151
RTS0040921,291
RTS0040922,273
RTS0040923,334
RTS0040924,328
RTS0040925,342
RTS0040926,186
RTS0040927,119
RTS0040928,174
RTS0040929,158
RTS0040930,176
RTS0040931,282
RTS0040932,303
RTS0040933,209
RTS0040934,241
RTS0040935,283
RTS0040936,243
RTS0040937,320
RTS0040938,244
RTS0040939,266
RTS0040940,213
RTS0040941,344
RTS0040942,271
RTS0040943,174
RTS0040944,385
RTS0040945,277
RTS0040946,1331
RTS0040947,1526
RTS0040948,1830
RTS0040949,1065
RTS0040950,1522
RTS0040951,230
RTS0040952,147
RTS0040953,180
RTS0040954,186
RTS0040955,214
RTS0040956,268
RTS0040957,206
RTS0040958,220
RTS0040959,231
RTS0040960,215
RTS0040961,214
RTS0040962,157
RTS0040963,286
RTS0040964,221
RTS0040965,190
RTS0040966,272
RTS0040967,260
RTS0040968,273
RTS0040969,186
RTS0040970,251
RTS0040971,278
RTS0040972,236
RTS0040973,238
RTS0040974,256
RTS0040975,200
RTS0040976,278
RTS0040977,300
RTS0040978,206
RTS0040979,318
RTS0040980,267
RTS0040981,215
RTS0040982,308
RTS0040983,343
RTS0040984,276
RTS0040985,241
RTS0040986,246
RTS0040987,305
RTS0040988,293
RTS0040989,246
RTS0040990,269
RTS0040991,432
RTS0040992,270
RTS0040993,339
RTS0040994,410
RTS0040995,339
RTS0040996,280
RTS0040997,352
RTS0040998,235
RTS0040999,298
RTS0041000,296
RTS0041001,247
RTS0041002,260
RTS0041003,279
RTS0041004,302
RTS0041005,296
RTS0041006,258
RTS0041007,162
RTS0041008,219
RTS0041009,211
RTS0041010,191
RTS0041011,378
RTS0041012,542
RTS0041013,531
RTS0041014,725
RTS0041015,722
RTS0041016,1809
RTS0041017,1231
RTS0041018,1193
RTS0041019,1438
RTS0041020,1362
RTS0041021,254
RTS0041022,319
RTS0041023,441
RTS0041024,376
RTS0041025,408
RTS0041026,224
RTS0041027,232
RTS0041028,246
RTS0041029,231
RTS0041030,248
RTS0041031,227
RTS0041032,270
RTS0041033,215
RTS0041034,264
RTS0041035,237
RTS0041036,285
RTS0041037,214
RTS0041038,245
RTS0041039,158
RTS0041040,269
RTS0041041,259
RTS0041042,256
RTS0041043,237
RTS0041044,198
RTS0041045,217
RTS0041046,1263
RTS0041047,1276
RTS0041048,658
RTS0041049,1718
RTS0041050,1590
RTS0041051,325
RTS0041052,225
RTS0041053,253
RTS0041054,263
RTS0041055,251
RTS0041056,228
RTS0041057,214
RTS0041058,219
RTS0041059,199
RTS0041060,200
RTS0041061,391
RTS0041062,347
RTS0041063,339
RTS0041064,307
RTS0041066,200
RTS0041067,228
RTS0041068,261
RTS0041069,206
RTS0041070,297
RTS0041071,250
RTS0041072,258
RTS0041073,265
RTS0041074,218
RTS0041075,320
RTS0041076,243
RTS0041077,247
RTS0041078,360
RTS0041079,224
RTS0041080,287
RTS0041081,325
RTS0041082,263
RTS0041083,324
RTS0041084,293
RTS0041085,212
RTS0041086,411
RTS0041087,469
RTS0041088,434
RTS0041089,372
RTS0041090,330
RTS0041091,189
RTS0041092,282
RTS0041093,202
RTS0041094,237
RTS0041095,231
RTS0041096,172
RTS0041097,249
RTS0041098,178
RTS0041099,191
RTS0041100,152
RTS0041101,551
RTS0041102,546
RTS0041103,469
RTS0041104,598
RTS0041105,610
RTS0041106,999
RTS0041107,1240
RTS0041108,1090
RTS0041109,1068
RTS0041110,763
RTS0041111,285
RTS0041112,290
RTS0041113,277
RTS0041114,315
RTS0041115,359
RTS0041116,314
RTS0041117,392
RTS0041118,314
RTS0041119,314
RTS0041120,316
RTS0041121,357
RTS0041122,295
RTS0041123,303
RTS0041124,208
RTS0041125,255
RTS0041126,327
RTS0041127,373
RTS0041128,307
RTS0041129,253
RTS0041130,200
RTS0041131,399
RTS0041132,403
RTS0041133,481
RTS0041134,490
RTS0041135,524
RTS0041136,513
RTS0041137,466
RTS0041138,515
RTS0041139,548
RTS0041140,391
RTS0041141,275
RTS0041142,336
RTS0041143,150
RTS0041144,221
RTS0041145,248
RTS0041146,153
RTS0041147,193
RTS0041148,180
RTS0041149,216
RTS0041150,193
RTS0041151,270
RTS0041152,250
RTS0041153,219
RTS0041154,299
RTS0041155,296
RTS0041156,328
RTS0041157,237
RTS0041158,261
RTS0041159,253
RTS0041160,205
RTS0041161,286
RTS0041162,181
RTS0041163,195
RTS0041164,222
RTS0041165,157
RTS0041166,167
RTS0041167,220
RTS0041168,238
RTS0041169,175
RTS0041170,228
RTS0041171,272
RTS0041172,318
RTS0041173,190
RTS0041174,269
RTS0041175,290
RTS0041176,240
RTS0041177,281
RTS0041178,234
RTS0041179,234
RTS0041180,210
RTS0041181,227
RTS0041182,215
RTS0041183,193
RTS0041184,214
RTS0041185,232
RTS0041186,220
RTS0041187,250
RTS0041188,221
RTS0041189,313
RTS0041190,265
RTS0041191,777
RTS0041192,601
RTS0041193,604
RTS0041194,355
RTS0041195,346
RTS0041196,247
RTS0041197,203
RTS0041198,250
RTS0041199,277
RTS0041200,210
RTS0041201,154
RTS0041202,259
RTS0041203,261
RTS0041204,201
RTS0041205,182
RTS0041206,303
RTS0041207,476
RTS0041208,400
RTS0041209,414
RTS0041210,210
RTS0041211,682
RTS0041212,521
RTS0041213,771
RTS0041214,593
RTS0041215,591
RTS0041216,279
RTS0041217,295
RTS0041218,181
RTS0041219,288
RTS0041220,180
RTS0041221,380
RTS0041222,197
RTS0041223,222
RTS0041224,223
RTS0041225,346
RTS0041226,209
RTS0041227,249
RTS0041228,174
RTS0041229,254
RTS0041230,226
RTS0041231,573
RTS0041232,598
RTS0041233,725
RTS0041234,818
RTS0041235,527
RTS0041236,223
RTS0041237,169
RTS0041238,170
RTS0041239,233
RTS0041240,274
RTS0041241,295
RTS0041242,254
RTS0041243,230
RTS0041244,247
RTS0041246,267
RTS0041247,296
RTS0041248,199
RTS0041249,234
RTS0041250,328
RTS0041251,278
RTS0041252,315
RTS0041253,304
RTS0041254,362
RTS0041255,392
RTS0041256,202
RTS0041257,273
RTS0041258,200
RTS0041259,194
RTS0041260,290
RTS0041261,310
RTS0041262,284
RTS0041263,233
RTS0041265,335
RTS0041266,262
RTS0041267,192
RTS0041268,192
RTS0041269,264
RTS0041270,273
RTS0041271,296
RTS0041272,230
RTS0041273,215
RTS0041274,246
RTS0041275,248
RTS0041276,238
RTS0041277,220
RTS0041278,269
RTS0041279,249
RTS0041280,272
RTS0041281,215
RTS0041282,174
RTS0041283,258
RTS0041284,207
RTS0041285,216
RTS0041286,186
RTS0041287,188
RTS0041288,192
RTS0041289,245
RTS0041290,237
RTS0041291,289
RTS0041292,285
RTS0041293,233
RTS0041294,239
RTS0041295,265
RTS0041296,215
RTS0041297,233
RTS0041298,234
RTS0041299,211
RTS0041300,246
RTS0041301,243
RTS0041302,257
RTS0041303,213
RTS0041304,232
RTS0041305,261
RTS0041306,242
RTS0041307,197
RTS0041308,209
RTS0041309,228
RTS0041310,224
RTS0041311,228
RTS0041312,256
RTS0041313,297
RTS0041314,321
RTS0041315,249
RTS0041316,385
RTS0041317,323
RTS0041318,501
RTS0041319,305
RTS0041320,353
RTS0041321,316
RTS0041322,239
RTS0041323,216
RTS0041324,305
RTS0041325,372
RTS0041326,181
RTS0041327,232
RTS0041328,266
RTS0041329,199
RTS0041330,240
RTS0041331,187
RTS0041332,220
RTS0041333,212
RTS0041334,213
RTS0041335,233
RTS0041346,486
RTS0041347,436
RTS0041348,468
RTS0041349,497
RTS0041350,672
RTS0041351,231
RTS0041352,268
RTS0041353,236
RTS0041354,238
RTS0041355,227
RTS0041356,207
RTS0041357,153
RTS0041358,175
RTS0041359,268
RTS0041360,209
RTS0041361,323
RTS0041362,285
RTS0041363,316
RTS0041364,281
RTS0041365,266
RTS0041366,277
RTS0041367,231
RTS0041368,270
RTS0041369,202
RTS0041370,184
RTS0041371,214
RTS0041372,198
RTS0041373,199
RTS0041374,211
RTS0041375,184
RTS0041376,413
RTS0041377,172
RTS0041378,172
RTS0041379,154
RTS0041380,163
RTS0041381,266
RTS0041382,314
RTS0041383,273
RTS0041384,324
RTS0041385,355
RTS0041386,168
RTS0041387,161
RTS0041388,219
RTS0041389,207
RTS0041390,219
RTS0041391,182
RTS0041392,207
RTS0041393,157
RTS0041394,201
RTS0041395,179
RTS0041396,235
RTS0041397,183
RTS0041398,213
RTS0041399,187
RTS0041400,194
RTS0041401,207
RTS0041402,286
RTS0041403,192
RTS0041404,133
RTS0041405,241
RTS0041406,235
RTS0041407,248
RTS0041408,149
RTS0041409,176
RTS0041410,173
RTS0041411,176
RTS0041412,230
RTS0041413,187
RTS0041414,242
RTS0041415,234
RTS0041416,153
RTS0041417,164
RTS0041418,218
RTS0041419,205
RTS0041420,172
RTS0041421,182
RTS0041422,205
RTS0041423,176
RTS0041424,185
RTS0041425,216
RTS0041426,241
RTS0041427,193
RTS0041428,216
RTS0041429,232
RTS0041430,249
RTS0041431,250
RTS0041432,178
RTS0041433,174
RTS0041434,215
RTS0041435,230
RTS0041436,222
RTS0041437,164
RTS0041438,186
RTS0041439,240
RTS0041440,208
RTS0041441,202
RTS0041442,172
RTS0041443,308
RTS0041444,253
RTS0041445,166
RTS0041446,230
RTS0041447,222
RTS0041448,175
RTS0041449,216
RTS0041450,228
RTS0041451,273
RTS0041452,229
RTS0041453,295
RTS0041454,192
RTS0041455,249
RTS0041456,224
RTS0041457,243
RTS0041458,243
RTS0041459,286
RTS0041460,169
RTS0041461,162
RTS0041462,190
RTS0041463,198
RTS0041464,148
RTS0041465,191
RTS0041466,266
RTS0041467,405
RTS0041468,372
RTS0041469,301
RTS0041470,413
RTS0041471,291
RTS0041472,283
RTS0041473,241
RTS0041474,223
RTS0041475,234
RTS0041476,268
RTS0041477,220
RTS0041478,201
RTS0041479,229
RTS0041480,216
RTS0041481,200
RTS0041482,195
RTS0041483,177
RTS0041484,211
RTS0041485,192
RTS0041486,280
RTS0041487,326
RTS0041488,319
RTS0041489,253
RTS0041490,227
RTS0041491,284
RTS0041492,131
RTS0041493,179
RTS0041494,167
RTS0041495,161
RTS0041496,1274
RTS0041497,1390
RTS0041498,1447
RTS0041499,1541
RTS0041500,1286
RTS0041501,449
RTS0041502,361
RTS0041503,411
RTS0041504,436
RTS0041505,477
RTS0041506,251
RTS0041507,162
RTS0041508,192
RTS0041509,230
RTS0041510,223
RTS0041511,236
RTS0041512,306
RTS0041513,292
RTS0041514,230
RTS0041515,221
RTS0041516,234
RTS0041517,245
RTS0041518,214
RTS0041519,208
RTS0041520,197
RTS0041521,173
RTS0041522,207
RTS0041523,179
RTS0041524,199
RTS0041525,168
RTS0041526,1096
RTS0041527,2029
RTS0041528,1877
RTS0041529,351
RTS0041530,1564
RTS0041531,188
RTS0041532,203
RTS0041533,148
RTS0041534,211
RTS0041535,191
RTS0041536,262
RTS0041537,238
RTS0041538,278
RTS0041540,223
RTS0041541,163
RTS0041542,186
RTS0041543,142
RTS0041544,227
RTS0041545,229
RTS0041546,204
RTS0041547,279
RTS0041548,273
RTS0041549,218
RTS0041550,249
RTS0041551,377
RTS0041552,341
RTS0041553,261
RTS0041554,252
RTS0041555,345
RTS0041556,233
RTS0041557,201
RTS0041558,245
RTS0041559,244
RTS0041560,214
RTS0041561,247
RTS0041562,295
RTS0041563,343
RTS0041564,341
RTS0041565,372
RTS0041566,378
RTS0041567,440
RTS0041568,448
RTS0041569,290
RTS0041570,380
RTS0041571,174
RTS0041572,155
RTS0041573,153
RTS0041574,189
RTS0041575,218
RTS0041576,221
RTS0041577,232
RTS0041578,243
RTS0041579,227
RTS0041580,260
RTS0041581,311
RTS0041582,349
RTS0041583,291
RTS0041584,278
RTS0041585,305
RTS0041586,228
RTS0041587,351
RTS0041588,249
RTS0041589,302
RTS0041590,265
RTS0041591,144
RTS0041592,213
RTS0041593,188
RTS0041594,202
RTS0041595,208
RTS0041596,274
RTS0041597,185
RTS0041598,306
RTS0041599,156
RTS0041600,209
RTS0041601,195
RTS0041602,195
RTS0041603,219
RTS0041604,207
RTS0041605,211
RTS0041606,162
RTS0041607,160
RTS0041608,174
RTS0041609,210
RTS0041610,182
RTS0041611,318
RTS0041612,395
RTS0041613,382
RTS0041614,255
RTS0041615,359
RTS0041616,371
RTS0041617,323
RTS0041618,310
RTS0041619,317
RTS0041620,376
RTS0041621,226
RTS0041622,158
RTS0041623,202
RTS0041624,211
RTS0041625,209
RTS0041626,689
RTS0041627,725
RTS0041628,664
RTS0041629,631
RTS0041630,749
RTS0041631,244
RTS0041632,228
RTS0041633,324
RTS0041634,341
RTS0041635,276
RTS0041636,517
RTS0041637,577
RTS0041638,575
RTS0041639,349
RTS0041640,535
RTS0041641,245
RTS0041642,227
RTS0041643,207
RTS0041644,214
RTS0041645,206
RTS0041646,259
RTS0041647,291
RTS0041648,275
RTS0041649,264
RTS0041650,220
RTS0041651,208
RTS0041652,216
RTS0041653,231
RTS0041654,199
RTS0041655,220
RTS0041656,179
RTS0041657,244
RTS0041658,276
RTS0041659,205
RTS0041660,220
RTS0041661,284
RTS0041662,239
RTS0041663,184
RTS0041664,216
RTS0041665,188
RTS0041666,258
RTS0041667,197
RTS0041668,238
RTS0041669,257
RTS0041670,279
RTS0041671,272
RTS0041672,214
RTS0041673,189
RTS0041674,201
RTS0041675,200
RTS0041676,236
RTS0041677,234
RTS0041678,220
RTS0041679,302
RTS0041680,310
RTS0041681,228
RTS0041682,255
RTS0041683,198
RTS0041684,276
RTS0041685,315
RTS0041686,412
RTS0041687,206
RTS0041688,431
RTS0041689,295
RTS0041690,614
RTS0041691,500
RTS0041692,183
RTS0041693,382
RTS0041694,210
RTS0041695,235
RTS0041696,243
RTS0041697,199
RTS0041698,195
RTS0041699,183
RTS0041700,145
RTS0041701,221
RTS0041702,171
RTS0041703,258
RTS0041704,270
RTS0041705,283
RTS0041706,248
RTS0041707,252
RTS0041708,335
RTS0041709,282
RTS0041710,284
RTS0041711,194
RTS0041712,234
RTS0041713,202
RTS0041714,227
RTS0041715,173
RTS0041716,2194
RTS0041717,1961
RTS0041718,2354
RTS0041719,2019
RTS0041720,1843
RTS0041721,293
RTS0041722,191
RTS0041723,249
RTS0041724,319
RTS0041725,239
RTS0041726,185
RTS0041727,199
RTS0041728,262
RTS0041729,183
RTS0041730,252
RTS0041731,192
RTS0041732,194
RTS0041733,191
RTS0041734,166
RTS0041735,237
RTS0041736,169
RTS0041737,161
RTS0041738,254
RTS0041739,243
RTS0041740,152
RTS0041741,260
RTS0041742,271
RTS0041743,302
RTS0041744,262
RTS0041745,207
RTS0041746,391
RTS0041747,384
RTS0041748,283
RTS0041749,303
RTS0041750,333
RTS0041751,196
RTS0041752,157
RTS0041753,253
RTS0041754,208
RTS0041755,181
RTS0041756,610
RTS0041757,376
RTS0041758,430
RTS0041759,638
RTS0041760,379
RTS0041761,173
RTS0041762,160
RTS0041763,316
RTS0041764,193
RTS0041765,216
RTS0041766,202
RTS0041767,145
RTS0041768,149
RTS0041769,179
RTS0041770,213
RTS0041771,212
RTS0041772,221
RTS0041773,158
RTS0041774,233
RTS0041775,209
RTS0041776,310
RTS0041777,282
RTS0041778,268
RTS0041779,347
RTS0041780,304
RTS0041781,178
RTS0041782,230
RTS0041783,190
RTS0041784,259
RTS0041785,306
RTS0041786,231
RTS0041787,300
RTS0041788,237
RTS0041789,260
RTS0041790,309
RTS0041791,288
RTS0041793,289
RTS0041794,230
RTS0041795,229
RTS0041796,171
RTS0041797,276
RTS0041798,194
RTS0041799,181
RTS0041800,147
RTS0041801,175
RTS0041802,220
RTS0041803,171
RTS0041804,193
RTS0041805,206
RTS0041806,243
RTS0041807,178
RTS0041808,330
RTS0041809,280
RTS0041810,315
RTS0041811,446
RTS0041812,444
RTS0041813,447
RTS0041814,315
RTS0041815,415
RTS0041816,256
RTS0041817,225
RTS0041818,195
RTS0041819,277
RTS0041820,333
RTS0041821,556
RTS0041822,505
RTS0041823,225
RTS0041824,451
RTS0041825,238
RTS0041826,258
RTS0041827,284
RTS0041828,272
RTS0041829,204
RTS0041830,203
RTS0041831,181
RTS0041832,279
RTS0041833,261
RTS0041834,257
RTS0041835,236
RTS0041836,362
RTS0041837,252
RTS0041838,203
RTS0041839,256
RTS0041840,218
RTS0041841,220
RTS0041842,243
RTS0041843,205
RTS0041844,169
RTS0041845,212
RTS0041846,209
RTS0041847,218
RTS0041848,254
RTS0041849,238
RTS0041850,208
RTS0041851,183
RTS0041852,234
RTS0041853,187
RTS0041854,206
RTS0041855,206
RTS0041856,267
RTS0041857,496
RTS0041858,504
RTS0041859,270
RTS0041860,481
RTS0041861,239
RTS0041862,236
RTS0041863,227
RTS0041864,288
RTS0041865,281
RTS0041866,298
RTS0041867,257
RTS0041868,287
RTS0041869,186
RTS0041870,226
RTS0041871,207
RTS0041872,181
RTS0041873,231
RTS0041874,267
RTS0041875,203
RTS0041876,497
RTS0041877,609
RTS0041878,467
RTS0041879,647
RTS0041880,768
RTS0041881,427
RTS0041882,511
RTS0041883,810
RTS0041884,356
RTS0041885,725
RTS0041886,492
RTS0041887,715
RTS0041888,670
RTS0041889,560
RTS0041890,506
RTS0041891,582
RTS0041892,553
RTS0041893,568
RTS0041894,384
RTS0041895,510
RTS0041896,329
RTS0041897,307
RTS0041898,378
RTS0041899,295
RTS0041900,254
RTS0041901,321
RTS0041902,284
RTS0041903,370
RTS0041904,292
RTS0041905,322
RTS0041906,2942
RTS0041907,202
RTS0041908,1239
RTS0041909,206
RTS0041910,998
RTS0041911,233
RTS0041912,248
RTS0041913,334
RTS0041914,193
RTS0041915,231
RTS0041916,2595
RTS0041917,2861
RTS0041918,2381
RTS0041919,4456
RTS0041920,4081
RTS0041922,336
RTS0041923,160
RTS0041924,194
RTS0041925,228
RTS0041926,168
RTS0041927,154
RTS0041928,207
RTS0041929,221
RTS0041930,261
RTS0041931,179
RTS0041932,272
RTS0041933,184
RTS0041934,151
RTS0041935,162
RTS0041936,231
RTS0041937,280
RTS0041938,263
RTS0041939,251
RTS0041940,259
RTS0041941,193
RTS0041942,185
RTS0041943,183
RTS0041944,217
RTS0041945,194
RTS0041946,324
RTS0041947,326
RTS0041948,207
RTS0041949,225
RTS0041950,220
RTS0041951,245
RTS0041952,295
RTS0041953,247
RTS0041954,327
RTS0041955,322
RTS0041956,206
RTS0041957,191
RTS0041958,211
RTS0041959,262
RTS0041960,224
RTS0041961,176
RTS0041962,239
RTS0041963,241
RTS0041964,320
RTS0041965,201
RTS0041966,177
RTS0041967,252
RTS0041968,197
RTS0041969,216
RTS0041971,347
RTS0041972,377
RTS0041973,308
RTS0041974,289
RTS0041975,436
RTS0041976,290
RTS0041977,506
RTS0041978,402
RTS0041979,361
RTS0041980,367
RTS0041981,378
RTS0041982,449
RTS0041983,455
RTS0041984,282
RTS0041985,419
RTS0041986,251
RTS0041987,332
RTS0041988,291
RTS0041989,187
RTS0041990,308
RTS0041991,198
RTS0041992,256
RTS0041993,274
RTS0041994,277
RTS0041995,271
RTS0041996,163
RTS0041997,227
RTS0041998,177
RTS0041999,262
RTS0042000,213
RTS0042001,213
RTS0042002,179
RTS0042003,157
RTS0042004,170
RTS0042005,213
RTS0042006,237
RTS0042007,240
RTS0042008,219
RTS0042009,271
RTS0042010,216
RTS0042011,366
RTS0042012,332
RTS0042013,359
RTS0042014,239
RTS0042015,336
RTS0042016,136
RTS0042017,195
RTS0042018,169
RTS0042019,227
RTS0042020,200
RTS0042021,450
RTS0042022,372
RTS0042023,475
RTS0042024,526
RTS0042025,431
RTS0042026,222
RTS0042027,228
RTS0042028,229
RTS0042029,226
RTS0042030,177
RTS0042031,498
RTS0042032,430
RTS0042033,283
RTS0042034,306
RTS0042035,482
RTS0042036,460
RTS0042037,547
RTS0042038,457
RTS0042039,476
RTS0042040,357
RTS0042041,662
RTS0042042,491
RTS0042043,206
RTS0042044,858
RTS0042045,484
RTS0042046,451
RTS0042047,353
RTS0042048,263
RTS0042049,339
RTS0042050,320
RTS0042051,233
RTS0042052,307
RTS0042053,257
RTS0042054,208
RTS0042055,209
RTS0042056,315
RTS0042057,234
RTS0042058,254
RTS0042059,289
RTS0042060,289
RTS0042061,296
RTS0042062,430
RTS0042063,474
RTS0042064,345
RTS0042065,366
RTS0042066,249
RTS0042067,286
RTS0042068,243
RTS0042069,213
RTS0042071,225
RTS0042072,179
RTS0042073,179
RTS0042074,218
RTS0042075,212
RTS0042076,171
RTS0042077,143
RTS0042078,122
RTS0042079,180
RTS0042080,220
RTS0042081,426
RTS0042082,360
RTS0042083,267
RTS0042084,368
RTS0042085,280
RTS0042086,171
RTS0042087,203
RTS0042088,156
RTS0042089,189
RTS0042090,182
RTS0042091,331
RTS0042092,313
RTS0042093,167
RTS0042094,211
RTS0042095,205
RTS0042096,266
RTS0042097,237
RTS0042098,218
RTS0042099,225
RTS0042100,184
RTS0042101,271
RTS0042102,224
RTS0042103,222
RTS0042104,196
RTS0042105,207
RTS0042106,229
RTS0042107,238
RTS0042108,177
RTS0042109,231
RTS0042110,239
RTS0042111,218
RTS0042112,279
RTS0042113,312
RTS0042114,228
RTS0042115,281
RTS0042116,172
RTS0042117,197
RTS0042118,173
RTS0042119,209
RTS0042120,211
RTS0042121,300
RTS0042122,241
RTS0042123,302
RTS0042124,190
RTS0042125,240
RTS0042126,238
RTS0042127,200
RTS0042128,269
RTS0042129,202
RTS0042130,201
RTS0042131,278
RTS0042132,241
RTS0042133,287
RTS0042134,171
RTS0042135,250
RTS0042136,266
RTS0042137,246
RTS0042138,181
RTS0042139,229
RTS0042140,221
RTS0042141,222
RTS0042142,265
RTS0042143,237
RTS0042144,226
RTS0042145,211
RTS0042146,532
RTS0042147,392
RTS0042148,461
RTS0042149,373
RTS0042150,428
RTS0042151,230
RTS0042152,221
RTS0042153,217
RTS0042154,245
RTS0042155,216
RTS0042156,228
RTS0042157,166
RTS0042158,149
RTS0042159,172
RTS0042160,129
RTS0042161,183
RTS0042162,217
RTS0042163,241
RTS0042164,281
RTS0042165,226
RTS0042166,261
RTS0042167,267
RTS0042168,254
RTS0042169,223
RTS0042170,244
RTS0042171,314
RTS0042172,372
RTS0042173,399
RTS0042174,345
RTS0042175,378
RTS0042176,225
RTS0042177,237
RTS0042178,301
RTS0042179,228
RTS0042180,233
RTS0042181,224
RTS0042182,248
RTS0042183,225
RTS0042184,292
RTS0042185,249
RTS0042186,234
RTS0042187,190
RTS0042188,181
RTS0042189,219
RTS0042190,228
RTS0042191,345
RTS0042192,240
RTS0042193,303
RTS0042194,290
RTS0042195,178
RTS0042196,201
RTS0042197,232
RTS0042198,143
RTS0042199,276
RTS0042200,211
RTS0042201,209
RTS0042202,139
RTS0042203,215
RTS0042204,146
RTS0042205,189
RTS0042206,196
RTS0042207,193
RTS0042208,221
RTS0042209,256
RTS0042210,157
RTS0042211,168
RTS0042212,214
RTS0042213,149
RTS0042214,178
RTS0042215,192
RTS0042216,222
RTS0042217,231
RTS0042218,209
RTS0042219,172
RTS0042220,229
RTS0042221,185
RTS0042222,220
RTS0042223,181
RTS0042224,177
RTS0042225,205
RTS0042226,290
RTS0042227,217
RTS0042228,225
RTS0042229,223
RTS0042230,276
RTS0042231,240
RTS0042232,235
RTS0042233,305
RTS0042234,267
RTS0042235,228
RTS0042236,327
RTS0042237,280
RTS0042238,336
RTS0042239,255
RTS0042240,338
RTS0042241,211
RTS0042242,157
RTS0042243,187
RTS0042244,238
RTS0042245,201
RTS0042246,368
RTS0042247,338
RTS0042248,650
RTS0042249,435
RTS0042250,407
RTS0042251,264
RTS0042252,254
RTS0042253,233
RTS0042254,283
RTS0042255,247
RTS0042256,446
RTS0042257,229
RTS0042258,274
RTS0042259,287
RTS0042260,279
RTS0042261,372
RTS0042262,315
RTS0042263,349
RTS0042264,389
RTS0042265,347
RTS0042266,221
RTS0042267,211
RTS0042268,174
RTS0042269,117
RTS0042270,210
RTS0042271,216
RTS0042272,190
RTS0042273,245
RTS0042274,187
RTS0042275,175
RTS0042276,274
RTS0042277,226
RTS0042278,202
RTS0042279,275
RTS0042280,244
RTS0042281,95
RTS0042282,159
RTS0042283,175
RTS0042284,164
RTS0042285,167
RTS0042286,251
RTS0042287,354
RTS0042288,345
RTS0042289,389
RTS0042290,380
RTS0042291,656
RTS0042292,825
RTS0042293,597
RTS0042294,612
RTS0042295,597
RTS0042296,226
RTS0042297,277
RTS0042298,233
RTS0042299,263
RTS0042300,265
RTS0042301,226
RTS0042302,215
RTS0042303,242
RTS0042304,292
RTS0042305,257
RTS0042306,262
RTS0042307,316
RTS0042308,307
RTS0042309,320
RTS0042310,343
RTS0042311,169
RTS0042312,233
RTS0042313,229
RTS0042314,246
RTS0042315,237
RTS0042316,269
RTS0042317,267
RTS0042318,230
RTS0042319,241
RTS0042320,213
RTS0042321,256
RTS0042322,219
RTS0042323,235
RTS0042324,265
RTS0042325,217
RTS0042326,200
RTS0042327,228
RTS0042328,220
RTS0042329,224
RTS0042330,245
RTS0042331,201
RTS0042332,242
RTS0042333,259
RTS0042334,292
RTS0042335,175
RTS0042336,289
RTS0042337,318
RTS0042338,358
RTS0042339,237
RTS0042340,232
RTS0042341,279
RTS0042342,216
RTS0042343,336
RTS0042344,286
RTS0042345,250
RTS0042346,218
RTS0042347,211
RTS0042348,179
RTS0042349,169
RTS0042350,177
RTS0042351,231
RTS0042352,259
RTS0042353,308
RTS0042354,218
RTS0042355,159
RTS0042356,220
RTS0042357,233
RTS0042358,231
RTS0042359,244
RTS0042360,249
RTS0042361,240
RTS0042362,379
RTS0042363,380
RTS0042364,310
RTS0042365,300
RTS0042366,220
RTS0042367,269
RTS0042368,240
RTS0042369,186
RTS0042370,301
RTS0042371,301
RTS0042372,230
RTS0042373,370
RTS0042374,241
RTS0042375,241
RTS0042376,161
RTS0042377,149
RTS0042378,179
RTS0042379,217
RTS0042380,114
RTS0042381,362
RTS0042382,426
RTS0042383,382
RTS0042384,398
RTS0042385,397
RTS0042386,320
RTS0042387,376
RTS0042388,516
RTS0042389,578
RTS0042390,453
RTS0042391,197
RTS0042392,211
RTS0042393,204
RTS0042394,169
RTS0042395,250
RTS0042396,141
RTS0042397,188
RTS0042398,193
RTS0042399,277
RTS0042400,245
RTS0042401,240
RTS0042402,235
RTS0042403,171
RTS0042404,158
RTS0042405,186
RTS0042406,253
RTS0042407,183
RTS0042408,255
RTS0042409,185
RTS0042410,222
RTS0042411,192
RTS0042412,183
RTS0042413,214
RTS0042414,228
RTS0042415,230
RTS0042416,759
RTS0042417,1083
RTS0042418,1061
RTS0042419,827
RTS0042420,815
RTS0042421,245
RTS0042422,242
RTS0042423,222
RTS0042424,229
RTS0042425,168
RTS0042426,667
RTS0042427,510
RTS0042428,771
RTS0042429,907
RTS0042430,782
RTS0042431,270
RTS0042432,380
RTS0042433,219
RTS0042434,344
RTS0042435,291
RTS0042436,259
RTS0042437,218
RTS0042438,267
RTS0042439,329
RTS0042440,267
RTS0042441,227
RTS0042442,197
RTS0042443,211
RTS0042444,220
RTS0042445,242
RTS0042446,204
RTS0042447,202
RTS0042448,199
RTS0042449,185
RTS0042450,200
RTS0042451,445
RTS0042452,444
RTS0042453,741
RTS0042454,403
RTS0042455,482
RTS0042456,306
RTS0042457,303
RTS0042458,319
RTS0042460,376
RTS0042461,448
RTS0042462,371
RTS0042463,316
RTS0042464,457
RTS0042465,376
RTS0042466,234
RTS0042467,232
RTS0042468,267
RTS0042469,338
RTS0042470,223
RTS0042471,303
RTS0042472,236
RTS0042473,286
RTS0042474,248
RTS0042475,326
RTS0042476,309
RTS0042477,228
RTS0042478,232
RTS0042479,222
RTS0042480,221
RTS0042481,500
RTS0042482,950
RTS0042483,1842
RTS0042484,1371
RTS0042485,722
RTS0042486,152
RTS0042487,172
RTS0042488,152
RTS0042489,208
RTS0042490,191
RTS0042491,206
RTS0042492,167
RTS0042493,180
RTS0042494,144
RTS0042495,163
RTS0042496,208
RTS0042497,212
RTS0042498,163
RTS0042499,261
RTS0042500,231
RTS0042501,166
RTS0042502,194
RTS0042503,180
RTS0042504,155
RTS0042505,274
RTS0042506,207
RTS0042507,261
RTS0042508,185
RTS0042509,231
RTS0042510,180
RTS0042515,203
RTS0042522,166
RTS0042526,166
RTS0042527,207
RTS0042528,182
RTS0042529,156
RTS0042530,148
RTS0042531,156
RTS0042532,146
RTS0042533,175
RTS0042534,176
RTS0042535,172
RTS0042536,361
RTS0042537,308
RTS0042538,257
RTS0042539,396
RTS0042540,434
RTS0042541,171
RTS0042542,177
RTS0042543,168
RTS0042544,186
RTS0042545,128
RTS0042546,166
RTS0042547,182
RTS0042548,188
RTS0042549,164
RTS0042550,164
RTS0042551,242
RTS0042552,169
RTS0042553,172
RTS0042554,227
RTS0042555,154
RTS0042556,214
RTS0042557,187
RTS0042558,187
RTS0042559,198
RTS0042560,174
RTS0042561,158
RTS0042562,157
RTS0042563,218
RTS0042564,205
RTS0042565,189
RTS0042566,361
RTS0042567,326
RTS0042568,370
RTS0042569,507
RTS0042570,261
RTS0042571,406
RTS0042572,309
RTS0042573,341
RTS0042574,416
RTS0042575,341
RTS0042576,259
RTS0042577,372
RTS0042578,269
RTS0042579,316
RTS0042580,246
RTS0042581,6372
RTS0042582,16133
RTS0042583,14340
RTS0042584,12371
RTS0042585,13404
RTS0042586,368
RTS0042587,451
RTS0042588,507
RTS0042589,389
RTS0042590,472
RTS0042591,216
RTS0042592,211
RTS0042593,151
RTS0042594,189
RTS0042595,139
RTS0042596,288
RTS0042597,284
RTS0042598,359
RTS0042599,249
RTS0042600,239
RTS0042601,204
RTS0042602,207
RTS0042603,213
RTS0042604,273
RTS0042605,237
RTS0042606,414
RTS0042607,362
RTS0042608,358
RTS0042609,217
RTS0042610,244
RTS0042611,426
RTS0042612,460
RTS0042613,423
RTS0042614,384
RTS0042615,443
RTS0042616,583
RTS0042617,812
RTS0042618,1010
RTS0042619,627
RTS0042620,790
RTS0042621,125
RTS0042622,187
RTS0042623,194
RTS0042624,176
RTS0042625,148
RTS0042626,971
RTS0042627,1018
RTS0042628,528
RTS0042629,687
RTS0042630,598
RTS0042631,169
RTS0042633,187
RTS0042634,240
RTS0042635,192
RTS0042636,735
RTS0042637,629
RTS0042638,711
RTS0042639,625
RTS0042640,657
RTS0042641,172
RTS0042642,176
RTS0042643,92
RTS0042644,171
RTS0042645,141
RTS0042646,175
RTS0042647,231
RTS0042648,281
RTS0042649,199
RTS0042650,200
RTS0042651,161
RTS0042652,182
RTS0042653,151
RTS0042654,197
RTS0042655,225
RTS0042656,224
RTS0042657,181
RTS0042658,238
RTS0042659,183
RTS0042660,207
RTS0042661,172
RTS0042662,176
RTS0042663,205
RTS0042664,158
RTS0042665,160
RTS0042666,205
RTS0042667,208
RTS0042668,187
RTS0042669,198
RTS0042670,174
RTS0042671,595
RTS0042672,271
RTS0042673,449
RTS0042674,348
RTS0042675,452
RTS0042676,152
RTS0042677,1
RTS0042678,306
RTS0042679,345
RTS0042680,282
RTS0042681,732
RTS0042682,651
RTS0042683,660
RTS0042684,449
RTS0042685,638
RTS0042686,315
RTS0042687,253
RTS0042688,240
RTS0042689,173
RTS0042690,222
RTS0042691,195
RTS0042692,187
RTS0042693,144
RTS0042694,9
RTS0042695,157
RTS0042696,213
RTS0042697,160
RTS0042698,150
RTS0042699,130
RTS0042700,158
RTS0042701,197
RTS0042702,174
RTS0042703,196
RTS0042704,230
RTS0042705,224
RTS0042706,199
RTS0042707,161
RTS0042708,213
RTS0042709,216
RTS0042710,249
RTS0042711,555
RTS0042712,647
RTS0042713,339
RTS0042714,435
RTS0042715,315
RTS0042716,183
RTS0042717,199
RTS0042718,198
RTS0042719,171
RTS0042720,237
RTS0042721,391
RTS0042722,300
RTS0042723,327
RTS0042724,403
RTS0042725,328
RTS0042726,157
RTS0042727,140
RTS0042728,186
RTS0042729,156
RTS0042730,196
RTS0042731,245
RTS0042732,294
RTS0042733,324
RTS0042734,222
RTS0042735,290
RTS0042736,590
RTS0042737,879
RTS0042738,788
RTS0042739,498
RTS0042740,707
RTS0042741,150
RTS0042742,185
RTS0042743,131
RTS0042744,173
RTS0042745,144
RTS0042746,239
RTS0042747,199
RTS0042748,170
RTS0042749,186
RTS0042750,188
RTS0042751,173
RTS0042752,241
RTS0042753,242
RTS0042754,166
RTS0042755,156
RTS0042756,225
RTS0042757,359
RTS0042758,168
RTS0042759,184
RTS0042760,219
RTS0042761,193
RTS0042762,158
RTS0042763,145
RTS0042764,183
RTS0042765,132
RTS0042766,405
RTS0042767,327
RTS0042768,345
RTS0042769,441
RTS0042770,330
RTS0042771,241
RTS0042772,291
RTS0042773,275
RTS0042774,344
RTS0042775,223
RTS0042776,223
RTS0042777,327
RTS0042778,225
RTS0042779,247
RTS0042780,254
RTS0042781,285
RTS0042782,224
RTS0042783,234
RTS0042784,235
RTS0042785,184
RTS0042786,356
RTS0042787,298
RTS0042788,339
RTS0042789,303
RTS0042790,343
RTS0042791,4456
RTS0042792,1960
RTS0042793,2719
RTS0042794,2639
RTS0042795,3028
RTS0042796,229
RTS0042797,311
RTS0042798,131
RTS0042799,237
RTS0042800,197
RTS0042801,251
RTS0042802,270
RTS0042803,185
RTS0042804,209
RTS0042805,220
RTS0042806,183
RTS0042807,224
RTS0042808,270
RTS0042809,277
RTS0042810,225
RTS0042811,358
RTS0042812,476
RTS0042813,345
RTS0042814,415
RTS0042815,402
RTS0042816,248
RTS0042817,301
RTS0042818,272
RTS0042819,330
RTS0042820,238
RTS0042821,291
RTS0042822,187
RTS0042823,144
RTS0042824,241
RTS0042825,232
RTS0042826,320
RTS0042827,269
RTS0042828,278
RTS0042829,280
RTS0042830,344
RTS0042831,336
RTS0042832,286
RTS0042833,226
RTS0042834,249
RTS0042835,250
RTS0042836,259
RTS0042837,222
RTS0042838,264
RTS0042839,235
RTS0042840,227
RTS0042841,289
RTS0042842,289
RTS0042843,252
RTS0042844,315
RTS0042845,398
RTS0042846,249
RTS0042847,386
RTS0042848,497
RTS0042849,290
RTS0042850,254
RTS0042851,325
RTS0042852,251
RTS0042853,308
RTS0042854,284
RTS0042855,229
RTS0042856,210
RTS0042857,234
RTS0042858,267
RTS0042859,323
RTS0042860,279
RTS0042861,224
RTS0042862,175
RTS0042863,276
RTS0042864,191
RTS0042865,260
RTS0042866,275
RTS0042867,323
RTS0042868,274
RTS0042869,475
RTS0042870,310
RTS0042871,272
RTS0042872,179
RTS0042873,207
RTS0042874,193
RTS0042875,334
RTS0042876,369
RTS0042877,336
RTS0042878,291
RTS0042879,286
RTS0042880,348
RTS0042881,242
RTS0042882,231
RTS0042883,318
RTS0042884,346
RTS0042885,296
RTS0042886,239
RTS0042887,232
RTS0042888,256
RTS0042889,214
RTS0042890,244
RTS0042891,170
RTS0042892,269
RTS0042893,247
RTS0042894,185
RTS0042895,244
RTS0042896,549
RTS0042897,361
RTS0042898,327
RTS0042899,515
RTS0042900,494
RTS0042901,197
RTS0042902,215
RTS0042903,171
RTS0042904,181
RTS0042905,215
RTS0042906,397
RTS0042907,256
RTS0042908,383
RTS0042909,457
RTS0042910,297
RTS0042911,192
RTS0042912,212
RTS0042913,213
RTS0042914,181
RTS0042915,151
RTS0042916,203
RTS0042917,278
RTS0042918,221
RTS0042919,271
RTS0042920,219
RTS0042921,309
RTS0042922,296
RTS0042923,300
RTS0042924,272
RTS0042925,413
RTS0042926,253
RTS0042927,204
RTS0042928,255
RTS0042929,225
RTS0042930,154
RTS0042931,187
RTS0042932,162
RTS0042933,186
RTS0042934,212
RTS0042935,194
RTS0042936,358
RTS0042937,303
RTS0042938,528
RTS0042939,390
RTS0042940,369
RTS0042941,643
RTS0042942,820
RTS0042943,940
RTS0042944,866
RTS0042945,751
RTS0042946,257
RTS0042947,373
RTS0042948,221
RTS0042949,230
RTS0042950,187
RTS0042951,375
RTS0042952,380
RTS0042953,359
RTS0042954,217
RTS0042955,443
RTS0042956,270
RTS0042957,341
RTS0042958,327
RTS0042959,351
RTS0042960,393
RTS0042961,431
RTS0042962,403
RTS0042963,427
RTS0042964,487
RTS0042965,658
RTS0042966,245
RTS0042967,294
RTS0042968,274
RTS0042969,268
RTS0042970,288
RTS0042971,451
RTS0042972,281
RTS0042973,342
RTS0042974,279
RTS0042975,274
RTS0042976,405
RTS0042977,411
RTS0042978,357
RTS0042979,297
RTS0042980,336
RTS0042981,268
RTS0042982,234
RTS0042983,286
RTS0042984,274
RTS0042985,290
RTS0042986,218
RTS0042987,208
RTS0042988,246
RTS0042989,204
RTS0042990,207
RTS0042991,252
RTS0042992,292
RTS0042993,234
RTS0042994,264
RTS0042995,286
RTS0042996,197
RTS0042997,229
RTS0042998,213
RTS0042999,236
RTS0043000,231
RTS0043001,278
RTS0043002,243
RTS0043003,237
RTS0043004,231
RTS0043005,272
RTS0043006,240
RTS0043007,288
RTS0043008,269
RTS0043009,284
RTS0043010,316
RTS0043011,261
RTS0043012,270
RTS0043013,265
RTS0043014,288
RTS0043015,242
RTS0043016,266
RTS0043017,340
RTS0043018,268
RTS0043019,361
RTS0043020,190
RTS0043021,295
RTS0043022,307
RTS0043023,389
RTS0043024,394
RTS0043025,419
RTS0043026,213
RTS0043027,308
RTS0043028,315
RTS0043029,264
RTS0043030,309
RTS0043031,174
RTS0043032,232
RTS0043033,258
RTS0043034,255
RTS0043035,215
RTS0043036,332
RTS0043037,245
RTS0043038,324
RTS0043039,275
RTS0043040,349
RTS0043041,223
RTS0043042,196
RTS0043043,190
RTS0043044,153
RTS0043045,149
RTS0043046,170
RTS0043047,227
RTS0043048,257
RTS0043049,222
RTS0043050,199
RTS0043051,304
RTS0043052,210
RTS0043053,211
RTS0043054,182
RTS0043055,201
RTS0043056,195
RTS0043057,225
RTS0043058,256
RTS0043059,246
RTS0043060,241
RTS0043061,334
RTS0043062,164
RTS0043063,166
RTS0043064,263
RTS0043065,219
RTS0043066,247
RTS0043067,263
RTS0043068,204
RTS0043069,227
RTS0043070,263
RTS0043071,334
RTS0043072,450
RTS0043073,430
RTS0043074,509
RTS0043075,411
RTS0043076,183
RTS0043077,294
RTS0043078,225
RTS0043079,310
RTS0043080,296
RTS0043081,625
RTS0043082,492
RTS0043083,468
RTS0043084,493
RTS0043085,483
RTS0043086,233
RTS0043087,252
RTS0043088,225
RTS0043089,252
RTS0043090,217
RTS0043091,195
RTS0043092,175
RTS0043093,264
RTS0043094,312
RTS0043095,272
RTS0043096,202
RTS0043097,131
RTS0043098,247
RTS0043099,265
RTS0043100,207
RTS0043101,285
RTS0043102,209
RTS0043103,269
RTS0043104,321
RTS0043105,240
RTS0043106,319
RTS0043107,224
RTS0043108,163
RTS0043109,225
RTS0043110,228
RTS0043111,444
RTS0043112,413
RTS0043113,383
RTS0043114,414
RTS0043115,377
RTS0043116,378
RTS0043117,200
RTS0043118,142
RTS0043119,220
RTS0043120,269
RTS0043121,144
RTS0043122,227
RTS0043123,215
RTS0043124,220
RTS0043125,216
RTS0043126,562
RTS0043127,321
RTS0043128,484
RTS0043129,311
RTS0043130,420
RTS0043131,284
RTS0043132,215
RTS0043133,203
RTS0043134,181
RTS0043135,265
RTS0043136,376
RTS0043137,306
RTS0043138,337
RTS0043139,338
RTS0043140,311
RTS0043141,180
RTS0043142,184
RTS0043143,211
RTS0043144,206
RTS0043145,175
RTS0043146,239
RTS0043147,243
RTS0043148,270
RTS0043149,247
RTS0043150,171
RTS0043151,267
RTS0043152,346
RTS0043153,310
RTS0043154,261
RTS0043155,289
RTS0043156,274
RTS0043157,287
RTS0043159,318
RTS0043160,399
RTS0043161,225
RTS0043162,301
RTS0043163,296
RTS0043164,262
RTS0043165,310
RTS0043167,229
RTS0043168,262
RTS0043169,193
RTS0043170,243
RTS0043171,199
RTS0043172,299
RTS0043173,243
RTS0043174,215
RTS0043175,203
RTS0043176,229
RTS0043177,295
RTS0043178,407
RTS0043179,314
RTS0043180,281
RTS0043181,282
RTS0043182,230
RTS0043183,251
RTS0043184,166
RTS0043185,209
RTS0043186,853
RTS0043187,459
RTS0043188,534
RTS0043189,534
RTS0043190,640
RTS0043191,228
RTS0043192,231
RTS0043193,238
RTS0043194,212
RTS0043195,219
RTS0043196,378
RTS0043197,307
RTS0043198,235
RTS0043199,298
RTS0043200,214
RTS0043201,391
RTS0043202,366
RTS0043203,313
RTS0043204,533
RTS0043205,456
RTS0043206,316
RTS0043207,244
RTS0043208,309
RTS0043209,199
RTS0043210,198
RTS0043211,268
RTS0043212,285
RTS0043213,249
RTS0043214,298
RTS0043215,247
RTS0043216,351
RTS0043217,277
RTS0043218,266
RTS0043219,362
RTS0043220,371
RTS0043221,179
RTS0043222,249
RTS0043223,240
RTS0043224,180
RTS0043225,181
RTS0043226,794
RTS0043227,535
RTS0043228,735
RTS0043229,792
RTS0043230,541
RTS0043231,357
RTS0043232,295
RTS0043233,357
RTS0043234,206
RTS0043235,291
RTS0043236,282
RTS0043237,236
RTS0043238,286
RTS0043239,240
RTS0043240,265
RTS0043241,261
RTS0043242,242
RTS0043243,290
RTS0043244,189
RTS0043245,276
RTS0043246,280
RTS0043247,401
RTS0043248,237
RTS0043249,336
RTS0043250,341
RTS0043251,235
RTS0043252,379
RTS0043253,251
RTS0043254,329
RTS0043255,224
RTS0043256,268
RTS0043257,207
RTS0043258,227
RTS0043259,216
RTS0043260,280
RTS0043261,222
RTS0043262,266
RTS0043263,198
RTS0043264,223
RTS0043265,221
RTS0043266,242
RTS0043267,326
RTS0043268,190
RTS0043269,294
RTS0043270,362
RTS0043271,716
RTS0043272,634
RTS0043273,545
RTS0043274,695
RTS0043275,613
RTS0043276,207
RTS0043277,311
RTS0043278,366
RTS0043279,312
RTS0043280,237
RTS0043281,276
RTS0043282,337
RTS0043283,302
RTS0043284,375
RTS0043285,304
RTS0043286,363
RTS0043287,440
RTS0043288,423
RTS0043289,446
RTS0043290,245
RTS0043291,441
RTS0043292,310
RTS0043293,292
RTS0043294,378
RTS0043295,373
RTS0043296,202
RTS0043297,147
RTS0043299,254
RTS0043300,339
RTS0043301,241
RTS0043302,239
RTS0043303,249
RTS0043304,217
RTS0043305,213
RTS0043306,238
RTS0043307,220
RTS0043308,175
RTS0043309,267
RTS0043310,276
RTS0043311,285
RTS0043312,266
RTS0043313,373
RTS0043314,317
RTS0043315,221
RTS0043316,235
RTS0043317,228
RTS0043318,214
RTS0043319,247
RTS0043320,296
RTS0043321,231
RTS0043322,213
RTS0043323,256
RTS0043324,250
RTS0043325,217
RTS0043326,211
RTS0043327,235
RTS0043328,235
RTS0043329,240
RTS0043330,260
RTS0043331,238
RTS0043332,258
RTS0043333,198
RTS0043334,190
RTS0043335,159
RTS0043336,269
RTS0043337,288
RTS0043338,304
RTS0043339,237
RTS0043340,181
RTS0043341,233
RTS0043342,215
RTS0043343,199
RTS0043344,227
RTS0043345,171
RTS0043346,210
RTS0043347,329
RTS0043348,265
RTS0043349,248
RTS0043350,274
RTS0043351,363
RTS0043352,429
RTS0043353,335
RTS0043354,295
RTS0043355,359
RTS0043356,354
RTS0043357,244
RTS0043358,293
RTS0043359,371
RTS0043360,286
RTS0043361,595
RTS0043362,512
RTS0043363,409
RTS0043364,413
RTS0043365,392
RTS0043366,196
RTS0043367,156
RTS0043368,210
RTS0043369,197
RTS0043370,134
RTS0043371,401
RTS0043372,311
RTS0043373,346
RTS0043374,291
RTS0043375,267
RTS0043376,588
RTS0043377,1028
RTS0043378,571
RTS0043379,637
RTS0043380,805
RTS0043381,242
RTS0043382,206
RTS0043383,259
RTS0043384,245
RTS0043385,219
RTS0043386,224
RTS0043387,377
RTS0043388,239
RTS0043389,341
RTS0043390,266
RTS0043391,226
RTS0043392,230
RTS0043393,245
RTS0043394,254
RTS0043395,238
RTS0043396,471
RTS0043397,413
RTS0043398,445
RTS0043399,495
RTS0043400,172
RTS0043401,223
RTS0043402,255
RTS0043403,226
RTS0043404,263
RTS0043405,216
RTS0043406,218
RTS0043407,204
RTS0043408,210
RTS0043409,173
RTS0043410,195
RTS0043411,235
RTS0043412,223
RTS0043413,165
RTS0043414,248
RTS0043415,560
RTS0043416,231
RTS0043417,216
RTS0043418,255
RTS0043419,249
RTS0043420,246
RTS0043421,399
RTS0043422,236
RTS0043423,259
RTS0043424,298
RTS0043425,334
RTS0043426,310
RTS0043427,253
RTS0043428,289
RTS0043429,284
RTS0043430,219
RTS0043431,293
RTS0043432,216
RTS0043433,204
RTS0043434,271
RTS0043435,302
RTS0043436,189
RTS0043437,223
RTS0043438,195
RTS0043439,266
RTS0043440,321
RTS0043441,317
RTS0043442,210
RTS0043443,313
RTS0043444,261
RTS0043445,248
RTS0043446,222
RTS0043447,178
RTS0043448,201
RTS0043449,225
RTS0043450,222
RTS0043451,191
RTS0043452,302
RTS0043453,270
RTS0043454,280
RTS0043455,211
RTS0043456,263
RTS0043457,214
RTS0043458,194
RTS0043459,204
RTS0043460,208
RTS0043461,189
RTS0043462,218
RTS0043463,270
RTS0043464,244
RTS0043465,270
RTS0043466,614
RTS0043467,485
RTS0043468,478
RTS0043469,351
RTS0043470,502
RTS0043471,188
RTS0043472,246
RTS0043473,193
RTS0043474,225
RTS0043475,243
RTS0043476,253
RTS0043477,291
RTS0043478,201
RTS0043479,252
RTS0043480,242
RTS0043481,345
RTS0043482,417
RTS0043483,408
RTS0043484,285
RTS0043485,357
RTS0043486,361
RTS0043487,311
RTS0043488,333
RTS0043489,318
RTS0043490,272
RTS0043491,309
RTS0043492,245
RTS0043493,288
RTS0043494,342
RTS0043495,378
RTS0043496,236
RTS0043497,216
RTS0043498,178
RTS0043499,264
RTS0043500,255
RTS0043501,182
RTS0043502,217
RTS0043503,144
RTS0043504,222
RTS0043505,250
RTS0043506,228
RTS0043507,222
RTS0043508,195
RTS0043509,270
RTS0043510,242
RTS0043511,208
RTS0043512,233
RTS0043513,203
RTS0043514,270
RTS0043515,247
RTS0043516,209
RTS0043517,165
RTS0043518,292
RTS0043519,265
RTS0043520,252
RTS0043521,189
RTS0043522,164
RTS0043523,324
RTS0043524,189
RTS0043525,248
RTS0043526,488
RTS0043527,321
RTS0043528,312
RTS0043529,369
RTS0043530,282
RTS0043531,224
RTS0043532,166
RTS0043533,224
RTS0043534,223
RTS0043535,215
RTS0043536,251
RTS0043537,267
RTS0043538,225
RTS0043539,290
RTS0043540,200
RTS0043541,313
RTS0043542,345
RTS0043543,268
RTS0043544,403
RTS0043545,249
RTS0043546,284
RTS0043547,270
RTS0043548,271
RTS0043549,283
RTS0043550,248
RTS0043551,246
RTS0043552,231
RTS0043553,246
RTS0043554,254
RTS0043555,194
RTS0043556,213
RTS0043557,199
RTS0043558,188
RTS0043559,203
RTS0043560,199
RTS0043561,256
RTS0043562,201
RTS0043563,231
RTS0043564,215
RTS0043565,210
RTS0043566,415
RTS0043567,301
RTS0043568,404
RTS0043569,400
RTS0043570,477
RTS0043571,366
RTS0043572,556
RTS0043573,584
RTS0043574,422
RTS0043575,332
RTS0043576,540
RTS0043577,489
RTS0043578,259
RTS0043579,490
RTS0043580,485
RTS0043581,245
RTS0043582,266
RTS0043583,179
RTS0043584,245
RTS0043585,183
RTS0043586,212
RTS0043587,269
RTS0043588,165
RTS0043589,183
RTS0043590,203
RTS0043591,202
RTS0043592,205
RTS0043593,257
RTS0043594,235
RTS0043595,209
RTS0043596,205
RTS0043597,234
RTS0043598,215
RTS0043599,205
RTS0043600,201
RTS0043601,181
RTS0043602,220
RTS0043603,260
RTS0043604,286
RTS0043605,199
RTS0043606,252
RTS0043607,252
RTS0043608,232
RTS0043609,265
RTS0043610,262
RTS0043611,249
RTS0043612,237
RTS0043613,233
RTS0043614,251
RTS0043615,260
RTS0043616,285
RTS0043617,172
RTS0043618,287
RTS0043619,207
RTS0043620,151
RTS0043621,250
RTS0043622,199
RTS0043623,203
RTS0043624,318
RTS0043625,189
RTS0043626,270
RTS0043627,248
RTS0043628,347
RTS0043629,284
RTS0043630,290
RTS0043631,213
RTS0043632,268
RTS0043633,285
RTS0043634,271
RTS0043635,222
RTS0043636,164
RTS0043637,234
RTS0043638,226
RTS0043639,203
RTS0043640,239
RTS0043641,2408
RTS0043642,2238
RTS0043643,2813
RTS0043644,2423
RTS0043645,2506
RTS0043646,439
RTS0043647,348
RTS0043648,355
RTS0043649,319
RTS0043650,445
RTS0043651,175
RTS0043652,214
RTS0043653,186
RTS0043654,192
RTS0043655,193
RTS0043656,155
RTS0043657,218
RTS0043658,318
RTS0043659,239
RTS0043660,232
RTS0043661,286
RTS0043663,174
RTS0043664,167
RTS0043665,234
RTS0043666,217
RTS0043667,205
RTS0043668,189
RTS0043669,213
RTS0043670,193
RTS0043671,202
RTS0043672,302
RTS0043673,237
RTS0043674,240
RTS0043675,241
RTS0043676,195
RTS0043677,231
RTS0043678,150
RTS0043679,238
RTS0043680,161
RTS0043681,219
RTS0043682,189
RTS0043683,231
RTS0043684,233
RTS0043685,248
RTS0043686,254
RTS0043687,249
RTS0043688,198
RTS0043689,204
RTS0043690,195
RTS0043691,432
RTS0043692,298
RTS0043693,390
RTS0043694,337
RTS0043695,437
RTS0043696,561
RTS0043697,435
RTS0043698,667
RTS0043699,718
RTS0043700,653
RTS0043701,311
RTS0043702,381
RTS0043703,372
RTS0043704,355
RTS0043705,312
RTS0043706,336
RTS0043707,289
RTS0043708,181
RTS0043709,173
RTS0043710,276
RTS0043711,222
RTS0043712,184
RTS0043713,167
RTS0043714,174
RTS0043715,163
RTS0043716,310
RTS0043717,212
RTS0043718,203
RTS0043719,216
RTS0043720,167
RTS0043721,299
RTS0043722,267
RTS0043723,266
RTS0043724,255
RTS0043725,280
RTS0043726,227
RTS0043727,227
RTS0043728,226
RTS0043729,233
RTS0043730,239
RTS0043731,232
RTS0043732,289
RTS0043733,275
RTS0043734,257
RTS0043735,292
RTS0043736,289
RTS0043737,415
RTS0043738,333
RTS0043739,350
RTS0043740,370
RTS0043741,376
RTS0043742,346
RTS0043743,245
RTS0043744,384
RTS0043745,251
RTS0043746,191
RTS0043747,254
RTS0043748,249
RTS0043749,216
RTS0043750,214
RTS0043751,271
RTS0043752,288
RTS0043753,305
RTS0043754,205
RTS0043755,414
RTS0043756,229
RTS0043757,200
RTS0043758,243
RTS0043759,225
RTS0043760,207
RTS0043761,442
RTS0043762,185
RTS0043763,169
RTS0043764,234
RTS0043765,248
RTS0043766,201
RTS0043767,184
RTS0043768,193
RTS0043769,208
RTS0043770,170
RTS0043771,173
RTS0043772,219
RTS0043773,216
RTS0043774,240
RTS0043775,248
RTS0043776,204
RTS0043777,274
RTS0043778,294
RTS0043779,261
RTS0043780,290
RTS0043781,480
RTS0043782,375
RTS0043783,314
RTS0043784,353
RTS0043785,266
RTS0043786,448
RTS0043787,358
RTS0043788,480
RTS0043789,414
RTS0043790,353
RTS0043791,220
RTS0043792,365
RTS0043793,219
RTS0043794,202
RTS0043795,215
RTS0043796,199
RTS0043797,250
RTS0043798,197
RTS0043799,187
RTS0043800,187
RTS0043801,183
RTS0043802,179
RTS0043803,184
RTS0043804,218
RTS0043805,163
RTS0043806,197
RTS0043807,216
RTS0043808,239
RTS0043809,202
RTS0043810,180
RTS0043811,217
RTS0043812,291
RTS0043813,207
RTS0043814,218
RTS0043815,238
RTS0043816,370
RTS0043817,220
RTS0043818,276
RTS0043819,269
RTS0043820,407
RTS0043821,215
RTS0043822,201
RTS0043823,173
RTS0043824,159
RTS0043825,157
RTS0043826,199
RTS0043827,178
RTS0043828,233
RTS0043829,149
RTS0043830,200
RTS0043831,291
RTS0043832,250
RTS0043833,290
RTS0043834,208
RTS0043835,292
RTS0043836,313
RTS0043837,263
RTS0043838,174
RTS0043839,248
RTS0043840,247
RTS0043841,166
RTS0043842,180
RTS0043843,239
RTS0043844,242
RTS0043845,219
RTS0043846,308
RTS0043847,350
RTS0043848,387
RTS0043849,341
RTS0043850,428
RTS0043851,249
RTS0043852,228
RTS0043853,319
RTS0043854,228
RTS0043856,217
RTS0043857,180
RTS0043858,272
RTS0043859,243
RTS0043860,279
RTS0043861,437
RTS0043862,639
RTS0043863,350
RTS0043864,322
RTS0043865,293
RTS0043866,316
RTS0043867,428
RTS0043868,443
RTS0043869,372
RTS0043870,277
RTS0043871,255
RTS0043872,208
RTS0043873,228
RTS0043874,204
RTS0043875,217
RTS0043876,199
RTS0043877,182
RTS0043878,215
RTS0043879,291
RTS0043880,220
RTS0043881,211
RTS0043882,253
RTS0043883,238
RTS0043884,195
RTS0043885,157
RTS0043886,299
RTS0043887,298
RTS0043888,307
RTS0043889,170
RTS0043890,394
RTS0043891,302
RTS0043892,285
RTS0043893,254
RTS0043894,266
RTS0043895,213
RTS0043896,239
RTS0043897,352
RTS0043898,307
RTS0043899,279
RTS0043900,240
RTS0043901,267
RTS0043902,211
RTS0043903,289
RTS0043904,289
RTS0043905,275
RTS0043906,173
RTS0043907,215
RTS0043908,134
RTS0043909,221
RTS0043910,242
RTS0043911,227
RTS0043912,435
RTS0043913,237
RTS0043914,207
RTS0043915,159
RTS0043916,189
RTS0043917,205
RTS0043918,183
RTS0043919,202
RTS0043920,478
RTS0043921,317
RTS0043922,261
RTS0043923,290
RTS0043924,362
RTS0043925,289
RTS0043926,244
RTS0043927,223
RTS0043928,183
RTS0043929,227
RTS0043930,166
RTS0043931,482
RTS0043932,524
RTS0043933,486
RTS0043934,449
RTS0043935,394
RTS0043936,171
RTS0043937,177
RTS0043938,171
RTS0043939,150
RTS0043940,214
RTS0043941,204
RTS0043942,268
RTS0043943,220
RTS0043944,190
RTS0043945,221
RTS0043946,142
RTS0043947,261
RTS0043948,214
RTS0043949,176
RTS0043950,209
RTS0043951,227
RTS0043952,255
RTS0043953,215
RTS0043954,201
RTS0043955,241
RTS0043956,281
RTS0043957,264
RTS0043958,327
RTS0043959,275
RTS0043960,311
RTS0043961,262
RTS0043962,246
RTS0043963,217
RTS0043964,210
RTS0043965,202
RTS0043966,393
RTS0043967,328
RTS0043968,353
RTS0043969,348
RTS0043970,410
RTS0043971,375
RTS0043972,475
RTS0043973,462
RTS0043974,379
RTS0043975,330
RTS0043976,268
RTS0043977,253
RTS0043978,314
RTS0043979,307
RTS0043980,298
RTS0043981,279
RTS0043982,307
RTS0043983,349
RTS0043984,198
RTS0043985,346
RTS0043986,247
RTS0043987,504
RTS0043988,348
RTS0043989,340
RTS0043990,322
RTS0043991,194
RTS0043992,174
RTS0043993,165
RTS0043994,214
RTS0043996,176
RTS0043997,160
RTS0043998,213
RTS0043999,221
RTS0044000,159
RTS0044001,226
RTS0044002,259
RTS0044003,314
RTS0044004,298
RTS0044005,265
RTS0044006,250
RTS0044007,298
RTS0044008,228
RTS0044009,225
RTS0044010,230
RTS0044011,401
RTS0044012,505
RTS0044013,437
RTS0044014,417
RTS0044015,426
RTS0044016,264
RTS0044017,206
RTS0044018,193
RTS0044019,226
RTS0044020,337
RTS0044021,200
RTS0044022,272
RTS0044023,212
RTS0044024,190
RTS0044025,259
RTS0044026,212
RTS0044027,212
RTS0044028,214
RTS0044029,226
RTS0044030,209
RTS0044031,252
RTS0044032,258
RTS0044033,204
RTS0044034,315
RTS0044035,227
RTS0044036,610
RTS0044037,495
RTS0044038,661
RTS0044039,379
RTS0044040,558
RTS0044041,419
RTS0044042,524
RTS0044043,478
RTS0044044,528
RTS0044045,398
RTS0044046,245
RTS0044047,236
RTS0044048,231
RTS0044049,223
RTS0044050,245
RTS0044051,170
RTS0044052,216
RTS0044053,191
RTS0044054,281
RTS0044055,279
RTS0044056,267
RTS0044057,243
RTS0044058,225
RTS0044059,266
RTS0044060,265
RTS0044061,260
RTS0044062,196
RTS0044063,219
RTS0044064,252
RTS0044065,240
RTS0044067,294
RTS0044068,312
RTS0044069,300
RTS0044070,247
RTS0044071,236
RTS0044072,232
RTS0044073,195
RTS0044074,215
RTS0044075,180
RTS0044076,165
RTS0044077,225
RTS0044078,213
RTS0044079,180
RTS0044080,197
RTS0044081,190
RTS0044082,196
RTS0044083,229
RTS0044084,187
RTS0044085,166
RTS0044086,188
RTS0044087,222
RTS0044088,187
RTS0044089,229
RTS0044090,222
RTS0044091,214
RTS0044092,233
RTS0044093,202
RTS0044094,247
RTS0044095,156
RTS0044096,198
RTS0044097,187
RTS0044098,188
RTS0044099,246
RTS0044100,243
RTS0044101,230
RTS0044102,289
RTS0044103,231
RTS0044104,244
RTS0044105,303
RTS0044106,346
RTS0044107,326
RTS0044108,303
RTS0044109,334
RTS0044110,430
RTS0044111,351
RTS0044112,281
RTS0044113,438
RTS0044114,274
RTS0044115,410
RTS0044116,336
RTS0044117,298
RTS0044118,260
RTS0044119,355
RTS0044120,281
RTS0044121,211
RTS0044122,266
RTS0044123,178
RTS0044124,222
RTS0044125,215
RTS0044126,249
RTS0044127,323
RTS0044128,231
RTS0044129,269
RTS0044130,225
RTS0044131,494
RTS0044132,394
RTS0044133,321
RTS0044134,404
RTS0044135,371
RTS0044136,188
RTS0044137,202
RTS0044138,291
RTS0044139,265
RTS0044140,274
RTS0044141,295
RTS0044142,242
RTS0044143,295
RTS0044144,276
RTS0044145,192
RTS0044146,285
RTS0044147,261
RTS0044148,300
RTS0044149,269
RTS0044150,310
RTS0044151,224
RTS0044152,267
RTS0044153,281
RTS0044154,248
RTS0044155,367
RTS0044156,533
RTS0044157,447
RTS0044158,788
RTS0044159,525
RTS0044160,435
RTS0044161,305
RTS0044162,447
RTS0044163,379
RTS0044164,389
RTS0044165,229
RTS0044166,325
RTS0044167,259
RTS0044168,219
RTS0044169,280
RTS0044170,301
RTS0044171,253
RTS0044172,281
RTS0044173,237
RTS0044174,225
RTS0044175,303
RTS0044176,221
RTS0044177,277
RTS0044178,260
RTS0044180,167
RTS0044181,275
RTS0044182,283
RTS0044183,198
RTS0044184,238
RTS0044185,242
RTS0044186,353
RTS0044187,255
RTS0044188,217
RTS0044189,255
RTS0044190,226
RTS0044191,247
RTS0044192,264
RTS0044193,235
RTS0044194,255
RTS0044195,257
RTS0044196,400
RTS0044197,240
RTS0044198,375
RTS0044199,347
RTS0044200,227
RTS0044206,257
RTS0044207,241
RTS0044208,251
RTS0044209,196
RTS0044210,239
RTS0044211,364
RTS0044212,274
RTS0044213,289
RTS0044214,358
RTS0044215,274
RTS0044216,233
RTS0044217,279
RTS0044218,288
RTS0044219,222
RTS0044220,180
RTS0044221,168
RTS0044222,195
RTS0044223,186
RTS0044224,258
RTS0044225,152
RTS0044226,246
RTS0044227,229
RTS0044228,231
RTS0044229,186
RTS0044230,230
RTS0044231,185
RTS0044232,214
RTS0044233,215
RTS0044234,179
RTS0044235,240
RTS0044236,224
RTS0044237,315
RTS0044238,291
RTS0044239,198
RTS0044240,266
RTS0044241,219
RTS0044242,337
RTS0044243,295
RTS0044244,233
RTS0044245,226
RTS0044246,301
RTS0044247,297
RTS0044248,295
RTS0044249,223
RTS0044250,169
RTS0044251,443
RTS0044252,426
RTS0044253,369
RTS0044254,221
RTS0044255,408
RTS0044256,222
RTS0044257,270
RTS0044258,263
RTS0044259,225
RTS0044260,237
RTS0044261,643
RTS0044262,359
RTS0044263,309
RTS0044264,327
RTS0044265,303
RTS0044266,242
RTS0044267,205
RTS0044268,261
RTS0044269,220
RTS0044270,264
RTS0044271,235
RTS0044272,302
RTS0044273,331
RTS0044274,277
RTS0044275,346
RTS0044276,195
RTS0044277,196
RTS0044278,181
RTS0044279,194
RTS0044280,221
RTS0044281,296
RTS0044282,279
RTS0044283,231
RTS0044284,263
RTS0044285,201
RTS0044286,221
RTS0044287,251
RTS0044288,192
RTS0044289,235
RTS0044290,273
RTS0044291,238
RTS0044292,271
RTS0044293,211
RTS0044294,245
RTS0044295,213
RTS0044296,230
RTS0044297,231
RTS0044298,249
RTS0044299,292
RTS0044300,285
RTS0044301,308
RTS0044302,313
RTS0044303,312
RTS0044304,286
RTS0044305,210
RTS0044306,411
RTS0044307,347
RTS0044308,560
RTS0044309,462
RTS0044310,526
RTS0044311,244
RTS0044312,279
RTS0044313,213
RTS0044314,247
RTS0044315,219
RTS0044316,237
RTS0044317,348
RTS0044318,260
RTS0044319,245
RTS0044320,66
RTS0044321,248
RTS0044322,221
RTS0044323,313
RTS0044324,204
RTS0044325,260
RTS0044326,265
RTS0044327,296
RTS0044328,167
RTS0044329,322
RTS0044330,197
RTS0044331,602
RTS0044332,616
RTS0044333,821
RTS0044334,736
RTS0044335,673
RTS0044336,192
RTS0044337,247
RTS0044338,249
RTS0044339,261
RTS0044340,198
RTS0044341,704
RTS0044342,640
RTS0044343,437
RTS0044344,686
RTS0044345,614
RTS0044346,710
RTS0044347,782
RTS0044348,764
RTS0044349,886
RTS0044350,795
RTS0044351,696
RTS0044352,403
RTS0044353,951
RTS0044354,486
RTS0044355,807
RTS0044356,236
RTS0044357,236
RTS0044358,226
RTS0044359,315
RTS0044360,234
RTS0044361,318
RTS0044362,341
RTS0044363,263
RTS0044364,297
RTS0044365,244
RTS0044366,734
RTS0044367,639
RTS0044368,874
RTS0044369,836
RTS0044370,682
RTS0044371,223
RTS0044372,195
RTS0044373,197
RTS0044374,237
RTS0044375,266
RTS0044376,503
RTS0044377,1304
RTS0044378,862
RTS0044379,1194
RTS0044380,968
RTS0044381,294
RTS0044382,241
RTS0044383,333
RTS0044384,213
RTS0044385,271
RTS0044386,372
RTS0044387,402
RTS0044388,347
RTS0044389,259
RTS0044390,330
RTS0044391,937
RTS0044392,1124
RTS0044393,1050
RTS0044394,743
RTS0044395,771
RTS0044396,214
RTS0044397,220
RTS0044399,170
RTS0044400,195
RTS0044401,212
RTS0044402,298
RTS0044403,275
RTS0044404,360
RTS0044405,253
RTS0044406,189
RTS0044407,206
RTS0044408,279
RTS0044409,219
RTS0044410,205
RTS0044411,215
RTS0044412,179
RTS0044413,178
RTS0044414,226
RTS0044415,224
RTS0044416,696
RTS0044417,631
RTS0044418,395
RTS0044419,440
RTS0044420,695
RTS0044421,200
RTS0044422,204
RTS0044423,225
RTS0044424,194
RTS0044425,204
RTS0044426,225
RTS0044427,207
RTS0044428,169
RTS0044429,245
RTS0044430,202
RTS0044431,289
RTS0044432,313
RTS0044433,263
RTS0044434,264
RTS0044435,287
RTS0044436,270
RTS0044437,276
RTS0044438,289
RTS0044439,340
RTS0044440,380
RTS0044441,461
RTS0044442,474
RTS0044443,646
RTS0044444,398
RTS0044445,447
RTS0044446,284
RTS0044447,297
RTS0044448,241
RTS0044449,318
RTS0044450,230
RTS0044451,202
RTS0044452,262
RTS0044453,203
RTS0044454,262
RTS0044455,210
RTS0044456,203
RTS0044457,332
RTS0044458,216
RTS0044459,241
RTS0044460,278
RTS0044461,479
RTS0044462,344
RTS0044463,285
RTS0044464,325
RTS0044465,414
RTS0044466,273
RTS0044467,226
RTS0044468,254
RTS0044469,211
RTS0044470,316
RTS0044471,284
RTS0044472,295
RTS0044473,247
RTS0044474,290
RTS0044475,294
RTS0044476,488
RTS0044477,489
RTS0044478,330
RTS0044479,377
RTS0044480,412
RTS0044481,469
RTS0044482,367
RTS0044483,389
RTS0044484,288
RTS0044485,447
RTS0044486,614
RTS0044487,501
RTS0044488,519
RTS0044489,408
RTS0044490,397
RTS0044491,257
RTS0044492,239
RTS0044493,256
RTS0044494,227
RTS0044495,272
RTS0044496,657
RTS0044497,680
RTS0044498,511
RTS0044499,927
RTS0044500,737
RTS0044501,3009
RTS0044502,3063
RTS0044503,3117
RTS0044504,4364
RTS0044505,1633
RTS0044506,344
RTS0044507,243
RTS0044508,346
RTS0044509,431
RTS0044510,297
RTS0044511,843
RTS0044512,803
RTS0044513,1014
RTS0044514,710
RTS0044515,869
RTS0044516,298
RTS0044517,339
RTS0044518,340
RTS0044519,288
RTS0044520,292
RTS0044521,400
RTS0044522,303
RTS0044523,297
RTS0044524,173
RTS0044525,248
RTS0044526,216
RTS0044527,303
RTS0044528,302
RTS0044529,322
RTS0044530,237
RTS0044531,272
RTS0044532,235
RTS0044533,260
RTS0044534,248
RTS0044535,286
RTS0044536,218
RTS0044537,218
RTS0044538,209
RTS0044539,226
RTS0044540,193
RTS0044541,243
RTS0044542,264
RTS0044543,276
RTS0044544,278
RTS0044545,265
RTS0044546,457
RTS0044547,399
RTS0044548,386
RTS0044549,504
RTS0044550,508
RTS0044551,400
RTS0044552,383
RTS0044553,331
RTS0044554,214
RTS0044555,371
RTS0044556,199
RTS0044557,225
RTS0044558,172
RTS0044559,175
RTS0044560,207
RTS0044561,228
RTS0044562,220
RTS0044563,316
RTS0044564,349
RTS0044565,300
RTS0044566,247
RTS0044567,220
RTS0044568,297
RTS0044569,238
RTS0044570,238
RTS0044571,198
RTS0044572,175
RTS0044573,173
RTS0044574,248
RTS0044575,276
RTS0044576,176
RTS0044577,185
RTS0044578,288
RTS0044579,217
RTS0044580,185
RTS0044581,232
RTS0044582,391
RTS0044583,346
RTS0044584,510
RTS0044585,172
RTS0044586,225
RTS0044587,176
RTS0044588,130
RTS0044589,189
RTS0044590,180
RTS0044591,314
RTS0044592,205
RTS0044593,221
RTS0044594,211
RTS0044595,169
RTS0044596,285
RTS0044597,303
RTS0044598,298
RTS0044599,296
RTS0044600,219
RTS0044601,219
RTS0044602,210
RTS0044603,169
RTS0044604,274
RTS0044605,231
RTS0044606,278
RTS0044607,265
RTS0044608,157
RTS0044609,207
RTS0044610,206
RTS0044611,222
RTS0044612,195
RTS0044613,220
RTS0044614,257
RTS0044615,148
RTS0044616,181
RTS0044617,223
RTS0044618,185
RTS0044619,206
RTS0044620,231
RTS0044621,344
RTS0044622,365
RTS0044623,401
RTS0044624,357
RTS0044625,273
RTS0044626,219
RTS0044627,185
RTS0044628,160
RTS0044629,201
RTS0044630,192
RTS0044631,239
RTS0044632,304
RTS0044633,278
RTS0044634,231
RTS0044635,257
RTS0044636,200
RTS0044637,207
RTS0044638,232
RTS0044639,204
RTS0044640,190
RTS0044641,206
RTS0044642,199
RTS0044643,205
RTS0044644,343
RTS0044645,227
RTS0044646,216
RTS0044647,193
RTS0044648,185
RTS0044649,227
RTS0044650,178
RTS0044651,229
RTS0044652,275
RTS0044653,246
RTS0044654,317
RTS0044655,361
RTS0044656,817
RTS0044657,711
RTS0044658,1221
RTS0044659,872
RTS0044660,827
RTS0044661,373
RTS0044662,329
RTS0044663,262
RTS0044664,388
RTS0044665,303
RTS0044666,210
RTS0044667,219
RTS0044668,271
RTS0044669,335
RTS0044670,311
RTS0044671,252
RTS0044672,236
RTS0044673,282
RTS0044674,300
RTS0044675,327
RTS0044676,293
RTS0044677,263
RTS0044678,237
RTS0044679,306
RTS0044680,268
RTS0044681,179
RTS0044682,230
RTS0044683,229
RTS0044684,223
RTS0044685,207
RTS0044686,321
RTS0044687,416
RTS0044688,425
RTS0044689,548
RTS0044690,553
RTS0044691,292
RTS0044692,350
RTS0044693,396
RTS0044694,476
RTS0044695,241
RTS0044696,411
RTS0044697,354
RTS0044698,327
RTS0044699,370
RTS0044700,461
RTS0044701,381
RTS0044702,280
RTS0044703,347
RTS0044704,333
RTS0044705,240
RTS0044706,145
RTS0044707,229
RTS0044708,168
RTS0044709,198
RTS0044710,174
RTS0044711,233
RTS0044712,338
RTS0044714,261
RTS0044715,235
RTS0044716,395
RTS0044717,237
RTS0044718,385
RTS0044719,231
RTS0044720,424
RTS0044721,271
RTS0044722,224
RTS0044723,206
RTS0044724,213
RTS0044725,207
RTS0044726,312
RTS0044727,314
RTS0044728,284
RTS0044729,329
RTS0044730,354
RTS0044731,275
RTS0044732,279
RTS0044733,226
RTS0044734,194
RTS0044735,368
RTS0044736,327
RTS0044737,267
RTS0044738,283
RTS0044739,190
RTS0044740,172
RTS0044741,182
RTS0044742,155
RTS0044743,240
RTS0044744,211
RTS0044745,179
RTS0044746,260
RTS0044747,202
RTS0044748,144
RTS0044749,218
RTS0044750,224
RTS0044751,282
RTS0044752,328
RTS0044753,320
RTS0044754,303
RTS0044755,349
RTS0044756,247
RTS0044757,194
RTS0044758,289
RTS0044759,254
RTS0044760,210
RTS0044761,277
RTS0044762,304
RTS0044763,365
RTS0044764,218
RTS0044765,250
RTS0044766,208
RTS0044767,249
RTS0044768,225
RTS0044769,192
RTS0044770,212
RTS0044771,192
RTS0044772,146
RTS0044773,158
RTS0044774,183
RTS0044775,278
RTS0044776,283
RTS0044777,282
RTS0044778,271
RTS0044779,326
RTS0044780,339
RTS0044781,379
RTS0044782,401
RTS0044783,468
RTS0044784,372
RTS0044785,346
RTS0044786,440
RTS0044787,414
RTS0044788,362
RTS0044789,429
RTS0044790,229
RTS0044791,787
RTS0044792,1707
RTS0044793,250
RTS0044794,275
RTS0044795,249
RTS0044796,242
RTS0044797,319
RTS0044798,275
RTS0044799,263
RTS0044800,262
RTS0044801,180
RTS0044802,230
RTS0044803,165
RTS0044804,243
RTS0044805,307
RTS0044806,215
RTS0044807,232
RTS0044808,220
RTS0044809,219
RTS0044810,233
RTS0044811,336
RTS0044812,375
RTS0044813,495
RTS0044814,460
RTS0044815,498
RTS0044816,298
RTS0044817,259
RTS0044818,269
RTS0044819,268
RTS0044820,265
RTS0044821,312
RTS0044822,300
RTS0044823,321
RTS0044824,196
RTS0044825,320
RTS0044826,295
RTS0044827,338
RTS0044828,294
RTS0044829,307
RTS0044830,282
RTS0044831,245
RTS0044832,208
RTS0044833,244
RTS0044834,209
RTS0044835,207
RTS0044836,293
RTS0044837,201
RTS0044838,343
RTS0044839,243
RTS0044840,253
RTS0044841,203
RTS0044842,190
RTS0044843,217
RTS0044844,199
RTS0044845,232
RTS0044846,205
RTS0044847,152
RTS0044848,287
RTS0044849,292
RTS0044850,243
RTS0044851,222
RTS0044852,214
RTS0044853,268
RTS0044854,214
RTS0044855,234
RTS0044856,230
RTS0044857,198
RTS0044858,197
RTS0044859,208
RTS0044860,244
RTS0044861,253
RTS0044862,243
RTS0044863,264
RTS0044864,186
RTS0044865,273
RTS0044866,316
RTS0044867,337
RTS0044868,343
RTS0044869,343
RTS0044870,359
RTS0044871,283
RTS0044872,275
RTS0044873,298
RTS0044874,283
RTS0044875,368
RTS0044876,288
RTS0044877,553
RTS0044878,481
RTS0044879,469
RTS0044880,604
RTS0044881,183
RTS0044882,226
RTS0044883,184
RTS0044884,239
RTS0044885,162
RTS0044886,286
RTS0044887,227
RTS0044888,306
RTS0044889,217
RTS0044890,192
RTS0044891,291
RTS0044892,353
RTS0044893,228
RTS0044894,262
RTS0044895,291
RTS0044896,479
RTS0044897,384
RTS0044898,393
RTS0044899,393
RTS0044900,343
RTS0044901,299
RTS0044902,325
RTS0044903,450
RTS0044904,309
RTS0044905,457
RTS0044906,1047
RTS0044907,920
RTS0044908,975
RTS0044909,1286
RTS0044910,877
RTS0044911,235
RTS0044912,206
RTS0044913,186
RTS0044914,269
RTS0044915,197
RTS0044916,251
RTS0044917,227
RTS0044918,249
RTS0044919,213
RTS0044920,265
RTS0044921,492
RTS0044922,514
RTS0044923,583
RTS0044924,392
RTS0044925,462
RTS0044926,289
RTS0044927,271
RTS0044928,257
RTS0044929,243
RTS0044930,253
RTS0044931,193
RTS0044932,276
RTS0044933,229
RTS0044934,216
RTS0044935,288
RTS0044936,339
RTS0044937,222
RTS0044938,230
RTS0044939,271
RTS0044940,240
RTS0044941,227
RTS0044942,253
RTS0044943,212
RTS0044944,212
RTS0044945,173
RTS0044946,272
RTS0044947,192
RTS0044948,239
RTS0044949,220
RTS0044950,229
RTS0044951,177
RTS0044952,177
RTS0044953,174
RTS0044954,234
RTS0044955,156
RTS0044956,328
RTS0044957,436
RTS0044958,315
RTS0044959,270
RTS0044960,313
RTS0044961,239
RTS0044962,192
RTS0044963,174
RTS0044964,183
RTS0044965,204
RTS0044966,228
RTS0044967,245
RTS0044968,312
RTS0044969,196
RTS0044970,251
RTS0044971,254
RTS0044972,232
RTS0044973,172
RTS0044974,199
RTS0044975,237
RTS0044976,224
RTS0044977,185
RTS0044978,184
RTS0044979,250
RTS0044980,216
RTS0044981,197
RTS0044982,205
RTS0044983,186
RTS0044984,202
RTS0044985,389
RTS0044986,175
RTS0044987,197
RTS0044988,203
RTS0044989,189
RTS0044990,289
RTS0044991,190
RTS0044992,187
RTS0044993,199
RTS0044994,210
RTS0044995,228
RTS0044996,234
RTS0044997,214
RTS0044998,239
RTS0044999,187
RTS0045000,183
RTS0045001,231
RTS0045002,250
RTS0045003,246
RTS0045004,238
RTS0045005,239
RTS0045006,236
RTS0045007,386
RTS0045008,363
RTS0045009,280
RTS0045010,243
RTS0045011,171
RTS0045012,191
RTS0045013,163
RTS0045014,217
RTS0045015,208
RTS0045016,201
RTS0045017,184
RTS0045018,201
RTS0045019,192
RTS0045020,194
RTS0045021,1047
RTS0045022,1174
RTS0045023,1195
RTS0045024,1196
RTS0045025,1450
RTS0045026,729
RTS0045027,510
RTS0045028,573
RTS0045029,589
RTS0045030,627
RTS0045031,181
RTS0045032,195
RTS0045033,236
RTS0045034,222
RTS0045035,273
RTS0045036,226
RTS0045038,292
RTS0045039,242
RTS0045040,211
RTS0045041,283
RTS0045042,262
RTS0045043,233
RTS0045044,266
RTS0045045,384
RTS0045046,177
RTS0045047,214
RTS0045048,155
RTS0045049,237
RTS0045050,223
RTS0045051,247
RTS0045052,191
RTS0045053,249
RTS0045054,204
RTS0045055,183
RTS0045056,274
RTS0045057,413
RTS0045058,205
RTS0045059,272
RTS0045060,339
RTS0045061,201
RTS0045063,192
RTS0045064,257
RTS0045065,289
RTS0045066,333
RTS0045067,635
RTS0045068,627
RTS0045069,519
RTS0045070,592
RTS0045071,347
RTS0045072,393
RTS0045073,386
RTS0045074,420
RTS0045075,292
RTS0045076,210
RTS0045077,143
RTS0045078,207
RTS0045079,184
RTS0045080,170
RTS0045081,274
RTS0045082,296
RTS0045083,425
RTS0045084,378
RTS0045085,256
RTS0045086,192
RTS0045087,157
RTS0045088,203
RTS0045089,182
RTS0045090,172
RTS0045091,217
RTS0045092,212
RTS0045093,208
RTS0045094,204
RTS0045095,251
RTS0045096,179
RTS0045097,213
RTS0045098,152
RTS0045099,230
RTS0045100,254
RTS0045101,233
RTS0045102,162
RTS0045103,219
RTS0045104,154
RTS0045105,185
RTS0045106,230
RTS0045107,232
RTS0045108,224
RTS0045109,212
RTS0045110,222
RTS0045111,276
RTS0045112,230
RTS0045113,303
RTS0045114,275
RTS0045115,227
RTS0045116,181
RTS0045117,231
RTS0045118,212
RTS0045119,196
RTS0045120,248
RTS0045121,182
RTS0045122,246
RTS0045123,317
RTS0045124,187
RTS0045125,206
RTS0045126,235
RTS0045127,287
RTS0045128,236
RTS0045129,245
RTS0045130,275
RTS0045131,426
RTS0045132,277
RTS0045133,338
RTS0045134,492
RTS0045135,472
RTS0045136,378
RTS0045137,393
RTS0045138,330
RTS0045139,349
RTS0045140,337
RTS0045141,233
RTS0045142,277
RTS0045143,270
RTS0045144,245
RTS0045145,253
RTS0045146,216
RTS0045147,230
RTS0045148,217
RTS0045149,213
RTS0045150,178
RTS0045151,223
RTS0045152,242
RTS0045153,214
RTS0045154,270
RTS0045155,239
RTS0045156,178
RTS0045157,268
RTS0045158,209
RTS0045159,267
RTS0045160,317
RTS0045161,245
RTS0045162,245
RTS0045163,348
RTS0045164,308
RTS0045165,283
RTS0045166,253
RTS0045167,201
RTS0045168,233
RTS0045169,311
RTS0045170,275
RTS0045171,458
RTS0045172,423
RTS0045173,351
RTS0045174,368
RTS0045175,389
RTS0045176,188
RTS0045177,207
RTS0045178,185
RTS0045179,188
RTS0045180,232
RTS0045181,232
RTS0045182,313
RTS0045183,252
RTS0045184,248
RTS0045185,280
RTS0045186,254
RTS0045187,246
RTS0045188,185
RTS0045189,252
RTS0045190,279
RTS0045191,229
RTS0045192,215
RTS0045193,192
RTS0045194,213
RTS0045195,154
RTS0045196,242
RTS0045197,174
RTS0045198,370
RTS0045199,195
RTS0045200,207
RTS0045201,309
RTS0045202,303
RTS0045203,334
RTS0045204,289
RTS0045205,339
RTS0045206,194
RTS0045207,199
RTS0045208,206
RTS0045209,253
RTS0045210,217
RTS0045211,251
RTS0045212,330
RTS0045213,221
RTS0045214,266
RTS0045215,249
RTS0045216,416
RTS0045217,376
RTS0045218,488
RTS0045219,396
RTS0045220,380
RTS0045221,225
RTS0045222,224
RTS0045223,220
RTS0045224,192
RTS0045225,189
RTS0045226,887
RTS0045227,621
RTS0045228,991
RTS0045229,596
RTS0045230,646
RTS0045231,348
RTS0045232,413
RTS0045233,410
RTS0045234,363
RTS0045235,327
RTS0045236,599
RTS0045237,482
RTS0045238,383
RTS0045239,396
RTS0045240,705
RTS0045241,305
RTS0045242,374
RTS0045243,250
RTS0045244,277
RTS0045245,232
RTS0045246,239
RTS0045247,283
RTS0045248,197
RTS0045249,254
RTS0045250,239
RTS0045251,319
RTS0045252,188
RTS0045253,280
RTS0045254,211
RTS0045255,194
RTS0045256,227
RTS0045257,224
RTS0045258,221
RTS0045259,261
RTS0045260,216
RTS0045261,404
RTS0045262,738
RTS0045263,516
RTS0045264,595
RTS0045265,694
RTS0045266,272
RTS0045267,368
RTS0045268,459
RTS0045269,423
RTS0045270,335
RTS0045271,177
RTS0045272,142
RTS0045273,218
RTS0045274,228
RTS0045275,269
RTS0045276,189
RTS0045277,255
RTS0045278,315
RTS0045279,143
RTS0045280,172
RTS0045281,241
RTS0045282,233
RTS0045283,222
RTS0045284,171
RTS0045285,245
RTS0045286,299
RTS0045287,303
RTS0045288,183
RTS0045289,192
RTS0045290,224
RTS0045291,246
RTS0045292,391
RTS0045293,218
RTS0045294,257
RTS0045295,273
RTS0045296,245
RTS0045297,190
RTS0045298,214
RTS0045299,251
RTS0045300,221
RTS0045301,403
RTS0045302,266
RTS0045303,431
RTS0045304,214
RTS0045305,517
RTS0045306,243
RTS0045307,208
RTS0045308,264
RTS0045309,212
RTS0045310,266
RTS0045311,96
RTS0045312,181
RTS0045313,194
RTS0045314,180
RTS0045315,202
RTS0045316,286
RTS0045317,223
RTS0045318,262
RTS0045319,180
RTS0045320,196
RTS0045321,188
RTS0045322,229
RTS0045323,253
RTS0045324,191
RTS0045325,256
RTS0045326,255
RTS0045327,312
RTS0045328,265
RTS0045329,203
RTS0045330,158
RTS0045331,194
RTS0045332,189
RTS0045333,211
RTS0045334,225
RTS0045335,173
RTS0045336,380
RTS0045337,374
RTS0045338,370
RTS0045339,282
RTS0045340,384
RTS0045341,173
RTS0045342,260
RTS0045343,223
RTS0045344,224
RTS0045345,207
RTS0045346,205
RTS0045347,195
RTS0045348,222
RTS0045349,271
RTS0045350,210
RTS0045351,198
RTS0045352,165
RTS0045353,227
RTS0045354,226
RTS0045355,130
RTS0045356,269
RTS0045357,304
RTS0045358,206
RTS0045359,245
RTS0045360,233
RTS0045361,378
RTS0045362,271
RTS0045363,237
RTS0045364,287
RTS0045365,274
RTS0045366,265
RTS0045367,192
RTS0045368,209
RTS0045369,140
RTS0045370,178
RTS0045371,289
RTS0045372,299
RTS0045373,349
RTS0045374,378
RTS0045375,344
RTS0045376,205
RTS0045377,165
RTS0045378,220
RTS0045379,187
RTS0045380,207
RTS0045381,279
RTS0045382,233
RTS0045383,242
RTS0045384,181
RTS0045385,179
RTS0045386,204
RTS0045387,223
RTS0045388,201
RTS0045389,200
RTS0045390,194
RTS0045391,200
RTS0045392,220
RTS0045393,130
RTS0045394,142
RTS0045395,214
RTS0045396,260
RTS0045397,354
RTS0045398,208
RTS0045399,338
RTS0045400,304
RTS0045401,231
RTS0045402,245
RTS0045403,262
RTS0045404,277
RTS0045405,247
RTS0045406,353
RTS0045407,476
RTS0045408,281
RTS0045409,456
RTS0045410,425
RTS0045411,609
RTS0045412,559
RTS0045413,550
RTS0045414,528
RTS0045415,396
RTS0045416,210
RTS0045417,227
RTS0045418,166
RTS0045419,219
RTS0045420,223
RTS0045421,8513
RTS0045422,7595
RTS0045423,6226
RTS0045424,8938
RTS0045425,8119
RTS0045426,227
RTS0045427,265
RTS0045428,172
RTS0045429,253
RTS0045430,159
RTS0045431,303
RTS0045432,292
RTS0045433,279
RTS0045434,307
RTS0045435,225
RTS0045436,354
RTS0045437,416
RTS0045438,445
RTS0045439,373
RTS0045440,380
RTS0045441,247
RTS0045442,228
RTS0045443,224
RTS0045444,171
RTS0045445,211
RTS0045446,378
RTS0045447,384
RTS0045448,331
RTS0045449,280
RTS0045450,237
RTS0045451,617
RTS0045452,428
RTS0045453,440
RTS0045454,522
RTS0045455,541
RTS0045456,212
RTS0045457,281
RTS0045458,322
RTS0045459,176
RTS0045460,263
RTS0045461,172
RTS0045462,238
RTS0045463,166
RTS0045464,160
RTS0045465,155
RTS0045466,480
RTS0045467,548
RTS0045468,323
RTS0045469,642
RTS0045470,391
RTS0045471,177
RTS0045472,243
RTS0045473,105
RTS0045474,236
RTS0045475,221
RTS0045476,382
RTS0045477,515
RTS0045478,355
RTS0045479,537
RTS0045480,450
RTS0045481,308
RTS0045482,283
RTS0045483,270
RTS0045484,395
RTS0045485,438
RTS0045486,122
RTS0045487,206
RTS0045488,210
RTS0045489,218
RTS0045490,266
RTS0045491,2026
RTS0045492,2647
RTS0045493,1901
RTS0045494,985
RTS0045495,1239
RTS0045496,208
RTS0045497,271
RTS0045498,478
RTS0045499,501
RTS0045500,491
RTS0045501,967
RTS0045502,1089
RTS0045503,922
RTS0045504,739
RTS0045505,756
RTS0045506,9410
RTS0045507,10190
RTS0045508,8303
RTS0045509,10179
RTS0045510,8066
RTS0045511,286
RTS0045512,261
RTS0045513,163
RTS0045514,285
RTS0045515,215
RTS0045516,169
RTS0045517,171
RTS0045518,243
RTS0045519,223
RTS0045520,184
RTS0045521,297
RTS0045522,299
RTS0045523,270
RTS0045524,326
RTS0045525,277
RTS0045526,463
RTS0045527,477
RTS0045528,441
RTS0045529,503
RTS0045530,535
RTS0045531,244
RTS0045532,241
RTS0045533,272
RTS0045534,241
RTS0045535,185
RTS0045536,793
RTS0045537,798
RTS0045538,528
RTS0045539,712
RTS0045540,783
RTS0045541,190
RTS0045542,204
RTS0045543,284
RTS0045544,130
RTS0045545,255
RTS0045546,236
RTS0045547,199
RTS0045548,201
RTS0045549,208
RTS0045550,181
RTS0045551,186
RTS0045552,224
RTS0045553,159
RTS0045554,219
RTS0045555,145
RTS0045556,398
RTS0045557,314
RTS0045558,408
RTS0045559,402
RTS0045560,356
RTS0045561,229
RTS0045562,243
RTS0045563,173
RTS0045564,251
RTS0045565,187
RTS0045566,201
RTS0045567,207
RTS0045568,195
RTS0045569,225
RTS0045570,223
RTS0045571,194
RTS0045572,258
RTS0045573,184
RTS0045574,151
RTS0045575,231
RTS0045576,228
RTS0045577,218
RTS0045578,177
RTS0045579,192
RTS0045580,232
RTS0045581,290
RTS0045582,238
RTS0045583,329
RTS0045584,324
RTS0045585,224
RTS0045586,328
RTS0045587,559
RTS0045588,527
RTS0045589,435
RTS0045590,488
RTS0045592,1627
RTS0045593,1650
RTS0045594,1337
RTS0045595,1524
RTS0045596,511
RTS0045597,569
RTS0045598,625
RTS0045599,515
RTS0045600,428
RTS0045601,221
RTS0045602,246
RTS0045603,165
RTS0045604,275
RTS0045606,249
RTS0045607,205
RTS0045608,171
RTS0045609,170
RTS0045610,231
RTS0045611,146
RTS0045612,228
RTS0045613,179
RTS0045614,223
RTS0045615,217
RTS0045616,166
RTS0045617,175
RTS0045618,206
RTS0045619,169
RTS0045620,155
RTS0045621,327
RTS0045622,498
RTS0045623,511
RTS0045624,313
RTS0045625,472
RTS0045626,83
RTS0045627,164
RTS0045628,236
RTS0045629,239
RTS0045630,189
RTS0045631,156
RTS0045632,181
RTS0045633,236
RTS0045634,156
RTS0045635,156
RTS0045636,316
RTS0045637,191
RTS0045638,288
RTS0045639,319
RTS0045640,232
RTS0045641,442
RTS0045642,441
RTS0045643,297
RTS0045644,361
RTS0045645,372
RTS0045646,235
RTS0045647,289
RTS0045648,260
RTS0045649,315
RTS0045650,377
RTS0045651,377
RTS0045652,618
RTS0045653,643
RTS0045654,739
RTS0045655,688
RTS0045656,368
RTS0045657,433
RTS0045658,553
RTS0045659,439
RTS0045660,480
RTS0045661,763
RTS0045662,496
RTS0045663,524
RTS0045664,609
RTS0045665,839
RTS0045666,205
RTS0045667,223
RTS0045668,305
RTS0045669,197
RTS0045670,234
RTS0045671,192
RTS0045672,215
RTS0045673,182
RTS0045674,163
RTS0045675,231
RTS0045676,570
RTS0045677,629
RTS0045678,777
RTS0045679,615
RTS0045680,719
RTS0045681,287
RTS0045682,331
RTS0045683,258
RTS0045684,293
RTS0045685,297
RTS0045687,278
RTS0045688,234
RTS0045689,233
RTS0045690,233
RTS0045691,217
RTS0045692,183
RTS0045693,257
RTS0045694,208
RTS0045695,192
RTS0045696,242
RTS0045697,218
RTS0045698,264
RTS0045699,206
RTS0045700,202
RTS0045701,242
RTS0045702,180
RTS0045703,211
RTS0045704,199
RTS0045705,207
RTS0045706,217
RTS0045707,247
RTS0045708,229
RTS0045709,174
RTS0045710,225
RTS0045711,210
RTS0045712,239
RTS0045713,260
RTS0045714,236
RTS0045715,170
RTS0045716,733
RTS0045717,402
RTS0045718,353
RTS0045719,337
RTS0045720,509
RTS0045721,350
RTS0045722,386
RTS0045723,373
RTS0045724,310
RTS0045725,273
RTS0045726,310
RTS0045727,467
RTS0045728,431
RTS0045729,336
RTS0045730,274
RTS0045731,358
RTS0045732,377
RTS0045733,317
RTS0045734,418
RTS0045735,402
RTS0045736,2344
RTS0045737,3782
RTS0045738,4001
RTS0045739,3582
RTS0045740,2740
RTS0045741,2021
RTS0045742,1281
RTS0045743,1710
RTS0045744,2226
RTS0045745,1829
RTS0045746,557
RTS0045747,577
RTS0045748,744
RTS0045749,362
RTS0045750,365
RTS0045751,456
RTS0045752,345
RTS0045753,436
RTS0045754,469
RTS0045755,521
RTS0045756,588
RTS0045757,583
RTS0045758,588
RTS0045759,622
RTS0045760,588
RTS0045761,225
RTS0045762,254
RTS0045763,233
RTS0045764,228
RTS0045765,173
RTS0045766,237
RTS0045767,180
RTS0045768,255
RTS0045769,218
RTS0045770,238
RTS0045771,186
RTS0045772,257
RTS0045773,389
RTS0045774,177
RTS0045775,301
RTS0045776,209
RTS0045777,191
RTS0045778,174
RTS0045779,167
RTS0045780,243
RTS0045781,1002
RTS0045782,1244
RTS0045783,1223
RTS0045784,988
RTS0045785,1369
RTS0045786,254
RTS0045787,414
RTS0045788,387
RTS0045789,231
RTS0045790,259
RTS0045791,209
RTS0045792,237
RTS0045793,280
RTS0045794,211
RTS0045795,148
RTS0045796,222
RTS0045797,184
RTS0045798,166
RTS0045799,157
RTS0045800,183
RTS0045801,194
RTS0045802,188
RTS0045803,251
RTS0045804,138
RTS0045805,255
RTS0045806,1574
RTS0045807,1163
RTS0045808,1015
RTS0045809,1162
RTS0045810,571
RTS0045811,329
RTS0045812,410
RTS0045813,346
RTS0045814,468
RTS0045815,344
RTS0045816,351
RTS0045817,345
RTS0045818,279
RTS0045819,299
RTS0045820,340
RTS0045821,883
RTS0045822,787
RTS0045823,711
RTS0045824,900
RTS0045825,599
RTS0045826,643
RTS0045827,700
RTS0045828,462
RTS0045829,688
RTS0045830,420
RTS0045831,298
RTS0045832,353
RTS0045833,301
RTS0045834,276
RTS0045835,259
RTS0045836,2512
RTS0045837,2412
RTS0045838,1827
RTS0045840,1129
RTS0045841,1589
RTS0045842,1377
RTS0045843,570
RTS0045844,636
RTS0045845,1053
RTS0045846,3940
RTS0045848,1059
RTS0045849,4698
RTS0045851,235
RTS0045852,203
RTS0045853,222
RTS0045854,265
RTS0045855,365
RTS0045856,318
RTS0045857,367
RTS0045858,264
RTS0045859,246
RTS0045860,185
RTS0045861,234
RTS0045862,323
RTS0045863,841
RTS0045864,1054
RTS0045865,1139
RTS0045866,1180
RTS0045867,203
RTS0045868,246
RTS0045869,158
RTS0045870,190
RTS0045871,222
RTS0045872,597
RTS0045873,582
RTS0045874,219
RTS0045875,247
RTS0045876,170
RTS0045877,225
RTS0045878,187
RTS0045879,314
RTS0045880,243
RTS0045881,276
RTS0045882,307
RTS0045883,267
RTS0045884,236
RTS0045885,20
RTS0045886,458
RTS0045887,549
RTS0045888,253
RTS0045889,187
RTS0045890,214
RTS0045891,237
RTS0045892,256
RTS0045893,239
RTS0045894,297
RTS0045895,245
RTS0045896,335
RTS0045897,262
RTS0045898,239
RTS0045899,583
RTS0045900,637
RTS0045901,289
RTS0045902,492
RTS0045903,448
RTS0045904,562
RTS0045905,272
RTS0045906,258
RTS0045907,236
RTS0045908,160
RTS0045909,222
RTS0045910,180
RTS0045911,278
RTS0045912,173
RTS0045913,196
RTS0045914,127
RTS0045915,201
RTS0045916,257
RTS0045917,216
RTS0045918,187
RTS0045919,238
RTS0045920,202
RTS0045921,215
RTS0045922,186
RTS0045923,185
RTS0045924,192
RTS0045925,265
RTS0045926,337
RTS0045927,237
RTS0045928,247
RTS0045929,201
RTS0045930,717
RTS0045931,681
RTS0045932,309
RTS0045933,188
RTS0045935,210
RTS0045939,277
RTS0045940,246
RTS0045941,248
RTS0045942,222
RTS0045943,363
RTS0045944,196
RTS0045945,307
RTS0045946,212
RTS0045947,289
RTS0045948,217
RTS0045949,222
RTS0045950,271
RTS0045951,257
RTS0045952,242
RTS0045953,270
RTS0045954,359
RTS0045955,169
RTS0045956,182
RTS0045957,146
RTS0045958,234
RTS0045959,165
RTS0045960,171
RTS0045961,152
RTS0045962,185
RTS0045963,213
RTS0045964,215
RTS0045965,216
RTS0045966,208
RTS0045967,187
RTS0045968,205
RTS0045969,661
RTS0045970,1113
RTS0045971,1468
RTS0045972,249
RTS0045973,174
RTS0045974,172
RTS0045975,239
RTS0045976,204
RTS0045977,193
RTS0045978,228
RTS0045979,456
RTS0045980,497
RTS0045981,558
RTS0045982,522
RTS0045983,307
RTS0045984,265
RTS0045985,253
RTS0045986,173
RTS0045987,1100
RTS0045988,697
RTS0045989,518
RTS0045990,678
RTS0045991,1214
RTS0045992,944
RTS0045993,1155
RTS0045994,296
RTS0045995,239
RTS0045996,277
RTS0045997,310
RTS0045998,173
RTS0045999,192
RTS0046000,119
RTS0046001,200
RTS0046002,237
RTS0046003,176
RTS0046004,179
RTS0046005,598
RTS0046006,447
RTS0046007,585
RTS0046008,466
RTS0046009,322
RTS0046010,176
RTS0046011,151
RTS0046012,232
RTS0046013,356
RTS0046014,252
RTS0046015,229
RTS0046016,302
RTS0046017,192
RTS0046018,174
RTS0046019,214
RTS0046020,403
RTS0046021,434
RTS0046022,371
RTS0046023,258
RTS0046024,210
RTS0046025,174
RTS0046026,190
RTS0046027,269
RTS0046028,211
RTS0046029,193
RTS0046030,235
RTS0046031,246
RTS0046032,209
RTS0046033,162
RTS0046034,158
RTS0046035,202
RTS0046036,210
RTS0046037,175
RTS0046038,224
RTS0046039,200
RTS0046040,134
RTS0046041,202
RTS0046042,202
RTS0046043,214
RTS0046044,218
RTS0046045,259
RTS0046046,187
RTS0046047,147
RTS0046048,350
RTS0046049,496
RTS0046050,387
RTS0046051,602
RTS0046052,502
RTS0046053,537
RTS0046054,579
RTS0046055,565
RTS0046056,293
RTS0046057,246
RTS0046058,261
RTS0046059,293
RTS0046060,620
RTS0046061,1841
RTS0046062,1201
RTS0046063,1772
RTS0046064,777
RTS0046065,646
RTS0046066,814
RTS0046067,739
RTS0046068,570
RTS0046069,424
RTS0046070,281
RTS0046071,345
RTS0046072,292
RTS0046073,257
RTS0046074,198
RTS0046075,167
RTS0046076,215
RTS0046077,209
RTS0046078,245
RTS0046079,217
RTS0046080,211
RTS0046081,202
RTS0046082,475
RTS0046083,253
RTS0046084,480
RTS0046085,373
RTS0046086,373
RTS0046087,228
RTS0046088,248
RTS0046089,141
RTS0046090,226
RTS0046091,176
RTS0046092,503
RTS0046093,486
RTS0046094,241
RTS0046095,188
RTS0046096,197
RTS0046097,195
RTS0046098,175
RTS0046099,209
RTS0046100,212
RTS0046101,171
RTS0046102,168
RTS0046103,297
RTS0046104,344
RTS0046105,275
RTS0046106,209
RTS0046107,169
RTS0046108,180
RTS0046109,203
RTS0046110,206
RTS0046111,248
RTS0046112,448
RTS0046113,295
RTS0046114,232
RTS0046115,443
RTS0046116,331
RTS0046117,439
RTS0046119,224
RTS0046121,239
RTS0046122,235
RTS0046123,224
RTS0046124,225
RTS0046125,190
RTS0046126,132
RTS0046127,199
RTS0046128,379
RTS0046129,299
RTS0046130,245
RTS0046131,240
RTS0046132,324
RTS0046133,356
RTS0046134,298
RTS0046135,250
RTS0046136,864
RTS0046137,1465
RTS0046138,350
RTS0046140,962
RTS0046141,596
RTS0046142,708
RTS0046143,921
RTS0046144,1043
RTS0046145,222
RTS0046146,225
RTS0046147,194
RTS0046148,211
RTS0046149,174
RTS0046150,175
RTS0046152,179
RTS0046153,212
RTS0046154,191
RTS0046155,283
RTS0046156,133
RTS0046157,191
RTS0046158,178
RTS0046159,170
RTS0046160,209
RTS0046161,191
RTS0046162,191
RTS0046163,197
RTS0046164,377
RTS0046165,313
RTS0046166,267
RTS0046167,273
RTS0046168,213
RTS0046169,179
RTS0046170,287
RTS0046171,150
RTS0046172,151
RTS0046173,100
RTS0046174,226
RTS0046175,286
RTS0046176,186
RTS0046177,169
RTS0046178,174
RTS0046179,171
RTS0046180,185
RTS0046181,205
RTS0046182,169
RTS0046183,520
RTS0046184,347
RTS0046185,360
RTS0046186,263
RTS0046187,286
RTS0046188,430
RTS0046191,177
RTS0046193,95
RTS0046194,177
RTS0046195,189
RTS0046196,192
RTS0046197,189
RTS0046198,189
RTS0046199,237
RTS0046200,216
RTS0046201,210
RTS0046202,224
RTS0046203,193
RTS0046204,248
RTS0046205,252
RTS0046206,582
RTS0046207,435
RTS0046208,316
RTS0046209,404
RTS0046210,169
RTS0046211,170
RTS0046212,204
RTS0046213,347
RTS0046214,171
RTS0046215,192
RTS0046216,124
RTS0046217,227
RTS0046218,256
RTS0046219,124
RTS0046220,206
RTS0046221,179
RTS0046222,193
RTS0046223,182
RTS0046224,149
RTS0046225,333
RTS0046226,248
RTS0046227,287
RTS0046228,285
RTS0046229,244
RTS0046230,218
RTS0046231,134
RTS0046232,274
RTS0046233,218
RTS0046234,240
RTS0046235,185
RTS0046236,178
RTS0046237,226
RTS0046238,160
RTS0046239,162
RTS0046240,176
RTS0046241,221
RTS0046242,196
RTS0046243,180
RTS0046244,225
RTS0046245,143
RTS0046246,207
RTS0046247,217
RTS0046248,208
RTS0046249,220
RTS0046250,207
RTS0046251,165
RTS0046252,762
RTS0046253,542
RTS0046254,635
RTS0046255,186
RTS0046256,279
RTS0046257,241
RTS0046258,185
RTS0046259,247
RTS0046260,240
RTS0046261,267
RTS0046262,263
RTS0046263,202
RTS0046264,168
RTS0046265,187
RTS0046266,219
RTS0046267,167
RTS0046268,1628
RTS0046269,1159
RTS0046270,1224
RTS0046271,1107
RTS0046272,1016
RTS0046273,292
RTS0046274,328
RTS0046275,226
RTS0046276,211
RTS0046277,387
RTS0046278,496
RTS0046279,2110
RTS0046280,298
RTS0046281,1126
RTS0046282,215
RTS0046283,254
RTS0046284,171
RTS0046285,161
RTS0046286,292
RTS0046287,225
RTS0046288,283
RTS0046289,280
RTS0046290,221
RTS0046291,214
RTS0046292,252
RTS0046293,224
RTS0046294,193
RTS0046295,406
RTS0046296,176
RTS0046297,340
RTS0046298,193
RTS0046299,188
RTS0046300,158
RTS0046301,280
RTS0046302,182
RTS0046303,193
RTS0046304,168
RTS0046305,197
RTS0046306,196
RTS0046307,207
RTS0046308,197
RTS0046309,181
RTS0046310,163
RTS0046311,207
RTS0046312,192
RTS0046313,195
RTS0046314,255
RTS0046315,171
RTS0046316,205
RTS0046317,260
RTS0046318,250
RTS0046319,251
RTS0046320,183
RTS0046321,252
RTS0046322,239
RTS0046323,201
RTS0046324,200
RTS0046325,191
RTS0046326,218
RTS0046327,228
RTS0046328,271
RTS0046329,590
RTS0046330,517
RTS0046331,538
RTS0046332,332
RTS0046333,698
RTS0046334,300
RTS0046335,367
RTS0046336,387
RTS0046342,192
RTS0046343,225
RTS0046344,209
RTS0046345,136
RTS0046346,182
RTS0046347,3749
RTS0046348,4061
RTS0046349,3836
RTS0046350,223
RTS0046351,244
RTS0046352,353
RTS0046353,261
RTS0046354,241
RTS0046355,161
RTS0046356,221
RTS0046357,210
RTS0046358,155
RTS0046359,219
RTS0046360,216
RTS0046361,196
RTS0046362,261
RTS0046363,213
RTS0046364,201
RTS0046365,171
RTS0046366,184
RTS0046367,167
RTS0046368,211
RTS0046369,205
RTS0046370,176
RTS0046371,263
RTS0046372,218
RTS0046373,163
RTS0046374,157
RTS0046375,150
RTS0046376,192
RTS0046377,183
RTS0046378,215
RTS0046379,203
RTS0046380,202
RTS0046381,183
RTS0046382,176
RTS0046383,230
RTS0046384,201
RTS0046385,179
RTS0046386,176
RTS0046387,158
RTS0046388,232
RTS0046389,240
RTS0046390,230
RTS0046391,240
RTS0046392,122
RTS0046393,170
RTS0046394,156
RTS0046395,199
RTS0046396,159
RTS0046397,188
RTS0046398,213
RTS0046399,216
RTS0046400,180
RTS0046401,234
RTS0046402,202
RTS0046403,237
RTS0046404,271
RTS0046405,204
RTS0046406,233
RTS0046407,250
RTS0046408,181
RTS0046409,274
RTS0046410,468
RTS0046411,393
RTS0046412,404
RTS0046413,530
RTS0046414,3083
RTS0046415,582
RTS0046416,207
RTS0046417,283
RTS0046418,268
RTS0046419,238
RTS0046420,1008
RTS0046421,692
RTS0046422,445
RTS0046423,185
RTS0046424,255
RTS0046425,260
RTS0046426,182
RTS0046427,190
RTS0046428,233
RTS0046429,142
RTS0046430,191
RTS0046431,205
RTS0046432,474
RTS0046433,458
RTS0046434,452
RTS0046435,2561
RTS0046439,336
RTS0046440,409
RTS0046441,397
RTS0046442,289
RTS0046443,345
RTS0046444,274
RTS0046445,193
RTS0046446,114
RTS0046447,167
RTS0046448,265
RTS0046449,297
RTS0046450,402
RTS0046451,226
RTS0046452,260
RTS0046453,245
RTS0046454,484
RTS0046455,387
RTS0046456,213
RTS0046457,354
RTS0046458,275
RTS0046459,802
RTS0046460,770
RTS0046461,288
RTS0046462,297
RTS0046463,224
RTS0046464,178
RTS0046466,137
RTS0046468,224
RTS0046469,192
RTS0046470,203
RTS0046471,164
RTS0046472,208
RTS0046473,181
RTS0046474,150
RTS0046475,285
RTS0046476,223
RTS0046477,174
RTS0046478,179
RTS0046479,213
RTS0046480,184
RTS0046481,154
RTS0046482,217
RTS0046483,189
RTS0046484,142
RTS0046485,208
RTS0046486,175
RTS0046487,235
RTS0046488,188
RTS0046489,240
RTS0046490,224
RTS0046491,232
RTS0046492,228
RTS0046493,169
RTS0046494,182
RTS0046495,230
RTS0046496,361
RTS0046497,360
RTS0046498,220
RTS0046499,1447
RTS0046500,1561
RTS0046501,1032
RTS0046502,260
RTS0046503,356
RTS0046504,331
RTS0046505,120
RTS0046506,181
RTS0046507,178
RTS0046508,174
RTS0046509,151
RTS0046510,260
RTS0046511,165
RTS0046512,305
RTS0046513,226
RTS0046514,135
RTS0046515,256
RTS0046516,203
RTS0046517,333
RTS0046518,140
RTS0046519,164
RTS0046520,219
RTS0046521,257
RTS0046522,205
RTS0046524,243
RTS0046525,232
RTS0046526,384
RTS0046527,399
RTS0046528,326
RTS0046529,274
RTS0046530,149
RTS0046531,175
RTS0046532,265
RTS0046533,214
RTS0046534,238
RTS0046535,180
RTS0046536,211
RTS0046537,224
RTS0046538,233
RTS0046539,199
RTS0046540,174
RTS0046541,224
RTS0046542,326
RTS0046543,375
RTS0046544,240
RTS0046545,576
RTS0046546,242
RTS0046548,275
RTS0046549,635
RTS0046550,238
RTS0046551,274
RTS0046552,266
RTS0046553,435
RTS0046554,166
RTS0046555,234
RTS0046556,270
RTS0046557,225
RTS0046558,182
RTS0046559,210
RTS0046560,200
RTS0046561,208
RTS0046562,214
RTS0046563,224
RTS0046564,217
RTS0046565,240
RTS0046566,243
RTS0046567,310
RTS0046568,203
RTS0046569,263
RTS0046570,285
RTS0046571,243
RTS0046572,228
RTS0046573,281
RTS0046574,234
RTS0046575,240
RTS0046577,228
RTS0046578,204
RTS0046580,385
RTS0046581,315
RTS0046582,272
RTS0046583,173
RTS0046584,254
RTS0046585,242
RTS0046586,200
RTS0046587,248
RTS0046588,171
RTS0046589,215
RTS0046590,233
RTS0046591,415
RTS0046592,396
RTS0046593,243
RTS0046594,344
RTS0046595,340
RTS0046596,309
RTS0046597,203
RTS0046598,300
RTS0046599,271
RTS0046600,846
RTS0046601,1218
RTS0046602,718
RTS0046603,988
RTS0046604,274
RTS0046605,284
RTS0046606,303
RTS0046607,183
RTS0046608,226
RTS0046609,222
RTS0046610,158
RTS0046611,299
RTS0046612,286
RTS0046613,204
RTS0046614,280
RTS0046615,141
RTS0046616,198
RTS0046617,251
RTS0046618,223
RTS0046619,233
RTS0046620,230
RTS0046621,327
RTS0046622,306
RTS0046623,236
RTS0046624,278
RTS0046625,238
RTS0046626,255
RTS0046627,306
RTS0046628,396
RTS0046629,240
RTS0046630,266
RTS0046631,289
RTS0046632,369
RTS0046633,266
RTS0046634,375
RTS0046635,293
RTS0046636,287
RTS0046637,322
RTS0046638,433
RTS0046639,459
RTS0046640,514
RTS0046641,340
RTS0046642,327
RTS0046643,333
RTS0046644,370
RTS0046645,283
RTS0046646,174
RTS0046647,265
RTS0046648,216
RTS0046649,211
RTS0046650,188
RTS0046651,371
RTS0046652,295
RTS0046653,537
RTS0046654,394
RTS0046655,518
RTS0046656,233
RTS0046657,187
RTS0046658,253
RTS0046659,229
RTS0046660,179
RTS0046661,242
RTS0046662,235
RTS0046663,270
RTS0046664,193
RTS0046665,192
RTS0046666,162
RTS0046667,273
RTS0046668,241
RTS0046669,164
RTS0046670,190
RTS0046671,186
RTS0046672,177
RTS0046673,225
RTS0046674,164
RTS0046675,178
RTS0046676,162
RTS0046677,178
RTS0046678,197
RTS0046679,152
RTS0046680,156
RTS0046681,202
RTS0046682,149
RTS0046683,171
RTS0046684,199
RTS0046685,155
RTS0046686,217
RTS0046687,239
RTS0046688,184
RTS0046689,238
RTS0046690,174
RTS0046691,241
RTS0046692,218
RTS0046693,268
RTS0046694,209
RTS0046695,231
RTS0046696,297
RTS0046697,286
RTS0046698,277
RTS0046699,315
RTS0046700,391
RTS0046701,428
RTS0046702,395
RTS0046703,4276
RTS0046704,5851
RTS0046705,5058
RTS0046706,2980
RTS0046707,5922
RTS0046708,4903
RTS0046709,216
RTS0046710,260
RTS0046711,288
RTS0046712,216
RTS0046713,199
RTS0046714,257
RTS0046715,145
RTS0046716,235
RTS0046717,343
RTS0046718,194
RTS0046719,149
RTS0046720,203
RTS0046721,306
RTS0046722,315
RTS0046723,213
RTS0046724,191
RTS0046725,174
RTS0046726,225
RTS0046727,313
RTS0046728,208
RTS0046729,206
RTS0046730,251
RTS0046731,222
RTS0046732,208
RTS0046733,257
RTS0046734,299
RTS0046735,188
RTS0046736,203
RTS0046737,195
RTS0046738,202
RTS0046739,153
RTS0046740,270
RTS0046741,238
RTS0046742,155
RTS0046743,210
RTS0046744,216
RTS0046745,340
RTS0046746,189
RTS0046747,235
RTS0046748,433
RTS0046749,271
RTS0046750,198
RTS0046751,206
RTS0046752,227
RTS0046753,228
RTS0046754,177
RTS0046755,212
RTS0046756,250
RTS0046757,203
RTS0046758,159
RTS0046759,832
RTS0046760,721
RTS0046761,661
RTS0046763,360
RTS0046764,259
RTS0046765,204
RTS0046766,193
RTS0046767,233
RTS0046768,713
RTS0046769,1015
RTS0046770,942
RTS0046771,266
RTS0046772,327
RTS0046773,207
RTS0046774,216
RTS0046775,338
RTS0046776,1
RTS0046777,242
RTS0046778,195
RTS0046779,197
RTS0046780,209
RTS0046781,203
RTS0046782,129
RTS0046783,178
RTS0046784,168
RTS0046785,212
RTS0046790,233
RTS0046791,228
RTS0046792,229
RTS0046793,210
RTS0046794,212
RTS0046795,208
RTS0046796,256
RTS0046797,188
RTS0046798,216
RTS0046799,228
RTS0046800,177
RTS0046801,4268
RTS0046802,2449
RTS0046803,170
RTS0046804,204
RTS0046805,232
RTS0046806,236
RTS0046807,152
RTS0046808,167
RTS0046809,142
RTS0046810,236
RTS0046811,141
RTS0046812,161
RTS0046813,178
RTS0046814,199
RTS0046815,277
RTS0046816,168
RTS0046817,189
RTS0046818,164
RTS0046819,254
RTS0046820,247
RTS0046821,160
RTS0046822,225
RTS0046823,209
RTS0046824,374
RTS0046825,299
RTS0046826,187
RTS0046827,231
RTS0046828,254
RTS0046829,217
RTS0046830,189
RTS0046831,199
RTS0046832,175
RTS0046833,84
RTS0046835,147
RTS0046836,1684
RTS0046837,2456
RTS0046838,784
RTS0046839,2586
RTS0046840,1002
RTS0046841,580
RTS0046842,1827
RTS0046843,2025
RTS0046846,281
RTS0046849,363
RTS0046850,189
RTS0046851,218
RTS0046852,214
RTS0046853,301
RTS0046854,197
RTS0046855,203
RTS0046856,180
RTS0046857,192
RTS0046858,314
RTS0046859,199
RTS0046860,352
RTS0046861,195
RTS0046862,242
RTS0046863,165
RTS0046864,201
RTS0046866,282
RTS0046867,200
RTS0046868,223
RTS0046869,957
RTS0046870,884
RTS0046871,660
RTS0046872,1839
RTS0046873,186
RTS0046874,168
RTS0046875,224
RTS0046876,207
RTS0046877,366
RTS0046878,267
RTS0046879,240
RTS0046880,302
RTS0046881,296
RTS0046882,211
RTS0046885,185
RTS0046886,200
RTS0046887,146
RTS0046889,209
RTS0046890,212
RTS0046891,249
RTS0046892,192
RTS0046893,177
RTS0046894,242
RTS0046895,199
RTS0046897,369
RTS0046898,166
RTS0046899,1849
RTS0046900,445
RTS0046902,237
RTS0046903,378
RTS0046904,351
RTS0046905,154
RTS0046906,871
RTS0046907,685
RTS0046908,214
RTS0046909,326
RTS0046910,221
RTS0046911,2296
RTS0046912,201
RTS0046913,236
RTS0046914,265
RTS0046915,180
RTS0046916,229
RTS0046918,4053
RTS0046919,4818
RTS0046920,604
RTS0046921,221
RTS0046922,240
RTS0046923,674
RTS0046924,562
RTS0046925,226
RTS0046926,225
RTS0046927,175
RTS0046928,202
RTS0046929,175
RTS0046930,201
RTS0046931,211
RTS0046933,169
RTS0046934,340
RTS0046935,181
RTS0046936,291
RTS0046937,7017
RTS0046938,448
RTS0046939,175
RTS0046940,286
RTS0046941,228
RTS0046942,229
RTS0046943,330
RTS0046944,154
RTS0046946,526
RTS0046947,160
RTS0046948,191
RTS0046949,217
RTS0046950,164
RTS0046951,203
RTS0046952,170
RTS0046954,175
RTS0046955,193
RTS0046956,310
RTS0046957,216
RTS0046958,259
RTS0046959,269
RTS0046960,204
RTS0046961,354
RTS0046962,1599
RTS0046963,160
RTS0046965,784
RTS0046966,429
RTS0046967,245
RTS0046968,198
RTS0047054,396
RTS0047055,438
RTS0047056,361
RTS0047057,436
RTS0047058,361
RTS0047060,299
RTS0047061,304
RTS0047062,282
RTS0047063,342
RTS0047064,408
RTS0047065,454
RTS0047066,460
RTS0047067,435
RTS0047068,342
RTS0047069,348
RTS0047070,522
RTS0047071,491
RTS0047072,495
RTS0047073,508
RTS0047074,528
RTS0047075,248
RTS0047076,281
RTS0047077,255
RTS0047078,254
RTS0047079,191
RTS0047080,342
RTS0047081,252
RTS0047082,231
RTS0047083,292
RTS0047084,236
RTS0047085,149
RTS0047086,226
RTS0047087,217
RTS0047088,198
RTS0047089,246
RTS0047091,144
RTS0047092,303
RTS0047093,267
RTS0047094,290
RTS0047095,212
RTS0047096,201
RTS0047097,173
RTS0047098,159
RTS0047099,188
RTS0047100,167
RTS0047101,229
RTS0047102,217
RTS0047103,307
RTS0047104,192
RTS0047105,382
RTS0047106,360
RTS0047107,311
RTS0047108,554
RTS0047109,285
RTS0047110,280
RTS0047111,240
RTS0047112,259
RTS0047113,611
RTS0047114,314
RTS0047115,329
RTS0047116,517
RTS0047117,487
RTS0047118,425
RTS0047119,468
RTS0047120,231
RTS0047121,238
RTS0047122,361
RTS0047123,251
RTS0047124,351
RTS0047125,317
RTS0047126,400
RTS0047127,465
RTS0047128,249
RTS0047129,352
RTS0047130,207
RTS0047131,252
RTS0047132,296
RTS0047133,334
RTS0047134,215
RTS0047135,2235
RTS0047136,2286
RTS0047137,1980
RTS0047138,2072
RTS0047139,1503
RTS0047140,167
RTS0047141,207
RTS0047142,189
RTS0047143,195
RTS0047144,187
RTS0047145,543
RTS0047146,420
RTS0047147,502
RTS0047148,506
RTS0047149,438
RTS0047150,396
RTS0047151,266
RTS0047152,419
RTS0047153,291
RTS0047154,522
RTS0047156,181
RTS0047157,268
RTS0047158,205
RTS0047159,196
RTS0047160,243
RTS0047165,367
RTS0047166,168
RTS0047167,2056
RTS0047168,164
RTS0047169,178
RTS0047170,155
RTS0047171,302
RTS0047172,265
RTS0047173,342
RTS0047174,330
RTS0047175,178
RTS0047176,245
RTS0047177,260
RTS0047178,265
RTS0047179,218
RTS0047180,193
RTS0047181,272
RTS0047182,226
RTS0047183,276
RTS0047184,219
RTS0047185,218
RTS0047186,175
RTS0047187,186
RTS0047188,200
RTS0047189,243
RTS0047190,242
RTS0047191,220
RTS0047192,254
RTS0047193,254
RTS0047194,265
RTS0047195,323
RTS0047196,220
RTS0047197,343
RTS0047198,341
RTS0047199,330
RTS0047200,393
RTS0047201,340
RTS0047202,378
RTS0047203,312
RTS0047204,246
RTS0047205,258
RTS0047206,245
RTS0047207,253
RTS0047208,5284
RTS0047209,5342
RTS0047210,7059
RTS0047211,6025
RTS0047212,2558
RTS0047213,225
RTS0047214,242
RTS0047215,229
RTS0047216,192
RTS0047217,157
RTS0047218,2589
RTS0047219,2805
RTS0047220,794
RTS0047221,4338
RTS0047222,3940
RTS0047223,1007
RTS0047225,556
RTS0047226,419
RTS0047229,152
RTS0047230,184
RTS0047231,233
RTS0047232,210
RTS0047233,147
RTS0047234,213
RTS0047235,166
RTS0047236,134
RTS0047237,205
RTS0047238,197
RTS0047239,343
RTS0047240,212
RTS0047241,198
RTS0047242,163
RTS0047243,279
RTS0047244,165
RTS0047245,178
RTS0047246,131
RTS0047247,174
RTS0047248,152
RTS0047249,290
RTS0047250,358
RTS0047252,463
RTS0047253,259
RTS0047254,419
RTS0047255,371
RTS0047256,395
RTS0047257,403
RTS0047258,412
RTS0047259,462
RTS0047260,776
RTS0047261,714
RTS0047262,559
RTS0047263,685
RTS0047264,446
RTS0047266,494
RTS0047267,976
RTS0047268,670
RTS0047269,766
RTS0047270,1420
RTS0047271,1431
RTS0047272,882
RTS0047273,839
RTS0047274,398
RTS0047276,190
RTS0047277,1122
RTS0047278,1046
RTS0047279,1158
RTS0047280,630
RTS0047281,603
RTS0047282,879
RTS0047283,633
RTS0047284,546
RTS0047290,877
RTS0047291,1562
RTS0047292,1026
RTS0047293,861
RTS0047294,1320
RTS0047295,135
RTS0047296,238
RTS0047297,302
RTS0047298,220
RTS0047299,217
RTS0047300,160
RTS0047301,302
RTS0047302,127
RTS0047303,234
RTS0047304,170
RTS0047305,648
RTS0047306,825
RTS0047307,973
RTS0047308,573
RTS0047309,550
RTS0047310,438
RTS0047311,360
RTS0047312,355
RTS0047313,352
RTS0047314,277
RTS0047315,672
RTS0047316,693
RTS0047317,775
RTS0047318,682
RTS0047319,686
RTS0047320,294
RTS0047321,302
RTS0047322,304
RTS0047323,463
RTS0047324,349
RTS0047325,379
RTS0047326,341
RTS0047327,370
RTS0047328,284
RTS0047329,285
RTS0047331,403
RTS0047332,405
RTS0047333,395
RTS0047334,337
RTS0047335,453
RTS0047336,496
RTS0047337,241
RTS0047338,440
RTS0047339,335
RTS0047340,851
RTS0047341,767
RTS0047342,895
RTS0047343,673
RTS0047344,726
RTS0047345,438
RTS0047346,416
RTS0047348,485
RTS0047349,414
RTS0047350,528
RTS0047351,486
RTS0047352,1047
RTS0047353,723
RTS0047354,683
RTS0047356,235
RTS0047357,248
RTS0047358,190
RTS0047359,326
RTS0047360,300
RTS0047361,155
RTS0047362,321
RTS0047363,362
RTS0047364,228
RTS0047365,289
RTS0047366,233
RTS0047367,207
RTS0047368,278
RTS0047369,213
RTS0047370,229
RTS0047373,273
RTS0047374,177
RTS0047375,208
RTS0047376,428
RTS0047377,423
RTS0047378,474
RTS0047379,661
RTS0047380,509
RTS0047381,182
RTS0047382,188
RTS0047383,222
RTS0047384,201
RTS0047385,185
RTS0047386,616
RTS0047387,368
RTS0047388,394
RTS0047389,468
RTS0047390,372
RTS0047391,434
RTS0047392,223
RTS0047393,454
RTS0047394,200
RTS0047395,164
RTS0047396,768
RTS0047397,336
RTS0047398,186
RTS0047399,224
RTS0047400,210
RTS0047401,271
RTS0047402,419
RTS0047403,294
RTS0047404,408
RTS0047405,483
RTS0047406,235
RTS0047407,290
RTS0047408,290
RTS0047409,664
RTS0047410,530
RTS0047411,387
RTS0047412,353
RTS0047413,233
RTS0047414,356
RTS0047415,375
RTS0047417,242
RTS0047418,406
RTS0047419,353
RTS0047420,374
RTS0047421,178
RTS0047422,224
RTS0047423,206
RTS0047424,180
RTS0047425,170
RTS0047426,397
RTS0047427,479
RTS0047428,387
RTS0047429,332
RTS0047430,465
RTS0047431,198
RTS0047432,373
RTS0047433,307
RTS0047434,334
RTS0047435,431
RTS0047436,271
RTS0047437,170
RTS0047438,209
RTS0047439,204
RTS0047440,147
RTS0047441,525
RTS0047442,426
RTS0047445,454
RTS0047446,432
RTS0047447,233
RTS0047448,219
RTS0047449,174
RTS0047450,204
RTS0047451,192
RTS0047452,208
RTS0047453,138
RTS0047454,208
RTS0047455,183
RTS0047456,165
RTS0047457,227
RTS0047458,208
RTS0047459,220
RTS0047460,226
RTS0047461,216
RTS0047462,278
RTS0047463,234
RTS0047464,336
RTS0047465,222
RTS0047466,227
RTS0047467,206
RTS0047468,245
RTS0047469,224
RTS0047471,256
RTS0047472,180
RTS0047473,212
RTS0047474,149
RTS0047475,154
RTS0047476,224
RTS0047477,609
RTS0047479,563
RTS0047480,492
RTS0047481,629
RTS0047482,191
RTS0047483,197
RTS0047484,229
RTS0047485,190
RTS0047486,219
RTS0047487,157
RTS0047488,256
RTS0047489,238
RTS0047490,204
RTS0047491,174
RTS0047492,307
RTS0047493,276
RTS0047494,398
RTS0047495,296
RTS0047496,259
RTS0047497,318
RTS0047498,215
RTS0047499,286
RTS0047500,301
RTS0047501,262
RTS0047502,196
RTS0047503,217
RTS0047504,564
RTS0047505,378
RTS0047506,541
RTS0047507,408
RTS0047508,273
RTS0047509,312
RTS0047510,265
RTS0047511,212
RTS0047512,465
RTS0047513,189
RTS0047514,184
RTS0047515,589
RTS0047516,585
RTS0047517,618
RTS0047518,531
RTS0047520,531
RTS0047521,593
RTS0047522,240
RTS0047523,296
RTS0047524,259
RTS0047525,255
RTS0047526,244
RTS0047527,178
RTS0047528,255
RTS0047529,283
RTS0047530,273
RTS0047531,305
RTS0047532,219
RTS0047533,190
RTS0047534,187
RTS0047535,202
RTS0047536,217
RTS0047537,344
RTS0047538,951
RTS0047540,835
RTS0047541,977
RTS0047543,221
RTS0047544,249
RTS0047545,325
RTS0047546,235
RTS0047547,165
RTS0047548,606
RTS0047549,419
RTS0047550,335
RTS0047551,389
RTS0047552,253
RTS0047553,205
RTS0047558,238
RTS0047559,256
RTS0047560,162
RTS0047561,214
RTS0047562,185
RTS0047563,267
RTS0047564,233
RTS0047565,221
RTS0047566,290
RTS0047567,220
RTS0047568,213
RTS0047569,247
RTS0047570,258
RTS0047571,178
RTS0047572,264
RTS0047573,173
RTS0047574,215
RTS0047575,278
RTS0047576,220
RTS0047577,232
RTS0047578,176
RTS0047579,247
RTS0047580,192
RTS0047581,191
RTS0047582,202
RTS0047583,134
RTS0047584,172
RTS0047585,178
RTS0047586,197
RTS0047587,168
RTS0047588,258
RTS0047590,222
RTS0047591,186
RTS0047592,215
RTS0047593,178
RTS0047594,269
RTS0047595,176
RTS0047596,223
RTS0047597,242
RTS0047598,282
RTS0047599,249
RTS0047600,297
RTS0047601,772
RTS0047602,378
RTS0047603,219
RTS0047604,249
RTS0047606,173
RTS0047613,315
RTS0047614,272
RTS0047615,186
RTS0047616,357
RTS0047617,326
RTS0047618,172
RTS0047619,138
RTS0047620,132
RTS0047621,225
RTS0047622,132
RTS0047624,197
RTS0047625,156
RTS0047626,187
RTS0047627,177
RTS0047628,158
RTS0047629,192
RTS0047630,98
RTS0047631,157
RTS0047632,256
RTS0047633,108
RTS0047634,171
RTS0047635,134
RTS0047636,171
RTS0047637,144
RTS0047638,185
RTS0047639,188
RTS0047640,181
RTS0047641,166
RTS0047642,176
RTS0047643,125
RTS0047644,165
RTS0047645,182
RTS0047646,204
RTS0047647,133
RTS0047648,256
RTS0047649,157
RTS0047650,112
RTS0047651,131
RTS0047652,151
RTS0047653,127
RTS0047654,168
RTS0047656,225
RTS0047657,190
RTS0047658,195
RTS0047659,132
RTS0047660,130
RTS0047661,186
RTS0047662,206
RTS0047663,114
RTS0047664,157
RTS0047665,153
RTS0047666,150
RTS0047667,195
RTS0047668,168
RTS0047669,181
RTS0047670,247
RTS0047672,186
RTS0047673,180
RTS0047674,214
RTS0047675,214
RTS0047676,149
RTS0047677,182
RTS0047678,161
RTS0047679,185
RTS0047680,221
RTS0047681,154
RTS0047682,196
RTS0047684,176
RTS0047685,156
RTS0047686,194
RTS0047687,165
RTS0047688,197
RTS0047689,220
RTS0047691,152
RTS0047692,188
RTS0047693,169
RTS0047694,187
RTS0047695,202
RTS0047696,168
RTS0047697,138
RTS0047698,212
RTS0047699,199
RTS0047700,243
RTS0047701,224
RTS0047702,259
RTS0047703,283
RTS0047704,196
RTS0047705,213
RTS0047706,224
RTS0047707,260
RTS0047708,891
RTS0047709,1118
RTS0047710,239
RTS0047711,173
RTS0047712,271
RTS0047713,296
RTS0047714,430
RTS0047715,274
RTS0047716,421
RTS0047717,392
RTS0047718,250
RTS0047720,183
RTS0047721,159
RTS0047722,182
RTS0047723,264
RTS0047724,485
RTS0047725,510
RTS0047726,419
RTS0047727,452
RTS0047728,454
RTS0047729,181
RTS0047730,255
RTS0047731,187
RTS0047732,190
RTS0047733,214
RTS0047734,250
RTS0047735,223
RTS0047736,349
RTS0047737,254
RTS0047738,212
RTS0047739,272
RTS0047740,268
RTS0047741,264
RTS0047742,251
RTS0047743,183
RTS0047744,415
RTS0047745,408
RTS0047746,277
RTS0047747,281
RTS0047748,288
RTS0047749,551
RTS0047750,283
RTS0047752,227
RTS0047753,276
RTS0047754,762
RTS0047755,847
RTS0047756,517
RTS0047757,430
RTS0047758,477
RTS0047759,209
RTS0047760,194
RTS0047761,167
RTS0047762,186
RTS0047763,227
RTS0047764,258
RTS0047765,299
RTS0047766,385
RTS0047767,242
RTS0047768,245
RTS0047769,260
RTS0047770,259
RTS0047771,265
RTS0047772,239
RTS0047773,270
RTS0047774,381
RTS0047775,226
RTS0047776,272
RTS0047777,195
RTS0047778,180
RTS0047779,211
RTS0047780,234
RTS0047781,331
RTS0047782,304
RTS0047783,218
RTS0047784,241
RTS0047785,168
RTS0047786,724
RTS0047787,419
RTS0047788,243
RTS0047789,204
RTS0047790,203
RTS0047791,313
RTS0047792,282
RTS0047793,339
RTS0047794,156
RTS0047795,156
RTS0047796,239
RTS0047797,240
RTS0047798,201
RTS0047799,264
RTS0047800,141
RTS0047801,248
RTS0047802,249
RTS0047803,252
RTS0047804,174
RTS0047805,338
RTS0047806,432
RTS0047807,685
RTS0047808,1422
RTS0047809,201
RTS0047810,307
RTS0047811,295
RTS0047812,176
RTS0047813,210
RTS0047814,247
RTS0047816,285
RTS0047817,231
RTS0047818,182
RTS0047819,163
RTS0047820,170
RTS0047821,722
RTS0047822,190
RTS0047823,212
RTS0047824,204
RTS0047825,229
RTS0047826,192
RTS0047827,1165
RTS0047828,231
RTS0047829,304
RTS0047830,167
RTS0047831,177
RTS0047832,177
RTS0047833,213
RTS0047834,161
RTS0047835,313
RTS0047836,299
RTS0047837,364
RTS0047838,435
RTS0047839,319
RTS0047840,254
RTS0047841,217
RTS0047842,212
RTS0047843,209
RTS0047844,167
RTS0047845,226
RTS0047846,190
RTS0047847,224
RTS0047848,203
RTS0047849,366
RTS0047850,185
RTS0047851,187
RTS0047852,243
RTS0047853,252
RTS0047854,295
RTS0047855,213
RTS0047856,214
RTS0047857,191
RTS0047858,177
RTS0047859,149
RTS0047860,267
RTS0047861,172
RTS0047862,215
RTS0047863,166
RTS0047864,234
RTS0047865,200
RTS0047866,301
RTS0047867,223
RTS0047868,234
RTS0047869,264
RTS0047870,410
RTS0047871,259
RTS0047872,287
RTS0047873,184
RTS0047874,177
RTS0047875,275
RTS0047876,327
RTS0047877,151
RTS0047878,300
RTS0047879,472
RTS0047880,201
RTS0047881,319
RTS0047882,219
RTS0047883,272
RTS0047884,281
RTS0047885,216
RTS0047886,171
RTS0047890,1902
RTS0047891,1716
RTS0047892,800
RTS0047893,290
RTS0047894,216
RTS0047895,329
RTS0047896,262
RTS0047897,241
RTS0047898,225
RTS0047899,5820
RTS0047900,9365
RTS0047901,10938
RTS0047902,11274
RTS0047903,285
RTS0047904,322
RTS0047905,348
RTS0047906,332
RTS0047907,2051
RTS0047908,1806
RTS0047909,2165
RTS0047910,205
RTS0047912,245
RTS0047913,270
RTS0047914,298
RTS0047915,139
RTS0047916,186
RTS0047917,199
RTS0047918,2
RTS0047919,128
RTS0047920,1002
RTS0047921,1822
RTS0047924,9515
RTS0047925,225
RTS0047926,184
RTS0047927,229
RTS0047928,275
RTS0047929,143
RTS0047930,212
RTS0047931,197
RTS0047932,335
RTS0047933,371
RTS0047934,197
RTS0047935,219
RTS0047936,179
RTS0047937,217
RTS0047938,239
RTS0047939,339
RTS0047940,601
RTS0047941,243
RTS0047942,169
RTS0047943,155
RTS0047944,535
RTS0047945,250
RTS0047946,231
RTS0047947,193
RTS0047948,140
RTS0047949,197
RTS0047950,135
RTS0047951,194
RTS0047952,267
RTS0047953,235
RTS0047954,218
RTS0047956,234
RTS0047957,214
RTS0047958,312
RTS0047959,225
RTS0047960,195
RTS0047961,176
RTS0047963,195
RTS0047964,207
RTS0047965,192
RTS0047966,169
RTS0047967,215
RTS0047968,610
RTS0047969,324
RTS0047970,213
RTS0047972,213
RTS0047973,1071
RTS0047974,343
RTS0047975,204
RTS0047976,501
RTS0047977,125
RTS0047978,202
RTS0047979,241
RTS0047980,174
RTS0047981,209
RTS0047982,185
RTS0047985,2342
RTS0047986,227
RTS0047987,154
RTS0047988,762
RTS0047990,245
RTS0047991,547
RTS0047992,725
RTS0047993,183
RTS0047994,227
RTS0047995,214
RTS0047996,170
RTS0047997,2358
RTS0047998,3097
RTS0047999,225
RTS0048000,205
RTS0048001,215
RTS0048003,546
RTS0048005,225
RTS0048006,193
RTS0048008,187
RTS0048009,265
RTS0048012,233
RTS0048013,168
RTS0048014,215
RTS0048015,949
RTS0048016,1535
RTS0048017,332
RTS0048018,412
RTS0048019,593
RTS0048020,238
RTS0048021,216
RTS0048022,220
RTS0048023,211
RTS0048024,178
RTS0048026,272
RTS0048027,408
RTS0048028,198
RTS0048029,119
RTS0048030,248
RTS0048031,190
RTS0048032,320
RTS0048033,165
RTS0048034,197
RTS0048035,163
RTS0048036,210
RTS0048037,225
RTS0048038,439
RTS0048040,291
RTS0048041,207
RTS0048042,188
RTS0048043,263
RTS0048044,158
RTS0048045,226
RTS0048046,233
RTS0048047,223
RTS0048048,209
RTS0048049,198
RTS0048050,176
RTS0048051,1020
RTS0048052,389
RTS0048053,253
RTS0048054,309
RTS0048055,244
RTS0048056,291
RTS0048057,166
RTS0048058,162
RTS0048059,486
RTS0048060,447
RTS0048061,312
RTS0048062,315
RTS0048063,214
RTS0048064,503
RTS0048065,462
RTS0048066,552
RTS0048067,180
RTS0048068,260
RTS0048069,200
RTS0048070,182
RTS0048071,361
RTS0048072,127
RTS0048073,210
RTS0048074,152
RTS0048076,219
RTS0048077,508
RTS0048078,324
RTS0048079,427
RTS0048080,252
RTS0048081,305
RTS0048082,203
RTS0048084,171
RTS0048085,261
RTS0048086,208
RTS0048087,292
RTS0048088,172
RTS0048089,265
RTS0048090,291
RTS0048091,331
RTS0048092,211
RTS0048093,1746
RTS0048094,209
RTS0048096,205
RTS0048097,256
RTS0048098,10703
RTS0048099,13324
RTS0048100,14594
RTS0048101,11333
RTS0048102,11926
RTS0048104,199
RTS0048105,267
RTS0048106,171
RTS0048107,213
RTS0048108,280
RTS0048109,180
RTS0048110,232
RTS0048111,132
RTS0048112,187
RTS0048113,220
RTS0048114,193
RTS0048115,232
RTS0048116,247
RTS0048117,201
RTS0048118,252
RTS0048120,200
RTS0048126,194
RTS0048127,296
RTS0048129,323
RTS0048130,181
RTS0048131,591
RTS0048132,830
RTS0048133,224
RTS0048134,764
RTS0048135,928
RTS0048136,185
RTS0048138,224
RTS0048139,409
RTS0048140,224
RTS0048141,216
RTS0048142,265
RTS0048144,243
RTS0048145,295
RTS0048146,5461
RTS0048147,5264
RTS0048148,6888
RTS0048149,9255
RTS0048150,8956
RTS0048151,210
RTS0048152,215
RTS0048153,271
RTS0048154,223
RTS0048155,219
RTS0048156,482
RTS0048158,391
RTS0048159,215
RTS0048160,6734
RTS0048161,10167
RTS0048162,448
RTS0048163,439
RTS0048164,1856
RTS0048165,757
RTS0048166,345
RTS0048167,448
RTS0048168,305
RTS0048169,331
RTS0048170,328
RTS0048171,272
RTS0048172,287
RTS0048173,167
RTS0048175,231
RTS0048176,184
RTS0048177,199
RTS0048178,196
RTS0048179,215
RTS0048180,248
RTS0048181,569
RTS0048182,365
RTS0048183,527
RTS0048184,517
RTS0048185,569
RTS0048186,256
RTS0048188,301
RTS0048189,446
RTS0048190,238
RTS0048191,289
RTS0048192,340
RTS0048193,215
RTS0048194,316
RTS0048195,314
RTS0048196,308
RTS0048197,361
RTS0048198,384
RTS0048200,324
RTS0048201,233
RTS0048202,220
RTS0048203,281
RTS0048204,316
RTS0048205,275
RTS0048207,585
RTS0048208,984
RTS0048209,780
RTS0048210,664
RTS0048211,899
RTS0048212,219
RTS0048213,281
RTS0048214,202
RTS0048215,360
RTS0048216,291
RTS0048217,267
RTS0048218,320
RTS0048219,275
RTS0048220,297
RTS0048221,275
RTS0048222,242
RTS0048223,178
RTS0048224,258
RTS0048225,247
RTS0048226,228
RTS0048227,508
RTS0048228,219
RTS0048229,200
RTS0048230,299
RTS0048231,376
RTS0048232,226
RTS0048233,199
RTS0048234,253
RTS0048235,263
RTS0048236,231
RTS0048237,224
RTS0048238,281
RTS0048239,271
RTS0048240,283
RTS0048241,348
RTS0048242,486
RTS0048243,428
RTS0048244,404
RTS0048245,263
RTS0048246,345
RTS0049343,342
RTS0049344,400
RTS0049345,261
RTS0049346,139
RTS0049347,226
RTS0049348,219
RTS0049349,270
RTS0049350,244
RTS0049351,260
RTS0049352,250
RTS0049353,261
RTS0049354,191
RTS0049355,214
RTS0049356,540
RTS0049357,367
RTS0049358,143
RTS0049359,120
RTS0049360,367
RTS0049361,212
RTS0049362,190
RTS0049363,254
RTS0049364,281
RTS0049365,254
RTS0049366,968
RTS0049367,1180
RTS0049368,302
RTS0049369,177
RTS0049370,165
RTS0049371,401
RTS0049372,238
RTS0049373,1188
RTS0049374,1248
RTS0049375,1034
RTS0049376,923
RTS0049377,1044
RTS0049378,810
RTS0049379,563
RTS0049380,716
RTS0049381,632
RTS0049382,531
RTS0049383,205
RTS0049384,138
RTS0049385,202
RTS0049386,269
RTS0049387,235
RTS0049388,220
RTS0049389,242
RTS0049390,4578
RTS0049391,3847
RTS0049392,4306
RTS0049393,4413
RTS0049394,2349
RTS0049395,704
RTS0049396,4113
RTS0049397,4254
RTS0049398,5097
RTS0049399,2644
RTS0049400,227
RTS0049401,229
RTS0049402,255
RTS0049403,163
RTS0049404,259
RTS0049405,170
RTS0049406,183
RTS0049407,245
RTS0049408,204
RTS0049409,188
RTS0049410,180
RTS0049411,284
RTS0049412,150
RTS0049413,139
RTS0049414,274
RTS0049415,264
RTS0049416,247
RTS0049417,214
RTS0049418,215
RTS0049419,179
RTS0049420,137
RTS0049421,175
RTS0049422,161
RTS0049423,228
RTS0049424,546
RTS0049425,230
RTS0049426,314
RTS0049427,343
RTS0049428,138
RTS0049429,557
RTS0049430,353
RTS0049431,338
RTS0049432,251
RTS0049433,242
RTS0049434,176
RTS0049435,218
RTS0049436,136
RTS0049437,490
RTS0049438,232
RTS0049439,483
RTS0049440,396
RTS0049441,536
RTS0049442,571
RTS0049443,377
RTS0049444,570
RTS0049445,189
RTS0049446,237
RTS0049447,304
RTS0049448,167
RTS0049449,280
RTS0049450,229
RTS0049451,276
RTS0049452,226
RTS0049453,314
RTS0049454,175
RTS0049455,196
RTS0049456,242
RTS0049457,366
RTS0049458,255
RTS0049459,508
RTS0049460,609
RTS0049461,879
RTS0049462,981
RTS0049463,262
RTS0049464,270
RTS0049465,211
RTS0049466,170
RTS0049467,186
RTS0049468,235
RTS0049469,249
RTS0049470,278
RTS0049471,437
RTS0049472,280
RTS0049473,1805
RTS0049474,204
RTS0049475,227
RTS0049476,278
RTS0049477,173
RTS0049478,304
RTS0049479,22588
RTS0049480,2350
RTS0049481,85
RTS0049482,150
RTS0049483,174
RTS0049484,227
RTS0049485,236
RTS0997079,159
RTS0997080,265
RTS0997081,157
RTS0997082,167
RTS0997083,152
RTS0997084,169
RTS0997085,129
RTS0997086,190
RTS0997087,149
RTS0997088,76043
RTS0997089,18270
RTS0997090,600
RTS0997091,440
RTS0997092,156
RTS0997093,155
RTS0997094,39
RTS0997095,130
RTS0997096,147
RTS0997097,72
RTS0997098,185
RTS0997099,151
RTS0997100,170
RTS0997101,145
RTS0997102,103
RTS0997103,125
RTS0997104,172
RTS0997105,104
RTS0997106,160
RTS0997107,118
RTS0997108,165
RTS0997109,73
RTS0997110,141
RTS0997111,103
RTS0997112,147
RTS0997113,103
RTS0997114,128
RTS0997115,91
RTS0997116,111
RTS0997117,125
RTS0997118,104
RTS0997119,115
RTS0997120,104
RTS0997121,371
RTS0997122,643
RTS0997123,536
RTS0997124,328
RTS0997125,1127
RTS0997126,1442
RTS0997127,1326
RTS0997128,1248
RTS0997129,1631
RTS0997130,398
</Code_Summary>
