# Supplementary material for: Spatial meta-transcriptomics reveal associations of intratumor bacteria burden with lung cancer cells showing a distinct oncogenic signature
Source: J Immunother Cancer. 2022 Jul 6;10(7):e004698. doi: 10.1136/jitc-2022-004698 (PMC9260850; doi:10.1136/jitc-2022-004698)
Supplement: Supplementary data [file jitc-2022-004698supp009.zip › DSP-1001660004187-B-E09.dcc]

<Header>
FileVersion,0.02
SoftwareVersion,"GeoMx_NGS_Pipeline_ 2.0.0"
Date,2020-6-15
</Header>

<Scan_Attributes>
ID,DSP-1001660004187-B-E09
Plate_ID,1001660004187
Well,E09
</Scan_Attributes>

<NGS_Processing_Attributes>
SeqSetId,
tamperedIni,No
Raw,2964531
Trimmed,2949898
Stitched,2933314
Aligned,2880550
umiQ30,0.9920
rtsQ30,0.9914
</NGS_Processing_Attributes>


<Code_Summary>
RTS0039454,333
RTS0039455,305
RTS0039456,260
RTS0039457,611
RTS0039458,218
RTS0039459,72
RTS0039460,54
RTS0039461,83
RTS0039462,66
RTS0039463,65
RTS0039464,63
RTS0039465,95
RTS0039466,74
RTS0039467,104
RTS0039468,68
RTS0039469,74
RTS0039470,129
RTS0039471,109
RTS0039472,147
RTS0039473,123
RTS0039474,188
RTS0039475,152
RTS0039476,189
RTS0039477,260
RTS0039478,284
RTS0039479,62
RTS0039480,31
RTS0039481,32
RTS0039482,63
RTS0039483,56
RTS0039484,62
RTS0039485,65
RTS0039486,49
RTS0039487,48
RTS0039488,57
RTS0039489,66
RTS0039490,46
RTS0039491,60
RTS0039492,45
RTS0039493,100
RTS0039494,76
RTS0039495,56
RTS0039496,76
RTS0039497,67
RTS0039498,59
RTS0039499,438
RTS0039500,291
RTS0039501,394
RTS0039502,468
RTS0039503,350
RTS0039504,73
RTS0039505,87
RTS0039506,52
RTS0039507,116
RTS0039508,95
RTS0039509,99
RTS0039510,191
RTS0039511,1272
RTS0039512,897
RTS0039513,1041
RTS0039514,1807
RTS0039515,1570
RTS0039516,71
RTS0039517,53
RTS0039518,65
RTS0039519,54
RTS0039520,38
RTS0039521,70
RTS0039522,86
RTS0039523,54
RTS0039524,111
RTS0039525,131
RTS0039526,91
RTS0039527,121
RTS0039528,77
RTS0039529,93
RTS0039530,78
RTS0039531,113
RTS0039532,100
RTS0039533,115
RTS0039534,55
RTS0039535,92
RTS0039536,62
RTS0039537,39
RTS0039538,46
RTS0039539,62
RTS0039540,42
RTS0039541,65
RTS0039542,55
RTS0039543,64
RTS0039544,47
RTS0039545,67
RTS0039546,56
RTS0039547,51
RTS0039548,62
RTS0039549,66
RTS0039550,51
RTS0039551,43
RTS0039552,35
RTS0039553,55
RTS0039554,60
RTS0039555,49
RTS0039556,43
RTS0039557,52
RTS0039558,49
RTS0039559,63
RTS0039560,51
RTS0039561,54
RTS0039562,76
RTS0039563,71
RTS0039564,64
RTS0039565,99
RTS0039566,47
RTS0039567,47
RTS0039568,54
RTS0039569,40
RTS0039570,48
RTS0039571,42
RTS0039572,59
RTS0039573,55
RTS0039574,53
RTS0039575,34
RTS0039576,49
RTS0039577,99
RTS0039578,81
RTS0039579,82
RTS0039580,83
RTS0039581,115
RTS0039582,135
RTS0039583,123
RTS0039584,115
RTS0039585,100
RTS0039586,59
RTS0039587,56
RTS0039588,60
RTS0039589,85
RTS0039590,49
RTS0039591,188
RTS0039592,153
RTS0039593,83
RTS0039594,169
RTS0039595,160
RTS0039596,56
RTS0039597,61
RTS0039598,59
RTS0039599,51
RTS0039600,61
RTS0039601,53
RTS0039602,41
RTS0039603,38
RTS0039604,64
RTS0039605,58
RTS0039606,34
RTS0039607,62
RTS0039608,48
RTS0039609,35
RTS0039610,44
RTS0039611,80
RTS0039612,63
RTS0039613,58
RTS0039614,60
RTS0039615,35
RTS0039616,44
RTS0039617,51
RTS0039619,55
RTS0039620,43
RTS0039621,56
RTS0039622,47
RTS0039623,45
RTS0039624,44
RTS0039625,49
RTS0039626,89
RTS0039627,63
RTS0039628,57
RTS0039629,87
RTS0039630,56
RTS0039631,36
RTS0039632,35
RTS0039633,45
RTS0039634,57
RTS0039635,60
RTS0039636,54
RTS0039637,48
RTS0039638,86
RTS0039639,70
RTS0039640,51
RTS0039641,68
RTS0039642,57
RTS0039643,78
RTS0039644,51
RTS0039645,44
RTS0039646,82
RTS0039647,59
RTS0039648,61
RTS0039649,56
RTS0039650,60
RTS0039651,179
RTS0039652,180
RTS0039653,126
RTS0039654,129
RTS0039655,131
RTS0039656,300
RTS0039657,238
RTS0039658,171
RTS0039659,257
RTS0039660,139
RTS0039661,71
RTS0039662,53
RTS0039663,70
RTS0039664,79
RTS0039665,81
RTS0039666,68
RTS0039667,40
RTS0039668,57
RTS0039669,82
RTS0039670,67
RTS0039671,115
RTS0039672,158
RTS0039673,103
RTS0039674,132
RTS0039675,119
RTS0039676,60
RTS0039677,41
RTS0039678,55
RTS0039679,54
RTS0039680,37
RTS0039681,130
RTS0039682,120
RTS0039683,63
RTS0039684,91
RTS0039685,112
RTS0039686,410
RTS0039687,516
RTS0039688,456
RTS0039689,356
RTS0039690,332
RTS0039691,54
RTS0039692,66
RTS0039693,40
RTS0039694,67
RTS0039695,62
RTS0039696,50
RTS0039697,48
RTS0039698,46
RTS0039699,55
RTS0039700,48
RTS0039701,36
RTS0039702,71
RTS0039703,76
RTS0039704,84
RTS0039705,70
RTS0039706,40
RTS0039707,55
RTS0039708,53
RTS0039709,49
RTS0039710,62
RTS0039711,73
RTS0039712,125
RTS0039713,113
RTS0039714,86
RTS0039715,102
RTS0039716,62
RTS0039717,97
RTS0039718,52
RTS0039719,59
RTS0039720,199
RTS0039721,86
RTS0039722,75
RTS0039723,153
RTS0039724,67
RTS0039725,97
RTS0039726,125
RTS0039727,65
RTS0039728,94
RTS0039729,107
RTS0039730,84
RTS0039731,56
RTS0039732,63
RTS0039733,77
RTS0039734,75
RTS0039735,62
RTS0039736,86
RTS0039737,94
RTS0039738,70
RTS0039739,92
RTS0039740,67
RTS0039741,93
RTS0039742,86
RTS0039743,85
RTS0039744,82
RTS0039745,94
RTS0039746,92
RTS0039747,100
RTS0039749,91
RTS0039750,82
RTS0039751,59
RTS0039752,54
RTS0039753,73
RTS0039754,56
RTS0039755,61
RTS0039756,52
RTS0039757,51
RTS0039758,66
RTS0039759,54
RTS0039760,71
RTS0039761,83
RTS0039762,84
RTS0039763,74
RTS0039764,59
RTS0039765,75
RTS0039766,69
RTS0039767,82
RTS0039768,97
RTS0039769,69
RTS0039770,143
RTS0039771,83
RTS0039772,101
RTS0039773,93
RTS0039774,66
RTS0039775,108
RTS0039776,68
RTS0039777,47
RTS0039778,42
RTS0039779,49
RTS0039780,53
RTS0039781,180
RTS0039782,88
RTS0039783,86
RTS0039784,118
RTS0039785,213
RTS0039786,75
RTS0039787,42
RTS0039788,41
RTS0039789,58
RTS0039790,89
RTS0039791,118
RTS0039792,110
RTS0039793,94
RTS0039794,134
RTS0039795,87
RTS0039796,65
RTS0039797,98
RTS0039798,75
RTS0039799,87
RTS0039800,89
RTS0039801,93
RTS0039802,72
RTS0039803,137
RTS0039804,132
RTS0039805,91
RTS0039806,48
RTS0039807,40
RTS0039808,52
RTS0039809,57
RTS0039810,44
RTS0039811,62
RTS0039812,87
RTS0039813,66
RTS0039814,90
RTS0039815,76
RTS0039816,44
RTS0039817,74
RTS0039818,51
RTS0039819,53
RTS0039820,56
RTS0039821,78
RTS0039822,78
RTS0039823,95
RTS0039824,72
RTS0039825,99
RTS0039826,58
RTS0039827,109
RTS0039828,83
RTS0039829,90
RTS0039830,85
RTS0039831,45
RTS0039832,67
RTS0039833,58
RTS0039834,58
RTS0039835,76
RTS0039836,66
RTS0039838,51
RTS0039839,60
RTS0039840,49
RTS0039841,117
RTS0039842,107
RTS0039843,86
RTS0039844,119
RTS0039845,86
RTS0039846,55
RTS0039847,67
RTS0039848,64
RTS0039849,45
RTS0039850,55
RTS0039851,81
RTS0039852,94
RTS0039853,91
RTS0039854,72
RTS0039855,74
RTS0039856,36
RTS0039857,27
RTS0039858,40
RTS0039859,58
RTS0039860,52
RTS0039861,54
RTS0039862,57
RTS0039863,64
RTS0039864,63
RTS0039865,41
RTS0039866,86
RTS0039867,104
RTS0039868,61
RTS0039869,107
RTS0039870,96
RTS0039871,48
RTS0039872,49
RTS0039873,63
RTS0039874,63
RTS0039875,68
RTS0039876,52
RTS0039877,49
RTS0039878,42
RTS0039879,52
RTS0039880,49
RTS0039881,46
RTS0039882,45
RTS0039883,42
RTS0039884,51
RTS0039885,67
RTS0039886,51
RTS0039887,47
RTS0039888,53
RTS0039890,50
RTS0039891,76
RTS0039892,66
RTS0039893,92
RTS0039894,59
RTS0039895,74
RTS0039896,52
RTS0039897,57
RTS0039898,73
RTS0039899,43
RTS0039900,89
RTS0039901,75
RTS0039902,64
RTS0039903,49
RTS0039904,91
RTS0039905,83
RTS0039906,48
RTS0039907,62
RTS0039908,51
RTS0039909,50
RTS0039910,44
RTS0039911,33
RTS0039912,69
RTS0039913,54
RTS0039914,52
RTS0039915,44
RTS0039916,57
RTS0039917,60
RTS0039918,54
RTS0039919,52
RTS0039920,44
RTS0039921,58
RTS0039922,53
RTS0039923,42
RTS0039924,47
RTS0039925,45
RTS0039926,135
RTS0039927,124
RTS0039928,116
RTS0039929,94
RTS0039930,149
RTS0039931,41
RTS0039932,66
RTS0039933,54
RTS0039934,50
RTS0039935,71
RTS0039936,49
RTS0039937,62
RTS0039938,58
RTS0039939,43
RTS0039940,62
RTS0039941,38
RTS0039942,52
RTS0039943,41
RTS0039944,51
RTS0039945,50
RTS0039946,129
RTS0039947,183
RTS0039948,206
RTS0039949,156
RTS0039950,221
RTS0039951,88
RTS0039952,67
RTS0039953,75
RTS0039954,57
RTS0039955,61
RTS0039956,139
RTS0039957,150
RTS0039958,162
RTS0039959,137
RTS0039960,186
RTS0039961,52
RTS0039962,44
RTS0039963,51
RTS0039964,56
RTS0039965,48
RTS0039966,35
RTS0039967,39
RTS0039968,68
RTS0039969,47
RTS0039970,46
RTS0039971,69
RTS0039972,53
RTS0039973,54
RTS0039974,50
RTS0039975,48
RTS0039976,50
RTS0039977,56
RTS0039978,53
RTS0039979,51
RTS0039980,43
RTS0039981,91
RTS0039982,108
RTS0039983,115
RTS0039984,108
RTS0039985,113
RTS0039986,281
RTS0039987,199
RTS0039988,215
RTS0039989,193
RTS0039990,132
RTS0039991,83
RTS0039992,93
RTS0039993,105
RTS0039994,69
RTS0039995,110
RTS0039996,308
RTS0039997,229
RTS0039998,302
RTS0039999,310
RTS0040000,308
RTS0040001,44
RTS0040002,63
RTS0040003,55
RTS0040004,53
RTS0040005,81
RTS0040006,188
RTS0040007,154
RTS0040008,104
RTS0040009,132
RTS0040010,141
RTS0040011,67
RTS0040012,38
RTS0040013,75
RTS0040014,50
RTS0040015,47
RTS0040016,56
RTS0040017,64
RTS0040018,76
RTS0040019,98
RTS0040020,92
RTS0040021,42
RTS0040022,53
RTS0040023,52
RTS0040024,40
RTS0040025,37
RTS0040026,72
RTS0040027,119
RTS0040028,117
RTS0040029,102
RTS0040030,146
RTS0040031,36
RTS0040032,55
RTS0040033,38
RTS0040034,55
RTS0040035,23
RTS0040036,52
RTS0040037,62
RTS0040038,61
RTS0040039,47
RTS0040040,65
RTS0040041,39
RTS0040042,53
RTS0040043,51
RTS0040044,58
RTS0040045,49
RTS0040046,70
RTS0040047,90
RTS0040048,82
RTS0040049,48
RTS0040050,50
RTS0040051,61
RTS0040052,48
RTS0040053,55
RTS0040054,53
RTS0040055,50
RTS0040056,53
RTS0040057,49
RTS0040058,30
RTS0040059,35
RTS0040060,39
RTS0040061,61
RTS0040062,43
RTS0040063,46
RTS0040064,60
RTS0040065,48
RTS0040066,58
RTS0040067,73
RTS0040068,68
RTS0040069,56
RTS0040070,54
RTS0040071,51
RTS0040072,59
RTS0040073,57
RTS0040074,72
RTS0040075,51
RTS0040076,75
RTS0040077,159
RTS0040078,80
RTS0040079,97
RTS0040080,109
RTS0040081,50
RTS0040082,51
RTS0040083,42
RTS0040084,36
RTS0040085,50
RTS0040086,51
RTS0040087,44
RTS0040088,62
RTS0040089,45
RTS0040090,40
RTS0040091,43
RTS0040092,44
RTS0040093,60
RTS0040094,46
RTS0040095,56
RTS0040096,57
RTS0040097,69
RTS0040098,44
RTS0040099,72
RTS0040100,68
RTS0040101,47
RTS0040102,43
RTS0040103,38
RTS0040104,32
RTS0040105,47
RTS0040106,64
RTS0040107,49
RTS0040108,63
RTS0040109,65
RTS0040110,56
RTS0040111,42
RTS0040112,41
RTS0040113,33
RTS0040114,30
RTS0040115,56
RTS0040116,441
RTS0040117,310
RTS0040118,172
RTS0040119,279
RTS0040120,333
RTS0040121,63
RTS0040122,55
RTS0040123,70
RTS0040124,58
RTS0040125,62
RTS0040126,75
RTS0040127,97
RTS0040128,60
RTS0040129,77
RTS0040130,77
RTS0040131,67
RTS0040132,39
RTS0040133,51
RTS0040134,44
RTS0040135,54
RTS0040136,45
RTS0040137,52
RTS0040138,56
RTS0040139,47
RTS0040140,60
RTS0040141,59
RTS0040142,94
RTS0040143,66
RTS0040144,82
RTS0040145,87
RTS0040146,81
RTS0040147,104
RTS0040148,72
RTS0040149,92
RTS0040150,62
RTS0040151,76
RTS0040152,75
RTS0040153,63
RTS0040154,73
RTS0040155,69
RTS0040156,70
RTS0040157,63
RTS0040158,74
RTS0040159,94
RTS0040160,99
RTS0040161,57
RTS0040162,33
RTS0040163,39
RTS0040164,50
RTS0040165,60
RTS0040166,44
RTS0040167,62
RTS0040168,48
RTS0040169,62
RTS0040170,33
RTS0040171,25
RTS0040172,54
RTS0040173,46
RTS0040174,44
RTS0040175,49
RTS0040176,45
RTS0040177,47
RTS0040178,55
RTS0040179,26
RTS0040180,52
RTS0040181,49
RTS0040182,49
RTS0040183,50
RTS0040184,45
RTS0040185,38
RTS0040186,75
RTS0040187,40
RTS0040188,34
RTS0040189,47
RTS0040190,43
RTS0040191,54
RTS0040192,66
RTS0040193,50
RTS0040194,66
RTS0040195,80
RTS0040196,41
RTS0040197,38
RTS0040198,33
RTS0040199,63
RTS0040200,43
RTS0040201,103
RTS0040202,86
RTS0040203,95
RTS0040204,81
RTS0040205,73
RTS0040206,142
RTS0040207,73
RTS0040208,150
RTS0040209,197
RTS0040210,215
RTS0040211,56
RTS0040212,41
RTS0040213,36
RTS0040214,56
RTS0040215,77
RTS0040216,56
RTS0040217,71
RTS0040218,57
RTS0040219,54
RTS0040220,41
RTS0040221,59
RTS0040222,47
RTS0040223,59
RTS0040224,47
RTS0040225,37
RTS0040226,62
RTS0040227,27
RTS0040228,40
RTS0040229,52
RTS0040230,54
RTS0040231,41
RTS0040232,34
RTS0040233,47
RTS0040234,62
RTS0040235,40
RTS0040236,60
RTS0040237,58
RTS0040238,72
RTS0040239,81
RTS0040240,67
RTS0040241,43
RTS0040242,69
RTS0040243,55
RTS0040244,80
RTS0040245,77
RTS0040246,53
RTS0040247,58
RTS0040248,77
RTS0040249,61
RTS0040250,58
RTS0040251,66
RTS0040252,74
RTS0040253,52
RTS0040254,40
RTS0040255,56
RTS0040256,33
RTS0040257,31
RTS0040258,44
RTS0040259,48
RTS0040260,60
RTS0040261,39
RTS0040262,46
RTS0040263,57
RTS0040264,52
RTS0040265,61
RTS0040266,35
RTS0040267,47
RTS0040268,37
RTS0040269,43
RTS0040270,48
RTS0040271,114
RTS0040272,125
RTS0040273,125
RTS0040274,111
RTS0040275,131
RTS0040276,90
RTS0040277,112
RTS0040278,247
RTS0040279,241
RTS0040280,141
RTS0040281,56
RTS0040282,48
RTS0040283,61
RTS0040284,43
RTS0040285,48
RTS0040286,51
RTS0040287,48
RTS0040288,53
RTS0040289,55
RTS0040290,73
RTS0040291,43
RTS0040292,52
RTS0040293,49
RTS0040294,57
RTS0040295,69
RTS0040296,77
RTS0040297,72
RTS0040298,45
RTS0040299,64
RTS0040300,35
RTS0040301,40
RTS0040302,28
RTS0040303,43
RTS0040304,37
RTS0040305,60
RTS0040306,70
RTS0040307,48
RTS0040308,64
RTS0040309,70
RTS0040310,64
RTS0040311,57
RTS0040312,73
RTS0040313,64
RTS0040314,73
RTS0040315,83
RTS0040316,59
RTS0040317,77
RTS0040318,54
RTS0040319,77
RTS0040320,72
RTS0040321,60
RTS0040322,58
RTS0040323,63
RTS0040324,65
RTS0040325,45
RTS0040326,64
RTS0040327,63
RTS0040328,116
RTS0040329,122
RTS0040330,79
RTS0040331,48
RTS0040332,58
RTS0040333,47
RTS0040334,45
RTS0040335,57
RTS0040336,65
RTS0040337,60
RTS0040338,36
RTS0040339,42
RTS0040340,54
RTS0040341,67
RTS0040342,38
RTS0040343,40
RTS0040344,75
RTS0040345,59
RTS0040346,50
RTS0040347,56
RTS0040348,57
RTS0040349,92
RTS0040350,50
RTS0040351,63
RTS0040352,61
RTS0040353,72
RTS0040354,73
RTS0040355,40
RTS0040356,135
RTS0040357,190
RTS0040358,93
RTS0040359,109
RTS0040360,166
RTS0040361,102
RTS0040363,48
RTS0040364,89
RTS0040365,94
RTS0040366,146
RTS0040367,111
RTS0040368,149
RTS0040369,115
RTS0040370,131
RTS0040371,52
RTS0040372,52
RTS0040373,72
RTS0040374,44
RTS0040375,37
RTS0040376,81
RTS0040377,81
RTS0040378,89
RTS0040379,92
RTS0040380,63
RTS0040381,50
RTS0040382,59
RTS0040383,29
RTS0040384,41
RTS0040385,39
RTS0040386,99
RTS0040387,62
RTS0040388,77
RTS0040389,61
RTS0040390,72
RTS0040391,75
RTS0040392,73
RTS0040393,57
RTS0040394,61
RTS0040395,63
RTS0040396,119
RTS0040397,115
RTS0040398,139
RTS0040399,117
RTS0040400,102
RTS0040401,248
RTS0040402,295
RTS0040403,223
RTS0040404,269
RTS0040405,74
RTS0040406,112
RTS0040407,86
RTS0040408,123
RTS0040409,99
RTS0040410,87
RTS0040411,68
RTS0040412,49
RTS0040413,71
RTS0040414,83
RTS0040415,53
RTS0040416,757
RTS0040417,385
RTS0040418,305
RTS0040419,713
RTS0040420,847
RTS0040421,61
RTS0040422,78
RTS0040423,83
RTS0040424,62
RTS0040425,42
RTS0040426,36
RTS0040428,74
RTS0040429,55
RTS0040430,72
RTS0040431,78
RTS0040432,66
RTS0040433,69
RTS0040434,78
RTS0040435,80
RTS0040436,427
RTS0040437,595
RTS0040438,829
RTS0040439,758
RTS0040440,829
RTS0040441,114
RTS0040442,106
RTS0040443,102
RTS0040444,117
RTS0040445,95
RTS0040446,88
RTS0040447,80
RTS0040448,73
RTS0040449,96
RTS0040450,48
RTS0040451,284
RTS0040452,291
RTS0040453,288
RTS0040454,213
RTS0040455,553
RTS0040456,64
RTS0040457,66
RTS0040458,45
RTS0040459,46
RTS0040460,74
RTS0040461,51
RTS0040462,58
RTS0040463,66
RTS0040464,57
RTS0040465,53
RTS0040466,53
RTS0040467,47
RTS0040468,62
RTS0040469,51
RTS0040470,55
RTS0040471,79
RTS0040472,52
RTS0040473,47
RTS0040474,50
RTS0040475,50
RTS0040476,40
RTS0040477,42
RTS0040478,48
RTS0040479,47
RTS0040480,46
RTS0040481,130
RTS0040482,138
RTS0040483,86
RTS0040484,155
RTS0040485,116
RTS0040486,60
RTS0040487,73
RTS0040488,41
RTS0040489,74
RTS0040490,42
RTS0040491,42
RTS0040492,63
RTS0040493,45
RTS0040494,67
RTS0040495,59
RTS0040496,125
RTS0040497,112
RTS0040498,137
RTS0040499,106
RTS0040500,99
RTS0040501,102
RTS0040502,41
RTS0040503,47
RTS0040504,60
RTS0040505,49
RTS0040506,48
RTS0040507,35
RTS0040508,40
RTS0040509,37
RTS0040510,31
RTS0040511,56
RTS0040512,70
RTS0040513,63
RTS0040514,56
RTS0040515,75
RTS0040516,168
RTS0040517,142
RTS0040518,165
RTS0040519,169
RTS0040520,99
RTS0040521,47
RTS0040522,43
RTS0040523,47
RTS0040524,45
RTS0040525,41
RTS0040526,82
RTS0040527,52
RTS0040528,79
RTS0040529,59
RTS0040530,58
RTS0040531,52
RTS0040532,120
RTS0040533,74
RTS0040534,71
RTS0040535,60
RTS0040536,57
RTS0040537,137
RTS0040538,94
RTS0040539,92
RTS0040540,102
RTS0040541,46
RTS0040542,38
RTS0040543,66
RTS0040544,43
RTS0040545,41
RTS0040546,38
RTS0040547,46
RTS0040548,31
RTS0040549,43
RTS0040550,31
RTS0040551,40
RTS0040552,55
RTS0040553,71
RTS0040554,55
RTS0040555,47
RTS0040556,46
RTS0040557,44
RTS0040558,35
RTS0040559,38
RTS0040560,35
RTS0040561,43
RTS0040562,50
RTS0040563,60
RTS0040564,45
RTS0040565,47
RTS0040566,51
RTS0040567,46
RTS0040568,48
RTS0040569,50
RTS0040570,38
RTS0040571,56
RTS0040572,50
RTS0040573,70
RTS0040574,81
RTS0040575,61
RTS0040576,88
RTS0040577,66
RTS0040578,62
RTS0040579,55
RTS0040580,84
RTS0040581,44
RTS0040582,77
RTS0040583,54
RTS0040584,42
RTS0040585,65
RTS0040586,44
RTS0040587,45
RTS0040588,57
RTS0040589,41
RTS0040590,58
RTS0040591,74
RTS0040592,53
RTS0040593,36
RTS0040594,38
RTS0040595,46
RTS0040596,72
RTS0040597,81
RTS0040598,52
RTS0040599,42
RTS0040600,70
RTS0040601,45
RTS0040602,57
RTS0040603,55
RTS0040604,51
RTS0040605,61
RTS0040606,92
RTS0040607,101
RTS0040608,107
RTS0040609,82
RTS0040610,167
RTS0040611,65
RTS0040612,72
RTS0040613,63
RTS0040614,67
RTS0040615,49
RTS0040616,41
RTS0040617,48
RTS0040618,44
RTS0040619,57
RTS0040620,57
RTS0040621,46
RTS0040622,47
RTS0040623,55
RTS0040624,56
RTS0040625,71
RTS0040626,54
RTS0040627,37
RTS0040628,55
RTS0040629,65
RTS0040630,65
RTS0040631,143
RTS0040632,93
RTS0040633,98
RTS0040634,136
RTS0040635,79
RTS0040636,57
RTS0040637,36
RTS0040638,58
RTS0040639,51
RTS0040640,55
RTS0040641,126
RTS0040642,206
RTS0040643,122
RTS0040644,203
RTS0040645,218
RTS0040646,67
RTS0040647,55
RTS0040648,87
RTS0040649,56
RTS0040650,53
RTS0040651,104
RTS0040652,52
RTS0040653,92
RTS0040654,84
RTS0040655,90
RTS0040656,86
RTS0040657,81
RTS0040658,74
RTS0040659,65
RTS0040660,55
RTS0040661,43
RTS0040662,29
RTS0040663,39
RTS0040664,33
RTS0040665,48
RTS0040666,64
RTS0040667,45
RTS0040668,42
RTS0040669,38
RTS0040670,40
RTS0040671,47
RTS0040672,53
RTS0040673,60
RTS0040674,48
RTS0040675,64
RTS0040676,164
RTS0040677,116
RTS0040678,263
RTS0040679,116
RTS0040680,351
RTS0040681,197
RTS0040682,188
RTS0040683,277
RTS0040684,332
RTS0040685,233
RTS0040686,35
RTS0040687,59
RTS0040688,37
RTS0040689,42
RTS0040690,37
RTS0040691,62
RTS0040692,61
RTS0040693,89
RTS0040694,65
RTS0040695,69
RTS0040696,52
RTS0040697,57
RTS0040698,39
RTS0040699,54
RTS0040700,50
RTS0040701,187
RTS0040702,293
RTS0040703,213
RTS0040704,269
RTS0040705,344
RTS0040706,71
RTS0040707,63
RTS0040708,44
RTS0040709,67
RTS0040710,94
RTS0040711,48
RTS0040712,55
RTS0040713,74
RTS0040714,70
RTS0040715,53
RTS0040716,48
RTS0040717,50
RTS0040718,43
RTS0040719,52
RTS0040720,48
RTS0040721,31
RTS0040722,27
RTS0040723,65
RTS0040724,43
RTS0040725,40
RTS0040726,119
RTS0040727,165
RTS0040728,148
RTS0040729,142
RTS0040730,123
RTS0040731,99
RTS0040732,66
RTS0040733,70
RTS0040734,89
RTS0040735,74
RTS0040736,422
RTS0040737,382
RTS0040738,268
RTS0040739,321
RTS0040740,384
RTS0040741,74
RTS0040742,63
RTS0040743,68
RTS0040744,59
RTS0040745,81
RTS0040746,136
RTS0040747,129
RTS0040748,81
RTS0040749,98
RTS0040750,123
RTS0040751,37
RTS0040752,57
RTS0040753,60
RTS0040754,42
RTS0040755,31
RTS0040756,88
RTS0040757,76
RTS0040758,76
RTS0040759,86
RTS0040760,105
RTS0040761,107
RTS0040762,110
RTS0040763,92
RTS0040764,99
RTS0040765,136
RTS0040766,55
RTS0040767,58
RTS0040768,67
RTS0040769,75
RTS0040770,50
RTS0040771,51
RTS0040772,55
RTS0040773,59
RTS0040774,66
RTS0040775,66
RTS0040776,88
RTS0040777,145
RTS0040778,155
RTS0040779,144
RTS0040780,163
RTS0040781,80
RTS0040782,143
RTS0040783,67
RTS0040784,90
RTS0040785,81
RTS0040786,43
RTS0040787,41
RTS0040788,38
RTS0040789,54
RTS0040790,50
RTS0040791,44
RTS0040792,56
RTS0040793,43
RTS0040794,39
RTS0040795,38
RTS0040796,97
RTS0040797,59
RTS0040798,73
RTS0040799,55
RTS0040800,63
RTS0040801,124
RTS0040802,107
RTS0040803,131
RTS0040804,68
RTS0040805,85
RTS0040806,46
RTS0040807,49
RTS0040808,46
RTS0040809,54
RTS0040810,50
RTS0040811,62
RTS0040812,47
RTS0040813,35
RTS0040814,45
RTS0040815,62
RTS0040816,73
RTS0040817,75
RTS0040818,110
RTS0040819,70
RTS0040820,81
RTS0040821,75
RTS0040822,74
RTS0040823,46
RTS0040824,71
RTS0040825,73
RTS0040826,147
RTS0040827,96
RTS0040828,106
RTS0040830,117
RTS0040831,39
RTS0040832,50
RTS0040833,68
RTS0040834,40
RTS0040836,719
RTS0040837,379
RTS0040838,647
RTS0040839,625
RTS0040840,359
RTS0040841,159
RTS0040842,184
RTS0040843,239
RTS0040844,168
RTS0040845,194
RTS0040846,80
RTS0040847,68
RTS0040848,49
RTS0040849,68
RTS0040850,78
RTS0040851,99
RTS0040852,62
RTS0040853,94
RTS0040854,97
RTS0040855,85
RTS0040856,41
RTS0040857,53
RTS0040858,28
RTS0040859,50
RTS0040860,52
RTS0040861,114
RTS0040862,57
RTS0040863,61
RTS0040864,66
RTS0040865,46
RTS0040866,50
RTS0040867,57
RTS0040868,46
RTS0040869,53
RTS0040870,47
RTS0040871,105
RTS0040872,127
RTS0040873,121
RTS0040874,173
RTS0040875,123
RTS0040876,46
RTS0040877,42
RTS0040878,48
RTS0040879,67
RTS0040880,42
RTS0040881,74
RTS0040882,37
RTS0040883,37
RTS0040884,53
RTS0040885,45
RTS0040886,108
RTS0040887,110
RTS0040888,166
RTS0040889,169
RTS0040890,147
RTS0040891,38
RTS0040892,48
RTS0040893,36
RTS0040894,47
RTS0040895,46
RTS0040896,32
RTS0040897,36
RTS0040898,46
RTS0040899,40
RTS0040900,42
RTS0040901,104
RTS0040902,102
RTS0040903,51
RTS0040904,134
RTS0040905,128
RTS0040906,65
RTS0040907,76
RTS0040908,74
RTS0040909,87
RTS0040910,62
RTS0040911,86
RTS0040912,89
RTS0040913,76
RTS0040914,63
RTS0040915,90
RTS0040916,54
RTS0040917,39
RTS0040918,45
RTS0040919,36
RTS0040920,31
RTS0040921,102
RTS0040922,88
RTS0040923,111
RTS0040924,111
RTS0040925,118
RTS0040926,42
RTS0040927,34
RTS0040928,63
RTS0040929,49
RTS0040930,51
RTS0040931,82
RTS0040932,96
RTS0040933,70
RTS0040934,62
RTS0040935,88
RTS0040936,65
RTS0040937,58
RTS0040938,73
RTS0040939,69
RTS0040940,50
RTS0040941,84
RTS0040942,78
RTS0040943,48
RTS0040944,126
RTS0040945,78
RTS0040946,195
RTS0040947,229
RTS0040948,273
RTS0040949,157
RTS0040950,267
RTS0040951,40
RTS0040952,32
RTS0040953,36
RTS0040954,45
RTS0040955,52
RTS0040956,88
RTS0040957,55
RTS0040958,53
RTS0040959,71
RTS0040960,66
RTS0040961,44
RTS0040962,41
RTS0040963,65
RTS0040964,49
RTS0040965,33
RTS0040966,80
RTS0040967,60
RTS0040968,72
RTS0040969,60
RTS0040970,69
RTS0040971,41
RTS0040972,52
RTS0040973,43
RTS0040974,55
RTS0040975,58
RTS0040976,58
RTS0040977,74
RTS0040978,47
RTS0040979,57
RTS0040980,49
RTS0040981,96
RTS0040982,84
RTS0040983,112
RTS0040984,97
RTS0040985,114
RTS0040986,278
RTS0040987,269
RTS0040988,143
RTS0040989,130
RTS0040990,118
RTS0040991,110
RTS0040992,76
RTS0040993,96
RTS0040994,101
RTS0040995,94
RTS0040996,68
RTS0040997,78
RTS0040998,59
RTS0040999,90
RTS0041000,89
RTS0041001,89
RTS0041002,138
RTS0041003,137
RTS0041004,153
RTS0041005,100
RTS0041006,90
RTS0041007,74
RTS0041008,85
RTS0041009,80
RTS0041010,67
RTS0041011,25
RTS0041012,39
RTS0041013,37
RTS0041014,53
RTS0041015,42
RTS0041016,61
RTS0041017,57
RTS0041018,59
RTS0041019,44
RTS0041020,62
RTS0041021,80
RTS0041022,101
RTS0041023,147
RTS0041024,118
RTS0041025,147
RTS0041026,60
RTS0041027,52
RTS0041028,79
RTS0041029,60
RTS0041030,56
RTS0041031,106
RTS0041032,133
RTS0041033,90
RTS0041034,103
RTS0041035,114
RTS0041036,97
RTS0041037,65
RTS0041038,81
RTS0041039,54
RTS0041040,83
RTS0041041,102
RTS0041042,107
RTS0041043,112
RTS0041044,81
RTS0041045,70
RTS0041046,653
RTS0041047,629
RTS0041048,368
RTS0041049,916
RTS0041050,873
RTS0041051,52
RTS0041052,48
RTS0041053,49
RTS0041054,64
RTS0041055,45
RTS0041056,50
RTS0041057,52
RTS0041058,75
RTS0041059,49
RTS0041060,59
RTS0041061,265
RTS0041062,351
RTS0041063,282
RTS0041064,251
RTS0041066,102
RTS0041067,80
RTS0041068,98
RTS0041069,70
RTS0041070,90
RTS0041071,56
RTS0041072,62
RTS0041073,66
RTS0041074,70
RTS0041075,74
RTS0041076,63
RTS0041077,47
RTS0041078,76
RTS0041079,67
RTS0041080,58
RTS0041081,181
RTS0041082,128
RTS0041083,183
RTS0041084,144
RTS0041085,128
RTS0041086,171
RTS0041087,192
RTS0041088,156
RTS0041089,129
RTS0041090,120
RTS0041091,73
RTS0041092,66
RTS0041093,37
RTS0041094,54
RTS0041095,85
RTS0041096,50
RTS0041097,50
RTS0041098,49
RTS0041099,38
RTS0041100,52
RTS0041101,172
RTS0041102,170
RTS0041103,173
RTS0041104,192
RTS0041105,217
RTS0041106,193
RTS0041107,261
RTS0041108,223
RTS0041109,229
RTS0041110,153
RTS0041111,52
RTS0041112,62
RTS0041113,58
RTS0041114,70
RTS0041115,62
RTS0041116,97
RTS0041117,112
RTS0041118,93
RTS0041119,99
RTS0041120,109
RTS0041121,85
RTS0041122,59
RTS0041123,73
RTS0041124,41
RTS0041125,63
RTS0041126,90
RTS0041127,110
RTS0041128,96
RTS0041129,84
RTS0041130,49
RTS0041131,257
RTS0041132,277
RTS0041133,258
RTS0041134,307
RTS0041135,299
RTS0041136,109
RTS0041137,95
RTS0041138,90
RTS0041139,107
RTS0041140,70
RTS0041141,83
RTS0041142,82
RTS0041143,55
RTS0041144,67
RTS0041145,86
RTS0041146,32
RTS0041147,54
RTS0041148,45
RTS0041149,71
RTS0041150,56
RTS0041151,79
RTS0041152,59
RTS0041153,62
RTS0041154,70
RTS0041155,75
RTS0041156,112
RTS0041157,82
RTS0041158,86
RTS0041159,60
RTS0041160,73
RTS0041161,51
RTS0041162,37
RTS0041163,51
RTS0041164,53
RTS0041165,34
RTS0041166,41
RTS0041167,61
RTS0041168,67
RTS0041169,60
RTS0041170,65
RTS0041171,89
RTS0041172,125
RTS0041173,82
RTS0041174,102
RTS0041175,104
RTS0041176,67
RTS0041177,83
RTS0041178,70
RTS0041179,57
RTS0041180,52
RTS0041181,64
RTS0041182,65
RTS0041183,59
RTS0041184,48
RTS0041185,42
RTS0041186,63
RTS0041187,58
RTS0041188,91
RTS0041189,87
RTS0041190,89
RTS0041191,119
RTS0041192,90
RTS0041193,99
RTS0041194,77
RTS0041195,77
RTS0041196,47
RTS0041197,51
RTS0041198,69
RTS0041199,37
RTS0041200,51
RTS0041201,49
RTS0041202,71
RTS0041203,56
RTS0041204,50
RTS0041205,44
RTS0041206,123
RTS0041207,181
RTS0041208,155
RTS0041209,174
RTS0041210,107
RTS0041211,237
RTS0041212,190
RTS0041213,273
RTS0041214,204
RTS0041215,220
RTS0041216,94
RTS0041217,120
RTS0041218,62
RTS0041219,101
RTS0041220,56
RTS0041221,74
RTS0041222,45
RTS0041223,56
RTS0041224,35
RTS0041225,48
RTS0041226,64
RTS0041227,77
RTS0041228,50
RTS0041229,69
RTS0041230,68
RTS0041231,214
RTS0041232,180
RTS0041233,246
RTS0041234,249
RTS0041235,163
RTS0041236,54
RTS0041237,32
RTS0041238,25
RTS0041239,49
RTS0041240,62
RTS0041241,65
RTS0041242,52
RTS0041243,49
RTS0041244,49
RTS0041246,61
RTS0041247,65
RTS0041248,31
RTS0041249,49
RTS0041250,83
RTS0041251,115
RTS0041252,117
RTS0041253,101
RTS0041254,159
RTS0041255,176
RTS0041256,46
RTS0041257,60
RTS0041258,63
RTS0041259,59
RTS0041260,65
RTS0041261,83
RTS0041262,73
RTS0041263,61
RTS0041265,80
RTS0041266,75
RTS0041267,46
RTS0041268,54
RTS0041269,56
RTS0041270,68
RTS0041271,67
RTS0041272,53
RTS0041273,54
RTS0041274,54
RTS0041275,51
RTS0041276,55
RTS0041277,56
RTS0041278,71
RTS0041279,69
RTS0041280,60
RTS0041281,32
RTS0041282,32
RTS0041283,65
RTS0041284,51
RTS0041285,40
RTS0041286,67
RTS0041287,54
RTS0041288,44
RTS0041289,75
RTS0041290,70
RTS0041291,56
RTS0041292,59
RTS0041293,52
RTS0041294,52
RTS0041295,64
RTS0041296,59
RTS0041297,40
RTS0041298,65
RTS0041299,59
RTS0041300,61
RTS0041301,72
RTS0041302,67
RTS0041303,68
RTS0041304,60
RTS0041305,50
RTS0041306,74
RTS0041307,62
RTS0041308,78
RTS0041309,76
RTS0041310,73
RTS0041311,49
RTS0041312,55
RTS0041313,70
RTS0041314,58
RTS0041315,66
RTS0041316,122
RTS0041317,130
RTS0041318,160
RTS0041319,90
RTS0041320,126
RTS0041321,51
RTS0041322,70
RTS0041323,64
RTS0041324,75
RTS0041325,68
RTS0041326,59
RTS0041327,70
RTS0041328,66
RTS0041329,59
RTS0041330,58
RTS0041331,46
RTS0041332,69
RTS0041333,56
RTS0041334,50
RTS0041335,55
RTS0041346,200
RTS0041347,159
RTS0041348,220
RTS0041349,193
RTS0041350,281
RTS0041351,54
RTS0041352,69
RTS0041353,63
RTS0041354,63
RTS0041355,53
RTS0041356,41
RTS0041357,35
RTS0041358,50
RTS0041359,53
RTS0041360,58
RTS0041361,75
RTS0041362,61
RTS0041363,93
RTS0041364,59
RTS0041365,68
RTS0041366,69
RTS0041367,42
RTS0041368,64
RTS0041369,47
RTS0041370,48
RTS0041371,57
RTS0041372,65
RTS0041373,48
RTS0041374,43
RTS0041375,36
RTS0041376,81
RTS0041377,42
RTS0041378,43
RTS0041379,28
RTS0041380,44
RTS0041381,67
RTS0041382,58
RTS0041383,57
RTS0041384,54
RTS0041385,59
RTS0041386,53
RTS0041387,45
RTS0041388,44
RTS0041389,45
RTS0041390,46
RTS0041391,44
RTS0041392,50
RTS0041393,40
RTS0041394,27
RTS0041395,55
RTS0041396,59
RTS0041397,43
RTS0041398,83
RTS0041399,50
RTS0041400,60
RTS0041401,58
RTS0041402,55
RTS0041403,37
RTS0041404,41
RTS0041405,40
RTS0041406,65
RTS0041407,59
RTS0041408,42
RTS0041409,37
RTS0041410,47
RTS0041411,45
RTS0041412,64
RTS0041413,32
RTS0041414,59
RTS0041415,56
RTS0041416,52
RTS0041417,45
RTS0041418,50
RTS0041419,55
RTS0041420,47
RTS0041421,32
RTS0041422,43
RTS0041423,47
RTS0041424,53
RTS0041425,41
RTS0041426,52
RTS0041427,45
RTS0041428,47
RTS0041429,49
RTS0041430,73
RTS0041431,49
RTS0041432,54
RTS0041433,38
RTS0041434,40
RTS0041435,43
RTS0041436,61
RTS0041437,29
RTS0041438,43
RTS0041439,54
RTS0041440,66
RTS0041441,48
RTS0041442,40
RTS0041443,76
RTS0041444,56
RTS0041445,36
RTS0041446,55
RTS0041447,37
RTS0041448,47
RTS0041449,55
RTS0041450,53
RTS0041451,61
RTS0041452,56
RTS0041453,56
RTS0041454,48
RTS0041455,61
RTS0041456,52
RTS0041457,67
RTS0041458,56
RTS0041459,69
RTS0041460,53
RTS0041461,33
RTS0041462,61
RTS0041463,46
RTS0041464,47
RTS0041465,53
RTS0041466,92
RTS0041467,134
RTS0041468,129
RTS0041469,95
RTS0041470,178
RTS0041471,60
RTS0041472,60
RTS0041473,56
RTS0041474,52
RTS0041475,57
RTS0041476,94
RTS0041477,119
RTS0041478,74
RTS0041479,86
RTS0041480,77
RTS0041481,66
RTS0041482,65
RTS0041483,64
RTS0041484,78
RTS0041485,82
RTS0041486,64
RTS0041487,87
RTS0041488,102
RTS0041489,86
RTS0041490,67
RTS0041491,64
RTS0041492,42
RTS0041493,33
RTS0041494,26
RTS0041495,37
RTS0041496,458
RTS0041497,399
RTS0041498,463
RTS0041499,436
RTS0041500,324
RTS0041501,112
RTS0041502,65
RTS0041503,73
RTS0041504,94
RTS0041505,126
RTS0041506,69
RTS0041507,49
RTS0041508,46
RTS0041509,45
RTS0041510,47
RTS0041511,62
RTS0041512,103
RTS0041513,108
RTS0041514,63
RTS0041515,72
RTS0041516,36
RTS0041517,55
RTS0041518,47
RTS0041519,48
RTS0041520,46
RTS0041521,46
RTS0041522,57
RTS0041523,43
RTS0041524,43
RTS0041525,36
RTS0041526,295
RTS0041527,610
RTS0041528,532
RTS0041529,97
RTS0041530,440
RTS0041531,40
RTS0041532,38
RTS0041533,23
RTS0041534,49
RTS0041535,39
RTS0041536,49
RTS0041537,49
RTS0041538,45
RTS0041540,55
RTS0041541,42
RTS0041542,52
RTS0041543,36
RTS0041544,58
RTS0041545,48
RTS0041546,46
RTS0041547,72
RTS0041548,58
RTS0041549,57
RTS0041550,63
RTS0041551,117
RTS0041552,97
RTS0041553,69
RTS0041554,71
RTS0041555,87
RTS0041556,48
RTS0041557,32
RTS0041558,57
RTS0041559,45
RTS0041560,34
RTS0041561,59
RTS0041562,89
RTS0041563,99
RTS0041564,96
RTS0041565,114
RTS0041566,123
RTS0041567,139
RTS0041568,161
RTS0041569,104
RTS0041570,159
RTS0041571,34
RTS0041572,34
RTS0041573,40
RTS0041574,46
RTS0041575,57
RTS0041576,56
RTS0041577,45
RTS0041578,56
RTS0041579,70
RTS0041580,57
RTS0041581,96
RTS0041582,113
RTS0041583,100
RTS0041584,104
RTS0041585,96
RTS0041586,79
RTS0041587,98
RTS0041588,81
RTS0041589,82
RTS0041590,84
RTS0041591,37
RTS0041592,48
RTS0041593,50
RTS0041594,57
RTS0041595,47
RTS0041596,57
RTS0041597,40
RTS0041598,49
RTS0041599,38
RTS0041600,49
RTS0041601,79
RTS0041602,71
RTS0041603,84
RTS0041604,65
RTS0041605,80
RTS0041606,53
RTS0041607,49
RTS0041608,43
RTS0041609,88
RTS0041610,51
RTS0041611,62
RTS0041612,65
RTS0041613,74
RTS0041614,61
RTS0041615,82
RTS0041616,65
RTS0041617,59
RTS0041618,60
RTS0041619,59
RTS0041620,76
RTS0041621,62
RTS0041622,39
RTS0041623,63
RTS0041624,74
RTS0041625,71
RTS0041626,116
RTS0041627,126
RTS0041628,112
RTS0041629,124
RTS0041630,122
RTS0041631,50
RTS0041632,72
RTS0041633,91
RTS0041634,100
RTS0041635,77
RTS0041636,131
RTS0041637,137
RTS0041638,123
RTS0041639,85
RTS0041640,170
RTS0041641,73
RTS0041642,66
RTS0041643,53
RTS0041644,49
RTS0041645,59
RTS0041646,65
RTS0041647,71
RTS0041648,96
RTS0041649,55
RTS0041650,62
RTS0041651,62
RTS0041652,58
RTS0041653,46
RTS0041654,63
RTS0041655,74
RTS0041656,56
RTS0041657,75
RTS0041658,76
RTS0041659,62
RTS0041660,41
RTS0041661,147
RTS0041662,102
RTS0041663,77
RTS0041664,95
RTS0041665,81
RTS0041666,51
RTS0041667,48
RTS0041668,69
RTS0041669,56
RTS0041670,58
RTS0041671,55
RTS0041672,50
RTS0041673,57
RTS0041674,49
RTS0041675,50
RTS0041676,87
RTS0041677,78
RTS0041678,94
RTS0041679,94
RTS0041680,93
RTS0041681,57
RTS0041682,61
RTS0041683,48
RTS0041684,60
RTS0041685,87
RTS0041686,103
RTS0041687,62
RTS0041688,107
RTS0041689,106
RTS0041690,184
RTS0041691,120
RTS0041692,43
RTS0041693,99
RTS0041694,60
RTS0041695,56
RTS0041696,42
RTS0041697,53
RTS0041698,44
RTS0041699,38
RTS0041700,35
RTS0041701,66
RTS0041702,46
RTS0041703,77
RTS0041704,69
RTS0041705,93
RTS0041706,108
RTS0041707,85
RTS0041708,118
RTS0041709,101
RTS0041710,96
RTS0041711,71
RTS0041712,74
RTS0041713,51
RTS0041714,68
RTS0041715,43
RTS0041716,615
RTS0041717,505
RTS0041718,660
RTS0041719,627
RTS0041720,592
RTS0041721,86
RTS0041722,71
RTS0041723,77
RTS0041724,103
RTS0041725,81
RTS0041726,38
RTS0041727,44
RTS0041728,52
RTS0041729,33
RTS0041730,40
RTS0041731,57
RTS0041732,39
RTS0041733,40
RTS0041734,31
RTS0041735,51
RTS0041736,43
RTS0041737,53
RTS0041738,64
RTS0041739,44
RTS0041740,37
RTS0041741,47
RTS0041742,76
RTS0041743,79
RTS0041744,70
RTS0041745,65
RTS0041746,128
RTS0041747,103
RTS0041748,80
RTS0041749,94
RTS0041750,127
RTS0041751,73
RTS0041752,58
RTS0041753,114
RTS0041754,81
RTS0041755,76
RTS0041756,143
RTS0041757,96
RTS0041758,106
RTS0041759,147
RTS0041760,102
RTS0041761,32
RTS0041762,36
RTS0041763,54
RTS0041764,49
RTS0041765,58
RTS0041766,47
RTS0041767,45
RTS0041768,48
RTS0041769,39
RTS0041770,43
RTS0041771,46
RTS0041772,48
RTS0041773,47
RTS0041774,56
RTS0041775,45
RTS0041776,74
RTS0041777,68
RTS0041778,63
RTS0041779,63
RTS0041780,74
RTS0041781,55
RTS0041782,81
RTS0041783,53
RTS0041784,62
RTS0041785,84
RTS0041786,78
RTS0041787,101
RTS0041788,89
RTS0041789,85
RTS0041790,85
RTS0041791,104
RTS0041793,81
RTS0041794,95
RTS0041795,94
RTS0041796,51
RTS0041797,90
RTS0041798,87
RTS0041799,55
RTS0041800,46
RTS0041801,62
RTS0041802,91
RTS0041803,58
RTS0041804,111
RTS0041805,93
RTS0041806,68
RTS0041807,56
RTS0041808,79
RTS0041809,70
RTS0041810,87
RTS0041811,116
RTS0041812,124
RTS0041813,119
RTS0041814,88
RTS0041815,110
RTS0041816,53
RTS0041817,65
RTS0041818,56
RTS0041819,67
RTS0041820,66
RTS0041821,117
RTS0041822,110
RTS0041823,50
RTS0041824,112
RTS0041825,50
RTS0041826,65
RTS0041827,82
RTS0041828,62
RTS0041829,41
RTS0041830,53
RTS0041831,57
RTS0041832,102
RTS0041833,75
RTS0041834,106
RTS0041835,86
RTS0041836,114
RTS0041837,63
RTS0041838,62
RTS0041839,82
RTS0041840,61
RTS0041841,39
RTS0041842,45
RTS0041843,43
RTS0041844,41
RTS0041845,55
RTS0041846,51
RTS0041847,44
RTS0041848,74
RTS0041849,69
RTS0041850,66
RTS0041851,72
RTS0041852,64
RTS0041853,52
RTS0041854,65
RTS0041855,59
RTS0041856,57
RTS0041857,63
RTS0041858,97
RTS0041859,54
RTS0041860,80
RTS0041861,113
RTS0041862,96
RTS0041863,73
RTS0041864,91
RTS0041865,87
RTS0041866,74
RTS0041867,82
RTS0041868,63
RTS0041869,57
RTS0041870,51
RTS0041871,58
RTS0041872,60
RTS0041873,62
RTS0041874,95
RTS0041875,51
RTS0041876,102
RTS0041877,120
RTS0041878,96
RTS0041879,145
RTS0041880,151
RTS0041881,56
RTS0041882,94
RTS0041883,94
RTS0041884,73
RTS0041885,98
RTS0041886,275
RTS0041887,498
RTS0041888,331
RTS0041889,324
RTS0041890,355
RTS0041891,320
RTS0041892,308
RTS0041893,228
RTS0041894,145
RTS0041895,270
RTS0041896,146
RTS0041897,81
RTS0041898,143
RTS0041899,110
RTS0041900,56
RTS0041901,86
RTS0041902,101
RTS0041903,99
RTS0041904,92
RTS0041905,96
RTS0041906,1327
RTS0041907,57
RTS0041908,695
RTS0041909,55
RTS0041910,494
RTS0041911,57
RTS0041912,57
RTS0041913,95
RTS0041914,39
RTS0041915,78
RTS0041916,1220
RTS0041917,1422
RTS0041918,1087
RTS0041919,2084
RTS0041920,1913
RTS0041922,58
RTS0041923,57
RTS0041924,52
RTS0041925,47
RTS0041926,38
RTS0041927,37
RTS0041928,48
RTS0041929,41
RTS0041930,68
RTS0041931,86
RTS0041932,115
RTS0041933,47
RTS0041934,54
RTS0041935,54
RTS0041936,54
RTS0041937,52
RTS0041938,41
RTS0041939,73
RTS0041940,56
RTS0041941,45
RTS0041942,36
RTS0041943,46
RTS0041944,57
RTS0041945,46
RTS0041946,106
RTS0041947,120
RTS0041948,58
RTS0041949,69
RTS0041950,70
RTS0041951,49
RTS0041952,74
RTS0041953,51
RTS0041954,85
RTS0041955,95
RTS0041956,54
RTS0041957,67
RTS0041958,56
RTS0041959,75
RTS0041960,62
RTS0041961,65
RTS0041962,89
RTS0041963,73
RTS0041964,104
RTS0041965,92
RTS0041966,59
RTS0041967,55
RTS0041968,49
RTS0041969,47
RTS0041971,106
RTS0041972,121
RTS0041973,117
RTS0041974,89
RTS0041975,127
RTS0041976,66
RTS0041977,144
RTS0041978,104
RTS0041979,95
RTS0041980,97
RTS0041981,524
RTS0041982,550
RTS0041983,644
RTS0041984,290
RTS0041985,656
RTS0041986,79
RTS0041987,136
RTS0041988,100
RTS0041989,57
RTS0041990,103
RTS0041991,68
RTS0041992,99
RTS0041993,104
RTS0041994,80
RTS0041995,87
RTS0041996,46
RTS0041997,48
RTS0041998,55
RTS0041999,49
RTS0042000,68
RTS0042001,50
RTS0042002,56
RTS0042003,46
RTS0042004,54
RTS0042005,56
RTS0042006,81
RTS0042007,106
RTS0042008,88
RTS0042009,107
RTS0042010,110
RTS0042011,109
RTS0042012,140
RTS0042013,148
RTS0042014,85
RTS0042015,147
RTS0042016,33
RTS0042017,58
RTS0042018,43
RTS0042019,47
RTS0042020,47
RTS0042021,141
RTS0042022,112
RTS0042023,140
RTS0042024,158
RTS0042025,162
RTS0042026,59
RTS0042027,63
RTS0042028,48
RTS0042029,47
RTS0042030,37
RTS0042031,114
RTS0042032,92
RTS0042033,70
RTS0042034,76
RTS0042035,123
RTS0042036,117
RTS0042037,131
RTS0042038,127
RTS0042039,127
RTS0042040,86
RTS0042041,90
RTS0042042,54
RTS0042043,43
RTS0042044,117
RTS0042045,71
RTS0042046,109
RTS0042047,98
RTS0042048,83
RTS0042049,81
RTS0042050,71
RTS0042051,56
RTS0042052,70
RTS0042053,62
RTS0042054,48
RTS0042055,47
RTS0042056,82
RTS0042057,99
RTS0042058,81
RTS0042059,92
RTS0042060,87
RTS0042061,83
RTS0042062,97
RTS0042063,91
RTS0042064,99
RTS0042065,97
RTS0042066,81
RTS0042067,101
RTS0042068,98
RTS0042069,70
RTS0042071,53
RTS0042072,51
RTS0042073,44
RTS0042074,57
RTS0042075,56
RTS0042076,49
RTS0042077,30
RTS0042078,33
RTS0042079,58
RTS0042080,34
RTS0042081,160
RTS0042082,143
RTS0042083,85
RTS0042084,125
RTS0042085,110
RTS0042086,34
RTS0042087,45
RTS0042088,45
RTS0042089,36
RTS0042090,50
RTS0042091,86
RTS0042092,83
RTS0042093,52
RTS0042094,74
RTS0042095,70
RTS0042096,59
RTS0042097,61
RTS0042098,63
RTS0042099,58
RTS0042100,52
RTS0042101,76
RTS0042102,47
RTS0042103,44
RTS0042104,36
RTS0042105,71
RTS0042106,64
RTS0042107,50
RTS0042108,33
RTS0042109,57
RTS0042110,48
RTS0042111,57
RTS0042112,64
RTS0042113,89
RTS0042114,86
RTS0042115,61
RTS0042116,52
RTS0042117,62
RTS0042118,36
RTS0042119,52
RTS0042120,45
RTS0042121,67
RTS0042122,50
RTS0042123,74
RTS0042124,49
RTS0042125,55
RTS0042126,52
RTS0042127,59
RTS0042128,52
RTS0042129,69
RTS0042130,69
RTS0042131,65
RTS0042132,53
RTS0042133,63
RTS0042134,47
RTS0042135,46
RTS0042136,55
RTS0042137,43
RTS0042138,53
RTS0042139,64
RTS0042140,59
RTS0042141,64
RTS0042142,57
RTS0042143,58
RTS0042144,67
RTS0042145,45
RTS0042146,130
RTS0042147,115
RTS0042148,133
RTS0042149,110
RTS0042150,148
RTS0042151,52
RTS0042152,57
RTS0042153,52
RTS0042154,57
RTS0042155,51
RTS0042156,44
RTS0042157,37
RTS0042158,46
RTS0042159,40
RTS0042160,48
RTS0042161,72
RTS0042162,62
RTS0042163,74
RTS0042164,102
RTS0042165,63
RTS0042166,64
RTS0042167,54
RTS0042168,62
RTS0042169,70
RTS0042170,67
RTS0042171,60
RTS0042172,50
RTS0042173,55
RTS0042174,41
RTS0042175,54
RTS0042176,56
RTS0042177,71
RTS0042178,81
RTS0042179,61
RTS0042180,55
RTS0042181,44
RTS0042182,57
RTS0042183,47
RTS0042184,57
RTS0042185,49
RTS0042186,50
RTS0042187,49
RTS0042188,38
RTS0042189,51
RTS0042190,72
RTS0042191,91
RTS0042192,68
RTS0042193,94
RTS0042194,100
RTS0042195,57
RTS0042196,50
RTS0042197,35
RTS0042198,38
RTS0042199,70
RTS0042200,50
RTS0042201,53
RTS0042202,31
RTS0042203,54
RTS0042204,52
RTS0042205,54
RTS0042206,51
RTS0042207,47
RTS0042208,51
RTS0042209,62
RTS0042210,38
RTS0042211,43
RTS0042212,56
RTS0042213,34
RTS0042214,42
RTS0042215,51
RTS0042216,53
RTS0042217,49
RTS0042218,46
RTS0042219,54
RTS0042220,58
RTS0042221,45
RTS0042222,41
RTS0042223,56
RTS0042224,43
RTS0042225,48
RTS0042226,68
RTS0042227,52
RTS0042228,61
RTS0042229,50
RTS0042230,71
RTS0042231,63
RTS0042232,47
RTS0042233,74
RTS0042234,79
RTS0042235,55
RTS0042236,89
RTS0042237,81
RTS0042238,83
RTS0042239,73
RTS0042240,95
RTS0042241,48
RTS0042242,39
RTS0042243,51
RTS0042244,52
RTS0042245,54
RTS0042246,151
RTS0042247,138
RTS0042248,276
RTS0042249,140
RTS0042250,173
RTS0042251,75
RTS0042252,110
RTS0042253,72
RTS0042254,85
RTS0042255,93
RTS0042256,90
RTS0042257,66
RTS0042258,50
RTS0042259,75
RTS0042260,80
RTS0042261,139
RTS0042262,126
RTS0042263,124
RTS0042264,160
RTS0042265,125
RTS0042266,48
RTS0042267,50
RTS0042268,40
RTS0042269,31
RTS0042270,49
RTS0042271,60
RTS0042272,49
RTS0042273,61
RTS0042274,35
RTS0042275,55
RTS0042276,90
RTS0042277,58
RTS0042278,56
RTS0042279,107
RTS0042280,65
RTS0042281,33
RTS0042282,45
RTS0042283,47
RTS0042284,54
RTS0042285,48
RTS0042286,56
RTS0042287,119
RTS0042288,137
RTS0042289,136
RTS0042290,114
RTS0042291,187
RTS0042292,222
RTS0042293,170
RTS0042294,148
RTS0042295,158
RTS0042296,58
RTS0042297,71
RTS0042298,61
RTS0042299,55
RTS0042300,42
RTS0042301,54
RTS0042302,44
RTS0042303,60
RTS0042304,43
RTS0042305,42
RTS0042306,72
RTS0042307,85
RTS0042308,85
RTS0042309,88
RTS0042310,123
RTS0042311,51
RTS0042312,62
RTS0042313,63
RTS0042314,72
RTS0042315,76
RTS0042316,91
RTS0042317,76
RTS0042318,62
RTS0042319,62
RTS0042320,71
RTS0042321,73
RTS0042322,43
RTS0042323,70
RTS0042324,65
RTS0042325,65
RTS0042326,54
RTS0042327,61
RTS0042328,67
RTS0042329,71
RTS0042330,83
RTS0042331,45
RTS0042332,75
RTS0042333,78
RTS0042334,78
RTS0042335,47
RTS0042336,56
RTS0042337,67
RTS0042338,50
RTS0042339,51
RTS0042340,59
RTS0042341,166
RTS0042342,78
RTS0042343,154
RTS0042344,150
RTS0042345,65
RTS0042346,55
RTS0042347,42
RTS0042348,50
RTS0042349,39
RTS0042350,38
RTS0042351,78
RTS0042352,107
RTS0042353,105
RTS0042354,92
RTS0042355,68
RTS0042356,39
RTS0042357,51
RTS0042358,58
RTS0042359,49
RTS0042360,67
RTS0042361,65
RTS0042362,110
RTS0042363,146
RTS0042364,85
RTS0042365,99
RTS0042366,91
RTS0042367,127
RTS0042368,116
RTS0042369,80
RTS0042370,115
RTS0042371,60
RTS0042372,55
RTS0042373,57
RTS0042374,41
RTS0042375,46
RTS0042376,48
RTS0042377,37
RTS0042378,47
RTS0042379,56
RTS0042380,34
RTS0042381,165
RTS0042382,191
RTS0042383,182
RTS0042384,200
RTS0042385,187
RTS0042386,78
RTS0042387,56
RTS0042388,113
RTS0042389,132
RTS0042390,90
RTS0042391,50
RTS0042392,56
RTS0042393,42
RTS0042394,67
RTS0042395,66
RTS0042396,56
RTS0042397,63
RTS0042398,73
RTS0042399,100
RTS0042400,74
RTS0042401,67
RTS0042402,100
RTS0042403,57
RTS0042404,87
RTS0042405,89
RTS0042406,56
RTS0042407,37
RTS0042408,65
RTS0042409,43
RTS0042410,59
RTS0042411,76
RTS0042412,40
RTS0042413,81
RTS0042414,78
RTS0042415,81
RTS0042416,256
RTS0042417,371
RTS0042418,356
RTS0042419,250
RTS0042420,281
RTS0042421,66
RTS0042422,60
RTS0042423,58
RTS0042424,67
RTS0042425,49
RTS0042426,67
RTS0042427,51
RTS0042428,62
RTS0042429,53
RTS0042430,70
RTS0042431,68
RTS0042432,144
RTS0042433,68
RTS0042434,120
RTS0042435,109
RTS0042436,64
RTS0042437,51
RTS0042438,54
RTS0042439,84
RTS0042440,58
RTS0042441,70
RTS0042442,57
RTS0042443,47
RTS0042444,53
RTS0042445,62
RTS0042446,79
RTS0042447,69
RTS0042448,65
RTS0042449,56
RTS0042450,48
RTS0042451,70
RTS0042452,52
RTS0042453,64
RTS0042454,64
RTS0042455,57
RTS0042456,52
RTS0042457,79
RTS0042458,61
RTS0042460,76
RTS0042461,154
RTS0042462,127
RTS0042463,111
RTS0042464,177
RTS0042465,154
RTS0042466,73
RTS0042467,67
RTS0042468,67
RTS0042469,100
RTS0042470,58
RTS0042471,63
RTS0042472,69
RTS0042473,88
RTS0042474,73
RTS0042475,90
RTS0042476,110
RTS0042477,65
RTS0042478,67
RTS0042479,61
RTS0042480,71
RTS0042481,131
RTS0042482,252
RTS0042483,532
RTS0042484,382
RTS0042485,187
RTS0042486,58
RTS0042487,55
RTS0042488,43
RTS0042489,54
RTS0042490,57
RTS0042491,44
RTS0042492,43
RTS0042493,46
RTS0042494,33
RTS0042495,33
RTS0042496,34
RTS0042497,53
RTS0042498,48
RTS0042499,75
RTS0042500,52
RTS0042501,55
RTS0042502,60
RTS0042503,58
RTS0042504,54
RTS0042505,78
RTS0042506,65
RTS0042507,65
RTS0042508,54
RTS0042509,48
RTS0042510,55
RTS0042515,51
RTS0042522,45
RTS0042526,52
RTS0042527,47
RTS0042528,51
RTS0042529,54
RTS0042530,47
RTS0042531,42
RTS0042532,41
RTS0042533,64
RTS0042534,51
RTS0042535,46
RTS0042536,74
RTS0042537,68
RTS0042538,73
RTS0042539,88
RTS0042540,98
RTS0042541,36
RTS0042542,62
RTS0042543,39
RTS0042544,48
RTS0042545,40
RTS0042546,34
RTS0042547,39
RTS0042548,53
RTS0042549,44
RTS0042550,43
RTS0042551,41
RTS0042552,38
RTS0042553,38
RTS0042554,40
RTS0042555,33
RTS0042556,62
RTS0042557,63
RTS0042558,41
RTS0042559,64
RTS0042560,49
RTS0042561,45
RTS0042562,46
RTS0042563,72
RTS0042564,61
RTS0042565,64
RTS0042566,104
RTS0042567,92
RTS0042568,95
RTS0042569,153
RTS0042570,108
RTS0042571,137
RTS0042572,89
RTS0042573,126
RTS0042574,144
RTS0042575,108
RTS0042576,81
RTS0042577,99
RTS0042578,73
RTS0042579,92
RTS0042580,63
RTS0042581,84
RTS0042582,56
RTS0042583,161
RTS0042584,77
RTS0042585,57
RTS0042586,145
RTS0042587,204
RTS0042588,232
RTS0042589,152
RTS0042590,192
RTS0042591,49
RTS0042592,59
RTS0042593,39
RTS0042594,44
RTS0042595,43
RTS0042596,62
RTS0042597,79
RTS0042598,109
RTS0042599,63
RTS0042600,58
RTS0042601,28
RTS0042602,53
RTS0042603,59
RTS0042604,41
RTS0042605,61
RTS0042606,111
RTS0042607,93
RTS0042608,106
RTS0042609,118
RTS0042610,116
RTS0042611,132
RTS0042612,194
RTS0042613,113
RTS0042614,128
RTS0042615,152
RTS0042616,100
RTS0042617,115
RTS0042618,123
RTS0042619,104
RTS0042620,98
RTS0042621,31
RTS0042622,45
RTS0042623,59
RTS0042624,41
RTS0042625,39
RTS0042626,81
RTS0042627,96
RTS0042628,38
RTS0042629,53
RTS0042630,52
RTS0042631,52
RTS0042633,55
RTS0042634,81
RTS0042635,51
RTS0042636,227
RTS0042637,198
RTS0042638,198
RTS0042639,170
RTS0042640,191
RTS0042641,62
RTS0042642,49
RTS0042643,32
RTS0042644,47
RTS0042645,39
RTS0042646,134
RTS0042647,119
RTS0042648,229
RTS0042649,178
RTS0042650,98
RTS0042651,37
RTS0042652,45
RTS0042653,30
RTS0042654,43
RTS0042655,38
RTS0042656,69
RTS0042657,47
RTS0042658,67
RTS0042659,51
RTS0042660,65
RTS0042661,51
RTS0042662,43
RTS0042663,59
RTS0042664,35
RTS0042665,53
RTS0042666,63
RTS0042667,42
RTS0042668,50
RTS0042669,35
RTS0042670,53
RTS0042671,172
RTS0042672,130
RTS0042673,152
RTS0042674,119
RTS0042675,161
RTS0042676,47
RTS0042678,53
RTS0042679,62
RTS0042680,68
RTS0042681,166
RTS0042682,192
RTS0042683,172
RTS0042684,115
RTS0042685,203
RTS0042686,96
RTS0042687,61
RTS0042688,48
RTS0042689,45
RTS0042690,42
RTS0042691,56
RTS0042692,51
RTS0042693,44
RTS0042694,7
RTS0042695,39
RTS0042696,53
RTS0042697,40
RTS0042698,38
RTS0042699,24
RTS0042700,40
RTS0042701,50
RTS0042702,56
RTS0042703,60
RTS0042704,47
RTS0042705,68
RTS0042706,54
RTS0042707,47
RTS0042708,75
RTS0042709,48
RTS0042710,66
RTS0042711,201
RTS0042712,229
RTS0042713,164
RTS0042714,157
RTS0042715,123
RTS0042716,57
RTS0042717,56
RTS0042718,39
RTS0042719,41
RTS0042720,60
RTS0042721,55
RTS0042722,43
RTS0042723,51
RTS0042724,57
RTS0042725,49
RTS0042726,40
RTS0042727,32
RTS0042728,53
RTS0042729,36
RTS0042730,55
RTS0042731,35
RTS0042732,63
RTS0042733,47
RTS0042734,63
RTS0042735,46
RTS0042736,160
RTS0042737,228
RTS0042738,174
RTS0042739,126
RTS0042740,194
RTS0042741,55
RTS0042742,42
RTS0042743,49
RTS0042744,49
RTS0042745,46
RTS0042746,100
RTS0042747,72
RTS0042748,89
RTS0042749,68
RTS0042750,67
RTS0042751,61
RTS0042752,69
RTS0042753,68
RTS0042754,44
RTS0042755,61
RTS0042756,84
RTS0042757,126
RTS0042758,64
RTS0042759,72
RTS0042760,105
RTS0042761,42
RTS0042762,38
RTS0042763,43
RTS0042764,60
RTS0042765,37
RTS0042766,132
RTS0042767,103
RTS0042768,112
RTS0042769,140
RTS0042770,98
RTS0042771,57
RTS0042772,78
RTS0042773,66
RTS0042774,91
RTS0042775,76
RTS0042776,61
RTS0042777,87
RTS0042778,74
RTS0042779,60
RTS0042780,56
RTS0042781,57
RTS0042782,44
RTS0042783,56
RTS0042784,53
RTS0042785,63
RTS0042786,107
RTS0042787,74
RTS0042788,94
RTS0042789,71
RTS0042790,86
RTS0042791,1622
RTS0042792,834
RTS0042793,1055
RTS0042794,1043
RTS0042795,1181
RTS0042796,61
RTS0042797,60
RTS0042798,37
RTS0042799,65
RTS0042800,46
RTS0042801,57
RTS0042802,70
RTS0042803,54
RTS0042804,30
RTS0042805,45
RTS0042806,62
RTS0042807,75
RTS0042808,97
RTS0042809,69
RTS0042810,79
RTS0042811,75
RTS0042812,108
RTS0042813,67
RTS0042814,81
RTS0042815,84
RTS0042816,64
RTS0042817,94
RTS0042818,64
RTS0042819,88
RTS0042820,54
RTS0042821,82
RTS0042822,37
RTS0042823,51
RTS0042824,47
RTS0042825,46
RTS0042826,83
RTS0042827,75
RTS0042828,79
RTS0042829,81
RTS0042830,97
RTS0042831,71
RTS0042832,74
RTS0042833,74
RTS0042834,71
RTS0042835,82
RTS0042836,75
RTS0042837,75
RTS0042838,90
RTS0042839,66
RTS0042840,74
RTS0042841,61
RTS0042842,100
RTS0042843,62
RTS0042844,81
RTS0042845,78
RTS0042846,75
RTS0042847,103
RTS0042848,154
RTS0042849,71
RTS0042850,65
RTS0042851,81
RTS0042852,60
RTS0042853,80
RTS0042854,66
RTS0042855,68
RTS0042856,55
RTS0042857,66
RTS0042858,69
RTS0042859,83
RTS0042860,89
RTS0042861,62
RTS0042862,54
RTS0042863,88
RTS0042864,76
RTS0042865,63
RTS0042866,70
RTS0042867,96
RTS0042868,57
RTS0042869,122
RTS0042870,84
RTS0042871,65
RTS0042872,51
RTS0042873,46
RTS0042874,61
RTS0042875,74
RTS0042876,125
RTS0042877,93
RTS0042878,131
RTS0042879,90
RTS0042880,106
RTS0042881,96
RTS0042882,104
RTS0042883,144
RTS0042884,153
RTS0042885,139
RTS0042886,87
RTS0042887,87
RTS0042888,80
RTS0042889,59
RTS0042890,55
RTS0042891,44
RTS0042892,63
RTS0042893,82
RTS0042894,47
RTS0042895,53
RTS0042896,150
RTS0042897,113
RTS0042898,101
RTS0042899,157
RTS0042900,161
RTS0042901,53
RTS0042902,55
RTS0042903,26
RTS0042904,41
RTS0042905,50
RTS0042906,113
RTS0042907,69
RTS0042908,100
RTS0042909,120
RTS0042910,89
RTS0042911,70
RTS0042912,45
RTS0042913,76
RTS0042914,37
RTS0042915,52
RTS0042916,45
RTS0042917,50
RTS0042918,68
RTS0042919,54
RTS0042920,43
RTS0042921,94
RTS0042922,96
RTS0042923,113
RTS0042924,66
RTS0042925,107
RTS0042926,58
RTS0042927,50
RTS0042928,68
RTS0042929,73
RTS0042930,40
RTS0042931,41
RTS0042932,53
RTS0042933,62
RTS0042934,64
RTS0042935,52
RTS0042936,123
RTS0042937,105
RTS0042938,118
RTS0042939,103
RTS0042940,107
RTS0042941,336
RTS0042942,321
RTS0042943,412
RTS0042944,347
RTS0042945,238
RTS0042946,66
RTS0042947,79
RTS0042948,54
RTS0042949,49
RTS0042950,40
RTS0042951,73
RTS0042952,67
RTS0042953,68
RTS0042954,58
RTS0042955,95
RTS0042956,76
RTS0042957,102
RTS0042958,99
RTS0042959,90
RTS0042960,100
RTS0042961,89
RTS0042962,74
RTS0042963,103
RTS0042964,86
RTS0042965,133
RTS0042966,52
RTS0042967,77
RTS0042968,76
RTS0042969,65
RTS0042970,77
RTS0042971,144
RTS0042972,98
RTS0042973,85
RTS0042974,62
RTS0042975,78
RTS0042976,115
RTS0042977,116
RTS0042978,110
RTS0042979,90
RTS0042980,78
RTS0042981,74
RTS0042982,67
RTS0042983,72
RTS0042984,70
RTS0042985,70
RTS0042986,90
RTS0042987,81
RTS0042988,84
RTS0042989,77
RTS0042990,74
RTS0042991,62
RTS0042992,95
RTS0042993,69
RTS0042994,84
RTS0042995,86
RTS0042996,58
RTS0042997,60
RTS0042998,42
RTS0042999,59
RTS0043000,59
RTS0043001,57
RTS0043002,55
RTS0043003,64
RTS0043004,61
RTS0043005,72
RTS0043006,73
RTS0043007,66
RTS0043008,66
RTS0043009,56
RTS0043010,70
RTS0043011,74
RTS0043012,81
RTS0043013,75
RTS0043014,98
RTS0043015,81
RTS0043016,66
RTS0043017,87
RTS0043018,61
RTS0043019,78
RTS0043020,58
RTS0043021,73
RTS0043022,74
RTS0043023,112
RTS0043024,115
RTS0043025,100
RTS0043026,65
RTS0043027,99
RTS0043028,90
RTS0043029,125
RTS0043030,95
RTS0043031,61
RTS0043032,83
RTS0043033,77
RTS0043034,73
RTS0043035,50
RTS0043036,96
RTS0043037,59
RTS0043038,71
RTS0043039,63
RTS0043040,104
RTS0043041,51
RTS0043042,45
RTS0043043,48
RTS0043044,30
RTS0043045,45
RTS0043046,47
RTS0043047,38
RTS0043048,64
RTS0043049,65
RTS0043050,45
RTS0043051,83
RTS0043052,61
RTS0043053,88
RTS0043054,64
RTS0043055,56
RTS0043056,42
RTS0043057,59
RTS0043058,71
RTS0043059,66
RTS0043060,74
RTS0043061,296
RTS0043062,117
RTS0043063,178
RTS0043064,157
RTS0043065,169
RTS0043066,86
RTS0043067,94
RTS0043068,64
RTS0043069,94
RTS0043070,80
RTS0043071,49
RTS0043072,55
RTS0043073,68
RTS0043074,45
RTS0043075,36
RTS0043076,35
RTS0043077,54
RTS0043078,59
RTS0043079,54
RTS0043080,42
RTS0043081,49
RTS0043082,52
RTS0043083,57
RTS0043084,66
RTS0043085,53
RTS0043086,75
RTS0043087,90
RTS0043088,72
RTS0043089,56
RTS0043090,54
RTS0043091,42
RTS0043092,34
RTS0043093,51
RTS0043094,64
RTS0043095,67
RTS0043096,42
RTS0043097,42
RTS0043098,70
RTS0043099,45
RTS0043100,55
RTS0043101,72
RTS0043102,68
RTS0043103,55
RTS0043104,68
RTS0043105,60
RTS0043106,97
RTS0043107,91
RTS0043108,58
RTS0043109,60
RTS0043110,52
RTS0043111,256
RTS0043112,205
RTS0043113,198
RTS0043114,268
RTS0043115,246
RTS0043116,85
RTS0043117,57
RTS0043118,41
RTS0043119,63
RTS0043120,69
RTS0043121,40
RTS0043122,56
RTS0043123,48
RTS0043124,59
RTS0043125,65
RTS0043126,214
RTS0043127,100
RTS0043128,190
RTS0043129,117
RTS0043130,161
RTS0043131,66
RTS0043132,67
RTS0043133,63
RTS0043134,48
RTS0043135,82
RTS0043136,84
RTS0043137,45
RTS0043138,86
RTS0043139,74
RTS0043140,83
RTS0043141,54
RTS0043142,87
RTS0043143,78
RTS0043144,81
RTS0043145,63
RTS0043146,49
RTS0043147,84
RTS0043148,72
RTS0043149,83
RTS0043150,40
RTS0043151,80
RTS0043152,104
RTS0043153,72
RTS0043154,64
RTS0043155,74
RTS0043156,434
RTS0043157,445
RTS0043159,415
RTS0043160,1027
RTS0043161,59
RTS0043162,52
RTS0043163,73
RTS0043164,57
RTS0043165,70
RTS0043167,53
RTS0043168,63
RTS0043169,62
RTS0043170,65
RTS0043171,164
RTS0043172,228
RTS0043173,146
RTS0043174,171
RTS0043175,199
RTS0043176,65
RTS0043177,87
RTS0043178,107
RTS0043179,70
RTS0043180,72
RTS0043181,61
RTS0043182,57
RTS0043183,60
RTS0043184,43
RTS0043185,64
RTS0043186,115
RTS0043187,67
RTS0043188,86
RTS0043189,82
RTS0043190,99
RTS0043191,53
RTS0043192,62
RTS0043193,60
RTS0043194,60
RTS0043195,44
RTS0043196,85
RTS0043197,66
RTS0043198,59
RTS0043199,73
RTS0043200,75
RTS0043201,151
RTS0043202,149
RTS0043203,99
RTS0043204,148
RTS0043205,164
RTS0043206,84
RTS0043207,57
RTS0043208,112
RTS0043209,50
RTS0043210,50
RTS0043211,76
RTS0043212,68
RTS0043213,87
RTS0043214,77
RTS0043215,76
RTS0043216,118
RTS0043217,85
RTS0043218,72
RTS0043219,110
RTS0043220,138
RTS0043221,40
RTS0043222,75
RTS0043223,67
RTS0043224,63
RTS0043225,57
RTS0043226,66
RTS0043227,45
RTS0043228,60
RTS0043229,68
RTS0043230,73
RTS0043231,117
RTS0043232,92
RTS0043233,144
RTS0043234,58
RTS0043235,86
RTS0043236,29
RTS0043237,68
RTS0043238,58
RTS0043239,48
RTS0043240,47
RTS0043241,65
RTS0043242,73
RTS0043243,71
RTS0043244,60
RTS0043245,68
RTS0043246,92
RTS0043247,138
RTS0043248,65
RTS0043249,72
RTS0043250,88
RTS0043251,63
RTS0043252,80
RTS0043253,55
RTS0043254,82
RTS0043255,73
RTS0043256,69
RTS0043257,54
RTS0043258,58
RTS0043259,67
RTS0043260,62
RTS0043261,73
RTS0043262,78
RTS0043263,56
RTS0043264,46
RTS0043265,63
RTS0043266,53
RTS0043267,85
RTS0043268,79
RTS0043269,90
RTS0043270,143
RTS0043271,115
RTS0043272,115
RTS0043273,93
RTS0043274,152
RTS0043275,101
RTS0043276,57
RTS0043277,66
RTS0043278,76
RTS0043279,73
RTS0043280,47
RTS0043281,65
RTS0043282,100
RTS0043283,97
RTS0043284,127
RTS0043285,71
RTS0043286,79
RTS0043287,107
RTS0043288,123
RTS0043289,122
RTS0043290,69
RTS0043291,122
RTS0043292,96
RTS0043293,67
RTS0043294,110
RTS0043295,86
RTS0043296,50
RTS0043297,40
RTS0043299,71
RTS0043300,95
RTS0043301,59
RTS0043302,88
RTS0043303,70
RTS0043304,43
RTS0043305,57
RTS0043306,76
RTS0043307,63
RTS0043308,52
RTS0043309,72
RTS0043310,65
RTS0043311,143
RTS0043312,143
RTS0043313,184
RTS0043314,135
RTS0043315,86
RTS0043316,52
RTS0043317,54
RTS0043318,39
RTS0043319,54
RTS0043320,68
RTS0043321,96
RTS0043322,107
RTS0043323,79
RTS0043324,88
RTS0043325,86
RTS0043326,55
RTS0043327,50
RTS0043328,56
RTS0043329,58
RTS0043330,68
RTS0043331,44
RTS0043332,60
RTS0043333,49
RTS0043334,52
RTS0043335,31
RTS0043336,70
RTS0043337,49
RTS0043338,54
RTS0043339,51
RTS0043340,55
RTS0043341,36
RTS0043342,61
RTS0043343,47
RTS0043344,64
RTS0043345,38
RTS0043346,47
RTS0043347,88
RTS0043348,44
RTS0043349,60
RTS0043350,49
RTS0043351,101
RTS0043352,104
RTS0043353,101
RTS0043354,98
RTS0043355,90
RTS0043356,125
RTS0043357,101
RTS0043358,128
RTS0043359,153
RTS0043360,138
RTS0043361,139
RTS0043362,137
RTS0043363,112
RTS0043364,122
RTS0043365,107
RTS0043366,58
RTS0043367,37
RTS0043368,49
RTS0043369,34
RTS0043370,35
RTS0043371,129
RTS0043372,108
RTS0043373,146
RTS0043374,92
RTS0043375,84
RTS0043376,155
RTS0043377,306
RTS0043378,147
RTS0043379,171
RTS0043380,208
RTS0043381,65
RTS0043382,53
RTS0043383,66
RTS0043384,46
RTS0043385,57
RTS0043386,51
RTS0043387,101
RTS0043388,75
RTS0043389,98
RTS0043390,84
RTS0043391,73
RTS0043392,65
RTS0043393,69
RTS0043394,71
RTS0043395,63
RTS0043396,223
RTS0043397,186
RTS0043398,191
RTS0043399,198
RTS0043400,57
RTS0043401,59
RTS0043402,52
RTS0043403,49
RTS0043404,82
RTS0043405,42
RTS0043406,52
RTS0043407,45
RTS0043408,51
RTS0043409,41
RTS0043410,36
RTS0043411,48
RTS0043412,49
RTS0043413,39
RTS0043414,52
RTS0043415,51
RTS0043416,58
RTS0043417,53
RTS0043418,49
RTS0043419,48
RTS0043420,60
RTS0043421,93
RTS0043422,52
RTS0043423,59
RTS0043424,65
RTS0043425,90
RTS0043426,82
RTS0043427,77
RTS0043428,72
RTS0043429,86
RTS0043430,42
RTS0043431,103
RTS0043432,75
RTS0043433,71
RTS0043434,98
RTS0043435,80
RTS0043436,106
RTS0043437,81
RTS0043438,96
RTS0043439,68
RTS0043440,127
RTS0043441,176
RTS0043442,123
RTS0043443,114
RTS0043444,110
RTS0043445,100
RTS0043446,63
RTS0043447,59
RTS0043448,73
RTS0043449,66
RTS0043450,42
RTS0043451,44
RTS0043452,70
RTS0043453,69
RTS0043454,53
RTS0043455,61
RTS0043456,44
RTS0043457,42
RTS0043458,57
RTS0043459,47
RTS0043460,61
RTS0043461,39
RTS0043462,53
RTS0043463,66
RTS0043464,76
RTS0043465,93
RTS0043466,121
RTS0043467,115
RTS0043468,143
RTS0043469,95
RTS0043470,120
RTS0043471,36
RTS0043472,45
RTS0043473,47
RTS0043474,50
RTS0043475,49
RTS0043476,92
RTS0043477,76
RTS0043478,63
RTS0043479,69
RTS0043480,59
RTS0043481,87
RTS0043482,99
RTS0043483,125
RTS0043484,69
RTS0043485,102
RTS0043486,111
RTS0043487,118
RTS0043488,122
RTS0043489,136
RTS0043490,91
RTS0043491,107
RTS0043492,117
RTS0043493,100
RTS0043494,164
RTS0043495,176
RTS0043496,64
RTS0043497,55
RTS0043498,40
RTS0043499,50
RTS0043500,53
RTS0043501,52
RTS0043502,51
RTS0043503,41
RTS0043504,61
RTS0043505,72
RTS0043506,61
RTS0043507,66
RTS0043508,41
RTS0043509,65
RTS0043510,54
RTS0043511,56
RTS0043512,65
RTS0043513,57
RTS0043514,42
RTS0043515,47
RTS0043516,66
RTS0043517,55
RTS0043518,78
RTS0043519,72
RTS0043520,78
RTS0043521,42
RTS0043522,63
RTS0043523,70
RTS0043524,47
RTS0043525,62
RTS0043526,77
RTS0043527,43
RTS0043528,58
RTS0043529,64
RTS0043530,43
RTS0043531,38
RTS0043532,58
RTS0043533,42
RTS0043534,48
RTS0043535,48
RTS0043536,63
RTS0043537,77
RTS0043538,70
RTS0043539,121
RTS0043540,65
RTS0043541,98
RTS0043542,93
RTS0043543,91
RTS0043544,146
RTS0043545,75
RTS0043546,116
RTS0043547,121
RTS0043548,115
RTS0043549,92
RTS0043550,91
RTS0043551,78
RTS0043552,59
RTS0043553,67
RTS0043554,63
RTS0043555,53
RTS0043556,56
RTS0043557,34
RTS0043558,46
RTS0043559,62
RTS0043560,46
RTS0043561,119
RTS0043562,84
RTS0043563,100
RTS0043564,80
RTS0043565,88
RTS0043566,145
RTS0043567,118
RTS0043568,133
RTS0043569,114
RTS0043570,173
RTS0043571,35
RTS0043572,60
RTS0043573,62
RTS0043574,63
RTS0043575,56
RTS0043576,135
RTS0043577,108
RTS0043578,53
RTS0043579,110
RTS0043580,105
RTS0043581,66
RTS0043582,89
RTS0043583,48
RTS0043584,70
RTS0043585,74
RTS0043586,50
RTS0043587,52
RTS0043588,41
RTS0043589,48
RTS0043590,59
RTS0043591,54
RTS0043592,66
RTS0043593,83
RTS0043594,73
RTS0043595,53
RTS0043596,55
RTS0043597,55
RTS0043598,70
RTS0043599,71
RTS0043600,49
RTS0043601,46
RTS0043602,49
RTS0043603,72
RTS0043604,77
RTS0043605,39
RTS0043606,65
RTS0043607,78
RTS0043608,69
RTS0043609,45
RTS0043610,83
RTS0043611,81
RTS0043612,74
RTS0043613,83
RTS0043614,60
RTS0043615,75
RTS0043616,65
RTS0043617,37
RTS0043618,65
RTS0043619,37
RTS0043620,39
RTS0043621,76
RTS0043622,81
RTS0043623,81
RTS0043624,128
RTS0043625,67
RTS0043626,56
RTS0043627,62
RTS0043628,72
RTS0043629,66
RTS0043630,82
RTS0043631,52
RTS0043632,84
RTS0043633,89
RTS0043634,61
RTS0043635,52
RTS0043636,39
RTS0043637,60
RTS0043638,41
RTS0043639,42
RTS0043640,60
RTS0043641,304
RTS0043642,273
RTS0043643,342
RTS0043644,303
RTS0043645,302
RTS0043646,94
RTS0043647,78
RTS0043648,78
RTS0043649,67
RTS0043650,98
RTS0043651,61
RTS0043652,64
RTS0043653,35
RTS0043654,57
RTS0043655,48
RTS0043656,38
RTS0043657,45
RTS0043658,65
RTS0043659,55
RTS0043660,61
RTS0043661,59
RTS0043663,42
RTS0043664,50
RTS0043665,53
RTS0043666,51
RTS0043667,42
RTS0043668,49
RTS0043669,53
RTS0043670,45
RTS0043671,41
RTS0043672,80
RTS0043673,69
RTS0043674,65
RTS0043675,62
RTS0043676,54
RTS0043677,53
RTS0043678,42
RTS0043679,48
RTS0043680,29
RTS0043681,64
RTS0043682,53
RTS0043683,75
RTS0043684,77
RTS0043685,81
RTS0043686,83
RTS0043687,66
RTS0043688,62
RTS0043689,64
RTS0043690,64
RTS0043691,79
RTS0043692,88
RTS0043693,80
RTS0043694,62
RTS0043695,109
RTS0043696,76
RTS0043697,70
RTS0043698,77
RTS0043699,94
RTS0043700,76
RTS0043701,60
RTS0043702,71
RTS0043703,78
RTS0043704,72
RTS0043705,58
RTS0043706,109
RTS0043707,83
RTS0043708,41
RTS0043709,55
RTS0043710,77
RTS0043711,47
RTS0043712,58
RTS0043713,30
RTS0043714,30
RTS0043715,32
RTS0043716,75
RTS0043717,74
RTS0043718,54
RTS0043719,56
RTS0043720,54
RTS0043721,69
RTS0043722,51
RTS0043723,84
RTS0043724,63
RTS0043725,62
RTS0043726,66
RTS0043727,42
RTS0043728,54
RTS0043729,41
RTS0043730,54
RTS0043731,61
RTS0043732,42
RTS0043733,61
RTS0043734,54
RTS0043735,65
RTS0043736,59
RTS0043737,77
RTS0043738,66
RTS0043739,57
RTS0043740,56
RTS0043741,100
RTS0043742,94
RTS0043743,69
RTS0043744,127
RTS0043745,74
RTS0043746,51
RTS0043747,74
RTS0043748,63
RTS0043749,50
RTS0043750,63
RTS0043751,71
RTS0043752,63
RTS0043753,71
RTS0043754,50
RTS0043755,86
RTS0043756,43
RTS0043757,58
RTS0043758,73
RTS0043759,67
RTS0043760,62
RTS0043761,104
RTS0043762,42
RTS0043763,52
RTS0043764,55
RTS0043765,54
RTS0043766,41
RTS0043767,36
RTS0043768,47
RTS0043769,47
RTS0043770,53
RTS0043771,46
RTS0043772,49
RTS0043773,38
RTS0043774,50
RTS0043775,44
RTS0043776,57
RTS0043777,69
RTS0043778,68
RTS0043779,100
RTS0043780,83
RTS0043781,78
RTS0043782,82
RTS0043783,55
RTS0043784,64
RTS0043785,69
RTS0043786,65
RTS0043787,40
RTS0043788,45
RTS0043789,50
RTS0043790,61
RTS0043791,50
RTS0043792,87
RTS0043793,36
RTS0043794,45
RTS0043795,37
RTS0043796,46
RTS0043797,65
RTS0043798,38
RTS0043799,39
RTS0043800,39
RTS0043801,46
RTS0043802,41
RTS0043803,45
RTS0043804,56
RTS0043805,39
RTS0043806,46
RTS0043807,49
RTS0043808,42
RTS0043809,49
RTS0043810,54
RTS0043811,72
RTS0043812,111
RTS0043813,93
RTS0043814,90
RTS0043815,88
RTS0043816,148
RTS0043817,98
RTS0043818,97
RTS0043819,97
RTS0043820,181
RTS0043821,60
RTS0043822,59
RTS0043823,50
RTS0043824,41
RTS0043825,46
RTS0043826,41
RTS0043827,45
RTS0043828,91
RTS0043829,41
RTS0043830,64
RTS0043831,70
RTS0043832,65
RTS0043833,85
RTS0043834,75
RTS0043835,70
RTS0043836,69
RTS0043837,70
RTS0043838,52
RTS0043839,54
RTS0043840,70
RTS0043841,45
RTS0043842,68
RTS0043843,80
RTS0043844,71
RTS0043845,55
RTS0043846,95
RTS0043847,78
RTS0043848,101
RTS0043849,70
RTS0043850,107
RTS0043851,64
RTS0043852,53
RTS0043853,63
RTS0043854,64
RTS0043856,40
RTS0043857,44
RTS0043858,46
RTS0043859,46
RTS0043860,53
RTS0043861,99
RTS0043862,109
RTS0043863,75
RTS0043864,61
RTS0043865,56
RTS0043866,65
RTS0043867,98
RTS0043868,91
RTS0043869,81
RTS0043870,62
RTS0043871,67
RTS0043872,72
RTS0043873,65
RTS0043874,64
RTS0043875,61
RTS0043876,32
RTS0043877,52
RTS0043878,57
RTS0043879,60
RTS0043880,62
RTS0043881,57
RTS0043882,66
RTS0043883,49
RTS0043884,61
RTS0043885,42
RTS0043886,89
RTS0043887,85
RTS0043888,97
RTS0043889,47
RTS0043890,118
RTS0043891,77
RTS0043892,73
RTS0043893,68
RTS0043894,61
RTS0043895,66
RTS0043896,64
RTS0043897,74
RTS0043898,82
RTS0043899,81
RTS0043900,92
RTS0043901,81
RTS0043902,65
RTS0043903,79
RTS0043904,76
RTS0043905,82
RTS0043906,45
RTS0043907,64
RTS0043908,31
RTS0043909,52
RTS0043910,60
RTS0043911,77
RTS0043912,111
RTS0043913,69
RTS0043914,58
RTS0043915,48
RTS0043916,74
RTS0043917,63
RTS0043918,50
RTS0043919,57
RTS0043920,131
RTS0043921,100
RTS0043922,78
RTS0043923,101
RTS0043924,98
RTS0043925,96
RTS0043926,67
RTS0043927,62
RTS0043928,60
RTS0043929,72
RTS0043930,65
RTS0043931,94
RTS0043932,128
RTS0043933,126
RTS0043934,89
RTS0043935,91
RTS0043936,47
RTS0043937,37
RTS0043938,37
RTS0043939,66
RTS0043940,56
RTS0043941,37
RTS0043942,59
RTS0043943,63
RTS0043944,42
RTS0043945,58
RTS0043946,30
RTS0043947,54
RTS0043948,54
RTS0043949,48
RTS0043950,62
RTS0043951,65
RTS0043952,65
RTS0043953,72
RTS0043954,54
RTS0043955,65
RTS0043956,83
RTS0043957,74
RTS0043958,112
RTS0043959,71
RTS0043960,78
RTS0043961,75
RTS0043962,78
RTS0043963,68
RTS0043964,81
RTS0043965,72
RTS0043966,117
RTS0043967,103
RTS0043968,108
RTS0043969,132
RTS0043970,160
RTS0043971,98
RTS0043972,113
RTS0043973,117
RTS0043974,106
RTS0043975,84
RTS0043976,95
RTS0043977,128
RTS0043978,123
RTS0043979,136
RTS0043980,103
RTS0043981,128
RTS0043982,171
RTS0043983,160
RTS0043984,58
RTS0043985,201
RTS0043986,64
RTS0043987,132
RTS0043988,119
RTS0043989,87
RTS0043990,95
RTS0043991,53
RTS0043992,34
RTS0043993,43
RTS0043994,57
RTS0043996,47
RTS0043997,42
RTS0043998,43
RTS0043999,48
RTS0044000,42
RTS0044001,56
RTS0044002,63
RTS0044003,78
RTS0044004,99
RTS0044005,68
RTS0044006,60
RTS0044007,79
RTS0044008,47
RTS0044009,53
RTS0044010,52
RTS0044011,94
RTS0044012,136
RTS0044013,96
RTS0044014,130
RTS0044015,118
RTS0044016,66
RTS0044017,55
RTS0044018,55
RTS0044019,50
RTS0044020,65
RTS0044021,54
RTS0044022,53
RTS0044023,49
RTS0044024,44
RTS0044025,53
RTS0044026,57
RTS0044027,82
RTS0044028,59
RTS0044029,100
RTS0044030,73
RTS0044031,79
RTS0044032,71
RTS0044033,54
RTS0044034,94
RTS0044035,65
RTS0044036,226
RTS0044037,173
RTS0044038,249
RTS0044039,147
RTS0044040,211
RTS0044041,125
RTS0044042,164
RTS0044043,150
RTS0044044,157
RTS0044045,107
RTS0044046,75
RTS0044047,73
RTS0044048,74
RTS0044049,44
RTS0044050,99
RTS0044051,34
RTS0044052,73
RTS0044053,35
RTS0044054,65
RTS0044055,54
RTS0044056,68
RTS0044057,67
RTS0044058,46
RTS0044059,59
RTS0044060,76
RTS0044061,74
RTS0044062,53
RTS0044063,67
RTS0044064,63
RTS0044065,65
RTS0044067,77
RTS0044068,87
RTS0044069,97
RTS0044070,78
RTS0044071,47
RTS0044072,50
RTS0044073,55
RTS0044074,59
RTS0044075,37
RTS0044076,61
RTS0044077,44
RTS0044078,48
RTS0044079,39
RTS0044080,50
RTS0044081,77
RTS0044082,56
RTS0044083,71
RTS0044084,55
RTS0044085,61
RTS0044086,52
RTS0044087,44
RTS0044088,52
RTS0044089,61
RTS0044090,62
RTS0044091,61
RTS0044092,64
RTS0044093,45
RTS0044094,64
RTS0044095,49
RTS0044096,63
RTS0044097,67
RTS0044098,59
RTS0044099,98
RTS0044100,58
RTS0044101,94
RTS0044102,68
RTS0044103,80
RTS0044104,55
RTS0044105,80
RTS0044106,155
RTS0044107,143
RTS0044108,138
RTS0044109,156
RTS0044110,199
RTS0044111,95
RTS0044112,79
RTS0044113,109
RTS0044114,42
RTS0044115,111
RTS0044116,80
RTS0044117,81
RTS0044118,75
RTS0044119,101
RTS0044120,81
RTS0044121,51
RTS0044122,56
RTS0044123,32
RTS0044124,54
RTS0044125,56
RTS0044126,63
RTS0044127,63
RTS0044128,60
RTS0044129,64
RTS0044130,68
RTS0044131,102
RTS0044132,94
RTS0044133,81
RTS0044134,77
RTS0044135,75
RTS0044136,44
RTS0044137,47
RTS0044138,77
RTS0044139,58
RTS0044140,51
RTS0044141,74
RTS0044142,70
RTS0044143,82
RTS0044144,75
RTS0044145,53
RTS0044146,52
RTS0044147,64
RTS0044148,76
RTS0044149,68
RTS0044150,57
RTS0044151,77
RTS0044152,65
RTS0044153,91
RTS0044154,72
RTS0044155,120
RTS0044156,161
RTS0044157,147
RTS0044158,314
RTS0044159,189
RTS0044160,168
RTS0044161,74
RTS0044162,122
RTS0044163,108
RTS0044164,124
RTS0044165,52
RTS0044166,98
RTS0044167,65
RTS0044168,81
RTS0044169,112
RTS0044170,78
RTS0044171,59
RTS0044172,68
RTS0044173,69
RTS0044174,65
RTS0044175,76
RTS0044176,75
RTS0044177,80
RTS0044178,92
RTS0044180,64
RTS0044181,61
RTS0044182,87
RTS0044183,53
RTS0044184,59
RTS0044185,69
RTS0044186,65
RTS0044187,81
RTS0044188,44
RTS0044189,62
RTS0044190,62
RTS0044191,96
RTS0044192,122
RTS0044193,109
RTS0044194,92
RTS0044195,176
RTS0044196,156
RTS0044197,70
RTS0044198,161
RTS0044199,116
RTS0044200,66
RTS0044206,65
RTS0044207,71
RTS0044208,49
RTS0044209,39
RTS0044210,40
RTS0044211,105
RTS0044212,105
RTS0044213,85
RTS0044214,100
RTS0044215,83
RTS0044216,65
RTS0044217,90
RTS0044218,93
RTS0044219,68
RTS0044220,65
RTS0044221,47
RTS0044222,46
RTS0044223,64
RTS0044224,64
RTS0044225,34
RTS0044226,59
RTS0044227,61
RTS0044228,52
RTS0044229,40
RTS0044230,66
RTS0044231,39
RTS0044232,53
RTS0044233,48
RTS0044234,43
RTS0044235,66
RTS0044236,88
RTS0044237,81
RTS0044238,77
RTS0044239,69
RTS0044240,56
RTS0044241,63
RTS0044242,98
RTS0044243,102
RTS0044244,61
RTS0044245,59
RTS0044246,180
RTS0044247,130
RTS0044248,151
RTS0044249,119
RTS0044250,107
RTS0044251,111
RTS0044252,110
RTS0044253,88
RTS0044254,41
RTS0044255,90
RTS0044256,85
RTS0044257,79
RTS0044258,81
RTS0044259,75
RTS0044260,68
RTS0044261,232
RTS0044262,98
RTS0044263,101
RTS0044264,113
RTS0044265,86
RTS0044266,77
RTS0044267,61
RTS0044268,84
RTS0044269,65
RTS0044270,101
RTS0044271,82
RTS0044272,91
RTS0044273,84
RTS0044274,68
RTS0044275,77
RTS0044276,63
RTS0044277,63
RTS0044278,47
RTS0044279,45
RTS0044280,52
RTS0044281,72
RTS0044282,69
RTS0044283,85
RTS0044284,75
RTS0044285,73
RTS0044286,56
RTS0044287,55
RTS0044288,44
RTS0044289,50
RTS0044290,47
RTS0044291,72
RTS0044292,116
RTS0044293,49
RTS0044294,73
RTS0044295,86
RTS0044296,56
RTS0044297,69
RTS0044298,64
RTS0044299,89
RTS0044300,82
RTS0044301,81
RTS0044302,90
RTS0044303,83
RTS0044304,76
RTS0044305,59
RTS0044306,110
RTS0044307,81
RTS0044308,149
RTS0044309,150
RTS0044310,148
RTS0044311,57
RTS0044312,49
RTS0044313,41
RTS0044314,74
RTS0044315,69
RTS0044316,63
RTS0044317,95
RTS0044318,72
RTS0044319,74
RTS0044320,35
RTS0044321,72
RTS0044322,52
RTS0044323,82
RTS0044324,54
RTS0044325,72
RTS0044326,71
RTS0044327,81
RTS0044328,60
RTS0044329,105
RTS0044330,47
RTS0044331,335
RTS0044332,311
RTS0044333,406
RTS0044334,360
RTS0044335,337
RTS0044336,52
RTS0044337,57
RTS0044338,55
RTS0044339,54
RTS0044340,40
RTS0044341,47
RTS0044342,39
RTS0044343,46
RTS0044344,54
RTS0044345,65
RTS0044346,360
RTS0044347,481
RTS0044348,466
RTS0044349,562
RTS0044350,523
RTS0044351,125
RTS0044352,106
RTS0044353,176
RTS0044354,124
RTS0044355,143
RTS0044356,42
RTS0044357,57
RTS0044358,66
RTS0044359,94
RTS0044360,46
RTS0044361,109
RTS0044362,105
RTS0044363,66
RTS0044364,108
RTS0044365,76
RTS0044366,250
RTS0044367,164
RTS0044368,287
RTS0044369,233
RTS0044370,191
RTS0044371,58
RTS0044372,39
RTS0044373,59
RTS0044374,55
RTS0044375,59
RTS0044376,49
RTS0044377,64
RTS0044378,62
RTS0044379,70
RTS0044380,61
RTS0044381,72
RTS0044382,67
RTS0044383,81
RTS0044384,55
RTS0044385,66
RTS0044386,89
RTS0044387,92
RTS0044388,98
RTS0044389,50
RTS0044390,100
RTS0044391,211
RTS0044392,248
RTS0044393,209
RTS0044394,151
RTS0044395,158
RTS0044396,65
RTS0044397,65
RTS0044399,46
RTS0044400,47
RTS0044401,61
RTS0044402,65
RTS0044403,73
RTS0044404,80
RTS0044405,72
RTS0044406,54
RTS0044407,61
RTS0044408,64
RTS0044409,70
RTS0044410,54
RTS0044411,67
RTS0044412,59
RTS0044413,56
RTS0044414,39
RTS0044415,56
RTS0044416,151
RTS0044417,148
RTS0044418,91
RTS0044419,105
RTS0044420,175
RTS0044421,52
RTS0044422,53
RTS0044423,56
RTS0044424,54
RTS0044425,60
RTS0044426,47
RTS0044427,44
RTS0044428,53
RTS0044429,67
RTS0044430,46
RTS0044431,77
RTS0044432,91
RTS0044433,72
RTS0044434,82
RTS0044435,93
RTS0044436,67
RTS0044437,58
RTS0044438,66
RTS0044439,112
RTS0044440,110
RTS0044441,98
RTS0044442,88
RTS0044443,162
RTS0044444,91
RTS0044445,100
RTS0044446,85
RTS0044447,78
RTS0044448,60
RTS0044449,62
RTS0044450,54
RTS0044451,59
RTS0044452,65
RTS0044453,47
RTS0044454,59
RTS0044455,59
RTS0044456,55
RTS0044457,82
RTS0044458,51
RTS0044459,39
RTS0044460,72
RTS0044461,105
RTS0044462,81
RTS0044463,53
RTS0044464,61
RTS0044465,93
RTS0044466,64
RTS0044467,58
RTS0044468,54
RTS0044469,57
RTS0044470,78
RTS0044471,70
RTS0044472,92
RTS0044473,73
RTS0044474,91
RTS0044475,71
RTS0044476,64
RTS0044477,78
RTS0044478,56
RTS0044479,64
RTS0044480,63
RTS0044481,116
RTS0044482,112
RTS0044483,96
RTS0044484,121
RTS0044485,104
RTS0044486,64
RTS0044487,70
RTS0044488,78
RTS0044489,67
RTS0044490,51
RTS0044491,75
RTS0044492,67
RTS0044493,69
RTS0044494,57
RTS0044495,85
RTS0044496,163
RTS0044497,134
RTS0044498,141
RTS0044499,132
RTS0044500,135
RTS0044501,83
RTS0044502,63
RTS0044503,84
RTS0044504,76
RTS0044505,78
RTS0044506,83
RTS0044507,40
RTS0044508,72
RTS0044509,75
RTS0044510,71
RTS0044511,63
RTS0044512,80
RTS0044513,73
RTS0044514,44
RTS0044515,98
RTS0044516,84
RTS0044517,85
RTS0044518,70
RTS0044519,97
RTS0044520,88
RTS0044521,100
RTS0044522,90
RTS0044523,77
RTS0044524,45
RTS0044525,65
RTS0044526,81
RTS0044527,86
RTS0044528,81
RTS0044529,104
RTS0044530,69
RTS0044531,85
RTS0044532,76
RTS0044533,72
RTS0044534,68
RTS0044535,102
RTS0044536,57
RTS0044537,49
RTS0044538,64
RTS0044539,71
RTS0044540,47
RTS0044541,66
RTS0044542,68
RTS0044543,69
RTS0044544,52
RTS0044545,80
RTS0044546,125
RTS0044547,113
RTS0044548,105
RTS0044549,143
RTS0044550,148
RTS0044551,90
RTS0044552,82
RTS0044553,97
RTS0044554,53
RTS0044555,91
RTS0044556,41
RTS0044557,47
RTS0044558,38
RTS0044559,52
RTS0044560,51
RTS0044561,70
RTS0044562,48
RTS0044563,66
RTS0044564,96
RTS0044565,62
RTS0044566,49
RTS0044567,52
RTS0044568,62
RTS0044569,62
RTS0044570,42
RTS0044571,46
RTS0044572,35
RTS0044573,35
RTS0044574,66
RTS0044575,46
RTS0044576,54
RTS0044577,35
RTS0044578,63
RTS0044579,53
RTS0044580,44
RTS0044581,43
RTS0044582,70
RTS0044583,48
RTS0044584,63
RTS0044585,36
RTS0044586,54
RTS0044587,42
RTS0044588,38
RTS0044589,49
RTS0044590,44
RTS0044591,85
RTS0044592,67
RTS0044593,46
RTS0044594,62
RTS0044595,44
RTS0044596,77
RTS0044597,70
RTS0044598,86
RTS0044599,75
RTS0044600,55
RTS0044601,59
RTS0044602,59
RTS0044603,58
RTS0044604,77
RTS0044605,55
RTS0044606,52
RTS0044607,67
RTS0044608,30
RTS0044609,45
RTS0044610,40
RTS0044611,55
RTS0044612,46
RTS0044613,40
RTS0044614,56
RTS0044615,41
RTS0044616,38
RTS0044617,65
RTS0044618,51
RTS0044619,42
RTS0044620,59
RTS0044621,81
RTS0044622,98
RTS0044623,100
RTS0044624,104
RTS0044625,83
RTS0044626,58
RTS0044627,38
RTS0044628,51
RTS0044629,46
RTS0044630,39
RTS0044631,46
RTS0044632,78
RTS0044633,46
RTS0044634,68
RTS0044635,60
RTS0044636,49
RTS0044637,40
RTS0044638,45
RTS0044639,60
RTS0044640,45
RTS0044641,56
RTS0044642,77
RTS0044643,69
RTS0044644,88
RTS0044645,65
RTS0044646,33
RTS0044647,43
RTS0044648,45
RTS0044649,60
RTS0044650,36
RTS0044651,79
RTS0044652,93
RTS0044653,100
RTS0044654,97
RTS0044655,114
RTS0044656,111
RTS0044657,106
RTS0044658,145
RTS0044659,92
RTS0044660,105
RTS0044661,104
RTS0044662,89
RTS0044663,81
RTS0044664,158
RTS0044665,105
RTS0044666,66
RTS0044667,66
RTS0044668,101
RTS0044669,98
RTS0044670,96
RTS0044671,87
RTS0044672,60
RTS0044673,85
RTS0044674,89
RTS0044675,108
RTS0044676,127
RTS0044677,91
RTS0044678,135
RTS0044679,139
RTS0044680,113
RTS0044681,43
RTS0044682,49
RTS0044683,43
RTS0044684,42
RTS0044685,55
RTS0044686,93
RTS0044687,128
RTS0044688,137
RTS0044689,174
RTS0044690,158
RTS0044691,95
RTS0044692,135
RTS0044693,110
RTS0044694,120
RTS0044695,79
RTS0044696,85
RTS0044697,76
RTS0044698,66
RTS0044699,90
RTS0044700,87
RTS0044701,147
RTS0044702,101
RTS0044703,128
RTS0044704,104
RTS0044705,85
RTS0044706,43
RTS0044707,46
RTS0044708,51
RTS0044709,52
RTS0044710,48
RTS0044711,68
RTS0044712,102
RTS0044714,97
RTS0044715,78
RTS0044716,183
RTS0044717,121
RTS0044718,186
RTS0044719,57
RTS0044720,226
RTS0044721,58
RTS0044722,44
RTS0044723,35
RTS0044724,51
RTS0044725,52
RTS0044726,96
RTS0044727,108
RTS0044728,68
RTS0044729,106
RTS0044730,138
RTS0044731,103
RTS0044732,78
RTS0044733,64
RTS0044734,55
RTS0044735,79
RTS0044736,113
RTS0044737,90
RTS0044738,75
RTS0044739,77
RTS0044740,68
RTS0044741,55
RTS0044742,41
RTS0044743,65
RTS0044744,47
RTS0044745,45
RTS0044746,55
RTS0044747,43
RTS0044748,41
RTS0044749,46
RTS0044750,49
RTS0044751,66
RTS0044752,92
RTS0044753,85
RTS0044754,50
RTS0044755,68
RTS0044756,114
RTS0044757,90
RTS0044758,107
RTS0044759,94
RTS0044760,75
RTS0044761,98
RTS0044762,70
RTS0044763,89
RTS0044764,54
RTS0044765,66
RTS0044766,54
RTS0044767,66
RTS0044768,90
RTS0044769,60
RTS0044770,69
RTS0044771,48
RTS0044772,48
RTS0044773,54
RTS0044774,47
RTS0044775,60
RTS0044776,110
RTS0044777,87
RTS0044778,93
RTS0044779,81
RTS0044780,68
RTS0044781,139
RTS0044782,179
RTS0044783,158
RTS0044784,161
RTS0044785,113
RTS0044786,146
RTS0044787,135
RTS0044788,121
RTS0044789,143
RTS0044790,66
RTS0044791,282
RTS0044792,342
RTS0044793,89
RTS0044794,86
RTS0044795,68
RTS0044796,77
RTS0044797,98
RTS0044798,82
RTS0044799,88
RTS0044800,69
RTS0044801,69
RTS0044802,51
RTS0044803,36
RTS0044804,62
RTS0044805,57
RTS0044806,72
RTS0044807,79
RTS0044808,63
RTS0044809,67
RTS0044810,71
RTS0044811,85
RTS0044812,77
RTS0044813,109
RTS0044814,140
RTS0044815,127
RTS0044816,68
RTS0044817,58
RTS0044818,67
RTS0044819,67
RTS0044820,73
RTS0044821,83
RTS0044822,101
RTS0044823,70
RTS0044824,53
RTS0044825,88
RTS0044826,57
RTS0044827,68
RTS0044828,60
RTS0044829,91
RTS0044830,51
RTS0044831,60
RTS0044832,53
RTS0044833,61
RTS0044834,70
RTS0044835,56
RTS0044836,77
RTS0044837,64
RTS0044838,82
RTS0044839,73
RTS0044840,74
RTS0044841,46
RTS0044842,35
RTS0044843,43
RTS0044844,50
RTS0044845,47
RTS0044846,47
RTS0044847,47
RTS0044848,69
RTS0044849,90
RTS0044850,48
RTS0044851,41
RTS0044852,43
RTS0044853,47
RTS0044854,44
RTS0044855,41
RTS0044856,65
RTS0044857,46
RTS0044858,51
RTS0044859,39
RTS0044860,51
RTS0044861,59
RTS0044862,64
RTS0044863,71
RTS0044864,61
RTS0044865,69
RTS0044866,88
RTS0044867,98
RTS0044868,96
RTS0044869,107
RTS0044870,95
RTS0044871,89
RTS0044872,68
RTS0044873,104
RTS0044874,73
RTS0044875,111
RTS0044876,61
RTS0044877,167
RTS0044878,115
RTS0044879,117
RTS0044880,138
RTS0044881,53
RTS0044882,70
RTS0044883,48
RTS0044884,64
RTS0044885,56
RTS0044886,72
RTS0044887,55
RTS0044888,65
RTS0044889,44
RTS0044890,40
RTS0044891,98
RTS0044892,88
RTS0044893,67
RTS0044894,83
RTS0044895,86
RTS0044896,255
RTS0044897,218
RTS0044898,168
RTS0044899,193
RTS0044900,192
RTS0044901,96
RTS0044902,103
RTS0044903,119
RTS0044904,89
RTS0044905,118
RTS0044906,223
RTS0044907,209
RTS0044908,227
RTS0044909,271
RTS0044910,165
RTS0044911,52
RTS0044912,52
RTS0044913,60
RTS0044914,64
RTS0044915,48
RTS0044916,77
RTS0044917,47
RTS0044918,58
RTS0044919,60
RTS0044920,76
RTS0044921,80
RTS0044922,72
RTS0044923,101
RTS0044924,78
RTS0044925,76
RTS0044926,67
RTS0044927,77
RTS0044928,58
RTS0044929,53
RTS0044930,65
RTS0044931,45
RTS0044932,62
RTS0044933,70
RTS0044934,39
RTS0044935,69
RTS0044936,92
RTS0044937,67
RTS0044938,71
RTS0044939,84
RTS0044940,112
RTS0044941,61
RTS0044942,51
RTS0044943,59
RTS0044944,52
RTS0044945,54
RTS0044946,59
RTS0044947,39
RTS0044948,55
RTS0044949,47
RTS0044950,63
RTS0044951,43
RTS0044952,40
RTS0044953,47
RTS0044954,45
RTS0044955,48
RTS0044956,87
RTS0044957,111
RTS0044958,79
RTS0044959,99
RTS0044960,107
RTS0044961,57
RTS0044962,53
RTS0044963,46
RTS0044964,47
RTS0044965,60
RTS0044966,48
RTS0044967,76
RTS0044968,85
RTS0044969,66
RTS0044970,77
RTS0044971,61
RTS0044972,66
RTS0044973,48
RTS0044974,51
RTS0044975,47
RTS0044976,49
RTS0044977,60
RTS0044978,31
RTS0044979,49
RTS0044980,45
RTS0044981,45
RTS0044982,50
RTS0044983,47
RTS0044984,50
RTS0044985,86
RTS0044986,35
RTS0044987,45
RTS0044988,54
RTS0044989,42
RTS0044990,55
RTS0044991,42
RTS0044992,34
RTS0044993,52
RTS0044994,40
RTS0044995,54
RTS0044996,34
RTS0044997,44
RTS0044998,55
RTS0044999,52
RTS0045000,45
RTS0045001,66
RTS0045002,67
RTS0045003,65
RTS0045004,55
RTS0045005,71
RTS0045006,92
RTS0045007,162
RTS0045008,170
RTS0045009,124
RTS0045010,105
RTS0045011,61
RTS0045012,53
RTS0045013,49
RTS0045014,78
RTS0045015,49
RTS0045016,90
RTS0045017,97
RTS0045018,122
RTS0045019,110
RTS0045020,106
RTS0045021,50
RTS0045022,47
RTS0045023,55
RTS0045024,55
RTS0045025,58
RTS0045026,119
RTS0045027,85
RTS0045028,95
RTS0045029,80
RTS0045030,109
RTS0045031,39
RTS0045032,52
RTS0045033,59
RTS0045034,41
RTS0045035,54
RTS0045036,59
RTS0045038,58
RTS0045039,70
RTS0045040,55
RTS0045041,87
RTS0045042,63
RTS0045043,63
RTS0045044,70
RTS0045045,95
RTS0045046,41
RTS0045047,58
RTS0045048,37
RTS0045049,50
RTS0045050,46
RTS0045051,36
RTS0045052,49
RTS0045053,47
RTS0045054,55
RTS0045055,42
RTS0045056,89
RTS0045057,163
RTS0045058,57
RTS0045059,80
RTS0045060,134
RTS0045061,50
RTS0045063,45
RTS0045064,56
RTS0045065,39
RTS0045066,96
RTS0045067,191
RTS0045068,212
RTS0045069,144
RTS0045070,201
RTS0045071,102
RTS0045072,72
RTS0045073,104
RTS0045074,105
RTS0045075,71
RTS0045076,56
RTS0045077,31
RTS0045078,49
RTS0045079,50
RTS0045080,56
RTS0045081,77
RTS0045082,102
RTS0045083,181
RTS0045084,110
RTS0045085,87
RTS0045086,44
RTS0045087,34
RTS0045088,44
RTS0045089,44
RTS0045090,56
RTS0045091,40
RTS0045092,53
RTS0045093,48
RTS0045094,48
RTS0045095,59
RTS0045096,39
RTS0045097,44
RTS0045098,43
RTS0045099,37
RTS0045100,48
RTS0045101,78
RTS0045102,39
RTS0045103,57
RTS0045104,45
RTS0045105,59
RTS0045106,57
RTS0045107,60
RTS0045108,57
RTS0045109,45
RTS0045110,52
RTS0045111,66
RTS0045112,64
RTS0045113,79
RTS0045114,84
RTS0045115,55
RTS0045116,49
RTS0045117,53
RTS0045118,57
RTS0045119,47
RTS0045120,42
RTS0045121,39
RTS0045122,59
RTS0045123,55
RTS0045124,38
RTS0045125,45
RTS0045126,70
RTS0045127,100
RTS0045128,91
RTS0045129,98
RTS0045130,85
RTS0045131,72
RTS0045132,60
RTS0045133,61
RTS0045134,91
RTS0045135,67
RTS0045136,59
RTS0045137,75
RTS0045138,63
RTS0045139,57
RTS0045140,68
RTS0045141,40
RTS0045142,57
RTS0045143,63
RTS0045144,56
RTS0045145,54
RTS0045146,45
RTS0045147,54
RTS0045148,65
RTS0045149,64
RTS0045150,33
RTS0045151,69
RTS0045152,74
RTS0045153,47
RTS0045154,77
RTS0045155,65
RTS0045156,51
RTS0045157,63
RTS0045158,60
RTS0045159,72
RTS0045160,93
RTS0045161,49
RTS0045162,63
RTS0045163,63
RTS0045164,80
RTS0045165,88
RTS0045166,76
RTS0045167,45
RTS0045168,81
RTS0045169,72
RTS0045170,76
RTS0045171,148
RTS0045172,113
RTS0045173,112
RTS0045174,113
RTS0045175,107
RTS0045176,59
RTS0045177,53
RTS0045178,40
RTS0045179,38
RTS0045180,69
RTS0045181,60
RTS0045182,84
RTS0045183,66
RTS0045184,68
RTS0045185,66
RTS0045186,79
RTS0045187,98
RTS0045188,63
RTS0045189,72
RTS0045190,78
RTS0045191,52
RTS0045192,43
RTS0045193,45
RTS0045194,49
RTS0045195,34
RTS0045196,61
RTS0045197,31
RTS0045198,89
RTS0045199,40
RTS0045200,63
RTS0045201,84
RTS0045202,78
RTS0045203,97
RTS0045204,106
RTS0045205,88
RTS0045206,55
RTS0045207,53
RTS0045208,59
RTS0045209,57
RTS0045210,44
RTS0045211,49
RTS0045212,57
RTS0045213,50
RTS0045214,59
RTS0045215,44
RTS0045216,100
RTS0045217,96
RTS0045218,111
RTS0045219,104
RTS0045220,89
RTS0045221,57
RTS0045222,54
RTS0045223,58
RTS0045224,51
RTS0045225,47
RTS0045226,1100
RTS0045227,732
RTS0045228,1300
RTS0045229,790
RTS0045230,690
RTS0045231,96
RTS0045232,145
RTS0045233,118
RTS0045234,120
RTS0045235,99
RTS0045236,226
RTS0045237,158
RTS0045238,142
RTS0045239,137
RTS0045240,224
RTS0045241,144
RTS0045242,121
RTS0045243,109
RTS0045244,105
RTS0045245,72
RTS0045246,59
RTS0045247,55
RTS0045248,36
RTS0045249,58
RTS0045250,52
RTS0045251,120
RTS0045252,52
RTS0045253,88
RTS0045254,53
RTS0045255,77
RTS0045256,52
RTS0045257,51
RTS0045258,57
RTS0045259,72
RTS0045260,52
RTS0045261,68
RTS0045262,118
RTS0045263,80
RTS0045264,93
RTS0045265,112
RTS0045266,78
RTS0045267,91
RTS0045268,161
RTS0045269,125
RTS0045270,95
RTS0045271,59
RTS0045272,39
RTS0045273,44
RTS0045274,68
RTS0045275,68
RTS0045276,35
RTS0045277,67
RTS0045278,85
RTS0045279,29
RTS0045280,59
RTS0045281,46
RTS0045282,64
RTS0045283,66
RTS0045284,45
RTS0045285,59
RTS0045286,73
RTS0045287,74
RTS0045288,65
RTS0045289,57
RTS0045290,43
RTS0045291,80
RTS0045292,93
RTS0045293,58
RTS0045294,68
RTS0045295,68
RTS0045296,65
RTS0045297,58
RTS0045298,75
RTS0045299,59
RTS0045300,90
RTS0045301,139
RTS0045302,76
RTS0045303,127
RTS0045304,79
RTS0045305,132
RTS0045306,51
RTS0045307,57
RTS0045308,61
RTS0045309,58
RTS0045310,59
RTS0045311,20
RTS0045312,45
RTS0045313,47
RTS0045314,43
RTS0045315,44
RTS0045316,60
RTS0045317,49
RTS0045318,53
RTS0045319,56
RTS0045320,44
RTS0045321,43
RTS0045322,52
RTS0045323,49
RTS0045324,52
RTS0045325,64
RTS0045326,46
RTS0045327,80
RTS0045328,58
RTS0045329,47
RTS0045330,43
RTS0045331,59
RTS0045332,47
RTS0045333,57
RTS0045334,54
RTS0045335,47
RTS0045336,78
RTS0045337,52
RTS0045338,56
RTS0045339,68
RTS0045340,68
RTS0045341,38
RTS0045342,61
RTS0045343,32
RTS0045344,60
RTS0045345,57
RTS0045346,46
RTS0045347,39
RTS0045348,49
RTS0045349,53
RTS0045350,40
RTS0045351,35
RTS0045352,43
RTS0045353,49
RTS0045354,44
RTS0045355,30
RTS0045356,59
RTS0045357,83
RTS0045358,60
RTS0045359,42
RTS0045360,62
RTS0045361,95
RTS0045362,59
RTS0045363,62
RTS0045364,63
RTS0045365,71
RTS0045366,71
RTS0045367,51
RTS0045368,53
RTS0045369,48
RTS0045370,55
RTS0045371,78
RTS0045372,68
RTS0045373,115
RTS0045374,101
RTS0045375,106
RTS0045376,69
RTS0045377,51
RTS0045378,68
RTS0045379,70
RTS0045380,60
RTS0045381,234
RTS0045382,263
RTS0045383,123
RTS0045384,168
RTS0045385,106
RTS0045386,107
RTS0045387,79
RTS0045388,88
RTS0045389,102
RTS0045390,91
RTS0045391,64
RTS0045392,48
RTS0045393,33
RTS0045394,44
RTS0045395,52
RTS0045396,70
RTS0045397,63
RTS0045398,57
RTS0045399,62
RTS0045400,66
RTS0045401,76
RTS0045402,86
RTS0045403,76
RTS0045404,90
RTS0045405,88
RTS0045406,75
RTS0045407,141
RTS0045408,78
RTS0045409,133
RTS0045410,126
RTS0045411,194
RTS0045412,219
RTS0045413,222
RTS0045414,202
RTS0045415,132
RTS0045416,58
RTS0045417,54
RTS0045418,42
RTS0045419,59
RTS0045420,61
RTS0045421,4219
RTS0045422,3662
RTS0045423,3077
RTS0045424,4461
RTS0045425,3197
RTS0045426,64
RTS0045427,58
RTS0045428,58
RTS0045429,74
RTS0045430,32
RTS0045431,66
RTS0045432,67
RTS0045433,79
RTS0045434,97
RTS0045435,59
RTS0045436,144
RTS0045437,170
RTS0045438,167
RTS0045439,147
RTS0045440,159
RTS0045441,98
RTS0045442,85
RTS0045443,86
RTS0045444,73
RTS0045445,73
RTS0045446,187
RTS0045447,182
RTS0045448,167
RTS0045449,136
RTS0045450,82
RTS0045451,151
RTS0045452,81
RTS0045453,79
RTS0045454,120
RTS0045455,115
RTS0045456,44
RTS0045457,59
RTS0045458,69
RTS0045459,36
RTS0045460,64
RTS0045461,46
RTS0045462,57
RTS0045463,56
RTS0045464,27
RTS0045465,39
RTS0045466,95
RTS0045467,93
RTS0045468,61
RTS0045469,107
RTS0045470,76
RTS0045471,56
RTS0045472,95
RTS0045473,35
RTS0045474,96
RTS0045475,112
RTS0045476,142
RTS0045477,182
RTS0045478,141
RTS0045479,165
RTS0045480,186
RTS0045481,95
RTS0045482,89
RTS0045483,61
RTS0045484,100
RTS0045485,104
RTS0045486,34
RTS0045487,59
RTS0045488,49
RTS0045489,65
RTS0045490,59
RTS0045491,341
RTS0045492,432
RTS0045493,333
RTS0045494,185
RTS0045495,239
RTS0045496,116
RTS0045497,92
RTS0045498,232
RTS0045499,245
RTS0045500,217
RTS0045501,299
RTS0045502,311
RTS0045503,270
RTS0045504,207
RTS0045505,251
RTS0045506,6001
RTS0045507,6822
RTS0045508,4648
RTS0045509,5654
RTS0045510,4501
RTS0045511,71
RTS0045512,61
RTS0045513,48
RTS0045514,65
RTS0045515,51
RTS0045516,53
RTS0045517,59
RTS0045518,72
RTS0045519,56
RTS0045520,58
RTS0045521,87
RTS0045522,76
RTS0045523,72
RTS0045524,74
RTS0045525,65
RTS0045526,127
RTS0045527,140
RTS0045528,116
RTS0045529,135
RTS0045530,142
RTS0045531,63
RTS0045532,79
RTS0045533,79
RTS0045534,56
RTS0045535,38
RTS0045536,301
RTS0045537,267
RTS0045538,155
RTS0045539,237
RTS0045540,278
RTS0045541,46
RTS0045542,53
RTS0045543,81
RTS0045544,35
RTS0045545,61
RTS0045546,58
RTS0045547,47
RTS0045548,56
RTS0045549,32
RTS0045550,44
RTS0045551,49
RTS0045552,59
RTS0045553,44
RTS0045554,53
RTS0045555,40
RTS0045556,257
RTS0045557,141
RTS0045558,212
RTS0045559,208
RTS0045560,126
RTS0045561,77
RTS0045562,79
RTS0045563,51
RTS0045564,91
RTS0045565,49
RTS0045566,42
RTS0045567,61
RTS0045568,57
RTS0045569,56
RTS0045570,47
RTS0045571,39
RTS0045572,71
RTS0045573,52
RTS0045574,39
RTS0045575,50
RTS0045576,44
RTS0045577,48
RTS0045578,37
RTS0045579,55
RTS0045580,45
RTS0045581,53
RTS0045582,53
RTS0045583,78
RTS0045584,73
RTS0045585,61
RTS0045586,52
RTS0045587,81
RTS0045588,81
RTS0045589,77
RTS0045590,85
RTS0045592,1240
RTS0045593,1248
RTS0045594,1105
RTS0045595,1216
RTS0045596,250
RTS0045597,336
RTS0045598,341
RTS0045599,287
RTS0045600,209
RTS0045601,67
RTS0045602,59
RTS0045603,46
RTS0045604,57
RTS0045606,101
RTS0045607,93
RTS0045608,76
RTS0045609,64
RTS0045610,75
RTS0045611,41
RTS0045612,62
RTS0045613,52
RTS0045614,51
RTS0045615,69
RTS0045616,36
RTS0045617,42
RTS0045618,39
RTS0045619,45
RTS0045620,77
RTS0045621,133
RTS0045622,221
RTS0045623,184
RTS0045624,121
RTS0045625,197
RTS0045626,22
RTS0045627,42
RTS0045628,45
RTS0045629,58
RTS0045630,67
RTS0045631,41
RTS0045632,42
RTS0045633,62
RTS0045634,29
RTS0045635,51
RTS0045636,60
RTS0045637,32
RTS0045638,41
RTS0045639,61
RTS0045640,50
RTS0045641,49
RTS0045642,49
RTS0045643,47
RTS0045644,45
RTS0045645,46
RTS0045646,45
RTS0045647,57
RTS0045648,54
RTS0045649,72
RTS0045650,51
RTS0045651,73
RTS0045652,91
RTS0045653,108
RTS0045654,99
RTS0045655,118
RTS0045656,65
RTS0045657,84
RTS0045658,108
RTS0045659,69
RTS0045660,117
RTS0045661,232
RTS0045662,170
RTS0045663,213
RTS0045664,197
RTS0045665,274
RTS0045666,43
RTS0045667,61
RTS0045668,54
RTS0045669,47
RTS0045670,60
RTS0045671,51
RTS0045672,62
RTS0045673,55
RTS0045674,46
RTS0045675,62
RTS0045676,447
RTS0045677,493
RTS0045678,559
RTS0045679,470
RTS0045680,643
RTS0045681,52
RTS0045682,50
RTS0045683,52
RTS0045684,42
RTS0045685,48
RTS0045687,41
RTS0045688,57
RTS0045689,55
RTS0045690,42
RTS0045691,55
RTS0045692,53
RTS0045693,59
RTS0045694,43
RTS0045695,66
RTS0045696,86
RTS0045697,69
RTS0045698,99
RTS0045699,79
RTS0045700,82
RTS0045701,67
RTS0045702,43
RTS0045703,49
RTS0045704,64
RTS0045705,40
RTS0045706,54
RTS0045707,56
RTS0045708,56
RTS0045709,57
RTS0045710,52
RTS0045711,49
RTS0045712,60
RTS0045713,59
RTS0045714,65
RTS0045715,46
RTS0045716,401
RTS0045717,242
RTS0045718,174
RTS0045719,205
RTS0045720,280
RTS0045721,126
RTS0045722,146
RTS0045723,166
RTS0045724,132
RTS0045725,99
RTS0045726,100
RTS0045727,141
RTS0045728,133
RTS0045729,116
RTS0045730,114
RTS0045731,136
RTS0045732,117
RTS0045733,113
RTS0045734,155
RTS0045735,134
RTS0045736,623
RTS0045737,974
RTS0045738,977
RTS0045739,1016
RTS0045740,611
RTS0045741,218
RTS0045742,170
RTS0045743,245
RTS0045744,281
RTS0045745,266
RTS0045746,222
RTS0045747,177
RTS0045748,300
RTS0045749,123
RTS0045750,108
RTS0045751,181
RTS0045752,119
RTS0045753,155
RTS0045754,174
RTS0045755,189
RTS0045756,206
RTS0045757,218
RTS0045758,261
RTS0045759,231
RTS0045760,184
RTS0045761,54
RTS0045762,62
RTS0045763,66
RTS0045764,46
RTS0045765,42
RTS0045766,70
RTS0045767,52
RTS0045768,83
RTS0045769,71
RTS0045770,73
RTS0045771,51
RTS0045772,62
RTS0045773,87
RTS0045774,50
RTS0045775,74
RTS0045776,59
RTS0045777,41
RTS0045778,39
RTS0045779,36
RTS0045780,48
RTS0045781,235
RTS0045782,275
RTS0045783,307
RTS0045784,302
RTS0045785,352
RTS0045786,66
RTS0045787,127
RTS0045788,150
RTS0045789,75
RTS0045790,68
RTS0045791,40
RTS0045792,56
RTS0045793,68
RTS0045794,55
RTS0045795,43
RTS0045796,49
RTS0045797,20
RTS0045798,43
RTS0045799,43
RTS0045800,48
RTS0045801,69
RTS0045802,55
RTS0045803,70
RTS0045804,49
RTS0045805,62
RTS0045806,163
RTS0045807,149
RTS0045808,106
RTS0045809,132
RTS0045810,97
RTS0045811,119
RTS0045812,136
RTS0045813,113
RTS0045814,176
RTS0045815,115
RTS0045816,101
RTS0045817,112
RTS0045818,57
RTS0045819,74
RTS0045820,88
RTS0045821,274
RTS0045822,185
RTS0045823,203
RTS0045824,311
RTS0045825,146
RTS0045826,179
RTS0045827,217
RTS0045828,125
RTS0045829,185
RTS0045830,153
RTS0045831,98
RTS0045832,119
RTS0045833,107
RTS0045834,88
RTS0045835,105
RTS0045836,465
RTS0045837,488
RTS0045838,394
RTS0045840,250
RTS0045841,313
RTS0045842,281
RTS0045843,147
RTS0045844,158
RTS0045845,248
RTS0045846,1439
RTS0045848,326
RTS0045849,1804
RTS0045851,51
RTS0045852,63
RTS0045853,60
RTS0045854,43
RTS0045855,72
RTS0045856,60
RTS0045857,57
RTS0045858,47
RTS0045859,74
RTS0045860,64
RTS0045861,85
RTS0045862,142
RTS0045863,324
RTS0045864,356
RTS0045865,362
RTS0045866,442
RTS0045867,53
RTS0045868,55
RTS0045869,42
RTS0045870,59
RTS0045871,31
RTS0045872,51
RTS0045873,39
RTS0045874,51
RTS0045875,52
RTS0045876,37
RTS0045877,50
RTS0045878,69
RTS0045879,86
RTS0045880,74
RTS0045881,94
RTS0045882,78
RTS0045883,53
RTS0045884,66
RTS0045885,14
RTS0045886,57
RTS0045887,51
RTS0045888,52
RTS0045889,39
RTS0045890,48
RTS0045891,45
RTS0045892,50
RTS0045893,72
RTS0045894,47
RTS0045895,55
RTS0045896,106
RTS0045897,74
RTS0045898,69
RTS0045899,171
RTS0045900,180
RTS0045901,85
RTS0045902,69
RTS0045903,74
RTS0045904,76
RTS0045905,68
RTS0045906,69
RTS0045907,71
RTS0045908,47
RTS0045909,52
RTS0045910,46
RTS0045911,60
RTS0045912,46
RTS0045913,34
RTS0045914,39
RTS0045915,56
RTS0045916,68
RTS0045917,44
RTS0045918,46
RTS0045919,64
RTS0045920,47
RTS0045921,34
RTS0045922,51
RTS0045923,40
RTS0045924,52
RTS0045925,51
RTS0045926,69
RTS0045927,47
RTS0045928,42
RTS0045929,56
RTS0045930,341
RTS0045931,306
RTS0045932,118
RTS0045933,46
RTS0045935,38
RTS0045939,63
RTS0045940,57
RTS0045941,59
RTS0045942,42
RTS0045943,66
RTS0045944,58
RTS0045945,64
RTS0045946,49
RTS0045947,73
RTS0045948,53
RTS0045949,71
RTS0045950,106
RTS0045951,92
RTS0045952,69
RTS0045953,81
RTS0045954,177
RTS0045955,61
RTS0045956,46
RTS0045957,41
RTS0045958,58
RTS0045959,46
RTS0045960,39
RTS0045961,43
RTS0045962,43
RTS0045963,63
RTS0045964,79
RTS0045965,57
RTS0045966,55
RTS0045967,58
RTS0045968,51
RTS0045969,94
RTS0045970,115
RTS0045971,139
RTS0045972,73
RTS0045973,39
RTS0045974,51
RTS0045975,66
RTS0045976,33
RTS0045977,42
RTS0045978,49
RTS0045979,112
RTS0045980,110
RTS0045981,117
RTS0045982,103
RTS0045983,111
RTS0045984,104
RTS0045985,85
RTS0045986,36
RTS0045987,85
RTS0045988,62
RTS0045989,37
RTS0045990,61
RTS0045991,144
RTS0045992,100
RTS0045993,115
RTS0045994,82
RTS0045995,71
RTS0045996,78
RTS0045997,82
RTS0045998,35
RTS0045999,42
RTS0046000,31
RTS0046001,56
RTS0046002,59
RTS0046003,38
RTS0046004,65
RTS0046005,132
RTS0046006,107
RTS0046007,149
RTS0046008,112
RTS0046009,137
RTS0046010,52
RTS0046011,53
RTS0046012,45
RTS0046013,78
RTS0046014,42
RTS0046015,50
RTS0046016,81
RTS0046017,68
RTS0046018,37
RTS0046019,47
RTS0046020,90
RTS0046021,88
RTS0046022,89
RTS0046023,76
RTS0046024,69
RTS0046025,40
RTS0046026,47
RTS0046027,41
RTS0046028,51
RTS0046029,47
RTS0046030,71
RTS0046031,83
RTS0046032,53
RTS0046033,57
RTS0046034,57
RTS0046035,47
RTS0046036,53
RTS0046037,54
RTS0046038,41
RTS0046039,55
RTS0046040,28
RTS0046041,43
RTS0046042,51
RTS0046043,54
RTS0046044,40
RTS0046045,56
RTS0046046,41
RTS0046047,33
RTS0046048,97
RTS0046049,128
RTS0046050,112
RTS0046051,169
RTS0046052,152
RTS0046053,161
RTS0046054,159
RTS0046055,148
RTS0046056,87
RTS0046057,67
RTS0046058,60
RTS0046059,85
RTS0046060,67
RTS0046061,110
RTS0046062,81
RTS0046063,120
RTS0046064,114
RTS0046065,123
RTS0046066,154
RTS0046067,105
RTS0046068,54
RTS0046069,52
RTS0046070,46
RTS0046071,61
RTS0046072,49
RTS0046073,53
RTS0046074,57
RTS0046075,40
RTS0046076,53
RTS0046077,49
RTS0046078,152
RTS0046079,190
RTS0046080,268
RTS0046081,225
RTS0046082,155
RTS0046083,94
RTS0046084,173
RTS0046085,74
RTS0046086,101
RTS0046087,45
RTS0046088,64
RTS0046089,31
RTS0046090,61
RTS0046091,38
RTS0046092,104
RTS0046093,90
RTS0046094,51
RTS0046095,51
RTS0046096,35
RTS0046097,39
RTS0046098,38
RTS0046099,54
RTS0046100,46
RTS0046101,34
RTS0046102,39
RTS0046103,41
RTS0046104,69
RTS0046105,43
RTS0046106,32
RTS0046107,48
RTS0046108,37
RTS0046109,52
RTS0046110,67
RTS0046111,55
RTS0046112,131
RTS0046113,88
RTS0046114,51
RTS0046115,127
RTS0046116,96
RTS0046117,108
RTS0046119,38
RTS0046121,56
RTS0046122,63
RTS0046123,68
RTS0046124,79
RTS0046125,52
RTS0046126,48
RTS0046127,51
RTS0046128,184
RTS0046129,95
RTS0046130,89
RTS0046131,85
RTS0046132,172
RTS0046133,280
RTS0046134,198
RTS0046135,166
RTS0046136,373
RTS0046137,600
RTS0046138,132
RTS0046140,199
RTS0046141,164
RTS0046142,197
RTS0046143,232
RTS0046144,219
RTS0046145,39
RTS0046146,39
RTS0046147,48
RTS0046148,51
RTS0046149,44
RTS0046150,36
RTS0046152,44
RTS0046153,49
RTS0046154,45
RTS0046155,63
RTS0046156,43
RTS0046157,27
RTS0046158,43
RTS0046159,58
RTS0046160,37
RTS0046161,57
RTS0046162,51
RTS0046163,60
RTS0046164,127
RTS0046165,112
RTS0046166,88
RTS0046167,101
RTS0046168,59
RTS0046169,52
RTS0046170,56
RTS0046171,40
RTS0046172,48
RTS0046173,33
RTS0046174,56
RTS0046175,46
RTS0046176,40
RTS0046177,40
RTS0046178,46
RTS0046179,42
RTS0046180,85
RTS0046181,69
RTS0046182,40
RTS0046183,65
RTS0046184,76
RTS0046185,51
RTS0046186,42
RTS0046187,79
RTS0046188,79
RTS0046191,48
RTS0046193,43
RTS0046194,52
RTS0046195,55
RTS0046196,56
RTS0046197,51
RTS0046198,41
RTS0046199,56
RTS0046200,51
RTS0046201,46
RTS0046202,67
RTS0046203,43
RTS0046204,54
RTS0046205,49
RTS0046206,47
RTS0046207,49
RTS0046208,40
RTS0046209,50
RTS0046210,33
RTS0046211,43
RTS0046212,45
RTS0046213,334
RTS0046214,277
RTS0046215,200
RTS0046216,268
RTS0046217,234
RTS0046218,64
RTS0046219,26
RTS0046220,56
RTS0046221,52
RTS0046222,41
RTS0046223,52
RTS0046224,48
RTS0046225,105
RTS0046226,74
RTS0046227,72
RTS0046228,87
RTS0046229,88
RTS0046230,56
RTS0046231,30
RTS0046232,77
RTS0046233,60
RTS0046234,47
RTS0046235,44
RTS0046236,45
RTS0046237,55
RTS0046238,49
RTS0046239,38
RTS0046240,40
RTS0046241,48
RTS0046242,37
RTS0046243,46
RTS0046244,88
RTS0046245,40
RTS0046246,73
RTS0046247,48
RTS0046248,40
RTS0046249,74
RTS0046250,51
RTS0046251,40
RTS0046252,118
RTS0046253,91
RTS0046254,129
RTS0046255,66
RTS0046256,159
RTS0046257,98
RTS0046258,65
RTS0046259,104
RTS0046260,51
RTS0046261,66
RTS0046262,57
RTS0046263,47
RTS0046264,46
RTS0046265,45
RTS0046266,57
RTS0046267,36
RTS0046268,84
RTS0046269,72
RTS0046270,59
RTS0046271,66
RTS0046272,55
RTS0046273,65
RTS0046274,63
RTS0046275,46
RTS0046276,33
RTS0046277,59
RTS0046278,60
RTS0046279,53
RTS0046280,45
RTS0046281,66
RTS0046282,56
RTS0046283,97
RTS0046284,66
RTS0046285,36
RTS0046286,49
RTS0046287,49
RTS0046288,54
RTS0046289,74
RTS0046290,42
RTS0046291,48
RTS0046292,53
RTS0046293,80
RTS0046294,45
RTS0046295,111
RTS0046296,54
RTS0046297,63
RTS0046298,57
RTS0046299,52
RTS0046300,46
RTS0046301,65
RTS0046302,47
RTS0046303,60
RTS0046304,51
RTS0046305,54
RTS0046306,50
RTS0046307,53
RTS0046308,49
RTS0046309,41
RTS0046310,43
RTS0046311,52
RTS0046312,38
RTS0046313,42
RTS0046314,62
RTS0046315,52
RTS0046316,49
RTS0046317,47
RTS0046318,44
RTS0046319,57
RTS0046320,39
RTS0046321,65
RTS0046322,63
RTS0046323,32
RTS0046324,34
RTS0046325,55
RTS0046326,49
RTS0046327,55
RTS0046328,67
RTS0046329,156
RTS0046330,143
RTS0046331,120
RTS0046332,80
RTS0046333,168
RTS0046334,82
RTS0046335,102
RTS0046336,102
RTS0046342,53
RTS0046343,46
RTS0046344,53
RTS0046345,38
RTS0046346,41
RTS0046347,1426
RTS0046348,1450
RTS0046349,1415
RTS0046350,69
RTS0046351,53
RTS0046352,65
RTS0046353,48
RTS0046354,44
RTS0046355,49
RTS0046356,104
RTS0046357,91
RTS0046358,50
RTS0046359,85
RTS0046360,55
RTS0046361,58
RTS0046362,72
RTS0046363,65
RTS0046364,52
RTS0046365,56
RTS0046366,43
RTS0046367,58
RTS0046368,57
RTS0046369,54
RTS0046370,37
RTS0046371,50
RTS0046372,53
RTS0046373,48
RTS0046374,38
RTS0046375,36
RTS0046376,48
RTS0046377,42
RTS0046378,38
RTS0046379,45
RTS0046380,46
RTS0046381,34
RTS0046382,46
RTS0046383,73
RTS0046384,60
RTS0046385,67
RTS0046386,71
RTS0046387,45
RTS0046388,78
RTS0046389,83
RTS0046390,60
RTS0046391,74
RTS0046392,34
RTS0046393,29
RTS0046394,43
RTS0046395,34
RTS0046396,46
RTS0046397,43
RTS0046398,48
RTS0046399,57
RTS0046400,54
RTS0046401,74
RTS0046402,60
RTS0046403,50
RTS0046404,56
RTS0046405,70
RTS0046406,69
RTS0046407,44
RTS0046408,41
RTS0046409,78
RTS0046410,173
RTS0046411,140
RTS0046412,151
RTS0046413,337
RTS0046414,1920
RTS0046415,741
RTS0046416,43
RTS0046417,111
RTS0046418,112
RTS0046419,96
RTS0046420,131
RTS0046421,87
RTS0046422,90
RTS0046423,37
RTS0046424,74
RTS0046425,83
RTS0046426,51
RTS0046427,54
RTS0046428,67
RTS0046429,35
RTS0046430,63
RTS0046431,61
RTS0046432,115
RTS0046433,88
RTS0046434,113
RTS0046435,652
RTS0046439,83
RTS0046440,138
RTS0046441,137
RTS0046442,84
RTS0046443,125
RTS0046444,85
RTS0046445,34
RTS0046446,34
RTS0046447,35
RTS0046448,111
RTS0046449,334
RTS0046450,613
RTS0046451,113
RTS0046452,410
RTS0046453,245
RTS0046454,215
RTS0046455,211
RTS0046456,90
RTS0046457,140
RTS0046458,160
RTS0046459,321
RTS0046460,276
RTS0046461,61
RTS0046462,84
RTS0046463,65
RTS0046464,46
RTS0046466,46
RTS0046468,56
RTS0046469,34
RTS0046470,48
RTS0046471,43
RTS0046472,59
RTS0046473,29
RTS0046474,29
RTS0046475,61
RTS0046476,55
RTS0046477,42
RTS0046478,56
RTS0046479,37
RTS0046480,46
RTS0046481,42
RTS0046482,55
RTS0046483,49
RTS0046484,41
RTS0046485,59
RTS0046486,41
RTS0046487,65
RTS0046488,65
RTS0046489,58
RTS0046490,63
RTS0046491,55
RTS0046492,44
RTS0046493,36
RTS0046494,53
RTS0046495,63
RTS0046496,110
RTS0046497,145
RTS0046498,70
RTS0046499,233
RTS0046500,304
RTS0046501,201
RTS0046502,79
RTS0046503,119
RTS0046504,94
RTS0046505,30
RTS0046506,36
RTS0046507,40
RTS0046508,36
RTS0046509,42
RTS0046510,53
RTS0046511,49
RTS0046512,57
RTS0046513,58
RTS0046514,39
RTS0046515,52
RTS0046516,65
RTS0046517,75
RTS0046518,42
RTS0046519,41
RTS0046520,51
RTS0046521,41
RTS0046522,51
RTS0046524,44
RTS0046525,43
RTS0046526,92
RTS0046527,53
RTS0046528,54
RTS0046529,43
RTS0046530,35
RTS0046531,40
RTS0046532,51
RTS0046533,48
RTS0046534,53
RTS0046535,51
RTS0046536,70
RTS0046537,67
RTS0046538,68
RTS0046539,62
RTS0046540,55
RTS0046541,55
RTS0046542,71
RTS0046543,82
RTS0046544,42
RTS0046545,152
RTS0046546,47
RTS0046548,63
RTS0046549,167
RTS0046550,66
RTS0046551,87
RTS0046552,62
RTS0046553,108
RTS0046554,40
RTS0046555,93
RTS0046556,67
RTS0046557,53
RTS0046558,40
RTS0046559,51
RTS0046560,43
RTS0046561,45
RTS0046562,64
RTS0046563,44
RTS0046564,52
RTS0046565,53
RTS0046566,65
RTS0046567,66
RTS0046568,49
RTS0046569,58
RTS0046570,72
RTS0046571,61
RTS0046572,76
RTS0046573,101
RTS0046574,82
RTS0046575,43
RTS0046577,51
RTS0046578,41
RTS0046580,96
RTS0046581,91
RTS0046582,70
RTS0046583,51
RTS0046584,67
RTS0046585,69
RTS0046586,47
RTS0046587,58
RTS0046588,46
RTS0046589,55
RTS0046590,46
RTS0046591,63
RTS0046592,69
RTS0046593,59
RTS0046594,86
RTS0046595,78
RTS0046596,72
RTS0046597,54
RTS0046598,121
RTS0046599,63
RTS0046600,298
RTS0046601,508
RTS0046602,255
RTS0046603,320
RTS0046604,54
RTS0046605,75
RTS0046606,65
RTS0046607,173
RTS0046608,490
RTS0046609,329
RTS0046610,52
RTS0046611,68
RTS0046612,60
RTS0046613,38
RTS0046614,64
RTS0046615,40
RTS0046616,48
RTS0046617,72
RTS0046618,38
RTS0046619,67
RTS0046620,52
RTS0046621,113
RTS0046622,70
RTS0046623,69
RTS0046624,91
RTS0046625,48
RTS0046626,55
RTS0046627,66
RTS0046628,121
RTS0046629,66
RTS0046630,72
RTS0046631,58
RTS0046632,142
RTS0046633,88
RTS0046634,123
RTS0046635,60
RTS0046636,85
RTS0046637,95
RTS0046638,58
RTS0046639,52
RTS0046640,69
RTS0046641,42
RTS0046642,50
RTS0046643,49
RTS0046644,64
RTS0046645,34
RTS0046646,52
RTS0046647,76
RTS0046648,70
RTS0046649,70
RTS0046650,66
RTS0046651,43
RTS0046652,62
RTS0046653,87
RTS0046654,63
RTS0046655,99
RTS0046656,71
RTS0046657,69
RTS0046658,74
RTS0046659,89
RTS0046660,82
RTS0046661,42
RTS0046662,40
RTS0046663,49
RTS0046664,41
RTS0046665,55
RTS0046666,36
RTS0046667,79
RTS0046668,63
RTS0046669,42
RTS0046670,53
RTS0046671,46
RTS0046672,37
RTS0046673,56
RTS0046674,60
RTS0046675,37
RTS0046676,48
RTS0046677,40
RTS0046678,41
RTS0046679,40
RTS0046680,44
RTS0046681,47
RTS0046682,59
RTS0046683,43
RTS0046684,54
RTS0046685,36
RTS0046686,54
RTS0046687,52
RTS0046688,48
RTS0046689,56
RTS0046690,43
RTS0046691,60
RTS0046692,73
RTS0046693,97
RTS0046694,68
RTS0046695,88
RTS0046696,68
RTS0046697,56
RTS0046698,64
RTS0046699,102
RTS0046700,122
RTS0046701,149
RTS0046702,99
RTS0046703,771
RTS0046704,1193
RTS0046705,913
RTS0046706,491
RTS0046707,1039
RTS0046708,858
RTS0046709,66
RTS0046710,113
RTS0046711,116
RTS0046712,77
RTS0046713,55
RTS0046714,106
RTS0046715,74
RTS0046716,97
RTS0046717,168
RTS0046718,49
RTS0046719,28
RTS0046720,57
RTS0046721,47
RTS0046722,77
RTS0046723,37
RTS0046724,69
RTS0046725,73
RTS0046726,78
RTS0046727,105
RTS0046728,44
RTS0046729,49
RTS0046730,44
RTS0046731,69
RTS0046732,63
RTS0046733,55
RTS0046734,73
RTS0046735,51
RTS0046736,34
RTS0046737,56
RTS0046738,48
RTS0046739,24
RTS0046740,71
RTS0046741,59
RTS0046742,42
RTS0046743,64
RTS0046744,44
RTS0046745,91
RTS0046746,52
RTS0046747,56
RTS0046748,93
RTS0046749,82
RTS0046750,35
RTS0046751,53
RTS0046752,52
RTS0046753,54
RTS0046754,46
RTS0046755,64
RTS0046756,49
RTS0046757,50
RTS0046758,49
RTS0046759,278
RTS0046760,256
RTS0046761,219
RTS0046763,73
RTS0046764,51
RTS0046765,53
RTS0046766,42
RTS0046767,52
RTS0046768,173
RTS0046769,203
RTS0046770,236
RTS0046771,74
RTS0046772,110
RTS0046773,74
RTS0046774,56
RTS0046775,99
RTS0046777,46
RTS0046778,40
RTS0046779,61
RTS0046780,61
RTS0046781,47
RTS0046782,28
RTS0046783,60
RTS0046784,37
RTS0046785,51
RTS0046790,43
RTS0046791,56
RTS0046792,74
RTS0046793,49
RTS0046794,45
RTS0046795,54
RTS0046796,46
RTS0046797,32
RTS0046798,70
RTS0046799,76
RTS0046800,49
RTS0046801,1147
RTS0046802,763
RTS0046803,25
RTS0046804,42
RTS0046805,74
RTS0046806,71
RTS0046807,68
RTS0046808,43
RTS0046809,41
RTS0046810,47
RTS0046811,30
RTS0046812,50
RTS0046813,41
RTS0046814,55
RTS0046815,72
RTS0046816,32
RTS0046817,33
RTS0046818,32
RTS0046819,55
RTS0046820,60
RTS0046821,38
RTS0046822,39
RTS0046823,54
RTS0046824,128
RTS0046825,98
RTS0046826,39
RTS0046827,50
RTS0046828,57
RTS0046829,46
RTS0046830,52
RTS0046831,62
RTS0046832,119
RTS0046833,27
RTS0046835,37
RTS0046836,792
RTS0046837,1308
RTS0046838,490
RTS0046839,1536
RTS0046840,49
RTS0046841,39
RTS0046842,200
RTS0046843,187
RTS0046846,86
RTS0046849,77
RTS0046850,160
RTS0046851,357
RTS0046852,95
RTS0046853,106
RTS0046854,36
RTS0046855,50
RTS0046856,51
RTS0046857,62
RTS0046858,86
RTS0046859,60
RTS0046860,91
RTS0046861,58
RTS0046862,78
RTS0046863,57
RTS0046864,48
RTS0046866,43
RTS0046867,53
RTS0046868,47
RTS0046869,682
RTS0046870,607
RTS0046871,122
RTS0046872,209
RTS0046873,42
RTS0046874,42
RTS0046875,46
RTS0046876,38
RTS0046877,74
RTS0046878,45
RTS0046879,50
RTS0046880,59
RTS0046881,78
RTS0046882,59
RTS0046885,49
RTS0046886,49
RTS0046887,31
RTS0046889,52
RTS0046890,59
RTS0046891,73
RTS0046892,48
RTS0046893,40
RTS0046894,62
RTS0046895,64
RTS0046897,80
RTS0046898,70
RTS0046899,322
RTS0046900,89
RTS0046902,51
RTS0046903,186
RTS0046904,70
RTS0046905,33
RTS0046906,163
RTS0046907,241
RTS0046908,52
RTS0046909,49
RTS0046910,42
RTS0046911,109
RTS0046912,43
RTS0046913,64
RTS0046914,67
RTS0046915,36
RTS0046916,76
RTS0046918,2435
RTS0046919,3055
RTS0046920,543
RTS0046921,70
RTS0046922,75
RTS0046923,162
RTS0046924,174
RTS0046925,46
RTS0046926,52
RTS0046927,37
RTS0046928,57
RTS0046929,36
RTS0046930,57
RTS0046931,55
RTS0046933,39
RTS0046934,101
RTS0046935,112
RTS0046936,82
RTS0046937,68
RTS0046938,388
RTS0046939,47
RTS0046940,60
RTS0046941,54
RTS0046942,52
RTS0046943,118
RTS0046944,40
RTS0046946,164
RTS0046947,39
RTS0046948,52
RTS0046949,54
RTS0046950,42
RTS0046951,61
RTS0046952,33
RTS0046954,46
RTS0046955,53
RTS0046956,75
RTS0046957,67
RTS0046958,52
RTS0046959,77
RTS0046960,47
RTS0046961,111
RTS0046962,385
RTS0046963,48
RTS0046965,157
RTS0046966,69
RTS0046967,62
RTS0046968,35
RTS0047054,59
RTS0047055,59
RTS0047056,64
RTS0047057,78
RTS0047058,151
RTS0047060,145
RTS0047061,152
RTS0047062,123
RTS0047063,140
RTS0047064,267
RTS0047065,111
RTS0047066,111
RTS0047067,103
RTS0047068,82
RTS0047069,72
RTS0047070,162
RTS0047071,144
RTS0047072,152
RTS0047073,164
RTS0047074,154
RTS0047075,53
RTS0047076,84
RTS0047077,85
RTS0047078,76
RTS0047079,53
RTS0047080,69
RTS0047081,79
RTS0047082,60
RTS0047083,72
RTS0047084,43
RTS0047085,31
RTS0047086,75
RTS0047087,44
RTS0047088,48
RTS0047089,51
RTS0047091,44
RTS0047092,73
RTS0047093,85
RTS0047094,71
RTS0047095,51
RTS0047096,45
RTS0047097,41
RTS0047098,37
RTS0047099,39
RTS0047100,35
RTS0047101,64
RTS0047102,40
RTS0047103,63
RTS0047104,45
RTS0047105,121
RTS0047106,122
RTS0047107,97
RTS0047108,187
RTS0047109,87
RTS0047110,76
RTS0047111,52
RTS0047112,47
RTS0047113,209
RTS0047114,79
RTS0047115,81
RTS0047116,127
RTS0047117,138
RTS0047118,114
RTS0047119,135
RTS0047120,63
RTS0047121,44
RTS0047122,84
RTS0047123,43
RTS0047124,74
RTS0047125,43
RTS0047126,70
RTS0047127,77
RTS0047128,40
RTS0047129,54
RTS0047130,73
RTS0047131,75
RTS0047132,62
RTS0047133,75
RTS0047134,49
RTS0047135,104
RTS0047136,101
RTS0047137,92
RTS0047138,94
RTS0047139,81
RTS0047140,26
RTS0047141,42
RTS0047142,50
RTS0047143,49
RTS0047144,55
RTS0047145,103
RTS0047146,75
RTS0047147,117
RTS0047148,85
RTS0047149,87
RTS0047150,143
RTS0047151,127
RTS0047152,274
RTS0047153,177
RTS0047154,284
RTS0047156,58
RTS0047157,67
RTS0047158,62
RTS0047159,77
RTS0047160,69
RTS0047165,241
RTS0047166,30
RTS0047167,50
RTS0047168,36
RTS0047169,38
RTS0047170,29
RTS0047171,76
RTS0047172,81
RTS0047173,94
RTS0047174,105
RTS0047175,54
RTS0047176,69
RTS0047177,62
RTS0047178,64
RTS0047179,48
RTS0047180,63
RTS0047181,79
RTS0047182,66
RTS0047183,55
RTS0047184,68
RTS0047185,60
RTS0047186,82
RTS0047187,71
RTS0047188,59
RTS0047189,44
RTS0047190,52
RTS0047191,50
RTS0047192,59
RTS0047193,72
RTS0047194,82
RTS0047195,91
RTS0047196,87
RTS0047197,128
RTS0047198,73
RTS0047199,83
RTS0047200,98
RTS0047201,75
RTS0047202,86
RTS0047203,79
RTS0047204,55
RTS0047205,72
RTS0047206,84
RTS0047207,86
RTS0047208,1158
RTS0047209,1096
RTS0047210,1634
RTS0047211,1475
RTS0047212,501
RTS0047213,45
RTS0047214,55
RTS0047215,51
RTS0047216,40
RTS0047217,39
RTS0047218,161
RTS0047219,184
RTS0047220,74
RTS0047221,290
RTS0047222,233
RTS0047223,204
RTS0047225,337
RTS0047226,372
RTS0047229,49
RTS0047230,44
RTS0047231,44
RTS0047232,56
RTS0047233,29
RTS0047234,51
RTS0047235,39
RTS0047236,55
RTS0047237,51
RTS0047238,61
RTS0047239,85
RTS0047240,62
RTS0047241,43
RTS0047242,55
RTS0047243,59
RTS0047244,43
RTS0047245,50
RTS0047246,30
RTS0047247,49
RTS0047248,32
RTS0047249,64
RTS0047250,79
RTS0047252,111
RTS0047253,80
RTS0047254,94
RTS0047255,151
RTS0047256,143
RTS0047257,144
RTS0047258,150
RTS0047259,164
RTS0047260,155
RTS0047261,167
RTS0047262,113
RTS0047263,154
RTS0047264,92
RTS0047266,139
RTS0047267,395
RTS0047268,221
RTS0047269,242
RTS0047270,274
RTS0047271,312
RTS0047272,162
RTS0047273,191
RTS0047274,102
RTS0047276,50
RTS0047277,314
RTS0047278,263
RTS0047279,276
RTS0047280,173
RTS0047281,174
RTS0047282,235
RTS0047283,163
RTS0047284,129
RTS0047290,276
RTS0047291,516
RTS0047292,337
RTS0047293,287
RTS0047294,452
RTS0047295,36
RTS0047296,92
RTS0047297,87
RTS0047298,48
RTS0047299,78
RTS0047300,42
RTS0047301,62
RTS0047302,21
RTS0047303,49
RTS0047304,51
RTS0047305,185
RTS0047306,234
RTS0047307,285
RTS0047308,136
RTS0047309,145
RTS0047310,142
RTS0047311,139
RTS0047312,107
RTS0047313,97
RTS0047314,99
RTS0047315,200
RTS0047316,213
RTS0047317,217
RTS0047318,220
RTS0047319,229
RTS0047320,94
RTS0047321,134
RTS0047322,110
RTS0047323,181
RTS0047324,143
RTS0047325,108
RTS0047326,86
RTS0047327,94
RTS0047328,80
RTS0047329,74
RTS0047331,135
RTS0047332,138
RTS0047333,122
RTS0047334,111
RTS0047335,166
RTS0047336,171
RTS0047337,91
RTS0047338,191
RTS0047339,115
RTS0047340,208
RTS0047341,206
RTS0047342,213
RTS0047343,164
RTS0047344,211
RTS0047345,108
RTS0047346,138
RTS0047348,139
RTS0047349,125
RTS0047350,131
RTS0047351,150
RTS0047352,372
RTS0047353,322
RTS0047354,293
RTS0047356,54
RTS0047357,76
RTS0047358,62
RTS0047359,95
RTS0047360,69
RTS0047361,37
RTS0047362,101
RTS0047363,101
RTS0047364,74
RTS0047365,105
RTS0047366,49
RTS0047367,42
RTS0047368,42
RTS0047369,54
RTS0047370,45
RTS0047373,65
RTS0047374,46
RTS0047375,44
RTS0047376,110
RTS0047377,97
RTS0047378,123
RTS0047379,157
RTS0047380,134
RTS0047381,45
RTS0047382,39
RTS0047383,55
RTS0047384,56
RTS0047385,40
RTS0047386,136
RTS0047387,93
RTS0047388,103
RTS0047389,100
RTS0047390,75
RTS0047391,133
RTS0047392,73
RTS0047393,163
RTS0047394,50
RTS0047395,35
RTS0047396,214
RTS0047397,89
RTS0047398,52
RTS0047399,59
RTS0047400,53
RTS0047401,75
RTS0047402,98
RTS0047403,78
RTS0047404,88
RTS0047405,99
RTS0047406,71
RTS0047407,77
RTS0047408,89
RTS0047409,190
RTS0047410,136
RTS0047411,147
RTS0047412,118
RTS0047413,77
RTS0047414,174
RTS0047415,171
RTS0047417,85
RTS0047418,152
RTS0047419,156
RTS0047420,169
RTS0047421,35
RTS0047422,57
RTS0047423,48
RTS0047424,54
RTS0047425,44
RTS0047426,108
RTS0047427,121
RTS0047428,110
RTS0047429,83
RTS0047430,118
RTS0047431,70
RTS0047432,105
RTS0047433,89
RTS0047434,88
RTS0047435,141
RTS0047436,63
RTS0047437,33
RTS0047438,50
RTS0047439,42
RTS0047440,47
RTS0047441,263
RTS0047442,232
RTS0047445,230
RTS0047446,223
RTS0047447,52
RTS0047448,53
RTS0047449,56
RTS0047450,58
RTS0047451,55
RTS0047452,52
RTS0047453,41
RTS0047454,37
RTS0047455,51
RTS0047456,38
RTS0047457,54
RTS0047458,54
RTS0047459,64
RTS0047460,74
RTS0047461,59
RTS0047462,61
RTS0047463,66
RTS0047464,74
RTS0047465,59
RTS0047466,69
RTS0047467,48
RTS0047468,56
RTS0047469,43
RTS0047471,71
RTS0047472,35
RTS0047473,62
RTS0047474,49
RTS0047475,44
RTS0047476,58
RTS0047477,156
RTS0047479,143
RTS0047480,130
RTS0047481,133
RTS0047482,46
RTS0047483,62
RTS0047484,62
RTS0047485,49
RTS0047486,54
RTS0047487,51
RTS0047488,86
RTS0047489,46
RTS0047490,58
RTS0047491,51
RTS0047492,135
RTS0047493,101
RTS0047494,178
RTS0047495,128
RTS0047496,100
RTS0047497,84
RTS0047498,67
RTS0047499,107
RTS0047500,88
RTS0047501,83
RTS0047502,62
RTS0047503,45
RTS0047504,151
RTS0047505,106
RTS0047506,149
RTS0047507,97
RTS0047508,40
RTS0047509,48
RTS0047510,65
RTS0047511,46
RTS0047512,198
RTS0047513,57
RTS0047514,42
RTS0047515,190
RTS0047516,244
RTS0047517,301
RTS0047518,227
RTS0047520,246
RTS0047521,275
RTS0047522,78
RTS0047523,78
RTS0047524,68
RTS0047525,45
RTS0047526,74
RTS0047527,41
RTS0047528,47
RTS0047529,80
RTS0047530,62
RTS0047531,74
RTS0047532,48
RTS0047533,40
RTS0047534,41
RTS0047535,49
RTS0047536,46
RTS0047537,76
RTS0047538,268
RTS0047540,263
RTS0047541,217
RTS0047543,84
RTS0047544,95
RTS0047545,124
RTS0047546,116
RTS0047547,49
RTS0047548,181
RTS0047549,135
RTS0047550,91
RTS0047551,133
RTS0047552,96
RTS0047553,48
RTS0047558,62
RTS0047559,59
RTS0047560,42
RTS0047561,53
RTS0047562,57
RTS0047563,107
RTS0047564,79
RTS0047565,79
RTS0047566,81
RTS0047567,32
RTS0047568,55
RTS0047569,61
RTS0047570,57
RTS0047571,54
RTS0047572,60
RTS0047573,46
RTS0047574,73
RTS0047575,53
RTS0047576,61
RTS0047577,77
RTS0047578,43
RTS0047579,47
RTS0047580,46
RTS0047581,49
RTS0047582,54
RTS0047583,35
RTS0047584,35
RTS0047585,54
RTS0047586,35
RTS0047587,34
RTS0047588,51
RTS0047590,62
RTS0047591,41
RTS0047592,59
RTS0047593,68
RTS0047594,78
RTS0047595,59
RTS0047596,57
RTS0047597,69
RTS0047598,88
RTS0047599,69
RTS0047600,63
RTS0047601,247
RTS0047602,112
RTS0047603,65
RTS0047604,59
RTS0047606,45
RTS0047613,103
RTS0047614,81
RTS0047615,57
RTS0047616,107
RTS0047617,117
RTS0047618,42
RTS0047619,26
RTS0047620,32
RTS0047621,44
RTS0047622,22
RTS0047624,39
RTS0047625,33
RTS0047626,49
RTS0047627,40
RTS0047628,39
RTS0047629,32
RTS0047630,23
RTS0047631,32
RTS0047632,48
RTS0047633,32
RTS0047634,38
RTS0047635,33
RTS0047636,39
RTS0047637,43
RTS0047638,36
RTS0047639,40
RTS0047640,37
RTS0047641,43
RTS0047642,33
RTS0047643,16
RTS0047644,41
RTS0047645,31
RTS0047646,56
RTS0047647,36
RTS0047648,49
RTS0047649,52
RTS0047650,39
RTS0047651,33
RTS0047652,26
RTS0047653,37
RTS0047654,49
RTS0047656,58
RTS0047657,50
RTS0047658,40
RTS0047659,27
RTS0047660,33
RTS0047661,43
RTS0047662,52
RTS0047663,27
RTS0047664,55
RTS0047665,44
RTS0047666,36
RTS0047667,37
RTS0047668,36
RTS0047669,43
RTS0047670,59
RTS0047672,46
RTS0047673,51
RTS0047674,62
RTS0047675,50
RTS0047676,28
RTS0047677,45
RTS0047678,42
RTS0047679,36
RTS0047680,37
RTS0047681,28
RTS0047682,53
RTS0047684,51
RTS0047685,31
RTS0047686,41
RTS0047687,38
RTS0047688,34
RTS0047689,52
RTS0047691,39
RTS0047692,44
RTS0047693,57
RTS0047694,55
RTS0047695,40
RTS0047696,38
RTS0047697,43
RTS0047698,50
RTS0047699,53
RTS0047700,37
RTS0047701,54
RTS0047702,54
RTS0047703,83
RTS0047704,68
RTS0047705,54
RTS0047706,64
RTS0047707,71
RTS0047708,221
RTS0047709,309
RTS0047710,61
RTS0047711,47
RTS0047712,59
RTS0047713,130
RTS0047714,162
RTS0047715,108
RTS0047716,170
RTS0047717,167
RTS0047718,70
RTS0047720,46
RTS0047721,42
RTS0047722,63
RTS0047723,61
RTS0047724,142
RTS0047725,201
RTS0047726,159
RTS0047727,129
RTS0047728,176
RTS0047729,60
RTS0047730,68
RTS0047731,51
RTS0047732,40
RTS0047733,46
RTS0047734,89
RTS0047735,76
RTS0047736,120
RTS0047737,103
RTS0047738,81
RTS0047739,61
RTS0047740,61
RTS0047741,65
RTS0047742,51
RTS0047743,46
RTS0047744,120
RTS0047745,154
RTS0047746,72
RTS0047747,104
RTS0047748,110
RTS0047749,128
RTS0047750,62
RTS0047752,34
RTS0047753,69
RTS0047754,223
RTS0047755,226
RTS0047756,151
RTS0047757,125
RTS0047758,149
RTS0047759,41
RTS0047760,41
RTS0047761,45
RTS0047762,59
RTS0047763,53
RTS0047764,89
RTS0047765,83
RTS0047766,102
RTS0047767,72
RTS0047768,85
RTS0047769,95
RTS0047770,106
RTS0047771,139
RTS0047772,129
RTS0047773,120
RTS0047774,80
RTS0047775,66
RTS0047776,62
RTS0047777,51
RTS0047778,42
RTS0047779,77
RTS0047780,88
RTS0047781,117
RTS0047782,140
RTS0047783,71
RTS0047784,53
RTS0047785,64
RTS0047786,173
RTS0047787,93
RTS0047788,43
RTS0047789,44
RTS0047790,59
RTS0047791,97
RTS0047792,69
RTS0047793,198
RTS0047794,34
RTS0047795,33
RTS0047796,68
RTS0047797,71
RTS0047798,52
RTS0047799,69
RTS0047800,30
RTS0047801,168
RTS0047802,163
RTS0047803,62
RTS0047804,41
RTS0047805,66
RTS0047806,84
RTS0047807,90
RTS0047808,481
RTS0047809,57
RTS0047810,88
RTS0047811,174
RTS0047812,57
RTS0047813,71
RTS0047814,59
RTS0047816,53
RTS0047817,43
RTS0047818,55
RTS0047819,50
RTS0047820,30
RTS0047821,211
RTS0047822,33
RTS0047823,44
RTS0047824,41
RTS0047825,93
RTS0047826,38
RTS0047827,122
RTS0047828,61
RTS0047829,85
RTS0047830,39
RTS0047831,45
RTS0047832,45
RTS0047833,43
RTS0047834,36
RTS0047835,181
RTS0047836,105
RTS0047837,112
RTS0047838,162
RTS0047839,100
RTS0047840,61
RTS0047841,57
RTS0047842,65
RTS0047843,45
RTS0047844,49
RTS0047845,49
RTS0047846,40
RTS0047847,44
RTS0047848,50
RTS0047849,61
RTS0047850,47
RTS0047851,53
RTS0047852,59
RTS0047853,59
RTS0047854,62
RTS0047855,45
RTS0047856,48
RTS0047857,71
RTS0047858,65
RTS0047859,41
RTS0047860,56
RTS0047861,40
RTS0047862,37
RTS0047863,42
RTS0047864,57
RTS0047865,66
RTS0047866,87
RTS0047867,40
RTS0047868,37
RTS0047869,82
RTS0047870,122
RTS0047871,61
RTS0047872,90
RTS0047873,65
RTS0047874,54
RTS0047875,50
RTS0047876,54
RTS0047877,120
RTS0047878,61
RTS0047879,112
RTS0047880,48
RTS0047881,74
RTS0047882,55
RTS0047883,94
RTS0047884,106
RTS0047885,61
RTS0047886,36
RTS0047890,453
RTS0047891,444
RTS0047892,218
RTS0047893,62
RTS0047894,64
RTS0047895,52
RTS0047896,61
RTS0047897,48
RTS0047898,47
RTS0047899,60
RTS0047900,67
RTS0047901,30
RTS0047902,92
RTS0047903,80
RTS0047904,89
RTS0047905,88
RTS0047906,104
RTS0047907,647
RTS0047908,536
RTS0047909,600
RTS0047910,66
RTS0047912,61
RTS0047913,73
RTS0047914,82
RTS0047915,32
RTS0047916,62
RTS0047917,47
RTS0047919,30
RTS0047920,257
RTS0047921,557
RTS0047924,42
RTS0047925,49
RTS0047926,38
RTS0047927,51
RTS0047928,49
RTS0047929,38
RTS0047930,42
RTS0047931,41
RTS0047932,74
RTS0047933,97
RTS0047934,40
RTS0047935,256
RTS0047936,38
RTS0047937,60
RTS0047938,73
RTS0047939,125
RTS0047940,247
RTS0047941,55
RTS0047942,43
RTS0047943,32
RTS0047944,95
RTS0047945,72
RTS0047946,67
RTS0047947,49
RTS0047948,37
RTS0047949,36
RTS0047950,36
RTS0047951,74
RTS0047952,93
RTS0047953,103
RTS0047954,55
RTS0047956,51
RTS0047957,60
RTS0047958,56
RTS0047959,106
RTS0047960,78
RTS0047961,58
RTS0047963,83
RTS0047964,49
RTS0047965,59
RTS0047966,49
RTS0047967,62
RTS0047968,199
RTS0047969,71
RTS0047970,28
RTS0047972,71
RTS0047973,113
RTS0047974,70
RTS0047975,48
RTS0047976,52
RTS0047977,32
RTS0047978,51
RTS0047979,73
RTS0047980,48
RTS0047981,389
RTS0047982,43
RTS0047985,590
RTS0047986,67
RTS0047987,47
RTS0047988,485
RTS0047990,66
RTS0047991,145
RTS0047992,65
RTS0047993,49
RTS0047994,48
RTS0047995,41
RTS0047996,55
RTS0047997,96
RTS0047998,105
RTS0047999,36
RTS0048000,55
RTS0048001,47
RTS0048003,110
RTS0048005,49
RTS0048006,40
RTS0048008,44
RTS0048009,64
RTS0048012,52
RTS0048013,42
RTS0048014,41
RTS0048015,118
RTS0048016,154
RTS0048017,63
RTS0048018,84
RTS0048019,86
RTS0048020,60
RTS0048021,50
RTS0048022,48
RTS0048023,54
RTS0048024,56
RTS0048026,61
RTS0048027,101
RTS0048028,62
RTS0048029,32
RTS0048030,92
RTS0048031,77
RTS0048032,79
RTS0048033,37
RTS0048034,53
RTS0048035,51
RTS0048036,58
RTS0048037,65
RTS0048038,120
RTS0048040,55
RTS0048041,34
RTS0048042,89
RTS0048043,97
RTS0048044,59
RTS0048045,64
RTS0048046,49
RTS0048047,43
RTS0048048,55
RTS0048049,45
RTS0048050,55
RTS0048051,178
RTS0048052,122
RTS0048053,50
RTS0048054,86
RTS0048055,52
RTS0048056,53
RTS0048057,30
RTS0048058,30
RTS0048059,47
RTS0048060,58
RTS0048061,65
RTS0048062,46
RTS0048063,39
RTS0048064,110
RTS0048065,95
RTS0048066,103
RTS0048067,47
RTS0048068,63
RTS0048069,37
RTS0048070,47
RTS0048071,72
RTS0048072,41
RTS0048073,57
RTS0048074,28
RTS0048076,51
RTS0048077,82
RTS0048078,79
RTS0048079,90
RTS0048080,93
RTS0048081,124
RTS0048082,73
RTS0048084,37
RTS0048085,59
RTS0048086,30
RTS0048087,65
RTS0048088,49
RTS0048089,78
RTS0048090,81
RTS0048091,115
RTS0048092,60
RTS0048093,152
RTS0048094,42
RTS0048096,51
RTS0048097,63
RTS0048098,3986
RTS0048099,6025
RTS0048100,5925
RTS0048101,4591
RTS0048102,4412
RTS0048104,49
RTS0048105,61
RTS0048106,52
RTS0048107,62
RTS0048108,69
RTS0048109,47
RTS0048110,42
RTS0048111,39
RTS0048112,44
RTS0048113,52
RTS0048114,47
RTS0048115,67
RTS0048116,81
RTS0048117,71
RTS0048118,76
RTS0048120,63
RTS0048126,47
RTS0048127,59
RTS0048129,89
RTS0048130,41
RTS0048131,197
RTS0048132,248
RTS0048133,71
RTS0048134,231
RTS0048135,298
RTS0048136,45
RTS0048138,82
RTS0048139,132
RTS0048140,78
RTS0048141,41
RTS0048142,62
RTS0048144,49
RTS0048145,62
RTS0048146,83
RTS0048147,45
RTS0048148,56
RTS0048149,45
RTS0048150,59
RTS0048151,56
RTS0048152,51
RTS0048153,61
RTS0048154,48
RTS0048155,75
RTS0048156,162
RTS0048158,144
RTS0048159,58
RTS0048160,2275
RTS0048161,2997
RTS0048162,118
RTS0048163,93
RTS0048164,547
RTS0048165,208
RTS0048166,81
RTS0048167,115
RTS0048168,72
RTS0048169,102
RTS0048170,74
RTS0048171,65
RTS0048172,66
RTS0048173,46
RTS0048175,52
RTS0048176,72
RTS0048177,70
RTS0048178,66
RTS0048179,67
RTS0048180,81
RTS0048181,133
RTS0048182,73
RTS0048183,140
RTS0048184,131
RTS0048185,122
RTS0048186,65
RTS0048188,88
RTS0048189,127
RTS0048190,82
RTS0048191,82
RTS0048192,113
RTS0048193,73
RTS0048194,107
RTS0048195,129
RTS0048196,93
RTS0048197,126
RTS0048198,121
RTS0048200,113
RTS0048201,74
RTS0048202,66
RTS0048203,76
RTS0048204,93
RTS0048205,77
RTS0048207,81
RTS0048208,114
RTS0048209,84
RTS0048210,89
RTS0048211,133
RTS0048212,54
RTS0048213,87
RTS0048214,55
RTS0048215,83
RTS0048216,84
RTS0048217,76
RTS0048218,104
RTS0048219,73
RTS0048220,74
RTS0048221,65
RTS0048222,65
RTS0048223,52
RTS0048224,82
RTS0048225,58
RTS0048226,79
RTS0048227,121
RTS0048228,49
RTS0048229,58
RTS0048230,88
RTS0048231,76
RTS0048232,85
RTS0048233,71
RTS0048234,71
RTS0048235,95
RTS0048236,68
RTS0048237,67
RTS0048238,82
RTS0048239,77
RTS0048240,59
RTS0048241,71
RTS0048242,200
RTS0048243,147
RTS0048244,157
RTS0048245,72
RTS0048246,123
RTS0049343,89
RTS0049344,337
RTS0049345,183
RTS0049346,36
RTS0049347,48
RTS0049348,51
RTS0049349,69
RTS0049350,46
RTS0049351,51
RTS0049352,57
RTS0049353,53
RTS0049354,35
RTS0049355,40
RTS0049356,72
RTS0049357,48
RTS0049358,25
RTS0049359,21
RTS0049360,100
RTS0049361,51
RTS0049362,47
RTS0049363,56
RTS0049364,58
RTS0049365,45
RTS0049366,278
RTS0049367,321
RTS0049368,112
RTS0049369,38
RTS0049370,38
RTS0049371,64
RTS0049372,60
RTS0049373,351
RTS0049374,399
RTS0049375,275
RTS0049376,319
RTS0049377,301
RTS0049378,218
RTS0049379,119
RTS0049380,192
RTS0049381,181
RTS0049382,129
RTS0049383,36
RTS0049384,33
RTS0049385,41
RTS0049386,66
RTS0049387,59
RTS0049388,51
RTS0049389,61
RTS0049390,1951
RTS0049391,2148
RTS0049392,2019
RTS0049393,2112
RTS0049394,781
RTS0049395,636
RTS0049396,809
RTS0049397,1001
RTS0049398,1127
RTS0049399,549
RTS0049400,64
RTS0049401,59
RTS0049402,67
RTS0049403,34
RTS0049404,61
RTS0049405,57
RTS0049406,57
RTS0049407,64
RTS0049408,71
RTS0049409,57
RTS0049410,55
RTS0049411,67
RTS0049412,37
RTS0049413,30
RTS0049414,64
RTS0049415,63
RTS0049416,49
RTS0049417,49
RTS0049418,54
RTS0049419,39
RTS0049420,22
RTS0049421,51
RTS0049422,41
RTS0049423,54
RTS0049424,124
RTS0049425,90
RTS0049426,122
RTS0049427,131
RTS0049428,46
RTS0049429,164
RTS0049430,122
RTS0049431,110
RTS0049432,66
RTS0049433,40
RTS0049434,51
RTS0049435,44
RTS0049436,35
RTS0049437,266
RTS0049438,64
RTS0049439,140
RTS0049440,113
RTS0049441,169
RTS0049442,163
RTS0049443,111
RTS0049444,204
RTS0049445,48
RTS0049446,62
RTS0049447,97
RTS0049448,44
RTS0049449,64
RTS0049450,67
RTS0049451,74
RTS0049452,56
RTS0049453,79
RTS0049454,30
RTS0049455,28
RTS0049456,54
RTS0049457,148
RTS0049458,49
RTS0049459,144
RTS0049460,224
RTS0049461,294
RTS0049462,327
RTS0049463,88
RTS0049464,75
RTS0049465,68
RTS0049466,54
RTS0049467,47
RTS0049468,93
RTS0049469,89
RTS0049470,113
RTS0049471,118
RTS0049472,103
RTS0049473,372
RTS0049474,63
RTS0049475,53
RTS0049476,71
RTS0049477,40
RTS0049478,67
RTS0049479,7333
RTS0049480,675
RTS0049481,27
RTS0049482,53
RTS0049483,57
RTS0049484,57
RTS0049485,77
RTS0997079,49
RTS0997080,123
RTS0997081,45
RTS0997082,76
RTS0997083,64
RTS0997084,73
RTS0997085,66
RTS0997086,57
RTS0997087,36
RTS0997088,15534
RTS0997089,4670
RTS0997090,117
RTS0997091,52
RTS0997092,33
RTS0997093,36
RTS0997094,8
RTS0997095,48
RTS0997096,28
RTS0997097,12
RTS0997098,46
RTS0997099,33
RTS0997100,31
RTS0997101,29
RTS0997102,30
RTS0997103,28
RTS0997104,24
RTS0997105,29
RTS0997106,31
RTS0997107,28
RTS0997108,38
RTS0997109,19
RTS0997110,31
RTS0997111,28
RTS0997112,29
RTS0997113,20
RTS0997114,35
RTS0997115,31
RTS0997116,29
RTS0997117,23
RTS0997118,33
RTS0997119,30
RTS0997120,22
RTS0997121,123
RTS0997122,213
RTS0997123,197
RTS0997124,126
RTS0997125,355
RTS0997126,515
RTS0997127,490
RTS0997128,417
RTS0997129,532
RTS0997130,138
</Code_Summary>
