# Supplementary material for: Spatial meta-transcriptomics reveal associations of intratumor bacteria burden with lung cancer cells showing a distinct oncogenic signature
Source: J Immunother Cancer. 2022 Jul 6;10(7):e004698. doi: 10.1136/jitc-2022-004698 (PMC9260850; doi:10.1136/jitc-2022-004698)
Supplement: Supplementary data [file jitc-2022-004698supp009.zip › DSP-1001660004186-C-G02.dcc]

<Header>
FileVersion,0.02
SoftwareVersion,"GeoMx_NGS_Pipeline_ 2.0.0"
Date,2020-6-15
</Header>

<Scan_Attributes>
ID,DSP-1001660004186-C-G02
Plate_ID,1001660004186
Well,G02
</Scan_Attributes>

<NGS_Processing_Attributes>
SeqSetId,
tamperedIni,No
Raw,3644456
Trimmed,3626911
Stitched,3605447
Aligned,3539480
umiQ30,0.9921
rtsQ30,0.9916
</NGS_Processing_Attributes>


<Code_Summary>
RTS0039454,346
RTS0039455,212
RTS0039456,212
RTS0039457,468
RTS0039458,143
RTS0039459,49
RTS0039460,36
RTS0039461,62
RTS0039462,33
RTS0039463,50
RTS0039464,49
RTS0039465,66
RTS0039466,60
RTS0039467,108
RTS0039468,47
RTS0039469,45
RTS0039470,52
RTS0039471,73
RTS0039472,62
RTS0039473,32
RTS0039474,100
RTS0039475,95
RTS0039476,93
RTS0039477,115
RTS0039478,121
RTS0039479,54
RTS0039480,31
RTS0039481,45
RTS0039482,42
RTS0039483,49
RTS0039484,49
RTS0039485,58
RTS0039486,48
RTS0039487,40
RTS0039488,38
RTS0039489,38
RTS0039490,42
RTS0039491,58
RTS0039492,38
RTS0039493,45
RTS0039494,76
RTS0039495,58
RTS0039496,82
RTS0039497,33
RTS0039498,34
RTS0039499,204
RTS0039500,141
RTS0039501,183
RTS0039502,234
RTS0039503,192
RTS0039504,56
RTS0039505,73
RTS0039506,45
RTS0039507,72
RTS0039508,44
RTS0039509,50
RTS0039510,139
RTS0039511,139
RTS0039512,85
RTS0039513,98
RTS0039514,193
RTS0039515,162
RTS0039516,42
RTS0039517,50
RTS0039518,54
RTS0039519,36
RTS0039520,46
RTS0039521,43
RTS0039522,47
RTS0039523,48
RTS0039524,60
RTS0039525,75
RTS0039526,58
RTS0039527,93
RTS0039528,66
RTS0039529,80
RTS0039530,62
RTS0039531,62
RTS0039532,58
RTS0039533,56
RTS0039534,43
RTS0039535,62
RTS0039536,59
RTS0039537,44
RTS0039538,35
RTS0039539,59
RTS0039540,49
RTS0039541,51
RTS0039542,47
RTS0039543,36
RTS0039544,29
RTS0039545,53
RTS0039546,36
RTS0039547,33
RTS0039548,58
RTS0039549,57
RTS0039550,57
RTS0039551,119
RTS0039552,85
RTS0039553,68
RTS0039554,99
RTS0039555,130
RTS0039556,31
RTS0039557,32
RTS0039558,32
RTS0039559,44
RTS0039560,42
RTS0039561,61
RTS0039562,57
RTS0039563,43
RTS0039564,67
RTS0039565,73
RTS0039566,44
RTS0039567,47
RTS0039568,58
RTS0039569,34
RTS0039570,47
RTS0039571,38
RTS0039572,50
RTS0039573,52
RTS0039574,40
RTS0039575,28
RTS0039576,31
RTS0039577,61
RTS0039578,48
RTS0039579,60
RTS0039580,57
RTS0039581,60
RTS0039582,60
RTS0039583,91
RTS0039584,71
RTS0039585,71
RTS0039586,47
RTS0039587,42
RTS0039588,57
RTS0039589,44
RTS0039590,44
RTS0039591,74
RTS0039592,77
RTS0039593,58
RTS0039594,57
RTS0039595,51
RTS0039596,42
RTS0039597,50
RTS0039598,50
RTS0039599,49
RTS0039600,47
RTS0039601,33
RTS0039602,40
RTS0039603,43
RTS0039604,48
RTS0039605,44
RTS0039606,25
RTS0039607,62
RTS0039608,44
RTS0039609,44
RTS0039610,54
RTS0039611,46
RTS0039612,40
RTS0039613,35
RTS0039614,36
RTS0039615,30
RTS0039616,44
RTS0039617,39
RTS0039619,53
RTS0039620,44
RTS0039621,38
RTS0039622,33
RTS0039623,44
RTS0039624,42
RTS0039625,33
RTS0039626,38
RTS0039627,39
RTS0039628,44
RTS0039629,40
RTS0039630,40
RTS0039631,32
RTS0039632,42
RTS0039633,51
RTS0039634,49
RTS0039635,49
RTS0039636,46
RTS0039637,38
RTS0039638,39
RTS0039639,47
RTS0039640,37
RTS0039641,56
RTS0039642,47
RTS0039643,53
RTS0039644,44
RTS0039645,39
RTS0039646,62
RTS0039647,52
RTS0039648,48
RTS0039649,47
RTS0039650,41
RTS0039651,72
RTS0039652,120
RTS0039653,60
RTS0039654,69
RTS0039655,77
RTS0039656,145
RTS0039657,102
RTS0039658,94
RTS0039659,130
RTS0039660,100
RTS0039661,49
RTS0039662,30
RTS0039663,51
RTS0039664,73
RTS0039665,39
RTS0039666,53
RTS0039667,33
RTS0039668,38
RTS0039669,74
RTS0039670,49
RTS0039671,79
RTS0039672,93
RTS0039673,68
RTS0039674,72
RTS0039675,51
RTS0039676,59
RTS0039677,46
RTS0039678,50
RTS0039679,69
RTS0039680,52
RTS0039681,96
RTS0039682,84
RTS0039683,42
RTS0039684,95
RTS0039685,87
RTS0039686,216
RTS0039687,237
RTS0039688,228
RTS0039689,169
RTS0039690,207
RTS0039691,46
RTS0039692,42
RTS0039693,48
RTS0039694,75
RTS0039695,55
RTS0039696,46
RTS0039697,52
RTS0039698,43
RTS0039699,41
RTS0039700,39
RTS0039701,46
RTS0039702,48
RTS0039703,49
RTS0039704,53
RTS0039705,37
RTS0039706,48
RTS0039707,47
RTS0039708,43
RTS0039709,52
RTS0039710,58
RTS0039711,64
RTS0039712,54
RTS0039713,75
RTS0039714,51
RTS0039715,63
RTS0039716,41
RTS0039717,66
RTS0039718,35
RTS0039719,37
RTS0039720,125
RTS0039721,53
RTS0039722,56
RTS0039723,80
RTS0039724,60
RTS0039725,70
RTS0039726,64
RTS0039727,46
RTS0039728,51
RTS0039729,63
RTS0039730,49
RTS0039731,49
RTS0039732,51
RTS0039733,55
RTS0039734,68
RTS0039735,51
RTS0039736,58
RTS0039737,58
RTS0039738,40
RTS0039739,64
RTS0039740,51
RTS0039741,52
RTS0039742,56
RTS0039743,63
RTS0039744,39
RTS0039745,55
RTS0039746,66
RTS0039747,109
RTS0039749,74
RTS0039750,68
RTS0039751,41
RTS0039752,46
RTS0039753,43
RTS0039754,25
RTS0039755,58
RTS0039756,59
RTS0039757,44
RTS0039758,41
RTS0039759,36
RTS0039760,47
RTS0039761,52
RTS0039762,57
RTS0039763,61
RTS0039764,43
RTS0039765,41
RTS0039766,42
RTS0039767,66
RTS0039768,54
RTS0039769,44
RTS0039770,99
RTS0039771,56
RTS0039772,60
RTS0039773,52
RTS0039774,40
RTS0039775,83
RTS0039776,42
RTS0039777,56
RTS0039778,36
RTS0039779,30
RTS0039780,38
RTS0039781,94
RTS0039782,66
RTS0039783,78
RTS0039784,58
RTS0039785,110
RTS0039786,54
RTS0039787,36
RTS0039788,39
RTS0039789,48
RTS0039790,59
RTS0039791,63
RTS0039792,40
RTS0039793,39
RTS0039794,70
RTS0039795,40
RTS0039796,41
RTS0039797,63
RTS0039798,54
RTS0039799,53
RTS0039800,47
RTS0039801,59
RTS0039802,45
RTS0039803,79
RTS0039804,91
RTS0039805,53
RTS0039806,45
RTS0039807,36
RTS0039808,49
RTS0039809,46
RTS0039810,48
RTS0039811,47
RTS0039812,52
RTS0039813,47
RTS0039814,68
RTS0039815,58
RTS0039816,49
RTS0039817,44
RTS0039818,47
RTS0039819,49
RTS0039820,42
RTS0039821,55
RTS0039822,50
RTS0039823,63
RTS0039824,54
RTS0039825,50
RTS0039826,46
RTS0039827,48
RTS0039828,51
RTS0039829,44
RTS0039830,44
RTS0039831,52
RTS0039832,68
RTS0039833,47
RTS0039834,47
RTS0039835,61
RTS0039836,62
RTS0039838,36
RTS0039839,57
RTS0039840,25
RTS0039841,59
RTS0039842,64
RTS0039843,49
RTS0039844,65
RTS0039845,43
RTS0039846,54
RTS0039847,49
RTS0039848,30
RTS0039849,37
RTS0039850,40
RTS0039851,54
RTS0039852,54
RTS0039853,43
RTS0039854,35
RTS0039855,50
RTS0039856,35
RTS0039857,31
RTS0039858,43
RTS0039859,70
RTS0039860,52
RTS0039861,64
RTS0039862,47
RTS0039863,42
RTS0039864,53
RTS0039865,32
RTS0039866,48
RTS0039867,61
RTS0039868,46
RTS0039869,55
RTS0039870,48
RTS0039871,45
RTS0039872,59
RTS0039873,51
RTS0039874,82
RTS0039875,63
RTS0039876,34
RTS0039877,40
RTS0039878,33
RTS0039879,51
RTS0039880,25
RTS0039881,45
RTS0039882,32
RTS0039883,31
RTS0039884,29
RTS0039885,52
RTS0039886,44
RTS0039887,32
RTS0039888,55
RTS0039890,34
RTS0039891,46
RTS0039892,64
RTS0039893,75
RTS0039894,43
RTS0039895,60
RTS0039896,54
RTS0039897,47
RTS0039898,79
RTS0039899,46
RTS0039900,71
RTS0039901,54
RTS0039902,35
RTS0039903,44
RTS0039904,59
RTS0039905,50
RTS0039906,41
RTS0039907,65
RTS0039908,51
RTS0039909,36
RTS0039910,51
RTS0039911,35
RTS0039912,47
RTS0039913,51
RTS0039914,40
RTS0039915,46
RTS0039916,54
RTS0039917,51
RTS0039918,56
RTS0039919,48
RTS0039920,40
RTS0039921,32
RTS0039922,54
RTS0039923,49
RTS0039924,38
RTS0039925,35
RTS0039926,57
RTS0039927,48
RTS0039928,55
RTS0039929,55
RTS0039930,55
RTS0039931,35
RTS0039932,39
RTS0039933,40
RTS0039934,38
RTS0039935,45
RTS0039936,48
RTS0039937,38
RTS0039938,54
RTS0039939,41
RTS0039940,42
RTS0039941,46
RTS0039942,44
RTS0039943,26
RTS0039944,38
RTS0039945,37
RTS0039946,58
RTS0039947,72
RTS0039948,77
RTS0039949,64
RTS0039950,83
RTS0039951,48
RTS0039952,46
RTS0039953,32
RTS0039954,39
RTS0039955,63
RTS0039956,64
RTS0039957,80
RTS0039958,82
RTS0039959,73
RTS0039960,105
RTS0039961,45
RTS0039962,39
RTS0039963,44
RTS0039964,53
RTS0039965,45
RTS0039966,40
RTS0039967,34
RTS0039968,58
RTS0039969,57
RTS0039970,39
RTS0039971,49
RTS0039972,39
RTS0039973,40
RTS0039974,50
RTS0039975,40
RTS0039976,53
RTS0039977,38
RTS0039978,34
RTS0039979,40
RTS0039980,31
RTS0039981,39
RTS0039982,42
RTS0039983,63
RTS0039984,47
RTS0039985,67
RTS0039986,254
RTS0039987,197
RTS0039988,220
RTS0039989,191
RTS0039990,124
RTS0039991,42
RTS0039992,62
RTS0039993,57
RTS0039994,30
RTS0039995,78
RTS0039996,132
RTS0039997,68
RTS0039998,129
RTS0039999,124
RTS0040000,101
RTS0040001,39
RTS0040002,46
RTS0040003,43
RTS0040004,50
RTS0040005,62
RTS0040006,41
RTS0040007,46
RTS0040008,29
RTS0040009,47
RTS0040010,53
RTS0040011,33
RTS0040012,39
RTS0040013,49
RTS0040014,62
RTS0040015,47
RTS0040016,42
RTS0040017,51
RTS0040018,55
RTS0040019,73
RTS0040020,72
RTS0040021,36
RTS0040022,44
RTS0040023,46
RTS0040024,31
RTS0040025,37
RTS0040026,51
RTS0040027,46
RTS0040028,35
RTS0040029,57
RTS0040030,45
RTS0040031,44
RTS0040032,51
RTS0040033,36
RTS0040034,45
RTS0040035,29
RTS0040036,45
RTS0040037,44
RTS0040038,57
RTS0040039,45
RTS0040040,42
RTS0040041,39
RTS0040042,58
RTS0040043,51
RTS0040044,45
RTS0040045,32
RTS0040046,43
RTS0040047,61
RTS0040048,75
RTS0040049,49
RTS0040050,42
RTS0040051,31
RTS0040052,43
RTS0040053,46
RTS0040054,41
RTS0040055,43
RTS0040056,47
RTS0040057,42
RTS0040058,54
RTS0040059,31
RTS0040060,37
RTS0040061,43
RTS0040062,33
RTS0040063,43
RTS0040064,55
RTS0040065,43
RTS0040066,54
RTS0040067,55
RTS0040068,69
RTS0040069,31
RTS0040070,46
RTS0040071,35
RTS0040072,61
RTS0040073,51
RTS0040074,47
RTS0040075,34
RTS0040076,32
RTS0040077,44
RTS0040078,40
RTS0040079,46
RTS0040080,31
RTS0040081,54
RTS0040082,49
RTS0040083,31
RTS0040084,40
RTS0040085,27
RTS0040086,36
RTS0040087,32
RTS0040088,48
RTS0040089,52
RTS0040090,44
RTS0040091,44
RTS0040092,33
RTS0040093,41
RTS0040094,45
RTS0040095,52
RTS0040096,60
RTS0040097,48
RTS0040098,48
RTS0040099,51
RTS0040100,60
RTS0040101,37
RTS0040102,38
RTS0040103,28
RTS0040104,46
RTS0040105,44
RTS0040106,63
RTS0040107,57
RTS0040108,59
RTS0040109,53
RTS0040110,52
RTS0040111,37
RTS0040112,58
RTS0040113,34
RTS0040114,30
RTS0040115,45
RTS0040116,145
RTS0040117,117
RTS0040118,68
RTS0040119,96
RTS0040120,164
RTS0040121,52
RTS0040122,62
RTS0040123,47
RTS0040124,47
RTS0040125,45
RTS0040126,46
RTS0040127,63
RTS0040128,53
RTS0040129,60
RTS0040130,64
RTS0040131,51
RTS0040132,52
RTS0040133,54
RTS0040134,53
RTS0040135,43
RTS0040136,39
RTS0040137,32
RTS0040138,57
RTS0040139,40
RTS0040140,51
RTS0040141,35
RTS0040142,66
RTS0040143,65
RTS0040144,57
RTS0040145,63
RTS0040146,58
RTS0040147,67
RTS0040148,35
RTS0040149,56
RTS0040150,51
RTS0040151,49
RTS0040152,43
RTS0040153,47
RTS0040154,54
RTS0040155,45
RTS0040156,49
RTS0040157,57
RTS0040158,54
RTS0040159,63
RTS0040160,53
RTS0040161,65
RTS0040162,34
RTS0040163,45
RTS0040164,45
RTS0040165,48
RTS0040166,31
RTS0040167,54
RTS0040168,40
RTS0040169,38
RTS0040170,38
RTS0040171,22
RTS0040172,37
RTS0040173,35
RTS0040174,32
RTS0040175,42
RTS0040176,27
RTS0040177,51
RTS0040178,42
RTS0040179,34
RTS0040180,31
RTS0040181,46
RTS0040182,45
RTS0040183,45
RTS0040184,40
RTS0040185,33
RTS0040186,71
RTS0040187,42
RTS0040188,29
RTS0040189,41
RTS0040190,42
RTS0040191,54
RTS0040192,43
RTS0040193,41
RTS0040194,47
RTS0040195,63
RTS0040196,37
RTS0040197,25
RTS0040198,38
RTS0040199,52
RTS0040200,34
RTS0040201,65
RTS0040202,47
RTS0040203,60
RTS0040204,51
RTS0040205,66
RTS0040206,39
RTS0040207,20
RTS0040208,45
RTS0040209,48
RTS0040210,51
RTS0040211,58
RTS0040212,42
RTS0040213,34
RTS0040214,58
RTS0040215,55
RTS0040216,37
RTS0040217,36
RTS0040218,31
RTS0040219,36
RTS0040220,26
RTS0040221,51
RTS0040222,44
RTS0040223,34
RTS0040224,29
RTS0040225,43
RTS0040226,59
RTS0040227,25
RTS0040228,38
RTS0040229,30
RTS0040230,48
RTS0040231,25
RTS0040232,41
RTS0040233,42
RTS0040234,34
RTS0040235,54
RTS0040236,40
RTS0040237,41
RTS0040238,38
RTS0040239,55
RTS0040240,52
RTS0040241,46
RTS0040242,56
RTS0040243,50
RTS0040244,33
RTS0040245,54
RTS0040246,39
RTS0040247,40
RTS0040248,50
RTS0040249,47
RTS0040250,36
RTS0040251,41
RTS0040252,53
RTS0040253,29
RTS0040254,47
RTS0040255,37
RTS0040256,52
RTS0040257,30
RTS0040258,30
RTS0040259,45
RTS0040260,47
RTS0040261,29
RTS0040262,42
RTS0040263,55
RTS0040264,45
RTS0040265,37
RTS0040266,47
RTS0040267,47
RTS0040268,58
RTS0040269,31
RTS0040270,65
RTS0040271,83
RTS0040272,90
RTS0040273,73
RTS0040274,97
RTS0040275,90
RTS0040276,49
RTS0040277,70
RTS0040278,122
RTS0040279,106
RTS0040280,61
RTS0040281,38
RTS0040282,37
RTS0040283,36
RTS0040284,43
RTS0040285,45
RTS0040286,54
RTS0040287,48
RTS0040288,43
RTS0040289,41
RTS0040290,55
RTS0040291,27
RTS0040292,32
RTS0040293,28
RTS0040294,44
RTS0040295,42
RTS0040296,34
RTS0040297,45
RTS0040298,32
RTS0040299,36
RTS0040300,33
RTS0040301,39
RTS0040302,38
RTS0040303,36
RTS0040304,33
RTS0040305,41
RTS0040306,38
RTS0040307,34
RTS0040308,47
RTS0040309,50
RTS0040310,42
RTS0040311,40
RTS0040312,52
RTS0040313,44
RTS0040314,48
RTS0040315,38
RTS0040316,35
RTS0040317,43
RTS0040318,45
RTS0040319,45
RTS0040320,34
RTS0040321,53
RTS0040322,53
RTS0040323,54
RTS0040324,58
RTS0040325,34
RTS0040326,42
RTS0040327,45
RTS0040328,40
RTS0040329,55
RTS0040330,39
RTS0040331,51
RTS0040332,39
RTS0040333,53
RTS0040334,42
RTS0040335,56
RTS0040336,51
RTS0040337,50
RTS0040338,22
RTS0040339,51
RTS0040340,49
RTS0040341,49
RTS0040342,28
RTS0040343,41
RTS0040344,48
RTS0040345,51
RTS0040346,38
RTS0040347,65
RTS0040348,51
RTS0040349,68
RTS0040350,49
RTS0040351,47
RTS0040352,74
RTS0040353,67
RTS0040354,46
RTS0040355,48
RTS0040356,83
RTS0040357,96
RTS0040358,63
RTS0040359,71
RTS0040360,117
RTS0040361,48
RTS0040363,41
RTS0040364,44
RTS0040365,42
RTS0040366,63
RTS0040367,48
RTS0040368,81
RTS0040369,65
RTS0040370,78
RTS0040371,43
RTS0040372,57
RTS0040373,56
RTS0040374,45
RTS0040375,37
RTS0040376,61
RTS0040377,53
RTS0040378,60
RTS0040379,56
RTS0040380,52
RTS0040381,53
RTS0040382,40
RTS0040383,40
RTS0040384,36
RTS0040385,35
RTS0040386,60
RTS0040387,51
RTS0040388,71
RTS0040389,56
RTS0040390,58
RTS0040391,48
RTS0040392,66
RTS0040393,45
RTS0040394,57
RTS0040395,42
RTS0040396,62
RTS0040397,47
RTS0040398,75
RTS0040399,84
RTS0040400,80
RTS0040401,85
RTS0040402,85
RTS0040403,49
RTS0040404,80
RTS0040405,41
RTS0040406,58
RTS0040407,64
RTS0040408,70
RTS0040409,62
RTS0040410,66
RTS0040411,43
RTS0040412,29
RTS0040413,63
RTS0040414,52
RTS0040415,52
RTS0040416,312
RTS0040417,176
RTS0040418,133
RTS0040419,312
RTS0040420,324
RTS0040421,40
RTS0040422,76
RTS0040423,53
RTS0040424,33
RTS0040425,40
RTS0040426,38
RTS0040428,58
RTS0040429,33
RTS0040430,56
RTS0040431,50
RTS0040432,33
RTS0040433,54
RTS0040434,64
RTS0040435,43
RTS0040436,176
RTS0040437,156
RTS0040438,304
RTS0040439,241
RTS0040440,258
RTS0040441,64
RTS0040442,45
RTS0040443,59
RTS0040444,53
RTS0040445,52
RTS0040446,59
RTS0040447,55
RTS0040448,53
RTS0040449,60
RTS0040450,38
RTS0040451,92
RTS0040452,98
RTS0040453,100
RTS0040454,75
RTS0040455,194
RTS0040456,55
RTS0040457,47
RTS0040458,26
RTS0040459,36
RTS0040460,35
RTS0040461,54
RTS0040462,33
RTS0040463,38
RTS0040464,48
RTS0040465,38
RTS0040466,45
RTS0040467,63
RTS0040468,52
RTS0040469,51
RTS0040470,34
RTS0040471,64
RTS0040472,58
RTS0040473,30
RTS0040474,44
RTS0040475,39
RTS0040476,47
RTS0040477,54
RTS0040478,48
RTS0040479,43
RTS0040480,33
RTS0040481,76
RTS0040482,78
RTS0040483,56
RTS0040484,78
RTS0040485,61
RTS0040486,63
RTS0040487,40
RTS0040488,43
RTS0040489,46
RTS0040490,50
RTS0040491,46
RTS0040492,43
RTS0040493,35
RTS0040494,47
RTS0040495,48
RTS0040496,45
RTS0040497,49
RTS0040498,44
RTS0040499,47
RTS0040500,36
RTS0040501,87
RTS0040502,38
RTS0040503,54
RTS0040504,59
RTS0040505,34
RTS0040506,44
RTS0040507,51
RTS0040508,51
RTS0040509,29
RTS0040510,24
RTS0040511,32
RTS0040512,47
RTS0040513,41
RTS0040514,49
RTS0040515,52
RTS0040516,72
RTS0040517,45
RTS0040518,46
RTS0040519,56
RTS0040520,45
RTS0040521,36
RTS0040522,39
RTS0040523,33
RTS0040524,29
RTS0040525,38
RTS0040526,59
RTS0040527,27
RTS0040528,47
RTS0040529,58
RTS0040530,57
RTS0040531,51
RTS0040532,58
RTS0040533,41
RTS0040534,65
RTS0040535,55
RTS0040536,46
RTS0040537,66
RTS0040538,58
RTS0040539,44
RTS0040540,56
RTS0040541,31
RTS0040542,44
RTS0040543,52
RTS0040544,46
RTS0040545,29
RTS0040546,37
RTS0040547,31
RTS0040548,27
RTS0040549,36
RTS0040550,46
RTS0040551,23
RTS0040552,39
RTS0040553,42
RTS0040554,29
RTS0040555,28
RTS0040556,52
RTS0040557,32
RTS0040558,38
RTS0040559,46
RTS0040560,54
RTS0040561,43
RTS0040562,35
RTS0040563,38
RTS0040564,35
RTS0040565,46
RTS0040566,47
RTS0040567,35
RTS0040568,31
RTS0040569,47
RTS0040570,36
RTS0040571,47
RTS0040572,33
RTS0040573,52
RTS0040574,62
RTS0040575,36
RTS0040576,51
RTS0040577,39
RTS0040578,44
RTS0040579,33
RTS0040580,58
RTS0040581,43
RTS0040582,48
RTS0040583,38
RTS0040584,28
RTS0040585,51
RTS0040586,50
RTS0040587,25
RTS0040588,42
RTS0040589,46
RTS0040590,48
RTS0040591,56
RTS0040592,45
RTS0040593,27
RTS0040594,45
RTS0040595,52
RTS0040596,43
RTS0040597,58
RTS0040598,38
RTS0040599,35
RTS0040600,51
RTS0040601,50
RTS0040602,37
RTS0040603,51
RTS0040604,60
RTS0040605,54
RTS0040606,56
RTS0040607,55
RTS0040608,64
RTS0040609,42
RTS0040610,74
RTS0040611,55
RTS0040612,51
RTS0040613,56
RTS0040614,50
RTS0040615,32
RTS0040616,44
RTS0040617,36
RTS0040618,36
RTS0040619,48
RTS0040620,38
RTS0040621,53
RTS0040622,37
RTS0040623,49
RTS0040624,48
RTS0040625,44
RTS0040626,50
RTS0040627,38
RTS0040628,56
RTS0040629,62
RTS0040630,56
RTS0040631,91
RTS0040632,63
RTS0040633,69
RTS0040634,76
RTS0040635,50
RTS0040636,45
RTS0040637,63
RTS0040638,31
RTS0040639,36
RTS0040640,48
RTS0040641,60
RTS0040642,50
RTS0040643,49
RTS0040644,60
RTS0040645,75
RTS0040646,45
RTS0040647,45
RTS0040648,61
RTS0040649,60
RTS0040650,25
RTS0040651,48
RTS0040652,36
RTS0040653,45
RTS0040654,53
RTS0040655,43
RTS0040656,51
RTS0040657,54
RTS0040658,44
RTS0040659,64
RTS0040660,43
RTS0040661,127
RTS0040662,90
RTS0040663,76
RTS0040664,147
RTS0040665,155
RTS0040666,55
RTS0040667,52
RTS0040668,25
RTS0040669,41
RTS0040670,32
RTS0040671,37
RTS0040672,42
RTS0040673,39
RTS0040674,39
RTS0040675,42
RTS0040676,1780
RTS0040677,1303
RTS0040678,3346
RTS0040679,1371
RTS0040680,3729
RTS0040681,746
RTS0040682,831
RTS0040683,1223
RTS0040684,1420
RTS0040685,922
RTS0040686,40
RTS0040687,54
RTS0040688,26
RTS0040689,37
RTS0040690,49
RTS0040691,44
RTS0040692,32
RTS0040693,78
RTS0040694,74
RTS0040695,61
RTS0040696,52
RTS0040697,20
RTS0040698,36
RTS0040699,54
RTS0040700,41
RTS0040701,935
RTS0040702,2212
RTS0040703,1557
RTS0040704,1488
RTS0040705,1939
RTS0040706,53
RTS0040707,41
RTS0040708,32
RTS0040709,27
RTS0040710,52
RTS0040711,37
RTS0040712,35
RTS0040713,47
RTS0040714,40
RTS0040715,49
RTS0040716,37
RTS0040717,42
RTS0040718,29
RTS0040719,35
RTS0040720,35
RTS0040721,24
RTS0040722,35
RTS0040723,55
RTS0040724,37
RTS0040725,28
RTS0040726,302
RTS0040727,378
RTS0040728,375
RTS0040729,232
RTS0040730,261
RTS0040731,218
RTS0040732,192
RTS0040733,81
RTS0040734,117
RTS0040735,131
RTS0040736,1186
RTS0040737,582
RTS0040738,613
RTS0040739,766
RTS0040740,1039
RTS0040741,34
RTS0040742,37
RTS0040743,51
RTS0040744,47
RTS0040745,45
RTS0040746,77
RTS0040747,61
RTS0040748,50
RTS0040749,66
RTS0040750,96
RTS0040751,44
RTS0040752,58
RTS0040753,52
RTS0040754,27
RTS0040755,33
RTS0040756,60
RTS0040757,55
RTS0040758,38
RTS0040759,69
RTS0040760,72
RTS0040761,53
RTS0040762,64
RTS0040763,66
RTS0040764,53
RTS0040765,72
RTS0040766,39
RTS0040767,40
RTS0040768,30
RTS0040769,53
RTS0040770,37
RTS0040771,49
RTS0040772,42
RTS0040773,37
RTS0040774,50
RTS0040775,43
RTS0040776,50
RTS0040777,63
RTS0040778,86
RTS0040779,95
RTS0040780,92
RTS0040781,59
RTS0040782,75
RTS0040783,34
RTS0040784,46
RTS0040785,56
RTS0040786,51
RTS0040787,35
RTS0040788,38
RTS0040789,48
RTS0040790,39
RTS0040791,45
RTS0040792,42
RTS0040793,22
RTS0040794,34
RTS0040795,31
RTS0040796,87
RTS0040797,54
RTS0040798,51
RTS0040799,41
RTS0040800,39
RTS0040801,69
RTS0040802,63
RTS0040803,66
RTS0040804,36
RTS0040805,45
RTS0040806,51
RTS0040807,46
RTS0040808,48
RTS0040809,43
RTS0040810,41
RTS0040811,60
RTS0040812,55
RTS0040813,34
RTS0040814,52
RTS0040815,45
RTS0040816,72
RTS0040817,42
RTS0040818,65
RTS0040819,70
RTS0040820,86
RTS0040821,44
RTS0040822,63
RTS0040823,51
RTS0040824,46
RTS0040825,71
RTS0040826,80
RTS0040827,53
RTS0040828,48
RTS0040830,73
RTS0040831,47
RTS0040832,39
RTS0040833,46
RTS0040834,33
RTS0040836,80
RTS0040837,74
RTS0040838,77
RTS0040839,85
RTS0040840,68
RTS0040841,70
RTS0040842,101
RTS0040843,110
RTS0040844,89
RTS0040845,86
RTS0040846,49
RTS0040847,56
RTS0040848,48
RTS0040849,49
RTS0040850,54
RTS0040851,64
RTS0040852,40
RTS0040853,67
RTS0040854,63
RTS0040855,71
RTS0040856,49
RTS0040857,40
RTS0040858,46
RTS0040859,33
RTS0040860,37
RTS0040861,63
RTS0040862,57
RTS0040863,62
RTS0040864,55
RTS0040865,50
RTS0040866,55
RTS0040867,46
RTS0040868,45
RTS0040869,39
RTS0040870,36
RTS0040871,51
RTS0040872,64
RTS0040873,65
RTS0040874,92
RTS0040875,66
RTS0040876,45
RTS0040877,37
RTS0040878,41
RTS0040879,50
RTS0040880,46
RTS0040881,47
RTS0040882,24
RTS0040883,32
RTS0040884,36
RTS0040885,40
RTS0040886,45
RTS0040887,55
RTS0040888,85
RTS0040889,105
RTS0040890,82
RTS0040891,44
RTS0040892,49
RTS0040893,35
RTS0040894,33
RTS0040895,46
RTS0040896,35
RTS0040897,38
RTS0040898,31
RTS0040899,25
RTS0040900,32
RTS0040901,59
RTS0040902,59
RTS0040903,34
RTS0040904,65
RTS0040905,41
RTS0040906,50
RTS0040907,44
RTS0040908,42
RTS0040909,48
RTS0040910,50
RTS0040911,60
RTS0040912,53
RTS0040913,50
RTS0040914,43
RTS0040915,39
RTS0040916,39
RTS0040917,35
RTS0040918,63
RTS0040919,40
RTS0040920,42
RTS0040921,69
RTS0040922,73
RTS0040923,83
RTS0040924,69
RTS0040925,85
RTS0040926,35
RTS0040927,37
RTS0040928,34
RTS0040929,29
RTS0040930,37
RTS0040931,56
RTS0040932,54
RTS0040933,33
RTS0040934,43
RTS0040935,52
RTS0040936,54
RTS0040937,67
RTS0040938,54
RTS0040939,49
RTS0040940,49
RTS0040941,39
RTS0040942,51
RTS0040943,28
RTS0040944,61
RTS0040945,54
RTS0040946,150
RTS0040947,219
RTS0040948,234
RTS0040949,93
RTS0040950,237
RTS0040951,53
RTS0040952,33
RTS0040953,33
RTS0040954,43
RTS0040955,41
RTS0040956,67
RTS0040957,44
RTS0040958,48
RTS0040959,75
RTS0040960,45
RTS0040961,32
RTS0040962,37
RTS0040963,34
RTS0040964,52
RTS0040965,33
RTS0040966,38
RTS0040967,59
RTS0040968,52
RTS0040969,31
RTS0040970,45
RTS0040971,57
RTS0040972,44
RTS0040973,40
RTS0040974,36
RTS0040975,34
RTS0040976,57
RTS0040977,56
RTS0040978,41
RTS0040979,89
RTS0040980,46
RTS0040981,49
RTS0040982,63
RTS0040983,74
RTS0040984,59
RTS0040985,71
RTS0040986,68
RTS0040987,61
RTS0040988,33
RTS0040989,65
RTS0040990,51
RTS0040991,82
RTS0040992,38
RTS0040993,71
RTS0040994,90
RTS0040995,63
RTS0040996,59
RTS0040997,58
RTS0040998,47
RTS0040999,71
RTS0041000,58
RTS0041001,39
RTS0041002,54
RTS0041003,52
RTS0041004,67
RTS0041005,52
RTS0041006,68
RTS0041007,59
RTS0041008,55
RTS0041009,62
RTS0041010,42
RTS0041011,32
RTS0041012,35
RTS0041013,37
RTS0041014,30
RTS0041015,44
RTS0041016,44
RTS0041017,48
RTS0041018,34
RTS0041019,43
RTS0041020,34
RTS0041021,37
RTS0041022,49
RTS0041023,56
RTS0041024,44
RTS0041025,51
RTS0041026,52
RTS0041027,54
RTS0041028,54
RTS0041029,46
RTS0041030,41
RTS0041031,49
RTS0041032,55
RTS0041033,43
RTS0041034,58
RTS0041035,55
RTS0041036,44
RTS0041037,54
RTS0041038,54
RTS0041039,34
RTS0041040,38
RTS0041041,44
RTS0041042,40
RTS0041043,56
RTS0041044,32
RTS0041045,38
RTS0041046,350
RTS0041047,282
RTS0041048,121
RTS0041049,402
RTS0041050,436
RTS0041051,55
RTS0041052,39
RTS0041053,40
RTS0041054,63
RTS0041055,47
RTS0041056,55
RTS0041057,54
RTS0041058,45
RTS0041059,43
RTS0041060,66
RTS0041061,41
RTS0041062,70
RTS0041063,56
RTS0041064,58
RTS0041066,48
RTS0041067,58
RTS0041068,53
RTS0041069,59
RTS0041070,59
RTS0041071,43
RTS0041072,51
RTS0041073,45
RTS0041074,43
RTS0041075,69
RTS0041076,39
RTS0041077,46
RTS0041078,59
RTS0041079,44
RTS0041080,41
RTS0041081,53
RTS0041082,24
RTS0041083,62
RTS0041084,42
RTS0041085,40
RTS0041086,48
RTS0041087,50
RTS0041088,56
RTS0041089,47
RTS0041090,51
RTS0041091,45
RTS0041092,55
RTS0041093,45
RTS0041094,46
RTS0041095,30
RTS0041096,42
RTS0041097,54
RTS0041098,33
RTS0041099,40
RTS0041100,32
RTS0041101,55
RTS0041102,61
RTS0041103,36
RTS0041104,57
RTS0041105,53
RTS0041106,129
RTS0041107,225
RTS0041108,188
RTS0041109,170
RTS0041110,108
RTS0041111,48
RTS0041112,54
RTS0041113,45
RTS0041114,52
RTS0041115,62
RTS0041116,66
RTS0041117,87
RTS0041118,70
RTS0041119,51
RTS0041120,61
RTS0041121,52
RTS0041122,59
RTS0041123,57
RTS0041124,39
RTS0041125,48
RTS0041126,66
RTS0041127,79
RTS0041128,54
RTS0041129,51
RTS0041130,48
RTS0041131,128
RTS0041132,129
RTS0041133,130
RTS0041134,162
RTS0041135,140
RTS0041136,61
RTS0041137,64
RTS0041138,57
RTS0041139,52
RTS0041140,52
RTS0041141,50
RTS0041142,63
RTS0041143,25
RTS0041144,43
RTS0041145,51
RTS0041146,31
RTS0041147,33
RTS0041148,35
RTS0041149,54
RTS0041150,29
RTS0041151,48
RTS0041152,49
RTS0041153,51
RTS0041154,51
RTS0041155,54
RTS0041156,63
RTS0041157,45
RTS0041158,51
RTS0041159,48
RTS0041160,35
RTS0041161,58
RTS0041162,35
RTS0041163,45
RTS0041164,50
RTS0041165,41
RTS0041166,35
RTS0041167,38
RTS0041168,45
RTS0041169,46
RTS0041170,63
RTS0041171,65
RTS0041172,69
RTS0041173,37
RTS0041174,61
RTS0041175,61
RTS0041176,41
RTS0041177,54
RTS0041178,46
RTS0041179,65
RTS0041180,44
RTS0041181,50
RTS0041182,40
RTS0041183,51
RTS0041184,59
RTS0041185,41
RTS0041186,51
RTS0041187,47
RTS0041188,56
RTS0041189,63
RTS0041190,52
RTS0041191,67
RTS0041192,71
RTS0041193,54
RTS0041194,37
RTS0041195,37
RTS0041196,46
RTS0041197,40
RTS0041198,50
RTS0041199,49
RTS0041200,43
RTS0041201,42
RTS0041202,58
RTS0041203,55
RTS0041204,52
RTS0041205,35
RTS0041206,45
RTS0041207,101
RTS0041208,86
RTS0041209,86
RTS0041210,27
RTS0041211,94
RTS0041212,123
RTS0041213,138
RTS0041214,99
RTS0041215,93
RTS0041216,62
RTS0041217,69
RTS0041218,41
RTS0041219,66
RTS0041220,50
RTS0041221,56
RTS0041222,48
RTS0041223,40
RTS0041224,40
RTS0041225,61
RTS0041226,56
RTS0041227,48
RTS0041228,38
RTS0041229,41
RTS0041230,43
RTS0041231,108
RTS0041232,84
RTS0041233,106
RTS0041234,123
RTS0041235,70
RTS0041236,39
RTS0041237,40
RTS0041238,39
RTS0041239,52
RTS0041240,55
RTS0041241,58
RTS0041242,45
RTS0041243,56
RTS0041244,44
RTS0041246,41
RTS0041247,58
RTS0041248,40
RTS0041249,38
RTS0041250,66
RTS0041251,45
RTS0041252,54
RTS0041253,43
RTS0041254,46
RTS0041255,53
RTS0041256,31
RTS0041257,47
RTS0041258,46
RTS0041259,37
RTS0041260,57
RTS0041261,75
RTS0041262,65
RTS0041263,65
RTS0041265,79
RTS0041266,54
RTS0041267,42
RTS0041268,47
RTS0041269,63
RTS0041270,54
RTS0041271,71
RTS0041272,59
RTS0041273,40
RTS0041274,44
RTS0041275,48
RTS0041276,34
RTS0041277,45
RTS0041278,58
RTS0041279,52
RTS0041280,59
RTS0041281,34
RTS0041282,42
RTS0041283,52
RTS0041284,60
RTS0041285,39
RTS0041286,37
RTS0041287,43
RTS0041288,45
RTS0041289,56
RTS0041290,45
RTS0041291,46
RTS0041292,48
RTS0041293,53
RTS0041294,40
RTS0041295,56
RTS0041296,45
RTS0041297,59
RTS0041298,58
RTS0041299,50
RTS0041300,56
RTS0041301,56
RTS0041302,60
RTS0041303,61
RTS0041304,58
RTS0041305,51
RTS0041306,55
RTS0041307,45
RTS0041308,53
RTS0041309,52
RTS0041310,50
RTS0041311,61
RTS0041312,67
RTS0041313,95
RTS0041314,90
RTS0041315,81
RTS0041316,51
RTS0041317,55
RTS0041318,53
RTS0041319,46
RTS0041320,57
RTS0041321,56
RTS0041322,29
RTS0041323,40
RTS0041324,49
RTS0041325,56
RTS0041326,49
RTS0041327,39
RTS0041328,55
RTS0041329,44
RTS0041330,56
RTS0041331,53
RTS0041332,52
RTS0041333,51
RTS0041334,40
RTS0041335,35
RTS0041346,111
RTS0041347,81
RTS0041348,116
RTS0041349,112
RTS0041350,131
RTS0041351,55
RTS0041352,48
RTS0041353,45
RTS0041354,51
RTS0041355,44
RTS0041356,47
RTS0041357,34
RTS0041358,34
RTS0041359,56
RTS0041360,55
RTS0041361,60
RTS0041362,53
RTS0041363,62
RTS0041364,56
RTS0041365,54
RTS0041366,42
RTS0041367,44
RTS0041368,52
RTS0041369,37
RTS0041370,34
RTS0041371,47
RTS0041372,45
RTS0041373,41
RTS0041374,43
RTS0041375,39
RTS0041376,106
RTS0041377,54
RTS0041378,40
RTS0041379,24
RTS0041380,47
RTS0041381,39
RTS0041382,47
RTS0041383,47
RTS0041384,63
RTS0041385,51
RTS0041386,39
RTS0041387,47
RTS0041388,54
RTS0041389,46
RTS0041390,50
RTS0041391,42
RTS0041392,49
RTS0041393,22
RTS0041394,47
RTS0041395,34
RTS0041396,34
RTS0041397,34
RTS0041398,51
RTS0041399,30
RTS0041400,50
RTS0041401,47
RTS0041402,51
RTS0041403,36
RTS0041404,24
RTS0041405,44
RTS0041406,55
RTS0041407,43
RTS0041408,47
RTS0041409,41
RTS0041410,46
RTS0041411,40
RTS0041412,50
RTS0041413,39
RTS0041414,44
RTS0041415,40
RTS0041416,42
RTS0041417,37
RTS0041418,46
RTS0041419,52
RTS0041420,43
RTS0041421,33
RTS0041422,42
RTS0041423,32
RTS0041424,51
RTS0041425,46
RTS0041426,53
RTS0041427,40
RTS0041428,52
RTS0041429,50
RTS0041430,54
RTS0041431,59
RTS0041432,34
RTS0041433,38
RTS0041434,48
RTS0041435,46
RTS0041436,36
RTS0041437,41
RTS0041438,45
RTS0041439,51
RTS0041440,44
RTS0041441,43
RTS0041442,41
RTS0041443,64
RTS0041444,59
RTS0041445,29
RTS0041446,44
RTS0041447,40
RTS0041448,45
RTS0041449,49
RTS0041450,57
RTS0041451,62
RTS0041452,59
RTS0041453,35
RTS0041454,53
RTS0041455,45
RTS0041456,38
RTS0041457,34
RTS0041458,29
RTS0041459,49
RTS0041460,45
RTS0041461,39
RTS0041462,47
RTS0041463,37
RTS0041464,39
RTS0041465,42
RTS0041466,69
RTS0041467,95
RTS0041468,122
RTS0041469,83
RTS0041470,143
RTS0041471,50
RTS0041472,36
RTS0041473,37
RTS0041474,51
RTS0041475,47
RTS0041476,29
RTS0041477,40
RTS0041478,36
RTS0041479,28
RTS0041480,37
RTS0041481,37
RTS0041482,34
RTS0041483,33
RTS0041484,52
RTS0041485,47
RTS0041486,38
RTS0041487,49
RTS0041488,47
RTS0041489,60
RTS0041490,43
RTS0041491,74
RTS0041492,24
RTS0041493,39
RTS0041494,32
RTS0041495,48
RTS0041496,216
RTS0041497,228
RTS0041498,215
RTS0041499,250
RTS0041500,157
RTS0041501,85
RTS0041502,65
RTS0041503,50
RTS0041504,73
RTS0041505,88
RTS0041506,37
RTS0041507,30
RTS0041508,41
RTS0041509,59
RTS0041510,53
RTS0041511,52
RTS0041512,66
RTS0041513,67
RTS0041514,38
RTS0041515,49
RTS0041516,39
RTS0041517,39
RTS0041518,38
RTS0041519,35
RTS0041520,42
RTS0041521,31
RTS0041522,41
RTS0041523,53
RTS0041524,38
RTS0041525,46
RTS0041526,156
RTS0041527,316
RTS0041528,269
RTS0041529,59
RTS0041530,295
RTS0041531,40
RTS0041532,35
RTS0041533,24
RTS0041534,46
RTS0041535,34
RTS0041536,62
RTS0041537,50
RTS0041538,48
RTS0041540,49
RTS0041541,36
RTS0041542,28
RTS0041543,30
RTS0041544,52
RTS0041545,44
RTS0041546,31
RTS0041547,58
RTS0041548,50
RTS0041549,41
RTS0041550,41
RTS0041551,68
RTS0041552,59
RTS0041553,43
RTS0041554,33
RTS0041555,63
RTS0041556,42
RTS0041557,38
RTS0041558,35
RTS0041559,47
RTS0041560,23
RTS0041561,46
RTS0041562,69
RTS0041563,53
RTS0041564,46
RTS0041565,62
RTS0041566,71
RTS0041567,101
RTS0041568,79
RTS0041569,52
RTS0041570,71
RTS0041571,38
RTS0041572,32
RTS0041573,28
RTS0041574,41
RTS0041575,38
RTS0041576,41
RTS0041577,46
RTS0041578,52
RTS0041579,47
RTS0041580,50
RTS0041581,49
RTS0041582,70
RTS0041583,54
RTS0041584,48
RTS0041585,55
RTS0041586,81
RTS0041587,81
RTS0041588,53
RTS0041589,66
RTS0041590,67
RTS0041591,30
RTS0041592,34
RTS0041593,41
RTS0041594,55
RTS0041595,44
RTS0041596,55
RTS0041597,28
RTS0041598,61
RTS0041599,38
RTS0041600,40
RTS0041601,44
RTS0041602,45
RTS0041603,45
RTS0041604,45
RTS0041605,50
RTS0041606,32
RTS0041607,49
RTS0041608,34
RTS0041609,47
RTS0041610,44
RTS0041611,58
RTS0041612,57
RTS0041613,63
RTS0041614,40
RTS0041615,51
RTS0041616,44
RTS0041617,61
RTS0041618,47
RTS0041619,57
RTS0041620,62
RTS0041621,47
RTS0041622,35
RTS0041623,49
RTS0041624,41
RTS0041625,48
RTS0041626,74
RTS0041627,77
RTS0041628,82
RTS0041629,106
RTS0041630,78
RTS0041631,57
RTS0041632,41
RTS0041633,59
RTS0041634,66
RTS0041635,57
RTS0041636,109
RTS0041637,130
RTS0041638,100
RTS0041639,85
RTS0041640,100
RTS0041641,62
RTS0041642,51
RTS0041643,63
RTS0041644,60
RTS0041645,61
RTS0041646,71
RTS0041647,98
RTS0041648,109
RTS0041649,100
RTS0041650,115
RTS0041651,42
RTS0041652,47
RTS0041653,44
RTS0041654,55
RTS0041655,52
RTS0041656,48
RTS0041657,65
RTS0041658,60
RTS0041659,53
RTS0041660,50
RTS0041661,87
RTS0041662,97
RTS0041663,38
RTS0041664,44
RTS0041665,48
RTS0041666,55
RTS0041667,37
RTS0041668,54
RTS0041669,54
RTS0041670,55
RTS0041671,42
RTS0041672,42
RTS0041673,46
RTS0041674,26
RTS0041675,49
RTS0041676,41
RTS0041677,64
RTS0041678,65
RTS0041679,83
RTS0041680,71
RTS0041681,33
RTS0041682,60
RTS0041683,47
RTS0041684,54
RTS0041685,67
RTS0041686,59
RTS0041687,25
RTS0041688,55
RTS0041689,43
RTS0041690,44
RTS0041691,94
RTS0041692,31
RTS0041693,47
RTS0041694,47
RTS0041695,56
RTS0041696,57
RTS0041697,53
RTS0041698,37
RTS0041699,39
RTS0041700,30
RTS0041701,34
RTS0041702,34
RTS0041703,53
RTS0041704,47
RTS0041705,63
RTS0041706,51
RTS0041707,46
RTS0041708,58
RTS0041709,55
RTS0041710,63
RTS0041711,37
RTS0041712,49
RTS0041713,57
RTS0041714,50
RTS0041715,37
RTS0041716,309
RTS0041717,312
RTS0041718,393
RTS0041719,323
RTS0041720,272
RTS0041721,63
RTS0041722,48
RTS0041723,57
RTS0041724,70
RTS0041725,43
RTS0041726,51
RTS0041727,31
RTS0041728,39
RTS0041729,34
RTS0041730,52
RTS0041731,40
RTS0041732,40
RTS0041733,50
RTS0041734,28
RTS0041735,47
RTS0041736,58
RTS0041737,53
RTS0041738,80
RTS0041739,75
RTS0041740,43
RTS0041741,52
RTS0041742,65
RTS0041743,56
RTS0041744,44
RTS0041745,47
RTS0041746,85
RTS0041747,79
RTS0041748,61
RTS0041749,51
RTS0041750,65
RTS0041751,33
RTS0041752,27
RTS0041753,53
RTS0041754,34
RTS0041755,24
RTS0041756,129
RTS0041757,72
RTS0041758,75
RTS0041759,104
RTS0041760,58
RTS0041761,46
RTS0041762,34
RTS0041763,56
RTS0041764,26
RTS0041765,26
RTS0041766,38
RTS0041767,25
RTS0041768,35
RTS0041769,37
RTS0041770,55
RTS0041771,40
RTS0041772,44
RTS0041773,23
RTS0041774,49
RTS0041775,43
RTS0041776,59
RTS0041777,58
RTS0041778,38
RTS0041779,63
RTS0041780,54
RTS0041781,41
RTS0041782,52
RTS0041783,35
RTS0041784,39
RTS0041785,43
RTS0041786,48
RTS0041787,77
RTS0041788,49
RTS0041789,48
RTS0041790,49
RTS0041791,42
RTS0041793,66
RTS0041794,39
RTS0041795,52
RTS0041796,36
RTS0041797,34
RTS0041798,61
RTS0041799,39
RTS0041800,30
RTS0041801,40
RTS0041802,50
RTS0041803,34
RTS0041804,48
RTS0041805,49
RTS0041806,50
RTS0041807,32
RTS0041808,53
RTS0041809,52
RTS0041810,63
RTS0041811,77
RTS0041812,49
RTS0041813,73
RTS0041814,47
RTS0041815,57
RTS0041816,50
RTS0041817,45
RTS0041818,53
RTS0041819,62
RTS0041820,61
RTS0041821,75
RTS0041822,72
RTS0041823,42
RTS0041824,70
RTS0041825,41
RTS0041826,52
RTS0041827,57
RTS0041828,62
RTS0041829,38
RTS0041830,39
RTS0041831,29
RTS0041832,59
RTS0041833,60
RTS0041834,62
RTS0041835,69
RTS0041836,66
RTS0041837,40
RTS0041838,41
RTS0041839,48
RTS0041840,35
RTS0041841,41
RTS0041842,37
RTS0041843,35
RTS0041844,36
RTS0041845,30
RTS0041846,36
RTS0041847,35
RTS0041848,33
RTS0041849,45
RTS0041850,47
RTS0041851,44
RTS0041852,61
RTS0041853,31
RTS0041854,32
RTS0041855,37
RTS0041856,53
RTS0041857,71
RTS0041858,70
RTS0041859,51
RTS0041860,58
RTS0041861,69
RTS0041862,62
RTS0041863,55
RTS0041864,55
RTS0041865,54
RTS0041866,52
RTS0041867,44
RTS0041868,46
RTS0041869,38
RTS0041870,43
RTS0041871,40
RTS0041872,37
RTS0041873,42
RTS0041874,76
RTS0041875,31
RTS0041876,64
RTS0041877,88
RTS0041878,56
RTS0041879,88
RTS0041880,94
RTS0041881,59
RTS0041882,55
RTS0041883,67
RTS0041884,51
RTS0041885,75
RTS0041886,64
RTS0041887,96
RTS0041888,106
RTS0041889,68
RTS0041890,81
RTS0041891,93
RTS0041892,61
RTS0041893,78
RTS0041894,64
RTS0041895,91
RTS0041896,61
RTS0041897,69
RTS0041898,61
RTS0041899,51
RTS0041900,43
RTS0041901,52
RTS0041902,53
RTS0041903,62
RTS0041904,49
RTS0041905,69
RTS0041906,334
RTS0041907,48
RTS0041908,167
RTS0041909,35
RTS0041910,126
RTS0041911,55
RTS0041912,59
RTS0041913,54
RTS0041914,45
RTS0041915,48
RTS0041916,183
RTS0041917,300
RTS0041918,286
RTS0041919,506
RTS0041920,368
RTS0041922,64
RTS0041923,36
RTS0041924,34
RTS0041925,48
RTS0041926,27
RTS0041927,30
RTS0041928,48
RTS0041929,40
RTS0041930,65
RTS0041931,32
RTS0041932,52
RTS0041933,49
RTS0041934,32
RTS0041935,31
RTS0041936,50
RTS0041937,35
RTS0041938,43
RTS0041939,47
RTS0041940,52
RTS0041941,30
RTS0041942,56
RTS0041943,54
RTS0041944,48
RTS0041945,41
RTS0041946,63
RTS0041947,52
RTS0041948,50
RTS0041949,55
RTS0041950,50
RTS0041951,51
RTS0041952,53
RTS0041953,32
RTS0041954,56
RTS0041955,69
RTS0041956,50
RTS0041957,53
RTS0041958,43
RTS0041959,50
RTS0041960,49
RTS0041961,26
RTS0041962,50
RTS0041963,35
RTS0041964,64
RTS0041965,47
RTS0041966,49
RTS0041967,59
RTS0041968,37
RTS0041969,33
RTS0041971,72
RTS0041972,87
RTS0041973,63
RTS0041974,62
RTS0041975,86
RTS0041976,52
RTS0041977,127
RTS0041978,91
RTS0041979,83
RTS0041980,68
RTS0041981,262
RTS0041982,209
RTS0041983,258
RTS0041984,120
RTS0041985,266
RTS0041986,59
RTS0041987,89
RTS0041988,70
RTS0041989,67
RTS0041990,74
RTS0041991,56
RTS0041992,51
RTS0041993,60
RTS0041994,80
RTS0041995,43
RTS0041996,38
RTS0041997,38
RTS0041998,32
RTS0041999,58
RTS0042000,50
RTS0042001,46
RTS0042002,42
RTS0042003,39
RTS0042004,47
RTS0042005,50
RTS0042006,76
RTS0042007,77
RTS0042008,89
RTS0042009,114
RTS0042010,81
RTS0042011,72
RTS0042012,63
RTS0042013,59
RTS0042014,44
RTS0042015,75
RTS0042016,37
RTS0042017,48
RTS0042018,17
RTS0042019,35
RTS0042020,36
RTS0042021,70
RTS0042022,60
RTS0042023,83
RTS0042024,58
RTS0042025,56
RTS0042026,45
RTS0042027,54
RTS0042028,42
RTS0042029,46
RTS0042030,44
RTS0042031,83
RTS0042032,51
RTS0042033,34
RTS0042034,61
RTS0042035,73
RTS0042036,79
RTS0042037,94
RTS0042038,69
RTS0042039,72
RTS0042040,56
RTS0042041,186
RTS0042042,171
RTS0042043,47
RTS0042044,184
RTS0042045,106
RTS0042046,85
RTS0042047,63
RTS0042048,38
RTS0042049,61
RTS0042050,53
RTS0042051,58
RTS0042052,49
RTS0042053,62
RTS0042054,29
RTS0042055,38
RTS0042056,63
RTS0042057,48
RTS0042058,40
RTS0042059,32
RTS0042060,47
RTS0042061,66
RTS0042062,80
RTS0042063,76
RTS0042064,56
RTS0042065,69
RTS0042066,63
RTS0042067,71
RTS0042068,69
RTS0042069,59
RTS0042071,42
RTS0042072,41
RTS0042073,46
RTS0042074,42
RTS0042075,33
RTS0042076,43
RTS0042077,27
RTS0042078,33
RTS0042079,40
RTS0042080,38
RTS0042081,83
RTS0042082,64
RTS0042083,51
RTS0042084,97
RTS0042085,42
RTS0042086,32
RTS0042087,35
RTS0042088,40
RTS0042089,29
RTS0042090,38
RTS0042091,73
RTS0042092,71
RTS0042093,29
RTS0042094,51
RTS0042095,56
RTS0042096,42
RTS0042097,37
RTS0042098,33
RTS0042099,46
RTS0042100,42
RTS0042101,50
RTS0042102,41
RTS0042103,52
RTS0042104,34
RTS0042105,45
RTS0042106,45
RTS0042107,65
RTS0042108,35
RTS0042109,42
RTS0042110,47
RTS0042111,54
RTS0042112,67
RTS0042113,53
RTS0042114,49
RTS0042115,59
RTS0042116,39
RTS0042117,38
RTS0042118,31
RTS0042119,35
RTS0042120,39
RTS0042121,47
RTS0042122,51
RTS0042123,63
RTS0042124,33
RTS0042125,50
RTS0042126,43
RTS0042127,43
RTS0042128,57
RTS0042129,50
RTS0042130,49
RTS0042131,53
RTS0042132,49
RTS0042133,48
RTS0042134,42
RTS0042135,60
RTS0042136,35
RTS0042137,46
RTS0042138,34
RTS0042139,59
RTS0042140,59
RTS0042141,51
RTS0042142,51
RTS0042143,56
RTS0042144,39
RTS0042145,38
RTS0042146,80
RTS0042147,83
RTS0042148,85
RTS0042149,64
RTS0042150,109
RTS0042151,31
RTS0042152,55
RTS0042153,51
RTS0042154,61
RTS0042155,50
RTS0042156,28
RTS0042157,33
RTS0042158,42
RTS0042159,36
RTS0042160,35
RTS0042161,34
RTS0042162,50
RTS0042163,48
RTS0042164,59
RTS0042165,42
RTS0042166,57
RTS0042167,48
RTS0042168,50
RTS0042169,36
RTS0042170,57
RTS0042171,39
RTS0042172,53
RTS0042173,66
RTS0042174,27
RTS0042175,47
RTS0042176,45
RTS0042177,57
RTS0042178,60
RTS0042179,49
RTS0042180,51
RTS0042181,46
RTS0042182,35
RTS0042183,39
RTS0042184,48
RTS0042185,41
RTS0042186,54
RTS0042187,56
RTS0042188,39
RTS0042189,49
RTS0042190,33
RTS0042191,87
RTS0042192,57
RTS0042193,47
RTS0042194,82
RTS0042195,39
RTS0042196,50
RTS0042197,47
RTS0042198,27
RTS0042199,52
RTS0042200,51
RTS0042201,42
RTS0042202,34
RTS0042203,40
RTS0042204,28
RTS0042205,42
RTS0042206,39
RTS0042207,39
RTS0042208,32
RTS0042209,40
RTS0042210,28
RTS0042211,35
RTS0042212,39
RTS0042213,45
RTS0042214,34
RTS0042215,50
RTS0042216,48
RTS0042217,48
RTS0042218,58
RTS0042219,43
RTS0042220,50
RTS0042221,38
RTS0042222,50
RTS0042223,41
RTS0042224,37
RTS0042225,39
RTS0042226,64
RTS0042227,39
RTS0042228,65
RTS0042229,36
RTS0042230,79
RTS0042231,62
RTS0042232,53
RTS0042233,59
RTS0042234,61
RTS0042235,40
RTS0042236,54
RTS0042237,55
RTS0042238,47
RTS0042239,37
RTS0042240,41
RTS0042241,30
RTS0042242,26
RTS0042243,48
RTS0042244,51
RTS0042245,38
RTS0042246,105
RTS0042247,118
RTS0042248,239
RTS0042249,127
RTS0042250,119
RTS0042251,48
RTS0042252,42
RTS0042253,44
RTS0042254,46
RTS0042255,44
RTS0042256,71
RTS0042257,51
RTS0042258,43
RTS0042259,60
RTS0042260,46
RTS0042261,54
RTS0042262,80
RTS0042263,69
RTS0042264,59
RTS0042265,78
RTS0042266,66
RTS0042267,47
RTS0042268,35
RTS0042269,16
RTS0042270,34
RTS0042271,57
RTS0042272,44
RTS0042273,54
RTS0042274,28
RTS0042275,37
RTS0042276,47
RTS0042277,42
RTS0042278,27
RTS0042279,56
RTS0042280,39
RTS0042281,19
RTS0042282,40
RTS0042283,48
RTS0042284,42
RTS0042285,35
RTS0042286,45
RTS0042287,52
RTS0042288,76
RTS0042289,87
RTS0042290,55
RTS0042291,96
RTS0042292,110
RTS0042293,74
RTS0042294,100
RTS0042295,78
RTS0042296,37
RTS0042297,40
RTS0042298,47
RTS0042299,51
RTS0042300,65
RTS0042301,34
RTS0042302,39
RTS0042303,41
RTS0042304,49
RTS0042305,29
RTS0042306,57
RTS0042307,56
RTS0042308,53
RTS0042309,65
RTS0042310,66
RTS0042311,30
RTS0042312,40
RTS0042313,46
RTS0042314,45
RTS0042315,45
RTS0042316,36
RTS0042317,42
RTS0042318,40
RTS0042319,40
RTS0042320,49
RTS0042321,58
RTS0042322,42
RTS0042323,45
RTS0042324,45
RTS0042325,47
RTS0042326,48
RTS0042327,43
RTS0042328,40
RTS0042329,39
RTS0042330,56
RTS0042331,42
RTS0042332,42
RTS0042333,52
RTS0042334,61
RTS0042335,39
RTS0042336,54
RTS0042337,53
RTS0042338,32
RTS0042339,44
RTS0042340,36
RTS0042341,76
RTS0042342,55
RTS0042343,75
RTS0042344,68
RTS0042345,54
RTS0042346,54
RTS0042347,45
RTS0042348,42
RTS0042349,39
RTS0042350,40
RTS0042351,43
RTS0042352,76
RTS0042353,75
RTS0042354,56
RTS0042355,48
RTS0042356,55
RTS0042357,54
RTS0042358,42
RTS0042359,50
RTS0042360,52
RTS0042361,54
RTS0042362,55
RTS0042363,73
RTS0042364,55
RTS0042365,41
RTS0042366,56
RTS0042367,59
RTS0042368,49
RTS0042369,47
RTS0042370,85
RTS0042371,46
RTS0042372,42
RTS0042373,63
RTS0042374,32
RTS0042375,49
RTS0042376,42
RTS0042377,28
RTS0042378,43
RTS0042379,43
RTS0042380,26
RTS0042381,39
RTS0042382,47
RTS0042383,52
RTS0042384,68
RTS0042385,54
RTS0042386,93
RTS0042387,84
RTS0042388,105
RTS0042389,134
RTS0042390,98
RTS0042391,46
RTS0042392,46
RTS0042393,46
RTS0042394,31
RTS0042395,39
RTS0042396,37
RTS0042397,47
RTS0042398,41
RTS0042399,38
RTS0042400,49
RTS0042401,46
RTS0042402,44
RTS0042403,33
RTS0042404,35
RTS0042405,40
RTS0042406,53
RTS0042407,27
RTS0042408,45
RTS0042409,55
RTS0042410,48
RTS0042411,39
RTS0042412,39
RTS0042413,34
RTS0042414,41
RTS0042415,43
RTS0042416,147
RTS0042417,278
RTS0042418,236
RTS0042419,201
RTS0042420,171
RTS0042421,54
RTS0042422,42
RTS0042423,51
RTS0042424,57
RTS0042425,40
RTS0042426,56
RTS0042427,41
RTS0042428,67
RTS0042429,50
RTS0042430,60
RTS0042431,47
RTS0042432,44
RTS0042433,37
RTS0042434,51
RTS0042435,49
RTS0042436,50
RTS0042437,48
RTS0042438,53
RTS0042439,60
RTS0042440,54
RTS0042441,47
RTS0042442,35
RTS0042443,33
RTS0042444,61
RTS0042445,42
RTS0042446,34
RTS0042447,40
RTS0042448,48
RTS0042449,35
RTS0042450,50
RTS0042451,45
RTS0042452,41
RTS0042453,85
RTS0042454,52
RTS0042455,39
RTS0042456,42
RTS0042457,60
RTS0042458,56
RTS0042460,81
RTS0042461,96
RTS0042462,68
RTS0042463,65
RTS0042464,77
RTS0042465,74
RTS0042466,37
RTS0042467,54
RTS0042468,40
RTS0042469,49
RTS0042470,35
RTS0042471,47
RTS0042472,54
RTS0042473,52
RTS0042474,47
RTS0042475,67
RTS0042476,76
RTS0042477,59
RTS0042478,36
RTS0042479,37
RTS0042480,40
RTS0042481,70
RTS0042482,122
RTS0042483,226
RTS0042484,173
RTS0042485,73
RTS0042486,30
RTS0042487,44
RTS0042488,32
RTS0042489,31
RTS0042490,43
RTS0042491,39
RTS0042492,37
RTS0042493,36
RTS0042494,33
RTS0042495,35
RTS0042496,45
RTS0042497,32
RTS0042498,40
RTS0042499,47
RTS0042500,42
RTS0042501,37
RTS0042502,50
RTS0042503,41
RTS0042504,34
RTS0042505,52
RTS0042506,39
RTS0042507,46
RTS0042508,34
RTS0042509,50
RTS0042510,29
RTS0042515,64
RTS0042522,42
RTS0042526,42
RTS0042527,51
RTS0042528,42
RTS0042529,44
RTS0042530,34
RTS0042531,29
RTS0042532,41
RTS0042533,41
RTS0042534,35
RTS0042535,27
RTS0042536,50
RTS0042537,42
RTS0042538,38
RTS0042539,69
RTS0042540,57
RTS0042541,37
RTS0042542,31
RTS0042543,39
RTS0042544,45
RTS0042545,25
RTS0042546,41
RTS0042547,36
RTS0042548,42
RTS0042549,29
RTS0042550,33
RTS0042551,39
RTS0042552,41
RTS0042553,34
RTS0042554,38
RTS0042555,36
RTS0042556,38
RTS0042557,38
RTS0042558,39
RTS0042559,45
RTS0042560,41
RTS0042561,36
RTS0042562,48
RTS0042563,44
RTS0042564,33
RTS0042565,63
RTS0042566,73
RTS0042567,68
RTS0042568,60
RTS0042569,83
RTS0042570,67
RTS0042571,90
RTS0042572,43
RTS0042573,65
RTS0042574,66
RTS0042575,68
RTS0042576,47
RTS0042577,58
RTS0042578,49
RTS0042579,54
RTS0042580,37
RTS0042581,81
RTS0042582,57
RTS0042583,173
RTS0042584,43
RTS0042585,54
RTS0042586,78
RTS0042587,83
RTS0042588,106
RTS0042589,87
RTS0042590,68
RTS0042591,40
RTS0042592,46
RTS0042593,47
RTS0042594,46
RTS0042595,23
RTS0042596,76
RTS0042597,41
RTS0042598,60
RTS0042599,57
RTS0042600,39
RTS0042601,30
RTS0042602,47
RTS0042603,42
RTS0042604,68
RTS0042605,38
RTS0042606,45
RTS0042607,43
RTS0042608,48
RTS0042609,48
RTS0042610,40
RTS0042611,55
RTS0042612,53
RTS0042613,78
RTS0042614,75
RTS0042615,92
RTS0042616,48
RTS0042617,57
RTS0042618,61
RTS0042619,53
RTS0042620,51
RTS0042621,39
RTS0042622,37
RTS0042623,43
RTS0042624,33
RTS0042625,37
RTS0042626,47
RTS0042627,52
RTS0042628,43
RTS0042629,42
RTS0042630,37
RTS0042631,37
RTS0042633,52
RTS0042634,50
RTS0042635,46
RTS0042636,90
RTS0042637,129
RTS0042638,94
RTS0042639,95
RTS0042640,104
RTS0042641,38
RTS0042642,36
RTS0042643,30
RTS0042644,32
RTS0042645,21
RTS0042646,41
RTS0042647,34
RTS0042648,51
RTS0042649,30
RTS0042650,33
RTS0042651,47
RTS0042652,37
RTS0042653,50
RTS0042654,51
RTS0042655,41
RTS0042656,47
RTS0042657,28
RTS0042658,44
RTS0042659,43
RTS0042660,43
RTS0042661,55
RTS0042662,49
RTS0042663,35
RTS0042664,39
RTS0042665,34
RTS0042666,36
RTS0042667,43
RTS0042668,37
RTS0042669,41
RTS0042670,23
RTS0042671,76
RTS0042672,52
RTS0042673,68
RTS0042674,63
RTS0042675,55
RTS0042676,31
RTS0042678,41
RTS0042679,39
RTS0042680,36
RTS0042681,75
RTS0042682,85
RTS0042683,80
RTS0042684,52
RTS0042685,85
RTS0042686,77
RTS0042687,65
RTS0042688,41
RTS0042689,33
RTS0042690,54
RTS0042691,32
RTS0042692,40
RTS0042693,47
RTS0042694,6
RTS0042695,44
RTS0042696,44
RTS0042697,48
RTS0042698,33
RTS0042699,34
RTS0042700,33
RTS0042701,43
RTS0042702,40
RTS0042703,43
RTS0042704,49
RTS0042705,41
RTS0042706,25
RTS0042707,40
RTS0042708,47
RTS0042709,43
RTS0042710,53
RTS0042711,89
RTS0042712,74
RTS0042713,49
RTS0042714,68
RTS0042715,56
RTS0042716,50
RTS0042717,38
RTS0042718,53
RTS0042719,35
RTS0042720,35
RTS0042721,33
RTS0042722,38
RTS0042723,59
RTS0042724,58
RTS0042725,46
RTS0042726,29
RTS0042727,31
RTS0042728,41
RTS0042729,40
RTS0042730,43
RTS0042731,61
RTS0042732,72
RTS0042733,92
RTS0042734,50
RTS0042735,56
RTS0042736,114
RTS0042737,171
RTS0042738,140
RTS0042739,108
RTS0042740,143
RTS0042741,39
RTS0042742,40
RTS0042743,43
RTS0042744,36
RTS0042745,32
RTS0042746,43
RTS0042747,61
RTS0042748,38
RTS0042749,29
RTS0042750,44
RTS0042751,47
RTS0042752,36
RTS0042753,61
RTS0042754,39
RTS0042755,31
RTS0042756,52
RTS0042757,77
RTS0042758,37
RTS0042759,37
RTS0042760,49
RTS0042761,40
RTS0042762,31
RTS0042763,29
RTS0042764,29
RTS0042765,31
RTS0042766,95
RTS0042767,72
RTS0042768,91
RTS0042769,94
RTS0042770,82
RTS0042771,43
RTS0042772,54
RTS0042773,50
RTS0042774,62
RTS0042775,42
RTS0042776,33
RTS0042777,76
RTS0042778,61
RTS0042779,42
RTS0042780,59
RTS0042781,49
RTS0042782,40
RTS0042783,59
RTS0042784,49
RTS0042785,35
RTS0042786,50
RTS0042787,59
RTS0042788,43
RTS0042789,46
RTS0042790,66
RTS0042791,368
RTS0042792,157
RTS0042793,343
RTS0042794,229
RTS0042795,302
RTS0042796,57
RTS0042797,44
RTS0042798,32
RTS0042799,62
RTS0042800,34
RTS0042801,55
RTS0042802,60
RTS0042803,40
RTS0042804,40
RTS0042805,37
RTS0042806,33
RTS0042807,47
RTS0042808,59
RTS0042809,57
RTS0042810,52
RTS0042811,58
RTS0042812,67
RTS0042813,42
RTS0042814,80
RTS0042815,76
RTS0042816,48
RTS0042817,51
RTS0042818,63
RTS0042819,63
RTS0042820,35
RTS0042821,62
RTS0042822,41
RTS0042823,28
RTS0042824,42
RTS0042825,48
RTS0042826,37
RTS0042827,37
RTS0042828,55
RTS0042829,55
RTS0042830,58
RTS0042831,71
RTS0042832,59
RTS0042833,62
RTS0042834,54
RTS0042835,60
RTS0042836,53
RTS0042837,33
RTS0042838,48
RTS0042839,36
RTS0042840,50
RTS0042841,52
RTS0042842,43
RTS0042843,46
RTS0042844,48
RTS0042845,72
RTS0042846,51
RTS0042847,73
RTS0042848,83
RTS0042849,64
RTS0042850,37
RTS0042851,62
RTS0042852,53
RTS0042853,67
RTS0042854,48
RTS0042855,35
RTS0042856,48
RTS0042857,34
RTS0042858,75
RTS0042859,62
RTS0042860,44
RTS0042861,37
RTS0042862,36
RTS0042863,55
RTS0042864,37
RTS0042865,58
RTS0042866,50
RTS0042867,54
RTS0042868,46
RTS0042869,70
RTS0042870,39
RTS0042871,86
RTS0042872,44
RTS0042873,55
RTS0042874,48
RTS0042875,61
RTS0042876,84
RTS0042877,53
RTS0042878,54
RTS0042879,63
RTS0042880,57
RTS0042881,52
RTS0042882,59
RTS0042883,60
RTS0042884,87
RTS0042885,60
RTS0042886,49
RTS0042887,48
RTS0042888,41
RTS0042889,35
RTS0042890,57
RTS0042891,31
RTS0042892,57
RTS0042893,64
RTS0042894,54
RTS0042895,56
RTS0042896,103
RTS0042897,64
RTS0042898,55
RTS0042899,108
RTS0042900,129
RTS0042901,42
RTS0042902,43
RTS0042903,39
RTS0042904,59
RTS0042905,47
RTS0042906,43
RTS0042907,42
RTS0042908,53
RTS0042909,64
RTS0042910,38
RTS0042911,42
RTS0042912,42
RTS0042913,65
RTS0042914,47
RTS0042915,39
RTS0042916,39
RTS0042917,49
RTS0042918,49
RTS0042919,64
RTS0042920,56
RTS0042921,74
RTS0042922,58
RTS0042923,57
RTS0042924,46
RTS0042925,82
RTS0042926,40
RTS0042927,35
RTS0042928,53
RTS0042929,55
RTS0042930,43
RTS0042931,37
RTS0042932,30
RTS0042933,30
RTS0042934,43
RTS0042935,42
RTS0042936,125
RTS0042937,90
RTS0042938,166
RTS0042939,121
RTS0042940,88
RTS0042941,135
RTS0042942,117
RTS0042943,130
RTS0042944,173
RTS0042945,124
RTS0042946,57
RTS0042947,60
RTS0042948,34
RTS0042949,45
RTS0042950,42
RTS0042951,58
RTS0042952,76
RTS0042953,55
RTS0042954,46
RTS0042955,61
RTS0042956,42
RTS0042957,60
RTS0042958,61
RTS0042959,64
RTS0042960,60
RTS0042961,60
RTS0042962,48
RTS0042963,54
RTS0042964,57
RTS0042965,79
RTS0042966,44
RTS0042967,45
RTS0042968,51
RTS0042969,51
RTS0042970,60
RTS0042971,60
RTS0042972,45
RTS0042973,68
RTS0042974,41
RTS0042975,40
RTS0042976,54
RTS0042977,68
RTS0042978,72
RTS0042979,66
RTS0042980,55
RTS0042981,76
RTS0042982,56
RTS0042983,57
RTS0042984,74
RTS0042985,69
RTS0042986,48
RTS0042987,47
RTS0042988,55
RTS0042989,50
RTS0042990,40
RTS0042991,51
RTS0042992,50
RTS0042993,38
RTS0042994,51
RTS0042995,61
RTS0042996,52
RTS0042997,61
RTS0042998,52
RTS0042999,44
RTS0043000,45
RTS0043001,66
RTS0043002,56
RTS0043003,49
RTS0043004,57
RTS0043005,58
RTS0043006,35
RTS0043007,62
RTS0043008,53
RTS0043009,26
RTS0043010,60
RTS0043011,68
RTS0043012,58
RTS0043013,73
RTS0043014,63
RTS0043015,55
RTS0043016,59
RTS0043017,56
RTS0043018,48
RTS0043019,53
RTS0043020,37
RTS0043021,76
RTS0043022,67
RTS0043023,123
RTS0043024,113
RTS0043025,127
RTS0043026,42
RTS0043027,48
RTS0043028,65
RTS0043029,53
RTS0043030,68
RTS0043031,36
RTS0043032,40
RTS0043033,60
RTS0043034,56
RTS0043035,37
RTS0043036,59
RTS0043037,62
RTS0043038,68
RTS0043039,40
RTS0043040,61
RTS0043041,46
RTS0043042,56
RTS0043043,35
RTS0043044,40
RTS0043045,50
RTS0043046,35
RTS0043047,50
RTS0043048,63
RTS0043049,34
RTS0043050,33
RTS0043051,59
RTS0043052,59
RTS0043053,50
RTS0043054,50
RTS0043055,38
RTS0043056,35
RTS0043057,43
RTS0043058,58
RTS0043059,35
RTS0043060,48
RTS0043061,84
RTS0043062,41
RTS0043063,49
RTS0043064,52
RTS0043065,55
RTS0043066,65
RTS0043067,60
RTS0043068,44
RTS0043069,54
RTS0043070,56
RTS0043071,497
RTS0043072,1029
RTS0043073,792
RTS0043074,1069
RTS0043075,726
RTS0043076,33
RTS0043077,33
RTS0043078,22
RTS0043079,38
RTS0043080,31
RTS0043081,68
RTS0043082,46
RTS0043083,33
RTS0043084,67
RTS0043085,59
RTS0043086,47
RTS0043087,59
RTS0043088,49
RTS0043089,45
RTS0043090,56
RTS0043091,37
RTS0043092,42
RTS0043093,36
RTS0043094,56
RTS0043095,60
RTS0043096,45
RTS0043097,33
RTS0043098,57
RTS0043099,64
RTS0043100,35
RTS0043101,56
RTS0043102,46
RTS0043103,55
RTS0043104,74
RTS0043105,37
RTS0043106,64
RTS0043107,39
RTS0043108,41
RTS0043109,49
RTS0043110,61
RTS0043111,60
RTS0043112,65
RTS0043113,52
RTS0043114,55
RTS0043115,44
RTS0043116,84
RTS0043117,48
RTS0043118,35
RTS0043119,36
RTS0043120,68
RTS0043121,29
RTS0043122,45
RTS0043123,45
RTS0043124,49
RTS0043125,39
RTS0043126,112
RTS0043127,65
RTS0043128,81
RTS0043129,63
RTS0043130,84
RTS0043131,50
RTS0043132,31
RTS0043133,43
RTS0043134,44
RTS0043135,55
RTS0043136,60
RTS0043137,48
RTS0043138,72
RTS0043139,49
RTS0043140,44
RTS0043141,39
RTS0043142,69
RTS0043143,36
RTS0043144,37
RTS0043145,52
RTS0043146,46
RTS0043147,57
RTS0043148,42
RTS0043149,53
RTS0043150,29
RTS0043151,38
RTS0043152,81
RTS0043153,69
RTS0043154,42
RTS0043155,66
RTS0043156,55
RTS0043157,56
RTS0043159,49
RTS0043160,63
RTS0043161,51
RTS0043162,62
RTS0043163,56
RTS0043164,59
RTS0043165,48
RTS0043167,42
RTS0043168,61
RTS0043169,40
RTS0043170,46
RTS0043171,73
RTS0043172,122
RTS0043173,86
RTS0043174,109
RTS0043175,120
RTS0043176,38
RTS0043177,49
RTS0043178,58
RTS0043179,52
RTS0043180,48
RTS0043181,61
RTS0043182,45
RTS0043183,52
RTS0043184,34
RTS0043185,45
RTS0043186,64
RTS0043187,34
RTS0043188,63
RTS0043189,62
RTS0043190,51
RTS0043191,47
RTS0043192,59
RTS0043193,43
RTS0043194,59
RTS0043195,49
RTS0043196,73
RTS0043197,49
RTS0043198,47
RTS0043199,58
RTS0043200,57
RTS0043201,59
RTS0043202,69
RTS0043203,48
RTS0043204,89
RTS0043205,71
RTS0043206,56
RTS0043207,59
RTS0043208,62
RTS0043209,51
RTS0043210,43
RTS0043211,55
RTS0043212,60
RTS0043213,54
RTS0043214,72
RTS0043215,63
RTS0043216,55
RTS0043217,48
RTS0043218,41
RTS0043219,73
RTS0043220,69
RTS0043221,44
RTS0043222,61
RTS0043223,63
RTS0043224,40
RTS0043225,49
RTS0043226,62
RTS0043227,55
RTS0043228,66
RTS0043229,62
RTS0043230,50
RTS0043231,81
RTS0043232,75
RTS0043233,92
RTS0043234,38
RTS0043235,56
RTS0043236,37
RTS0043237,50
RTS0043238,44
RTS0043239,51
RTS0043240,48
RTS0043241,39
RTS0043242,58
RTS0043243,65
RTS0043244,42
RTS0043245,39
RTS0043246,70
RTS0043247,73
RTS0043248,33
RTS0043249,58
RTS0043250,54
RTS0043251,50
RTS0043252,65
RTS0043253,45
RTS0043254,54
RTS0043255,49
RTS0043256,60
RTS0043257,40
RTS0043258,56
RTS0043259,64
RTS0043260,45
RTS0043261,47
RTS0043262,47
RTS0043263,51
RTS0043264,47
RTS0043265,47
RTS0043266,58
RTS0043267,42
RTS0043268,34
RTS0043269,71
RTS0043270,77
RTS0043271,72
RTS0043272,69
RTS0043273,63
RTS0043274,57
RTS0043275,62
RTS0043276,45
RTS0043277,49
RTS0043278,43
RTS0043279,59
RTS0043280,49
RTS0043281,43
RTS0043282,60
RTS0043283,48
RTS0043284,64
RTS0043285,51
RTS0043286,76
RTS0043287,93
RTS0043288,90
RTS0043289,75
RTS0043290,50
RTS0043291,122
RTS0043292,73
RTS0043293,71
RTS0043294,68
RTS0043295,98
RTS0043296,61
RTS0043297,32
RTS0043299,40
RTS0043300,76
RTS0043301,95
RTS0043302,57
RTS0043303,81
RTS0043304,63
RTS0043305,65
RTS0043306,56
RTS0043307,56
RTS0043308,34
RTS0043309,55
RTS0043310,69
RTS0043311,83
RTS0043312,70
RTS0043313,121
RTS0043314,59
RTS0043315,45
RTS0043316,48
RTS0043317,42
RTS0043318,44
RTS0043319,45
RTS0043320,49
RTS0043321,52
RTS0043322,50
RTS0043323,50
RTS0043324,43
RTS0043325,40
RTS0043326,42
RTS0043327,58
RTS0043328,55
RTS0043329,57
RTS0043330,42
RTS0043331,44
RTS0043332,38
RTS0043333,52
RTS0043334,38
RTS0043335,39
RTS0043336,50
RTS0043337,61
RTS0043338,44
RTS0043339,40
RTS0043340,49
RTS0043341,55
RTS0043342,47
RTS0043343,39
RTS0043344,62
RTS0043345,33
RTS0043346,54
RTS0043347,97
RTS0043348,56
RTS0043349,44
RTS0043350,60
RTS0043351,74
RTS0043352,86
RTS0043353,73
RTS0043354,42
RTS0043355,67
RTS0043356,88
RTS0043357,65
RTS0043358,67
RTS0043359,93
RTS0043360,70
RTS0043361,99
RTS0043362,99
RTS0043363,89
RTS0043364,87
RTS0043365,73
RTS0043366,46
RTS0043367,33
RTS0043368,43
RTS0043369,27
RTS0043370,31
RTS0043371,84
RTS0043372,62
RTS0043373,63
RTS0043374,43
RTS0043375,55
RTS0043376,151
RTS0043377,378
RTS0043378,141
RTS0043379,223
RTS0043380,205
RTS0043381,53
RTS0043382,46
RTS0043383,36
RTS0043384,47
RTS0043385,40
RTS0043386,44
RTS0043387,61
RTS0043388,45
RTS0043389,56
RTS0043390,50
RTS0043391,47
RTS0043392,49
RTS0043393,31
RTS0043394,49
RTS0043395,45
RTS0043396,117
RTS0043397,126
RTS0043398,97
RTS0043399,98
RTS0043400,35
RTS0043401,50
RTS0043402,43
RTS0043403,57
RTS0043404,48
RTS0043405,44
RTS0043406,25
RTS0043407,47
RTS0043408,49
RTS0043409,47
RTS0043410,43
RTS0043411,35
RTS0043412,47
RTS0043413,31
RTS0043414,47
RTS0043415,50
RTS0043416,55
RTS0043417,46
RTS0043418,46
RTS0043419,68
RTS0043420,44
RTS0043421,77
RTS0043422,43
RTS0043423,74
RTS0043424,56
RTS0043425,65
RTS0043426,57
RTS0043427,51
RTS0043428,59
RTS0043429,53
RTS0043430,46
RTS0043431,88
RTS0043432,46
RTS0043433,64
RTS0043434,72
RTS0043435,81
RTS0043436,80
RTS0043437,62
RTS0043438,84
RTS0043439,52
RTS0043440,91
RTS0043441,109
RTS0043442,65
RTS0043443,57
RTS0043444,59
RTS0043445,58
RTS0043446,45
RTS0043447,48
RTS0043448,46
RTS0043449,61
RTS0043450,62
RTS0043451,52
RTS0043452,81
RTS0043453,111
RTS0043454,77
RTS0043455,55
RTS0043456,59
RTS0043457,37
RTS0043458,45
RTS0043459,34
RTS0043460,55
RTS0043461,42
RTS0043462,38
RTS0043463,53
RTS0043464,42
RTS0043465,50
RTS0043466,79
RTS0043467,66
RTS0043468,61
RTS0043469,70
RTS0043470,74
RTS0043471,39
RTS0043472,46
RTS0043473,38
RTS0043474,49
RTS0043475,55
RTS0043476,44
RTS0043477,72
RTS0043478,48
RTS0043479,43
RTS0043480,42
RTS0043481,65
RTS0043482,81
RTS0043483,87
RTS0043484,57
RTS0043485,59
RTS0043486,83
RTS0043487,68
RTS0043488,90
RTS0043489,75
RTS0043490,63
RTS0043491,82
RTS0043492,69
RTS0043493,78
RTS0043494,82
RTS0043495,97
RTS0043496,44
RTS0043497,36
RTS0043498,48
RTS0043499,60
RTS0043500,51
RTS0043501,33
RTS0043502,53
RTS0043503,30
RTS0043504,54
RTS0043505,59
RTS0043506,41
RTS0043507,53
RTS0043508,51
RTS0043509,67
RTS0043510,56
RTS0043511,46
RTS0043512,42
RTS0043513,50
RTS0043514,43
RTS0043515,43
RTS0043516,44
RTS0043517,27
RTS0043518,59
RTS0043519,75
RTS0043520,65
RTS0043521,39
RTS0043522,37
RTS0043523,60
RTS0043524,45
RTS0043525,49
RTS0043526,54
RTS0043527,43
RTS0043528,52
RTS0043529,31
RTS0043530,42
RTS0043531,38
RTS0043532,40
RTS0043533,44
RTS0043534,43
RTS0043535,51
RTS0043536,42
RTS0043537,43
RTS0043538,54
RTS0043539,54
RTS0043540,48
RTS0043541,63
RTS0043542,58
RTS0043543,56
RTS0043544,77
RTS0043545,48
RTS0043546,80
RTS0043547,50
RTS0043548,63
RTS0043549,65
RTS0043550,59
RTS0043551,46
RTS0043552,47
RTS0043553,54
RTS0043554,50
RTS0043555,45
RTS0043556,33
RTS0043557,46
RTS0043558,53
RTS0043559,46
RTS0043560,46
RTS0043561,80
RTS0043562,41
RTS0043563,52
RTS0043564,48
RTS0043565,55
RTS0043566,120
RTS0043567,66
RTS0043568,113
RTS0043569,104
RTS0043570,129
RTS0043571,44
RTS0043572,59
RTS0043573,54
RTS0043574,68
RTS0043575,45
RTS0043576,112
RTS0043577,76
RTS0043578,39
RTS0043579,81
RTS0043580,97
RTS0043581,46
RTS0043582,62
RTS0043583,33
RTS0043584,59
RTS0043585,40
RTS0043586,34
RTS0043587,55
RTS0043588,36
RTS0043589,41
RTS0043590,48
RTS0043591,39
RTS0043592,52
RTS0043593,46
RTS0043594,42
RTS0043595,30
RTS0043596,38
RTS0043597,40
RTS0043598,43
RTS0043599,41
RTS0043600,37
RTS0043601,35
RTS0043602,39
RTS0043603,51
RTS0043604,43
RTS0043605,45
RTS0043606,41
RTS0043607,46
RTS0043608,41
RTS0043609,44
RTS0043610,54
RTS0043611,54
RTS0043612,39
RTS0043613,45
RTS0043614,42
RTS0043615,56
RTS0043616,58
RTS0043617,34
RTS0043618,55
RTS0043619,32
RTS0043620,32
RTS0043621,54
RTS0043622,40
RTS0043623,30
RTS0043624,45
RTS0043625,45
RTS0043626,43
RTS0043627,50
RTS0043628,55
RTS0043629,38
RTS0043630,58
RTS0043631,33
RTS0043632,35
RTS0043633,49
RTS0043634,49
RTS0043635,37
RTS0043636,35
RTS0043637,40
RTS0043638,49
RTS0043639,30
RTS0043640,37
RTS0043641,240
RTS0043642,134
RTS0043643,194
RTS0043644,223
RTS0043645,195
RTS0043646,37
RTS0043647,39
RTS0043648,48
RTS0043649,34
RTS0043650,35
RTS0043651,25
RTS0043652,41
RTS0043653,28
RTS0043654,37
RTS0043655,44
RTS0043656,30
RTS0043657,43
RTS0043658,55
RTS0043659,39
RTS0043660,56
RTS0043661,47
RTS0043663,41
RTS0043664,31
RTS0043665,46
RTS0043666,31
RTS0043667,36
RTS0043668,33
RTS0043669,46
RTS0043670,42
RTS0043671,32
RTS0043672,62
RTS0043673,41
RTS0043674,42
RTS0043675,58
RTS0043676,40
RTS0043677,50
RTS0043678,39
RTS0043679,45
RTS0043680,41
RTS0043681,40
RTS0043682,46
RTS0043683,60
RTS0043684,40
RTS0043685,58
RTS0043686,53
RTS0043687,49
RTS0043688,39
RTS0043689,38
RTS0043690,46
RTS0043691,84
RTS0043692,70
RTS0043693,78
RTS0043694,71
RTS0043695,78
RTS0043696,154
RTS0043697,87
RTS0043698,144
RTS0043699,218
RTS0043700,135
RTS0043701,79
RTS0043702,135
RTS0043703,103
RTS0043704,85
RTS0043705,95
RTS0043706,53
RTS0043707,58
RTS0043708,32
RTS0043709,43
RTS0043710,46
RTS0043711,50
RTS0043712,42
RTS0043713,36
RTS0043714,24
RTS0043715,41
RTS0043716,70
RTS0043717,52
RTS0043718,41
RTS0043719,50
RTS0043720,23
RTS0043721,41
RTS0043722,52
RTS0043723,42
RTS0043724,35
RTS0043725,44
RTS0043726,53
RTS0043727,38
RTS0043728,35
RTS0043729,53
RTS0043730,45
RTS0043731,52
RTS0043732,70
RTS0043733,68
RTS0043734,61
RTS0043735,61
RTS0043736,53
RTS0043737,82
RTS0043738,60
RTS0043739,66
RTS0043740,68
RTS0043741,80
RTS0043742,80
RTS0043743,50
RTS0043744,101
RTS0043745,59
RTS0043746,47
RTS0043747,62
RTS0043748,54
RTS0043749,39
RTS0043750,40
RTS0043751,38
RTS0043752,50
RTS0043753,42
RTS0043754,38
RTS0043755,44
RTS0043756,49
RTS0043757,38
RTS0043758,53
RTS0043759,45
RTS0043760,45
RTS0043761,94
RTS0043762,40
RTS0043763,47
RTS0043764,53
RTS0043765,37
RTS0043766,43
RTS0043767,26
RTS0043768,43
RTS0043769,40
RTS0043770,33
RTS0043771,34
RTS0043772,40
RTS0043773,32
RTS0043774,44
RTS0043775,36
RTS0043776,44
RTS0043777,45
RTS0043778,52
RTS0043779,36
RTS0043780,63
RTS0043781,67
RTS0043782,51
RTS0043783,48
RTS0043784,40
RTS0043785,41
RTS0043786,56
RTS0043787,49
RTS0043788,43
RTS0043789,50
RTS0043790,51
RTS0043791,47
RTS0043792,82
RTS0043793,40
RTS0043794,56
RTS0043795,43
RTS0043796,35
RTS0043797,57
RTS0043798,46
RTS0043799,34
RTS0043800,35
RTS0043801,38
RTS0043802,44
RTS0043803,51
RTS0043804,35
RTS0043805,42
RTS0043806,39
RTS0043807,39
RTS0043808,57
RTS0043809,50
RTS0043810,51
RTS0043811,43
RTS0043812,61
RTS0043813,51
RTS0043814,42
RTS0043815,48
RTS0043816,60
RTS0043817,29
RTS0043818,55
RTS0043819,42
RTS0043820,63
RTS0043821,49
RTS0043822,37
RTS0043823,32
RTS0043824,35
RTS0043825,36
RTS0043826,34
RTS0043827,35
RTS0043828,48
RTS0043829,30
RTS0043830,43
RTS0043831,45
RTS0043832,42
RTS0043833,56
RTS0043834,40
RTS0043835,39
RTS0043836,52
RTS0043837,63
RTS0043838,28
RTS0043839,39
RTS0043840,49
RTS0043841,33
RTS0043842,45
RTS0043843,40
RTS0043844,56
RTS0043845,39
RTS0043846,54
RTS0043847,59
RTS0043848,60
RTS0043849,53
RTS0043850,91
RTS0043851,60
RTS0043852,59
RTS0043853,77
RTS0043854,48
RTS0043856,39
RTS0043857,47
RTS0043858,59
RTS0043859,61
RTS0043860,59
RTS0043861,84
RTS0043862,115
RTS0043863,69
RTS0043864,73
RTS0043865,77
RTS0043866,91
RTS0043867,103
RTS0043868,99
RTS0043869,74
RTS0043870,52
RTS0043871,51
RTS0043872,59
RTS0043873,38
RTS0043874,39
RTS0043875,26
RTS0043876,34
RTS0043877,39
RTS0043878,41
RTS0043879,65
RTS0043880,58
RTS0043881,54
RTS0043882,39
RTS0043883,56
RTS0043884,37
RTS0043885,36
RTS0043886,63
RTS0043887,52
RTS0043888,48
RTS0043889,39
RTS0043890,85
RTS0043891,52
RTS0043892,45
RTS0043893,62
RTS0043894,59
RTS0043895,45
RTS0043896,45
RTS0043897,61
RTS0043898,61
RTS0043899,67
RTS0043900,51
RTS0043901,68
RTS0043902,36
RTS0043903,70
RTS0043904,56
RTS0043905,57
RTS0043906,24
RTS0043907,49
RTS0043908,22
RTS0043909,49
RTS0043910,57
RTS0043911,44
RTS0043912,89
RTS0043913,44
RTS0043914,42
RTS0043915,40
RTS0043916,48
RTS0043917,50
RTS0043918,43
RTS0043919,42
RTS0043920,79
RTS0043921,51
RTS0043922,52
RTS0043923,47
RTS0043924,79
RTS0043925,51
RTS0043926,51
RTS0043927,36
RTS0043928,42
RTS0043929,51
RTS0043930,41
RTS0043931,72
RTS0043932,74
RTS0043933,49
RTS0043934,38
RTS0043935,53
RTS0043936,36
RTS0043937,46
RTS0043938,37
RTS0043939,32
RTS0043940,57
RTS0043941,38
RTS0043942,45
RTS0043943,45
RTS0043944,32
RTS0043945,43
RTS0043946,35
RTS0043947,56
RTS0043948,48
RTS0043949,45
RTS0043950,34
RTS0043951,49
RTS0043952,48
RTS0043953,60
RTS0043954,57
RTS0043955,40
RTS0043956,52
RTS0043957,50
RTS0043958,76
RTS0043959,52
RTS0043960,65
RTS0043961,65
RTS0043962,67
RTS0043963,34
RTS0043964,58
RTS0043965,45
RTS0043966,67
RTS0043967,66
RTS0043968,69
RTS0043969,66
RTS0043970,76
RTS0043971,43
RTS0043972,64
RTS0043973,64
RTS0043974,52
RTS0043975,64
RTS0043976,49
RTS0043977,44
RTS0043978,77
RTS0043979,66
RTS0043980,67
RTS0043981,75
RTS0043982,83
RTS0043983,84
RTS0043984,67
RTS0043985,106
RTS0043986,48
RTS0043987,87
RTS0043988,73
RTS0043989,55
RTS0043990,54
RTS0043991,43
RTS0043992,35
RTS0043993,43
RTS0043994,43
RTS0043996,49
RTS0043997,26
RTS0043998,52
RTS0043999,40
RTS0044000,34
RTS0044001,39
RTS0044002,49
RTS0044003,61
RTS0044004,75
RTS0044005,45
RTS0044006,38
RTS0044007,54
RTS0044008,47
RTS0044009,47
RTS0044010,31
RTS0044011,82
RTS0044012,111
RTS0044013,91
RTS0044014,74
RTS0044015,69
RTS0044016,61
RTS0044017,53
RTS0044018,54
RTS0044019,41
RTS0044020,70
RTS0044021,42
RTS0044022,59
RTS0044023,41
RTS0044024,37
RTS0044025,51
RTS0044026,48
RTS0044027,40
RTS0044028,46
RTS0044029,57
RTS0044030,50
RTS0044031,42
RTS0044032,60
RTS0044033,33
RTS0044034,59
RTS0044035,47
RTS0044036,92
RTS0044037,68
RTS0044038,103
RTS0044039,55
RTS0044040,79
RTS0044041,53
RTS0044042,86
RTS0044043,70
RTS0044044,94
RTS0044045,62
RTS0044046,46
RTS0044047,43
RTS0044048,55
RTS0044049,51
RTS0044050,62
RTS0044051,46
RTS0044052,46
RTS0044053,36
RTS0044054,63
RTS0044055,56
RTS0044056,58
RTS0044057,58
RTS0044058,40
RTS0044059,77
RTS0044060,69
RTS0044061,76
RTS0044062,46
RTS0044063,40
RTS0044064,70
RTS0044065,56
RTS0044067,46
RTS0044068,61
RTS0044069,55
RTS0044070,44
RTS0044071,45
RTS0044072,48
RTS0044073,43
RTS0044074,43
RTS0044075,38
RTS0044076,44
RTS0044077,49
RTS0044078,49
RTS0044079,42
RTS0044080,46
RTS0044081,34
RTS0044082,32
RTS0044083,51
RTS0044084,46
RTS0044085,37
RTS0044086,41
RTS0044087,38
RTS0044088,49
RTS0044089,49
RTS0044090,83
RTS0044091,49
RTS0044092,44
RTS0044093,31
RTS0044094,38
RTS0044095,37
RTS0044096,40
RTS0044097,44
RTS0044098,32
RTS0044099,56
RTS0044100,43
RTS0044101,49
RTS0044102,58
RTS0044103,44
RTS0044104,40
RTS0044105,50
RTS0044106,98
RTS0044107,60
RTS0044108,63
RTS0044109,55
RTS0044110,69
RTS0044111,68
RTS0044112,49
RTS0044113,71
RTS0044114,54
RTS0044115,88
RTS0044116,69
RTS0044117,52
RTS0044118,47
RTS0044119,61
RTS0044120,46
RTS0044121,48
RTS0044122,50
RTS0044123,49
RTS0044124,40
RTS0044125,50
RTS0044126,66
RTS0044127,61
RTS0044128,47
RTS0044129,52
RTS0044130,46
RTS0044131,66
RTS0044132,58
RTS0044133,50
RTS0044134,69
RTS0044135,42
RTS0044136,42
RTS0044137,54
RTS0044138,78
RTS0044139,52
RTS0044140,59
RTS0044141,49
RTS0044142,55
RTS0044143,63
RTS0044144,58
RTS0044145,38
RTS0044146,48
RTS0044147,40
RTS0044148,62
RTS0044149,58
RTS0044150,56
RTS0044151,38
RTS0044152,43
RTS0044153,61
RTS0044154,57
RTS0044155,61
RTS0044156,90
RTS0044157,70
RTS0044158,156
RTS0044159,82
RTS0044160,70
RTS0044161,46
RTS0044162,66
RTS0044163,66
RTS0044164,56
RTS0044165,40
RTS0044166,65
RTS0044167,52
RTS0044168,44
RTS0044169,63
RTS0044170,59
RTS0044171,52
RTS0044172,66
RTS0044173,40
RTS0044174,53
RTS0044175,55
RTS0044176,56
RTS0044177,57
RTS0044178,53
RTS0044180,32
RTS0044181,56
RTS0044182,52
RTS0044183,37
RTS0044184,58
RTS0044185,43
RTS0044186,51
RTS0044187,51
RTS0044188,52
RTS0044189,56
RTS0044190,39
RTS0044191,56
RTS0044192,71
RTS0044193,61
RTS0044194,55
RTS0044195,71
RTS0044196,75
RTS0044197,41
RTS0044198,84
RTS0044199,50
RTS0044200,49
RTS0044206,73
RTS0044207,66
RTS0044208,62
RTS0044209,38
RTS0044210,65
RTS0044211,78
RTS0044212,49
RTS0044213,64
RTS0044214,66
RTS0044215,58
RTS0044216,48
RTS0044217,53
RTS0044218,64
RTS0044219,45
RTS0044220,39
RTS0044221,31
RTS0044222,48
RTS0044223,58
RTS0044224,49
RTS0044225,28
RTS0044226,44
RTS0044227,51
RTS0044228,46
RTS0044229,37
RTS0044230,35
RTS0044231,30
RTS0044232,44
RTS0044233,42
RTS0044234,62
RTS0044235,47
RTS0044236,63
RTS0044237,78
RTS0044238,49
RTS0044239,57
RTS0044240,66
RTS0044241,35
RTS0044242,64
RTS0044243,46
RTS0044244,46
RTS0044245,30
RTS0044246,64
RTS0044247,53
RTS0044248,34
RTS0044249,34
RTS0044250,32
RTS0044251,77
RTS0044252,72
RTS0044253,68
RTS0044254,44
RTS0044255,42
RTS0044256,93
RTS0044257,83
RTS0044258,80
RTS0044259,68
RTS0044260,71
RTS0044261,125
RTS0044262,65
RTS0044263,64
RTS0044264,72
RTS0044265,76
RTS0044266,52
RTS0044267,40
RTS0044268,47
RTS0044269,40
RTS0044270,65
RTS0044271,64
RTS0044272,69
RTS0044273,68
RTS0044274,52
RTS0044275,60
RTS0044276,67
RTS0044277,55
RTS0044278,33
RTS0044279,44
RTS0044280,46
RTS0044281,58
RTS0044282,64
RTS0044283,56
RTS0044284,35
RTS0044285,52
RTS0044286,33
RTS0044287,59
RTS0044288,43
RTS0044289,30
RTS0044290,54
RTS0044291,48
RTS0044292,41
RTS0044293,31
RTS0044294,42
RTS0044295,43
RTS0044296,36
RTS0044297,41
RTS0044298,58
RTS0044299,68
RTS0044300,47
RTS0044301,70
RTS0044302,74
RTS0044303,73
RTS0044304,69
RTS0044305,35
RTS0044306,73
RTS0044307,71
RTS0044308,86
RTS0044309,90
RTS0044310,102
RTS0044311,78
RTS0044312,74
RTS0044313,63
RTS0044314,70
RTS0044315,75
RTS0044316,40
RTS0044317,63
RTS0044318,66
RTS0044319,54
RTS0044320,12
RTS0044321,50
RTS0044322,42
RTS0044323,65
RTS0044324,46
RTS0044325,36
RTS0044326,54
RTS0044327,54
RTS0044328,29
RTS0044329,50
RTS0044330,47
RTS0044331,81
RTS0044332,83
RTS0044333,110
RTS0044334,93
RTS0044335,102
RTS0044336,54
RTS0044337,37
RTS0044338,42
RTS0044339,44
RTS0044340,37
RTS0044341,54
RTS0044342,41
RTS0044343,40
RTS0044344,41
RTS0044345,39
RTS0044346,200
RTS0044347,297
RTS0044348,266
RTS0044349,271
RTS0044350,267
RTS0044351,172
RTS0044352,105
RTS0044353,266
RTS0044354,153
RTS0044355,263
RTS0044356,38
RTS0044357,56
RTS0044358,45
RTS0044359,55
RTS0044360,44
RTS0044361,53
RTS0044362,65
RTS0044363,46
RTS0044364,67
RTS0044365,31
RTS0044366,86
RTS0044367,89
RTS0044368,88
RTS0044369,117
RTS0044370,96
RTS0044371,58
RTS0044372,33
RTS0044373,37
RTS0044374,50
RTS0044375,49
RTS0044376,93
RTS0044377,220
RTS0044378,137
RTS0044379,231
RTS0044380,160
RTS0044381,77
RTS0044382,64
RTS0044383,123
RTS0044384,56
RTS0044385,57
RTS0044386,58
RTS0044387,69
RTS0044388,62
RTS0044389,43
RTS0044390,53
RTS0044391,162
RTS0044392,169
RTS0044393,146
RTS0044394,114
RTS0044395,118
RTS0044396,35
RTS0044397,57
RTS0044399,33
RTS0044400,39
RTS0044401,40
RTS0044402,62
RTS0044403,50
RTS0044404,71
RTS0044405,60
RTS0044406,37
RTS0044407,44
RTS0044408,57
RTS0044409,48
RTS0044410,37
RTS0044411,43
RTS0044412,32
RTS0044413,39
RTS0044414,48
RTS0044415,58
RTS0044416,107
RTS0044417,122
RTS0044418,78
RTS0044419,63
RTS0044420,106
RTS0044421,43
RTS0044422,49
RTS0044423,43
RTS0044424,50
RTS0044425,47
RTS0044426,36
RTS0044427,36
RTS0044428,48
RTS0044429,53
RTS0044430,57
RTS0044431,85
RTS0044432,75
RTS0044433,78
RTS0044434,86
RTS0044435,81
RTS0044436,54
RTS0044437,53
RTS0044438,43
RTS0044439,65
RTS0044440,58
RTS0044441,78
RTS0044442,88
RTS0044443,97
RTS0044444,63
RTS0044445,74
RTS0044446,53
RTS0044447,58
RTS0044448,53
RTS0044449,55
RTS0044450,43
RTS0044451,48
RTS0044452,66
RTS0044453,48
RTS0044454,46
RTS0044455,49
RTS0044456,40
RTS0044457,51
RTS0044458,48
RTS0044459,51
RTS0044460,63
RTS0044461,55
RTS0044462,52
RTS0044463,49
RTS0044464,55
RTS0044465,72
RTS0044466,54
RTS0044467,63
RTS0044468,51
RTS0044469,69
RTS0044470,65
RTS0044471,76
RTS0044472,69
RTS0044473,50
RTS0044474,57
RTS0044475,73
RTS0044476,74
RTS0044477,63
RTS0044478,58
RTS0044479,49
RTS0044480,66
RTS0044481,125
RTS0044482,123
RTS0044483,93
RTS0044484,98
RTS0044485,114
RTS0044486,76
RTS0044487,62
RTS0044488,61
RTS0044489,45
RTS0044490,42
RTS0044491,48
RTS0044492,68
RTS0044493,53
RTS0044494,49
RTS0044495,61
RTS0044496,84
RTS0044497,91
RTS0044498,69
RTS0044499,123
RTS0044500,107
RTS0044501,64
RTS0044502,60
RTS0044503,60
RTS0044504,56
RTS0044505,82
RTS0044506,64
RTS0044507,40
RTS0044508,57
RTS0044509,73
RTS0044510,72
RTS0044511,76
RTS0044512,73
RTS0044513,74
RTS0044514,66
RTS0044515,85
RTS0044516,67
RTS0044517,64
RTS0044518,70
RTS0044519,79
RTS0044520,56
RTS0044521,52
RTS0044522,63
RTS0044523,65
RTS0044524,43
RTS0044525,53
RTS0044526,41
RTS0044527,43
RTS0044528,48
RTS0044529,73
RTS0044530,41
RTS0044531,51
RTS0044532,52
RTS0044533,41
RTS0044534,40
RTS0044535,58
RTS0044536,40
RTS0044537,42
RTS0044538,43
RTS0044539,44
RTS0044540,30
RTS0044541,40
RTS0044542,51
RTS0044543,53
RTS0044544,55
RTS0044545,52
RTS0044546,102
RTS0044547,76
RTS0044548,62
RTS0044549,89
RTS0044550,74
RTS0044551,56
RTS0044552,56
RTS0044553,42
RTS0044554,38
RTS0044555,61
RTS0044556,47
RTS0044557,46
RTS0044558,26
RTS0044559,44
RTS0044560,37
RTS0044561,50
RTS0044562,34
RTS0044563,62
RTS0044564,76
RTS0044565,71
RTS0044566,40
RTS0044567,43
RTS0044568,49
RTS0044569,55
RTS0044570,46
RTS0044571,47
RTS0044572,30
RTS0044573,42
RTS0044574,51
RTS0044575,59
RTS0044576,40
RTS0044577,38
RTS0044578,79
RTS0044579,75
RTS0044580,51
RTS0044581,43
RTS0044582,44
RTS0044583,56
RTS0044584,70
RTS0044585,36
RTS0044586,42
RTS0044587,37
RTS0044588,23
RTS0044589,45
RTS0044590,40
RTS0044591,52
RTS0044592,44
RTS0044593,30
RTS0044594,31
RTS0044595,38
RTS0044596,60
RTS0044597,39
RTS0044598,64
RTS0044599,69
RTS0044600,42
RTS0044601,28
RTS0044602,26
RTS0044603,36
RTS0044604,71
RTS0044605,52
RTS0044606,51
RTS0044607,68
RTS0044608,37
RTS0044609,33
RTS0044610,53
RTS0044611,36
RTS0044612,33
RTS0044613,45
RTS0044614,46
RTS0044615,30
RTS0044616,44
RTS0044617,48
RTS0044618,42
RTS0044619,45
RTS0044620,59
RTS0044621,59
RTS0044622,59
RTS0044623,88
RTS0044624,63
RTS0044625,46
RTS0044626,44
RTS0044627,30
RTS0044628,34
RTS0044629,44
RTS0044630,43
RTS0044631,48
RTS0044632,61
RTS0044633,60
RTS0044634,60
RTS0044635,59
RTS0044636,32
RTS0044637,40
RTS0044638,40
RTS0044639,46
RTS0044640,40
RTS0044641,44
RTS0044642,40
RTS0044643,38
RTS0044644,58
RTS0044645,44
RTS0044646,49
RTS0044647,39
RTS0044648,42
RTS0044649,59
RTS0044650,47
RTS0044651,56
RTS0044652,55
RTS0044653,53
RTS0044654,40
RTS0044655,80
RTS0044656,284
RTS0044657,247
RTS0044658,465
RTS0044659,350
RTS0044660,304
RTS0044661,79
RTS0044662,58
RTS0044663,61
RTS0044664,88
RTS0044665,78
RTS0044666,50
RTS0044667,41
RTS0044668,67
RTS0044669,60
RTS0044670,64
RTS0044671,54
RTS0044672,45
RTS0044673,43
RTS0044674,66
RTS0044675,56
RTS0044676,66
RTS0044677,51
RTS0044678,65
RTS0044679,77
RTS0044680,70
RTS0044681,37
RTS0044682,45
RTS0044683,38
RTS0044684,50
RTS0044685,63
RTS0044686,69
RTS0044687,92
RTS0044688,87
RTS0044689,115
RTS0044690,98
RTS0044691,40
RTS0044692,68
RTS0044693,64
RTS0044694,69
RTS0044695,42
RTS0044696,54
RTS0044697,63
RTS0044698,57
RTS0044699,58
RTS0044700,66
RTS0044701,73
RTS0044702,41
RTS0044703,76
RTS0044704,53
RTS0044705,32
RTS0044706,34
RTS0044707,50
RTS0044708,35
RTS0044709,46
RTS0044710,42
RTS0044711,43
RTS0044712,64
RTS0044714,44
RTS0044715,43
RTS0044716,101
RTS0044717,44
RTS0044718,74
RTS0044719,42
RTS0044720,110
RTS0044721,61
RTS0044722,80
RTS0044723,37
RTS0044724,52
RTS0044725,69
RTS0044726,71
RTS0044727,58
RTS0044728,38
RTS0044729,54
RTS0044730,72
RTS0044731,75
RTS0044732,73
RTS0044733,48
RTS0044734,33
RTS0044735,74
RTS0044736,89
RTS0044737,52
RTS0044738,53
RTS0044739,46
RTS0044740,47
RTS0044741,40
RTS0044742,40
RTS0044743,50
RTS0044744,43
RTS0044745,45
RTS0044746,63
RTS0044747,52
RTS0044748,30
RTS0044749,41
RTS0044750,61
RTS0044751,59
RTS0044752,38
RTS0044753,63
RTS0044754,45
RTS0044755,59
RTS0044756,58
RTS0044757,49
RTS0044758,64
RTS0044759,49
RTS0044760,46
RTS0044761,52
RTS0044762,66
RTS0044763,53
RTS0044764,33
RTS0044765,50
RTS0044766,42
RTS0044767,44
RTS0044768,52
RTS0044769,41
RTS0044770,55
RTS0044771,46
RTS0044772,35
RTS0044773,52
RTS0044774,28
RTS0044775,40
RTS0044776,45
RTS0044777,49
RTS0044778,62
RTS0044779,47
RTS0044780,57
RTS0044781,97
RTS0044782,105
RTS0044783,97
RTS0044784,109
RTS0044785,89
RTS0044786,107
RTS0044787,90
RTS0044788,85
RTS0044789,131
RTS0044790,62
RTS0044791,135
RTS0044792,176
RTS0044793,62
RTS0044794,50
RTS0044795,47
RTS0044796,49
RTS0044797,62
RTS0044798,54
RTS0044799,72
RTS0044800,44
RTS0044801,46
RTS0044802,40
RTS0044803,41
RTS0044804,42
RTS0044805,61
RTS0044806,39
RTS0044807,62
RTS0044808,54
RTS0044809,60
RTS0044810,40
RTS0044811,48
RTS0044812,61
RTS0044813,74
RTS0044814,88
RTS0044815,68
RTS0044816,46
RTS0044817,55
RTS0044818,57
RTS0044819,38
RTS0044820,37
RTS0044821,58
RTS0044822,43
RTS0044823,64
RTS0044824,52
RTS0044825,50
RTS0044826,49
RTS0044827,62
RTS0044828,48
RTS0044829,54
RTS0044830,46
RTS0044831,50
RTS0044832,46
RTS0044833,61
RTS0044834,49
RTS0044835,41
RTS0044836,54
RTS0044837,50
RTS0044838,67
RTS0044839,48
RTS0044840,50
RTS0044841,44
RTS0044842,47
RTS0044843,35
RTS0044844,38
RTS0044845,43
RTS0044846,27
RTS0044847,44
RTS0044848,61
RTS0044849,61
RTS0044850,38
RTS0044851,34
RTS0044852,52
RTS0044853,44
RTS0044854,34
RTS0044855,58
RTS0044856,44
RTS0044857,26
RTS0044858,57
RTS0044859,44
RTS0044860,51
RTS0044861,57
RTS0044862,58
RTS0044863,52
RTS0044864,46
RTS0044865,59
RTS0044866,84
RTS0044867,60
RTS0044868,60
RTS0044869,84
RTS0044870,87
RTS0044871,48
RTS0044872,45
RTS0044873,61
RTS0044874,44
RTS0044875,73
RTS0044876,41
RTS0044877,83
RTS0044878,74
RTS0044879,48
RTS0044880,81
RTS0044881,33
RTS0044882,54
RTS0044883,42
RTS0044884,61
RTS0044885,52
RTS0044886,65
RTS0044887,36
RTS0044888,70
RTS0044889,48
RTS0044890,44
RTS0044891,54
RTS0044892,57
RTS0044893,46
RTS0044894,75
RTS0044895,63
RTS0044896,82
RTS0044897,71
RTS0044898,53
RTS0044899,90
RTS0044900,53
RTS0044901,64
RTS0044902,75
RTS0044903,92
RTS0044904,99
RTS0044905,110
RTS0044906,398
RTS0044907,279
RTS0044908,264
RTS0044909,386
RTS0044910,216
RTS0044911,44
RTS0044912,41
RTS0044913,50
RTS0044914,51
RTS0044915,39
RTS0044916,54
RTS0044917,40
RTS0044918,63
RTS0044919,49
RTS0044920,57
RTS0044921,140
RTS0044922,172
RTS0044923,209
RTS0044924,154
RTS0044925,134
RTS0044926,42
RTS0044927,39
RTS0044928,58
RTS0044929,51
RTS0044930,55
RTS0044931,36
RTS0044932,58
RTS0044933,40
RTS0044934,33
RTS0044935,51
RTS0044936,95
RTS0044937,35
RTS0044938,42
RTS0044939,62
RTS0044940,56
RTS0044941,51
RTS0044942,40
RTS0044943,46
RTS0044944,49
RTS0044945,33
RTS0044946,68
RTS0044947,38
RTS0044948,47
RTS0044949,44
RTS0044950,50
RTS0044951,37
RTS0044952,46
RTS0044953,34
RTS0044954,42
RTS0044955,28
RTS0044956,79
RTS0044957,71
RTS0044958,60
RTS0044959,41
RTS0044960,60
RTS0044961,46
RTS0044962,39
RTS0044963,39
RTS0044964,31
RTS0044965,57
RTS0044966,38
RTS0044967,65
RTS0044968,56
RTS0044969,46
RTS0044970,51
RTS0044971,47
RTS0044972,70
RTS0044973,38
RTS0044974,48
RTS0044975,47
RTS0044976,51
RTS0044977,36
RTS0044978,35
RTS0044979,48
RTS0044980,40
RTS0044981,22
RTS0044982,46
RTS0044983,43
RTS0044984,32
RTS0044985,82
RTS0044986,35
RTS0044987,43
RTS0044988,32
RTS0044989,30
RTS0044990,38
RTS0044991,48
RTS0044992,39
RTS0044993,39
RTS0044994,54
RTS0044995,53
RTS0044996,52
RTS0044997,49
RTS0044998,41
RTS0044999,37
RTS0045000,25
RTS0045001,45
RTS0045002,40
RTS0045003,52
RTS0045004,43
RTS0045005,42
RTS0045006,56
RTS0045007,83
RTS0045008,83
RTS0045009,69
RTS0045010,49
RTS0045011,29
RTS0045012,42
RTS0045013,44
RTS0045014,43
RTS0045015,39
RTS0045016,46
RTS0045017,38
RTS0045018,65
RTS0045019,45
RTS0045020,41
RTS0045021,123
RTS0045022,114
RTS0045023,171
RTS0045024,125
RTS0045025,153
RTS0045026,107
RTS0045027,85
RTS0045028,100
RTS0045029,94
RTS0045030,119
RTS0045031,41
RTS0045032,53
RTS0045033,67
RTS0045034,62
RTS0045035,61
RTS0045036,43
RTS0045038,61
RTS0045039,47
RTS0045040,40
RTS0045041,43
RTS0045042,57
RTS0045043,53
RTS0045044,50
RTS0045045,78
RTS0045046,33
RTS0045047,46
RTS0045048,31
RTS0045049,49
RTS0045050,47
RTS0045051,40
RTS0045052,58
RTS0045053,58
RTS0045054,40
RTS0045055,42
RTS0045056,56
RTS0045057,88
RTS0045058,58
RTS0045059,47
RTS0045060,76
RTS0045061,38
RTS0045063,41
RTS0045064,62
RTS0045065,54
RTS0045066,60
RTS0045067,137
RTS0045068,152
RTS0045069,103
RTS0045070,113
RTS0045071,67
RTS0045072,67
RTS0045073,67
RTS0045074,86
RTS0045075,41
RTS0045076,48
RTS0045077,38
RTS0045078,47
RTS0045079,41
RTS0045080,45
RTS0045081,38
RTS0045082,47
RTS0045083,79
RTS0045084,57
RTS0045085,65
RTS0045086,54
RTS0045087,43
RTS0045088,38
RTS0045089,29
RTS0045090,39
RTS0045091,42
RTS0045092,53
RTS0045093,36
RTS0045094,33
RTS0045095,56
RTS0045096,39
RTS0045097,57
RTS0045098,30
RTS0045099,39
RTS0045100,41
RTS0045101,56
RTS0045102,37
RTS0045103,46
RTS0045104,37
RTS0045105,41
RTS0045106,40
RTS0045107,51
RTS0045108,54
RTS0045109,50
RTS0045110,45
RTS0045111,62
RTS0045112,43
RTS0045113,70
RTS0045114,53
RTS0045115,33
RTS0045116,52
RTS0045117,52
RTS0045118,50
RTS0045119,46
RTS0045120,47
RTS0045121,55
RTS0045122,51
RTS0045123,67
RTS0045124,42
RTS0045125,54
RTS0045126,60
RTS0045127,45
RTS0045128,59
RTS0045129,41
RTS0045130,47
RTS0045131,70
RTS0045132,62
RTS0045133,49
RTS0045134,65
RTS0045135,69
RTS0045136,53
RTS0045137,55
RTS0045138,57
RTS0045139,51
RTS0045140,54
RTS0045141,42
RTS0045142,55
RTS0045143,54
RTS0045144,41
RTS0045145,49
RTS0045146,46
RTS0045147,48
RTS0045148,48
RTS0045149,46
RTS0045150,33
RTS0045151,52
RTS0045152,47
RTS0045153,39
RTS0045154,63
RTS0045155,52
RTS0045156,47
RTS0045157,60
RTS0045158,33
RTS0045159,52
RTS0045160,60
RTS0045161,47
RTS0045162,51
RTS0045163,62
RTS0045164,71
RTS0045165,44
RTS0045166,60
RTS0045167,47
RTS0045168,70
RTS0045169,56
RTS0045170,72
RTS0045171,72
RTS0045172,88
RTS0045173,61
RTS0045174,81
RTS0045175,99
RTS0045176,42
RTS0045177,43
RTS0045178,36
RTS0045179,36
RTS0045180,42
RTS0045181,46
RTS0045182,51
RTS0045183,44
RTS0045184,51
RTS0045185,57
RTS0045186,61
RTS0045187,60
RTS0045188,50
RTS0045189,41
RTS0045190,66
RTS0045191,46
RTS0045192,47
RTS0045193,43
RTS0045194,43
RTS0045195,44
RTS0045196,50
RTS0045197,36
RTS0045198,69
RTS0045199,36
RTS0045200,49
RTS0045201,38
RTS0045202,36
RTS0045203,40
RTS0045204,37
RTS0045205,33
RTS0045206,37
RTS0045207,53
RTS0045208,50
RTS0045209,42
RTS0045210,41
RTS0045211,48
RTS0045212,55
RTS0045213,39
RTS0045214,54
RTS0045215,50
RTS0045216,71
RTS0045217,71
RTS0045218,98
RTS0045219,62
RTS0045220,38
RTS0045221,43
RTS0045222,52
RTS0045223,59
RTS0045224,58
RTS0045225,47
RTS0045226,112
RTS0045227,58
RTS0045228,151
RTS0045229,70
RTS0045230,93
RTS0045231,64
RTS0045232,90
RTS0045233,57
RTS0045234,70
RTS0045235,64
RTS0045236,122
RTS0045237,79
RTS0045238,63
RTS0045239,73
RTS0045240,123
RTS0045241,70
RTS0045242,77
RTS0045243,58
RTS0045244,55
RTS0045245,42
RTS0045246,45
RTS0045247,55
RTS0045248,40
RTS0045249,55
RTS0045250,43
RTS0045251,53
RTS0045252,23
RTS0045253,55
RTS0045254,34
RTS0045255,42
RTS0045256,58
RTS0045257,97
RTS0045258,75
RTS0045259,75
RTS0045260,56
RTS0045261,143
RTS0045262,273
RTS0045263,181
RTS0045264,278
RTS0045265,259
RTS0045266,48
RTS0045267,62
RTS0045268,88
RTS0045269,68
RTS0045270,55
RTS0045271,54
RTS0045272,47
RTS0045273,48
RTS0045274,72
RTS0045275,69
RTS0045276,38
RTS0045277,35
RTS0045278,69
RTS0045279,33
RTS0045280,33
RTS0045281,49
RTS0045282,49
RTS0045283,57
RTS0045284,54
RTS0045285,66
RTS0045286,73
RTS0045287,55
RTS0045288,41
RTS0045289,43
RTS0045290,59
RTS0045291,49
RTS0045292,68
RTS0045293,50
RTS0045294,48
RTS0045295,54
RTS0045296,44
RTS0045297,48
RTS0045298,45
RTS0045299,40
RTS0045300,66
RTS0045301,69
RTS0045302,51
RTS0045303,88
RTS0045304,39
RTS0045305,103
RTS0045306,47
RTS0045307,45
RTS0045308,54
RTS0045309,33
RTS0045310,62
RTS0045311,17
RTS0045312,36
RTS0045313,39
RTS0045314,33
RTS0045315,37
RTS0045316,81
RTS0045317,46
RTS0045318,65
RTS0045319,36
RTS0045320,49
RTS0045321,43
RTS0045322,49
RTS0045323,55
RTS0045324,45
RTS0045325,43
RTS0045326,53
RTS0045327,64
RTS0045328,76
RTS0045329,42
RTS0045330,55
RTS0045331,30
RTS0045332,42
RTS0045333,52
RTS0045334,50
RTS0045335,44
RTS0045336,79
RTS0045337,54
RTS0045338,66
RTS0045339,46
RTS0045340,56
RTS0045341,41
RTS0045342,56
RTS0045343,48
RTS0045344,41
RTS0045345,38
RTS0045346,38
RTS0045347,40
RTS0045348,48
RTS0045349,38
RTS0045350,37
RTS0045351,35
RTS0045352,22
RTS0045353,37
RTS0045354,47
RTS0045355,28
RTS0045356,52
RTS0045357,76
RTS0045358,48
RTS0045359,39
RTS0045360,41
RTS0045361,61
RTS0045362,38
RTS0045363,51
RTS0045364,50
RTS0045365,55
RTS0045366,51
RTS0045367,25
RTS0045368,50
RTS0045369,33
RTS0045370,32
RTS0045371,54
RTS0045372,42
RTS0045373,64
RTS0045374,78
RTS0045375,57
RTS0045376,48
RTS0045377,35
RTS0045378,56
RTS0045379,53
RTS0045380,52
RTS0045381,49
RTS0045382,36
RTS0045383,51
RTS0045384,36
RTS0045385,40
RTS0045386,51
RTS0045387,32
RTS0045388,57
RTS0045389,46
RTS0045390,40
RTS0045391,51
RTS0045392,43
RTS0045393,26
RTS0045394,24
RTS0045395,40
RTS0045396,70
RTS0045397,71
RTS0045398,48
RTS0045399,67
RTS0045400,66
RTS0045401,59
RTS0045402,70
RTS0045403,65
RTS0045404,73
RTS0045405,66
RTS0045406,71
RTS0045407,62
RTS0045408,47
RTS0045409,83
RTS0045410,83
RTS0045411,123
RTS0045412,115
RTS0045413,111
RTS0045414,83
RTS0045415,72
RTS0045416,57
RTS0045417,50
RTS0045418,29
RTS0045419,44
RTS0045420,52
RTS0045421,1904
RTS0045422,1640
RTS0045423,1271
RTS0045424,1973
RTS0045425,1180
RTS0045426,60
RTS0045427,54
RTS0045428,50
RTS0045429,63
RTS0045430,35
RTS0045431,67
RTS0045432,70
RTS0045433,67
RTS0045434,59
RTS0045435,55
RTS0045436,76
RTS0045437,54
RTS0045438,103
RTS0045439,73
RTS0045440,56
RTS0045441,63
RTS0045442,57
RTS0045443,61
RTS0045444,33
RTS0045445,61
RTS0045446,128
RTS0045447,123
RTS0045448,107
RTS0045449,86
RTS0045450,59
RTS0045451,176
RTS0045452,116
RTS0045453,120
RTS0045454,119
RTS0045455,132
RTS0045456,44
RTS0045457,45
RTS0045458,45
RTS0045459,22
RTS0045460,43
RTS0045461,32
RTS0045462,35
RTS0045463,46
RTS0045464,33
RTS0045465,36
RTS0045466,164
RTS0045467,165
RTS0045468,71
RTS0045469,145
RTS0045470,81
RTS0045471,38
RTS0045472,56
RTS0045473,25
RTS0045474,46
RTS0045475,62
RTS0045476,73
RTS0045477,89
RTS0045478,59
RTS0045479,102
RTS0045480,86
RTS0045481,53
RTS0045482,55
RTS0045483,53
RTS0045484,92
RTS0045485,88
RTS0045486,24
RTS0045487,51
RTS0045488,49
RTS0045489,42
RTS0045490,49
RTS0045491,136
RTS0045492,223
RTS0045493,128
RTS0045494,73
RTS0045495,104
RTS0045496,38
RTS0045497,42
RTS0045498,71
RTS0045499,55
RTS0045500,67
RTS0045501,127
RTS0045502,159
RTS0045503,118
RTS0045504,89
RTS0045505,106
RTS0045506,1582
RTS0045507,1581
RTS0045508,1220
RTS0045509,1622
RTS0045510,1296
RTS0045511,66
RTS0045512,58
RTS0045513,42
RTS0045514,70
RTS0045515,45
RTS0045516,34
RTS0045517,43
RTS0045518,50
RTS0045519,50
RTS0045520,36
RTS0045521,63
RTS0045522,61
RTS0045523,51
RTS0045524,66
RTS0045525,46
RTS0045526,96
RTS0045527,106
RTS0045528,81
RTS0045529,87
RTS0045530,91
RTS0045531,55
RTS0045532,54
RTS0045533,68
RTS0045534,55
RTS0045535,31
RTS0045536,125
RTS0045537,148
RTS0045538,87
RTS0045539,135
RTS0045540,140
RTS0045541,59
RTS0045542,85
RTS0045543,100
RTS0045544,35
RTS0045545,62
RTS0045546,63
RTS0045547,75
RTS0045548,54
RTS0045549,49
RTS0045550,38
RTS0045551,40
RTS0045552,50
RTS0045553,29
RTS0045554,55
RTS0045555,43
RTS0045556,87
RTS0045557,64
RTS0045558,70
RTS0045559,65
RTS0045560,62
RTS0045561,50
RTS0045562,53
RTS0045563,41
RTS0045564,42
RTS0045565,32
RTS0045566,57
RTS0045567,55
RTS0045568,46
RTS0045569,58
RTS0045570,51
RTS0045571,46
RTS0045572,47
RTS0045573,37
RTS0045574,34
RTS0045575,51
RTS0045576,47
RTS0045577,50
RTS0045578,26
RTS0045579,44
RTS0045580,42
RTS0045581,58
RTS0045582,45
RTS0045583,74
RTS0045584,75
RTS0045585,30
RTS0045586,48
RTS0045587,103
RTS0045588,95
RTS0045589,100
RTS0045590,91
RTS0045592,356
RTS0045593,270
RTS0045594,192
RTS0045595,215
RTS0045596,110
RTS0045597,109
RTS0045598,138
RTS0045599,115
RTS0045600,88
RTS0045601,55
RTS0045602,49
RTS0045603,40
RTS0045604,69
RTS0045606,62
RTS0045607,36
RTS0045608,47
RTS0045609,55
RTS0045610,57
RTS0045611,44
RTS0045612,42
RTS0045613,50
RTS0045614,32
RTS0045615,36
RTS0045616,39
RTS0045617,33
RTS0045618,36
RTS0045619,39
RTS0045620,43
RTS0045621,51
RTS0045622,62
RTS0045623,55
RTS0045624,61
RTS0045625,70
RTS0045626,25
RTS0045627,36
RTS0045628,63
RTS0045629,42
RTS0045630,52
RTS0045631,41
RTS0045632,32
RTS0045633,39
RTS0045634,38
RTS0045635,40
RTS0045636,70
RTS0045637,48
RTS0045638,68
RTS0045639,70
RTS0045640,52
RTS0045641,57
RTS0045642,50
RTS0045643,36
RTS0045644,43
RTS0045645,50
RTS0045646,40
RTS0045647,47
RTS0045648,40
RTS0045649,35
RTS0045650,63
RTS0045651,67
RTS0045652,89
RTS0045653,88
RTS0045654,83
RTS0045655,105
RTS0045656,62
RTS0045657,78
RTS0045658,108
RTS0045659,88
RTS0045660,106
RTS0045661,107
RTS0045662,112
RTS0045663,84
RTS0045664,93
RTS0045665,126
RTS0045666,43
RTS0045667,38
RTS0045668,49
RTS0045669,47
RTS0045670,47
RTS0045671,47
RTS0045672,48
RTS0045673,50
RTS0045674,38
RTS0045675,50
RTS0045676,237
RTS0045677,245
RTS0045678,272
RTS0045679,195
RTS0045680,277
RTS0045681,46
RTS0045682,54
RTS0045683,34
RTS0045684,66
RTS0045685,72
RTS0045687,48
RTS0045688,49
RTS0045689,50
RTS0045690,26
RTS0045691,44
RTS0045692,44
RTS0045693,60
RTS0045694,53
RTS0045695,46
RTS0045696,60
RTS0045697,48
RTS0045698,58
RTS0045699,35
RTS0045700,45
RTS0045701,60
RTS0045702,63
RTS0045703,59
RTS0045704,61
RTS0045705,58
RTS0045706,48
RTS0045707,51
RTS0045708,53
RTS0045709,43
RTS0045710,72
RTS0045711,44
RTS0045712,45
RTS0045713,58
RTS0045714,57
RTS0045715,36
RTS0045716,160
RTS0045717,84
RTS0045718,67
RTS0045719,68
RTS0045720,113
RTS0045721,81
RTS0045722,70
RTS0045723,92
RTS0045724,62
RTS0045725,54
RTS0045726,58
RTS0045727,89
RTS0045728,80
RTS0045729,75
RTS0045730,52
RTS0045731,53
RTS0045732,62
RTS0045733,42
RTS0045734,62
RTS0045735,52
RTS0045736,167
RTS0045737,337
RTS0045738,278
RTS0045739,335
RTS0045740,227
RTS0045741,226
RTS0045742,144
RTS0045743,205
RTS0045744,250
RTS0045745,198
RTS0045746,131
RTS0045747,144
RTS0045748,212
RTS0045749,101
RTS0045750,85
RTS0045751,133
RTS0045752,109
RTS0045753,177
RTS0045754,159
RTS0045755,140
RTS0045756,105
RTS0045757,118
RTS0045758,128
RTS0045759,104
RTS0045760,91
RTS0045761,43
RTS0045762,52
RTS0045763,47
RTS0045764,54
RTS0045765,45
RTS0045766,52
RTS0045767,44
RTS0045768,58
RTS0045769,57
RTS0045770,50
RTS0045771,54
RTS0045772,51
RTS0045773,104
RTS0045774,39
RTS0045775,65
RTS0045776,44
RTS0045777,46
RTS0045778,40
RTS0045779,43
RTS0045780,44
RTS0045781,160
RTS0045782,140
RTS0045783,140
RTS0045784,132
RTS0045785,180
RTS0045786,43
RTS0045787,105
RTS0045788,72
RTS0045789,44
RTS0045790,47
RTS0045791,52
RTS0045792,58
RTS0045793,56
RTS0045794,67
RTS0045795,41
RTS0045796,47
RTS0045797,29
RTS0045798,28
RTS0045799,35
RTS0045800,34
RTS0045801,56
RTS0045802,32
RTS0045803,52
RTS0045804,25
RTS0045805,47
RTS0045806,120
RTS0045807,124
RTS0045808,78
RTS0045809,86
RTS0045810,54
RTS0045811,76
RTS0045812,77
RTS0045813,60
RTS0045814,78
RTS0045815,63
RTS0045816,51
RTS0045817,66
RTS0045818,42
RTS0045819,59
RTS0045820,59
RTS0045821,152
RTS0045822,98
RTS0045823,93
RTS0045824,117
RTS0045825,71
RTS0045826,65
RTS0045827,121
RTS0045828,82
RTS0045829,117
RTS0045830,79
RTS0045831,55
RTS0045832,52
RTS0045833,61
RTS0045834,48
RTS0045835,64
RTS0045836,597
RTS0045837,653
RTS0045838,418
RTS0045840,146
RTS0045841,157
RTS0045842,143
RTS0045843,76
RTS0045844,98
RTS0045845,108
RTS0045846,462
RTS0045848,141
RTS0045849,607
RTS0045851,40
RTS0045852,43
RTS0045853,59
RTS0045854,53
RTS0045855,45
RTS0045856,46
RTS0045857,52
RTS0045858,34
RTS0045859,70
RTS0045860,34
RTS0045861,46
RTS0045862,69
RTS0045863,141
RTS0045864,175
RTS0045865,138
RTS0045866,197
RTS0045867,33
RTS0045868,52
RTS0045869,36
RTS0045870,38
RTS0045871,30
RTS0045872,54
RTS0045873,71
RTS0045874,49
RTS0045875,50
RTS0045876,31
RTS0045877,56
RTS0045878,38
RTS0045879,53
RTS0045880,38
RTS0045881,48
RTS0045882,37
RTS0045883,35
RTS0045884,44
RTS0045885,7
RTS0045886,88
RTS0045887,88
RTS0045888,55
RTS0045889,48
RTS0045890,61
RTS0045891,48
RTS0045892,50
RTS0045893,47
RTS0045894,59
RTS0045895,40
RTS0045896,59
RTS0045897,56
RTS0045898,45
RTS0045899,155
RTS0045900,178
RTS0045901,85
RTS0045902,61
RTS0045903,72
RTS0045904,79
RTS0045905,45
RTS0045906,50
RTS0045907,51
RTS0045908,39
RTS0045909,33
RTS0045910,40
RTS0045911,49
RTS0045912,43
RTS0045913,44
RTS0045914,27
RTS0045915,35
RTS0045916,61
RTS0045917,37
RTS0045918,42
RTS0045919,66
RTS0045920,52
RTS0045921,45
RTS0045922,45
RTS0045923,39
RTS0045924,44
RTS0045925,42
RTS0045926,67
RTS0045927,44
RTS0045928,52
RTS0045929,48
RTS0045930,134
RTS0045931,122
RTS0045932,48
RTS0045933,38
RTS0045935,53
RTS0045939,52
RTS0045940,35
RTS0045941,45
RTS0045942,47
RTS0045943,74
RTS0045944,44
RTS0045945,55
RTS0045946,42
RTS0045947,68
RTS0045948,36
RTS0045949,52
RTS0045950,98
RTS0045951,72
RTS0045952,82
RTS0045953,42
RTS0045954,61
RTS0045955,50
RTS0045956,54
RTS0045957,40
RTS0045958,43
RTS0045959,36
RTS0045960,32
RTS0045961,34
RTS0045962,55
RTS0045963,43
RTS0045964,52
RTS0045965,57
RTS0045966,29
RTS0045967,32
RTS0045968,42
RTS0045969,85
RTS0045970,148
RTS0045971,139
RTS0045972,58
RTS0045973,37
RTS0045974,35
RTS0045975,46
RTS0045976,53
RTS0045977,26
RTS0045978,52
RTS0045979,75
RTS0045980,54
RTS0045981,83
RTS0045982,60
RTS0045983,51
RTS0045984,65
RTS0045985,50
RTS0045986,27
RTS0045987,96
RTS0045988,85
RTS0045989,40
RTS0045990,55
RTS0045991,64
RTS0045992,48
RTS0045993,59
RTS0045994,47
RTS0045995,41
RTS0045996,45
RTS0045997,53
RTS0045998,41
RTS0045999,50
RTS0046000,21
RTS0046001,43
RTS0046002,61
RTS0046003,42
RTS0046004,65
RTS0046005,83
RTS0046006,55
RTS0046007,90
RTS0046008,59
RTS0046009,94
RTS0046010,30
RTS0046011,33
RTS0046012,40
RTS0046013,55
RTS0046014,49
RTS0046015,54
RTS0046016,60
RTS0046017,62
RTS0046018,46
RTS0046019,48
RTS0046020,71
RTS0046021,66
RTS0046022,63
RTS0046023,50
RTS0046024,35
RTS0046025,27
RTS0046026,40
RTS0046027,52
RTS0046028,43
RTS0046029,33
RTS0046030,58
RTS0046031,57
RTS0046032,45
RTS0046033,39
RTS0046034,44
RTS0046035,42
RTS0046036,55
RTS0046037,44
RTS0046038,33
RTS0046039,43
RTS0046040,21
RTS0046041,32
RTS0046042,45
RTS0046043,46
RTS0046044,51
RTS0046045,47
RTS0046046,33
RTS0046047,22
RTS0046048,57
RTS0046049,96
RTS0046050,61
RTS0046051,115
RTS0046052,92
RTS0046053,90
RTS0046054,91
RTS0046055,101
RTS0046056,63
RTS0046057,61
RTS0046058,59
RTS0046059,64
RTS0046060,39
RTS0046061,95
RTS0046062,57
RTS0046063,90
RTS0046064,141
RTS0046065,121
RTS0046066,160
RTS0046067,183
RTS0046068,59
RTS0046069,39
RTS0046070,52
RTS0046071,39
RTS0046072,48
RTS0046073,43
RTS0046074,50
RTS0046075,32
RTS0046076,48
RTS0046077,44
RTS0046078,59
RTS0046079,55
RTS0046080,48
RTS0046081,30
RTS0046082,57
RTS0046083,35
RTS0046084,62
RTS0046085,53
RTS0046086,69
RTS0046087,53
RTS0046088,60
RTS0046089,22
RTS0046090,50
RTS0046091,24
RTS0046092,90
RTS0046093,56
RTS0046094,38
RTS0046095,50
RTS0046096,40
RTS0046097,44
RTS0046098,59
RTS0046099,41
RTS0046100,38
RTS0046101,38
RTS0046102,41
RTS0046103,48
RTS0046104,54
RTS0046105,41
RTS0046106,32
RTS0046107,44
RTS0046108,39
RTS0046109,50
RTS0046110,44
RTS0046111,49
RTS0046112,79
RTS0046113,46
RTS0046114,45
RTS0046115,105
RTS0046116,74
RTS0046117,92
RTS0046119,52
RTS0046121,60
RTS0046122,71
RTS0046123,38
RTS0046124,45
RTS0046125,38
RTS0046126,36
RTS0046127,35
RTS0046128,67
RTS0046129,69
RTS0046130,47
RTS0046131,36
RTS0046132,119
RTS0046133,144
RTS0046134,90
RTS0046135,76
RTS0046136,122
RTS0046137,191
RTS0046138,65
RTS0046140,214
RTS0046141,116
RTS0046142,169
RTS0046143,213
RTS0046144,251
RTS0046145,50
RTS0046146,40
RTS0046147,44
RTS0046148,50
RTS0046149,41
RTS0046150,25
RTS0046152,33
RTS0046153,42
RTS0046154,26
RTS0046155,58
RTS0046156,37
RTS0046157,37
RTS0046158,46
RTS0046159,36
RTS0046160,53
RTS0046161,47
RTS0046162,44
RTS0046163,33
RTS0046164,75
RTS0046165,59
RTS0046166,53
RTS0046167,65
RTS0046168,35
RTS0046169,40
RTS0046170,46
RTS0046171,27
RTS0046172,32
RTS0046173,30
RTS0046174,41
RTS0046175,41
RTS0046176,37
RTS0046177,28
RTS0046178,37
RTS0046179,33
RTS0046180,35
RTS0046181,39
RTS0046182,32
RTS0046183,118
RTS0046184,92
RTS0046185,63
RTS0046186,60
RTS0046187,71
RTS0046188,88
RTS0046191,43
RTS0046193,20
RTS0046194,44
RTS0046195,36
RTS0046196,57
RTS0046197,38
RTS0046198,27
RTS0046199,67
RTS0046200,56
RTS0046201,31
RTS0046202,51
RTS0046203,41
RTS0046204,47
RTS0046205,43
RTS0046206,55
RTS0046207,50
RTS0046208,37
RTS0046209,61
RTS0046210,24
RTS0046211,26
RTS0046212,40
RTS0046213,159
RTS0046214,141
RTS0046215,92
RTS0046216,133
RTS0046217,114
RTS0046218,33
RTS0046219,25
RTS0046220,48
RTS0046221,44
RTS0046222,30
RTS0046223,26
RTS0046224,41
RTS0046225,66
RTS0046226,51
RTS0046227,61
RTS0046228,68
RTS0046229,43
RTS0046230,25
RTS0046231,18
RTS0046232,66
RTS0046233,50
RTS0046234,55
RTS0046235,41
RTS0046236,35
RTS0046237,61
RTS0046238,31
RTS0046239,37
RTS0046240,37
RTS0046241,52
RTS0046242,30
RTS0046243,56
RTS0046244,60
RTS0046245,24
RTS0046246,72
RTS0046247,57
RTS0046248,41
RTS0046249,40
RTS0046250,31
RTS0046251,36
RTS0046252,183
RTS0046253,105
RTS0046254,151
RTS0046255,32
RTS0046256,60
RTS0046257,42
RTS0046258,31
RTS0046259,52
RTS0046260,56
RTS0046261,61
RTS0046262,61
RTS0046263,53
RTS0046264,44
RTS0046265,37
RTS0046266,60
RTS0046267,28
RTS0046268,82
RTS0046269,54
RTS0046270,55
RTS0046271,48
RTS0046272,54
RTS0046273,43
RTS0046274,44
RTS0046275,31
RTS0046276,38
RTS0046277,41
RTS0046278,55
RTS0046279,85
RTS0046280,52
RTS0046281,63
RTS0046282,44
RTS0046283,49
RTS0046284,37
RTS0046285,29
RTS0046286,53
RTS0046287,37
RTS0046288,34
RTS0046289,51
RTS0046290,40
RTS0046291,60
RTS0046292,42
RTS0046293,36
RTS0046294,37
RTS0046295,135
RTS0046296,35
RTS0046297,74
RTS0046298,60
RTS0046299,32
RTS0046300,32
RTS0046301,55
RTS0046302,29
RTS0046303,26
RTS0046304,39
RTS0046305,29
RTS0046306,46
RTS0046307,41
RTS0046308,42
RTS0046309,48
RTS0046310,26
RTS0046311,38
RTS0046312,29
RTS0046313,35
RTS0046314,43
RTS0046315,25
RTS0046316,55
RTS0046317,41
RTS0046318,50
RTS0046319,51
RTS0046320,40
RTS0046321,68
RTS0046322,52
RTS0046323,51
RTS0046324,45
RTS0046325,41
RTS0046326,39
RTS0046327,43
RTS0046328,54
RTS0046329,104
RTS0046330,87
RTS0046331,118
RTS0046332,71
RTS0046333,114
RTS0046334,74
RTS0046335,107
RTS0046336,126
RTS0046342,27
RTS0046343,46
RTS0046344,44
RTS0046345,24
RTS0046346,34
RTS0046347,1379
RTS0046348,1340
RTS0046349,1533
RTS0046350,48
RTS0046351,41
RTS0046352,56
RTS0046353,55
RTS0046354,51
RTS0046355,35
RTS0046356,53
RTS0046357,46
RTS0046358,49
RTS0046359,39
RTS0046360,63
RTS0046361,33
RTS0046362,58
RTS0046363,40
RTS0046364,48
RTS0046365,39
RTS0046366,33
RTS0046367,42
RTS0046368,45
RTS0046369,48
RTS0046370,30
RTS0046371,50
RTS0046372,43
RTS0046373,40
RTS0046374,28
RTS0046375,23
RTS0046376,40
RTS0046377,46
RTS0046378,51
RTS0046379,42
RTS0046380,42
RTS0046381,37
RTS0046382,40
RTS0046383,46
RTS0046384,40
RTS0046385,40
RTS0046386,40
RTS0046387,30
RTS0046388,50
RTS0046389,54
RTS0046390,52
RTS0046391,42
RTS0046392,30
RTS0046393,31
RTS0046394,41
RTS0046395,44
RTS0046396,37
RTS0046397,46
RTS0046398,60
RTS0046399,48
RTS0046400,56
RTS0046401,49
RTS0046402,41
RTS0046403,43
RTS0046404,55
RTS0046405,44
RTS0046406,52
RTS0046407,58
RTS0046408,48
RTS0046409,45
RTS0046410,55
RTS0046411,57
RTS0046412,40
RTS0046413,161
RTS0046414,458
RTS0046415,242
RTS0046416,45
RTS0046417,74
RTS0046418,60
RTS0046419,50
RTS0046420,95
RTS0046421,57
RTS0046422,48
RTS0046423,37
RTS0046424,39
RTS0046425,49
RTS0046426,35
RTS0046427,49
RTS0046428,49
RTS0046429,35
RTS0046430,38
RTS0046431,52
RTS0046432,111
RTS0046433,89
RTS0046434,90
RTS0046435,228
RTS0046439,66
RTS0046440,109
RTS0046441,102
RTS0046442,77
RTS0046443,100
RTS0046444,56
RTS0046445,44
RTS0046446,19
RTS0046447,31
RTS0046448,60
RTS0046449,185
RTS0046450,283
RTS0046451,67
RTS0046452,249
RTS0046453,109
RTS0046454,210
RTS0046455,174
RTS0046456,64
RTS0046457,146
RTS0046458,100
RTS0046459,213
RTS0046460,170
RTS0046461,74
RTS0046462,89
RTS0046463,75
RTS0046464,42
RTS0046466,37
RTS0046468,52
RTS0046469,35
RTS0046470,44
RTS0046471,38
RTS0046472,47
RTS0046473,45
RTS0046474,20
RTS0046475,68
RTS0046476,37
RTS0046477,26
RTS0046478,46
RTS0046479,55
RTS0046480,52
RTS0046481,51
RTS0046482,52
RTS0046483,46
RTS0046484,31
RTS0046485,37
RTS0046486,37
RTS0046487,53
RTS0046488,37
RTS0046489,36
RTS0046490,52
RTS0046491,52
RTS0046492,54
RTS0046493,33
RTS0046494,38
RTS0046495,42
RTS0046496,75
RTS0046497,64
RTS0046498,52
RTS0046499,272
RTS0046500,307
RTS0046501,155
RTS0046502,42
RTS0046503,56
RTS0046504,57
RTS0046505,21
RTS0046506,40
RTS0046507,33
RTS0046508,32
RTS0046509,34
RTS0046510,55
RTS0046511,36
RTS0046512,59
RTS0046513,53
RTS0046514,20
RTS0046515,53
RTS0046516,46
RTS0046517,52
RTS0046518,33
RTS0046519,43
RTS0046520,45
RTS0046521,39
RTS0046522,37
RTS0046524,55
RTS0046525,38
RTS0046526,105
RTS0046527,95
RTS0046528,78
RTS0046529,52
RTS0046530,29
RTS0046531,49
RTS0046532,51
RTS0046533,46
RTS0046534,43
RTS0046535,50
RTS0046536,41
RTS0046537,59
RTS0046538,44
RTS0046539,57
RTS0046540,45
RTS0046541,32
RTS0046542,58
RTS0046543,82
RTS0046544,38
RTS0046545,113
RTS0046546,44
RTS0046548,46
RTS0046549,104
RTS0046550,46
RTS0046551,66
RTS0046552,59
RTS0046553,133
RTS0046554,37
RTS0046555,48
RTS0046556,50
RTS0046557,41
RTS0046558,35
RTS0046559,55
RTS0046560,41
RTS0046561,36
RTS0046562,31
RTS0046563,38
RTS0046564,54
RTS0046565,43
RTS0046566,55
RTS0046567,55
RTS0046568,42
RTS0046569,50
RTS0046570,70
RTS0046571,49
RTS0046572,826
RTS0046573,947
RTS0046574,909
RTS0046575,116
RTS0046577,102
RTS0046578,81
RTS0046580,68
RTS0046581,66
RTS0046582,67
RTS0046583,42
RTS0046584,42
RTS0046585,80
RTS0046586,43
RTS0046587,65
RTS0046588,44
RTS0046589,48
RTS0046590,43
RTS0046591,61
RTS0046592,48
RTS0046593,52
RTS0046594,66
RTS0046595,73
RTS0046596,80
RTS0046597,38
RTS0046598,78
RTS0046599,63
RTS0046600,115
RTS0046601,241
RTS0046602,95
RTS0046603,147
RTS0046604,62
RTS0046605,71
RTS0046606,63
RTS0046607,46
RTS0046608,48
RTS0046609,43
RTS0046610,29
RTS0046611,52
RTS0046612,49
RTS0046613,53
RTS0046614,58
RTS0046615,43
RTS0046616,32
RTS0046617,56
RTS0046618,35
RTS0046619,61
RTS0046620,48
RTS0046621,71
RTS0046622,65
RTS0046623,50
RTS0046624,40
RTS0046625,37
RTS0046626,52
RTS0046627,42
RTS0046628,57
RTS0046629,64
RTS0046630,81
RTS0046631,49
RTS0046632,100
RTS0046633,58
RTS0046634,81
RTS0046635,38
RTS0046636,40
RTS0046637,63
RTS0046638,83
RTS0046639,76
RTS0046640,96
RTS0046641,50
RTS0046642,58
RTS0046643,56
RTS0046644,61
RTS0046645,44
RTS0046646,38
RTS0046647,52
RTS0046648,43
RTS0046649,42
RTS0046650,45
RTS0046651,31
RTS0046652,48
RTS0046653,78
RTS0046654,57
RTS0046655,68
RTS0046656,37
RTS0046657,39
RTS0046658,58
RTS0046659,46
RTS0046660,33
RTS0046661,60
RTS0046662,51
RTS0046663,48
RTS0046664,44
RTS0046665,47
RTS0046666,35
RTS0046667,56
RTS0046668,50
RTS0046669,38
RTS0046670,41
RTS0046671,43
RTS0046672,36
RTS0046673,54
RTS0046674,47
RTS0046675,33
RTS0046676,32
RTS0046677,45
RTS0046678,30
RTS0046679,29
RTS0046680,40
RTS0046681,43
RTS0046682,32
RTS0046683,29
RTS0046684,36
RTS0046685,30
RTS0046686,55
RTS0046687,56
RTS0046688,48
RTS0046689,66
RTS0046690,44
RTS0046691,56
RTS0046692,33
RTS0046693,42
RTS0046694,32
RTS0046695,50
RTS0046696,52
RTS0046697,76
RTS0046698,62
RTS0046699,53
RTS0046700,62
RTS0046701,97
RTS0046702,58
RTS0046703,326
RTS0046704,531
RTS0046705,304
RTS0046706,188
RTS0046707,423
RTS0046708,390
RTS0046709,41
RTS0046710,55
RTS0046711,61
RTS0046712,47
RTS0046713,36
RTS0046714,74
RTS0046715,28
RTS0046716,32
RTS0046717,74
RTS0046718,37
RTS0046719,20
RTS0046720,43
RTS0046721,56
RTS0046722,62
RTS0046723,32
RTS0046724,36
RTS0046725,34
RTS0046726,54
RTS0046727,59
RTS0046728,35
RTS0046729,48
RTS0046730,42
RTS0046731,40
RTS0046732,49
RTS0046733,54
RTS0046734,60
RTS0046735,24
RTS0046736,31
RTS0046737,27
RTS0046738,56
RTS0046739,49
RTS0046740,60
RTS0046741,55
RTS0046742,36
RTS0046743,57
RTS0046744,45
RTS0046745,88
RTS0046746,37
RTS0046747,51
RTS0046748,115
RTS0046749,64
RTS0046750,33
RTS0046751,60
RTS0046752,62
RTS0046753,67
RTS0046754,50
RTS0046755,49
RTS0046756,49
RTS0046757,48
RTS0046758,25
RTS0046759,336
RTS0046760,236
RTS0046761,174
RTS0046763,77
RTS0046764,45
RTS0046765,87
RTS0046766,46
RTS0046767,67
RTS0046768,168
RTS0046769,235
RTS0046770,231
RTS0046771,48
RTS0046772,72
RTS0046773,46
RTS0046774,33
RTS0046775,98
RTS0046776,1
RTS0046777,52
RTS0046778,62
RTS0046779,41
RTS0046780,51
RTS0046781,53
RTS0046782,40
RTS0046783,39
RTS0046784,26
RTS0046785,45
RTS0046790,57
RTS0046791,63
RTS0046792,69
RTS0046793,35
RTS0046794,41
RTS0046795,47
RTS0046796,32
RTS0046797,29
RTS0046798,50
RTS0046799,47
RTS0046800,47
RTS0046801,364
RTS0046802,235
RTS0046803,27
RTS0046804,53
RTS0046805,52
RTS0046806,49
RTS0046807,48
RTS0046808,31
RTS0046809,36
RTS0046810,59
RTS0046811,34
RTS0046812,38
RTS0046813,37
RTS0046814,55
RTS0046815,54
RTS0046816,32
RTS0046817,35
RTS0046818,49
RTS0046819,59
RTS0046820,62
RTS0046821,29
RTS0046822,44
RTS0046823,51
RTS0046824,87
RTS0046825,65
RTS0046826,35
RTS0046827,50
RTS0046828,42
RTS0046829,43
RTS0046830,29
RTS0046831,48
RTS0046832,33
RTS0046833,16
RTS0046835,27
RTS0046836,271
RTS0046837,339
RTS0046838,45
RTS0046839,57
RTS0046840,37
RTS0046841,23
RTS0046842,310
RTS0046843,390
RTS0046846,51
RTS0046849,51
RTS0046850,48
RTS0046851,43
RTS0046852,72
RTS0046853,86
RTS0046854,36
RTS0046855,37
RTS0046856,44
RTS0046857,50
RTS0046858,56
RTS0046859,46
RTS0046860,64
RTS0046861,42
RTS0046862,31
RTS0046863,36
RTS0046864,64
RTS0046866,55
RTS0046867,38
RTS0046868,51
RTS0046869,214
RTS0046870,218
RTS0046871,59
RTS0046872,157
RTS0046873,37
RTS0046874,31
RTS0046875,43
RTS0046876,45
RTS0046877,66
RTS0046878,51
RTS0046879,55
RTS0046880,53
RTS0046881,46
RTS0046882,35
RTS0046885,39
RTS0046886,53
RTS0046887,18
RTS0046889,48
RTS0046890,48
RTS0046891,65
RTS0046892,38
RTS0046893,51
RTS0046894,48
RTS0046895,43
RTS0046897,96
RTS0046898,33
RTS0046899,58
RTS0046900,160
RTS0046902,44
RTS0046903,65
RTS0046904,63
RTS0046905,33
RTS0046906,157
RTS0046907,60
RTS0046908,34
RTS0046909,75
RTS0046910,30
RTS0046911,63
RTS0046912,46
RTS0046913,50
RTS0046914,38
RTS0046915,35
RTS0046916,48
RTS0046918,908
RTS0046919,1246
RTS0046920,220
RTS0046921,48
RTS0046922,49
RTS0046923,77
RTS0046924,87
RTS0046925,47
RTS0046926,49
RTS0046927,26
RTS0046928,41
RTS0046929,26
RTS0046930,47
RTS0046931,41
RTS0046933,31
RTS0046934,81
RTS0046935,108
RTS0046936,57
RTS0046937,62
RTS0046938,130
RTS0046939,40
RTS0046940,58
RTS0046941,54
RTS0046942,49
RTS0046943,54
RTS0046944,45
RTS0046946,84
RTS0046947,16
RTS0046948,44
RTS0046949,60
RTS0046950,20
RTS0046951,49
RTS0046952,30
RTS0046954,27
RTS0046955,46
RTS0046956,48
RTS0046957,55
RTS0046958,73
RTS0046959,45
RTS0046960,73
RTS0046961,53
RTS0046962,819
RTS0046963,35
RTS0046965,166
RTS0046966,78
RTS0046967,58
RTS0046968,34
RTS0047054,57
RTS0047055,59
RTS0047056,45
RTS0047057,55
RTS0047058,50
RTS0047060,50
RTS0047061,53
RTS0047062,59
RTS0047063,39
RTS0047064,57
RTS0047065,89
RTS0047066,78
RTS0047067,70
RTS0047068,59
RTS0047069,61
RTS0047070,112
RTS0047071,85
RTS0047072,80
RTS0047073,101
RTS0047074,108
RTS0047075,49
RTS0047076,70
RTS0047077,58
RTS0047078,57
RTS0047079,39
RTS0047080,69
RTS0047081,54
RTS0047082,37
RTS0047083,61
RTS0047084,58
RTS0047085,23
RTS0047086,46
RTS0047087,45
RTS0047088,49
RTS0047089,46
RTS0047091,23
RTS0047092,70
RTS0047093,46
RTS0047094,44
RTS0047095,43
RTS0047096,41
RTS0047097,36
RTS0047098,45
RTS0047099,44
RTS0047100,32
RTS0047101,64
RTS0047102,40
RTS0047103,61
RTS0047104,58
RTS0047105,94
RTS0047106,106
RTS0047107,93
RTS0047108,136
RTS0047109,70
RTS0047110,67
RTS0047111,49
RTS0047112,42
RTS0047113,96
RTS0047114,56
RTS0047115,65
RTS0047116,92
RTS0047117,102
RTS0047118,71
RTS0047119,73
RTS0047120,52
RTS0047121,51
RTS0047122,74
RTS0047123,47
RTS0047124,73
RTS0047125,46
RTS0047126,41
RTS0047127,86
RTS0047128,36
RTS0047129,47
RTS0047130,60
RTS0047131,59
RTS0047132,61
RTS0047133,81
RTS0047134,37
RTS0047135,62
RTS0047136,80
RTS0047137,83
RTS0047138,87
RTS0047139,51
RTS0047140,36
RTS0047141,46
RTS0047142,34
RTS0047143,42
RTS0047144,40
RTS0047145,77
RTS0047146,58
RTS0047147,56
RTS0047148,69
RTS0047149,76
RTS0047150,84
RTS0047151,60
RTS0047152,118
RTS0047153,83
RTS0047154,119
RTS0047156,42
RTS0047157,48
RTS0047158,44
RTS0047159,38
RTS0047160,48
RTS0047165,76
RTS0047166,30
RTS0047167,286
RTS0047168,38
RTS0047169,44
RTS0047170,44
RTS0047171,34
RTS0047172,26
RTS0047173,62
RTS0047174,43
RTS0047175,30
RTS0047176,51
RTS0047177,51
RTS0047178,46
RTS0047179,58
RTS0047180,53
RTS0047181,52
RTS0047182,51
RTS0047183,54
RTS0047184,50
RTS0047185,49
RTS0047186,22
RTS0047187,45
RTS0047188,45
RTS0047189,47
RTS0047190,37
RTS0047191,50
RTS0047192,43
RTS0047193,66
RTS0047194,55
RTS0047195,59
RTS0047196,65
RTS0047197,68
RTS0047198,48
RTS0047199,60
RTS0047200,66
RTS0047201,52
RTS0047202,57
RTS0047203,72
RTS0047204,33
RTS0047205,45
RTS0047206,42
RTS0047207,62
RTS0047208,384
RTS0047209,392
RTS0047210,569
RTS0047211,485
RTS0047212,196
RTS0047213,48
RTS0047214,51
RTS0047215,42
RTS0047216,35
RTS0047217,40
RTS0047218,152
RTS0047219,135
RTS0047220,72
RTS0047221,207
RTS0047222,193
RTS0047223,289
RTS0047225,101
RTS0047226,48
RTS0047229,42
RTS0047230,36
RTS0047231,56
RTS0047232,49
RTS0047233,39
RTS0047234,36
RTS0047235,45
RTS0047236,45
RTS0047237,52
RTS0047238,40
RTS0047239,72
RTS0047240,57
RTS0047241,48
RTS0047242,36
RTS0047243,64
RTS0047244,34
RTS0047245,43
RTS0047246,32
RTS0047247,43
RTS0047248,23
RTS0047249,56
RTS0047250,62
RTS0047252,80
RTS0047253,39
RTS0047254,54
RTS0047255,79
RTS0047256,77
RTS0047257,72
RTS0047258,77
RTS0047259,90
RTS0047260,117
RTS0047261,100
RTS0047262,88
RTS0047263,97
RTS0047264,65
RTS0047266,86
RTS0047267,179
RTS0047268,108
RTS0047269,105
RTS0047270,171
RTS0047271,170
RTS0047272,95
RTS0047273,104
RTS0047274,54
RTS0047276,38
RTS0047277,135
RTS0047278,140
RTS0047279,113
RTS0047280,87
RTS0047281,92
RTS0047282,138
RTS0047283,108
RTS0047284,85
RTS0047290,130
RTS0047291,287
RTS0047292,147
RTS0047293,153
RTS0047294,201
RTS0047295,35
RTS0047296,63
RTS0047297,55
RTS0047298,38
RTS0047299,48
RTS0047300,35
RTS0047301,72
RTS0047302,26
RTS0047303,42
RTS0047304,40
RTS0047305,107
RTS0047306,103
RTS0047307,138
RTS0047308,86
RTS0047309,79
RTS0047310,79
RTS0047311,74
RTS0047312,73
RTS0047313,71
RTS0047314,43
RTS0047315,99
RTS0047316,112
RTS0047317,123
RTS0047318,105
RTS0047319,104
RTS0047320,72
RTS0047321,76
RTS0047322,66
RTS0047323,94
RTS0047324,66
RTS0047325,71
RTS0047326,45
RTS0047327,56
RTS0047328,48
RTS0047329,52
RTS0047331,98
RTS0047332,76
RTS0047333,79
RTS0047334,61
RTS0047335,104
RTS0047336,91
RTS0047337,47
RTS0047338,83
RTS0047339,73
RTS0047340,92
RTS0047341,122
RTS0047342,124
RTS0047343,89
RTS0047344,110
RTS0047345,60
RTS0047346,67
RTS0047348,78
RTS0047349,65
RTS0047350,93
RTS0047351,87
RTS0047352,215
RTS0047353,112
RTS0047354,96
RTS0047356,46
RTS0047357,42
RTS0047358,37
RTS0047359,64
RTS0047360,63
RTS0047361,21
RTS0047362,47
RTS0047363,72
RTS0047364,54
RTS0047365,50
RTS0047366,69
RTS0047367,49
RTS0047368,56
RTS0047369,56
RTS0047370,41
RTS0047373,69
RTS0047374,41
RTS0047375,57
RTS0047376,54
RTS0047377,67
RTS0047378,53
RTS0047379,96
RTS0047380,92
RTS0047381,46
RTS0047382,36
RTS0047383,41
RTS0047384,41
RTS0047385,38
RTS0047386,82
RTS0047387,60
RTS0047388,53
RTS0047389,85
RTS0047390,45
RTS0047391,88
RTS0047392,53
RTS0047393,71
RTS0047394,55
RTS0047395,42
RTS0047396,90
RTS0047397,63
RTS0047398,40
RTS0047399,41
RTS0047400,40
RTS0047401,56
RTS0047402,50
RTS0047403,47
RTS0047404,47
RTS0047405,88
RTS0047406,52
RTS0047407,41
RTS0047408,49
RTS0047409,97
RTS0047410,92
RTS0047411,87
RTS0047412,71
RTS0047413,47
RTS0047414,83
RTS0047415,66
RTS0047417,37
RTS0047418,62
RTS0047419,61
RTS0047420,70
RTS0047421,40
RTS0047422,51
RTS0047423,43
RTS0047424,36
RTS0047425,43
RTS0047426,91
RTS0047427,91
RTS0047428,77
RTS0047429,79
RTS0047430,85
RTS0047431,39
RTS0047432,69
RTS0047433,62
RTS0047434,62
RTS0047435,70
RTS0047436,44
RTS0047437,27
RTS0047438,25
RTS0047439,33
RTS0047440,35
RTS0047441,110
RTS0047442,70
RTS0047445,74
RTS0047446,58
RTS0047447,32
RTS0047448,33
RTS0047449,40
RTS0047450,34
RTS0047451,57
RTS0047452,42
RTS0047453,34
RTS0047454,39
RTS0047455,45
RTS0047456,36
RTS0047457,58
RTS0047458,52
RTS0047459,41
RTS0047460,42
RTS0047461,48
RTS0047462,65
RTS0047463,52
RTS0047464,56
RTS0047465,34
RTS0047466,45
RTS0047467,39
RTS0047468,46
RTS0047469,44
RTS0047471,57
RTS0047472,31
RTS0047473,41
RTS0047474,31
RTS0047475,36
RTS0047476,51
RTS0047477,98
RTS0047479,97
RTS0047480,79
RTS0047481,94
RTS0047482,39
RTS0047483,52
RTS0047484,49
RTS0047485,41
RTS0047486,43
RTS0047487,25
RTS0047488,61
RTS0047489,45
RTS0047490,43
RTS0047491,29
RTS0047492,75
RTS0047493,44
RTS0047494,84
RTS0047495,71
RTS0047496,35
RTS0047497,54
RTS0047498,51
RTS0047499,63
RTS0047500,56
RTS0047501,49
RTS0047502,44
RTS0047503,39
RTS0047504,77
RTS0047505,55
RTS0047506,87
RTS0047507,91
RTS0047508,37
RTS0047509,28
RTS0047510,46
RTS0047511,51
RTS0047512,84
RTS0047513,53
RTS0047514,47
RTS0047515,74
RTS0047516,86
RTS0047517,120
RTS0047518,112
RTS0047520,108
RTS0047521,109
RTS0047522,59
RTS0047523,58
RTS0047524,45
RTS0047525,44
RTS0047526,40
RTS0047527,33
RTS0047528,46
RTS0047529,48
RTS0047530,52
RTS0047531,59
RTS0047532,47
RTS0047533,40
RTS0047534,49
RTS0047535,49
RTS0047536,49
RTS0047537,80
RTS0047538,127
RTS0047540,128
RTS0047541,117
RTS0047543,49
RTS0047544,55
RTS0047545,66
RTS0047546,61
RTS0047547,39
RTS0047548,98
RTS0047549,80
RTS0047550,72
RTS0047551,62
RTS0047552,64
RTS0047553,48
RTS0047558,53
RTS0047559,47
RTS0047560,36
RTS0047561,49
RTS0047562,36
RTS0047563,78
RTS0047564,51
RTS0047565,37
RTS0047566,46
RTS0047567,46
RTS0047568,46
RTS0047569,59
RTS0047570,54
RTS0047571,43
RTS0047572,45
RTS0047573,43
RTS0047574,48
RTS0047575,41
RTS0047576,38
RTS0047577,38
RTS0047578,40
RTS0047579,41
RTS0047580,38
RTS0047581,56
RTS0047582,52
RTS0047583,30
RTS0047584,33
RTS0047585,25
RTS0047586,41
RTS0047587,28
RTS0047588,63
RTS0047590,45
RTS0047591,42
RTS0047592,34
RTS0047593,41
RTS0047594,43
RTS0047595,40
RTS0047596,41
RTS0047597,56
RTS0047598,59
RTS0047599,47
RTS0047600,45
RTS0047601,139
RTS0047602,55
RTS0047603,44
RTS0047604,56
RTS0047606,39
RTS0047613,65
RTS0047614,66
RTS0047615,37
RTS0047616,63
RTS0047617,74
RTS0047618,29
RTS0047619,26
RTS0047620,29
RTS0047621,50
RTS0047622,38
RTS0047624,31
RTS0047625,28
RTS0047626,47
RTS0047627,42
RTS0047628,41
RTS0047629,26
RTS0047630,12
RTS0047631,30
RTS0047632,47
RTS0047633,26
RTS0047634,19
RTS0047635,24
RTS0047636,38
RTS0047637,35
RTS0047638,21
RTS0047639,36
RTS0047640,27
RTS0047641,27
RTS0047642,38
RTS0047643,16
RTS0047644,30
RTS0047645,31
RTS0047646,45
RTS0047647,30
RTS0047648,43
RTS0047649,31
RTS0047650,33
RTS0047651,35
RTS0047652,27
RTS0047653,40
RTS0047654,38
RTS0047656,45
RTS0047657,41
RTS0047658,28
RTS0047659,28
RTS0047660,26
RTS0047661,48
RTS0047662,40
RTS0047663,31
RTS0047664,35
RTS0047665,37
RTS0047666,26
RTS0047667,29
RTS0047668,32
RTS0047669,30
RTS0047670,46
RTS0047672,41
RTS0047673,37
RTS0047674,40
RTS0047675,30
RTS0047676,31
RTS0047677,28
RTS0047678,37
RTS0047679,37
RTS0047680,39
RTS0047681,40
RTS0047682,34
RTS0047684,28
RTS0047685,29
RTS0047686,42
RTS0047687,31
RTS0047688,31
RTS0047689,34
RTS0047691,28
RTS0047692,33
RTS0047693,41
RTS0047694,46
RTS0047695,28
RTS0047696,33
RTS0047697,36
RTS0047698,41
RTS0047699,37
RTS0047700,27
RTS0047701,54
RTS0047702,61
RTS0047703,57
RTS0047704,36
RTS0047705,54
RTS0047706,30
RTS0047707,56
RTS0047708,170
RTS0047709,536
RTS0047710,73
RTS0047711,46
RTS0047712,115
RTS0047713,77
RTS0047714,117
RTS0047715,77
RTS0047716,116
RTS0047717,117
RTS0047718,55
RTS0047720,47
RTS0047721,30
RTS0047722,48
RTS0047723,63
RTS0047724,99
RTS0047725,79
RTS0047726,82
RTS0047727,63
RTS0047728,89
RTS0047729,39
RTS0047730,34
RTS0047731,33
RTS0047732,41
RTS0047733,38
RTS0047734,52
RTS0047735,59
RTS0047736,69
RTS0047737,59
RTS0047738,36
RTS0047739,60
RTS0047740,44
RTS0047741,54
RTS0047742,46
RTS0047743,36
RTS0047744,96
RTS0047745,124
RTS0047746,48
RTS0047747,67
RTS0047748,69
RTS0047749,119
RTS0047750,67
RTS0047752,35
RTS0047753,59
RTS0047754,143
RTS0047755,133
RTS0047756,92
RTS0047757,78
RTS0047758,90
RTS0047759,40
RTS0047760,36
RTS0047761,32
RTS0047762,32
RTS0047763,51
RTS0047764,39
RTS0047765,53
RTS0047766,97
RTS0047767,57
RTS0047768,51
RTS0047769,48
RTS0047770,55
RTS0047771,70
RTS0047772,61
RTS0047773,65
RTS0047774,93
RTS0047775,35
RTS0047776,52
RTS0047777,39
RTS0047778,36
RTS0047779,61
RTS0047780,56
RTS0047781,87
RTS0047782,66
RTS0047783,63
RTS0047784,45
RTS0047785,48
RTS0047786,116
RTS0047787,80
RTS0047788,46
RTS0047789,41
RTS0047790,41
RTS0047791,51
RTS0047792,30
RTS0047793,136
RTS0047794,36
RTS0047795,34
RTS0047796,48
RTS0047797,48
RTS0047798,49
RTS0047799,62
RTS0047800,29
RTS0047801,55
RTS0047802,66
RTS0047803,58
RTS0047804,47
RTS0047805,60
RTS0047806,73
RTS0047807,116
RTS0047808,311
RTS0047809,35
RTS0047810,48
RTS0047811,59
RTS0047812,54
RTS0047813,51
RTS0047814,39
RTS0047816,39
RTS0047817,65
RTS0047818,47
RTS0047819,40
RTS0047820,68
RTS0047821,116
RTS0047822,30
RTS0047823,37
RTS0047824,48
RTS0047825,38
RTS0047826,49
RTS0047827,66
RTS0047828,52
RTS0047829,62
RTS0047830,38
RTS0047831,31
RTS0047832,30
RTS0047833,56
RTS0047834,37
RTS0047835,63
RTS0047836,84
RTS0047837,74
RTS0047838,34
RTS0047839,44
RTS0047840,51
RTS0047841,43
RTS0047842,45
RTS0047843,45
RTS0047844,27
RTS0047845,52
RTS0047846,27
RTS0047847,39
RTS0047848,44
RTS0047849,42
RTS0047850,49
RTS0047851,54
RTS0047852,37
RTS0047853,59
RTS0047854,50
RTS0047855,47
RTS0047856,56
RTS0047857,479
RTS0047858,635
RTS0047859,17
RTS0047860,57
RTS0047861,26
RTS0047862,32
RTS0047863,41
RTS0047864,37
RTS0047865,39
RTS0047866,50
RTS0047867,29
RTS0047868,50
RTS0047869,58
RTS0047870,97
RTS0047871,55
RTS0047872,45
RTS0047873,49
RTS0047874,37
RTS0047875,58
RTS0047876,55
RTS0047877,28
RTS0047878,41
RTS0047879,58
RTS0047880,56
RTS0047881,48
RTS0047882,49
RTS0047883,47
RTS0047884,63
RTS0047885,48
RTS0047886,25
RTS0047890,76
RTS0047891,67
RTS0047892,43
RTS0047893,32
RTS0047894,40
RTS0047895,65
RTS0047896,54
RTS0047897,53
RTS0047898,52
RTS0047899,44
RTS0047900,82
RTS0047901,34
RTS0047902,103
RTS0047903,56
RTS0047904,46
RTS0047905,58
RTS0047906,67
RTS0047907,248
RTS0047908,202
RTS0047909,241
RTS0047910,48
RTS0047912,51
RTS0047913,47
RTS0047914,68
RTS0047915,25
RTS0047916,47
RTS0047917,42
RTS0047919,36
RTS0047920,121
RTS0047921,235
RTS0047924,44
RTS0047925,49
RTS0047926,38
RTS0047927,84
RTS0047928,57
RTS0047929,33
RTS0047930,47
RTS0047931,51
RTS0047932,60
RTS0047933,59
RTS0047934,39
RTS0047935,45
RTS0047936,44
RTS0047937,52
RTS0047938,56
RTS0047939,67
RTS0047940,83
RTS0047941,54
RTS0047942,51
RTS0047943,48
RTS0047944,105
RTS0047945,52
RTS0047946,48
RTS0047947,33
RTS0047948,29
RTS0047949,41
RTS0047950,33
RTS0047951,33
RTS0047952,64
RTS0047953,42
RTS0047954,29
RTS0047956,40
RTS0047957,40
RTS0047958,54
RTS0047959,63
RTS0047960,37
RTS0047961,30
RTS0047963,53
RTS0047964,44
RTS0047965,53
RTS0047966,33
RTS0047967,54
RTS0047968,100
RTS0047969,45
RTS0047970,42
RTS0047972,41
RTS0047973,64
RTS0047974,96
RTS0047975,62
RTS0047976,73
RTS0047977,42
RTS0047978,47
RTS0047979,50
RTS0047980,39
RTS0047981,39
RTS0047982,36
RTS0047985,226
RTS0047986,32
RTS0047987,33
RTS0047988,140
RTS0047990,64
RTS0047991,144
RTS0047992,51
RTS0047993,49
RTS0047994,45
RTS0047995,37
RTS0047996,44
RTS0047997,69
RTS0047998,70
RTS0047999,42
RTS0048000,38
RTS0048001,41
RTS0048003,210
RTS0048005,46
RTS0048006,44
RTS0048008,37
RTS0048009,55
RTS0048012,46
RTS0048013,55
RTS0048014,44
RTS0048015,117
RTS0048016,132
RTS0048017,65
RTS0048018,58
RTS0048019,87
RTS0048020,39
RTS0048021,33
RTS0048022,42
RTS0048023,62
RTS0048024,46
RTS0048026,37
RTS0048027,58
RTS0048028,49
RTS0048029,32
RTS0048030,32
RTS0048031,39
RTS0048032,39
RTS0048033,30
RTS0048034,42
RTS0048035,39
RTS0048036,36
RTS0048037,52
RTS0048038,91
RTS0048040,52
RTS0048041,27
RTS0048042,43
RTS0048043,54
RTS0048044,33
RTS0048045,41
RTS0048046,48
RTS0048047,33
RTS0048048,39
RTS0048049,47
RTS0048050,37
RTS0048051,200
RTS0048052,79
RTS0048053,49
RTS0048054,40
RTS0048055,55
RTS0048056,60
RTS0048057,24
RTS0048058,51
RTS0048059,53
RTS0048060,62
RTS0048061,54
RTS0048062,58
RTS0048063,41
RTS0048064,95
RTS0048065,91
RTS0048066,97
RTS0048067,38
RTS0048068,56
RTS0048069,44
RTS0048070,32
RTS0048071,148
RTS0048072,41
RTS0048073,35
RTS0048074,20
RTS0048076,44
RTS0048077,56
RTS0048078,63
RTS0048079,84
RTS0048080,32
RTS0048081,47
RTS0048082,38
RTS0048084,33
RTS0048085,49
RTS0048086,38
RTS0048087,74
RTS0048088,38
RTS0048089,52
RTS0048090,59
RTS0048091,40
RTS0048092,51
RTS0048093,190
RTS0048094,32
RTS0048096,41
RTS0048097,44
RTS0048098,1712
RTS0048099,2834
RTS0048100,2891
RTS0048101,1838
RTS0048102,1621
RTS0048104,42
RTS0048105,77
RTS0048106,39
RTS0048107,48
RTS0048108,64
RTS0048109,32
RTS0048110,47
RTS0048111,31
RTS0048112,44
RTS0048113,35
RTS0048114,32
RTS0048115,65
RTS0048116,50
RTS0048117,42
RTS0048118,57
RTS0048120,43
RTS0048126,34
RTS0048127,73
RTS0048129,80
RTS0048130,39
RTS0048131,76
RTS0048132,90
RTS0048133,33
RTS0048134,88
RTS0048135,102
RTS0048136,25
RTS0048138,55
RTS0048139,39
RTS0048140,43
RTS0048141,66
RTS0048142,99
RTS0048144,42
RTS0048145,113
RTS0048146,57
RTS0048147,29
RTS0048148,53
RTS0048149,37
RTS0048150,70
RTS0048151,43
RTS0048152,45
RTS0048153,66
RTS0048154,47
RTS0048155,44
RTS0048156,114
RTS0048158,72
RTS0048159,43
RTS0048160,1967
RTS0048161,3012
RTS0048162,87
RTS0048163,59
RTS0048164,314
RTS0048165,108
RTS0048166,67
RTS0048167,83
RTS0048168,40
RTS0048169,61
RTS0048170,51
RTS0048171,58
RTS0048172,52
RTS0048173,51
RTS0048175,48
RTS0048176,37
RTS0048177,36
RTS0048178,33
RTS0048179,35
RTS0048180,52
RTS0048181,90
RTS0048182,57
RTS0048183,74
RTS0048184,79
RTS0048185,83
RTS0048186,51
RTS0048188,74
RTS0048189,92
RTS0048190,42
RTS0048191,54
RTS0048192,60
RTS0048193,42
RTS0048194,78
RTS0048195,61
RTS0048196,42
RTS0048197,62
RTS0048198,62
RTS0048200,50
RTS0048201,46
RTS0048202,38
RTS0048203,45
RTS0048204,47
RTS0048205,44
RTS0048207,49
RTS0048208,102
RTS0048209,60
RTS0048210,70
RTS0048211,88
RTS0048212,58
RTS0048213,46
RTS0048214,39
RTS0048215,68
RTS0048216,44
RTS0048217,62
RTS0048218,53
RTS0048219,54
RTS0048220,47
RTS0048221,45
RTS0048222,56
RTS0048223,39
RTS0048224,69
RTS0048225,56
RTS0048226,42
RTS0048227,94
RTS0048228,51
RTS0048229,40
RTS0048230,43
RTS0048231,68
RTS0048232,34
RTS0048233,44
RTS0048234,65
RTS0048235,48
RTS0048236,47
RTS0048237,47
RTS0048238,62
RTS0048239,54
RTS0048240,53
RTS0048241,66
RTS0048242,75
RTS0048243,54
RTS0048244,55
RTS0048245,59
RTS0048246,58
RTS0049343,65
RTS0049344,60
RTS0049345,33
RTS0049346,19
RTS0049347,53
RTS0049348,54
RTS0049349,48
RTS0049350,40
RTS0049351,31
RTS0049352,72
RTS0049353,46
RTS0049354,42
RTS0049355,55
RTS0049356,56
RTS0049357,55
RTS0049358,57
RTS0049359,47
RTS0049360,71
RTS0049361,47
RTS0049362,32
RTS0049363,33
RTS0049364,53
RTS0049365,56
RTS0049366,153
RTS0049367,120
RTS0049368,65
RTS0049369,37
RTS0049370,32
RTS0049371,77
RTS0049372,55
RTS0049373,326
RTS0049374,316
RTS0049375,242
RTS0049376,248
RTS0049377,251
RTS0049378,189
RTS0049379,133
RTS0049380,150
RTS0049381,130
RTS0049382,115
RTS0049383,47
RTS0049384,39
RTS0049385,40
RTS0049386,46
RTS0049387,54
RTS0049388,41
RTS0049389,39
RTS0049390,343
RTS0049391,540
RTS0049392,616
RTS0049393,482
RTS0049394,206
RTS0049395,131
RTS0049396,403
RTS0049397,361
RTS0049398,488
RTS0049399,245
RTS0049400,59
RTS0049401,55
RTS0049402,62
RTS0049403,34
RTS0049404,63
RTS0049405,52
RTS0049406,51
RTS0049407,63
RTS0049408,50
RTS0049409,37
RTS0049410,41
RTS0049411,60
RTS0049412,32
RTS0049413,31
RTS0049414,34
RTS0049415,89
RTS0049416,56
RTS0049417,51
RTS0049418,70
RTS0049419,47
RTS0049420,32
RTS0049421,46
RTS0049422,39
RTS0049423,39
RTS0049424,73
RTS0049425,53
RTS0049426,72
RTS0049427,58
RTS0049428,33
RTS0049429,101
RTS0049430,69
RTS0049431,51
RTS0049432,48
RTS0049433,57
RTS0049434,44
RTS0049435,37
RTS0049436,43
RTS0049437,94
RTS0049438,53
RTS0049439,76
RTS0049440,59
RTS0049441,65
RTS0049442,110
RTS0049443,79
RTS0049444,91
RTS0049445,36
RTS0049446,51
RTS0049447,57
RTS0049448,23
RTS0049449,49
RTS0049450,45
RTS0049451,56
RTS0049452,43
RTS0049453,58
RTS0049454,34
RTS0049455,28
RTS0049456,47
RTS0049457,53
RTS0049458,51
RTS0049459,72
RTS0049460,95
RTS0049461,144
RTS0049462,158
RTS0049463,39
RTS0049464,44
RTS0049465,50
RTS0049466,32
RTS0049467,30
RTS0049468,61
RTS0049469,66
RTS0049470,72
RTS0049471,112
RTS0049472,67
RTS0049473,431
RTS0049474,53
RTS0049475,45
RTS0049476,44
RTS0049477,44
RTS0049478,51
RTS0049479,2649
RTS0049480,257
RTS0049481,14
RTS0049482,37
RTS0049483,22
RTS0049484,46
RTS0049485,83
RTS0997079,20
RTS0997080,52
RTS0997081,26
RTS0997082,38
RTS0997083,19
RTS0997084,34
RTS0997085,15
RTS0997086,35
RTS0997087,21
RTS0997088,3449
RTS0997089,1409
RTS0997090,125
RTS0997091,93
RTS0997092,31
RTS0997093,25
RTS0997094,9
RTS0997095,15
RTS0997096,24
RTS0997097,17
RTS0997098,39
RTS0997099,30
RTS0997100,31
RTS0997101,23
RTS0997102,25
RTS0997103,25
RTS0997104,30
RTS0997105,18
RTS0997106,29
RTS0997107,29
RTS0997108,30
RTS0997109,15
RTS0997110,18
RTS0997111,21
RTS0997112,22
RTS0997113,32
RTS0997114,24
RTS0997115,19
RTS0997116,20
RTS0997117,22
RTS0997118,27
RTS0997119,32
RTS0997120,17
RTS0997121,69
RTS0997122,101
RTS0997123,72
RTS0997124,38
RTS0997125,185
RTS0997126,225
RTS0997127,185
RTS0997128,196
RTS0997129,249
RTS0997130,72
</Code_Summary>
