# Supplementary material for: Spatial meta-transcriptomics reveal associations of intratumor bacteria burden with lung cancer cells showing a distinct oncogenic signature
Source: J Immunother Cancer. 2022 Jul 6;10(7):e004698. doi: 10.1136/jitc-2022-004698 (PMC9260850; doi:10.1136/jitc-2022-004698)
Supplement: Supplementary data [file jitc-2022-004698supp009.zip › DSP-1001250002726-A-E11.dcc]

<Header>
FileVersion,0.02
SoftwareVersion,"GeoMx_NGS_Pipeline_ 2.0.0"
Date,2020-6-15
</Header>

<Scan_Attributes>
ID,DSP-1001250002726-A-E11
Plate_ID,1001250002726
Well,E11
</Scan_Attributes>

<NGS_Processing_Attributes>
SeqSetId,
tamperedIni,No
Raw,2364569
Trimmed,2352834
Stitched,2339889
Aligned,2296452
umiQ30,0.9917
rtsQ30,0.9915
</NGS_Processing_Attributes>


<Code_Summary>
RTS0039454,51
RTS0039455,45
RTS0039456,36
RTS0039457,60
RTS0039458,38
RTS0039459,18
RTS0039460,15
RTS0039461,34
RTS0039462,19
RTS0039463,15
RTS0039464,33
RTS0039465,21
RTS0039466,21
RTS0039467,39
RTS0039468,17
RTS0039469,88
RTS0039470,138
RTS0039471,150
RTS0039472,134
RTS0039473,135
RTS0039474,255
RTS0039475,249
RTS0039476,255
RTS0039477,358
RTS0039478,337
RTS0039479,85
RTS0039480,86
RTS0039481,74
RTS0039482,65
RTS0039483,58
RTS0039484,89
RTS0039485,111
RTS0039486,41
RTS0039487,23
RTS0039488,97
RTS0039489,36
RTS0039490,42
RTS0039491,27
RTS0039492,14
RTS0039493,45
RTS0039494,23
RTS0039495,16
RTS0039496,18
RTS0039497,15
RTS0039498,17
RTS0039499,201
RTS0039500,157
RTS0039501,173
RTS0039502,226
RTS0039503,186
RTS0039504,47
RTS0039505,49
RTS0039506,39
RTS0039507,100
RTS0039508,83
RTS0039509,32
RTS0039510,157
RTS0039511,309
RTS0039512,274
RTS0039513,339
RTS0039514,479
RTS0039515,453
RTS0039516,23
RTS0039517,25
RTS0039518,23
RTS0039519,21
RTS0039520,21
RTS0039521,31
RTS0039522,50
RTS0039523,21
RTS0039524,42
RTS0039525,55
RTS0039526,41
RTS0039527,54
RTS0039528,38
RTS0039529,42
RTS0039530,33
RTS0039531,32
RTS0039532,18
RTS0039533,30
RTS0039534,17
RTS0039535,27
RTS0039536,20
RTS0039537,16
RTS0039538,18
RTS0039539,16
RTS0039540,22
RTS0039541,25
RTS0039542,28
RTS0039543,20
RTS0039544,12
RTS0039545,27
RTS0039546,15
RTS0039547,17
RTS0039548,24
RTS0039549,38
RTS0039550,18
RTS0039551,18
RTS0039552,12
RTS0039553,20
RTS0039554,17
RTS0039555,13
RTS0039556,17
RTS0039557,20
RTS0039558,16
RTS0039559,18
RTS0039560,14
RTS0039561,11
RTS0039562,24
RTS0039563,21
RTS0039564,20
RTS0039565,23
RTS0039566,18
RTS0039567,5
RTS0039568,19
RTS0039569,15
RTS0039570,21
RTS0039571,12
RTS0039572,21
RTS0039573,11
RTS0039574,13
RTS0039575,16
RTS0039576,14
RTS0039577,40
RTS0039578,35
RTS0039579,22
RTS0039580,38
RTS0039581,48
RTS0039582,64
RTS0039583,77
RTS0039584,55
RTS0039585,44
RTS0039586,16
RTS0039587,26
RTS0039588,16
RTS0039589,29
RTS0039590,20
RTS0039591,55
RTS0039592,51
RTS0039593,47
RTS0039594,63
RTS0039595,49
RTS0039596,28
RTS0039597,26
RTS0039598,34
RTS0039599,27
RTS0039600,23
RTS0039601,4
RTS0039602,13
RTS0039603,12
RTS0039604,15
RTS0039605,15
RTS0039606,15
RTS0039607,14
RTS0039608,24
RTS0039609,10
RTS0039610,10
RTS0039611,29
RTS0039612,17
RTS0039613,28
RTS0039614,26
RTS0039615,10
RTS0039616,18
RTS0039617,18
RTS0039619,6
RTS0039620,12
RTS0039621,23
RTS0039622,18
RTS0039623,13
RTS0039624,19
RTS0039625,12
RTS0039626,10
RTS0039627,13
RTS0039628,16
RTS0039629,13
RTS0039630,16
RTS0039631,18
RTS0039632,17
RTS0039633,11
RTS0039634,10
RTS0039635,23
RTS0039636,15
RTS0039637,20
RTS0039638,13
RTS0039639,17
RTS0039640,7
RTS0039641,22
RTS0039642,32
RTS0039643,38
RTS0039644,19
RTS0039645,14
RTS0039646,40
RTS0039647,32
RTS0039648,33
RTS0039649,31
RTS0039650,32
RTS0039651,104
RTS0039652,106
RTS0039653,65
RTS0039654,60
RTS0039655,100
RTS0039656,85
RTS0039657,84
RTS0039658,40
RTS0039659,90
RTS0039660,63
RTS0039661,29
RTS0039662,12
RTS0039663,27
RTS0039664,29
RTS0039665,31
RTS0039666,18
RTS0039667,9
RTS0039668,17
RTS0039669,25
RTS0039670,22
RTS0039671,41
RTS0039672,61
RTS0039673,33
RTS0039674,40
RTS0039675,49
RTS0039676,15
RTS0039677,21
RTS0039678,16
RTS0039679,17
RTS0039680,10
RTS0039681,104
RTS0039682,76
RTS0039683,47
RTS0039684,88
RTS0039685,80
RTS0039686,172
RTS0039687,206
RTS0039688,209
RTS0039689,160
RTS0039690,139
RTS0039691,18
RTS0039692,14
RTS0039693,15
RTS0039694,18
RTS0039695,7
RTS0039696,17
RTS0039697,24
RTS0039698,7
RTS0039699,22
RTS0039700,9
RTS0039701,16
RTS0039702,21
RTS0039703,20
RTS0039704,24
RTS0039705,13
RTS0039706,17
RTS0039707,17
RTS0039708,18
RTS0039709,18
RTS0039710,19
RTS0039711,47
RTS0039712,64
RTS0039713,62
RTS0039714,58
RTS0039715,52
RTS0039716,19
RTS0039717,40
RTS0039718,26
RTS0039719,20
RTS0039720,88
RTS0039721,38
RTS0039722,25
RTS0039723,63
RTS0039724,41
RTS0039725,46
RTS0039726,43
RTS0039727,33
RTS0039728,30
RTS0039729,51
RTS0039730,35
RTS0039731,18
RTS0039732,14
RTS0039733,21
RTS0039734,21
RTS0039735,33
RTS0039736,26
RTS0039737,21
RTS0039738,30
RTS0039739,34
RTS0039740,26
RTS0039741,29
RTS0039742,43
RTS0039743,49
RTS0039744,37
RTS0039745,46
RTS0039746,25
RTS0039747,30
RTS0039749,32
RTS0039750,24
RTS0039751,14
RTS0039752,26
RTS0039753,22
RTS0039754,19
RTS0039755,24
RTS0039756,26
RTS0039757,16
RTS0039758,24
RTS0039759,16
RTS0039760,30
RTS0039761,36
RTS0039762,32
RTS0039763,40
RTS0039764,19
RTS0039765,33
RTS0039766,32
RTS0039767,29
RTS0039768,38
RTS0039769,26
RTS0039770,41
RTS0039771,38
RTS0039772,54
RTS0039773,61
RTS0039774,42
RTS0039775,42
RTS0039776,18
RTS0039777,14
RTS0039778,13
RTS0039779,25
RTS0039780,15
RTS0039781,129
RTS0039782,68
RTS0039783,71
RTS0039784,61
RTS0039785,93
RTS0039786,27
RTS0039787,34
RTS0039788,20
RTS0039789,21
RTS0039790,49
RTS0039791,46
RTS0039792,52
RTS0039793,36
RTS0039794,74
RTS0039795,39
RTS0039796,18
RTS0039797,29
RTS0039798,28
RTS0039799,29
RTS0039800,20
RTS0039801,33
RTS0039802,27
RTS0039803,30
RTS0039804,26
RTS0039805,28
RTS0039806,20
RTS0039807,14
RTS0039808,22
RTS0039809,16
RTS0039810,15
RTS0039811,15
RTS0039812,20
RTS0039813,18
RTS0039814,21
RTS0039815,26
RTS0039816,14
RTS0039817,18
RTS0039818,17
RTS0039819,10
RTS0039820,17
RTS0039821,35
RTS0039822,42
RTS0039823,35
RTS0039824,34
RTS0039825,27
RTS0039826,21
RTS0039827,24
RTS0039828,16
RTS0039829,30
RTS0039830,13
RTS0039831,14
RTS0039832,22
RTS0039833,19
RTS0039834,14
RTS0039835,23
RTS0039836,27
RTS0039838,24
RTS0039839,18
RTS0039840,16
RTS0039841,48
RTS0039842,34
RTS0039843,40
RTS0039844,36
RTS0039845,36
RTS0039846,28
RTS0039847,22
RTS0039848,14
RTS0039849,19
RTS0039850,30
RTS0039851,29
RTS0039852,30
RTS0039853,30
RTS0039854,32
RTS0039855,34
RTS0039856,10
RTS0039857,17
RTS0039858,11
RTS0039859,26
RTS0039860,26
RTS0039861,14
RTS0039862,16
RTS0039863,17
RTS0039864,17
RTS0039865,11
RTS0039866,79
RTS0039867,76
RTS0039868,49
RTS0039869,80
RTS0039870,61
RTS0039871,36
RTS0039872,38
RTS0039873,29
RTS0039874,41
RTS0039875,37
RTS0039876,15
RTS0039877,14
RTS0039878,16
RTS0039879,14
RTS0039880,13
RTS0039881,19
RTS0039882,20
RTS0039883,20
RTS0039884,17
RTS0039885,19
RTS0039886,15
RTS0039887,7
RTS0039888,23
RTS0039890,12
RTS0039891,29
RTS0039892,18
RTS0039893,31
RTS0039894,24
RTS0039895,13
RTS0039896,13
RTS0039897,19
RTS0039898,26
RTS0039899,15
RTS0039900,16
RTS0039901,25
RTS0039902,19
RTS0039903,11
RTS0039904,19
RTS0039905,24
RTS0039906,11
RTS0039907,26
RTS0039908,13
RTS0039909,15
RTS0039910,14
RTS0039911,14
RTS0039912,20
RTS0039913,17
RTS0039914,13
RTS0039915,16
RTS0039916,16
RTS0039917,14
RTS0039918,16
RTS0039919,22
RTS0039920,20
RTS0039921,19
RTS0039922,21
RTS0039923,12
RTS0039924,23
RTS0039925,8
RTS0039926,46
RTS0039927,67
RTS0039928,58
RTS0039929,60
RTS0039930,60
RTS0039931,8
RTS0039932,11
RTS0039933,18
RTS0039934,17
RTS0039935,23
RTS0039936,16
RTS0039937,19
RTS0039938,21
RTS0039939,17
RTS0039940,20
RTS0039941,18
RTS0039942,15
RTS0039943,9
RTS0039944,14
RTS0039945,18
RTS0039946,81
RTS0039947,80
RTS0039948,131
RTS0039949,90
RTS0039950,89
RTS0039951,29
RTS0039952,19
RTS0039953,21
RTS0039954,19
RTS0039955,23
RTS0039956,55
RTS0039957,47
RTS0039958,52
RTS0039959,54
RTS0039960,88
RTS0039961,15
RTS0039962,12
RTS0039963,16
RTS0039964,15
RTS0039965,13
RTS0039966,19
RTS0039967,14
RTS0039968,14
RTS0039969,17
RTS0039970,20
RTS0039971,24
RTS0039972,11
RTS0039973,12
RTS0039974,24
RTS0039975,13
RTS0039976,18
RTS0039977,21
RTS0039978,21
RTS0039979,20
RTS0039980,5
RTS0039981,37
RTS0039982,55
RTS0039983,47
RTS0039984,40
RTS0039985,53
RTS0039986,47
RTS0039987,65
RTS0039988,49
RTS0039989,59
RTS0039990,51
RTS0039991,13
RTS0039992,21
RTS0039993,21
RTS0039994,18
RTS0039995,20
RTS0039996,231
RTS0039997,164
RTS0039998,168
RTS0039999,236
RTS0040000,233
RTS0040001,19
RTS0040002,17
RTS0040003,26
RTS0040004,22
RTS0040005,28
RTS0040006,39
RTS0040007,37
RTS0040008,16
RTS0040009,41
RTS0040010,34
RTS0040011,20
RTS0040012,11
RTS0040013,20
RTS0040014,15
RTS0040015,15
RTS0040016,9
RTS0040017,18
RTS0040018,18
RTS0040019,24
RTS0040020,20
RTS0040021,19
RTS0040022,8
RTS0040023,24
RTS0040024,12
RTS0040025,13
RTS0040026,28
RTS0040027,28
RTS0040028,21
RTS0040029,21
RTS0040030,42
RTS0040031,17
RTS0040032,13
RTS0040033,17
RTS0040034,19
RTS0040035,13
RTS0040036,25
RTS0040037,17
RTS0040038,15
RTS0040039,7
RTS0040040,15
RTS0040041,10
RTS0040042,12
RTS0040043,20
RTS0040044,19
RTS0040045,14
RTS0040046,11
RTS0040047,21
RTS0040048,25
RTS0040049,20
RTS0040050,17
RTS0040051,17
RTS0040052,12
RTS0040053,22
RTS0040054,13
RTS0040055,21
RTS0040056,12
RTS0040057,13
RTS0040058,11
RTS0040059,18
RTS0040060,19
RTS0040061,10
RTS0040062,10
RTS0040063,16
RTS0040064,19
RTS0040065,17
RTS0040066,16
RTS0040067,19
RTS0040068,20
RTS0040069,13
RTS0040070,18
RTS0040071,13
RTS0040072,18
RTS0040073,17
RTS0040074,17
RTS0040075,20
RTS0040076,21
RTS0040077,23
RTS0040078,18
RTS0040079,20
RTS0040080,20
RTS0040081,22
RTS0040082,23
RTS0040083,15
RTS0040084,17
RTS0040085,11
RTS0040086,14
RTS0040087,9
RTS0040088,19
RTS0040089,13
RTS0040090,15
RTS0040091,19
RTS0040092,17
RTS0040093,16
RTS0040094,15
RTS0040095,13
RTS0040096,27
RTS0040097,24
RTS0040098,17
RTS0040099,19
RTS0040100,10
RTS0040101,10
RTS0040102,11
RTS0040103,5
RTS0040104,14
RTS0040105,9
RTS0040106,18
RTS0040107,24
RTS0040108,21
RTS0040109,13
RTS0040110,16
RTS0040111,9
RTS0040112,23
RTS0040113,9
RTS0040114,12
RTS0040115,22
RTS0040116,161
RTS0040117,143
RTS0040118,80
RTS0040119,99
RTS0040120,132
RTS0040121,43
RTS0040122,53
RTS0040123,41
RTS0040124,41
RTS0040125,39
RTS0040126,46
RTS0040127,60
RTS0040128,61
RTS0040129,46
RTS0040130,47
RTS0040131,18
RTS0040132,10
RTS0040133,12
RTS0040134,12
RTS0040135,14
RTS0040136,11
RTS0040137,28
RTS0040138,23
RTS0040139,15
RTS0040140,23
RTS0040141,24
RTS0040142,30
RTS0040143,19
RTS0040144,34
RTS0040145,42
RTS0040146,39
RTS0040147,39
RTS0040148,29
RTS0040149,41
RTS0040150,35
RTS0040151,19
RTS0040152,27
RTS0040153,19
RTS0040154,21
RTS0040155,15
RTS0040156,43
RTS0040157,31
RTS0040158,24
RTS0040159,39
RTS0040160,33
RTS0040161,12
RTS0040162,10
RTS0040163,14
RTS0040164,17
RTS0040165,15
RTS0040166,6
RTS0040167,11
RTS0040168,12
RTS0040169,20
RTS0040170,9
RTS0040171,10
RTS0040172,12
RTS0040173,16
RTS0040174,10
RTS0040175,16
RTS0040176,12
RTS0040177,21
RTS0040178,15
RTS0040179,5
RTS0040180,14
RTS0040181,12
RTS0040182,13
RTS0040183,11
RTS0040184,25
RTS0040185,10
RTS0040186,30
RTS0040187,15
RTS0040188,23
RTS0040189,26
RTS0040190,21
RTS0040191,23
RTS0040192,28
RTS0040193,21
RTS0040194,34
RTS0040195,59
RTS0040196,18
RTS0040197,11
RTS0040198,8
RTS0040199,15
RTS0040200,16
RTS0040201,69
RTS0040202,53
RTS0040203,52
RTS0040204,51
RTS0040205,60
RTS0040206,43
RTS0040207,7
RTS0040208,26
RTS0040209,45
RTS0040210,47
RTS0040211,20
RTS0040212,17
RTS0040213,17
RTS0040214,22
RTS0040215,30
RTS0040216,19
RTS0040217,18
RTS0040218,14
RTS0040219,22
RTS0040220,15
RTS0040221,20
RTS0040222,15
RTS0040223,16
RTS0040224,17
RTS0040225,17
RTS0040226,26
RTS0040227,8
RTS0040228,25
RTS0040229,12
RTS0040230,21
RTS0040231,17
RTS0040232,11
RTS0040233,15
RTS0040234,12
RTS0040235,15
RTS0040236,10
RTS0040237,21
RTS0040238,21
RTS0040239,22
RTS0040240,25
RTS0040241,44
RTS0040242,24
RTS0040243,37
RTS0040244,35
RTS0040245,29
RTS0040246,21
RTS0040247,29
RTS0040248,19
RTS0040249,22
RTS0040250,14
RTS0040251,23
RTS0040252,15
RTS0040253,17
RTS0040254,13
RTS0040255,11
RTS0040256,14
RTS0040257,9
RTS0040258,20
RTS0040259,18
RTS0040260,17
RTS0040261,15
RTS0040262,16
RTS0040263,26
RTS0040264,23
RTS0040265,21
RTS0040266,29
RTS0040267,25
RTS0040268,19
RTS0040269,13
RTS0040270,35
RTS0040271,33
RTS0040272,41
RTS0040273,12
RTS0040274,23
RTS0040275,37
RTS0040276,46
RTS0040277,49
RTS0040278,97
RTS0040279,87
RTS0040280,71
RTS0040281,16
RTS0040282,10
RTS0040283,23
RTS0040284,19
RTS0040285,18
RTS0040286,13
RTS0040287,8
RTS0040288,12
RTS0040289,18
RTS0040290,17
RTS0040291,12
RTS0040292,10
RTS0040293,14
RTS0040294,14
RTS0040295,20
RTS0040296,15
RTS0040297,7
RTS0040298,13
RTS0040299,14
RTS0040300,11
RTS0040301,10
RTS0040302,16
RTS0040303,11
RTS0040304,15
RTS0040305,12
RTS0040306,15
RTS0040307,9
RTS0040308,18
RTS0040309,17
RTS0040310,18
RTS0040311,55
RTS0040312,65
RTS0040313,62
RTS0040314,69
RTS0040315,74
RTS0040316,18
RTS0040317,24
RTS0040318,11
RTS0040319,16
RTS0040320,14
RTS0040321,18
RTS0040322,18
RTS0040323,22
RTS0040324,18
RTS0040325,17
RTS0040326,56
RTS0040327,28
RTS0040328,82
RTS0040329,101
RTS0040330,69
RTS0040331,29
RTS0040332,25
RTS0040333,23
RTS0040334,28
RTS0040335,22
RTS0040336,38
RTS0040337,55
RTS0040338,21
RTS0040339,36
RTS0040340,37
RTS0040341,20
RTS0040342,17
RTS0040343,28
RTS0040344,20
RTS0040345,28
RTS0040346,17
RTS0040347,28
RTS0040348,10
RTS0040349,23
RTS0040350,17
RTS0040351,20
RTS0040352,21
RTS0040353,36
RTS0040354,15
RTS0040355,16
RTS0040356,28
RTS0040357,36
RTS0040358,26
RTS0040359,24
RTS0040360,36
RTS0040361,23
RTS0040363,17
RTS0040364,17
RTS0040365,22
RTS0040366,52
RTS0040367,45
RTS0040368,87
RTS0040369,38
RTS0040370,64
RTS0040371,20
RTS0040372,13
RTS0040373,18
RTS0040374,13
RTS0040375,12
RTS0040376,97
RTS0040377,82
RTS0040378,79
RTS0040379,82
RTS0040380,63
RTS0040381,35
RTS0040382,33
RTS0040383,17
RTS0040384,33
RTS0040385,17
RTS0040386,57
RTS0040387,61
RTS0040388,53
RTS0040389,40
RTS0040390,31
RTS0040391,24
RTS0040392,35
RTS0040393,31
RTS0040394,28
RTS0040395,28
RTS0040396,83
RTS0040397,87
RTS0040398,98
RTS0040399,83
RTS0040400,85
RTS0040401,58
RTS0040402,74
RTS0040403,38
RTS0040404,70
RTS0040405,28
RTS0040406,26
RTS0040407,28
RTS0040408,37
RTS0040409,25
RTS0040410,45
RTS0040411,29
RTS0040412,33
RTS0040413,32
RTS0040414,46
RTS0040415,36
RTS0040416,479
RTS0040417,303
RTS0040418,270
RTS0040419,427
RTS0040420,475
RTS0040421,39
RTS0040422,73
RTS0040423,46
RTS0040424,46
RTS0040425,37
RTS0040426,17
RTS0040428,13
RTS0040429,19
RTS0040430,20
RTS0040431,28
RTS0040432,26
RTS0040433,26
RTS0040434,22
RTS0040435,21
RTS0040436,187
RTS0040437,210
RTS0040438,250
RTS0040439,222
RTS0040440,269
RTS0040441,51
RTS0040442,23
RTS0040443,28
RTS0040444,29
RTS0040445,32
RTS0040446,31
RTS0040447,28
RTS0040448,31
RTS0040449,40
RTS0040450,28
RTS0040451,90
RTS0040452,137
RTS0040453,124
RTS0040454,72
RTS0040455,245
RTS0040456,53
RTS0040457,29
RTS0040458,34
RTS0040459,29
RTS0040460,50
RTS0040461,16
RTS0040462,20
RTS0040463,29
RTS0040464,25
RTS0040465,27
RTS0040466,28
RTS0040467,13
RTS0040468,25
RTS0040469,18
RTS0040470,11
RTS0040471,27
RTS0040472,28
RTS0040473,31
RTS0040474,30
RTS0040475,31
RTS0040476,8
RTS0040477,17
RTS0040478,7
RTS0040479,19
RTS0040480,13
RTS0040481,46
RTS0040482,52
RTS0040483,42
RTS0040484,86
RTS0040485,66
RTS0040486,25
RTS0040487,13
RTS0040488,13
RTS0040489,19
RTS0040490,21
RTS0040491,22
RTS0040492,29
RTS0040493,16
RTS0040494,19
RTS0040495,14
RTS0040496,80
RTS0040497,83
RTS0040498,71
RTS0040499,63
RTS0040500,91
RTS0040501,17
RTS0040502,16
RTS0040503,15
RTS0040504,14
RTS0040505,13
RTS0040506,16
RTS0040507,9
RTS0040508,14
RTS0040509,11
RTS0040510,8
RTS0040511,33
RTS0040512,39
RTS0040513,59
RTS0040514,34
RTS0040515,49
RTS0040516,27
RTS0040517,24
RTS0040518,24
RTS0040519,26
RTS0040520,11
RTS0040521,3
RTS0040522,12
RTS0040523,11
RTS0040524,14
RTS0040525,14
RTS0040526,29
RTS0040527,13
RTS0040528,27
RTS0040529,27
RTS0040530,29
RTS0040531,21
RTS0040532,55
RTS0040533,37
RTS0040534,41
RTS0040535,30
RTS0040536,29
RTS0040537,54
RTS0040538,36
RTS0040539,40
RTS0040540,36
RTS0040541,22
RTS0040542,24
RTS0040543,44
RTS0040544,34
RTS0040545,17
RTS0040546,15
RTS0040547,16
RTS0040548,17
RTS0040549,17
RTS0040550,17
RTS0040551,16
RTS0040552,18
RTS0040553,30
RTS0040554,15
RTS0040555,16
RTS0040556,25
RTS0040557,29
RTS0040558,22
RTS0040559,19
RTS0040560,21
RTS0040561,17
RTS0040562,12
RTS0040563,14
RTS0040564,21
RTS0040565,17
RTS0040566,14
RTS0040567,21
RTS0040568,7
RTS0040569,20
RTS0040570,13
RTS0040571,83
RTS0040572,78
RTS0040573,104
RTS0040574,141
RTS0040575,86
RTS0040576,22
RTS0040577,20
RTS0040578,22
RTS0040579,20
RTS0040580,33
RTS0040581,10
RTS0040582,12
RTS0040583,16
RTS0040584,14
RTS0040585,19
RTS0040586,21
RTS0040587,14
RTS0040588,24
RTS0040589,22
RTS0040590,23
RTS0040591,17
RTS0040592,12
RTS0040593,10
RTS0040594,10
RTS0040595,16
RTS0040596,31
RTS0040597,22
RTS0040598,16
RTS0040599,18
RTS0040600,27
RTS0040601,10
RTS0040602,21
RTS0040603,11
RTS0040604,26
RTS0040605,17
RTS0040606,28
RTS0040607,29
RTS0040608,16
RTS0040609,24
RTS0040610,38
RTS0040611,16
RTS0040612,18
RTS0040613,12
RTS0040614,19
RTS0040615,20
RTS0040616,11
RTS0040617,20
RTS0040618,15
RTS0040619,19
RTS0040620,12
RTS0040621,11
RTS0040622,19
RTS0040623,10
RTS0040624,19
RTS0040625,21
RTS0040626,13
RTS0040627,19
RTS0040628,17
RTS0040629,18
RTS0040630,12
RTS0040631,44
RTS0040632,28
RTS0040633,24
RTS0040634,39
RTS0040635,25
RTS0040636,20
RTS0040637,13
RTS0040638,20
RTS0040639,20
RTS0040640,15
RTS0040641,37
RTS0040642,37
RTS0040643,29
RTS0040644,40
RTS0040645,50
RTS0040646,20
RTS0040647,21
RTS0040648,37
RTS0040649,35
RTS0040650,20
RTS0040651,48
RTS0040652,22
RTS0040653,46
RTS0040654,32
RTS0040655,36
RTS0040656,34
RTS0040657,45
RTS0040658,34
RTS0040659,38
RTS0040660,19
RTS0040661,10
RTS0040662,7
RTS0040663,17
RTS0040664,14
RTS0040665,9
RTS0040666,19
RTS0040667,8
RTS0040668,7
RTS0040669,12
RTS0040670,9
RTS0040671,8
RTS0040672,14
RTS0040673,18
RTS0040674,11
RTS0040675,11
RTS0040676,148
RTS0040677,89
RTS0040678,207
RTS0040679,92
RTS0040680,270
RTS0040681,149
RTS0040682,128
RTS0040683,156
RTS0040684,235
RTS0040685,154
RTS0040686,19
RTS0040687,18
RTS0040688,17
RTS0040689,9
RTS0040690,18
RTS0040691,15
RTS0040692,11
RTS0040693,17
RTS0040694,25
RTS0040695,20
RTS0040696,13
RTS0040697,17
RTS0040698,13
RTS0040699,9
RTS0040700,9
RTS0040701,134
RTS0040702,156
RTS0040703,116
RTS0040704,164
RTS0040705,222
RTS0040706,11
RTS0040707,17
RTS0040708,10
RTS0040709,10
RTS0040710,16
RTS0040711,22
RTS0040712,13
RTS0040713,14
RTS0040714,9
RTS0040715,18
RTS0040716,13
RTS0040717,12
RTS0040718,12
RTS0040719,12
RTS0040720,26
RTS0040721,12
RTS0040722,9
RTS0040723,13
RTS0040724,15
RTS0040725,6
RTS0040726,50
RTS0040727,90
RTS0040728,79
RTS0040729,64
RTS0040730,62
RTS0040731,34
RTS0040732,21
RTS0040733,28
RTS0040734,34
RTS0040735,22
RTS0040736,249
RTS0040737,197
RTS0040738,195
RTS0040739,182
RTS0040740,244
RTS0040741,32
RTS0040742,23
RTS0040743,26
RTS0040744,21
RTS0040745,28
RTS0040746,32
RTS0040747,20
RTS0040748,26
RTS0040749,29
RTS0040750,15
RTS0040751,13
RTS0040752,12
RTS0040753,16
RTS0040754,12
RTS0040755,12
RTS0040756,20
RTS0040757,15
RTS0040758,17
RTS0040759,31
RTS0040760,37
RTS0040761,46
RTS0040762,35
RTS0040763,34
RTS0040764,32
RTS0040765,53
RTS0040766,19
RTS0040767,16
RTS0040768,26
RTS0040769,25
RTS0040770,13
RTS0040771,19
RTS0040772,16
RTS0040773,20
RTS0040774,16
RTS0040775,14
RTS0040776,9
RTS0040777,19
RTS0040778,18
RTS0040779,17
RTS0040780,16
RTS0040781,36
RTS0040782,55
RTS0040783,23
RTS0040784,32
RTS0040785,27
RTS0040786,12
RTS0040787,15
RTS0040788,16
RTS0040789,14
RTS0040790,16
RTS0040791,21
RTS0040792,16
RTS0040793,12
RTS0040794,13
RTS0040795,17
RTS0040796,24
RTS0040797,28
RTS0040798,13
RTS0040799,17
RTS0040800,14
RTS0040801,33
RTS0040802,34
RTS0040803,43
RTS0040804,32
RTS0040805,30
RTS0040806,7
RTS0040807,16
RTS0040808,12
RTS0040809,20
RTS0040810,11
RTS0040811,15
RTS0040812,20
RTS0040813,15
RTS0040814,18
RTS0040815,22
RTS0040816,49
RTS0040817,46
RTS0040818,71
RTS0040819,62
RTS0040820,63
RTS0040821,31
RTS0040822,21
RTS0040823,13
RTS0040824,19
RTS0040825,20
RTS0040826,24
RTS0040827,26
RTS0040828,20
RTS0040830,34
RTS0040831,9
RTS0040832,14
RTS0040833,8
RTS0040834,22
RTS0040836,96
RTS0040837,55
RTS0040838,68
RTS0040839,58
RTS0040840,41
RTS0040841,65
RTS0040842,98
RTS0040843,86
RTS0040844,83
RTS0040845,93
RTS0040846,81
RTS0040847,100
RTS0040848,87
RTS0040849,105
RTS0040850,69
RTS0040851,50
RTS0040852,37
RTS0040853,39
RTS0040854,47
RTS0040855,33
RTS0040856,13
RTS0040857,28
RTS0040858,13
RTS0040859,9
RTS0040860,10
RTS0040861,21
RTS0040862,13
RTS0040863,15
RTS0040864,12
RTS0040865,27
RTS0040866,39
RTS0040867,29
RTS0040868,43
RTS0040869,42
RTS0040870,40
RTS0040871,34
RTS0040872,42
RTS0040873,40
RTS0040874,51
RTS0040875,35
RTS0040876,20
RTS0040877,13
RTS0040878,24
RTS0040879,18
RTS0040880,11
RTS0040881,28
RTS0040882,27
RTS0040883,22
RTS0040884,13
RTS0040885,25
RTS0040886,18
RTS0040887,43
RTS0040888,60
RTS0040889,49
RTS0040890,45
RTS0040891,20
RTS0040892,21
RTS0040893,12
RTS0040894,28
RTS0040895,17
RTS0040896,14
RTS0040897,11
RTS0040898,16
RTS0040899,12
RTS0040900,15
RTS0040901,53
RTS0040902,42
RTS0040903,28
RTS0040904,55
RTS0040905,65
RTS0040906,32
RTS0040907,44
RTS0040908,43
RTS0040909,58
RTS0040910,29
RTS0040911,51
RTS0040912,48
RTS0040913,36
RTS0040914,34
RTS0040915,47
RTS0040916,16
RTS0040917,11
RTS0040918,9
RTS0040919,12
RTS0040920,16
RTS0040921,35
RTS0040922,28
RTS0040923,34
RTS0040924,36
RTS0040925,32
RTS0040926,13
RTS0040927,18
RTS0040928,13
RTS0040929,5
RTS0040930,15
RTS0040931,33
RTS0040932,31
RTS0040933,32
RTS0040934,38
RTS0040935,42
RTS0040936,37
RTS0040937,33
RTS0040938,24
RTS0040939,26
RTS0040940,27
RTS0040941,23
RTS0040942,23
RTS0040943,12
RTS0040944,23
RTS0040945,20
RTS0040946,22
RTS0040947,26
RTS0040948,45
RTS0040949,29
RTS0040950,26
RTS0040951,21
RTS0040952,12
RTS0040953,14
RTS0040954,23
RTS0040955,16
RTS0040956,64
RTS0040957,37
RTS0040958,40
RTS0040959,62
RTS0040960,35
RTS0040961,14
RTS0040962,8
RTS0040963,13
RTS0040964,24
RTS0040965,20
RTS0040966,15
RTS0040967,25
RTS0040968,19
RTS0040969,22
RTS0040970,21
RTS0040971,14
RTS0040972,23
RTS0040973,9
RTS0040974,23
RTS0040975,12
RTS0040976,16
RTS0040977,14
RTS0040978,9
RTS0040979,27
RTS0040980,19
RTS0040981,30
RTS0040982,30
RTS0040983,37
RTS0040984,23
RTS0040985,33
RTS0040986,82
RTS0040987,87
RTS0040988,46
RTS0040989,66
RTS0040990,37
RTS0040991,47
RTS0040992,37
RTS0040993,31
RTS0040994,47
RTS0040995,37
RTS0040996,39
RTS0040997,46
RTS0040998,25
RTS0040999,39
RTS0041000,42
RTS0041001,33
RTS0041002,36
RTS0041003,31
RTS0041004,35
RTS0041005,22
RTS0041006,32
RTS0041007,13
RTS0041008,29
RTS0041009,22
RTS0041010,17
RTS0041011,9
RTS0041012,9
RTS0041013,10
RTS0041014,13
RTS0041015,13
RTS0041016,106
RTS0041017,92
RTS0041018,77
RTS0041019,100
RTS0041020,86
RTS0041021,47
RTS0041022,41
RTS0041023,46
RTS0041024,54
RTS0041025,68
RTS0041026,18
RTS0041027,26
RTS0041028,27
RTS0041029,21
RTS0041030,13
RTS0041031,70
RTS0041032,94
RTS0041033,46
RTS0041034,77
RTS0041035,96
RTS0041036,28
RTS0041037,14
RTS0041038,29
RTS0041039,21
RTS0041040,25
RTS0041041,13
RTS0041042,15
RTS0041043,19
RTS0041044,14
RTS0041045,11
RTS0041046,127
RTS0041047,134
RTS0041048,101
RTS0041049,162
RTS0041050,168
RTS0041051,24
RTS0041052,25
RTS0041053,29
RTS0041054,31
RTS0041055,29
RTS0041056,48
RTS0041057,31
RTS0041058,49
RTS0041059,21
RTS0041060,46
RTS0041061,156
RTS0041062,157
RTS0041063,143
RTS0041064,153
RTS0041066,17
RTS0041067,29
RTS0041068,20
RTS0041069,29
RTS0041070,22
RTS0041071,25
RTS0041072,30
RTS0041073,20
RTS0041074,23
RTS0041075,32
RTS0041076,21
RTS0041077,25
RTS0041078,21
RTS0041079,17
RTS0041080,26
RTS0041081,23
RTS0041082,16
RTS0041083,20
RTS0041084,16
RTS0041085,11
RTS0041086,31
RTS0041087,38
RTS0041088,45
RTS0041089,40
RTS0041090,28
RTS0041091,36
RTS0041092,44
RTS0041093,22
RTS0041094,37
RTS0041095,42
RTS0041096,16
RTS0041097,20
RTS0041098,23
RTS0041099,13
RTS0041100,15
RTS0041101,49
RTS0041102,46
RTS0041103,30
RTS0041104,46
RTS0041105,57
RTS0041106,120
RTS0041107,108
RTS0041108,122
RTS0041109,118
RTS0041110,87
RTS0041111,24
RTS0041112,26
RTS0041113,32
RTS0041114,29
RTS0041115,36
RTS0041116,50
RTS0041117,60
RTS0041118,64
RTS0041119,42
RTS0041120,50
RTS0041121,30
RTS0041122,30
RTS0041123,19
RTS0041124,15
RTS0041125,29
RTS0041126,34
RTS0041127,50
RTS0041128,27
RTS0041129,24
RTS0041130,29
RTS0041131,44
RTS0041132,55
RTS0041133,57
RTS0041134,53
RTS0041135,59
RTS0041136,43
RTS0041137,36
RTS0041138,53
RTS0041139,36
RTS0041140,34
RTS0041141,40
RTS0041142,50
RTS0041143,21
RTS0041144,16
RTS0041145,23
RTS0041146,24
RTS0041147,21
RTS0041148,20
RTS0041149,20
RTS0041150,33
RTS0041151,53
RTS0041152,26
RTS0041153,30
RTS0041154,34
RTS0041155,37
RTS0041156,42
RTS0041157,28
RTS0041158,21
RTS0041159,38
RTS0041160,20
RTS0041161,20
RTS0041162,9
RTS0041163,5
RTS0041164,11
RTS0041165,10
RTS0041166,8
RTS0041167,25
RTS0041168,14
RTS0041169,17
RTS0041170,30
RTS0041171,64
RTS0041172,61
RTS0041173,59
RTS0041174,80
RTS0041175,69
RTS0041176,22
RTS0041177,28
RTS0041178,22
RTS0041179,26
RTS0041180,15
RTS0041181,18
RTS0041182,19
RTS0041183,21
RTS0041184,10
RTS0041185,19
RTS0041186,13
RTS0041187,15
RTS0041188,23
RTS0041189,20
RTS0041190,16
RTS0041191,142
RTS0041192,131
RTS0041193,120
RTS0041194,63
RTS0041195,70
RTS0041196,11
RTS0041197,19
RTS0041198,18
RTS0041199,14
RTS0041200,21
RTS0041201,17
RTS0041202,20
RTS0041203,17
RTS0041204,19
RTS0041205,17
RTS0041206,51
RTS0041207,147
RTS0041208,111
RTS0041209,81
RTS0041210,56
RTS0041211,40
RTS0041212,33
RTS0041213,51
RTS0041214,47
RTS0041215,35
RTS0041216,32
RTS0041217,23
RTS0041218,21
RTS0041219,27
RTS0041220,17
RTS0041221,8
RTS0041222,13
RTS0041223,18
RTS0041224,15
RTS0041225,32
RTS0041226,32
RTS0041227,30
RTS0041228,19
RTS0041229,31
RTS0041230,29
RTS0041231,92
RTS0041232,70
RTS0041233,84
RTS0041234,118
RTS0041235,76
RTS0041236,11
RTS0041237,22
RTS0041238,12
RTS0041239,16
RTS0041240,21
RTS0041241,22
RTS0041242,16
RTS0041243,21
RTS0041244,24
RTS0041246,34
RTS0041247,32
RTS0041248,28
RTS0041249,30
RTS0041250,49
RTS0041251,33
RTS0041252,38
RTS0041253,46
RTS0041254,47
RTS0041255,62
RTS0041256,37
RTS0041257,38
RTS0041258,36
RTS0041259,27
RTS0041260,43
RTS0041261,33
RTS0041262,38
RTS0041263,26
RTS0041265,32
RTS0041266,24
RTS0041267,13
RTS0041268,12
RTS0041269,20
RTS0041270,31
RTS0041271,35
RTS0041272,16
RTS0041273,5
RTS0041274,20
RTS0041275,22
RTS0041276,26
RTS0041277,30
RTS0041278,28
RTS0041279,19
RTS0041280,22
RTS0041281,13
RTS0041282,16
RTS0041283,22
RTS0041284,22
RTS0041285,11
RTS0041286,18
RTS0041287,17
RTS0041288,21
RTS0041289,27
RTS0041290,28
RTS0041291,17
RTS0041292,23
RTS0041293,12
RTS0041294,10
RTS0041295,19
RTS0041296,26
RTS0041297,19
RTS0041298,25
RTS0041299,17
RTS0041300,25
RTS0041301,34
RTS0041302,16
RTS0041303,32
RTS0041304,26
RTS0041305,22
RTS0041306,35
RTS0041307,14
RTS0041308,27
RTS0041309,20
RTS0041310,42
RTS0041311,21
RTS0041312,26
RTS0041313,32
RTS0041314,30
RTS0041315,17
RTS0041316,62
RTS0041317,53
RTS0041318,78
RTS0041319,54
RTS0041320,68
RTS0041321,26
RTS0041322,19
RTS0041323,23
RTS0041324,21
RTS0041325,27
RTS0041326,20
RTS0041327,16
RTS0041328,24
RTS0041329,13
RTS0041330,22
RTS0041331,15
RTS0041332,13
RTS0041333,10
RTS0041334,17
RTS0041335,17
RTS0041346,73
RTS0041347,55
RTS0041348,73
RTS0041349,67
RTS0041350,100
RTS0041351,22
RTS0041352,20
RTS0041353,19
RTS0041354,19
RTS0041355,10
RTS0041356,9
RTS0041357,27
RTS0041358,20
RTS0041359,17
RTS0041360,26
RTS0041361,42
RTS0041362,26
RTS0041363,26
RTS0041364,24
RTS0041365,16
RTS0041366,19
RTS0041367,18
RTS0041368,23
RTS0041369,14
RTS0041370,13
RTS0041371,20
RTS0041372,16
RTS0041373,11
RTS0041374,17
RTS0041375,21
RTS0041376,24
RTS0041377,16
RTS0041378,10
RTS0041379,10
RTS0041380,4
RTS0041381,16
RTS0041382,12
RTS0041383,12
RTS0041384,17
RTS0041385,16
RTS0041386,11
RTS0041387,11
RTS0041388,14
RTS0041389,9
RTS0041390,14
RTS0041391,14
RTS0041392,7
RTS0041393,14
RTS0041394,15
RTS0041395,10
RTS0041396,14
RTS0041397,13
RTS0041398,19
RTS0041399,18
RTS0041400,11
RTS0041401,18
RTS0041402,16
RTS0041403,14
RTS0041404,13
RTS0041405,19
RTS0041406,17
RTS0041407,19
RTS0041408,12
RTS0041409,13
RTS0041410,14
RTS0041411,20
RTS0041412,20
RTS0041413,16
RTS0041414,15
RTS0041415,12
RTS0041416,15
RTS0041417,8
RTS0041418,13
RTS0041419,15
RTS0041420,13
RTS0041421,13
RTS0041422,14
RTS0041423,15
RTS0041424,10
RTS0041425,25
RTS0041426,11
RTS0041427,10
RTS0041428,12
RTS0041429,18
RTS0041430,11
RTS0041431,17
RTS0041432,8
RTS0041433,15
RTS0041434,9
RTS0041435,20
RTS0041436,11
RTS0041437,6
RTS0041438,16
RTS0041439,14
RTS0041440,21
RTS0041441,20
RTS0041442,17
RTS0041443,21
RTS0041444,18
RTS0041445,14
RTS0041446,10
RTS0041447,10
RTS0041448,17
RTS0041449,15
RTS0041450,13
RTS0041451,20
RTS0041452,13
RTS0041453,21
RTS0041454,15
RTS0041455,12
RTS0041456,13
RTS0041457,21
RTS0041458,21
RTS0041459,18
RTS0041460,15
RTS0041461,8
RTS0041462,15
RTS0041463,12
RTS0041464,14
RTS0041465,13
RTS0041466,18
RTS0041467,27
RTS0041468,19
RTS0041469,16
RTS0041470,29
RTS0041471,27
RTS0041472,12
RTS0041473,19
RTS0041474,13
RTS0041475,17
RTS0041476,154
RTS0041477,179
RTS0041478,174
RTS0041479,208
RTS0041480,163
RTS0041481,6
RTS0041482,11
RTS0041483,20
RTS0041484,12
RTS0041485,17
RTS0041486,29
RTS0041487,30
RTS0041488,37
RTS0041489,26
RTS0041490,18
RTS0041491,25
RTS0041492,10
RTS0041493,13
RTS0041494,10
RTS0041495,11
RTS0041496,163
RTS0041497,183
RTS0041498,172
RTS0041499,178
RTS0041500,177
RTS0041501,41
RTS0041502,34
RTS0041503,28
RTS0041504,42
RTS0041505,49
RTS0041506,19
RTS0041507,6
RTS0041508,15
RTS0041509,13
RTS0041510,16
RTS0041511,26
RTS0041512,27
RTS0041513,26
RTS0041514,25
RTS0041515,15
RTS0041516,19
RTS0041517,17
RTS0041518,14
RTS0041519,10
RTS0041520,12
RTS0041521,10
RTS0041522,17
RTS0041523,15
RTS0041524,17
RTS0041525,20
RTS0041526,126
RTS0041527,182
RTS0041528,153
RTS0041529,32
RTS0041530,128
RTS0041531,18
RTS0041532,17
RTS0041533,9
RTS0041534,18
RTS0041535,17
RTS0041536,31
RTS0041537,21
RTS0041538,21
RTS0041540,22
RTS0041541,13
RTS0041542,12
RTS0041543,14
RTS0041544,18
RTS0041545,14
RTS0041546,11
RTS0041547,6
RTS0041548,14
RTS0041549,15
RTS0041550,20
RTS0041551,39
RTS0041552,34
RTS0041553,18
RTS0041554,31
RTS0041555,22
RTS0041556,12
RTS0041557,15
RTS0041558,11
RTS0041559,8
RTS0041560,16
RTS0041561,21
RTS0041562,26
RTS0041563,34
RTS0041564,34
RTS0041565,45
RTS0041566,53
RTS0041567,75
RTS0041568,70
RTS0041569,46
RTS0041570,56
RTS0041571,14
RTS0041572,14
RTS0041573,12
RTS0041574,17
RTS0041575,22
RTS0041576,31
RTS0041577,60
RTS0041578,48
RTS0041579,37
RTS0041580,46
RTS0041581,51
RTS0041582,65
RTS0041583,47
RTS0041584,48
RTS0041585,55
RTS0041586,16
RTS0041587,28
RTS0041588,19
RTS0041589,20
RTS0041590,18
RTS0041591,12
RTS0041592,9
RTS0041593,10
RTS0041594,21
RTS0041595,18
RTS0041596,21
RTS0041597,15
RTS0041598,15
RTS0041599,19
RTS0041600,11
RTS0041601,17
RTS0041602,12
RTS0041603,20
RTS0041604,22
RTS0041605,16
RTS0041606,18
RTS0041607,19
RTS0041608,15
RTS0041609,27
RTS0041610,15
RTS0041611,16
RTS0041612,12
RTS0041613,11
RTS0041614,21
RTS0041615,18
RTS0041616,14
RTS0041617,19
RTS0041618,15
RTS0041619,19
RTS0041620,27
RTS0041621,17
RTS0041622,15
RTS0041623,26
RTS0041624,23
RTS0041625,19
RTS0041626,90
RTS0041627,54
RTS0041628,60
RTS0041629,88
RTS0041630,72
RTS0041631,22
RTS0041632,31
RTS0041633,35
RTS0041634,38
RTS0041635,31
RTS0041636,39
RTS0041637,51
RTS0041638,43
RTS0041639,31
RTS0041640,57
RTS0041641,35
RTS0041642,13
RTS0041643,30
RTS0041644,15
RTS0041645,16
RTS0041646,18
RTS0041647,15
RTS0041648,16
RTS0041649,15
RTS0041650,13
RTS0041651,21
RTS0041652,23
RTS0041653,23
RTS0041654,19
RTS0041655,28
RTS0041656,35
RTS0041657,22
RTS0041658,26
RTS0041659,23
RTS0041660,21
RTS0041661,41
RTS0041662,31
RTS0041663,25
RTS0041664,38
RTS0041665,28
RTS0041666,22
RTS0041667,13
RTS0041668,16
RTS0041669,18
RTS0041670,21
RTS0041671,17
RTS0041672,14
RTS0041673,17
RTS0041674,16
RTS0041675,10
RTS0041676,34
RTS0041677,33
RTS0041678,36
RTS0041679,44
RTS0041680,37
RTS0041681,13
RTS0041682,19
RTS0041683,16
RTS0041684,23
RTS0041685,29
RTS0041686,43
RTS0041687,14
RTS0041688,35
RTS0041689,31
RTS0041690,51
RTS0041691,55
RTS0041692,13
RTS0041693,43
RTS0041694,15
RTS0041695,18
RTS0041696,21
RTS0041697,16
RTS0041698,14
RTS0041699,14
RTS0041700,5
RTS0041701,35
RTS0041702,19
RTS0041703,35
RTS0041704,32
RTS0041705,43
RTS0041706,18
RTS0041707,31
RTS0041708,28
RTS0041709,36
RTS0041710,21
RTS0041711,16
RTS0041712,29
RTS0041713,26
RTS0041714,40
RTS0041715,15
RTS0041716,415
RTS0041717,313
RTS0041718,385
RTS0041719,371
RTS0041720,299
RTS0041721,32
RTS0041722,27
RTS0041723,25
RTS0041724,39
RTS0041725,23
RTS0041726,11
RTS0041727,7
RTS0041728,23
RTS0041729,14
RTS0041730,21
RTS0041731,13
RTS0041732,19
RTS0041733,21
RTS0041734,15
RTS0041735,15
RTS0041736,259
RTS0041737,197
RTS0041738,306
RTS0041739,259
RTS0041740,225
RTS0041741,19
RTS0041742,24
RTS0041743,26
RTS0041744,22
RTS0041745,16
RTS0041746,45
RTS0041747,46
RTS0041748,47
RTS0041749,46
RTS0041750,29
RTS0041751,26
RTS0041752,23
RTS0041753,40
RTS0041754,32
RTS0041755,34
RTS0041756,75
RTS0041757,44
RTS0041758,69
RTS0041759,90
RTS0041760,55
RTS0041761,14
RTS0041762,12
RTS0041763,30
RTS0041764,23
RTS0041765,21
RTS0041766,12
RTS0041767,6
RTS0041768,9
RTS0041769,13
RTS0041770,13
RTS0041771,9
RTS0041772,15
RTS0041773,10
RTS0041774,23
RTS0041775,21
RTS0041776,33
RTS0041777,28
RTS0041778,39
RTS0041779,29
RTS0041780,38
RTS0041781,25
RTS0041782,23
RTS0041783,25
RTS0041784,30
RTS0041785,29
RTS0041786,36
RTS0041787,45
RTS0041788,35
RTS0041789,22
RTS0041790,32
RTS0041791,27
RTS0041793,22
RTS0041794,35
RTS0041795,30
RTS0041796,27
RTS0041797,67
RTS0041798,50
RTS0041799,52
RTS0041800,46
RTS0041801,15
RTS0041802,30
RTS0041803,29
RTS0041804,38
RTS0041805,29
RTS0041806,25
RTS0041807,13
RTS0041808,18
RTS0041809,26
RTS0041810,30
RTS0041811,61
RTS0041812,76
RTS0041813,65
RTS0041814,52
RTS0041815,73
RTS0041816,32
RTS0041817,24
RTS0041818,16
RTS0041819,24
RTS0041820,27
RTS0041821,63
RTS0041822,54
RTS0041823,32
RTS0041824,36
RTS0041825,29
RTS0041826,23
RTS0041827,29
RTS0041828,31
RTS0041829,13
RTS0041830,12
RTS0041831,12
RTS0041832,25
RTS0041833,25
RTS0041834,22
RTS0041835,22
RTS0041836,48
RTS0041837,23
RTS0041838,20
RTS0041839,34
RTS0041840,28
RTS0041841,12
RTS0041842,17
RTS0041843,16
RTS0041844,15
RTS0041845,20
RTS0041846,14
RTS0041847,19
RTS0041848,21
RTS0041849,20
RTS0041850,17
RTS0041851,27
RTS0041852,29
RTS0041853,30
RTS0041854,25
RTS0041855,13
RTS0041856,28
RTS0041857,56
RTS0041858,45
RTS0041859,22
RTS0041860,52
RTS0041861,26
RTS0041862,17
RTS0041863,13
RTS0041864,12
RTS0041865,20
RTS0041866,17
RTS0041867,27
RTS0041868,25
RTS0041869,19
RTS0041870,16
RTS0041871,21
RTS0041872,14
RTS0041873,21
RTS0041874,25
RTS0041875,20
RTS0041876,40
RTS0041877,36
RTS0041878,39
RTS0041879,68
RTS0041880,55
RTS0041881,25
RTS0041882,14
RTS0041883,30
RTS0041884,20
RTS0041885,25
RTS0041886,57
RTS0041887,93
RTS0041888,86
RTS0041889,60
RTS0041890,58
RTS0041891,59
RTS0041892,41
RTS0041893,53
RTS0041894,49
RTS0041895,66
RTS0041896,35
RTS0041897,38
RTS0041898,35
RTS0041899,26
RTS0041900,25
RTS0041901,24
RTS0041902,15
RTS0041903,13
RTS0041904,20
RTS0041905,19
RTS0041906,402
RTS0041907,10
RTS0041908,173
RTS0041909,16
RTS0041910,143
RTS0041911,18
RTS0041912,20
RTS0041913,28
RTS0041914,16
RTS0041915,18
RTS0041916,263
RTS0041917,374
RTS0041918,225
RTS0041919,523
RTS0041920,434
RTS0041922,13
RTS0041923,16
RTS0041924,20
RTS0041925,20
RTS0041926,12
RTS0041927,16
RTS0041928,15
RTS0041929,15
RTS0041930,14
RTS0041931,17
RTS0041932,35
RTS0041933,22
RTS0041934,23
RTS0041935,13
RTS0041936,9
RTS0041937,18
RTS0041938,18
RTS0041939,23
RTS0041940,13
RTS0041941,9
RTS0041942,17
RTS0041943,14
RTS0041944,17
RTS0041945,12
RTS0041946,23
RTS0041947,16
RTS0041948,22
RTS0041949,13
RTS0041950,25
RTS0041951,16
RTS0041952,43
RTS0041953,37
RTS0041954,46
RTS0041955,47
RTS0041956,28
RTS0041957,15
RTS0041958,18
RTS0041959,20
RTS0041960,18
RTS0041961,9
RTS0041962,23
RTS0041963,22
RTS0041964,30
RTS0041965,24
RTS0041966,16
RTS0041967,27
RTS0041968,24
RTS0041969,21
RTS0041971,76
RTS0041972,94
RTS0041973,65
RTS0041974,60
RTS0041975,74
RTS0041976,38
RTS0041977,80
RTS0041978,52
RTS0041979,46
RTS0041980,48
RTS0041981,159
RTS0041982,164
RTS0041983,156
RTS0041984,82
RTS0041985,172
RTS0041986,37
RTS0041987,70
RTS0041988,69
RTS0041989,41
RTS0041990,62
RTS0041991,40
RTS0041992,57
RTS0041993,47
RTS0041994,48
RTS0041995,27
RTS0041996,7
RTS0041997,7
RTS0041998,14
RTS0041999,19
RTS0042000,19
RTS0042001,26
RTS0042002,19
RTS0042003,15
RTS0042004,23
RTS0042005,24
RTS0042006,37
RTS0042007,32
RTS0042008,50
RTS0042009,46
RTS0042010,40
RTS0042011,58
RTS0042012,39
RTS0042013,71
RTS0042014,37
RTS0042015,46
RTS0042016,14
RTS0042017,19
RTS0042018,12
RTS0042019,25
RTS0042020,8
RTS0042021,63
RTS0042022,52
RTS0042023,47
RTS0042024,44
RTS0042025,58
RTS0042026,12
RTS0042027,14
RTS0042028,19
RTS0042029,9
RTS0042030,16
RTS0042031,37
RTS0042032,30
RTS0042033,26
RTS0042034,24
RTS0042035,22
RTS0042036,51
RTS0042037,46
RTS0042038,62
RTS0042039,51
RTS0042040,41
RTS0042041,72
RTS0042042,36
RTS0042043,18
RTS0042044,65
RTS0042045,44
RTS0042046,47
RTS0042047,32
RTS0042048,22
RTS0042049,40
RTS0042050,33
RTS0042051,41
RTS0042052,35
RTS0042053,30
RTS0042054,24
RTS0042055,26
RTS0042056,26
RTS0042057,33
RTS0042058,18
RTS0042059,26
RTS0042060,30
RTS0042061,35
RTS0042062,69
RTS0042063,71
RTS0042064,50
RTS0042065,72
RTS0042066,18
RTS0042067,35
RTS0042068,30
RTS0042069,18
RTS0042071,8
RTS0042072,10
RTS0042073,10
RTS0042074,13
RTS0042075,21
RTS0042076,18
RTS0042077,8
RTS0042078,6
RTS0042079,27
RTS0042080,17
RTS0042081,95
RTS0042082,77
RTS0042083,59
RTS0042084,52
RTS0042085,58
RTS0042086,13
RTS0042087,13
RTS0042088,9
RTS0042089,18
RTS0042090,26
RTS0042091,31
RTS0042092,30
RTS0042093,30
RTS0042094,23
RTS0042095,33
RTS0042096,27
RTS0042097,26
RTS0042098,20
RTS0042099,31
RTS0042100,16
RTS0042101,11
RTS0042102,18
RTS0042103,16
RTS0042104,8
RTS0042105,20
RTS0042106,20
RTS0042107,15
RTS0042108,13
RTS0042109,20
RTS0042110,13
RTS0042111,14
RTS0042112,26
RTS0042113,29
RTS0042114,27
RTS0042115,27
RTS0042116,12
RTS0042117,21
RTS0042118,13
RTS0042119,14
RTS0042120,19
RTS0042121,23
RTS0042122,16
RTS0042123,21
RTS0042124,16
RTS0042125,15
RTS0042126,11
RTS0042127,23
RTS0042128,18
RTS0042129,13
RTS0042130,19
RTS0042131,19
RTS0042132,12
RTS0042133,22
RTS0042134,21
RTS0042135,23
RTS0042136,17
RTS0042137,17
RTS0042138,18
RTS0042139,11
RTS0042140,21
RTS0042141,23
RTS0042142,13
RTS0042143,25
RTS0042144,16
RTS0042145,18
RTS0042146,142
RTS0042147,116
RTS0042148,114
RTS0042149,101
RTS0042150,133
RTS0042151,21
RTS0042152,23
RTS0042153,14
RTS0042154,20
RTS0042155,10
RTS0042156,10
RTS0042157,12
RTS0042158,14
RTS0042159,9
RTS0042160,17
RTS0042161,14
RTS0042162,8
RTS0042163,21
RTS0042164,16
RTS0042165,12
RTS0042166,23
RTS0042167,18
RTS0042168,27
RTS0042169,16
RTS0042170,11
RTS0042171,23
RTS0042172,20
RTS0042173,22
RTS0042174,16
RTS0042175,14
RTS0042176,20
RTS0042177,20
RTS0042178,28
RTS0042179,16
RTS0042180,23
RTS0042181,19
RTS0042182,9
RTS0042183,17
RTS0042184,11
RTS0042185,17
RTS0042186,12
RTS0042187,18
RTS0042188,17
RTS0042189,15
RTS0042190,8
RTS0042191,28
RTS0042192,38
RTS0042193,30
RTS0042194,39
RTS0042195,26
RTS0042196,10
RTS0042197,18
RTS0042198,9
RTS0042199,15
RTS0042200,14
RTS0042201,18
RTS0042202,13
RTS0042203,12
RTS0042204,9
RTS0042205,18
RTS0042206,10
RTS0042207,16
RTS0042208,11
RTS0042209,11
RTS0042210,10
RTS0042211,15
RTS0042212,18
RTS0042213,18
RTS0042214,18
RTS0042215,18
RTS0042216,27
RTS0042217,19
RTS0042218,16
RTS0042219,11
RTS0042220,15
RTS0042221,8
RTS0042222,12
RTS0042223,10
RTS0042224,11
RTS0042225,11
RTS0042226,27
RTS0042227,10
RTS0042228,25
RTS0042229,18
RTS0042230,31
RTS0042231,86
RTS0042232,104
RTS0042233,98
RTS0042234,122
RTS0042235,91
RTS0042236,70
RTS0042237,68
RTS0042238,78
RTS0042239,55
RTS0042240,60
RTS0042241,14
RTS0042242,12
RTS0042243,15
RTS0042244,10
RTS0042245,19
RTS0042246,108
RTS0042247,119
RTS0042248,275
RTS0042249,151
RTS0042250,132
RTS0042251,17
RTS0042252,26
RTS0042253,22
RTS0042254,17
RTS0042255,23
RTS0042256,28
RTS0042257,15
RTS0042258,12
RTS0042259,15
RTS0042260,15
RTS0042261,51
RTS0042262,42
RTS0042263,48
RTS0042264,61
RTS0042265,61
RTS0042266,17
RTS0042267,11
RTS0042268,13
RTS0042269,11
RTS0042270,7
RTS0042271,13
RTS0042272,7
RTS0042273,19
RTS0042274,10
RTS0042275,17
RTS0042276,19
RTS0042277,22
RTS0042278,22
RTS0042279,21
RTS0042280,18
RTS0042281,7
RTS0042282,12
RTS0042283,17
RTS0042284,13
RTS0042285,6
RTS0042286,14
RTS0042287,28
RTS0042288,31
RTS0042289,36
RTS0042290,27
RTS0042291,81
RTS0042292,95
RTS0042293,71
RTS0042294,71
RTS0042295,77
RTS0042296,12
RTS0042297,10
RTS0042298,9
RTS0042299,21
RTS0042300,14
RTS0042301,27
RTS0042302,32
RTS0042303,21
RTS0042304,42
RTS0042305,26
RTS0042306,37
RTS0042307,35
RTS0042308,48
RTS0042309,44
RTS0042310,42
RTS0042311,14
RTS0042312,14
RTS0042313,15
RTS0042314,21
RTS0042315,14
RTS0042316,18
RTS0042317,21
RTS0042318,5
RTS0042319,19
RTS0042320,10
RTS0042321,35
RTS0042322,31
RTS0042323,24
RTS0042324,28
RTS0042325,19
RTS0042326,47
RTS0042327,51
RTS0042328,38
RTS0042329,44
RTS0042330,64
RTS0042331,27
RTS0042332,26
RTS0042333,43
RTS0042334,41
RTS0042335,23
RTS0042336,21
RTS0042337,23
RTS0042338,17
RTS0042339,16
RTS0042340,20
RTS0042341,60
RTS0042342,51
RTS0042343,69
RTS0042344,57
RTS0042345,31
RTS0042346,22
RTS0042347,14
RTS0042348,17
RTS0042349,9
RTS0042350,7
RTS0042351,46
RTS0042352,39
RTS0042353,63
RTS0042354,67
RTS0042355,33
RTS0042356,19
RTS0042357,26
RTS0042358,22
RTS0042359,24
RTS0042360,21
RTS0042361,28
RTS0042362,38
RTS0042363,35
RTS0042364,36
RTS0042365,34
RTS0042366,43
RTS0042367,51
RTS0042368,46
RTS0042369,38
RTS0042370,61
RTS0042371,29
RTS0042372,23
RTS0042373,23
RTS0042374,18
RTS0042375,28
RTS0042376,9
RTS0042377,9
RTS0042378,17
RTS0042379,15
RTS0042380,7
RTS0042381,172
RTS0042382,194
RTS0042383,200
RTS0042384,167
RTS0042385,157
RTS0042386,22
RTS0042387,28
RTS0042388,30
RTS0042389,33
RTS0042390,23
RTS0042391,14
RTS0042392,16
RTS0042393,20
RTS0042394,18
RTS0042395,21
RTS0042396,13
RTS0042397,24
RTS0042398,23
RTS0042399,25
RTS0042400,18
RTS0042401,24
RTS0042402,19
RTS0042403,16
RTS0042404,11
RTS0042405,14
RTS0042406,62
RTS0042407,61
RTS0042408,55
RTS0042409,42
RTS0042410,41
RTS0042411,69
RTS0042412,52
RTS0042413,64
RTS0042414,62
RTS0042415,57
RTS0042416,126
RTS0042417,147
RTS0042418,148
RTS0042419,135
RTS0042420,117
RTS0042421,20
RTS0042422,10
RTS0042423,22
RTS0042424,18
RTS0042425,20
RTS0042426,72
RTS0042427,41
RTS0042428,73
RTS0042429,115
RTS0042430,69
RTS0042431,17
RTS0042432,27
RTS0042433,28
RTS0042434,29
RTS0042435,30
RTS0042436,44
RTS0042437,28
RTS0042438,37
RTS0042439,53
RTS0042440,36
RTS0042441,29
RTS0042442,41
RTS0042443,32
RTS0042444,21
RTS0042445,22
RTS0042446,25
RTS0042447,23
RTS0042448,30
RTS0042449,15
RTS0042450,24
RTS0042451,22
RTS0042452,15
RTS0042453,23
RTS0042454,21
RTS0042455,20
RTS0042456,34
RTS0042457,24
RTS0042458,24
RTS0042460,30
RTS0042461,97
RTS0042462,75
RTS0042463,64
RTS0042464,66
RTS0042465,78
RTS0042466,29
RTS0042467,20
RTS0042468,24
RTS0042469,24
RTS0042470,28
RTS0042471,68
RTS0042472,54
RTS0042473,57
RTS0042474,50
RTS0042475,84
RTS0042476,26
RTS0042477,17
RTS0042478,19
RTS0042479,17
RTS0042480,14
RTS0042481,53
RTS0042482,70
RTS0042483,174
RTS0042484,137
RTS0042485,75
RTS0042486,13
RTS0042487,23
RTS0042488,20
RTS0042489,20
RTS0042490,19
RTS0042491,14
RTS0042492,24
RTS0042493,11
RTS0042494,11
RTS0042495,9
RTS0042496,15
RTS0042497,24
RTS0042498,17
RTS0042499,22
RTS0042500,22
RTS0042501,18
RTS0042502,23
RTS0042503,15
RTS0042504,20
RTS0042505,20
RTS0042506,21
RTS0042507,18
RTS0042508,16
RTS0042509,22
RTS0042510,20
RTS0042515,24
RTS0042522,16
RTS0042526,19
RTS0042527,14
RTS0042528,18
RTS0042529,12
RTS0042530,18
RTS0042531,18
RTS0042532,18
RTS0042533,39
RTS0042534,27
RTS0042535,14
RTS0042536,23
RTS0042537,24
RTS0042538,16
RTS0042539,30
RTS0042540,24
RTS0042541,13
RTS0042542,19
RTS0042543,10
RTS0042544,15
RTS0042545,11
RTS0042546,20
RTS0042547,19
RTS0042548,29
RTS0042549,14
RTS0042550,18
RTS0042551,11
RTS0042552,9
RTS0042553,16
RTS0042554,15
RTS0042555,8
RTS0042556,22
RTS0042557,18
RTS0042558,11
RTS0042559,17
RTS0042560,29
RTS0042561,49
RTS0042562,50
RTS0042563,86
RTS0042564,50
RTS0042565,74
RTS0042566,37
RTS0042567,48
RTS0042568,44
RTS0042569,64
RTS0042570,45
RTS0042571,78
RTS0042572,49
RTS0042573,56
RTS0042574,68
RTS0042575,49
RTS0042576,23
RTS0042577,39
RTS0042578,35
RTS0042579,37
RTS0042580,30
RTS0042581,27
RTS0042582,14
RTS0042583,33
RTS0042584,16
RTS0042585,14
RTS0042586,149
RTS0042587,193
RTS0042588,255
RTS0042589,161
RTS0042590,184
RTS0042591,25
RTS0042592,18
RTS0042593,12
RTS0042594,14
RTS0042595,11
RTS0042596,28
RTS0042597,24
RTS0042598,38
RTS0042599,17
RTS0042600,20
RTS0042601,8
RTS0042602,18
RTS0042603,22
RTS0042604,15
RTS0042605,15
RTS0042606,18
RTS0042607,9
RTS0042608,21
RTS0042609,15
RTS0042610,18
RTS0042611,38
RTS0042612,41
RTS0042613,28
RTS0042614,38
RTS0042615,47
RTS0042616,51
RTS0042617,68
RTS0042618,89
RTS0042619,64
RTS0042620,60
RTS0042621,5
RTS0042622,8
RTS0042623,17
RTS0042624,14
RTS0042625,6
RTS0042626,28
RTS0042627,50
RTS0042628,21
RTS0042629,35
RTS0042630,35
RTS0042631,23
RTS0042633,16
RTS0042634,25
RTS0042635,22
RTS0042636,96
RTS0042637,68
RTS0042638,92
RTS0042639,72
RTS0042640,77
RTS0042641,18
RTS0042642,9
RTS0042643,8
RTS0042644,14
RTS0042645,13
RTS0042646,47
RTS0042647,50
RTS0042648,73
RTS0042649,44
RTS0042650,53
RTS0042651,16
RTS0042652,10
RTS0042653,10
RTS0042654,10
RTS0042655,12
RTS0042656,46
RTS0042657,40
RTS0042658,38
RTS0042659,45
RTS0042660,49
RTS0042661,67
RTS0042662,96
RTS0042663,87
RTS0042664,55
RTS0042665,106
RTS0042666,20
RTS0042667,14
RTS0042668,18
RTS0042669,14
RTS0042670,14
RTS0042671,69
RTS0042672,15
RTS0042673,8
RTS0042674,14
RTS0042675,7
RTS0042676,13
RTS0042678,19
RTS0042679,21
RTS0042680,15
RTS0042681,111
RTS0042682,97
RTS0042683,96
RTS0042684,69
RTS0042685,127
RTS0042686,35
RTS0042687,19
RTS0042688,25
RTS0042689,22
RTS0042690,21
RTS0042691,7
RTS0042692,9
RTS0042693,12
RTS0042694,2
RTS0042695,13
RTS0042696,5
RTS0042697,14
RTS0042698,10
RTS0042699,9
RTS0042700,8
RTS0042701,17
RTS0042702,18
RTS0042703,12
RTS0042704,23
RTS0042705,23
RTS0042706,28
RTS0042707,18
RTS0042708,47
RTS0042709,26
RTS0042710,37
RTS0042711,125
RTS0042712,122
RTS0042713,72
RTS0042714,97
RTS0042715,54
RTS0042716,22
RTS0042717,16
RTS0042718,10
RTS0042719,11
RTS0042720,16
RTS0042721,18
RTS0042722,19
RTS0042723,20
RTS0042724,28
RTS0042725,23
RTS0042726,12
RTS0042727,14
RTS0042728,24
RTS0042729,14
RTS0042730,22
RTS0042731,19
RTS0042732,28
RTS0042733,26
RTS0042734,30
RTS0042735,19
RTS0042736,38
RTS0042737,51
RTS0042738,46
RTS0042739,48
RTS0042740,46
RTS0042741,14
RTS0042742,10
RTS0042743,16
RTS0042744,16
RTS0042745,20
RTS0042746,32
RTS0042747,18
RTS0042748,18
RTS0042749,21
RTS0042750,21
RTS0042751,16
RTS0042752,22
RTS0042753,20
RTS0042754,15
RTS0042755,20
RTS0042756,20
RTS0042757,25
RTS0042758,14
RTS0042759,15
RTS0042760,22
RTS0042761,17
RTS0042762,18
RTS0042763,5
RTS0042764,24
RTS0042765,14
RTS0042766,32
RTS0042767,17
RTS0042768,24
RTS0042769,36
RTS0042770,21
RTS0042771,29
RTS0042772,27
RTS0042773,27
RTS0042774,36
RTS0042775,21
RTS0042776,7
RTS0042777,25
RTS0042778,14
RTS0042779,16
RTS0042780,21
RTS0042781,17
RTS0042782,16
RTS0042783,20
RTS0042784,34
RTS0042785,22
RTS0042786,60
RTS0042787,68
RTS0042788,57
RTS0042789,52
RTS0042790,67
RTS0042791,349
RTS0042792,181
RTS0042793,260
RTS0042794,274
RTS0042795,291
RTS0042796,20
RTS0042797,13
RTS0042798,12
RTS0042799,25
RTS0042800,18
RTS0042801,23
RTS0042802,14
RTS0042803,15
RTS0042804,17
RTS0042805,15
RTS0042806,23
RTS0042807,20
RTS0042808,26
RTS0042809,22
RTS0042810,20
RTS0042811,30
RTS0042812,38
RTS0042813,31
RTS0042814,37
RTS0042815,39
RTS0042816,13
RTS0042817,30
RTS0042818,31
RTS0042819,26
RTS0042820,17
RTS0042821,23
RTS0042822,10
RTS0042823,23
RTS0042824,21
RTS0042825,15
RTS0042826,23
RTS0042827,35
RTS0042828,26
RTS0042829,35
RTS0042830,32
RTS0042831,22
RTS0042832,31
RTS0042833,17
RTS0042834,24
RTS0042835,13
RTS0042836,15
RTS0042837,21
RTS0042838,18
RTS0042839,21
RTS0042840,28
RTS0042841,35
RTS0042842,25
RTS0042843,23
RTS0042844,26
RTS0042845,28
RTS0042846,25
RTS0042847,44
RTS0042848,60
RTS0042849,23
RTS0042850,38
RTS0042851,26
RTS0042852,34
RTS0042853,25
RTS0042854,27
RTS0042855,19
RTS0042856,16
RTS0042857,15
RTS0042858,20
RTS0042859,34
RTS0042860,25
RTS0042861,19
RTS0042862,16
RTS0042863,22
RTS0042864,18
RTS0042865,24
RTS0042866,17
RTS0042867,39
RTS0042868,23
RTS0042869,45
RTS0042870,45
RTS0042871,30
RTS0042872,10
RTS0042873,12
RTS0042874,19
RTS0042875,14
RTS0042876,54
RTS0042877,49
RTS0042878,35
RTS0042879,28
RTS0042880,49
RTS0042881,33
RTS0042882,47
RTS0042883,54
RTS0042884,57
RTS0042885,59
RTS0042886,22
RTS0042887,30
RTS0042888,12
RTS0042889,19
RTS0042890,32
RTS0042891,12
RTS0042892,19
RTS0042893,15
RTS0042894,17
RTS0042895,20
RTS0042896,70
RTS0042897,45
RTS0042898,46
RTS0042899,70
RTS0042900,59
RTS0042901,16
RTS0042902,17
RTS0042903,15
RTS0042904,18
RTS0042905,15
RTS0042906,35
RTS0042907,21
RTS0042908,25
RTS0042909,24
RTS0042910,25
RTS0042911,12
RTS0042912,13
RTS0042913,19
RTS0042914,23
RTS0042915,10
RTS0042916,14
RTS0042917,18
RTS0042918,16
RTS0042919,19
RTS0042920,13
RTS0042921,50
RTS0042922,32
RTS0042923,41
RTS0042924,29
RTS0042925,48
RTS0042926,15
RTS0042927,21
RTS0042928,21
RTS0042929,16
RTS0042930,13
RTS0042931,20
RTS0042932,12
RTS0042933,21
RTS0042934,21
RTS0042935,22
RTS0042936,26
RTS0042937,43
RTS0042938,34
RTS0042939,31
RTS0042940,37
RTS0042941,157
RTS0042942,151
RTS0042943,213
RTS0042944,172
RTS0042945,153
RTS0042946,21
RTS0042947,31
RTS0042948,28
RTS0042949,15
RTS0042950,19
RTS0042951,25
RTS0042952,34
RTS0042953,34
RTS0042954,11
RTS0042955,25
RTS0042956,32
RTS0042957,35
RTS0042958,36
RTS0042959,40
RTS0042960,22
RTS0042961,45
RTS0042962,40
RTS0042963,45
RTS0042964,49
RTS0042965,94
RTS0042966,24
RTS0042967,24
RTS0042968,26
RTS0042969,25
RTS0042970,24
RTS0042971,70
RTS0042972,34
RTS0042973,43
RTS0042974,35
RTS0042975,34
RTS0042976,48
RTS0042977,43
RTS0042978,35
RTS0042979,33
RTS0042980,38
RTS0042981,28
RTS0042982,32
RTS0042983,33
RTS0042984,26
RTS0042985,30
RTS0042986,14
RTS0042987,17
RTS0042988,15
RTS0042989,19
RTS0042990,18
RTS0042991,21
RTS0042992,30
RTS0042993,30
RTS0042994,26
RTS0042995,32
RTS0042996,20
RTS0042997,15
RTS0042998,17
RTS0042999,17
RTS0043000,14
RTS0043001,25
RTS0043002,20
RTS0043003,25
RTS0043004,32
RTS0043005,22
RTS0043006,17
RTS0043007,23
RTS0043008,16
RTS0043009,24
RTS0043010,24
RTS0043011,27
RTS0043012,31
RTS0043013,30
RTS0043014,28
RTS0043015,22
RTS0043016,35
RTS0043017,51
RTS0043018,40
RTS0043019,63
RTS0043020,30
RTS0043021,35
RTS0043022,27
RTS0043023,39
RTS0043024,48
RTS0043025,57
RTS0043026,22
RTS0043027,34
RTS0043028,33
RTS0043029,37
RTS0043030,39
RTS0043031,13
RTS0043032,25
RTS0043033,17
RTS0043034,26
RTS0043035,21
RTS0043036,37
RTS0043037,31
RTS0043038,41
RTS0043039,34
RTS0043040,47
RTS0043041,11
RTS0043042,17
RTS0043043,16
RTS0043044,12
RTS0043045,17
RTS0043046,20
RTS0043047,8
RTS0043048,21
RTS0043049,17
RTS0043050,19
RTS0043051,34
RTS0043052,17
RTS0043053,27
RTS0043054,17
RTS0043055,22
RTS0043056,22
RTS0043057,29
RTS0043058,37
RTS0043059,27
RTS0043060,31
RTS0043061,81
RTS0043062,43
RTS0043063,49
RTS0043064,36
RTS0043065,46
RTS0043066,13
RTS0043067,21
RTS0043068,17
RTS0043069,18
RTS0043070,15
RTS0043071,27
RTS0043072,15
RTS0043073,22
RTS0043074,39
RTS0043075,31
RTS0043076,20
RTS0043077,15
RTS0043078,21
RTS0043079,21
RTS0043080,18
RTS0043081,56
RTS0043082,41
RTS0043083,36
RTS0043084,40
RTS0043085,41
RTS0043086,22
RTS0043087,17
RTS0043088,16
RTS0043089,17
RTS0043090,20
RTS0043091,14
RTS0043092,10
RTS0043093,28
RTS0043094,25
RTS0043095,25
RTS0043096,15
RTS0043097,11
RTS0043098,13
RTS0043099,14
RTS0043100,23
RTS0043101,22
RTS0043102,16
RTS0043103,16
RTS0043104,20
RTS0043105,17
RTS0043106,35
RTS0043107,23
RTS0043108,26
RTS0043109,18
RTS0043110,24
RTS0043111,28
RTS0043112,39
RTS0043113,28
RTS0043114,44
RTS0043115,36
RTS0043116,38
RTS0043117,20
RTS0043118,14
RTS0043119,22
RTS0043120,30
RTS0043121,15
RTS0043122,14
RTS0043123,7
RTS0043124,8
RTS0043125,13
RTS0043126,60
RTS0043127,24
RTS0043128,54
RTS0043129,39
RTS0043130,36
RTS0043131,32
RTS0043132,25
RTS0043133,24
RTS0043134,28
RTS0043135,33
RTS0043136,41
RTS0043137,25
RTS0043138,33
RTS0043139,32
RTS0043140,35
RTS0043141,19
RTS0043142,30
RTS0043143,27
RTS0043144,24
RTS0043145,19
RTS0043146,18
RTS0043147,37
RTS0043148,34
RTS0043149,29
RTS0043150,16
RTS0043151,44
RTS0043152,37
RTS0043153,46
RTS0043154,29
RTS0043155,29
RTS0043156,208
RTS0043157,151
RTS0043159,176
RTS0043160,358
RTS0043161,23
RTS0043162,22
RTS0043163,14
RTS0043164,23
RTS0043165,20
RTS0043167,21
RTS0043168,24
RTS0043169,20
RTS0043170,21
RTS0043171,38
RTS0043172,54
RTS0043173,35
RTS0043174,42
RTS0043175,52
RTS0043176,20
RTS0043177,22
RTS0043178,38
RTS0043179,15
RTS0043180,18
RTS0043181,24
RTS0043182,15
RTS0043183,19
RTS0043184,19
RTS0043185,22
RTS0043186,72
RTS0043187,31
RTS0043188,41
RTS0043189,35
RTS0043190,48
RTS0043191,22
RTS0043192,17
RTS0043193,18
RTS0043194,12
RTS0043195,22
RTS0043196,22
RTS0043197,25
RTS0043198,16
RTS0043199,25
RTS0043200,19
RTS0043201,32
RTS0043202,45
RTS0043203,40
RTS0043204,58
RTS0043205,60
RTS0043206,33
RTS0043207,28
RTS0043208,23
RTS0043209,20
RTS0043210,20
RTS0043211,32
RTS0043212,33
RTS0043213,26
RTS0043214,33
RTS0043215,31
RTS0043216,42
RTS0043217,33
RTS0043218,32
RTS0043219,41
RTS0043220,50
RTS0043221,17
RTS0043222,31
RTS0043223,19
RTS0043224,22
RTS0043225,21
RTS0043226,24
RTS0043227,22
RTS0043228,21
RTS0043229,22
RTS0043230,20
RTS0043231,67
RTS0043232,59
RTS0043233,54
RTS0043234,35
RTS0043235,56
RTS0043236,10
RTS0043237,19
RTS0043238,12
RTS0043239,20
RTS0043240,22
RTS0043241,21
RTS0043242,13
RTS0043243,22
RTS0043244,15
RTS0043245,18
RTS0043246,34
RTS0043247,42
RTS0043248,27
RTS0043249,18
RTS0043250,24
RTS0043251,16
RTS0043252,21
RTS0043253,14
RTS0043254,17
RTS0043255,13
RTS0043256,20
RTS0043257,18
RTS0043258,22
RTS0043259,22
RTS0043260,24
RTS0043261,30
RTS0043262,33
RTS0043263,36
RTS0043264,29
RTS0043265,24
RTS0043266,23
RTS0043267,55
RTS0043268,37
RTS0043269,66
RTS0043270,78
RTS0043271,61
RTS0043272,54
RTS0043273,54
RTS0043274,71
RTS0043275,52
RTS0043276,16
RTS0043277,26
RTS0043278,30
RTS0043279,33
RTS0043280,19
RTS0043281,29
RTS0043282,43
RTS0043283,42
RTS0043284,44
RTS0043285,48
RTS0043286,27
RTS0043287,40
RTS0043288,32
RTS0043289,37
RTS0043290,24
RTS0043291,110
RTS0043292,71
RTS0043293,56
RTS0043294,92
RTS0043295,86
RTS0043296,18
RTS0043297,9
RTS0043299,14
RTS0043300,20
RTS0043301,17
RTS0043302,22
RTS0043303,27
RTS0043304,14
RTS0043305,19
RTS0043306,13
RTS0043307,17
RTS0043308,14
RTS0043309,23
RTS0043310,26
RTS0043311,97
RTS0043312,85
RTS0043313,139
RTS0043314,77
RTS0043315,53
RTS0043316,14
RTS0043317,10
RTS0043318,13
RTS0043319,19
RTS0043320,25
RTS0043321,22
RTS0043322,23
RTS0043323,25
RTS0043324,21
RTS0043325,14
RTS0043326,15
RTS0043327,18
RTS0043328,24
RTS0043329,21
RTS0043330,22
RTS0043331,17
RTS0043332,11
RTS0043333,10
RTS0043334,17
RTS0043335,10
RTS0043336,16
RTS0043337,17
RTS0043338,26
RTS0043339,18
RTS0043340,21
RTS0043341,19
RTS0043342,15
RTS0043343,14
RTS0043344,6
RTS0043345,11
RTS0043346,18
RTS0043347,29
RTS0043348,20
RTS0043349,13
RTS0043350,21
RTS0043351,56
RTS0043352,47
RTS0043353,54
RTS0043354,61
RTS0043355,55
RTS0043356,50
RTS0043357,48
RTS0043358,40
RTS0043359,50
RTS0043360,55
RTS0043361,75
RTS0043362,73
RTS0043363,68
RTS0043364,65
RTS0043365,51
RTS0043366,18
RTS0043367,17
RTS0043368,13
RTS0043369,12
RTS0043370,14
RTS0043371,69
RTS0043372,57
RTS0043373,50
RTS0043374,57
RTS0043375,40
RTS0043376,38
RTS0043377,73
RTS0043378,31
RTS0043379,54
RTS0043380,47
RTS0043381,16
RTS0043382,19
RTS0043383,21
RTS0043384,23
RTS0043385,20
RTS0043386,29
RTS0043387,48
RTS0043388,40
RTS0043389,47
RTS0043390,32
RTS0043391,19
RTS0043392,17
RTS0043393,21
RTS0043394,21
RTS0043395,21
RTS0043396,53
RTS0043397,61
RTS0043398,60
RTS0043399,76
RTS0043400,28
RTS0043401,10
RTS0043402,19
RTS0043403,5
RTS0043404,20
RTS0043405,13
RTS0043406,14
RTS0043407,14
RTS0043408,20
RTS0043409,8
RTS0043410,15
RTS0043411,23
RTS0043412,15
RTS0043413,11
RTS0043414,16
RTS0043415,15
RTS0043416,16
RTS0043417,18
RTS0043418,13
RTS0043419,28
RTS0043420,16
RTS0043421,36
RTS0043422,19
RTS0043423,24
RTS0043424,19
RTS0043425,38
RTS0043426,34
RTS0043427,25
RTS0043428,38
RTS0043429,34
RTS0043430,24
RTS0043431,60
RTS0043432,51
RTS0043433,48
RTS0043434,85
RTS0043435,84
RTS0043436,58
RTS0043437,42
RTS0043438,49
RTS0043439,22
RTS0043440,77
RTS0043441,161
RTS0043442,77
RTS0043443,91
RTS0043444,63
RTS0043445,66
RTS0043446,24
RTS0043447,21
RTS0043448,28
RTS0043449,26
RTS0043450,29
RTS0043451,14
RTS0043452,24
RTS0043453,19
RTS0043454,18
RTS0043455,18
RTS0043456,10
RTS0043457,21
RTS0043458,13
RTS0043459,13
RTS0043460,21
RTS0043461,15
RTS0043462,22
RTS0043463,18
RTS0043464,21
RTS0043465,23
RTS0043466,30
RTS0043467,34
RTS0043468,29
RTS0043469,18
RTS0043470,34
RTS0043471,8
RTS0043472,7
RTS0043473,14
RTS0043474,18
RTS0043475,19
RTS0043476,21
RTS0043477,20
RTS0043478,23
RTS0043479,9
RTS0043480,23
RTS0043481,65
RTS0043482,63
RTS0043483,66
RTS0043484,41
RTS0043485,54
RTS0043486,65
RTS0043487,54
RTS0043488,57
RTS0043489,48
RTS0043490,34
RTS0043491,71
RTS0043492,72
RTS0043493,58
RTS0043494,80
RTS0043495,80
RTS0043496,22
RTS0043497,18
RTS0043498,20
RTS0043499,29
RTS0043500,32
RTS0043501,15
RTS0043502,10
RTS0043503,12
RTS0043504,16
RTS0043505,15
RTS0043506,24
RTS0043507,10
RTS0043508,22
RTS0043509,28
RTS0043510,24
RTS0043511,6
RTS0043512,21
RTS0043513,15
RTS0043514,16
RTS0043515,12
RTS0043516,17
RTS0043517,13
RTS0043518,18
RTS0043519,18
RTS0043520,14
RTS0043521,17
RTS0043522,19
RTS0043523,41
RTS0043524,22
RTS0043525,29
RTS0043526,16
RTS0043527,23
RTS0043528,12
RTS0043529,11
RTS0043530,13
RTS0043531,22
RTS0043532,10
RTS0043533,14
RTS0043534,16
RTS0043535,17
RTS0043536,22
RTS0043537,25
RTS0043538,30
RTS0043539,25
RTS0043540,23
RTS0043541,25
RTS0043542,31
RTS0043543,28
RTS0043544,42
RTS0043545,20
RTS0043546,38
RTS0043547,28
RTS0043548,34
RTS0043549,24
RTS0043550,18
RTS0043551,12
RTS0043552,20
RTS0043553,13
RTS0043554,33
RTS0043555,17
RTS0043556,25
RTS0043557,20
RTS0043558,20
RTS0043559,18
RTS0043560,15
RTS0043561,23
RTS0043562,15
RTS0043563,19
RTS0043564,10
RTS0043565,20
RTS0043566,36
RTS0043567,31
RTS0043568,42
RTS0043569,38
RTS0043570,33
RTS0043571,23
RTS0043572,21
RTS0043573,22
RTS0043574,23
RTS0043575,17
RTS0043576,51
RTS0043577,41
RTS0043578,18
RTS0043579,43
RTS0043580,28
RTS0043581,20
RTS0043582,33
RTS0043583,27
RTS0043584,23
RTS0043585,20
RTS0043586,20
RTS0043587,20
RTS0043588,15
RTS0043589,12
RTS0043590,19
RTS0043591,16
RTS0043592,19
RTS0043593,27
RTS0043594,31
RTS0043595,24
RTS0043596,23
RTS0043597,21
RTS0043598,29
RTS0043599,16
RTS0043600,17
RTS0043601,17
RTS0043602,27
RTS0043603,29
RTS0043604,29
RTS0043605,18
RTS0043606,27
RTS0043607,17
RTS0043608,25
RTS0043609,24
RTS0043610,24
RTS0043611,45
RTS0043612,45
RTS0043613,59
RTS0043614,44
RTS0043615,56
RTS0043616,28
RTS0043617,19
RTS0043618,34
RTS0043619,17
RTS0043620,14
RTS0043621,25
RTS0043622,34
RTS0043623,29
RTS0043624,42
RTS0043625,24
RTS0043626,19
RTS0043627,20
RTS0043628,23
RTS0043629,17
RTS0043630,26
RTS0043631,17
RTS0043632,21
RTS0043633,22
RTS0043634,26
RTS0043635,19
RTS0043636,14
RTS0043637,16
RTS0043638,10
RTS0043639,23
RTS0043640,15
RTS0043641,344
RTS0043642,314
RTS0043643,364
RTS0043644,308
RTS0043645,363
RTS0043646,50
RTS0043647,36
RTS0043648,34
RTS0043649,33
RTS0043650,45
RTS0043651,14
RTS0043652,27
RTS0043653,11
RTS0043654,17
RTS0043655,8
RTS0043656,20
RTS0043657,19
RTS0043658,17
RTS0043659,21
RTS0043660,15
RTS0043661,10
RTS0043663,9
RTS0043664,12
RTS0043665,24
RTS0043666,11
RTS0043667,22
RTS0043668,21
RTS0043669,26
RTS0043670,23
RTS0043671,14
RTS0043672,17
RTS0043673,14
RTS0043674,24
RTS0043675,16
RTS0043676,12
RTS0043677,22
RTS0043678,12
RTS0043679,15
RTS0043680,18
RTS0043681,13
RTS0043682,13
RTS0043683,17
RTS0043684,16
RTS0043685,22
RTS0043686,18
RTS0043687,13
RTS0043688,20
RTS0043689,26
RTS0043690,25
RTS0043691,361
RTS0043692,278
RTS0043693,274
RTS0043694,239
RTS0043695,509
RTS0043696,31
RTS0043697,35
RTS0043698,37
RTS0043699,33
RTS0043700,40
RTS0043701,36
RTS0043702,44
RTS0043703,38
RTS0043704,41
RTS0043705,24
RTS0043706,33
RTS0043707,25
RTS0043708,15
RTS0043709,27
RTS0043710,27
RTS0043711,27
RTS0043712,21
RTS0043713,19
RTS0043714,13
RTS0043715,10
RTS0043716,11
RTS0043717,23
RTS0043718,24
RTS0043719,13
RTS0043720,14
RTS0043721,26
RTS0043722,22
RTS0043723,31
RTS0043724,21
RTS0043725,16
RTS0043726,30
RTS0043727,14
RTS0043728,18
RTS0043729,16
RTS0043730,18
RTS0043731,18
RTS0043732,14
RTS0043733,23
RTS0043734,35
RTS0043735,34
RTS0043736,29
RTS0043737,33
RTS0043738,43
RTS0043739,29
RTS0043740,26
RTS0043741,38
RTS0043742,34
RTS0043743,29
RTS0043744,52
RTS0043745,24
RTS0043746,22
RTS0043747,32
RTS0043748,23
RTS0043749,26
RTS0043750,29
RTS0043751,34
RTS0043752,25
RTS0043753,35
RTS0043754,21
RTS0043755,28
RTS0043756,23
RTS0043757,18
RTS0043758,24
RTS0043759,28
RTS0043760,19
RTS0043761,46
RTS0043762,17
RTS0043763,17
RTS0043764,17
RTS0043765,19
RTS0043766,19
RTS0043767,9
RTS0043768,16
RTS0043769,20
RTS0043770,13
RTS0043771,19
RTS0043772,23
RTS0043773,17
RTS0043774,19
RTS0043775,19
RTS0043776,17
RTS0043777,33
RTS0043778,28
RTS0043779,33
RTS0043780,33
RTS0043781,48
RTS0043782,23
RTS0043783,46
RTS0043784,49
RTS0043785,28
RTS0043786,21
RTS0043787,10
RTS0043788,15
RTS0043789,14
RTS0043790,22
RTS0043791,20
RTS0043792,21
RTS0043793,19
RTS0043794,19
RTS0043795,16
RTS0043796,12
RTS0043797,19
RTS0043798,16
RTS0043799,20
RTS0043800,15
RTS0043801,13
RTS0043802,13
RTS0043803,16
RTS0043804,16
RTS0043805,12
RTS0043806,13
RTS0043807,14
RTS0043808,16
RTS0043809,13
RTS0043810,16
RTS0043811,43
RTS0043812,46
RTS0043813,37
RTS0043814,34
RTS0043815,48
RTS0043816,65
RTS0043817,41
RTS0043818,48
RTS0043819,57
RTS0043820,84
RTS0043821,20
RTS0043822,18
RTS0043823,21
RTS0043824,22
RTS0043825,13
RTS0043826,24
RTS0043827,18
RTS0043828,24
RTS0043829,15
RTS0043830,22
RTS0043831,46
RTS0043832,29
RTS0043833,35
RTS0043834,30
RTS0043835,29
RTS0043836,34
RTS0043837,29
RTS0043838,21
RTS0043839,16
RTS0043840,19
RTS0043841,20
RTS0043842,10
RTS0043843,26
RTS0043844,24
RTS0043845,27
RTS0043846,45
RTS0043847,35
RTS0043848,33
RTS0043849,37
RTS0043850,113
RTS0043851,18
RTS0043852,19
RTS0043853,26
RTS0043854,20
RTS0043856,18
RTS0043857,13
RTS0043858,14
RTS0043859,16
RTS0043860,12
RTS0043861,47
RTS0043862,52
RTS0043863,25
RTS0043864,21
RTS0043865,30
RTS0043866,20
RTS0043867,37
RTS0043868,26
RTS0043869,39
RTS0043870,27
RTS0043871,53
RTS0043872,63
RTS0043873,58
RTS0043874,54
RTS0043875,53
RTS0043876,8
RTS0043877,17
RTS0043878,20
RTS0043879,22
RTS0043880,25
RTS0043881,17
RTS0043882,17
RTS0043883,22
RTS0043884,30
RTS0043885,9
RTS0043886,37
RTS0043887,43
RTS0043888,34
RTS0043889,17
RTS0043890,37
RTS0043891,33
RTS0043892,27
RTS0043893,37
RTS0043894,21
RTS0043895,23
RTS0043896,22
RTS0043897,41
RTS0043898,40
RTS0043899,24
RTS0043900,27
RTS0043901,22
RTS0043902,22
RTS0043903,34
RTS0043904,38
RTS0043905,31
RTS0043906,17
RTS0043907,20
RTS0043908,13
RTS0043909,22
RTS0043910,22
RTS0043911,13
RTS0043912,43
RTS0043913,22
RTS0043914,13
RTS0043915,16
RTS0043916,29
RTS0043917,24
RTS0043918,16
RTS0043919,23
RTS0043920,25
RTS0043921,25
RTS0043922,13
RTS0043923,22
RTS0043924,40
RTS0043925,25
RTS0043926,27
RTS0043927,20
RTS0043928,15
RTS0043929,16
RTS0043930,18
RTS0043931,43
RTS0043932,44
RTS0043933,59
RTS0043934,47
RTS0043935,50
RTS0043936,8
RTS0043937,10
RTS0043938,16
RTS0043939,15
RTS0043940,10
RTS0043941,11
RTS0043942,18
RTS0043943,20
RTS0043944,16
RTS0043945,19
RTS0043946,17
RTS0043947,10
RTS0043948,17
RTS0043949,12
RTS0043950,12
RTS0043951,22
RTS0043952,26
RTS0043953,23
RTS0043954,11
RTS0043955,16
RTS0043956,41
RTS0043957,29
RTS0043958,39
RTS0043959,36
RTS0043960,34
RTS0043961,29
RTS0043962,17
RTS0043963,21
RTS0043964,26
RTS0043965,24
RTS0043966,54
RTS0043967,38
RTS0043968,90
RTS0043969,45
RTS0043970,54
RTS0043971,57
RTS0043972,45
RTS0043973,52
RTS0043974,65
RTS0043975,49
RTS0043976,98
RTS0043977,82
RTS0043978,91
RTS0043979,83
RTS0043980,80
RTS0043981,86
RTS0043982,92
RTS0043983,117
RTS0043984,28
RTS0043985,127
RTS0043986,17
RTS0043987,53
RTS0043988,33
RTS0043989,52
RTS0043990,47
RTS0043991,14
RTS0043992,16
RTS0043993,6
RTS0043994,15
RTS0043996,17
RTS0043997,7
RTS0043998,14
RTS0043999,13
RTS0044000,11
RTS0044001,19
RTS0044002,22
RTS0044003,36
RTS0044004,46
RTS0044005,22
RTS0044006,27
RTS0044007,36
RTS0044008,28
RTS0044009,22
RTS0044010,32
RTS0044011,58
RTS0044012,74
RTS0044013,64
RTS0044014,52
RTS0044015,62
RTS0044016,23
RTS0044017,25
RTS0044018,13
RTS0044019,14
RTS0044020,23
RTS0044021,17
RTS0044022,18
RTS0044023,18
RTS0044024,15
RTS0044025,18
RTS0044026,18
RTS0044027,17
RTS0044028,25
RTS0044029,34
RTS0044030,27
RTS0044031,23
RTS0044032,28
RTS0044033,16
RTS0044034,21
RTS0044035,22
RTS0044036,135
RTS0044037,101
RTS0044038,144
RTS0044039,84
RTS0044040,117
RTS0044041,72
RTS0044042,63
RTS0044043,50
RTS0044044,56
RTS0044045,56
RTS0044046,34
RTS0044047,35
RTS0044048,24
RTS0044049,20
RTS0044050,39
RTS0044051,16
RTS0044052,19
RTS0044053,11
RTS0044054,29
RTS0044055,16
RTS0044056,21
RTS0044057,20
RTS0044058,20
RTS0044059,16
RTS0044060,16
RTS0044061,23
RTS0044062,15
RTS0044063,20
RTS0044064,22
RTS0044065,17
RTS0044067,32
RTS0044068,28
RTS0044069,38
RTS0044070,26
RTS0044071,18
RTS0044072,18
RTS0044073,10
RTS0044074,16
RTS0044075,12
RTS0044076,12
RTS0044077,12
RTS0044078,17
RTS0044079,21
RTS0044080,17
RTS0044081,16
RTS0044082,25
RTS0044083,24
RTS0044084,17
RTS0044085,12
RTS0044086,20
RTS0044087,19
RTS0044088,21
RTS0044089,17
RTS0044090,17
RTS0044091,30
RTS0044092,48
RTS0044093,33
RTS0044094,26
RTS0044095,28
RTS0044096,17
RTS0044097,26
RTS0044098,16
RTS0044099,14
RTS0044100,14
RTS0044101,31
RTS0044102,46
RTS0044103,35
RTS0044104,40
RTS0044105,41
RTS0044106,81
RTS0044107,60
RTS0044108,55
RTS0044109,67
RTS0044110,87
RTS0044111,46
RTS0044112,21
RTS0044113,52
RTS0044114,23
RTS0044115,46
RTS0044116,33
RTS0044117,36
RTS0044118,28
RTS0044119,38
RTS0044120,30
RTS0044121,9
RTS0044122,18
RTS0044123,19
RTS0044124,18
RTS0044125,20
RTS0044126,27
RTS0044127,18
RTS0044128,19
RTS0044129,13
RTS0044130,10
RTS0044131,38
RTS0044132,22
RTS0044133,25
RTS0044134,27
RTS0044135,31
RTS0044136,14
RTS0044137,15
RTS0044138,20
RTS0044139,22
RTS0044140,17
RTS0044141,23
RTS0044142,17
RTS0044143,26
RTS0044144,21
RTS0044145,24
RTS0044146,25
RTS0044147,28
RTS0044148,36
RTS0044149,24
RTS0044150,33
RTS0044151,23
RTS0044152,26
RTS0044153,30
RTS0044154,26
RTS0044155,28
RTS0044156,78
RTS0044157,85
RTS0044158,167
RTS0044159,103
RTS0044160,104
RTS0044161,42
RTS0044162,30
RTS0044163,45
RTS0044164,34
RTS0044165,23
RTS0044166,48
RTS0044167,23
RTS0044168,19
RTS0044169,42
RTS0044170,43
RTS0044171,28
RTS0044172,41
RTS0044173,32
RTS0044174,26
RTS0044175,43
RTS0044176,34
RTS0044177,31
RTS0044178,36
RTS0044180,23
RTS0044181,34
RTS0044182,38
RTS0044183,20
RTS0044184,31
RTS0044185,28
RTS0044186,24
RTS0044187,9
RTS0044188,14
RTS0044189,19
RTS0044190,18
RTS0044191,23
RTS0044192,24
RTS0044193,28
RTS0044194,22
RTS0044195,24
RTS0044196,61
RTS0044197,36
RTS0044198,67
RTS0044199,47
RTS0044200,35
RTS0044206,21
RTS0044207,19
RTS0044208,22
RTS0044209,14
RTS0044210,17
RTS0044211,37
RTS0044212,26
RTS0044213,23
RTS0044214,36
RTS0044215,36
RTS0044216,28
RTS0044217,37
RTS0044218,26
RTS0044219,35
RTS0044220,22
RTS0044221,19
RTS0044222,12
RTS0044223,12
RTS0044224,21
RTS0044225,16
RTS0044226,11
RTS0044227,24
RTS0044228,15
RTS0044229,17
RTS0044230,26
RTS0044231,14
RTS0044232,11
RTS0044233,9
RTS0044234,14
RTS0044235,17
RTS0044236,28
RTS0044237,29
RTS0044238,31
RTS0044239,17
RTS0044240,20
RTS0044241,29
RTS0044242,25
RTS0044243,31
RTS0044244,27
RTS0044245,19
RTS0044246,17
RTS0044247,22
RTS0044248,19
RTS0044249,21
RTS0044250,15
RTS0044251,93
RTS0044252,74
RTS0044253,53
RTS0044254,54
RTS0044255,74
RTS0044256,37
RTS0044257,56
RTS0044258,37
RTS0044259,37
RTS0044260,42
RTS0044261,69
RTS0044262,48
RTS0044263,48
RTS0044264,51
RTS0044265,29
RTS0044266,11
RTS0044267,13
RTS0044268,23
RTS0044269,19
RTS0044270,24
RTS0044271,44
RTS0044272,40
RTS0044273,33
RTS0044274,31
RTS0044275,46
RTS0044276,25
RTS0044277,14
RTS0044278,16
RTS0044279,11
RTS0044280,12
RTS0044281,43
RTS0044282,18
RTS0044283,32
RTS0044284,39
RTS0044285,29
RTS0044286,9
RTS0044287,16
RTS0044288,18
RTS0044289,12
RTS0044290,16
RTS0044291,26
RTS0044292,17
RTS0044293,11
RTS0044294,23
RTS0044295,28
RTS0044296,45
RTS0044297,46
RTS0044298,43
RTS0044299,71
RTS0044300,42
RTS0044301,51
RTS0044302,37
RTS0044303,40
RTS0044304,34
RTS0044305,34
RTS0044306,84
RTS0044307,62
RTS0044308,101
RTS0044309,96
RTS0044310,74
RTS0044311,15
RTS0044312,14
RTS0044313,12
RTS0044314,13
RTS0044315,14
RTS0044316,23
RTS0044317,40
RTS0044318,33
RTS0044319,23
RTS0044320,8
RTS0044321,24
RTS0044322,16
RTS0044323,18
RTS0044324,13
RTS0044325,20
RTS0044326,24
RTS0044327,41
RTS0044328,20
RTS0044329,42
RTS0044330,21
RTS0044331,134
RTS0044332,138
RTS0044333,159
RTS0044334,133
RTS0044335,137
RTS0044336,19
RTS0044337,15
RTS0044338,19
RTS0044339,19
RTS0044340,6
RTS0044341,15
RTS0044342,11
RTS0044343,10
RTS0044344,14
RTS0044345,10
RTS0044346,106
RTS0044347,118
RTS0044348,111
RTS0044349,127
RTS0044350,102
RTS0044351,75
RTS0044352,50
RTS0044353,94
RTS0044354,62
RTS0044355,87
RTS0044356,12
RTS0044357,27
RTS0044358,20
RTS0044359,25
RTS0044360,21
RTS0044361,27
RTS0044362,41
RTS0044363,36
RTS0044364,29
RTS0044365,24
RTS0044366,108
RTS0044367,89
RTS0044368,119
RTS0044369,95
RTS0044370,76
RTS0044371,18
RTS0044372,10
RTS0044373,11
RTS0044374,12
RTS0044375,20
RTS0044376,24
RTS0044377,42
RTS0044378,36
RTS0044379,57
RTS0044380,66
RTS0044381,20
RTS0044382,18
RTS0044383,26
RTS0044384,12
RTS0044385,16
RTS0044386,26
RTS0044387,35
RTS0044388,53
RTS0044389,19
RTS0044390,32
RTS0044391,59
RTS0044392,72
RTS0044393,68
RTS0044394,62
RTS0044395,43
RTS0044396,11
RTS0044397,17
RTS0044399,19
RTS0044400,12
RTS0044401,11
RTS0044402,19
RTS0044403,18
RTS0044404,19
RTS0044405,26
RTS0044406,27
RTS0044407,25
RTS0044408,25
RTS0044409,19
RTS0044410,27
RTS0044411,20
RTS0044412,17
RTS0044413,15
RTS0044414,13
RTS0044415,19
RTS0044416,65
RTS0044417,60
RTS0044418,45
RTS0044419,37
RTS0044420,88
RTS0044421,13
RTS0044422,17
RTS0044423,15
RTS0044424,18
RTS0044425,18
RTS0044426,16
RTS0044427,14
RTS0044428,21
RTS0044429,11
RTS0044430,17
RTS0044431,28
RTS0044432,27
RTS0044433,34
RTS0044434,28
RTS0044435,44
RTS0044436,30
RTS0044437,31
RTS0044438,25
RTS0044439,53
RTS0044440,42
RTS0044441,37
RTS0044442,30
RTS0044443,55
RTS0044444,26
RTS0044445,28
RTS0044446,29
RTS0044447,28
RTS0044448,25
RTS0044449,27
RTS0044450,14
RTS0044451,19
RTS0044452,23
RTS0044453,8
RTS0044454,24
RTS0044455,11
RTS0044456,18
RTS0044457,25
RTS0044458,14
RTS0044459,15
RTS0044460,18
RTS0044461,32
RTS0044462,32
RTS0044463,11
RTS0044464,53
RTS0044465,31
RTS0044466,17
RTS0044467,23
RTS0044468,22
RTS0044469,22
RTS0044470,18
RTS0044471,45
RTS0044472,44
RTS0044473,31
RTS0044474,30
RTS0044475,36
RTS0044476,60
RTS0044477,63
RTS0044478,40
RTS0044479,38
RTS0044480,50
RTS0044481,26
RTS0044482,24
RTS0044483,18
RTS0044484,17
RTS0044485,15
RTS0044486,35
RTS0044487,19
RTS0044488,32
RTS0044489,18
RTS0044490,14
RTS0044491,20
RTS0044492,31
RTS0044493,23
RTS0044494,30
RTS0044495,17
RTS0044496,89
RTS0044497,63
RTS0044498,51
RTS0044499,123
RTS0044500,87
RTS0044501,25
RTS0044502,32
RTS0044503,36
RTS0044504,32
RTS0044505,22
RTS0044506,37
RTS0044507,32
RTS0044508,46
RTS0044509,44
RTS0044510,37
RTS0044511,38
RTS0044512,26
RTS0044513,33
RTS0044514,43
RTS0044515,45
RTS0044516,34
RTS0044517,35
RTS0044518,38
RTS0044519,33
RTS0044520,30
RTS0044521,47
RTS0044522,39
RTS0044523,55
RTS0044524,15
RTS0044525,23
RTS0044526,20
RTS0044527,28
RTS0044528,35
RTS0044529,40
RTS0044530,33
RTS0044531,23
RTS0044532,29
RTS0044533,38
RTS0044534,33
RTS0044535,25
RTS0044536,12
RTS0044537,20
RTS0044538,17
RTS0044539,17
RTS0044540,17
RTS0044541,27
RTS0044542,17
RTS0044543,39
RTS0044544,23
RTS0044545,23
RTS0044546,56
RTS0044547,57
RTS0044548,73
RTS0044549,64
RTS0044550,81
RTS0044551,42
RTS0044552,40
RTS0044553,33
RTS0044554,27
RTS0044555,42
RTS0044556,16
RTS0044557,10
RTS0044558,8
RTS0044559,12
RTS0044560,14
RTS0044561,15
RTS0044562,16
RTS0044563,30
RTS0044564,36
RTS0044565,25
RTS0044566,16
RTS0044567,16
RTS0044568,13
RTS0044569,18
RTS0044570,12
RTS0044571,10
RTS0044572,17
RTS0044573,14
RTS0044574,13
RTS0044575,19
RTS0044576,11
RTS0044577,15
RTS0044578,25
RTS0044579,25
RTS0044580,14
RTS0044581,16
RTS0044582,16
RTS0044583,16
RTS0044584,25
RTS0044585,5
RTS0044586,16
RTS0044587,11
RTS0044588,13
RTS0044589,19
RTS0044590,20
RTS0044591,40
RTS0044592,23
RTS0044593,21
RTS0044594,24
RTS0044595,12
RTS0044596,28
RTS0044597,29
RTS0044598,29
RTS0044599,36
RTS0044600,23
RTS0044601,33
RTS0044602,19
RTS0044603,12
RTS0044604,40
RTS0044605,17
RTS0044606,14
RTS0044607,16
RTS0044608,13
RTS0044609,6
RTS0044610,10
RTS0044611,18
RTS0044612,15
RTS0044613,17
RTS0044614,24
RTS0044615,11
RTS0044616,24
RTS0044617,16
RTS0044618,11
RTS0044619,13
RTS0044620,19
RTS0044621,35
RTS0044622,34
RTS0044623,34
RTS0044624,48
RTS0044625,38
RTS0044626,13
RTS0044627,15
RTS0044628,9
RTS0044629,19
RTS0044630,15
RTS0044631,15
RTS0044632,27
RTS0044633,12
RTS0044634,16
RTS0044635,13
RTS0044636,14
RTS0044637,13
RTS0044638,17
RTS0044639,19
RTS0044640,17
RTS0044641,41
RTS0044642,37
RTS0044643,38
RTS0044644,64
RTS0044645,51
RTS0044646,15
RTS0044647,13
RTS0044648,14
RTS0044649,14
RTS0044650,11
RTS0044651,30
RTS0044652,20
RTS0044653,30
RTS0044654,40
RTS0044655,29
RTS0044656,58
RTS0044657,32
RTS0044658,76
RTS0044659,54
RTS0044660,56
RTS0044661,46
RTS0044662,38
RTS0044663,28
RTS0044664,56
RTS0044665,55
RTS0044666,22
RTS0044667,16
RTS0044668,43
RTS0044669,41
RTS0044670,29
RTS0044671,34
RTS0044672,38
RTS0044673,36
RTS0044674,40
RTS0044675,43
RTS0044676,18
RTS0044677,31
RTS0044678,34
RTS0044679,28
RTS0044680,30
RTS0044681,14
RTS0044682,21
RTS0044683,14
RTS0044684,13
RTS0044685,12
RTS0044686,33
RTS0044687,50
RTS0044688,54
RTS0044689,48
RTS0044690,59
RTS0044691,29
RTS0044692,51
RTS0044693,35
RTS0044694,64
RTS0044695,33
RTS0044696,24
RTS0044697,33
RTS0044698,33
RTS0044699,33
RTS0044700,40
RTS0044701,49
RTS0044702,41
RTS0044703,52
RTS0044704,40
RTS0044705,33
RTS0044706,18
RTS0044707,28
RTS0044708,31
RTS0044709,35
RTS0044710,45
RTS0044711,29
RTS0044712,33
RTS0044714,37
RTS0044715,43
RTS0044716,70
RTS0044717,55
RTS0044718,64
RTS0044719,37
RTS0044720,80
RTS0044721,28
RTS0044722,15
RTS0044723,11
RTS0044724,18
RTS0044725,18
RTS0044726,37
RTS0044727,27
RTS0044728,34
RTS0044729,40
RTS0044730,59
RTS0044731,22
RTS0044732,19
RTS0044733,25
RTS0044734,24
RTS0044735,34
RTS0044736,46
RTS0044737,40
RTS0044738,32
RTS0044739,36
RTS0044740,18
RTS0044741,20
RTS0044742,15
RTS0044743,17
RTS0044744,29
RTS0044745,8
RTS0044746,13
RTS0044747,11
RTS0044748,12
RTS0044749,19
RTS0044750,10
RTS0044751,24
RTS0044752,24
RTS0044753,25
RTS0044754,33
RTS0044755,31
RTS0044756,22
RTS0044757,20
RTS0044758,18
RTS0044759,26
RTS0044760,28
RTS0044761,20
RTS0044762,21
RTS0044763,23
RTS0044764,14
RTS0044765,14
RTS0044766,20
RTS0044767,23
RTS0044768,28
RTS0044769,20
RTS0044770,18
RTS0044771,22
RTS0044772,16
RTS0044773,19
RTS0044774,16
RTS0044775,22
RTS0044776,37
RTS0044777,41
RTS0044778,32
RTS0044779,42
RTS0044780,34
RTS0044781,162
RTS0044782,145
RTS0044783,166
RTS0044784,152
RTS0044785,119
RTS0044786,72
RTS0044787,89
RTS0044788,76
RTS0044789,72
RTS0044790,44
RTS0044791,269
RTS0044792,236
RTS0044793,36
RTS0044794,39
RTS0044795,27
RTS0044796,29
RTS0044797,35
RTS0044798,16
RTS0044799,33
RTS0044800,22
RTS0044801,72
RTS0044802,60
RTS0044803,79
RTS0044804,88
RTS0044805,65
RTS0044806,28
RTS0044807,22
RTS0044808,25
RTS0044809,33
RTS0044810,27
RTS0044811,56
RTS0044812,52
RTS0044813,81
RTS0044814,83
RTS0044815,60
RTS0044816,27
RTS0044817,25
RTS0044818,24
RTS0044819,21
RTS0044820,29
RTS0044821,26
RTS0044822,28
RTS0044823,25
RTS0044824,22
RTS0044825,32
RTS0044826,25
RTS0044827,26
RTS0044828,27
RTS0044829,26
RTS0044830,20
RTS0044831,36
RTS0044832,22
RTS0044833,47
RTS0044834,32
RTS0044835,32
RTS0044836,16
RTS0044837,21
RTS0044838,28
RTS0044839,26
RTS0044840,18
RTS0044841,14
RTS0044842,18
RTS0044843,17
RTS0044844,9
RTS0044845,20
RTS0044846,15
RTS0044847,20
RTS0044848,18
RTS0044849,28
RTS0044850,19
RTS0044851,22
RTS0044852,19
RTS0044853,16
RTS0044854,13
RTS0044855,15
RTS0044856,21
RTS0044857,15
RTS0044858,14
RTS0044859,20
RTS0044860,14
RTS0044861,27
RTS0044862,20
RTS0044863,32
RTS0044864,25
RTS0044865,33
RTS0044866,38
RTS0044867,56
RTS0044868,40
RTS0044869,34
RTS0044870,39
RTS0044871,33
RTS0044872,28
RTS0044873,28
RTS0044874,24
RTS0044875,36
RTS0044876,31
RTS0044877,73
RTS0044878,67
RTS0044879,63
RTS0044880,80
RTS0044881,16
RTS0044882,16
RTS0044883,15
RTS0044884,16
RTS0044885,13
RTS0044886,25
RTS0044887,10
RTS0044888,20
RTS0044889,17
RTS0044890,19
RTS0044891,39
RTS0044892,39
RTS0044893,23
RTS0044894,48
RTS0044895,37
RTS0044896,67
RTS0044897,76
RTS0044898,54
RTS0044899,65
RTS0044900,50
RTS0044901,19
RTS0044902,20
RTS0044903,33
RTS0044904,35
RTS0044905,34
RTS0044906,85
RTS0044907,80
RTS0044908,61
RTS0044909,84
RTS0044910,58
RTS0044911,21
RTS0044912,12
RTS0044913,16
RTS0044914,24
RTS0044915,19
RTS0044916,24
RTS0044917,23
RTS0044918,33
RTS0044919,21
RTS0044920,22
RTS0044921,39
RTS0044922,33
RTS0044923,50
RTS0044924,29
RTS0044925,31
RTS0044926,30
RTS0044927,30
RTS0044928,25
RTS0044929,21
RTS0044930,17
RTS0044931,12
RTS0044932,18
RTS0044933,21
RTS0044934,12
RTS0044935,28
RTS0044936,23
RTS0044937,22
RTS0044938,17
RTS0044939,28
RTS0044940,16
RTS0044941,28
RTS0044942,22
RTS0044943,21
RTS0044944,17
RTS0044945,13
RTS0044946,27
RTS0044947,12
RTS0044948,29
RTS0044949,19
RTS0044950,23
RTS0044951,13
RTS0044952,19
RTS0044953,16
RTS0044954,16
RTS0044955,7
RTS0044956,37
RTS0044957,31
RTS0044958,15
RTS0044959,25
RTS0044960,30
RTS0044961,22
RTS0044962,20
RTS0044963,10
RTS0044964,18
RTS0044965,20
RTS0044966,15
RTS0044967,25
RTS0044968,27
RTS0044969,16
RTS0044970,24
RTS0044971,16
RTS0044972,23
RTS0044973,11
RTS0044974,8
RTS0044975,17
RTS0044976,15
RTS0044977,15
RTS0044978,15
RTS0044979,13
RTS0044980,13
RTS0044981,8
RTS0044982,20
RTS0044983,16
RTS0044984,23
RTS0044985,19
RTS0044986,12
RTS0044987,11
RTS0044988,11
RTS0044989,12
RTS0044990,14
RTS0044991,9
RTS0044992,8
RTS0044993,15
RTS0044994,14
RTS0044995,11
RTS0044996,14
RTS0044997,16
RTS0044998,10
RTS0044999,12
RTS0045000,11
RTS0045001,15
RTS0045002,14
RTS0045003,19
RTS0045004,19
RTS0045005,23
RTS0045006,60
RTS0045007,57
RTS0045008,83
RTS0045009,50
RTS0045010,36
RTS0045011,32
RTS0045012,24
RTS0045013,19
RTS0045014,32
RTS0045015,35
RTS0045016,14
RTS0045017,17
RTS0045018,12
RTS0045019,16
RTS0045020,11
RTS0045021,104
RTS0045022,139
RTS0045023,110
RTS0045024,133
RTS0045025,135
RTS0045026,53
RTS0045027,38
RTS0045028,69
RTS0045029,49
RTS0045030,64
RTS0045031,9
RTS0045032,22
RTS0045033,26
RTS0045034,18
RTS0045035,21
RTS0045036,26
RTS0045038,35
RTS0045039,38
RTS0045040,26
RTS0045041,38
RTS0045042,40
RTS0045043,40
RTS0045044,36
RTS0045045,68
RTS0045046,21
RTS0045047,17
RTS0045048,9
RTS0045049,17
RTS0045050,19
RTS0045051,19
RTS0045052,23
RTS0045053,16
RTS0045054,24
RTS0045055,16
RTS0045056,26
RTS0045057,50
RTS0045058,16
RTS0045059,25
RTS0045060,41
RTS0045061,13
RTS0045063,13
RTS0045064,12
RTS0045065,21
RTS0045066,35
RTS0045067,82
RTS0045068,82
RTS0045069,77
RTS0045070,69
RTS0045071,47
RTS0045072,40
RTS0045073,34
RTS0045074,56
RTS0045075,33
RTS0045076,20
RTS0045077,13
RTS0045078,22
RTS0045079,14
RTS0045080,17
RTS0045081,49
RTS0045082,77
RTS0045083,101
RTS0045084,88
RTS0045085,49
RTS0045086,13
RTS0045087,6
RTS0045088,12
RTS0045089,12
RTS0045090,15
RTS0045091,16
RTS0045092,32
RTS0045093,21
RTS0045094,19
RTS0045095,23
RTS0045096,22
RTS0045097,12
RTS0045098,15
RTS0045099,20
RTS0045100,24
RTS0045101,21
RTS0045102,8
RTS0045103,23
RTS0045104,23
RTS0045105,16
RTS0045106,23
RTS0045107,18
RTS0045108,31
RTS0045109,20
RTS0045110,18
RTS0045111,27
RTS0045112,15
RTS0045113,36
RTS0045114,27
RTS0045115,26
RTS0045116,15
RTS0045117,24
RTS0045118,20
RTS0045119,10
RTS0045120,18
RTS0045121,13
RTS0045122,14
RTS0045123,19
RTS0045124,22
RTS0045125,20
RTS0045126,28
RTS0045127,41
RTS0045128,30
RTS0045129,36
RTS0045130,21
RTS0045131,44
RTS0045132,41
RTS0045133,44
RTS0045134,45
RTS0045135,53
RTS0045136,27
RTS0045137,37
RTS0045138,34
RTS0045139,20
RTS0045140,29
RTS0045141,21
RTS0045142,18
RTS0045143,20
RTS0045144,14
RTS0045145,17
RTS0045146,12
RTS0045147,16
RTS0045148,15
RTS0045149,20
RTS0045150,9
RTS0045151,38
RTS0045152,70
RTS0045153,48
RTS0045154,48
RTS0045155,34
RTS0045156,19
RTS0045157,46
RTS0045158,18
RTS0045159,36
RTS0045160,24
RTS0045161,39
RTS0045162,40
RTS0045163,52
RTS0045164,27
RTS0045165,41
RTS0045166,30
RTS0045167,20
RTS0045168,26
RTS0045169,23
RTS0045170,36
RTS0045171,50
RTS0045172,46
RTS0045173,54
RTS0045174,47
RTS0045175,34
RTS0045176,23
RTS0045177,32
RTS0045178,8
RTS0045179,24
RTS0045180,25
RTS0045181,20
RTS0045182,28
RTS0045183,32
RTS0045184,28
RTS0045185,32
RTS0045186,34
RTS0045187,33
RTS0045188,25
RTS0045189,17
RTS0045190,44
RTS0045191,18
RTS0045192,22
RTS0045193,14
RTS0045194,15
RTS0045195,15
RTS0045196,16
RTS0045197,19
RTS0045198,29
RTS0045199,12
RTS0045200,19
RTS0045201,21
RTS0045202,18
RTS0045203,16
RTS0045204,15
RTS0045205,16
RTS0045206,19
RTS0045207,30
RTS0045208,23
RTS0045209,14
RTS0045210,11
RTS0045211,21
RTS0045212,24
RTS0045213,18
RTS0045214,16
RTS0045215,16
RTS0045216,50
RTS0045217,49
RTS0045218,68
RTS0045219,60
RTS0045220,38
RTS0045221,20
RTS0045222,23
RTS0045223,27
RTS0045224,24
RTS0045225,20
RTS0045226,175
RTS0045227,115
RTS0045228,192
RTS0045229,145
RTS0045230,135
RTS0045231,47
RTS0045232,51
RTS0045233,52
RTS0045234,49
RTS0045235,43
RTS0045236,88
RTS0045237,71
RTS0045238,54
RTS0045239,41
RTS0045240,83
RTS0045241,44
RTS0045242,62
RTS0045243,46
RTS0045244,40
RTS0045245,39
RTS0045246,21
RTS0045247,40
RTS0045248,19
RTS0045249,34
RTS0045250,27
RTS0045251,31
RTS0045252,23
RTS0045253,29
RTS0045254,19
RTS0045255,22
RTS0045256,20
RTS0045257,24
RTS0045258,21
RTS0045259,36
RTS0045260,20
RTS0045261,22
RTS0045262,45
RTS0045263,35
RTS0045264,24
RTS0045265,28
RTS0045266,19
RTS0045267,37
RTS0045268,66
RTS0045269,39
RTS0045270,50
RTS0045271,20
RTS0045272,14
RTS0045273,13
RTS0045274,20
RTS0045275,29
RTS0045276,26
RTS0045277,39
RTS0045278,48
RTS0045279,10
RTS0045280,20
RTS0045281,17
RTS0045282,17
RTS0045283,28
RTS0045284,17
RTS0045285,26
RTS0045286,31
RTS0045287,29
RTS0045288,21
RTS0045289,27
RTS0045290,25
RTS0045291,19
RTS0045292,22
RTS0045293,22
RTS0045294,23
RTS0045295,18
RTS0045296,14
RTS0045297,13
RTS0045298,17
RTS0045299,14
RTS0045300,14
RTS0045301,93
RTS0045302,64
RTS0045303,89
RTS0045304,57
RTS0045305,103
RTS0045306,16
RTS0045307,16
RTS0045308,22
RTS0045309,13
RTS0045310,21
RTS0045311,12
RTS0045312,10
RTS0045313,13
RTS0045314,21
RTS0045315,18
RTS0045316,11
RTS0045317,14
RTS0045318,21
RTS0045319,14
RTS0045320,16
RTS0045321,15
RTS0045322,18
RTS0045323,23
RTS0045324,16
RTS0045325,11
RTS0045326,15
RTS0045327,32
RTS0045328,13
RTS0045329,10
RTS0045330,15
RTS0045331,13
RTS0045332,10
RTS0045333,15
RTS0045334,19
RTS0045335,10
RTS0045336,11
RTS0045337,18
RTS0045338,18
RTS0045339,23
RTS0045340,17
RTS0045341,12
RTS0045342,15
RTS0045343,12
RTS0045344,14
RTS0045345,13
RTS0045346,11
RTS0045347,14
RTS0045348,16
RTS0045349,28
RTS0045350,13
RTS0045351,10
RTS0045352,14
RTS0045353,13
RTS0045354,16
RTS0045355,9
RTS0045356,21
RTS0045357,11
RTS0045358,16
RTS0045359,15
RTS0045360,10
RTS0045361,43
RTS0045362,22
RTS0045363,20
RTS0045364,21
RTS0045365,30
RTS0045366,30
RTS0045367,16
RTS0045368,19
RTS0045369,15
RTS0045370,19
RTS0045371,30
RTS0045372,44
RTS0045373,45
RTS0045374,39
RTS0045375,44
RTS0045376,59
RTS0045377,31
RTS0045378,49
RTS0045379,64
RTS0045380,46
RTS0045381,19
RTS0045382,10
RTS0045383,13
RTS0045384,10
RTS0045385,13
RTS0045386,20
RTS0045387,19
RTS0045388,20
RTS0045389,25
RTS0045390,21
RTS0045391,17
RTS0045392,21
RTS0045393,8
RTS0045394,11
RTS0045395,9
RTS0045396,32
RTS0045397,42
RTS0045398,17
RTS0045399,32
RTS0045400,36
RTS0045401,20
RTS0045402,20
RTS0045403,32
RTS0045404,33
RTS0045405,29
RTS0045406,38
RTS0045407,39
RTS0045408,30
RTS0045409,43
RTS0045410,45
RTS0045411,78
RTS0045412,86
RTS0045413,88
RTS0045414,87
RTS0045415,43
RTS0045416,19
RTS0045417,17
RTS0045418,16
RTS0045419,15
RTS0045420,18
RTS0045421,2471
RTS0045422,2145
RTS0045423,1960
RTS0045424,2283
RTS0045425,2061
RTS0045426,17
RTS0045427,12
RTS0045428,16
RTS0045429,22
RTS0045430,18
RTS0045431,36
RTS0045432,36
RTS0045433,39
RTS0045434,36
RTS0045435,19
RTS0045436,80
RTS0045437,91
RTS0045438,76
RTS0045439,73
RTS0045440,63
RTS0045441,276
RTS0045442,251
RTS0045443,234
RTS0045444,214
RTS0045445,202
RTS0045446,214
RTS0045447,232
RTS0045448,145
RTS0045449,136
RTS0045450,108
RTS0045451,67
RTS0045452,49
RTS0045453,57
RTS0045454,80
RTS0045455,81
RTS0045456,32
RTS0045457,45
RTS0045458,35
RTS0045459,17
RTS0045460,42
RTS0045461,37
RTS0045462,49
RTS0045463,19
RTS0045464,25
RTS0045465,22
RTS0045466,56
RTS0045467,64
RTS0045468,24
RTS0045469,59
RTS0045470,36
RTS0045471,68
RTS0045472,60
RTS0045473,46
RTS0045474,113
RTS0045475,83
RTS0045476,76
RTS0045477,69
RTS0045478,55
RTS0045479,63
RTS0045480,66
RTS0045481,38
RTS0045482,30
RTS0045483,20
RTS0045484,47
RTS0045485,62
RTS0045486,16
RTS0045487,18
RTS0045488,14
RTS0045489,13
RTS0045490,17
RTS0045491,133
RTS0045492,148
RTS0045493,105
RTS0045494,62
RTS0045495,74
RTS0045496,40
RTS0045497,45
RTS0045498,109
RTS0045499,116
RTS0045500,108
RTS0045501,74
RTS0045502,83
RTS0045503,74
RTS0045504,67
RTS0045505,67
RTS0045506,1622
RTS0045507,1690
RTS0045508,1404
RTS0045509,1563
RTS0045510,1303
RTS0045511,19
RTS0045512,9
RTS0045513,24
RTS0045514,19
RTS0045515,22
RTS0045516,83
RTS0045517,53
RTS0045518,91
RTS0045519,81
RTS0045520,65
RTS0045521,21
RTS0045522,23
RTS0045523,25
RTS0045524,24
RTS0045525,22
RTS0045526,60
RTS0045527,59
RTS0045528,50
RTS0045529,41
RTS0045530,63
RTS0045531,41
RTS0045532,30
RTS0045533,32
RTS0045534,38
RTS0045535,23
RTS0045536,131
RTS0045537,128
RTS0045538,82
RTS0045539,104
RTS0045540,110
RTS0045541,68
RTS0045542,65
RTS0045543,96
RTS0045544,52
RTS0045545,72
RTS0045546,78
RTS0045547,87
RTS0045548,68
RTS0045549,65
RTS0045550,57
RTS0045551,29
RTS0045552,25
RTS0045553,27
RTS0045554,23
RTS0045555,16
RTS0045556,216
RTS0045557,152
RTS0045558,185
RTS0045559,154
RTS0045560,109
RTS0045561,28
RTS0045562,28
RTS0045563,11
RTS0045564,24
RTS0045565,23
RTS0045566,41
RTS0045567,20
RTS0045568,41
RTS0045569,34
RTS0045570,39
RTS0045571,26
RTS0045572,18
RTS0045573,23
RTS0045574,14
RTS0045575,20
RTS0045576,64
RTS0045577,35
RTS0045578,29
RTS0045579,41
RTS0045580,50
RTS0045581,31
RTS0045582,44
RTS0045583,22
RTS0045584,24
RTS0045585,24
RTS0045586,43
RTS0045587,67
RTS0045588,75
RTS0045589,65
RTS0045590,54
RTS0045592,383
RTS0045593,419
RTS0045594,358
RTS0045595,405
RTS0045596,206
RTS0045597,245
RTS0045598,279
RTS0045599,221
RTS0045600,198
RTS0045601,19
RTS0045602,18
RTS0045603,17
RTS0045604,24
RTS0045606,65
RTS0045607,37
RTS0045608,32
RTS0045609,33
RTS0045610,43
RTS0045611,13
RTS0045612,23
RTS0045613,23
RTS0045614,21
RTS0045615,18
RTS0045616,24
RTS0045617,18
RTS0045618,24
RTS0045619,23
RTS0045620,21
RTS0045621,35
RTS0045622,70
RTS0045623,72
RTS0045624,50
RTS0045625,51
RTS0045626,9
RTS0045627,10
RTS0045628,25
RTS0045629,24
RTS0045630,18
RTS0045631,15
RTS0045632,8
RTS0045633,24
RTS0045634,11
RTS0045635,21
RTS0045636,26
RTS0045637,16
RTS0045638,29
RTS0045639,43
RTS0045640,31
RTS0045641,20
RTS0045642,14
RTS0045643,20
RTS0045644,16
RTS0045645,19
RTS0045646,13
RTS0045647,17
RTS0045648,13
RTS0045649,19
RTS0045650,24
RTS0045651,34
RTS0045652,51
RTS0045653,50
RTS0045654,51
RTS0045655,48
RTS0045656,27
RTS0045657,27
RTS0045658,35
RTS0045659,35
RTS0045660,50
RTS0045661,125
RTS0045662,100
RTS0045663,86
RTS0045664,91
RTS0045665,125
RTS0045666,22
RTS0045667,17
RTS0045668,28
RTS0045669,15
RTS0045670,18
RTS0045671,47
RTS0045672,40
RTS0045673,28
RTS0045674,22
RTS0045675,51
RTS0045676,257
RTS0045677,310
RTS0045678,365
RTS0045679,248
RTS0045680,353
RTS0045681,33
RTS0045682,25
RTS0045683,23
RTS0045684,21
RTS0045685,26
RTS0045687,24
RTS0045688,14
RTS0045689,17
RTS0045690,17
RTS0045691,26
RTS0045692,18
RTS0045693,17
RTS0045694,19
RTS0045695,18
RTS0045696,107
RTS0045697,63
RTS0045698,76
RTS0045699,77
RTS0045700,77
RTS0045701,26
RTS0045702,20
RTS0045703,21
RTS0045704,14
RTS0045705,22
RTS0045706,26
RTS0045707,31
RTS0045708,32
RTS0045709,37
RTS0045710,24
RTS0045711,22
RTS0045712,24
RTS0045713,20
RTS0045714,19
RTS0045715,13
RTS0045716,81
RTS0045717,47
RTS0045718,39
RTS0045719,33
RTS0045720,44
RTS0045721,88
RTS0045722,122
RTS0045723,130
RTS0045724,57
RTS0045725,73
RTS0045726,32
RTS0045727,38
RTS0045728,36
RTS0045729,36
RTS0045730,16
RTS0045731,114
RTS0045732,119
RTS0045733,103
RTS0045734,109
RTS0045735,123
RTS0045736,353
RTS0045737,576
RTS0045738,610
RTS0045739,579
RTS0045740,419
RTS0045741,126
RTS0045742,112
RTS0045743,143
RTS0045744,135
RTS0045745,147
RTS0045746,225
RTS0045747,240
RTS0045748,244
RTS0045749,138
RTS0045750,151
RTS0045751,92
RTS0045752,62
RTS0045753,96
RTS0045754,83
RTS0045755,84
RTS0045756,121
RTS0045757,92
RTS0045758,96
RTS0045759,117
RTS0045760,99
RTS0045761,36
RTS0045762,24
RTS0045763,24
RTS0045764,23
RTS0045765,18
RTS0045766,36
RTS0045767,29
RTS0045768,42
RTS0045769,41
RTS0045770,48
RTS0045771,26
RTS0045772,39
RTS0045773,37
RTS0045774,21
RTS0045775,49
RTS0045776,36
RTS0045777,29
RTS0045778,20
RTS0045779,21
RTS0045780,28
RTS0045781,104
RTS0045782,154
RTS0045783,160
RTS0045784,145
RTS0045785,150
RTS0045786,20
RTS0045787,26
RTS0045788,42
RTS0045789,24
RTS0045790,33
RTS0045791,13
RTS0045792,11
RTS0045793,14
RTS0045794,12
RTS0045795,14
RTS0045796,15
RTS0045797,9
RTS0045798,9
RTS0045799,12
RTS0045800,21
RTS0045801,19
RTS0045802,16
RTS0045803,19
RTS0045804,9
RTS0045805,19
RTS0045806,123
RTS0045807,78
RTS0045808,94
RTS0045809,97
RTS0045810,55
RTS0045811,48
RTS0045812,57
RTS0045813,56
RTS0045814,60
RTS0045815,49
RTS0045816,53
RTS0045817,59
RTS0045818,32
RTS0045819,38
RTS0045820,33
RTS0045821,125
RTS0045822,91
RTS0045823,114
RTS0045824,133
RTS0045825,86
RTS0045826,68
RTS0045827,109
RTS0045828,61
RTS0045829,82
RTS0045830,48
RTS0045831,42
RTS0045832,35
RTS0045833,24
RTS0045834,31
RTS0045835,44
RTS0045836,249
RTS0045837,209
RTS0045838,195
RTS0045840,128
RTS0045841,248
RTS0045842,179
RTS0045843,92
RTS0045844,95
RTS0045845,182
RTS0045846,622
RTS0045848,241
RTS0045849,759
RTS0045851,17
RTS0045852,20
RTS0045853,34
RTS0045854,33
RTS0045855,21
RTS0045856,18
RTS0045857,20
RTS0045858,17
RTS0045859,31
RTS0045860,16
RTS0045861,35
RTS0045862,43
RTS0045863,103
RTS0045864,103
RTS0045865,128
RTS0045866,163
RTS0045867,15
RTS0045868,11
RTS0045869,14
RTS0045870,15
RTS0045871,9
RTS0045872,10
RTS0045873,24
RTS0045874,12
RTS0045875,15
RTS0045876,19
RTS0045877,19
RTS0045878,4
RTS0045879,20
RTS0045880,14
RTS0045881,4
RTS0045882,21
RTS0045883,25
RTS0045884,15
RTS0045885,2
RTS0045886,42
RTS0045887,56
RTS0045888,33
RTS0045889,9
RTS0045890,15
RTS0045891,11
RTS0045892,14
RTS0045893,26
RTS0045894,21
RTS0045895,28
RTS0045896,44
RTS0045897,35
RTS0045898,34
RTS0045899,71
RTS0045900,106
RTS0045901,40
RTS0045902,45
RTS0045903,50
RTS0045904,46
RTS0045905,23
RTS0045906,17
RTS0045907,19
RTS0045908,9
RTS0045909,11
RTS0045910,14
RTS0045911,12
RTS0045912,16
RTS0045913,20
RTS0045914,16
RTS0045915,14
RTS0045916,15
RTS0045917,7
RTS0045918,13
RTS0045919,16
RTS0045920,16
RTS0045921,16
RTS0045922,12
RTS0045923,14
RTS0045924,17
RTS0045925,11
RTS0045926,23
RTS0045927,19
RTS0045928,20
RTS0045929,29
RTS0045930,142
RTS0045931,126
RTS0045932,51
RTS0045933,7
RTS0045935,14
RTS0045939,30
RTS0045940,24
RTS0045941,21
RTS0045942,16
RTS0045943,20
RTS0045944,12
RTS0045945,53
RTS0045946,21
RTS0045947,44
RTS0045948,26
RTS0045949,37
RTS0045950,82
RTS0045951,63
RTS0045952,69
RTS0045953,32
RTS0045954,71
RTS0045955,27
RTS0045956,16
RTS0045957,10
RTS0045958,11
RTS0045959,12
RTS0045960,12
RTS0045961,9
RTS0045962,20
RTS0045963,21
RTS0045964,9
RTS0045965,15
RTS0045966,15
RTS0045967,17
RTS0045968,19
RTS0045969,35
RTS0045970,79
RTS0045971,84
RTS0045972,20
RTS0045973,15
RTS0045974,4
RTS0045975,25
RTS0045976,13
RTS0045977,7
RTS0045978,13
RTS0045979,62
RTS0045980,46
RTS0045981,54
RTS0045982,56
RTS0045983,46
RTS0045984,49
RTS0045985,20
RTS0045986,14
RTS0045987,34
RTS0045988,23
RTS0045989,21
RTS0045990,21
RTS0045991,81
RTS0045992,50
RTS0045993,72
RTS0045994,19
RTS0045995,15
RTS0045996,22
RTS0045997,31
RTS0045998,10
RTS0045999,11
RTS0046000,8
RTS0046001,19
RTS0046002,16
RTS0046003,9
RTS0046004,20
RTS0046005,71
RTS0046006,43
RTS0046007,50
RTS0046008,52
RTS0046009,41
RTS0046010,16
RTS0046011,16
RTS0046012,19
RTS0046013,34
RTS0046014,24
RTS0046015,27
RTS0046016,18
RTS0046017,21
RTS0046018,10
RTS0046019,20
RTS0046020,66
RTS0046021,62
RTS0046022,55
RTS0046023,68
RTS0046024,67
RTS0046025,44
RTS0046026,10
RTS0046027,18
RTS0046028,14
RTS0046029,16
RTS0046030,18
RTS0046031,14
RTS0046032,10
RTS0046033,15
RTS0046034,26
RTS0046035,10
RTS0046036,18
RTS0046037,7
RTS0046038,20
RTS0046039,15
RTS0046040,5
RTS0046041,15
RTS0046042,14
RTS0046043,13
RTS0046044,14
RTS0046045,26
RTS0046046,24
RTS0046047,21
RTS0046048,57
RTS0046049,68
RTS0046050,48
RTS0046051,90
RTS0046052,53
RTS0046053,66
RTS0046054,50
RTS0046055,70
RTS0046056,21
RTS0046057,17
RTS0046058,10
RTS0046059,19
RTS0046060,30
RTS0046061,45
RTS0046062,39
RTS0046063,39
RTS0046064,108
RTS0046065,81
RTS0046066,102
RTS0046067,72
RTS0046068,31
RTS0046069,15
RTS0046070,7
RTS0046071,19
RTS0046072,10
RTS0046073,21
RTS0046074,13
RTS0046075,13
RTS0046076,18
RTS0046077,16
RTS0046078,21
RTS0046079,20
RTS0046080,27
RTS0046081,17
RTS0046082,108
RTS0046083,54
RTS0046084,112
RTS0046085,30
RTS0046086,42
RTS0046087,29
RTS0046088,28
RTS0046089,22
RTS0046090,32
RTS0046091,15
RTS0046092,31
RTS0046093,27
RTS0046094,19
RTS0046095,11
RTS0046096,13
RTS0046097,12
RTS0046098,19
RTS0046099,21
RTS0046100,13
RTS0046101,12
RTS0046102,19
RTS0046103,20
RTS0046104,20
RTS0046105,17
RTS0046106,14
RTS0046107,10
RTS0046108,9
RTS0046109,14
RTS0046110,16
RTS0046111,16
RTS0046112,37
RTS0046113,30
RTS0046114,21
RTS0046115,72
RTS0046116,40
RTS0046117,53
RTS0046119,16
RTS0046121,27
RTS0046122,38
RTS0046123,22
RTS0046124,18
RTS0046125,21
RTS0046126,21
RTS0046127,11
RTS0046128,63
RTS0046129,49
RTS0046130,46
RTS0046131,36
RTS0046132,73
RTS0046133,91
RTS0046134,64
RTS0046135,36
RTS0046136,122
RTS0046137,225
RTS0046138,45
RTS0046140,78
RTS0046141,42
RTS0046142,57
RTS0046143,84
RTS0046144,101
RTS0046145,9
RTS0046146,17
RTS0046147,11
RTS0046148,14
RTS0046149,15
RTS0046150,10
RTS0046152,11
RTS0046153,17
RTS0046154,14
RTS0046155,22
RTS0046156,9
RTS0046157,10
RTS0046158,13
RTS0046159,14
RTS0046160,15
RTS0046161,25
RTS0046162,15
RTS0046163,13
RTS0046164,51
RTS0046165,45
RTS0046166,33
RTS0046167,58
RTS0046168,13
RTS0046169,9
RTS0046170,6
RTS0046171,9
RTS0046172,19
RTS0046173,5
RTS0046174,15
RTS0046175,18
RTS0046176,6
RTS0046177,8
RTS0046178,16
RTS0046179,11
RTS0046180,22
RTS0046181,10
RTS0046182,17
RTS0046183,48
RTS0046184,57
RTS0046185,62
RTS0046186,97
RTS0046187,113
RTS0046188,108
RTS0046191,12
RTS0046193,11
RTS0046194,18
RTS0046195,21
RTS0046196,11
RTS0046197,19
RTS0046198,11
RTS0046199,27
RTS0046200,20
RTS0046201,21
RTS0046202,97
RTS0046203,75
RTS0046204,66
RTS0046205,57
RTS0046206,17
RTS0046207,15
RTS0046208,13
RTS0046209,16
RTS0046210,7
RTS0046211,23
RTS0046212,22
RTS0046213,471
RTS0046214,405
RTS0046215,260
RTS0046216,388
RTS0046217,428
RTS0046218,19
RTS0046219,16
RTS0046220,16
RTS0046221,16
RTS0046222,13
RTS0046223,17
RTS0046224,9
RTS0046225,33
RTS0046226,30
RTS0046227,25
RTS0046228,25
RTS0046229,29
RTS0046230,17
RTS0046231,5
RTS0046232,22
RTS0046233,20
RTS0046234,13
RTS0046235,16
RTS0046236,7
RTS0046237,12
RTS0046238,12
RTS0046239,15
RTS0046240,14
RTS0046241,8
RTS0046242,7
RTS0046243,10
RTS0046244,25
RTS0046245,16
RTS0046246,21
RTS0046247,23
RTS0046248,11
RTS0046249,18
RTS0046250,15
RTS0046251,8
RTS0046252,75
RTS0046253,51
RTS0046254,77
RTS0046255,12
RTS0046256,16
RTS0046257,18
RTS0046258,16
RTS0046259,11
RTS0046260,16
RTS0046261,20
RTS0046262,38
RTS0046263,20
RTS0046264,17
RTS0046265,16
RTS0046266,23
RTS0046267,30
RTS0046268,248
RTS0046269,255
RTS0046270,210
RTS0046271,154
RTS0046272,195
RTS0046273,14
RTS0046274,13
RTS0046275,19
RTS0046276,12
RTS0046277,28
RTS0046278,19
RTS0046279,28
RTS0046280,16
RTS0046281,26
RTS0046282,25
RTS0046283,38
RTS0046284,22
RTS0046285,13
RTS0046286,15
RTS0046287,16
RTS0046288,16
RTS0046289,24
RTS0046290,24
RTS0046291,19
RTS0046292,16
RTS0046293,38
RTS0046294,28
RTS0046295,46
RTS0046296,28
RTS0046297,11
RTS0046298,20
RTS0046299,21
RTS0046300,15
RTS0046301,25
RTS0046302,10
RTS0046303,18
RTS0046304,19
RTS0046305,16
RTS0046306,13
RTS0046307,18
RTS0046308,18
RTS0046309,15
RTS0046310,13
RTS0046311,13
RTS0046312,12
RTS0046313,12
RTS0046314,22
RTS0046315,12
RTS0046316,16
RTS0046317,19
RTS0046318,11
RTS0046319,14
RTS0046320,12
RTS0046321,22
RTS0046322,13
RTS0046323,21
RTS0046324,12
RTS0046325,23
RTS0046326,14
RTS0046327,12
RTS0046328,25
RTS0046329,87
RTS0046330,53
RTS0046331,77
RTS0046332,35
RTS0046333,81
RTS0046334,28
RTS0046335,47
RTS0046336,40
RTS0046342,10
RTS0046343,14
RTS0046344,21
RTS0046345,9
RTS0046346,5
RTS0046347,197
RTS0046348,190
RTS0046349,228
RTS0046350,14
RTS0046351,19
RTS0046352,17
RTS0046353,20
RTS0046354,17
RTS0046355,38
RTS0046356,55
RTS0046357,34
RTS0046358,27
RTS0046359,38
RTS0046360,21
RTS0046361,16
RTS0046362,22
RTS0046363,23
RTS0046364,16
RTS0046365,14
RTS0046366,4
RTS0046367,21
RTS0046368,12
RTS0046369,16
RTS0046370,11
RTS0046371,17
RTS0046372,24
RTS0046373,11
RTS0046374,14
RTS0046375,7
RTS0046376,23
RTS0046377,21
RTS0046378,9
RTS0046379,14
RTS0046380,24
RTS0046381,13
RTS0046382,25
RTS0046383,24
RTS0046384,20
RTS0046385,13
RTS0046386,19
RTS0046387,7
RTS0046388,31
RTS0046389,26
RTS0046390,31
RTS0046391,33
RTS0046392,14
RTS0046393,15
RTS0046394,14
RTS0046395,10
RTS0046396,12
RTS0046397,9
RTS0046398,45
RTS0046399,33
RTS0046400,35
RTS0046401,34
RTS0046402,12
RTS0046403,15
RTS0046404,27
RTS0046405,23
RTS0046406,9
RTS0046407,19
RTS0046408,12
RTS0046409,19
RTS0046410,42
RTS0046411,41
RTS0046412,41
RTS0046413,189
RTS0046414,1001
RTS0046415,225
RTS0046416,10
RTS0046417,25
RTS0046418,17
RTS0046419,16
RTS0046420,71
RTS0046421,44
RTS0046422,32
RTS0046423,14
RTS0046424,24
RTS0046425,27
RTS0046426,13
RTS0046427,14
RTS0046428,17
RTS0046429,12
RTS0046430,9
RTS0046431,16
RTS0046432,28
RTS0046433,32
RTS0046434,24
RTS0046435,229
RTS0046439,55
RTS0046440,102
RTS0046441,67
RTS0046442,61
RTS0046443,61
RTS0046444,30
RTS0046445,15
RTS0046446,7
RTS0046447,11
RTS0046448,15
RTS0046449,92
RTS0046450,152
RTS0046451,36
RTS0046452,88
RTS0046453,84
RTS0046454,101
RTS0046455,88
RTS0046456,49
RTS0046457,104
RTS0046458,40
RTS0046459,126
RTS0046460,131
RTS0046461,25
RTS0046462,29
RTS0046463,15
RTS0046464,13
RTS0046466,18
RTS0046468,10
RTS0046469,5
RTS0046470,8
RTS0046471,13
RTS0046472,22
RTS0046473,11
RTS0046474,11
RTS0046475,18
RTS0046476,14
RTS0046477,11
RTS0046478,15
RTS0046479,24
RTS0046480,14
RTS0046481,18
RTS0046482,12
RTS0046483,9
RTS0046484,18
RTS0046485,13
RTS0046486,12
RTS0046487,22
RTS0046488,17
RTS0046489,11
RTS0046490,21
RTS0046491,15
RTS0046492,22
RTS0046493,15
RTS0046494,16
RTS0046495,14
RTS0046496,55
RTS0046497,55
RTS0046498,18
RTS0046499,149
RTS0046500,158
RTS0046501,133
RTS0046502,29
RTS0046503,50
RTS0046504,28
RTS0046505,8
RTS0046506,16
RTS0046507,17
RTS0046508,23
RTS0046509,16
RTS0046510,15
RTS0046511,15
RTS0046512,33
RTS0046513,22
RTS0046514,14
RTS0046515,11
RTS0046516,39
RTS0046517,37
RTS0046518,16
RTS0046519,13
RTS0046520,14
RTS0046521,16
RTS0046522,21
RTS0046524,23
RTS0046525,21
RTS0046526,33
RTS0046527,26
RTS0046528,25
RTS0046529,21
RTS0046530,9
RTS0046531,11
RTS0046532,16
RTS0046533,27
RTS0046534,20
RTS0046535,18
RTS0046536,15
RTS0046537,13
RTS0046538,20
RTS0046539,27
RTS0046540,30
RTS0046541,17
RTS0046542,28
RTS0046543,41
RTS0046544,17
RTS0046545,86
RTS0046546,10
RTS0046548,17
RTS0046549,89
RTS0046550,24
RTS0046551,33
RTS0046552,30
RTS0046553,19
RTS0046554,14
RTS0046555,12
RTS0046556,21
RTS0046557,11
RTS0046558,16
RTS0046559,16
RTS0046560,6
RTS0046561,18
RTS0046562,27
RTS0046563,17
RTS0046564,23
RTS0046565,13
RTS0046566,16
RTS0046567,34
RTS0046568,20
RTS0046569,25
RTS0046570,39
RTS0046571,19
RTS0046572,49
RTS0046573,56
RTS0046574,41
RTS0046575,14
RTS0046577,18
RTS0046578,14
RTS0046580,52
RTS0046581,43
RTS0046582,29
RTS0046583,20
RTS0046584,21
RTS0046585,23
RTS0046586,11
RTS0046587,25
RTS0046588,24
RTS0046589,27
RTS0046590,19
RTS0046591,23
RTS0046592,27
RTS0046593,20
RTS0046594,34
RTS0046595,34
RTS0046596,16
RTS0046597,12
RTS0046598,26
RTS0046599,16
RTS0046600,76
RTS0046601,113
RTS0046602,85
RTS0046603,91
RTS0046604,19
RTS0046605,21
RTS0046606,13
RTS0046607,56
RTS0046608,91
RTS0046609,64
RTS0046610,19
RTS0046611,20
RTS0046612,19
RTS0046613,15
RTS0046614,17
RTS0046615,11
RTS0046616,17
RTS0046617,25
RTS0046618,19
RTS0046619,25
RTS0046620,15
RTS0046621,39
RTS0046622,32
RTS0046623,24
RTS0046624,39
RTS0046625,24
RTS0046626,22
RTS0046627,36
RTS0046628,50
RTS0046629,11
RTS0046630,21
RTS0046631,14
RTS0046632,72
RTS0046633,36
RTS0046634,74
RTS0046635,30
RTS0046636,28
RTS0046637,41
RTS0046638,26
RTS0046639,17
RTS0046640,20
RTS0046641,24
RTS0046642,18
RTS0046643,18
RTS0046644,14
RTS0046645,17
RTS0046646,18
RTS0046647,32
RTS0046648,19
RTS0046649,26
RTS0046650,28
RTS0046651,42
RTS0046652,36
RTS0046653,61
RTS0046654,30
RTS0046655,68
RTS0046656,25
RTS0046657,10
RTS0046658,20
RTS0046659,18
RTS0046660,11
RTS0046661,36
RTS0046662,29
RTS0046663,31
RTS0046664,12
RTS0046665,10
RTS0046666,16
RTS0046667,37
RTS0046668,28
RTS0046669,21
RTS0046670,13
RTS0046671,16
RTS0046672,18
RTS0046673,22
RTS0046674,18
RTS0046675,14
RTS0046676,17
RTS0046677,17
RTS0046678,12
RTS0046679,12
RTS0046680,17
RTS0046681,7
RTS0046682,11
RTS0046683,16
RTS0046684,14
RTS0046685,17
RTS0046686,15
RTS0046687,18
RTS0046688,17
RTS0046689,30
RTS0046690,30
RTS0046691,20
RTS0046692,16
RTS0046693,24
RTS0046694,15
RTS0046695,19
RTS0046696,21
RTS0046697,19
RTS0046698,20
RTS0046699,75
RTS0046700,113
RTS0046701,117
RTS0046702,71
RTS0046703,440
RTS0046704,668
RTS0046705,562
RTS0046706,357
RTS0046707,589
RTS0046708,474
RTS0046709,19
RTS0046710,41
RTS0046711,29
RTS0046712,21
RTS0046713,37
RTS0046714,59
RTS0046715,22
RTS0046716,56
RTS0046717,72
RTS0046718,16
RTS0046719,10
RTS0046720,10
RTS0046721,21
RTS0046722,26
RTS0046723,17
RTS0046724,17
RTS0046725,20
RTS0046726,14
RTS0046727,13
RTS0046728,10
RTS0046729,17
RTS0046730,16
RTS0046731,27
RTS0046732,13
RTS0046733,21
RTS0046734,36
RTS0046735,19
RTS0046736,16
RTS0046737,11
RTS0046738,16
RTS0046739,8
RTS0046740,12
RTS0046741,11
RTS0046742,3
RTS0046743,29
RTS0046744,26
RTS0046745,34
RTS0046746,28
RTS0046747,17
RTS0046748,24
RTS0046749,16
RTS0046750,21
RTS0046751,15
RTS0046752,21
RTS0046753,27
RTS0046754,17
RTS0046755,11
RTS0046756,15
RTS0046757,11
RTS0046758,21
RTS0046759,42
RTS0046760,55
RTS0046761,44
RTS0046763,34
RTS0046764,21
RTS0046765,14
RTS0046766,15
RTS0046767,11
RTS0046768,80
RTS0046769,119
RTS0046770,118
RTS0046771,24
RTS0046772,40
RTS0046773,28
RTS0046774,23
RTS0046775,32
RTS0046777,23
RTS0046778,10
RTS0046779,14
RTS0046780,21
RTS0046781,19
RTS0046782,9
RTS0046783,20
RTS0046784,12
RTS0046785,12
RTS0046790,64
RTS0046791,61
RTS0046792,77
RTS0046793,8
RTS0046794,9
RTS0046795,21
RTS0046796,16
RTS0046797,6
RTS0046798,13
RTS0046799,23
RTS0046800,13
RTS0046801,762
RTS0046802,580
RTS0046803,12
RTS0046804,15
RTS0046805,33
RTS0046806,43
RTS0046807,14
RTS0046808,10
RTS0046809,6
RTS0046810,13
RTS0046811,8
RTS0046812,13
RTS0046813,11
RTS0046814,25
RTS0046815,18
RTS0046816,38
RTS0046817,13
RTS0046818,11
RTS0046819,15
RTS0046820,14
RTS0046821,9
RTS0046822,22
RTS0046823,16
RTS0046824,54
RTS0046825,51
RTS0046826,17
RTS0046827,14
RTS0046828,13
RTS0046829,15
RTS0046830,15
RTS0046831,33
RTS0046832,28
RTS0046833,14
RTS0046835,12
RTS0046836,555
RTS0046837,836
RTS0046838,78
RTS0046839,260
RTS0046840,7
RTS0046841,14
RTS0046842,129
RTS0046843,158
RTS0046846,27
RTS0046849,32
RTS0046850,53
RTS0046851,166
RTS0046852,65
RTS0046853,61
RTS0046854,14
RTS0046855,12
RTS0046856,18
RTS0046857,24
RTS0046858,48
RTS0046859,12
RTS0046860,37
RTS0046861,23
RTS0046862,14
RTS0046863,17
RTS0046864,21
RTS0046866,12
RTS0046867,17
RTS0046868,25
RTS0046869,68
RTS0046870,72
RTS0046871,312
RTS0046872,952
RTS0046873,9
RTS0046874,21
RTS0046875,18
RTS0046876,13
RTS0046877,33
RTS0046878,22
RTS0046879,14
RTS0046880,17
RTS0046881,28
RTS0046882,18
RTS0046885,13
RTS0046886,26
RTS0046887,14
RTS0046889,12
RTS0046890,30
RTS0046891,19
RTS0046892,20
RTS0046893,15
RTS0046894,23
RTS0046895,7
RTS0046897,21
RTS0046898,12
RTS0046899,39
RTS0046900,100
RTS0046902,20
RTS0046903,114
RTS0046904,28
RTS0046905,14
RTS0046906,84
RTS0046907,35
RTS0046908,17
RTS0046909,23
RTS0046910,12
RTS0046911,41
RTS0046912,14
RTS0046913,15
RTS0046914,32
RTS0046915,11
RTS0046916,24
RTS0046918,1042
RTS0046919,1570
RTS0046920,58
RTS0046921,7
RTS0046922,23
RTS0046923,84
RTS0046924,37
RTS0046925,22
RTS0046926,15
RTS0046927,9
RTS0046928,11
RTS0046929,13
RTS0046930,20
RTS0046931,15
RTS0046933,15
RTS0046934,59
RTS0046935,79
RTS0046936,23
RTS0046937,19
RTS0046938,391
RTS0046939,18
RTS0046940,24
RTS0046941,24
RTS0046942,22
RTS0046943,41
RTS0046944,22
RTS0046946,60
RTS0046947,13
RTS0046948,16
RTS0046949,18
RTS0046950,17
RTS0046951,13
RTS0046952,12
RTS0046954,18
RTS0046955,13
RTS0046956,39
RTS0046957,22
RTS0046958,21
RTS0046959,36
RTS0046960,14
RTS0046961,55
RTS0046962,43
RTS0046963,19
RTS0046965,45
RTS0046966,49
RTS0046967,25
RTS0046968,7
RTS0047054,31
RTS0047055,27
RTS0047056,26
RTS0047057,27
RTS0047058,31
RTS0047060,37
RTS0047061,40
RTS0047062,37
RTS0047063,38
RTS0047064,56
RTS0047065,49
RTS0047066,49
RTS0047067,49
RTS0047068,43
RTS0047069,44
RTS0047070,49
RTS0047071,63
RTS0047072,66
RTS0047073,77
RTS0047074,79
RTS0047075,38
RTS0047076,57
RTS0047077,45
RTS0047078,47
RTS0047079,24
RTS0047080,19
RTS0047081,26
RTS0047082,16
RTS0047083,20
RTS0047084,19
RTS0047085,8
RTS0047086,18
RTS0047087,12
RTS0047088,12
RTS0047089,14
RTS0047091,10
RTS0047092,20
RTS0047093,23
RTS0047094,20
RTS0047095,22
RTS0047096,17
RTS0047097,10
RTS0047098,8
RTS0047099,11
RTS0047100,15
RTS0047101,22
RTS0047102,12
RTS0047103,12
RTS0047104,13
RTS0047105,78
RTS0047106,69
RTS0047107,49
RTS0047108,79
RTS0047109,56
RTS0047110,27
RTS0047111,21
RTS0047112,26
RTS0047113,37
RTS0047114,13
RTS0047115,33
RTS0047116,42
RTS0047117,52
RTS0047118,37
RTS0047119,32
RTS0047120,30
RTS0047121,9
RTS0047122,23
RTS0047123,23
RTS0047124,17
RTS0047125,19
RTS0047126,20
RTS0047127,18
RTS0047128,11
RTS0047129,16
RTS0047130,20
RTS0047131,19
RTS0047132,20
RTS0047133,16
RTS0047134,17
RTS0047135,109
RTS0047136,134
RTS0047137,86
RTS0047138,85
RTS0047139,65
RTS0047140,13
RTS0047141,14
RTS0047142,18
RTS0047143,13
RTS0047144,12
RTS0047145,42
RTS0047146,39
RTS0047147,30
RTS0047148,33
RTS0047149,40
RTS0047150,65
RTS0047151,53
RTS0047152,94
RTS0047153,72
RTS0047154,97
RTS0047156,20
RTS0047157,7
RTS0047158,17
RTS0047159,13
RTS0047160,24
RTS0047165,37
RTS0047166,12
RTS0047167,16
RTS0047168,9
RTS0047169,16
RTS0047170,8
RTS0047171,44
RTS0047172,45
RTS0047173,51
RTS0047174,51
RTS0047175,13
RTS0047176,21
RTS0047177,20
RTS0047178,21
RTS0047179,18
RTS0047180,19
RTS0047181,39
RTS0047182,35
RTS0047183,46
RTS0047184,35
RTS0047185,33
RTS0047186,15
RTS0047187,14
RTS0047188,14
RTS0047189,20
RTS0047190,24
RTS0047191,15
RTS0047192,23
RTS0047193,39
RTS0047194,39
RTS0047195,29
RTS0047196,22
RTS0047197,54
RTS0047198,30
RTS0047199,14
RTS0047200,30
RTS0047201,23
RTS0047202,27
RTS0047203,30
RTS0047204,24
RTS0047205,22
RTS0047206,29
RTS0047207,20
RTS0047208,490
RTS0047209,570
RTS0047210,704
RTS0047211,582
RTS0047212,308
RTS0047213,19
RTS0047214,22
RTS0047215,21
RTS0047216,15
RTS0047217,14
RTS0047218,136
RTS0047219,162
RTS0047220,48
RTS0047221,213
RTS0047222,214
RTS0047223,87
RTS0047225,55
RTS0047226,44
RTS0047229,11
RTS0047230,17
RTS0047231,25
RTS0047232,10
RTS0047233,16
RTS0047234,12
RTS0047235,20
RTS0047236,10
RTS0047237,15
RTS0047238,14
RTS0047239,17
RTS0047240,13
RTS0047241,12
RTS0047242,16
RTS0047243,24
RTS0047244,9
RTS0047245,18
RTS0047246,7
RTS0047247,17
RTS0047248,8
RTS0047249,23
RTS0047250,28
RTS0047252,43
RTS0047253,26
RTS0047254,32
RTS0047255,71
RTS0047256,65
RTS0047257,71
RTS0047258,60
RTS0047259,74
RTS0047260,64
RTS0047261,63
RTS0047262,57
RTS0047263,72
RTS0047264,49
RTS0047266,63
RTS0047267,136
RTS0047268,89
RTS0047269,95
RTS0047270,179
RTS0047271,164
RTS0047272,100
RTS0047273,111
RTS0047274,72
RTS0047276,21
RTS0047277,222
RTS0047278,209
RTS0047279,198
RTS0047280,127
RTS0047281,102
RTS0047282,154
RTS0047283,111
RTS0047284,86
RTS0047290,203
RTS0047291,309
RTS0047292,206
RTS0047293,188
RTS0047294,308
RTS0047295,13
RTS0047296,28
RTS0047297,30
RTS0047298,21
RTS0047299,22
RTS0047300,12
RTS0047301,15
RTS0047302,12
RTS0047303,11
RTS0047304,15
RTS0047305,69
RTS0047306,82
RTS0047307,119
RTS0047308,48
RTS0047309,57
RTS0047310,69
RTS0047311,66
RTS0047312,58
RTS0047313,58
RTS0047314,47
RTS0047315,103
RTS0047316,71
RTS0047317,91
RTS0047318,70
RTS0047319,80
RTS0047320,27
RTS0047321,46
RTS0047322,52
RTS0047323,82
RTS0047324,64
RTS0047325,58
RTS0047326,34
RTS0047327,47
RTS0047328,43
RTS0047329,46
RTS0047331,44
RTS0047332,71
RTS0047333,59
RTS0047334,38
RTS0047335,66
RTS0047336,77
RTS0047337,49
RTS0047338,63
RTS0047339,47
RTS0047340,134
RTS0047341,136
RTS0047342,110
RTS0047343,117
RTS0047344,121
RTS0047345,50
RTS0047346,53
RTS0047348,42
RTS0047349,51
RTS0047350,49
RTS0047351,57
RTS0047352,161
RTS0047353,130
RTS0047354,95
RTS0047356,45
RTS0047357,48
RTS0047358,38
RTS0047359,53
RTS0047360,40
RTS0047361,14
RTS0047362,37
RTS0047363,53
RTS0047364,31
RTS0047365,32
RTS0047366,16
RTS0047367,14
RTS0047368,31
RTS0047369,26
RTS0047370,14
RTS0047373,19
RTS0047374,12
RTS0047375,29
RTS0047376,39
RTS0047377,35
RTS0047378,40
RTS0047379,62
RTS0047380,60
RTS0047381,14
RTS0047382,17
RTS0047383,11
RTS0047384,14
RTS0047385,11
RTS0047386,48
RTS0047387,44
RTS0047388,43
RTS0047389,42
RTS0047390,40
RTS0047391,51
RTS0047392,45
RTS0047393,76
RTS0047394,13
RTS0047395,25
RTS0047396,102
RTS0047397,39
RTS0047398,21
RTS0047399,21
RTS0047400,15
RTS0047401,19
RTS0047402,30
RTS0047403,26
RTS0047404,52
RTS0047405,44
RTS0047406,19
RTS0047407,23
RTS0047408,33
RTS0047409,57
RTS0047410,60
RTS0047411,49
RTS0047412,40
RTS0047413,26
RTS0047414,58
RTS0047415,53
RTS0047417,32
RTS0047418,54
RTS0047419,44
RTS0047420,53
RTS0047421,9
RTS0047422,15
RTS0047423,18
RTS0047424,17
RTS0047425,17
RTS0047426,36
RTS0047427,41
RTS0047428,28
RTS0047429,23
RTS0047430,41
RTS0047431,12
RTS0047432,82
RTS0047433,67
RTS0047434,51
RTS0047435,95
RTS0047436,11
RTS0047437,12
RTS0047438,9
RTS0047439,11
RTS0047440,9
RTS0047441,65
RTS0047442,49
RTS0047445,50
RTS0047446,53
RTS0047447,10
RTS0047448,15
RTS0047449,12
RTS0047450,11
RTS0047451,15
RTS0047452,25
RTS0047453,18
RTS0047454,19
RTS0047455,15
RTS0047456,17
RTS0047457,9
RTS0047458,15
RTS0047459,27
RTS0047460,18
RTS0047461,11
RTS0047462,28
RTS0047463,13
RTS0047464,29
RTS0047465,13
RTS0047466,25
RTS0047467,24
RTS0047468,22
RTS0047469,18
RTS0047471,25
RTS0047472,11
RTS0047473,30
RTS0047474,5
RTS0047475,11
RTS0047476,21
RTS0047477,77
RTS0047479,69
RTS0047480,59
RTS0047481,88
RTS0047482,11
RTS0047483,21
RTS0047484,15
RTS0047485,12
RTS0047486,19
RTS0047487,17
RTS0047488,29
RTS0047489,18
RTS0047490,20
RTS0047491,16
RTS0047492,41
RTS0047493,39
RTS0047494,48
RTS0047495,46
RTS0047496,37
RTS0047497,29
RTS0047498,31
RTS0047499,36
RTS0047500,48
RTS0047501,20
RTS0047502,9
RTS0047503,16
RTS0047504,81
RTS0047505,47
RTS0047506,62
RTS0047507,27
RTS0047508,18
RTS0047509,27
RTS0047510,28
RTS0047511,26
RTS0047512,100
RTS0047513,17
RTS0047514,16
RTS0047515,136
RTS0047516,133
RTS0047517,97
RTS0047518,69
RTS0047520,69
RTS0047521,119
RTS0047522,28
RTS0047523,42
RTS0047524,24
RTS0047525,25
RTS0047526,29
RTS0047527,18
RTS0047528,28
RTS0047529,23
RTS0047530,26
RTS0047531,24
RTS0047532,12
RTS0047533,9
RTS0047534,15
RTS0047535,15
RTS0047536,13
RTS0047537,34
RTS0047538,134
RTS0047540,130
RTS0047541,140
RTS0047543,24
RTS0047544,15
RTS0047545,38
RTS0047546,32
RTS0047547,12
RTS0047548,75
RTS0047549,34
RTS0047550,44
RTS0047551,63
RTS0047552,38
RTS0047553,21
RTS0047558,16
RTS0047559,18
RTS0047560,19
RTS0047561,14
RTS0047562,22
RTS0047563,32
RTS0047564,44
RTS0047565,26
RTS0047566,28
RTS0047567,11
RTS0047568,11
RTS0047569,16
RTS0047570,22
RTS0047571,19
RTS0047572,19
RTS0047573,8
RTS0047574,25
RTS0047575,18
RTS0047576,16
RTS0047577,18
RTS0047578,14
RTS0047579,12
RTS0047580,19
RTS0047581,15
RTS0047582,6
RTS0047583,5
RTS0047584,10
RTS0047585,7
RTS0047586,16
RTS0047587,12
RTS0047588,25
RTS0047590,14
RTS0047591,12
RTS0047592,10
RTS0047593,12
RTS0047594,18
RTS0047595,18
RTS0047596,12
RTS0047597,18
RTS0047598,38
RTS0047599,25
RTS0047600,32
RTS0047601,128
RTS0047602,46
RTS0047603,20
RTS0047604,15
RTS0047606,14
RTS0047613,42
RTS0047614,52
RTS0047615,23
RTS0047616,52
RTS0047617,58
RTS0047618,13
RTS0047619,10
RTS0047620,14
RTS0047621,13
RTS0047622,5
RTS0047624,17
RTS0047625,16
RTS0047626,14
RTS0047627,16
RTS0047628,9
RTS0047629,13
RTS0047630,10
RTS0047631,20
RTS0047632,9
RTS0047633,13
RTS0047634,7
RTS0047635,9
RTS0047636,10
RTS0047637,6
RTS0047638,17
RTS0047639,18
RTS0047640,11
RTS0047641,15
RTS0047642,11
RTS0047643,13
RTS0047644,11
RTS0047645,10
RTS0047646,10
RTS0047647,9
RTS0047648,20
RTS0047649,17
RTS0047650,2
RTS0047651,17
RTS0047652,20
RTS0047653,10
RTS0047654,20
RTS0047656,16
RTS0047657,14
RTS0047658,13
RTS0047659,11
RTS0047660,5
RTS0047661,12
RTS0047662,20
RTS0047663,14
RTS0047664,10
RTS0047665,17
RTS0047666,7
RTS0047667,13
RTS0047668,11
RTS0047669,6
RTS0047670,12
RTS0047672,18
RTS0047673,8
RTS0047674,20
RTS0047675,16
RTS0047676,8
RTS0047677,12
RTS0047678,18
RTS0047679,12
RTS0047680,13
RTS0047681,10
RTS0047682,9
RTS0047684,19
RTS0047685,13
RTS0047686,17
RTS0047687,12
RTS0047688,7
RTS0047689,15
RTS0047691,12
RTS0047692,11
RTS0047693,10
RTS0047694,12
RTS0047695,11
RTS0047696,12
RTS0047697,9
RTS0047698,18
RTS0047699,19
RTS0047700,25
RTS0047701,24
RTS0047702,11
RTS0047703,40
RTS0047704,35
RTS0047705,29
RTS0047706,29
RTS0047707,29
RTS0047708,91
RTS0047709,20
RTS0047710,17
RTS0047711,17
RTS0047712,21
RTS0047713,41
RTS0047714,68
RTS0047715,59
RTS0047716,86
RTS0047717,70
RTS0047718,31
RTS0047720,32
RTS0047721,26
RTS0047722,34
RTS0047723,31
RTS0047724,92
RTS0047725,106
RTS0047726,65
RTS0047727,88
RTS0047728,85
RTS0047729,20
RTS0047730,18
RTS0047731,10
RTS0047732,14
RTS0047733,20
RTS0047734,25
RTS0047735,12
RTS0047736,31
RTS0047737,15
RTS0047738,16
RTS0047739,16
RTS0047740,21
RTS0047741,18
RTS0047742,23
RTS0047743,16
RTS0047744,87
RTS0047745,86
RTS0047746,50
RTS0047747,55
RTS0047748,71
RTS0047749,26
RTS0047750,13
RTS0047752,12
RTS0047753,16
RTS0047754,33
RTS0047755,40
RTS0047756,23
RTS0047757,29
RTS0047758,34
RTS0047759,14
RTS0047760,17
RTS0047761,13
RTS0047762,18
RTS0047763,13
RTS0047764,10
RTS0047765,18
RTS0047766,24
RTS0047767,16
RTS0047768,19
RTS0047769,35
RTS0047770,52
RTS0047771,53
RTS0047772,47
RTS0047773,51
RTS0047774,28
RTS0047775,17
RTS0047776,11
RTS0047777,13
RTS0047778,6
RTS0047779,29
RTS0047780,46
RTS0047781,57
RTS0047782,69
RTS0047783,33
RTS0047784,17
RTS0047785,16
RTS0047786,73
RTS0047787,61
RTS0047788,16
RTS0047789,13
RTS0047790,14
RTS0047791,32
RTS0047792,28
RTS0047793,134
RTS0047794,15
RTS0047795,11
RTS0047796,38
RTS0047797,34
RTS0047798,17
RTS0047799,30
RTS0047800,18
RTS0047801,47
RTS0047802,42
RTS0047803,12
RTS0047804,12
RTS0047805,39
RTS0047806,55
RTS0047807,87
RTS0047808,183
RTS0047809,11
RTS0047810,23
RTS0047811,46
RTS0047812,21
RTS0047813,44
RTS0047814,22
RTS0047816,24
RTS0047817,18
RTS0047818,13
RTS0047819,14
RTS0047820,27
RTS0047821,64
RTS0047822,8
RTS0047823,12
RTS0047824,36
RTS0047825,73
RTS0047826,12
RTS0047827,86
RTS0047828,21
RTS0047829,39
RTS0047830,15
RTS0047831,14
RTS0047832,15
RTS0047833,10
RTS0047834,13
RTS0047835,59
RTS0047836,49
RTS0047837,61
RTS0047838,103
RTS0047839,64
RTS0047840,18
RTS0047841,10
RTS0047842,9
RTS0047843,23
RTS0047844,14
RTS0047845,19
RTS0047846,14
RTS0047847,19
RTS0047848,19
RTS0047849,13
RTS0047850,20
RTS0047851,15
RTS0047852,26
RTS0047853,22
RTS0047854,18
RTS0047855,21
RTS0047856,11
RTS0047857,29
RTS0047858,35
RTS0047859,13
RTS0047860,20
RTS0047861,9
RTS0047862,25
RTS0047863,12
RTS0047864,15
RTS0047865,43
RTS0047866,54
RTS0047867,16
RTS0047868,11
RTS0047869,54
RTS0047870,74
RTS0047871,15
RTS0047872,27
RTS0047873,16
RTS0047874,11
RTS0047875,24
RTS0047876,25
RTS0047877,11
RTS0047878,22
RTS0047879,47
RTS0047880,14
RTS0047881,24
RTS0047882,21
RTS0047883,53
RTS0047884,15
RTS0047885,21
RTS0047886,13
RTS0047890,113
RTS0047891,120
RTS0047892,66
RTS0047893,31
RTS0047894,21
RTS0047895,22
RTS0047896,17
RTS0047897,19
RTS0047898,19
RTS0047899,14
RTS0047900,19
RTS0047901,14
RTS0047902,25
RTS0047903,29
RTS0047904,38
RTS0047905,36
RTS0047906,30
RTS0047907,286
RTS0047908,260
RTS0047909,290
RTS0047910,19
RTS0047912,23
RTS0047913,37
RTS0047914,52
RTS0047915,14
RTS0047916,15
RTS0047917,10
RTS0047919,13
RTS0047920,149
RTS0047921,253
RTS0047924,20
RTS0047925,15
RTS0047926,7
RTS0047927,23
RTS0047928,30
RTS0047929,14
RTS0047930,23
RTS0047931,14
RTS0047932,19
RTS0047933,20
RTS0047934,19
RTS0047935,46
RTS0047936,14
RTS0047937,16
RTS0047938,33
RTS0047939,69
RTS0047940,103
RTS0047941,17
RTS0047942,21
RTS0047943,23
RTS0047944,64
RTS0047945,24
RTS0047946,24
RTS0047947,13
RTS0047948,9
RTS0047949,26
RTS0047950,16
RTS0047951,37
RTS0047952,46
RTS0047953,30
RTS0047954,16
RTS0047956,16
RTS0047957,12
RTS0047958,18
RTS0047959,36
RTS0047960,21
RTS0047961,13
RTS0047963,47
RTS0047964,11
RTS0047965,15
RTS0047966,22
RTS0047967,18
RTS0047968,59
RTS0047969,31
RTS0047970,13
RTS0047972,25
RTS0047973,69
RTS0047974,27
RTS0047975,16
RTS0047976,65
RTS0047977,10
RTS0047978,14
RTS0047979,29
RTS0047980,14
RTS0047981,156
RTS0047982,27
RTS0047985,436
RTS0047986,27
RTS0047987,15
RTS0047988,65
RTS0047990,15
RTS0047991,68
RTS0047992,13
RTS0047993,22
RTS0047994,36
RTS0047995,29
RTS0047996,16
RTS0047997,38
RTS0047998,40
RTS0047999,12
RTS0048000,12
RTS0048001,12
RTS0048003,115
RTS0048005,23
RTS0048006,17
RTS0048008,60
RTS0048009,20
RTS0048012,12
RTS0048013,17
RTS0048014,13
RTS0048015,506
RTS0048016,670
RTS0048017,26
RTS0048018,44
RTS0048019,42
RTS0048020,19
RTS0048021,7
RTS0048022,18
RTS0048023,36
RTS0048024,11
RTS0048026,25
RTS0048027,47
RTS0048028,11
RTS0048029,11
RTS0048030,18
RTS0048031,11
RTS0048032,30
RTS0048033,14
RTS0048034,12
RTS0048035,14
RTS0048036,23
RTS0048037,17
RTS0048038,37
RTS0048040,22
RTS0048041,16
RTS0048042,39
RTS0048043,44
RTS0048044,13
RTS0048045,15
RTS0048046,24
RTS0048047,13
RTS0048048,10
RTS0048049,17
RTS0048050,14
RTS0048051,123
RTS0048052,70
RTS0048053,19
RTS0048054,24
RTS0048055,14
RTS0048056,22
RTS0048057,8
RTS0048058,13
RTS0048059,23
RTS0048060,17
RTS0048061,24
RTS0048062,14
RTS0048063,12
RTS0048064,33
RTS0048065,75
RTS0048066,73
RTS0048067,16
RTS0048068,19
RTS0048069,16
RTS0048070,11
RTS0048071,18
RTS0048072,8
RTS0048073,17
RTS0048074,10
RTS0048076,25
RTS0048077,44
RTS0048078,47
RTS0048079,52
RTS0048080,53
RTS0048081,42
RTS0048082,10
RTS0048084,10
RTS0048085,19
RTS0048086,17
RTS0048087,21
RTS0048088,20
RTS0048089,36
RTS0048090,46
RTS0048091,19
RTS0048092,17
RTS0048093,127
RTS0048094,14
RTS0048096,12
RTS0048097,17
RTS0048098,2130
RTS0048099,2868
RTS0048100,3117
RTS0048101,2584
RTS0048102,2865
RTS0048104,18
RTS0048105,21
RTS0048106,27
RTS0048107,20
RTS0048108,24
RTS0048109,10
RTS0048110,18
RTS0048111,14
RTS0048112,19
RTS0048113,17
RTS0048114,20
RTS0048115,38
RTS0048116,40
RTS0048117,26
RTS0048118,31
RTS0048120,12
RTS0048126,10
RTS0048127,16
RTS0048129,26
RTS0048130,15
RTS0048131,82
RTS0048132,113
RTS0048133,26
RTS0048134,97
RTS0048135,135
RTS0048136,13
RTS0048138,11
RTS0048139,25
RTS0048140,23
RTS0048141,19
RTS0048142,36
RTS0048144,18
RTS0048145,31
RTS0048146,27
RTS0048147,26
RTS0048148,29
RTS0048149,32
RTS0048150,35
RTS0048151,18
RTS0048152,22
RTS0048153,22
RTS0048154,18
RTS0048155,18
RTS0048156,68
RTS0048158,55
RTS0048159,22
RTS0048160,565
RTS0048161,642
RTS0048162,46
RTS0048163,61
RTS0048164,180
RTS0048165,84
RTS0048166,28
RTS0048167,39
RTS0048168,34
RTS0048169,34
RTS0048170,35
RTS0048171,26
RTS0048172,28
RTS0048173,14
RTS0048175,19
RTS0048176,14
RTS0048177,12
RTS0048178,15
RTS0048179,9
RTS0048180,17
RTS0048181,43
RTS0048182,26
RTS0048183,44
RTS0048184,40
RTS0048185,50
RTS0048186,35
RTS0048188,37
RTS0048189,38
RTS0048190,28
RTS0048191,34
RTS0048192,42
RTS0048193,23
RTS0048194,40
RTS0048195,31
RTS0048196,34
RTS0048197,60
RTS0048198,54
RTS0048200,42
RTS0048201,29
RTS0048202,33
RTS0048203,35
RTS0048204,42
RTS0048205,25
RTS0048207,34
RTS0048208,52
RTS0048209,47
RTS0048210,34
RTS0048211,50
RTS0048212,23
RTS0048213,38
RTS0048214,17
RTS0048215,45
RTS0048216,26
RTS0048217,31
RTS0048218,43
RTS0048219,26
RTS0048220,33
RTS0048221,24
RTS0048222,27
RTS0048223,18
RTS0048224,26
RTS0048225,35
RTS0048226,32
RTS0048227,85
RTS0048228,18
RTS0048229,16
RTS0048230,31
RTS0048231,54
RTS0048232,24
RTS0048233,30
RTS0048234,16
RTS0048235,37
RTS0048236,27
RTS0048237,34
RTS0048238,31
RTS0048239,38
RTS0048240,28
RTS0048241,30
RTS0048242,51
RTS0048243,64
RTS0048244,50
RTS0048245,24
RTS0048246,52
RTS0049343,32
RTS0049344,44
RTS0049345,34
RTS0049346,8
RTS0049347,27
RTS0049348,21
RTS0049349,22
RTS0049350,14
RTS0049351,23
RTS0049352,24
RTS0049353,34
RTS0049354,13
RTS0049355,19
RTS0049356,61
RTS0049357,47
RTS0049358,15
RTS0049359,18
RTS0049360,29
RTS0049361,16
RTS0049362,21
RTS0049363,27
RTS0049364,31
RTS0049365,10
RTS0049366,140
RTS0049367,175
RTS0049368,32
RTS0049369,9
RTS0049370,10
RTS0049371,24
RTS0049372,21
RTS0049373,81
RTS0049374,94
RTS0049375,68
RTS0049376,70
RTS0049377,83
RTS0049378,71
RTS0049379,54
RTS0049380,61
RTS0049381,52
RTS0049382,41
RTS0049383,11
RTS0049384,18
RTS0049385,7
RTS0049386,15
RTS0049387,8
RTS0049388,13
RTS0049389,15
RTS0049390,435
RTS0049391,411
RTS0049392,374
RTS0049393,497
RTS0049394,155
RTS0049395,227
RTS0049396,355
RTS0049397,351
RTS0049398,458
RTS0049399,216
RTS0049400,26
RTS0049401,21
RTS0049402,18
RTS0049403,13
RTS0049404,12
RTS0049405,18
RTS0049406,21
RTS0049407,17
RTS0049408,26
RTS0049409,13
RTS0049410,19
RTS0049411,20
RTS0049412,10
RTS0049413,15
RTS0049414,21
RTS0049415,37
RTS0049416,26
RTS0049417,23
RTS0049418,20
RTS0049419,17
RTS0049420,14
RTS0049421,17
RTS0049422,9
RTS0049423,20
RTS0049424,75
RTS0049425,32
RTS0049426,45
RTS0049427,30
RTS0049428,21
RTS0049429,71
RTS0049430,82
RTS0049431,53
RTS0049432,11
RTS0049433,17
RTS0049434,11
RTS0049435,12
RTS0049436,6
RTS0049437,73
RTS0049438,30
RTS0049439,81
RTS0049440,54
RTS0049441,86
RTS0049442,106
RTS0049443,67
RTS0049444,88
RTS0049445,10
RTS0049446,17
RTS0049447,31
RTS0049448,12
RTS0049449,22
RTS0049450,25
RTS0049451,21
RTS0049452,12
RTS0049453,25
RTS0049454,9
RTS0049455,15
RTS0049456,12
RTS0049457,45
RTS0049458,20
RTS0049459,72
RTS0049460,95
RTS0049461,106
RTS0049462,116
RTS0049463,29
RTS0049464,27
RTS0049465,13
RTS0049466,21
RTS0049467,15
RTS0049468,28
RTS0049469,31
RTS0049470,38
RTS0049471,44
RTS0049472,30
RTS0049473,192
RTS0049474,17
RTS0049475,24
RTS0049476,27
RTS0049477,13
RTS0049478,17
RTS0049479,4389
RTS0049480,454
RTS0049481,7
RTS0049482,27
RTS0049483,21
RTS0049484,49
RTS0049485,71
RTS0997079,10
RTS0997080,14
RTS0997081,10
RTS0997082,19
RTS0997083,8
RTS0997084,11
RTS0997085,14
RTS0997086,17
RTS0997087,11
RTS0997088,17858
RTS0997089,1456
RTS0997090,17
RTS0997091,10
RTS0997092,3
RTS0997093,10
RTS0997094,3
RTS0997095,6
RTS0997096,10
RTS0997097,7
RTS0997098,19
RTS0997099,8
RTS0997100,9
RTS0997101,6
RTS0997102,4
RTS0997103,9
RTS0997104,11
RTS0997105,8
RTS0997106,10
RTS0997107,12
RTS0997108,12
RTS0997109,5
RTS0997110,9
RTS0997111,5
RTS0997112,10
RTS0997113,10
RTS0997114,2
RTS0997115,9
RTS0997116,9
RTS0997117,7
RTS0997118,6
RTS0997119,7
RTS0997120,5
RTS0997121,53
RTS0997122,88
RTS0997123,83
RTS0997124,42
RTS0997125,206
RTS0997126,300
RTS0997127,246
RTS0997128,251
RTS0997129,301
RTS0997130,71
</Code_Summary>
