# Supplementary material for: Spatial meta-transcriptomics reveal associations of intratumor bacteria burden with lung cancer cells showing a distinct oncogenic signature
Source: J Immunother Cancer. 2022 Jul 6;10(7):e004698. doi: 10.1136/jitc-2022-004698 (PMC9260850; doi:10.1136/jitc-2022-004698)
Supplement: Supplementary data [file jitc-2022-004698supp009.zip › DSP-1001660004186-C-B06.dcc]

<Header>
FileVersion,0.02
SoftwareVersion,"GeoMx_NGS_Pipeline_ 2.0.0"
Date,2020-6-15
</Header>

<Scan_Attributes>
ID,DSP-1001660004186-C-B06
Plate_ID,1001660004186
Well,B06
</Scan_Attributes>

<NGS_Processing_Attributes>
SeqSetId,
tamperedIni,No
Raw,6541080
Trimmed,6466695
Stitched,6431420
Aligned,6315942
umiQ30,0.9923
rtsQ30,0.9915
</NGS_Processing_Attributes>


<Code_Summary>
RTS0039454,366
RTS0039455,284
RTS0039456,214
RTS0039457,534
RTS0039458,176
RTS0039459,136
RTS0039460,104
RTS0039461,158
RTS0039462,109
RTS0039463,146
RTS0039464,152
RTS0039465,232
RTS0039466,146
RTS0039467,289
RTS0039468,124
RTS0039469,100
RTS0039470,134
RTS0039471,162
RTS0039472,131
RTS0039473,87
RTS0039474,168
RTS0039475,172
RTS0039476,236
RTS0039477,147
RTS0039478,177
RTS0039479,142
RTS0039480,95
RTS0039481,115
RTS0039482,151
RTS0039483,108
RTS0039484,136
RTS0039485,142
RTS0039486,118
RTS0039487,114
RTS0039488,146
RTS0039489,126
RTS0039490,128
RTS0039491,134
RTS0039492,115
RTS0039493,130
RTS0039494,120
RTS0039495,176
RTS0039496,177
RTS0039497,112
RTS0039498,135
RTS0039499,268
RTS0039500,136
RTS0039501,231
RTS0039502,260
RTS0039503,233
RTS0039504,109
RTS0039505,140
RTS0039506,113
RTS0039507,125
RTS0039508,147
RTS0039509,142
RTS0039510,170
RTS0039511,156
RTS0039512,118
RTS0039513,134
RTS0039514,198
RTS0039515,223
RTS0039516,110
RTS0039517,114
RTS0039518,136
RTS0039519,106
RTS0039520,122
RTS0039521,103
RTS0039522,118
RTS0039523,116
RTS0039524,144
RTS0039525,141
RTS0039526,136
RTS0039527,156
RTS0039528,153
RTS0039529,161
RTS0039530,132
RTS0039531,141
RTS0039532,155
RTS0039533,159
RTS0039534,98
RTS0039535,155
RTS0039536,127
RTS0039537,106
RTS0039538,113
RTS0039539,118
RTS0039540,99
RTS0039541,134
RTS0039542,126
RTS0039543,130
RTS0039544,94
RTS0039545,132
RTS0039546,102
RTS0039547,103
RTS0039548,187
RTS0039549,118
RTS0039550,134
RTS0039551,147
RTS0039552,114
RTS0039553,134
RTS0039554,161
RTS0039555,159
RTS0039556,95
RTS0039557,113
RTS0039558,117
RTS0039559,116
RTS0039560,138
RTS0039561,168
RTS0039562,257
RTS0039563,207
RTS0039564,213
RTS0039565,273
RTS0039566,118
RTS0039567,121
RTS0039568,140
RTS0039569,85
RTS0039570,133
RTS0039571,115
RTS0039572,119
RTS0039573,128
RTS0039574,145
RTS0039575,116
RTS0039576,76
RTS0039577,136
RTS0039578,97
RTS0039579,128
RTS0039580,131
RTS0039581,118
RTS0039582,136
RTS0039583,167
RTS0039584,124
RTS0039585,137
RTS0039586,100
RTS0039587,118
RTS0039588,128
RTS0039589,100
RTS0039590,119
RTS0039591,136
RTS0039592,99
RTS0039593,114
RTS0039594,118
RTS0039595,111
RTS0039596,136
RTS0039597,123
RTS0039598,143
RTS0039599,107
RTS0039600,140
RTS0039601,102
RTS0039602,98
RTS0039603,112
RTS0039604,134
RTS0039605,110
RTS0039606,90
RTS0039607,162
RTS0039608,125
RTS0039609,121
RTS0039610,91
RTS0039611,166
RTS0039612,118
RTS0039613,132
RTS0039614,96
RTS0039615,56
RTS0039616,117
RTS0039617,91
RTS0039619,117
RTS0039620,98
RTS0039621,119
RTS0039622,95
RTS0039623,116
RTS0039624,111
RTS0039625,102
RTS0039626,96
RTS0039627,92
RTS0039628,100
RTS0039629,107
RTS0039630,107
RTS0039631,74
RTS0039632,120
RTS0039633,112
RTS0039634,132
RTS0039635,150
RTS0039636,120
RTS0039637,141
RTS0039638,171
RTS0039639,167
RTS0039640,114
RTS0039641,121
RTS0039642,129
RTS0039643,119
RTS0039644,96
RTS0039645,104
RTS0039646,160
RTS0039647,119
RTS0039648,109
RTS0039649,125
RTS0039650,129
RTS0039651,192
RTS0039652,179
RTS0039653,131
RTS0039654,132
RTS0039655,168
RTS0039656,174
RTS0039657,182
RTS0039658,142
RTS0039659,193
RTS0039660,117
RTS0039661,98
RTS0039662,82
RTS0039663,99
RTS0039664,119
RTS0039665,128
RTS0039666,121
RTS0039667,104
RTS0039668,94
RTS0039669,175
RTS0039670,118
RTS0039671,153
RTS0039672,176
RTS0039673,153
RTS0039674,173
RTS0039675,149
RTS0039676,137
RTS0039677,133
RTS0039678,92
RTS0039679,155
RTS0039680,85
RTS0039681,136
RTS0039682,122
RTS0039683,97
RTS0039684,134
RTS0039685,133
RTS0039686,176
RTS0039687,235
RTS0039688,241
RTS0039689,178
RTS0039690,180
RTS0039691,164
RTS0039692,134
RTS0039693,128
RTS0039694,230
RTS0039695,139
RTS0039696,110
RTS0039697,130
RTS0039698,107
RTS0039699,152
RTS0039700,102
RTS0039701,91
RTS0039702,120
RTS0039703,153
RTS0039704,151
RTS0039705,123
RTS0039706,138
RTS0039707,143
RTS0039708,144
RTS0039709,100
RTS0039710,151
RTS0039711,104
RTS0039712,149
RTS0039713,168
RTS0039714,106
RTS0039715,156
RTS0039716,102
RTS0039717,109
RTS0039718,117
RTS0039719,91
RTS0039720,191
RTS0039721,133
RTS0039722,119
RTS0039723,197
RTS0039724,157
RTS0039725,166
RTS0039726,139
RTS0039727,147
RTS0039728,114
RTS0039729,135
RTS0039730,142
RTS0039731,141
RTS0039732,146
RTS0039733,149
RTS0039734,188
RTS0039735,133
RTS0039736,115
RTS0039737,156
RTS0039738,126
RTS0039739,113
RTS0039740,124
RTS0039741,122
RTS0039742,113
RTS0039743,108
RTS0039744,95
RTS0039745,136
RTS0039746,139
RTS0039747,127
RTS0039749,137
RTS0039750,123
RTS0039751,93
RTS0039752,116
RTS0039753,123
RTS0039754,105
RTS0039755,145
RTS0039756,126
RTS0039757,123
RTS0039758,118
RTS0039759,102
RTS0039760,122
RTS0039761,124
RTS0039762,135
RTS0039763,131
RTS0039764,133
RTS0039765,86
RTS0039766,123
RTS0039767,93
RTS0039768,136
RTS0039769,124
RTS0039770,233
RTS0039771,131
RTS0039772,150
RTS0039773,117
RTS0039774,113
RTS0039775,166
RTS0039776,115
RTS0039777,99
RTS0039778,90
RTS0039779,112
RTS0039780,107
RTS0039781,161
RTS0039782,135
RTS0039783,124
RTS0039784,130
RTS0039785,144
RTS0039786,107
RTS0039787,93
RTS0039788,118
RTS0039789,89
RTS0039790,145
RTS0039791,159
RTS0039792,105
RTS0039793,102
RTS0039794,126
RTS0039795,121
RTS0039796,109
RTS0039797,154
RTS0039798,142
RTS0039799,128
RTS0039800,128
RTS0039801,107
RTS0039802,120
RTS0039803,147
RTS0039804,150
RTS0039805,138
RTS0039806,129
RTS0039807,93
RTS0039808,156
RTS0039809,116
RTS0039810,146
RTS0039811,131
RTS0039812,173
RTS0039813,143
RTS0039814,203
RTS0039815,134
RTS0039816,127
RTS0039817,180
RTS0039818,127
RTS0039819,152
RTS0039820,116
RTS0039821,145
RTS0039822,142
RTS0039823,140
RTS0039824,131
RTS0039825,118
RTS0039826,92
RTS0039827,132
RTS0039828,102
RTS0039829,128
RTS0039830,98
RTS0039831,109
RTS0039832,163
RTS0039833,143
RTS0039834,154
RTS0039835,158
RTS0039836,174
RTS0039838,118
RTS0039839,156
RTS0039840,95
RTS0039841,155
RTS0039842,132
RTS0039843,109
RTS0039844,167
RTS0039845,133
RTS0039846,136
RTS0039847,125
RTS0039848,111
RTS0039849,92
RTS0039850,74
RTS0039851,153
RTS0039852,133
RTS0039853,102
RTS0039854,108
RTS0039855,129
RTS0039856,99
RTS0039857,105
RTS0039858,81
RTS0039859,191
RTS0039860,118
RTS0039861,104
RTS0039862,129
RTS0039863,102
RTS0039864,116
RTS0039865,117
RTS0039866,95
RTS0039867,141
RTS0039868,102
RTS0039869,112
RTS0039870,133
RTS0039871,116
RTS0039872,125
RTS0039873,106
RTS0039874,103
RTS0039875,147
RTS0039876,94
RTS0039877,125
RTS0039878,110
RTS0039879,146
RTS0039880,104
RTS0039881,94
RTS0039882,79
RTS0039883,100
RTS0039884,128
RTS0039885,145
RTS0039886,96
RTS0039887,97
RTS0039888,121
RTS0039890,93
RTS0039891,128
RTS0039892,130
RTS0039893,139
RTS0039894,123
RTS0039895,117
RTS0039896,130
RTS0039897,104
RTS0039898,159
RTS0039899,106
RTS0039900,160
RTS0039901,120
RTS0039902,131
RTS0039903,106
RTS0039904,141
RTS0039905,116
RTS0039906,125
RTS0039907,123
RTS0039908,149
RTS0039909,119
RTS0039910,115
RTS0039911,94
RTS0039912,133
RTS0039913,124
RTS0039914,101
RTS0039915,132
RTS0039916,138
RTS0039917,133
RTS0039918,159
RTS0039919,144
RTS0039920,113
RTS0039921,125
RTS0039922,128
RTS0039923,106
RTS0039924,131
RTS0039925,103
RTS0039926,155
RTS0039927,155
RTS0039928,165
RTS0039929,149
RTS0039930,208
RTS0039931,104
RTS0039932,144
RTS0039933,106
RTS0039934,98
RTS0039935,108
RTS0039936,123
RTS0039937,103
RTS0039938,132
RTS0039939,107
RTS0039940,105
RTS0039941,115
RTS0039942,103
RTS0039943,86
RTS0039944,129
RTS0039945,140
RTS0039946,104
RTS0039947,133
RTS0039948,162
RTS0039949,160
RTS0039950,146
RTS0039951,127
RTS0039952,142
RTS0039953,123
RTS0039954,114
RTS0039955,161
RTS0039956,178
RTS0039957,174
RTS0039958,158
RTS0039959,150
RTS0039960,173
RTS0039961,101
RTS0039962,114
RTS0039963,116
RTS0039964,138
RTS0039965,110
RTS0039966,148
RTS0039967,97
RTS0039968,145
RTS0039969,134
RTS0039970,121
RTS0039971,140
RTS0039972,93
RTS0039973,121
RTS0039974,134
RTS0039975,99
RTS0039976,119
RTS0039977,112
RTS0039978,142
RTS0039979,124
RTS0039980,94
RTS0039981,113
RTS0039982,156
RTS0039983,127
RTS0039984,108
RTS0039985,137
RTS0039986,292
RTS0039987,247
RTS0039988,211
RTS0039989,186
RTS0039990,162
RTS0039991,97
RTS0039992,121
RTS0039993,118
RTS0039994,81
RTS0039995,182
RTS0039996,158
RTS0039997,130
RTS0039998,135
RTS0039999,130
RTS0040000,155
RTS0040001,106
RTS0040002,104
RTS0040003,142
RTS0040004,156
RTS0040005,149
RTS0040006,131
RTS0040007,126
RTS0040008,94
RTS0040009,131
RTS0040010,115
RTS0040011,138
RTS0040012,100
RTS0040013,152
RTS0040014,110
RTS0040015,113
RTS0040016,103
RTS0040017,132
RTS0040018,114
RTS0040019,132
RTS0040020,137
RTS0040021,94
RTS0040022,143
RTS0040023,154
RTS0040024,91
RTS0040025,104
RTS0040026,130
RTS0040027,118
RTS0040028,124
RTS0040029,136
RTS0040030,125
RTS0040031,128
RTS0040032,129
RTS0040033,105
RTS0040034,116
RTS0040035,70
RTS0040036,131
RTS0040037,121
RTS0040038,139
RTS0040039,121
RTS0040040,130
RTS0040041,98
RTS0040042,121
RTS0040043,124
RTS0040044,142
RTS0040045,114
RTS0040046,150
RTS0040047,133
RTS0040048,158
RTS0040049,124
RTS0040050,120
RTS0040051,110
RTS0040052,119
RTS0040053,116
RTS0040054,142
RTS0040055,110
RTS0040056,121
RTS0040057,110
RTS0040058,127
RTS0040059,120
RTS0040060,127
RTS0040061,93
RTS0040062,132
RTS0040063,122
RTS0040064,147
RTS0040065,140
RTS0040066,145
RTS0040067,125
RTS0040068,142
RTS0040069,123
RTS0040070,121
RTS0040071,101
RTS0040072,145
RTS0040073,179
RTS0040074,172
RTS0040075,117
RTS0040076,101
RTS0040077,141
RTS0040078,93
RTS0040079,105
RTS0040080,126
RTS0040081,135
RTS0040082,119
RTS0040083,94
RTS0040084,103
RTS0040085,114
RTS0040086,94
RTS0040087,95
RTS0040088,124
RTS0040089,109
RTS0040090,130
RTS0040091,134
RTS0040092,120
RTS0040093,127
RTS0040094,106
RTS0040095,108
RTS0040096,132
RTS0040097,132
RTS0040098,94
RTS0040099,125
RTS0040100,124
RTS0040101,115
RTS0040102,79
RTS0040103,73
RTS0040104,117
RTS0040105,99
RTS0040106,152
RTS0040107,125
RTS0040108,125
RTS0040109,112
RTS0040110,124
RTS0040111,122
RTS0040112,150
RTS0040113,88
RTS0040114,95
RTS0040115,181
RTS0040116,131
RTS0040117,157
RTS0040118,94
RTS0040119,134
RTS0040120,142
RTS0040121,135
RTS0040122,134
RTS0040123,99
RTS0040124,100
RTS0040125,116
RTS0040126,108
RTS0040127,133
RTS0040128,88
RTS0040129,128
RTS0040130,153
RTS0040131,148
RTS0040132,83
RTS0040133,133
RTS0040134,142
RTS0040135,138
RTS0040136,94
RTS0040137,82
RTS0040138,126
RTS0040139,101
RTS0040140,86
RTS0040141,116
RTS0040142,142
RTS0040143,114
RTS0040144,124
RTS0040145,136
RTS0040146,110
RTS0040147,128
RTS0040148,97
RTS0040149,147
RTS0040150,106
RTS0040151,122
RTS0040152,116
RTS0040153,130
RTS0040154,135
RTS0040155,98
RTS0040156,138
RTS0040157,126
RTS0040158,118
RTS0040159,140
RTS0040160,138
RTS0040161,135
RTS0040162,109
RTS0040163,120
RTS0040164,118
RTS0040165,109
RTS0040166,88
RTS0040167,126
RTS0040168,91
RTS0040169,120
RTS0040170,102
RTS0040171,42
RTS0040172,104
RTS0040173,87
RTS0040174,83
RTS0040175,99
RTS0040176,95
RTS0040177,112
RTS0040178,98
RTS0040179,57
RTS0040180,149
RTS0040181,125
RTS0040182,114
RTS0040183,104
RTS0040184,112
RTS0040185,95
RTS0040186,130
RTS0040187,113
RTS0040188,63
RTS0040189,112
RTS0040190,94
RTS0040191,112
RTS0040192,97
RTS0040193,92
RTS0040194,117
RTS0040195,108
RTS0040196,106
RTS0040197,72
RTS0040198,98
RTS0040199,151
RTS0040200,86
RTS0040201,133
RTS0040202,153
RTS0040203,135
RTS0040204,132
RTS0040205,120
RTS0040206,103
RTS0040207,80
RTS0040208,116
RTS0040209,134
RTS0040210,131
RTS0040211,156
RTS0040212,124
RTS0040213,98
RTS0040214,131
RTS0040215,151
RTS0040216,94
RTS0040217,110
RTS0040218,95
RTS0040219,114
RTS0040220,94
RTS0040221,118
RTS0040222,122
RTS0040223,121
RTS0040224,87
RTS0040225,97
RTS0040226,121
RTS0040227,77
RTS0040228,101
RTS0040229,99
RTS0040230,139
RTS0040231,84
RTS0040232,93
RTS0040233,98
RTS0040234,95
RTS0040235,113
RTS0040236,97
RTS0040237,107
RTS0040238,109
RTS0040239,123
RTS0040240,127
RTS0040241,106
RTS0040242,108
RTS0040243,131
RTS0040244,135
RTS0040245,141
RTS0040246,110
RTS0040247,133
RTS0040248,111
RTS0040249,127
RTS0040250,123
RTS0040251,130
RTS0040252,100
RTS0040253,91
RTS0040254,110
RTS0040255,116
RTS0040256,107
RTS0040257,99
RTS0040258,102
RTS0040259,104
RTS0040260,116
RTS0040261,87
RTS0040262,111
RTS0040263,132
RTS0040264,117
RTS0040265,132
RTS0040266,95
RTS0040267,111
RTS0040268,102
RTS0040269,115
RTS0040270,154
RTS0040271,185
RTS0040272,149
RTS0040273,171
RTS0040274,138
RTS0040275,185
RTS0040276,114
RTS0040277,117
RTS0040278,199
RTS0040279,196
RTS0040280,119
RTS0040281,122
RTS0040282,87
RTS0040283,118
RTS0040284,124
RTS0040285,132
RTS0040286,125
RTS0040287,88
RTS0040288,119
RTS0040289,100
RTS0040290,147
RTS0040291,96
RTS0040292,81
RTS0040293,108
RTS0040294,118
RTS0040295,121
RTS0040296,91
RTS0040297,112
RTS0040298,133
RTS0040299,97
RTS0040300,107
RTS0040301,99
RTS0040302,103
RTS0040303,111
RTS0040304,84
RTS0040305,122
RTS0040306,112
RTS0040307,122
RTS0040308,105
RTS0040309,139
RTS0040310,92
RTS0040311,102
RTS0040312,135
RTS0040313,88
RTS0040314,130
RTS0040315,121
RTS0040316,106
RTS0040317,121
RTS0040318,93
RTS0040319,170
RTS0040320,110
RTS0040321,116
RTS0040322,167
RTS0040323,111
RTS0040324,148
RTS0040325,75
RTS0040326,109
RTS0040327,135
RTS0040328,117
RTS0040329,131
RTS0040330,130
RTS0040331,117
RTS0040332,127
RTS0040333,114
RTS0040334,103
RTS0040335,128
RTS0040336,117
RTS0040337,131
RTS0040338,70
RTS0040339,103
RTS0040340,106
RTS0040341,170
RTS0040342,104
RTS0040343,99
RTS0040344,155
RTS0040345,169
RTS0040346,125
RTS0040347,191
RTS0040348,120
RTS0040349,192
RTS0040350,127
RTS0040351,140
RTS0040352,161
RTS0040353,148
RTS0040354,124
RTS0040355,119
RTS0040356,169
RTS0040357,152
RTS0040358,138
RTS0040359,138
RTS0040360,201
RTS0040361,221
RTS0040363,102
RTS0040364,182
RTS0040365,173
RTS0040366,154
RTS0040367,148
RTS0040368,211
RTS0040369,156
RTS0040370,161
RTS0040371,154
RTS0040372,122
RTS0040373,147
RTS0040374,95
RTS0040375,124
RTS0040376,151
RTS0040377,161
RTS0040378,129
RTS0040379,151
RTS0040380,135
RTS0040381,102
RTS0040382,103
RTS0040383,110
RTS0040384,120
RTS0040385,105
RTS0040386,129
RTS0040387,106
RTS0040388,134
RTS0040389,110
RTS0040390,154
RTS0040391,141
RTS0040392,164
RTS0040393,141
RTS0040394,129
RTS0040395,137
RTS0040396,120
RTS0040397,159
RTS0040398,181
RTS0040399,178
RTS0040400,151
RTS0040401,142
RTS0040402,140
RTS0040403,152
RTS0040404,120
RTS0040405,85
RTS0040406,111
RTS0040407,99
RTS0040408,130
RTS0040409,129
RTS0040410,126
RTS0040411,116
RTS0040412,92
RTS0040413,139
RTS0040414,141
RTS0040415,133
RTS0040416,351
RTS0040417,163
RTS0040418,153
RTS0040419,323
RTS0040420,437
RTS0040421,111
RTS0040422,139
RTS0040423,97
RTS0040424,109
RTS0040425,118
RTS0040426,88
RTS0040428,169
RTS0040429,132
RTS0040430,144
RTS0040431,128
RTS0040432,101
RTS0040433,117
RTS0040434,130
RTS0040435,132
RTS0040436,188
RTS0040437,270
RTS0040438,335
RTS0040439,314
RTS0040440,355
RTS0040441,145
RTS0040442,112
RTS0040443,150
RTS0040444,125
RTS0040445,128
RTS0040446,124
RTS0040447,144
RTS0040448,137
RTS0040449,144
RTS0040450,100
RTS0040451,161
RTS0040452,159
RTS0040453,137
RTS0040454,115
RTS0040455,221
RTS0040456,159
RTS0040457,111
RTS0040458,99
RTS0040459,120
RTS0040460,126
RTS0040461,112
RTS0040462,107
RTS0040463,104
RTS0040464,123
RTS0040465,96
RTS0040466,149
RTS0040467,122
RTS0040468,123
RTS0040469,115
RTS0040470,92
RTS0040471,176
RTS0040472,111
RTS0040473,109
RTS0040474,89
RTS0040475,95
RTS0040476,104
RTS0040477,119
RTS0040478,98
RTS0040479,99
RTS0040480,106
RTS0040481,131
RTS0040482,152
RTS0040483,123
RTS0040484,139
RTS0040485,132
RTS0040486,136
RTS0040487,123
RTS0040488,86
RTS0040489,116
RTS0040490,111
RTS0040491,123
RTS0040492,120
RTS0040493,116
RTS0040494,122
RTS0040495,110
RTS0040496,115
RTS0040497,114
RTS0040498,117
RTS0040499,116
RTS0040500,132
RTS0040501,143
RTS0040502,114
RTS0040503,116
RTS0040504,136
RTS0040505,99
RTS0040506,117
RTS0040507,106
RTS0040508,141
RTS0040509,93
RTS0040510,74
RTS0040511,111
RTS0040512,112
RTS0040513,107
RTS0040514,109
RTS0040515,143
RTS0040516,127
RTS0040517,102
RTS0040518,94
RTS0040519,112
RTS0040520,123
RTS0040521,84
RTS0040522,74
RTS0040523,112
RTS0040524,53
RTS0040525,116
RTS0040526,180
RTS0040527,118
RTS0040528,130
RTS0040529,115
RTS0040530,108
RTS0040531,126
RTS0040532,136
RTS0040533,78
RTS0040534,108
RTS0040535,124
RTS0040536,93
RTS0040537,131
RTS0040538,124
RTS0040539,96
RTS0040540,117
RTS0040541,84
RTS0040542,95
RTS0040543,137
RTS0040544,118
RTS0040545,76
RTS0040546,77
RTS0040547,67
RTS0040548,92
RTS0040549,128
RTS0040550,91
RTS0040551,84
RTS0040552,113
RTS0040553,127
RTS0040554,105
RTS0040555,102
RTS0040556,121
RTS0040557,84
RTS0040558,93
RTS0040559,103
RTS0040560,112
RTS0040561,85
RTS0040562,83
RTS0040563,85
RTS0040564,95
RTS0040565,98
RTS0040566,121
RTS0040567,107
RTS0040568,98
RTS0040569,137
RTS0040570,104
RTS0040571,93
RTS0040572,60
RTS0040573,122
RTS0040574,133
RTS0040575,106
RTS0040576,108
RTS0040577,103
RTS0040578,106
RTS0040579,85
RTS0040580,137
RTS0040581,94
RTS0040582,159
RTS0040583,106
RTS0040584,122
RTS0040585,129
RTS0040586,123
RTS0040587,80
RTS0040588,153
RTS0040589,113
RTS0040590,168
RTS0040591,130
RTS0040592,110
RTS0040593,56
RTS0040594,91
RTS0040595,104
RTS0040596,131
RTS0040597,136
RTS0040598,88
RTS0040599,101
RTS0040600,135
RTS0040601,104
RTS0040602,125
RTS0040603,124
RTS0040604,164
RTS0040605,134
RTS0040606,126
RTS0040607,172
RTS0040608,117
RTS0040609,131
RTS0040610,155
RTS0040611,152
RTS0040612,127
RTS0040613,125
RTS0040614,140
RTS0040615,116
RTS0040616,113
RTS0040617,117
RTS0040618,97
RTS0040619,146
RTS0040620,123
RTS0040621,117
RTS0040622,111
RTS0040623,134
RTS0040624,117
RTS0040625,132
RTS0040626,108
RTS0040627,123
RTS0040628,153
RTS0040629,143
RTS0040630,129
RTS0040631,158
RTS0040632,118
RTS0040633,160
RTS0040634,151
RTS0040635,132
RTS0040636,152
RTS0040637,146
RTS0040638,115
RTS0040639,133
RTS0040640,103
RTS0040641,123
RTS0040642,111
RTS0040643,91
RTS0040644,116
RTS0040645,126
RTS0040646,107
RTS0040647,78
RTS0040648,151
RTS0040649,151
RTS0040650,107
RTS0040651,159
RTS0040652,101
RTS0040653,114
RTS0040654,129
RTS0040655,127
RTS0040656,128
RTS0040657,145
RTS0040658,108
RTS0040659,111
RTS0040660,84
RTS0040661,147
RTS0040662,127
RTS0040663,114
RTS0040664,139
RTS0040665,179
RTS0040666,135
RTS0040667,112
RTS0040668,72
RTS0040669,104
RTS0040670,93
RTS0040671,98
RTS0040672,130
RTS0040673,107
RTS0040674,110
RTS0040675,118
RTS0040676,1148
RTS0040677,866
RTS0040678,2258
RTS0040679,813
RTS0040680,2702
RTS0040681,587
RTS0040682,633
RTS0040683,986
RTS0040684,1226
RTS0040685,619
RTS0040686,94
RTS0040687,156
RTS0040688,93
RTS0040689,119
RTS0040690,89
RTS0040691,126
RTS0040692,119
RTS0040693,149
RTS0040694,127
RTS0040695,141
RTS0040696,106
RTS0040697,103
RTS0040698,100
RTS0040699,109
RTS0040700,111
RTS0040701,713
RTS0040702,1501
RTS0040703,1066
RTS0040704,1247
RTS0040705,1572
RTS0040706,120
RTS0040707,81
RTS0040708,84
RTS0040709,106
RTS0040710,112
RTS0040711,108
RTS0040712,115
RTS0040713,155
RTS0040714,108
RTS0040715,123
RTS0040716,84
RTS0040717,114
RTS0040718,77
RTS0040719,90
RTS0040720,99
RTS0040721,90
RTS0040722,98
RTS0040723,140
RTS0040724,122
RTS0040725,82
RTS0040726,357
RTS0040727,457
RTS0040728,376
RTS0040729,399
RTS0040730,429
RTS0040731,240
RTS0040732,219
RTS0040733,116
RTS0040734,183
RTS0040735,173
RTS0040736,978
RTS0040737,739
RTS0040738,568
RTS0040739,770
RTS0040740,827
RTS0040741,108
RTS0040742,99
RTS0040743,123
RTS0040744,131
RTS0040745,144
RTS0040746,174
RTS0040747,172
RTS0040748,140
RTS0040749,157
RTS0040750,161
RTS0040751,141
RTS0040752,167
RTS0040753,168
RTS0040754,122
RTS0040755,94
RTS0040756,98
RTS0040757,119
RTS0040758,103
RTS0040759,117
RTS0040760,145
RTS0040761,149
RTS0040762,139
RTS0040763,112
RTS0040764,149
RTS0040765,124
RTS0040766,128
RTS0040767,144
RTS0040768,144
RTS0040769,154
RTS0040770,133
RTS0040771,113
RTS0040772,117
RTS0040773,135
RTS0040774,133
RTS0040775,130
RTS0040776,93
RTS0040777,125
RTS0040778,102
RTS0040779,122
RTS0040780,117
RTS0040781,130
RTS0040782,154
RTS0040783,99
RTS0040784,128
RTS0040785,139
RTS0040786,122
RTS0040787,109
RTS0040788,105
RTS0040789,143
RTS0040790,105
RTS0040791,119
RTS0040792,142
RTS0040793,86
RTS0040794,106
RTS0040795,118
RTS0040796,219
RTS0040797,115
RTS0040798,136
RTS0040799,119
RTS0040800,103
RTS0040801,135
RTS0040802,139
RTS0040803,115
RTS0040804,113
RTS0040805,93
RTS0040806,114
RTS0040807,152
RTS0040808,110
RTS0040809,134
RTS0040810,137
RTS0040811,137
RTS0040812,140
RTS0040813,96
RTS0040814,138
RTS0040815,116
RTS0040816,118
RTS0040817,104
RTS0040818,162
RTS0040819,140
RTS0040820,156
RTS0040821,134
RTS0040822,144
RTS0040823,123
RTS0040824,121
RTS0040825,155
RTS0040826,217
RTS0040827,148
RTS0040828,143
RTS0040830,159
RTS0040831,133
RTS0040832,100
RTS0040833,134
RTS0040834,101
RTS0040836,180
RTS0040837,141
RTS0040838,141
RTS0040839,179
RTS0040840,130
RTS0040841,153
RTS0040842,195
RTS0040843,211
RTS0040844,183
RTS0040845,180
RTS0040846,141
RTS0040847,116
RTS0040848,109
RTS0040849,136
RTS0040850,142
RTS0040851,153
RTS0040852,99
RTS0040853,154
RTS0040854,136
RTS0040855,137
RTS0040856,116
RTS0040857,139
RTS0040858,112
RTS0040859,96
RTS0040860,116
RTS0040861,189
RTS0040862,140
RTS0040863,151
RTS0040864,163
RTS0040865,152
RTS0040866,117
RTS0040867,116
RTS0040868,85
RTS0040869,123
RTS0040870,122
RTS0040871,114
RTS0040872,168
RTS0040873,140
RTS0040874,194
RTS0040875,154
RTS0040876,114
RTS0040877,134
RTS0040878,115
RTS0040879,116
RTS0040880,155
RTS0040881,112
RTS0040882,82
RTS0040883,105
RTS0040884,119
RTS0040885,96
RTS0040886,160
RTS0040887,170
RTS0040888,240
RTS0040889,290
RTS0040890,195
RTS0040891,92
RTS0040892,141
RTS0040893,100
RTS0040894,109
RTS0040895,96
RTS0040896,86
RTS0040897,109
RTS0040898,116
RTS0040899,87
RTS0040900,112
RTS0040901,148
RTS0040902,120
RTS0040903,106
RTS0040904,138
RTS0040905,147
RTS0040906,95
RTS0040907,128
RTS0040908,112
RTS0040909,114
RTS0040910,114
RTS0040911,115
RTS0040912,117
RTS0040913,119
RTS0040914,94
RTS0040915,112
RTS0040916,122
RTS0040917,102
RTS0040918,122
RTS0040919,107
RTS0040920,85
RTS0040921,143
RTS0040922,110
RTS0040923,150
RTS0040924,144
RTS0040925,127
RTS0040926,91
RTS0040927,70
RTS0040928,100
RTS0040929,93
RTS0040930,104
RTS0040931,122
RTS0040932,152
RTS0040933,91
RTS0040934,130
RTS0040935,120
RTS0040936,103
RTS0040937,127
RTS0040938,136
RTS0040939,110
RTS0040940,109
RTS0040941,128
RTS0040942,113
RTS0040943,112
RTS0040944,167
RTS0040945,127
RTS0040946,226
RTS0040947,259
RTS0040948,307
RTS0040949,177
RTS0040950,230
RTS0040951,156
RTS0040952,95
RTS0040953,88
RTS0040954,120
RTS0040955,141
RTS0040956,129
RTS0040957,104
RTS0040958,120
RTS0040959,125
RTS0040960,124
RTS0040961,100
RTS0040962,110
RTS0040963,141
RTS0040964,127
RTS0040965,109
RTS0040966,119
RTS0040967,155
RTS0040968,129
RTS0040969,111
RTS0040970,140
RTS0040971,137
RTS0040972,134
RTS0040973,135
RTS0040974,126
RTS0040975,118
RTS0040976,123
RTS0040977,111
RTS0040978,82
RTS0040979,165
RTS0040980,122
RTS0040981,128
RTS0040982,113
RTS0040983,142
RTS0040984,111
RTS0040985,119
RTS0040986,147
RTS0040987,152
RTS0040988,132
RTS0040989,134
RTS0040990,104
RTS0040991,170
RTS0040992,94
RTS0040993,117
RTS0040994,157
RTS0040995,124
RTS0040996,129
RTS0040997,134
RTS0040998,106
RTS0040999,136
RTS0041000,126
RTS0041001,79
RTS0041002,122
RTS0041003,149
RTS0041004,138
RTS0041005,110
RTS0041006,148
RTS0041007,97
RTS0041008,130
RTS0041009,112
RTS0041010,96
RTS0041011,88
RTS0041012,87
RTS0041013,117
RTS0041014,105
RTS0041015,103
RTS0041016,139
RTS0041017,114
RTS0041018,132
RTS0041019,130
RTS0041020,115
RTS0041021,94
RTS0041022,135
RTS0041023,122
RTS0041024,157
RTS0041025,101
RTS0041026,126
RTS0041027,113
RTS0041028,134
RTS0041029,135
RTS0041030,130
RTS0041031,125
RTS0041032,128
RTS0041033,106
RTS0041034,134
RTS0041035,114
RTS0041036,163
RTS0041037,90
RTS0041038,117
RTS0041039,70
RTS0041040,127
RTS0041041,95
RTS0041042,98
RTS0041043,98
RTS0041044,96
RTS0041045,102
RTS0041046,174
RTS0041047,178
RTS0041048,136
RTS0041049,226
RTS0041050,231
RTS0041051,173
RTS0041052,116
RTS0041053,124
RTS0041054,153
RTS0041055,108
RTS0041056,125
RTS0041057,123
RTS0041058,148
RTS0041059,103
RTS0041060,143
RTS0041061,112
RTS0041062,109
RTS0041063,134
RTS0041064,119
RTS0041066,148
RTS0041067,126
RTS0041068,135
RTS0041069,136
RTS0041070,231
RTS0041071,116
RTS0041072,153
RTS0041073,134
RTS0041074,101
RTS0041075,151
RTS0041076,275
RTS0041077,95
RTS0041078,121
RTS0041079,170
RTS0041080,140
RTS0041081,182
RTS0041082,112
RTS0041083,111
RTS0041084,103
RTS0041085,106
RTS0041086,135
RTS0041087,132
RTS0041088,138
RTS0041089,120
RTS0041090,127
RTS0041091,130
RTS0041092,159
RTS0041093,110
RTS0041094,104
RTS0041095,104
RTS0041096,78
RTS0041097,135
RTS0041098,101
RTS0041099,138
RTS0041100,106
RTS0041101,147
RTS0041102,137
RTS0041103,121
RTS0041104,134
RTS0041105,139
RTS0041106,236
RTS0041107,278
RTS0041108,237
RTS0041109,230
RTS0041110,199
RTS0041111,151
RTS0041112,188
RTS0041113,156
RTS0041114,181
RTS0041115,186
RTS0041116,126
RTS0041117,132
RTS0041118,138
RTS0041119,125
RTS0041120,115
RTS0041121,160
RTS0041122,183
RTS0041123,147
RTS0041124,74
RTS0041125,107
RTS0041126,130
RTS0041127,143
RTS0041128,151
RTS0041129,124
RTS0041130,121
RTS0041131,131
RTS0041132,181
RTS0041133,135
RTS0041134,163
RTS0041135,185
RTS0041136,187
RTS0041137,136
RTS0041138,171
RTS0041139,178
RTS0041140,148
RTS0041141,153
RTS0041142,153
RTS0041143,92
RTS0041144,119
RTS0041145,139
RTS0041146,86
RTS0041147,109
RTS0041148,112
RTS0041149,144
RTS0041150,140
RTS0041151,122
RTS0041152,105
RTS0041153,93
RTS0041154,126
RTS0041155,127
RTS0041156,168
RTS0041157,121
RTS0041158,143
RTS0041159,120
RTS0041160,138
RTS0041161,150
RTS0041162,100
RTS0041163,167
RTS0041164,100
RTS0041165,99
RTS0041166,111
RTS0041167,148
RTS0041168,126
RTS0041169,125
RTS0041170,139
RTS0041171,131
RTS0041172,130
RTS0041173,100
RTS0041174,111
RTS0041175,140
RTS0041176,130
RTS0041177,161
RTS0041178,118
RTS0041179,118
RTS0041180,141
RTS0041181,142
RTS0041182,115
RTS0041183,106
RTS0041184,102
RTS0041185,127
RTS0041186,132
RTS0041187,134
RTS0041188,107
RTS0041189,150
RTS0041190,154
RTS0041191,254
RTS0041192,169
RTS0041193,163
RTS0041194,133
RTS0041195,148
RTS0041196,118
RTS0041197,130
RTS0041198,125
RTS0041199,117
RTS0041200,113
RTS0041201,94
RTS0041202,114
RTS0041203,155
RTS0041204,136
RTS0041205,99
RTS0041206,130
RTS0041207,148
RTS0041208,154
RTS0041209,110
RTS0041210,82
RTS0041211,178
RTS0041212,133
RTS0041213,194
RTS0041214,163
RTS0041215,155
RTS0041216,150
RTS0041217,160
RTS0041218,104
RTS0041219,125
RTS0041220,103
RTS0041221,155
RTS0041222,71
RTS0041223,98
RTS0041224,118
RTS0041225,112
RTS0041226,156
RTS0041227,120
RTS0041228,83
RTS0041229,122
RTS0041230,112
RTS0041231,141
RTS0041232,131
RTS0041233,162
RTS0041234,170
RTS0041235,155
RTS0041236,119
RTS0041237,131
RTS0041238,104
RTS0041239,123
RTS0041240,157
RTS0041241,172
RTS0041242,133
RTS0041243,119
RTS0041244,176
RTS0041246,125
RTS0041247,144
RTS0041248,102
RTS0041249,122
RTS0041250,154
RTS0041251,103
RTS0041252,113
RTS0041253,134
RTS0041254,128
RTS0041255,134
RTS0041256,116
RTS0041257,134
RTS0041258,122
RTS0041259,129
RTS0041260,154
RTS0041261,157
RTS0041262,154
RTS0041263,129
RTS0041265,155
RTS0041266,157
RTS0041267,112
RTS0041268,122
RTS0041269,138
RTS0041270,148
RTS0041271,185
RTS0041272,115
RTS0041273,132
RTS0041274,132
RTS0041275,154
RTS0041276,122
RTS0041277,110
RTS0041278,144
RTS0041279,143
RTS0041280,128
RTS0041281,123
RTS0041282,124
RTS0041283,136
RTS0041284,115
RTS0041285,124
RTS0041286,98
RTS0041287,124
RTS0041288,121
RTS0041289,149
RTS0041290,160
RTS0041291,110
RTS0041292,136
RTS0041293,114
RTS0041294,86
RTS0041295,133
RTS0041296,149
RTS0041297,114
RTS0041298,129
RTS0041299,130
RTS0041300,125
RTS0041301,106
RTS0041302,117
RTS0041303,139
RTS0041304,106
RTS0041305,121
RTS0041306,136
RTS0041307,94
RTS0041308,118
RTS0041309,119
RTS0041310,134
RTS0041311,138
RTS0041312,143
RTS0041313,157
RTS0041314,165
RTS0041315,165
RTS0041316,130
RTS0041317,135
RTS0041318,161
RTS0041319,110
RTS0041320,128
RTS0041321,140
RTS0041322,91
RTS0041323,125
RTS0041324,107
RTS0041325,137
RTS0041326,88
RTS0041327,108
RTS0041328,124
RTS0041329,135
RTS0041330,138
RTS0041331,126
RTS0041332,111
RTS0041333,130
RTS0041334,120
RTS0041335,118
RTS0041346,189
RTS0041347,164
RTS0041348,202
RTS0041349,226
RTS0041350,257
RTS0041351,123
RTS0041352,131
RTS0041353,133
RTS0041354,126
RTS0041355,134
RTS0041356,102
RTS0041357,113
RTS0041358,115
RTS0041359,116
RTS0041360,131
RTS0041361,144
RTS0041362,120
RTS0041363,120
RTS0041364,137
RTS0041365,156
RTS0041366,104
RTS0041367,114
RTS0041368,133
RTS0041369,91
RTS0041370,99
RTS0041371,131
RTS0041372,130
RTS0041373,115
RTS0041374,117
RTS0041375,121
RTS0041376,271
RTS0041377,116
RTS0041378,94
RTS0041379,75
RTS0041380,122
RTS0041381,140
RTS0041382,143
RTS0041383,124
RTS0041384,155
RTS0041385,171
RTS0041386,114
RTS0041387,92
RTS0041388,160
RTS0041389,124
RTS0041390,116
RTS0041391,99
RTS0041392,111
RTS0041393,106
RTS0041394,94
RTS0041395,83
RTS0041396,107
RTS0041397,108
RTS0041398,142
RTS0041399,108
RTS0041400,116
RTS0041401,116
RTS0041402,145
RTS0041403,116
RTS0041404,84
RTS0041405,121
RTS0041406,136
RTS0041407,147
RTS0041408,98
RTS0041409,119
RTS0041410,105
RTS0041411,117
RTS0041412,126
RTS0041413,138
RTS0041414,140
RTS0041415,129
RTS0041416,86
RTS0041417,86
RTS0041418,118
RTS0041419,138
RTS0041420,112
RTS0041421,123
RTS0041422,119
RTS0041423,110
RTS0041424,97
RTS0041425,114
RTS0041426,105
RTS0041427,109
RTS0041428,132
RTS0041429,127
RTS0041430,142
RTS0041431,149
RTS0041432,104
RTS0041433,97
RTS0041434,121
RTS0041435,116
RTS0041436,129
RTS0041437,81
RTS0041438,115
RTS0041439,128
RTS0041440,137
RTS0041441,129
RTS0041442,106
RTS0041443,166
RTS0041444,183
RTS0041445,88
RTS0041446,124
RTS0041447,128
RTS0041448,103
RTS0041449,135
RTS0041450,152
RTS0041451,160
RTS0041452,137
RTS0041453,159
RTS0041454,97
RTS0041455,109
RTS0041456,121
RTS0041457,135
RTS0041458,124
RTS0041459,146
RTS0041460,101
RTS0041461,95
RTS0041462,135
RTS0041463,111
RTS0041464,122
RTS0041465,116
RTS0041466,135
RTS0041467,174
RTS0041468,153
RTS0041469,116
RTS0041470,151
RTS0041471,112
RTS0041472,83
RTS0041473,105
RTS0041474,126
RTS0041475,123
RTS0041476,93
RTS0041477,101
RTS0041478,101
RTS0041479,116
RTS0041480,104
RTS0041481,88
RTS0041482,91
RTS0041483,89
RTS0041484,90
RTS0041485,103
RTS0041486,127
RTS0041487,142
RTS0041488,140
RTS0041489,136
RTS0041490,111
RTS0041491,233
RTS0041492,79
RTS0041493,85
RTS0041494,100
RTS0041495,81
RTS0041496,225
RTS0041497,217
RTS0041498,215
RTS0041499,217
RTS0041500,213
RTS0041501,135
RTS0041502,129
RTS0041503,127
RTS0041504,144
RTS0041505,139
RTS0041506,108
RTS0041507,120
RTS0041508,95
RTS0041509,114
RTS0041510,123
RTS0041511,106
RTS0041512,141
RTS0041513,129
RTS0041514,106
RTS0041515,104
RTS0041516,133
RTS0041517,120
RTS0041518,102
RTS0041519,107
RTS0041520,144
RTS0041521,79
RTS0041522,142
RTS0041523,134
RTS0041524,119
RTS0041525,126
RTS0041526,157
RTS0041527,245
RTS0041528,239
RTS0041529,67
RTS0041530,233
RTS0041531,119
RTS0041532,112
RTS0041533,99
RTS0041534,94
RTS0041535,86
RTS0041536,123
RTS0041537,108
RTS0041538,117
RTS0041540,93
RTS0041541,110
RTS0041542,109
RTS0041543,87
RTS0041544,135
RTS0041545,125
RTS0041546,91
RTS0041547,123
RTS0041548,132
RTS0041549,113
RTS0041550,120
RTS0041551,165
RTS0041552,139
RTS0041553,123
RTS0041554,111
RTS0041555,165
RTS0041556,115
RTS0041557,112
RTS0041558,110
RTS0041559,117
RTS0041560,95
RTS0041561,105
RTS0041562,143
RTS0041563,107
RTS0041564,141
RTS0041565,149
RTS0041566,134
RTS0041567,129
RTS0041568,118
RTS0041569,105
RTS0041570,125
RTS0041571,88
RTS0041572,111
RTS0041573,99
RTS0041574,126
RTS0041575,118
RTS0041576,114
RTS0041577,95
RTS0041578,114
RTS0041579,97
RTS0041580,125
RTS0041581,129
RTS0041582,167
RTS0041583,133
RTS0041584,99
RTS0041585,127
RTS0041586,142
RTS0041587,160
RTS0041588,117
RTS0041589,113
RTS0041590,131
RTS0041591,88
RTS0041592,119
RTS0041593,98
RTS0041594,107
RTS0041595,110
RTS0041596,121
RTS0041597,126
RTS0041598,164
RTS0041599,90
RTS0041600,106
RTS0041601,101
RTS0041602,113
RTS0041603,119
RTS0041604,135
RTS0041605,111
RTS0041606,99
RTS0041607,108
RTS0041608,105
RTS0041609,108
RTS0041610,100
RTS0041611,123
RTS0041612,126
RTS0041613,141
RTS0041614,93
RTS0041615,124
RTS0041616,118
RTS0041617,143
RTS0041618,123
RTS0041619,110
RTS0041620,161
RTS0041621,122
RTS0041622,82
RTS0041623,146
RTS0041624,98
RTS0041625,114
RTS0041626,113
RTS0041627,122
RTS0041628,71
RTS0041629,137
RTS0041630,93
RTS0041631,130
RTS0041632,119
RTS0041633,167
RTS0041634,169
RTS0041635,153
RTS0041636,167
RTS0041637,168
RTS0041638,162
RTS0041639,132
RTS0041640,149
RTS0041641,141
RTS0041642,117
RTS0041643,117
RTS0041644,103
RTS0041645,159
RTS0041646,121
RTS0041647,136
RTS0041648,167
RTS0041649,140
RTS0041650,142
RTS0041651,126
RTS0041652,136
RTS0041653,132
RTS0041654,119
RTS0041655,127
RTS0041656,103
RTS0041657,160
RTS0041658,146
RTS0041659,111
RTS0041660,109
RTS0041661,157
RTS0041662,128
RTS0041663,116
RTS0041664,133
RTS0041665,105
RTS0041666,175
RTS0041667,118
RTS0041668,124
RTS0041669,147
RTS0041670,153
RTS0041671,124
RTS0041672,118
RTS0041673,115
RTS0041674,95
RTS0041675,131
RTS0041676,117
RTS0041677,145
RTS0041678,117
RTS0041679,151
RTS0041680,168
RTS0041681,101
RTS0041682,179
RTS0041683,110
RTS0041684,129
RTS0041685,144
RTS0041686,116
RTS0041687,65
RTS0041688,123
RTS0041689,76
RTS0041690,114
RTS0041691,177
RTS0041692,110
RTS0041693,134
RTS0041694,110
RTS0041695,156
RTS0041696,112
RTS0041697,113
RTS0041698,112
RTS0041699,93
RTS0041700,79
RTS0041701,97
RTS0041702,76
RTS0041703,124
RTS0041704,119
RTS0041705,134
RTS0041706,93
RTS0041707,108
RTS0041708,158
RTS0041709,148
RTS0041710,103
RTS0041711,116
RTS0041712,115
RTS0041713,125
RTS0041714,125
RTS0041715,98
RTS0041716,303
RTS0041717,242
RTS0041718,313
RTS0041719,281
RTS0041720,274
RTS0041721,135
RTS0041722,88
RTS0041723,140
RTS0041724,114
RTS0041725,105
RTS0041726,101
RTS0041727,100
RTS0041728,148
RTS0041729,92
RTS0041730,124
RTS0041731,109
RTS0041732,127
RTS0041733,125
RTS0041734,102
RTS0041735,122
RTS0041736,96
RTS0041737,103
RTS0041738,120
RTS0041739,131
RTS0041740,95
RTS0041741,136
RTS0041742,119
RTS0041743,119
RTS0041744,120
RTS0041745,83
RTS0041746,171
RTS0041747,148
RTS0041748,133
RTS0041749,131
RTS0041750,138
RTS0041751,94
RTS0041752,76
RTS0041753,112
RTS0041754,113
RTS0041755,108
RTS0041756,200
RTS0041757,144
RTS0041758,133
RTS0041759,219
RTS0041760,128
RTS0041761,117
RTS0041762,114
RTS0041763,166
RTS0041764,114
RTS0041765,120
RTS0041766,115
RTS0041767,85
RTS0041768,96
RTS0041769,117
RTS0041770,145
RTS0041771,112
RTS0041772,152
RTS0041773,88
RTS0041774,143
RTS0041775,125
RTS0041776,131
RTS0041777,127
RTS0041778,126
RTS0041779,149
RTS0041780,125
RTS0041781,100
RTS0041782,114
RTS0041783,85
RTS0041784,140
RTS0041785,143
RTS0041786,99
RTS0041787,146
RTS0041788,121
RTS0041789,103
RTS0041790,125
RTS0041791,117
RTS0041793,122
RTS0041794,117
RTS0041795,94
RTS0041796,96
RTS0041797,130
RTS0041798,128
RTS0041799,112
RTS0041800,81
RTS0041801,91
RTS0041802,138
RTS0041803,115
RTS0041804,137
RTS0041805,103
RTS0041806,101
RTS0041807,104
RTS0041808,137
RTS0041809,102
RTS0041810,133
RTS0041811,143
RTS0041812,156
RTS0041813,139
RTS0041814,116
RTS0041815,134
RTS0041816,127
RTS0041817,141
RTS0041818,100
RTS0041819,154
RTS0041820,172
RTS0041821,150
RTS0041822,135
RTS0041823,81
RTS0041824,149
RTS0041825,86
RTS0041826,135
RTS0041827,158
RTS0041828,112
RTS0041829,99
RTS0041830,115
RTS0041831,76
RTS0041832,141
RTS0041833,138
RTS0041834,119
RTS0041835,136
RTS0041836,129
RTS0041837,117
RTS0041838,119
RTS0041839,123
RTS0041840,97
RTS0041841,102
RTS0041842,103
RTS0041843,101
RTS0041844,95
RTS0041845,119
RTS0041846,95
RTS0041847,118
RTS0041848,102
RTS0041849,129
RTS0041850,106
RTS0041851,108
RTS0041852,143
RTS0041853,106
RTS0041854,97
RTS0041855,116
RTS0041856,89
RTS0041857,170
RTS0041858,131
RTS0041859,107
RTS0041860,111
RTS0041861,125
RTS0041862,134
RTS0041863,121
RTS0041864,121
RTS0041865,125
RTS0041866,119
RTS0041867,130
RTS0041868,136
RTS0041869,87
RTS0041870,144
RTS0041871,132
RTS0041872,124
RTS0041873,127
RTS0041874,180
RTS0041875,135
RTS0041876,108
RTS0041877,158
RTS0041878,120
RTS0041879,159
RTS0041880,199
RTS0041881,170
RTS0041882,199
RTS0041883,289
RTS0041884,158
RTS0041885,243
RTS0041886,145
RTS0041887,215
RTS0041888,211
RTS0041889,138
RTS0041890,182
RTS0041891,181
RTS0041892,193
RTS0041893,193
RTS0041894,129
RTS0041895,167
RTS0041896,133
RTS0041897,156
RTS0041898,171
RTS0041899,123
RTS0041900,115
RTS0041901,145
RTS0041902,112
RTS0041903,166
RTS0041904,142
RTS0041905,170
RTS0041906,487
RTS0041907,111
RTS0041908,241
RTS0041909,132
RTS0041910,171
RTS0041911,135
RTS0041912,138
RTS0041913,148
RTS0041914,125
RTS0041915,168
RTS0041916,320
RTS0041917,341
RTS0041918,332
RTS0041919,637
RTS0041920,505
RTS0041922,178
RTS0041923,127
RTS0041924,85
RTS0041925,107
RTS0041926,101
RTS0041927,108
RTS0041928,109
RTS0041929,129
RTS0041930,161
RTS0041931,93
RTS0041932,147
RTS0041933,101
RTS0041934,85
RTS0041935,89
RTS0041936,110
RTS0041937,139
RTS0041938,148
RTS0041939,110
RTS0041940,107
RTS0041941,103
RTS0041942,111
RTS0041943,93
RTS0041944,110
RTS0041945,115
RTS0041946,139
RTS0041947,164
RTS0041948,101
RTS0041949,115
RTS0041950,96
RTS0041951,113
RTS0041952,156
RTS0041953,111
RTS0041954,135
RTS0041955,129
RTS0041956,117
RTS0041957,111
RTS0041958,128
RTS0041959,130
RTS0041960,134
RTS0041961,75
RTS0041962,139
RTS0041963,139
RTS0041964,182
RTS0041965,134
RTS0041966,108
RTS0041967,133
RTS0041968,119
RTS0041969,116
RTS0041971,170
RTS0041972,143
RTS0041973,124
RTS0041974,137
RTS0041975,193
RTS0041976,99
RTS0041977,155
RTS0041978,124
RTS0041979,102
RTS0041980,141
RTS0041981,123
RTS0041982,122
RTS0041983,160
RTS0041984,92
RTS0041985,129
RTS0041986,141
RTS0041987,177
RTS0041988,126
RTS0041989,107
RTS0041990,126
RTS0041991,117
RTS0041992,135
RTS0041993,169
RTS0041994,153
RTS0041995,116
RTS0041996,100
RTS0041997,152
RTS0041998,113
RTS0041999,161
RTS0042000,100
RTS0042001,102
RTS0042002,105
RTS0042003,93
RTS0042004,105
RTS0042005,113
RTS0042006,99
RTS0042007,137
RTS0042008,130
RTS0042009,132
RTS0042010,134
RTS0042011,181
RTS0042012,122
RTS0042013,155
RTS0042014,137
RTS0042015,161
RTS0042016,95
RTS0042017,137
RTS0042018,88
RTS0042019,147
RTS0042020,101
RTS0042021,166
RTS0042022,139
RTS0042023,144
RTS0042024,155
RTS0042025,152
RTS0042026,116
RTS0042027,105
RTS0042028,116
RTS0042029,119
RTS0042030,102
RTS0042031,169
RTS0042032,118
RTS0042033,129
RTS0042034,139
RTS0042035,131
RTS0042036,156
RTS0042037,165
RTS0042038,137
RTS0042039,123
RTS0042040,135
RTS0042041,140
RTS0042042,109
RTS0042043,112
RTS0042044,149
RTS0042045,104
RTS0042046,164
RTS0042047,153
RTS0042048,114
RTS0042049,93
RTS0042050,129
RTS0042051,127
RTS0042052,141
RTS0042053,143
RTS0042054,116
RTS0042055,108
RTS0042056,144
RTS0042057,102
RTS0042058,88
RTS0042059,105
RTS0042060,113
RTS0042061,122
RTS0042062,160
RTS0042063,147
RTS0042064,121
RTS0042065,130
RTS0042066,161
RTS0042067,154
RTS0042068,160
RTS0042069,116
RTS0042071,138
RTS0042072,73
RTS0042073,74
RTS0042074,110
RTS0042075,127
RTS0042076,124
RTS0042077,83
RTS0042078,87
RTS0042079,121
RTS0042080,77
RTS0042081,167
RTS0042082,147
RTS0042083,122
RTS0042084,131
RTS0042085,105
RTS0042086,76
RTS0042087,126
RTS0042088,101
RTS0042089,70
RTS0042090,97
RTS0042091,174
RTS0042092,128
RTS0042093,98
RTS0042094,118
RTS0042095,103
RTS0042096,155
RTS0042097,123
RTS0042098,136
RTS0042099,121
RTS0042100,133
RTS0042101,134
RTS0042102,159
RTS0042103,112
RTS0042104,98
RTS0042105,120
RTS0042106,144
RTS0042107,113
RTS0042108,93
RTS0042109,129
RTS0042110,113
RTS0042111,121
RTS0042112,118
RTS0042113,154
RTS0042114,137
RTS0042115,114
RTS0042116,80
RTS0042117,118
RTS0042118,107
RTS0042119,104
RTS0042120,122
RTS0042121,123
RTS0042122,126
RTS0042123,138
RTS0042124,80
RTS0042125,119
RTS0042126,140
RTS0042127,116
RTS0042128,144
RTS0042129,117
RTS0042130,132
RTS0042131,168
RTS0042132,122
RTS0042133,176
RTS0042134,128
RTS0042135,131
RTS0042136,124
RTS0042137,143
RTS0042138,116
RTS0042139,146
RTS0042140,133
RTS0042141,126
RTS0042142,139
RTS0042143,143
RTS0042144,135
RTS0042145,96
RTS0042146,167
RTS0042147,149
RTS0042148,148
RTS0042149,166
RTS0042150,145
RTS0042151,119
RTS0042152,155
RTS0042153,126
RTS0042154,130
RTS0042155,147
RTS0042156,112
RTS0042157,97
RTS0042158,106
RTS0042159,99
RTS0042160,104
RTS0042161,105
RTS0042162,126
RTS0042163,131
RTS0042164,146
RTS0042165,103
RTS0042166,162
RTS0042167,160
RTS0042168,154
RTS0042169,119
RTS0042170,130
RTS0042171,136
RTS0042172,148
RTS0042173,178
RTS0042174,122
RTS0042175,133
RTS0042176,119
RTS0042177,136
RTS0042178,166
RTS0042179,112
RTS0042180,160
RTS0042181,128
RTS0042182,131
RTS0042183,109
RTS0042184,127
RTS0042185,123
RTS0042186,128
RTS0042187,118
RTS0042188,122
RTS0042189,128
RTS0042190,119
RTS0042191,232
RTS0042192,153
RTS0042193,133
RTS0042194,136
RTS0042195,121
RTS0042196,105
RTS0042197,112
RTS0042198,78
RTS0042199,132
RTS0042200,115
RTS0042201,129
RTS0042202,101
RTS0042203,99
RTS0042204,84
RTS0042205,103
RTS0042206,106
RTS0042207,114
RTS0042208,121
RTS0042209,135
RTS0042210,112
RTS0042211,98
RTS0042212,139
RTS0042213,104
RTS0042214,102
RTS0042215,130
RTS0042216,156
RTS0042217,110
RTS0042218,111
RTS0042219,116
RTS0042220,129
RTS0042221,111
RTS0042222,109
RTS0042223,102
RTS0042224,111
RTS0042225,128
RTS0042226,146
RTS0042227,111
RTS0042228,112
RTS0042229,119
RTS0042230,143
RTS0042231,102
RTS0042232,128
RTS0042233,145
RTS0042234,141
RTS0042235,121
RTS0042236,131
RTS0042237,138
RTS0042238,137
RTS0042239,127
RTS0042240,132
RTS0042241,110
RTS0042242,83
RTS0042243,105
RTS0042244,124
RTS0042245,119
RTS0042246,162
RTS0042247,141
RTS0042248,228
RTS0042249,123
RTS0042250,109
RTS0042251,102
RTS0042252,101
RTS0042253,92
RTS0042254,146
RTS0042255,129
RTS0042256,175
RTS0042257,123
RTS0042258,80
RTS0042259,123
RTS0042260,100
RTS0042261,161
RTS0042262,140
RTS0042263,171
RTS0042264,186
RTS0042265,148
RTS0042266,120
RTS0042267,117
RTS0042268,84
RTS0042269,80
RTS0042270,99
RTS0042271,105
RTS0042272,90
RTS0042273,130
RTS0042274,92
RTS0042275,73
RTS0042276,140
RTS0042277,110
RTS0042278,103
RTS0042279,126
RTS0042280,128
RTS0042281,50
RTS0042282,98
RTS0042283,98
RTS0042284,103
RTS0042285,102
RTS0042286,118
RTS0042287,126
RTS0042288,130
RTS0042289,140
RTS0042290,130
RTS0042291,143
RTS0042292,133
RTS0042293,135
RTS0042294,126
RTS0042295,129
RTS0042296,131
RTS0042297,151
RTS0042298,110
RTS0042299,126
RTS0042300,141
RTS0042301,108
RTS0042302,97
RTS0042303,103
RTS0042304,133
RTS0042305,130
RTS0042306,108
RTS0042307,151
RTS0042308,143
RTS0042309,124
RTS0042310,148
RTS0042311,85
RTS0042312,109
RTS0042313,115
RTS0042314,135
RTS0042315,115
RTS0042316,146
RTS0042317,124
RTS0042318,117
RTS0042319,119
RTS0042320,101
RTS0042321,149
RTS0042322,137
RTS0042323,89
RTS0042324,104
RTS0042325,100
RTS0042326,121
RTS0042327,125
RTS0042328,114
RTS0042329,134
RTS0042330,132
RTS0042331,94
RTS0042332,108
RTS0042333,105
RTS0042334,113
RTS0042335,106
RTS0042336,113
RTS0042337,148
RTS0042338,96
RTS0042339,116
RTS0042340,100
RTS0042341,116
RTS0042342,94
RTS0042343,185
RTS0042344,105
RTS0042345,118
RTS0042346,153
RTS0042347,117
RTS0042348,107
RTS0042349,108
RTS0042350,95
RTS0042351,95
RTS0042352,143
RTS0042353,120
RTS0042354,125
RTS0042355,103
RTS0042356,133
RTS0042357,148
RTS0042358,123
RTS0042359,111
RTS0042360,123
RTS0042361,112
RTS0042362,140
RTS0042363,165
RTS0042364,133
RTS0042365,108
RTS0042366,110
RTS0042367,117
RTS0042368,99
RTS0042369,104
RTS0042370,143
RTS0042371,136
RTS0042372,110
RTS0042373,133
RTS0042374,84
RTS0042375,109
RTS0042376,86
RTS0042377,91
RTS0042378,119
RTS0042379,137
RTS0042380,78
RTS0042381,100
RTS0042382,139
RTS0042383,115
RTS0042384,109
RTS0042385,111
RTS0042386,112
RTS0042387,145
RTS0042388,199
RTS0042389,170
RTS0042390,125
RTS0042391,109
RTS0042392,110
RTS0042393,101
RTS0042394,115
RTS0042395,136
RTS0042396,99
RTS0042397,108
RTS0042398,108
RTS0042399,123
RTS0042400,120
RTS0042401,114
RTS0042402,106
RTS0042403,83
RTS0042404,81
RTS0042405,69
RTS0042406,134
RTS0042407,104
RTS0042408,129
RTS0042409,97
RTS0042410,138
RTS0042411,104
RTS0042412,111
RTS0042413,104
RTS0042414,113
RTS0042415,125
RTS0042416,217
RTS0042417,385
RTS0042418,348
RTS0042419,291
RTS0042420,283
RTS0042421,143
RTS0042422,128
RTS0042423,128
RTS0042424,138
RTS0042425,99
RTS0042426,110
RTS0042427,104
RTS0042428,113
RTS0042429,91
RTS0042430,126
RTS0042431,120
RTS0042432,125
RTS0042433,111
RTS0042434,128
RTS0042435,127
RTS0042436,138
RTS0042437,134
RTS0042438,123
RTS0042439,189
RTS0042440,129
RTS0042441,136
RTS0042442,113
RTS0042443,116
RTS0042444,141
RTS0042445,132
RTS0042446,121
RTS0042447,119
RTS0042448,147
RTS0042449,112
RTS0042450,111
RTS0042451,131
RTS0042452,125
RTS0042453,154
RTS0042454,118
RTS0042455,102
RTS0042456,90
RTS0042457,138
RTS0042458,161
RTS0042460,160
RTS0042461,175
RTS0042462,141
RTS0042463,143
RTS0042464,193
RTS0042465,139
RTS0042466,124
RTS0042467,106
RTS0042468,125
RTS0042469,141
RTS0042470,122
RTS0042471,147
RTS0042472,107
RTS0042473,125
RTS0042474,119
RTS0042475,118
RTS0042476,173
RTS0042477,108
RTS0042478,118
RTS0042479,122
RTS0042480,121
RTS0042481,114
RTS0042482,127
RTS0042483,229
RTS0042484,218
RTS0042485,131
RTS0042486,102
RTS0042487,106
RTS0042488,90
RTS0042489,100
RTS0042490,107
RTS0042491,113
RTS0042492,118
RTS0042493,114
RTS0042494,89
RTS0042495,90
RTS0042496,100
RTS0042497,119
RTS0042498,86
RTS0042499,116
RTS0042500,126
RTS0042501,120
RTS0042502,91
RTS0042503,100
RTS0042504,98
RTS0042505,137
RTS0042506,117
RTS0042507,141
RTS0042508,96
RTS0042509,113
RTS0042510,106
RTS0042515,163
RTS0042522,99
RTS0042526,96
RTS0042527,102
RTS0042528,108
RTS0042529,104
RTS0042530,78
RTS0042531,94
RTS0042532,86
RTS0042533,93
RTS0042534,93
RTS0042535,70
RTS0042536,120
RTS0042537,113
RTS0042538,99
RTS0042539,135
RTS0042540,107
RTS0042541,106
RTS0042542,102
RTS0042543,100
RTS0042544,106
RTS0042545,80
RTS0042546,71
RTS0042547,107
RTS0042548,94
RTS0042549,79
RTS0042550,91
RTS0042551,143
RTS0042552,109
RTS0042553,104
RTS0042554,119
RTS0042555,112
RTS0042556,112
RTS0042557,115
RTS0042558,100
RTS0042559,118
RTS0042560,106
RTS0042561,109
RTS0042562,102
RTS0042563,150
RTS0042564,113
RTS0042565,128
RTS0042566,130
RTS0042567,135
RTS0042568,142
RTS0042569,179
RTS0042570,126
RTS0042571,173
RTS0042572,139
RTS0042573,116
RTS0042574,130
RTS0042575,151
RTS0042576,114
RTS0042577,127
RTS0042578,102
RTS0042579,140
RTS0042580,93
RTS0042581,227
RTS0042582,173
RTS0042583,462
RTS0042584,139
RTS0042585,132
RTS0042586,84
RTS0042587,107
RTS0042588,119
RTS0042589,106
RTS0042590,88
RTS0042591,122
RTS0042592,109
RTS0042593,94
RTS0042594,123
RTS0042595,67
RTS0042596,132
RTS0042597,139
RTS0042598,169
RTS0042599,121
RTS0042600,125
RTS0042601,89
RTS0042602,127
RTS0042603,128
RTS0042604,170
RTS0042605,140
RTS0042606,118
RTS0042607,126
RTS0042608,115
RTS0042609,112
RTS0042610,105
RTS0042611,107
RTS0042612,133
RTS0042613,106
RTS0042614,125
RTS0042615,129
RTS0042616,105
RTS0042617,120
RTS0042618,149
RTS0042619,101
RTS0042620,113
RTS0042621,78
RTS0042622,119
RTS0042623,109
RTS0042624,96
RTS0042625,108
RTS0042626,106
RTS0042627,154
RTS0042628,75
RTS0042629,106
RTS0042630,116
RTS0042631,87
RTS0042633,125
RTS0042634,123
RTS0042635,105
RTS0042636,240
RTS0042637,193
RTS0042638,224
RTS0042639,179
RTS0042640,194
RTS0042641,106
RTS0042642,81
RTS0042643,36
RTS0042644,95
RTS0042645,96
RTS0042646,79
RTS0042647,105
RTS0042648,135
RTS0042649,90
RTS0042650,110
RTS0042651,100
RTS0042652,100
RTS0042653,92
RTS0042654,115
RTS0042655,98
RTS0042656,137
RTS0042657,103
RTS0042658,129
RTS0042659,95
RTS0042660,129
RTS0042661,113
RTS0042662,93
RTS0042663,99
RTS0042664,79
RTS0042665,69
RTS0042666,126
RTS0042667,109
RTS0042668,106
RTS0042669,127
RTS0042670,107
RTS0042671,178
RTS0042672,105
RTS0042673,152
RTS0042674,118
RTS0042675,179
RTS0042676,90
RTS0042677,1
RTS0042678,128
RTS0042679,143
RTS0042680,141
RTS0042681,134
RTS0042682,129
RTS0042683,122
RTS0042684,115
RTS0042685,135
RTS0042686,219
RTS0042687,142
RTS0042688,121
RTS0042689,88
RTS0042690,123
RTS0042691,130
RTS0042692,102
RTS0042693,104
RTS0042694,10
RTS0042695,111
RTS0042696,122
RTS0042697,127
RTS0042698,93
RTS0042699,109
RTS0042700,101
RTS0042701,129
RTS0042702,108
RTS0042703,131
RTS0042704,124
RTS0042705,107
RTS0042706,102
RTS0042707,82
RTS0042708,130
RTS0042709,107
RTS0042710,124
RTS0042711,146
RTS0042712,154
RTS0042713,125
RTS0042714,124
RTS0042715,126
RTS0042716,99
RTS0042717,109
RTS0042718,105
RTS0042719,97
RTS0042720,134
RTS0042721,126
RTS0042722,126
RTS0042723,137
RTS0042724,141
RTS0042725,109
RTS0042726,101
RTS0042727,97
RTS0042728,104
RTS0042729,103
RTS0042730,101
RTS0042731,113
RTS0042732,125
RTS0042733,132
RTS0042734,102
RTS0042735,130
RTS0042736,212
RTS0042737,330
RTS0042738,262
RTS0042739,209
RTS0042740,245
RTS0042741,95
RTS0042742,94
RTS0042743,88
RTS0042744,106
RTS0042745,102
RTS0042746,118
RTS0042747,93
RTS0042748,89
RTS0042749,98
RTS0042750,128
RTS0042751,108
RTS0042752,114
RTS0042753,135
RTS0042754,75
RTS0042755,94
RTS0042756,101
RTS0042757,155
RTS0042758,113
RTS0042759,95
RTS0042760,117
RTS0042761,84
RTS0042762,93
RTS0042763,86
RTS0042764,114
RTS0042765,124
RTS0042766,135
RTS0042767,104
RTS0042768,163
RTS0042769,163
RTS0042770,105
RTS0042771,131
RTS0042772,148
RTS0042773,142
RTS0042774,230
RTS0042775,155
RTS0042776,104
RTS0042777,180
RTS0042778,152
RTS0042779,123
RTS0042780,152
RTS0042781,135
RTS0042782,104
RTS0042783,130
RTS0042784,137
RTS0042785,102
RTS0042786,142
RTS0042787,109
RTS0042788,127
RTS0042789,127
RTS0042790,147
RTS0042791,725
RTS0042792,260
RTS0042793,428
RTS0042794,339
RTS0042795,402
RTS0042796,141
RTS0042797,144
RTS0042798,101
RTS0042799,154
RTS0042800,147
RTS0042801,151
RTS0042802,166
RTS0042803,145
RTS0042804,108
RTS0042805,109
RTS0042806,109
RTS0042807,134
RTS0042808,144
RTS0042809,136
RTS0042810,121
RTS0042811,161
RTS0042812,151
RTS0042813,138
RTS0042814,166
RTS0042815,174
RTS0042816,114
RTS0042817,146
RTS0042818,159
RTS0042819,150
RTS0042820,127
RTS0042821,151
RTS0042822,111
RTS0042823,92
RTS0042824,150
RTS0042825,114
RTS0042826,144
RTS0042827,108
RTS0042828,114
RTS0042829,168
RTS0042830,149
RTS0042831,175
RTS0042832,142
RTS0042833,126
RTS0042834,135
RTS0042835,138
RTS0042836,142
RTS0042837,123
RTS0042838,129
RTS0042839,133
RTS0042840,165
RTS0042841,153
RTS0042842,111
RTS0042843,136
RTS0042844,133
RTS0042845,190
RTS0042846,110
RTS0042847,167
RTS0042848,217
RTS0042849,150
RTS0042850,117
RTS0042851,142
RTS0042852,100
RTS0042853,139
RTS0042854,143
RTS0042855,91
RTS0042856,104
RTS0042857,112
RTS0042858,149
RTS0042859,150
RTS0042860,162
RTS0042861,130
RTS0042862,82
RTS0042863,158
RTS0042864,119
RTS0042865,129
RTS0042866,114
RTS0042867,114
RTS0042868,97
RTS0042869,145
RTS0042870,127
RTS0042871,168
RTS0042872,92
RTS0042873,94
RTS0042874,89
RTS0042875,162
RTS0042876,155
RTS0042877,134
RTS0042878,134
RTS0042879,141
RTS0042880,163
RTS0042881,113
RTS0042882,114
RTS0042883,94
RTS0042884,139
RTS0042885,142
RTS0042886,117
RTS0042887,125
RTS0042888,117
RTS0042889,130
RTS0042890,133
RTS0042891,88
RTS0042892,127
RTS0042893,201
RTS0042894,136
RTS0042895,123
RTS0042896,171
RTS0042897,161
RTS0042898,105
RTS0042899,138
RTS0042900,110
RTS0042901,118
RTS0042902,110
RTS0042903,92
RTS0042904,129
RTS0042905,115
RTS0042906,176
RTS0042907,140
RTS0042908,168
RTS0042909,196
RTS0042910,162
RTS0042911,134
RTS0042912,119
RTS0042913,139
RTS0042914,130
RTS0042915,128
RTS0042916,95
RTS0042917,142
RTS0042918,106
RTS0042919,163
RTS0042920,120
RTS0042921,142
RTS0042922,137
RTS0042923,137
RTS0042924,99
RTS0042925,155
RTS0042926,119
RTS0042927,102
RTS0042928,150
RTS0042929,133
RTS0042930,104
RTS0042931,126
RTS0042932,121
RTS0042933,97
RTS0042934,120
RTS0042935,130
RTS0042936,150
RTS0042937,126
RTS0042938,202
RTS0042939,165
RTS0042940,163
RTS0042941,160
RTS0042942,180
RTS0042943,186
RTS0042944,173
RTS0042945,186
RTS0042946,119
RTS0042947,172
RTS0042948,111
RTS0042949,117
RTS0042950,114
RTS0042951,135
RTS0042952,120
RTS0042953,128
RTS0042954,105
RTS0042955,142
RTS0042956,117
RTS0042957,121
RTS0042958,125
RTS0042959,143
RTS0042960,125
RTS0042961,128
RTS0042962,140
RTS0042963,119
RTS0042964,137
RTS0042965,175
RTS0042966,106
RTS0042967,137
RTS0042968,127
RTS0042969,136
RTS0042970,159
RTS0042971,159
RTS0042972,111
RTS0042973,115
RTS0042974,94
RTS0042975,114
RTS0042976,137
RTS0042977,164
RTS0042978,120
RTS0042979,131
RTS0042980,125
RTS0042981,130
RTS0042982,123
RTS0042983,156
RTS0042984,103
RTS0042985,156
RTS0042986,107
RTS0042987,128
RTS0042988,121
RTS0042989,109
RTS0042990,94
RTS0042991,112
RTS0042992,119
RTS0042993,83
RTS0042994,136
RTS0042995,168
RTS0042996,116
RTS0042997,136
RTS0042998,137
RTS0042999,147
RTS0043000,139
RTS0043001,123
RTS0043002,129
RTS0043003,143
RTS0043004,153
RTS0043005,132
RTS0043006,89
RTS0043007,153
RTS0043008,137
RTS0043009,121
RTS0043010,147
RTS0043011,135
RTS0043012,135
RTS0043013,133
RTS0043014,167
RTS0043015,146
RTS0043016,147
RTS0043017,131
RTS0043018,109
RTS0043019,97
RTS0043020,98
RTS0043021,141
RTS0043022,130
RTS0043023,141
RTS0043024,125
RTS0043025,135
RTS0043026,114
RTS0043027,158
RTS0043028,162
RTS0043029,124
RTS0043030,141
RTS0043031,98
RTS0043032,133
RTS0043033,136
RTS0043034,129
RTS0043035,106
RTS0043036,115
RTS0043037,120
RTS0043038,135
RTS0043039,121
RTS0043040,121
RTS0043041,113
RTS0043042,116
RTS0043043,141
RTS0043044,89
RTS0043045,103
RTS0043046,109
RTS0043047,113
RTS0043048,157
RTS0043049,129
RTS0043050,97
RTS0043051,149
RTS0043052,116
RTS0043053,104
RTS0043054,89
RTS0043055,117
RTS0043056,121
RTS0043057,119
RTS0043058,139
RTS0043059,125
RTS0043060,147
RTS0043061,149
RTS0043062,102
RTS0043063,95
RTS0043064,141
RTS0043065,120
RTS0043066,153
RTS0043067,157
RTS0043068,144
RTS0043069,162
RTS0043070,190
RTS0043071,148
RTS0043072,137
RTS0043073,164
RTS0043074,158
RTS0043075,152
RTS0043076,104
RTS0043077,126
RTS0043078,120
RTS0043079,117
RTS0043080,109
RTS0043081,358
RTS0043082,232
RTS0043083,240
RTS0043084,227
RTS0043085,264
RTS0043086,119
RTS0043087,115
RTS0043088,115
RTS0043089,114
RTS0043090,104
RTS0043091,99
RTS0043092,107
RTS0043093,108
RTS0043094,163
RTS0043095,140
RTS0043096,105
RTS0043097,85
RTS0043098,146
RTS0043099,156
RTS0043100,117
RTS0043101,175
RTS0043102,141
RTS0043103,150
RTS0043104,158
RTS0043105,126
RTS0043106,177
RTS0043107,133
RTS0043108,108
RTS0043109,115
RTS0043110,130
RTS0043111,181
RTS0043112,152
RTS0043113,130
RTS0043114,146
RTS0043115,143
RTS0043116,162
RTS0043117,127
RTS0043118,73
RTS0043119,110
RTS0043120,129
RTS0043121,89
RTS0043122,103
RTS0043123,118
RTS0043124,124
RTS0043125,119
RTS0043126,147
RTS0043127,125
RTS0043128,187
RTS0043129,150
RTS0043130,163
RTS0043131,155
RTS0043132,98
RTS0043133,101
RTS0043134,118
RTS0043135,120
RTS0043136,128
RTS0043137,100
RTS0043138,122
RTS0043139,127
RTS0043140,119
RTS0043141,118
RTS0043142,123
RTS0043143,139
RTS0043144,106
RTS0043145,99
RTS0043146,122
RTS0043147,110
RTS0043148,126
RTS0043149,126
RTS0043150,94
RTS0043151,121
RTS0043152,152
RTS0043153,137
RTS0043154,130
RTS0043155,130
RTS0043156,111
RTS0043157,136
RTS0043159,128
RTS0043160,158
RTS0043161,174
RTS0043162,164
RTS0043163,159
RTS0043164,147
RTS0043165,168
RTS0043167,101
RTS0043168,154
RTS0043169,125
RTS0043170,129
RTS0043171,113
RTS0043172,167
RTS0043173,139
RTS0043174,125
RTS0043175,99
RTS0043176,103
RTS0043177,137
RTS0043178,147
RTS0043179,151
RTS0043180,122
RTS0043181,145
RTS0043182,135
RTS0043183,131
RTS0043184,102
RTS0043185,125
RTS0043186,151
RTS0043187,97
RTS0043188,116
RTS0043189,166
RTS0043190,129
RTS0043191,128
RTS0043192,133
RTS0043193,99
RTS0043194,115
RTS0043195,133
RTS0043196,208
RTS0043197,156
RTS0043198,151
RTS0043199,155
RTS0043200,124
RTS0043201,127
RTS0043202,162
RTS0043203,130
RTS0043204,189
RTS0043205,173
RTS0043206,130
RTS0043207,148
RTS0043208,134
RTS0043209,94
RTS0043210,123
RTS0043211,138
RTS0043212,143
RTS0043213,113
RTS0043214,126
RTS0043215,119
RTS0043216,158
RTS0043217,145
RTS0043218,124
RTS0043219,122
RTS0043220,165
RTS0043221,114
RTS0043222,138
RTS0043223,126
RTS0043224,99
RTS0043225,101
RTS0043226,145
RTS0043227,126
RTS0043228,165
RTS0043229,159
RTS0043230,165
RTS0043231,146
RTS0043232,131
RTS0043233,158
RTS0043234,102
RTS0043235,154
RTS0043236,95
RTS0043237,125
RTS0043238,136
RTS0043239,120
RTS0043240,126
RTS0043241,124
RTS0043242,128
RTS0043243,150
RTS0043244,111
RTS0043245,134
RTS0043246,131
RTS0043247,137
RTS0043248,120
RTS0043249,119
RTS0043250,159
RTS0043251,112
RTS0043252,154
RTS0043253,121
RTS0043254,174
RTS0043255,134
RTS0043256,161
RTS0043257,127
RTS0043258,127
RTS0043259,137
RTS0043260,117
RTS0043261,125
RTS0043262,173
RTS0043263,118
RTS0043264,108
RTS0043265,117
RTS0043266,120
RTS0043267,152
RTS0043268,89
RTS0043269,152
RTS0043270,165
RTS0043271,139
RTS0043272,119
RTS0043273,125
RTS0043274,155
RTS0043275,130
RTS0043276,121
RTS0043277,123
RTS0043278,143
RTS0043279,150
RTS0043280,121
RTS0043281,133
RTS0043282,165
RTS0043283,123
RTS0043284,176
RTS0043285,122
RTS0043286,131
RTS0043287,139
RTS0043288,159
RTS0043289,159
RTS0043290,101
RTS0043291,197
RTS0043292,136
RTS0043293,129
RTS0043294,156
RTS0043295,138
RTS0043296,133
RTS0043297,92
RTS0043299,145
RTS0043300,167
RTS0043301,117
RTS0043302,118
RTS0043303,138
RTS0043304,102
RTS0043305,114
RTS0043306,134
RTS0043307,151
RTS0043308,102
RTS0043309,120
RTS0043310,161
RTS0043311,107
RTS0043312,128
RTS0043313,163
RTS0043314,147
RTS0043315,131
RTS0043316,128
RTS0043317,124
RTS0043318,115
RTS0043319,121
RTS0043320,163
RTS0043321,130
RTS0043322,134
RTS0043323,145
RTS0043324,106
RTS0043325,108
RTS0043326,118
RTS0043327,134
RTS0043328,124
RTS0043329,147
RTS0043330,157
RTS0043331,153
RTS0043332,130
RTS0043333,112
RTS0043334,137
RTS0043335,110
RTS0043336,147
RTS0043337,147
RTS0043338,163
RTS0043339,109
RTS0043340,100
RTS0043341,127
RTS0043342,135
RTS0043343,111
RTS0043344,140
RTS0043345,110
RTS0043346,106
RTS0043347,161
RTS0043348,133
RTS0043349,135
RTS0043350,157
RTS0043351,150
RTS0043352,190
RTS0043353,140
RTS0043354,137
RTS0043355,161
RTS0043356,162
RTS0043357,103
RTS0043358,134
RTS0043359,155
RTS0043360,144
RTS0043361,199
RTS0043362,166
RTS0043363,146
RTS0043364,159
RTS0043365,133
RTS0043366,136
RTS0043367,84
RTS0043368,114
RTS0043369,73
RTS0043370,83
RTS0043371,183
RTS0043372,122
RTS0043373,152
RTS0043374,125
RTS0043375,126
RTS0043376,137
RTS0043377,168
RTS0043378,142
RTS0043379,113
RTS0043380,123
RTS0043381,103
RTS0043382,110
RTS0043383,127
RTS0043384,116
RTS0043385,126
RTS0043386,108
RTS0043387,165
RTS0043388,106
RTS0043389,154
RTS0043390,101
RTS0043391,143
RTS0043392,123
RTS0043393,135
RTS0043394,110
RTS0043395,101
RTS0043396,200
RTS0043397,185
RTS0043398,179
RTS0043399,206
RTS0043400,106
RTS0043401,140
RTS0043402,117
RTS0043403,158
RTS0043404,129
RTS0043405,131
RTS0043406,86
RTS0043407,114
RTS0043408,149
RTS0043409,122
RTS0043410,123
RTS0043411,119
RTS0043412,92
RTS0043413,77
RTS0043414,128
RTS0043415,113
RTS0043416,140
RTS0043417,101
RTS0043418,136
RTS0043419,121
RTS0043420,102
RTS0043421,179
RTS0043422,136
RTS0043423,119
RTS0043424,150
RTS0043425,145
RTS0043426,121
RTS0043427,87
RTS0043428,129
RTS0043429,125
RTS0043430,121
RTS0043431,164
RTS0043432,102
RTS0043433,104
RTS0043434,146
RTS0043435,143
RTS0043436,101
RTS0043437,144
RTS0043438,119
RTS0043439,133
RTS0043440,153
RTS0043441,136
RTS0043442,138
RTS0043443,138
RTS0043444,128
RTS0043445,125
RTS0043446,122
RTS0043447,117
RTS0043448,118
RTS0043449,130
RTS0043450,146
RTS0043451,103
RTS0043452,177
RTS0043453,128
RTS0043454,132
RTS0043455,116
RTS0043456,134
RTS0043457,125
RTS0043458,112
RTS0043459,111
RTS0043460,104
RTS0043461,122
RTS0043462,131
RTS0043463,130
RTS0043464,139
RTS0043465,159
RTS0043466,215
RTS0043467,177
RTS0043468,188
RTS0043469,128
RTS0043470,187
RTS0043471,85
RTS0043472,135
RTS0043473,130
RTS0043474,128
RTS0043475,143
RTS0043476,136
RTS0043477,135
RTS0043478,111
RTS0043479,115
RTS0043480,99
RTS0043481,178
RTS0043482,165
RTS0043483,168
RTS0043484,122
RTS0043485,151
RTS0043486,169
RTS0043487,153
RTS0043488,176
RTS0043489,120
RTS0043490,131
RTS0043491,158
RTS0043492,150
RTS0043493,149
RTS0043494,169
RTS0043495,175
RTS0043496,102
RTS0043497,122
RTS0043498,105
RTS0043499,147
RTS0043500,146
RTS0043501,103
RTS0043502,140
RTS0043503,85
RTS0043504,135
RTS0043505,139
RTS0043506,142
RTS0043507,123
RTS0043508,113
RTS0043509,171
RTS0043510,146
RTS0043511,125
RTS0043512,128
RTS0043513,103
RTS0043514,129
RTS0043515,126
RTS0043516,111
RTS0043517,116
RTS0043518,172
RTS0043519,131
RTS0043520,150
RTS0043521,100
RTS0043522,92
RTS0043523,176
RTS0043524,101
RTS0043525,124
RTS0043526,156
RTS0043527,112
RTS0043528,134
RTS0043529,110
RTS0043530,112
RTS0043531,138
RTS0043532,109
RTS0043533,111
RTS0043534,133
RTS0043535,134
RTS0043536,104
RTS0043537,133
RTS0043538,147
RTS0043539,126
RTS0043540,102
RTS0043541,127
RTS0043542,133
RTS0043543,137
RTS0043544,132
RTS0043545,132
RTS0043546,156
RTS0043547,114
RTS0043548,139
RTS0043549,147
RTS0043550,117
RTS0043551,124
RTS0043552,129
RTS0043553,107
RTS0043554,115
RTS0043555,92
RTS0043556,126
RTS0043557,133
RTS0043558,116
RTS0043559,121
RTS0043560,116
RTS0043561,146
RTS0043562,120
RTS0043563,100
RTS0043564,104
RTS0043565,113
RTS0043566,133
RTS0043567,131
RTS0043568,157
RTS0043569,160
RTS0043570,161
RTS0043571,122
RTS0043572,139
RTS0043573,142
RTS0043574,113
RTS0043575,116
RTS0043576,169
RTS0043577,133
RTS0043578,93
RTS0043579,156
RTS0043580,146
RTS0043581,123
RTS0043582,141
RTS0043583,117
RTS0043584,141
RTS0043585,124
RTS0043586,82
RTS0043587,151
RTS0043588,104
RTS0043589,108
RTS0043590,147
RTS0043591,93
RTS0043592,126
RTS0043593,76
RTS0043594,95
RTS0043595,91
RTS0043596,112
RTS0043597,111
RTS0043598,99
RTS0043599,114
RTS0043600,115
RTS0043601,107
RTS0043602,96
RTS0043603,111
RTS0043604,122
RTS0043605,94
RTS0043606,139
RTS0043607,110
RTS0043608,105
RTS0043609,122
RTS0043610,133
RTS0043611,145
RTS0043612,108
RTS0043613,100
RTS0043614,139
RTS0043615,108
RTS0043616,121
RTS0043617,98
RTS0043618,119
RTS0043619,127
RTS0043620,86
RTS0043621,106
RTS0043622,105
RTS0043623,114
RTS0043624,140
RTS0043625,91
RTS0043626,98
RTS0043627,103
RTS0043628,112
RTS0043629,103
RTS0043630,135
RTS0043631,106
RTS0043632,141
RTS0043633,156
RTS0043634,111
RTS0043635,118
RTS0043636,92
RTS0043637,145
RTS0043638,120
RTS0043639,125
RTS0043640,128
RTS0043641,307
RTS0043642,205
RTS0043643,272
RTS0043644,269
RTS0043645,268
RTS0043646,106
RTS0043647,98
RTS0043648,119
RTS0043649,113
RTS0043650,123
RTS0043651,87
RTS0043652,124
RTS0043653,98
RTS0043654,112
RTS0043655,92
RTS0043656,99
RTS0043657,120
RTS0043658,194
RTS0043659,129
RTS0043660,134
RTS0043661,139
RTS0043663,81
RTS0043664,98
RTS0043665,151
RTS0043666,106
RTS0043667,102
RTS0043668,113
RTS0043669,119
RTS0043670,101
RTS0043671,109
RTS0043672,135
RTS0043673,138
RTS0043674,130
RTS0043675,124
RTS0043676,102
RTS0043677,128
RTS0043678,104
RTS0043679,100
RTS0043680,123
RTS0043681,106
RTS0043682,99
RTS0043683,128
RTS0043684,158
RTS0043685,121
RTS0043686,139
RTS0043687,100
RTS0043688,98
RTS0043689,107
RTS0043690,110
RTS0043691,147
RTS0043692,135
RTS0043693,162
RTS0043694,117
RTS0043695,148
RTS0043696,153
RTS0043697,149
RTS0043698,211
RTS0043699,230
RTS0043700,202
RTS0043701,162
RTS0043702,218
RTS0043703,174
RTS0043704,202
RTS0043705,152
RTS0043706,171
RTS0043707,121
RTS0043708,94
RTS0043709,121
RTS0043710,119
RTS0043711,101
RTS0043712,99
RTS0043713,92
RTS0043714,101
RTS0043715,81
RTS0043716,164
RTS0043717,114
RTS0043718,107
RTS0043719,120
RTS0043720,95
RTS0043721,102
RTS0043722,133
RTS0043723,116
RTS0043724,105
RTS0043725,129
RTS0043726,115
RTS0043727,126
RTS0043728,131
RTS0043729,132
RTS0043730,115
RTS0043731,101
RTS0043732,136
RTS0043733,138
RTS0043734,126
RTS0043735,127
RTS0043736,104
RTS0043737,181
RTS0043738,152
RTS0043739,162
RTS0043740,135
RTS0043741,151
RTS0043742,138
RTS0043743,141
RTS0043744,130
RTS0043745,128
RTS0043746,106
RTS0043747,120
RTS0043748,116
RTS0043749,130
RTS0043750,115
RTS0043751,103
RTS0043752,130
RTS0043753,112
RTS0043754,110
RTS0043755,150
RTS0043756,131
RTS0043757,95
RTS0043758,128
RTS0043759,109
RTS0043760,87
RTS0043761,165
RTS0043762,82
RTS0043763,92
RTS0043764,135
RTS0043765,115
RTS0043766,125
RTS0043767,90
RTS0043768,87
RTS0043769,125
RTS0043770,84
RTS0043771,90
RTS0043772,122
RTS0043773,116
RTS0043774,111
RTS0043775,104
RTS0043776,109
RTS0043777,126
RTS0043778,113
RTS0043779,91
RTS0043780,98
RTS0043781,119
RTS0043782,123
RTS0043783,112
RTS0043784,89
RTS0043785,108
RTS0043786,148
RTS0043787,122
RTS0043788,101
RTS0043789,108
RTS0043790,119
RTS0043791,115
RTS0043792,181
RTS0043793,95
RTS0043794,132
RTS0043795,114
RTS0043796,107
RTS0043797,158
RTS0043798,86
RTS0043799,112
RTS0043800,98
RTS0043801,98
RTS0043802,114
RTS0043803,122
RTS0043804,133
RTS0043805,118
RTS0043806,105
RTS0043807,110
RTS0043808,130
RTS0043809,123
RTS0043810,104
RTS0043811,93
RTS0043812,129
RTS0043813,114
RTS0043814,99
RTS0043815,102
RTS0043816,125
RTS0043817,102
RTS0043818,121
RTS0043819,96
RTS0043820,144
RTS0043821,142
RTS0043822,102
RTS0043823,112
RTS0043824,85
RTS0043825,74
RTS0043826,110
RTS0043827,117
RTS0043828,158
RTS0043829,80
RTS0043830,85
RTS0043831,89
RTS0043832,110
RTS0043833,117
RTS0043834,86
RTS0043835,108
RTS0043836,118
RTS0043837,126
RTS0043838,84
RTS0043839,102
RTS0043840,109
RTS0043841,87
RTS0043842,103
RTS0043843,100
RTS0043844,140
RTS0043845,108
RTS0043846,124
RTS0043847,125
RTS0043848,163
RTS0043849,135
RTS0043850,172
RTS0043851,150
RTS0043852,152
RTS0043853,186
RTS0043854,152
RTS0043856,88
RTS0043857,84
RTS0043858,109
RTS0043859,120
RTS0043860,151
RTS0043861,191
RTS0043862,299
RTS0043863,142
RTS0043864,155
RTS0043865,134
RTS0043866,151
RTS0043867,132
RTS0043868,127
RTS0043869,137
RTS0043870,103
RTS0043871,161
RTS0043872,150
RTS0043873,120
RTS0043874,145
RTS0043875,125
RTS0043876,119
RTS0043877,103
RTS0043878,125
RTS0043879,146
RTS0043880,132
RTS0043881,114
RTS0043882,139
RTS0043883,126
RTS0043884,140
RTS0043885,113
RTS0043886,128
RTS0043887,107
RTS0043888,93
RTS0043889,113
RTS0043890,155
RTS0043891,180
RTS0043892,144
RTS0043893,162
RTS0043894,137
RTS0043895,108
RTS0043896,99
RTS0043897,163
RTS0043898,207
RTS0043899,153
RTS0043900,162
RTS0043901,119
RTS0043902,90
RTS0043903,130
RTS0043904,147
RTS0043905,135
RTS0043906,85
RTS0043907,109
RTS0043908,71
RTS0043909,120
RTS0043910,158
RTS0043911,136
RTS0043912,262
RTS0043913,108
RTS0043914,107
RTS0043915,106
RTS0043916,127
RTS0043917,121
RTS0043918,107
RTS0043919,135
RTS0043920,230
RTS0043921,129
RTS0043922,114
RTS0043923,130
RTS0043924,171
RTS0043925,129
RTS0043926,130
RTS0043927,104
RTS0043928,122
RTS0043929,111
RTS0043930,101
RTS0043931,127
RTS0043932,159
RTS0043933,113
RTS0043934,112
RTS0043935,129
RTS0043936,103
RTS0043937,101
RTS0043938,104
RTS0043939,87
RTS0043940,144
RTS0043941,123
RTS0043942,138
RTS0043943,137
RTS0043944,95
RTS0043945,109
RTS0043946,93
RTS0043947,112
RTS0043948,136
RTS0043949,129
RTS0043950,125
RTS0043951,135
RTS0043952,137
RTS0043953,132
RTS0043954,114
RTS0043955,114
RTS0043956,140
RTS0043957,115
RTS0043958,127
RTS0043959,121
RTS0043960,157
RTS0043961,125
RTS0043962,140
RTS0043963,114
RTS0043964,112
RTS0043965,92
RTS0043966,114
RTS0043967,159
RTS0043968,125
RTS0043969,95
RTS0043970,126
RTS0043971,126
RTS0043972,137
RTS0043973,132
RTS0043974,134
RTS0043975,101
RTS0043976,93
RTS0043977,123
RTS0043978,117
RTS0043979,115
RTS0043980,138
RTS0043981,82
RTS0043982,117
RTS0043983,135
RTS0043984,111
RTS0043985,139
RTS0043986,103
RTS0043987,142
RTS0043988,128
RTS0043989,113
RTS0043990,141
RTS0043991,108
RTS0043992,120
RTS0043993,97
RTS0043994,127
RTS0043996,104
RTS0043997,95
RTS0043998,111
RTS0043999,145
RTS0044000,107
RTS0044001,110
RTS0044002,132
RTS0044003,146
RTS0044004,183
RTS0044005,137
RTS0044006,150
RTS0044007,118
RTS0044008,103
RTS0044009,106
RTS0044010,121
RTS0044011,181
RTS0044012,225
RTS0044013,185
RTS0044014,193
RTS0044015,167
RTS0044016,138
RTS0044017,149
RTS0044018,124
RTS0044019,101
RTS0044020,159
RTS0044021,88
RTS0044022,162
RTS0044023,136
RTS0044024,178
RTS0044025,144
RTS0044026,115
RTS0044027,119
RTS0044028,101
RTS0044029,146
RTS0044030,101
RTS0044031,113
RTS0044032,104
RTS0044033,104
RTS0044034,137
RTS0044035,112
RTS0044036,171
RTS0044037,145
RTS0044038,172
RTS0044039,140
RTS0044040,138
RTS0044041,114
RTS0044042,150
RTS0044043,134
RTS0044044,164
RTS0044045,147
RTS0044046,136
RTS0044047,138
RTS0044048,108
RTS0044049,97
RTS0044050,133
RTS0044051,108
RTS0044052,130
RTS0044053,102
RTS0044054,132
RTS0044055,125
RTS0044056,132
RTS0044057,128
RTS0044058,148
RTS0044059,118
RTS0044060,123
RTS0044061,141
RTS0044062,117
RTS0044063,158
RTS0044064,156
RTS0044065,114
RTS0044067,103
RTS0044068,142
RTS0044069,145
RTS0044070,117
RTS0044071,129
RTS0044072,152
RTS0044073,95
RTS0044074,117
RTS0044075,118
RTS0044076,98
RTS0044077,129
RTS0044078,112
RTS0044079,96
RTS0044080,110
RTS0044081,117
RTS0044082,96
RTS0044083,142
RTS0044084,88
RTS0044085,105
RTS0044086,115
RTS0044087,127
RTS0044088,123
RTS0044089,115
RTS0044090,104
RTS0044091,111
RTS0044092,146
RTS0044093,99
RTS0044094,116
RTS0044095,105
RTS0044096,115
RTS0044097,133
RTS0044098,77
RTS0044099,147
RTS0044100,118
RTS0044101,110
RTS0044102,123
RTS0044103,109
RTS0044104,106
RTS0044105,139
RTS0044106,183
RTS0044107,158
RTS0044108,122
RTS0044109,146
RTS0044110,151
RTS0044111,165
RTS0044112,143
RTS0044113,153
RTS0044114,130
RTS0044115,172
RTS0044116,157
RTS0044117,112
RTS0044118,110
RTS0044119,161
RTS0044120,146
RTS0044121,116
RTS0044122,126
RTS0044123,125
RTS0044124,128
RTS0044125,129
RTS0044126,142
RTS0044127,158
RTS0044128,125
RTS0044129,166
RTS0044130,111
RTS0044131,175
RTS0044132,153
RTS0044133,121
RTS0044134,152
RTS0044135,139
RTS0044136,115
RTS0044137,105
RTS0044138,178
RTS0044139,161
RTS0044140,205
RTS0044141,139
RTS0044142,125
RTS0044143,137
RTS0044144,147
RTS0044145,87
RTS0044146,113
RTS0044147,92
RTS0044148,128
RTS0044149,135
RTS0044150,123
RTS0044151,137
RTS0044152,156
RTS0044153,146
RTS0044154,142
RTS0044155,192
RTS0044156,139
RTS0044157,137
RTS0044158,211
RTS0044159,150
RTS0044160,116
RTS0044161,151
RTS0044162,155
RTS0044163,198
RTS0044164,154
RTS0044165,126
RTS0044166,141
RTS0044167,115
RTS0044168,110
RTS0044169,146
RTS0044170,150
RTS0044171,136
RTS0044172,146
RTS0044173,109
RTS0044174,114
RTS0044175,140
RTS0044176,107
RTS0044177,146
RTS0044178,133
RTS0044180,103
RTS0044181,123
RTS0044182,151
RTS0044183,108
RTS0044184,142
RTS0044185,120
RTS0044186,203
RTS0044187,145
RTS0044188,121
RTS0044189,168
RTS0044190,134
RTS0044191,170
RTS0044192,149
RTS0044193,128
RTS0044194,162
RTS0044195,151
RTS0044196,167
RTS0044197,98
RTS0044198,166
RTS0044199,126
RTS0044200,122
RTS0044206,160
RTS0044207,145
RTS0044208,130
RTS0044209,91
RTS0044210,115
RTS0044211,119
RTS0044212,152
RTS0044213,148
RTS0044214,160
RTS0044215,180
RTS0044216,130
RTS0044217,158
RTS0044218,143
RTS0044219,134
RTS0044220,114
RTS0044221,90
RTS0044222,128
RTS0044223,138
RTS0044224,188
RTS0044225,96
RTS0044226,117
RTS0044227,126
RTS0044228,111
RTS0044229,105
RTS0044230,130
RTS0044231,108
RTS0044232,109
RTS0044233,129
RTS0044234,91
RTS0044235,122
RTS0044236,145
RTS0044237,166
RTS0044238,156
RTS0044239,127
RTS0044240,128
RTS0044241,112
RTS0044242,156
RTS0044243,136
RTS0044244,127
RTS0044245,94
RTS0044246,116
RTS0044247,144
RTS0044248,180
RTS0044249,100
RTS0044250,93
RTS0044251,171
RTS0044252,155
RTS0044253,135
RTS0044254,93
RTS0044255,160
RTS0044256,135
RTS0044257,147
RTS0044258,173
RTS0044259,133
RTS0044260,137
RTS0044261,237
RTS0044262,124
RTS0044263,156
RTS0044264,149
RTS0044265,121
RTS0044266,164
RTS0044267,127
RTS0044268,147
RTS0044269,139
RTS0044270,161
RTS0044271,126
RTS0044272,122
RTS0044273,183
RTS0044274,137
RTS0044275,190
RTS0044276,138
RTS0044277,126
RTS0044278,101
RTS0044279,86
RTS0044280,134
RTS0044281,143
RTS0044282,153
RTS0044283,135
RTS0044284,131
RTS0044285,111
RTS0044286,115
RTS0044287,126
RTS0044288,118
RTS0044289,120
RTS0044290,128
RTS0044291,129
RTS0044292,144
RTS0044293,110
RTS0044294,139
RTS0044295,92
RTS0044296,137
RTS0044297,122
RTS0044298,111
RTS0044299,123
RTS0044300,120
RTS0044301,137
RTS0044302,113
RTS0044303,136
RTS0044304,147
RTS0044305,112
RTS0044306,156
RTS0044307,93
RTS0044308,176
RTS0044309,163
RTS0044310,159
RTS0044311,116
RTS0044312,150
RTS0044313,115
RTS0044314,135
RTS0044315,104
RTS0044316,160
RTS0044317,162
RTS0044318,142
RTS0044319,151
RTS0044320,35
RTS0044321,141
RTS0044322,100
RTS0044323,163
RTS0044324,102
RTS0044325,110
RTS0044326,144
RTS0044327,149
RTS0044328,90
RTS0044329,144
RTS0044330,113
RTS0044331,172
RTS0044332,155
RTS0044333,211
RTS0044334,192
RTS0044335,186
RTS0044336,123
RTS0044337,144
RTS0044338,140
RTS0044339,159
RTS0044340,95
RTS0044341,113
RTS0044342,136
RTS0044343,120
RTS0044344,115
RTS0044345,104
RTS0044346,204
RTS0044347,217
RTS0044348,240
RTS0044349,289
RTS0044350,261
RTS0044351,237
RTS0044352,168
RTS0044353,284
RTS0044354,196
RTS0044355,237
RTS0044356,104
RTS0044357,143
RTS0044358,153
RTS0044359,136
RTS0044360,153
RTS0044361,126
RTS0044362,160
RTS0044363,135
RTS0044364,122
RTS0044365,143
RTS0044366,174
RTS0044367,132
RTS0044368,178
RTS0044369,189
RTS0044370,203
RTS0044371,132
RTS0044372,111
RTS0044373,116
RTS0044374,132
RTS0044375,122
RTS0044376,147
RTS0044377,217
RTS0044378,243
RTS0044379,243
RTS0044380,209
RTS0044381,167
RTS0044382,147
RTS0044383,165
RTS0044384,157
RTS0044385,149
RTS0044386,135
RTS0044387,157
RTS0044388,161
RTS0044389,94
RTS0044390,129
RTS0044391,200
RTS0044392,201
RTS0044393,291
RTS0044394,182
RTS0044395,146
RTS0044396,137
RTS0044397,129
RTS0044399,123
RTS0044400,137
RTS0044401,122
RTS0044402,173
RTS0044403,171
RTS0044404,174
RTS0044405,145
RTS0044406,132
RTS0044407,98
RTS0044408,156
RTS0044409,128
RTS0044410,114
RTS0044411,121
RTS0044412,136
RTS0044413,95
RTS0044414,121
RTS0044415,131
RTS0044416,208
RTS0044417,183
RTS0044418,180
RTS0044419,138
RTS0044420,195
RTS0044421,119
RTS0044422,127
RTS0044423,126
RTS0044424,127
RTS0044425,127
RTS0044426,133
RTS0044427,125
RTS0044428,115
RTS0044429,124
RTS0044430,113
RTS0044431,151
RTS0044432,145
RTS0044433,142
RTS0044434,135
RTS0044435,126
RTS0044436,113
RTS0044437,107
RTS0044438,162
RTS0044439,149
RTS0044440,154
RTS0044441,164
RTS0044442,159
RTS0044443,228
RTS0044444,139
RTS0044445,172
RTS0044446,154
RTS0044447,177
RTS0044448,164
RTS0044449,148
RTS0044450,125
RTS0044451,145
RTS0044452,167
RTS0044453,111
RTS0044454,156
RTS0044455,136
RTS0044456,123
RTS0044457,169
RTS0044458,118
RTS0044459,126
RTS0044460,145
RTS0044461,172
RTS0044462,133
RTS0044463,119
RTS0044464,134
RTS0044465,166
RTS0044466,185
RTS0044467,151
RTS0044468,142
RTS0044469,132
RTS0044470,162
RTS0044471,149
RTS0044472,161
RTS0044473,122
RTS0044474,145
RTS0044475,141
RTS0044476,156
RTS0044477,180
RTS0044478,128
RTS0044479,137
RTS0044480,130
RTS0044481,285
RTS0044482,266
RTS0044483,260
RTS0044484,192
RTS0044485,308
RTS0044486,165
RTS0044487,149
RTS0044488,161
RTS0044489,134
RTS0044490,111
RTS0044491,132
RTS0044492,132
RTS0044493,157
RTS0044494,146
RTS0044495,149
RTS0044496,149
RTS0044497,148
RTS0044498,140
RTS0044499,180
RTS0044500,157
RTS0044501,266
RTS0044502,246
RTS0044503,211
RTS0044504,280
RTS0044505,198
RTS0044506,156
RTS0044507,117
RTS0044508,162
RTS0044509,168
RTS0044510,131
RTS0044511,121
RTS0044512,150
RTS0044513,140
RTS0044514,123
RTS0044515,184
RTS0044516,141
RTS0044517,179
RTS0044518,154
RTS0044519,143
RTS0044520,130
RTS0044521,161
RTS0044522,136
RTS0044523,139
RTS0044524,87
RTS0044525,129
RTS0044526,85
RTS0044527,115
RTS0044528,116
RTS0044529,146
RTS0044530,84
RTS0044531,162
RTS0044532,94
RTS0044533,96
RTS0044534,104
RTS0044535,117
RTS0044536,132
RTS0044537,118
RTS0044538,131
RTS0044539,128
RTS0044540,101
RTS0044541,103
RTS0044542,137
RTS0044543,156
RTS0044544,137
RTS0044545,96
RTS0044546,134
RTS0044547,119
RTS0044548,114
RTS0044549,144
RTS0044550,141
RTS0044551,130
RTS0044552,122
RTS0044553,143
RTS0044554,121
RTS0044555,141
RTS0044556,141
RTS0044557,143
RTS0044558,98
RTS0044559,116
RTS0044560,132
RTS0044561,96
RTS0044562,120
RTS0044563,123
RTS0044564,125
RTS0044565,114
RTS0044566,128
RTS0044567,114
RTS0044568,135
RTS0044569,114
RTS0044570,94
RTS0044571,111
RTS0044572,97
RTS0044573,88
RTS0044574,150
RTS0044575,140
RTS0044576,83
RTS0044577,90
RTS0044578,177
RTS0044579,143
RTS0044580,81
RTS0044581,107
RTS0044582,129
RTS0044583,114
RTS0044584,128
RTS0044585,87
RTS0044586,121
RTS0044587,101
RTS0044588,107
RTS0044589,125
RTS0044590,124
RTS0044591,169
RTS0044592,99
RTS0044593,119
RTS0044594,110
RTS0044595,75
RTS0044596,161
RTS0044597,114
RTS0044598,97
RTS0044599,128
RTS0044600,112
RTS0044601,108
RTS0044602,85
RTS0044603,94
RTS0044604,120
RTS0044605,137
RTS0044606,127
RTS0044607,151
RTS0044608,88
RTS0044609,91
RTS0044610,132
RTS0044611,158
RTS0044612,100
RTS0044613,112
RTS0044614,144
RTS0044615,81
RTS0044616,92
RTS0044617,114
RTS0044618,119
RTS0044619,113
RTS0044620,130
RTS0044621,154
RTS0044622,141
RTS0044623,190
RTS0044624,160
RTS0044625,129
RTS0044626,134
RTS0044627,100
RTS0044628,105
RTS0044629,120
RTS0044630,133
RTS0044631,104
RTS0044632,160
RTS0044633,150
RTS0044634,121
RTS0044635,140
RTS0044636,111
RTS0044637,113
RTS0044638,93
RTS0044639,117
RTS0044640,103
RTS0044641,118
RTS0044642,96
RTS0044643,110
RTS0044644,201
RTS0044645,127
RTS0044646,115
RTS0044647,96
RTS0044648,105
RTS0044649,138
RTS0044650,87
RTS0044651,106
RTS0044652,113
RTS0044653,110
RTS0044654,134
RTS0044655,133
RTS0044656,1177
RTS0044657,988
RTS0044658,2171
RTS0044659,1496
RTS0044660,1382
RTS0044661,171
RTS0044662,130
RTS0044663,101
RTS0044664,135
RTS0044665,148
RTS0044666,93
RTS0044667,99
RTS0044668,120
RTS0044669,132
RTS0044670,139
RTS0044671,134
RTS0044672,135
RTS0044673,121
RTS0044674,135
RTS0044675,142
RTS0044676,129
RTS0044677,158
RTS0044678,123
RTS0044679,137
RTS0044680,153
RTS0044681,86
RTS0044682,103
RTS0044683,98
RTS0044684,143
RTS0044685,132
RTS0044686,121
RTS0044687,158
RTS0044688,179
RTS0044689,204
RTS0044690,190
RTS0044691,117
RTS0044692,117
RTS0044693,145
RTS0044694,167
RTS0044695,103
RTS0044696,134
RTS0044697,104
RTS0044698,136
RTS0044699,137
RTS0044700,157
RTS0044701,150
RTS0044702,118
RTS0044703,135
RTS0044704,120
RTS0044705,121
RTS0044706,90
RTS0044707,121
RTS0044708,116
RTS0044709,102
RTS0044710,92
RTS0044711,119
RTS0044712,139
RTS0044714,117
RTS0044715,90
RTS0044716,151
RTS0044717,100
RTS0044718,117
RTS0044719,94
RTS0044720,163
RTS0044721,138
RTS0044722,118
RTS0044723,107
RTS0044724,109
RTS0044725,124
RTS0044726,133
RTS0044727,118
RTS0044728,106
RTS0044729,91
RTS0044730,140
RTS0044731,191
RTS0044732,152
RTS0044733,121
RTS0044734,99
RTS0044735,209
RTS0044736,138
RTS0044737,114
RTS0044738,110
RTS0044739,110
RTS0044740,121
RTS0044741,102
RTS0044742,111
RTS0044743,149
RTS0044744,109
RTS0044745,154
RTS0044746,169
RTS0044747,114
RTS0044748,91
RTS0044749,148
RTS0044750,128
RTS0044751,120
RTS0044752,156
RTS0044753,138
RTS0044754,138
RTS0044755,177
RTS0044756,149
RTS0044757,123
RTS0044758,141
RTS0044759,139
RTS0044760,128
RTS0044761,166
RTS0044762,149
RTS0044763,146
RTS0044764,104
RTS0044765,126
RTS0044766,121
RTS0044767,124
RTS0044768,131
RTS0044769,95
RTS0044770,125
RTS0044771,124
RTS0044772,104
RTS0044773,106
RTS0044774,111
RTS0044775,152
RTS0044776,127
RTS0044777,130
RTS0044778,132
RTS0044779,138
RTS0044780,157
RTS0044781,146
RTS0044782,139
RTS0044783,144
RTS0044784,142
RTS0044785,107
RTS0044786,143
RTS0044787,147
RTS0044788,130
RTS0044789,144
RTS0044790,104
RTS0044791,169
RTS0044792,186
RTS0044793,128
RTS0044794,117
RTS0044795,140
RTS0044796,125
RTS0044797,144
RTS0044798,140
RTS0044799,142
RTS0044800,125
RTS0044801,106
RTS0044802,134
RTS0044803,105
RTS0044804,124
RTS0044805,185
RTS0044806,103
RTS0044807,119
RTS0044808,120
RTS0044809,114
RTS0044810,115
RTS0044811,114
RTS0044812,147
RTS0044813,164
RTS0044814,147
RTS0044815,138
RTS0044816,132
RTS0044817,115
RTS0044818,140
RTS0044819,119
RTS0044820,127
RTS0044821,148
RTS0044822,125
RTS0044823,147
RTS0044824,113
RTS0044825,171
RTS0044826,134
RTS0044827,158
RTS0044828,158
RTS0044829,141
RTS0044830,137
RTS0044831,133
RTS0044832,122
RTS0044833,146
RTS0044834,151
RTS0044835,115
RTS0044836,146
RTS0044837,108
RTS0044838,175
RTS0044839,112
RTS0044840,114
RTS0044841,111
RTS0044842,93
RTS0044843,165
RTS0044844,120
RTS0044845,121
RTS0044846,121
RTS0044847,115
RTS0044848,148
RTS0044849,165
RTS0044850,132
RTS0044851,117
RTS0044852,114
RTS0044853,126
RTS0044854,105
RTS0044855,125
RTS0044856,124
RTS0044857,111
RTS0044858,113
RTS0044859,127
RTS0044860,120
RTS0044861,120
RTS0044862,122
RTS0044863,129
RTS0044864,96
RTS0044865,130
RTS0044866,184
RTS0044867,139
RTS0044868,161
RTS0044869,171
RTS0044870,140
RTS0044871,117
RTS0044872,129
RTS0044873,106
RTS0044874,95
RTS0044875,116
RTS0044876,93
RTS0044877,175
RTS0044878,152
RTS0044879,135
RTS0044880,175
RTS0044881,92
RTS0044882,108
RTS0044883,82
RTS0044884,146
RTS0044885,81
RTS0044886,156
RTS0044887,107
RTS0044888,151
RTS0044889,110
RTS0044890,112
RTS0044891,119
RTS0044892,162
RTS0044893,113
RTS0044894,152
RTS0044895,123
RTS0044896,177
RTS0044897,180
RTS0044898,157
RTS0044899,131
RTS0044900,138
RTS0044901,127
RTS0044902,146
RTS0044903,155
RTS0044904,135
RTS0044905,163
RTS0044906,535
RTS0044907,415
RTS0044908,466
RTS0044909,610
RTS0044910,477
RTS0044911,137
RTS0044912,123
RTS0044913,109
RTS0044914,139
RTS0044915,104
RTS0044916,131
RTS0044917,123
RTS0044918,126
RTS0044919,123
RTS0044920,109
RTS0044921,215
RTS0044922,219
RTS0044923,243
RTS0044924,193
RTS0044925,191
RTS0044926,160
RTS0044927,146
RTS0044928,133
RTS0044929,125
RTS0044930,114
RTS0044931,108
RTS0044932,147
RTS0044933,122
RTS0044934,134
RTS0044935,131
RTS0044936,231
RTS0044937,83
RTS0044938,124
RTS0044939,131
RTS0044940,113
RTS0044941,128
RTS0044942,112
RTS0044943,132
RTS0044944,91
RTS0044945,118
RTS0044946,158
RTS0044947,86
RTS0044948,138
RTS0044949,135
RTS0044950,112
RTS0044951,99
RTS0044952,139
RTS0044953,103
RTS0044954,149
RTS0044955,91
RTS0044956,148
RTS0044957,177
RTS0044958,142
RTS0044959,118
RTS0044960,142
RTS0044961,147
RTS0044962,144
RTS0044963,86
RTS0044964,123
RTS0044965,122
RTS0044966,118
RTS0044967,120
RTS0044968,185
RTS0044969,109
RTS0044970,133
RTS0044971,126
RTS0044972,127
RTS0044973,110
RTS0044974,122
RTS0044975,138
RTS0044976,142
RTS0044977,111
RTS0044978,103
RTS0044979,120
RTS0044980,120
RTS0044981,121
RTS0044982,107
RTS0044983,99
RTS0044984,110
RTS0044985,185
RTS0044986,92
RTS0044987,94
RTS0044988,121
RTS0044989,110
RTS0044990,131
RTS0044991,114
RTS0044992,100
RTS0044993,123
RTS0044994,126
RTS0044995,120
RTS0044996,140
RTS0044997,111
RTS0044998,131
RTS0044999,95
RTS0045000,121
RTS0045001,123
RTS0045002,120
RTS0045003,142
RTS0045004,124
RTS0045005,160
RTS0045006,115
RTS0045007,173
RTS0045008,166
RTS0045009,144
RTS0045010,92
RTS0045011,107
RTS0045012,95
RTS0045013,86
RTS0045014,122
RTS0045015,85
RTS0045016,128
RTS0045017,108
RTS0045018,119
RTS0045019,104
RTS0045020,107
RTS0045021,144
RTS0045022,136
RTS0045023,129
RTS0045024,116
RTS0045025,153
RTS0045026,126
RTS0045027,129
RTS0045028,140
RTS0045029,144
RTS0045030,147
RTS0045031,97
RTS0045032,140
RTS0045033,135
RTS0045034,138
RTS0045035,125
RTS0045036,138
RTS0045038,165
RTS0045039,124
RTS0045040,95
RTS0045041,126
RTS0045042,102
RTS0045043,105
RTS0045044,116
RTS0045045,163
RTS0045046,98
RTS0045047,116
RTS0045048,97
RTS0045049,136
RTS0045050,120
RTS0045051,98
RTS0045052,145
RTS0045053,131
RTS0045054,118
RTS0045055,112
RTS0045056,133
RTS0045057,221
RTS0045058,105
RTS0045059,109
RTS0045060,159
RTS0045061,98
RTS0045063,98
RTS0045064,147
RTS0045065,138
RTS0045066,129
RTS0045067,185
RTS0045068,192
RTS0045069,181
RTS0045070,161
RTS0045071,158
RTS0045072,171
RTS0045073,159
RTS0045074,189
RTS0045075,89
RTS0045076,116
RTS0045077,78
RTS0045078,123
RTS0045079,113
RTS0045080,109
RTS0045081,92
RTS0045082,143
RTS0045083,134
RTS0045084,144
RTS0045085,105
RTS0045086,118
RTS0045087,107
RTS0045088,120
RTS0045089,105
RTS0045090,112
RTS0045091,121
RTS0045092,108
RTS0045093,106
RTS0045094,87
RTS0045095,125
RTS0045096,129
RTS0045097,125
RTS0045098,96
RTS0045099,120
RTS0045100,117
RTS0045101,127
RTS0045102,87
RTS0045103,105
RTS0045104,95
RTS0045105,103
RTS0045106,108
RTS0045107,138
RTS0045108,131
RTS0045109,169
RTS0045110,105
RTS0045111,177
RTS0045112,114
RTS0045113,134
RTS0045114,116
RTS0045115,125
RTS0045116,121
RTS0045117,119
RTS0045118,117
RTS0045119,109
RTS0045120,143
RTS0045121,132
RTS0045122,140
RTS0045123,166
RTS0045124,113
RTS0045125,113
RTS0045126,114
RTS0045127,121
RTS0045128,142
RTS0045129,140
RTS0045130,128
RTS0045131,133
RTS0045132,160
RTS0045133,133
RTS0045134,152
RTS0045135,137
RTS0045136,138
RTS0045137,122
RTS0045138,148
RTS0045139,132
RTS0045140,117
RTS0045141,136
RTS0045142,143
RTS0045143,129
RTS0045144,127
RTS0045145,121
RTS0045146,104
RTS0045147,143
RTS0045148,135
RTS0045149,104
RTS0045150,89
RTS0045151,142
RTS0045152,123
RTS0045153,99
RTS0045154,116
RTS0045155,124
RTS0045156,109
RTS0045157,146
RTS0045158,106
RTS0045159,150
RTS0045160,143
RTS0045161,124
RTS0045162,142
RTS0045163,140
RTS0045164,173
RTS0045165,121
RTS0045166,172
RTS0045167,111
RTS0045168,127
RTS0045169,127
RTS0045170,155
RTS0045171,158
RTS0045172,150
RTS0045173,126
RTS0045174,126
RTS0045175,141
RTS0045176,119
RTS0045177,110
RTS0045178,84
RTS0045179,132
RTS0045180,121
RTS0045181,129
RTS0045182,161
RTS0045183,141
RTS0045184,134
RTS0045185,145
RTS0045186,136
RTS0045187,126
RTS0045188,119
RTS0045189,124
RTS0045190,160
RTS0045191,119
RTS0045192,115
RTS0045193,116
RTS0045194,145
RTS0045195,119
RTS0045196,148
RTS0045197,125
RTS0045198,169
RTS0045199,107
RTS0045200,148
RTS0045201,115
RTS0045202,100
RTS0045203,110
RTS0045204,114
RTS0045205,138
RTS0045206,134
RTS0045207,127
RTS0045208,140
RTS0045209,98
RTS0045210,120
RTS0045211,132
RTS0045212,120
RTS0045213,131
RTS0045214,148
RTS0045215,123
RTS0045216,146
RTS0045217,152
RTS0045218,160
RTS0045219,147
RTS0045220,143
RTS0045221,148
RTS0045222,135
RTS0045223,126
RTS0045224,131
RTS0045225,100
RTS0045226,241
RTS0045227,156
RTS0045228,249
RTS0045229,161
RTS0045230,179
RTS0045231,130
RTS0045232,182
RTS0045233,138
RTS0045234,147
RTS0045235,146
RTS0045236,235
RTS0045237,151
RTS0045238,140
RTS0045239,132
RTS0045240,219
RTS0045241,132
RTS0045242,203
RTS0045243,116
RTS0045244,129
RTS0045245,111
RTS0045246,111
RTS0045247,133
RTS0045248,118
RTS0045249,106
RTS0045250,117
RTS0045251,154
RTS0045252,109
RTS0045253,145
RTS0045254,137
RTS0045255,87
RTS0045256,126
RTS0045257,165
RTS0045258,132
RTS0045259,168
RTS0045260,137
RTS0045261,175
RTS0045262,393
RTS0045263,264
RTS0045264,352
RTS0045265,329
RTS0045266,131
RTS0045267,159
RTS0045268,171
RTS0045269,158
RTS0045270,142
RTS0045271,116
RTS0045272,101
RTS0045273,129
RTS0045274,137
RTS0045275,143
RTS0045276,98
RTS0045277,92
RTS0045278,157
RTS0045279,66
RTS0045280,95
RTS0045281,129
RTS0045282,142
RTS0045283,109
RTS0045284,103
RTS0045285,186
RTS0045286,169
RTS0045287,159
RTS0045288,115
RTS0045289,99
RTS0045290,123
RTS0045291,114
RTS0045292,137
RTS0045293,106
RTS0045294,110
RTS0045295,114
RTS0045296,147
RTS0045297,123
RTS0045298,108
RTS0045299,157
RTS0045300,111
RTS0045301,177
RTS0045302,134
RTS0045303,161
RTS0045304,75
RTS0045305,222
RTS0045306,118
RTS0045307,124
RTS0045308,167
RTS0045309,117
RTS0045310,182
RTS0045311,79
RTS0045312,97
RTS0045313,118
RTS0045314,106
RTS0045315,127
RTS0045316,141
RTS0045317,120
RTS0045318,170
RTS0045319,119
RTS0045320,100
RTS0045321,90
RTS0045322,130
RTS0045323,143
RTS0045324,125
RTS0045325,132
RTS0045326,163
RTS0045327,176
RTS0045328,181
RTS0045329,122
RTS0045330,106
RTS0045331,141
RTS0045332,109
RTS0045333,126
RTS0045334,144
RTS0045335,140
RTS0045336,111
RTS0045337,124
RTS0045338,113
RTS0045339,135
RTS0045340,120
RTS0045341,109
RTS0045342,157
RTS0045343,121
RTS0045344,121
RTS0045345,113
RTS0045346,135
RTS0045347,134
RTS0045348,120
RTS0045349,163
RTS0045350,138
RTS0045351,117
RTS0045352,106
RTS0045353,123
RTS0045354,110
RTS0045355,83
RTS0045356,150
RTS0045357,130
RTS0045358,137
RTS0045359,116
RTS0045360,143
RTS0045361,184
RTS0045362,106
RTS0045363,127
RTS0045364,140
RTS0045365,137
RTS0045366,147
RTS0045367,95
RTS0045368,116
RTS0045369,116
RTS0045370,118
RTS0045371,148
RTS0045372,113
RTS0045373,138
RTS0045374,164
RTS0045375,145
RTS0045376,122
RTS0045377,97
RTS0045378,115
RTS0045379,109
RTS0045380,120
RTS0045381,147
RTS0045382,126
RTS0045383,111
RTS0045384,88
RTS0045385,114
RTS0045386,107
RTS0045387,112
RTS0045388,110
RTS0045389,94
RTS0045390,116
RTS0045391,134
RTS0045392,126
RTS0045393,85
RTS0045394,115
RTS0045395,127
RTS0045396,152
RTS0045397,123
RTS0045398,107
RTS0045399,121
RTS0045400,110
RTS0045401,133
RTS0045402,125
RTS0045403,125
RTS0045404,130
RTS0045405,104
RTS0045406,184
RTS0045407,174
RTS0045408,107
RTS0045409,192
RTS0045410,163
RTS0045411,173
RTS0045412,151
RTS0045413,151
RTS0045414,167
RTS0045415,140
RTS0045416,132
RTS0045417,145
RTS0045418,106
RTS0045419,131
RTS0045420,143
RTS0045421,1189
RTS0045422,1240
RTS0045423,792
RTS0045424,1506
RTS0045425,1530
RTS0045426,138
RTS0045427,121
RTS0045428,119
RTS0045429,162
RTS0045430,99
RTS0045431,124
RTS0045432,172
RTS0045433,105
RTS0045434,142
RTS0045435,142
RTS0045436,122
RTS0045437,133
RTS0045438,186
RTS0045439,128
RTS0045440,132
RTS0045441,109
RTS0045442,108
RTS0045443,112
RTS0045444,100
RTS0045445,92
RTS0045446,145
RTS0045447,132
RTS0045448,120
RTS0045449,98
RTS0045450,86
RTS0045451,251
RTS0045452,144
RTS0045453,163
RTS0045454,178
RTS0045455,182
RTS0045456,95
RTS0045457,104
RTS0045458,128
RTS0045459,64
RTS0045460,106
RTS0045461,117
RTS0045462,132
RTS0045463,107
RTS0045464,79
RTS0045465,86
RTS0045466,151
RTS0045467,222
RTS0045468,103
RTS0045469,171
RTS0045470,162
RTS0045471,112
RTS0045472,141
RTS0045473,67
RTS0045474,140
RTS0045475,117
RTS0045476,139
RTS0045477,179
RTS0045478,118
RTS0045479,190
RTS0045480,173
RTS0045481,120
RTS0045482,161
RTS0045483,124
RTS0045484,170
RTS0045485,207
RTS0045486,68
RTS0045487,111
RTS0045488,110
RTS0045489,117
RTS0045490,146
RTS0045491,270
RTS0045492,406
RTS0045493,240
RTS0045494,153
RTS0045495,177
RTS0045496,89
RTS0045497,99
RTS0045498,137
RTS0045499,135
RTS0045500,142
RTS0045501,337
RTS0045502,386
RTS0045503,293
RTS0045504,229
RTS0045505,242
RTS0045506,1022
RTS0045507,1455
RTS0045508,1044
RTS0045509,1301
RTS0045510,874
RTS0045511,167
RTS0045512,162
RTS0045513,91
RTS0045514,156
RTS0045515,135
RTS0045516,92
RTS0045517,105
RTS0045518,124
RTS0045519,103
RTS0045520,88
RTS0045521,134
RTS0045522,120
RTS0045523,163
RTS0045524,157
RTS0045525,117
RTS0045526,138
RTS0045527,161
RTS0045528,104
RTS0045529,156
RTS0045530,172
RTS0045531,132
RTS0045532,120
RTS0045533,130
RTS0045534,119
RTS0045535,103
RTS0045536,194
RTS0045537,194
RTS0045538,116
RTS0045539,186
RTS0045540,182
RTS0045541,93
RTS0045542,93
RTS0045543,133
RTS0045544,57
RTS0045545,144
RTS0045546,134
RTS0045547,89
RTS0045548,89
RTS0045549,92
RTS0045550,97
RTS0045551,110
RTS0045552,137
RTS0045553,107
RTS0045554,123
RTS0045555,106
RTS0045556,104
RTS0045557,119
RTS0045558,115
RTS0045559,100
RTS0045560,163
RTS0045561,103
RTS0045562,101
RTS0045563,84
RTS0045564,121
RTS0045565,100
RTS0045566,130
RTS0045567,146
RTS0045568,112
RTS0045569,150
RTS0045570,135
RTS0045571,97
RTS0045572,124
RTS0045573,99
RTS0045574,72
RTS0045575,116
RTS0045576,97
RTS0045577,118
RTS0045578,78
RTS0045579,90
RTS0045580,122
RTS0045581,118
RTS0045582,122
RTS0045583,142
RTS0045584,200
RTS0045585,114
RTS0045586,94
RTS0045587,159
RTS0045588,124
RTS0045589,121
RTS0045590,124
RTS0045592,312
RTS0045593,380
RTS0045594,236
RTS0045595,273
RTS0045596,165
RTS0045597,167
RTS0045598,181
RTS0045599,135
RTS0045600,131
RTS0045601,110
RTS0045602,116
RTS0045603,88
RTS0045604,142
RTS0045606,141
RTS0045607,89
RTS0045608,111
RTS0045609,98
RTS0045610,136
RTS0045611,97
RTS0045612,101
RTS0045613,116
RTS0045614,87
RTS0045615,95
RTS0045616,94
RTS0045617,92
RTS0045618,93
RTS0045619,98
RTS0045620,84
RTS0045621,116
RTS0045622,153
RTS0045623,126
RTS0045624,105
RTS0045625,131
RTS0045626,46
RTS0045627,86
RTS0045628,122
RTS0045629,126
RTS0045630,108
RTS0045631,100
RTS0045632,101
RTS0045633,124
RTS0045634,103
RTS0045635,118
RTS0045636,173
RTS0045637,99
RTS0045638,144
RTS0045639,178
RTS0045640,90
RTS0045641,128
RTS0045642,123
RTS0045643,88
RTS0045644,103
RTS0045645,100
RTS0045646,92
RTS0045647,128
RTS0045648,109
RTS0045649,127
RTS0045650,151
RTS0045651,96
RTS0045652,133
RTS0045653,156
RTS0045654,148
RTS0045655,181
RTS0045656,142
RTS0045657,161
RTS0045658,229
RTS0045659,157
RTS0045660,211
RTS0045661,239
RTS0045662,161
RTS0045663,195
RTS0045664,188
RTS0045665,256
RTS0045666,79
RTS0045667,100
RTS0045668,145
RTS0045669,112
RTS0045670,107
RTS0045671,120
RTS0045672,127
RTS0045673,112
RTS0045674,109
RTS0045675,105
RTS0045676,174
RTS0045677,157
RTS0045678,197
RTS0045679,174
RTS0045680,171
RTS0045681,121
RTS0045682,151
RTS0045683,93
RTS0045684,105
RTS0045685,141
RTS0045687,113
RTS0045688,126
RTS0045689,135
RTS0045690,133
RTS0045691,116
RTS0045692,134
RTS0045693,140
RTS0045694,107
RTS0045695,104
RTS0045696,176
RTS0045697,141
RTS0045698,131
RTS0045699,116
RTS0045700,117
RTS0045701,153
RTS0045702,122
RTS0045703,121
RTS0045704,142
RTS0045705,108
RTS0045706,120
RTS0045707,146
RTS0045708,141
RTS0045709,107
RTS0045710,146
RTS0045711,129
RTS0045712,117
RTS0045713,111
RTS0045714,136
RTS0045715,72
RTS0045716,198
RTS0045717,119
RTS0045718,115
RTS0045719,118
RTS0045720,114
RTS0045721,189
RTS0045722,151
RTS0045723,132
RTS0045724,150
RTS0045725,106
RTS0045726,128
RTS0045727,244
RTS0045728,136
RTS0045729,120
RTS0045730,116
RTS0045731,139
RTS0045732,117
RTS0045733,117
RTS0045734,147
RTS0045735,110
RTS0045736,343
RTS0045737,518
RTS0045738,554
RTS0045739,540
RTS0045740,377
RTS0045741,229
RTS0045742,161
RTS0045743,225
RTS0045744,290
RTS0045745,229
RTS0045746,131
RTS0045747,157
RTS0045748,186
RTS0045749,116
RTS0045750,104
RTS0045751,159
RTS0045752,117
RTS0045753,150
RTS0045754,157
RTS0045755,191
RTS0045756,204
RTS0045757,141
RTS0045758,142
RTS0045759,153
RTS0045760,170
RTS0045761,116
RTS0045762,141
RTS0045763,128
RTS0045764,101
RTS0045765,98
RTS0045766,138
RTS0045767,111
RTS0045768,123
RTS0045769,120
RTS0045770,109
RTS0045771,140
RTS0045772,155
RTS0045773,242
RTS0045774,117
RTS0045775,166
RTS0045776,110
RTS0045777,99
RTS0045778,102
RTS0045779,103
RTS0045780,107
RTS0045781,270
RTS0045782,250
RTS0045783,268
RTS0045784,242
RTS0045785,310
RTS0045786,111
RTS0045787,164
RTS0045788,130
RTS0045789,118
RTS0045790,124
RTS0045791,122
RTS0045792,117
RTS0045793,133
RTS0045794,118
RTS0045795,111
RTS0045796,144
RTS0045797,112
RTS0045798,104
RTS0045799,109
RTS0045800,101
RTS0045801,127
RTS0045802,108
RTS0045803,131
RTS0045804,75
RTS0045805,128
RTS0045806,181
RTS0045807,146
RTS0045808,125
RTS0045809,163
RTS0045810,78
RTS0045811,108
RTS0045812,103
RTS0045813,100
RTS0045814,120
RTS0045815,93
RTS0045816,120
RTS0045817,77
RTS0045818,99
RTS0045819,142
RTS0045820,141
RTS0045821,172
RTS0045822,157
RTS0045823,136
RTS0045824,164
RTS0045825,144
RTS0045826,178
RTS0045827,185
RTS0045828,155
RTS0045829,175
RTS0045830,141
RTS0045831,159
RTS0045832,105
RTS0045833,147
RTS0045834,146
RTS0045835,138
RTS0045836,443
RTS0045837,438
RTS0045838,334
RTS0045840,250
RTS0045841,262
RTS0045842,221
RTS0045843,158
RTS0045844,157
RTS0045845,150
RTS0045846,429
RTS0045848,143
RTS0045849,535
RTS0045851,97
RTS0045852,120
RTS0045853,117
RTS0045854,136
RTS0045855,136
RTS0045856,138
RTS0045857,124
RTS0045858,105
RTS0045859,143
RTS0045860,121
RTS0045861,103
RTS0045862,164
RTS0045863,197
RTS0045864,286
RTS0045865,242
RTS0045866,263
RTS0045867,120
RTS0045868,131
RTS0045869,126
RTS0045870,99
RTS0045871,79
RTS0045872,164
RTS0045873,169
RTS0045874,105
RTS0045875,148
RTS0045876,94
RTS0045877,125
RTS0045878,87
RTS0045879,140
RTS0045880,85
RTS0045881,82
RTS0045882,108
RTS0045883,104
RTS0045884,112
RTS0045885,8
RTS0045886,166
RTS0045887,121
RTS0045888,91
RTS0045889,111
RTS0045890,130
RTS0045891,163
RTS0045892,121
RTS0045893,105
RTS0045894,195
RTS0045895,121
RTS0045896,125
RTS0045897,107
RTS0045898,101
RTS0045899,206
RTS0045900,232
RTS0045901,102
RTS0045902,125
RTS0045903,121
RTS0045904,105
RTS0045905,125
RTS0045906,116
RTS0045907,99
RTS0045908,119
RTS0045909,110
RTS0045910,95
RTS0045911,125
RTS0045912,137
RTS0045913,118
RTS0045914,78
RTS0045915,105
RTS0045916,139
RTS0045917,85
RTS0045918,111
RTS0045919,181
RTS0045920,127
RTS0045921,120
RTS0045922,117
RTS0045923,121
RTS0045924,119
RTS0045925,118
RTS0045926,170
RTS0045927,94
RTS0045928,127
RTS0045929,131
RTS0045930,186
RTS0045931,226
RTS0045932,124
RTS0045933,117
RTS0045935,131
RTS0045939,132
RTS0045940,112
RTS0045941,127
RTS0045942,122
RTS0045943,247
RTS0045944,118
RTS0045945,114
RTS0045946,118
RTS0045947,112
RTS0045948,113
RTS0045949,140
RTS0045950,133
RTS0045951,117
RTS0045952,131
RTS0045953,137
RTS0045954,180
RTS0045955,110
RTS0045956,90
RTS0045957,109
RTS0045958,122
RTS0045959,99
RTS0045960,79
RTS0045961,88
RTS0045962,109
RTS0045963,124
RTS0045964,127
RTS0045965,113
RTS0045966,121
RTS0045967,112
RTS0045968,109
RTS0045969,153
RTS0045970,181
RTS0045971,191
RTS0045972,156
RTS0045973,110
RTS0045974,98
RTS0045975,107
RTS0045976,109
RTS0045977,112
RTS0045978,128
RTS0045979,179
RTS0045980,126
RTS0045981,229
RTS0045982,164
RTS0045983,124
RTS0045984,126
RTS0045985,116
RTS0045986,84
RTS0045987,176
RTS0045988,153
RTS0045989,110
RTS0045990,91
RTS0045991,119
RTS0045992,120
RTS0045993,112
RTS0045994,111
RTS0045995,94
RTS0045996,108
RTS0045997,123
RTS0045998,110
RTS0045999,97
RTS0046000,80
RTS0046001,126
RTS0046002,133
RTS0046003,96
RTS0046004,125
RTS0046005,168
RTS0046006,112
RTS0046007,190
RTS0046008,137
RTS0046009,190
RTS0046010,97
RTS0046011,92
RTS0046012,96
RTS0046013,139
RTS0046014,101
RTS0046015,90
RTS0046016,140
RTS0046017,117
RTS0046018,96
RTS0046019,108
RTS0046020,119
RTS0046021,134
RTS0046022,135
RTS0046023,145
RTS0046024,126
RTS0046025,121
RTS0046026,111
RTS0046027,146
RTS0046028,124
RTS0046029,107
RTS0046030,126
RTS0046031,136
RTS0046032,92
RTS0046033,89
RTS0046034,102
RTS0046035,103
RTS0046036,113
RTS0046037,99
RTS0046038,93
RTS0046039,104
RTS0046040,74
RTS0046041,100
RTS0046042,98
RTS0046043,117
RTS0046044,139
RTS0046045,115
RTS0046046,76
RTS0046047,108
RTS0046048,128
RTS0046049,142
RTS0046050,168
RTS0046051,166
RTS0046052,172
RTS0046053,166
RTS0046054,177
RTS0046055,186
RTS0046056,147
RTS0046057,139
RTS0046058,141
RTS0046059,143
RTS0046060,129
RTS0046061,195
RTS0046062,128
RTS0046063,172
RTS0046064,187
RTS0046065,164
RTS0046066,188
RTS0046067,182
RTS0046068,126
RTS0046069,118
RTS0046070,105
RTS0046071,174
RTS0046072,127
RTS0046073,117
RTS0046074,139
RTS0046075,95
RTS0046076,123
RTS0046077,107
RTS0046078,135
RTS0046079,104
RTS0046080,106
RTS0046081,88
RTS0046082,140
RTS0046083,100
RTS0046084,155
RTS0046085,174
RTS0046086,174
RTS0046087,112
RTS0046088,151
RTS0046089,74
RTS0046090,130
RTS0046091,79
RTS0046092,240
RTS0046093,175
RTS0046094,95
RTS0046095,129
RTS0046096,112
RTS0046097,92
RTS0046098,136
RTS0046099,129
RTS0046100,109
RTS0046101,101
RTS0046102,94
RTS0046103,103
RTS0046104,139
RTS0046105,125
RTS0046106,84
RTS0046107,142
RTS0046108,114
RTS0046109,125
RTS0046110,134
RTS0046111,131
RTS0046112,151
RTS0046113,104
RTS0046114,119
RTS0046115,114
RTS0046116,121
RTS0046117,175
RTS0046119,130
RTS0046121,139
RTS0046122,129
RTS0046123,119
RTS0046124,97
RTS0046125,87
RTS0046126,106
RTS0046127,70
RTS0046128,166
RTS0046129,125
RTS0046130,128
RTS0046131,98
RTS0046132,150
RTS0046133,134
RTS0046134,150
RTS0046135,94
RTS0046136,189
RTS0046137,275
RTS0046138,138
RTS0046140,259
RTS0046141,173
RTS0046142,198
RTS0046143,231
RTS0046144,236
RTS0046145,128
RTS0046146,105
RTS0046147,110
RTS0046148,140
RTS0046149,83
RTS0046150,88
RTS0046152,97
RTS0046153,129
RTS0046154,113
RTS0046155,152
RTS0046156,111
RTS0046157,99
RTS0046158,108
RTS0046159,101
RTS0046160,131
RTS0046161,96
RTS0046162,113
RTS0046163,121
RTS0046164,147
RTS0046165,129
RTS0046166,121
RTS0046167,112
RTS0046168,124
RTS0046169,86
RTS0046170,137
RTS0046171,99
RTS0046172,102
RTS0046173,66
RTS0046174,109
RTS0046175,133
RTS0046176,117
RTS0046177,88
RTS0046178,111
RTS0046179,101
RTS0046180,76
RTS0046181,111
RTS0046182,92
RTS0046183,232
RTS0046184,166
RTS0046185,123
RTS0046186,80
RTS0046187,114
RTS0046188,193
RTS0046191,107
RTS0046193,66
RTS0046194,102
RTS0046195,108
RTS0046196,111
RTS0046197,123
RTS0046198,86
RTS0046199,139
RTS0046200,119
RTS0046201,107
RTS0046202,122
RTS0046203,86
RTS0046204,116
RTS0046205,132
RTS0046206,138
RTS0046207,163
RTS0046208,103
RTS0046209,103
RTS0046210,94
RTS0046211,87
RTS0046212,110
RTS0046213,167
RTS0046214,96
RTS0046215,78
RTS0046216,71
RTS0046217,119
RTS0046218,128
RTS0046219,62
RTS0046220,133
RTS0046221,133
RTS0046222,109
RTS0046223,93
RTS0046224,89
RTS0046225,149
RTS0046226,104
RTS0046227,124
RTS0046228,122
RTS0046229,123
RTS0046230,124
RTS0046231,51
RTS0046232,195
RTS0046233,116
RTS0046234,153
RTS0046235,99
RTS0046236,119
RTS0046237,180
RTS0046238,100
RTS0046239,110
RTS0046240,117
RTS0046241,123
RTS0046242,114
RTS0046243,98
RTS0046244,119
RTS0046245,65
RTS0046246,129
RTS0046247,113
RTS0046248,107
RTS0046249,103
RTS0046250,129
RTS0046251,98
RTS0046252,414
RTS0046253,234
RTS0046254,295
RTS0046255,89
RTS0046256,135
RTS0046257,129
RTS0046258,84
RTS0046259,110
RTS0046260,124
RTS0046261,128
RTS0046262,174
RTS0046263,124
RTS0046264,116
RTS0046265,95
RTS0046266,141
RTS0046267,113
RTS0046268,103
RTS0046269,105
RTS0046270,103
RTS0046271,89
RTS0046272,133
RTS0046273,104
RTS0046274,111
RTS0046275,103
RTS0046276,89
RTS0046277,120
RTS0046278,94
RTS0046279,274
RTS0046280,124
RTS0046281,200
RTS0046282,116
RTS0046283,141
RTS0046284,117
RTS0046285,119
RTS0046286,138
RTS0046287,111
RTS0046288,123
RTS0046289,153
RTS0046290,118
RTS0046291,134
RTS0046292,113
RTS0046293,119
RTS0046294,80
RTS0046295,255
RTS0046296,81
RTS0046297,194
RTS0046298,128
RTS0046299,112
RTS0046300,100
RTS0046301,155
RTS0046302,100
RTS0046303,99
RTS0046304,90
RTS0046305,109
RTS0046306,102
RTS0046307,110
RTS0046308,141
RTS0046309,135
RTS0046310,85
RTS0046311,103
RTS0046312,104
RTS0046313,102
RTS0046314,160
RTS0046315,109
RTS0046316,109
RTS0046317,140
RTS0046318,112
RTS0046319,128
RTS0046320,138
RTS0046321,169
RTS0046322,146
RTS0046323,118
RTS0046324,108
RTS0046325,141
RTS0046326,125
RTS0046327,118
RTS0046328,137
RTS0046329,176
RTS0046330,183
RTS0046331,158
RTS0046332,130
RTS0046333,203
RTS0046334,210
RTS0046335,221
RTS0046336,233
RTS0046342,89
RTS0046343,119
RTS0046344,131
RTS0046345,87
RTS0046346,114
RTS0046347,1834
RTS0046348,2160
RTS0046349,2003
RTS0046350,112
RTS0046351,115
RTS0046352,185
RTS0046353,120
RTS0046354,130
RTS0046355,85
RTS0046356,109
RTS0046357,88
RTS0046358,75
RTS0046359,122
RTS0046360,122
RTS0046361,98
RTS0046362,149
RTS0046363,143
RTS0046364,127
RTS0046365,121
RTS0046366,110
RTS0046367,114
RTS0046368,126
RTS0046369,118
RTS0046370,95
RTS0046371,144
RTS0046372,146
RTS0046373,135
RTS0046374,107
RTS0046375,69
RTS0046376,96
RTS0046377,112
RTS0046378,126
RTS0046379,113
RTS0046380,118
RTS0046381,104
RTS0046382,101
RTS0046383,98
RTS0046384,105
RTS0046385,86
RTS0046386,111
RTS0046387,103
RTS0046388,117
RTS0046389,114
RTS0046390,106
RTS0046391,94
RTS0046392,88
RTS0046393,98
RTS0046394,100
RTS0046395,96
RTS0046396,73
RTS0046397,103
RTS0046398,137
RTS0046399,144
RTS0046400,117
RTS0046401,124
RTS0046402,107
RTS0046403,128
RTS0046404,130
RTS0046405,112
RTS0046406,126
RTS0046407,129
RTS0046408,104
RTS0046409,148
RTS0046410,158
RTS0046411,147
RTS0046412,129
RTS0046413,160
RTS0046414,545
RTS0046415,190
RTS0046416,139
RTS0046417,192
RTS0046418,174
RTS0046419,139
RTS0046420,123
RTS0046421,128
RTS0046422,122
RTS0046423,82
RTS0046424,106
RTS0046425,110
RTS0046426,95
RTS0046427,102
RTS0046428,133
RTS0046429,88
RTS0046430,112
RTS0046431,137
RTS0046432,219
RTS0046433,172
RTS0046434,229
RTS0046435,247
RTS0046439,129
RTS0046440,176
RTS0046441,152
RTS0046442,143
RTS0046443,159
RTS0046444,153
RTS0046445,126
RTS0046446,64
RTS0046447,100
RTS0046448,128
RTS0046449,155
RTS0046450,204
RTS0046451,148
RTS0046452,135
RTS0046453,138
RTS0046454,166
RTS0046455,137
RTS0046456,98
RTS0046457,134
RTS0046458,148
RTS0046459,213
RTS0046460,249
RTS0046461,160
RTS0046462,216
RTS0046463,185
RTS0046464,92
RTS0046466,80
RTS0046468,132
RTS0046469,113
RTS0046470,129
RTS0046471,83
RTS0046472,142
RTS0046473,89
RTS0046474,61
RTS0046475,195
RTS0046476,124
RTS0046477,112
RTS0046478,123
RTS0046479,109
RTS0046480,107
RTS0046481,118
RTS0046482,123
RTS0046483,128
RTS0046484,100
RTS0046485,117
RTS0046486,115
RTS0046487,135
RTS0046488,105
RTS0046489,137
RTS0046490,122
RTS0046491,137
RTS0046492,132
RTS0046493,92
RTS0046494,107
RTS0046495,128
RTS0046496,142
RTS0046497,130
RTS0046498,133
RTS0046499,183
RTS0046500,231
RTS0046501,174
RTS0046502,118
RTS0046503,122
RTS0046504,122
RTS0046505,86
RTS0046506,118
RTS0046507,113
RTS0046508,105
RTS0046509,78
RTS0046510,148
RTS0046511,81
RTS0046512,140
RTS0046513,128
RTS0046514,78
RTS0046515,160
RTS0046516,116
RTS0046517,202
RTS0046518,65
RTS0046519,108
RTS0046520,132
RTS0046521,166
RTS0046522,110
RTS0046524,127
RTS0046525,101
RTS0046526,184
RTS0046527,148
RTS0046528,131
RTS0046529,111
RTS0046530,91
RTS0046531,116
RTS0046532,167
RTS0046533,122
RTS0046534,122
RTS0046535,84
RTS0046536,137
RTS0046537,120
RTS0046538,137
RTS0046539,131
RTS0046540,88
RTS0046541,133
RTS0046542,162
RTS0046543,147
RTS0046544,129
RTS0046545,223
RTS0046546,118
RTS0046548,118
RTS0046549,200
RTS0046550,126
RTS0046551,126
RTS0046552,133
RTS0046553,289
RTS0046554,89
RTS0046555,121
RTS0046556,619
RTS0046557,120
RTS0046558,129
RTS0046559,130
RTS0046560,80
RTS0046561,118
RTS0046562,113
RTS0046563,123
RTS0046564,139
RTS0046565,141
RTS0046566,124
RTS0046567,161
RTS0046568,94
RTS0046569,114
RTS0046570,162
RTS0046571,123
RTS0046572,146
RTS0046573,136
RTS0046574,125
RTS0046575,127
RTS0046577,147
RTS0046578,115
RTS0046580,162
RTS0046581,150
RTS0046582,140
RTS0046583,113
RTS0046584,160
RTS0046585,157
RTS0046586,112
RTS0046587,167
RTS0046588,118
RTS0046589,127
RTS0046590,151
RTS0046591,124
RTS0046592,129
RTS0046593,117
RTS0046594,167
RTS0046595,147
RTS0046596,161
RTS0046597,97
RTS0046598,143
RTS0046599,115
RTS0046600,183
RTS0046601,218
RTS0046602,165
RTS0046603,151
RTS0046604,165
RTS0046605,165
RTS0046606,141
RTS0046607,114
RTS0046608,130
RTS0046609,119
RTS0046610,79
RTS0046611,142
RTS0046612,149
RTS0046613,116
RTS0046614,159
RTS0046615,92
RTS0046616,114
RTS0046617,144
RTS0046618,111
RTS0046619,141
RTS0046620,117
RTS0046621,158
RTS0046622,163
RTS0046623,121
RTS0046624,143
RTS0046625,135
RTS0046626,153
RTS0046627,149
RTS0046628,169
RTS0046629,143
RTS0046630,142
RTS0046631,155
RTS0046632,144
RTS0046633,130
RTS0046634,126
RTS0046635,100
RTS0046636,143
RTS0046637,139
RTS0046638,139
RTS0046639,137
RTS0046640,159
RTS0046641,112
RTS0046642,145
RTS0046643,139
RTS0046644,143
RTS0046645,134
RTS0046646,91
RTS0046647,116
RTS0046648,97
RTS0046649,114
RTS0046650,98
RTS0046651,121
RTS0046652,117
RTS0046653,198
RTS0046654,165
RTS0046655,158
RTS0046656,140
RTS0046657,106
RTS0046658,137
RTS0046659,146
RTS0046660,101
RTS0046661,113
RTS0046662,107
RTS0046663,146
RTS0046664,106
RTS0046665,106
RTS0046666,105
RTS0046667,147
RTS0046668,127
RTS0046669,95
RTS0046670,123
RTS0046671,113
RTS0046672,109
RTS0046673,131
RTS0046674,90
RTS0046675,121
RTS0046676,89
RTS0046677,81
RTS0046678,88
RTS0046679,94
RTS0046680,97
RTS0046681,112
RTS0046682,114
RTS0046683,82
RTS0046684,101
RTS0046685,101
RTS0046686,143
RTS0046687,141
RTS0046688,116
RTS0046689,118
RTS0046690,82
RTS0046691,108
RTS0046692,86
RTS0046693,134
RTS0046694,111
RTS0046695,123
RTS0046696,174
RTS0046697,160
RTS0046698,149
RTS0046699,130
RTS0046700,143
RTS0046701,165
RTS0046702,150
RTS0046703,558
RTS0046704,874
RTS0046705,732
RTS0046706,287
RTS0046707,529
RTS0046708,501
RTS0046709,110
RTS0046710,136
RTS0046711,150
RTS0046712,69
RTS0046713,91
RTS0046714,182
RTS0046715,67
RTS0046716,135
RTS0046717,174
RTS0046718,107
RTS0046719,104
RTS0046720,142
RTS0046721,139
RTS0046722,185
RTS0046723,107
RTS0046724,121
RTS0046725,89
RTS0046726,137
RTS0046727,128
RTS0046728,130
RTS0046729,127
RTS0046730,142
RTS0046731,117
RTS0046732,128
RTS0046733,108
RTS0046734,151
RTS0046735,98
RTS0046736,118
RTS0046737,122
RTS0046738,108
RTS0046739,58
RTS0046740,161
RTS0046741,139
RTS0046742,77
RTS0046743,130
RTS0046744,95
RTS0046745,184
RTS0046746,105
RTS0046747,140
RTS0046748,196
RTS0046749,170
RTS0046750,108
RTS0046751,128
RTS0046752,121
RTS0046753,123
RTS0046754,116
RTS0046755,116
RTS0046756,151
RTS0046757,160
RTS0046758,120
RTS0046759,319
RTS0046760,257
RTS0046761,297
RTS0046763,178
RTS0046764,121
RTS0046765,128
RTS0046766,95
RTS0046767,121
RTS0046768,204
RTS0046769,272
RTS0046770,207
RTS0046771,131
RTS0046772,149
RTS0046773,87
RTS0046774,124
RTS0046775,147
RTS0046776,1
RTS0046777,154
RTS0046778,141
RTS0046779,133
RTS0046780,150
RTS0046781,106
RTS0046782,85
RTS0046783,108
RTS0046784,90
RTS0046785,98
RTS0046790,140
RTS0046791,131
RTS0046792,174
RTS0046793,100
RTS0046794,115
RTS0046795,125
RTS0046796,143
RTS0046797,91
RTS0046798,95
RTS0046799,145
RTS0046800,88
RTS0046801,516
RTS0046802,356
RTS0046803,94
RTS0046804,112
RTS0046805,133
RTS0046806,112
RTS0046807,109
RTS0046808,90
RTS0046809,77
RTS0046810,148
RTS0046811,61
RTS0046812,113
RTS0046813,106
RTS0046814,140
RTS0046815,154
RTS0046816,97
RTS0046817,93
RTS0046818,125
RTS0046819,159
RTS0046820,181
RTS0046821,82
RTS0046822,135
RTS0046823,110
RTS0046824,141
RTS0046825,143
RTS0046826,126
RTS0046827,146
RTS0046828,119
RTS0046829,132
RTS0046830,122
RTS0046831,108
RTS0046832,102
RTS0046833,20
RTS0046835,82
RTS0046836,329
RTS0046837,424
RTS0046838,158
RTS0046839,322
RTS0046840,162
RTS0046841,158
RTS0046842,229
RTS0046843,223
RTS0046846,135
RTS0046849,145
RTS0046850,111
RTS0046851,100
RTS0046852,106
RTS0046853,140
RTS0046854,123
RTS0046855,115
RTS0046856,100
RTS0046857,94
RTS0046858,155
RTS0046859,137
RTS0046860,135
RTS0046861,116
RTS0046862,132
RTS0046863,120
RTS0046864,155
RTS0046866,145
RTS0046867,86
RTS0046868,123
RTS0046869,154
RTS0046870,193
RTS0046871,112
RTS0046872,185
RTS0046873,120
RTS0046874,89
RTS0046875,120
RTS0046876,95
RTS0046877,132
RTS0046878,124
RTS0046879,157
RTS0046880,166
RTS0046881,119
RTS0046882,101
RTS0046885,119
RTS0046886,105
RTS0046887,96
RTS0046889,117
RTS0046890,109
RTS0046891,137
RTS0046892,122
RTS0046893,120
RTS0046894,115
RTS0046895,105
RTS0046897,259
RTS0046898,95
RTS0046899,207
RTS0046900,178
RTS0046902,127
RTS0046903,153
RTS0046904,100
RTS0046905,101
RTS0046906,248
RTS0046907,191
RTS0046908,98
RTS0046909,253
RTS0046910,104
RTS0046911,164
RTS0046912,132
RTS0046913,126
RTS0046914,113
RTS0046915,106
RTS0046916,149
RTS0046918,919
RTS0046919,960
RTS0046920,151
RTS0046921,140
RTS0046922,102
RTS0046923,144
RTS0046924,210
RTS0046925,92
RTS0046926,120
RTS0046927,95
RTS0046928,142
RTS0046929,94
RTS0046930,137
RTS0046931,122
RTS0046933,106
RTS0046934,149
RTS0046935,94
RTS0046936,127
RTS0046937,184
RTS0046938,140
RTS0046939,117
RTS0046940,133
RTS0046941,112
RTS0046942,135
RTS0046943,124
RTS0046944,123
RTS0046946,213
RTS0046947,91
RTS0046948,131
RTS0046949,103
RTS0046950,82
RTS0046951,159
RTS0046952,105
RTS0046954,109
RTS0046955,126
RTS0046956,141
RTS0046957,153
RTS0046958,130
RTS0046959,139
RTS0046960,138
RTS0046961,150
RTS0046962,1203
RTS0046963,93
RTS0046965,95
RTS0046966,164
RTS0046967,152
RTS0046968,115
RTS0047054,123
RTS0047055,109
RTS0047056,102
RTS0047057,135
RTS0047058,173
RTS0047060,124
RTS0047061,129
RTS0047062,98
RTS0047063,113
RTS0047064,146
RTS0047065,188
RTS0047066,184
RTS0047067,150
RTS0047068,161
RTS0047069,156
RTS0047070,132
RTS0047071,167
RTS0047072,178
RTS0047073,158
RTS0047074,169
RTS0047075,136
RTS0047076,137
RTS0047077,141
RTS0047078,140
RTS0047079,85
RTS0047080,171
RTS0047081,163
RTS0047082,148
RTS0047083,159
RTS0047084,157
RTS0047085,70
RTS0047086,154
RTS0047087,119
RTS0047088,119
RTS0047089,149
RTS0047091,76
RTS0047092,104
RTS0047093,101
RTS0047094,133
RTS0047095,103
RTS0047096,106
RTS0047097,96
RTS0047098,123
RTS0047099,82
RTS0047100,97
RTS0047101,167
RTS0047102,133
RTS0047103,148
RTS0047104,109
RTS0047105,151
RTS0047106,135
RTS0047107,184
RTS0047108,216
RTS0047109,124
RTS0047110,172
RTS0047111,112
RTS0047112,126
RTS0047113,200
RTS0047114,166
RTS0047115,133
RTS0047116,266
RTS0047117,209
RTS0047118,176
RTS0047119,144
RTS0047120,134
RTS0047121,114
RTS0047122,180
RTS0047123,132
RTS0047124,199
RTS0047125,103
RTS0047126,148
RTS0047127,195
RTS0047128,109
RTS0047129,140
RTS0047130,153
RTS0047131,190
RTS0047132,151
RTS0047133,151
RTS0047134,96
RTS0047135,165
RTS0047136,156
RTS0047137,138
RTS0047138,173
RTS0047139,111
RTS0047140,108
RTS0047141,152
RTS0047142,126
RTS0047143,136
RTS0047144,123
RTS0047145,133
RTS0047146,122
RTS0047147,138
RTS0047148,107
RTS0047149,103
RTS0047150,182
RTS0047151,137
RTS0047152,150
RTS0047153,110
RTS0047154,191
RTS0047156,132
RTS0047157,141
RTS0047158,107
RTS0047159,108
RTS0047160,167
RTS0047165,167
RTS0047166,95
RTS0047167,95
RTS0047168,104
RTS0047169,100
RTS0047170,76
RTS0047171,130
RTS0047172,115
RTS0047173,178
RTS0047174,128
RTS0047175,88
RTS0047176,124
RTS0047177,144
RTS0047178,134
RTS0047179,152
RTS0047180,132
RTS0047181,155
RTS0047182,117
RTS0047183,142
RTS0047184,113
RTS0047185,122
RTS0047186,103
RTS0047187,121
RTS0047188,129
RTS0047189,129
RTS0047190,156
RTS0047191,142
RTS0047192,144
RTS0047193,109
RTS0047194,129
RTS0047195,159
RTS0047196,124
RTS0047197,126
RTS0047198,112
RTS0047199,118
RTS0047200,122
RTS0047201,119
RTS0047202,126
RTS0047203,139
RTS0047204,118
RTS0047205,126
RTS0047206,104
RTS0047207,141
RTS0047208,694
RTS0047209,594
RTS0047210,933
RTS0047211,762
RTS0047212,266
RTS0047213,106
RTS0047214,128
RTS0047215,113
RTS0047216,99
RTS0047217,101
RTS0047218,219
RTS0047219,276
RTS0047220,136
RTS0047221,271
RTS0047222,238
RTS0047223,188
RTS0047225,203
RTS0047226,147
RTS0047229,115
RTS0047230,108
RTS0047231,105
RTS0047232,124
RTS0047233,88
RTS0047234,145
RTS0047235,102
RTS0047236,113
RTS0047237,136
RTS0047238,115
RTS0047239,210
RTS0047240,106
RTS0047241,125
RTS0047242,94
RTS0047243,193
RTS0047244,106
RTS0047245,112
RTS0047246,80
RTS0047247,92
RTS0047248,96
RTS0047249,136
RTS0047250,156
RTS0047252,169
RTS0047253,94
RTS0047254,149
RTS0047255,155
RTS0047256,133
RTS0047257,163
RTS0047258,134
RTS0047259,163
RTS0047260,194
RTS0047261,158
RTS0047262,129
RTS0047263,178
RTS0047264,151
RTS0047266,173
RTS0047267,245
RTS0047268,183
RTS0047269,158
RTS0047270,231
RTS0047271,190
RTS0047272,164
RTS0047273,125
RTS0047274,123
RTS0047276,102
RTS0047277,213
RTS0047278,197
RTS0047279,227
RTS0047280,130
RTS0047281,147
RTS0047282,172
RTS0047283,132
RTS0047284,165
RTS0047290,283
RTS0047291,532
RTS0047292,301
RTS0047293,257
RTS0047294,344
RTS0047295,79
RTS0047296,154
RTS0047297,135
RTS0047298,102
RTS0047299,109
RTS0047300,94
RTS0047301,169
RTS0047302,69
RTS0047303,123
RTS0047304,114
RTS0047305,151
RTS0047306,150
RTS0047307,196
RTS0047308,137
RTS0047309,147
RTS0047310,171
RTS0047311,123
RTS0047312,137
RTS0047313,164
RTS0047314,113
RTS0047315,173
RTS0047316,147
RTS0047317,203
RTS0047318,153
RTS0047319,124
RTS0047320,172
RTS0047321,132
RTS0047322,113
RTS0047323,172
RTS0047324,124
RTS0047325,162
RTS0047326,127
RTS0047327,130
RTS0047328,83
RTS0047329,116
RTS0047331,211
RTS0047332,173
RTS0047333,160
RTS0047334,118
RTS0047335,163
RTS0047336,130
RTS0047337,115
RTS0047338,166
RTS0047339,144
RTS0047340,194
RTS0047341,208
RTS0047342,198
RTS0047343,143
RTS0047344,224
RTS0047345,131
RTS0047346,82
RTS0047348,136
RTS0047349,167
RTS0047350,167
RTS0047351,172
RTS0047352,335
RTS0047353,168
RTS0047354,181
RTS0047356,111
RTS0047357,116
RTS0047358,82
RTS0047359,125
RTS0047360,96
RTS0047361,63
RTS0047362,100
RTS0047363,130
RTS0047364,103
RTS0047365,86
RTS0047366,117
RTS0047367,111
RTS0047368,144
RTS0047369,145
RTS0047370,122
RTS0047373,139
RTS0047374,134
RTS0047375,116
RTS0047376,132
RTS0047377,133
RTS0047378,154
RTS0047379,174
RTS0047380,161
RTS0047381,137
RTS0047382,119
RTS0047383,143
RTS0047384,126
RTS0047385,123
RTS0047386,208
RTS0047387,124
RTS0047388,172
RTS0047389,138
RTS0047390,117
RTS0047391,176
RTS0047392,84
RTS0047393,153
RTS0047394,141
RTS0047395,99
RTS0047396,175
RTS0047397,127
RTS0047398,128
RTS0047399,115
RTS0047400,128
RTS0047401,155
RTS0047402,139
RTS0047403,126
RTS0047404,133
RTS0047405,179
RTS0047406,105
RTS0047407,129
RTS0047408,139
RTS0047409,236
RTS0047410,186
RTS0047411,174
RTS0047412,163
RTS0047413,123
RTS0047414,165
RTS0047415,150
RTS0047417,109
RTS0047418,136
RTS0047419,107
RTS0047420,148
RTS0047421,97
RTS0047422,118
RTS0047423,110
RTS0047424,113
RTS0047425,117
RTS0047426,144
RTS0047427,147
RTS0047428,160
RTS0047429,172
RTS0047430,187
RTS0047431,93
RTS0047432,145
RTS0047433,133
RTS0047434,167
RTS0047435,200
RTS0047436,134
RTS0047437,82
RTS0047438,113
RTS0047439,103
RTS0047440,88
RTS0047441,194
RTS0047442,144
RTS0047445,143
RTS0047446,128
RTS0047447,120
RTS0047448,138
RTS0047449,110
RTS0047450,125
RTS0047451,109
RTS0047452,128
RTS0047453,84
RTS0047454,121
RTS0047455,98
RTS0047456,97
RTS0047457,128
RTS0047458,126
RTS0047459,136
RTS0047460,142
RTS0047461,140
RTS0047462,164
RTS0047463,143
RTS0047464,174
RTS0047465,116
RTS0047466,142
RTS0047467,124
RTS0047468,128
RTS0047469,140
RTS0047471,117
RTS0047472,104
RTS0047473,146
RTS0047474,87
RTS0047475,81
RTS0047476,128
RTS0047477,177
RTS0047479,165
RTS0047480,151
RTS0047481,140
RTS0047482,107
RTS0047483,119
RTS0047484,122
RTS0047485,110
RTS0047486,112
RTS0047487,98
RTS0047488,189
RTS0047489,126
RTS0047490,115
RTS0047491,113
RTS0047492,160
RTS0047493,133
RTS0047494,177
RTS0047495,129
RTS0047496,154
RTS0047497,140
RTS0047498,122
RTS0047499,140
RTS0047500,124
RTS0047501,116
RTS0047502,104
RTS0047503,127
RTS0047504,151
RTS0047505,116
RTS0047506,141
RTS0047507,187
RTS0047508,82
RTS0047509,129
RTS0047510,117
RTS0047511,111
RTS0047512,134
RTS0047513,127
RTS0047514,115
RTS0047515,174
RTS0047516,125
RTS0047517,133
RTS0047518,120
RTS0047520,123
RTS0047521,156
RTS0047522,135
RTS0047523,150
RTS0047524,125
RTS0047525,132
RTS0047526,101
RTS0047527,112
RTS0047528,119
RTS0047529,103
RTS0047530,125
RTS0047531,135
RTS0047532,140
RTS0047533,91
RTS0047534,111
RTS0047535,113
RTS0047536,138
RTS0047537,181
RTS0047538,236
RTS0047540,188
RTS0047541,229
RTS0047543,129
RTS0047544,103
RTS0047545,170
RTS0047546,118
RTS0047547,116
RTS0047548,192
RTS0047549,168
RTS0047550,134
RTS0047551,102
RTS0047552,156
RTS0047553,112
RTS0047558,145
RTS0047559,152
RTS0047560,93
RTS0047561,149
RTS0047562,96
RTS0047563,131
RTS0047564,103
RTS0047565,104
RTS0047566,141
RTS0047567,110
RTS0047568,127
RTS0047569,153
RTS0047570,136
RTS0047571,140
RTS0047572,118
RTS0047573,95
RTS0047574,102
RTS0047575,117
RTS0047576,88
RTS0047577,79
RTS0047578,95
RTS0047579,126
RTS0047580,137
RTS0047581,122
RTS0047582,118
RTS0047583,87
RTS0047584,83
RTS0047585,106
RTS0047586,86
RTS0047587,78
RTS0047588,128
RTS0047590,121
RTS0047591,100
RTS0047592,95
RTS0047593,116
RTS0047594,158
RTS0047595,109
RTS0047596,128
RTS0047597,156
RTS0047598,141
RTS0047599,123
RTS0047600,112
RTS0047601,227
RTS0047602,159
RTS0047603,138
RTS0047604,138
RTS0047606,105
RTS0047613,134
RTS0047614,127
RTS0047615,78
RTS0047616,140
RTS0047617,141
RTS0047618,84
RTS0047619,92
RTS0047620,62
RTS0047621,113
RTS0047622,69
RTS0047624,97
RTS0047625,89
RTS0047626,123
RTS0047627,111
RTS0047628,87
RTS0047629,92
RTS0047630,49
RTS0047631,76
RTS0047632,155
RTS0047633,87
RTS0047634,91
RTS0047635,83
RTS0047636,93
RTS0047637,85
RTS0047638,85
RTS0047639,106
RTS0047640,92
RTS0047641,98
RTS0047642,112
RTS0047643,62
RTS0047644,90
RTS0047645,68
RTS0047646,115
RTS0047647,92
RTS0047648,115
RTS0047649,103
RTS0047650,64
RTS0047651,96
RTS0047652,97
RTS0047653,81
RTS0047654,98
RTS0047656,129
RTS0047657,104
RTS0047658,118
RTS0047659,63
RTS0047660,76
RTS0047661,124
RTS0047662,135
RTS0047663,72
RTS0047664,88
RTS0047665,94
RTS0047666,100
RTS0047667,73
RTS0047668,110
RTS0047669,73
RTS0047670,120
RTS0047672,111
RTS0047673,107
RTS0047674,97
RTS0047675,83
RTS0047676,88
RTS0047677,97
RTS0047678,100
RTS0047679,114
RTS0047680,122
RTS0047681,89
RTS0047682,123
RTS0047684,92
RTS0047685,71
RTS0047686,107
RTS0047687,109
RTS0047688,100
RTS0047689,130
RTS0047691,82
RTS0047692,108
RTS0047693,136
RTS0047694,101
RTS0047695,109
RTS0047696,85
RTS0047697,85
RTS0047698,147
RTS0047699,132
RTS0047700,94
RTS0047701,145
RTS0047702,201
RTS0047703,117
RTS0047704,94
RTS0047705,94
RTS0047706,98
RTS0047707,140
RTS0047708,445
RTS0047709,1051
RTS0047710,154
RTS0047711,133
RTS0047712,202
RTS0047713,140
RTS0047714,212
RTS0047715,131
RTS0047716,178
RTS0047717,183
RTS0047718,167
RTS0047720,101
RTS0047721,115
RTS0047722,105
RTS0047723,128
RTS0047724,186
RTS0047725,165
RTS0047726,130
RTS0047727,123
RTS0047728,148
RTS0047729,117
RTS0047730,110
RTS0047731,102
RTS0047732,123
RTS0047733,140
RTS0047734,129
RTS0047735,127
RTS0047736,151
RTS0047737,113
RTS0047738,106
RTS0047739,130
RTS0047740,126
RTS0047741,157
RTS0047742,129
RTS0047743,101
RTS0047744,194
RTS0047745,232
RTS0047746,163
RTS0047747,138
RTS0047748,122
RTS0047749,214
RTS0047750,108
RTS0047752,114
RTS0047753,124
RTS0047754,232
RTS0047755,262
RTS0047756,173
RTS0047757,130
RTS0047758,159
RTS0047759,95
RTS0047760,96
RTS0047761,112
RTS0047762,125
RTS0047763,151
RTS0047764,124
RTS0047765,134
RTS0047766,286
RTS0047767,107
RTS0047768,109
RTS0047769,101
RTS0047770,121
RTS0047771,111
RTS0047772,109
RTS0047773,121
RTS0047774,240
RTS0047775,112
RTS0047776,113
RTS0047777,111
RTS0047778,95
RTS0047779,97
RTS0047780,133
RTS0047781,134
RTS0047782,141
RTS0047783,143
RTS0047784,124
RTS0047785,141
RTS0047786,197
RTS0047787,150
RTS0047788,109
RTS0047789,122
RTS0047790,125
RTS0047791,127
RTS0047792,92
RTS0047793,155
RTS0047794,97
RTS0047795,68
RTS0047796,107
RTS0047797,170
RTS0047798,111
RTS0047799,141
RTS0047800,70
RTS0047801,134
RTS0047802,140
RTS0047803,165
RTS0047804,102
RTS0047805,156
RTS0047806,152
RTS0047807,154
RTS0047808,316
RTS0047809,136
RTS0047810,143
RTS0047811,105
RTS0047812,117
RTS0047813,109
RTS0047814,140
RTS0047816,124
RTS0047817,121
RTS0047818,101
RTS0047819,120
RTS0047820,103
RTS0047821,141
RTS0047822,79
RTS0047823,151
RTS0047824,102
RTS0047825,139
RTS0047826,130
RTS0047827,127
RTS0047828,157
RTS0047829,108
RTS0047830,80
RTS0047831,99
RTS0047832,104
RTS0047833,120
RTS0047834,105
RTS0047835,122
RTS0047836,123
RTS0047837,118
RTS0047838,89
RTS0047839,118
RTS0047840,161
RTS0047841,112
RTS0047842,116
RTS0047843,115
RTS0047844,96
RTS0047845,160
RTS0047846,88
RTS0047847,125
RTS0047848,113
RTS0047849,128
RTS0047850,118
RTS0047851,124
RTS0047852,110
RTS0047853,131
RTS0047854,139
RTS0047855,110
RTS0047856,123
RTS0047857,142
RTS0047858,116
RTS0047859,79
RTS0047860,130
RTS0047861,97
RTS0047862,95
RTS0047863,111
RTS0047864,116
RTS0047865,119
RTS0047866,165
RTS0047867,95
RTS0047868,120
RTS0047869,133
RTS0047870,160
RTS0047871,141
RTS0047872,125
RTS0047873,101
RTS0047874,118
RTS0047875,131
RTS0047876,102
RTS0047877,72
RTS0047878,109
RTS0047879,124
RTS0047880,128
RTS0047881,116
RTS0047882,127
RTS0047883,149
RTS0047884,167
RTS0047885,133
RTS0047886,86
RTS0047890,251
RTS0047891,229
RTS0047892,158
RTS0047893,163
RTS0047894,100
RTS0047895,154
RTS0047896,155
RTS0047897,170
RTS0047898,121
RTS0047899,145
RTS0047900,201
RTS0047901,109
RTS0047902,291
RTS0047903,121
RTS0047904,134
RTS0047905,112
RTS0047906,132
RTS0047907,326
RTS0047908,252
RTS0047909,341
RTS0047910,138
RTS0047912,124
RTS0047913,106
RTS0047914,126
RTS0047915,79
RTS0047916,146
RTS0047917,100
RTS0047918,2
RTS0047919,91
RTS0047920,239
RTS0047921,264
RTS0047924,131
RTS0047925,146
RTS0047926,94
RTS0047927,148
RTS0047928,123
RTS0047929,91
RTS0047930,130
RTS0047931,123
RTS0047932,115
RTS0047933,122
RTS0047934,119
RTS0047935,106
RTS0047936,118
RTS0047937,135
RTS0047938,128
RTS0047939,114
RTS0047940,190
RTS0047941,135
RTS0047942,101
RTS0047943,100
RTS0047944,201
RTS0047945,119
RTS0047946,127
RTS0047947,108
RTS0047948,67
RTS0047949,106
RTS0047950,92
RTS0047951,126
RTS0047952,126
RTS0047953,117
RTS0047954,119
RTS0047956,137
RTS0047957,122
RTS0047958,147
RTS0047959,139
RTS0047960,108
RTS0047961,100
RTS0047963,129
RTS0047964,130
RTS0047965,136
RTS0047966,84
RTS0047967,113
RTS0047968,133
RTS0047969,129
RTS0047970,93
RTS0047972,130
RTS0047973,118
RTS0047974,182
RTS0047975,138
RTS0047976,108
RTS0047977,83
RTS0047978,100
RTS0047979,124
RTS0047980,115
RTS0047981,88
RTS0047982,85
RTS0047985,347
RTS0047986,76
RTS0047987,127
RTS0047988,133
RTS0047990,122
RTS0047991,187
RTS0047992,121
RTS0047993,122
RTS0047994,128
RTS0047995,94
RTS0047996,107
RTS0047997,136
RTS0047998,179
RTS0047999,121
RTS0048000,127
RTS0048001,126
RTS0048003,205
RTS0048005,108
RTS0048006,120
RTS0048008,96
RTS0048009,161
RTS0048012,128
RTS0048013,115
RTS0048014,116
RTS0048015,167
RTS0048016,190
RTS0048017,133
RTS0048018,113
RTS0048019,129
RTS0048020,137
RTS0048021,125
RTS0048022,133
RTS0048023,108
RTS0048024,138
RTS0048026,107
RTS0048027,170
RTS0048028,119
RTS0048029,84
RTS0048030,102
RTS0048031,105
RTS0048032,100
RTS0048033,97
RTS0048034,138
RTS0048035,121
RTS0048036,121
RTS0048037,130
RTS0048038,245
RTS0048040,128
RTS0048041,102
RTS0048042,112
RTS0048043,115
RTS0048044,107
RTS0048045,147
RTS0048046,136
RTS0048047,147
RTS0048048,126
RTS0048049,122
RTS0048050,105
RTS0048051,132
RTS0048052,135
RTS0048053,118
RTS0048054,114
RTS0048055,155
RTS0048056,146
RTS0048057,72
RTS0048058,114
RTS0048059,146
RTS0048060,124
RTS0048061,131
RTS0048062,124
RTS0048063,115
RTS0048064,169
RTS0048065,160
RTS0048066,177
RTS0048067,95
RTS0048068,138
RTS0048069,116
RTS0048070,125
RTS0048071,173
RTS0048072,100
RTS0048073,120
RTS0048074,63
RTS0048076,114
RTS0048077,142
RTS0048078,116
RTS0048079,136
RTS0048080,122
RTS0048081,138
RTS0048082,110
RTS0048084,98
RTS0048085,127
RTS0048086,105
RTS0048087,170
RTS0048088,113
RTS0048089,117
RTS0048090,129
RTS0048091,149
RTS0048092,108
RTS0048093,220
RTS0048094,92
RTS0048096,108
RTS0048097,111
RTS0048098,3068
RTS0048099,1852
RTS0048100,1693
RTS0048101,1567
RTS0048102,2179
RTS0048104,100
RTS0048105,196
RTS0048106,84
RTS0048107,108
RTS0048108,166
RTS0048109,113
RTS0048110,130
RTS0048111,99
RTS0048112,99
RTS0048113,119
RTS0048114,147
RTS0048115,151
RTS0048116,163
RTS0048117,123
RTS0048118,170
RTS0048120,131
RTS0048126,116
RTS0048127,191
RTS0048129,188
RTS0048130,123
RTS0048131,146
RTS0048132,208
RTS0048133,91
RTS0048134,157
RTS0048135,193
RTS0048136,84
RTS0048138,108
RTS0048139,117
RTS0048140,114
RTS0048141,141
RTS0048142,176
RTS0048144,120
RTS0048145,224
RTS0048146,175
RTS0048147,84
RTS0048148,147
RTS0048149,131
RTS0048150,179
RTS0048151,103
RTS0048152,110
RTS0048153,160
RTS0048154,118
RTS0048155,120
RTS0048156,215
RTS0048158,122
RTS0048159,131
RTS0048160,4328
RTS0048161,7322
RTS0048162,132
RTS0048163,114
RTS0048164,708
RTS0048165,207
RTS0048166,149
RTS0048167,157
RTS0048168,139
RTS0048169,122
RTS0048170,137
RTS0048171,130
RTS0048172,134
RTS0048173,105
RTS0048175,130
RTS0048176,103
RTS0048177,117
RTS0048178,118
RTS0048179,131
RTS0048180,135
RTS0048181,213
RTS0048182,110
RTS0048183,178
RTS0048184,205
RTS0048185,171
RTS0048186,123
RTS0048187,1
RTS0048188,150
RTS0048189,249
RTS0048190,123
RTS0048191,135
RTS0048192,128
RTS0048193,78
RTS0048194,130
RTS0048195,114
RTS0048196,134
RTS0048197,114
RTS0048198,136
RTS0048200,115
RTS0048201,121
RTS0048202,119
RTS0048203,117
RTS0048204,141
RTS0048205,138
RTS0048207,115
RTS0048208,189
RTS0048209,135
RTS0048210,133
RTS0048211,153
RTS0048212,108
RTS0048213,129
RTS0048214,116
RTS0048215,191
RTS0048216,138
RTS0048217,131
RTS0048218,155
RTS0048219,111
RTS0048220,133
RTS0048221,115
RTS0048222,127
RTS0048223,100
RTS0048224,121
RTS0048225,108
RTS0048226,116
RTS0048227,174
RTS0048228,108
RTS0048229,117
RTS0048230,107
RTS0048231,119
RTS0048232,113
RTS0048233,126
RTS0048234,134
RTS0048235,131
RTS0048236,120
RTS0048237,117
RTS0048238,131
RTS0048239,159
RTS0048240,127
RTS0048241,200
RTS0048242,163
RTS0048243,144
RTS0048244,124
RTS0048245,171
RTS0048246,156
RTS0049343,206
RTS0049344,143
RTS0049345,110
RTS0049346,82
RTS0049347,94
RTS0049348,121
RTS0049349,173
RTS0049350,98
RTS0049351,109
RTS0049352,115
RTS0049353,118
RTS0049354,90
RTS0049355,95
RTS0049356,168
RTS0049357,87
RTS0049358,89
RTS0049359,86
RTS0049360,208
RTS0049361,95
RTS0049362,112
RTS0049363,111
RTS0049364,164
RTS0049365,108
RTS0049366,213
RTS0049367,210
RTS0049368,172
RTS0049369,95
RTS0049370,76
RTS0049371,207
RTS0049372,115
RTS0049373,415
RTS0049374,372
RTS0049375,275
RTS0049376,262
RTS0049377,287
RTS0049378,359
RTS0049379,204
RTS0049380,328
RTS0049381,274
RTS0049382,194
RTS0049383,128
RTS0049384,76
RTS0049385,118
RTS0049386,158
RTS0049387,157
RTS0049388,109
RTS0049389,137
RTS0049390,603
RTS0049391,538
RTS0049392,510
RTS0049393,724
RTS0049394,300
RTS0049395,155
RTS0049396,262
RTS0049397,248
RTS0049398,289
RTS0049399,198
RTS0049400,147
RTS0049401,116
RTS0049402,149
RTS0049403,93
RTS0049404,160
RTS0049405,132
RTS0049406,106
RTS0049407,151
RTS0049408,103
RTS0049409,110
RTS0049410,104
RTS0049411,173
RTS0049412,94
RTS0049413,76
RTS0049414,109
RTS0049415,195
RTS0049416,145
RTS0049417,146
RTS0049418,147
RTS0049419,108
RTS0049420,92
RTS0049421,125
RTS0049422,106
RTS0049423,107
RTS0049424,190
RTS0049425,142
RTS0049426,136
RTS0049427,170
RTS0049428,115
RTS0049429,159
RTS0049430,127
RTS0049431,113
RTS0049432,119
RTS0049433,106
RTS0049434,122
RTS0049435,99
RTS0049436,97
RTS0049437,172
RTS0049438,137
RTS0049439,134
RTS0049440,123
RTS0049441,116
RTS0049442,130
RTS0049443,97
RTS0049444,146
RTS0049445,101
RTS0049446,102
RTS0049447,150
RTS0049448,101
RTS0049449,194
RTS0049450,152
RTS0049451,164
RTS0049452,102
RTS0049453,141
RTS0049454,84
RTS0049455,103
RTS0049456,133
RTS0049457,128
RTS0049458,151
RTS0049459,129
RTS0049460,141
RTS0049461,152
RTS0049462,180
RTS0049463,105
RTS0049464,119
RTS0049465,100
RTS0049466,75
RTS0049467,113
RTS0049468,130
RTS0049469,135
RTS0049470,195
RTS0049471,244
RTS0049472,175
RTS0049473,429
RTS0049474,117
RTS0049475,118
RTS0049476,139
RTS0049477,106
RTS0049478,154
RTS0049479,1990
RTS0049480,260
RTS0049481,56
RTS0049482,76
RTS0049483,84
RTS0049484,151
RTS0049485,162
RTS0997079,73
RTS0997080,160
RTS0997081,69
RTS0997082,104
RTS0997083,93
RTS0997084,145
RTS0997085,91
RTS0997086,125
RTS0997087,58
RTS0997088,7334
RTS0997089,1593
RTS0997090,133
RTS0997091,96
RTS0997092,75
RTS0997093,93
RTS0997094,17
RTS0997095,61
RTS0997096,63
RTS0997097,31
RTS0997098,88
RTS0997099,73
RTS0997100,92
RTS0997101,65
RTS0997102,102
RTS0997103,64
RTS0997104,79
RTS0997105,65
RTS0997106,102
RTS0997107,70
RTS0997108,96
RTS0997109,44
RTS0997110,76
RTS0997111,84
RTS0997112,66
RTS0997113,48
RTS0997114,72
RTS0997115,62
RTS0997116,60
RTS0997117,57
RTS0997118,74
RTS0997119,74
RTS0997120,59
RTS0997121,122
RTS0997122,150
RTS0997123,144
RTS0997124,79
RTS0997125,167
RTS0997126,210
RTS0997127,216
RTS0997128,219
RTS0997129,207
RTS0997130,111
</Code_Summary>
