# Supplementary material for: Spatial meta-transcriptomics reveal associations of intratumor bacteria burden with lung cancer cells showing a distinct oncogenic signature
Source: J Immunother Cancer. 2022 Jul 6;10(7):e004698. doi: 10.1136/jitc-2022-004698 (PMC9260850; doi:10.1136/jitc-2022-004698)
Supplement: Supplementary data [file jitc-2022-004698supp009.zip › DSP-1001660004186-C-A02.dcc]

<Header>
FileVersion,0.02
SoftwareVersion,"GeoMx_NGS_Pipeline_ 2.0.0"
Date,2020-6-15
</Header>

<Scan_Attributes>
ID,DSP-1001660004186-C-A02
Plate_ID,1001660004186
Well,A02
</Scan_Attributes>

<NGS_Processing_Attributes>
SeqSetId,
tamperedIni,No
Raw,16490
Trimmed,16398
Stitched,16205
Aligned,15787
umiQ30,0.9924
rtsQ30,0.9917
</NGS_Processing_Attributes>


<Code_Summary>
RTS0039456,1
RTS0039462,2
RTS0039463,1
RTS0039464,1
RTS0039469,2
RTS0039473,1
RTS0039479,1
RTS0039482,2
RTS0039485,1
RTS0039487,1
RTS0039489,1
RTS0039490,1
RTS0039495,2
RTS0039505,1
RTS0039510,1
RTS0039513,1
RTS0039520,1
RTS0039522,1
RTS0039525,1
RTS0039526,1
RTS0039528,1
RTS0039532,1
RTS0039538,2
RTS0039539,2
RTS0039541,2
RTS0039554,3
RTS0039570,3
RTS0039573,1
RTS0039574,1
RTS0039580,1
RTS0039582,1
RTS0039585,1
RTS0039591,2
RTS0039592,5
RTS0039593,1
RTS0039595,1
RTS0039596,1
RTS0039599,2
RTS0039603,1
RTS0039604,2
RTS0039605,3
RTS0039608,1
RTS0039612,1
RTS0039613,1
RTS0039620,1
RTS0039624,2
RTS0039626,2
RTS0039627,1
RTS0039637,1
RTS0039643,1
RTS0039651,2
RTS0039657,1
RTS0039661,1
RTS0039665,1
RTS0039666,1
RTS0039671,1
RTS0039672,2
RTS0039674,1
RTS0039678,1
RTS0039682,1
RTS0039688,1
RTS0039689,1
RTS0039695,1
RTS0039697,2
RTS0039700,1
RTS0039711,1
RTS0039712,1
RTS0039714,1
RTS0039718,1
RTS0039729,1
RTS0039731,1
RTS0039732,1
RTS0039737,1
RTS0039738,1
RTS0039742,2
RTS0039751,1
RTS0039753,1
RTS0039755,1
RTS0039757,1
RTS0039759,1
RTS0039760,1
RTS0039767,2
RTS0039770,1
RTS0039774,1
RTS0039777,1
RTS0039778,1
RTS0039781,1
RTS0039783,1
RTS0039788,1
RTS0039791,2
RTS0039801,2
RTS0039803,2
RTS0039806,1
RTS0039808,1
RTS0039809,1
RTS0039817,1
RTS0039818,1
RTS0039828,1
RTS0039829,1
RTS0039833,1
RTS0039834,1
RTS0039835,1
RTS0039836,1
RTS0039838,1
RTS0039839,1
RTS0039846,2
RTS0039847,1
RTS0039850,1
RTS0039853,1
RTS0039854,2
RTS0039863,1
RTS0039865,1
RTS0039879,1
RTS0039880,1
RTS0039886,1
RTS0039888,1
RTS0039891,1
RTS0039892,1
RTS0039895,1
RTS0039897,1
RTS0039898,1
RTS0039899,1
RTS0039903,1
RTS0039905,1
RTS0039907,1
RTS0039908,2
RTS0039909,2
RTS0039917,1
RTS0039921,1
RTS0039923,1
RTS0039924,1
RTS0039927,1
RTS0039933,1
RTS0039938,1
RTS0039941,1
RTS0039945,1
RTS0039946,2
RTS0039947,1
RTS0039948,1
RTS0039950,1
RTS0039952,1
RTS0039954,1
RTS0039956,1
RTS0039960,3
RTS0039962,1
RTS0039971,1
RTS0039973,1
RTS0039980,2
RTS0039982,1
RTS0039994,1
RTS0039995,1
RTS0039996,1
RTS0039997,1
RTS0039998,1
RTS0040002,2
RTS0040003,1
RTS0040006,1
RTS0040011,1
RTS0040019,1
RTS0040026,1
RTS0040027,1
RTS0040029,1
RTS0040030,1
RTS0040033,1
RTS0040037,1
RTS0040039,1
RTS0040040,1
RTS0040042,1
RTS0040046,1
RTS0040054,1
RTS0040055,1
RTS0040056,1
RTS0040057,1
RTS0040058,1
RTS0040062,2
RTS0040065,1
RTS0040067,1
RTS0040071,1
RTS0040073,2
RTS0040074,3
RTS0040082,1
RTS0040083,2
RTS0040094,1
RTS0040098,1
RTS0040100,1
RTS0040102,1
RTS0040104,1
RTS0040111,1
RTS0040117,2
RTS0040128,2
RTS0040131,1
RTS0040134,1
RTS0040138,1
RTS0040141,1
RTS0040151,1
RTS0040154,1
RTS0040156,1
RTS0040159,1
RTS0040161,1
RTS0040166,1
RTS0040167,1
RTS0040169,1
RTS0040170,1
RTS0040178,1
RTS0040183,1
RTS0040194,1
RTS0040200,3
RTS0040201,1
RTS0040202,1
RTS0040203,1
RTS0040212,1
RTS0040225,1
RTS0040229,1
RTS0040230,1
RTS0040240,2
RTS0040241,1
RTS0040248,1
RTS0040251,2
RTS0040255,2
RTS0040257,2
RTS0040258,1
RTS0040259,1
RTS0040269,2
RTS0040271,1
RTS0040275,1
RTS0040277,2
RTS0040288,1
RTS0040294,4
RTS0040301,1
RTS0040304,1
RTS0040309,1
RTS0040316,1
RTS0040322,1
RTS0040324,1
RTS0040326,1
RTS0040329,1
RTS0040335,2
RTS0040344,1
RTS0040349,1
RTS0040350,1
RTS0040352,1
RTS0040353,1
RTS0040355,1
RTS0040358,1
RTS0040368,1
RTS0040369,1
RTS0040374,1
RTS0040378,1
RTS0040381,1
RTS0040387,1
RTS0040389,1
RTS0040394,1
RTS0040401,1
RTS0040403,1
RTS0040406,1
RTS0040408,1
RTS0040415,1
RTS0040416,1
RTS0040424,3
RTS0040425,1
RTS0040426,2
RTS0040428,1
RTS0040432,1
RTS0040433,1
RTS0040437,1
RTS0040440,1
RTS0040441,2
RTS0040443,1
RTS0040448,2
RTS0040449,1
RTS0040467,1
RTS0040470,1
RTS0040471,1
RTS0040472,1
RTS0040484,1
RTS0040485,1
RTS0040486,1
RTS0040492,1
RTS0040493,1
RTS0040494,1
RTS0040503,1
RTS0040513,1
RTS0040519,1
RTS0040521,1
RTS0040526,1
RTS0040530,1
RTS0040543,1
RTS0040546,2
RTS0040548,1
RTS0040553,2
RTS0040563,1
RTS0040566,1
RTS0040568,1
RTS0040570,1
RTS0040571,1
RTS0040576,1
RTS0040582,2
RTS0040583,1
RTS0040584,1
RTS0040585,1
RTS0040586,1
RTS0040592,1
RTS0040594,2
RTS0040595,1
RTS0040598,1
RTS0040600,1
RTS0040602,3
RTS0040607,1
RTS0040609,1
RTS0040611,1
RTS0040613,1
RTS0040614,1
RTS0040615,1
RTS0040617,1
RTS0040628,1
RTS0040633,1
RTS0040635,2
RTS0040641,1
RTS0040644,1
RTS0040648,1
RTS0040649,1
RTS0040654,1
RTS0040657,1
RTS0040666,2
RTS0040667,1
RTS0040670,2
RTS0040671,1
RTS0040673,1
RTS0040677,1
RTS0040678,1
RTS0040680,3
RTS0040687,1
RTS0040688,1
RTS0040690,1
RTS0040693,1
RTS0040695,1
RTS0040696,1
RTS0040714,2
RTS0040716,1
RTS0040719,1
RTS0040722,1
RTS0040728,1
RTS0040729,2
RTS0040736,1
RTS0040742,1
RTS0040747,1
RTS0040749,1
RTS0040750,1
RTS0040752,2
RTS0040757,1
RTS0040764,1
RTS0040766,1
RTS0040768,1
RTS0040775,6
RTS0040778,2
RTS0040782,2
RTS0040788,1
RTS0040792,1
RTS0040801,3
RTS0040804,1
RTS0040807,1
RTS0040811,1
RTS0040816,1
RTS0040819,1
RTS0040820,1
RTS0040824,1
RTS0040826,1
RTS0040828,1
RTS0040831,1
RTS0040832,1
RTS0040837,1
RTS0040847,1
RTS0040853,1
RTS0040863,1
RTS0040865,2
RTS0040878,1
RTS0040884,2
RTS0040887,1
RTS0040888,2
RTS0040890,3
RTS0040892,1
RTS0040894,1
RTS0040895,1
RTS0040897,2
RTS0040904,1
RTS0040910,1
RTS0040918,1
RTS0040925,1
RTS0040928,1
RTS0040932,1
RTS0040939,1
RTS0040943,1
RTS0040949,1
RTS0040953,1
RTS0040955,1
RTS0040956,1
RTS0040961,1
RTS0040963,1
RTS0040964,2
RTS0040967,1
RTS0040969,1
RTS0040972,1
RTS0040977,1
RTS0040978,1
RTS0040979,1
RTS0040983,2
RTS0040984,1
RTS0040991,2
RTS0040998,1
RTS0041005,1
RTS0041006,1
RTS0041007,1
RTS0041008,4
RTS0041015,1
RTS0041019,1
RTS0041022,1
RTS0041023,1
RTS0041026,1
RTS0041031,2
RTS0041034,1
RTS0041035,1
RTS0041038,2
RTS0041039,3
RTS0041046,1
RTS0041048,2
RTS0041050,1
RTS0041059,1
RTS0041060,2
RTS0041063,1
RTS0041067,1
RTS0041071,1
RTS0041075,1
RTS0041084,1
RTS0041085,3
RTS0041086,1
RTS0041088,2
RTS0041093,1
RTS0041098,2
RTS0041100,1
RTS0041102,1
RTS0041106,1
RTS0041110,1
RTS0041113,1
RTS0041114,2
RTS0041115,1
RTS0041118,1
RTS0041124,1
RTS0041129,1
RTS0041130,1
RTS0041131,1
RTS0041140,1
RTS0041141,1
RTS0041142,1
RTS0041146,1
RTS0041148,1
RTS0041149,1
RTS0041152,1
RTS0041153,1
RTS0041158,1
RTS0041164,1
RTS0041167,1
RTS0041168,1
RTS0041178,2
RTS0041182,1
RTS0041188,1
RTS0041191,1
RTS0041194,1
RTS0041197,2
RTS0041201,1
RTS0041203,1
RTS0041205,1
RTS0041212,1
RTS0041215,1
RTS0041218,1
RTS0041220,1
RTS0041221,1
RTS0041228,2
RTS0041231,1
RTS0041235,1
RTS0041236,1
RTS0041253,1
RTS0041254,1
RTS0041257,1
RTS0041261,3
RTS0041274,1
RTS0041280,1
RTS0041283,1
RTS0041297,1
RTS0041299,1
RTS0041301,2
RTS0041302,1
RTS0041303,1
RTS0041304,3
RTS0041306,1
RTS0041312,1
RTS0041314,1
RTS0041315,1
RTS0041319,1
RTS0041321,1
RTS0041323,1
RTS0041324,1
RTS0041325,1
RTS0041329,1
RTS0041334,1
RTS0041335,2
RTS0041354,1
RTS0041355,1
RTS0041359,1
RTS0041360,1
RTS0041362,1
RTS0041366,1
RTS0041371,1
RTS0041374,1
RTS0041377,1
RTS0041392,1
RTS0041394,1
RTS0041396,1
RTS0041400,1
RTS0041413,1
RTS0041415,1
RTS0041418,1
RTS0041419,1
RTS0041423,1
RTS0041435,1
RTS0041445,2
RTS0041449,1
RTS0041467,1
RTS0041472,1
RTS0041473,1
RTS0041475,1
RTS0041477,1
RTS0041481,1
RTS0041484,1
RTS0041491,1
RTS0041493,1
RTS0041503,1
RTS0041517,1
RTS0041521,1
RTS0041522,1
RTS0041523,1
RTS0041529,1
RTS0041535,1
RTS0041536,1
RTS0041537,1
RTS0041544,1
RTS0041545,1
RTS0041548,1
RTS0041549,1
RTS0041553,1
RTS0041554,2
RTS0041555,1
RTS0041556,1
RTS0041561,3
RTS0041562,1
RTS0041567,1
RTS0041574,2
RTS0041579,2
RTS0041580,1
RTS0041584,2
RTS0041595,1
RTS0041597,1
RTS0041598,1
RTS0041602,2
RTS0041605,1
RTS0041609,1
RTS0041610,2
RTS0041614,1
RTS0041620,1
RTS0041621,1
RTS0041623,1
RTS0041625,1
RTS0041634,1
RTS0041639,1
RTS0041644,1
RTS0041647,1
RTS0041648,1
RTS0041650,1
RTS0041659,1
RTS0041662,1
RTS0041663,1
RTS0041664,3
RTS0041666,1
RTS0041671,1
RTS0041673,1
RTS0041674,2
RTS0041675,1
RTS0041682,2
RTS0041683,1
RTS0041684,1
RTS0041685,1
RTS0041686,1
RTS0041687,1
RTS0041690,1
RTS0041695,1
RTS0041697,1
RTS0041699,1
RTS0041700,1
RTS0041707,1
RTS0041710,1
RTS0041711,1
RTS0041714,1
RTS0041719,2
RTS0041720,2
RTS0041723,1
RTS0041731,1
RTS0041740,1
RTS0041744,1
RTS0041748,1
RTS0041753,1
RTS0041761,1
RTS0041766,1
RTS0041779,1
RTS0041780,1
RTS0041793,1
RTS0041803,1
RTS0041809,2
RTS0041817,1
RTS0041821,1
RTS0041822,1
RTS0041824,1
RTS0041826,1
RTS0041828,1
RTS0041829,1
RTS0041830,1
RTS0041833,1
RTS0041836,2
RTS0041845,1
RTS0041846,1
RTS0041847,1
RTS0041848,1
RTS0041849,1
RTS0041851,1
RTS0041852,2
RTS0041858,1
RTS0041861,1
RTS0041873,2
RTS0041878,1
RTS0041879,1
RTS0041882,1
RTS0041889,1
RTS0041891,1
RTS0041893,1
RTS0041898,1
RTS0041905,1
RTS0041913,2
RTS0041917,1
RTS0041920,1
RTS0041925,1
RTS0041927,1
RTS0041928,1
RTS0041929,3
RTS0041932,2
RTS0041933,1
RTS0041936,3
RTS0041941,2
RTS0041947,1
RTS0041950,1
RTS0041959,1
RTS0041964,1
RTS0041975,1
RTS0041977,1
RTS0041980,1
RTS0041981,2
RTS0041992,3
RTS0041997,1
RTS0042007,1
RTS0042010,1
RTS0042012,1
RTS0042020,1
RTS0042029,1
RTS0042031,1
RTS0042033,2
RTS0042035,1
RTS0042039,1
RTS0042046,1
RTS0042047,1
RTS0042056,1
RTS0042059,2
RTS0042060,1
RTS0042063,1
RTS0042067,1
RTS0042068,2
RTS0042069,2
RTS0042076,1
RTS0042078,1
RTS0042082,1
RTS0042089,1
RTS0042091,2
RTS0042093,1
RTS0042099,1
RTS0042101,2
RTS0042102,1
RTS0042110,1
RTS0042112,1
RTS0042116,1
RTS0042126,1
RTS0042130,1
RTS0042137,2
RTS0042145,1
RTS0042149,1
RTS0042151,1
RTS0042154,2
RTS0042156,1
RTS0042160,1
RTS0042162,1
RTS0042165,1
RTS0042169,1
RTS0042171,1
RTS0042173,1
RTS0042175,1
RTS0042178,1
RTS0042189,1
RTS0042191,1
RTS0042199,1
RTS0042200,1
RTS0042204,1
RTS0042205,1
RTS0042214,1
RTS0042216,1
RTS0042218,2
RTS0042220,1
RTS0042225,1
RTS0042232,1
RTS0042237,1
RTS0042243,1
RTS0042244,1
RTS0042245,1
RTS0042247,1
RTS0042250,1
RTS0042252,1
RTS0042258,1
RTS0042260,1
RTS0042263,1
RTS0042269,1
RTS0042279,2
RTS0042280,1
RTS0042282,1
RTS0042284,1
RTS0042291,2
RTS0042299,1
RTS0042304,1
RTS0042309,1
RTS0042317,1
RTS0042321,1
RTS0042325,2
RTS0042337,1
RTS0042346,2
RTS0042348,1
RTS0042356,1
RTS0042360,1
RTS0042364,1
RTS0042366,1
RTS0042372,2
RTS0042373,2
RTS0042375,2
RTS0042377,1
RTS0042378,1
RTS0042380,1
RTS0042382,1
RTS0042386,1
RTS0042387,1
RTS0042390,2
RTS0042392,1
RTS0042393,1
RTS0042395,1
RTS0042399,1
RTS0042403,1
RTS0042406,1
RTS0042407,1
RTS0042409,1
RTS0042410,2
RTS0042411,1
RTS0042412,2
RTS0042421,1
RTS0042426,1
RTS0042430,1
RTS0042436,1
RTS0042439,2
RTS0042443,2
RTS0042447,1
RTS0042452,1
RTS0042455,1
RTS0042456,1
RTS0042457,1
RTS0042462,1
RTS0042465,1
RTS0042467,1
RTS0042474,1
RTS0042475,1
RTS0042488,1
RTS0042494,1
RTS0042499,1
RTS0042500,1
RTS0042509,2
RTS0042510,1
RTS0042532,1
RTS0042533,1
RTS0042534,1
RTS0042547,1
RTS0042550,1
RTS0042555,1
RTS0042559,1
RTS0042567,1
RTS0042568,1
RTS0042569,1
RTS0042573,1
RTS0042577,1
RTS0042585,1
RTS0042587,2
RTS0042590,1
RTS0042599,1
RTS0042600,2
RTS0042601,1
RTS0042604,1
RTS0042610,2
RTS0042611,1
RTS0042622,1
RTS0042624,1
RTS0042630,1
RTS0042633,1
RTS0042640,1
RTS0042646,1
RTS0042647,1
RTS0042651,1
RTS0042660,1
RTS0042662,1
RTS0042665,1
RTS0042668,1
RTS0042670,1
RTS0042673,1
RTS0042676,2
RTS0042679,2
RTS0042687,1
RTS0042688,1
RTS0042695,1
RTS0042697,2
RTS0042699,1
RTS0042700,1
RTS0042704,1
RTS0042713,1
RTS0042716,1
RTS0042717,1
RTS0042720,1
RTS0042723,1
RTS0042729,1
RTS0042732,1
RTS0042733,2
RTS0042735,1
RTS0042744,1
RTS0042746,1
RTS0042750,1
RTS0042752,1
RTS0042754,1
RTS0042756,1
RTS0042766,1
RTS0042768,1
RTS0042769,1
RTS0042777,1
RTS0042786,2
RTS0042793,1
RTS0042796,2
RTS0042802,1
RTS0042804,1
RTS0042805,1
RTS0042811,1
RTS0042813,1
RTS0042815,2
RTS0042816,3
RTS0042819,1
RTS0042822,1
RTS0042827,1
RTS0042829,1
RTS0042831,1
RTS0042835,1
RTS0042844,1
RTS0042854,1
RTS0042860,1
RTS0042864,1
RTS0042867,1
RTS0042869,1
RTS0042874,1
RTS0042878,1
RTS0042880,1
RTS0042881,1
RTS0042884,1
RTS0042888,1
RTS0042891,2
RTS0042893,1
RTS0042902,1
RTS0042903,1
RTS0042906,1
RTS0042909,1
RTS0042911,1
RTS0042915,1
RTS0042927,2
RTS0042933,2
RTS0042934,1
RTS0042937,1
RTS0042942,2
RTS0042943,1
RTS0042944,1
RTS0042947,1
RTS0042955,1
RTS0042965,1
RTS0042975,1
RTS0042980,1
RTS0042984,1
RTS0042985,2
RTS0042991,1
RTS0043005,1
RTS0043007,1
RTS0043009,1
RTS0043014,1
RTS0043016,1
RTS0043019,1
RTS0043020,1
RTS0043021,1
RTS0043023,2
RTS0043026,1
RTS0043027,1
RTS0043028,1
RTS0043029,1
RTS0043033,1
RTS0043034,2
RTS0043038,2
RTS0043040,1
RTS0043042,1
RTS0043046,1
RTS0043050,1
RTS0043051,1
RTS0043055,1
RTS0043059,1
RTS0043065,1
RTS0043072,1
RTS0043074,1
RTS0043076,1
RTS0043080,1
RTS0043081,1
RTS0043087,1
RTS0043089,1
RTS0043093,2
RTS0043095,2
RTS0043096,1
RTS0043098,1
RTS0043104,1
RTS0043106,1
RTS0043107,1
RTS0043109,1
RTS0043110,1
RTS0043111,1
RTS0043113,2
RTS0043114,1
RTS0043115,2
RTS0043116,2
RTS0043117,1
RTS0043129,1
RTS0043134,1
RTS0043137,2
RTS0043139,1
RTS0043140,1
RTS0043142,1
RTS0043145,1
RTS0043146,1
RTS0043147,1
RTS0043148,1
RTS0043149,1
RTS0043151,1
RTS0043153,1
RTS0043154,1
RTS0043162,1
RTS0043167,1
RTS0043168,1
RTS0043175,1
RTS0043180,1
RTS0043182,1
RTS0043186,1
RTS0043187,1
RTS0043188,1
RTS0043189,1
RTS0043193,1
RTS0043199,2
RTS0043202,1
RTS0043203,1
RTS0043209,1
RTS0043212,1
RTS0043215,1
RTS0043216,1
RTS0043217,1
RTS0043218,1
RTS0043219,1
RTS0043224,1
RTS0043229,1
RTS0043231,1
RTS0043236,2
RTS0043237,2
RTS0043239,1
RTS0043241,1
RTS0043244,1
RTS0043245,1
RTS0043249,1
RTS0043251,1
RTS0043253,1
RTS0043255,2
RTS0043256,1
RTS0043265,1
RTS0043266,1
RTS0043269,1
RTS0043270,1
RTS0043275,2
RTS0043277,1
RTS0043280,2
RTS0043292,1
RTS0043293,1
RTS0043295,1
RTS0043297,1
RTS0043299,1
RTS0043303,1
RTS0043305,1
RTS0043314,1
RTS0043316,1
RTS0043327,1
RTS0043328,1
RTS0043329,1
RTS0043332,1
RTS0043337,1
RTS0043338,1
RTS0043340,1
RTS0043343,1
RTS0043348,3
RTS0043353,1
RTS0043357,2
RTS0043360,1
RTS0043362,1
RTS0043366,1
RTS0043371,1
RTS0043373,1
RTS0043376,1
RTS0043380,1
RTS0043387,1
RTS0043388,1
RTS0043390,1
RTS0043393,1
RTS0043399,1
RTS0043403,1
RTS0043407,2
RTS0043409,1
RTS0043418,1
RTS0043430,1
RTS0043440,1
RTS0043441,1
RTS0043450,1
RTS0043453,1
RTS0043454,2
RTS0043462,1
RTS0043464,1
RTS0043477,1
RTS0043478,1
RTS0043480,2
RTS0043483,2
RTS0043493,1
RTS0043494,1
RTS0043495,1
RTS0043498,1
RTS0043502,1
RTS0043503,1
RTS0043506,2
RTS0043507,1
RTS0043514,1
RTS0043517,1
RTS0043519,1
RTS0043522,1
RTS0043524,1
RTS0043526,1
RTS0043527,1
RTS0043529,1
RTS0043534,1
RTS0043536,1
RTS0043541,1
RTS0043543,1
RTS0043554,3
RTS0043559,1
RTS0043570,1
RTS0043572,2
RTS0043573,1
RTS0043578,2
RTS0043579,1
RTS0043583,1
RTS0043586,1
RTS0043593,1
RTS0043597,1
RTS0043600,1
RTS0043602,1
RTS0043605,2
RTS0043609,1
RTS0043614,1
RTS0043627,2
RTS0043628,1
RTS0043631,1
RTS0043641,1
RTS0043645,1
RTS0043646,1
RTS0043649,1
RTS0043650,1
RTS0043653,1
RTS0043658,2
RTS0043663,1
RTS0043667,2
RTS0043670,2
RTS0043675,1
RTS0043680,1
RTS0043681,1
RTS0043685,1
RTS0043689,1
RTS0043692,1
RTS0043694,1
RTS0043697,1
RTS0043698,1
RTS0043699,1
RTS0043700,1
RTS0043702,2
RTS0043703,1
RTS0043706,2
RTS0043710,1
RTS0043711,1
RTS0043714,2
RTS0043716,1
RTS0043718,1
RTS0043721,1
RTS0043724,1
RTS0043727,1
RTS0043730,1
RTS0043738,1
RTS0043743,1
RTS0043744,1
RTS0043746,1
RTS0043748,1
RTS0043751,2
RTS0043757,1
RTS0043759,2
RTS0043760,1
RTS0043764,1
RTS0043765,1
RTS0043767,1
RTS0043769,1
RTS0043772,1
RTS0043784,1
RTS0043788,1
RTS0043790,1
RTS0043796,1
RTS0043799,1
RTS0043804,1
RTS0043806,1
RTS0043807,1
RTS0043812,3
RTS0043816,1
RTS0043819,1
RTS0043828,1
RTS0043835,1
RTS0043839,1
RTS0043844,1
RTS0043845,1
RTS0043847,1
RTS0043848,2
RTS0043849,1
RTS0043851,1
RTS0043852,3
RTS0043853,3
RTS0043854,1
RTS0043862,1
RTS0043867,2
RTS0043870,1
RTS0043874,1
RTS0043877,1
RTS0043882,2
RTS0043883,2
RTS0043884,1
RTS0043885,1
RTS0043892,1
RTS0043895,2
RTS0043897,1
RTS0043905,1
RTS0043910,1
RTS0043915,1
RTS0043920,2
RTS0043921,1
RTS0043923,1
RTS0043924,2
RTS0043927,1
RTS0043928,1
RTS0043929,1
RTS0043939,1
RTS0043940,1
RTS0043941,1
RTS0043944,2
RTS0043957,1
RTS0043958,1
RTS0043962,1
RTS0043972,2
RTS0043973,1
RTS0043974,1
RTS0043980,1
RTS0043981,1
RTS0043985,1
RTS0043994,1
RTS0043997,1
RTS0044003,1
RTS0044006,1
RTS0044008,1
RTS0044009,1
RTS0044011,1
RTS0044012,1
RTS0044013,1
RTS0044014,1
RTS0044018,1
RTS0044020,1
RTS0044024,1
RTS0044025,1
RTS0044026,2
RTS0044030,2
RTS0044031,1
RTS0044036,1
RTS0044041,1
RTS0044048,1
RTS0044052,1
RTS0044054,1
RTS0044058,2
RTS0044060,1
RTS0044062,1
RTS0044064,1
RTS0044065,1
RTS0044067,1
RTS0044069,1
RTS0044071,1
RTS0044072,1
RTS0044075,1
RTS0044080,1
RTS0044081,1
RTS0044083,2
RTS0044089,1
RTS0044091,1
RTS0044094,2
RTS0044095,1
RTS0044098,1
RTS0044101,1
RTS0044105,1
RTS0044106,1
RTS0044108,1
RTS0044113,2
RTS0044115,1
RTS0044121,1
RTS0044126,1
RTS0044127,1
RTS0044134,1
RTS0044140,2
RTS0044141,1
RTS0044149,3
RTS0044155,2
RTS0044158,1
RTS0044162,1
RTS0044163,1
RTS0044171,1
RTS0044172,2
RTS0044175,1
RTS0044185,1
RTS0044186,2
RTS0044189,2
RTS0044191,1
RTS0044196,1
RTS0044197,1
RTS0044207,1
RTS0044209,1
RTS0044210,1
RTS0044211,1
RTS0044212,1
RTS0044215,1
RTS0044218,1
RTS0044225,1
RTS0044227,1
RTS0044228,1
RTS0044232,2
RTS0044238,1
RTS0044239,1
RTS0044245,1
RTS0044248,1
RTS0044259,1
RTS0044261,2
RTS0044262,1
RTS0044269,1
RTS0044275,1
RTS0044276,1
RTS0044279,1
RTS0044282,1
RTS0044283,1
RTS0044284,1
RTS0044286,1
RTS0044288,1
RTS0044293,1
RTS0044294,1
RTS0044296,1
RTS0044297,2
RTS0044299,1
RTS0044302,2
RTS0044303,1
RTS0044306,1
RTS0044308,1
RTS0044311,1
RTS0044314,1
RTS0044315,1
RTS0044319,1
RTS0044321,2
RTS0044322,1
RTS0044330,1
RTS0044331,1
RTS0044334,1
RTS0044338,1
RTS0044340,1
RTS0044341,1
RTS0044342,1
RTS0044345,1
RTS0044349,1
RTS0044352,1
RTS0044353,2
RTS0044355,1
RTS0044359,1
RTS0044360,2
RTS0044361,1
RTS0044363,1
RTS0044365,1
RTS0044370,1
RTS0044373,1
RTS0044377,1
RTS0044378,1
RTS0044382,2
RTS0044390,1
RTS0044392,1
RTS0044394,1
RTS0044401,1
RTS0044403,1
RTS0044405,1
RTS0044406,1
RTS0044407,1
RTS0044412,1
RTS0044415,1
RTS0044418,1
RTS0044422,1
RTS0044427,3
RTS0044431,1
RTS0044438,1
RTS0044439,1
RTS0044443,1
RTS0044447,1
RTS0044452,1
RTS0044456,1
RTS0044457,1
RTS0044461,1
RTS0044465,1
RTS0044468,1
RTS0044473,1
RTS0044478,1
RTS0044479,1
RTS0044481,1
RTS0044484,1
RTS0044489,1
RTS0044494,1
RTS0044498,1
RTS0044500,1
RTS0044501,1
RTS0044505,1
RTS0044510,1
RTS0044513,1
RTS0044514,1
RTS0044524,1
RTS0044526,1
RTS0044535,1
RTS0044537,1
RTS0044543,1
RTS0044551,1
RTS0044552,1
RTS0044555,2
RTS0044557,1
RTS0044562,1
RTS0044568,2
RTS0044577,1
RTS0044584,1
RTS0044586,2
RTS0044597,1
RTS0044598,1
RTS0044603,1
RTS0044605,3
RTS0044617,1
RTS0044618,1
RTS0044622,1
RTS0044627,1
RTS0044632,2
RTS0044633,1
RTS0044646,1
RTS0044648,1
RTS0044653,1
RTS0044655,1
RTS0044657,2
RTS0044659,1
RTS0044666,1
RTS0044672,1
RTS0044682,1
RTS0044691,1
RTS0044695,2
RTS0044698,1
RTS0044699,1
RTS0044703,1
RTS0044709,1
RTS0044711,1
RTS0044715,1
RTS0044718,1
RTS0044722,1
RTS0044723,1
RTS0044724,1
RTS0044725,1
RTS0044728,2
RTS0044729,1
RTS0044730,4
RTS0044731,2
RTS0044734,1
RTS0044736,1
RTS0044737,1
RTS0044738,1
RTS0044742,1
RTS0044746,2
RTS0044750,4
RTS0044751,2
RTS0044753,1
RTS0044757,1
RTS0044760,1
RTS0044761,1
RTS0044762,1
RTS0044764,1
RTS0044768,1
RTS0044779,1
RTS0044780,1
RTS0044787,1
RTS0044789,1
RTS0044791,1
RTS0044793,1
RTS0044805,1
RTS0044807,1
RTS0044808,1
RTS0044809,1
RTS0044811,1
RTS0044814,1
RTS0044816,2
RTS0044820,1
RTS0044821,1
RTS0044826,1
RTS0044828,1
RTS0044838,1
RTS0044842,1
RTS0044845,2
RTS0044848,1
RTS0044854,1
RTS0044858,1
RTS0044863,1
RTS0044864,2
RTS0044870,1
RTS0044872,1
RTS0044874,2
RTS0044878,1
RTS0044884,1
RTS0044886,1
RTS0044888,1
RTS0044891,1
RTS0044895,1
RTS0044896,1
RTS0044900,1
RTS0044901,1
RTS0044907,1
RTS0044915,2
RTS0044916,2
RTS0044918,1
RTS0044919,1
RTS0044921,1
RTS0044922,1
RTS0044923,2
RTS0044928,1
RTS0044929,1
RTS0044939,1
RTS0044943,1
RTS0044944,1
RTS0044946,2
RTS0044952,1
RTS0044953,1
RTS0044956,1
RTS0044958,1
RTS0044960,1
RTS0044963,1
RTS0044966,1
RTS0044970,2
RTS0044971,1
RTS0044972,1
RTS0044979,1
RTS0044984,1
RTS0044990,2
RTS0045001,2
RTS0045004,1
RTS0045008,1
RTS0045020,1
RTS0045030,1
RTS0045031,1
RTS0045045,1
RTS0045046,1
RTS0045049,1
RTS0045059,1
RTS0045060,1
RTS0045074,1
RTS0045080,2
RTS0045081,1
RTS0045082,1
RTS0045085,1
RTS0045086,1
RTS0045092,1
RTS0045094,1
RTS0045107,1
RTS0045108,1
RTS0045118,1
RTS0045121,1
RTS0045122,1
RTS0045124,1
RTS0045131,1
RTS0045135,1
RTS0045137,1
RTS0045139,1
RTS0045140,1
RTS0045141,1
RTS0045144,1
RTS0045145,1
RTS0045150,1
RTS0045152,1
RTS0045155,1
RTS0045171,1
RTS0045173,1
RTS0045174,1
RTS0045176,1
RTS0045177,1
RTS0045180,1
RTS0045181,1
RTS0045184,1
RTS0045188,1
RTS0045193,2
RTS0045199,1
RTS0045200,1
RTS0045203,1
RTS0045204,1
RTS0045207,1
RTS0045212,2
RTS0045213,1
RTS0045214,2
RTS0045215,1
RTS0045216,4
RTS0045222,1
RTS0045223,1
RTS0045224,1
RTS0045226,1
RTS0045227,1
RTS0045230,1
RTS0045237,2
RTS0045243,4
RTS0045248,1
RTS0045260,1
RTS0045261,1
RTS0045262,1
RTS0045265,1
RTS0045266,1
RTS0045267,1
RTS0045268,1
RTS0045273,2
RTS0045283,1
RTS0045285,2
RTS0045286,1
RTS0045287,1
RTS0045291,1
RTS0045292,1
RTS0045293,1
RTS0045296,2
RTS0045301,1
RTS0045302,1
RTS0045303,2
RTS0045305,1
RTS0045309,1
RTS0045310,2
RTS0045313,1
RTS0045314,1
RTS0045322,2
RTS0045324,1
RTS0045325,1
RTS0045326,1
RTS0045331,1
RTS0045337,2
RTS0045338,1
RTS0045339,1
RTS0045340,1
RTS0045344,1
RTS0045347,2
RTS0045350,3
RTS0045351,1
RTS0045362,1
RTS0045366,1
RTS0045368,1
RTS0045373,1
RTS0045380,1
RTS0045386,1
RTS0045387,1
RTS0045390,1
RTS0045394,1
RTS0045396,1
RTS0045410,1
RTS0045411,1
RTS0045413,1
RTS0045417,2
RTS0045418,1
RTS0045420,1
RTS0045421,1
RTS0045423,1
RTS0045424,2
RTS0045425,1
RTS0045427,1
RTS0045428,2
RTS0045430,1
RTS0045434,1
RTS0045444,1
RTS0045447,1
RTS0045449,1
RTS0045453,1
RTS0045454,1
RTS0045456,1
RTS0045463,1
RTS0045464,1
RTS0045465,2
RTS0045474,1
RTS0045476,1
RTS0045477,2
RTS0045478,1
RTS0045492,1
RTS0045493,1
RTS0045498,1
RTS0045505,1
RTS0045506,1
RTS0045512,1
RTS0045513,1
RTS0045518,3
RTS0045520,2
RTS0045531,2
RTS0045532,1
RTS0045534,1
RTS0045541,1
RTS0045542,1
RTS0045544,1
RTS0045552,1
RTS0045558,1
RTS0045560,1
RTS0045565,1
RTS0045571,1
RTS0045573,1
RTS0045577,1
RTS0045579,1
RTS0045588,1
RTS0045593,1
RTS0045602,1
RTS0045604,1
RTS0045606,2
RTS0045610,5
RTS0045612,1
RTS0045616,1
RTS0045618,1
RTS0045623,1
RTS0045637,1
RTS0045642,1
RTS0045644,1
RTS0045645,1
RTS0045647,1
RTS0045648,1
RTS0045653,1
RTS0045659,1
RTS0045661,1
RTS0045663,2
RTS0045668,1
RTS0045669,1
RTS0045672,1
RTS0045678,1
RTS0045683,1
RTS0045687,1
RTS0045690,1
RTS0045691,1
RTS0045693,1
RTS0045708,1
RTS0045709,1
RTS0045710,1
RTS0045713,1
RTS0045716,1
RTS0045718,1
RTS0045720,1
RTS0045723,1
RTS0045725,1
RTS0045727,1
RTS0045729,1
RTS0045735,2
RTS0045737,1
RTS0045738,1
RTS0045754,1
RTS0045756,1
RTS0045769,1
RTS0045777,1
RTS0045779,3
RTS0045780,2
RTS0045781,1
RTS0045783,1
RTS0045784,1
RTS0045785,1
RTS0045787,1
RTS0045789,1
RTS0045792,2
RTS0045794,1
RTS0045796,1
RTS0045800,1
RTS0045801,1
RTS0045805,1
RTS0045815,1
RTS0045819,1
RTS0045820,1
RTS0045821,1
RTS0045825,1
RTS0045830,1
RTS0045838,2
RTS0045840,1
RTS0045841,1
RTS0045845,1
RTS0045851,1
RTS0045855,2
RTS0045857,2
RTS0045860,2
RTS0045862,1
RTS0045867,1
RTS0045868,1
RTS0045869,1
RTS0045873,2
RTS0045874,1
RTS0045876,1
RTS0045880,1
RTS0045882,1
RTS0045891,1
RTS0045898,1
RTS0045900,1
RTS0045901,1
RTS0045910,1
RTS0045916,1
RTS0045921,1
RTS0045922,1
RTS0045923,1
RTS0045926,1
RTS0045928,2
RTS0045929,1
RTS0045933,1
RTS0045942,1
RTS0045947,1
RTS0045959,1
RTS0045966,1
RTS0045967,1
RTS0045968,1
RTS0045969,1
RTS0045973,2
RTS0045975,1
RTS0045979,1
RTS0045983,1
RTS0045987,1
RTS0045995,1
RTS0045996,1
RTS0045998,1
RTS0046000,1
RTS0046005,1
RTS0046007,1
RTS0046011,1
RTS0046012,1
RTS0046014,1
RTS0046015,1
RTS0046018,1
RTS0046021,1
RTS0046024,1
RTS0046025,2
RTS0046035,1
RTS0046036,2
RTS0046039,2
RTS0046044,2
RTS0046045,1
RTS0046046,1
RTS0046048,1
RTS0046049,1
RTS0046053,2
RTS0046061,1
RTS0046073,1
RTS0046075,2
RTS0046086,1
RTS0046096,1
RTS0046099,2
RTS0046105,1
RTS0046109,1
RTS0046110,1
RTS0046111,1
RTS0046112,1
RTS0046119,1
RTS0046121,1
RTS0046122,1
RTS0046127,2
RTS0046130,1
RTS0046132,1
RTS0046134,1
RTS0046136,1
RTS0046137,1
RTS0046144,1
RTS0046146,1
RTS0046149,1
RTS0046153,1
RTS0046158,1
RTS0046170,1
RTS0046172,1
RTS0046173,1
RTS0046178,1
RTS0046184,2
RTS0046188,1
RTS0046201,1
RTS0046203,1
RTS0046207,1
RTS0046210,1
RTS0046213,1
RTS0046220,1
RTS0046223,1
RTS0046238,1
RTS0046240,1
RTS0046246,2
RTS0046247,1
RTS0046248,1
RTS0046249,1
RTS0046250,1
RTS0046256,1
RTS0046257,1
RTS0046260,2
RTS0046263,1
RTS0046265,1
RTS0046266,1
RTS0046268,1
RTS0046278,1
RTS0046280,1
RTS0046290,1
RTS0046291,1
RTS0046293,2
RTS0046295,2
RTS0046300,1
RTS0046301,1
RTS0046303,1
RTS0046309,1
RTS0046312,1
RTS0046313,1
RTS0046314,2
RTS0046319,1
RTS0046321,1
RTS0046322,1
RTS0046323,1
RTS0046326,1
RTS0046327,1
RTS0046329,1
RTS0046336,1
RTS0046343,3
RTS0046345,1
RTS0046346,1
RTS0046349,1
RTS0046350,1
RTS0046356,1
RTS0046358,2
RTS0046363,1
RTS0046366,1
RTS0046370,1
RTS0046372,1
RTS0046376,2
RTS0046378,1
RTS0046380,1
RTS0046382,1
RTS0046387,1
RTS0046389,1
RTS0046390,1
RTS0046395,2
RTS0046396,1
RTS0046397,1
RTS0046398,2
RTS0046402,1
RTS0046405,1
RTS0046410,1
RTS0046413,1
RTS0046416,1
RTS0046425,1
RTS0046428,2
RTS0046430,1
RTS0046439,1
RTS0046441,1
RTS0046452,1
RTS0046453,1
RTS0046454,1
RTS0046456,1
RTS0046462,1
RTS0046470,1
RTS0046474,2
RTS0046475,1
RTS0046476,1
RTS0046478,1
RTS0046483,1
RTS0046486,1
RTS0046492,1
RTS0046495,1
RTS0046498,2
RTS0046499,1
RTS0046500,1
RTS0046509,1
RTS0046513,2
RTS0046518,2
RTS0046519,1
RTS0046522,1
RTS0046525,3
RTS0046526,2
RTS0046528,1
RTS0046538,1
RTS0046542,1
RTS0046544,1
RTS0046545,1
RTS0046549,1
RTS0046561,1
RTS0046571,1
RTS0046577,1
RTS0046578,1
RTS0046585,1
RTS0046588,1
RTS0046589,1
RTS0046591,1
RTS0046599,1
RTS0046600,1
RTS0046611,1
RTS0046612,1
RTS0046615,1
RTS0046618,1
RTS0046620,1
RTS0046625,1
RTS0046631,1
RTS0046632,1
RTS0046635,1
RTS0046636,1
RTS0046641,1
RTS0046651,1
RTS0046655,1
RTS0046658,1
RTS0046661,1
RTS0046669,1
RTS0046676,1
RTS0046680,1
RTS0046681,1
RTS0046682,2
RTS0046683,1
RTS0046687,2
RTS0046693,1
RTS0046695,1
RTS0046696,2
RTS0046697,1
RTS0046703,1
RTS0046704,2
RTS0046707,1
RTS0046709,1
RTS0046712,1
RTS0046715,1
RTS0046716,1
RTS0046717,1
RTS0046723,1
RTS0046734,5
RTS0046736,1
RTS0046737,1
RTS0046744,1
RTS0046745,2
RTS0046746,1
RTS0046750,1
RTS0046752,1
RTS0046753,1
RTS0046760,1
RTS0046763,1
RTS0046764,2
RTS0046768,1
RTS0046778,1
RTS0046779,1
RTS0046782,2
RTS0046796,1
RTS0046801,1
RTS0046805,2
RTS0046818,1
RTS0046820,1
RTS0046821,1
RTS0046822,1
RTS0046823,1
RTS0046824,1
RTS0046825,1
RTS0046827,1
RTS0046828,1
RTS0046830,1
RTS0046840,2
RTS0046849,1
RTS0046852,1
RTS0046854,1
RTS0046855,1
RTS0046858,1
RTS0046860,1
RTS0046863,1
RTS0046868,1
RTS0046869,3
RTS0046870,1
RTS0046878,1
RTS0046879,1
RTS0046882,1
RTS0046886,1
RTS0046897,1
RTS0046898,1
RTS0046904,1
RTS0046906,1
RTS0046909,1
RTS0046910,1
RTS0046912,1
RTS0046921,2
RTS0046931,1
RTS0046934,1
RTS0046943,1
RTS0046950,1
RTS0046951,2
RTS0046966,1
RTS0046968,1
RTS0047064,1
RTS0047066,1
RTS0047071,1
RTS0047075,2
RTS0047077,1
RTS0047078,1
RTS0047083,2
RTS0047093,1
RTS0047103,1
RTS0047104,1
RTS0047108,2
RTS0047109,2
RTS0047112,1
RTS0047114,2
RTS0047118,1
RTS0047119,1
RTS0047125,1
RTS0047126,1
RTS0047131,1
RTS0047146,1
RTS0047147,2
RTS0047148,1
RTS0047156,1
RTS0047157,1
RTS0047158,1
RTS0047170,2
RTS0047173,1
RTS0047177,2
RTS0047181,1
RTS0047191,1
RTS0047205,1
RTS0047208,1
RTS0047209,1
RTS0047211,1
RTS0047212,1
RTS0047218,1
RTS0047219,1
RTS0047220,1
RTS0047222,1
RTS0047226,1
RTS0047230,1
RTS0047235,1
RTS0047237,1
RTS0047239,3
RTS0047244,1
RTS0047260,1
RTS0047261,1
RTS0047262,1
RTS0047263,1
RTS0047266,1
RTS0047267,1
RTS0047269,1
RTS0047270,1
RTS0047274,1
RTS0047276,1
RTS0047278,1
RTS0047279,1
RTS0047283,1
RTS0047308,1
RTS0047316,1
RTS0047323,1
RTS0047329,1
RTS0047348,1
RTS0047351,1
RTS0047357,1
RTS0047358,1
RTS0047359,1
RTS0047361,1
RTS0047364,1
RTS0047365,1
RTS0047368,1
RTS0047369,2
RTS0047370,2
RTS0047382,1
RTS0047383,1
RTS0047385,3
RTS0047389,2
RTS0047395,1
RTS0047398,1
RTS0047423,1
RTS0047432,1
RTS0047436,1
RTS0047447,2
RTS0047449,1
RTS0047450,1
RTS0047451,1
RTS0047477,1
RTS0047479,1
RTS0047483,1
RTS0047486,1
RTS0047487,1
RTS0047495,1
RTS0047504,1
RTS0047505,1
RTS0047507,1
RTS0047508,1
RTS0047513,1
RTS0047515,1
RTS0047524,1
RTS0047526,4
RTS0047527,1
RTS0047533,1
RTS0047537,2
RTS0047538,1
RTS0047545,1
RTS0047546,1
RTS0047549,1
RTS0047550,1
RTS0047552,2
RTS0047558,1
RTS0047566,1
RTS0047575,1
RTS0047578,1
RTS0047597,1
RTS0047599,1
RTS0047600,1
RTS0047602,1
RTS0047613,2
RTS0047626,1
RTS0047628,2
RTS0047631,1
RTS0047635,1
RTS0047636,1
RTS0047638,1
RTS0047654,1
RTS0047658,1
RTS0047666,1
RTS0047668,2
RTS0047670,1
RTS0047673,1
RTS0047677,1
RTS0047687,1
RTS0047691,1
RTS0047696,1
RTS0047697,1
RTS0047699,1
RTS0047710,1
RTS0047714,2
RTS0047716,1
RTS0047724,1
RTS0047727,1
RTS0047728,1
RTS0047730,1
RTS0047734,1
RTS0047737,1
RTS0047738,2
RTS0047748,5
RTS0047750,1
RTS0047764,2
RTS0047765,2
RTS0047770,1
RTS0047772,1
RTS0047774,1
RTS0047781,1
RTS0047783,2
RTS0047785,1
RTS0047789,1
RTS0047794,1
RTS0047801,1
RTS0047813,1
RTS0047833,4
RTS0047837,2
RTS0047842,1
RTS0047846,1
RTS0047851,1
RTS0047852,1
RTS0047855,1
RTS0047858,1
RTS0047859,1
RTS0047861,1
RTS0047863,1
RTS0047864,1
RTS0047872,2
RTS0047873,2
RTS0047876,1
RTS0047879,2
RTS0047895,1
RTS0047898,1
RTS0047900,1
RTS0047905,1
RTS0047933,2
RTS0047942,1
RTS0047945,1
RTS0047952,1
RTS0047956,2
RTS0047958,1
RTS0047959,2
RTS0047968,2
RTS0047972,2
RTS0047976,1
RTS0047977,1
RTS0047979,1
RTS0047981,1
RTS0047986,1
RTS0047987,1
RTS0047991,1
RTS0047992,2
RTS0047994,2
RTS0047996,1
RTS0047998,1
RTS0048001,1
RTS0048015,1
RTS0048024,1
RTS0048030,1
RTS0048043,1
RTS0048049,1
RTS0048052,1
RTS0048056,2
RTS0048059,1
RTS0048064,1
RTS0048067,1
RTS0048070,1
RTS0048073,1
RTS0048077,1
RTS0048086,1
RTS0048099,1
RTS0048107,1
RTS0048116,1
RTS0048133,1
RTS0048139,1
RTS0048145,1
RTS0048147,1
RTS0048153,1
RTS0048155,2
RTS0048159,1
RTS0048161,1
RTS0048164,3
RTS0048167,1
RTS0048176,1
RTS0048178,1
RTS0048179,1
RTS0048181,1
RTS0048186,2
RTS0048189,2
RTS0048193,1
RTS0048198,1
RTS0048209,1
RTS0048211,1
RTS0048213,1
RTS0048218,1
RTS0048222,1
RTS0048225,1
RTS0048235,1
RTS0048237,2
RTS0048240,1
RTS0048242,1
RTS0048244,1
RTS0049351,1
RTS0049352,1
RTS0049354,1
RTS0049371,1
RTS0049373,1
RTS0049379,1
RTS0049384,1
RTS0049386,1
RTS0049388,1
RTS0049392,1
RTS0049395,2
RTS0049397,1
RTS0049402,2
RTS0049409,2
RTS0049412,1
RTS0049414,1
RTS0049418,1
RTS0049420,1
RTS0049426,1
RTS0049429,1
RTS0049433,1
RTS0049435,1
RTS0049436,1
RTS0049438,1
RTS0049440,1
RTS0049450,2
RTS0049451,2
RTS0049456,1
RTS0049457,1
RTS0049459,1
RTS0049465,1
RTS0049467,1
RTS0049472,1
RTS0049474,1
RTS0049479,2
RTS0049482,1
RTS0049483,1
RTS0997082,3
RTS0997083,2
RTS0997084,1
RTS0997087,1
RTS0997088,4
RTS0997091,1
RTS0997093,1
RTS0997096,1
RTS0997102,1
RTS0997105,2
RTS0997108,1
RTS0997110,1
RTS0997115,1
RTS0997119,1
RTS0997121,1
RTS0997125,1
RTS0997126,1
RTS0997128,1
</Code_Summary>
