# Supplementary material for: Spatial meta-transcriptomics reveal associations of intratumor bacteria burden with lung cancer cells showing a distinct oncogenic signature
Source: J Immunother Cancer. 2022 Jul 6;10(7):e004698. doi: 10.1136/jitc-2022-004698 (PMC9260850; doi:10.1136/jitc-2022-004698)
Supplement: Supplementary data [file jitc-2022-004698supp009.zip › DSP-1001660004187-B-E07.dcc]

<Header>
FileVersion,0.02
SoftwareVersion,"GeoMx_NGS_Pipeline_ 2.0.0"
Date,2020-6-15
</Header>

<Scan_Attributes>
ID,DSP-1001660004187-B-E07
Plate_ID,1001660004187
Well,E07
</Scan_Attributes>

<NGS_Processing_Attributes>
SeqSetId,
tamperedIni,No
Raw,127697
Trimmed,127151
Stitched,126386
Aligned,124103
umiQ30,0.9929
rtsQ30,0.9925
</NGS_Processing_Attributes>


<Code_Summary>
RTS0039454,9
RTS0039455,6
RTS0039456,7
RTS0039457,11
RTS0039458,7
RTS0039459,3
RTS0039460,2
RTS0039461,3
RTS0039462,3
RTS0039463,2
RTS0039464,2
RTS0039465,2
RTS0039466,2
RTS0039467,4
RTS0039468,3
RTS0039469,6
RTS0039470,5
RTS0039471,10
RTS0039472,21
RTS0039473,8
RTS0039474,34
RTS0039475,16
RTS0039476,34
RTS0039477,27
RTS0039478,36
RTS0039479,6
RTS0039480,3
RTS0039481,5
RTS0039482,3
RTS0039483,4
RTS0039484,4
RTS0039485,6
RTS0039486,2
RTS0039487,5
RTS0039488,6
RTS0039489,5
RTS0039490,5
RTS0039491,2
RTS0039492,2
RTS0039493,4
RTS0039494,3
RTS0039495,5
RTS0039496,4
RTS0039497,1
RTS0039498,1
RTS0039499,22
RTS0039500,13
RTS0039501,14
RTS0039502,30
RTS0039503,16
RTS0039504,3
RTS0039505,3
RTS0039506,5
RTS0039507,6
RTS0039508,3
RTS0039509,3
RTS0039510,8
RTS0039511,39
RTS0039512,34
RTS0039513,32
RTS0039514,47
RTS0039515,57
RTS0039516,5
RTS0039517,3
RTS0039518,2
RTS0039519,3
RTS0039520,9
RTS0039521,4
RTS0039522,4
RTS0039523,2
RTS0039524,10
RTS0039525,5
RTS0039526,2
RTS0039527,10
RTS0039528,3
RTS0039529,5
RTS0039530,10
RTS0039531,4
RTS0039532,3
RTS0039533,5
RTS0039534,2
RTS0039535,4
RTS0039536,2
RTS0039537,2
RTS0039538,2
RTS0039539,3
RTS0039540,1
RTS0039541,2
RTS0039542,4
RTS0039543,1
RTS0039544,1
RTS0039545,1
RTS0039546,3
RTS0039547,4
RTS0039548,4
RTS0039549,5
RTS0039550,2
RTS0039551,4
RTS0039552,6
RTS0039553,2
RTS0039554,5
RTS0039555,4
RTS0039556,3
RTS0039557,2
RTS0039558,2
RTS0039559,4
RTS0039560,2
RTS0039561,2
RTS0039562,5
RTS0039564,3
RTS0039565,2
RTS0039566,2
RTS0039567,3
RTS0039568,1
RTS0039570,2
RTS0039571,3
RTS0039572,2
RTS0039573,4
RTS0039574,2
RTS0039575,1
RTS0039576,3
RTS0039577,6
RTS0039578,3
RTS0039579,6
RTS0039580,3
RTS0039581,7
RTS0039582,2
RTS0039583,4
RTS0039584,4
RTS0039585,8
RTS0039586,3
RTS0039587,5
RTS0039588,3
RTS0039589,4
RTS0039590,2
RTS0039591,4
RTS0039592,5
RTS0039593,3
RTS0039594,10
RTS0039595,9
RTS0039596,2
RTS0039597,3
RTS0039598,1
RTS0039599,2
RTS0039600,5
RTS0039601,3
RTS0039603,2
RTS0039604,6
RTS0039605,4
RTS0039606,1
RTS0039607,4
RTS0039608,5
RTS0039609,2
RTS0039610,5
RTS0039611,3
RTS0039612,3
RTS0039613,1
RTS0039615,1
RTS0039616,5
RTS0039617,1
RTS0039619,5
RTS0039620,4
RTS0039621,1
RTS0039622,1
RTS0039623,3
RTS0039624,6
RTS0039626,4
RTS0039627,1
RTS0039628,3
RTS0039629,2
RTS0039630,4
RTS0039632,6
RTS0039633,1
RTS0039634,4
RTS0039635,5
RTS0039636,3
RTS0039637,1
RTS0039638,5
RTS0039639,4
RTS0039640,2
RTS0039641,2
RTS0039642,2
RTS0039643,2
RTS0039644,1
RTS0039646,4
RTS0039648,2
RTS0039649,2
RTS0039650,2
RTS0039651,6
RTS0039652,3
RTS0039653,10
RTS0039654,4
RTS0039655,7
RTS0039656,8
RTS0039657,12
RTS0039658,9
RTS0039659,13
RTS0039660,3
RTS0039661,2
RTS0039662,1
RTS0039663,3
RTS0039664,3
RTS0039665,1
RTS0039666,5
RTS0039667,4
RTS0039668,1
RTS0039669,5
RTS0039670,5
RTS0039671,7
RTS0039672,10
RTS0039673,9
RTS0039674,7
RTS0039675,3
RTS0039676,3
RTS0039677,5
RTS0039678,3
RTS0039679,5
RTS0039680,5
RTS0039681,4
RTS0039682,11
RTS0039683,1
RTS0039684,5
RTS0039685,6
RTS0039686,16
RTS0039687,16
RTS0039688,19
RTS0039689,22
RTS0039690,12
RTS0039691,1
RTS0039692,1
RTS0039693,1
RTS0039694,4
RTS0039695,3
RTS0039696,3
RTS0039697,4
RTS0039698,3
RTS0039699,1
RTS0039700,2
RTS0039702,2
RTS0039703,10
RTS0039704,2
RTS0039705,5
RTS0039706,3
RTS0039707,1
RTS0039708,8
RTS0039709,4
RTS0039710,3
RTS0039711,3
RTS0039712,4
RTS0039713,2
RTS0039714,4
RTS0039715,7
RTS0039716,7
RTS0039717,7
RTS0039718,2
RTS0039719,7
RTS0039720,8
RTS0039721,5
RTS0039722,2
RTS0039723,9
RTS0039724,2
RTS0039725,4
RTS0039726,6
RTS0039727,4
RTS0039728,5
RTS0039729,4
RTS0039730,4
RTS0039731,6
RTS0039732,3
RTS0039733,5
RTS0039734,5
RTS0039735,3
RTS0039736,4
RTS0039737,8
RTS0039738,1
RTS0039739,2
RTS0039740,1
RTS0039741,1
RTS0039742,5
RTS0039743,6
RTS0039744,2
RTS0039745,1
RTS0039746,3
RTS0039747,1
RTS0039749,4
RTS0039750,4
RTS0039751,6
RTS0039752,1
RTS0039753,3
RTS0039754,1
RTS0039755,2
RTS0039756,4
RTS0039758,1
RTS0039759,6
RTS0039760,4
RTS0039761,5
RTS0039762,3
RTS0039763,6
RTS0039764,2
RTS0039765,5
RTS0039766,7
RTS0039767,3
RTS0039768,4
RTS0039769,6
RTS0039770,8
RTS0039771,6
RTS0039772,4
RTS0039773,7
RTS0039774,10
RTS0039775,8
RTS0039776,5
RTS0039777,2
RTS0039778,4
RTS0039779,2
RTS0039780,6
RTS0039781,7
RTS0039782,7
RTS0039783,3
RTS0039784,6
RTS0039785,3
RTS0039786,9
RTS0039787,4
RTS0039788,1
RTS0039789,2
RTS0039790,6
RTS0039791,10
RTS0039792,7
RTS0039793,6
RTS0039794,6
RTS0039795,6
RTS0039796,1
RTS0039797,4
RTS0039798,6
RTS0039799,3
RTS0039800,4
RTS0039801,3
RTS0039802,1
RTS0039803,2
RTS0039804,6
RTS0039805,2
RTS0039806,5
RTS0039807,2
RTS0039808,2
RTS0039809,2
RTS0039810,6
RTS0039811,2
RTS0039812,3
RTS0039813,6
RTS0039814,3
RTS0039815,3
RTS0039816,4
RTS0039817,8
RTS0039818,5
RTS0039819,5
RTS0039820,3
RTS0039821,5
RTS0039822,2
RTS0039823,6
RTS0039824,4
RTS0039825,4
RTS0039826,3
RTS0039827,3
RTS0039828,2
RTS0039829,5
RTS0039830,4
RTS0039831,3
RTS0039832,4
RTS0039833,4
RTS0039834,6
RTS0039835,3
RTS0039836,3
RTS0039838,6
RTS0039839,3
RTS0039840,4
RTS0039841,9
RTS0039842,5
RTS0039843,2
RTS0039844,5
RTS0039845,6
RTS0039846,1
RTS0039847,9
RTS0039848,2
RTS0039849,3
RTS0039850,3
RTS0039851,8
RTS0039852,6
RTS0039853,3
RTS0039854,2
RTS0039855,5
RTS0039856,2
RTS0039859,3
RTS0039861,4
RTS0039862,4
RTS0039863,5
RTS0039865,2
RTS0039866,4
RTS0039867,6
RTS0039868,5
RTS0039869,6
RTS0039870,5
RTS0039871,4
RTS0039872,1
RTS0039873,6
RTS0039875,4
RTS0039876,2
RTS0039877,2
RTS0039878,5
RTS0039879,4
RTS0039880,2
RTS0039881,6
RTS0039882,1
RTS0039883,2
RTS0039884,1
RTS0039885,3
RTS0039886,4
RTS0039887,1
RTS0039888,6
RTS0039890,2
RTS0039891,2
RTS0039892,2
RTS0039893,4
RTS0039894,3
RTS0039895,2
RTS0039896,2
RTS0039898,5
RTS0039899,3
RTS0039900,3
RTS0039901,1
RTS0039902,3
RTS0039903,3
RTS0039904,2
RTS0039905,4
RTS0039906,2
RTS0039907,3
RTS0039908,4
RTS0039909,3
RTS0039910,3
RTS0039911,3
RTS0039912,5
RTS0039914,1
RTS0039915,1
RTS0039916,1
RTS0039917,3
RTS0039918,3
RTS0039919,7
RTS0039920,5
RTS0039921,1
RTS0039922,3
RTS0039923,1
RTS0039924,3
RTS0039925,2
RTS0039926,6
RTS0039927,6
RTS0039928,7
RTS0039929,4
RTS0039930,3
RTS0039931,5
RTS0039932,3
RTS0039934,3
RTS0039935,1
RTS0039936,3
RTS0039937,1
RTS0039938,5
RTS0039939,2
RTS0039940,7
RTS0039941,4
RTS0039942,4
RTS0039943,1
RTS0039944,1
RTS0039945,2
RTS0039946,5
RTS0039947,13
RTS0039948,8
RTS0039949,5
RTS0039950,9
RTS0039951,6
RTS0039952,5
RTS0039953,1
RTS0039954,1
RTS0039955,3
RTS0039956,6
RTS0039957,5
RTS0039958,7
RTS0039959,9
RTS0039960,4
RTS0039961,4
RTS0039962,1
RTS0039963,2
RTS0039964,1
RTS0039965,4
RTS0039966,2
RTS0039967,4
RTS0039968,3
RTS0039969,2
RTS0039970,5
RTS0039971,4
RTS0039972,1
RTS0039973,4
RTS0039974,3
RTS0039975,5
RTS0039976,6
RTS0039977,2
RTS0039978,2
RTS0039979,4
RTS0039980,1
RTS0039981,2
RTS0039982,4
RTS0039983,4
RTS0039984,3
RTS0039985,4
RTS0039986,9
RTS0039987,8
RTS0039988,12
RTS0039989,7
RTS0039990,3
RTS0039991,7
RTS0039992,5
RTS0039993,1
RTS0039994,2
RTS0039995,6
RTS0039996,14
RTS0039997,17
RTS0039998,14
RTS0039999,13
RTS0040000,14
RTS0040001,1
RTS0040002,4
RTS0040003,6
RTS0040004,7
RTS0040005,4
RTS0040006,4
RTS0040007,3
RTS0040008,3
RTS0040009,8
RTS0040010,7
RTS0040012,3
RTS0040013,2
RTS0040014,2
RTS0040015,1
RTS0040016,2
RTS0040017,1
RTS0040018,4
RTS0040019,6
RTS0040020,3
RTS0040021,4
RTS0040023,4
RTS0040024,3
RTS0040025,5
RTS0040026,1
RTS0040027,7
RTS0040028,2
RTS0040029,8
RTS0040030,3
RTS0040031,3
RTS0040032,1
RTS0040033,5
RTS0040034,3
RTS0040035,5
RTS0040036,1
RTS0040037,4
RTS0040038,5
RTS0040039,1
RTS0040040,2
RTS0040041,4
RTS0040042,3
RTS0040043,1
RTS0040044,4
RTS0040045,6
RTS0040046,1
RTS0040047,4
RTS0040048,3
RTS0040049,2
RTS0040050,2
RTS0040051,7
RTS0040052,2
RTS0040053,2
RTS0040054,2
RTS0040055,1
RTS0040056,1
RTS0040057,1
RTS0040059,1
RTS0040060,2
RTS0040061,1
RTS0040062,2
RTS0040063,4
RTS0040064,2
RTS0040065,4
RTS0040066,1
RTS0040067,4
RTS0040068,4
RTS0040069,3
RTS0040070,2
RTS0040071,2
RTS0040072,7
RTS0040073,5
RTS0040075,3
RTS0040076,4
RTS0040077,8
RTS0040078,3
RTS0040079,6
RTS0040080,1
RTS0040081,3
RTS0040083,4
RTS0040084,1
RTS0040085,1
RTS0040086,1
RTS0040087,1
RTS0040088,2
RTS0040089,2
RTS0040090,2
RTS0040091,1
RTS0040092,2
RTS0040093,1
RTS0040094,3
RTS0040095,5
RTS0040096,5
RTS0040097,5
RTS0040098,2
RTS0040099,4
RTS0040100,2
RTS0040101,1
RTS0040102,2
RTS0040104,1
RTS0040105,2
RTS0040106,4
RTS0040107,2
RTS0040108,4
RTS0040109,1
RTS0040110,2
RTS0040111,1
RTS0040112,4
RTS0040113,1
RTS0040114,3
RTS0040115,2
RTS0040116,9
RTS0040117,7
RTS0040118,7
RTS0040119,7
RTS0040120,14
RTS0040121,7
RTS0040122,3
RTS0040123,3
RTS0040124,4
RTS0040125,6
RTS0040126,2
RTS0040127,3
RTS0040128,3
RTS0040129,4
RTS0040130,5
RTS0040131,1
RTS0040132,3
RTS0040133,3
RTS0040135,5
RTS0040136,5
RTS0040137,1
RTS0040138,5
RTS0040139,2
RTS0040141,5
RTS0040142,4
RTS0040143,3
RTS0040144,3
RTS0040145,5
RTS0040146,3
RTS0040147,13
RTS0040148,7
RTS0040149,7
RTS0040150,6
RTS0040151,5
RTS0040152,5
RTS0040153,5
RTS0040154,3
RTS0040155,2
RTS0040156,2
RTS0040157,1
RTS0040158,1
RTS0040159,5
RTS0040160,5
RTS0040161,4
RTS0040162,1
RTS0040163,2
RTS0040164,3
RTS0040165,1
RTS0040166,2
RTS0040167,2
RTS0040168,2
RTS0040169,3
RTS0040170,5
RTS0040171,1
RTS0040172,5
RTS0040173,2
RTS0040174,1
RTS0040175,2
RTS0040176,1
RTS0040177,1
RTS0040178,2
RTS0040179,2
RTS0040180,3
RTS0040181,5
RTS0040182,3
RTS0040183,2
RTS0040184,6
RTS0040185,1
RTS0040186,3
RTS0040187,5
RTS0040188,1
RTS0040189,7
RTS0040190,5
RTS0040191,1
RTS0040192,4
RTS0040195,3
RTS0040197,2
RTS0040198,2
RTS0040199,1
RTS0040200,3
RTS0040201,5
RTS0040202,7
RTS0040203,4
RTS0040204,2
RTS0040205,4
RTS0040206,4
RTS0040207,4
RTS0040208,7
RTS0040209,10
RTS0040210,16
RTS0040211,1
RTS0040212,2
RTS0040213,2
RTS0040214,4
RTS0040215,4
RTS0040216,2
RTS0040217,2
RTS0040218,3
RTS0040219,5
RTS0040220,1
RTS0040221,3
RTS0040222,2
RTS0040223,4
RTS0040224,1
RTS0040225,2
RTS0040227,1
RTS0040228,3
RTS0040229,2
RTS0040230,1
RTS0040231,1
RTS0040232,1
RTS0040234,3
RTS0040235,3
RTS0040236,3
RTS0040237,2
RTS0040238,4
RTS0040239,4
RTS0040240,3
RTS0040241,5
RTS0040242,3
RTS0040243,2
RTS0040244,3
RTS0040245,3
RTS0040246,2
RTS0040247,2
RTS0040248,2
RTS0040249,3
RTS0040251,7
RTS0040252,2
RTS0040253,3
RTS0040254,2
RTS0040255,1
RTS0040256,2
RTS0040258,4
RTS0040259,7
RTS0040260,4
RTS0040261,1
RTS0040263,4
RTS0040264,1
RTS0040265,3
RTS0040266,2
RTS0040267,3
RTS0040269,2
RTS0040270,3
RTS0040271,1
RTS0040272,7
RTS0040273,4
RTS0040274,7
RTS0040275,6
RTS0040276,2
RTS0040277,7
RTS0040278,16
RTS0040279,8
RTS0040280,4
RTS0040281,2
RTS0040282,5
RTS0040283,3
RTS0040284,1
RTS0040285,3
RTS0040286,2
RTS0040287,3
RTS0040288,3
RTS0040289,3
RTS0040290,3
RTS0040291,4
RTS0040293,3
RTS0040294,4
RTS0040296,2
RTS0040297,3
RTS0040298,1
RTS0040299,6
RTS0040301,2
RTS0040302,3
RTS0040303,1
RTS0040304,1
RTS0040305,1
RTS0040306,8
RTS0040307,3
RTS0040308,3
RTS0040309,1
RTS0040310,7
RTS0040311,4
RTS0040312,5
RTS0040313,2
RTS0040314,7
RTS0040315,6
RTS0040316,3
RTS0040317,3
RTS0040318,1
RTS0040319,2
RTS0040320,4
RTS0040321,6
RTS0040322,1
RTS0040323,4
RTS0040325,2
RTS0040326,4
RTS0040327,5
RTS0040328,1
RTS0040329,3
RTS0040330,6
RTS0040331,6
RTS0040332,4
RTS0040333,1
RTS0040334,2
RTS0040335,3
RTS0040336,4
RTS0040337,6
RTS0040338,2
RTS0040339,3
RTS0040340,2
RTS0040341,5
RTS0040342,3
RTS0040343,3
RTS0040344,3
RTS0040345,1
RTS0040346,2
RTS0040347,5
RTS0040348,4
RTS0040349,10
RTS0040350,1
RTS0040351,2
RTS0040352,6
RTS0040353,3
RTS0040354,3
RTS0040355,2
RTS0040356,3
RTS0040357,8
RTS0040358,6
RTS0040359,7
RTS0040360,8
RTS0040361,7
RTS0040363,4
RTS0040364,4
RTS0040365,1
RTS0040366,6
RTS0040367,10
RTS0040368,20
RTS0040369,4
RTS0040370,11
RTS0040371,3
RTS0040372,5
RTS0040373,2
RTS0040374,8
RTS0040375,3
RTS0040376,6
RTS0040377,6
RTS0040378,1
RTS0040379,9
RTS0040380,4
RTS0040381,4
RTS0040382,2
RTS0040383,6
RTS0040384,3
RTS0040385,5
RTS0040386,7
RTS0040387,9
RTS0040388,6
RTS0040389,4
RTS0040390,5
RTS0040391,5
RTS0040392,3
RTS0040393,2
RTS0040394,2
RTS0040395,9
RTS0040396,12
RTS0040397,7
RTS0040398,14
RTS0040399,16
RTS0040400,12
RTS0040401,9
RTS0040402,8
RTS0040403,11
RTS0040404,12
RTS0040405,4
RTS0040406,4
RTS0040407,4
RTS0040408,8
RTS0040409,5
RTS0040410,4
RTS0040411,4
RTS0040412,2
RTS0040413,5
RTS0040414,3
RTS0040415,5
RTS0040416,21
RTS0040417,6
RTS0040418,9
RTS0040419,20
RTS0040420,27
RTS0040421,1
RTS0040422,8
RTS0040423,7
RTS0040424,3
RTS0040425,2
RTS0040428,6
RTS0040429,1
RTS0040430,2
RTS0040431,2
RTS0040432,3
RTS0040434,2
RTS0040435,1
RTS0040436,12
RTS0040437,20
RTS0040438,36
RTS0040439,20
RTS0040440,31
RTS0040441,6
RTS0040442,4
RTS0040443,4
RTS0040444,6
RTS0040445,5
RTS0040446,2
RTS0040447,5
RTS0040448,5
RTS0040449,5
RTS0040450,2
RTS0040451,10
RTS0040452,15
RTS0040453,7
RTS0040454,9
RTS0040455,17
RTS0040456,10
RTS0040457,4
RTS0040459,3
RTS0040460,5
RTS0040463,3
RTS0040466,5
RTS0040467,3
RTS0040468,2
RTS0040469,3
RTS0040470,2
RTS0040471,7
RTS0040472,1
RTS0040474,2
RTS0040476,3
RTS0040477,6
RTS0040478,1
RTS0040479,5
RTS0040480,5
RTS0040481,3
RTS0040482,7
RTS0040483,3
RTS0040484,6
RTS0040485,3
RTS0040486,3
RTS0040487,1
RTS0040488,2
RTS0040489,4
RTS0040490,2
RTS0040492,4
RTS0040494,4
RTS0040495,2
RTS0040496,6
RTS0040497,3
RTS0040498,10
RTS0040499,4
RTS0040500,7
RTS0040501,2
RTS0040502,3
RTS0040503,1
RTS0040504,2
RTS0040506,3
RTS0040507,1
RTS0040508,2
RTS0040509,2
RTS0040510,3
RTS0040511,3
RTS0040512,2
RTS0040513,4
RTS0040514,3
RTS0040515,2
RTS0040516,12
RTS0040517,9
RTS0040518,15
RTS0040519,11
RTS0040520,5
RTS0040521,1
RTS0040522,2
RTS0040523,3
RTS0040525,2
RTS0040526,4
RTS0040527,6
RTS0040529,4
RTS0040530,4
RTS0040531,4
RTS0040532,9
RTS0040533,3
RTS0040534,1
RTS0040535,3
RTS0040536,3
RTS0040537,7
RTS0040538,6
RTS0040539,9
RTS0040540,7
RTS0040542,2
RTS0040543,2
RTS0040544,3
RTS0040545,1
RTS0040546,1
RTS0040547,1
RTS0040548,2
RTS0040549,4
RTS0040550,1
RTS0040551,2
RTS0040552,2
RTS0040553,4
RTS0040554,3
RTS0040555,5
RTS0040556,4
RTS0040557,1
RTS0040558,3
RTS0040559,5
RTS0040560,4
RTS0040561,4
RTS0040563,2
RTS0040564,4
RTS0040565,2
RTS0040566,3
RTS0040567,7
RTS0040569,2
RTS0040570,3
RTS0040571,2
RTS0040573,2
RTS0040574,5
RTS0040575,2
RTS0040576,2
RTS0040577,1
RTS0040578,4
RTS0040579,1
RTS0040580,6
RTS0040581,1
RTS0040582,2
RTS0040583,5
RTS0040584,2
RTS0040585,5
RTS0040586,3
RTS0040587,1
RTS0040589,4
RTS0040590,1
RTS0040591,3
RTS0040592,3
RTS0040593,1
RTS0040595,5
RTS0040596,1
RTS0040597,6
RTS0040598,4
RTS0040599,3
RTS0040600,5
RTS0040601,2
RTS0040602,5
RTS0040603,7
RTS0040604,4
RTS0040605,2
RTS0040606,4
RTS0040607,1
RTS0040608,8
RTS0040609,2
RTS0040610,11
RTS0040611,5
RTS0040612,1
RTS0040613,2
RTS0040614,4
RTS0040615,6
RTS0040616,2
RTS0040617,2
RTS0040618,1
RTS0040619,1
RTS0040620,1
RTS0040621,3
RTS0040622,6
RTS0040623,1
RTS0040624,2
RTS0040625,1
RTS0040626,1
RTS0040627,5
RTS0040628,2
RTS0040629,2
RTS0040630,5
RTS0040631,5
RTS0040632,1
RTS0040633,4
RTS0040634,10
RTS0040635,3
RTS0040636,1
RTS0040637,1
RTS0040638,1
RTS0040639,2
RTS0040640,6
RTS0040641,2
RTS0040642,7
RTS0040643,1
RTS0040644,7
RTS0040645,7
RTS0040646,2
RTS0040647,2
RTS0040648,3
RTS0040649,2
RTS0040650,2
RTS0040651,3
RTS0040652,2
RTS0040653,3
RTS0040654,9
RTS0040655,4
RTS0040656,4
RTS0040657,3
RTS0040658,3
RTS0040659,3
RTS0040660,4
RTS0040661,3
RTS0040662,5
RTS0040663,1
RTS0040664,3
RTS0040665,3
RTS0040666,3
RTS0040667,3
RTS0040668,3
RTS0040669,4
RTS0040670,1
RTS0040671,2
RTS0040672,7
RTS0040673,1
RTS0040674,2
RTS0040675,4
RTS0040676,6
RTS0040677,4
RTS0040678,7
RTS0040679,6
RTS0040680,10
RTS0040681,6
RTS0040682,3
RTS0040683,9
RTS0040684,9
RTS0040685,7
RTS0040686,2
RTS0040687,2
RTS0040688,4
RTS0040690,3
RTS0040691,3
RTS0040692,3
RTS0040693,3
RTS0040694,3
RTS0040698,2
RTS0040700,3
RTS0040701,1
RTS0040702,6
RTS0040703,1
RTS0040704,3
RTS0040705,10
RTS0040706,3
RTS0040707,5
RTS0040708,2
RTS0040709,3
RTS0040710,4
RTS0040711,2
RTS0040712,7
RTS0040713,5
RTS0040714,1
RTS0040715,1
RTS0040716,4
RTS0040717,5
RTS0040719,2
RTS0040720,2
RTS0040721,2
RTS0040722,3
RTS0040723,3
RTS0040725,4
RTS0040726,1
RTS0040727,4
RTS0040728,4
RTS0040729,6
RTS0040730,4
RTS0040731,7
RTS0040732,2
RTS0040733,1
RTS0040735,4
RTS0040736,5
RTS0040737,11
RTS0040738,8
RTS0040739,8
RTS0040740,9
RTS0040741,4
RTS0040742,1
RTS0040743,2
RTS0040744,6
RTS0040745,3
RTS0040746,1
RTS0040747,2
RTS0040748,2
RTS0040749,5
RTS0040750,1
RTS0040751,5
RTS0040752,1
RTS0040753,3
RTS0040755,2
RTS0040756,4
RTS0040757,3
RTS0040758,4
RTS0040759,1
RTS0040761,7
RTS0040762,6
RTS0040763,4
RTS0040764,6
RTS0040765,5
RTS0040766,6
RTS0040767,6
RTS0040768,4
RTS0040769,2
RTS0040770,2
RTS0040771,3
RTS0040772,1
RTS0040773,3
RTS0040774,2
RTS0040776,5
RTS0040777,6
RTS0040778,6
RTS0040779,7
RTS0040780,5
RTS0040781,7
RTS0040782,5
RTS0040783,3
RTS0040784,9
RTS0040785,6
RTS0040786,3
RTS0040787,4
RTS0040789,4
RTS0040790,2
RTS0040791,3
RTS0040792,2
RTS0040793,1
RTS0040794,1
RTS0040795,2
RTS0040796,4
RTS0040797,4
RTS0040798,5
RTS0040799,4
RTS0040800,5
RTS0040801,4
RTS0040802,8
RTS0040803,3
RTS0040804,5
RTS0040805,7
RTS0040806,4
RTS0040807,4
RTS0040808,4
RTS0040809,3
RTS0040810,3
RTS0040811,1
RTS0040812,5
RTS0040813,3
RTS0040814,3
RTS0040815,4
RTS0040816,1
RTS0040817,2
RTS0040818,6
RTS0040819,5
RTS0040820,3
RTS0040821,2
RTS0040822,2
RTS0040823,2
RTS0040824,4
RTS0040825,1
RTS0040826,5
RTS0040827,1
RTS0040828,5
RTS0040830,2
RTS0040832,2
RTS0040833,2
RTS0040834,1
RTS0040836,20
RTS0040837,14
RTS0040838,17
RTS0040839,17
RTS0040840,4
RTS0040841,11
RTS0040842,13
RTS0040843,20
RTS0040844,10
RTS0040845,13
RTS0040846,5
RTS0040847,5
RTS0040848,7
RTS0040849,5
RTS0040850,6
RTS0040851,4
RTS0040852,4
RTS0040853,1
RTS0040854,9
RTS0040856,6
RTS0040857,7
RTS0040858,12
RTS0040859,7
RTS0040860,7
RTS0040861,6
RTS0040862,7
RTS0040863,4
RTS0040864,3
RTS0040865,3
RTS0040866,7
RTS0040868,5
RTS0040869,5
RTS0040870,4
RTS0040871,4
RTS0040872,7
RTS0040873,7
RTS0040874,10
RTS0040875,6
RTS0040876,8
RTS0040877,1
RTS0040879,1
RTS0040880,2
RTS0040881,5
RTS0040882,1
RTS0040884,4
RTS0040886,6
RTS0040887,6
RTS0040888,16
RTS0040889,14
RTS0040890,11
RTS0040891,2
RTS0040892,1
RTS0040893,3
RTS0040894,3
RTS0040895,4
RTS0040896,3
RTS0040897,1
RTS0040898,2
RTS0040899,2
RTS0040900,4
RTS0040901,10
RTS0040902,4
RTS0040903,5
RTS0040904,6
RTS0040905,7
RTS0040906,3
RTS0040907,6
RTS0040908,7
RTS0040909,2
RTS0040910,10
RTS0040911,6
RTS0040912,4
RTS0040913,5
RTS0040914,3
RTS0040915,3
RTS0040916,5
RTS0040917,2
RTS0040918,3
RTS0040919,1
RTS0040920,1
RTS0040921,4
RTS0040922,4
RTS0040923,3
RTS0040924,7
RTS0040925,3
RTS0040927,1
RTS0040928,2
RTS0040929,1
RTS0040930,1
RTS0040931,5
RTS0040932,4
RTS0040933,1
RTS0040935,4
RTS0040936,2
RTS0040937,3
RTS0040938,2
RTS0040939,7
RTS0040940,1
RTS0040941,3
RTS0040942,2
RTS0040943,1
RTS0040944,5
RTS0040945,6
RTS0040946,6
RTS0040947,6
RTS0040948,19
RTS0040949,11
RTS0040950,13
RTS0040951,3
RTS0040952,3
RTS0040953,4
RTS0040954,1
RTS0040955,2
RTS0040956,3
RTS0040957,4
RTS0040958,2
RTS0040959,3
RTS0040960,5
RTS0040961,2
RTS0040962,2
RTS0040963,2
RTS0040964,4
RTS0040965,2
RTS0040966,4
RTS0040967,1
RTS0040968,7
RTS0040969,3
RTS0040970,7
RTS0040971,4
RTS0040972,3
RTS0040973,3
RTS0040974,2
RTS0040975,7
RTS0040976,1
RTS0040977,3
RTS0040978,2
RTS0040979,2
RTS0040980,4
RTS0040981,5
RTS0040982,7
RTS0040983,5
RTS0040984,5
RTS0040985,7
RTS0040986,10
RTS0040987,5
RTS0040988,2
RTS0040989,10
RTS0040990,9
RTS0040991,2
RTS0040992,4
RTS0040993,2
RTS0040994,2
RTS0040995,6
RTS0040996,1
RTS0040997,3
RTS0040998,3
RTS0040999,6
RTS0041000,5
RTS0041001,3
RTS0041002,9
RTS0041003,7
RTS0041004,9
RTS0041005,7
RTS0041006,3
RTS0041007,4
RTS0041008,8
RTS0041009,9
RTS0041014,2
RTS0041015,2
RTS0041016,3
RTS0041017,3
RTS0041018,2
RTS0041019,1
RTS0041020,2
RTS0041021,3
RTS0041022,4
RTS0041023,4
RTS0041024,3
RTS0041025,6
RTS0041026,3
RTS0041027,3
RTS0041028,1
RTS0041029,1
RTS0041030,1
RTS0041031,3
RTS0041032,7
RTS0041033,5
RTS0041034,2
RTS0041035,2
RTS0041036,3
RTS0041037,4
RTS0041038,2
RTS0041039,2
RTS0041040,3
RTS0041041,4
RTS0041042,3
RTS0041043,10
RTS0041044,3
RTS0041045,3
RTS0041046,29
RTS0041047,22
RTS0041048,8
RTS0041049,37
RTS0041050,44
RTS0041051,3
RTS0041052,1
RTS0041053,3
RTS0041054,3
RTS0041055,1
RTS0041056,3
RTS0041059,3
RTS0041060,3
RTS0041061,7
RTS0041062,8
RTS0041063,13
RTS0041064,7
RTS0041066,5
RTS0041067,6
RTS0041068,4
RTS0041069,3
RTS0041070,6
RTS0041071,5
RTS0041072,2
RTS0041073,3
RTS0041074,2
RTS0041075,4
RTS0041076,4
RTS0041077,2
RTS0041078,1
RTS0041080,2
RTS0041081,10
RTS0041082,9
RTS0041083,4
RTS0041084,7
RTS0041085,7
RTS0041086,7
RTS0041087,8
RTS0041088,5
RTS0041089,3
RTS0041090,3
RTS0041091,3
RTS0041092,4
RTS0041093,2
RTS0041094,3
RTS0041095,3
RTS0041096,2
RTS0041097,2
RTS0041098,2
RTS0041099,3
RTS0041100,5
RTS0041101,8
RTS0041102,2
RTS0041103,6
RTS0041104,3
RTS0041105,9
RTS0041106,13
RTS0041107,11
RTS0041108,8
RTS0041109,13
RTS0041110,7
RTS0041111,3
RTS0041112,8
RTS0041113,3
RTS0041114,3
RTS0041115,3
RTS0041116,4
RTS0041117,8
RTS0041118,4
RTS0041119,3
RTS0041120,5
RTS0041121,1
RTS0041122,2
RTS0041123,3
RTS0041124,2
RTS0041125,3
RTS0041126,4
RTS0041127,6
RTS0041128,1
RTS0041129,3
RTS0041130,4
RTS0041131,12
RTS0041132,13
RTS0041133,12
RTS0041134,12
RTS0041135,22
RTS0041136,6
RTS0041137,9
RTS0041138,2
RTS0041139,4
RTS0041141,5
RTS0041142,4
RTS0041143,6
RTS0041144,3
RTS0041145,7
RTS0041146,2
RTS0041147,3
RTS0041148,4
RTS0041149,4
RTS0041150,1
RTS0041151,3
RTS0041152,2
RTS0041153,2
RTS0041154,1
RTS0041155,3
RTS0041156,4
RTS0041157,5
RTS0041158,2
RTS0041159,2
RTS0041160,3
RTS0041161,3
RTS0041162,1
RTS0041163,2
RTS0041164,4
RTS0041165,3
RTS0041167,5
RTS0041168,6
RTS0041169,1
RTS0041170,4
RTS0041171,2
RTS0041172,3
RTS0041173,4
RTS0041174,2
RTS0041175,2
RTS0041176,4
RTS0041177,1
RTS0041178,3
RTS0041179,4
RTS0041180,3
RTS0041181,3
RTS0041182,1
RTS0041183,3
RTS0041184,5
RTS0041185,8
RTS0041186,4
RTS0041187,5
RTS0041188,4
RTS0041189,2
RTS0041190,5
RTS0041191,8
RTS0041192,5
RTS0041193,2
RTS0041194,4
RTS0041196,5
RTS0041197,3
RTS0041198,3
RTS0041199,2
RTS0041200,1
RTS0041201,1
RTS0041202,5
RTS0041203,2
RTS0041204,2
RTS0041205,3
RTS0041206,12
RTS0041207,21
RTS0041208,11
RTS0041209,15
RTS0041210,5
RTS0041211,8
RTS0041212,11
RTS0041213,13
RTS0041214,4
RTS0041215,9
RTS0041216,3
RTS0041217,1
RTS0041218,6
RTS0041219,3
RTS0041220,4
RTS0041221,3
RTS0041222,1
RTS0041223,2
RTS0041224,3
RTS0041225,4
RTS0041226,1
RTS0041227,1
RTS0041228,2
RTS0041229,5
RTS0041230,1
RTS0041231,6
RTS0041232,6
RTS0041233,9
RTS0041234,11
RTS0041235,7
RTS0041236,4
RTS0041237,1
RTS0041238,2
RTS0041239,2
RTS0041240,3
RTS0041241,2
RTS0041242,1
RTS0041243,4
RTS0041244,3
RTS0041246,4
RTS0041247,5
RTS0041248,3
RTS0041249,1
RTS0041250,4
RTS0041251,2
RTS0041252,4
RTS0041253,1
RTS0041254,6
RTS0041255,7
RTS0041256,2
RTS0041257,4
RTS0041258,4
RTS0041259,3
RTS0041260,2
RTS0041261,3
RTS0041262,6
RTS0041263,5
RTS0041265,2
RTS0041266,4
RTS0041267,2
RTS0041268,2
RTS0041269,6
RTS0041270,2
RTS0041271,6
RTS0041272,4
RTS0041273,3
RTS0041274,4
RTS0041275,4
RTS0041276,5
RTS0041277,1
RTS0041278,5
RTS0041279,5
RTS0041280,4
RTS0041281,1
RTS0041282,4
RTS0041283,4
RTS0041284,2
RTS0041285,1
RTS0041286,4
RTS0041287,2
RTS0041288,2
RTS0041289,4
RTS0041290,6
RTS0041291,3
RTS0041292,2
RTS0041293,1
RTS0041294,1
RTS0041295,4
RTS0041296,2
RTS0041297,2
RTS0041299,3
RTS0041300,4
RTS0041301,7
RTS0041302,2
RTS0041303,4
RTS0041304,6
RTS0041305,6
RTS0041306,3
RTS0041307,3
RTS0041308,2
RTS0041309,1
RTS0041310,2
RTS0041311,2
RTS0041312,3
RTS0041313,2
RTS0041314,3
RTS0041315,2
RTS0041316,9
RTS0041317,9
RTS0041318,5
RTS0041319,5
RTS0041320,2
RTS0041321,2
RTS0041322,1
RTS0041323,2
RTS0041324,2
RTS0041325,2
RTS0041326,4
RTS0041327,3
RTS0041328,4
RTS0041329,6
RTS0041330,4
RTS0041331,5
RTS0041332,2
RTS0041333,3
RTS0041334,6
RTS0041335,2
RTS0041346,9
RTS0041347,8
RTS0041348,15
RTS0041349,8
RTS0041350,9
RTS0041351,4
RTS0041352,3
RTS0041353,4
RTS0041355,1
RTS0041356,2
RTS0041357,2
RTS0041358,2
RTS0041359,5
RTS0041360,2
RTS0041361,2
RTS0041362,3
RTS0041364,1
RTS0041365,1
RTS0041366,5
RTS0041367,2
RTS0041368,6
RTS0041369,4
RTS0041370,1
RTS0041371,3
RTS0041372,2
RTS0041373,3
RTS0041374,2
RTS0041375,1
RTS0041376,6
RTS0041377,3
RTS0041378,1
RTS0041379,5
RTS0041380,4
RTS0041382,1
RTS0041384,2
RTS0041385,1
RTS0041386,3
RTS0041387,1
RTS0041388,3
RTS0041389,3
RTS0041390,3
RTS0041391,2
RTS0041392,6
RTS0041393,1
RTS0041394,2
RTS0041395,2
RTS0041396,3
RTS0041397,1
RTS0041398,11
RTS0041399,3
RTS0041400,2
RTS0041401,1
RTS0041402,5
RTS0041403,1
RTS0041405,2
RTS0041406,2
RTS0041407,3
RTS0041408,1
RTS0041409,2
RTS0041410,5
RTS0041411,1
RTS0041412,3
RTS0041413,1
RTS0041415,5
RTS0041416,2
RTS0041417,3
RTS0041418,2
RTS0041419,7
RTS0041420,4
RTS0041421,1
RTS0041422,1
RTS0041423,4
RTS0041424,6
RTS0041426,1
RTS0041427,1
RTS0041428,5
RTS0041429,1
RTS0041430,4
RTS0041431,3
RTS0041432,1
RTS0041433,2
RTS0041434,2
RTS0041435,6
RTS0041436,3
RTS0041437,3
RTS0041438,2
RTS0041439,3
RTS0041440,4
RTS0041441,4
RTS0041442,1
RTS0041443,3
RTS0041444,2
RTS0041445,1
RTS0041446,4
RTS0041447,4
RTS0041448,2
RTS0041449,3
RTS0041451,2
RTS0041452,2
RTS0041453,4
RTS0041454,3
RTS0041455,5
RTS0041456,4
RTS0041457,3
RTS0041458,3
RTS0041459,3
RTS0041460,3
RTS0041461,1
RTS0041463,4
RTS0041464,2
RTS0041465,1
RTS0041466,2
RTS0041467,3
RTS0041468,5
RTS0041469,4
RTS0041470,5
RTS0041471,2
RTS0041472,5
RTS0041473,1
RTS0041474,4
RTS0041475,9
RTS0041476,5
RTS0041477,4
RTS0041478,2
RTS0041479,5
RTS0041480,2
RTS0041482,3
RTS0041484,2
RTS0041485,2
RTS0041486,3
RTS0041487,3
RTS0041488,4
RTS0041489,4
RTS0041490,3
RTS0041491,4
RTS0041492,4
RTS0041494,2
RTS0041495,2
RTS0041496,24
RTS0041497,19
RTS0041498,17
RTS0041499,22
RTS0041500,16
RTS0041501,8
RTS0041502,2
RTS0041503,7
RTS0041504,5
RTS0041505,3
RTS0041506,4
RTS0041507,2
RTS0041508,3
RTS0041509,3
RTS0041510,1
RTS0041511,9
RTS0041512,4
RTS0041513,8
RTS0041514,1
RTS0041515,4
RTS0041516,3
RTS0041517,1
RTS0041518,3
RTS0041519,1
RTS0041520,1
RTS0041521,2
RTS0041522,2
RTS0041523,1
RTS0041524,1
RTS0041526,6
RTS0041527,20
RTS0041528,20
RTS0041529,5
RTS0041530,9
RTS0041531,2
RTS0041532,4
RTS0041534,2
RTS0041535,2
RTS0041536,4
RTS0041537,2
RTS0041538,5
RTS0041540,4
RTS0041541,5
RTS0041542,1
RTS0041543,1
RTS0041544,2
RTS0041546,5
RTS0041547,5
RTS0041548,4
RTS0041549,4
RTS0041550,6
RTS0041551,1
RTS0041552,4
RTS0041553,3
RTS0041554,2
RTS0041555,8
RTS0041556,4
RTS0041557,1
RTS0041558,2
RTS0041559,1
RTS0041560,1
RTS0041561,1
RTS0041562,2
RTS0041563,3
RTS0041564,5
RTS0041565,7
RTS0041566,6
RTS0041567,8
RTS0041568,5
RTS0041569,5
RTS0041570,6
RTS0041571,3
RTS0041572,1
RTS0041573,2
RTS0041574,1
RTS0041576,1
RTS0041577,7
RTS0041578,2
RTS0041579,4
RTS0041580,4
RTS0041581,8
RTS0041582,6
RTS0041583,5
RTS0041584,8
RTS0041585,8
RTS0041586,5
RTS0041587,2
RTS0041588,3
RTS0041589,5
RTS0041590,2
RTS0041591,2
RTS0041592,2
RTS0041593,4
RTS0041594,4
RTS0041595,3
RTS0041596,2
RTS0041597,3
RTS0041598,4
RTS0041600,3
RTS0041601,8
RTS0041602,6
RTS0041603,7
RTS0041604,4
RTS0041605,5
RTS0041606,5
RTS0041608,3
RTS0041609,3
RTS0041610,1
RTS0041611,2
RTS0041612,4
RTS0041613,3
RTS0041614,3
RTS0041615,5
RTS0041616,6
RTS0041617,2
RTS0041618,4
RTS0041619,3
RTS0041620,3
RTS0041621,2
RTS0041622,2
RTS0041623,2
RTS0041624,4
RTS0041625,2
RTS0041626,2
RTS0041627,7
RTS0041628,5
RTS0041629,2
RTS0041630,6
RTS0041631,6
RTS0041632,3
RTS0041633,4
RTS0041634,6
RTS0041635,1
RTS0041636,5
RTS0041637,6
RTS0041638,7
RTS0041639,2
RTS0041640,4
RTS0041641,6
RTS0041642,5
RTS0041643,2
RTS0041644,3
RTS0041645,4
RTS0041646,4
RTS0041647,6
RTS0041648,6
RTS0041650,4
RTS0041651,2
RTS0041652,4
RTS0041653,5
RTS0041654,6
RTS0041655,4
RTS0041656,4
RTS0041657,2
RTS0041658,2
RTS0041659,7
RTS0041661,8
RTS0041662,8
RTS0041663,2
RTS0041664,5
RTS0041665,3
RTS0041666,3
RTS0041667,4
RTS0041668,2
RTS0041669,3
RTS0041670,4
RTS0041671,3
RTS0041672,2
RTS0041673,1
RTS0041674,5
RTS0041675,3
RTS0041676,4
RTS0041677,5
RTS0041678,5
RTS0041679,10
RTS0041680,12
RTS0041681,3
RTS0041682,1
RTS0041683,2
RTS0041684,2
RTS0041685,6
RTS0041686,5
RTS0041687,2
RTS0041688,4
RTS0041689,4
RTS0041690,5
RTS0041691,5
RTS0041692,4
RTS0041693,5
RTS0041694,3
RTS0041695,5
RTS0041696,1
RTS0041697,3
RTS0041698,2
RTS0041699,2
RTS0041700,4
RTS0041701,5
RTS0041702,4
RTS0041703,2
RTS0041704,5
RTS0041705,5
RTS0041706,4
RTS0041707,5
RTS0041708,8
RTS0041709,3
RTS0041710,3
RTS0041711,4
RTS0041712,8
RTS0041713,4
RTS0041714,4
RTS0041715,1
RTS0041716,27
RTS0041717,32
RTS0041718,28
RTS0041719,34
RTS0041720,15
RTS0041721,3
RTS0041722,4
RTS0041723,3
RTS0041724,5
RTS0041725,2
RTS0041726,4
RTS0041727,2
RTS0041728,5
RTS0041730,1
RTS0041731,3
RTS0041732,2
RTS0041733,3
RTS0041734,1
RTS0041735,3
RTS0041736,7
RTS0041737,3
RTS0041738,10
RTS0041739,10
RTS0041741,4
RTS0041742,6
RTS0041743,2
RTS0041744,1
RTS0041745,6
RTS0041746,5
RTS0041747,1
RTS0041748,4
RTS0041749,7
RTS0041750,2
RTS0041751,2
RTS0041753,5
RTS0041754,4
RTS0041756,9
RTS0041757,6
RTS0041758,3
RTS0041759,7
RTS0041760,3
RTS0041761,3
RTS0041762,1
RTS0041763,5
RTS0041764,1
RTS0041765,2
RTS0041766,1
RTS0041767,2
RTS0041768,3
RTS0041769,4
RTS0041770,4
RTS0041771,5
RTS0041772,5
RTS0041773,2
RTS0041774,3
RTS0041775,2
RTS0041776,7
RTS0041777,4
RTS0041778,1
RTS0041779,4
RTS0041780,4
RTS0041781,1
RTS0041782,5
RTS0041783,2
RTS0041784,2
RTS0041785,6
RTS0041786,5
RTS0041787,8
RTS0041788,4
RTS0041789,3
RTS0041790,4
RTS0041791,4
RTS0041793,2
RTS0041794,7
RTS0041795,7
RTS0041796,5
RTS0041797,3
RTS0041798,6
RTS0041799,6
RTS0041800,3
RTS0041801,4
RTS0041802,6
RTS0041803,5
RTS0041804,5
RTS0041805,8
RTS0041806,11
RTS0041807,2
RTS0041808,6
RTS0041809,10
RTS0041810,5
RTS0041811,4
RTS0041812,10
RTS0041813,7
RTS0041814,3
RTS0041815,9
RTS0041816,1
RTS0041817,1
RTS0041818,2
RTS0041819,6
RTS0041820,5
RTS0041821,4
RTS0041822,5
RTS0041823,1
RTS0041824,4
RTS0041825,2
RTS0041826,1
RTS0041827,3
RTS0041828,4
RTS0041829,5
RTS0041830,1
RTS0041832,5
RTS0041833,1
RTS0041834,6
RTS0041835,3
RTS0041836,2
RTS0041837,1
RTS0041838,2
RTS0041839,9
RTS0041840,7
RTS0041841,3
RTS0041842,4
RTS0041843,3
RTS0041844,4
RTS0041845,2
RTS0041846,2
RTS0041847,2
RTS0041848,2
RTS0041850,3
RTS0041851,1
RTS0041852,4
RTS0041853,3
RTS0041854,3
RTS0041855,4
RTS0041857,3
RTS0041858,4
RTS0041859,2
RTS0041860,5
RTS0041861,6
RTS0041862,4
RTS0041863,1
RTS0041864,6
RTS0041865,7
RTS0041866,5
RTS0041867,3
RTS0041868,4
RTS0041869,6
RTS0041870,2
RTS0041871,2
RTS0041872,4
RTS0041873,2
RTS0041874,4
RTS0041875,1
RTS0041876,3
RTS0041877,7
RTS0041878,2
RTS0041879,11
RTS0041880,9
RTS0041882,5
RTS0041883,6
RTS0041884,1
RTS0041885,4
RTS0041886,10
RTS0041887,22
RTS0041888,13
RTS0041889,18
RTS0041890,12
RTS0041891,15
RTS0041892,10
RTS0041893,8
RTS0041894,5
RTS0041895,4
RTS0041896,5
RTS0041897,6
RTS0041898,9
RTS0041899,6
RTS0041900,5
RTS0041901,5
RTS0041902,7
RTS0041903,11
RTS0041904,4
RTS0041905,8
RTS0041906,51
RTS0041907,1
RTS0041908,34
RTS0041909,4
RTS0041910,25
RTS0041911,4
RTS0041912,3
RTS0041913,5
RTS0041914,4
RTS0041915,1
RTS0041916,41
RTS0041917,57
RTS0041918,36
RTS0041919,59
RTS0041920,63
RTS0041923,2
RTS0041924,2
RTS0041925,3
RTS0041926,2
RTS0041927,4
RTS0041928,3
RTS0041929,7
RTS0041930,4
RTS0041931,5
RTS0041932,11
RTS0041933,1
RTS0041934,1
RTS0041935,3
RTS0041936,2
RTS0041937,3
RTS0041938,2
RTS0041939,2
RTS0041942,1
RTS0041943,3
RTS0041944,2
RTS0041945,3
RTS0041946,3
RTS0041947,6
RTS0041948,6
RTS0041949,6
RTS0041950,6
RTS0041951,7
RTS0041952,6
RTS0041953,4
RTS0041954,4
RTS0041955,10
RTS0041956,6
RTS0041957,5
RTS0041958,2
RTS0041959,4
RTS0041960,2
RTS0041961,4
RTS0041962,4
RTS0041963,1
RTS0041965,1
RTS0041967,4
RTS0041968,4
RTS0041969,3
RTS0041971,3
RTS0041972,4
RTS0041973,4
RTS0041974,1
RTS0041975,4
RTS0041976,3
RTS0041977,4
RTS0041978,3
RTS0041979,2
RTS0041980,6
RTS0041981,24
RTS0041982,34
RTS0041983,30
RTS0041984,18
RTS0041985,29
RTS0041986,1
RTS0041987,8
RTS0041988,4
RTS0041989,1
RTS0041990,7
RTS0041991,3
RTS0041992,2
RTS0041993,8
RTS0041994,4
RTS0041995,6
RTS0041996,1
RTS0041997,3
RTS0041998,1
RTS0041999,3
RTS0042000,6
RTS0042001,6
RTS0042002,3
RTS0042003,1
RTS0042004,1
RTS0042005,5
RTS0042006,4
RTS0042007,4
RTS0042008,4
RTS0042009,7
RTS0042010,3
RTS0042011,10
RTS0042012,10
RTS0042013,6
RTS0042014,3
RTS0042015,5
RTS0042017,4
RTS0042018,1
RTS0042019,1
RTS0042021,8
RTS0042022,4
RTS0042023,12
RTS0042024,5
RTS0042025,7
RTS0042026,5
RTS0042027,1
RTS0042029,2
RTS0042030,1
RTS0042031,1
RTS0042032,1
RTS0042033,6
RTS0042034,7
RTS0042035,2
RTS0042036,6
RTS0042037,3
RTS0042038,5
RTS0042039,6
RTS0042040,5
RTS0042041,7
RTS0042042,1
RTS0042043,3
RTS0042044,5
RTS0042045,6
RTS0042046,4
RTS0042047,6
RTS0042048,3
RTS0042049,6
RTS0042050,6
RTS0042051,3
RTS0042052,5
RTS0042053,7
RTS0042054,3
RTS0042055,2
RTS0042056,3
RTS0042057,4
RTS0042058,2
RTS0042059,5
RTS0042060,3
RTS0042061,3
RTS0042062,12
RTS0042063,12
RTS0042064,6
RTS0042065,4
RTS0042066,6
RTS0042067,8
RTS0042068,2
RTS0042069,2
RTS0042071,1
RTS0042072,2
RTS0042073,4
RTS0042074,2
RTS0042075,4
RTS0042076,1
RTS0042077,1
RTS0042078,3
RTS0042079,3
RTS0042080,2
RTS0042081,5
RTS0042082,6
RTS0042083,2
RTS0042084,6
RTS0042085,3
RTS0042086,3
RTS0042087,2
RTS0042088,5
RTS0042089,1
RTS0042090,2
RTS0042091,8
RTS0042093,3
RTS0042094,5
RTS0042095,5
RTS0042096,5
RTS0042097,3
RTS0042098,3
RTS0042099,5
RTS0042100,1
RTS0042101,4
RTS0042102,4
RTS0042103,1
RTS0042105,1
RTS0042106,3
RTS0042107,2
RTS0042108,3
RTS0042109,3
RTS0042110,2
RTS0042111,11
RTS0042112,6
RTS0042113,5
RTS0042114,5
RTS0042115,4
RTS0042116,3
RTS0042117,4
RTS0042118,2
RTS0042119,2
RTS0042120,5
RTS0042121,1
RTS0042122,2
RTS0042123,6
RTS0042124,1
RTS0042125,3
RTS0042126,3
RTS0042127,6
RTS0042128,5
RTS0042129,5
RTS0042130,4
RTS0042131,5
RTS0042132,2
RTS0042133,4
RTS0042134,4
RTS0042135,1
RTS0042136,2
RTS0042137,6
RTS0042138,1
RTS0042139,4
RTS0042140,3
RTS0042141,2
RTS0042142,3
RTS0042143,5
RTS0042144,1
RTS0042145,4
RTS0042146,3
RTS0042147,6
RTS0042148,7
RTS0042149,5
RTS0042150,5
RTS0042151,3
RTS0042152,6
RTS0042153,1
RTS0042154,3
RTS0042155,2
RTS0042156,1
RTS0042157,1
RTS0042158,2
RTS0042159,4
RTS0042160,1
RTS0042161,3
RTS0042162,6
RTS0042163,5
RTS0042164,3
RTS0042165,1
RTS0042166,3
RTS0042167,3
RTS0042168,3
RTS0042169,4
RTS0042170,2
RTS0042171,2
RTS0042172,1
RTS0042173,2
RTS0042174,4
RTS0042175,2
RTS0042176,3
RTS0042177,1
RTS0042178,4
RTS0042179,4
RTS0042180,1
RTS0042183,2
RTS0042184,4
RTS0042185,2
RTS0042186,4
RTS0042187,6
RTS0042188,4
RTS0042189,1
RTS0042190,2
RTS0042191,4
RTS0042192,6
RTS0042193,1
RTS0042194,4
RTS0042195,1
RTS0042196,6
RTS0042197,3
RTS0042198,2
RTS0042199,4
RTS0042200,2
RTS0042201,8
RTS0042202,1
RTS0042203,4
RTS0042204,1
RTS0042205,1
RTS0042206,3
RTS0042207,1
RTS0042208,2
RTS0042209,1
RTS0042211,2
RTS0042212,5
RTS0042213,1
RTS0042214,4
RTS0042215,2
RTS0042216,7
RTS0042217,2
RTS0042218,1
RTS0042219,1
RTS0042220,2
RTS0042221,6
RTS0042222,2
RTS0042223,5
RTS0042224,1
RTS0042225,1
RTS0042226,3
RTS0042227,3
RTS0042228,2
RTS0042229,1
RTS0042230,2
RTS0042231,4
RTS0042232,6
RTS0042234,6
RTS0042235,5
RTS0042236,8
RTS0042237,2
RTS0042238,8
RTS0042239,6
RTS0042240,1
RTS0042241,2
RTS0042242,1
RTS0042243,2
RTS0042244,6
RTS0042245,2
RTS0042246,8
RTS0042247,8
RTS0042248,23
RTS0042249,10
RTS0042250,12
RTS0042251,6
RTS0042252,3
RTS0042253,8
RTS0042254,4
RTS0042255,9
RTS0042256,5
RTS0042257,3
RTS0042258,5
RTS0042260,7
RTS0042261,4
RTS0042262,5
RTS0042263,2
RTS0042264,6
RTS0042265,10
RTS0042266,7
RTS0042267,3
RTS0042268,2
RTS0042270,1
RTS0042271,5
RTS0042272,1
RTS0042273,3
RTS0042274,2
RTS0042275,5
RTS0042276,7
RTS0042277,3
RTS0042278,6
RTS0042279,2
RTS0042280,5
RTS0042281,1
RTS0042282,3
RTS0042283,2
RTS0042284,1
RTS0042285,1
RTS0042286,1
RTS0042287,9
RTS0042288,9
RTS0042289,5
RTS0042290,4
RTS0042291,13
RTS0042292,5
RTS0042293,9
RTS0042294,13
RTS0042295,5
RTS0042296,2
RTS0042297,5
RTS0042298,1
RTS0042299,3
RTS0042300,7
RTS0042302,1
RTS0042303,2
RTS0042304,2
RTS0042305,1
RTS0042306,3
RTS0042307,5
RTS0042308,5
RTS0042309,5
RTS0042310,12
RTS0042312,3
RTS0042313,1
RTS0042314,3
RTS0042315,5
RTS0042316,4
RTS0042317,5
RTS0042318,4
RTS0042319,2
RTS0042320,6
RTS0042321,5
RTS0042322,1
RTS0042323,1
RTS0042324,4
RTS0042325,3
RTS0042326,3
RTS0042327,5
RTS0042328,3
RTS0042329,4
RTS0042330,5
RTS0042331,3
RTS0042332,8
RTS0042333,5
RTS0042334,6
RTS0042335,4
RTS0042336,2
RTS0042337,6
RTS0042338,1
RTS0042339,2
RTS0042340,5
RTS0042341,2
RTS0042342,3
RTS0042343,8
RTS0042344,7
RTS0042345,7
RTS0042346,2
RTS0042347,1
RTS0042348,3
RTS0042349,1
RTS0042350,4
RTS0042351,2
RTS0042352,2
RTS0042353,2
RTS0042354,1
RTS0042355,5
RTS0042357,1
RTS0042358,6
RTS0042359,5
RTS0042360,1
RTS0042361,1
RTS0042362,5
RTS0042363,6
RTS0042364,3
RTS0042365,8
RTS0042366,5
RTS0042367,4
RTS0042368,2
RTS0042369,3
RTS0042370,3
RTS0042371,2
RTS0042372,2
RTS0042373,2
RTS0042374,1
RTS0042375,4
RTS0042376,2
RTS0042377,5
RTS0042378,2
RTS0042379,4
RTS0042380,1
RTS0042381,3
RTS0042382,4
RTS0042383,8
RTS0042384,4
RTS0042385,6
RTS0042386,1
RTS0042387,6
RTS0042388,4
RTS0042389,11
RTS0042390,3
RTS0042391,1
RTS0042392,3
RTS0042393,1
RTS0042394,4
RTS0042395,1
RTS0042396,1
RTS0042397,4
RTS0042398,3
RTS0042399,3
RTS0042400,6
RTS0042401,1
RTS0042402,3
RTS0042403,2
RTS0042404,2
RTS0042406,3
RTS0042407,1
RTS0042408,5
RTS0042409,4
RTS0042410,3
RTS0042411,5
RTS0042412,3
RTS0042413,10
RTS0042414,6
RTS0042415,11
RTS0042416,10
RTS0042417,18
RTS0042418,18
RTS0042419,17
RTS0042420,18
RTS0042421,1
RTS0042422,3
RTS0042423,3
RTS0042424,3
RTS0042425,2
RTS0042426,2
RTS0042427,1
RTS0042428,2
RTS0042429,1
RTS0042430,2
RTS0042431,3
RTS0042432,3
RTS0042433,4
RTS0042434,3
RTS0042435,8
RTS0042436,6
RTS0042437,3
RTS0042438,7
RTS0042439,6
RTS0042440,4
RTS0042441,1
RTS0042442,5
RTS0042443,4
RTS0042444,2
RTS0042445,2
RTS0042446,5
RTS0042447,6
RTS0042448,3
RTS0042449,2
RTS0042450,2
RTS0042451,4
RTS0042452,7
RTS0042453,2
RTS0042454,3
RTS0042455,4
RTS0042456,2
RTS0042457,2
RTS0042458,3
RTS0042460,3
RTS0042461,14
RTS0042462,4
RTS0042463,7
RTS0042464,7
RTS0042465,8
RTS0042466,1
RTS0042467,3
RTS0042468,2
RTS0042469,4
RTS0042470,5
RTS0042471,7
RTS0042472,4
RTS0042473,3
RTS0042474,3
RTS0042475,5
RTS0042476,3
RTS0042477,7
RTS0042478,6
RTS0042479,3
RTS0042480,4
RTS0042481,10
RTS0042482,13
RTS0042483,20
RTS0042484,15
RTS0042485,12
RTS0042486,5
RTS0042487,5
RTS0042488,1
RTS0042489,1
RTS0042490,3
RTS0042491,2
RTS0042492,1
RTS0042493,3
RTS0042494,1
RTS0042495,3
RTS0042496,2
RTS0042497,4
RTS0042499,4
RTS0042500,4
RTS0042501,2
RTS0042502,5
RTS0042503,6
RTS0042504,3
RTS0042505,5
RTS0042506,1
RTS0042507,3
RTS0042508,5
RTS0042509,3
RTS0042510,1
RTS0042515,4
RTS0042522,2
RTS0042526,3
RTS0042527,4
RTS0042528,2
RTS0042529,3
RTS0042530,1
RTS0042531,3
RTS0042532,1
RTS0042533,2
RTS0042534,2
RTS0042535,2
RTS0042536,7
RTS0042537,4
RTS0042538,1
RTS0042539,3
RTS0042540,1
RTS0042541,4
RTS0042542,5
RTS0042543,1
RTS0042544,1
RTS0042545,2
RTS0042546,3
RTS0042547,4
RTS0042548,3
RTS0042549,2
RTS0042550,4
RTS0042551,4
RTS0042552,2
RTS0042553,2
RTS0042554,3
RTS0042555,3
RTS0042556,5
RTS0042557,9
RTS0042558,3
RTS0042559,5
RTS0042560,3
RTS0042561,2
RTS0042562,4
RTS0042563,5
RTS0042564,3
RTS0042565,3
RTS0042566,2
RTS0042567,4
RTS0042568,7
RTS0042569,5
RTS0042570,3
RTS0042571,4
RTS0042572,5
RTS0042573,7
RTS0042574,10
RTS0042575,3
RTS0042576,4
RTS0042577,3
RTS0042578,2
RTS0042579,2
RTS0042580,1
RTS0042582,1
RTS0042583,10
RTS0042584,3
RTS0042585,1
RTS0042586,6
RTS0042587,5
RTS0042588,1
RTS0042589,5
RTS0042590,7
RTS0042591,6
RTS0042592,2
RTS0042593,2
RTS0042594,5
RTS0042595,1
RTS0042596,2
RTS0042597,5
RTS0042598,5
RTS0042599,2
RTS0042600,1
RTS0042601,5
RTS0042602,1
RTS0042603,4
RTS0042604,1
RTS0042605,4
RTS0042606,3
RTS0042607,1
RTS0042608,7
RTS0042609,3
RTS0042610,2
RTS0042611,4
RTS0042612,4
RTS0042613,6
RTS0042614,4
RTS0042615,7
RTS0042616,2
RTS0042617,3
RTS0042618,7
RTS0042619,2
RTS0042620,5
RTS0042621,1
RTS0042622,4
RTS0042623,2
RTS0042624,3
RTS0042625,1
RTS0042626,5
RTS0042627,3
RTS0042628,2
RTS0042629,1
RTS0042630,4
RTS0042631,2
RTS0042633,3
RTS0042634,3
RTS0042635,3
RTS0042636,10
RTS0042637,9
RTS0042638,10
RTS0042639,12
RTS0042640,7
RTS0042641,3
RTS0042642,3
RTS0042643,3
RTS0042644,1
RTS0042645,3
RTS0042646,5
RTS0042647,4
RTS0042648,5
RTS0042649,8
RTS0042650,3
RTS0042651,1
RTS0042652,3
RTS0042653,3
RTS0042654,1
RTS0042655,5
RTS0042656,2
RTS0042658,2
RTS0042660,1
RTS0042661,1
RTS0042662,3
RTS0042663,5
RTS0042664,3
RTS0042665,1
RTS0042666,5
RTS0042667,3
RTS0042668,2
RTS0042669,4
RTS0042670,3
RTS0042671,16
RTS0042672,6
RTS0042673,13
RTS0042674,13
RTS0042675,8
RTS0042676,1
RTS0042678,6
RTS0042679,4
RTS0042680,7
RTS0042681,12
RTS0042682,4
RTS0042683,4
RTS0042684,3
RTS0042685,6
RTS0042686,9
RTS0042687,3
RTS0042688,3
RTS0042689,4
RTS0042690,3
RTS0042691,3
RTS0042695,3
RTS0042696,4
RTS0042697,1
RTS0042698,2
RTS0042699,4
RTS0042700,4
RTS0042701,5
RTS0042702,3
RTS0042703,3
RTS0042704,5
RTS0042705,4
RTS0042706,4
RTS0042707,6
RTS0042708,3
RTS0042709,2
RTS0042710,7
RTS0042711,8
RTS0042712,9
RTS0042713,5
RTS0042714,8
RTS0042715,2
RTS0042716,1
RTS0042717,4
RTS0042718,1
RTS0042719,1
RTS0042720,1
RTS0042721,3
RTS0042722,3
RTS0042723,3
RTS0042724,2
RTS0042725,1
RTS0042726,3
RTS0042727,2
RTS0042729,5
RTS0042730,2
RTS0042731,2
RTS0042732,2
RTS0042733,2
RTS0042734,5
RTS0042735,1
RTS0042736,3
RTS0042737,5
RTS0042738,5
RTS0042739,5
RTS0042740,9
RTS0042741,2
RTS0042742,1
RTS0042743,6
RTS0042744,3
RTS0042745,2
RTS0042746,3
RTS0042747,3
RTS0042748,4
RTS0042749,2
RTS0042750,1
RTS0042751,2
RTS0042752,6
RTS0042753,2
RTS0042754,3
RTS0042755,3
RTS0042756,5
RTS0042757,6
RTS0042758,7
RTS0042759,6
RTS0042760,9
RTS0042761,1
RTS0042762,4
RTS0042764,3
RTS0042765,2
RTS0042766,5
RTS0042767,5
RTS0042768,6
RTS0042769,3
RTS0042770,3
RTS0042771,1
RTS0042772,1
RTS0042773,3
RTS0042774,2
RTS0042775,3
RTS0042776,3
RTS0042777,3
RTS0042778,4
RTS0042779,3
RTS0042780,6
RTS0042781,4
RTS0042782,2
RTS0042783,5
RTS0042784,4
RTS0042785,1
RTS0042786,5
RTS0042787,5
RTS0042788,4
RTS0042789,2
RTS0042790,4
RTS0042791,74
RTS0042792,33
RTS0042793,37
RTS0042794,39
RTS0042795,54
RTS0042796,3
RTS0042797,6
RTS0042798,2
RTS0042799,4
RTS0042800,4
RTS0042801,1
RTS0042802,3
RTS0042803,7
RTS0042804,2
RTS0042805,2
RTS0042806,3
RTS0042807,2
RTS0042808,3
RTS0042809,4
RTS0042810,4
RTS0042811,4
RTS0042812,8
RTS0042813,4
RTS0042814,5
RTS0042815,10
RTS0042816,4
RTS0042817,2
RTS0042818,5
RTS0042819,5
RTS0042820,2
RTS0042821,2
RTS0042822,4
RTS0042823,3
RTS0042824,1
RTS0042825,2
RTS0042826,2
RTS0042827,4
RTS0042828,5
RTS0042829,4
RTS0042830,7
RTS0042831,1
RTS0042832,5
RTS0042833,4
RTS0042834,2
RTS0042835,5
RTS0042836,3
RTS0042837,3
RTS0042838,3
RTS0042839,4
RTS0042840,5
RTS0042841,2
RTS0042842,7
RTS0042843,6
RTS0042844,4
RTS0042845,3
RTS0042846,6
RTS0042847,6
RTS0042848,8
RTS0042849,3
RTS0042851,3
RTS0042852,1
RTS0042853,4
RTS0042854,3
RTS0042855,3
RTS0042856,2
RTS0042857,5
RTS0042858,5
RTS0042859,3
RTS0042860,6
RTS0042861,5
RTS0042862,1
RTS0042863,5
RTS0042864,2
RTS0042865,4
RTS0042866,5
RTS0042867,7
RTS0042868,3
RTS0042869,6
RTS0042870,3
RTS0042871,4
RTS0042872,3
RTS0042873,3
RTS0042874,3
RTS0042875,3
RTS0042876,4
RTS0042877,4
RTS0042878,5
RTS0042879,2
RTS0042880,5
RTS0042881,3
RTS0042882,3
RTS0042883,6
RTS0042884,12
RTS0042885,5
RTS0042886,3
RTS0042887,4
RTS0042889,5
RTS0042890,2
RTS0042891,4
RTS0042892,7
RTS0042893,2
RTS0042894,3
RTS0042895,1
RTS0042896,3
RTS0042897,4
RTS0042898,7
RTS0042899,7
RTS0042900,5
RTS0042901,6
RTS0042902,2
RTS0042903,1
RTS0042904,4
RTS0042905,4
RTS0042906,7
RTS0042907,2
RTS0042908,4
RTS0042909,3
RTS0042910,3
RTS0042912,2
RTS0042913,1
RTS0042914,5
RTS0042915,4
RTS0042916,4
RTS0042917,3
RTS0042918,4
RTS0042919,4
RTS0042920,3
RTS0042921,5
RTS0042922,4
RTS0042923,4
RTS0042924,5
RTS0042925,5
RTS0042926,6
RTS0042927,1
RTS0042929,2
RTS0042930,1
RTS0042931,1
RTS0042932,4
RTS0042933,2
RTS0042934,4
RTS0042935,1
RTS0042936,3
RTS0042937,2
RTS0042938,5
RTS0042939,7
RTS0042940,7
RTS0042941,14
RTS0042942,9
RTS0042943,22
RTS0042944,13
RTS0042945,10
RTS0042946,5
RTS0042947,4
RTS0042949,1
RTS0042950,1
RTS0042951,3
RTS0042952,2
RTS0042953,2
RTS0042954,4
RTS0042955,3
RTS0042956,4
RTS0042957,3
RTS0042958,6
RTS0042959,5
RTS0042960,4
RTS0042961,1
RTS0042962,5
RTS0042963,3
RTS0042964,4
RTS0042965,7
RTS0042966,3
RTS0042967,4
RTS0042968,4
RTS0042969,1
RTS0042970,4
RTS0042971,6
RTS0042972,2
RTS0042973,4
RTS0042974,3
RTS0042975,2
RTS0042976,3
RTS0042977,6
RTS0042978,5
RTS0042979,5
RTS0042980,5
RTS0042982,4
RTS0042983,3
RTS0042984,3
RTS0042985,2
RTS0042986,2
RTS0042987,3
RTS0042988,8
RTS0042989,5
RTS0042990,5
RTS0042991,6
RTS0042992,7
RTS0042993,3
RTS0042994,8
RTS0042995,6
RTS0042996,4
RTS0042997,7
RTS0042998,2
RTS0042999,3
RTS0043000,3
RTS0043001,2
RTS0043002,5
RTS0043003,1
RTS0043004,3
RTS0043005,1
RTS0043006,3
RTS0043007,3
RTS0043008,6
RTS0043009,1
RTS0043010,3
RTS0043011,3
RTS0043012,4
RTS0043013,6
RTS0043014,4
RTS0043015,8
RTS0043016,4
RTS0043017,6
RTS0043018,4
RTS0043019,2
RTS0043020,2
RTS0043021,5
RTS0043022,3
RTS0043023,5
RTS0043024,5
RTS0043025,8
RTS0043026,7
RTS0043027,7
RTS0043028,10
RTS0043029,5
RTS0043030,7
RTS0043031,2
RTS0043032,6
RTS0043033,1
RTS0043034,2
RTS0043035,2
RTS0043036,4
RTS0043037,2
RTS0043038,3
RTS0043039,5
RTS0043040,3
RTS0043041,1
RTS0043042,4
RTS0043043,1
RTS0043044,3
RTS0043045,2
RTS0043046,1
RTS0043047,3
RTS0043048,5
RTS0043049,5
RTS0043050,3
RTS0043051,3
RTS0043052,2
RTS0043053,2
RTS0043054,3
RTS0043055,4
RTS0043056,1
RTS0043057,3
RTS0043058,3
RTS0043059,3
RTS0043060,4
RTS0043061,10
RTS0043062,8
RTS0043063,12
RTS0043064,5
RTS0043065,7
RTS0043066,6
RTS0043067,4
RTS0043069,4
RTS0043070,4
RTS0043071,1
RTS0043072,1
RTS0043073,3
RTS0043074,4
RTS0043075,6
RTS0043076,3
RTS0043077,2
RTS0043078,2
RTS0043079,1
RTS0043080,9
RTS0043081,1
RTS0043082,2
RTS0043083,2
RTS0043085,1
RTS0043086,1
RTS0043087,6
RTS0043088,5
RTS0043089,6
RTS0043090,6
RTS0043091,2
RTS0043093,1
RTS0043094,6
RTS0043095,4
RTS0043096,2
RTS0043097,3
RTS0043098,4
RTS0043100,2
RTS0043101,5
RTS0043102,6
RTS0043103,2
RTS0043104,5
RTS0043105,4
RTS0043106,6
RTS0043107,4
RTS0043108,2
RTS0043109,4
RTS0043110,1
RTS0043111,7
RTS0043112,3
RTS0043113,6
RTS0043114,6
RTS0043115,6
RTS0043116,6
RTS0043117,6
RTS0043118,3
RTS0043119,4
RTS0043120,5
RTS0043121,1
RTS0043122,1
RTS0043123,4
RTS0043124,3
RTS0043125,1
RTS0043126,6
RTS0043127,3
RTS0043128,7
RTS0043129,7
RTS0043130,6
RTS0043131,6
RTS0043132,3
RTS0043133,8
RTS0043134,3
RTS0043135,7
RTS0043136,3
RTS0043137,2
RTS0043138,3
RTS0043139,3
RTS0043140,2
RTS0043141,1
RTS0043142,4
RTS0043143,2
RTS0043144,3
RTS0043145,4
RTS0043147,7
RTS0043148,3
RTS0043149,2
RTS0043150,5
RTS0043151,3
RTS0043152,2
RTS0043153,6
RTS0043154,5
RTS0043155,2
RTS0043156,7
RTS0043157,8
RTS0043159,10
RTS0043160,24
RTS0043161,3
RTS0043162,5
RTS0043164,3
RTS0043165,1
RTS0043167,3
RTS0043168,6
RTS0043169,4
RTS0043170,4
RTS0043171,7
RTS0043172,12
RTS0043173,3
RTS0043174,1
RTS0043175,6
RTS0043176,3
RTS0043177,1
RTS0043178,4
RTS0043179,5
RTS0043180,1
RTS0043181,3
RTS0043182,3
RTS0043183,6
RTS0043185,2
RTS0043186,3
RTS0043187,3
RTS0043188,5
RTS0043189,1
RTS0043190,3
RTS0043191,6
RTS0043192,1
RTS0043193,1
RTS0043194,2
RTS0043195,2
RTS0043196,3
RTS0043197,4
RTS0043198,9
RTS0043199,6
RTS0043200,5
RTS0043201,3
RTS0043202,6
RTS0043203,7
RTS0043204,13
RTS0043205,6
RTS0043206,3
RTS0043207,2
RTS0043208,2
RTS0043209,3
RTS0043210,1
RTS0043211,1
RTS0043212,8
RTS0043213,6
RTS0043214,3
RTS0043215,4
RTS0043216,1
RTS0043217,2
RTS0043218,3
RTS0043219,6
RTS0043220,5
RTS0043221,5
RTS0043222,5
RTS0043223,3
RTS0043224,2
RTS0043225,4
RTS0043226,4
RTS0043227,4
RTS0043228,3
RTS0043229,6
RTS0043230,7
RTS0043231,1
RTS0043232,4
RTS0043233,8
RTS0043234,1
RTS0043235,1
RTS0043236,3
RTS0043237,3
RTS0043239,2
RTS0043240,4
RTS0043241,3
RTS0043242,5
RTS0043243,2
RTS0043244,4
RTS0043245,3
RTS0043246,4
RTS0043247,8
RTS0043248,4
RTS0043249,1
RTS0043251,5
RTS0043252,8
RTS0043253,3
RTS0043254,4
RTS0043255,4
RTS0043256,2
RTS0043257,5
RTS0043258,6
RTS0043259,2
RTS0043260,4
RTS0043261,6
RTS0043262,4
RTS0043263,2
RTS0043264,3
RTS0043265,3
RTS0043266,5
RTS0043267,5
RTS0043268,4
RTS0043269,2
RTS0043270,5
RTS0043271,9
RTS0043272,1
RTS0043273,9
RTS0043274,7
RTS0043275,5
RTS0043277,7
RTS0043278,2
RTS0043279,4
RTS0043280,3
RTS0043281,5
RTS0043282,5
RTS0043283,5
RTS0043284,4
RTS0043285,6
RTS0043286,4
RTS0043287,2
RTS0043288,7
RTS0043289,4
RTS0043290,4
RTS0043291,5
RTS0043292,9
RTS0043293,7
RTS0043294,5
RTS0043295,7
RTS0043296,5
RTS0043297,1
RTS0043299,4
RTS0043300,1
RTS0043301,7
RTS0043302,1
RTS0043303,4
RTS0043304,2
RTS0043305,1
RTS0043306,5
RTS0043308,3
RTS0043309,2
RTS0043310,3
RTS0043311,6
RTS0043312,4
RTS0043313,15
RTS0043314,9
RTS0043315,4
RTS0043317,2
RTS0043318,4
RTS0043319,1
RTS0043320,2
RTS0043321,1
RTS0043322,1
RTS0043323,9
RTS0043324,1
RTS0043325,2
RTS0043326,2
RTS0043327,4
RTS0043328,2
RTS0043329,3
RTS0043330,1
RTS0043331,4
RTS0043332,4
RTS0043333,1
RTS0043334,2
RTS0043335,2
RTS0043337,4
RTS0043338,6
RTS0043339,4
RTS0043340,1
RTS0043341,2
RTS0043342,1
RTS0043343,3
RTS0043344,1
RTS0043345,1
RTS0043346,1
RTS0043347,6
RTS0043348,3
RTS0043349,2
RTS0043350,4
RTS0043351,10
RTS0043352,3
RTS0043353,4
RTS0043354,5
RTS0043355,5
RTS0043356,6
RTS0043357,3
RTS0043358,3
RTS0043359,4
RTS0043360,9
RTS0043361,7
RTS0043362,8
RTS0043363,5
RTS0043364,7
RTS0043365,6
RTS0043366,1
RTS0043367,2
RTS0043368,3
RTS0043369,2
RTS0043370,3
RTS0043371,5
RTS0043372,4
RTS0043373,9
RTS0043374,5
RTS0043375,2
RTS0043376,7
RTS0043377,10
RTS0043378,6
RTS0043379,6
RTS0043380,11
RTS0043381,2
RTS0043382,1
RTS0043383,3
RTS0043384,8
RTS0043386,7
RTS0043387,5
RTS0043388,5
RTS0043389,9
RTS0043390,4
RTS0043391,3
RTS0043392,5
RTS0043393,1
RTS0043394,3
RTS0043396,9
RTS0043397,14
RTS0043398,5
RTS0043399,5
RTS0043400,6
RTS0043401,1
RTS0043403,2
RTS0043404,3
RTS0043405,1
RTS0043406,2
RTS0043407,1
RTS0043408,3
RTS0043409,4
RTS0043410,3
RTS0043411,6
RTS0043412,1
RTS0043413,3
RTS0043414,2
RTS0043415,5
RTS0043416,3
RTS0043417,2
RTS0043418,3
RTS0043419,2
RTS0043420,4
RTS0043421,3
RTS0043422,5
RTS0043423,5
RTS0043424,4
RTS0043425,2
RTS0043426,1
RTS0043427,5
RTS0043428,3
RTS0043429,5
RTS0043430,5
RTS0043431,2
RTS0043432,1
RTS0043433,5
RTS0043434,1
RTS0043435,4
RTS0043436,2
RTS0043437,6
RTS0043438,4
RTS0043439,3
RTS0043440,3
RTS0043441,7
RTS0043442,5
RTS0043443,2
RTS0043444,3
RTS0043445,2
RTS0043446,4
RTS0043447,6
RTS0043448,2
RTS0043449,9
RTS0043450,3
RTS0043451,3
RTS0043452,4
RTS0043453,4
RTS0043454,6
RTS0043456,2
RTS0043457,3
RTS0043458,3
RTS0043459,2
RTS0043460,7
RTS0043462,6
RTS0043463,3
RTS0043464,7
RTS0043466,5
RTS0043467,9
RTS0043468,13
RTS0043469,2
RTS0043470,2
RTS0043471,2
RTS0043472,7
RTS0043473,1
RTS0043474,4
RTS0043475,7
RTS0043476,3
RTS0043477,7
RTS0043478,1
RTS0043479,4
RTS0043480,4
RTS0043481,5
RTS0043482,6
RTS0043483,5
RTS0043484,5
RTS0043485,2
RTS0043486,7
RTS0043487,5
RTS0043488,8
RTS0043489,5
RTS0043490,4
RTS0043491,4
RTS0043492,7
RTS0043493,2
RTS0043494,6
RTS0043495,10
RTS0043496,3
RTS0043497,1
RTS0043498,5
RTS0043499,4
RTS0043500,2
RTS0043501,4
RTS0043502,1
RTS0043503,1
RTS0043504,3
RTS0043505,2
RTS0043506,3
RTS0043507,1
RTS0043508,7
RTS0043509,3
RTS0043511,4
RTS0043512,2
RTS0043513,3
RTS0043514,4
RTS0043516,5
RTS0043517,3
RTS0043518,8
RTS0043519,6
RTS0043520,5
RTS0043521,5
RTS0043522,1
RTS0043523,2
RTS0043525,3
RTS0043526,6
RTS0043527,5
RTS0043528,2
RTS0043529,2
RTS0043530,4
RTS0043532,2
RTS0043533,2
RTS0043534,1
RTS0043535,3
RTS0043536,1
RTS0043537,4
RTS0043538,2
RTS0043539,7
RTS0043540,5
RTS0043541,3
RTS0043542,3
RTS0043543,2
RTS0043544,8
RTS0043545,5
RTS0043546,7
RTS0043547,6
RTS0043548,11
RTS0043549,7
RTS0043550,1
RTS0043551,7
RTS0043552,2
RTS0043553,1
RTS0043554,3
RTS0043555,4
RTS0043556,5
RTS0043557,3
RTS0043558,1
RTS0043559,3
RTS0043560,3
RTS0043561,9
RTS0043562,2
RTS0043563,3
RTS0043564,6
RTS0043565,2
RTS0043566,5
RTS0043567,5
RTS0043568,5
RTS0043569,6
RTS0043570,3
RTS0043571,2
RTS0043572,3
RTS0043573,2
RTS0043574,2
RTS0043576,6
RTS0043577,2
RTS0043579,7
RTS0043580,4
RTS0043581,6
RTS0043582,7
RTS0043583,5
RTS0043585,1
RTS0043586,1
RTS0043587,1
RTS0043588,4
RTS0043590,3
RTS0043591,4
RTS0043592,5
RTS0043593,2
RTS0043594,2
RTS0043597,7
RTS0043598,4
RTS0043599,6
RTS0043600,1
RTS0043601,3
RTS0043602,5
RTS0043603,1
RTS0043604,8
RTS0043605,1
RTS0043606,8
RTS0043607,2
RTS0043608,2
RTS0043609,3
RTS0043610,5
RTS0043611,3
RTS0043612,4
RTS0043613,3
RTS0043614,5
RTS0043615,11
RTS0043616,2
RTS0043617,2
RTS0043618,4
RTS0043620,1
RTS0043621,4
RTS0043622,6
RTS0043623,4
RTS0043624,6
RTS0043625,2
RTS0043626,3
RTS0043628,2
RTS0043629,4
RTS0043630,4
RTS0043631,3
RTS0043632,4
RTS0043633,3
RTS0043634,2
RTS0043635,2
RTS0043636,3
RTS0043637,3
RTS0043638,2
RTS0043639,6
RTS0043640,5
RTS0043641,17
RTS0043642,13
RTS0043643,16
RTS0043644,11
RTS0043645,11
RTS0043646,6
RTS0043647,4
RTS0043648,6
RTS0043649,4
RTS0043650,2
RTS0043651,4
RTS0043652,5
RTS0043653,6
RTS0043654,2
RTS0043656,5
RTS0043657,6
RTS0043658,6
RTS0043659,5
RTS0043660,3
RTS0043661,4
RTS0043663,1
RTS0043664,4
RTS0043665,5
RTS0043666,4
RTS0043667,1
RTS0043668,4
RTS0043669,1
RTS0043670,1
RTS0043671,2
RTS0043672,2
RTS0043673,2
RTS0043674,2
RTS0043675,4
RTS0043676,3
RTS0043677,3
RTS0043678,5
RTS0043679,1
RTS0043680,4
RTS0043681,1
RTS0043682,3
RTS0043683,3
RTS0043684,5
RTS0043685,2
RTS0043686,4
RTS0043687,4
RTS0043689,5
RTS0043690,1
RTS0043691,3
RTS0043692,2
RTS0043694,3
RTS0043695,2
RTS0043696,2
RTS0043697,3
RTS0043698,5
RTS0043699,7
RTS0043700,1
RTS0043701,4
RTS0043702,4
RTS0043703,4
RTS0043704,1
RTS0043705,3
RTS0043706,3
RTS0043707,3
RTS0043708,1
RTS0043709,2
RTS0043710,3
RTS0043711,3
RTS0043713,1
RTS0043714,1
RTS0043715,2
RTS0043716,5
RTS0043717,1
RTS0043718,2
RTS0043719,2
RTS0043720,4
RTS0043721,6
RTS0043722,4
RTS0043723,3
RTS0043724,2
RTS0043725,5
RTS0043726,2
RTS0043727,2
RTS0043728,3
RTS0043729,3
RTS0043730,2
RTS0043732,1
RTS0043733,3
RTS0043734,2
RTS0043735,5
RTS0043736,5
RTS0043737,1
RTS0043738,3
RTS0043739,6
RTS0043740,4
RTS0043741,7
RTS0043742,3
RTS0043743,1
RTS0043744,2
RTS0043745,5
RTS0043746,1
RTS0043747,2
RTS0043748,3
RTS0043749,3
RTS0043750,5
RTS0043751,4
RTS0043752,4
RTS0043753,5
RTS0043754,2
RTS0043755,3
RTS0043756,1
RTS0043757,4
RTS0043758,2
RTS0043759,2
RTS0043760,1
RTS0043761,4
RTS0043762,3
RTS0043763,1
RTS0043764,2
RTS0043765,3
RTS0043766,1
RTS0043767,4
RTS0043768,5
RTS0043769,4
RTS0043771,1
RTS0043772,1
RTS0043773,3
RTS0043774,5
RTS0043775,2
RTS0043776,2
RTS0043777,4
RTS0043778,2
RTS0043779,5
RTS0043780,3
RTS0043781,3
RTS0043782,4
RTS0043783,6
RTS0043784,4
RTS0043785,2
RTS0043786,5
RTS0043787,1
RTS0043789,3
RTS0043790,4
RTS0043791,5
RTS0043792,10
RTS0043793,3
RTS0043794,3
RTS0043795,3
RTS0043796,4
RTS0043797,7
RTS0043798,5
RTS0043799,1
RTS0043800,3
RTS0043801,1
RTS0043802,3
RTS0043803,1
RTS0043804,4
RTS0043805,1
RTS0043806,3
RTS0043807,3
RTS0043808,2
RTS0043809,6
RTS0043810,2
RTS0043811,2
RTS0043812,4
RTS0043813,2
RTS0043814,3
RTS0043815,3
RTS0043816,6
RTS0043817,5
RTS0043818,8
RTS0043819,6
RTS0043820,4
RTS0043821,4
RTS0043822,2
RTS0043823,1
RTS0043824,1
RTS0043825,1
RTS0043826,1
RTS0043827,2
RTS0043828,2
RTS0043829,4
RTS0043831,6
RTS0043832,1
RTS0043833,5
RTS0043834,2
RTS0043835,1
RTS0043836,3
RTS0043837,6
RTS0043838,5
RTS0043839,3
RTS0043840,6
RTS0043841,3
RTS0043842,2
RTS0043843,6
RTS0043844,5
RTS0043845,5
RTS0043846,5
RTS0043847,4
RTS0043848,12
RTS0043849,5
RTS0043850,5
RTS0043851,3
RTS0043852,4
RTS0043853,2
RTS0043854,8
RTS0043856,2
RTS0043857,2
RTS0043858,3
RTS0043859,3
RTS0043860,3
RTS0043861,4
RTS0043862,3
RTS0043863,6
RTS0043864,6
RTS0043865,1
RTS0043866,4
RTS0043867,8
RTS0043868,1
RTS0043869,10
RTS0043870,5
RTS0043871,17
RTS0043872,10
RTS0043873,12
RTS0043874,14
RTS0043875,8
RTS0043876,4
RTS0043877,4
RTS0043878,4
RTS0043879,8
RTS0043880,3
RTS0043882,2
RTS0043883,3
RTS0043884,7
RTS0043885,1
RTS0043886,6
RTS0043887,3
RTS0043888,7
RTS0043889,5
RTS0043890,3
RTS0043891,7
RTS0043892,4
RTS0043893,8
RTS0043894,2
RTS0043895,2
RTS0043896,1
RTS0043897,4
RTS0043898,4
RTS0043899,3
RTS0043900,7
RTS0043901,5
RTS0043902,2
RTS0043903,3
RTS0043904,6
RTS0043905,5
RTS0043907,4
RTS0043908,4
RTS0043909,1
RTS0043910,4
RTS0043911,1
RTS0043912,5
RTS0043913,1
RTS0043914,4
RTS0043915,4
RTS0043916,9
RTS0043918,5
RTS0043919,3
RTS0043920,4
RTS0043921,2
RTS0043922,3
RTS0043923,4
RTS0043924,6
RTS0043925,4
RTS0043926,5
RTS0043927,7
RTS0043929,6
RTS0043930,1
RTS0043931,5
RTS0043932,10
RTS0043933,6
RTS0043934,5
RTS0043935,4
RTS0043936,1
RTS0043938,1
RTS0043939,4
RTS0043940,3
RTS0043942,4
RTS0043943,4
RTS0043944,2
RTS0043945,2
RTS0043946,6
RTS0043947,2
RTS0043948,4
RTS0043949,5
RTS0043950,1
RTS0043951,7
RTS0043952,4
RTS0043953,3
RTS0043954,1
RTS0043955,4
RTS0043956,6
RTS0043957,6
RTS0043958,5
RTS0043959,4
RTS0043960,6
RTS0043961,2
RTS0043962,6
RTS0043963,7
RTS0043964,7
RTS0043965,3
RTS0043966,4
RTS0043967,5
RTS0043968,2
RTS0043969,7
RTS0043970,1
RTS0043971,6
RTS0043972,4
RTS0043973,4
RTS0043974,3
RTS0043975,2
RTS0043976,5
RTS0043977,3
RTS0043978,2
RTS0043979,5
RTS0043980,3
RTS0043981,8
RTS0043982,6
RTS0043983,6
RTS0043984,6
RTS0043985,13
RTS0043986,2
RTS0043987,7
RTS0043988,7
RTS0043989,1
RTS0043990,3
RTS0043991,5
RTS0043992,2
RTS0043993,3
RTS0043994,3
RTS0043996,4
RTS0043997,2
RTS0043998,2
RTS0043999,1
RTS0044000,4
RTS0044001,2
RTS0044002,1
RTS0044003,4
RTS0044004,4
RTS0044005,1
RTS0044006,3
RTS0044007,2
RTS0044008,4
RTS0044010,5
RTS0044011,4
RTS0044012,7
RTS0044013,6
RTS0044014,4
RTS0044015,4
RTS0044016,5
RTS0044017,4
RTS0044018,1
RTS0044019,2
RTS0044020,4
RTS0044021,2
RTS0044022,4
RTS0044023,2
RTS0044024,2
RTS0044025,2
RTS0044026,3
RTS0044027,2
RTS0044028,3
RTS0044029,3
RTS0044030,4
RTS0044031,2
RTS0044033,3
RTS0044034,5
RTS0044035,3
RTS0044036,6
RTS0044037,7
RTS0044038,9
RTS0044039,4
RTS0044040,6
RTS0044041,8
RTS0044042,8
RTS0044043,5
RTS0044044,8
RTS0044045,5
RTS0044046,4
RTS0044047,1
RTS0044048,1
RTS0044049,1
RTS0044050,3
RTS0044051,5
RTS0044052,3
RTS0044053,2
RTS0044054,2
RTS0044055,1
RTS0044056,5
RTS0044057,3
RTS0044058,2
RTS0044059,5
RTS0044060,1
RTS0044061,3
RTS0044062,3
RTS0044063,6
RTS0044064,5
RTS0044065,4
RTS0044067,6
RTS0044068,3
RTS0044069,7
RTS0044070,5
RTS0044071,2
RTS0044072,3
RTS0044073,4
RTS0044074,3
RTS0044075,2
RTS0044076,4
RTS0044077,4
RTS0044078,3
RTS0044079,4
RTS0044080,3
RTS0044081,4
RTS0044082,3
RTS0044083,3
RTS0044084,1
RTS0044085,2
RTS0044087,2
RTS0044088,6
RTS0044089,4
RTS0044090,3
RTS0044091,8
RTS0044092,2
RTS0044093,2
RTS0044094,2
RTS0044095,3
RTS0044096,2
RTS0044097,7
RTS0044098,6
RTS0044099,8
RTS0044100,4
RTS0044101,7
RTS0044102,4
RTS0044103,7
RTS0044104,2
RTS0044105,6
RTS0044106,10
RTS0044107,8
RTS0044108,8
RTS0044109,10
RTS0044110,14
RTS0044111,6
RTS0044112,1
RTS0044113,6
RTS0044114,3
RTS0044115,5
RTS0044116,2
RTS0044117,1
RTS0044118,6
RTS0044119,6
RTS0044120,2
RTS0044121,2
RTS0044123,2
RTS0044124,3
RTS0044125,3
RTS0044126,3
RTS0044127,3
RTS0044128,1
RTS0044129,4
RTS0044130,3
RTS0044131,2
RTS0044132,6
RTS0044133,3
RTS0044134,3
RTS0044135,3
RTS0044136,4
RTS0044137,1
RTS0044138,3
RTS0044139,1
RTS0044140,7
RTS0044141,4
RTS0044142,6
RTS0044143,5
RTS0044144,5
RTS0044145,2
RTS0044146,1
RTS0044147,1
RTS0044148,1
RTS0044149,3
RTS0044150,1
RTS0044151,4
RTS0044152,2
RTS0044153,4
RTS0044154,6
RTS0044155,1
RTS0044156,7
RTS0044157,11
RTS0044158,21
RTS0044159,8
RTS0044160,10
RTS0044161,5
RTS0044162,9
RTS0044163,4
RTS0044164,7
RTS0044165,3
RTS0044166,2
RTS0044167,4
RTS0044168,2
RTS0044169,6
RTS0044170,1
RTS0044171,4
RTS0044172,4
RTS0044173,7
RTS0044174,3
RTS0044175,4
RTS0044177,5
RTS0044178,6
RTS0044180,3
RTS0044181,4
RTS0044182,4
RTS0044183,2
RTS0044184,2
RTS0044185,6
RTS0044186,6
RTS0044187,5
RTS0044188,2
RTS0044189,3
RTS0044190,2
RTS0044191,9
RTS0044192,5
RTS0044193,7
RTS0044194,9
RTS0044195,11
RTS0044196,6
RTS0044197,2
RTS0044198,7
RTS0044199,3
RTS0044200,1
RTS0044206,5
RTS0044207,4
RTS0044208,2
RTS0044209,2
RTS0044210,5
RTS0044211,2
RTS0044212,4
RTS0044213,5
RTS0044214,8
RTS0044215,5
RTS0044216,2
RTS0044217,3
RTS0044218,3
RTS0044219,3
RTS0044220,3
RTS0044221,2
RTS0044222,6
RTS0044224,3
RTS0044225,2
RTS0044226,3
RTS0044227,5
RTS0044228,4
RTS0044229,2
RTS0044230,7
RTS0044231,3
RTS0044232,1
RTS0044233,3
RTS0044234,2
RTS0044235,2
RTS0044236,5
RTS0044237,6
RTS0044238,8
RTS0044239,4
RTS0044240,1
RTS0044242,4
RTS0044243,2
RTS0044244,2
RTS0044245,1
RTS0044246,3
RTS0044247,6
RTS0044248,6
RTS0044249,6
RTS0044250,4
RTS0044251,7
RTS0044252,2
RTS0044253,5
RTS0044254,4
RTS0044256,4
RTS0044257,5
RTS0044258,2
RTS0044259,6
RTS0044260,4
RTS0044261,14
RTS0044262,5
RTS0044263,7
RTS0044264,2
RTS0044265,2
RTS0044266,1
RTS0044267,2
RTS0044268,4
RTS0044269,4
RTS0044270,4
RTS0044271,7
RTS0044272,6
RTS0044273,7
RTS0044274,6
RTS0044275,6
RTS0044276,1
RTS0044277,2
RTS0044278,2
RTS0044279,1
RTS0044280,3
RTS0044281,6
RTS0044282,3
RTS0044283,2
RTS0044284,4
RTS0044285,5
RTS0044286,4
RTS0044287,4
RTS0044288,1
RTS0044289,1
RTS0044290,2
RTS0044291,2
RTS0044292,4
RTS0044293,3
RTS0044294,3
RTS0044295,2
RTS0044296,4
RTS0044297,1
RTS0044298,4
RTS0044299,2
RTS0044300,4
RTS0044301,2
RTS0044302,3
RTS0044303,4
RTS0044304,3
RTS0044305,4
RTS0044306,4
RTS0044307,6
RTS0044308,6
RTS0044309,3
RTS0044310,12
RTS0044311,3
RTS0044312,5
RTS0044313,2
RTS0044314,2
RTS0044315,2
RTS0044316,6
RTS0044317,7
RTS0044318,9
RTS0044319,6
RTS0044320,5
RTS0044321,3
RTS0044322,6
RTS0044323,5
RTS0044324,2
RTS0044325,6
RTS0044326,9
RTS0044327,4
RTS0044328,4
RTS0044329,6
RTS0044330,4
RTS0044331,10
RTS0044332,11
RTS0044333,22
RTS0044334,19
RTS0044335,13
RTS0044337,2
RTS0044338,1
RTS0044340,3
RTS0044341,5
RTS0044342,4
RTS0044343,3
RTS0044344,4
RTS0044345,4
RTS0044346,14
RTS0044347,11
RTS0044348,17
RTS0044349,16
RTS0044350,14
RTS0044351,7
RTS0044352,4
RTS0044353,14
RTS0044354,1
RTS0044355,6
RTS0044356,2
RTS0044357,3
RTS0044358,1
RTS0044359,4
RTS0044360,2
RTS0044361,4
RTS0044362,9
RTS0044363,7
RTS0044364,5
RTS0044365,7
RTS0044366,11
RTS0044367,8
RTS0044368,10
RTS0044369,12
RTS0044370,9
RTS0044371,4
RTS0044372,1
RTS0044373,1
RTS0044374,1
RTS0044376,1
RTS0044377,2
RTS0044378,2
RTS0044379,2
RTS0044380,5
RTS0044381,5
RTS0044382,4
RTS0044383,5
RTS0044384,2
RTS0044385,5
RTS0044386,2
RTS0044387,5
RTS0044388,2
RTS0044390,7
RTS0044391,7
RTS0044392,11
RTS0044393,9
RTS0044394,8
RTS0044395,9
RTS0044396,5
RTS0044397,3
RTS0044400,1
RTS0044401,4
RTS0044402,5
RTS0044403,6
RTS0044404,6
RTS0044405,3
RTS0044406,2
RTS0044407,4
RTS0044408,1
RTS0044409,3
RTS0044410,1
RTS0044411,3
RTS0044412,4
RTS0044413,2
RTS0044414,2
RTS0044415,1
RTS0044416,7
RTS0044417,5
RTS0044418,9
RTS0044419,2
RTS0044420,10
RTS0044422,3
RTS0044423,1
RTS0044424,5
RTS0044425,2
RTS0044426,4
RTS0044427,3
RTS0044428,1
RTS0044429,4
RTS0044430,4
RTS0044431,5
RTS0044432,2
RTS0044434,3
RTS0044435,4
RTS0044436,1
RTS0044437,2
RTS0044438,4
RTS0044439,9
RTS0044440,5
RTS0044441,2
RTS0044442,7
RTS0044443,6
RTS0044444,2
RTS0044445,4
RTS0044446,2
RTS0044447,5
RTS0044448,4
RTS0044450,2
RTS0044451,5
RTS0044452,3
RTS0044453,3
RTS0044454,4
RTS0044455,1
RTS0044456,2
RTS0044457,4
RTS0044458,2
RTS0044459,8
RTS0044460,2
RTS0044461,7
RTS0044462,5
RTS0044463,3
RTS0044464,6
RTS0044465,5
RTS0044466,5
RTS0044467,8
RTS0044468,4
RTS0044469,10
RTS0044471,5
RTS0044472,6
RTS0044473,3
RTS0044474,3
RTS0044475,6
RTS0044476,3
RTS0044477,4
RTS0044478,2
RTS0044479,7
RTS0044480,2
RTS0044481,5
RTS0044482,6
RTS0044483,3
RTS0044484,4
RTS0044485,5
RTS0044486,10
RTS0044487,3
RTS0044488,7
RTS0044489,6
RTS0044490,2
RTS0044491,7
RTS0044492,4
RTS0044493,2
RTS0044494,4
RTS0044495,2
RTS0044496,7
RTS0044497,8
RTS0044498,9
RTS0044499,10
RTS0044500,6
RTS0044501,6
RTS0044502,5
RTS0044503,4
RTS0044504,3
RTS0044505,2
RTS0044506,5
RTS0044507,2
RTS0044508,3
RTS0044509,5
RTS0044510,6
RTS0044512,6
RTS0044513,1
RTS0044514,3
RTS0044515,3
RTS0044516,4
RTS0044517,4
RTS0044518,3
RTS0044519,2
RTS0044520,3
RTS0044521,3
RTS0044522,2
RTS0044523,8
RTS0044524,3
RTS0044525,1
RTS0044526,3
RTS0044527,7
RTS0044528,5
RTS0044529,3
RTS0044530,6
RTS0044531,3
RTS0044532,1
RTS0044533,4
RTS0044534,7
RTS0044535,5
RTS0044536,4
RTS0044537,3
RTS0044538,2
RTS0044539,3
RTS0044540,1
RTS0044541,3
RTS0044542,2
RTS0044543,8
RTS0044544,2
RTS0044545,2
RTS0044546,2
RTS0044547,9
RTS0044548,5
RTS0044549,11
RTS0044550,9
RTS0044551,4
RTS0044552,2
RTS0044553,5
RTS0044554,4
RTS0044555,10
RTS0044556,3
RTS0044558,1
RTS0044559,1
RTS0044560,3
RTS0044561,3
RTS0044562,3
RTS0044563,7
RTS0044564,7
RTS0044565,1
RTS0044566,1
RTS0044567,1
RTS0044568,5
RTS0044570,4
RTS0044571,2
RTS0044572,4
RTS0044573,2
RTS0044574,3
RTS0044575,3
RTS0044576,4
RTS0044577,3
RTS0044578,4
RTS0044579,5
RTS0044580,2
RTS0044582,3
RTS0044583,3
RTS0044584,2
RTS0044585,1
RTS0044587,1
RTS0044588,4
RTS0044589,3
RTS0044590,4
RTS0044591,7
RTS0044592,5
RTS0044593,1
RTS0044594,7
RTS0044595,2
RTS0044596,3
RTS0044597,2
RTS0044598,2
RTS0044599,6
RTS0044600,3
RTS0044601,6
RTS0044602,2
RTS0044603,4
RTS0044604,5
RTS0044605,3
RTS0044606,2
RTS0044607,2
RTS0044608,1
RTS0044610,2
RTS0044611,2
RTS0044612,3
RTS0044613,2
RTS0044615,2
RTS0044617,1
RTS0044618,2
RTS0044619,2
RTS0044620,1
RTS0044621,7
RTS0044622,5
RTS0044623,7
RTS0044624,4
RTS0044625,5
RTS0044626,4
RTS0044627,1
RTS0044628,1
RTS0044629,1
RTS0044630,2
RTS0044631,2
RTS0044632,2
RTS0044633,7
RTS0044634,2
RTS0044635,3
RTS0044636,2
RTS0044637,1
RTS0044638,3
RTS0044639,4
RTS0044640,4
RTS0044641,4
RTS0044642,5
RTS0044643,6
RTS0044644,7
RTS0044645,11
RTS0044646,4
RTS0044648,2
RTS0044651,1
RTS0044653,2
RTS0044654,2
RTS0044655,3
RTS0044656,3
RTS0044657,4
RTS0044658,2
RTS0044659,2
RTS0044660,6
RTS0044661,2
RTS0044662,5
RTS0044663,3
RTS0044664,7
RTS0044665,6
RTS0044667,3
RTS0044668,4
RTS0044669,4
RTS0044670,4
RTS0044671,5
RTS0044672,2
RTS0044673,1
RTS0044674,8
RTS0044675,1
RTS0044676,6
RTS0044677,7
RTS0044678,4
RTS0044679,3
RTS0044680,7
RTS0044681,3
RTS0044682,3
RTS0044683,2
RTS0044684,4
RTS0044685,3
RTS0044686,4
RTS0044687,8
RTS0044688,5
RTS0044689,2
RTS0044690,5
RTS0044691,4
RTS0044692,6
RTS0044693,1
RTS0044694,8
RTS0044695,6
RTS0044696,11
RTS0044697,6
RTS0044698,8
RTS0044699,9
RTS0044700,8
RTS0044701,6
RTS0044702,3
RTS0044703,5
RTS0044704,4
RTS0044705,2
RTS0044706,2
RTS0044707,5
RTS0044708,4
RTS0044709,3
RTS0044711,6
RTS0044712,5
RTS0044714,6
RTS0044715,7
RTS0044716,8
RTS0044717,7
RTS0044718,10
RTS0044719,8
RTS0044720,14
RTS0044721,2
RTS0044722,2
RTS0044723,1
RTS0044724,2
RTS0044725,1
RTS0044726,7
RTS0044727,10
RTS0044728,4
RTS0044729,3
RTS0044730,4
RTS0044731,4
RTS0044732,8
RTS0044733,4
RTS0044734,4
RTS0044735,5
RTS0044736,2
RTS0044737,3
RTS0044738,1
RTS0044739,2
RTS0044740,2
RTS0044741,2
RTS0044742,2
RTS0044743,4
RTS0044744,3
RTS0044745,2
RTS0044746,2
RTS0044747,3
RTS0044748,1
RTS0044749,3
RTS0044750,2
RTS0044751,3
RTS0044752,1
RTS0044753,2
RTS0044754,2
RTS0044755,6
RTS0044756,4
RTS0044757,4
RTS0044758,3
RTS0044759,1
RTS0044760,2
RTS0044761,9
RTS0044762,8
RTS0044763,5
RTS0044764,2
RTS0044765,3
RTS0044766,1
RTS0044767,3
RTS0044768,4
RTS0044769,6
RTS0044770,1
RTS0044771,3
RTS0044772,2
RTS0044773,3
RTS0044774,2
RTS0044775,6
RTS0044776,4
RTS0044777,6
RTS0044778,6
RTS0044779,3
RTS0044780,7
RTS0044781,9
RTS0044782,7
RTS0044783,8
RTS0044784,6
RTS0044785,6
RTS0044786,11
RTS0044787,12
RTS0044788,11
RTS0044789,7
RTS0044790,3
RTS0044791,7
RTS0044792,23
RTS0044793,6
RTS0044794,2
RTS0044795,2
RTS0044796,5
RTS0044797,8
RTS0044798,5
RTS0044799,3
RTS0044800,3
RTS0044801,7
RTS0044802,2
RTS0044803,2
RTS0044804,1
RTS0044805,3
RTS0044806,2
RTS0044807,8
RTS0044808,3
RTS0044809,5
RTS0044810,1
RTS0044811,7
RTS0044812,8
RTS0044813,6
RTS0044814,1
RTS0044815,4
RTS0044816,2
RTS0044817,3
RTS0044818,8
RTS0044819,3
RTS0044820,5
RTS0044821,1
RTS0044822,10
RTS0044823,5
RTS0044824,5
RTS0044825,1
RTS0044826,3
RTS0044827,2
RTS0044828,4
RTS0044829,1
RTS0044830,1
RTS0044831,3
RTS0044832,1
RTS0044833,7
RTS0044834,6
RTS0044835,8
RTS0044836,4
RTS0044837,4
RTS0044838,4
RTS0044839,3
RTS0044840,3
RTS0044841,6
RTS0044842,5
RTS0044843,1
RTS0044844,3
RTS0044845,3
RTS0044847,1
RTS0044848,5
RTS0044849,6
RTS0044850,4
RTS0044851,6
RTS0044852,2
RTS0044853,4
RTS0044854,3
RTS0044855,3
RTS0044856,4
RTS0044857,5
RTS0044858,1
RTS0044859,2
RTS0044860,3
RTS0044861,7
RTS0044862,1
RTS0044863,3
RTS0044864,7
RTS0044865,7
RTS0044866,5
RTS0044867,3
RTS0044868,7
RTS0044869,4
RTS0044870,5
RTS0044871,4
RTS0044872,4
RTS0044873,5
RTS0044874,2
RTS0044875,6
RTS0044876,3
RTS0044877,9
RTS0044878,14
RTS0044879,7
RTS0044880,6
RTS0044881,2
RTS0044882,7
RTS0044883,3
RTS0044884,7
RTS0044885,4
RTS0044886,2
RTS0044887,1
RTS0044888,1
RTS0044891,2
RTS0044892,3
RTS0044893,6
RTS0044894,3
RTS0044895,5
RTS0044896,11
RTS0044897,11
RTS0044898,12
RTS0044899,7
RTS0044900,6
RTS0044901,2
RTS0044902,7
RTS0044903,5
RTS0044904,4
RTS0044905,4
RTS0044906,8
RTS0044907,5
RTS0044908,4
RTS0044909,3
RTS0044910,4
RTS0044911,1
RTS0044912,2
RTS0044914,2
RTS0044915,3
RTS0044916,2
RTS0044917,2
RTS0044918,4
RTS0044919,2
RTS0044920,1
RTS0044921,5
RTS0044922,3
RTS0044923,2
RTS0044925,2
RTS0044926,3
RTS0044927,3
RTS0044928,5
RTS0044929,2
RTS0044930,1
RTS0044931,2
RTS0044932,3
RTS0044933,3
RTS0044934,2
RTS0044935,3
RTS0044936,6
RTS0044937,6
RTS0044938,3
RTS0044939,2
RTS0044940,3
RTS0044941,4
RTS0044942,8
RTS0044943,11
RTS0044944,6
RTS0044945,2
RTS0044946,3
RTS0044947,3
RTS0044948,2
RTS0044949,3
RTS0044950,6
RTS0044952,3
RTS0044953,3
RTS0044954,2
RTS0044955,6
RTS0044956,7
RTS0044957,5
RTS0044958,9
RTS0044960,3
RTS0044961,5
RTS0044962,4
RTS0044964,4
RTS0044965,1
RTS0044966,1
RTS0044967,6
RTS0044968,8
RTS0044969,4
RTS0044970,6
RTS0044971,2
RTS0044972,2
RTS0044973,4
RTS0044974,1
RTS0044976,4
RTS0044977,4
RTS0044978,3
RTS0044980,1
RTS0044981,3
RTS0044982,1
RTS0044983,3
RTS0044984,1
RTS0044985,5
RTS0044986,1
RTS0044987,4
RTS0044988,4
RTS0044989,1
RTS0044990,5
RTS0044991,6
RTS0044992,2
RTS0044993,5
RTS0044995,2
RTS0044996,2
RTS0044997,5
RTS0044998,4
RTS0045000,3
RTS0045001,4
RTS0045002,3
RTS0045003,2
RTS0045004,5
RTS0045006,4
RTS0045007,5
RTS0045008,7
RTS0045009,7
RTS0045010,5
RTS0045011,2
RTS0045012,3
RTS0045013,1
RTS0045015,2
RTS0045016,2
RTS0045017,5
RTS0045018,1
RTS0045019,2
RTS0045020,5
RTS0045021,3
RTS0045022,5
RTS0045023,2
RTS0045024,6
RTS0045025,1
RTS0045026,8
RTS0045027,2
RTS0045028,5
RTS0045029,5
RTS0045030,10
RTS0045031,1
RTS0045033,6
RTS0045034,1
RTS0045035,2
RTS0045038,4
RTS0045039,2
RTS0045040,2
RTS0045041,1
RTS0045042,4
RTS0045043,4
RTS0045044,2
RTS0045045,6
RTS0045046,2
RTS0045047,1
RTS0045048,2
RTS0045049,1
RTS0045050,1
RTS0045051,1
RTS0045052,3
RTS0045053,1
RTS0045054,3
RTS0045055,3
RTS0045056,8
RTS0045057,11
RTS0045058,4
RTS0045059,2
RTS0045060,8
RTS0045063,2
RTS0045064,2
RTS0045065,1
RTS0045066,6
RTS0045067,4
RTS0045068,12
RTS0045069,7
RTS0045070,11
RTS0045071,7
RTS0045072,3
RTS0045073,9
RTS0045074,3
RTS0045075,7
RTS0045076,2
RTS0045077,4
RTS0045078,5
RTS0045079,7
RTS0045080,2
RTS0045081,7
RTS0045082,8
RTS0045083,15
RTS0045084,8
RTS0045086,1
RTS0045087,1
RTS0045088,1
RTS0045089,1
RTS0045090,2
RTS0045091,1
RTS0045092,2
RTS0045093,2
RTS0045094,4
RTS0045095,5
RTS0045096,4
RTS0045097,4
RTS0045098,2
RTS0045099,3
RTS0045100,4
RTS0045101,4
RTS0045102,1
RTS0045103,3
RTS0045104,1
RTS0045105,3
RTS0045106,2
RTS0045107,5
RTS0045108,1
RTS0045111,5
RTS0045112,3
RTS0045113,4
RTS0045114,1
RTS0045115,1
RTS0045116,1
RTS0045117,3
RTS0045118,2
RTS0045119,2
RTS0045120,2
RTS0045121,2
RTS0045122,6
RTS0045123,1
RTS0045124,4
RTS0045125,1
RTS0045126,4
RTS0045127,5
RTS0045128,4
RTS0045129,3
RTS0045130,5
RTS0045131,7
RTS0045133,2
RTS0045134,2
RTS0045135,4
RTS0045136,7
RTS0045137,1
RTS0045138,5
RTS0045139,2
RTS0045140,1
RTS0045141,4
RTS0045142,1
RTS0045143,4
RTS0045144,2
RTS0045145,1
RTS0045146,1
RTS0045147,4
RTS0045148,2
RTS0045149,2
RTS0045150,4
RTS0045151,4
RTS0045152,4
RTS0045153,5
RTS0045154,1
RTS0045155,5
RTS0045156,3
RTS0045157,5
RTS0045158,2
RTS0045159,3
RTS0045160,7
RTS0045161,2
RTS0045162,5
RTS0045163,1
RTS0045164,3
RTS0045165,4
RTS0045166,7
RTS0045167,4
RTS0045168,3
RTS0045169,6
RTS0045170,3
RTS0045171,6
RTS0045172,4
RTS0045173,3
RTS0045174,4
RTS0045175,5
RTS0045176,3
RTS0045177,3
RTS0045178,5
RTS0045179,6
RTS0045180,5
RTS0045181,1
RTS0045182,3
RTS0045183,1
RTS0045184,3
RTS0045185,2
RTS0045186,9
RTS0045187,5
RTS0045188,4
RTS0045189,3
RTS0045190,7
RTS0045191,3
RTS0045192,1
RTS0045193,3
RTS0045194,4
RTS0045196,1
RTS0045197,3
RTS0045198,7
RTS0045199,4
RTS0045201,8
RTS0045202,4
RTS0045203,3
RTS0045204,3
RTS0045205,8
RTS0045206,2
RTS0045207,4
RTS0045208,4
RTS0045209,2
RTS0045210,5
RTS0045211,1
RTS0045212,1
RTS0045213,2
RTS0045214,1
RTS0045215,2
RTS0045216,7
RTS0045217,3
RTS0045218,4
RTS0045219,5
RTS0045220,5
RTS0045222,6
RTS0045223,3
RTS0045224,6
RTS0045225,4
RTS0045226,73
RTS0045227,46
RTS0045228,79
RTS0045229,45
RTS0045230,34
RTS0045231,3
RTS0045232,4
RTS0045233,3
RTS0045234,6
RTS0045235,1
RTS0045236,10
RTS0045237,7
RTS0045238,2
RTS0045239,6
RTS0045240,11
RTS0045241,9
RTS0045242,8
RTS0045243,5
RTS0045244,8
RTS0045245,4
RTS0045246,4
RTS0045247,2
RTS0045248,1
RTS0045249,5
RTS0045250,3
RTS0045251,6
RTS0045252,5
RTS0045253,9
RTS0045254,2
RTS0045255,2
RTS0045256,2
RTS0045257,5
RTS0045258,6
RTS0045259,6
RTS0045260,2
RTS0045261,3
RTS0045262,5
RTS0045263,3
RTS0045264,2
RTS0045265,6
RTS0045266,3
RTS0045267,2
RTS0045268,6
RTS0045269,4
RTS0045270,5
RTS0045271,7
RTS0045272,4
RTS0045273,4
RTS0045274,7
RTS0045275,5
RTS0045276,4
RTS0045277,3
RTS0045278,2
RTS0045279,1
RTS0045280,1
RTS0045281,8
RTS0045282,3
RTS0045283,3
RTS0045284,4
RTS0045285,5
RTS0045286,4
RTS0045287,4
RTS0045288,4
RTS0045289,2
RTS0045290,3
RTS0045291,1
RTS0045292,1
RTS0045293,2
RTS0045294,1
RTS0045295,2
RTS0045296,1
RTS0045297,7
RTS0045298,4
RTS0045299,1
RTS0045300,5
RTS0045301,7
RTS0045302,5
RTS0045303,14
RTS0045304,4
RTS0045305,9
RTS0045306,6
RTS0045307,7
RTS0045308,2
RTS0045309,5
RTS0045310,1
RTS0045311,1
RTS0045312,1
RTS0045313,3
RTS0045314,2
RTS0045315,3
RTS0045316,4
RTS0045317,3
RTS0045318,5
RTS0045319,3
RTS0045320,4
RTS0045321,2
RTS0045322,2
RTS0045323,3
RTS0045324,4
RTS0045325,1
RTS0045326,3
RTS0045327,2
RTS0045328,1
RTS0045329,4
RTS0045331,4
RTS0045332,6
RTS0045333,2
RTS0045334,4
RTS0045335,1
RTS0045336,1
RTS0045337,1
RTS0045338,3
RTS0045339,3
RTS0045340,2
RTS0045341,5
RTS0045342,5
RTS0045343,4
RTS0045344,5
RTS0045345,3
RTS0045346,3
RTS0045347,3
RTS0045348,3
RTS0045349,6
RTS0045350,3
RTS0045351,2
RTS0045353,2
RTS0045354,2
RTS0045355,2
RTS0045357,5
RTS0045358,1
RTS0045359,1
RTS0045360,2
RTS0045361,4
RTS0045362,1
RTS0045363,5
RTS0045364,6
RTS0045365,2
RTS0045366,3
RTS0045367,3
RTS0045368,3
RTS0045369,5
RTS0045370,4
RTS0045371,2
RTS0045372,2
RTS0045373,7
RTS0045374,5
RTS0045375,2
RTS0045376,6
RTS0045377,5
RTS0045378,6
RTS0045379,8
RTS0045380,3
RTS0045381,11
RTS0045382,9
RTS0045383,8
RTS0045384,9
RTS0045385,4
RTS0045386,4
RTS0045387,2
RTS0045388,5
RTS0045389,7
RTS0045390,3
RTS0045391,5
RTS0045392,5
RTS0045393,2
RTS0045394,2
RTS0045395,2
RTS0045396,3
RTS0045397,3
RTS0045398,4
RTS0045399,6
RTS0045400,2
RTS0045401,1
RTS0045402,3
RTS0045403,1
RTS0045404,2
RTS0045405,6
RTS0045406,1
RTS0045407,6
RTS0045408,2
RTS0045409,5
RTS0045410,9
RTS0045411,11
RTS0045412,6
RTS0045413,4
RTS0045414,10
RTS0045415,6
RTS0045416,5
RTS0045417,1
RTS0045418,4
RTS0045419,4
RTS0045420,1
RTS0045421,259
RTS0045422,211
RTS0045423,197
RTS0045424,267
RTS0045425,206
RTS0045426,1
RTS0045427,2
RTS0045428,1
RTS0045429,3
RTS0045430,2
RTS0045431,4
RTS0045432,3
RTS0045433,8
RTS0045434,12
RTS0045435,2
RTS0045436,4
RTS0045437,10
RTS0045438,4
RTS0045439,12
RTS0045440,8
RTS0045441,12
RTS0045442,5
RTS0045443,11
RTS0045444,12
RTS0045445,6
RTS0045446,8
RTS0045447,10
RTS0045448,4
RTS0045449,4
RTS0045450,6
RTS0045451,8
RTS0045452,7
RTS0045453,6
RTS0045454,4
RTS0045455,5
RTS0045456,5
RTS0045457,8
RTS0045458,2
RTS0045459,2
RTS0045460,5
RTS0045461,1
RTS0045462,3
RTS0045463,1
RTS0045464,3
RTS0045465,1
RTS0045466,4
RTS0045467,4
RTS0045468,2
RTS0045469,4
RTS0045470,5
RTS0045471,5
RTS0045472,4
RTS0045473,3
RTS0045474,11
RTS0045475,7
RTS0045476,6
RTS0045477,9
RTS0045478,2
RTS0045479,10
RTS0045480,4
RTS0045481,3
RTS0045482,4
RTS0045483,4
RTS0045484,2
RTS0045485,6
RTS0045486,4
RTS0045487,3
RTS0045488,4
RTS0045489,2
RTS0045490,3
RTS0045491,14
RTS0045492,19
RTS0045493,21
RTS0045494,11
RTS0045495,5
RTS0045496,5
RTS0045497,5
RTS0045498,8
RTS0045499,10
RTS0045500,10
RTS0045501,11
RTS0045502,10
RTS0045503,9
RTS0045504,10
RTS0045505,6
RTS0045506,219
RTS0045507,261
RTS0045508,178
RTS0045509,207
RTS0045510,169
RTS0045511,1
RTS0045512,3
RTS0045513,1
RTS0045514,6
RTS0045515,4
RTS0045516,4
RTS0045517,2
RTS0045518,3
RTS0045519,5
RTS0045520,3
RTS0045521,5
RTS0045522,5
RTS0045523,6
RTS0045524,13
RTS0045525,3
RTS0045526,9
RTS0045527,7
RTS0045528,7
RTS0045529,7
RTS0045530,11
RTS0045531,5
RTS0045532,4
RTS0045533,2
RTS0045534,14
RTS0045535,1
RTS0045536,10
RTS0045537,10
RTS0045538,4
RTS0045539,11
RTS0045540,13
RTS0045542,1
RTS0045543,2
RTS0045545,2
RTS0045546,3
RTS0045547,2
RTS0045548,1
RTS0045549,2
RTS0045550,2
RTS0045551,1
RTS0045552,2
RTS0045554,3
RTS0045555,2
RTS0045556,8
RTS0045557,4
RTS0045558,11
RTS0045559,7
RTS0045560,3
RTS0045561,2
RTS0045562,2
RTS0045563,2
RTS0045564,5
RTS0045565,4
RTS0045566,3
RTS0045567,4
RTS0045568,4
RTS0045569,5
RTS0045570,5
RTS0045571,1
RTS0045572,1
RTS0045573,2
RTS0045574,2
RTS0045575,3
RTS0045576,7
RTS0045577,6
RTS0045578,8
RTS0045579,6
RTS0045580,4
RTS0045581,1
RTS0045583,4
RTS0045584,3
RTS0045585,4
RTS0045586,4
RTS0045587,6
RTS0045588,2
RTS0045589,2
RTS0045590,6
RTS0045592,72
RTS0045593,81
RTS0045594,78
RTS0045595,78
RTS0045596,9
RTS0045597,10
RTS0045598,15
RTS0045599,10
RTS0045600,9
RTS0045601,5
RTS0045602,1
RTS0045603,6
RTS0045604,2
RTS0045606,12
RTS0045607,3
RTS0045608,2
RTS0045609,6
RTS0045610,10
RTS0045611,1
RTS0045612,2
RTS0045613,3
RTS0045614,2
RTS0045615,4
RTS0045616,1
RTS0045617,1
RTS0045620,3
RTS0045621,14
RTS0045622,13
RTS0045623,13
RTS0045624,4
RTS0045625,15
RTS0045627,5
RTS0045628,1
RTS0045629,1
RTS0045630,4
RTS0045631,3
RTS0045632,1
RTS0045633,1
RTS0045634,3
RTS0045635,3
RTS0045636,4
RTS0045637,4
RTS0045638,3
RTS0045639,4
RTS0045640,4
RTS0045641,1
RTS0045642,3
RTS0045644,3
RTS0045645,3
RTS0045646,3
RTS0045647,5
RTS0045648,3
RTS0045649,1
RTS0045650,4
RTS0045651,7
RTS0045652,6
RTS0045653,7
RTS0045654,5
RTS0045655,6
RTS0045656,1
RTS0045657,3
RTS0045658,3
RTS0045659,3
RTS0045660,7
RTS0045661,14
RTS0045662,11
RTS0045663,8
RTS0045664,12
RTS0045665,23
RTS0045667,1
RTS0045668,3
RTS0045669,7
RTS0045670,4
RTS0045671,1
RTS0045672,2
RTS0045673,1
RTS0045674,1
RTS0045675,2
RTS0045676,26
RTS0045677,16
RTS0045678,16
RTS0045679,12
RTS0045680,20
RTS0045682,3
RTS0045683,1
RTS0045685,4
RTS0045687,1
RTS0045688,4
RTS0045689,2
RTS0045690,2
RTS0045692,5
RTS0045693,1
RTS0045694,5
RTS0045695,1
RTS0045696,19
RTS0045697,12
RTS0045698,22
RTS0045699,19
RTS0045700,16
RTS0045701,2
RTS0045702,2
RTS0045703,8
RTS0045704,4
RTS0045705,1
RTS0045706,3
RTS0045707,5
RTS0045708,4
RTS0045709,8
RTS0045710,2
RTS0045711,1
RTS0045712,2
RTS0045713,8
RTS0045714,4
RTS0045715,2
RTS0045716,29
RTS0045717,8
RTS0045718,10
RTS0045719,10
RTS0045720,15
RTS0045721,10
RTS0045722,6
RTS0045723,11
RTS0045724,7
RTS0045725,8
RTS0045726,7
RTS0045727,3
RTS0045728,5
RTS0045729,11
RTS0045730,5
RTS0045731,7
RTS0045732,6
RTS0045733,3
RTS0045734,14
RTS0045735,18
RTS0045736,44
RTS0045737,53
RTS0045738,53
RTS0045739,53
RTS0045740,40
RTS0045741,8
RTS0045742,6
RTS0045743,11
RTS0045744,7
RTS0045745,9
RTS0045746,8
RTS0045747,11
RTS0045748,9
RTS0045749,7
RTS0045750,7
RTS0045751,6
RTS0045752,6
RTS0045753,6
RTS0045754,8
RTS0045755,7
RTS0045756,10
RTS0045757,5
RTS0045758,11
RTS0045759,9
RTS0045760,5
RTS0045761,4
RTS0045762,1
RTS0045763,3
RTS0045764,3
RTS0045765,5
RTS0045766,5
RTS0045767,3
RTS0045768,3
RTS0045769,3
RTS0045770,3
RTS0045771,4
RTS0045772,2
RTS0045773,5
RTS0045774,4
RTS0045775,2
RTS0045776,3
RTS0045777,5
RTS0045779,2
RTS0045780,1
RTS0045781,6
RTS0045782,13
RTS0045783,11
RTS0045784,2
RTS0045785,7
RTS0045786,6
RTS0045787,9
RTS0045788,13
RTS0045789,3
RTS0045790,7
RTS0045791,1
RTS0045792,1
RTS0045793,3
RTS0045794,1
RTS0045795,2
RTS0045796,3
RTS0045797,2
RTS0045798,2
RTS0045799,6
RTS0045800,3
RTS0045801,2
RTS0045802,5
RTS0045803,4
RTS0045804,4
RTS0045805,2
RTS0045806,8
RTS0045807,2
RTS0045808,3
RTS0045809,8
RTS0045810,4
RTS0045811,6
RTS0045812,7
RTS0045813,7
RTS0045814,7
RTS0045815,2
RTS0045816,4
RTS0045817,4
RTS0045818,5
RTS0045819,5
RTS0045820,3
RTS0045821,10
RTS0045822,5
RTS0045823,12
RTS0045824,14
RTS0045825,5
RTS0045826,13
RTS0045827,9
RTS0045828,5
RTS0045829,6
RTS0045830,6
RTS0045831,4
RTS0045832,1
RTS0045833,6
RTS0045834,5
RTS0045835,3
RTS0045836,21
RTS0045837,25
RTS0045838,14
RTS0045840,6
RTS0045841,13
RTS0045842,15
RTS0045843,8
RTS0045844,2
RTS0045845,10
RTS0045846,66
RTS0045848,17
RTS0045849,64
RTS0045851,2
RTS0045852,1
RTS0045853,2
RTS0045854,2
RTS0045855,5
RTS0045856,2
RTS0045857,4
RTS0045858,2
RTS0045859,2
RTS0045860,2
RTS0045861,5
RTS0045862,10
RTS0045863,9
RTS0045864,11
RTS0045865,11
RTS0045866,12
RTS0045867,1
RTS0045868,4
RTS0045869,1
RTS0045870,1
RTS0045871,4
RTS0045872,6
RTS0045873,2
RTS0045874,2
RTS0045875,6
RTS0045877,1
RTS0045878,5
RTS0045879,2
RTS0045880,1
RTS0045881,3
RTS0045882,2
RTS0045883,4
RTS0045884,3
RTS0045885,3
RTS0045886,3
RTS0045887,2
RTS0045888,3
RTS0045889,1
RTS0045891,2
RTS0045892,3
RTS0045893,3
RTS0045894,3
RTS0045895,5
RTS0045896,5
RTS0045897,4
RTS0045898,7
RTS0045899,8
RTS0045900,9
RTS0045901,3
RTS0045902,3
RTS0045903,5
RTS0045904,1
RTS0045905,6
RTS0045906,3
RTS0045907,4
RTS0045908,2
RTS0045909,4
RTS0045910,2
RTS0045911,4
RTS0045912,1
RTS0045913,3
RTS0045914,1
RTS0045915,3
RTS0045916,2
RTS0045917,3
RTS0045918,2
RTS0045919,5
RTS0045920,3
RTS0045921,1
RTS0045922,4
RTS0045923,3
RTS0045924,1
RTS0045925,2
RTS0045926,5
RTS0045927,4
RTS0045928,4
RTS0045930,13
RTS0045931,4
RTS0045932,4
RTS0045933,3
RTS0045935,1
RTS0045939,4
RTS0045940,3
RTS0045941,1
RTS0045942,3
RTS0045943,5
RTS0045944,1
RTS0045945,5
RTS0045946,5
RTS0045947,1
RTS0045949,3
RTS0045950,5
RTS0045951,8
RTS0045952,2
RTS0045953,8
RTS0045954,12
RTS0045955,5
RTS0045956,1
RTS0045957,2
RTS0045958,3
RTS0045959,3
RTS0045960,1
RTS0045961,3
RTS0045962,1
RTS0045963,3
RTS0045964,1
RTS0045965,3
RTS0045966,4
RTS0045968,1
RTS0045969,7
RTS0045970,2
RTS0045971,6
RTS0045972,2
RTS0045973,1
RTS0045974,4
RTS0045975,5
RTS0045976,3
RTS0045977,4
RTS0045978,3
RTS0045979,8
RTS0045980,3
RTS0045981,6
RTS0045982,3
RTS0045983,10
RTS0045984,12
RTS0045985,6
RTS0045986,4
RTS0045987,7
RTS0045988,3
RTS0045989,1
RTS0045990,4
RTS0045991,4
RTS0045992,5
RTS0045993,7
RTS0045994,1
RTS0045995,5
RTS0045996,1
RTS0045997,3
RTS0045998,3
RTS0045999,4
RTS0046000,5
RTS0046001,6
RTS0046002,4
RTS0046003,1
RTS0046004,3
RTS0046005,4
RTS0046006,5
RTS0046007,5
RTS0046008,2
RTS0046009,3
RTS0046010,1
RTS0046011,2
RTS0046012,1
RTS0046013,4
RTS0046014,1
RTS0046015,2
RTS0046016,7
RTS0046017,1
RTS0046018,2
RTS0046020,6
RTS0046021,2
RTS0046022,3
RTS0046023,1
RTS0046024,5
RTS0046025,1
RTS0046026,7
RTS0046027,1
RTS0046029,1
RTS0046030,3
RTS0046031,2
RTS0046032,2
RTS0046033,2
RTS0046034,3
RTS0046036,4
RTS0046037,1
RTS0046038,1
RTS0046039,4
RTS0046040,4
RTS0046041,1
RTS0046042,3
RTS0046043,1
RTS0046044,2
RTS0046045,4
RTS0046046,2
RTS0046047,3
RTS0046048,7
RTS0046049,7
RTS0046050,7
RTS0046051,8
RTS0046052,9
RTS0046053,11
RTS0046054,6
RTS0046055,7
RTS0046056,3
RTS0046057,4
RTS0046058,4
RTS0046059,5
RTS0046060,3
RTS0046061,8
RTS0046062,6
RTS0046063,5
RTS0046064,4
RTS0046065,5
RTS0046066,8
RTS0046067,4
RTS0046068,3
RTS0046069,3
RTS0046070,1
RTS0046071,2
RTS0046072,3
RTS0046073,4
RTS0046074,2
RTS0046075,1
RTS0046076,4
RTS0046077,2
RTS0046078,9
RTS0046079,9
RTS0046080,9
RTS0046081,7
RTS0046082,6
RTS0046083,6
RTS0046084,9
RTS0046085,9
RTS0046086,4
RTS0046087,2
RTS0046088,5
RTS0046090,3
RTS0046092,5
RTS0046093,4
RTS0046094,3
RTS0046095,4
RTS0046097,1
RTS0046098,1
RTS0046099,2
RTS0046100,3
RTS0046101,3
RTS0046102,7
RTS0046103,2
RTS0046104,4
RTS0046106,3
RTS0046107,1
RTS0046108,4
RTS0046109,2
RTS0046110,1
RTS0046111,1
RTS0046112,6
RTS0046113,3
RTS0046114,4
RTS0046115,6
RTS0046116,5
RTS0046117,6
RTS0046119,2
RTS0046121,1
RTS0046122,6
RTS0046123,6
RTS0046124,4
RTS0046125,3
RTS0046126,5
RTS0046127,3
RTS0046128,6
RTS0046129,4
RTS0046130,8
RTS0046132,13
RTS0046133,13
RTS0046134,5
RTS0046135,9
RTS0046136,10
RTS0046137,19
RTS0046138,5
RTS0046140,3
RTS0046141,6
RTS0046142,1
RTS0046143,7
RTS0046144,2
RTS0046145,2
RTS0046146,3
RTS0046147,2
RTS0046148,1
RTS0046149,2
RTS0046150,2
RTS0046152,1
RTS0046153,2
RTS0046154,4
RTS0046155,2
RTS0046156,1
RTS0046157,2
RTS0046158,4
RTS0046159,3
RTS0046160,3
RTS0046161,3
RTS0046162,2
RTS0046163,6
RTS0046164,5
RTS0046165,6
RTS0046166,5
RTS0046167,4
RTS0046168,2
RTS0046169,4
RTS0046170,2
RTS0046171,1
RTS0046172,2
RTS0046174,3
RTS0046175,5
RTS0046177,1
RTS0046178,2
RTS0046179,4
RTS0046180,2
RTS0046181,6
RTS0046182,2
RTS0046183,3
RTS0046184,3
RTS0046185,2
RTS0046186,3
RTS0046187,7
RTS0046188,5
RTS0046191,1
RTS0046193,1
RTS0046194,3
RTS0046195,8
RTS0046196,5
RTS0046197,3
RTS0046198,4
RTS0046199,3
RTS0046200,2
RTS0046201,4
RTS0046202,3
RTS0046203,2
RTS0046204,5
RTS0046205,4
RTS0046206,4
RTS0046207,5
RTS0046208,1
RTS0046209,6
RTS0046210,4
RTS0046211,3
RTS0046213,12
RTS0046214,13
RTS0046215,4
RTS0046216,4
RTS0046217,6
RTS0046218,2
RTS0046219,2
RTS0046220,4
RTS0046221,6
RTS0046223,1
RTS0046224,3
RTS0046225,7
RTS0046226,3
RTS0046227,4
RTS0046228,3
RTS0046229,1
RTS0046230,4
RTS0046232,5
RTS0046233,2
RTS0046234,1
RTS0046235,5
RTS0046236,6
RTS0046237,4
RTS0046238,1
RTS0046239,2
RTS0046240,1
RTS0046241,1
RTS0046242,2
RTS0046243,2
RTS0046244,3
RTS0046245,2
RTS0046246,1
RTS0046247,5
RTS0046249,1
RTS0046250,3
RTS0046251,3
RTS0046252,4
RTS0046253,3
RTS0046254,4
RTS0046255,7
RTS0046256,6
RTS0046257,4
RTS0046258,2
RTS0046259,6
RTS0046260,2
RTS0046261,3
RTS0046262,6
RTS0046263,8
RTS0046264,6
RTS0046265,4
RTS0046266,2
RTS0046267,3
RTS0046268,3
RTS0046270,1
RTS0046271,2
RTS0046272,7
RTS0046273,1
RTS0046274,1
RTS0046275,2
RTS0046276,3
RTS0046277,2
RTS0046279,2
RTS0046280,3
RTS0046281,2
RTS0046282,1
RTS0046283,5
RTS0046284,2
RTS0046285,3
RTS0046286,3
RTS0046287,2
RTS0046289,1
RTS0046290,2
RTS0046291,4
RTS0046292,1
RTS0046293,2
RTS0046294,2
RTS0046295,6
RTS0046296,4
RTS0046297,1
RTS0046298,1
RTS0046299,2
RTS0046300,4
RTS0046301,5
RTS0046302,3
RTS0046303,2
RTS0046304,2
RTS0046305,1
RTS0046307,3
RTS0046308,3
RTS0046309,1
RTS0046310,2
RTS0046311,1
RTS0046312,4
RTS0046313,4
RTS0046314,2
RTS0046315,4
RTS0046316,1
RTS0046317,2
RTS0046318,4
RTS0046319,3
RTS0046320,3
RTS0046321,3
RTS0046322,2
RTS0046323,4
RTS0046324,4
RTS0046325,2
RTS0046326,4
RTS0046327,1
RTS0046328,4
RTS0046329,7
RTS0046330,10
RTS0046331,4
RTS0046332,8
RTS0046333,15
RTS0046334,1
RTS0046335,5
RTS0046336,4
RTS0046342,2
RTS0046343,2
RTS0046344,2
RTS0046345,1
RTS0046346,1
RTS0046347,34
RTS0046348,26
RTS0046349,23
RTS0046350,1
RTS0046351,1
RTS0046352,2
RTS0046353,1
RTS0046354,6
RTS0046355,6
RTS0046356,4
RTS0046357,1
RTS0046358,1
RTS0046359,5
RTS0046360,3
RTS0046361,2
RTS0046362,3
RTS0046363,3
RTS0046364,5
RTS0046365,4
RTS0046366,2
RTS0046367,1
RTS0046368,5
RTS0046369,3
RTS0046370,3
RTS0046371,1
RTS0046373,4
RTS0046374,1
RTS0046375,2
RTS0046376,3
RTS0046378,7
RTS0046379,2
RTS0046380,1
RTS0046381,3
RTS0046382,2
RTS0046383,5
RTS0046384,2
RTS0046385,6
RTS0046386,5
RTS0046388,3
RTS0046389,2
RTS0046391,3
RTS0046392,3
RTS0046393,2
RTS0046394,1
RTS0046395,3
RTS0046396,1
RTS0046397,2
RTS0046398,10
RTS0046399,10
RTS0046400,5
RTS0046401,5
RTS0046402,5
RTS0046403,7
RTS0046404,1
RTS0046405,3
RTS0046406,2
RTS0046407,2
RTS0046408,1
RTS0046409,5
RTS0046410,5
RTS0046411,4
RTS0046412,2
RTS0046413,13
RTS0046414,113
RTS0046415,40
RTS0046416,3
RTS0046417,15
RTS0046418,4
RTS0046419,3
RTS0046420,8
RTS0046421,6
RTS0046422,2
RTS0046423,1
RTS0046424,2
RTS0046425,3
RTS0046426,2
RTS0046427,1
RTS0046428,2
RTS0046429,5
RTS0046430,5
RTS0046431,7
RTS0046432,4
RTS0046433,5
RTS0046434,7
RTS0046435,19
RTS0046439,11
RTS0046440,10
RTS0046441,7
RTS0046442,5
RTS0046443,9
RTS0046444,6
RTS0046445,2
RTS0046446,1
RTS0046447,1
RTS0046448,1
RTS0046449,10
RTS0046450,33
RTS0046451,8
RTS0046452,11
RTS0046453,8
RTS0046454,12
RTS0046455,11
RTS0046456,6
RTS0046457,8
RTS0046458,9
RTS0046459,19
RTS0046460,16
RTS0046461,5
RTS0046462,6
RTS0046463,2
RTS0046464,3
RTS0046468,6
RTS0046469,1
RTS0046470,3
RTS0046471,1
RTS0046472,5
RTS0046473,4
RTS0046474,3
RTS0046475,2
RTS0046476,2
RTS0046477,2
RTS0046478,8
RTS0046479,4
RTS0046480,3
RTS0046481,2
RTS0046482,6
RTS0046483,1
RTS0046485,6
RTS0046486,2
RTS0046487,1
RTS0046488,2
RTS0046489,2
RTS0046490,3
RTS0046491,2
RTS0046492,4
RTS0046493,3
RTS0046494,1
RTS0046495,3
RTS0046496,5
RTS0046497,2
RTS0046498,4
RTS0046499,9
RTS0046500,11
RTS0046501,10
RTS0046502,7
RTS0046503,15
RTS0046504,4
RTS0046505,2
RTS0046506,2
RTS0046507,6
RTS0046508,4
RTS0046510,4
RTS0046511,3
RTS0046512,2
RTS0046513,6
RTS0046514,2
RTS0046516,1
RTS0046517,4
RTS0046518,3
RTS0046519,3
RTS0046520,4
RTS0046521,4
RTS0046522,3
RTS0046524,4
RTS0046525,2
RTS0046526,7
RTS0046527,4
RTS0046528,4
RTS0046529,2
RTS0046530,1
RTS0046531,3
RTS0046532,4
RTS0046534,5
RTS0046537,2
RTS0046538,4
RTS0046539,6
RTS0046540,3
RTS0046541,2
RTS0046542,6
RTS0046543,4
RTS0046544,1
RTS0046545,8
RTS0046546,3
RTS0046548,2
RTS0046549,5
RTS0046550,2
RTS0046551,1
RTS0046552,6
RTS0046553,8
RTS0046554,2
RTS0046555,3
RTS0046556,7
RTS0046557,2
RTS0046558,6
RTS0046559,2
RTS0046560,3
RTS0046561,4
RTS0046562,2
RTS0046563,3
RTS0046564,4
RTS0046565,4
RTS0046566,3
RTS0046567,3
RTS0046568,4
RTS0046569,1
RTS0046570,6
RTS0046571,4
RTS0046572,2
RTS0046573,2
RTS0046574,1
RTS0046575,5
RTS0046577,1
RTS0046578,5
RTS0046580,8
RTS0046581,4
RTS0046582,4
RTS0046584,3
RTS0046585,5
RTS0046586,2
RTS0046588,2
RTS0046589,3
RTS0046590,4
RTS0046591,5
RTS0046592,5
RTS0046593,4
RTS0046594,2
RTS0046595,2
RTS0046596,2
RTS0046597,4
RTS0046598,5
RTS0046599,3
RTS0046600,12
RTS0046601,18
RTS0046602,14
RTS0046603,11
RTS0046604,4
RTS0046605,3
RTS0046606,4
RTS0046607,6
RTS0046608,11
RTS0046609,10
RTS0046610,2
RTS0046611,2
RTS0046612,2
RTS0046613,4
RTS0046614,7
RTS0046615,4
RTS0046616,4
RTS0046617,5
RTS0046618,2
RTS0046619,2
RTS0046620,4
RTS0046621,8
RTS0046622,6
RTS0046623,3
RTS0046624,3
RTS0046625,9
RTS0046626,4
RTS0046627,4
RTS0046628,4
RTS0046629,4
RTS0046630,1
RTS0046631,6
RTS0046632,4
RTS0046633,4
RTS0046634,5
RTS0046635,2
RTS0046636,5
RTS0046637,6
RTS0046638,3
RTS0046639,5
RTS0046640,4
RTS0046642,2
RTS0046643,4
RTS0046644,3
RTS0046645,3
RTS0046646,3
RTS0046647,2
RTS0046648,1
RTS0046649,2
RTS0046650,2
RTS0046651,5
RTS0046652,3
RTS0046653,4
RTS0046654,3
RTS0046655,4
RTS0046656,3
RTS0046657,2
RTS0046658,3
RTS0046659,3
RTS0046660,4
RTS0046661,1
RTS0046662,2
RTS0046663,1
RTS0046664,3
RTS0046665,2
RTS0046666,4
RTS0046667,4
RTS0046668,4
RTS0046669,1
RTS0046670,2
RTS0046672,2
RTS0046673,3
RTS0046674,2
RTS0046675,2
RTS0046676,1
RTS0046677,4
RTS0046678,4
RTS0046679,5
RTS0046680,4
RTS0046681,2
RTS0046682,1
RTS0046683,5
RTS0046684,1
RTS0046685,1
RTS0046686,1
RTS0046687,3
RTS0046688,3
RTS0046689,3
RTS0046690,1
RTS0046691,3
RTS0046692,2
RTS0046693,4
RTS0046694,6
RTS0046695,6
RTS0046696,4
RTS0046697,6
RTS0046698,4
RTS0046699,5
RTS0046700,12
RTS0046701,6
RTS0046702,9
RTS0046703,37
RTS0046704,75
RTS0046705,52
RTS0046706,24
RTS0046707,62
RTS0046708,46
RTS0046709,3
RTS0046710,5
RTS0046711,5
RTS0046712,1
RTS0046713,3
RTS0046714,10
RTS0046715,4
RTS0046716,4
RTS0046717,9
RTS0046718,1
RTS0046719,1
RTS0046720,1
RTS0046721,3
RTS0046722,1
RTS0046723,2
RTS0046724,4
RTS0046725,2
RTS0046726,3
RTS0046727,5
RTS0046728,1
RTS0046729,1
RTS0046730,2
RTS0046731,4
RTS0046732,2
RTS0046733,5
RTS0046734,5
RTS0046735,3
RTS0046736,1
RTS0046738,3
RTS0046739,3
RTS0046740,5
RTS0046741,1
RTS0046742,6
RTS0046743,2
RTS0046744,5
RTS0046745,4
RTS0046746,3
RTS0046747,2
RTS0046748,3
RTS0046749,5
RTS0046750,2
RTS0046751,2
RTS0046752,3
RTS0046753,2
RTS0046754,3
RTS0046755,3
RTS0046756,2
RTS0046757,5
RTS0046758,1
RTS0046759,18
RTS0046760,3
RTS0046761,10
RTS0046763,5
RTS0046764,5
RTS0046765,2
RTS0046766,3
RTS0046767,5
RTS0046768,5
RTS0046769,6
RTS0046770,19
RTS0046771,6
RTS0046772,2
RTS0046773,1
RTS0046775,7
RTS0046777,4
RTS0046778,2
RTS0046779,4
RTS0046781,1
RTS0046783,3
RTS0046784,1
RTS0046785,3
RTS0046790,1
RTS0046791,1
RTS0046792,4
RTS0046793,2
RTS0046794,4
RTS0046795,2
RTS0046797,3
RTS0046798,1
RTS0046799,4
RTS0046800,1
RTS0046801,34
RTS0046802,20
RTS0046803,2
RTS0046804,2
RTS0046805,4
RTS0046806,5
RTS0046807,3
RTS0046810,5
RTS0046811,1
RTS0046812,2
RTS0046813,3
RTS0046814,2
RTS0046815,8
RTS0046816,1
RTS0046817,1
RTS0046818,3
RTS0046819,3
RTS0046820,4
RTS0046821,3
RTS0046822,2
RTS0046823,1
RTS0046824,7
RTS0046825,2
RTS0046826,4
RTS0046827,2
RTS0046828,2
RTS0046829,4
RTS0046830,5
RTS0046831,4
RTS0046833,1
RTS0046835,3
RTS0046836,44
RTS0046837,74
RTS0046838,18
RTS0046839,57
RTS0046840,5
RTS0046841,5
RTS0046842,9
RTS0046843,6
RTS0046846,5
RTS0046849,2
RTS0046850,6
RTS0046851,7
RTS0046852,2
RTS0046853,6
RTS0046854,2
RTS0046855,4
RTS0046856,1
RTS0046857,3
RTS0046858,7
RTS0046859,2
RTS0046860,4
RTS0046861,3
RTS0046862,2
RTS0046863,6
RTS0046864,2
RTS0046866,1
RTS0046867,1
RTS0046868,3
RTS0046869,24
RTS0046870,26
RTS0046871,2
RTS0046872,10
RTS0046873,2
RTS0046874,3
RTS0046875,1
RTS0046876,5
RTS0046877,7
RTS0046878,2
RTS0046879,3
RTS0046880,5
RTS0046881,5
RTS0046882,1
RTS0046885,3
RTS0046886,5
RTS0046889,2
RTS0046890,1
RTS0046891,3
RTS0046892,3
RTS0046893,3
RTS0046894,4
RTS0046895,2
RTS0046897,6
RTS0046898,1
RTS0046899,10
RTS0046900,6
RTS0046902,5
RTS0046903,6
RTS0046904,8
RTS0046905,5
RTS0046906,6
RTS0046907,8
RTS0046908,3
RTS0046909,8
RTS0046910,2
RTS0046911,3
RTS0046913,2
RTS0046914,3
RTS0046915,3
RTS0046916,2
RTS0046918,135
RTS0046919,161
RTS0046920,15
RTS0046921,7
RTS0046922,1
RTS0046923,9
RTS0046924,11
RTS0046925,3
RTS0046926,3
RTS0046927,1
RTS0046928,3
RTS0046929,1
RTS0046930,5
RTS0046931,5
RTS0046933,1
RTS0046934,3
RTS0046935,5
RTS0046936,5
RTS0046937,1
RTS0046938,19
RTS0046939,4
RTS0046940,3
RTS0046941,2
RTS0046942,3
RTS0046943,9
RTS0046944,4
RTS0046946,6
RTS0046947,2
RTS0046948,3
RTS0046949,4
RTS0046950,2
RTS0046951,1
RTS0046954,1
RTS0046955,3
RTS0046956,8
RTS0046957,5
RTS0046959,6
RTS0046960,2
RTS0046961,9
RTS0046962,22
RTS0046963,1
RTS0046965,6
RTS0046966,2
RTS0046967,1
RTS0046968,3
RTS0047054,2
RTS0047057,1
RTS0047058,2
RTS0047060,9
RTS0047061,6
RTS0047062,4
RTS0047063,13
RTS0047064,13
RTS0047065,2
RTS0047066,7
RTS0047067,8
RTS0047068,8
RTS0047069,5
RTS0047070,6
RTS0047071,6
RTS0047072,6
RTS0047073,9
RTS0047074,12
RTS0047075,3
RTS0047076,10
RTS0047077,6
RTS0047078,4
RTS0047079,2
RTS0047080,5
RTS0047081,9
RTS0047082,1
RTS0047083,2
RTS0047084,5
RTS0047085,1
RTS0047086,3
RTS0047087,4
RTS0047088,2
RTS0047089,4
RTS0047091,1
RTS0047092,6
RTS0047093,3
RTS0047094,5
RTS0047096,1
RTS0047097,1
RTS0047099,1
RTS0047100,1
RTS0047101,2
RTS0047102,2
RTS0047103,2
RTS0047104,5
RTS0047105,12
RTS0047106,5
RTS0047107,6
RTS0047108,11
RTS0047109,8
RTS0047110,5
RTS0047111,1
RTS0047112,1
RTS0047113,6
RTS0047114,1
RTS0047115,4
RTS0047116,12
RTS0047117,6
RTS0047118,9
RTS0047119,7
RTS0047120,1
RTS0047121,3
RTS0047122,3
RTS0047123,4
RTS0047124,4
RTS0047125,3
RTS0047127,2
RTS0047128,1
RTS0047129,3
RTS0047130,1
RTS0047131,9
RTS0047132,5
RTS0047133,3
RTS0047134,4
RTS0047135,7
RTS0047136,1
RTS0047137,1
RTS0047138,8
RTS0047139,6
RTS0047140,5
RTS0047141,5
RTS0047142,5
RTS0047143,2
RTS0047144,2
RTS0047145,6
RTS0047146,6
RTS0047147,5
RTS0047148,1
RTS0047149,1
RTS0047150,4
RTS0047151,4
RTS0047152,7
RTS0047153,5
RTS0047154,11
RTS0047156,5
RTS0047158,3
RTS0047159,4
RTS0047160,2
RTS0047165,11
RTS0047166,6
RTS0047167,3
RTS0047168,1
RTS0047169,4
RTS0047170,3
RTS0047171,3
RTS0047172,8
RTS0047173,5
RTS0047174,3
RTS0047175,4
RTS0047176,2
RTS0047177,3
RTS0047178,5
RTS0047179,5
RTS0047180,3
RTS0047181,7
RTS0047182,3
RTS0047183,2
RTS0047184,5
RTS0047185,2
RTS0047186,1
RTS0047187,2
RTS0047188,3
RTS0047189,3
RTS0047190,2
RTS0047191,1
RTS0047192,1
RTS0047193,5
RTS0047194,5
RTS0047195,2
RTS0047196,3
RTS0047197,7
RTS0047198,4
RTS0047199,3
RTS0047200,7
RTS0047201,3
RTS0047202,10
RTS0047203,4
RTS0047204,2
RTS0047205,3
RTS0047206,4
RTS0047207,3
RTS0047208,68
RTS0047209,60
RTS0047210,80
RTS0047211,67
RTS0047212,24
RTS0047213,3
RTS0047214,2
RTS0047215,3
RTS0047216,1
RTS0047217,1
RTS0047218,7
RTS0047219,9
RTS0047220,1
RTS0047221,13
RTS0047222,9
RTS0047223,7
RTS0047225,19
RTS0047226,11
RTS0047229,4
RTS0047230,4
RTS0047231,2
RTS0047232,3
RTS0047233,1
RTS0047235,2
RTS0047237,4
RTS0047238,5
RTS0047239,2
RTS0047240,4
RTS0047241,1
RTS0047242,1
RTS0047243,2
RTS0047244,2
RTS0047245,4
RTS0047246,5
RTS0047248,3
RTS0047249,4
RTS0047250,7
RTS0047252,7
RTS0047253,6
RTS0047254,6
RTS0047255,5
RTS0047256,8
RTS0047257,3
RTS0047258,7
RTS0047259,6
RTS0047260,7
RTS0047261,7
RTS0047262,4
RTS0047263,6
RTS0047264,5
RTS0047266,9
RTS0047267,15
RTS0047268,7
RTS0047269,10
RTS0047270,19
RTS0047271,11
RTS0047272,8
RTS0047273,2
RTS0047274,2
RTS0047276,3
RTS0047277,11
RTS0047278,10
RTS0047279,13
RTS0047280,5
RTS0047281,8
RTS0047282,7
RTS0047283,7
RTS0047284,6
RTS0047290,8
RTS0047291,13
RTS0047292,16
RTS0047293,11
RTS0047294,15
RTS0047295,1
RTS0047296,4
RTS0047297,2
RTS0047298,3
RTS0047299,5
RTS0047300,3
RTS0047301,4
RTS0047302,3
RTS0047303,1
RTS0047304,2
RTS0047305,4
RTS0047306,4
RTS0047307,11
RTS0047308,4
RTS0047309,11
RTS0047310,7
RTS0047311,6
RTS0047312,6
RTS0047313,6
RTS0047314,3
RTS0047315,8
RTS0047316,14
RTS0047317,8
RTS0047318,8
RTS0047319,7
RTS0047320,1
RTS0047321,9
RTS0047322,3
RTS0047323,8
RTS0047324,10
RTS0047325,3
RTS0047326,6
RTS0047327,9
RTS0047328,5
RTS0047329,5
RTS0047331,6
RTS0047332,8
RTS0047333,5
RTS0047334,6
RTS0047335,4
RTS0047336,6
RTS0047337,4
RTS0047338,6
RTS0047339,6
RTS0047340,8
RTS0047341,3
RTS0047342,9
RTS0047343,5
RTS0047344,7
RTS0047345,1
RTS0047346,2
RTS0047348,4
RTS0047349,6
RTS0047350,3
RTS0047351,6
RTS0047352,22
RTS0047353,27
RTS0047354,12
RTS0047356,2
RTS0047357,3
RTS0047358,2
RTS0047359,3
RTS0047360,1
RTS0047361,1
RTS0047362,5
RTS0047363,5
RTS0047364,3
RTS0047365,2
RTS0047366,5
RTS0047367,5
RTS0047368,3
RTS0047370,1
RTS0047373,6
RTS0047375,5
RTS0047376,6
RTS0047377,9
RTS0047378,3
RTS0047379,5
RTS0047380,5
RTS0047381,2
RTS0047382,1
RTS0047385,6
RTS0047386,10
RTS0047387,6
RTS0047388,5
RTS0047389,10
RTS0047390,3
RTS0047391,5
RTS0047392,2
RTS0047393,7
RTS0047394,1
RTS0047395,2
RTS0047396,11
RTS0047397,6
RTS0047398,5
RTS0047399,2
RTS0047400,2
RTS0047401,3
RTS0047402,4
RTS0047404,4
RTS0047405,4
RTS0047406,2
RTS0047407,5
RTS0047408,2
RTS0047409,9
RTS0047410,3
RTS0047411,5
RTS0047412,5
RTS0047413,7
RTS0047414,6
RTS0047415,10
RTS0047417,9
RTS0047418,8
RTS0047419,7
RTS0047420,9
RTS0047421,2
RTS0047422,1
RTS0047423,2
RTS0047424,2
RTS0047425,1
RTS0047426,5
RTS0047427,6
RTS0047428,6
RTS0047429,3
RTS0047430,5
RTS0047431,6
RTS0047432,3
RTS0047433,1
RTS0047434,4
RTS0047435,4
RTS0047436,2
RTS0047437,1
RTS0047438,2
RTS0047439,5
RTS0047440,1
RTS0047441,7
RTS0047442,13
RTS0047445,12
RTS0047446,8
RTS0047447,1
RTS0047448,2
RTS0047449,5
RTS0047450,3
RTS0047451,2
RTS0047452,3
RTS0047454,1
RTS0047455,1
RTS0047456,3
RTS0047457,3
RTS0047458,5
RTS0047459,2
RTS0047460,5
RTS0047461,3
RTS0047462,3
RTS0047463,4
RTS0047464,5
RTS0047465,3
RTS0047466,2
RTS0047467,3
RTS0047468,4
RTS0047469,6
RTS0047473,2
RTS0047474,1
RTS0047476,3
RTS0047477,3
RTS0047479,9
RTS0047480,3
RTS0047481,10
RTS0047483,2
RTS0047484,3
RTS0047485,3
RTS0047486,3
RTS0047487,3
RTS0047488,5
RTS0047489,1
RTS0047490,5
RTS0047491,6
RTS0047492,7
RTS0047493,3
RTS0047494,9
RTS0047495,7
RTS0047496,6
RTS0047497,4
RTS0047498,5
RTS0047499,6
RTS0047500,5
RTS0047501,4
RTS0047502,2
RTS0047503,2
RTS0047504,5
RTS0047505,1
RTS0047506,7
RTS0047507,1
RTS0047508,3
RTS0047510,6
RTS0047511,1
RTS0047512,4
RTS0047513,2
RTS0047514,3
RTS0047515,7
RTS0047516,15
RTS0047517,15
RTS0047518,9
RTS0047520,7
RTS0047521,10
RTS0047522,5
RTS0047523,4
RTS0047524,2
RTS0047525,3
RTS0047526,3
RTS0047527,1
RTS0047528,2
RTS0047529,7
RTS0047530,2
RTS0047531,6
RTS0047532,3
RTS0047533,2
RTS0047534,3
RTS0047535,3
RTS0047536,7
RTS0047537,6
RTS0047538,11
RTS0047540,11
RTS0047541,12
RTS0047543,7
RTS0047544,3
RTS0047545,4
RTS0047546,4
RTS0047547,5
RTS0047548,20
RTS0047549,6
RTS0047550,8
RTS0047551,7
RTS0047552,7
RTS0047553,4
RTS0047558,1
RTS0047559,3
RTS0047560,1
RTS0047561,6
RTS0047562,5
RTS0047563,4
RTS0047564,3
RTS0047565,5
RTS0047566,4
RTS0047567,1
RTS0047568,1
RTS0047569,2
RTS0047570,2
RTS0047571,1
RTS0047572,3
RTS0047573,2
RTS0047574,6
RTS0047575,4
RTS0047576,1
RTS0047577,6
RTS0047578,1
RTS0047579,2
RTS0047580,1
RTS0047581,4
RTS0047582,2
RTS0047583,1
RTS0047585,2
RTS0047587,3
RTS0047588,5
RTS0047590,2
RTS0047591,1
RTS0047592,4
RTS0047593,3
RTS0047594,4
RTS0047595,2
RTS0047596,1
RTS0047597,2
RTS0047598,2
RTS0047599,6
RTS0047600,3
RTS0047601,9
RTS0047602,7
RTS0047603,1
RTS0047604,3
RTS0047606,2
RTS0047613,2
RTS0047614,6
RTS0047615,5
RTS0047616,3
RTS0047617,9
RTS0047618,2
RTS0047620,4
RTS0047621,1
RTS0047622,1
RTS0047624,4
RTS0047625,2
RTS0047626,5
RTS0047627,4
RTS0047628,3
RTS0047629,2
RTS0047630,1
RTS0047631,3
RTS0047632,2
RTS0047634,2
RTS0047635,2
RTS0047636,2
RTS0047637,1
RTS0047638,5
RTS0047641,2
RTS0047642,1
RTS0047643,1
RTS0047644,2
RTS0047645,1
RTS0047646,2
RTS0047647,4
RTS0047648,3
RTS0047649,1
RTS0047650,1
RTS0047651,1
RTS0047652,3
RTS0047654,4
RTS0047656,6
RTS0047657,3
RTS0047658,2
RTS0047660,3
RTS0047662,6
RTS0047663,3
RTS0047665,2
RTS0047667,2
RTS0047668,2
RTS0047669,2
RTS0047670,1
RTS0047672,2
RTS0047673,1
RTS0047674,2
RTS0047675,1
RTS0047676,2
RTS0047677,3
RTS0047678,3
RTS0047679,2
RTS0047680,5
RTS0047681,3
RTS0047682,1
RTS0047684,1
RTS0047685,1
RTS0047686,1
RTS0047687,2
RTS0047688,4
RTS0047689,2
RTS0047691,1
RTS0047692,2
RTS0047693,6
RTS0047694,2
RTS0047695,4
RTS0047696,7
RTS0047697,3
RTS0047698,1
RTS0047699,2
RTS0047701,3
RTS0047703,2
RTS0047704,3
RTS0047705,1
RTS0047706,3
RTS0047707,3
RTS0047708,10
RTS0047709,12
RTS0047710,1
RTS0047711,4
RTS0047712,5
RTS0047713,4
RTS0047714,6
RTS0047715,3
RTS0047716,5
RTS0047717,4
RTS0047718,2
RTS0047720,4
RTS0047721,5
RTS0047722,4
RTS0047723,4
RTS0047724,13
RTS0047725,10
RTS0047726,6
RTS0047727,10
RTS0047728,11
RTS0047730,2
RTS0047731,6
RTS0047732,2
RTS0047734,11
RTS0047735,7
RTS0047736,8
RTS0047737,6
RTS0047738,6
RTS0047739,4
RTS0047740,3
RTS0047741,5
RTS0047742,2
RTS0047743,2
RTS0047744,4
RTS0047745,7
RTS0047746,2
RTS0047747,3
RTS0047748,5
RTS0047749,6
RTS0047750,1
RTS0047752,4
RTS0047753,2
RTS0047754,6
RTS0047755,10
RTS0047756,9
RTS0047757,4
RTS0047758,5
RTS0047759,3
RTS0047760,2
RTS0047761,5
RTS0047762,6
RTS0047763,6
RTS0047764,4
RTS0047765,3
RTS0047766,8
RTS0047767,4
RTS0047768,8
RTS0047769,5
RTS0047770,3
RTS0047771,8
RTS0047772,9
RTS0047773,13
RTS0047774,4
RTS0047775,2
RTS0047776,2
RTS0047777,3
RTS0047778,5
RTS0047779,2
RTS0047780,4
RTS0047781,7
RTS0047782,5
RTS0047783,3
RTS0047784,1
RTS0047785,1
RTS0047786,7
RTS0047787,2
RTS0047788,4
RTS0047789,4
RTS0047790,1
RTS0047791,8
RTS0047792,1
RTS0047793,17
RTS0047794,2
RTS0047795,1
RTS0047796,7
RTS0047797,1
RTS0047798,2
RTS0047799,1
RTS0047800,5
RTS0047801,5
RTS0047802,6
RTS0047803,2
RTS0047804,2
RTS0047805,5
RTS0047806,1
RTS0047807,8
RTS0047808,22
RTS0047809,1
RTS0047810,6
RTS0047811,9
RTS0047812,2
RTS0047813,2
RTS0047814,3
RTS0047816,7
RTS0047817,2
RTS0047819,2
RTS0047820,3
RTS0047821,10
RTS0047822,4
RTS0047823,4
RTS0047824,1
RTS0047825,3
RTS0047826,3
RTS0047827,7
RTS0047828,2
RTS0047829,2
RTS0047830,1
RTS0047831,3
RTS0047832,3
RTS0047833,2
RTS0047835,8
RTS0047836,11
RTS0047837,5
RTS0047838,11
RTS0047839,6
RTS0047840,3
RTS0047842,4
RTS0047843,2
RTS0047845,2
RTS0047846,2
RTS0047847,2
RTS0047848,5
RTS0047849,3
RTS0047850,4
RTS0047851,2
RTS0047852,3
RTS0047853,2
RTS0047854,1
RTS0047855,4
RTS0047856,4
RTS0047857,2
RTS0047859,1
RTS0047860,3
RTS0047861,1
RTS0047862,2
RTS0047863,3
RTS0047864,2
RTS0047865,7
RTS0047866,5
RTS0047868,3
RTS0047869,7
RTS0047870,6
RTS0047871,4
RTS0047872,6
RTS0047873,4
RTS0047874,1
RTS0047875,1
RTS0047876,2
RTS0047877,6
RTS0047878,1
RTS0047879,5
RTS0047880,3
RTS0047881,3
RTS0047882,2
RTS0047883,4
RTS0047884,4
RTS0047885,3
RTS0047886,2
RTS0047890,18
RTS0047891,20
RTS0047892,4
RTS0047893,1
RTS0047894,4
RTS0047895,3
RTS0047896,3
RTS0047897,2
RTS0047898,3
RTS0047899,3
RTS0047900,3
RTS0047901,2
RTS0047902,4
RTS0047903,3
RTS0047904,2
RTS0047905,2
RTS0047906,4
RTS0047907,32
RTS0047908,24
RTS0047909,23
RTS0047910,5
RTS0047912,4
RTS0047913,4
RTS0047914,6
RTS0047915,2
RTS0047916,4
RTS0047917,1
RTS0047919,2
RTS0047920,11
RTS0047921,24
RTS0047924,1
RTS0047925,1
RTS0047926,3
RTS0047927,4
RTS0047928,4
RTS0047929,5
RTS0047930,3
RTS0047931,2
RTS0047932,4
RTS0047933,2
RTS0047934,3
RTS0047935,6
RTS0047936,4
RTS0047937,5
RTS0047938,4
RTS0047939,8
RTS0047940,14
RTS0047941,3
RTS0047943,2
RTS0047944,7
RTS0047945,3
RTS0047946,7
RTS0047947,2
RTS0047948,1
RTS0047949,5
RTS0047950,1
RTS0047951,5
RTS0047952,4
RTS0047953,6
RTS0047954,5
RTS0047956,1
RTS0047958,2
RTS0047959,2
RTS0047960,4
RTS0047961,5
RTS0047963,4
RTS0047964,2
RTS0047965,5
RTS0047966,5
RTS0047967,3
RTS0047968,5
RTS0047969,6
RTS0047970,4
RTS0047972,1
RTS0047973,8
RTS0047974,1
RTS0047975,4
RTS0047976,4
RTS0047977,3
RTS0047978,6
RTS0047979,4
RTS0047980,2
RTS0047981,11
RTS0047982,5
RTS0047985,34
RTS0047986,2
RTS0047987,2
RTS0047988,14
RTS0047990,4
RTS0047991,7
RTS0047992,4
RTS0047993,4
RTS0047994,5
RTS0047995,4
RTS0047996,2
RTS0047997,6
RTS0047998,2
RTS0047999,4
RTS0048000,4
RTS0048001,1
RTS0048003,7
RTS0048005,5
RTS0048006,4
RTS0048008,3
RTS0048009,3
RTS0048012,3
RTS0048013,2
RTS0048014,1
RTS0048015,5
RTS0048016,7
RTS0048017,5
RTS0048018,5
RTS0048019,9
RTS0048020,1
RTS0048021,2
RTS0048022,2
RTS0048023,6
RTS0048024,2
RTS0048026,5
RTS0048027,5
RTS0048028,3
RTS0048029,2
RTS0048030,3
RTS0048031,5
RTS0048032,4
RTS0048033,5
RTS0048034,4
RTS0048035,3
RTS0048036,7
RTS0048037,3
RTS0048038,2
RTS0048040,2
RTS0048041,2
RTS0048042,3
RTS0048043,10
RTS0048044,6
RTS0048045,5
RTS0048047,3
RTS0048048,4
RTS0048049,3
RTS0048051,7
RTS0048052,5
RTS0048053,2
RTS0048054,5
RTS0048055,3
RTS0048056,6
RTS0048057,3
RTS0048058,1
RTS0048059,1
RTS0048060,1
RTS0048061,1
RTS0048063,4
RTS0048064,3
RTS0048065,5
RTS0048066,5
RTS0048067,3
RTS0048068,5
RTS0048069,2
RTS0048070,4
RTS0048071,5
RTS0048072,4
RTS0048073,4
RTS0048076,6
RTS0048077,4
RTS0048078,4
RTS0048079,3
RTS0048080,4
RTS0048081,5
RTS0048082,4
RTS0048084,3
RTS0048085,3
RTS0048086,3
RTS0048087,6
RTS0048088,3
RTS0048089,2
RTS0048090,3
RTS0048091,2
RTS0048092,2
RTS0048093,7
RTS0048094,2
RTS0048096,1
RTS0048097,5
RTS0048098,185
RTS0048099,252
RTS0048100,266
RTS0048101,211
RTS0048102,188
RTS0048104,2
RTS0048105,2
RTS0048106,6
RTS0048107,5
RTS0048108,4
RTS0048109,1
RTS0048110,4
RTS0048111,2
RTS0048112,2
RTS0048113,2
RTS0048114,1
RTS0048115,1
RTS0048116,5
RTS0048117,2
RTS0048118,6
RTS0048120,3
RTS0048126,2
RTS0048127,5
RTS0048129,3
RTS0048130,1
RTS0048131,5
RTS0048132,11
RTS0048133,4
RTS0048134,8
RTS0048135,13
RTS0048136,2
RTS0048138,3
RTS0048139,4
RTS0048140,6
RTS0048141,9
RTS0048142,5
RTS0048144,1
RTS0048145,5
RTS0048146,3
RTS0048147,1
RTS0048148,3
RTS0048149,1
RTS0048150,1
RTS0048151,1
RTS0048152,7
RTS0048153,5
RTS0048154,7
RTS0048155,6
RTS0048156,8
RTS0048158,5
RTS0048159,3
RTS0048160,86
RTS0048161,147
RTS0048162,1
RTS0048163,7
RTS0048164,32
RTS0048165,6
RTS0048166,8
RTS0048167,10
RTS0048168,6
RTS0048169,3
RTS0048170,2
RTS0048172,1
RTS0048173,3
RTS0048175,1
RTS0048176,3
RTS0048177,1
RTS0048178,3
RTS0048179,4
RTS0048180,1
RTS0048181,3
RTS0048182,3
RTS0048183,4
RTS0048184,3
RTS0048185,4
RTS0048188,4
RTS0048189,6
RTS0048190,3
RTS0048191,3
RTS0048192,5
RTS0048193,2
RTS0048194,5
RTS0048195,3
RTS0048196,6
RTS0048197,8
RTS0048198,8
RTS0048200,4
RTS0048201,4
RTS0048202,6
RTS0048203,4
RTS0048204,2
RTS0048205,2
RTS0048207,4
RTS0048208,5
RTS0048209,4
RTS0048210,10
RTS0048211,5
RTS0048212,4
RTS0048213,3
RTS0048214,1
RTS0048215,3
RTS0048216,4
RTS0048217,2
RTS0048218,4
RTS0048219,4
RTS0048220,4
RTS0048221,3
RTS0048222,4
RTS0048224,1
RTS0048225,6
RTS0048226,4
RTS0048227,4
RTS0048228,2
RTS0048229,4
RTS0048230,4
RTS0048231,2
RTS0048232,4
RTS0048233,4
RTS0048234,2
RTS0048235,4
RTS0048236,3
RTS0048237,2
RTS0048238,6
RTS0048239,3
RTS0048240,2
RTS0048241,4
RTS0048242,10
RTS0048243,2
RTS0048244,5
RTS0048245,3
RTS0048246,6
RTS0049343,4
RTS0049344,13
RTS0049345,7
RTS0049346,2
RTS0049348,2
RTS0049350,4
RTS0049351,3
RTS0049352,2
RTS0049353,2
RTS0049354,2
RTS0049355,1
RTS0049356,3
RTS0049357,5
RTS0049358,2
RTS0049359,2
RTS0049360,6
RTS0049361,4
RTS0049362,2
RTS0049363,3
RTS0049364,4
RTS0049365,5
RTS0049366,14
RTS0049367,13
RTS0049368,3
RTS0049370,1
RTS0049371,4
RTS0049372,4
RTS0049373,18
RTS0049374,16
RTS0049375,9
RTS0049376,8
RTS0049377,9
RTS0049378,14
RTS0049379,7
RTS0049380,21
RTS0049381,14
RTS0049382,8
RTS0049383,2
RTS0049384,1
RTS0049385,2
RTS0049386,2
RTS0049387,5
RTS0049388,2
RTS0049389,2
RTS0049390,70
RTS0049391,88
RTS0049392,62
RTS0049393,80
RTS0049394,23
RTS0049395,36
RTS0049396,20
RTS0049397,34
RTS0049398,32
RTS0049399,13
RTS0049400,2
RTS0049401,6
RTS0049402,2
RTS0049403,1
RTS0049404,5
RTS0049405,4
RTS0049406,1
RTS0049407,3
RTS0049408,1
RTS0049409,1
RTS0049410,1
RTS0049411,5
RTS0049412,1
RTS0049413,3
RTS0049414,3
RTS0049415,1
RTS0049416,4
RTS0049417,4
RTS0049418,3
RTS0049419,1
RTS0049420,2
RTS0049421,3
RTS0049422,4
RTS0049423,2
RTS0049424,4
RTS0049425,5
RTS0049426,1
RTS0049427,3
RTS0049429,8
RTS0049430,2
RTS0049431,4
RTS0049432,2
RTS0049433,2
RTS0049434,1
RTS0049435,3
RTS0049436,2
RTS0049437,7
RTS0049438,2
RTS0049439,4
RTS0049440,8
RTS0049441,5
RTS0049442,7
RTS0049443,5
RTS0049444,7
RTS0049445,3
RTS0049446,1
RTS0049447,3
RTS0049448,1
RTS0049449,5
RTS0049450,2
RTS0049451,4
RTS0049452,3
RTS0049453,1
RTS0049454,3
RTS0049455,2
RTS0049456,4
RTS0049457,8
RTS0049458,3
RTS0049459,5
RTS0049460,10
RTS0049461,9
RTS0049462,11
RTS0049463,4
RTS0049464,3
RTS0049465,4
RTS0049466,2
RTS0049467,3
RTS0049468,9
RTS0049469,4
RTS0049470,6
RTS0049471,9
RTS0049472,4
RTS0049473,13
RTS0049475,3
RTS0049476,3
RTS0049477,3
RTS0049478,3
RTS0049479,272
RTS0049480,31
RTS0049481,1
RTS0049482,1
RTS0049483,3
RTS0049484,2
RTS0049485,5
RTS0997079,4
RTS0997080,5
RTS0997082,8
RTS0997084,2
RTS0997085,2
RTS0997086,1
RTS0997087,2
RTS0997088,736
RTS0997089,203
RTS0997090,9
RTS0997091,4
RTS0997092,2
RTS0997096,3
RTS0997097,1
RTS0997098,2
RTS0997100,4
RTS0997101,1
RTS0997102,1
RTS0997103,1
RTS0997104,2
RTS0997105,1
RTS0997106,3
RTS0997107,3
RTS0997108,1
RTS0997109,2
RTS0997110,3
RTS0997111,2
RTS0997112,3
RTS0997113,1
RTS0997114,2
RTS0997115,1
RTS0997116,1
RTS0997117,2
RTS0997119,2
RTS0997120,3
RTS0997121,7
RTS0997122,6
RTS0997123,8
RTS0997124,5
RTS0997125,10
RTS0997126,23
RTS0997127,17
RTS0997128,24
RTS0997129,29
RTS0997130,7
</Code_Summary>
