# Supplementary material for: Spatial meta-transcriptomics reveal associations of intratumor bacteria burden with lung cancer cells showing a distinct oncogenic signature
Source: J Immunother Cancer. 2022 Jul 6;10(7):e004698. doi: 10.1136/jitc-2022-004698 (PMC9260850; doi:10.1136/jitc-2022-004698)
Supplement: Supplementary data [file jitc-2022-004698supp009.zip › DSP-1001660004186-C-E02.dcc]

<Header>
FileVersion,0.02
SoftwareVersion,"GeoMx_NGS_Pipeline_ 2.0.0"
Date,2020-6-15
</Header>

<Scan_Attributes>
ID,DSP-1001660004186-C-E02
Plate_ID,1001660004186
Well,E02
</Scan_Attributes>

<NGS_Processing_Attributes>
SeqSetId,
tamperedIni,No
Raw,10982757
Trimmed,10932361
Stitched,10867388
Aligned,10625302
umiQ30,0.9916
rtsQ30,0.9913
</NGS_Processing_Attributes>


<Code_Summary>
RTS0039454,337
RTS0039455,250
RTS0039456,264
RTS0039457,566
RTS0039458,239
RTS0039459,211
RTS0039460,136
RTS0039461,285
RTS0039462,226
RTS0039463,254
RTS0039464,148
RTS0039465,183
RTS0039466,137
RTS0039467,365
RTS0039468,145
RTS0039469,123
RTS0039470,137
RTS0039471,153
RTS0039472,148
RTS0039473,97
RTS0039474,202
RTS0039475,187
RTS0039476,236
RTS0039477,222
RTS0039478,203
RTS0039479,131
RTS0039480,116
RTS0039481,101
RTS0039482,147
RTS0039483,85
RTS0039484,130
RTS0039485,162
RTS0039486,129
RTS0039487,114
RTS0039488,150
RTS0039489,158
RTS0039490,169
RTS0039491,160
RTS0039492,112
RTS0039493,213
RTS0039494,169
RTS0039495,170
RTS0039496,219
RTS0039497,132
RTS0039498,139
RTS0039499,1328
RTS0039500,665
RTS0039501,1006
RTS0039502,1170
RTS0039503,892
RTS0039504,118
RTS0039505,220
RTS0039506,103
RTS0039507,261
RTS0039508,160
RTS0039509,165
RTS0039510,291
RTS0039511,943
RTS0039512,641
RTS0039513,748
RTS0039514,1158
RTS0039515,1143
RTS0039516,124
RTS0039517,110
RTS0039518,122
RTS0039519,103
RTS0039520,119
RTS0039521,153
RTS0039522,140
RTS0039523,100
RTS0039524,197
RTS0039525,222
RTS0039526,164
RTS0039527,287
RTS0039528,156
RTS0039529,229
RTS0039530,182
RTS0039531,211
RTS0039532,159
RTS0039533,241
RTS0039534,120
RTS0039535,180
RTS0039536,110
RTS0039537,105
RTS0039538,94
RTS0039539,135
RTS0039540,119
RTS0039541,176
RTS0039542,177
RTS0039543,194
RTS0039544,126
RTS0039545,195
RTS0039546,87
RTS0039547,132
RTS0039548,109
RTS0039549,147
RTS0039550,123
RTS0039551,136
RTS0039552,83
RTS0039553,147
RTS0039554,150
RTS0039555,165
RTS0039556,101
RTS0039557,124
RTS0039558,98
RTS0039559,123
RTS0039560,100
RTS0039561,76
RTS0039562,136
RTS0039563,127
RTS0039564,151
RTS0039565,160
RTS0039566,125
RTS0039567,131
RTS0039568,106
RTS0039569,82
RTS0039570,117
RTS0039571,105
RTS0039572,138
RTS0039573,125
RTS0039574,114
RTS0039575,81
RTS0039576,131
RTS0039577,219
RTS0039578,166
RTS0039579,191
RTS0039580,181
RTS0039581,275
RTS0039582,344
RTS0039583,370
RTS0039584,255
RTS0039585,209
RTS0039586,99
RTS0039587,104
RTS0039588,121
RTS0039589,109
RTS0039590,128
RTS0039591,492
RTS0039592,434
RTS0039593,252
RTS0039594,392
RTS0039595,413
RTS0039596,182
RTS0039597,144
RTS0039598,124
RTS0039599,118
RTS0039600,150
RTS0039601,106
RTS0039602,109
RTS0039603,102
RTS0039604,156
RTS0039605,117
RTS0039606,94
RTS0039607,145
RTS0039608,129
RTS0039609,93
RTS0039610,113
RTS0039611,162
RTS0039612,138
RTS0039613,154
RTS0039614,106
RTS0039615,86
RTS0039616,103
RTS0039617,95
RTS0039619,145
RTS0039620,115
RTS0039621,157
RTS0039622,154
RTS0039623,136
RTS0039624,165
RTS0039625,154
RTS0039626,140
RTS0039627,120
RTS0039628,102
RTS0039629,140
RTS0039630,113
RTS0039631,70
RTS0039632,86
RTS0039633,80
RTS0039634,99
RTS0039635,105
RTS0039636,82
RTS0039637,103
RTS0039638,127
RTS0039639,146
RTS0039640,67
RTS0039641,168
RTS0039642,147
RTS0039643,153
RTS0039644,115
RTS0039645,114
RTS0039646,142
RTS0039647,129
RTS0039648,122
RTS0039649,135
RTS0039650,120
RTS0039651,439
RTS0039652,510
RTS0039653,310
RTS0039654,230
RTS0039655,312
RTS0039656,672
RTS0039657,462
RTS0039658,315
RTS0039659,533
RTS0039660,380
RTS0039661,155
RTS0039662,104
RTS0039663,153
RTS0039664,208
RTS0039665,187
RTS0039666,118
RTS0039667,98
RTS0039668,108
RTS0039669,168
RTS0039670,114
RTS0039671,302
RTS0039672,397
RTS0039673,257
RTS0039674,289
RTS0039675,267
RTS0039676,124
RTS0039677,111
RTS0039678,95
RTS0039679,120
RTS0039680,107
RTS0039681,258
RTS0039682,212
RTS0039683,121
RTS0039684,195
RTS0039685,214
RTS0039686,454
RTS0039687,574
RTS0039688,530
RTS0039689,341
RTS0039690,408
RTS0039691,112
RTS0039692,118
RTS0039693,75
RTS0039694,139
RTS0039695,101
RTS0039696,134
RTS0039697,131
RTS0039698,140
RTS0039699,128
RTS0039700,142
RTS0039701,107
RTS0039702,160
RTS0039703,144
RTS0039704,162
RTS0039705,126
RTS0039706,143
RTS0039707,154
RTS0039708,142
RTS0039709,125
RTS0039710,188
RTS0039711,147
RTS0039712,272
RTS0039713,297
RTS0039714,204
RTS0039715,206
RTS0039716,112
RTS0039717,197
RTS0039718,115
RTS0039719,131
RTS0039720,354
RTS0039721,176
RTS0039722,146
RTS0039723,273
RTS0039724,183
RTS0039725,194
RTS0039726,251
RTS0039727,173
RTS0039728,170
RTS0039729,195
RTS0039730,170
RTS0039731,148
RTS0039732,111
RTS0039733,122
RTS0039734,159
RTS0039735,119
RTS0039736,163
RTS0039737,162
RTS0039738,141
RTS0039739,183
RTS0039740,146
RTS0039741,183
RTS0039742,211
RTS0039743,195
RTS0039744,172
RTS0039745,217
RTS0039746,127
RTS0039747,146
RTS0039749,148
RTS0039750,150
RTS0039751,141
RTS0039752,126
RTS0039753,186
RTS0039754,151
RTS0039755,177
RTS0039756,152
RTS0039757,146
RTS0039758,137
RTS0039759,115
RTS0039760,123
RTS0039761,194
RTS0039762,151
RTS0039763,199
RTS0039764,148
RTS0039765,158
RTS0039766,137
RTS0039767,146
RTS0039768,184
RTS0039769,118
RTS0039770,423
RTS0039771,129
RTS0039772,154
RTS0039773,127
RTS0039774,113
RTS0039775,179
RTS0039776,163
RTS0039777,114
RTS0039778,97
RTS0039779,106
RTS0039780,137
RTS0039781,303
RTS0039782,194
RTS0039783,208
RTS0039784,217
RTS0039785,380
RTS0039786,173
RTS0039787,107
RTS0039788,128
RTS0039789,130
RTS0039790,197
RTS0039791,280
RTS0039792,181
RTS0039793,191
RTS0039794,287
RTS0039795,163
RTS0039796,215
RTS0039797,252
RTS0039798,234
RTS0039799,265
RTS0039800,251
RTS0039801,131
RTS0039802,125
RTS0039803,143
RTS0039804,179
RTS0039805,163
RTS0039806,109
RTS0039807,93
RTS0039808,121
RTS0039809,127
RTS0039810,136
RTS0039811,207
RTS0039812,274
RTS0039813,174
RTS0039814,239
RTS0039815,238
RTS0039816,206
RTS0039817,175
RTS0039818,200
RTS0039819,224
RTS0039820,215
RTS0039821,176
RTS0039822,154
RTS0039823,177
RTS0039824,154
RTS0039825,157
RTS0039826,135
RTS0039827,211
RTS0039828,156
RTS0039829,230
RTS0039830,164
RTS0039831,128
RTS0039832,197
RTS0039833,165
RTS0039834,156
RTS0039835,163
RTS0039836,134
RTS0039838,111
RTS0039839,103
RTS0039840,76
RTS0039841,213
RTS0039842,197
RTS0039843,154
RTS0039844,231
RTS0039845,139
RTS0039846,134
RTS0039847,114
RTS0039848,102
RTS0039849,107
RTS0039850,122
RTS0039851,223
RTS0039852,250
RTS0039853,204
RTS0039854,214
RTS0039855,199
RTS0039856,116
RTS0039857,117
RTS0039858,94
RTS0039859,131
RTS0039860,141
RTS0039861,125
RTS0039862,102
RTS0039863,97
RTS0039864,121
RTS0039865,109
RTS0039866,89
RTS0039867,140
RTS0039868,88
RTS0039869,111
RTS0039870,109
RTS0039871,134
RTS0039872,108
RTS0039873,92
RTS0039874,131
RTS0039875,132
RTS0039876,91
RTS0039877,92
RTS0039878,79
RTS0039879,104
RTS0039880,77
RTS0039881,84
RTS0039882,86
RTS0039883,80
RTS0039884,96
RTS0039885,145
RTS0039886,143
RTS0039887,103
RTS0039888,155
RTS0039890,106
RTS0039891,197
RTS0039892,162
RTS0039893,206
RTS0039894,140
RTS0039895,184
RTS0039896,180
RTS0039897,143
RTS0039898,261
RTS0039899,135
RTS0039900,247
RTS0039901,135
RTS0039902,145
RTS0039903,111
RTS0039904,163
RTS0039905,154
RTS0039906,123
RTS0039907,136
RTS0039908,117
RTS0039909,100
RTS0039910,133
RTS0039911,81
RTS0039912,115
RTS0039913,105
RTS0039914,92
RTS0039915,127
RTS0039916,105
RTS0039917,125
RTS0039918,153
RTS0039919,161
RTS0039920,105
RTS0039921,134
RTS0039922,151
RTS0039923,111
RTS0039924,124
RTS0039925,110
RTS0039926,217
RTS0039927,245
RTS0039928,219
RTS0039929,182
RTS0039930,292
RTS0039931,162
RTS0039932,172
RTS0039933,131
RTS0039934,126
RTS0039935,152
RTS0039936,126
RTS0039937,114
RTS0039938,126
RTS0039939,92
RTS0039940,106
RTS0039941,112
RTS0039942,103
RTS0039943,99
RTS0039944,119
RTS0039945,132
RTS0039946,185
RTS0039947,260
RTS0039948,325
RTS0039949,233
RTS0039950,289
RTS0039951,172
RTS0039952,169
RTS0039953,134
RTS0039954,116
RTS0039955,172
RTS0039956,296
RTS0039957,344
RTS0039958,320
RTS0039959,270
RTS0039960,412
RTS0039961,103
RTS0039962,95
RTS0039963,91
RTS0039964,133
RTS0039965,112
RTS0039966,130
RTS0039967,74
RTS0039968,104
RTS0039969,128
RTS0039970,114
RTS0039971,118
RTS0039972,90
RTS0039973,108
RTS0039974,139
RTS0039975,105
RTS0039976,140
RTS0039977,105
RTS0039978,132
RTS0039979,121
RTS0039980,113
RTS0039981,238
RTS0039982,278
RTS0039983,388
RTS0039984,205
RTS0039985,403
RTS0039986,304
RTS0039987,242
RTS0039988,239
RTS0039989,221
RTS0039990,178
RTS0039991,100
RTS0039992,112
RTS0039993,120
RTS0039994,108
RTS0039995,143
RTS0039996,234
RTS0039997,202
RTS0039998,197
RTS0039999,182
RTS0040000,221
RTS0040001,116
RTS0040002,96
RTS0040003,119
RTS0040004,112
RTS0040005,146
RTS0040006,515
RTS0040007,499
RTS0040008,312
RTS0040009,435
RTS0040010,513
RTS0040011,156
RTS0040012,130
RTS0040013,171
RTS0040014,127
RTS0040015,142
RTS0040016,79
RTS0040017,130
RTS0040018,100
RTS0040019,133
RTS0040020,126
RTS0040021,126
RTS0040022,124
RTS0040023,148
RTS0040024,93
RTS0040025,110
RTS0040026,109
RTS0040027,155
RTS0040028,146
RTS0040029,142
RTS0040030,159
RTS0040031,135
RTS0040032,121
RTS0040033,93
RTS0040034,132
RTS0040035,79
RTS0040036,143
RTS0040037,115
RTS0040038,125
RTS0040039,112
RTS0040040,129
RTS0040041,87
RTS0040042,114
RTS0040043,120
RTS0040044,104
RTS0040045,121
RTS0040046,153
RTS0040047,147
RTS0040048,187
RTS0040049,124
RTS0040050,112
RTS0040051,147
RTS0040052,144
RTS0040053,155
RTS0040054,142
RTS0040055,101
RTS0040056,136
RTS0040057,100
RTS0040058,108
RTS0040059,106
RTS0040060,132
RTS0040061,117
RTS0040062,114
RTS0040063,106
RTS0040064,120
RTS0040065,95
RTS0040066,168
RTS0040067,140
RTS0040068,152
RTS0040069,107
RTS0040070,150
RTS0040071,100
RTS0040072,189
RTS0040073,157
RTS0040074,134
RTS0040075,113
RTS0040076,218
RTS0040077,433
RTS0040078,163
RTS0040079,242
RTS0040080,253
RTS0040081,178
RTS0040082,157
RTS0040083,107
RTS0040084,167
RTS0040085,132
RTS0040086,115
RTS0040087,123
RTS0040088,146
RTS0040089,103
RTS0040090,114
RTS0040091,97
RTS0040092,90
RTS0040093,136
RTS0040094,109
RTS0040095,110
RTS0040096,194
RTS0040097,147
RTS0040098,121
RTS0040099,145
RTS0040100,145
RTS0040101,103
RTS0040102,93
RTS0040103,97
RTS0040104,114
RTS0040105,114
RTS0040106,173
RTS0040107,121
RTS0040108,107
RTS0040109,119
RTS0040110,135
RTS0040111,129
RTS0040112,118
RTS0040113,93
RTS0040114,77
RTS0040115,206
RTS0040116,821
RTS0040117,614
RTS0040118,391
RTS0040119,603
RTS0040120,804
RTS0040121,126
RTS0040122,161
RTS0040123,118
RTS0040124,121
RTS0040125,122
RTS0040126,145
RTS0040127,188
RTS0040128,134
RTS0040129,157
RTS0040130,181
RTS0040131,137
RTS0040132,101
RTS0040133,112
RTS0040134,120
RTS0040135,115
RTS0040136,77
RTS0040137,90
RTS0040138,163
RTS0040139,133
RTS0040140,139
RTS0040141,151
RTS0040142,223
RTS0040143,202
RTS0040144,184
RTS0040145,175
RTS0040146,175
RTS0040147,207
RTS0040148,138
RTS0040149,171
RTS0040150,143
RTS0040151,141
RTS0040152,135
RTS0040153,127
RTS0040154,143
RTS0040155,133
RTS0040156,149
RTS0040157,144
RTS0040158,112
RTS0040159,140
RTS0040160,141
RTS0040161,163
RTS0040162,72
RTS0040163,110
RTS0040164,115
RTS0040165,108
RTS0040166,69
RTS0040167,143
RTS0040168,95
RTS0040169,113
RTS0040170,120
RTS0040171,59
RTS0040172,120
RTS0040173,121
RTS0040174,93
RTS0040175,125
RTS0040176,92
RTS0040177,101
RTS0040178,84
RTS0040179,82
RTS0040180,116
RTS0040181,161
RTS0040182,131
RTS0040183,83
RTS0040184,95
RTS0040185,99
RTS0040186,123
RTS0040187,104
RTS0040188,82
RTS0040189,106
RTS0040190,99
RTS0040191,104
RTS0040192,99
RTS0040193,101
RTS0040194,134
RTS0040195,151
RTS0040196,108
RTS0040197,96
RTS0040198,92
RTS0040199,131
RTS0040200,140
RTS0040201,145
RTS0040202,126
RTS0040203,121
RTS0040204,134
RTS0040205,118
RTS0040206,183
RTS0040207,90
RTS0040208,188
RTS0040209,250
RTS0040210,256
RTS0040211,146
RTS0040212,102
RTS0040213,99
RTS0040214,140
RTS0040215,179
RTS0040216,120
RTS0040217,143
RTS0040218,120
RTS0040219,127
RTS0040220,77
RTS0040221,93
RTS0040222,98
RTS0040223,126
RTS0040224,71
RTS0040225,123
RTS0040226,142
RTS0040227,51
RTS0040228,124
RTS0040229,88
RTS0040230,120
RTS0040231,73
RTS0040232,118
RTS0040233,111
RTS0040234,103
RTS0040235,136
RTS0040236,87
RTS0040237,116
RTS0040238,130
RTS0040239,129
RTS0040240,107
RTS0040241,96
RTS0040242,116
RTS0040243,134
RTS0040244,112
RTS0040245,144
RTS0040246,128
RTS0040247,150
RTS0040248,112
RTS0040249,152
RTS0040250,118
RTS0040251,99
RTS0040252,91
RTS0040253,89
RTS0040254,91
RTS0040255,111
RTS0040256,85
RTS0040257,87
RTS0040258,102
RTS0040259,111
RTS0040260,126
RTS0040261,71
RTS0040262,120
RTS0040263,139
RTS0040264,105
RTS0040265,125
RTS0040266,95
RTS0040267,88
RTS0040268,114
RTS0040269,93
RTS0040270,153
RTS0040271,121
RTS0040272,131
RTS0040273,107
RTS0040274,138
RTS0040275,143
RTS0040276,176
RTS0040277,280
RTS0040278,545
RTS0040279,466
RTS0040280,283
RTS0040281,105
RTS0040282,119
RTS0040283,136
RTS0040284,125
RTS0040285,139
RTS0040286,131
RTS0040287,128
RTS0040288,122
RTS0040289,94
RTS0040290,182
RTS0040291,87
RTS0040292,99
RTS0040293,101
RTS0040294,110
RTS0040295,118
RTS0040296,115
RTS0040297,144
RTS0040298,121
RTS0040299,98
RTS0040300,94
RTS0040301,108
RTS0040302,89
RTS0040303,95
RTS0040304,88
RTS0040305,115
RTS0040306,139
RTS0040307,111
RTS0040308,113
RTS0040309,124
RTS0040310,139
RTS0040311,137
RTS0040312,142
RTS0040313,93
RTS0040314,143
RTS0040315,111
RTS0040316,117
RTS0040317,126
RTS0040318,106
RTS0040319,144
RTS0040320,147
RTS0040321,125
RTS0040322,122
RTS0040323,122
RTS0040324,134
RTS0040325,75
RTS0040326,396
RTS0040327,356
RTS0040328,876
RTS0040329,902
RTS0040330,572
RTS0040331,127
RTS0040332,110
RTS0040333,140
RTS0040334,120
RTS0040335,120
RTS0040336,101
RTS0040337,141
RTS0040338,44
RTS0040339,103
RTS0040340,116
RTS0040341,165
RTS0040342,94
RTS0040343,102
RTS0040344,136
RTS0040345,156
RTS0040346,131
RTS0040347,146
RTS0040348,115
RTS0040349,164
RTS0040350,113
RTS0040351,116
RTS0040352,165
RTS0040353,176
RTS0040354,133
RTS0040355,120
RTS0040356,190
RTS0040357,186
RTS0040358,146
RTS0040359,135
RTS0040360,206
RTS0040361,238
RTS0040363,103
RTS0040364,179
RTS0040365,167
RTS0040366,150
RTS0040367,140
RTS0040368,189
RTS0040369,139
RTS0040370,165
RTS0040371,152
RTS0040372,148
RTS0040373,154
RTS0040374,95
RTS0040375,93
RTS0040376,152
RTS0040377,139
RTS0040378,133
RTS0040379,160
RTS0040380,103
RTS0040381,95
RTS0040382,92
RTS0040383,74
RTS0040384,83
RTS0040385,72
RTS0040386,153
RTS0040387,113
RTS0040388,127
RTS0040389,107
RTS0040390,166
RTS0040391,136
RTS0040392,166
RTS0040393,167
RTS0040394,119
RTS0040395,154
RTS0040396,141
RTS0040397,159
RTS0040398,181
RTS0040399,158
RTS0040400,159
RTS0040401,978
RTS0040402,1230
RTS0040403,671
RTS0040404,1197
RTS0040405,215
RTS0040406,208
RTS0040407,241
RTS0040408,285
RTS0040409,206
RTS0040410,268
RTS0040411,112
RTS0040412,80
RTS0040413,141
RTS0040414,146
RTS0040415,145
RTS0040416,1486
RTS0040417,642
RTS0040418,590
RTS0040419,1596
RTS0040420,1424
RTS0040421,107
RTS0040422,125
RTS0040423,133
RTS0040424,108
RTS0040425,106
RTS0040426,75
RTS0040428,158
RTS0040429,97
RTS0040430,105
RTS0040431,128
RTS0040432,86
RTS0040433,112
RTS0040434,96
RTS0040435,113
RTS0040436,631
RTS0040437,937
RTS0040438,1865
RTS0040439,1414
RTS0040440,1374
RTS0040441,181
RTS0040442,133
RTS0040443,151
RTS0040444,122
RTS0040445,148
RTS0040446,114
RTS0040447,111
RTS0040448,130
RTS0040449,136
RTS0040450,95
RTS0040451,418
RTS0040452,446
RTS0040453,468
RTS0040454,373
RTS0040455,837
RTS0040456,161
RTS0040457,106
RTS0040458,70
RTS0040459,96
RTS0040460,145
RTS0040461,112
RTS0040462,132
RTS0040463,139
RTS0040464,126
RTS0040465,132
RTS0040466,137
RTS0040467,114
RTS0040468,146
RTS0040469,129
RTS0040470,103
RTS0040471,186
RTS0040472,108
RTS0040473,104
RTS0040474,106
RTS0040475,98
RTS0040476,99
RTS0040477,106
RTS0040478,109
RTS0040479,93
RTS0040480,103
RTS0040481,222
RTS0040482,250
RTS0040483,175
RTS0040484,299
RTS0040485,230
RTS0040486,145
RTS0040487,107
RTS0040488,107
RTS0040489,119
RTS0040490,92
RTS0040491,140
RTS0040492,126
RTS0040493,100
RTS0040494,138
RTS0040495,142
RTS0040496,599
RTS0040497,554
RTS0040498,634
RTS0040499,405
RTS0040500,405
RTS0040501,192
RTS0040502,119
RTS0040503,140
RTS0040504,150
RTS0040505,88
RTS0040506,108
RTS0040507,106
RTS0040508,98
RTS0040509,72
RTS0040510,72
RTS0040511,193
RTS0040512,149
RTS0040513,170
RTS0040514,155
RTS0040515,248
RTS0040516,101
RTS0040517,108
RTS0040518,117
RTS0040519,132
RTS0040520,102
RTS0040521,89
RTS0040522,100
RTS0040523,101
RTS0040524,74
RTS0040525,109
RTS0040526,170
RTS0040527,104
RTS0040528,137
RTS0040529,146
RTS0040530,113
RTS0040531,144
RTS0040532,242
RTS0040533,126
RTS0040534,130
RTS0040535,132
RTS0040536,134
RTS0040537,230
RTS0040538,168
RTS0040539,160
RTS0040540,137
RTS0040541,74
RTS0040542,89
RTS0040543,100
RTS0040544,102
RTS0040545,79
RTS0040546,89
RTS0040547,80
RTS0040548,102
RTS0040549,90
RTS0040550,92
RTS0040551,116
RTS0040552,121
RTS0040553,208
RTS0040554,169
RTS0040555,175
RTS0040556,136
RTS0040557,65
RTS0040558,84
RTS0040559,96
RTS0040560,103
RTS0040561,91
RTS0040562,85
RTS0040563,88
RTS0040564,110
RTS0040565,119
RTS0040566,166
RTS0040567,240
RTS0040568,158
RTS0040569,255
RTS0040570,140
RTS0040571,154
RTS0040572,131
RTS0040573,191
RTS0040574,234
RTS0040575,150
RTS0040576,249
RTS0040577,190
RTS0040578,168
RTS0040579,160
RTS0040580,301
RTS0040581,88
RTS0040582,129
RTS0040583,87
RTS0040584,101
RTS0040585,145
RTS0040586,104
RTS0040587,67
RTS0040588,109
RTS0040589,90
RTS0040590,131
RTS0040591,188
RTS0040592,122
RTS0040593,67
RTS0040594,95
RTS0040595,122
RTS0040596,146
RTS0040597,198
RTS0040598,109
RTS0040599,147
RTS0040600,159
RTS0040601,111
RTS0040602,148
RTS0040603,118
RTS0040604,187
RTS0040605,144
RTS0040606,108
RTS0040607,184
RTS0040608,138
RTS0040609,107
RTS0040610,155
RTS0040611,133
RTS0040612,106
RTS0040613,129
RTS0040614,130
RTS0040615,104
RTS0040616,82
RTS0040617,100
RTS0040618,107
RTS0040619,112
RTS0040620,108
RTS0040621,128
RTS0040622,88
RTS0040623,121
RTS0040624,141
RTS0040625,116
RTS0040626,98
RTS0040627,107
RTS0040628,149
RTS0040629,138
RTS0040630,115
RTS0040631,157
RTS0040632,146
RTS0040633,165
RTS0040634,187
RTS0040635,125
RTS0040636,141
RTS0040637,151
RTS0040638,99
RTS0040639,109
RTS0040640,104
RTS0040641,215
RTS0040642,334
RTS0040643,246
RTS0040644,319
RTS0040645,393
RTS0040646,210
RTS0040647,147
RTS0040648,276
RTS0040649,209
RTS0040650,164
RTS0040651,220
RTS0040652,113
RTS0040653,143
RTS0040654,195
RTS0040655,179
RTS0040656,536
RTS0040657,650
RTS0040658,443
RTS0040659,480
RTS0040660,304
RTS0040661,96
RTS0040662,88
RTS0040663,101
RTS0040664,78
RTS0040665,89
RTS0040666,115
RTS0040667,89
RTS0040668,59
RTS0040669,109
RTS0040670,79
RTS0040671,112
RTS0040672,142
RTS0040673,163
RTS0040674,127
RTS0040675,136
RTS0040676,343
RTS0040677,287
RTS0040678,442
RTS0040679,289
RTS0040680,866
RTS0040681,314
RTS0040682,284
RTS0040683,414
RTS0040684,509
RTS0040685,345
RTS0040686,118
RTS0040687,164
RTS0040688,94
RTS0040689,106
RTS0040690,93
RTS0040691,106
RTS0040692,119
RTS0040693,216
RTS0040694,168
RTS0040695,161
RTS0040696,89
RTS0040697,109
RTS0040698,91
RTS0040699,100
RTS0040700,103
RTS0040701,363
RTS0040702,598
RTS0040703,401
RTS0040704,534
RTS0040705,735
RTS0040706,258
RTS0040707,217
RTS0040708,163
RTS0040709,212
RTS0040710,294
RTS0040711,124
RTS0040712,118
RTS0040713,219
RTS0040714,174
RTS0040715,203
RTS0040716,114
RTS0040717,111
RTS0040718,89
RTS0040719,117
RTS0040720,127
RTS0040721,81
RTS0040722,92
RTS0040723,139
RTS0040724,113
RTS0040725,100
RTS0040726,246
RTS0040727,364
RTS0040728,308
RTS0040729,318
RTS0040730,290
RTS0040731,205
RTS0040732,168
RTS0040733,135
RTS0040734,149
RTS0040735,136
RTS0040736,464
RTS0040737,366
RTS0040738,385
RTS0040739,336
RTS0040740,431
RTS0040741,111
RTS0040742,110
RTS0040743,134
RTS0040744,121
RTS0040745,142
RTS0040746,285
RTS0040747,254
RTS0040748,193
RTS0040749,236
RTS0040750,249
RTS0040751,313
RTS0040752,365
RTS0040753,317
RTS0040754,174
RTS0040755,189
RTS0040756,114
RTS0040757,127
RTS0040758,92
RTS0040759,122
RTS0040760,165
RTS0040761,321
RTS0040762,271
RTS0040763,209
RTS0040764,231
RTS0040765,356
RTS0040766,122
RTS0040767,119
RTS0040768,149
RTS0040769,175
RTS0040770,110
RTS0040771,114
RTS0040772,109
RTS0040773,107
RTS0040774,140
RTS0040775,142
RTS0040776,211
RTS0040777,543
RTS0040778,607
RTS0040779,644
RTS0040780,577
RTS0040781,199
RTS0040782,287
RTS0040783,122
RTS0040784,205
RTS0040785,170
RTS0040786,139
RTS0040787,99
RTS0040788,108
RTS0040789,109
RTS0040790,103
RTS0040791,135
RTS0040792,147
RTS0040793,90
RTS0040794,105
RTS0040795,113
RTS0040796,237
RTS0040797,154
RTS0040798,113
RTS0040799,111
RTS0040800,106
RTS0040801,335
RTS0040802,211
RTS0040803,287
RTS0040804,159
RTS0040805,194
RTS0040806,85
RTS0040807,110
RTS0040808,112
RTS0040809,112
RTS0040810,143
RTS0040811,103
RTS0040812,113
RTS0040813,108
RTS0040814,133
RTS0040815,129
RTS0040816,152
RTS0040817,115
RTS0040818,227
RTS0040819,229
RTS0040820,206
RTS0040821,148
RTS0040822,179
RTS0040823,131
RTS0040824,123
RTS0040825,139
RTS0040826,220
RTS0040827,105
RTS0040828,166
RTS0040830,181
RTS0040831,120
RTS0040832,117
RTS0040833,124
RTS0040834,120
RTS0040836,1335
RTS0040837,723
RTS0040838,1196
RTS0040839,1163
RTS0040840,649
RTS0040841,174
RTS0040842,184
RTS0040843,240
RTS0040844,187
RTS0040845,188
RTS0040846,170
RTS0040847,147
RTS0040848,107
RTS0040849,117
RTS0040850,198
RTS0040851,190
RTS0040852,170
RTS0040853,196
RTS0040854,228
RTS0040855,194
RTS0040856,122
RTS0040857,92
RTS0040858,109
RTS0040859,89
RTS0040860,115
RTS0040861,142
RTS0040862,155
RTS0040863,129
RTS0040864,140
RTS0040865,111
RTS0040866,115
RTS0040867,125
RTS0040868,99
RTS0040869,144
RTS0040870,108
RTS0040871,262
RTS0040872,318
RTS0040873,265
RTS0040874,429
RTS0040875,294
RTS0040876,121
RTS0040877,148
RTS0040878,120
RTS0040879,124
RTS0040880,150
RTS0040881,116
RTS0040882,86
RTS0040883,103
RTS0040884,146
RTS0040885,109
RTS0040886,114
RTS0040887,123
RTS0040888,159
RTS0040889,165
RTS0040890,144
RTS0040891,104
RTS0040892,131
RTS0040893,88
RTS0040894,95
RTS0040895,100
RTS0040896,121
RTS0040897,119
RTS0040898,122
RTS0040899,93
RTS0040900,120
RTS0040901,146
RTS0040902,128
RTS0040903,118
RTS0040904,148
RTS0040905,157
RTS0040906,163
RTS0040907,177
RTS0040908,172
RTS0040909,184
RTS0040910,184
RTS0040911,180
RTS0040912,179
RTS0040913,170
RTS0040914,132
RTS0040915,188
RTS0040916,129
RTS0040917,89
RTS0040918,113
RTS0040919,91
RTS0040920,99
RTS0040921,127
RTS0040922,141
RTS0040923,166
RTS0040924,150
RTS0040925,173
RTS0040926,121
RTS0040927,103
RTS0040928,92
RTS0040929,97
RTS0040930,114
RTS0040931,138
RTS0040932,144
RTS0040933,122
RTS0040934,142
RTS0040935,162
RTS0040936,139
RTS0040937,153
RTS0040938,139
RTS0040939,158
RTS0040940,122
RTS0040941,147
RTS0040942,159
RTS0040943,110
RTS0040944,204
RTS0040945,119
RTS0040946,151
RTS0040947,179
RTS0040948,175
RTS0040949,134
RTS0040950,196
RTS0040951,95
RTS0040952,77
RTS0040953,93
RTS0040954,100
RTS0040955,123
RTS0040956,146
RTS0040957,103
RTS0040958,120
RTS0040959,104
RTS0040960,111
RTS0040961,96
RTS0040962,76
RTS0040963,123
RTS0040964,117
RTS0040965,91
RTS0040966,342
RTS0040967,349
RTS0040968,402
RTS0040969,245
RTS0040970,301
RTS0040971,123
RTS0040972,143
RTS0040973,138
RTS0040974,138
RTS0040975,121
RTS0040976,106
RTS0040977,90
RTS0040978,81
RTS0040979,151
RTS0040980,112
RTS0040981,98
RTS0040982,108
RTS0040983,164
RTS0040984,105
RTS0040985,131
RTS0040986,316
RTS0040987,344
RTS0040988,202
RTS0040989,237
RTS0040990,174
RTS0040991,264
RTS0040992,147
RTS0040993,201
RTS0040994,228
RTS0040995,178
RTS0040996,168
RTS0040997,203
RTS0040998,114
RTS0040999,195
RTS0041000,170
RTS0041001,143
RTS0041002,206
RTS0041003,203
RTS0041004,277
RTS0041005,165
RTS0041006,457
RTS0041007,469
RTS0041008,492
RTS0041009,351
RTS0041010,353
RTS0041011,71
RTS0041012,89
RTS0041013,89
RTS0041014,94
RTS0041015,100
RTS0041016,146
RTS0041017,126
RTS0041018,121
RTS0041019,148
RTS0041020,106
RTS0041021,160
RTS0041022,172
RTS0041023,186
RTS0041024,187
RTS0041025,180
RTS0041026,138
RTS0041027,113
RTS0041028,132
RTS0041029,138
RTS0041030,119
RTS0041031,146
RTS0041032,177
RTS0041033,129
RTS0041034,189
RTS0041035,173
RTS0041036,361
RTS0041037,230
RTS0041038,408
RTS0041039,153
RTS0041040,342
RTS0041041,127
RTS0041042,154
RTS0041043,162
RTS0041044,124
RTS0041045,112
RTS0041046,252
RTS0041047,273
RTS0041048,177
RTS0041049,325
RTS0041050,350
RTS0041051,134
RTS0041052,114
RTS0041053,118
RTS0041054,157
RTS0041055,136
RTS0041056,109
RTS0041057,106
RTS0041058,132
RTS0041059,102
RTS0041060,128
RTS0041061,367
RTS0041062,401
RTS0041063,374
RTS0041064,339
RTS0041066,183
RTS0041067,161
RTS0041068,175
RTS0041069,199
RTS0041070,266
RTS0041071,114
RTS0041072,134
RTS0041073,108
RTS0041074,107
RTS0041075,164
RTS0041076,123
RTS0041077,115
RTS0041078,172
RTS0041079,140
RTS0041080,144
RTS0041081,142
RTS0041082,114
RTS0041083,141
RTS0041084,153
RTS0041085,100
RTS0041086,433
RTS0041087,513
RTS0041088,358
RTS0041089,335
RTS0041090,280
RTS0041091,133
RTS0041092,163
RTS0041093,142
RTS0041094,149
RTS0041095,124
RTS0041096,92
RTS0041097,115
RTS0041098,106
RTS0041099,129
RTS0041100,115
RTS0041101,460
RTS0041102,482
RTS0041103,405
RTS0041104,514
RTS0041105,497
RTS0041106,324
RTS0041107,452
RTS0041108,344
RTS0041109,385
RTS0041110,240
RTS0041111,129
RTS0041112,129
RTS0041113,130
RTS0041114,139
RTS0041115,164
RTS0041116,191
RTS0041117,246
RTS0041118,198
RTS0041119,152
RTS0041120,196
RTS0041121,176
RTS0041122,161
RTS0041123,205
RTS0041124,83
RTS0041125,155
RTS0041126,142
RTS0041127,174
RTS0041128,202
RTS0041129,112
RTS0041130,120
RTS0041131,225
RTS0041132,279
RTS0041133,266
RTS0041134,247
RTS0041135,261
RTS0041136,241
RTS0041137,227
RTS0041138,229
RTS0041139,283
RTS0041140,155
RTS0041141,137
RTS0041142,145
RTS0041143,93
RTS0041144,111
RTS0041145,134
RTS0041146,85
RTS0041147,98
RTS0041148,105
RTS0041149,111
RTS0041150,115
RTS0041151,239
RTS0041152,190
RTS0041153,148
RTS0041154,221
RTS0041155,239
RTS0041156,278
RTS0041157,167
RTS0041158,155
RTS0041159,156
RTS0041160,146
RTS0041161,142
RTS0041162,97
RTS0041163,151
RTS0041164,149
RTS0041165,114
RTS0041166,107
RTS0041167,247
RTS0041168,242
RTS0041169,162
RTS0041170,205
RTS0041171,206
RTS0041172,219
RTS0041173,153
RTS0041174,259
RTS0041175,233
RTS0041176,152
RTS0041177,168
RTS0041178,155
RTS0041179,141
RTS0041180,160
RTS0041181,192
RTS0041182,182
RTS0041183,131
RTS0041184,152
RTS0041185,127
RTS0041186,125
RTS0041187,123
RTS0041188,105
RTS0041189,129
RTS0041190,123
RTS0041191,258
RTS0041192,178
RTS0041193,169
RTS0041194,122
RTS0041195,165
RTS0041196,164
RTS0041197,113
RTS0041198,158
RTS0041199,119
RTS0041200,111
RTS0041201,101
RTS0041202,157
RTS0041203,145
RTS0041204,152
RTS0041205,103
RTS0041206,105
RTS0041207,165
RTS0041208,150
RTS0041209,137
RTS0041210,94
RTS0041211,571
RTS0041212,580
RTS0041213,699
RTS0041214,584
RTS0041215,497
RTS0041216,192
RTS0041217,288
RTS0041218,123
RTS0041219,213
RTS0041220,157
RTS0041221,244
RTS0041222,130
RTS0041223,164
RTS0041224,160
RTS0041225,225
RTS0041226,140
RTS0041227,127
RTS0041228,87
RTS0041229,131
RTS0041230,107
RTS0041231,286
RTS0041232,303
RTS0041233,318
RTS0041234,382
RTS0041235,241
RTS0041236,125
RTS0041237,87
RTS0041238,89
RTS0041239,118
RTS0041240,168
RTS0041241,133
RTS0041242,121
RTS0041243,117
RTS0041244,134
RTS0041246,132
RTS0041247,188
RTS0041248,121
RTS0041249,125
RTS0041250,178
RTS0041251,133
RTS0041252,120
RTS0041253,148
RTS0041254,124
RTS0041255,151
RTS0041256,139
RTS0041257,139
RTS0041258,123
RTS0041259,142
RTS0041260,195
RTS0041261,201
RTS0041262,203
RTS0041263,193
RTS0041265,214
RTS0041266,170
RTS0041267,103
RTS0041268,126
RTS0041269,148
RTS0041270,134
RTS0041271,174
RTS0041272,119
RTS0041273,146
RTS0041274,140
RTS0041275,142
RTS0041276,169
RTS0041277,127
RTS0041278,168
RTS0041279,194
RTS0041280,190
RTS0041281,131
RTS0041282,95
RTS0041283,146
RTS0041284,145
RTS0041285,98
RTS0041286,123
RTS0041287,114
RTS0041288,137
RTS0041289,163
RTS0041290,177
RTS0041291,120
RTS0041292,157
RTS0041293,112
RTS0041294,97
RTS0041295,133
RTS0041296,171
RTS0041297,143
RTS0041298,172
RTS0041299,158
RTS0041300,163
RTS0041301,118
RTS0041302,129
RTS0041303,140
RTS0041304,119
RTS0041305,128
RTS0041306,160
RTS0041307,106
RTS0041308,134
RTS0041309,158
RTS0041310,179
RTS0041311,117
RTS0041312,135
RTS0041313,135
RTS0041314,175
RTS0041315,122
RTS0041316,291
RTS0041317,305
RTS0041318,414
RTS0041319,256
RTS0041320,300
RTS0041321,154
RTS0041322,130
RTS0041323,114
RTS0041324,158
RTS0041325,187
RTS0041326,98
RTS0041327,105
RTS0041328,138
RTS0041329,100
RTS0041330,138
RTS0041331,110
RTS0041332,129
RTS0041333,112
RTS0041334,124
RTS0041335,108
RTS0041346,423
RTS0041347,342
RTS0041348,483
RTS0041349,498
RTS0041350,702
RTS0041351,96
RTS0041352,109
RTS0041353,95
RTS0041354,103
RTS0041355,141
RTS0041356,101
RTS0041357,93
RTS0041358,99
RTS0041359,127
RTS0041360,121
RTS0041361,187
RTS0041362,136
RTS0041363,164
RTS0041364,175
RTS0041365,164
RTS0041366,105
RTS0041367,92
RTS0041368,123
RTS0041369,113
RTS0041370,75
RTS0041371,141
RTS0041372,123
RTS0041373,119
RTS0041374,107
RTS0041375,135
RTS0041376,349
RTS0041377,76
RTS0041378,78
RTS0041379,67
RTS0041380,111
RTS0041381,153
RTS0041382,157
RTS0041383,128
RTS0041384,179
RTS0041385,153
RTS0041386,99
RTS0041387,92
RTS0041388,103
RTS0041389,103
RTS0041390,91
RTS0041391,126
RTS0041392,153
RTS0041393,93
RTS0041394,167
RTS0041395,109
RTS0041396,107
RTS0041397,92
RTS0041398,138
RTS0041399,101
RTS0041400,120
RTS0041401,120
RTS0041402,190
RTS0041403,95
RTS0041404,88
RTS0041405,140
RTS0041406,148
RTS0041407,144
RTS0041408,109
RTS0041409,124
RTS0041410,106
RTS0041411,91
RTS0041412,109
RTS0041413,108
RTS0041414,109
RTS0041415,116
RTS0041416,92
RTS0041417,115
RTS0041418,122
RTS0041419,124
RTS0041420,124
RTS0041421,95
RTS0041422,111
RTS0041423,89
RTS0041424,115
RTS0041425,92
RTS0041426,127
RTS0041427,121
RTS0041428,113
RTS0041429,131
RTS0041430,149
RTS0041431,142
RTS0041432,124
RTS0041433,77
RTS0041434,111
RTS0041435,132
RTS0041436,119
RTS0041437,86
RTS0041438,74
RTS0041439,160
RTS0041440,111
RTS0041441,124
RTS0041442,113
RTS0041443,204
RTS0041444,159
RTS0041445,93
RTS0041446,126
RTS0041447,135
RTS0041448,107
RTS0041449,136
RTS0041450,114
RTS0041451,119
RTS0041452,139
RTS0041453,138
RTS0041454,109
RTS0041455,114
RTS0041456,110
RTS0041457,109
RTS0041458,103
RTS0041459,133
RTS0041460,89
RTS0041461,100
RTS0041462,141
RTS0041463,113
RTS0041464,118
RTS0041465,109
RTS0041466,121
RTS0041467,194
RTS0041468,181
RTS0041469,118
RTS0041470,228
RTS0041471,138
RTS0041472,118
RTS0041473,135
RTS0041474,124
RTS0041475,149
RTS0041476,111
RTS0041477,112
RTS0041478,94
RTS0041479,83
RTS0041480,120
RTS0041481,106
RTS0041482,118
RTS0041483,97
RTS0041484,127
RTS0041485,112
RTS0041486,148
RTS0041487,209
RTS0041488,197
RTS0041489,186
RTS0041490,151
RTS0041491,213
RTS0041492,104
RTS0041493,74
RTS0041494,96
RTS0041495,89
RTS0041496,668
RTS0041497,700
RTS0041498,731
RTS0041499,684
RTS0041500,514
RTS0041501,282
RTS0041502,212
RTS0041503,272
RTS0041504,296
RTS0041505,306
RTS0041506,119
RTS0041507,76
RTS0041508,90
RTS0041509,99
RTS0041510,118
RTS0041511,101
RTS0041512,114
RTS0041513,108
RTS0041514,103
RTS0041515,89
RTS0041516,85
RTS0041517,119
RTS0041518,92
RTS0041519,108
RTS0041520,114
RTS0041521,87
RTS0041522,95
RTS0041523,118
RTS0041524,124
RTS0041525,103
RTS0041526,282
RTS0041527,515
RTS0041528,523
RTS0041529,142
RTS0041530,476
RTS0041531,124
RTS0041532,114
RTS0041533,65
RTS0041534,93
RTS0041535,94
RTS0041536,105
RTS0041537,103
RTS0041538,96
RTS0041540,90
RTS0041541,106
RTS0041542,126
RTS0041543,80
RTS0041544,121
RTS0041545,127
RTS0041546,89
RTS0041547,132
RTS0041548,137
RTS0041549,118
RTS0041550,125
RTS0041551,142
RTS0041552,128
RTS0041553,102
RTS0041554,106
RTS0041555,138
RTS0041556,81
RTS0041557,81
RTS0041558,109
RTS0041559,117
RTS0041560,74
RTS0041561,117
RTS0041562,173
RTS0041563,129
RTS0041564,180
RTS0041565,224
RTS0041566,256
RTS0041567,326
RTS0041568,318
RTS0041569,186
RTS0041570,291
RTS0041571,76
RTS0041572,85
RTS0041573,94
RTS0041574,104
RTS0041575,98
RTS0041576,131
RTS0041577,211
RTS0041578,197
RTS0041579,171
RTS0041580,205
RTS0041581,121
RTS0041582,198
RTS0041583,167
RTS0041584,127
RTS0041585,146
RTS0041586,181
RTS0041587,222
RTS0041588,159
RTS0041589,199
RTS0041590,149
RTS0041591,84
RTS0041592,106
RTS0041593,103
RTS0041594,96
RTS0041595,100
RTS0041596,117
RTS0041597,116
RTS0041598,145
RTS0041599,90
RTS0041600,113
RTS0041601,124
RTS0041602,113
RTS0041603,123
RTS0041604,120
RTS0041605,129
RTS0041606,146
RTS0041607,105
RTS0041608,121
RTS0041609,169
RTS0041610,128
RTS0041611,190
RTS0041612,201
RTS0041613,180
RTS0041614,127
RTS0041615,206
RTS0041616,171
RTS0041617,167
RTS0041618,144
RTS0041619,133
RTS0041620,221
RTS0041621,165
RTS0041622,97
RTS0041623,123
RTS0041624,169
RTS0041625,153
RTS0041626,243
RTS0041627,233
RTS0041628,202
RTS0041629,241
RTS0041630,215
RTS0041631,136
RTS0041632,120
RTS0041633,161
RTS0041634,214
RTS0041635,188
RTS0041636,152
RTS0041637,182
RTS0041638,151
RTS0041639,137
RTS0041640,135
RTS0041641,207
RTS0041642,152
RTS0041643,162
RTS0041644,126
RTS0041645,174
RTS0041646,93
RTS0041647,150
RTS0041648,162
RTS0041649,119
RTS0041650,114
RTS0041651,116
RTS0041652,115
RTS0041653,137
RTS0041654,99
RTS0041655,131
RTS0041656,134
RTS0041657,175
RTS0041658,181
RTS0041659,111
RTS0041660,130
RTS0041661,173
RTS0041662,124
RTS0041663,98
RTS0041664,129
RTS0041665,114
RTS0041666,160
RTS0041667,119
RTS0041668,138
RTS0041669,172
RTS0041670,182
RTS0041671,118
RTS0041672,116
RTS0041673,92
RTS0041674,107
RTS0041675,122
RTS0041676,105
RTS0041677,135
RTS0041678,115
RTS0041679,167
RTS0041680,148
RTS0041681,117
RTS0041682,160
RTS0041683,115
RTS0041684,155
RTS0041685,180
RTS0041686,267
RTS0041687,106
RTS0041688,216
RTS0041689,173
RTS0041690,332
RTS0041691,335
RTS0041692,116
RTS0041693,240
RTS0041694,129
RTS0041695,138
RTS0041696,123
RTS0041697,117
RTS0041698,116
RTS0041699,107
RTS0041700,78
RTS0041701,106
RTS0041702,86
RTS0041703,130
RTS0041704,128
RTS0041705,154
RTS0041706,184
RTS0041707,161
RTS0041708,246
RTS0041709,203
RTS0041710,182
RTS0041711,125
RTS0041712,166
RTS0041713,161
RTS0041714,144
RTS0041715,100
RTS0041716,1434
RTS0041717,1186
RTS0041718,1538
RTS0041719,1299
RTS0041720,1168
RTS0041721,224
RTS0041722,156
RTS0041723,190
RTS0041724,252
RTS0041725,224
RTS0041726,110
RTS0041727,101
RTS0041728,117
RTS0041729,92
RTS0041730,109
RTS0041731,152
RTS0041732,116
RTS0041733,132
RTS0041734,95
RTS0041735,151
RTS0041736,105
RTS0041737,85
RTS0041738,141
RTS0041739,162
RTS0041740,97
RTS0041741,199
RTS0041742,223
RTS0041743,235
RTS0041744,176
RTS0041745,144
RTS0041746,329
RTS0041747,274
RTS0041748,253
RTS0041749,217
RTS0041750,249
RTS0041751,133
RTS0041752,110
RTS0041753,203
RTS0041754,229
RTS0041755,192
RTS0041756,238
RTS0041757,173
RTS0041758,169
RTS0041759,259
RTS0041760,148
RTS0041761,89
RTS0041762,107
RTS0041763,198
RTS0041764,124
RTS0041765,91
RTS0041766,118
RTS0041767,105
RTS0041768,109
RTS0041769,123
RTS0041770,159
RTS0041771,118
RTS0041772,133
RTS0041773,91
RTS0041774,120
RTS0041775,94
RTS0041776,205
RTS0041777,158
RTS0041778,161
RTS0041779,176
RTS0041780,154
RTS0041781,108
RTS0041782,161
RTS0041783,123
RTS0041784,153
RTS0041785,152
RTS0041786,177
RTS0041787,247
RTS0041788,201
RTS0041789,196
RTS0041790,228
RTS0041791,244
RTS0041793,215
RTS0041794,173
RTS0041795,258
RTS0041796,100
RTS0041797,145
RTS0041798,122
RTS0041799,104
RTS0041800,105
RTS0041801,115
RTS0041802,125
RTS0041803,114
RTS0041804,124
RTS0041805,128
RTS0041806,128
RTS0041807,97
RTS0041808,138
RTS0041809,116
RTS0041810,161
RTS0041811,208
RTS0041812,186
RTS0041813,159
RTS0041814,114
RTS0041815,186
RTS0041816,163
RTS0041817,159
RTS0041818,125
RTS0041819,180
RTS0041820,210
RTS0041821,204
RTS0041822,220
RTS0041823,102
RTS0041824,202
RTS0041825,104
RTS0041826,158
RTS0041827,216
RTS0041828,156
RTS0041829,109
RTS0041830,117
RTS0041831,71
RTS0041832,137
RTS0041833,134
RTS0041834,171
RTS0041835,161
RTS0041836,262
RTS0041837,183
RTS0041838,146
RTS0041839,178
RTS0041840,149
RTS0041841,86
RTS0041842,113
RTS0041843,123
RTS0041844,104
RTS0041845,100
RTS0041846,101
RTS0041847,128
RTS0041848,133
RTS0041849,138
RTS0041850,136
RTS0041851,132
RTS0041852,164
RTS0041853,134
RTS0041854,124
RTS0041855,109
RTS0041856,111
RTS0041857,214
RTS0041858,198
RTS0041859,127
RTS0041860,188
RTS0041861,257
RTS0041862,272
RTS0041863,223
RTS0041864,241
RTS0041865,295
RTS0041866,130
RTS0041867,151
RTS0041868,146
RTS0041869,107
RTS0041870,120
RTS0041871,183
RTS0041872,155
RTS0041873,205
RTS0041874,274
RTS0041875,174
RTS0041876,277
RTS0041877,346
RTS0041878,249
RTS0041879,397
RTS0041880,474
RTS0041881,166
RTS0041882,153
RTS0041883,129
RTS0041884,118
RTS0041885,153
RTS0041886,588
RTS0041887,1127
RTS0041888,913
RTS0041889,795
RTS0041890,879
RTS0041891,493
RTS0041892,430
RTS0041893,482
RTS0041894,189
RTS0041895,467
RTS0041896,691
RTS0041897,392
RTS0041898,512
RTS0041899,315
RTS0041900,248
RTS0041901,193
RTS0041902,176
RTS0041903,199
RTS0041904,157
RTS0041905,226
RTS0041906,4469
RTS0041907,97
RTS0041908,2577
RTS0041909,132
RTS0041910,1722
RTS0041911,154
RTS0041912,124
RTS0041913,201
RTS0041914,119
RTS0041915,155
RTS0041916,2322
RTS0041917,2874
RTS0041918,2874
RTS0041919,4926
RTS0041920,4163
RTS0041922,366
RTS0041923,220
RTS0041924,153
RTS0041925,292
RTS0041926,96
RTS0041927,107
RTS0041928,125
RTS0041929,119
RTS0041930,177
RTS0041931,356
RTS0041932,520
RTS0041933,148
RTS0041934,171
RTS0041935,171
RTS0041936,93
RTS0041937,157
RTS0041938,134
RTS0041939,124
RTS0041940,138
RTS0041941,111
RTS0041942,139
RTS0041943,115
RTS0041944,157
RTS0041945,104
RTS0041946,147
RTS0041947,117
RTS0041948,94
RTS0041949,118
RTS0041950,107
RTS0041951,133
RTS0041952,151
RTS0041953,108
RTS0041954,150
RTS0041955,185
RTS0041956,169
RTS0041957,151
RTS0041958,191
RTS0041959,205
RTS0041960,122
RTS0041961,111
RTS0041962,157
RTS0041963,140
RTS0041964,260
RTS0041965,175
RTS0041966,119
RTS0041967,133
RTS0041968,94
RTS0041969,109
RTS0041971,324
RTS0041972,350
RTS0041973,246
RTS0041974,219
RTS0041975,396
RTS0041976,97
RTS0041977,244
RTS0041978,145
RTS0041979,169
RTS0041980,151
RTS0041981,820
RTS0041982,955
RTS0041983,1077
RTS0041984,543
RTS0041985,1052
RTS0041986,153
RTS0041987,198
RTS0041988,137
RTS0041989,98
RTS0041990,168
RTS0041991,144
RTS0041992,171
RTS0041993,161
RTS0041994,141
RTS0041995,123
RTS0041996,93
RTS0041997,144
RTS0041998,109
RTS0041999,152
RTS0042000,128
RTS0042001,133
RTS0042002,107
RTS0042003,101
RTS0042004,110
RTS0042005,131
RTS0042006,125
RTS0042007,171
RTS0042008,156
RTS0042009,192
RTS0042010,171
RTS0042011,245
RTS0042012,263
RTS0042013,297
RTS0042014,143
RTS0042015,259
RTS0042016,86
RTS0042017,118
RTS0042018,85
RTS0042019,118
RTS0042020,106
RTS0042021,366
RTS0042022,234
RTS0042023,453
RTS0042024,392
RTS0042025,381
RTS0042026,113
RTS0042027,120
RTS0042028,83
RTS0042029,102
RTS0042030,87
RTS0042031,176
RTS0042032,152
RTS0042033,104
RTS0042034,137
RTS0042035,138
RTS0042036,252
RTS0042037,291
RTS0042038,231
RTS0042039,220
RTS0042040,180
RTS0042041,548
RTS0042042,400
RTS0042043,109
RTS0042044,635
RTS0042045,410
RTS0042046,355
RTS0042047,260
RTS0042048,203
RTS0042049,238
RTS0042050,201
RTS0042051,176
RTS0042052,188
RTS0042053,167
RTS0042054,119
RTS0042055,111
RTS0042056,161
RTS0042057,162
RTS0042058,135
RTS0042059,153
RTS0042060,111
RTS0042061,119
RTS0042062,148
RTS0042063,128
RTS0042064,101
RTS0042065,127
RTS0042066,142
RTS0042067,225
RTS0042068,160
RTS0042069,135
RTS0042071,119
RTS0042072,88
RTS0042073,86
RTS0042074,117
RTS0042075,128
RTS0042076,103
RTS0042077,82
RTS0042078,72
RTS0042079,125
RTS0042080,110
RTS0042081,257
RTS0042082,176
RTS0042083,156
RTS0042084,217
RTS0042085,147
RTS0042086,87
RTS0042087,115
RTS0042088,95
RTS0042089,141
RTS0042090,136
RTS0042091,180
RTS0042092,165
RTS0042093,102
RTS0042094,120
RTS0042095,119
RTS0042096,148
RTS0042097,98
RTS0042098,113
RTS0042099,120
RTS0042100,107
RTS0042101,137
RTS0042102,118
RTS0042103,128
RTS0042104,113
RTS0042105,131
RTS0042106,136
RTS0042107,120
RTS0042108,85
RTS0042109,140
RTS0042110,114
RTS0042111,133
RTS0042112,126
RTS0042113,124
RTS0042114,103
RTS0042115,126
RTS0042116,104
RTS0042117,118
RTS0042118,89
RTS0042119,110
RTS0042120,143
RTS0042121,142
RTS0042122,120
RTS0042123,147
RTS0042124,82
RTS0042125,113
RTS0042126,127
RTS0042127,121
RTS0042128,150
RTS0042129,105
RTS0042130,126
RTS0042131,136
RTS0042132,108
RTS0042133,133
RTS0042134,137
RTS0042135,142
RTS0042136,130
RTS0042137,148
RTS0042138,111
RTS0042139,146
RTS0042140,136
RTS0042141,142
RTS0042142,135
RTS0042143,151
RTS0042144,148
RTS0042145,117
RTS0042146,292
RTS0042147,228
RTS0042148,301
RTS0042149,197
RTS0042150,245
RTS0042151,135
RTS0042152,124
RTS0042153,127
RTS0042154,148
RTS0042155,119
RTS0042156,122
RTS0042157,107
RTS0042158,125
RTS0042159,109
RTS0042160,121
RTS0042161,95
RTS0042162,103
RTS0042163,130
RTS0042164,167
RTS0042165,117
RTS0042166,176
RTS0042167,152
RTS0042168,158
RTS0042169,135
RTS0042170,151
RTS0042171,137
RTS0042172,111
RTS0042173,159
RTS0042174,93
RTS0042175,106
RTS0042176,107
RTS0042177,149
RTS0042178,198
RTS0042179,138
RTS0042180,149
RTS0042181,112
RTS0042182,100
RTS0042183,107
RTS0042184,135
RTS0042185,120
RTS0042186,141
RTS0042187,124
RTS0042188,88
RTS0042189,109
RTS0042190,98
RTS0042191,266
RTS0042192,141
RTS0042193,157
RTS0042194,204
RTS0042195,121
RTS0042196,242
RTS0042197,196
RTS0042198,73
RTS0042199,273
RTS0042200,92
RTS0042201,145
RTS0042202,96
RTS0042203,113
RTS0042204,94
RTS0042205,101
RTS0042206,92
RTS0042207,110
RTS0042208,108
RTS0042209,135
RTS0042210,95
RTS0042211,102
RTS0042212,117
RTS0042213,95
RTS0042214,116
RTS0042215,127
RTS0042216,148
RTS0042217,127
RTS0042218,121
RTS0042219,110
RTS0042220,155
RTS0042221,197
RTS0042222,215
RTS0042223,110
RTS0042224,270
RTS0042225,295
RTS0042226,141
RTS0042227,111
RTS0042228,123
RTS0042229,96
RTS0042230,151
RTS0042231,151
RTS0042232,110
RTS0042233,151
RTS0042234,120
RTS0042235,114
RTS0042236,131
RTS0042237,130
RTS0042238,151
RTS0042239,114
RTS0042240,142
RTS0042241,122
RTS0042242,103
RTS0042243,126
RTS0042244,142
RTS0042245,112
RTS0042246,204
RTS0042247,181
RTS0042248,332
RTS0042249,214
RTS0042250,138
RTS0042251,102
RTS0042252,129
RTS0042253,90
RTS0042254,105
RTS0042255,124
RTS0042256,215
RTS0042257,140
RTS0042258,110
RTS0042259,127
RTS0042260,112
RTS0042261,252
RTS0042262,246
RTS0042263,259
RTS0042264,236
RTS0042265,264
RTS0042266,134
RTS0042267,119
RTS0042268,93
RTS0042269,84
RTS0042270,99
RTS0042271,113
RTS0042272,102
RTS0042273,133
RTS0042274,89
RTS0042275,90
RTS0042276,185
RTS0042277,133
RTS0042278,105
RTS0042279,208
RTS0042280,132
RTS0042281,58
RTS0042282,96
RTS0042283,83
RTS0042284,105
RTS0042285,120
RTS0042286,119
RTS0042287,131
RTS0042288,153
RTS0042289,140
RTS0042290,148
RTS0042291,407
RTS0042292,456
RTS0042293,310
RTS0042294,347
RTS0042295,326
RTS0042296,121
RTS0042297,151
RTS0042298,99
RTS0042299,119
RTS0042300,112
RTS0042301,94
RTS0042302,117
RTS0042303,129
RTS0042304,125
RTS0042305,111
RTS0042306,142
RTS0042307,160
RTS0042308,173
RTS0042309,146
RTS0042310,149
RTS0042311,113
RTS0042312,127
RTS0042313,119
RTS0042314,134
RTS0042315,125
RTS0042316,257
RTS0042317,279
RTS0042318,280
RTS0042319,251
RTS0042320,246
RTS0042321,155
RTS0042322,108
RTS0042323,113
RTS0042324,135
RTS0042325,130
RTS0042326,125
RTS0042327,120
RTS0042328,104
RTS0042329,117
RTS0042330,166
RTS0042331,96
RTS0042332,177
RTS0042333,177
RTS0042334,200
RTS0042335,153
RTS0042336,122
RTS0042337,140
RTS0042338,128
RTS0042339,114
RTS0042340,107
RTS0042341,254
RTS0042342,152
RTS0042343,289
RTS0042344,255
RTS0042345,155
RTS0042346,158
RTS0042347,112
RTS0042348,106
RTS0042349,114
RTS0042350,97
RTS0042351,156
RTS0042352,154
RTS0042353,154
RTS0042354,155
RTS0042355,123
RTS0042356,115
RTS0042357,129
RTS0042358,94
RTS0042359,118
RTS0042360,121
RTS0042361,125
RTS0042362,198
RTS0042363,257
RTS0042364,166
RTS0042365,171
RTS0042366,149
RTS0042367,145
RTS0042368,133
RTS0042369,128
RTS0042370,177
RTS0042371,221
RTS0042372,157
RTS0042373,179
RTS0042374,154
RTS0042375,159
RTS0042376,74
RTS0042377,87
RTS0042378,98
RTS0042379,110
RTS0042380,60
RTS0042381,259
RTS0042382,329
RTS0042383,303
RTS0042384,307
RTS0042385,312
RTS0042386,91
RTS0042387,124
RTS0042388,130
RTS0042389,142
RTS0042390,88
RTS0042391,107
RTS0042392,115
RTS0042393,108
RTS0042394,68
RTS0042395,137
RTS0042396,82
RTS0042397,108
RTS0042398,91
RTS0042399,144
RTS0042400,124
RTS0042401,213
RTS0042402,235
RTS0042403,123
RTS0042404,139
RTS0042405,218
RTS0042406,136
RTS0042407,90
RTS0042408,142
RTS0042409,104
RTS0042410,148
RTS0042411,106
RTS0042412,111
RTS0042413,134
RTS0042414,164
RTS0042415,149
RTS0042416,416
RTS0042417,590
RTS0042418,584
RTS0042419,371
RTS0042420,400
RTS0042421,108
RTS0042422,98
RTS0042423,106
RTS0042424,119
RTS0042425,83
RTS0042426,179
RTS0042427,126
RTS0042428,236
RTS0042429,178
RTS0042430,166
RTS0042431,343
RTS0042432,620
RTS0042433,330
RTS0042434,657
RTS0042435,439
RTS0042436,131
RTS0042437,100
RTS0042438,133
RTS0042439,161
RTS0042440,123
RTS0042441,141
RTS0042442,113
RTS0042443,130
RTS0042444,113
RTS0042445,110
RTS0042446,145
RTS0042447,125
RTS0042448,177
RTS0042449,117
RTS0042450,134
RTS0042451,144
RTS0042452,117
RTS0042453,163
RTS0042454,130
RTS0042455,113
RTS0042456,100
RTS0042457,160
RTS0042458,146
RTS0042460,181
RTS0042461,355
RTS0042462,244
RTS0042463,258
RTS0042464,318
RTS0042465,277
RTS0042466,126
RTS0042467,111
RTS0042468,133
RTS0042469,130
RTS0042470,128
RTS0042471,127
RTS0042472,106
RTS0042473,153
RTS0042474,99
RTS0042475,162
RTS0042476,138
RTS0042477,124
RTS0042478,129
RTS0042479,114
RTS0042480,102
RTS0042481,168
RTS0042482,235
RTS0042483,505
RTS0042484,436
RTS0042485,202
RTS0042486,104
RTS0042487,120
RTS0042488,103
RTS0042489,144
RTS0042490,101
RTS0042491,98
RTS0042492,91
RTS0042493,108
RTS0042494,74
RTS0042495,86
RTS0042496,137
RTS0042497,127
RTS0042498,121
RTS0042499,176
RTS0042500,160
RTS0042501,125
RTS0042502,104
RTS0042503,122
RTS0042504,102
RTS0042505,114
RTS0042506,110
RTS0042507,133
RTS0042508,98
RTS0042509,135
RTS0042510,93
RTS0042515,149
RTS0042522,96
RTS0042526,106
RTS0042527,102
RTS0042528,95
RTS0042529,99
RTS0042530,64
RTS0042531,114
RTS0042532,93
RTS0042533,127
RTS0042534,111
RTS0042535,101
RTS0042536,89
RTS0042537,92
RTS0042538,96
RTS0042539,106
RTS0042540,97
RTS0042541,87
RTS0042542,108
RTS0042543,103
RTS0042544,102
RTS0042545,69
RTS0042546,108
RTS0042547,97
RTS0042548,83
RTS0042549,87
RTS0042550,96
RTS0042551,130
RTS0042552,81
RTS0042553,78
RTS0042554,145
RTS0042555,106
RTS0042556,115
RTS0042557,119
RTS0042558,105
RTS0042559,110
RTS0042560,81
RTS0042561,83
RTS0042562,83
RTS0042563,133
RTS0042564,111
RTS0042565,129
RTS0042566,234
RTS0042567,227
RTS0042568,269
RTS0042569,356
RTS0042570,211
RTS0042571,314
RTS0042572,202
RTS0042573,277
RTS0042574,311
RTS0042575,199
RTS0042576,113
RTS0042577,164
RTS0042578,143
RTS0042579,171
RTS0042580,114
RTS0042581,211
RTS0042582,121
RTS0042583,774
RTS0042584,137
RTS0042585,126
RTS0042586,260
RTS0042587,241
RTS0042588,242
RTS0042589,284
RTS0042590,283
RTS0042591,124
RTS0042592,116
RTS0042593,121
RTS0042594,108
RTS0042595,81
RTS0042596,155
RTS0042597,124
RTS0042598,138
RTS0042599,111
RTS0042600,104
RTS0042601,87
RTS0042602,112
RTS0042603,119
RTS0042604,148
RTS0042605,112
RTS0042606,191
RTS0042607,142
RTS0042608,166
RTS0042609,167
RTS0042610,141
RTS0042611,336
RTS0042612,378
RTS0042613,252
RTS0042614,309
RTS0042615,345
RTS0042616,162
RTS0042617,218
RTS0042618,240
RTS0042619,163
RTS0042620,239
RTS0042621,81
RTS0042622,104
RTS0042623,93
RTS0042624,87
RTS0042625,71
RTS0042626,136
RTS0042627,178
RTS0042628,115
RTS0042629,135
RTS0042630,114
RTS0042631,90
RTS0042633,108
RTS0042634,126
RTS0042635,100
RTS0042636,416
RTS0042637,394
RTS0042638,441
RTS0042639,353
RTS0042640,378
RTS0042641,106
RTS0042642,91
RTS0042643,61
RTS0042644,95
RTS0042645,106
RTS0042646,159
RTS0042647,132
RTS0042648,261
RTS0042649,174
RTS0042650,136
RTS0042651,101
RTS0042652,87
RTS0042653,77
RTS0042654,121
RTS0042655,108
RTS0042656,172
RTS0042657,98
RTS0042658,129
RTS0042659,104
RTS0042660,135
RTS0042661,100
RTS0042662,110
RTS0042663,103
RTS0042664,87
RTS0042665,94
RTS0042666,117
RTS0042667,123
RTS0042668,107
RTS0042669,109
RTS0042670,127
RTS0042671,185
RTS0042672,118
RTS0042673,107
RTS0042674,137
RTS0042675,127
RTS0042676,83
RTS0042678,130
RTS0042679,152
RTS0042680,124
RTS0042681,278
RTS0042682,232
RTS0042683,267
RTS0042684,176
RTS0042685,264
RTS0042686,164
RTS0042687,111
RTS0042688,87
RTS0042689,83
RTS0042690,119
RTS0042691,114
RTS0042692,107
RTS0042693,117
RTS0042694,15
RTS0042695,107
RTS0042696,113
RTS0042697,95
RTS0042698,100
RTS0042699,81
RTS0042700,115
RTS0042701,108
RTS0042702,113
RTS0042703,123
RTS0042704,153
RTS0042705,119
RTS0042706,139
RTS0042707,120
RTS0042708,164
RTS0042709,128
RTS0042710,153
RTS0042711,359
RTS0042712,290
RTS0042713,228
RTS0042714,282
RTS0042715,232
RTS0042716,110
RTS0042717,102
RTS0042718,101
RTS0042719,88
RTS0042720,122
RTS0042721,121
RTS0042722,108
RTS0042723,110
RTS0042724,145
RTS0042725,121
RTS0042726,116
RTS0042727,79
RTS0042728,99
RTS0042729,87
RTS0042730,123
RTS0042731,68
RTS0042732,97
RTS0042733,86
RTS0042734,107
RTS0042735,87
RTS0042736,184
RTS0042737,293
RTS0042738,225
RTS0042739,164
RTS0042740,215
RTS0042741,98
RTS0042742,117
RTS0042743,71
RTS0042744,80
RTS0042745,96
RTS0042746,203
RTS0042747,165
RTS0042748,146
RTS0042749,132
RTS0042750,133
RTS0042751,119
RTS0042752,141
RTS0042753,138
RTS0042754,90
RTS0042755,111
RTS0042756,102
RTS0042757,144
RTS0042758,58
RTS0042759,83
RTS0042760,97
RTS0042761,107
RTS0042762,73
RTS0042763,102
RTS0042764,112
RTS0042765,103
RTS0042766,214
RTS0042767,178
RTS0042768,217
RTS0042769,235
RTS0042770,190
RTS0042771,110
RTS0042772,136
RTS0042773,129
RTS0042774,180
RTS0042775,123
RTS0042776,106
RTS0042777,235
RTS0042778,129
RTS0042779,144
RTS0042780,148
RTS0042781,148
RTS0042782,116
RTS0042783,121
RTS0042784,134
RTS0042785,129
RTS0042786,154
RTS0042787,125
RTS0042788,131
RTS0042789,120
RTS0042790,174
RTS0042791,410
RTS0042792,294
RTS0042793,405
RTS0042794,457
RTS0042795,388
RTS0042796,190
RTS0042797,174
RTS0042798,102
RTS0042799,229
RTS0042800,135
RTS0042801,203
RTS0042802,205
RTS0042803,151
RTS0042804,145
RTS0042805,148
RTS0042806,87
RTS0042807,128
RTS0042808,149
RTS0042809,140
RTS0042810,121
RTS0042811,155
RTS0042812,183
RTS0042813,134
RTS0042814,166
RTS0042815,167
RTS0042816,161
RTS0042817,214
RTS0042818,173
RTS0042819,199
RTS0042820,105
RTS0042821,158
RTS0042822,85
RTS0042823,119
RTS0042824,157
RTS0042825,112
RTS0042826,172
RTS0042827,134
RTS0042828,185
RTS0042829,191
RTS0042830,219
RTS0042831,184
RTS0042832,161
RTS0042833,138
RTS0042834,142
RTS0042835,151
RTS0042836,186
RTS0042837,167
RTS0042838,193
RTS0042839,169
RTS0042840,172
RTS0042841,126
RTS0042842,136
RTS0042843,116
RTS0042844,154
RTS0042845,208
RTS0042846,122
RTS0042847,173
RTS0042848,270
RTS0042849,147
RTS0042850,152
RTS0042851,159
RTS0042852,111
RTS0042853,144
RTS0042854,140
RTS0042855,135
RTS0042856,121
RTS0042857,127
RTS0042858,136
RTS0042859,156
RTS0042860,130
RTS0042861,110
RTS0042862,113
RTS0042863,165
RTS0042864,123
RTS0042865,127
RTS0042866,128
RTS0042867,139
RTS0042868,112
RTS0042869,166
RTS0042870,141
RTS0042871,138
RTS0042872,81
RTS0042873,103
RTS0042874,81
RTS0042875,131
RTS0042876,265
RTS0042877,188
RTS0042878,189
RTS0042879,177
RTS0042880,248
RTS0042881,211
RTS0042882,196
RTS0042883,255
RTS0042884,315
RTS0042885,261
RTS0042886,196
RTS0042887,143
RTS0042888,142
RTS0042889,109
RTS0042890,155
RTS0042891,85
RTS0042892,174
RTS0042893,204
RTS0042894,121
RTS0042895,122
RTS0042896,346
RTS0042897,200
RTS0042898,169
RTS0042899,366
RTS0042900,364
RTS0042901,126
RTS0042902,110
RTS0042903,75
RTS0042904,112
RTS0042905,110
RTS0042906,156
RTS0042907,87
RTS0042908,117
RTS0042909,197
RTS0042910,115
RTS0042911,136
RTS0042912,101
RTS0042913,160
RTS0042914,112
RTS0042915,87
RTS0042916,112
RTS0042917,151
RTS0042918,113
RTS0042919,148
RTS0042920,150
RTS0042921,236
RTS0042922,176
RTS0042923,206
RTS0042924,144
RTS0042925,219
RTS0042926,108
RTS0042927,118
RTS0042928,140
RTS0042929,130
RTS0042930,110
RTS0042931,119
RTS0042932,132
RTS0042933,138
RTS0042934,151
RTS0042935,134
RTS0042936,130
RTS0042937,97
RTS0042938,198
RTS0042939,162
RTS0042940,132
RTS0042941,355
RTS0042942,375
RTS0042943,365
RTS0042944,441
RTS0042945,310
RTS0042946,151
RTS0042947,222
RTS0042948,114
RTS0042949,118
RTS0042950,120
RTS0042951,118
RTS0042952,140
RTS0042953,110
RTS0042954,111
RTS0042955,147
RTS0042956,188
RTS0042957,182
RTS0042958,190
RTS0042959,180
RTS0042960,210
RTS0042961,226
RTS0042962,173
RTS0042963,224
RTS0042964,217
RTS0042965,336
RTS0042966,106
RTS0042967,140
RTS0042968,106
RTS0042969,135
RTS0042970,157
RTS0042971,1796
RTS0042972,911
RTS0042973,1227
RTS0042974,775
RTS0042975,1116
RTS0042976,220
RTS0042977,257
RTS0042978,218
RTS0042979,185
RTS0042980,167
RTS0042981,124
RTS0042982,109
RTS0042983,134
RTS0042984,129
RTS0042985,137
RTS0042986,133
RTS0042987,184
RTS0042988,154
RTS0042989,163
RTS0042990,155
RTS0042991,135
RTS0042992,157
RTS0042993,122
RTS0042994,158
RTS0042995,169
RTS0042996,155
RTS0042997,143
RTS0042998,114
RTS0042999,145
RTS0043000,150
RTS0043001,124
RTS0043002,123
RTS0043003,119
RTS0043004,122
RTS0043005,126
RTS0043006,122
RTS0043007,206
RTS0043008,155
RTS0043009,132
RTS0043010,182
RTS0043011,174
RTS0043012,173
RTS0043013,166
RTS0043014,182
RTS0043015,161
RTS0043016,154
RTS0043017,168
RTS0043018,141
RTS0043019,188
RTS0043020,114
RTS0043021,163
RTS0043022,150
RTS0043023,187
RTS0043024,187
RTS0043025,205
RTS0043026,134
RTS0043027,183
RTS0043028,183
RTS0043029,197
RTS0043030,215
RTS0043031,97
RTS0043032,201
RTS0043033,192
RTS0043034,162
RTS0043035,126
RTS0043036,184
RTS0043037,148
RTS0043038,174
RTS0043039,129
RTS0043040,221
RTS0043041,124
RTS0043042,88
RTS0043043,122
RTS0043044,73
RTS0043045,107
RTS0043046,97
RTS0043047,106
RTS0043048,165
RTS0043049,127
RTS0043050,86
RTS0043051,211
RTS0043052,163
RTS0043053,139
RTS0043054,121
RTS0043055,110
RTS0043056,112
RTS0043057,114
RTS0043058,160
RTS0043059,136
RTS0043060,113
RTS0043061,1669
RTS0043062,517
RTS0043063,750
RTS0043064,559
RTS0043065,904
RTS0043066,127
RTS0043067,120
RTS0043068,95
RTS0043069,103
RTS0043070,155
RTS0043071,98
RTS0043072,93
RTS0043073,126
RTS0043074,108
RTS0043075,104
RTS0043076,87
RTS0043077,96
RTS0043078,89
RTS0043079,117
RTS0043080,86
RTS0043081,152
RTS0043082,135
RTS0043083,94
RTS0043084,97
RTS0043085,150
RTS0043086,94
RTS0043087,114
RTS0043088,109
RTS0043089,118
RTS0043090,99
RTS0043091,93
RTS0043092,97
RTS0043093,137
RTS0043094,191
RTS0043095,179
RTS0043096,98
RTS0043097,93
RTS0043098,168
RTS0043099,156
RTS0043100,133
RTS0043101,158
RTS0043102,110
RTS0043103,141
RTS0043104,187
RTS0043105,104
RTS0043106,250
RTS0043107,174
RTS0043108,126
RTS0043109,169
RTS0043110,220
RTS0043111,146
RTS0043112,152
RTS0043113,138
RTS0043114,165
RTS0043115,143
RTS0043116,194
RTS0043117,116
RTS0043118,95
RTS0043119,113
RTS0043120,168
RTS0043121,63
RTS0043122,117
RTS0043123,121
RTS0043124,106
RTS0043125,104
RTS0043126,168
RTS0043127,127
RTS0043128,133
RTS0043129,132
RTS0043130,174
RTS0043131,168
RTS0043132,141
RTS0043133,119
RTS0043134,103
RTS0043135,139
RTS0043136,181
RTS0043137,140
RTS0043138,190
RTS0043139,165
RTS0043140,177
RTS0043141,178
RTS0043142,208
RTS0043143,176
RTS0043144,254
RTS0043145,219
RTS0043146,130
RTS0043147,197
RTS0043148,156
RTS0043149,148
RTS0043150,98
RTS0043151,170
RTS0043152,200
RTS0043153,189
RTS0043154,162
RTS0043155,182
RTS0043156,666
RTS0043157,967
RTS0043159,807
RTS0043160,2495
RTS0043161,147
RTS0043162,163
RTS0043163,132
RTS0043164,149
RTS0043165,160
RTS0043167,130
RTS0043168,191
RTS0043169,156
RTS0043170,160
RTS0043171,191
RTS0043172,258
RTS0043173,179
RTS0043174,181
RTS0043175,158
RTS0043176,122
RTS0043177,161
RTS0043178,212
RTS0043179,153
RTS0043180,136
RTS0043181,156
RTS0043182,146
RTS0043183,152
RTS0043184,85
RTS0043185,128
RTS0043186,239
RTS0043187,129
RTS0043188,168
RTS0043189,216
RTS0043190,172
RTS0043191,151
RTS0043192,154
RTS0043193,122
RTS0043194,134
RTS0043195,140
RTS0043196,197
RTS0043197,155
RTS0043198,123
RTS0043199,146
RTS0043200,122
RTS0043201,208
RTS0043202,235
RTS0043203,163
RTS0043204,306
RTS0043205,315
RTS0043206,242
RTS0043207,169
RTS0043208,200
RTS0043209,130
RTS0043210,137
RTS0043211,129
RTS0043212,161
RTS0043213,116
RTS0043214,133
RTS0043215,152
RTS0043216,243
RTS0043217,177
RTS0043218,162
RTS0043219,240
RTS0043220,233
RTS0043221,110
RTS0043222,128
RTS0043223,114
RTS0043224,103
RTS0043225,94
RTS0043226,157
RTS0043227,118
RTS0043228,141
RTS0043229,142
RTS0043230,151
RTS0043231,201
RTS0043232,190
RTS0043233,240
RTS0043234,122
RTS0043235,189
RTS0043236,77
RTS0043237,119
RTS0043238,125
RTS0043239,104
RTS0043240,125
RTS0043241,138
RTS0043242,157
RTS0043243,171
RTS0043244,106
RTS0043245,161
RTS0043246,182
RTS0043247,253
RTS0043248,146
RTS0043249,150
RTS0043250,164
RTS0043251,141
RTS0043252,190
RTS0043253,106
RTS0043254,149
RTS0043255,110
RTS0043256,113
RTS0043257,106
RTS0043258,128
RTS0043259,124
RTS0043260,128
RTS0043261,135
RTS0043262,156
RTS0043263,137
RTS0043264,109
RTS0043265,150
RTS0043266,210
RTS0043267,223
RTS0043268,144
RTS0043269,238
RTS0043270,322
RTS0043271,306
RTS0043272,289
RTS0043273,253
RTS0043274,284
RTS0043275,245
RTS0043276,109
RTS0043277,143
RTS0043278,136
RTS0043279,154
RTS0043280,106
RTS0043281,192
RTS0043282,274
RTS0043283,214
RTS0043284,275
RTS0043285,230
RTS0043286,194
RTS0043287,217
RTS0043288,234
RTS0043289,229
RTS0043290,155
RTS0043291,460
RTS0043292,314
RTS0043293,251
RTS0043294,358
RTS0043295,366
RTS0043296,167
RTS0043297,82
RTS0043299,143
RTS0043300,166
RTS0043301,109
RTS0043302,133
RTS0043303,148
RTS0043304,114
RTS0043305,121
RTS0043306,152
RTS0043307,146
RTS0043308,114
RTS0043309,153
RTS0043310,163
RTS0043311,194
RTS0043312,191
RTS0043313,287
RTS0043314,194
RTS0043315,139
RTS0043316,108
RTS0043317,102
RTS0043318,120
RTS0043319,102
RTS0043320,122
RTS0043321,218
RTS0043322,175
RTS0043323,200
RTS0043324,195
RTS0043325,157
RTS0043326,122
RTS0043327,141
RTS0043328,121
RTS0043329,114
RTS0043330,167
RTS0043331,131
RTS0043332,131
RTS0043333,94
RTS0043334,119
RTS0043335,73
RTS0043336,155
RTS0043337,163
RTS0043338,186
RTS0043339,126
RTS0043340,121
RTS0043341,127
RTS0043342,126
RTS0043343,126
RTS0043344,165
RTS0043345,97
RTS0043346,95
RTS0043347,182
RTS0043348,151
RTS0043349,154
RTS0043350,157
RTS0043351,182
RTS0043352,218
RTS0043353,182
RTS0043354,128
RTS0043355,166
RTS0043356,230
RTS0043357,156
RTS0043358,207
RTS0043359,271
RTS0043360,243
RTS0043361,225
RTS0043362,201
RTS0043363,152
RTS0043364,194
RTS0043365,122
RTS0043366,122
RTS0043367,91
RTS0043368,126
RTS0043369,103
RTS0043370,92
RTS0043371,339
RTS0043372,260
RTS0043373,256
RTS0043374,214
RTS0043375,203
RTS0043376,212
RTS0043377,299
RTS0043378,164
RTS0043379,204
RTS0043380,193
RTS0043381,118
RTS0043382,123
RTS0043383,132
RTS0043384,128
RTS0043385,113
RTS0043386,129
RTS0043387,191
RTS0043388,145
RTS0043389,192
RTS0043390,144
RTS0043391,157
RTS0043392,161
RTS0043393,142
RTS0043394,168
RTS0043395,136
RTS0043396,598
RTS0043397,553
RTS0043398,388
RTS0043399,524
RTS0043400,142
RTS0043401,121
RTS0043402,117
RTS0043403,189
RTS0043404,138
RTS0043405,110
RTS0043406,100
RTS0043407,157
RTS0043408,138
RTS0043409,96
RTS0043410,146
RTS0043411,125
RTS0043412,117
RTS0043413,128
RTS0043414,125
RTS0043415,110
RTS0043416,126
RTS0043417,105
RTS0043418,131
RTS0043419,162
RTS0043420,110
RTS0043421,219
RTS0043422,138
RTS0043423,146
RTS0043424,170
RTS0043425,180
RTS0043426,518
RTS0043427,379
RTS0043428,627
RTS0043429,570
RTS0043430,360
RTS0043431,158
RTS0043432,122
RTS0043433,115
RTS0043434,140
RTS0043435,146
RTS0043436,146
RTS0043437,135
RTS0043438,118
RTS0043439,125
RTS0043440,213
RTS0043441,162
RTS0043442,132
RTS0043443,152
RTS0043444,134
RTS0043445,145
RTS0043446,118
RTS0043447,109
RTS0043448,133
RTS0043449,136
RTS0043450,124
RTS0043451,108
RTS0043452,154
RTS0043453,137
RTS0043454,138
RTS0043455,98
RTS0043456,135
RTS0043457,130
RTS0043458,153
RTS0043459,108
RTS0043460,153
RTS0043461,127
RTS0043462,134
RTS0043463,148
RTS0043464,120
RTS0043465,133
RTS0043466,272
RTS0043467,256
RTS0043468,239
RTS0043469,187
RTS0043470,276
RTS0043471,92
RTS0043472,148
RTS0043473,129
RTS0043474,156
RTS0043475,145
RTS0043476,132
RTS0043477,137
RTS0043478,101
RTS0043479,104
RTS0043480,127
RTS0043481,173
RTS0043482,185
RTS0043483,181
RTS0043484,134
RTS0043485,171
RTS0043486,264
RTS0043487,202
RTS0043488,257
RTS0043489,256
RTS0043490,176
RTS0043491,210
RTS0043492,169
RTS0043493,172
RTS0043494,230
RTS0043495,277
RTS0043496,131
RTS0043497,128
RTS0043498,127
RTS0043499,159
RTS0043500,138
RTS0043501,91
RTS0043502,139
RTS0043503,70
RTS0043504,158
RTS0043505,150
RTS0043506,129
RTS0043507,115
RTS0043508,93
RTS0043509,159
RTS0043510,139
RTS0043511,122
RTS0043512,138
RTS0043513,127
RTS0043514,159
RTS0043515,115
RTS0043516,131
RTS0043517,109
RTS0043518,194
RTS0043519,175
RTS0043520,190
RTS0043521,103
RTS0043522,89
RTS0043523,176
RTS0043524,113
RTS0043525,127
RTS0043526,201
RTS0043527,156
RTS0043528,130
RTS0043529,143
RTS0043530,114
RTS0043531,118
RTS0043532,108
RTS0043533,124
RTS0043534,124
RTS0043535,143
RTS0043536,213
RTS0043537,236
RTS0043538,223
RTS0043539,257
RTS0043540,187
RTS0043541,247
RTS0043542,194
RTS0043543,184
RTS0043544,290
RTS0043545,167
RTS0043546,140
RTS0043547,121
RTS0043548,128
RTS0043549,141
RTS0043550,123
RTS0043551,260
RTS0043552,260
RTS0043553,212
RTS0043554,258
RTS0043555,176
RTS0043556,129
RTS0043557,96
RTS0043558,101
RTS0043559,117
RTS0043560,110
RTS0043561,172
RTS0043562,136
RTS0043563,156
RTS0043564,107
RTS0043565,116
RTS0043566,164
RTS0043567,137
RTS0043568,139
RTS0043569,165
RTS0043570,175
RTS0043571,108
RTS0043572,145
RTS0043573,125
RTS0043574,122
RTS0043575,104
RTS0043576,451
RTS0043577,381
RTS0043578,131
RTS0043579,357
RTS0043580,389
RTS0043581,150
RTS0043582,238
RTS0043583,134
RTS0043584,175
RTS0043585,165
RTS0043586,97
RTS0043587,148
RTS0043588,104
RTS0043589,97
RTS0043590,113
RTS0043591,109
RTS0043592,114
RTS0043593,144
RTS0043594,159
RTS0043595,104
RTS0043596,144
RTS0043597,167
RTS0043598,145
RTS0043599,161
RTS0043600,139
RTS0043601,78
RTS0043602,123
RTS0043603,158
RTS0043604,151
RTS0043605,86
RTS0043606,139
RTS0043607,139
RTS0043608,155
RTS0043609,129
RTS0043610,144
RTS0043611,145
RTS0043612,119
RTS0043613,115
RTS0043614,126
RTS0043615,126
RTS0043616,114
RTS0043617,109
RTS0043618,142
RTS0043619,109
RTS0043620,96
RTS0043621,160
RTS0043622,165
RTS0043623,120
RTS0043624,183
RTS0043625,121
RTS0043626,188
RTS0043627,167
RTS0043628,201
RTS0043629,170
RTS0043630,189
RTS0043631,81
RTS0043632,134
RTS0043633,120
RTS0043634,126
RTS0043635,92
RTS0043636,100
RTS0043637,116
RTS0043638,111
RTS0043639,136
RTS0043640,173
RTS0043641,504
RTS0043642,297
RTS0043643,395
RTS0043644,351
RTS0043645,380
RTS0043646,222
RTS0043647,187
RTS0043648,228
RTS0043649,187
RTS0043650,261
RTS0043651,90
RTS0043652,118
RTS0043653,97
RTS0043654,92
RTS0043655,99
RTS0043656,99
RTS0043657,144
RTS0043658,173
RTS0043659,126
RTS0043660,145
RTS0043661,130
RTS0043663,84
RTS0043664,91
RTS0043665,133
RTS0043666,123
RTS0043667,99
RTS0043668,118
RTS0043669,134
RTS0043670,117
RTS0043671,132
RTS0043672,136
RTS0043673,137
RTS0043674,112
RTS0043675,137
RTS0043676,99
RTS0043677,124
RTS0043678,88
RTS0043679,106
RTS0043680,85
RTS0043681,147
RTS0043682,117
RTS0043683,142
RTS0043684,158
RTS0043685,175
RTS0043686,187
RTS0043687,201
RTS0043688,134
RTS0043689,180
RTS0043690,142
RTS0043691,168
RTS0043692,105
RTS0043693,155
RTS0043694,123
RTS0043695,169
RTS0043696,123
RTS0043697,123
RTS0043698,130
RTS0043699,169
RTS0043700,136
RTS0043701,144
RTS0043702,205
RTS0043703,140
RTS0043704,184
RTS0043705,143
RTS0043706,181
RTS0043707,163
RTS0043708,92
RTS0043709,165
RTS0043710,177
RTS0043711,108
RTS0043712,81
RTS0043713,78
RTS0043714,76
RTS0043715,93
RTS0043716,208
RTS0043717,191
RTS0043718,174
RTS0043719,172
RTS0043720,139
RTS0043721,134
RTS0043722,130
RTS0043723,145
RTS0043724,122
RTS0043725,158
RTS0043726,136
RTS0043727,121
RTS0043728,117
RTS0043729,121
RTS0043730,98
RTS0043731,103
RTS0043732,137
RTS0043733,142
RTS0043734,146
RTS0043735,150
RTS0043736,135
RTS0043737,142
RTS0043738,141
RTS0043739,155
RTS0043740,119
RTS0043741,165
RTS0043742,150
RTS0043743,94
RTS0043744,154
RTS0043745,108
RTS0043746,95
RTS0043747,120
RTS0043748,157
RTS0043749,132
RTS0043750,129
RTS0043751,143
RTS0043752,123
RTS0043753,139
RTS0043754,99
RTS0043755,207
RTS0043756,146
RTS0043757,120
RTS0043758,177
RTS0043759,157
RTS0043760,95
RTS0043761,346
RTS0043762,85
RTS0043763,107
RTS0043764,149
RTS0043765,129
RTS0043766,121
RTS0043767,78
RTS0043768,74
RTS0043769,143
RTS0043770,98
RTS0043771,96
RTS0043772,116
RTS0043773,133
RTS0043774,125
RTS0043775,133
RTS0043776,123
RTS0043777,165
RTS0043778,145
RTS0043779,144
RTS0043780,170
RTS0043781,264
RTS0043782,197
RTS0043783,191
RTS0043784,197
RTS0043785,162
RTS0043786,149
RTS0043787,96
RTS0043788,98
RTS0043789,121
RTS0043790,95
RTS0043791,117
RTS0043792,232
RTS0043793,111
RTS0043794,117
RTS0043795,133
RTS0043796,119
RTS0043797,132
RTS0043798,108
RTS0043799,126
RTS0043800,103
RTS0043801,100
RTS0043802,123
RTS0043803,121
RTS0043804,111
RTS0043805,116
RTS0043806,116
RTS0043807,109
RTS0043808,152
RTS0043809,120
RTS0043810,109
RTS0043811,299
RTS0043812,404
RTS0043813,215
RTS0043814,300
RTS0043815,360
RTS0043816,242
RTS0043817,139
RTS0043818,197
RTS0043819,158
RTS0043820,325
RTS0043821,107
RTS0043822,104
RTS0043823,113
RTS0043824,118
RTS0043825,70
RTS0043826,136
RTS0043827,136
RTS0043828,202
RTS0043829,100
RTS0043830,144
RTS0043831,197
RTS0043832,171
RTS0043833,213
RTS0043834,135
RTS0043835,154
RTS0043836,180
RTS0043837,134
RTS0043838,85
RTS0043839,127
RTS0043840,138
RTS0043841,78
RTS0043842,87
RTS0043843,106
RTS0043844,110
RTS0043845,93
RTS0043846,164
RTS0043847,129
RTS0043848,187
RTS0043849,169
RTS0043850,234
RTS0043851,147
RTS0043852,136
RTS0043853,163
RTS0043854,136
RTS0043856,82
RTS0043857,74
RTS0043858,83
RTS0043859,111
RTS0043860,146
RTS0043861,208
RTS0043862,269
RTS0043863,147
RTS0043864,147
RTS0043865,135
RTS0043866,135
RTS0043867,131
RTS0043868,140
RTS0043869,118
RTS0043870,107
RTS0043871,183
RTS0043872,168
RTS0043873,138
RTS0043874,155
RTS0043875,118
RTS0043876,110
RTS0043877,93
RTS0043878,119
RTS0043879,170
RTS0043880,126
RTS0043881,132
RTS0043882,137
RTS0043883,165
RTS0043884,119
RTS0043885,105
RTS0043886,161
RTS0043887,197
RTS0043888,165
RTS0043889,103
RTS0043890,245
RTS0043891,158
RTS0043892,122
RTS0043893,135
RTS0043894,118
RTS0043895,97
RTS0043896,124
RTS0043897,203
RTS0043898,217
RTS0043899,203
RTS0043900,189
RTS0043901,140
RTS0043902,134
RTS0043903,181
RTS0043904,206
RTS0043905,171
RTS0043906,64
RTS0043907,114
RTS0043908,53
RTS0043909,131
RTS0043910,174
RTS0043911,132
RTS0043912,260
RTS0043913,152
RTS0043914,137
RTS0043915,124
RTS0043916,138
RTS0043917,135
RTS0043918,103
RTS0043919,123
RTS0043920,245
RTS0043921,221
RTS0043922,175
RTS0043923,210
RTS0043924,306
RTS0043925,216
RTS0043926,159
RTS0043927,115
RTS0043928,138
RTS0043929,122
RTS0043930,111
RTS0043931,169
RTS0043932,147
RTS0043933,137
RTS0043934,122
RTS0043935,130
RTS0043936,92
RTS0043937,89
RTS0043938,84
RTS0043939,75
RTS0043940,142
RTS0043941,117
RTS0043942,133
RTS0043943,146
RTS0043944,128
RTS0043945,133
RTS0043946,86
RTS0043947,138
RTS0043948,136
RTS0043949,127
RTS0043950,110
RTS0043951,157
RTS0043952,156
RTS0043953,143
RTS0043954,124
RTS0043955,128
RTS0043956,188
RTS0043957,222
RTS0043958,238
RTS0043959,202
RTS0043960,184
RTS0043961,195
RTS0043962,181
RTS0043963,161
RTS0043964,184
RTS0043965,151
RTS0043966,264
RTS0043967,193
RTS0043968,190
RTS0043969,197
RTS0043970,248
RTS0043971,124
RTS0043972,192
RTS0043973,191
RTS0043974,191
RTS0043975,147
RTS0043976,155
RTS0043977,146
RTS0043978,153
RTS0043979,150
RTS0043980,152
RTS0043981,157
RTS0043982,188
RTS0043983,178
RTS0043984,113
RTS0043985,236
RTS0043986,157
RTS0043987,452
RTS0043988,253
RTS0043989,283
RTS0043990,306
RTS0043991,126
RTS0043992,108
RTS0043993,89
RTS0043994,135
RTS0043996,125
RTS0043997,88
RTS0043998,106
RTS0043999,125
RTS0044000,88
RTS0044001,125
RTS0044002,134
RTS0044003,140
RTS0044004,189
RTS0044005,128
RTS0044006,161
RTS0044007,158
RTS0044008,133
RTS0044009,160
RTS0044010,143
RTS0044011,192
RTS0044012,326
RTS0044013,291
RTS0044014,256
RTS0044015,282
RTS0044016,137
RTS0044017,121
RTS0044018,109
RTS0044019,118
RTS0044020,167
RTS0044021,233
RTS0044022,252
RTS0044023,176
RTS0044024,175
RTS0044025,286
RTS0044026,125
RTS0044027,156
RTS0044028,114
RTS0044029,168
RTS0044030,128
RTS0044031,148
RTS0044032,144
RTS0044033,124
RTS0044034,168
RTS0044035,141
RTS0044036,363
RTS0044037,280
RTS0044038,372
RTS0044039,216
RTS0044040,333
RTS0044041,302
RTS0044042,329
RTS0044043,325
RTS0044044,328
RTS0044045,269
RTS0044046,188
RTS0044047,167
RTS0044048,164
RTS0044049,105
RTS0044050,224
RTS0044051,98
RTS0044052,140
RTS0044053,105
RTS0044054,132
RTS0044055,109
RTS0044056,157
RTS0044057,118
RTS0044058,127
RTS0044059,146
RTS0044060,129
RTS0044061,152
RTS0044062,116
RTS0044063,147
RTS0044064,179
RTS0044065,135
RTS0044067,150
RTS0044068,193
RTS0044069,200
RTS0044070,117
RTS0044071,130
RTS0044072,140
RTS0044073,91
RTS0044074,119
RTS0044075,103
RTS0044076,100
RTS0044077,140
RTS0044078,123
RTS0044079,101
RTS0044080,142
RTS0044081,131
RTS0044082,121
RTS0044083,141
RTS0044084,114
RTS0044085,81
RTS0044086,125
RTS0044087,134
RTS0044088,117
RTS0044089,128
RTS0044090,127
RTS0044091,112
RTS0044092,150
RTS0044093,109
RTS0044094,146
RTS0044095,108
RTS0044096,87
RTS0044097,122
RTS0044098,94
RTS0044099,135
RTS0044100,86
RTS0044101,125
RTS0044102,153
RTS0044103,137
RTS0044104,155
RTS0044105,188
RTS0044106,406
RTS0044107,368
RTS0044108,320
RTS0044109,402
RTS0044110,500
RTS0044111,247
RTS0044112,139
RTS0044113,221
RTS0044114,137
RTS0044115,231
RTS0044116,206
RTS0044117,161
RTS0044118,131
RTS0044119,198
RTS0044120,141
RTS0044121,132
RTS0044122,122
RTS0044123,101
RTS0044124,123
RTS0044125,127
RTS0044126,160
RTS0044127,205
RTS0044128,167
RTS0044129,190
RTS0044130,123
RTS0044131,206
RTS0044132,217
RTS0044133,146
RTS0044134,221
RTS0044135,152
RTS0044136,119
RTS0044137,111
RTS0044138,211
RTS0044139,150
RTS0044140,158
RTS0044141,159
RTS0044142,139
RTS0044143,161
RTS0044144,159
RTS0044145,95
RTS0044146,121
RTS0044147,129
RTS0044148,136
RTS0044149,123
RTS0044150,144
RTS0044151,182
RTS0044152,197
RTS0044153,218
RTS0044154,193
RTS0044155,295
RTS0044156,298
RTS0044157,227
RTS0044158,495
RTS0044159,337
RTS0044160,245
RTS0044161,178
RTS0044162,216
RTS0044163,229
RTS0044164,222
RTS0044165,102
RTS0044166,171
RTS0044167,158
RTS0044168,135
RTS0044169,204
RTS0044170,197
RTS0044171,160
RTS0044172,158
RTS0044173,153
RTS0044174,153
RTS0044175,174
RTS0044176,159
RTS0044177,206
RTS0044178,192
RTS0044180,145
RTS0044181,170
RTS0044182,167
RTS0044183,130
RTS0044184,130
RTS0044185,144
RTS0044186,198
RTS0044187,159
RTS0044188,159
RTS0044189,162
RTS0044190,165
RTS0044191,126
RTS0044192,136
RTS0044193,107
RTS0044194,143
RTS0044195,121
RTS0044196,312
RTS0044197,136
RTS0044198,298
RTS0044199,226
RTS0044200,141
RTS0044206,155
RTS0044207,141
RTS0044208,117
RTS0044209,79
RTS0044210,118
RTS0044211,181
RTS0044212,164
RTS0044213,134
RTS0044214,156
RTS0044215,157
RTS0044216,209
RTS0044217,223
RTS0044218,233
RTS0044219,198
RTS0044220,151
RTS0044221,83
RTS0044222,136
RTS0044223,138
RTS0044224,167
RTS0044225,96
RTS0044226,125
RTS0044227,142
RTS0044228,150
RTS0044229,109
RTS0044230,142
RTS0044231,125
RTS0044232,119
RTS0044233,148
RTS0044234,89
RTS0044235,140
RTS0044236,143
RTS0044237,206
RTS0044238,151
RTS0044239,144
RTS0044240,155
RTS0044241,148
RTS0044242,198
RTS0044243,132
RTS0044244,192
RTS0044245,110
RTS0044246,199
RTS0044247,173
RTS0044248,184
RTS0044249,154
RTS0044250,136
RTS0044251,187
RTS0044252,191
RTS0044253,189
RTS0044254,107
RTS0044255,155
RTS0044256,143
RTS0044257,175
RTS0044258,149
RTS0044259,133
RTS0044260,169
RTS0044261,388
RTS0044262,204
RTS0044263,196
RTS0044264,193
RTS0044265,168
RTS0044266,162
RTS0044267,129
RTS0044268,155
RTS0044269,129
RTS0044270,165
RTS0044271,132
RTS0044272,107
RTS0044273,149
RTS0044274,171
RTS0044275,167
RTS0044276,154
RTS0044277,136
RTS0044278,94
RTS0044279,98
RTS0044280,113
RTS0044281,170
RTS0044282,128
RTS0044283,136
RTS0044284,138
RTS0044285,124
RTS0044286,122
RTS0044287,123
RTS0044288,107
RTS0044289,127
RTS0044290,145
RTS0044291,105
RTS0044292,155
RTS0044293,110
RTS0044294,127
RTS0044295,117
RTS0044296,120
RTS0044297,124
RTS0044298,118
RTS0044299,144
RTS0044300,121
RTS0044301,143
RTS0044302,117
RTS0044303,118
RTS0044304,121
RTS0044305,114
RTS0044306,195
RTS0044307,193
RTS0044308,271
RTS0044309,263
RTS0044310,242
RTS0044311,137
RTS0044312,160
RTS0044313,110
RTS0044314,127
RTS0044315,123
RTS0044316,163
RTS0044317,212
RTS0044318,153
RTS0044319,152
RTS0044320,32
RTS0044321,124
RTS0044322,110
RTS0044323,133
RTS0044324,105
RTS0044325,107
RTS0044326,130
RTS0044327,109
RTS0044328,81
RTS0044329,156
RTS0044330,99
RTS0044331,139
RTS0044332,144
RTS0044333,173
RTS0044334,180
RTS0044335,190
RTS0044336,109
RTS0044337,103
RTS0044338,98
RTS0044339,127
RTS0044340,84
RTS0044341,106
RTS0044342,111
RTS0044343,91
RTS0044344,110
RTS0044345,110
RTS0044346,302
RTS0044347,346
RTS0044348,356
RTS0044349,394
RTS0044350,371
RTS0044351,442
RTS0044352,295
RTS0044353,519
RTS0044354,301
RTS0044355,537
RTS0044356,89
RTS0044357,120
RTS0044358,139
RTS0044359,122
RTS0044360,105
RTS0044361,192
RTS0044362,243
RTS0044363,131
RTS0044364,188
RTS0044365,120
RTS0044366,382
RTS0044367,292
RTS0044368,471
RTS0044369,446
RTS0044370,299
RTS0044371,129
RTS0044372,106
RTS0044373,135
RTS0044374,132
RTS0044375,138
RTS0044376,116
RTS0044377,114
RTS0044378,128
RTS0044379,139
RTS0044380,153
RTS0044381,442
RTS0044382,324
RTS0044383,557
RTS0044384,302
RTS0044385,364
RTS0044386,156
RTS0044387,185
RTS0044388,208
RTS0044389,118
RTS0044390,154
RTS0044391,304
RTS0044392,295
RTS0044393,338
RTS0044394,211
RTS0044395,211
RTS0044396,144
RTS0044397,134
RTS0044399,122
RTS0044400,142
RTS0044401,115
RTS0044402,153
RTS0044403,165
RTS0044404,228
RTS0044405,143
RTS0044406,154
RTS0044407,111
RTS0044408,138
RTS0044409,133
RTS0044410,127
RTS0044411,129
RTS0044412,104
RTS0044413,121
RTS0044414,113
RTS0044415,143
RTS0044416,389
RTS0044417,405
RTS0044418,230
RTS0044419,242
RTS0044420,421
RTS0044421,169
RTS0044422,130
RTS0044423,124
RTS0044424,172
RTS0044425,169
RTS0044426,118
RTS0044427,104
RTS0044428,101
RTS0044429,119
RTS0044430,105
RTS0044431,143
RTS0044432,188
RTS0044433,123
RTS0044434,132
RTS0044435,154
RTS0044436,160
RTS0044437,138
RTS0044438,199
RTS0044439,194
RTS0044440,182
RTS0044441,132
RTS0044442,152
RTS0044443,206
RTS0044444,125
RTS0044445,163
RTS0044446,160
RTS0044447,146
RTS0044448,139
RTS0044449,157
RTS0044450,120
RTS0044451,131
RTS0044452,172
RTS0044453,121
RTS0044454,181
RTS0044455,101
RTS0044456,108
RTS0044457,198
RTS0044458,118
RTS0044459,126
RTS0044460,179
RTS0044461,198
RTS0044462,154
RTS0044463,123
RTS0044464,149
RTS0044465,185
RTS0044466,175
RTS0044467,151
RTS0044468,175
RTS0044469,153
RTS0044470,148
RTS0044471,157
RTS0044472,183
RTS0044473,124
RTS0044474,189
RTS0044475,168
RTS0044476,168
RTS0044477,176
RTS0044478,113
RTS0044479,130
RTS0044480,135
RTS0044481,161
RTS0044482,168
RTS0044483,121
RTS0044484,171
RTS0044485,167
RTS0044486,166
RTS0044487,188
RTS0044488,176
RTS0044489,168
RTS0044490,116
RTS0044491,151
RTS0044492,142
RTS0044493,159
RTS0044494,155
RTS0044495,180
RTS0044496,412
RTS0044497,318
RTS0044498,247
RTS0044499,478
RTS0044500,359
RTS0044501,206
RTS0044502,181
RTS0044503,169
RTS0044504,195
RTS0044505,184
RTS0044506,156
RTS0044507,100
RTS0044508,146
RTS0044509,185
RTS0044510,138
RTS0044511,170
RTS0044512,186
RTS0044513,219
RTS0044514,155
RTS0044515,263
RTS0044516,139
RTS0044517,156
RTS0044518,156
RTS0044519,181
RTS0044520,162
RTS0044521,194
RTS0044522,154
RTS0044523,184
RTS0044524,84
RTS0044525,151
RTS0044526,133
RTS0044527,196
RTS0044528,153
RTS0044529,180
RTS0044530,120
RTS0044531,175
RTS0044532,186
RTS0044533,169
RTS0044534,182
RTS0044535,199
RTS0044536,133
RTS0044537,123
RTS0044538,148
RTS0044539,123
RTS0044540,110
RTS0044541,140
RTS0044542,152
RTS0044543,137
RTS0044544,145
RTS0044545,115
RTS0044546,522
RTS0044547,395
RTS0044548,373
RTS0044549,466
RTS0044550,501
RTS0044551,181
RTS0044552,260
RTS0044553,220
RTS0044554,141
RTS0044555,286
RTS0044556,117
RTS0044557,123
RTS0044558,106
RTS0044559,148
RTS0044560,132
RTS0044561,140
RTS0044562,135
RTS0044563,219
RTS0044564,180
RTS0044565,188
RTS0044566,125
RTS0044567,126
RTS0044568,138
RTS0044569,96
RTS0044570,126
RTS0044571,114
RTS0044572,114
RTS0044573,125
RTS0044574,173
RTS0044575,157
RTS0044576,95
RTS0044577,89
RTS0044578,204
RTS0044579,131
RTS0044580,94
RTS0044581,91
RTS0044582,97
RTS0044583,95
RTS0044584,118
RTS0044585,80
RTS0044586,132
RTS0044587,96
RTS0044588,87
RTS0044589,101
RTS0044590,119
RTS0044591,131
RTS0044592,112
RTS0044593,123
RTS0044594,108
RTS0044595,73
RTS0044596,202
RTS0044597,169
RTS0044598,173
RTS0044599,215
RTS0044600,117
RTS0044601,139
RTS0044602,122
RTS0044603,111
RTS0044604,198
RTS0044605,145
RTS0044606,125
RTS0044607,158
RTS0044608,78
RTS0044609,88
RTS0044610,115
RTS0044611,128
RTS0044612,77
RTS0044613,120
RTS0044614,142
RTS0044615,72
RTS0044616,104
RTS0044617,139
RTS0044618,114
RTS0044619,132
RTS0044620,156
RTS0044621,188
RTS0044622,195
RTS0044623,242
RTS0044624,195
RTS0044625,159
RTS0044626,143
RTS0044627,88
RTS0044628,97
RTS0044629,108
RTS0044630,130
RTS0044631,123
RTS0044632,192
RTS0044633,135
RTS0044634,137
RTS0044635,141
RTS0044636,142
RTS0044637,135
RTS0044638,148
RTS0044639,200
RTS0044640,128
RTS0044641,144
RTS0044642,125
RTS0044643,139
RTS0044644,171
RTS0044645,165
RTS0044646,121
RTS0044647,87
RTS0044648,101
RTS0044649,131
RTS0044650,100
RTS0044651,130
RTS0044652,136
RTS0044653,118
RTS0044654,138
RTS0044655,158
RTS0044656,554
RTS0044657,491
RTS0044658,873
RTS0044659,567
RTS0044660,571
RTS0044661,327
RTS0044662,243
RTS0044663,246
RTS0044664,503
RTS0044665,356
RTS0044666,168
RTS0044667,114
RTS0044668,189
RTS0044669,211
RTS0044670,209
RTS0044671,206
RTS0044672,123
RTS0044673,194
RTS0044674,234
RTS0044675,278
RTS0044676,260
RTS0044677,222
RTS0044678,229
RTS0044679,328
RTS0044680,222
RTS0044681,101
RTS0044682,134
RTS0044683,110
RTS0044684,128
RTS0044685,140
RTS0044686,229
RTS0044687,361
RTS0044688,347
RTS0044689,383
RTS0044690,455
RTS0044691,148
RTS0044692,214
RTS0044693,219
RTS0044694,273
RTS0044695,128
RTS0044696,229
RTS0044697,191
RTS0044698,155
RTS0044699,173
RTS0044700,187
RTS0044701,273
RTS0044702,175
RTS0044703,211
RTS0044704,197
RTS0044705,138
RTS0044706,82
RTS0044707,125
RTS0044708,109
RTS0044709,89
RTS0044710,112
RTS0044711,106
RTS0044712,131
RTS0044714,152
RTS0044715,104
RTS0044716,340
RTS0044717,221
RTS0044718,354
RTS0044719,163
RTS0044720,501
RTS0044721,80
RTS0044722,88
RTS0044723,74
RTS0044724,100
RTS0044725,84
RTS0044726,212
RTS0044727,234
RTS0044728,156
RTS0044729,187
RTS0044730,300
RTS0044731,254
RTS0044732,211
RTS0044733,130
RTS0044734,106
RTS0044735,266
RTS0044736,205
RTS0044737,135
RTS0044738,110
RTS0044739,132
RTS0044740,111
RTS0044741,109
RTS0044742,103
RTS0044743,221
RTS0044744,129
RTS0044745,103
RTS0044746,153
RTS0044747,121
RTS0044748,79
RTS0044749,118
RTS0044750,129
RTS0044751,126
RTS0044752,155
RTS0044753,171
RTS0044754,139
RTS0044755,200
RTS0044756,258
RTS0044757,211
RTS0044758,339
RTS0044759,252
RTS0044760,207
RTS0044761,163
RTS0044762,169
RTS0044763,205
RTS0044764,127
RTS0044765,116
RTS0044766,126
RTS0044767,146
RTS0044768,147
RTS0044769,118
RTS0044770,139
RTS0044771,109
RTS0044772,88
RTS0044773,107
RTS0044774,109
RTS0044775,172
RTS0044776,191
RTS0044777,185
RTS0044778,164
RTS0044779,181
RTS0044780,216
RTS0044781,202
RTS0044782,205
RTS0044783,187
RTS0044784,181
RTS0044785,133
RTS0044786,162
RTS0044787,148
RTS0044788,150
RTS0044789,179
RTS0044790,138
RTS0044791,370
RTS0044792,482
RTS0044793,149
RTS0044794,157
RTS0044795,143
RTS0044796,182
RTS0044797,236
RTS0044798,172
RTS0044799,190
RTS0044800,145
RTS0044801,118
RTS0044802,122
RTS0044803,104
RTS0044804,156
RTS0044805,188
RTS0044806,148
RTS0044807,134
RTS0044808,122
RTS0044809,132
RTS0044810,140
RTS0044811,162
RTS0044812,184
RTS0044813,257
RTS0044814,266
RTS0044815,271
RTS0044816,143
RTS0044817,162
RTS0044818,164
RTS0044819,137
RTS0044820,126
RTS0044821,137
RTS0044822,131
RTS0044823,131
RTS0044824,116
RTS0044825,159
RTS0044826,148
RTS0044827,165
RTS0044828,155
RTS0044829,149
RTS0044830,122
RTS0044831,130
RTS0044832,129
RTS0044833,155
RTS0044834,118
RTS0044835,133
RTS0044836,162
RTS0044837,108
RTS0044838,163
RTS0044839,140
RTS0044840,117
RTS0044841,101
RTS0044842,114
RTS0044843,110
RTS0044844,97
RTS0044845,140
RTS0044846,114
RTS0044847,110
RTS0044848,150
RTS0044849,223
RTS0044850,132
RTS0044851,108
RTS0044852,109
RTS0044853,117
RTS0044854,103
RTS0044855,109
RTS0044856,178
RTS0044857,143
RTS0044858,177
RTS0044859,169
RTS0044860,171
RTS0044861,198
RTS0044862,161
RTS0044863,164
RTS0044864,168
RTS0044865,163
RTS0044866,221
RTS0044867,222
RTS0044868,170
RTS0044869,214
RTS0044870,204
RTS0044871,193
RTS0044872,151
RTS0044873,207
RTS0044874,175
RTS0044875,255
RTS0044876,117
RTS0044877,232
RTS0044878,209
RTS0044879,191
RTS0044880,276
RTS0044881,105
RTS0044882,137
RTS0044883,116
RTS0044884,157
RTS0044885,114
RTS0044886,187
RTS0044887,109
RTS0044888,193
RTS0044889,120
RTS0044890,105
RTS0044891,170
RTS0044892,178
RTS0044893,150
RTS0044894,166
RTS0044895,189
RTS0044896,310
RTS0044897,262
RTS0044898,208
RTS0044899,299
RTS0044900,225
RTS0044901,134
RTS0044902,143
RTS0044903,179
RTS0044904,131
RTS0044905,175
RTS0044906,549
RTS0044907,434
RTS0044908,488
RTS0044909,558
RTS0044910,407
RTS0044911,161
RTS0044912,148
RTS0044913,151
RTS0044914,180
RTS0044915,117
RTS0044916,167
RTS0044917,141
RTS0044918,158
RTS0044919,170
RTS0044920,191
RTS0044921,141
RTS0044922,104
RTS0044923,125
RTS0044924,122
RTS0044925,118
RTS0044926,146
RTS0044927,113
RTS0044928,133
RTS0044929,123
RTS0044930,108
RTS0044931,114
RTS0044932,171
RTS0044933,146
RTS0044934,125
RTS0044935,155
RTS0044936,242
RTS0044937,89
RTS0044938,117
RTS0044939,125
RTS0044940,115
RTS0044941,122
RTS0044942,113
RTS0044943,116
RTS0044944,101
RTS0044945,107
RTS0044946,160
RTS0044947,100
RTS0044948,144
RTS0044949,125
RTS0044950,122
RTS0044951,74
RTS0044952,108
RTS0044953,107
RTS0044954,135
RTS0044955,98
RTS0044956,314
RTS0044957,360
RTS0044958,238
RTS0044959,238
RTS0044960,346
RTS0044961,158
RTS0044962,125
RTS0044963,129
RTS0044964,127
RTS0044965,164
RTS0044966,103
RTS0044967,124
RTS0044968,136
RTS0044969,101
RTS0044970,98
RTS0044971,156
RTS0044972,154
RTS0044973,130
RTS0044974,125
RTS0044975,144
RTS0044976,137
RTS0044977,98
RTS0044978,93
RTS0044979,131
RTS0044980,113
RTS0044981,123
RTS0044982,140
RTS0044983,125
RTS0044984,133
RTS0044985,209
RTS0044986,98
RTS0044987,115
RTS0044988,87
RTS0044989,119
RTS0044990,166
RTS0044991,97
RTS0044992,100
RTS0044993,102
RTS0044994,113
RTS0044995,107
RTS0044996,136
RTS0044997,120
RTS0044998,143
RTS0044999,102
RTS0045000,116
RTS0045001,245
RTS0045002,219
RTS0045003,183
RTS0045004,229
RTS0045005,272
RTS0045006,249
RTS0045007,380
RTS0045008,309
RTS0045009,266
RTS0045010,222
RTS0045011,94
RTS0045012,113
RTS0045013,74
RTS0045014,142
RTS0045015,112
RTS0045016,252
RTS0045017,311
RTS0045018,354
RTS0045019,333
RTS0045020,243
RTS0045021,335
RTS0045022,195
RTS0045023,400
RTS0045024,453
RTS0045025,497
RTS0045026,153
RTS0045027,111
RTS0045028,111
RTS0045029,130
RTS0045030,176
RTS0045031,95
RTS0045032,148
RTS0045033,138
RTS0045034,136
RTS0045035,139
RTS0045036,118
RTS0045038,161
RTS0045039,101
RTS0045040,90
RTS0045041,115
RTS0045042,121
RTS0045043,108
RTS0045044,123
RTS0045045,149
RTS0045046,103
RTS0045047,130
RTS0045048,108
RTS0045049,109
RTS0045050,103
RTS0045051,132
RTS0045052,134
RTS0045053,143
RTS0045054,135
RTS0045055,105
RTS0045056,221
RTS0045057,332
RTS0045058,121
RTS0045059,167
RTS0045060,298
RTS0045061,126
RTS0045063,89
RTS0045064,164
RTS0045065,187
RTS0045066,146
RTS0045067,288
RTS0045068,391
RTS0045069,258
RTS0045070,360
RTS0045071,135
RTS0045072,111
RTS0045073,155
RTS0045074,138
RTS0045075,108
RTS0045076,142
RTS0045077,84
RTS0045078,143
RTS0045079,113
RTS0045080,129
RTS0045081,145
RTS0045082,171
RTS0045083,277
RTS0045084,182
RTS0045085,141
RTS0045086,127
RTS0045087,98
RTS0045088,94
RTS0045089,69
RTS0045090,103
RTS0045091,129
RTS0045092,89
RTS0045093,110
RTS0045094,97
RTS0045095,157
RTS0045096,106
RTS0045097,108
RTS0045098,94
RTS0045099,108
RTS0045100,136
RTS0045101,263
RTS0045102,202
RTS0045103,257
RTS0045104,207
RTS0045105,201
RTS0045106,117
RTS0045107,174
RTS0045108,135
RTS0045109,140
RTS0045110,126
RTS0045111,160
RTS0045112,116
RTS0045113,134
RTS0045114,103
RTS0045115,108
RTS0045116,104
RTS0045117,118
RTS0045118,123
RTS0045119,122
RTS0045120,144
RTS0045121,86
RTS0045122,136
RTS0045123,181
RTS0045124,91
RTS0045125,110
RTS0045126,163
RTS0045127,202
RTS0045128,171
RTS0045129,210
RTS0045130,161
RTS0045131,150
RTS0045132,140
RTS0045133,141
RTS0045134,173
RTS0045135,170
RTS0045136,236
RTS0045137,252
RTS0045138,187
RTS0045139,186
RTS0045140,215
RTS0045141,142
RTS0045142,159
RTS0045143,149
RTS0045144,150
RTS0045145,145
RTS0045146,127
RTS0045147,164
RTS0045148,126
RTS0045149,116
RTS0045150,88
RTS0045151,127
RTS0045152,151
RTS0045153,155
RTS0045154,125
RTS0045155,152
RTS0045156,103
RTS0045157,155
RTS0045158,84
RTS0045159,142
RTS0045160,160
RTS0045161,124
RTS0045162,156
RTS0045163,151
RTS0045164,169
RTS0045165,186
RTS0045166,180
RTS0045167,128
RTS0045168,178
RTS0045169,208
RTS0045170,185
RTS0045171,366
RTS0045172,296
RTS0045173,268
RTS0045174,295
RTS0045175,298
RTS0045176,108
RTS0045177,103
RTS0045178,96
RTS0045179,121
RTS0045180,124
RTS0045181,102
RTS0045182,113
RTS0045183,107
RTS0045184,123
RTS0045185,131
RTS0045186,216
RTS0045187,191
RTS0045188,124
RTS0045189,120
RTS0045190,195
RTS0045191,140
RTS0045192,106
RTS0045193,119
RTS0045194,135
RTS0045195,111
RTS0045196,132
RTS0045197,125
RTS0045198,208
RTS0045199,98
RTS0045200,114
RTS0045201,233
RTS0045202,220
RTS0045203,240
RTS0045204,197
RTS0045205,210
RTS0045206,109
RTS0045207,121
RTS0045208,136
RTS0045209,122
RTS0045210,126
RTS0045211,106
RTS0045212,150
RTS0045213,102
RTS0045214,112
RTS0045215,124
RTS0045216,197
RTS0045217,196
RTS0045218,234
RTS0045219,199
RTS0045220,145
RTS0045221,141
RTS0045222,118
RTS0045223,147
RTS0045224,131
RTS0045225,131
RTS0045226,1100
RTS0045227,662
RTS0045228,1299
RTS0045229,605
RTS0045230,684
RTS0045231,243
RTS0045232,230
RTS0045233,215
RTS0045234,194
RTS0045235,201
RTS0045236,269
RTS0045237,190
RTS0045238,142
RTS0045239,156
RTS0045240,304
RTS0045241,229
RTS0045242,241
RTS0045243,172
RTS0045244,217
RTS0045245,148
RTS0045246,118
RTS0045247,132
RTS0045248,87
RTS0045249,108
RTS0045250,115
RTS0045251,143
RTS0045252,72
RTS0045253,124
RTS0045254,93
RTS0045255,84
RTS0045256,119
RTS0045257,95
RTS0045258,116
RTS0045259,130
RTS0045260,116
RTS0045261,115
RTS0045262,193
RTS0045263,171
RTS0045264,143
RTS0045265,157
RTS0045266,182
RTS0045267,267
RTS0045268,429
RTS0045269,267
RTS0045270,230
RTS0045271,98
RTS0045272,59
RTS0045273,119
RTS0045274,154
RTS0045275,126
RTS0045276,81
RTS0045277,121
RTS0045278,179
RTS0045279,77
RTS0045280,108
RTS0045281,144
RTS0045282,130
RTS0045283,144
RTS0045284,121
RTS0045285,170
RTS0045286,134
RTS0045287,158
RTS0045288,122
RTS0045289,100
RTS0045290,114
RTS0045291,171
RTS0045292,276
RTS0045293,189
RTS0045294,144
RTS0045295,162
RTS0045296,141
RTS0045297,136
RTS0045298,131
RTS0045299,136
RTS0045300,131
RTS0045301,154
RTS0045302,138
RTS0045303,141
RTS0045304,76
RTS0045305,172
RTS0045306,110
RTS0045307,124
RTS0045308,154
RTS0045309,124
RTS0045310,169
RTS0045311,67
RTS0045312,80
RTS0045313,102
RTS0045314,92
RTS0045315,121
RTS0045316,147
RTS0045317,129
RTS0045318,139
RTS0045319,120
RTS0045320,96
RTS0045321,118
RTS0045322,114
RTS0045323,136
RTS0045324,131
RTS0045325,115
RTS0045326,176
RTS0045327,181
RTS0045328,151
RTS0045329,105
RTS0045330,110
RTS0045331,125
RTS0045332,99
RTS0045333,157
RTS0045334,140
RTS0045335,118
RTS0045336,164
RTS0045337,166
RTS0045338,130
RTS0045339,151
RTS0045340,135
RTS0045341,109
RTS0045342,171
RTS0045343,114
RTS0045344,135
RTS0045345,116
RTS0045346,133
RTS0045347,100
RTS0045348,121
RTS0045349,145
RTS0045350,122
RTS0045351,106
RTS0045352,98
RTS0045353,115
RTS0045354,136
RTS0045355,81
RTS0045356,166
RTS0045357,277
RTS0045358,124
RTS0045359,128
RTS0045360,120
RTS0045361,216
RTS0045362,154
RTS0045363,111
RTS0045364,151
RTS0045365,201
RTS0045366,167
RTS0045367,109
RTS0045368,140
RTS0045369,97
RTS0045370,110
RTS0045371,188
RTS0045372,193
RTS0045373,272
RTS0045374,299
RTS0045375,271
RTS0045376,108
RTS0045377,75
RTS0045378,127
RTS0045379,92
RTS0045380,140
RTS0045381,121
RTS0045382,144
RTS0045383,162
RTS0045384,88
RTS0045385,92
RTS0045386,169
RTS0045387,139
RTS0045388,161
RTS0045389,136
RTS0045390,135
RTS0045391,130
RTS0045392,136
RTS0045393,79
RTS0045394,104
RTS0045395,102
RTS0045396,146
RTS0045397,163
RTS0045398,100
RTS0045399,192
RTS0045400,183
RTS0045401,141
RTS0045402,123
RTS0045403,133
RTS0045404,149
RTS0045405,120
RTS0045406,144
RTS0045407,138
RTS0045408,105
RTS0045409,156
RTS0045410,145
RTS0045411,495
RTS0045412,571
RTS0045413,542
RTS0045414,368
RTS0045415,320
RTS0045416,129
RTS0045417,116
RTS0045418,75
RTS0045419,127
RTS0045420,139
RTS0045421,3678
RTS0045422,2810
RTS0045423,2606
RTS0045424,3865
RTS0045425,3418
RTS0045426,150
RTS0045427,125
RTS0045428,91
RTS0045429,173
RTS0045430,96
RTS0045431,141
RTS0045432,150
RTS0045433,118
RTS0045434,144
RTS0045435,114
RTS0045436,306
RTS0045437,294
RTS0045438,360
RTS0045439,273
RTS0045440,227
RTS0045441,126
RTS0045442,111
RTS0045443,117
RTS0045444,96
RTS0045445,127
RTS0045446,1002
RTS0045447,988
RTS0045448,700
RTS0045449,589
RTS0045450,458
RTS0045451,147
RTS0045452,115
RTS0045453,104
RTS0045454,126
RTS0045455,151
RTS0045456,95
RTS0045457,116
RTS0045458,145
RTS0045459,61
RTS0045460,116
RTS0045461,80
RTS0045462,125
RTS0045463,92
RTS0045464,81
RTS0045465,93
RTS0045466,226
RTS0045467,278
RTS0045468,126
RTS0045469,280
RTS0045470,164
RTS0045471,95
RTS0045472,118
RTS0045473,39
RTS0045474,161
RTS0045475,121
RTS0045476,146
RTS0045477,188
RTS0045478,115
RTS0045479,187
RTS0045480,190
RTS0045481,167
RTS0045482,163
RTS0045483,139
RTS0045484,215
RTS0045485,250
RTS0045486,88
RTS0045487,134
RTS0045488,129
RTS0045489,128
RTS0045490,146
RTS0045491,909
RTS0045492,1308
RTS0045493,913
RTS0045494,498
RTS0045495,658
RTS0045496,116
RTS0045497,151
RTS0045498,332
RTS0045499,260
RTS0045500,257
RTS0045501,246
RTS0045502,301
RTS0045503,224
RTS0045504,182
RTS0045505,204
RTS0045506,25633
RTS0045507,28125
RTS0045508,20467
RTS0045509,24476
RTS0045510,21017
RTS0045511,126
RTS0045512,119
RTS0045513,95
RTS0045514,114
RTS0045515,100
RTS0045516,88
RTS0045517,110
RTS0045518,130
RTS0045519,135
RTS0045520,96
RTS0045521,133
RTS0045522,126
RTS0045523,136
RTS0045524,139
RTS0045525,120
RTS0045526,150
RTS0045527,176
RTS0045528,143
RTS0045529,185
RTS0045530,158
RTS0045531,167
RTS0045532,128
RTS0045533,121
RTS0045534,113
RTS0045535,100
RTS0045536,524
RTS0045537,540
RTS0045538,322
RTS0045539,603
RTS0045540,561
RTS0045541,104
RTS0045542,103
RTS0045543,152
RTS0045544,70
RTS0045545,126
RTS0045546,112
RTS0045547,77
RTS0045548,98
RTS0045549,88
RTS0045550,75
RTS0045551,106
RTS0045552,161
RTS0045553,91
RTS0045554,134
RTS0045555,85
RTS0045556,896
RTS0045557,520
RTS0045558,758
RTS0045559,797
RTS0045560,373
RTS0045561,130
RTS0045562,159
RTS0045563,96
RTS0045564,139
RTS0045565,112
RTS0045566,146
RTS0045567,145
RTS0045568,123
RTS0045569,136
RTS0045570,142
RTS0045571,95
RTS0045572,130
RTS0045573,113
RTS0045574,94
RTS0045575,94
RTS0045576,136
RTS0045577,74
RTS0045578,77
RTS0045579,95
RTS0045580,106
RTS0045581,100
RTS0045582,94
RTS0045583,119
RTS0045584,206
RTS0045585,88
RTS0045586,104
RTS0045587,204
RTS0045588,133
RTS0045589,159
RTS0045590,176
RTS0045592,1092
RTS0045593,996
RTS0045594,802
RTS0045595,821
RTS0045596,573
RTS0045597,793
RTS0045598,823
RTS0045599,755
RTS0045600,506
RTS0045601,117
RTS0045602,137
RTS0045603,92
RTS0045604,135
RTS0045606,123
RTS0045607,82
RTS0045608,96
RTS0045609,87
RTS0045610,120
RTS0045611,88
RTS0045612,152
RTS0045613,132
RTS0045614,150
RTS0045615,138
RTS0045616,97
RTS0045617,231
RTS0045618,152
RTS0045619,163
RTS0045620,182
RTS0045621,176
RTS0045622,312
RTS0045623,250
RTS0045624,174
RTS0045625,267
RTS0045626,48
RTS0045627,106
RTS0045628,133
RTS0045629,110
RTS0045630,111
RTS0045631,117
RTS0045632,106
RTS0045633,145
RTS0045634,98
RTS0045635,106
RTS0045636,152
RTS0045637,96
RTS0045638,134
RTS0045639,172
RTS0045640,116
RTS0045641,129
RTS0045642,110
RTS0045643,96
RTS0045644,100
RTS0045645,108
RTS0045646,107
RTS0045647,146
RTS0045648,112
RTS0045649,128
RTS0045650,136
RTS0045651,131
RTS0045652,208
RTS0045653,247
RTS0045654,265
RTS0045655,266
RTS0045656,136
RTS0045657,140
RTS0045658,155
RTS0045659,139
RTS0045660,199
RTS0045661,210
RTS0045662,196
RTS0045663,202
RTS0045664,199
RTS0045665,261
RTS0045666,82
RTS0045667,111
RTS0045668,141
RTS0045669,102
RTS0045670,107
RTS0045671,111
RTS0045672,139
RTS0045673,100
RTS0045674,119
RTS0045675,138
RTS0045676,926
RTS0045677,1006
RTS0045678,1169
RTS0045679,940
RTS0045680,1261
RTS0045681,128
RTS0045682,137
RTS0045683,92
RTS0045684,109
RTS0045685,124
RTS0045686,1
RTS0045687,127
RTS0045688,121
RTS0045689,126
RTS0045690,89
RTS0045691,116
RTS0045692,122
RTS0045693,125
RTS0045694,113
RTS0045695,121
RTS0045696,160
RTS0045697,113
RTS0045698,139
RTS0045699,116
RTS0045700,109
RTS0045701,290
RTS0045702,270
RTS0045703,227
RTS0045704,234
RTS0045705,254
RTS0045706,104
RTS0045707,147
RTS0045708,120
RTS0045709,121
RTS0045710,162
RTS0045711,102
RTS0045712,119
RTS0045713,134
RTS0045714,144
RTS0045715,107
RTS0045716,145
RTS0045717,123
RTS0045718,92
RTS0045719,99
RTS0045720,139
RTS0045721,284
RTS0045722,344
RTS0045723,327
RTS0045724,273
RTS0045725,164
RTS0045726,239
RTS0045727,329
RTS0045728,269
RTS0045729,228
RTS0045730,165
RTS0045731,144
RTS0045732,128
RTS0045733,98
RTS0045734,126
RTS0045735,142
RTS0045736,1016
RTS0045737,1291
RTS0045738,1681
RTS0045739,1556
RTS0045740,817
RTS0045741,383
RTS0045742,268
RTS0045743,332
RTS0045744,414
RTS0045745,336
RTS0045746,316
RTS0045747,298
RTS0045748,396
RTS0045749,179
RTS0045750,194
RTS0045751,289
RTS0045752,175
RTS0045753,278
RTS0045754,277
RTS0045755,286
RTS0045756,295
RTS0045757,305
RTS0045758,314
RTS0045759,257
RTS0045760,232
RTS0045761,129
RTS0045762,134
RTS0045763,111
RTS0045764,124
RTS0045765,80
RTS0045766,125
RTS0045767,87
RTS0045768,136
RTS0045769,100
RTS0045770,121
RTS0045771,106
RTS0045772,160
RTS0045773,317
RTS0045774,116
RTS0045775,189
RTS0045776,128
RTS0045777,107
RTS0045778,112
RTS0045779,109
RTS0045780,124
RTS0045781,268
RTS0045782,305
RTS0045783,303
RTS0045784,330
RTS0045785,406
RTS0045786,108
RTS0045787,178
RTS0045788,141
RTS0045789,115
RTS0045790,97
RTS0045791,109
RTS0045792,140
RTS0045793,129
RTS0045794,120
RTS0045795,114
RTS0045796,101
RTS0045797,75
RTS0045798,85
RTS0045799,96
RTS0045800,102
RTS0045801,130
RTS0045802,84
RTS0045803,102
RTS0045804,74
RTS0045805,122
RTS0045806,432
RTS0045807,340
RTS0045808,277
RTS0045809,249
RTS0045810,151
RTS0045811,235
RTS0045812,244
RTS0045813,196
RTS0045814,287
RTS0045815,208
RTS0045816,145
RTS0045817,264
RTS0045818,171
RTS0045819,174
RTS0045820,198
RTS0045821,482
RTS0045822,306
RTS0045823,302
RTS0045824,428
RTS0045825,232
RTS0045826,613
RTS0045827,586
RTS0045828,392
RTS0045829,525
RTS0045830,543
RTS0045831,226
RTS0045832,259
RTS0045833,247
RTS0045834,224
RTS0045835,196
RTS0045836,597
RTS0045837,632
RTS0045838,553
RTS0045840,311
RTS0045841,341
RTS0045842,316
RTS0045843,227
RTS0045844,267
RTS0045845,361
RTS0045846,3672
RTS0045848,702
RTS0045849,4555
RTS0045851,97
RTS0045852,131
RTS0045853,128
RTS0045854,127
RTS0045855,139
RTS0045856,168
RTS0045857,147
RTS0045858,97
RTS0045859,202
RTS0045860,149
RTS0045861,274
RTS0045862,394
RTS0045863,147
RTS0045864,208
RTS0045865,203
RTS0045866,203
RTS0045867,126
RTS0045868,136
RTS0045869,108
RTS0045870,119
RTS0045871,83
RTS0045872,190
RTS0045873,177
RTS0045874,93
RTS0045875,143
RTS0045876,82
RTS0045877,118
RTS0045878,93
RTS0045879,140
RTS0045880,107
RTS0045881,99
RTS0045882,114
RTS0045883,103
RTS0045884,108
RTS0045885,7
RTS0045886,229
RTS0045887,101
RTS0045888,116
RTS0045889,98
RTS0045890,126
RTS0045891,109
RTS0045892,131
RTS0045893,119
RTS0045894,181
RTS0045895,124
RTS0045896,172
RTS0045897,117
RTS0045898,117
RTS0045899,190
RTS0045900,238
RTS0045901,120
RTS0045902,117
RTS0045903,110
RTS0045904,118
RTS0045905,232
RTS0045906,204
RTS0045907,227
RTS0045908,111
RTS0045909,98
RTS0045910,117
RTS0045911,105
RTS0045912,118
RTS0045913,113
RTS0045914,92
RTS0045915,108
RTS0045916,135
RTS0045917,87
RTS0045918,105
RTS0045919,185
RTS0045920,121
RTS0045921,128
RTS0045922,103
RTS0045923,92
RTS0045924,146
RTS0045925,123
RTS0045926,171
RTS0045927,75
RTS0045928,94
RTS0045929,151
RTS0045930,587
RTS0045931,476
RTS0045932,273
RTS0045933,116
RTS0045935,107
RTS0045939,186
RTS0045940,104
RTS0045941,109
RTS0045942,127
RTS0045943,229
RTS0045944,93
RTS0045945,155
RTS0045946,128
RTS0045947,146
RTS0045948,95
RTS0045949,116
RTS0045950,153
RTS0045951,129
RTS0045952,126
RTS0045953,129
RTS0045954,219
RTS0045955,116
RTS0045956,124
RTS0045957,98
RTS0045958,159
RTS0045959,100
RTS0045960,124
RTS0045961,85
RTS0045962,102
RTS0045963,133
RTS0045964,159
RTS0045965,139
RTS0045966,113
RTS0045967,102
RTS0045968,115
RTS0045969,191
RTS0045970,251
RTS0045971,284
RTS0045972,145
RTS0045973,89
RTS0045974,100
RTS0045975,156
RTS0045976,158
RTS0045977,98
RTS0045978,133
RTS0045979,194
RTS0045980,210
RTS0045981,306
RTS0045982,248
RTS0045983,122
RTS0045984,104
RTS0045985,107
RTS0045986,85
RTS0045987,159
RTS0045988,159
RTS0045989,110
RTS0045990,109
RTS0045991,271
RTS0045992,257
RTS0045993,280
RTS0045994,140
RTS0045995,149
RTS0045996,156
RTS0045997,219
RTS0045998,111
RTS0045999,113
RTS0046000,68
RTS0046001,130
RTS0046002,174
RTS0046003,106
RTS0046004,130
RTS0046005,250
RTS0046006,177
RTS0046007,254
RTS0046008,202
RTS0046009,129
RTS0046010,88
RTS0046011,85
RTS0046012,101
RTS0046013,138
RTS0046014,101
RTS0046015,108
RTS0046016,129
RTS0046017,88
RTS0046018,68
RTS0046019,117
RTS0046020,183
RTS0046021,200
RTS0046022,185
RTS0046023,310
RTS0046024,365
RTS0046025,194
RTS0046026,125
RTS0046027,144
RTS0046028,122
RTS0046029,104
RTS0046030,158
RTS0046031,161
RTS0046032,116
RTS0046033,91
RTS0046034,113
RTS0046035,127
RTS0046036,102
RTS0046037,91
RTS0046038,84
RTS0046039,91
RTS0046040,72
RTS0046041,142
RTS0046042,100
RTS0046043,106
RTS0046044,103
RTS0046045,127
RTS0046046,83
RTS0046047,57
RTS0046048,220
RTS0046049,374
RTS0046050,231
RTS0046051,418
RTS0046052,306
RTS0046053,336
RTS0046054,343
RTS0046055,358
RTS0046056,163
RTS0046057,159
RTS0046058,155
RTS0046059,261
RTS0046060,97
RTS0046061,155
RTS0046062,119
RTS0046063,173
RTS0046064,142
RTS0046065,134
RTS0046066,171
RTS0046067,161
RTS0046068,111
RTS0046069,115
RTS0046070,120
RTS0046071,174
RTS0046072,149
RTS0046073,118
RTS0046074,119
RTS0046075,106
RTS0046076,142
RTS0046077,95
RTS0046078,185
RTS0046079,128
RTS0046080,169
RTS0046081,80
RTS0046082,750
RTS0046083,286
RTS0046084,815
RTS0046085,145
RTS0046086,200
RTS0046087,112
RTS0046088,170
RTS0046089,66
RTS0046090,113
RTS0046091,65
RTS0046092,313
RTS0046093,158
RTS0046094,111
RTS0046095,108
RTS0046096,120
RTS0046097,133
RTS0046098,116
RTS0046099,81
RTS0046100,89
RTS0046101,82
RTS0046102,86
RTS0046103,181
RTS0046104,210
RTS0046105,157
RTS0046106,107
RTS0046107,109
RTS0046108,91
RTS0046109,104
RTS0046110,118
RTS0046111,121
RTS0046112,340
RTS0046113,187
RTS0046114,158
RTS0046115,304
RTS0046116,246
RTS0046117,285
RTS0046119,117
RTS0046121,234
RTS0046122,329
RTS0046123,156
RTS0046124,136
RTS0046125,124
RTS0046126,90
RTS0046127,136
RTS0046128,376
RTS0046129,238
RTS0046130,228
RTS0046131,160
RTS0046132,739
RTS0046133,1087
RTS0046134,674
RTS0046135,498
RTS0046136,139
RTS0046137,234
RTS0046138,159
RTS0046140,271
RTS0046141,177
RTS0046142,269
RTS0046143,304
RTS0046144,330
RTS0046145,119
RTS0046146,110
RTS0046147,106
RTS0046148,154
RTS0046149,64
RTS0046150,81
RTS0046152,98
RTS0046153,155
RTS0046154,91
RTS0046155,156
RTS0046156,87
RTS0046157,77
RTS0046158,116
RTS0046159,85
RTS0046160,101
RTS0046161,104
RTS0046162,92
RTS0046163,119
RTS0046164,196
RTS0046165,192
RTS0046166,110
RTS0046167,182
RTS0046168,112
RTS0046169,119
RTS0046170,132
RTS0046171,88
RTS0046172,74
RTS0046173,55
RTS0046174,107
RTS0046175,129
RTS0046176,103
RTS0046177,83
RTS0046178,72
RTS0046179,102
RTS0046180,126
RTS0046181,126
RTS0046182,80
RTS0046183,260
RTS0046184,128
RTS0046185,86
RTS0046186,78
RTS0046187,92
RTS0046188,149
RTS0046191,83
RTS0046193,44
RTS0046194,102
RTS0046195,106
RTS0046196,143
RTS0046197,134
RTS0046198,119
RTS0046199,121
RTS0046200,121
RTS0046201,112
RTS0046202,103
RTS0046203,82
RTS0046204,101
RTS0046205,121
RTS0046206,116
RTS0046207,153
RTS0046208,122
RTS0046209,100
RTS0046210,83
RTS0046211,103
RTS0046212,109
RTS0046213,2844
RTS0046214,3008
RTS0046215,1707
RTS0046216,2001
RTS0046217,1869
RTS0046218,142
RTS0046219,87
RTS0046220,134
RTS0046221,117
RTS0046222,124
RTS0046223,93
RTS0046224,84
RTS0046225,240
RTS0046226,163
RTS0046227,215
RTS0046228,202
RTS0046229,144
RTS0046230,129
RTS0046231,57
RTS0046232,154
RTS0046233,147
RTS0046234,118
RTS0046235,137
RTS0046236,96
RTS0046237,132
RTS0046238,92
RTS0046239,73
RTS0046240,85
RTS0046241,129
RTS0046242,114
RTS0046243,75
RTS0046244,188
RTS0046245,78
RTS0046246,135
RTS0046247,142
RTS0046248,100
RTS0046249,120
RTS0046250,118
RTS0046251,95
RTS0046252,213
RTS0046253,158
RTS0046254,153
RTS0046255,150
RTS0046256,312
RTS0046257,208
RTS0046258,155
RTS0046259,230
RTS0046260,111
RTS0046261,152
RTS0046262,157
RTS0046263,122
RTS0046264,111
RTS0046265,101
RTS0046266,132
RTS0046267,92
RTS0046268,117
RTS0046269,149
RTS0046270,126
RTS0046271,120
RTS0046272,145
RTS0046273,88
RTS0046274,94
RTS0046275,81
RTS0046276,85
RTS0046277,98
RTS0046278,115
RTS0046279,149
RTS0046280,127
RTS0046281,120
RTS0046282,129
RTS0046283,136
RTS0046284,111
RTS0046285,93
RTS0046286,107
RTS0046287,111
RTS0046288,122
RTS0046289,152
RTS0046290,106
RTS0046291,133
RTS0046292,92
RTS0046293,123
RTS0046294,86
RTS0046295,413
RTS0046296,78
RTS0046297,263
RTS0046298,141
RTS0046299,103
RTS0046300,91
RTS0046301,169
RTS0046302,125
RTS0046303,148
RTS0046304,146
RTS0046305,123
RTS0046306,149
RTS0046307,121
RTS0046308,97
RTS0046309,91
RTS0046310,92
RTS0046311,100
RTS0046312,115
RTS0046313,116
RTS0046314,179
RTS0046315,96
RTS0046316,124
RTS0046317,116
RTS0046318,142
RTS0046319,137
RTS0046320,122
RTS0046321,192
RTS0046322,171
RTS0046323,138
RTS0046324,133
RTS0046325,132
RTS0046326,107
RTS0046327,113
RTS0046328,132
RTS0046329,180
RTS0046330,145
RTS0046331,156
RTS0046332,94
RTS0046333,130
RTS0046334,210
RTS0046335,235
RTS0046336,272
RTS0046342,85
RTS0046343,121
RTS0046344,87
RTS0046345,46
RTS0046346,100
RTS0046347,1409
RTS0046348,1443
RTS0046349,1589
RTS0046350,106
RTS0046351,142
RTS0046352,167
RTS0046353,127
RTS0046354,112
RTS0046355,109
RTS0046356,152
RTS0046357,153
RTS0046358,131
RTS0046359,145
RTS0046360,150
RTS0046361,148
RTS0046362,163
RTS0046363,176
RTS0046364,111
RTS0046365,133
RTS0046366,82
RTS0046367,104
RTS0046368,126
RTS0046369,104
RTS0046370,79
RTS0046371,138
RTS0046372,126
RTS0046373,100
RTS0046374,83
RTS0046375,92
RTS0046376,97
RTS0046377,117
RTS0046378,109
RTS0046379,129
RTS0046380,139
RTS0046381,100
RTS0046382,96
RTS0046383,159
RTS0046384,144
RTS0046385,139
RTS0046386,198
RTS0046387,98
RTS0046388,169
RTS0046389,169
RTS0046390,149
RTS0046391,159
RTS0046392,71
RTS0046393,69
RTS0046394,93
RTS0046395,127
RTS0046396,109
RTS0046397,95
RTS0046398,130
RTS0046399,109
RTS0046400,109
RTS0046401,150
RTS0046402,110
RTS0046403,118
RTS0046404,135
RTS0046405,102
RTS0046406,145
RTS0046407,159
RTS0046408,101
RTS0046409,157
RTS0046410,335
RTS0046411,308
RTS0046412,389
RTS0046413,344
RTS0046414,2865
RTS0046415,1291
RTS0046416,123
RTS0046417,157
RTS0046418,180
RTS0046419,142
RTS0046420,262
RTS0046421,182
RTS0046422,146
RTS0046423,108
RTS0046424,135
RTS0046425,158
RTS0046426,101
RTS0046427,150
RTS0046428,133
RTS0046429,114
RTS0046430,165
RTS0046431,109
RTS0046432,166
RTS0046433,193
RTS0046434,189
RTS0046435,1949
RTS0046439,110
RTS0046440,158
RTS0046441,160
RTS0046442,125
RTS0046443,174
RTS0046444,137
RTS0046445,108
RTS0046446,67
RTS0046447,94
RTS0046448,130
RTS0046449,223
RTS0046450,453
RTS0046451,195
RTS0046452,313
RTS0046453,219
RTS0046454,360
RTS0046455,325
RTS0046456,126
RTS0046457,204
RTS0046458,192
RTS0046459,493
RTS0046460,454
RTS0046461,149
RTS0046462,160
RTS0046463,140
RTS0046464,108
RTS0046466,92
RTS0046468,134
RTS0046469,116
RTS0046470,113
RTS0046471,111
RTS0046472,114
RTS0046473,90
RTS0046474,62
RTS0046475,191
RTS0046476,113
RTS0046477,83
RTS0046478,117
RTS0046479,118
RTS0046480,114
RTS0046481,103
RTS0046482,88
RTS0046483,128
RTS0046484,85
RTS0046485,104
RTS0046486,91
RTS0046487,136
RTS0046488,155
RTS0046489,136
RTS0046490,138
RTS0046491,151
RTS0046492,113
RTS0046493,94
RTS0046494,107
RTS0046495,115
RTS0046496,311
RTS0046497,280
RTS0046498,159
RTS0046499,322
RTS0046500,440
RTS0046501,201
RTS0046502,206
RTS0046503,250
RTS0046504,196
RTS0046505,88
RTS0046506,120
RTS0046507,98
RTS0046508,108
RTS0046509,87
RTS0046510,150
RTS0046511,91
RTS0046512,133
RTS0046513,152
RTS0046514,68
RTS0046515,187
RTS0046516,131
RTS0046517,193
RTS0046518,123
RTS0046519,109
RTS0046520,115
RTS0046521,139
RTS0046522,104
RTS0046524,142
RTS0046525,110
RTS0046526,169
RTS0046527,101
RTS0046528,123
RTS0046529,110
RTS0046530,89
RTS0046531,99
RTS0046532,106
RTS0046533,102
RTS0046534,122
RTS0046535,96
RTS0046536,84
RTS0046537,88
RTS0046538,209
RTS0046539,177
RTS0046540,121
RTS0046541,145
RTS0046542,150
RTS0046543,168
RTS0046544,101
RTS0046545,209
RTS0046546,113
RTS0046548,131
RTS0046549,229
RTS0046550,140
RTS0046551,168
RTS0046552,178
RTS0046553,448
RTS0046554,117
RTS0046555,125
RTS0046556,190
RTS0046557,146
RTS0046558,122
RTS0046559,132
RTS0046560,100
RTS0046561,124
RTS0046562,136
RTS0046563,144
RTS0046564,169
RTS0046565,241
RTS0046566,208
RTS0046567,157
RTS0046568,85
RTS0046569,105
RTS0046570,141
RTS0046571,111
RTS0046572,119
RTS0046573,109
RTS0046574,114
RTS0046575,107
RTS0046577,117
RTS0046578,89
RTS0046580,202
RTS0046581,171
RTS0046582,150
RTS0046583,113
RTS0046584,137
RTS0046585,151
RTS0046586,97
RTS0046587,174
RTS0046588,102
RTS0046589,105
RTS0046590,155
RTS0046591,102
RTS0046592,124
RTS0046593,113
RTS0046594,187
RTS0046595,196
RTS0046596,281
RTS0046597,200
RTS0046598,331
RTS0046599,219
RTS0046600,251
RTS0046601,386
RTS0046602,211
RTS0046603,243
RTS0046604,151
RTS0046605,118
RTS0046606,123
RTS0046607,456
RTS0046608,1524
RTS0046609,1080
RTS0046610,74
RTS0046611,136
RTS0046612,142
RTS0046613,101
RTS0046614,147
RTS0046615,72
RTS0046616,96
RTS0046617,152
RTS0046618,85
RTS0046619,127
RTS0046620,137
RTS0046621,208
RTS0046622,170
RTS0046623,137
RTS0046624,150
RTS0046625,123
RTS0046626,132
RTS0046627,152
RTS0046628,186
RTS0046629,108
RTS0046630,153
RTS0046631,129
RTS0046632,288
RTS0046633,195
RTS0046634,231
RTS0046635,150
RTS0046636,178
RTS0046637,175
RTS0046638,126
RTS0046639,148
RTS0046640,152
RTS0046641,83
RTS0046642,143
RTS0046643,135
RTS0046644,155
RTS0046645,109
RTS0046646,102
RTS0046647,124
RTS0046648,113
RTS0046649,127
RTS0046650,107
RTS0046651,88
RTS0046652,116
RTS0046653,179
RTS0046654,158
RTS0046655,167
RTS0046656,572
RTS0046657,411
RTS0046658,511
RTS0046659,536
RTS0046660,558
RTS0046661,111
RTS0046662,102
RTS0046663,112
RTS0046664,93
RTS0046665,108
RTS0046666,105
RTS0046667,169
RTS0046668,145
RTS0046669,93
RTS0046670,138
RTS0046671,83
RTS0046672,115
RTS0046673,118
RTS0046674,124
RTS0046675,95
RTS0046676,70
RTS0046677,91
RTS0046678,141
RTS0046679,87
RTS0046680,124
RTS0046681,115
RTS0046682,120
RTS0046683,91
RTS0046684,119
RTS0046685,87
RTS0046686,140
RTS0046687,132
RTS0046688,103
RTS0046689,123
RTS0046690,113
RTS0046691,127
RTS0046692,101
RTS0046693,159
RTS0046694,129
RTS0046695,171
RTS0046696,188
RTS0046697,166
RTS0046698,148
RTS0046699,151
RTS0046700,169
RTS0046701,224
RTS0046702,179
RTS0046703,1505
RTS0046704,2311
RTS0046705,1613
RTS0046706,682
RTS0046707,1697
RTS0046708,1321
RTS0046709,145
RTS0046710,205
RTS0046711,233
RTS0046712,135
RTS0046713,195
RTS0046714,271
RTS0046715,153
RTS0046716,264
RTS0046717,479
RTS0046718,133
RTS0046719,91
RTS0046720,124
RTS0046721,209
RTS0046722,224
RTS0046723,136
RTS0046724,64
RTS0046725,69
RTS0046726,111
RTS0046727,162
RTS0046728,117
RTS0046729,150
RTS0046730,181
RTS0046731,131
RTS0046732,138
RTS0046733,136
RTS0046734,187
RTS0046735,111
RTS0046736,105
RTS0046737,104
RTS0046738,107
RTS0046739,86
RTS0046740,181
RTS0046741,167
RTS0046742,69
RTS0046743,128
RTS0046744,99
RTS0046745,235
RTS0046746,67
RTS0046747,121
RTS0046748,315
RTS0046749,209
RTS0046750,104
RTS0046751,113
RTS0046752,152
RTS0046753,146
RTS0046754,119
RTS0046755,130
RTS0046756,154
RTS0046757,136
RTS0046758,107
RTS0046759,318
RTS0046760,274
RTS0046761,216
RTS0046763,178
RTS0046764,131
RTS0046765,120
RTS0046766,89
RTS0046767,96
RTS0046768,191
RTS0046769,226
RTS0046770,250
RTS0046771,149
RTS0046772,184
RTS0046773,117
RTS0046774,105
RTS0046775,180
RTS0046777,173
RTS0046778,113
RTS0046779,116
RTS0046780,133
RTS0046781,113
RTS0046782,68
RTS0046783,116
RTS0046784,95
RTS0046785,106
RTS0046790,159
RTS0046791,144
RTS0046792,218
RTS0046793,105
RTS0046794,96
RTS0046795,116
RTS0046796,106
RTS0046797,100
RTS0046798,186
RTS0046799,173
RTS0046800,94
RTS0046801,1944
RTS0046802,1091
RTS0046803,100
RTS0046804,95
RTS0046805,188
RTS0046806,214
RTS0046807,92
RTS0046808,70
RTS0046809,75
RTS0046810,145
RTS0046811,57
RTS0046812,68
RTS0046813,102
RTS0046814,134
RTS0046815,149
RTS0046816,81
RTS0046817,98
RTS0046818,94
RTS0046819,187
RTS0046820,211
RTS0046821,91
RTS0046822,105
RTS0046823,130
RTS0046824,365
RTS0046825,205
RTS0046826,89
RTS0046827,104
RTS0046828,149
RTS0046829,123
RTS0046830,123
RTS0046831,96
RTS0046832,254
RTS0046833,154
RTS0046835,100
RTS0046836,981
RTS0046837,1409
RTS0046838,570
RTS0046839,5285
RTS0046840,85
RTS0046841,94
RTS0046842,642
RTS0046843,608
RTS0046846,139
RTS0046849,146
RTS0046850,334
RTS0046851,897
RTS0046852,153
RTS0046853,249
RTS0046854,90
RTS0046855,121
RTS0046856,88
RTS0046857,101
RTS0046858,126
RTS0046859,112
RTS0046860,198
RTS0046861,151
RTS0046862,119
RTS0046863,129
RTS0046864,209
RTS0046866,118
RTS0046867,75
RTS0046868,126
RTS0046869,279
RTS0046870,314
RTS0046871,134
RTS0046872,269
RTS0046873,88
RTS0046874,84
RTS0046875,119
RTS0046876,95
RTS0046877,138
RTS0046878,96
RTS0046879,155
RTS0046880,182
RTS0046881,176
RTS0046882,132
RTS0046885,110
RTS0046886,122
RTS0046887,77
RTS0046889,110
RTS0046890,133
RTS0046891,184
RTS0046892,116
RTS0046893,116
RTS0046894,103
RTS0046895,105
RTS0046897,388
RTS0046898,103
RTS0046899,187
RTS0046900,226
RTS0046902,144
RTS0046903,458
RTS0046904,115
RTS0046905,80
RTS0046906,204
RTS0046907,282
RTS0046908,126
RTS0046909,169
RTS0046910,92
RTS0046911,136
RTS0046912,129
RTS0046913,121
RTS0046914,157
RTS0046915,131
RTS0046916,135
RTS0046918,4055
RTS0046919,3689
RTS0046920,1919
RTS0046921,163
RTS0046922,126
RTS0046923,239
RTS0046924,227
RTS0046925,92
RTS0046926,133
RTS0046927,102
RTS0046928,103
RTS0046929,96
RTS0046930,148
RTS0046931,127
RTS0046933,107
RTS0046934,226
RTS0046935,146
RTS0046936,153
RTS0046937,153
RTS0046938,980
RTS0046939,105
RTS0046940,101
RTS0046941,94
RTS0046942,126
RTS0046943,190
RTS0046944,107
RTS0046946,343
RTS0046947,79
RTS0046948,80
RTS0046949,93
RTS0046950,89
RTS0046951,203
RTS0046952,97
RTS0046954,87
RTS0046955,116
RTS0046956,151
RTS0046957,122
RTS0046958,126
RTS0046959,164
RTS0046960,158
RTS0046961,191
RTS0046962,3654
RTS0046963,94
RTS0046965,201
RTS0046966,155
RTS0046967,142
RTS0046968,85
RTS0047054,126
RTS0047055,141
RTS0047056,131
RTS0047057,148
RTS0047058,129
RTS0047060,251
RTS0047061,286
RTS0047062,262
RTS0047063,277
RTS0047064,504
RTS0047065,168
RTS0047066,151
RTS0047067,165
RTS0047068,107
RTS0047069,153
RTS0047070,334
RTS0047071,270
RTS0047072,317
RTS0047073,345
RTS0047074,315
RTS0047075,176
RTS0047076,198
RTS0047077,158
RTS0047078,164
RTS0047079,97
RTS0047080,254
RTS0047081,192
RTS0047082,152
RTS0047083,150
RTS0047084,140
RTS0047085,61
RTS0047086,128
RTS0047087,113
RTS0047088,105
RTS0047089,134
RTS0047091,86
RTS0047092,109
RTS0047093,100
RTS0047094,103
RTS0047095,141
RTS0047096,107
RTS0047097,107
RTS0047098,107
RTS0047099,91
RTS0047100,110
RTS0047101,167
RTS0047102,149
RTS0047103,182
RTS0047104,129
RTS0047105,233
RTS0047106,253
RTS0047107,234
RTS0047108,466
RTS0047109,183
RTS0047110,160
RTS0047111,146
RTS0047112,112
RTS0047113,417
RTS0047114,167
RTS0047115,148
RTS0047116,253
RTS0047117,237
RTS0047118,186
RTS0047119,161
RTS0047120,161
RTS0047121,166
RTS0047122,220
RTS0047123,119
RTS0047124,212
RTS0047125,124
RTS0047126,167
RTS0047127,179
RTS0047128,73
RTS0047129,158
RTS0047130,163
RTS0047131,186
RTS0047132,166
RTS0047133,184
RTS0047134,93
RTS0047135,675
RTS0047136,677
RTS0047137,504
RTS0047138,613
RTS0047139,453
RTS0047140,78
RTS0047141,125
RTS0047142,107
RTS0047143,102
RTS0047144,109
RTS0047145,170
RTS0047146,121
RTS0047147,170
RTS0047148,141
RTS0047149,142
RTS0047150,343
RTS0047151,209
RTS0047152,437
RTS0047153,260
RTS0047154,523
RTS0047156,129
RTS0047157,174
RTS0047158,133
RTS0047159,124
RTS0047160,182
RTS0047165,325
RTS0047166,66
RTS0047167,118
RTS0047168,105
RTS0047169,101
RTS0047170,86
RTS0047171,128
RTS0047172,77
RTS0047173,152
RTS0047174,103
RTS0047175,71
RTS0047176,105
RTS0047177,158
RTS0047178,159
RTS0047179,141
RTS0047180,140
RTS0047181,157
RTS0047182,109
RTS0047183,140
RTS0047184,112
RTS0047185,132
RTS0047186,117
RTS0047187,120
RTS0047188,125
RTS0047189,116
RTS0047190,145
RTS0047191,121
RTS0047192,145
RTS0047193,184
RTS0047194,183
RTS0047195,170
RTS0047196,174
RTS0047197,253
RTS0047198,128
RTS0047199,140
RTS0047200,153
RTS0047201,130
RTS0047202,135
RTS0047203,179
RTS0047204,127
RTS0047205,141
RTS0047206,147
RTS0047207,156
RTS0047208,1240
RTS0047209,1313
RTS0047210,2212
RTS0047211,1854
RTS0047212,594
RTS0047213,110
RTS0047214,156
RTS0047215,132
RTS0047216,106
RTS0047217,88
RTS0047218,369
RTS0047219,352
RTS0047220,128
RTS0047221,658
RTS0047222,519
RTS0047223,421
RTS0047225,461
RTS0047226,396
RTS0047229,114
RTS0047230,112
RTS0047231,117
RTS0047232,115
RTS0047233,84
RTS0047234,119
RTS0047235,105
RTS0047236,106
RTS0047237,138
RTS0047238,121
RTS0047239,279
RTS0047240,122
RTS0047241,102
RTS0047242,86
RTS0047243,171
RTS0047244,118
RTS0047245,138
RTS0047246,76
RTS0047247,88
RTS0047248,86
RTS0047249,161
RTS0047250,204
RTS0047252,238
RTS0047253,139
RTS0047254,217
RTS0047255,230
RTS0047256,212
RTS0047257,228
RTS0047258,241
RTS0047259,246
RTS0047260,421
RTS0047261,340
RTS0047262,243
RTS0047263,273
RTS0047264,221
RTS0047266,271
RTS0047267,857
RTS0047268,471
RTS0047269,430
RTS0047270,670
RTS0047271,720
RTS0047272,391
RTS0047273,400
RTS0047274,168
RTS0047276,103
RTS0047277,601
RTS0047278,623
RTS0047279,614
RTS0047280,353
RTS0047281,354
RTS0047282,495
RTS0047283,401
RTS0047284,321
RTS0047290,479
RTS0047291,1242
RTS0047292,659
RTS0047293,554
RTS0047294,920
RTS0047295,73
RTS0047296,139
RTS0047297,193
RTS0047298,122
RTS0047299,130
RTS0047300,82
RTS0047301,171
RTS0047302,83
RTS0047303,160
RTS0047304,133
RTS0047305,296
RTS0047306,354
RTS0047307,462
RTS0047308,232
RTS0047309,232
RTS0047310,231
RTS0047311,207
RTS0047312,193
RTS0047313,173
RTS0047314,172
RTS0047315,470
RTS0047316,452
RTS0047317,557
RTS0047318,448
RTS0047319,493
RTS0047320,183
RTS0047321,220
RTS0047322,165
RTS0047323,334
RTS0047324,273
RTS0047325,306
RTS0047326,243
RTS0047327,212
RTS0047328,184
RTS0047329,167
RTS0047331,307
RTS0047332,274
RTS0047333,251
RTS0047334,194
RTS0047335,434
RTS0047336,493
RTS0047337,184
RTS0047338,419
RTS0047339,280
RTS0047340,361
RTS0047341,348
RTS0047342,335
RTS0047343,269
RTS0047344,376
RTS0047345,204
RTS0047346,171
RTS0047348,198
RTS0047349,164
RTS0047350,230
RTS0047351,460
RTS0047352,1158
RTS0047353,875
RTS0047354,817
RTS0047356,118
RTS0047357,149
RTS0047358,88
RTS0047359,181
RTS0047360,142
RTS0047361,87
RTS0047362,267
RTS0047363,305
RTS0047364,118
RTS0047365,244
RTS0047366,175
RTS0047367,110
RTS0047368,212
RTS0047369,197
RTS0047370,114
RTS0047373,163
RTS0047374,101
RTS0047375,119
RTS0047376,308
RTS0047377,243
RTS0047378,288
RTS0047379,479
RTS0047380,358
RTS0047381,80
RTS0047382,95
RTS0047383,109
RTS0047384,92
RTS0047385,89
RTS0047386,364
RTS0047387,235
RTS0047388,255
RTS0047389,250
RTS0047390,184
RTS0047391,266
RTS0047392,142
RTS0047393,222
RTS0047394,110
RTS0047395,93
RTS0047396,498
RTS0047397,180
RTS0047398,106
RTS0047399,144
RTS0047400,127
RTS0047401,156
RTS0047402,212
RTS0047403,151
RTS0047404,184
RTS0047405,241
RTS0047406,146
RTS0047407,182
RTS0047408,156
RTS0047409,440
RTS0047410,306
RTS0047411,361
RTS0047412,317
RTS0047413,165
RTS0047414,384
RTS0047415,344
RTS0047417,157
RTS0047418,225
RTS0047419,238
RTS0047420,253
RTS0047421,81
RTS0047422,131
RTS0047423,89
RTS0047424,124
RTS0047425,119
RTS0047426,323
RTS0047427,293
RTS0047428,278
RTS0047429,210
RTS0047430,308
RTS0047431,134
RTS0047432,445
RTS0047433,350
RTS0047434,302
RTS0047435,620
RTS0047436,145
RTS0047437,72
RTS0047438,99
RTS0047439,95
RTS0047440,77
RTS0047441,614
RTS0047442,547
RTS0047445,545
RTS0047446,532
RTS0047447,91
RTS0047448,102
RTS0047449,96
RTS0047450,140
RTS0047451,132
RTS0047452,123
RTS0047453,78
RTS0047454,121
RTS0047455,96
RTS0047456,119
RTS0047457,123
RTS0047458,115
RTS0047459,145
RTS0047460,160
RTS0047461,105
RTS0047462,144
RTS0047463,127
RTS0047464,190
RTS0047465,123
RTS0047466,136
RTS0047467,117
RTS0047468,128
RTS0047469,137
RTS0047471,147
RTS0047472,103
RTS0047473,115
RTS0047474,73
RTS0047475,69
RTS0047476,129
RTS0047477,368
RTS0047479,334
RTS0047480,294
RTS0047481,365
RTS0047482,91
RTS0047483,135
RTS0047484,105
RTS0047485,116
RTS0047486,83
RTS0047487,101
RTS0047488,152
RTS0047489,123
RTS0047490,107
RTS0047491,122
RTS0047492,295
RTS0047493,265
RTS0047494,413
RTS0047495,257
RTS0047496,181
RTS0047497,245
RTS0047498,153
RTS0047499,288
RTS0047500,232
RTS0047501,171
RTS0047502,134
RTS0047503,110
RTS0047504,365
RTS0047505,243
RTS0047506,378
RTS0047507,195
RTS0047508,107
RTS0047509,126
RTS0047510,127
RTS0047511,129
RTS0047512,382
RTS0047513,122
RTS0047514,115
RTS0047515,390
RTS0047516,499
RTS0047517,472
RTS0047518,459
RTS0047520,439
RTS0047521,510
RTS0047522,226
RTS0047523,261
RTS0047524,250
RTS0047525,134
RTS0047526,255
RTS0047527,121
RTS0047528,119
RTS0047529,134
RTS0047530,132
RTS0047531,138
RTS0047532,134
RTS0047533,85
RTS0047534,117
RTS0047535,142
RTS0047536,145
RTS0047537,282
RTS0047538,731
RTS0047540,642
RTS0047541,659
RTS0047543,170
RTS0047544,191
RTS0047545,187
RTS0047546,233
RTS0047547,123
RTS0047548,371
RTS0047549,232
RTS0047550,170
RTS0047551,218
RTS0047552,168
RTS0047553,122
RTS0047558,139
RTS0047559,137
RTS0047560,100
RTS0047561,155
RTS0047562,139
RTS0047563,298
RTS0047564,235
RTS0047565,168
RTS0047566,166
RTS0047567,119
RTS0047568,135
RTS0047569,140
RTS0047570,152
RTS0047571,105
RTS0047572,143
RTS0047573,86
RTS0047574,136
RTS0047575,126
RTS0047576,110
RTS0047577,123
RTS0047578,111
RTS0047579,142
RTS0047580,140
RTS0047581,126
RTS0047582,143
RTS0047583,77
RTS0047584,81
RTS0047585,105
RTS0047586,113
RTS0047587,110
RTS0047588,149
RTS0047590,114
RTS0047591,90
RTS0047592,109
RTS0047593,120
RTS0047594,172
RTS0047595,119
RTS0047596,131
RTS0047597,140
RTS0047598,208
RTS0047599,145
RTS0047600,163
RTS0047601,533
RTS0047602,281
RTS0047603,122
RTS0047604,146
RTS0047606,134
RTS0047613,209
RTS0047614,181
RTS0047615,111
RTS0047616,217
RTS0047617,245
RTS0047618,89
RTS0047619,86
RTS0047620,65
RTS0047621,103
RTS0047622,61
RTS0047624,93
RTS0047625,95
RTS0047626,90
RTS0047627,80
RTS0047628,74
RTS0047629,69
RTS0047630,53
RTS0047631,73
RTS0047632,106
RTS0047633,56
RTS0047634,92
RTS0047635,82
RTS0047636,92
RTS0047637,82
RTS0047638,78
RTS0047639,92
RTS0047640,105
RTS0047641,87
RTS0047642,76
RTS0047643,49
RTS0047644,102
RTS0047645,85
RTS0047646,108
RTS0047647,68
RTS0047648,116
RTS0047649,77
RTS0047650,73
RTS0047651,80
RTS0047652,79
RTS0047653,71
RTS0047654,86
RTS0047656,99
RTS0047657,104
RTS0047658,83
RTS0047659,76
RTS0047660,73
RTS0047661,106
RTS0047662,115
RTS0047663,67
RTS0047664,87
RTS0047665,102
RTS0047666,60
RTS0047667,88
RTS0047668,94
RTS0047669,99
RTS0047670,103
RTS0047672,90
RTS0047673,98
RTS0047674,111
RTS0047675,90
RTS0047676,96
RTS0047677,104
RTS0047678,88
RTS0047679,89
RTS0047680,126
RTS0047681,82
RTS0047682,103
RTS0047684,107
RTS0047685,56
RTS0047686,111
RTS0047687,98
RTS0047688,110
RTS0047689,123
RTS0047691,71
RTS0047692,86
RTS0047693,115
RTS0047694,120
RTS0047695,106
RTS0047696,59
RTS0047697,90
RTS0047698,127
RTS0047699,152
RTS0047700,188
RTS0047701,140
RTS0047702,193
RTS0047703,205
RTS0047704,138
RTS0047705,148
RTS0047706,105
RTS0047707,170
RTS0047708,438
RTS0047709,2569
RTS0047710,192
RTS0047711,115
RTS0047712,272
RTS0047713,252
RTS0047714,312
RTS0047715,219
RTS0047716,326
RTS0047717,318
RTS0047718,157
RTS0047720,100
RTS0047721,109
RTS0047722,136
RTS0047723,161
RTS0047724,246
RTS0047725,270
RTS0047726,221
RTS0047727,240
RTS0047728,242
RTS0047729,114
RTS0047730,139
RTS0047731,104
RTS0047732,119
RTS0047733,134
RTS0047734,124
RTS0047735,147
RTS0047736,260
RTS0047737,154
RTS0047738,106
RTS0047739,155
RTS0047740,171
RTS0047741,190
RTS0047742,131
RTS0047743,111
RTS0047744,292
RTS0047745,353
RTS0047746,176
RTS0047747,219
RTS0047748,219
RTS0047749,249
RTS0047750,125
RTS0047752,101
RTS0047753,157
RTS0047754,361
RTS0047755,325
RTS0047756,159
RTS0047757,174
RTS0047758,202
RTS0047759,130
RTS0047760,100
RTS0047761,115
RTS0047762,118
RTS0047763,186
RTS0047764,115
RTS0047765,135
RTS0047766,316
RTS0047767,114
RTS0047768,146
RTS0047769,105
RTS0047770,110
RTS0047771,122
RTS0047772,117
RTS0047773,106
RTS0047774,332
RTS0047775,113
RTS0047776,109
RTS0047777,107
RTS0047778,73
RTS0047779,175
RTS0047780,189
RTS0047781,275
RTS0047782,285
RTS0047783,169
RTS0047784,136
RTS0047785,113
RTS0047786,328
RTS0047787,228
RTS0047788,173
RTS0047789,201
RTS0047790,114
RTS0047791,173
RTS0047792,108
RTS0047793,238
RTS0047794,103
RTS0047795,82
RTS0047796,132
RTS0047797,170
RTS0047798,116
RTS0047799,176
RTS0047800,95
RTS0047801,601
RTS0047802,596
RTS0047803,147
RTS0047804,97
RTS0047805,140
RTS0047806,155
RTS0047807,127
RTS0047808,221
RTS0047809,103
RTS0047810,208
RTS0047811,487
RTS0047812,135
RTS0047813,175
RTS0047814,131
RTS0047816,171
RTS0047817,124
RTS0047818,139
RTS0047819,96
RTS0047820,92
RTS0047821,216
RTS0047822,78
RTS0047823,125
RTS0047824,188
RTS0047825,373
RTS0047826,111
RTS0047827,253
RTS0047828,120
RTS0047829,134
RTS0047830,86
RTS0047831,80
RTS0047832,108
RTS0047833,107
RTS0047834,96
RTS0047835,360
RTS0047836,303
RTS0047837,281
RTS0047838,953
RTS0047839,327
RTS0047840,135
RTS0047841,126
RTS0047842,124
RTS0047843,138
RTS0047844,124
RTS0047845,134
RTS0047846,129
RTS0047847,98
RTS0047848,110
RTS0047849,132
RTS0047850,94
RTS0047851,88
RTS0047852,98
RTS0047853,100
RTS0047854,137
RTS0047855,114
RTS0047856,130
RTS0047857,83
RTS0047858,98
RTS0047859,69
RTS0047860,138
RTS0047861,84
RTS0047862,136
RTS0047863,112
RTS0047864,113
RTS0047865,127
RTS0047866,192
RTS0047867,106
RTS0047868,114
RTS0047869,151
RTS0047870,320
RTS0047871,95
RTS0047872,225
RTS0047873,146
RTS0047874,123
RTS0047875,134
RTS0047876,104
RTS0047877,83
RTS0047878,114
RTS0047879,210
RTS0047880,132
RTS0047881,139
RTS0047882,115
RTS0047883,173
RTS0047884,216
RTS0047885,142
RTS0047886,87
RTS0047890,1062
RTS0047891,1877
RTS0047892,410
RTS0047893,103
RTS0047894,91
RTS0047895,169
RTS0047896,135
RTS0047897,144
RTS0047898,115
RTS0047899,149
RTS0047900,180
RTS0047901,94
RTS0047902,348
RTS0047903,194
RTS0047904,169
RTS0047905,196
RTS0047906,155
RTS0047907,1065
RTS0047908,816
RTS0047909,927
RTS0047910,127
RTS0047912,124
RTS0047913,151
RTS0047914,198
RTS0047915,88
RTS0047916,114
RTS0047917,83
RTS0047919,75
RTS0047920,459
RTS0047921,871
RTS0047924,139
RTS0047925,127
RTS0047926,110
RTS0047927,121
RTS0047928,125
RTS0047929,80
RTS0047930,139
RTS0047931,113
RTS0047932,112
RTS0047933,173
RTS0047934,128
RTS0047935,677
RTS0047936,84
RTS0047937,124
RTS0047938,111
RTS0047939,147
RTS0047940,275
RTS0047941,127
RTS0047942,115
RTS0047943,69
RTS0047944,156
RTS0047945,156
RTS0047946,138
RTS0047947,110
RTS0047948,78
RTS0047949,79
RTS0047950,75
RTS0047951,118
RTS0047952,141
RTS0047953,328
RTS0047954,128
RTS0047956,112
RTS0047957,131
RTS0047958,128
RTS0047959,230
RTS0047960,166
RTS0047961,95
RTS0047963,213
RTS0047964,104
RTS0047965,154
RTS0047966,92
RTS0047967,123
RTS0047968,142
RTS0047969,146
RTS0047970,95
RTS0047972,114
RTS0047973,215
RTS0047974,158
RTS0047975,94
RTS0047976,99
RTS0047977,86
RTS0047978,102
RTS0047979,138
RTS0047980,92
RTS0047981,784
RTS0047982,90
RTS0047985,864
RTS0047986,122
RTS0047987,114
RTS0047988,265
RTS0047990,176
RTS0047991,183
RTS0047992,118
RTS0047993,105
RTS0047994,119
RTS0047995,105
RTS0047996,128
RTS0047997,119
RTS0047998,144
RTS0047999,105
RTS0048000,130
RTS0048001,136
RTS0048003,220
RTS0048005,112
RTS0048006,116
RTS0048008,99
RTS0048009,153
RTS0048012,114
RTS0048013,93
RTS0048014,126
RTS0048015,199
RTS0048016,186
RTS0048017,161
RTS0048018,129
RTS0048019,128
RTS0048020,123
RTS0048021,112
RTS0048022,126
RTS0048023,124
RTS0048024,106
RTS0048026,154
RTS0048027,274
RTS0048028,109
RTS0048029,65
RTS0048030,102
RTS0048031,101
RTS0048032,109
RTS0048033,121
RTS0048034,124
RTS0048035,98
RTS0048036,162
RTS0048037,159
RTS0048038,355
RTS0048040,145
RTS0048041,90
RTS0048042,102
RTS0048043,129
RTS0048044,86
RTS0048045,137
RTS0048046,106
RTS0048047,108
RTS0048048,143
RTS0048049,100
RTS0048050,107
RTS0048051,265
RTS0048052,273
RTS0048053,138
RTS0048054,221
RTS0048055,107
RTS0048056,143
RTS0048057,74
RTS0048058,119
RTS0048059,146
RTS0048060,140
RTS0048061,138
RTS0048062,95
RTS0048063,102
RTS0048064,145
RTS0048065,129
RTS0048066,143
RTS0048067,93
RTS0048068,137
RTS0048069,102
RTS0048070,97
RTS0048071,164
RTS0048072,92
RTS0048073,110
RTS0048074,64
RTS0048076,106
RTS0048077,157
RTS0048078,188
RTS0048079,186
RTS0048080,123
RTS0048081,287
RTS0048082,123
RTS0048084,94
RTS0048085,158
RTS0048086,100
RTS0048087,162
RTS0048088,102
RTS0048089,220
RTS0048090,258
RTS0048091,157
RTS0048092,134
RTS0048093,345
RTS0048094,99
RTS0048096,95
RTS0048097,124
RTS0048098,4898
RTS0048099,8785
RTS0048100,7613
RTS0048101,6169
RTS0048102,6372
RTS0048104,153
RTS0048105,243
RTS0048106,110
RTS0048107,161
RTS0048108,223
RTS0048109,86
RTS0048110,106
RTS0048111,89
RTS0048112,106
RTS0048113,95
RTS0048114,83
RTS0048115,122
RTS0048116,115
RTS0048117,92
RTS0048118,151
RTS0048120,123
RTS0048126,97
RTS0048127,180
RTS0048129,257
RTS0048130,116
RTS0048131,475
RTS0048132,679
RTS0048133,120
RTS0048134,612
RTS0048135,828
RTS0048136,92
RTS0048138,121
RTS0048139,120
RTS0048140,137
RTS0048141,212
RTS0048142,246
RTS0048144,161
RTS0048145,256
RTS0048146,175
RTS0048147,79
RTS0048148,108
RTS0048149,113
RTS0048150,155
RTS0048151,118
RTS0048152,137
RTS0048153,179
RTS0048154,117
RTS0048155,124
RTS0048156,400
RTS0048158,229
RTS0048159,174
RTS0048160,8122
RTS0048161,10997
RTS0048162,259
RTS0048163,214
RTS0048164,1113
RTS0048165,400
RTS0048166,230
RTS0048167,270
RTS0048168,195
RTS0048169,196
RTS0048170,168
RTS0048171,199
RTS0048172,189
RTS0048173,85
RTS0048175,157
RTS0048176,116
RTS0048177,104
RTS0048178,126
RTS0048179,114
RTS0048180,110
RTS0048181,257
RTS0048182,128
RTS0048183,186
RTS0048184,286
RTS0048185,241
RTS0048186,162
RTS0048188,190
RTS0048189,287
RTS0048190,185
RTS0048191,159
RTS0048192,229
RTS0048193,139
RTS0048194,201
RTS0048195,179
RTS0048196,180
RTS0048197,261
RTS0048198,258
RTS0048200,227
RTS0048201,140
RTS0048202,122
RTS0048203,155
RTS0048204,146
RTS0048205,161
RTS0048207,138
RTS0048208,224
RTS0048209,195
RTS0048210,182
RTS0048211,194
RTS0048212,99
RTS0048213,143
RTS0048214,110
RTS0048215,160
RTS0048216,149
RTS0048217,148
RTS0048218,221
RTS0048219,169
RTS0048220,175
RTS0048221,172
RTS0048222,116
RTS0048223,99
RTS0048224,139
RTS0048225,173
RTS0048226,133
RTS0048227,294
RTS0048228,150
RTS0048229,135
RTS0048230,158
RTS0048231,164
RTS0048232,166
RTS0048233,140
RTS0048234,154
RTS0048235,206
RTS0048236,153
RTS0048237,117
RTS0048238,188
RTS0048239,118
RTS0048240,139
RTS0048241,167
RTS0048242,230
RTS0048243,192
RTS0048244,219
RTS0048245,144
RTS0048246,175
RTS0049343,313
RTS0049344,411
RTS0049345,192
RTS0049346,87
RTS0049347,145
RTS0049348,175
RTS0049349,116
RTS0049350,118
RTS0049351,161
RTS0049352,144
RTS0049353,151
RTS0049354,80
RTS0049355,109
RTS0049356,132
RTS0049357,100
RTS0049358,81
RTS0049359,67
RTS0049360,244
RTS0049361,123
RTS0049362,81
RTS0049363,146
RTS0049364,151
RTS0049365,132
RTS0049366,758
RTS0049367,617
RTS0049368,157
RTS0049369,105
RTS0049370,95
RTS0049371,172
RTS0049372,147
RTS0049373,396
RTS0049374,303
RTS0049375,216
RTS0049376,268
RTS0049377,316
RTS0049378,253
RTS0049379,130
RTS0049380,218
RTS0049381,186
RTS0049382,203
RTS0049383,127
RTS0049384,82
RTS0049385,97
RTS0049386,175
RTS0049387,122
RTS0049388,115
RTS0049389,167
RTS0049390,5961
RTS0049391,8134
RTS0049392,6185
RTS0049393,7350
RTS0049394,2809
RTS0049395,483
RTS0049396,2926
RTS0049397,2776
RTS0049398,4517
RTS0049399,1769
RTS0049400,164
RTS0049401,145
RTS0049402,147
RTS0049403,85
RTS0049404,183
RTS0049405,119
RTS0049406,134
RTS0049407,154
RTS0049408,123
RTS0049409,110
RTS0049410,121
RTS0049411,177
RTS0049412,102
RTS0049413,80
RTS0049414,92
RTS0049415,197
RTS0049416,170
RTS0049417,121
RTS0049418,144
RTS0049419,126
RTS0049420,92
RTS0049421,116
RTS0049422,105
RTS0049423,101
RTS0049424,184
RTS0049425,192
RTS0049426,303
RTS0049427,260
RTS0049428,81
RTS0049429,330
RTS0049430,249
RTS0049431,220
RTS0049432,151
RTS0049433,108
RTS0049434,97
RTS0049435,113
RTS0049436,86
RTS0049437,623
RTS0049438,149
RTS0049439,287
RTS0049440,229
RTS0049441,331
RTS0049442,390
RTS0049443,255
RTS0049444,615
RTS0049445,127
RTS0049446,139
RTS0049447,216
RTS0049448,90
RTS0049449,180
RTS0049450,153
RTS0049451,131
RTS0049452,123
RTS0049453,184
RTS0049454,87
RTS0049455,96
RTS0049456,140
RTS0049457,225
RTS0049458,155
RTS0049459,293
RTS0049460,364
RTS0049461,638
RTS0049462,664
RTS0049463,129
RTS0049464,113
RTS0049465,99
RTS0049466,81
RTS0049467,96
RTS0049468,150
RTS0049469,141
RTS0049470,191
RTS0049471,358
RTS0049472,186
RTS0049473,505
RTS0049474,120
RTS0049475,127
RTS0049476,141
RTS0049477,98
RTS0049478,136
RTS0049479,8864
RTS0049480,804
RTS0049481,54
RTS0049482,137
RTS0049483,122
RTS0049484,124
RTS0049485,166
RTS0997079,74
RTS0997080,223
RTS0997081,79
RTS0997082,159
RTS0997083,146
RTS0997084,166
RTS0997085,118
RTS0997086,146
RTS0997087,69
RTS0997088,52893
RTS0997089,5527
RTS0997090,1087
RTS0997091,353
RTS0997092,62
RTS0997093,67
RTS0997094,15
RTS0997095,54
RTS0997096,77
RTS0997097,46
RTS0997098,83
RTS0997099,61
RTS0997100,86
RTS0997101,66
RTS0997102,55
RTS0997103,42
RTS0997104,70
RTS0997105,60
RTS0997106,77
RTS0997107,55
RTS0997108,67
RTS0997109,52
RTS0997110,82
RTS0997111,66
RTS0997112,52
RTS0997113,63
RTS0997114,55
RTS0997115,45
RTS0997116,51
RTS0997117,64
RTS0997118,59
RTS0997119,56
RTS0997120,42
RTS0997121,232
RTS0997122,470
RTS0997123,419
RTS0997124,205
RTS0997125,787
RTS0997126,1156
RTS0997127,1165
RTS0997128,849
RTS0997129,1124
RTS0997130,232
</Code_Summary>
