# Supplementary material for: Spatial meta-transcriptomics reveal associations of intratumor bacteria burden with lung cancer cells showing a distinct oncogenic signature
Source: J Immunother Cancer. 2022 Jul 6;10(7):e004698. doi: 10.1136/jitc-2022-004698 (PMC9260850; doi:10.1136/jitc-2022-004698)
Supplement: Supplementary data [file jitc-2022-004698supp009.zip › DSP-1001250002726-A-A01.dcc]

<Header>
FileVersion,0.02
SoftwareVersion,"GeoMx_NGS_Pipeline_ 2.0.0"
Date,2020-6-15
</Header>

<Scan_Attributes>
ID,DSP-1001250002726-A-A01
Plate_ID,1001250002726
Well,A01
</Scan_Attributes>

<NGS_Processing_Attributes>
SeqSetId,
tamperedIni,No
Raw,27413
Trimmed,25143
Stitched,1115
Aligned,732
umiQ30,0.9908
rtsQ30,0.9862
</NGS_Processing_Attributes>


<Code_Summary>
RTS0039465,1
RTS0039495,1
RTS0039590,1
RTS0039632,1
RTS0039810,1
RTS0039825,1
RTS0039890,1
RTS0040088,1
RTS0040158,1
RTS0040213,1
RTS0040286,1
RTS0040851,1
RTS0040881,1
RTS0040927,1
RTS0041027,1
RTS0041034,1
RTS0041156,1
RTS0041160,1
RTS0041162,1
RTS0041191,1
RTS0041247,1
RTS0041351,1
RTS0041487,1
RTS0041571,1
RTS0041754,1
RTS0041845,1
RTS0041867,1
RTS0041885,1
RTS0041898,1
RTS0041938,1
RTS0041980,1
RTS0041982,1
RTS0042035,1
RTS0042081,1
RTS0042143,1
RTS0042414,1
RTS0042445,1
RTS0042542,1
RTS0042548,1
RTS0042703,1
RTS0042710,1
RTS0042836,1
RTS0042900,1
RTS0042970,1
RTS0043019,1
RTS0043082,1
RTS0043119,1
RTS0043156,1
RTS0043210,1
RTS0043218,1
RTS0043241,1
RTS0043263,1
RTS0043338,1
RTS0043495,1
RTS0043593,1
RTS0043608,1
RTS0043615,1
RTS0043720,1
RTS0043839,1
RTS0043920,1
RTS0044051,1
RTS0044148,1
RTS0044298,1
RTS0044318,1
RTS0044582,1
RTS0044685,1
RTS0044710,1
RTS0044718,1
RTS0044719,1
RTS0044854,1
RTS0045001,1
RTS0045054,1
RTS0045146,1
RTS0045162,1
RTS0045192,1
RTS0045239,1
RTS0045389,1
RTS0045406,1
RTS0045531,1
RTS0045572,1
RTS0045756,1
RTS0045835,1
RTS0045873,1
RTS0045888,1
RTS0045956,1
RTS0046090,1
RTS0046161,1
RTS0046252,1
RTS0046261,1
RTS0046464,1
RTS0046512,1
RTS0046528,2
RTS0046561,1
RTS0046562,1
RTS0046573,1
RTS0046596,1
RTS0046607,1
RTS0046695,1
RTS0046701,1
RTS0046851,1
RTS0047185,1
RTS0047235,1
RTS0047237,1
RTS0047414,1
RTS0047645,1
RTS0047822,1
RTS0047915,1
RTS0047934,1
RTS0048068,1
RTS0049379,1
RTS0049394,1
RTS0049476,1
RTS0997113,1
</Code_Summary>
