# Supplementary material for: Spatial meta-transcriptomics reveal associations of intratumor bacteria burden with lung cancer cells showing a distinct oncogenic signature
Source: J Immunother Cancer. 2022 Jul 6;10(7):e004698. doi: 10.1136/jitc-2022-004698 (PMC9260850; doi:10.1136/jitc-2022-004698)
Supplement: Supplementary data [file jitc-2022-004698supp009.zip › DSP-1001660004187-B-H09.dcc]

<Header>
FileVersion,0.02
SoftwareVersion,"GeoMx_NGS_Pipeline_ 2.0.0"
Date,2020-6-15
</Header>

<Scan_Attributes>
ID,DSP-1001660004187-B-H09
Plate_ID,1001660004187
Well,H09
</Scan_Attributes>

<NGS_Processing_Attributes>
SeqSetId,
tamperedIni,No
Raw,8977448
Trimmed,8936370
Stitched,8888075
Aligned,8732545
umiQ30,0.9920
rtsQ30,0.9915
</NGS_Processing_Attributes>


<Code_Summary>
RTS0039454,110
RTS0039455,93
RTS0039456,109
RTS0039457,131
RTS0039458,82
RTS0039459,104
RTS0039460,99
RTS0039461,101
RTS0039462,98
RTS0039463,132
RTS0039464,85
RTS0039465,159
RTS0039466,114
RTS0039467,158
RTS0039468,87
RTS0039469,93
RTS0039470,96
RTS0039471,116
RTS0039472,113
RTS0039473,76
RTS0039474,117
RTS0039475,113
RTS0039476,154
RTS0039477,120
RTS0039478,123
RTS0039479,112
RTS0039480,97
RTS0039481,100
RTS0039482,109
RTS0039483,101
RTS0039484,106
RTS0039485,100
RTS0039486,86
RTS0039487,87
RTS0039488,111
RTS0039489,80
RTS0039490,104
RTS0039491,108
RTS0039492,91
RTS0039493,100
RTS0039494,89
RTS0039495,128
RTS0039496,142
RTS0039497,90
RTS0039498,104
RTS0039499,135
RTS0039500,91
RTS0039501,143
RTS0039502,142
RTS0039503,119
RTS0039504,86
RTS0039505,97
RTS0039506,101
RTS0039507,85
RTS0039508,116
RTS0039509,98
RTS0039510,98
RTS0039511,104
RTS0039512,68
RTS0039513,87
RTS0039514,126
RTS0039515,119
RTS0039516,100
RTS0039517,84
RTS0039518,111
RTS0039519,70
RTS0039520,88
RTS0039521,81
RTS0039522,77
RTS0039523,97
RTS0039524,74
RTS0039525,106
RTS0039526,89
RTS0039527,88
RTS0039528,102
RTS0039529,109
RTS0039530,89
RTS0039531,109
RTS0039532,112
RTS0039533,125
RTS0039534,67
RTS0039535,101
RTS0039536,114
RTS0039537,83
RTS0039538,101
RTS0039539,104
RTS0039540,89
RTS0039541,71
RTS0039542,80
RTS0039543,97
RTS0039544,63
RTS0039545,101
RTS0039546,78
RTS0039547,77
RTS0039548,100
RTS0039549,102
RTS0039550,102
RTS0039551,111
RTS0039552,78
RTS0039553,107
RTS0039554,108
RTS0039555,101
RTS0039556,87
RTS0039557,95
RTS0039558,81
RTS0039559,81
RTS0039560,85
RTS0039561,90
RTS0039562,85
RTS0039563,77
RTS0039564,101
RTS0039565,138
RTS0039566,100
RTS0039567,86
RTS0039568,82
RTS0039569,81
RTS0039570,122
RTS0039571,81
RTS0039572,91
RTS0039573,109
RTS0039574,103
RTS0039575,83
RTS0039576,84
RTS0039577,91
RTS0039578,95
RTS0039579,115
RTS0039580,104
RTS0039581,90
RTS0039582,91
RTS0039583,120
RTS0039584,113
RTS0039585,104
RTS0039586,85
RTS0039587,107
RTS0039588,97
RTS0039589,90
RTS0039590,96
RTS0039591,92
RTS0039592,91
RTS0039593,95
RTS0039594,73
RTS0039595,88
RTS0039596,110
RTS0039597,119
RTS0039598,98
RTS0039599,84
RTS0039600,101
RTS0039601,72
RTS0039602,82
RTS0039603,66
RTS0039604,96
RTS0039605,82
RTS0039606,75
RTS0039607,120
RTS0039608,68
RTS0039609,94
RTS0039610,79
RTS0039611,103
RTS0039612,68
RTS0039613,104
RTS0039614,88
RTS0039615,52
RTS0039616,85
RTS0039617,72
RTS0039619,108
RTS0039620,81
RTS0039621,96
RTS0039622,111
RTS0039623,87
RTS0039624,100
RTS0039625,94
RTS0039626,89
RTS0039627,74
RTS0039628,81
RTS0039629,73
RTS0039630,96
RTS0039631,75
RTS0039632,101
RTS0039633,96
RTS0039634,92
RTS0039635,96
RTS0039636,82
RTS0039637,85
RTS0039638,100
RTS0039639,95
RTS0039640,66
RTS0039641,107
RTS0039642,102
RTS0039643,86
RTS0039644,69
RTS0039645,70
RTS0039646,93
RTS0039647,118
RTS0039648,107
RTS0039649,107
RTS0039650,79
RTS0039651,116
RTS0039652,131
RTS0039653,95
RTS0039654,90
RTS0039655,104
RTS0039656,105
RTS0039657,107
RTS0039658,74
RTS0039659,102
RTS0039660,44
RTS0039661,115
RTS0039662,43
RTS0039663,89
RTS0039664,98
RTS0039665,128
RTS0039666,90
RTS0039667,67
RTS0039668,89
RTS0039669,116
RTS0039670,97
RTS0039671,120
RTS0039672,142
RTS0039673,109
RTS0039674,94
RTS0039675,97
RTS0039676,106
RTS0039677,75
RTS0039678,80
RTS0039679,107
RTS0039680,68
RTS0039681,107
RTS0039682,83
RTS0039683,98
RTS0039684,114
RTS0039685,78
RTS0039686,97
RTS0039687,108
RTS0039688,116
RTS0039689,91
RTS0039690,96
RTS0039691,110
RTS0039692,102
RTS0039693,100
RTS0039694,152
RTS0039695,105
RTS0039696,88
RTS0039697,89
RTS0039698,90
RTS0039699,109
RTS0039700,103
RTS0039701,98
RTS0039702,131
RTS0039703,130
RTS0039704,108
RTS0039705,93
RTS0039706,116
RTS0039707,116
RTS0039708,98
RTS0039709,93
RTS0039710,129
RTS0039711,104
RTS0039712,116
RTS0039713,122
RTS0039714,73
RTS0039715,104
RTS0039716,74
RTS0039717,80
RTS0039718,91
RTS0039719,93
RTS0039720,117
RTS0039721,112
RTS0039722,99
RTS0039723,133
RTS0039724,91
RTS0039725,108
RTS0039726,112
RTS0039727,113
RTS0039728,96
RTS0039729,108
RTS0039730,115
RTS0039731,85
RTS0039732,101
RTS0039733,97
RTS0039734,140
RTS0039735,111
RTS0039736,102
RTS0039737,117
RTS0039738,75
RTS0039739,101
RTS0039740,97
RTS0039741,104
RTS0039742,84
RTS0039743,115
RTS0039744,72
RTS0039745,116
RTS0039746,111
RTS0039747,96
RTS0039749,95
RTS0039750,105
RTS0039751,83
RTS0039752,109
RTS0039753,104
RTS0039754,95
RTS0039755,88
RTS0039756,80
RTS0039757,107
RTS0039758,66
RTS0039759,96
RTS0039760,78
RTS0039761,97
RTS0039762,109
RTS0039763,85
RTS0039764,90
RTS0039765,82
RTS0039766,87
RTS0039767,82
RTS0039768,112
RTS0039769,99
RTS0039770,144
RTS0039771,104
RTS0039772,118
RTS0039773,121
RTS0039774,78
RTS0039775,115
RTS0039776,130
RTS0039777,119
RTS0039778,74
RTS0039779,100
RTS0039780,85
RTS0039781,92
RTS0039782,82
RTS0039783,97
RTS0039784,82
RTS0039785,110
RTS0039786,96
RTS0039787,94
RTS0039788,83
RTS0039789,83
RTS0039790,102
RTS0039791,108
RTS0039792,93
RTS0039793,83
RTS0039794,83
RTS0039795,89
RTS0039796,78
RTS0039797,122
RTS0039798,111
RTS0039799,89
RTS0039800,97
RTS0039801,74
RTS0039802,78
RTS0039803,86
RTS0039804,82
RTS0039805,84
RTS0039806,114
RTS0039807,83
RTS0039808,100
RTS0039809,97
RTS0039810,101
RTS0039811,93
RTS0039812,121
RTS0039813,98
RTS0039814,174
RTS0039815,162
RTS0039816,92
RTS0039817,140
RTS0039818,95
RTS0039819,102
RTS0039820,94
RTS0039821,90
RTS0039822,98
RTS0039823,89
RTS0039824,111
RTS0039825,84
RTS0039826,95
RTS0039827,112
RTS0039828,72
RTS0039829,105
RTS0039830,100
RTS0039831,75
RTS0039832,96
RTS0039833,93
RTS0039834,92
RTS0039835,99
RTS0039836,102
RTS0039838,77
RTS0039839,93
RTS0039840,66
RTS0039841,108
RTS0039842,110
RTS0039843,85
RTS0039844,105
RTS0039845,92
RTS0039846,109
RTS0039847,144
RTS0039848,86
RTS0039849,86
RTS0039850,74
RTS0039851,96
RTS0039852,111
RTS0039853,115
RTS0039854,112
RTS0039855,92
RTS0039856,85
RTS0039857,92
RTS0039858,80
RTS0039859,141
RTS0039860,119
RTS0039861,87
RTS0039862,89
RTS0039863,107
RTS0039864,94
RTS0039865,77
RTS0039866,75
RTS0039867,116
RTS0039868,77
RTS0039869,85
RTS0039870,92
RTS0039871,105
RTS0039872,73
RTS0039873,66
RTS0039874,88
RTS0039875,112
RTS0039876,89
RTS0039877,105
RTS0039878,106
RTS0039879,110
RTS0039880,82
RTS0039881,65
RTS0039882,84
RTS0039883,97
RTS0039884,115
RTS0039885,98
RTS0039886,92
RTS0039887,88
RTS0039888,115
RTS0039890,85
RTS0039891,101
RTS0039892,88
RTS0039893,112
RTS0039894,96
RTS0039895,75
RTS0039896,91
RTS0039897,80
RTS0039898,113
RTS0039899,86
RTS0039900,122
RTS0039901,101
RTS0039902,116
RTS0039903,80
RTS0039904,110
RTS0039905,100
RTS0039906,97
RTS0039907,106
RTS0039908,118
RTS0039909,99
RTS0039910,101
RTS0039911,71
RTS0039912,92
RTS0039913,107
RTS0039914,87
RTS0039915,112
RTS0039916,93
RTS0039917,108
RTS0039918,96
RTS0039919,96
RTS0039920,69
RTS0039921,110
RTS0039922,108
RTS0039923,90
RTS0039924,109
RTS0039925,95
RTS0039926,88
RTS0039927,95
RTS0039928,94
RTS0039929,95
RTS0039930,87
RTS0039931,85
RTS0039932,78
RTS0039933,92
RTS0039934,107
RTS0039935,97
RTS0039936,92
RTS0039937,103
RTS0039938,106
RTS0039939,82
RTS0039940,86
RTS0039941,82
RTS0039942,87
RTS0039943,75
RTS0039944,118
RTS0039945,100
RTS0039946,91
RTS0039947,90
RTS0039948,115
RTS0039949,108
RTS0039950,117
RTS0039951,81
RTS0039952,105
RTS0039953,78
RTS0039954,81
RTS0039955,107
RTS0039956,101
RTS0039957,107
RTS0039958,95
RTS0039959,107
RTS0039960,110
RTS0039961,84
RTS0039962,83
RTS0039963,78
RTS0039964,116
RTS0039965,99
RTS0039966,98
RTS0039967,74
RTS0039968,104
RTS0039969,90
RTS0039970,87
RTS0039971,142
RTS0039972,62
RTS0039973,87
RTS0039974,110
RTS0039975,81
RTS0039976,106
RTS0039977,91
RTS0039978,98
RTS0039979,96
RTS0039980,74
RTS0039981,91
RTS0039982,96
RTS0039983,97
RTS0039984,84
RTS0039985,90
RTS0039986,113
RTS0039987,95
RTS0039988,106
RTS0039989,92
RTS0039990,90
RTS0039991,82
RTS0039992,70
RTS0039993,83
RTS0039994,65
RTS0039995,109
RTS0039996,124
RTS0039997,113
RTS0039998,126
RTS0039999,112
RTS0040000,114
RTS0040001,90
RTS0040002,91
RTS0040003,88
RTS0040004,116
RTS0040005,99
RTS0040006,109
RTS0040007,105
RTS0040008,86
RTS0040009,85
RTS0040010,95
RTS0040011,90
RTS0040012,102
RTS0040013,91
RTS0040014,87
RTS0040015,94
RTS0040016,66
RTS0040017,103
RTS0040018,77
RTS0040019,111
RTS0040020,98
RTS0040021,67
RTS0040022,105
RTS0040023,117
RTS0040024,110
RTS0040025,100
RTS0040026,97
RTS0040027,106
RTS0040028,104
RTS0040029,104
RTS0040030,97
RTS0040031,100
RTS0040032,83
RTS0040033,78
RTS0040034,93
RTS0040035,70
RTS0040036,110
RTS0040037,100
RTS0040038,105
RTS0040039,85
RTS0040040,101
RTS0040041,97
RTS0040042,111
RTS0040043,111
RTS0040044,97
RTS0040045,101
RTS0040046,117
RTS0040047,117
RTS0040048,118
RTS0040049,86
RTS0040050,95
RTS0040051,100
RTS0040052,82
RTS0040053,92
RTS0040054,112
RTS0040055,90
RTS0040056,113
RTS0040057,83
RTS0040058,115
RTS0040059,87
RTS0040060,89
RTS0040061,157
RTS0040062,115
RTS0040063,96
RTS0040064,110
RTS0040065,119
RTS0040066,110
RTS0040067,98
RTS0040068,117
RTS0040069,111
RTS0040070,130
RTS0040071,90
RTS0040072,111
RTS0040073,106
RTS0040074,95
RTS0040075,98
RTS0040076,138
RTS0040077,131
RTS0040078,104
RTS0040079,95
RTS0040080,84
RTS0040081,119
RTS0040082,95
RTS0040083,102
RTS0040084,96
RTS0040085,78
RTS0040086,96
RTS0040087,84
RTS0040088,85
RTS0040089,94
RTS0040090,97
RTS0040091,88
RTS0040092,79
RTS0040093,97
RTS0040094,85
RTS0040095,90
RTS0040096,96
RTS0040097,88
RTS0040098,68
RTS0040099,105
RTS0040100,116
RTS0040101,78
RTS0040102,72
RTS0040103,56
RTS0040104,101
RTS0040105,90
RTS0040106,103
RTS0040107,89
RTS0040108,98
RTS0040109,97
RTS0040110,100
RTS0040111,76
RTS0040112,115
RTS0040113,87
RTS0040114,59
RTS0040115,140
RTS0040116,111
RTS0040117,109
RTS0040118,80
RTS0040119,112
RTS0040120,120
RTS0040121,96
RTS0040122,101
RTS0040123,89
RTS0040124,108
RTS0040125,83
RTS0040126,89
RTS0040127,104
RTS0040128,80
RTS0040129,96
RTS0040130,119
RTS0040131,112
RTS0040132,91
RTS0040133,102
RTS0040134,99
RTS0040135,111
RTS0040136,83
RTS0040137,70
RTS0040138,98
RTS0040139,74
RTS0040140,89
RTS0040141,105
RTS0040142,96
RTS0040143,88
RTS0040144,99
RTS0040145,125
RTS0040146,91
RTS0040147,94
RTS0040148,63
RTS0040149,77
RTS0040150,88
RTS0040151,83
RTS0040152,114
RTS0040153,75
RTS0040154,94
RTS0040155,84
RTS0040156,106
RTS0040157,109
RTS0040158,87
RTS0040159,96
RTS0040160,103
RTS0040161,109
RTS0040162,78
RTS0040163,101
RTS0040164,93
RTS0040165,84
RTS0040166,68
RTS0040167,109
RTS0040168,76
RTS0040169,107
RTS0040170,72
RTS0040171,42
RTS0040172,86
RTS0040173,64
RTS0040174,66
RTS0040175,92
RTS0040176,87
RTS0040177,81
RTS0040178,86
RTS0040179,51
RTS0040180,105
RTS0040181,98
RTS0040182,110
RTS0040183,69
RTS0040184,87
RTS0040185,71
RTS0040186,102
RTS0040187,100
RTS0040188,59
RTS0040189,103
RTS0040190,76
RTS0040191,104
RTS0040192,67
RTS0040193,86
RTS0040194,91
RTS0040195,98
RTS0040196,89
RTS0040197,66
RTS0040198,79
RTS0040199,104
RTS0040200,83
RTS0040201,67
RTS0040202,95
RTS0040203,91
RTS0040204,106
RTS0040205,85
RTS0040206,87
RTS0040207,74
RTS0040208,97
RTS0040209,109
RTS0040210,90
RTS0040211,129
RTS0040212,89
RTS0040213,102
RTS0040214,113
RTS0040215,136
RTS0040216,112
RTS0040217,81
RTS0040218,94
RTS0040219,92
RTS0040220,87
RTS0040221,81
RTS0040222,75
RTS0040223,90
RTS0040224,61
RTS0040225,78
RTS0040226,129
RTS0040227,70
RTS0040228,108
RTS0040229,80
RTS0040230,110
RTS0040231,63
RTS0040232,94
RTS0040233,82
RTS0040234,109
RTS0040235,85
RTS0040236,92
RTS0040237,67
RTS0040238,111
RTS0040239,106
RTS0040240,96
RTS0040241,80
RTS0040242,81
RTS0040243,100
RTS0040244,106
RTS0040245,111
RTS0040246,93
RTS0040247,118
RTS0040248,79
RTS0040249,88
RTS0040250,81
RTS0040251,103
RTS0040252,95
RTS0040253,91
RTS0040254,69
RTS0040255,89
RTS0040256,69
RTS0040257,74
RTS0040258,66
RTS0040259,81
RTS0040260,107
RTS0040261,82
RTS0040262,79
RTS0040263,111
RTS0040264,103
RTS0040265,69
RTS0040266,82
RTS0040267,73
RTS0040268,69
RTS0040269,68
RTS0040270,122
RTS0040271,110
RTS0040272,94
RTS0040273,107
RTS0040274,89
RTS0040275,112
RTS0040276,81
RTS0040277,77
RTS0040278,111
RTS0040279,93
RTS0040280,84
RTS0040281,103
RTS0040282,79
RTS0040283,106
RTS0040284,98
RTS0040285,104
RTS0040286,102
RTS0040287,75
RTS0040288,86
RTS0040289,83
RTS0040290,111
RTS0040291,87
RTS0040292,89
RTS0040293,95
RTS0040294,93
RTS0040295,103
RTS0040296,72
RTS0040297,91
RTS0040298,85
RTS0040299,76
RTS0040300,82
RTS0040301,87
RTS0040302,87
RTS0040303,93
RTS0040304,90
RTS0040305,95
RTS0040306,91
RTS0040307,98
RTS0040308,105
RTS0040309,103
RTS0040310,94
RTS0040311,81
RTS0040312,80
RTS0040313,71
RTS0040314,107
RTS0040315,107
RTS0040316,101
RTS0040317,94
RTS0040318,71
RTS0040319,141
RTS0040320,93
RTS0040321,92
RTS0040322,110
RTS0040323,106
RTS0040324,94
RTS0040325,81
RTS0040326,96
RTS0040327,86
RTS0040328,92
RTS0040329,124
RTS0040330,96
RTS0040331,95
RTS0040332,105
RTS0040333,107
RTS0040334,87
RTS0040335,91
RTS0040336,100
RTS0040337,83
RTS0040338,59
RTS0040339,77
RTS0040340,85
RTS0040341,139
RTS0040342,83
RTS0040343,79
RTS0040344,125
RTS0040345,131
RTS0040346,111
RTS0040347,115
RTS0040348,83
RTS0040349,123
RTS0040350,112
RTS0040351,105
RTS0040352,119
RTS0040353,110
RTS0040354,104
RTS0040355,84
RTS0040356,126
RTS0040357,121
RTS0040358,120
RTS0040359,103
RTS0040360,147
RTS0040361,115
RTS0040363,69
RTS0040364,96
RTS0040365,103
RTS0040366,97
RTS0040367,93
RTS0040368,126
RTS0040369,101
RTS0040370,113
RTS0040371,108
RTS0040372,100
RTS0040373,127
RTS0040374,70
RTS0040375,75
RTS0040376,124
RTS0040377,115
RTS0040378,122
RTS0040379,120
RTS0040380,113
RTS0040381,72
RTS0040382,77
RTS0040383,89
RTS0040384,75
RTS0040385,102
RTS0040386,93
RTS0040387,91
RTS0040388,132
RTS0040389,104
RTS0040390,110
RTS0040391,112
RTS0040392,126
RTS0040393,128
RTS0040394,104
RTS0040395,114
RTS0040396,91
RTS0040397,105
RTS0040398,99
RTS0040399,84
RTS0040400,85
RTS0040401,103
RTS0040402,98
RTS0040403,105
RTS0040404,62
RTS0040405,79
RTS0040406,78
RTS0040407,63
RTS0040408,103
RTS0040409,92
RTS0040410,88
RTS0040411,93
RTS0040412,74
RTS0040413,105
RTS0040414,117
RTS0040415,76
RTS0040416,111
RTS0040417,66
RTS0040418,73
RTS0040419,109
RTS0040420,147
RTS0040421,99
RTS0040422,93
RTS0040423,104
RTS0040424,85
RTS0040425,91
RTS0040426,84
RTS0040428,120
RTS0040429,117
RTS0040430,113
RTS0040431,108
RTS0040432,79
RTS0040433,91
RTS0040434,107
RTS0040435,90
RTS0040436,80
RTS0040437,111
RTS0040438,112
RTS0040439,105
RTS0040440,146
RTS0040441,115
RTS0040442,73
RTS0040443,115
RTS0040444,99
RTS0040445,104
RTS0040446,89
RTS0040447,90
RTS0040448,90
RTS0040449,123
RTS0040450,79
RTS0040451,99
RTS0040452,88
RTS0040453,89
RTS0040454,68
RTS0040455,125
RTS0040456,121
RTS0040457,88
RTS0040458,63
RTS0040459,81
RTS0040460,89
RTS0040461,95
RTS0040462,75
RTS0040463,99
RTS0040464,88
RTS0040465,89
RTS0040466,112
RTS0040467,99
RTS0040468,79
RTS0040469,90
RTS0040470,90
RTS0040471,115
RTS0040472,103
RTS0040473,73
RTS0040474,88
RTS0040475,86
RTS0040476,85
RTS0040477,98
RTS0040478,82
RTS0040479,79
RTS0040480,78
RTS0040481,99
RTS0040482,107
RTS0040483,74
RTS0040484,86
RTS0040485,93
RTS0040486,81
RTS0040487,69
RTS0040488,94
RTS0040489,100
RTS0040490,96
RTS0040491,72
RTS0040492,88
RTS0040493,81
RTS0040494,74
RTS0040495,103
RTS0040496,76
RTS0040497,90
RTS0040498,79
RTS0040499,81
RTS0040500,95
RTS0040501,93
RTS0040502,104
RTS0040503,110
RTS0040504,113
RTS0040505,80
RTS0040506,107
RTS0040507,92
RTS0040508,92
RTS0040509,74
RTS0040510,67
RTS0040511,102
RTS0040512,110
RTS0040513,94
RTS0040514,89
RTS0040515,85
RTS0040516,83
RTS0040517,96
RTS0040518,83
RTS0040519,78
RTS0040520,86
RTS0040521,66
RTS0040522,57
RTS0040523,94
RTS0040524,54
RTS0040525,67
RTS0040526,161
RTS0040527,76
RTS0040528,92
RTS0040529,103
RTS0040530,88
RTS0040531,104
RTS0040532,101
RTS0040533,60
RTS0040534,73
RTS0040535,96
RTS0040536,66
RTS0040537,116
RTS0040538,99
RTS0040539,79
RTS0040540,83
RTS0040541,76
RTS0040542,83
RTS0040543,83
RTS0040544,95
RTS0040545,71
RTS0040546,60
RTS0040547,70
RTS0040548,86
RTS0040549,73
RTS0040550,93
RTS0040551,72
RTS0040552,81
RTS0040553,117
RTS0040554,90
RTS0040555,66
RTS0040556,95
RTS0040557,80
RTS0040558,89
RTS0040559,105
RTS0040560,86
RTS0040561,95
RTS0040562,73
RTS0040563,80
RTS0040564,98
RTS0040565,93
RTS0040566,97
RTS0040567,82
RTS0040568,101
RTS0040569,103
RTS0040570,103
RTS0040571,90
RTS0040572,47
RTS0040573,95
RTS0040574,99
RTS0040575,89
RTS0040576,90
RTS0040577,92
RTS0040578,77
RTS0040579,81
RTS0040580,92
RTS0040581,73
RTS0040582,110
RTS0040583,89
RTS0040584,107
RTS0040585,116
RTS0040586,112
RTS0040587,68
RTS0040588,95
RTS0040589,85
RTS0040590,107
RTS0040591,85
RTS0040592,103
RTS0040593,50
RTS0040594,71
RTS0040595,107
RTS0040596,126
RTS0040597,140
RTS0040598,72
RTS0040599,95
RTS0040600,119
RTS0040601,91
RTS0040602,110
RTS0040603,107
RTS0040604,145
RTS0040605,110
RTS0040606,101
RTS0040607,120
RTS0040608,125
RTS0040609,104
RTS0040610,125
RTS0040611,141
RTS0040612,94
RTS0040613,108
RTS0040614,118
RTS0040615,126
RTS0040616,94
RTS0040617,94
RTS0040618,88
RTS0040619,119
RTS0040620,102
RTS0040621,89
RTS0040622,76
RTS0040623,96
RTS0040624,119
RTS0040625,93
RTS0040626,68
RTS0040627,89
RTS0040628,112
RTS0040629,98
RTS0040630,122
RTS0040631,126
RTS0040632,91
RTS0040633,119
RTS0040634,105
RTS0040635,101
RTS0040636,113
RTS0040637,112
RTS0040638,137
RTS0040639,83
RTS0040640,100
RTS0040641,108
RTS0040642,90
RTS0040643,79
RTS0040644,112
RTS0040645,115
RTS0040646,94
RTS0040647,61
RTS0040648,114
RTS0040649,92
RTS0040650,68
RTS0040651,89
RTS0040652,80
RTS0040653,77
RTS0040654,92
RTS0040655,96
RTS0040656,106
RTS0040657,84
RTS0040658,79
RTS0040659,117
RTS0040660,61
RTS0040661,82
RTS0040662,116
RTS0040663,93
RTS0040664,87
RTS0040665,89
RTS0040666,101
RTS0040667,90
RTS0040668,69
RTS0040669,75
RTS0040670,81
RTS0040671,72
RTS0040672,91
RTS0040673,90
RTS0040674,87
RTS0040675,90
RTS0040676,125
RTS0040677,129
RTS0040678,212
RTS0040679,94
RTS0040680,182
RTS0040681,92
RTS0040682,99
RTS0040683,155
RTS0040684,165
RTS0040685,83
RTS0040686,83
RTS0040687,117
RTS0040688,73
RTS0040689,79
RTS0040690,101
RTS0040691,85
RTS0040692,106
RTS0040693,105
RTS0040694,83
RTS0040695,98
RTS0040696,107
RTS0040697,88
RTS0040698,91
RTS0040699,92
RTS0040700,92
RTS0040701,105
RTS0040702,222
RTS0040703,127
RTS0040704,107
RTS0040705,188
RTS0040706,101
RTS0040707,82
RTS0040708,69
RTS0040709,96
RTS0040710,104
RTS0040711,89
RTS0040712,76
RTS0040713,107
RTS0040714,81
RTS0040715,115
RTS0040716,77
RTS0040717,83
RTS0040718,63
RTS0040719,88
RTS0040720,93
RTS0040721,71
RTS0040722,65
RTS0040723,105
RTS0040724,110
RTS0040725,83
RTS0040726,84
RTS0040727,127
RTS0040728,104
RTS0040729,106
RTS0040730,109
RTS0040731,112
RTS0040732,83
RTS0040733,82
RTS0040734,101
RTS0040735,89
RTS0040736,177
RTS0040737,107
RTS0040738,121
RTS0040739,137
RTS0040740,119
RTS0040741,92
RTS0040742,96
RTS0040743,104
RTS0040744,94
RTS0040745,133
RTS0040746,104
RTS0040747,94
RTS0040748,98
RTS0040749,96
RTS0040750,85
RTS0040751,91
RTS0040752,115
RTS0040753,85
RTS0040754,90
RTS0040755,83
RTS0040756,65
RTS0040757,78
RTS0040758,88
RTS0040759,78
RTS0040760,115
RTS0040761,124
RTS0040762,97
RTS0040763,95
RTS0040764,85
RTS0040765,93
RTS0040766,99
RTS0040767,107
RTS0040768,94
RTS0040769,127
RTS0040770,102
RTS0040771,99
RTS0040772,106
RTS0040773,102
RTS0040774,104
RTS0040775,98
RTS0040776,76
RTS0040777,85
RTS0040778,89
RTS0040779,95
RTS0040780,83
RTS0040781,79
RTS0040782,107
RTS0040783,76
RTS0040784,104
RTS0040785,102
RTS0040786,87
RTS0040787,87
RTS0040788,86
RTS0040789,108
RTS0040790,89
RTS0040791,74
RTS0040792,94
RTS0040793,85
RTS0040794,83
RTS0040795,106
RTS0040796,176
RTS0040797,106
RTS0040798,87
RTS0040799,98
RTS0040800,80
RTS0040801,146
RTS0040802,102
RTS0040803,96
RTS0040804,90
RTS0040805,75
RTS0040806,86
RTS0040807,87
RTS0040808,100
RTS0040809,110
RTS0040810,110
RTS0040811,102
RTS0040812,96
RTS0040813,91
RTS0040814,125
RTS0040815,117
RTS0040816,66
RTS0040817,86
RTS0040818,121
RTS0040819,91
RTS0040820,110
RTS0040821,118
RTS0040822,140
RTS0040823,114
RTS0040824,103
RTS0040825,93
RTS0040826,118
RTS0040827,116
RTS0040828,104
RTS0040830,109
RTS0040831,95
RTS0040832,103
RTS0040833,118
RTS0040834,87
RTS0040836,77
RTS0040837,96
RTS0040838,87
RTS0040839,104
RTS0040840,109
RTS0040841,97
RTS0040842,109
RTS0040843,91
RTS0040844,95
RTS0040845,94
RTS0040846,115
RTS0040847,106
RTS0040848,88
RTS0040849,102
RTS0040850,108
RTS0040851,95
RTS0040852,69
RTS0040853,101
RTS0040854,128
RTS0040855,111
RTS0040856,100
RTS0040857,74
RTS0040858,104
RTS0040859,66
RTS0040860,99
RTS0040861,107
RTS0040862,97
RTS0040863,92
RTS0040864,120
RTS0040865,103
RTS0040866,97
RTS0040867,90
RTS0040868,102
RTS0040869,112
RTS0040870,88
RTS0040871,104
RTS0040872,89
RTS0040873,97
RTS0040874,104
RTS0040875,94
RTS0040876,84
RTS0040877,100
RTS0040878,96
RTS0040879,87
RTS0040880,100
RTS0040881,85
RTS0040882,73
RTS0040883,77
RTS0040884,98
RTS0040885,66
RTS0040886,102
RTS0040887,77
RTS0040888,105
RTS0040889,106
RTS0040890,84
RTS0040891,73
RTS0040892,112
RTS0040893,68
RTS0040894,72
RTS0040895,97
RTS0040896,78
RTS0040897,91
RTS0040898,82
RTS0040899,65
RTS0040900,95
RTS0040901,70
RTS0040902,84
RTS0040903,58
RTS0040904,82
RTS0040905,88
RTS0040906,86
RTS0040907,107
RTS0040908,86
RTS0040909,94
RTS0040910,64
RTS0040911,97
RTS0040912,83
RTS0040913,82
RTS0040914,58
RTS0040915,89
RTS0040916,108
RTS0040917,98
RTS0040918,101
RTS0040919,81
RTS0040920,58
RTS0040921,81
RTS0040922,93
RTS0040923,89
RTS0040924,84
RTS0040925,93
RTS0040926,75
RTS0040927,68
RTS0040928,99
RTS0040929,78
RTS0040930,76
RTS0040931,79
RTS0040932,121
RTS0040933,73
RTS0040934,66
RTS0040935,104
RTS0040936,90
RTS0040937,96
RTS0040938,99
RTS0040939,99
RTS0040940,81
RTS0040941,120
RTS0040942,106
RTS0040943,74
RTS0040944,128
RTS0040945,123
RTS0040946,105
RTS0040947,101
RTS0040948,87
RTS0040949,127
RTS0040950,97
RTS0040951,97
RTS0040952,67
RTS0040953,95
RTS0040954,73
RTS0040955,94
RTS0040956,114
RTS0040957,63
RTS0040958,97
RTS0040959,83
RTS0040960,113
RTS0040961,94
RTS0040962,72
RTS0040963,123
RTS0040964,125
RTS0040965,113
RTS0040966,95
RTS0040967,129
RTS0040968,107
RTS0040969,84
RTS0040970,121
RTS0040971,108
RTS0040972,123
RTS0040973,103
RTS0040974,126
RTS0040975,76
RTS0040976,84
RTS0040977,95
RTS0040978,94
RTS0040979,98
RTS0040980,99
RTS0040981,102
RTS0040982,120
RTS0040983,110
RTS0040984,82
RTS0040985,105
RTS0040986,108
RTS0040987,103
RTS0040988,107
RTS0040989,114
RTS0040990,95
RTS0040991,155
RTS0040992,61
RTS0040993,82
RTS0040994,113
RTS0040995,97
RTS0040996,68
RTS0040997,100
RTS0040998,80
RTS0040999,84
RTS0041000,113
RTS0041001,86
RTS0041002,78
RTS0041003,109
RTS0041004,104
RTS0041005,97
RTS0041006,105
RTS0041007,83
RTS0041008,117
RTS0041009,98
RTS0041010,156
RTS0041011,87
RTS0041012,85
RTS0041013,92
RTS0041014,113
RTS0041015,112
RTS0041016,100
RTS0041017,90
RTS0041018,97
RTS0041019,99
RTS0041020,93
RTS0041021,88
RTS0041022,88
RTS0041023,96
RTS0041024,128
RTS0041025,110
RTS0041026,105
RTS0041027,92
RTS0041028,113
RTS0041029,90
RTS0041030,78
RTS0041031,101
RTS0041032,98
RTS0041033,79
RTS0041034,103
RTS0041035,109
RTS0041036,86
RTS0041037,87
RTS0041038,88
RTS0041039,65
RTS0041040,83
RTS0041041,83
RTS0041042,96
RTS0041043,95
RTS0041044,78
RTS0041045,74
RTS0041046,96
RTS0041047,106
RTS0041048,94
RTS0041049,130
RTS0041050,105
RTS0041051,107
RTS0041052,86
RTS0041053,77
RTS0041054,105
RTS0041055,91
RTS0041056,102
RTS0041057,73
RTS0041058,125
RTS0041059,89
RTS0041060,93
RTS0041061,102
RTS0041062,91
RTS0041063,94
RTS0041064,79
RTS0041066,101
RTS0041067,85
RTS0041068,113
RTS0041069,104
RTS0041070,149
RTS0041071,90
RTS0041072,102
RTS0041073,80
RTS0041074,69
RTS0041075,112
RTS0041076,81
RTS0041077,116
RTS0041078,120
RTS0041079,87
RTS0041080,114
RTS0041081,118
RTS0041082,83
RTS0041083,98
RTS0041084,97
RTS0041085,78
RTS0041086,94
RTS0041087,97
RTS0041088,101
RTS0041089,81
RTS0041090,113
RTS0041091,120
RTS0041092,115
RTS0041093,91
RTS0041094,91
RTS0041095,112
RTS0041096,71
RTS0041097,115
RTS0041098,82
RTS0041099,107
RTS0041100,82
RTS0041101,90
RTS0041102,113
RTS0041103,108
RTS0041104,106
RTS0041105,126
RTS0041106,119
RTS0041107,125
RTS0041108,86
RTS0041109,114
RTS0041110,113
RTS0041111,90
RTS0041112,105
RTS0041113,94
RTS0041114,89
RTS0041115,125
RTS0041116,107
RTS0041117,108
RTS0041118,98
RTS0041119,83
RTS0041120,107
RTS0041121,113
RTS0041122,128
RTS0041123,96
RTS0041124,74
RTS0041125,88
RTS0041126,90
RTS0041127,106
RTS0041128,137
RTS0041129,109
RTS0041130,88
RTS0041131,81
RTS0041132,86
RTS0041133,86
RTS0041134,100
RTS0041135,106
RTS0041136,110
RTS0041137,102
RTS0041138,95
RTS0041139,135
RTS0041140,102
RTS0041141,122
RTS0041142,98
RTS0041143,81
RTS0041144,113
RTS0041145,123
RTS0041146,63
RTS0041147,98
RTS0041148,107
RTS0041149,105
RTS0041150,98
RTS0041151,86
RTS0041152,81
RTS0041153,67
RTS0041154,98
RTS0041155,89
RTS0041156,121
RTS0041157,102
RTS0041158,108
RTS0041159,103
RTS0041160,97
RTS0041161,96
RTS0041162,88
RTS0041163,121
RTS0041164,91
RTS0041165,96
RTS0041166,84
RTS0041167,109
RTS0041168,73
RTS0041169,85
RTS0041170,109
RTS0041171,114
RTS0041172,103
RTS0041173,70
RTS0041174,91
RTS0041175,101
RTS0041176,115
RTS0041177,103
RTS0041178,106
RTS0041179,114
RTS0041180,92
RTS0041181,100
RTS0041182,94
RTS0041183,98
RTS0041184,94
RTS0041185,81
RTS0041186,90
RTS0041187,99
RTS0041188,75
RTS0041189,110
RTS0041190,109
RTS0041191,112
RTS0041192,111
RTS0041193,90
RTS0041194,56
RTS0041195,82
RTS0041196,100
RTS0041197,83
RTS0041198,114
RTS0041199,124
RTS0041200,87
RTS0041201,94
RTS0041202,114
RTS0041203,134
RTS0041204,89
RTS0041205,94
RTS0041206,97
RTS0041207,123
RTS0041208,111
RTS0041209,106
RTS0041210,74
RTS0041211,142
RTS0041212,92
RTS0041213,112
RTS0041214,115
RTS0041215,85
RTS0041216,107
RTS0041217,117
RTS0041218,107
RTS0041219,126
RTS0041220,94
RTS0041221,117
RTS0041222,61
RTS0041223,89
RTS0041224,99
RTS0041225,86
RTS0041226,138
RTS0041227,97
RTS0041228,86
RTS0041229,112
RTS0041230,89
RTS0041231,89
RTS0041232,118
RTS0041233,109
RTS0041234,107
RTS0041235,104
RTS0041236,119
RTS0041237,93
RTS0041238,76
RTS0041239,88
RTS0041240,123
RTS0041241,119
RTS0041242,119
RTS0041243,113
RTS0041244,102
RTS0041246,77
RTS0041247,115
RTS0041248,75
RTS0041249,98
RTS0041250,130
RTS0041251,104
RTS0041252,119
RTS0041253,123
RTS0041254,112
RTS0041255,99
RTS0041256,94
RTS0041257,110
RTS0041258,95
RTS0041259,94
RTS0041260,117
RTS0041261,135
RTS0041262,118
RTS0041263,109
RTS0041265,128
RTS0041266,111
RTS0041267,106
RTS0041268,117
RTS0041269,107
RTS0041270,119
RTS0041271,113
RTS0041272,114
RTS0041273,96
RTS0041274,115
RTS0041275,128
RTS0041276,102
RTS0041277,90
RTS0041278,112
RTS0041279,106
RTS0041280,103
RTS0041281,90
RTS0041282,97
RTS0041283,102
RTS0041284,113
RTS0041285,102
RTS0041286,101
RTS0041287,76
RTS0041288,113
RTS0041289,120
RTS0041290,130
RTS0041291,87
RTS0041292,100
RTS0041293,99
RTS0041294,87
RTS0041295,89
RTS0041296,125
RTS0041297,85
RTS0041298,83
RTS0041299,113
RTS0041300,87
RTS0041301,89
RTS0041302,106
RTS0041303,116
RTS0041304,112
RTS0041305,103
RTS0041306,89
RTS0041307,86
RTS0041308,94
RTS0041309,86
RTS0041310,104
RTS0041311,95
RTS0041312,97
RTS0041313,102
RTS0041314,118
RTS0041315,66
RTS0041316,107
RTS0041317,98
RTS0041318,99
RTS0041319,92
RTS0041320,115
RTS0041321,113
RTS0041322,81
RTS0041323,95
RTS0041324,117
RTS0041325,115
RTS0041326,90
RTS0041327,98
RTS0041328,113
RTS0041329,99
RTS0041330,110
RTS0041331,93
RTS0041332,110
RTS0041333,105
RTS0041334,86
RTS0041335,118
RTS0041346,83
RTS0041347,95
RTS0041348,85
RTS0041349,110
RTS0041350,109
RTS0041351,95
RTS0041352,128
RTS0041353,108
RTS0041354,110
RTS0041355,97
RTS0041356,84
RTS0041357,88
RTS0041358,74
RTS0041359,98
RTS0041360,104
RTS0041361,110
RTS0041362,117
RTS0041363,104
RTS0041364,105
RTS0041365,121
RTS0041366,89
RTS0041367,86
RTS0041368,107
RTS0041369,80
RTS0041370,79
RTS0041371,113
RTS0041372,95
RTS0041373,99
RTS0041374,95
RTS0041375,84
RTS0041376,177
RTS0041377,99
RTS0041378,68
RTS0041379,55
RTS0041380,93
RTS0041381,118
RTS0041382,88
RTS0041383,106
RTS0041384,124
RTS0041385,113
RTS0041386,110
RTS0041387,70
RTS0041388,104
RTS0041389,92
RTS0041390,102
RTS0041391,84
RTS0041392,93
RTS0041393,70
RTS0041394,74
RTS0041395,69
RTS0041396,103
RTS0041397,75
RTS0041398,106
RTS0041399,89
RTS0041400,93
RTS0041401,118
RTS0041402,136
RTS0041403,82
RTS0041404,80
RTS0041405,101
RTS0041406,101
RTS0041407,112
RTS0041408,72
RTS0041409,79
RTS0041410,101
RTS0041411,74
RTS0041412,98
RTS0041413,90
RTS0041414,108
RTS0041415,102
RTS0041416,76
RTS0041417,78
RTS0041418,83
RTS0041419,103
RTS0041420,95
RTS0041421,75
RTS0041422,89
RTS0041423,71
RTS0041424,94
RTS0041425,87
RTS0041426,92
RTS0041427,74
RTS0041428,102
RTS0041429,117
RTS0041430,119
RTS0041431,126
RTS0041432,72
RTS0041433,88
RTS0041434,94
RTS0041435,112
RTS0041436,102
RTS0041437,66
RTS0041438,92
RTS0041439,110
RTS0041440,121
RTS0041441,90
RTS0041442,78
RTS0041443,137
RTS0041444,132
RTS0041445,87
RTS0041446,109
RTS0041447,118
RTS0041448,85
RTS0041449,106
RTS0041450,114
RTS0041451,100
RTS0041452,121
RTS0041453,137
RTS0041454,102
RTS0041455,107
RTS0041456,94
RTS0041457,81
RTS0041458,95
RTS0041459,92
RTS0041460,83
RTS0041461,80
RTS0041462,96
RTS0041463,86
RTS0041464,89
RTS0041465,79
RTS0041466,92
RTS0041467,109
RTS0041468,132
RTS0041469,69
RTS0041470,99
RTS0041471,101
RTS0041472,75
RTS0041473,91
RTS0041474,93
RTS0041475,103
RTS0041476,90
RTS0041477,97
RTS0041478,78
RTS0041479,98
RTS0041480,91
RTS0041481,85
RTS0041482,82
RTS0041483,79
RTS0041484,81
RTS0041485,87
RTS0041486,84
RTS0041487,101
RTS0041488,110
RTS0041489,86
RTS0041490,87
RTS0041491,124
RTS0041492,61
RTS0041493,91
RTS0041494,83
RTS0041495,71
RTS0041496,119
RTS0041497,119
RTS0041498,83
RTS0041499,109
RTS0041500,110
RTS0041501,78
RTS0041502,74
RTS0041503,97
RTS0041504,98
RTS0041505,91
RTS0041506,97
RTS0041507,78
RTS0041508,76
RTS0041509,87
RTS0041510,103
RTS0041511,87
RTS0041512,77
RTS0041513,86
RTS0041514,97
RTS0041515,103
RTS0041516,87
RTS0041517,113
RTS0041518,81
RTS0041519,91
RTS0041520,106
RTS0041521,78
RTS0041522,95
RTS0041523,95
RTS0041524,84
RTS0041525,87
RTS0041526,72
RTS0041527,106
RTS0041528,100
RTS0041529,77
RTS0041530,124
RTS0041531,98
RTS0041532,79
RTS0041533,80
RTS0041534,88
RTS0041535,92
RTS0041536,91
RTS0041537,92
RTS0041538,99
RTS0041540,76
RTS0041541,99
RTS0041542,88
RTS0041543,60
RTS0041544,87
RTS0041545,89
RTS0041546,78
RTS0041547,92
RTS0041548,105
RTS0041549,89
RTS0041550,81
RTS0041551,79
RTS0041552,88
RTS0041553,74
RTS0041554,97
RTS0041555,90
RTS0041556,76
RTS0041557,77
RTS0041558,93
RTS0041559,83
RTS0041560,81
RTS0041561,84
RTS0041562,126
RTS0041563,110
RTS0041564,91
RTS0041565,133
RTS0041566,106
RTS0041567,105
RTS0041568,95
RTS0041569,60
RTS0041570,98
RTS0041571,77
RTS0041572,59
RTS0041573,79
RTS0041574,92
RTS0041575,102
RTS0041576,91
RTS0041577,74
RTS0041578,89
RTS0041579,74
RTS0041580,106
RTS0041581,96
RTS0041582,119
RTS0041583,91
RTS0041584,80
RTS0041585,82
RTS0041586,78
RTS0041587,125
RTS0041588,86
RTS0041589,85
RTS0041590,79
RTS0041591,75
RTS0041592,98
RTS0041593,102
RTS0041594,108
RTS0041595,96
RTS0041596,93
RTS0041597,80
RTS0041598,113
RTS0041599,67
RTS0041600,79
RTS0041601,99
RTS0041602,79
RTS0041603,89
RTS0041604,117
RTS0041605,114
RTS0041606,59
RTS0041607,80
RTS0041608,80
RTS0041609,100
RTS0041610,94
RTS0041611,91
RTS0041612,116
RTS0041613,92
RTS0041614,71
RTS0041615,100
RTS0041616,89
RTS0041617,103
RTS0041618,91
RTS0041619,96
RTS0041620,133
RTS0041621,104
RTS0041622,55
RTS0041623,104
RTS0041624,104
RTS0041625,117
RTS0041626,98
RTS0041627,97
RTS0041628,86
RTS0041629,70
RTS0041630,80
RTS0041631,98
RTS0041632,106
RTS0041633,98
RTS0041634,145
RTS0041635,116
RTS0041636,102
RTS0041637,108
RTS0041638,111
RTS0041639,96
RTS0041640,92
RTS0041641,112
RTS0041642,92
RTS0041643,91
RTS0041644,94
RTS0041645,93
RTS0041646,82
RTS0041647,128
RTS0041648,108
RTS0041649,78
RTS0041650,87
RTS0041651,113
RTS0041652,117
RTS0041653,112
RTS0041654,80
RTS0041655,126
RTS0041656,92
RTS0041657,121
RTS0041658,115
RTS0041659,91
RTS0041660,80
RTS0041661,110
RTS0041662,93
RTS0041663,89
RTS0041664,93
RTS0041665,95
RTS0041666,129
RTS0041667,90
RTS0041668,106
RTS0041669,124
RTS0041670,119
RTS0041671,114
RTS0041672,98
RTS0041673,76
RTS0041674,115
RTS0041675,102
RTS0041676,102
RTS0041677,114
RTS0041678,91
RTS0041679,126
RTS0041680,139
RTS0041681,108
RTS0041682,136
RTS0041683,105
RTS0041684,105
RTS0041685,131
RTS0041686,95
RTS0041687,35
RTS0041688,119
RTS0041689,53
RTS0041690,78
RTS0041691,92
RTS0041692,86
RTS0041693,91
RTS0041694,107
RTS0041695,81
RTS0041696,85
RTS0041697,103
RTS0041698,79
RTS0041699,81
RTS0041700,70
RTS0041701,68
RTS0041702,67
RTS0041703,99
RTS0041704,95
RTS0041705,99
RTS0041706,74
RTS0041707,82
RTS0041708,122
RTS0041709,102
RTS0041710,90
RTS0041711,68
RTS0041712,89
RTS0041713,77
RTS0041714,85
RTS0041715,78
RTS0041716,105
RTS0041717,121
RTS0041718,120
RTS0041719,120
RTS0041720,117
RTS0041721,106
RTS0041722,82
RTS0041723,111
RTS0041724,104
RTS0041725,71
RTS0041726,80
RTS0041727,79
RTS0041728,92
RTS0041729,65
RTS0041730,103
RTS0041731,80
RTS0041732,85
RTS0041733,97
RTS0041734,77
RTS0041735,126
RTS0041736,75
RTS0041737,63
RTS0041738,98
RTS0041739,86
RTS0041740,73
RTS0041741,81
RTS0041742,80
RTS0041743,93
RTS0041744,89
RTS0041745,85
RTS0041746,137
RTS0041747,105
RTS0041748,103
RTS0041749,89
RTS0041750,100
RTS0041751,84
RTS0041752,82
RTS0041753,114
RTS0041754,76
RTS0041755,67
RTS0041756,74
RTS0041757,94
RTS0041758,78
RTS0041759,92
RTS0041760,75
RTS0041761,83
RTS0041762,97
RTS0041763,141
RTS0041764,84
RTS0041765,107
RTS0041766,90
RTS0041767,72
RTS0041768,101
RTS0041769,81
RTS0041770,118
RTS0041771,92
RTS0041772,104
RTS0041773,64
RTS0041774,113
RTS0041775,100
RTS0041776,89
RTS0041777,100
RTS0041778,97
RTS0041779,133
RTS0041780,78
RTS0041781,95
RTS0041782,97
RTS0041783,82
RTS0041784,113
RTS0041785,101
RTS0041786,64
RTS0041787,123
RTS0041788,86
RTS0041789,80
RTS0041790,104
RTS0041791,89
RTS0041793,91
RTS0041794,90
RTS0041795,82
RTS0041796,104
RTS0041797,90
RTS0041798,86
RTS0041799,95
RTS0041800,73
RTS0041801,86
RTS0041802,90
RTS0041803,65
RTS0041804,96
RTS0041805,97
RTS0041806,82
RTS0041807,76
RTS0041808,111
RTS0041809,97
RTS0041810,86
RTS0041811,126
RTS0041812,96
RTS0041813,96
RTS0041814,79
RTS0041815,106
RTS0041816,100
RTS0041817,108
RTS0041818,86
RTS0041819,115
RTS0041820,147
RTS0041821,95
RTS0041822,104
RTS0041823,71
RTS0041824,98
RTS0041825,99
RTS0041826,100
RTS0041827,122
RTS0041828,110
RTS0041829,77
RTS0041830,69
RTS0041831,73
RTS0041832,109
RTS0041833,89
RTS0041834,83
RTS0041835,83
RTS0041836,102
RTS0041837,94
RTS0041838,96
RTS0041839,92
RTS0041840,90
RTS0041841,88
RTS0041842,87
RTS0041843,91
RTS0041844,105
RTS0041845,95
RTS0041846,76
RTS0041847,81
RTS0041848,92
RTS0041849,100
RTS0041850,83
RTS0041851,110
RTS0041852,91
RTS0041853,109
RTS0041854,108
RTS0041855,91
RTS0041856,103
RTS0041857,118
RTS0041858,79
RTS0041859,79
RTS0041860,104
RTS0041861,104
RTS0041862,76
RTS0041863,86
RTS0041864,113
RTS0041865,107
RTS0041866,89
RTS0041867,110
RTS0041868,137
RTS0041869,92
RTS0041870,94
RTS0041871,100
RTS0041872,93
RTS0041873,101
RTS0041874,135
RTS0041875,95
RTS0041876,64
RTS0041877,88
RTS0041878,69
RTS0041879,100
RTS0041880,98
RTS0041881,132
RTS0041882,88
RTS0041883,94
RTS0041884,108
RTS0041885,102
RTS0041886,116
RTS0041887,104
RTS0041888,113
RTS0041889,81
RTS0041890,99
RTS0041891,117
RTS0041892,113
RTS0041893,92
RTS0041894,111
RTS0041895,127
RTS0041896,82
RTS0041897,123
RTS0041898,114
RTS0041899,87
RTS0041900,94
RTS0041901,128
RTS0041902,109
RTS0041903,120
RTS0041904,111
RTS0041905,115
RTS0041906,160
RTS0041907,118
RTS0041908,117
RTS0041909,123
RTS0041910,89
RTS0041911,115
RTS0041912,119
RTS0041913,128
RTS0041914,85
RTS0041915,112
RTS0041916,122
RTS0041917,115
RTS0041918,105
RTS0041919,158
RTS0041920,156
RTS0041922,118
RTS0041923,102
RTS0041924,99
RTS0041925,89
RTS0041926,88
RTS0041927,79
RTS0041928,99
RTS0041929,120
RTS0041930,124
RTS0041931,95
RTS0041932,106
RTS0041933,79
RTS0041934,85
RTS0041935,71
RTS0041936,92
RTS0041937,114
RTS0041938,128
RTS0041939,85
RTS0041940,84
RTS0041941,100
RTS0041942,92
RTS0041943,83
RTS0041944,78
RTS0041945,101
RTS0041946,139
RTS0041947,104
RTS0041948,66
RTS0041949,110
RTS0041950,81
RTS0041951,92
RTS0041952,103
RTS0041953,88
RTS0041954,111
RTS0041955,95
RTS0041956,85
RTS0041957,98
RTS0041958,95
RTS0041959,106
RTS0041960,101
RTS0041961,87
RTS0041962,110
RTS0041963,109
RTS0041964,118
RTS0041965,110
RTS0041966,95
RTS0041967,130
RTS0041968,103
RTS0041969,96
RTS0041971,90
RTS0041972,92
RTS0041973,91
RTS0041974,84
RTS0041975,123
RTS0041976,75
RTS0041977,96
RTS0041978,97
RTS0041979,95
RTS0041980,92
RTS0041981,86
RTS0041982,116
RTS0041983,109
RTS0041984,86
RTS0041985,63
RTS0041986,139
RTS0041987,118
RTS0041988,105
RTS0041989,75
RTS0041990,98
RTS0041991,82
RTS0041992,113
RTS0041993,96
RTS0041994,108
RTS0041995,123
RTS0041996,77
RTS0041997,131
RTS0041998,91
RTS0041999,109
RTS0042000,95
RTS0042001,74
RTS0042002,77
RTS0042003,95
RTS0042004,85
RTS0042005,97
RTS0042006,86
RTS0042007,108
RTS0042008,105
RTS0042009,120
RTS0042010,98
RTS0042011,148
RTS0042012,96
RTS0042013,96
RTS0042014,122
RTS0042015,101
RTS0042016,59
RTS0042017,90
RTS0042018,72
RTS0042019,102
RTS0042020,83
RTS0042021,91
RTS0042022,91
RTS0042023,70
RTS0042024,94
RTS0042025,103
RTS0042026,105
RTS0042027,101
RTS0042028,108
RTS0042029,102
RTS0042030,82
RTS0042031,117
RTS0042032,96
RTS0042033,94
RTS0042034,112
RTS0042035,98
RTS0042036,95
RTS0042037,117
RTS0042038,98
RTS0042039,99
RTS0042040,82
RTS0042041,87
RTS0042042,75
RTS0042043,88
RTS0042044,87
RTS0042045,90
RTS0042046,127
RTS0042047,109
RTS0042048,86
RTS0042049,78
RTS0042050,104
RTS0042051,105
RTS0042052,103
RTS0042053,95
RTS0042054,92
RTS0042055,90
RTS0042056,115
RTS0042057,68
RTS0042058,83
RTS0042059,86
RTS0042060,94
RTS0042061,92
RTS0042062,84
RTS0042063,99
RTS0042064,98
RTS0042065,110
RTS0042066,104
RTS0042067,129
RTS0042068,120
RTS0042069,89
RTS0042071,116
RTS0042072,87
RTS0042073,78
RTS0042074,104
RTS0042075,114
RTS0042076,109
RTS0042077,70
RTS0042078,76
RTS0042079,111
RTS0042080,104
RTS0042081,105
RTS0042082,96
RTS0042083,76
RTS0042084,93
RTS0042085,65
RTS0042086,67
RTS0042087,89
RTS0042088,86
RTS0042089,67
RTS0042090,92
RTS0042091,118
RTS0042092,115
RTS0042093,67
RTS0042094,79
RTS0042095,83
RTS0042096,134
RTS0042097,105
RTS0042098,110
RTS0042099,118
RTS0042100,102
RTS0042101,144
RTS0042102,98
RTS0042103,93
RTS0042104,96
RTS0042105,107
RTS0042106,108
RTS0042107,113
RTS0042108,72
RTS0042109,109
RTS0042110,95
RTS0042111,113
RTS0042112,107
RTS0042113,115
RTS0042114,77
RTS0042115,80
RTS0042116,68
RTS0042117,99
RTS0042118,81
RTS0042119,103
RTS0042120,127
RTS0042121,114
RTS0042122,98
RTS0042123,104
RTS0042124,59
RTS0042125,98
RTS0042126,94
RTS0042127,127
RTS0042128,105
RTS0042129,86
RTS0042130,110
RTS0042131,134
RTS0042132,95
RTS0042133,114
RTS0042134,112
RTS0042135,132
RTS0042136,97
RTS0042137,119
RTS0042138,89
RTS0042139,112
RTS0042140,93
RTS0042141,98
RTS0042142,104
RTS0042143,128
RTS0042144,99
RTS0042145,102
RTS0042146,126
RTS0042147,81
RTS0042148,108
RTS0042149,102
RTS0042150,109
RTS0042151,113
RTS0042152,108
RTS0042153,98
RTS0042154,127
RTS0042155,109
RTS0042156,102
RTS0042157,93
RTS0042158,104
RTS0042159,93
RTS0042160,79
RTS0042161,70
RTS0042162,98
RTS0042163,106
RTS0042164,118
RTS0042165,96
RTS0042166,99
RTS0042167,127
RTS0042168,125
RTS0042169,106
RTS0042170,105
RTS0042171,99
RTS0042172,100
RTS0042173,110
RTS0042174,94
RTS0042175,97
RTS0042176,101
RTS0042177,120
RTS0042178,125
RTS0042179,107
RTS0042180,128
RTS0042181,98
RTS0042182,89
RTS0042183,93
RTS0042184,101
RTS0042185,80
RTS0042186,110
RTS0042187,138
RTS0042188,94
RTS0042189,95
RTS0042190,115
RTS0042191,167
RTS0042192,122
RTS0042193,100
RTS0042194,123
RTS0042195,95
RTS0042196,82
RTS0042197,93
RTS0042198,81
RTS0042199,97
RTS0042200,92
RTS0042201,114
RTS0042202,78
RTS0042203,88
RTS0042204,66
RTS0042205,62
RTS0042206,89
RTS0042207,98
RTS0042208,77
RTS0042209,85
RTS0042210,74
RTS0042211,79
RTS0042212,136
RTS0042213,78
RTS0042214,91
RTS0042215,102
RTS0042216,116
RTS0042217,84
RTS0042218,89
RTS0042219,71
RTS0042220,117
RTS0042221,97
RTS0042222,97
RTS0042223,89
RTS0042224,86
RTS0042225,88
RTS0042226,123
RTS0042227,97
RTS0042228,114
RTS0042229,105
RTS0042230,116
RTS0042231,93
RTS0042232,94
RTS0042233,109
RTS0042234,112
RTS0042235,101
RTS0042236,101
RTS0042237,113
RTS0042238,88
RTS0042239,95
RTS0042240,108
RTS0042241,95
RTS0042242,78
RTS0042243,93
RTS0042244,105
RTS0042245,90
RTS0042246,114
RTS0042247,102
RTS0042248,115
RTS0042249,112
RTS0042250,73
RTS0042251,93
RTS0042252,88
RTS0042253,86
RTS0042254,95
RTS0042255,91
RTS0042256,122
RTS0042257,122
RTS0042258,76
RTS0042259,79
RTS0042260,93
RTS0042261,115
RTS0042262,98
RTS0042263,124
RTS0042264,115
RTS0042265,120
RTS0042266,91
RTS0042267,105
RTS0042268,76
RTS0042269,63
RTS0042270,76
RTS0042271,106
RTS0042272,87
RTS0042273,114
RTS0042274,88
RTS0042275,82
RTS0042276,70
RTS0042277,88
RTS0042278,99
RTS0042279,93
RTS0042280,92
RTS0042281,52
RTS0042282,80
RTS0042283,95
RTS0042284,70
RTS0042285,89
RTS0042286,83
RTS0042287,87
RTS0042288,115
RTS0042289,110
RTS0042290,115
RTS0042291,118
RTS0042292,87
RTS0042293,85
RTS0042294,108
RTS0042295,90
RTS0042296,107
RTS0042297,99
RTS0042298,87
RTS0042299,94
RTS0042300,88
RTS0042301,92
RTS0042302,90
RTS0042303,102
RTS0042304,97
RTS0042305,79
RTS0042306,85
RTS0042307,89
RTS0042308,92
RTS0042309,100
RTS0042310,123
RTS0042311,71
RTS0042312,88
RTS0042313,91
RTS0042314,89
RTS0042315,117
RTS0042316,92
RTS0042317,114
RTS0042318,102
RTS0042319,84
RTS0042320,82
RTS0042321,90
RTS0042322,111
RTS0042323,89
RTS0042324,98
RTS0042325,77
RTS0042326,86
RTS0042327,107
RTS0042328,99
RTS0042329,97
RTS0042330,112
RTS0042331,72
RTS0042332,88
RTS0042333,88
RTS0042334,88
RTS0042335,99
RTS0042336,83
RTS0042337,104
RTS0042338,83
RTS0042339,82
RTS0042340,67
RTS0042341,78
RTS0042342,65
RTS0042343,115
RTS0042344,63
RTS0042345,69
RTS0042346,116
RTS0042347,83
RTS0042348,95
RTS0042349,93
RTS0042350,74
RTS0042351,84
RTS0042352,99
RTS0042353,104
RTS0042354,72
RTS0042355,65
RTS0042356,95
RTS0042357,110
RTS0042358,114
RTS0042359,80
RTS0042360,82
RTS0042361,101
RTS0042362,107
RTS0042363,102
RTS0042364,84
RTS0042365,69
RTS0042366,75
RTS0042367,95
RTS0042368,76
RTS0042369,75
RTS0042370,90
RTS0042371,105
RTS0042372,93
RTS0042373,118
RTS0042374,91
RTS0042375,66
RTS0042376,82
RTS0042377,71
RTS0042378,74
RTS0042379,110
RTS0042380,60
RTS0042381,87
RTS0042382,91
RTS0042383,100
RTS0042384,114
RTS0042385,87
RTS0042386,102
RTS0042387,84
RTS0042388,96
RTS0042389,117
RTS0042390,76
RTS0042391,77
RTS0042392,103
RTS0042393,102
RTS0042394,84
RTS0042395,107
RTS0042396,86
RTS0042397,83
RTS0042398,92
RTS0042399,116
RTS0042400,92
RTS0042401,98
RTS0042402,93
RTS0042403,83
RTS0042404,77
RTS0042405,66
RTS0042406,123
RTS0042407,84
RTS0042408,87
RTS0042409,91
RTS0042410,127
RTS0042411,76
RTS0042412,73
RTS0042413,92
RTS0042414,92
RTS0042415,89
RTS0042416,112
RTS0042417,131
RTS0042418,136
RTS0042419,98
RTS0042420,120
RTS0042421,102
RTS0042422,95
RTS0042423,97
RTS0042424,96
RTS0042425,76
RTS0042426,113
RTS0042427,100
RTS0042428,85
RTS0042429,59
RTS0042430,110
RTS0042431,94
RTS0042432,120
RTS0042433,89
RTS0042434,86
RTS0042435,89
RTS0042436,108
RTS0042437,77
RTS0042438,93
RTS0042439,117
RTS0042440,92
RTS0042441,101
RTS0042442,96
RTS0042443,80
RTS0042444,97
RTS0042445,113
RTS0042446,93
RTS0042447,85
RTS0042448,116
RTS0042449,81
RTS0042450,92
RTS0042451,92
RTS0042452,86
RTS0042453,89
RTS0042454,104
RTS0042455,63
RTS0042456,89
RTS0042457,93
RTS0042458,104
RTS0042460,102
RTS0042461,105
RTS0042462,112
RTS0042463,89
RTS0042464,108
RTS0042465,102
RTS0042466,88
RTS0042467,74
RTS0042468,94
RTS0042469,116
RTS0042470,76
RTS0042471,108
RTS0042472,108
RTS0042473,96
RTS0042474,108
RTS0042475,93
RTS0042476,112
RTS0042477,66
RTS0042478,86
RTS0042479,105
RTS0042480,91
RTS0042481,67
RTS0042482,80
RTS0042483,112
RTS0042484,122
RTS0042485,81
RTS0042486,65
RTS0042487,87
RTS0042488,69
RTS0042489,98
RTS0042490,72
RTS0042491,87
RTS0042492,86
RTS0042493,92
RTS0042494,74
RTS0042495,84
RTS0042496,83
RTS0042497,91
RTS0042498,86
RTS0042499,102
RTS0042500,95
RTS0042501,85
RTS0042502,65
RTS0042503,67
RTS0042504,83
RTS0042505,116
RTS0042506,72
RTS0042507,104
RTS0042508,73
RTS0042509,105
RTS0042510,71
RTS0042515,94
RTS0042522,77
RTS0042526,79
RTS0042527,105
RTS0042528,89
RTS0042529,73
RTS0042530,75
RTS0042531,65
RTS0042532,82
RTS0042533,80
RTS0042534,70
RTS0042535,61
RTS0042536,84
RTS0042537,88
RTS0042538,88
RTS0042539,83
RTS0042540,86
RTS0042541,72
RTS0042542,79
RTS0042543,74
RTS0042544,97
RTS0042545,72
RTS0042546,95
RTS0042547,79
RTS0042548,92
RTS0042549,75
RTS0042550,92
RTS0042551,126
RTS0042552,82
RTS0042553,87
RTS0042554,100
RTS0042555,100
RTS0042556,113
RTS0042557,107
RTS0042558,103
RTS0042559,107
RTS0042560,83
RTS0042561,65
RTS0042562,74
RTS0042563,95
RTS0042564,80
RTS0042565,115
RTS0042566,111
RTS0042567,91
RTS0042568,109
RTS0042569,118
RTS0042570,96
RTS0042571,142
RTS0042572,99
RTS0042573,84
RTS0042574,98
RTS0042575,123
RTS0042576,83
RTS0042577,102
RTS0042578,75
RTS0042579,119
RTS0042580,81
RTS0042581,195
RTS0042582,218
RTS0042583,401
RTS0042584,185
RTS0042585,169
RTS0042586,102
RTS0042587,87
RTS0042588,106
RTS0042589,80
RTS0042590,80
RTS0042591,96
RTS0042592,88
RTS0042593,75
RTS0042594,78
RTS0042595,64
RTS0042596,102
RTS0042597,106
RTS0042598,106
RTS0042599,109
RTS0042600,82
RTS0042601,82
RTS0042602,98
RTS0042603,83
RTS0042604,163
RTS0042605,103
RTS0042606,118
RTS0042607,97
RTS0042608,101
RTS0042609,91
RTS0042610,95
RTS0042611,75
RTS0042612,90
RTS0042613,97
RTS0042614,90
RTS0042615,95
RTS0042616,100
RTS0042617,79
RTS0042618,109
RTS0042619,103
RTS0042620,81
RTS0042621,66
RTS0042622,96
RTS0042623,98
RTS0042624,85
RTS0042625,79
RTS0042626,100
RTS0042627,118
RTS0042628,79
RTS0042629,106
RTS0042630,92
RTS0042631,66
RTS0042633,86
RTS0042634,92
RTS0042635,99
RTS0042636,88
RTS0042637,90
RTS0042638,87
RTS0042639,90
RTS0042640,78
RTS0042641,90
RTS0042642,91
RTS0042643,39
RTS0042644,74
RTS0042645,70
RTS0042646,95
RTS0042647,107
RTS0042648,104
RTS0042649,94
RTS0042650,83
RTS0042651,90
RTS0042652,91
RTS0042653,82
RTS0042654,86
RTS0042655,104
RTS0042656,110
RTS0042657,79
RTS0042658,99
RTS0042659,98
RTS0042660,69
RTS0042661,94
RTS0042662,77
RTS0042663,75
RTS0042664,71
RTS0042665,79
RTS0042666,91
RTS0042667,86
RTS0042668,59
RTS0042669,98
RTS0042670,94
RTS0042671,88
RTS0042672,90
RTS0042673,65
RTS0042674,100
RTS0042675,109
RTS0042676,97
RTS0042678,116
RTS0042679,106
RTS0042680,89
RTS0042681,108
RTS0042682,99
RTS0042683,109
RTS0042684,73
RTS0042685,91
RTS0042686,119
RTS0042687,123
RTS0042688,85
RTS0042689,70
RTS0042690,91
RTS0042691,87
RTS0042692,95
RTS0042693,78
RTS0042694,6
RTS0042695,87
RTS0042696,96
RTS0042697,84
RTS0042698,76
RTS0042699,65
RTS0042700,93
RTS0042701,84
RTS0042702,87
RTS0042703,111
RTS0042704,108
RTS0042705,92
RTS0042706,70
RTS0042707,71
RTS0042708,88
RTS0042709,80
RTS0042710,77
RTS0042711,96
RTS0042712,89
RTS0042713,74
RTS0042714,54
RTS0042715,74
RTS0042716,107
RTS0042717,83
RTS0042718,90
RTS0042719,87
RTS0042720,97
RTS0042721,118
RTS0042722,90
RTS0042723,96
RTS0042724,104
RTS0042725,84
RTS0042726,79
RTS0042727,68
RTS0042728,82
RTS0042729,83
RTS0042730,75
RTS0042731,71
RTS0042732,87
RTS0042733,95
RTS0042734,100
RTS0042735,84
RTS0042736,92
RTS0042737,127
RTS0042738,87
RTS0042739,83
RTS0042740,89
RTS0042741,77
RTS0042742,64
RTS0042743,65
RTS0042744,87
RTS0042745,85
RTS0042746,100
RTS0042747,85
RTS0042748,76
RTS0042749,62
RTS0042750,65
RTS0042751,84
RTS0042752,95
RTS0042753,117
RTS0042754,74
RTS0042755,62
RTS0042756,89
RTS0042757,154
RTS0042758,66
RTS0042759,91
RTS0042760,98
RTS0042761,107
RTS0042762,74
RTS0042763,76
RTS0042764,93
RTS0042765,73
RTS0042766,146
RTS0042767,97
RTS0042768,134
RTS0042769,130
RTS0042770,101
RTS0042771,113
RTS0042772,116
RTS0042773,104
RTS0042774,164
RTS0042775,119
RTS0042776,84
RTS0042777,130
RTS0042778,98
RTS0042779,124
RTS0042780,106
RTS0042781,118
RTS0042782,85
RTS0042783,116
RTS0042784,108
RTS0042785,91
RTS0042786,109
RTS0042787,99
RTS0042788,94
RTS0042789,110
RTS0042790,116
RTS0042791,129
RTS0042792,109
RTS0042793,125
RTS0042794,132
RTS0042795,124
RTS0042796,124
RTS0042797,116
RTS0042798,86
RTS0042799,116
RTS0042800,117
RTS0042801,121
RTS0042802,107
RTS0042803,89
RTS0042804,96
RTS0042805,97
RTS0042806,84
RTS0042807,112
RTS0042808,94
RTS0042809,119
RTS0042810,96
RTS0042811,115
RTS0042812,123
RTS0042813,114
RTS0042814,145
RTS0042815,119
RTS0042816,116
RTS0042817,117
RTS0042818,108
RTS0042819,128
RTS0042820,97
RTS0042821,136
RTS0042822,110
RTS0042823,75
RTS0042824,141
RTS0042825,116
RTS0042826,104
RTS0042827,96
RTS0042828,89
RTS0042829,108
RTS0042830,97
RTS0042831,113
RTS0042832,111
RTS0042833,110
RTS0042834,111
RTS0042835,92
RTS0042836,111
RTS0042837,119
RTS0042838,112
RTS0042839,86
RTS0042840,138
RTS0042841,114
RTS0042842,82
RTS0042843,106
RTS0042844,105
RTS0042845,143
RTS0042846,96
RTS0042847,102
RTS0042848,155
RTS0042849,89
RTS0042850,98
RTS0042851,112
RTS0042852,110
RTS0042853,96
RTS0042854,137
RTS0042855,86
RTS0042856,83
RTS0042857,106
RTS0042858,94
RTS0042859,112
RTS0042860,108
RTS0042861,100
RTS0042862,73
RTS0042863,116
RTS0042864,101
RTS0042865,110
RTS0042866,97
RTS0042867,89
RTS0042868,101
RTS0042869,93
RTS0042870,87
RTS0042871,87
RTS0042872,70
RTS0042873,90
RTS0042874,75
RTS0042875,118
RTS0042876,141
RTS0042877,94
RTS0042878,110
RTS0042879,112
RTS0042880,134
RTS0042881,75
RTS0042882,92
RTS0042883,78
RTS0042884,126
RTS0042885,96
RTS0042886,83
RTS0042887,104
RTS0042888,98
RTS0042889,106
RTS0042890,98
RTS0042891,86
RTS0042892,127
RTS0042893,150
RTS0042894,97
RTS0042895,107
RTS0042896,118
RTS0042897,106
RTS0042898,69
RTS0042899,105
RTS0042900,80
RTS0042901,121
RTS0042902,95
RTS0042903,85
RTS0042904,96
RTS0042905,106
RTS0042906,108
RTS0042907,102
RTS0042908,99
RTS0042909,100
RTS0042910,121
RTS0042911,80
RTS0042912,98
RTS0042913,131
RTS0042914,90
RTS0042915,72
RTS0042916,95
RTS0042917,115
RTS0042918,91
RTS0042919,117
RTS0042920,92
RTS0042921,113
RTS0042922,98
RTS0042923,77
RTS0042924,74
RTS0042925,120
RTS0042926,103
RTS0042927,84
RTS0042928,123
RTS0042929,126
RTS0042930,82
RTS0042931,85
RTS0042932,106
RTS0042933,83
RTS0042934,81
RTS0042935,104
RTS0042936,106
RTS0042937,96
RTS0042938,151
RTS0042939,109
RTS0042940,150
RTS0042941,99
RTS0042942,99
RTS0042943,94
RTS0042944,95
RTS0042945,119
RTS0042946,107
RTS0042947,153
RTS0042948,78
RTS0042949,97
RTS0042950,92
RTS0042951,73
RTS0042952,97
RTS0042953,88
RTS0042954,94
RTS0042955,92
RTS0042956,97
RTS0042957,85
RTS0042958,96
RTS0042959,115
RTS0042960,94
RTS0042961,91
RTS0042962,91
RTS0042963,97
RTS0042964,78
RTS0042965,109
RTS0042966,83
RTS0042967,117
RTS0042968,106
RTS0042969,99
RTS0042970,91
RTS0042971,117
RTS0042972,87
RTS0042973,87
RTS0042974,88
RTS0042975,110
RTS0042976,104
RTS0042977,118
RTS0042978,90
RTS0042979,94
RTS0042980,85
RTS0042981,102
RTS0042982,104
RTS0042983,97
RTS0042984,85
RTS0042985,94
RTS0042986,112
RTS0042987,73
RTS0042988,111
RTS0042989,96
RTS0042990,90
RTS0042991,73
RTS0042992,102
RTS0042993,73
RTS0042994,99
RTS0042995,109
RTS0042996,92
RTS0042997,106
RTS0042998,93
RTS0042999,117
RTS0043000,118
RTS0043001,114
RTS0043002,102
RTS0043003,104
RTS0043004,103
RTS0043005,114
RTS0043006,81
RTS0043007,104
RTS0043008,107
RTS0043009,100
RTS0043010,110
RTS0043011,103
RTS0043012,100
RTS0043013,88
RTS0043014,120
RTS0043015,112
RTS0043016,105
RTS0043017,95
RTS0043018,85
RTS0043019,99
RTS0043020,76
RTS0043021,84
RTS0043022,106
RTS0043023,116
RTS0043024,96
RTS0043025,117
RTS0043026,88
RTS0043027,126
RTS0043028,146
RTS0043029,122
RTS0043030,120
RTS0043031,85
RTS0043032,105
RTS0043033,101
RTS0043034,102
RTS0043035,72
RTS0043036,112
RTS0043037,101
RTS0043038,95
RTS0043039,82
RTS0043040,83
RTS0043041,112
RTS0043042,117
RTS0043043,97
RTS0043044,97
RTS0043045,98
RTS0043046,78
RTS0043047,87
RTS0043048,118
RTS0043049,119
RTS0043050,84
RTS0043051,133
RTS0043052,110
RTS0043053,71
RTS0043054,81
RTS0043055,82
RTS0043056,127
RTS0043057,96
RTS0043058,102
RTS0043059,106
RTS0043060,115
RTS0043061,154
RTS0043062,98
RTS0043063,83
RTS0043064,130
RTS0043065,91
RTS0043066,105
RTS0043067,98
RTS0043068,96
RTS0043069,98
RTS0043070,123
RTS0043071,81
RTS0043072,104
RTS0043073,116
RTS0043074,150
RTS0043075,112
RTS0043076,94
RTS0043077,79
RTS0043078,80
RTS0043079,93
RTS0043080,80
RTS0043081,123
RTS0043082,101
RTS0043083,99
RTS0043084,98
RTS0043085,118
RTS0043086,101
RTS0043087,107
RTS0043088,90
RTS0043089,100
RTS0043090,74
RTS0043091,79
RTS0043092,84
RTS0043093,101
RTS0043094,132
RTS0043095,99
RTS0043096,105
RTS0043097,83
RTS0043098,112
RTS0043099,115
RTS0043100,82
RTS0043101,143
RTS0043102,80
RTS0043103,122
RTS0043104,155
RTS0043105,112
RTS0043106,124
RTS0043107,96
RTS0043108,92
RTS0043109,84
RTS0043110,105
RTS0043111,110
RTS0043112,104
RTS0043113,108
RTS0043114,110
RTS0043115,84
RTS0043116,157
RTS0043117,86
RTS0043118,81
RTS0043119,96
RTS0043120,121
RTS0043121,93
RTS0043122,77
RTS0043123,97
RTS0043124,92
RTS0043125,107
RTS0043126,118
RTS0043127,101
RTS0043128,100
RTS0043129,86
RTS0043130,111
RTS0043131,104
RTS0043132,87
RTS0043133,63
RTS0043134,83
RTS0043135,96
RTS0043136,109
RTS0043137,84
RTS0043138,133
RTS0043139,92
RTS0043140,91
RTS0043141,95
RTS0043142,90
RTS0043143,109
RTS0043144,130
RTS0043145,94
RTS0043146,89
RTS0043147,99
RTS0043148,93
RTS0043149,87
RTS0043150,60
RTS0043151,74
RTS0043152,131
RTS0043153,103
RTS0043154,115
RTS0043155,117
RTS0043156,88
RTS0043157,127
RTS0043159,124
RTS0043160,115
RTS0043161,114
RTS0043162,131
RTS0043163,107
RTS0043164,120
RTS0043165,121
RTS0043167,99
RTS0043168,94
RTS0043169,106
RTS0043170,100
RTS0043171,90
RTS0043172,124
RTS0043173,101
RTS0043174,89
RTS0043175,90
RTS0043176,88
RTS0043177,98
RTS0043178,118
RTS0043179,105
RTS0043180,72
RTS0043181,114
RTS0043182,83
RTS0043183,120
RTS0043184,79
RTS0043185,101
RTS0043186,125
RTS0043187,82
RTS0043188,108
RTS0043189,118
RTS0043190,108
RTS0043191,105
RTS0043192,106
RTS0043193,101
RTS0043194,116
RTS0043195,121
RTS0043196,152
RTS0043197,130
RTS0043198,105
RTS0043199,136
RTS0043200,112
RTS0043201,101
RTS0043202,113
RTS0043203,92
RTS0043204,146
RTS0043205,133
RTS0043206,100
RTS0043207,122
RTS0043208,110
RTS0043209,72
RTS0043210,77
RTS0043211,105
RTS0043212,124
RTS0043213,101
RTS0043214,105
RTS0043215,107
RTS0043216,135
RTS0043217,125
RTS0043218,94
RTS0043219,88
RTS0043220,126
RTS0043221,83
RTS0043222,114
RTS0043223,106
RTS0043224,83
RTS0043225,86
RTS0043226,125
RTS0043227,106
RTS0043228,127
RTS0043229,109
RTS0043230,130
RTS0043231,94
RTS0043232,83
RTS0043233,100
RTS0043234,85
RTS0043235,115
RTS0043236,70
RTS0043237,128
RTS0043238,92
RTS0043239,129
RTS0043240,110
RTS0043241,79
RTS0043242,100
RTS0043243,111
RTS0043244,100
RTS0043245,102
RTS0043246,108
RTS0043247,109
RTS0043248,95
RTS0043249,86
RTS0043250,116
RTS0043251,97
RTS0043252,118
RTS0043253,108
RTS0043254,125
RTS0043255,91
RTS0043256,124
RTS0043257,104
RTS0043258,85
RTS0043259,100
RTS0043260,97
RTS0043261,97
RTS0043262,131
RTS0043263,81
RTS0043264,95
RTS0043265,100
RTS0043266,98
RTS0043267,103
RTS0043268,71
RTS0043269,104
RTS0043270,115
RTS0043271,93
RTS0043272,97
RTS0043273,99
RTS0043274,106
RTS0043275,107
RTS0043276,91
RTS0043277,94
RTS0043278,92
RTS0043279,107
RTS0043280,97
RTS0043281,85
RTS0043282,108
RTS0043283,98
RTS0043284,154
RTS0043285,99
RTS0043286,103
RTS0043287,117
RTS0043288,117
RTS0043289,138
RTS0043290,81
RTS0043291,142
RTS0043292,129
RTS0043293,83
RTS0043294,118
RTS0043295,97
RTS0043296,116
RTS0043297,63
RTS0043299,118
RTS0043300,140
RTS0043301,110
RTS0043302,101
RTS0043303,98
RTS0043304,95
RTS0043305,84
RTS0043306,103
RTS0043307,101
RTS0043308,93
RTS0043309,96
RTS0043310,128
RTS0043311,96
RTS0043312,86
RTS0043313,128
RTS0043314,84
RTS0043315,97
RTS0043316,112
RTS0043317,93
RTS0043318,118
RTS0043319,100
RTS0043320,117
RTS0043321,87
RTS0043322,103
RTS0043323,125
RTS0043324,86
RTS0043325,93
RTS0043326,90
RTS0043327,94
RTS0043328,85
RTS0043329,92
RTS0043330,105
RTS0043331,109
RTS0043332,96
RTS0043333,98
RTS0043334,85
RTS0043335,80
RTS0043336,108
RTS0043337,120
RTS0043338,131
RTS0043339,113
RTS0043340,108
RTS0043341,91
RTS0043342,92
RTS0043343,104
RTS0043344,91
RTS0043345,86
RTS0043346,81
RTS0043347,152
RTS0043348,135
RTS0043349,97
RTS0043350,140
RTS0043351,113
RTS0043352,118
RTS0043353,90
RTS0043354,111
RTS0043355,119
RTS0043356,121
RTS0043357,99
RTS0043358,90
RTS0043359,107
RTS0043360,98
RTS0043361,141
RTS0043362,109
RTS0043363,121
RTS0043364,118
RTS0043365,92
RTS0043366,79
RTS0043367,76
RTS0043368,97
RTS0043369,83
RTS0043370,79
RTS0043371,118
RTS0043372,88
RTS0043373,86
RTS0043374,100
RTS0043375,95
RTS0043376,103
RTS0043377,130
RTS0043378,76
RTS0043379,118
RTS0043380,100
RTS0043381,95
RTS0043382,94
RTS0043383,112
RTS0043384,88
RTS0043385,97
RTS0043386,82
RTS0043387,124
RTS0043388,77
RTS0043389,117
RTS0043390,66
RTS0043391,98
RTS0043392,224
RTS0043393,124
RTS0043394,83
RTS0043395,102
RTS0043396,125
RTS0043397,106
RTS0043398,120
RTS0043399,134
RTS0043400,82
RTS0043401,92
RTS0043402,99
RTS0043403,122
RTS0043404,111
RTS0043405,81
RTS0043406,81
RTS0043407,99
RTS0043408,98
RTS0043409,103
RTS0043410,90
RTS0043411,119
RTS0043412,92
RTS0043413,91
RTS0043414,119
RTS0043415,115
RTS0043416,126
RTS0043417,80
RTS0043418,118
RTS0043419,110
RTS0043420,100
RTS0043421,126
RTS0043422,116
RTS0043423,99
RTS0043424,119
RTS0043425,112
RTS0043426,121
RTS0043427,83
RTS0043428,72
RTS0043429,109
RTS0043430,101
RTS0043431,101
RTS0043432,72
RTS0043433,83
RTS0043434,124
RTS0043435,100
RTS0043436,71
RTS0043437,124
RTS0043438,86
RTS0043439,101
RTS0043440,126
RTS0043441,130
RTS0043442,97
RTS0043443,100
RTS0043444,82
RTS0043445,110
RTS0043446,93
RTS0043447,108
RTS0043448,93
RTS0043449,91
RTS0043450,151
RTS0043451,94
RTS0043452,127
RTS0043453,97
RTS0043454,109
RTS0043455,84
RTS0043456,117
RTS0043457,91
RTS0043458,107
RTS0043459,102
RTS0043460,82
RTS0043461,99
RTS0043462,110
RTS0043463,102
RTS0043464,126
RTS0043465,133
RTS0043466,136
RTS0043467,126
RTS0043468,118
RTS0043469,103
RTS0043470,101
RTS0043471,84
RTS0043472,129
RTS0043473,99
RTS0043474,126
RTS0043475,126
RTS0043476,96
RTS0043477,102
RTS0043478,99
RTS0043479,101
RTS0043480,81
RTS0043481,106
RTS0043482,124
RTS0043483,101
RTS0043484,91
RTS0043485,105
RTS0043486,116
RTS0043487,108
RTS0043488,80
RTS0043489,89
RTS0043490,111
RTS0043491,109
RTS0043492,122
RTS0043493,115
RTS0043494,108
RTS0043495,131
RTS0043496,95
RTS0043497,115
RTS0043498,103
RTS0043499,123
RTS0043500,149
RTS0043501,101
RTS0043502,94
RTS0043503,61
RTS0043504,123
RTS0043505,102
RTS0043506,109
RTS0043507,101
RTS0043508,87
RTS0043509,144
RTS0043510,113
RTS0043511,88
RTS0043512,104
RTS0043513,86
RTS0043514,93
RTS0043515,87
RTS0043516,81
RTS0043517,91
RTS0043518,106
RTS0043519,87
RTS0043520,87
RTS0043521,74
RTS0043522,61
RTS0043523,129
RTS0043524,81
RTS0043525,84
RTS0043526,117
RTS0043527,102
RTS0043528,98
RTS0043529,83
RTS0043530,86
RTS0043531,116
RTS0043532,86
RTS0043533,95
RTS0043534,97
RTS0043535,94
RTS0043536,105
RTS0043537,90
RTS0043538,86
RTS0043539,94
RTS0043540,82
RTS0043541,99
RTS0043542,101
RTS0043543,79
RTS0043544,105
RTS0043545,90
RTS0043546,99
RTS0043547,79
RTS0043548,102
RTS0043549,116
RTS0043550,109
RTS0043551,113
RTS0043552,87
RTS0043553,75
RTS0043554,84
RTS0043555,70
RTS0043556,94
RTS0043557,96
RTS0043558,95
RTS0043559,94
RTS0043560,108
RTS0043561,90
RTS0043562,77
RTS0043563,87
RTS0043564,93
RTS0043565,99
RTS0043566,96
RTS0043567,99
RTS0043568,94
RTS0043569,100
RTS0043570,82
RTS0043571,97
RTS0043572,129
RTS0043573,112
RTS0043574,95
RTS0043575,86
RTS0043576,88
RTS0043577,95
RTS0043578,75
RTS0043579,79
RTS0043580,86
RTS0043581,119
RTS0043582,122
RTS0043583,96
RTS0043584,114
RTS0043585,72
RTS0043586,64
RTS0043587,114
RTS0043588,59
RTS0043589,89
RTS0043590,95
RTS0043591,75
RTS0043592,102
RTS0043593,90
RTS0043594,84
RTS0043595,110
RTS0043596,68
RTS0043597,105
RTS0043598,81
RTS0043599,115
RTS0043600,108
RTS0043601,83
RTS0043602,75
RTS0043603,75
RTS0043604,96
RTS0043605,75
RTS0043606,87
RTS0043607,104
RTS0043608,87
RTS0043609,82
RTS0043610,80
RTS0043611,79
RTS0043612,99
RTS0043613,95
RTS0043614,95
RTS0043615,105
RTS0043616,107
RTS0043617,77
RTS0043618,88
RTS0043619,89
RTS0043620,67
RTS0043621,94
RTS0043622,90
RTS0043623,76
RTS0043624,98
RTS0043625,74
RTS0043626,74
RTS0043627,89
RTS0043628,120
RTS0043629,83
RTS0043630,94
RTS0043631,79
RTS0043632,85
RTS0043633,103
RTS0043634,79
RTS0043635,76
RTS0043636,103
RTS0043637,90
RTS0043638,96
RTS0043639,94
RTS0043640,93
RTS0043641,153
RTS0043642,111
RTS0043643,98
RTS0043644,113
RTS0043645,131
RTS0043646,97
RTS0043647,90
RTS0043648,71
RTS0043649,90
RTS0043650,108
RTS0043651,83
RTS0043652,110
RTS0043653,64
RTS0043654,86
RTS0043655,78
RTS0043656,74
RTS0043657,266
RTS0043658,130
RTS0043659,92
RTS0043660,96
RTS0043661,114
RTS0043663,87
RTS0043664,93
RTS0043665,114
RTS0043666,91
RTS0043667,97
RTS0043668,73
RTS0043669,102
RTS0043670,94
RTS0043671,93
RTS0043672,103
RTS0043673,91
RTS0043674,107
RTS0043675,118
RTS0043676,72
RTS0043677,91
RTS0043678,89
RTS0043679,88
RTS0043680,82
RTS0043681,86
RTS0043682,92
RTS0043683,95
RTS0043684,137
RTS0043685,100
RTS0043686,108
RTS0043687,110
RTS0043688,93
RTS0043689,89
RTS0043690,91
RTS0043691,109
RTS0043692,103
RTS0043693,97
RTS0043694,98
RTS0043695,110
RTS0043696,84
RTS0043697,93
RTS0043698,107
RTS0043699,113
RTS0043700,109
RTS0043701,89
RTS0043702,106
RTS0043703,83
RTS0043704,79
RTS0043705,80
RTS0043706,152
RTS0043707,118
RTS0043708,89
RTS0043709,74
RTS0043710,118
RTS0043711,98
RTS0043712,79
RTS0043713,86
RTS0043714,67
RTS0043715,84
RTS0043716,104
RTS0043717,94
RTS0043718,83
RTS0043719,93
RTS0043720,74
RTS0043721,91
RTS0043722,107
RTS0043723,116
RTS0043724,95
RTS0043725,111
RTS0043726,114
RTS0043727,89
RTS0043728,90
RTS0043729,90
RTS0043730,81
RTS0043731,80
RTS0043732,93
RTS0043733,116
RTS0043734,110
RTS0043735,101
RTS0043736,81
RTS0043737,109
RTS0043738,88
RTS0043739,98
RTS0043740,89
RTS0043741,101
RTS0043742,100
RTS0043743,81
RTS0043744,86
RTS0043745,108
RTS0043746,91
RTS0043747,105
RTS0043748,99
RTS0043749,95
RTS0043750,90
RTS0043751,92
RTS0043752,104
RTS0043753,107
RTS0043754,88
RTS0043755,113
RTS0043756,97
RTS0043757,85
RTS0043758,88
RTS0043759,90
RTS0043760,73
RTS0043761,117
RTS0043762,78
RTS0043763,90
RTS0043764,113
RTS0043765,107
RTS0043766,100
RTS0043767,90
RTS0043768,87
RTS0043769,107
RTS0043770,74
RTS0043771,96
RTS0043772,89
RTS0043773,78
RTS0043774,73
RTS0043775,79
RTS0043776,73
RTS0043777,96
RTS0043778,105
RTS0043779,65
RTS0043780,86
RTS0043781,86
RTS0043782,96
RTS0043783,81
RTS0043784,80
RTS0043785,59
RTS0043786,105
RTS0043787,113
RTS0043788,93
RTS0043789,96
RTS0043790,97
RTS0043791,78
RTS0043792,116
RTS0043793,72
RTS0043794,109
RTS0043795,83
RTS0043796,67
RTS0043797,119
RTS0043798,81
RTS0043799,76
RTS0043800,78
RTS0043801,73
RTS0043802,77
RTS0043803,90
RTS0043804,107
RTS0043805,89
RTS0043806,79
RTS0043807,85
RTS0043808,98
RTS0043809,96
RTS0043810,80
RTS0043811,79
RTS0043812,100
RTS0043813,79
RTS0043814,74
RTS0043815,66
RTS0043816,109
RTS0043817,71
RTS0043818,94
RTS0043819,69
RTS0043820,88
RTS0043821,112
RTS0043822,91
RTS0043823,151
RTS0043824,91
RTS0043825,67
RTS0043826,74
RTS0043827,71
RTS0043828,90
RTS0043829,66
RTS0043830,82
RTS0043831,84
RTS0043832,73
RTS0043833,84
RTS0043834,72
RTS0043835,64
RTS0043836,77
RTS0043837,90
RTS0043838,83
RTS0043839,92
RTS0043840,84
RTS0043841,69
RTS0043842,81
RTS0043843,80
RTS0043844,87
RTS0043845,74
RTS0043846,70
RTS0043847,101
RTS0043848,130
RTS0043849,103
RTS0043850,140
RTS0043851,141
RTS0043852,125
RTS0043853,248
RTS0043854,102
RTS0043856,94
RTS0043857,55
RTS0043858,83
RTS0043859,113
RTS0043860,110
RTS0043861,172
RTS0043862,239
RTS0043863,122
RTS0043864,117
RTS0043865,114
RTS0043866,88
RTS0043867,108
RTS0043868,115
RTS0043869,95
RTS0043870,79
RTS0043871,121
RTS0043872,107
RTS0043873,108
RTS0043874,79
RTS0043875,98
RTS0043876,88
RTS0043877,78
RTS0043878,126
RTS0043879,124
RTS0043880,103
RTS0043881,103
RTS0043882,124
RTS0043883,127
RTS0043884,106
RTS0043885,82
RTS0043886,75
RTS0043887,91
RTS0043888,69
RTS0043889,70
RTS0043890,105
RTS0043891,127
RTS0043892,117
RTS0043893,103
RTS0043894,104
RTS0043895,103
RTS0043896,89
RTS0043897,167
RTS0043898,145
RTS0043899,108
RTS0043900,119
RTS0043901,110
RTS0043902,97
RTS0043903,102
RTS0043904,107
RTS0043905,100
RTS0043906,83
RTS0043907,100
RTS0043908,52
RTS0043909,95
RTS0043910,134
RTS0043911,120
RTS0043912,182
RTS0043913,105
RTS0043914,86
RTS0043915,100
RTS0043916,89
RTS0043917,112
RTS0043918,85
RTS0043919,78
RTS0043920,213
RTS0043921,109
RTS0043922,105
RTS0043923,102
RTS0043924,121
RTS0043925,95
RTS0043926,105
RTS0043927,92
RTS0043928,98
RTS0043929,95
RTS0043930,68
RTS0043931,97
RTS0043932,107
RTS0043933,79
RTS0043934,81
RTS0043935,103
RTS0043936,78
RTS0043937,62
RTS0043938,75
RTS0043939,68
RTS0043940,100
RTS0043941,80
RTS0043942,88
RTS0043943,118
RTS0043944,99
RTS0043945,104
RTS0043946,72
RTS0043947,130
RTS0043948,118
RTS0043949,81
RTS0043950,68
RTS0043951,103
RTS0043952,116
RTS0043953,94
RTS0043954,89
RTS0043955,116
RTS0043956,90
RTS0043957,74
RTS0043958,100
RTS0043959,64
RTS0043960,104
RTS0043961,97
RTS0043962,81
RTS0043963,95
RTS0043964,98
RTS0043965,81
RTS0043966,91
RTS0043967,105
RTS0043968,83
RTS0043969,78
RTS0043970,98
RTS0043971,80
RTS0043972,106
RTS0043973,121
RTS0043974,78
RTS0043975,86
RTS0043976,68
RTS0043977,82
RTS0043978,74
RTS0043979,68
RTS0043980,80
RTS0043981,82
RTS0043982,77
RTS0043983,91
RTS0043984,93
RTS0043985,80
RTS0043986,78
RTS0043987,120
RTS0043988,84
RTS0043989,77
RTS0043990,67
RTS0043991,90
RTS0043992,84
RTS0043993,79
RTS0043994,99
RTS0043996,95
RTS0043997,72
RTS0043998,90
RTS0043999,93
RTS0044000,99
RTS0044001,83
RTS0044002,101
RTS0044003,113
RTS0044004,133
RTS0044005,90
RTS0044006,106
RTS0044007,107
RTS0044008,79
RTS0044009,105
RTS0044010,106
RTS0044011,119
RTS0044012,136
RTS0044013,127
RTS0044014,135
RTS0044015,120
RTS0044016,115
RTS0044017,84
RTS0044018,100
RTS0044019,100
RTS0044020,131
RTS0044021,103
RTS0044022,154
RTS0044023,101
RTS0044024,110
RTS0044025,114
RTS0044026,91
RTS0044027,80
RTS0044028,90
RTS0044029,101
RTS0044030,92
RTS0044031,103
RTS0044032,97
RTS0044033,91
RTS0044034,114
RTS0044035,75
RTS0044036,119
RTS0044037,98
RTS0044038,103
RTS0044039,83
RTS0044040,97
RTS0044041,84
RTS0044042,107
RTS0044043,118
RTS0044044,112
RTS0044045,118
RTS0044046,98
RTS0044047,97
RTS0044048,98
RTS0044049,76
RTS0044050,105
RTS0044051,95
RTS0044052,92
RTS0044053,77
RTS0044054,107
RTS0044055,122
RTS0044056,124
RTS0044057,91
RTS0044058,105
RTS0044059,115
RTS0044060,104
RTS0044061,114
RTS0044062,93
RTS0044063,116
RTS0044064,85
RTS0044065,121
RTS0044067,112
RTS0044068,131
RTS0044069,100
RTS0044070,109
RTS0044071,93
RTS0044072,118
RTS0044073,93
RTS0044074,91
RTS0044075,103
RTS0044076,82
RTS0044077,91
RTS0044078,82
RTS0044079,87
RTS0044080,89
RTS0044081,86
RTS0044082,79
RTS0044083,113
RTS0044084,94
RTS0044085,85
RTS0044086,99
RTS0044087,104
RTS0044088,88
RTS0044089,104
RTS0044090,110
RTS0044091,102
RTS0044092,107
RTS0044093,90
RTS0044094,85
RTS0044095,89
RTS0044096,81
RTS0044097,101
RTS0044098,86
RTS0044099,104
RTS0044100,90
RTS0044101,65
RTS0044102,107
RTS0044103,79
RTS0044104,82
RTS0044105,110
RTS0044106,103
RTS0044107,105
RTS0044108,130
RTS0044109,115
RTS0044110,133
RTS0044111,126
RTS0044112,113
RTS0044113,96
RTS0044114,99
RTS0044115,143
RTS0044116,113
RTS0044117,101
RTS0044118,100
RTS0044119,111
RTS0044120,128
RTS0044121,92
RTS0044122,120
RTS0044123,87
RTS0044124,106
RTS0044125,120
RTS0044126,109
RTS0044127,130
RTS0044128,97
RTS0044129,126
RTS0044130,82
RTS0044131,121
RTS0044132,136
RTS0044133,111
RTS0044134,105
RTS0044135,136
RTS0044136,88
RTS0044137,94
RTS0044138,124
RTS0044139,140
RTS0044140,139
RTS0044141,100
RTS0044142,119
RTS0044143,131
RTS0044144,134
RTS0044145,70
RTS0044146,93
RTS0044147,84
RTS0044148,103
RTS0044149,102
RTS0044150,106
RTS0044151,109
RTS0044152,114
RTS0044153,113
RTS0044154,111
RTS0044155,128
RTS0044156,94
RTS0044157,95
RTS0044158,106
RTS0044159,89
RTS0044160,87
RTS0044161,121
RTS0044162,95
RTS0044163,142
RTS0044164,94
RTS0044165,106
RTS0044166,95
RTS0044167,83
RTS0044168,74
RTS0044169,125
RTS0044170,105
RTS0044171,98
RTS0044172,110
RTS0044173,88
RTS0044174,91
RTS0044175,95
RTS0044176,104
RTS0044177,110
RTS0044178,107
RTS0044180,83
RTS0044181,108
RTS0044182,90
RTS0044183,81
RTS0044184,103
RTS0044185,86
RTS0044186,160
RTS0044187,101
RTS0044188,93
RTS0044189,115
RTS0044190,108
RTS0044191,103
RTS0044192,112
RTS0044193,116
RTS0044194,135
RTS0044195,103
RTS0044196,107
RTS0044197,70
RTS0044198,104
RTS0044199,85
RTS0044200,89
RTS0044206,95
RTS0044207,127
RTS0044208,94
RTS0044209,99
RTS0044210,103
RTS0044211,92
RTS0044212,98
RTS0044213,105
RTS0044214,111
RTS0044215,79
RTS0044216,95
RTS0044217,121
RTS0044218,135
RTS0044219,113
RTS0044220,94
RTS0044221,92
RTS0044222,80
RTS0044223,104
RTS0044224,111
RTS0044225,89
RTS0044226,99
RTS0044227,92
RTS0044228,74
RTS0044229,93
RTS0044230,96
RTS0044231,76
RTS0044232,93
RTS0044233,107
RTS0044234,108
RTS0044235,105
RTS0044236,123
RTS0044237,121
RTS0044238,111
RTS0044239,102
RTS0044240,107
RTS0044241,80
RTS0044242,101
RTS0044243,95
RTS0044244,105
RTS0044245,80
RTS0044246,103
RTS0044247,106
RTS0044248,113
RTS0044249,101
RTS0044250,62
RTS0044251,105
RTS0044252,122
RTS0044253,108
RTS0044254,75
RTS0044255,104
RTS0044256,102
RTS0044257,116
RTS0044258,134
RTS0044259,116
RTS0044260,120
RTS0044261,149
RTS0044262,95
RTS0044263,100
RTS0044264,102
RTS0044265,97
RTS0044266,104
RTS0044267,96
RTS0044268,96
RTS0044269,88
RTS0044270,116
RTS0044271,102
RTS0044272,100
RTS0044273,133
RTS0044274,119
RTS0044275,143
RTS0044276,107
RTS0044277,92
RTS0044278,72
RTS0044279,97
RTS0044280,103
RTS0044281,123
RTS0044282,111
RTS0044283,105
RTS0044284,85
RTS0044285,91
RTS0044286,93
RTS0044287,110
RTS0044288,127
RTS0044289,117
RTS0044290,106
RTS0044291,108
RTS0044292,103
RTS0044293,95
RTS0044294,96
RTS0044295,90
RTS0044296,109
RTS0044297,114
RTS0044298,128
RTS0044299,109
RTS0044300,108
RTS0044301,99
RTS0044302,75
RTS0044303,94
RTS0044304,96
RTS0044305,85
RTS0044306,77
RTS0044307,62
RTS0044308,125
RTS0044309,110
RTS0044310,107
RTS0044311,94
RTS0044312,131
RTS0044313,108
RTS0044314,125
RTS0044315,112
RTS0044316,83
RTS0044317,133
RTS0044318,88
RTS0044319,117
RTS0044320,28
RTS0044321,95
RTS0044322,80
RTS0044323,116
RTS0044324,101
RTS0044325,93
RTS0044326,104
RTS0044327,105
RTS0044328,61
RTS0044329,114
RTS0044330,95
RTS0044331,102
RTS0044332,110
RTS0044333,130
RTS0044334,131
RTS0044335,110
RTS0044336,91
RTS0044337,104
RTS0044338,103
RTS0044339,103
RTS0044340,69
RTS0044341,104
RTS0044342,107
RTS0044343,92
RTS0044344,115
RTS0044345,86
RTS0044346,124
RTS0044347,113
RTS0044348,139
RTS0044349,146
RTS0044350,151
RTS0044351,128
RTS0044352,92
RTS0044353,131
RTS0044354,108
RTS0044355,117
RTS0044356,84
RTS0044357,124
RTS0044358,118
RTS0044359,112
RTS0044360,95
RTS0044361,123
RTS0044362,111
RTS0044363,103
RTS0044364,100
RTS0044365,98
RTS0044366,102
RTS0044367,90
RTS0044368,110
RTS0044369,112
RTS0044370,117
RTS0044371,108
RTS0044372,70
RTS0044373,107
RTS0044374,103
RTS0044375,112
RTS0044376,95
RTS0044377,119
RTS0044378,118
RTS0044379,111
RTS0044380,121
RTS0044381,143
RTS0044382,122
RTS0044383,118
RTS0044384,119
RTS0044385,104
RTS0044386,95
RTS0044387,104
RTS0044388,123
RTS0044389,85
RTS0044390,126
RTS0044391,125
RTS0044392,155
RTS0044393,208
RTS0044394,119
RTS0044395,115
RTS0044396,110
RTS0044397,111
RTS0044399,93
RTS0044400,97
RTS0044401,82
RTS0044402,118
RTS0044403,120
RTS0044404,134
RTS0044405,103
RTS0044406,81
RTS0044407,95
RTS0044408,101
RTS0044409,93
RTS0044410,85
RTS0044411,89
RTS0044412,115
RTS0044413,84
RTS0044414,95
RTS0044415,130
RTS0044416,155
RTS0044417,119
RTS0044418,116
RTS0044419,104
RTS0044420,107
RTS0044421,75
RTS0044422,102
RTS0044423,91
RTS0044424,108
RTS0044425,94
RTS0044426,105
RTS0044427,95
RTS0044428,98
RTS0044429,142
RTS0044430,130
RTS0044431,116
RTS0044432,123
RTS0044433,98
RTS0044434,111
RTS0044435,98
RTS0044436,97
RTS0044437,71
RTS0044438,105
RTS0044439,105
RTS0044440,126
RTS0044441,103
RTS0044442,112
RTS0044443,144
RTS0044444,71
RTS0044445,123
RTS0044446,121
RTS0044447,143
RTS0044448,87
RTS0044449,113
RTS0044450,91
RTS0044451,128
RTS0044452,167
RTS0044453,72
RTS0044454,163
RTS0044455,105
RTS0044456,110
RTS0044457,134
RTS0044458,99
RTS0044459,102
RTS0044460,133
RTS0044461,124
RTS0044462,90
RTS0044463,93
RTS0044464,108
RTS0044465,116
RTS0044466,121
RTS0044467,136
RTS0044468,147
RTS0044469,99
RTS0044470,116
RTS0044471,113
RTS0044472,132
RTS0044473,96
RTS0044474,116
RTS0044475,141
RTS0044476,114
RTS0044477,121
RTS0044478,102
RTS0044479,101
RTS0044480,120
RTS0044481,128
RTS0044482,131
RTS0044483,104
RTS0044484,97
RTS0044485,103
RTS0044486,128
RTS0044487,124
RTS0044488,122
RTS0044489,127
RTS0044490,85
RTS0044491,108
RTS0044492,106
RTS0044493,117
RTS0044494,116
RTS0044495,103
RTS0044496,142
RTS0044497,112
RTS0044498,122
RTS0044499,154
RTS0044500,129
RTS0044501,152
RTS0044502,168
RTS0044503,120
RTS0044504,165
RTS0044505,138
RTS0044506,136
RTS0044507,86
RTS0044508,107
RTS0044509,153
RTS0044510,104
RTS0044511,91
RTS0044512,100
RTS0044513,93
RTS0044514,87
RTS0044515,133
RTS0044516,103
RTS0044517,138
RTS0044518,118
RTS0044519,124
RTS0044520,102
RTS0044521,115
RTS0044522,104
RTS0044523,128
RTS0044524,77
RTS0044525,105
RTS0044526,70
RTS0044527,80
RTS0044528,93
RTS0044529,105
RTS0044530,70
RTS0044531,96
RTS0044532,79
RTS0044533,93
RTS0044534,79
RTS0044535,89
RTS0044536,92
RTS0044537,92
RTS0044538,102
RTS0044539,99
RTS0044540,97
RTS0044541,94
RTS0044542,99
RTS0044543,100
RTS0044544,118
RTS0044545,82
RTS0044546,106
RTS0044547,100
RTS0044548,91
RTS0044549,125
RTS0044550,88
RTS0044551,123
RTS0044552,90
RTS0044553,93
RTS0044554,82
RTS0044555,102
RTS0044556,95
RTS0044557,100
RTS0044558,78
RTS0044559,87
RTS0044560,108
RTS0044561,77
RTS0044562,96
RTS0044563,109
RTS0044564,111
RTS0044565,93
RTS0044566,111
RTS0044567,100
RTS0044568,114
RTS0044569,91
RTS0044570,72
RTS0044571,87
RTS0044572,79
RTS0044573,73
RTS0044574,120
RTS0044575,113
RTS0044576,84
RTS0044577,81
RTS0044578,116
RTS0044579,92
RTS0044580,91
RTS0044581,90
RTS0044582,102
RTS0044583,63
RTS0044584,104
RTS0044585,69
RTS0044586,116
RTS0044587,92
RTS0044588,70
RTS0044589,77
RTS0044590,94
RTS0044591,96
RTS0044592,91
RTS0044593,93
RTS0044594,76
RTS0044595,88
RTS0044596,92
RTS0044597,100
RTS0044598,120
RTS0044599,112
RTS0044600,68
RTS0044601,94
RTS0044602,78
RTS0044603,75
RTS0044604,96
RTS0044605,103
RTS0044606,87
RTS0044607,120
RTS0044608,85
RTS0044609,64
RTS0044610,105
RTS0044611,119
RTS0044612,96
RTS0044613,109
RTS0044614,114
RTS0044615,87
RTS0044616,68
RTS0044617,111
RTS0044618,96
RTS0044619,104
RTS0044620,98
RTS0044621,125
RTS0044622,115
RTS0044623,158
RTS0044624,86
RTS0044625,98
RTS0044626,106
RTS0044627,75
RTS0044628,94
RTS0044629,120
RTS0044630,113
RTS0044631,106
RTS0044632,116
RTS0044633,145
RTS0044634,101
RTS0044635,95
RTS0044636,92
RTS0044637,89
RTS0044638,117
RTS0044639,80
RTS0044640,110
RTS0044641,81
RTS0044642,76
RTS0044643,81
RTS0044644,148
RTS0044645,81
RTS0044646,106
RTS0044647,85
RTS0044648,74
RTS0044649,108
RTS0044650,78
RTS0044651,82
RTS0044652,98
RTS0044653,89
RTS0044654,88
RTS0044655,81
RTS0044656,92
RTS0044657,87
RTS0044658,111
RTS0044659,87
RTS0044660,116
RTS0044661,140
RTS0044662,86
RTS0044663,70
RTS0044664,80
RTS0044665,109
RTS0044666,92
RTS0044667,88
RTS0044668,89
RTS0044669,100
RTS0044670,95
RTS0044671,99
RTS0044672,118
RTS0044673,100
RTS0044674,119
RTS0044675,106
RTS0044676,100
RTS0044677,87
RTS0044678,101
RTS0044679,114
RTS0044680,105
RTS0044681,84
RTS0044682,96
RTS0044683,87
RTS0044684,118
RTS0044685,122
RTS0044686,92
RTS0044687,113
RTS0044688,119
RTS0044689,148
RTS0044690,114
RTS0044691,96
RTS0044692,126
RTS0044693,111
RTS0044694,136
RTS0044695,94
RTS0044696,113
RTS0044697,106
RTS0044698,101
RTS0044699,83
RTS0044700,120
RTS0044701,88
RTS0044702,133
RTS0044703,107
RTS0044704,109
RTS0044705,97
RTS0044706,75
RTS0044707,106
RTS0044708,83
RTS0044709,100
RTS0044710,67
RTS0044711,108
RTS0044712,129
RTS0044714,93
RTS0044715,81
RTS0044716,123
RTS0044717,74
RTS0044718,104
RTS0044719,85
RTS0044720,100
RTS0044721,81
RTS0044722,124
RTS0044723,68
RTS0044724,81
RTS0044725,99
RTS0044726,106
RTS0044727,107
RTS0044728,109
RTS0044729,95
RTS0044730,91
RTS0044731,123
RTS0044732,127
RTS0044733,97
RTS0044734,86
RTS0044735,159
RTS0044736,99
RTS0044737,99
RTS0044738,99
RTS0044739,97
RTS0044740,123
RTS0044741,80
RTS0044742,69
RTS0044743,110
RTS0044744,106
RTS0044745,94
RTS0044746,173
RTS0044747,96
RTS0044748,78
RTS0044749,83
RTS0044750,110
RTS0044751,57
RTS0044752,86
RTS0044753,98
RTS0044754,100
RTS0044755,124
RTS0044756,113
RTS0044757,98
RTS0044758,95
RTS0044759,117
RTS0044760,102
RTS0044761,111
RTS0044762,94
RTS0044763,118
RTS0044764,69
RTS0044765,73
RTS0044766,81
RTS0044767,105
RTS0044768,124
RTS0044769,73
RTS0044770,87
RTS0044771,101
RTS0044772,83
RTS0044773,98
RTS0044774,75
RTS0044775,111
RTS0044776,101
RTS0044777,95
RTS0044778,81
RTS0044779,97
RTS0044780,116
RTS0044781,104
RTS0044782,111
RTS0044783,109
RTS0044784,90
RTS0044785,104
RTS0044786,98
RTS0044787,116
RTS0044788,107
RTS0044789,103
RTS0044790,94
RTS0044791,104
RTS0044792,108
RTS0044793,92
RTS0044794,88
RTS0044795,89
RTS0044796,91
RTS0044797,101
RTS0044798,114
RTS0044799,118
RTS0044800,109
RTS0044801,81
RTS0044802,87
RTS0044803,66
RTS0044804,126
RTS0044805,154
RTS0044806,107
RTS0044807,88
RTS0044808,89
RTS0044809,123
RTS0044810,72
RTS0044811,76
RTS0044812,100
RTS0044813,108
RTS0044814,107
RTS0044815,102
RTS0044816,86
RTS0044817,105
RTS0044818,115
RTS0044819,99
RTS0044820,79
RTS0044821,89
RTS0044822,98
RTS0044823,111
RTS0044824,86
RTS0044825,114
RTS0044826,129
RTS0044827,119
RTS0044828,114
RTS0044829,117
RTS0044830,106
RTS0044831,112
RTS0044832,99
RTS0044833,135
RTS0044834,99
RTS0044835,109
RTS0044836,107
RTS0044837,72
RTS0044838,125
RTS0044839,113
RTS0044840,84
RTS0044841,85
RTS0044842,90
RTS0044843,107
RTS0044844,111
RTS0044845,101
RTS0044846,74
RTS0044847,84
RTS0044848,123
RTS0044849,131
RTS0044850,110
RTS0044851,85
RTS0044852,98
RTS0044853,100
RTS0044854,78
RTS0044855,82
RTS0044856,111
RTS0044857,77
RTS0044858,97
RTS0044859,98
RTS0044860,111
RTS0044861,109
RTS0044862,85
RTS0044863,88
RTS0044864,79
RTS0044865,85
RTS0044866,104
RTS0044867,121
RTS0044868,93
RTS0044869,106
RTS0044870,95
RTS0044871,78
RTS0044872,78
RTS0044873,79
RTS0044874,59
RTS0044875,125
RTS0044876,84
RTS0044877,111
RTS0044878,94
RTS0044879,106
RTS0044880,98
RTS0044881,78
RTS0044882,118
RTS0044883,77
RTS0044884,87
RTS0044885,71
RTS0044886,98
RTS0044887,78
RTS0044888,105
RTS0044889,86
RTS0044890,84
RTS0044891,87
RTS0044892,109
RTS0044893,99
RTS0044894,103
RTS0044895,105
RTS0044896,108
RTS0044897,129
RTS0044898,123
RTS0044899,103
RTS0044900,95
RTS0044901,94
RTS0044902,100
RTS0044903,135
RTS0044904,79
RTS0044905,118
RTS0044906,110
RTS0044907,101
RTS0044908,131
RTS0044909,115
RTS0044910,109
RTS0044911,86
RTS0044912,91
RTS0044913,96
RTS0044914,113
RTS0044915,80
RTS0044916,98
RTS0044917,122
RTS0044918,93
RTS0044919,79
RTS0044920,105
RTS0044921,122
RTS0044922,109
RTS0044923,117
RTS0044924,103
RTS0044925,111
RTS0044926,112
RTS0044927,97
RTS0044928,109
RTS0044929,95
RTS0044930,92
RTS0044931,105
RTS0044932,101
RTS0044933,88
RTS0044934,95
RTS0044935,101
RTS0044936,143
RTS0044937,65
RTS0044938,91
RTS0044939,89
RTS0044940,83
RTS0044941,78
RTS0044942,92
RTS0044943,73
RTS0044944,82
RTS0044945,73
RTS0044946,85
RTS0044947,86
RTS0044948,101
RTS0044949,93
RTS0044950,103
RTS0044951,89
RTS0044952,89
RTS0044953,94
RTS0044954,111
RTS0044955,71
RTS0044956,105
RTS0044957,126
RTS0044958,118
RTS0044959,80
RTS0044960,106
RTS0044961,103
RTS0044962,103
RTS0044963,79
RTS0044964,87
RTS0044965,106
RTS0044966,95
RTS0044967,97
RTS0044968,126
RTS0044969,81
RTS0044970,81
RTS0044971,108
RTS0044972,104
RTS0044973,99
RTS0044974,101
RTS0044975,97
RTS0044976,91
RTS0044977,72
RTS0044978,88
RTS0044979,107
RTS0044980,90
RTS0044981,84
RTS0044982,78
RTS0044983,79
RTS0044984,111
RTS0044985,190
RTS0044986,69
RTS0044987,90
RTS0044988,99
RTS0044989,83
RTS0044990,124
RTS0044991,90
RTS0044992,87
RTS0044993,83
RTS0044994,101
RTS0044995,90
RTS0044996,105
RTS0044997,106
RTS0044998,110
RTS0044999,102
RTS0045000,93
RTS0045001,97
RTS0045002,109
RTS0045003,111
RTS0045004,106
RTS0045005,93
RTS0045006,95
RTS0045007,120
RTS0045008,114
RTS0045009,87
RTS0045010,90
RTS0045011,90
RTS0045012,95
RTS0045013,70
RTS0045014,125
RTS0045015,75
RTS0045016,88
RTS0045017,115
RTS0045018,111
RTS0045019,85
RTS0045020,90
RTS0045021,82
RTS0045022,96
RTS0045023,112
RTS0045024,71
RTS0045025,116
RTS0045026,89
RTS0045027,91
RTS0045028,103
RTS0045029,99
RTS0045030,104
RTS0045031,85
RTS0045032,97
RTS0045033,91
RTS0045034,92
RTS0045035,103
RTS0045036,87
RTS0045038,159
RTS0045039,105
RTS0045040,88
RTS0045041,86
RTS0045042,90
RTS0045043,81
RTS0045044,84
RTS0045045,110
RTS0045046,83
RTS0045047,94
RTS0045048,88
RTS0045049,102
RTS0045050,103
RTS0045051,99
RTS0045052,75
RTS0045053,112
RTS0045054,87
RTS0045055,85
RTS0045056,79
RTS0045057,130
RTS0045058,92
RTS0045059,74
RTS0045060,105
RTS0045061,81
RTS0045063,66
RTS0045064,111
RTS0045065,133
RTS0045066,83
RTS0045067,110
RTS0045068,102
RTS0045069,128
RTS0045070,97
RTS0045071,99
RTS0045072,125
RTS0045073,84
RTS0045074,85
RTS0045075,104
RTS0045076,109
RTS0045077,84
RTS0045078,106
RTS0045079,103
RTS0045080,101
RTS0045081,84
RTS0045082,107
RTS0045083,97
RTS0045084,95
RTS0045085,96
RTS0045086,105
RTS0045087,83
RTS0045088,100
RTS0045089,99
RTS0045090,91
RTS0045091,80
RTS0045092,61
RTS0045093,75
RTS0045094,66
RTS0045095,105
RTS0045096,104
RTS0045097,90
RTS0045098,74
RTS0045099,111
RTS0045100,84
RTS0045101,117
RTS0045102,85
RTS0045103,107
RTS0045104,80
RTS0045105,76
RTS0045106,97
RTS0045107,128
RTS0045108,91
RTS0045109,115
RTS0045110,101
RTS0045111,146
RTS0045112,107
RTS0045113,118
RTS0045114,121
RTS0045115,125
RTS0045116,78
RTS0045117,103
RTS0045118,116
RTS0045119,105
RTS0045120,139
RTS0045121,111
RTS0045122,118
RTS0045123,156
RTS0045124,84
RTS0045125,109
RTS0045126,90
RTS0045127,123
RTS0045128,114
RTS0045129,132
RTS0045130,122
RTS0045131,108
RTS0045132,118
RTS0045133,124
RTS0045134,116
RTS0045135,92
RTS0045136,105
RTS0045137,115
RTS0045138,131
RTS0045139,116
RTS0045140,92
RTS0045141,99
RTS0045142,128
RTS0045143,109
RTS0045144,105
RTS0045145,101
RTS0045146,90
RTS0045147,121
RTS0045148,123
RTS0045149,89
RTS0045150,78
RTS0045151,106
RTS0045152,85
RTS0045153,83
RTS0045154,125
RTS0045155,106
RTS0045156,81
RTS0045157,90
RTS0045158,70
RTS0045159,106
RTS0045160,130
RTS0045161,100
RTS0045162,113
RTS0045163,111
RTS0045164,113
RTS0045165,90
RTS0045166,95
RTS0045167,104
RTS0045168,115
RTS0045169,117
RTS0045170,121
RTS0045171,130
RTS0045172,102
RTS0045173,92
RTS0045174,90
RTS0045175,101
RTS0045176,89
RTS0045177,83
RTS0045178,83
RTS0045179,100
RTS0045180,108
RTS0045181,107
RTS0045182,100
RTS0045183,85
RTS0045184,92
RTS0045185,116
RTS0045186,97
RTS0045187,91
RTS0045188,116
RTS0045189,78
RTS0045190,104
RTS0045191,109
RTS0045192,114
RTS0045193,95
RTS0045194,127
RTS0045195,89
RTS0045196,101
RTS0045197,94
RTS0045198,141
RTS0045199,88
RTS0045200,102
RTS0045201,102
RTS0045202,106
RTS0045203,121
RTS0045204,108
RTS0045205,120
RTS0045206,91
RTS0045207,73
RTS0045208,112
RTS0045209,99
RTS0045210,114
RTS0045211,113
RTS0045212,89
RTS0045213,118
RTS0045214,106
RTS0045215,122
RTS0045216,120
RTS0045217,101
RTS0045218,128
RTS0045219,114
RTS0045220,87
RTS0045221,115
RTS0045222,92
RTS0045223,128
RTS0045224,85
RTS0045225,114
RTS0045226,101
RTS0045227,84
RTS0045228,100
RTS0045229,116
RTS0045230,97
RTS0045231,83
RTS0045232,97
RTS0045233,96
RTS0045234,75
RTS0045235,122
RTS0045236,113
RTS0045237,96
RTS0045238,92
RTS0045239,82
RTS0045240,142
RTS0045241,93
RTS0045242,151
RTS0045243,88
RTS0045244,87
RTS0045245,71
RTS0045246,106
RTS0045247,108
RTS0045248,98
RTS0045249,90
RTS0045250,94
RTS0045251,122
RTS0045252,95
RTS0045253,136
RTS0045254,70
RTS0045255,73
RTS0045256,108
RTS0045257,83
RTS0045258,106
RTS0045259,104
RTS0045260,83
RTS0045261,104
RTS0045262,131
RTS0045263,132
RTS0045264,93
RTS0045265,129
RTS0045266,94
RTS0045267,131
RTS0045268,108
RTS0045269,101
RTS0045270,113
RTS0045271,92
RTS0045272,80
RTS0045273,97
RTS0045274,115
RTS0045275,107
RTS0045276,104
RTS0045277,90
RTS0045278,104
RTS0045279,59
RTS0045280,93
RTS0045281,106
RTS0045282,129
RTS0045283,98
RTS0045284,80
RTS0045285,128
RTS0045286,144
RTS0045287,139
RTS0045288,85
RTS0045289,84
RTS0045290,103
RTS0045291,93
RTS0045292,117
RTS0045293,85
RTS0045294,90
RTS0045295,89
RTS0045296,123
RTS0045297,90
RTS0045298,113
RTS0045299,96
RTS0045300,89
RTS0045301,102
RTS0045302,86
RTS0045303,103
RTS0045304,34
RTS0045305,135
RTS0045306,104
RTS0045307,119
RTS0045308,131
RTS0045309,117
RTS0045310,140
RTS0045311,46
RTS0045312,91
RTS0045313,100
RTS0045314,93
RTS0045315,94
RTS0045316,127
RTS0045317,78
RTS0045318,117
RTS0045319,116
RTS0045320,91
RTS0045321,90
RTS0045322,116
RTS0045323,123
RTS0045324,92
RTS0045325,106
RTS0045326,119
RTS0045327,142
RTS0045328,95
RTS0045329,111
RTS0045330,93
RTS0045331,85
RTS0045332,88
RTS0045333,126
RTS0045334,127
RTS0045335,95
RTS0045336,99
RTS0045337,84
RTS0045338,85
RTS0045339,123
RTS0045340,84
RTS0045341,83
RTS0045342,127
RTS0045343,101
RTS0045344,94
RTS0045345,110
RTS0045346,88
RTS0045347,89
RTS0045348,100
RTS0045349,109
RTS0045350,99
RTS0045351,86
RTS0045352,87
RTS0045353,127
RTS0045354,123
RTS0045355,54
RTS0045356,105
RTS0045357,101
RTS0045358,99
RTS0045359,92
RTS0045360,93
RTS0045361,147
RTS0045362,100
RTS0045363,112
RTS0045364,121
RTS0045365,121
RTS0045366,123
RTS0045367,87
RTS0045368,85
RTS0045369,88
RTS0045370,76
RTS0045371,110
RTS0045372,95
RTS0045373,92
RTS0045374,109
RTS0045375,103
RTS0045376,73
RTS0045377,78
RTS0045378,95
RTS0045379,104
RTS0045380,104
RTS0045381,111
RTS0045382,96
RTS0045383,96
RTS0045384,85
RTS0045385,81
RTS0045386,108
RTS0045387,79
RTS0045388,99
RTS0045389,89
RTS0045390,89
RTS0045391,101
RTS0045392,119
RTS0045393,74
RTS0045394,89
RTS0045395,103
RTS0045396,113
RTS0045397,104
RTS0045398,88
RTS0045399,103
RTS0045400,96
RTS0045401,107
RTS0045402,77
RTS0045403,112
RTS0045404,114
RTS0045405,113
RTS0045406,109
RTS0045407,92
RTS0045408,93
RTS0045409,106
RTS0045410,89
RTS0045411,106
RTS0045412,106
RTS0045413,90
RTS0045414,97
RTS0045415,117
RTS0045416,115
RTS0045417,95
RTS0045418,106
RTS0045419,99
RTS0045420,115
RTS0045421,180
RTS0045422,216
RTS0045423,149
RTS0045424,172
RTS0045425,171
RTS0045426,116
RTS0045427,106
RTS0045428,94
RTS0045429,106
RTS0045430,62
RTS0045431,108
RTS0045432,100
RTS0045433,101
RTS0045434,115
RTS0045435,125
RTS0045436,104
RTS0045437,92
RTS0045438,110
RTS0045439,124
RTS0045440,110
RTS0045441,100
RTS0045442,81
RTS0045443,71
RTS0045444,71
RTS0045445,96
RTS0045446,103
RTS0045447,79
RTS0045448,66
RTS0045449,58
RTS0045450,71
RTS0045451,81
RTS0045452,72
RTS0045453,65
RTS0045454,97
RTS0045455,75
RTS0045456,82
RTS0045457,86
RTS0045458,98
RTS0045459,76
RTS0045460,96
RTS0045461,92
RTS0045462,90
RTS0045463,80
RTS0045464,72
RTS0045465,79
RTS0045466,79
RTS0045467,123
RTS0045468,77
RTS0045469,120
RTS0045470,108
RTS0045471,85
RTS0045472,109
RTS0045473,40
RTS0045474,105
RTS0045475,107
RTS0045476,74
RTS0045477,110
RTS0045478,85
RTS0045479,106
RTS0045480,112
RTS0045481,111
RTS0045482,146
RTS0045483,106
RTS0045484,133
RTS0045485,153
RTS0045486,59
RTS0045487,121
RTS0045488,96
RTS0045489,105
RTS0045490,130
RTS0045491,93
RTS0045492,137
RTS0045493,100
RTS0045494,63
RTS0045495,110
RTS0045496,93
RTS0045497,64
RTS0045498,90
RTS0045499,117
RTS0045500,105
RTS0045501,110
RTS0045502,110
RTS0045503,77
RTS0045504,83
RTS0045505,106
RTS0045506,246
RTS0045507,229
RTS0045508,149
RTS0045509,162
RTS0045510,101
RTS0045511,116
RTS0045512,130
RTS0045513,66
RTS0045514,138
RTS0045515,86
RTS0045516,82
RTS0045517,90
RTS0045518,99
RTS0045519,100
RTS0045520,66
RTS0045521,105
RTS0045522,103
RTS0045523,104
RTS0045524,109
RTS0045525,104
RTS0045526,90
RTS0045527,108
RTS0045528,123
RTS0045529,105
RTS0045530,111
RTS0045531,99
RTS0045532,104
RTS0045533,103
RTS0045534,72
RTS0045535,83
RTS0045536,83
RTS0045537,120
RTS0045538,88
RTS0045539,115
RTS0045540,117
RTS0045541,97
RTS0045542,84
RTS0045543,103
RTS0045544,55
RTS0045545,108
RTS0045546,95
RTS0045547,68
RTS0045548,73
RTS0045549,60
RTS0045550,54
RTS0045551,94
RTS0045552,91
RTS0045553,81
RTS0045554,101
RTS0045555,64
RTS0045556,108
RTS0045557,83
RTS0045558,92
RTS0045559,89
RTS0045560,111
RTS0045561,83
RTS0045562,85
RTS0045563,77
RTS0045564,104
RTS0045565,77
RTS0045566,126
RTS0045567,73
RTS0045568,106
RTS0045569,117
RTS0045570,94
RTS0045571,87
RTS0045572,97
RTS0045573,76
RTS0045574,78
RTS0045575,84
RTS0045576,79
RTS0045577,61
RTS0045578,71
RTS0045579,75
RTS0045580,76
RTS0045581,82
RTS0045582,76
RTS0045583,103
RTS0045584,117
RTS0045585,79
RTS0045586,74
RTS0045587,85
RTS0045588,71
RTS0045589,86
RTS0045590,80
RTS0045592,76
RTS0045593,124
RTS0045594,108
RTS0045595,102
RTS0045596,87
RTS0045597,97
RTS0045598,113
RTS0045599,88
RTS0045600,89
RTS0045601,93
RTS0045602,82
RTS0045603,85
RTS0045604,112
RTS0045606,109
RTS0045607,77
RTS0045608,104
RTS0045609,74
RTS0045610,122
RTS0045611,78
RTS0045612,88
RTS0045613,101
RTS0045614,90
RTS0045615,60
RTS0045616,81
RTS0045617,92
RTS0045618,95
RTS0045619,80
RTS0045620,88
RTS0045621,80
RTS0045622,91
RTS0045623,86
RTS0045624,84
RTS0045625,87
RTS0045626,56
RTS0045627,74
RTS0045628,71
RTS0045629,102
RTS0045630,94
RTS0045631,89
RTS0045632,75
RTS0045633,113
RTS0045634,91
RTS0045635,87
RTS0045636,104
RTS0045637,83
RTS0045638,109
RTS0045639,93
RTS0045640,82
RTS0045641,93
RTS0045642,99
RTS0045643,84
RTS0045644,67
RTS0045645,87
RTS0045646,89
RTS0045647,104
RTS0045648,67
RTS0045649,90
RTS0045650,88
RTS0045651,79
RTS0045652,78
RTS0045653,94
RTS0045654,77
RTS0045655,85
RTS0045656,88
RTS0045657,96
RTS0045658,89
RTS0045659,96
RTS0045660,131
RTS0045661,122
RTS0045662,89
RTS0045663,119
RTS0045664,109
RTS0045665,124
RTS0045666,71
RTS0045667,89
RTS0045668,108
RTS0045669,78
RTS0045670,103
RTS0045671,74
RTS0045672,107
RTS0045673,80
RTS0045674,71
RTS0045675,81
RTS0045676,132
RTS0045677,97
RTS0045678,118
RTS0045679,110
RTS0045680,118
RTS0045681,99
RTS0045682,114
RTS0045683,74
RTS0045684,101
RTS0045685,121
RTS0045687,128
RTS0045688,100
RTS0045689,99
RTS0045690,110
RTS0045691,115
RTS0045692,113
RTS0045693,108
RTS0045694,94
RTS0045695,101
RTS0045696,109
RTS0045697,82
RTS0045698,121
RTS0045699,102
RTS0045700,87
RTS0045701,99
RTS0045702,100
RTS0045703,95
RTS0045704,105
RTS0045705,106
RTS0045706,87
RTS0045707,107
RTS0045708,109
RTS0045709,89
RTS0045710,98
RTS0045711,105
RTS0045712,96
RTS0045713,119
RTS0045714,87
RTS0045715,98
RTS0045716,118
RTS0045717,89
RTS0045718,112
RTS0045719,86
RTS0045720,102
RTS0045721,105
RTS0045722,110
RTS0045723,95
RTS0045724,85
RTS0045725,93
RTS0045726,80
RTS0045727,124
RTS0045728,121
RTS0045729,69
RTS0045730,90
RTS0045731,83
RTS0045732,81
RTS0045733,105
RTS0045734,79
RTS0045735,61
RTS0045736,125
RTS0045737,188
RTS0045738,150
RTS0045739,200
RTS0045740,130
RTS0045741,80
RTS0045742,72
RTS0045743,90
RTS0045744,92
RTS0045745,111
RTS0045746,100
RTS0045747,105
RTS0045748,126
RTS0045749,58
RTS0045750,78
RTS0045751,83
RTS0045752,97
RTS0045753,93
RTS0045754,95
RTS0045755,103
RTS0045756,115
RTS0045757,120
RTS0045758,86
RTS0045759,109
RTS0045760,106
RTS0045761,103
RTS0045762,103
RTS0045763,114
RTS0045764,114
RTS0045765,86
RTS0045766,133
RTS0045767,77
RTS0045768,86
RTS0045769,86
RTS0045770,105
RTS0045771,110
RTS0045772,105
RTS0045773,136
RTS0045774,102
RTS0045775,136
RTS0045776,115
RTS0045777,81
RTS0045778,80
RTS0045779,85
RTS0045780,105
RTS0045781,105
RTS0045782,91
RTS0045783,80
RTS0045784,135
RTS0045785,126
RTS0045786,60
RTS0045787,118
RTS0045788,101
RTS0045789,87
RTS0045790,77
RTS0045791,98
RTS0045792,111
RTS0045793,121
RTS0045794,86
RTS0045795,77
RTS0045796,102
RTS0045797,72
RTS0045798,71
RTS0045799,94
RTS0045800,106
RTS0045801,99
RTS0045802,80
RTS0045803,108
RTS0045804,74
RTS0045805,114
RTS0045806,83
RTS0045807,93
RTS0045808,63
RTS0045809,95
RTS0045810,74
RTS0045811,101
RTS0045812,68
RTS0045813,85
RTS0045814,73
RTS0045815,65
RTS0045816,87
RTS0045817,84
RTS0045818,89
RTS0045819,78
RTS0045820,81
RTS0045821,109
RTS0045822,93
RTS0045823,92
RTS0045824,90
RTS0045825,118
RTS0045826,105
RTS0045827,135
RTS0045828,117
RTS0045829,120
RTS0045830,92
RTS0045831,100
RTS0045832,94
RTS0045833,106
RTS0045834,122
RTS0045835,117
RTS0045836,135
RTS0045837,119
RTS0045838,120
RTS0045840,99
RTS0045841,164
RTS0045842,128
RTS0045843,91
RTS0045844,90
RTS0045845,97
RTS0045846,169
RTS0045848,97
RTS0045849,196
RTS0045851,89
RTS0045852,80
RTS0045853,91
RTS0045854,116
RTS0045855,111
RTS0045856,126
RTS0045857,95
RTS0045858,74
RTS0045859,102
RTS0045860,92
RTS0045861,80
RTS0045862,132
RTS0045863,103
RTS0045864,111
RTS0045865,128
RTS0045866,103
RTS0045867,96
RTS0045868,109
RTS0045869,79
RTS0045870,100
RTS0045871,65
RTS0045872,104
RTS0045873,146
RTS0045874,79
RTS0045875,108
RTS0045876,58
RTS0045877,97
RTS0045878,82
RTS0045879,115
RTS0045880,85
RTS0045881,69
RTS0045882,101
RTS0045883,90
RTS0045884,109
RTS0045885,7
RTS0045886,138
RTS0045887,79
RTS0045888,91
RTS0045889,95
RTS0045890,96
RTS0045891,114
RTS0045892,110
RTS0045893,81
RTS0045894,121
RTS0045895,72
RTS0045896,87
RTS0045897,81
RTS0045898,70
RTS0045899,98
RTS0045900,123
RTS0045901,82
RTS0045902,111
RTS0045903,83
RTS0045904,72
RTS0045905,90
RTS0045906,69
RTS0045907,98
RTS0045908,73
RTS0045909,90
RTS0045910,89
RTS0045911,106
RTS0045912,97
RTS0045913,94
RTS0045914,84
RTS0045915,107
RTS0045916,105
RTS0045917,79
RTS0045918,82
RTS0045919,101
RTS0045920,87
RTS0045921,102
RTS0045922,116
RTS0045923,80
RTS0045924,106
RTS0045925,102
RTS0045926,102
RTS0045927,92
RTS0045928,96
RTS0045929,100
RTS0045930,104
RTS0045931,105
RTS0045932,82
RTS0045933,73
RTS0045935,108
RTS0045939,125
RTS0045940,88
RTS0045941,93
RTS0045942,90
RTS0045943,188
RTS0045944,101
RTS0045945,89
RTS0045946,64
RTS0045947,74
RTS0045948,89
RTS0045949,109
RTS0045950,97
RTS0045951,91
RTS0045952,109
RTS0045953,106
RTS0045954,108
RTS0045955,91
RTS0045956,84
RTS0045957,79
RTS0045958,100
RTS0045959,89
RTS0045960,82
RTS0045961,76
RTS0045962,102
RTS0045963,104
RTS0045964,90
RTS0045965,106
RTS0045966,93
RTS0045967,102
RTS0045968,101
RTS0045969,119
RTS0045970,148
RTS0045971,116
RTS0045972,117
RTS0045973,66
RTS0045974,71
RTS0045975,108
RTS0045976,84
RTS0045977,78
RTS0045978,100
RTS0045979,98
RTS0045980,85
RTS0045981,124
RTS0045982,98
RTS0045983,94
RTS0045984,97
RTS0045985,96
RTS0045986,73
RTS0045987,110
RTS0045988,112
RTS0045989,65
RTS0045990,77
RTS0045991,77
RTS0045992,86
RTS0045993,87
RTS0045994,89
RTS0045995,67
RTS0045996,81
RTS0045997,95
RTS0045998,97
RTS0045999,92
RTS0046000,53
RTS0046001,99
RTS0046002,102
RTS0046003,81
RTS0046004,103
RTS0046005,106
RTS0046006,81
RTS0046007,111
RTS0046008,76
RTS0046009,109
RTS0046010,87
RTS0046011,96
RTS0046012,70
RTS0046013,95
RTS0046014,81
RTS0046015,104
RTS0046016,95
RTS0046017,79
RTS0046018,86
RTS0046019,104
RTS0046020,114
RTS0046021,122
RTS0046022,108
RTS0046023,109
RTS0046024,89
RTS0046025,101
RTS0046026,95
RTS0046027,100
RTS0046028,87
RTS0046029,107
RTS0046030,67
RTS0046031,99
RTS0046032,79
RTS0046033,67
RTS0046034,84
RTS0046035,86
RTS0046036,94
RTS0046037,99
RTS0046038,87
RTS0046039,92
RTS0046040,70
RTS0046041,89
RTS0046042,67
RTS0046043,95
RTS0046044,93
RTS0046045,86
RTS0046046,71
RTS0046047,58
RTS0046048,69
RTS0046049,85
RTS0046050,116
RTS0046051,126
RTS0046052,113
RTS0046053,121
RTS0046054,132
RTS0046055,114
RTS0046056,103
RTS0046057,92
RTS0046058,116
RTS0046059,99
RTS0046060,95
RTS0046061,121
RTS0046062,110
RTS0046063,127
RTS0046064,111
RTS0046065,97
RTS0046066,96
RTS0046067,85
RTS0046068,119
RTS0046069,100
RTS0046070,108
RTS0046071,150
RTS0046072,101
RTS0046073,97
RTS0046074,96
RTS0046075,100
RTS0046076,95
RTS0046077,103
RTS0046078,90
RTS0046079,97
RTS0046080,101
RTS0046081,93
RTS0046082,110
RTS0046083,86
RTS0046084,129
RTS0046085,91
RTS0046086,99
RTS0046087,73
RTS0046088,103
RTS0046089,70
RTS0046090,101
RTS0046091,91
RTS0046092,148
RTS0046093,88
RTS0046094,88
RTS0046095,99
RTS0046096,95
RTS0046097,98
RTS0046098,108
RTS0046099,85
RTS0046100,101
RTS0046101,97
RTS0046102,85
RTS0046103,97
RTS0046104,101
RTS0046105,92
RTS0046106,66
RTS0046107,119
RTS0046108,98
RTS0046109,87
RTS0046110,111
RTS0046111,96
RTS0046112,94
RTS0046113,90
RTS0046114,86
RTS0046115,90
RTS0046116,100
RTS0046117,109
RTS0046119,109
RTS0046121,131
RTS0046122,104
RTS0046123,97
RTS0046124,96
RTS0046125,68
RTS0046126,67
RTS0046127,70
RTS0046128,113
RTS0046129,100
RTS0046130,89
RTS0046131,78
RTS0046132,113
RTS0046133,97
RTS0046134,123
RTS0046135,63
RTS0046136,105
RTS0046137,109
RTS0046138,90
RTS0046140,106
RTS0046141,79
RTS0046142,89
RTS0046143,92
RTS0046144,125
RTS0046145,107
RTS0046146,89
RTS0046147,84
RTS0046148,103
RTS0046149,98
RTS0046150,85
RTS0046152,88
RTS0046153,89
RTS0046154,86
RTS0046155,106
RTS0046156,93
RTS0046157,89
RTS0046158,91
RTS0046159,85
RTS0046160,87
RTS0046161,67
RTS0046162,75
RTS0046163,71
RTS0046164,119
RTS0046165,100
RTS0046166,84
RTS0046167,95
RTS0046168,101
RTS0046169,80
RTS0046170,106
RTS0046171,75
RTS0046172,86
RTS0046173,110
RTS0046174,104
RTS0046175,108
RTS0046176,67
RTS0046177,72
RTS0046178,91
RTS0046179,74
RTS0046180,76
RTS0046181,78
RTS0046182,82
RTS0046183,138
RTS0046184,88
RTS0046185,89
RTS0046186,73
RTS0046187,79
RTS0046188,130
RTS0046191,92
RTS0046193,63
RTS0046194,69
RTS0046195,96
RTS0046196,76
RTS0046197,84
RTS0046198,80
RTS0046199,102
RTS0046200,84
RTS0046201,82
RTS0046202,88
RTS0046203,58
RTS0046204,97
RTS0046205,90
RTS0046206,119
RTS0046207,104
RTS0046208,72
RTS0046209,91
RTS0046210,69
RTS0046211,80
RTS0046212,81
RTS0046213,112
RTS0046214,68
RTS0046215,71
RTS0046216,71
RTS0046217,96
RTS0046218,87
RTS0046219,79
RTS0046220,100
RTS0046221,94
RTS0046222,78
RTS0046223,79
RTS0046224,95
RTS0046225,118
RTS0046226,95
RTS0046227,95
RTS0046228,89
RTS0046229,100
RTS0046230,99
RTS0046231,49
RTS0046232,139
RTS0046233,90
RTS0046234,108
RTS0046235,87
RTS0046236,83
RTS0046237,95
RTS0046238,95
RTS0046239,72
RTS0046240,90
RTS0046241,106
RTS0046242,85
RTS0046243,89
RTS0046244,84
RTS0046245,66
RTS0046246,104
RTS0046247,93
RTS0046248,81
RTS0046249,113
RTS0046250,103
RTS0046251,83
RTS0046252,120
RTS0046253,98
RTS0046254,109
RTS0046255,90
RTS0046256,89
RTS0046257,83
RTS0046258,75
RTS0046259,76
RTS0046260,97
RTS0046261,106
RTS0046262,119
RTS0046263,102
RTS0046264,98
RTS0046265,83
RTS0046266,88
RTS0046267,84
RTS0046268,88
RTS0046269,91
RTS0046270,93
RTS0046271,92
RTS0046272,122
RTS0046273,93
RTS0046274,91
RTS0046275,71
RTS0046276,65
RTS0046277,95
RTS0046278,89
RTS0046279,185
RTS0046280,92
RTS0046281,95
RTS0046282,88
RTS0046283,85
RTS0046284,83
RTS0046285,83
RTS0046286,98
RTS0046287,78
RTS0046288,106
RTS0046289,123
RTS0046290,96
RTS0046291,112
RTS0046292,98
RTS0046293,88
RTS0046294,80
RTS0046295,210
RTS0046296,71
RTS0046297,156
RTS0046298,88
RTS0046299,89
RTS0046300,82
RTS0046301,126
RTS0046302,89
RTS0046303,66
RTS0046304,75
RTS0046305,96
RTS0046306,105
RTS0046307,95
RTS0046308,92
RTS0046309,106
RTS0046310,95
RTS0046311,105
RTS0046312,94
RTS0046313,77
RTS0046314,139
RTS0046315,92
RTS0046316,89
RTS0046317,86
RTS0046318,68
RTS0046319,106
RTS0046320,92
RTS0046321,111
RTS0046322,95
RTS0046323,84
RTS0046324,96
RTS0046325,89
RTS0046326,88
RTS0046327,113
RTS0046328,120
RTS0046329,110
RTS0046330,101
RTS0046331,107
RTS0046332,79
RTS0046333,106
RTS0046334,168
RTS0046335,126
RTS0046336,147
RTS0046342,86
RTS0046343,103
RTS0046344,115
RTS0046345,62
RTS0046346,75
RTS0046347,103
RTS0046348,127
RTS0046349,148
RTS0046350,83
RTS0046351,106
RTS0046352,117
RTS0046353,95
RTS0046354,97
RTS0046355,67
RTS0046356,98
RTS0046357,86
RTS0046358,74
RTS0046359,116
RTS0046360,105
RTS0046361,95
RTS0046362,111
RTS0046363,102
RTS0046364,108
RTS0046365,92
RTS0046366,101
RTS0046367,75
RTS0046368,123
RTS0046369,91
RTS0046370,91
RTS0046371,116
RTS0046372,97
RTS0046373,78
RTS0046374,88
RTS0046375,67
RTS0046376,89
RTS0046377,97
RTS0046378,111
RTS0046379,105
RTS0046380,105
RTS0046381,84
RTS0046382,132
RTS0046383,71
RTS0046384,85
RTS0046385,88
RTS0046386,80
RTS0046387,72
RTS0046388,109
RTS0046389,96
RTS0046390,98
RTS0046391,111
RTS0046392,77
RTS0046393,90
RTS0046394,81
RTS0046395,90
RTS0046396,72
RTS0046397,89
RTS0046398,90
RTS0046399,112
RTS0046400,78
RTS0046401,91
RTS0046402,82
RTS0046403,104
RTS0046404,93
RTS0046405,88
RTS0046406,96
RTS0046407,103
RTS0046408,96
RTS0046409,106
RTS0046410,115
RTS0046411,117
RTS0046412,97
RTS0046413,92
RTS0046414,129
RTS0046415,76
RTS0046416,100
RTS0046417,143
RTS0046418,117
RTS0046419,115
RTS0046420,127
RTS0046421,91
RTS0046422,126
RTS0046423,76
RTS0046424,81
RTS0046425,107
RTS0046426,70
RTS0046427,94
RTS0046428,114
RTS0046429,77
RTS0046430,68
RTS0046431,106
RTS0046432,115
RTS0046433,108
RTS0046434,122
RTS0046435,122
RTS0046439,94
RTS0046440,138
RTS0046441,95
RTS0046442,86
RTS0046443,99
RTS0046444,120
RTS0046445,72
RTS0046446,54
RTS0046447,85
RTS0046448,108
RTS0046449,101
RTS0046450,121
RTS0046451,91
RTS0046452,83
RTS0046453,98
RTS0046454,84
RTS0046455,91
RTS0046456,75
RTS0046457,112
RTS0046458,79
RTS0046459,108
RTS0046460,125
RTS0046461,94
RTS0046462,114
RTS0046463,115
RTS0046464,76
RTS0046466,76
RTS0046468,104
RTS0046469,77
RTS0046470,84
RTS0046471,77
RTS0046472,121
RTS0046473,86
RTS0046474,72
RTS0046475,153
RTS0046476,94
RTS0046477,94
RTS0046478,100
RTS0046479,101
RTS0046480,88
RTS0046481,88
RTS0046482,83
RTS0046483,88
RTS0046484,81
RTS0046485,86
RTS0046486,89
RTS0046487,108
RTS0046488,89
RTS0046489,95
RTS0046490,98
RTS0046491,106
RTS0046492,87
RTS0046493,62
RTS0046494,94
RTS0046495,107
RTS0046496,92
RTS0046497,74
RTS0046498,87
RTS0046499,77
RTS0046500,100
RTS0046501,100
RTS0046502,74
RTS0046503,74
RTS0046504,67
RTS0046505,66
RTS0046506,85
RTS0046507,86
RTS0046508,81
RTS0046509,77
RTS0046510,101
RTS0046511,65
RTS0046512,102
RTS0046513,94
RTS0046514,67
RTS0046515,123
RTS0046516,83
RTS0046517,156
RTS0046518,84
RTS0046519,97
RTS0046520,90
RTS0046521,135
RTS0046522,95
RTS0046524,97
RTS0046525,81
RTS0046526,95
RTS0046527,82
RTS0046528,118
RTS0046529,80
RTS0046530,68
RTS0046531,74
RTS0046532,127
RTS0046533,80
RTS0046534,99
RTS0046535,93
RTS0046536,74
RTS0046537,103
RTS0046538,93
RTS0046539,82
RTS0046540,82
RTS0046541,118
RTS0046542,127
RTS0046543,112
RTS0046544,79
RTS0046545,110
RTS0046546,98
RTS0046548,126
RTS0046549,132
RTS0046550,104
RTS0046551,110
RTS0046552,132
RTS0046553,174
RTS0046554,109
RTS0046555,116
RTS0046556,116
RTS0046557,115
RTS0046558,79
RTS0046559,120
RTS0046560,99
RTS0046561,91
RTS0046562,97
RTS0046563,124
RTS0046564,111
RTS0046565,120
RTS0046566,92
RTS0046567,118
RTS0046568,81
RTS0046569,101
RTS0046570,115
RTS0046571,91
RTS0046572,77
RTS0046573,101
RTS0046574,92
RTS0046575,124
RTS0046577,81
RTS0046578,103
RTS0046580,119
RTS0046581,116
RTS0046582,113
RTS0046583,87
RTS0046584,128
RTS0046585,147
RTS0046586,79
RTS0046587,107
RTS0046588,101
RTS0046589,96
RTS0046590,108
RTS0046591,84
RTS0046592,114
RTS0046593,97
RTS0046594,118
RTS0046595,110
RTS0046596,140
RTS0046597,87
RTS0046598,125
RTS0046599,104
RTS0046600,96
RTS0046601,92
RTS0046602,107
RTS0046603,95
RTS0046604,143
RTS0046605,137
RTS0046606,141
RTS0046607,70
RTS0046608,89
RTS0046609,91
RTS0046610,94
RTS0046611,97
RTS0046612,127
RTS0046613,98
RTS0046614,119
RTS0046615,97
RTS0046616,88
RTS0046617,120
RTS0046618,104
RTS0046619,102
RTS0046620,90
RTS0046621,138
RTS0046622,114
RTS0046623,125
RTS0046624,94
RTS0046625,98
RTS0046626,95
RTS0046627,122
RTS0046628,147
RTS0046629,97
RTS0046630,114
RTS0046631,98
RTS0046632,106
RTS0046633,94
RTS0046634,102
RTS0046635,86
RTS0046636,90
RTS0046637,98
RTS0046638,84
RTS0046639,83
RTS0046640,108
RTS0046641,102
RTS0046642,97
RTS0046643,97
RTS0046644,119
RTS0046645,107
RTS0046646,67
RTS0046647,100
RTS0046648,91
RTS0046649,85
RTS0046650,91
RTS0046651,78
RTS0046652,94
RTS0046653,133
RTS0046654,124
RTS0046655,111
RTS0046656,108
RTS0046657,89
RTS0046658,111
RTS0046659,80
RTS0046660,84
RTS0046661,97
RTS0046662,101
RTS0046663,95
RTS0046664,96
RTS0046665,96
RTS0046666,101
RTS0046667,94
RTS0046668,100
RTS0046669,85
RTS0046670,84
RTS0046671,82
RTS0046672,88
RTS0046673,88
RTS0046674,82
RTS0046675,85
RTS0046676,78
RTS0046677,77
RTS0046678,92
RTS0046679,74
RTS0046680,90
RTS0046681,87
RTS0046682,86
RTS0046683,79
RTS0046684,81
RTS0046685,57
RTS0046686,124
RTS0046687,123
RTS0046688,96
RTS0046689,94
RTS0046690,59
RTS0046691,101
RTS0046692,88
RTS0046693,91
RTS0046694,95
RTS0046695,88
RTS0046696,138
RTS0046697,127
RTS0046698,107
RTS0046699,84
RTS0046700,111
RTS0046701,130
RTS0046702,124
RTS0046703,140
RTS0046704,290
RTS0046705,291
RTS0046706,162
RTS0046707,220
RTS0046708,167
RTS0046709,104
RTS0046710,87
RTS0046711,103
RTS0046712,85
RTS0046713,95
RTS0046714,122
RTS0046715,71
RTS0046716,83
RTS0046717,125
RTS0046718,80
RTS0046719,85
RTS0046720,105
RTS0046721,110
RTS0046722,122
RTS0046723,67
RTS0046724,96
RTS0046725,81
RTS0046726,114
RTS0046727,117
RTS0046728,92
RTS0046729,102
RTS0046730,114
RTS0046731,79
RTS0046732,104
RTS0046733,93
RTS0046734,113
RTS0046735,63
RTS0046736,88
RTS0046737,108
RTS0046738,92
RTS0046739,61
RTS0046740,116
RTS0046741,102
RTS0046742,60
RTS0046743,99
RTS0046744,89
RTS0046745,136
RTS0046746,79
RTS0046747,102
RTS0046748,180
RTS0046749,130
RTS0046750,93
RTS0046751,111
RTS0046752,89
RTS0046753,102
RTS0046754,117
RTS0046755,122
RTS0046756,116
RTS0046757,116
RTS0046758,110
RTS0046759,137
RTS0046760,136
RTS0046761,80
RTS0046763,105
RTS0046764,82
RTS0046765,92
RTS0046766,82
RTS0046767,100
RTS0046768,96
RTS0046769,113
RTS0046770,97
RTS0046771,110
RTS0046772,113
RTS0046773,78
RTS0046774,96
RTS0046775,126
RTS0046777,91
RTS0046778,106
RTS0046779,103
RTS0046780,107
RTS0046781,94
RTS0046782,67
RTS0046783,88
RTS0046784,80
RTS0046785,91
RTS0046790,88
RTS0046791,95
RTS0046792,128
RTS0046793,94
RTS0046794,73
RTS0046795,102
RTS0046796,122
RTS0046797,87
RTS0046798,866
RTS0046799,83
RTS0046800,79
RTS0046801,153
RTS0046802,127
RTS0046803,91
RTS0046804,72
RTS0046805,103
RTS0046806,87
RTS0046807,79
RTS0046808,77
RTS0046809,64
RTS0046810,83
RTS0046811,59
RTS0046812,78
RTS0046813,73
RTS0046814,99
RTS0046815,136
RTS0046816,78
RTS0046817,94
RTS0046818,88
RTS0046819,117
RTS0046820,124
RTS0046821,69
RTS0046822,108
RTS0046823,133
RTS0046824,103
RTS0046825,86
RTS0046826,77
RTS0046827,115
RTS0046828,134
RTS0046829,99
RTS0046830,82
RTS0046831,98
RTS0046832,95
RTS0046833,22
RTS0046835,83
RTS0046836,127
RTS0046837,106
RTS0046838,86
RTS0046839,135
RTS0046840,96
RTS0046841,103
RTS0046842,137
RTS0046843,102
RTS0046846,99
RTS0046849,113
RTS0046850,90
RTS0046851,86
RTS0046852,84
RTS0046853,92
RTS0046854,85
RTS0046855,93
RTS0046856,65
RTS0046857,81
RTS0046858,112
RTS0046859,101
RTS0046860,131
RTS0046861,86
RTS0046862,83
RTS0046863,75
RTS0046864,120
RTS0046866,106
RTS0046867,70
RTS0046868,97
RTS0046869,111
RTS0046870,111
RTS0046871,108
RTS0046872,107
RTS0046873,83
RTS0046874,87
RTS0046875,91
RTS0046876,94
RTS0046877,124
RTS0046878,102
RTS0046879,128
RTS0046880,137
RTS0046881,131
RTS0046882,76
RTS0046885,74
RTS0046886,91
RTS0046887,70
RTS0046889,107
RTS0046890,80
RTS0046891,107
RTS0046892,89
RTS0046893,70
RTS0046894,92
RTS0046895,97
RTS0046897,152
RTS0046898,81
RTS0046899,122
RTS0046900,101
RTS0046902,107
RTS0046903,109
RTS0046904,89
RTS0046905,73
RTS0046906,105
RTS0046907,143
RTS0046908,103
RTS0046909,186
RTS0046910,68
RTS0046911,119
RTS0046912,119
RTS0046913,87
RTS0046914,107
RTS0046915,92
RTS0046916,100
RTS0046918,172
RTS0046919,200
RTS0046920,98
RTS0046921,113
RTS0046922,99
RTS0046923,83
RTS0046924,108
RTS0046925,87
RTS0046926,90
RTS0046927,89
RTS0046928,119
RTS0046929,80
RTS0046930,102
RTS0046931,103
RTS0046933,109
RTS0046934,110
RTS0046935,85
RTS0046936,116
RTS0046937,144
RTS0046938,129
RTS0046939,90
RTS0046940,96
RTS0046941,79
RTS0046942,121
RTS0046943,119
RTS0046944,105
RTS0046946,152
RTS0046947,90
RTS0046948,101
RTS0046949,80
RTS0046950,81
RTS0046951,93
RTS0046952,81
RTS0046954,92
RTS0046955,96
RTS0046956,101
RTS0046957,99
RTS0046958,112
RTS0046959,79
RTS0046960,103
RTS0046961,101
RTS0046962,540
RTS0046963,74
RTS0046965,93
RTS0046966,68
RTS0046967,106
RTS0046968,106
RTS0047054,88
RTS0047055,79
RTS0047056,88
RTS0047057,87
RTS0047058,113
RTS0047060,93
RTS0047061,87
RTS0047062,92
RTS0047063,89
RTS0047064,87
RTS0047065,111
RTS0047066,120
RTS0047067,112
RTS0047068,85
RTS0047069,106
RTS0047070,86
RTS0047071,148
RTS0047072,114
RTS0047073,102
RTS0047074,93
RTS0047075,99
RTS0047076,102
RTS0047077,128
RTS0047078,113
RTS0047079,93
RTS0047080,120
RTS0047081,125
RTS0047082,78
RTS0047083,125
RTS0047084,96
RTS0047085,53
RTS0047086,107
RTS0047087,99
RTS0047088,86
RTS0047089,106
RTS0047091,69
RTS0047092,91
RTS0047093,70
RTS0047094,83
RTS0047095,81
RTS0047096,74
RTS0047097,84
RTS0047098,70
RTS0047099,87
RTS0047100,91
RTS0047101,101
RTS0047102,105
RTS0047103,135
RTS0047104,90
RTS0047105,96
RTS0047106,85
RTS0047107,107
RTS0047108,146
RTS0047109,95
RTS0047110,130
RTS0047111,87
RTS0047112,95
RTS0047113,121
RTS0047114,108
RTS0047115,113
RTS0047116,157
RTS0047117,150
RTS0047118,116
RTS0047119,127
RTS0047120,119
RTS0047121,80
RTS0047122,139
RTS0047123,102
RTS0047124,145
RTS0047125,108
RTS0047126,109
RTS0047127,137
RTS0047128,74
RTS0047129,102
RTS0047130,106
RTS0047131,122
RTS0047132,144
RTS0047133,118
RTS0047134,107
RTS0047135,126
RTS0047136,147
RTS0047137,141
RTS0047138,136
RTS0047139,101
RTS0047140,77
RTS0047141,122
RTS0047142,105
RTS0047143,113
RTS0047144,99
RTS0047145,105
RTS0047146,77
RTS0047147,78
RTS0047148,79
RTS0047149,77
RTS0047150,127
RTS0047151,95
RTS0047152,95
RTS0047153,63
RTS0047154,98
RTS0047156,108
RTS0047157,107
RTS0047158,91
RTS0047159,83
RTS0047160,120
RTS0047165,118
RTS0047166,100
RTS0047167,97
RTS0047168,74
RTS0047169,82
RTS0047170,81
RTS0047171,89
RTS0047172,69
RTS0047173,130
RTS0047174,103
RTS0047175,86
RTS0047176,105
RTS0047177,122
RTS0047178,100
RTS0047179,115
RTS0047180,103
RTS0047181,114
RTS0047182,89
RTS0047183,109
RTS0047184,86
RTS0047185,118
RTS0047186,77
RTS0047187,89
RTS0047188,90
RTS0047189,105
RTS0047190,122
RTS0047191,88
RTS0047192,122
RTS0047193,89
RTS0047194,92
RTS0047195,93
RTS0047196,75
RTS0047197,105
RTS0047198,86
RTS0047199,84
RTS0047200,114
RTS0047201,83
RTS0047202,71
RTS0047203,110
RTS0047204,102
RTS0047205,93
RTS0047206,127
RTS0047207,101
RTS0047208,188
RTS0047209,205
RTS0047210,310
RTS0047211,182
RTS0047212,116
RTS0047213,114
RTS0047214,90
RTS0047215,108
RTS0047216,93
RTS0047217,89
RTS0047218,117
RTS0047219,135
RTS0047220,87
RTS0047221,123
RTS0047222,104
RTS0047223,132
RTS0047225,166
RTS0047226,135
RTS0047229,96
RTS0047230,99
RTS0047231,115
RTS0047232,96
RTS0047233,71
RTS0047234,95
RTS0047235,90
RTS0047236,104
RTS0047237,100
RTS0047238,85
RTS0047239,134
RTS0047240,102
RTS0047241,84
RTS0047242,94
RTS0047243,120
RTS0047244,72
RTS0047245,83
RTS0047246,56
RTS0047247,76
RTS0047248,76
RTS0047249,95
RTS0047250,106
RTS0047252,131
RTS0047253,69
RTS0047254,106
RTS0047255,82
RTS0047256,92
RTS0047257,93
RTS0047258,84
RTS0047259,105
RTS0047260,123
RTS0047261,94
RTS0047262,96
RTS0047263,100
RTS0047264,100
RTS0047266,110
RTS0047267,114
RTS0047268,78
RTS0047269,93
RTS0047270,137
RTS0047271,101
RTS0047272,113
RTS0047273,93
RTS0047274,91
RTS0047276,84
RTS0047277,124
RTS0047278,97
RTS0047279,113
RTS0047280,93
RTS0047281,97
RTS0047282,100
RTS0047283,99
RTS0047284,98
RTS0047290,86
RTS0047291,193
RTS0047292,104
RTS0047293,84
RTS0047294,124
RTS0047295,60
RTS0047296,91
RTS0047297,111
RTS0047298,96
RTS0047299,97
RTS0047300,73
RTS0047301,114
RTS0047302,68
RTS0047303,127
RTS0047304,78
RTS0047305,124
RTS0047306,75
RTS0047307,141
RTS0047308,120
RTS0047309,85
RTS0047310,103
RTS0047311,113
RTS0047312,100
RTS0047313,121
RTS0047314,86
RTS0047315,100
RTS0047316,97
RTS0047317,131
RTS0047318,98
RTS0047319,75
RTS0047320,119
RTS0047321,96
RTS0047322,101
RTS0047323,101
RTS0047324,82
RTS0047325,237
RTS0047326,92
RTS0047327,105
RTS0047328,74
RTS0047329,88
RTS0047331,119
RTS0047332,129
RTS0047333,71
RTS0047334,83
RTS0047335,98
RTS0047336,95
RTS0047337,83
RTS0047338,75
RTS0047339,117
RTS0047340,115
RTS0047341,135
RTS0047342,119
RTS0047343,86
RTS0047344,130
RTS0047345,109
RTS0047346,64
RTS0047348,99
RTS0047349,126
RTS0047350,158
RTS0047351,140
RTS0047352,237
RTS0047353,110
RTS0047354,97
RTS0047356,86
RTS0047357,72
RTS0047358,76
RTS0047359,115
RTS0047360,64
RTS0047361,67
RTS0047362,149
RTS0047363,99
RTS0047364,69
RTS0047365,68
RTS0047366,90
RTS0047367,88
RTS0047368,94
RTS0047369,104
RTS0047370,94
RTS0047373,109
RTS0047374,82
RTS0047375,85
RTS0047376,88
RTS0047377,103
RTS0047378,88
RTS0047379,114
RTS0047380,105
RTS0047381,82
RTS0047382,113
RTS0047383,107
RTS0047384,103
RTS0047385,96
RTS0047386,153
RTS0047387,91
RTS0047388,96
RTS0047389,117
RTS0047390,102
RTS0047391,112
RTS0047392,60
RTS0047393,85
RTS0047394,111
RTS0047395,88
RTS0047396,99
RTS0047397,97
RTS0047398,79
RTS0047399,103
RTS0047400,120
RTS0047401,100
RTS0047402,109
RTS0047403,87
RTS0047404,84
RTS0047405,113
RTS0047406,92
RTS0047407,118
RTS0047408,114
RTS0047409,137
RTS0047410,156
RTS0047411,144
RTS0047412,90
RTS0047413,91
RTS0047414,86
RTS0047415,106
RTS0047417,78
RTS0047418,85
RTS0047419,80
RTS0047420,91
RTS0047421,92
RTS0047422,104
RTS0047423,91
RTS0047424,86
RTS0047425,91
RTS0047426,84
RTS0047427,100
RTS0047428,120
RTS0047429,120
RTS0047430,125
RTS0047431,87
RTS0047432,112
RTS0047433,116
RTS0047434,111
RTS0047435,137
RTS0047436,127
RTS0047437,67
RTS0047438,99
RTS0047439,106
RTS0047440,70
RTS0047441,123
RTS0047442,77
RTS0047445,95
RTS0047446,85
RTS0047447,101
RTS0047448,82
RTS0047449,92
RTS0047450,116
RTS0047451,81
RTS0047452,108
RTS0047453,73
RTS0047454,109
RTS0047455,101
RTS0047456,85
RTS0047457,94
RTS0047458,81
RTS0047459,109
RTS0047460,113
RTS0047461,93
RTS0047462,134
RTS0047463,103
RTS0047464,119
RTS0047465,97
RTS0047466,130
RTS0047467,91
RTS0047468,98
RTS0047469,93
RTS0047471,79
RTS0047472,110
RTS0047473,112
RTS0047474,72
RTS0047475,61
RTS0047476,122
RTS0047477,108
RTS0047479,95
RTS0047480,110
RTS0047481,87
RTS0047482,81
RTS0047483,91
RTS0047484,122
RTS0047485,81
RTS0047486,96
RTS0047487,67
RTS0047488,133
RTS0047489,106
RTS0047490,85
RTS0047491,82
RTS0047492,121
RTS0047493,106
RTS0047494,128
RTS0047495,110
RTS0047496,103
RTS0047497,106
RTS0047498,109
RTS0047499,90
RTS0047500,91
RTS0047501,95
RTS0047502,84
RTS0047503,96
RTS0047504,112
RTS0047505,77
RTS0047506,100
RTS0047507,152
RTS0047508,66
RTS0047509,109
RTS0047510,94
RTS0047511,70
RTS0047512,102
RTS0047513,90
RTS0047514,89
RTS0047515,127
RTS0047516,197
RTS0047517,93
RTS0047518,75
RTS0047520,112
RTS0047521,90
RTS0047522,87
RTS0047523,125
RTS0047524,78
RTS0047525,104
RTS0047526,80
RTS0047527,82
RTS0047528,85
RTS0047529,88
RTS0047530,89
RTS0047531,95
RTS0047532,93
RTS0047533,79
RTS0047534,90
RTS0047535,87
RTS0047536,87
RTS0047537,155
RTS0047538,128
RTS0047540,105
RTS0047541,116
RTS0047543,92
RTS0047544,75
RTS0047545,116
RTS0047546,104
RTS0047547,88
RTS0047548,154
RTS0047549,129
RTS0047550,103
RTS0047551,84
RTS0047552,124
RTS0047553,77
RTS0047558,104
RTS0047559,114
RTS0047560,77
RTS0047561,113
RTS0047562,79
RTS0047563,101
RTS0047564,106
RTS0047565,88
RTS0047566,95
RTS0047567,96
RTS0047568,89
RTS0047569,92
RTS0047570,111
RTS0047571,82
RTS0047572,104
RTS0047573,85
RTS0047574,90
RTS0047575,84
RTS0047576,68
RTS0047577,83
RTS0047578,98
RTS0047579,98
RTS0047580,91
RTS0047581,100
RTS0047582,107
RTS0047583,60
RTS0047584,89
RTS0047585,87
RTS0047586,98
RTS0047587,81
RTS0047588,104
RTS0047590,97
RTS0047591,76
RTS0047592,89
RTS0047593,99
RTS0047594,104
RTS0047595,77
RTS0047596,109
RTS0047597,117
RTS0047598,121
RTS0047599,92
RTS0047600,86
RTS0047601,158
RTS0047602,131
RTS0047603,96
RTS0047604,103
RTS0047606,89
RTS0047613,107
RTS0047614,120
RTS0047615,84
RTS0047616,103
RTS0047617,82
RTS0047618,86
RTS0047619,82
RTS0047620,61
RTS0047621,102
RTS0047622,77
RTS0047624,91
RTS0047625,91
RTS0047626,81
RTS0047627,115
RTS0047628,91
RTS0047629,82
RTS0047630,47
RTS0047631,73
RTS0047632,113
RTS0047633,47
RTS0047634,92
RTS0047635,68
RTS0047636,98
RTS0047637,81
RTS0047638,75
RTS0047639,115
RTS0047640,83
RTS0047641,84
RTS0047642,87
RTS0047643,61
RTS0047644,93
RTS0047645,84
RTS0047646,98
RTS0047647,81
RTS0047648,102
RTS0047649,81
RTS0047650,63
RTS0047651,72
RTS0047652,66
RTS0047653,75
RTS0047654,70
RTS0047656,136
RTS0047657,119
RTS0047658,102
RTS0047659,81
RTS0047660,67
RTS0047661,97
RTS0047662,115
RTS0047663,83
RTS0047664,79
RTS0047665,93
RTS0047666,80
RTS0047667,89
RTS0047668,89
RTS0047669,80
RTS0047670,84
RTS0047672,98
RTS0047673,99
RTS0047674,107
RTS0047675,88
RTS0047676,84
RTS0047677,99
RTS0047678,112
RTS0047679,118
RTS0047680,121
RTS0047681,75
RTS0047682,112
RTS0047684,78
RTS0047685,91
RTS0047686,83
RTS0047687,74
RTS0047688,99
RTS0047689,111
RTS0047691,87
RTS0047692,88
RTS0047693,89
RTS0047694,105
RTS0047695,114
RTS0047696,81
RTS0047697,90
RTS0047698,90
RTS0047699,103
RTS0047700,58
RTS0047701,105
RTS0047702,133
RTS0047703,111
RTS0047704,79
RTS0047705,77
RTS0047706,99
RTS0047707,124
RTS0047708,290
RTS0047709,520
RTS0047710,101
RTS0047711,111
RTS0047712,146
RTS0047713,260
RTS0047714,150
RTS0047715,86
RTS0047716,135
RTS0047717,125
RTS0047718,105
RTS0047720,93
RTS0047721,87
RTS0047722,84
RTS0047723,116
RTS0047724,112
RTS0047725,105
RTS0047726,76
RTS0047727,101
RTS0047728,121
RTS0047729,93
RTS0047730,86
RTS0047731,81
RTS0047732,104
RTS0047733,101
RTS0047734,90
RTS0047735,87
RTS0047736,118
RTS0047737,91
RTS0047738,77
RTS0047739,92
RTS0047740,117
RTS0047741,122
RTS0047742,107
RTS0047743,68
RTS0047744,119
RTS0047745,122
RTS0047746,121
RTS0047747,84
RTS0047748,94
RTS0047749,97
RTS0047750,83
RTS0047752,95
RTS0047753,97
RTS0047754,131
RTS0047755,148
RTS0047756,103
RTS0047757,99
RTS0047758,133
RTS0047759,90
RTS0047760,88
RTS0047761,112
RTS0047762,105
RTS0047763,128
RTS0047764,111
RTS0047765,100
RTS0047766,142
RTS0047767,81
RTS0047768,105
RTS0047769,85
RTS0047770,78
RTS0047771,84
RTS0047772,98
RTS0047773,103
RTS0047774,150
RTS0047775,87
RTS0047776,115
RTS0047777,112
RTS0047778,67
RTS0047779,83
RTS0047780,97
RTS0047781,98
RTS0047782,100
RTS0047783,101
RTS0047784,81
RTS0047785,100
RTS0047786,121
RTS0047787,104
RTS0047788,87
RTS0047789,109
RTS0047790,93
RTS0047791,90
RTS0047792,80
RTS0047793,106
RTS0047794,82
RTS0047795,86
RTS0047796,99
RTS0047797,112
RTS0047798,107
RTS0047799,107
RTS0047800,72
RTS0047801,94
RTS0047802,111
RTS0047803,105
RTS0047804,88
RTS0047805,109
RTS0047806,99
RTS0047807,93
RTS0047808,127
RTS0047809,110
RTS0047810,112
RTS0047811,79
RTS0047812,106
RTS0047813,89
RTS0047814,98
RTS0047816,100
RTS0047817,107
RTS0047818,86
RTS0047819,81
RTS0047820,82
RTS0047821,90
RTS0047822,84
RTS0047823,105
RTS0047824,88
RTS0047825,108
RTS0047826,102
RTS0047827,99
RTS0047828,119
RTS0047829,80
RTS0047830,90
RTS0047831,90
RTS0047832,93
RTS0047833,103
RTS0047834,80
RTS0047835,115
RTS0047836,87
RTS0047837,90
RTS0047838,94
RTS0047839,93
RTS0047840,114
RTS0047841,103
RTS0047842,87
RTS0047843,104
RTS0047844,85
RTS0047845,101
RTS0047846,94
RTS0047847,93
RTS0047848,101
RTS0047849,117
RTS0047850,77
RTS0047851,84
RTS0047852,92
RTS0047853,70
RTS0047854,98
RTS0047855,108
RTS0047856,98
RTS0047857,88
RTS0047858,76
RTS0047859,60
RTS0047860,106
RTS0047861,85
RTS0047862,66
RTS0047863,91
RTS0047864,104
RTS0047865,87
RTS0047866,95
RTS0047867,87
RTS0047868,101
RTS0047869,92
RTS0047870,95
RTS0047871,103
RTS0047872,118
RTS0047873,105
RTS0047874,86
RTS0047875,96
RTS0047876,98
RTS0047877,60
RTS0047878,94
RTS0047879,112
RTS0047880,100
RTS0047881,106
RTS0047882,108
RTS0047883,96
RTS0047884,110
RTS0047885,112
RTS0047886,83
RTS0047890,94
RTS0047891,117
RTS0047892,88
RTS0047893,109
RTS0047894,131
RTS0047895,140
RTS0047896,120
RTS0047897,118
RTS0047898,94
RTS0047899,167
RTS0047900,230
RTS0047901,159
RTS0047902,281
RTS0047903,111
RTS0047904,107
RTS0047905,102
RTS0047906,89
RTS0047907,120
RTS0047908,100
RTS0047909,121
RTS0047910,98
RTS0047912,89
RTS0047913,98
RTS0047914,103
RTS0047915,74
RTS0047916,98
RTS0047917,97
RTS0047919,89
RTS0047920,112
RTS0047921,111
RTS0047924,155
RTS0047925,103
RTS0047926,88
RTS0047927,101
RTS0047928,107
RTS0047929,71
RTS0047930,100
RTS0047931,95
RTS0047932,71
RTS0047933,90
RTS0047934,85
RTS0047935,85
RTS0047936,117
RTS0047937,92
RTS0047938,89
RTS0047939,71
RTS0047940,105
RTS0047941,109
RTS0047942,80
RTS0047943,83
RTS0047944,97
RTS0047945,100
RTS0047946,86
RTS0047947,103
RTS0047948,74
RTS0047949,80
RTS0047950,83
RTS0047951,67
RTS0047952,94
RTS0047953,100
RTS0047954,89
RTS0047956,118
RTS0047957,97
RTS0047958,105
RTS0047959,110
RTS0047960,84
RTS0047961,89
RTS0047963,91
RTS0047964,97
RTS0047965,95
RTS0047966,85
RTS0047967,109
RTS0047968,98
RTS0047969,104
RTS0047970,105
RTS0047972,107
RTS0047973,97
RTS0047974,126
RTS0047975,83
RTS0047976,87
RTS0047977,72
RTS0047978,83
RTS0047979,105
RTS0047980,85
RTS0047981,96
RTS0047982,84
RTS0047985,163
RTS0047986,78
RTS0047987,91
RTS0047988,118
RTS0047990,84
RTS0047991,82
RTS0047992,112
RTS0047993,83
RTS0047994,82
RTS0047995,69
RTS0047996,87
RTS0047997,110
RTS0047998,139
RTS0047999,103
RTS0048000,115
RTS0048001,113
RTS0048003,117
RTS0048005,101
RTS0048006,105
RTS0048008,71
RTS0048009,120
RTS0048012,105
RTS0048013,86
RTS0048014,92
RTS0048015,150
RTS0048016,123
RTS0048017,98
RTS0048018,66
RTS0048019,83
RTS0048020,98
RTS0048021,88
RTS0048022,102
RTS0048023,89
RTS0048024,77
RTS0048026,100
RTS0048027,98
RTS0048028,83
RTS0048029,53
RTS0048030,72
RTS0048031,73
RTS0048032,97
RTS0048033,82
RTS0048034,98
RTS0048035,85
RTS0048036,85
RTS0048037,81
RTS0048038,189
RTS0048040,112
RTS0048041,86
RTS0048042,81
RTS0048043,87
RTS0048044,91
RTS0048045,94
RTS0048046,90
RTS0048047,82
RTS0048048,131
RTS0048049,110
RTS0048050,91
RTS0048051,75
RTS0048052,84
RTS0048053,80
RTS0048054,96
RTS0048055,97
RTS0048056,115
RTS0048057,58
RTS0048058,80
RTS0048059,125
RTS0048060,118
RTS0048061,110
RTS0048062,92
RTS0048063,97
RTS0048064,98
RTS0048065,77
RTS0048066,73
RTS0048067,84
RTS0048068,106
RTS0048069,104
RTS0048070,77
RTS0048071,135
RTS0048072,81
RTS0048073,95
RTS0048074,59
RTS0048076,83
RTS0048077,96
RTS0048078,91
RTS0048079,97
RTS0048080,115
RTS0048081,133
RTS0048082,79
RTS0048084,96
RTS0048085,109
RTS0048086,91
RTS0048087,129
RTS0048088,86
RTS0048089,101
RTS0048090,88
RTS0048091,113
RTS0048092,109
RTS0048093,139
RTS0048094,101
RTS0048096,104
RTS0048097,103
RTS0048098,1152
RTS0048099,244
RTS0048100,318
RTS0048101,163
RTS0048102,472
RTS0048104,98
RTS0048105,105
RTS0048106,70
RTS0048107,74
RTS0048108,141
RTS0048109,88
RTS0048110,119
RTS0048111,67
RTS0048112,80
RTS0048113,98
RTS0048114,69
RTS0048115,99
RTS0048116,95
RTS0048117,91
RTS0048118,105
RTS0048120,86
RTS0048126,102
RTS0048127,148
RTS0048129,161
RTS0048130,100
RTS0048131,89
RTS0048132,115
RTS0048133,95
RTS0048134,68
RTS0048135,84
RTS0048136,60
RTS0048138,128
RTS0048139,86
RTS0048140,103
RTS0048141,89
RTS0048142,101
RTS0048144,94
RTS0048145,140
RTS0048146,169
RTS0048147,95
RTS0048148,130
RTS0048149,145
RTS0048150,179
RTS0048151,105
RTS0048152,93
RTS0048153,101
RTS0048154,94
RTS0048155,75
RTS0048156,149
RTS0048158,98
RTS0048159,96
RTS0048160,1919
RTS0048161,3220
RTS0048162,103
RTS0048163,76
RTS0048164,472
RTS0048165,135
RTS0048166,126
RTS0048167,112
RTS0048168,91
RTS0048169,95
RTS0048170,101
RTS0048171,121
RTS0048172,93
RTS0048173,84
RTS0048175,95
RTS0048176,91
RTS0048177,104
RTS0048178,86
RTS0048179,95
RTS0048180,101
RTS0048181,147
RTS0048182,83
RTS0048183,119
RTS0048184,147
RTS0048185,150
RTS0048186,96
RTS0048188,117
RTS0048189,162
RTS0048190,101
RTS0048191,81
RTS0048192,98
RTS0048193,79
RTS0048194,85
RTS0048195,103
RTS0048196,111
RTS0048197,77
RTS0048198,103
RTS0048200,81
RTS0048201,66
RTS0048202,89
RTS0048203,93
RTS0048204,93
RTS0048205,106
RTS0048207,82
RTS0048208,97
RTS0048209,102
RTS0048210,103
RTS0048211,87
RTS0048212,110
RTS0048213,107
RTS0048214,105
RTS0048215,139
RTS0048216,108
RTS0048217,95
RTS0048218,116
RTS0048219,84
RTS0048220,128
RTS0048221,97
RTS0048222,96
RTS0048223,92
RTS0048224,96
RTS0048225,99
RTS0048226,83
RTS0048227,97
RTS0048228,89
RTS0048229,90
RTS0048230,74
RTS0048231,98
RTS0048232,95
RTS0048233,89
RTS0048234,102
RTS0048235,96
RTS0048236,64
RTS0048237,85
RTS0048238,87
RTS0048239,106
RTS0048240,107
RTS0048241,134
RTS0048242,127
RTS0048243,92
RTS0048244,90
RTS0048245,130
RTS0048246,113
RTS0049343,160
RTS0049344,99
RTS0049345,92
RTS0049346,56
RTS0049347,83
RTS0049348,102
RTS0049349,89
RTS0049350,92
RTS0049351,80
RTS0049352,118
RTS0049353,89
RTS0049354,82
RTS0049355,62
RTS0049356,101
RTS0049357,80
RTS0049358,85
RTS0049359,68
RTS0049360,153
RTS0049361,94
RTS0049362,69
RTS0049363,87
RTS0049364,147
RTS0049365,96
RTS0049366,99
RTS0049367,140
RTS0049368,119
RTS0049369,98
RTS0049370,74
RTS0049371,179
RTS0049372,88
RTS0049373,145
RTS0049374,152
RTS0049375,116
RTS0049376,126
RTS0049377,143
RTS0049378,140
RTS0049379,103
RTS0049380,111
RTS0049381,114
RTS0049382,102
RTS0049383,98
RTS0049384,73
RTS0049385,87
RTS0049386,102
RTS0049387,107
RTS0049388,85
RTS0049389,122
RTS0049390,121
RTS0049391,126
RTS0049392,113
RTS0049393,236
RTS0049394,119
RTS0049395,78
RTS0049396,146
RTS0049397,168
RTS0049398,154
RTS0049399,123
RTS0049400,114
RTS0049401,79
RTS0049402,103
RTS0049403,87
RTS0049404,92
RTS0049405,93
RTS0049406,92
RTS0049407,101
RTS0049408,96
RTS0049409,108
RTS0049410,89
RTS0049411,125
RTS0049412,62
RTS0049413,92
RTS0049414,81
RTS0049415,101
RTS0049416,99
RTS0049417,85
RTS0049418,115
RTS0049419,86
RTS0049420,68
RTS0049421,89
RTS0049422,82
RTS0049423,64
RTS0049424,110
RTS0049425,111
RTS0049426,116
RTS0049427,126
RTS0049428,81
RTS0049429,104
RTS0049430,99
RTS0049431,90
RTS0049432,99
RTS0049433,92
RTS0049434,82
RTS0049435,78
RTS0049436,73
RTS0049437,130
RTS0049438,91
RTS0049439,59
RTS0049440,83
RTS0049441,83
RTS0049442,105
RTS0049443,76
RTS0049444,114
RTS0049445,86
RTS0049446,83
RTS0049447,129
RTS0049448,82
RTS0049449,120
RTS0049450,119
RTS0049451,109
RTS0049452,95
RTS0049453,121
RTS0049454,67
RTS0049455,96
RTS0049456,105
RTS0049457,99
RTS0049458,106
RTS0049459,100
RTS0049460,103
RTS0049461,90
RTS0049462,120
RTS0049463,96
RTS0049464,91
RTS0049465,90
RTS0049466,95
RTS0049467,82
RTS0049468,93
RTS0049469,95
RTS0049470,86
RTS0049471,174
RTS0049472,126
RTS0049473,148
RTS0049474,94
RTS0049475,94
RTS0049476,105
RTS0049477,88
RTS0049478,125
RTS0049479,289
RTS0049480,100
RTS0049481,35
RTS0049482,65
RTS0049483,81
RTS0049484,118
RTS0049485,123
RTS0997079,139
RTS0997080,303
RTS0997081,96
RTS0997082,230
RTS0997083,186
RTS0997084,248
RTS0997085,217
RTS0997086,217
RTS0997087,71
RTS0997088,3306
RTS0997089,1005
RTS0997090,103
RTS0997091,79
RTS0997092,77
RTS0997093,60
RTS0997094,13
RTS0997095,52
RTS0997096,64
RTS0997097,32
RTS0997098,86
RTS0997099,66
RTS0997100,61
RTS0997101,60
RTS0997102,50
RTS0997103,50
RTS0997104,87
RTS0997105,58
RTS0997106,76
RTS0997107,58
RTS0997108,72
RTS0997109,54
RTS0997110,60
RTS0997111,62
RTS0997112,56
RTS0997113,61
RTS0997114,58
RTS0997115,48
RTS0997116,50
RTS0997117,62
RTS0997118,62
RTS0997119,54
RTS0997120,50
RTS0997121,59
RTS0997122,110
RTS0997123,84
RTS0997124,52
RTS0997125,61
RTS0997126,91
RTS0997127,91
RTS0997128,116
RTS0997129,67
RTS0997130,62
</Code_Summary>
