# Supplementary material for: Spatial meta-transcriptomics reveal associations of intratumor bacteria burden with lung cancer cells showing a distinct oncogenic signature
Source: J Immunother Cancer. 2022 Jul 6;10(7):e004698. doi: 10.1136/jitc-2022-004698 (PMC9260850; doi:10.1136/jitc-2022-004698)
Supplement: Supplementary data [file jitc-2022-004698supp009.zip › DSP-1001660004185-D-H07.dcc]

<Header>
FileVersion,0.02
SoftwareVersion,"GeoMx_NGS_Pipeline_ 2.0.0"
Date,2020-6-15
</Header>

<Scan_Attributes>
ID,DSP-1001660004185-D-H07
Plate_ID,1001660004185
Well,H07
</Scan_Attributes>

<NGS_Processing_Attributes>
SeqSetId,
tamperedIni,No
Raw,1382997
Trimmed,1373339
Stitched,1363565
Aligned,1340497
umiQ30,0.9921
rtsQ30,0.9915
</NGS_Processing_Attributes>


<Code_Summary>
RTS0039454,18
RTS0039455,10
RTS0039456,12
RTS0039457,26
RTS0039458,13
RTS0039459,9
RTS0039460,17
RTS0039461,16
RTS0039462,21
RTS0039463,14
RTS0039464,10
RTS0039465,19
RTS0039466,11
RTS0039467,21
RTS0039468,8
RTS0039469,13
RTS0039470,15
RTS0039471,9
RTS0039472,19
RTS0039473,11
RTS0039474,16
RTS0039475,19
RTS0039476,17
RTS0039477,22
RTS0039478,17
RTS0039479,8
RTS0039480,11
RTS0039481,9
RTS0039482,13
RTS0039483,13
RTS0039484,9
RTS0039485,7
RTS0039486,3
RTS0039487,5
RTS0039488,15
RTS0039489,14
RTS0039490,10
RTS0039491,11
RTS0039492,12
RTS0039493,29
RTS0039494,14
RTS0039495,10
RTS0039496,10
RTS0039497,7
RTS0039498,3
RTS0039499,42
RTS0039500,38
RTS0039501,34
RTS0039502,29
RTS0039503,38
RTS0039504,5
RTS0039505,16
RTS0039506,10
RTS0039507,30
RTS0039508,7
RTS0039509,6
RTS0039510,17
RTS0039511,30
RTS0039512,18
RTS0039513,30
RTS0039514,25
RTS0039515,23
RTS0039516,15
RTS0039517,7
RTS0039518,9
RTS0039519,15
RTS0039520,8
RTS0039521,17
RTS0039522,17
RTS0039523,9
RTS0039524,13
RTS0039525,20
RTS0039526,15
RTS0039527,15
RTS0039528,10
RTS0039529,20
RTS0039530,14
RTS0039531,18
RTS0039532,15
RTS0039533,28
RTS0039534,14
RTS0039535,28
RTS0039536,4
RTS0039537,11
RTS0039538,10
RTS0039539,12
RTS0039540,5
RTS0039541,14
RTS0039542,15
RTS0039543,7
RTS0039544,9
RTS0039545,9
RTS0039546,12
RTS0039547,6
RTS0039548,9
RTS0039549,8
RTS0039550,3
RTS0039551,9
RTS0039552,6
RTS0039553,11
RTS0039554,5
RTS0039555,11
RTS0039556,9
RTS0039557,10
RTS0039558,12
RTS0039559,12
RTS0039560,11
RTS0039561,16
RTS0039562,29
RTS0039563,16
RTS0039564,21
RTS0039565,34
RTS0039566,9
RTS0039567,14
RTS0039568,8
RTS0039569,15
RTS0039570,12
RTS0039571,7
RTS0039572,7
RTS0039573,8
RTS0039574,7
RTS0039575,7
RTS0039576,15
RTS0039577,18
RTS0039578,11
RTS0039579,18
RTS0039580,20
RTS0039581,23
RTS0039582,24
RTS0039583,24
RTS0039584,20
RTS0039585,22
RTS0039586,11
RTS0039587,6
RTS0039588,7
RTS0039589,4
RTS0039590,5
RTS0039591,24
RTS0039592,24
RTS0039593,10
RTS0039594,22
RTS0039595,18
RTS0039596,9
RTS0039597,14
RTS0039598,8
RTS0039599,9
RTS0039600,18
RTS0039601,8
RTS0039602,12
RTS0039603,9
RTS0039604,9
RTS0039605,17
RTS0039606,10
RTS0039607,11
RTS0039608,5
RTS0039609,8
RTS0039610,7
RTS0039611,20
RTS0039612,9
RTS0039613,20
RTS0039614,7
RTS0039615,11
RTS0039616,12
RTS0039617,8
RTS0039619,12
RTS0039620,7
RTS0039621,8
RTS0039622,5
RTS0039623,12
RTS0039624,14
RTS0039625,18
RTS0039626,8
RTS0039627,11
RTS0039628,8
RTS0039629,8
RTS0039630,14
RTS0039631,6
RTS0039632,8
RTS0039633,8
RTS0039634,9
RTS0039635,12
RTS0039636,48
RTS0039637,21
RTS0039638,49
RTS0039639,44
RTS0039640,18
RTS0039641,25
RTS0039642,10
RTS0039643,21
RTS0039644,17
RTS0039645,21
RTS0039646,8
RTS0039647,12
RTS0039648,13
RTS0039649,11
RTS0039650,10
RTS0039651,34
RTS0039652,31
RTS0039653,21
RTS0039654,18
RTS0039655,25
RTS0039656,83
RTS0039657,86
RTS0039658,67
RTS0039659,84
RTS0039660,73
RTS0039661,19
RTS0039662,6
RTS0039663,8
RTS0039664,11
RTS0039665,20
RTS0039666,10
RTS0039667,14
RTS0039668,10
RTS0039669,16
RTS0039670,7
RTS0039671,12
RTS0039672,24
RTS0039673,15
RTS0039674,13
RTS0039675,11
RTS0039676,11
RTS0039677,8
RTS0039678,8
RTS0039679,8
RTS0039680,6
RTS0039681,43
RTS0039682,31
RTS0039683,20
RTS0039684,19
RTS0039685,23
RTS0039686,65
RTS0039687,46
RTS0039688,68
RTS0039689,57
RTS0039690,45
RTS0039691,10
RTS0039692,11
RTS0039693,5
RTS0039694,13
RTS0039695,5
RTS0039696,9
RTS0039697,7
RTS0039698,5
RTS0039699,13
RTS0039700,3
RTS0039701,18
RTS0039702,39
RTS0039703,23
RTS0039704,26
RTS0039705,18
RTS0039706,12
RTS0039707,12
RTS0039708,11
RTS0039709,13
RTS0039710,12
RTS0039711,14
RTS0039712,13
RTS0039713,17
RTS0039714,20
RTS0039715,9
RTS0039716,12
RTS0039717,25
RTS0039718,12
RTS0039719,18
RTS0039720,24
RTS0039721,17
RTS0039722,8
RTS0039723,38
RTS0039724,11
RTS0039725,26
RTS0039726,18
RTS0039727,10
RTS0039728,17
RTS0039729,11
RTS0039730,22
RTS0039731,13
RTS0039732,11
RTS0039733,13
RTS0039734,10
RTS0039735,9
RTS0039736,17
RTS0039737,11
RTS0039738,8
RTS0039739,10
RTS0039740,12
RTS0039741,23
RTS0039742,14
RTS0039743,14
RTS0039744,18
RTS0039745,20
RTS0039746,15
RTS0039747,15
RTS0039749,21
RTS0039750,24
RTS0039751,7
RTS0039752,7
RTS0039753,12
RTS0039754,12
RTS0039755,13
RTS0039756,13
RTS0039757,8
RTS0039758,12
RTS0039759,7
RTS0039760,14
RTS0039761,11
RTS0039762,7
RTS0039763,20
RTS0039764,13
RTS0039765,17
RTS0039766,10
RTS0039767,17
RTS0039768,19
RTS0039769,20
RTS0039770,29
RTS0039771,10
RTS0039772,12
RTS0039773,16
RTS0039774,7
RTS0039775,18
RTS0039776,16
RTS0039777,14
RTS0039778,7
RTS0039779,11
RTS0039780,11
RTS0039781,31
RTS0039782,24
RTS0039783,35
RTS0039784,25
RTS0039785,38
RTS0039786,22
RTS0039787,15
RTS0039788,22
RTS0039789,13
RTS0039790,19
RTS0039791,23
RTS0039792,14
RTS0039793,14
RTS0039794,24
RTS0039795,16
RTS0039796,18
RTS0039797,15
RTS0039798,25
RTS0039799,14
RTS0039800,28
RTS0039801,12
RTS0039802,9
RTS0039803,12
RTS0039804,16
RTS0039805,8
RTS0039806,10
RTS0039807,9
RTS0039808,7
RTS0039809,12
RTS0039810,13
RTS0039811,13
RTS0039812,20
RTS0039813,14
RTS0039814,20
RTS0039815,12
RTS0039816,5
RTS0039817,8
RTS0039818,19
RTS0039819,9
RTS0039820,11
RTS0039821,17
RTS0039822,20
RTS0039823,27
RTS0039824,25
RTS0039825,20
RTS0039826,13
RTS0039827,12
RTS0039828,11
RTS0039829,13
RTS0039830,7
RTS0039831,9
RTS0039832,11
RTS0039833,15
RTS0039834,17
RTS0039835,13
RTS0039836,8
RTS0039838,10
RTS0039839,11
RTS0039840,6
RTS0039841,22
RTS0039842,17
RTS0039843,20
RTS0039844,27
RTS0039845,29
RTS0039846,8
RTS0039847,9
RTS0039848,6
RTS0039849,10
RTS0039850,10
RTS0039851,17
RTS0039852,16
RTS0039853,11
RTS0039854,10
RTS0039855,9
RTS0039856,6
RTS0039857,13
RTS0039858,4
RTS0039859,20
RTS0039860,14
RTS0039861,8
RTS0039862,11
RTS0039863,7
RTS0039864,8
RTS0039865,13
RTS0039866,19
RTS0039867,29
RTS0039868,13
RTS0039869,19
RTS0039870,13
RTS0039871,9
RTS0039872,8
RTS0039873,9
RTS0039874,7
RTS0039875,9
RTS0039876,12
RTS0039877,8
RTS0039878,13
RTS0039879,14
RTS0039880,6
RTS0039881,10
RTS0039882,4
RTS0039883,5
RTS0039884,10
RTS0039885,9
RTS0039886,10
RTS0039887,8
RTS0039888,13
RTS0039890,8
RTS0039891,31
RTS0039892,18
RTS0039893,27
RTS0039894,10
RTS0039895,16
RTS0039896,10
RTS0039897,11
RTS0039898,12
RTS0039899,8
RTS0039900,12
RTS0039901,24
RTS0039902,13
RTS0039903,13
RTS0039904,9
RTS0039905,14
RTS0039906,7
RTS0039907,12
RTS0039908,13
RTS0039909,17
RTS0039910,15
RTS0039911,5
RTS0039912,10
RTS0039913,6
RTS0039914,11
RTS0039915,13
RTS0039916,8
RTS0039917,13
RTS0039918,12
RTS0039919,4
RTS0039920,9
RTS0039921,18
RTS0039922,14
RTS0039923,12
RTS0039924,12
RTS0039925,11
RTS0039926,21
RTS0039927,19
RTS0039928,35
RTS0039929,21
RTS0039930,35
RTS0039931,9
RTS0039932,16
RTS0039933,14
RTS0039934,6
RTS0039935,12
RTS0039936,13
RTS0039937,14
RTS0039938,8
RTS0039939,9
RTS0039940,19
RTS0039941,7
RTS0039942,11
RTS0039943,5
RTS0039944,9
RTS0039945,13
RTS0039946,30
RTS0039947,21
RTS0039948,33
RTS0039949,19
RTS0039950,23
RTS0039951,8
RTS0039952,11
RTS0039953,15
RTS0039954,6
RTS0039955,22
RTS0039956,28
RTS0039957,21
RTS0039958,28
RTS0039959,19
RTS0039960,37
RTS0039961,6
RTS0039962,5
RTS0039963,12
RTS0039964,12
RTS0039965,12
RTS0039966,8
RTS0039967,9
RTS0039968,10
RTS0039969,12
RTS0039970,4
RTS0039971,15
RTS0039972,6
RTS0039973,5
RTS0039974,8
RTS0039975,7
RTS0039976,8
RTS0039977,6
RTS0039978,10
RTS0039979,10
RTS0039980,11
RTS0039981,15
RTS0039982,13
RTS0039983,25
RTS0039984,17
RTS0039985,18
RTS0039986,31
RTS0039987,17
RTS0039988,25
RTS0039989,28
RTS0039990,14
RTS0039991,15
RTS0039992,11
RTS0039993,15
RTS0039994,8
RTS0039995,25
RTS0039996,146
RTS0039997,118
RTS0039998,161
RTS0039999,149
RTS0040000,169
RTS0040001,11
RTS0040002,6
RTS0040003,16
RTS0040004,6
RTS0040005,19
RTS0040006,81
RTS0040007,106
RTS0040008,43
RTS0040009,106
RTS0040010,90
RTS0040011,10
RTS0040012,15
RTS0040013,8
RTS0040014,12
RTS0040015,10
RTS0040016,8
RTS0040017,13
RTS0040018,11
RTS0040019,11
RTS0040020,6
RTS0040021,12
RTS0040022,10
RTS0040023,6
RTS0040024,7
RTS0040025,5
RTS0040026,8
RTS0040027,9
RTS0040028,10
RTS0040029,8
RTS0040030,14
RTS0040031,9
RTS0040032,8
RTS0040033,8
RTS0040034,10
RTS0040035,7
RTS0040036,11
RTS0040037,9
RTS0040038,10
RTS0040039,4
RTS0040040,4
RTS0040041,6
RTS0040042,9
RTS0040043,10
RTS0040044,3
RTS0040045,3
RTS0040046,19
RTS0040047,10
RTS0040048,7
RTS0040049,5
RTS0040050,10
RTS0040051,11
RTS0040052,15
RTS0040053,13
RTS0040054,11
RTS0040055,7
RTS0040056,12
RTS0040057,11
RTS0040058,6
RTS0040059,8
RTS0040060,9
RTS0040061,6
RTS0040062,7
RTS0040063,9
RTS0040064,15
RTS0040065,8
RTS0040066,8
RTS0040067,15
RTS0040068,13
RTS0040069,9
RTS0040070,8
RTS0040071,14
RTS0040072,8
RTS0040073,6
RTS0040074,7
RTS0040075,12
RTS0040076,12
RTS0040077,33
RTS0040078,13
RTS0040079,22
RTS0040080,14
RTS0040081,11
RTS0040082,12
RTS0040083,13
RTS0040084,9
RTS0040085,8
RTS0040086,6
RTS0040087,8
RTS0040088,12
RTS0040089,7
RTS0040090,5
RTS0040091,10
RTS0040092,6
RTS0040093,10
RTS0040094,7
RTS0040095,8
RTS0040096,12
RTS0040097,17
RTS0040098,19
RTS0040099,17
RTS0040100,14
RTS0040101,8
RTS0040102,8
RTS0040103,8
RTS0040104,6
RTS0040105,14
RTS0040106,11
RTS0040107,12
RTS0040108,4
RTS0040109,4
RTS0040110,15
RTS0040111,7
RTS0040112,11
RTS0040113,6
RTS0040114,6
RTS0040115,13
RTS0040116,103
RTS0040117,78
RTS0040118,62
RTS0040119,96
RTS0040120,79
RTS0040121,21
RTS0040122,19
RTS0040123,13
RTS0040124,10
RTS0040125,18
RTS0040126,12
RTS0040127,18
RTS0040128,14
RTS0040129,15
RTS0040130,11
RTS0040131,9
RTS0040132,5
RTS0040133,5
RTS0040134,10
RTS0040135,11
RTS0040136,8
RTS0040137,12
RTS0040138,17
RTS0040139,11
RTS0040140,6
RTS0040141,9
RTS0040142,9
RTS0040143,16
RTS0040144,15
RTS0040145,10
RTS0040146,16
RTS0040147,15
RTS0040148,10
RTS0040149,14
RTS0040150,14
RTS0040151,5
RTS0040152,11
RTS0040153,12
RTS0040154,13
RTS0040155,12
RTS0040156,7
RTS0040157,14
RTS0040158,9
RTS0040159,17
RTS0040160,20
RTS0040161,7
RTS0040162,9
RTS0040163,11
RTS0040164,8
RTS0040165,8
RTS0040166,5
RTS0040167,15
RTS0040168,5
RTS0040169,10
RTS0040170,22
RTS0040171,3
RTS0040172,10
RTS0040173,5
RTS0040174,8
RTS0040175,3
RTS0040176,10
RTS0040177,15
RTS0040178,7
RTS0040179,3
RTS0040180,7
RTS0040181,11
RTS0040182,13
RTS0040183,6
RTS0040184,5
RTS0040185,3
RTS0040186,11
RTS0040187,13
RTS0040188,5
RTS0040189,7
RTS0040190,6
RTS0040191,9
RTS0040192,6
RTS0040193,10
RTS0040194,7
RTS0040195,12
RTS0040196,9
RTS0040197,3
RTS0040198,9
RTS0040199,15
RTS0040200,12
RTS0040201,17
RTS0040202,12
RTS0040203,10
RTS0040204,7
RTS0040205,10
RTS0040206,17
RTS0040207,7
RTS0040208,17
RTS0040209,16
RTS0040210,16
RTS0040211,11
RTS0040212,3
RTS0040213,9
RTS0040214,9
RTS0040215,12
RTS0040216,14
RTS0040217,4
RTS0040218,5
RTS0040219,10
RTS0040220,10
RTS0040221,13
RTS0040222,17
RTS0040223,12
RTS0040224,5
RTS0040225,16
RTS0040226,11
RTS0040227,8
RTS0040228,6
RTS0040229,5
RTS0040230,9
RTS0040231,5
RTS0040232,10
RTS0040233,6
RTS0040234,8
RTS0040235,13
RTS0040236,5
RTS0040237,8
RTS0040238,14
RTS0040239,17
RTS0040240,9
RTS0040241,11
RTS0040242,7
RTS0040243,14
RTS0040244,13
RTS0040245,9
RTS0040246,13
RTS0040247,10
RTS0040248,12
RTS0040249,13
RTS0040250,7
RTS0040251,11
RTS0040252,9
RTS0040253,10
RTS0040254,8
RTS0040255,5
RTS0040256,3
RTS0040257,8
RTS0040258,9
RTS0040259,4
RTS0040260,5
RTS0040261,13
RTS0040262,11
RTS0040263,8
RTS0040264,7
RTS0040265,9
RTS0040266,5
RTS0040267,2
RTS0040268,8
RTS0040269,13
RTS0040270,6
RTS0040271,14
RTS0040272,11
RTS0040273,14
RTS0040274,15
RTS0040275,25
RTS0040276,25
RTS0040277,24
RTS0040278,33
RTS0040279,33
RTS0040280,21
RTS0040281,7
RTS0040282,6
RTS0040283,7
RTS0040284,9
RTS0040285,4
RTS0040286,10
RTS0040287,8
RTS0040288,9
RTS0040289,8
RTS0040290,8
RTS0040291,5
RTS0040292,7
RTS0040293,5
RTS0040294,10
RTS0040295,6
RTS0040296,10
RTS0040297,16
RTS0040298,7
RTS0040299,6
RTS0040300,8
RTS0040301,8
RTS0040302,3
RTS0040303,11
RTS0040304,2
RTS0040305,9
RTS0040306,6
RTS0040307,14
RTS0040308,8
RTS0040309,2
RTS0040310,7
RTS0040311,8
RTS0040312,9
RTS0040313,11
RTS0040314,11
RTS0040315,8
RTS0040316,14
RTS0040317,11
RTS0040318,8
RTS0040319,11
RTS0040320,8
RTS0040321,15
RTS0040322,6
RTS0040323,11
RTS0040324,11
RTS0040325,4
RTS0040326,30
RTS0040327,19
RTS0040328,90
RTS0040329,61
RTS0040330,38
RTS0040331,11
RTS0040332,4
RTS0040333,8
RTS0040334,7
RTS0040335,17
RTS0040336,13
RTS0040337,14
RTS0040338,7
RTS0040339,5
RTS0040340,10
RTS0040341,17
RTS0040342,8
RTS0040343,8
RTS0040344,12
RTS0040345,9
RTS0040346,10
RTS0040347,5
RTS0040348,11
RTS0040349,14
RTS0040350,4
RTS0040351,10
RTS0040352,10
RTS0040353,11
RTS0040354,10
RTS0040355,9
RTS0040356,7
RTS0040357,16
RTS0040358,10
RTS0040359,9
RTS0040360,8
RTS0040361,17
RTS0040363,8
RTS0040364,10
RTS0040365,15
RTS0040366,15
RTS0040367,23
RTS0040368,26
RTS0040369,13
RTS0040370,12
RTS0040371,22
RTS0040372,7
RTS0040373,11
RTS0040374,13
RTS0040375,9
RTS0040376,16
RTS0040377,10
RTS0040378,6
RTS0040379,24
RTS0040380,14
RTS0040381,9
RTS0040382,7
RTS0040383,4
RTS0040384,13
RTS0040385,7
RTS0040386,14
RTS0040387,12
RTS0040388,13
RTS0040389,13
RTS0040390,6
RTS0040391,15
RTS0040392,9
RTS0040393,10
RTS0040394,18
RTS0040395,10
RTS0040396,15
RTS0040397,18
RTS0040398,24
RTS0040399,20
RTS0040400,14
RTS0040401,113
RTS0040402,100
RTS0040403,50
RTS0040404,90
RTS0040405,33
RTS0040406,11
RTS0040407,10
RTS0040408,13
RTS0040409,18
RTS0040410,11
RTS0040411,4
RTS0040412,7
RTS0040413,11
RTS0040414,12
RTS0040415,8
RTS0040416,118
RTS0040417,77
RTS0040418,55
RTS0040419,162
RTS0040420,153
RTS0040421,12
RTS0040422,20
RTS0040423,12
RTS0040424,4
RTS0040425,13
RTS0040426,6
RTS0040428,15
RTS0040429,10
RTS0040430,14
RTS0040431,14
RTS0040432,9
RTS0040433,11
RTS0040434,7
RTS0040435,5
RTS0040436,77
RTS0040437,65
RTS0040438,138
RTS0040439,82
RTS0040440,112
RTS0040441,12
RTS0040442,12
RTS0040443,18
RTS0040444,15
RTS0040445,17
RTS0040446,13
RTS0040447,9
RTS0040448,8
RTS0040449,16
RTS0040450,4
RTS0040451,25
RTS0040452,45
RTS0040453,49
RTS0040454,28
RTS0040455,61
RTS0040456,12
RTS0040457,8
RTS0040458,10
RTS0040459,5
RTS0040460,13
RTS0040461,16
RTS0040462,10
RTS0040463,10
RTS0040464,9
RTS0040465,11
RTS0040466,12
RTS0040467,10
RTS0040468,12
RTS0040469,9
RTS0040470,12
RTS0040471,11
RTS0040472,11
RTS0040473,13
RTS0040474,11
RTS0040475,6
RTS0040476,13
RTS0040477,10
RTS0040478,5
RTS0040479,11
RTS0040480,10
RTS0040481,17
RTS0040482,22
RTS0040483,11
RTS0040484,23
RTS0040485,22
RTS0040486,9
RTS0040487,9
RTS0040488,5
RTS0040489,10
RTS0040490,7
RTS0040491,7
RTS0040492,11
RTS0040493,9
RTS0040494,10
RTS0040495,9
RTS0040496,34
RTS0040497,25
RTS0040498,33
RTS0040499,15
RTS0040500,16
RTS0040501,6
RTS0040502,10
RTS0040503,13
RTS0040504,8
RTS0040505,12
RTS0040506,12
RTS0040507,10
RTS0040508,11
RTS0040509,7
RTS0040510,5
RTS0040511,35
RTS0040512,24
RTS0040513,21
RTS0040514,19
RTS0040515,14
RTS0040516,5
RTS0040517,4
RTS0040518,9
RTS0040519,11
RTS0040520,9
RTS0040521,8
RTS0040522,5
RTS0040523,5
RTS0040524,9
RTS0040525,6
RTS0040526,15
RTS0040527,8
RTS0040528,12
RTS0040529,5
RTS0040530,13
RTS0040531,9
RTS0040532,17
RTS0040533,14
RTS0040534,17
RTS0040535,5
RTS0040536,12
RTS0040537,19
RTS0040538,12
RTS0040539,16
RTS0040540,9
RTS0040541,9
RTS0040542,11
RTS0040543,9
RTS0040544,11
RTS0040545,8
RTS0040546,8
RTS0040547,7
RTS0040548,6
RTS0040549,12
RTS0040550,11
RTS0040551,10
RTS0040552,16
RTS0040553,12
RTS0040554,17
RTS0040555,21
RTS0040556,10
RTS0040557,3
RTS0040558,8
RTS0040559,10
RTS0040560,12
RTS0040561,9
RTS0040562,8
RTS0040563,7
RTS0040564,9
RTS0040565,9
RTS0040566,9
RTS0040567,11
RTS0040568,6
RTS0040569,8
RTS0040570,11
RTS0040571,34
RTS0040572,28
RTS0040573,42
RTS0040574,54
RTS0040575,28
RTS0040576,19
RTS0040577,21
RTS0040578,20
RTS0040579,16
RTS0040580,23
RTS0040581,6
RTS0040582,14
RTS0040583,4
RTS0040584,10
RTS0040585,12
RTS0040586,8
RTS0040587,3
RTS0040588,10
RTS0040589,8
RTS0040590,13
RTS0040591,7
RTS0040592,7
RTS0040593,3
RTS0040594,4
RTS0040595,11
RTS0040596,4
RTS0040597,13
RTS0040598,16
RTS0040599,17
RTS0040600,15
RTS0040601,12
RTS0040602,20
RTS0040603,19
RTS0040604,30
RTS0040605,33
RTS0040606,9
RTS0040607,14
RTS0040608,9
RTS0040609,10
RTS0040610,13
RTS0040611,9
RTS0040612,15
RTS0040613,9
RTS0040614,8
RTS0040615,10
RTS0040616,8
RTS0040617,12
RTS0040618,13
RTS0040619,6
RTS0040620,4
RTS0040621,10
RTS0040622,5
RTS0040623,9
RTS0040624,8
RTS0040625,12
RTS0040626,12
RTS0040627,15
RTS0040628,15
RTS0040629,10
RTS0040630,16
RTS0040631,20
RTS0040632,10
RTS0040633,22
RTS0040634,14
RTS0040635,5
RTS0040636,12
RTS0040637,10
RTS0040638,9
RTS0040639,10
RTS0040640,9
RTS0040641,31
RTS0040642,33
RTS0040643,32
RTS0040644,52
RTS0040645,47
RTS0040646,13
RTS0040647,9
RTS0040648,17
RTS0040649,13
RTS0040650,9
RTS0040651,17
RTS0040652,17
RTS0040653,12
RTS0040654,19
RTS0040655,17
RTS0040656,21
RTS0040657,15
RTS0040658,19
RTS0040659,9
RTS0040660,16
RTS0040661,10
RTS0040662,6
RTS0040663,6
RTS0040664,9
RTS0040665,7
RTS0040666,11
RTS0040667,11
RTS0040668,5
RTS0040669,5
RTS0040670,2
RTS0040671,12
RTS0040672,6
RTS0040673,11
RTS0040674,13
RTS0040675,13
RTS0040676,26
RTS0040677,19
RTS0040678,45
RTS0040679,22
RTS0040680,59
RTS0040681,19
RTS0040682,9
RTS0040683,20
RTS0040684,19
RTS0040685,19
RTS0040686,9
RTS0040687,13
RTS0040688,6
RTS0040689,5
RTS0040690,9
RTS0040691,12
RTS0040692,21
RTS0040693,18
RTS0040694,17
RTS0040695,17
RTS0040696,4
RTS0040697,6
RTS0040698,7
RTS0040699,5
RTS0040700,3
RTS0040701,8
RTS0040702,9
RTS0040703,11
RTS0040704,6
RTS0040705,10
RTS0040706,19
RTS0040707,21
RTS0040708,14
RTS0040709,16
RTS0040710,16
RTS0040711,10
RTS0040712,7
RTS0040713,19
RTS0040714,13
RTS0040715,15
RTS0040716,4
RTS0040717,11
RTS0040718,8
RTS0040719,10
RTS0040720,12
RTS0040721,6
RTS0040722,8
RTS0040723,10
RTS0040724,10
RTS0040725,10
RTS0040726,16
RTS0040727,10
RTS0040728,10
RTS0040729,10
RTS0040730,7
RTS0040731,11
RTS0040732,6
RTS0040733,11
RTS0040734,3
RTS0040735,9
RTS0040736,22
RTS0040737,13
RTS0040738,13
RTS0040739,15
RTS0040740,11
RTS0040741,10
RTS0040742,5
RTS0040743,10
RTS0040744,10
RTS0040745,4
RTS0040746,12
RTS0040747,15
RTS0040748,17
RTS0040749,12
RTS0040750,18
RTS0040751,8
RTS0040752,8
RTS0040753,8
RTS0040754,9
RTS0040755,5
RTS0040756,10
RTS0040757,1
RTS0040758,7
RTS0040759,13
RTS0040760,8
RTS0040761,13
RTS0040762,21
RTS0040763,14
RTS0040764,15
RTS0040765,15
RTS0040766,11
RTS0040767,16
RTS0040768,13
RTS0040769,15
RTS0040770,6
RTS0040771,6
RTS0040772,5
RTS0040773,10
RTS0040774,8
RTS0040775,16
RTS0040776,13
RTS0040777,12
RTS0040778,12
RTS0040779,14
RTS0040780,8
RTS0040781,21
RTS0040782,27
RTS0040783,4
RTS0040784,16
RTS0040785,20
RTS0040786,11
RTS0040787,12
RTS0040788,5
RTS0040789,9
RTS0040790,7
RTS0040791,11
RTS0040792,10
RTS0040793,9
RTS0040794,7
RTS0040795,5
RTS0040796,27
RTS0040797,13
RTS0040798,12
RTS0040799,7
RTS0040800,6
RTS0040801,14
RTS0040802,12
RTS0040803,27
RTS0040804,13
RTS0040805,16
RTS0040806,14
RTS0040807,12
RTS0040808,11
RTS0040809,8
RTS0040810,8
RTS0040811,16
RTS0040812,10
RTS0040813,1
RTS0040814,17
RTS0040815,8
RTS0040816,13
RTS0040817,4
RTS0040818,17
RTS0040819,23
RTS0040820,13
RTS0040821,9
RTS0040822,12
RTS0040823,13
RTS0040824,5
RTS0040825,13
RTS0040826,65
RTS0040827,20
RTS0040828,24
RTS0040830,26
RTS0040831,4
RTS0040832,6
RTS0040833,4
RTS0040834,16
RTS0040836,164
RTS0040837,55
RTS0040838,163
RTS0040839,125
RTS0040840,44
RTS0040841,26
RTS0040842,36
RTS0040843,45
RTS0040844,27
RTS0040845,32
RTS0040846,11
RTS0040847,8
RTS0040848,6
RTS0040849,10
RTS0040850,14
RTS0040851,19
RTS0040852,14
RTS0040853,19
RTS0040854,26
RTS0040855,17
RTS0040856,14
RTS0040857,8
RTS0040858,8
RTS0040859,4
RTS0040860,12
RTS0040861,21
RTS0040862,8
RTS0040863,8
RTS0040864,10
RTS0040865,12
RTS0040866,13
RTS0040867,10
RTS0040868,17
RTS0040869,13
RTS0040870,13
RTS0040871,21
RTS0040872,36
RTS0040873,22
RTS0040874,32
RTS0040875,22
RTS0040876,9
RTS0040877,13
RTS0040878,11
RTS0040879,16
RTS0040880,13
RTS0040881,9
RTS0040882,9
RTS0040883,3
RTS0040884,4
RTS0040885,8
RTS0040886,10
RTS0040887,13
RTS0040888,19
RTS0040889,17
RTS0040890,11
RTS0040891,7
RTS0040892,6
RTS0040893,8
RTS0040894,10
RTS0040895,5
RTS0040896,10
RTS0040897,8
RTS0040898,8
RTS0040899,8
RTS0040900,11
RTS0040901,12
RTS0040902,15
RTS0040903,6
RTS0040904,14
RTS0040905,22
RTS0040906,17
RTS0040907,8
RTS0040908,12
RTS0040909,14
RTS0040910,17
RTS0040911,7
RTS0040912,15
RTS0040913,7
RTS0040914,15
RTS0040915,18
RTS0040916,9
RTS0040917,3
RTS0040918,13
RTS0040919,8
RTS0040920,10
RTS0040921,11
RTS0040922,16
RTS0040923,14
RTS0040924,8
RTS0040925,9
RTS0040926,10
RTS0040927,3
RTS0040928,6
RTS0040929,7
RTS0040930,9
RTS0040931,13
RTS0040932,12
RTS0040933,14
RTS0040934,10
RTS0040935,19
RTS0040936,10
RTS0040937,17
RTS0040938,16
RTS0040939,15
RTS0040940,10
RTS0040941,13
RTS0040942,9
RTS0040943,17
RTS0040944,16
RTS0040945,12
RTS0040946,70
RTS0040947,81
RTS0040948,83
RTS0040949,54
RTS0040950,86
RTS0040951,10
RTS0040952,5
RTS0040953,4
RTS0040954,6
RTS0040955,14
RTS0040956,40
RTS0040957,29
RTS0040958,32
RTS0040959,53
RTS0040960,45
RTS0040961,10
RTS0040962,7
RTS0040963,5
RTS0040964,11
RTS0040965,8
RTS0040966,18
RTS0040967,17
RTS0040968,29
RTS0040969,12
RTS0040970,18
RTS0040971,14
RTS0040972,4
RTS0040973,7
RTS0040974,9
RTS0040975,6
RTS0040976,7
RTS0040977,9
RTS0040978,8
RTS0040979,11
RTS0040980,15
RTS0040981,9
RTS0040982,5
RTS0040983,4
RTS0040984,5
RTS0040985,6
RTS0040986,72
RTS0040987,90
RTS0040988,26
RTS0040989,51
RTS0040990,18
RTS0040991,23
RTS0040992,8
RTS0040993,19
RTS0040994,14
RTS0040995,16
RTS0040996,9
RTS0040997,15
RTS0040998,13
RTS0040999,21
RTS0041000,11
RTS0041001,14
RTS0041002,17
RTS0041003,11
RTS0041004,25
RTS0041005,11
RTS0041006,27
RTS0041007,34
RTS0041008,25
RTS0041009,21
RTS0041010,20
RTS0041011,11
RTS0041012,15
RTS0041013,7
RTS0041014,5
RTS0041015,9
RTS0041016,23
RTS0041017,26
RTS0041018,27
RTS0041019,27
RTS0041020,24
RTS0041021,16
RTS0041022,12
RTS0041023,12
RTS0041024,17
RTS0041025,8
RTS0041026,16
RTS0041027,11
RTS0041028,7
RTS0041029,8
RTS0041030,8
RTS0041031,21
RTS0041032,12
RTS0041033,9
RTS0041034,30
RTS0041035,28
RTS0041036,13
RTS0041037,9
RTS0041038,14
RTS0041039,12
RTS0041040,12
RTS0041041,37
RTS0041042,33
RTS0041043,28
RTS0041044,26
RTS0041045,13
RTS0041046,70
RTS0041047,60
RTS0041048,33
RTS0041049,94
RTS0041050,77
RTS0041051,21
RTS0041052,11
RTS0041053,9
RTS0041054,12
RTS0041055,7
RTS0041056,8
RTS0041057,9
RTS0041058,10
RTS0041059,6
RTS0041060,11
RTS0041061,24
RTS0041062,15
RTS0041063,19
RTS0041064,24
RTS0041066,23
RTS0041067,16
RTS0041068,19
RTS0041069,15
RTS0041070,21
RTS0041071,12
RTS0041072,17
RTS0041073,11
RTS0041074,11
RTS0041075,14
RTS0041076,6
RTS0041077,4
RTS0041078,16
RTS0041079,12
RTS0041080,8
RTS0041081,34
RTS0041082,18
RTS0041083,24
RTS0041084,11
RTS0041085,18
RTS0041086,35
RTS0041087,41
RTS0041088,22
RTS0041089,36
RTS0041090,23
RTS0041091,11
RTS0041092,16
RTS0041093,8
RTS0041094,18
RTS0041095,19
RTS0041096,4
RTS0041097,9
RTS0041098,11
RTS0041099,8
RTS0041100,16
RTS0041101,28
RTS0041102,37
RTS0041103,33
RTS0041104,37
RTS0041105,30
RTS0041106,16
RTS0041107,18
RTS0041108,17
RTS0041109,19
RTS0041110,14
RTS0041111,16
RTS0041112,8
RTS0041113,13
RTS0041114,7
RTS0041115,8
RTS0041116,21
RTS0041117,26
RTS0041118,26
RTS0041119,24
RTS0041120,21
RTS0041121,21
RTS0041122,14
RTS0041123,12
RTS0041124,10
RTS0041125,12
RTS0041126,9
RTS0041127,11
RTS0041128,17
RTS0041129,4
RTS0041130,11
RTS0041131,15
RTS0041132,11
RTS0041133,11
RTS0041134,14
RTS0041135,20
RTS0041136,30
RTS0041137,23
RTS0041138,43
RTS0041139,31
RTS0041140,15
RTS0041141,11
RTS0041142,13
RTS0041143,9
RTS0041144,9
RTS0041145,11
RTS0041146,9
RTS0041147,6
RTS0041148,19
RTS0041149,11
RTS0041150,10
RTS0041151,29
RTS0041152,20
RTS0041153,22
RTS0041154,27
RTS0041155,27
RTS0041156,25
RTS0041157,17
RTS0041158,14
RTS0041159,12
RTS0041160,8
RTS0041161,6
RTS0041162,13
RTS0041163,11
RTS0041164,11
RTS0041165,7
RTS0041166,6
RTS0041167,16
RTS0041168,21
RTS0041169,12
RTS0041170,21
RTS0041171,17
RTS0041172,31
RTS0041173,29
RTS0041174,39
RTS0041175,42
RTS0041176,20
RTS0041177,21
RTS0041178,17
RTS0041179,10
RTS0041180,17
RTS0041181,10
RTS0041182,11
RTS0041183,10
RTS0041184,8
RTS0041185,11
RTS0041186,6
RTS0041187,12
RTS0041188,4
RTS0041189,12
RTS0041190,5
RTS0041191,72
RTS0041192,46
RTS0041193,50
RTS0041194,31
RTS0041195,29
RTS0041196,11
RTS0041197,13
RTS0041198,17
RTS0041199,14
RTS0041200,9
RTS0041201,3
RTS0041202,11
RTS0041203,10
RTS0041204,7
RTS0041205,10
RTS0041206,9
RTS0041207,14
RTS0041208,12
RTS0041209,10
RTS0041210,5
RTS0041211,49
RTS0041212,35
RTS0041213,39
RTS0041214,40
RTS0041215,41
RTS0041216,11
RTS0041217,26
RTS0041218,14
RTS0041219,13
RTS0041220,10
RTS0041221,15
RTS0041222,6
RTS0041223,9
RTS0041224,10
RTS0041225,15
RTS0041226,14
RTS0041227,10
RTS0041228,10
RTS0041229,15
RTS0041230,22
RTS0041231,43
RTS0041232,19
RTS0041233,36
RTS0041234,39
RTS0041235,32
RTS0041236,7
RTS0041237,6
RTS0041238,9
RTS0041239,12
RTS0041240,11
RTS0041241,13
RTS0041242,9
RTS0041243,12
RTS0041244,8
RTS0041246,13
RTS0041247,18
RTS0041248,9
RTS0041249,8
RTS0041250,16
RTS0041251,8
RTS0041252,11
RTS0041253,10
RTS0041254,13
RTS0041255,19
RTS0041256,8
RTS0041257,10
RTS0041258,7
RTS0041259,11
RTS0041260,14
RTS0041261,8
RTS0041262,17
RTS0041263,7
RTS0041265,20
RTS0041266,12
RTS0041267,7
RTS0041268,5
RTS0041269,13
RTS0041270,6
RTS0041271,7
RTS0041272,10
RTS0041273,1
RTS0041274,9
RTS0041275,5
RTS0041276,7
RTS0041277,13
RTS0041278,13
RTS0041279,3
RTS0041280,9
RTS0041281,11
RTS0041282,8
RTS0041283,10
RTS0041284,15
RTS0041285,12
RTS0041286,14
RTS0041287,8
RTS0041288,11
RTS0041289,12
RTS0041290,13
RTS0041291,4
RTS0041292,4
RTS0041293,8
RTS0041294,11
RTS0041295,13
RTS0041296,13
RTS0041297,13
RTS0041298,11
RTS0041299,7
RTS0041300,12
RTS0041301,13
RTS0041302,11
RTS0041303,9
RTS0041304,12
RTS0041305,12
RTS0041306,15
RTS0041307,12
RTS0041308,12
RTS0041309,12
RTS0041310,12
RTS0041311,10
RTS0041312,11
RTS0041313,13
RTS0041314,10
RTS0041315,7
RTS0041316,19
RTS0041317,22
RTS0041318,23
RTS0041319,12
RTS0041320,15
RTS0041321,13
RTS0041322,11
RTS0041323,11
RTS0041324,13
RTS0041325,13
RTS0041326,7
RTS0041327,6
RTS0041328,8
RTS0041329,12
RTS0041330,17
RTS0041331,8
RTS0041332,8
RTS0041333,5
RTS0041334,12
RTS0041335,13
RTS0041346,35
RTS0041347,27
RTS0041348,21
RTS0041349,36
RTS0041350,37
RTS0041351,11
RTS0041352,6
RTS0041353,7
RTS0041354,12
RTS0041355,6
RTS0041356,11
RTS0041357,5
RTS0041358,6
RTS0041359,13
RTS0041360,7
RTS0041361,8
RTS0041362,4
RTS0041363,13
RTS0041364,13
RTS0041365,6
RTS0041366,15
RTS0041367,7
RTS0041368,10
RTS0041369,14
RTS0041370,9
RTS0041371,8
RTS0041372,11
RTS0041373,12
RTS0041374,7
RTS0041375,15
RTS0041376,14
RTS0041377,3
RTS0041378,14
RTS0041379,4
RTS0041380,10
RTS0041381,11
RTS0041382,12
RTS0041383,12
RTS0041384,11
RTS0041385,13
RTS0041386,4
RTS0041387,12
RTS0041388,13
RTS0041389,7
RTS0041390,10
RTS0041391,10
RTS0041392,7
RTS0041393,8
RTS0041394,8
RTS0041395,4
RTS0041396,6
RTS0041397,11
RTS0041398,14
RTS0041399,6
RTS0041400,10
RTS0041401,10
RTS0041402,7
RTS0041403,4
RTS0041404,4
RTS0041405,14
RTS0041406,8
RTS0041407,13
RTS0041408,9
RTS0041409,8
RTS0041410,8
RTS0041411,7
RTS0041412,9
RTS0041413,8
RTS0041414,9
RTS0041415,7
RTS0041416,6
RTS0041417,5
RTS0041418,7
RTS0041419,11
RTS0041420,6
RTS0041421,14
RTS0041422,12
RTS0041423,7
RTS0041424,13
RTS0041425,10
RTS0041426,12
RTS0041427,9
RTS0041428,4
RTS0041429,9
RTS0041430,7
RTS0041431,9
RTS0041432,8
RTS0041433,12
RTS0041434,10
RTS0041435,7
RTS0041436,11
RTS0041437,5
RTS0041438,8
RTS0041439,18
RTS0041440,13
RTS0041441,9
RTS0041442,8
RTS0041443,7
RTS0041444,13
RTS0041445,5
RTS0041446,11
RTS0041447,7
RTS0041448,12
RTS0041449,4
RTS0041450,14
RTS0041451,9
RTS0041452,12
RTS0041453,14
RTS0041454,4
RTS0041455,6
RTS0041456,14
RTS0041457,11
RTS0041458,9
RTS0041459,11
RTS0041460,14
RTS0041461,13
RTS0041462,11
RTS0041463,11
RTS0041464,5
RTS0041465,4
RTS0041466,12
RTS0041467,16
RTS0041468,15
RTS0041469,9
RTS0041470,17
RTS0041471,14
RTS0041472,20
RTS0041473,15
RTS0041474,6
RTS0041475,15
RTS0041476,13
RTS0041477,11
RTS0041478,10
RTS0041479,4
RTS0041480,11
RTS0041481,8
RTS0041482,8
RTS0041483,7
RTS0041484,4
RTS0041485,13
RTS0041486,8
RTS0041487,25
RTS0041488,23
RTS0041489,15
RTS0041490,12
RTS0041491,17
RTS0041492,5
RTS0041493,11
RTS0041494,9
RTS0041495,17
RTS0041496,84
RTS0041497,108
RTS0041498,78
RTS0041499,96
RTS0041500,76
RTS0041501,41
RTS0041502,22
RTS0041503,29
RTS0041504,31
RTS0041505,42
RTS0041506,5
RTS0041507,9
RTS0041508,11
RTS0041509,20
RTS0041510,11
RTS0041511,10
RTS0041512,14
RTS0041513,20
RTS0041514,8
RTS0041515,10
RTS0041516,17
RTS0041517,11
RTS0041518,5
RTS0041519,5
RTS0041520,11
RTS0041521,10
RTS0041522,8
RTS0041523,2
RTS0041524,10
RTS0041525,12
RTS0041526,16
RTS0041527,26
RTS0041528,22
RTS0041529,6
RTS0041530,25
RTS0041531,18
RTS0041532,10
RTS0041533,7
RTS0041534,9
RTS0041535,5
RTS0041536,6
RTS0041537,7
RTS0041538,1
RTS0041540,8
RTS0041541,6
RTS0041542,8
RTS0041543,7
RTS0041544,7
RTS0041545,12
RTS0041546,8
RTS0041547,9
RTS0041548,20
RTS0041549,9
RTS0041550,13
RTS0041551,13
RTS0041552,10
RTS0041553,9
RTS0041554,18
RTS0041555,9
RTS0041556,6
RTS0041557,10
RTS0041558,9
RTS0041559,13
RTS0041560,9
RTS0041561,13
RTS0041562,12
RTS0041563,19
RTS0041564,31
RTS0041565,34
RTS0041566,25
RTS0041567,29
RTS0041568,31
RTS0041569,20
RTS0041570,30
RTS0041571,11
RTS0041572,4
RTS0041573,7
RTS0041574,7
RTS0041575,9
RTS0041576,11
RTS0041577,14
RTS0041578,13
RTS0041579,7
RTS0041580,11
RTS0041581,11
RTS0041582,8
RTS0041583,7
RTS0041584,10
RTS0041585,11
RTS0041586,11
RTS0041587,6
RTS0041588,13
RTS0041589,11
RTS0041590,8
RTS0041591,4
RTS0041592,8
RTS0041593,8
RTS0041594,7
RTS0041595,10
RTS0041596,12
RTS0041597,15
RTS0041598,8
RTS0041599,5
RTS0041600,9
RTS0041601,1
RTS0041602,8
RTS0041603,9
RTS0041604,13
RTS0041605,9
RTS0041606,10
RTS0041607,8
RTS0041608,15
RTS0041609,15
RTS0041610,18
RTS0041611,12
RTS0041612,10
RTS0041613,11
RTS0041614,22
RTS0041615,13
RTS0041616,7
RTS0041617,9
RTS0041618,8
RTS0041619,12
RTS0041620,16
RTS0041621,12
RTS0041622,4
RTS0041623,8
RTS0041624,5
RTS0041625,12
RTS0041626,25
RTS0041627,15
RTS0041628,16
RTS0041629,13
RTS0041630,15
RTS0041631,12
RTS0041632,15
RTS0041633,14
RTS0041634,17
RTS0041635,14
RTS0041636,27
RTS0041637,38
RTS0041638,30
RTS0041639,18
RTS0041640,34
RTS0041641,12
RTS0041642,8
RTS0041643,8
RTS0041644,7
RTS0041645,13
RTS0041646,16
RTS0041647,12
RTS0041648,9
RTS0041649,6
RTS0041650,8
RTS0041651,14
RTS0041652,5
RTS0041653,9
RTS0041654,4
RTS0041655,5
RTS0041656,15
RTS0041657,22
RTS0041658,13
RTS0041659,5
RTS0041660,10
RTS0041661,19
RTS0041662,19
RTS0041663,12
RTS0041664,9
RTS0041665,15
RTS0041666,16
RTS0041667,4
RTS0041668,10
RTS0041669,10
RTS0041670,8
RTS0041671,7
RTS0041672,12
RTS0041673,1
RTS0041674,5
RTS0041675,9
RTS0041676,11
RTS0041677,11
RTS0041678,8
RTS0041679,17
RTS0041680,8
RTS0041681,12
RTS0041682,16
RTS0041683,11
RTS0041684,15
RTS0041685,19
RTS0041686,62
RTS0041687,46
RTS0041688,83
RTS0041689,93
RTS0041690,130
RTS0041691,15
RTS0041692,11
RTS0041693,10
RTS0041694,13
RTS0041695,13
RTS0041696,8
RTS0041697,14
RTS0041698,12
RTS0041699,9
RTS0041700,7
RTS0041701,8
RTS0041702,11
RTS0041703,13
RTS0041704,15
RTS0041705,14
RTS0041706,7
RTS0041707,11
RTS0041708,9
RTS0041709,16
RTS0041710,15
RTS0041711,7
RTS0041712,11
RTS0041713,8
RTS0041714,8
RTS0041715,6
RTS0041716,83
RTS0041717,77
RTS0041718,102
RTS0041719,90
RTS0041720,70
RTS0041721,19
RTS0041722,10
RTS0041723,17
RTS0041724,22
RTS0041725,16
RTS0041726,6
RTS0041727,2
RTS0041728,6
RTS0041729,7
RTS0041730,9
RTS0041731,11
RTS0041732,4
RTS0041733,6
RTS0041734,5
RTS0041735,11
RTS0041736,20
RTS0041737,15
RTS0041738,14
RTS0041739,19
RTS0041740,23
RTS0041741,11
RTS0041742,13
RTS0041743,10
RTS0041744,9
RTS0041745,7
RTS0041746,21
RTS0041747,12
RTS0041748,14
RTS0041749,10
RTS0041750,10
RTS0041751,15
RTS0041752,10
RTS0041753,10
RTS0041754,24
RTS0041755,22
RTS0041756,26
RTS0041757,9
RTS0041758,16
RTS0041759,21
RTS0041760,21
RTS0041761,6
RTS0041762,7
RTS0041763,13
RTS0041764,8
RTS0041765,10
RTS0041766,11
RTS0041767,10
RTS0041768,5
RTS0041769,18
RTS0041770,13
RTS0041771,5
RTS0041772,8
RTS0041773,9
RTS0041774,9
RTS0041775,8
RTS0041776,13
RTS0041777,10
RTS0041778,19
RTS0041779,8
RTS0041780,10
RTS0041781,14
RTS0041782,16
RTS0041783,11
RTS0041784,10
RTS0041785,10
RTS0041786,10
RTS0041787,21
RTS0041788,18
RTS0041789,18
RTS0041790,14
RTS0041791,24
RTS0041793,21
RTS0041794,11
RTS0041795,12
RTS0041796,8
RTS0041797,8
RTS0041798,13
RTS0041799,5
RTS0041800,4
RTS0041801,9
RTS0041802,3
RTS0041803,7
RTS0041804,13
RTS0041805,13
RTS0041806,12
RTS0041807,4
RTS0041808,12
RTS0041809,7
RTS0041810,17
RTS0041811,14
RTS0041812,10
RTS0041813,13
RTS0041814,19
RTS0041815,13
RTS0041816,17
RTS0041817,13
RTS0041818,12
RTS0041819,11
RTS0041820,18
RTS0041821,27
RTS0041822,17
RTS0041823,12
RTS0041824,11
RTS0041825,10
RTS0041826,17
RTS0041827,13
RTS0041828,11
RTS0041829,7
RTS0041830,6
RTS0041831,7
RTS0041832,12
RTS0041833,11
RTS0041834,13
RTS0041835,4
RTS0041836,19
RTS0041837,17
RTS0041838,15
RTS0041839,23
RTS0041840,15
RTS0041841,11
RTS0041842,4
RTS0041843,10
RTS0041844,9
RTS0041845,11
RTS0041846,7
RTS0041847,8
RTS0041848,4
RTS0041849,13
RTS0041850,11
RTS0041851,19
RTS0041852,21
RTS0041853,19
RTS0041854,12
RTS0041855,15
RTS0041856,14
RTS0041857,19
RTS0041858,17
RTS0041859,12
RTS0041860,25
RTS0041861,10
RTS0041862,13
RTS0041863,11
RTS0041864,8
RTS0041865,14
RTS0041866,12
RTS0041867,9
RTS0041868,15
RTS0041869,8
RTS0041870,12
RTS0041871,11
RTS0041872,14
RTS0041873,13
RTS0041874,10
RTS0041875,14
RTS0041876,20
RTS0041877,18
RTS0041878,17
RTS0041879,13
RTS0041880,27
RTS0041881,15
RTS0041882,22
RTS0041883,20
RTS0041884,17
RTS0041885,36
RTS0041886,27
RTS0041887,31
RTS0041888,36
RTS0041889,51
RTS0041890,28
RTS0041891,20
RTS0041892,22
RTS0041893,19
RTS0041894,17
RTS0041895,26
RTS0041896,9
RTS0041897,15
RTS0041898,19
RTS0041899,15
RTS0041900,10
RTS0041901,15
RTS0041902,15
RTS0041903,12
RTS0041904,10
RTS0041905,10
RTS0041906,218
RTS0041907,6
RTS0041908,62
RTS0041909,11
RTS0041910,45
RTS0041911,14
RTS0041912,4
RTS0041913,7
RTS0041914,11
RTS0041915,10
RTS0041916,64
RTS0041917,113
RTS0041918,74
RTS0041919,309
RTS0041920,188
RTS0041922,10
RTS0041923,6
RTS0041924,3
RTS0041925,6
RTS0041926,7
RTS0041927,5
RTS0041928,7
RTS0041929,6
RTS0041930,11
RTS0041931,12
RTS0041932,10
RTS0041933,7
RTS0041934,8
RTS0041935,5
RTS0041936,8
RTS0041937,5
RTS0041938,10
RTS0041939,11
RTS0041940,8
RTS0041941,10
RTS0041942,10
RTS0041944,9
RTS0041945,12
RTS0041946,17
RTS0041947,7
RTS0041948,11
RTS0041949,10
RTS0041950,7
RTS0041951,9
RTS0041952,18
RTS0041953,17
RTS0041954,8
RTS0041955,13
RTS0041956,15
RTS0041957,12
RTS0041958,17
RTS0041959,19
RTS0041960,10
RTS0041961,14
RTS0041962,12
RTS0041963,14
RTS0041964,36
RTS0041965,19
RTS0041966,9
RTS0041967,13
RTS0041968,10
RTS0041969,8
RTS0041971,22
RTS0041972,24
RTS0041973,15
RTS0041974,20
RTS0041975,21
RTS0041976,14
RTS0041977,18
RTS0041978,16
RTS0041979,10
RTS0041980,19
RTS0041981,161
RTS0041982,112
RTS0041983,162
RTS0041984,82
RTS0041985,215
RTS0041986,17
RTS0041987,29
RTS0041988,25
RTS0041989,16
RTS0041990,16
RTS0041991,16
RTS0041992,24
RTS0041993,19
RTS0041994,29
RTS0041995,25
RTS0041996,6
RTS0041997,13
RTS0041998,13
RTS0041999,18
RTS0042000,13
RTS0042001,15
RTS0042002,12
RTS0042003,10
RTS0042004,13
RTS0042005,8
RTS0042006,26
RTS0042007,32
RTS0042008,39
RTS0042009,36
RTS0042010,35
RTS0042011,28
RTS0042012,22
RTS0042013,31
RTS0042014,20
RTS0042015,27
RTS0042016,8
RTS0042017,12
RTS0042018,8
RTS0042019,10
RTS0042020,8
RTS0042021,28
RTS0042022,22
RTS0042023,24
RTS0042024,27
RTS0042025,22
RTS0042026,6
RTS0042027,7
RTS0042028,16
RTS0042029,14
RTS0042030,4
RTS0042031,19
RTS0042032,13
RTS0042033,9
RTS0042034,12
RTS0042035,21
RTS0042036,17
RTS0042037,18
RTS0042038,21
RTS0042039,18
RTS0042040,20
RTS0042041,22
RTS0042042,38
RTS0042043,19
RTS0042044,49
RTS0042045,24
RTS0042046,27
RTS0042047,21
RTS0042048,25
RTS0042049,18
RTS0042050,10
RTS0042051,14
RTS0042052,15
RTS0042053,14
RTS0042054,4
RTS0042055,6
RTS0042056,15
RTS0042057,12
RTS0042058,12
RTS0042059,15
RTS0042060,17
RTS0042061,14
RTS0042062,15
RTS0042063,9
RTS0042064,14
RTS0042065,16
RTS0042066,22
RTS0042067,19
RTS0042068,17
RTS0042069,10
RTS0042071,6
RTS0042072,12
RTS0042073,10
RTS0042074,5
RTS0042075,9
RTS0042076,13
RTS0042077,8
RTS0042078,8
RTS0042079,6
RTS0042080,14
RTS0042081,17
RTS0042082,21
RTS0042083,14
RTS0042084,25
RTS0042085,18
RTS0042086,9
RTS0042087,5
RTS0042088,6
RTS0042089,5
RTS0042090,15
RTS0042091,6
RTS0042092,17
RTS0042093,11
RTS0042094,12
RTS0042095,15
RTS0042096,14
RTS0042097,10
RTS0042098,15
RTS0042099,9
RTS0042100,6
RTS0042101,11
RTS0042102,13
RTS0042103,13
RTS0042104,21
RTS0042105,9
RTS0042106,12
RTS0042107,10
RTS0042108,8
RTS0042109,14
RTS0042110,15
RTS0042111,14
RTS0042112,13
RTS0042113,14
RTS0042114,7
RTS0042115,16
RTS0042116,11
RTS0042117,11
RTS0042118,6
RTS0042119,12
RTS0042120,15
RTS0042121,18
RTS0042122,9
RTS0042123,24
RTS0042124,9
RTS0042125,9
RTS0042126,14
RTS0042127,8
RTS0042128,7
RTS0042129,11
RTS0042130,5
RTS0042131,18
RTS0042132,12
RTS0042133,13
RTS0042134,16
RTS0042135,8
RTS0042136,15
RTS0042137,9
RTS0042138,5
RTS0042139,8
RTS0042140,12
RTS0042141,10
RTS0042142,8
RTS0042143,6
RTS0042144,7
RTS0042145,8
RTS0042146,26
RTS0042147,16
RTS0042148,15
RTS0042149,20
RTS0042150,15
RTS0042151,10
RTS0042152,6
RTS0042153,5
RTS0042154,12
RTS0042155,13
RTS0042156,12
RTS0042157,7
RTS0042158,7
RTS0042159,9
RTS0042160,9
RTS0042161,11
RTS0042162,9
RTS0042163,19
RTS0042164,9
RTS0042165,5
RTS0042166,11
RTS0042167,15
RTS0042168,17
RTS0042169,13
RTS0042170,12
RTS0042171,10
RTS0042172,9
RTS0042173,10
RTS0042174,10
RTS0042175,12
RTS0042176,9
RTS0042177,9
RTS0042178,11
RTS0042179,12
RTS0042180,9
RTS0042181,14
RTS0042182,13
RTS0042183,14
RTS0042184,16
RTS0042185,23
RTS0042186,8
RTS0042187,14
RTS0042188,7
RTS0042189,9
RTS0042190,6
RTS0042191,19
RTS0042192,14
RTS0042193,11
RTS0042194,12
RTS0042195,9
RTS0042196,10
RTS0042197,11
RTS0042198,7
RTS0042199,10
RTS0042200,4
RTS0042201,15
RTS0042202,3
RTS0042203,12
RTS0042204,3
RTS0042205,7
RTS0042206,6
RTS0042207,9
RTS0042208,7
RTS0042209,6
RTS0042210,6
RTS0042211,8
RTS0042212,6
RTS0042213,10
RTS0042214,10
RTS0042215,11
RTS0042216,7
RTS0042217,4
RTS0042218,14
RTS0042219,6
RTS0042220,12
RTS0042221,11
RTS0042222,7
RTS0042223,7
RTS0042224,11
RTS0042225,10
RTS0042226,12
RTS0042227,7
RTS0042228,5
RTS0042229,8
RTS0042230,13
RTS0042231,15
RTS0042232,15
RTS0042233,10
RTS0042234,9
RTS0042235,9
RTS0042236,9
RTS0042237,15
RTS0042238,13
RTS0042239,15
RTS0042240,16
RTS0042241,8
RTS0042242,6
RTS0042243,6
RTS0042244,8
RTS0042245,12
RTS0042246,38
RTS0042247,20
RTS0042248,49
RTS0042249,31
RTS0042250,35
RTS0042251,17
RTS0042252,10
RTS0042253,6
RTS0042254,13
RTS0042255,5
RTS0042256,18
RTS0042257,13
RTS0042258,11
RTS0042259,7
RTS0042260,15
RTS0042261,51
RTS0042262,30
RTS0042263,34
RTS0042264,36
RTS0042265,39
RTS0042266,6
RTS0042267,5
RTS0042268,6
RTS0042269,7
RTS0042270,9
RTS0042271,9
RTS0042272,5
RTS0042273,8
RTS0042274,7
RTS0042275,8
RTS0042276,19
RTS0042277,8
RTS0042278,3
RTS0042279,17
RTS0042280,19
RTS0042281,2
RTS0042282,14
RTS0042283,11
RTS0042284,9
RTS0042285,11
RTS0042286,11
RTS0042287,10
RTS0042288,4
RTS0042289,12
RTS0042290,14
RTS0042291,37
RTS0042292,45
RTS0042293,29
RTS0042294,40
RTS0042295,28
RTS0042296,9
RTS0042297,9
RTS0042298,8
RTS0042299,9
RTS0042300,8
RTS0042301,11
RTS0042302,10
RTS0042303,17
RTS0042304,7
RTS0042305,11
RTS0042306,9
RTS0042307,12
RTS0042308,9
RTS0042309,12
RTS0042310,5
RTS0042311,4
RTS0042312,7
RTS0042313,7
RTS0042314,12
RTS0042315,19
RTS0042316,13
RTS0042317,8
RTS0042318,12
RTS0042319,6
RTS0042320,7
RTS0042321,19
RTS0042322,10
RTS0042323,13
RTS0042324,10
RTS0042325,15
RTS0042326,15
RTS0042327,11
RTS0042328,12
RTS0042329,13
RTS0042330,9
RTS0042331,7
RTS0042332,12
RTS0042333,15
RTS0042334,20
RTS0042335,14
RTS0042336,9
RTS0042337,7
RTS0042338,7
RTS0042339,12
RTS0042340,11
RTS0042341,36
RTS0042342,18
RTS0042343,42
RTS0042344,33
RTS0042345,21
RTS0042346,5
RTS0042347,8
RTS0042348,13
RTS0042349,9
RTS0042350,11
RTS0042351,17
RTS0042352,28
RTS0042353,12
RTS0042354,17
RTS0042355,14
RTS0042356,9
RTS0042357,5
RTS0042358,6
RTS0042359,16
RTS0042360,10
RTS0042361,14
RTS0042362,14
RTS0042363,17
RTS0042364,16
RTS0042365,24
RTS0042366,12
RTS0042367,4
RTS0042368,9
RTS0042369,6
RTS0042370,9
RTS0042371,21
RTS0042372,15
RTS0042373,18
RTS0042374,10
RTS0042375,18
RTS0042376,8
RTS0042377,7
RTS0042378,3
RTS0042379,16
RTS0042380,7
RTS0042381,89
RTS0042382,101
RTS0042383,96
RTS0042384,94
RTS0042385,90
RTS0042386,5
RTS0042387,14
RTS0042388,17
RTS0042389,9
RTS0042390,9
RTS0042391,8
RTS0042392,10
RTS0042393,11
RTS0042394,11
RTS0042395,15
RTS0042396,10
RTS0042397,11
RTS0042398,11
RTS0042399,3
RTS0042400,9
RTS0042401,10
RTS0042402,10
RTS0042403,5
RTS0042404,12
RTS0042405,10
RTS0042406,11
RTS0042407,12
RTS0042408,10
RTS0042409,2
RTS0042410,8
RTS0042411,6
RTS0042412,7
RTS0042413,12
RTS0042414,12
RTS0042415,9
RTS0042416,44
RTS0042417,64
RTS0042418,79
RTS0042419,36
RTS0042420,46
RTS0042421,9
RTS0042422,7
RTS0042423,5
RTS0042424,7
RTS0042425,4
RTS0042426,14
RTS0042427,21
RTS0042428,37
RTS0042429,34
RTS0042430,32
RTS0042431,23
RTS0042432,68
RTS0042433,28
RTS0042434,70
RTS0042435,40
RTS0042436,16
RTS0042437,9
RTS0042438,21
RTS0042439,18
RTS0042440,11
RTS0042441,11
RTS0042442,12
RTS0042443,6
RTS0042444,13
RTS0042445,8
RTS0042446,9
RTS0042447,13
RTS0042448,14
RTS0042449,10
RTS0042450,9
RTS0042451,14
RTS0042452,8
RTS0042453,13
RTS0042454,17
RTS0042455,10
RTS0042456,16
RTS0042457,16
RTS0042458,13
RTS0042460,12
RTS0042461,17
RTS0042462,23
RTS0042463,9
RTS0042464,17
RTS0042465,16
RTS0042466,14
RTS0042467,18
RTS0042468,15
RTS0042469,18
RTS0042470,11
RTS0042471,10
RTS0042472,7
RTS0042473,11
RTS0042474,11
RTS0042475,12
RTS0042476,11
RTS0042477,5
RTS0042478,10
RTS0042479,10
RTS0042480,5
RTS0042481,19
RTS0042482,34
RTS0042483,61
RTS0042484,63
RTS0042485,27
RTS0042486,8
RTS0042487,10
RTS0042488,12
RTS0042489,4
RTS0042490,8
RTS0042491,9
RTS0042492,10
RTS0042493,7
RTS0042494,5
RTS0042495,7
RTS0042496,9
RTS0042497,11
RTS0042498,12
RTS0042499,17
RTS0042500,15
RTS0042501,9
RTS0042502,6
RTS0042503,14
RTS0042504,13
RTS0042505,6
RTS0042506,9
RTS0042507,9
RTS0042508,3
RTS0042509,6
RTS0042510,8
RTS0042515,7
RTS0042522,11
RTS0042526,11
RTS0042527,15
RTS0042528,14
RTS0042529,6
RTS0042530,13
RTS0042531,9
RTS0042532,9
RTS0042533,26
RTS0042534,14
RTS0042535,13
RTS0042536,9
RTS0042537,8
RTS0042538,6
RTS0042539,11
RTS0042540,10
RTS0042541,6
RTS0042542,8
RTS0042543,3
RTS0042544,7
RTS0042545,6
RTS0042546,4
RTS0042547,7
RTS0042548,6
RTS0042549,10
RTS0042550,7
RTS0042551,10
RTS0042552,7
RTS0042553,5
RTS0042554,8
RTS0042555,7
RTS0042556,5
RTS0042557,4
RTS0042558,5
RTS0042559,9
RTS0042560,11
RTS0042561,13
RTS0042562,10
RTS0042563,6
RTS0042564,11
RTS0042565,13
RTS0042566,17
RTS0042567,19
RTS0042568,21
RTS0042569,22
RTS0042570,16
RTS0042571,27
RTS0042572,16
RTS0042573,31
RTS0042574,25
RTS0042575,14
RTS0042576,10
RTS0042577,13
RTS0042578,12
RTS0042579,17
RTS0042580,7
RTS0042581,14
RTS0042582,9
RTS0042583,36
RTS0042584,10
RTS0042585,10
RTS0042586,35
RTS0042587,60
RTS0042588,74
RTS0042589,55
RTS0042590,74
RTS0042591,3
RTS0042592,10
RTS0042593,11
RTS0042594,13
RTS0042595,8
RTS0042596,13
RTS0042597,6
RTS0042598,20
RTS0042599,8
RTS0042600,7
RTS0042601,10
RTS0042602,5
RTS0042603,3
RTS0042604,17
RTS0042605,18
RTS0042606,24
RTS0042607,13
RTS0042608,24
RTS0042609,20
RTS0042610,19
RTS0042611,26
RTS0042612,46
RTS0042613,32
RTS0042614,28
RTS0042615,46
RTS0042616,70
RTS0042617,117
RTS0042618,80
RTS0042619,60
RTS0042620,91
RTS0042621,6
RTS0042622,9
RTS0042623,13
RTS0042624,2
RTS0042625,7
RTS0042626,22
RTS0042627,31
RTS0042628,15
RTS0042629,21
RTS0042630,10
RTS0042631,8
RTS0042633,11
RTS0042634,10
RTS0042635,7
RTS0042636,27
RTS0042637,34
RTS0042638,26
RTS0042639,26
RTS0042640,36
RTS0042641,11
RTS0042642,6
RTS0042643,6
RTS0042644,4
RTS0042645,4
RTS0042646,26
RTS0042647,33
RTS0042648,60
RTS0042649,27
RTS0042650,15
RTS0042651,6
RTS0042652,8
RTS0042653,9
RTS0042654,11
RTS0042655,5
RTS0042656,8
RTS0042657,5
RTS0042658,8
RTS0042659,7
RTS0042660,7
RTS0042661,17
RTS0042662,15
RTS0042663,14
RTS0042664,8
RTS0042665,12
RTS0042666,7
RTS0042667,8
RTS0042668,9
RTS0042669,8
RTS0042670,4
RTS0042671,16
RTS0042672,20
RTS0042673,16
RTS0042674,12
RTS0042675,20
RTS0042676,7
RTS0042678,14
RTS0042679,10
RTS0042680,13
RTS0042681,32
RTS0042682,39
RTS0042683,34
RTS0042684,25
RTS0042685,35
RTS0042686,9
RTS0042687,14
RTS0042688,6
RTS0042689,5
RTS0042690,10
RTS0042691,12
RTS0042692,4
RTS0042693,6
RTS0042695,8
RTS0042696,10
RTS0042697,4
RTS0042698,8
RTS0042699,6
RTS0042700,11
RTS0042701,7
RTS0042702,9
RTS0042703,13
RTS0042704,13
RTS0042705,9
RTS0042706,14
RTS0042707,11
RTS0042708,20
RTS0042709,17
RTS0042710,21
RTS0042711,37
RTS0042712,37
RTS0042713,23
RTS0042714,27
RTS0042715,20
RTS0042716,6
RTS0042717,15
RTS0042718,9
RTS0042719,6
RTS0042720,5
RTS0042721,12
RTS0042722,8
RTS0042723,23
RTS0042724,18
RTS0042725,8
RTS0042726,9
RTS0042727,12
RTS0042728,12
RTS0042729,12
RTS0042730,12
RTS0042731,12
RTS0042732,31
RTS0042733,29
RTS0042734,29
RTS0042735,14
RTS0042736,12
RTS0042737,25
RTS0042738,12
RTS0042739,8
RTS0042740,10
RTS0042741,7
RTS0042742,13
RTS0042743,8
RTS0042744,9
RTS0042745,5
RTS0042746,22
RTS0042747,16
RTS0042748,10
RTS0042749,3
RTS0042750,11
RTS0042751,7
RTS0042752,3
RTS0042753,13
RTS0042754,12
RTS0042755,8
RTS0042756,8
RTS0042757,6
RTS0042758,8
RTS0042759,7
RTS0042760,12
RTS0042761,15
RTS0042762,4
RTS0042763,5
RTS0042764,11
RTS0042765,8
RTS0042766,15
RTS0042767,11
RTS0042768,13
RTS0042769,12
RTS0042770,10
RTS0042771,7
RTS0042772,13
RTS0042773,11
RTS0042774,14
RTS0042775,11
RTS0042776,10
RTS0042777,15
RTS0042778,10
RTS0042779,11
RTS0042780,9
RTS0042781,9
RTS0042782,11
RTS0042783,7
RTS0042784,11
RTS0042785,8
RTS0042786,23
RTS0042787,17
RTS0042788,14
RTS0042789,27
RTS0042790,24
RTS0042791,74
RTS0042792,30
RTS0042793,70
RTS0042794,53
RTS0042795,51
RTS0042796,12
RTS0042797,12
RTS0042798,7
RTS0042799,8
RTS0042800,10
RTS0042801,12
RTS0042802,11
RTS0042803,9
RTS0042804,6
RTS0042805,10
RTS0042806,9
RTS0042807,8
RTS0042808,6
RTS0042809,11
RTS0042810,7
RTS0042811,12
RTS0042812,21
RTS0042813,10
RTS0042814,18
RTS0042815,11
RTS0042816,7
RTS0042817,12
RTS0042818,14
RTS0042819,21
RTS0042820,11
RTS0042821,6
RTS0042822,14
RTS0042823,9
RTS0042824,7
RTS0042825,7
RTS0042826,21
RTS0042827,16
RTS0042828,15
RTS0042829,18
RTS0042830,10
RTS0042831,15
RTS0042832,11
RTS0042833,8
RTS0042834,13
RTS0042835,16
RTS0042836,21
RTS0042837,21
RTS0042838,26
RTS0042839,25
RTS0042840,27
RTS0042841,17
RTS0042842,9
RTS0042843,14
RTS0042844,11
RTS0042845,65
RTS0042846,14
RTS0042847,19
RTS0042848,23
RTS0042849,17
RTS0042850,14
RTS0042851,16
RTS0042852,6
RTS0042853,7
RTS0042854,13
RTS0042855,10
RTS0042856,12
RTS0042857,7
RTS0042858,20
RTS0042859,15
RTS0042860,12
RTS0042861,14
RTS0042862,10
RTS0042863,10
RTS0042864,9
RTS0042865,9
RTS0042866,9
RTS0042867,12
RTS0042868,13
RTS0042869,11
RTS0042870,14
RTS0042871,10
RTS0042872,6
RTS0042873,8
RTS0042874,10
RTS0042875,11
RTS0042876,14
RTS0042877,15
RTS0042878,18
RTS0042879,16
RTS0042880,25
RTS0042881,15
RTS0042882,20
RTS0042883,26
RTS0042884,23
RTS0042885,12
RTS0042886,22
RTS0042887,9
RTS0042888,8
RTS0042889,8
RTS0042890,13
RTS0042891,11
RTS0042892,12
RTS0042893,14
RTS0042894,13
RTS0042895,8
RTS0042896,30
RTS0042897,21
RTS0042898,19
RTS0042899,31
RTS0042900,25
RTS0042901,9
RTS0042902,7
RTS0042903,10
RTS0042904,11
RTS0042905,10
RTS0042906,20
RTS0042907,5
RTS0042908,16
RTS0042909,8
RTS0042910,6
RTS0042911,7
RTS0042912,10
RTS0042913,3
RTS0042914,9
RTS0042915,10
RTS0042916,7
RTS0042917,11
RTS0042918,5
RTS0042919,12
RTS0042920,13
RTS0042921,16
RTS0042922,11
RTS0042923,21
RTS0042924,11
RTS0042925,14
RTS0042926,14
RTS0042927,10
RTS0042928,11
RTS0042929,8
RTS0042930,11
RTS0042931,2
RTS0042932,7
RTS0042933,4
RTS0042934,9
RTS0042935,11
RTS0042936,10
RTS0042937,7
RTS0042938,42
RTS0042939,11
RTS0042940,12
RTS0042941,54
RTS0042942,41
RTS0042943,40
RTS0042944,82
RTS0042945,54
RTS0042946,9
RTS0042947,13
RTS0042948,3
RTS0042949,13
RTS0042950,9
RTS0042951,13
RTS0042952,13
RTS0042953,7
RTS0042954,8
RTS0042955,12
RTS0042956,7
RTS0042957,11
RTS0042958,7
RTS0042959,9
RTS0042960,14
RTS0042961,18
RTS0042962,8
RTS0042963,17
RTS0042964,17
RTS0042965,24
RTS0042966,11
RTS0042967,10
RTS0042968,13
RTS0042969,5
RTS0042970,21
RTS0042971,29
RTS0042972,22
RTS0042973,14
RTS0042974,19
RTS0042975,29
RTS0042976,34
RTS0042977,20
RTS0042978,32
RTS0042979,19
RTS0042980,20
RTS0042981,21
RTS0042982,9
RTS0042983,13
RTS0042984,17
RTS0042985,21
RTS0042986,12
RTS0042987,13
RTS0042988,19
RTS0042989,16
RTS0042990,9
RTS0042991,8
RTS0042992,14
RTS0042993,11
RTS0042994,14
RTS0042995,26
RTS0042996,15
RTS0042997,12
RTS0042998,9
RTS0042999,13
RTS0043000,5
RTS0043001,15
RTS0043002,11
RTS0043003,10
RTS0043004,12
RTS0043005,13
RTS0043006,8
RTS0043007,14
RTS0043008,12
RTS0043009,5
RTS0043010,11
RTS0043011,10
RTS0043012,14
RTS0043013,8
RTS0043014,20
RTS0043015,15
RTS0043016,16
RTS0043017,46
RTS0043018,23
RTS0043019,54
RTS0043020,22
RTS0043021,15
RTS0043022,21
RTS0043023,24
RTS0043024,22
RTS0043025,25
RTS0043026,12
RTS0043027,11
RTS0043028,20
RTS0043029,15
RTS0043030,18
RTS0043031,15
RTS0043032,5
RTS0043033,15
RTS0043034,6
RTS0043035,6
RTS0043036,10
RTS0043037,13
RTS0043038,12
RTS0043039,11
RTS0043040,18
RTS0043041,12
RTS0043042,12
RTS0043043,12
RTS0043044,8
RTS0043045,9
RTS0043046,13
RTS0043047,9
RTS0043048,12
RTS0043049,9
RTS0043050,10
RTS0043051,18
RTS0043052,15
RTS0043053,16
RTS0043054,14
RTS0043055,9
RTS0043056,12
RTS0043057,12
RTS0043058,16
RTS0043059,13
RTS0043060,9
RTS0043061,102
RTS0043062,48
RTS0043063,53
RTS0043064,38
RTS0043065,47
RTS0043066,11
RTS0043067,9
RTS0043068,7
RTS0043069,6
RTS0043070,16
RTS0043071,12
RTS0043072,11
RTS0043073,7
RTS0043074,10
RTS0043075,14
RTS0043076,13
RTS0043077,15
RTS0043078,16
RTS0043079,17
RTS0043080,14
RTS0043081,16
RTS0043082,13
RTS0043083,10
RTS0043084,11
RTS0043085,10
RTS0043086,11
RTS0043087,12
RTS0043088,8
RTS0043089,6
RTS0043090,11
RTS0043091,10
RTS0043092,10
RTS0043093,3
RTS0043094,15
RTS0043095,15
RTS0043096,8
RTS0043097,7
RTS0043098,9
RTS0043099,15
RTS0043100,6
RTS0043101,9
RTS0043102,7
RTS0043103,8
RTS0043104,24
RTS0043105,14
RTS0043106,19
RTS0043107,11
RTS0043108,10
RTS0043109,8
RTS0043110,13
RTS0043111,13
RTS0043112,11
RTS0043113,9
RTS0043114,12
RTS0043115,4
RTS0043116,17
RTS0043117,7
RTS0043118,9
RTS0043119,6
RTS0043120,13
RTS0043121,5
RTS0043122,7
RTS0043123,18
RTS0043124,9
RTS0043125,8
RTS0043126,19
RTS0043127,7
RTS0043128,15
RTS0043129,11
RTS0043130,11
RTS0043131,12
RTS0043132,4
RTS0043133,13
RTS0043134,12
RTS0043135,9
RTS0043136,17
RTS0043137,13
RTS0043138,17
RTS0043139,14
RTS0043140,7
RTS0043141,19
RTS0043142,30
RTS0043143,18
RTS0043144,13
RTS0043145,20
RTS0043146,15
RTS0043147,21
RTS0043148,13
RTS0043149,15
RTS0043150,9
RTS0043151,7
RTS0043152,17
RTS0043153,17
RTS0043154,9
RTS0043155,8
RTS0043156,141
RTS0043157,168
RTS0043159,127
RTS0043160,406
RTS0043161,44
RTS0043162,55
RTS0043163,58
RTS0043164,20
RTS0043165,52
RTS0043167,11
RTS0043168,6
RTS0043169,18
RTS0043170,17
RTS0043171,60
RTS0043172,101
RTS0043173,52
RTS0043174,65
RTS0043175,79
RTS0043176,7
RTS0043177,18
RTS0043178,20
RTS0043179,17
RTS0043180,10
RTS0043181,6
RTS0043182,12
RTS0043183,15
RTS0043184,4
RTS0043185,7
RTS0043186,27
RTS0043187,14
RTS0043188,21
RTS0043189,17
RTS0043190,19
RTS0043191,8
RTS0043192,9
RTS0043193,9
RTS0043194,4
RTS0043195,8
RTS0043196,15
RTS0043197,14
RTS0043198,10
RTS0043199,16
RTS0043200,10
RTS0043201,17
RTS0043202,27
RTS0043203,19
RTS0043204,29
RTS0043205,27
RTS0043206,17
RTS0043207,16
RTS0043208,15
RTS0043209,6
RTS0043210,20
RTS0043211,12
RTS0043212,12
RTS0043213,9
RTS0043214,13
RTS0043215,10
RTS0043216,26
RTS0043217,21
RTS0043218,18
RTS0043219,19
RTS0043220,20
RTS0043221,8
RTS0043222,11
RTS0043223,11
RTS0043224,3
RTS0043225,6
RTS0043226,20
RTS0043227,15
RTS0043228,13
RTS0043229,16
RTS0043230,18
RTS0043231,38
RTS0043232,22
RTS0043233,26
RTS0043234,13
RTS0043235,12
RTS0043236,13
RTS0043237,10
RTS0043238,18
RTS0043239,14
RTS0043240,14
RTS0043241,15
RTS0043242,14
RTS0043243,15
RTS0043244,14
RTS0043245,15
RTS0043246,17
RTS0043247,18
RTS0043248,17
RTS0043249,15
RTS0043250,11
RTS0043251,5
RTS0043252,14
RTS0043253,5
RTS0043254,10
RTS0043255,5
RTS0043256,10
RTS0043257,16
RTS0043258,8
RTS0043259,14
RTS0043260,12
RTS0043261,9
RTS0043262,10
RTS0043263,3
RTS0043264,12
RTS0043265,11
RTS0043266,17
RTS0043267,12
RTS0043268,13
RTS0043269,17
RTS0043270,17
RTS0043271,30
RTS0043272,22
RTS0043273,14
RTS0043274,21
RTS0043275,24
RTS0043276,12
RTS0043277,24
RTS0043278,4
RTS0043279,10
RTS0043280,10
RTS0043281,13
RTS0043282,26
RTS0043283,4
RTS0043284,22
RTS0043285,13
RTS0043286,12
RTS0043287,28
RTS0043288,21
RTS0043289,24
RTS0043290,18
RTS0043291,21
RTS0043292,31
RTS0043293,22
RTS0043294,23
RTS0043295,30
RTS0043296,9
RTS0043297,9
RTS0043299,7
RTS0043300,14
RTS0043301,8
RTS0043302,6
RTS0043303,10
RTS0043304,6
RTS0043305,9
RTS0043306,6
RTS0043307,14
RTS0043308,5
RTS0043309,14
RTS0043310,9
RTS0043311,23
RTS0043312,16
RTS0043313,32
RTS0043314,14
RTS0043315,12
RTS0043316,13
RTS0043317,12
RTS0043318,9
RTS0043319,6
RTS0043320,6
RTS0043321,18
RTS0043322,15
RTS0043323,15
RTS0043324,11
RTS0043325,17
RTS0043326,11
RTS0043327,7
RTS0043328,17
RTS0043329,10
RTS0043330,8
RTS0043331,9
RTS0043332,7
RTS0043333,7
RTS0043334,12
RTS0043335,5
RTS0043336,17
RTS0043337,12
RTS0043338,16
RTS0043339,11
RTS0043340,3
RTS0043341,3
RTS0043342,12
RTS0043343,3
RTS0043344,10
RTS0043345,10
RTS0043346,5
RTS0043347,13
RTS0043348,10
RTS0043349,13
RTS0043350,11
RTS0043351,17
RTS0043352,13
RTS0043353,14
RTS0043354,10
RTS0043355,11
RTS0043356,11
RTS0043357,8
RTS0043358,16
RTS0043359,8
RTS0043360,15
RTS0043361,17
RTS0043362,12
RTS0043363,19
RTS0043364,7
RTS0043365,12
RTS0043366,8
RTS0043367,8
RTS0043368,8
RTS0043369,6
RTS0043370,10
RTS0043371,29
RTS0043372,29
RTS0043373,18
RTS0043374,16
RTS0043375,23
RTS0043376,13
RTS0043377,37
RTS0043378,25
RTS0043379,28
RTS0043380,20
RTS0043381,7
RTS0043382,9
RTS0043383,7
RTS0043384,8
RTS0043385,5
RTS0043386,14
RTS0043387,17
RTS0043388,11
RTS0043389,18
RTS0043390,15
RTS0043391,9
RTS0043392,12
RTS0043393,11
RTS0043394,19
RTS0043395,10
RTS0043396,42
RTS0043397,39
RTS0043398,34
RTS0043399,35
RTS0043400,13
RTS0043401,11
RTS0043402,3
RTS0043403,8
RTS0043404,13
RTS0043405,5
RTS0043406,8
RTS0043407,8
RTS0043408,10
RTS0043409,10
RTS0043410,8
RTS0043411,10
RTS0043412,4
RTS0043413,5
RTS0043414,5
RTS0043415,11
RTS0043416,7
RTS0043417,17
RTS0043418,12
RTS0043419,8
RTS0043420,6
RTS0043421,20
RTS0043422,10
RTS0043423,16
RTS0043424,13
RTS0043425,19
RTS0043426,24
RTS0043427,9
RTS0043428,20
RTS0043429,21
RTS0043430,14
RTS0043431,17
RTS0043432,18
RTS0043433,27
RTS0043434,29
RTS0043435,45
RTS0043436,34
RTS0043437,14
RTS0043438,24
RTS0043439,11
RTS0043440,27
RTS0043441,55
RTS0043442,21
RTS0043443,28
RTS0043444,30
RTS0043445,28
RTS0043446,12
RTS0043447,15
RTS0043448,6
RTS0043449,21
RTS0043450,11
RTS0043451,9
RTS0043452,12
RTS0043453,8
RTS0043454,12
RTS0043455,12
RTS0043456,11
RTS0043457,12
RTS0043458,13
RTS0043459,16
RTS0043460,13
RTS0043461,10
RTS0043462,8
RTS0043463,20
RTS0043464,9
RTS0043465,13
RTS0043466,47
RTS0043467,41
RTS0043468,43
RTS0043469,32
RTS0043470,43
RTS0043471,10
RTS0043472,30
RTS0043473,4
RTS0043474,9
RTS0043475,11
RTS0043476,11
RTS0043477,7
RTS0043478,14
RTS0043479,7
RTS0043480,17
RTS0043481,28
RTS0043482,24
RTS0043483,33
RTS0043484,19
RTS0043485,26
RTS0043486,35
RTS0043487,12
RTS0043488,25
RTS0043489,26
RTS0043490,25
RTS0043491,31
RTS0043492,20
RTS0043493,29
RTS0043494,33
RTS0043495,52
RTS0043496,14
RTS0043497,5
RTS0043498,11
RTS0043499,13
RTS0043500,11
RTS0043501,8
RTS0043502,10
RTS0043503,1
RTS0043504,9
RTS0043505,12
RTS0043506,4
RTS0043507,14
RTS0043508,9
RTS0043509,11
RTS0043510,8
RTS0043511,8
RTS0043512,11
RTS0043513,10
RTS0043514,8
RTS0043515,7
RTS0043516,10
RTS0043517,7
RTS0043518,11
RTS0043519,10
RTS0043520,10
RTS0043521,9
RTS0043522,12
RTS0043523,18
RTS0043524,3
RTS0043525,9
RTS0043526,11
RTS0043527,9
RTS0043528,12
RTS0043529,9
RTS0043530,18
RTS0043531,13
RTS0043532,7
RTS0043533,7
RTS0043534,4
RTS0043535,4
RTS0043536,14
RTS0043537,13
RTS0043538,13
RTS0043539,21
RTS0043540,13
RTS0043541,18
RTS0043542,14
RTS0043543,14
RTS0043544,13
RTS0043545,12
RTS0043546,11
RTS0043547,10
RTS0043548,9
RTS0043549,13
RTS0043550,11
RTS0043551,4
RTS0043552,7
RTS0043553,8
RTS0043554,6
RTS0043555,5
RTS0043556,6
RTS0043557,6
RTS0043558,9
RTS0043559,8
RTS0043560,15
RTS0043561,7
RTS0043562,9
RTS0043563,9
RTS0043564,6
RTS0043565,10
RTS0043566,11
RTS0043567,10
RTS0043568,9
RTS0043569,9
RTS0043570,7
RTS0043571,15
RTS0043572,13
RTS0043573,17
RTS0043574,16
RTS0043575,16
RTS0043576,28
RTS0043577,34
RTS0043578,9
RTS0043579,30
RTS0043580,19
RTS0043581,11
RTS0043582,19
RTS0043583,7
RTS0043584,14
RTS0043585,9
RTS0043586,5
RTS0043587,8
RTS0043588,10
RTS0043589,10
RTS0043590,5
RTS0043591,7
RTS0043592,9
RTS0043593,9
RTS0043594,15
RTS0043595,16
RTS0043596,12
RTS0043597,15
RTS0043598,12
RTS0043599,8
RTS0043600,6
RTS0043601,10
RTS0043602,6
RTS0043603,7
RTS0043604,8
RTS0043605,10
RTS0043606,16
RTS0043607,13
RTS0043608,16
RTS0043609,16
RTS0043610,17
RTS0043611,9
RTS0043612,8
RTS0043613,8
RTS0043614,10
RTS0043615,18
RTS0043616,8
RTS0043617,14
RTS0043618,7
RTS0043619,6
RTS0043620,3
RTS0043621,10
RTS0043622,8
RTS0043623,12
RTS0043624,10
RTS0043625,12
RTS0043626,9
RTS0043627,9
RTS0043628,20
RTS0043629,15
RTS0043630,13
RTS0043631,8
RTS0043632,8
RTS0043633,16
RTS0043634,9
RTS0043635,9
RTS0043636,8
RTS0043637,10
RTS0043638,8
RTS0043639,14
RTS0043640,10
RTS0043641,56
RTS0043642,42
RTS0043643,61
RTS0043644,48
RTS0043645,63
RTS0043646,40
RTS0043647,21
RTS0043648,32
RTS0043649,26
RTS0043650,54
RTS0043651,7
RTS0043652,7
RTS0043653,10
RTS0043654,8
RTS0043655,5
RTS0043656,5
RTS0043657,15
RTS0043658,14
RTS0043659,13
RTS0043660,8
RTS0043661,6
RTS0043663,11
RTS0043664,9
RTS0043665,7
RTS0043666,7
RTS0043667,8
RTS0043668,8
RTS0043669,9
RTS0043670,9
RTS0043671,11
RTS0043672,21
RTS0043673,16
RTS0043674,16
RTS0043675,13
RTS0043676,10
RTS0043677,12
RTS0043678,10
RTS0043679,14
RTS0043680,9
RTS0043681,11
RTS0043682,14
RTS0043683,16
RTS0043684,17
RTS0043685,13
RTS0043686,11
RTS0043687,17
RTS0043688,14
RTS0043689,10
RTS0043690,16
RTS0043691,64
RTS0043692,30
RTS0043693,67
RTS0043694,38
RTS0043695,77
RTS0043696,26
RTS0043697,23
RTS0043698,29
RTS0043699,37
RTS0043700,24
RTS0043701,29
RTS0043702,31
RTS0043703,36
RTS0043704,26
RTS0043705,27
RTS0043706,19
RTS0043707,17
RTS0043708,7
RTS0043709,16
RTS0043710,12
RTS0043711,11
RTS0043712,6
RTS0043713,7
RTS0043714,4
RTS0043715,8
RTS0043716,9
RTS0043717,7
RTS0043718,19
RTS0043719,6
RTS0043720,10
RTS0043721,8
RTS0043722,6
RTS0043723,6
RTS0043724,12
RTS0043725,20
RTS0043726,5
RTS0043727,8
RTS0043728,4
RTS0043729,8
RTS0043730,12
RTS0043731,8
RTS0043732,9
RTS0043733,4
RTS0043734,6
RTS0043735,11
RTS0043736,17
RTS0043737,25
RTS0043738,28
RTS0043739,19
RTS0043740,36
RTS0043741,24
RTS0043742,31
RTS0043743,12
RTS0043744,26
RTS0043745,12
RTS0043746,11
RTS0043747,14
RTS0043748,10
RTS0043749,6
RTS0043750,12
RTS0043751,9
RTS0043752,15
RTS0043753,16
RTS0043754,7
RTS0043755,20
RTS0043756,11
RTS0043757,7
RTS0043758,11
RTS0043759,16
RTS0043760,11
RTS0043761,20
RTS0043762,6
RTS0043763,6
RTS0043764,7
RTS0043765,9
RTS0043766,8
RTS0043767,7
RTS0043768,9
RTS0043769,6
RTS0043770,7
RTS0043771,14
RTS0043772,10
RTS0043773,12
RTS0043774,6
RTS0043775,10
RTS0043776,9
RTS0043777,12
RTS0043778,8
RTS0043779,13
RTS0043780,9
RTS0043781,30
RTS0043782,17
RTS0043783,9
RTS0043784,22
RTS0043785,16
RTS0043786,16
RTS0043787,6
RTS0043788,10
RTS0043789,6
RTS0043790,6
RTS0043791,9
RTS0043792,10
RTS0043793,4
RTS0043794,11
RTS0043795,7
RTS0043796,10
RTS0043797,12
RTS0043798,9
RTS0043799,6
RTS0043800,9
RTS0043801,11
RTS0043802,9
RTS0043803,10
RTS0043804,21
RTS0043805,11
RTS0043806,8
RTS0043807,7
RTS0043808,14
RTS0043809,10
RTS0043810,10
RTS0043811,18
RTS0043812,23
RTS0043813,15
RTS0043814,21
RTS0043815,30
RTS0043816,23
RTS0043817,16
RTS0043818,14
RTS0043819,14
RTS0043820,41
RTS0043821,8
RTS0043822,5
RTS0043823,6
RTS0043824,8
RTS0043825,8
RTS0043826,12
RTS0043827,17
RTS0043828,16
RTS0043829,9
RTS0043830,17
RTS0043831,15
RTS0043832,10
RTS0043833,16
RTS0043834,10
RTS0043835,9
RTS0043836,9
RTS0043837,12
RTS0043838,10
RTS0043839,14
RTS0043840,9
RTS0043841,11
RTS0043842,13
RTS0043843,13
RTS0043844,16
RTS0043845,11
RTS0043846,16
RTS0043847,11
RTS0043848,21
RTS0043849,11
RTS0043850,15
RTS0043851,13
RTS0043852,15
RTS0043853,12
RTS0043854,14
RTS0043856,4
RTS0043857,4
RTS0043858,7
RTS0043859,6
RTS0043860,5
RTS0043861,21
RTS0043862,19
RTS0043863,17
RTS0043864,10
RTS0043865,6
RTS0043866,13
RTS0043867,8
RTS0043868,6
RTS0043869,5
RTS0043870,8
RTS0043871,8
RTS0043872,18
RTS0043873,11
RTS0043874,13
RTS0043875,8
RTS0043876,8
RTS0043877,16
RTS0043878,14
RTS0043879,13
RTS0043880,5
RTS0043881,9
RTS0043882,12
RTS0043883,10
RTS0043884,14
RTS0043885,10
RTS0043886,11
RTS0043887,16
RTS0043888,13
RTS0043889,11
RTS0043890,18
RTS0043891,12
RTS0043892,11
RTS0043893,6
RTS0043894,6
RTS0043895,10
RTS0043896,12
RTS0043897,8
RTS0043898,23
RTS0043899,11
RTS0043900,21
RTS0043901,12
RTS0043902,14
RTS0043903,22
RTS0043904,19
RTS0043905,12
RTS0043906,5
RTS0043907,10
RTS0043908,6
RTS0043909,15
RTS0043910,16
RTS0043911,14
RTS0043912,19
RTS0043913,12
RTS0043914,11
RTS0043915,6
RTS0043916,8
RTS0043917,14
RTS0043918,7
RTS0043919,8
RTS0043920,26
RTS0043921,16
RTS0043922,10
RTS0043923,23
RTS0043924,28
RTS0043925,16
RTS0043926,14
RTS0043927,9
RTS0043928,14
RTS0043929,11
RTS0043930,6
RTS0043931,20
RTS0043932,19
RTS0043933,11
RTS0043934,15
RTS0043935,16
RTS0043936,11
RTS0043937,10
RTS0043938,7
RTS0043939,5
RTS0043940,13
RTS0043941,7
RTS0043942,12
RTS0043943,7
RTS0043944,5
RTS0043945,4
RTS0043946,5
RTS0043947,8
RTS0043948,12
RTS0043949,9
RTS0043950,8
RTS0043951,10
RTS0043952,12
RTS0043953,10
RTS0043954,10
RTS0043955,7
RTS0043956,10
RTS0043957,17
RTS0043958,21
RTS0043959,16
RTS0043960,16
RTS0043961,13
RTS0043962,16
RTS0043963,14
RTS0043964,10
RTS0043965,8
RTS0043966,18
RTS0043967,13
RTS0043968,22
RTS0043969,10
RTS0043970,29
RTS0043971,16
RTS0043972,18
RTS0043973,17
RTS0043974,15
RTS0043975,13
RTS0043976,16
RTS0043977,15
RTS0043978,11
RTS0043979,24
RTS0043980,19
RTS0043981,15
RTS0043982,19
RTS0043983,26
RTS0043984,10
RTS0043985,24
RTS0043986,6
RTS0043987,20
RTS0043988,10
RTS0043989,11
RTS0043990,15
RTS0043991,7
RTS0043992,14
RTS0043993,13
RTS0043994,4
RTS0043996,6
RTS0043997,5
RTS0043998,9
RTS0043999,6
RTS0044000,10
RTS0044001,11
RTS0044002,9
RTS0044003,15
RTS0044004,17
RTS0044005,11
RTS0044006,15
RTS0044007,33
RTS0044008,15
RTS0044009,23
RTS0044010,24
RTS0044011,25
RTS0044012,33
RTS0044013,21
RTS0044014,21
RTS0044015,24
RTS0044016,11
RTS0044017,14
RTS0044018,8
RTS0044019,3
RTS0044020,15
RTS0044021,36
RTS0044022,7
RTS0044023,5
RTS0044024,8
RTS0044025,5
RTS0044026,8
RTS0044027,11
RTS0044028,13
RTS0044029,18
RTS0044030,15
RTS0044031,24
RTS0044032,16
RTS0044033,20
RTS0044034,32
RTS0044035,21
RTS0044036,32
RTS0044037,18
RTS0044038,30
RTS0044039,30
RTS0044040,25
RTS0044041,23
RTS0044042,16
RTS0044043,15
RTS0044044,21
RTS0044045,19
RTS0044046,17
RTS0044047,9
RTS0044048,14
RTS0044049,8
RTS0044050,12
RTS0044051,6
RTS0044052,11
RTS0044053,6
RTS0044054,12
RTS0044055,3
RTS0044056,14
RTS0044057,14
RTS0044058,10
RTS0044059,13
RTS0044060,11
RTS0044061,12
RTS0044062,9
RTS0044063,13
RTS0044064,12
RTS0044065,9
RTS0044067,15
RTS0044068,16
RTS0044069,32
RTS0044070,14
RTS0044071,8
RTS0044072,10
RTS0044073,6
RTS0044074,10
RTS0044075,3
RTS0044076,5
RTS0044077,9
RTS0044078,12
RTS0044079,7
RTS0044080,13
RTS0044081,15
RTS0044082,8
RTS0044083,11
RTS0044084,9
RTS0044085,12
RTS0044086,13
RTS0044087,7
RTS0044088,5
RTS0044089,9
RTS0044090,12
RTS0044091,8
RTS0044092,13
RTS0044093,11
RTS0044094,5
RTS0044095,13
RTS0044096,18
RTS0044097,11
RTS0044098,5
RTS0044099,13
RTS0044100,9
RTS0044101,5
RTS0044102,13
RTS0044103,7
RTS0044104,11
RTS0044105,17
RTS0044106,18
RTS0044107,13
RTS0044108,19
RTS0044109,15
RTS0044110,24
RTS0044111,23
RTS0044112,9
RTS0044113,17
RTS0044114,12
RTS0044115,21
RTS0044116,17
RTS0044117,19
RTS0044118,21
RTS0044119,21
RTS0044120,13
RTS0044121,9
RTS0044122,11
RTS0044123,10
RTS0044124,4
RTS0044125,11
RTS0044126,9
RTS0044127,6
RTS0044128,18
RTS0044129,13
RTS0044130,14
RTS0044131,15
RTS0044132,13
RTS0044133,12
RTS0044134,15
RTS0044135,10
RTS0044136,7
RTS0044137,12
RTS0044138,6
RTS0044139,13
RTS0044140,5
RTS0044141,19
RTS0044142,9
RTS0044143,16
RTS0044144,15
RTS0044145,12
RTS0044146,13
RTS0044147,12
RTS0044148,9
RTS0044149,11
RTS0044150,12
RTS0044151,12
RTS0044152,11
RTS0044153,14
RTS0044154,15
RTS0044155,14
RTS0044156,28
RTS0044157,27
RTS0044158,33
RTS0044159,24
RTS0044160,20
RTS0044161,11
RTS0044162,11
RTS0044163,13
RTS0044164,13
RTS0044165,7
RTS0044166,12
RTS0044167,12
RTS0044168,12
RTS0044169,14
RTS0044170,18
RTS0044171,9
RTS0044172,21
RTS0044173,13
RTS0044174,11
RTS0044175,14
RTS0044176,19
RTS0044177,17
RTS0044178,22
RTS0044180,8
RTS0044181,8
RTS0044182,17
RTS0044183,15
RTS0044184,17
RTS0044185,20
RTS0044186,13
RTS0044187,16
RTS0044188,10
RTS0044189,8
RTS0044190,11
RTS0044191,11
RTS0044192,14
RTS0044193,2
RTS0044194,11
RTS0044195,8
RTS0044196,30
RTS0044197,17
RTS0044198,30
RTS0044199,27
RTS0044200,18
RTS0044206,13
RTS0044207,9
RTS0044208,7
RTS0044209,10
RTS0044210,9
RTS0044211,17
RTS0044212,14
RTS0044213,13
RTS0044214,18
RTS0044215,10
RTS0044216,23
RTS0044217,26
RTS0044218,24
RTS0044219,24
RTS0044220,24
RTS0044221,11
RTS0044222,7
RTS0044223,6
RTS0044224,15
RTS0044225,11
RTS0044226,11
RTS0044227,7
RTS0044228,9
RTS0044229,8
RTS0044230,8
RTS0044231,15
RTS0044232,10
RTS0044233,6
RTS0044234,8
RTS0044235,16
RTS0044236,12
RTS0044237,19
RTS0044238,15
RTS0044239,17
RTS0044240,13
RTS0044241,13
RTS0044242,5
RTS0044243,8
RTS0044244,20
RTS0044245,7
RTS0044246,33
RTS0044247,19
RTS0044248,24
RTS0044249,23
RTS0044250,11
RTS0044251,19
RTS0044252,15
RTS0044253,11
RTS0044254,8
RTS0044255,13
RTS0044256,22
RTS0044257,27
RTS0044258,25
RTS0044259,14
RTS0044260,19
RTS0044261,33
RTS0044262,27
RTS0044263,12
RTS0044264,14
RTS0044265,15
RTS0044266,18
RTS0044267,8
RTS0044268,7
RTS0044269,9
RTS0044270,10
RTS0044271,17
RTS0044272,12
RTS0044273,14
RTS0044274,10
RTS0044275,14
RTS0044276,9
RTS0044277,10
RTS0044278,8
RTS0044279,7
RTS0044280,10
RTS0044281,12
RTS0044282,12
RTS0044283,11
RTS0044284,10
RTS0044285,10
RTS0044286,7
RTS0044287,11
RTS0044288,10
RTS0044289,6
RTS0044290,12
RTS0044291,13
RTS0044292,7
RTS0044293,8
RTS0044294,12
RTS0044295,8
RTS0044296,18
RTS0044297,16
RTS0044298,15
RTS0044299,18
RTS0044300,13
RTS0044301,11
RTS0044302,13
RTS0044303,9
RTS0044304,9
RTS0044305,5
RTS0044306,34
RTS0044307,60
RTS0044308,50
RTS0044309,47
RTS0044310,36
RTS0044311,10
RTS0044312,8
RTS0044313,11
RTS0044314,10
RTS0044315,9
RTS0044316,10
RTS0044317,24
RTS0044318,13
RTS0044319,16
RTS0044320,1
RTS0044321,10
RTS0044322,14
RTS0044323,15
RTS0044324,4
RTS0044325,13
RTS0044326,7
RTS0044327,14
RTS0044328,7
RTS0044329,10
RTS0044330,9
RTS0044331,180
RTS0044332,154
RTS0044333,159
RTS0044334,192
RTS0044335,181
RTS0044336,10
RTS0044337,6
RTS0044338,10
RTS0044339,11
RTS0044340,13
RTS0044341,10
RTS0044342,13
RTS0044343,5
RTS0044344,12
RTS0044345,6
RTS0044346,25
RTS0044347,49
RTS0044348,38
RTS0044349,64
RTS0044350,58
RTS0044351,23
RTS0044352,16
RTS0044353,49
RTS0044354,23
RTS0044355,42
RTS0044356,7
RTS0044357,7
RTS0044358,8
RTS0044359,10
RTS0044360,15
RTS0044361,22
RTS0044362,29
RTS0044363,13
RTS0044364,18
RTS0044365,12
RTS0044366,46
RTS0044367,28
RTS0044368,44
RTS0044369,54
RTS0044370,40
RTS0044371,15
RTS0044372,7
RTS0044373,12
RTS0044374,13
RTS0044375,11
RTS0044376,4
RTS0044377,5
RTS0044378,13
RTS0044379,10
RTS0044380,13
RTS0044381,8
RTS0044382,8
RTS0044383,14
RTS0044384,7
RTS0044385,10
RTS0044386,9
RTS0044387,18
RTS0044388,14
RTS0044389,11
RTS0044390,16
RTS0044391,14
RTS0044392,24
RTS0044393,25
RTS0044394,26
RTS0044395,12
RTS0044396,14
RTS0044397,20
RTS0044399,7
RTS0044400,10
RTS0044401,9
RTS0044402,12
RTS0044403,6
RTS0044404,22
RTS0044405,13
RTS0044406,9
RTS0044407,9
RTS0044408,8
RTS0044409,12
RTS0044410,12
RTS0044411,11
RTS0044412,16
RTS0044413,8
RTS0044414,8
RTS0044415,14
RTS0044416,25
RTS0044417,21
RTS0044418,17
RTS0044419,24
RTS0044420,30
RTS0044421,8
RTS0044422,9
RTS0044423,9
RTS0044424,11
RTS0044425,11
RTS0044426,7
RTS0044427,7
RTS0044428,8
RTS0044429,11
RTS0044430,7
RTS0044431,14
RTS0044432,16
RTS0044433,29
RTS0044434,17
RTS0044435,15
RTS0044436,16
RTS0044437,12
RTS0044438,17
RTS0044439,10
RTS0044440,14
RTS0044441,13
RTS0044442,16
RTS0044443,18
RTS0044444,10
RTS0044445,12
RTS0044446,11
RTS0044447,11
RTS0044448,4
RTS0044449,11
RTS0044450,7
RTS0044451,8
RTS0044452,10
RTS0044453,5
RTS0044454,13
RTS0044455,5
RTS0044456,13
RTS0044457,16
RTS0044458,12
RTS0044459,13
RTS0044460,10
RTS0044461,13
RTS0044462,8
RTS0044463,10
RTS0044464,6
RTS0044465,19
RTS0044466,11
RTS0044467,11
RTS0044468,14
RTS0044469,14
RTS0044470,5
RTS0044471,9
RTS0044472,13
RTS0044473,12
RTS0044474,17
RTS0044475,18
RTS0044476,27
RTS0044477,24
RTS0044478,22
RTS0044479,27
RTS0044480,28
RTS0044481,14
RTS0044482,20
RTS0044483,17
RTS0044484,14
RTS0044485,20
RTS0044486,19
RTS0044487,14
RTS0044488,13
RTS0044489,12
RTS0044490,14
RTS0044491,10
RTS0044492,7
RTS0044493,14
RTS0044494,14
RTS0044495,12
RTS0044496,16
RTS0044497,16
RTS0044498,21
RTS0044499,45
RTS0044500,31
RTS0044501,37
RTS0044502,34
RTS0044503,33
RTS0044504,27
RTS0044505,15
RTS0044506,16
RTS0044507,14
RTS0044508,20
RTS0044509,18
RTS0044510,16
RTS0044511,9
RTS0044512,9
RTS0044513,12
RTS0044514,10
RTS0044515,18
RTS0044516,18
RTS0044517,20
RTS0044518,17
RTS0044519,6
RTS0044520,15
RTS0044521,13
RTS0044522,15
RTS0044523,13
RTS0044524,9
RTS0044525,13
RTS0044526,12
RTS0044527,13
RTS0044528,13
RTS0044529,13
RTS0044530,11
RTS0044531,13
RTS0044532,7
RTS0044533,9
RTS0044534,19
RTS0044535,10
RTS0044536,12
RTS0044537,15
RTS0044538,12
RTS0044539,12
RTS0044540,8
RTS0044541,12
RTS0044542,17
RTS0044543,11
RTS0044544,8
RTS0044545,14
RTS0044546,31
RTS0044547,27
RTS0044548,20
RTS0044549,28
RTS0044550,28
RTS0044551,16
RTS0044552,17
RTS0044553,15
RTS0044554,8
RTS0044555,14
RTS0044556,9
RTS0044557,11
RTS0044558,9
RTS0044559,9
RTS0044560,7
RTS0044561,12
RTS0044562,7
RTS0044563,12
RTS0044564,15
RTS0044565,12
RTS0044566,14
RTS0044567,2
RTS0044568,12
RTS0044569,3
RTS0044570,6
RTS0044571,1
RTS0044572,9
RTS0044573,5
RTS0044574,10
RTS0044575,7
RTS0044576,8
RTS0044577,12
RTS0044578,16
RTS0044579,10
RTS0044580,16
RTS0044581,9
RTS0044582,5
RTS0044583,9
RTS0044584,12
RTS0044585,6
RTS0044586,9
RTS0044587,7
RTS0044588,5
RTS0044589,10
RTS0044590,11
RTS0044591,33
RTS0044592,17
RTS0044593,13
RTS0044594,23
RTS0044595,10
RTS0044596,9
RTS0044597,9
RTS0044598,12
RTS0044599,9
RTS0044600,15
RTS0044601,12
RTS0044602,13
RTS0044603,8
RTS0044604,16
RTS0044605,12
RTS0044606,8
RTS0044607,8
RTS0044608,7
RTS0044609,4
RTS0044610,9
RTS0044611,10
RTS0044612,5
RTS0044613,9
RTS0044614,7
RTS0044615,5
RTS0044616,11
RTS0044617,12
RTS0044618,9
RTS0044619,15
RTS0044620,8
RTS0044621,12
RTS0044622,15
RTS0044623,21
RTS0044624,26
RTS0044625,17
RTS0044626,9
RTS0044627,12
RTS0044628,13
RTS0044629,14
RTS0044630,13
RTS0044631,6
RTS0044632,15
RTS0044633,6
RTS0044634,13
RTS0044635,7
RTS0044636,5
RTS0044637,14
RTS0044638,6
RTS0044639,8
RTS0044640,8
RTS0044641,7
RTS0044642,4
RTS0044643,14
RTS0044644,16
RTS0044645,25
RTS0044646,10
RTS0044647,12
RTS0044648,5
RTS0044649,5
RTS0044650,5
RTS0044651,12
RTS0044652,18
RTS0044653,9
RTS0044654,16
RTS0044655,17
RTS0044656,205
RTS0044657,171
RTS0044658,305
RTS0044659,199
RTS0044660,231
RTS0044661,12
RTS0044662,26
RTS0044663,11
RTS0044664,24
RTS0044665,12
RTS0044666,5
RTS0044667,14
RTS0044668,12
RTS0044669,12
RTS0044670,16
RTS0044671,9
RTS0044672,12
RTS0044673,13
RTS0044674,12
RTS0044675,13
RTS0044676,19
RTS0044677,10
RTS0044678,12
RTS0044679,18
RTS0044680,13
RTS0044681,9
RTS0044682,10
RTS0044683,12
RTS0044684,11
RTS0044685,8
RTS0044686,30
RTS0044687,41
RTS0044688,48
RTS0044689,53
RTS0044690,51
RTS0044691,21
RTS0044692,20
RTS0044693,22
RTS0044694,22
RTS0044695,16
RTS0044696,13
RTS0044697,10
RTS0044698,9
RTS0044699,18
RTS0044700,10
RTS0044701,17
RTS0044702,19
RTS0044703,11
RTS0044704,14
RTS0044705,10
RTS0044706,7
RTS0044707,12
RTS0044708,7
RTS0044709,12
RTS0044710,18
RTS0044711,19
RTS0044712,19
RTS0044714,15
RTS0044715,10
RTS0044716,39
RTS0044717,29
RTS0044718,39
RTS0044719,20
RTS0044720,46
RTS0044721,17
RTS0044722,9
RTS0044723,12
RTS0044724,15
RTS0044725,9
RTS0044726,16
RTS0044727,23
RTS0044728,10
RTS0044729,13
RTS0044730,18
RTS0044731,27
RTS0044732,15
RTS0044733,11
RTS0044734,12
RTS0044735,21
RTS0044736,7
RTS0044737,13
RTS0044738,13
RTS0044739,11
RTS0044740,3
RTS0044741,14
RTS0044742,10
RTS0044743,11
RTS0044744,10
RTS0044745,10
RTS0044746,16
RTS0044747,11
RTS0044748,5
RTS0044749,9
RTS0044750,8
RTS0044751,6
RTS0044752,9
RTS0044753,13
RTS0044754,10
RTS0044755,16
RTS0044756,23
RTS0044757,19
RTS0044758,20
RTS0044759,22
RTS0044760,10
RTS0044761,14
RTS0044762,10
RTS0044763,11
RTS0044764,8
RTS0044765,9
RTS0044766,10
RTS0044767,8
RTS0044768,7
RTS0044769,13
RTS0044770,9
RTS0044771,12
RTS0044772,10
RTS0044773,9
RTS0044774,9
RTS0044775,11
RTS0044776,18
RTS0044777,13
RTS0044778,26
RTS0044779,13
RTS0044780,14
RTS0044781,39
RTS0044782,37
RTS0044783,38
RTS0044784,34
RTS0044785,28
RTS0044786,27
RTS0044787,29
RTS0044788,28
RTS0044789,31
RTS0044790,9
RTS0044791,55
RTS0044792,67
RTS0044793,33
RTS0044794,15
RTS0044795,15
RTS0044796,11
RTS0044797,15
RTS0044798,16
RTS0044799,15
RTS0044800,10
RTS0044801,11
RTS0044802,7
RTS0044803,6
RTS0044804,9
RTS0044805,8
RTS0044806,9
RTS0044807,14
RTS0044808,12
RTS0044809,11
RTS0044810,14
RTS0044811,12
RTS0044812,17
RTS0044813,20
RTS0044814,23
RTS0044815,23
RTS0044816,14
RTS0044817,12
RTS0044818,13
RTS0044819,8
RTS0044820,9
RTS0044821,12
RTS0044822,10
RTS0044823,10
RTS0044824,10
RTS0044825,11
RTS0044826,10
RTS0044827,8
RTS0044828,10
RTS0044829,7
RTS0044830,13
RTS0044831,5
RTS0044832,5
RTS0044833,13
RTS0044834,17
RTS0044835,15
RTS0044836,16
RTS0044837,13
RTS0044838,15
RTS0044839,12
RTS0044840,14
RTS0044841,5
RTS0044842,7
RTS0044843,8
RTS0044844,6
RTS0044845,11
RTS0044846,6
RTS0044847,11
RTS0044848,16
RTS0044849,15
RTS0044850,15
RTS0044851,4
RTS0044852,5
RTS0044853,8
RTS0044854,8
RTS0044855,9
RTS0044856,9
RTS0044857,10
RTS0044858,11
RTS0044859,11
RTS0044860,9
RTS0044861,24
RTS0044862,10
RTS0044863,8
RTS0044864,14
RTS0044865,14
RTS0044866,14
RTS0044867,17
RTS0044868,10
RTS0044869,13
RTS0044870,17
RTS0044871,13
RTS0044872,11
RTS0044873,13
RTS0044874,12
RTS0044875,21
RTS0044876,11
RTS0044877,19
RTS0044878,12
RTS0044879,14
RTS0044880,21
RTS0044881,9
RTS0044882,11
RTS0044883,15
RTS0044884,21
RTS0044885,16
RTS0044886,13
RTS0044887,6
RTS0044888,6
RTS0044889,8
RTS0044890,8
RTS0044891,9
RTS0044892,12
RTS0044893,11
RTS0044894,13
RTS0044895,13
RTS0044896,14
RTS0044897,12
RTS0044898,15
RTS0044899,26
RTS0044900,12
RTS0044901,10
RTS0044902,14
RTS0044903,24
RTS0044904,16
RTS0044905,20
RTS0044906,51
RTS0044907,30
RTS0044908,33
RTS0044909,31
RTS0044910,25
RTS0044911,16
RTS0044912,9
RTS0044913,11
RTS0044914,14
RTS0044915,13
RTS0044916,16
RTS0044917,18
RTS0044918,9
RTS0044919,12
RTS0044920,12
RTS0044921,11
RTS0044922,12
RTS0044923,7
RTS0044924,4
RTS0044925,10
RTS0044926,8
RTS0044927,13
RTS0044928,11
RTS0044929,15
RTS0044930,14
RTS0044931,10
RTS0044932,16
RTS0044933,14
RTS0044934,9
RTS0044935,19
RTS0044936,18
RTS0044937,5
RTS0044938,6
RTS0044939,5
RTS0044940,3
RTS0044941,8
RTS0044942,9
RTS0044943,13
RTS0044944,6
RTS0044945,13
RTS0044946,6
RTS0044947,7
RTS0044948,12
RTS0044949,11
RTS0044950,8
RTS0044951,5
RTS0044952,9
RTS0044953,6
RTS0044954,2
RTS0044955,7
RTS0044956,28
RTS0044957,23
RTS0044958,28
RTS0044959,27
RTS0044960,29
RTS0044961,10
RTS0044962,11
RTS0044963,6
RTS0044964,9
RTS0044965,13
RTS0044966,9
RTS0044967,5
RTS0044968,10
RTS0044969,5
RTS0044970,21
RTS0044971,10
RTS0044972,16
RTS0044973,6
RTS0044974,11
RTS0044975,9
RTS0044976,6
RTS0044977,10
RTS0044978,15
RTS0044979,6
RTS0044980,14
RTS0044981,5
RTS0044982,12
RTS0044983,9
RTS0044984,8
RTS0044985,21
RTS0044986,9
RTS0044987,8
RTS0044988,4
RTS0044989,13
RTS0044990,10
RTS0044991,7
RTS0044992,4
RTS0044993,4
RTS0044994,4
RTS0044995,7
RTS0044996,13
RTS0044997,11
RTS0044998,11
RTS0044999,5
RTS0045000,9
RTS0045001,16
RTS0045002,11
RTS0045003,6
RTS0045004,11
RTS0045005,14
RTS0045006,20
RTS0045007,37
RTS0045008,49
RTS0045009,28
RTS0045010,26
RTS0045011,13
RTS0045012,21
RTS0045013,6
RTS0045014,6
RTS0045015,22
RTS0045016,15
RTS0045017,28
RTS0045018,30
RTS0045019,28
RTS0045020,24
RTS0045021,28
RTS0045022,20
RTS0045023,30
RTS0045024,32
RTS0045025,34
RTS0045026,17
RTS0045027,16
RTS0045028,15
RTS0045029,21
RTS0045030,18
RTS0045031,10
RTS0045032,10
RTS0045033,10
RTS0045034,13
RTS0045035,8
RTS0045036,19
RTS0045038,21
RTS0045039,12
RTS0045040,12
RTS0045041,29
RTS0045042,23
RTS0045043,32
RTS0045044,32
RTS0045045,39
RTS0045046,6
RTS0045047,13
RTS0045048,5
RTS0045049,9
RTS0045050,10
RTS0045051,12
RTS0045052,16
RTS0045053,13
RTS0045054,8
RTS0045055,8
RTS0045056,15
RTS0045057,26
RTS0045058,9
RTS0045059,12
RTS0045060,21
RTS0045061,6
RTS0045063,3
RTS0045064,11
RTS0045065,14
RTS0045066,14
RTS0045067,35
RTS0045068,40
RTS0045069,25
RTS0045070,31
RTS0045071,16
RTS0045072,7
RTS0045073,15
RTS0045074,12
RTS0045075,10
RTS0045076,13
RTS0045077,5
RTS0045078,5
RTS0045079,9
RTS0045080,5
RTS0045081,28
RTS0045082,35
RTS0045083,72
RTS0045084,55
RTS0045085,34
RTS0045086,6
RTS0045087,10
RTS0045088,10
RTS0045089,5
RTS0045090,6
RTS0045091,16
RTS0045092,10
RTS0045093,12
RTS0045094,11
RTS0045095,13
RTS0045096,11
RTS0045097,7
RTS0045098,10
RTS0045099,10
RTS0045100,14
RTS0045101,11
RTS0045102,16
RTS0045103,14
RTS0045104,11
RTS0045105,6
RTS0045106,7
RTS0045107,8
RTS0045108,7
RTS0045109,8
RTS0045110,7
RTS0045111,12
RTS0045112,12
RTS0045113,10
RTS0045114,13
RTS0045115,10
RTS0045116,8
RTS0045117,13
RTS0045118,8
RTS0045119,14
RTS0045120,12
RTS0045121,5
RTS0045122,11
RTS0045123,12
RTS0045124,6
RTS0045125,8
RTS0045126,17
RTS0045127,11
RTS0045128,19
RTS0045129,11
RTS0045130,18
RTS0045131,15
RTS0045132,11
RTS0045133,8
RTS0045134,7
RTS0045135,9
RTS0045136,16
RTS0045137,10
RTS0045138,8
RTS0045139,12
RTS0045140,7
RTS0045141,4
RTS0045142,13
RTS0045143,11
RTS0045144,11
RTS0045145,8
RTS0045146,4
RTS0045147,10
RTS0045148,9
RTS0045149,5
RTS0045150,5
RTS0045151,16
RTS0045152,12
RTS0045153,12
RTS0045154,19
RTS0045155,13
RTS0045156,7
RTS0045157,17
RTS0045158,12
RTS0045159,20
RTS0045160,20
RTS0045161,10
RTS0045162,13
RTS0045163,16
RTS0045164,20
RTS0045165,14
RTS0045166,10
RTS0045167,9
RTS0045168,11
RTS0045169,16
RTS0045170,16
RTS0045171,25
RTS0045172,13
RTS0045173,14
RTS0045174,14
RTS0045175,20
RTS0045176,8
RTS0045177,10
RTS0045178,5
RTS0045179,6
RTS0045180,8
RTS0045181,10
RTS0045182,21
RTS0045183,11
RTS0045184,8
RTS0045185,14
RTS0045186,15
RTS0045187,14
RTS0045188,21
RTS0045189,15
RTS0045190,17
RTS0045191,10
RTS0045192,4
RTS0045193,15
RTS0045194,12
RTS0045195,8
RTS0045196,10
RTS0045197,7
RTS0045198,18
RTS0045199,6
RTS0045200,15
RTS0045201,8
RTS0045202,13
RTS0045203,17
RTS0045204,9
RTS0045205,12
RTS0045206,7
RTS0045207,14
RTS0045208,11
RTS0045209,7
RTS0045210,8
RTS0045211,6
RTS0045212,14
RTS0045213,8
RTS0045214,13
RTS0045215,10
RTS0045216,16
RTS0045217,13
RTS0045218,22
RTS0045219,28
RTS0045220,12
RTS0045221,7
RTS0045222,6
RTS0045223,10
RTS0045224,12
RTS0045225,10
RTS0045226,64
RTS0045227,65
RTS0045228,87
RTS0045229,41
RTS0045230,52
RTS0045231,29
RTS0045232,30
RTS0045233,23
RTS0045234,14
RTS0045235,17
RTS0045236,34
RTS0045237,17
RTS0045238,25
RTS0045239,13
RTS0045240,41
RTS0045241,18
RTS0045242,38
RTS0045243,31
RTS0045244,40
RTS0045245,18
RTS0045246,9
RTS0045247,6
RTS0045248,16
RTS0045249,11
RTS0045250,8
RTS0045251,15
RTS0045252,9
RTS0045253,8
RTS0045254,2
RTS0045255,7
RTS0045256,6
RTS0045257,12
RTS0045258,10
RTS0045259,17
RTS0045260,10
RTS0045261,9
RTS0045262,24
RTS0045263,11
RTS0045264,12
RTS0045265,8
RTS0045266,15
RTS0045267,10
RTS0045268,17
RTS0045269,10
RTS0045270,15
RTS0045271,11
RTS0045272,9
RTS0045273,12
RTS0045274,6
RTS0045275,13
RTS0045276,9
RTS0045277,15
RTS0045278,12
RTS0045279,11
RTS0045280,9
RTS0045281,16
RTS0045282,8
RTS0045283,10
RTS0045284,8
RTS0045285,16
RTS0045286,9
RTS0045287,10
RTS0045288,7
RTS0045289,11
RTS0045290,7
RTS0045291,12
RTS0045292,13
RTS0045293,11
RTS0045294,7
RTS0045295,11
RTS0045296,17
RTS0045297,19
RTS0045298,16
RTS0045299,21
RTS0045300,28
RTS0045301,17
RTS0045302,11
RTS0045303,18
RTS0045304,10
RTS0045305,19
RTS0045306,12
RTS0045307,14
RTS0045308,4
RTS0045309,11
RTS0045310,13
RTS0045311,3
RTS0045312,9
RTS0045313,6
RTS0045314,5
RTS0045315,9
RTS0045316,10
RTS0045317,9
RTS0045318,13
RTS0045319,7
RTS0045320,7
RTS0045321,7
RTS0045322,8
RTS0045323,10
RTS0045324,12
RTS0045325,8
RTS0045326,9
RTS0045327,14
RTS0045328,8
RTS0045329,9
RTS0045330,6
RTS0045331,10
RTS0045332,10
RTS0045333,18
RTS0045334,16
RTS0045335,10
RTS0045336,8
RTS0045337,13
RTS0045338,3
RTS0045339,14
RTS0045340,10
RTS0045341,3
RTS0045342,8
RTS0045343,11
RTS0045344,11
RTS0045345,5
RTS0045346,9
RTS0045347,5
RTS0045348,10
RTS0045349,19
RTS0045350,8
RTS0045351,2
RTS0045352,7
RTS0045353,8
RTS0045354,12
RTS0045355,6
RTS0045356,7
RTS0045357,17
RTS0045358,7
RTS0045359,8
RTS0045360,6
RTS0045361,11
RTS0045362,12
RTS0045363,2
RTS0045364,11
RTS0045365,20
RTS0045366,6
RTS0045367,7
RTS0045368,16
RTS0045369,11
RTS0045370,9
RTS0045371,18
RTS0045372,15
RTS0045373,21
RTS0045374,29
RTS0045375,17
RTS0045376,10
RTS0045377,9
RTS0045378,9
RTS0045379,8
RTS0045380,10
RTS0045381,13
RTS0045382,14
RTS0045383,6
RTS0045384,8
RTS0045385,6
RTS0045386,17
RTS0045387,11
RTS0045388,16
RTS0045389,7
RTS0045390,10
RTS0045391,9
RTS0045392,14
RTS0045393,12
RTS0045394,5
RTS0045395,12
RTS0045396,13
RTS0045397,11
RTS0045398,6
RTS0045399,13
RTS0045400,8
RTS0045401,8
RTS0045402,11
RTS0045403,8
RTS0045404,11
RTS0045405,11
RTS0045406,23
RTS0045407,18
RTS0045408,12
RTS0045409,16
RTS0045410,13
RTS0045411,39
RTS0045412,46
RTS0045413,39
RTS0045414,33
RTS0045415,25
RTS0045416,12
RTS0045417,7
RTS0045418,12
RTS0045419,13
RTS0045420,10
RTS0045421,537
RTS0045422,521
RTS0045423,651
RTS0045424,1041
RTS0045425,452
RTS0045426,16
RTS0045427,9
RTS0045428,18
RTS0045429,18
RTS0045430,13
RTS0045431,12
RTS0045432,18
RTS0045433,11
RTS0045434,13
RTS0045435,16
RTS0045436,48
RTS0045437,38
RTS0045438,47
RTS0045439,41
RTS0045440,33
RTS0045441,21
RTS0045442,11
RTS0045443,10
RTS0045444,8
RTS0045445,11
RTS0045446,59
RTS0045447,74
RTS0045448,77
RTS0045449,71
RTS0045450,35
RTS0045451,22
RTS0045452,11
RTS0045453,13
RTS0045454,18
RTS0045455,14
RTS0045456,6
RTS0045457,8
RTS0045458,14
RTS0045459,3
RTS0045460,9
RTS0045461,29
RTS0045462,41
RTS0045463,11
RTS0045464,33
RTS0045465,27
RTS0045466,19
RTS0045467,15
RTS0045468,10
RTS0045469,28
RTS0045470,11
RTS0045471,12
RTS0045472,8
RTS0045473,2
RTS0045474,15
RTS0045475,5
RTS0045476,18
RTS0045477,12
RTS0045478,8
RTS0045479,13
RTS0045480,19
RTS0045481,26
RTS0045482,17
RTS0045483,20
RTS0045484,20
RTS0045485,30
RTS0045486,8
RTS0045487,16
RTS0045488,10
RTS0045489,12
RTS0045490,6
RTS0045491,65
RTS0045492,68
RTS0045493,73
RTS0045494,38
RTS0045495,48
RTS0045496,34
RTS0045497,49
RTS0045498,86
RTS0045499,60
RTS0045500,82
RTS0045501,48
RTS0045502,38
RTS0045503,51
RTS0045504,25
RTS0045505,24
RTS0045506,607
RTS0045507,660
RTS0045508,687
RTS0045509,1028
RTS0045510,790
RTS0045511,6
RTS0045512,15
RTS0045513,17
RTS0045514,19
RTS0045515,12
RTS0045516,11
RTS0045517,9
RTS0045518,12
RTS0045519,8
RTS0045520,12
RTS0045521,13
RTS0045522,12
RTS0045523,12
RTS0045524,19
RTS0045525,13
RTS0045526,13
RTS0045527,19
RTS0045528,16
RTS0045529,19
RTS0045530,21
RTS0045531,9
RTS0045532,9
RTS0045533,14
RTS0045534,11
RTS0045535,9
RTS0045536,58
RTS0045537,64
RTS0045538,33
RTS0045539,55
RTS0045540,60
RTS0045541,16
RTS0045542,22
RTS0045543,16
RTS0045544,11
RTS0045545,19
RTS0045546,31
RTS0045547,24
RTS0045548,9
RTS0045549,20
RTS0045550,11
RTS0045551,7
RTS0045552,9
RTS0045553,2
RTS0045554,9
RTS0045555,5
RTS0045556,72
RTS0045557,43
RTS0045558,70
RTS0045559,51
RTS0045560,33
RTS0045561,22
RTS0045562,13
RTS0045563,12
RTS0045564,11
RTS0045565,11
RTS0045566,2
RTS0045567,7
RTS0045568,9
RTS0045569,5
RTS0045570,12
RTS0045571,6
RTS0045572,8
RTS0045573,6
RTS0045574,8
RTS0045575,8
RTS0045576,4
RTS0045577,8
RTS0045578,8
RTS0045579,15
RTS0045580,7
RTS0045581,16
RTS0045582,8
RTS0045583,10
RTS0045584,17
RTS0045585,10
RTS0045586,18
RTS0045587,28
RTS0045588,22
RTS0045589,16
RTS0045590,13
RTS0045592,99
RTS0045593,146
RTS0045594,91
RTS0045595,81
RTS0045596,121
RTS0045597,151
RTS0045598,138
RTS0045599,161
RTS0045600,115
RTS0045601,9
RTS0045602,8
RTS0045603,12
RTS0045604,14
RTS0045606,25
RTS0045607,14
RTS0045608,14
RTS0045609,14
RTS0045610,13
RTS0045611,8
RTS0045612,15
RTS0045613,12
RTS0045614,13
RTS0045615,21
RTS0045616,7
RTS0045617,7
RTS0045618,8
RTS0045619,13
RTS0045620,6
RTS0045621,22
RTS0045622,30
RTS0045623,21
RTS0045624,10
RTS0045625,28
RTS0045626,4
RTS0045627,10
RTS0045628,9
RTS0045629,13
RTS0045630,6
RTS0045631,4
RTS0045632,10
RTS0045633,7
RTS0045634,8
RTS0045635,5
RTS0045636,9
RTS0045637,11
RTS0045638,11
RTS0045639,13
RTS0045640,10
RTS0045641,8
RTS0045642,11
RTS0045643,11
RTS0045644,9
RTS0045645,11
RTS0045646,9
RTS0045647,14
RTS0045648,12
RTS0045649,5
RTS0045650,11
RTS0045651,18
RTS0045652,39
RTS0045653,36
RTS0045654,33
RTS0045655,29
RTS0045656,8
RTS0045657,16
RTS0045658,17
RTS0045659,14
RTS0045660,17
RTS0045661,44
RTS0045662,25
RTS0045663,22
RTS0045664,32
RTS0045665,41
RTS0045666,9
RTS0045667,11
RTS0045668,15
RTS0045669,15
RTS0045670,12
RTS0045671,9
RTS0045672,14
RTS0045673,7
RTS0045674,7
RTS0045675,8
RTS0045676,128
RTS0045677,126
RTS0045678,161
RTS0045679,91
RTS0045680,134
RTS0045681,3
RTS0045682,13
RTS0045683,4
RTS0045684,8
RTS0045685,7
RTS0045687,11
RTS0045688,9
RTS0045689,8
RTS0045690,7
RTS0045691,10
RTS0045692,9
RTS0045693,13
RTS0045694,12
RTS0045695,14
RTS0045696,7
RTS0045697,4
RTS0045698,15
RTS0045699,5
RTS0045700,9
RTS0045701,14
RTS0045702,13
RTS0045703,10
RTS0045704,18
RTS0045705,11
RTS0045706,11
RTS0045707,11
RTS0045708,6
RTS0045709,12
RTS0045710,10
RTS0045711,7
RTS0045712,10
RTS0045713,13
RTS0045714,9
RTS0045715,8
RTS0045716,8
RTS0045717,13
RTS0045718,9
RTS0045719,11
RTS0045720,7
RTS0045721,13
RTS0045722,13
RTS0045723,13
RTS0045724,16
RTS0045725,15
RTS0045726,9
RTS0045727,25
RTS0045728,18
RTS0045729,5
RTS0045730,14
RTS0045731,20
RTS0045732,19
RTS0045733,7
RTS0045734,16
RTS0045735,11
RTS0045736,96
RTS0045737,126
RTS0045738,123
RTS0045739,134
RTS0045740,102
RTS0045741,45
RTS0045742,25
RTS0045743,35
RTS0045744,39
RTS0045745,50
RTS0045746,66
RTS0045747,63
RTS0045748,78
RTS0045749,42
RTS0045750,44
RTS0045751,63
RTS0045752,36
RTS0045753,66
RTS0045754,77
RTS0045755,77
RTS0045756,38
RTS0045757,37
RTS0045758,34
RTS0045759,40
RTS0045760,32
RTS0045761,11
RTS0045762,13
RTS0045763,13
RTS0045764,9
RTS0045765,3
RTS0045766,8
RTS0045767,14
RTS0045768,13
RTS0045769,12
RTS0045770,11
RTS0045771,11
RTS0045772,6
RTS0045773,23
RTS0045774,9
RTS0045775,11
RTS0045776,17
RTS0045777,5
RTS0045778,11
RTS0045779,10
RTS0045780,9
RTS0045781,173
RTS0045782,239
RTS0045783,231
RTS0045784,199
RTS0045785,251
RTS0045786,7
RTS0045787,14
RTS0045788,21
RTS0045789,15
RTS0045790,7
RTS0045791,14
RTS0045792,11
RTS0045793,7
RTS0045794,9
RTS0045795,7
RTS0045796,12
RTS0045797,8
RTS0045798,4
RTS0045799,9
RTS0045800,5
RTS0045801,10
RTS0045802,8
RTS0045803,12
RTS0045804,11
RTS0045805,12
RTS0045806,58
RTS0045807,41
RTS0045808,34
RTS0045809,36
RTS0045810,26
RTS0045811,19
RTS0045812,13
RTS0045813,16
RTS0045814,27
RTS0045815,18
RTS0045816,14
RTS0045817,15
RTS0045818,9
RTS0045819,10
RTS0045820,17
RTS0045821,35
RTS0045822,29
RTS0045823,28
RTS0045824,38
RTS0045825,22
RTS0045826,55
RTS0045827,79
RTS0045828,20
RTS0045829,52
RTS0045830,52
RTS0045831,17
RTS0045832,10
RTS0045833,13
RTS0045834,16
RTS0045835,19
RTS0045836,99
RTS0045837,89
RTS0045838,71
RTS0045840,41
RTS0045841,41
RTS0045842,26
RTS0045843,19
RTS0045844,27
RTS0045845,28
RTS0045846,111
RTS0045848,25
RTS0045849,121
RTS0045851,7
RTS0045852,9
RTS0045853,19
RTS0045854,19
RTS0045855,14
RTS0045856,11
RTS0045857,7
RTS0045858,8
RTS0045859,15
RTS0045860,21
RTS0045861,14
RTS0045862,9
RTS0045863,26
RTS0045864,40
RTS0045865,47
RTS0045866,38
RTS0045867,11
RTS0045868,7
RTS0045869,8
RTS0045870,11
RTS0045871,6
RTS0045872,13
RTS0045873,13
RTS0045874,8
RTS0045875,12
RTS0045876,8
RTS0045877,15
RTS0045878,8
RTS0045879,15
RTS0045880,9
RTS0045881,9
RTS0045882,13
RTS0045883,7
RTS0045884,15
RTS0045886,10
RTS0045887,10
RTS0045888,4
RTS0045889,8
RTS0045890,10
RTS0045891,9
RTS0045892,8
RTS0045893,9
RTS0045894,16
RTS0045895,8
RTS0045896,13
RTS0045897,7
RTS0045898,14
RTS0045899,20
RTS0045900,33
RTS0045901,14
RTS0045902,15
RTS0045903,19
RTS0045904,13
RTS0045905,14
RTS0045906,17
RTS0045907,10
RTS0045908,7
RTS0045909,17
RTS0045910,5
RTS0045911,12
RTS0045912,6
RTS0045913,7
RTS0045914,12
RTS0045915,7
RTS0045916,16
RTS0045917,5
RTS0045918,9
RTS0045919,9
RTS0045920,8
RTS0045921,9
RTS0045922,10
RTS0045923,5
RTS0045924,13
RTS0045925,2
RTS0045926,19
RTS0045927,14
RTS0045928,11
RTS0045929,9
RTS0045930,34
RTS0045931,25
RTS0045932,15
RTS0045933,5
RTS0045935,6
RTS0045939,9
RTS0045940,6
RTS0045941,12
RTS0045942,12
RTS0045943,25
RTS0045944,11
RTS0045945,16
RTS0045946,9
RTS0045947,17
RTS0045948,8
RTS0045949,16
RTS0045950,19
RTS0045951,29
RTS0045952,15
RTS0045953,13
RTS0045954,22
RTS0045955,11
RTS0045956,8
RTS0045957,7
RTS0045958,17
RTS0045959,6
RTS0045960,12
RTS0045961,9
RTS0045962,6
RTS0045963,12
RTS0045964,13
RTS0045965,11
RTS0045966,10
RTS0045967,8
RTS0045968,11
RTS0045969,18
RTS0045970,39
RTS0045971,32
RTS0045972,7
RTS0045973,6
RTS0045974,7
RTS0045975,10
RTS0045976,10
RTS0045977,6
RTS0045978,14
RTS0045979,15
RTS0045980,24
RTS0045981,25
RTS0045982,23
RTS0045983,12
RTS0045984,17
RTS0045985,7
RTS0045986,9
RTS0045987,17
RTS0045988,10
RTS0045989,6
RTS0045990,9
RTS0045991,26
RTS0045992,22
RTS0045993,28
RTS0045994,5
RTS0045995,7
RTS0045996,9
RTS0045997,8
RTS0045998,9
RTS0045999,9
RTS0046000,5
RTS0046001,12
RTS0046002,10
RTS0046003,11
RTS0046004,3
RTS0046005,22
RTS0046006,18
RTS0046007,25
RTS0046008,16
RTS0046009,12
RTS0046010,5
RTS0046011,12
RTS0046012,8
RTS0046013,15
RTS0046014,7
RTS0046015,9
RTS0046016,17
RTS0046017,9
RTS0046018,18
RTS0046019,8
RTS0046020,17
RTS0046021,12
RTS0046022,11
RTS0046023,21
RTS0046024,19
RTS0046025,5
RTS0046026,6
RTS0046027,20
RTS0046028,6
RTS0046029,1
RTS0046030,18
RTS0046031,5
RTS0046032,11
RTS0046033,5
RTS0046034,7
RTS0046035,8
RTS0046036,11
RTS0046037,8
RTS0046038,6
RTS0046039,14
RTS0046040,3
RTS0046041,12
RTS0046042,9
RTS0046043,12
RTS0046044,4
RTS0046045,12
RTS0046046,5
RTS0046047,6
RTS0046048,15
RTS0046049,16
RTS0046050,8
RTS0046051,20
RTS0046052,20
RTS0046053,15
RTS0046054,16
RTS0046055,22
RTS0046056,19
RTS0046057,13
RTS0046058,20
RTS0046059,11
RTS0046060,11
RTS0046061,14
RTS0046062,11
RTS0046063,15
RTS0046064,21
RTS0046065,16
RTS0046066,20
RTS0046067,30
RTS0046068,15
RTS0046069,6
RTS0046070,17
RTS0046071,10
RTS0046072,11
RTS0046073,9
RTS0046074,15
RTS0046075,7
RTS0046076,11
RTS0046077,6
RTS0046078,21
RTS0046079,25
RTS0046080,23
RTS0046081,18
RTS0046082,39
RTS0046083,19
RTS0046084,43
RTS0046085,10
RTS0046086,10
RTS0046087,10
RTS0046088,10
RTS0046089,12
RTS0046090,6
RTS0046091,6
RTS0046092,16
RTS0046093,23
RTS0046094,10
RTS0046095,8
RTS0046096,11
RTS0046097,4
RTS0046098,8
RTS0046099,9
RTS0046100,9
RTS0046101,7
RTS0046102,6
RTS0046103,8
RTS0046104,28
RTS0046105,10
RTS0046106,7
RTS0046107,11
RTS0046108,6
RTS0046109,7
RTS0046110,3
RTS0046111,10
RTS0046112,21
RTS0046113,13
RTS0046114,10
RTS0046115,29
RTS0046116,21
RTS0046117,33
RTS0046119,13
RTS0046121,10
RTS0046122,18
RTS0046123,15
RTS0046124,11
RTS0046125,7
RTS0046126,9
RTS0046127,8
RTS0046128,16
RTS0046129,19
RTS0046130,22
RTS0046131,13
RTS0046132,59
RTS0046133,97
RTS0046134,41
RTS0046135,26
RTS0046136,21
RTS0046137,48
RTS0046138,13
RTS0046140,29
RTS0046141,18
RTS0046142,30
RTS0046143,34
RTS0046144,38
RTS0046145,4
RTS0046146,7
RTS0046147,6
RTS0046148,8
RTS0046149,5
RTS0046150,7
RTS0046152,7
RTS0046153,10
RTS0046154,7
RTS0046155,13
RTS0046156,6
RTS0046157,10
RTS0046158,7
RTS0046159,12
RTS0046160,11
RTS0046161,9
RTS0046162,7
RTS0046163,16
RTS0046164,13
RTS0046165,20
RTS0046166,8
RTS0046167,17
RTS0046168,6
RTS0046169,9
RTS0046170,8
RTS0046171,8
RTS0046172,4
RTS0046173,6
RTS0046174,9
RTS0046175,8
RTS0046176,5
RTS0046177,3
RTS0046178,6
RTS0046179,5
RTS0046180,8
RTS0046181,9
RTS0046182,5
RTS0046183,9
RTS0046184,9
RTS0046185,12
RTS0046186,8
RTS0046187,8
RTS0046188,11
RTS0046191,16
RTS0046193,3
RTS0046194,8
RTS0046195,4
RTS0046196,12
RTS0046197,7
RTS0046198,5
RTS0046199,10
RTS0046200,16
RTS0046201,12
RTS0046202,11
RTS0046203,14
RTS0046204,10
RTS0046205,11
RTS0046206,14
RTS0046207,10
RTS0046208,12
RTS0046209,5
RTS0046210,7
RTS0046211,5
RTS0046212,11
RTS0046213,83
RTS0046214,71
RTS0046215,57
RTS0046216,44
RTS0046217,52
RTS0046218,9
RTS0046219,3
RTS0046220,11
RTS0046221,7
RTS0046222,12
RTS0046223,10
RTS0046224,17
RTS0046225,14
RTS0046226,4
RTS0046227,12
RTS0046228,19
RTS0046229,13
RTS0046230,8
RTS0046231,9
RTS0046232,11
RTS0046233,6
RTS0046234,8
RTS0046235,8
RTS0046236,9
RTS0046237,12
RTS0046238,10
RTS0046239,5
RTS0046240,13
RTS0046241,9
RTS0046242,5
RTS0046243,5
RTS0046244,17
RTS0046245,13
RTS0046246,17
RTS0046247,15
RTS0046248,6
RTS0046249,10
RTS0046250,5
RTS0046251,13
RTS0046252,30
RTS0046253,25
RTS0046254,20
RTS0046255,15
RTS0046256,38
RTS0046257,24
RTS0046258,12
RTS0046259,19
RTS0046260,5
RTS0046261,10
RTS0046262,10
RTS0046263,17
RTS0046264,12
RTS0046265,7
RTS0046266,8
RTS0046267,7
RTS0046268,30
RTS0046269,18
RTS0046270,23
RTS0046271,24
RTS0046272,20
RTS0046273,12
RTS0046274,16
RTS0046275,10
RTS0046276,8
RTS0046277,9
RTS0046278,12
RTS0046279,21
RTS0046280,6
RTS0046281,7
RTS0046282,10
RTS0046283,22
RTS0046284,6
RTS0046285,6
RTS0046286,17
RTS0046287,13
RTS0046288,16
RTS0046289,8
RTS0046290,6
RTS0046291,11
RTS0046292,9
RTS0046293,22
RTS0046294,14
RTS0046295,28
RTS0046296,12
RTS0046297,14
RTS0046298,10
RTS0046299,6
RTS0046300,4
RTS0046301,17
RTS0046302,10
RTS0046303,9
RTS0046304,10
RTS0046305,5
RTS0046306,8
RTS0046307,4
RTS0046308,5
RTS0046309,6
RTS0046310,5
RTS0046311,4
RTS0046312,12
RTS0046313,6
RTS0046314,7
RTS0046315,15
RTS0046316,7
RTS0046317,12
RTS0046318,15
RTS0046319,10
RTS0046320,11
RTS0046321,15
RTS0046322,9
RTS0046323,11
RTS0046324,10
RTS0046325,9
RTS0046326,7
RTS0046327,12
RTS0046328,11
RTS0046329,27
RTS0046330,31
RTS0046331,25
RTS0046332,17
RTS0046333,30
RTS0046334,13
RTS0046335,17
RTS0046336,15
RTS0046342,8
RTS0046343,9
RTS0046344,6
RTS0046345,7
RTS0046346,7
RTS0046347,79
RTS0046348,83
RTS0046349,79
RTS0046350,6
RTS0046351,14
RTS0046352,13
RTS0046353,12
RTS0046354,10
RTS0046355,9
RTS0046356,15
RTS0046357,11
RTS0046358,11
RTS0046359,19
RTS0046360,6
RTS0046361,6
RTS0046362,7
RTS0046363,13
RTS0046364,9
RTS0046365,10
RTS0046366,11
RTS0046367,7
RTS0046368,10
RTS0046369,8
RTS0046370,3
RTS0046371,10
RTS0046372,14
RTS0046373,7
RTS0046374,7
RTS0046375,2
RTS0046376,11
RTS0046377,4
RTS0046378,11
RTS0046379,13
RTS0046380,13
RTS0046381,8
RTS0046382,9
RTS0046383,13
RTS0046384,16
RTS0046385,11
RTS0046386,11
RTS0046387,7
RTS0046388,11
RTS0046389,10
RTS0046390,15
RTS0046391,11
RTS0046392,5
RTS0046393,4
RTS0046394,6
RTS0046395,13
RTS0046396,8
RTS0046397,10
RTS0046398,8
RTS0046399,10
RTS0046400,8
RTS0046401,14
RTS0046402,14
RTS0046403,11
RTS0046404,12
RTS0046405,16
RTS0046406,12
RTS0046407,26
RTS0046408,13
RTS0046409,6
RTS0046410,33
RTS0046411,9
RTS0046412,29
RTS0046413,60
RTS0046414,431
RTS0046415,143
RTS0046416,9
RTS0046417,12
RTS0046418,13
RTS0046419,16
RTS0046420,14
RTS0046421,9
RTS0046422,11
RTS0046423,5
RTS0046424,18
RTS0046425,13
RTS0046426,14
RTS0046427,7
RTS0046428,9
RTS0046429,9
RTS0046430,15
RTS0046431,13
RTS0046432,23
RTS0046433,14
RTS0046434,18
RTS0046435,87
RTS0046439,11
RTS0046440,28
RTS0046441,19
RTS0046442,26
RTS0046443,21
RTS0046444,20
RTS0046445,7
RTS0046446,3
RTS0046447,7
RTS0046448,9
RTS0046449,81
RTS0046450,224
RTS0046451,41
RTS0046452,173
RTS0046453,145
RTS0046454,275
RTS0046455,183
RTS0046456,92
RTS0046457,199
RTS0046458,30
RTS0046459,114
RTS0046460,101
RTS0046461,14
RTS0046462,15
RTS0046463,13
RTS0046464,11
RTS0046466,6
RTS0046468,11
RTS0046469,10
RTS0046470,12
RTS0046471,5
RTS0046472,7
RTS0046473,10
RTS0046474,3
RTS0046475,4
RTS0046476,8
RTS0046477,5
RTS0046478,7
RTS0046479,9
RTS0046480,7
RTS0046481,13
RTS0046482,9
RTS0046483,12
RTS0046484,10
RTS0046485,7
RTS0046486,10
RTS0046487,15
RTS0046488,9
RTS0046489,12
RTS0046490,4
RTS0046491,10
RTS0046492,8
RTS0046493,7
RTS0046494,12
RTS0046495,8
RTS0046496,26
RTS0046497,24
RTS0046498,9
RTS0046499,40
RTS0046500,43
RTS0046501,27
RTS0046502,15
RTS0046503,22
RTS0046504,25
RTS0046505,12
RTS0046506,14
RTS0046507,10
RTS0046508,7
RTS0046509,10
RTS0046510,12
RTS0046511,14
RTS0046512,16
RTS0046513,11
RTS0046514,9
RTS0046515,7
RTS0046516,15
RTS0046517,11
RTS0046518,7
RTS0046519,9
RTS0046520,18
RTS0046521,12
RTS0046522,6
RTS0046524,12
RTS0046525,14
RTS0046526,17
RTS0046527,19
RTS0046528,23
RTS0046529,14
RTS0046530,7
RTS0046531,7
RTS0046532,10
RTS0046533,17
RTS0046534,15
RTS0046535,12
RTS0046536,9
RTS0046537,11
RTS0046538,17
RTS0046539,17
RTS0046540,4
RTS0046541,6
RTS0046542,12
RTS0046543,10
RTS0046544,10
RTS0046545,17
RTS0046546,7
RTS0046548,8
RTS0046549,20
RTS0046550,10
RTS0046551,18
RTS0046552,18
RTS0046553,21
RTS0046554,12
RTS0046555,6
RTS0046556,12
RTS0046557,13
RTS0046558,9
RTS0046559,11
RTS0046560,13
RTS0046561,7
RTS0046562,7
RTS0046563,9
RTS0046564,14
RTS0046565,14
RTS0046566,21
RTS0046567,6
RTS0046568,8
RTS0046569,6
RTS0046570,14
RTS0046571,8
RTS0046572,9
RTS0046573,12
RTS0046574,6
RTS0046575,10
RTS0046577,12
RTS0046578,6
RTS0046580,17
RTS0046581,15
RTS0046582,17
RTS0046583,9
RTS0046584,11
RTS0046585,13
RTS0046586,13
RTS0046587,14
RTS0046588,7
RTS0046589,4
RTS0046590,3
RTS0046591,7
RTS0046592,9
RTS0046593,10
RTS0046594,19
RTS0046595,14
RTS0046596,9
RTS0046597,7
RTS0046598,14
RTS0046599,10
RTS0046600,45
RTS0046601,61
RTS0046602,35
RTS0046603,43
RTS0046604,4
RTS0046605,15
RTS0046606,8
RTS0046607,59
RTS0046608,92
RTS0046609,76
RTS0046610,7
RTS0046611,12
RTS0046612,13
RTS0046613,10
RTS0046614,13
RTS0046615,11
RTS0046616,6
RTS0046617,9
RTS0046618,6
RTS0046619,7
RTS0046620,11
RTS0046621,12
RTS0046622,20
RTS0046623,11
RTS0046624,18
RTS0046625,11
RTS0046626,19
RTS0046627,13
RTS0046628,25
RTS0046629,10
RTS0046630,7
RTS0046631,13
RTS0046632,48
RTS0046633,21
RTS0046634,45
RTS0046635,7
RTS0046636,21
RTS0046637,19
RTS0046638,10
RTS0046639,8
RTS0046640,9
RTS0046641,7
RTS0046642,13
RTS0046643,12
RTS0046644,10
RTS0046645,6
RTS0046646,2
RTS0046647,13
RTS0046648,10
RTS0046649,11
RTS0046650,13
RTS0046651,7
RTS0046652,11
RTS0046653,14
RTS0046654,17
RTS0046655,16
RTS0046656,7
RTS0046657,8
RTS0046658,7
RTS0046659,12
RTS0046660,7
RTS0046661,5
RTS0046662,10
RTS0046663,9
RTS0046664,10
RTS0046665,7
RTS0046666,5
RTS0046667,15
RTS0046668,8
RTS0046669,14
RTS0046670,12
RTS0046671,11
RTS0046672,8
RTS0046673,8
RTS0046674,5
RTS0046675,9
RTS0046676,16
RTS0046677,6
RTS0046678,4
RTS0046679,6
RTS0046680,9
RTS0046681,2
RTS0046682,5
RTS0046683,9
RTS0046684,16
RTS0046685,9
RTS0046686,13
RTS0046687,11
RTS0046688,10
RTS0046689,13
RTS0046690,9
RTS0046691,8
RTS0046692,9
RTS0046693,10
RTS0046694,5
RTS0046695,7
RTS0046696,13
RTS0046697,16
RTS0046698,7
RTS0046699,14
RTS0046700,12
RTS0046701,22
RTS0046702,10
RTS0046703,99
RTS0046704,110
RTS0046705,81
RTS0046706,69
RTS0046707,126
RTS0046708,110
RTS0046709,19
RTS0046710,30
RTS0046711,24
RTS0046712,18
RTS0046713,10
RTS0046714,21
RTS0046715,8
RTS0046716,25
RTS0046717,33
RTS0046718,11
RTS0046719,10
RTS0046720,11
RTS0046721,14
RTS0046722,13
RTS0046723,5
RTS0046724,9
RTS0046725,6
RTS0046726,7
RTS0046727,7
RTS0046728,15
RTS0046729,16
RTS0046730,14
RTS0046731,6
RTS0046732,4
RTS0046733,9
RTS0046734,13
RTS0046735,6
RTS0046736,7
RTS0046737,5
RTS0046738,3
RTS0046739,9
RTS0046740,13
RTS0046741,10
RTS0046742,11
RTS0046743,9
RTS0046744,11
RTS0046745,22
RTS0046746,9
RTS0046747,9
RTS0046748,29
RTS0046749,12
RTS0046750,9
RTS0046751,4
RTS0046752,7
RTS0046753,13
RTS0046754,11
RTS0046755,8
RTS0046756,12
RTS0046757,11
RTS0046758,13
RTS0046759,14
RTS0046760,15
RTS0046761,16
RTS0046763,12
RTS0046764,12
RTS0046765,6
RTS0046766,4
RTS0046767,11
RTS0046768,77
RTS0046769,71
RTS0046770,97
RTS0046771,7
RTS0046772,13
RTS0046773,6
RTS0046774,7
RTS0046775,10
RTS0046777,16
RTS0046778,13
RTS0046779,15
RTS0046780,5
RTS0046781,8
RTS0046782,5
RTS0046783,5
RTS0046784,6
RTS0046785,11
RTS0046790,10
RTS0046791,6
RTS0046792,15
RTS0046793,12
RTS0046794,6
RTS0046795,8
RTS0046796,11
RTS0046797,10
RTS0046798,8
RTS0046799,12
RTS0046800,7
RTS0046801,173
RTS0046802,109
RTS0046803,6
RTS0046804,16
RTS0046805,6
RTS0046806,14
RTS0046807,6
RTS0046808,9
RTS0046809,6
RTS0046810,11
RTS0046811,7
RTS0046812,4
RTS0046813,14
RTS0046814,6
RTS0046815,10
RTS0046816,11
RTS0046817,6
RTS0046818,5
RTS0046819,12
RTS0046820,22
RTS0046821,8
RTS0046822,3
RTS0046823,12
RTS0046824,21
RTS0046825,21
RTS0046826,5
RTS0046827,10
RTS0046828,13
RTS0046829,12
RTS0046830,9
RTS0046831,7
RTS0046832,30
RTS0046833,12
RTS0046835,5
RTS0046836,223
RTS0046837,208
RTS0046838,4
RTS0046839,126
RTS0046840,15
RTS0046841,6
RTS0046842,49
RTS0046843,63
RTS0046846,18
RTS0046849,8
RTS0046850,44
RTS0046851,147
RTS0046852,19
RTS0046853,18
RTS0046854,8
RTS0046855,15
RTS0046856,8
RTS0046857,5
RTS0046858,15
RTS0046859,7
RTS0046860,27
RTS0046861,11
RTS0046862,13
RTS0046863,9
RTS0046864,10
RTS0046866,4
RTS0046867,8
RTS0046868,9
RTS0046869,35
RTS0046870,28
RTS0046871,13
RTS0046872,32
RTS0046873,13
RTS0046874,13
RTS0046875,9
RTS0046876,6
RTS0046877,15
RTS0046878,10
RTS0046879,7
RTS0046880,16
RTS0046881,16
RTS0046882,8
RTS0046885,9
RTS0046886,5
RTS0046887,7
RTS0046889,11
RTS0046890,12
RTS0046891,15
RTS0046892,7
RTS0046893,11
RTS0046894,11
RTS0046895,10
RTS0046897,16
RTS0046898,9
RTS0046899,25
RTS0046900,33
RTS0046902,6
RTS0046903,67
RTS0046904,13
RTS0046905,11
RTS0046906,30
RTS0046907,10
RTS0046908,8
RTS0046909,21
RTS0046910,7
RTS0046911,15
RTS0046912,12
RTS0046913,8
RTS0046914,5
RTS0046915,10
RTS0046916,14
RTS0046918,339
RTS0046919,480
RTS0046920,4
RTS0046921,9
RTS0046922,13
RTS0046923,38
RTS0046924,50
RTS0046925,14
RTS0046926,9
RTS0046927,12
RTS0046928,8
RTS0046929,10
RTS0046930,8
RTS0046931,15
RTS0046933,13
RTS0046934,41
RTS0046935,64
RTS0046936,13
RTS0046937,4
RTS0046938,81
RTS0046939,4
RTS0046940,12
RTS0046941,9
RTS0046942,13
RTS0046943,17
RTS0046944,9
RTS0046946,31
RTS0046947,11
RTS0046948,11
RTS0046949,6
RTS0046950,4
RTS0046951,11
RTS0046952,9
RTS0046954,12
RTS0046955,10
RTS0046956,18
RTS0046957,10
RTS0046958,9
RTS0046959,4
RTS0046960,19
RTS0046961,23
RTS0046962,127
RTS0046963,8
RTS0046965,9
RTS0046966,11
RTS0046967,11
RTS0046968,3
RTS0047054,7
RTS0047055,19
RTS0047056,13
RTS0047057,13
RTS0047058,20
RTS0047060,28
RTS0047061,17
RTS0047062,24
RTS0047063,25
RTS0047064,31
RTS0047065,11
RTS0047066,12
RTS0047067,18
RTS0047068,12
RTS0047069,8
RTS0047070,23
RTS0047071,22
RTS0047072,19
RTS0047073,21
RTS0047074,24
RTS0047075,11
RTS0047076,22
RTS0047077,16
RTS0047078,12
RTS0047079,12
RTS0047080,14
RTS0047081,12
RTS0047082,19
RTS0047083,13
RTS0047084,8
RTS0047085,6
RTS0047086,13
RTS0047087,11
RTS0047088,14
RTS0047089,4
RTS0047091,7
RTS0047092,10
RTS0047093,11
RTS0047094,8
RTS0047095,6
RTS0047096,26
RTS0047097,7
RTS0047098,8
RTS0047099,11
RTS0047100,10
RTS0047101,9
RTS0047102,7
RTS0047103,17
RTS0047104,7
RTS0047105,28
RTS0047106,20
RTS0047107,19
RTS0047108,24
RTS0047109,27
RTS0047110,10
RTS0047111,8
RTS0047112,6
RTS0047113,33
RTS0047114,10
RTS0047115,7
RTS0047116,19
RTS0047117,11
RTS0047118,17
RTS0047119,16
RTS0047120,13
RTS0047121,10
RTS0047122,12
RTS0047123,7
RTS0047124,11
RTS0047125,12
RTS0047126,10
RTS0047127,9
RTS0047128,6
RTS0047129,10
RTS0047130,11
RTS0047131,5
RTS0047132,11
RTS0047133,17
RTS0047134,4
RTS0047135,36
RTS0047136,34
RTS0047137,31
RTS0047138,35
RTS0047139,30
RTS0047140,5
RTS0047141,14
RTS0047142,9
RTS0047143,8
RTS0047144,11
RTS0047145,21
RTS0047146,16
RTS0047147,15
RTS0047148,10
RTS0047149,16
RTS0047150,21
RTS0047151,17
RTS0047152,53
RTS0047153,21
RTS0047154,45
RTS0047156,13
RTS0047157,10
RTS0047158,6
RTS0047159,11
RTS0047160,13
RTS0047165,17
RTS0047166,10
RTS0047167,15
RTS0047168,11
RTS0047169,8
RTS0047170,7
RTS0047171,11
RTS0047172,9
RTS0047173,18
RTS0047174,17
RTS0047175,5
RTS0047176,10
RTS0047177,11
RTS0047178,11
RTS0047179,11
RTS0047180,11
RTS0047181,23
RTS0047182,12
RTS0047183,13
RTS0047184,17
RTS0047185,15
RTS0047186,12
RTS0047187,12
RTS0047188,10
RTS0047189,10
RTS0047190,8
RTS0047191,10
RTS0047192,7
RTS0047193,20
RTS0047194,20
RTS0047195,20
RTS0047196,17
RTS0047197,17
RTS0047198,16
RTS0047199,12
RTS0047200,13
RTS0047201,18
RTS0047202,8
RTS0047203,11
RTS0047204,9
RTS0047205,11
RTS0047206,15
RTS0047207,7
RTS0047208,93
RTS0047209,88
RTS0047210,110
RTS0047211,99
RTS0047212,44
RTS0047213,9
RTS0047214,17
RTS0047215,13
RTS0047216,8
RTS0047217,8
RTS0047218,33
RTS0047219,37
RTS0047220,16
RTS0047221,46
RTS0047222,42
RTS0047223,15
RTS0047225,23
RTS0047226,14
RTS0047229,6
RTS0047230,7
RTS0047231,10
RTS0047232,9
RTS0047233,12
RTS0047234,8
RTS0047235,10
RTS0047236,6
RTS0047237,10
RTS0047238,13
RTS0047239,12
RTS0047240,11
RTS0047241,8
RTS0047242,11
RTS0047243,13
RTS0047244,5
RTS0047245,11
RTS0047246,7
RTS0047247,8
RTS0047248,13
RTS0047249,20
RTS0047250,23
RTS0047252,28
RTS0047253,18
RTS0047254,15
RTS0047255,17
RTS0047256,15
RTS0047257,16
RTS0047258,23
RTS0047259,15
RTS0047260,25
RTS0047261,21
RTS0047262,18
RTS0047263,30
RTS0047264,15
RTS0047266,18
RTS0047267,73
RTS0047268,34
RTS0047269,43
RTS0047270,45
RTS0047271,62
RTS0047272,29
RTS0047273,27
RTS0047274,23
RTS0047276,8
RTS0047277,63
RTS0047278,51
RTS0047279,43
RTS0047280,23
RTS0047281,28
RTS0047282,44
RTS0047283,16
RTS0047284,20
RTS0047290,30
RTS0047291,84
RTS0047292,39
RTS0047293,30
RTS0047294,53
RTS0047295,5
RTS0047296,18
RTS0047297,8
RTS0047298,12
RTS0047299,23
RTS0047300,10
RTS0047301,19
RTS0047302,5
RTS0047303,15
RTS0047304,10
RTS0047305,37
RTS0047306,29
RTS0047307,44
RTS0047308,26
RTS0047309,20
RTS0047310,22
RTS0047311,21
RTS0047312,11
RTS0047313,16
RTS0047314,14
RTS0047315,33
RTS0047316,29
RTS0047317,40
RTS0047318,34
RTS0047319,53
RTS0047320,14
RTS0047321,20
RTS0047322,14
RTS0047323,16
RTS0047324,18
RTS0047325,15
RTS0047326,13
RTS0047327,22
RTS0047328,9
RTS0047329,10
RTS0047331,16
RTS0047332,22
RTS0047333,27
RTS0047334,23
RTS0047335,18
RTS0047336,19
RTS0047337,6
RTS0047338,25
RTS0047339,22
RTS0047340,31
RTS0047341,25
RTS0047342,33
RTS0047343,24
RTS0047344,33
RTS0047345,14
RTS0047346,23
RTS0047348,25
RTS0047349,14
RTS0047350,19
RTS0047351,16
RTS0047352,40
RTS0047353,30
RTS0047354,29
RTS0047356,5
RTS0047357,15
RTS0047358,8
RTS0047359,25
RTS0047360,10
RTS0047361,10
RTS0047362,12
RTS0047363,13
RTS0047364,10
RTS0047365,12
RTS0047366,12
RTS0047367,12
RTS0047368,7
RTS0047369,8
RTS0047370,15
RTS0047373,16
RTS0047374,4
RTS0047375,4
RTS0047376,13
RTS0047377,16
RTS0047378,15
RTS0047379,30
RTS0047380,10
RTS0047381,7
RTS0047382,6
RTS0047383,8
RTS0047384,4
RTS0047385,5
RTS0047386,28
RTS0047387,15
RTS0047388,11
RTS0047389,15
RTS0047390,8
RTS0047391,24
RTS0047392,12
RTS0047393,22
RTS0047394,6
RTS0047395,13
RTS0047396,30
RTS0047397,19
RTS0047398,10
RTS0047399,16
RTS0047400,15
RTS0047401,10
RTS0047402,16
RTS0047403,11
RTS0047404,16
RTS0047405,14
RTS0047406,17
RTS0047407,9
RTS0047408,16
RTS0047409,18
RTS0047410,16
RTS0047411,19
RTS0047412,17
RTS0047413,17
RTS0047414,24
RTS0047415,20
RTS0047417,13
RTS0047418,19
RTS0047419,24
RTS0047420,28
RTS0047421,7
RTS0047422,13
RTS0047423,14
RTS0047424,9
RTS0047425,12
RTS0047426,18
RTS0047427,18
RTS0047428,19
RTS0047429,13
RTS0047430,14
RTS0047431,18
RTS0047432,22
RTS0047433,17
RTS0047434,26
RTS0047435,45
RTS0047436,11
RTS0047437,9
RTS0047438,13
RTS0047439,7
RTS0047440,4
RTS0047441,25
RTS0047442,19
RTS0047445,31
RTS0047446,31
RTS0047447,7
RTS0047448,12
RTS0047449,6
RTS0047450,11
RTS0047451,10
RTS0047452,14
RTS0047453,3
RTS0047454,9
RTS0047455,8
RTS0047456,8
RTS0047457,14
RTS0047458,14
RTS0047459,9
RTS0047460,9
RTS0047461,11
RTS0047462,14
RTS0047463,12
RTS0047464,21
RTS0047465,6
RTS0047466,10
RTS0047467,7
RTS0047468,8
RTS0047469,15
RTS0047471,11
RTS0047472,11
RTS0047473,9
RTS0047474,7
RTS0047475,6
RTS0047476,7
RTS0047477,24
RTS0047479,23
RTS0047480,22
RTS0047481,32
RTS0047482,10
RTS0047483,16
RTS0047484,17
RTS0047485,10
RTS0047486,10
RTS0047487,8
RTS0047488,13
RTS0047489,7
RTS0047490,9
RTS0047491,5
RTS0047492,25
RTS0047493,18
RTS0047494,33
RTS0047495,37
RTS0047496,12
RTS0047497,9
RTS0047498,17
RTS0047499,26
RTS0047500,16
RTS0047501,12
RTS0047502,6
RTS0047503,11
RTS0047504,13
RTS0047505,14
RTS0047506,30
RTS0047507,14
RTS0047508,7
RTS0047509,6
RTS0047510,6
RTS0047511,10
RTS0047512,18
RTS0047513,10
RTS0047514,10
RTS0047515,26
RTS0047516,30
RTS0047517,29
RTS0047518,26
RTS0047520,38
RTS0047521,38
RTS0047522,11
RTS0047523,11
RTS0047524,16
RTS0047525,7
RTS0047526,16
RTS0047527,10
RTS0047528,8
RTS0047529,13
RTS0047530,9
RTS0047531,12
RTS0047532,7
RTS0047533,5
RTS0047534,8
RTS0047535,14
RTS0047536,14
RTS0047537,14
RTS0047538,26
RTS0047540,34
RTS0047541,25
RTS0047543,12
RTS0047544,14
RTS0047545,15
RTS0047546,19
RTS0047547,11
RTS0047548,26
RTS0047549,23
RTS0047550,13
RTS0047551,22
RTS0047552,16
RTS0047553,6
RTS0047558,8
RTS0047559,17
RTS0047560,9
RTS0047561,13
RTS0047562,6
RTS0047563,27
RTS0047564,21
RTS0047565,18
RTS0047566,14
RTS0047567,6
RTS0047568,12
RTS0047569,10
RTS0047570,16
RTS0047571,7
RTS0047572,9
RTS0047573,9
RTS0047574,6
RTS0047575,13
RTS0047576,4
RTS0047577,10
RTS0047578,10
RTS0047579,9
RTS0047580,6
RTS0047581,19
RTS0047582,11
RTS0047583,6
RTS0047584,3
RTS0047585,13
RTS0047586,5
RTS0047587,10
RTS0047588,8
RTS0047590,11
RTS0047591,9
RTS0047592,9
RTS0047593,8
RTS0047594,12
RTS0047595,12
RTS0047596,12
RTS0047597,13
RTS0047598,18
RTS0047599,10
RTS0047600,15
RTS0047601,55
RTS0047602,22
RTS0047603,11
RTS0047604,10
RTS0047606,7
RTS0047613,19
RTS0047614,18
RTS0047615,16
RTS0047616,22
RTS0047617,19
RTS0047618,8
RTS0047619,3
RTS0047620,10
RTS0047621,5
RTS0047622,7
RTS0047624,4
RTS0047625,6
RTS0047626,13
RTS0047627,8
RTS0047628,5
RTS0047629,7
RTS0047630,2
RTS0047631,10
RTS0047632,14
RTS0047633,6
RTS0047634,4
RTS0047635,8
RTS0047636,10
RTS0047637,5
RTS0047638,9
RTS0047639,10
RTS0047640,65
RTS0047641,5
RTS0047642,6
RTS0047643,5
RTS0047644,3
RTS0047645,11
RTS0047646,5
RTS0047647,8
RTS0047648,10
RTS0047649,6
RTS0047650,11
RTS0047651,6
RTS0047652,2
RTS0047653,5
RTS0047654,6
RTS0047656,13
RTS0047657,12
RTS0047658,7
RTS0047659,10
RTS0047660,8
RTS0047661,8
RTS0047662,10
RTS0047663,7
RTS0047664,10
RTS0047665,4
RTS0047666,7
RTS0047667,11
RTS0047668,6
RTS0047669,7
RTS0047670,14
RTS0047672,9
RTS0047673,9
RTS0047674,15
RTS0047675,5
RTS0047676,5
RTS0047677,11
RTS0047678,14
RTS0047679,10
RTS0047680,10
RTS0047681,5
RTS0047682,13
RTS0047684,4
RTS0047685,2
RTS0047686,9
RTS0047687,4
RTS0047688,8
RTS0047689,10
RTS0047691,9
RTS0047692,9
RTS0047693,6
RTS0047694,6
RTS0047695,7
RTS0047696,9
RTS0047697,4
RTS0047698,15
RTS0047699,11
RTS0047700,25
RTS0047701,14
RTS0047702,18
RTS0047703,27
RTS0047704,29
RTS0047705,11
RTS0047706,12
RTS0047707,30
RTS0047708,56
RTS0047709,94
RTS0047710,6
RTS0047711,9
RTS0047712,16
RTS0047713,13
RTS0047714,27
RTS0047715,20
RTS0047716,23
RTS0047717,15
RTS0047718,10
RTS0047720,6
RTS0047721,9
RTS0047722,10
RTS0047723,12
RTS0047724,46
RTS0047725,55
RTS0047726,53
RTS0047727,38
RTS0047728,50
RTS0047729,11
RTS0047730,18
RTS0047731,5
RTS0047732,8
RTS0047733,11
RTS0047734,8
RTS0047735,8
RTS0047736,17
RTS0047737,7
RTS0047738,8
RTS0047739,23
RTS0047740,14
RTS0047741,14
RTS0047742,11
RTS0047743,10
RTS0047744,21
RTS0047745,18
RTS0047746,13
RTS0047747,16
RTS0047748,7
RTS0047749,18
RTS0047750,4
RTS0047752,4
RTS0047753,13
RTS0047754,32
RTS0047755,27
RTS0047756,21
RTS0047757,22
RTS0047758,29
RTS0047759,8
RTS0047760,6
RTS0047761,10
RTS0047762,7
RTS0047763,9
RTS0047764,8
RTS0047765,14
RTS0047766,23
RTS0047767,16
RTS0047768,8
RTS0047769,13
RTS0047770,11
RTS0047771,14
RTS0047772,15
RTS0047773,20
RTS0047774,16
RTS0047775,10
RTS0047776,14
RTS0047777,6
RTS0047778,10
RTS0047779,17
RTS0047780,10
RTS0047781,21
RTS0047782,20
RTS0047783,11
RTS0047784,6
RTS0047785,8
RTS0047786,24
RTS0047787,29
RTS0047788,10
RTS0047789,8
RTS0047790,10
RTS0047791,15
RTS0047792,10
RTS0047793,157
RTS0047794,12
RTS0047795,4
RTS0047796,14
RTS0047797,9
RTS0047798,13
RTS0047799,15
RTS0047800,6
RTS0047801,56
RTS0047802,53
RTS0047803,11
RTS0047804,7
RTS0047805,8
RTS0047806,10
RTS0047807,18
RTS0047808,54
RTS0047809,8
RTS0047810,15
RTS0047811,40
RTS0047812,7
RTS0047813,9
RTS0047814,15
RTS0047816,14
RTS0047817,6
RTS0047818,6
RTS0047819,3
RTS0047820,13
RTS0047821,28
RTS0047822,6
RTS0047823,9
RTS0047824,15
RTS0047825,30
RTS0047826,10
RTS0047827,19
RTS0047828,11
RTS0047829,17
RTS0047830,11
RTS0047831,14
RTS0047832,7
RTS0047833,13
RTS0047834,7
RTS0047835,11
RTS0047836,23
RTS0047837,24
RTS0047838,93
RTS0047839,38
RTS0047840,15
RTS0047841,7
RTS0047842,9
RTS0047843,12
RTS0047844,12
RTS0047845,8
RTS0047846,9
RTS0047847,8
RTS0047848,9
RTS0047849,8
RTS0047850,11
RTS0047851,7
RTS0047852,12
RTS0047853,13
RTS0047854,16
RTS0047855,12
RTS0047856,11
RTS0047857,7
RTS0047858,9
RTS0047859,9
RTS0047860,9
RTS0047861,1
RTS0047862,10
RTS0047863,8
RTS0047864,13
RTS0047865,9
RTS0047866,16
RTS0047867,8
RTS0047868,13
RTS0047869,13
RTS0047870,32
RTS0047871,7
RTS0047872,11
RTS0047873,11
RTS0047874,12
RTS0047875,13
RTS0047876,13
RTS0047877,10
RTS0047878,10
RTS0047879,18
RTS0047880,6
RTS0047881,7
RTS0047882,13
RTS0047883,15
RTS0047884,21
RTS0047885,10
RTS0047886,4
RTS0047890,105
RTS0047891,86
RTS0047892,24
RTS0047893,17
RTS0047894,8
RTS0047895,13
RTS0047896,12
RTS0047897,10
RTS0047898,17
RTS0047899,13
RTS0047900,27
RTS0047901,7
RTS0047902,32
RTS0047903,9
RTS0047904,19
RTS0047905,11
RTS0047906,18
RTS0047907,77
RTS0047908,63
RTS0047909,83
RTS0047910,9
RTS0047912,9
RTS0047913,10
RTS0047914,13
RTS0047915,5
RTS0047916,10
RTS0047917,8
RTS0047919,6
RTS0047920,43
RTS0047921,58
RTS0047924,8
RTS0047925,3
RTS0047926,5
RTS0047927,7
RTS0047928,13
RTS0047929,7
RTS0047930,13
RTS0047931,11
RTS0047932,15
RTS0047933,16
RTS0047934,8
RTS0047935,47
RTS0047936,7
RTS0047937,12
RTS0047938,13
RTS0047939,15
RTS0047940,36
RTS0047941,10
RTS0047942,13
RTS0047943,10
RTS0047944,14
RTS0047945,20
RTS0047946,16
RTS0047947,12
RTS0047948,6
RTS0047949,12
RTS0047950,10
RTS0047951,9
RTS0047952,16
RTS0047953,39
RTS0047954,9
RTS0047956,8
RTS0047957,13
RTS0047958,9
RTS0047959,16
RTS0047960,8
RTS0047961,12
RTS0047963,8
RTS0047964,11
RTS0047965,7
RTS0047966,9
RTS0047967,6
RTS0047968,51
RTS0047969,10
RTS0047970,8
RTS0047972,5
RTS0047973,19
RTS0047974,7
RTS0047975,10
RTS0047976,8
RTS0047977,10
RTS0047978,2
RTS0047979,14
RTS0047980,9
RTS0047981,127
RTS0047982,8
RTS0047985,123
RTS0047986,10
RTS0047987,8
RTS0047988,19
RTS0047990,6
RTS0047991,21
RTS0047992,9
RTS0047993,15
RTS0047994,10
RTS0047995,11
RTS0047996,2
RTS0047997,12
RTS0047998,25
RTS0047999,6
RTS0048000,10
RTS0048001,9
RTS0048003,32
RTS0048005,13
RTS0048006,15
RTS0048008,11
RTS0048009,6
RTS0048012,6
RTS0048013,8
RTS0048014,5
RTS0048015,26
RTS0048016,23
RTS0048017,19
RTS0048018,20
RTS0048019,26
RTS0048020,11
RTS0048021,6
RTS0048022,8
RTS0048023,8
RTS0048024,8
RTS0048026,11
RTS0048027,31
RTS0048028,7
RTS0048029,4
RTS0048030,11
RTS0048031,6
RTS0048032,11
RTS0048033,5
RTS0048034,12
RTS0048035,6
RTS0048036,12
RTS0048037,9
RTS0048038,25
RTS0048040,10
RTS0048041,5
RTS0048042,13
RTS0048043,13
RTS0048044,7
RTS0048045,12
RTS0048046,4
RTS0048047,11
RTS0048048,5
RTS0048049,11
RTS0048050,5
RTS0048051,17
RTS0048052,34
RTS0048053,6
RTS0048054,11
RTS0048055,11
RTS0048056,12
RTS0048057,4
RTS0048058,10
RTS0048059,6
RTS0048060,11
RTS0048061,17
RTS0048062,9
RTS0048063,10
RTS0048064,20
RTS0048065,18
RTS0048066,25
RTS0048067,6
RTS0048068,7
RTS0048069,7
RTS0048070,8
RTS0048071,10
RTS0048072,4
RTS0048073,10
RTS0048074,4
RTS0048076,13
RTS0048077,16
RTS0048078,11
RTS0048079,10
RTS0048080,17
RTS0048081,42
RTS0048082,3
RTS0048084,6
RTS0048085,9
RTS0048086,5
RTS0048087,11
RTS0048088,8
RTS0048089,14
RTS0048090,10
RTS0048091,10
RTS0048092,3
RTS0048093,47
RTS0048094,10
RTS0048096,14
RTS0048097,6
RTS0048098,353
RTS0048099,612
RTS0048100,604
RTS0048101,536
RTS0048102,450
RTS0048104,16
RTS0048105,19
RTS0048106,12
RTS0048107,12
RTS0048108,21
RTS0048109,8
RTS0048110,8
RTS0048111,6
RTS0048112,9
RTS0048113,8
RTS0048114,15
RTS0048115,11
RTS0048116,9
RTS0048117,9
RTS0048118,10
RTS0048120,7
RTS0048126,5
RTS0048127,19
RTS0048129,25
RTS0048130,5
RTS0048131,30
RTS0048132,45
RTS0048133,10
RTS0048134,58
RTS0048135,50
RTS0048136,4
RTS0048138,10
RTS0048139,20
RTS0048140,15
RTS0048141,11
RTS0048142,4
RTS0048144,9
RTS0048145,17
RTS0048146,4
RTS0048147,8
RTS0048148,9
RTS0048149,2
RTS0048150,13
RTS0048151,10
RTS0048152,6
RTS0048153,13
RTS0048154,15
RTS0048155,5
RTS0048156,19
RTS0048158,23
RTS0048159,10
RTS0048160,579
RTS0048161,595
RTS0048162,24
RTS0048163,21
RTS0048164,360
RTS0048165,59
RTS0048166,15
RTS0048167,19
RTS0048168,10
RTS0048169,17
RTS0048170,17
RTS0048171,10
RTS0048172,8
RTS0048173,15
RTS0048175,14
RTS0048176,14
RTS0048177,6
RTS0048178,19
RTS0048179,13
RTS0048180,5
RTS0048181,34
RTS0048182,26
RTS0048183,41
RTS0048184,32
RTS0048185,39
RTS0048186,11
RTS0048188,14
RTS0048189,19
RTS0048190,11
RTS0048191,12
RTS0048192,24
RTS0048193,13
RTS0048194,13
RTS0048195,15
RTS0048196,14
RTS0048197,23
RTS0048198,21
RTS0048200,10
RTS0048201,15
RTS0048202,10
RTS0048203,18
RTS0048204,15
RTS0048205,17
RTS0048207,8
RTS0048208,24
RTS0048209,18
RTS0048210,18
RTS0048211,19
RTS0048212,14
RTS0048213,15
RTS0048214,9
RTS0048215,30
RTS0048216,19
RTS0048217,15
RTS0048218,14
RTS0048219,21
RTS0048220,19
RTS0048221,17
RTS0048222,11
RTS0048223,9
RTS0048224,14
RTS0048225,18
RTS0048226,14
RTS0048227,18
RTS0048228,11
RTS0048229,10
RTS0048230,15
RTS0048231,11
RTS0048232,10
RTS0048233,12
RTS0048234,15
RTS0048235,19
RTS0048236,11
RTS0048237,14
RTS0048238,14
RTS0048239,9
RTS0048240,11
RTS0048241,20
RTS0048242,18
RTS0048243,13
RTS0048244,15
RTS0048245,11
RTS0048246,13
RTS0049343,16
RTS0049344,18
RTS0049345,11
RTS0049346,5
RTS0049347,7
RTS0049348,13
RTS0049349,16
RTS0049350,12
RTS0049351,13
RTS0049352,6
RTS0049353,22
RTS0049354,15
RTS0049355,11
RTS0049356,8
RTS0049357,12
RTS0049358,6
RTS0049359,10
RTS0049360,19
RTS0049361,8
RTS0049362,6
RTS0049363,19
RTS0049364,18
RTS0049365,5
RTS0049366,26
RTS0049367,71
RTS0049368,29
RTS0049369,10
RTS0049370,9
RTS0049371,14
RTS0049372,15
RTS0049373,53
RTS0049374,45
RTS0049375,40
RTS0049376,33
RTS0049377,27
RTS0049378,35
RTS0049379,22
RTS0049380,44
RTS0049381,33
RTS0049382,17
RTS0049383,12
RTS0049384,7
RTS0049385,6
RTS0049386,11
RTS0049387,8
RTS0049388,9
RTS0049389,16
RTS0049390,172
RTS0049391,226
RTS0049392,281
RTS0049393,254
RTS0049394,207
RTS0049395,78
RTS0049396,133
RTS0049397,117
RTS0049398,187
RTS0049399,58
RTS0049400,9
RTS0049401,6
RTS0049402,10
RTS0049403,5
RTS0049404,10
RTS0049405,14
RTS0049406,6
RTS0049407,11
RTS0049408,15
RTS0049409,7
RTS0049410,8
RTS0049411,15
RTS0049412,6
RTS0049413,8
RTS0049414,15
RTS0049415,8
RTS0049416,8
RTS0049417,8
RTS0049418,8
RTS0049419,9
RTS0049420,11
RTS0049421,8
RTS0049422,7
RTS0049423,13
RTS0049424,15
RTS0049425,13
RTS0049426,15
RTS0049427,26
RTS0049428,5
RTS0049429,21
RTS0049430,18
RTS0049431,16
RTS0049432,8
RTS0049433,10
RTS0049434,11
RTS0049435,7
RTS0049436,8
RTS0049437,35
RTS0049438,14
RTS0049439,9
RTS0049440,14
RTS0049441,21
RTS0049442,18
RTS0049443,15
RTS0049444,24
RTS0049445,7
RTS0049446,13
RTS0049447,15
RTS0049448,7
RTS0049449,11
RTS0049450,3
RTS0049451,11
RTS0049452,5
RTS0049453,28
RTS0049454,9
RTS0049455,10
RTS0049456,10
RTS0049457,28
RTS0049458,12
RTS0049459,20
RTS0049460,35
RTS0049461,52
RTS0049462,47
RTS0049463,9
RTS0049464,12
RTS0049465,11
RTS0049466,17
RTS0049467,7
RTS0049468,9
RTS0049469,11
RTS0049470,8
RTS0049471,18
RTS0049472,9
RTS0049473,64
RTS0049474,16
RTS0049475,8
RTS0049476,11
RTS0049477,4
RTS0049478,12
RTS0049479,1081
RTS0049480,107
RTS0049481,2
RTS0049482,5
RTS0049483,8
RTS0049484,5
RTS0049485,14
RTS0997079,14
RTS0997080,35
RTS0997081,11
RTS0997082,20
RTS0997083,20
RTS0997084,13
RTS0997085,17
RTS0997086,25
RTS0997087,4
RTS0997088,34046
RTS0997089,2139
RTS0997090,85
RTS0997091,19
RTS0997092,9
RTS0997093,5
RTS0997094,1
RTS0997095,10
RTS0997096,2
RTS0997097,1
RTS0997098,8
RTS0997099,10
RTS0997100,10
RTS0997101,6
RTS0997102,2
RTS0997103,6
RTS0997104,6
RTS0997105,3
RTS0997106,9
RTS0997107,4
RTS0997108,6
RTS0997109,2
RTS0997110,6
RTS0997111,3
RTS0997112,8
RTS0997113,3
RTS0997114,5
RTS0997115,5
RTS0997116,7
RTS0997117,5
RTS0997118,3
RTS0997119,1
RTS0997120,4
RTS0997121,17
RTS0997122,51
RTS0997123,32
RTS0997124,9
RTS0997125,59
RTS0997126,48
RTS0997127,47
RTS0997128,48
RTS0997129,50
RTS0997130,17
</Code_Summary>
