# Supplementary material for: Spatial meta-transcriptomics reveal associations of intratumor bacteria burden with lung cancer cells showing a distinct oncogenic signature
Source: J Immunother Cancer. 2022 Jul 6;10(7):e004698. doi: 10.1136/jitc-2022-004698 (PMC9260850; doi:10.1136/jitc-2022-004698)
Supplement: Supplementary data [file jitc-2022-004698supp009.zip › DSP-1001660004185-D-A05.dcc]

<Header>
FileVersion,0.02
SoftwareVersion,"GeoMx_NGS_Pipeline_ 2.0.0"
Date,2020-6-15
</Header>

<Scan_Attributes>
ID,DSP-1001660004185-D-A05
Plate_ID,1001660004185
Well,A05
</Scan_Attributes>

<NGS_Processing_Attributes>
SeqSetId,
tamperedIni,No
Raw,402540
Trimmed,401106
Stitched,398957
Aligned,391633
umiQ30,0.9923
rtsQ30,0.9924
</NGS_Processing_Attributes>


<Code_Summary>
RTS0039454,9
RTS0039455,4
RTS0039456,6
RTS0039457,17
RTS0039458,4
RTS0039459,7
RTS0039460,7
RTS0039461,3
RTS0039462,3
RTS0039463,7
RTS0039464,8
RTS0039465,13
RTS0039466,3
RTS0039467,20
RTS0039468,3
RTS0039469,5
RTS0039470,11
RTS0039471,23
RTS0039472,19
RTS0039473,9
RTS0039474,25
RTS0039475,20
RTS0039476,25
RTS0039477,29
RTS0039478,34
RTS0039479,4
RTS0039480,2
RTS0039481,2
RTS0039482,6
RTS0039483,2
RTS0039484,5
RTS0039485,6
RTS0039486,2
RTS0039487,2
RTS0039488,10
RTS0039489,6
RTS0039490,3
RTS0039491,3
RTS0039492,2
RTS0039493,2
RTS0039494,6
RTS0039495,6
RTS0039496,8
RTS0039497,3
RTS0039498,6
RTS0039499,25
RTS0039500,6
RTS0039501,7
RTS0039502,17
RTS0039503,12
RTS0039504,4
RTS0039505,5
RTS0039506,4
RTS0039507,10
RTS0039508,1
RTS0039509,3
RTS0039510,5
RTS0039511,9
RTS0039512,9
RTS0039513,6
RTS0039514,3
RTS0039515,8
RTS0039516,5
RTS0039517,5
RTS0039518,5
RTS0039519,6
RTS0039520,5
RTS0039521,3
RTS0039522,2
RTS0039523,6
RTS0039524,5
RTS0039525,8
RTS0039526,5
RTS0039527,5
RTS0039528,3
RTS0039529,8
RTS0039530,4
RTS0039531,5
RTS0039532,4
RTS0039533,4
RTS0039534,3
RTS0039535,5
RTS0039536,7
RTS0039537,2
RTS0039538,4
RTS0039539,7
RTS0039540,5
RTS0039541,4
RTS0039542,3
RTS0039543,4
RTS0039544,3
RTS0039545,6
RTS0039546,3
RTS0039547,7
RTS0039548,4
RTS0039549,4
RTS0039550,6
RTS0039551,2
RTS0039552,6
RTS0039553,6
RTS0039554,4
RTS0039555,12
RTS0039556,2
RTS0039557,5
RTS0039558,4
RTS0039559,7
RTS0039560,7
RTS0039561,4
RTS0039562,2
RTS0039563,1
RTS0039564,9
RTS0039565,7
RTS0039566,8
RTS0039567,4
RTS0039568,5
RTS0039569,4
RTS0039570,6
RTS0039571,5
RTS0039572,4
RTS0039573,5
RTS0039574,5
RTS0039575,4
RTS0039577,3
RTS0039578,1
RTS0039579,5
RTS0039580,8
RTS0039581,5
RTS0039582,2
RTS0039583,5
RTS0039584,9
RTS0039585,6
RTS0039587,1
RTS0039588,5
RTS0039589,8
RTS0039590,5
RTS0039591,7
RTS0039592,8
RTS0039593,6
RTS0039594,3
RTS0039595,5
RTS0039596,11
RTS0039597,4
RTS0039598,8
RTS0039599,7
RTS0039600,4
RTS0039601,2
RTS0039602,5
RTS0039603,6
RTS0039604,7
RTS0039605,12
RTS0039606,3
RTS0039607,1
RTS0039608,6
RTS0039609,2
RTS0039610,6
RTS0039611,8
RTS0039612,2
RTS0039613,1
RTS0039614,6
RTS0039615,2
RTS0039616,4
RTS0039617,7
RTS0039619,2
RTS0039620,4
RTS0039621,8
RTS0039622,5
RTS0039623,5
RTS0039624,1
RTS0039625,2
RTS0039626,1
RTS0039627,5
RTS0039628,8
RTS0039629,6
RTS0039630,7
RTS0039631,6
RTS0039632,1
RTS0039633,2
RTS0039634,6
RTS0039635,6
RTS0039636,3
RTS0039637,1
RTS0039638,3
RTS0039639,8
RTS0039640,8
RTS0039641,6
RTS0039642,6
RTS0039643,5
RTS0039644,3
RTS0039645,3
RTS0039646,6
RTS0039647,6
RTS0039648,5
RTS0039649,6
RTS0039650,4
RTS0039651,8
RTS0039652,5
RTS0039653,6
RTS0039654,13
RTS0039655,9
RTS0039656,8
RTS0039657,4
RTS0039658,11
RTS0039659,8
RTS0039660,6
RTS0039661,5
RTS0039662,5
RTS0039663,5
RTS0039664,5
RTS0039665,3
RTS0039666,1
RTS0039667,3
RTS0039668,5
RTS0039669,4
RTS0039670,6
RTS0039671,6
RTS0039672,11
RTS0039673,5
RTS0039674,10
RTS0039675,6
RTS0039676,5
RTS0039677,9
RTS0039678,3
RTS0039679,3
RTS0039680,8
RTS0039681,6
RTS0039682,5
RTS0039683,5
RTS0039684,2
RTS0039685,6
RTS0039686,8
RTS0039687,9
RTS0039688,8
RTS0039689,5
RTS0039690,7
RTS0039691,6
RTS0039692,4
RTS0039693,8
RTS0039694,9
RTS0039695,4
RTS0039696,2
RTS0039697,1
RTS0039698,5
RTS0039699,2
RTS0039700,1
RTS0039701,2
RTS0039702,7
RTS0039703,6
RTS0039704,6
RTS0039705,3
RTS0039706,4
RTS0039707,10
RTS0039708,5
RTS0039709,4
RTS0039710,7
RTS0039711,6
RTS0039712,9
RTS0039713,8
RTS0039714,2
RTS0039715,5
RTS0039716,1
RTS0039717,8
RTS0039718,3
RTS0039719,2
RTS0039720,8
RTS0039721,2
RTS0039722,3
RTS0039723,8
RTS0039724,7
RTS0039725,8
RTS0039726,2
RTS0039727,7
RTS0039728,11
RTS0039729,2
RTS0039730,4
RTS0039731,4
RTS0039732,10
RTS0039733,7
RTS0039734,9
RTS0039735,4
RTS0039736,5
RTS0039737,6
RTS0039738,4
RTS0039739,4
RTS0039740,4
RTS0039741,5
RTS0039742,4
RTS0039743,4
RTS0039744,4
RTS0039745,10
RTS0039746,12
RTS0039747,8
RTS0039749,5
RTS0039750,8
RTS0039751,4
RTS0039752,1
RTS0039753,2
RTS0039754,1
RTS0039755,5
RTS0039756,2
RTS0039757,5
RTS0039758,4
RTS0039759,4
RTS0039760,4
RTS0039761,7
RTS0039762,8
RTS0039763,7
RTS0039764,6
RTS0039765,4
RTS0039766,2
RTS0039767,6
RTS0039768,4
RTS0039769,6
RTS0039770,5
RTS0039771,9
RTS0039772,7
RTS0039773,2
RTS0039774,4
RTS0039775,5
RTS0039776,2
RTS0039777,2
RTS0039778,4
RTS0039779,3
RTS0039780,5
RTS0039781,6
RTS0039782,4
RTS0039783,3
RTS0039784,4
RTS0039785,8
RTS0039786,6
RTS0039787,4
RTS0039788,8
RTS0039789,2
RTS0039790,2
RTS0039791,12
RTS0039792,3
RTS0039793,5
RTS0039794,7
RTS0039795,8
RTS0039796,1
RTS0039797,2
RTS0039798,2
RTS0039799,6
RTS0039800,9
RTS0039801,5
RTS0039802,4
RTS0039803,3
RTS0039804,4
RTS0039805,2
RTS0039806,8
RTS0039807,7
RTS0039808,5
RTS0039809,5
RTS0039810,5
RTS0039811,1
RTS0039812,3
RTS0039813,3
RTS0039814,7
RTS0039815,7
RTS0039816,5
RTS0039817,4
RTS0039818,2
RTS0039819,3
RTS0039820,5
RTS0039821,2
RTS0039822,2
RTS0039823,9
RTS0039824,2
RTS0039825,5
RTS0039826,7
RTS0039827,6
RTS0039828,5
RTS0039829,4
RTS0039830,7
RTS0039831,5
RTS0039832,5
RTS0039833,7
RTS0039834,5
RTS0039835,4
RTS0039836,5
RTS0039838,3
RTS0039839,4
RTS0039840,4
RTS0039841,5
RTS0039842,3
RTS0039843,4
RTS0039844,4
RTS0039845,5
RTS0039846,2
RTS0039847,4
RTS0039848,11
RTS0039849,4
RTS0039850,5
RTS0039851,4
RTS0039852,4
RTS0039853,8
RTS0039854,3
RTS0039855,3
RTS0039856,2
RTS0039857,5
RTS0039858,2
RTS0039859,7
RTS0039860,5
RTS0039861,5
RTS0039862,6
RTS0039863,4
RTS0039864,3
RTS0039865,4
RTS0039866,7
RTS0039867,6
RTS0039868,4
RTS0039869,5
RTS0039870,8
RTS0039871,6
RTS0039872,4
RTS0039873,1
RTS0039874,3
RTS0039875,4
RTS0039876,4
RTS0039877,2
RTS0039878,4
RTS0039879,6
RTS0039880,5
RTS0039881,4
RTS0039882,3
RTS0039883,5
RTS0039884,4
RTS0039885,11
RTS0039886,2
RTS0039887,4
RTS0039888,7
RTS0039890,1
RTS0039891,4
RTS0039892,5
RTS0039893,8
RTS0039894,4
RTS0039895,3
RTS0039896,5
RTS0039898,7
RTS0039899,8
RTS0039900,3
RTS0039901,4
RTS0039902,6
RTS0039903,4
RTS0039904,1
RTS0039905,6
RTS0039906,3
RTS0039907,2
RTS0039908,3
RTS0039909,7
RTS0039910,7
RTS0039911,1
RTS0039912,5
RTS0039913,9
RTS0039914,4
RTS0039915,7
RTS0039916,6
RTS0039917,2
RTS0039918,8
RTS0039919,5
RTS0039920,5
RTS0039921,8
RTS0039922,9
RTS0039923,5
RTS0039924,5
RTS0039925,5
RTS0039926,8
RTS0039927,2
RTS0039928,4
RTS0039929,2
RTS0039930,8
RTS0039931,1
RTS0039932,6
RTS0039933,6
RTS0039934,5
RTS0039935,6
RTS0039936,7
RTS0039937,4
RTS0039938,8
RTS0039939,4
RTS0039940,6
RTS0039941,5
RTS0039942,4
RTS0039943,4
RTS0039944,7
RTS0039945,2
RTS0039946,2
RTS0039947,8
RTS0039948,9
RTS0039949,7
RTS0039950,5
RTS0039951,5
RTS0039952,3
RTS0039953,8
RTS0039954,3
RTS0039955,5
RTS0039956,13
RTS0039957,7
RTS0039958,4
RTS0039959,6
RTS0039960,8
RTS0039961,3
RTS0039962,4
RTS0039963,5
RTS0039964,10
RTS0039965,3
RTS0039966,4
RTS0039967,3
RTS0039968,4
RTS0039969,5
RTS0039970,4
RTS0039971,4
RTS0039972,4
RTS0039973,2
RTS0039974,3
RTS0039975,9
RTS0039976,6
RTS0039977,5
RTS0039978,6
RTS0039979,4
RTS0039980,3
RTS0039981,1
RTS0039982,3
RTS0039983,13
RTS0039984,4
RTS0039985,3
RTS0039986,14
RTS0039987,5
RTS0039988,9
RTS0039989,4
RTS0039990,9
RTS0039991,7
RTS0039992,2
RTS0039994,3
RTS0039995,7
RTS0039996,19
RTS0039997,11
RTS0039998,15
RTS0039999,11
RTS0040000,19
RTS0040001,7
RTS0040002,6
RTS0040003,3
RTS0040004,5
RTS0040005,2
RTS0040006,6
RTS0040007,3
RTS0040008,5
RTS0040009,3
RTS0040010,4
RTS0040011,8
RTS0040012,3
RTS0040013,2
RTS0040014,12
RTS0040015,7
RTS0040016,3
RTS0040017,4
RTS0040018,5
RTS0040019,5
RTS0040020,5
RTS0040021,5
RTS0040022,7
RTS0040023,4
RTS0040024,4
RTS0040025,4
RTS0040026,5
RTS0040027,5
RTS0040028,4
RTS0040029,3
RTS0040030,3
RTS0040031,6
RTS0040032,9
RTS0040033,7
RTS0040034,4
RTS0040035,1
RTS0040036,7
RTS0040037,6
RTS0040038,4
RTS0040039,7
RTS0040040,1
RTS0040041,5
RTS0040042,2
RTS0040043,4
RTS0040044,4
RTS0040045,3
RTS0040046,6
RTS0040047,8
RTS0040048,11
RTS0040049,4
RTS0040050,4
RTS0040051,4
RTS0040052,2
RTS0040053,2
RTS0040054,1
RTS0040055,2
RTS0040056,3
RTS0040057,4
RTS0040058,5
RTS0040059,5
RTS0040060,1
RTS0040061,2
RTS0040062,1
RTS0040063,3
RTS0040064,4
RTS0040065,7
RTS0040066,5
RTS0040067,3
RTS0040068,6
RTS0040069,3
RTS0040070,6
RTS0040071,6
RTS0040072,5
RTS0040073,7
RTS0040074,6
RTS0040075,8
RTS0040076,4
RTS0040077,6
RTS0040078,6
RTS0040079,4
RTS0040080,4
RTS0040081,6
RTS0040082,8
RTS0040083,4
RTS0040084,6
RTS0040085,3
RTS0040086,3
RTS0040087,2
RTS0040088,7
RTS0040089,6
RTS0040090,6
RTS0040091,2
RTS0040092,2
RTS0040093,6
RTS0040094,4
RTS0040095,5
RTS0040097,9
RTS0040098,7
RTS0040099,6
RTS0040100,9
RTS0040101,6
RTS0040102,3
RTS0040103,5
RTS0040104,2
RTS0040105,4
RTS0040106,7
RTS0040107,8
RTS0040108,4
RTS0040109,4
RTS0040110,2
RTS0040111,4
RTS0040112,5
RTS0040113,3
RTS0040114,2
RTS0040115,8
RTS0040116,5
RTS0040117,10
RTS0040118,3
RTS0040119,8
RTS0040120,3
RTS0040121,5
RTS0040122,7
RTS0040123,7
RTS0040124,7
RTS0040125,6
RTS0040126,5
RTS0040127,4
RTS0040128,3
RTS0040129,6
RTS0040130,9
RTS0040131,10
RTS0040132,5
RTS0040133,7
RTS0040134,7
RTS0040135,4
RTS0040136,3
RTS0040137,3
RTS0040138,3
RTS0040140,6
RTS0040141,3
RTS0040142,2
RTS0040143,6
RTS0040144,2
RTS0040145,3
RTS0040146,8
RTS0040147,3
RTS0040148,3
RTS0040149,4
RTS0040150,8
RTS0040151,2
RTS0040152,6
RTS0040153,4
RTS0040154,6
RTS0040155,3
RTS0040156,8
RTS0040157,6
RTS0040158,8
RTS0040159,2
RTS0040160,8
RTS0040161,5
RTS0040162,4
RTS0040163,1
RTS0040164,9
RTS0040165,6
RTS0040166,1
RTS0040167,3
RTS0040168,3
RTS0040169,6
RTS0040170,6
RTS0040171,3
RTS0040172,2
RTS0040173,6
RTS0040175,5
RTS0040176,5
RTS0040177,2
RTS0040178,4
RTS0040179,2
RTS0040180,2
RTS0040181,10
RTS0040182,4
RTS0040183,1
RTS0040184,4
RTS0040185,9
RTS0040186,3
RTS0040187,2
RTS0040188,7
RTS0040189,8
RTS0040190,3
RTS0040191,8
RTS0040192,1
RTS0040193,3
RTS0040194,6
RTS0040195,6
RTS0040196,3
RTS0040197,3
RTS0040198,4
RTS0040199,3
RTS0040200,3
RTS0040201,11
RTS0040202,3
RTS0040203,8
RTS0040204,5
RTS0040205,11
RTS0040206,4
RTS0040208,2
RTS0040209,4
RTS0040210,3
RTS0040211,2
RTS0040212,4
RTS0040213,4
RTS0040214,3
RTS0040215,4
RTS0040216,1
RTS0040217,1
RTS0040218,4
RTS0040219,3
RTS0040220,7
RTS0040222,5
RTS0040223,4
RTS0040224,2
RTS0040225,8
RTS0040226,3
RTS0040227,4
RTS0040228,7
RTS0040229,7
RTS0040230,7
RTS0040231,2
RTS0040232,6
RTS0040233,4
RTS0040234,3
RTS0040235,2
RTS0040236,4
RTS0040237,5
RTS0040238,9
RTS0040239,7
RTS0040240,4
RTS0040241,3
RTS0040242,8
RTS0040243,4
RTS0040244,3
RTS0040245,8
RTS0040246,5
RTS0040247,8
RTS0040248,6
RTS0040249,4
RTS0040250,7
RTS0040251,10
RTS0040252,3
RTS0040253,5
RTS0040254,2
RTS0040255,6
RTS0040256,3
RTS0040257,5
RTS0040258,6
RTS0040259,2
RTS0040260,7
RTS0040261,5
RTS0040262,5
RTS0040263,1
RTS0040264,2
RTS0040265,3
RTS0040267,2
RTS0040268,4
RTS0040269,4
RTS0040270,6
RTS0040271,3
RTS0040272,1
RTS0040273,6
RTS0040274,3
RTS0040275,4
RTS0040276,7
RTS0040277,6
RTS0040278,17
RTS0040279,6
RTS0040280,6
RTS0040281,3
RTS0040282,4
RTS0040283,3
RTS0040284,5
RTS0040285,3
RTS0040286,3
RTS0040287,2
RTS0040288,8
RTS0040289,4
RTS0040290,6
RTS0040291,3
RTS0040292,2
RTS0040293,5
RTS0040294,3
RTS0040295,4
RTS0040296,3
RTS0040297,7
RTS0040298,8
RTS0040299,5
RTS0040300,5
RTS0040301,6
RTS0040302,4
RTS0040303,2
RTS0040304,1
RTS0040305,2
RTS0040306,4
RTS0040307,6
RTS0040308,3
RTS0040309,3
RTS0040310,5
RTS0040311,3
RTS0040312,6
RTS0040313,4
RTS0040314,5
RTS0040315,13
RTS0040316,2
RTS0040317,7
RTS0040318,2
RTS0040319,9
RTS0040320,7
RTS0040321,3
RTS0040322,2
RTS0040323,8
RTS0040324,11
RTS0040325,2
RTS0040326,5
RTS0040327,7
RTS0040328,6
RTS0040329,9
RTS0040330,11
RTS0040331,6
RTS0040332,5
RTS0040333,6
RTS0040334,2
RTS0040335,5
RTS0040336,5
RTS0040337,6
RTS0040338,1
RTS0040339,7
RTS0040340,4
RTS0040341,8
RTS0040342,2
RTS0040343,4
RTS0040344,6
RTS0040345,11
RTS0040346,11
RTS0040347,3
RTS0040349,7
RTS0040350,5
RTS0040351,4
RTS0040352,6
RTS0040353,8
RTS0040354,4
RTS0040355,2
RTS0040356,6
RTS0040357,6
RTS0040358,2
RTS0040359,7
RTS0040360,7
RTS0040361,4
RTS0040363,7
RTS0040364,2
RTS0040365,3
RTS0040366,2
RTS0040367,7
RTS0040368,9
RTS0040369,9
RTS0040370,7
RTS0040371,1
RTS0040372,5
RTS0040373,6
RTS0040374,4
RTS0040375,3
RTS0040376,10
RTS0040377,11
RTS0040378,5
RTS0040379,9
RTS0040380,6
RTS0040381,4
RTS0040382,5
RTS0040383,3
RTS0040384,5
RTS0040385,6
RTS0040386,5
RTS0040387,6
RTS0040388,13
RTS0040389,10
RTS0040390,3
RTS0040391,6
RTS0040392,6
RTS0040393,10
RTS0040394,5
RTS0040395,2
RTS0040396,11
RTS0040397,7
RTS0040398,16
RTS0040399,9
RTS0040400,7
RTS0040401,7
RTS0040402,7
RTS0040403,6
RTS0040404,9
RTS0040405,2
RTS0040406,5
RTS0040407,4
RTS0040408,4
RTS0040409,5
RTS0040410,4
RTS0040411,9
RTS0040412,6
RTS0040413,3
RTS0040414,10
RTS0040415,2
RTS0040416,7
RTS0040417,1
RTS0040418,6
RTS0040419,9
RTS0040420,14
RTS0040421,2
RTS0040422,10
RTS0040423,16
RTS0040424,4
RTS0040425,6
RTS0040426,6
RTS0040428,8
RTS0040429,3
RTS0040430,4
RTS0040431,2
RTS0040432,2
RTS0040433,5
RTS0040434,3
RTS0040435,5
RTS0040436,7
RTS0040437,15
RTS0040438,9
RTS0040439,10
RTS0040440,9
RTS0040441,5
RTS0040442,4
RTS0040443,4
RTS0040444,3
RTS0040445,8
RTS0040446,5
RTS0040447,7
RTS0040448,7
RTS0040449,6
RTS0040450,5
RTS0040451,6
RTS0040452,2
RTS0040453,4
RTS0040454,2
RTS0040455,7
RTS0040456,5
RTS0040457,7
RTS0040458,3
RTS0040459,4
RTS0040460,3
RTS0040461,6
RTS0040462,4
RTS0040463,2
RTS0040464,5
RTS0040465,3
RTS0040466,4
RTS0040467,3
RTS0040468,2
RTS0040469,4
RTS0040470,6
RTS0040471,5
RTS0040472,6
RTS0040473,2
RTS0040474,5
RTS0040476,3
RTS0040477,4
RTS0040478,3
RTS0040479,4
RTS0040480,3
RTS0040481,7
RTS0040482,3
RTS0040483,2
RTS0040484,4
RTS0040485,7
RTS0040486,4
RTS0040487,3
RTS0040488,2
RTS0040489,2
RTS0040490,6
RTS0040491,5
RTS0040492,9
RTS0040493,4
RTS0040494,6
RTS0040495,5
RTS0040496,6
RTS0040497,6
RTS0040498,8
RTS0040499,4
RTS0040500,6
RTS0040501,4
RTS0040502,1
RTS0040503,3
RTS0040504,4
RTS0040505,2
RTS0040506,5
RTS0040507,4
RTS0040508,2
RTS0040509,2
RTS0040510,6
RTS0040511,7
RTS0040512,1
RTS0040513,5
RTS0040514,1
RTS0040515,8
RTS0040516,6
RTS0040517,4
RTS0040518,1
RTS0040519,5
RTS0040520,9
RTS0040521,3
RTS0040522,2
RTS0040523,5
RTS0040524,1
RTS0040525,6
RTS0040526,9
RTS0040527,4
RTS0040528,4
RTS0040529,5
RTS0040530,7
RTS0040531,2
RTS0040532,9
RTS0040533,2
RTS0040534,2
RTS0040535,5
RTS0040536,4
RTS0040537,8
RTS0040538,5
RTS0040539,10
RTS0040540,7
RTS0040541,3
RTS0040542,4
RTS0040543,4
RTS0040544,2
RTS0040545,2
RTS0040546,4
RTS0040547,2
RTS0040548,3
RTS0040549,6
RTS0040550,2
RTS0040551,2
RTS0040552,2
RTS0040553,2
RTS0040554,4
RTS0040555,6
RTS0040556,4
RTS0040557,3
RTS0040558,5
RTS0040559,8
RTS0040560,6
RTS0040561,5
RTS0040562,3
RTS0040563,3
RTS0040564,4
RTS0040565,5
RTS0040566,2
RTS0040567,3
RTS0040568,2
RTS0040569,5
RTS0040570,3
RTS0040571,3
RTS0040572,1
RTS0040573,4
RTS0040574,6
RTS0040575,8
RTS0040576,3
RTS0040577,1
RTS0040578,6
RTS0040579,3
RTS0040580,2
RTS0040582,13
RTS0040583,5
RTS0040584,6
RTS0040585,5
RTS0040586,4
RTS0040587,4
RTS0040588,1
RTS0040589,5
RTS0040590,1
RTS0040591,3
RTS0040592,3
RTS0040593,3
RTS0040594,3
RTS0040595,3
RTS0040596,5
RTS0040597,6
RTS0040598,4
RTS0040599,1
RTS0040600,7
RTS0040601,3
RTS0040602,5
RTS0040603,4
RTS0040604,6
RTS0040605,4
RTS0040606,1
RTS0040607,6
RTS0040608,8
RTS0040609,4
RTS0040610,8
RTS0040611,6
RTS0040612,4
RTS0040613,10
RTS0040614,3
RTS0040615,2
RTS0040616,3
RTS0040617,3
RTS0040618,2
RTS0040619,8
RTS0040620,7
RTS0040621,3
RTS0040622,2
RTS0040623,7
RTS0040624,2
RTS0040625,6
RTS0040626,3
RTS0040627,9
RTS0040628,7
RTS0040629,3
RTS0040630,5
RTS0040631,5
RTS0040632,6
RTS0040633,2
RTS0040634,8
RTS0040635,9
RTS0040636,8
RTS0040637,9
RTS0040638,6
RTS0040639,2
RTS0040640,3
RTS0040641,8
RTS0040642,4
RTS0040643,4
RTS0040644,9
RTS0040645,12
RTS0040646,3
RTS0040647,4
RTS0040648,10
RTS0040649,4
RTS0040650,6
RTS0040651,5
RTS0040652,3
RTS0040653,4
RTS0040654,4
RTS0040655,4
RTS0040656,7
RTS0040657,7
RTS0040658,3
RTS0040659,3
RTS0040660,6
RTS0040661,4
RTS0040662,5
RTS0040663,3
RTS0040664,1
RTS0040665,5
RTS0040666,5
RTS0040667,2
RTS0040668,5
RTS0040669,3
RTS0040670,1
RTS0040671,4
RTS0040672,4
RTS0040673,6
RTS0040674,4
RTS0040675,5
RTS0040676,6
RTS0040677,2
RTS0040678,10
RTS0040679,1
RTS0040680,5
RTS0040681,3
RTS0040682,3
RTS0040683,7
RTS0040684,7
RTS0040685,4
RTS0040686,8
RTS0040687,3
RTS0040688,2
RTS0040689,1
RTS0040690,7
RTS0040691,2
RTS0040692,6
RTS0040693,7
RTS0040694,5
RTS0040695,7
RTS0040696,3
RTS0040697,6
RTS0040698,2
RTS0040699,3
RTS0040700,8
RTS0040701,3
RTS0040702,6
RTS0040703,4
RTS0040704,2
RTS0040705,5
RTS0040706,6
RTS0040707,1
RTS0040708,3
RTS0040709,4
RTS0040710,9
RTS0040711,5
RTS0040712,3
RTS0040713,3
RTS0040714,6
RTS0040715,2
RTS0040716,2
RTS0040717,6
RTS0040718,4
RTS0040719,3
RTS0040720,3
RTS0040721,3
RTS0040722,4
RTS0040723,3
RTS0040724,1
RTS0040725,5
RTS0040726,3
RTS0040727,4
RTS0040728,5
RTS0040729,6
RTS0040730,6
RTS0040731,6
RTS0040732,4
RTS0040733,4
RTS0040734,7
RTS0040735,3
RTS0040736,15
RTS0040737,5
RTS0040738,6
RTS0040739,7
RTS0040740,9
RTS0040741,5
RTS0040742,3
RTS0040743,4
RTS0040744,5
RTS0040745,5
RTS0040746,5
RTS0040747,2
RTS0040748,5
RTS0040749,4
RTS0040750,7
RTS0040751,6
RTS0040752,11
RTS0040754,3
RTS0040755,3
RTS0040756,3
RTS0040757,3
RTS0040758,3
RTS0040759,6
RTS0040760,5
RTS0040761,2
RTS0040762,10
RTS0040763,4
RTS0040764,8
RTS0040765,13
RTS0040767,3
RTS0040768,5
RTS0040769,4
RTS0040770,5
RTS0040771,4
RTS0040772,6
RTS0040773,5
RTS0040774,6
RTS0040775,2
RTS0040776,6
RTS0040777,2
RTS0040778,4
RTS0040779,7
RTS0040780,4
RTS0040781,6
RTS0040782,4
RTS0040783,7
RTS0040784,6
RTS0040785,5
RTS0040786,4
RTS0040787,5
RTS0040788,6
RTS0040789,2
RTS0040790,3
RTS0040791,1
RTS0040792,5
RTS0040793,1
RTS0040794,3
RTS0040795,4
RTS0040796,10
RTS0040797,6
RTS0040798,1
RTS0040799,4
RTS0040800,6
RTS0040801,6
RTS0040802,6
RTS0040803,12
RTS0040804,3
RTS0040805,6
RTS0040806,1
RTS0040807,6
RTS0040808,3
RTS0040809,7
RTS0040810,4
RTS0040811,3
RTS0040812,3
RTS0040813,3
RTS0040815,7
RTS0040816,6
RTS0040817,5
RTS0040818,8
RTS0040819,5
RTS0040820,6
RTS0040821,10
RTS0040822,13
RTS0040823,6
RTS0040824,5
RTS0040825,7
RTS0040826,13
RTS0040827,8
RTS0040828,8
RTS0040830,8
RTS0040831,5
RTS0040832,5
RTS0040833,4
RTS0040834,2
RTS0040836,9
RTS0040837,6
RTS0040838,4
RTS0040839,8
RTS0040840,5
RTS0040841,5
RTS0040842,10
RTS0040843,5
RTS0040844,4
RTS0040845,4
RTS0040846,12
RTS0040847,5
RTS0040848,10
RTS0040849,8
RTS0040850,4
RTS0040851,2
RTS0040852,5
RTS0040853,5
RTS0040854,5
RTS0040855,2
RTS0040856,5
RTS0040857,3
RTS0040858,7
RTS0040859,3
RTS0040860,11
RTS0040861,7
RTS0040862,3
RTS0040863,5
RTS0040864,7
RTS0040865,2
RTS0040866,5
RTS0040867,11
RTS0040868,7
RTS0040869,17
RTS0040870,16
RTS0040871,2
RTS0040872,3
RTS0040873,3
RTS0040874,10
RTS0040875,3
RTS0040876,5
RTS0040877,4
RTS0040878,3
RTS0040879,2
RTS0040880,11
RTS0040881,6
RTS0040882,1
RTS0040883,3
RTS0040884,6
RTS0040885,5
RTS0040886,12
RTS0040887,10
RTS0040888,14
RTS0040889,15
RTS0040890,10
RTS0040891,5
RTS0040892,5
RTS0040893,2
RTS0040894,6
RTS0040895,2
RTS0040897,5
RTS0040898,5
RTS0040899,6
RTS0040900,8
RTS0040901,9
RTS0040902,2
RTS0040903,5
RTS0040904,6
RTS0040905,5
RTS0040906,2
RTS0040907,4
RTS0040908,4
RTS0040909,5
RTS0040910,7
RTS0040911,6
RTS0040912,1
RTS0040913,4
RTS0040914,4
RTS0040915,3
RTS0040916,5
RTS0040917,3
RTS0040918,7
RTS0040919,4
RTS0040920,5
RTS0040921,5
RTS0040922,5
RTS0040923,5
RTS0040924,7
RTS0040926,4
RTS0040927,3
RTS0040928,5
RTS0040929,2
RTS0040930,4
RTS0040931,4
RTS0040932,5
RTS0040933,4
RTS0040934,4
RTS0040935,6
RTS0040936,3
RTS0040937,4
RTS0040938,6
RTS0040939,5
RTS0040940,6
RTS0040941,3
RTS0040942,3
RTS0040943,1
RTS0040944,11
RTS0040945,3
RTS0040946,6
RTS0040947,6
RTS0040948,10
RTS0040949,9
RTS0040950,10
RTS0040951,7
RTS0040952,2
RTS0040953,2
RTS0040954,4
RTS0040955,6
RTS0040956,5
RTS0040957,3
RTS0040958,2
RTS0040959,3
RTS0040960,4
RTS0040961,3
RTS0040962,6
RTS0040963,5
RTS0040964,4
RTS0040965,5
RTS0040966,5
RTS0040967,4
RTS0040968,12
RTS0040969,7
RTS0040970,6
RTS0040971,8
RTS0040972,4
RTS0040973,6
RTS0040974,3
RTS0040975,5
RTS0040976,3
RTS0040977,5
RTS0040978,4
RTS0040979,7
RTS0040980,3
RTS0040981,4
RTS0040982,4
RTS0040983,7
RTS0040984,1
RTS0040985,6
RTS0040986,27
RTS0040987,22
RTS0040988,5
RTS0040989,6
RTS0040990,7
RTS0040991,5
RTS0040992,3
RTS0040993,3
RTS0040994,4
RTS0040995,5
RTS0040996,3
RTS0040997,7
RTS0040998,1
RTS0040999,3
RTS0041000,6
RTS0041001,4
RTS0041002,1
RTS0041003,8
RTS0041004,6
RTS0041005,6
RTS0041006,2
RTS0041007,1
RTS0041008,8
RTS0041009,6
RTS0041010,4
RTS0041011,9
RTS0041012,6
RTS0041013,5
RTS0041014,3
RTS0041015,3
RTS0041016,8
RTS0041017,5
RTS0041018,5
RTS0041019,1
RTS0041020,9
RTS0041021,3
RTS0041022,5
RTS0041023,4
RTS0041024,3
RTS0041025,4
RTS0041026,4
RTS0041027,3
RTS0041028,5
RTS0041029,2
RTS0041030,5
RTS0041031,7
RTS0041032,6
RTS0041033,4
RTS0041034,3
RTS0041035,5
RTS0041036,7
RTS0041037,6
RTS0041038,5
RTS0041039,2
RTS0041040,2
RTS0041041,4
RTS0041042,4
RTS0041043,4
RTS0041044,5
RTS0041045,5
RTS0041046,17
RTS0041047,14
RTS0041048,5
RTS0041049,28
RTS0041050,19
RTS0041051,3
RTS0041052,3
RTS0041053,4
RTS0041054,6
RTS0041055,7
RTS0041056,6
RTS0041057,7
RTS0041058,4
RTS0041059,6
RTS0041060,8
RTS0041061,7
RTS0041062,6
RTS0041063,6
RTS0041064,3
RTS0041066,6
RTS0041067,8
RTS0041068,4
RTS0041069,3
RTS0041070,6
RTS0041071,3
RTS0041072,6
RTS0041073,8
RTS0041074,5
RTS0041075,11
RTS0041076,3
RTS0041077,3
RTS0041078,4
RTS0041079,9
RTS0041080,6
RTS0041081,4
RTS0041082,3
RTS0041083,6
RTS0041084,7
RTS0041085,4
RTS0041086,5
RTS0041087,4
RTS0041088,5
RTS0041089,3
RTS0041090,3
RTS0041091,1
RTS0041092,4
RTS0041093,6
RTS0041094,5
RTS0041095,4
RTS0041096,1
RTS0041097,3
RTS0041098,5
RTS0041099,1
RTS0041100,5
RTS0041101,5
RTS0041102,7
RTS0041103,4
RTS0041104,9
RTS0041105,3
RTS0041106,9
RTS0041107,16
RTS0041108,7
RTS0041109,7
RTS0041110,8
RTS0041111,3
RTS0041112,5
RTS0041113,7
RTS0041114,13
RTS0041115,4
RTS0041116,5
RTS0041117,6
RTS0041118,8
RTS0041119,6
RTS0041120,2
RTS0041121,6
RTS0041122,4
RTS0041123,12
RTS0041124,4
RTS0041125,5
RTS0041126,6
RTS0041127,3
RTS0041128,7
RTS0041129,7
RTS0041130,6
RTS0041131,6
RTS0041132,5
RTS0041133,4
RTS0041134,8
RTS0041135,6
RTS0041136,4
RTS0041137,6
RTS0041138,4
RTS0041139,7
RTS0041140,6
RTS0041141,6
RTS0041142,4
RTS0041143,7
RTS0041144,11
RTS0041145,7
RTS0041146,2
RTS0041147,2
RTS0041148,3
RTS0041149,5
RTS0041150,7
RTS0041151,2
RTS0041152,9
RTS0041153,2
RTS0041154,7
RTS0041155,7
RTS0041156,11
RTS0041157,4
RTS0041158,6
RTS0041159,9
RTS0041160,5
RTS0041161,5
RTS0041162,4
RTS0041163,7
RTS0041164,3
RTS0041165,3
RTS0041166,5
RTS0041167,3
RTS0041168,4
RTS0041169,10
RTS0041170,3
RTS0041171,5
RTS0041172,8
RTS0041173,3
RTS0041174,6
RTS0041175,10
RTS0041176,2
RTS0041177,8
RTS0041178,4
RTS0041179,4
RTS0041180,7
RTS0041181,2
RTS0041182,3
RTS0041183,5
RTS0041184,6
RTS0041185,3
RTS0041186,8
RTS0041187,5
RTS0041188,4
RTS0041189,5
RTS0041190,7
RTS0041191,3
RTS0041192,3
RTS0041193,4
RTS0041194,4
RTS0041195,8
RTS0041196,12
RTS0041197,5
RTS0041198,2
RTS0041199,11
RTS0041200,4
RTS0041201,4
RTS0041202,3
RTS0041203,6
RTS0041204,5
RTS0041205,7
RTS0041206,7
RTS0041207,13
RTS0041208,6
RTS0041209,9
RTS0041210,6
RTS0041211,5
RTS0041212,10
RTS0041213,7
RTS0041214,9
RTS0041215,6
RTS0041216,3
RTS0041217,2
RTS0041218,9
RTS0041219,6
RTS0041220,3
RTS0041221,7
RTS0041222,4
RTS0041223,6
RTS0041224,5
RTS0041225,6
RTS0041226,4
RTS0041227,3
RTS0041228,5
RTS0041229,2
RTS0041230,6
RTS0041231,6
RTS0041232,10
RTS0041233,12
RTS0041234,14
RTS0041235,4
RTS0041236,3
RTS0041237,7
RTS0041238,5
RTS0041239,4
RTS0041240,3
RTS0041241,4
RTS0041242,7
RTS0041243,2
RTS0041244,9
RTS0041246,4
RTS0041247,4
RTS0041248,5
RTS0041249,6
RTS0041250,4
RTS0041251,5
RTS0041252,6
RTS0041253,1
RTS0041254,7
RTS0041255,4
RTS0041256,6
RTS0041257,4
RTS0041258,3
RTS0041259,4
RTS0041260,7
RTS0041261,8
RTS0041262,6
RTS0041263,7
RTS0041265,4
RTS0041266,7
RTS0041267,5
RTS0041268,2
RTS0041269,7
RTS0041270,6
RTS0041271,11
RTS0041272,6
RTS0041273,5
RTS0041274,7
RTS0041275,5
RTS0041276,6
RTS0041277,2
RTS0041278,6
RTS0041279,7
RTS0041280,6
RTS0041281,3
RTS0041282,3
RTS0041283,2
RTS0041284,8
RTS0041285,1
RTS0041286,7
RTS0041287,7
RTS0041288,7
RTS0041289,1
RTS0041290,1
RTS0041291,9
RTS0041292,5
RTS0041293,3
RTS0041294,2
RTS0041295,4
RTS0041296,11
RTS0041297,2
RTS0041298,6
RTS0041299,4
RTS0041300,2
RTS0041301,9
RTS0041302,1
RTS0041303,4
RTS0041304,9
RTS0041305,3
RTS0041306,5
RTS0041307,1
RTS0041308,3
RTS0041309,4
RTS0041310,4
RTS0041311,2
RTS0041312,6
RTS0041313,7
RTS0041314,11
RTS0041315,4
RTS0041316,6
RTS0041317,5
RTS0041318,4
RTS0041319,1
RTS0041320,9
RTS0041321,4
RTS0041322,2
RTS0041323,2
RTS0041324,3
RTS0041325,6
RTS0041326,3
RTS0041328,5
RTS0041329,7
RTS0041330,6
RTS0041331,7
RTS0041332,4
RTS0041333,11
RTS0041334,5
RTS0041335,2
RTS0041346,4
RTS0041347,6
RTS0041348,11
RTS0041349,11
RTS0041350,5
RTS0041351,3
RTS0041352,6
RTS0041353,4
RTS0041354,3
RTS0041355,3
RTS0041356,5
RTS0041357,3
RTS0041358,2
RTS0041359,10
RTS0041360,2
RTS0041361,6
RTS0041362,6
RTS0041363,2
RTS0041364,13
RTS0041365,6
RTS0041366,3
RTS0041367,2
RTS0041368,6
RTS0041369,10
RTS0041370,7
RTS0041371,5
RTS0041372,9
RTS0041373,5
RTS0041374,4
RTS0041375,3
RTS0041376,19
RTS0041377,3
RTS0041378,3
RTS0041379,3
RTS0041380,5
RTS0041381,6
RTS0041382,3
RTS0041383,3
RTS0041384,4
RTS0041385,4
RTS0041386,2
RTS0041387,4
RTS0041388,3
RTS0041389,3
RTS0041390,3
RTS0041391,4
RTS0041392,1
RTS0041393,1
RTS0041394,3
RTS0041395,2
RTS0041396,4
RTS0041397,1
RTS0041398,9
RTS0041399,5
RTS0041400,4
RTS0041401,9
RTS0041402,5
RTS0041403,3
RTS0041404,2
RTS0041405,10
RTS0041406,3
RTS0041407,7
RTS0041408,2
RTS0041409,2
RTS0041410,5
RTS0041411,5
RTS0041412,3
RTS0041413,4
RTS0041414,5
RTS0041415,3
RTS0041416,3
RTS0041417,4
RTS0041418,5
RTS0041419,8
RTS0041420,5
RTS0041421,2
RTS0041422,5
RTS0041423,1
RTS0041424,6
RTS0041425,4
RTS0041426,4
RTS0041427,2
RTS0041428,4
RTS0041429,8
RTS0041430,5
RTS0041431,6
RTS0041432,4
RTS0041433,6
RTS0041434,8
RTS0041435,4
RTS0041436,8
RTS0041437,5
RTS0041438,5
RTS0041439,10
RTS0041440,2
RTS0041441,2
RTS0041442,6
RTS0041443,8
RTS0041444,7
RTS0041445,7
RTS0041446,7
RTS0041447,7
RTS0041448,6
RTS0041449,5
RTS0041450,6
RTS0041451,4
RTS0041452,4
RTS0041453,6
RTS0041454,4
RTS0041455,4
RTS0041456,3
RTS0041457,3
RTS0041458,7
RTS0041459,3
RTS0041460,3
RTS0041461,2
RTS0041462,7
RTS0041463,3
RTS0041464,3
RTS0041465,6
RTS0041466,2
RTS0041467,9
RTS0041468,6
RTS0041469,3
RTS0041470,7
RTS0041471,5
RTS0041472,2
RTS0041473,1
RTS0041474,6
RTS0041475,5
RTS0041476,1
RTS0041477,2
RTS0041478,3
RTS0041479,5
RTS0041480,6
RTS0041481,2
RTS0041482,3
RTS0041483,3
RTS0041484,5
RTS0041485,3
RTS0041486,5
RTS0041487,7
RTS0041488,5
RTS0041489,9
RTS0041490,3
RTS0041491,10
RTS0041492,7
RTS0041493,7
RTS0041494,6
RTS0041496,8
RTS0041497,6
RTS0041498,9
RTS0041499,11
RTS0041500,6
RTS0041501,2
RTS0041502,5
RTS0041503,7
RTS0041504,6
RTS0041505,11
RTS0041506,2
RTS0041507,4
RTS0041508,4
RTS0041509,9
RTS0041510,3
RTS0041511,3
RTS0041512,5
RTS0041513,9
RTS0041514,3
RTS0041515,5
RTS0041516,1
RTS0041517,5
RTS0041518,4
RTS0041519,4
RTS0041520,1
RTS0041521,3
RTS0041522,6
RTS0041523,3
RTS0041524,8
RTS0041525,3
RTS0041526,12
RTS0041527,41
RTS0041528,34
RTS0041529,5
RTS0041530,25
RTS0041531,7
RTS0041532,5
RTS0041533,4
RTS0041534,2
RTS0041535,2
RTS0041536,6
RTS0041537,1
RTS0041538,6
RTS0041540,3
RTS0041541,2
RTS0041542,7
RTS0041543,2
RTS0041544,1
RTS0041545,3
RTS0041546,3
RTS0041547,7
RTS0041548,6
RTS0041549,3
RTS0041550,4
RTS0041551,5
RTS0041552,4
RTS0041553,5
RTS0041554,1
RTS0041555,6
RTS0041556,4
RTS0041557,7
RTS0041558,2
RTS0041559,5
RTS0041560,3
RTS0041561,4
RTS0041562,6
RTS0041563,3
RTS0041564,4
RTS0041565,5
RTS0041566,7
RTS0041567,2
RTS0041568,6
RTS0041569,1
RTS0041570,5
RTS0041571,2
RTS0041572,7
RTS0041573,4
RTS0041574,4
RTS0041575,1
RTS0041576,2
RTS0041577,6
RTS0041578,2
RTS0041579,2
RTS0041580,9
RTS0041581,10
RTS0041582,7
RTS0041583,1
RTS0041584,12
RTS0041585,4
RTS0041586,1
RTS0041587,3
RTS0041588,3
RTS0041589,5
RTS0041590,7
RTS0041591,4
RTS0041592,8
RTS0041593,4
RTS0041594,1
RTS0041595,4
RTS0041596,2
RTS0041597,5
RTS0041598,7
RTS0041599,3
RTS0041600,4
RTS0041601,4
RTS0041602,3
RTS0041603,6
RTS0041604,4
RTS0041605,4
RTS0041606,3
RTS0041607,4
RTS0041608,4
RTS0041609,10
RTS0041610,3
RTS0041611,1
RTS0041612,9
RTS0041613,3
RTS0041614,4
RTS0041615,2
RTS0041616,6
RTS0041617,7
RTS0041618,7
RTS0041619,5
RTS0041620,6
RTS0041621,7
RTS0041622,1
RTS0041623,5
RTS0041624,10
RTS0041625,3
RTS0041627,4
RTS0041628,3
RTS0041630,4
RTS0041631,6
RTS0041632,6
RTS0041633,7
RTS0041634,2
RTS0041635,9
RTS0041636,5
RTS0041637,6
RTS0041638,1
RTS0041639,3
RTS0041640,8
RTS0041641,7
RTS0041642,5
RTS0041643,7
RTS0041644,4
RTS0041645,2
RTS0041646,2
RTS0041647,6
RTS0041648,1
RTS0041649,5
RTS0041650,4
RTS0041651,6
RTS0041652,1
RTS0041653,5
RTS0041654,5
RTS0041655,3
RTS0041656,6
RTS0041657,10
RTS0041658,5
RTS0041659,6
RTS0041660,4
RTS0041661,9
RTS0041662,4
RTS0041663,4
RTS0041664,4
RTS0041665,4
RTS0041666,5
RTS0041667,8
RTS0041668,1
RTS0041669,5
RTS0041670,7
RTS0041671,5
RTS0041672,2
RTS0041673,3
RTS0041674,7
RTS0041675,5
RTS0041676,4
RTS0041677,8
RTS0041678,3
RTS0041679,6
RTS0041680,6
RTS0041681,4
RTS0041682,8
RTS0041683,5
RTS0041684,2
RTS0041685,4
RTS0041686,3
RTS0041687,1
RTS0041688,5
RTS0041689,3
RTS0041690,5
RTS0041691,9
RTS0041692,5
RTS0041693,6
RTS0041694,1
RTS0041695,8
RTS0041696,2
RTS0041697,5
RTS0041698,6
RTS0041699,4
RTS0041700,4
RTS0041701,2
RTS0041702,5
RTS0041703,5
RTS0041704,2
RTS0041705,6
RTS0041706,5
RTS0041707,10
RTS0041708,10
RTS0041709,6
RTS0041710,3
RTS0041711,3
RTS0041712,1
RTS0041713,5
RTS0041714,3
RTS0041715,1
RTS0041716,15
RTS0041717,10
RTS0041718,7
RTS0041719,9
RTS0041720,7
RTS0041721,6
RTS0041722,5
RTS0041723,7
RTS0041724,3
RTS0041725,3
RTS0041726,4
RTS0041727,3
RTS0041728,8
RTS0041729,4
RTS0041730,3
RTS0041731,4
RTS0041732,2
RTS0041733,1
RTS0041734,3
RTS0041735,6
RTS0041736,6
RTS0041737,3
RTS0041738,5
RTS0041739,7
RTS0041740,5
RTS0041741,7
RTS0041742,6
RTS0041743,4
RTS0041744,1
RTS0041745,5
RTS0041746,10
RTS0041747,12
RTS0041748,6
RTS0041749,3
RTS0041750,7
RTS0041751,5
RTS0041752,2
RTS0041753,4
RTS0041754,5
RTS0041755,2
RTS0041756,5
RTS0041757,7
RTS0041758,5
RTS0041759,4
RTS0041760,1
RTS0041761,3
RTS0041762,4
RTS0041763,8
RTS0041764,9
RTS0041765,6
RTS0041766,5
RTS0041767,3
RTS0041769,1
RTS0041770,8
RTS0041771,5
RTS0041772,4
RTS0041773,4
RTS0041774,8
RTS0041775,6
RTS0041776,5
RTS0041777,3
RTS0041778,4
RTS0041779,4
RTS0041780,6
RTS0041781,4
RTS0041782,14
RTS0041783,5
RTS0041784,4
RTS0041785,11
RTS0041786,6
RTS0041787,6
RTS0041788,5
RTS0041789,6
RTS0041790,7
RTS0041791,6
RTS0041793,6
RTS0041794,2
RTS0041795,1
RTS0041797,6
RTS0041798,6
RTS0041799,5
RTS0041800,3
RTS0041801,5
RTS0041802,10
RTS0041803,7
RTS0041804,6
RTS0041805,8
RTS0041806,6
RTS0041807,4
RTS0041808,2
RTS0041809,7
RTS0041810,5
RTS0041811,5
RTS0041812,6
RTS0041813,4
RTS0041814,7
RTS0041815,6
RTS0041816,6
RTS0041817,3
RTS0041818,6
RTS0041819,4
RTS0041820,4
RTS0041821,4
RTS0041822,7
RTS0041823,7
RTS0041824,7
RTS0041826,4
RTS0041827,4
RTS0041828,6
RTS0041829,5
RTS0041830,4
RTS0041831,2
RTS0041832,7
RTS0041833,4
RTS0041834,6
RTS0041835,2
RTS0041836,8
RTS0041837,4
RTS0041838,1
RTS0041839,3
RTS0041840,1
RTS0041841,4
RTS0041842,3
RTS0041843,4
RTS0041844,9
RTS0041845,1
RTS0041846,4
RTS0041847,2
RTS0041848,5
RTS0041849,2
RTS0041850,4
RTS0041851,4
RTS0041852,6
RTS0041853,1
RTS0041854,2
RTS0041855,5
RTS0041856,3
RTS0041857,3
RTS0041858,2
RTS0041859,4
RTS0041860,3
RTS0041861,10
RTS0041862,1
RTS0041863,3
RTS0041864,8
RTS0041865,1
RTS0041866,5
RTS0041867,2
RTS0041868,2
RTS0041869,1
RTS0041870,7
RTS0041871,7
RTS0041872,4
RTS0041873,5
RTS0041874,7
RTS0041875,4
RTS0041876,3
RTS0041877,2
RTS0041878,6
RTS0041879,12
RTS0041880,4
RTS0041881,6
RTS0041882,8
RTS0041883,6
RTS0041884,4
RTS0041885,8
RTS0041886,7
RTS0041887,8
RTS0041888,10
RTS0041889,6
RTS0041890,5
RTS0041891,4
RTS0041892,5
RTS0041893,7
RTS0041894,3
RTS0041895,6
RTS0041896,10
RTS0041897,2
RTS0041898,3
RTS0041899,10
RTS0041900,4
RTS0041901,5
RTS0041902,7
RTS0041903,4
RTS0041904,8
RTS0041905,9
RTS0041906,26
RTS0041907,1
RTS0041908,13
RTS0041909,5
RTS0041910,8
RTS0041911,8
RTS0041912,4
RTS0041913,4
RTS0041914,3
RTS0041915,7
RTS0041916,14
RTS0041917,10
RTS0041918,12
RTS0041919,27
RTS0041920,22
RTS0041922,10
RTS0041923,3
RTS0041924,4
RTS0041925,5
RTS0041926,4
RTS0041927,3
RTS0041928,2
RTS0041929,1
RTS0041930,4
RTS0041931,4
RTS0041932,5
RTS0041933,3
RTS0041934,4
RTS0041935,4
RTS0041936,2
RTS0041937,9
RTS0041938,4
RTS0041939,4
RTS0041940,5
RTS0041941,3
RTS0041942,3
RTS0041943,6
RTS0041944,3
RTS0041945,5
RTS0041946,9
RTS0041947,4
RTS0041948,3
RTS0041949,3
RTS0041950,1
RTS0041951,4
RTS0041952,3
RTS0041953,4
RTS0041954,6
RTS0041955,4
RTS0041956,2
RTS0041957,2
RTS0041958,2
RTS0041959,6
RTS0041960,5
RTS0041961,3
RTS0041962,5
RTS0041963,4
RTS0041964,6
RTS0041965,8
RTS0041966,1
RTS0041967,9
RTS0041968,4
RTS0041969,8
RTS0041971,4
RTS0041972,4
RTS0041973,4
RTS0041974,2
RTS0041975,9
RTS0041976,1
RTS0041977,4
RTS0041978,6
RTS0041979,6
RTS0041980,6
RTS0041981,7
RTS0041982,1
RTS0041983,8
RTS0041984,1
RTS0041985,8
RTS0041986,5
RTS0041987,6
RTS0041988,10
RTS0041989,5
RTS0041990,3
RTS0041991,4
RTS0041992,4
RTS0041993,3
RTS0041994,7
RTS0041995,8
RTS0041996,7
RTS0041997,3
RTS0041998,2
RTS0041999,4
RTS0042000,6
RTS0042001,4
RTS0042002,4
RTS0042003,2
RTS0042005,3
RTS0042006,9
RTS0042007,9
RTS0042009,8
RTS0042010,4
RTS0042011,5
RTS0042012,7
RTS0042013,4
RTS0042014,3
RTS0042015,6
RTS0042016,4
RTS0042017,3
RTS0042018,2
RTS0042019,6
RTS0042020,1
RTS0042021,7
RTS0042022,3
RTS0042023,5
RTS0042024,3
RTS0042025,3
RTS0042026,10
RTS0042027,6
RTS0042028,1
RTS0042029,4
RTS0042030,3
RTS0042031,6
RTS0042032,8
RTS0042033,7
RTS0042034,1
RTS0042035,2
RTS0042036,6
RTS0042037,3
RTS0042038,5
RTS0042039,2
RTS0042040,4
RTS0042041,6
RTS0042042,3
RTS0042043,2
RTS0042044,5
RTS0042045,6
RTS0042046,7
RTS0042047,5
RTS0042048,5
RTS0042049,2
RTS0042050,5
RTS0042051,9
RTS0042052,12
RTS0042053,9
RTS0042054,3
RTS0042055,4
RTS0042056,6
RTS0042057,6
RTS0042058,1
RTS0042059,4
RTS0042060,6
RTS0042061,4
RTS0042062,7
RTS0042063,8
RTS0042064,4
RTS0042065,7
RTS0042066,8
RTS0042067,8
RTS0042068,6
RTS0042069,3
RTS0042071,4
RTS0042072,4
RTS0042073,4
RTS0042074,5
RTS0042075,4
RTS0042076,5
RTS0042077,3
RTS0042078,3
RTS0042079,2
RTS0042080,6
RTS0042081,8
RTS0042082,8
RTS0042083,2
RTS0042084,4
RTS0042085,2
RTS0042086,1
RTS0042087,2
RTS0042088,4
RTS0042089,2
RTS0042090,4
RTS0042091,9
RTS0042092,3
RTS0042093,3
RTS0042094,1
RTS0042095,5
RTS0042096,3
RTS0042097,5
RTS0042098,11
RTS0042099,6
RTS0042100,4
RTS0042101,5
RTS0042102,9
RTS0042103,2
RTS0042104,5
RTS0042105,7
RTS0042106,3
RTS0042107,3
RTS0042108,4
RTS0042109,5
RTS0042110,2
RTS0042111,8
RTS0042112,7
RTS0042113,4
RTS0042114,5
RTS0042115,5
RTS0042116,3
RTS0042117,5
RTS0042118,4
RTS0042119,4
RTS0042120,7
RTS0042121,3
RTS0042122,6
RTS0042123,6
RTS0042124,2
RTS0042125,5
RTS0042126,4
RTS0042127,2
RTS0042128,10
RTS0042129,4
RTS0042130,6
RTS0042131,6
RTS0042132,7
RTS0042133,6
RTS0042134,7
RTS0042135,2
RTS0042136,2
RTS0042137,5
RTS0042138,4
RTS0042139,3
RTS0042140,8
RTS0042141,4
RTS0042142,3
RTS0042143,2
RTS0042144,1
RTS0042145,2
RTS0042146,3
RTS0042147,2
RTS0042148,9
RTS0042149,1
RTS0042150,6
RTS0042151,9
RTS0042152,5
RTS0042153,7
RTS0042154,2
RTS0042155,6
RTS0042156,5
RTS0042157,6
RTS0042158,1
RTS0042160,3
RTS0042161,10
RTS0042162,5
RTS0042163,4
RTS0042164,2
RTS0042165,2
RTS0042166,4
RTS0042167,5
RTS0042168,3
RTS0042169,3
RTS0042170,3
RTS0042171,5
RTS0042172,6
RTS0042173,14
RTS0042174,4
RTS0042175,3
RTS0042176,10
RTS0042177,6
RTS0042178,4
RTS0042179,2
RTS0042180,3
RTS0042181,6
RTS0042182,5
RTS0042183,8
RTS0042184,8
RTS0042185,3
RTS0042186,2
RTS0042187,6
RTS0042188,2
RTS0042189,2
RTS0042190,7
RTS0042191,11
RTS0042192,4
RTS0042193,4
RTS0042194,10
RTS0042195,2
RTS0042196,6
RTS0042197,6
RTS0042198,4
RTS0042199,3
RTS0042200,4
RTS0042201,4
RTS0042202,3
RTS0042203,2
RTS0042204,4
RTS0042205,5
RTS0042206,8
RTS0042207,2
RTS0042208,6
RTS0042209,6
RTS0042210,4
RTS0042211,2
RTS0042212,2
RTS0042213,4
RTS0042214,3
RTS0042215,4
RTS0042216,10
RTS0042217,4
RTS0042218,5
RTS0042219,3
RTS0042220,7
RTS0042221,3
RTS0042222,3
RTS0042223,3
RTS0042224,2
RTS0042225,4
RTS0042226,6
RTS0042227,5
RTS0042228,4
RTS0042229,2
RTS0042230,4
RTS0042231,5
RTS0042232,10
RTS0042233,9
RTS0042234,6
RTS0042235,10
RTS0042236,7
RTS0042238,7
RTS0042239,6
RTS0042240,11
RTS0042241,9
RTS0042242,4
RTS0042243,2
RTS0042244,4
RTS0042245,2
RTS0042246,13
RTS0042247,5
RTS0042248,18
RTS0042249,10
RTS0042250,8
RTS0042251,1
RTS0042252,9
RTS0042253,6
RTS0042254,4
RTS0042255,3
RTS0042256,6
RTS0042257,3
RTS0042258,6
RTS0042259,8
RTS0042260,8
RTS0042261,6
RTS0042262,7
RTS0042263,2
RTS0042264,7
RTS0042265,5
RTS0042266,4
RTS0042267,7
RTS0042268,4
RTS0042269,1
RTS0042270,5
RTS0042271,4
RTS0042272,1
RTS0042273,6
RTS0042274,5
RTS0042275,4
RTS0042276,2
RTS0042277,5
RTS0042278,4
RTS0042279,7
RTS0042280,3
RTS0042282,5
RTS0042283,3
RTS0042284,2
RTS0042285,8
RTS0042286,7
RTS0042287,13
RTS0042288,16
RTS0042289,15
RTS0042290,10
RTS0042291,10
RTS0042292,10
RTS0042293,5
RTS0042294,3
RTS0042295,5
RTS0042296,1
RTS0042297,3
RTS0042298,5
RTS0042299,4
RTS0042300,4
RTS0042302,3
RTS0042303,5
RTS0042304,5
RTS0042305,3
RTS0042306,8
RTS0042307,5
RTS0042308,9
RTS0042309,6
RTS0042310,10
RTS0042311,7
RTS0042312,6
RTS0042313,4
RTS0042314,8
RTS0042315,2
RTS0042316,5
RTS0042317,6
RTS0042318,8
RTS0042319,2
RTS0042320,3
RTS0042321,5
RTS0042322,3
RTS0042323,5
RTS0042324,4
RTS0042325,10
RTS0042326,9
RTS0042327,2
RTS0042328,2
RTS0042329,5
RTS0042330,5
RTS0042331,1
RTS0042332,3
RTS0042333,5
RTS0042334,2
RTS0042335,7
RTS0042336,3
RTS0042337,5
RTS0042338,4
RTS0042339,7
RTS0042340,5
RTS0042341,4
RTS0042342,4
RTS0042343,3
RTS0042344,7
RTS0042345,2
RTS0042346,2
RTS0042347,6
RTS0042348,2
RTS0042349,6
RTS0042350,3
RTS0042351,7
RTS0042352,3
RTS0042353,5
RTS0042354,6
RTS0042355,3
RTS0042356,7
RTS0042357,6
RTS0042358,8
RTS0042359,2
RTS0042360,7
RTS0042361,8
RTS0042362,10
RTS0042363,6
RTS0042364,4
RTS0042365,5
RTS0042366,3
RTS0042367,3
RTS0042368,4
RTS0042369,1
RTS0042370,6
RTS0042371,4
RTS0042372,1
RTS0042373,6
RTS0042374,4
RTS0042375,3
RTS0042376,5
RTS0042378,5
RTS0042379,7
RTS0042380,6
RTS0042381,9
RTS0042382,4
RTS0042383,6
RTS0042384,10
RTS0042385,4
RTS0042386,7
RTS0042387,2
RTS0042388,8
RTS0042389,5
RTS0042390,3
RTS0042391,2
RTS0042392,1
RTS0042393,4
RTS0042394,1
RTS0042395,6
RTS0042396,3
RTS0042397,2
RTS0042398,1
RTS0042399,2
RTS0042400,8
RTS0042401,8
RTS0042402,9
RTS0042403,2
RTS0042404,1
RTS0042405,4
RTS0042406,8
RTS0042407,8
RTS0042408,2
RTS0042409,4
RTS0042410,7
RTS0042411,7
RTS0042412,5
RTS0042413,5
RTS0042414,5
RTS0042415,4
RTS0042416,10
RTS0042417,8
RTS0042418,8
RTS0042419,6
RTS0042420,5
RTS0042421,3
RTS0042422,5
RTS0042423,4
RTS0042424,6
RTS0042425,2
RTS0042426,5
RTS0042427,4
RTS0042428,6
RTS0042429,2
RTS0042430,5
RTS0042431,6
RTS0042432,5
RTS0042433,2
RTS0042434,8
RTS0042435,7
RTS0042436,3
RTS0042437,3
RTS0042438,3
RTS0042439,4
RTS0042440,1
RTS0042441,6
RTS0042442,10
RTS0042443,4
RTS0042444,6
RTS0042445,8
RTS0042446,8
RTS0042447,8
RTS0042448,4
RTS0042449,3
RTS0042450,4
RTS0042451,2
RTS0042452,5
RTS0042453,3
RTS0042454,7
RTS0042455,3
RTS0042456,5
RTS0042457,7
RTS0042458,3
RTS0042460,10
RTS0042461,8
RTS0042462,9
RTS0042463,8
RTS0042464,9
RTS0042465,7
RTS0042466,3
RTS0042467,7
RTS0042468,2
RTS0042469,6
RTS0042470,4
RTS0042471,5
RTS0042472,9
RTS0042473,5
RTS0042474,7
RTS0042475,9
RTS0042476,1
RTS0042477,5
RTS0042478,4
RTS0042479,6
RTS0042480,2
RTS0042481,6
RTS0042482,10
RTS0042483,24
RTS0042484,15
RTS0042485,7
RTS0042486,2
RTS0042487,7
RTS0042488,5
RTS0042489,3
RTS0042490,2
RTS0042491,3
RTS0042492,5
RTS0042493,2
RTS0042494,7
RTS0042495,1
RTS0042496,6
RTS0042497,2
RTS0042498,3
RTS0042499,2
RTS0042500,2
RTS0042501,4
RTS0042502,3
RTS0042503,4
RTS0042504,5
RTS0042505,7
RTS0042506,6
RTS0042507,5
RTS0042508,6
RTS0042509,2
RTS0042510,2
RTS0042515,7
RTS0042522,5
RTS0042526,3
RTS0042527,6
RTS0042528,4
RTS0042529,2
RTS0042530,1
RTS0042531,2
RTS0042532,6
RTS0042533,1
RTS0042534,3
RTS0042535,11
RTS0042536,5
RTS0042537,3
RTS0042538,3
RTS0042539,3
RTS0042540,5
RTS0042541,2
RTS0042542,6
RTS0042543,1
RTS0042544,5
RTS0042545,1
RTS0042546,5
RTS0042547,1
RTS0042548,7
RTS0042549,3
RTS0042550,5
RTS0042551,7
RTS0042552,1
RTS0042553,5
RTS0042555,7
RTS0042556,3
RTS0042557,3
RTS0042558,5
RTS0042559,6
RTS0042560,6
RTS0042561,1
RTS0042562,3
RTS0042563,11
RTS0042564,4
RTS0042565,8
RTS0042566,6
RTS0042567,5
RTS0042568,8
RTS0042569,8
RTS0042570,2
RTS0042571,8
RTS0042572,3
RTS0042573,6
RTS0042574,8
RTS0042575,6
RTS0042576,4
RTS0042577,5
RTS0042578,2
RTS0042579,3
RTS0042580,5
RTS0042581,14
RTS0042582,5
RTS0042583,33
RTS0042584,5
RTS0042585,6
RTS0042586,2
RTS0042587,4
RTS0042588,3
RTS0042589,4
RTS0042590,3
RTS0042591,3
RTS0042592,4
RTS0042593,3
RTS0042594,5
RTS0042595,7
RTS0042596,3
RTS0042597,5
RTS0042598,4
RTS0042599,6
RTS0042600,3
RTS0042601,1
RTS0042602,6
RTS0042603,6
RTS0042604,10
RTS0042605,3
RTS0042606,3
RTS0042607,5
RTS0042608,4
RTS0042609,6
RTS0042610,2
RTS0042611,2
RTS0042612,1
RTS0042613,7
RTS0042614,3
RTS0042615,2
RTS0042616,5
RTS0042617,3
RTS0042618,2
RTS0042619,5
RTS0042620,1
RTS0042621,3
RTS0042622,3
RTS0042623,2
RTS0042624,3
RTS0042625,4
RTS0042626,3
RTS0042627,4
RTS0042628,2
RTS0042629,4
RTS0042630,4
RTS0042631,3
RTS0042633,3
RTS0042634,7
RTS0042635,4
RTS0042636,4
RTS0042637,8
RTS0042638,5
RTS0042639,2
RTS0042640,3
RTS0042641,4
RTS0042642,6
RTS0042643,4
RTS0042644,6
RTS0042645,4
RTS0042646,2
RTS0042647,3
RTS0042648,4
RTS0042649,4
RTS0042650,6
RTS0042651,4
RTS0042652,3
RTS0042653,1
RTS0042654,7
RTS0042655,6
RTS0042656,7
RTS0042657,9
RTS0042658,11
RTS0042659,11
RTS0042660,3
RTS0042661,2
RTS0042662,5
RTS0042663,9
RTS0042664,4
RTS0042665,6
RTS0042666,9
RTS0042667,2
RTS0042668,2
RTS0042669,6
RTS0042670,3
RTS0042671,8
RTS0042672,3
RTS0042673,9
RTS0042674,9
RTS0042675,6
RTS0042676,7
RTS0042678,5
RTS0042679,5
RTS0042680,5
RTS0042681,7
RTS0042682,14
RTS0042683,10
RTS0042684,6
RTS0042685,12
RTS0042686,8
RTS0042687,3
RTS0042688,9
RTS0042689,5
RTS0042690,3
RTS0042691,6
RTS0042692,3
RTS0042693,3
RTS0042695,4
RTS0042696,6
RTS0042697,6
RTS0042698,10
RTS0042699,2
RTS0042700,4
RTS0042701,4
RTS0042702,3
RTS0042703,7
RTS0042704,6
RTS0042705,4
RTS0042706,1
RTS0042707,2
RTS0042708,4
RTS0042709,6
RTS0042710,4
RTS0042711,1
RTS0042712,3
RTS0042713,5
RTS0042714,5
RTS0042715,5
RTS0042716,7
RTS0042717,4
RTS0042718,1
RTS0042719,4
RTS0042720,1
RTS0042721,3
RTS0042722,6
RTS0042723,2
RTS0042724,6
RTS0042725,5
RTS0042726,5
RTS0042727,3
RTS0042728,3
RTS0042729,5
RTS0042730,1
RTS0042731,2
RTS0042732,5
RTS0042733,3
RTS0042734,3
RTS0042735,7
RTS0042736,5
RTS0042737,11
RTS0042738,11
RTS0042739,2
RTS0042740,4
RTS0042741,4
RTS0042742,2
RTS0042743,4
RTS0042744,3
RTS0042745,1
RTS0042746,3
RTS0042747,3
RTS0042749,1
RTS0042750,2
RTS0042751,6
RTS0042753,5
RTS0042754,6
RTS0042755,2
RTS0042756,4
RTS0042757,5
RTS0042758,3
RTS0042759,4
RTS0042760,2
RTS0042761,2
RTS0042762,3
RTS0042763,2
RTS0042764,2
RTS0042765,7
RTS0042766,2
RTS0042767,4
RTS0042768,6
RTS0042769,5
RTS0042770,3
RTS0042771,12
RTS0042772,15
RTS0042773,12
RTS0042774,29
RTS0042775,22
RTS0042776,1
RTS0042777,12
RTS0042778,4
RTS0042779,8
RTS0042780,2
RTS0042781,6
RTS0042782,5
RTS0042783,5
RTS0042784,1
RTS0042785,8
RTS0042786,5
RTS0042787,4
RTS0042788,6
RTS0042789,7
RTS0042790,4
RTS0042791,67
RTS0042792,28
RTS0042793,96
RTS0042794,43
RTS0042795,49
RTS0042796,4
RTS0042797,7
RTS0042799,11
RTS0042800,5
RTS0042801,4
RTS0042802,3
RTS0042803,3
RTS0042804,5
RTS0042805,6
RTS0042806,2
RTS0042807,10
RTS0042808,4
RTS0042809,8
RTS0042810,3
RTS0042811,9
RTS0042812,8
RTS0042813,6
RTS0042814,6
RTS0042815,5
RTS0042816,4
RTS0042817,6
RTS0042818,10
RTS0042819,8
RTS0042820,5
RTS0042821,4
RTS0042822,5
RTS0042823,6
RTS0042824,5
RTS0042825,4
RTS0042826,4
RTS0042827,4
RTS0042828,8
RTS0042829,6
RTS0042830,3
RTS0042831,6
RTS0042832,1
RTS0042833,1
RTS0042834,10
RTS0042835,2
RTS0042836,5
RTS0042837,8
RTS0042838,6
RTS0042839,8
RTS0042840,5
RTS0042841,4
RTS0042842,6
RTS0042843,5
RTS0042844,4
RTS0042845,6
RTS0042846,4
RTS0042847,7
RTS0042848,16
RTS0042849,5
RTS0042850,6
RTS0042851,3
RTS0042852,8
RTS0042853,4
RTS0042854,5
RTS0042855,6
RTS0042856,6
RTS0042857,3
RTS0042858,3
RTS0042859,7
RTS0042860,3
RTS0042861,6
RTS0042862,5
RTS0042863,7
RTS0042864,2
RTS0042865,6
RTS0042866,5
RTS0042867,4
RTS0042868,1
RTS0042869,3
RTS0042870,5
RTS0042871,7
RTS0042872,6
RTS0042873,4
RTS0042874,3
RTS0042875,4
RTS0042876,6
RTS0042877,6
RTS0042878,7
RTS0042879,14
RTS0042880,5
RTS0042881,7
RTS0042882,5
RTS0042883,1
RTS0042884,5
RTS0042885,7
RTS0042886,4
RTS0042887,4
RTS0042888,6
RTS0042889,2
RTS0042890,5
RTS0042891,6
RTS0042892,10
RTS0042893,12
RTS0042894,3
RTS0042895,2
RTS0042896,8
RTS0042897,1
RTS0042898,4
RTS0042899,10
RTS0042900,7
RTS0042901,6
RTS0042902,4
RTS0042903,2
RTS0042905,6
RTS0042906,2
RTS0042908,8
RTS0042909,6
RTS0042910,4
RTS0042911,3
RTS0042912,4
RTS0042913,5
RTS0042914,6
RTS0042915,4
RTS0042916,7
RTS0042917,3
RTS0042918,3
RTS0042919,5
RTS0042920,4
RTS0042921,8
RTS0042922,7
RTS0042923,7
RTS0042924,5
RTS0042925,2
RTS0042926,3
RTS0042927,6
RTS0042928,5
RTS0042929,7
RTS0042930,3
RTS0042931,2
RTS0042932,2
RTS0042933,6
RTS0042934,3
RTS0042935,6
RTS0042936,3
RTS0042937,7
RTS0042938,10
RTS0042939,6
RTS0042940,4
RTS0042941,8
RTS0042942,14
RTS0042943,12
RTS0042944,19
RTS0042945,4
RTS0042946,10
RTS0042947,8
RTS0042948,3
RTS0042949,5
RTS0042950,4
RTS0042951,4
RTS0042952,5
RTS0042953,5
RTS0042954,4
RTS0042955,4
RTS0042956,3
RTS0042957,4
RTS0042958,5
RTS0042959,2
RTS0042960,6
RTS0042961,5
RTS0042962,7
RTS0042963,4
RTS0042964,1
RTS0042965,11
RTS0042966,3
RTS0042967,8
RTS0042968,3
RTS0042969,6
RTS0042970,4
RTS0042971,6
RTS0042972,5
RTS0042973,4
RTS0042974,3
RTS0042975,5
RTS0042976,6
RTS0042977,9
RTS0042978,6
RTS0042979,10
RTS0042980,10
RTS0042981,5
RTS0042982,3
RTS0042983,3
RTS0042984,5
RTS0042985,3
RTS0042986,3
RTS0042987,1
RTS0042988,6
RTS0042990,3
RTS0042991,2
RTS0042992,6
RTS0042993,3
RTS0042994,10
RTS0042995,11
RTS0042996,6
RTS0042997,7
RTS0042998,5
RTS0042999,8
RTS0043000,3
RTS0043001,8
RTS0043002,2
RTS0043003,3
RTS0043004,3
RTS0043005,7
RTS0043006,9
RTS0043007,7
RTS0043008,4
RTS0043009,6
RTS0043010,10
RTS0043011,1
RTS0043012,4
RTS0043013,3
RTS0043014,6
RTS0043015,6
RTS0043016,7
RTS0043017,6
RTS0043018,6
RTS0043019,9
RTS0043020,7
RTS0043021,5
RTS0043022,1
RTS0043023,5
RTS0043024,3
RTS0043025,2
RTS0043026,3
RTS0043027,6
RTS0043028,5
RTS0043029,7
RTS0043030,6
RTS0043031,5
RTS0043032,5
RTS0043033,1
RTS0043034,4
RTS0043035,5
RTS0043036,3
RTS0043037,4
RTS0043038,3
RTS0043039,1
RTS0043040,7
RTS0043041,4
RTS0043042,4
RTS0043043,4
RTS0043044,6
RTS0043045,5
RTS0043046,2
RTS0043047,3
RTS0043048,6
RTS0043049,3
RTS0043050,3
RTS0043051,10
RTS0043052,5
RTS0043053,2
RTS0043054,4
RTS0043055,6
RTS0043056,4
RTS0043057,3
RTS0043058,5
RTS0043059,5
RTS0043060,7
RTS0043061,4
RTS0043062,7
RTS0043063,5
RTS0043064,6
RTS0043065,8
RTS0043066,9
RTS0043067,7
RTS0043068,6
RTS0043069,5
RTS0043070,9
RTS0043071,7
RTS0043072,4
RTS0043073,3
RTS0043074,8
RTS0043075,4
RTS0043076,5
RTS0043077,4
RTS0043078,5
RTS0043079,5
RTS0043081,4
RTS0043082,5
RTS0043083,3
RTS0043084,4
RTS0043085,8
RTS0043086,6
RTS0043087,2
RTS0043088,5
RTS0043089,2
RTS0043090,4
RTS0043091,1
RTS0043092,4
RTS0043093,5
RTS0043094,5
RTS0043095,7
RTS0043096,4
RTS0043097,7
RTS0043098,10
RTS0043099,7
RTS0043100,4
RTS0043101,6
RTS0043102,5
RTS0043103,4
RTS0043104,7
RTS0043105,4
RTS0043106,10
RTS0043107,6
RTS0043108,2
RTS0043109,9
RTS0043110,3
RTS0043111,3
RTS0043112,6
RTS0043113,5
RTS0043114,2
RTS0043115,4
RTS0043116,7
RTS0043117,5
RTS0043118,4
RTS0043119,5
RTS0043120,6
RTS0043121,1
RTS0043122,3
RTS0043123,6
RTS0043124,8
RTS0043125,4
RTS0043126,8
RTS0043127,3
RTS0043128,7
RTS0043129,5
RTS0043130,8
RTS0043131,4
RTS0043132,4
RTS0043133,2
RTS0043134,5
RTS0043135,8
RTS0043136,6
RTS0043137,1
RTS0043138,7
RTS0043139,4
RTS0043140,6
RTS0043141,3
RTS0043142,4
RTS0043143,4
RTS0043144,1
RTS0043145,4
RTS0043146,2
RTS0043147,2
RTS0043148,8
RTS0043149,3
RTS0043150,5
RTS0043151,2
RTS0043152,9
RTS0043153,6
RTS0043154,5
RTS0043155,6
RTS0043156,3
RTS0043157,6
RTS0043159,1
RTS0043160,3
RTS0043161,6
RTS0043162,2
RTS0043163,7
RTS0043164,4
RTS0043165,5
RTS0043167,8
RTS0043168,9
RTS0043169,3
RTS0043170,4
RTS0043171,5
RTS0043172,8
RTS0043173,8
RTS0043174,3
RTS0043175,4
RTS0043176,8
RTS0043177,4
RTS0043178,3
RTS0043179,6
RTS0043180,6
RTS0043181,6
RTS0043182,8
RTS0043183,2
RTS0043184,6
RTS0043185,4
RTS0043186,8
RTS0043187,6
RTS0043188,4
RTS0043189,8
RTS0043190,2
RTS0043191,3
RTS0043192,6
RTS0043193,7
RTS0043194,5
RTS0043195,3
RTS0043196,9
RTS0043197,3
RTS0043198,3
RTS0043199,10
RTS0043200,1
RTS0043201,4
RTS0043202,5
RTS0043203,6
RTS0043204,4
RTS0043205,9
RTS0043206,2
RTS0043207,6
RTS0043208,8
RTS0043209,7
RTS0043210,3
RTS0043211,5
RTS0043212,7
RTS0043213,9
RTS0043214,3
RTS0043215,3
RTS0043216,4
RTS0043217,10
RTS0043218,3
RTS0043219,4
RTS0043220,6
RTS0043221,5
RTS0043222,3
RTS0043223,5
RTS0043224,5
RTS0043225,4
RTS0043226,7
RTS0043227,4
RTS0043228,7
RTS0043229,8
RTS0043230,5
RTS0043231,6
RTS0043232,1
RTS0043233,7
RTS0043234,3
RTS0043235,7
RTS0043236,4
RTS0043237,4
RTS0043238,5
RTS0043239,4
RTS0043240,12
RTS0043241,5
RTS0043242,5
RTS0043243,8
RTS0043244,6
RTS0043245,4
RTS0043246,5
RTS0043247,3
RTS0043248,2
RTS0043249,10
RTS0043250,6
RTS0043251,9
RTS0043252,3
RTS0043253,3
RTS0043254,8
RTS0043255,5
RTS0043256,5
RTS0043257,2
RTS0043258,6
RTS0043259,4
RTS0043260,4
RTS0043261,5
RTS0043262,11
RTS0043263,3
RTS0043264,7
RTS0043265,6
RTS0043266,4
RTS0043267,5
RTS0043268,2
RTS0043269,8
RTS0043270,9
RTS0043271,7
RTS0043272,5
RTS0043273,8
RTS0043274,8
RTS0043275,3
RTS0043276,1
RTS0043277,9
RTS0043278,3
RTS0043279,5
RTS0043280,8
RTS0043281,4
RTS0043282,3
RTS0043283,8
RTS0043284,8
RTS0043285,3
RTS0043286,10
RTS0043287,6
RTS0043288,6
RTS0043289,5
RTS0043290,3
RTS0043291,9
RTS0043292,3
RTS0043293,7
RTS0043294,6
RTS0043295,8
RTS0043296,4
RTS0043297,3
RTS0043299,7
RTS0043300,8
RTS0043301,4
RTS0043302,4
RTS0043303,4
RTS0043304,3
RTS0043305,9
RTS0043306,5
RTS0043307,6
RTS0043308,5
RTS0043309,5
RTS0043310,9
RTS0043311,8
RTS0043312,10
RTS0043313,11
RTS0043314,11
RTS0043315,5
RTS0043316,7
RTS0043317,3
RTS0043318,3
RTS0043319,1
RTS0043320,3
RTS0043321,4
RTS0043322,6
RTS0043323,7
RTS0043324,6
RTS0043325,3
RTS0043326,3
RTS0043327,7
RTS0043328,3
RTS0043329,10
RTS0043330,4
RTS0043331,4
RTS0043332,2
RTS0043333,7
RTS0043334,2
RTS0043335,3
RTS0043336,4
RTS0043337,5
RTS0043338,12
RTS0043339,6
RTS0043340,2
RTS0043341,7
RTS0043342,4
RTS0043343,1
RTS0043344,5
RTS0043346,5
RTS0043347,2
RTS0043348,7
RTS0043349,6
RTS0043350,5
RTS0043351,1
RTS0043352,8
RTS0043353,6
RTS0043354,4
RTS0043355,5
RTS0043356,3
RTS0043357,5
RTS0043358,6
RTS0043359,11
RTS0043361,3
RTS0043362,4
RTS0043363,5
RTS0043364,5
RTS0043365,5
RTS0043366,4
RTS0043367,3
RTS0043368,4
RTS0043369,4
RTS0043370,2
RTS0043371,6
RTS0043372,7
RTS0043373,3
RTS0043374,4
RTS0043375,5
RTS0043376,10
RTS0043377,16
RTS0043378,11
RTS0043379,12
RTS0043380,17
RTS0043381,4
RTS0043382,4
RTS0043383,5
RTS0043384,5
RTS0043385,1
RTS0043386,7
RTS0043387,8
RTS0043388,3
RTS0043389,6
RTS0043390,8
RTS0043391,6
RTS0043392,3
RTS0043393,4
RTS0043394,4
RTS0043395,7
RTS0043396,6
RTS0043397,5
RTS0043398,2
RTS0043399,7
RTS0043400,2
RTS0043401,2
RTS0043402,4
RTS0043403,5
RTS0043404,6
RTS0043405,4
RTS0043406,2
RTS0043407,6
RTS0043408,5
RTS0043409,6
RTS0043410,7
RTS0043411,5
RTS0043412,7
RTS0043413,1
RTS0043414,2
RTS0043415,9
RTS0043416,5
RTS0043417,4
RTS0043418,6
RTS0043419,5
RTS0043420,3
RTS0043421,10
RTS0043422,9
RTS0043423,3
RTS0043424,8
RTS0043425,3
RTS0043426,7
RTS0043427,5
RTS0043428,5
RTS0043429,10
RTS0043430,8
RTS0043431,6
RTS0043432,1
RTS0043433,3
RTS0043434,7
RTS0043435,3
RTS0043436,7
RTS0043437,6
RTS0043438,5
RTS0043439,4
RTS0043440,5
RTS0043441,6
RTS0043442,5
RTS0043443,5
RTS0043444,8
RTS0043445,3
RTS0043446,5
RTS0043447,6
RTS0043448,4
RTS0043449,11
RTS0043450,6
RTS0043451,5
RTS0043452,8
RTS0043453,5
RTS0043454,6
RTS0043455,3
RTS0043456,7
RTS0043457,3
RTS0043458,4
RTS0043459,3
RTS0043460,5
RTS0043461,3
RTS0043462,7
RTS0043463,9
RTS0043464,2
RTS0043465,7
RTS0043466,2
RTS0043467,5
RTS0043468,4
RTS0043469,2
RTS0043470,5
RTS0043471,4
RTS0043472,5
RTS0043473,5
RTS0043474,3
RTS0043475,4
RTS0043476,2
RTS0043477,5
RTS0043478,3
RTS0043479,3
RTS0043480,6
RTS0043481,5
RTS0043482,8
RTS0043483,10
RTS0043484,5
RTS0043485,10
RTS0043486,8
RTS0043487,7
RTS0043488,9
RTS0043489,6
RTS0043490,6
RTS0043491,6
RTS0043492,10
RTS0043493,7
RTS0043494,6
RTS0043495,11
RTS0043496,5
RTS0043497,6
RTS0043498,3
RTS0043499,8
RTS0043500,3
RTS0043501,9
RTS0043502,5
RTS0043503,5
RTS0043504,2
RTS0043505,7
RTS0043506,7
RTS0043507,6
RTS0043508,2
RTS0043509,8
RTS0043510,5
RTS0043511,3
RTS0043512,7
RTS0043513,4
RTS0043514,6
RTS0043515,4
RTS0043516,6
RTS0043517,6
RTS0043518,4
RTS0043519,4
RTS0043520,6
RTS0043521,7
RTS0043522,3
RTS0043523,4
RTS0043524,4
RTS0043525,9
RTS0043526,8
RTS0043527,3
RTS0043528,5
RTS0043529,6
RTS0043530,7
RTS0043531,5
RTS0043532,2
RTS0043533,3
RTS0043534,1
RTS0043535,6
RTS0043536,1
RTS0043537,4
RTS0043538,3
RTS0043539,6
RTS0043541,3
RTS0043542,4
RTS0043543,4
RTS0043544,3
RTS0043545,6
RTS0043546,2
RTS0043547,3
RTS0043548,5
RTS0043549,2
RTS0043550,2
RTS0043551,6
RTS0043552,5
RTS0043553,5
RTS0043554,8
RTS0043555,7
RTS0043556,4
RTS0043557,6
RTS0043558,3
RTS0043559,6
RTS0043560,5
RTS0043561,5
RTS0043562,7
RTS0043563,5
RTS0043564,7
RTS0043565,2
RTS0043566,4
RTS0043567,2
RTS0043568,2
RTS0043569,1
RTS0043570,7
RTS0043571,4
RTS0043572,6
RTS0043573,4
RTS0043574,6
RTS0043575,5
RTS0043576,5
RTS0043577,6
RTS0043578,5
RTS0043579,2
RTS0043580,1
RTS0043581,1
RTS0043582,4
RTS0043583,8
RTS0043584,8
RTS0043585,3
RTS0043586,3
RTS0043587,5
RTS0043588,4
RTS0043589,1
RTS0043590,2
RTS0043591,3
RTS0043592,3
RTS0043593,9
RTS0043594,4
RTS0043595,2
RTS0043596,5
RTS0043597,9
RTS0043599,3
RTS0043600,6
RTS0043601,6
RTS0043602,4
RTS0043603,4
RTS0043604,5
RTS0043605,1
RTS0043606,6
RTS0043607,5
RTS0043608,5
RTS0043609,5
RTS0043610,4
RTS0043611,7
RTS0043612,9
RTS0043613,10
RTS0043614,7
RTS0043615,10
RTS0043616,7
RTS0043617,2
RTS0043618,13
RTS0043619,5
RTS0043620,3
RTS0043621,5
RTS0043622,3
RTS0043623,2
RTS0043624,5
RTS0043625,4
RTS0043626,4
RTS0043627,6
RTS0043628,7
RTS0043629,3
RTS0043630,1
RTS0043631,3
RTS0043632,6
RTS0043633,4
RTS0043634,5
RTS0043635,5
RTS0043636,6
RTS0043637,4
RTS0043638,6
RTS0043639,4
RTS0043640,1
RTS0043641,12
RTS0043642,3
RTS0043643,8
RTS0043644,10
RTS0043645,8
RTS0043646,2
RTS0043647,4
RTS0043648,8
RTS0043649,7
RTS0043650,4
RTS0043651,4
RTS0043652,7
RTS0043653,8
RTS0043654,7
RTS0043655,4
RTS0043656,2
RTS0043657,5
RTS0043658,8
RTS0043659,11
RTS0043660,3
RTS0043661,7
RTS0043663,4
RTS0043664,4
RTS0043665,2
RTS0043666,2
RTS0043668,4
RTS0043669,2
RTS0043670,2
RTS0043671,3
RTS0043672,5
RTS0043673,9
RTS0043674,1
RTS0043675,6
RTS0043676,6
RTS0043677,6
RTS0043678,3
RTS0043679,1
RTS0043680,3
RTS0043681,5
RTS0043682,4
RTS0043683,6
RTS0043684,5
RTS0043685,1
RTS0043686,2
RTS0043687,7
RTS0043688,5
RTS0043689,2
RTS0043690,7
RTS0043691,7
RTS0043692,5
RTS0043693,6
RTS0043694,5
RTS0043695,6
RTS0043696,6
RTS0043697,4
RTS0043698,8
RTS0043699,7
RTS0043700,4
RTS0043701,9
RTS0043702,6
RTS0043703,9
RTS0043704,4
RTS0043705,5
RTS0043706,10
RTS0043707,5
RTS0043708,3
RTS0043709,5
RTS0043710,4
RTS0043711,7
RTS0043712,5
RTS0043713,3
RTS0043714,4
RTS0043715,2
RTS0043716,5
RTS0043717,5
RTS0043718,5
RTS0043719,3
RTS0043720,2
RTS0043721,4
RTS0043722,4
RTS0043723,6
RTS0043724,7
RTS0043725,3
RTS0043726,5
RTS0043727,2
RTS0043728,5
RTS0043729,3
RTS0043730,6
RTS0043731,5
RTS0043732,6
RTS0043733,3
RTS0043734,8
RTS0043735,7
RTS0043736,4
RTS0043737,8
RTS0043738,6
RTS0043739,2
RTS0043740,3
RTS0043741,11
RTS0043742,3
RTS0043743,3
RTS0043744,3
RTS0043745,7
RTS0043746,3
RTS0043747,6
RTS0043748,6
RTS0043749,4
RTS0043750,8
RTS0043751,3
RTS0043752,5
RTS0043753,4
RTS0043754,3
RTS0043755,5
RTS0043756,4
RTS0043757,2
RTS0043758,4
RTS0043759,5
RTS0043760,1
RTS0043761,4
RTS0043762,5
RTS0043763,6
RTS0043764,2
RTS0043765,8
RTS0043766,7
RTS0043767,2
RTS0043768,4
RTS0043769,6
RTS0043770,7
RTS0043771,4
RTS0043772,3
RTS0043773,3
RTS0043774,5
RTS0043775,5
RTS0043776,2
RTS0043777,5
RTS0043778,5
RTS0043779,3
RTS0043780,2
RTS0043781,5
RTS0043782,2
RTS0043783,3
RTS0043784,4
RTS0043785,2
RTS0043786,4
RTS0043787,5
RTS0043788,8
RTS0043789,4
RTS0043790,8
RTS0043791,7
RTS0043792,9
RTS0043793,1
RTS0043794,11
RTS0043795,5
RTS0043796,9
RTS0043797,4
RTS0043798,3
RTS0043799,3
RTS0043800,2
RTS0043801,3
RTS0043802,3
RTS0043803,5
RTS0043804,11
RTS0043805,4
RTS0043806,4
RTS0043807,2
RTS0043808,5
RTS0043809,4
RTS0043810,4
RTS0043811,3
RTS0043812,3
RTS0043813,3
RTS0043814,6
RTS0043815,6
RTS0043816,3
RTS0043817,4
RTS0043818,5
RTS0043819,4
RTS0043820,6
RTS0043821,8
RTS0043822,5
RTS0043823,2
RTS0043824,4
RTS0043825,3
RTS0043826,2
RTS0043827,1
RTS0043828,5
RTS0043829,1
RTS0043830,6
RTS0043831,8
RTS0043832,4
RTS0043833,7
RTS0043835,2
RTS0043836,8
RTS0043837,4
RTS0043838,1
RTS0043839,3
RTS0043840,5
RTS0043841,4
RTS0043842,6
RTS0043843,4
RTS0043844,4
RTS0043845,5
RTS0043846,6
RTS0043847,2
RTS0043848,9
RTS0043849,11
RTS0043850,6
RTS0043851,8
RTS0043852,4
RTS0043853,10
RTS0043854,5
RTS0043856,4
RTS0043857,5
RTS0043858,8
RTS0043859,2
RTS0043860,8
RTS0043861,8
RTS0043862,11
RTS0043863,8
RTS0043864,1
RTS0043865,5
RTS0043866,5
RTS0043867,8
RTS0043868,11
RTS0043869,11
RTS0043870,4
RTS0043871,6
RTS0043872,6
RTS0043873,6
RTS0043874,9
RTS0043875,3
RTS0043876,4
RTS0043877,4
RTS0043878,11
RTS0043879,12
RTS0043880,4
RTS0043881,5
RTS0043882,4
RTS0043883,3
RTS0043884,6
RTS0043885,2
RTS0043886,2
RTS0043887,5
RTS0043888,4
RTS0043889,2
RTS0043890,2
RTS0043891,4
RTS0043892,3
RTS0043893,3
RTS0043894,4
RTS0043895,4
RTS0043896,6
RTS0043897,5
RTS0043898,8
RTS0043899,7
RTS0043900,6
RTS0043901,8
RTS0043902,3
RTS0043903,8
RTS0043904,8
RTS0043905,3
RTS0043906,4
RTS0043907,2
RTS0043908,2
RTS0043909,8
RTS0043910,6
RTS0043911,4
RTS0043912,12
RTS0043913,2
RTS0043914,5
RTS0043915,1
RTS0043916,9
RTS0043917,3
RTS0043919,2
RTS0043920,13
RTS0043921,6
RTS0043922,4
RTS0043923,9
RTS0043924,8
RTS0043925,7
RTS0043926,7
RTS0043927,2
RTS0043928,7
RTS0043929,6
RTS0043930,1
RTS0043931,6
RTS0043932,4
RTS0043933,8
RTS0043934,2
RTS0043935,3
RTS0043936,3
RTS0043937,1
RTS0043938,3
RTS0043939,3
RTS0043940,1
RTS0043941,4
RTS0043942,4
RTS0043943,7
RTS0043944,5
RTS0043945,1
RTS0043946,8
RTS0043947,14
RTS0043948,2
RTS0043949,4
RTS0043950,4
RTS0043951,6
RTS0043952,5
RTS0043953,7
RTS0043954,3
RTS0043955,5
RTS0043956,5
RTS0043957,5
RTS0043958,6
RTS0043959,5
RTS0043960,7
RTS0043961,3
RTS0043962,4
RTS0043963,2
RTS0043964,4
RTS0043965,8
RTS0043966,4
RTS0043967,2
RTS0043968,8
RTS0043969,5
RTS0043970,4
RTS0043971,2
RTS0043972,5
RTS0043973,5
RTS0043974,7
RTS0043975,2
RTS0043976,5
RTS0043977,4
RTS0043978,9
RTS0043979,4
RTS0043980,3
RTS0043981,4
RTS0043982,7
RTS0043983,4
RTS0043984,9
RTS0043985,7
RTS0043986,5
RTS0043987,6
RTS0043988,4
RTS0043989,5
RTS0043990,5
RTS0043991,3
RTS0043992,8
RTS0043993,5
RTS0043994,3
RTS0043996,5
RTS0043997,3
RTS0043998,5
RTS0043999,8
RTS0044000,3
RTS0044001,8
RTS0044002,3
RTS0044003,13
RTS0044004,9
RTS0044005,7
RTS0044006,5
RTS0044007,6
RTS0044008,6
RTS0044009,4
RTS0044010,5
RTS0044011,12
RTS0044012,17
RTS0044013,7
RTS0044014,12
RTS0044015,10
RTS0044016,6
RTS0044017,5
RTS0044018,9
RTS0044019,2
RTS0044020,4
RTS0044022,7
RTS0044023,5
RTS0044024,4
RTS0044025,5
RTS0044026,3
RTS0044027,6
RTS0044028,2
RTS0044029,4
RTS0044030,7
RTS0044031,6
RTS0044032,1
RTS0044033,5
RTS0044034,3
RTS0044035,1
RTS0044036,7
RTS0044037,8
RTS0044038,7
RTS0044039,2
RTS0044040,4
RTS0044041,5
RTS0044042,8
RTS0044043,8
RTS0044044,7
RTS0044045,10
RTS0044046,2
RTS0044047,3
RTS0044048,7
RTS0044049,4
RTS0044050,6
RTS0044051,2
RTS0044052,4
RTS0044053,5
RTS0044054,3
RTS0044055,4
RTS0044056,6
RTS0044057,4
RTS0044058,5
RTS0044059,2
RTS0044060,2
RTS0044061,5
RTS0044062,4
RTS0044063,6
RTS0044064,7
RTS0044065,6
RTS0044067,5
RTS0044068,3
RTS0044069,10
RTS0044070,1
RTS0044071,4
RTS0044072,7
RTS0044073,1
RTS0044074,6
RTS0044075,3
RTS0044076,2
RTS0044077,9
RTS0044078,5
RTS0044079,5
RTS0044080,3
RTS0044081,5
RTS0044082,2
RTS0044083,8
RTS0044084,3
RTS0044085,6
RTS0044086,5
RTS0044087,2
RTS0044088,2
RTS0044089,3
RTS0044090,2
RTS0044091,3
RTS0044092,5
RTS0044093,4
RTS0044094,6
RTS0044095,7
RTS0044096,4
RTS0044097,6
RTS0044098,6
RTS0044099,7
RTS0044100,5
RTS0044101,5
RTS0044102,3
RTS0044103,3
RTS0044104,1
RTS0044105,7
RTS0044106,7
RTS0044107,7
RTS0044108,2
RTS0044109,6
RTS0044110,7
RTS0044111,3
RTS0044112,9
RTS0044113,10
RTS0044114,6
RTS0044115,9
RTS0044116,7
RTS0044117,9
RTS0044118,6
RTS0044119,4
RTS0044120,6
RTS0044121,5
RTS0044122,11
RTS0044123,7
RTS0044124,3
RTS0044125,9
RTS0044126,5
RTS0044127,10
RTS0044128,4
RTS0044129,4
RTS0044130,3
RTS0044131,5
RTS0044132,8
RTS0044133,7
RTS0044134,8
RTS0044135,3
RTS0044136,4
RTS0044137,10
RTS0044138,6
RTS0044139,10
RTS0044140,9
RTS0044141,4
RTS0044142,3
RTS0044143,5
RTS0044144,9
RTS0044145,5
RTS0044146,5
RTS0044147,4
RTS0044148,5
RTS0044149,1
RTS0044150,2
RTS0044151,5
RTS0044152,7
RTS0044153,6
RTS0044154,9
RTS0044155,9
RTS0044156,7
RTS0044157,4
RTS0044158,16
RTS0044159,3
RTS0044160,7
RTS0044161,5
RTS0044162,3
RTS0044163,9
RTS0044164,6
RTS0044165,2
RTS0044166,5
RTS0044167,3
RTS0044168,4
RTS0044169,4
RTS0044170,2
RTS0044171,5
RTS0044172,5
RTS0044173,6
RTS0044174,1
RTS0044175,6
RTS0044176,6
RTS0044177,4
RTS0044178,9
RTS0044180,2
RTS0044181,9
RTS0044182,4
RTS0044183,4
RTS0044184,8
RTS0044185,3
RTS0044186,9
RTS0044187,3
RTS0044188,8
RTS0044189,7
RTS0044190,5
RTS0044191,5
RTS0044192,5
RTS0044193,5
RTS0044194,8
RTS0044195,4
RTS0044196,5
RTS0044197,6
RTS0044198,9
RTS0044199,1
RTS0044200,3
RTS0044206,8
RTS0044207,5
RTS0044208,4
RTS0044209,3
RTS0044211,9
RTS0044212,6
RTS0044213,5
RTS0044214,14
RTS0044215,6
RTS0044216,6
RTS0044217,7
RTS0044218,11
RTS0044219,7
RTS0044220,11
RTS0044221,3
RTS0044222,3
RTS0044223,3
RTS0044224,6
RTS0044225,3
RTS0044226,4
RTS0044227,2
RTS0044228,4
RTS0044229,3
RTS0044230,8
RTS0044231,3
RTS0044232,2
RTS0044234,2
RTS0044235,5
RTS0044236,3
RTS0044237,13
RTS0044238,11
RTS0044239,6
RTS0044240,5
RTS0044241,3
RTS0044242,8
RTS0044243,6
RTS0044244,3
RTS0044245,4
RTS0044246,4
RTS0044247,5
RTS0044248,4
RTS0044249,7
RTS0044250,7
RTS0044251,7
RTS0044252,4
RTS0044253,7
RTS0044254,5
RTS0044255,8
RTS0044256,9
RTS0044257,4
RTS0044258,7
RTS0044259,7
RTS0044260,7
RTS0044261,10
RTS0044262,3
RTS0044263,6
RTS0044264,4
RTS0044265,2
RTS0044266,8
RTS0044267,4
RTS0044268,6
RTS0044269,4
RTS0044270,8
RTS0044271,6
RTS0044272,10
RTS0044273,5
RTS0044274,11
RTS0044275,11
RTS0044276,7
RTS0044277,3
RTS0044278,1
RTS0044279,3
RTS0044280,2
RTS0044281,9
RTS0044282,12
RTS0044283,6
RTS0044284,4
RTS0044285,6
RTS0044286,1
RTS0044287,8
RTS0044288,2
RTS0044289,3
RTS0044290,2
RTS0044291,5
RTS0044292,8
RTS0044293,4
RTS0044294,7
RTS0044295,7
RTS0044296,5
RTS0044297,5
RTS0044298,4
RTS0044299,6
RTS0044300,6
RTS0044301,9
RTS0044302,8
RTS0044303,6
RTS0044304,8
RTS0044305,9
RTS0044306,6
RTS0044307,3
RTS0044308,5
RTS0044309,5
RTS0044310,6
RTS0044311,3
RTS0044312,9
RTS0044313,9
RTS0044314,6
RTS0044315,6
RTS0044316,4
RTS0044317,4
RTS0044318,4
RTS0044319,4
RTS0044321,6
RTS0044322,7
RTS0044323,3
RTS0044324,4
RTS0044325,5
RTS0044326,8
RTS0044327,4
RTS0044329,5
RTS0044330,1
RTS0044332,11
RTS0044333,5
RTS0044334,5
RTS0044335,9
RTS0044336,5
RTS0044337,3
RTS0044338,10
RTS0044339,5
RTS0044340,5
RTS0044341,4
RTS0044342,5
RTS0044343,3
RTS0044344,6
RTS0044345,2
RTS0044346,4
RTS0044347,7
RTS0044348,8
RTS0044349,8
RTS0044350,11
RTS0044351,4
RTS0044352,4
RTS0044353,4
RTS0044354,2
RTS0044355,4
RTS0044356,4
RTS0044357,4
RTS0044358,7
RTS0044359,7
RTS0044360,6
RTS0044361,3
RTS0044362,8
RTS0044363,5
RTS0044364,10
RTS0044365,5
RTS0044366,7
RTS0044367,4
RTS0044368,2
RTS0044369,9
RTS0044370,9
RTS0044371,6
RTS0044372,6
RTS0044373,3
RTS0044374,3
RTS0044375,4
RTS0044376,5
RTS0044377,5
RTS0044378,6
RTS0044379,9
RTS0044380,4
RTS0044381,3
RTS0044382,3
RTS0044383,9
RTS0044384,2
RTS0044385,4
RTS0044386,4
RTS0044387,5
RTS0044388,9
RTS0044389,5
RTS0044390,3
RTS0044391,6
RTS0044392,10
RTS0044393,19
RTS0044394,6
RTS0044395,6
RTS0044396,8
RTS0044397,3
RTS0044399,4
RTS0044400,1
RTS0044401,3
RTS0044402,6
RTS0044403,4
RTS0044404,16
RTS0044405,9
RTS0044406,8
RTS0044407,1
RTS0044408,8
RTS0044409,5
RTS0044410,6
RTS0044411,3
RTS0044412,10
RTS0044413,2
RTS0044414,4
RTS0044415,12
RTS0044416,11
RTS0044417,8
RTS0044418,7
RTS0044419,2
RTS0044420,9
RTS0044421,6
RTS0044422,6
RTS0044423,3
RTS0044424,3
RTS0044425,7
RTS0044426,4
RTS0044427,3
RTS0044428,10
RTS0044429,7
RTS0044430,8
RTS0044431,5
RTS0044432,3
RTS0044433,3
RTS0044434,3
RTS0044435,5
RTS0044436,2
RTS0044437,6
RTS0044438,6
RTS0044439,7
RTS0044440,3
RTS0044441,5
RTS0044442,9
RTS0044443,2
RTS0044444,7
RTS0044445,4
RTS0044446,8
RTS0044447,3
RTS0044448,8
RTS0044449,7
RTS0044450,6
RTS0044451,2
RTS0044452,6
RTS0044453,4
RTS0044454,6
RTS0044455,6
RTS0044456,6
RTS0044457,6
RTS0044458,5
RTS0044459,4
RTS0044460,6
RTS0044461,3
RTS0044462,7
RTS0044463,3
RTS0044464,5
RTS0044465,4
RTS0044466,5
RTS0044467,9
RTS0044468,9
RTS0044469,8
RTS0044470,3
RTS0044471,6
RTS0044472,6
RTS0044473,18
RTS0044474,7
RTS0044475,7
RTS0044476,5
RTS0044477,4
RTS0044478,7
RTS0044479,5
RTS0044480,8
RTS0044481,3
RTS0044482,7
RTS0044483,3
RTS0044484,9
RTS0044485,4
RTS0044486,6
RTS0044487,6
RTS0044488,10
RTS0044489,3
RTS0044490,1
RTS0044491,6
RTS0044492,2
RTS0044493,6
RTS0044494,10
RTS0044495,8
RTS0044496,1
RTS0044497,5
RTS0044498,4
RTS0044499,13
RTS0044500,3
RTS0044501,7
RTS0044502,2
RTS0044503,6
RTS0044504,4
RTS0044505,5
RTS0044506,3
RTS0044507,4
RTS0044508,9
RTS0044509,7
RTS0044510,5
RTS0044511,5
RTS0044512,6
RTS0044513,6
RTS0044514,5
RTS0044515,4
RTS0044516,5
RTS0044517,6
RTS0044518,6
RTS0044519,4
RTS0044520,5
RTS0044521,9
RTS0044522,2
RTS0044523,8
RTS0044524,4
RTS0044525,5
RTS0044526,2
RTS0044527,7
RTS0044528,6
RTS0044529,4
RTS0044530,6
RTS0044531,2
RTS0044532,5
RTS0044533,5
RTS0044534,1
RTS0044535,5
RTS0044536,2
RTS0044537,2
RTS0044538,10
RTS0044539,3
RTS0044540,3
RTS0044541,4
RTS0044542,6
RTS0044543,1
RTS0044544,2
RTS0044545,7
RTS0044546,7
RTS0044547,3
RTS0044548,6
RTS0044549,5
RTS0044550,1
RTS0044551,6
RTS0044552,6
RTS0044553,1
RTS0044554,2
RTS0044555,4
RTS0044556,3
RTS0044557,4
RTS0044558,5
RTS0044559,4
RTS0044560,8
RTS0044561,4
RTS0044562,1
RTS0044563,8
RTS0044564,4
RTS0044565,5
RTS0044566,5
RTS0044567,3
RTS0044568,7
RTS0044569,5
RTS0044570,2
RTS0044571,3
RTS0044572,4
RTS0044573,2
RTS0044574,3
RTS0044575,5
RTS0044576,7
RTS0044577,1
RTS0044578,10
RTS0044579,8
RTS0044580,2
RTS0044581,8
RTS0044582,3
RTS0044583,9
RTS0044584,6
RTS0044585,4
RTS0044586,9
RTS0044587,4
RTS0044588,5
RTS0044589,2
RTS0044590,1
RTS0044591,1
RTS0044592,4
RTS0044593,6
RTS0044594,3
RTS0044595,5
RTS0044596,8
RTS0044597,3
RTS0044598,4
RTS0044599,5
RTS0044600,2
RTS0044601,5
RTS0044602,9
RTS0044603,4
RTS0044604,7
RTS0044605,3
RTS0044606,9
RTS0044607,9
RTS0044608,3
RTS0044609,5
RTS0044610,7
RTS0044611,8
RTS0044612,3
RTS0044613,4
RTS0044614,4
RTS0044615,2
RTS0044616,3
RTS0044617,3
RTS0044618,3
RTS0044619,3
RTS0044620,6
RTS0044621,8
RTS0044622,5
RTS0044623,10
RTS0044624,6
RTS0044625,2
RTS0044626,5
RTS0044628,3
RTS0044629,4
RTS0044630,3
RTS0044631,8
RTS0044632,10
RTS0044633,7
RTS0044634,6
RTS0044635,6
RTS0044636,5
RTS0044637,2
RTS0044638,7
RTS0044639,15
RTS0044640,7
RTS0044641,11
RTS0044642,6
RTS0044643,4
RTS0044644,8
RTS0044645,8
RTS0044646,4
RTS0044647,3
RTS0044648,5
RTS0044649,4
RTS0044650,2
RTS0044651,6
RTS0044652,5
RTS0044653,2
RTS0044654,2
RTS0044655,3
RTS0044656,3
RTS0044657,4
RTS0044658,4
RTS0044659,7
RTS0044660,3
RTS0044661,4
RTS0044662,6
RTS0044663,2
RTS0044664,3
RTS0044665,4
RTS0044666,5
RTS0044667,5
RTS0044668,3
RTS0044669,3
RTS0044670,5
RTS0044671,2
RTS0044672,5
RTS0044673,7
RTS0044674,9
RTS0044675,6
RTS0044676,4
RTS0044677,9
RTS0044678,4
RTS0044679,6
RTS0044680,4
RTS0044681,2
RTS0044682,7
RTS0044683,7
RTS0044684,6
RTS0044685,5
RTS0044686,7
RTS0044687,6
RTS0044688,4
RTS0044689,7
RTS0044690,7
RTS0044691,2
RTS0044692,5
RTS0044693,4
RTS0044694,5
RTS0044695,4
RTS0044696,6
RTS0044697,7
RTS0044698,6
RTS0044699,3
RTS0044700,3
RTS0044701,5
RTS0044702,4
RTS0044703,6
RTS0044704,3
RTS0044705,5
RTS0044706,4
RTS0044707,3
RTS0044708,4
RTS0044710,8
RTS0044711,5
RTS0044712,5
RTS0044714,7
RTS0044715,9
RTS0044716,6
RTS0044717,5
RTS0044718,8
RTS0044719,4
RTS0044720,8
RTS0044721,7
RTS0044722,3
RTS0044723,7
RTS0044724,5
RTS0044725,2
RTS0044726,6
RTS0044727,8
RTS0044728,3
RTS0044729,8
RTS0044730,5
RTS0044731,7
RTS0044732,7
RTS0044733,7
RTS0044734,8
RTS0044735,12
RTS0044736,6
RTS0044737,2
RTS0044738,2
RTS0044739,3
RTS0044740,4
RTS0044741,4
RTS0044742,3
RTS0044743,8
RTS0044744,5
RTS0044745,3
RTS0044746,4
RTS0044747,8
RTS0044748,4
RTS0044749,3
RTS0044750,4
RTS0044751,2
RTS0044752,8
RTS0044753,12
RTS0044754,2
RTS0044755,3
RTS0044756,2
RTS0044757,2
RTS0044758,10
RTS0044759,5
RTS0044760,5
RTS0044761,2
RTS0044762,5
RTS0044763,13
RTS0044764,3
RTS0044765,5
RTS0044766,5
RTS0044767,6
RTS0044768,8
RTS0044769,6
RTS0044770,4
RTS0044771,5
RTS0044772,4
RTS0044773,4
RTS0044774,2
RTS0044775,10
RTS0044776,7
RTS0044777,5
RTS0044778,4
RTS0044779,5
RTS0044780,6
RTS0044781,4
RTS0044782,6
RTS0044783,6
RTS0044784,6
RTS0044785,5
RTS0044786,10
RTS0044787,8
RTS0044788,6
RTS0044789,3
RTS0044790,2
RTS0044791,5
RTS0044792,8
RTS0044793,7
RTS0044794,5
RTS0044795,3
RTS0044796,3
RTS0044797,3
RTS0044798,5
RTS0044799,5
RTS0044800,5
RTS0044801,5
RTS0044802,3
RTS0044803,5
RTS0044804,6
RTS0044805,8
RTS0044806,7
RTS0044807,3
RTS0044808,2
RTS0044809,4
RTS0044810,5
RTS0044811,4
RTS0044812,3
RTS0044813,9
RTS0044814,9
RTS0044815,8
RTS0044816,5
RTS0044817,2
RTS0044818,8
RTS0044819,6
RTS0044820,5
RTS0044821,6
RTS0044822,9
RTS0044823,4
RTS0044824,3
RTS0044825,7
RTS0044826,9
RTS0044827,7
RTS0044828,3
RTS0044829,8
RTS0044830,4
RTS0044831,4
RTS0044832,8
RTS0044833,6
RTS0044834,2
RTS0044835,4
RTS0044836,2
RTS0044837,3
RTS0044838,6
RTS0044839,5
RTS0044840,12
RTS0044841,4
RTS0044842,2
RTS0044843,5
RTS0044844,2
RTS0044845,4
RTS0044846,5
RTS0044847,5
RTS0044848,10
RTS0044849,5
RTS0044850,4
RTS0044851,5
RTS0044852,4
RTS0044853,6
RTS0044854,4
RTS0044855,3
RTS0044856,3
RTS0044857,6
RTS0044858,5
RTS0044859,7
RTS0044860,7
RTS0044861,6
RTS0044862,6
RTS0044863,4
RTS0044864,3
RTS0044865,6
RTS0044866,13
RTS0044867,6
RTS0044868,7
RTS0044869,4
RTS0044870,6
RTS0044871,3
RTS0044872,3
RTS0044873,3
RTS0044874,1
RTS0044875,11
RTS0044876,3
RTS0044877,8
RTS0044878,5
RTS0044879,7
RTS0044880,10
RTS0044881,3
RTS0044882,1
RTS0044883,3
RTS0044884,8
RTS0044885,3
RTS0044886,7
RTS0044887,3
RTS0044888,5
RTS0044889,4
RTS0044890,5
RTS0044891,11
RTS0044892,6
RTS0044893,1
RTS0044894,3
RTS0044895,1
RTS0044896,3
RTS0044897,9
RTS0044898,7
RTS0044899,3
RTS0044900,6
RTS0044901,1
RTS0044902,3
RTS0044903,4
RTS0044904,1
RTS0044905,7
RTS0044906,7
RTS0044907,10
RTS0044908,7
RTS0044909,12
RTS0044910,6
RTS0044911,3
RTS0044912,1
RTS0044913,4
RTS0044914,7
RTS0044915,3
RTS0044916,2
RTS0044917,2
RTS0044918,7
RTS0044919,5
RTS0044920,6
RTS0044921,5
RTS0044922,2
RTS0044923,4
RTS0044924,5
RTS0044925,4
RTS0044926,7
RTS0044927,4
RTS0044928,5
RTS0044929,3
RTS0044930,6
RTS0044931,2
RTS0044932,8
RTS0044933,5
RTS0044934,7
RTS0044935,8
RTS0044936,12
RTS0044937,7
RTS0044938,2
RTS0044939,2
RTS0044940,5
RTS0044941,6
RTS0044942,6
RTS0044943,3
RTS0044944,3
RTS0044945,3
RTS0044946,4
RTS0044947,2
RTS0044948,2
RTS0044949,2
RTS0044950,4
RTS0044951,2
RTS0044952,5
RTS0044953,3
RTS0044954,2
RTS0044955,2
RTS0044956,4
RTS0044957,6
RTS0044958,4
RTS0044959,2
RTS0044960,8
RTS0044961,5
RTS0044962,2
RTS0044963,4
RTS0044964,5
RTS0044965,6
RTS0044966,7
RTS0044967,6
RTS0044968,4
RTS0044969,4
RTS0044970,4
RTS0044971,4
RTS0044972,3
RTS0044973,2
RTS0044974,9
RTS0044975,5
RTS0044976,1
RTS0044977,4
RTS0044978,7
RTS0044979,4
RTS0044980,3
RTS0044981,5
RTS0044982,1
RTS0044983,5
RTS0044984,6
RTS0044985,11
RTS0044986,4
RTS0044987,7
RTS0044988,7
RTS0044989,2
RTS0044990,7
RTS0044991,1
RTS0044992,4
RTS0044993,5
RTS0044994,10
RTS0044995,6
RTS0044996,1
RTS0044997,2
RTS0044998,5
RTS0044999,1
RTS0045000,5
RTS0045001,6
RTS0045002,6
RTS0045003,2
RTS0045004,4
RTS0045005,5
RTS0045006,4
RTS0045007,9
RTS0045008,8
RTS0045009,3
RTS0045010,4
RTS0045011,3
RTS0045012,4
RTS0045013,3
RTS0045014,6
RTS0045015,3
RTS0045016,3
RTS0045017,8
RTS0045018,2
RTS0045019,5
RTS0045020,2
RTS0045021,5
RTS0045022,3
RTS0045023,3
RTS0045024,3
RTS0045025,3
RTS0045026,13
RTS0045027,14
RTS0045028,13
RTS0045029,15
RTS0045030,10
RTS0045031,6
RTS0045032,3
RTS0045033,7
RTS0045034,4
RTS0045035,6
RTS0045036,3
RTS0045038,10
RTS0045039,6
RTS0045040,4
RTS0045041,5
RTS0045042,4
RTS0045043,5
RTS0045044,5
RTS0045045,8
RTS0045046,5
RTS0045047,2
RTS0045048,4
RTS0045049,6
RTS0045050,5
RTS0045051,3
RTS0045052,10
RTS0045053,3
RTS0045054,4
RTS0045055,2
RTS0045056,1
RTS0045057,18
RTS0045058,7
RTS0045059,6
RTS0045060,5
RTS0045061,2
RTS0045063,1
RTS0045064,4
RTS0045065,4
RTS0045066,5
RTS0045067,5
RTS0045068,4
RTS0045069,3
RTS0045070,5
RTS0045071,3
RTS0045072,5
RTS0045073,7
RTS0045074,6
RTS0045075,2
RTS0045076,4
RTS0045077,4
RTS0045078,3
RTS0045079,1
RTS0045080,5
RTS0045081,4
RTS0045082,4
RTS0045083,6
RTS0045084,9
RTS0045085,3
RTS0045086,10
RTS0045087,5
RTS0045088,2
RTS0045089,6
RTS0045090,3
RTS0045091,5
RTS0045092,5
RTS0045093,4
RTS0045094,9
RTS0045095,6
RTS0045096,3
RTS0045097,11
RTS0045098,4
RTS0045099,5
RTS0045100,7
RTS0045101,4
RTS0045102,3
RTS0045103,4
RTS0045104,3
RTS0045105,3
RTS0045106,6
RTS0045107,7
RTS0045108,8
RTS0045109,5
RTS0045110,5
RTS0045111,7
RTS0045112,7
RTS0045113,2
RTS0045114,4
RTS0045115,2
RTS0045116,9
RTS0045117,4
RTS0045118,9
RTS0045119,5
RTS0045120,4
RTS0045121,8
RTS0045122,4
RTS0045123,6
RTS0045124,5
RTS0045125,3
RTS0045126,7
RTS0045127,4
RTS0045128,6
RTS0045129,9
RTS0045130,5
RTS0045131,6
RTS0045132,4
RTS0045133,4
RTS0045134,6
RTS0045135,4
RTS0045136,4
RTS0045137,5
RTS0045138,1
RTS0045139,5
RTS0045140,7
RTS0045141,7
RTS0045142,5
RTS0045143,4
RTS0045144,6
RTS0045145,4
RTS0045146,1
RTS0045147,6
RTS0045148,5
RTS0045149,6
RTS0045150,9
RTS0045151,4
RTS0045152,9
RTS0045153,5
RTS0045154,9
RTS0045155,7
RTS0045156,4
RTS0045157,4
RTS0045158,3
RTS0045159,4
RTS0045160,5
RTS0045161,2
RTS0045162,10
RTS0045163,5
RTS0045164,6
RTS0045165,6
RTS0045166,4
RTS0045167,3
RTS0045168,8
RTS0045169,9
RTS0045170,3
RTS0045171,2
RTS0045172,6
RTS0045173,7
RTS0045174,4
RTS0045175,8
RTS0045176,6
RTS0045177,5
RTS0045178,4
RTS0045179,6
RTS0045180,5
RTS0045181,8
RTS0045182,2
RTS0045183,3
RTS0045184,6
RTS0045185,1
RTS0045186,3
RTS0045187,6
RTS0045188,6
RTS0045189,8
RTS0045190,7
RTS0045191,7
RTS0045192,6
RTS0045193,6
RTS0045194,4
RTS0045195,4
RTS0045196,4
RTS0045197,7
RTS0045198,5
RTS0045199,2
RTS0045200,3
RTS0045201,2
RTS0045202,3
RTS0045203,2
RTS0045204,5
RTS0045205,2
RTS0045206,8
RTS0045207,4
RTS0045208,5
RTS0045209,6
RTS0045210,9
RTS0045211,2
RTS0045212,4
RTS0045213,10
RTS0045214,6
RTS0045215,3
RTS0045216,11
RTS0045217,3
RTS0045218,5
RTS0045219,4
RTS0045220,5
RTS0045221,9
RTS0045222,6
RTS0045223,6
RTS0045224,5
RTS0045225,5
RTS0045226,17
RTS0045227,11
RTS0045228,15
RTS0045229,12
RTS0045230,7
RTS0045231,5
RTS0045232,5
RTS0045233,7
RTS0045234,8
RTS0045235,7
RTS0045236,11
RTS0045237,12
RTS0045238,8
RTS0045239,11
RTS0045240,8
RTS0045241,6
RTS0045242,7
RTS0045243,3
RTS0045244,2
RTS0045245,5
RTS0045246,4
RTS0045247,5
RTS0045248,2
RTS0045249,3
RTS0045250,2
RTS0045251,6
RTS0045253,5
RTS0045254,5
RTS0045255,1
RTS0045256,1
RTS0045257,4
RTS0045258,8
RTS0045259,5
RTS0045260,2
RTS0045261,1
RTS0045262,9
RTS0045263,3
RTS0045264,2
RTS0045265,8
RTS0045266,12
RTS0045267,4
RTS0045268,4
RTS0045269,5
RTS0045270,8
RTS0045271,2
RTS0045272,2
RTS0045273,3
RTS0045274,4
RTS0045275,6
RTS0045276,2
RTS0045277,8
RTS0045278,10
RTS0045280,3
RTS0045281,3
RTS0045282,2
RTS0045283,7
RTS0045284,4
RTS0045285,12
RTS0045286,7
RTS0045287,9
RTS0045288,1
RTS0045289,5
RTS0045290,4
RTS0045291,8
RTS0045292,10
RTS0045293,2
RTS0045294,9
RTS0045295,4
RTS0045296,3
RTS0045297,3
RTS0045298,8
RTS0045299,2
RTS0045300,7
RTS0045301,15
RTS0045302,8
RTS0045303,10
RTS0045304,5
RTS0045305,9
RTS0045306,6
RTS0045307,7
RTS0045308,5
RTS0045309,6
RTS0045310,4
RTS0045311,2
RTS0045312,4
RTS0045313,7
RTS0045314,5
RTS0045315,6
RTS0045316,9
RTS0045317,5
RTS0045318,5
RTS0045319,4
RTS0045320,4
RTS0045321,1
RTS0045322,3
RTS0045323,5
RTS0045324,3
RTS0045325,7
RTS0045326,12
RTS0045327,8
RTS0045328,8
RTS0045329,4
RTS0045330,3
RTS0045331,3
RTS0045332,2
RTS0045333,4
RTS0045334,1
RTS0045335,2
RTS0045336,3
RTS0045337,4
RTS0045339,7
RTS0045340,6
RTS0045341,1
RTS0045342,5
RTS0045343,8
RTS0045344,6
RTS0045345,2
RTS0045346,1
RTS0045347,3
RTS0045348,8
RTS0045349,6
RTS0045350,4
RTS0045351,2
RTS0045352,4
RTS0045353,7
RTS0045354,7
RTS0045355,5
RTS0045356,8
RTS0045357,14
RTS0045358,4
RTS0045359,7
RTS0045360,2
RTS0045361,6
RTS0045362,2
RTS0045363,4
RTS0045364,3
RTS0045365,4
RTS0045366,10
RTS0045367,5
RTS0045368,2
RTS0045369,5
RTS0045370,3
RTS0045371,2
RTS0045372,5
RTS0045373,2
RTS0045374,5
RTS0045375,6
RTS0045376,4
RTS0045377,5
RTS0045378,6
RTS0045379,9
RTS0045380,9
RTS0045381,4
RTS0045382,5
RTS0045383,3
RTS0045384,2
RTS0045385,2
RTS0045386,3
RTS0045387,7
RTS0045388,2
RTS0045389,4
RTS0045390,4
RTS0045391,7
RTS0045392,8
RTS0045393,5
RTS0045394,5
RTS0045395,6
RTS0045396,6
RTS0045397,7
RTS0045398,2
RTS0045399,7
RTS0045400,5
RTS0045401,8
RTS0045402,5
RTS0045403,9
RTS0045404,4
RTS0045405,4
RTS0045406,5
RTS0045407,9
RTS0045408,3
RTS0045409,9
RTS0045410,1
RTS0045411,7
RTS0045412,8
RTS0045413,6
RTS0045414,6
RTS0045415,4
RTS0045416,3
RTS0045417,6
RTS0045418,2
RTS0045419,2
RTS0045420,3
RTS0045421,76
RTS0045422,73
RTS0045423,38
RTS0045424,68
RTS0045425,54
RTS0045426,5
RTS0045427,8
RTS0045428,1
RTS0045429,10
RTS0045430,4
RTS0045431,8
RTS0045432,8
RTS0045433,6
RTS0045434,7
RTS0045435,6
RTS0045436,5
RTS0045437,5
RTS0045438,14
RTS0045439,8
RTS0045440,5
RTS0045441,13
RTS0045442,9
RTS0045443,22
RTS0045444,11
RTS0045445,8
RTS0045446,8
RTS0045447,3
RTS0045448,5
RTS0045449,1
RTS0045450,1
RTS0045451,5
RTS0045452,5
RTS0045453,9
RTS0045454,1
RTS0045455,6
RTS0045456,6
RTS0045457,7
RTS0045458,8
RTS0045459,2
RTS0045460,6
RTS0045461,7
RTS0045462,1
RTS0045463,4
RTS0045464,2
RTS0045465,7
RTS0045466,4
RTS0045467,10
RTS0045468,3
RTS0045469,5
RTS0045470,5
RTS0045471,5
RTS0045472,6
RTS0045473,5
RTS0045474,7
RTS0045475,11
RTS0045476,10
RTS0045477,9
RTS0045478,3
RTS0045479,9
RTS0045480,8
RTS0045481,7
RTS0045482,5
RTS0045483,7
RTS0045484,4
RTS0045485,9
RTS0045486,1
RTS0045487,2
RTS0045488,6
RTS0045489,3
RTS0045490,10
RTS0045491,11
RTS0045492,24
RTS0045493,16
RTS0045494,5
RTS0045495,8
RTS0045496,1
RTS0045497,3
RTS0045498,5
RTS0045499,10
RTS0045500,7
RTS0045501,9
RTS0045502,10
RTS0045503,7
RTS0045504,1
RTS0045505,6
RTS0045506,90
RTS0045507,75
RTS0045508,42
RTS0045509,70
RTS0045510,59
RTS0045511,4
RTS0045512,2
RTS0045513,3
RTS0045514,7
RTS0045515,4
RTS0045516,6
RTS0045517,10
RTS0045518,6
RTS0045519,12
RTS0045520,5
RTS0045521,8
RTS0045522,7
RTS0045523,6
RTS0045524,6
RTS0045525,9
RTS0045526,1
RTS0045527,5
RTS0045528,4
RTS0045529,4
RTS0045530,6
RTS0045531,9
RTS0045532,19
RTS0045533,14
RTS0045534,9
RTS0045535,2
RTS0045536,5
RTS0045537,2
RTS0045538,2
RTS0045539,10
RTS0045540,11
RTS0045541,6
RTS0045542,2
RTS0045543,6
RTS0045544,2
RTS0045545,2
RTS0045546,1
RTS0045547,6
RTS0045548,9
RTS0045549,4
RTS0045550,4
RTS0045551,6
RTS0045552,8
RTS0045553,6
RTS0045554,8
RTS0045555,6
RTS0045556,2
RTS0045557,6
RTS0045558,4
RTS0045559,2
RTS0045560,2
RTS0045561,2
RTS0045562,7
RTS0045563,3
RTS0045564,6
RTS0045565,3
RTS0045566,5
RTS0045567,4
RTS0045568,9
RTS0045569,6
RTS0045570,3
RTS0045571,4
RTS0045572,8
RTS0045573,5
RTS0045574,5
RTS0045575,6
RTS0045576,8
RTS0045577,2
RTS0045578,5
RTS0045579,6
RTS0045580,5
RTS0045581,8
RTS0045582,7
RTS0045583,2
RTS0045584,8
RTS0045585,3
RTS0045586,1
RTS0045587,3
RTS0045588,7
RTS0045589,4
RTS0045590,5
RTS0045592,17
RTS0045593,19
RTS0045594,13
RTS0045595,14
RTS0045596,4
RTS0045597,5
RTS0045598,11
RTS0045599,6
RTS0045600,7
RTS0045601,4
RTS0045602,5
RTS0045603,2
RTS0045604,9
RTS0045606,4
RTS0045607,8
RTS0045608,4
RTS0045609,4
RTS0045610,4
RTS0045611,3
RTS0045612,4
RTS0045613,3
RTS0045614,1
RTS0045615,2
RTS0045616,4
RTS0045617,6
RTS0045618,3
RTS0045619,3
RTS0045620,2
RTS0045621,5
RTS0045622,6
RTS0045623,5
RTS0045624,1
RTS0045625,2
RTS0045626,3
RTS0045627,5
RTS0045628,6
RTS0045629,1
RTS0045630,7
RTS0045631,5
RTS0045632,2
RTS0045633,4
RTS0045634,8
RTS0045635,3
RTS0045636,3
RTS0045637,5
RTS0045638,3
RTS0045639,3
RTS0045640,4
RTS0045641,7
RTS0045642,4
RTS0045643,2
RTS0045644,2
RTS0045645,2
RTS0045646,6
RTS0045647,7
RTS0045648,3
RTS0045649,2
RTS0045650,6
RTS0045651,6
RTS0045652,6
RTS0045653,6
RTS0045654,4
RTS0045655,3
RTS0045656,3
RTS0045657,2
RTS0045658,9
RTS0045659,6
RTS0045660,1
RTS0045661,7
RTS0045662,10
RTS0045663,12
RTS0045664,10
RTS0045665,15
RTS0045666,4
RTS0045667,3
RTS0045668,4
RTS0045669,3
RTS0045670,5
RTS0045671,8
RTS0045672,10
RTS0045673,8
RTS0045674,7
RTS0045675,6
RTS0045676,5
RTS0045677,6
RTS0045678,9
RTS0045679,5
RTS0045680,8
RTS0045681,3
RTS0045682,8
RTS0045683,4
RTS0045684,7
RTS0045685,1
RTS0045687,3
RTS0045688,8
RTS0045689,7
RTS0045690,4
RTS0045691,4
RTS0045692,3
RTS0045693,6
RTS0045694,1
RTS0045695,4
RTS0045696,8
RTS0045697,7
RTS0045698,4
RTS0045699,10
RTS0045700,2
RTS0045701,6
RTS0045702,4
RTS0045703,3
RTS0045704,3
RTS0045705,5
RTS0045706,5
RTS0045707,4
RTS0045708,3
RTS0045709,9
RTS0045710,4
RTS0045711,4
RTS0045712,7
RTS0045713,6
RTS0045714,3
RTS0045715,6
RTS0045716,14
RTS0045717,5
RTS0045718,5
RTS0045719,9
RTS0045720,9
RTS0045721,8
RTS0045722,8
RTS0045723,14
RTS0045724,3
RTS0045725,1
RTS0045726,9
RTS0045727,7
RTS0045728,2
RTS0045729,6
RTS0045730,3
RTS0045731,7
RTS0045732,11
RTS0045733,2
RTS0045734,10
RTS0045735,7
RTS0045736,24
RTS0045737,36
RTS0045738,20
RTS0045739,28
RTS0045740,13
RTS0045741,11
RTS0045742,9
RTS0045743,10
RTS0045744,5
RTS0045745,7
RTS0045746,2
RTS0045747,12
RTS0045748,6
RTS0045749,4
RTS0045750,7
RTS0045751,6
RTS0045752,1
RTS0045753,5
RTS0045754,2
RTS0045755,8
RTS0045756,8
RTS0045757,3
RTS0045758,7
RTS0045759,7
RTS0045760,5
RTS0045762,3
RTS0045763,7
RTS0045764,5
RTS0045765,4
RTS0045766,4
RTS0045767,6
RTS0045768,5
RTS0045769,7
RTS0045770,10
RTS0045771,9
RTS0045772,11
RTS0045773,9
RTS0045774,8
RTS0045775,12
RTS0045776,7
RTS0045777,4
RTS0045778,3
RTS0045779,7
RTS0045780,5
RTS0045781,11
RTS0045782,4
RTS0045783,12
RTS0045784,7
RTS0045785,13
RTS0045786,1
RTS0045787,4
RTS0045788,5
RTS0045789,6
RTS0045790,5
RTS0045791,2
RTS0045792,6
RTS0045793,2
RTS0045794,3
RTS0045795,3
RTS0045796,4
RTS0045797,3
RTS0045798,5
RTS0045799,3
RTS0045800,1
RTS0045801,2
RTS0045802,2
RTS0045803,3
RTS0045804,6
RTS0045805,6
RTS0045806,3
RTS0045807,5
RTS0045808,3
RTS0045809,3
RTS0045810,1
RTS0045811,2
RTS0045812,7
RTS0045813,4
RTS0045814,7
RTS0045815,4
RTS0045816,3
RTS0045817,4
RTS0045818,2
RTS0045819,4
RTS0045820,3
RTS0045821,12
RTS0045822,7
RTS0045823,5
RTS0045824,4
RTS0045825,8
RTS0045826,12
RTS0045827,7
RTS0045828,10
RTS0045829,15
RTS0045830,7
RTS0045831,3
RTS0045832,7
RTS0045833,9
RTS0045834,9
RTS0045835,3
RTS0045836,14
RTS0045837,16
RTS0045838,16
RTS0045840,7
RTS0045841,8
RTS0045842,9
RTS0045843,6
RTS0045844,3
RTS0045845,9
RTS0045846,22
RTS0045848,5
RTS0045849,42
RTS0045851,5
RTS0045852,3
RTS0045853,6
RTS0045854,3
RTS0045855,9
RTS0045856,7
RTS0045857,3
RTS0045858,2
RTS0045859,13
RTS0045860,4
RTS0045861,5
RTS0045862,7
RTS0045863,7
RTS0045864,7
RTS0045865,3
RTS0045866,8
RTS0045867,1
RTS0045868,6
RTS0045869,5
RTS0045870,4
RTS0045871,4
RTS0045872,7
RTS0045873,9
RTS0045874,7
RTS0045875,4
RTS0045876,2
RTS0045877,6
RTS0045878,7
RTS0045879,6
RTS0045881,4
RTS0045882,14
RTS0045883,9
RTS0045884,9
RTS0045886,8
RTS0045887,14
RTS0045888,7
RTS0045889,4
RTS0045890,3
RTS0045891,3
RTS0045892,3
RTS0045893,2
RTS0045894,6
RTS0045895,3
RTS0045896,7
RTS0045898,8
RTS0045899,3
RTS0045900,8
RTS0045901,4
RTS0045902,6
RTS0045903,3
RTS0045904,5
RTS0045905,1
RTS0045906,2
RTS0045907,3
RTS0045908,2
RTS0045909,2
RTS0045910,3
RTS0045911,7
RTS0045912,3
RTS0045913,4
RTS0045914,1
RTS0045915,2
RTS0045916,7
RTS0045917,3
RTS0045918,2
RTS0045919,8
RTS0045920,4
RTS0045921,5
RTS0045922,4
RTS0045923,7
RTS0045924,7
RTS0045925,4
RTS0045926,9
RTS0045927,2
RTS0045928,3
RTS0045929,6
RTS0045930,3
RTS0045931,5
RTS0045932,5
RTS0045933,1
RTS0045935,7
RTS0045939,5
RTS0045940,2
RTS0045941,3
RTS0045942,1
RTS0045943,12
RTS0045944,4
RTS0045945,6
RTS0045946,2
RTS0045947,2
RTS0045948,3
RTS0045949,6
RTS0045950,10
RTS0045951,1
RTS0045952,6
RTS0045953,2
RTS0045954,10
RTS0045955,4
RTS0045956,5
RTS0045957,2
RTS0045958,4
RTS0045959,2
RTS0045960,3
RTS0045961,5
RTS0045962,5
RTS0045963,4
RTS0045964,3
RTS0045965,6
RTS0045966,8
RTS0045967,7
RTS0045968,4
RTS0045969,5
RTS0045970,7
RTS0045971,7
RTS0045972,5
RTS0045973,5
RTS0045974,4
RTS0045975,4
RTS0045976,6
RTS0045977,3
RTS0045978,4
RTS0045979,6
RTS0045980,8
RTS0045981,8
RTS0045982,6
RTS0045983,9
RTS0045984,9
RTS0045985,5
RTS0045986,4
RTS0045987,4
RTS0045988,3
RTS0045989,3
RTS0045990,3
RTS0045991,8
RTS0045992,4
RTS0045993,5
RTS0045994,1
RTS0045995,2
RTS0045996,5
RTS0045997,6
RTS0045998,2
RTS0045999,3
RTS0046000,2
RTS0046001,6
RTS0046002,5
RTS0046003,3
RTS0046004,6
RTS0046005,5
RTS0046006,3
RTS0046007,9
RTS0046008,5
RTS0046009,2
RTS0046010,4
RTS0046011,6
RTS0046012,2
RTS0046013,9
RTS0046014,3
RTS0046015,4
RTS0046016,6
RTS0046017,8
RTS0046018,5
RTS0046019,3
RTS0046020,6
RTS0046021,8
RTS0046022,2
RTS0046023,2
RTS0046024,6
RTS0046025,4
RTS0046026,5
RTS0046027,4
RTS0046028,6
RTS0046029,7
RTS0046030,5
RTS0046031,8
RTS0046032,5
RTS0046033,5
RTS0046034,8
RTS0046035,1
RTS0046036,3
RTS0046037,3
RTS0046038,2
RTS0046039,2
RTS0046040,4
RTS0046041,5
RTS0046042,5
RTS0046043,3
RTS0046044,3
RTS0046045,3
RTS0046046,4
RTS0046047,1
RTS0046048,1
RTS0046049,6
RTS0046050,2
RTS0046051,8
RTS0046052,8
RTS0046053,7
RTS0046054,5
RTS0046055,11
RTS0046056,9
RTS0046057,4
RTS0046058,6
RTS0046059,2
RTS0046060,4
RTS0046061,6
RTS0046062,5
RTS0046063,4
RTS0046064,11
RTS0046065,11
RTS0046066,11
RTS0046067,5
RTS0046068,4
RTS0046069,2
RTS0046070,2
RTS0046071,5
RTS0046072,3
RTS0046073,4
RTS0046074,2
RTS0046075,5
RTS0046076,7
RTS0046077,3
RTS0046078,2
RTS0046079,5
RTS0046080,6
RTS0046081,4
RTS0046082,9
RTS0046083,3
RTS0046084,5
RTS0046085,8
RTS0046086,8
RTS0046087,6
RTS0046088,4
RTS0046089,1
RTS0046090,2
RTS0046091,5
RTS0046092,12
RTS0046093,5
RTS0046094,6
RTS0046095,4
RTS0046096,6
RTS0046097,2
RTS0046098,4
RTS0046099,1
RTS0046100,2
RTS0046101,2
RTS0046102,7
RTS0046103,3
RTS0046104,2
RTS0046105,4
RTS0046106,2
RTS0046107,4
RTS0046108,9
RTS0046109,5
RTS0046110,3
RTS0046111,3
RTS0046112,10
RTS0046113,3
RTS0046114,7
RTS0046115,1
RTS0046116,5
RTS0046117,5
RTS0046119,8
RTS0046121,1
RTS0046122,6
RTS0046123,1
RTS0046124,2
RTS0046125,5
RTS0046126,2
RTS0046127,3
RTS0046128,8
RTS0046129,5
RTS0046130,9
RTS0046131,7
RTS0046132,3
RTS0046133,5
RTS0046134,5
RTS0046135,5
RTS0046136,3
RTS0046137,8
RTS0046138,3
RTS0046140,9
RTS0046141,6
RTS0046142,9
RTS0046143,5
RTS0046144,6
RTS0046145,7
RTS0046146,6
RTS0046147,7
RTS0046148,6
RTS0046149,2
RTS0046150,3
RTS0046152,6
RTS0046153,7
RTS0046154,2
RTS0046155,5
RTS0046156,4
RTS0046157,4
RTS0046158,3
RTS0046160,2
RTS0046161,4
RTS0046162,3
RTS0046163,6
RTS0046164,7
RTS0046165,7
RTS0046166,5
RTS0046167,3
RTS0046168,2
RTS0046169,6
RTS0046170,5
RTS0046172,7
RTS0046174,2
RTS0046175,6
RTS0046176,2
RTS0046177,4
RTS0046178,3
RTS0046179,2
RTS0046180,10
RTS0046181,7
RTS0046182,3
RTS0046183,14
RTS0046184,7
RTS0046185,2
RTS0046186,8
RTS0046187,10
RTS0046188,14
RTS0046191,2
RTS0046193,3
RTS0046194,2
RTS0046195,8
RTS0046196,3
RTS0046197,7
RTS0046198,7
RTS0046199,3
RTS0046200,7
RTS0046201,7
RTS0046202,8
RTS0046203,11
RTS0046204,11
RTS0046205,6
RTS0046206,6
RTS0046207,6
RTS0046208,5
RTS0046209,5
RTS0046210,3
RTS0046211,6
RTS0046212,5
RTS0046213,7
RTS0046214,3
RTS0046215,1
RTS0046216,4
RTS0046217,3
RTS0046218,6
RTS0046219,2
RTS0046220,2
RTS0046221,11
RTS0046222,5
RTS0046223,1
RTS0046224,3
RTS0046225,8
RTS0046227,4
RTS0046228,4
RTS0046229,5
RTS0046230,3
RTS0046231,1
RTS0046232,7
RTS0046233,2
RTS0046234,4
RTS0046235,7
RTS0046236,3
RTS0046237,6
RTS0046238,2
RTS0046239,4
RTS0046240,3
RTS0046241,2
RTS0046242,8
RTS0046243,3
RTS0046244,2
RTS0046245,6
RTS0046246,6
RTS0046247,3
RTS0046248,2
RTS0046249,2
RTS0046250,2
RTS0046251,2
RTS0046252,5
RTS0046254,5
RTS0046255,6
RTS0046256,4
RTS0046257,6
RTS0046258,4
RTS0046259,4
RTS0046260,3
RTS0046261,5
RTS0046262,6
RTS0046263,4
RTS0046264,5
RTS0046265,1
RTS0046266,3
RTS0046267,6
RTS0046268,5
RTS0046269,7
RTS0046270,6
RTS0046271,8
RTS0046272,5
RTS0046273,2
RTS0046274,2
RTS0046275,5
RTS0046276,2
RTS0046277,2
RTS0046278,2
RTS0046279,3
RTS0046280,6
RTS0046281,2
RTS0046282,4
RTS0046283,1
RTS0046284,2
RTS0046285,1
RTS0046286,7
RTS0046287,8
RTS0046288,7
RTS0046289,6
RTS0046290,4
RTS0046291,4
RTS0046292,5
RTS0046293,4
RTS0046294,5
RTS0046295,13
RTS0046296,3
RTS0046297,12
RTS0046298,3
RTS0046299,7
RTS0046300,4
RTS0046301,6
RTS0046302,8
RTS0046303,5
RTS0046304,4
RTS0046305,1
RTS0046306,3
RTS0046307,6
RTS0046308,4
RTS0046309,5
RTS0046310,2
RTS0046311,4
RTS0046312,1
RTS0046313,4
RTS0046314,5
RTS0046315,2
RTS0046316,4
RTS0046317,4
RTS0046318,5
RTS0046319,3
RTS0046320,3
RTS0046321,8
RTS0046322,2
RTS0046323,7
RTS0046324,4
RTS0046325,9
RTS0046326,4
RTS0046327,5
RTS0046328,7
RTS0046329,6
RTS0046330,10
RTS0046331,2
RTS0046332,7
RTS0046333,1
RTS0046334,7
RTS0046335,11
RTS0046336,10
RTS0046342,3
RTS0046343,2
RTS0046344,6
RTS0046346,3
RTS0046347,7
RTS0046348,11
RTS0046349,6
RTS0046350,10
RTS0046351,6
RTS0046352,5
RTS0046353,2
RTS0046354,2
RTS0046355,3
RTS0046356,9
RTS0046357,2
RTS0046358,5
RTS0046359,4
RTS0046360,9
RTS0046361,2
RTS0046362,6
RTS0046363,4
RTS0046364,3
RTS0046365,6
RTS0046366,1
RTS0046367,4
RTS0046368,4
RTS0046369,2
RTS0046370,6
RTS0046371,8
RTS0046372,10
RTS0046373,5
RTS0046374,1
RTS0046375,5
RTS0046376,5
RTS0046377,2
RTS0046378,7
RTS0046379,2
RTS0046380,5
RTS0046381,3
RTS0046382,7
RTS0046383,4
RTS0046384,7
RTS0046385,3
RTS0046386,3
RTS0046388,2
RTS0046389,7
RTS0046390,8
RTS0046391,2
RTS0046392,4
RTS0046393,1
RTS0046394,5
RTS0046395,5
RTS0046396,1
RTS0046397,4
RTS0046398,3
RTS0046399,7
RTS0046400,5
RTS0046401,5
RTS0046402,7
RTS0046403,6
RTS0046404,5
RTS0046405,4
RTS0046406,4
RTS0046407,4
RTS0046408,7
RTS0046409,7
RTS0046410,3
RTS0046411,8
RTS0046412,6
RTS0046413,6
RTS0046414,26
RTS0046415,11
RTS0046416,5
RTS0046417,11
RTS0046418,6
RTS0046419,5
RTS0046420,5
RTS0046421,6
RTS0046422,3
RTS0046423,2
RTS0046424,7
RTS0046425,7
RTS0046426,1
RTS0046427,4
RTS0046428,4
RTS0046429,5
RTS0046430,2
RTS0046431,5
RTS0046432,9
RTS0046433,6
RTS0046434,9
RTS0046435,9
RTS0046439,12
RTS0046440,13
RTS0046441,6
RTS0046442,11
RTS0046443,8
RTS0046444,4
RTS0046445,3
RTS0046446,1
RTS0046447,12
RTS0046448,3
RTS0046449,3
RTS0046450,7
RTS0046451,8
RTS0046452,11
RTS0046453,4
RTS0046454,14
RTS0046455,5
RTS0046456,1
RTS0046457,3
RTS0046458,3
RTS0046459,13
RTS0046460,3
RTS0046461,11
RTS0046462,9
RTS0046463,7
RTS0046464,5
RTS0046466,3
RTS0046468,3
RTS0046469,3
RTS0046470,6
RTS0046471,4
RTS0046472,5
RTS0046473,1
RTS0046474,1
RTS0046475,6
RTS0046476,3
RTS0046477,4
RTS0046478,5
RTS0046479,5
RTS0046480,5
RTS0046481,7
RTS0046482,4
RTS0046483,5
RTS0046484,3
RTS0046485,10
RTS0046486,2
RTS0046487,3
RTS0046488,5
RTS0046489,7
RTS0046490,3
RTS0046491,4
RTS0046492,2
RTS0046493,3
RTS0046494,3
RTS0046495,7
RTS0046496,5
RTS0046497,6
RTS0046498,5
RTS0046499,18
RTS0046500,18
RTS0046501,14
RTS0046502,1
RTS0046503,7
RTS0046504,3
RTS0046505,8
RTS0046506,2
RTS0046507,2
RTS0046508,5
RTS0046509,2
RTS0046510,5
RTS0046511,5
RTS0046512,6
RTS0046513,4
RTS0046514,6
RTS0046515,9
RTS0046516,10
RTS0046517,12
RTS0046518,8
RTS0046519,8
RTS0046520,3
RTS0046521,6
RTS0046522,4
RTS0046524,5
RTS0046525,4
RTS0046526,7
RTS0046527,7
RTS0046528,6
RTS0046529,3
RTS0046530,8
RTS0046531,2
RTS0046532,5
RTS0046533,4
RTS0046534,3
RTS0046535,4
RTS0046536,7
RTS0046537,6
RTS0046538,6
RTS0046539,6
RTS0046540,1
RTS0046541,9
RTS0046542,2
RTS0046543,8
RTS0046544,3
RTS0046545,18
RTS0046546,3
RTS0046548,5
RTS0046549,10
RTS0046550,7
RTS0046551,5
RTS0046552,5
RTS0046553,17
RTS0046554,1
RTS0046555,7
RTS0046556,8
RTS0046557,6
RTS0046558,6
RTS0046559,6
RTS0046560,4
RTS0046561,6
RTS0046562,3
RTS0046563,5
RTS0046564,1
RTS0046565,6
RTS0046566,5
RTS0046567,7
RTS0046568,6
RTS0046569,5
RTS0046570,2
RTS0046571,2
RTS0046572,5
RTS0046573,6
RTS0046574,1
RTS0046575,6
RTS0046577,6
RTS0046578,4
RTS0046580,6
RTS0046581,6
RTS0046582,5
RTS0046583,2
RTS0046584,4
RTS0046585,7
RTS0046586,4
RTS0046587,3
RTS0046588,2
RTS0046589,3
RTS0046590,6
RTS0046591,6
RTS0046592,6
RTS0046593,8
RTS0046594,10
RTS0046595,8
RTS0046596,6
RTS0046597,2
RTS0046598,5
RTS0046599,9
RTS0046600,9
RTS0046601,11
RTS0046602,7
RTS0046603,9
RTS0046604,6
RTS0046605,4
RTS0046606,9
RTS0046607,5
RTS0046608,3
RTS0046609,5
RTS0046610,5
RTS0046611,2
RTS0046612,7
RTS0046613,7
RTS0046614,6
RTS0046615,5
RTS0046616,4
RTS0046617,8
RTS0046619,9
RTS0046620,4
RTS0046621,8
RTS0046622,1
RTS0046623,5
RTS0046624,3
RTS0046625,4
RTS0046626,9
RTS0046627,4
RTS0046628,7
RTS0046629,7
RTS0046630,2
RTS0046631,1
RTS0046632,5
RTS0046633,12
RTS0046634,5
RTS0046635,6
RTS0046636,7
RTS0046637,6
RTS0046638,6
RTS0046640,3
RTS0046641,3
RTS0046642,6
RTS0046643,6
RTS0046644,6
RTS0046645,4
RTS0046647,5
RTS0046648,4
RTS0046649,2
RTS0046650,6
RTS0046651,3
RTS0046652,7
RTS0046653,11
RTS0046654,7
RTS0046655,9
RTS0046656,7
RTS0046657,2
RTS0046658,6
RTS0046659,4
RTS0046660,8
RTS0046661,2
RTS0046662,3
RTS0046663,4
RTS0046664,4
RTS0046665,1
RTS0046666,5
RTS0046667,4
RTS0046668,8
RTS0046669,5
RTS0046670,6
RTS0046671,5
RTS0046672,2
RTS0046673,5
RTS0046674,4
RTS0046675,2
RTS0046676,3
RTS0046677,5
RTS0046678,5
RTS0046679,5
RTS0046680,4
RTS0046681,8
RTS0046682,4
RTS0046683,5
RTS0046684,1
RTS0046685,2
RTS0046686,5
RTS0046687,5
RTS0046688,7
RTS0046689,3
RTS0046690,6
RTS0046691,10
RTS0046692,3
RTS0046693,1
RTS0046694,3
RTS0046695,4
RTS0046696,6
RTS0046697,7
RTS0046698,10
RTS0046699,4
RTS0046700,5
RTS0046701,7
RTS0046702,11
RTS0046703,21
RTS0046704,58
RTS0046705,32
RTS0046706,26
RTS0046707,33
RTS0046708,35
RTS0046709,3
RTS0046710,6
RTS0046711,6
RTS0046712,1
RTS0046713,4
RTS0046714,7
RTS0046715,6
RTS0046716,8
RTS0046717,8
RTS0046718,7
RTS0046719,3
RTS0046720,3
RTS0046721,5
RTS0046722,5
RTS0046723,6
RTS0046724,6
RTS0046725,3
RTS0046726,5
RTS0046727,4
RTS0046728,6
RTS0046729,3
RTS0046730,4
RTS0046731,5
RTS0046732,2
RTS0046733,5
RTS0046734,4
RTS0046735,2
RTS0046737,1
RTS0046738,3
RTS0046739,4
RTS0046740,6
RTS0046741,7
RTS0046742,1
RTS0046743,4
RTS0046744,3
RTS0046745,11
RTS0046746,2
RTS0046747,6
RTS0046748,7
RTS0046749,8
RTS0046750,3
RTS0046751,3
RTS0046752,4
RTS0046753,6
RTS0046754,4
RTS0046755,3
RTS0046756,7
RTS0046757,5
RTS0046758,4
RTS0046759,11
RTS0046760,7
RTS0046761,4
RTS0046763,4
RTS0046764,3
RTS0046765,2
RTS0046766,3
RTS0046767,2
RTS0046768,10
RTS0046769,6
RTS0046770,10
RTS0046771,9
RTS0046772,6
RTS0046773,6
RTS0046774,3
RTS0046775,2
RTS0046777,7
RTS0046778,3
RTS0046779,3
RTS0046780,6
RTS0046781,7
RTS0046782,2
RTS0046783,2
RTS0046784,5
RTS0046785,4
RTS0046790,8
RTS0046791,9
RTS0046792,4
RTS0046793,7
RTS0046794,4
RTS0046795,10
RTS0046796,2
RTS0046797,6
RTS0046798,8
RTS0046799,6
RTS0046800,3
RTS0046801,16
RTS0046802,10
RTS0046803,4
RTS0046804,4
RTS0046805,10
RTS0046806,7
RTS0046807,1
RTS0046808,2
RTS0046809,3
RTS0046810,4
RTS0046811,3
RTS0046812,4
RTS0046813,6
RTS0046814,7
RTS0046815,3
RTS0046816,1
RTS0046817,2
RTS0046818,2
RTS0046819,9
RTS0046820,6
RTS0046821,1
RTS0046822,5
RTS0046823,7
RTS0046824,5
RTS0046825,7
RTS0046826,3
RTS0046827,7
RTS0046828,4
RTS0046829,4
RTS0046830,3
RTS0046831,6
RTS0046832,4
RTS0046835,1
RTS0046836,15
RTS0046837,15
RTS0046838,5
RTS0046839,8
RTS0046840,1
RTS0046841,5
RTS0046842,8
RTS0046843,9
RTS0046846,6
RTS0046849,6
RTS0046850,11
RTS0046851,15
RTS0046852,4
RTS0046853,7
RTS0046854,3
RTS0046855,7
RTS0046856,3
RTS0046857,4
RTS0046858,9
RTS0046859,2
RTS0046860,9
RTS0046861,3
RTS0046862,3
RTS0046863,4
RTS0046864,6
RTS0046866,4
RTS0046867,3
RTS0046868,6
RTS0046869,11
RTS0046870,5
RTS0046871,2
RTS0046872,9
RTS0046873,1
RTS0046874,2
RTS0046875,7
RTS0046876,9
RTS0046877,8
RTS0046878,1
RTS0046879,6
RTS0046880,5
RTS0046881,3
RTS0046882,3
RTS0046885,1
RTS0046886,3
RTS0046887,3
RTS0046889,7
RTS0046890,2
RTS0046891,3
RTS0046892,9
RTS0046893,3
RTS0046894,3
RTS0046895,1
RTS0046897,16
RTS0046898,6
RTS0046899,10
RTS0046900,9
RTS0046902,5
RTS0046903,3
RTS0046904,8
RTS0046905,6
RTS0046906,8
RTS0046907,6
RTS0046908,4
RTS0046909,6
RTS0046910,1
RTS0046911,7
RTS0046912,8
RTS0046913,8
RTS0046914,7
RTS0046915,2
RTS0046916,6
RTS0046918,36
RTS0046919,48
RTS0046920,8
RTS0046921,11
RTS0046922,3
RTS0046923,2
RTS0046924,9
RTS0046925,3
RTS0046926,4
RTS0046927,5
RTS0046928,2
RTS0046929,6
RTS0046930,3
RTS0046931,3
RTS0046933,4
RTS0046934,9
RTS0046935,6
RTS0046936,8
RTS0046937,6
RTS0046938,3
RTS0046939,4
RTS0046940,8
RTS0046941,7
RTS0046942,7
RTS0046943,6
RTS0046944,3
RTS0046946,17
RTS0046947,3
RTS0046948,1
RTS0046949,4
RTS0046950,1
RTS0046951,7
RTS0046952,3
RTS0046954,3
RTS0046955,5
RTS0046956,6
RTS0046957,7
RTS0046958,6
RTS0046959,8
RTS0046960,2
RTS0046961,7
RTS0046962,151
RTS0046963,6
RTS0046965,3
RTS0046966,14
RTS0046967,6
RTS0046968,2
RTS0047054,8
RTS0047055,9
RTS0047056,5
RTS0047057,4
RTS0047058,7
RTS0047060,7
RTS0047061,7
RTS0047062,6
RTS0047063,9
RTS0047064,7
RTS0047065,5
RTS0047066,7
RTS0047067,6
RTS0047068,6
RTS0047069,8
RTS0047070,3
RTS0047071,9
RTS0047072,9
RTS0047073,8
RTS0047074,3
RTS0047075,2
RTS0047076,5
RTS0047077,3
RTS0047078,4
RTS0047079,5
RTS0047080,10
RTS0047081,11
RTS0047082,5
RTS0047083,2
RTS0047084,4
RTS0047085,2
RTS0047086,4
RTS0047087,2
RTS0047088,6
RTS0047089,9
RTS0047091,2
RTS0047092,5
RTS0047093,5
RTS0047094,3
RTS0047095,3
RTS0047096,3
RTS0047097,5
RTS0047098,6
RTS0047099,3
RTS0047100,6
RTS0047101,8
RTS0047102,2
RTS0047103,4
RTS0047104,6
RTS0047105,15
RTS0047106,15
RTS0047107,12
RTS0047108,15
RTS0047109,16
RTS0047110,6
RTS0047111,7
RTS0047112,4
RTS0047113,8
RTS0047114,7
RTS0047115,6
RTS0047116,10
RTS0047117,8
RTS0047118,13
RTS0047119,5
RTS0047120,3
RTS0047121,9
RTS0047122,9
RTS0047123,5
RTS0047124,8
RTS0047125,4
RTS0047126,4
RTS0047127,7
RTS0047128,4
RTS0047129,5
RTS0047130,6
RTS0047131,12
RTS0047132,15
RTS0047133,13
RTS0047134,6
RTS0047135,9
RTS0047136,6
RTS0047137,6
RTS0047138,8
RTS0047139,4
RTS0047140,6
RTS0047141,4
RTS0047142,3
RTS0047143,1
RTS0047144,6
RTS0047145,9
RTS0047146,1
RTS0047147,8
RTS0047148,6
RTS0047149,5
RTS0047150,11
RTS0047151,7
RTS0047152,11
RTS0047153,3
RTS0047154,16
RTS0047156,9
RTS0047157,1
RTS0047158,2
RTS0047159,5
RTS0047160,4
RTS0047165,7
RTS0047166,1
RTS0047167,2
RTS0047169,2
RTS0047170,2
RTS0047171,5
RTS0047172,4
RTS0047173,7
RTS0047174,7
RTS0047175,6
RTS0047176,2
RTS0047177,8
RTS0047178,7
RTS0047179,6
RTS0047180,7
RTS0047181,5
RTS0047182,7
RTS0047183,7
RTS0047184,3
RTS0047185,5
RTS0047186,5
RTS0047187,3
RTS0047188,4
RTS0047189,7
RTS0047190,9
RTS0047191,7
RTS0047192,2
RTS0047193,11
RTS0047194,3
RTS0047195,2
RTS0047196,7
RTS0047197,8
RTS0047198,5
RTS0047199,9
RTS0047200,3
RTS0047201,5
RTS0047202,6
RTS0047203,7
RTS0047204,5
RTS0047205,4
RTS0047206,3
RTS0047207,3
RTS0047208,22
RTS0047209,22
RTS0047210,37
RTS0047211,42
RTS0047212,8
RTS0047213,5
RTS0047214,6
RTS0047215,4
RTS0047216,3
RTS0047217,3
RTS0047218,6
RTS0047219,11
RTS0047220,5
RTS0047221,7
RTS0047222,4
RTS0047223,12
RTS0047225,14
RTS0047226,5
RTS0047229,3
RTS0047230,1
RTS0047231,2
RTS0047232,9
RTS0047233,4
RTS0047234,5
RTS0047235,1
RTS0047236,3
RTS0047237,6
RTS0047238,1
RTS0047239,16
RTS0047240,4
RTS0047241,4
RTS0047242,4
RTS0047243,6
RTS0047244,1
RTS0047245,7
RTS0047246,2
RTS0047247,7
RTS0047248,1
RTS0047249,4
RTS0047250,5
RTS0047252,7
RTS0047253,4
RTS0047254,14
RTS0047255,4
RTS0047256,8
RTS0047257,14
RTS0047258,9
RTS0047259,9
RTS0047260,12
RTS0047261,5
RTS0047262,6
RTS0047263,6
RTS0047264,4
RTS0047266,7
RTS0047267,10
RTS0047268,6
RTS0047269,8
RTS0047270,12
RTS0047271,8
RTS0047272,6
RTS0047273,8
RTS0047274,4
RTS0047276,4
RTS0047277,7
RTS0047278,10
RTS0047279,8
RTS0047280,10
RTS0047281,4
RTS0047282,4
RTS0047283,5
RTS0047284,5
RTS0047290,8
RTS0047291,24
RTS0047292,10
RTS0047293,7
RTS0047294,9
RTS0047295,5
RTS0047296,6
RTS0047297,5
RTS0047298,2
RTS0047299,3
RTS0047300,5
RTS0047301,5
RTS0047302,6
RTS0047303,8
RTS0047304,2
RTS0047305,6
RTS0047306,6
RTS0047307,6
RTS0047308,6
RTS0047309,3
RTS0047310,8
RTS0047311,4
RTS0047312,7
RTS0047313,5
RTS0047314,4
RTS0047315,8
RTS0047316,7
RTS0047317,7
RTS0047318,8
RTS0047319,8
RTS0047320,5
RTS0047321,10
RTS0047322,6
RTS0047323,4
RTS0047324,11
RTS0047325,5
RTS0047326,8
RTS0047327,4
RTS0047328,4
RTS0047329,1
RTS0047331,9
RTS0047332,6
RTS0047333,4
RTS0047334,8
RTS0047335,5
RTS0047336,11
RTS0047337,4
RTS0047338,9
RTS0047339,2
RTS0047340,6
RTS0047341,7
RTS0047342,10
RTS0047343,3
RTS0047344,10
RTS0047345,10
RTS0047346,6
RTS0047348,4
RTS0047349,7
RTS0047350,11
RTS0047351,10
RTS0047352,14
RTS0047353,8
RTS0047354,8
RTS0047356,2
RTS0047357,1
RTS0047358,6
RTS0047359,4
RTS0047360,1
RTS0047361,1
RTS0047362,7
RTS0047363,5
RTS0047364,9
RTS0047365,6
RTS0047366,11
RTS0047367,6
RTS0047368,4
RTS0047369,9
RTS0047370,3
RTS0047373,5
RTS0047374,6
RTS0047375,4
RTS0047376,4
RTS0047377,8
RTS0047378,6
RTS0047379,11
RTS0047380,13
RTS0047381,4
RTS0047382,4
RTS0047383,4
RTS0047384,8
RTS0047385,4
RTS0047386,4
RTS0047387,7
RTS0047388,8
RTS0047389,5
RTS0047390,3
RTS0047391,6
RTS0047392,3
RTS0047393,7
RTS0047394,8
RTS0047395,5
RTS0047396,11
RTS0047397,8
RTS0047398,8
RTS0047399,2
RTS0047400,4
RTS0047401,6
RTS0047402,5
RTS0047403,5
RTS0047404,4
RTS0047405,8
RTS0047406,3
RTS0047407,6
RTS0047408,2
RTS0047409,9
RTS0047410,4
RTS0047411,9
RTS0047412,7
RTS0047413,9
RTS0047414,9
RTS0047415,5
RTS0047417,3
RTS0047418,4
RTS0047419,7
RTS0047420,10
RTS0047421,6
RTS0047422,5
RTS0047423,4
RTS0047424,4
RTS0047425,4
RTS0047426,6
RTS0047427,6
RTS0047428,7
RTS0047429,6
RTS0047430,12
RTS0047431,6
RTS0047432,2
RTS0047433,8
RTS0047434,3
RTS0047435,5
RTS0047436,7
RTS0047437,8
RTS0047438,3
RTS0047439,6
RTS0047440,4
RTS0047441,11
RTS0047442,8
RTS0047445,10
RTS0047446,4
RTS0047448,8
RTS0047449,1
RTS0047450,8
RTS0047452,9
RTS0047453,9
RTS0047454,4
RTS0047456,4
RTS0047457,4
RTS0047458,5
RTS0047459,5
RTS0047460,11
RTS0047461,6
RTS0047462,5
RTS0047463,10
RTS0047464,6
RTS0047465,6
RTS0047466,5
RTS0047467,4
RTS0047468,7
RTS0047469,6
RTS0047471,9
RTS0047472,2
RTS0047473,6
RTS0047474,2
RTS0047475,1
RTS0047476,6
RTS0047477,8
RTS0047479,5
RTS0047480,12
RTS0047481,8
RTS0047482,4
RTS0047483,2
RTS0047484,2
RTS0047485,5
RTS0047486,4
RTS0047488,6
RTS0047489,2
RTS0047490,3
RTS0047491,3
RTS0047492,5
RTS0047493,8
RTS0047494,11
RTS0047495,3
RTS0047496,4
RTS0047497,8
RTS0047498,8
RTS0047499,10
RTS0047500,7
RTS0047501,5
RTS0047502,4
RTS0047503,4
RTS0047504,7
RTS0047505,4
RTS0047506,4
RTS0047507,12
RTS0047508,5
RTS0047509,4
RTS0047510,6
RTS0047511,7
RTS0047512,8
RTS0047513,5
RTS0047514,5
RTS0047515,7
RTS0047516,2
RTS0047517,5
RTS0047518,5
RTS0047520,5
RTS0047521,6
RTS0047522,6
RTS0047523,11
RTS0047524,2
RTS0047525,4
RTS0047526,4
RTS0047527,4
RTS0047528,3
RTS0047529,3
RTS0047530,9
RTS0047531,6
RTS0047532,3
RTS0047533,6
RTS0047534,2
RTS0047535,4
RTS0047536,6
RTS0047537,11
RTS0047538,12
RTS0047540,7
RTS0047541,7
RTS0047543,1
RTS0047544,4
RTS0047545,3
RTS0047546,13
RTS0047547,5
RTS0047548,6
RTS0047549,5
RTS0047550,1
RTS0047551,2
RTS0047552,3
RTS0047553,6
RTS0047558,3
RTS0047559,6
RTS0047560,3
RTS0047561,6
RTS0047562,5
RTS0047563,2
RTS0047564,7
RTS0047565,1
RTS0047566,5
RTS0047567,3
RTS0047568,2
RTS0047569,4
RTS0047570,3
RTS0047571,5
RTS0047572,4
RTS0047573,3
RTS0047574,3
RTS0047575,7
RTS0047576,4
RTS0047577,6
RTS0047578,1
RTS0047579,4
RTS0047580,7
RTS0047581,3
RTS0047582,3
RTS0047583,2
RTS0047584,3
RTS0047585,8
RTS0047586,3
RTS0047587,3
RTS0047588,5
RTS0047590,6
RTS0047591,5
RTS0047592,1
RTS0047593,5
RTS0047594,4
RTS0047595,7
RTS0047596,4
RTS0047597,1
RTS0047598,7
RTS0047599,2
RTS0047600,3
RTS0047601,13
RTS0047602,8
RTS0047603,1
RTS0047604,5
RTS0047606,1
RTS0047613,5
RTS0047614,4
RTS0047615,2
RTS0047616,6
RTS0047617,7
RTS0047618,6
RTS0047619,2
RTS0047620,1
RTS0047621,4
RTS0047622,3
RTS0047624,4
RTS0047625,1
RTS0047626,3
RTS0047627,2
RTS0047628,3
RTS0047629,4
RTS0047630,1
RTS0047631,1
RTS0047632,6
RTS0047633,5
RTS0047634,3
RTS0047635,4
RTS0047636,2
RTS0047637,2
RTS0047638,2
RTS0047639,6
RTS0047640,2
RTS0047641,2
RTS0047642,3
RTS0047643,3
RTS0047644,2
RTS0047645,3
RTS0047646,7
RTS0047647,2
RTS0047648,8
RTS0047649,1
RTS0047650,1
RTS0047651,4
RTS0047652,1
RTS0047653,5
RTS0047654,3
RTS0047656,6
RTS0047657,4
RTS0047658,4
RTS0047659,3
RTS0047660,2
RTS0047661,4
RTS0047662,4
RTS0047663,3
RTS0047664,2
RTS0047665,2
RTS0047667,3
RTS0047668,4
RTS0047669,1
RTS0047670,4
RTS0047672,2
RTS0047673,5
RTS0047674,3
RTS0047675,2
RTS0047676,2
RTS0047677,5
RTS0047679,2
RTS0047680,3
RTS0047682,3
RTS0047684,2
RTS0047685,3
RTS0047686,2
RTS0047687,1
RTS0047688,3
RTS0047689,3
RTS0047691,3
RTS0047692,3
RTS0047693,5
RTS0047694,3
RTS0047695,3
RTS0047696,1
RTS0047697,3
RTS0047698,1
RTS0047699,3
RTS0047700,2
RTS0047701,5
RTS0047702,8
RTS0047703,7
RTS0047704,3
RTS0047705,5
RTS0047706,4
RTS0047707,6
RTS0047708,23
RTS0047709,103
RTS0047710,8
RTS0047711,6
RTS0047712,17
RTS0047713,7
RTS0047714,12
RTS0047715,11
RTS0047716,8
RTS0047717,12
RTS0047718,9
RTS0047720,5
RTS0047721,5
RTS0047722,9
RTS0047723,6
RTS0047724,4
RTS0047725,9
RTS0047726,13
RTS0047727,7
RTS0047728,9
RTS0047729,4
RTS0047730,3
RTS0047731,5
RTS0047732,6
RTS0047733,7
RTS0047734,5
RTS0047735,8
RTS0047736,7
RTS0047737,3
RTS0047738,3
RTS0047739,10
RTS0047740,6
RTS0047741,9
RTS0047742,5
RTS0047743,8
RTS0047744,11
RTS0047745,7
RTS0047746,7
RTS0047747,5
RTS0047748,7
RTS0047749,6
RTS0047750,8
RTS0047752,2
RTS0047753,6
RTS0047754,15
RTS0047755,6
RTS0047756,10
RTS0047757,2
RTS0047758,4
RTS0047759,3
RTS0047761,3
RTS0047762,4
RTS0047763,6
RTS0047764,4
RTS0047765,3
RTS0047766,9
RTS0047767,7
RTS0047768,6
RTS0047769,3
RTS0047770,6
RTS0047771,10
RTS0047772,5
RTS0047773,5
RTS0047774,11
RTS0047775,8
RTS0047776,3
RTS0047777,4
RTS0047778,1
RTS0047779,4
RTS0047780,6
RTS0047781,14
RTS0047782,11
RTS0047783,5
RTS0047784,4
RTS0047785,3
RTS0047786,9
RTS0047787,10
RTS0047788,3
RTS0047789,5
RTS0047790,9
RTS0047791,13
RTS0047793,7
RTS0047794,1
RTS0047795,2
RTS0047796,7
RTS0047797,4
RTS0047798,5
RTS0047799,7
RTS0047800,4
RTS0047801,4
RTS0047802,4
RTS0047803,4
RTS0047804,2
RTS0047805,9
RTS0047806,4
RTS0047807,6
RTS0047808,9
RTS0047809,3
RTS0047810,9
RTS0047811,5
RTS0047812,5
RTS0047813,4
RTS0047814,6
RTS0047816,5
RTS0047817,5
RTS0047818,5
RTS0047819,2
RTS0047820,4
RTS0047821,7
RTS0047823,3
RTS0047824,8
RTS0047825,7
RTS0047826,1
RTS0047827,5
RTS0047828,7
RTS0047829,4
RTS0047830,7
RTS0047831,5
RTS0047832,4
RTS0047833,6
RTS0047834,4
RTS0047835,3
RTS0047836,14
RTS0047837,1
RTS0047838,7
RTS0047839,1
RTS0047840,7
RTS0047841,7
RTS0047842,4
RTS0047843,4
RTS0047844,5
RTS0047845,8
RTS0047846,4
RTS0047847,4
RTS0047848,5
RTS0047849,7
RTS0047850,2
RTS0047851,2
RTS0047852,5
RTS0047853,4
RTS0047854,3
RTS0047855,4
RTS0047856,4
RTS0047858,5
RTS0047859,2
RTS0047860,3
RTS0047861,2
RTS0047862,3
RTS0047863,4
RTS0047864,5
RTS0047865,6
RTS0047866,2
RTS0047867,4
RTS0047868,8
RTS0047869,3
RTS0047870,8
RTS0047871,2
RTS0047872,3
RTS0047873,3
RTS0047874,3
RTS0047875,7
RTS0047876,2
RTS0047877,4
RTS0047878,4
RTS0047879,9
RTS0047881,3
RTS0047882,6
RTS0047883,1
RTS0047884,6
RTS0047885,2
RTS0047886,3
RTS0047890,3
RTS0047891,3
RTS0047892,6
RTS0047893,5
RTS0047894,5
RTS0047895,6
RTS0047896,8
RTS0047897,1
RTS0047898,1
RTS0047899,2
RTS0047900,18
RTS0047901,13
RTS0047902,17
RTS0047903,5
RTS0047904,3
RTS0047905,7
RTS0047906,2
RTS0047907,9
RTS0047908,7
RTS0047909,15
RTS0047912,7
RTS0047913,6
RTS0047914,8
RTS0047915,6
RTS0047916,2
RTS0047917,3
RTS0047919,2
RTS0047920,4
RTS0047921,15
RTS0047924,3
RTS0047925,5
RTS0047926,1
RTS0047927,3
RTS0047928,4
RTS0047929,5
RTS0047930,3
RTS0047931,3
RTS0047932,3
RTS0047933,4
RTS0047934,1
RTS0047935,4
RTS0047937,7
RTS0047938,6
RTS0047939,7
RTS0047940,8
RTS0047941,7
RTS0047942,2
RTS0047943,3
RTS0047944,2
RTS0047945,4
RTS0047946,6
RTS0047947,2
RTS0047948,2
RTS0047949,2
RTS0047950,2
RTS0047951,4
RTS0047952,6
RTS0047953,2
RTS0047954,4
RTS0047956,3
RTS0047957,3
RTS0047958,8
RTS0047959,5
RTS0047960,5
RTS0047961,5
RTS0047963,6
RTS0047964,3
RTS0047965,3
RTS0047966,3
RTS0047967,6
RTS0047968,5
RTS0047969,13
RTS0047970,5
RTS0047972,2
RTS0047973,5
RTS0047974,1
RTS0047975,5
RTS0047976,2
RTS0047977,7
RTS0047978,2
RTS0047979,2
RTS0047980,3
RTS0047981,15
RTS0047982,2
RTS0047985,12
RTS0047986,2
RTS0047988,8
RTS0047990,9
RTS0047991,2
RTS0047992,5
RTS0047993,5
RTS0047994,6
RTS0047995,5
RTS0047996,2
RTS0047997,9
RTS0047998,9
RTS0047999,5
RTS0048000,6
RTS0048001,2
RTS0048003,5
RTS0048005,7
RTS0048006,2
RTS0048008,7
RTS0048009,7
RTS0048012,7
RTS0048014,7
RTS0048015,3
RTS0048016,7
RTS0048017,9
RTS0048018,3
RTS0048019,9
RTS0048020,5
RTS0048021,1
RTS0048022,2
RTS0048023,8
RTS0048024,2
RTS0048026,6
RTS0048027,10
RTS0048028,4
RTS0048029,7
RTS0048030,2
RTS0048031,7
RTS0048032,19
RTS0048033,1
RTS0048034,8
RTS0048035,4
RTS0048036,3
RTS0048037,7
RTS0048038,11
RTS0048040,3
RTS0048041,5
RTS0048042,6
RTS0048043,6
RTS0048044,3
RTS0048045,6
RTS0048046,6
RTS0048047,4
RTS0048048,5
RTS0048049,3
RTS0048050,5
RTS0048051,15
RTS0048052,8
RTS0048053,2
RTS0048054,4
RTS0048055,5
RTS0048056,5
RTS0048057,2
RTS0048058,4
RTS0048059,5
RTS0048060,4
RTS0048061,6
RTS0048062,4
RTS0048063,1
RTS0048065,4
RTS0048066,5
RTS0048067,4
RTS0048068,7
RTS0048069,4
RTS0048070,3
RTS0048071,3
RTS0048072,4
RTS0048073,5
RTS0048074,3
RTS0048076,5
RTS0048077,5
RTS0048078,7
RTS0048079,7
RTS0048080,4
RTS0048081,7
RTS0048082,3
RTS0048084,7
RTS0048085,7
RTS0048086,1
RTS0048087,10
RTS0048088,2
RTS0048089,7
RTS0048090,4
RTS0048091,6
RTS0048092,6
RTS0048093,7
RTS0048094,4
RTS0048096,5
RTS0048097,3
RTS0048098,110
RTS0048099,101
RTS0048100,102
RTS0048101,61
RTS0048102,82
RTS0048104,5
RTS0048105,7
RTS0048106,3
RTS0048107,6
RTS0048108,11
RTS0048109,4
RTS0048110,6
RTS0048111,3
RTS0048112,2
RTS0048113,4
RTS0048114,3
RTS0048115,3
RTS0048116,1
RTS0048117,2
RTS0048118,8
RTS0048120,8
RTS0048126,1
RTS0048127,7
RTS0048129,12
RTS0048130,4
RTS0048131,12
RTS0048132,5
RTS0048133,2
RTS0048134,6
RTS0048135,3
RTS0048136,2
RTS0048138,4
RTS0048139,11
RTS0048140,6
RTS0048141,6
RTS0048142,12
RTS0048144,12
RTS0048145,11
RTS0048146,8
RTS0048147,2
RTS0048148,2
RTS0048149,3
RTS0048150,8
RTS0048151,4
RTS0048152,2
RTS0048153,7
RTS0048154,4
RTS0048155,1
RTS0048156,11
RTS0048158,6
RTS0048159,4
RTS0048160,329
RTS0048161,450
RTS0048162,6
RTS0048163,4
RTS0048164,28
RTS0048165,11
RTS0048166,2
RTS0048167,5
RTS0048168,6
RTS0048169,5
RTS0048170,3
RTS0048171,8
RTS0048172,4
RTS0048173,1
RTS0048175,2
RTS0048176,2
RTS0048177,4
RTS0048178,6
RTS0048179,5
RTS0048180,3
RTS0048181,10
RTS0048182,1
RTS0048183,7
RTS0048184,3
RTS0048185,6
RTS0048186,3
RTS0048188,2
RTS0048189,12
RTS0048190,2
RTS0048191,7
RTS0048192,5
RTS0048193,2
RTS0048194,6
RTS0048195,8
RTS0048196,6
RTS0048197,3
RTS0048198,4
RTS0048200,2
RTS0048201,4
RTS0048202,6
RTS0048203,8
RTS0048204,6
RTS0048205,3
RTS0048208,7
RTS0048209,6
RTS0048210,7
RTS0048211,9
RTS0048212,3
RTS0048213,7
RTS0048214,4
RTS0048215,4
RTS0048216,4
RTS0048217,3
RTS0048218,5
RTS0048219,9
RTS0048220,5
RTS0048221,3
RTS0048222,12
RTS0048223,3
RTS0048224,9
RTS0048225,5
RTS0048226,5
RTS0048227,10
RTS0048228,8
RTS0048229,2
RTS0048230,5
RTS0048231,10
RTS0048232,6
RTS0048233,5
RTS0048234,4
RTS0048235,5
RTS0048236,6
RTS0048237,7
RTS0048238,5
RTS0048239,3
RTS0048240,2
RTS0048241,6
RTS0048242,7
RTS0048243,5
RTS0048244,6
RTS0048245,3
RTS0048246,8
RTS0049343,8
RTS0049344,7
RTS0049345,3
RTS0049346,4
RTS0049347,6
RTS0049348,7
RTS0049349,8
RTS0049350,4
RTS0049351,2
RTS0049352,10
RTS0049353,5
RTS0049355,2
RTS0049356,5
RTS0049357,3
RTS0049358,3
RTS0049359,2
RTS0049360,3
RTS0049361,4
RTS0049362,2
RTS0049363,3
RTS0049364,3
RTS0049365,3
RTS0049366,5
RTS0049367,10
RTS0049368,6
RTS0049369,5
RTS0049370,1
RTS0049371,8
RTS0049372,5
RTS0049373,17
RTS0049374,16
RTS0049375,6
RTS0049376,10
RTS0049377,10
RTS0049378,6
RTS0049379,3
RTS0049380,10
RTS0049381,11
RTS0049382,5
RTS0049383,4
RTS0049384,4
RTS0049385,7
RTS0049386,7
RTS0049387,1
RTS0049388,3
RTS0049389,5
RTS0049390,26
RTS0049391,33
RTS0049392,35
RTS0049393,29
RTS0049394,11
RTS0049395,6
RTS0049396,10
RTS0049397,10
RTS0049398,13
RTS0049399,10
RTS0049400,5
RTS0049401,1
RTS0049402,4
RTS0049403,6
RTS0049404,8
RTS0049405,8
RTS0049406,4
RTS0049407,8
RTS0049408,2
RTS0049409,10
RTS0049410,1
RTS0049411,3
RTS0049412,3
RTS0049413,4
RTS0049414,5
RTS0049415,11
RTS0049416,9
RTS0049417,4
RTS0049418,6
RTS0049419,8
RTS0049420,4
RTS0049421,3
RTS0049422,3
RTS0049423,5
RTS0049424,11
RTS0049425,5
RTS0049426,5
RTS0049427,9
RTS0049428,4
RTS0049429,14
RTS0049430,7
RTS0049431,7
RTS0049432,8
RTS0049433,3
RTS0049434,3
RTS0049435,6
RTS0049436,5
RTS0049437,12
RTS0049438,3
RTS0049439,4
RTS0049440,6
RTS0049441,8
RTS0049442,5
RTS0049443,2
RTS0049444,11
RTS0049445,7
RTS0049446,4
RTS0049447,7
RTS0049448,4
RTS0049449,9
RTS0049450,7
RTS0049451,12
RTS0049452,3
RTS0049453,3
RTS0049454,6
RTS0049455,2
RTS0049456,4
RTS0049457,6
RTS0049458,10
RTS0049459,12
RTS0049460,7
RTS0049461,11
RTS0049462,12
RTS0049463,5
RTS0049464,8
RTS0049465,3
RTS0049466,3
RTS0049467,1
RTS0049468,1
RTS0049469,6
RTS0049470,6
RTS0049471,10
RTS0049472,6
RTS0049473,14
RTS0049474,2
RTS0049475,4
RTS0049476,8
RTS0049477,4
RTS0049478,9
RTS0049479,93
RTS0049480,10
RTS0049481,3
RTS0049482,3
RTS0049483,5
RTS0049484,6
RTS0049485,8
RTS0997079,2
RTS0997080,4
RTS0997081,3
RTS0997082,4
RTS0997083,1
RTS0997084,3
RTS0997085,2
RTS0997086,4
RTS0997087,8
RTS0997088,324
RTS0997089,106
RTS0997090,5
RTS0997091,11
RTS0997092,5
RTS0997093,1
RTS0997095,1
RTS0997096,3
RTS0997097,2
RTS0997098,2
RTS0997099,4
RTS0997100,6
RTS0997101,4
RTS0997102,3
RTS0997104,1
RTS0997105,1
RTS0997106,2
RTS0997107,3
RTS0997108,2
RTS0997110,1
RTS0997111,5
RTS0997113,1
RTS0997114,1
RTS0997115,2
RTS0997116,2
RTS0997117,2
RTS0997118,3
RTS0997119,3
RTS0997120,3
RTS0997121,2
RTS0997122,5
RTS0997123,7
RTS0997124,4
RTS0997125,6
RTS0997126,9
RTS0997127,9
RTS0997128,11
RTS0997129,15
RTS0997130,6
</Code_Summary>
