# Supplementary material for: Spatial meta-transcriptomics reveal associations of intratumor bacteria burden with lung cancer cells showing a distinct oncogenic signature
Source: J Immunother Cancer. 2022 Jul 6;10(7):e004698. doi: 10.1136/jitc-2022-004698 (PMC9260850; doi:10.1136/jitc-2022-004698)
Supplement: Supplementary data [file jitc-2022-004698supp009.zip › DSP-1001250002848-E-B08.dcc]

<Header>
FileVersion,0.02
SoftwareVersion,"GeoMx_NGS_Pipeline_ 2.0.0"
Date,2020-6-15
</Header>

<Scan_Attributes>
ID,DSP-1001250002848-E-B08
Plate_ID,1001250002848
Well,B08
</Scan_Attributes>

<NGS_Processing_Attributes>
SeqSetId,
tamperedIni,No
Raw,3541697
Trimmed,3521242
Stitched,3496132
Aligned,3435132
umiQ30,0.9910
rtsQ30,0.9902
</NGS_Processing_Attributes>


<Code_Summary>
RTS0039454,210
RTS0039455,165
RTS0039456,123
RTS0039457,376
RTS0039458,137
RTS0039459,59
RTS0039460,28
RTS0039461,64
RTS0039462,65
RTS0039463,72
RTS0039464,58
RTS0039465,83
RTS0039466,40
RTS0039467,131
RTS0039468,38
RTS0039469,41
RTS0039470,52
RTS0039471,74
RTS0039472,65
RTS0039473,45
RTS0039474,139
RTS0039475,74
RTS0039476,85
RTS0039477,126
RTS0039478,144
RTS0039479,47
RTS0039480,38
RTS0039481,35
RTS0039482,23
RTS0039483,21
RTS0039484,27
RTS0039485,44
RTS0039486,36
RTS0039487,31
RTS0039488,34
RTS0039489,70
RTS0039490,50
RTS0039491,65
RTS0039492,25
RTS0039493,61
RTS0039494,48
RTS0039495,27
RTS0039496,44
RTS0039497,32
RTS0039498,46
RTS0039499,605
RTS0039500,364
RTS0039501,580
RTS0039502,626
RTS0039503,476
RTS0039504,70
RTS0039505,80
RTS0039506,44
RTS0039507,130
RTS0039508,290
RTS0039509,155
RTS0039510,540
RTS0039511,485
RTS0039512,337
RTS0039513,444
RTS0039514,653
RTS0039515,509
RTS0039516,30
RTS0039517,29
RTS0039518,20
RTS0039519,22
RTS0039520,29
RTS0039521,38
RTS0039522,66
RTS0039523,38
RTS0039524,75
RTS0039525,108
RTS0039526,72
RTS0039527,90
RTS0039528,67
RTS0039529,106
RTS0039530,71
RTS0039531,55
RTS0039532,47
RTS0039533,63
RTS0039534,26
RTS0039535,42
RTS0039536,29
RTS0039537,15
RTS0039538,26
RTS0039539,25
RTS0039540,25
RTS0039541,50
RTS0039542,44
RTS0039543,47
RTS0039544,31
RTS0039545,48
RTS0039546,31
RTS0039547,19
RTS0039548,41
RTS0039549,40
RTS0039550,33
RTS0039551,51
RTS0039552,41
RTS0039553,47
RTS0039554,53
RTS0039555,55
RTS0039556,23
RTS0039557,29
RTS0039558,24
RTS0039559,24
RTS0039560,33
RTS0039561,24
RTS0039562,33
RTS0039563,34
RTS0039564,26
RTS0039565,38
RTS0039566,25
RTS0039567,27
RTS0039568,32
RTS0039569,30
RTS0039570,24
RTS0039571,25
RTS0039572,24
RTS0039573,22
RTS0039574,20
RTS0039575,16
RTS0039576,54
RTS0039577,97
RTS0039578,66
RTS0039579,62
RTS0039580,52
RTS0039581,98
RTS0039582,103
RTS0039583,107
RTS0039584,89
RTS0039585,114
RTS0039586,63
RTS0039587,39
RTS0039588,61
RTS0039589,88
RTS0039590,43
RTS0039591,170
RTS0039592,112
RTS0039593,78
RTS0039594,79
RTS0039595,103
RTS0039596,36
RTS0039597,39
RTS0039598,43
RTS0039599,23
RTS0039600,44
RTS0039601,24
RTS0039602,27
RTS0039603,16
RTS0039604,35
RTS0039605,30
RTS0039606,42
RTS0039607,39
RTS0039608,46
RTS0039609,29
RTS0039610,38
RTS0039611,46
RTS0039612,25
RTS0039613,27
RTS0039614,22
RTS0039615,15
RTS0039616,22
RTS0039617,34
RTS0039619,34
RTS0039620,31
RTS0039621,52
RTS0039622,45
RTS0039623,43
RTS0039624,44
RTS0039625,42
RTS0039626,32
RTS0039627,31
RTS0039628,23
RTS0039629,45
RTS0039630,29
RTS0039631,22
RTS0039632,24
RTS0039633,22
RTS0039634,29
RTS0039635,24
RTS0039636,15
RTS0039637,20
RTS0039638,23
RTS0039639,34
RTS0039640,25
RTS0039641,46
RTS0039642,50
RTS0039643,45
RTS0039644,33
RTS0039645,39
RTS0039646,41
RTS0039647,43
RTS0039648,31
RTS0039649,28
RTS0039650,49
RTS0039651,183
RTS0039652,202
RTS0039653,125
RTS0039654,116
RTS0039655,110
RTS0039656,72
RTS0039657,69
RTS0039658,61
RTS0039659,101
RTS0039660,62
RTS0039661,43
RTS0039662,25
RTS0039663,33
RTS0039664,48
RTS0039665,34
RTS0039666,43
RTS0039667,29
RTS0039668,25
RTS0039669,60
RTS0039670,38
RTS0039671,76
RTS0039672,94
RTS0039673,53
RTS0039674,84
RTS0039675,80
RTS0039676,27
RTS0039677,24
RTS0039678,21
RTS0039679,35
RTS0039680,18
RTS0039681,145
RTS0039682,118
RTS0039683,63
RTS0039684,125
RTS0039685,125
RTS0039686,265
RTS0039687,299
RTS0039688,271
RTS0039689,238
RTS0039690,204
RTS0039691,24
RTS0039692,30
RTS0039693,26
RTS0039694,26
RTS0039695,21
RTS0039696,20
RTS0039697,33
RTS0039698,27
RTS0039699,48
RTS0039700,30
RTS0039701,16
RTS0039702,47
RTS0039703,33
RTS0039704,40
RTS0039705,20
RTS0039706,36
RTS0039707,34
RTS0039708,46
RTS0039709,30
RTS0039710,42
RTS0039711,84
RTS0039712,97
RTS0039713,107
RTS0039714,64
RTS0039715,72
RTS0039716,60
RTS0039717,100
RTS0039718,32
RTS0039719,61
RTS0039720,203
RTS0039721,59
RTS0039722,55
RTS0039723,105
RTS0039724,48
RTS0039725,65
RTS0039726,65
RTS0039727,57
RTS0039728,40
RTS0039729,44
RTS0039730,47
RTS0039731,34
RTS0039732,41
RTS0039733,42
RTS0039734,55
RTS0039735,27
RTS0039736,45
RTS0039737,59
RTS0039738,43
RTS0039739,49
RTS0039740,47
RTS0039741,57
RTS0039742,51
RTS0039743,52
RTS0039744,52
RTS0039745,49
RTS0039746,57
RTS0039747,97
RTS0039749,75
RTS0039750,64
RTS0039751,25
RTS0039752,35
RTS0039753,45
RTS0039754,27
RTS0039755,29
RTS0039756,33
RTS0039757,37
RTS0039758,34
RTS0039759,25
RTS0039760,36
RTS0039761,47
RTS0039762,51
RTS0039763,61
RTS0039764,39
RTS0039765,45
RTS0039766,46
RTS0039767,47
RTS0039768,53
RTS0039769,37
RTS0039770,96
RTS0039771,38
RTS0039772,45
RTS0039773,57
RTS0039774,57
RTS0039775,83
RTS0039776,52
RTS0039777,50
RTS0039778,34
RTS0039779,34
RTS0039780,49
RTS0039781,127
RTS0039782,96
RTS0039783,116
RTS0039784,86
RTS0039785,139
RTS0039786,65
RTS0039787,61
RTS0039788,41
RTS0039789,48
RTS0039790,75
RTS0039791,109
RTS0039792,92
RTS0039793,87
RTS0039794,121
RTS0039795,84
RTS0039796,59
RTS0039797,47
RTS0039798,69
RTS0039799,59
RTS0039800,59
RTS0039801,42
RTS0039802,30
RTS0039803,50
RTS0039804,47
RTS0039805,39
RTS0039806,44
RTS0039807,29
RTS0039808,36
RTS0039809,39
RTS0039810,38
RTS0039811,30
RTS0039812,34
RTS0039813,22
RTS0039814,54
RTS0039815,32
RTS0039816,62
RTS0039817,54
RTS0039818,64
RTS0039819,66
RTS0039820,71
RTS0039821,57
RTS0039822,71
RTS0039823,62
RTS0039824,47
RTS0039825,56
RTS0039826,23
RTS0039827,61
RTS0039828,45
RTS0039829,49
RTS0039830,32
RTS0039831,31
RTS0039832,38
RTS0039833,41
RTS0039834,29
RTS0039835,42
RTS0039836,35
RTS0039838,28
RTS0039839,30
RTS0039840,25
RTS0039841,53
RTS0039842,62
RTS0039843,55
RTS0039844,60
RTS0039845,46
RTS0039846,29
RTS0039847,28
RTS0039848,19
RTS0039849,20
RTS0039850,25
RTS0039851,49
RTS0039852,63
RTS0039853,47
RTS0039854,46
RTS0039855,54
RTS0039856,26
RTS0039857,21
RTS0039858,19
RTS0039859,53
RTS0039860,35
RTS0039861,26
RTS0039862,28
RTS0039863,26
RTS0039864,41
RTS0039865,26
RTS0039866,38
RTS0039867,64
RTS0039868,28
RTS0039869,37
RTS0039870,50
RTS0039871,70
RTS0039872,42
RTS0039873,59
RTS0039874,56
RTS0039875,67
RTS0039876,31
RTS0039877,31
RTS0039878,34
RTS0039879,36
RTS0039880,16
RTS0039881,30
RTS0039882,22
RTS0039883,35
RTS0039884,36
RTS0039885,36
RTS0039886,35
RTS0039887,23
RTS0039888,37
RTS0039890,31
RTS0039891,28
RTS0039892,32
RTS0039893,43
RTS0039894,26
RTS0039895,46
RTS0039896,29
RTS0039897,31
RTS0039898,42
RTS0039899,26
RTS0039900,40
RTS0039901,29
RTS0039902,39
RTS0039903,31
RTS0039904,36
RTS0039905,30
RTS0039906,42
RTS0039907,38
RTS0039908,30
RTS0039909,34
RTS0039910,24
RTS0039911,19
RTS0039912,32
RTS0039913,29
RTS0039914,26
RTS0039915,30
RTS0039916,34
RTS0039917,54
RTS0039918,53
RTS0039919,44
RTS0039920,42
RTS0039921,32
RTS0039922,29
RTS0039923,30
RTS0039924,34
RTS0039925,17
RTS0039926,54
RTS0039927,42
RTS0039928,50
RTS0039929,39
RTS0039930,64
RTS0039931,32
RTS0039932,57
RTS0039933,42
RTS0039934,23
RTS0039935,25
RTS0039936,42
RTS0039937,27
RTS0039938,39
RTS0039939,44
RTS0039940,37
RTS0039941,32
RTS0039942,24
RTS0039943,17
RTS0039944,39
RTS0039945,40
RTS0039946,105
RTS0039947,122
RTS0039948,140
RTS0039949,133
RTS0039950,148
RTS0039951,70
RTS0039952,62
RTS0039953,52
RTS0039954,54
RTS0039955,53
RTS0039956,98
RTS0039957,125
RTS0039958,125
RTS0039959,125
RTS0039960,145
RTS0039961,34
RTS0039962,35
RTS0039963,26
RTS0039964,48
RTS0039965,48
RTS0039966,27
RTS0039967,12
RTS0039968,25
RTS0039969,38
RTS0039970,26
RTS0039971,35
RTS0039972,25
RTS0039973,38
RTS0039974,47
RTS0039975,44
RTS0039976,42
RTS0039977,45
RTS0039978,46
RTS0039979,33
RTS0039980,39
RTS0039981,63
RTS0039982,71
RTS0039983,77
RTS0039984,46
RTS0039985,79
RTS0039986,207
RTS0039987,193
RTS0039988,213
RTS0039989,208
RTS0039990,124
RTS0039991,38
RTS0039992,41
RTS0039993,43
RTS0039994,40
RTS0039995,63
RTS0039996,321
RTS0039997,241
RTS0039998,306
RTS0039999,338
RTS0040000,273
RTS0040001,32
RTS0040002,35
RTS0040003,41
RTS0040004,39
RTS0040005,49
RTS0040006,58
RTS0040007,52
RTS0040008,36
RTS0040009,61
RTS0040010,46
RTS0040011,35
RTS0040012,24
RTS0040013,39
RTS0040014,40
RTS0040015,31
RTS0040016,22
RTS0040017,19
RTS0040018,21
RTS0040019,42
RTS0040020,31
RTS0040021,45
RTS0040022,54
RTS0040023,38
RTS0040024,35
RTS0040025,26
RTS0040026,75
RTS0040027,96
RTS0040028,55
RTS0040029,63
RTS0040030,85
RTS0040031,33
RTS0040032,30
RTS0040033,24
RTS0040034,32
RTS0040035,19
RTS0040036,30
RTS0040037,33
RTS0040038,29
RTS0040039,36
RTS0040040,24
RTS0040041,31
RTS0040042,45
RTS0040043,34
RTS0040044,47
RTS0040045,23
RTS0040046,50
RTS0040047,66
RTS0040048,64
RTS0040049,40
RTS0040050,31
RTS0040051,42
RTS0040052,33
RTS0040053,41
RTS0040054,32
RTS0040055,27
RTS0040056,48
RTS0040057,31
RTS0040058,17
RTS0040059,24
RTS0040060,25
RTS0040061,38
RTS0040062,34
RTS0040063,24
RTS0040064,31
RTS0040065,48
RTS0040066,51
RTS0040067,34
RTS0040068,21
RTS0040069,21
RTS0040070,23
RTS0040071,43
RTS0040072,81
RTS0040073,47
RTS0040074,41
RTS0040075,47
RTS0040076,25
RTS0040077,42
RTS0040078,37
RTS0040079,33
RTS0040080,35
RTS0040081,43
RTS0040082,35
RTS0040083,25
RTS0040084,39
RTS0040085,42
RTS0040086,22
RTS0040087,32
RTS0040088,31
RTS0040089,31
RTS0040090,24
RTS0040091,37
RTS0040092,23
RTS0040093,44
RTS0040094,39
RTS0040095,48
RTS0040096,46
RTS0040097,53
RTS0040098,43
RTS0040099,46
RTS0040100,49
RTS0040101,34
RTS0040102,23
RTS0040103,21
RTS0040104,24
RTS0040105,27
RTS0040106,42
RTS0040107,32
RTS0040108,45
RTS0040109,27
RTS0040110,38
RTS0040111,28
RTS0040112,33
RTS0040113,36
RTS0040114,30
RTS0040115,67
RTS0040116,167
RTS0040117,127
RTS0040118,79
RTS0040119,105
RTS0040120,151
RTS0040121,44
RTS0040122,55
RTS0040123,32
RTS0040124,29
RTS0040125,29
RTS0040126,31
RTS0040127,40
RTS0040128,30
RTS0040129,45
RTS0040130,50
RTS0040131,46
RTS0040132,28
RTS0040133,26
RTS0040134,37
RTS0040135,31
RTS0040136,28
RTS0040137,40
RTS0040138,65
RTS0040139,38
RTS0040140,33
RTS0040141,35
RTS0040142,38
RTS0040143,38
RTS0040144,59
RTS0040145,52
RTS0040146,45
RTS0040147,63
RTS0040148,32
RTS0040149,46
RTS0040150,36
RTS0040151,38
RTS0040152,39
RTS0040153,36
RTS0040154,48
RTS0040155,37
RTS0040156,40
RTS0040157,44
RTS0040158,41
RTS0040159,58
RTS0040160,65
RTS0040161,29
RTS0040162,16
RTS0040163,26
RTS0040164,25
RTS0040165,22
RTS0040166,21
RTS0040167,34
RTS0040168,24
RTS0040169,24
RTS0040170,19
RTS0040171,14
RTS0040172,37
RTS0040173,29
RTS0040174,19
RTS0040175,33
RTS0040176,26
RTS0040177,15
RTS0040178,30
RTS0040179,23
RTS0040180,33
RTS0040181,44
RTS0040182,29
RTS0040183,27
RTS0040184,20
RTS0040185,17
RTS0040186,63
RTS0040187,39
RTS0040188,30
RTS0040189,46
RTS0040190,46
RTS0040191,57
RTS0040192,34
RTS0040193,32
RTS0040194,49
RTS0040195,65
RTS0040196,28
RTS0040197,17
RTS0040198,20
RTS0040199,36
RTS0040200,28
RTS0040201,52
RTS0040202,33
RTS0040203,41
RTS0040204,34
RTS0040205,47
RTS0040206,33
RTS0040207,27
RTS0040208,31
RTS0040209,53
RTS0040210,54
RTS0040211,33
RTS0040212,28
RTS0040213,20
RTS0040214,31
RTS0040215,47
RTS0040216,58
RTS0040217,55
RTS0040218,73
RTS0040219,64
RTS0040220,45
RTS0040221,38
RTS0040222,38
RTS0040223,27
RTS0040224,11
RTS0040225,29
RTS0040226,34
RTS0040227,17
RTS0040228,30
RTS0040229,29
RTS0040230,44
RTS0040231,16
RTS0040232,24
RTS0040233,21
RTS0040234,20
RTS0040235,21
RTS0040236,28
RTS0040237,34
RTS0040238,31
RTS0040239,35
RTS0040240,33
RTS0040241,23
RTS0040242,28
RTS0040243,31
RTS0040244,43
RTS0040245,38
RTS0040246,38
RTS0040247,39
RTS0040248,40
RTS0040249,35
RTS0040250,26
RTS0040251,35
RTS0040252,26
RTS0040253,37
RTS0040254,32
RTS0040255,34
RTS0040256,18
RTS0040257,13
RTS0040258,23
RTS0040259,30
RTS0040260,23
RTS0040261,27
RTS0040262,33
RTS0040263,36
RTS0040264,25
RTS0040265,28
RTS0040266,35
RTS0040267,26
RTS0040268,19
RTS0040269,22
RTS0040270,33
RTS0040271,58
RTS0040272,53
RTS0040273,41
RTS0040274,41
RTS0040275,45
RTS0040276,71
RTS0040277,83
RTS0040278,162
RTS0040279,159
RTS0040280,97
RTS0040281,25
RTS0040282,19
RTS0040283,31
RTS0040284,26
RTS0040285,26
RTS0040286,21
RTS0040287,27
RTS0040288,16
RTS0040289,32
RTS0040290,27
RTS0040291,18
RTS0040292,12
RTS0040293,23
RTS0040294,26
RTS0040295,38
RTS0040296,19
RTS0040297,28
RTS0040298,35
RTS0040299,30
RTS0040300,27
RTS0040301,20
RTS0040302,27
RTS0040303,27
RTS0040304,23
RTS0040305,32
RTS0040306,24
RTS0040307,28
RTS0040308,31
RTS0040309,29
RTS0040310,26
RTS0040311,41
RTS0040312,48
RTS0040313,39
RTS0040314,39
RTS0040315,47
RTS0040316,28
RTS0040317,22
RTS0040318,28
RTS0040319,31
RTS0040320,26
RTS0040321,29
RTS0040322,41
RTS0040323,28
RTS0040324,25
RTS0040325,21
RTS0040326,272
RTS0040327,127
RTS0040328,501
RTS0040329,472
RTS0040330,275
RTS0040331,33
RTS0040332,41
RTS0040333,39
RTS0040334,25
RTS0040335,31
RTS0040336,45
RTS0040337,47
RTS0040338,23
RTS0040339,21
RTS0040340,32
RTS0040341,34
RTS0040342,21
RTS0040343,22
RTS0040344,38
RTS0040345,44
RTS0040346,21
RTS0040347,42
RTS0040348,26
RTS0040349,56
RTS0040350,23
RTS0040351,33
RTS0040352,33
RTS0040353,31
RTS0040354,26
RTS0040355,36
RTS0040356,58
RTS0040357,46
RTS0040358,34
RTS0040359,36
RTS0040360,44
RTS0040361,41
RTS0040363,24
RTS0040364,32
RTS0040365,25
RTS0040366,58
RTS0040367,41
RTS0040368,70
RTS0040369,47
RTS0040370,50
RTS0040371,56
RTS0040372,57
RTS0040373,44
RTS0040374,38
RTS0040375,30
RTS0040376,51
RTS0040377,54
RTS0040378,51
RTS0040379,51
RTS0040380,25
RTS0040381,29
RTS0040382,32
RTS0040383,24
RTS0040384,24
RTS0040385,19
RTS0040386,51
RTS0040387,46
RTS0040388,55
RTS0040389,44
RTS0040390,44
RTS0040391,37
RTS0040392,44
RTS0040393,33
RTS0040394,38
RTS0040395,36
RTS0040396,72
RTS0040397,90
RTS0040398,100
RTS0040399,88
RTS0040400,76
RTS0040401,51
RTS0040402,58
RTS0040403,47
RTS0040404,48
RTS0040405,24
RTS0040406,38
RTS0040407,49
RTS0040408,40
RTS0040409,38
RTS0040410,42
RTS0040411,35
RTS0040412,26
RTS0040413,44
RTS0040414,61
RTS0040415,40
RTS0040416,341
RTS0040417,196
RTS0040418,202
RTS0040419,309
RTS0040420,397
RTS0040421,37
RTS0040422,69
RTS0040423,50
RTS0040424,44
RTS0040425,27
RTS0040426,15
RTS0040428,41
RTS0040429,32
RTS0040430,24
RTS0040431,45
RTS0040432,24
RTS0040433,35
RTS0040434,38
RTS0040435,41
RTS0040436,187
RTS0040437,175
RTS0040438,336
RTS0040439,255
RTS0040440,269
RTS0040441,62
RTS0040442,40
RTS0040443,42
RTS0040444,39
RTS0040445,45
RTS0040446,37
RTS0040447,37
RTS0040448,52
RTS0040449,46
RTS0040450,28
RTS0040451,87
RTS0040452,108
RTS0040453,115
RTS0040454,81
RTS0040455,172
RTS0040456,36
RTS0040457,39
RTS0040458,19
RTS0040459,29
RTS0040460,27
RTS0040461,39
RTS0040462,31
RTS0040463,35
RTS0040464,39
RTS0040465,37
RTS0040466,42
RTS0040467,20
RTS0040468,39
RTS0040469,36
RTS0040470,24
RTS0040471,64
RTS0040472,52
RTS0040473,43
RTS0040474,41
RTS0040475,40
RTS0040476,27
RTS0040477,33
RTS0040478,33
RTS0040479,28
RTS0040480,28
RTS0040481,72
RTS0040482,82
RTS0040483,54
RTS0040484,71
RTS0040485,80
RTS0040486,42
RTS0040487,29
RTS0040488,30
RTS0040489,36
RTS0040490,34
RTS0040491,46
RTS0040492,49
RTS0040493,39
RTS0040494,53
RTS0040495,40
RTS0040496,78
RTS0040497,68
RTS0040498,72
RTS0040499,76
RTS0040500,47
RTS0040501,74
RTS0040502,29
RTS0040503,41
RTS0040504,37
RTS0040505,25
RTS0040506,45
RTS0040507,43
RTS0040508,35
RTS0040509,41
RTS0040510,37
RTS0040511,30
RTS0040512,36
RTS0040513,27
RTS0040514,23
RTS0040515,37
RTS0040516,29
RTS0040517,27
RTS0040518,31
RTS0040519,28
RTS0040520,27
RTS0040521,51
RTS0040522,58
RTS0040523,33
RTS0040524,32
RTS0040525,65
RTS0040526,55
RTS0040527,32
RTS0040528,48
RTS0040529,53
RTS0040530,50
RTS0040531,40
RTS0040532,104
RTS0040533,61
RTS0040534,41
RTS0040535,49
RTS0040536,39
RTS0040537,109
RTS0040538,66
RTS0040539,72
RTS0040540,59
RTS0040541,27
RTS0040542,27
RTS0040543,47
RTS0040544,34
RTS0040545,29
RTS0040546,38
RTS0040547,41
RTS0040548,41
RTS0040549,33
RTS0040550,50
RTS0040551,29
RTS0040552,23
RTS0040553,38
RTS0040554,32
RTS0040555,36
RTS0040556,69
RTS0040557,56
RTS0040558,49
RTS0040559,56
RTS0040560,44
RTS0040561,29
RTS0040562,32
RTS0040563,41
RTS0040564,29
RTS0040565,39
RTS0040566,27
RTS0040567,31
RTS0040568,23
RTS0040569,28
RTS0040570,27
RTS0040571,55
RTS0040572,48
RTS0040573,56
RTS0040574,59
RTS0040575,65
RTS0040576,45
RTS0040577,38
RTS0040578,33
RTS0040579,26
RTS0040580,63
RTS0040581,18
RTS0040582,51
RTS0040583,49
RTS0040584,21
RTS0040585,20
RTS0040586,50
RTS0040587,39
RTS0040588,51
RTS0040589,41
RTS0040590,42
RTS0040591,52
RTS0040592,32
RTS0040593,16
RTS0040594,25
RTS0040595,37
RTS0040596,45
RTS0040597,54
RTS0040598,21
RTS0040599,39
RTS0040600,38
RTS0040601,24
RTS0040602,30
RTS0040603,36
RTS0040604,37
RTS0040605,36
RTS0040606,34
RTS0040607,40
RTS0040608,45
RTS0040609,29
RTS0040610,39
RTS0040611,27
RTS0040612,44
RTS0040613,30
RTS0040614,35
RTS0040615,37
RTS0040616,21
RTS0040617,24
RTS0040618,20
RTS0040619,22
RTS0040620,37
RTS0040621,36
RTS0040622,20
RTS0040623,32
RTS0040624,38
RTS0040625,34
RTS0040626,29
RTS0040627,25
RTS0040628,47
RTS0040629,42
RTS0040630,21
RTS0040631,63
RTS0040632,37
RTS0040633,34
RTS0040634,46
RTS0040635,29
RTS0040636,41
RTS0040637,42
RTS0040638,30
RTS0040639,22
RTS0040640,35
RTS0040641,44
RTS0040642,58
RTS0040643,43
RTS0040644,57
RTS0040645,69
RTS0040646,36
RTS0040647,26
RTS0040648,61
RTS0040649,46
RTS0040650,27
RTS0040651,67
RTS0040652,32
RTS0040653,40
RTS0040654,53
RTS0040655,39
RTS0040656,48
RTS0040657,70
RTS0040658,53
RTS0040659,58
RTS0040660,50
RTS0040661,20
RTS0040662,21
RTS0040663,17
RTS0040664,22
RTS0040665,35
RTS0040666,38
RTS0040667,44
RTS0040668,18
RTS0040669,18
RTS0040670,23
RTS0040671,19
RTS0040672,21
RTS0040673,25
RTS0040674,23
RTS0040675,16
RTS0040676,432
RTS0040677,294
RTS0040678,662
RTS0040679,301
RTS0040680,996
RTS0040681,332
RTS0040682,301
RTS0040683,458
RTS0040684,485
RTS0040685,324
RTS0040686,24
RTS0040687,37
RTS0040688,12
RTS0040689,21
RTS0040690,26
RTS0040691,34
RTS0040692,35
RTS0040693,45
RTS0040694,49
RTS0040695,38
RTS0040696,22
RTS0040697,27
RTS0040698,27
RTS0040699,22
RTS0040700,27
RTS0040701,388
RTS0040702,719
RTS0040703,507
RTS0040704,470
RTS0040705,632
RTS0040706,42
RTS0040707,18
RTS0040708,26
RTS0040709,23
RTS0040710,29
RTS0040711,17
RTS0040712,18
RTS0040713,31
RTS0040714,13
RTS0040715,30
RTS0040716,24
RTS0040717,31
RTS0040718,33
RTS0040719,39
RTS0040720,41
RTS0040721,20
RTS0040722,16
RTS0040723,24
RTS0040724,27
RTS0040725,26
RTS0040726,115
RTS0040727,155
RTS0040728,164
RTS0040729,113
RTS0040730,125
RTS0040731,101
RTS0040732,79
RTS0040733,54
RTS0040734,77
RTS0040735,65
RTS0040736,539
RTS0040737,328
RTS0040738,339
RTS0040739,416
RTS0040740,524
RTS0040741,34
RTS0040742,32
RTS0040743,42
RTS0040744,38
RTS0040745,45
RTS0040746,43
RTS0040747,42
RTS0040748,48
RTS0040749,62
RTS0040750,43
RTS0040751,37
RTS0040752,46
RTS0040753,40
RTS0040754,29
RTS0040755,36
RTS0040756,25
RTS0040757,25
RTS0040758,29
RTS0040759,24
RTS0040760,36
RTS0040761,56
RTS0040762,66
RTS0040763,61
RTS0040764,47
RTS0040765,77
RTS0040766,31
RTS0040767,25
RTS0040768,36
RTS0040769,44
RTS0040770,26
RTS0040771,28
RTS0040772,23
RTS0040773,27
RTS0040774,36
RTS0040775,26
RTS0040776,32
RTS0040777,41
RTS0040778,33
RTS0040779,44
RTS0040780,33
RTS0040781,57
RTS0040782,93
RTS0040783,38
RTS0040784,66
RTS0040785,52
RTS0040786,32
RTS0040787,17
RTS0040788,30
RTS0040789,37
RTS0040790,22
RTS0040791,41
RTS0040792,38
RTS0040793,35
RTS0040794,40
RTS0040795,36
RTS0040796,71
RTS0040797,57
RTS0040798,32
RTS0040799,17
RTS0040800,25
RTS0040801,58
RTS0040802,58
RTS0040803,69
RTS0040804,38
RTS0040805,51
RTS0040806,27
RTS0040807,26
RTS0040808,37
RTS0040809,30
RTS0040810,42
RTS0040811,28
RTS0040812,29
RTS0040813,16
RTS0040814,34
RTS0040815,39
RTS0040816,54
RTS0040817,46
RTS0040818,53
RTS0040819,49
RTS0040820,66
RTS0040821,31
RTS0040822,43
RTS0040823,30
RTS0040824,42
RTS0040825,38
RTS0040826,83
RTS0040827,44
RTS0040828,45
RTS0040830,56
RTS0040831,39
RTS0040832,34
RTS0040833,25
RTS0040834,29
RTS0040836,91
RTS0040837,55
RTS0040838,98
RTS0040839,95
RTS0040840,45
RTS0040841,77
RTS0040842,99
RTS0040843,128
RTS0040844,92
RTS0040845,116
RTS0040846,43
RTS0040847,42
RTS0040848,31
RTS0040849,35
RTS0040850,50
RTS0040851,57
RTS0040852,43
RTS0040853,43
RTS0040854,58
RTS0040855,53
RTS0040856,35
RTS0040857,31
RTS0040858,28
RTS0040859,23
RTS0040860,26
RTS0040861,70
RTS0040862,45
RTS0040863,31
RTS0040864,34
RTS0040865,39
RTS0040866,42
RTS0040867,47
RTS0040868,61
RTS0040869,63
RTS0040870,75
RTS0040871,35
RTS0040872,40
RTS0040873,34
RTS0040874,57
RTS0040875,44
RTS0040876,23
RTS0040877,30
RTS0040878,18
RTS0040879,22
RTS0040880,45
RTS0040881,47
RTS0040882,20
RTS0040883,20
RTS0040884,27
RTS0040885,23
RTS0040886,54
RTS0040887,51
RTS0040888,73
RTS0040889,92
RTS0040890,73
RTS0040891,34
RTS0040892,47
RTS0040893,20
RTS0040894,22
RTS0040895,31
RTS0040896,51
RTS0040897,50
RTS0040898,57
RTS0040899,55
RTS0040900,42
RTS0040901,83
RTS0040902,51
RTS0040903,32
RTS0040904,98
RTS0040905,77
RTS0040906,23
RTS0040907,36
RTS0040908,45
RTS0040909,47
RTS0040910,42
RTS0040911,45
RTS0040912,47
RTS0040913,50
RTS0040914,36
RTS0040915,53
RTS0040916,20
RTS0040917,26
RTS0040918,24
RTS0040919,25
RTS0040920,17
RTS0040921,55
RTS0040922,37
RTS0040923,62
RTS0040924,64
RTS0040925,47
RTS0040926,18
RTS0040927,16
RTS0040928,15
RTS0040929,22
RTS0040930,17
RTS0040931,61
RTS0040932,69
RTS0040933,40
RTS0040934,45
RTS0040935,68
RTS0040936,36
RTS0040937,33
RTS0040938,23
RTS0040939,47
RTS0040940,19
RTS0040941,37
RTS0040942,37
RTS0040943,21
RTS0040944,65
RTS0040945,38
RTS0040946,58
RTS0040947,64
RTS0040948,56
RTS0040949,59
RTS0040950,63
RTS0040951,33
RTS0040952,23
RTS0040953,13
RTS0040954,26
RTS0040955,27
RTS0040956,62
RTS0040957,34
RTS0040958,41
RTS0040959,68
RTS0040960,58
RTS0040961,31
RTS0040962,19
RTS0040963,31
RTS0040964,31
RTS0040965,24
RTS0040966,37
RTS0040967,34
RTS0040968,37
RTS0040969,21
RTS0040970,41
RTS0040971,36
RTS0040972,26
RTS0040973,33
RTS0040974,34
RTS0040975,26
RTS0040976,54
RTS0040977,38
RTS0040978,39
RTS0040979,74
RTS0040980,58
RTS0040981,44
RTS0040982,48
RTS0040983,46
RTS0040984,45
RTS0040985,35
RTS0040986,59
RTS0040987,48
RTS0040988,39
RTS0040989,49
RTS0040990,36
RTS0040991,138
RTS0040992,79
RTS0040993,102
RTS0040994,108
RTS0040995,103
RTS0040996,70
RTS0040997,56
RTS0040998,44
RTS0040999,67
RTS0041000,51
RTS0041001,42
RTS0041002,40
RTS0041003,34
RTS0041004,44
RTS0041005,47
RTS0041006,35
RTS0041007,24
RTS0041008,24
RTS0041009,28
RTS0041010,32
RTS0041011,15
RTS0041012,21
RTS0041013,22
RTS0041014,33
RTS0041015,24
RTS0041016,162
RTS0041017,112
RTS0041018,120
RTS0041019,125
RTS0041020,142
RTS0041021,37
RTS0041022,46
RTS0041023,48
RTS0041024,40
RTS0041025,41
RTS0041026,40
RTS0041027,39
RTS0041028,63
RTS0041029,60
RTS0041030,53
RTS0041031,80
RTS0041032,93
RTS0041033,66
RTS0041034,94
RTS0041035,100
RTS0041036,45
RTS0041037,31
RTS0041038,49
RTS0041039,26
RTS0041040,32
RTS0041041,38
RTS0041042,35
RTS0041043,41
RTS0041044,46
RTS0041045,34
RTS0041046,86
RTS0041047,104
RTS0041048,56
RTS0041049,122
RTS0041050,119
RTS0041051,51
RTS0041052,43
RTS0041053,33
RTS0041054,43
RTS0041055,42
RTS0041056,27
RTS0041057,40
RTS0041058,30
RTS0041059,25
RTS0041060,35
RTS0041061,42
RTS0041062,39
RTS0041063,51
RTS0041064,45
RTS0041066,53
RTS0041067,43
RTS0041068,48
RTS0041069,55
RTS0041070,90
RTS0041071,42
RTS0041072,47
RTS0041073,45
RTS0041074,49
RTS0041075,59
RTS0041076,44
RTS0041077,29
RTS0041078,62
RTS0041079,27
RTS0041080,37
RTS0041081,34
RTS0041082,30
RTS0041083,35
RTS0041084,29
RTS0041085,25
RTS0041086,47
RTS0041087,57
RTS0041088,41
RTS0041089,36
RTS0041090,20
RTS0041091,35
RTS0041092,44
RTS0041093,27
RTS0041094,45
RTS0041095,36
RTS0041096,21
RTS0041097,33
RTS0041098,23
RTS0041099,21
RTS0041100,22
RTS0041101,56
RTS0041102,50
RTS0041103,41
RTS0041104,39
RTS0041105,51
RTS0041106,123
RTS0041107,173
RTS0041108,129
RTS0041109,125
RTS0041110,78
RTS0041111,47
RTS0041112,42
RTS0041113,51
RTS0041114,41
RTS0041115,56
RTS0041116,57
RTS0041117,68
RTS0041118,73
RTS0041119,62
RTS0041120,79
RTS0041121,47
RTS0041122,56
RTS0041123,54
RTS0041124,31
RTS0041125,50
RTS0041126,49
RTS0041127,57
RTS0041128,48
RTS0041129,31
RTS0041130,36
RTS0041131,63
RTS0041132,63
RTS0041133,54
RTS0041134,69
RTS0041135,78
RTS0041136,84
RTS0041137,82
RTS0041138,74
RTS0041139,68
RTS0041140,51
RTS0041141,44
RTS0041142,44
RTS0041143,13
RTS0041144,25
RTS0041145,26
RTS0041146,25
RTS0041147,24
RTS0041148,31
RTS0041149,38
RTS0041150,17
RTS0041151,27
RTS0041152,30
RTS0041153,34
RTS0041154,36
RTS0041155,30
RTS0041156,69
RTS0041157,60
RTS0041158,43
RTS0041159,25
RTS0041160,42
RTS0041161,34
RTS0041162,32
RTS0041163,31
RTS0041164,35
RTS0041165,21
RTS0041166,38
RTS0041167,70
RTS0041168,60
RTS0041169,56
RTS0041170,54
RTS0041171,39
RTS0041172,44
RTS0041173,38
RTS0041174,43
RTS0041175,50
RTS0041176,39
RTS0041177,36
RTS0041178,46
RTS0041179,41
RTS0041180,35
RTS0041181,42
RTS0041182,46
RTS0041183,40
RTS0041184,39
RTS0041185,51
RTS0041186,34
RTS0041187,36
RTS0041188,33
RTS0041189,50
RTS0041190,38
RTS0041191,91
RTS0041192,55
RTS0041193,74
RTS0041194,39
RTS0041195,57
RTS0041196,36
RTS0041197,38
RTS0041198,36
RTS0041199,44
RTS0041200,23
RTS0041201,24
RTS0041202,37
RTS0041203,44
RTS0041204,36
RTS0041205,40
RTS0041206,39
RTS0041207,79
RTS0041208,79
RTS0041209,74
RTS0041210,34
RTS0041211,97
RTS0041212,102
RTS0041213,103
RTS0041214,108
RTS0041215,84
RTS0041216,38
RTS0041217,59
RTS0041218,26
RTS0041219,38
RTS0041220,24
RTS0041221,48
RTS0041222,17
RTS0041223,31
RTS0041224,25
RTS0041225,29
RTS0041226,49
RTS0041227,61
RTS0041228,33
RTS0041229,53
RTS0041230,54
RTS0041231,161
RTS0041232,121
RTS0041233,192
RTS0041234,205
RTS0041235,105
RTS0041236,33
RTS0041237,23
RTS0041238,35
RTS0041239,31
RTS0041240,48
RTS0041241,43
RTS0041242,51
RTS0041243,36
RTS0041244,33
RTS0041246,56
RTS0041247,59
RTS0041248,44
RTS0041249,46
RTS0041250,72
RTS0041251,38
RTS0041252,45
RTS0041253,29
RTS0041254,51
RTS0041255,49
RTS0041256,26
RTS0041257,27
RTS0041258,29
RTS0041259,35
RTS0041260,33
RTS0041261,32
RTS0041262,52
RTS0041263,33
RTS0041265,50
RTS0041266,41
RTS0041267,33
RTS0041268,31
RTS0041269,42
RTS0041270,40
RTS0041271,48
RTS0041272,35
RTS0041273,32
RTS0041274,38
RTS0041275,47
RTS0041276,57
RTS0041277,51
RTS0041278,91
RTS0041279,37
RTS0041280,67
RTS0041281,36
RTS0041282,36
RTS0041283,43
RTS0041284,40
RTS0041285,29
RTS0041286,31
RTS0041287,52
RTS0041288,30
RTS0041289,45
RTS0041290,40
RTS0041291,42
RTS0041292,36
RTS0041293,37
RTS0041294,35
RTS0041295,45
RTS0041296,41
RTS0041297,42
RTS0041298,45
RTS0041299,33
RTS0041300,54
RTS0041301,43
RTS0041302,46
RTS0041303,58
RTS0041304,43
RTS0041305,52
RTS0041306,70
RTS0041307,27
RTS0041308,48
RTS0041309,46
RTS0041310,49
RTS0041311,40
RTS0041312,46
RTS0041313,49
RTS0041314,66
RTS0041315,45
RTS0041316,43
RTS0041317,50
RTS0041318,45
RTS0041319,47
RTS0041320,37
RTS0041321,60
RTS0041322,43
RTS0041323,38
RTS0041324,55
RTS0041325,54
RTS0041326,23
RTS0041327,24
RTS0041328,33
RTS0041329,33
RTS0041330,27
RTS0041331,31
RTS0041332,19
RTS0041333,22
RTS0041334,28
RTS0041335,27
RTS0041346,44
RTS0041347,45
RTS0041348,81
RTS0041349,61
RTS0041350,93
RTS0041351,28
RTS0041352,29
RTS0041353,21
RTS0041354,27
RTS0041355,25
RTS0041356,26
RTS0041357,19
RTS0041358,31
RTS0041359,26
RTS0041360,30
RTS0041361,50
RTS0041362,42
RTS0041363,60
RTS0041364,60
RTS0041365,54
RTS0041366,38
RTS0041367,18
RTS0041368,28
RTS0041369,21
RTS0041370,31
RTS0041371,29
RTS0041372,24
RTS0041373,15
RTS0041374,27
RTS0041375,27
RTS0041376,98
RTS0041377,32
RTS0041378,30
RTS0041379,26
RTS0041380,44
RTS0041381,44
RTS0041382,33
RTS0041383,30
RTS0041384,34
RTS0041385,30
RTS0041386,30
RTS0041387,24
RTS0041388,34
RTS0041389,23
RTS0041390,28
RTS0041391,22
RTS0041392,23
RTS0041393,13
RTS0041394,27
RTS0041395,21
RTS0041396,36
RTS0041397,36
RTS0041398,36
RTS0041399,38
RTS0041400,31
RTS0041401,35
RTS0041402,38
RTS0041403,28
RTS0041404,19
RTS0041405,44
RTS0041406,73
RTS0041407,76
RTS0041408,55
RTS0041409,59
RTS0041410,55
RTS0041411,18
RTS0041412,22
RTS0041413,28
RTS0041414,28
RTS0041415,29
RTS0041416,14
RTS0041417,27
RTS0041418,34
RTS0041419,22
RTS0041420,43
RTS0041421,17
RTS0041422,20
RTS0041423,21
RTS0041424,34
RTS0041425,23
RTS0041426,21
RTS0041427,22
RTS0041428,27
RTS0041429,21
RTS0041430,39
RTS0041431,32
RTS0041432,18
RTS0041433,29
RTS0041434,31
RTS0041435,37
RTS0041436,31
RTS0041437,21
RTS0041438,14
RTS0041439,46
RTS0041440,19
RTS0041441,32
RTS0041442,20
RTS0041443,35
RTS0041444,29
RTS0041445,18
RTS0041446,30
RTS0041447,24
RTS0041448,27
RTS0041449,29
RTS0041450,35
RTS0041451,31
RTS0041452,30
RTS0041453,28
RTS0041454,21
RTS0041455,30
RTS0041456,37
RTS0041457,40
RTS0041458,31
RTS0041459,40
RTS0041460,28
RTS0041461,20
RTS0041462,30
RTS0041463,28
RTS0041464,19
RTS0041465,23
RTS0041466,70
RTS0041467,90
RTS0041468,95
RTS0041469,73
RTS0041470,132
RTS0041471,51
RTS0041472,32
RTS0041473,33
RTS0041474,28
RTS0041475,36
RTS0041476,24
RTS0041477,29
RTS0041478,22
RTS0041479,18
RTS0041480,33
RTS0041481,30
RTS0041482,17
RTS0041483,18
RTS0041484,26
RTS0041485,30
RTS0041486,52
RTS0041487,63
RTS0041488,58
RTS0041489,51
RTS0041490,53
RTS0041491,54
RTS0041492,22
RTS0041493,29
RTS0041494,20
RTS0041495,18
RTS0041496,243
RTS0041497,266
RTS0041498,249
RTS0041499,256
RTS0041500,198
RTS0041501,77
RTS0041502,65
RTS0041503,64
RTS0041504,56
RTS0041505,69
RTS0041506,24
RTS0041507,18
RTS0041508,17
RTS0041509,24
RTS0041510,39
RTS0041511,30
RTS0041512,37
RTS0041513,43
RTS0041514,39
RTS0041515,27
RTS0041516,21
RTS0041517,18
RTS0041518,21
RTS0041519,14
RTS0041520,38
RTS0041521,27
RTS0041522,28
RTS0041523,32
RTS0041524,33
RTS0041525,27
RTS0041526,79
RTS0041527,142
RTS0041528,114
RTS0041529,36
RTS0041530,108
RTS0041531,29
RTS0041532,20
RTS0041533,16
RTS0041534,27
RTS0041535,28
RTS0041536,54
RTS0041537,42
RTS0041538,51
RTS0041540,39
RTS0041541,29
RTS0041542,23
RTS0041543,15
RTS0041544,31
RTS0041545,46
RTS0041546,36
RTS0041547,33
RTS0041548,22
RTS0041549,35
RTS0041550,29
RTS0041551,40
RTS0041552,35
RTS0041553,32
RTS0041554,29
RTS0041555,40
RTS0041556,37
RTS0041557,26
RTS0041558,32
RTS0041559,28
RTS0041560,29
RTS0041561,44
RTS0041562,39
RTS0041563,41
RTS0041564,45
RTS0041565,48
RTS0041566,107
RTS0041567,138
RTS0041568,132
RTS0041569,97
RTS0041570,142
RTS0041571,14
RTS0041572,29
RTS0041573,22
RTS0041574,21
RTS0041575,32
RTS0041576,25
RTS0041577,58
RTS0041578,48
RTS0041579,22
RTS0041580,48
RTS0041581,58
RTS0041582,74
RTS0041583,58
RTS0041584,57
RTS0041585,44
RTS0041586,32
RTS0041587,44
RTS0041588,25
RTS0041589,42
RTS0041590,33
RTS0041591,17
RTS0041592,24
RTS0041593,23
RTS0041594,23
RTS0041595,22
RTS0041596,34
RTS0041597,34
RTS0041598,40
RTS0041599,25
RTS0041600,26
RTS0041601,24
RTS0041602,27
RTS0041603,26
RTS0041604,32
RTS0041605,37
RTS0041606,25
RTS0041607,26
RTS0041608,24
RTS0041609,30
RTS0041610,44
RTS0041611,80
RTS0041612,56
RTS0041613,62
RTS0041614,50
RTS0041615,91
RTS0041616,41
RTS0041617,25
RTS0041618,40
RTS0041619,30
RTS0041620,46
RTS0041621,35
RTS0041622,19
RTS0041623,31
RTS0041624,48
RTS0041625,46
RTS0041626,42
RTS0041627,58
RTS0041628,51
RTS0041629,62
RTS0041630,42
RTS0041631,43
RTS0041632,45
RTS0041633,49
RTS0041634,59
RTS0041635,45
RTS0041636,60
RTS0041637,71
RTS0041638,59
RTS0041639,34
RTS0041640,53
RTS0041641,64
RTS0041642,34
RTS0041643,47
RTS0041644,30
RTS0041645,40
RTS0041646,37
RTS0041647,42
RTS0041648,36
RTS0041649,41
RTS0041650,19
RTS0041651,28
RTS0041652,33
RTS0041653,37
RTS0041654,24
RTS0041655,29
RTS0041656,49
RTS0041657,74
RTS0041658,42
RTS0041659,38
RTS0041660,39
RTS0041661,146
RTS0041662,186
RTS0041663,54
RTS0041664,79
RTS0041665,71
RTS0041666,37
RTS0041667,28
RTS0041668,34
RTS0041669,38
RTS0041670,38
RTS0041671,32
RTS0041672,35
RTS0041673,24
RTS0041674,37
RTS0041675,43
RTS0041676,39
RTS0041677,36
RTS0041678,37
RTS0041679,45
RTS0041680,46
RTS0041681,31
RTS0041682,38
RTS0041683,33
RTS0041684,43
RTS0041685,39
RTS0041686,68
RTS0041687,29
RTS0041688,57
RTS0041689,61
RTS0041690,76
RTS0041691,66
RTS0041692,27
RTS0041693,50
RTS0041694,26
RTS0041695,30
RTS0041696,40
RTS0041697,26
RTS0041698,25
RTS0041699,32
RTS0041700,23
RTS0041701,49
RTS0041702,28
RTS0041703,54
RTS0041704,42
RTS0041705,51
RTS0041706,70
RTS0041707,38
RTS0041708,76
RTS0041709,61
RTS0041710,63
RTS0041711,34
RTS0041712,45
RTS0041713,53
RTS0041714,61
RTS0041715,31
RTS0041716,338
RTS0041717,332
RTS0041718,389
RTS0041719,379
RTS0041720,276
RTS0041721,34
RTS0041722,34
RTS0041723,33
RTS0041724,43
RTS0041725,38
RTS0041726,66
RTS0041727,61
RTS0041728,120
RTS0041729,60
RTS0041730,72
RTS0041731,26
RTS0041732,18
RTS0041733,29
RTS0041734,20
RTS0041735,30
RTS0041736,27
RTS0041737,30
RTS0041738,51
RTS0041739,35
RTS0041740,15
RTS0041741,34
RTS0041742,35
RTS0041743,38
RTS0041744,31
RTS0041745,19
RTS0041746,83
RTS0041747,85
RTS0041748,86
RTS0041749,40
RTS0041750,63
RTS0041751,46
RTS0041752,19
RTS0041753,59
RTS0041754,47
RTS0041755,42
RTS0041756,92
RTS0041757,57
RTS0041758,64
RTS0041759,91
RTS0041760,53
RTS0041761,17
RTS0041762,28
RTS0041763,43
RTS0041764,35
RTS0041765,21
RTS0041766,35
RTS0041767,24
RTS0041768,24
RTS0041769,36
RTS0041770,22
RTS0041771,26
RTS0041772,29
RTS0041773,12
RTS0041774,25
RTS0041775,28
RTS0041776,69
RTS0041777,82
RTS0041778,58
RTS0041779,61
RTS0041780,59
RTS0041781,31
RTS0041782,30
RTS0041783,29
RTS0041784,43
RTS0041785,44
RTS0041786,64
RTS0041787,78
RTS0041788,54
RTS0041789,68
RTS0041790,70
RTS0041791,37
RTS0041793,54
RTS0041794,38
RTS0041795,43
RTS0041796,36
RTS0041797,31
RTS0041798,34
RTS0041799,32
RTS0041800,33
RTS0041801,28
RTS0041802,34
RTS0041803,24
RTS0041804,43
RTS0041805,25
RTS0041806,36
RTS0041807,29
RTS0041808,35
RTS0041809,47
RTS0041810,51
RTS0041811,68
RTS0041812,67
RTS0041813,71
RTS0041814,60
RTS0041815,94
RTS0041816,38
RTS0041817,31
RTS0041818,18
RTS0041819,49
RTS0041820,46
RTS0041821,171
RTS0041822,125
RTS0041823,69
RTS0041824,129
RTS0041825,69
RTS0041826,62
RTS0041827,57
RTS0041828,41
RTS0041829,34
RTS0041830,33
RTS0041831,22
RTS0041832,45
RTS0041833,35
RTS0041834,54
RTS0041835,43
RTS0041836,82
RTS0041837,59
RTS0041838,40
RTS0041839,75
RTS0041840,52
RTS0041841,28
RTS0041842,22
RTS0041843,15
RTS0041844,24
RTS0041845,22
RTS0041846,45
RTS0041847,39
RTS0041848,50
RTS0041849,61
RTS0041850,59
RTS0041851,35
RTS0041852,60
RTS0041853,52
RTS0041854,50
RTS0041855,46
RTS0041856,33
RTS0041857,64
RTS0041858,64
RTS0041859,32
RTS0041860,51
RTS0041861,48
RTS0041862,43
RTS0041863,48
RTS0041864,54
RTS0041865,49
RTS0041866,31
RTS0041867,34
RTS0041868,41
RTS0041869,33
RTS0041870,42
RTS0041871,30
RTS0041872,23
RTS0041873,33
RTS0041874,33
RTS0041875,33
RTS0041876,93
RTS0041877,111
RTS0041878,67
RTS0041879,140
RTS0041880,128
RTS0041881,46
RTS0041882,56
RTS0041883,53
RTS0041884,35
RTS0041885,47
RTS0041886,80
RTS0041887,156
RTS0041888,131
RTS0041889,102
RTS0041890,129
RTS0041891,117
RTS0041892,114
RTS0041893,111
RTS0041894,58
RTS0041895,91
RTS0041896,59
RTS0041897,59
RTS0041898,58
RTS0041899,56
RTS0041900,35
RTS0041901,43
RTS0041902,50
RTS0041903,46
RTS0041904,49
RTS0041905,52
RTS0041906,559
RTS0041907,22
RTS0041908,243
RTS0041909,27
RTS0041910,221
RTS0041911,33
RTS0041912,40
RTS0041913,44
RTS0041914,29
RTS0041915,36
RTS0041916,361
RTS0041917,516
RTS0041918,366
RTS0041919,723
RTS0041920,627
RTS0041922,36
RTS0041923,26
RTS0041924,23
RTS0041925,35
RTS0041926,31
RTS0041927,23
RTS0041928,30
RTS0041929,25
RTS0041930,48
RTS0041931,31
RTS0041932,40
RTS0041933,24
RTS0041934,23
RTS0041935,20
RTS0041936,35
RTS0041937,46
RTS0041938,35
RTS0041939,48
RTS0041940,33
RTS0041941,27
RTS0041942,22
RTS0041943,31
RTS0041944,33
RTS0041945,23
RTS0041946,40
RTS0041947,37
RTS0041948,36
RTS0041949,28
RTS0041950,34
RTS0041951,38
RTS0041952,51
RTS0041953,29
RTS0041954,60
RTS0041955,52
RTS0041956,24
RTS0041957,31
RTS0041958,16
RTS0041959,37
RTS0041960,24
RTS0041961,21
RTS0041962,30
RTS0041963,31
RTS0041964,35
RTS0041965,31
RTS0041966,28
RTS0041967,36
RTS0041968,21
RTS0041969,27
RTS0041971,46
RTS0041972,68
RTS0041973,49
RTS0041974,52
RTS0041975,56
RTS0041976,35
RTS0041977,160
RTS0041978,127
RTS0041979,100
RTS0041980,105
RTS0041981,214
RTS0041982,202
RTS0041983,186
RTS0041984,122
RTS0041985,241
RTS0041986,60
RTS0041987,99
RTS0041988,60
RTS0041989,38
RTS0041990,82
RTS0041991,45
RTS0041992,70
RTS0041993,64
RTS0041994,56
RTS0041995,69
RTS0041996,22
RTS0041997,34
RTS0041998,24
RTS0041999,50
RTS0042000,34
RTS0042001,37
RTS0042002,27
RTS0042003,28
RTS0042004,30
RTS0042005,18
RTS0042006,58
RTS0042007,80
RTS0042008,49
RTS0042009,79
RTS0042010,68
RTS0042011,57
RTS0042012,79
RTS0042013,58
RTS0042014,39
RTS0042015,65
RTS0042016,25
RTS0042017,21
RTS0042018,27
RTS0042019,28
RTS0042020,11
RTS0042021,73
RTS0042022,52
RTS0042023,62
RTS0042024,60
RTS0042025,68
RTS0042026,26
RTS0042027,22
RTS0042028,26
RTS0042029,28
RTS0042030,34
RTS0042031,48
RTS0042032,53
RTS0042033,35
RTS0042034,48
RTS0042035,71
RTS0042036,102
RTS0042037,120
RTS0042038,99
RTS0042039,105
RTS0042040,67
RTS0042041,37
RTS0042042,34
RTS0042043,14
RTS0042044,55
RTS0042045,39
RTS0042046,141
RTS0042047,100
RTS0042048,68
RTS0042049,74
RTS0042050,58
RTS0042051,44
RTS0042052,47
RTS0042053,50
RTS0042054,26
RTS0042055,31
RTS0042056,66
RTS0042057,63
RTS0042058,40
RTS0042059,59
RTS0042060,42
RTS0042061,56
RTS0042062,70
RTS0042063,67
RTS0042064,59
RTS0042065,67
RTS0042066,58
RTS0042067,68
RTS0042068,62
RTS0042069,34
RTS0042071,34
RTS0042072,33
RTS0042073,24
RTS0042074,27
RTS0042075,35
RTS0042076,29
RTS0042077,22
RTS0042078,23
RTS0042079,29
RTS0042080,30
RTS0042081,89
RTS0042082,63
RTS0042083,67
RTS0042084,55
RTS0042085,56
RTS0042086,28
RTS0042087,32
RTS0042088,19
RTS0042089,25
RTS0042090,30
RTS0042091,46
RTS0042092,62
RTS0042093,32
RTS0042094,32
RTS0042095,45
RTS0042096,36
RTS0042097,25
RTS0042098,35
RTS0042099,32
RTS0042100,29
RTS0042101,35
RTS0042102,31
RTS0042103,23
RTS0042104,30
RTS0042105,22
RTS0042106,29
RTS0042107,32
RTS0042108,22
RTS0042109,19
RTS0042110,25
RTS0042111,47
RTS0042112,53
RTS0042113,40
RTS0042114,36
RTS0042115,40
RTS0042116,41
RTS0042117,43
RTS0042118,26
RTS0042119,33
RTS0042120,40
RTS0042121,32
RTS0042122,26
RTS0042123,29
RTS0042124,21
RTS0042125,31
RTS0042126,26
RTS0042127,30
RTS0042128,41
RTS0042129,31
RTS0042130,29
RTS0042131,44
RTS0042132,37
RTS0042133,41
RTS0042134,29
RTS0042135,43
RTS0042136,27
RTS0042137,24
RTS0042138,22
RTS0042139,27
RTS0042140,23
RTS0042141,19
RTS0042142,25
RTS0042143,33
RTS0042144,29
RTS0042145,32
RTS0042146,59
RTS0042147,48
RTS0042148,49
RTS0042149,58
RTS0042150,55
RTS0042151,25
RTS0042152,30
RTS0042153,31
RTS0042154,38
RTS0042155,22
RTS0042156,27
RTS0042157,24
RTS0042158,16
RTS0042159,23
RTS0042160,30
RTS0042161,24
RTS0042162,24
RTS0042163,23
RTS0042164,28
RTS0042165,38
RTS0042166,30
RTS0042167,35
RTS0042168,30
RTS0042169,24
RTS0042170,24
RTS0042171,36
RTS0042172,34
RTS0042173,42
RTS0042174,22
RTS0042175,29
RTS0042176,28
RTS0042177,31
RTS0042178,45
RTS0042179,29
RTS0042180,29
RTS0042181,37
RTS0042182,32
RTS0042183,32
RTS0042184,32
RTS0042185,36
RTS0042186,32
RTS0042187,27
RTS0042188,33
RTS0042189,24
RTS0042190,34
RTS0042191,76
RTS0042192,57
RTS0042193,50
RTS0042194,55
RTS0042195,34
RTS0042196,26
RTS0042197,25
RTS0042198,18
RTS0042199,42
RTS0042200,22
RTS0042201,35
RTS0042202,22
RTS0042203,20
RTS0042204,20
RTS0042205,26
RTS0042206,20
RTS0042207,30
RTS0042208,29
RTS0042209,31
RTS0042210,24
RTS0042211,29
RTS0042212,35
RTS0042213,29
RTS0042214,27
RTS0042215,18
RTS0042216,46
RTS0042217,31
RTS0042218,39
RTS0042219,19
RTS0042220,37
RTS0042221,16
RTS0042222,35
RTS0042223,18
RTS0042224,24
RTS0042225,17
RTS0042226,41
RTS0042227,27
RTS0042228,26
RTS0042229,22
RTS0042230,33
RTS0042231,36
RTS0042232,35
RTS0042233,53
RTS0042234,36
RTS0042235,42
RTS0042236,48
RTS0042237,70
RTS0042238,56
RTS0042239,49
RTS0042240,59
RTS0042241,17
RTS0042242,22
RTS0042243,30
RTS0042244,23
RTS0042245,25
RTS0042246,80
RTS0042247,110
RTS0042248,220
RTS0042249,136
RTS0042250,98
RTS0042251,36
RTS0042252,41
RTS0042253,24
RTS0042254,30
RTS0042255,34
RTS0042256,56
RTS0042257,30
RTS0042258,25
RTS0042259,25
RTS0042260,32
RTS0042261,54
RTS0042262,60
RTS0042263,43
RTS0042264,46
RTS0042265,53
RTS0042266,20
RTS0042267,30
RTS0042268,18
RTS0042269,16
RTS0042270,21
RTS0042271,31
RTS0042272,26
RTS0042273,41
RTS0042274,17
RTS0042275,19
RTS0042276,39
RTS0042277,32
RTS0042278,20
RTS0042279,45
RTS0042280,32
RTS0042281,30
RTS0042282,22
RTS0042283,25
RTS0042284,31
RTS0042285,14
RTS0042286,33
RTS0042287,63
RTS0042288,69
RTS0042289,53
RTS0042290,60
RTS0042291,241
RTS0042292,305
RTS0042293,238
RTS0042294,209
RTS0042295,196
RTS0042296,36
RTS0042297,47
RTS0042298,30
RTS0042299,34
RTS0042300,37
RTS0042301,38
RTS0042302,20
RTS0042303,24
RTS0042304,31
RTS0042305,26
RTS0042306,46
RTS0042307,44
RTS0042308,59
RTS0042309,34
RTS0042310,56
RTS0042311,24
RTS0042312,34
RTS0042313,26
RTS0042314,42
RTS0042315,26
RTS0042316,50
RTS0042317,47
RTS0042318,41
RTS0042319,33
RTS0042320,29
RTS0042321,36
RTS0042322,38
RTS0042323,45
RTS0042324,46
RTS0042325,33
RTS0042326,45
RTS0042327,54
RTS0042328,46
RTS0042329,53
RTS0042330,70
RTS0042331,32
RTS0042332,46
RTS0042333,81
RTS0042334,57
RTS0042335,30
RTS0042336,41
RTS0042337,45
RTS0042338,38
RTS0042339,42
RTS0042340,40
RTS0042341,139
RTS0042342,63
RTS0042343,118
RTS0042344,129
RTS0042345,70
RTS0042346,29
RTS0042347,24
RTS0042348,28
RTS0042349,19
RTS0042350,16
RTS0042351,29
RTS0042352,34
RTS0042353,41
RTS0042354,32
RTS0042355,24
RTS0042356,23
RTS0042357,23
RTS0042358,27
RTS0042359,30
RTS0042360,31
RTS0042361,46
RTS0042362,65
RTS0042363,63
RTS0042364,47
RTS0042365,38
RTS0042366,23
RTS0042367,43
RTS0042368,43
RTS0042369,33
RTS0042370,61
RTS0042371,29
RTS0042372,29
RTS0042373,48
RTS0042374,46
RTS0042375,29
RTS0042376,22
RTS0042377,29
RTS0042378,18
RTS0042379,32
RTS0042380,15
RTS0042381,47
RTS0042382,53
RTS0042383,53
RTS0042384,56
RTS0042385,41
RTS0042386,39
RTS0042387,36
RTS0042388,44
RTS0042389,51
RTS0042390,32
RTS0042391,37
RTS0042392,21
RTS0042393,23
RTS0042394,21
RTS0042395,26
RTS0042396,22
RTS0042397,44
RTS0042398,32
RTS0042399,42
RTS0042400,35
RTS0042401,46
RTS0042402,77
RTS0042403,35
RTS0042404,53
RTS0042405,72
RTS0042406,48
RTS0042407,31
RTS0042408,31
RTS0042409,28
RTS0042410,48
RTS0042411,37
RTS0042412,45
RTS0042413,48
RTS0042414,59
RTS0042415,49
RTS0042416,250
RTS0042417,339
RTS0042418,317
RTS0042419,231
RTS0042420,262
RTS0042421,37
RTS0042422,38
RTS0042423,42
RTS0042424,36
RTS0042425,25
RTS0042426,23
RTS0042427,29
RTS0042428,31
RTS0042429,23
RTS0042430,24
RTS0042431,43
RTS0042432,69
RTS0042433,40
RTS0042434,80
RTS0042435,57
RTS0042436,50
RTS0042437,25
RTS0042438,45
RTS0042439,43
RTS0042440,42
RTS0042441,40
RTS0042442,37
RTS0042443,34
RTS0042444,39
RTS0042445,29
RTS0042446,34
RTS0042447,48
RTS0042448,35
RTS0042449,33
RTS0042450,34
RTS0042451,31
RTS0042452,30
RTS0042453,33
RTS0042454,36
RTS0042455,40
RTS0042456,36
RTS0042457,44
RTS0042458,46
RTS0042460,72
RTS0042461,67
RTS0042462,79
RTS0042463,56
RTS0042464,62
RTS0042465,66
RTS0042466,54
RTS0042467,46
RTS0042468,51
RTS0042469,59
RTS0042470,38
RTS0042471,44
RTS0042472,45
RTS0042473,62
RTS0042474,59
RTS0042475,60
RTS0042476,96
RTS0042477,48
RTS0042478,62
RTS0042479,53
RTS0042480,62
RTS0042481,63
RTS0042482,99
RTS0042483,173
RTS0042484,182
RTS0042485,104
RTS0042486,23
RTS0042487,36
RTS0042488,25
RTS0042489,29
RTS0042490,29
RTS0042491,30
RTS0042492,22
RTS0042493,36
RTS0042494,24
RTS0042495,24
RTS0042496,42
RTS0042497,52
RTS0042498,43
RTS0042499,52
RTS0042500,60
RTS0042501,36
RTS0042502,35
RTS0042503,34
RTS0042504,42
RTS0042505,35
RTS0042506,39
RTS0042507,45
RTS0042508,26
RTS0042509,37
RTS0042510,32
RTS0042515,28
RTS0042522,18
RTS0042526,52
RTS0042527,46
RTS0042528,37
RTS0042529,51
RTS0042530,31
RTS0042531,39
RTS0042532,38
RTS0042533,44
RTS0042534,45
RTS0042535,33
RTS0042536,37
RTS0042537,38
RTS0042538,25
RTS0042539,38
RTS0042540,48
RTS0042541,24
RTS0042542,22
RTS0042543,19
RTS0042544,29
RTS0042545,14
RTS0042546,23
RTS0042547,20
RTS0042548,31
RTS0042549,25
RTS0042550,19
RTS0042551,39
RTS0042552,28
RTS0042553,26
RTS0042554,30
RTS0042555,21
RTS0042556,31
RTS0042557,31
RTS0042558,24
RTS0042559,35
RTS0042560,39
RTS0042561,33
RTS0042562,30
RTS0042563,41
RTS0042564,42
RTS0042565,32
RTS0042566,63
RTS0042567,55
RTS0042568,56
RTS0042569,83
RTS0042570,53
RTS0042571,94
RTS0042572,74
RTS0042573,87
RTS0042574,99
RTS0042575,71
RTS0042576,40
RTS0042577,43
RTS0042578,55
RTS0042579,62
RTS0042580,36
RTS0042581,51
RTS0042582,33
RTS0042583,186
RTS0042584,22
RTS0042585,21
RTS0042586,38
RTS0042587,36
RTS0042588,47
RTS0042589,20
RTS0042590,45
RTS0042591,49
RTS0042592,35
RTS0042593,37
RTS0042594,31
RTS0042595,27
RTS0042596,39
RTS0042597,52
RTS0042598,51
RTS0042599,37
RTS0042600,28
RTS0042601,18
RTS0042602,23
RTS0042603,29
RTS0042604,36
RTS0042605,40
RTS0042606,33
RTS0042607,28
RTS0042608,19
RTS0042609,25
RTS0042610,27
RTS0042611,58
RTS0042612,78
RTS0042613,72
RTS0042614,59
RTS0042615,73
RTS0042616,33
RTS0042617,24
RTS0042618,33
RTS0042619,31
RTS0042620,38
RTS0042621,19
RTS0042622,18
RTS0042623,27
RTS0042624,23
RTS0042625,18
RTS0042626,41
RTS0042627,35
RTS0042628,25
RTS0042629,27
RTS0042630,22
RTS0042631,19
RTS0042633,26
RTS0042634,21
RTS0042635,29
RTS0042636,119
RTS0042637,124
RTS0042638,113
RTS0042639,107
RTS0042640,140
RTS0042641,33
RTS0042642,23
RTS0042643,16
RTS0042644,28
RTS0042645,30
RTS0042646,44
RTS0042647,30
RTS0042648,49
RTS0042649,53
RTS0042650,30
RTS0042651,14
RTS0042652,20
RTS0042653,13
RTS0042654,26
RTS0042655,25
RTS0042656,31
RTS0042657,29
RTS0042658,35
RTS0042659,40
RTS0042660,29
RTS0042661,19
RTS0042662,28
RTS0042663,28
RTS0042664,12
RTS0042665,17
RTS0042666,24
RTS0042667,26
RTS0042668,29
RTS0042669,26
RTS0042670,32
RTS0042671,78
RTS0042672,50
RTS0042673,70
RTS0042674,67
RTS0042675,82
RTS0042676,19
RTS0042678,24
RTS0042679,33
RTS0042680,21
RTS0042681,142
RTS0042682,121
RTS0042683,141
RTS0042684,77
RTS0042685,135
RTS0042686,50
RTS0042687,33
RTS0042688,30
RTS0042689,18
RTS0042690,33
RTS0042691,22
RTS0042692,25
RTS0042693,25
RTS0042694,4
RTS0042695,31
RTS0042696,24
RTS0042697,27
RTS0042698,24
RTS0042699,23
RTS0042700,17
RTS0042701,33
RTS0042702,19
RTS0042703,18
RTS0042704,32
RTS0042705,35
RTS0042706,62
RTS0042707,51
RTS0042708,108
RTS0042709,70
RTS0042710,80
RTS0042711,63
RTS0042712,55
RTS0042713,39
RTS0042714,41
RTS0042715,39
RTS0042716,29
RTS0042717,19
RTS0042718,36
RTS0042719,18
RTS0042720,25
RTS0042721,33
RTS0042722,24
RTS0042723,36
RTS0042724,39
RTS0042725,36
RTS0042726,28
RTS0042727,20
RTS0042728,25
RTS0042729,32
RTS0042730,27
RTS0042731,19
RTS0042732,33
RTS0042733,40
RTS0042734,19
RTS0042735,36
RTS0042736,72
RTS0042737,130
RTS0042738,101
RTS0042739,69
RTS0042740,108
RTS0042741,21
RTS0042742,17
RTS0042743,21
RTS0042744,17
RTS0042745,23
RTS0042746,38
RTS0042747,34
RTS0042748,38
RTS0042749,26
RTS0042750,39
RTS0042751,37
RTS0042752,33
RTS0042753,53
RTS0042754,28
RTS0042755,26
RTS0042756,34
RTS0042757,46
RTS0042758,17
RTS0042759,17
RTS0042760,35
RTS0042761,22
RTS0042762,20
RTS0042763,30
RTS0042764,33
RTS0042765,20
RTS0042766,58
RTS0042767,47
RTS0042768,41
RTS0042769,57
RTS0042770,37
RTS0042771,71
RTS0042772,62
RTS0042773,60
RTS0042774,64
RTS0042775,57
RTS0042776,28
RTS0042777,49
RTS0042778,30
RTS0042779,40
RTS0042780,35
RTS0042781,33
RTS0042782,31
RTS0042783,25
RTS0042784,29
RTS0042785,29
RTS0042786,62
RTS0042787,54
RTS0042788,47
RTS0042789,47
RTS0042790,55
RTS0042791,170
RTS0042792,91
RTS0042793,190
RTS0042794,150
RTS0042795,142
RTS0042796,29
RTS0042797,57
RTS0042798,21
RTS0042799,53
RTS0042800,37
RTS0042801,38
RTS0042802,68
RTS0042803,32
RTS0042804,28
RTS0042805,29
RTS0042806,25
RTS0042807,33
RTS0042808,42
RTS0042809,44
RTS0042810,29
RTS0042811,52
RTS0042812,60
RTS0042813,58
RTS0042814,68
RTS0042815,50
RTS0042816,35
RTS0042817,43
RTS0042818,44
RTS0042819,36
RTS0042820,27
RTS0042821,37
RTS0042822,37
RTS0042823,33
RTS0042824,43
RTS0042825,33
RTS0042826,31
RTS0042827,40
RTS0042828,39
RTS0042829,46
RTS0042830,41
RTS0042831,49
RTS0042832,49
RTS0042833,50
RTS0042834,44
RTS0042835,44
RTS0042836,45
RTS0042837,45
RTS0042838,42
RTS0042839,31
RTS0042840,41
RTS0042841,56
RTS0042842,78
RTS0042843,60
RTS0042844,57
RTS0042845,108
RTS0042846,43
RTS0042847,68
RTS0042848,96
RTS0042849,48
RTS0042850,46
RTS0042851,55
RTS0042852,44
RTS0042853,50
RTS0042854,45
RTS0042855,42
RTS0042856,32
RTS0042857,23
RTS0042858,32
RTS0042859,34
RTS0042860,44
RTS0042861,33
RTS0042862,34
RTS0042863,33
RTS0042864,40
RTS0042865,31
RTS0042866,38
RTS0042867,68
RTS0042868,26
RTS0042869,59
RTS0042870,40
RTS0042871,44
RTS0042872,26
RTS0042873,18
RTS0042874,25
RTS0042875,45
RTS0042876,71
RTS0042877,54
RTS0042878,53
RTS0042879,44
RTS0042880,75
RTS0042881,42
RTS0042882,54
RTS0042883,42
RTS0042884,55
RTS0042885,55
RTS0042886,81
RTS0042887,73
RTS0042888,81
RTS0042889,65
RTS0042890,67
RTS0042891,30
RTS0042892,36
RTS0042893,48
RTS0042894,27
RTS0042895,41
RTS0042896,102
RTS0042897,62
RTS0042898,45
RTS0042899,93
RTS0042900,107
RTS0042901,28
RTS0042902,22
RTS0042903,26
RTS0042904,23
RTS0042905,29
RTS0042906,29
RTS0042907,34
RTS0042908,34
RTS0042909,31
RTS0042910,31
RTS0042911,26
RTS0042912,20
RTS0042913,45
RTS0042914,18
RTS0042915,22
RTS0042916,32
RTS0042917,45
RTS0042918,31
RTS0042919,31
RTS0042920,29
RTS0042921,45
RTS0042922,58
RTS0042923,49
RTS0042924,35
RTS0042925,62
RTS0042926,27
RTS0042927,37
RTS0042928,35
RTS0042929,43
RTS0042930,19
RTS0042931,64
RTS0042932,81
RTS0042933,91
RTS0042934,91
RTS0042935,83
RTS0042936,51
RTS0042937,44
RTS0042938,81
RTS0042939,47
RTS0042940,46
RTS0042941,178
RTS0042942,158
RTS0042943,148
RTS0042944,207
RTS0042945,145
RTS0042946,61
RTS0042947,117
RTS0042948,104
RTS0042949,43
RTS0042950,65
RTS0042951,93
RTS0042952,90
RTS0042953,80
RTS0042954,52
RTS0042955,105
RTS0042956,76
RTS0042957,75
RTS0042958,71
RTS0042959,70
RTS0042960,69
RTS0042961,100
RTS0042962,102
RTS0042963,100
RTS0042964,94
RTS0042965,154
RTS0042966,45
RTS0042967,77
RTS0042968,45
RTS0042969,41
RTS0042970,70
RTS0042971,101
RTS0042972,62
RTS0042973,67
RTS0042974,61
RTS0042975,81
RTS0042976,108
RTS0042977,104
RTS0042978,92
RTS0042979,83
RTS0042980,56
RTS0042981,50
RTS0042982,35
RTS0042983,45
RTS0042984,46
RTS0042985,51
RTS0042986,31
RTS0042987,38
RTS0042988,40
RTS0042989,38
RTS0042990,30
RTS0042991,42
RTS0042992,65
RTS0042993,39
RTS0042994,52
RTS0042995,64
RTS0042996,34
RTS0042997,43
RTS0042998,32
RTS0042999,31
RTS0043000,50
RTS0043001,54
RTS0043002,53
RTS0043003,64
RTS0043004,53
RTS0043005,35
RTS0043006,29
RTS0043007,50
RTS0043008,40
RTS0043009,33
RTS0043010,45
RTS0043011,43
RTS0043012,31
RTS0043013,43
RTS0043014,49
RTS0043015,31
RTS0043016,45
RTS0043017,55
RTS0043018,25
RTS0043019,40
RTS0043020,31
RTS0043021,37
RTS0043022,34
RTS0043023,44
RTS0043024,52
RTS0043025,45
RTS0043026,19
RTS0043027,38
RTS0043028,45
RTS0043029,43
RTS0043030,42
RTS0043031,36
RTS0043032,28
RTS0043033,29
RTS0043034,33
RTS0043035,27
RTS0043036,56
RTS0043037,39
RTS0043038,50
RTS0043039,41
RTS0043040,54
RTS0043041,26
RTS0043042,29
RTS0043043,25
RTS0043044,16
RTS0043045,25
RTS0043046,31
RTS0043047,40
RTS0043048,43
RTS0043049,39
RTS0043050,31
RTS0043051,46
RTS0043052,53
RTS0043053,40
RTS0043054,29
RTS0043055,31
RTS0043056,31
RTS0043057,35
RTS0043058,40
RTS0043059,38
RTS0043060,40
RTS0043061,54
RTS0043062,33
RTS0043063,36
RTS0043064,46
RTS0043065,45
RTS0043066,40
RTS0043067,33
RTS0043068,38
RTS0043069,32
RTS0043070,55
RTS0043071,26
RTS0043072,27
RTS0043073,21
RTS0043074,35
RTS0043075,28
RTS0043076,25
RTS0043077,45
RTS0043078,36
RTS0043079,47
RTS0043080,39
RTS0043081,47
RTS0043082,47
RTS0043083,55
RTS0043084,42
RTS0043085,50
RTS0043086,22
RTS0043087,30
RTS0043088,38
RTS0043089,30
RTS0043090,38
RTS0043091,42
RTS0043092,32
RTS0043093,50
RTS0043094,79
RTS0043095,64
RTS0043096,31
RTS0043097,19
RTS0043098,30
RTS0043099,45
RTS0043100,22
RTS0043101,35
RTS0043102,31
RTS0043103,33
RTS0043104,37
RTS0043105,37
RTS0043106,58
RTS0043107,32
RTS0043108,36
RTS0043109,44
RTS0043110,35
RTS0043111,62
RTS0043112,46
RTS0043113,56
RTS0043114,49
RTS0043115,30
RTS0043116,80
RTS0043117,31
RTS0043118,32
RTS0043119,38
RTS0043120,58
RTS0043121,19
RTS0043122,27
RTS0043123,27
RTS0043124,19
RTS0043125,23
RTS0043126,76
RTS0043127,43
RTS0043128,78
RTS0043129,52
RTS0043130,60
RTS0043131,61
RTS0043132,37
RTS0043133,35
RTS0043134,37
RTS0043135,54
RTS0043136,76
RTS0043137,62
RTS0043138,52
RTS0043139,56
RTS0043140,59
RTS0043141,46
RTS0043142,53
RTS0043143,40
RTS0043144,74
RTS0043145,41
RTS0043146,48
RTS0043147,63
RTS0043148,59
RTS0043149,73
RTS0043150,37
RTS0043151,59
RTS0043152,63
RTS0043153,59
RTS0043154,49
RTS0043155,49
RTS0043156,48
RTS0043157,67
RTS0043159,58
RTS0043160,136
RTS0043161,57
RTS0043162,64
RTS0043163,59
RTS0043164,51
RTS0043165,40
RTS0043167,49
RTS0043168,64
RTS0043169,42
RTS0043170,72
RTS0043171,79
RTS0043172,106
RTS0043173,69
RTS0043174,77
RTS0043175,75
RTS0043176,35
RTS0043177,33
RTS0043178,74
RTS0043179,28
RTS0043180,32
RTS0043181,43
RTS0043182,41
RTS0043183,47
RTS0043184,26
RTS0043185,34
RTS0043186,69
RTS0043187,37
RTS0043188,39
RTS0043189,46
RTS0043190,40
RTS0043191,28
RTS0043192,38
RTS0043193,22
RTS0043194,24
RTS0043195,27
RTS0043196,61
RTS0043197,36
RTS0043198,37
RTS0043199,33
RTS0043200,38
RTS0043201,139
RTS0043202,179
RTS0043203,131
RTS0043204,179
RTS0043205,165
RTS0043206,66
RTS0043207,40
RTS0043208,79
RTS0043209,46
RTS0043210,45
RTS0043211,34
RTS0043212,47
RTS0043213,39
RTS0043214,45
RTS0043215,48
RTS0043216,62
RTS0043217,55
RTS0043218,54
RTS0043219,73
RTS0043220,63
RTS0043221,42
RTS0043222,48
RTS0043223,65
RTS0043224,34
RTS0043225,51
RTS0043226,46
RTS0043227,41
RTS0043228,48
RTS0043229,50
RTS0043230,67
RTS0043231,82
RTS0043232,54
RTS0043233,86
RTS0043234,38
RTS0043235,50
RTS0043236,18
RTS0043237,33
RTS0043238,22
RTS0043239,34
RTS0043240,24
RTS0043241,31
RTS0043242,32
RTS0043243,52
RTS0043244,23
RTS0043245,25
RTS0043246,58
RTS0043247,66
RTS0043248,55
RTS0043249,44
RTS0043250,64
RTS0043251,34
RTS0043252,47
RTS0043253,35
RTS0043254,43
RTS0043255,23
RTS0043256,19
RTS0043257,35
RTS0043258,26
RTS0043259,39
RTS0043260,36
RTS0043261,38
RTS0043262,33
RTS0043263,26
RTS0043264,37
RTS0043265,29
RTS0043266,40
RTS0043267,69
RTS0043268,47
RTS0043269,61
RTS0043270,85
RTS0043271,73
RTS0043272,59
RTS0043273,68
RTS0043274,61
RTS0043275,60
RTS0043276,22
RTS0043277,41
RTS0043278,38
RTS0043279,33
RTS0043280,30
RTS0043281,50
RTS0043282,60
RTS0043283,38
RTS0043284,58
RTS0043285,55
RTS0043286,54
RTS0043287,98
RTS0043288,71
RTS0043289,86
RTS0043290,39
RTS0043291,83
RTS0043292,60
RTS0043293,51
RTS0043294,70
RTS0043295,57
RTS0043296,37
RTS0043297,22
RTS0043299,34
RTS0043300,40
RTS0043301,38
RTS0043302,34
RTS0043303,35
RTS0043304,22
RTS0043305,36
RTS0043306,38
RTS0043307,21
RTS0043308,24
RTS0043309,16
RTS0043310,39
RTS0043311,122
RTS0043312,84
RTS0043313,162
RTS0043314,84
RTS0043315,66
RTS0043316,31
RTS0043317,36
RTS0043318,30
RTS0043319,20
RTS0043320,29
RTS0043321,48
RTS0043322,46
RTS0043323,39
RTS0043324,46
RTS0043325,43
RTS0043326,23
RTS0043327,27
RTS0043328,36
RTS0043329,26
RTS0043330,42
RTS0043331,24
RTS0043332,36
RTS0043333,27
RTS0043334,24
RTS0043335,13
RTS0043336,26
RTS0043337,42
RTS0043338,36
RTS0043339,35
RTS0043340,24
RTS0043341,27
RTS0043342,35
RTS0043343,13
RTS0043344,35
RTS0043345,24
RTS0043346,22
RTS0043347,46
RTS0043348,35
RTS0043349,26
RTS0043350,43
RTS0043351,48
RTS0043352,75
RTS0043353,53
RTS0043354,54
RTS0043355,59
RTS0043356,61
RTS0043357,47
RTS0043358,69
RTS0043359,84
RTS0043360,48
RTS0043361,61
RTS0043362,64
RTS0043363,57
RTS0043364,51
RTS0043365,46
RTS0043366,26
RTS0043367,23
RTS0043368,38
RTS0043369,28
RTS0043370,24
RTS0043371,75
RTS0043372,42
RTS0043373,62
RTS0043374,62
RTS0043375,62
RTS0043376,61
RTS0043377,90
RTS0043378,57
RTS0043379,54
RTS0043380,68
RTS0043381,27
RTS0043382,33
RTS0043383,33
RTS0043384,27
RTS0043385,32
RTS0043386,40
RTS0043387,74
RTS0043388,48
RTS0043389,69
RTS0043390,55
RTS0043391,46
RTS0043392,60
RTS0043393,59
RTS0043394,52
RTS0043395,35
RTS0043396,80
RTS0043397,90
RTS0043398,65
RTS0043399,83
RTS0043400,38
RTS0043401,47
RTS0043402,40
RTS0043403,40
RTS0043404,33
RTS0043405,31
RTS0043406,21
RTS0043407,43
RTS0043408,30
RTS0043409,28
RTS0043410,32
RTS0043411,32
RTS0043412,32
RTS0043413,18
RTS0043414,28
RTS0043415,38
RTS0043416,47
RTS0043417,31
RTS0043418,59
RTS0043419,56
RTS0043420,56
RTS0043421,67
RTS0043422,31
RTS0043423,41
RTS0043424,44
RTS0043425,42
RTS0043426,64
RTS0043427,60
RTS0043428,62
RTS0043429,43
RTS0043430,48
RTS0043431,49
RTS0043432,42
RTS0043433,39
RTS0043434,55
RTS0043435,52
RTS0043436,63
RTS0043437,40
RTS0043438,59
RTS0043439,57
RTS0043440,77
RTS0043441,124
RTS0043442,75
RTS0043443,73
RTS0043444,86
RTS0043445,74
RTS0043446,40
RTS0043447,33
RTS0043448,39
RTS0043449,38
RTS0043450,30
RTS0043451,29
RTS0043452,46
RTS0043453,39
RTS0043454,35
RTS0043455,32
RTS0043456,28
RTS0043457,34
RTS0043458,27
RTS0043459,34
RTS0043460,36
RTS0043461,27
RTS0043462,41
RTS0043463,41
RTS0043464,31
RTS0043465,51
RTS0043466,73
RTS0043467,60
RTS0043468,76
RTS0043469,63
RTS0043470,67
RTS0043471,23
RTS0043472,41
RTS0043473,16
RTS0043474,42
RTS0043475,33
RTS0043476,25
RTS0043477,40
RTS0043478,30
RTS0043479,33
RTS0043480,30
RTS0043481,55
RTS0043482,68
RTS0043483,69
RTS0043484,48
RTS0043485,64
RTS0043486,73
RTS0043487,53
RTS0043488,50
RTS0043489,69
RTS0043490,47
RTS0043491,96
RTS0043492,83
RTS0043493,76
RTS0043494,136
RTS0043495,121
RTS0043496,27
RTS0043497,27
RTS0043498,26
RTS0043499,33
RTS0043500,38
RTS0043501,19
RTS0043502,26
RTS0043503,27
RTS0043504,22
RTS0043505,30
RTS0043506,32
RTS0043507,36
RTS0043508,36
RTS0043509,43
RTS0043510,40
RTS0043511,30
RTS0043512,27
RTS0043513,23
RTS0043514,22
RTS0043515,36
RTS0043516,38
RTS0043517,29
RTS0043518,67
RTS0043519,64
RTS0043520,54
RTS0043521,33
RTS0043522,27
RTS0043523,58
RTS0043524,31
RTS0043525,55
RTS0043526,38
RTS0043527,19
RTS0043528,31
RTS0043529,32
RTS0043530,25
RTS0043531,28
RTS0043532,22
RTS0043533,21
RTS0043534,38
RTS0043535,18
RTS0043536,50
RTS0043537,55
RTS0043538,47
RTS0043539,65
RTS0043540,46
RTS0043541,46
RTS0043542,25
RTS0043543,37
RTS0043544,54
RTS0043545,37
RTS0043546,38
RTS0043547,27
RTS0043548,48
RTS0043549,44
RTS0043550,37
RTS0043551,25
RTS0043552,22
RTS0043553,26
RTS0043554,40
RTS0043555,25
RTS0043556,28
RTS0043557,28
RTS0043558,27
RTS0043559,33
RTS0043560,26
RTS0043561,39
RTS0043562,34
RTS0043563,55
RTS0043564,32
RTS0043565,31
RTS0043566,43
RTS0043567,50
RTS0043568,50
RTS0043569,40
RTS0043570,46
RTS0043571,44
RTS0043572,46
RTS0043573,61
RTS0043574,55
RTS0043575,50
RTS0043576,51
RTS0043577,54
RTS0043578,25
RTS0043579,50
RTS0043580,47
RTS0043581,36
RTS0043582,52
RTS0043583,22
RTS0043584,49
RTS0043585,27
RTS0043586,22
RTS0043587,36
RTS0043588,30
RTS0043589,18
RTS0043590,29
RTS0043591,30
RTS0043592,42
RTS0043593,51
RTS0043594,45
RTS0043595,37
RTS0043596,34
RTS0043597,51
RTS0043598,30
RTS0043599,54
RTS0043600,37
RTS0043601,40
RTS0043602,34
RTS0043603,53
RTS0043604,50
RTS0043605,30
RTS0043606,32
RTS0043607,29
RTS0043608,51
RTS0043609,31
RTS0043610,49
RTS0043611,42
RTS0043612,42
RTS0043613,50
RTS0043614,40
RTS0043615,45
RTS0043616,39
RTS0043617,23
RTS0043618,25
RTS0043619,24
RTS0043620,15
RTS0043621,32
RTS0043622,19
RTS0043623,31
RTS0043624,45
RTS0043625,41
RTS0043626,48
RTS0043627,42
RTS0043628,61
RTS0043629,68
RTS0043630,51
RTS0043631,13
RTS0043632,35
RTS0043633,32
RTS0043634,23
RTS0043635,36
RTS0043636,27
RTS0043637,25
RTS0043638,34
RTS0043639,23
RTS0043640,28
RTS0043641,212
RTS0043642,160
RTS0043643,153
RTS0043644,153
RTS0043645,154
RTS0043646,38
RTS0043647,22
RTS0043648,37
RTS0043649,28
RTS0043650,51
RTS0043651,19
RTS0043652,38
RTS0043653,26
RTS0043654,32
RTS0043655,33
RTS0043656,20
RTS0043657,30
RTS0043658,63
RTS0043659,30
RTS0043660,32
RTS0043661,30
RTS0043663,28
RTS0043664,24
RTS0043665,32
RTS0043666,27
RTS0043667,24
RTS0043668,26
RTS0043669,26
RTS0043670,23
RTS0043671,39
RTS0043672,42
RTS0043673,42
RTS0043674,43
RTS0043675,45
RTS0043676,23
RTS0043677,32
RTS0043678,25
RTS0043679,24
RTS0043680,24
RTS0043681,24
RTS0043682,36
RTS0043683,37
RTS0043684,26
RTS0043685,38
RTS0043686,29
RTS0043687,34
RTS0043688,34
RTS0043689,28
RTS0043690,30
RTS0043691,64
RTS0043692,46
RTS0043693,53
RTS0043694,42
RTS0043695,54
RTS0043696,47
RTS0043697,32
RTS0043698,38
RTS0043699,41
RTS0043700,55
RTS0043701,42
RTS0043702,51
RTS0043703,42
RTS0043704,48
RTS0043705,31
RTS0043706,55
RTS0043707,42
RTS0043708,23
RTS0043709,35
RTS0043710,49
RTS0043711,21
RTS0043712,31
RTS0043713,30
RTS0043714,17
RTS0043715,18
RTS0043716,31
RTS0043717,26
RTS0043718,24
RTS0043719,32
RTS0043720,16
RTS0043721,38
RTS0043722,27
RTS0043723,35
RTS0043724,35
RTS0043725,28
RTS0043726,23
RTS0043727,46
RTS0043728,25
RTS0043729,19
RTS0043730,27
RTS0043731,40
RTS0043732,59
RTS0043733,44
RTS0043734,61
RTS0043735,66
RTS0043736,44
RTS0043737,87
RTS0043738,83
RTS0043739,59
RTS0043740,68
RTS0043741,80
RTS0043742,82
RTS0043743,51
RTS0043744,94
RTS0043745,48
RTS0043746,29
RTS0043747,51
RTS0043748,68
RTS0043749,44
RTS0043750,59
RTS0043751,59
RTS0043752,48
RTS0043753,49
RTS0043754,37
RTS0043755,88
RTS0043756,26
RTS0043757,29
RTS0043758,44
RTS0043759,26
RTS0043760,39
RTS0043761,76
RTS0043762,22
RTS0043763,20
RTS0043764,26
RTS0043765,24
RTS0043766,30
RTS0043767,28
RTS0043768,25
RTS0043769,43
RTS0043770,26
RTS0043771,21
RTS0043772,23
RTS0043773,28
RTS0043774,26
RTS0043775,36
RTS0043776,49
RTS0043777,51
RTS0043778,52
RTS0043779,38
RTS0043780,48
RTS0043781,90
RTS0043782,57
RTS0043783,69
RTS0043784,57
RTS0043785,39
RTS0043786,62
RTS0043787,47
RTS0043788,56
RTS0043789,53
RTS0043790,41
RTS0043791,35
RTS0043792,62
RTS0043793,34
RTS0043794,37
RTS0043795,30
RTS0043796,22
RTS0043797,45
RTS0043798,25
RTS0043799,19
RTS0043800,24
RTS0043801,30
RTS0043802,31
RTS0043803,23
RTS0043804,32
RTS0043805,43
RTS0043806,26
RTS0043807,22
RTS0043808,37
RTS0043809,30
RTS0043810,27
RTS0043811,16
RTS0043812,45
RTS0043813,33
RTS0043814,37
RTS0043815,26
RTS0043816,52
RTS0043817,35
RTS0043818,50
RTS0043819,45
RTS0043820,68
RTS0043821,33
RTS0043822,29
RTS0043823,17
RTS0043824,20
RTS0043825,21
RTS0043826,30
RTS0043827,38
RTS0043828,47
RTS0043829,28
RTS0043830,39
RTS0043831,51
RTS0043832,47
RTS0043833,67
RTS0043834,61
RTS0043835,50
RTS0043836,57
RTS0043837,67
RTS0043838,38
RTS0043839,50
RTS0043840,54
RTS0043841,30
RTS0043842,21
RTS0043843,42
RTS0043844,26
RTS0043845,23
RTS0043846,44
RTS0043847,42
RTS0043848,62
RTS0043849,44
RTS0043850,48
RTS0043851,41
RTS0043852,36
RTS0043853,40
RTS0043854,27
RTS0043856,18
RTS0043857,23
RTS0043858,16
RTS0043859,26
RTS0043860,28
RTS0043861,70
RTS0043862,110
RTS0043863,58
RTS0043864,61
RTS0043865,48
RTS0043866,48
RTS0043867,58
RTS0043868,46
RTS0043869,41
RTS0043870,35
RTS0043871,28
RTS0043872,44
RTS0043873,34
RTS0043874,28
RTS0043875,22
RTS0043876,20
RTS0043877,12
RTS0043878,36
RTS0043879,38
RTS0043880,30
RTS0043881,36
RTS0043882,49
RTS0043883,38
RTS0043884,28
RTS0043885,25
RTS0043886,63
RTS0043887,53
RTS0043888,65
RTS0043889,22
RTS0043890,79
RTS0043891,58
RTS0043892,34
RTS0043893,50
RTS0043894,42
RTS0043895,46
RTS0043896,45
RTS0043897,46
RTS0043898,50
RTS0043899,37
RTS0043900,58
RTS0043901,38
RTS0043902,37
RTS0043903,26
RTS0043904,34
RTS0043905,50
RTS0043906,13
RTS0043907,36
RTS0043908,19
RTS0043909,24
RTS0043910,28
RTS0043911,23
RTS0043912,54
RTS0043913,28
RTS0043914,22
RTS0043915,25
RTS0043916,35
RTS0043917,39
RTS0043918,31
RTS0043919,34
RTS0043920,59
RTS0043921,47
RTS0043922,41
RTS0043923,38
RTS0043924,50
RTS0043925,49
RTS0043926,30
RTS0043927,31
RTS0043928,21
RTS0043929,34
RTS0043930,28
RTS0043931,141
RTS0043932,145
RTS0043933,129
RTS0043934,112
RTS0043935,86
RTS0043936,24
RTS0043937,21
RTS0043938,22
RTS0043939,11
RTS0043940,25
RTS0043941,33
RTS0043942,51
RTS0043943,44
RTS0043944,28
RTS0043945,36
RTS0043946,24
RTS0043947,36
RTS0043948,28
RTS0043949,32
RTS0043950,24
RTS0043951,41
RTS0043952,40
RTS0043953,47
RTS0043954,25
RTS0043955,21
RTS0043956,58
RTS0043957,63
RTS0043958,85
RTS0043959,61
RTS0043960,55
RTS0043961,53
RTS0043962,34
RTS0043963,51
RTS0043964,41
RTS0043965,30
RTS0043966,68
RTS0043967,57
RTS0043968,71
RTS0043969,65
RTS0043970,95
RTS0043971,60
RTS0043972,99
RTS0043973,87
RTS0043974,87
RTS0043975,74
RTS0043976,83
RTS0043977,82
RTS0043978,134
RTS0043979,94
RTS0043980,74
RTS0043981,140
RTS0043982,164
RTS0043983,140
RTS0043984,58
RTS0043985,193
RTS0043986,44
RTS0043987,101
RTS0043988,70
RTS0043989,70
RTS0043990,71
RTS0043991,25
RTS0043992,33
RTS0043993,19
RTS0043994,32
RTS0043996,33
RTS0043997,19
RTS0043998,23
RTS0043999,26
RTS0044000,17
RTS0044001,65
RTS0044002,51
RTS0044003,83
RTS0044004,76
RTS0044005,59
RTS0044006,49
RTS0044007,30
RTS0044008,29
RTS0044009,39
RTS0044010,37
RTS0044011,81
RTS0044012,121
RTS0044013,99
RTS0044014,87
RTS0044015,82
RTS0044016,25
RTS0044017,19
RTS0044018,24
RTS0044019,20
RTS0044020,50
RTS0044021,31
RTS0044022,31
RTS0044023,21
RTS0044024,35
RTS0044025,33
RTS0044026,29
RTS0044027,36
RTS0044028,36
RTS0044029,29
RTS0044030,41
RTS0044031,65
RTS0044032,64
RTS0044033,47
RTS0044034,76
RTS0044035,51
RTS0044036,118
RTS0044037,96
RTS0044038,93
RTS0044039,68
RTS0044040,85
RTS0044041,159
RTS0044042,193
RTS0044043,138
RTS0044044,198
RTS0044045,155
RTS0044046,46
RTS0044047,57
RTS0044048,31
RTS0044049,28
RTS0044050,51
RTS0044051,32
RTS0044052,28
RTS0044053,28
RTS0044054,36
RTS0044055,30
RTS0044056,40
RTS0044057,29
RTS0044058,32
RTS0044059,41
RTS0044060,50
RTS0044061,49
RTS0044062,25
RTS0044063,38
RTS0044064,59
RTS0044065,39
RTS0044067,75
RTS0044068,60
RTS0044069,64
RTS0044070,46
RTS0044071,27
RTS0044072,26
RTS0044073,24
RTS0044074,26
RTS0044075,26
RTS0044076,31
RTS0044077,64
RTS0044078,67
RTS0044079,27
RTS0044080,44
RTS0044081,24
RTS0044082,18
RTS0044083,37
RTS0044084,19
RTS0044085,13
RTS0044086,35
RTS0044087,24
RTS0044088,39
RTS0044089,28
RTS0044090,38
RTS0044091,36
RTS0044092,39
RTS0044093,32
RTS0044094,31
RTS0044095,29
RTS0044096,29
RTS0044097,35
RTS0044098,17
RTS0044099,24
RTS0044100,31
RTS0044101,33
RTS0044102,38
RTS0044103,43
RTS0044104,39
RTS0044105,43
RTS0044106,66
RTS0044107,57
RTS0044108,55
RTS0044109,61
RTS0044110,64
RTS0044111,53
RTS0044112,46
RTS0044113,44
RTS0044114,30
RTS0044115,54
RTS0044116,55
RTS0044117,43
RTS0044118,37
RTS0044119,65
RTS0044120,42
RTS0044121,47
RTS0044122,37
RTS0044123,30
RTS0044124,46
RTS0044125,41
RTS0044126,33
RTS0044127,43
RTS0044128,30
RTS0044129,46
RTS0044130,33
RTS0044131,68
RTS0044132,66
RTS0044133,39
RTS0044134,68
RTS0044135,59
RTS0044136,103
RTS0044137,57
RTS0044138,113
RTS0044139,111
RTS0044140,109
RTS0044141,58
RTS0044142,54
RTS0044143,59
RTS0044144,55
RTS0044145,56
RTS0044146,49
RTS0044147,71
RTS0044148,71
RTS0044149,64
RTS0044150,48
RTS0044151,27
RTS0044152,39
RTS0044153,26
RTS0044154,50
RTS0044155,53
RTS0044156,103
RTS0044157,108
RTS0044158,161
RTS0044159,107
RTS0044160,124
RTS0044161,75
RTS0044162,92
RTS0044163,99
RTS0044164,92
RTS0044165,52
RTS0044166,50
RTS0044167,63
RTS0044168,44
RTS0044169,63
RTS0044170,67
RTS0044171,70
RTS0044172,52
RTS0044173,51
RTS0044174,46
RTS0044175,58
RTS0044176,30
RTS0044177,49
RTS0044178,30
RTS0044180,26
RTS0044181,51
RTS0044182,33
RTS0044183,29
RTS0044184,33
RTS0044185,37
RTS0044186,44
RTS0044187,38
RTS0044188,39
RTS0044189,32
RTS0044190,29
RTS0044191,37
RTS0044192,44
RTS0044193,38
RTS0044194,44
RTS0044195,43
RTS0044196,56
RTS0044197,45
RTS0044198,68
RTS0044199,73
RTS0044200,45
RTS0044206,57
RTS0044207,48
RTS0044208,35
RTS0044209,26
RTS0044210,32
RTS0044211,50
RTS0044212,40
RTS0044213,42
RTS0044214,54
RTS0044215,47
RTS0044216,41
RTS0044217,41
RTS0044218,48
RTS0044219,44
RTS0044220,33
RTS0044221,19
RTS0044222,28
RTS0044223,28
RTS0044224,39
RTS0044225,22
RTS0044226,33
RTS0044227,26
RTS0044228,25
RTS0044229,24
RTS0044230,36
RTS0044231,19
RTS0044232,37
RTS0044233,35
RTS0044234,14
RTS0044235,41
RTS0044236,47
RTS0044237,65
RTS0044238,50
RTS0044239,48
RTS0044240,45
RTS0044241,123
RTS0044242,157
RTS0044243,109
RTS0044244,121
RTS0044245,78
RTS0044246,68
RTS0044247,46
RTS0044248,60
RTS0044249,38
RTS0044250,16
RTS0044251,75
RTS0044252,72
RTS0044253,62
RTS0044254,48
RTS0044255,50
RTS0044256,44
RTS0044257,54
RTS0044258,51
RTS0044259,36
RTS0044260,40
RTS0044261,120
RTS0044262,63
RTS0044263,73
RTS0044264,62
RTS0044265,67
RTS0044266,56
RTS0044267,54
RTS0044268,60
RTS0044269,57
RTS0044270,54
RTS0044271,45
RTS0044272,40
RTS0044273,52
RTS0044274,39
RTS0044275,54
RTS0044276,35
RTS0044277,28
RTS0044278,29
RTS0044279,26
RTS0044280,27
RTS0044281,60
RTS0044282,47
RTS0044283,34
RTS0044284,49
RTS0044285,43
RTS0044286,30
RTS0044287,39
RTS0044288,21
RTS0044289,26
RTS0044290,33
RTS0044291,18
RTS0044292,50
RTS0044293,26
RTS0044294,38
RTS0044295,26
RTS0044296,41
RTS0044297,44
RTS0044298,40
RTS0044299,53
RTS0044300,49
RTS0044301,30
RTS0044302,41
RTS0044303,41
RTS0044304,44
RTS0044305,41
RTS0044306,87
RTS0044307,73
RTS0044308,104
RTS0044309,119
RTS0044310,96
RTS0044311,28
RTS0044312,49
RTS0044313,26
RTS0044314,35
RTS0044315,25
RTS0044316,41
RTS0044317,33
RTS0044318,36
RTS0044319,34
RTS0044320,18
RTS0044321,29
RTS0044322,32
RTS0044323,33
RTS0044324,24
RTS0044325,32
RTS0044326,35
RTS0044327,45
RTS0044328,20
RTS0044329,39
RTS0044330,28
RTS0044331,160
RTS0044332,149
RTS0044333,168
RTS0044334,170
RTS0044335,161
RTS0044336,36
RTS0044337,32
RTS0044338,19
RTS0044339,26
RTS0044340,27
RTS0044341,44
RTS0044342,36
RTS0044343,30
RTS0044344,46
RTS0044345,28
RTS0044346,169
RTS0044347,225
RTS0044348,227
RTS0044349,292
RTS0044350,217
RTS0044351,78
RTS0044352,47
RTS0044353,112
RTS0044354,73
RTS0044355,109
RTS0044356,29
RTS0044357,27
RTS0044358,33
RTS0044359,64
RTS0044360,34
RTS0044361,53
RTS0044362,59
RTS0044363,46
RTS0044364,49
RTS0044365,47
RTS0044366,140
RTS0044367,100
RTS0044368,138
RTS0044369,134
RTS0044370,100
RTS0044371,39
RTS0044372,45
RTS0044373,34
RTS0044374,37
RTS0044375,50
RTS0044376,55
RTS0044377,84
RTS0044378,72
RTS0044379,91
RTS0044380,56
RTS0044381,83
RTS0044382,84
RTS0044383,128
RTS0044384,61
RTS0044385,69
RTS0044386,52
RTS0044387,66
RTS0044388,81
RTS0044389,38
RTS0044390,53
RTS0044391,100
RTS0044392,94
RTS0044393,104
RTS0044394,77
RTS0044395,76
RTS0044396,41
RTS0044397,28
RTS0044399,22
RTS0044400,29
RTS0044401,35
RTS0044402,40
RTS0044403,31
RTS0044404,71
RTS0044405,29
RTS0044406,23
RTS0044407,30
RTS0044408,46
RTS0044409,21
RTS0044410,39
RTS0044411,38
RTS0044412,21
RTS0044413,34
RTS0044414,27
RTS0044415,33
RTS0044416,78
RTS0044417,78
RTS0044418,60
RTS0044419,45
RTS0044420,106
RTS0044421,27
RTS0044422,31
RTS0044423,21
RTS0044424,30
RTS0044425,26
RTS0044426,28
RTS0044427,25
RTS0044428,26
RTS0044429,31
RTS0044430,21
RTS0044431,44
RTS0044432,42
RTS0044433,50
RTS0044434,55
RTS0044435,49
RTS0044436,37
RTS0044437,46
RTS0044438,63
RTS0044439,62
RTS0044440,61
RTS0044441,36
RTS0044442,53
RTS0044443,75
RTS0044444,46
RTS0044445,40
RTS0044446,40
RTS0044447,36
RTS0044448,23
RTS0044449,40
RTS0044450,32
RTS0044451,25
RTS0044452,32
RTS0044453,34
RTS0044454,38
RTS0044455,28
RTS0044456,40
RTS0044457,46
RTS0044458,28
RTS0044459,36
RTS0044460,30
RTS0044461,122
RTS0044462,116
RTS0044463,74
RTS0044464,80
RTS0044465,105
RTS0044466,41
RTS0044467,36
RTS0044468,32
RTS0044469,47
RTS0044470,37
RTS0044471,39
RTS0044472,49
RTS0044473,42
RTS0044474,38
RTS0044475,39
RTS0044476,64
RTS0044477,72
RTS0044478,55
RTS0044479,54
RTS0044480,62
RTS0044481,40
RTS0044482,40
RTS0044483,28
RTS0044484,33
RTS0044485,50
RTS0044486,61
RTS0044487,45
RTS0044488,49
RTS0044489,41
RTS0044490,29
RTS0044491,49
RTS0044492,38
RTS0044493,44
RTS0044494,57
RTS0044495,52
RTS0044496,81
RTS0044497,89
RTS0044498,60
RTS0044499,86
RTS0044500,86
RTS0044501,52
RTS0044502,49
RTS0044503,50
RTS0044504,53
RTS0044505,47
RTS0044506,65
RTS0044507,42
RTS0044508,36
RTS0044509,69
RTS0044510,60
RTS0044511,44
RTS0044512,64
RTS0044513,63
RTS0044514,45
RTS0044515,56
RTS0044516,56
RTS0044517,52
RTS0044518,43
RTS0044519,38
RTS0044520,46
RTS0044521,53
RTS0044522,40
RTS0044523,46
RTS0044524,25
RTS0044525,25
RTS0044526,33
RTS0044527,59
RTS0044528,54
RTS0044529,63
RTS0044530,49
RTS0044531,43
RTS0044532,37
RTS0044533,39
RTS0044534,39
RTS0044535,62
RTS0044536,76
RTS0044537,46
RTS0044538,51
RTS0044539,53
RTS0044540,47
RTS0044541,46
RTS0044542,47
RTS0044543,39
RTS0044544,42
RTS0044545,35
RTS0044546,142
RTS0044547,121
RTS0044548,134
RTS0044549,120
RTS0044550,155
RTS0044551,107
RTS0044552,113
RTS0044553,116
RTS0044554,69
RTS0044555,115
RTS0044556,27
RTS0044557,32
RTS0044558,22
RTS0044559,20
RTS0044560,35
RTS0044561,36
RTS0044562,45
RTS0044563,66
RTS0044564,50
RTS0044565,65
RTS0044566,28
RTS0044567,23
RTS0044568,38
RTS0044569,33
RTS0044570,34
RTS0044571,51
RTS0044572,42
RTS0044573,55
RTS0044574,52
RTS0044575,68
RTS0044576,36
RTS0044577,25
RTS0044578,54
RTS0044579,43
RTS0044580,30
RTS0044581,42
RTS0044582,31
RTS0044583,27
RTS0044584,45
RTS0044585,26
RTS0044586,28
RTS0044587,26
RTS0044588,20
RTS0044589,27
RTS0044590,26
RTS0044591,43
RTS0044592,27
RTS0044593,27
RTS0044594,26
RTS0044595,33
RTS0044596,59
RTS0044597,43
RTS0044598,56
RTS0044599,57
RTS0044600,56
RTS0044601,43
RTS0044602,58
RTS0044603,28
RTS0044604,59
RTS0044605,58
RTS0044606,47
RTS0044607,46
RTS0044608,20
RTS0044609,21
RTS0044610,29
RTS0044611,31
RTS0044612,33
RTS0044613,29
RTS0044614,29
RTS0044615,19
RTS0044616,19
RTS0044617,27
RTS0044618,22
RTS0044619,23
RTS0044620,33
RTS0044621,56
RTS0044622,73
RTS0044623,89
RTS0044624,59
RTS0044625,38
RTS0044626,44
RTS0044627,22
RTS0044628,29
RTS0044629,31
RTS0044630,31
RTS0044631,36
RTS0044632,35
RTS0044633,36
RTS0044634,47
RTS0044635,22
RTS0044636,20
RTS0044637,23
RTS0044638,17
RTS0044639,30
RTS0044640,26
RTS0044641,34
RTS0044642,29
RTS0044643,37
RTS0044644,48
RTS0044645,34
RTS0044646,27
RTS0044647,16
RTS0044648,24
RTS0044649,28
RTS0044650,30
RTS0044651,55
RTS0044652,60
RTS0044653,56
RTS0044654,51
RTS0044655,57
RTS0044656,243
RTS0044657,233
RTS0044658,368
RTS0044659,277
RTS0044660,280
RTS0044661,25
RTS0044662,32
RTS0044663,34
RTS0044664,55
RTS0044665,51
RTS0044666,28
RTS0044667,24
RTS0044668,28
RTS0044669,40
RTS0044670,37
RTS0044671,30
RTS0044672,25
RTS0044673,40
RTS0044674,52
RTS0044675,35
RTS0044676,42
RTS0044677,32
RTS0044678,32
RTS0044679,41
RTS0044680,26
RTS0044681,19
RTS0044682,33
RTS0044683,24
RTS0044684,39
RTS0044685,21
RTS0044686,56
RTS0044687,71
RTS0044688,86
RTS0044689,97
RTS0044690,78
RTS0044691,77
RTS0044692,100
RTS0044693,89
RTS0044694,120
RTS0044695,54
RTS0044696,39
RTS0044697,45
RTS0044698,30
RTS0044699,42
RTS0044700,50
RTS0044701,105
RTS0044702,61
RTS0044703,88
RTS0044704,84
RTS0044705,56
RTS0044706,19
RTS0044707,34
RTS0044708,34
RTS0044709,36
RTS0044710,27
RTS0044711,30
RTS0044712,44
RTS0044714,31
RTS0044715,43
RTS0044716,113
RTS0044717,67
RTS0044718,83
RTS0044719,47
RTS0044720,111
RTS0044721,24
RTS0044722,24
RTS0044723,19
RTS0044724,23
RTS0044725,26
RTS0044726,68
RTS0044727,65
RTS0044728,57
RTS0044729,51
RTS0044730,76
RTS0044731,82
RTS0044732,54
RTS0044733,40
RTS0044734,27
RTS0044735,81
RTS0044736,206
RTS0044737,152
RTS0044738,109
RTS0044739,99
RTS0044740,43
RTS0044741,50
RTS0044742,42
RTS0044743,59
RTS0044744,52
RTS0044745,39
RTS0044746,34
RTS0044747,32
RTS0044748,19
RTS0044749,25
RTS0044750,36
RTS0044751,79
RTS0044752,71
RTS0044753,67
RTS0044754,47
RTS0044755,50
RTS0044756,51
RTS0044757,50
RTS0044758,61
RTS0044759,53
RTS0044760,44
RTS0044761,47
RTS0044762,55
RTS0044763,53
RTS0044764,26
RTS0044765,52
RTS0044766,23
RTS0044767,36
RTS0044768,38
RTS0044769,24
RTS0044770,40
RTS0044771,31
RTS0044772,26
RTS0044773,24
RTS0044774,21
RTS0044775,41
RTS0044776,62
RTS0044777,72
RTS0044778,50
RTS0044779,49
RTS0044780,71
RTS0044781,204
RTS0044782,234
RTS0044783,232
RTS0044784,203
RTS0044785,181
RTS0044786,142
RTS0044787,143
RTS0044788,130
RTS0044789,147
RTS0044790,44
RTS0044791,249
RTS0044792,372
RTS0044793,86
RTS0044794,64
RTS0044795,67
RTS0044796,49
RTS0044797,74
RTS0044798,57
RTS0044799,54
RTS0044800,38
RTS0044801,27
RTS0044802,30
RTS0044803,35
RTS0044804,38
RTS0044805,40
RTS0044806,46
RTS0044807,45
RTS0044808,48
RTS0044809,44
RTS0044810,55
RTS0044811,69
RTS0044812,58
RTS0044813,113
RTS0044814,107
RTS0044815,82
RTS0044816,49
RTS0044817,51
RTS0044818,55
RTS0044819,43
RTS0044820,50
RTS0044821,30
RTS0044822,36
RTS0044823,39
RTS0044824,23
RTS0044825,38
RTS0044826,45
RTS0044827,64
RTS0044828,45
RTS0044829,54
RTS0044830,33
RTS0044831,20
RTS0044832,25
RTS0044833,47
RTS0044834,29
RTS0044835,39
RTS0044836,43
RTS0044837,32
RTS0044838,54
RTS0044839,28
RTS0044840,41
RTS0044841,32
RTS0044842,24
RTS0044843,34
RTS0044844,20
RTS0044845,24
RTS0044846,28
RTS0044847,25
RTS0044848,34
RTS0044849,53
RTS0044850,39
RTS0044851,19
RTS0044852,31
RTS0044853,30
RTS0044854,34
RTS0044855,21
RTS0044856,51
RTS0044857,39
RTS0044858,36
RTS0044859,30
RTS0044860,38
RTS0044861,48
RTS0044862,40
RTS0044863,34
RTS0044864,44
RTS0044865,53
RTS0044866,82
RTS0044867,99
RTS0044868,73
RTS0044869,92
RTS0044870,108
RTS0044871,65
RTS0044872,37
RTS0044873,35
RTS0044874,35
RTS0044875,66
RTS0044876,27
RTS0044877,53
RTS0044878,53
RTS0044879,47
RTS0044880,92
RTS0044881,15
RTS0044882,38
RTS0044883,38
RTS0044884,38
RTS0044885,33
RTS0044886,59
RTS0044887,27
RTS0044888,42
RTS0044889,35
RTS0044890,23
RTS0044891,58
RTS0044892,54
RTS0044893,30
RTS0044894,39
RTS0044895,47
RTS0044896,55
RTS0044897,67
RTS0044898,41
RTS0044899,67
RTS0044900,54
RTS0044901,25
RTS0044902,28
RTS0044903,39
RTS0044904,21
RTS0044905,41
RTS0044906,180
RTS0044907,147
RTS0044908,142
RTS0044909,226
RTS0044910,129
RTS0044911,36
RTS0044912,32
RTS0044913,40
RTS0044914,32
RTS0044915,26
RTS0044916,57
RTS0044917,35
RTS0044918,29
RTS0044919,41
RTS0044920,49
RTS0044921,76
RTS0044922,67
RTS0044923,80
RTS0044924,60
RTS0044925,63
RTS0044926,30
RTS0044927,44
RTS0044928,43
RTS0044929,33
RTS0044930,36
RTS0044931,25
RTS0044932,32
RTS0044933,38
RTS0044934,27
RTS0044935,40
RTS0044936,68
RTS0044937,19
RTS0044938,35
RTS0044939,49
RTS0044940,36
RTS0044941,30
RTS0044942,22
RTS0044943,32
RTS0044944,42
RTS0044945,24
RTS0044946,46
RTS0044947,25
RTS0044948,34
RTS0044949,38
RTS0044950,34
RTS0044951,33
RTS0044952,16
RTS0044953,20
RTS0044954,42
RTS0044955,26
RTS0044956,52
RTS0044957,58
RTS0044958,39
RTS0044959,38
RTS0044960,48
RTS0044961,30
RTS0044962,27
RTS0044963,31
RTS0044964,29
RTS0044965,30
RTS0044966,33
RTS0044967,33
RTS0044968,42
RTS0044969,24
RTS0044970,45
RTS0044971,29
RTS0044972,53
RTS0044973,19
RTS0044974,28
RTS0044975,39
RTS0044976,30
RTS0044977,23
RTS0044978,16
RTS0044979,38
RTS0044980,18
RTS0044981,31
RTS0044982,27
RTS0044983,31
RTS0044984,35
RTS0044985,72
RTS0044986,24
RTS0044987,27
RTS0044988,22
RTS0044989,24
RTS0044990,44
RTS0044991,29
RTS0044992,22
RTS0044993,18
RTS0044994,36
RTS0044995,24
RTS0044996,32
RTS0044997,22
RTS0044998,25
RTS0044999,21
RTS0045000,17
RTS0045001,42
RTS0045002,28
RTS0045003,31
RTS0045004,46
RTS0045005,32
RTS0045006,49
RTS0045007,89
RTS0045008,69
RTS0045009,65
RTS0045010,52
RTS0045011,24
RTS0045012,19
RTS0045013,11
RTS0045014,27
RTS0045015,21
RTS0045016,28
RTS0045017,28
RTS0045018,26
RTS0045019,33
RTS0045020,36
RTS0045021,39
RTS0045022,46
RTS0045023,54
RTS0045024,40
RTS0045025,60
RTS0045026,68
RTS0045027,53
RTS0045028,61
RTS0045029,74
RTS0045030,78
RTS0045031,18
RTS0045032,39
RTS0045033,38
RTS0045034,28
RTS0045035,38
RTS0045036,28
RTS0045038,36
RTS0045039,30
RTS0045040,21
RTS0045041,36
RTS0045042,32
RTS0045043,40
RTS0045044,42
RTS0045045,42
RTS0045046,29
RTS0045047,40
RTS0045048,34
RTS0045049,29
RTS0045050,34
RTS0045051,35
RTS0045052,35
RTS0045053,22
RTS0045054,27
RTS0045055,17
RTS0045056,45
RTS0045057,69
RTS0045058,31
RTS0045059,53
RTS0045060,84
RTS0045061,28
RTS0045063,36
RTS0045064,37
RTS0045065,29
RTS0045066,33
RTS0045067,87
RTS0045068,99
RTS0045069,59
RTS0045070,96
RTS0045071,49
RTS0045072,53
RTS0045073,39
RTS0045074,46
RTS0045075,33
RTS0045076,36
RTS0045077,16
RTS0045078,36
RTS0045079,34
RTS0045080,34
RTS0045081,64
RTS0045082,60
RTS0045083,65
RTS0045084,86
RTS0045085,51
RTS0045086,32
RTS0045087,30
RTS0045088,20
RTS0045089,19
RTS0045090,28
RTS0045091,36
RTS0045092,49
RTS0045093,27
RTS0045094,43
RTS0045095,40
RTS0045096,35
RTS0045097,26
RTS0045098,20
RTS0045099,19
RTS0045100,38
RTS0045101,32
RTS0045102,20
RTS0045103,35
RTS0045104,29
RTS0045105,36
RTS0045106,35
RTS0045107,38
RTS0045108,38
RTS0045109,31
RTS0045110,28
RTS0045111,37
RTS0045112,24
RTS0045113,47
RTS0045114,29
RTS0045115,27
RTS0045116,38
RTS0045117,21
RTS0045118,36
RTS0045119,35
RTS0045120,33
RTS0045121,31
RTS0045122,37
RTS0045123,56
RTS0045124,21
RTS0045125,37
RTS0045126,37
RTS0045127,36
RTS0045128,41
RTS0045129,38
RTS0045130,41
RTS0045131,112
RTS0045132,84
RTS0045133,67
RTS0045134,140
RTS0045135,124
RTS0045136,59
RTS0045137,70
RTS0045138,64
RTS0045139,72
RTS0045140,76
RTS0045141,55
RTS0045142,48
RTS0045143,46
RTS0045144,51
RTS0045145,43
RTS0045146,28
RTS0045147,28
RTS0045148,28
RTS0045149,20
RTS0045150,17
RTS0045151,48
RTS0045152,37
RTS0045153,41
RTS0045154,51
RTS0045155,39
RTS0045156,23
RTS0045157,66
RTS0045158,36
RTS0045159,53
RTS0045160,68
RTS0045161,48
RTS0045162,49
RTS0045163,58
RTS0045164,60
RTS0045165,61
RTS0045166,39
RTS0045167,22
RTS0045168,47
RTS0045169,59
RTS0045170,58
RTS0045171,87
RTS0045172,64
RTS0045173,57
RTS0045174,64
RTS0045175,63
RTS0045176,43
RTS0045177,26
RTS0045178,30
RTS0045179,25
RTS0045180,43
RTS0045181,30
RTS0045182,24
RTS0045183,25
RTS0045184,36
RTS0045185,28
RTS0045186,51
RTS0045187,47
RTS0045188,41
RTS0045189,27
RTS0045190,50
RTS0045191,32
RTS0045192,26
RTS0045193,21
RTS0045194,41
RTS0045195,29
RTS0045196,27
RTS0045197,30
RTS0045198,39
RTS0045199,15
RTS0045200,20
RTS0045201,46
RTS0045202,32
RTS0045203,40
RTS0045204,37
RTS0045205,39
RTS0045206,29
RTS0045207,30
RTS0045208,25
RTS0045209,27
RTS0045210,31
RTS0045211,43
RTS0045212,51
RTS0045213,41
RTS0045214,53
RTS0045215,46
RTS0045216,70
RTS0045217,66
RTS0045218,71
RTS0045219,59
RTS0045220,46
RTS0045221,32
RTS0045222,24
RTS0045223,35
RTS0045224,34
RTS0045225,31
RTS0045226,125
RTS0045227,94
RTS0045228,181
RTS0045229,86
RTS0045230,102
RTS0045231,109
RTS0045232,99
RTS0045233,99
RTS0045234,93
RTS0045235,98
RTS0045236,137
RTS0045237,107
RTS0045238,78
RTS0045239,78
RTS0045240,138
RTS0045241,84
RTS0045242,77
RTS0045243,67
RTS0045244,72
RTS0045245,51
RTS0045246,59
RTS0045247,49
RTS0045248,38
RTS0045249,56
RTS0045250,53
RTS0045251,23
RTS0045252,17
RTS0045253,31
RTS0045254,15
RTS0045255,12
RTS0045256,45
RTS0045257,47
RTS0045258,49
RTS0045259,36
RTS0045260,53
RTS0045261,83
RTS0045262,103
RTS0045263,74
RTS0045264,114
RTS0045265,109
RTS0045266,43
RTS0045267,53
RTS0045268,107
RTS0045269,58
RTS0045270,43
RTS0045271,27
RTS0045272,23
RTS0045273,31
RTS0045274,36
RTS0045275,29
RTS0045276,28
RTS0045277,29
RTS0045278,51
RTS0045279,16
RTS0045280,36
RTS0045281,39
RTS0045282,22
RTS0045283,28
RTS0045284,25
RTS0045285,42
RTS0045286,67
RTS0045287,44
RTS0045288,41
RTS0045289,41
RTS0045290,40
RTS0045291,43
RTS0045292,70
RTS0045293,44
RTS0045294,56
RTS0045295,33
RTS0045296,26
RTS0045297,30
RTS0045298,21
RTS0045299,22
RTS0045300,28
RTS0045301,79
RTS0045302,53
RTS0045303,81
RTS0045304,38
RTS0045305,74
RTS0045306,33
RTS0045307,36
RTS0045308,38
RTS0045309,25
RTS0045310,36
RTS0045311,12
RTS0045312,12
RTS0045313,29
RTS0045314,24
RTS0045315,21
RTS0045316,32
RTS0045317,33
RTS0045318,25
RTS0045319,29
RTS0045320,26
RTS0045321,28
RTS0045322,30
RTS0045323,38
RTS0045324,31
RTS0045325,34
RTS0045326,43
RTS0045327,36
RTS0045328,44
RTS0045329,32
RTS0045330,35
RTS0045331,39
RTS0045332,32
RTS0045333,37
RTS0045334,50
RTS0045335,28
RTS0045336,44
RTS0045337,39
RTS0045338,45
RTS0045339,30
RTS0045340,36
RTS0045341,19
RTS0045342,38
RTS0045343,24
RTS0045344,37
RTS0045345,28
RTS0045346,22
RTS0045347,21
RTS0045348,33
RTS0045349,32
RTS0045350,36
RTS0045351,19
RTS0045352,30
RTS0045353,24
RTS0045354,23
RTS0045355,17
RTS0045356,43
RTS0045357,40
RTS0045358,23
RTS0045359,40
RTS0045360,26
RTS0045361,69
RTS0045362,32
RTS0045363,19
RTS0045364,45
RTS0045365,56
RTS0045366,36
RTS0045367,23
RTS0045368,36
RTS0045369,15
RTS0045370,31
RTS0045371,47
RTS0045372,77
RTS0045373,69
RTS0045374,89
RTS0045375,74
RTS0045376,33
RTS0045377,33
RTS0045378,39
RTS0045379,48
RTS0045380,25
RTS0045381,40
RTS0045382,32
RTS0045383,19
RTS0045384,19
RTS0045385,28
RTS0045386,43
RTS0045387,46
RTS0045388,79
RTS0045389,40
RTS0045390,63
RTS0045391,39
RTS0045392,29
RTS0045393,27
RTS0045394,23
RTS0045395,23
RTS0045396,34
RTS0045397,54
RTS0045398,32
RTS0045399,38
RTS0045400,47
RTS0045401,46
RTS0045402,35
RTS0045403,46
RTS0045404,46
RTS0045405,30
RTS0045406,51
RTS0045407,66
RTS0045408,40
RTS0045409,69
RTS0045410,53
RTS0045411,89
RTS0045412,89
RTS0045413,97
RTS0045414,74
RTS0045415,91
RTS0045416,34
RTS0045417,20
RTS0045418,18
RTS0045419,28
RTS0045420,22
RTS0045421,2687
RTS0045422,2063
RTS0045423,2147
RTS0045424,2936
RTS0045425,1615
RTS0045426,44
RTS0045427,41
RTS0045428,30
RTS0045429,36
RTS0045430,31
RTS0045431,102
RTS0045432,92
RTS0045433,96
RTS0045434,89
RTS0045435,48
RTS0045436,73
RTS0045437,68
RTS0045438,85
RTS0045439,53
RTS0045440,51
RTS0045441,70
RTS0045442,71
RTS0045443,84
RTS0045444,75
RTS0045445,69
RTS0045446,60
RTS0045447,76
RTS0045448,75
RTS0045449,56
RTS0045450,42
RTS0045451,89
RTS0045452,48
RTS0045453,76
RTS0045454,78
RTS0045455,69
RTS0045456,23
RTS0045457,37
RTS0045458,35
RTS0045459,31
RTS0045460,45
RTS0045461,36
RTS0045462,48
RTS0045463,31
RTS0045464,27
RTS0045465,30
RTS0045466,90
RTS0045467,123
RTS0045468,34
RTS0045469,96
RTS0045470,38
RTS0045471,37
RTS0045472,43
RTS0045473,31
RTS0045474,51
RTS0045475,54
RTS0045476,69
RTS0045477,108
RTS0045478,65
RTS0045479,74
RTS0045480,89
RTS0045481,42
RTS0045482,39
RTS0045483,43
RTS0045484,83
RTS0045485,65
RTS0045486,22
RTS0045487,25
RTS0045488,29
RTS0045489,38
RTS0045490,46
RTS0045491,119
RTS0045492,134
RTS0045493,115
RTS0045494,60
RTS0045495,81
RTS0045496,86
RTS0045497,96
RTS0045498,129
RTS0045499,150
RTS0045500,154
RTS0045501,133
RTS0045502,114
RTS0045503,108
RTS0045504,89
RTS0045505,81
RTS0045506,2545
RTS0045507,2633
RTS0045508,2047
RTS0045509,2529
RTS0045510,2232
RTS0045511,47
RTS0045512,37
RTS0045513,29
RTS0045514,39
RTS0045515,25
RTS0045516,29
RTS0045517,30
RTS0045518,47
RTS0045519,45
RTS0045520,42
RTS0045521,48
RTS0045522,46
RTS0045523,40
RTS0045524,39
RTS0045525,45
RTS0045526,68
RTS0045527,62
RTS0045528,53
RTS0045529,78
RTS0045530,74
RTS0045531,35
RTS0045532,32
RTS0045533,30
RTS0045534,30
RTS0045535,25
RTS0045536,138
RTS0045537,123
RTS0045538,113
RTS0045539,138
RTS0045540,140
RTS0045541,239
RTS0045542,289
RTS0045543,305
RTS0045544,154
RTS0045545,255
RTS0045546,205
RTS0045547,216
RTS0045548,147
RTS0045549,128
RTS0045550,92
RTS0045551,24
RTS0045552,34
RTS0045553,15
RTS0045554,27
RTS0045555,20
RTS0045556,178
RTS0045557,136
RTS0045558,127
RTS0045559,177
RTS0045560,103
RTS0045561,57
RTS0045562,47
RTS0045563,34
RTS0045564,52
RTS0045565,28
RTS0045566,35
RTS0045567,25
RTS0045568,33
RTS0045569,25
RTS0045570,38
RTS0045571,25
RTS0045572,40
RTS0045573,24
RTS0045574,28
RTS0045575,20
RTS0045576,25
RTS0045577,26
RTS0045578,14
RTS0045579,28
RTS0045580,30
RTS0045581,35
RTS0045582,48
RTS0045583,47
RTS0045584,61
RTS0045585,28
RTS0045586,57
RTS0045587,90
RTS0045588,101
RTS0045589,97
RTS0045590,79
RTS0045592,477
RTS0045593,405
RTS0045594,330
RTS0045595,347
RTS0045596,102
RTS0045597,160
RTS0045598,124
RTS0045599,97
RTS0045600,86
RTS0045601,24
RTS0045602,32
RTS0045603,23
RTS0045604,35
RTS0045606,131
RTS0045607,77
RTS0045608,97
RTS0045609,99
RTS0045610,112
RTS0045611,24
RTS0045612,44
RTS0045613,27
RTS0045614,35
RTS0045615,40
RTS0045616,12
RTS0045617,24
RTS0045618,26
RTS0045619,33
RTS0045620,25
RTS0045621,49
RTS0045622,62
RTS0045623,65
RTS0045624,45
RTS0045625,35
RTS0045626,18
RTS0045627,20
RTS0045628,34
RTS0045629,39
RTS0045630,31
RTS0045631,23
RTS0045632,29
RTS0045633,32
RTS0045634,33
RTS0045635,36
RTS0045636,34
RTS0045637,22
RTS0045638,31
RTS0045639,37
RTS0045640,32
RTS0045641,29
RTS0045642,25
RTS0045643,33
RTS0045644,31
RTS0045645,23
RTS0045646,30
RTS0045647,34
RTS0045648,30
RTS0045649,27
RTS0045650,32
RTS0045651,62
RTS0045652,70
RTS0045653,72
RTS0045654,60
RTS0045655,60
RTS0045656,35
RTS0045657,47
RTS0045658,61
RTS0045659,44
RTS0045660,53
RTS0045661,122
RTS0045662,91
RTS0045663,79
RTS0045664,83
RTS0045665,111
RTS0045666,25
RTS0045667,39
RTS0045668,46
RTS0045669,34
RTS0045670,34
RTS0045671,39
RTS0045672,40
RTS0045673,35
RTS0045674,30
RTS0045675,48
RTS0045676,117
RTS0045677,134
RTS0045678,127
RTS0045679,115
RTS0045680,136
RTS0045681,57
RTS0045682,52
RTS0045683,43
RTS0045684,34
RTS0045685,60
RTS0045687,28
RTS0045688,39
RTS0045689,36
RTS0045690,39
RTS0045691,83
RTS0045692,57
RTS0045693,72
RTS0045694,65
RTS0045695,70
RTS0045696,44
RTS0045697,44
RTS0045698,61
RTS0045699,39
RTS0045700,41
RTS0045701,28
RTS0045702,23
RTS0045703,39
RTS0045704,34
RTS0045705,29
RTS0045706,31
RTS0045707,40
RTS0045708,29
RTS0045709,31
RTS0045710,36
RTS0045711,27
RTS0045712,36
RTS0045713,46
RTS0045714,45
RTS0045715,21
RTS0045716,64
RTS0045717,41
RTS0045718,44
RTS0045719,44
RTS0045720,51
RTS0045721,95
RTS0045722,122
RTS0045723,121
RTS0045724,93
RTS0045725,53
RTS0045726,57
RTS0045727,75
RTS0045728,54
RTS0045729,52
RTS0045730,37
RTS0045731,65
RTS0045732,77
RTS0045733,54
RTS0045734,92
RTS0045735,79
RTS0045736,551
RTS0045737,838
RTS0045738,851
RTS0045739,914
RTS0045740,648
RTS0045741,234
RTS0045742,180
RTS0045743,216
RTS0045744,267
RTS0045745,213
RTS0045746,299
RTS0045747,248
RTS0045748,393
RTS0045749,207
RTS0045750,221
RTS0045751,159
RTS0045752,91
RTS0045753,170
RTS0045754,171
RTS0045755,156
RTS0045756,134
RTS0045757,150
RTS0045758,173
RTS0045759,161
RTS0045760,109
RTS0045761,28
RTS0045762,38
RTS0045763,36
RTS0045764,51
RTS0045765,21
RTS0045766,26
RTS0045767,33
RTS0045768,33
RTS0045769,38
RTS0045770,41
RTS0045771,34
RTS0045772,51
RTS0045773,82
RTS0045774,20
RTS0045775,57
RTS0045776,34
RTS0045777,29
RTS0045778,33
RTS0045779,29
RTS0045780,26
RTS0045781,111
RTS0045782,119
RTS0045783,129
RTS0045784,114
RTS0045785,117
RTS0045786,47
RTS0045787,66
RTS0045788,63
RTS0045789,39
RTS0045790,39
RTS0045791,22
RTS0045792,29
RTS0045793,33
RTS0045794,17
RTS0045795,29
RTS0045796,36
RTS0045797,27
RTS0045798,27
RTS0045799,21
RTS0045800,31
RTS0045801,31
RTS0045802,26
RTS0045803,23
RTS0045804,24
RTS0045805,23
RTS0045806,130
RTS0045807,109
RTS0045808,90
RTS0045809,103
RTS0045810,74
RTS0045811,70
RTS0045812,91
RTS0045813,78
RTS0045814,100
RTS0045815,78
RTS0045816,52
RTS0045817,89
RTS0045818,47
RTS0045819,62
RTS0045820,65
RTS0045821,191
RTS0045822,184
RTS0045823,129
RTS0045824,154
RTS0045825,132
RTS0045826,184
RTS0045827,217
RTS0045828,161
RTS0045829,238
RTS0045830,209
RTS0045831,66
RTS0045832,62
RTS0045833,68
RTS0045834,62
RTS0045835,56
RTS0045836,286
RTS0045837,333
RTS0045838,250
RTS0045840,146
RTS0045841,256
RTS0045842,265
RTS0045843,151
RTS0045844,113
RTS0045845,193
RTS0045846,1269
RTS0045848,314
RTS0045849,1248
RTS0045851,25
RTS0045852,67
RTS0045853,52
RTS0045854,42
RTS0045855,52
RTS0045856,61
RTS0045857,53
RTS0045858,34
RTS0045859,46
RTS0045860,30
RTS0045861,66
RTS0045862,84
RTS0045863,194
RTS0045864,202
RTS0045865,246
RTS0045866,251
RTS0045867,41
RTS0045868,42
RTS0045869,47
RTS0045870,45
RTS0045871,38
RTS0045872,101
RTS0045873,110
RTS0045874,31
RTS0045875,39
RTS0045876,32
RTS0045877,23
RTS0045878,22
RTS0045879,37
RTS0045880,24
RTS0045881,23
RTS0045882,41
RTS0045883,26
RTS0045884,36
RTS0045885,6
RTS0045886,74
RTS0045887,40
RTS0045888,27
RTS0045889,22
RTS0045890,38
RTS0045891,41
RTS0045892,31
RTS0045893,31
RTS0045894,52
RTS0045895,33
RTS0045896,48
RTS0045897,30
RTS0045898,39
RTS0045899,50
RTS0045900,76
RTS0045901,43
RTS0045902,58
RTS0045903,50
RTS0045904,73
RTS0045905,35
RTS0045906,38
RTS0045907,35
RTS0045908,44
RTS0045909,35
RTS0045910,24
RTS0045911,34
RTS0045912,24
RTS0045913,28
RTS0045914,29
RTS0045915,22
RTS0045916,34
RTS0045917,31
RTS0045918,43
RTS0045919,65
RTS0045920,68
RTS0045921,38
RTS0045922,27
RTS0045923,29
RTS0045924,28
RTS0045925,40
RTS0045926,60
RTS0045927,28
RTS0045928,29
RTS0045929,34
RTS0045930,158
RTS0045931,120
RTS0045932,49
RTS0045933,26
RTS0045935,22
RTS0045939,43
RTS0045940,40
RTS0045941,53
RTS0045942,39
RTS0045943,77
RTS0045944,32
RTS0045945,35
RTS0045946,30
RTS0045947,44
RTS0045948,24
RTS0045949,108
RTS0045950,206
RTS0045951,148
RTS0045952,136
RTS0045953,43
RTS0045954,80
RTS0045955,26
RTS0045956,19
RTS0045957,35
RTS0045958,31
RTS0045959,34
RTS0045960,34
RTS0045961,26
RTS0045962,39
RTS0045963,24
RTS0045964,30
RTS0045965,39
RTS0045966,34
RTS0045967,27
RTS0045968,32
RTS0045969,34
RTS0045970,89
RTS0045971,68
RTS0045972,29
RTS0045973,32
RTS0045974,25
RTS0045975,39
RTS0045976,51
RTS0045977,20
RTS0045978,41
RTS0045979,73
RTS0045980,83
RTS0045981,93
RTS0045982,87
RTS0045983,43
RTS0045984,49
RTS0045985,29
RTS0045986,26
RTS0045987,56
RTS0045988,42
RTS0045989,34
RTS0045990,33
RTS0045991,84
RTS0045992,49
RTS0045993,61
RTS0045994,37
RTS0045995,27
RTS0045996,25
RTS0045997,54
RTS0045998,29
RTS0045999,25
RTS0046000,12
RTS0046001,37
RTS0046002,58
RTS0046003,22
RTS0046004,29
RTS0046005,83
RTS0046006,42
RTS0046007,76
RTS0046008,66
RTS0046009,49
RTS0046010,24
RTS0046011,21
RTS0046012,32
RTS0046013,55
RTS0046014,28
RTS0046015,41
RTS0046016,46
RTS0046017,30
RTS0046018,23
RTS0046019,30
RTS0046020,104
RTS0046021,92
RTS0046022,104
RTS0046023,46
RTS0046024,28
RTS0046025,45
RTS0046026,36
RTS0046027,40
RTS0046028,27
RTS0046029,28
RTS0046030,68
RTS0046031,71
RTS0046032,65
RTS0046033,41
RTS0046034,32
RTS0046035,30
RTS0046036,21
RTS0046037,29
RTS0046038,23
RTS0046039,22
RTS0046040,21
RTS0046041,38
RTS0046042,20
RTS0046043,30
RTS0046044,26
RTS0046045,28
RTS0046046,26
RTS0046047,13
RTS0046048,61
RTS0046049,87
RTS0046050,73
RTS0046051,120
RTS0046052,92
RTS0046053,93
RTS0046054,97
RTS0046055,99
RTS0046056,29
RTS0046057,45
RTS0046058,44
RTS0046059,41
RTS0046060,24
RTS0046061,51
RTS0046062,31
RTS0046063,46
RTS0046064,84
RTS0046065,91
RTS0046066,106
RTS0046067,83
RTS0046068,173
RTS0046069,137
RTS0046070,50
RTS0046071,39
RTS0046072,38
RTS0046073,29
RTS0046074,35
RTS0046075,32
RTS0046076,31
RTS0046077,26
RTS0046078,31
RTS0046079,30
RTS0046080,25
RTS0046081,27
RTS0046082,40
RTS0046083,24
RTS0046084,47
RTS0046085,53
RTS0046086,73
RTS0046087,35
RTS0046088,34
RTS0046089,13
RTS0046090,31
RTS0046091,29
RTS0046092,121
RTS0046093,37
RTS0046094,23
RTS0046095,18
RTS0046096,24
RTS0046097,15
RTS0046098,16
RTS0046099,24
RTS0046100,17
RTS0046101,18
RTS0046102,12
RTS0046103,35
RTS0046104,42
RTS0046105,23
RTS0046106,16
RTS0046107,383
RTS0046108,421
RTS0046109,644
RTS0046110,259
RTS0046111,352
RTS0046112,63
RTS0046113,39
RTS0046114,28
RTS0046115,74
RTS0046116,54
RTS0046117,80
RTS0046119,37
RTS0046121,29
RTS0046122,43
RTS0046123,34
RTS0046124,36
RTS0046125,29
RTS0046126,23
RTS0046127,28
RTS0046128,58
RTS0046129,37
RTS0046130,44
RTS0046131,26
RTS0046132,96
RTS0046133,120
RTS0046134,80
RTS0046135,60
RTS0046136,191
RTS0046137,281
RTS0046138,65
RTS0046140,200
RTS0046141,100
RTS0046142,166
RTS0046143,234
RTS0046144,232
RTS0046145,24
RTS0046146,34
RTS0046147,36
RTS0046148,29
RTS0046149,10
RTS0046150,27
RTS0046152,15
RTS0046153,31
RTS0046154,21
RTS0046155,46
RTS0046156,18
RTS0046157,19
RTS0046158,29
RTS0046159,25
RTS0046160,31
RTS0046161,36
RTS0046162,25
RTS0046163,32
RTS0046164,68
RTS0046165,55
RTS0046166,36
RTS0046167,53
RTS0046168,29
RTS0046169,18
RTS0046170,37
RTS0046171,20
RTS0046172,30
RTS0046173,17
RTS0046174,26
RTS0046175,29
RTS0046176,18
RTS0046177,19
RTS0046178,14
RTS0046179,31
RTS0046180,47
RTS0046181,27
RTS0046182,17
RTS0046183,67
RTS0046184,46
RTS0046185,35
RTS0046186,34
RTS0046187,34
RTS0046188,29
RTS0046191,25
RTS0046193,15
RTS0046194,21
RTS0046195,29
RTS0046196,33
RTS0046197,30
RTS0046198,29
RTS0046199,50
RTS0046200,43
RTS0046201,37
RTS0046202,26
RTS0046203,27
RTS0046204,28
RTS0046205,31
RTS0046206,65
RTS0046207,55
RTS0046208,34
RTS0046209,48
RTS0046210,25
RTS0046211,38
RTS0046212,26
RTS0046213,48
RTS0046214,34
RTS0046215,30
RTS0046216,20
RTS0046217,32
RTS0046218,32
RTS0046219,12
RTS0046220,21
RTS0046221,25
RTS0046222,51
RTS0046223,21
RTS0046224,29
RTS0046225,67
RTS0046226,61
RTS0046227,68
RTS0046228,55
RTS0046229,43
RTS0046230,33
RTS0046231,15
RTS0046232,38
RTS0046233,34
RTS0046234,32
RTS0046235,50
RTS0046236,22
RTS0046237,31
RTS0046238,19
RTS0046239,19
RTS0046240,27
RTS0046241,30
RTS0046242,31
RTS0046243,21
RTS0046244,36
RTS0046245,16
RTS0046246,34
RTS0046247,25
RTS0046248,30
RTS0046249,19
RTS0046250,27
RTS0046251,18
RTS0046252,66
RTS0046253,53
RTS0046254,50
RTS0046255,28
RTS0046256,38
RTS0046257,35
RTS0046258,25
RTS0046259,43
RTS0046260,28
RTS0046261,49
RTS0046262,48
RTS0046263,49
RTS0046264,35
RTS0046265,36
RTS0046266,50
RTS0046267,42
RTS0046268,50
RTS0046269,30
RTS0046270,43
RTS0046271,26
RTS0046272,39
RTS0046273,33
RTS0046274,40
RTS0046275,25
RTS0046276,24
RTS0046277,15
RTS0046278,27
RTS0046279,37
RTS0046280,26
RTS0046281,33
RTS0046282,25
RTS0046283,36
RTS0046284,16
RTS0046285,19
RTS0046286,24
RTS0046287,32
RTS0046288,25
RTS0046289,52
RTS0046290,48
RTS0046291,32
RTS0046292,38
RTS0046293,34
RTS0046294,28
RTS0046295,93
RTS0046296,21
RTS0046297,81
RTS0046298,56
RTS0046299,33
RTS0046300,39
RTS0046301,63
RTS0046302,26
RTS0046303,40
RTS0046304,36
RTS0046305,43
RTS0046306,33
RTS0046307,27
RTS0046308,29
RTS0046309,16
RTS0046310,17
RTS0046311,26
RTS0046312,30
RTS0046313,22
RTS0046314,41
RTS0046315,29
RTS0046316,31
RTS0046317,27
RTS0046318,30
RTS0046319,30
RTS0046320,30
RTS0046321,47
RTS0046322,37
RTS0046323,44
RTS0046324,38
RTS0046325,33
RTS0046326,26
RTS0046327,26
RTS0046328,24
RTS0046329,77
RTS0046330,74
RTS0046331,76
RTS0046332,51
RTS0046333,112
RTS0046334,72
RTS0046335,80
RTS0046336,66
RTS0046342,25
RTS0046343,29
RTS0046344,31
RTS0046345,19
RTS0046346,13
RTS0046347,1084
RTS0046348,1168
RTS0046349,1223
RTS0046350,18
RTS0046351,28
RTS0046352,49
RTS0046353,25
RTS0046354,38
RTS0046355,51
RTS0046356,88
RTS0046357,73
RTS0046358,60
RTS0046359,79
RTS0046360,97
RTS0046361,69
RTS0046362,50
RTS0046363,117
RTS0046364,27
RTS0046365,32
RTS0046366,27
RTS0046367,14
RTS0046368,28
RTS0046369,28
RTS0046370,25
RTS0046371,28
RTS0046372,32
RTS0046373,24
RTS0046374,30
RTS0046375,11
RTS0046376,33
RTS0046377,22
RTS0046378,27
RTS0046379,16
RTS0046380,41
RTS0046381,21
RTS0046382,23
RTS0046383,27
RTS0046384,36
RTS0046385,26
RTS0046386,28
RTS0046387,20
RTS0046388,35
RTS0046389,39
RTS0046390,41
RTS0046391,45
RTS0046392,16
RTS0046393,17
RTS0046394,19
RTS0046395,31
RTS0046396,23
RTS0046397,30
RTS0046398,35
RTS0046399,22
RTS0046400,27
RTS0046401,31
RTS0046402,31
RTS0046403,26
RTS0046404,35
RTS0046405,38
RTS0046406,24
RTS0046407,36
RTS0046408,31
RTS0046409,47
RTS0046410,87
RTS0046411,44
RTS0046412,58
RTS0046413,238
RTS0046414,1815
RTS0046415,532
RTS0046416,27
RTS0046417,48
RTS0046418,43
RTS0046419,38
RTS0046420,102
RTS0046421,62
RTS0046422,38
RTS0046423,21
RTS0046424,36
RTS0046425,47
RTS0046426,26
RTS0046427,26
RTS0046428,37
RTS0046429,21
RTS0046430,33
RTS0046431,34
RTS0046432,55
RTS0046433,48
RTS0046434,66
RTS0046435,145
RTS0046439,81
RTS0046440,102
RTS0046441,133
RTS0046442,84
RTS0046443,98
RTS0046444,78
RTS0046445,26
RTS0046446,31
RTS0046447,38
RTS0046448,76
RTS0046449,127
RTS0046450,234
RTS0046451,68
RTS0046452,205
RTS0046453,108
RTS0046454,166
RTS0046455,146
RTS0046456,42
RTS0046457,146
RTS0046458,54
RTS0046459,127
RTS0046460,100
RTS0046461,53
RTS0046462,60
RTS0046463,49
RTS0046464,17
RTS0046466,33
RTS0046468,31
RTS0046469,19
RTS0046470,34
RTS0046471,31
RTS0046472,27
RTS0046473,28
RTS0046474,14
RTS0046475,44
RTS0046476,29
RTS0046477,19
RTS0046478,20
RTS0046479,34
RTS0046480,27
RTS0046481,32
RTS0046482,41
RTS0046483,40
RTS0046484,22
RTS0046485,25
RTS0046486,25
RTS0046487,39
RTS0046488,32
RTS0046489,30
RTS0046490,30
RTS0046491,34
RTS0046492,32
RTS0046493,16
RTS0046494,24
RTS0046495,26
RTS0046496,67
RTS0046497,71
RTS0046498,35
RTS0046499,187
RTS0046500,178
RTS0046501,80
RTS0046502,72
RTS0046503,84
RTS0046504,51
RTS0046505,13
RTS0046506,23
RTS0046507,32
RTS0046508,24
RTS0046509,19
RTS0046510,47
RTS0046511,24
RTS0046512,56
RTS0046513,43
RTS0046514,21
RTS0046515,44
RTS0046516,35
RTS0046517,39
RTS0046518,29
RTS0046519,26
RTS0046520,29
RTS0046521,30
RTS0046522,20
RTS0046524,41
RTS0046525,37
RTS0046526,60
RTS0046527,46
RTS0046528,52
RTS0046529,38
RTS0046530,15
RTS0046531,27
RTS0046532,26
RTS0046533,29
RTS0046534,34
RTS0046535,18
RTS0046536,25
RTS0046537,30
RTS0046538,52
RTS0046539,44
RTS0046540,42
RTS0046541,35
RTS0046542,44
RTS0046543,66
RTS0046544,42
RTS0046545,80
RTS0046546,21
RTS0046548,29
RTS0046549,77
RTS0046550,40
RTS0046551,64
RTS0046552,60
RTS0046553,92
RTS0046554,26
RTS0046555,40
RTS0046556,23
RTS0046557,37
RTS0046558,31
RTS0046559,34
RTS0046560,17
RTS0046561,31
RTS0046562,36
RTS0046563,32
RTS0046564,33
RTS0046565,41
RTS0046566,52
RTS0046567,47
RTS0046568,32
RTS0046569,46
RTS0046570,52
RTS0046571,25
RTS0046572,26
RTS0046573,48
RTS0046574,29
RTS0046575,32
RTS0046577,26
RTS0046578,28
RTS0046580,52
RTS0046581,50
RTS0046582,44
RTS0046583,28
RTS0046584,42
RTS0046585,33
RTS0046586,20
RTS0046587,35
RTS0046588,24
RTS0046589,14
RTS0046590,30
RTS0046591,46
RTS0046592,50
RTS0046593,37
RTS0046594,55
RTS0046595,50
RTS0046596,40
RTS0046597,31
RTS0046598,43
RTS0046599,45
RTS0046600,128
RTS0046601,226
RTS0046602,113
RTS0046603,110
RTS0046604,29
RTS0046605,42
RTS0046606,50
RTS0046607,126
RTS0046608,226
RTS0046609,184
RTS0046610,20
RTS0046611,32
RTS0046612,29
RTS0046613,31
RTS0046614,37
RTS0046615,22
RTS0046616,29
RTS0046617,35
RTS0046618,26
RTS0046619,27
RTS0046620,28
RTS0046621,46
RTS0046622,51
RTS0046623,36
RTS0046624,51
RTS0046625,35
RTS0046626,37
RTS0046627,30
RTS0046628,62
RTS0046629,35
RTS0046630,28
RTS0046631,30
RTS0046632,46
RTS0046633,43
RTS0046634,41
RTS0046635,50
RTS0046636,55
RTS0046637,59
RTS0046638,23
RTS0046639,24
RTS0046640,32
RTS0046641,26
RTS0046642,24
RTS0046643,38
RTS0046644,44
RTS0046645,31
RTS0046646,27
RTS0046647,38
RTS0046648,33
RTS0046649,34
RTS0046650,34
RTS0046651,44
RTS0046652,40
RTS0046653,83
RTS0046654,67
RTS0046655,85
RTS0046656,39
RTS0046657,34
RTS0046658,39
RTS0046659,28
RTS0046660,33
RTS0046661,45
RTS0046662,41
RTS0046663,38
RTS0046664,18
RTS0046665,23
RTS0046666,24
RTS0046667,36
RTS0046668,28
RTS0046669,35
RTS0046670,32
RTS0046671,22
RTS0046672,32
RTS0046673,35
RTS0046674,21
RTS0046675,23
RTS0046676,31
RTS0046677,18
RTS0046678,29
RTS0046679,18
RTS0046680,15
RTS0046681,30
RTS0046682,20
RTS0046683,23
RTS0046684,35
RTS0046685,20
RTS0046686,25
RTS0046687,23
RTS0046688,28
RTS0046689,46
RTS0046690,30
RTS0046691,31
RTS0046692,24
RTS0046693,45
RTS0046694,38
RTS0046695,45
RTS0046696,41
RTS0046697,46
RTS0046698,49
RTS0046699,50
RTS0046700,53
RTS0046701,87
RTS0046702,61
RTS0046703,684
RTS0046704,1107
RTS0046705,836
RTS0046706,410
RTS0046707,666
RTS0046708,534
RTS0046709,44
RTS0046710,47
RTS0046711,70
RTS0046712,39
RTS0046713,50
RTS0046714,58
RTS0046715,27
RTS0046716,58
RTS0046717,86
RTS0046718,27
RTS0046719,31
RTS0046720,16
RTS0046721,83
RTS0046722,58
RTS0046723,44
RTS0046724,42
RTS0046725,17
RTS0046726,30
RTS0046727,44
RTS0046728,33
RTS0046729,34
RTS0046730,47
RTS0046731,41
RTS0046732,42
RTS0046733,47
RTS0046734,48
RTS0046735,36
RTS0046736,29
RTS0046737,27
RTS0046738,29
RTS0046739,18
RTS0046740,47
RTS0046741,48
RTS0046742,16
RTS0046743,50
RTS0046744,24
RTS0046745,76
RTS0046746,26
RTS0046747,40
RTS0046748,86
RTS0046749,45
RTS0046750,15
RTS0046751,23
RTS0046752,26
RTS0046753,37
RTS0046754,23
RTS0046755,40
RTS0046756,45
RTS0046757,28
RTS0046758,32
RTS0046759,225
RTS0046760,182
RTS0046761,186
RTS0046763,47
RTS0046764,38
RTS0046765,20
RTS0046766,23
RTS0046767,31
RTS0046768,232
RTS0046769,333
RTS0046770,318
RTS0046771,92
RTS0046772,150
RTS0046773,86
RTS0046774,60
RTS0046775,134
RTS0046777,45
RTS0046778,26
RTS0046779,25
RTS0046780,27
RTS0046781,130
RTS0046782,102
RTS0046783,57
RTS0046784,43
RTS0046785,98
RTS0046790,50
RTS0046791,38
RTS0046792,63
RTS0046793,39
RTS0046794,51
RTS0046795,70
RTS0046796,40
RTS0046797,47
RTS0046798,45
RTS0046799,33
RTS0046800,26
RTS0046801,426
RTS0046802,257
RTS0046803,17
RTS0046804,40
RTS0046805,43
RTS0046806,37
RTS0046807,34
RTS0046808,21
RTS0046809,16
RTS0046810,30
RTS0046811,10
RTS0046812,27
RTS0046813,31
RTS0046814,41
RTS0046815,25
RTS0046816,78
RTS0046817,23
RTS0046818,22
RTS0046819,46
RTS0046820,62
RTS0046821,29
RTS0046822,34
RTS0046823,29
RTS0046824,76
RTS0046825,56
RTS0046826,17
RTS0046827,23
RTS0046828,19
RTS0046829,31
RTS0046830,23
RTS0046831,47
RTS0046832,39
RTS0046833,7
RTS0046835,21
RTS0046836,458
RTS0046837,768
RTS0046838,48
RTS0046839,465
RTS0046840,19
RTS0046841,12
RTS0046842,91
RTS0046843,80
RTS0046846,55
RTS0046849,46
RTS0046850,54
RTS0046851,100
RTS0046852,52
RTS0046853,62
RTS0046854,19
RTS0046855,34
RTS0046856,21
RTS0046857,30
RTS0046858,49
RTS0046859,27
RTS0046860,80
RTS0046861,29
RTS0046862,27
RTS0046863,20
RTS0046864,45
RTS0046866,36
RTS0046867,30
RTS0046868,38
RTS0046869,93
RTS0046870,129
RTS0046871,39
RTS0046872,62
RTS0046873,29
RTS0046874,19
RTS0046875,39
RTS0046876,23
RTS0046877,44
RTS0046878,21
RTS0046879,34
RTS0046880,48
RTS0046881,55
RTS0046882,48
RTS0046885,27
RTS0046886,21
RTS0046887,11
RTS0046889,24
RTS0046890,30
RTS0046891,53
RTS0046892,21
RTS0046893,55
RTS0046894,46
RTS0046895,35
RTS0046897,112
RTS0046898,17
RTS0046899,57
RTS0046900,102
RTS0046902,24
RTS0046903,112
RTS0046904,25
RTS0046905,27
RTS0046906,83
RTS0046907,93
RTS0046908,29
RTS0046909,62
RTS0046910,24
RTS0046911,112
RTS0046912,23
RTS0046913,34
RTS0046914,38
RTS0046915,37
RTS0046916,37
RTS0046918,2177
RTS0046919,1962
RTS0046920,164
RTS0046921,43
RTS0046922,38
RTS0046923,207
RTS0046924,102
RTS0046925,38
RTS0046926,44
RTS0046927,28
RTS0046928,23
RTS0046929,18
RTS0046930,44
RTS0046931,25
RTS0046933,14
RTS0046934,79
RTS0046935,86
RTS0046936,54
RTS0046937,48
RTS0046938,193
RTS0046939,26
RTS0046940,54
RTS0046941,23
RTS0046942,38
RTS0046943,48
RTS0046944,27
RTS0046946,78
RTS0046947,18
RTS0046948,34
RTS0046949,30
RTS0046950,14
RTS0046951,23
RTS0046952,25
RTS0046954,35
RTS0046955,23
RTS0046956,45
RTS0046957,34
RTS0046958,36
RTS0046959,56
RTS0046960,31
RTS0046961,110
RTS0046962,835
RTS0046963,22
RTS0046965,36
RTS0046966,91
RTS0046967,45
RTS0046968,23
RTS0047054,30
RTS0047055,35
RTS0047056,20
RTS0047057,33
RTS0047058,35
RTS0047060,55
RTS0047061,62
RTS0047062,52
RTS0047063,58
RTS0047064,75
RTS0047065,102
RTS0047066,91
RTS0047067,77
RTS0047068,65
RTS0047069,55
RTS0047070,97
RTS0047071,82
RTS0047072,100
RTS0047073,99
RTS0047074,109
RTS0047075,41
RTS0047076,59
RTS0047077,40
RTS0047078,48
RTS0047079,19
RTS0047080,56
RTS0047081,50
RTS0047082,39
RTS0047083,46
RTS0047084,36
RTS0047085,18
RTS0047086,35
RTS0047087,31
RTS0047088,22
RTS0047089,36
RTS0047091,16
RTS0047092,45
RTS0047093,30
RTS0047094,26
RTS0047095,27
RTS0047096,33
RTS0047097,31
RTS0047098,44
RTS0047099,24
RTS0047100,24
RTS0047101,33
RTS0047102,26
RTS0047103,48
RTS0047104,28
RTS0047105,76
RTS0047106,73
RTS0047107,60
RTS0047108,121
RTS0047109,58
RTS0047110,50
RTS0047111,41
RTS0047112,42
RTS0047113,106
RTS0047114,57
RTS0047115,46
RTS0047116,116
RTS0047117,125
RTS0047118,86
RTS0047119,102
RTS0047120,44
RTS0047121,33
RTS0047122,39
RTS0047123,33
RTS0047124,64
RTS0047125,32
RTS0047126,49
RTS0047127,50
RTS0047128,15
RTS0047129,38
RTS0047130,43
RTS0047131,30
RTS0047132,52
RTS0047133,40
RTS0047134,25
RTS0047135,67
RTS0047136,89
RTS0047137,50
RTS0047138,81
RTS0047139,48
RTS0047140,24
RTS0047141,38
RTS0047142,21
RTS0047143,21
RTS0047144,28
RTS0047145,77
RTS0047146,71
RTS0047147,56
RTS0047148,72
RTS0047149,72
RTS0047150,60
RTS0047151,42
RTS0047152,54
RTS0047153,36
RTS0047154,75
RTS0047156,41
RTS0047157,38
RTS0047158,26
RTS0047159,37
RTS0047160,35
RTS0047165,75
RTS0047166,10
RTS0047167,20
RTS0047168,24
RTS0047169,28
RTS0047170,17
RTS0047171,39
RTS0047172,47
RTS0047173,61
RTS0047174,44
RTS0047175,22
RTS0047176,38
RTS0047177,34
RTS0047178,37
RTS0047179,34
RTS0047180,37
RTS0047181,53
RTS0047182,41
RTS0047183,57
RTS0047184,45
RTS0047185,39
RTS0047186,45
RTS0047187,38
RTS0047188,23
RTS0047189,34
RTS0047190,37
RTS0047191,31
RTS0047192,28
RTS0047193,67
RTS0047194,72
RTS0047195,63
RTS0047196,61
RTS0047197,103
RTS0047198,92
RTS0047199,97
RTS0047200,108
RTS0047201,78
RTS0047202,126
RTS0047203,35
RTS0047204,38
RTS0047205,35
RTS0047206,33
RTS0047207,40
RTS0047208,596
RTS0047209,721
RTS0047210,891
RTS0047211,821
RTS0047212,432
RTS0047213,28
RTS0047214,45
RTS0047215,39
RTS0047216,17
RTS0047217,27
RTS0047218,216
RTS0047219,202
RTS0047220,69
RTS0047221,450
RTS0047222,363
RTS0047223,78
RTS0047225,138
RTS0047226,136
RTS0047229,25
RTS0047230,28
RTS0047231,24
RTS0047232,33
RTS0047233,28
RTS0047234,28
RTS0047235,34
RTS0047236,27
RTS0047237,40
RTS0047238,30
RTS0047239,76
RTS0047240,31
RTS0047241,24
RTS0047242,19
RTS0047243,39
RTS0047244,30
RTS0047245,39
RTS0047246,23
RTS0047247,25
RTS0047248,19
RTS0047249,69
RTS0047250,72
RTS0047252,82
RTS0047253,58
RTS0047254,67
RTS0047255,73
RTS0047256,75
RTS0047257,60
RTS0047258,66
RTS0047259,75
RTS0047260,93
RTS0047261,84
RTS0047262,67
RTS0047263,90
RTS0047264,70
RTS0047266,79
RTS0047267,288
RTS0047268,170
RTS0047269,168
RTS0047270,211
RTS0047271,210
RTS0047272,140
RTS0047273,121
RTS0047274,97
RTS0047276,29
RTS0047277,327
RTS0047278,329
RTS0047279,294
RTS0047280,121
RTS0047281,135
RTS0047282,175
RTS0047283,130
RTS0047284,112
RTS0047290,123
RTS0047291,247
RTS0047292,137
RTS0047293,142
RTS0047294,216
RTS0047295,15
RTS0047296,40
RTS0047297,49
RTS0047298,38
RTS0047299,28
RTS0047300,10
RTS0047301,56
RTS0047302,21
RTS0047303,48
RTS0047304,16
RTS0047305,121
RTS0047306,147
RTS0047307,185
RTS0047308,127
RTS0047309,129
RTS0047310,67
RTS0047311,72
RTS0047312,59
RTS0047313,51
RTS0047314,61
RTS0047315,181
RTS0047316,188
RTS0047317,216
RTS0047318,222
RTS0047319,232
RTS0047320,46
RTS0047321,60
RTS0047322,46
RTS0047323,77
RTS0047324,68
RTS0047325,97
RTS0047326,95
RTS0047327,73
RTS0047328,64
RTS0047329,60
RTS0047331,73
RTS0047332,74
RTS0047333,69
RTS0047334,62
RTS0047335,111
RTS0047336,91
RTS0047337,56
RTS0047338,102
RTS0047339,69
RTS0047340,160
RTS0047341,144
RTS0047342,177
RTS0047343,167
RTS0047344,157
RTS0047345,73
RTS0047346,82
RTS0047348,75
RTS0047349,63
RTS0047350,102
RTS0047351,63
RTS0047352,132
RTS0047353,76
RTS0047354,85
RTS0047356,20
RTS0047357,39
RTS0047358,27
RTS0047359,53
RTS0047360,33
RTS0047361,28
RTS0047362,58
RTS0047363,77
RTS0047364,56
RTS0047365,58
RTS0047366,52
RTS0047367,35
RTS0047368,45
RTS0047369,45
RTS0047370,29
RTS0047373,42
RTS0047374,26
RTS0047375,34
RTS0047376,82
RTS0047377,78
RTS0047378,101
RTS0047379,121
RTS0047380,104
RTS0047381,19
RTS0047382,29
RTS0047383,32
RTS0047384,36
RTS0047385,31
RTS0047386,86
RTS0047387,57
RTS0047388,67
RTS0047389,64
RTS0047390,40
RTS0047391,79
RTS0047392,36
RTS0047393,94
RTS0047394,20
RTS0047395,21
RTS0047396,162
RTS0047397,76
RTS0047398,38
RTS0047399,44
RTS0047400,28
RTS0047401,42
RTS0047402,69
RTS0047403,32
RTS0047404,56
RTS0047405,81
RTS0047406,35
RTS0047407,41
RTS0047408,62
RTS0047409,93
RTS0047410,92
RTS0047411,56
RTS0047412,38
RTS0047413,52
RTS0047414,44
RTS0047415,53
RTS0047417,64
RTS0047418,65
RTS0047419,86
RTS0047420,88
RTS0047421,22
RTS0047422,23
RTS0047423,35
RTS0047424,23
RTS0047425,27
RTS0047426,77
RTS0047427,76
RTS0047428,79
RTS0047429,51
RTS0047430,56
RTS0047431,26
RTS0047432,81
RTS0047433,53
RTS0047434,47
RTS0047435,72
RTS0047436,30
RTS0047437,13
RTS0047438,17
RTS0047439,26
RTS0047440,17
RTS0047441,160
RTS0047442,123
RTS0047445,133
RTS0047446,141
RTS0047447,28
RTS0047448,26
RTS0047449,32
RTS0047450,22
RTS0047451,22
RTS0047452,28
RTS0047453,22
RTS0047454,41
RTS0047455,23
RTS0047456,13
RTS0047457,40
RTS0047458,29
RTS0047459,34
RTS0047460,34
RTS0047461,40
RTS0047462,44
RTS0047463,35
RTS0047464,54
RTS0047465,34
RTS0047466,40
RTS0047467,32
RTS0047468,29
RTS0047469,42
RTS0047471,48
RTS0047472,21
RTS0047473,41
RTS0047474,14
RTS0047475,21
RTS0047476,42
RTS0047477,108
RTS0047479,111
RTS0047480,99
RTS0047481,150
RTS0047482,37
RTS0047483,26
RTS0047484,26
RTS0047485,26
RTS0047486,32
RTS0047487,22
RTS0047488,44
RTS0047489,37
RTS0047490,34
RTS0047491,33
RTS0047492,59
RTS0047493,32
RTS0047494,54
RTS0047495,31
RTS0047496,46
RTS0047497,63
RTS0047498,44
RTS0047499,60
RTS0047500,60
RTS0047501,43
RTS0047502,39
RTS0047503,35
RTS0047504,155
RTS0047505,120
RTS0047506,149
RTS0047507,78
RTS0047508,29
RTS0047509,47
RTS0047510,47
RTS0047511,41
RTS0047512,94
RTS0047513,34
RTS0047514,24
RTS0047515,105
RTS0047516,120
RTS0047517,130
RTS0047518,96
RTS0047520,95
RTS0047521,114
RTS0047522,66
RTS0047523,65
RTS0047524,45
RTS0047525,35
RTS0047526,78
RTS0047527,27
RTS0047528,35
RTS0047529,24
RTS0047530,33
RTS0047531,35
RTS0047532,32
RTS0047533,33
RTS0047534,30
RTS0047535,47
RTS0047536,33
RTS0047537,80
RTS0047538,152
RTS0047540,168
RTS0047541,164
RTS0047543,63
RTS0047544,79
RTS0047545,82
RTS0047546,66
RTS0047547,52
RTS0047548,94
RTS0047549,60
RTS0047550,54
RTS0047551,51
RTS0047552,44
RTS0047553,59
RTS0047558,30
RTS0047559,36
RTS0047560,30
RTS0047561,50
RTS0047562,39
RTS0047563,72
RTS0047564,56
RTS0047565,45
RTS0047566,52
RTS0047567,37
RTS0047568,37
RTS0047569,44
RTS0047570,25
RTS0047571,28
RTS0047572,37
RTS0047573,29
RTS0047574,53
RTS0047575,51
RTS0047576,36
RTS0047577,49
RTS0047578,25
RTS0047579,38
RTS0047580,21
RTS0047581,30
RTS0047582,30
RTS0047583,13
RTS0047584,31
RTS0047585,17
RTS0047586,22
RTS0047587,23
RTS0047588,34
RTS0047590,38
RTS0047591,23
RTS0047592,21
RTS0047593,25
RTS0047594,41
RTS0047595,29
RTS0047596,35
RTS0047597,40
RTS0047598,50
RTS0047599,29
RTS0047600,62
RTS0047601,163
RTS0047602,64
RTS0047603,31
RTS0047604,43
RTS0047606,25
RTS0047613,76
RTS0047614,92
RTS0047615,57
RTS0047616,94
RTS0047617,103
RTS0047618,25
RTS0047619,15
RTS0047620,14
RTS0047621,18
RTS0047622,12
RTS0047624,23
RTS0047625,21
RTS0047626,13
RTS0047627,29
RTS0047628,23
RTS0047629,20
RTS0047630,13
RTS0047631,17
RTS0047632,29
RTS0047633,13
RTS0047634,23
RTS0047635,22
RTS0047636,20
RTS0047637,18
RTS0047638,15
RTS0047639,27
RTS0047640,21
RTS0047641,17
RTS0047642,14
RTS0047643,13
RTS0047644,15
RTS0047645,12
RTS0047646,20
RTS0047647,16
RTS0047648,32
RTS0047649,24
RTS0047650,12
RTS0047651,13
RTS0047652,19
RTS0047653,19
RTS0047654,21
RTS0047656,25
RTS0047657,24
RTS0047658,17
RTS0047659,8
RTS0047660,12
RTS0047661,21
RTS0047662,20
RTS0047663,11
RTS0047664,26
RTS0047665,4
RTS0047666,15
RTS0047667,23
RTS0047668,13
RTS0047669,15
RTS0047670,26
RTS0047672,24
RTS0047673,22
RTS0047674,12
RTS0047675,18
RTS0047676,16
RTS0047677,20
RTS0047678,24
RTS0047679,20
RTS0047680,17
RTS0047681,22
RTS0047682,23
RTS0047684,19
RTS0047685,10
RTS0047686,27
RTS0047687,22
RTS0047688,26
RTS0047689,17
RTS0047691,20
RTS0047692,28
RTS0047693,30
RTS0047694,20
RTS0047695,18
RTS0047696,16
RTS0047697,20
RTS0047698,178
RTS0047699,102
RTS0047700,92
RTS0047701,163
RTS0047702,108
RTS0047703,61
RTS0047704,28
RTS0047705,33
RTS0047706,31
RTS0047707,48
RTS0047708,182
RTS0047709,593
RTS0047710,34
RTS0047711,38
RTS0047712,71
RTS0047713,182
RTS0047714,237
RTS0047715,229
RTS0047716,312
RTS0047717,242
RTS0047718,54
RTS0047720,33
RTS0047721,25
RTS0047722,33
RTS0047723,30
RTS0047724,79
RTS0047725,64
RTS0047726,70
RTS0047727,62
RTS0047728,70
RTS0047729,47
RTS0047730,36
RTS0047731,30
RTS0047732,30
RTS0047733,28
RTS0047734,28
RTS0047735,26
RTS0047736,62
RTS0047737,27
RTS0047738,23
RTS0047739,32
RTS0047740,47
RTS0047741,49
RTS0047742,41
RTS0047743,27
RTS0047744,63
RTS0047745,84
RTS0047746,33
RTS0047747,50
RTS0047748,46
RTS0047749,100
RTS0047750,27
RTS0047752,34
RTS0047753,50
RTS0047754,88
RTS0047755,105
RTS0047756,74
RTS0047757,60
RTS0047758,58
RTS0047759,22
RTS0047760,38
RTS0047761,31
RTS0047762,32
RTS0047763,37
RTS0047764,35
RTS0047765,39
RTS0047766,100
RTS0047767,21
RTS0047768,32
RTS0047769,50
RTS0047770,57
RTS0047771,49
RTS0047772,56
RTS0047773,68
RTS0047774,87
RTS0047775,44
RTS0047776,31
RTS0047777,27
RTS0047778,25
RTS0047779,61
RTS0047780,69
RTS0047781,74
RTS0047782,75
RTS0047783,34
RTS0047784,30
RTS0047785,27
RTS0047786,84
RTS0047787,56
RTS0047788,61
RTS0047789,61
RTS0047790,30
RTS0047791,47
RTS0047792,53
RTS0047793,132
RTS0047794,18
RTS0047795,21
RTS0047796,46
RTS0047797,46
RTS0047798,29
RTS0047799,33
RTS0047800,35
RTS0047801,56
RTS0047802,50
RTS0047803,41
RTS0047804,26
RTS0047805,64
RTS0047806,76
RTS0047807,86
RTS0047808,311
RTS0047809,23
RTS0047810,42
RTS0047811,53
RTS0047812,42
RTS0047813,44
RTS0047814,21
RTS0047816,43
RTS0047817,35
RTS0047818,26
RTS0047819,36
RTS0047820,31
RTS0047821,77
RTS0047822,19
RTS0047823,27
RTS0047824,41
RTS0047825,46
RTS0047826,28
RTS0047827,78
RTS0047828,31
RTS0047829,42
RTS0047830,11
RTS0047831,19
RTS0047832,27
RTS0047833,24
RTS0047834,23
RTS0047835,56
RTS0047836,74
RTS0047837,74
RTS0047838,46
RTS0047839,27
RTS0047840,41
RTS0047841,22
RTS0047842,46
RTS0047843,39
RTS0047844,24
RTS0047845,33
RTS0047846,32
RTS0047847,32
RTS0047848,23
RTS0047849,46
RTS0047850,34
RTS0047851,29
RTS0047852,48
RTS0047853,27
RTS0047854,40
RTS0047855,25
RTS0047856,28
RTS0047857,22
RTS0047858,27
RTS0047859,15
RTS0047860,34
RTS0047861,17
RTS0047862,41
RTS0047863,25
RTS0047864,20
RTS0047865,42
RTS0047866,46
RTS0047867,21
RTS0047868,38
RTS0047869,42
RTS0047870,96
RTS0047871,16
RTS0047872,29
RTS0047873,26
RTS0047874,43
RTS0047875,46
RTS0047876,44
RTS0047877,13
RTS0047878,39
RTS0047879,63
RTS0047880,36
RTS0047881,34
RTS0047882,21
RTS0047883,59
RTS0047884,37
RTS0047885,50
RTS0047886,27
RTS0047890,179
RTS0047891,210
RTS0047892,89
RTS0047893,48
RTS0047894,27
RTS0047895,58
RTS0047896,39
RTS0047897,30
RTS0047898,19
RTS0047899,37
RTS0047900,80
RTS0047901,30
RTS0047902,96
RTS0047903,45
RTS0047904,46
RTS0047905,45
RTS0047906,61
RTS0047907,418
RTS0047908,322
RTS0047909,345
RTS0047910,24
RTS0047912,30
RTS0047913,85
RTS0047914,89
RTS0047915,24
RTS0047916,29
RTS0047917,30
RTS0047919,19
RTS0047920,197
RTS0047921,350
RTS0047924,36
RTS0047925,39
RTS0047926,39
RTS0047927,27
RTS0047928,48
RTS0047929,15
RTS0047930,29
RTS0047931,21
RTS0047932,32
RTS0047933,55
RTS0047934,33
RTS0047935,142
RTS0047936,21
RTS0047937,38
RTS0047938,47
RTS0047939,56
RTS0047940,91
RTS0047941,29
RTS0047942,27
RTS0047943,42
RTS0047944,42
RTS0047945,48
RTS0047946,46
RTS0047947,18
RTS0047948,17
RTS0047949,18
RTS0047950,21
RTS0047951,37
RTS0047952,52
RTS0047953,32
RTS0047954,32
RTS0047956,29
RTS0047957,25
RTS0047958,26
RTS0047959,59
RTS0047960,38
RTS0047961,16
RTS0047963,51
RTS0047964,29
RTS0047965,32
RTS0047966,26
RTS0047967,26
RTS0047968,53
RTS0047969,41
RTS0047970,30
RTS0047972,27
RTS0047973,67
RTS0047974,38
RTS0047975,21
RTS0047976,68
RTS0047977,22
RTS0047978,39
RTS0047979,40
RTS0047980,23
RTS0047981,85
RTS0047982,45
RTS0047985,330
RTS0047986,31
RTS0047987,27
RTS0047988,87
RTS0047990,27
RTS0047991,61
RTS0047992,122
RTS0047993,32
RTS0047994,43
RTS0047995,29
RTS0047996,25
RTS0047997,150
RTS0047998,157
RTS0047999,25
RTS0048000,31
RTS0048001,25
RTS0048003,132
RTS0048005,21
RTS0048006,15
RTS0048008,32
RTS0048009,29
RTS0048012,32
RTS0048013,23
RTS0048014,27
RTS0048015,52
RTS0048016,60
RTS0048017,53
RTS0048018,67
RTS0048019,85
RTS0048020,21
RTS0048021,40
RTS0048022,27
RTS0048023,36
RTS0048024,24
RTS0048026,49
RTS0048027,72
RTS0048028,32
RTS0048029,19
RTS0048030,23
RTS0048031,24
RTS0048032,34
RTS0048033,37
RTS0048034,35
RTS0048035,24
RTS0048036,21
RTS0048037,28
RTS0048038,84
RTS0048040,43
RTS0048041,31
RTS0048042,39
RTS0048043,57
RTS0048044,30
RTS0048045,37
RTS0048046,43
RTS0048047,38
RTS0048048,43
RTS0048049,24
RTS0048050,38
RTS0048051,130
RTS0048052,82
RTS0048053,29
RTS0048054,48
RTS0048055,33
RTS0048056,37
RTS0048057,16
RTS0048058,28
RTS0048059,160
RTS0048060,131
RTS0048061,44
RTS0048062,36
RTS0048063,26
RTS0048064,55
RTS0048065,68
RTS0048066,59
RTS0048067,24
RTS0048068,55
RTS0048069,37
RTS0048070,23
RTS0048071,39
RTS0048072,18
RTS0048073,26
RTS0048074,15
RTS0048076,33
RTS0048077,61
RTS0048078,81
RTS0048079,104
RTS0048080,46
RTS0048081,60
RTS0048082,53
RTS0048084,32
RTS0048085,43
RTS0048086,23
RTS0048087,43
RTS0048088,25
RTS0048089,49
RTS0048090,59
RTS0048091,49
RTS0048092,21
RTS0048093,92
RTS0048094,24
RTS0048096,23
RTS0048097,24
RTS0048098,1594
RTS0048099,3211
RTS0048100,3605
RTS0048101,2429
RTS0048102,1894
RTS0048104,22
RTS0048105,71
RTS0048106,27
RTS0048107,35
RTS0048108,50
RTS0048109,18
RTS0048110,29
RTS0048111,23
RTS0048112,19
RTS0048113,21
RTS0048114,33
RTS0048115,36
RTS0048116,34
RTS0048117,30
RTS0048118,36
RTS0048120,32
RTS0048126,37
RTS0048127,49
RTS0048129,77
RTS0048130,43
RTS0048131,81
RTS0048132,116
RTS0048133,33
RTS0048134,85
RTS0048135,120
RTS0048136,16
RTS0048138,31
RTS0048139,78
RTS0048140,32
RTS0048141,52
RTS0048142,67
RTS0048144,32
RTS0048145,69
RTS0048146,47
RTS0048147,19
RTS0048148,39
RTS0048149,32
RTS0048150,53
RTS0048151,34
RTS0048152,35
RTS0048153,40
RTS0048154,39
RTS0048155,36
RTS0048156,107
RTS0048158,73
RTS0048159,25
RTS0048160,3077
RTS0048161,3732
RTS0048162,113
RTS0048163,85
RTS0048164,692
RTS0048165,169
RTS0048166,68
RTS0048167,92
RTS0048168,52
RTS0048169,57
RTS0048170,52
RTS0048171,56
RTS0048172,54
RTS0048173,26
RTS0048175,41
RTS0048176,27
RTS0048177,18
RTS0048178,30
RTS0048179,30
RTS0048180,23
RTS0048181,80
RTS0048182,34
RTS0048183,70
RTS0048184,84
RTS0048185,93
RTS0048186,37
RTS0048188,51
RTS0048189,48
RTS0048190,40
RTS0048191,58
RTS0048192,58
RTS0048193,34
RTS0048194,60
RTS0048195,39
RTS0048196,42
RTS0048197,117
RTS0048198,86
RTS0048200,75
RTS0048201,45
RTS0048202,41
RTS0048203,45
RTS0048204,43
RTS0048205,62
RTS0048207,36
RTS0048208,72
RTS0048209,51
RTS0048210,72
RTS0048211,67
RTS0048212,27
RTS0048213,47
RTS0048214,31
RTS0048215,57
RTS0048216,52
RTS0048217,49
RTS0048218,57
RTS0048219,44
RTS0048220,47
RTS0048221,35
RTS0048222,58
RTS0048223,32
RTS0048224,68
RTS0048225,46
RTS0048226,39
RTS0048227,82
RTS0048228,27
RTS0048229,32
RTS0048230,54
RTS0048231,54
RTS0048232,37
RTS0048233,35
RTS0048234,43
RTS0048235,41
RTS0048236,36
RTS0048237,56
RTS0048238,65
RTS0048239,53
RTS0048240,56
RTS0048241,55
RTS0048242,72
RTS0048243,67
RTS0048244,72
RTS0048245,30
RTS0048246,43
RTS0049343,67
RTS0049344,134
RTS0049345,73
RTS0049346,25
RTS0049347,31
RTS0049348,23
RTS0049349,34
RTS0049350,36
RTS0049351,51
RTS0049352,58
RTS0049353,61
RTS0049354,34
RTS0049355,38
RTS0049356,48
RTS0049357,35
RTS0049358,18
RTS0049359,14
RTS0049360,35
RTS0049361,37
RTS0049362,24
RTS0049363,39
RTS0049364,41
RTS0049365,33
RTS0049366,192
RTS0049367,326
RTS0049368,56
RTS0049369,21
RTS0049370,18
RTS0049371,63
RTS0049372,31
RTS0049373,182
RTS0049374,167
RTS0049375,111
RTS0049376,116
RTS0049377,113
RTS0049378,125
RTS0049379,63
RTS0049380,132
RTS0049381,126
RTS0049382,84
RTS0049383,33
RTS0049384,20
RTS0049385,32
RTS0049386,68
RTS0049387,45
RTS0049388,25
RTS0049389,42
RTS0049390,549
RTS0049391,638
RTS0049392,707
RTS0049393,679
RTS0049394,520
RTS0049395,224
RTS0049396,207
RTS0049397,252
RTS0049398,326
RTS0049399,142
RTS0049400,33
RTS0049401,33
RTS0049402,34
RTS0049403,20
RTS0049404,43
RTS0049405,43
RTS0049406,53
RTS0049407,47
RTS0049408,41
RTS0049409,24
RTS0049410,29
RTS0049411,40
RTS0049412,17
RTS0049413,22
RTS0049414,28
RTS0049415,57
RTS0049416,52
RTS0049417,30
RTS0049418,30
RTS0049419,20
RTS0049420,22
RTS0049421,28
RTS0049422,13
RTS0049423,28
RTS0049424,62
RTS0049425,29
RTS0049426,45
RTS0049427,37
RTS0049428,17
RTS0049429,142
RTS0049430,73
RTS0049431,55
RTS0049432,26
RTS0049433,20
RTS0049434,20
RTS0049435,22
RTS0049436,17
RTS0049437,158
RTS0049438,42
RTS0049439,72
RTS0049440,57
RTS0049441,82
RTS0049442,95
RTS0049443,69
RTS0049444,80
RTS0049445,26
RTS0049446,36
RTS0049447,44
RTS0049448,35
RTS0049449,51
RTS0049450,65
RTS0049451,66
RTS0049452,30
RTS0049453,40
RTS0049454,20
RTS0049455,30
RTS0049456,21
RTS0049457,82
RTS0049458,35
RTS0049459,153
RTS0049460,207
RTS0049461,323
RTS0049462,354
RTS0049463,42
RTS0049464,45
RTS0049465,35
RTS0049466,16
RTS0049467,29
RTS0049468,42
RTS0049469,40
RTS0049470,48
RTS0049471,82
RTS0049472,50
RTS0049473,227
RTS0049474,27
RTS0049475,29
RTS0049476,38
RTS0049477,17
RTS0049478,39
RTS0049479,3242
RTS0049480,305
RTS0049481,14
RTS0049482,20
RTS0049483,24
RTS0049484,43
RTS0049485,53
RTS0997079,19
RTS0997080,64
RTS0997081,18
RTS0997082,37
RTS0997083,29
RTS0997084,43
RTS0997085,24
RTS0997086,33
RTS0997087,14
RTS0997088,58776
RTS0997089,4669
RTS0997090,325
RTS0997091,87
RTS0997092,17
RTS0997093,12
RTS0997094,4
RTS0997095,8
RTS0997096,20
RTS0997097,9
RTS0997098,21
RTS0997099,7
RTS0997100,15
RTS0997101,5
RTS0997102,16
RTS0997103,10
RTS0997104,13
RTS0997105,11
RTS0997106,12
RTS0997107,14
RTS0997108,16
RTS0997109,7
RTS0997110,16
RTS0997111,6
RTS0997112,17
RTS0997113,16
RTS0997114,12
RTS0997115,10
RTS0997116,8
RTS0997117,15
RTS0997118,10
RTS0997119,11
RTS0997120,12
RTS0997121,70
RTS0997122,127
RTS0997123,135
RTS0997124,84
RTS0997125,355
RTS0997126,430
RTS0997127,380
RTS0997128,410
RTS0997129,497
RTS0997130,77
</Code_Summary>
