# Supplementary material for: Spatial meta-transcriptomics reveal associations of intratumor bacteria burden with lung cancer cells showing a distinct oncogenic signature
Source: J Immunother Cancer. 2022 Jul 6;10(7):e004698. doi: 10.1136/jitc-2022-004698 (PMC9260850; doi:10.1136/jitc-2022-004698)
Supplement: Supplementary data [file jitc-2022-004698supp009.zip › DSP-1001660004185-D-B05.dcc]

<Header>
FileVersion,0.02
SoftwareVersion,"GeoMx_NGS_Pipeline_ 2.0.0"
Date,2020-6-15
</Header>

<Scan_Attributes>
ID,DSP-1001660004185-D-B05
Plate_ID,1001660004185
Well,B05
</Scan_Attributes>

<NGS_Processing_Attributes>
SeqSetId,
tamperedIni,No
Raw,1118566
Trimmed,1112165
Stitched,1105215
Aligned,1085373
umiQ30,0.9921
rtsQ30,0.9915
</NGS_Processing_Attributes>


<Code_Summary>
RTS0039454,19
RTS0039455,27
RTS0039456,11
RTS0039457,30
RTS0039458,11
RTS0039459,17
RTS0039460,11
RTS0039461,27
RTS0039462,23
RTS0039463,24
RTS0039464,6
RTS0039465,28
RTS0039466,19
RTS0039467,29
RTS0039468,10
RTS0039469,14
RTS0039470,19
RTS0039471,19
RTS0039472,21
RTS0039473,16
RTS0039474,15
RTS0039475,22
RTS0039476,34
RTS0039477,17
RTS0039478,14
RTS0039479,25
RTS0039480,7
RTS0039481,14
RTS0039482,17
RTS0039483,17
RTS0039484,20
RTS0039485,14
RTS0039486,14
RTS0039487,31
RTS0039488,14
RTS0039489,17
RTS0039490,20
RTS0039491,21
RTS0039492,18
RTS0039493,14
RTS0039494,42
RTS0039495,39
RTS0039496,50
RTS0039497,10
RTS0039498,21
RTS0039499,28
RTS0039500,20
RTS0039501,27
RTS0039502,37
RTS0039503,22
RTS0039504,20
RTS0039505,27
RTS0039506,23
RTS0039507,10
RTS0039508,12
RTS0039509,22
RTS0039510,13
RTS0039511,20
RTS0039512,5
RTS0039513,14
RTS0039514,11
RTS0039515,18
RTS0039516,19
RTS0039517,15
RTS0039518,17
RTS0039519,7
RTS0039520,14
RTS0039521,11
RTS0039522,9
RTS0039523,15
RTS0039524,16
RTS0039525,18
RTS0039526,12
RTS0039527,16
RTS0039528,12
RTS0039529,21
RTS0039530,10
RTS0039531,11
RTS0039532,13
RTS0039533,22
RTS0039534,9
RTS0039535,22
RTS0039536,16
RTS0039537,14
RTS0039538,14
RTS0039539,20
RTS0039540,14
RTS0039541,12
RTS0039542,18
RTS0039543,40
RTS0039544,16
RTS0039545,13
RTS0039546,8
RTS0039547,20
RTS0039548,18
RTS0039549,22
RTS0039550,12
RTS0039551,23
RTS0039552,7
RTS0039553,21
RTS0039554,14
RTS0039555,32
RTS0039556,16
RTS0039557,14
RTS0039558,19
RTS0039559,18
RTS0039560,13
RTS0039561,16
RTS0039562,20
RTS0039563,18
RTS0039564,27
RTS0039565,22
RTS0039566,21
RTS0039567,13
RTS0039568,17
RTS0039569,12
RTS0039570,16
RTS0039571,14
RTS0039572,15
RTS0039573,16
RTS0039574,17
RTS0039575,16
RTS0039576,9
RTS0039577,18
RTS0039578,18
RTS0039579,16
RTS0039580,21
RTS0039581,6
RTS0039582,11
RTS0039583,16
RTS0039584,14
RTS0039585,17
RTS0039586,12
RTS0039587,11
RTS0039588,17
RTS0039589,26
RTS0039590,11
RTS0039591,17
RTS0039592,18
RTS0039593,13
RTS0039594,13
RTS0039595,17
RTS0039596,21
RTS0039597,16
RTS0039598,13
RTS0039599,13
RTS0039600,29
RTS0039601,12
RTS0039602,17
RTS0039603,13
RTS0039604,16
RTS0039605,18
RTS0039606,16
RTS0039607,19
RTS0039608,11
RTS0039609,19
RTS0039610,18
RTS0039611,15
RTS0039612,10
RTS0039613,15
RTS0039614,9
RTS0039615,11
RTS0039616,9
RTS0039617,14
RTS0039619,22
RTS0039620,17
RTS0039621,31
RTS0039622,23
RTS0039623,20
RTS0039624,13
RTS0039625,15
RTS0039626,10
RTS0039627,10
RTS0039628,10
RTS0039629,13
RTS0039630,12
RTS0039631,11
RTS0039632,23
RTS0039633,17
RTS0039634,23
RTS0039635,14
RTS0039636,19
RTS0039637,23
RTS0039638,14
RTS0039639,14
RTS0039640,21
RTS0039641,17
RTS0039642,14
RTS0039643,13
RTS0039644,14
RTS0039645,18
RTS0039646,9
RTS0039647,18
RTS0039648,16
RTS0039649,19
RTS0039650,10
RTS0039651,24
RTS0039652,28
RTS0039653,13
RTS0039654,20
RTS0039655,25
RTS0039656,13
RTS0039657,15
RTS0039658,7
RTS0039659,17
RTS0039660,15
RTS0039661,20
RTS0039662,15
RTS0039663,12
RTS0039664,15
RTS0039665,11
RTS0039666,22
RTS0039667,6
RTS0039668,16
RTS0039669,25
RTS0039670,13
RTS0039671,14
RTS0039672,16
RTS0039673,11
RTS0039674,14
RTS0039675,22
RTS0039676,21
RTS0039677,7
RTS0039678,10
RTS0039679,14
RTS0039680,11
RTS0039681,17
RTS0039682,15
RTS0039683,20
RTS0039684,21
RTS0039685,17
RTS0039686,22
RTS0039687,62
RTS0039688,20
RTS0039689,8
RTS0039690,9
RTS0039691,14
RTS0039692,9
RTS0039693,15
RTS0039694,21
RTS0039695,17
RTS0039696,22
RTS0039697,27
RTS0039698,21
RTS0039699,20
RTS0039700,20
RTS0039701,13
RTS0039702,23
RTS0039703,31
RTS0039704,25
RTS0039705,23
RTS0039706,14
RTS0039707,15
RTS0039708,20
RTS0039709,20
RTS0039710,19
RTS0039711,14
RTS0039712,34
RTS0039713,20
RTS0039714,17
RTS0039715,32
RTS0039716,9
RTS0039717,12
RTS0039718,11
RTS0039719,14
RTS0039720,23
RTS0039721,14
RTS0039722,14
RTS0039723,57
RTS0039724,17
RTS0039725,20
RTS0039726,15
RTS0039727,13
RTS0039728,12
RTS0039729,11
RTS0039730,11
RTS0039731,15
RTS0039732,17
RTS0039733,13
RTS0039734,25
RTS0039735,18
RTS0039736,11
RTS0039737,14
RTS0039738,13
RTS0039739,15
RTS0039740,15
RTS0039741,16
RTS0039742,17
RTS0039743,15
RTS0039744,14
RTS0039745,22
RTS0039746,16
RTS0039747,17
RTS0039749,18
RTS0039750,12
RTS0039751,11
RTS0039752,19
RTS0039753,19
RTS0039754,17
RTS0039755,21
RTS0039756,15
RTS0039757,20
RTS0039758,17
RTS0039759,14
RTS0039760,12
RTS0039761,16
RTS0039762,13
RTS0039763,25
RTS0039764,16
RTS0039765,9
RTS0039766,25
RTS0039767,15
RTS0039768,16
RTS0039769,19
RTS0039770,25
RTS0039771,18
RTS0039772,13
RTS0039773,9
RTS0039774,10
RTS0039775,32
RTS0039776,9
RTS0039777,12
RTS0039778,11
RTS0039779,9
RTS0039780,18
RTS0039781,17
RTS0039782,19
RTS0039783,13
RTS0039784,16
RTS0039785,28
RTS0039786,16
RTS0039787,16
RTS0039788,18
RTS0039789,17
RTS0039790,10
RTS0039791,41
RTS0039792,11
RTS0039793,18
RTS0039794,12
RTS0039795,13
RTS0039796,13
RTS0039797,17
RTS0039798,22
RTS0039799,20
RTS0039800,13
RTS0039801,25
RTS0039802,8
RTS0039803,11
RTS0039804,17
RTS0039805,24
RTS0039806,13
RTS0039807,10
RTS0039808,35
RTS0039809,14
RTS0039810,22
RTS0039811,13
RTS0039812,14
RTS0039813,18
RTS0039814,13
RTS0039815,23
RTS0039816,18
RTS0039817,26
RTS0039818,12
RTS0039819,19
RTS0039820,20
RTS0039821,14
RTS0039822,16
RTS0039823,18
RTS0039824,13
RTS0039825,21
RTS0039826,17
RTS0039827,33
RTS0039828,9
RTS0039829,19
RTS0039830,19
RTS0039831,12
RTS0039832,23
RTS0039833,14
RTS0039834,17
RTS0039835,10
RTS0039836,18
RTS0039838,12
RTS0039839,17
RTS0039840,15
RTS0039841,22
RTS0039842,17
RTS0039843,10
RTS0039844,26
RTS0039845,15
RTS0039846,11
RTS0039847,14
RTS0039848,13
RTS0039849,15
RTS0039850,10
RTS0039851,13
RTS0039852,23
RTS0039853,18
RTS0039854,13
RTS0039855,27
RTS0039856,20
RTS0039857,15
RTS0039858,17
RTS0039859,51
RTS0039860,20
RTS0039861,24
RTS0039862,4
RTS0039863,28
RTS0039864,13
RTS0039865,14
RTS0039866,18
RTS0039867,19
RTS0039868,19
RTS0039869,15
RTS0039870,19
RTS0039871,9
RTS0039872,7
RTS0039873,8
RTS0039874,10
RTS0039875,21
RTS0039876,11
RTS0039877,13
RTS0039878,11
RTS0039879,18
RTS0039880,16
RTS0039881,14
RTS0039882,16
RTS0039883,7
RTS0039884,22
RTS0039885,21
RTS0039886,19
RTS0039887,14
RTS0039888,11
RTS0039890,15
RTS0039891,15
RTS0039892,11
RTS0039893,24
RTS0039894,11
RTS0039895,24
RTS0039896,26
RTS0039897,13
RTS0039898,44
RTS0039899,14
RTS0039900,54
RTS0039901,22
RTS0039902,24
RTS0039903,20
RTS0039904,34
RTS0039905,13
RTS0039906,20
RTS0039907,10
RTS0039908,29
RTS0039909,17
RTS0039910,16
RTS0039911,7
RTS0039912,14
RTS0039913,10
RTS0039914,25
RTS0039915,21
RTS0039916,12
RTS0039917,13
RTS0039918,21
RTS0039919,17
RTS0039920,12
RTS0039921,18
RTS0039922,21
RTS0039923,10
RTS0039924,20
RTS0039925,11
RTS0039926,13
RTS0039927,13
RTS0039928,17
RTS0039929,20
RTS0039930,15
RTS0039931,10
RTS0039932,24
RTS0039933,29
RTS0039934,12
RTS0039935,33
RTS0039936,11
RTS0039937,18
RTS0039938,13
RTS0039939,17
RTS0039940,27
RTS0039941,11
RTS0039942,18
RTS0039943,12
RTS0039944,18
RTS0039945,26
RTS0039946,21
RTS0039947,10
RTS0039948,12
RTS0039949,13
RTS0039950,15
RTS0039951,9
RTS0039952,17
RTS0039953,16
RTS0039954,19
RTS0039955,24
RTS0039956,33
RTS0039957,10
RTS0039958,13
RTS0039959,35
RTS0039960,25
RTS0039961,4
RTS0039962,14
RTS0039963,14
RTS0039964,32
RTS0039965,6
RTS0039966,18
RTS0039967,14
RTS0039968,25
RTS0039969,22
RTS0039970,24
RTS0039971,18
RTS0039972,19
RTS0039973,12
RTS0039974,29
RTS0039975,14
RTS0039976,20
RTS0039977,12
RTS0039978,25
RTS0039979,18
RTS0039980,13
RTS0039981,13
RTS0039982,15
RTS0039983,9
RTS0039984,11
RTS0039985,18
RTS0039986,47
RTS0039987,14
RTS0039988,34
RTS0039989,14
RTS0039990,21
RTS0039991,12
RTS0039992,13
RTS0039993,13
RTS0039994,9
RTS0039995,38
RTS0039996,25
RTS0039997,17
RTS0039998,22
RTS0039999,9
RTS0040000,25
RTS0040001,11
RTS0040002,11
RTS0040003,11
RTS0040004,28
RTS0040005,24
RTS0040006,26
RTS0040007,23
RTS0040008,8
RTS0040009,26
RTS0040010,16
RTS0040011,20
RTS0040012,10
RTS0040013,13
RTS0040014,12
RTS0040015,13
RTS0040016,8
RTS0040017,18
RTS0040018,17
RTS0040019,17
RTS0040020,25
RTS0040021,15
RTS0040022,32
RTS0040023,19
RTS0040024,18
RTS0040025,13
RTS0040026,13
RTS0040027,16
RTS0040028,18
RTS0040029,10
RTS0040030,12
RTS0040031,22
RTS0040032,10
RTS0040033,8
RTS0040034,18
RTS0040035,7
RTS0040036,21
RTS0040037,21
RTS0040038,23
RTS0040039,12
RTS0040040,23
RTS0040041,15
RTS0040042,26
RTS0040043,10
RTS0040044,25
RTS0040045,14
RTS0040046,34
RTS0040047,16
RTS0040048,31
RTS0040049,18
RTS0040050,13
RTS0040051,18
RTS0040052,18
RTS0040053,16
RTS0040054,31
RTS0040055,14
RTS0040056,15
RTS0040057,21
RTS0040058,8
RTS0040059,14
RTS0040060,20
RTS0040061,22
RTS0040062,32
RTS0040063,17
RTS0040064,23
RTS0040065,11
RTS0040066,29
RTS0040067,19
RTS0040068,22
RTS0040069,16
RTS0040070,18
RTS0040071,15
RTS0040072,39
RTS0040073,42
RTS0040074,23
RTS0040075,25
RTS0040076,16
RTS0040077,22
RTS0040078,20
RTS0040079,20
RTS0040080,13
RTS0040081,24
RTS0040082,11
RTS0040083,16
RTS0040084,20
RTS0040085,14
RTS0040086,13
RTS0040087,14
RTS0040088,16
RTS0040089,10
RTS0040090,13
RTS0040091,15
RTS0040092,21
RTS0040093,12
RTS0040094,15
RTS0040095,12
RTS0040096,16
RTS0040097,19
RTS0040098,23
RTS0040099,16
RTS0040100,15
RTS0040101,10
RTS0040102,16
RTS0040103,8
RTS0040104,16
RTS0040105,16
RTS0040106,24
RTS0040107,12
RTS0040108,23
RTS0040109,12
RTS0040110,17
RTS0040111,13
RTS0040112,29
RTS0040113,9
RTS0040114,12
RTS0040115,48
RTS0040116,20
RTS0040117,16
RTS0040118,14
RTS0040119,14
RTS0040120,27
RTS0040121,25
RTS0040122,20
RTS0040123,9
RTS0040124,13
RTS0040125,22
RTS0040126,16
RTS0040127,34
RTS0040128,13
RTS0040129,16
RTS0040130,21
RTS0040131,35
RTS0040132,21
RTS0040133,16
RTS0040134,41
RTS0040135,20
RTS0040136,16
RTS0040137,13
RTS0040138,17
RTS0040139,11
RTS0040140,11
RTS0040141,16
RTS0040142,16
RTS0040143,15
RTS0040144,13
RTS0040145,22
RTS0040146,17
RTS0040147,15
RTS0040148,4
RTS0040149,13
RTS0040150,13
RTS0040151,13
RTS0040152,11
RTS0040153,15
RTS0040154,23
RTS0040155,23
RTS0040156,24
RTS0040157,29
RTS0040158,12
RTS0040159,12
RTS0040160,19
RTS0040161,12
RTS0040162,13
RTS0040163,23
RTS0040164,15
RTS0040165,15
RTS0040166,9
RTS0040167,22
RTS0040168,14
RTS0040169,10
RTS0040170,6
RTS0040171,9
RTS0040172,33
RTS0040173,8
RTS0040174,5
RTS0040175,23
RTS0040176,9
RTS0040177,15
RTS0040178,19
RTS0040179,10
RTS0040180,12
RTS0040181,24
RTS0040182,20
RTS0040183,18
RTS0040184,9
RTS0040185,17
RTS0040186,28
RTS0040187,16
RTS0040188,6
RTS0040189,21
RTS0040190,20
RTS0040191,29
RTS0040192,9
RTS0040193,12
RTS0040194,15
RTS0040195,16
RTS0040196,19
RTS0040197,7
RTS0040198,7
RTS0040199,11
RTS0040200,20
RTS0040201,22
RTS0040202,23
RTS0040203,16
RTS0040204,18
RTS0040205,21
RTS0040206,12
RTS0040207,11
RTS0040208,26
RTS0040209,22
RTS0040210,22
RTS0040211,26
RTS0040212,11
RTS0040213,15
RTS0040214,13
RTS0040215,24
RTS0040216,15
RTS0040217,14
RTS0040218,14
RTS0040219,19
RTS0040220,13
RTS0040221,18
RTS0040222,12
RTS0040223,7
RTS0040224,6
RTS0040225,16
RTS0040226,20
RTS0040227,14
RTS0040228,12
RTS0040229,13
RTS0040230,17
RTS0040231,11
RTS0040232,13
RTS0040233,10
RTS0040234,11
RTS0040235,18
RTS0040236,7
RTS0040237,13
RTS0040238,19
RTS0040239,19
RTS0040240,16
RTS0040241,8
RTS0040242,18
RTS0040243,10
RTS0040244,10
RTS0040245,18
RTS0040246,15
RTS0040247,14
RTS0040248,13
RTS0040249,16
RTS0040250,16
RTS0040251,24
RTS0040252,13
RTS0040253,10
RTS0040254,14
RTS0040255,21
RTS0040256,11
RTS0040257,19
RTS0040258,11
RTS0040259,11
RTS0040260,11
RTS0040261,6
RTS0040262,17
RTS0040263,17
RTS0040264,16
RTS0040265,15
RTS0040266,13
RTS0040267,20
RTS0040268,13
RTS0040269,13
RTS0040270,21
RTS0040271,22
RTS0040272,16
RTS0040273,17
RTS0040274,18
RTS0040275,13
RTS0040276,12
RTS0040277,14
RTS0040278,10
RTS0040279,18
RTS0040280,15
RTS0040281,17
RTS0040282,15
RTS0040283,10
RTS0040284,10
RTS0040285,16
RTS0040286,18
RTS0040287,12
RTS0040288,10
RTS0040289,21
RTS0040290,23
RTS0040291,13
RTS0040292,12
RTS0040293,18
RTS0040294,11
RTS0040295,8
RTS0040296,13
RTS0040297,30
RTS0040298,17
RTS0040299,15
RTS0040300,24
RTS0040301,17
RTS0040302,21
RTS0040303,7
RTS0040304,9
RTS0040305,16
RTS0040306,12
RTS0040307,18
RTS0040308,13
RTS0040309,21
RTS0040310,18
RTS0040311,13
RTS0040312,13
RTS0040313,14
RTS0040314,17
RTS0040315,13
RTS0040316,19
RTS0040317,30
RTS0040318,18
RTS0040319,29
RTS0040320,20
RTS0040321,16
RTS0040322,25
RTS0040323,19
RTS0040324,22
RTS0040325,11
RTS0040326,13
RTS0040327,13
RTS0040328,13
RTS0040329,19
RTS0040330,18
RTS0040331,16
RTS0040332,19
RTS0040333,17
RTS0040334,17
RTS0040335,19
RTS0040336,17
RTS0040337,24
RTS0040338,15
RTS0040339,11
RTS0040340,11
RTS0040341,26
RTS0040342,10
RTS0040343,11
RTS0040344,16
RTS0040345,34
RTS0040346,15
RTS0040347,20
RTS0040348,17
RTS0040349,22
RTS0040350,14
RTS0040351,24
RTS0040352,25
RTS0040353,18
RTS0040354,16
RTS0040355,17
RTS0040356,50
RTS0040357,34
RTS0040358,22
RTS0040359,23
RTS0040360,17
RTS0040361,21
RTS0040363,12
RTS0040364,20
RTS0040365,21
RTS0040366,15
RTS0040367,17
RTS0040368,16
RTS0040369,19
RTS0040370,23
RTS0040371,22
RTS0040372,21
RTS0040373,20
RTS0040374,9
RTS0040375,14
RTS0040376,17
RTS0040377,20
RTS0040378,12
RTS0040379,24
RTS0040380,13
RTS0040381,20
RTS0040382,14
RTS0040383,22
RTS0040384,10
RTS0040385,20
RTS0040386,20
RTS0040387,12
RTS0040388,15
RTS0040389,23
RTS0040390,15
RTS0040391,23
RTS0040392,25
RTS0040393,12
RTS0040394,19
RTS0040395,19
RTS0040396,18
RTS0040397,25
RTS0040398,19
RTS0040399,8
RTS0040400,22
RTS0040401,10
RTS0040402,13
RTS0040403,11
RTS0040404,9
RTS0040405,9
RTS0040406,13
RTS0040407,23
RTS0040408,14
RTS0040409,26
RTS0040410,20
RTS0040411,11
RTS0040412,9
RTS0040413,12
RTS0040414,11
RTS0040415,21
RTS0040416,23
RTS0040417,11
RTS0040418,14
RTS0040419,17
RTS0040420,20
RTS0040421,17
RTS0040422,20
RTS0040423,14
RTS0040424,9
RTS0040425,9
RTS0040426,9
RTS0040428,52
RTS0040429,16
RTS0040430,9
RTS0040431,16
RTS0040432,10
RTS0040433,15
RTS0040434,12
RTS0040435,17
RTS0040436,10
RTS0040437,14
RTS0040438,21
RTS0040439,17
RTS0040440,26
RTS0040441,27
RTS0040442,21
RTS0040443,16
RTS0040444,13
RTS0040445,17
RTS0040446,13
RTS0040447,14
RTS0040448,22
RTS0040449,15
RTS0040450,12
RTS0040451,62
RTS0040452,9
RTS0040453,17
RTS0040454,32
RTS0040455,16
RTS0040456,19
RTS0040457,19
RTS0040458,12
RTS0040459,12
RTS0040460,21
RTS0040461,18
RTS0040462,23
RTS0040463,17
RTS0040464,14
RTS0040465,15
RTS0040466,15
RTS0040467,16
RTS0040468,14
RTS0040469,22
RTS0040470,15
RTS0040471,16
RTS0040472,17
RTS0040473,7
RTS0040474,12
RTS0040475,10
RTS0040476,14
RTS0040477,18
RTS0040478,10
RTS0040479,16
RTS0040480,14
RTS0040481,20
RTS0040482,17
RTS0040483,24
RTS0040484,13
RTS0040485,14
RTS0040486,35
RTS0040487,9
RTS0040488,15
RTS0040489,16
RTS0040490,18
RTS0040491,17
RTS0040492,14
RTS0040493,24
RTS0040494,26
RTS0040495,19
RTS0040496,16
RTS0040497,21
RTS0040498,20
RTS0040499,15
RTS0040500,47
RTS0040501,25
RTS0040502,17
RTS0040503,16
RTS0040504,16
RTS0040505,10
RTS0040506,19
RTS0040507,11
RTS0040508,12
RTS0040509,8
RTS0040510,11
RTS0040511,20
RTS0040512,17
RTS0040513,12
RTS0040514,12
RTS0040515,34
RTS0040516,11
RTS0040517,9
RTS0040518,19
RTS0040519,13
RTS0040520,16
RTS0040521,15
RTS0040522,15
RTS0040523,12
RTS0040524,5
RTS0040525,5
RTS0040526,43
RTS0040527,9
RTS0040528,21
RTS0040529,23
RTS0040530,10
RTS0040531,19
RTS0040532,17
RTS0040533,12
RTS0040534,11
RTS0040535,12
RTS0040536,10
RTS0040537,16
RTS0040538,19
RTS0040539,15
RTS0040540,21
RTS0040541,12
RTS0040542,11
RTS0040543,13
RTS0040544,7
RTS0040545,11
RTS0040546,11
RTS0040547,9
RTS0040548,18
RTS0040549,11
RTS0040550,20
RTS0040551,10
RTS0040552,12
RTS0040553,19
RTS0040554,14
RTS0040555,10
RTS0040556,25
RTS0040557,12
RTS0040558,8
RTS0040559,17
RTS0040560,23
RTS0040561,15
RTS0040562,15
RTS0040563,11
RTS0040564,12
RTS0040565,16
RTS0040566,24
RTS0040567,23
RTS0040568,25
RTS0040569,23
RTS0040570,16
RTS0040571,10
RTS0040572,9
RTS0040573,16
RTS0040574,23
RTS0040575,6
RTS0040576,22
RTS0040577,19
RTS0040578,18
RTS0040579,13
RTS0040580,16
RTS0040581,10
RTS0040582,33
RTS0040583,8
RTS0040584,16
RTS0040585,20
RTS0040586,17
RTS0040587,15
RTS0040588,17
RTS0040589,16
RTS0040590,16
RTS0040591,18
RTS0040592,19
RTS0040593,6
RTS0040594,18
RTS0040595,11
RTS0040596,10
RTS0040597,30
RTS0040598,6
RTS0040599,18
RTS0040600,25
RTS0040601,14
RTS0040602,9
RTS0040603,18
RTS0040604,52
RTS0040605,11
RTS0040606,10
RTS0040607,43
RTS0040608,19
RTS0040609,19
RTS0040610,25
RTS0040611,29
RTS0040612,22
RTS0040613,19
RTS0040614,13
RTS0040615,20
RTS0040616,17
RTS0040617,9
RTS0040618,15
RTS0040619,24
RTS0040620,19
RTS0040621,19
RTS0040622,15
RTS0040623,26
RTS0040624,16
RTS0040625,17
RTS0040626,16
RTS0040627,15
RTS0040628,20
RTS0040629,22
RTS0040630,18
RTS0040631,27
RTS0040632,12
RTS0040633,12
RTS0040634,20
RTS0040635,18
RTS0040636,27
RTS0040637,18
RTS0040638,18
RTS0040639,15
RTS0040640,18
RTS0040641,16
RTS0040642,20
RTS0040643,11
RTS0040644,19
RTS0040645,21
RTS0040646,13
RTS0040647,18
RTS0040648,19
RTS0040649,25
RTS0040650,20
RTS0040651,23
RTS0040652,12
RTS0040653,9
RTS0040654,19
RTS0040655,19
RTS0040656,21
RTS0040657,34
RTS0040658,12
RTS0040659,17
RTS0040660,16
RTS0040661,14
RTS0040662,11
RTS0040663,15
RTS0040664,19
RTS0040665,18
RTS0040666,19
RTS0040667,17
RTS0040668,5
RTS0040669,14
RTS0040670,14
RTS0040671,14
RTS0040672,14
RTS0040673,12
RTS0040674,13
RTS0040675,12
RTS0040676,30
RTS0040677,17
RTS0040678,52
RTS0040679,27
RTS0040680,25
RTS0040681,14
RTS0040682,8
RTS0040683,29
RTS0040684,28
RTS0040685,8
RTS0040686,8
RTS0040687,18
RTS0040688,11
RTS0040689,9
RTS0040690,12
RTS0040691,9
RTS0040692,10
RTS0040693,23
RTS0040694,23
RTS0040695,16
RTS0040696,12
RTS0040697,10
RTS0040698,12
RTS0040699,9
RTS0040700,11
RTS0040701,13
RTS0040702,21
RTS0040703,20
RTS0040704,18
RTS0040705,28
RTS0040706,19
RTS0040707,14
RTS0040708,11
RTS0040709,16
RTS0040710,16
RTS0040711,10
RTS0040712,15
RTS0040713,21
RTS0040714,10
RTS0040715,17
RTS0040716,19
RTS0040717,21
RTS0040718,7
RTS0040719,15
RTS0040720,15
RTS0040721,16
RTS0040722,8
RTS0040723,16
RTS0040724,32
RTS0040725,5
RTS0040726,9
RTS0040727,23
RTS0040728,13
RTS0040729,19
RTS0040730,14
RTS0040731,14
RTS0040732,17
RTS0040733,19
RTS0040734,19
RTS0040735,10
RTS0040736,24
RTS0040737,18
RTS0040738,22
RTS0040739,16
RTS0040740,13
RTS0040741,9
RTS0040742,11
RTS0040743,18
RTS0040744,20
RTS0040745,33
RTS0040746,15
RTS0040747,17
RTS0040748,15
RTS0040749,9
RTS0040750,10
RTS0040751,12
RTS0040752,14
RTS0040753,17
RTS0040754,16
RTS0040755,10
RTS0040756,13
RTS0040757,12
RTS0040758,15
RTS0040759,18
RTS0040760,16
RTS0040761,21
RTS0040762,18
RTS0040763,15
RTS0040764,16
RTS0040765,29
RTS0040766,13
RTS0040767,16
RTS0040768,12
RTS0040769,11
RTS0040770,14
RTS0040771,19
RTS0040772,17
RTS0040773,15
RTS0040774,23
RTS0040775,5
RTS0040776,11
RTS0040777,19
RTS0040778,23
RTS0040779,28
RTS0040780,15
RTS0040781,14
RTS0040782,30
RTS0040783,11
RTS0040784,15
RTS0040785,23
RTS0040786,21
RTS0040787,21
RTS0040788,23
RTS0040789,23
RTS0040790,16
RTS0040791,17
RTS0040792,18
RTS0040793,10
RTS0040794,11
RTS0040795,14
RTS0040796,110
RTS0040797,19
RTS0040798,22
RTS0040799,12
RTS0040800,8
RTS0040801,10
RTS0040802,17
RTS0040803,21
RTS0040804,11
RTS0040805,13
RTS0040806,15
RTS0040807,11
RTS0040808,19
RTS0040809,15
RTS0040810,10
RTS0040811,16
RTS0040812,20
RTS0040813,9
RTS0040814,14
RTS0040815,14
RTS0040816,13
RTS0040817,13
RTS0040818,20
RTS0040819,9
RTS0040820,26
RTS0040821,19
RTS0040822,42
RTS0040823,34
RTS0040824,14
RTS0040825,34
RTS0040826,20
RTS0040827,15
RTS0040828,24
RTS0040830,27
RTS0040831,16
RTS0040832,19
RTS0040833,17
RTS0040834,17
RTS0040836,19
RTS0040837,18
RTS0040838,19
RTS0040839,19
RTS0040840,23
RTS0040841,12
RTS0040842,22
RTS0040843,12
RTS0040844,15
RTS0040845,19
RTS0040846,23
RTS0040847,10
RTS0040848,17
RTS0040849,16
RTS0040850,35
RTS0040851,24
RTS0040852,10
RTS0040853,20
RTS0040854,20
RTS0040855,13
RTS0040856,9
RTS0040857,12
RTS0040858,11
RTS0040859,9
RTS0040860,23
RTS0040861,19
RTS0040862,15
RTS0040863,16
RTS0040864,11
RTS0040865,23
RTS0040866,18
RTS0040867,18
RTS0040868,15
RTS0040869,18
RTS0040870,16
RTS0040871,19
RTS0040872,12
RTS0040873,10
RTS0040874,22
RTS0040875,13
RTS0040876,16
RTS0040877,16
RTS0040878,12
RTS0040879,10
RTS0040880,33
RTS0040881,18
RTS0040882,6
RTS0040883,11
RTS0040884,15
RTS0040885,14
RTS0040886,12
RTS0040887,16
RTS0040888,15
RTS0040889,23
RTS0040890,16
RTS0040891,12
RTS0040892,33
RTS0040893,7
RTS0040894,28
RTS0040895,17
RTS0040896,17
RTS0040897,22
RTS0040898,13
RTS0040899,9
RTS0040900,9
RTS0040901,14
RTS0040902,20
RTS0040903,8
RTS0040904,16
RTS0040905,20
RTS0040906,12
RTS0040907,11
RTS0040908,15
RTS0040909,36
RTS0040910,23
RTS0040911,20
RTS0040912,11
RTS0040913,13
RTS0040914,14
RTS0040915,16
RTS0040916,21
RTS0040917,9
RTS0040918,14
RTS0040919,16
RTS0040920,12
RTS0040921,16
RTS0040922,9
RTS0040923,18
RTS0040924,23
RTS0040925,17
RTS0040926,17
RTS0040927,11
RTS0040928,10
RTS0040929,17
RTS0040930,10
RTS0040931,10
RTS0040932,19
RTS0040933,17
RTS0040934,18
RTS0040935,19
RTS0040936,15
RTS0040937,6
RTS0040938,21
RTS0040939,15
RTS0040940,7
RTS0040941,17
RTS0040942,13
RTS0040943,13
RTS0040944,23
RTS0040945,21
RTS0040946,8
RTS0040947,27
RTS0040948,16
RTS0040949,10
RTS0040950,15
RTS0040951,16
RTS0040952,15
RTS0040953,9
RTS0040954,11
RTS0040955,20
RTS0040956,21
RTS0040957,9
RTS0040958,7
RTS0040959,19
RTS0040960,14
RTS0040961,16
RTS0040962,14
RTS0040963,20
RTS0040964,17
RTS0040965,13
RTS0040966,11
RTS0040967,18
RTS0040968,19
RTS0040969,17
RTS0040970,29
RTS0040971,37
RTS0040972,16
RTS0040973,33
RTS0040974,14
RTS0040975,18
RTS0040976,24
RTS0040977,17
RTS0040978,12
RTS0040979,20
RTS0040980,18
RTS0040981,7
RTS0040982,20
RTS0040983,32
RTS0040984,16
RTS0040985,13
RTS0040986,7
RTS0040987,12
RTS0040988,16
RTS0040989,19
RTS0040990,24
RTS0040991,25
RTS0040992,8
RTS0040993,13
RTS0040994,16
RTS0040995,13
RTS0040996,22
RTS0040997,26
RTS0040998,14
RTS0040999,21
RTS0041000,19
RTS0041001,20
RTS0041002,8
RTS0041003,16
RTS0041004,10
RTS0041005,15
RTS0041006,17
RTS0041007,38
RTS0041008,33
RTS0041009,15
RTS0041010,10
RTS0041011,6
RTS0041012,17
RTS0041013,13
RTS0041014,14
RTS0041015,19
RTS0041016,21
RTS0041017,13
RTS0041018,13
RTS0041019,12
RTS0041020,16
RTS0041021,12
RTS0041022,10
RTS0041023,12
RTS0041024,19
RTS0041025,8
RTS0041026,33
RTS0041027,8
RTS0041028,21
RTS0041029,53
RTS0041030,16
RTS0041031,18
RTS0041032,14
RTS0041033,9
RTS0041034,11
RTS0041035,9
RTS0041036,20
RTS0041037,15
RTS0041038,16
RTS0041039,18
RTS0041040,18
RTS0041041,13
RTS0041042,17
RTS0041043,20
RTS0041044,10
RTS0041045,10
RTS0041046,22
RTS0041047,14
RTS0041048,11
RTS0041049,17
RTS0041050,18
RTS0041051,20
RTS0041052,12
RTS0041053,9
RTS0041054,7
RTS0041055,15
RTS0041056,15
RTS0041057,11
RTS0041058,20
RTS0041059,9
RTS0041060,8
RTS0041061,19
RTS0041062,7
RTS0041063,19
RTS0041064,15
RTS0041066,16
RTS0041067,9
RTS0041068,22
RTS0041069,12
RTS0041070,20
RTS0041071,15
RTS0041072,12
RTS0041073,15
RTS0041074,13
RTS0041075,27
RTS0041076,21
RTS0041077,18
RTS0041078,19
RTS0041079,24
RTS0041080,31
RTS0041081,28
RTS0041082,20
RTS0041083,19
RTS0041084,10
RTS0041085,11
RTS0041086,35
RTS0041087,17
RTS0041088,27
RTS0041089,23
RTS0041090,23
RTS0041091,21
RTS0041092,15
RTS0041093,22
RTS0041094,14
RTS0041095,11
RTS0041096,15
RTS0041097,26
RTS0041098,10
RTS0041099,21
RTS0041100,10
RTS0041101,27
RTS0041102,17
RTS0041103,11
RTS0041104,20
RTS0041105,15
RTS0041106,15
RTS0041107,23
RTS0041108,15
RTS0041109,33
RTS0041110,18
RTS0041111,12
RTS0041112,14
RTS0041113,13
RTS0041114,19
RTS0041115,35
RTS0041116,11
RTS0041117,17
RTS0041118,12
RTS0041119,18
RTS0041120,16
RTS0041121,20
RTS0041122,43
RTS0041123,32
RTS0041124,11
RTS0041125,18
RTS0041126,13
RTS0041127,17
RTS0041128,37
RTS0041129,20
RTS0041130,19
RTS0041131,17
RTS0041132,15
RTS0041133,13
RTS0041134,18
RTS0041135,20
RTS0041136,20
RTS0041137,17
RTS0041138,13
RTS0041139,26
RTS0041140,29
RTS0041141,17
RTS0041142,11
RTS0041143,11
RTS0041144,8
RTS0041145,18
RTS0041146,10
RTS0041147,20
RTS0041148,11
RTS0041149,28
RTS0041150,18
RTS0041151,12
RTS0041152,11
RTS0041153,15
RTS0041154,18
RTS0041155,9
RTS0041156,22
RTS0041157,24
RTS0041158,20
RTS0041159,16
RTS0041160,15
RTS0041161,21
RTS0041162,6
RTS0041163,20
RTS0041164,23
RTS0041165,15
RTS0041166,12
RTS0041167,17
RTS0041168,19
RTS0041169,19
RTS0041170,19
RTS0041171,17
RTS0041172,8
RTS0041173,23
RTS0041174,19
RTS0041175,25
RTS0041176,13
RTS0041177,19
RTS0041178,13
RTS0041179,13
RTS0041180,9
RTS0041181,22
RTS0041182,17
RTS0041183,17
RTS0041184,21
RTS0041185,17
RTS0041186,15
RTS0041187,24
RTS0041188,15
RTS0041189,30
RTS0041190,20
RTS0041191,18
RTS0041192,9
RTS0041193,14
RTS0041194,6
RTS0041195,18
RTS0041196,12
RTS0041197,11
RTS0041198,20
RTS0041199,26
RTS0041200,15
RTS0041201,8
RTS0041202,16
RTS0041203,31
RTS0041204,12
RTS0041205,13
RTS0041206,15
RTS0041207,16
RTS0041208,14
RTS0041209,19
RTS0041210,6
RTS0041211,30
RTS0041212,19
RTS0041213,21
RTS0041214,12
RTS0041215,16
RTS0041216,13
RTS0041217,23
RTS0041218,16
RTS0041219,16
RTS0041220,12
RTS0041221,16
RTS0041222,15
RTS0041223,15
RTS0041224,17
RTS0041225,18
RTS0041226,21
RTS0041227,16
RTS0041228,13
RTS0041229,12
RTS0041230,10
RTS0041231,20
RTS0041232,61
RTS0041233,17
RTS0041234,13
RTS0041235,22
RTS0041236,17
RTS0041237,19
RTS0041238,16
RTS0041239,15
RTS0041240,22
RTS0041241,35
RTS0041242,16
RTS0041243,20
RTS0041244,18
RTS0041246,17
RTS0041247,25
RTS0041248,20
RTS0041249,14
RTS0041250,18
RTS0041251,25
RTS0041252,16
RTS0041253,14
RTS0041254,11
RTS0041255,10
RTS0041256,9
RTS0041257,22
RTS0041258,18
RTS0041259,18
RTS0041260,17
RTS0041261,27
RTS0041262,20
RTS0041263,19
RTS0041265,23
RTS0041266,30
RTS0041267,19
RTS0041268,22
RTS0041269,29
RTS0041270,14
RTS0041271,25
RTS0041272,31
RTS0041273,16
RTS0041274,21
RTS0041275,10
RTS0041276,9
RTS0041277,14
RTS0041278,20
RTS0041279,17
RTS0041280,22
RTS0041281,17
RTS0041282,21
RTS0041283,12
RTS0041284,12
RTS0041285,14
RTS0041286,18
RTS0041287,14
RTS0041288,14
RTS0041289,21
RTS0041290,15
RTS0041291,16
RTS0041292,13
RTS0041293,16
RTS0041294,13
RTS0041295,19
RTS0041296,34
RTS0041297,15
RTS0041298,25
RTS0041299,12
RTS0041300,7
RTS0041301,13
RTS0041302,14
RTS0041303,19
RTS0041304,12
RTS0041305,18
RTS0041306,24
RTS0041307,9
RTS0041308,16
RTS0041309,24
RTS0041310,22
RTS0041311,23
RTS0041312,20
RTS0041313,21
RTS0041314,18
RTS0041315,13
RTS0041316,14
RTS0041317,19
RTS0041318,19
RTS0041319,10
RTS0041320,15
RTS0041321,23
RTS0041322,14
RTS0041323,18
RTS0041324,20
RTS0041325,12
RTS0041326,18
RTS0041327,12
RTS0041328,19
RTS0041329,21
RTS0041330,14
RTS0041331,13
RTS0041332,12
RTS0041333,15
RTS0041334,13
RTS0041335,30
RTS0041346,16
RTS0041347,17
RTS0041348,11
RTS0041349,21
RTS0041350,28
RTS0041351,16
RTS0041352,30
RTS0041353,21
RTS0041354,18
RTS0041355,21
RTS0041356,13
RTS0041357,14
RTS0041358,10
RTS0041359,31
RTS0041360,17
RTS0041361,16
RTS0041362,12
RTS0041363,19
RTS0041364,15
RTS0041365,22
RTS0041366,32
RTS0041367,17
RTS0041368,14
RTS0041369,13
RTS0041370,16
RTS0041371,18
RTS0041372,27
RTS0041373,9
RTS0041374,12
RTS0041375,21
RTS0041376,227
RTS0041377,20
RTS0041378,20
RTS0041379,6
RTS0041380,43
RTS0041381,27
RTS0041382,12
RTS0041383,17
RTS0041384,12
RTS0041385,21
RTS0041386,14
RTS0041387,9
RTS0041388,30
RTS0041389,13
RTS0041390,19
RTS0041391,11
RTS0041392,21
RTS0041393,14
RTS0041394,12
RTS0041395,10
RTS0041396,16
RTS0041397,17
RTS0041398,22
RTS0041399,9
RTS0041400,14
RTS0041401,20
RTS0041402,19
RTS0041403,22
RTS0041404,14
RTS0041405,20
RTS0041406,29
RTS0041407,19
RTS0041408,12
RTS0041409,5
RTS0041410,8
RTS0041411,18
RTS0041412,16
RTS0041413,12
RTS0041414,21
RTS0041415,18
RTS0041416,8
RTS0041417,11
RTS0041418,13
RTS0041419,15
RTS0041420,11
RTS0041421,11
RTS0041422,10
RTS0041423,17
RTS0041424,11
RTS0041425,14
RTS0041426,16
RTS0041427,11
RTS0041428,23
RTS0041429,21
RTS0041430,16
RTS0041431,22
RTS0041432,18
RTS0041433,14
RTS0041434,18
RTS0041435,20
RTS0041436,25
RTS0041437,16
RTS0041438,21
RTS0041439,25
RTS0041440,13
RTS0041441,17
RTS0041442,11
RTS0041443,35
RTS0041444,21
RTS0041445,14
RTS0041446,19
RTS0041447,20
RTS0041448,17
RTS0041449,13
RTS0041450,21
RTS0041451,20
RTS0041452,12
RTS0041453,32
RTS0041454,25
RTS0041455,16
RTS0041456,17
RTS0041457,14
RTS0041458,10
RTS0041459,23
RTS0041460,9
RTS0041461,12
RTS0041462,36
RTS0041463,10
RTS0041464,16
RTS0041465,21
RTS0041466,13
RTS0041467,18
RTS0041468,18
RTS0041469,9
RTS0041470,20
RTS0041471,16
RTS0041472,9
RTS0041473,7
RTS0041474,19
RTS0041475,15
RTS0041476,17
RTS0041477,17
RTS0041478,13
RTS0041479,17
RTS0041480,9
RTS0041481,14
RTS0041482,13
RTS0041483,10
RTS0041484,12
RTS0041485,8
RTS0041486,16
RTS0041487,14
RTS0041488,20
RTS0041489,29
RTS0041490,16
RTS0041491,23
RTS0041492,11
RTS0041493,12
RTS0041494,12
RTS0041495,17
RTS0041496,17
RTS0041497,14
RTS0041498,7
RTS0041499,20
RTS0041500,22
RTS0041501,22
RTS0041502,23
RTS0041503,17
RTS0041504,15
RTS0041505,10
RTS0041506,19
RTS0041507,9
RTS0041508,11
RTS0041509,17
RTS0041510,21
RTS0041511,14
RTS0041512,14
RTS0041513,22
RTS0041514,20
RTS0041515,21
RTS0041516,11
RTS0041517,18
RTS0041518,15
RTS0041519,12
RTS0041520,14
RTS0041521,13
RTS0041522,12
RTS0041523,17
RTS0041524,21
RTS0041525,24
RTS0041526,11
RTS0041527,21
RTS0041528,16
RTS0041529,9
RTS0041530,42
RTS0041531,21
RTS0041532,9
RTS0041533,10
RTS0041534,14
RTS0041535,12
RTS0041536,18
RTS0041537,12
RTS0041538,21
RTS0041540,13
RTS0041541,9
RTS0041542,15
RTS0041543,9
RTS0041544,12
RTS0041545,13
RTS0041546,16
RTS0041547,10
RTS0041548,18
RTS0041549,23
RTS0041550,13
RTS0041551,19
RTS0041552,18
RTS0041553,30
RTS0041554,11
RTS0041555,11
RTS0041556,10
RTS0041557,14
RTS0041558,15
RTS0041559,13
RTS0041560,9
RTS0041561,10
RTS0041562,24
RTS0041563,10
RTS0041564,14
RTS0041565,18
RTS0041566,27
RTS0041567,18
RTS0041568,24
RTS0041569,9
RTS0041570,8
RTS0041571,13
RTS0041572,6
RTS0041573,9
RTS0041574,13
RTS0041575,21
RTS0041576,18
RTS0041577,13
RTS0041578,13
RTS0041579,11
RTS0041580,23
RTS0041581,12
RTS0041582,14
RTS0041583,16
RTS0041584,12
RTS0041585,13
RTS0041586,7
RTS0041587,30
RTS0041588,13
RTS0041589,14
RTS0041590,8
RTS0041591,10
RTS0041592,18
RTS0041593,18
RTS0041594,16
RTS0041595,14
RTS0041596,24
RTS0041597,17
RTS0041598,27
RTS0041599,10
RTS0041600,9
RTS0041601,13
RTS0041602,13
RTS0041603,18
RTS0041604,13
RTS0041605,10
RTS0041606,11
RTS0041607,15
RTS0041608,23
RTS0041609,17
RTS0041610,15
RTS0041611,14
RTS0041612,16
RTS0041613,14
RTS0041614,13
RTS0041615,20
RTS0041616,21
RTS0041617,16
RTS0041618,20
RTS0041619,16
RTS0041620,42
RTS0041621,32
RTS0041622,9
RTS0041623,22
RTS0041624,18
RTS0041625,13
RTS0041626,18
RTS0041627,9
RTS0041628,12
RTS0041629,13
RTS0041630,13
RTS0041631,11
RTS0041632,15
RTS0041633,20
RTS0041634,16
RTS0041635,19
RTS0041636,24
RTS0041637,13
RTS0041638,17
RTS0041639,21
RTS0041640,12
RTS0041641,16
RTS0041642,18
RTS0041643,9
RTS0041644,14
RTS0041645,16
RTS0041646,18
RTS0041647,20
RTS0041648,17
RTS0041649,11
RTS0041650,9
RTS0041651,12
RTS0041652,12
RTS0041653,17
RTS0041654,12
RTS0041655,23
RTS0041656,13
RTS0041657,23
RTS0041658,21
RTS0041659,14
RTS0041660,18
RTS0041661,21
RTS0041662,16
RTS0041663,7
RTS0041664,15
RTS0041665,12
RTS0041666,22
RTS0041667,17
RTS0041668,12
RTS0041669,21
RTS0041670,23
RTS0041671,20
RTS0041672,24
RTS0041673,16
RTS0041674,30
RTS0041675,9
RTS0041676,24
RTS0041677,13
RTS0041678,10
RTS0041679,17
RTS0041680,39
RTS0041681,15
RTS0041682,42
RTS0041683,8
RTS0041684,21
RTS0041685,21
RTS0041686,13
RTS0041687,7
RTS0041688,24
RTS0041689,8
RTS0041690,16
RTS0041691,31
RTS0041692,18
RTS0041693,12
RTS0041694,11
RTS0041695,19
RTS0041696,19
RTS0041697,18
RTS0041698,12
RTS0041699,19
RTS0041700,7
RTS0041701,12
RTS0041702,14
RTS0041703,16
RTS0041704,14
RTS0041705,17
RTS0041706,11
RTS0041707,10
RTS0041708,19
RTS0041709,18
RTS0041710,25
RTS0041711,10
RTS0041712,9
RTS0041713,19
RTS0041714,12
RTS0041715,12
RTS0041716,28
RTS0041717,62
RTS0041718,14
RTS0041719,54
RTS0041720,58
RTS0041721,13
RTS0041722,6
RTS0041723,17
RTS0041724,13
RTS0041725,12
RTS0041726,10
RTS0041727,16
RTS0041728,20
RTS0041729,16
RTS0041730,20
RTS0041731,8
RTS0041732,15
RTS0041733,13
RTS0041734,11
RTS0041735,18
RTS0041736,11
RTS0041737,12
RTS0041738,25
RTS0041739,22
RTS0041740,14
RTS0041741,19
RTS0041742,13
RTS0041743,19
RTS0041744,13
RTS0041745,9
RTS0041746,19
RTS0041747,23
RTS0041748,15
RTS0041749,12
RTS0041750,17
RTS0041751,18
RTS0041752,12
RTS0041753,16
RTS0041754,9
RTS0041755,9
RTS0041756,17
RTS0041757,28
RTS0041758,11
RTS0041759,10
RTS0041760,25
RTS0041761,17
RTS0041762,12
RTS0041763,26
RTS0041764,11
RTS0041765,17
RTS0041766,12
RTS0041767,21
RTS0041768,12
RTS0041769,14
RTS0041770,35
RTS0041771,15
RTS0041772,11
RTS0041773,12
RTS0041774,18
RTS0041775,14
RTS0041776,16
RTS0041777,18
RTS0041778,18
RTS0041779,18
RTS0041780,22
RTS0041781,11
RTS0041782,12
RTS0041783,18
RTS0041784,17
RTS0041785,17
RTS0041786,11
RTS0041787,15
RTS0041788,13
RTS0041789,11
RTS0041790,17
RTS0041791,12
RTS0041793,9
RTS0041794,8
RTS0041795,20
RTS0041796,12
RTS0041797,16
RTS0041798,10
RTS0041799,18
RTS0041800,7
RTS0041801,14
RTS0041802,16
RTS0041803,12
RTS0041804,12
RTS0041805,13
RTS0041806,19
RTS0041807,13
RTS0041808,26
RTS0041809,16
RTS0041810,21
RTS0041811,26
RTS0041812,26
RTS0041813,15
RTS0041814,19
RTS0041815,25
RTS0041816,20
RTS0041817,19
RTS0041818,8
RTS0041819,17
RTS0041820,32
RTS0041821,21
RTS0041822,11
RTS0041823,13
RTS0041824,27
RTS0041825,7
RTS0041826,24
RTS0041827,26
RTS0041828,17
RTS0041829,26
RTS0041830,8
RTS0041831,19
RTS0041832,23
RTS0041833,17
RTS0041834,22
RTS0041835,20
RTS0041836,32
RTS0041837,18
RTS0041838,19
RTS0041839,15
RTS0041840,9
RTS0041841,11
RTS0041842,9
RTS0041843,23
RTS0041844,12
RTS0041845,8
RTS0041846,13
RTS0041847,20
RTS0041848,9
RTS0041849,15
RTS0041850,9
RTS0041851,9
RTS0041852,27
RTS0041853,13
RTS0041854,9
RTS0041855,18
RTS0041856,14
RTS0041857,27
RTS0041858,32
RTS0041859,15
RTS0041860,13
RTS0041861,14
RTS0041862,14
RTS0041863,14
RTS0041864,17
RTS0041865,18
RTS0041866,19
RTS0041867,16
RTS0041868,18
RTS0041869,17
RTS0041870,24
RTS0041871,20
RTS0041872,10
RTS0041873,15
RTS0041874,30
RTS0041875,14
RTS0041876,10
RTS0041877,15
RTS0041878,12
RTS0041879,17
RTS0041880,18
RTS0041881,20
RTS0041882,14
RTS0041883,18
RTS0041884,17
RTS0041885,12
RTS0041886,13
RTS0041887,13
RTS0041888,20
RTS0041889,11
RTS0041890,18
RTS0041891,24
RTS0041892,10
RTS0041893,26
RTS0041894,20
RTS0041895,26
RTS0041896,14
RTS0041897,20
RTS0041898,19
RTS0041899,14
RTS0041900,16
RTS0041901,19
RTS0041902,17
RTS0041903,22
RTS0041904,21
RTS0041905,20
RTS0041906,31
RTS0041907,20
RTS0041908,18
RTS0041909,15
RTS0041910,9
RTS0041911,15
RTS0041912,9
RTS0041913,29
RTS0041914,17
RTS0041915,19
RTS0041916,22
RTS0041917,17
RTS0041918,23
RTS0041919,28
RTS0041920,22
RTS0041922,52
RTS0041923,7
RTS0041924,15
RTS0041925,9
RTS0041926,12
RTS0041927,24
RTS0041928,17
RTS0041929,22
RTS0041930,40
RTS0041931,12
RTS0041932,17
RTS0041933,18
RTS0041934,9
RTS0041935,16
RTS0041936,18
RTS0041937,28
RTS0041938,24
RTS0041939,18
RTS0041940,18
RTS0041941,21
RTS0041942,18
RTS0041943,20
RTS0041944,36
RTS0041945,11
RTS0041946,31
RTS0041947,19
RTS0041948,8
RTS0041949,30
RTS0041950,12
RTS0041951,19
RTS0041952,15
RTS0041953,20
RTS0041954,32
RTS0041955,18
RTS0041956,12
RTS0041957,11
RTS0041958,16
RTS0041959,25
RTS0041960,15
RTS0041961,6
RTS0041962,11
RTS0041963,19
RTS0041964,39
RTS0041965,10
RTS0041966,20
RTS0041967,20
RTS0041968,18
RTS0041969,6
RTS0041971,18
RTS0041972,11
RTS0041973,9
RTS0041974,12
RTS0041975,34
RTS0041976,26
RTS0041977,23
RTS0041978,8
RTS0041979,12
RTS0041980,12
RTS0041981,12
RTS0041982,13
RTS0041983,11
RTS0041984,23
RTS0041985,11
RTS0041986,29
RTS0041987,15
RTS0041988,15
RTS0041989,15
RTS0041990,26
RTS0041991,19
RTS0041992,29
RTS0041993,17
RTS0041994,19
RTS0041995,15
RTS0041996,17
RTS0041997,23
RTS0041998,18
RTS0041999,33
RTS0042000,15
RTS0042001,14
RTS0042002,12
RTS0042003,19
RTS0042004,13
RTS0042005,7
RTS0042006,20
RTS0042007,12
RTS0042008,14
RTS0042009,14
RTS0042010,22
RTS0042011,20
RTS0042012,32
RTS0042013,17
RTS0042014,14
RTS0042015,11
RTS0042016,10
RTS0042017,18
RTS0042018,4
RTS0042019,21
RTS0042020,14
RTS0042021,10
RTS0042022,12
RTS0042023,19
RTS0042024,18
RTS0042025,18
RTS0042026,11
RTS0042027,19
RTS0042028,10
RTS0042029,18
RTS0042030,10
RTS0042031,15
RTS0042032,18
RTS0042033,7
RTS0042034,16
RTS0042035,12
RTS0042036,13
RTS0042037,16
RTS0042038,15
RTS0042039,6
RTS0042040,16
RTS0042041,18
RTS0042042,15
RTS0042043,12
RTS0042044,18
RTS0042045,11
RTS0042046,34
RTS0042047,12
RTS0042048,22
RTS0042049,20
RTS0042050,14
RTS0042051,20
RTS0042052,25
RTS0042053,19
RTS0042054,7
RTS0042055,14
RTS0042056,28
RTS0042057,15
RTS0042058,12
RTS0042059,19
RTS0042060,16
RTS0042061,15
RTS0042062,5
RTS0042063,14
RTS0042064,12
RTS0042065,16
RTS0042066,14
RTS0042067,50
RTS0042068,22
RTS0042069,19
RTS0042071,19
RTS0042072,13
RTS0042073,17
RTS0042074,13
RTS0042075,16
RTS0042076,10
RTS0042077,18
RTS0042078,10
RTS0042079,11
RTS0042080,16
RTS0042081,19
RTS0042082,15
RTS0042083,12
RTS0042084,11
RTS0042085,19
RTS0042086,13
RTS0042087,13
RTS0042088,7
RTS0042089,10
RTS0042090,17
RTS0042091,33
RTS0042092,47
RTS0042093,12
RTS0042094,6
RTS0042095,11
RTS0042096,25
RTS0042097,15
RTS0042098,14
RTS0042099,22
RTS0042100,14
RTS0042101,38
RTS0042102,13
RTS0042103,14
RTS0042104,20
RTS0042105,14
RTS0042106,23
RTS0042107,17
RTS0042108,13
RTS0042109,12
RTS0042110,20
RTS0042111,13
RTS0042112,11
RTS0042113,19
RTS0042114,10
RTS0042115,18
RTS0042116,17
RTS0042117,19
RTS0042118,22
RTS0042119,8
RTS0042120,20
RTS0042121,19
RTS0042122,27
RTS0042123,11
RTS0042124,11
RTS0042125,21
RTS0042126,24
RTS0042127,17
RTS0042128,14
RTS0042129,18
RTS0042130,23
RTS0042131,25
RTS0042132,15
RTS0042133,22
RTS0042134,9
RTS0042135,29
RTS0042136,19
RTS0042137,16
RTS0042138,12
RTS0042139,23
RTS0042140,26
RTS0042141,18
RTS0042142,18
RTS0042143,21
RTS0042144,21
RTS0042145,14
RTS0042146,19
RTS0042147,9
RTS0042148,19
RTS0042149,16
RTS0042150,21
RTS0042151,14
RTS0042152,20
RTS0042153,13
RTS0042154,20
RTS0042155,26
RTS0042156,14
RTS0042157,11
RTS0042158,20
RTS0042159,14
RTS0042160,23
RTS0042161,13
RTS0042162,15
RTS0042163,16
RTS0042164,13
RTS0042165,9
RTS0042166,21
RTS0042167,26
RTS0042168,10
RTS0042169,18
RTS0042170,18
RTS0042171,13
RTS0042172,19
RTS0042173,21
RTS0042174,14
RTS0042175,13
RTS0042176,18
RTS0042177,22
RTS0042178,37
RTS0042179,13
RTS0042180,12
RTS0042181,13
RTS0042182,12
RTS0042183,15
RTS0042184,24
RTS0042185,27
RTS0042186,21
RTS0042187,27
RTS0042188,19
RTS0042189,19
RTS0042190,27
RTS0042191,76
RTS0042192,28
RTS0042193,13
RTS0042194,34
RTS0042195,13
RTS0042196,15
RTS0042197,29
RTS0042198,14
RTS0042199,13
RTS0042200,10
RTS0042201,24
RTS0042202,7
RTS0042203,12
RTS0042204,12
RTS0042205,25
RTS0042206,14
RTS0042207,11
RTS0042208,19
RTS0042209,17
RTS0042210,9
RTS0042211,11
RTS0042212,18
RTS0042213,13
RTS0042214,14
RTS0042215,18
RTS0042216,18
RTS0042217,22
RTS0042218,13
RTS0042219,16
RTS0042220,13
RTS0042221,12
RTS0042222,17
RTS0042223,12
RTS0042224,17
RTS0042225,14
RTS0042226,26
RTS0042227,11
RTS0042228,20
RTS0042229,18
RTS0042230,22
RTS0042231,16
RTS0042232,14
RTS0042233,22
RTS0042234,23
RTS0042235,12
RTS0042236,26
RTS0042237,28
RTS0042238,30
RTS0042239,23
RTS0042240,18
RTS0042241,20
RTS0042242,10
RTS0042243,18
RTS0042244,9
RTS0042245,15
RTS0042246,24
RTS0042247,18
RTS0042248,16
RTS0042249,14
RTS0042250,12
RTS0042251,15
RTS0042252,18
RTS0042253,10
RTS0042254,16
RTS0042255,12
RTS0042256,21
RTS0042257,17
RTS0042258,11
RTS0042259,20
RTS0042260,19
RTS0042261,14
RTS0042262,22
RTS0042263,26
RTS0042264,17
RTS0042265,14
RTS0042266,16
RTS0042267,14
RTS0042268,15
RTS0042269,12
RTS0042270,16
RTS0042271,14
RTS0042272,10
RTS0042273,15
RTS0042274,15
RTS0042275,8
RTS0042276,14
RTS0042277,14
RTS0042278,14
RTS0042279,9
RTS0042280,18
RTS0042281,12
RTS0042282,14
RTS0042283,10
RTS0042284,10
RTS0042285,16
RTS0042286,12
RTS0042287,12
RTS0042288,22
RTS0042289,13
RTS0042290,11
RTS0042291,23
RTS0042292,12
RTS0042293,17
RTS0042294,15
RTS0042295,10
RTS0042296,18
RTS0042297,20
RTS0042298,8
RTS0042299,12
RTS0042300,7
RTS0042301,19
RTS0042302,19
RTS0042303,14
RTS0042304,22
RTS0042305,23
RTS0042306,21
RTS0042307,13
RTS0042308,20
RTS0042309,18
RTS0042310,19
RTS0042311,11
RTS0042312,12
RTS0042313,13
RTS0042314,16
RTS0042315,6
RTS0042316,12
RTS0042317,17
RTS0042318,15
RTS0042319,9
RTS0042320,10
RTS0042321,11
RTS0042322,12
RTS0042323,6
RTS0042324,13
RTS0042325,8
RTS0042326,10
RTS0042327,13
RTS0042328,23
RTS0042329,14
RTS0042330,30
RTS0042331,11
RTS0042332,15
RTS0042333,17
RTS0042334,12
RTS0042335,17
RTS0042336,18
RTS0042337,23
RTS0042338,21
RTS0042339,25
RTS0042340,20
RTS0042341,13
RTS0042342,15
RTS0042343,17
RTS0042344,5
RTS0042345,24
RTS0042346,20
RTS0042347,11
RTS0042348,10
RTS0042349,10
RTS0042350,11
RTS0042351,9
RTS0042352,15
RTS0042353,19
RTS0042354,13
RTS0042355,9
RTS0042356,18
RTS0042357,21
RTS0042358,11
RTS0042359,18
RTS0042360,13
RTS0042361,13
RTS0042362,12
RTS0042363,26
RTS0042364,14
RTS0042365,15
RTS0042366,11
RTS0042367,15
RTS0042368,14
RTS0042369,8
RTS0042370,20
RTS0042371,12
RTS0042372,20
RTS0042373,36
RTS0042374,12
RTS0042375,10
RTS0042376,14
RTS0042377,14
RTS0042378,15
RTS0042379,20
RTS0042380,15
RTS0042381,12
RTS0042382,13
RTS0042383,12
RTS0042384,22
RTS0042385,23
RTS0042386,6
RTS0042387,24
RTS0042388,18
RTS0042389,18
RTS0042390,12
RTS0042391,20
RTS0042392,23
RTS0042393,9
RTS0042394,11
RTS0042395,26
RTS0042396,11
RTS0042397,13
RTS0042398,20
RTS0042399,22
RTS0042400,14
RTS0042401,12
RTS0042402,30
RTS0042403,8
RTS0042404,15
RTS0042405,5
RTS0042406,15
RTS0042407,17
RTS0042408,16
RTS0042409,7
RTS0042410,20
RTS0042411,14
RTS0042412,12
RTS0042413,21
RTS0042414,13
RTS0042415,10
RTS0042416,13
RTS0042417,21
RTS0042418,31
RTS0042419,16
RTS0042420,25
RTS0042421,21
RTS0042422,17
RTS0042423,14
RTS0042424,13
RTS0042425,18
RTS0042426,9
RTS0042427,14
RTS0042428,13
RTS0042429,9
RTS0042430,13
RTS0042431,23
RTS0042432,24
RTS0042433,15
RTS0042434,26
RTS0042435,13
RTS0042436,17
RTS0042437,17
RTS0042438,25
RTS0042439,16
RTS0042440,26
RTS0042441,20
RTS0042442,15
RTS0042443,19
RTS0042444,13
RTS0042445,12
RTS0042446,14
RTS0042447,14
RTS0042448,18
RTS0042449,12
RTS0042450,17
RTS0042451,17
RTS0042452,11
RTS0042453,18
RTS0042454,16
RTS0042455,12
RTS0042456,12
RTS0042457,17
RTS0042458,16
RTS0042460,38
RTS0042461,17
RTS0042462,18
RTS0042463,21
RTS0042464,23
RTS0042465,17
RTS0042466,13
RTS0042467,17
RTS0042468,13
RTS0042469,15
RTS0042470,12
RTS0042471,30
RTS0042472,17
RTS0042473,18
RTS0042474,12
RTS0042475,16
RTS0042476,24
RTS0042477,17
RTS0042478,9
RTS0042479,18
RTS0042480,21
RTS0042481,26
RTS0042482,9
RTS0042483,13
RTS0042484,21
RTS0042485,25
RTS0042486,19
RTS0042487,12
RTS0042488,13
RTS0042489,11
RTS0042490,17
RTS0042491,19
RTS0042492,16
RTS0042493,9
RTS0042494,9
RTS0042495,16
RTS0042496,19
RTS0042497,12
RTS0042498,14
RTS0042499,21
RTS0042500,23
RTS0042501,8
RTS0042502,11
RTS0042503,16
RTS0042504,8
RTS0042505,26
RTS0042506,20
RTS0042507,19
RTS0042508,8
RTS0042509,9
RTS0042510,10
RTS0042515,11
RTS0042522,14
RTS0042526,11
RTS0042527,16
RTS0042528,14
RTS0042529,11
RTS0042530,8
RTS0042531,5
RTS0042532,7
RTS0042533,11
RTS0042534,20
RTS0042535,17
RTS0042536,11
RTS0042537,20
RTS0042538,14
RTS0042539,20
RTS0042540,19
RTS0042541,16
RTS0042542,11
RTS0042543,21
RTS0042544,18
RTS0042545,9
RTS0042546,13
RTS0042547,18
RTS0042548,12
RTS0042549,16
RTS0042550,19
RTS0042551,61
RTS0042552,11
RTS0042553,8
RTS0042554,13
RTS0042555,17
RTS0042556,12
RTS0042557,15
RTS0042558,13
RTS0042559,15
RTS0042560,15
RTS0042561,13
RTS0042562,9
RTS0042563,27
RTS0042564,14
RTS0042565,26
RTS0042566,15
RTS0042567,15
RTS0042568,15
RTS0042569,24
RTS0042570,8
RTS0042571,31
RTS0042572,67
RTS0042573,11
RTS0042574,15
RTS0042575,22
RTS0042576,15
RTS0042577,28
RTS0042578,9
RTS0042579,26
RTS0042580,16
RTS0042581,43
RTS0042582,19
RTS0042583,157
RTS0042584,23
RTS0042585,10
RTS0042586,21
RTS0042587,16
RTS0042588,13
RTS0042589,11
RTS0042590,14
RTS0042591,15
RTS0042592,21
RTS0042593,8
RTS0042594,14
RTS0042595,11
RTS0042596,16
RTS0042597,22
RTS0042598,26
RTS0042599,17
RTS0042600,10
RTS0042601,18
RTS0042602,8
RTS0042603,26
RTS0042604,47
RTS0042605,21
RTS0042606,19
RTS0042607,18
RTS0042608,12
RTS0042609,14
RTS0042610,19
RTS0042611,13
RTS0042612,18
RTS0042613,16
RTS0042614,28
RTS0042615,13
RTS0042616,12
RTS0042617,15
RTS0042618,20
RTS0042619,21
RTS0042620,18
RTS0042621,12
RTS0042622,20
RTS0042623,17
RTS0042624,17
RTS0042625,10
RTS0042626,23
RTS0042627,58
RTS0042628,11
RTS0042629,20
RTS0042630,15
RTS0042631,10
RTS0042633,21
RTS0042634,23
RTS0042635,10
RTS0042636,14
RTS0042637,15
RTS0042638,15
RTS0042639,17
RTS0042640,12
RTS0042641,15
RTS0042642,16
RTS0042643,10
RTS0042644,11
RTS0042645,13
RTS0042646,9
RTS0042647,15
RTS0042648,20
RTS0042649,14
RTS0042650,7
RTS0042651,11
RTS0042652,5
RTS0042653,20
RTS0042654,13
RTS0042655,15
RTS0042656,25
RTS0042657,14
RTS0042658,16
RTS0042659,11
RTS0042660,19
RTS0042661,11
RTS0042662,9
RTS0042663,18
RTS0042664,10
RTS0042665,17
RTS0042666,18
RTS0042667,12
RTS0042668,10
RTS0042669,10
RTS0042670,30
RTS0042671,18
RTS0042672,15
RTS0042673,8
RTS0042674,13
RTS0042675,15
RTS0042676,12
RTS0042678,14
RTS0042679,18
RTS0042680,10
RTS0042681,18
RTS0042682,21
RTS0042683,20
RTS0042684,10
RTS0042685,16
RTS0042686,33
RTS0042687,16
RTS0042688,25
RTS0042689,11
RTS0042690,13
RTS0042691,17
RTS0042692,12
RTS0042693,19
RTS0042695,11
RTS0042696,18
RTS0042697,21
RTS0042698,11
RTS0042699,10
RTS0042700,15
RTS0042701,19
RTS0042702,10
RTS0042703,15
RTS0042704,23
RTS0042705,18
RTS0042706,15
RTS0042707,9
RTS0042708,16
RTS0042709,15
RTS0042710,22
RTS0042711,13
RTS0042712,18
RTS0042713,16
RTS0042714,8
RTS0042715,7
RTS0042716,19
RTS0042717,12
RTS0042718,12
RTS0042719,16
RTS0042720,19
RTS0042721,18
RTS0042722,15
RTS0042723,19
RTS0042724,18
RTS0042725,21
RTS0042726,17
RTS0042727,11
RTS0042728,14
RTS0042729,12
RTS0042730,14
RTS0042731,9
RTS0042732,5
RTS0042733,9
RTS0042734,23
RTS0042735,12
RTS0042736,14
RTS0042737,25
RTS0042738,16
RTS0042739,12
RTS0042740,13
RTS0042741,11
RTS0042742,16
RTS0042743,12
RTS0042744,21
RTS0042745,11
RTS0042746,19
RTS0042747,10
RTS0042748,11
RTS0042749,13
RTS0042750,21
RTS0042751,11
RTS0042752,14
RTS0042753,29
RTS0042754,16
RTS0042755,12
RTS0042756,17
RTS0042757,19
RTS0042758,9
RTS0042759,12
RTS0042760,15
RTS0042761,16
RTS0042762,11
RTS0042763,15
RTS0042764,17
RTS0042765,17
RTS0042766,27
RTS0042767,16
RTS0042768,11
RTS0042769,18
RTS0042770,15
RTS0042771,16
RTS0042772,26
RTS0042773,13
RTS0042774,42
RTS0042775,17
RTS0042776,19
RTS0042777,46
RTS0042778,23
RTS0042779,19
RTS0042780,26
RTS0042781,24
RTS0042782,16
RTS0042783,25
RTS0042784,30
RTS0042785,12
RTS0042786,16
RTS0042787,14
RTS0042788,18
RTS0042789,15
RTS0042790,15
RTS0042791,30
RTS0042792,12
RTS0042793,19
RTS0042794,39
RTS0042795,19
RTS0042796,14
RTS0042797,24
RTS0042798,17
RTS0042799,33
RTS0042800,16
RTS0042801,35
RTS0042802,30
RTS0042803,23
RTS0042804,12
RTS0042805,15
RTS0042806,10
RTS0042807,18
RTS0042808,14
RTS0042809,25
RTS0042810,22
RTS0042811,23
RTS0042812,15
RTS0042813,22
RTS0042814,21
RTS0042815,30
RTS0042816,24
RTS0042817,24
RTS0042818,15
RTS0042819,22
RTS0042820,20
RTS0042821,21
RTS0042822,18
RTS0042823,13
RTS0042824,29
RTS0042825,26
RTS0042826,39
RTS0042827,15
RTS0042828,17
RTS0042829,17
RTS0042830,18
RTS0042831,36
RTS0042832,21
RTS0042833,17
RTS0042834,21
RTS0042835,11
RTS0042836,23
RTS0042837,19
RTS0042838,21
RTS0042839,14
RTS0042840,20
RTS0042841,24
RTS0042842,18
RTS0042843,12
RTS0042844,15
RTS0042845,62
RTS0042846,10
RTS0042847,24
RTS0042848,21
RTS0042849,20
RTS0042850,22
RTS0042851,14
RTS0042852,12
RTS0042853,18
RTS0042854,17
RTS0042855,15
RTS0042856,13
RTS0042857,23
RTS0042858,25
RTS0042859,26
RTS0042860,11
RTS0042861,12
RTS0042862,24
RTS0042863,21
RTS0042864,12
RTS0042865,13
RTS0042866,16
RTS0042867,7
RTS0042868,13
RTS0042869,23
RTS0042870,17
RTS0042871,21
RTS0042872,11
RTS0042873,17
RTS0042874,18
RTS0042875,17
RTS0042876,30
RTS0042877,23
RTS0042878,18
RTS0042879,15
RTS0042880,14
RTS0042881,26
RTS0042882,10
RTS0042883,15
RTS0042884,19
RTS0042885,29
RTS0042886,20
RTS0042887,18
RTS0042888,16
RTS0042889,16
RTS0042890,22
RTS0042891,13
RTS0042892,25
RTS0042893,42
RTS0042894,18
RTS0042895,11
RTS0042896,14
RTS0042897,31
RTS0042898,12
RTS0042899,12
RTS0042900,29
RTS0042901,17
RTS0042902,9
RTS0042903,22
RTS0042904,20
RTS0042905,34
RTS0042906,21
RTS0042907,21
RTS0042908,22
RTS0042909,27
RTS0042910,10
RTS0042911,18
RTS0042912,22
RTS0042913,17
RTS0042914,17
RTS0042915,9
RTS0042916,23
RTS0042917,17
RTS0042918,15
RTS0042919,10
RTS0042920,16
RTS0042921,16
RTS0042922,30
RTS0042923,15
RTS0042924,5
RTS0042925,14
RTS0042926,18
RTS0042927,18
RTS0042928,17
RTS0042929,21
RTS0042930,16
RTS0042931,17
RTS0042932,5
RTS0042933,19
RTS0042934,14
RTS0042935,21
RTS0042936,18
RTS0042937,12
RTS0042938,39
RTS0042939,15
RTS0042940,28
RTS0042941,9
RTS0042942,19
RTS0042943,19
RTS0042944,16
RTS0042945,20
RTS0042946,24
RTS0042947,28
RTS0042948,6
RTS0042949,20
RTS0042950,20
RTS0042951,17
RTS0042952,16
RTS0042953,26
RTS0042954,11
RTS0042955,29
RTS0042956,12
RTS0042957,14
RTS0042958,13
RTS0042959,19
RTS0042960,25
RTS0042961,12
RTS0042962,29
RTS0042963,14
RTS0042964,14
RTS0042965,24
RTS0042966,13
RTS0042967,28
RTS0042968,9
RTS0042969,15
RTS0042970,16
RTS0042971,17
RTS0042972,14
RTS0042973,12
RTS0042974,16
RTS0042975,8
RTS0042976,8
RTS0042977,8
RTS0042978,16
RTS0042979,13
RTS0042980,21
RTS0042981,12
RTS0042982,23
RTS0042983,17
RTS0042984,13
RTS0042985,13
RTS0042986,24
RTS0042987,12
RTS0042988,20
RTS0042989,10
RTS0042990,17
RTS0042991,13
RTS0042992,31
RTS0042993,17
RTS0042994,16
RTS0042995,18
RTS0042996,23
RTS0042997,19
RTS0042998,14
RTS0042999,18
RTS0043000,16
RTS0043001,17
RTS0043002,18
RTS0043003,10
RTS0043004,13
RTS0043005,20
RTS0043006,13
RTS0043007,25
RTS0043008,20
RTS0043009,10
RTS0043010,19
RTS0043011,19
RTS0043012,10
RTS0043013,13
RTS0043014,18
RTS0043015,12
RTS0043016,21
RTS0043017,17
RTS0043018,18
RTS0043019,16
RTS0043020,13
RTS0043021,28
RTS0043022,14
RTS0043023,21
RTS0043024,22
RTS0043025,20
RTS0043026,12
RTS0043027,18
RTS0043028,22
RTS0043029,22
RTS0043030,22
RTS0043031,17
RTS0043032,26
RTS0043033,29
RTS0043034,13
RTS0043035,24
RTS0043036,19
RTS0043037,8
RTS0043038,28
RTS0043039,13
RTS0043040,12
RTS0043041,10
RTS0043042,17
RTS0043043,12
RTS0043044,18
RTS0043045,10
RTS0043046,10
RTS0043047,18
RTS0043048,16
RTS0043049,17
RTS0043050,19
RTS0043051,18
RTS0043052,17
RTS0043053,9
RTS0043054,14
RTS0043055,19
RTS0043056,17
RTS0043057,25
RTS0043058,22
RTS0043059,16
RTS0043060,15
RTS0043061,29
RTS0043062,10
RTS0043063,11
RTS0043064,15
RTS0043065,27
RTS0043066,21
RTS0043067,18
RTS0043068,14
RTS0043069,17
RTS0043070,24
RTS0043071,15
RTS0043072,21
RTS0043073,10
RTS0043074,25
RTS0043075,14
RTS0043076,11
RTS0043077,7
RTS0043078,9
RTS0043079,22
RTS0043080,21
RTS0043081,12
RTS0043082,22
RTS0043083,11
RTS0043084,22
RTS0043085,19
RTS0043086,17
RTS0043087,10
RTS0043088,18
RTS0043089,16
RTS0043090,20
RTS0043091,19
RTS0043092,21
RTS0043093,12
RTS0043094,20
RTS0043095,9
RTS0043096,10
RTS0043097,16
RTS0043098,22
RTS0043099,16
RTS0043100,16
RTS0043101,19
RTS0043102,9
RTS0043103,18
RTS0043104,23
RTS0043105,24
RTS0043106,20
RTS0043107,8
RTS0043108,17
RTS0043109,12
RTS0043110,11
RTS0043111,18
RTS0043112,15
RTS0043113,15
RTS0043114,24
RTS0043115,18
RTS0043116,23
RTS0043117,14
RTS0043118,15
RTS0043119,20
RTS0043120,17
RTS0043121,19
RTS0043122,15
RTS0043123,25
RTS0043124,19
RTS0043125,16
RTS0043126,22
RTS0043127,15
RTS0043128,12
RTS0043129,20
RTS0043130,17
RTS0043131,13
RTS0043132,22
RTS0043133,23
RTS0043134,11
RTS0043135,18
RTS0043136,19
RTS0043137,20
RTS0043138,15
RTS0043139,16
RTS0043140,11
RTS0043141,16
RTS0043142,14
RTS0043143,16
RTS0043144,24
RTS0043145,15
RTS0043146,13
RTS0043147,10
RTS0043148,31
RTS0043149,15
RTS0043150,7
RTS0043151,12
RTS0043152,30
RTS0043153,19
RTS0043154,14
RTS0043155,19
RTS0043156,18
RTS0043157,47
RTS0043159,21
RTS0043160,38
RTS0043161,17
RTS0043162,17
RTS0043163,19
RTS0043164,13
RTS0043165,34
RTS0043167,7
RTS0043168,29
RTS0043169,22
RTS0043170,12
RTS0043171,9
RTS0043172,19
RTS0043173,20
RTS0043174,20
RTS0043175,14
RTS0043176,18
RTS0043177,17
RTS0043178,24
RTS0043179,21
RTS0043180,9
RTS0043181,22
RTS0043182,30
RTS0043183,22
RTS0043184,20
RTS0043185,18
RTS0043186,18
RTS0043187,8
RTS0043188,20
RTS0043189,18
RTS0043190,21
RTS0043191,12
RTS0043192,18
RTS0043193,16
RTS0043194,18
RTS0043195,21
RTS0043196,83
RTS0043197,41
RTS0043198,19
RTS0043199,29
RTS0043200,18
RTS0043201,20
RTS0043202,16
RTS0043203,7
RTS0043204,23
RTS0043205,25
RTS0043206,18
RTS0043207,10
RTS0043208,18
RTS0043209,13
RTS0043210,12
RTS0043211,19
RTS0043212,23
RTS0043213,15
RTS0043214,10
RTS0043215,16
RTS0043216,31
RTS0043217,23
RTS0043218,14
RTS0043219,17
RTS0043220,21
RTS0043221,20
RTS0043222,22
RTS0043223,17
RTS0043224,14
RTS0043225,10
RTS0043226,28
RTS0043227,17
RTS0043228,28
RTS0043229,19
RTS0043230,22
RTS0043231,41
RTS0043232,19
RTS0043233,20
RTS0043234,11
RTS0043235,15
RTS0043236,9
RTS0043237,15
RTS0043238,16
RTS0043239,25
RTS0043240,22
RTS0043241,16
RTS0043242,22
RTS0043243,20
RTS0043244,14
RTS0043245,14
RTS0043246,17
RTS0043247,18
RTS0043248,17
RTS0043249,10
RTS0043250,28
RTS0043251,23
RTS0043252,24
RTS0043253,16
RTS0043254,39
RTS0043255,13
RTS0043256,23
RTS0043257,7
RTS0043258,19
RTS0043259,13
RTS0043260,16
RTS0043261,27
RTS0043262,12
RTS0043263,7
RTS0043264,14
RTS0043265,19
RTS0043266,18
RTS0043267,22
RTS0043268,13
RTS0043269,17
RTS0043270,21
RTS0043271,10
RTS0043272,13
RTS0043273,15
RTS0043274,21
RTS0043275,11
RTS0043276,10
RTS0043277,9
RTS0043278,20
RTS0043279,18
RTS0043280,12
RTS0043281,10
RTS0043282,31
RTS0043283,9
RTS0043284,23
RTS0043285,13
RTS0043286,28
RTS0043287,21
RTS0043288,28
RTS0043289,20
RTS0043290,19
RTS0043291,28
RTS0043292,22
RTS0043293,18
RTS0043294,21
RTS0043295,13
RTS0043296,17
RTS0043297,14
RTS0043299,17
RTS0043300,29
RTS0043301,13
RTS0043302,22
RTS0043303,9
RTS0043304,18
RTS0043305,17
RTS0043306,19
RTS0043307,14
RTS0043308,14
RTS0043309,20
RTS0043310,21
RTS0043311,12
RTS0043312,18
RTS0043313,18
RTS0043314,22
RTS0043315,11
RTS0043316,16
RTS0043317,18
RTS0043318,8
RTS0043319,9
RTS0043320,11
RTS0043321,18
RTS0043322,18
RTS0043323,24
RTS0043324,16
RTS0043325,17
RTS0043326,16
RTS0043327,20
RTS0043328,16
RTS0043329,17
RTS0043330,18
RTS0043331,16
RTS0043332,14
RTS0043333,11
RTS0043334,14
RTS0043335,17
RTS0043336,18
RTS0043337,23
RTS0043338,36
RTS0043339,17
RTS0043340,14
RTS0043341,23
RTS0043342,17
RTS0043343,14
RTS0043344,25
RTS0043345,10
RTS0043346,19
RTS0043347,18
RTS0043348,26
RTS0043349,21
RTS0043350,38
RTS0043351,20
RTS0043352,28
RTS0043353,16
RTS0043354,16
RTS0043355,23
RTS0043356,14
RTS0043357,19
RTS0043358,29
RTS0043359,19
RTS0043360,11
RTS0043361,24
RTS0043362,25
RTS0043363,18
RTS0043364,8
RTS0043365,18
RTS0043366,21
RTS0043367,13
RTS0043368,17
RTS0043369,14
RTS0043370,13
RTS0043371,20
RTS0043372,20
RTS0043373,13
RTS0043374,10
RTS0043375,15
RTS0043376,21
RTS0043377,22
RTS0043378,22
RTS0043379,16
RTS0043380,22
RTS0043381,21
RTS0043382,12
RTS0043383,9
RTS0043384,24
RTS0043385,11
RTS0043386,14
RTS0043387,25
RTS0043388,10
RTS0043389,20
RTS0043390,16
RTS0043391,21
RTS0043392,14
RTS0043393,26
RTS0043394,20
RTS0043395,13
RTS0043396,20
RTS0043397,12
RTS0043398,18
RTS0043399,15
RTS0043400,12
RTS0043401,27
RTS0043402,27
RTS0043403,34
RTS0043404,22
RTS0043405,16
RTS0043406,14
RTS0043407,15
RTS0043408,17
RTS0043409,16
RTS0043410,14
RTS0043411,16
RTS0043412,21
RTS0043413,17
RTS0043414,16
RTS0043415,17
RTS0043416,12
RTS0043417,24
RTS0043418,19
RTS0043419,24
RTS0043420,24
RTS0043421,53
RTS0043422,11
RTS0043423,13
RTS0043424,41
RTS0043425,12
RTS0043426,21
RTS0043427,16
RTS0043428,14
RTS0043429,11
RTS0043430,17
RTS0043431,20
RTS0043432,13
RTS0043433,16
RTS0043434,20
RTS0043435,15
RTS0043436,13
RTS0043437,17
RTS0043438,15
RTS0043439,42
RTS0043440,29
RTS0043441,30
RTS0043442,22
RTS0043443,16
RTS0043444,17
RTS0043445,20
RTS0043446,16
RTS0043447,20
RTS0043448,20
RTS0043449,29
RTS0043450,28
RTS0043451,17
RTS0043452,15
RTS0043453,13
RTS0043454,13
RTS0043455,13
RTS0043456,18
RTS0043457,9
RTS0043458,18
RTS0043459,19
RTS0043460,13
RTS0043461,13
RTS0043462,17
RTS0043463,20
RTS0043464,20
RTS0043465,24
RTS0043466,21
RTS0043467,29
RTS0043468,22
RTS0043469,16
RTS0043470,16
RTS0043471,15
RTS0043472,27
RTS0043473,14
RTS0043474,29
RTS0043475,22
RTS0043476,13
RTS0043477,17
RTS0043478,20
RTS0043479,14
RTS0043480,12
RTS0043481,30
RTS0043482,30
RTS0043483,16
RTS0043484,11
RTS0043485,26
RTS0043486,18
RTS0043487,21
RTS0043488,18
RTS0043489,25
RTS0043490,19
RTS0043491,27
RTS0043492,13
RTS0043493,15
RTS0043494,26
RTS0043495,24
RTS0043496,15
RTS0043497,18
RTS0043498,21
RTS0043499,13
RTS0043500,14
RTS0043501,13
RTS0043502,6
RTS0043503,11
RTS0043504,16
RTS0043505,20
RTS0043506,15
RTS0043507,17
RTS0043508,4
RTS0043509,9
RTS0043510,18
RTS0043511,18
RTS0043512,19
RTS0043513,16
RTS0043514,24
RTS0043515,20
RTS0043516,27
RTS0043517,12
RTS0043518,23
RTS0043519,10
RTS0043520,18
RTS0043521,13
RTS0043522,17
RTS0043523,28
RTS0043524,11
RTS0043525,15
RTS0043526,17
RTS0043527,9
RTS0043528,7
RTS0043529,13
RTS0043530,18
RTS0043531,11
RTS0043532,8
RTS0043533,9
RTS0043534,28
RTS0043535,19
RTS0043536,24
RTS0043537,9
RTS0043538,13
RTS0043539,20
RTS0043540,12
RTS0043541,22
RTS0043542,12
RTS0043543,22
RTS0043544,21
RTS0043545,14
RTS0043546,11
RTS0043547,11
RTS0043548,18
RTS0043549,15
RTS0043550,22
RTS0043551,20
RTS0043552,18
RTS0043553,22
RTS0043554,14
RTS0043555,11
RTS0043556,17
RTS0043557,34
RTS0043558,18
RTS0043559,19
RTS0043560,16
RTS0043561,19
RTS0043562,14
RTS0043563,14
RTS0043564,11
RTS0043565,11
RTS0043566,17
RTS0043567,13
RTS0043568,12
RTS0043569,16
RTS0043570,17
RTS0043571,20
RTS0043572,17
RTS0043573,21
RTS0043574,18
RTS0043575,13
RTS0043576,15
RTS0043577,18
RTS0043578,15
RTS0043579,9
RTS0043580,11
RTS0043581,15
RTS0043582,15
RTS0043583,10
RTS0043584,23
RTS0043585,10
RTS0043586,15
RTS0043587,22
RTS0043588,13
RTS0043589,25
RTS0043590,15
RTS0043591,14
RTS0043592,13
RTS0043593,21
RTS0043594,9
RTS0043595,13
RTS0043596,11
RTS0043597,17
RTS0043598,26
RTS0043599,16
RTS0043600,17
RTS0043601,14
RTS0043602,9
RTS0043603,15
RTS0043604,21
RTS0043605,10
RTS0043606,12
RTS0043607,27
RTS0043608,18
RTS0043609,13
RTS0043610,12
RTS0043611,11
RTS0043612,20
RTS0043613,11
RTS0043614,10
RTS0043615,10
RTS0043616,28
RTS0043617,8
RTS0043618,12
RTS0043619,17
RTS0043620,12
RTS0043621,11
RTS0043622,10
RTS0043623,16
RTS0043624,16
RTS0043625,12
RTS0043626,14
RTS0043627,26
RTS0043628,23
RTS0043629,11
RTS0043630,10
RTS0043631,7
RTS0043632,12
RTS0043633,18
RTS0043634,12
RTS0043635,6
RTS0043636,16
RTS0043637,22
RTS0043638,18
RTS0043639,21
RTS0043640,20
RTS0043641,37
RTS0043642,19
RTS0043643,24
RTS0043644,46
RTS0043645,20
RTS0043646,15
RTS0043647,16
RTS0043648,12
RTS0043649,13
RTS0043650,17
RTS0043651,11
RTS0043652,15
RTS0043653,9
RTS0043654,14
RTS0043655,13
RTS0043656,18
RTS0043657,16
RTS0043658,49
RTS0043659,11
RTS0043660,13
RTS0043661,13
RTS0043663,22
RTS0043664,14
RTS0043665,23
RTS0043666,16
RTS0043667,32
RTS0043668,18
RTS0043669,14
RTS0043670,9
RTS0043671,15
RTS0043672,21
RTS0043673,16
RTS0043674,18
RTS0043675,18
RTS0043676,22
RTS0043677,14
RTS0043678,14
RTS0043679,13
RTS0043680,17
RTS0043681,26
RTS0043682,11
RTS0043683,16
RTS0043684,20
RTS0043685,27
RTS0043686,13
RTS0043687,17
RTS0043688,5
RTS0043689,13
RTS0043690,12
RTS0043691,31
RTS0043692,18
RTS0043693,25
RTS0043694,17
RTS0043695,12
RTS0043696,16
RTS0043697,17
RTS0043698,21
RTS0043699,11
RTS0043700,28
RTS0043701,15
RTS0043702,27
RTS0043703,13
RTS0043704,17
RTS0043705,13
RTS0043706,24
RTS0043707,14
RTS0043708,13
RTS0043709,10
RTS0043710,14
RTS0043711,17
RTS0043712,15
RTS0043713,9
RTS0043714,13
RTS0043715,10
RTS0043716,21
RTS0043717,20
RTS0043718,24
RTS0043719,26
RTS0043720,12
RTS0043721,19
RTS0043722,15
RTS0043723,13
RTS0043724,13
RTS0043725,23
RTS0043726,14
RTS0043727,15
RTS0043728,13
RTS0043729,10
RTS0043730,12
RTS0043731,17
RTS0043732,18
RTS0043733,9
RTS0043734,19
RTS0043735,11
RTS0043736,9
RTS0043737,21
RTS0043738,14
RTS0043739,10
RTS0043740,13
RTS0043741,20
RTS0043742,15
RTS0043743,9
RTS0043744,15
RTS0043745,18
RTS0043746,15
RTS0043747,27
RTS0043748,14
RTS0043749,8
RTS0043750,16
RTS0043751,10
RTS0043752,19
RTS0043753,12
RTS0043754,14
RTS0043755,39
RTS0043756,17
RTS0043757,13
RTS0043758,29
RTS0043759,14
RTS0043760,14
RTS0043761,40
RTS0043762,11
RTS0043763,8
RTS0043764,20
RTS0043765,14
RTS0043766,14
RTS0043767,15
RTS0043768,11
RTS0043769,14
RTS0043770,17
RTS0043771,11
RTS0043772,24
RTS0043773,11
RTS0043774,10
RTS0043775,10
RTS0043776,11
RTS0043777,19
RTS0043778,18
RTS0043779,17
RTS0043780,27
RTS0043781,13
RTS0043782,13
RTS0043783,16
RTS0043784,13
RTS0043785,11
RTS0043786,33
RTS0043787,10
RTS0043788,15
RTS0043789,24
RTS0043790,15
RTS0043791,18
RTS0043792,27
RTS0043793,11
RTS0043794,20
RTS0043795,18
RTS0043796,14
RTS0043797,20
RTS0043798,22
RTS0043799,13
RTS0043800,14
RTS0043801,17
RTS0043802,19
RTS0043803,10
RTS0043804,24
RTS0043805,11
RTS0043806,16
RTS0043807,13
RTS0043808,28
RTS0043809,30
RTS0043810,12
RTS0043811,9
RTS0043812,22
RTS0043813,11
RTS0043814,13
RTS0043815,14
RTS0043816,23
RTS0043817,15
RTS0043818,21
RTS0043819,17
RTS0043820,94
RTS0043821,48
RTS0043822,8
RTS0043823,23
RTS0043824,16
RTS0043825,10
RTS0043826,13
RTS0043827,8
RTS0043828,14
RTS0043829,10
RTS0043830,14
RTS0043831,14
RTS0043832,10
RTS0043833,22
RTS0043834,9
RTS0043835,26
RTS0043836,12
RTS0043837,15
RTS0043838,14
RTS0043839,18
RTS0043840,8
RTS0043841,7
RTS0043842,8
RTS0043843,12
RTS0043844,12
RTS0043845,14
RTS0043846,9
RTS0043847,25
RTS0043848,22
RTS0043849,17
RTS0043850,22
RTS0043851,23
RTS0043852,17
RTS0043853,45
RTS0043854,21
RTS0043856,11
RTS0043857,6
RTS0043858,14
RTS0043859,17
RTS0043860,21
RTS0043861,34
RTS0043862,48
RTS0043863,14
RTS0043864,21
RTS0043865,14
RTS0043866,24
RTS0043867,23
RTS0043868,18
RTS0043869,26
RTS0043870,13
RTS0043871,21
RTS0043872,17
RTS0043873,13
RTS0043874,13
RTS0043875,14
RTS0043876,20
RTS0043877,22
RTS0043878,20
RTS0043879,31
RTS0043880,13
RTS0043881,27
RTS0043882,6
RTS0043883,31
RTS0043884,39
RTS0043885,11
RTS0043886,16
RTS0043887,9
RTS0043888,16
RTS0043889,10
RTS0043890,24
RTS0043891,23
RTS0043892,21
RTS0043893,10
RTS0043894,31
RTS0043895,14
RTS0043896,15
RTS0043897,31
RTS0043898,22
RTS0043899,13
RTS0043900,23
RTS0043901,25
RTS0043902,10
RTS0043903,21
RTS0043904,16
RTS0043905,19
RTS0043906,7
RTS0043907,18
RTS0043908,6
RTS0043909,11
RTS0043910,12
RTS0043911,16
RTS0043912,19
RTS0043913,13
RTS0043914,16
RTS0043915,11
RTS0043916,21
RTS0043917,12
RTS0043918,17
RTS0043919,22
RTS0043920,44
RTS0043921,20
RTS0043922,18
RTS0043923,23
RTS0043924,25
RTS0043925,28
RTS0043926,17
RTS0043927,20
RTS0043928,15
RTS0043929,15
RTS0043930,12
RTS0043931,17
RTS0043932,14
RTS0043933,6
RTS0043934,10
RTS0043935,14
RTS0043936,10
RTS0043937,17
RTS0043938,23
RTS0043939,19
RTS0043940,14
RTS0043941,19
RTS0043942,14
RTS0043943,19
RTS0043944,7
RTS0043945,13
RTS0043946,9
RTS0043947,21
RTS0043948,13
RTS0043949,10
RTS0043950,40
RTS0043951,20
RTS0043952,29
RTS0043953,12
RTS0043954,20
RTS0043955,23
RTS0043956,20
RTS0043957,13
RTS0043958,14
RTS0043959,8
RTS0043960,13
RTS0043961,12
RTS0043962,11
RTS0043963,11
RTS0043964,9
RTS0043965,16
RTS0043966,19
RTS0043967,19
RTS0043968,18
RTS0043969,26
RTS0043970,17
RTS0043971,36
RTS0043972,36
RTS0043973,24
RTS0043974,23
RTS0043975,15
RTS0043976,18
RTS0043977,16
RTS0043978,19
RTS0043979,12
RTS0043980,12
RTS0043981,20
RTS0043982,10
RTS0043983,18
RTS0043984,14
RTS0043985,14
RTS0043986,21
RTS0043987,33
RTS0043988,20
RTS0043989,9
RTS0043990,9
RTS0043991,26
RTS0043992,14
RTS0043993,11
RTS0043994,12
RTS0043996,20
RTS0043997,10
RTS0043998,16
RTS0043999,15
RTS0044000,10
RTS0044001,12
RTS0044002,25
RTS0044003,18
RTS0044004,19
RTS0044005,16
RTS0044006,11
RTS0044007,16
RTS0044008,18
RTS0044009,17
RTS0044010,14
RTS0044011,24
RTS0044012,23
RTS0044013,19
RTS0044014,12
RTS0044015,19
RTS0044016,19
RTS0044017,25
RTS0044018,16
RTS0044019,24
RTS0044020,31
RTS0044021,17
RTS0044022,29
RTS0044023,16
RTS0044024,10
RTS0044025,24
RTS0044026,15
RTS0044027,13
RTS0044028,14
RTS0044029,25
RTS0044030,10
RTS0044031,11
RTS0044032,11
RTS0044033,12
RTS0044034,21
RTS0044035,9
RTS0044036,14
RTS0044037,19
RTS0044038,21
RTS0044039,12
RTS0044040,14
RTS0044041,16
RTS0044042,17
RTS0044043,12
RTS0044044,34
RTS0044045,17
RTS0044046,18
RTS0044047,18
RTS0044048,10
RTS0044049,14
RTS0044050,16
RTS0044051,16
RTS0044052,16
RTS0044053,10
RTS0044054,21
RTS0044055,25
RTS0044056,25
RTS0044057,22
RTS0044058,16
RTS0044059,20
RTS0044060,22
RTS0044061,17
RTS0044062,13
RTS0044063,12
RTS0044064,21
RTS0044065,21
RTS0044067,22
RTS0044068,17
RTS0044069,21
RTS0044070,8
RTS0044071,13
RTS0044072,21
RTS0044073,7
RTS0044074,18
RTS0044075,16
RTS0044076,10
RTS0044077,26
RTS0044078,15
RTS0044079,17
RTS0044080,20
RTS0044081,19
RTS0044082,12
RTS0044083,28
RTS0044084,20
RTS0044085,15
RTS0044086,19
RTS0044087,8
RTS0044088,16
RTS0044089,21
RTS0044090,19
RTS0044091,15
RTS0044092,15
RTS0044093,17
RTS0044094,15
RTS0044095,14
RTS0044096,15
RTS0044097,25
RTS0044098,13
RTS0044099,14
RTS0044100,25
RTS0044101,10
RTS0044102,13
RTS0044103,5
RTS0044104,10
RTS0044105,16
RTS0044106,22
RTS0044107,25
RTS0044108,21
RTS0044109,24
RTS0044110,21
RTS0044111,22
RTS0044112,16
RTS0044113,18
RTS0044114,17
RTS0044115,28
RTS0044116,22
RTS0044117,20
RTS0044118,15
RTS0044119,22
RTS0044120,15
RTS0044121,12
RTS0044122,18
RTS0044123,13
RTS0044124,12
RTS0044125,21
RTS0044126,16
RTS0044127,27
RTS0044128,16
RTS0044129,28
RTS0044130,12
RTS0044131,25
RTS0044132,23
RTS0044133,20
RTS0044134,17
RTS0044135,22
RTS0044136,12
RTS0044137,16
RTS0044138,33
RTS0044139,19
RTS0044140,28
RTS0044141,22
RTS0044142,16
RTS0044143,22
RTS0044144,34
RTS0044145,7
RTS0044146,11
RTS0044147,10
RTS0044148,20
RTS0044149,12
RTS0044150,26
RTS0044151,18
RTS0044152,18
RTS0044153,16
RTS0044154,27
RTS0044155,37
RTS0044156,15
RTS0044157,13
RTS0044158,16
RTS0044159,10
RTS0044160,14
RTS0044161,16
RTS0044162,19
RTS0044163,16
RTS0044164,25
RTS0044165,15
RTS0044166,12
RTS0044167,13
RTS0044168,12
RTS0044169,20
RTS0044170,21
RTS0044171,17
RTS0044172,11
RTS0044173,15
RTS0044174,11
RTS0044175,17
RTS0044176,15
RTS0044177,17
RTS0044178,15
RTS0044180,15
RTS0044181,14
RTS0044182,16
RTS0044183,10
RTS0044184,14
RTS0044185,12
RTS0044186,40
RTS0044187,22
RTS0044188,11
RTS0044189,15
RTS0044190,8
RTS0044191,29
RTS0044192,19
RTS0044193,17
RTS0044194,37
RTS0044195,14
RTS0044196,18
RTS0044197,9
RTS0044198,24
RTS0044199,17
RTS0044200,8
RTS0044206,25
RTS0044207,18
RTS0044208,13
RTS0044209,14
RTS0044210,20
RTS0044211,12
RTS0044212,17
RTS0044213,19
RTS0044214,21
RTS0044215,20
RTS0044216,22
RTS0044217,24
RTS0044218,23
RTS0044219,21
RTS0044220,11
RTS0044221,13
RTS0044222,9
RTS0044223,19
RTS0044224,18
RTS0044225,18
RTS0044226,14
RTS0044227,19
RTS0044228,13
RTS0044229,10
RTS0044230,16
RTS0044231,12
RTS0044232,15
RTS0044233,18
RTS0044234,17
RTS0044235,23
RTS0044236,13
RTS0044237,30
RTS0044238,22
RTS0044239,17
RTS0044240,14
RTS0044241,16
RTS0044242,21
RTS0044243,16
RTS0044244,18
RTS0044245,17
RTS0044246,19
RTS0044247,10
RTS0044248,19
RTS0044249,10
RTS0044250,12
RTS0044251,19
RTS0044252,16
RTS0044253,14
RTS0044254,14
RTS0044255,11
RTS0044256,17
RTS0044257,52
RTS0044258,19
RTS0044259,18
RTS0044260,15
RTS0044261,28
RTS0044262,10
RTS0044263,30
RTS0044264,25
RTS0044265,12
RTS0044266,25
RTS0044267,14
RTS0044268,20
RTS0044269,15
RTS0044270,24
RTS0044271,16
RTS0044272,10
RTS0044273,22
RTS0044274,20
RTS0044275,23
RTS0044276,18
RTS0044277,13
RTS0044278,17
RTS0044279,13
RTS0044280,16
RTS0044281,28
RTS0044282,28
RTS0044283,18
RTS0044284,11
RTS0044285,11
RTS0044286,11
RTS0044287,17
RTS0044288,16
RTS0044289,12
RTS0044290,12
RTS0044291,17
RTS0044292,16
RTS0044293,20
RTS0044294,18
RTS0044295,8
RTS0044296,17
RTS0044297,17
RTS0044298,19
RTS0044299,15
RTS0044300,13
RTS0044301,24
RTS0044302,14
RTS0044303,25
RTS0044304,16
RTS0044305,24
RTS0044306,10
RTS0044307,18
RTS0044308,26
RTS0044309,30
RTS0044310,23
RTS0044311,22
RTS0044312,19
RTS0044313,10
RTS0044314,15
RTS0044315,10
RTS0044316,25
RTS0044317,24
RTS0044318,17
RTS0044319,14
RTS0044320,6
RTS0044321,12
RTS0044322,16
RTS0044323,24
RTS0044324,18
RTS0044325,23
RTS0044326,19
RTS0044327,20
RTS0044328,9
RTS0044329,21
RTS0044330,13
RTS0044331,26
RTS0044332,16
RTS0044333,23
RTS0044334,24
RTS0044335,19
RTS0044336,14
RTS0044337,14
RTS0044338,13
RTS0044339,20
RTS0044340,13
RTS0044341,19
RTS0044342,19
RTS0044343,14
RTS0044344,14
RTS0044345,11
RTS0044346,21
RTS0044347,22
RTS0044348,19
RTS0044349,32
RTS0044350,32
RTS0044351,22
RTS0044352,20
RTS0044353,19
RTS0044354,15
RTS0044355,14
RTS0044356,30
RTS0044357,21
RTS0044358,9
RTS0044359,17
RTS0044360,14
RTS0044361,11
RTS0044362,19
RTS0044363,15
RTS0044364,19
RTS0044365,17
RTS0044366,22
RTS0044367,12
RTS0044368,23
RTS0044369,52
RTS0044370,44
RTS0044371,19
RTS0044372,14
RTS0044373,18
RTS0044374,14
RTS0044375,21
RTS0044376,9
RTS0044377,15
RTS0044378,20
RTS0044379,31
RTS0044380,14
RTS0044381,26
RTS0044382,14
RTS0044383,28
RTS0044384,12
RTS0044385,21
RTS0044386,13
RTS0044387,13
RTS0044388,16
RTS0044389,19
RTS0044390,16
RTS0044391,18
RTS0044392,47
RTS0044393,82
RTS0044394,15
RTS0044395,19
RTS0044396,15
RTS0044397,24
RTS0044399,11
RTS0044400,18
RTS0044401,20
RTS0044402,18
RTS0044403,12
RTS0044404,27
RTS0044405,22
RTS0044406,12
RTS0044407,14
RTS0044408,26
RTS0044409,21
RTS0044410,23
RTS0044411,22
RTS0044412,12
RTS0044413,17
RTS0044414,20
RTS0044415,15
RTS0044416,25
RTS0044417,22
RTS0044418,20
RTS0044419,16
RTS0044420,40
RTS0044421,16
RTS0044422,12
RTS0044423,15
RTS0044424,20
RTS0044425,20
RTS0044426,20
RTS0044427,19
RTS0044428,14
RTS0044429,14
RTS0044430,13
RTS0044431,9
RTS0044432,23
RTS0044433,13
RTS0044434,38
RTS0044435,12
RTS0044436,15
RTS0044437,17
RTS0044438,15
RTS0044439,14
RTS0044440,22
RTS0044441,24
RTS0044442,22
RTS0044443,15
RTS0044444,9
RTS0044445,20
RTS0044446,19
RTS0044447,20
RTS0044448,8
RTS0044449,19
RTS0044450,14
RTS0044451,18
RTS0044452,19
RTS0044453,11
RTS0044454,22
RTS0044455,17
RTS0044456,16
RTS0044457,27
RTS0044458,19
RTS0044459,26
RTS0044460,24
RTS0044461,21
RTS0044462,14
RTS0044463,11
RTS0044464,22
RTS0044465,24
RTS0044466,41
RTS0044467,17
RTS0044468,14
RTS0044469,14
RTS0044470,31
RTS0044471,17
RTS0044472,23
RTS0044473,14
RTS0044474,27
RTS0044475,35
RTS0044476,17
RTS0044477,29
RTS0044478,12
RTS0044479,19
RTS0044480,18
RTS0044481,28
RTS0044482,18
RTS0044483,16
RTS0044484,15
RTS0044485,37
RTS0044486,28
RTS0044487,14
RTS0044488,23
RTS0044489,20
RTS0044490,24
RTS0044491,24
RTS0044492,20
RTS0044493,15
RTS0044494,31
RTS0044495,22
RTS0044496,29
RTS0044497,27
RTS0044498,15
RTS0044499,18
RTS0044500,16
RTS0044501,20
RTS0044502,22
RTS0044503,18
RTS0044504,23
RTS0044505,18
RTS0044506,24
RTS0044507,17
RTS0044508,16
RTS0044509,29
RTS0044510,16
RTS0044511,11
RTS0044512,16
RTS0044513,18
RTS0044514,19
RTS0044515,17
RTS0044516,14
RTS0044517,19
RTS0044518,17
RTS0044519,19
RTS0044520,19
RTS0044521,19
RTS0044522,7
RTS0044523,24
RTS0044524,10
RTS0044525,14
RTS0044526,12
RTS0044527,8
RTS0044528,15
RTS0044529,30
RTS0044530,10
RTS0044531,13
RTS0044532,16
RTS0044533,19
RTS0044534,28
RTS0044535,24
RTS0044536,20
RTS0044537,17
RTS0044538,16
RTS0044539,23
RTS0044540,9
RTS0044541,18
RTS0044542,19
RTS0044543,30
RTS0044544,19
RTS0044545,19
RTS0044546,17
RTS0044547,15
RTS0044548,16
RTS0044549,28
RTS0044550,10
RTS0044551,19
RTS0044552,36
RTS0044553,16
RTS0044554,13
RTS0044555,28
RTS0044556,14
RTS0044557,19
RTS0044558,14
RTS0044559,16
RTS0044560,16
RTS0044561,25
RTS0044562,18
RTS0044563,16
RTS0044564,92
RTS0044565,18
RTS0044566,15
RTS0044567,10
RTS0044568,9
RTS0044569,10
RTS0044570,10
RTS0044571,10
RTS0044572,9
RTS0044573,10
RTS0044574,28
RTS0044575,25
RTS0044576,8
RTS0044577,11
RTS0044578,26
RTS0044579,3
RTS0044580,17
RTS0044581,10
RTS0044582,22
RTS0044583,5
RTS0044584,28
RTS0044585,13
RTS0044586,32
RTS0044587,19
RTS0044588,9
RTS0044589,11
RTS0044590,11
RTS0044591,27
RTS0044592,13
RTS0044593,23
RTS0044594,16
RTS0044595,14
RTS0044596,25
RTS0044597,16
RTS0044598,14
RTS0044599,26
RTS0044600,19
RTS0044601,10
RTS0044602,11
RTS0044603,8
RTS0044604,17
RTS0044605,12
RTS0044606,25
RTS0044607,39
RTS0044608,11
RTS0044609,20
RTS0044610,12
RTS0044611,22
RTS0044612,17
RTS0044613,9
RTS0044614,22
RTS0044615,12
RTS0044616,14
RTS0044617,31
RTS0044618,19
RTS0044619,10
RTS0044620,26
RTS0044621,18
RTS0044622,25
RTS0044623,23
RTS0044624,19
RTS0044625,14
RTS0044626,25
RTS0044627,8
RTS0044628,15
RTS0044629,29
RTS0044630,15
RTS0044631,101
RTS0044632,62
RTS0044633,147
RTS0044634,17
RTS0044635,14
RTS0044636,18
RTS0044637,15
RTS0044638,12
RTS0044639,19
RTS0044640,20
RTS0044641,15
RTS0044642,13
RTS0044643,12
RTS0044644,44
RTS0044645,15
RTS0044646,15
RTS0044647,12
RTS0044648,13
RTS0044649,19
RTS0044650,15
RTS0044651,7
RTS0044652,10
RTS0044653,21
RTS0044654,11
RTS0044655,46
RTS0044656,14
RTS0044657,14
RTS0044658,16
RTS0044659,11
RTS0044660,8
RTS0044661,17
RTS0044662,17
RTS0044663,17
RTS0044664,82
RTS0044665,27
RTS0044666,14
RTS0044667,12
RTS0044668,11
RTS0044669,15
RTS0044670,16
RTS0044671,10
RTS0044672,26
RTS0044673,23
RTS0044674,15
RTS0044675,21
RTS0044676,16
RTS0044677,20
RTS0044678,13
RTS0044679,27
RTS0044680,27
RTS0044681,20
RTS0044682,18
RTS0044683,15
RTS0044684,15
RTS0044685,9
RTS0044686,17
RTS0044687,21
RTS0044688,21
RTS0044689,40
RTS0044690,25
RTS0044691,20
RTS0044692,14
RTS0044693,18
RTS0044694,21
RTS0044695,15
RTS0044696,29
RTS0044697,27
RTS0044698,8
RTS0044699,14
RTS0044700,17
RTS0044701,18
RTS0044702,12
RTS0044703,22
RTS0044704,8
RTS0044705,12
RTS0044706,13
RTS0044707,21
RTS0044708,15
RTS0044709,13
RTS0044710,14
RTS0044711,8
RTS0044712,19
RTS0044714,13
RTS0044715,15
RTS0044716,14
RTS0044717,7
RTS0044718,18
RTS0044719,10
RTS0044720,27
RTS0044721,16
RTS0044722,22
RTS0044723,12
RTS0044724,19
RTS0044725,12
RTS0044726,29
RTS0044727,13
RTS0044728,20
RTS0044729,21
RTS0044730,21
RTS0044731,52
RTS0044732,27
RTS0044733,10
RTS0044734,15
RTS0044735,60
RTS0044736,10
RTS0044737,8
RTS0044738,12
RTS0044739,10
RTS0044740,17
RTS0044741,9
RTS0044742,10
RTS0044743,15
RTS0044744,14
RTS0044745,12
RTS0044746,41
RTS0044747,16
RTS0044748,13
RTS0044749,17
RTS0044750,21
RTS0044751,14
RTS0044752,14
RTS0044753,29
RTS0044754,18
RTS0044755,27
RTS0044756,9
RTS0044757,13
RTS0044758,29
RTS0044759,18
RTS0044760,10
RTS0044761,20
RTS0044762,18
RTS0044763,15
RTS0044764,19
RTS0044765,12
RTS0044766,13
RTS0044767,14
RTS0044768,19
RTS0044769,12
RTS0044770,14
RTS0044771,15
RTS0044772,12
RTS0044773,15
RTS0044774,15
RTS0044775,15
RTS0044776,10
RTS0044777,14
RTS0044778,13
RTS0044779,13
RTS0044780,49
RTS0044781,19
RTS0044782,16
RTS0044783,22
RTS0044784,17
RTS0044785,9
RTS0044786,25
RTS0044787,23
RTS0044788,17
RTS0044789,22
RTS0044790,10
RTS0044791,23
RTS0044792,41
RTS0044793,16
RTS0044794,19
RTS0044795,12
RTS0044796,13
RTS0044797,24
RTS0044798,11
RTS0044799,18
RTS0044800,20
RTS0044801,13
RTS0044802,27
RTS0044803,9
RTS0044804,21
RTS0044805,87
RTS0044806,12
RTS0044807,9
RTS0044808,13
RTS0044809,16
RTS0044810,17
RTS0044811,17
RTS0044812,13
RTS0044813,15
RTS0044814,11
RTS0044815,11
RTS0044816,13
RTS0044817,14
RTS0044818,15
RTS0044819,16
RTS0044820,18
RTS0044821,16
RTS0044822,14
RTS0044823,24
RTS0044824,10
RTS0044825,14
RTS0044826,21
RTS0044827,26
RTS0044828,18
RTS0044829,18
RTS0044830,29
RTS0044831,20
RTS0044832,10
RTS0044833,8
RTS0044834,15
RTS0044835,15
RTS0044836,31
RTS0044837,20
RTS0044838,26
RTS0044839,20
RTS0044840,14
RTS0044841,11
RTS0044842,18
RTS0044843,26
RTS0044844,19
RTS0044845,17
RTS0044846,21
RTS0044847,9
RTS0044848,34
RTS0044849,23
RTS0044850,24
RTS0044851,8
RTS0044852,21
RTS0044853,14
RTS0044854,18
RTS0044855,22
RTS0044856,17
RTS0044857,10
RTS0044858,23
RTS0044859,19
RTS0044860,16
RTS0044861,24
RTS0044862,19
RTS0044863,18
RTS0044864,14
RTS0044865,12
RTS0044866,23
RTS0044867,12
RTS0044868,15
RTS0044869,27
RTS0044870,14
RTS0044871,17
RTS0044872,10
RTS0044873,13
RTS0044874,14
RTS0044875,17
RTS0044876,13
RTS0044877,15
RTS0044878,18
RTS0044879,16
RTS0044880,15
RTS0044881,11
RTS0044882,24
RTS0044883,15
RTS0044884,11
RTS0044885,9
RTS0044886,31
RTS0044887,9
RTS0044888,18
RTS0044889,10
RTS0044890,12
RTS0044891,20
RTS0044892,16
RTS0044893,15
RTS0044894,18
RTS0044895,10
RTS0044896,23
RTS0044897,16
RTS0044898,12
RTS0044899,14
RTS0044900,15
RTS0044901,15
RTS0044902,24
RTS0044903,19
RTS0044904,13
RTS0044905,25
RTS0044906,18
RTS0044907,18
RTS0044908,16
RTS0044909,26
RTS0044910,28
RTS0044911,19
RTS0044912,23
RTS0044913,13
RTS0044914,12
RTS0044915,19
RTS0044916,17
RTS0044917,14
RTS0044918,13
RTS0044919,10
RTS0044920,19
RTS0044921,19
RTS0044922,16
RTS0044923,20
RTS0044924,19
RTS0044925,15
RTS0044926,31
RTS0044927,17
RTS0044928,15
RTS0044929,14
RTS0044930,15
RTS0044931,11
RTS0044932,12
RTS0044933,18
RTS0044934,12
RTS0044935,16
RTS0044936,82
RTS0044937,10
RTS0044938,15
RTS0044939,33
RTS0044940,9
RTS0044941,16
RTS0044942,13
RTS0044943,13
RTS0044944,9
RTS0044945,24
RTS0044946,25
RTS0044947,10
RTS0044948,20
RTS0044949,18
RTS0044950,23
RTS0044951,11
RTS0044952,14
RTS0044953,21
RTS0044954,25
RTS0044955,14
RTS0044956,13
RTS0044957,31
RTS0044958,23
RTS0044959,13
RTS0044960,17
RTS0044961,23
RTS0044962,15
RTS0044963,10
RTS0044964,20
RTS0044965,13
RTS0044966,36
RTS0044967,18
RTS0044968,19
RTS0044969,17
RTS0044970,14
RTS0044971,21
RTS0044972,19
RTS0044973,19
RTS0044974,20
RTS0044975,15
RTS0044976,22
RTS0044977,14
RTS0044978,13
RTS0044979,18
RTS0044980,25
RTS0044981,13
RTS0044982,20
RTS0044983,12
RTS0044984,15
RTS0044985,60
RTS0044986,9
RTS0044987,17
RTS0044988,17
RTS0044989,11
RTS0044990,50
RTS0044991,20
RTS0044992,14
RTS0044993,11
RTS0044994,16
RTS0044995,11
RTS0044996,14
RTS0044997,10
RTS0044998,20
RTS0044999,9
RTS0045000,24
RTS0045001,18
RTS0045002,21
RTS0045003,15
RTS0045004,20
RTS0045005,24
RTS0045006,13
RTS0045007,32
RTS0045008,21
RTS0045009,18
RTS0045010,16
RTS0045011,11
RTS0045012,12
RTS0045013,15
RTS0045014,9
RTS0045015,14
RTS0045016,12
RTS0045017,11
RTS0045018,18
RTS0045019,13
RTS0045020,12
RTS0045021,11
RTS0045022,13
RTS0045023,19
RTS0045024,17
RTS0045025,20
RTS0045026,11
RTS0045027,18
RTS0045028,14
RTS0045029,21
RTS0045030,10
RTS0045031,13
RTS0045032,28
RTS0045033,22
RTS0045034,21
RTS0045035,15
RTS0045036,7
RTS0045038,42
RTS0045039,18
RTS0045040,13
RTS0045041,19
RTS0045042,22
RTS0045043,16
RTS0045044,16
RTS0045045,18
RTS0045046,14
RTS0045047,21
RTS0045048,11
RTS0045049,10
RTS0045050,19
RTS0045051,17
RTS0045052,20
RTS0045053,16
RTS0045054,11
RTS0045055,14
RTS0045056,14
RTS0045057,33
RTS0045058,15
RTS0045059,18
RTS0045060,17
RTS0045061,11
RTS0045063,12
RTS0045064,19
RTS0045065,23
RTS0045066,13
RTS0045067,11
RTS0045068,22
RTS0045069,18
RTS0045070,23
RTS0045071,14
RTS0045072,63
RTS0045073,19
RTS0045074,37
RTS0045075,13
RTS0045076,15
RTS0045077,12
RTS0045078,17
RTS0045079,13
RTS0045080,19
RTS0045081,6
RTS0045082,9
RTS0045083,11
RTS0045084,9
RTS0045085,14
RTS0045086,12
RTS0045087,11
RTS0045088,34
RTS0045089,11
RTS0045090,22
RTS0045091,12
RTS0045092,14
RTS0045093,12
RTS0045094,13
RTS0045095,20
RTS0045096,17
RTS0045097,20
RTS0045098,9
RTS0045099,15
RTS0045100,17
RTS0045101,15
RTS0045102,12
RTS0045103,15
RTS0045104,17
RTS0045105,11
RTS0045106,25
RTS0045107,34
RTS0045108,18
RTS0045109,18
RTS0045110,17
RTS0045111,21
RTS0045112,9
RTS0045113,18
RTS0045114,16
RTS0045115,24
RTS0045116,17
RTS0045117,16
RTS0045118,17
RTS0045119,17
RTS0045120,32
RTS0045121,10
RTS0045122,15
RTS0045123,40
RTS0045124,17
RTS0045125,18
RTS0045126,21
RTS0045127,22
RTS0045128,16
RTS0045129,20
RTS0045130,18
RTS0045131,13
RTS0045132,20
RTS0045133,10
RTS0045134,17
RTS0045135,15
RTS0045136,11
RTS0045137,27
RTS0045138,16
RTS0045139,21
RTS0045140,17
RTS0045141,13
RTS0045142,22
RTS0045143,17
RTS0045144,14
RTS0045145,23
RTS0045146,12
RTS0045147,14
RTS0045148,17
RTS0045149,8
RTS0045150,11
RTS0045151,15
RTS0045152,17
RTS0045153,20
RTS0045154,22
RTS0045155,17
RTS0045156,13
RTS0045157,18
RTS0045158,7
RTS0045159,21
RTS0045160,23
RTS0045161,14
RTS0045162,26
RTS0045163,18
RTS0045164,10
RTS0045165,18
RTS0045166,18
RTS0045167,16
RTS0045168,15
RTS0045169,38
RTS0045170,21
RTS0045171,20
RTS0045172,16
RTS0045173,16
RTS0045174,14
RTS0045175,11
RTS0045176,24
RTS0045177,17
RTS0045178,10
RTS0045179,22
RTS0045180,14
RTS0045181,14
RTS0045182,14
RTS0045183,19
RTS0045184,17
RTS0045185,16
RTS0045186,34
RTS0045187,16
RTS0045188,14
RTS0045189,6
RTS0045190,23
RTS0045191,15
RTS0045192,21
RTS0045193,16
RTS0045194,25
RTS0045195,21
RTS0045196,24
RTS0045197,16
RTS0045198,46
RTS0045199,15
RTS0045200,15
RTS0045201,15
RTS0045202,14
RTS0045203,18
RTS0045204,10
RTS0045205,22
RTS0045206,13
RTS0045207,16
RTS0045208,18
RTS0045209,24
RTS0045210,27
RTS0045211,17
RTS0045212,16
RTS0045213,16
RTS0045214,18
RTS0045215,16
RTS0045216,14
RTS0045217,19
RTS0045218,18
RTS0045219,10
RTS0045220,14
RTS0045221,21
RTS0045222,15
RTS0045223,24
RTS0045224,26
RTS0045225,15
RTS0045226,18
RTS0045227,11
RTS0045228,11
RTS0045229,19
RTS0045230,11
RTS0045231,19
RTS0045232,13
RTS0045233,16
RTS0045234,10
RTS0045235,18
RTS0045236,19
RTS0045237,11
RTS0045238,26
RTS0045239,10
RTS0045240,34
RTS0045241,27
RTS0045242,42
RTS0045243,11
RTS0045244,20
RTS0045245,13
RTS0045246,29
RTS0045247,14
RTS0045248,12
RTS0045249,9
RTS0045250,20
RTS0045251,40
RTS0045252,16
RTS0045253,29
RTS0045254,20
RTS0045255,5
RTS0045256,17
RTS0045257,20
RTS0045258,20
RTS0045259,20
RTS0045260,20
RTS0045261,22
RTS0045262,27
RTS0045263,13
RTS0045264,15
RTS0045265,23
RTS0045266,17
RTS0045267,24
RTS0045268,22
RTS0045269,22
RTS0045270,28
RTS0045271,15
RTS0045272,11
RTS0045273,29
RTS0045274,21
RTS0045275,21
RTS0045276,8
RTS0045277,11
RTS0045278,22
RTS0045279,11
RTS0045280,8
RTS0045281,17
RTS0045282,24
RTS0045283,19
RTS0045284,19
RTS0045285,27
RTS0045286,17
RTS0045287,23
RTS0045288,20
RTS0045289,11
RTS0045290,14
RTS0045291,16
RTS0045292,24
RTS0045293,19
RTS0045294,12
RTS0045295,21
RTS0045296,18
RTS0045297,19
RTS0045298,13
RTS0045299,18
RTS0045300,20
RTS0045301,21
RTS0045302,15
RTS0045303,9
RTS0045304,5
RTS0045305,40
RTS0045306,21
RTS0045307,17
RTS0045308,23
RTS0045309,14
RTS0045310,20
RTS0045311,6
RTS0045312,15
RTS0045313,19
RTS0045314,12
RTS0045315,14
RTS0045316,38
RTS0045317,7
RTS0045318,33
RTS0045319,15
RTS0045320,16
RTS0045321,13
RTS0045322,18
RTS0045323,23
RTS0045324,15
RTS0045325,18
RTS0045326,22
RTS0045327,24
RTS0045328,25
RTS0045329,19
RTS0045330,14
RTS0045331,14
RTS0045332,17
RTS0045333,17
RTS0045334,21
RTS0045335,12
RTS0045336,12
RTS0045337,10
RTS0045338,26
RTS0045339,12
RTS0045340,12
RTS0045341,19
RTS0045342,18
RTS0045343,24
RTS0045344,18
RTS0045345,13
RTS0045346,18
RTS0045347,16
RTS0045348,19
RTS0045349,34
RTS0045350,24
RTS0045351,29
RTS0045352,17
RTS0045353,16
RTS0045354,15
RTS0045355,7
RTS0045356,47
RTS0045357,32
RTS0045358,22
RTS0045359,32
RTS0045360,18
RTS0045361,55
RTS0045362,22
RTS0045363,33
RTS0045364,21
RTS0045365,13
RTS0045366,15
RTS0045367,14
RTS0045368,17
RTS0045369,9
RTS0045370,13
RTS0045371,20
RTS0045372,10
RTS0045373,19
RTS0045374,13
RTS0045375,26
RTS0045376,15
RTS0045377,8
RTS0045378,11
RTS0045379,11
RTS0045380,17
RTS0045381,23
RTS0045382,15
RTS0045383,18
RTS0045384,19
RTS0045385,23
RTS0045386,19
RTS0045387,13
RTS0045388,12
RTS0045389,15
RTS0045390,15
RTS0045391,25
RTS0045392,24
RTS0045393,16
RTS0045394,14
RTS0045395,19
RTS0045396,9
RTS0045397,14
RTS0045398,20
RTS0045399,12
RTS0045400,16
RTS0045401,13
RTS0045402,15
RTS0045403,21
RTS0045404,10
RTS0045405,23
RTS0045406,14
RTS0045407,17
RTS0045408,11
RTS0045409,11
RTS0045410,17
RTS0045411,35
RTS0045412,11
RTS0045413,34
RTS0045414,19
RTS0045415,29
RTS0045416,18
RTS0045417,20
RTS0045418,12
RTS0045419,22
RTS0045420,18
RTS0045421,16
RTS0045422,24
RTS0045423,16
RTS0045424,18
RTS0045425,34
RTS0045426,18
RTS0045427,17
RTS0045428,15
RTS0045429,41
RTS0045430,10
RTS0045431,24
RTS0045432,24
RTS0045433,23
RTS0045434,14
RTS0045435,24
RTS0045436,26
RTS0045437,33
RTS0045438,78
RTS0045439,12
RTS0045440,23
RTS0045441,22
RTS0045442,14
RTS0045443,22
RTS0045444,17
RTS0045445,11
RTS0045446,17
RTS0045447,13
RTS0045448,13
RTS0045449,13
RTS0045450,33
RTS0045451,12
RTS0045452,12
RTS0045453,15
RTS0045454,10
RTS0045455,16
RTS0045456,16
RTS0045457,28
RTS0045458,24
RTS0045459,9
RTS0045460,10
RTS0045461,17
RTS0045462,19
RTS0045463,21
RTS0045464,12
RTS0045465,17
RTS0045466,28
RTS0045467,62
RTS0045468,12
RTS0045469,15
RTS0045470,18
RTS0045471,18
RTS0045472,18
RTS0045473,4
RTS0045474,21
RTS0045475,14
RTS0045476,9
RTS0045477,15
RTS0045478,14
RTS0045479,16
RTS0045480,25
RTS0045481,24
RTS0045482,22
RTS0045483,16
RTS0045484,35
RTS0045485,28
RTS0045486,10
RTS0045487,13
RTS0045488,20
RTS0045489,17
RTS0045490,27
RTS0045491,11
RTS0045492,26
RTS0045493,14
RTS0045494,9
RTS0045495,16
RTS0045496,13
RTS0045497,10
RTS0045498,11
RTS0045499,23
RTS0045500,16
RTS0045501,16
RTS0045502,19
RTS0045503,13
RTS0045504,21
RTS0045505,18
RTS0045506,31
RTS0045507,44
RTS0045508,18
RTS0045509,26
RTS0045510,7
RTS0045511,23
RTS0045512,21
RTS0045513,14
RTS0045514,30
RTS0045515,14
RTS0045516,9
RTS0045517,15
RTS0045518,20
RTS0045519,14
RTS0045520,13
RTS0045521,13
RTS0045522,19
RTS0045523,19
RTS0045524,16
RTS0045525,24
RTS0045526,11
RTS0045527,26
RTS0045528,10
RTS0045529,15
RTS0045530,17
RTS0045531,26
RTS0045532,16
RTS0045533,16
RTS0045534,15
RTS0045535,10
RTS0045536,12
RTS0045537,24
RTS0045538,12
RTS0045539,12
RTS0045540,23
RTS0045541,9
RTS0045542,12
RTS0045543,30
RTS0045544,8
RTS0045545,19
RTS0045546,17
RTS0045547,20
RTS0045548,5
RTS0045549,16
RTS0045550,6
RTS0045551,19
RTS0045552,55
RTS0045553,11
RTS0045554,17
RTS0045555,7
RTS0045556,16
RTS0045557,18
RTS0045558,15
RTS0045559,10
RTS0045560,23
RTS0045561,15
RTS0045562,19
RTS0045563,14
RTS0045564,20
RTS0045565,15
RTS0045566,24
RTS0045567,23
RTS0045568,9
RTS0045569,21
RTS0045570,20
RTS0045571,13
RTS0045572,15
RTS0045573,6
RTS0045574,9
RTS0045575,12
RTS0045576,24
RTS0045577,16
RTS0045578,6
RTS0045579,12
RTS0045580,8
RTS0045581,19
RTS0045582,16
RTS0045583,27
RTS0045584,54
RTS0045585,11
RTS0045586,9
RTS0045587,18
RTS0045588,17
RTS0045589,26
RTS0045590,13
RTS0045592,16
RTS0045593,35
RTS0045594,21
RTS0045595,25
RTS0045596,20
RTS0045597,10
RTS0045598,17
RTS0045599,9
RTS0045600,16
RTS0045601,16
RTS0045602,15
RTS0045603,12
RTS0045604,23
RTS0045606,18
RTS0045607,8
RTS0045608,17
RTS0045609,9
RTS0045610,14
RTS0045611,13
RTS0045612,7
RTS0045613,14
RTS0045614,23
RTS0045615,5
RTS0045616,16
RTS0045617,19
RTS0045618,14
RTS0045619,19
RTS0045620,15
RTS0045621,11
RTS0045622,13
RTS0045623,11
RTS0045624,9
RTS0045625,14
RTS0045626,8
RTS0045627,7
RTS0045628,19
RTS0045629,18
RTS0045630,14
RTS0045631,7
RTS0045632,14
RTS0045633,18
RTS0045634,9
RTS0045635,14
RTS0045636,26
RTS0045637,21
RTS0045638,11
RTS0045639,25
RTS0045640,11
RTS0045641,17
RTS0045642,18
RTS0045643,15
RTS0045644,12
RTS0045645,19
RTS0045646,16
RTS0045647,14
RTS0045648,16
RTS0045649,12
RTS0045650,15
RTS0045651,12
RTS0045652,11
RTS0045653,25
RTS0045654,22
RTS0045655,13
RTS0045656,10
RTS0045657,10
RTS0045658,20
RTS0045659,17
RTS0045660,26
RTS0045661,27
RTS0045662,22
RTS0045663,15
RTS0045664,22
RTS0045665,35
RTS0045666,4
RTS0045667,13
RTS0045668,22
RTS0045669,27
RTS0045670,13
RTS0045671,13
RTS0045672,15
RTS0045673,27
RTS0045674,9
RTS0045675,18
RTS0045676,13
RTS0045677,20
RTS0045678,18
RTS0045679,18
RTS0045680,21
RTS0045681,11
RTS0045682,37
RTS0045683,13
RTS0045684,18
RTS0045685,14
RTS0045687,21
RTS0045688,22
RTS0045689,35
RTS0045690,18
RTS0045691,17
RTS0045692,13
RTS0045693,24
RTS0045694,15
RTS0045695,15
RTS0045696,18
RTS0045697,18
RTS0045698,26
RTS0045699,17
RTS0045700,22
RTS0045701,14
RTS0045702,23
RTS0045703,12
RTS0045704,17
RTS0045705,11
RTS0045706,13
RTS0045707,16
RTS0045708,17
RTS0045709,24
RTS0045710,15
RTS0045711,17
RTS0045712,21
RTS0045713,14
RTS0045714,26
RTS0045715,17
RTS0045716,27
RTS0045717,17
RTS0045718,12
RTS0045719,13
RTS0045720,18
RTS0045721,18
RTS0045722,23
RTS0045723,22
RTS0045724,17
RTS0045725,17
RTS0045726,23
RTS0045727,48
RTS0045728,34
RTS0045729,23
RTS0045730,18
RTS0045731,18
RTS0045732,15
RTS0045733,16
RTS0045734,19
RTS0045735,17
RTS0045736,21
RTS0045737,23
RTS0045738,16
RTS0045739,74
RTS0045740,14
RTS0045741,17
RTS0045742,7
RTS0045743,11
RTS0045744,28
RTS0045745,27
RTS0045746,19
RTS0045747,15
RTS0045748,19
RTS0045749,8
RTS0045750,14
RTS0045751,16
RTS0045752,16
RTS0045753,8
RTS0045754,13
RTS0045755,17
RTS0045756,12
RTS0045757,23
RTS0045758,13
RTS0045759,28
RTS0045760,37
RTS0045761,11
RTS0045762,26
RTS0045763,25
RTS0045764,22
RTS0045765,17
RTS0045766,11
RTS0045767,17
RTS0045768,17
RTS0045769,18
RTS0045770,12
RTS0045771,18
RTS0045772,30
RTS0045773,25
RTS0045774,13
RTS0045775,47
RTS0045776,16
RTS0045777,7
RTS0045778,10
RTS0045779,19
RTS0045780,18
RTS0045781,26
RTS0045782,11
RTS0045783,20
RTS0045784,18
RTS0045785,23
RTS0045786,14
RTS0045787,46
RTS0045788,22
RTS0045789,16
RTS0045790,10
RTS0045791,16
RTS0045792,19
RTS0045793,23
RTS0045794,13
RTS0045795,19
RTS0045796,18
RTS0045797,12
RTS0045798,10
RTS0045799,15
RTS0045800,16
RTS0045801,25
RTS0045802,17
RTS0045803,10
RTS0045804,9
RTS0045805,9
RTS0045806,16
RTS0045807,7
RTS0045808,10
RTS0045809,12
RTS0045810,11
RTS0045811,10
RTS0045812,13
RTS0045813,16
RTS0045814,9
RTS0045815,15
RTS0045816,14
RTS0045817,16
RTS0045818,27
RTS0045819,14
RTS0045820,18
RTS0045821,21
RTS0045822,19
RTS0045823,18
RTS0045824,24
RTS0045825,25
RTS0045826,23
RTS0045827,13
RTS0045828,36
RTS0045829,22
RTS0045830,13
RTS0045831,9
RTS0045832,17
RTS0045833,18
RTS0045834,13
RTS0045835,19
RTS0045836,72
RTS0045837,15
RTS0045838,58
RTS0045840,17
RTS0045841,31
RTS0045842,14
RTS0045843,17
RTS0045844,20
RTS0045845,10
RTS0045846,361
RTS0045848,11
RTS0045849,465
RTS0045851,14
RTS0045852,18
RTS0045853,11
RTS0045854,25
RTS0045855,16
RTS0045856,35
RTS0045857,13
RTS0045858,18
RTS0045859,17
RTS0045860,10
RTS0045861,13
RTS0045862,23
RTS0045863,16
RTS0045864,30
RTS0045865,34
RTS0045866,15
RTS0045867,19
RTS0045868,33
RTS0045869,15
RTS0045870,17
RTS0045871,9
RTS0045872,36
RTS0045873,50
RTS0045874,17
RTS0045875,27
RTS0045876,12
RTS0045877,26
RTS0045878,13
RTS0045879,39
RTS0045880,14
RTS0045881,7
RTS0045882,15
RTS0045883,11
RTS0045884,16
RTS0045885,1
RTS0045886,88
RTS0045887,20
RTS0045888,19
RTS0045889,10
RTS0045890,16
RTS0045891,18
RTS0045892,17
RTS0045893,17
RTS0045894,66
RTS0045895,19
RTS0045896,26
RTS0045897,13
RTS0045898,22
RTS0045899,14
RTS0045900,22
RTS0045901,18
RTS0045902,9
RTS0045903,9
RTS0045904,11
RTS0045905,17
RTS0045906,18
RTS0045907,41
RTS0045908,14
RTS0045909,16
RTS0045910,12
RTS0045911,28
RTS0045912,19
RTS0045913,11
RTS0045914,13
RTS0045915,14
RTS0045916,29
RTS0045917,8
RTS0045918,5
RTS0045919,28
RTS0045920,18
RTS0045921,24
RTS0045922,10
RTS0045923,15
RTS0045924,14
RTS0045925,26
RTS0045926,12
RTS0045927,9
RTS0045928,15
RTS0045929,9
RTS0045930,19
RTS0045931,31
RTS0045932,12
RTS0045933,13
RTS0045935,17
RTS0045939,23
RTS0045940,17
RTS0045941,24
RTS0045942,14
RTS0045943,95
RTS0045944,17
RTS0045945,18
RTS0045946,17
RTS0045947,14
RTS0045948,9
RTS0045949,21
RTS0045950,15
RTS0045951,13
RTS0045952,14
RTS0045953,24
RTS0045954,17
RTS0045955,6
RTS0045956,21
RTS0045957,16
RTS0045958,32
RTS0045959,8
RTS0045960,16
RTS0045961,13
RTS0045962,12
RTS0045963,14
RTS0045964,15
RTS0045965,16
RTS0045966,16
RTS0045967,18
RTS0045968,24
RTS0045969,19
RTS0045970,28
RTS0045971,27
RTS0045972,21
RTS0045973,12
RTS0045974,9
RTS0045975,15
RTS0045976,13
RTS0045977,13
RTS0045978,11
RTS0045979,19
RTS0045980,14
RTS0045981,48
RTS0045982,13
RTS0045983,14
RTS0045984,24
RTS0045985,19
RTS0045986,18
RTS0045987,13
RTS0045988,15
RTS0045989,15
RTS0045990,14
RTS0045991,20
RTS0045992,16
RTS0045993,12
RTS0045994,16
RTS0045995,6
RTS0045996,13
RTS0045997,20
RTS0045998,20
RTS0045999,18
RTS0046000,10
RTS0046001,13
RTS0046002,16
RTS0046003,21
RTS0046004,12
RTS0046005,31
RTS0046006,15
RTS0046007,26
RTS0046008,10
RTS0046009,17
RTS0046010,16
RTS0046011,16
RTS0046012,16
RTS0046013,12
RTS0046014,18
RTS0046015,13
RTS0046016,12
RTS0046017,17
RTS0046018,17
RTS0046019,15
RTS0046020,13
RTS0046021,21
RTS0046022,20
RTS0046023,21
RTS0046024,14
RTS0046025,9
RTS0046026,11
RTS0046027,21
RTS0046028,24
RTS0046029,15
RTS0046030,19
RTS0046031,16
RTS0046032,16
RTS0046033,6
RTS0046034,13
RTS0046035,20
RTS0046036,12
RTS0046037,12
RTS0046038,19
RTS0046039,21
RTS0046040,9
RTS0046041,16
RTS0046042,20
RTS0046043,17
RTS0046044,15
RTS0046045,18
RTS0046046,10
RTS0046047,12
RTS0046048,27
RTS0046049,19
RTS0046050,25
RTS0046051,14
RTS0046052,42
RTS0046053,17
RTS0046054,21
RTS0046055,35
RTS0046056,26
RTS0046057,21
RTS0046058,10
RTS0046059,11
RTS0046060,16
RTS0046061,27
RTS0046062,24
RTS0046063,20
RTS0046064,16
RTS0046065,19
RTS0046066,22
RTS0046067,15
RTS0046068,12
RTS0046069,17
RTS0046070,43
RTS0046071,45
RTS0046072,17
RTS0046073,19
RTS0046074,20
RTS0046075,12
RTS0046076,20
RTS0046077,16
RTS0046078,19
RTS0046079,18
RTS0046080,9
RTS0046081,13
RTS0046082,19
RTS0046083,7
RTS0046084,19
RTS0046085,15
RTS0046086,30
RTS0046087,6
RTS0046088,20
RTS0046089,11
RTS0046090,10
RTS0046091,12
RTS0046092,105
RTS0046093,11
RTS0046094,10
RTS0046095,15
RTS0046096,16
RTS0046097,11
RTS0046098,10
RTS0046099,21
RTS0046100,15
RTS0046101,11
RTS0046102,6
RTS0046103,14
RTS0046104,25
RTS0046105,8
RTS0046106,18
RTS0046107,16
RTS0046108,16
RTS0046109,16
RTS0046110,15
RTS0046111,13
RTS0046112,23
RTS0046113,11
RTS0046114,18
RTS0046115,12
RTS0046116,25
RTS0046117,19
RTS0046119,28
RTS0046121,5
RTS0046122,24
RTS0046123,22
RTS0046124,9
RTS0046125,14
RTS0046126,12
RTS0046127,11
RTS0046128,19
RTS0046129,16
RTS0046130,15
RTS0046131,12
RTS0046132,27
RTS0046133,12
RTS0046134,23
RTS0046135,16
RTS0046136,14
RTS0046137,23
RTS0046138,20
RTS0046140,17
RTS0046141,21
RTS0046142,22
RTS0046143,15
RTS0046144,16
RTS0046145,9
RTS0046146,20
RTS0046147,15
RTS0046148,18
RTS0046149,10
RTS0046150,17
RTS0046152,15
RTS0046153,17
RTS0046154,16
RTS0046155,46
RTS0046156,21
RTS0046157,18
RTS0046158,13
RTS0046159,14
RTS0046160,26
RTS0046161,17
RTS0046162,12
RTS0046163,13
RTS0046164,23
RTS0046165,12
RTS0046166,16
RTS0046167,24
RTS0046168,15
RTS0046169,11
RTS0046170,53
RTS0046171,15
RTS0046172,24
RTS0046173,8
RTS0046174,18
RTS0046175,14
RTS0046176,11
RTS0046177,9
RTS0046178,16
RTS0046179,11
RTS0046180,14
RTS0046181,22
RTS0046182,16
RTS0046183,89
RTS0046184,12
RTS0046185,14
RTS0046186,16
RTS0046187,11
RTS0046188,41
RTS0046191,14
RTS0046193,5
RTS0046194,15
RTS0046195,13
RTS0046196,13
RTS0046197,12
RTS0046198,10
RTS0046199,8
RTS0046200,19
RTS0046201,19
RTS0046202,15
RTS0046203,15
RTS0046204,14
RTS0046205,19
RTS0046206,23
RTS0046207,20
RTS0046208,15
RTS0046209,10
RTS0046210,16
RTS0046211,7
RTS0046212,19
RTS0046213,23
RTS0046214,12
RTS0046215,11
RTS0046216,9
RTS0046217,16
RTS0046218,22
RTS0046219,10
RTS0046220,23
RTS0046221,20
RTS0046222,14
RTS0046223,17
RTS0046224,9
RTS0046225,19
RTS0046226,12
RTS0046227,22
RTS0046228,15
RTS0046229,21
RTS0046230,14
RTS0046231,9
RTS0046232,21
RTS0046233,16
RTS0046234,29
RTS0046235,14
RTS0046236,11
RTS0046237,15
RTS0046238,18
RTS0046239,10
RTS0046240,19
RTS0046241,22
RTS0046242,18
RTS0046243,21
RTS0046244,18
RTS0046245,6
RTS0046246,32
RTS0046247,26
RTS0046248,12
RTS0046249,9
RTS0046250,20
RTS0046251,14
RTS0046252,32
RTS0046253,14
RTS0046254,19
RTS0046255,20
RTS0046256,15
RTS0046257,13
RTS0046258,17
RTS0046259,9
RTS0046260,15
RTS0046261,39
RTS0046262,12
RTS0046263,14
RTS0046264,21
RTS0046265,14
RTS0046266,22
RTS0046267,13
RTS0046268,14
RTS0046269,9
RTS0046270,12
RTS0046271,23
RTS0046272,7
RTS0046273,11
RTS0046274,10
RTS0046275,13
RTS0046276,12
RTS0046277,13
RTS0046278,12
RTS0046279,18
RTS0046280,11
RTS0046281,13
RTS0046282,17
RTS0046283,12
RTS0046284,10
RTS0046285,20
RTS0046286,22
RTS0046287,13
RTS0046288,20
RTS0046289,15
RTS0046290,34
RTS0046291,20
RTS0046292,19
RTS0046293,13
RTS0046294,10
RTS0046295,218
RTS0046296,20
RTS0046297,135
RTS0046298,10
RTS0046299,14
RTS0046300,10
RTS0046301,22
RTS0046302,16
RTS0046303,10
RTS0046304,6
RTS0046305,15
RTS0046306,15
RTS0046307,16
RTS0046308,20
RTS0046309,7
RTS0046310,16
RTS0046311,20
RTS0046312,19
RTS0046313,16
RTS0046314,19
RTS0046315,11
RTS0046316,19
RTS0046317,11
RTS0046318,25
RTS0046319,14
RTS0046320,9
RTS0046321,15
RTS0046322,13
RTS0046323,23
RTS0046324,9
RTS0046325,13
RTS0046326,14
RTS0046327,12
RTS0046328,17
RTS0046329,25
RTS0046330,7
RTS0046331,10
RTS0046332,18
RTS0046333,13
RTS0046334,33
RTS0046335,38
RTS0046336,16
RTS0046342,22
RTS0046343,22
RTS0046344,9
RTS0046345,11
RTS0046346,15
RTS0046347,19
RTS0046348,15
RTS0046349,24
RTS0046350,21
RTS0046351,12
RTS0046352,66
RTS0046353,10
RTS0046354,13
RTS0046355,10
RTS0046356,6
RTS0046357,19
RTS0046358,8
RTS0046359,15
RTS0046360,13
RTS0046361,14
RTS0046362,19
RTS0046363,24
RTS0046364,21
RTS0046365,17
RTS0046366,14
RTS0046367,11
RTS0046368,11
RTS0046369,18
RTS0046370,12
RTS0046371,22
RTS0046372,13
RTS0046373,16
RTS0046374,14
RTS0046375,16
RTS0046376,14
RTS0046377,14
RTS0046378,23
RTS0046379,14
RTS0046380,16
RTS0046381,10
RTS0046382,10
RTS0046383,16
RTS0046384,13
RTS0046385,12
RTS0046386,10
RTS0046387,16
RTS0046388,26
RTS0046389,14
RTS0046390,11
RTS0046391,14
RTS0046392,9
RTS0046393,15
RTS0046394,17
RTS0046395,17
RTS0046396,13
RTS0046397,17
RTS0046398,14
RTS0046399,16
RTS0046400,13
RTS0046401,16
RTS0046402,17
RTS0046403,13
RTS0046404,7
RTS0046405,16
RTS0046406,11
RTS0046407,12
RTS0046408,13
RTS0046409,17
RTS0046410,14
RTS0046411,17
RTS0046412,12
RTS0046413,17
RTS0046414,14
RTS0046415,11
RTS0046416,23
RTS0046417,20
RTS0046418,42
RTS0046419,26
RTS0046420,27
RTS0046421,11
RTS0046422,26
RTS0046423,9
RTS0046424,14
RTS0046425,19
RTS0046426,14
RTS0046427,19
RTS0046428,9
RTS0046429,14
RTS0046430,11
RTS0046431,17
RTS0046432,18
RTS0046433,35
RTS0046434,17
RTS0046435,20
RTS0046439,6
RTS0046440,24
RTS0046441,39
RTS0046442,14
RTS0046443,21
RTS0046444,23
RTS0046445,7
RTS0046446,7
RTS0046447,16
RTS0046448,19
RTS0046449,17
RTS0046450,15
RTS0046451,30
RTS0046452,14
RTS0046453,16
RTS0046454,21
RTS0046455,17
RTS0046456,21
RTS0046457,17
RTS0046458,17
RTS0046459,19
RTS0046460,19
RTS0046461,13
RTS0046462,17
RTS0046463,15
RTS0046464,16
RTS0046466,18
RTS0046468,15
RTS0046469,12
RTS0046470,19
RTS0046471,20
RTS0046472,24
RTS0046473,11
RTS0046474,12
RTS0046475,36
RTS0046476,20
RTS0046477,15
RTS0046478,14
RTS0046479,16
RTS0046480,23
RTS0046481,17
RTS0046482,10
RTS0046483,21
RTS0046484,8
RTS0046485,8
RTS0046486,20
RTS0046487,19
RTS0046488,11
RTS0046489,36
RTS0046490,10
RTS0046491,23
RTS0046492,17
RTS0046493,18
RTS0046494,12
RTS0046495,16
RTS0046496,17
RTS0046497,13
RTS0046498,12
RTS0046499,20
RTS0046500,27
RTS0046501,13
RTS0046502,19
RTS0046503,15
RTS0046504,14
RTS0046505,10
RTS0046506,19
RTS0046507,16
RTS0046508,13
RTS0046509,17
RTS0046510,16
RTS0046511,13
RTS0046512,18
RTS0046513,22
RTS0046514,14
RTS0046515,43
RTS0046516,14
RTS0046517,56
RTS0046518,10
RTS0046519,17
RTS0046520,19
RTS0046521,31
RTS0046522,20
RTS0046524,14
RTS0046525,13
RTS0046526,21
RTS0046527,21
RTS0046528,18
RTS0046529,12
RTS0046530,9
RTS0046531,24
RTS0046532,13
RTS0046533,11
RTS0046534,19
RTS0046535,13
RTS0046536,12
RTS0046537,19
RTS0046538,15
RTS0046539,10
RTS0046540,15
RTS0046541,8
RTS0046542,19
RTS0046543,16
RTS0046544,23
RTS0046545,19
RTS0046546,20
RTS0046548,18
RTS0046549,24
RTS0046550,14
RTS0046551,21
RTS0046552,26
RTS0046553,131
RTS0046554,12
RTS0046555,21
RTS0046556,11
RTS0046557,25
RTS0046558,23
RTS0046559,13
RTS0046560,13
RTS0046561,17
RTS0046562,18
RTS0046563,19
RTS0046564,23
RTS0046565,26
RTS0046566,18
RTS0046567,24
RTS0046568,12
RTS0046569,15
RTS0046570,18
RTS0046571,21
RTS0046572,13
RTS0046573,15
RTS0046574,16
RTS0046575,21
RTS0046577,17
RTS0046578,16
RTS0046580,54
RTS0046581,24
RTS0046582,21
RTS0046583,18
RTS0046584,13
RTS0046585,25
RTS0046586,17
RTS0046587,14
RTS0046588,19
RTS0046589,10
RTS0046590,19
RTS0046591,16
RTS0046592,12
RTS0046593,15
RTS0046594,21
RTS0046595,19
RTS0046596,37
RTS0046597,10
RTS0046598,17
RTS0046599,11
RTS0046600,21
RTS0046601,20
RTS0046602,13
RTS0046603,16
RTS0046604,19
RTS0046605,16
RTS0046606,21
RTS0046607,15
RTS0046608,19
RTS0046609,29
RTS0046610,5
RTS0046611,30
RTS0046612,26
RTS0046613,19
RTS0046614,28
RTS0046615,14
RTS0046616,12
RTS0046617,19
RTS0046618,23
RTS0046619,24
RTS0046620,10
RTS0046621,27
RTS0046622,24
RTS0046623,13
RTS0046624,16
RTS0046625,15
RTS0046626,25
RTS0046627,21
RTS0046628,37
RTS0046629,27
RTS0046630,18
RTS0046631,19
RTS0046632,16
RTS0046633,19
RTS0046634,17
RTS0046635,11
RTS0046636,22
RTS0046637,17
RTS0046638,12
RTS0046639,12
RTS0046640,11
RTS0046641,7
RTS0046642,19
RTS0046643,23
RTS0046644,11
RTS0046645,13
RTS0046646,16
RTS0046647,19
RTS0046648,21
RTS0046649,16
RTS0046650,27
RTS0046651,15
RTS0046652,20
RTS0046653,42
RTS0046654,24
RTS0046655,14
RTS0046656,14
RTS0046657,16
RTS0046658,13
RTS0046659,16
RTS0046660,10
RTS0046661,11
RTS0046662,19
RTS0046663,27
RTS0046664,29
RTS0046665,18
RTS0046666,20
RTS0046667,13
RTS0046668,13
RTS0046669,11
RTS0046670,23
RTS0046671,22
RTS0046672,18
RTS0046673,17
RTS0046674,10
RTS0046675,26
RTS0046676,15
RTS0046677,16
RTS0046678,8
RTS0046679,14
RTS0046680,5
RTS0046681,8
RTS0046682,19
RTS0046683,16
RTS0046684,21
RTS0046685,8
RTS0046686,15
RTS0046687,17
RTS0046688,16
RTS0046689,18
RTS0046690,15
RTS0046691,14
RTS0046692,19
RTS0046693,12
RTS0046694,16
RTS0046695,16
RTS0046696,48
RTS0046697,41
RTS0046698,32
RTS0046699,16
RTS0046700,18
RTS0046701,33
RTS0046702,21
RTS0046703,17
RTS0046704,38
RTS0046705,38
RTS0046706,13
RTS0046707,47
RTS0046708,23
RTS0046709,19
RTS0046710,22
RTS0046711,22
RTS0046712,18
RTS0046713,6
RTS0046714,15
RTS0046715,11
RTS0046716,15
RTS0046717,26
RTS0046718,8
RTS0046719,16
RTS0046720,19
RTS0046721,22
RTS0046722,25
RTS0046723,18
RTS0046724,13
RTS0046725,9
RTS0046726,22
RTS0046727,32
RTS0046728,14
RTS0046729,15
RTS0046730,11
RTS0046731,7
RTS0046732,12
RTS0046733,14
RTS0046734,24
RTS0046735,9
RTS0046736,10
RTS0046737,21
RTS0046738,20
RTS0046739,6
RTS0046740,36
RTS0046741,37
RTS0046742,11
RTS0046743,30
RTS0046744,19
RTS0046745,40
RTS0046746,11
RTS0046747,20
RTS0046748,77
RTS0046749,23
RTS0046750,21
RTS0046751,19
RTS0046752,16
RTS0046753,9
RTS0046754,17
RTS0046755,15
RTS0046756,29
RTS0046757,15
RTS0046758,19
RTS0046759,26
RTS0046760,60
RTS0046761,11
RTS0046763,25
RTS0046764,8
RTS0046765,20
RTS0046766,11
RTS0046767,19
RTS0046768,21
RTS0046769,15
RTS0046770,19
RTS0046771,19
RTS0046772,21
RTS0046773,9
RTS0046774,11
RTS0046775,16
RTS0046777,35
RTS0046778,16
RTS0046779,16
RTS0046780,18
RTS0046781,24
RTS0046782,18
RTS0046783,16
RTS0046784,14
RTS0046785,17
RTS0046790,19
RTS0046791,11
RTS0046792,33
RTS0046793,22
RTS0046794,19
RTS0046795,20
RTS0046796,26
RTS0046797,15
RTS0046798,18
RTS0046799,20
RTS0046800,29
RTS0046801,48
RTS0046802,21
RTS0046803,15
RTS0046804,13
RTS0046805,18
RTS0046806,12
RTS0046807,14
RTS0046808,13
RTS0046809,15
RTS0046810,11
RTS0046811,10
RTS0046812,12
RTS0046813,16
RTS0046814,16
RTS0046815,29
RTS0046816,6
RTS0046817,12
RTS0046818,11
RTS0046819,14
RTS0046820,22
RTS0046821,18
RTS0046822,18
RTS0046823,21
RTS0046824,27
RTS0046825,15
RTS0046826,16
RTS0046827,14
RTS0046828,32
RTS0046829,40
RTS0046830,13
RTS0046831,18
RTS0046832,23
RTS0046833,1
RTS0046835,9
RTS0046836,128
RTS0046837,15
RTS0046838,20
RTS0046839,15
RTS0046840,9
RTS0046841,14
RTS0046842,18
RTS0046843,13
RTS0046846,24
RTS0046849,11
RTS0046850,16
RTS0046851,21
RTS0046852,12
RTS0046853,14
RTS0046854,10
RTS0046855,16
RTS0046856,9
RTS0046857,18
RTS0046858,36
RTS0046859,13
RTS0046860,30
RTS0046861,23
RTS0046862,30
RTS0046863,15
RTS0046864,20
RTS0046866,22
RTS0046867,16
RTS0046868,14
RTS0046869,21
RTS0046870,22
RTS0046871,14
RTS0046872,15
RTS0046873,15
RTS0046874,11
RTS0046875,18
RTS0046876,17
RTS0046877,20
RTS0046878,14
RTS0046879,15
RTS0046880,17
RTS0046881,21
RTS0046882,16
RTS0046885,18
RTS0046886,15
RTS0046887,12
RTS0046889,14
RTS0046890,10
RTS0046891,16
RTS0046892,19
RTS0046893,9
RTS0046894,19
RTS0046895,10
RTS0046897,80
RTS0046898,12
RTS0046899,37
RTS0046900,23
RTS0046902,17
RTS0046903,15
RTS0046904,6
RTS0046905,17
RTS0046906,15
RTS0046907,28
RTS0046908,15
RTS0046909,59
RTS0046910,8
RTS0046911,18
RTS0046912,12
RTS0046913,18
RTS0046914,11
RTS0046915,16
RTS0046916,20
RTS0046918,20
RTS0046919,33
RTS0046920,22
RTS0046921,34
RTS0046922,13
RTS0046923,11
RTS0046924,15
RTS0046925,15
RTS0046926,17
RTS0046927,14
RTS0046928,13
RTS0046929,8
RTS0046930,19
RTS0046931,17
RTS0046933,14
RTS0046934,22
RTS0046935,11
RTS0046936,20
RTS0046937,14
RTS0046938,10
RTS0046939,11
RTS0046940,14
RTS0046941,20
RTS0046942,22
RTS0046943,26
RTS0046944,9
RTS0046946,20
RTS0046947,13
RTS0046948,16
RTS0046949,12
RTS0046950,14
RTS0046951,20
RTS0046952,20
RTS0046954,14
RTS0046955,12
RTS0046956,18
RTS0046957,13
RTS0046958,24
RTS0046959,19
RTS0046960,23
RTS0046961,14
RTS0046962,12
RTS0046963,9
RTS0046965,13
RTS0046966,13
RTS0046967,10
RTS0046968,20
RTS0047054,16
RTS0047055,18
RTS0047056,12
RTS0047057,24
RTS0047058,20
RTS0047060,12
RTS0047061,15
RTS0047062,17
RTS0047063,16
RTS0047064,16
RTS0047065,19
RTS0047066,18
RTS0047067,17
RTS0047068,5
RTS0047069,12
RTS0047070,9
RTS0047071,18
RTS0047072,17
RTS0047073,13
RTS0047074,13
RTS0047075,20
RTS0047076,24
RTS0047077,17
RTS0047078,18
RTS0047079,11
RTS0047080,54
RTS0047081,20
RTS0047082,17
RTS0047083,28
RTS0047084,23
RTS0047085,10
RTS0047086,16
RTS0047087,15
RTS0047088,11
RTS0047089,10
RTS0047091,6
RTS0047092,21
RTS0047093,12
RTS0047094,12
RTS0047095,17
RTS0047096,25
RTS0047097,18
RTS0047098,14
RTS0047099,19
RTS0047100,6
RTS0047101,16
RTS0047102,20
RTS0047103,31
RTS0047104,12
RTS0047105,38
RTS0047106,19
RTS0047107,21
RTS0047108,31
RTS0047109,15
RTS0047110,32
RTS0047111,25
RTS0047112,17
RTS0047113,16
RTS0047114,37
RTS0047115,17
RTS0047116,13
RTS0047117,15
RTS0047118,13
RTS0047119,18
RTS0047120,14
RTS0047121,19
RTS0047122,25
RTS0047123,6
RTS0047124,49
RTS0047125,16
RTS0047126,24
RTS0047127,25
RTS0047128,10
RTS0047129,16
RTS0047130,14
RTS0047131,17
RTS0047132,20
RTS0047133,25
RTS0047134,20
RTS0047135,42
RTS0047136,33
RTS0047137,18
RTS0047138,27
RTS0047139,18
RTS0047140,14
RTS0047141,20
RTS0047142,17
RTS0047143,19
RTS0047144,12
RTS0047145,31
RTS0047146,24
RTS0047147,14
RTS0047148,11
RTS0047149,13
RTS0047150,32
RTS0047151,19
RTS0047152,22
RTS0047153,7
RTS0047154,46
RTS0047156,19
RTS0047157,34
RTS0047158,17
RTS0047159,12
RTS0047160,31
RTS0047165,16
RTS0047166,15
RTS0047167,12
RTS0047168,18
RTS0047169,17
RTS0047170,16
RTS0047171,14
RTS0047172,11
RTS0047173,36
RTS0047174,25
RTS0047175,13
RTS0047176,24
RTS0047177,18
RTS0047178,21
RTS0047179,13
RTS0047180,13
RTS0047181,27
RTS0047182,15
RTS0047183,17
RTS0047184,12
RTS0047185,15
RTS0047186,13
RTS0047187,13
RTS0047188,24
RTS0047189,11
RTS0047190,21
RTS0047191,17
RTS0047192,15
RTS0047193,16
RTS0047194,13
RTS0047195,19
RTS0047196,8
RTS0047197,15
RTS0047198,16
RTS0047199,16
RTS0047200,11
RTS0047201,14
RTS0047202,13
RTS0047203,18
RTS0047204,15
RTS0047205,28
RTS0047206,19
RTS0047207,13
RTS0047208,54
RTS0047209,27
RTS0047210,270
RTS0047211,202
RTS0047212,20
RTS0047213,10
RTS0047214,27
RTS0047215,13
RTS0047216,11
RTS0047217,12
RTS0047218,23
RTS0047219,14
RTS0047220,12
RTS0047221,21
RTS0047222,15
RTS0047223,24
RTS0047225,40
RTS0047226,16
RTS0047229,11
RTS0047230,16
RTS0047231,19
RTS0047232,16
RTS0047233,11
RTS0047234,10
RTS0047235,15
RTS0047236,19
RTS0047237,18
RTS0047238,19
RTS0047239,60
RTS0047240,16
RTS0047241,15
RTS0047242,18
RTS0047243,40
RTS0047244,16
RTS0047245,13
RTS0047246,18
RTS0047247,11
RTS0047248,12
RTS0047249,13
RTS0047250,15
RTS0047252,20
RTS0047253,12
RTS0047254,25
RTS0047255,11
RTS0047256,23
RTS0047257,16
RTS0047258,25
RTS0047259,25
RTS0047260,28
RTS0047261,11
RTS0047262,14
RTS0047263,27
RTS0047264,29
RTS0047266,10
RTS0047267,57
RTS0047268,15
RTS0047269,15
RTS0047270,51
RTS0047271,25
RTS0047272,13
RTS0047273,21
RTS0047274,23
RTS0047276,8
RTS0047277,16
RTS0047278,14
RTS0047279,16
RTS0047280,13
RTS0047281,21
RTS0047282,64
RTS0047283,28
RTS0047284,14
RTS0047290,18
RTS0047291,43
RTS0047292,14
RTS0047293,27
RTS0047294,15
RTS0047295,11
RTS0047296,41
RTS0047297,27
RTS0047298,16
RTS0047299,16
RTS0047300,12
RTS0047301,48
RTS0047302,5
RTS0047303,18
RTS0047304,17
RTS0047305,21
RTS0047306,18
RTS0047307,24
RTS0047308,19
RTS0047309,17
RTS0047310,18
RTS0047311,17
RTS0047312,18
RTS0047313,12
RTS0047314,9
RTS0047315,13
RTS0047316,15
RTS0047317,27
RTS0047318,16
RTS0047319,15
RTS0047320,18
RTS0047321,83
RTS0047322,15
RTS0047323,17
RTS0047324,14
RTS0047325,44
RTS0047326,10
RTS0047327,19
RTS0047328,11
RTS0047329,13
RTS0047331,33
RTS0047332,21
RTS0047333,7
RTS0047334,10
RTS0047335,20
RTS0047336,18
RTS0047337,14
RTS0047338,16
RTS0047339,25
RTS0047340,21
RTS0047341,14
RTS0047342,22
RTS0047343,20
RTS0047344,12
RTS0047345,18
RTS0047346,12
RTS0047348,21
RTS0047349,22
RTS0047350,21
RTS0047351,22
RTS0047352,40
RTS0047353,29
RTS0047354,28
RTS0047356,16
RTS0047357,11
RTS0047358,9
RTS0047359,24
RTS0047360,21
RTS0047361,12
RTS0047362,12
RTS0047363,11
RTS0047364,9
RTS0047365,7
RTS0047366,12
RTS0047367,24
RTS0047368,19
RTS0047369,30
RTS0047370,18
RTS0047373,24
RTS0047374,18
RTS0047375,19
RTS0047376,19
RTS0047377,14
RTS0047378,15
RTS0047379,21
RTS0047380,26
RTS0047381,11
RTS0047382,12
RTS0047383,10
RTS0047384,16
RTS0047385,10
RTS0047386,51
RTS0047387,13
RTS0047388,14
RTS0047389,16
RTS0047390,14
RTS0047391,15
RTS0047392,8
RTS0047393,21
RTS0047394,15
RTS0047395,15
RTS0047396,65
RTS0047397,15
RTS0047398,17
RTS0047399,21
RTS0047400,21
RTS0047401,22
RTS0047402,16
RTS0047403,22
RTS0047404,18
RTS0047405,20
RTS0047406,11
RTS0047407,29
RTS0047408,15
RTS0047409,34
RTS0047410,20
RTS0047411,14
RTS0047412,18
RTS0047413,16
RTS0047414,23
RTS0047415,22
RTS0047417,12
RTS0047418,16
RTS0047419,20
RTS0047420,11
RTS0047421,18
RTS0047422,14
RTS0047423,14
RTS0047424,21
RTS0047425,14
RTS0047426,11
RTS0047427,17
RTS0047428,17
RTS0047429,15
RTS0047430,23
RTS0047431,18
RTS0047432,17
RTS0047433,15
RTS0047434,16
RTS0047435,25
RTS0047436,22
RTS0047437,14
RTS0047438,12
RTS0047439,15
RTS0047440,7
RTS0047441,15
RTS0047442,13
RTS0047445,22
RTS0047446,21
RTS0047447,12
RTS0047448,20
RTS0047449,15
RTS0047450,9
RTS0047451,20
RTS0047452,15
RTS0047453,15
RTS0047454,13
RTS0047455,15
RTS0047456,10
RTS0047457,18
RTS0047458,17
RTS0047459,17
RTS0047460,17
RTS0047461,10
RTS0047462,25
RTS0047463,13
RTS0047464,19
RTS0047465,15
RTS0047466,26
RTS0047467,16
RTS0047468,12
RTS0047469,12
RTS0047471,16
RTS0047472,22
RTS0047473,17
RTS0047474,13
RTS0047475,10
RTS0047476,23
RTS0047477,24
RTS0047479,15
RTS0047480,21
RTS0047481,17
RTS0047482,13
RTS0047483,14
RTS0047484,17
RTS0047485,18
RTS0047486,14
RTS0047487,15
RTS0047488,51
RTS0047489,16
RTS0047490,12
RTS0047491,33
RTS0047492,37
RTS0047493,18
RTS0047494,14
RTS0047495,20
RTS0047496,8
RTS0047497,17
RTS0047498,9
RTS0047499,12
RTS0047500,20
RTS0047501,17
RTS0047502,13
RTS0047503,15
RTS0047504,20
RTS0047505,10
RTS0047506,38
RTS0047507,23
RTS0047508,16
RTS0047509,14
RTS0047510,15
RTS0047511,13
RTS0047512,16
RTS0047513,11
RTS0047514,10
RTS0047515,27
RTS0047516,17
RTS0047517,56
RTS0047518,18
RTS0047520,18
RTS0047521,23
RTS0047522,15
RTS0047523,24
RTS0047524,21
RTS0047525,14
RTS0047526,8
RTS0047527,10
RTS0047528,20
RTS0047529,20
RTS0047530,13
RTS0047531,10
RTS0047532,17
RTS0047533,13
RTS0047534,11
RTS0047535,14
RTS0047536,17
RTS0047537,58
RTS0047538,23
RTS0047540,16
RTS0047541,38
RTS0047543,18
RTS0047544,20
RTS0047545,18
RTS0047546,13
RTS0047547,15
RTS0047548,28
RTS0047549,18
RTS0047550,20
RTS0047551,22
RTS0047552,8
RTS0047553,17
RTS0047558,15
RTS0047559,17
RTS0047560,11
RTS0047561,27
RTS0047562,10
RTS0047563,18
RTS0047564,14
RTS0047565,14
RTS0047566,19
RTS0047567,14
RTS0047568,17
RTS0047569,26
RTS0047570,12
RTS0047571,11
RTS0047572,12
RTS0047573,9
RTS0047574,15
RTS0047575,11
RTS0047576,9
RTS0047577,20
RTS0047578,11
RTS0047579,24
RTS0047580,16
RTS0047581,19
RTS0047582,6
RTS0047583,11
RTS0047584,15
RTS0047585,13
RTS0047586,19
RTS0047587,14
RTS0047588,34
RTS0047590,16
RTS0047591,14
RTS0047592,18
RTS0047593,17
RTS0047594,23
RTS0047595,18
RTS0047596,24
RTS0047597,18
RTS0047598,18
RTS0047599,13
RTS0047600,21
RTS0047601,36
RTS0047602,15
RTS0047603,19
RTS0047604,26
RTS0047606,12
RTS0047613,18
RTS0047614,19
RTS0047615,17
RTS0047616,20
RTS0047617,20
RTS0047618,11
RTS0047619,7
RTS0047620,19
RTS0047621,16
RTS0047622,12
RTS0047624,13
RTS0047625,20
RTS0047626,19
RTS0047627,12
RTS0047628,14
RTS0047629,15
RTS0047630,8
RTS0047631,9
RTS0047632,21
RTS0047633,3
RTS0047634,10
RTS0047635,11
RTS0047636,11
RTS0047637,14
RTS0047638,10
RTS0047639,11
RTS0047640,12
RTS0047641,7
RTS0047642,12
RTS0047643,4
RTS0047644,16
RTS0047645,14
RTS0047646,26
RTS0047647,9
RTS0047648,13
RTS0047649,13
RTS0047650,18
RTS0047651,10
RTS0047652,11
RTS0047653,18
RTS0047654,10
RTS0047656,21
RTS0047657,22
RTS0047658,19
RTS0047659,13
RTS0047660,6
RTS0047661,17
RTS0047662,17
RTS0047663,7
RTS0047664,12
RTS0047665,12
RTS0047666,13
RTS0047667,19
RTS0047668,21
RTS0047669,10
RTS0047670,18
RTS0047672,16
RTS0047673,16
RTS0047674,23
RTS0047675,13
RTS0047676,11
RTS0047677,13
RTS0047678,18
RTS0047679,20
RTS0047680,12
RTS0047681,9
RTS0047682,17
RTS0047684,13
RTS0047685,9
RTS0047686,15
RTS0047687,19
RTS0047688,17
RTS0047689,23
RTS0047691,19
RTS0047692,17
RTS0047693,17
RTS0047694,31
RTS0047695,24
RTS0047696,8
RTS0047697,12
RTS0047698,13
RTS0047699,14
RTS0047700,7
RTS0047701,29
RTS0047702,20
RTS0047703,20
RTS0047704,15
RTS0047705,16
RTS0047706,13
RTS0047707,13
RTS0047708,40
RTS0047709,16
RTS0047710,8
RTS0047711,14
RTS0047712,15
RTS0047713,17
RTS0047714,43
RTS0047715,10
RTS0047716,19
RTS0047717,23
RTS0047718,22
RTS0047720,13
RTS0047721,11
RTS0047722,18
RTS0047723,15
RTS0047724,32
RTS0047725,11
RTS0047726,14
RTS0047727,20
RTS0047728,19
RTS0047729,15
RTS0047730,19
RTS0047731,19
RTS0047732,19
RTS0047733,25
RTS0047734,13
RTS0047735,27
RTS0047736,25
RTS0047737,10
RTS0047738,17
RTS0047739,19
RTS0047740,12
RTS0047741,21
RTS0047742,12
RTS0047743,21
RTS0047744,24
RTS0047745,23
RTS0047746,21
RTS0047747,11
RTS0047748,19
RTS0047749,19
RTS0047750,9
RTS0047752,9
RTS0047753,16
RTS0047754,62
RTS0047755,28
RTS0047756,10
RTS0047757,14
RTS0047758,31
RTS0047759,22
RTS0047760,20
RTS0047761,17
RTS0047762,18
RTS0047763,41
RTS0047764,13
RTS0047765,20
RTS0047766,58
RTS0047767,12
RTS0047768,21
RTS0047769,10
RTS0047770,16
RTS0047771,10
RTS0047772,12
RTS0047773,11
RTS0047774,26
RTS0047775,7
RTS0047776,26
RTS0047777,14
RTS0047778,17
RTS0047779,12
RTS0047780,19
RTS0047781,14
RTS0047782,9
RTS0047783,19
RTS0047784,17
RTS0047785,15
RTS0047786,34
RTS0047787,26
RTS0047788,11
RTS0047789,15
RTS0047790,17
RTS0047791,13
RTS0047792,6
RTS0047793,14
RTS0047794,12
RTS0047795,13
RTS0047796,19
RTS0047797,14
RTS0047798,13
RTS0047799,12
RTS0047800,11
RTS0047801,17
RTS0047802,22
RTS0047803,16
RTS0047804,7
RTS0047805,20
RTS0047806,21
RTS0047807,14
RTS0047808,19
RTS0047809,15
RTS0047810,21
RTS0047811,21
RTS0047812,13
RTS0047813,22
RTS0047814,14
RTS0047816,27
RTS0047817,19
RTS0047818,16
RTS0047819,17
RTS0047820,5
RTS0047821,24
RTS0047822,16
RTS0047823,19
RTS0047824,15
RTS0047825,18
RTS0047826,16
RTS0047827,17
RTS0047828,20
RTS0047829,30
RTS0047830,12
RTS0047831,16
RTS0047832,11
RTS0047833,19
RTS0047834,16
RTS0047835,24
RTS0047836,14
RTS0047837,12
RTS0047838,17
RTS0047839,13
RTS0047840,20
RTS0047841,10
RTS0047842,20
RTS0047843,14
RTS0047844,12
RTS0047845,19
RTS0047846,7
RTS0047847,16
RTS0047848,15
RTS0047849,21
RTS0047850,20
RTS0047851,17
RTS0047852,15
RTS0047853,15
RTS0047854,10
RTS0047855,17
RTS0047856,18
RTS0047857,17
RTS0047858,11
RTS0047859,6
RTS0047860,18
RTS0047861,16
RTS0047862,7
RTS0047863,13
RTS0047864,22
RTS0047865,11
RTS0047866,30
RTS0047867,25
RTS0047868,15
RTS0047869,10
RTS0047870,14
RTS0047871,17
RTS0047872,25
RTS0047873,26
RTS0047874,19
RTS0047875,19
RTS0047876,17
RTS0047877,11
RTS0047878,10
RTS0047879,26
RTS0047880,18
RTS0047881,12
RTS0047882,23
RTS0047883,6
RTS0047884,31
RTS0047885,19
RTS0047886,18
RTS0047890,28
RTS0047891,6
RTS0047892,8
RTS0047893,23
RTS0047894,13
RTS0047895,24
RTS0047896,19
RTS0047897,16
RTS0047898,23
RTS0047899,31
RTS0047900,41
RTS0047901,10
RTS0047902,73
RTS0047903,19
RTS0047904,17
RTS0047905,13
RTS0047906,16
RTS0047907,21
RTS0047908,57
RTS0047909,18
RTS0047910,17
RTS0047912,17
RTS0047913,7
RTS0047914,15
RTS0047915,7
RTS0047916,18
RTS0047917,16
RTS0047919,17
RTS0047920,20
RTS0047921,14
RTS0047924,14
RTS0047925,15
RTS0047926,14
RTS0047927,20
RTS0047928,24
RTS0047929,11
RTS0047930,22
RTS0047931,12
RTS0047932,18
RTS0047933,16
RTS0047934,13
RTS0047935,10
RTS0047936,22
RTS0047937,20
RTS0047938,11
RTS0047939,21
RTS0047940,40
RTS0047941,15
RTS0047942,20
RTS0047943,13
RTS0047944,18
RTS0047945,16
RTS0047946,13
RTS0047947,10
RTS0047948,13
RTS0047949,10
RTS0047950,7
RTS0047951,14
RTS0047952,15
RTS0047953,18
RTS0047954,18
RTS0047956,15
RTS0047957,18
RTS0047958,19
RTS0047959,19
RTS0047960,9
RTS0047961,14
RTS0047963,14
RTS0047964,12
RTS0047965,9
RTS0047966,15
RTS0047967,20
RTS0047968,19
RTS0047969,14
RTS0047970,26
RTS0047972,7
RTS0047973,18
RTS0047974,19
RTS0047975,13
RTS0047976,23
RTS0047977,11
RTS0047978,15
RTS0047979,21
RTS0047980,17
RTS0047981,9
RTS0047982,13
RTS0047985,20
RTS0047986,13
RTS0047987,18
RTS0047988,13
RTS0047990,12
RTS0047991,22
RTS0047992,16
RTS0047993,14
RTS0047994,14
RTS0047995,15
RTS0047996,17
RTS0047997,14
RTS0047998,42
RTS0047999,16
RTS0048000,21
RTS0048001,14
RTS0048003,28
RTS0048005,14
RTS0048006,22
RTS0048008,13
RTS0048009,20
RTS0048012,18
RTS0048013,8
RTS0048014,20
RTS0048015,29
RTS0048016,14
RTS0048017,26
RTS0048018,21
RTS0048019,6
RTS0048020,14
RTS0048021,14
RTS0048022,18
RTS0048023,16
RTS0048024,13
RTS0048026,16
RTS0048027,11
RTS0048028,20
RTS0048029,8
RTS0048030,12
RTS0048031,8
RTS0048032,7
RTS0048033,16
RTS0048034,22
RTS0048035,21
RTS0048036,14
RTS0048037,17
RTS0048038,137
RTS0048040,21
RTS0048041,5
RTS0048042,9
RTS0048043,18
RTS0048044,10
RTS0048045,19
RTS0048046,14
RTS0048047,13
RTS0048048,24
RTS0048049,16
RTS0048050,8
RTS0048051,8
RTS0048052,10
RTS0048053,15
RTS0048054,9
RTS0048055,23
RTS0048056,25
RTS0048057,12
RTS0048058,15
RTS0048059,22
RTS0048060,36
RTS0048061,21
RTS0048062,9
RTS0048063,10
RTS0048064,16
RTS0048065,13
RTS0048066,12
RTS0048067,17
RTS0048068,30
RTS0048069,16
RTS0048070,5
RTS0048071,30
RTS0048072,8
RTS0048073,14
RTS0048074,18
RTS0048076,22
RTS0048077,17
RTS0048078,16
RTS0048079,16
RTS0048080,14
RTS0048081,17
RTS0048082,14
RTS0048084,15
RTS0048085,19
RTS0048086,18
RTS0048087,21
RTS0048088,11
RTS0048089,10
RTS0048090,11
RTS0048091,20
RTS0048092,11
RTS0048093,15
RTS0048094,19
RTS0048096,20
RTS0048097,16
RTS0048098,161
RTS0048099,72
RTS0048100,247
RTS0048101,23
RTS0048102,38
RTS0048104,26
RTS0048105,13
RTS0048106,10
RTS0048107,12
RTS0048108,40
RTS0048109,13
RTS0048110,16
RTS0048111,12
RTS0048112,13
RTS0048113,8
RTS0048114,8
RTS0048115,12
RTS0048116,20
RTS0048117,11
RTS0048118,8
RTS0048120,8
RTS0048126,14
RTS0048127,37
RTS0048129,54
RTS0048130,15
RTS0048131,21
RTS0048132,22
RTS0048133,14
RTS0048134,9
RTS0048135,120
RTS0048136,16
RTS0048138,15
RTS0048139,16
RTS0048140,10
RTS0048141,10
RTS0048142,12
RTS0048144,10
RTS0048145,18
RTS0048146,22
RTS0048147,10
RTS0048148,15
RTS0048149,21
RTS0048150,11
RTS0048151,12
RTS0048152,15
RTS0048153,25
RTS0048154,19
RTS0048155,9
RTS0048156,43
RTS0048158,17
RTS0048159,20
RTS0048160,42
RTS0048161,33
RTS0048162,21
RTS0048163,28
RTS0048164,65
RTS0048165,38
RTS0048166,20
RTS0048167,27
RTS0048168,11
RTS0048169,17
RTS0048170,20
RTS0048171,10
RTS0048172,18
RTS0048173,5
RTS0048175,12
RTS0048176,22
RTS0048177,11
RTS0048178,15
RTS0048179,17
RTS0048180,25
RTS0048181,27
RTS0048182,37
RTS0048183,16
RTS0048184,33
RTS0048185,22
RTS0048186,15
RTS0048188,15
RTS0048189,26
RTS0048190,10
RTS0048191,12
RTS0048192,21
RTS0048193,12
RTS0048194,27
RTS0048195,15
RTS0048196,14
RTS0048197,32
RTS0048198,11
RTS0048200,23
RTS0048201,13
RTS0048202,11
RTS0048203,16
RTS0048204,15
RTS0048205,27
RTS0048207,14
RTS0048208,14
RTS0048209,13
RTS0048210,16
RTS0048211,16
RTS0048212,9
RTS0048213,13
RTS0048214,19
RTS0048215,20
RTS0048216,9
RTS0048217,9
RTS0048218,20
RTS0048219,14
RTS0048220,16
RTS0048221,17
RTS0048222,20
RTS0048223,12
RTS0048224,20
RTS0048225,11
RTS0048226,16
RTS0048227,51
RTS0048228,11
RTS0048229,13
RTS0048230,14
RTS0048231,26
RTS0048232,11
RTS0048233,17
RTS0048234,17
RTS0048235,13
RTS0048236,12
RTS0048237,18
RTS0048238,32
RTS0048239,12
RTS0048240,13
RTS0048241,33
RTS0048242,16
RTS0048243,14
RTS0048244,17
RTS0048245,24
RTS0048246,17
RTS0049343,51
RTS0049344,22
RTS0049345,13
RTS0049346,6
RTS0049347,19
RTS0049348,70
RTS0049349,20
RTS0049350,11
RTS0049351,15
RTS0049352,13
RTS0049353,13
RTS0049354,17
RTS0049355,12
RTS0049356,17
RTS0049357,20
RTS0049358,15
RTS0049359,8
RTS0049360,24
RTS0049361,14
RTS0049362,18
RTS0049363,22
RTS0049364,29
RTS0049365,17
RTS0049366,24
RTS0049367,19
RTS0049368,15
RTS0049369,10
RTS0049370,13
RTS0049371,99
RTS0049372,11
RTS0049373,70
RTS0049374,12
RTS0049375,12
RTS0049376,9
RTS0049377,33
RTS0049378,16
RTS0049379,19
RTS0049380,32
RTS0049381,19
RTS0049382,19
RTS0049383,23
RTS0049384,8
RTS0049385,13
RTS0049386,16
RTS0049387,23
RTS0049388,25
RTS0049389,29
RTS0049390,15
RTS0049391,18
RTS0049392,51
RTS0049393,33
RTS0049394,16
RTS0049395,9
RTS0049396,25
RTS0049397,11
RTS0049398,21
RTS0049399,20
RTS0049400,17
RTS0049401,10
RTS0049402,25
RTS0049403,11
RTS0049404,25
RTS0049405,14
RTS0049406,16
RTS0049407,20
RTS0049408,15
RTS0049409,15
RTS0049410,14
RTS0049411,29
RTS0049412,10
RTS0049413,14
RTS0049414,26
RTS0049415,18
RTS0049416,10
RTS0049417,18
RTS0049418,14
RTS0049419,13
RTS0049420,14
RTS0049421,16
RTS0049422,10
RTS0049423,11
RTS0049424,32
RTS0049425,22
RTS0049426,20
RTS0049427,31
RTS0049428,12
RTS0049429,22
RTS0049430,12
RTS0049431,25
RTS0049432,28
RTS0049433,15
RTS0049434,14
RTS0049435,20
RTS0049436,16
RTS0049437,14
RTS0049438,17
RTS0049439,14
RTS0049440,11
RTS0049441,14
RTS0049442,18
RTS0049443,16
RTS0049444,24
RTS0049445,18
RTS0049446,15
RTS0049447,15
RTS0049448,13
RTS0049449,15
RTS0049450,25
RTS0049451,29
RTS0049452,24
RTS0049453,22
RTS0049454,11
RTS0049455,12
RTS0049456,17
RTS0049457,17
RTS0049458,11
RTS0049459,19
RTS0049460,8
RTS0049461,23
RTS0049462,29
RTS0049463,8
RTS0049464,15
RTS0049465,17
RTS0049466,12
RTS0049467,25
RTS0049468,13
RTS0049469,10
RTS0049470,19
RTS0049471,100
RTS0049472,20
RTS0049473,24
RTS0049474,12
RTS0049475,9
RTS0049476,18
RTS0049477,22
RTS0049478,26
RTS0049479,596
RTS0049480,17
RTS0049481,8
RTS0049482,9
RTS0049483,12
RTS0049484,15
RTS0049485,23
RTS0997079,15
RTS0997080,32
RTS0997081,5
RTS0997082,20
RTS0997083,12
RTS0997084,18
RTS0997085,18
RTS0997086,26
RTS0997087,7
RTS0997088,565
RTS0997089,1026
RTS0997090,130
RTS0997091,39
RTS0997092,10
RTS0997093,12
RTS0997094,3
RTS0997095,44
RTS0997096,9
RTS0997097,9
RTS0997098,20
RTS0997099,10
RTS0997100,17
RTS0997101,17
RTS0997102,10
RTS0997103,11
RTS0997104,18
RTS0997105,11
RTS0997106,14
RTS0997107,7
RTS0997108,9
RTS0997109,9
RTS0997110,17
RTS0997111,10
RTS0997112,10
RTS0997113,11
RTS0997114,15
RTS0997115,11
RTS0997116,5
RTS0997117,5
RTS0997118,13
RTS0997119,13
RTS0997120,5
RTS0997121,8
RTS0997122,14
RTS0997123,18
RTS0997124,5
RTS0997125,11
RTS0997126,15
RTS0997127,9
RTS0997128,16
RTS0997129,14
RTS0997130,8
</Code_Summary>
