# Supplementary material for: Spatial meta-transcriptomics reveal associations of intratumor bacteria burden with lung cancer cells showing a distinct oncogenic signature
Source: J Immunother Cancer. 2022 Jul 6;10(7):e004698. doi: 10.1136/jitc-2022-004698 (PMC9260850; doi:10.1136/jitc-2022-004698)
Supplement: Supplementary data [file jitc-2022-004698supp009.zip › DSP-1001250002726-A-H01.dcc]

<Header>
FileVersion,0.02
SoftwareVersion,"GeoMx_NGS_Pipeline_ 2.0.0"
Date,2020-6-15
</Header>

<Scan_Attributes>
ID,DSP-1001250002726-A-H01
Plate_ID,1001250002726
Well,H01
</Scan_Attributes>

<NGS_Processing_Attributes>
SeqSetId,
tamperedIni,No
Raw,1373245
Trimmed,1367677
Stitched,1360845
Aligned,1336367
umiQ30,0.9921
rtsQ30,0.9919
</NGS_Processing_Attributes>


<Code_Summary>
RTS0039454,177
RTS0039455,117
RTS0039456,100
RTS0039457,330
RTS0039458,55
RTS0039459,28
RTS0039460,21
RTS0039461,27
RTS0039462,25
RTS0039463,37
RTS0039464,22
RTS0039465,32
RTS0039466,24
RTS0039467,45
RTS0039468,23
RTS0039469,16
RTS0039470,34
RTS0039471,33
RTS0039472,67
RTS0039473,42
RTS0039474,59
RTS0039475,43
RTS0039476,71
RTS0039477,76
RTS0039478,70
RTS0039479,24
RTS0039480,14
RTS0039481,19
RTS0039482,20
RTS0039483,24
RTS0039484,26
RTS0039485,31
RTS0039486,22
RTS0039487,16
RTS0039488,29
RTS0039489,18
RTS0039490,20
RTS0039491,25
RTS0039492,21
RTS0039493,26
RTS0039494,25
RTS0039495,24
RTS0039496,29
RTS0039497,17
RTS0039498,23
RTS0039499,189
RTS0039500,90
RTS0039501,95
RTS0039502,153
RTS0039503,125
RTS0039504,31
RTS0039505,26
RTS0039506,21
RTS0039507,41
RTS0039508,35
RTS0039509,24
RTS0039510,53
RTS0039511,412
RTS0039512,216
RTS0039513,290
RTS0039514,701
RTS0039515,618
RTS0039516,22
RTS0039517,17
RTS0039518,29
RTS0039519,19
RTS0039520,15
RTS0039521,29
RTS0039522,21
RTS0039523,35
RTS0039524,58
RTS0039525,41
RTS0039526,41
RTS0039527,51
RTS0039528,28
RTS0039529,49
RTS0039530,42
RTS0039531,46
RTS0039532,34
RTS0039533,50
RTS0039534,20
RTS0039535,38
RTS0039536,23
RTS0039537,15
RTS0039538,25
RTS0039539,15
RTS0039540,11
RTS0039541,28
RTS0039542,23
RTS0039543,21
RTS0039544,18
RTS0039545,26
RTS0039546,19
RTS0039547,23
RTS0039548,23
RTS0039549,24
RTS0039550,19
RTS0039551,23
RTS0039552,18
RTS0039553,23
RTS0039554,33
RTS0039555,25
RTS0039556,18
RTS0039557,21
RTS0039558,11
RTS0039559,28
RTS0039560,14
RTS0039561,19
RTS0039562,34
RTS0039563,28
RTS0039564,27
RTS0039565,39
RTS0039566,30
RTS0039567,17
RTS0039568,18
RTS0039569,16
RTS0039570,27
RTS0039571,23
RTS0039572,20
RTS0039573,20
RTS0039574,23
RTS0039575,20
RTS0039576,20
RTS0039577,38
RTS0039578,16
RTS0039579,26
RTS0039580,35
RTS0039581,35
RTS0039582,56
RTS0039583,62
RTS0039584,38
RTS0039585,18
RTS0039586,21
RTS0039587,23
RTS0039588,22
RTS0039589,30
RTS0039590,28
RTS0039591,51
RTS0039592,32
RTS0039593,21
RTS0039594,48
RTS0039595,35
RTS0039596,32
RTS0039597,29
RTS0039598,26
RTS0039599,26
RTS0039600,32
RTS0039601,11
RTS0039602,16
RTS0039603,15
RTS0039604,23
RTS0039605,20
RTS0039606,19
RTS0039607,23
RTS0039608,21
RTS0039609,20
RTS0039610,14
RTS0039611,34
RTS0039612,21
RTS0039613,17
RTS0039614,17
RTS0039615,17
RTS0039616,22
RTS0039617,19
RTS0039619,20
RTS0039620,21
RTS0039621,21
RTS0039622,21
RTS0039623,29
RTS0039624,22
RTS0039625,22
RTS0039626,28
RTS0039627,22
RTS0039628,22
RTS0039629,18
RTS0039630,13
RTS0039631,13
RTS0039632,17
RTS0039633,17
RTS0039634,21
RTS0039635,20
RTS0039636,17
RTS0039637,27
RTS0039638,28
RTS0039639,23
RTS0039640,15
RTS0039641,18
RTS0039642,22
RTS0039643,25
RTS0039644,18
RTS0039645,17
RTS0039646,17
RTS0039647,13
RTS0039648,17
RTS0039649,26
RTS0039650,22
RTS0039651,56
RTS0039652,60
RTS0039653,55
RTS0039654,28
RTS0039655,46
RTS0039656,118
RTS0039657,91
RTS0039658,51
RTS0039659,112
RTS0039660,58
RTS0039661,21
RTS0039662,15
RTS0039663,19
RTS0039664,31
RTS0039665,21
RTS0039666,21
RTS0039667,19
RTS0039668,26
RTS0039669,31
RTS0039670,17
RTS0039671,38
RTS0039672,60
RTS0039673,36
RTS0039674,37
RTS0039675,40
RTS0039676,13
RTS0039677,18
RTS0039678,19
RTS0039679,17
RTS0039680,13
RTS0039681,44
RTS0039682,26
RTS0039683,18
RTS0039684,38
RTS0039685,35
RTS0039686,127
RTS0039687,204
RTS0039688,129
RTS0039689,87
RTS0039690,102
RTS0039691,30
RTS0039692,17
RTS0039693,19
RTS0039694,27
RTS0039695,17
RTS0039696,21
RTS0039697,25
RTS0039698,28
RTS0039699,25
RTS0039700,21
RTS0039701,22
RTS0039702,49
RTS0039703,52
RTS0039704,53
RTS0039705,37
RTS0039706,22
RTS0039707,23
RTS0039708,21
RTS0039709,20
RTS0039710,38
RTS0039711,28
RTS0039712,58
RTS0039713,43
RTS0039714,28
RTS0039715,47
RTS0039716,29
RTS0039717,33
RTS0039718,31
RTS0039719,24
RTS0039720,78
RTS0039721,32
RTS0039722,26
RTS0039723,61
RTS0039724,31
RTS0039725,25
RTS0039726,38
RTS0039727,23
RTS0039728,40
RTS0039729,50
RTS0039730,41
RTS0039731,25
RTS0039732,23
RTS0039733,20
RTS0039734,25
RTS0039735,20
RTS0039736,46
RTS0039737,46
RTS0039738,24
RTS0039739,34
RTS0039740,28
RTS0039741,23
RTS0039742,29
RTS0039743,28
RTS0039744,41
RTS0039745,28
RTS0039746,133
RTS0039747,219
RTS0039749,140
RTS0039750,146
RTS0039751,17
RTS0039752,19
RTS0039753,35
RTS0039754,23
RTS0039755,28
RTS0039756,25
RTS0039757,25
RTS0039758,36
RTS0039759,15
RTS0039760,25
RTS0039761,36
RTS0039762,28
RTS0039763,42
RTS0039764,22
RTS0039765,25
RTS0039766,39
RTS0039767,31
RTS0039768,35
RTS0039769,27
RTS0039770,61
RTS0039771,25
RTS0039772,35
RTS0039773,32
RTS0039774,17
RTS0039775,58
RTS0039776,29
RTS0039777,20
RTS0039778,19
RTS0039779,19
RTS0039780,18
RTS0039781,42
RTS0039782,24
RTS0039783,37
RTS0039784,29
RTS0039785,57
RTS0039786,27
RTS0039787,20
RTS0039788,25
RTS0039789,23
RTS0039790,33
RTS0039791,61
RTS0039792,31
RTS0039793,25
RTS0039794,33
RTS0039795,31
RTS0039796,36
RTS0039797,43
RTS0039798,22
RTS0039799,31
RTS0039800,28
RTS0039801,54
RTS0039802,40
RTS0039803,71
RTS0039804,73
RTS0039805,49
RTS0039806,21
RTS0039807,12
RTS0039808,24
RTS0039809,25
RTS0039810,16
RTS0039811,11
RTS0039812,20
RTS0039813,21
RTS0039814,25
RTS0039815,26
RTS0039816,32
RTS0039817,23
RTS0039818,16
RTS0039819,33
RTS0039820,45
RTS0039821,41
RTS0039822,48
RTS0039823,40
RTS0039824,27
RTS0039825,34
RTS0039826,29
RTS0039827,40
RTS0039828,22
RTS0039829,40
RTS0039830,26
RTS0039831,32
RTS0039832,32
RTS0039833,25
RTS0039834,30
RTS0039835,45
RTS0039836,25
RTS0039838,21
RTS0039839,18
RTS0039840,24
RTS0039841,47
RTS0039842,50
RTS0039843,38
RTS0039844,44
RTS0039845,40
RTS0039846,28
RTS0039847,28
RTS0039848,20
RTS0039849,15
RTS0039850,19
RTS0039851,35
RTS0039852,34
RTS0039853,20
RTS0039854,21
RTS0039855,20
RTS0039856,14
RTS0039857,18
RTS0039858,21
RTS0039859,31
RTS0039860,21
RTS0039861,29
RTS0039862,22
RTS0039863,22
RTS0039864,26
RTS0039865,19
RTS0039866,19
RTS0039867,36
RTS0039868,14
RTS0039869,28
RTS0039870,23
RTS0039871,19
RTS0039872,21
RTS0039873,16
RTS0039874,13
RTS0039875,27
RTS0039876,11
RTS0039877,16
RTS0039878,27
RTS0039879,22
RTS0039880,22
RTS0039881,30
RTS0039882,21
RTS0039883,19
RTS0039884,15
RTS0039885,23
RTS0039886,15
RTS0039887,16
RTS0039888,29
RTS0039890,23
RTS0039891,24
RTS0039892,21
RTS0039893,35
RTS0039894,17
RTS0039895,26
RTS0039896,23
RTS0039897,19
RTS0039898,35
RTS0039899,21
RTS0039900,32
RTS0039901,31
RTS0039902,37
RTS0039903,20
RTS0039904,41
RTS0039905,29
RTS0039906,19
RTS0039907,35
RTS0039908,23
RTS0039909,25
RTS0039910,22
RTS0039911,21
RTS0039912,20
RTS0039913,29
RTS0039914,21
RTS0039915,22
RTS0039916,32
RTS0039917,30
RTS0039918,36
RTS0039919,37
RTS0039920,26
RTS0039921,24
RTS0039922,18
RTS0039923,13
RTS0039924,26
RTS0039925,16
RTS0039926,54
RTS0039927,51
RTS0039928,42
RTS0039929,43
RTS0039930,61
RTS0039931,18
RTS0039932,18
RTS0039933,19
RTS0039934,13
RTS0039935,16
RTS0039936,23
RTS0039937,18
RTS0039938,27
RTS0039939,17
RTS0039940,20
RTS0039941,18
RTS0039942,27
RTS0039943,16
RTS0039944,22
RTS0039945,16
RTS0039946,43
RTS0039947,52
RTS0039948,64
RTS0039949,39
RTS0039950,48
RTS0039951,35
RTS0039952,26
RTS0039953,17
RTS0039954,21
RTS0039955,37
RTS0039956,54
RTS0039957,58
RTS0039958,68
RTS0039959,43
RTS0039960,75
RTS0039961,18
RTS0039962,18
RTS0039963,14
RTS0039964,18
RTS0039965,25
RTS0039966,18
RTS0039967,22
RTS0039968,34
RTS0039969,23
RTS0039970,18
RTS0039971,28
RTS0039972,31
RTS0039973,18
RTS0039974,25
RTS0039975,30
RTS0039976,32
RTS0039977,36
RTS0039978,24
RTS0039979,18
RTS0039980,18
RTS0039981,32
RTS0039982,41
RTS0039983,46
RTS0039984,41
RTS0039985,55
RTS0039986,127
RTS0039987,107
RTS0039988,57
RTS0039989,80
RTS0039990,42
RTS0039991,19
RTS0039992,28
RTS0039993,20
RTS0039994,24
RTS0039995,34
RTS0039996,128
RTS0039997,78
RTS0039998,111
RTS0039999,100
RTS0040000,120
RTS0040001,16
RTS0040002,24
RTS0040003,22
RTS0040004,24
RTS0040005,36
RTS0040006,21
RTS0040007,23
RTS0040008,17
RTS0040009,25
RTS0040010,22
RTS0040011,24
RTS0040012,17
RTS0040013,27
RTS0040014,27
RTS0040015,24
RTS0040016,20
RTS0040017,35
RTS0040018,41
RTS0040019,32
RTS0040020,57
RTS0040021,14
RTS0040022,29
RTS0040023,19
RTS0040024,24
RTS0040025,17
RTS0040026,44
RTS0040027,64
RTS0040028,56
RTS0040029,47
RTS0040030,69
RTS0040031,20
RTS0040032,16
RTS0040033,10
RTS0040034,19
RTS0040035,8
RTS0040036,18
RTS0040037,18
RTS0040038,18
RTS0040039,19
RTS0040040,16
RTS0040041,18
RTS0040042,14
RTS0040043,15
RTS0040044,21
RTS0040045,20
RTS0040046,29
RTS0040047,34
RTS0040048,41
RTS0040049,30
RTS0040050,23
RTS0040051,28
RTS0040052,18
RTS0040053,28
RTS0040054,28
RTS0040055,11
RTS0040056,25
RTS0040057,17
RTS0040058,16
RTS0040059,18
RTS0040060,20
RTS0040061,19
RTS0040062,22
RTS0040063,15
RTS0040064,25
RTS0040065,25
RTS0040066,28
RTS0040067,32
RTS0040068,41
RTS0040069,12
RTS0040070,27
RTS0040071,16
RTS0040072,29
RTS0040073,32
RTS0040074,31
RTS0040075,29
RTS0040076,27
RTS0040077,30
RTS0040078,20
RTS0040079,17
RTS0040080,29
RTS0040081,21
RTS0040082,23
RTS0040083,15
RTS0040084,18
RTS0040085,21
RTS0040086,28
RTS0040087,25
RTS0040088,24
RTS0040089,15
RTS0040090,21
RTS0040091,21
RTS0040092,23
RTS0040093,24
RTS0040094,9
RTS0040095,20
RTS0040096,23
RTS0040097,27
RTS0040098,17
RTS0040099,21
RTS0040100,27
RTS0040101,16
RTS0040102,20
RTS0040103,14
RTS0040104,26
RTS0040105,12
RTS0040106,27
RTS0040107,28
RTS0040108,21
RTS0040109,18
RTS0040110,26
RTS0040111,14
RTS0040112,19
RTS0040113,18
RTS0040114,14
RTS0040115,31
RTS0040116,138
RTS0040117,79
RTS0040118,50
RTS0040119,87
RTS0040120,102
RTS0040121,38
RTS0040122,16
RTS0040123,16
RTS0040124,34
RTS0040125,24
RTS0040126,26
RTS0040127,51
RTS0040128,14
RTS0040129,32
RTS0040130,42
RTS0040131,33
RTS0040132,18
RTS0040133,22
RTS0040134,25
RTS0040135,28
RTS0040136,25
RTS0040137,22
RTS0040138,28
RTS0040139,16
RTS0040140,21
RTS0040141,29
RTS0040142,28
RTS0040143,19
RTS0040144,29
RTS0040145,30
RTS0040146,40
RTS0040147,46
RTS0040148,23
RTS0040149,32
RTS0040150,18
RTS0040151,32
RTS0040152,24
RTS0040153,32
RTS0040154,28
RTS0040155,41
RTS0040156,31
RTS0040157,26
RTS0040158,32
RTS0040159,38
RTS0040160,33
RTS0040161,32
RTS0040162,16
RTS0040163,28
RTS0040164,30
RTS0040165,26
RTS0040166,17
RTS0040167,29
RTS0040168,65
RTS0040169,27
RTS0040170,21
RTS0040171,11
RTS0040172,21
RTS0040173,16
RTS0040174,15
RTS0040175,21
RTS0040176,14
RTS0040177,19
RTS0040178,17
RTS0040179,18
RTS0040180,22
RTS0040181,31
RTS0040182,14
RTS0040183,17
RTS0040184,22
RTS0040185,17
RTS0040186,20
RTS0040187,19
RTS0040188,11
RTS0040189,21
RTS0040190,22
RTS0040191,21
RTS0040192,15
RTS0040193,15
RTS0040194,28
RTS0040195,23
RTS0040196,21
RTS0040197,20
RTS0040198,13
RTS0040199,22
RTS0040200,17
RTS0040201,42
RTS0040202,27
RTS0040203,27
RTS0040204,17
RTS0040205,32
RTS0040206,35
RTS0040207,21
RTS0040208,30
RTS0040209,54
RTS0040210,45
RTS0040211,21
RTS0040212,22
RTS0040213,13
RTS0040214,27
RTS0040215,26
RTS0040216,17
RTS0040217,24
RTS0040218,16
RTS0040219,24
RTS0040220,17
RTS0040221,24
RTS0040222,18
RTS0040223,21
RTS0040224,18
RTS0040225,18
RTS0040226,12
RTS0040227,10
RTS0040228,17
RTS0040229,15
RTS0040230,24
RTS0040231,16
RTS0040232,21
RTS0040233,20
RTS0040234,18
RTS0040235,20
RTS0040236,20
RTS0040237,19
RTS0040238,30
RTS0040239,23
RTS0040240,26
RTS0040241,25
RTS0040242,31
RTS0040243,31
RTS0040244,19
RTS0040245,30
RTS0040246,25
RTS0040247,20
RTS0040248,26
RTS0040249,30
RTS0040250,25
RTS0040251,23
RTS0040252,18
RTS0040253,18
RTS0040254,13
RTS0040255,21
RTS0040256,22
RTS0040257,13
RTS0040258,14
RTS0040259,14
RTS0040260,24
RTS0040261,18
RTS0040262,23
RTS0040263,20
RTS0040264,30
RTS0040265,22
RTS0040266,20
RTS0040267,14
RTS0040268,25
RTS0040269,15
RTS0040270,26
RTS0040271,43
RTS0040272,52
RTS0040273,40
RTS0040274,38
RTS0040275,41
RTS0040276,31
RTS0040277,41
RTS0040278,99
RTS0040279,76
RTS0040280,45
RTS0040281,20
RTS0040282,10
RTS0040283,13
RTS0040284,21
RTS0040285,21
RTS0040286,21
RTS0040287,22
RTS0040288,21
RTS0040289,14
RTS0040290,33
RTS0040291,15
RTS0040292,16
RTS0040293,15
RTS0040294,19
RTS0040295,29
RTS0040296,31
RTS0040297,30
RTS0040298,11
RTS0040299,15
RTS0040300,20
RTS0040301,18
RTS0040302,18
RTS0040303,16
RTS0040304,16
RTS0040305,16
RTS0040306,27
RTS0040307,33
RTS0040308,35
RTS0040309,28
RTS0040310,24
RTS0040311,25
RTS0040312,29
RTS0040313,11
RTS0040314,36
RTS0040315,18
RTS0040316,27
RTS0040317,30
RTS0040318,22
RTS0040319,31
RTS0040320,32
RTS0040321,22
RTS0040322,29
RTS0040323,10
RTS0040324,25
RTS0040325,12
RTS0040326,68
RTS0040327,88
RTS0040328,110
RTS0040329,210
RTS0040330,161
RTS0040331,22
RTS0040332,20
RTS0040333,37
RTS0040334,19
RTS0040335,31
RTS0040336,19
RTS0040337,26
RTS0040338,13
RTS0040339,18
RTS0040340,22
RTS0040341,35
RTS0040342,12
RTS0040343,17
RTS0040344,22
RTS0040345,19
RTS0040346,26
RTS0040347,31
RTS0040348,22
RTS0040349,53
RTS0040350,32
RTS0040351,23
RTS0040352,20
RTS0040353,34
RTS0040354,25
RTS0040355,15
RTS0040356,46
RTS0040357,49
RTS0040358,24
RTS0040359,21
RTS0040360,48
RTS0040361,25
RTS0040363,16
RTS0040364,28
RTS0040365,25
RTS0040366,44
RTS0040367,42
RTS0040368,59
RTS0040369,32
RTS0040370,47
RTS0040371,33
RTS0040372,35
RTS0040373,34
RTS0040374,20
RTS0040375,14
RTS0040376,42
RTS0040377,37
RTS0040378,26
RTS0040379,33
RTS0040380,24
RTS0040381,16
RTS0040382,22
RTS0040383,18
RTS0040384,19
RTS0040385,14
RTS0040386,24
RTS0040387,22
RTS0040388,40
RTS0040389,23
RTS0040390,26
RTS0040391,26
RTS0040392,33
RTS0040393,28
RTS0040394,28
RTS0040395,40
RTS0040396,43
RTS0040397,55
RTS0040398,60
RTS0040399,50
RTS0040400,72
RTS0040401,62
RTS0040402,90
RTS0040403,50
RTS0040404,70
RTS0040405,22
RTS0040406,31
RTS0040407,31
RTS0040408,43
RTS0040409,38
RTS0040410,47
RTS0040411,29
RTS0040412,16
RTS0040413,21
RTS0040414,41
RTS0040415,22
RTS0040416,247
RTS0040417,80
RTS0040418,63
RTS0040419,229
RTS0040420,267
RTS0040421,23
RTS0040422,43
RTS0040423,45
RTS0040424,22
RTS0040425,18
RTS0040426,14
RTS0040428,28
RTS0040429,24
RTS0040430,24
RTS0040431,32
RTS0040432,23
RTS0040433,37
RTS0040434,27
RTS0040435,28
RTS0040436,129
RTS0040437,223
RTS0040438,301
RTS0040439,263
RTS0040440,288
RTS0040441,112
RTS0040442,65
RTS0040443,57
RTS0040444,62
RTS0040445,73
RTS0040446,29
RTS0040447,45
RTS0040448,20
RTS0040449,46
RTS0040450,25
RTS0040451,67
RTS0040452,82
RTS0040453,53
RTS0040454,47
RTS0040455,163
RTS0040456,26
RTS0040457,37
RTS0040458,14
RTS0040459,23
RTS0040460,27
RTS0040461,23
RTS0040462,17
RTS0040463,27
RTS0040464,30
RTS0040465,12
RTS0040466,28
RTS0040467,10
RTS0040468,17
RTS0040469,33
RTS0040470,20
RTS0040471,23
RTS0040472,20
RTS0040473,11
RTS0040474,14
RTS0040475,21
RTS0040476,12
RTS0040477,16
RTS0040478,16
RTS0040479,24
RTS0040480,13
RTS0040481,46
RTS0040482,44
RTS0040483,23
RTS0040484,58
RTS0040485,49
RTS0040486,18
RTS0040487,12
RTS0040488,17
RTS0040489,20
RTS0040490,16
RTS0040491,24
RTS0040492,22
RTS0040493,19
RTS0040494,25
RTS0040495,22
RTS0040496,28
RTS0040497,28
RTS0040498,33
RTS0040499,21
RTS0040500,26
RTS0040501,35
RTS0040502,19
RTS0040503,26
RTS0040504,23
RTS0040505,17
RTS0040506,23
RTS0040507,16
RTS0040508,20
RTS0040509,15
RTS0040510,10
RTS0040511,25
RTS0040512,28
RTS0040513,26
RTS0040514,19
RTS0040515,28
RTS0040516,25
RTS0040517,18
RTS0040518,23
RTS0040519,19
RTS0040520,19
RTS0040521,13
RTS0040522,11
RTS0040523,12
RTS0040524,18
RTS0040525,19
RTS0040526,23
RTS0040527,20
RTS0040528,26
RTS0040529,22
RTS0040530,24
RTS0040531,31
RTS0040532,31
RTS0040533,19
RTS0040534,28
RTS0040535,20
RTS0040536,12
RTS0040537,56
RTS0040538,39
RTS0040539,33
RTS0040540,36
RTS0040541,16
RTS0040542,18
RTS0040543,28
RTS0040544,25
RTS0040545,20
RTS0040546,24
RTS0040547,13
RTS0040548,23
RTS0040549,18
RTS0040550,18
RTS0040551,19
RTS0040552,23
RTS0040553,28
RTS0040554,22
RTS0040555,29
RTS0040556,21
RTS0040557,18
RTS0040558,21
RTS0040559,25
RTS0040560,21
RTS0040561,16
RTS0040562,14
RTS0040563,14
RTS0040564,18
RTS0040565,14
RTS0040566,27
RTS0040567,26
RTS0040568,17
RTS0040569,28
RTS0040570,18
RTS0040571,31
RTS0040572,17
RTS0040573,23
RTS0040574,31
RTS0040575,31
RTS0040576,31
RTS0040577,24
RTS0040578,22
RTS0040579,17
RTS0040580,32
RTS0040581,21
RTS0040582,28
RTS0040583,22
RTS0040584,27
RTS0040585,24
RTS0040586,22
RTS0040587,12
RTS0040588,24
RTS0040589,24
RTS0040590,21
RTS0040591,21
RTS0040592,20
RTS0040593,12
RTS0040594,27
RTS0040595,29
RTS0040596,20
RTS0040597,34
RTS0040598,28
RTS0040599,21
RTS0040600,20
RTS0040601,23
RTS0040602,23
RTS0040603,27
RTS0040604,27
RTS0040605,23
RTS0040606,30
RTS0040607,36
RTS0040608,23
RTS0040609,19
RTS0040610,45
RTS0040611,32
RTS0040612,35
RTS0040613,28
RTS0040614,28
RTS0040615,14
RTS0040616,13
RTS0040617,22
RTS0040618,19
RTS0040619,25
RTS0040620,15
RTS0040621,11
RTS0040622,13
RTS0040623,23
RTS0040624,21
RTS0040625,19
RTS0040626,21
RTS0040627,16
RTS0040628,24
RTS0040629,30
RTS0040630,30
RTS0040631,45
RTS0040632,30
RTS0040633,32
RTS0040634,58
RTS0040635,29
RTS0040636,27
RTS0040637,19
RTS0040638,19
RTS0040639,27
RTS0040640,18
RTS0040641,43
RTS0040642,68
RTS0040643,41
RTS0040644,60
RTS0040645,87
RTS0040646,19
RTS0040647,21
RTS0040648,34
RTS0040649,36
RTS0040650,18
RTS0040651,41
RTS0040652,23
RTS0040653,36
RTS0040654,28
RTS0040655,33
RTS0040656,25
RTS0040657,37
RTS0040658,31
RTS0040659,22
RTS0040660,24
RTS0040661,19
RTS0040662,16
RTS0040663,15
RTS0040664,17
RTS0040665,19
RTS0040666,29
RTS0040667,15
RTS0040668,8
RTS0040669,15
RTS0040670,14
RTS0040671,16
RTS0040672,22
RTS0040673,20
RTS0040674,16
RTS0040675,19
RTS0040676,304
RTS0040677,177
RTS0040678,552
RTS0040679,250
RTS0040680,856
RTS0040681,117
RTS0040682,140
RTS0040683,345
RTS0040684,435
RTS0040685,142
RTS0040686,25
RTS0040687,27
RTS0040688,9
RTS0040689,19
RTS0040690,23
RTS0040691,12
RTS0040692,20
RTS0040693,20
RTS0040694,24
RTS0040695,24
RTS0040696,19
RTS0040697,23
RTS0040698,15
RTS0040699,21
RTS0040700,17
RTS0040701,178
RTS0040702,397
RTS0040703,356
RTS0040704,494
RTS0040705,566
RTS0040706,34
RTS0040707,29
RTS0040708,15
RTS0040709,21
RTS0040710,32
RTS0040711,19
RTS0040712,14
RTS0040713,24
RTS0040714,16
RTS0040715,15
RTS0040716,24
RTS0040717,16
RTS0040718,8
RTS0040719,13
RTS0040720,27
RTS0040721,16
RTS0040722,18
RTS0040723,20
RTS0040724,25
RTS0040725,20
RTS0040726,122
RTS0040727,263
RTS0040728,168
RTS0040729,222
RTS0040730,171
RTS0040731,69
RTS0040732,65
RTS0040733,41
RTS0040734,54
RTS0040735,44
RTS0040736,441
RTS0040737,447
RTS0040738,302
RTS0040739,378
RTS0040740,367
RTS0040741,31
RTS0040742,21
RTS0040743,18
RTS0040744,34
RTS0040745,28
RTS0040746,36
RTS0040747,35
RTS0040748,28
RTS0040749,32
RTS0040750,34
RTS0040751,145
RTS0040752,161
RTS0040753,182
RTS0040754,73
RTS0040755,75
RTS0040756,31
RTS0040757,29
RTS0040758,32
RTS0040759,38
RTS0040760,53
RTS0040761,43
RTS0040762,36
RTS0040763,33
RTS0040764,39
RTS0040765,45
RTS0040766,20
RTS0040767,20
RTS0040768,24
RTS0040769,26
RTS0040770,16
RTS0040771,24
RTS0040772,15
RTS0040773,13
RTS0040774,16
RTS0040775,22
RTS0040776,17
RTS0040777,26
RTS0040778,29
RTS0040779,29
RTS0040780,39
RTS0040781,33
RTS0040782,55
RTS0040783,21
RTS0040784,36
RTS0040785,34
RTS0040786,23
RTS0040787,18
RTS0040788,17
RTS0040789,18
RTS0040790,20
RTS0040791,16
RTS0040792,18
RTS0040793,19
RTS0040794,15
RTS0040795,21
RTS0040796,22
RTS0040797,31
RTS0040798,26
RTS0040799,19
RTS0040800,21
RTS0040801,59
RTS0040802,46
RTS0040803,46
RTS0040804,38
RTS0040805,17
RTS0040806,17
RTS0040807,16
RTS0040808,20
RTS0040809,23
RTS0040810,24
RTS0040811,22
RTS0040812,16
RTS0040813,22
RTS0040814,19
RTS0040815,17
RTS0040816,33
RTS0040817,19
RTS0040818,25
RTS0040819,22
RTS0040820,40
RTS0040821,25
RTS0040822,34
RTS0040823,17
RTS0040824,33
RTS0040825,24
RTS0040826,39
RTS0040827,30
RTS0040828,43
RTS0040830,41
RTS0040831,8
RTS0040832,30
RTS0040833,19
RTS0040834,23
RTS0040836,92
RTS0040837,41
RTS0040838,75
RTS0040839,67
RTS0040840,52
RTS0040841,44
RTS0040842,80
RTS0040843,78
RTS0040844,75
RTS0040845,72
RTS0040846,30
RTS0040847,19
RTS0040848,21
RTS0040849,24
RTS0040850,34
RTS0040851,43
RTS0040852,18
RTS0040853,32
RTS0040854,36
RTS0040855,34
RTS0040856,18
RTS0040857,27
RTS0040858,25
RTS0040859,17
RTS0040860,23
RTS0040861,33
RTS0040862,27
RTS0040863,13
RTS0040864,28
RTS0040865,20
RTS0040866,25
RTS0040867,19
RTS0040868,15
RTS0040869,25
RTS0040870,17
RTS0040871,49
RTS0040872,80
RTS0040873,56
RTS0040874,102
RTS0040875,75
RTS0040876,19
RTS0040877,20
RTS0040878,14
RTS0040879,17
RTS0040880,24
RTS0040881,24
RTS0040882,14
RTS0040883,17
RTS0040884,16
RTS0040885,28
RTS0040886,62
RTS0040887,95
RTS0040888,140
RTS0040889,151
RTS0040890,88
RTS0040891,20
RTS0040892,16
RTS0040893,9
RTS0040894,16
RTS0040895,16
RTS0040896,13
RTS0040897,24
RTS0040898,25
RTS0040899,11
RTS0040900,20
RTS0040901,66
RTS0040902,55
RTS0040903,17
RTS0040904,61
RTS0040905,76
RTS0040906,13
RTS0040907,28
RTS0040908,26
RTS0040909,35
RTS0040910,14
RTS0040911,43
RTS0040912,45
RTS0040913,18
RTS0040914,28
RTS0040915,34
RTS0040916,18
RTS0040917,10
RTS0040918,14
RTS0040919,17
RTS0040920,13
RTS0040921,47
RTS0040922,43
RTS0040923,71
RTS0040924,57
RTS0040925,51
RTS0040926,8
RTS0040927,15
RTS0040928,20
RTS0040929,21
RTS0040930,13
RTS0040931,21
RTS0040932,23
RTS0040933,21
RTS0040934,22
RTS0040935,26
RTS0040936,30
RTS0040937,39
RTS0040938,30
RTS0040939,27
RTS0040940,21
RTS0040941,31
RTS0040942,26
RTS0040943,17
RTS0040944,42
RTS0040945,14
RTS0040946,45
RTS0040947,64
RTS0040948,74
RTS0040949,40
RTS0040950,67
RTS0040951,16
RTS0040952,19
RTS0040953,9
RTS0040954,20
RTS0040955,15
RTS0040956,35
RTS0040957,19
RTS0040958,24
RTS0040959,33
RTS0040960,38
RTS0040961,19
RTS0040962,14
RTS0040963,17
RTS0040964,29
RTS0040965,20
RTS0040966,35
RTS0040967,26
RTS0040968,22
RTS0040969,27
RTS0040970,34
RTS0040971,21
RTS0040972,13
RTS0040973,20
RTS0040974,16
RTS0040975,18
RTS0040976,10
RTS0040977,18
RTS0040978,17
RTS0040979,25
RTS0040980,19
RTS0040981,24
RTS0040982,16
RTS0040983,24
RTS0040984,15
RTS0040985,22
RTS0040986,30
RTS0040987,21
RTS0040988,29
RTS0040989,22
RTS0040990,24
RTS0040991,47
RTS0040992,43
RTS0040993,35
RTS0040994,37
RTS0040995,37
RTS0040996,18
RTS0040997,32
RTS0040998,19
RTS0040999,28
RTS0041000,28
RTS0041001,24
RTS0041002,26
RTS0041003,42
RTS0041004,42
RTS0041005,32
RTS0041006,49
RTS0041007,44
RTS0041008,66
RTS0041009,38
RTS0041010,33
RTS0041011,19
RTS0041012,11
RTS0041013,17
RTS0041014,14
RTS0041015,10
RTS0041016,42
RTS0041017,26
RTS0041018,28
RTS0041019,23
RTS0041020,26
RTS0041021,18
RTS0041022,24
RTS0041023,47
RTS0041024,36
RTS0041025,47
RTS0041026,36
RTS0041027,21
RTS0041028,25
RTS0041029,25
RTS0041030,24
RTS0041031,31
RTS0041032,34
RTS0041033,24
RTS0041034,29
RTS0041035,30
RTS0041036,28
RTS0041037,19
RTS0041038,25
RTS0041039,19
RTS0041040,27
RTS0041041,18
RTS0041042,20
RTS0041043,26
RTS0041044,21
RTS0041045,21
RTS0041046,333
RTS0041047,429
RTS0041048,169
RTS0041049,589
RTS0041050,626
RTS0041051,52
RTS0041052,24
RTS0041053,29
RTS0041054,43
RTS0041055,42
RTS0041056,14
RTS0041057,25
RTS0041058,15
RTS0041059,21
RTS0041060,26
RTS0041061,39
RTS0041062,36
RTS0041063,37
RTS0041064,23
RTS0041066,34
RTS0041067,27
RTS0041068,32
RTS0041069,29
RTS0041070,26
RTS0041071,19
RTS0041072,24
RTS0041073,17
RTS0041074,14
RTS0041075,41
RTS0041076,18
RTS0041077,31
RTS0041078,34
RTS0041079,13
RTS0041080,31
RTS0041081,26
RTS0041082,23
RTS0041083,27
RTS0041084,26
RTS0041085,28
RTS0041086,53
RTS0041087,73
RTS0041088,76
RTS0041089,52
RTS0041090,59
RTS0041091,28
RTS0041092,24
RTS0041093,22
RTS0041094,26
RTS0041095,22
RTS0041096,17
RTS0041097,19
RTS0041098,21
RTS0041099,12
RTS0041100,14
RTS0041101,37
RTS0041102,43
RTS0041103,35
RTS0041104,44
RTS0041105,50
RTS0041106,244
RTS0041107,312
RTS0041108,204
RTS0041109,196
RTS0041110,122
RTS0041111,30
RTS0041112,26
RTS0041113,25
RTS0041114,41
RTS0041115,34
RTS0041116,30
RTS0041117,48
RTS0041118,30
RTS0041119,27
RTS0041120,21
RTS0041121,29
RTS0041122,20
RTS0041123,31
RTS0041124,17
RTS0041125,23
RTS0041126,38
RTS0041127,56
RTS0041128,41
RTS0041129,28
RTS0041130,32
RTS0041131,70
RTS0041132,80
RTS0041133,68
RTS0041134,91
RTS0041135,113
RTS0041136,53
RTS0041137,26
RTS0041138,59
RTS0041139,57
RTS0041140,30
RTS0041141,31
RTS0041142,37
RTS0041143,17
RTS0041144,27
RTS0041145,28
RTS0041146,18
RTS0041147,17
RTS0041148,28
RTS0041149,26
RTS0041150,14
RTS0041151,29
RTS0041152,31
RTS0041153,25
RTS0041154,33
RTS0041155,25
RTS0041156,54
RTS0041157,30
RTS0041158,24
RTS0041159,20
RTS0041160,35
RTS0041161,30
RTS0041162,21
RTS0041163,25
RTS0041164,20
RTS0041165,25
RTS0041166,13
RTS0041167,20
RTS0041168,17
RTS0041169,21
RTS0041170,24
RTS0041171,37
RTS0041172,39
RTS0041173,48
RTS0041174,68
RTS0041175,52
RTS0041176,25
RTS0041177,43
RTS0041178,20
RTS0041179,23
RTS0041180,20
RTS0041181,22
RTS0041182,18
RTS0041183,14
RTS0041184,17
RTS0041185,15
RTS0041186,18
RTS0041187,18
RTS0041188,24
RTS0041189,21
RTS0041190,19
RTS0041191,72
RTS0041192,36
RTS0041193,44
RTS0041194,22
RTS0041195,24
RTS0041196,28
RTS0041197,25
RTS0041198,19
RTS0041199,16
RTS0041200,21
RTS0041201,19
RTS0041202,20
RTS0041203,24
RTS0041204,18
RTS0041205,17
RTS0041206,23
RTS0041207,40
RTS0041208,31
RTS0041209,42
RTS0041210,25
RTS0041211,62
RTS0041212,63
RTS0041213,68
RTS0041214,59
RTS0041215,40
RTS0041216,46
RTS0041217,43
RTS0041218,16
RTS0041219,53
RTS0041220,26
RTS0041221,21
RTS0041222,22
RTS0041223,19
RTS0041224,24
RTS0041225,18
RTS0041226,29
RTS0041227,25
RTS0041228,17
RTS0041229,12
RTS0041230,30
RTS0041231,52
RTS0041232,47
RTS0041233,71
RTS0041234,62
RTS0041235,37
RTS0041236,27
RTS0041237,20
RTS0041238,19
RTS0041239,14
RTS0041240,17
RTS0041241,23
RTS0041242,44
RTS0041243,23
RTS0041244,27
RTS0041246,16
RTS0041247,29
RTS0041248,18
RTS0041249,15
RTS0041250,31
RTS0041251,22
RTS0041252,24
RTS0041253,31
RTS0041254,29
RTS0041255,48
RTS0041256,24
RTS0041257,31
RTS0041258,17
RTS0041259,35
RTS0041260,34
RTS0041261,24
RTS0041262,36
RTS0041263,24
RTS0041265,25
RTS0041266,33
RTS0041267,25
RTS0041268,17
RTS0041269,21
RTS0041270,21
RTS0041271,32
RTS0041272,28
RTS0041273,19
RTS0041274,26
RTS0041275,26
RTS0041276,19
RTS0041277,19
RTS0041278,20
RTS0041279,20
RTS0041280,24
RTS0041281,19
RTS0041282,17
RTS0041283,23
RTS0041284,20
RTS0041285,16
RTS0041286,20
RTS0041287,20
RTS0041288,24
RTS0041289,27
RTS0041290,23
RTS0041291,22
RTS0041292,24
RTS0041293,14
RTS0041294,17
RTS0041295,24
RTS0041296,24
RTS0041297,20
RTS0041298,23
RTS0041299,16
RTS0041300,27
RTS0041301,29
RTS0041302,32
RTS0041303,41
RTS0041304,21
RTS0041305,26
RTS0041306,18
RTS0041307,21
RTS0041308,30
RTS0041309,32
RTS0041310,24
RTS0041311,28
RTS0041312,30
RTS0041313,21
RTS0041314,33
RTS0041315,28
RTS0041316,40
RTS0041317,27
RTS0041318,38
RTS0041319,31
RTS0041320,31
RTS0041321,24
RTS0041322,26
RTS0041323,25
RTS0041324,25
RTS0041325,31
RTS0041326,20
RTS0041327,34
RTS0041328,22
RTS0041329,23
RTS0041330,24
RTS0041331,27
RTS0041332,9
RTS0041333,18
RTS0041334,19
RTS0041335,12
RTS0041346,86
RTS0041347,74
RTS0041348,94
RTS0041349,100
RTS0041350,187
RTS0041351,22
RTS0041352,20
RTS0041353,29
RTS0041354,23
RTS0041355,29
RTS0041356,33
RTS0041357,12
RTS0041358,34
RTS0041359,27
RTS0041360,19
RTS0041361,18
RTS0041362,19
RTS0041363,26
RTS0041364,23
RTS0041365,13
RTS0041366,24
RTS0041367,26
RTS0041368,31
RTS0041369,23
RTS0041370,22
RTS0041371,23
RTS0041372,18
RTS0041373,14
RTS0041374,15
RTS0041375,15
RTS0041376,30
RTS0041377,14
RTS0041378,12
RTS0041379,3
RTS0041380,21
RTS0041381,29
RTS0041382,26
RTS0041383,19
RTS0041384,27
RTS0041385,25
RTS0041386,21
RTS0041387,14
RTS0041388,21
RTS0041389,15
RTS0041390,18
RTS0041391,18
RTS0041392,23
RTS0041393,27
RTS0041394,35
RTS0041395,23
RTS0041396,20
RTS0041397,19
RTS0041398,25
RTS0041399,13
RTS0041400,20
RTS0041401,30
RTS0041402,20
RTS0041403,21
RTS0041404,8
RTS0041405,27
RTS0041406,14
RTS0041407,22
RTS0041408,19
RTS0041409,22
RTS0041410,17
RTS0041411,11
RTS0041412,23
RTS0041413,20
RTS0041414,17
RTS0041415,21
RTS0041416,10
RTS0041417,16
RTS0041418,27
RTS0041419,26
RTS0041420,19
RTS0041421,15
RTS0041422,18
RTS0041423,16
RTS0041424,16
RTS0041425,18
RTS0041426,23
RTS0041427,26
RTS0041428,16
RTS0041429,33
RTS0041430,20
RTS0041431,12
RTS0041432,15
RTS0041433,19
RTS0041434,21
RTS0041435,12
RTS0041436,22
RTS0041437,14
RTS0041438,20
RTS0041439,35
RTS0041440,21
RTS0041441,18
RTS0041442,19
RTS0041443,22
RTS0041444,22
RTS0041445,18
RTS0041446,21
RTS0041447,24
RTS0041448,12
RTS0041449,26
RTS0041450,23
RTS0041451,12
RTS0041452,21
RTS0041453,17
RTS0041454,11
RTS0041455,26
RTS0041456,30
RTS0041457,27
RTS0041458,25
RTS0041459,31
RTS0041460,21
RTS0041461,17
RTS0041462,15
RTS0041463,13
RTS0041464,18
RTS0041465,26
RTS0041466,36
RTS0041467,51
RTS0041468,33
RTS0041469,35
RTS0041470,46
RTS0041471,20
RTS0041472,20
RTS0041473,19
RTS0041474,21
RTS0041475,27
RTS0041476,22
RTS0041477,16
RTS0041478,15
RTS0041479,17
RTS0041480,23
RTS0041481,21
RTS0041482,21
RTS0041483,12
RTS0041484,23
RTS0041485,23
RTS0041486,21
RTS0041487,43
RTS0041488,39
RTS0041489,27
RTS0041490,25
RTS0041491,17
RTS0041492,15
RTS0041493,15
RTS0041494,87
RTS0041495,24
RTS0041496,113
RTS0041497,111
RTS0041498,92
RTS0041499,143
RTS0041500,120
RTS0041501,31
RTS0041502,26
RTS0041503,23
RTS0041504,31
RTS0041505,21
RTS0041506,30
RTS0041507,16
RTS0041508,15
RTS0041509,12
RTS0041510,19
RTS0041511,9
RTS0041512,19
RTS0041513,25
RTS0041514,15
RTS0041515,21
RTS0041516,24
RTS0041517,30
RTS0041518,21
RTS0041519,20
RTS0041520,21
RTS0041521,16
RTS0041522,28
RTS0041523,26
RTS0041524,17
RTS0041525,17
RTS0041526,375
RTS0041527,788
RTS0041528,747
RTS0041529,123
RTS0041530,401
RTS0041531,14
RTS0041532,15
RTS0041533,14
RTS0041534,16
RTS0041535,21
RTS0041536,18
RTS0041537,18
RTS0041538,28
RTS0041540,17
RTS0041541,16
RTS0041542,23
RTS0041543,9
RTS0041544,17
RTS0041545,18
RTS0041546,21
RTS0041547,33
RTS0041548,32
RTS0041549,20
RTS0041550,22
RTS0041551,73
RTS0041552,43
RTS0041553,32
RTS0041554,26
RTS0041555,39
RTS0041556,20
RTS0041557,15
RTS0041558,25
RTS0041559,21
RTS0041560,18
RTS0041561,22
RTS0041562,21
RTS0041563,42
RTS0041564,44
RTS0041565,62
RTS0041566,33
RTS0041567,56
RTS0041568,61
RTS0041569,38
RTS0041570,34
RTS0041571,20
RTS0041572,14
RTS0041573,22
RTS0041574,20
RTS0041575,18
RTS0041576,23
RTS0041577,24
RTS0041578,22
RTS0041579,21
RTS0041580,32
RTS0041581,41
RTS0041582,36
RTS0041583,18
RTS0041584,26
RTS0041585,38
RTS0041586,25
RTS0041587,36
RTS0041588,28
RTS0041589,32
RTS0041590,28
RTS0041591,18
RTS0041592,16
RTS0041593,29
RTS0041594,24
RTS0041595,20
RTS0041596,20
RTS0041597,26
RTS0041598,14
RTS0041599,13
RTS0041600,13
RTS0041601,23
RTS0041602,16
RTS0041603,19
RTS0041604,16
RTS0041605,21
RTS0041606,15
RTS0041607,14
RTS0041608,24
RTS0041609,22
RTS0041610,13
RTS0041611,22
RTS0041612,24
RTS0041613,22
RTS0041614,21
RTS0041615,36
RTS0041616,24
RTS0041617,29
RTS0041618,23
RTS0041619,18
RTS0041620,27
RTS0041621,32
RTS0041622,10
RTS0041623,22
RTS0041624,23
RTS0041625,33
RTS0041626,45
RTS0041627,30
RTS0041628,36
RTS0041629,32
RTS0041630,25
RTS0041631,26
RTS0041632,26
RTS0041633,27
RTS0041634,38
RTS0041635,32
RTS0041636,156
RTS0041637,185
RTS0041638,190
RTS0041639,109
RTS0041640,182
RTS0041641,22
RTS0041642,21
RTS0041643,25
RTS0041644,17
RTS0041645,28
RTS0041646,14
RTS0041647,37
RTS0041648,24
RTS0041649,16
RTS0041650,25
RTS0041651,28
RTS0041652,20
RTS0041653,25
RTS0041654,23
RTS0041655,20
RTS0041656,26
RTS0041657,24
RTS0041658,28
RTS0041659,21
RTS0041660,17
RTS0041661,41
RTS0041662,30
RTS0041663,17
RTS0041664,21
RTS0041665,23
RTS0041666,23
RTS0041667,12
RTS0041668,23
RTS0041669,27
RTS0041670,27
RTS0041671,24
RTS0041672,17
RTS0041673,21
RTS0041674,19
RTS0041675,27
RTS0041676,28
RTS0041677,21
RTS0041678,27
RTS0041679,25
RTS0041680,20
RTS0041681,25
RTS0041682,26
RTS0041683,12
RTS0041684,24
RTS0041685,41
RTS0041686,84
RTS0041687,38
RTS0041688,52
RTS0041689,36
RTS0041690,114
RTS0041691,63
RTS0041692,18
RTS0041693,39
RTS0041694,19
RTS0041695,28
RTS0041696,28
RTS0041697,21
RTS0041698,17
RTS0041699,19
RTS0041700,5
RTS0041701,24
RTS0041702,29
RTS0041703,36
RTS0041704,20
RTS0041705,37
RTS0041706,23
RTS0041707,28
RTS0041708,36
RTS0041709,35
RTS0041710,26
RTS0041711,16
RTS0041712,35
RTS0041713,23
RTS0041714,36
RTS0041715,14
RTS0041716,295
RTS0041717,224
RTS0041718,271
RTS0041719,242
RTS0041720,288
RTS0041721,32
RTS0041722,16
RTS0041723,21
RTS0041724,57
RTS0041725,32
RTS0041726,20
RTS0041727,14
RTS0041728,24
RTS0041729,16
RTS0041730,13
RTS0041731,18
RTS0041732,13
RTS0041733,17
RTS0041734,10
RTS0041735,33
RTS0041736,12
RTS0041737,26
RTS0041738,26
RTS0041739,24
RTS0041740,12
RTS0041741,18
RTS0041742,25
RTS0041743,31
RTS0041744,20
RTS0041745,23
RTS0041746,44
RTS0041747,27
RTS0041748,20
RTS0041749,34
RTS0041750,30
RTS0041751,31
RTS0041752,17
RTS0041753,36
RTS0041754,31
RTS0041755,29
RTS0041756,64
RTS0041757,30
RTS0041758,40
RTS0041759,56
RTS0041760,33
RTS0041761,13
RTS0041762,15
RTS0041763,19
RTS0041764,14
RTS0041765,23
RTS0041766,16
RTS0041767,14
RTS0041768,18
RTS0041769,21
RTS0041770,22
RTS0041771,18
RTS0041772,26
RTS0041773,12
RTS0041774,17
RTS0041775,16
RTS0041776,33
RTS0041777,30
RTS0041778,33
RTS0041779,26
RTS0041780,23
RTS0041781,19
RTS0041782,17
RTS0041783,23
RTS0041784,11
RTS0041785,21
RTS0041786,27
RTS0041787,37
RTS0041788,22
RTS0041789,27
RTS0041790,36
RTS0041791,38
RTS0041793,30
RTS0041794,15
RTS0041795,37
RTS0041796,20
RTS0041797,27
RTS0041798,30
RTS0041799,20
RTS0041800,16
RTS0041801,21
RTS0041802,22
RTS0041803,24
RTS0041804,22
RTS0041805,23
RTS0041806,25
RTS0041807,25
RTS0041808,28
RTS0041809,40
RTS0041810,28
RTS0041811,41
RTS0041812,40
RTS0041813,46
RTS0041814,34
RTS0041815,36
RTS0041816,18
RTS0041817,28
RTS0041818,19
RTS0041819,39
RTS0041820,24
RTS0041821,42
RTS0041822,49
RTS0041823,11
RTS0041824,28
RTS0041825,19
RTS0041826,27
RTS0041827,37
RTS0041828,22
RTS0041829,19
RTS0041830,9
RTS0041831,20
RTS0041832,37
RTS0041833,23
RTS0041834,36
RTS0041835,28
RTS0041836,34
RTS0041837,34
RTS0041838,24
RTS0041839,33
RTS0041840,29
RTS0041841,22
RTS0041842,19
RTS0041843,22
RTS0041844,10
RTS0041845,17
RTS0041846,14
RTS0041847,12
RTS0041848,21
RTS0041849,16
RTS0041850,16
RTS0041851,17
RTS0041852,22
RTS0041853,16
RTS0041854,22
RTS0041855,24
RTS0041856,22
RTS0041857,44
RTS0041858,42
RTS0041859,21
RTS0041860,37
RTS0041861,20
RTS0041862,21
RTS0041863,17
RTS0041864,18
RTS0041865,20
RTS0041866,40
RTS0041867,35
RTS0041868,34
RTS0041869,18
RTS0041870,29
RTS0041871,16
RTS0041872,14
RTS0041873,25
RTS0041874,23
RTS0041875,23
RTS0041876,33
RTS0041877,33
RTS0041878,34
RTS0041879,60
RTS0041880,68
RTS0041881,47
RTS0041882,42
RTS0041883,58
RTS0041884,35
RTS0041885,37
RTS0041886,128
RTS0041887,201
RTS0041888,218
RTS0041889,128
RTS0041890,163
RTS0041891,138
RTS0041892,121
RTS0041893,140
RTS0041894,104
RTS0041895,114
RTS0041896,92
RTS0041897,46
RTS0041898,62
RTS0041899,53
RTS0041900,25
RTS0041901,39
RTS0041902,27
RTS0041903,33
RTS0041904,34
RTS0041905,42
RTS0041906,918
RTS0041907,14
RTS0041908,270
RTS0041909,23
RTS0041910,206
RTS0041911,23
RTS0041912,29
RTS0041913,42
RTS0041914,19
RTS0041915,30
RTS0041916,532
RTS0041917,637
RTS0041918,632
RTS0041919,1396
RTS0041920,851
RTS0041922,30
RTS0041923,22
RTS0041924,25
RTS0041925,24
RTS0041926,19
RTS0041927,16
RTS0041928,21
RTS0041929,18
RTS0041930,27
RTS0041931,25
RTS0041932,36
RTS0041933,19
RTS0041934,14
RTS0041935,19
RTS0041936,17
RTS0041937,26
RTS0041938,28
RTS0041939,18
RTS0041940,21
RTS0041941,23
RTS0041942,21
RTS0041943,11
RTS0041944,25
RTS0041945,18
RTS0041946,18
RTS0041947,22
RTS0041948,13
RTS0041949,19
RTS0041950,22
RTS0041951,20
RTS0041952,32
RTS0041953,16
RTS0041954,30
RTS0041955,28
RTS0041956,33
RTS0041957,41
RTS0041958,39
RTS0041959,36
RTS0041960,21
RTS0041961,22
RTS0041962,37
RTS0041963,36
RTS0041964,41
RTS0041965,36
RTS0041966,16
RTS0041967,27
RTS0041968,19
RTS0041969,27
RTS0041971,24
RTS0041972,52
RTS0041973,34
RTS0041974,33
RTS0041975,61
RTS0041976,29
RTS0041977,63
RTS0041978,42
RTS0041979,43
RTS0041980,27
RTS0041981,69
RTS0041982,85
RTS0041983,87
RTS0041984,59
RTS0041985,104
RTS0041986,30
RTS0041987,63
RTS0041988,33
RTS0041989,12
RTS0041990,36
RTS0041991,24
RTS0041992,36
RTS0041993,17
RTS0041994,31
RTS0041995,31
RTS0041996,12
RTS0041997,32
RTS0041998,25
RTS0041999,11
RTS0042000,17
RTS0042001,20
RTS0042002,16
RTS0042003,19
RTS0042004,24
RTS0042005,21
RTS0042006,21
RTS0042007,26
RTS0042008,24
RTS0042009,29
RTS0042010,23
RTS0042011,48
RTS0042012,54
RTS0042013,46
RTS0042014,33
RTS0042015,38
RTS0042016,17
RTS0042017,33
RTS0042018,20
RTS0042019,19
RTS0042020,14
RTS0042021,77
RTS0042022,49
RTS0042023,54
RTS0042024,82
RTS0042025,52
RTS0042026,16
RTS0042027,18
RTS0042028,21
RTS0042029,23
RTS0042030,14
RTS0042031,34
RTS0042032,29
RTS0042033,22
RTS0042034,25
RTS0042035,28
RTS0042036,35
RTS0042037,40
RTS0042038,42
RTS0042039,28
RTS0042040,26
RTS0042041,55
RTS0042042,41
RTS0042043,14
RTS0042044,71
RTS0042045,36
RTS0042046,63
RTS0042047,68
RTS0042048,31
RTS0042049,52
RTS0042050,32
RTS0042051,30
RTS0042052,23
RTS0042053,24
RTS0042054,13
RTS0042055,17
RTS0042056,32
RTS0042057,17
RTS0042058,21
RTS0042059,19
RTS0042060,23
RTS0042061,31
RTS0042062,70
RTS0042063,48
RTS0042064,37
RTS0042065,53
RTS0042066,18
RTS0042067,33
RTS0042068,25
RTS0042069,20
RTS0042071,24
RTS0042072,21
RTS0042073,14
RTS0042074,25
RTS0042075,19
RTS0042076,28
RTS0042077,17
RTS0042078,14
RTS0042079,20
RTS0042080,15
RTS0042081,62
RTS0042082,45
RTS0042083,30
RTS0042084,51
RTS0042085,34
RTS0042086,20
RTS0042087,24
RTS0042088,11
RTS0042089,31
RTS0042090,22
RTS0042091,32
RTS0042092,25
RTS0042093,18
RTS0042094,18
RTS0042095,28
RTS0042096,27
RTS0042097,28
RTS0042098,30
RTS0042099,22
RTS0042100,23
RTS0042101,35
RTS0042102,23
RTS0042103,13
RTS0042104,16
RTS0042105,17
RTS0042106,25
RTS0042107,19
RTS0042108,20
RTS0042109,26
RTS0042110,15
RTS0042111,29
RTS0042112,31
RTS0042113,36
RTS0042114,25
RTS0042115,22
RTS0042116,11
RTS0042117,20
RTS0042118,19
RTS0042119,22
RTS0042120,17
RTS0042121,37
RTS0042122,27
RTS0042123,38
RTS0042124,23
RTS0042125,22
RTS0042126,30
RTS0042127,18
RTS0042128,29
RTS0042129,25
RTS0042130,16
RTS0042131,24
RTS0042132,24
RTS0042133,23
RTS0042134,20
RTS0042135,22
RTS0042136,23
RTS0042137,23
RTS0042138,22
RTS0042139,23
RTS0042140,23
RTS0042141,23
RTS0042142,23
RTS0042143,38
RTS0042144,21
RTS0042145,23
RTS0042146,52
RTS0042147,40
RTS0042148,53
RTS0042149,28
RTS0042150,51
RTS0042151,15
RTS0042152,32
RTS0042153,15
RTS0042154,28
RTS0042155,29
RTS0042156,14
RTS0042157,19
RTS0042158,23
RTS0042159,17
RTS0042160,12
RTS0042161,19
RTS0042162,24
RTS0042163,24
RTS0042164,36
RTS0042165,27
RTS0042166,37
RTS0042167,27
RTS0042168,16
RTS0042169,28
RTS0042170,22
RTS0042171,26
RTS0042172,31
RTS0042173,42
RTS0042174,24
RTS0042175,34
RTS0042176,22
RTS0042177,35
RTS0042178,32
RTS0042179,28
RTS0042180,27
RTS0042181,23
RTS0042182,19
RTS0042183,18
RTS0042184,17
RTS0042185,21
RTS0042186,16
RTS0042187,22
RTS0042188,15
RTS0042189,29
RTS0042190,20
RTS0042191,37
RTS0042192,29
RTS0042193,33
RTS0042194,30
RTS0042195,23
RTS0042196,15
RTS0042197,22
RTS0042198,14
RTS0042199,26
RTS0042200,27
RTS0042201,32
RTS0042202,21
RTS0042203,19
RTS0042204,12
RTS0042205,23
RTS0042206,15
RTS0042207,16
RTS0042208,14
RTS0042209,13
RTS0042210,21
RTS0042211,16
RTS0042212,22
RTS0042213,25
RTS0042214,20
RTS0042215,21
RTS0042216,33
RTS0042217,20
RTS0042218,26
RTS0042219,9
RTS0042220,26
RTS0042221,26
RTS0042222,21
RTS0042223,24
RTS0042224,16
RTS0042225,25
RTS0042226,32
RTS0042227,24
RTS0042228,23
RTS0042229,31
RTS0042230,27
RTS0042231,22
RTS0042232,22
RTS0042233,31
RTS0042234,19
RTS0042235,21
RTS0042236,46
RTS0042237,47
RTS0042238,31
RTS0042239,19
RTS0042240,40
RTS0042241,13
RTS0042242,16
RTS0042243,21
RTS0042244,21
RTS0042245,29
RTS0042246,85
RTS0042247,102
RTS0042248,183
RTS0042249,69
RTS0042250,90
RTS0042251,11
RTS0042252,34
RTS0042253,14
RTS0042254,21
RTS0042255,18
RTS0042256,52
RTS0042257,18
RTS0042258,22
RTS0042259,20
RTS0042260,19
RTS0042261,45
RTS0042262,33
RTS0042263,39
RTS0042264,55
RTS0042265,41
RTS0042266,22
RTS0042267,19
RTS0042268,24
RTS0042269,17
RTS0042270,15
RTS0042271,17
RTS0042272,17
RTS0042273,23
RTS0042274,17
RTS0042275,23
RTS0042276,35
RTS0042277,32
RTS0042278,15
RTS0042279,40
RTS0042280,24
RTS0042281,13
RTS0042282,13
RTS0042283,19
RTS0042284,18
RTS0042285,16
RTS0042286,26
RTS0042287,34
RTS0042288,39
RTS0042289,49
RTS0042290,42
RTS0042291,63
RTS0042292,87
RTS0042293,51
RTS0042294,42
RTS0042295,63
RTS0042296,35
RTS0042297,44
RTS0042298,29
RTS0042299,31
RTS0042300,40
RTS0042301,23
RTS0042302,23
RTS0042303,25
RTS0042304,36
RTS0042305,26
RTS0042306,31
RTS0042307,47
RTS0042308,37
RTS0042309,51
RTS0042310,48
RTS0042311,20
RTS0042312,20
RTS0042313,19
RTS0042314,26
RTS0042315,18
RTS0042316,27
RTS0042317,28
RTS0042318,15
RTS0042319,30
RTS0042320,25
RTS0042321,20
RTS0042322,18
RTS0042323,35
RTS0042324,23
RTS0042325,32
RTS0042326,21
RTS0042327,22
RTS0042328,21
RTS0042329,24
RTS0042330,22
RTS0042331,26
RTS0042332,27
RTS0042333,25
RTS0042334,32
RTS0042335,27
RTS0042336,32
RTS0042337,26
RTS0042338,23
RTS0042339,21
RTS0042340,29
RTS0042341,22
RTS0042342,25
RTS0042343,31
RTS0042344,35
RTS0042345,19
RTS0042346,18
RTS0042347,19
RTS0042348,19
RTS0042349,21
RTS0042350,17
RTS0042351,25
RTS0042352,35
RTS0042353,36
RTS0042354,24
RTS0042355,18
RTS0042356,19
RTS0042357,24
RTS0042358,27
RTS0042359,23
RTS0042360,30
RTS0042361,19
RTS0042362,50
RTS0042363,43
RTS0042364,36
RTS0042365,27
RTS0042366,29
RTS0042367,43
RTS0042368,43
RTS0042369,23
RTS0042370,52
RTS0042371,53
RTS0042372,22
RTS0042373,42
RTS0042374,29
RTS0042375,23
RTS0042376,18
RTS0042377,15
RTS0042378,17
RTS0042379,20
RTS0042380,9
RTS0042381,28
RTS0042382,57
RTS0042383,58
RTS0042384,47
RTS0042385,52
RTS0042386,25
RTS0042387,22
RTS0042388,36
RTS0042389,38
RTS0042390,41
RTS0042391,16
RTS0042392,25
RTS0042393,14
RTS0042394,19
RTS0042395,31
RTS0042396,20
RTS0042397,25
RTS0042398,31
RTS0042399,31
RTS0042400,34
RTS0042401,44
RTS0042402,42
RTS0042403,21
RTS0042404,40
RTS0042405,44
RTS0042406,24
RTS0042407,24
RTS0042408,25
RTS0042409,29
RTS0042410,23
RTS0042411,11
RTS0042412,14
RTS0042413,34
RTS0042414,26
RTS0042415,27
RTS0042416,96
RTS0042417,158
RTS0042418,150
RTS0042419,144
RTS0042420,88
RTS0042421,20
RTS0042422,17
RTS0042423,29
RTS0042424,23
RTS0042425,20
RTS0042426,27
RTS0042427,24
RTS0042428,33
RTS0042429,30
RTS0042430,21
RTS0042431,26
RTS0042432,27
RTS0042433,16
RTS0042434,27
RTS0042435,32
RTS0042436,22
RTS0042437,25
RTS0042438,29
RTS0042439,39
RTS0042440,30
RTS0042441,32
RTS0042442,20
RTS0042443,25
RTS0042444,21
RTS0042445,18
RTS0042446,31
RTS0042447,26
RTS0042448,37
RTS0042449,20
RTS0042450,9
RTS0042451,32
RTS0042452,22
RTS0042453,31
RTS0042454,35
RTS0042455,26
RTS0042456,15
RTS0042457,19
RTS0042458,20
RTS0042460,24
RTS0042461,71
RTS0042462,31
RTS0042463,50
RTS0042464,64
RTS0042465,40
RTS0042466,41
RTS0042467,28
RTS0042468,27
RTS0042469,29
RTS0042470,21
RTS0042471,18
RTS0042472,23
RTS0042473,28
RTS0042474,37
RTS0042475,31
RTS0042476,28
RTS0042477,29
RTS0042478,22
RTS0042479,22
RTS0042480,31
RTS0042481,79
RTS0042482,117
RTS0042483,365
RTS0042484,235
RTS0042485,89
RTS0042486,20
RTS0042487,25
RTS0042488,16
RTS0042489,22
RTS0042490,19
RTS0042491,19
RTS0042492,10
RTS0042493,21
RTS0042494,13
RTS0042495,14
RTS0042496,19
RTS0042497,16
RTS0042498,25
RTS0042499,31
RTS0042500,28
RTS0042501,21
RTS0042502,13
RTS0042503,17
RTS0042504,22
RTS0042505,20
RTS0042506,20
RTS0042507,11
RTS0042508,19
RTS0042509,19
RTS0042510,19
RTS0042515,18
RTS0042522,19
RTS0042526,18
RTS0042527,19
RTS0042528,15
RTS0042529,12
RTS0042530,9
RTS0042531,13
RTS0042532,14
RTS0042533,16
RTS0042534,10
RTS0042535,22
RTS0042536,38
RTS0042537,30
RTS0042538,20
RTS0042539,33
RTS0042540,41
RTS0042541,17
RTS0042542,23
RTS0042543,24
RTS0042544,15
RTS0042545,11
RTS0042546,10
RTS0042547,18
RTS0042548,21
RTS0042549,21
RTS0042550,16
RTS0042551,22
RTS0042552,13
RTS0042553,14
RTS0042554,20
RTS0042555,19
RTS0042556,18
RTS0042557,24
RTS0042558,21
RTS0042559,15
RTS0042560,14
RTS0042561,15
RTS0042562,15
RTS0042563,26
RTS0042564,25
RTS0042565,26
RTS0042566,37
RTS0042567,31
RTS0042568,36
RTS0042569,38
RTS0042570,37
RTS0042571,50
RTS0042572,26
RTS0042573,40
RTS0042574,49
RTS0042575,44
RTS0042576,18
RTS0042577,32
RTS0042578,14
RTS0042579,19
RTS0042580,19
RTS0042581,35
RTS0042582,28
RTS0042583,50
RTS0042584,25
RTS0042585,15
RTS0042586,43
RTS0042587,64
RTS0042588,62
RTS0042589,36
RTS0042590,44
RTS0042591,22
RTS0042592,22
RTS0042593,16
RTS0042594,21
RTS0042595,22
RTS0042596,31
RTS0042597,39
RTS0042598,50
RTS0042599,27
RTS0042600,23
RTS0042601,16
RTS0042602,17
RTS0042603,25
RTS0042604,24
RTS0042605,23
RTS0042606,20
RTS0042607,17
RTS0042608,26
RTS0042609,22
RTS0042610,24
RTS0042611,32
RTS0042612,32
RTS0042613,31
RTS0042614,23
RTS0042615,39
RTS0042616,25
RTS0042617,23
RTS0042618,32
RTS0042619,20
RTS0042620,35
RTS0042621,15
RTS0042622,16
RTS0042623,22
RTS0042624,17
RTS0042625,13
RTS0042626,18
RTS0042627,32
RTS0042628,10
RTS0042629,23
RTS0042630,28
RTS0042631,23
RTS0042633,17
RTS0042634,33
RTS0042635,20
RTS0042636,122
RTS0042637,62
RTS0042638,106
RTS0042639,65
RTS0042640,42
RTS0042641,28
RTS0042642,20
RTS0042643,17
RTS0042644,15
RTS0042645,17
RTS0042646,26
RTS0042647,27
RTS0042648,41
RTS0042649,41
RTS0042650,26
RTS0042651,24
RTS0042652,19
RTS0042653,23
RTS0042654,21
RTS0042655,22
RTS0042656,31
RTS0042657,11
RTS0042658,19
RTS0042659,33
RTS0042660,15
RTS0042661,20
RTS0042662,17
RTS0042663,35
RTS0042664,22
RTS0042665,17
RTS0042666,26
RTS0042667,17
RTS0042668,14
RTS0042669,14
RTS0042670,26
RTS0042671,65
RTS0042672,36
RTS0042673,49
RTS0042674,42
RTS0042675,53
RTS0042676,16
RTS0042678,29
RTS0042679,31
RTS0042680,21
RTS0042681,68
RTS0042682,54
RTS0042683,41
RTS0042684,33
RTS0042685,68
RTS0042686,28
RTS0042687,26
RTS0042688,15
RTS0042689,21
RTS0042690,28
RTS0042691,12
RTS0042692,19
RTS0042693,27
RTS0042694,2
RTS0042695,14
RTS0042696,17
RTS0042697,15
RTS0042698,11
RTS0042699,6
RTS0042700,14
RTS0042701,13
RTS0042702,18
RTS0042703,25
RTS0042704,21
RTS0042705,12
RTS0042706,31
RTS0042707,22
RTS0042708,44
RTS0042709,23
RTS0042710,36
RTS0042711,74
RTS0042712,67
RTS0042713,43
RTS0042714,47
RTS0042715,50
RTS0042716,16
RTS0042717,18
RTS0042718,14
RTS0042719,9
RTS0042720,19
RTS0042721,31
RTS0042722,22
RTS0042723,21
RTS0042724,28
RTS0042725,21
RTS0042726,22
RTS0042727,19
RTS0042728,13
RTS0042729,22
RTS0042730,24
RTS0042731,13
RTS0042732,34
RTS0042733,12
RTS0042734,17
RTS0042735,21
RTS0042736,71
RTS0042737,127
RTS0042738,109
RTS0042739,84
RTS0042740,113
RTS0042741,20
RTS0042742,13
RTS0042743,17
RTS0042744,15
RTS0042745,15
RTS0042746,27
RTS0042747,32
RTS0042748,22
RTS0042749,11
RTS0042750,15
RTS0042751,22
RTS0042752,19
RTS0042753,18
RTS0042754,12
RTS0042755,15
RTS0042756,18
RTS0042757,37
RTS0042758,16
RTS0042759,15
RTS0042760,19
RTS0042761,18
RTS0042762,10
RTS0042763,17
RTS0042764,14
RTS0042765,16
RTS0042766,55
RTS0042767,57
RTS0042768,46
RTS0042769,70
RTS0042770,41
RTS0042771,22
RTS0042772,19
RTS0042773,30
RTS0042774,22
RTS0042775,18
RTS0042776,26
RTS0042777,28
RTS0042778,34
RTS0042779,28
RTS0042780,25
RTS0042781,33
RTS0042782,22
RTS0042783,25
RTS0042784,35
RTS0042785,22
RTS0042786,49
RTS0042787,34
RTS0042788,39
RTS0042789,26
RTS0042790,37
RTS0042791,320
RTS0042792,88
RTS0042793,133
RTS0042794,113
RTS0042795,171
RTS0042796,29
RTS0042797,33
RTS0042798,14
RTS0042799,27
RTS0042800,23
RTS0042801,29
RTS0042802,35
RTS0042803,21
RTS0042804,18
RTS0042805,25
RTS0042806,27
RTS0042807,23
RTS0042808,31
RTS0042809,23
RTS0042810,25
RTS0042811,28
RTS0042812,44
RTS0042813,35
RTS0042814,37
RTS0042815,28
RTS0042816,26
RTS0042817,38
RTS0042818,21
RTS0042819,31
RTS0042820,25
RTS0042821,29
RTS0042822,10
RTS0042823,19
RTS0042824,23
RTS0042825,27
RTS0042826,27
RTS0042827,23
RTS0042828,28
RTS0042829,28
RTS0042830,35
RTS0042831,34
RTS0042832,33
RTS0042833,18
RTS0042834,25
RTS0042835,39
RTS0042836,30
RTS0042837,30
RTS0042838,33
RTS0042839,15
RTS0042840,48
RTS0042841,36
RTS0042842,30
RTS0042843,33
RTS0042844,20
RTS0042845,31
RTS0042846,21
RTS0042847,45
RTS0042848,58
RTS0042849,23
RTS0042850,18
RTS0042851,36
RTS0042852,23
RTS0042853,27
RTS0042854,31
RTS0042855,22
RTS0042856,30
RTS0042857,28
RTS0042858,35
RTS0042859,52
RTS0042860,35
RTS0042861,29
RTS0042862,13
RTS0042863,27
RTS0042864,18
RTS0042865,21
RTS0042866,26
RTS0042867,24
RTS0042868,20
RTS0042869,35
RTS0042870,26
RTS0042871,19
RTS0042872,23
RTS0042873,24
RTS0042874,22
RTS0042875,19
RTS0042876,37
RTS0042877,30
RTS0042878,33
RTS0042879,27
RTS0042880,32
RTS0042881,20
RTS0042882,33
RTS0042883,43
RTS0042884,57
RTS0042885,47
RTS0042886,31
RTS0042887,19
RTS0042888,24
RTS0042889,25
RTS0042890,24
RTS0042891,19
RTS0042892,26
RTS0042893,26
RTS0042894,15
RTS0042895,18
RTS0042896,55
RTS0042897,51
RTS0042898,27
RTS0042899,60
RTS0042900,42
RTS0042901,29
RTS0042902,21
RTS0042903,8
RTS0042904,23
RTS0042905,19
RTS0042906,14
RTS0042907,24
RTS0042908,12
RTS0042909,23
RTS0042910,18
RTS0042911,27
RTS0042912,16
RTS0042913,28
RTS0042914,17
RTS0042915,11
RTS0042916,20
RTS0042917,25
RTS0042918,18
RTS0042919,27
RTS0042920,23
RTS0042921,34
RTS0042922,30
RTS0042923,33
RTS0042924,15
RTS0042925,25
RTS0042926,25
RTS0042927,21
RTS0042928,27
RTS0042929,15
RTS0042930,14
RTS0042931,14
RTS0042932,26
RTS0042933,32
RTS0042934,17
RTS0042935,22
RTS0042936,31
RTS0042937,28
RTS0042938,37
RTS0042939,24
RTS0042940,44
RTS0042941,165
RTS0042942,180
RTS0042943,276
RTS0042944,159
RTS0042945,114
RTS0042946,18
RTS0042947,43
RTS0042948,31
RTS0042949,25
RTS0042950,25
RTS0042951,25
RTS0042952,30
RTS0042953,27
RTS0042954,17
RTS0042955,27
RTS0042956,18
RTS0042957,34
RTS0042958,30
RTS0042959,21
RTS0042960,27
RTS0042961,30
RTS0042962,24
RTS0042963,26
RTS0042964,29
RTS0042965,54
RTS0042966,23
RTS0042967,26
RTS0042968,20
RTS0042969,23
RTS0042970,20
RTS0042971,95
RTS0042972,44
RTS0042973,55
RTS0042974,50
RTS0042975,50
RTS0042976,33
RTS0042977,50
RTS0042978,36
RTS0042979,34
RTS0042980,46
RTS0042981,60
RTS0042982,32
RTS0042983,42
RTS0042984,34
RTS0042985,35
RTS0042986,28
RTS0042987,17
RTS0042988,21
RTS0042989,27
RTS0042990,15
RTS0042991,36
RTS0042992,22
RTS0042993,16
RTS0042994,22
RTS0042995,33
RTS0042996,30
RTS0042997,28
RTS0042998,25
RTS0042999,29
RTS0043000,21
RTS0043001,28
RTS0043002,25
RTS0043003,20
RTS0043004,27
RTS0043005,30
RTS0043006,17
RTS0043007,24
RTS0043008,21
RTS0043009,27
RTS0043010,29
RTS0043011,52
RTS0043012,40
RTS0043013,44
RTS0043014,45
RTS0043015,46
RTS0043016,24
RTS0043017,20
RTS0043018,29
RTS0043019,24
RTS0043020,15
RTS0043021,28
RTS0043022,28
RTS0043023,40
RTS0043024,41
RTS0043025,43
RTS0043026,18
RTS0043027,36
RTS0043028,35
RTS0043029,27
RTS0043030,30
RTS0043031,16
RTS0043032,33
RTS0043033,24
RTS0043034,26
RTS0043035,22
RTS0043036,35
RTS0043037,19
RTS0043038,39
RTS0043039,20
RTS0043040,34
RTS0043041,21
RTS0043042,16
RTS0043043,21
RTS0043044,19
RTS0043045,17
RTS0043046,19
RTS0043047,17
RTS0043048,26
RTS0043049,22
RTS0043050,15
RTS0043051,34
RTS0043052,18
RTS0043053,19
RTS0043054,21
RTS0043055,21
RTS0043056,18
RTS0043057,24
RTS0043058,24
RTS0043059,20
RTS0043060,17
RTS0043061,81
RTS0043062,40
RTS0043063,47
RTS0043064,55
RTS0043065,60
RTS0043066,31
RTS0043067,25
RTS0043068,27
RTS0043069,24
RTS0043070,25
RTS0043071,24
RTS0043072,29
RTS0043073,30
RTS0043074,24
RTS0043075,24
RTS0043076,20
RTS0043077,25
RTS0043078,17
RTS0043079,21
RTS0043080,16
RTS0043081,36
RTS0043082,26
RTS0043083,24
RTS0043084,19
RTS0043085,32
RTS0043086,22
RTS0043087,17
RTS0043088,21
RTS0043089,23
RTS0043090,16
RTS0043091,15
RTS0043092,12
RTS0043093,27
RTS0043094,20
RTS0043095,30
RTS0043096,20
RTS0043097,11
RTS0043098,31
RTS0043099,30
RTS0043100,20
RTS0043101,29
RTS0043102,23
RTS0043103,28
RTS0043104,30
RTS0043105,26
RTS0043106,32
RTS0043107,33
RTS0043108,29
RTS0043109,26
RTS0043110,26
RTS0043111,52
RTS0043112,50
RTS0043113,40
RTS0043114,91
RTS0043115,42
RTS0043116,35
RTS0043117,24
RTS0043118,27
RTS0043119,20
RTS0043120,26
RTS0043121,12
RTS0043122,22
RTS0043123,17
RTS0043124,27
RTS0043125,29
RTS0043126,96
RTS0043127,47
RTS0043128,103
RTS0043129,56
RTS0043130,63
RTS0043131,27
RTS0043132,18
RTS0043133,11
RTS0043134,24
RTS0043135,21
RTS0043136,24
RTS0043137,21
RTS0043138,29
RTS0043139,32
RTS0043140,19
RTS0043141,30
RTS0043142,22
RTS0043143,28
RTS0043144,23
RTS0043145,23
RTS0043146,17
RTS0043147,36
RTS0043148,37
RTS0043149,30
RTS0043150,14
RTS0043151,37
RTS0043152,36
RTS0043153,29
RTS0043154,33
RTS0043155,36
RTS0043156,91
RTS0043157,117
RTS0043159,116
RTS0043160,253
RTS0043161,31
RTS0043162,38
RTS0043163,37
RTS0043164,16
RTS0043165,25
RTS0043167,25
RTS0043168,27
RTS0043169,32
RTS0043170,42
RTS0043171,41
RTS0043172,54
RTS0043173,38
RTS0043174,41
RTS0043175,40
RTS0043176,24
RTS0043177,22
RTS0043178,34
RTS0043179,31
RTS0043180,16
RTS0043181,31
RTS0043182,25
RTS0043183,28
RTS0043184,21
RTS0043185,34
RTS0043186,46
RTS0043187,28
RTS0043188,25
RTS0043189,29
RTS0043190,30
RTS0043191,20
RTS0043192,18
RTS0043193,20
RTS0043194,7
RTS0043195,20
RTS0043196,18
RTS0043197,31
RTS0043198,30
RTS0043199,14
RTS0043200,25
RTS0043201,42
RTS0043202,37
RTS0043203,33
RTS0043204,53
RTS0043205,52
RTS0043206,44
RTS0043207,31
RTS0043208,46
RTS0043209,11
RTS0043210,20
RTS0043211,33
RTS0043212,37
RTS0043213,28
RTS0043214,27
RTS0043215,38
RTS0043216,35
RTS0043217,30
RTS0043218,26
RTS0043219,45
RTS0043220,38
RTS0043221,21
RTS0043222,33
RTS0043223,21
RTS0043224,18
RTS0043225,11
RTS0043226,37
RTS0043227,28
RTS0043228,34
RTS0043229,22
RTS0043230,35
RTS0043231,39
RTS0043232,36
RTS0043233,38
RTS0043234,15
RTS0043235,30
RTS0043236,13
RTS0043237,21
RTS0043238,25
RTS0043239,22
RTS0043240,30
RTS0043241,29
RTS0043242,25
RTS0043243,33
RTS0043244,18
RTS0043245,33
RTS0043246,33
RTS0043247,34
RTS0043248,32
RTS0043249,19
RTS0043250,37
RTS0043251,35
RTS0043252,39
RTS0043253,19
RTS0043254,43
RTS0043255,20
RTS0043256,27
RTS0043257,30
RTS0043258,13
RTS0043259,18
RTS0043260,33
RTS0043261,30
RTS0043262,43
RTS0043263,22
RTS0043264,26
RTS0043265,24
RTS0043266,24
RTS0043267,37
RTS0043268,20
RTS0043269,39
RTS0043270,53
RTS0043271,33
RTS0043272,43
RTS0043273,29
RTS0043274,56
RTS0043275,40
RTS0043276,21
RTS0043277,42
RTS0043278,32
RTS0043279,38
RTS0043280,21
RTS0043281,30
RTS0043282,54
RTS0043283,39
RTS0043284,51
RTS0043285,42
RTS0043286,32
RTS0043287,36
RTS0043288,38
RTS0043289,53
RTS0043290,23
RTS0043291,87
RTS0043292,51
RTS0043293,32
RTS0043294,59
RTS0043295,46
RTS0043296,17
RTS0043297,20
RTS0043299,23
RTS0043300,31
RTS0043301,26
RTS0043302,26
RTS0043303,13
RTS0043304,23
RTS0043305,20
RTS0043306,31
RTS0043307,26
RTS0043308,15
RTS0043309,28
RTS0043310,34
RTS0043311,38
RTS0043312,39
RTS0043313,32
RTS0043314,43
RTS0043315,23
RTS0043316,21
RTS0043317,21
RTS0043318,20
RTS0043319,21
RTS0043320,27
RTS0043321,24
RTS0043322,21
RTS0043323,27
RTS0043324,38
RTS0043325,30
RTS0043326,26
RTS0043327,17
RTS0043328,21
RTS0043329,20
RTS0043330,19
RTS0043331,21
RTS0043332,18
RTS0043333,28
RTS0043334,10
RTS0043335,14
RTS0043336,23
RTS0043337,30
RTS0043338,23
RTS0043339,20
RTS0043340,21
RTS0043341,27
RTS0043342,15
RTS0043343,20
RTS0043344,29
RTS0043345,10
RTS0043346,16
RTS0043347,29
RTS0043348,15
RTS0043349,25
RTS0043350,25
RTS0043351,45
RTS0043352,58
RTS0043353,32
RTS0043354,35
RTS0043355,29
RTS0043356,41
RTS0043357,32
RTS0043358,33
RTS0043359,49
RTS0043360,55
RTS0043361,92
RTS0043362,66
RTS0043363,53
RTS0043364,47
RTS0043365,37
RTS0043366,20
RTS0043367,13
RTS0043368,22
RTS0043369,22
RTS0043370,17
RTS0043371,63
RTS0043372,45
RTS0043373,48
RTS0043374,27
RTS0043375,27
RTS0043376,251
RTS0043377,478
RTS0043378,204
RTS0043379,286
RTS0043380,378
RTS0043381,51
RTS0043382,44
RTS0043383,45
RTS0043384,28
RTS0043385,23
RTS0043386,22
RTS0043387,32
RTS0043388,22
RTS0043389,27
RTS0043390,25
RTS0043391,29
RTS0043392,34
RTS0043393,21
RTS0043394,26
RTS0043395,32
RTS0043396,74
RTS0043397,88
RTS0043398,87
RTS0043399,86
RTS0043400,18
RTS0043401,23
RTS0043402,23
RTS0043403,23
RTS0043404,20
RTS0043405,22
RTS0043406,21
RTS0043407,23
RTS0043408,15
RTS0043409,22
RTS0043410,24
RTS0043411,16
RTS0043412,22
RTS0043413,19
RTS0043414,21
RTS0043415,19
RTS0043416,18
RTS0043417,13
RTS0043418,28
RTS0043419,22
RTS0043420,8
RTS0043421,43
RTS0043422,15
RTS0043423,24
RTS0043424,31
RTS0043425,35
RTS0043426,29
RTS0043427,20
RTS0043428,31
RTS0043429,41
RTS0043430,24
RTS0043431,32
RTS0043432,26
RTS0043433,20
RTS0043434,26
RTS0043435,28
RTS0043436,35
RTS0043437,21
RTS0043438,23
RTS0043439,29
RTS0043440,46
RTS0043441,29
RTS0043442,23
RTS0043443,32
RTS0043444,31
RTS0043445,17
RTS0043446,29
RTS0043447,24
RTS0043448,19
RTS0043449,24
RTS0043450,26
RTS0043451,18
RTS0043452,26
RTS0043453,32
RTS0043454,37
RTS0043455,20
RTS0043456,29
RTS0043457,24
RTS0043458,24
RTS0043459,17
RTS0043460,18
RTS0043461,11
RTS0043462,29
RTS0043463,25
RTS0043464,26
RTS0043465,38
RTS0043466,39
RTS0043467,36
RTS0043468,42
RTS0043469,33
RTS0043470,37
RTS0043471,14
RTS0043472,20
RTS0043473,16
RTS0043474,25
RTS0043475,33
RTS0043476,27
RTS0043477,24
RTS0043478,21
RTS0043479,28
RTS0043480,20
RTS0043481,35
RTS0043482,46
RTS0043483,39
RTS0043484,26
RTS0043485,26
RTS0043486,33
RTS0043487,45
RTS0043488,37
RTS0043489,34
RTS0043490,24
RTS0043491,26
RTS0043492,32
RTS0043493,36
RTS0043494,44
RTS0043495,39
RTS0043496,24
RTS0043497,22
RTS0043498,24
RTS0043499,34
RTS0043500,24
RTS0043501,14
RTS0043502,16
RTS0043503,16
RTS0043504,21
RTS0043505,29
RTS0043506,15
RTS0043507,24
RTS0043508,18
RTS0043509,26
RTS0043510,15
RTS0043511,24
RTS0043512,30
RTS0043513,18
RTS0043514,25
RTS0043515,25
RTS0043516,18
RTS0043517,17
RTS0043518,44
RTS0043519,32
RTS0043520,43
RTS0043521,26
RTS0043522,22
RTS0043523,37
RTS0043524,18
RTS0043525,17
RTS0043526,26
RTS0043527,16
RTS0043528,22
RTS0043529,23
RTS0043530,20
RTS0043531,25
RTS0043532,16
RTS0043533,20
RTS0043534,16
RTS0043535,15
RTS0043536,32
RTS0043537,32
RTS0043538,23
RTS0043539,22
RTS0043540,22
RTS0043541,22
RTS0043542,24
RTS0043543,36
RTS0043544,51
RTS0043545,17
RTS0043546,35
RTS0043547,36
RTS0043548,30
RTS0043549,24
RTS0043550,22
RTS0043551,24
RTS0043552,31
RTS0043553,28
RTS0043554,34
RTS0043555,32
RTS0043556,25
RTS0043557,20
RTS0043558,25
RTS0043559,20
RTS0043560,25
RTS0043561,36
RTS0043562,20
RTS0043563,34
RTS0043564,23
RTS0043565,29
RTS0043566,59
RTS0043567,37
RTS0043568,87
RTS0043569,70
RTS0043570,97
RTS0043571,20
RTS0043572,33
RTS0043573,22
RTS0043574,26
RTS0043575,15
RTS0043576,82
RTS0043577,72
RTS0043578,23
RTS0043579,51
RTS0043580,84
RTS0043581,20
RTS0043582,31
RTS0043583,18
RTS0043584,31
RTS0043585,19
RTS0043586,12
RTS0043587,25
RTS0043588,13
RTS0043589,12
RTS0043590,20
RTS0043591,34
RTS0043592,19
RTS0043593,22
RTS0043594,25
RTS0043595,26
RTS0043596,20
RTS0043597,23
RTS0043598,28
RTS0043599,20
RTS0043600,30
RTS0043601,13
RTS0043602,19
RTS0043603,22
RTS0043604,24
RTS0043605,15
RTS0043606,24
RTS0043607,17
RTS0043608,16
RTS0043609,23
RTS0043610,21
RTS0043611,19
RTS0043612,28
RTS0043613,21
RTS0043614,22
RTS0043615,26
RTS0043616,26
RTS0043617,16
RTS0043618,24
RTS0043619,20
RTS0043620,16
RTS0043621,26
RTS0043622,19
RTS0043623,24
RTS0043624,46
RTS0043625,22
RTS0043626,21
RTS0043627,22
RTS0043628,21
RTS0043629,21
RTS0043630,31
RTS0043631,22
RTS0043632,36
RTS0043633,35
RTS0043634,39
RTS0043635,21
RTS0043636,10
RTS0043637,22
RTS0043638,22
RTS0043639,23
RTS0043640,32
RTS0043641,95
RTS0043642,82
RTS0043643,106
RTS0043644,101
RTS0043645,112
RTS0043646,17
RTS0043647,20
RTS0043648,18
RTS0043649,18
RTS0043650,22
RTS0043651,13
RTS0043652,22
RTS0043653,14
RTS0043654,13
RTS0043655,14
RTS0043656,17
RTS0043657,15
RTS0043658,24
RTS0043659,26
RTS0043660,22
RTS0043661,16
RTS0043663,17
RTS0043664,19
RTS0043665,25
RTS0043666,22
RTS0043667,19
RTS0043668,22
RTS0043669,16
RTS0043670,18
RTS0043671,27
RTS0043672,31
RTS0043673,33
RTS0043674,18
RTS0043675,32
RTS0043676,19
RTS0043677,24
RTS0043678,18
RTS0043679,18
RTS0043680,12
RTS0043681,21
RTS0043682,18
RTS0043683,22
RTS0043684,15
RTS0043685,24
RTS0043686,35
RTS0043687,34
RTS0043688,17
RTS0043689,14
RTS0043690,14
RTS0043691,41
RTS0043692,30
RTS0043693,27
RTS0043694,36
RTS0043695,38
RTS0043696,45
RTS0043697,36
RTS0043698,52
RTS0043699,77
RTS0043700,68
RTS0043701,49
RTS0043702,57
RTS0043703,49
RTS0043704,51
RTS0043705,29
RTS0043706,33
RTS0043707,22
RTS0043708,18
RTS0043709,25
RTS0043710,24
RTS0043711,17
RTS0043712,11
RTS0043713,10
RTS0043714,14
RTS0043715,18
RTS0043716,22
RTS0043717,23
RTS0043718,20
RTS0043719,27
RTS0043720,15
RTS0043721,25
RTS0043722,21
RTS0043723,34
RTS0043724,29
RTS0043725,22
RTS0043726,29
RTS0043727,26
RTS0043728,18
RTS0043729,22
RTS0043730,17
RTS0043731,22
RTS0043732,25
RTS0043733,13
RTS0043734,23
RTS0043735,21
RTS0043736,22
RTS0043737,33
RTS0043738,31
RTS0043739,27
RTS0043740,22
RTS0043741,37
RTS0043742,36
RTS0043743,32
RTS0043744,50
RTS0043745,26
RTS0043746,27
RTS0043747,34
RTS0043748,23
RTS0043749,20
RTS0043750,22
RTS0043751,17
RTS0043752,24
RTS0043753,20
RTS0043754,19
RTS0043755,30
RTS0043756,21
RTS0043757,22
RTS0043758,14
RTS0043759,25
RTS0043760,20
RTS0043761,47
RTS0043762,16
RTS0043763,16
RTS0043764,32
RTS0043765,28
RTS0043766,23
RTS0043767,24
RTS0043768,14
RTS0043769,25
RTS0043770,11
RTS0043771,25
RTS0043772,23
RTS0043773,24
RTS0043774,23
RTS0043775,20
RTS0043776,28
RTS0043777,14
RTS0043778,13
RTS0043779,26
RTS0043780,29
RTS0043781,35
RTS0043782,27
RTS0043783,28
RTS0043784,31
RTS0043785,29
RTS0043786,31
RTS0043787,16
RTS0043788,23
RTS0043789,32
RTS0043790,29
RTS0043791,27
RTS0043792,31
RTS0043793,24
RTS0043794,13
RTS0043795,23
RTS0043796,18
RTS0043797,25
RTS0043798,23
RTS0043799,19
RTS0043800,16
RTS0043801,21
RTS0043802,17
RTS0043803,26
RTS0043804,14
RTS0043805,21
RTS0043806,18
RTS0043807,17
RTS0043808,11
RTS0043809,15
RTS0043810,24
RTS0043811,26
RTS0043812,19
RTS0043813,13
RTS0043814,15
RTS0043815,33
RTS0043816,44
RTS0043817,26
RTS0043818,25
RTS0043819,26
RTS0043820,53
RTS0043821,12
RTS0043822,24
RTS0043823,8
RTS0043824,22
RTS0043825,18
RTS0043826,12
RTS0043827,22
RTS0043828,32
RTS0043829,14
RTS0043830,30
RTS0043831,37
RTS0043832,27
RTS0043833,26
RTS0043834,22
RTS0043835,25
RTS0043836,33
RTS0043837,21
RTS0043838,22
RTS0043839,22
RTS0043840,24
RTS0043841,18
RTS0043842,31
RTS0043843,32
RTS0043844,33
RTS0043845,22
RTS0043846,44
RTS0043847,29
RTS0043848,34
RTS0043849,35
RTS0043850,43
RTS0043851,28
RTS0043852,25
RTS0043853,22
RTS0043854,17
RTS0043856,13
RTS0043857,17
RTS0043858,15
RTS0043859,26
RTS0043860,20
RTS0043861,40
RTS0043862,55
RTS0043863,22
RTS0043864,34
RTS0043865,9
RTS0043866,39
RTS0043867,42
RTS0043868,56
RTS0043869,39
RTS0043870,20
RTS0043871,32
RTS0043872,17
RTS0043873,25
RTS0043874,20
RTS0043875,19
RTS0043876,23
RTS0043877,24
RTS0043878,13
RTS0043879,23
RTS0043880,23
RTS0043881,25
RTS0043882,27
RTS0043883,12
RTS0043884,24
RTS0043885,18
RTS0043886,28
RTS0043887,30
RTS0043888,46
RTS0043889,13
RTS0043890,39
RTS0043891,43
RTS0043892,21
RTS0043893,26
RTS0043894,24
RTS0043895,25
RTS0043896,25
RTS0043897,40
RTS0043898,39
RTS0043899,22
RTS0043900,22
RTS0043901,31
RTS0043902,20
RTS0043903,32
RTS0043904,46
RTS0043905,26
RTS0043906,17
RTS0043907,16
RTS0043908,15
RTS0043909,19
RTS0043910,28
RTS0043911,20
RTS0043912,58
RTS0043913,15
RTS0043914,19
RTS0043915,16
RTS0043916,27
RTS0043917,22
RTS0043918,29
RTS0043919,22
RTS0043920,42
RTS0043921,33
RTS0043922,24
RTS0043923,27
RTS0043924,46
RTS0043925,48
RTS0043926,33
RTS0043927,19
RTS0043928,25
RTS0043929,21
RTS0043930,12
RTS0043931,35
RTS0043932,33
RTS0043933,36
RTS0043934,31
RTS0043935,31
RTS0043936,20
RTS0043937,13
RTS0043938,15
RTS0043939,10
RTS0043940,35
RTS0043941,21
RTS0043942,27
RTS0043943,22
RTS0043944,18
RTS0043945,22
RTS0043946,16
RTS0043947,21
RTS0043948,19
RTS0043949,16
RTS0043950,20
RTS0043951,38
RTS0043952,27
RTS0043953,26
RTS0043954,25
RTS0043955,24
RTS0043956,28
RTS0043957,27
RTS0043958,43
RTS0043959,38
RTS0043960,41
RTS0043961,31
RTS0043962,20
RTS0043963,27
RTS0043964,31
RTS0043965,20
RTS0043966,41
RTS0043967,41
RTS0043968,51
RTS0043969,26
RTS0043970,46
RTS0043971,25
RTS0043972,45
RTS0043973,28
RTS0043974,43
RTS0043975,16
RTS0043976,19
RTS0043977,32
RTS0043978,38
RTS0043979,29
RTS0043980,39
RTS0043981,26
RTS0043982,48
RTS0043983,55
RTS0043984,21
RTS0043985,45
RTS0043986,20
RTS0043987,50
RTS0043988,41
RTS0043989,27
RTS0043990,24
RTS0043991,23
RTS0043992,21
RTS0043993,15
RTS0043994,17
RTS0043996,12
RTS0043997,19
RTS0043998,27
RTS0043999,16
RTS0044000,16
RTS0044001,19
RTS0044002,27
RTS0044003,60
RTS0044004,48
RTS0044005,42
RTS0044006,37
RTS0044007,85
RTS0044008,42
RTS0044009,54
RTS0044010,62
RTS0044011,21
RTS0044012,41
RTS0044013,44
RTS0044014,39
RTS0044015,35
RTS0044016,21
RTS0044017,20
RTS0044018,19
RTS0044019,21
RTS0044020,39
RTS0044021,19
RTS0044022,21
RTS0044023,20
RTS0044024,20
RTS0044025,22
RTS0044026,28
RTS0044027,25
RTS0044028,28
RTS0044029,38
RTS0044030,34
RTS0044031,18
RTS0044032,23
RTS0044033,16
RTS0044034,31
RTS0044035,26
RTS0044036,59
RTS0044037,44
RTS0044038,90
RTS0044039,38
RTS0044040,63
RTS0044041,41
RTS0044042,54
RTS0044043,59
RTS0044044,46
RTS0044045,40
RTS0044046,26
RTS0044047,24
RTS0044048,25
RTS0044049,28
RTS0044050,16
RTS0044051,16
RTS0044052,26
RTS0044053,19
RTS0044054,29
RTS0044055,34
RTS0044056,38
RTS0044057,28
RTS0044058,20
RTS0044059,20
RTS0044060,19
RTS0044061,20
RTS0044062,25
RTS0044063,33
RTS0044064,18
RTS0044065,23
RTS0044067,36
RTS0044068,35
RTS0044069,37
RTS0044070,22
RTS0044071,18
RTS0044072,25
RTS0044073,12
RTS0044074,23
RTS0044075,21
RTS0044076,19
RTS0044077,19
RTS0044078,22
RTS0044079,8
RTS0044080,25
RTS0044081,28
RTS0044082,24
RTS0044083,16
RTS0044084,18
RTS0044085,30
RTS0044086,21
RTS0044087,26
RTS0044088,22
RTS0044089,17
RTS0044090,29
RTS0044091,30
RTS0044092,28
RTS0044093,15
RTS0044094,16
RTS0044095,20
RTS0044096,16
RTS0044097,27
RTS0044098,22
RTS0044099,22
RTS0044100,28
RTS0044101,28
RTS0044102,31
RTS0044103,23
RTS0044104,22
RTS0044105,37
RTS0044106,51
RTS0044107,47
RTS0044108,37
RTS0044109,57
RTS0044110,90
RTS0044111,42
RTS0044112,33
RTS0044113,56
RTS0044114,25
RTS0044115,45
RTS0044116,36
RTS0044117,26
RTS0044118,25
RTS0044119,33
RTS0044120,45
RTS0044121,26
RTS0044122,21
RTS0044123,21
RTS0044124,27
RTS0044125,17
RTS0044126,32
RTS0044127,23
RTS0044128,24
RTS0044129,23
RTS0044130,23
RTS0044131,38
RTS0044132,27
RTS0044133,26
RTS0044134,39
RTS0044135,26
RTS0044136,32
RTS0044137,29
RTS0044138,21
RTS0044139,25
RTS0044140,35
RTS0044141,26
RTS0044142,25
RTS0044143,29
RTS0044144,28
RTS0044145,13
RTS0044146,18
RTS0044147,17
RTS0044148,18
RTS0044149,20
RTS0044150,21
RTS0044151,31
RTS0044152,26
RTS0044153,31
RTS0044154,30
RTS0044155,41
RTS0044156,85
RTS0044157,47
RTS0044158,159
RTS0044159,111
RTS0044160,53
RTS0044161,25
RTS0044162,36
RTS0044163,36
RTS0044164,43
RTS0044165,29
RTS0044166,34
RTS0044167,17
RTS0044168,22
RTS0044169,45
RTS0044170,35
RTS0044171,38
RTS0044172,40
RTS0044173,34
RTS0044174,30
RTS0044175,34
RTS0044176,26
RTS0044177,25
RTS0044178,35
RTS0044180,26
RTS0044181,32
RTS0044182,19
RTS0044183,16
RTS0044184,24
RTS0044185,29
RTS0044186,23
RTS0044187,24
RTS0044188,23
RTS0044189,17
RTS0044190,23
RTS0044191,29
RTS0044192,42
RTS0044193,35
RTS0044194,24
RTS0044195,46
RTS0044196,47
RTS0044197,21
RTS0044198,61
RTS0044199,40
RTS0044200,18
RTS0044206,16
RTS0044207,28
RTS0044208,28
RTS0044209,29
RTS0044210,28
RTS0044211,43
RTS0044212,30
RTS0044213,33
RTS0044214,37
RTS0044215,39
RTS0044216,38
RTS0044217,24
RTS0044218,39
RTS0044219,37
RTS0044220,25
RTS0044221,17
RTS0044222,16
RTS0044223,19
RTS0044224,34
RTS0044225,18
RTS0044226,25
RTS0044227,21
RTS0044228,21
RTS0044229,18
RTS0044230,31
RTS0044231,13
RTS0044232,19
RTS0044233,25
RTS0044234,20
RTS0044235,33
RTS0044236,37
RTS0044237,27
RTS0044238,34
RTS0044239,26
RTS0044240,16
RTS0044241,21
RTS0044242,33
RTS0044243,25
RTS0044244,18
RTS0044245,26
RTS0044246,42
RTS0044247,58
RTS0044248,54
RTS0044249,44
RTS0044250,41
RTS0044251,43
RTS0044252,29
RTS0044253,20
RTS0044254,21
RTS0044255,28
RTS0044256,20
RTS0044257,25
RTS0044258,32
RTS0044259,25
RTS0044260,28
RTS0044261,114
RTS0044262,52
RTS0044263,39
RTS0044264,41
RTS0044265,31
RTS0044266,29
RTS0044267,21
RTS0044268,32
RTS0044269,32
RTS0044270,26
RTS0044271,19
RTS0044272,24
RTS0044273,39
RTS0044274,25
RTS0044275,33
RTS0044276,28
RTS0044277,15
RTS0044278,15
RTS0044279,22
RTS0044280,33
RTS0044281,34
RTS0044282,10
RTS0044283,36
RTS0044284,25
RTS0044285,25
RTS0044286,17
RTS0044287,22
RTS0044288,20
RTS0044289,29
RTS0044290,21
RTS0044291,27
RTS0044292,41
RTS0044293,28
RTS0044294,30
RTS0044295,32
RTS0044296,26
RTS0044297,23
RTS0044298,24
RTS0044299,21
RTS0044300,20
RTS0044301,38
RTS0044302,45
RTS0044303,48
RTS0044304,53
RTS0044305,9
RTS0044306,60
RTS0044307,44
RTS0044308,63
RTS0044309,53
RTS0044310,46
RTS0044311,15
RTS0044312,35
RTS0044313,22
RTS0044314,22
RTS0044315,19
RTS0044316,29
RTS0044317,30
RTS0044318,29
RTS0044319,31
RTS0044320,10
RTS0044321,15
RTS0044322,26
RTS0044323,30
RTS0044324,22
RTS0044325,26
RTS0044326,39
RTS0044327,35
RTS0044328,22
RTS0044329,58
RTS0044330,25
RTS0044331,51
RTS0044332,41
RTS0044333,74
RTS0044334,52
RTS0044335,47
RTS0044336,22
RTS0044337,23
RTS0044338,28
RTS0044339,24
RTS0044340,10
RTS0044341,15
RTS0044342,25
RTS0044343,15
RTS0044344,24
RTS0044345,17
RTS0044346,93
RTS0044347,93
RTS0044348,93
RTS0044349,118
RTS0044350,120
RTS0044351,80
RTS0044352,56
RTS0044353,97
RTS0044354,50
RTS0044355,75
RTS0044356,20
RTS0044357,28
RTS0044358,28
RTS0044359,42
RTS0044360,25
RTS0044361,30
RTS0044362,43
RTS0044363,24
RTS0044364,38
RTS0044365,22
RTS0044366,85
RTS0044367,41
RTS0044368,96
RTS0044369,81
RTS0044370,84
RTS0044371,20
RTS0044372,28
RTS0044373,27
RTS0044374,30
RTS0044375,30
RTS0044376,17
RTS0044377,24
RTS0044378,25
RTS0044379,39
RTS0044380,22
RTS0044381,125
RTS0044382,114
RTS0044383,186
RTS0044384,66
RTS0044385,103
RTS0044386,34
RTS0044387,36
RTS0044388,48
RTS0044389,24
RTS0044390,36
RTS0044391,254
RTS0044392,441
RTS0044393,280
RTS0044394,228
RTS0044395,249
RTS0044396,23
RTS0044397,15
RTS0044399,35
RTS0044400,14
RTS0044401,22
RTS0044402,30
RTS0044403,32
RTS0044404,33
RTS0044405,25
RTS0044406,30
RTS0044407,28
RTS0044408,27
RTS0044409,20
RTS0044410,20
RTS0044411,21
RTS0044412,13
RTS0044413,24
RTS0044414,10
RTS0044415,25
RTS0044416,78
RTS0044417,58
RTS0044418,24
RTS0044419,37
RTS0044420,81
RTS0044421,10
RTS0044422,20
RTS0044423,20
RTS0044424,27
RTS0044425,25
RTS0044426,17
RTS0044427,15
RTS0044428,12
RTS0044429,17
RTS0044430,19
RTS0044431,49
RTS0044432,34
RTS0044433,34
RTS0044434,41
RTS0044435,39
RTS0044436,36
RTS0044437,31
RTS0044438,31
RTS0044439,42
RTS0044440,41
RTS0044441,46
RTS0044442,50
RTS0044443,68
RTS0044444,38
RTS0044445,42
RTS0044446,26
RTS0044447,30
RTS0044448,23
RTS0044449,31
RTS0044450,15
RTS0044451,29
RTS0044452,33
RTS0044453,22
RTS0044454,33
RTS0044455,22
RTS0044456,30
RTS0044457,30
RTS0044458,17
RTS0044459,26
RTS0044460,23
RTS0044461,35
RTS0044462,20
RTS0044463,21
RTS0044464,36
RTS0044465,40
RTS0044466,29
RTS0044467,26
RTS0044468,25
RTS0044469,19
RTS0044470,35
RTS0044471,26
RTS0044472,27
RTS0044473,31
RTS0044474,28
RTS0044475,24
RTS0044476,27
RTS0044477,52
RTS0044478,23
RTS0044479,29
RTS0044480,32
RTS0044481,60
RTS0044482,50
RTS0044483,51
RTS0044484,41
RTS0044485,54
RTS0044486,24
RTS0044487,21
RTS0044488,29
RTS0044489,28
RTS0044490,18
RTS0044491,20
RTS0044492,19
RTS0044493,25
RTS0044494,27
RTS0044495,35
RTS0044496,46
RTS0044497,35
RTS0044498,36
RTS0044499,71
RTS0044500,37
RTS0044501,26
RTS0044502,35
RTS0044503,48
RTS0044504,49
RTS0044505,35
RTS0044506,40
RTS0044507,24
RTS0044508,31
RTS0044509,43
RTS0044510,28
RTS0044511,40
RTS0044512,37
RTS0044513,27
RTS0044514,21
RTS0044515,34
RTS0044516,37
RTS0044517,44
RTS0044518,35
RTS0044519,40
RTS0044520,30
RTS0044521,33
RTS0044522,33
RTS0044523,27
RTS0044524,14
RTS0044525,24
RTS0044526,23
RTS0044527,34
RTS0044528,32
RTS0044529,45
RTS0044530,32
RTS0044531,21
RTS0044532,26
RTS0044533,19
RTS0044534,29
RTS0044535,18
RTS0044536,19
RTS0044537,16
RTS0044538,26
RTS0044539,24
RTS0044540,21
RTS0044541,20
RTS0044542,21
RTS0044543,27
RTS0044544,31
RTS0044545,31
RTS0044546,66
RTS0044547,31
RTS0044548,31
RTS0044549,52
RTS0044550,60
RTS0044551,28
RTS0044552,27
RTS0044553,31
RTS0044554,31
RTS0044555,47
RTS0044556,10
RTS0044557,21
RTS0044558,17
RTS0044559,15
RTS0044560,21
RTS0044561,24
RTS0044562,22
RTS0044563,32
RTS0044564,28
RTS0044565,20
RTS0044566,23
RTS0044567,17
RTS0044568,37
RTS0044569,16
RTS0044570,20
RTS0044571,23
RTS0044572,21
RTS0044573,16
RTS0044574,30
RTS0044575,28
RTS0044576,13
RTS0044577,12
RTS0044578,26
RTS0044579,20
RTS0044580,24
RTS0044581,19
RTS0044582,21
RTS0044583,18
RTS0044584,24
RTS0044585,15
RTS0044586,23
RTS0044587,14
RTS0044588,14
RTS0044589,8
RTS0044590,28
RTS0044591,36
RTS0044592,25
RTS0044593,27
RTS0044594,27
RTS0044595,16
RTS0044596,34
RTS0044597,23
RTS0044598,35
RTS0044599,27
RTS0044600,26
RTS0044601,33
RTS0044602,30
RTS0044603,20
RTS0044604,32
RTS0044605,25
RTS0044606,23
RTS0044607,21
RTS0044608,17
RTS0044609,15
RTS0044610,26
RTS0044611,23
RTS0044612,35
RTS0044613,13
RTS0044614,19
RTS0044615,15
RTS0044616,19
RTS0044617,26
RTS0044618,20
RTS0044619,15
RTS0044620,30
RTS0044621,29
RTS0044622,37
RTS0044623,57
RTS0044624,46
RTS0044625,32
RTS0044626,13
RTS0044627,29
RTS0044628,19
RTS0044629,17
RTS0044630,22
RTS0044631,18
RTS0044632,24
RTS0044633,29
RTS0044634,20
RTS0044635,27
RTS0044636,22
RTS0044637,19
RTS0044638,14
RTS0044639,21
RTS0044640,13
RTS0044641,19
RTS0044642,36
RTS0044643,35
RTS0044644,42
RTS0044645,24
RTS0044646,27
RTS0044647,24
RTS0044648,16
RTS0044649,22
RTS0044650,17
RTS0044651,37
RTS0044652,41
RTS0044653,23
RTS0044654,34
RTS0044655,45
RTS0044656,397
RTS0044657,283
RTS0044658,568
RTS0044659,398
RTS0044660,367
RTS0044661,58
RTS0044662,37
RTS0044663,37
RTS0044664,62
RTS0044665,36
RTS0044666,35
RTS0044667,21
RTS0044668,52
RTS0044669,42
RTS0044670,57
RTS0044671,36
RTS0044672,26
RTS0044673,30
RTS0044674,33
RTS0044675,30
RTS0044676,34
RTS0044677,20
RTS0044678,32
RTS0044679,40
RTS0044680,33
RTS0044681,9
RTS0044682,30
RTS0044683,14
RTS0044684,22
RTS0044685,16
RTS0044686,36
RTS0044687,41
RTS0044688,42
RTS0044689,49
RTS0044690,64
RTS0044691,41
RTS0044692,45
RTS0044693,38
RTS0044694,69
RTS0044695,14
RTS0044696,36
RTS0044697,28
RTS0044698,31
RTS0044699,28
RTS0044700,40
RTS0044701,44
RTS0044702,45
RTS0044703,52
RTS0044704,42
RTS0044705,30
RTS0044706,17
RTS0044707,21
RTS0044708,17
RTS0044709,15
RTS0044710,19
RTS0044711,18
RTS0044712,23
RTS0044714,33
RTS0044715,32
RTS0044716,43
RTS0044717,32
RTS0044718,47
RTS0044719,34
RTS0044720,67
RTS0044721,20
RTS0044722,21
RTS0044723,14
RTS0044724,22
RTS0044725,19
RTS0044726,36
RTS0044727,32
RTS0044728,28
RTS0044729,29
RTS0044730,43
RTS0044731,30
RTS0044732,34
RTS0044733,29
RTS0044734,16
RTS0044735,27
RTS0044736,25
RTS0044737,22
RTS0044738,24
RTS0044739,15
RTS0044740,16
RTS0044741,25
RTS0044742,19
RTS0044743,17
RTS0044744,23
RTS0044745,22
RTS0044746,20
RTS0044747,21
RTS0044748,15
RTS0044749,24
RTS0044750,24
RTS0044751,24
RTS0044752,40
RTS0044753,38
RTS0044754,30
RTS0044755,41
RTS0044756,41
RTS0044757,30
RTS0044758,30
RTS0044759,23
RTS0044760,28
RTS0044761,36
RTS0044762,29
RTS0044763,27
RTS0044764,15
RTS0044765,22
RTS0044766,24
RTS0044767,30
RTS0044768,31
RTS0044769,21
RTS0044770,14
RTS0044771,17
RTS0044772,9
RTS0044773,24
RTS0044774,16
RTS0044775,15
RTS0044776,37
RTS0044777,26
RTS0044778,30
RTS0044779,26
RTS0044780,40
RTS0044781,30
RTS0044782,47
RTS0044783,49
RTS0044784,48
RTS0044785,32
RTS0044786,42
RTS0044787,32
RTS0044788,25
RTS0044789,55
RTS0044790,24
RTS0044791,126
RTS0044792,135
RTS0044793,29
RTS0044794,28
RTS0044795,32
RTS0044796,18
RTS0044797,37
RTS0044798,35
RTS0044799,38
RTS0044800,20
RTS0044801,22
RTS0044802,18
RTS0044803,21
RTS0044804,23
RTS0044805,23
RTS0044806,24
RTS0044807,26
RTS0044808,23
RTS0044809,36
RTS0044810,29
RTS0044811,30
RTS0044812,31
RTS0044813,37
RTS0044814,53
RTS0044815,39
RTS0044816,32
RTS0044817,20
RTS0044818,35
RTS0044819,23
RTS0044820,23
RTS0044821,34
RTS0044822,41
RTS0044823,35
RTS0044824,35
RTS0044825,49
RTS0044826,22
RTS0044827,35
RTS0044828,26
RTS0044829,32
RTS0044830,18
RTS0044831,21
RTS0044832,25
RTS0044833,17
RTS0044834,33
RTS0044835,14
RTS0044836,19
RTS0044837,17
RTS0044838,21
RTS0044839,27
RTS0044840,25
RTS0044841,20
RTS0044842,13
RTS0044843,19
RTS0044844,15
RTS0044845,16
RTS0044846,21
RTS0044847,26
RTS0044848,24
RTS0044849,29
RTS0044850,20
RTS0044851,15
RTS0044852,16
RTS0044853,19
RTS0044854,24
RTS0044855,19
RTS0044856,31
RTS0044857,19
RTS0044858,19
RTS0044859,18
RTS0044860,24
RTS0044861,35
RTS0044862,21
RTS0044863,35
RTS0044864,19
RTS0044865,41
RTS0044866,29
RTS0044867,30
RTS0044868,36
RTS0044869,50
RTS0044870,44
RTS0044871,28
RTS0044872,29
RTS0044873,31
RTS0044874,35
RTS0044875,45
RTS0044876,55
RTS0044877,67
RTS0044878,48
RTS0044879,51
RTS0044880,76
RTS0044881,17
RTS0044882,29
RTS0044883,17
RTS0044884,34
RTS0044885,29
RTS0044886,22
RTS0044887,21
RTS0044888,38
RTS0044889,19
RTS0044890,14
RTS0044891,31
RTS0044892,51
RTS0044893,27
RTS0044894,27
RTS0044895,25
RTS0044896,68
RTS0044897,41
RTS0044898,50
RTS0044899,44
RTS0044900,29
RTS0044901,37
RTS0044902,47
RTS0044903,71
RTS0044904,56
RTS0044905,68
RTS0044906,159
RTS0044907,153
RTS0044908,161
RTS0044909,191
RTS0044910,118
RTS0044911,14
RTS0044912,20
RTS0044913,26
RTS0044914,28
RTS0044915,30
RTS0044916,23
RTS0044917,25
RTS0044918,22
RTS0044919,19
RTS0044920,25
RTS0044921,39
RTS0044922,38
RTS0044923,45
RTS0044924,42
RTS0044925,24
RTS0044926,29
RTS0044927,28
RTS0044928,29
RTS0044929,29
RTS0044930,27
RTS0044931,22
RTS0044932,30
RTS0044933,24
RTS0044934,10
RTS0044935,26
RTS0044936,21
RTS0044937,16
RTS0044938,20
RTS0044939,27
RTS0044940,24
RTS0044941,26
RTS0044942,20
RTS0044943,28
RTS0044944,7
RTS0044945,20
RTS0044946,27
RTS0044947,18
RTS0044948,28
RTS0044949,22
RTS0044950,25
RTS0044951,24
RTS0044952,19
RTS0044953,16
RTS0044954,15
RTS0044955,10
RTS0044956,56
RTS0044957,78
RTS0044958,48
RTS0044959,36
RTS0044960,58
RTS0044961,25
RTS0044962,25
RTS0044963,23
RTS0044964,29
RTS0044965,21
RTS0044966,18
RTS0044967,34
RTS0044968,43
RTS0044969,31
RTS0044970,29
RTS0044971,27
RTS0044972,24
RTS0044973,20
RTS0044974,19
RTS0044975,22
RTS0044976,24
RTS0044977,22
RTS0044978,17
RTS0044979,25
RTS0044980,16
RTS0044981,10
RTS0044982,37
RTS0044983,13
RTS0044984,29
RTS0044985,25
RTS0044986,7
RTS0044987,30
RTS0044988,20
RTS0044989,21
RTS0044990,24
RTS0044991,19
RTS0044992,19
RTS0044993,13
RTS0044994,16
RTS0044995,27
RTS0044996,14
RTS0044997,21
RTS0044998,16
RTS0044999,18
RTS0045000,20
RTS0045001,24
RTS0045002,21
RTS0045003,25
RTS0045004,25
RTS0045005,33
RTS0045006,24
RTS0045007,56
RTS0045008,55
RTS0045009,39
RTS0045010,20
RTS0045011,26
RTS0045012,18
RTS0045013,10
RTS0045014,19
RTS0045015,17
RTS0045016,25
RTS0045017,34
RTS0045018,34
RTS0045019,36
RTS0045020,21
RTS0045021,30
RTS0045022,27
RTS0045023,31
RTS0045024,24
RTS0045025,35
RTS0045026,55
RTS0045027,41
RTS0045028,50
RTS0045029,50
RTS0045030,71
RTS0045031,19
RTS0045032,26
RTS0045033,27
RTS0045034,21
RTS0045035,19
RTS0045036,26
RTS0045038,29
RTS0045039,26
RTS0045040,17
RTS0045041,27
RTS0045042,25
RTS0045043,28
RTS0045044,30
RTS0045045,33
RTS0045046,17
RTS0045047,19
RTS0045048,20
RTS0045049,24
RTS0045050,22
RTS0045051,15
RTS0045052,23
RTS0045053,16
RTS0045054,32
RTS0045055,21
RTS0045056,39
RTS0045057,65
RTS0045058,19
RTS0045059,31
RTS0045060,50
RTS0045061,24
RTS0045063,19
RTS0045064,23
RTS0045065,32
RTS0045066,26
RTS0045067,94
RTS0045068,83
RTS0045069,48
RTS0045070,59
RTS0045071,49
RTS0045072,36
RTS0045073,46
RTS0045074,58
RTS0045075,33
RTS0045076,20
RTS0045077,20
RTS0045078,21
RTS0045079,17
RTS0045080,16
RTS0045081,24
RTS0045082,26
RTS0045083,44
RTS0045084,26
RTS0045085,17
RTS0045086,18
RTS0045087,22
RTS0045088,27
RTS0045089,14
RTS0045090,20
RTS0045091,23
RTS0045092,18
RTS0045093,19
RTS0045094,21
RTS0045095,20
RTS0045096,21
RTS0045097,12
RTS0045098,18
RTS0045099,21
RTS0045100,31
RTS0045101,25
RTS0045102,15
RTS0045103,21
RTS0045104,8
RTS0045105,23
RTS0045106,26
RTS0045107,24
RTS0045108,17
RTS0045109,21
RTS0045110,23
RTS0045111,24
RTS0045112,23
RTS0045113,34
RTS0045114,30
RTS0045115,24
RTS0045116,20
RTS0045117,30
RTS0045118,25
RTS0045119,21
RTS0045120,21
RTS0045121,16
RTS0045122,24
RTS0045123,31
RTS0045124,14
RTS0045125,24
RTS0045126,22
RTS0045127,25
RTS0045128,31
RTS0045129,26
RTS0045130,30
RTS0045131,24
RTS0045132,23
RTS0045133,13
RTS0045134,24
RTS0045135,21
RTS0045136,32
RTS0045137,37
RTS0045138,43
RTS0045139,34
RTS0045140,30
RTS0045141,21
RTS0045142,37
RTS0045143,28
RTS0045144,32
RTS0045145,23
RTS0045146,27
RTS0045147,32
RTS0045148,19
RTS0045149,15
RTS0045150,19
RTS0045151,21
RTS0045152,25
RTS0045153,20
RTS0045154,16
RTS0045155,30
RTS0045156,20
RTS0045157,33
RTS0045158,28
RTS0045159,30
RTS0045160,32
RTS0045161,24
RTS0045162,22
RTS0045163,37
RTS0045164,24
RTS0045165,29
RTS0045166,44
RTS0045167,20
RTS0045168,35
RTS0045169,36
RTS0045170,28
RTS0045171,54
RTS0045172,33
RTS0045173,40
RTS0045174,29
RTS0045175,24
RTS0045176,17
RTS0045177,13
RTS0045178,23
RTS0045179,30
RTS0045180,22
RTS0045181,30
RTS0045182,30
RTS0045183,29
RTS0045184,34
RTS0045185,33
RTS0045186,29
RTS0045187,27
RTS0045188,24
RTS0045189,28
RTS0045190,24
RTS0045191,20
RTS0045192,13
RTS0045193,13
RTS0045194,24
RTS0045195,12
RTS0045196,23
RTS0045197,18
RTS0045198,24
RTS0045199,12
RTS0045200,22
RTS0045201,17
RTS0045202,34
RTS0045203,27
RTS0045204,20
RTS0045205,26
RTS0045206,20
RTS0045207,20
RTS0045208,16
RTS0045209,20
RTS0045210,23
RTS0045211,28
RTS0045212,27
RTS0045213,27
RTS0045214,14
RTS0045215,19
RTS0045216,32
RTS0045217,24
RTS0045218,54
RTS0045219,36
RTS0045220,47
RTS0045221,16
RTS0045222,20
RTS0045223,27
RTS0045224,26
RTS0045225,19
RTS0045226,146
RTS0045227,65
RTS0045228,118
RTS0045229,85
RTS0045230,88
RTS0045231,53
RTS0045232,65
RTS0045233,49
RTS0045234,27
RTS0045235,37
RTS0045236,73
RTS0045237,61
RTS0045238,44
RTS0045239,38
RTS0045240,84
RTS0045241,40
RTS0045242,48
RTS0045243,30
RTS0045244,42
RTS0045245,28
RTS0045246,28
RTS0045247,21
RTS0045248,12
RTS0045249,22
RTS0045250,21
RTS0045251,26
RTS0045252,13
RTS0045253,21
RTS0045254,24
RTS0045255,15
RTS0045256,18
RTS0045257,16
RTS0045258,19
RTS0045259,22
RTS0045260,16
RTS0045261,39
RTS0045262,81
RTS0045263,45
RTS0045264,44
RTS0045265,51
RTS0045266,24
RTS0045267,45
RTS0045268,53
RTS0045269,46
RTS0045270,38
RTS0045271,21
RTS0045272,11
RTS0045273,22
RTS0045274,24
RTS0045275,23
RTS0045276,22
RTS0045277,29
RTS0045278,37
RTS0045279,13
RTS0045280,19
RTS0045281,22
RTS0045282,24
RTS0045283,32
RTS0045284,17
RTS0045285,14
RTS0045286,28
RTS0045287,23
RTS0045288,22
RTS0045289,18
RTS0045290,23
RTS0045291,22
RTS0045292,38
RTS0045293,24
RTS0045294,16
RTS0045295,24
RTS0045296,26
RTS0045297,27
RTS0045298,31
RTS0045299,24
RTS0045300,34
RTS0045301,56
RTS0045302,32
RTS0045303,63
RTS0045304,30
RTS0045305,61
RTS0045306,18
RTS0045307,29
RTS0045308,24
RTS0045309,19
RTS0045310,27
RTS0045311,7
RTS0045312,13
RTS0045313,23
RTS0045314,9
RTS0045315,22
RTS0045316,23
RTS0045317,16
RTS0045318,25
RTS0045319,25
RTS0045320,25
RTS0045321,21
RTS0045322,20
RTS0045323,20
RTS0045324,19
RTS0045325,15
RTS0045326,17
RTS0045327,19
RTS0045328,23
RTS0045329,19
RTS0045330,18
RTS0045331,20
RTS0045332,24
RTS0045333,28
RTS0045334,23
RTS0045335,18
RTS0045336,21
RTS0045337,28
RTS0045338,27
RTS0045339,29
RTS0045340,37
RTS0045341,21
RTS0045342,19
RTS0045343,17
RTS0045344,22
RTS0045345,17
RTS0045346,16
RTS0045347,19
RTS0045348,17
RTS0045349,22
RTS0045350,19
RTS0045351,8
RTS0045352,10
RTS0045353,19
RTS0045354,19
RTS0045355,11
RTS0045356,25
RTS0045357,36
RTS0045358,19
RTS0045359,31
RTS0045360,19
RTS0045361,34
RTS0045362,23
RTS0045363,13
RTS0045364,34
RTS0045365,20
RTS0045366,24
RTS0045367,32
RTS0045368,15
RTS0045369,11
RTS0045370,17
RTS0045371,35
RTS0045372,44
RTS0045373,50
RTS0045374,47
RTS0045375,59
RTS0045376,26
RTS0045377,26
RTS0045378,17
RTS0045379,30
RTS0045380,27
RTS0045381,35
RTS0045382,25
RTS0045383,20
RTS0045384,26
RTS0045385,19
RTS0045386,39
RTS0045387,22
RTS0045388,27
RTS0045389,25
RTS0045390,24
RTS0045391,23
RTS0045392,18
RTS0045393,13
RTS0045394,22
RTS0045395,24
RTS0045396,22
RTS0045397,28
RTS0045398,24
RTS0045399,32
RTS0045400,20
RTS0045401,17
RTS0045402,30
RTS0045403,33
RTS0045404,31
RTS0045405,25
RTS0045406,45
RTS0045407,63
RTS0045408,25
RTS0045409,64
RTS0045410,46
RTS0045411,89
RTS0045412,67
RTS0045413,70
RTS0045414,66
RTS0045415,45
RTS0045416,12
RTS0045417,18
RTS0045418,29
RTS0045419,13
RTS0045420,29
RTS0045421,1066
RTS0045422,1102
RTS0045423,524
RTS0045424,1059
RTS0045425,1000
RTS0045426,38
RTS0045427,25
RTS0045428,26
RTS0045429,28
RTS0045430,30
RTS0045431,39
RTS0045432,27
RTS0045433,25
RTS0045434,32
RTS0045435,36
RTS0045436,50
RTS0045437,62
RTS0045438,57
RTS0045439,55
RTS0045440,53
RTS0045441,32
RTS0045442,27
RTS0045443,29
RTS0045444,26
RTS0045445,24
RTS0045446,72
RTS0045447,65
RTS0045448,43
RTS0045449,36
RTS0045450,29
RTS0045451,107
RTS0045452,82
RTS0045453,82
RTS0045454,67
RTS0045455,95
RTS0045456,11
RTS0045457,28
RTS0045458,30
RTS0045459,9
RTS0045460,25
RTS0045461,17
RTS0045462,26
RTS0045463,20
RTS0045464,11
RTS0045465,22
RTS0045466,45
RTS0045467,43
RTS0045468,25
RTS0045469,48
RTS0045470,34
RTS0045471,26
RTS0045472,23
RTS0045473,9
RTS0045474,29
RTS0045475,30
RTS0045476,60
RTS0045477,84
RTS0045478,82
RTS0045479,99
RTS0045480,68
RTS0045481,34
RTS0045482,24
RTS0045483,19
RTS0045484,51
RTS0045485,46
RTS0045486,13
RTS0045487,22
RTS0045488,28
RTS0045489,20
RTS0045490,27
RTS0045491,167
RTS0045492,207
RTS0045493,148
RTS0045494,97
RTS0045495,95
RTS0045496,33
RTS0045497,27
RTS0045498,64
RTS0045499,70
RTS0045500,58
RTS0045501,137
RTS0045502,138
RTS0045503,133
RTS0045504,86
RTS0045505,84
RTS0045506,2953
RTS0045507,4197
RTS0045508,2652
RTS0045509,3603
RTS0045510,2518
RTS0045511,29
RTS0045512,29
RTS0045513,13
RTS0045514,25
RTS0045515,24
RTS0045516,18
RTS0045517,9
RTS0045518,24
RTS0045519,25
RTS0045520,15
RTS0045521,39
RTS0045522,38
RTS0045523,29
RTS0045524,35
RTS0045525,31
RTS0045526,100
RTS0045527,78
RTS0045528,51
RTS0045529,113
RTS0045530,101
RTS0045531,22
RTS0045532,20
RTS0045533,26
RTS0045534,20
RTS0045535,9
RTS0045536,93
RTS0045537,94
RTS0045538,49
RTS0045539,90
RTS0045540,92
RTS0045541,19
RTS0045542,30
RTS0045543,42
RTS0045544,17
RTS0045545,27
RTS0045546,29
RTS0045547,21
RTS0045548,12
RTS0045549,25
RTS0045550,27
RTS0045551,21
RTS0045552,18
RTS0045553,13
RTS0045554,22
RTS0045555,14
RTS0045556,38
RTS0045557,32
RTS0045558,36
RTS0045559,33
RTS0045560,40
RTS0045561,32
RTS0045562,22
RTS0045563,15
RTS0045564,28
RTS0045565,21
RTS0045566,33
RTS0045567,22
RTS0045568,13
RTS0045569,33
RTS0045570,19
RTS0045571,17
RTS0045572,18
RTS0045573,11
RTS0045574,16
RTS0045575,26
RTS0045576,14
RTS0045577,21
RTS0045578,10
RTS0045579,31
RTS0045580,17
RTS0045581,46
RTS0045582,25
RTS0045583,33
RTS0045584,42
RTS0045585,24
RTS0045586,36
RTS0045587,75
RTS0045588,64
RTS0045589,34
RTS0045590,39
RTS0045592,236
RTS0045593,273
RTS0045594,160
RTS0045595,174
RTS0045596,120
RTS0045597,139
RTS0045598,166
RTS0045599,165
RTS0045600,94
RTS0045601,30
RTS0045602,33
RTS0045603,24
RTS0045604,51
RTS0045606,25
RTS0045607,10
RTS0045608,15
RTS0045609,14
RTS0045610,20
RTS0045611,20
RTS0045612,16
RTS0045613,23
RTS0045614,36
RTS0045615,26
RTS0045616,20
RTS0045617,16
RTS0045618,14
RTS0045619,22
RTS0045620,9
RTS0045621,38
RTS0045622,56
RTS0045623,57
RTS0045624,29
RTS0045625,65
RTS0045626,12
RTS0045627,14
RTS0045628,16
RTS0045629,19
RTS0045630,15
RTS0045631,16
RTS0045632,22
RTS0045633,22
RTS0045634,16
RTS0045635,25
RTS0045636,26
RTS0045637,20
RTS0045638,19
RTS0045639,34
RTS0045640,22
RTS0045641,33
RTS0045642,26
RTS0045643,13
RTS0045644,31
RTS0045645,21
RTS0045646,20
RTS0045647,26
RTS0045648,32
RTS0045649,22
RTS0045650,36
RTS0045651,29
RTS0045652,41
RTS0045653,36
RTS0045654,59
RTS0045655,49
RTS0045656,40
RTS0045657,45
RTS0045658,60
RTS0045659,47
RTS0045660,51
RTS0045661,122
RTS0045662,101
RTS0045663,85
RTS0045664,64
RTS0045665,133
RTS0045666,13
RTS0045667,14
RTS0045668,30
RTS0045669,22
RTS0045670,19
RTS0045671,18
RTS0045672,17
RTS0045673,16
RTS0045674,14
RTS0045675,31
RTS0045676,81
RTS0045677,95
RTS0045678,97
RTS0045679,90
RTS0045680,122
RTS0045681,24
RTS0045682,14
RTS0045683,20
RTS0045684,17
RTS0045685,23
RTS0045687,22
RTS0045688,23
RTS0045689,26
RTS0045690,20
RTS0045691,29
RTS0045692,16
RTS0045693,25
RTS0045694,30
RTS0045695,21
RTS0045696,15
RTS0045697,23
RTS0045698,35
RTS0045699,20
RTS0045700,23
RTS0045701,27
RTS0045702,24
RTS0045703,33
RTS0045704,33
RTS0045705,26
RTS0045706,16
RTS0045707,25
RTS0045708,19
RTS0045709,22
RTS0045710,23
RTS0045711,16
RTS0045712,17
RTS0045713,38
RTS0045714,30
RTS0045715,15
RTS0045716,78
RTS0045717,39
RTS0045718,19
RTS0045719,32
RTS0045720,44
RTS0045721,57
RTS0045722,52
RTS0045723,56
RTS0045724,39
RTS0045725,39
RTS0045726,36
RTS0045727,40
RTS0045728,40
RTS0045729,33
RTS0045730,24
RTS0045731,45
RTS0045732,44
RTS0045733,28
RTS0045734,63
RTS0045735,55
RTS0045736,224
RTS0045737,331
RTS0045738,503
RTS0045739,414
RTS0045740,189
RTS0045741,162
RTS0045742,95
RTS0045743,118
RTS0045744,179
RTS0045745,136
RTS0045746,82
RTS0045747,66
RTS0045748,93
RTS0045749,37
RTS0045750,28
RTS0045751,65
RTS0045752,39
RTS0045753,62
RTS0045754,69
RTS0045755,60
RTS0045756,77
RTS0045757,73
RTS0045758,106
RTS0045759,70
RTS0045760,57
RTS0045761,17
RTS0045762,28
RTS0045763,21
RTS0045764,21
RTS0045765,22
RTS0045766,27
RTS0045767,30
RTS0045768,22
RTS0045769,27
RTS0045770,25
RTS0045771,12
RTS0045772,19
RTS0045773,41
RTS0045774,20
RTS0045775,20
RTS0045776,17
RTS0045777,9
RTS0045778,22
RTS0045779,20
RTS0045780,14
RTS0045781,91
RTS0045782,128
RTS0045783,132
RTS0045784,137
RTS0045785,177
RTS0045786,26
RTS0045787,39
RTS0045788,55
RTS0045789,28
RTS0045790,29
RTS0045791,16
RTS0045792,20
RTS0045793,34
RTS0045794,24
RTS0045795,16
RTS0045796,21
RTS0045797,27
RTS0045798,18
RTS0045799,25
RTS0045800,24
RTS0045801,15
RTS0045802,8
RTS0045803,29
RTS0045804,11
RTS0045805,18
RTS0045806,92
RTS0045807,46
RTS0045808,39
RTS0045809,51
RTS0045810,20
RTS0045811,40
RTS0045812,41
RTS0045813,27
RTS0045814,41
RTS0045815,34
RTS0045816,46
RTS0045817,28
RTS0045818,33
RTS0045819,42
RTS0045820,40
RTS0045821,81
RTS0045822,68
RTS0045823,65
RTS0045824,104
RTS0045825,42
RTS0045826,66
RTS0045827,63
RTS0045828,50
RTS0045829,49
RTS0045830,40
RTS0045831,36
RTS0045832,41
RTS0045833,37
RTS0045834,46
RTS0045835,32
RTS0045836,225
RTS0045837,206
RTS0045838,137
RTS0045840,114
RTS0045841,123
RTS0045842,98
RTS0045843,52
RTS0045844,63
RTS0045845,86
RTS0045846,380
RTS0045848,63
RTS0045849,526
RTS0045851,13
RTS0045852,17
RTS0045853,21
RTS0045854,23
RTS0045855,22
RTS0045856,24
RTS0045857,31
RTS0045858,28
RTS0045859,28
RTS0045860,23
RTS0045861,26
RTS0045862,41
RTS0045863,146
RTS0045864,188
RTS0045865,116
RTS0045866,263
RTS0045867,22
RTS0045868,17
RTS0045869,16
RTS0045870,17
RTS0045871,12
RTS0045872,28
RTS0045873,24
RTS0045874,22
RTS0045875,20
RTS0045876,17
RTS0045877,19
RTS0045878,22
RTS0045879,31
RTS0045880,22
RTS0045881,25
RTS0045882,21
RTS0045883,26
RTS0045884,33
RTS0045885,1
RTS0045886,22
RTS0045887,17
RTS0045888,13
RTS0045889,20
RTS0045890,25
RTS0045891,22
RTS0045892,24
RTS0045893,22
RTS0045894,24
RTS0045895,24
RTS0045896,37
RTS0045897,39
RTS0045898,30
RTS0045899,40
RTS0045900,61
RTS0045901,21
RTS0045902,44
RTS0045903,60
RTS0045904,65
RTS0045905,38
RTS0045906,37
RTS0045907,37
RTS0045908,15
RTS0045909,15
RTS0045910,18
RTS0045911,25
RTS0045912,24
RTS0045913,21
RTS0045914,16
RTS0045915,21
RTS0045916,25
RTS0045917,17
RTS0045918,18
RTS0045919,22
RTS0045920,20
RTS0045921,19
RTS0045922,23
RTS0045923,14
RTS0045924,17
RTS0045925,20
RTS0045926,42
RTS0045927,21
RTS0045928,20
RTS0045929,18
RTS0045930,83
RTS0045931,91
RTS0045932,45
RTS0045933,18
RTS0045935,18
RTS0045939,34
RTS0045940,23
RTS0045941,27
RTS0045942,18
RTS0045943,27
RTS0045944,28
RTS0045945,42
RTS0045946,21
RTS0045947,26
RTS0045948,33
RTS0045949,25
RTS0045950,30
RTS0045951,26
RTS0045952,27
RTS0045953,19
RTS0045954,50
RTS0045955,27
RTS0045956,19
RTS0045957,17
RTS0045958,17
RTS0045959,25
RTS0045960,13
RTS0045961,13
RTS0045962,23
RTS0045963,21
RTS0045964,24
RTS0045965,17
RTS0045966,18
RTS0045967,11
RTS0045968,18
RTS0045969,49
RTS0045970,54
RTS0045971,75
RTS0045972,26
RTS0045973,20
RTS0045974,14
RTS0045975,21
RTS0045976,17
RTS0045977,16
RTS0045978,25
RTS0045979,45
RTS0045980,27
RTS0045981,56
RTS0045982,45
RTS0045983,44
RTS0045984,35
RTS0045985,32
RTS0045986,17
RTS0045987,27
RTS0045988,20
RTS0045989,15
RTS0045990,16
RTS0045991,36
RTS0045992,41
RTS0045993,45
RTS0045994,22
RTS0045995,18
RTS0045996,18
RTS0045997,27
RTS0045998,16
RTS0045999,18
RTS0046000,12
RTS0046001,22
RTS0046002,21
RTS0046003,21
RTS0046004,22
RTS0046005,33
RTS0046006,42
RTS0046007,53
RTS0046008,38
RTS0046009,67
RTS0046010,19
RTS0046011,21
RTS0046012,19
RTS0046013,24
RTS0046014,15
RTS0046015,16
RTS0046016,37
RTS0046017,46
RTS0046018,31
RTS0046019,25
RTS0046020,25
RTS0046021,26
RTS0046022,39
RTS0046023,33
RTS0046024,24
RTS0046025,25
RTS0046026,18
RTS0046027,24
RTS0046028,16
RTS0046029,19
RTS0046030,14
RTS0046031,22
RTS0046032,17
RTS0046033,16
RTS0046034,16
RTS0046035,17
RTS0046036,15
RTS0046037,15
RTS0046038,19
RTS0046039,21
RTS0046040,12
RTS0046041,17
RTS0046042,14
RTS0046043,16
RTS0046044,23
RTS0046045,32
RTS0046046,13
RTS0046047,13
RTS0046048,23
RTS0046049,46
RTS0046050,45
RTS0046051,59
RTS0046052,55
RTS0046053,65
RTS0046054,64
RTS0046055,68
RTS0046056,23
RTS0046057,23
RTS0046058,24
RTS0046059,27
RTS0046060,22
RTS0046061,40
RTS0046062,31
RTS0046063,29
RTS0046064,96
RTS0046065,79
RTS0046066,108
RTS0046067,124
RTS0046068,20
RTS0046069,23
RTS0046070,22
RTS0046071,19
RTS0046072,23
RTS0046073,26
RTS0046074,19
RTS0046075,26
RTS0046076,28
RTS0046077,28
RTS0046078,31
RTS0046079,20
RTS0046080,21
RTS0046081,26
RTS0046082,129
RTS0046083,40
RTS0046084,161
RTS0046085,35
RTS0046086,44
RTS0046087,34
RTS0046088,15
RTS0046089,12
RTS0046090,20
RTS0046091,20
RTS0046092,29
RTS0046093,23
RTS0046094,16
RTS0046095,19
RTS0046096,15
RTS0046097,14
RTS0046098,29
RTS0046099,17
RTS0046100,15
RTS0046101,18
RTS0046102,26
RTS0046103,23
RTS0046104,26
RTS0046105,29
RTS0046106,13
RTS0046107,17
RTS0046108,18
RTS0046109,16
RTS0046110,22
RTS0046111,22
RTS0046112,53
RTS0046113,44
RTS0046114,15
RTS0046115,53
RTS0046116,55
RTS0046117,40
RTS0046119,15
RTS0046121,31
RTS0046122,30
RTS0046123,26
RTS0046124,25
RTS0046125,14
RTS0046126,10
RTS0046127,17
RTS0046128,57
RTS0046129,22
RTS0046130,23
RTS0046131,28
RTS0046132,41
RTS0046133,87
RTS0046134,68
RTS0046135,44
RTS0046136,178
RTS0046137,308
RTS0046138,55
RTS0046140,107
RTS0046141,76
RTS0046142,81
RTS0046143,87
RTS0046144,130
RTS0046145,23
RTS0046146,26
RTS0046147,21
RTS0046148,30
RTS0046149,17
RTS0046150,12
RTS0046152,23
RTS0046153,18
RTS0046154,19
RTS0046155,34
RTS0046156,23
RTS0046157,17
RTS0046158,12
RTS0046159,20
RTS0046160,22
RTS0046161,19
RTS0046162,30
RTS0046163,19
RTS0046164,37
RTS0046165,39
RTS0046166,25
RTS0046167,40
RTS0046168,21
RTS0046169,18
RTS0046170,19
RTS0046171,18
RTS0046172,23
RTS0046173,8
RTS0046174,18
RTS0046175,24
RTS0046176,7
RTS0046177,11
RTS0046178,19
RTS0046179,15
RTS0046180,18
RTS0046181,18
RTS0046182,21
RTS0046183,46
RTS0046184,43
RTS0046185,54
RTS0046186,32
RTS0046187,37
RTS0046188,45
RTS0046191,18
RTS0046193,5
RTS0046194,29
RTS0046195,26
RTS0046196,15
RTS0046197,15
RTS0046198,15
RTS0046199,24
RTS0046200,16
RTS0046201,22
RTS0046202,27
RTS0046203,14
RTS0046204,30
RTS0046205,17
RTS0046206,36
RTS0046207,26
RTS0046208,18
RTS0046209,20
RTS0046210,16
RTS0046211,15
RTS0046212,17
RTS0046213,128
RTS0046214,92
RTS0046215,77
RTS0046216,92
RTS0046217,87
RTS0046218,29
RTS0046219,16
RTS0046220,14
RTS0046221,22
RTS0046222,15
RTS0046223,13
RTS0046224,17
RTS0046225,31
RTS0046226,25
RTS0046227,31
RTS0046228,39
RTS0046229,25
RTS0046230,17
RTS0046231,11
RTS0046232,30
RTS0046233,17
RTS0046234,13
RTS0046235,19
RTS0046236,19
RTS0046237,30
RTS0046238,19
RTS0046239,18
RTS0046240,18
RTS0046241,24
RTS0046242,18
RTS0046243,11
RTS0046244,23
RTS0046245,5
RTS0046246,22
RTS0046247,17
RTS0046248,22
RTS0046249,23
RTS0046250,20
RTS0046251,19
RTS0046252,73
RTS0046253,37
RTS0046254,75
RTS0046255,22
RTS0046256,44
RTS0046257,23
RTS0046258,22
RTS0046259,19
RTS0046260,20
RTS0046261,33
RTS0046262,39
RTS0046263,28
RTS0046264,17
RTS0046265,12
RTS0046266,19
RTS0046267,14
RTS0046268,26
RTS0046269,25
RTS0046270,25
RTS0046271,20
RTS0046272,16
RTS0046273,19
RTS0046274,19
RTS0046275,16
RTS0046276,11
RTS0046277,20
RTS0046278,26
RTS0046279,71
RTS0046280,24
RTS0046281,56
RTS0046282,16
RTS0046283,22
RTS0046284,18
RTS0046285,16
RTS0046286,22
RTS0046287,26
RTS0046288,17
RTS0046289,34
RTS0046290,31
RTS0046291,20
RTS0046292,19
RTS0046293,38
RTS0046294,20
RTS0046295,48
RTS0046296,19
RTS0046297,24
RTS0046298,18
RTS0046299,21
RTS0046300,14
RTS0046301,26
RTS0046302,29
RTS0046303,28
RTS0046304,13
RTS0046305,14
RTS0046306,29
RTS0046307,19
RTS0046308,24
RTS0046309,20
RTS0046310,19
RTS0046311,20
RTS0046312,14
RTS0046313,21
RTS0046314,23
RTS0046315,22
RTS0046316,19
RTS0046317,27
RTS0046318,20
RTS0046319,25
RTS0046320,18
RTS0046321,26
RTS0046322,23
RTS0046323,27
RTS0046324,22
RTS0046325,24
RTS0046326,12
RTS0046327,25
RTS0046328,23
RTS0046329,82
RTS0046330,82
RTS0046331,77
RTS0046332,41
RTS0046333,119
RTS0046334,41
RTS0046335,34
RTS0046336,42
RTS0046342,17
RTS0046343,19
RTS0046344,31
RTS0046345,14
RTS0046346,19
RTS0046347,984
RTS0046348,1058
RTS0046349,914
RTS0046350,14
RTS0046351,19
RTS0046352,14
RTS0046353,28
RTS0046354,16
RTS0046355,25
RTS0046356,31
RTS0046357,31
RTS0046358,22
RTS0046359,29
RTS0046360,24
RTS0046361,29
RTS0046362,30
RTS0046363,32
RTS0046364,27
RTS0046365,13
RTS0046366,15
RTS0046367,11
RTS0046368,20
RTS0046369,21
RTS0046370,19
RTS0046371,31
RTS0046372,21
RTS0046373,23
RTS0046374,10
RTS0046375,15
RTS0046376,16
RTS0046377,27
RTS0046378,24
RTS0046379,22
RTS0046380,27
RTS0046381,19
RTS0046382,14
RTS0046383,19
RTS0046384,23
RTS0046385,20
RTS0046386,43
RTS0046387,16
RTS0046388,22
RTS0046389,23
RTS0046390,16
RTS0046391,22
RTS0046392,13
RTS0046393,18
RTS0046394,19
RTS0046395,23
RTS0046396,21
RTS0046397,19
RTS0046398,29
RTS0046399,22
RTS0046400,24
RTS0046401,29
RTS0046402,23
RTS0046403,25
RTS0046404,31
RTS0046405,29
RTS0046406,25
RTS0046407,15
RTS0046408,25
RTS0046409,25
RTS0046410,62
RTS0046411,67
RTS0046412,58
RTS0046413,54
RTS0046414,528
RTS0046415,137
RTS0046416,16
RTS0046417,29
RTS0046418,28
RTS0046419,16
RTS0046420,38
RTS0046421,29
RTS0046422,26
RTS0046423,20
RTS0046424,27
RTS0046425,24
RTS0046426,15
RTS0046427,21
RTS0046428,20
RTS0046429,22
RTS0046430,17
RTS0046431,22
RTS0046432,92
RTS0046433,53
RTS0046434,82
RTS0046435,213
RTS0046439,68
RTS0046440,90
RTS0046441,76
RTS0046442,38
RTS0046443,64
RTS0046444,40
RTS0046445,20
RTS0046446,18
RTS0046447,19
RTS0046448,42
RTS0046449,38
RTS0046450,78
RTS0046451,24
RTS0046452,51
RTS0046453,36
RTS0046454,24
RTS0046455,24
RTS0046456,22
RTS0046457,14
RTS0046458,37
RTS0046459,111
RTS0046460,86
RTS0046461,24
RTS0046462,24
RTS0046463,27
RTS0046464,14
RTS0046466,20
RTS0046468,28
RTS0046469,19
RTS0046470,15
RTS0046471,21
RTS0046472,28
RTS0046473,17
RTS0046474,18
RTS0046475,30
RTS0046476,15
RTS0046477,15
RTS0046478,18
RTS0046479,26
RTS0046480,22
RTS0046481,12
RTS0046482,27
RTS0046483,16
RTS0046484,16
RTS0046485,32
RTS0046486,23
RTS0046487,28
RTS0046488,26
RTS0046489,22
RTS0046490,20
RTS0046491,29
RTS0046492,27
RTS0046493,17
RTS0046494,8
RTS0046495,31
RTS0046496,57
RTS0046497,47
RTS0046498,28
RTS0046499,216
RTS0046500,276
RTS0046501,201
RTS0046502,29
RTS0046503,43
RTS0046504,33
RTS0046505,16
RTS0046506,20
RTS0046507,20
RTS0046508,17
RTS0046509,22
RTS0046510,33
RTS0046511,23
RTS0046512,36
RTS0046513,28
RTS0046514,17
RTS0046515,21
RTS0046516,17
RTS0046517,17
RTS0046518,14
RTS0046519,21
RTS0046520,23
RTS0046521,20
RTS0046522,21
RTS0046524,23
RTS0046525,22
RTS0046526,39
RTS0046527,47
RTS0046528,32
RTS0046529,21
RTS0046530,18
RTS0046531,16
RTS0046532,21
RTS0046533,17
RTS0046534,28
RTS0046535,20
RTS0046536,22
RTS0046537,19
RTS0046538,26
RTS0046539,22
RTS0046540,22
RTS0046541,25
RTS0046542,29
RTS0046543,30
RTS0046544,18
RTS0046545,63
RTS0046546,23
RTS0046548,21
RTS0046549,69
RTS0046550,14
RTS0046551,35
RTS0046552,34
RTS0046553,30
RTS0046554,16
RTS0046555,20
RTS0046556,38
RTS0046557,19
RTS0046558,16
RTS0046559,34
RTS0046560,21
RTS0046561,18
RTS0046562,26
RTS0046563,20
RTS0046564,21
RTS0046565,36
RTS0046566,25
RTS0046567,28
RTS0046568,28
RTS0046569,23
RTS0046570,20
RTS0046571,25
RTS0046572,26
RTS0046573,27
RTS0046574,24
RTS0046575,20
RTS0046577,17
RTS0046578,19
RTS0046580,28
RTS0046581,29
RTS0046582,35
RTS0046583,20
RTS0046584,24
RTS0046585,28
RTS0046586,24
RTS0046587,25
RTS0046588,17
RTS0046589,24
RTS0046590,26
RTS0046591,21
RTS0046592,24
RTS0046593,24
RTS0046594,39
RTS0046595,21
RTS0046596,33
RTS0046597,17
RTS0046598,45
RTS0046599,28
RTS0046600,118
RTS0046601,147
RTS0046602,47
RTS0046603,106
RTS0046604,26
RTS0046605,26
RTS0046606,28
RTS0046607,61
RTS0046608,175
RTS0046609,86
RTS0046610,19
RTS0046611,15
RTS0046612,23
RTS0046613,29
RTS0046614,20
RTS0046615,21
RTS0046616,21
RTS0046617,29
RTS0046618,22
RTS0046619,29
RTS0046620,28
RTS0046621,37
RTS0046622,41
RTS0046623,36
RTS0046624,25
RTS0046625,17
RTS0046626,22
RTS0046627,26
RTS0046628,32
RTS0046629,60
RTS0046630,85
RTS0046631,70
RTS0046632,50
RTS0046633,29
RTS0046634,42
RTS0046635,22
RTS0046636,36
RTS0046637,37
RTS0046638,42
RTS0046639,24
RTS0046640,26
RTS0046641,30
RTS0046642,20
RTS0046643,21
RTS0046644,27
RTS0046645,20
RTS0046646,13
RTS0046647,15
RTS0046648,10
RTS0046649,34
RTS0046650,19
RTS0046651,23
RTS0046652,31
RTS0046653,39
RTS0046654,29
RTS0046655,48
RTS0046656,29
RTS0046657,25
RTS0046658,20
RTS0046659,20
RTS0046660,21
RTS0046661,19
RTS0046662,19
RTS0046663,22
RTS0046664,20
RTS0046665,19
RTS0046666,18
RTS0046667,20
RTS0046668,19
RTS0046669,19
RTS0046670,18
RTS0046671,16
RTS0046672,11
RTS0046673,24
RTS0046674,24
RTS0046675,23
RTS0046676,17
RTS0046677,24
RTS0046678,20
RTS0046679,18
RTS0046680,16
RTS0046681,18
RTS0046682,10
RTS0046683,17
RTS0046684,14
RTS0046685,12
RTS0046686,23
RTS0046687,21
RTS0046688,28
RTS0046689,19
RTS0046690,19
RTS0046691,18
RTS0046692,22
RTS0046693,30
RTS0046694,17
RTS0046695,30
RTS0046696,20
RTS0046697,37
RTS0046698,23
RTS0046699,34
RTS0046700,47
RTS0046701,47
RTS0046702,25
RTS0046703,404
RTS0046704,521
RTS0046705,394
RTS0046706,128
RTS0046707,389
RTS0046708,302
RTS0046709,30
RTS0046710,31
RTS0046711,42
RTS0046712,27
RTS0046713,24
RTS0046714,37
RTS0046715,9
RTS0046716,26
RTS0046717,35
RTS0046718,19
RTS0046719,14
RTS0046720,21
RTS0046721,22
RTS0046722,40
RTS0046723,20
RTS0046724,26
RTS0046725,14
RTS0046726,22
RTS0046727,30
RTS0046728,20
RTS0046729,20
RTS0046730,29
RTS0046731,29
RTS0046732,38
RTS0046733,24
RTS0046734,33
RTS0046735,15
RTS0046736,19
RTS0046737,29
RTS0046738,15
RTS0046739,15
RTS0046740,33
RTS0046741,22
RTS0046742,16
RTS0046743,29
RTS0046744,29
RTS0046745,36
RTS0046746,26
RTS0046747,24
RTS0046748,40
RTS0046749,26
RTS0046750,24
RTS0046751,30
RTS0046752,25
RTS0046753,20
RTS0046754,29
RTS0046755,32
RTS0046756,31
RTS0046757,15
RTS0046758,16
RTS0046759,151
RTS0046760,97
RTS0046761,117
RTS0046763,40
RTS0046764,36
RTS0046765,16
RTS0046766,18
RTS0046767,15
RTS0046768,102
RTS0046769,165
RTS0046770,141
RTS0046771,26
RTS0046772,30
RTS0046773,17
RTS0046774,19
RTS0046775,28
RTS0046777,24
RTS0046778,23
RTS0046779,21
RTS0046780,29
RTS0046781,15
RTS0046782,19
RTS0046783,21
RTS0046784,18
RTS0046785,22
RTS0046790,22
RTS0046791,29
RTS0046792,21
RTS0046793,24
RTS0046794,18
RTS0046795,27
RTS0046796,22
RTS0046797,18
RTS0046798,24
RTS0046799,23
RTS0046800,22
RTS0046801,326
RTS0046802,204
RTS0046803,20
RTS0046804,27
RTS0046805,18
RTS0046806,20
RTS0046807,14
RTS0046808,14
RTS0046809,9
RTS0046810,20
RTS0046811,13
RTS0046812,17
RTS0046813,17
RTS0046814,31
RTS0046815,25
RTS0046816,19
RTS0046817,11
RTS0046818,9
RTS0046819,34
RTS0046820,29
RTS0046821,20
RTS0046822,16
RTS0046823,17
RTS0046824,42
RTS0046825,25
RTS0046826,15
RTS0046827,18
RTS0046828,24
RTS0046829,27
RTS0046830,23
RTS0046831,28
RTS0046832,47
RTS0046833,16
RTS0046835,14
RTS0046836,307
RTS0046837,293
RTS0046838,96
RTS0046839,485
RTS0046840,38
RTS0046841,13
RTS0046842,169
RTS0046843,176
RTS0046846,23
RTS0046849,30
RTS0046850,77
RTS0046851,211
RTS0046852,29
RTS0046853,32
RTS0046854,21
RTS0046855,22
RTS0046856,13
RTS0046857,14
RTS0046858,29
RTS0046859,31
RTS0046860,27
RTS0046861,30
RTS0046862,11
RTS0046863,12
RTS0046864,31
RTS0046866,34
RTS0046867,16
RTS0046868,29
RTS0046869,235
RTS0046870,169
RTS0046871,33
RTS0046872,57
RTS0046873,19
RTS0046874,9
RTS0046875,25
RTS0046876,24
RTS0046877,26
RTS0046878,23
RTS0046879,19
RTS0046880,29
RTS0046881,37
RTS0046882,17
RTS0046885,19
RTS0046886,19
RTS0046887,14
RTS0046889,24
RTS0046890,23
RTS0046891,20
RTS0046892,25
RTS0046893,13
RTS0046894,22
RTS0046895,24
RTS0046897,28
RTS0046898,13
RTS0046899,48
RTS0046900,76
RTS0046902,18
RTS0046903,65
RTS0046904,17
RTS0046905,17
RTS0046906,88
RTS0046907,53
RTS0046908,19
RTS0046909,30
RTS0046910,12
RTS0046911,38
RTS0046912,16
RTS0046913,27
RTS0046914,30
RTS0046915,18
RTS0046916,33
RTS0046918,817
RTS0046919,835
RTS0046920,319
RTS0046921,25
RTS0046922,20
RTS0046923,30
RTS0046924,70
RTS0046925,20
RTS0046926,16
RTS0046927,16
RTS0046928,19
RTS0046929,26
RTS0046930,19
RTS0046931,15
RTS0046933,28
RTS0046934,33
RTS0046935,36
RTS0046936,33
RTS0046937,28
RTS0046938,98
RTS0046939,19
RTS0046940,33
RTS0046941,11
RTS0046942,29
RTS0046943,60
RTS0046944,11
RTS0046946,52
RTS0046947,12
RTS0046948,21
RTS0046949,25
RTS0046950,19
RTS0046951,24
RTS0046952,14
RTS0046954,18
RTS0046955,23
RTS0046956,30
RTS0046957,18
RTS0046958,25
RTS0046959,31
RTS0046960,13
RTS0046961,30
RTS0046962,119
RTS0046963,22
RTS0046965,105
RTS0046966,19
RTS0046967,19
RTS0046968,17
RTS0047054,34
RTS0047055,29
RTS0047056,30
RTS0047057,37
RTS0047058,31
RTS0047060,37
RTS0047061,33
RTS0047062,43
RTS0047063,43
RTS0047064,84
RTS0047065,61
RTS0047066,72
RTS0047067,67
RTS0047068,66
RTS0047069,43
RTS0047070,69
RTS0047071,53
RTS0047072,64
RTS0047073,36
RTS0047074,62
RTS0047075,26
RTS0047076,36
RTS0047077,25
RTS0047078,43
RTS0047079,18
RTS0047080,26
RTS0047081,38
RTS0047082,24
RTS0047083,31
RTS0047084,24
RTS0047085,6
RTS0047086,21
RTS0047087,16
RTS0047088,17
RTS0047089,26
RTS0047091,15
RTS0047092,24
RTS0047093,27
RTS0047094,31
RTS0047095,20
RTS0047096,16
RTS0047097,24
RTS0047098,21
RTS0047099,20
RTS0047100,10
RTS0047101,24
RTS0047102,20
RTS0047103,36
RTS0047104,20
RTS0047105,52
RTS0047106,23
RTS0047107,29
RTS0047108,63
RTS0047109,27
RTS0047110,34
RTS0047111,19
RTS0047112,17
RTS0047113,95
RTS0047114,25
RTS0047115,21
RTS0047116,33
RTS0047117,34
RTS0047118,24
RTS0047119,47
RTS0047120,33
RTS0047121,18
RTS0047122,28
RTS0047123,21
RTS0047124,25
RTS0047125,19
RTS0047126,26
RTS0047127,31
RTS0047128,19
RTS0047129,24
RTS0047130,14
RTS0047131,21
RTS0047132,24
RTS0047133,25
RTS0047134,19
RTS0047135,51
RTS0047136,51
RTS0047137,43
RTS0047138,38
RTS0047139,37
RTS0047140,15
RTS0047141,21
RTS0047142,23
RTS0047143,21
RTS0047144,24
RTS0047145,41
RTS0047146,29
RTS0047147,33
RTS0047148,32
RTS0047149,22
RTS0047150,42
RTS0047151,41
RTS0047152,72
RTS0047153,34
RTS0047154,77
RTS0047156,29
RTS0047157,20
RTS0047158,28
RTS0047159,30
RTS0047160,27
RTS0047165,52
RTS0047166,10
RTS0047167,23
RTS0047168,13
RTS0047169,18
RTS0047170,13
RTS0047171,33
RTS0047172,23
RTS0047173,34
RTS0047174,30
RTS0047175,19
RTS0047176,25
RTS0047177,21
RTS0047178,21
RTS0047179,18
RTS0047180,20
RTS0047181,27
RTS0047182,17
RTS0047183,14
RTS0047184,25
RTS0047185,15
RTS0047186,20
RTS0047187,20
RTS0047188,19
RTS0047189,22
RTS0047190,27
RTS0047191,23
RTS0047192,25
RTS0047193,34
RTS0047194,30
RTS0047195,24
RTS0047196,14
RTS0047197,40
RTS0047198,28
RTS0047199,28
RTS0047200,33
RTS0047201,31
RTS0047202,32
RTS0047203,29
RTS0047204,19
RTS0047205,27
RTS0047206,22
RTS0047207,27
RTS0047208,748
RTS0047209,432
RTS0047210,946
RTS0047211,716
RTS0047212,142
RTS0047213,20
RTS0047214,26
RTS0047215,15
RTS0047216,12
RTS0047217,13
RTS0047218,78
RTS0047219,88
RTS0047220,23
RTS0047221,89
RTS0047222,98
RTS0047223,100
RTS0047225,123
RTS0047226,80
RTS0047229,16
RTS0047230,17
RTS0047231,22
RTS0047232,21
RTS0047233,12
RTS0047234,26
RTS0047235,15
RTS0047236,10
RTS0047237,21
RTS0047238,11
RTS0047239,32
RTS0047240,23
RTS0047241,17
RTS0047242,15
RTS0047243,27
RTS0047244,21
RTS0047245,16
RTS0047246,15
RTS0047247,20
RTS0047248,22
RTS0047249,23
RTS0047250,28
RTS0047252,28
RTS0047253,23
RTS0047254,18
RTS0047255,35
RTS0047256,37
RTS0047257,44
RTS0047258,37
RTS0047259,53
RTS0047260,64
RTS0047261,52
RTS0047262,41
RTS0047263,70
RTS0047264,41
RTS0047266,59
RTS0047267,127
RTS0047268,69
RTS0047269,80
RTS0047270,167
RTS0047271,126
RTS0047272,50
RTS0047273,65
RTS0047274,26
RTS0047276,23
RTS0047277,77
RTS0047278,68
RTS0047279,91
RTS0047280,62
RTS0047281,44
RTS0047282,90
RTS0047283,66
RTS0047284,54
RTS0047290,182
RTS0047291,417
RTS0047292,219
RTS0047293,211
RTS0047294,294
RTS0047295,12
RTS0047296,36
RTS0047297,37
RTS0047298,22
RTS0047299,23
RTS0047300,18
RTS0047301,23
RTS0047302,11
RTS0047303,27
RTS0047304,14
RTS0047305,77
RTS0047306,117
RTS0047307,100
RTS0047308,57
RTS0047309,59
RTS0047310,40
RTS0047311,30
RTS0047312,38
RTS0047313,33
RTS0047314,25
RTS0047315,84
RTS0047316,74
RTS0047317,52
RTS0047318,58
RTS0047319,86
RTS0047320,32
RTS0047321,39
RTS0047322,30
RTS0047323,68
RTS0047324,44
RTS0047325,42
RTS0047326,29
RTS0047327,35
RTS0047328,20
RTS0047329,28
RTS0047331,49
RTS0047332,60
RTS0047333,44
RTS0047334,44
RTS0047335,37
RTS0047336,43
RTS0047337,23
RTS0047338,49
RTS0047339,24
RTS0047340,92
RTS0047341,58
RTS0047342,78
RTS0047343,52
RTS0047344,44
RTS0047345,29
RTS0047346,56
RTS0047348,53
RTS0047349,37
RTS0047350,56
RTS0047351,47
RTS0047352,105
RTS0047353,97
RTS0047354,74
RTS0047356,15
RTS0047357,21
RTS0047358,19
RTS0047359,45
RTS0047360,29
RTS0047361,18
RTS0047362,33
RTS0047363,60
RTS0047364,23
RTS0047365,30
RTS0047366,26
RTS0047367,17
RTS0047368,21
RTS0047369,26
RTS0047370,22
RTS0047373,23
RTS0047374,11
RTS0047375,27
RTS0047376,45
RTS0047377,38
RTS0047378,45
RTS0047379,73
RTS0047380,44
RTS0047381,17
RTS0047382,15
RTS0047383,16
RTS0047384,20
RTS0047385,19
RTS0047386,72
RTS0047387,41
RTS0047388,43
RTS0047389,30
RTS0047390,34
RTS0047391,53
RTS0047392,20
RTS0047393,46
RTS0047394,16
RTS0047395,12
RTS0047396,103
RTS0047397,27
RTS0047398,26
RTS0047399,20
RTS0047400,18
RTS0047401,28
RTS0047402,22
RTS0047403,28
RTS0047404,23
RTS0047405,43
RTS0047406,30
RTS0047407,31
RTS0047408,26
RTS0047409,80
RTS0047410,46
RTS0047411,55
RTS0047412,46
RTS0047413,31
RTS0047414,70
RTS0047415,61
RTS0047417,23
RTS0047418,47
RTS0047419,39
RTS0047420,39
RTS0047421,26
RTS0047422,15
RTS0047423,25
RTS0047424,16
RTS0047425,7
RTS0047426,61
RTS0047427,61
RTS0047428,44
RTS0047429,38
RTS0047430,49
RTS0047431,13
RTS0047432,37
RTS0047433,31
RTS0047434,27
RTS0047435,36
RTS0047436,30
RTS0047437,12
RTS0047438,19
RTS0047439,17
RTS0047440,19
RTS0047441,91
RTS0047442,56
RTS0047445,82
RTS0047446,76
RTS0047447,22
RTS0047448,17
RTS0047449,18
RTS0047450,23
RTS0047451,20
RTS0047452,21
RTS0047453,12
RTS0047454,16
RTS0047455,23
RTS0047456,26
RTS0047457,17
RTS0047458,19
RTS0047459,32
RTS0047460,20
RTS0047461,25
RTS0047462,29
RTS0047463,35
RTS0047464,30
RTS0047465,13
RTS0047466,26
RTS0047467,21
RTS0047468,19
RTS0047469,22
RTS0047471,19
RTS0047472,17
RTS0047473,19
RTS0047474,14
RTS0047475,20
RTS0047476,26
RTS0047477,65
RTS0047479,43
RTS0047480,37
RTS0047481,64
RTS0047482,22
RTS0047483,23
RTS0047484,22
RTS0047485,20
RTS0047486,14
RTS0047487,17
RTS0047488,26
RTS0047489,18
RTS0047490,15
RTS0047491,26
RTS0047492,41
RTS0047493,46
RTS0047494,45
RTS0047495,44
RTS0047496,21
RTS0047497,37
RTS0047498,26
RTS0047499,33
RTS0047500,34
RTS0047501,28
RTS0047502,27
RTS0047503,25
RTS0047504,42
RTS0047505,44
RTS0047506,44
RTS0047507,29
RTS0047508,25
RTS0047509,22
RTS0047510,11
RTS0047511,15
RTS0047512,63
RTS0047513,22
RTS0047514,24
RTS0047515,66
RTS0047516,87
RTS0047517,126
RTS0047518,86
RTS0047520,124
RTS0047521,132
RTS0047522,24
RTS0047523,28
RTS0047524,35
RTS0047525,23
RTS0047526,34
RTS0047527,13
RTS0047528,29
RTS0047529,35
RTS0047530,26
RTS0047531,37
RTS0047532,28
RTS0047533,13
RTS0047534,23
RTS0047535,16
RTS0047536,23
RTS0047537,29
RTS0047538,69
RTS0047540,82
RTS0047541,84
RTS0047543,29
RTS0047544,31
RTS0047545,31
RTS0047546,40
RTS0047547,23
RTS0047548,62
RTS0047549,39
RTS0047550,38
RTS0047551,30
RTS0047552,26
RTS0047553,17
RTS0047558,29
RTS0047559,24
RTS0047560,13
RTS0047561,22
RTS0047562,17
RTS0047563,37
RTS0047564,26
RTS0047565,35
RTS0047566,38
RTS0047567,15
RTS0047568,25
RTS0047569,26
RTS0047570,15
RTS0047571,23
RTS0047572,27
RTS0047573,21
RTS0047574,30
RTS0047575,28
RTS0047576,19
RTS0047577,18
RTS0047578,23
RTS0047579,30
RTS0047580,36
RTS0047581,21
RTS0047582,19
RTS0047583,16
RTS0047584,23
RTS0047585,13
RTS0047586,20
RTS0047587,28
RTS0047588,25
RTS0047590,22
RTS0047591,12
RTS0047592,16
RTS0047593,22
RTS0047594,33
RTS0047595,22
RTS0047596,31
RTS0047597,32
RTS0047598,22
RTS0047599,20
RTS0047600,31
RTS0047601,117
RTS0047602,41
RTS0047603,13
RTS0047604,29
RTS0047606,15
RTS0047613,39
RTS0047614,33
RTS0047615,17
RTS0047616,28
RTS0047617,36
RTS0047618,15
RTS0047619,16
RTS0047620,13
RTS0047621,11
RTS0047622,14
RTS0047624,17
RTS0047625,15
RTS0047626,17
RTS0047627,18
RTS0047628,24
RTS0047629,6
RTS0047630,4
RTS0047631,9
RTS0047632,28
RTS0047633,17
RTS0047634,15
RTS0047635,9
RTS0047636,23
RTS0047637,15
RTS0047638,19
RTS0047639,21
RTS0047640,15
RTS0047641,13
RTS0047642,15
RTS0047643,7
RTS0047644,18
RTS0047645,13
RTS0047646,31
RTS0047647,15
RTS0047648,28
RTS0047649,14
RTS0047650,12
RTS0047651,18
RTS0047652,20
RTS0047653,20
RTS0047654,20
RTS0047656,29
RTS0047657,32
RTS0047658,10
RTS0047659,20
RTS0047660,18
RTS0047661,19
RTS0047662,24
RTS0047663,9
RTS0047664,19
RTS0047665,26
RTS0047666,19
RTS0047667,15
RTS0047668,22
RTS0047669,18
RTS0047670,22
RTS0047672,17
RTS0047673,30
RTS0047674,21
RTS0047675,30
RTS0047676,16
RTS0047677,18
RTS0047678,17
RTS0047679,25
RTS0047680,18
RTS0047681,15
RTS0047682,22
RTS0047684,17
RTS0047685,12
RTS0047686,17
RTS0047687,20
RTS0047688,22
RTS0047689,19
RTS0047691,21
RTS0047692,23
RTS0047693,31
RTS0047694,26
RTS0047695,19
RTS0047696,14
RTS0047697,11
RTS0047698,24
RTS0047699,15
RTS0047700,20
RTS0047701,31
RTS0047702,31
RTS0047703,36
RTS0047704,19
RTS0047705,17
RTS0047706,19
RTS0047707,20
RTS0047708,52
RTS0047709,94
RTS0047710,16
RTS0047711,12
RTS0047712,25
RTS0047713,46
RTS0047714,67
RTS0047715,46
RTS0047716,74
RTS0047717,72
RTS0047718,23
RTS0047720,15
RTS0047721,15
RTS0047722,17
RTS0047723,26
RTS0047724,50
RTS0047725,73
RTS0047726,44
RTS0047727,44
RTS0047728,41
RTS0047729,14
RTS0047730,25
RTS0047731,10
RTS0047732,22
RTS0047733,15
RTS0047734,32
RTS0047735,17
RTS0047736,39
RTS0047737,27
RTS0047738,30
RTS0047739,26
RTS0047740,36
RTS0047741,27
RTS0047742,20
RTS0047743,17
RTS0047744,63
RTS0047745,61
RTS0047746,30
RTS0047747,37
RTS0047748,41
RTS0047749,52
RTS0047750,19
RTS0047752,19
RTS0047753,35
RTS0047754,102
RTS0047755,124
RTS0047756,71
RTS0047757,71
RTS0047758,80
RTS0047759,24
RTS0047760,14
RTS0047761,22
RTS0047762,22
RTS0047763,28
RTS0047764,30
RTS0047765,27
RTS0047766,36
RTS0047767,30
RTS0047768,24
RTS0047769,28
RTS0047770,25
RTS0047771,27
RTS0047772,31
RTS0047773,27
RTS0047774,29
RTS0047775,30
RTS0047776,22
RTS0047777,21
RTS0047778,19
RTS0047779,22
RTS0047780,19
RTS0047781,30
RTS0047782,44
RTS0047783,29
RTS0047784,16
RTS0047785,16
RTS0047786,70
RTS0047787,73
RTS0047788,23
RTS0047789,22
RTS0047790,20
RTS0047791,32
RTS0047792,28
RTS0047793,37
RTS0047794,16
RTS0047795,16
RTS0047796,24
RTS0047797,34
RTS0047798,16
RTS0047799,23
RTS0047800,15
RTS0047801,123
RTS0047802,112
RTS0047803,32
RTS0047804,20
RTS0047805,25
RTS0047806,31
RTS0047807,76
RTS0047808,288
RTS0047809,24
RTS0047810,24
RTS0047811,64
RTS0047812,17
RTS0047813,26
RTS0047814,15
RTS0047816,31
RTS0047817,23
RTS0047818,16
RTS0047819,17
RTS0047820,21
RTS0047821,94
RTS0047822,16
RTS0047823,24
RTS0047824,26
RTS0047825,36
RTS0047826,14
RTS0047827,31
RTS0047828,22
RTS0047829,27
RTS0047830,14
RTS0047831,24
RTS0047832,19
RTS0047833,17
RTS0047834,22
RTS0047835,45
RTS0047836,54
RTS0047837,40
RTS0047838,138
RTS0047839,56
RTS0047840,26
RTS0047841,16
RTS0047842,19
RTS0047843,22
RTS0047844,21
RTS0047845,28
RTS0047846,19
RTS0047847,18
RTS0047848,13
RTS0047849,27
RTS0047850,22
RTS0047851,19
RTS0047852,24
RTS0047853,24
RTS0047854,27
RTS0047855,19
RTS0047856,23
RTS0047857,32
RTS0047858,19
RTS0047859,24
RTS0047860,36
RTS0047861,16
RTS0047862,15
RTS0047863,15
RTS0047864,21
RTS0047865,28
RTS0047866,39
RTS0047867,28
RTS0047868,30
RTS0047869,26
RTS0047870,67
RTS0047871,18
RTS0047872,20
RTS0047873,25
RTS0047874,20
RTS0047875,17
RTS0047876,13
RTS0047877,20
RTS0047878,21
RTS0047879,36
RTS0047880,27
RTS0047881,26
RTS0047882,18
RTS0047883,43
RTS0047884,29
RTS0047885,16
RTS0047886,20
RTS0047890,144
RTS0047891,112
RTS0047892,58
RTS0047893,29
RTS0047894,30
RTS0047895,37
RTS0047896,20
RTS0047897,23
RTS0047898,19
RTS0047899,15
RTS0047900,31
RTS0047901,17
RTS0047902,45
RTS0047903,39
RTS0047904,25
RTS0047905,29
RTS0047906,26
RTS0047907,245
RTS0047908,205
RTS0047909,235
RTS0047910,21
RTS0047912,22
RTS0047913,18
RTS0047914,26
RTS0047915,16
RTS0047916,19
RTS0047917,16
RTS0047919,19
RTS0047920,86
RTS0047921,169
RTS0047924,21
RTS0047925,19
RTS0047926,15
RTS0047927,32
RTS0047928,29
RTS0047929,12
RTS0047930,22
RTS0047931,15
RTS0047932,22
RTS0047933,34
RTS0047934,13
RTS0047935,77
RTS0047936,22
RTS0047937,26
RTS0047938,31
RTS0047939,43
RTS0047940,75
RTS0047941,29
RTS0047942,24
RTS0047943,11
RTS0047944,45
RTS0047945,27
RTS0047946,10
RTS0047947,14
RTS0047948,12
RTS0047949,28
RTS0047950,13
RTS0047951,20
RTS0047952,29
RTS0047953,87
RTS0047954,14
RTS0047956,32
RTS0047957,29
RTS0047958,16
RTS0047959,28
RTS0047960,22
RTS0047961,25
RTS0047963,31
RTS0047964,17
RTS0047965,22
RTS0047966,10
RTS0047967,22
RTS0047968,35
RTS0047969,25
RTS0047970,21
RTS0047972,29
RTS0047973,33
RTS0047974,102
RTS0047975,66
RTS0047976,19
RTS0047977,24
RTS0047978,29
RTS0047979,21
RTS0047980,24
RTS0047981,188
RTS0047982,21
RTS0047985,229
RTS0047986,20
RTS0047987,22
RTS0047988,119
RTS0047990,26
RTS0047991,60
RTS0047992,27
RTS0047993,12
RTS0047994,21
RTS0047995,18
RTS0047996,23
RTS0047997,38
RTS0047998,32
RTS0047999,25
RTS0048000,22
RTS0048001,12
RTS0048003,76
RTS0048005,15
RTS0048006,16
RTS0048008,24
RTS0048009,14
RTS0048012,17
RTS0048013,14
RTS0048014,21
RTS0048015,48
RTS0048016,47
RTS0048017,35
RTS0048018,44
RTS0048019,61
RTS0048020,21
RTS0048021,21
RTS0048022,27
RTS0048023,34
RTS0048024,23
RTS0048026,30
RTS0048027,35
RTS0048028,18
RTS0048029,10
RTS0048030,24
RTS0048031,28
RTS0048032,23
RTS0048033,15
RTS0048034,18
RTS0048035,13
RTS0048036,25
RTS0048037,17
RTS0048038,49
RTS0048040,28
RTS0048041,21
RTS0048042,24
RTS0048043,40
RTS0048044,18
RTS0048045,21
RTS0048046,24
RTS0048047,20
RTS0048048,27
RTS0048049,15
RTS0048050,19
RTS0048051,137
RTS0048052,34
RTS0048053,24
RTS0048054,34
RTS0048055,32
RTS0048056,29
RTS0048057,12
RTS0048058,23
RTS0048059,24
RTS0048060,22
RTS0048061,21
RTS0048062,27
RTS0048063,27
RTS0048064,70
RTS0048065,40
RTS0048066,55
RTS0048067,11
RTS0048068,25
RTS0048069,18
RTS0048070,20
RTS0048071,40
RTS0048072,14
RTS0048073,18
RTS0048074,20
RTS0048076,23
RTS0048077,29
RTS0048078,30
RTS0048079,39
RTS0048080,31
RTS0048081,45
RTS0048082,25
RTS0048084,14
RTS0048085,20
RTS0048086,23
RTS0048087,26
RTS0048088,15
RTS0048089,29
RTS0048090,36
RTS0048091,36
RTS0048092,14
RTS0048093,102
RTS0048094,20
RTS0048096,10
RTS0048097,16
RTS0048098,1670
RTS0048099,2220
RTS0048100,1903
RTS0048101,1408
RTS0048102,2065
RTS0048104,18
RTS0048105,27
RTS0048106,18
RTS0048107,24
RTS0048108,22
RTS0048109,16
RTS0048110,31
RTS0048111,12
RTS0048112,21
RTS0048113,15
RTS0048114,36
RTS0048115,57
RTS0048116,54
RTS0048117,34
RTS0048118,47
RTS0048120,19
RTS0048126,13
RTS0048127,23
RTS0048129,29
RTS0048130,17
RTS0048131,85
RTS0048132,130
RTS0048133,25
RTS0048134,130
RTS0048135,141
RTS0048136,22
RTS0048138,38
RTS0048139,28
RTS0048140,39
RTS0048141,12
RTS0048142,21
RTS0048144,30
RTS0048145,29
RTS0048146,26
RTS0048147,14
RTS0048148,20
RTS0048149,17
RTS0048150,36
RTS0048151,22
RTS0048152,26
RTS0048153,41
RTS0048154,21
RTS0048155,27
RTS0048156,58
RTS0048158,44
RTS0048159,17
RTS0048160,623
RTS0048161,889
RTS0048162,36
RTS0048163,32
RTS0048164,185
RTS0048165,86
RTS0048166,38
RTS0048167,36
RTS0048168,44
RTS0048169,37
RTS0048170,23
RTS0048171,39
RTS0048172,23
RTS0048173,16
RTS0048175,17
RTS0048176,20
RTS0048177,18
RTS0048178,17
RTS0048179,15
RTS0048180,27
RTS0048181,44
RTS0048182,20
RTS0048183,38
RTS0048184,45
RTS0048185,40
RTS0048186,24
RTS0048188,33
RTS0048189,54
RTS0048190,23
RTS0048191,21
RTS0048192,42
RTS0048193,21
RTS0048194,48
RTS0048195,35
RTS0048196,29
RTS0048197,47
RTS0048198,54
RTS0048200,25
RTS0048201,30
RTS0048202,23
RTS0048203,34
RTS0048204,37
RTS0048205,25
RTS0048207,36
RTS0048208,119
RTS0048209,79
RTS0048210,83
RTS0048211,113
RTS0048212,27
RTS0048213,30
RTS0048214,23
RTS0048215,31
RTS0048216,28
RTS0048217,23
RTS0048218,35
RTS0048219,32
RTS0048220,32
RTS0048221,18
RTS0048222,20
RTS0048223,17
RTS0048224,22
RTS0048225,23
RTS0048226,25
RTS0048227,51
RTS0048228,22
RTS0048229,24
RTS0048230,27
RTS0048231,29
RTS0048232,29
RTS0048233,34
RTS0048234,24
RTS0048235,28
RTS0048236,33
RTS0048237,25
RTS0048238,42
RTS0048239,25
RTS0048240,20
RTS0048241,34
RTS0048242,56
RTS0048243,38
RTS0048244,47
RTS0048245,25
RTS0048246,40
RTS0049343,30
RTS0049344,75
RTS0049345,48
RTS0049346,11
RTS0049347,18
RTS0049348,19
RTS0049349,24
RTS0049350,23
RTS0049351,11
RTS0049352,13
RTS0049353,17
RTS0049354,16
RTS0049355,12
RTS0049356,63
RTS0049357,31
RTS0049358,18
RTS0049359,10
RTS0049360,33
RTS0049361,23
RTS0049362,18
RTS0049363,19
RTS0049364,26
RTS0049365,21
RTS0049366,107
RTS0049367,96
RTS0049368,51
RTS0049369,22
RTS0049370,12
RTS0049371,27
RTS0049372,20
RTS0049373,183
RTS0049374,209
RTS0049375,178
RTS0049376,129
RTS0049377,144
RTS0049378,110
RTS0049379,70
RTS0049380,110
RTS0049381,80
RTS0049382,43
RTS0049383,21
RTS0049384,20
RTS0049385,26
RTS0049386,31
RTS0049387,25
RTS0049388,21
RTS0049389,14
RTS0049390,766
RTS0049391,888
RTS0049392,981
RTS0049393,1151
RTS0049394,346
RTS0049395,124
RTS0049396,288
RTS0049397,321
RTS0049398,358
RTS0049399,222
RTS0049400,24
RTS0049401,40
RTS0049402,24
RTS0049403,19
RTS0049404,24
RTS0049405,23
RTS0049406,21
RTS0049407,24
RTS0049408,14
RTS0049409,23
RTS0049410,14
RTS0049411,32
RTS0049412,12
RTS0049413,14
RTS0049414,20
RTS0049415,30
RTS0049416,23
RTS0049417,23
RTS0049418,23
RTS0049419,14
RTS0049420,9
RTS0049421,22
RTS0049422,15
RTS0049423,21
RTS0049424,71
RTS0049425,24
RTS0049426,62
RTS0049427,33
RTS0049428,15
RTS0049429,48
RTS0049430,47
RTS0049431,30
RTS0049432,38
RTS0049433,29
RTS0049434,12
RTS0049435,15
RTS0049436,11
RTS0049437,73
RTS0049438,24
RTS0049439,45
RTS0049440,44
RTS0049441,61
RTS0049442,38
RTS0049443,45
RTS0049444,69
RTS0049445,21
RTS0049446,27
RTS0049447,30
RTS0049448,22
RTS0049449,35
RTS0049450,27
RTS0049451,31
RTS0049452,23
RTS0049453,29
RTS0049454,22
RTS0049455,21
RTS0049456,20
RTS0049457,47
RTS0049458,33
RTS0049459,34
RTS0049460,52
RTS0049461,106
RTS0049462,108
RTS0049463,34
RTS0049464,21
RTS0049465,23
RTS0049466,14
RTS0049467,16
RTS0049468,25
RTS0049469,38
RTS0049470,27
RTS0049471,62
RTS0049472,31
RTS0049473,181
RTS0049474,21
RTS0049475,23
RTS0049476,45
RTS0049477,17
RTS0049478,25
RTS0049479,2435
RTS0049480,224
RTS0049481,8
RTS0049482,18
RTS0049483,10
RTS0049484,24
RTS0049485,21
RTS0997079,15
RTS0997080,38
RTS0997081,15
RTS0997082,24
RTS0997083,19
RTS0997084,31
RTS0997085,18
RTS0997086,28
RTS0997087,19
RTS0997088,1886
RTS0997089,1453
RTS0997090,32
RTS0997091,21
RTS0997092,16
RTS0997093,15
RTS0997094,3
RTS0997095,11
RTS0997096,19
RTS0997097,14
RTS0997098,18
RTS0997099,19
RTS0997100,22
RTS0997101,13
RTS0997102,12
RTS0997103,20
RTS0997104,15
RTS0997105,11
RTS0997106,9
RTS0997107,8
RTS0997108,18
RTS0997109,6
RTS0997110,13
RTS0997111,14
RTS0997112,18
RTS0997113,16
RTS0997114,20
RTS0997115,12
RTS0997116,13
RTS0997117,16
RTS0997118,16
RTS0997119,9
RTS0997120,10
RTS0997121,44
RTS0997122,71
RTS0997123,57
RTS0997124,35
RTS0997125,76
RTS0997126,152
RTS0997127,131
RTS0997128,86
RTS0997129,175
RTS0997130,33
</Code_Summary>
