# Supplementary material for: Spatial meta-transcriptomics reveal associations of intratumor bacteria burden with lung cancer cells showing a distinct oncogenic signature
Source: J Immunother Cancer. 2022 Jul 6;10(7):e004698. doi: 10.1136/jitc-2022-004698 (PMC9260850; doi:10.1136/jitc-2022-004698)
Supplement: Supplementary data [file jitc-2022-004698supp009.zip › DSP-1001250002848-E-H03.dcc]

<Header>
FileVersion,0.02
SoftwareVersion,"GeoMx_NGS_Pipeline_ 2.0.0"
Date,2020-6-15
</Header>

<Scan_Attributes>
ID,DSP-1001250002848-E-H03
Plate_ID,1001250002848
Well,H03
</Scan_Attributes>

<NGS_Processing_Attributes>
SeqSetId,
tamperedIni,No
Raw,9281412
Trimmed,9223871
Stitched,9160146
Aligned,8996445
umiQ30,0.9925
rtsQ30,0.9920
</NGS_Processing_Attributes>


<Code_Summary>
RTS0039454,714
RTS0039455,486
RTS0039456,506
RTS0039457,1230
RTS0039458,308
RTS0039459,93
RTS0039460,70
RTS0039461,113
RTS0039462,86
RTS0039463,87
RTS0039464,48
RTS0039465,102
RTS0039466,67
RTS0039467,109
RTS0039468,73
RTS0039469,73
RTS0039470,134
RTS0039471,132
RTS0039472,171
RTS0039473,126
RTS0039474,262
RTS0039475,149
RTS0039476,271
RTS0039477,279
RTS0039478,254
RTS0039479,80
RTS0039480,61
RTS0039481,44
RTS0039482,65
RTS0039483,61
RTS0039484,66
RTS0039485,78
RTS0039486,56
RTS0039487,51
RTS0039488,54
RTS0039489,84
RTS0039490,75
RTS0039491,85
RTS0039492,56
RTS0039493,85
RTS0039494,94
RTS0039495,62
RTS0039496,75
RTS0039497,43
RTS0039498,72
RTS0039499,693
RTS0039500,517
RTS0039501,533
RTS0039502,773
RTS0039503,625
RTS0039504,106
RTS0039505,95
RTS0039506,102
RTS0039507,186
RTS0039508,110
RTS0039509,112
RTS0039510,247
RTS0039511,1285
RTS0039512,719
RTS0039513,1002
RTS0039514,1711
RTS0039515,1593
RTS0039516,61
RTS0039517,72
RTS0039518,85
RTS0039519,59
RTS0039520,61
RTS0039521,116
RTS0039522,154
RTS0039523,96
RTS0039524,149
RTS0039525,172
RTS0039526,114
RTS0039527,146
RTS0039528,112
RTS0039529,142
RTS0039530,106
RTS0039531,156
RTS0039532,124
RTS0039533,154
RTS0039534,82
RTS0039535,151
RTS0039536,67
RTS0039537,60
RTS0039538,39
RTS0039539,69
RTS0039540,53
RTS0039541,65
RTS0039542,77
RTS0039543,77
RTS0039544,57
RTS0039545,81
RTS0039546,70
RTS0039547,67
RTS0039548,89
RTS0039549,88
RTS0039550,70
RTS0039551,70
RTS0039552,73
RTS0039553,79
RTS0039554,100
RTS0039555,82
RTS0039556,46
RTS0039557,70
RTS0039558,61
RTS0039559,58
RTS0039560,66
RTS0039561,60
RTS0039562,104
RTS0039563,71
RTS0039564,79
RTS0039565,133
RTS0039566,62
RTS0039567,79
RTS0039568,62
RTS0039569,50
RTS0039570,67
RTS0039571,61
RTS0039572,54
RTS0039573,76
RTS0039574,54
RTS0039575,57
RTS0039576,55
RTS0039577,127
RTS0039578,79
RTS0039579,114
RTS0039580,108
RTS0039581,145
RTS0039582,210
RTS0039583,201
RTS0039584,173
RTS0039585,146
RTS0039586,63
RTS0039587,68
RTS0039588,67
RTS0039589,78
RTS0039590,88
RTS0039591,250
RTS0039592,168
RTS0039593,128
RTS0039594,202
RTS0039595,199
RTS0039596,64
RTS0039597,68
RTS0039598,59
RTS0039599,62
RTS0039600,71
RTS0039601,51
RTS0039602,54
RTS0039603,54
RTS0039604,74
RTS0039605,55
RTS0039606,49
RTS0039607,69
RTS0039608,66
RTS0039609,69
RTS0039610,84
RTS0039611,96
RTS0039612,78
RTS0039613,88
RTS0039614,76
RTS0039615,47
RTS0039616,66
RTS0039617,58
RTS0039619,69
RTS0039620,71
RTS0039621,68
RTS0039622,45
RTS0039623,65
RTS0039624,62
RTS0039625,66
RTS0039626,83
RTS0039627,72
RTS0039628,53
RTS0039629,77
RTS0039630,64
RTS0039631,52
RTS0039632,57
RTS0039633,64
RTS0039634,59
RTS0039635,67
RTS0039636,73
RTS0039637,66
RTS0039638,86
RTS0039639,105
RTS0039640,49
RTS0039641,84
RTS0039642,105
RTS0039643,101
RTS0039644,71
RTS0039645,71
RTS0039646,87
RTS0039647,89
RTS0039648,77
RTS0039649,64
RTS0039650,50
RTS0039651,184
RTS0039652,275
RTS0039653,179
RTS0039654,114
RTS0039655,182
RTS0039656,465
RTS0039657,399
RTS0039658,273
RTS0039659,472
RTS0039660,249
RTS0039661,86
RTS0039662,64
RTS0039663,82
RTS0039664,95
RTS0039665,106
RTS0039666,102
RTS0039667,45
RTS0039668,66
RTS0039669,116
RTS0039670,64
RTS0039671,141
RTS0039672,256
RTS0039673,143
RTS0039674,155
RTS0039675,160
RTS0039676,76
RTS0039677,87
RTS0039678,61
RTS0039679,95
RTS0039680,57
RTS0039681,214
RTS0039682,154
RTS0039683,88
RTS0039684,103
RTS0039685,191
RTS0039686,622
RTS0039687,801
RTS0039688,579
RTS0039689,447
RTS0039690,411
RTS0039691,65
RTS0039692,82
RTS0039693,56
RTS0039694,106
RTS0039695,55
RTS0039696,59
RTS0039697,66
RTS0039698,56
RTS0039699,65
RTS0039700,69
RTS0039701,104
RTS0039702,141
RTS0039703,117
RTS0039704,148
RTS0039705,160
RTS0039706,82
RTS0039707,72
RTS0039708,73
RTS0039709,100
RTS0039710,108
RTS0039711,97
RTS0039712,180
RTS0039713,193
RTS0039714,143
RTS0039715,167
RTS0039716,90
RTS0039717,140
RTS0039718,73
RTS0039719,84
RTS0039720,258
RTS0039721,109
RTS0039722,82
RTS0039723,143
RTS0039724,111
RTS0039725,126
RTS0039726,122
RTS0039727,82
RTS0039728,144
RTS0039729,125
RTS0039730,113
RTS0039731,69
RTS0039732,83
RTS0039733,74
RTS0039734,88
RTS0039735,71
RTS0039736,102
RTS0039737,77
RTS0039738,100
RTS0039739,116
RTS0039740,84
RTS0039741,113
RTS0039742,119
RTS0039743,107
RTS0039744,118
RTS0039745,136
RTS0039746,128
RTS0039747,140
RTS0039749,109
RTS0039750,120
RTS0039751,59
RTS0039752,59
RTS0039753,83
RTS0039754,67
RTS0039755,94
RTS0039756,78
RTS0039757,70
RTS0039758,99
RTS0039759,67
RTS0039760,87
RTS0039761,148
RTS0039762,108
RTS0039763,130
RTS0039764,77
RTS0039765,120
RTS0039766,99
RTS0039767,110
RTS0039768,104
RTS0039769,74
RTS0039770,152
RTS0039771,95
RTS0039772,148
RTS0039773,117
RTS0039774,87
RTS0039775,150
RTS0039776,83
RTS0039777,94
RTS0039778,65
RTS0039779,65
RTS0039780,89
RTS0039781,297
RTS0039782,151
RTS0039783,189
RTS0039784,155
RTS0039785,430
RTS0039786,101
RTS0039787,69
RTS0039788,97
RTS0039789,95
RTS0039790,165
RTS0039791,189
RTS0039792,155
RTS0039793,95
RTS0039794,164
RTS0039795,79
RTS0039796,110
RTS0039797,131
RTS0039798,93
RTS0039799,133
RTS0039800,132
RTS0039801,126
RTS0039802,100
RTS0039803,192
RTS0039804,191
RTS0039805,132
RTS0039806,66
RTS0039807,47
RTS0039808,78
RTS0039809,88
RTS0039810,67
RTS0039811,77
RTS0039812,75
RTS0039813,64
RTS0039814,90
RTS0039815,70
RTS0039816,85
RTS0039817,85
RTS0039818,89
RTS0039819,95
RTS0039820,97
RTS0039821,92
RTS0039822,84
RTS0039823,147
RTS0039824,93
RTS0039825,134
RTS0039826,82
RTS0039827,100
RTS0039828,98
RTS0039829,96
RTS0039830,91
RTS0039831,91
RTS0039832,109
RTS0039833,69
RTS0039834,86
RTS0039835,99
RTS0039836,93
RTS0039838,69
RTS0039839,79
RTS0039840,51
RTS0039841,145
RTS0039842,152
RTS0039843,129
RTS0039844,171
RTS0039845,93
RTS0039846,75
RTS0039847,71
RTS0039848,47
RTS0039849,63
RTS0039850,58
RTS0039851,97
RTS0039852,113
RTS0039853,101
RTS0039854,79
RTS0039855,94
RTS0039856,38
RTS0039857,64
RTS0039858,57
RTS0039859,65
RTS0039860,41
RTS0039861,60
RTS0039862,85
RTS0039863,53
RTS0039864,65
RTS0039865,48
RTS0039866,158
RTS0039867,188
RTS0039868,103
RTS0039869,203
RTS0039870,158
RTS0039871,91
RTS0039872,105
RTS0039873,74
RTS0039874,108
RTS0039875,102
RTS0039876,57
RTS0039877,54
RTS0039878,59
RTS0039879,69
RTS0039880,50
RTS0039881,69
RTS0039882,53
RTS0039883,57
RTS0039884,61
RTS0039885,61
RTS0039886,79
RTS0039887,62
RTS0039888,73
RTS0039890,65
RTS0039891,76
RTS0039892,71
RTS0039893,71
RTS0039894,78
RTS0039895,74
RTS0039896,76
RTS0039897,80
RTS0039898,84
RTS0039899,61
RTS0039900,82
RTS0039901,82
RTS0039902,95
RTS0039903,80
RTS0039904,86
RTS0039905,83
RTS0039906,72
RTS0039907,71
RTS0039908,59
RTS0039909,53
RTS0039910,69
RTS0039911,48
RTS0039912,54
RTS0039913,78
RTS0039914,65
RTS0039915,70
RTS0039916,52
RTS0039917,84
RTS0039918,74
RTS0039919,77
RTS0039920,75
RTS0039921,69
RTS0039922,72
RTS0039923,51
RTS0039924,64
RTS0039925,48
RTS0039926,163
RTS0039927,109
RTS0039928,116
RTS0039929,120
RTS0039930,168
RTS0039931,57
RTS0039932,70
RTS0039933,74
RTS0039934,72
RTS0039935,78
RTS0039936,56
RTS0039937,67
RTS0039938,87
RTS0039939,57
RTS0039940,62
RTS0039941,60
RTS0039942,59
RTS0039943,55
RTS0039944,69
RTS0039945,70
RTS0039946,122
RTS0039947,170
RTS0039948,244
RTS0039949,200
RTS0039950,190
RTS0039951,90
RTS0039952,97
RTS0039953,83
RTS0039954,69
RTS0039955,112
RTS0039956,162
RTS0039957,183
RTS0039958,210
RTS0039959,137
RTS0039960,201
RTS0039961,59
RTS0039962,58
RTS0039963,67
RTS0039964,77
RTS0039965,67
RTS0039966,61
RTS0039967,51
RTS0039968,60
RTS0039969,67
RTS0039970,65
RTS0039971,93
RTS0039972,59
RTS0039973,70
RTS0039974,80
RTS0039975,59
RTS0039976,71
RTS0039977,58
RTS0039978,64
RTS0039979,78
RTS0039980,64
RTS0039981,206
RTS0039982,250
RTS0039983,309
RTS0039984,167
RTS0039985,319
RTS0039986,629
RTS0039987,440
RTS0039988,295
RTS0039989,407
RTS0039990,284
RTS0039991,101
RTS0039992,124
RTS0039993,150
RTS0039994,94
RTS0039995,197
RTS0039996,575
RTS0039997,432
RTS0039998,585
RTS0039999,610
RTS0040000,615
RTS0040001,73
RTS0040002,97
RTS0040003,86
RTS0040004,62
RTS0040005,111
RTS0040006,540
RTS0040007,436
RTS0040008,336
RTS0040009,517
RTS0040010,584
RTS0040011,69
RTS0040012,57
RTS0040013,54
RTS0040014,65
RTS0040015,54
RTS0040016,107
RTS0040017,140
RTS0040018,141
RTS0040019,136
RTS0040020,199
RTS0040021,72
RTS0040022,67
RTS0040023,75
RTS0040024,54
RTS0040025,54
RTS0040026,102
RTS0040027,138
RTS0040028,130
RTS0040029,123
RTS0040030,171
RTS0040031,57
RTS0040032,54
RTS0040033,51
RTS0040034,75
RTS0040035,37
RTS0040036,61
RTS0040037,70
RTS0040038,64
RTS0040039,45
RTS0040040,49
RTS0040041,57
RTS0040042,60
RTS0040043,70
RTS0040044,65
RTS0040045,65
RTS0040046,92
RTS0040047,113
RTS0040048,106
RTS0040049,51
RTS0040050,62
RTS0040051,70
RTS0040052,64
RTS0040053,81
RTS0040054,48
RTS0040055,76
RTS0040056,58
RTS0040057,57
RTS0040058,59
RTS0040059,45
RTS0040060,62
RTS0040061,67
RTS0040062,59
RTS0040063,61
RTS0040064,75
RTS0040065,61
RTS0040066,71
RTS0040067,58
RTS0040068,87
RTS0040069,53
RTS0040070,77
RTS0040071,63
RTS0040072,89
RTS0040073,71
RTS0040074,67
RTS0040075,63
RTS0040076,93
RTS0040077,104
RTS0040078,56
RTS0040079,80
RTS0040080,64
RTS0040081,64
RTS0040082,69
RTS0040083,50
RTS0040084,56
RTS0040085,54
RTS0040086,58
RTS0040087,52
RTS0040088,77
RTS0040089,66
RTS0040090,55
RTS0040091,39
RTS0040092,52
RTS0040093,70
RTS0040094,53
RTS0040095,68
RTS0040096,66
RTS0040097,74
RTS0040098,64
RTS0040099,82
RTS0040100,64
RTS0040101,69
RTS0040102,49
RTS0040103,52
RTS0040104,54
RTS0040105,61
RTS0040106,93
RTS0040107,62
RTS0040108,75
RTS0040109,76
RTS0040110,90
RTS0040111,54
RTS0040112,71
RTS0040113,41
RTS0040114,42
RTS0040115,67
RTS0040116,443
RTS0040117,340
RTS0040118,203
RTS0040119,335
RTS0040120,393
RTS0040121,109
RTS0040122,106
RTS0040123,87
RTS0040124,88
RTS0040125,87
RTS0040126,130
RTS0040127,241
RTS0040128,133
RTS0040129,118
RTS0040130,164
RTS0040131,62
RTS0040132,68
RTS0040133,50
RTS0040134,63
RTS0040135,64
RTS0040136,62
RTS0040137,70
RTS0040138,90
RTS0040139,84
RTS0040140,69
RTS0040141,108
RTS0040142,112
RTS0040143,98
RTS0040144,118
RTS0040145,109
RTS0040146,126
RTS0040147,134
RTS0040148,106
RTS0040149,86
RTS0040150,84
RTS0040151,77
RTS0040152,79
RTS0040153,96
RTS0040154,69
RTS0040155,82
RTS0040156,99
RTS0040157,83
RTS0040158,77
RTS0040159,120
RTS0040160,87
RTS0040161,50
RTS0040162,46
RTS0040163,54
RTS0040164,65
RTS0040165,73
RTS0040166,43
RTS0040167,67
RTS0040168,60
RTS0040169,72
RTS0040170,60
RTS0040171,28
RTS0040172,77
RTS0040173,69
RTS0040174,50
RTS0040175,84
RTS0040176,37
RTS0040177,43
RTS0040178,56
RTS0040179,35
RTS0040180,63
RTS0040181,72
RTS0040182,49
RTS0040183,55
RTS0040184,43
RTS0040185,55
RTS0040186,78
RTS0040187,63
RTS0040188,46
RTS0040189,63
RTS0040190,75
RTS0040191,77
RTS0040192,71
RTS0040193,55
RTS0040194,81
RTS0040195,129
RTS0040196,58
RTS0040197,53
RTS0040198,76
RTS0040199,71
RTS0040200,51
RTS0040201,122
RTS0040202,101
RTS0040203,94
RTS0040204,119
RTS0040205,119
RTS0040206,286
RTS0040207,104
RTS0040208,200
RTS0040209,297
RTS0040210,383
RTS0040211,77
RTS0040212,77
RTS0040213,54
RTS0040214,74
RTS0040215,98
RTS0040216,67
RTS0040217,70
RTS0040218,78
RTS0040219,62
RTS0040220,58
RTS0040221,66
RTS0040222,66
RTS0040223,78
RTS0040224,50
RTS0040225,54
RTS0040226,72
RTS0040227,44
RTS0040228,56
RTS0040229,59
RTS0040230,69
RTS0040231,43
RTS0040232,57
RTS0040233,48
RTS0040234,65
RTS0040235,56
RTS0040236,93
RTS0040237,98
RTS0040238,123
RTS0040239,126
RTS0040240,91
RTS0040241,63
RTS0040242,70
RTS0040243,87
RTS0040244,89
RTS0040245,95
RTS0040246,73
RTS0040247,107
RTS0040248,74
RTS0040249,79
RTS0040250,90
RTS0040251,80
RTS0040252,80
RTS0040253,80
RTS0040254,62
RTS0040255,79
RTS0040256,37
RTS0040257,39
RTS0040258,55
RTS0040259,60
RTS0040260,89
RTS0040261,56
RTS0040262,57
RTS0040263,75
RTS0040264,77
RTS0040265,64
RTS0040266,55
RTS0040267,76
RTS0040268,56
RTS0040269,55
RTS0040270,88
RTS0040271,153
RTS0040272,144
RTS0040273,139
RTS0040274,119
RTS0040275,140
RTS0040276,158
RTS0040277,285
RTS0040278,545
RTS0040279,485
RTS0040280,297
RTS0040281,68
RTS0040282,56
RTS0040283,73
RTS0040284,55
RTS0040285,58
RTS0040286,80
RTS0040287,77
RTS0040288,67
RTS0040289,51
RTS0040290,89
RTS0040291,52
RTS0040292,52
RTS0040293,60
RTS0040294,80
RTS0040295,58
RTS0040296,83
RTS0040297,70
RTS0040298,61
RTS0040299,65
RTS0040300,49
RTS0040301,54
RTS0040302,38
RTS0040303,49
RTS0040304,53
RTS0040305,76
RTS0040306,62
RTS0040307,50
RTS0040308,55
RTS0040309,76
RTS0040310,64
RTS0040311,83
RTS0040312,101
RTS0040313,96
RTS0040314,87
RTS0040315,103
RTS0040316,105
RTS0040317,87
RTS0040318,71
RTS0040319,92
RTS0040320,94
RTS0040321,52
RTS0040322,75
RTS0040323,90
RTS0040324,74
RTS0040325,66
RTS0040326,217
RTS0040327,187
RTS0040328,449
RTS0040329,657
RTS0040330,415
RTS0040331,59
RTS0040332,69
RTS0040333,64
RTS0040334,60
RTS0040335,70
RTS0040336,66
RTS0040337,90
RTS0040338,53
RTS0040339,66
RTS0040340,69
RTS0040341,79
RTS0040342,50
RTS0040343,69
RTS0040344,89
RTS0040345,115
RTS0040346,48
RTS0040347,81
RTS0040348,72
RTS0040349,106
RTS0040350,80
RTS0040351,66
RTS0040352,86
RTS0040353,87
RTS0040354,66
RTS0040355,50
RTS0040356,114
RTS0040357,121
RTS0040358,88
RTS0040359,119
RTS0040360,153
RTS0040361,62
RTS0040363,49
RTS0040364,73
RTS0040365,91
RTS0040366,183
RTS0040367,110
RTS0040368,230
RTS0040369,122
RTS0040370,163
RTS0040371,103
RTS0040372,92
RTS0040373,93
RTS0040374,74
RTS0040375,54
RTS0040376,122
RTS0040377,118
RTS0040378,126
RTS0040379,113
RTS0040380,93
RTS0040381,78
RTS0040382,52
RTS0040383,71
RTS0040384,68
RTS0040385,57
RTS0040386,88
RTS0040387,109
RTS0040388,106
RTS0040389,89
RTS0040390,97
RTS0040391,95
RTS0040392,99
RTS0040393,85
RTS0040394,112
RTS0040395,91
RTS0040396,174
RTS0040397,185
RTS0040398,206
RTS0040399,232
RTS0040400,223
RTS0040401,533
RTS0040402,654
RTS0040403,469
RTS0040404,529
RTS0040405,124
RTS0040406,128
RTS0040407,116
RTS0040408,180
RTS0040409,161
RTS0040410,181
RTS0040411,90
RTS0040412,71
RTS0040413,107
RTS0040414,142
RTS0040415,93
RTS0040416,1427
RTS0040417,613
RTS0040418,392
RTS0040419,1374
RTS0040420,1708
RTS0040421,90
RTS0040422,150
RTS0040423,157
RTS0040424,96
RTS0040425,69
RTS0040426,65
RTS0040428,61
RTS0040429,81
RTS0040430,72
RTS0040431,111
RTS0040432,99
RTS0040433,94
RTS0040434,85
RTS0040435,99
RTS0040436,587
RTS0040437,835
RTS0040438,1182
RTS0040439,1236
RTS0040440,1132
RTS0040441,210
RTS0040442,101
RTS0040443,135
RTS0040444,129
RTS0040445,119
RTS0040446,95
RTS0040447,101
RTS0040448,97
RTS0040449,111
RTS0040450,69
RTS0040451,580
RTS0040452,875
RTS0040453,703
RTS0040454,516
RTS0040455,1791
RTS0040456,127
RTS0040457,70
RTS0040458,47
RTS0040459,52
RTS0040460,90
RTS0040461,71
RTS0040462,69
RTS0040463,97
RTS0040464,67
RTS0040465,62
RTS0040466,78
RTS0040467,48
RTS0040468,76
RTS0040469,78
RTS0040470,52
RTS0040471,78
RTS0040472,79
RTS0040473,71
RTS0040474,63
RTS0040475,51
RTS0040476,53
RTS0040477,52
RTS0040478,65
RTS0040479,52
RTS0040480,67
RTS0040481,133
RTS0040482,149
RTS0040483,87
RTS0040484,178
RTS0040485,164
RTS0040486,72
RTS0040487,55
RTS0040488,61
RTS0040489,63
RTS0040490,52
RTS0040491,58
RTS0040492,78
RTS0040493,53
RTS0040494,61
RTS0040495,84
RTS0040496,217
RTS0040497,209
RTS0040498,246
RTS0040499,167
RTS0040500,224
RTS0040501,176
RTS0040502,71
RTS0040503,83
RTS0040504,67
RTS0040505,65
RTS0040506,75
RTS0040507,61
RTS0040508,51
RTS0040509,45
RTS0040510,44
RTS0040511,95
RTS0040512,76
RTS0040513,96
RTS0040514,74
RTS0040515,85
RTS0040516,105
RTS0040517,73
RTS0040518,96
RTS0040519,95
RTS0040520,70
RTS0040521,63
RTS0040522,61
RTS0040523,41
RTS0040524,41
RTS0040525,60
RTS0040526,95
RTS0040527,75
RTS0040528,95
RTS0040529,101
RTS0040530,96
RTS0040531,95
RTS0040532,180
RTS0040533,108
RTS0040534,100
RTS0040535,101
RTS0040536,87
RTS0040537,231
RTS0040538,108
RTS0040539,130
RTS0040540,151
RTS0040541,44
RTS0040542,46
RTS0040543,62
RTS0040544,74
RTS0040545,51
RTS0040546,54
RTS0040547,56
RTS0040548,52
RTS0040549,67
RTS0040550,73
RTS0040551,87
RTS0040552,97
RTS0040553,131
RTS0040554,122
RTS0040555,107
RTS0040556,88
RTS0040557,49
RTS0040558,62
RTS0040559,75
RTS0040560,57
RTS0040561,69
RTS0040562,48
RTS0040563,64
RTS0040564,64
RTS0040565,63
RTS0040566,65
RTS0040567,76
RTS0040568,54
RTS0040569,62
RTS0040570,59
RTS0040571,78
RTS0040572,72
RTS0040573,110
RTS0040574,129
RTS0040575,90
RTS0040576,172
RTS0040577,140
RTS0040578,111
RTS0040579,88
RTS0040580,155
RTS0040581,46
RTS0040582,69
RTS0040583,62
RTS0040584,56
RTS0040585,65
RTS0040586,76
RTS0040587,61
RTS0040588,80
RTS0040589,67
RTS0040590,85
RTS0040591,89
RTS0040592,65
RTS0040593,37
RTS0040594,61
RTS0040595,69
RTS0040596,77
RTS0040597,102
RTS0040598,69
RTS0040599,70
RTS0040600,99
RTS0040601,67
RTS0040602,81
RTS0040603,76
RTS0040604,75
RTS0040605,63
RTS0040606,101
RTS0040607,112
RTS0040608,97
RTS0040609,88
RTS0040610,123
RTS0040611,83
RTS0040612,100
RTS0040613,85
RTS0040614,87
RTS0040615,77
RTS0040616,58
RTS0040617,58
RTS0040618,55
RTS0040619,75
RTS0040620,52
RTS0040621,71
RTS0040622,68
RTS0040623,63
RTS0040624,71
RTS0040625,66
RTS0040626,62
RTS0040627,57
RTS0040628,78
RTS0040629,94
RTS0040630,90
RTS0040631,260
RTS0040632,142
RTS0040633,213
RTS0040634,241
RTS0040635,105
RTS0040636,93
RTS0040637,58
RTS0040638,64
RTS0040639,66
RTS0040640,61
RTS0040641,114
RTS0040642,143
RTS0040643,116
RTS0040644,155
RTS0040645,208
RTS0040646,93
RTS0040647,62
RTS0040648,109
RTS0040649,114
RTS0040650,71
RTS0040651,163
RTS0040652,82
RTS0040653,135
RTS0040654,138
RTS0040655,138
RTS0040656,108
RTS0040657,126
RTS0040658,84
RTS0040659,102
RTS0040660,74
RTS0040661,55
RTS0040662,65
RTS0040663,61
RTS0040664,50
RTS0040665,44
RTS0040666,67
RTS0040667,112
RTS0040668,36
RTS0040669,46
RTS0040670,36
RTS0040671,48
RTS0040672,78
RTS0040673,57
RTS0040674,49
RTS0040675,52
RTS0040676,716
RTS0040677,352
RTS0040678,1326
RTS0040679,542
RTS0040680,1660
RTS0040681,464
RTS0040682,531
RTS0040683,873
RTS0040684,1121
RTS0040685,467
RTS0040686,63
RTS0040687,68
RTS0040688,43
RTS0040689,54
RTS0040690,50
RTS0040691,71
RTS0040692,55
RTS0040693,110
RTS0040694,89
RTS0040695,80
RTS0040696,50
RTS0040697,66
RTS0040698,46
RTS0040699,60
RTS0040700,66
RTS0040701,505
RTS0040702,1085
RTS0040703,784
RTS0040704,933
RTS0040705,1242
RTS0040706,127
RTS0040707,106
RTS0040708,63
RTS0040709,100
RTS0040710,106
RTS0040711,56
RTS0040712,45
RTS0040713,98
RTS0040714,80
RTS0040715,91
RTS0040716,75
RTS0040717,59
RTS0040718,59
RTS0040719,82
RTS0040720,86
RTS0040721,40
RTS0040722,36
RTS0040723,73
RTS0040724,48
RTS0040725,38
RTS0040726,302
RTS0040727,512
RTS0040728,387
RTS0040729,430
RTS0040730,352
RTS0040731,245
RTS0040732,217
RTS0040733,98
RTS0040734,188
RTS0040735,185
RTS0040736,1088
RTS0040737,875
RTS0040738,678
RTS0040739,833
RTS0040740,837
RTS0040741,52
RTS0040742,56
RTS0040743,73
RTS0040744,56
RTS0040745,71
RTS0040746,136
RTS0040747,93
RTS0040748,83
RTS0040749,121
RTS0040750,121
RTS0040751,84
RTS0040752,93
RTS0040753,81
RTS0040754,63
RTS0040755,71
RTS0040756,141
RTS0040757,144
RTS0040758,118
RTS0040759,200
RTS0040760,234
RTS0040761,178
RTS0040762,162
RTS0040763,128
RTS0040764,119
RTS0040765,207
RTS0040766,57
RTS0040767,86
RTS0040768,96
RTS0040769,82
RTS0040770,53
RTS0040771,61
RTS0040772,61
RTS0040773,66
RTS0040774,69
RTS0040775,77
RTS0040776,181
RTS0040777,277
RTS0040778,328
RTS0040779,308
RTS0040780,379
RTS0040781,101
RTS0040782,171
RTS0040783,48
RTS0040784,101
RTS0040785,94
RTS0040786,66
RTS0040787,50
RTS0040788,50
RTS0040789,50
RTS0040790,66
RTS0040791,77
RTS0040792,71
RTS0040793,73
RTS0040794,63
RTS0040795,51
RTS0040796,102
RTS0040797,93
RTS0040798,95
RTS0040799,62
RTS0040800,52
RTS0040801,142
RTS0040802,175
RTS0040803,164
RTS0040804,89
RTS0040805,88
RTS0040806,70
RTS0040807,64
RTS0040808,63
RTS0040809,78
RTS0040810,64
RTS0040811,87
RTS0040812,58
RTS0040813,62
RTS0040814,63
RTS0040815,65
RTS0040816,89
RTS0040817,100
RTS0040818,128
RTS0040819,91
RTS0040820,137
RTS0040821,95
RTS0040822,72
RTS0040823,70
RTS0040824,96
RTS0040825,114
RTS0040826,127
RTS0040827,94
RTS0040828,96
RTS0040830,101
RTS0040831,64
RTS0040832,64
RTS0040833,59
RTS0040834,78
RTS0040836,919
RTS0040837,409
RTS0040838,732
RTS0040839,627
RTS0040840,437
RTS0040841,244
RTS0040842,404
RTS0040843,437
RTS0040844,438
RTS0040845,378
RTS0040846,79
RTS0040847,79
RTS0040848,70
RTS0040849,81
RTS0040850,91
RTS0040851,127
RTS0040852,116
RTS0040853,110
RTS0040854,151
RTS0040855,133
RTS0040856,76
RTS0040857,59
RTS0040858,64
RTS0040859,44
RTS0040860,53
RTS0040861,82
RTS0040862,64
RTS0040863,66
RTS0040864,74
RTS0040865,69
RTS0040866,62
RTS0040867,63
RTS0040868,77
RTS0040869,77
RTS0040870,68
RTS0040871,250
RTS0040872,365
RTS0040873,268
RTS0040874,480
RTS0040875,278
RTS0040876,49
RTS0040877,54
RTS0040878,58
RTS0040879,71
RTS0040880,71
RTS0040881,59
RTS0040882,62
RTS0040883,46
RTS0040884,67
RTS0040885,59
RTS0040886,196
RTS0040887,295
RTS0040888,308
RTS0040889,442
RTS0040890,300
RTS0040891,44
RTS0040892,69
RTS0040893,59
RTS0040894,38
RTS0040895,55
RTS0040896,44
RTS0040897,55
RTS0040898,69
RTS0040899,62
RTS0040900,52
RTS0040901,225
RTS0040902,153
RTS0040903,72
RTS0040904,271
RTS0040905,187
RTS0040906,85
RTS0040907,98
RTS0040908,106
RTS0040909,96
RTS0040910,78
RTS0040911,183
RTS0040912,170
RTS0040913,102
RTS0040914,107
RTS0040915,169
RTS0040916,77
RTS0040917,69
RTS0040918,70
RTS0040919,48
RTS0040920,55
RTS0040921,125
RTS0040922,109
RTS0040923,171
RTS0040924,146
RTS0040925,118
RTS0040926,51
RTS0040927,43
RTS0040928,44
RTS0040929,48
RTS0040930,43
RTS0040931,92
RTS0040932,91
RTS0040933,73
RTS0040934,94
RTS0040935,86
RTS0040936,67
RTS0040937,101
RTS0040938,86
RTS0040939,70
RTS0040940,60
RTS0040941,128
RTS0040942,93
RTS0040943,56
RTS0040944,152
RTS0040945,80
RTS0040946,440
RTS0040947,454
RTS0040948,659
RTS0040949,311
RTS0040950,458
RTS0040951,83
RTS0040952,47
RTS0040953,55
RTS0040954,70
RTS0040955,79
RTS0040956,172
RTS0040957,117
RTS0040958,105
RTS0040959,152
RTS0040960,142
RTS0040961,60
RTS0040962,50
RTS0040963,78
RTS0040964,54
RTS0040965,54
RTS0040966,98
RTS0040967,86
RTS0040968,97
RTS0040969,107
RTS0040970,87
RTS0040971,69
RTS0040972,54
RTS0040973,58
RTS0040974,63
RTS0040975,54
RTS0040976,53
RTS0040977,98
RTS0040978,57
RTS0040979,94
RTS0040980,60
RTS0040981,87
RTS0040982,80
RTS0040983,88
RTS0040984,83
RTS0040985,92
RTS0040986,108
RTS0040987,105
RTS0040988,91
RTS0040989,94
RTS0040990,61
RTS0040991,134
RTS0040992,135
RTS0040993,138
RTS0040994,152
RTS0040995,150
RTS0040996,88
RTS0040997,107
RTS0040998,84
RTS0040999,114
RTS0041000,87
RTS0041001,98
RTS0041002,103
RTS0041003,111
RTS0041004,131
RTS0041005,102
RTS0041006,127
RTS0041007,129
RTS0041008,127
RTS0041009,119
RTS0041010,104
RTS0041011,47
RTS0041012,55
RTS0041013,59
RTS0041014,60
RTS0041015,48
RTS0041016,107
RTS0041017,84
RTS0041018,98
RTS0041019,100
RTS0041020,76
RTS0041021,112
RTS0041022,108
RTS0041023,128
RTS0041024,147
RTS0041025,137
RTS0041026,82
RTS0041027,90
RTS0041028,113
RTS0041029,95
RTS0041030,75
RTS0041031,191
RTS0041032,294
RTS0041033,150
RTS0041034,228
RTS0041035,218
RTS0041036,107
RTS0041037,61
RTS0041038,110
RTS0041039,70
RTS0041040,115
RTS0041041,61
RTS0041042,66
RTS0041043,74
RTS0041044,55
RTS0041045,69
RTS0041046,744
RTS0041047,858
RTS0041048,446
RTS0041049,1115
RTS0041050,1285
RTS0041051,91
RTS0041052,75
RTS0041053,55
RTS0041054,80
RTS0041055,65
RTS0041056,72
RTS0041057,64
RTS0041058,79
RTS0041059,59
RTS0041060,70
RTS0041061,299
RTS0041062,278
RTS0041063,280
RTS0041064,268
RTS0041066,86
RTS0041067,67
RTS0041068,85
RTS0041069,83
RTS0041070,90
RTS0041071,73
RTS0041072,83
RTS0041073,71
RTS0041074,71
RTS0041075,88
RTS0041076,85
RTS0041077,68
RTS0041078,113
RTS0041079,82
RTS0041080,69
RTS0041081,74
RTS0041082,92
RTS0041083,84
RTS0041084,64
RTS0041085,75
RTS0041086,205
RTS0041087,272
RTS0041088,222
RTS0041089,204
RTS0041090,157
RTS0041091,74
RTS0041092,100
RTS0041093,81
RTS0041094,86
RTS0041095,123
RTS0041096,50
RTS0041097,79
RTS0041098,56
RTS0041099,55
RTS0041100,42
RTS0041101,312
RTS0041102,337
RTS0041103,328
RTS0041104,297
RTS0041105,324
RTS0041106,207
RTS0041107,194
RTS0041108,203
RTS0041109,149
RTS0041110,144
RTS0041111,74
RTS0041112,86
RTS0041113,78
RTS0041114,91
RTS0041115,71
RTS0041116,174
RTS0041117,288
RTS0041118,227
RTS0041119,172
RTS0041120,190
RTS0041121,111
RTS0041122,80
RTS0041123,86
RTS0041124,50
RTS0041125,70
RTS0041126,103
RTS0041127,140
RTS0041128,106
RTS0041129,65
RTS0041130,76
RTS0041131,260
RTS0041132,422
RTS0041133,330
RTS0041134,328
RTS0041135,392
RTS0041136,141
RTS0041137,104
RTS0041138,134
RTS0041139,118
RTS0041140,99
RTS0041141,137
RTS0041142,148
RTS0041143,45
RTS0041144,84
RTS0041145,80
RTS0041146,48
RTS0041147,63
RTS0041148,54
RTS0041149,60
RTS0041150,50
RTS0041151,94
RTS0041152,85
RTS0041153,70
RTS0041154,92
RTS0041155,97
RTS0041156,154
RTS0041157,106
RTS0041158,83
RTS0041159,81
RTS0041160,78
RTS0041161,56
RTS0041162,39
RTS0041163,59
RTS0041164,48
RTS0041165,68
RTS0041166,60
RTS0041167,69
RTS0041168,69
RTS0041169,64
RTS0041170,70
RTS0041171,94
RTS0041172,120
RTS0041173,109
RTS0041174,123
RTS0041175,115
RTS0041176,80
RTS0041177,75
RTS0041178,79
RTS0041179,67
RTS0041180,67
RTS0041181,72
RTS0041182,85
RTS0041183,72
RTS0041184,79
RTS0041185,59
RTS0041186,75
RTS0041187,58
RTS0041188,83
RTS0041189,84
RTS0041190,88
RTS0041191,297
RTS0041192,217
RTS0041193,196
RTS0041194,95
RTS0041195,107
RTS0041196,70
RTS0041197,59
RTS0041198,74
RTS0041199,56
RTS0041200,67
RTS0041201,51
RTS0041202,62
RTS0041203,63
RTS0041204,56
RTS0041205,64
RTS0041206,137
RTS0041207,260
RTS0041208,185
RTS0041209,238
RTS0041210,100
RTS0041211,293
RTS0041212,283
RTS0041213,346
RTS0041214,337
RTS0041215,277
RTS0041216,105
RTS0041217,109
RTS0041218,64
RTS0041219,111
RTS0041220,77
RTS0041221,139
RTS0041222,78
RTS0041223,89
RTS0041224,93
RTS0041225,131
RTS0041226,98
RTS0041227,89
RTS0041228,63
RTS0041229,104
RTS0041230,86
RTS0041231,207
RTS0041232,207
RTS0041233,296
RTS0041234,273
RTS0041235,180
RTS0041236,53
RTS0041237,63
RTS0041238,56
RTS0041239,66
RTS0041240,85
RTS0041241,75
RTS0041242,60
RTS0041243,52
RTS0041244,82
RTS0041246,80
RTS0041247,92
RTS0041248,55
RTS0041249,66
RTS0041250,94
RTS0041251,97
RTS0041252,106
RTS0041253,130
RTS0041254,142
RTS0041255,161
RTS0041256,70
RTS0041257,109
RTS0041258,114
RTS0041259,121
RTS0041260,124
RTS0041261,94
RTS0041262,118
RTS0041263,105
RTS0041265,132
RTS0041266,70
RTS0041267,59
RTS0041268,75
RTS0041269,79
RTS0041270,75
RTS0041271,68
RTS0041272,66
RTS0041273,51
RTS0041274,71
RTS0041275,67
RTS0041276,97
RTS0041277,92
RTS0041278,98
RTS0041279,80
RTS0041280,88
RTS0041281,55
RTS0041282,70
RTS0041283,82
RTS0041284,51
RTS0041285,54
RTS0041286,85
RTS0041287,59
RTS0041288,66
RTS0041289,72
RTS0041290,71
RTS0041291,78
RTS0041292,87
RTS0041293,75
RTS0041294,59
RTS0041295,64
RTS0041296,80
RTS0041297,67
RTS0041298,81
RTS0041299,79
RTS0041300,78
RTS0041301,64
RTS0041302,93
RTS0041303,85
RTS0041304,63
RTS0041305,61
RTS0041306,86
RTS0041307,81
RTS0041308,83
RTS0041309,87
RTS0041310,94
RTS0041311,75
RTS0041312,89
RTS0041313,121
RTS0041314,115
RTS0041315,77
RTS0041316,138
RTS0041317,127
RTS0041318,166
RTS0041319,124
RTS0041320,104
RTS0041321,110
RTS0041322,76
RTS0041323,61
RTS0041324,94
RTS0041325,84
RTS0041326,73
RTS0041327,93
RTS0041328,104
RTS0041329,46
RTS0041330,73
RTS0041331,52
RTS0041332,60
RTS0041333,60
RTS0041334,71
RTS0041335,51
RTS0041346,317
RTS0041347,210
RTS0041348,298
RTS0041349,261
RTS0041350,501
RTS0041351,74
RTS0041352,71
RTS0041353,59
RTS0041354,53
RTS0041355,54
RTS0041356,59
RTS0041357,61
RTS0041358,63
RTS0041359,70
RTS0041360,72
RTS0041361,124
RTS0041362,90
RTS0041363,72
RTS0041364,86
RTS0041365,99
RTS0041366,69
RTS0041367,73
RTS0041368,79
RTS0041369,59
RTS0041370,57
RTS0041371,74
RTS0041372,82
RTS0041373,44
RTS0041374,59
RTS0041375,62
RTS0041376,77
RTS0041377,62
RTS0041378,50
RTS0041379,37
RTS0041380,53
RTS0041381,61
RTS0041382,67
RTS0041383,72
RTS0041384,76
RTS0041385,81
RTS0041386,63
RTS0041387,39
RTS0041388,58
RTS0041389,56
RTS0041390,58
RTS0041391,82
RTS0041392,56
RTS0041393,63
RTS0041394,66
RTS0041395,46
RTS0041396,58
RTS0041397,52
RTS0041398,65
RTS0041399,61
RTS0041400,59
RTS0041401,78
RTS0041402,81
RTS0041403,71
RTS0041404,44
RTS0041405,68
RTS0041406,94
RTS0041407,90
RTS0041408,60
RTS0041409,55
RTS0041410,64
RTS0041411,65
RTS0041412,50
RTS0041413,67
RTS0041414,67
RTS0041415,74
RTS0041416,46
RTS0041417,66
RTS0041418,71
RTS0041419,70
RTS0041420,68
RTS0041421,54
RTS0041422,62
RTS0041423,55
RTS0041424,55
RTS0041425,60
RTS0041426,62
RTS0041427,56
RTS0041428,61
RTS0041429,60
RTS0041430,70
RTS0041431,80
RTS0041432,42
RTS0041433,48
RTS0041434,67
RTS0041435,54
RTS0041436,60
RTS0041437,48
RTS0041438,47
RTS0041439,74
RTS0041440,56
RTS0041441,61
RTS0041442,47
RTS0041443,81
RTS0041444,70
RTS0041445,55
RTS0041446,74
RTS0041447,73
RTS0041448,48
RTS0041449,56
RTS0041450,68
RTS0041451,77
RTS0041452,82
RTS0041453,73
RTS0041454,53
RTS0041455,58
RTS0041456,66
RTS0041457,74
RTS0041458,87
RTS0041459,109
RTS0041460,54
RTS0041461,55
RTS0041462,52
RTS0041463,54
RTS0041464,61
RTS0041465,56
RTS0041466,88
RTS0041467,142
RTS0041468,109
RTS0041469,114
RTS0041470,153
RTS0041471,76
RTS0041472,55
RTS0041473,55
RTS0041474,65
RTS0041475,57
RTS0041476,109
RTS0041477,78
RTS0041478,92
RTS0041479,86
RTS0041480,90
RTS0041481,46
RTS0041482,49
RTS0041483,51
RTS0041484,55
RTS0041485,71
RTS0041486,104
RTS0041487,157
RTS0041488,146
RTS0041489,123
RTS0041490,95
RTS0041491,62
RTS0041492,32
RTS0041493,34
RTS0041494,43
RTS0041495,59
RTS0041496,660
RTS0041497,597
RTS0041498,649
RTS0041499,900
RTS0041500,630
RTS0041501,138
RTS0041502,83
RTS0041503,122
RTS0041504,128
RTS0041505,153
RTS0041506,73
RTS0041507,67
RTS0041508,49
RTS0041509,86
RTS0041510,69
RTS0041511,82
RTS0041512,100
RTS0041513,83
RTS0041514,86
RTS0041515,50
RTS0041516,83
RTS0041517,57
RTS0041518,56
RTS0041519,48
RTS0041520,54
RTS0041521,42
RTS0041522,72
RTS0041523,58
RTS0041524,54
RTS0041525,63
RTS0041526,261
RTS0041527,542
RTS0041528,490
RTS0041529,144
RTS0041530,296
RTS0041531,63
RTS0041532,46
RTS0041533,61
RTS0041534,58
RTS0041535,58
RTS0041536,93
RTS0041537,88
RTS0041538,107
RTS0041540,61
RTS0041541,59
RTS0041542,67
RTS0041543,51
RTS0041544,73
RTS0041545,55
RTS0041546,67
RTS0041547,91
RTS0041548,129
RTS0041549,85
RTS0041550,89
RTS0041551,175
RTS0041552,113
RTS0041553,96
RTS0041554,77
RTS0041555,132
RTS0041556,46
RTS0041557,60
RTS0041558,59
RTS0041559,52
RTS0041560,46
RTS0041561,64
RTS0041562,102
RTS0041563,92
RTS0041564,135
RTS0041565,130
RTS0041566,160
RTS0041567,264
RTS0041568,269
RTS0041569,162
RTS0041570,199
RTS0041571,65
RTS0041572,56
RTS0041573,67
RTS0041574,61
RTS0041575,71
RTS0041576,64
RTS0041577,88
RTS0041578,89
RTS0041579,59
RTS0041580,82
RTS0041581,148
RTS0041582,137
RTS0041583,116
RTS0041584,150
RTS0041585,129
RTS0041586,140
RTS0041587,106
RTS0041588,95
RTS0041589,97
RTS0041590,84
RTS0041591,46
RTS0041592,47
RTS0041593,65
RTS0041594,60
RTS0041595,47
RTS0041596,55
RTS0041597,55
RTS0041598,73
RTS0041599,37
RTS0041600,54
RTS0041601,61
RTS0041602,64
RTS0041603,84
RTS0041604,83
RTS0041605,65
RTS0041606,68
RTS0041607,58
RTS0041608,82
RTS0041609,117
RTS0041610,72
RTS0041611,70
RTS0041612,103
RTS0041613,73
RTS0041614,68
RTS0041615,128
RTS0041616,104
RTS0041617,63
RTS0041618,84
RTS0041619,60
RTS0041620,92
RTS0041621,99
RTS0041622,45
RTS0041623,69
RTS0041624,59
RTS0041625,80
RTS0041626,713
RTS0041627,688
RTS0041628,599
RTS0041629,766
RTS0041630,918
RTS0041631,88
RTS0041632,75
RTS0041633,94
RTS0041634,100
RTS0041635,107
RTS0041636,316
RTS0041637,364
RTS0041638,375
RTS0041639,248
RTS0041640,319
RTS0041641,91
RTS0041642,86
RTS0041643,93
RTS0041644,81
RTS0041645,96
RTS0041646,39
RTS0041647,78
RTS0041648,55
RTS0041649,62
RTS0041650,59
RTS0041651,65
RTS0041652,68
RTS0041653,73
RTS0041654,73
RTS0041655,83
RTS0041656,68
RTS0041657,73
RTS0041658,99
RTS0041659,80
RTS0041660,50
RTS0041661,175
RTS0041662,159
RTS0041663,78
RTS0041664,85
RTS0041665,72
RTS0041666,63
RTS0041667,56
RTS0041668,61
RTS0041669,81
RTS0041670,75
RTS0041671,67
RTS0041672,68
RTS0041673,48
RTS0041674,56
RTS0041675,69
RTS0041676,72
RTS0041677,101
RTS0041678,76
RTS0041679,113
RTS0041680,73
RTS0041681,81
RTS0041682,81
RTS0041683,52
RTS0041684,82
RTS0041685,63
RTS0041686,246
RTS0041687,141
RTS0041688,227
RTS0041689,222
RTS0041690,502
RTS0041691,176
RTS0041692,74
RTS0041693,120
RTS0041694,61
RTS0041695,54
RTS0041696,49
RTS0041697,63
RTS0041698,47
RTS0041699,43
RTS0041700,44
RTS0041701,107
RTS0041702,73
RTS0041703,100
RTS0041704,106
RTS0041705,142
RTS0041706,77
RTS0041707,84
RTS0041708,103
RTS0041709,99
RTS0041710,85
RTS0041711,56
RTS0041712,97
RTS0041713,79
RTS0041714,94
RTS0041715,46
RTS0041716,1233
RTS0041717,920
RTS0041718,1039
RTS0041719,991
RTS0041720,885
RTS0041721,129
RTS0041722,125
RTS0041723,110
RTS0041724,199
RTS0041725,177
RTS0041726,55
RTS0041727,52
RTS0041728,67
RTS0041729,59
RTS0041730,53
RTS0041731,60
RTS0041732,47
RTS0041733,53
RTS0041734,53
RTS0041735,69
RTS0041736,78
RTS0041737,69
RTS0041738,67
RTS0041739,63
RTS0041740,42
RTS0041741,66
RTS0041742,76
RTS0041743,102
RTS0041744,89
RTS0041745,73
RTS0041746,159
RTS0041747,196
RTS0041748,113
RTS0041749,120
RTS0041750,148
RTS0041751,105
RTS0041752,80
RTS0041753,178
RTS0041754,187
RTS0041755,165
RTS0041756,196
RTS0041757,128
RTS0041758,181
RTS0041759,241
RTS0041760,145
RTS0041761,38
RTS0041762,46
RTS0041763,74
RTS0041764,58
RTS0041765,59
RTS0041766,51
RTS0041767,37
RTS0041768,48
RTS0041769,52
RTS0041770,71
RTS0041771,60
RTS0041772,72
RTS0041773,49
RTS0041774,78
RTS0041775,54
RTS0041776,152
RTS0041777,101
RTS0041778,89
RTS0041779,92
RTS0041780,81
RTS0041781,83
RTS0041782,86
RTS0041783,78
RTS0041784,78
RTS0041785,94
RTS0041786,123
RTS0041787,152
RTS0041788,126
RTS0041789,124
RTS0041790,153
RTS0041791,128
RTS0041793,101
RTS0041794,98
RTS0041795,133
RTS0041796,70
RTS0041797,110
RTS0041798,76
RTS0041799,74
RTS0041800,42
RTS0041801,60
RTS0041802,67
RTS0041803,58
RTS0041804,84
RTS0041805,81
RTS0041806,71
RTS0041807,60
RTS0041808,97
RTS0041809,105
RTS0041810,104
RTS0041811,148
RTS0041812,154
RTS0041813,168
RTS0041814,114
RTS0041815,133
RTS0041816,78
RTS0041817,78
RTS0041818,64
RTS0041819,66
RTS0041820,88
RTS0041821,259
RTS0041822,204
RTS0041823,76
RTS0041824,204
RTS0041825,108
RTS0041826,77
RTS0041827,109
RTS0041828,80
RTS0041829,62
RTS0041830,53
RTS0041831,66
RTS0041832,94
RTS0041833,86
RTS0041834,101
RTS0041835,82
RTS0041836,128
RTS0041837,106
RTS0041838,89
RTS0041839,113
RTS0041840,86
RTS0041841,97
RTS0041842,82
RTS0041843,105
RTS0041844,52
RTS0041845,89
RTS0041846,48
RTS0041847,76
RTS0041848,75
RTS0041849,58
RTS0041850,72
RTS0041851,107
RTS0041852,111
RTS0041853,105
RTS0041854,100
RTS0041855,80
RTS0041856,96
RTS0041857,204
RTS0041858,205
RTS0041859,95
RTS0041860,185
RTS0041861,75
RTS0041862,54
RTS0041863,81
RTS0041864,78
RTS0041865,79
RTS0041866,128
RTS0041867,99
RTS0041868,117
RTS0041869,93
RTS0041870,69
RTS0041871,78
RTS0041872,57
RTS0041873,80
RTS0041874,86
RTS0041875,78
RTS0041876,166
RTS0041877,171
RTS0041878,126
RTS0041879,222
RTS0041880,219
RTS0041881,105
RTS0041882,108
RTS0041883,119
RTS0041884,72
RTS0041885,111
RTS0041886,344
RTS0041887,512
RTS0041888,513
RTS0041889,355
RTS0041890,428
RTS0041891,506
RTS0041892,386
RTS0041893,425
RTS0041894,193
RTS0041895,330
RTS0041896,244
RTS0041897,145
RTS0041898,225
RTS0041899,177
RTS0041900,82
RTS0041901,94
RTS0041902,74
RTS0041903,85
RTS0041904,71
RTS0041905,105
RTS0041906,2505
RTS0041907,61
RTS0041908,909
RTS0041909,67
RTS0041910,711
RTS0041911,53
RTS0041912,74
RTS0041913,93
RTS0041914,62
RTS0041915,81
RTS0041916,1559
RTS0041917,2527
RTS0041918,2130
RTS0041919,4823
RTS0041920,3115
RTS0041922,65
RTS0041923,40
RTS0041924,54
RTS0041925,70
RTS0041926,54
RTS0041927,46
RTS0041928,68
RTS0041929,54
RTS0041930,56
RTS0041931,164
RTS0041932,239
RTS0041933,109
RTS0041934,87
RTS0041935,83
RTS0041936,62
RTS0041937,87
RTS0041938,64
RTS0041939,75
RTS0041940,68
RTS0041941,47
RTS0041942,61
RTS0041943,59
RTS0041944,52
RTS0041945,58
RTS0041946,110
RTS0041947,98
RTS0041948,64
RTS0041949,79
RTS0041950,101
RTS0041951,78
RTS0041952,98
RTS0041953,71
RTS0041954,96
RTS0041955,87
RTS0041956,79
RTS0041957,55
RTS0041958,82
RTS0041959,65
RTS0041960,59
RTS0041961,49
RTS0041962,86
RTS0041963,56
RTS0041964,82
RTS0041965,74
RTS0041966,79
RTS0041967,73
RTS0041968,59
RTS0041969,65
RTS0041971,281
RTS0041972,377
RTS0041973,291
RTS0041974,213
RTS0041975,331
RTS0041976,95
RTS0041977,225
RTS0041978,164
RTS0041979,115
RTS0041980,111
RTS0041981,1603
RTS0041982,1353
RTS0041983,1853
RTS0041984,971
RTS0041985,2140
RTS0041986,144
RTS0041987,329
RTS0041988,179
RTS0041989,99
RTS0041990,243
RTS0041991,120
RTS0041992,156
RTS0041993,128
RTS0041994,135
RTS0041995,99
RTS0041996,48
RTS0041997,76
RTS0041998,58
RTS0041999,75
RTS0042000,67
RTS0042001,94
RTS0042002,79
RTS0042003,89
RTS0042004,102
RTS0042005,72
RTS0042006,163
RTS0042007,244
RTS0042008,190
RTS0042009,231
RTS0042010,165
RTS0042011,172
RTS0042012,172
RTS0042013,246
RTS0042014,128
RTS0042015,173
RTS0042016,34
RTS0042017,77
RTS0042018,42
RTS0042019,57
RTS0042020,62
RTS0042021,234
RTS0042022,166
RTS0042023,228
RTS0042024,260
RTS0042025,208
RTS0042026,73
RTS0042027,61
RTS0042028,71
RTS0042029,62
RTS0042030,64
RTS0042031,122
RTS0042032,96
RTS0042033,63
RTS0042034,83
RTS0042035,120
RTS0042036,177
RTS0042037,237
RTS0042038,183
RTS0042039,182
RTS0042040,148
RTS0042041,235
RTS0042042,155
RTS0042043,57
RTS0042044,317
RTS0042045,154
RTS0042046,149
RTS0042047,146
RTS0042048,84
RTS0042049,82
RTS0042050,98
RTS0042051,71
RTS0042052,92
RTS0042053,64
RTS0042054,42
RTS0042055,67
RTS0042056,100
RTS0042057,90
RTS0042058,81
RTS0042059,86
RTS0042060,110
RTS0042061,81
RTS0042062,160
RTS0042063,149
RTS0042064,120
RTS0042065,140
RTS0042066,88
RTS0042067,97
RTS0042068,101
RTS0042069,74
RTS0042071,51
RTS0042072,66
RTS0042073,43
RTS0042074,61
RTS0042075,56
RTS0042076,83
RTS0042077,48
RTS0042078,50
RTS0042079,71
RTS0042080,53
RTS0042081,240
RTS0042082,186
RTS0042083,146
RTS0042084,204
RTS0042085,117
RTS0042086,56
RTS0042087,62
RTS0042088,59
RTS0042089,63
RTS0042090,82
RTS0042091,110
RTS0042092,87
RTS0042093,62
RTS0042094,66
RTS0042095,81
RTS0042096,87
RTS0042097,75
RTS0042098,69
RTS0042099,72
RTS0042100,76
RTS0042101,79
RTS0042102,57
RTS0042103,61
RTS0042104,64
RTS0042105,74
RTS0042106,69
RTS0042107,62
RTS0042108,48
RTS0042109,57
RTS0042110,63
RTS0042111,63
RTS0042112,80
RTS0042113,90
RTS0042114,75
RTS0042115,84
RTS0042116,56
RTS0042117,86
RTS0042118,54
RTS0042119,64
RTS0042120,68
RTS0042121,111
RTS0042122,77
RTS0042123,86
RTS0042124,58
RTS0042125,94
RTS0042126,84
RTS0042127,76
RTS0042128,96
RTS0042129,68
RTS0042130,78
RTS0042131,77
RTS0042132,72
RTS0042133,83
RTS0042134,65
RTS0042135,85
RTS0042136,61
RTS0042137,71
RTS0042138,91
RTS0042139,74
RTS0042140,60
RTS0042141,74
RTS0042142,72
RTS0042143,67
RTS0042144,64
RTS0042145,57
RTS0042146,249
RTS0042147,176
RTS0042148,254
RTS0042149,176
RTS0042150,221
RTS0042151,67
RTS0042152,55
RTS0042153,69
RTS0042154,86
RTS0042155,75
RTS0042156,54
RTS0042157,51
RTS0042158,49
RTS0042159,50
RTS0042160,56
RTS0042161,98
RTS0042162,79
RTS0042163,101
RTS0042164,111
RTS0042165,83
RTS0042166,84
RTS0042167,68
RTS0042168,85
RTS0042169,64
RTS0042170,63
RTS0042171,79
RTS0042172,68
RTS0042173,77
RTS0042174,78
RTS0042175,69
RTS0042176,68
RTS0042177,84
RTS0042178,82
RTS0042179,52
RTS0042180,79
RTS0042181,53
RTS0042182,70
RTS0042183,64
RTS0042184,75
RTS0042185,62
RTS0042186,63
RTS0042187,55
RTS0042188,58
RTS0042189,70
RTS0042190,55
RTS0042191,85
RTS0042192,90
RTS0042193,71
RTS0042194,120
RTS0042195,60
RTS0042196,56
RTS0042197,70
RTS0042198,52
RTS0042199,62
RTS0042200,70
RTS0042201,80
RTS0042202,55
RTS0042203,67
RTS0042204,38
RTS0042205,49
RTS0042206,45
RTS0042207,58
RTS0042208,52
RTS0042209,63
RTS0042210,41
RTS0042211,63
RTS0042212,63
RTS0042213,66
RTS0042214,56
RTS0042215,76
RTS0042216,54
RTS0042217,72
RTS0042218,61
RTS0042219,54
RTS0042220,88
RTS0042221,59
RTS0042222,60
RTS0042223,56
RTS0042224,59
RTS0042225,70
RTS0042226,110
RTS0042227,70
RTS0042228,132
RTS0042229,95
RTS0042230,115
RTS0042231,80
RTS0042232,80
RTS0042233,94
RTS0042234,84
RTS0042235,90
RTS0042236,88
RTS0042237,105
RTS0042238,81
RTS0042239,82
RTS0042240,131
RTS0042241,59
RTS0042242,63
RTS0042243,65
RTS0042244,59
RTS0042245,74
RTS0042246,204
RTS0042247,219
RTS0042248,394
RTS0042249,186
RTS0042250,235
RTS0042251,74
RTS0042252,95
RTS0042253,73
RTS0042254,95
RTS0042255,76
RTS0042256,128
RTS0042257,70
RTS0042258,65
RTS0042259,88
RTS0042260,80
RTS0042261,223
RTS0042262,150
RTS0042263,195
RTS0042264,229
RTS0042265,174
RTS0042266,62
RTS0042267,67
RTS0042268,48
RTS0042269,32
RTS0042270,42
RTS0042271,70
RTS0042272,51
RTS0042273,55
RTS0042274,55
RTS0042275,72
RTS0042276,110
RTS0042277,96
RTS0042278,71
RTS0042279,92
RTS0042280,89
RTS0042281,44
RTS0042282,44
RTS0042283,55
RTS0042284,42
RTS0042285,60
RTS0042286,87
RTS0042287,227
RTS0042288,248
RTS0042289,293
RTS0042290,248
RTS0042291,214
RTS0042292,316
RTS0042293,160
RTS0042294,185
RTS0042295,228
RTS0042296,84
RTS0042297,88
RTS0042298,75
RTS0042299,80
RTS0042300,87
RTS0042301,68
RTS0042302,57
RTS0042303,67
RTS0042304,94
RTS0042305,61
RTS0042306,110
RTS0042307,115
RTS0042308,116
RTS0042309,137
RTS0042310,139
RTS0042311,63
RTS0042312,69
RTS0042313,55
RTS0042314,61
RTS0042315,71
RTS0042316,112
RTS0042317,102
RTS0042318,69
RTS0042319,83
RTS0042320,68
RTS0042321,108
RTS0042322,59
RTS0042323,98
RTS0042324,72
RTS0042325,72
RTS0042326,69
RTS0042327,62
RTS0042328,74
RTS0042329,78
RTS0042330,76
RTS0042331,82
RTS0042332,94
RTS0042333,99
RTS0042334,107
RTS0042335,65
RTS0042336,71
RTS0042337,86
RTS0042338,62
RTS0042339,76
RTS0042340,68
RTS0042341,184
RTS0042342,131
RTS0042343,223
RTS0042344,192
RTS0042345,140
RTS0042346,68
RTS0042347,50
RTS0042348,48
RTS0042349,64
RTS0042350,55
RTS0042351,110
RTS0042352,129
RTS0042353,139
RTS0042354,145
RTS0042355,88
RTS0042356,68
RTS0042357,84
RTS0042358,68
RTS0042359,67
RTS0042360,79
RTS0042361,74
RTS0042362,131
RTS0042363,138
RTS0042364,118
RTS0042365,112
RTS0042366,141
RTS0042367,189
RTS0042368,153
RTS0042369,118
RTS0042370,216
RTS0042371,201
RTS0042372,90
RTS0042373,169
RTS0042374,149
RTS0042375,101
RTS0042376,46
RTS0042377,45
RTS0042378,45
RTS0042379,80
RTS0042380,42
RTS0042381,169
RTS0042382,257
RTS0042383,219
RTS0042384,176
RTS0042385,212
RTS0042386,71
RTS0042387,106
RTS0042388,139
RTS0042389,151
RTS0042390,152
RTS0042391,60
RTS0042392,46
RTS0042393,61
RTS0042394,62
RTS0042395,55
RTS0042396,47
RTS0042397,62
RTS0042398,56
RTS0042399,86
RTS0042400,71
RTS0042401,102
RTS0042402,182
RTS0042403,103
RTS0042404,112
RTS0042405,145
RTS0042406,70
RTS0042407,60
RTS0042408,58
RTS0042409,65
RTS0042410,62
RTS0042411,66
RTS0042412,75
RTS0042413,88
RTS0042414,105
RTS0042415,79
RTS0042416,440
RTS0042417,695
RTS0042418,631
RTS0042419,535
RTS0042420,415
RTS0042421,65
RTS0042422,56
RTS0042423,72
RTS0042424,77
RTS0042425,65
RTS0042426,76
RTS0042427,58
RTS0042428,80
RTS0042429,89
RTS0042430,77
RTS0042431,244
RTS0042432,339
RTS0042433,184
RTS0042434,458
RTS0042435,250
RTS0042436,96
RTS0042437,81
RTS0042438,58
RTS0042439,79
RTS0042440,65
RTS0042441,90
RTS0042442,88
RTS0042443,78
RTS0042444,95
RTS0042445,81
RTS0042446,102
RTS0042447,67
RTS0042448,101
RTS0042449,71
RTS0042450,61
RTS0042451,81
RTS0042452,73
RTS0042453,124
RTS0042454,79
RTS0042455,75
RTS0042456,69
RTS0042457,78
RTS0042458,74
RTS0042460,80
RTS0042461,257
RTS0042462,149
RTS0042463,142
RTS0042464,236
RTS0042465,188
RTS0042466,92
RTS0042467,73
RTS0042468,88
RTS0042469,83
RTS0042470,86
RTS0042471,135
RTS0042472,92
RTS0042473,140
RTS0042474,109
RTS0042475,140
RTS0042476,130
RTS0042477,84
RTS0042478,65
RTS0042479,86
RTS0042480,63
RTS0042481,141
RTS0042482,170
RTS0042483,408
RTS0042484,298
RTS0042485,139
RTS0042486,62
RTS0042487,64
RTS0042488,59
RTS0042489,72
RTS0042490,54
RTS0042491,61
RTS0042492,59
RTS0042493,78
RTS0042494,44
RTS0042495,52
RTS0042496,50
RTS0042497,76
RTS0042498,55
RTS0042499,79
RTS0042500,89
RTS0042501,61
RTS0042502,67
RTS0042503,54
RTS0042504,68
RTS0042505,84
RTS0042506,59
RTS0042507,70
RTS0042508,39
RTS0042509,63
RTS0042510,45
RTS0042515,58
RTS0042522,67
RTS0042526,96
RTS0042527,83
RTS0042528,71
RTS0042529,70
RTS0042530,64
RTS0042531,60
RTS0042532,40
RTS0042533,65
RTS0042534,53
RTS0042535,51
RTS0042536,71
RTS0042537,77
RTS0042538,70
RTS0042539,106
RTS0042540,110
RTS0042541,55
RTS0042542,63
RTS0042543,55
RTS0042544,77
RTS0042545,35
RTS0042546,53
RTS0042547,35
RTS0042548,65
RTS0042549,53
RTS0042550,51
RTS0042551,61
RTS0042552,44
RTS0042553,60
RTS0042554,68
RTS0042555,47
RTS0042556,76
RTS0042557,93
RTS0042558,63
RTS0042559,73
RTS0042560,66
RTS0042561,49
RTS0042562,44
RTS0042563,83
RTS0042564,62
RTS0042565,75
RTS0042566,132
RTS0042567,125
RTS0042568,128
RTS0042569,181
RTS0042570,116
RTS0042571,184
RTS0042572,139
RTS0042573,155
RTS0042574,171
RTS0042575,132
RTS0042576,92
RTS0042577,131
RTS0042578,114
RTS0042579,153
RTS0042580,89
RTS0042581,88
RTS0042582,52
RTS0042583,118
RTS0042584,54
RTS0042585,39
RTS0042586,153
RTS0042587,305
RTS0042588,297
RTS0042589,168
RTS0042590,239
RTS0042591,48
RTS0042592,54
RTS0042593,46
RTS0042594,51
RTS0042595,38
RTS0042596,94
RTS0042597,122
RTS0042598,173
RTS0042599,75
RTS0042600,66
RTS0042601,48
RTS0042602,53
RTS0042603,64
RTS0042604,61
RTS0042605,67
RTS0042606,147
RTS0042607,110
RTS0042608,113
RTS0042609,151
RTS0042610,114
RTS0042611,160
RTS0042612,218
RTS0042613,138
RTS0042614,162
RTS0042615,165
RTS0042616,130
RTS0042617,140
RTS0042618,197
RTS0042619,101
RTS0042620,130
RTS0042621,43
RTS0042622,51
RTS0042623,58
RTS0042624,52
RTS0042625,53
RTS0042626,109
RTS0042627,119
RTS0042628,56
RTS0042629,84
RTS0042630,85
RTS0042631,52
RTS0042633,60
RTS0042634,81
RTS0042635,65
RTS0042636,389
RTS0042637,227
RTS0042638,402
RTS0042639,257
RTS0042640,249
RTS0042641,68
RTS0042642,69
RTS0042643,43
RTS0042644,54
RTS0042645,66
RTS0042646,170
RTS0042647,234
RTS0042648,317
RTS0042649,314
RTS0042650,206
RTS0042651,47
RTS0042652,41
RTS0042653,39
RTS0042654,50
RTS0042655,56
RTS0042656,73
RTS0042657,59
RTS0042658,79
RTS0042659,67
RTS0042660,62
RTS0042661,73
RTS0042662,70
RTS0042663,80
RTS0042664,65
RTS0042665,65
RTS0042666,59
RTS0042667,57
RTS0042668,56
RTS0042669,44
RTS0042670,66
RTS0042671,216
RTS0042672,134
RTS0042673,191
RTS0042674,139
RTS0042675,229
RTS0042676,53
RTS0042678,74
RTS0042679,111
RTS0042680,85
RTS0042681,695
RTS0042682,617
RTS0042683,613
RTS0042684,328
RTS0042685,598
RTS0042686,110
RTS0042687,74
RTS0042688,80
RTS0042689,62
RTS0042690,63
RTS0042691,52
RTS0042692,50
RTS0042693,51
RTS0042694,4
RTS0042695,44
RTS0042696,53
RTS0042697,46
RTS0042698,47
RTS0042699,50
RTS0042700,64
RTS0042701,57
RTS0042702,69
RTS0042703,82
RTS0042704,80
RTS0042705,69
RTS0042706,69
RTS0042707,59
RTS0042708,95
RTS0042709,56
RTS0042710,69
RTS0042711,180
RTS0042712,192
RTS0042713,157
RTS0042714,182
RTS0042715,145
RTS0042716,48
RTS0042717,60
RTS0042718,53
RTS0042719,49
RTS0042720,55
RTS0042721,88
RTS0042722,78
RTS0042723,80
RTS0042724,85
RTS0042725,78
RTS0042726,58
RTS0042727,55
RTS0042728,67
RTS0042729,47
RTS0042730,66
RTS0042731,55
RTS0042732,84
RTS0042733,89
RTS0042734,66
RTS0042735,67
RTS0042736,228
RTS0042737,316
RTS0042738,281
RTS0042739,205
RTS0042740,292
RTS0042741,64
RTS0042742,57
RTS0042743,54
RTS0042744,70
RTS0042745,50
RTS0042746,164
RTS0042747,109
RTS0042748,76
RTS0042749,97
RTS0042750,96
RTS0042751,56
RTS0042752,70
RTS0042753,115
RTS0042754,71
RTS0042755,56
RTS0042756,93
RTS0042757,119
RTS0042758,48
RTS0042759,95
RTS0042760,154
RTS0042761,51
RTS0042762,49
RTS0042763,53
RTS0042764,59
RTS0042765,55
RTS0042766,231
RTS0042767,253
RTS0042768,232
RTS0042769,284
RTS0042770,195
RTS0042771,70
RTS0042772,94
RTS0042773,91
RTS0042774,96
RTS0042775,72
RTS0042776,70
RTS0042777,108
RTS0042778,111
RTS0042779,93
RTS0042780,72
RTS0042781,72
RTS0042782,78
RTS0042783,92
RTS0042784,65
RTS0042785,71
RTS0042786,137
RTS0042787,101
RTS0042788,102
RTS0042789,101
RTS0042790,122
RTS0042791,3924
RTS0042792,748
RTS0042793,1800
RTS0042794,1760
RTS0042795,2280
RTS0042796,67
RTS0042797,105
RTS0042798,54
RTS0042799,46
RTS0042800,69
RTS0042801,66
RTS0042802,82
RTS0042803,50
RTS0042804,63
RTS0042805,60
RTS0042806,69
RTS0042807,75
RTS0042808,119
RTS0042809,128
RTS0042810,97
RTS0042811,106
RTS0042812,191
RTS0042813,145
RTS0042814,146
RTS0042815,119
RTS0042816,94
RTS0042817,97
RTS0042818,105
RTS0042819,101
RTS0042820,65
RTS0042821,73
RTS0042822,53
RTS0042823,61
RTS0042824,86
RTS0042825,70
RTS0042826,91
RTS0042827,108
RTS0042828,127
RTS0042829,82
RTS0042830,142
RTS0042831,98
RTS0042832,115
RTS0042833,71
RTS0042834,82
RTS0042835,83
RTS0042836,86
RTS0042837,102
RTS0042838,82
RTS0042839,93
RTS0042840,119
RTS0042841,88
RTS0042842,108
RTS0042843,72
RTS0042844,116
RTS0042845,131
RTS0042846,106
RTS0042847,174
RTS0042848,191
RTS0042849,75
RTS0042850,96
RTS0042851,133
RTS0042852,90
RTS0042853,119
RTS0042854,111
RTS0042855,115
RTS0042856,56
RTS0042857,81
RTS0042858,89
RTS0042859,106
RTS0042860,87
RTS0042861,89
RTS0042862,49
RTS0042863,99
RTS0042864,89
RTS0042865,86
RTS0042866,73
RTS0042867,98
RTS0042868,76
RTS0042869,122
RTS0042870,101
RTS0042871,67
RTS0042872,47
RTS0042873,73
RTS0042874,43
RTS0042875,63
RTS0042876,169
RTS0042877,136
RTS0042878,159
RTS0042879,137
RTS0042880,134
RTS0042881,101
RTS0042882,141
RTS0042883,161
RTS0042884,172
RTS0042885,174
RTS0042886,88
RTS0042887,89
RTS0042888,73
RTS0042889,69
RTS0042890,89
RTS0042891,57
RTS0042892,69
RTS0042893,71
RTS0042894,60
RTS0042895,53
RTS0042896,272
RTS0042897,157
RTS0042898,140
RTS0042899,207
RTS0042900,219
RTS0042901,59
RTS0042902,54
RTS0042903,57
RTS0042904,52
RTS0042905,66
RTS0042906,107
RTS0042907,102
RTS0042908,108
RTS0042909,104
RTS0042910,97
RTS0042911,67
RTS0042912,61
RTS0042913,66
RTS0042914,61
RTS0042915,55
RTS0042916,71
RTS0042917,71
RTS0042918,59
RTS0042919,95
RTS0042920,72
RTS0042921,112
RTS0042922,86
RTS0042923,98
RTS0042924,76
RTS0042925,95
RTS0042926,83
RTS0042927,67
RTS0042928,71
RTS0042929,71
RTS0042930,62
RTS0042931,71
RTS0042932,66
RTS0042933,75
RTS0042934,90
RTS0042935,93
RTS0042936,135
RTS0042937,145
RTS0042938,181
RTS0042939,170
RTS0042940,129
RTS0042941,458
RTS0042942,525
RTS0042943,748
RTS0042944,543
RTS0042945,345
RTS0042946,114
RTS0042947,121
RTS0042948,94
RTS0042949,61
RTS0042950,83
RTS0042951,102
RTS0042952,103
RTS0042953,104
RTS0042954,77
RTS0042955,108
RTS0042956,74
RTS0042957,115
RTS0042958,117
RTS0042959,102
RTS0042960,114
RTS0042961,117
RTS0042962,98
RTS0042963,116
RTS0042964,153
RTS0042965,165
RTS0042966,76
RTS0042967,86
RTS0042968,70
RTS0042969,85
RTS0042970,96
RTS0042971,246
RTS0042972,152
RTS0042973,138
RTS0042974,127
RTS0042975,128
RTS0042976,140
RTS0042977,164
RTS0042978,148
RTS0042979,122
RTS0042980,111
RTS0042981,95
RTS0042982,61
RTS0042983,107
RTS0042984,68
RTS0042985,87
RTS0042986,93
RTS0042987,89
RTS0042988,85
RTS0042989,97
RTS0042990,94
RTS0042991,97
RTS0042992,88
RTS0042993,84
RTS0042994,84
RTS0042995,130
RTS0042996,69
RTS0042997,65
RTS0042998,61
RTS0042999,61
RTS0043000,63
RTS0043001,84
RTS0043002,97
RTS0043003,59
RTS0043004,80
RTS0043005,83
RTS0043006,83
RTS0043007,93
RTS0043008,82
RTS0043009,80
RTS0043010,95
RTS0043011,101
RTS0043012,94
RTS0043013,94
RTS0043014,102
RTS0043015,120
RTS0043016,92
RTS0043017,69
RTS0043018,66
RTS0043019,81
RTS0043020,79
RTS0043021,121
RTS0043022,99
RTS0043023,151
RTS0043024,170
RTS0043025,188
RTS0043026,77
RTS0043027,81
RTS0043028,88
RTS0043029,102
RTS0043030,80
RTS0043031,57
RTS0043032,116
RTS0043033,94
RTS0043034,88
RTS0043035,70
RTS0043036,123
RTS0043037,97
RTS0043038,102
RTS0043039,80
RTS0043040,143
RTS0043041,58
RTS0043042,59
RTS0043043,49
RTS0043044,55
RTS0043045,74
RTS0043046,58
RTS0043047,89
RTS0043048,135
RTS0043049,112
RTS0043050,79
RTS0043051,115
RTS0043052,90
RTS0043053,82
RTS0043054,81
RTS0043055,98
RTS0043056,54
RTS0043057,79
RTS0043058,87
RTS0043059,69
RTS0043060,69
RTS0043061,407
RTS0043062,168
RTS0043063,240
RTS0043064,166
RTS0043065,201
RTS0043066,76
RTS0043067,99
RTS0043068,76
RTS0043069,73
RTS0043070,84
RTS0043071,73
RTS0043072,91
RTS0043073,100
RTS0043074,70
RTS0043075,81
RTS0043076,106
RTS0043077,184
RTS0043078,102
RTS0043079,166
RTS0043080,122
RTS0043081,80
RTS0043082,71
RTS0043083,60
RTS0043084,63
RTS0043085,70
RTS0043086,99
RTS0043087,74
RTS0043088,82
RTS0043089,96
RTS0043090,71
RTS0043091,56
RTS0043092,54
RTS0043093,65
RTS0043094,105
RTS0043095,77
RTS0043096,58
RTS0043097,52
RTS0043098,86
RTS0043099,63
RTS0043100,52
RTS0043101,95
RTS0043102,71
RTS0043103,69
RTS0043104,69
RTS0043105,60
RTS0043106,111
RTS0043107,102
RTS0043108,78
RTS0043109,69
RTS0043110,90
RTS0043111,361
RTS0043112,247
RTS0043113,293
RTS0043114,359
RTS0043115,264
RTS0043116,125
RTS0043117,63
RTS0043118,54
RTS0043119,85
RTS0043120,80
RTS0043121,50
RTS0043122,72
RTS0043123,60
RTS0043124,85
RTS0043125,78
RTS0043126,247
RTS0043127,90
RTS0043128,221
RTS0043129,143
RTS0043130,145
RTS0043131,100
RTS0043132,74
RTS0043133,80
RTS0043134,88
RTS0043135,88
RTS0043136,118
RTS0043137,100
RTS0043138,117
RTS0043139,115
RTS0043140,98
RTS0043141,59
RTS0043142,81
RTS0043143,85
RTS0043144,66
RTS0043145,66
RTS0043146,61
RTS0043147,136
RTS0043148,105
RTS0043149,101
RTS0043150,71
RTS0043151,93
RTS0043152,100
RTS0043153,110
RTS0043154,110
RTS0043155,106
RTS0043156,548
RTS0043157,526
RTS0043159,626
RTS0043160,1389
RTS0043161,258
RTS0043162,246
RTS0043163,255
RTS0043164,173
RTS0043165,178
RTS0043167,78
RTS0043168,77
RTS0043169,85
RTS0043170,80
RTS0043171,636
RTS0043172,1060
RTS0043173,700
RTS0043174,849
RTS0043175,914
RTS0043176,74
RTS0043177,94
RTS0043178,103
RTS0043179,98
RTS0043180,92
RTS0043181,81
RTS0043182,65
RTS0043183,87
RTS0043184,49
RTS0043185,69
RTS0043186,206
RTS0043187,126
RTS0043188,116
RTS0043189,132
RTS0043190,132
RTS0043191,73
RTS0043192,63
RTS0043193,73
RTS0043194,44
RTS0043195,58
RTS0043196,99
RTS0043197,98
RTS0043198,74
RTS0043199,69
RTS0043200,70
RTS0043201,120
RTS0043202,170
RTS0043203,125
RTS0043204,207
RTS0043205,215
RTS0043206,121
RTS0043207,83
RTS0043208,110
RTS0043209,64
RTS0043210,73
RTS0043211,81
RTS0043212,118
RTS0043213,125
RTS0043214,100
RTS0043215,78
RTS0043216,125
RTS0043217,86
RTS0043218,93
RTS0043219,115
RTS0043220,136
RTS0043221,65
RTS0043222,71
RTS0043223,65
RTS0043224,63
RTS0043225,64
RTS0043226,113
RTS0043227,88
RTS0043228,100
RTS0043229,92
RTS0043230,84
RTS0043231,179
RTS0043232,240
RTS0043233,229
RTS0043234,100
RTS0043235,138
RTS0043236,42
RTS0043237,72
RTS0043238,54
RTS0043239,57
RTS0043240,88
RTS0043241,57
RTS0043242,56
RTS0043243,88
RTS0043244,62
RTS0043245,75
RTS0043246,127
RTS0043247,145
RTS0043248,80
RTS0043249,81
RTS0043250,120
RTS0043251,89
RTS0043252,110
RTS0043253,85
RTS0043254,77
RTS0043255,81
RTS0043256,68
RTS0043257,83
RTS0043258,68
RTS0043259,75
RTS0043260,118
RTS0043261,134
RTS0043262,136
RTS0043263,65
RTS0043264,97
RTS0043265,96
RTS0043266,93
RTS0043267,106
RTS0043268,80
RTS0043269,123
RTS0043270,121
RTS0043271,198
RTS0043272,147
RTS0043273,140
RTS0043274,221
RTS0043275,170
RTS0043276,69
RTS0043277,81
RTS0043278,103
RTS0043279,87
RTS0043280,73
RTS0043281,103
RTS0043282,170
RTS0043283,149
RTS0043284,184
RTS0043285,133
RTS0043286,112
RTS0043287,173
RTS0043288,155
RTS0043289,168
RTS0043290,87
RTS0043291,275
RTS0043292,211
RTS0043293,156
RTS0043294,224
RTS0043295,222
RTS0043296,63
RTS0043297,45
RTS0043299,66
RTS0043300,86
RTS0043301,89
RTS0043302,79
RTS0043303,83
RTS0043304,71
RTS0043305,75
RTS0043306,84
RTS0043307,70
RTS0043308,73
RTS0043309,89
RTS0043310,74
RTS0043311,130
RTS0043312,129
RTS0043313,183
RTS0043314,138
RTS0043315,82
RTS0043316,54
RTS0043317,68
RTS0043318,62
RTS0043319,73
RTS0043320,96
RTS0043321,107
RTS0043322,124
RTS0043323,124
RTS0043324,85
RTS0043325,98
RTS0043326,73
RTS0043327,77
RTS0043328,90
RTS0043329,61
RTS0043330,103
RTS0043331,81
RTS0043332,62
RTS0043333,47
RTS0043334,55
RTS0043335,45
RTS0043336,66
RTS0043337,74
RTS0043338,85
RTS0043339,74
RTS0043340,58
RTS0043341,63
RTS0043342,55
RTS0043343,57
RTS0043344,47
RTS0043345,53
RTS0043346,87
RTS0043347,124
RTS0043348,63
RTS0043349,75
RTS0043350,71
RTS0043351,135
RTS0043352,167
RTS0043353,112
RTS0043354,117
RTS0043355,135
RTS0043356,147
RTS0043357,108
RTS0043358,185
RTS0043359,186
RTS0043360,181
RTS0043361,261
RTS0043362,193
RTS0043363,182
RTS0043364,175
RTS0043365,165
RTS0043366,61
RTS0043367,62
RTS0043368,87
RTS0043369,46
RTS0043370,51
RTS0043371,191
RTS0043372,141
RTS0043373,169
RTS0043374,112
RTS0043375,94
RTS0043376,226
RTS0043377,384
RTS0043378,249
RTS0043379,257
RTS0043380,302
RTS0043381,91
RTS0043382,76
RTS0043383,124
RTS0043384,99
RTS0043385,83
RTS0043386,88
RTS0043387,131
RTS0043388,124
RTS0043389,155
RTS0043390,104
RTS0043391,87
RTS0043392,92
RTS0043393,79
RTS0043394,82
RTS0043395,79
RTS0043396,300
RTS0043397,252
RTS0043398,227
RTS0043399,240
RTS0043400,68
RTS0043401,52
RTS0043402,68
RTS0043403,73
RTS0043404,77
RTS0043405,61
RTS0043406,53
RTS0043407,74
RTS0043408,67
RTS0043409,56
RTS0043410,61
RTS0043411,70
RTS0043412,58
RTS0043413,51
RTS0043414,70
RTS0043415,76
RTS0043416,68
RTS0043417,80
RTS0043418,73
RTS0043419,95
RTS0043420,76
RTS0043421,124
RTS0043422,70
RTS0043423,108
RTS0043424,88
RTS0043425,142
RTS0043426,99
RTS0043427,103
RTS0043428,125
RTS0043429,96
RTS0043430,76
RTS0043431,241
RTS0043432,165
RTS0043433,149
RTS0043434,182
RTS0043435,238
RTS0043436,332
RTS0043437,111
RTS0043438,294
RTS0043439,61
RTS0043440,401
RTS0043441,498
RTS0043442,270
RTS0043443,294
RTS0043444,264
RTS0043445,253
RTS0043446,84
RTS0043447,82
RTS0043448,101
RTS0043449,84
RTS0043450,69
RTS0043451,51
RTS0043452,125
RTS0043453,133
RTS0043454,129
RTS0043455,65
RTS0043456,71
RTS0043457,71
RTS0043458,60
RTS0043459,51
RTS0043460,64
RTS0043461,63
RTS0043462,68
RTS0043463,66
RTS0043464,86
RTS0043465,71
RTS0043466,165
RTS0043467,123
RTS0043468,116
RTS0043469,85
RTS0043470,135
RTS0043471,61
RTS0043472,111
RTS0043473,61
RTS0043474,82
RTS0043475,71
RTS0043476,86
RTS0043477,108
RTS0043478,101
RTS0043479,88
RTS0043480,69
RTS0043481,184
RTS0043482,153
RTS0043483,189
RTS0043484,134
RTS0043485,148
RTS0043486,169
RTS0043487,154
RTS0043488,177
RTS0043489,154
RTS0043490,93
RTS0043491,239
RTS0043492,259
RTS0043493,218
RTS0043494,340
RTS0043495,365
RTS0043496,68
RTS0043497,61
RTS0043498,56
RTS0043499,80
RTS0043500,65
RTS0043501,61
RTS0043502,63
RTS0043503,46
RTS0043504,73
RTS0043505,53
RTS0043506,76
RTS0043507,64
RTS0043508,61
RTS0043509,66
RTS0043510,67
RTS0043511,60
RTS0043512,67
RTS0043513,43
RTS0043514,66
RTS0043515,63
RTS0043516,69
RTS0043517,55
RTS0043518,97
RTS0043519,102
RTS0043520,82
RTS0043521,51
RTS0043522,67
RTS0043523,101
RTS0043524,71
RTS0043525,66
RTS0043526,99
RTS0043527,89
RTS0043528,68
RTS0043529,69
RTS0043530,72
RTS0043531,75
RTS0043532,65
RTS0043533,65
RTS0043534,48
RTS0043535,66
RTS0043536,92
RTS0043537,89
RTS0043538,104
RTS0043539,121
RTS0043540,94
RTS0043541,155
RTS0043542,117
RTS0043543,107
RTS0043544,177
RTS0043545,99
RTS0043546,89
RTS0043547,78
RTS0043548,95
RTS0043549,98
RTS0043550,88
RTS0043551,116
RTS0043552,143
RTS0043553,102
RTS0043554,166
RTS0043555,110
RTS0043556,71
RTS0043557,72
RTS0043558,77
RTS0043559,60
RTS0043560,76
RTS0043561,140
RTS0043562,111
RTS0043563,89
RTS0043564,89
RTS0043565,101
RTS0043566,264
RTS0043567,171
RTS0043568,245
RTS0043569,233
RTS0043570,321
RTS0043571,65
RTS0043572,88
RTS0043573,71
RTS0043574,83
RTS0043575,72
RTS0043576,199
RTS0043577,194
RTS0043578,71
RTS0043579,159
RTS0043580,188
RTS0043581,83
RTS0043582,134
RTS0043583,92
RTS0043584,80
RTS0043585,102
RTS0043586,53
RTS0043587,84
RTS0043588,54
RTS0043589,50
RTS0043590,67
RTS0043591,56
RTS0043592,75
RTS0043593,106
RTS0043594,81
RTS0043595,62
RTS0043596,68
RTS0043597,52
RTS0043598,108
RTS0043599,71
RTS0043600,98
RTS0043601,69
RTS0043602,62
RTS0043603,102
RTS0043604,96
RTS0043605,59
RTS0043606,117
RTS0043607,94
RTS0043608,92
RTS0043609,90
RTS0043610,105
RTS0043611,71
RTS0043612,84
RTS0043613,77
RTS0043614,93
RTS0043615,85
RTS0043616,76
RTS0043617,49
RTS0043618,92
RTS0043619,85
RTS0043620,62
RTS0043621,107
RTS0043622,103
RTS0043623,82
RTS0043624,141
RTS0043625,99
RTS0043626,142
RTS0043627,108
RTS0043628,119
RTS0043629,118
RTS0043630,141
RTS0043631,66
RTS0043632,104
RTS0043633,77
RTS0043634,113
RTS0043635,81
RTS0043636,61
RTS0043637,52
RTS0043638,66
RTS0043639,67
RTS0043640,69
RTS0043641,712
RTS0043642,570
RTS0043643,761
RTS0043644,796
RTS0043645,858
RTS0043646,132
RTS0043647,107
RTS0043648,117
RTS0043649,109
RTS0043650,139
RTS0043651,74
RTS0043652,67
RTS0043653,53
RTS0043654,98
RTS0043655,59
RTS0043656,65
RTS0043657,61
RTS0043658,84
RTS0043659,71
RTS0043660,61
RTS0043661,60
RTS0043663,51
RTS0043664,56
RTS0043665,54
RTS0043666,98
RTS0043667,65
RTS0043668,66
RTS0043669,90
RTS0043670,82
RTS0043671,73
RTS0043672,121
RTS0043673,111
RTS0043674,93
RTS0043675,91
RTS0043676,56
RTS0043677,68
RTS0043678,65
RTS0043679,56
RTS0043680,52
RTS0043681,55
RTS0043682,45
RTS0043683,61
RTS0043684,66
RTS0043685,67
RTS0043686,75
RTS0043687,76
RTS0043688,53
RTS0043689,61
RTS0043690,84
RTS0043691,194
RTS0043692,110
RTS0043693,119
RTS0043694,125
RTS0043695,219
RTS0043696,118
RTS0043697,101
RTS0043698,136
RTS0043699,177
RTS0043700,150
RTS0043701,91
RTS0043702,155
RTS0043703,117
RTS0043704,136
RTS0043705,113
RTS0043706,99
RTS0043707,84
RTS0043708,60
RTS0043709,53
RTS0043710,106
RTS0043711,60
RTS0043712,62
RTS0043713,55
RTS0043714,39
RTS0043715,57
RTS0043716,99
RTS0043717,79
RTS0043718,76
RTS0043719,74
RTS0043720,65
RTS0043721,76
RTS0043722,88
RTS0043723,81
RTS0043724,75
RTS0043725,66
RTS0043726,71
RTS0043727,77
RTS0043728,59
RTS0043729,63
RTS0043730,69
RTS0043731,78
RTS0043732,118
RTS0043733,88
RTS0043734,101
RTS0043735,108
RTS0043736,114
RTS0043737,141
RTS0043738,149
RTS0043739,134
RTS0043740,117
RTS0043741,198
RTS0043742,187
RTS0043743,130
RTS0043744,267
RTS0043745,113
RTS0043746,74
RTS0043747,69
RTS0043748,88
RTS0043749,76
RTS0043750,78
RTS0043751,77
RTS0043752,55
RTS0043753,87
RTS0043754,55
RTS0043755,90
RTS0043756,64
RTS0043757,68
RTS0043758,87
RTS0043759,79
RTS0043760,77
RTS0043761,144
RTS0043762,60
RTS0043763,53
RTS0043764,74
RTS0043765,61
RTS0043766,57
RTS0043767,58
RTS0043768,63
RTS0043769,47
RTS0043770,55
RTS0043771,61
RTS0043772,64
RTS0043773,77
RTS0043774,72
RTS0043775,73
RTS0043776,86
RTS0043777,87
RTS0043778,79
RTS0043779,114
RTS0043780,87
RTS0043781,145
RTS0043782,110
RTS0043783,101
RTS0043784,105
RTS0043785,84
RTS0043786,77
RTS0043787,69
RTS0043788,77
RTS0043789,73
RTS0043790,68
RTS0043791,52
RTS0043792,81
RTS0043793,68
RTS0043794,73
RTS0043795,57
RTS0043796,54
RTS0043797,83
RTS0043798,51
RTS0043799,54
RTS0043800,63
RTS0043801,56
RTS0043802,47
RTS0043803,64
RTS0043804,61
RTS0043805,82
RTS0043806,54
RTS0043807,55
RTS0043808,50
RTS0043809,67
RTS0043810,58
RTS0043811,114
RTS0043812,144
RTS0043813,87
RTS0043814,126
RTS0043815,141
RTS0043816,159
RTS0043817,111
RTS0043818,102
RTS0043819,113
RTS0043820,172
RTS0043821,76
RTS0043822,57
RTS0043823,62
RTS0043824,57
RTS0043825,44
RTS0043826,45
RTS0043827,69
RTS0043828,93
RTS0043829,66
RTS0043830,63
RTS0043831,132
RTS0043832,97
RTS0043833,160
RTS0043834,71
RTS0043835,90
RTS0043836,107
RTS0043837,88
RTS0043838,70
RTS0043839,77
RTS0043840,62
RTS0043841,56
RTS0043842,54
RTS0043843,72
RTS0043844,93
RTS0043845,75
RTS0043846,106
RTS0043847,114
RTS0043848,126
RTS0043849,117
RTS0043850,141
RTS0043851,86
RTS0043852,78
RTS0043853,79
RTS0043854,73
RTS0043856,51
RTS0043857,60
RTS0043858,87
RTS0043859,75
RTS0043860,62
RTS0043861,137
RTS0043862,160
RTS0043863,84
RTS0043864,81
RTS0043865,69
RTS0043866,103
RTS0043867,138
RTS0043868,127
RTS0043869,136
RTS0043870,91
RTS0043871,90
RTS0043872,108
RTS0043873,74
RTS0043874,73
RTS0043875,64
RTS0043876,52
RTS0043877,56
RTS0043878,76
RTS0043879,69
RTS0043880,63
RTS0043881,79
RTS0043882,90
RTS0043883,78
RTS0043884,59
RTS0043885,45
RTS0043886,84
RTS0043887,91
RTS0043888,114
RTS0043889,58
RTS0043890,143
RTS0043891,101
RTS0043892,85
RTS0043893,94
RTS0043894,94
RTS0043895,71
RTS0043896,96
RTS0043897,132
RTS0043898,109
RTS0043899,108
RTS0043900,127
RTS0043901,105
RTS0043902,78
RTS0043903,127
RTS0043904,112
RTS0043905,94
RTS0043906,52
RTS0043907,70
RTS0043908,38
RTS0043909,74
RTS0043910,95
RTS0043911,76
RTS0043912,136
RTS0043913,81
RTS0043914,71
RTS0043915,59
RTS0043916,79
RTS0043917,61
RTS0043918,64
RTS0043919,54
RTS0043920,138
RTS0043921,129
RTS0043922,98
RTS0043923,113
RTS0043924,124
RTS0043925,141
RTS0043926,95
RTS0043927,62
RTS0043928,69
RTS0043929,61
RTS0043930,56
RTS0043931,166
RTS0043932,143
RTS0043933,124
RTS0043934,120
RTS0043935,112
RTS0043936,50
RTS0043937,59
RTS0043938,54
RTS0043939,44
RTS0043940,63
RTS0043941,51
RTS0043942,72
RTS0043943,81
RTS0043944,70
RTS0043945,62
RTS0043946,41
RTS0043947,61
RTS0043948,86
RTS0043949,51
RTS0043950,60
RTS0043951,79
RTS0043952,88
RTS0043953,71
RTS0043954,53
RTS0043955,80
RTS0043956,118
RTS0043957,101
RTS0043958,130
RTS0043959,95
RTS0043960,109
RTS0043961,88
RTS0043962,84
RTS0043963,85
RTS0043964,98
RTS0043965,61
RTS0043966,204
RTS0043967,172
RTS0043968,168
RTS0043969,164
RTS0043970,199
RTS0043971,147
RTS0043972,152
RTS0043973,144
RTS0043974,193
RTS0043975,117
RTS0043976,195
RTS0043977,152
RTS0043978,258
RTS0043979,217
RTS0043980,191
RTS0043981,318
RTS0043982,245
RTS0043983,314
RTS0043984,86
RTS0043985,426
RTS0043986,81
RTS0043987,364
RTS0043988,184
RTS0043989,194
RTS0043990,190
RTS0043991,80
RTS0043992,55
RTS0043993,51
RTS0043994,71
RTS0043996,51
RTS0043997,47
RTS0043998,60
RTS0043999,62
RTS0044000,62
RTS0044001,72
RTS0044002,77
RTS0044003,118
RTS0044004,108
RTS0044005,94
RTS0044006,177
RTS0044007,227
RTS0044008,160
RTS0044009,199
RTS0044010,189
RTS0044011,119
RTS0044012,209
RTS0044013,156
RTS0044014,132
RTS0044015,159
RTS0044016,57
RTS0044017,87
RTS0044018,68
RTS0044019,65
RTS0044020,115
RTS0044021,51
RTS0044022,74
RTS0044023,54
RTS0044024,62
RTS0044025,67
RTS0044026,64
RTS0044027,63
RTS0044028,79
RTS0044029,124
RTS0044030,79
RTS0044031,76
RTS0044032,94
RTS0044033,72
RTS0044034,141
RTS0044035,102
RTS0044036,285
RTS0044037,214
RTS0044038,371
RTS0044039,170
RTS0044040,260
RTS0044041,189
RTS0044042,216
RTS0044043,198
RTS0044044,178
RTS0044045,128
RTS0044046,91
RTS0044047,112
RTS0044048,78
RTS0044049,88
RTS0044050,106
RTS0044051,66
RTS0044052,77
RTS0044053,53
RTS0044054,81
RTS0044055,72
RTS0044056,92
RTS0044057,93
RTS0044058,91
RTS0044059,85
RTS0044060,78
RTS0044061,83
RTS0044062,66
RTS0044063,75
RTS0044064,96
RTS0044065,77
RTS0044067,125
RTS0044068,124
RTS0044069,118
RTS0044070,79
RTS0044071,85
RTS0044072,54
RTS0044073,49
RTS0044074,56
RTS0044075,55
RTS0044076,62
RTS0044077,60
RTS0044078,56
RTS0044079,44
RTS0044080,60
RTS0044081,84
RTS0044082,66
RTS0044083,66
RTS0044084,62
RTS0044085,55
RTS0044086,68
RTS0044087,59
RTS0044088,61
RTS0044089,67
RTS0044090,81
RTS0044091,93
RTS0044092,101
RTS0044093,67
RTS0044094,102
RTS0044095,71
RTS0044096,53
RTS0044097,60
RTS0044098,56
RTS0044099,66
RTS0044100,68
RTS0044101,96
RTS0044102,107
RTS0044103,78
RTS0044104,83
RTS0044105,91
RTS0044106,329
RTS0044107,305
RTS0044108,298
RTS0044109,423
RTS0044110,617
RTS0044111,126
RTS0044112,112
RTS0044113,182
RTS0044114,80
RTS0044115,159
RTS0044116,96
RTS0044117,88
RTS0044118,90
RTS0044119,133
RTS0044120,87
RTS0044121,58
RTS0044122,57
RTS0044123,54
RTS0044124,70
RTS0044125,73
RTS0044126,69
RTS0044127,62
RTS0044128,86
RTS0044129,77
RTS0044130,55
RTS0044131,138
RTS0044132,128
RTS0044133,106
RTS0044134,112
RTS0044135,99
RTS0044136,60
RTS0044137,68
RTS0044138,72
RTS0044139,79
RTS0044140,71
RTS0044141,93
RTS0044142,81
RTS0044143,106
RTS0044144,87
RTS0044145,63
RTS0044146,87
RTS0044147,78
RTS0044148,106
RTS0044149,80
RTS0044150,103
RTS0044151,83
RTS0044152,116
RTS0044153,102
RTS0044154,73
RTS0044155,114
RTS0044156,269
RTS0044157,159
RTS0044158,396
RTS0044159,251
RTS0044160,185
RTS0044161,82
RTS0044162,121
RTS0044163,131
RTS0044164,134
RTS0044165,64
RTS0044166,119
RTS0044167,88
RTS0044168,91
RTS0044169,140
RTS0044170,135
RTS0044171,85
RTS0044172,103
RTS0044173,79
RTS0044174,63
RTS0044175,92
RTS0044176,94
RTS0044177,104
RTS0044178,77
RTS0044180,85
RTS0044181,84
RTS0044182,105
RTS0044183,56
RTS0044184,96
RTS0044185,89
RTS0044186,68
RTS0044187,76
RTS0044188,72
RTS0044189,86
RTS0044190,83
RTS0044191,83
RTS0044192,77
RTS0044193,75
RTS0044194,73
RTS0044195,92
RTS0044196,247
RTS0044197,91
RTS0044198,182
RTS0044199,187
RTS0044200,83
RTS0044206,70
RTS0044207,78
RTS0044208,80
RTS0044209,59
RTS0044210,75
RTS0044211,130
RTS0044212,92
RTS0044213,101
RTS0044214,148
RTS0044215,133
RTS0044216,64
RTS0044217,64
RTS0044218,96
RTS0044219,84
RTS0044220,47
RTS0044221,52
RTS0044222,65
RTS0044223,51
RTS0044224,62
RTS0044225,58
RTS0044226,71
RTS0044227,80
RTS0044228,76
RTS0044229,54
RTS0044230,90
RTS0044231,64
RTS0044232,71
RTS0044233,67
RTS0044234,80
RTS0044235,66
RTS0044236,89
RTS0044237,95
RTS0044238,102
RTS0044239,80
RTS0044240,89
RTS0044241,72
RTS0044242,105
RTS0044243,103
RTS0044244,101
RTS0044245,81
RTS0044246,171
RTS0044247,179
RTS0044248,169
RTS0044249,156
RTS0044250,102
RTS0044251,142
RTS0044252,115
RTS0044253,85
RTS0044254,73
RTS0044255,115
RTS0044256,142
RTS0044257,162
RTS0044258,132
RTS0044259,101
RTS0044260,92
RTS0044261,327
RTS0044262,180
RTS0044263,161
RTS0044264,144
RTS0044265,132
RTS0044266,72
RTS0044267,66
RTS0044268,80
RTS0044269,81
RTS0044270,93
RTS0044271,87
RTS0044272,134
RTS0044273,96
RTS0044274,84
RTS0044275,113
RTS0044276,80
RTS0044277,63
RTS0044278,49
RTS0044279,46
RTS0044280,72
RTS0044281,106
RTS0044282,89
RTS0044283,110
RTS0044284,111
RTS0044285,76
RTS0044286,63
RTS0044287,72
RTS0044288,51
RTS0044289,69
RTS0044290,57
RTS0044291,84
RTS0044292,106
RTS0044293,75
RTS0044294,79
RTS0044295,89
RTS0044296,86
RTS0044297,107
RTS0044298,124
RTS0044299,156
RTS0044300,105
RTS0044301,190
RTS0044302,192
RTS0044303,197
RTS0044304,201
RTS0044305,91
RTS0044306,191
RTS0044307,164
RTS0044308,247
RTS0044309,191
RTS0044310,185
RTS0044311,61
RTS0044312,71
RTS0044313,67
RTS0044314,80
RTS0044315,66
RTS0044316,114
RTS0044317,96
RTS0044318,88
RTS0044319,75
RTS0044320,24
RTS0044321,68
RTS0044322,69
RTS0044323,114
RTS0044324,73
RTS0044325,72
RTS0044326,72
RTS0044327,97
RTS0044328,64
RTS0044329,119
RTS0044330,65
RTS0044331,570
RTS0044332,558
RTS0044333,693
RTS0044334,599
RTS0044335,611
RTS0044336,49
RTS0044337,73
RTS0044338,68
RTS0044339,62
RTS0044340,56
RTS0044341,65
RTS0044342,67
RTS0044343,55
RTS0044344,66
RTS0044345,69
RTS0044346,394
RTS0044347,582
RTS0044348,490
RTS0044349,535
RTS0044350,585
RTS0044351,321
RTS0044352,225
RTS0044353,430
RTS0044354,256
RTS0044355,409
RTS0044356,52
RTS0044357,70
RTS0044358,61
RTS0044359,98
RTS0044360,61
RTS0044361,134
RTS0044362,131
RTS0044363,98
RTS0044364,105
RTS0044365,84
RTS0044366,325
RTS0044367,234
RTS0044368,420
RTS0044369,345
RTS0044370,306
RTS0044371,73
RTS0044372,63
RTS0044373,58
RTS0044374,59
RTS0044375,70
RTS0044376,84
RTS0044377,88
RTS0044378,97
RTS0044379,93
RTS0044380,87
RTS0044381,138
RTS0044382,127
RTS0044383,154
RTS0044384,80
RTS0044385,97
RTS0044386,105
RTS0044387,153
RTS0044388,120
RTS0044389,80
RTS0044390,132
RTS0044391,299
RTS0044392,421
RTS0044393,325
RTS0044394,233
RTS0044395,236
RTS0044396,78
RTS0044397,71
RTS0044399,62
RTS0044400,59
RTS0044401,76
RTS0044402,76
RTS0044403,98
RTS0044404,81
RTS0044405,93
RTS0044406,91
RTS0044407,79
RTS0044408,97
RTS0044409,62
RTS0044410,79
RTS0044411,62
RTS0044412,75
RTS0044413,53
RTS0044414,66
RTS0044415,71
RTS0044416,233
RTS0044417,226
RTS0044418,131
RTS0044419,140
RTS0044420,268
RTS0044421,60
RTS0044422,71
RTS0044423,69
RTS0044424,48
RTS0044425,64
RTS0044426,59
RTS0044427,66
RTS0044428,68
RTS0044429,84
RTS0044430,64
RTS0044431,108
RTS0044432,118
RTS0044433,126
RTS0044434,123
RTS0044435,129
RTS0044436,98
RTS0044437,100
RTS0044438,110
RTS0044439,177
RTS0044440,147
RTS0044441,151
RTS0044442,156
RTS0044443,198
RTS0044444,99
RTS0044445,119
RTS0044446,79
RTS0044447,97
RTS0044448,93
RTS0044449,90
RTS0044450,70
RTS0044451,78
RTS0044452,74
RTS0044453,64
RTS0044454,85
RTS0044455,62
RTS0044456,71
RTS0044457,129
RTS0044458,57
RTS0044459,70
RTS0044460,88
RTS0044461,108
RTS0044462,90
RTS0044463,84
RTS0044464,103
RTS0044465,131
RTS0044466,85
RTS0044467,97
RTS0044468,71
RTS0044469,80
RTS0044470,69
RTS0044471,78
RTS0044472,97
RTS0044473,61
RTS0044474,96
RTS0044475,92
RTS0044476,87
RTS0044477,114
RTS0044478,81
RTS0044479,65
RTS0044480,96
RTS0044481,174
RTS0044482,189
RTS0044483,145
RTS0044484,132
RTS0044485,198
RTS0044486,105
RTS0044487,90
RTS0044488,100
RTS0044489,83
RTS0044490,79
RTS0044491,92
RTS0044492,81
RTS0044493,86
RTS0044494,98
RTS0044495,96
RTS0044496,194
RTS0044497,208
RTS0044498,150
RTS0044499,273
RTS0044500,232
RTS0044501,165
RTS0044502,125
RTS0044503,128
RTS0044504,151
RTS0044505,99
RTS0044506,107
RTS0044507,60
RTS0044508,97
RTS0044509,95
RTS0044510,72
RTS0044511,140
RTS0044512,152
RTS0044513,151
RTS0044514,109
RTS0044515,143
RTS0044516,107
RTS0044517,117
RTS0044518,94
RTS0044519,99
RTS0044520,93
RTS0044521,114
RTS0044522,102
RTS0044523,116
RTS0044524,70
RTS0044525,61
RTS0044526,79
RTS0044527,101
RTS0044528,91
RTS0044529,135
RTS0044530,71
RTS0044531,82
RTS0044532,73
RTS0044533,87
RTS0044534,90
RTS0044535,94
RTS0044536,73
RTS0044537,61
RTS0044538,71
RTS0044539,86
RTS0044540,55
RTS0044541,100
RTS0044542,81
RTS0044543,101
RTS0044544,82
RTS0044545,111
RTS0044546,167
RTS0044547,114
RTS0044548,136
RTS0044549,130
RTS0044550,147
RTS0044551,111
RTS0044552,128
RTS0044553,117
RTS0044554,104
RTS0044555,156
RTS0044556,64
RTS0044557,72
RTS0044558,45
RTS0044559,60
RTS0044560,55
RTS0044561,70
RTS0044562,79
RTS0044563,83
RTS0044564,121
RTS0044565,101
RTS0044566,68
RTS0044567,59
RTS0044568,62
RTS0044569,59
RTS0044570,66
RTS0044571,60
RTS0044572,48
RTS0044573,44
RTS0044574,70
RTS0044575,53
RTS0044576,72
RTS0044577,55
RTS0044578,80
RTS0044579,76
RTS0044580,56
RTS0044581,42
RTS0044582,72
RTS0044583,62
RTS0044584,73
RTS0044585,54
RTS0044586,63
RTS0044587,68
RTS0044588,52
RTS0044589,56
RTS0044590,73
RTS0044591,109
RTS0044592,76
RTS0044593,79
RTS0044594,84
RTS0044595,62
RTS0044596,89
RTS0044597,96
RTS0044598,112
RTS0044599,111
RTS0044600,92
RTS0044601,72
RTS0044602,76
RTS0044603,68
RTS0044604,109
RTS0044605,86
RTS0044606,61
RTS0044607,78
RTS0044608,40
RTS0044609,57
RTS0044610,54
RTS0044611,74
RTS0044612,74
RTS0044613,74
RTS0044614,62
RTS0044615,48
RTS0044616,57
RTS0044617,51
RTS0044618,69
RTS0044619,56
RTS0044620,65
RTS0044621,147
RTS0044622,119
RTS0044623,139
RTS0044624,158
RTS0044625,82
RTS0044626,68
RTS0044627,51
RTS0044628,46
RTS0044629,49
RTS0044630,67
RTS0044631,67
RTS0044632,77
RTS0044633,65
RTS0044634,80
RTS0044635,67
RTS0044636,58
RTS0044637,56
RTS0044638,69
RTS0044639,70
RTS0044640,64
RTS0044641,87
RTS0044642,68
RTS0044643,76
RTS0044644,108
RTS0044645,95
RTS0044646,65
RTS0044647,75
RTS0044648,67
RTS0044649,59
RTS0044650,42
RTS0044651,120
RTS0044652,124
RTS0044653,123
RTS0044654,115
RTS0044655,132
RTS0044656,189
RTS0044657,137
RTS0044658,262
RTS0044659,187
RTS0044660,210
RTS0044661,171
RTS0044662,145
RTS0044663,108
RTS0044664,218
RTS0044665,165
RTS0044666,96
RTS0044667,71
RTS0044668,148
RTS0044669,173
RTS0044670,167
RTS0044671,95
RTS0044672,88
RTS0044673,84
RTS0044674,128
RTS0044675,107
RTS0044676,145
RTS0044677,111
RTS0044678,130
RTS0044679,178
RTS0044680,161
RTS0044681,64
RTS0044682,71
RTS0044683,59
RTS0044684,51
RTS0044685,64
RTS0044686,129
RTS0044687,155
RTS0044688,145
RTS0044689,175
RTS0044690,172
RTS0044691,120
RTS0044692,170
RTS0044693,176
RTS0044694,194
RTS0044695,124
RTS0044696,173
RTS0044697,109
RTS0044698,142
RTS0044699,115
RTS0044700,128
RTS0044701,188
RTS0044702,144
RTS0044703,147
RTS0044704,130
RTS0044705,103
RTS0044706,56
RTS0044707,78
RTS0044708,70
RTS0044709,72
RTS0044710,128
RTS0044711,86
RTS0044712,99
RTS0044714,81
RTS0044715,101
RTS0044716,204
RTS0044717,141
RTS0044718,203
RTS0044719,106
RTS0044720,258
RTS0044721,106
RTS0044722,97
RTS0044723,102
RTS0044724,94
RTS0044725,96
RTS0044726,118
RTS0044727,99
RTS0044728,89
RTS0044729,111
RTS0044730,136
RTS0044731,83
RTS0044732,76
RTS0044733,70
RTS0044734,75
RTS0044735,92
RTS0044736,138
RTS0044737,104
RTS0044738,127
RTS0044739,108
RTS0044740,71
RTS0044741,58
RTS0044742,58
RTS0044743,69
RTS0044744,68
RTS0044745,59
RTS0044746,66
RTS0044747,65
RTS0044748,60
RTS0044749,53
RTS0044750,65
RTS0044751,89
RTS0044752,101
RTS0044753,119
RTS0044754,84
RTS0044755,113
RTS0044756,129
RTS0044757,94
RTS0044758,132
RTS0044759,116
RTS0044760,93
RTS0044761,88
RTS0044762,94
RTS0044763,80
RTS0044764,58
RTS0044765,56
RTS0044766,59
RTS0044767,65
RTS0044768,92
RTS0044769,56
RTS0044770,51
RTS0044771,52
RTS0044772,56
RTS0044773,67
RTS0044774,52
RTS0044775,67
RTS0044776,102
RTS0044777,114
RTS0044778,129
RTS0044779,98
RTS0044780,136
RTS0044781,221
RTS0044782,294
RTS0044783,277
RTS0044784,258
RTS0044785,172
RTS0044786,207
RTS0044787,218
RTS0044788,183
RTS0044789,262
RTS0044790,75
RTS0044791,527
RTS0044792,529
RTS0044793,97
RTS0044794,96
RTS0044795,105
RTS0044796,93
RTS0044797,122
RTS0044798,115
RTS0044799,130
RTS0044800,81
RTS0044801,41
RTS0044802,58
RTS0044803,47
RTS0044804,65
RTS0044805,93
RTS0044806,88
RTS0044807,97
RTS0044808,88
RTS0044809,99
RTS0044810,99
RTS0044811,118
RTS0044812,122
RTS0044813,177
RTS0044814,194
RTS0044815,187
RTS0044816,104
RTS0044817,93
RTS0044818,100
RTS0044819,88
RTS0044820,93
RTS0044821,127
RTS0044822,146
RTS0044823,97
RTS0044824,73
RTS0044825,132
RTS0044826,83
RTS0044827,82
RTS0044828,80
RTS0044829,81
RTS0044830,86
RTS0044831,66
RTS0044832,71
RTS0044833,95
RTS0044834,61
RTS0044835,89
RTS0044836,81
RTS0044837,77
RTS0044838,107
RTS0044839,53
RTS0044840,70
RTS0044841,52
RTS0044842,71
RTS0044843,74
RTS0044844,57
RTS0044845,54
RTS0044846,45
RTS0044847,58
RTS0044848,102
RTS0044849,84
RTS0044850,58
RTS0044851,74
RTS0044852,66
RTS0044853,76
RTS0044854,48
RTS0044855,60
RTS0044856,68
RTS0044857,71
RTS0044858,58
RTS0044859,70
RTS0044860,55
RTS0044861,85
RTS0044862,99
RTS0044863,76
RTS0044864,74
RTS0044865,97
RTS0044866,113
RTS0044867,127
RTS0044868,136
RTS0044869,166
RTS0044870,168
RTS0044871,116
RTS0044872,100
RTS0044873,129
RTS0044874,119
RTS0044875,157
RTS0044876,128
RTS0044877,232
RTS0044878,191
RTS0044879,204
RTS0044880,239
RTS0044881,65
RTS0044882,87
RTS0044883,80
RTS0044884,87
RTS0044885,78
RTS0044886,91
RTS0044887,68
RTS0044888,81
RTS0044889,73
RTS0044890,64
RTS0044891,120
RTS0044892,137
RTS0044893,78
RTS0044894,92
RTS0044895,124
RTS0044896,231
RTS0044897,188
RTS0044898,152
RTS0044899,181
RTS0044900,142
RTS0044901,147
RTS0044902,102
RTS0044903,204
RTS0044904,112
RTS0044905,198
RTS0044906,899
RTS0044907,783
RTS0044908,912
RTS0044909,1073
RTS0044910,778
RTS0044911,80
RTS0044912,76
RTS0044913,95
RTS0044914,102
RTS0044915,123
RTS0044916,75
RTS0044917,85
RTS0044918,93
RTS0044919,78
RTS0044920,77
RTS0044921,257
RTS0044922,306
RTS0044923,280
RTS0044924,198
RTS0044925,234
RTS0044926,81
RTS0044927,104
RTS0044928,73
RTS0044929,73
RTS0044930,66
RTS0044931,53
RTS0044932,97
RTS0044933,76
RTS0044934,65
RTS0044935,81
RTS0044936,75
RTS0044937,81
RTS0044938,72
RTS0044939,71
RTS0044940,86
RTS0044941,66
RTS0044942,73
RTS0044943,79
RTS0044944,54
RTS0044945,54
RTS0044946,68
RTS0044947,63
RTS0044948,87
RTS0044949,57
RTS0044950,73
RTS0044951,64
RTS0044952,69
RTS0044953,57
RTS0044954,63
RTS0044955,57
RTS0044956,111
RTS0044957,172
RTS0044958,92
RTS0044959,93
RTS0044960,111
RTS0044961,73
RTS0044962,67
RTS0044963,63
RTS0044964,67
RTS0044965,71
RTS0044966,55
RTS0044967,88
RTS0044968,113
RTS0044969,70
RTS0044970,70
RTS0044971,60
RTS0044972,70
RTS0044973,54
RTS0044974,62
RTS0044975,67
RTS0044976,84
RTS0044977,59
RTS0044978,55
RTS0044979,79
RTS0044980,52
RTS0044981,78
RTS0044982,66
RTS0044983,64
RTS0044984,60
RTS0044985,77
RTS0044986,70
RTS0044987,62
RTS0044988,55
RTS0044989,65
RTS0044990,70
RTS0044991,63
RTS0044992,48
RTS0044993,48
RTS0044994,48
RTS0044995,78
RTS0044996,84
RTS0044997,62
RTS0044998,58
RTS0044999,47
RTS0045000,61
RTS0045001,100
RTS0045002,74
RTS0045003,85
RTS0045004,108
RTS0045005,107
RTS0045006,122
RTS0045007,214
RTS0045008,219
RTS0045009,180
RTS0045010,148
RTS0045011,74
RTS0045012,62
RTS0045013,48
RTS0045014,89
RTS0045015,70
RTS0045016,106
RTS0045017,145
RTS0045018,160
RTS0045019,135
RTS0045020,104
RTS0045021,83
RTS0045022,90
RTS0045023,90
RTS0045024,86
RTS0045025,99
RTS0045026,260
RTS0045027,219
RTS0045028,207
RTS0045029,236
RTS0045030,236
RTS0045031,50
RTS0045032,73
RTS0045033,82
RTS0045034,91
RTS0045035,108
RTS0045036,71
RTS0045038,79
RTS0045039,84
RTS0045040,55
RTS0045041,91
RTS0045042,82
RTS0045043,85
RTS0045044,93
RTS0045045,128
RTS0045046,76
RTS0045047,75
RTS0045048,57
RTS0045049,79
RTS0045050,61
RTS0045051,63
RTS0045052,82
RTS0045053,56
RTS0045054,61
RTS0045055,48
RTS0045056,98
RTS0045057,147
RTS0045058,65
RTS0045059,96
RTS0045060,130
RTS0045061,66
RTS0045063,45
RTS0045064,86
RTS0045065,69
RTS0045066,163
RTS0045067,334
RTS0045068,383
RTS0045069,242
RTS0045070,373
RTS0045071,120
RTS0045072,112
RTS0045073,157
RTS0045074,168
RTS0045075,81
RTS0045076,71
RTS0045077,52
RTS0045078,61
RTS0045079,54
RTS0045080,46
RTS0045081,82
RTS0045082,110
RTS0045083,215
RTS0045084,165
RTS0045085,88
RTS0045086,60
RTS0045087,38
RTS0045088,67
RTS0045089,58
RTS0045090,53
RTS0045091,79
RTS0045092,89
RTS0045093,79
RTS0045094,75
RTS0045095,93
RTS0045096,73
RTS0045097,54
RTS0045098,56
RTS0045099,52
RTS0045100,65
RTS0045101,76
RTS0045102,49
RTS0045103,82
RTS0045104,62
RTS0045105,50
RTS0045106,82
RTS0045107,66
RTS0045108,64
RTS0045109,71
RTS0045110,52
RTS0045111,80
RTS0045112,80
RTS0045113,82
RTS0045114,74
RTS0045115,66
RTS0045116,71
RTS0045117,56
RTS0045118,53
RTS0045119,45
RTS0045120,71
RTS0045121,53
RTS0045122,66
RTS0045123,88
RTS0045124,49
RTS0045125,71
RTS0045126,85
RTS0045127,102
RTS0045128,85
RTS0045129,107
RTS0045130,93
RTS0045131,138
RTS0045132,78
RTS0045133,92
RTS0045134,128
RTS0045135,122
RTS0045136,170
RTS0045137,170
RTS0045138,134
RTS0045139,139
RTS0045140,134
RTS0045141,75
RTS0045142,49
RTS0045143,64
RTS0045144,67
RTS0045145,73
RTS0045146,39
RTS0045147,65
RTS0045148,71
RTS0045149,60
RTS0045150,54
RTS0045151,73
RTS0045152,86
RTS0045153,96
RTS0045154,79
RTS0045155,67
RTS0045156,61
RTS0045157,96
RTS0045158,56
RTS0045159,98
RTS0045160,108
RTS0045161,77
RTS0045162,84
RTS0045163,117
RTS0045164,101
RTS0045165,82
RTS0045166,117
RTS0045167,77
RTS0045168,100
RTS0045169,113
RTS0045170,100
RTS0045171,217
RTS0045172,152
RTS0045173,146
RTS0045174,132
RTS0045175,173
RTS0045176,78
RTS0045177,83
RTS0045178,57
RTS0045179,86
RTS0045180,82
RTS0045181,85
RTS0045182,86
RTS0045183,70
RTS0045184,80
RTS0045185,68
RTS0045186,105
RTS0045187,126
RTS0045188,67
RTS0045189,77
RTS0045190,104
RTS0045191,42
RTS0045192,77
RTS0045193,62
RTS0045194,84
RTS0045195,54
RTS0045196,56
RTS0045197,55
RTS0045198,77
RTS0045199,54
RTS0045200,70
RTS0045201,86
RTS0045202,79
RTS0045203,77
RTS0045204,80
RTS0045205,82
RTS0045206,66
RTS0045207,65
RTS0045208,71
RTS0045209,58
RTS0045210,52
RTS0045211,70
RTS0045212,75
RTS0045213,86
RTS0045214,79
RTS0045215,72
RTS0045216,139
RTS0045217,106
RTS0045218,208
RTS0045219,152
RTS0045220,121
RTS0045221,75
RTS0045222,54
RTS0045223,91
RTS0045224,65
RTS0045225,61
RTS0045226,1047
RTS0045227,549
RTS0045228,1067
RTS0045229,611
RTS0045230,631
RTS0045231,137
RTS0045232,151
RTS0045233,115
RTS0045234,123
RTS0045235,113
RTS0045236,295
RTS0045237,241
RTS0045238,180
RTS0045239,186
RTS0045240,358
RTS0045241,145
RTS0045242,135
RTS0045243,104
RTS0045244,128
RTS0045245,90
RTS0045246,76
RTS0045247,76
RTS0045248,70
RTS0045249,66
RTS0045250,73
RTS0045251,160
RTS0045252,77
RTS0045253,86
RTS0045254,83
RTS0045255,81
RTS0045256,105
RTS0045257,151
RTS0045258,108
RTS0045259,130
RTS0045260,113
RTS0045261,200
RTS0045262,490
RTS0045263,245
RTS0045264,384
RTS0045265,431
RTS0045266,96
RTS0045267,152
RTS0045268,202
RTS0045269,168
RTS0045270,130
RTS0045271,78
RTS0045272,59
RTS0045273,78
RTS0045274,86
RTS0045275,97
RTS0045276,62
RTS0045277,99
RTS0045278,106
RTS0045279,60
RTS0045280,93
RTS0045281,54
RTS0045282,84
RTS0045283,91
RTS0045284,52
RTS0045285,99
RTS0045286,108
RTS0045287,87
RTS0045288,68
RTS0045289,83
RTS0045290,71
RTS0045291,85
RTS0045292,151
RTS0045293,113
RTS0045294,70
RTS0045295,85
RTS0045296,69
RTS0045297,67
RTS0045298,73
RTS0045299,68
RTS0045300,74
RTS0045301,176
RTS0045302,121
RTS0045303,182
RTS0045304,116
RTS0045305,242
RTS0045306,69
RTS0045307,84
RTS0045308,77
RTS0045309,60
RTS0045310,75
RTS0045311,27
RTS0045312,50
RTS0045313,53
RTS0045314,52
RTS0045315,49
RTS0045316,93
RTS0045317,70
RTS0045318,93
RTS0045319,66
RTS0045320,103
RTS0045321,58
RTS0045322,67
RTS0045323,75
RTS0045324,58
RTS0045325,59
RTS0045326,55
RTS0045327,104
RTS0045328,71
RTS0045329,66
RTS0045330,69
RTS0045331,56
RTS0045332,62
RTS0045333,64
RTS0045334,56
RTS0045335,59
RTS0045336,120
RTS0045337,114
RTS0045338,127
RTS0045339,110
RTS0045340,120
RTS0045341,58
RTS0045342,90
RTS0045343,75
RTS0045344,77
RTS0045345,63
RTS0045346,65
RTS0045347,61
RTS0045348,58
RTS0045349,63
RTS0045350,54
RTS0045351,51
RTS0045352,37
RTS0045353,66
RTS0045354,63
RTS0045355,29
RTS0045356,69
RTS0045357,53
RTS0045358,81
RTS0045359,66
RTS0045360,64
RTS0045361,120
RTS0045362,86
RTS0045363,86
RTS0045364,79
RTS0045365,95
RTS0045366,100
RTS0045367,70
RTS0045368,76
RTS0045369,54
RTS0045370,54
RTS0045371,114
RTS0045372,113
RTS0045373,144
RTS0045374,177
RTS0045375,153
RTS0045376,72
RTS0045377,51
RTS0045378,73
RTS0045379,70
RTS0045380,88
RTS0045381,150
RTS0045382,132
RTS0045383,107
RTS0045384,144
RTS0045385,97
RTS0045386,134
RTS0045387,101
RTS0045388,112
RTS0045389,85
RTS0045390,114
RTS0045391,64
RTS0045392,65
RTS0045393,53
RTS0045394,58
RTS0045395,66
RTS0045396,92
RTS0045397,117
RTS0045398,65
RTS0045399,142
RTS0045400,106
RTS0045401,91
RTS0045402,90
RTS0045403,94
RTS0045404,72
RTS0045405,86
RTS0045406,94
RTS0045407,152
RTS0045408,87
RTS0045409,144
RTS0045410,135
RTS0045411,351
RTS0045412,269
RTS0045413,246
RTS0045414,211
RTS0045415,173
RTS0045416,71
RTS0045417,65
RTS0045418,73
RTS0045419,75
RTS0045420,69
RTS0045421,8302
RTS0045422,7851
RTS0045423,5131
RTS0045424,8246
RTS0045425,8564
RTS0045426,103
RTS0045427,96
RTS0045428,67
RTS0045429,76
RTS0045430,74
RTS0045431,106
RTS0045432,82
RTS0045433,104
RTS0045434,82
RTS0045435,76
RTS0045436,235
RTS0045437,308
RTS0045438,314
RTS0045439,306
RTS0045440,265
RTS0045441,105
RTS0045442,101
RTS0045443,100
RTS0045444,92
RTS0045445,89
RTS0045446,349
RTS0045447,375
RTS0045448,274
RTS0045449,252
RTS0045450,187
RTS0045451,224
RTS0045452,144
RTS0045453,186
RTS0045454,166
RTS0045455,214
RTS0045456,60
RTS0045457,69
RTS0045458,81
RTS0045459,34
RTS0045460,75
RTS0045461,60
RTS0045462,81
RTS0045463,44
RTS0045464,66
RTS0045465,53
RTS0045466,147
RTS0045467,163
RTS0045468,107
RTS0045469,185
RTS0045470,133
RTS0045471,83
RTS0045472,77
RTS0045473,50
RTS0045474,117
RTS0045475,112
RTS0045476,232
RTS0045477,257
RTS0045478,210
RTS0045479,293
RTS0045480,249
RTS0045481,112
RTS0045482,94
RTS0045483,89
RTS0045484,119
RTS0045485,136
RTS0045486,50
RTS0045487,74
RTS0045488,63
RTS0045489,90
RTS0045490,85
RTS0045491,526
RTS0045492,786
RTS0045493,557
RTS0045494,344
RTS0045495,337
RTS0045496,131
RTS0045497,178
RTS0045498,341
RTS0045499,312
RTS0045500,311
RTS0045501,470
RTS0045502,476
RTS0045503,475
RTS0045504,348
RTS0045505,271
RTS0045506,8566
RTS0045507,11174
RTS0045508,9237
RTS0045509,10659
RTS0045510,7707
RTS0045511,97
RTS0045512,93
RTS0045513,73
RTS0045514,73
RTS0045515,74
RTS0045516,67
RTS0045517,46
RTS0045518,68
RTS0045519,56
RTS0045520,48
RTS0045521,95
RTS0045522,75
RTS0045523,77
RTS0045524,78
RTS0045525,71
RTS0045526,195
RTS0045527,161
RTS0045528,153
RTS0045529,199
RTS0045530,217
RTS0045531,93
RTS0045532,80
RTS0045533,89
RTS0045534,83
RTS0045535,70
RTS0045536,434
RTS0045537,406
RTS0045538,239
RTS0045539,398
RTS0045540,379
RTS0045541,52
RTS0045542,74
RTS0045543,97
RTS0045544,68
RTS0045545,73
RTS0045546,110
RTS0045547,107
RTS0045548,60
RTS0045549,78
RTS0045550,64
RTS0045551,66
RTS0045552,77
RTS0045553,60
RTS0045554,67
RTS0045555,51
RTS0045556,471
RTS0045557,206
RTS0045558,456
RTS0045559,446
RTS0045560,250
RTS0045561,104
RTS0045562,90
RTS0045563,55
RTS0045564,80
RTS0045565,49
RTS0045566,76
RTS0045567,62
RTS0045568,61
RTS0045569,73
RTS0045570,59
RTS0045571,50
RTS0045572,51
RTS0045573,56
RTS0045574,50
RTS0045575,60
RTS0045576,52
RTS0045577,51
RTS0045578,57
RTS0045579,76
RTS0045580,59
RTS0045581,115
RTS0045582,121
RTS0045583,148
RTS0045584,117
RTS0045585,70
RTS0045586,119
RTS0045587,296
RTS0045588,211
RTS0045589,161
RTS0045590,166
RTS0045592,1275
RTS0045593,1595
RTS0045594,1006
RTS0045595,1110
RTS0045596,389
RTS0045597,556
RTS0045598,510
RTS0045599,612
RTS0045600,344
RTS0045601,101
RTS0045602,86
RTS0045603,52
RTS0045604,126
RTS0045606,106
RTS0045607,75
RTS0045608,59
RTS0045609,81
RTS0045610,90
RTS0045611,61
RTS0045612,88
RTS0045613,90
RTS0045614,85
RTS0045615,93
RTS0045616,59
RTS0045617,66
RTS0045618,58
RTS0045619,40
RTS0045620,45
RTS0045621,126
RTS0045622,243
RTS0045623,211
RTS0045624,142
RTS0045625,189
RTS0045626,41
RTS0045627,43
RTS0045628,68
RTS0045629,78
RTS0045630,52
RTS0045631,51
RTS0045632,60
RTS0045633,73
RTS0045634,43
RTS0045635,62
RTS0045636,65
RTS0045637,58
RTS0045638,64
RTS0045639,98
RTS0045640,66
RTS0045641,70
RTS0045642,93
RTS0045643,61
RTS0045644,72
RTS0045645,68
RTS0045646,58
RTS0045647,84
RTS0045648,77
RTS0045649,87
RTS0045650,85
RTS0045651,118
RTS0045652,182
RTS0045653,187
RTS0045654,241
RTS0045655,220
RTS0045656,145
RTS0045657,140
RTS0045658,252
RTS0045659,172
RTS0045660,182
RTS0045661,302
RTS0045662,187
RTS0045663,262
RTS0045664,282
RTS0045665,369
RTS0045666,53
RTS0045667,54
RTS0045668,51
RTS0045669,61
RTS0045670,68
RTS0045671,69
RTS0045672,81
RTS0045673,60
RTS0045674,48
RTS0045675,73
RTS0045676,1462
RTS0045677,1595
RTS0045678,1868
RTS0045679,1413
RTS0045680,2246
RTS0045681,70
RTS0045682,77
RTS0045683,73
RTS0045684,62
RTS0045685,95
RTS0045687,74
RTS0045688,85
RTS0045689,67
RTS0045690,69
RTS0045691,61
RTS0045692,51
RTS0045693,67
RTS0045694,71
RTS0045695,61
RTS0045696,75
RTS0045697,47
RTS0045698,64
RTS0045699,70
RTS0045700,51
RTS0045701,173
RTS0045702,166
RTS0045703,137
RTS0045704,115
RTS0045705,140
RTS0045706,55
RTS0045707,79
RTS0045708,84
RTS0045709,67
RTS0045710,76
RTS0045711,70
RTS0045712,75
RTS0045713,63
RTS0045714,55
RTS0045715,55
RTS0045716,426
RTS0045717,179
RTS0045718,147
RTS0045719,162
RTS0045720,272
RTS0045721,224
RTS0045722,241
RTS0045723,246
RTS0045724,183
RTS0045725,154
RTS0045726,162
RTS0045727,154
RTS0045728,155
RTS0045729,146
RTS0045730,84
RTS0045731,183
RTS0045732,166
RTS0045733,157
RTS0045734,195
RTS0045735,189
RTS0045736,646
RTS0045737,921
RTS0045738,1210
RTS0045739,1137
RTS0045740,622
RTS0045741,507
RTS0045742,301
RTS0045743,395
RTS0045744,474
RTS0045745,404
RTS0045746,724
RTS0045747,716
RTS0045748,786
RTS0045749,415
RTS0045750,265
RTS0045751,391
RTS0045752,234
RTS0045753,292
RTS0045754,320
RTS0045755,383
RTS0045756,276
RTS0045757,314
RTS0045758,504
RTS0045759,344
RTS0045760,271
RTS0045761,69
RTS0045762,72
RTS0045763,74
RTS0045764,64
RTS0045765,53
RTS0045766,86
RTS0045767,69
RTS0045768,86
RTS0045769,77
RTS0045770,95
RTS0045771,60
RTS0045772,97
RTS0045773,92
RTS0045774,54
RTS0045775,77
RTS0045776,67
RTS0045777,61
RTS0045778,47
RTS0045779,63
RTS0045780,55
RTS0045781,242
RTS0045782,289
RTS0045783,330
RTS0045784,261
RTS0045785,372
RTS0045786,80
RTS0045787,115
RTS0045788,129
RTS0045789,112
RTS0045790,80
RTS0045791,60
RTS0045792,62
RTS0045793,84
RTS0045794,63
RTS0045795,57
RTS0045796,62
RTS0045797,54
RTS0045798,58
RTS0045799,63
RTS0045800,79
RTS0045801,56
RTS0045802,44
RTS0045803,68
RTS0045804,49
RTS0045805,70
RTS0045806,336
RTS0045807,230
RTS0045808,211
RTS0045809,196
RTS0045810,81
RTS0045811,192
RTS0045812,228
RTS0045813,160
RTS0045814,248
RTS0045815,183
RTS0045816,165
RTS0045817,202
RTS0045818,131
RTS0045819,122
RTS0045820,125
RTS0045821,472
RTS0045822,369
RTS0045823,364
RTS0045824,502
RTS0045825,212
RTS0045826,252
RTS0045827,243
RTS0045828,153
RTS0045829,209
RTS0045830,217
RTS0045831,126
RTS0045832,156
RTS0045833,129
RTS0045834,114
RTS0045835,146
RTS0045836,863
RTS0045837,706
RTS0045838,611
RTS0045840,432
RTS0045841,779
RTS0045842,567
RTS0045843,150
RTS0045844,187
RTS0045845,329
RTS0045846,2789
RTS0045848,550
RTS0045849,3461
RTS0045851,63
RTS0045852,52
RTS0045853,76
RTS0045854,80
RTS0045855,88
RTS0045856,60
RTS0045857,94
RTS0045858,64
RTS0045859,120
RTS0045860,102
RTS0045861,176
RTS0045862,202
RTS0045863,557
RTS0045864,798
RTS0045865,516
RTS0045866,796
RTS0045867,64
RTS0045868,46
RTS0045869,64
RTS0045870,38
RTS0045871,49
RTS0045872,64
RTS0045873,56
RTS0045874,54
RTS0045875,74
RTS0045876,42
RTS0045877,49
RTS0045878,77
RTS0045879,109
RTS0045880,90
RTS0045881,109
RTS0045882,87
RTS0045883,70
RTS0045884,69
RTS0045885,10
RTS0045886,101
RTS0045887,137
RTS0045888,91
RTS0045889,56
RTS0045890,57
RTS0045891,76
RTS0045892,83
RTS0045893,71
RTS0045894,56
RTS0045895,79
RTS0045896,120
RTS0045897,101
RTS0045898,74
RTS0045899,267
RTS0045900,319
RTS0045901,114
RTS0045902,189
RTS0045903,150
RTS0045904,187
RTS0045905,87
RTS0045906,81
RTS0045907,105
RTS0045908,60
RTS0045909,83
RTS0045910,45
RTS0045911,70
RTS0045912,38
RTS0045913,50
RTS0045914,55
RTS0045915,76
RTS0045916,71
RTS0045917,41
RTS0045918,52
RTS0045919,71
RTS0045920,68
RTS0045921,78
RTS0045922,62
RTS0045923,49
RTS0045924,58
RTS0045925,67
RTS0045926,155
RTS0045927,93
RTS0045928,93
RTS0045929,60
RTS0045930,551
RTS0045931,643
RTS0045932,217
RTS0045933,42
RTS0045935,55
RTS0045939,85
RTS0045940,57
RTS0045941,74
RTS0045942,53
RTS0045943,84
RTS0045944,61
RTS0045945,145
RTS0045946,72
RTS0045947,111
RTS0045948,59
RTS0045949,95
RTS0045950,136
RTS0045951,103
RTS0045952,101
RTS0045953,97
RTS0045954,193
RTS0045955,83
RTS0045956,64
RTS0045957,50
RTS0045958,64
RTS0045959,64
RTS0045960,65
RTS0045961,61
RTS0045962,56
RTS0045963,70
RTS0045964,73
RTS0045965,69
RTS0045966,69
RTS0045967,73
RTS0045968,62
RTS0045969,172
RTS0045970,176
RTS0045971,261
RTS0045972,78
RTS0045973,50
RTS0045974,52
RTS0045975,56
RTS0045976,59
RTS0045977,51
RTS0045978,86
RTS0045979,183
RTS0045980,173
RTS0045981,184
RTS0045982,198
RTS0045983,114
RTS0045984,110
RTS0045985,72
RTS0045986,64
RTS0045987,93
RTS0045988,90
RTS0045989,78
RTS0045990,63
RTS0045991,167
RTS0045992,162
RTS0045993,160
RTS0045994,69
RTS0045995,73
RTS0045996,83
RTS0045997,97
RTS0045998,45
RTS0045999,43
RTS0046000,37
RTS0046001,42
RTS0046002,72
RTS0046003,50
RTS0046004,55
RTS0046005,235
RTS0046006,180
RTS0046007,232
RTS0046008,159
RTS0046009,221
RTS0046010,62
RTS0046011,48
RTS0046012,79
RTS0046013,118
RTS0046014,73
RTS0046015,74
RTS0046016,103
RTS0046017,67
RTS0046018,70
RTS0046019,85
RTS0046020,110
RTS0046021,99
RTS0046022,95
RTS0046023,68
RTS0046024,75
RTS0046025,55
RTS0046026,65
RTS0046027,80
RTS0046028,48
RTS0046029,63
RTS0046030,155
RTS0046031,120
RTS0046032,135
RTS0046033,100
RTS0046034,58
RTS0046035,51
RTS0046036,53
RTS0046037,63
RTS0046038,66
RTS0046039,50
RTS0046040,52
RTS0046041,76
RTS0046042,51
RTS0046043,53
RTS0046044,47
RTS0046045,70
RTS0046046,55
RTS0046047,52
RTS0046048,139
RTS0046049,197
RTS0046050,159
RTS0046051,291
RTS0046052,189
RTS0046053,242
RTS0046054,208
RTS0046055,217
RTS0046056,84
RTS0046057,62
RTS0046058,84
RTS0046059,115
RTS0046060,64
RTS0046061,143
RTS0046062,101
RTS0046063,116
RTS0046064,455
RTS0046065,337
RTS0046066,457
RTS0046067,388
RTS0046068,60
RTS0046069,62
RTS0046070,59
RTS0046071,62
RTS0046072,72
RTS0046073,56
RTS0046074,102
RTS0046075,68
RTS0046076,69
RTS0046077,95
RTS0046078,336
RTS0046079,395
RTS0046080,517
RTS0046081,567
RTS0046082,233
RTS0046083,116
RTS0046084,243
RTS0046085,109
RTS0046086,104
RTS0046087,73
RTS0046088,84
RTS0046089,48
RTS0046090,92
RTS0046091,46
RTS0046092,111
RTS0046093,133
RTS0046094,76
RTS0046095,57
RTS0046096,58
RTS0046097,57
RTS0046098,57
RTS0046099,92
RTS0046100,66
RTS0046101,49
RTS0046102,80
RTS0046103,76
RTS0046104,101
RTS0046105,61
RTS0046106,61
RTS0046107,60
RTS0046108,49
RTS0046109,71
RTS0046110,73
RTS0046111,72
RTS0046112,187
RTS0046113,120
RTS0046114,80
RTS0046115,171
RTS0046116,143
RTS0046117,185
RTS0046119,45
RTS0046121,78
RTS0046122,78
RTS0046123,82
RTS0046124,97
RTS0046125,56
RTS0046126,58
RTS0046127,59
RTS0046128,203
RTS0046129,106
RTS0046130,123
RTS0046131,91
RTS0046132,769
RTS0046133,1560
RTS0046134,934
RTS0046135,637
RTS0046136,545
RTS0046137,937
RTS0046138,154
RTS0046140,413
RTS0046141,250
RTS0046142,283
RTS0046143,451
RTS0046144,536
RTS0046145,66
RTS0046146,44
RTS0046147,37
RTS0046148,46
RTS0046149,54
RTS0046150,44
RTS0046152,63
RTS0046153,58
RTS0046154,63
RTS0046155,62
RTS0046156,49
RTS0046157,53
RTS0046158,46
RTS0046159,49
RTS0046160,58
RTS0046161,69
RTS0046162,56
RTS0046163,82
RTS0046164,122
RTS0046165,130
RTS0046166,72
RTS0046167,122
RTS0046168,53
RTS0046169,49
RTS0046170,59
RTS0046171,55
RTS0046172,59
RTS0046173,30
RTS0046174,60
RTS0046175,64
RTS0046176,50
RTS0046177,36
RTS0046178,53
RTS0046179,51
RTS0046180,76
RTS0046181,79
RTS0046182,65
RTS0046183,74
RTS0046184,63
RTS0046185,76
RTS0046186,71
RTS0046187,77
RTS0046188,89
RTS0046191,54
RTS0046193,28
RTS0046194,64
RTS0046195,85
RTS0046196,51
RTS0046197,69
RTS0046198,58
RTS0046199,78
RTS0046200,67
RTS0046201,59
RTS0046202,77
RTS0046203,88
RTS0046204,62
RTS0046205,88
RTS0046206,94
RTS0046207,97
RTS0046208,65
RTS0046209,80
RTS0046210,41
RTS0046211,48
RTS0046212,44
RTS0046213,839
RTS0046214,699
RTS0046215,566
RTS0046216,662
RTS0046217,632
RTS0046218,58
RTS0046219,47
RTS0046220,50
RTS0046221,58
RTS0046222,77
RTS0046223,59
RTS0046224,48
RTS0046225,102
RTS0046226,88
RTS0046227,102
RTS0046228,93
RTS0046229,91
RTS0046230,68
RTS0046231,38
RTS0046232,85
RTS0046233,60
RTS0046234,75
RTS0046235,48
RTS0046236,47
RTS0046237,55
RTS0046238,53
RTS0046239,59
RTS0046240,60
RTS0046241,58
RTS0046242,55
RTS0046243,57
RTS0046244,79
RTS0046245,40
RTS0046246,82
RTS0046247,64
RTS0046248,52
RTS0046249,56
RTS0046250,62
RTS0046251,58
RTS0046252,295
RTS0046253,167
RTS0046254,224
RTS0046255,48
RTS0046256,84
RTS0046257,65
RTS0046258,51
RTS0046259,67
RTS0046260,71
RTS0046261,116
RTS0046262,88
RTS0046263,55
RTS0046264,59
RTS0046265,52
RTS0046266,57
RTS0046267,59
RTS0046268,121
RTS0046269,121
RTS0046270,97
RTS0046271,111
RTS0046272,116
RTS0046273,62
RTS0046274,54
RTS0046275,72
RTS0046276,40
RTS0046277,58
RTS0046278,55
RTS0046279,82
RTS0046280,70
RTS0046281,80
RTS0046282,63
RTS0046283,135
RTS0046284,87
RTS0046285,47
RTS0046286,60
RTS0046287,65
RTS0046288,71
RTS0046289,75
RTS0046290,62
RTS0046291,68
RTS0046292,67
RTS0046293,85
RTS0046294,59
RTS0046295,152
RTS0046296,57
RTS0046297,77
RTS0046298,71
RTS0046299,80
RTS0046300,54
RTS0046301,101
RTS0046302,47
RTS0046303,54
RTS0046304,57
RTS0046305,54
RTS0046306,61
RTS0046307,55
RTS0046308,52
RTS0046309,61
RTS0046310,51
RTS0046311,50
RTS0046312,56
RTS0046313,63
RTS0046314,61
RTS0046315,59
RTS0046316,42
RTS0046317,63
RTS0046318,51
RTS0046319,56
RTS0046320,58
RTS0046321,57
RTS0046322,52
RTS0046323,75
RTS0046324,53
RTS0046325,57
RTS0046326,58
RTS0046327,74
RTS0046328,56
RTS0046329,234
RTS0046330,216
RTS0046331,170
RTS0046332,137
RTS0046333,316
RTS0046334,105
RTS0046335,125
RTS0046336,125
RTS0046342,57
RTS0046343,64
RTS0046344,69
RTS0046345,41
RTS0046346,58
RTS0046347,1324
RTS0046348,1466
RTS0046349,1480
RTS0046350,73
RTS0046351,64
RTS0046352,80
RTS0046353,58
RTS0046354,53
RTS0046355,61
RTS0046356,103
RTS0046357,100
RTS0046358,68
RTS0046359,79
RTS0046360,117
RTS0046361,98
RTS0046362,94
RTS0046363,138
RTS0046364,77
RTS0046365,56
RTS0046366,45
RTS0046367,51
RTS0046368,52
RTS0046369,65
RTS0046370,59
RTS0046371,68
RTS0046372,60
RTS0046373,45
RTS0046374,44
RTS0046375,42
RTS0046376,68
RTS0046377,67
RTS0046378,53
RTS0046379,71
RTS0046380,85
RTS0046381,66
RTS0046382,52
RTS0046383,133
RTS0046384,98
RTS0046385,126
RTS0046386,158
RTS0046387,92
RTS0046388,59
RTS0046389,96
RTS0046390,89
RTS0046391,92
RTS0046392,42
RTS0046393,41
RTS0046394,51
RTS0046395,58
RTS0046396,49
RTS0046397,59
RTS0046398,63
RTS0046399,66
RTS0046400,74
RTS0046401,66
RTS0046402,62
RTS0046403,72
RTS0046404,76
RTS0046405,74
RTS0046406,73
RTS0046407,75
RTS0046408,61
RTS0046409,85
RTS0046410,298
RTS0046411,183
RTS0046412,260
RTS0046413,398
RTS0046414,3728
RTS0046415,1229
RTS0046416,62
RTS0046417,99
RTS0046418,63
RTS0046419,75
RTS0046420,296
RTS0046421,167
RTS0046422,105
RTS0046423,61
RTS0046424,102
RTS0046425,124
RTS0046426,61
RTS0046427,75
RTS0046428,76
RTS0046429,46
RTS0046430,58
RTS0046431,59
RTS0046432,87
RTS0046433,92
RTS0046434,108
RTS0046435,1161
RTS0046439,152
RTS0046440,229
RTS0046441,151
RTS0046442,102
RTS0046443,160
RTS0046444,102
RTS0046445,72
RTS0046446,43
RTS0046447,42
RTS0046448,81
RTS0046449,1886
RTS0046450,4239
RTS0046451,363
RTS0046452,2704
RTS0046453,1287
RTS0046454,484
RTS0046455,503
RTS0046456,142
RTS0046457,315
RTS0046458,141
RTS0046459,597
RTS0046460,576
RTS0046461,73
RTS0046462,84
RTS0046463,59
RTS0046464,70
RTS0046466,48
RTS0046468,66
RTS0046469,61
RTS0046470,54
RTS0046471,47
RTS0046472,58
RTS0046473,43
RTS0046474,41
RTS0046475,75
RTS0046476,66
RTS0046477,54
RTS0046478,63
RTS0046479,63
RTS0046480,54
RTS0046481,52
RTS0046482,69
RTS0046483,54
RTS0046484,64
RTS0046485,70
RTS0046486,55
RTS0046487,78
RTS0046488,82
RTS0046489,70
RTS0046490,59
RTS0046491,84
RTS0046492,47
RTS0046493,55
RTS0046494,66
RTS0046495,67
RTS0046496,169
RTS0046497,135
RTS0046498,93
RTS0046499,387
RTS0046500,493
RTS0046501,365
RTS0046502,112
RTS0046503,130
RTS0046504,109
RTS0046505,44
RTS0046506,61
RTS0046507,67
RTS0046508,67
RTS0046509,62
RTS0046510,69
RTS0046511,58
RTS0046512,101
RTS0046513,81
RTS0046514,53
RTS0046515,55
RTS0046516,73
RTS0046517,69
RTS0046518,62
RTS0046519,70
RTS0046520,63
RTS0046521,49
RTS0046522,57
RTS0046524,74
RTS0046525,65
RTS0046526,153
RTS0046527,152
RTS0046528,91
RTS0046529,109
RTS0046530,32
RTS0046531,56
RTS0046532,69
RTS0046533,67
RTS0046534,98
RTS0046535,54
RTS0046536,51
RTS0046537,81
RTS0046538,95
RTS0046539,82
RTS0046540,70
RTS0046541,59
RTS0046542,104
RTS0046543,110
RTS0046544,76
RTS0046545,135
RTS0046546,69
RTS0046548,79
RTS0046549,165
RTS0046550,45
RTS0046551,158
RTS0046552,70
RTS0046553,93
RTS0046554,52
RTS0046555,60
RTS0046556,103
RTS0046557,69
RTS0046558,57
RTS0046559,59
RTS0046560,59
RTS0046561,66
RTS0046562,53
RTS0046563,70
RTS0046564,67
RTS0046565,67
RTS0046566,77
RTS0046567,68
RTS0046568,54
RTS0046569,69
RTS0046570,71
RTS0046571,67
RTS0046572,277
RTS0046573,339
RTS0046574,321
RTS0046575,60
RTS0046577,60
RTS0046578,76
RTS0046580,117
RTS0046581,95
RTS0046582,110
RTS0046583,60
RTS0046584,91
RTS0046585,90
RTS0046586,72
RTS0046587,70
RTS0046588,70
RTS0046589,62
RTS0046590,64
RTS0046591,76
RTS0046592,81
RTS0046593,73
RTS0046594,98
RTS0046595,103
RTS0046596,105
RTS0046597,92
RTS0046598,110
RTS0046599,82
RTS0046600,459
RTS0046601,635
RTS0046602,347
RTS0046603,395
RTS0046604,78
RTS0046605,73
RTS0046606,35
RTS0046607,188
RTS0046608,455
RTS0046609,301
RTS0046610,52
RTS0046611,62
RTS0046612,71
RTS0046613,67
RTS0046614,70
RTS0046615,52
RTS0046616,60
RTS0046617,86
RTS0046618,58
RTS0046619,70
RTS0046620,70
RTS0046621,157
RTS0046622,121
RTS0046623,87
RTS0046624,112
RTS0046625,63
RTS0046626,76
RTS0046627,99
RTS0046628,127
RTS0046629,88
RTS0046630,133
RTS0046631,96
RTS0046632,164
RTS0046633,120
RTS0046634,143
RTS0046635,75
RTS0046636,117
RTS0046637,130
RTS0046638,94
RTS0046639,98
RTS0046640,106
RTS0046641,67
RTS0046642,79
RTS0046643,75
RTS0046644,75
RTS0046645,58
RTS0046646,54
RTS0046647,86
RTS0046648,74
RTS0046649,65
RTS0046650,73
RTS0046651,115
RTS0046652,107
RTS0046653,188
RTS0046654,120
RTS0046655,215
RTS0046656,87
RTS0046657,67
RTS0046658,76
RTS0046659,78
RTS0046660,79
RTS0046661,75
RTS0046662,82
RTS0046663,73
RTS0046664,61
RTS0046665,61
RTS0046666,52
RTS0046667,64
RTS0046668,76
RTS0046669,57
RTS0046670,57
RTS0046671,60
RTS0046672,64
RTS0046673,70
RTS0046674,62
RTS0046675,63
RTS0046676,55
RTS0046677,57
RTS0046678,41
RTS0046679,55
RTS0046680,47
RTS0046681,51
RTS0046682,46
RTS0046683,40
RTS0046684,60
RTS0046685,46
RTS0046686,63
RTS0046687,65
RTS0046688,55
RTS0046689,70
RTS0046690,63
RTS0046691,68
RTS0046692,95
RTS0046693,118
RTS0046694,77
RTS0046695,93
RTS0046696,73
RTS0046697,73
RTS0046698,75
RTS0046699,71
RTS0046700,121
RTS0046701,149
RTS0046702,110
RTS0046703,1124
RTS0046704,1281
RTS0046705,1099
RTS0046706,492
RTS0046707,1283
RTS0046708,1019
RTS0046709,73
RTS0046710,99
RTS0046711,113
RTS0046712,66
RTS0046713,106
RTS0046714,104
RTS0046715,60
RTS0046716,121
RTS0046717,170
RTS0046718,58
RTS0046719,65
RTS0046720,70
RTS0046721,74
RTS0046722,89
RTS0046723,53
RTS0046724,70
RTS0046725,46
RTS0046726,68
RTS0046727,79
RTS0046728,60
RTS0046729,64
RTS0046730,75
RTS0046731,82
RTS0046732,70
RTS0046733,72
RTS0046734,83
RTS0046735,72
RTS0046736,43
RTS0046737,59
RTS0046738,66
RTS0046739,44
RTS0046740,81
RTS0046741,64
RTS0046742,44
RTS0046743,115
RTS0046744,49
RTS0046745,131
RTS0046746,65
RTS0046747,80
RTS0046748,115
RTS0046749,72
RTS0046750,62
RTS0046751,86
RTS0046752,72
RTS0046753,56
RTS0046754,66
RTS0046755,66
RTS0046756,68
RTS0046757,72
RTS0046758,61
RTS0046759,715
RTS0046760,447
RTS0046761,631
RTS0046763,136
RTS0046764,113
RTS0046765,62
RTS0046766,49
RTS0046767,64
RTS0046768,236
RTS0046769,347
RTS0046770,294
RTS0046771,86
RTS0046772,104
RTS0046773,68
RTS0046774,56
RTS0046775,109
RTS0046777,63
RTS0046778,62
RTS0046779,61
RTS0046780,64
RTS0046781,59
RTS0046782,56
RTS0046783,71
RTS0046784,66
RTS0046785,68
RTS0046790,105
RTS0046791,68
RTS0046792,62
RTS0046793,50
RTS0046794,57
RTS0046795,68
RTS0046796,66
RTS0046797,65
RTS0046798,69
RTS0046799,68
RTS0046800,49
RTS0046801,1801
RTS0046802,1571
RTS0046803,53
RTS0046804,58
RTS0046805,83
RTS0046806,88
RTS0046807,59
RTS0046808,65
RTS0046809,49
RTS0046810,60
RTS0046811,45
RTS0046812,43
RTS0046813,68
RTS0046814,54
RTS0046815,79
RTS0046816,62
RTS0046817,59
RTS0046818,52
RTS0046819,319
RTS0046820,69
RTS0046821,43
RTS0046822,73
RTS0046823,60
RTS0046824,222
RTS0046825,132
RTS0046826,70
RTS0046827,52
RTS0046828,49
RTS0046829,47
RTS0046830,65
RTS0046831,68
RTS0046832,893
RTS0046833,189
RTS0046835,52
RTS0046836,1576
RTS0046837,2702
RTS0046838,51
RTS0046839,1840
RTS0046840,776
RTS0046841,998
RTS0046842,505
RTS0046843,499
RTS0046846,85
RTS0046849,95
RTS0046850,295
RTS0046851,767
RTS0046852,176
RTS0046853,186
RTS0046854,52
RTS0046855,74
RTS0046856,66
RTS0046857,72
RTS0046858,91
RTS0046859,67
RTS0046860,183
RTS0046861,85
RTS0046862,74
RTS0046863,78
RTS0046864,100
RTS0046866,71
RTS0046867,67
RTS0046868,64
RTS0046869,481
RTS0046870,461
RTS0046871,236
RTS0046872,454
RTS0046873,57
RTS0046874,52
RTS0046875,64
RTS0046876,53
RTS0046877,95
RTS0046878,74
RTS0046879,57
RTS0046880,83
RTS0046881,91
RTS0046882,72
RTS0046885,42
RTS0046886,50
RTS0046887,46
RTS0046889,56
RTS0046890,79
RTS0046891,91
RTS0046892,71
RTS0046893,53
RTS0046894,83
RTS0046895,58
RTS0046897,66
RTS0046898,71
RTS0046899,268
RTS0046900,274
RTS0046902,61
RTS0046903,329
RTS0046904,68
RTS0046905,52
RTS0046906,336
RTS0046907,219
RTS0046908,46
RTS0046909,71
RTS0046910,53
RTS0046911,127
RTS0046912,70
RTS0046913,79
RTS0046914,105
RTS0046915,53
RTS0046916,79
RTS0046918,5842
RTS0046919,7451
RTS0046920,272
RTS0046921,61
RTS0046922,65
RTS0046923,268
RTS0046924,203
RTS0046925,92
RTS0046926,57
RTS0046927,43
RTS0046928,64
RTS0046929,45
RTS0046930,80
RTS0046931,69
RTS0046933,50
RTS0046934,292
RTS0046935,586
RTS0046936,95
RTS0046937,77
RTS0046938,876
RTS0046939,54
RTS0046940,82
RTS0046941,89
RTS0046942,69
RTS0046943,239
RTS0046944,63
RTS0046946,192
RTS0046947,48
RTS0046948,90
RTS0046949,59
RTS0046950,41
RTS0046951,63
RTS0046952,61
RTS0046954,61
RTS0046955,47
RTS0046956,97
RTS0046957,58
RTS0046958,75
RTS0046959,108
RTS0046960,65
RTS0046961,158
RTS0046962,220
RTS0046963,65
RTS0046965,399
RTS0046966,95
RTS0046967,97
RTS0046968,68
RTS0047054,123
RTS0047055,123
RTS0047056,80
RTS0047057,120
RTS0047058,122
RTS0047060,224
RTS0047061,149
RTS0047062,176
RTS0047063,192
RTS0047064,399
RTS0047065,121
RTS0047066,142
RTS0047067,152
RTS0047068,121
RTS0047069,123
RTS0047070,149
RTS0047071,127
RTS0047072,131
RTS0047073,148
RTS0047074,162
RTS0047075,75
RTS0047076,90
RTS0047077,111
RTS0047078,83
RTS0047079,58
RTS0047080,91
RTS0047081,93
RTS0047082,74
RTS0047083,89
RTS0047084,59
RTS0047085,39
RTS0047086,63
RTS0047087,61
RTS0047088,62
RTS0047089,61
RTS0047090,1
RTS0047091,55
RTS0047092,108
RTS0047093,103
RTS0047094,99
RTS0047095,62
RTS0047096,57
RTS0047097,57
RTS0047098,40
RTS0047099,51
RTS0047100,40
RTS0047101,63
RTS0047102,52
RTS0047103,58
RTS0047104,55
RTS0047105,158
RTS0047106,149
RTS0047107,107
RTS0047108,200
RTS0047109,89
RTS0047110,93
RTS0047111,76
RTS0047112,68
RTS0047113,432
RTS0047114,84
RTS0047115,136
RTS0047116,193
RTS0047117,198
RTS0047118,180
RTS0047119,214
RTS0047120,69
RTS0047121,53
RTS0047122,106
RTS0047123,74
RTS0047124,86
RTS0047125,65
RTS0047126,79
RTS0047127,96
RTS0047128,39
RTS0047129,90
RTS0047130,77
RTS0047131,87
RTS0047132,76
RTS0047133,88
RTS0047134,59
RTS0047135,182
RTS0047136,204
RTS0047137,131
RTS0047138,167
RTS0047139,84
RTS0047140,57
RTS0047141,72
RTS0047142,66
RTS0047143,64
RTS0047144,60
RTS0047145,123
RTS0047146,109
RTS0047147,139
RTS0047148,134
RTS0047149,129
RTS0047150,334
RTS0047151,303
RTS0047152,504
RTS0047153,256
RTS0047154,519
RTS0047156,63
RTS0047157,60
RTS0047158,68
RTS0047159,54
RTS0047160,65
RTS0047165,127
RTS0047166,53
RTS0047167,158
RTS0047168,52
RTS0047169,52
RTS0047170,60
RTS0047171,98
RTS0047172,79
RTS0047173,113
RTS0047174,133
RTS0047175,55
RTS0047176,66
RTS0047177,67
RTS0047178,94
RTS0047179,73
RTS0047180,72
RTS0047181,89
RTS0047182,89
RTS0047183,85
RTS0047184,81
RTS0047185,68
RTS0047186,58
RTS0047187,76
RTS0047188,60
RTS0047189,81
RTS0047190,71
RTS0047191,62
RTS0047192,59
RTS0047193,101
RTS0047194,130
RTS0047195,129
RTS0047196,78
RTS0047197,217
RTS0047198,81
RTS0047199,87
RTS0047200,103
RTS0047201,88
RTS0047202,92
RTS0047203,104
RTS0047204,77
RTS0047205,88
RTS0047206,89
RTS0047207,74
RTS0047208,1658
RTS0047209,1149
RTS0047210,2049
RTS0047211,1716
RTS0047212,441
RTS0047213,67
RTS0047214,86
RTS0047215,63
RTS0047216,61
RTS0047217,64
RTS0047218,313
RTS0047219,277
RTS0047220,120
RTS0047221,372
RTS0047222,329
RTS0047223,498
RTS0047225,172
RTS0047226,128
RTS0047229,63
RTS0047230,50
RTS0047231,67
RTS0047232,54
RTS0047233,55
RTS0047234,62
RTS0047235,61
RTS0047236,57
RTS0047237,48
RTS0047238,58
RTS0047239,72
RTS0047240,54
RTS0047241,68
RTS0047242,50
RTS0047243,72
RTS0047244,48
RTS0047245,44
RTS0047246,32
RTS0047247,54
RTS0047248,60
RTS0047249,100
RTS0047250,97
RTS0047252,163
RTS0047253,100
RTS0047254,117
RTS0047255,207
RTS0047256,185
RTS0047257,192
RTS0047258,184
RTS0047259,170
RTS0047260,200
RTS0047261,193
RTS0047262,161
RTS0047263,228
RTS0047264,158
RTS0047266,277
RTS0047267,655
RTS0047268,433
RTS0047269,360
RTS0047270,645
RTS0047271,638
RTS0047272,318
RTS0047273,335
RTS0047274,98
RTS0047276,89
RTS0047277,534
RTS0047278,488
RTS0047279,549
RTS0047280,543
RTS0047281,357
RTS0047282,566
RTS0047283,391
RTS0047284,336
RTS0047290,435
RTS0047291,814
RTS0047292,539
RTS0047293,431
RTS0047294,579
RTS0047295,41
RTS0047296,88
RTS0047297,90
RTS0047298,80
RTS0047299,83
RTS0047300,59
RTS0047301,77
RTS0047302,35
RTS0047303,61
RTS0047304,57
RTS0047305,290
RTS0047306,311
RTS0047307,351
RTS0047308,192
RTS0047309,177
RTS0047310,196
RTS0047311,154
RTS0047312,130
RTS0047313,124
RTS0047314,124
RTS0047315,771
RTS0047316,648
RTS0047317,685
RTS0047318,691
RTS0047319,797
RTS0047320,93
RTS0047321,144
RTS0047322,146
RTS0047323,238
RTS0047324,201
RTS0047325,130
RTS0047326,109
RTS0047327,115
RTS0047328,94
RTS0047329,91
RTS0047331,173
RTS0047332,182
RTS0047333,140
RTS0047334,119
RTS0047335,262
RTS0047336,314
RTS0047337,128
RTS0047338,269
RTS0047339,179
RTS0047340,448
RTS0047341,324
RTS0047342,374
RTS0047343,339
RTS0047344,282
RTS0047345,171
RTS0047346,256
RTS0047348,255
RTS0047349,194
RTS0047350,222
RTS0047351,316
RTS0047352,714
RTS0047353,557
RTS0047354,374
RTS0047356,98
RTS0047357,136
RTS0047358,72
RTS0047359,133
RTS0047360,96
RTS0047361,70
RTS0047362,166
RTS0047363,257
RTS0047364,86
RTS0047365,162
RTS0047366,72
RTS0047367,61
RTS0047368,95
RTS0047369,76
RTS0047370,57
RTS0047373,77
RTS0047374,54
RTS0047375,74
RTS0047376,125
RTS0047377,100
RTS0047378,135
RTS0047379,181
RTS0047380,143
RTS0047381,59
RTS0047382,51
RTS0047383,59
RTS0047384,59
RTS0047385,51
RTS0047386,143
RTS0047387,103
RTS0047388,109
RTS0047389,142
RTS0047390,111
RTS0047391,154
RTS0047392,72
RTS0047393,170
RTS0047394,53
RTS0047395,64
RTS0047396,281
RTS0047397,99
RTS0047398,65
RTS0047399,73
RTS0047400,54
RTS0047401,76
RTS0047402,112
RTS0047403,83
RTS0047404,137
RTS0047405,147
RTS0047406,84
RTS0047407,70
RTS0047408,114
RTS0047409,291
RTS0047410,142
RTS0047411,176
RTS0047412,193
RTS0047413,103
RTS0047414,206
RTS0047415,212
RTS0047417,152
RTS0047418,301
RTS0047419,222
RTS0047420,249
RTS0047421,46
RTS0047422,75
RTS0047423,64
RTS0047424,64
RTS0047425,65
RTS0047426,177
RTS0047427,206
RTS0047428,122
RTS0047429,142
RTS0047430,194
RTS0047431,77
RTS0047432,154
RTS0047433,133
RTS0047434,166
RTS0047435,210
RTS0047436,62
RTS0047437,44
RTS0047438,77
RTS0047439,59
RTS0047440,44
RTS0047441,303
RTS0047442,299
RTS0047445,326
RTS0047446,301
RTS0047447,73
RTS0047448,70
RTS0047449,59
RTS0047450,64
RTS0047451,60
RTS0047452,67
RTS0047453,43
RTS0047454,52
RTS0047455,60
RTS0047456,63
RTS0047457,74
RTS0047458,66
RTS0047459,77
RTS0047460,86
RTS0047461,83
RTS0047462,83
RTS0047463,101
RTS0047464,95
RTS0047465,81
RTS0047466,120
RTS0047467,59
RTS0047468,70
RTS0047469,85
RTS0047471,77
RTS0047472,57
RTS0047473,82
RTS0047474,56
RTS0047475,46
RTS0047476,64
RTS0047477,216
RTS0047479,175
RTS0047480,154
RTS0047481,223
RTS0047482,72
RTS0047483,66
RTS0047484,72
RTS0047485,79
RTS0047486,62
RTS0047487,59
RTS0047488,57
RTS0047489,66
RTS0047490,53
RTS0047491,48
RTS0047492,158
RTS0047493,129
RTS0047494,162
RTS0047495,124
RTS0047496,104
RTS0047497,140
RTS0047498,99
RTS0047499,186
RTS0047500,116
RTS0047501,82
RTS0047502,66
RTS0047503,64
RTS0047504,215
RTS0047505,138
RTS0047506,217
RTS0047507,100
RTS0047508,73
RTS0047509,107
RTS0047510,107
RTS0047511,63
RTS0047512,416
RTS0047513,58
RTS0047514,52
RTS0047515,370
RTS0047516,433
RTS0047517,490
RTS0047518,398
RTS0047520,467
RTS0047521,543
RTS0047522,86
RTS0047523,101
RTS0047524,86
RTS0047525,70
RTS0047526,113
RTS0047527,59
RTS0047528,78
RTS0047529,99
RTS0047530,79
RTS0047531,101
RTS0047532,54
RTS0047533,46
RTS0047534,57
RTS0047535,46
RTS0047536,67
RTS0047537,111
RTS0047538,405
RTS0047540,380
RTS0047541,400
RTS0047543,105
RTS0047544,124
RTS0047545,144
RTS0047546,142
RTS0047547,91
RTS0047548,256
RTS0047549,162
RTS0047550,143
RTS0047551,171
RTS0047552,112
RTS0047553,92
RTS0047558,78
RTS0047559,79
RTS0047560,55
RTS0047561,67
RTS0047562,67
RTS0047563,133
RTS0047564,122
RTS0047565,93
RTS0047566,83
RTS0047567,43
RTS0047568,57
RTS0047569,90
RTS0047570,79
RTS0047571,69
RTS0047572,65
RTS0047573,60
RTS0047574,127
RTS0047575,125
RTS0047576,105
RTS0047577,66
RTS0047578,60
RTS0047579,74
RTS0047580,59
RTS0047581,56
RTS0047582,68
RTS0047583,50
RTS0047584,55
RTS0047585,42
RTS0047586,51
RTS0047587,58
RTS0047588,84
RTS0047590,90
RTS0047591,54
RTS0047592,50
RTS0047593,72
RTS0047594,70
RTS0047595,62
RTS0047596,75
RTS0047597,67
RTS0047598,116
RTS0047599,104
RTS0047600,99
RTS0047601,378
RTS0047602,172
RTS0047603,74
RTS0047604,79
RTS0047606,76
RTS0047613,132
RTS0047614,103
RTS0047615,61
RTS0047616,159
RTS0047617,149
RTS0047618,65
RTS0047619,45
RTS0047620,32
RTS0047621,60
RTS0047622,49
RTS0047624,80
RTS0047625,45
RTS0047626,59
RTS0047627,46
RTS0047628,47
RTS0047629,43
RTS0047630,37
RTS0047631,38
RTS0047632,79
RTS0047633,49
RTS0047634,47
RTS0047635,50
RTS0047636,55
RTS0047637,49
RTS0047638,50
RTS0047639,60
RTS0047640,50
RTS0047641,42
RTS0047642,44
RTS0047643,39
RTS0047644,44
RTS0047645,47
RTS0047646,76
RTS0047647,52
RTS0047648,67
RTS0047649,53
RTS0047650,28
RTS0047651,45
RTS0047652,38
RTS0047653,49
RTS0047654,47
RTS0047656,65
RTS0047657,55
RTS0047658,60
RTS0047659,43
RTS0047660,49
RTS0047661,49
RTS0047662,75
RTS0047663,42
RTS0047664,47
RTS0047665,70
RTS0047666,59
RTS0047667,41
RTS0047668,55
RTS0047669,48
RTS0047670,93
RTS0047672,71
RTS0047673,63
RTS0047674,66
RTS0047675,49
RTS0047676,37
RTS0047677,51
RTS0047678,49
RTS0047679,64
RTS0047680,54
RTS0047681,49
RTS0047682,68
RTS0047684,49
RTS0047685,44
RTS0047686,52
RTS0047687,58
RTS0047688,60
RTS0047689,69
RTS0047691,52
RTS0047692,56
RTS0047693,63
RTS0047694,68
RTS0047695,53
RTS0047696,51
RTS0047697,33
RTS0047698,52
RTS0047699,40
RTS0047700,145
RTS0047701,62
RTS0047702,77
RTS0047703,95
RTS0047704,78
RTS0047705,94
RTS0047706,80
RTS0047707,87
RTS0047708,224
RTS0047709,172
RTS0047710,51
RTS0047711,77
RTS0047712,60
RTS0047713,247
RTS0047714,335
RTS0047715,319
RTS0047716,354
RTS0047717,340
RTS0047718,70
RTS0047720,55
RTS0047721,63
RTS0047722,68
RTS0047723,68
RTS0047724,183
RTS0047725,222
RTS0047726,168
RTS0047727,151
RTS0047728,203
RTS0047729,55
RTS0047730,66
RTS0047731,53
RTS0047732,54
RTS0047733,65
RTS0047734,95
RTS0047735,54
RTS0047736,156
RTS0047737,99
RTS0047738,74
RTS0047739,492
RTS0047740,427
RTS0047741,663
RTS0047742,539
RTS0047743,452
RTS0047744,161
RTS0047745,198
RTS0047746,98
RTS0047747,123
RTS0047748,135
RTS0047749,88
RTS0047750,61
RTS0047752,62
RTS0047753,72
RTS0047754,110
RTS0047755,153
RTS0047756,115
RTS0047757,115
RTS0047758,120
RTS0047759,64
RTS0047760,80
RTS0047761,60
RTS0047762,62
RTS0047763,75
RTS0047764,101
RTS0047765,102
RTS0047766,102
RTS0047767,89
RTS0047768,100
RTS0047769,87
RTS0047770,110
RTS0047771,145
RTS0047772,100
RTS0047773,96
RTS0047774,62
RTS0047775,66
RTS0047776,62
RTS0047777,55
RTS0047778,55
RTS0047779,63
RTS0047780,94
RTS0047781,121
RTS0047782,148
RTS0047783,103
RTS0047784,80
RTS0047785,53
RTS0047786,330
RTS0047787,200
RTS0047788,84
RTS0047789,67
RTS0047790,65
RTS0047791,120
RTS0047792,98
RTS0047793,360
RTS0047794,66
RTS0047795,44
RTS0047796,92
RTS0047797,96
RTS0047798,68
RTS0047799,96
RTS0047800,56
RTS0047801,1662
RTS0047802,1407
RTS0047803,67
RTS0047804,54
RTS0047805,113
RTS0047806,121
RTS0047807,368
RTS0047808,1088
RTS0047809,49
RTS0047810,121
RTS0047811,993
RTS0047812,76
RTS0047813,79
RTS0047814,66
RTS0047816,72
RTS0047817,69
RTS0047818,62
RTS0047819,50
RTS0047820,61
RTS0047821,380
RTS0047822,65
RTS0047823,82
RTS0047824,56
RTS0047825,118
RTS0047826,72
RTS0047827,142
RTS0047828,84
RTS0047829,82
RTS0047830,55
RTS0047831,53
RTS0047832,49
RTS0047833,55
RTS0047834,62
RTS0047835,157
RTS0047836,160
RTS0047837,189
RTS0047838,236
RTS0047839,135
RTS0047840,59
RTS0047841,56
RTS0047842,69
RTS0047843,70
RTS0047844,46
RTS0047845,64
RTS0047846,53
RTS0047847,51
RTS0047848,54
RTS0047849,76
RTS0047850,65
RTS0047851,86
RTS0047852,78
RTS0047853,59
RTS0047854,76
RTS0047855,72
RTS0047856,67
RTS0047857,203
RTS0047858,192
RTS0047859,51
RTS0047860,70
RTS0047861,59
RTS0047862,61
RTS0047863,43
RTS0047864,53
RTS0047865,118
RTS0047866,161
RTS0047867,58
RTS0047868,77
RTS0047869,119
RTS0047870,176
RTS0047871,105
RTS0047872,102
RTS0047873,75
RTS0047874,50
RTS0047875,88
RTS0047876,70
RTS0047877,277
RTS0047878,101
RTS0047879,110
RTS0047880,67
RTS0047881,107
RTS0047882,66
RTS0047883,113
RTS0047884,91
RTS0047885,71
RTS0047886,49
RTS0047890,1292
RTS0047891,781
RTS0047892,596
RTS0047893,131
RTS0047894,77
RTS0047895,66
RTS0047896,65
RTS0047897,69
RTS0047898,56
RTS0047899,67
RTS0047900,117
RTS0047901,49
RTS0047902,111
RTS0047903,115
RTS0047904,96
RTS0047905,134
RTS0047906,134
RTS0047907,856
RTS0047908,752
RTS0047909,890
RTS0047910,78
RTS0047912,83
RTS0047913,83
RTS0047914,120
RTS0047915,50
RTS0047916,80
RTS0047917,65
RTS0047919,47
RTS0047920,312
RTS0047921,672
RTS0047924,50
RTS0047925,66
RTS0047926,59
RTS0047927,84
RTS0047928,74
RTS0047929,42
RTS0047930,64
RTS0047931,56
RTS0047932,101
RTS0047933,114
RTS0047934,49
RTS0047935,193
RTS0047936,55
RTS0047937,75
RTS0047938,79
RTS0047939,227
RTS0047940,388
RTS0047941,77
RTS0047942,51
RTS0047943,63
RTS0047944,177
RTS0047945,80
RTS0047946,94
RTS0047947,63
RTS0047948,42
RTS0047949,71
RTS0047950,40
RTS0047951,89
RTS0047952,94
RTS0047953,842
RTS0047954,49
RTS0047956,70
RTS0047957,70
RTS0047958,49
RTS0047959,93
RTS0047960,59
RTS0047961,72
RTS0047963,100
RTS0047964,85
RTS0047965,50
RTS0047966,56
RTS0047967,50
RTS0047968,232
RTS0047969,85
RTS0047970,48
RTS0047972,70
RTS0047973,121
RTS0047974,127
RTS0047975,103
RTS0047976,166
RTS0047977,51
RTS0047978,58
RTS0047979,79
RTS0047980,47
RTS0047981,659
RTS0047982,49
RTS0047985,1130
RTS0047986,65
RTS0047987,61
RTS0047988,388
RTS0047990,83
RTS0047991,337
RTS0047992,62
RTS0047993,48
RTS0047994,65
RTS0047995,62
RTS0047996,51
RTS0047997,124
RTS0047998,217
RTS0047999,56
RTS0048000,55
RTS0048001,65
RTS0048003,345
RTS0048005,64
RTS0048006,52
RTS0048008,82
RTS0048009,74
RTS0048012,85
RTS0048013,43
RTS0048014,56
RTS0048015,260
RTS0048016,352
RTS0048017,177
RTS0048018,157
RTS0048019,233
RTS0048020,57
RTS0048021,41
RTS0048022,57
RTS0048023,71
RTS0048024,76
RTS0048026,95
RTS0048027,148
RTS0048028,75
RTS0048029,35
RTS0048030,87
RTS0048031,71
RTS0048032,98
RTS0048033,49
RTS0048034,52
RTS0048035,50
RTS0048036,62
RTS0048037,79
RTS0048038,137
RTS0048040,72
RTS0048041,67
RTS0048042,82
RTS0048043,113
RTS0048044,60
RTS0048045,66
RTS0048046,75
RTS0048047,68
RTS0048048,49
RTS0048049,68
RTS0048050,51
RTS0048051,302
RTS0048052,136
RTS0048053,76
RTS0048054,145
RTS0048055,80
RTS0048056,66
RTS0048057,48
RTS0048058,46
RTS0048059,61
RTS0048060,68
RTS0048061,99
RTS0048062,47
RTS0048063,74
RTS0048064,241
RTS0048065,135
RTS0048066,221
RTS0048067,52
RTS0048068,64
RTS0048069,54
RTS0048070,58
RTS0048071,84
RTS0048072,41
RTS0048073,60
RTS0048074,34
RTS0048076,90
RTS0048077,125
RTS0048078,87
RTS0048079,103
RTS0048080,79
RTS0048081,127
RTS0048082,61
RTS0048084,61
RTS0048085,76
RTS0048086,56
RTS0048087,79
RTS0048088,48
RTS0048089,146
RTS0048090,148
RTS0048091,127
RTS0048092,67
RTS0048093,322
RTS0048094,34
RTS0048096,39
RTS0048097,60
RTS0048098,6358
RTS0048099,8400
RTS0048100,9194
RTS0048101,6475
RTS0048102,8024
RTS0048104,80
RTS0048105,71
RTS0048106,71
RTS0048107,84
RTS0048108,91
RTS0048109,53
RTS0048110,62
RTS0048111,49
RTS0048112,42
RTS0048113,63
RTS0048114,78
RTS0048115,101
RTS0048116,82
RTS0048117,72
RTS0048118,103
RTS0048120,52
RTS0048126,52
RTS0048127,63
RTS0048129,113
RTS0048130,58
RTS0048131,216
RTS0048132,359
RTS0048133,105
RTS0048134,380
RTS0048135,447
RTS0048136,56
RTS0048138,90
RTS0048139,267
RTS0048140,87
RTS0048141,46
RTS0048142,53
RTS0048144,63
RTS0048145,81
RTS0048146,68
RTS0048147,43
RTS0048148,57
RTS0048149,62
RTS0048150,63
RTS0048151,54
RTS0048152,66
RTS0048153,74
RTS0048154,89
RTS0048155,74
RTS0048156,210
RTS0048158,168
RTS0048159,66
RTS0048160,2058
RTS0048161,1930
RTS0048162,132
RTS0048163,125
RTS0048164,1012
RTS0048165,332
RTS0048166,158
RTS0048167,141
RTS0048168,100
RTS0048169,128
RTS0048170,88
RTS0048171,90
RTS0048172,113
RTS0048173,75
RTS0048175,68
RTS0048176,58
RTS0048177,64
RTS0048178,89
RTS0048179,79
RTS0048180,60
RTS0048181,128
RTS0048182,103
RTS0048183,139
RTS0048184,138
RTS0048185,137
RTS0048186,101
RTS0048188,127
RTS0048189,158
RTS0048190,108
RTS0048191,115
RTS0048192,143
RTS0048193,101
RTS0048194,132
RTS0048195,153
RTS0048196,140
RTS0048197,179
RTS0048198,181
RTS0048200,170
RTS0048201,112
RTS0048202,75
RTS0048203,106
RTS0048204,91
RTS0048205,83
RTS0048207,158
RTS0048208,346
RTS0048209,206
RTS0048210,195
RTS0048211,255
RTS0048212,64
RTS0048213,93
RTS0048214,71
RTS0048215,129
RTS0048216,101
RTS0048217,91
RTS0048218,125
RTS0048219,109
RTS0048220,99
RTS0048221,79
RTS0048222,77
RTS0048223,61
RTS0048224,114
RTS0048225,78
RTS0048226,97
RTS0048227,214
RTS0048228,61
RTS0048229,52
RTS0048230,115
RTS0048231,150
RTS0048232,65
RTS0048233,73
RTS0048234,86
RTS0048235,132
RTS0048236,67
RTS0048237,87
RTS0048238,123
RTS0048239,100
RTS0048240,94
RTS0048241,128
RTS0048242,173
RTS0048243,133
RTS0048244,153
RTS0048245,69
RTS0048246,150
RTS0049343,112
RTS0049344,143
RTS0049345,94
RTS0049346,63
RTS0049347,63
RTS0049348,76
RTS0049349,91
RTS0049350,71
RTS0049351,40
RTS0049352,49
RTS0049353,39
RTS0049354,65
RTS0049355,34
RTS0049356,69
RTS0049357,70
RTS0049358,51
RTS0049359,46
RTS0049360,99
RTS0049361,53
RTS0049362,49
RTS0049363,87
RTS0049364,80
RTS0049365,54
RTS0049366,435
RTS0049367,657
RTS0049368,106
RTS0049369,51
RTS0049370,50
RTS0049371,72
RTS0049372,105
RTS0049373,313
RTS0049374,379
RTS0049375,340
RTS0049376,309
RTS0049377,290
RTS0049378,285
RTS0049379,176
RTS0049380,238
RTS0049381,190
RTS0049382,162
RTS0049383,64
RTS0049384,54
RTS0049385,50
RTS0049386,78
RTS0049387,61
RTS0049388,50
RTS0049389,64
RTS0049390,3828
RTS0049391,3249
RTS0049392,2629
RTS0049393,4057
RTS0049394,2186
RTS0049395,530
RTS0049396,1363
RTS0049397,1471
RTS0049398,1659
RTS0049399,940
RTS0049400,62
RTS0049401,94
RTS0049402,63
RTS0049403,44
RTS0049404,60
RTS0049405,49
RTS0049406,41
RTS0049407,79
RTS0049408,63
RTS0049409,66
RTS0049410,56
RTS0049411,59
RTS0049412,50
RTS0049413,38
RTS0049414,56
RTS0049415,55
RTS0049416,64
RTS0049417,63
RTS0049418,56
RTS0049419,47
RTS0049420,39
RTS0049421,49
RTS0049422,38
RTS0049423,68
RTS0049424,148
RTS0049425,85
RTS0049426,136
RTS0049427,118
RTS0049428,60
RTS0049429,174
RTS0049430,173
RTS0049431,125
RTS0049432,62
RTS0049433,76
RTS0049434,47
RTS0049435,54
RTS0049436,42
RTS0049437,346
RTS0049438,76
RTS0049439,211
RTS0049440,175
RTS0049441,275
RTS0049442,233
RTS0049443,209
RTS0049444,456
RTS0049445,48
RTS0049446,83
RTS0049447,99
RTS0049448,68
RTS0049449,88
RTS0049450,80
RTS0049451,78
RTS0049452,44
RTS0049453,112
RTS0049454,50
RTS0049455,65
RTS0049456,74
RTS0049457,213
RTS0049458,82
RTS0049459,222
RTS0049460,286
RTS0049461,395
RTS0049462,504
RTS0049463,99
RTS0049464,85
RTS0049465,81
RTS0049466,57
RTS0049467,63
RTS0049468,117
RTS0049469,96
RTS0049470,105
RTS0049471,181
RTS0049472,124
RTS0049473,540
RTS0049474,89
RTS0049475,101
RTS0049476,152
RTS0049477,53
RTS0049478,72
RTS0049479,11515
RTS0049480,1000
RTS0049481,31
RTS0049482,47
RTS0049483,54
RTS0049484,85
RTS0049485,91
RTS0997079,43
RTS0997080,108
RTS0997081,57
RTS0997082,50
RTS0997083,48
RTS0997084,33
RTS0997085,42
RTS0997086,64
RTS0997087,55
RTS0997088,37840
RTS0997089,12553
RTS0997090,72
RTS0997091,60
RTS0997092,43
RTS0997093,52
RTS0997094,9
RTS0997095,35
RTS0997096,30
RTS0997097,13
RTS0997098,49
RTS0997099,46
RTS0997100,48
RTS0997101,37
RTS0997102,52
RTS0997103,44
RTS0997104,37
RTS0997105,24
RTS0997106,45
RTS0997107,38
RTS0997108,50
RTS0997109,26
RTS0997110,40
RTS0997111,36
RTS0997112,36
RTS0997113,45
RTS0997114,37
RTS0997115,25
RTS0997116,29
RTS0997117,32
RTS0997118,46
RTS0997119,47
RTS0997120,29
RTS0997121,195
RTS0997122,310
RTS0997123,283
RTS0997124,193
RTS0997125,488
RTS0997126,752
RTS0997127,705
RTS0997128,505
RTS0997129,955
RTS0997130,164
</Code_Summary>
