# Supplementary material for: Spatial meta-transcriptomics reveal associations of intratumor bacteria burden with lung cancer cells showing a distinct oncogenic signature
Source: J Immunother Cancer. 2022 Jul 6;10(7):e004698. doi: 10.1136/jitc-2022-004698 (PMC9260850; doi:10.1136/jitc-2022-004698)
Supplement: Supplementary data [file jitc-2022-004698supp009.zip › DSP-1001250002848-E-A07.dcc]

<Header>
FileVersion,0.02
SoftwareVersion,"GeoMx_NGS_Pipeline_ 2.0.0"
Date,2020-6-15
</Header>

<Scan_Attributes>
ID,DSP-1001250002848-E-A07
Plate_ID,1001250002848
Well,A07
</Scan_Attributes>

<NGS_Processing_Attributes>
SeqSetId,
tamperedIni,No
Raw,7391581
Trimmed,7344903
Stitched,7301997
Aligned,7172589
umiQ30,0.9922
rtsQ30,0.9918
</NGS_Processing_Attributes>


<Code_Summary>
RTS0039454,270
RTS0039455,202
RTS0039456,183
RTS0039457,369
RTS0039458,172
RTS0039459,112
RTS0039460,86
RTS0039461,135
RTS0039462,116
RTS0039463,179
RTS0039464,113
RTS0039465,163
RTS0039466,108
RTS0039467,247
RTS0039468,99
RTS0039469,105
RTS0039470,93
RTS0039471,122
RTS0039472,128
RTS0039473,93
RTS0039474,167
RTS0039475,163
RTS0039476,245
RTS0039477,183
RTS0039478,201
RTS0039479,87
RTS0039480,76
RTS0039481,91
RTS0039482,80
RTS0039483,73
RTS0039484,121
RTS0039485,130
RTS0039486,97
RTS0039487,84
RTS0039488,118
RTS0039489,73
RTS0039490,93
RTS0039491,82
RTS0039492,77
RTS0039493,99
RTS0039494,141
RTS0039495,119
RTS0039496,149
RTS0039497,113
RTS0039498,118
RTS0039499,360
RTS0039500,218
RTS0039501,344
RTS0039502,357
RTS0039503,305
RTS0039504,87
RTS0039505,142
RTS0039506,97
RTS0039507,181
RTS0039508,73
RTS0039509,88
RTS0039510,99
RTS0039511,781
RTS0039512,516
RTS0039513,709
RTS0039514,986
RTS0039515,838
RTS0039516,93
RTS0039517,68
RTS0039518,94
RTS0039519,68
RTS0039520,84
RTS0039521,91
RTS0039522,104
RTS0039523,97
RTS0039524,129
RTS0039525,129
RTS0039526,111
RTS0039527,127
RTS0039528,114
RTS0039529,137
RTS0039530,102
RTS0039531,100
RTS0039532,93
RTS0039533,123
RTS0039534,81
RTS0039535,117
RTS0039536,88
RTS0039537,69
RTS0039538,96
RTS0039539,90
RTS0039540,79
RTS0039541,96
RTS0039542,95
RTS0039543,90
RTS0039544,62
RTS0039545,100
RTS0039546,78
RTS0039547,94
RTS0039548,107
RTS0039549,96
RTS0039550,109
RTS0039551,75
RTS0039552,65
RTS0039553,93
RTS0039554,112
RTS0039555,92
RTS0039556,82
RTS0039557,76
RTS0039558,71
RTS0039559,84
RTS0039560,86
RTS0039561,78
RTS0039562,84
RTS0039563,92
RTS0039564,95
RTS0039565,126
RTS0039566,77
RTS0039567,95
RTS0039568,82
RTS0039569,69
RTS0039570,83
RTS0039571,85
RTS0039572,83
RTS0039573,75
RTS0039574,76
RTS0039575,79
RTS0039576,62
RTS0039577,105
RTS0039578,71
RTS0039579,90
RTS0039580,121
RTS0039581,134
RTS0039582,144
RTS0039583,149
RTS0039584,115
RTS0039585,116
RTS0039586,85
RTS0039587,94
RTS0039588,99
RTS0039589,76
RTS0039590,86
RTS0039591,133
RTS0039592,139
RTS0039593,120
RTS0039594,127
RTS0039595,123
RTS0039596,87
RTS0039597,69
RTS0039598,86
RTS0039599,77
RTS0039600,84
RTS0039601,70
RTS0039602,75
RTS0039603,60
RTS0039604,92
RTS0039605,85
RTS0039606,51
RTS0039607,111
RTS0039608,81
RTS0039609,80
RTS0039610,87
RTS0039611,113
RTS0039612,93
RTS0039613,77
RTS0039614,73
RTS0039615,62
RTS0039616,55
RTS0039617,81
RTS0039619,82
RTS0039620,79
RTS0039621,92
RTS0039622,94
RTS0039623,79
RTS0039624,86
RTS0039625,90
RTS0039626,89
RTS0039627,84
RTS0039628,59
RTS0039629,90
RTS0039630,83
RTS0039631,44
RTS0039632,72
RTS0039633,70
RTS0039634,72
RTS0039635,81
RTS0039636,73
RTS0039637,75
RTS0039638,88
RTS0039639,105
RTS0039640,55
RTS0039641,123
RTS0039642,94
RTS0039643,107
RTS0039644,94
RTS0039645,84
RTS0039646,97
RTS0039647,77
RTS0039648,68
RTS0039649,80
RTS0039650,82
RTS0039651,147
RTS0039652,172
RTS0039653,124
RTS0039654,140
RTS0039655,123
RTS0039656,332
RTS0039657,357
RTS0039658,334
RTS0039659,465
RTS0039660,244
RTS0039661,91
RTS0039662,61
RTS0039663,89
RTS0039664,121
RTS0039665,88
RTS0039666,101
RTS0039667,76
RTS0039668,78
RTS0039669,125
RTS0039670,97
RTS0039671,132
RTS0039672,169
RTS0039673,116
RTS0039674,132
RTS0039675,130
RTS0039676,96
RTS0039677,72
RTS0039678,69
RTS0039679,107
RTS0039680,83
RTS0039681,185
RTS0039682,130
RTS0039683,117
RTS0039684,141
RTS0039685,128
RTS0039686,354
RTS0039687,360
RTS0039688,367
RTS0039689,290
RTS0039690,286
RTS0039691,85
RTS0039692,98
RTS0039693,75
RTS0039694,92
RTS0039695,90
RTS0039696,92
RTS0039697,103
RTS0039698,93
RTS0039699,85
RTS0039700,89
RTS0039701,98
RTS0039702,157
RTS0039703,131
RTS0039704,162
RTS0039705,124
RTS0039706,72
RTS0039707,75
RTS0039708,82
RTS0039709,101
RTS0039710,105
RTS0039711,113
RTS0039712,133
RTS0039713,151
RTS0039714,102
RTS0039715,141
RTS0039716,94
RTS0039717,129
RTS0039718,68
RTS0039719,83
RTS0039720,247
RTS0039721,111
RTS0039722,98
RTS0039723,166
RTS0039724,95
RTS0039725,110
RTS0039726,146
RTS0039727,98
RTS0039728,105
RTS0039729,115
RTS0039730,108
RTS0039731,100
RTS0039732,128
RTS0039733,102
RTS0039734,103
RTS0039735,116
RTS0039736,96
RTS0039737,129
RTS0039738,76
RTS0039739,83
RTS0039740,92
RTS0039741,109
RTS0039742,92
RTS0039743,117
RTS0039744,100
RTS0039745,119
RTS0039746,171
RTS0039747,254
RTS0039749,184
RTS0039750,172
RTS0039751,72
RTS0039752,78
RTS0039753,91
RTS0039754,69
RTS0039755,94
RTS0039756,101
RTS0039757,72
RTS0039758,82
RTS0039759,89
RTS0039760,77
RTS0039761,101
RTS0039762,108
RTS0039763,113
RTS0039764,82
RTS0039765,89
RTS0039766,118
RTS0039767,125
RTS0039768,157
RTS0039769,114
RTS0039770,258
RTS0039771,103
RTS0039772,126
RTS0039773,132
RTS0039774,99
RTS0039775,152
RTS0039776,91
RTS0039777,81
RTS0039778,82
RTS0039779,76
RTS0039780,82
RTS0039781,147
RTS0039782,98
RTS0039783,135
RTS0039784,105
RTS0039785,131
RTS0039786,100
RTS0039787,87
RTS0039788,109
RTS0039789,108
RTS0039790,119
RTS0039791,144
RTS0039792,108
RTS0039793,123
RTS0039794,160
RTS0039795,104
RTS0039796,91
RTS0039797,110
RTS0039798,115
RTS0039799,93
RTS0039800,91
RTS0039801,115
RTS0039802,115
RTS0039803,105
RTS0039804,131
RTS0039805,94
RTS0039806,108
RTS0039807,81
RTS0039808,112
RTS0039809,90
RTS0039810,96
RTS0039811,97
RTS0039812,95
RTS0039813,91
RTS0039814,145
RTS0039815,108
RTS0039816,95
RTS0039817,113
RTS0039818,100
RTS0039819,100
RTS0039820,83
RTS0039821,107
RTS0039822,124
RTS0039823,133
RTS0039824,138
RTS0039825,125
RTS0039826,85
RTS0039827,106
RTS0039828,91
RTS0039829,110
RTS0039830,93
RTS0039831,92
RTS0039832,99
RTS0039833,94
RTS0039834,86
RTS0039835,119
RTS0039836,98
RTS0039838,96
RTS0039839,85
RTS0039840,51
RTS0039841,126
RTS0039842,105
RTS0039843,96
RTS0039844,109
RTS0039845,101
RTS0039846,134
RTS0039847,120
RTS0039848,71
RTS0039849,80
RTS0039850,91
RTS0039851,92
RTS0039852,115
RTS0039853,109
RTS0039854,88
RTS0039855,101
RTS0039856,89
RTS0039857,58
RTS0039858,72
RTS0039859,150
RTS0039860,104
RTS0039861,84
RTS0039862,71
RTS0039863,85
RTS0039864,92
RTS0039865,71
RTS0039866,84
RTS0039867,106
RTS0039868,68
RTS0039869,95
RTS0039870,112
RTS0039871,61
RTS0039872,76
RTS0039873,69
RTS0039874,65
RTS0039875,82
RTS0039876,80
RTS0039877,74
RTS0039878,82
RTS0039879,100
RTS0039880,56
RTS0039881,75
RTS0039882,57
RTS0039883,75
RTS0039884,72
RTS0039885,100
RTS0039886,83
RTS0039887,86
RTS0039888,78
RTS0039890,57
RTS0039891,156
RTS0039892,112
RTS0039893,199
RTS0039894,98
RTS0039895,139
RTS0039896,82
RTS0039897,75
RTS0039898,92
RTS0039899,74
RTS0039900,108
RTS0039901,119
RTS0039902,107
RTS0039903,105
RTS0039904,126
RTS0039905,123
RTS0039906,118
RTS0039907,139
RTS0039908,97
RTS0039909,93
RTS0039910,78
RTS0039911,67
RTS0039912,85
RTS0039913,70
RTS0039914,98
RTS0039915,90
RTS0039916,72
RTS0039917,81
RTS0039918,115
RTS0039919,73
RTS0039920,67
RTS0039921,86
RTS0039922,102
RTS0039923,75
RTS0039924,90
RTS0039925,87
RTS0039926,119
RTS0039927,86
RTS0039928,126
RTS0039929,105
RTS0039930,109
RTS0039931,65
RTS0039932,114
RTS0039933,78
RTS0039934,88
RTS0039935,98
RTS0039936,63
RTS0039937,88
RTS0039938,95
RTS0039939,75
RTS0039940,82
RTS0039941,81
RTS0039942,88
RTS0039943,81
RTS0039944,73
RTS0039945,109
RTS0039946,157
RTS0039947,165
RTS0039948,228
RTS0039949,180
RTS0039950,178
RTS0039951,109
RTS0039952,106
RTS0039953,73
RTS0039954,70
RTS0039955,105
RTS0039956,152
RTS0039957,189
RTS0039958,167
RTS0039959,154
RTS0039960,180
RTS0039961,78
RTS0039962,79
RTS0039963,86
RTS0039964,100
RTS0039965,81
RTS0039966,78
RTS0039967,67
RTS0039968,82
RTS0039969,99
RTS0039970,93
RTS0039971,106
RTS0039972,74
RTS0039973,81
RTS0039974,86
RTS0039975,99
RTS0039976,93
RTS0039977,90
RTS0039978,98
RTS0039979,86
RTS0039980,69
RTS0039981,94
RTS0039982,101
RTS0039983,89
RTS0039984,98
RTS0039985,116
RTS0039986,216
RTS0039987,152
RTS0039988,147
RTS0039989,152
RTS0039990,106
RTS0039991,93
RTS0039992,108
RTS0039993,89
RTS0039994,64
RTS0039995,109
RTS0039996,233
RTS0039997,162
RTS0039998,204
RTS0039999,216
RTS0040000,198
RTS0040001,83
RTS0040002,81
RTS0040003,93
RTS0040004,97
RTS0040005,113
RTS0040006,123
RTS0040007,144
RTS0040008,86
RTS0040009,133
RTS0040010,151
RTS0040011,82
RTS0040012,64
RTS0040013,91
RTS0040014,93
RTS0040015,83
RTS0040016,68
RTS0040017,84
RTS0040018,90
RTS0040019,117
RTS0040020,105
RTS0040021,77
RTS0040022,77
RTS0040023,106
RTS0040024,57
RTS0040025,52
RTS0040026,115
RTS0040027,129
RTS0040028,103
RTS0040029,117
RTS0040030,120
RTS0040031,83
RTS0040032,76
RTS0040033,63
RTS0040034,78
RTS0040035,48
RTS0040036,90
RTS0040037,79
RTS0040038,84
RTS0040039,88
RTS0040040,88
RTS0040041,71
RTS0040042,73
RTS0040043,80
RTS0040044,104
RTS0040045,66
RTS0040046,94
RTS0040047,117
RTS0040048,141
RTS0040049,82
RTS0040050,80
RTS0040051,100
RTS0040052,88
RTS0040053,81
RTS0040054,97
RTS0040055,101
RTS0040056,96
RTS0040057,78
RTS0040058,71
RTS0040059,73
RTS0040060,67
RTS0040061,86
RTS0040062,89
RTS0040063,86
RTS0040064,88
RTS0040065,83
RTS0040066,123
RTS0040067,85
RTS0040068,91
RTS0040069,77
RTS0040070,80
RTS0040071,78
RTS0040072,100
RTS0040073,113
RTS0040074,100
RTS0040075,94
RTS0040076,99
RTS0040077,157
RTS0040078,104
RTS0040079,100
RTS0040080,112
RTS0040081,117
RTS0040082,101
RTS0040083,80
RTS0040084,100
RTS0040085,76
RTS0040086,86
RTS0040087,88
RTS0040088,87
RTS0040089,89
RTS0040090,83
RTS0040091,90
RTS0040092,77
RTS0040093,96
RTS0040094,91
RTS0040095,64
RTS0040096,79
RTS0040097,82
RTS0040098,74
RTS0040099,95
RTS0040100,93
RTS0040101,72
RTS0040102,58
RTS0040103,64
RTS0040104,93
RTS0040105,65
RTS0040106,117
RTS0040107,103
RTS0040108,75
RTS0040109,88
RTS0040110,105
RTS0040111,61
RTS0040112,96
RTS0040113,66
RTS0040114,59
RTS0040115,117
RTS0040116,247
RTS0040117,199
RTS0040118,163
RTS0040119,224
RTS0040120,228
RTS0040121,97
RTS0040122,97
RTS0040123,78
RTS0040124,83
RTS0040125,97
RTS0040126,93
RTS0040127,132
RTS0040128,76
RTS0040129,132
RTS0040130,115
RTS0040131,115
RTS0040132,74
RTS0040133,91
RTS0040134,96
RTS0040135,70
RTS0040136,67
RTS0040137,64
RTS0040138,79
RTS0040139,74
RTS0040140,75
RTS0040141,80
RTS0040142,94
RTS0040143,90
RTS0040144,113
RTS0040145,105
RTS0040146,112
RTS0040147,139
RTS0040148,113
RTS0040149,99
RTS0040150,89
RTS0040151,68
RTS0040152,75
RTS0040153,68
RTS0040154,91
RTS0040155,84
RTS0040156,100
RTS0040157,108
RTS0040158,87
RTS0040159,140
RTS0040160,124
RTS0040161,73
RTS0040162,52
RTS0040163,82
RTS0040164,63
RTS0040165,84
RTS0040166,62
RTS0040167,87
RTS0040168,72
RTS0040169,85
RTS0040170,65
RTS0040171,29
RTS0040172,70
RTS0040173,64
RTS0040174,53
RTS0040175,66
RTS0040176,53
RTS0040177,64
RTS0040178,66
RTS0040179,52
RTS0040180,67
RTS0040181,97
RTS0040182,89
RTS0040183,63
RTS0040184,67
RTS0040185,86
RTS0040186,65
RTS0040187,57
RTS0040188,61
RTS0040189,80
RTS0040190,83
RTS0040191,81
RTS0040192,61
RTS0040193,72
RTS0040194,85
RTS0040195,106
RTS0040196,82
RTS0040197,78
RTS0040198,81
RTS0040199,84
RTS0040200,58
RTS0040201,114
RTS0040202,98
RTS0040203,117
RTS0040204,105
RTS0040205,115
RTS0040206,113
RTS0040207,62
RTS0040208,113
RTS0040209,144
RTS0040210,122
RTS0040211,86
RTS0040212,76
RTS0040213,74
RTS0040214,107
RTS0040215,121
RTS0040216,88
RTS0040217,70
RTS0040218,82
RTS0040219,78
RTS0040220,58
RTS0040221,90
RTS0040222,111
RTS0040223,93
RTS0040224,64
RTS0040225,77
RTS0040226,111
RTS0040227,43
RTS0040228,67
RTS0040229,71
RTS0040230,92
RTS0040231,58
RTS0040232,95
RTS0040233,59
RTS0040234,57
RTS0040235,80
RTS0040236,62
RTS0040237,82
RTS0040238,77
RTS0040239,91
RTS0040240,68
RTS0040241,57
RTS0040242,80
RTS0040243,72
RTS0040244,105
RTS0040245,73
RTS0040246,88
RTS0040247,82
RTS0040248,77
RTS0040249,96
RTS0040250,79
RTS0040251,75
RTS0040252,76
RTS0040253,80
RTS0040254,65
RTS0040255,81
RTS0040256,75
RTS0040257,74
RTS0040258,85
RTS0040259,73
RTS0040260,82
RTS0040261,65
RTS0040262,85
RTS0040263,97
RTS0040264,83
RTS0040265,99
RTS0040266,79
RTS0040267,72
RTS0040268,80
RTS0040269,73
RTS0040270,83
RTS0040271,118
RTS0040272,114
RTS0040273,111
RTS0040274,107
RTS0040275,131
RTS0040276,99
RTS0040277,107
RTS0040278,234
RTS0040279,162
RTS0040280,122
RTS0040281,73
RTS0040282,76
RTS0040283,63
RTS0040284,74
RTS0040285,69
RTS0040286,84
RTS0040287,82
RTS0040288,88
RTS0040289,54
RTS0040290,94
RTS0040291,60
RTS0040292,80
RTS0040293,88
RTS0040294,92
RTS0040295,69
RTS0040296,65
RTS0040297,71
RTS0040298,72
RTS0040299,72
RTS0040300,65
RTS0040301,69
RTS0040302,62
RTS0040303,66
RTS0040304,61
RTS0040305,102
RTS0040306,69
RTS0040307,59
RTS0040308,81
RTS0040309,91
RTS0040310,94
RTS0040311,106
RTS0040312,91
RTS0040313,96
RTS0040314,84
RTS0040315,96
RTS0040316,63
RTS0040317,72
RTS0040318,66
RTS0040319,101
RTS0040320,72
RTS0040321,86
RTS0040322,77
RTS0040323,104
RTS0040324,86
RTS0040325,61
RTS0040326,79
RTS0040327,90
RTS0040328,87
RTS0040329,122
RTS0040330,109
RTS0040331,80
RTS0040332,100
RTS0040333,79
RTS0040334,61
RTS0040335,82
RTS0040336,73
RTS0040337,102
RTS0040338,56
RTS0040339,80
RTS0040340,78
RTS0040341,107
RTS0040342,51
RTS0040343,78
RTS0040344,108
RTS0040345,108
RTS0040346,75
RTS0040347,106
RTS0040348,66
RTS0040349,98
RTS0040350,82
RTS0040351,103
RTS0040352,121
RTS0040353,109
RTS0040354,103
RTS0040355,80
RTS0040356,156
RTS0040357,193
RTS0040358,134
RTS0040359,153
RTS0040360,175
RTS0040361,146
RTS0040363,86
RTS0040364,152
RTS0040365,115
RTS0040366,132
RTS0040367,138
RTS0040368,186
RTS0040369,132
RTS0040370,112
RTS0040371,99
RTS0040372,78
RTS0040373,92
RTS0040374,73
RTS0040375,65
RTS0040376,106
RTS0040377,112
RTS0040378,120
RTS0040379,114
RTS0040380,103
RTS0040381,77
RTS0040382,81
RTS0040383,74
RTS0040384,71
RTS0040385,65
RTS0040386,108
RTS0040387,107
RTS0040388,108
RTS0040389,81
RTS0040390,92
RTS0040391,121
RTS0040392,103
RTS0040393,102
RTS0040394,108
RTS0040395,105
RTS0040396,157
RTS0040397,150
RTS0040398,169
RTS0040399,163
RTS0040400,141
RTS0040401,336
RTS0040402,391
RTS0040403,219
RTS0040404,304
RTS0040405,122
RTS0040406,111
RTS0040407,131
RTS0040408,127
RTS0040409,104
RTS0040410,129
RTS0040411,86
RTS0040412,66
RTS0040413,100
RTS0040414,104
RTS0040415,87
RTS0040416,384
RTS0040417,191
RTS0040418,192
RTS0040419,383
RTS0040420,472
RTS0040421,105
RTS0040422,104
RTS0040423,113
RTS0040424,88
RTS0040425,64
RTS0040426,68
RTS0040428,120
RTS0040429,102
RTS0040430,79
RTS0040431,109
RTS0040432,86
RTS0040433,99
RTS0040434,89
RTS0040435,103
RTS0040436,307
RTS0040437,329
RTS0040438,566
RTS0040439,542
RTS0040440,514
RTS0040441,141
RTS0040442,95
RTS0040443,120
RTS0040444,118
RTS0040445,105
RTS0040446,79
RTS0040447,90
RTS0040448,82
RTS0040449,113
RTS0040450,73
RTS0040451,193
RTS0040452,285
RTS0040453,254
RTS0040454,181
RTS0040455,382
RTS0040456,115
RTS0040457,79
RTS0040458,64
RTS0040459,66
RTS0040460,110
RTS0040461,95
RTS0040462,93
RTS0040463,95
RTS0040464,95
RTS0040465,82
RTS0040466,87
RTS0040467,86
RTS0040468,93
RTS0040469,104
RTS0040470,54
RTS0040471,125
RTS0040472,70
RTS0040473,62
RTS0040474,63
RTS0040475,72
RTS0040476,67
RTS0040477,80
RTS0040478,71
RTS0040479,67
RTS0040480,76
RTS0040481,160
RTS0040482,148
RTS0040483,110
RTS0040484,179
RTS0040485,132
RTS0040486,90
RTS0040487,51
RTS0040488,57
RTS0040489,66
RTS0040490,67
RTS0040491,75
RTS0040492,70
RTS0040493,61
RTS0040494,101
RTS0040495,76
RTS0040496,93
RTS0040497,119
RTS0040498,127
RTS0040499,81
RTS0040500,93
RTS0040501,138
RTS0040502,72
RTS0040503,84
RTS0040504,88
RTS0040505,55
RTS0040506,80
RTS0040507,59
RTS0040508,73
RTS0040509,55
RTS0040510,49
RTS0040511,89
RTS0040512,77
RTS0040513,99
RTS0040514,70
RTS0040515,97
RTS0040516,238
RTS0040517,200
RTS0040518,207
RTS0040519,219
RTS0040520,155
RTS0040521,62
RTS0040522,49
RTS0040523,71
RTS0040524,45
RTS0040525,68
RTS0040526,115
RTS0040527,70
RTS0040528,91
RTS0040529,92
RTS0040530,91
RTS0040531,74
RTS0040532,99
RTS0040533,69
RTS0040534,83
RTS0040535,95
RTS0040536,66
RTS0040537,138
RTS0040538,92
RTS0040539,110
RTS0040540,94
RTS0040541,62
RTS0040542,64
RTS0040543,82
RTS0040544,84
RTS0040545,44
RTS0040546,55
RTS0040547,60
RTS0040548,72
RTS0040549,66
RTS0040550,72
RTS0040551,62
RTS0040552,57
RTS0040553,91
RTS0040554,67
RTS0040555,79
RTS0040556,77
RTS0040557,71
RTS0040558,68
RTS0040559,76
RTS0040560,71
RTS0040561,68
RTS0040562,64
RTS0040563,58
RTS0040564,78
RTS0040565,71
RTS0040566,67
RTS0040567,92
RTS0040568,63
RTS0040569,89
RTS0040570,74
RTS0040571,81
RTS0040572,55
RTS0040573,90
RTS0040574,115
RTS0040575,69
RTS0040576,82
RTS0040577,93
RTS0040578,77
RTS0040579,79
RTS0040580,118
RTS0040581,57
RTS0040582,119
RTS0040583,71
RTS0040584,65
RTS0040585,89
RTS0040586,74
RTS0040587,61
RTS0040588,77
RTS0040589,82
RTS0040590,82
RTS0040591,105
RTS0040592,87
RTS0040593,54
RTS0040594,79
RTS0040595,77
RTS0040596,104
RTS0040597,112
RTS0040598,82
RTS0040599,88
RTS0040600,88
RTS0040601,71
RTS0040602,77
RTS0040603,104
RTS0040604,88
RTS0040605,101
RTS0040606,140
RTS0040607,134
RTS0040608,129
RTS0040609,125
RTS0040610,216
RTS0040611,98
RTS0040612,114
RTS0040613,82
RTS0040614,86
RTS0040615,90
RTS0040616,71
RTS0040617,88
RTS0040618,77
RTS0040619,102
RTS0040620,77
RTS0040621,106
RTS0040622,76
RTS0040623,93
RTS0040624,66
RTS0040625,87
RTS0040626,66
RTS0040627,68
RTS0040628,76
RTS0040629,101
RTS0040630,103
RTS0040631,154
RTS0040632,98
RTS0040633,123
RTS0040634,152
RTS0040635,116
RTS0040636,98
RTS0040637,114
RTS0040638,68
RTS0040639,88
RTS0040640,65
RTS0040641,97
RTS0040642,98
RTS0040643,93
RTS0040644,109
RTS0040645,116
RTS0040646,88
RTS0040647,86
RTS0040648,94
RTS0040649,93
RTS0040650,67
RTS0040651,88
RTS0040652,69
RTS0040653,94
RTS0040654,86
RTS0040655,86
RTS0040656,101
RTS0040657,114
RTS0040658,91
RTS0040659,97
RTS0040660,68
RTS0040661,71
RTS0040662,59
RTS0040663,60
RTS0040664,67
RTS0040665,61
RTS0040666,85
RTS0040667,77
RTS0040668,68
RTS0040669,71
RTS0040670,57
RTS0040671,76
RTS0040672,93
RTS0040673,85
RTS0040674,82
RTS0040675,63
RTS0040676,101
RTS0040677,97
RTS0040678,169
RTS0040679,107
RTS0040680,200
RTS0040681,130
RTS0040682,139
RTS0040683,169
RTS0040684,207
RTS0040685,125
RTS0040686,73
RTS0040687,109
RTS0040688,64
RTS0040689,62
RTS0040690,107
RTS0040691,80
RTS0040692,71
RTS0040693,133
RTS0040694,89
RTS0040695,108
RTS0040696,51
RTS0040697,88
RTS0040698,71
RTS0040699,78
RTS0040700,85
RTS0040701,79
RTS0040702,113
RTS0040703,103
RTS0040704,93
RTS0040705,112
RTS0040706,113
RTS0040707,80
RTS0040708,76
RTS0040709,93
RTS0040710,114
RTS0040711,68
RTS0040712,67
RTS0040713,102
RTS0040714,89
RTS0040715,91
RTS0040716,81
RTS0040717,69
RTS0040718,80
RTS0040719,65
RTS0040720,87
RTS0040721,53
RTS0040722,72
RTS0040723,100
RTS0040724,84
RTS0040725,76
RTS0040726,110
RTS0040727,168
RTS0040728,141
RTS0040729,114
RTS0040730,113
RTS0040731,118
RTS0040732,90
RTS0040733,85
RTS0040734,89
RTS0040735,72
RTS0040736,310
RTS0040737,195
RTS0040738,229
RTS0040739,202
RTS0040740,269
RTS0040741,126
RTS0040742,89
RTS0040743,114
RTS0040744,97
RTS0040745,115
RTS0040746,135
RTS0040747,124
RTS0040748,97
RTS0040749,112
RTS0040750,128
RTS0040751,69
RTS0040752,82
RTS0040753,85
RTS0040754,74
RTS0040755,62
RTS0040756,82
RTS0040757,84
RTS0040758,74
RTS0040759,103
RTS0040760,128
RTS0040761,126
RTS0040762,119
RTS0040763,111
RTS0040764,102
RTS0040765,146
RTS0040766,76
RTS0040767,97
RTS0040768,91
RTS0040769,115
RTS0040770,63
RTS0040771,81
RTS0040772,84
RTS0040773,104
RTS0040774,79
RTS0040775,93
RTS0040776,72
RTS0040777,80
RTS0040778,81
RTS0040779,66
RTS0040780,93
RTS0040781,109
RTS0040782,163
RTS0040783,84
RTS0040784,111
RTS0040785,97
RTS0040786,69
RTS0040787,69
RTS0040788,81
RTS0040789,79
RTS0040790,69
RTS0040791,73
RTS0040792,100
RTS0040793,68
RTS0040794,69
RTS0040795,97
RTS0040796,201
RTS0040797,139
RTS0040798,106
RTS0040799,75
RTS0040800,73
RTS0040801,130
RTS0040802,107
RTS0040803,132
RTS0040804,93
RTS0040805,93
RTS0040806,76
RTS0040807,72
RTS0040808,84
RTS0040809,85
RTS0040810,74
RTS0040811,102
RTS0040812,70
RTS0040813,68
RTS0040814,98
RTS0040815,100
RTS0040816,121
RTS0040817,112
RTS0040818,184
RTS0040819,148
RTS0040820,146
RTS0040821,110
RTS0040822,139
RTS0040823,84
RTS0040824,99
RTS0040825,127
RTS0040826,220
RTS0040827,121
RTS0040828,134
RTS0040830,158
RTS0040831,101
RTS0040832,66
RTS0040833,77
RTS0040834,76
RTS0040836,220
RTS0040837,146
RTS0040838,246
RTS0040839,217
RTS0040840,96
RTS0040841,142
RTS0040842,186
RTS0040843,227
RTS0040844,246
RTS0040845,224
RTS0040846,150
RTS0040847,118
RTS0040848,100
RTS0040849,122
RTS0040850,123
RTS0040851,132
RTS0040852,84
RTS0040853,114
RTS0040854,115
RTS0040855,117
RTS0040856,127
RTS0040857,96
RTS0040858,114
RTS0040859,79
RTS0040860,100
RTS0040861,147
RTS0040862,121
RTS0040863,90
RTS0040864,117
RTS0040865,110
RTS0040866,79
RTS0040867,75
RTS0040868,62
RTS0040869,69
RTS0040870,88
RTS0040871,103
RTS0040872,153
RTS0040873,129
RTS0040874,150
RTS0040875,133
RTS0040876,82
RTS0040877,74
RTS0040878,86
RTS0040879,87
RTS0040880,100
RTS0040881,85
RTS0040882,63
RTS0040883,54
RTS0040884,89
RTS0040885,102
RTS0040886,92
RTS0040887,89
RTS0040888,136
RTS0040889,134
RTS0040890,90
RTS0040891,85
RTS0040892,99
RTS0040893,72
RTS0040894,77
RTS0040895,68
RTS0040896,70
RTS0040897,81
RTS0040898,82
RTS0040899,49
RTS0040900,61
RTS0040901,162
RTS0040902,113
RTS0040903,90
RTS0040904,182
RTS0040905,110
RTS0040906,88
RTS0040907,89
RTS0040908,96
RTS0040909,97
RTS0040910,84
RTS0040911,117
RTS0040912,119
RTS0040913,95
RTS0040914,72
RTS0040915,85
RTS0040916,90
RTS0040917,68
RTS0040918,88
RTS0040919,67
RTS0040920,45
RTS0040921,101
RTS0040922,103
RTS0040923,169
RTS0040924,150
RTS0040925,106
RTS0040926,80
RTS0040927,70
RTS0040928,57
RTS0040929,75
RTS0040930,79
RTS0040931,98
RTS0040932,119
RTS0040933,79
RTS0040934,94
RTS0040935,105
RTS0040936,102
RTS0040937,94
RTS0040938,87
RTS0040939,98
RTS0040940,110
RTS0040941,88
RTS0040942,101
RTS0040943,65
RTS0040944,143
RTS0040945,83
RTS0040946,95
RTS0040947,84
RTS0040948,94
RTS0040949,91
RTS0040950,83
RTS0040951,81
RTS0040952,76
RTS0040953,73
RTS0040954,68
RTS0040955,86
RTS0040956,116
RTS0040957,90
RTS0040958,87
RTS0040959,130
RTS0040960,120
RTS0040961,64
RTS0040962,71
RTS0040963,102
RTS0040964,80
RTS0040965,69
RTS0040966,76
RTS0040967,92
RTS0040968,113
RTS0040969,94
RTS0040970,110
RTS0040971,98
RTS0040972,105
RTS0040973,82
RTS0040974,80
RTS0040975,84
RTS0040976,102
RTS0040977,91
RTS0040978,96
RTS0040979,141
RTS0040980,102
RTS0040981,131
RTS0040982,134
RTS0040983,164
RTS0040984,121
RTS0040985,155
RTS0040986,194
RTS0040987,166
RTS0040988,132
RTS0040989,139
RTS0040990,87
RTS0040991,166
RTS0040992,84
RTS0040993,100
RTS0040994,115
RTS0040995,105
RTS0040996,111
RTS0040997,141
RTS0040998,86
RTS0040999,109
RTS0041000,87
RTS0041001,112
RTS0041002,162
RTS0041003,144
RTS0041004,137
RTS0041005,130
RTS0041006,105
RTS0041007,68
RTS0041008,100
RTS0041009,71
RTS0041010,71
RTS0041011,68
RTS0041012,65
RTS0041013,81
RTS0041014,92
RTS0041015,78
RTS0041016,88
RTS0041017,90
RTS0041018,99
RTS0041019,89
RTS0041020,78
RTS0041021,122
RTS0041022,150
RTS0041023,187
RTS0041024,183
RTS0041025,184
RTS0041026,110
RTS0041027,108
RTS0041028,99
RTS0041029,73
RTS0041030,89
RTS0041031,117
RTS0041032,111
RTS0041033,106
RTS0041034,113
RTS0041035,111
RTS0041036,124
RTS0041037,82
RTS0041038,97
RTS0041039,60
RTS0041040,116
RTS0041041,116
RTS0041042,129
RTS0041043,123
RTS0041044,91
RTS0041045,91
RTS0041046,539
RTS0041047,431
RTS0041048,290
RTS0041049,710
RTS0041050,632
RTS0041051,87
RTS0041052,92
RTS0041053,72
RTS0041054,94
RTS0041055,82
RTS0041056,90
RTS0041057,93
RTS0041058,99
RTS0041059,75
RTS0041060,99
RTS0041061,167
RTS0041062,210
RTS0041063,160
RTS0041064,158
RTS0041066,115
RTS0041067,80
RTS0041068,129
RTS0041069,138
RTS0041070,188
RTS0041071,92
RTS0041072,97
RTS0041073,101
RTS0041074,80
RTS0041075,116
RTS0041076,99
RTS0041077,72
RTS0041078,117
RTS0041079,74
RTS0041080,111
RTS0041081,164
RTS0041082,135
RTS0041083,141
RTS0041084,129
RTS0041085,98
RTS0041086,141
RTS0041087,149
RTS0041088,134
RTS0041089,143
RTS0041090,86
RTS0041091,72
RTS0041092,121
RTS0041093,84
RTS0041094,88
RTS0041095,97
RTS0041096,68
RTS0041097,91
RTS0041098,79
RTS0041099,82
RTS0041100,63
RTS0041101,116
RTS0041102,97
RTS0041103,115
RTS0041104,137
RTS0041105,134
RTS0041106,603
RTS0041107,752
RTS0041108,720
RTS0041109,687
RTS0041110,415
RTS0041111,104
RTS0041112,114
RTS0041113,102
RTS0041114,116
RTS0041115,113
RTS0041116,122
RTS0041117,136
RTS0041118,129
RTS0041119,101
RTS0041120,119
RTS0041121,126
RTS0041122,95
RTS0041123,112
RTS0041124,83
RTS0041125,100
RTS0041126,110
RTS0041127,182
RTS0041128,131
RTS0041129,95
RTS0041130,97
RTS0041131,294
RTS0041132,307
RTS0041133,337
RTS0041134,318
RTS0041135,356
RTS0041136,134
RTS0041137,116
RTS0041138,134
RTS0041139,117
RTS0041140,99
RTS0041141,96
RTS0041142,84
RTS0041143,64
RTS0041144,87
RTS0041145,111
RTS0041146,68
RTS0041147,86
RTS0041148,81
RTS0041149,105
RTS0041150,95
RTS0041151,119
RTS0041152,95
RTS0041153,87
RTS0041154,100
RTS0041155,126
RTS0041156,102
RTS0041157,103
RTS0041158,111
RTS0041159,71
RTS0041160,90
RTS0041161,93
RTS0041162,85
RTS0041163,92
RTS0041164,81
RTS0041165,59
RTS0041166,88
RTS0041167,110
RTS0041168,107
RTS0041169,109
RTS0041170,116
RTS0041171,105
RTS0041172,108
RTS0041173,104
RTS0041174,123
RTS0041175,148
RTS0041176,84
RTS0041177,98
RTS0041178,98
RTS0041179,85
RTS0041180,75
RTS0041181,89
RTS0041182,85
RTS0041183,80
RTS0041184,74
RTS0041185,85
RTS0041186,114
RTS0041187,87
RTS0041188,125
RTS0041189,118
RTS0041190,129
RTS0041191,121
RTS0041192,100
RTS0041193,97
RTS0041194,73
RTS0041195,99
RTS0041196,103
RTS0041197,83
RTS0041198,89
RTS0041199,98
RTS0041200,76
RTS0041201,57
RTS0041202,91
RTS0041203,111
RTS0041204,87
RTS0041205,79
RTS0041206,119
RTS0041207,212
RTS0041208,199
RTS0041209,195
RTS0041210,110
RTS0041211,256
RTS0041212,250
RTS0041213,279
RTS0041214,293
RTS0041215,234
RTS0041216,85
RTS0041217,132
RTS0041218,69
RTS0041219,116
RTS0041220,91
RTS0041221,94
RTS0041222,69
RTS0041223,86
RTS0041224,94
RTS0041225,83
RTS0041226,74
RTS0041227,106
RTS0041228,84
RTS0041229,105
RTS0041230,96
RTS0041231,188
RTS0041232,161
RTS0041233,213
RTS0041234,259
RTS0041235,165
RTS0041236,101
RTS0041237,62
RTS0041238,57
RTS0041239,79
RTS0041240,99
RTS0041241,104
RTS0041242,83
RTS0041243,89
RTS0041244,87
RTS0041246,66
RTS0041247,101
RTS0041248,74
RTS0041249,79
RTS0041250,116
RTS0041251,100
RTS0041252,102
RTS0041253,88
RTS0041254,112
RTS0041255,109
RTS0041256,62
RTS0041257,106
RTS0041258,67
RTS0041259,85
RTS0041260,93
RTS0041261,102
RTS0041262,94
RTS0041263,91
RTS0041265,104
RTS0041266,111
RTS0041267,89
RTS0041268,87
RTS0041269,98
RTS0041270,104
RTS0041271,106
RTS0041272,96
RTS0041273,73
RTS0041274,95
RTS0041275,108
RTS0041276,78
RTS0041277,84
RTS0041278,99
RTS0041279,89
RTS0041280,87
RTS0041281,72
RTS0041282,78
RTS0041283,106
RTS0041284,89
RTS0041285,64
RTS0041286,85
RTS0041287,81
RTS0041288,99
RTS0041289,102
RTS0041290,96
RTS0041291,89
RTS0041292,80
RTS0041293,74
RTS0041294,75
RTS0041295,60
RTS0041296,101
RTS0041297,80
RTS0041298,84
RTS0041299,104
RTS0041300,86
RTS0041301,92
RTS0041302,78
RTS0041303,89
RTS0041304,125
RTS0041305,108
RTS0041306,99
RTS0041307,87
RTS0041308,73
RTS0041309,105
RTS0041310,92
RTS0041311,70
RTS0041312,87
RTS0041313,83
RTS0041314,89
RTS0041315,73
RTS0041316,152
RTS0041317,133
RTS0041318,155
RTS0041319,101
RTS0041320,120
RTS0041321,99
RTS0041322,77
RTS0041323,81
RTS0041324,92
RTS0041325,99
RTS0041326,56
RTS0041327,82
RTS0041328,89
RTS0041329,70
RTS0041330,96
RTS0041331,78
RTS0041332,88
RTS0041333,89
RTS0041334,78
RTS0041335,95
RTS0041346,223
RTS0041347,165
RTS0041348,211
RTS0041349,205
RTS0041350,313
RTS0041351,95
RTS0041352,88
RTS0041353,421
RTS0041354,92
RTS0041355,91
RTS0041356,80
RTS0041357,80
RTS0041358,79
RTS0041359,97
RTS0041360,101
RTS0041361,123
RTS0041362,91
RTS0041363,102
RTS0041364,91
RTS0041365,107
RTS0041366,91
RTS0041367,104
RTS0041368,91
RTS0041369,65
RTS0041370,84
RTS0041371,78
RTS0041372,90
RTS0041373,65
RTS0041374,85
RTS0041375,90
RTS0041376,200
RTS0041377,92
RTS0041378,78
RTS0041379,51
RTS0041380,99
RTS0041381,88
RTS0041382,77
RTS0041383,75
RTS0041384,71
RTS0041385,97
RTS0041386,74
RTS0041387,58
RTS0041388,76
RTS0041389,71
RTS0041390,83
RTS0041391,64
RTS0041392,86
RTS0041393,74
RTS0041394,86
RTS0041395,76
RTS0041396,85
RTS0041397,78
RTS0041398,94
RTS0041399,73
RTS0041400,64
RTS0041401,98
RTS0041402,117
RTS0041403,85
RTS0041404,65
RTS0041405,95
RTS0041406,117
RTS0041407,83
RTS0041408,73
RTS0041409,67
RTS0041410,73
RTS0041411,75
RTS0041412,84
RTS0041413,92
RTS0041414,77
RTS0041415,78
RTS0041416,53
RTS0041417,60
RTS0041418,88
RTS0041419,97
RTS0041420,90
RTS0041421,61
RTS0041422,88
RTS0041423,82
RTS0041424,84
RTS0041425,87
RTS0041426,75
RTS0041427,63
RTS0041428,87
RTS0041429,90
RTS0041430,106
RTS0041431,108
RTS0041432,65
RTS0041433,69
RTS0041434,84
RTS0041435,86
RTS0041436,78
RTS0041437,57
RTS0041438,70
RTS0041439,97
RTS0041440,72
RTS0041441,89
RTS0041442,63
RTS0041443,135
RTS0041444,90
RTS0041445,82
RTS0041446,77
RTS0041447,93
RTS0041448,75
RTS0041449,76
RTS0041450,83
RTS0041451,78
RTS0041452,85
RTS0041453,106
RTS0041454,63
RTS0041455,77
RTS0041456,84
RTS0041457,85
RTS0041458,71
RTS0041459,86
RTS0041460,65
RTS0041461,83
RTS0041462,81
RTS0041463,74
RTS0041464,84
RTS0041465,83
RTS0041466,86
RTS0041467,128
RTS0041468,140
RTS0041469,75
RTS0041470,168
RTS0041471,92
RTS0041472,83
RTS0041473,84
RTS0041474,74
RTS0041475,78
RTS0041476,75
RTS0041477,82
RTS0041478,80
RTS0041479,71
RTS0041480,84
RTS0041481,104
RTS0041482,91
RTS0041483,77
RTS0041484,111
RTS0041485,105
RTS0041486,74
RTS0041487,111
RTS0041488,102
RTS0041489,85
RTS0041490,87
RTS0041491,122
RTS0041492,66
RTS0041493,76
RTS0041494,53
RTS0041495,66
RTS0041496,414
RTS0041497,469
RTS0041498,426
RTS0041499,462
RTS0041500,372
RTS0041501,120
RTS0041502,92
RTS0041503,117
RTS0041504,121
RTS0041505,135
RTS0041506,88
RTS0041507,53
RTS0041508,73
RTS0041509,65
RTS0041510,88
RTS0041511,95
RTS0041512,133
RTS0041513,96
RTS0041514,91
RTS0041515,74
RTS0041516,75
RTS0041517,83
RTS0041518,78
RTS0041519,57
RTS0041520,88
RTS0041521,63
RTS0041522,95
RTS0041523,96
RTS0041524,70
RTS0041525,78
RTS0041526,420
RTS0041527,867
RTS0041528,802
RTS0041529,155
RTS0041530,847
RTS0041531,93
RTS0041532,78
RTS0041533,61
RTS0041534,98
RTS0041535,55
RTS0041536,85
RTS0041537,69
RTS0041538,73
RTS0041540,83
RTS0041541,68
RTS0041542,79
RTS0041543,55
RTS0041544,61
RTS0041545,73
RTS0041546,75
RTS0041547,78
RTS0041548,79
RTS0041549,70
RTS0041550,82
RTS0041551,111
RTS0041552,86
RTS0041553,64
RTS0041554,88
RTS0041555,94
RTS0041556,69
RTS0041557,58
RTS0041558,73
RTS0041559,56
RTS0041560,66
RTS0041561,98
RTS0041562,120
RTS0041563,211
RTS0041564,154
RTS0041565,158
RTS0041566,157
RTS0041567,157
RTS0041568,138
RTS0041569,98
RTS0041570,133
RTS0041571,79
RTS0041572,58
RTS0041573,59
RTS0041574,94
RTS0041575,87
RTS0041576,69
RTS0041577,76
RTS0041578,89
RTS0041579,69
RTS0041580,66
RTS0041581,131
RTS0041582,145
RTS0041583,138
RTS0041584,92
RTS0041585,140
RTS0041586,87
RTS0041587,118
RTS0041588,90
RTS0041589,114
RTS0041590,89
RTS0041591,60
RTS0041592,88
RTS0041593,76
RTS0041594,90
RTS0041595,77
RTS0041596,67
RTS0041597,99
RTS0041598,97
RTS0041599,66
RTS0041600,79
RTS0041601,70
RTS0041602,89
RTS0041603,103
RTS0041604,103
RTS0041605,94
RTS0041606,78
RTS0041607,72
RTS0041608,79
RTS0041609,104
RTS0041610,55
RTS0041611,96
RTS0041612,107
RTS0041613,91
RTS0041614,83
RTS0041615,117
RTS0041616,84
RTS0041617,96
RTS0041618,82
RTS0041619,105
RTS0041620,103
RTS0041621,97
RTS0041622,66
RTS0041623,76
RTS0041624,93
RTS0041625,104
RTS0041626,107
RTS0041627,82
RTS0041628,78
RTS0041629,108
RTS0041630,82
RTS0041631,99
RTS0041632,105
RTS0041633,129
RTS0041634,122
RTS0041635,101
RTS0041636,199
RTS0041637,271
RTS0041638,275
RTS0041639,201
RTS0041640,263
RTS0041641,94
RTS0041642,87
RTS0041643,84
RTS0041644,85
RTS0041645,92
RTS0041646,81
RTS0041647,101
RTS0041648,93
RTS0041649,76
RTS0041650,77
RTS0041651,82
RTS0041652,86
RTS0041653,88
RTS0041654,74
RTS0041655,101
RTS0041656,90
RTS0041657,115
RTS0041658,95
RTS0041659,80
RTS0041660,92
RTS0041661,161
RTS0041662,180
RTS0041663,93
RTS0041664,110
RTS0041665,115
RTS0041666,110
RTS0041667,75
RTS0041668,70
RTS0041669,96
RTS0041670,93
RTS0041671,83
RTS0041672,90
RTS0041673,66
RTS0041674,68
RTS0041675,89
RTS0041676,125
RTS0041677,117
RTS0041678,115
RTS0041679,147
RTS0041680,135
RTS0041681,90
RTS0041682,111
RTS0041683,91
RTS0041684,90
RTS0041685,118
RTS0041686,129
RTS0041687,81
RTS0041688,146
RTS0041689,114
RTS0041690,151
RTS0041691,152
RTS0041692,76
RTS0041693,118
RTS0041694,75
RTS0041695,88
RTS0041696,91
RTS0041697,74
RTS0041698,61
RTS0041699,67
RTS0041700,51
RTS0041701,79
RTS0041702,76
RTS0041703,115
RTS0041704,99
RTS0041705,106
RTS0041706,104
RTS0041707,89
RTS0041708,125
RTS0041709,104
RTS0041710,89
RTS0041711,84
RTS0041712,82
RTS0041713,109
RTS0041714,97
RTS0041715,78
RTS0041716,401
RTS0041717,372
RTS0041718,414
RTS0041719,391
RTS0041720,308
RTS0041721,106
RTS0041722,80
RTS0041723,104
RTS0041724,114
RTS0041725,107
RTS0041726,67
RTS0041727,70
RTS0041728,90
RTS0041729,53
RTS0041730,87
RTS0041731,75
RTS0041732,70
RTS0041733,69
RTS0041734,58
RTS0041735,115
RTS0041736,141
RTS0041737,119
RTS0041738,182
RTS0041739,178
RTS0041740,122
RTS0041741,88
RTS0041742,86
RTS0041743,115
RTS0041744,67
RTS0041745,57
RTS0041746,157
RTS0041747,139
RTS0041748,108
RTS0041749,109
RTS0041750,123
RTS0041751,85
RTS0041752,65
RTS0041753,88
RTS0041754,84
RTS0041755,71
RTS0041756,130
RTS0041757,104
RTS0041758,83
RTS0041759,155
RTS0041760,103
RTS0041761,66
RTS0041762,75
RTS0041763,151
RTS0041764,84
RTS0041765,68
RTS0041766,76
RTS0041767,59
RTS0041768,60
RTS0041769,63
RTS0041770,101
RTS0041771,63
RTS0041772,94
RTS0041773,66
RTS0041774,71
RTS0041775,86
RTS0041776,106
RTS0041777,92
RTS0041778,101
RTS0041779,107
RTS0041780,87
RTS0041781,86
RTS0041782,66
RTS0041783,75
RTS0041784,103
RTS0041785,93
RTS0041786,83
RTS0041787,112
RTS0041788,112
RTS0041789,84
RTS0041790,121
RTS0041791,116
RTS0041793,107
RTS0041794,97
RTS0041795,76
RTS0041796,55
RTS0041797,115
RTS0041798,89
RTS0041799,94
RTS0041800,67
RTS0041801,67
RTS0041802,92
RTS0041803,68
RTS0041804,91
RTS0041805,81
RTS0041806,93
RTS0041807,67
RTS0041808,106
RTS0041809,90
RTS0041810,106
RTS0041811,130
RTS0041812,131
RTS0041813,120
RTS0041814,104
RTS0041815,103
RTS0041816,89
RTS0041817,100
RTS0041818,74
RTS0041819,125
RTS0041820,128
RTS0041821,128
RTS0041822,120
RTS0041823,57
RTS0041824,105
RTS0041825,60
RTS0041826,107
RTS0041827,127
RTS0041828,84
RTS0041829,78
RTS0041830,81
RTS0041831,68
RTS0041832,97
RTS0041833,103
RTS0041834,103
RTS0041835,110
RTS0041836,123
RTS0041837,106
RTS0041838,88
RTS0041839,116
RTS0041840,79
RTS0041841,90
RTS0041842,67
RTS0041843,87
RTS0041844,85
RTS0041845,90
RTS0041846,67
RTS0041847,76
RTS0041848,101
RTS0041849,70
RTS0041850,66
RTS0041851,88
RTS0041852,101
RTS0041853,82
RTS0041854,83
RTS0041855,74
RTS0041856,86
RTS0041857,139
RTS0041858,157
RTS0041859,72
RTS0041860,132
RTS0041861,104
RTS0041862,95
RTS0041863,81
RTS0041864,104
RTS0041865,130
RTS0041866,113
RTS0041867,111
RTS0041868,87
RTS0041869,85
RTS0041870,100
RTS0041871,100
RTS0041872,74
RTS0041873,100
RTS0041874,102
RTS0041875,75
RTS0041876,92
RTS0041877,115
RTS0041878,115
RTS0041879,133
RTS0041880,195
RTS0041881,105
RTS0041882,95
RTS0041883,136
RTS0041884,90
RTS0041885,107
RTS0041886,169
RTS0041887,262
RTS0041888,252
RTS0041889,195
RTS0041890,221
RTS0041891,182
RTS0041892,159
RTS0041893,159
RTS0041894,105
RTS0041895,167
RTS0041896,136
RTS0041897,110
RTS0041898,147
RTS0041899,101
RTS0041900,83
RTS0041901,126
RTS0041902,108
RTS0041903,111
RTS0041904,101
RTS0041905,101
RTS0041906,1157
RTS0041907,76
RTS0041908,373
RTS0041909,77
RTS0041910,340
RTS0041911,84
RTS0041912,102
RTS0041913,99
RTS0041914,93
RTS0041915,94
RTS0041916,542
RTS0041917,836
RTS0041918,560
RTS0041919,1790
RTS0041920,945
RTS0041922,119
RTS0041923,60
RTS0041924,72
RTS0041925,93
RTS0041926,72
RTS0041927,63
RTS0041928,89
RTS0041929,77
RTS0041930,151
RTS0041931,127
RTS0041932,144
RTS0041933,96
RTS0041934,87
RTS0041935,89
RTS0041936,80
RTS0041937,102
RTS0041938,94
RTS0041939,97
RTS0041940,83
RTS0041941,78
RTS0041942,70
RTS0041943,63
RTS0041944,88
RTS0041945,66
RTS0041946,136
RTS0041947,160
RTS0041948,81
RTS0041949,94
RTS0041950,106
RTS0041951,69
RTS0041952,103
RTS0041953,81
RTS0041954,126
RTS0041955,132
RTS0041956,124
RTS0041957,118
RTS0041958,143
RTS0041959,135
RTS0041960,111
RTS0041961,83
RTS0041962,111
RTS0041963,99
RTS0041964,164
RTS0041965,111
RTS0041966,87
RTS0041967,102
RTS0041968,65
RTS0041969,79
RTS0041971,84
RTS0041972,104
RTS0041973,91
RTS0041974,92
RTS0041975,136
RTS0041976,74
RTS0041977,114
RTS0041978,97
RTS0041979,105
RTS0041980,97
RTS0041981,450
RTS0041982,380
RTS0041983,510
RTS0041984,281
RTS0041985,518
RTS0041986,99
RTS0041987,146
RTS0041988,108
RTS0041989,99
RTS0041990,143
RTS0041991,97
RTS0041992,107
RTS0041993,99
RTS0041994,97
RTS0041995,96
RTS0041996,58
RTS0041997,82
RTS0041998,74
RTS0041999,122
RTS0042000,86
RTS0042001,112
RTS0042002,85
RTS0042003,87
RTS0042004,67
RTS0042005,72
RTS0042006,90
RTS0042007,174
RTS0042008,141
RTS0042009,157
RTS0042010,133
RTS0042011,150
RTS0042012,131
RTS0042013,152
RTS0042014,92
RTS0042015,125
RTS0042016,59
RTS0042017,96
RTS0042018,57
RTS0042019,83
RTS0042020,53
RTS0042021,117
RTS0042022,112
RTS0042023,135
RTS0042024,128
RTS0042025,129
RTS0042026,78
RTS0042027,72
RTS0042028,67
RTS0042029,73
RTS0042030,74
RTS0042031,101
RTS0042032,114
RTS0042033,61
RTS0042034,95
RTS0042035,148
RTS0042036,112
RTS0042037,154
RTS0042038,123
RTS0042039,135
RTS0042040,98
RTS0042041,86
RTS0042042,54
RTS0042043,56
RTS0042044,75
RTS0042045,75
RTS0042046,153
RTS0042047,102
RTS0042048,98
RTS0042049,116
RTS0042050,85
RTS0042051,105
RTS0042052,88
RTS0042053,92
RTS0042054,77
RTS0042055,82
RTS0042056,111
RTS0042057,109
RTS0042058,118
RTS0042059,105
RTS0042060,95
RTS0042061,96
RTS0042062,119
RTS0042063,118
RTS0042064,87
RTS0042065,136
RTS0042066,85
RTS0042067,142
RTS0042068,130
RTS0042069,106
RTS0042071,92
RTS0042072,67
RTS0042073,56
RTS0042074,91
RTS0042075,93
RTS0042076,85
RTS0042077,52
RTS0042078,68
RTS0042079,65
RTS0042080,62
RTS0042081,132
RTS0042082,103
RTS0042083,93
RTS0042084,133
RTS0042085,87
RTS0042086,68
RTS0042087,75
RTS0042088,72
RTS0042089,75
RTS0042090,93
RTS0042091,127
RTS0042092,111
RTS0042093,62
RTS0042094,91
RTS0042095,122
RTS0042096,116
RTS0042097,113
RTS0042098,90
RTS0042099,88
RTS0042100,96
RTS0042101,92
RTS0042102,89
RTS0042103,90
RTS0042104,80
RTS0042105,73
RTS0042106,93
RTS0042107,86
RTS0042108,54
RTS0042109,74
RTS0042110,93
RTS0042111,80
RTS0042112,97
RTS0042113,103
RTS0042114,90
RTS0042115,88
RTS0042116,90
RTS0042117,104
RTS0042118,71
RTS0042119,91
RTS0042120,74
RTS0042121,85
RTS0042122,72
RTS0042123,90
RTS0042124,68
RTS0042125,85
RTS0042126,108
RTS0042127,104
RTS0042128,104
RTS0042129,78
RTS0042130,99
RTS0042131,131
RTS0042132,95
RTS0042133,116
RTS0042134,103
RTS0042135,115
RTS0042136,72
RTS0042137,117
RTS0042138,76
RTS0042139,84
RTS0042140,70
RTS0042141,82
RTS0042142,72
RTS0042143,94
RTS0042144,87
RTS0042145,79
RTS0042146,144
RTS0042147,115
RTS0042148,121
RTS0042149,136
RTS0042150,120
RTS0042151,80
RTS0042152,77
RTS0042153,78
RTS0042154,97
RTS0042155,93
RTS0042156,80
RTS0042157,89
RTS0042158,92
RTS0042159,66
RTS0042160,62
RTS0042161,84
RTS0042162,84
RTS0042163,110
RTS0042164,93
RTS0042165,110
RTS0042166,112
RTS0042167,78
RTS0042168,95
RTS0042169,82
RTS0042170,93
RTS0042171,83
RTS0042172,92
RTS0042173,99
RTS0042174,71
RTS0042175,72
RTS0042176,93
RTS0042177,70
RTS0042178,117
RTS0042179,102
RTS0042180,81
RTS0042181,98
RTS0042182,72
RTS0042183,70
RTS0042184,76
RTS0042185,74
RTS0042186,75
RTS0042187,71
RTS0042188,76
RTS0042189,68
RTS0042190,76
RTS0042191,154
RTS0042192,93
RTS0042193,94
RTS0042194,101
RTS0042195,85
RTS0042196,82
RTS0042197,81
RTS0042198,54
RTS0042199,112
RTS0042200,67
RTS0042201,81
RTS0042202,54
RTS0042203,73
RTS0042204,59
RTS0042205,73
RTS0042206,57
RTS0042207,78
RTS0042208,58
RTS0042209,83
RTS0042210,66
RTS0042211,50
RTS0042212,98
RTS0042213,71
RTS0042214,89
RTS0042215,70
RTS0042216,108
RTS0042217,90
RTS0042218,78
RTS0042219,65
RTS0042220,93
RTS0042221,68
RTS0042222,67
RTS0042223,79
RTS0042224,67
RTS0042225,71
RTS0042226,99
RTS0042227,63
RTS0042228,86
RTS0042229,61
RTS0042230,93
RTS0042231,123
RTS0042232,87
RTS0042233,116
RTS0042234,105
RTS0042235,85
RTS0042236,123
RTS0042237,105
RTS0042238,100
RTS0042239,99
RTS0042240,140
RTS0042241,74
RTS0042242,48
RTS0042243,75
RTS0042244,76
RTS0042245,79
RTS0042246,172
RTS0042247,177
RTS0042248,398
RTS0042249,225
RTS0042250,199
RTS0042251,124
RTS0042252,102
RTS0042253,112
RTS0042254,137
RTS0042255,118
RTS0042256,139
RTS0042257,91
RTS0042258,86
RTS0042259,115
RTS0042260,115
RTS0042261,144
RTS0042262,133
RTS0042263,163
RTS0042264,141
RTS0042265,173
RTS0042266,84
RTS0042267,102
RTS0042268,68
RTS0042269,44
RTS0042270,75
RTS0042271,91
RTS0042272,86
RTS0042273,79
RTS0042274,71
RTS0042275,69
RTS0042276,113
RTS0042277,74
RTS0042278,73
RTS0042279,126
RTS0042280,102
RTS0042281,62
RTS0042282,63
RTS0042283,77
RTS0042284,68
RTS0042285,58
RTS0042286,94
RTS0042287,128
RTS0042288,134
RTS0042289,131
RTS0042290,116
RTS0042291,198
RTS0042292,235
RTS0042293,186
RTS0042294,170
RTS0042295,182
RTS0042296,91
RTS0042297,80
RTS0042298,91
RTS0042299,83
RTS0042300,98
RTS0042301,90
RTS0042302,73
RTS0042303,81
RTS0042304,82
RTS0042305,86
RTS0042306,84
RTS0042307,106
RTS0042308,108
RTS0042309,135
RTS0042310,117
RTS0042311,65
RTS0042312,78
RTS0042313,68
RTS0042314,90
RTS0042315,75
RTS0042316,98
RTS0042317,81
RTS0042318,73
RTS0042319,75
RTS0042320,81
RTS0042321,91
RTS0042322,87
RTS0042323,98
RTS0042324,115
RTS0042325,85
RTS0042326,107
RTS0042327,111
RTS0042328,82
RTS0042329,86
RTS0042330,108
RTS0042331,78
RTS0042332,103
RTS0042333,99
RTS0042334,104
RTS0042335,65
RTS0042336,92
RTS0042337,105
RTS0042338,65
RTS0042339,69
RTS0042340,80
RTS0042341,144
RTS0042342,106
RTS0042343,166
RTS0042344,161
RTS0042345,98
RTS0042346,90
RTS0042347,68
RTS0042348,55
RTS0042349,60
RTS0042350,59
RTS0042351,67
RTS0042352,101
RTS0042353,99
RTS0042354,76
RTS0042355,54
RTS0042356,78
RTS0042357,99
RTS0042358,88
RTS0042359,93
RTS0042360,97
RTS0042361,74
RTS0042362,149
RTS0042363,114
RTS0042364,98
RTS0042365,96
RTS0042366,113
RTS0042367,133
RTS0042368,132
RTS0042369,115
RTS0042370,169
RTS0042371,111
RTS0042372,78
RTS0042373,90
RTS0042374,82
RTS0042375,69
RTS0042376,74
RTS0042377,63
RTS0042378,75
RTS0042379,98
RTS0042380,59
RTS0042381,188
RTS0042382,199
RTS0042383,186
RTS0042384,190
RTS0042385,191
RTS0042386,135
RTS0042387,122
RTS0042388,185
RTS0042389,201
RTS0042390,137
RTS0042391,97
RTS0042392,64
RTS0042393,65
RTS0042394,78
RTS0042395,90
RTS0042396,76
RTS0042397,89
RTS0042398,96
RTS0042399,126
RTS0042400,90
RTS0042401,79
RTS0042402,101
RTS0042403,77
RTS0042404,87
RTS0042405,81
RTS0042406,91
RTS0042407,70
RTS0042408,87
RTS0042409,63
RTS0042410,85
RTS0042411,118
RTS0042412,107
RTS0042413,132
RTS0042414,104
RTS0042415,117
RTS0042416,291
RTS0042417,369
RTS0042418,315
RTS0042419,251
RTS0042420,243
RTS0042421,97
RTS0042422,85
RTS0042423,75
RTS0042424,87
RTS0042425,82
RTS0042426,82
RTS0042427,46
RTS0042428,83
RTS0042429,74
RTS0042430,94
RTS0042431,102
RTS0042432,132
RTS0042433,89
RTS0042434,156
RTS0042435,95
RTS0042436,96
RTS0042437,80
RTS0042438,120
RTS0042439,117
RTS0042440,90
RTS0042441,85
RTS0042442,105
RTS0042443,73
RTS0042444,91
RTS0042445,88
RTS0042446,86
RTS0042447,101
RTS0042448,110
RTS0042449,84
RTS0042450,89
RTS0042451,86
RTS0042452,97
RTS0042453,109
RTS0042454,104
RTS0042455,85
RTS0042456,88
RTS0042457,105
RTS0042458,98
RTS0042460,143
RTS0042461,170
RTS0042462,169
RTS0042463,92
RTS0042464,164
RTS0042465,125
RTS0042466,74
RTS0042467,94
RTS0042468,93
RTS0042469,107
RTS0042470,83
RTS0042471,87
RTS0042472,94
RTS0042473,105
RTS0042474,100
RTS0042475,101
RTS0042476,125
RTS0042477,84
RTS0042478,99
RTS0042479,92
RTS0042480,82
RTS0042481,150
RTS0042482,211
RTS0042483,485
RTS0042484,332
RTS0042485,186
RTS0042486,85
RTS0042487,90
RTS0042488,65
RTS0042489,84
RTS0042490,96
RTS0042491,67
RTS0042492,82
RTS0042493,80
RTS0042494,65
RTS0042495,59
RTS0042496,81
RTS0042497,85
RTS0042498,93
RTS0042499,95
RTS0042500,92
RTS0042501,82
RTS0042502,109
RTS0042503,110
RTS0042504,100
RTS0042505,134
RTS0042506,73
RTS0042507,83
RTS0042508,47
RTS0042509,89
RTS0042510,71
RTS0042515,99
RTS0042522,82
RTS0042526,68
RTS0042527,65
RTS0042528,64
RTS0042529,71
RTS0042530,57
RTS0042531,68
RTS0042532,74
RTS0042533,81
RTS0042534,83
RTS0042535,64
RTS0042536,175
RTS0042537,153
RTS0042538,140
RTS0042539,179
RTS0042540,224
RTS0042541,62
RTS0042542,78
RTS0042543,64
RTS0042544,60
RTS0042545,53
RTS0042546,83
RTS0042547,68
RTS0042548,94
RTS0042549,59
RTS0042550,74
RTS0042551,97
RTS0042552,59
RTS0042553,75
RTS0042554,100
RTS0042555,64
RTS0042556,84
RTS0042557,111
RTS0042558,72
RTS0042559,118
RTS0042560,89
RTS0042561,68
RTS0042562,92
RTS0042563,121
RTS0042564,91
RTS0042565,104
RTS0042566,112
RTS0042567,99
RTS0042568,110
RTS0042569,151
RTS0042570,99
RTS0042571,173
RTS0042572,116
RTS0042573,156
RTS0042574,175
RTS0042575,131
RTS0042576,86
RTS0042577,104
RTS0042578,105
RTS0042579,108
RTS0042580,75
RTS0042581,152
RTS0042582,97
RTS0042583,361
RTS0042584,79
RTS0042585,70
RTS0042586,126
RTS0042587,171
RTS0042588,176
RTS0042589,103
RTS0042590,135
RTS0042591,99
RTS0042592,90
RTS0042593,84
RTS0042594,70
RTS0042595,64
RTS0042596,95
RTS0042597,97
RTS0042598,133
RTS0042599,86
RTS0042600,87
RTS0042601,66
RTS0042602,66
RTS0042603,82
RTS0042604,77
RTS0042605,78
RTS0042606,147
RTS0042607,158
RTS0042608,134
RTS0042609,152
RTS0042610,157
RTS0042611,214
RTS0042612,236
RTS0042613,194
RTS0042614,210
RTS0042615,217
RTS0042616,109
RTS0042617,107
RTS0042618,136
RTS0042619,104
RTS0042620,134
RTS0042621,48
RTS0042622,75
RTS0042623,76
RTS0042624,78
RTS0042625,48
RTS0042626,113
RTS0042627,125
RTS0042628,63
RTS0042629,79
RTS0042630,76
RTS0042631,68
RTS0042633,83
RTS0042634,106
RTS0042635,98
RTS0042636,150
RTS0042637,179
RTS0042638,178
RTS0042639,150
RTS0042640,193
RTS0042641,82
RTS0042642,65
RTS0042643,43
RTS0042644,57
RTS0042645,73
RTS0042646,122
RTS0042647,107
RTS0042648,197
RTS0042649,96
RTS0042650,89
RTS0042651,71
RTS0042652,67
RTS0042653,53
RTS0042654,105
RTS0042655,72
RTS0042656,121
RTS0042657,69
RTS0042658,85
RTS0042659,73
RTS0042660,81
RTS0042661,65
RTS0042662,69
RTS0042663,71
RTS0042664,54
RTS0042665,66
RTS0042666,67
RTS0042667,76
RTS0042668,58
RTS0042669,79
RTS0042670,80
RTS0042671,172
RTS0042672,109
RTS0042673,131
RTS0042674,94
RTS0042675,139
RTS0042676,76
RTS0042678,87
RTS0042679,109
RTS0042680,76
RTS0042681,144
RTS0042682,134
RTS0042683,126
RTS0042684,95
RTS0042685,142
RTS0042686,112
RTS0042687,107
RTS0042688,82
RTS0042689,50
RTS0042690,78
RTS0042691,92
RTS0042692,85
RTS0042693,62
RTS0042694,7
RTS0042695,67
RTS0042696,71
RTS0042697,72
RTS0042698,75
RTS0042699,58
RTS0042700,71
RTS0042701,88
RTS0042702,92
RTS0042703,81
RTS0042704,89
RTS0042705,108
RTS0042706,86
RTS0042707,76
RTS0042708,128
RTS0042709,85
RTS0042710,98
RTS0042711,204
RTS0042712,202
RTS0042713,128
RTS0042714,139
RTS0042715,106
RTS0042716,69
RTS0042717,85
RTS0042718,82
RTS0042719,63
RTS0042720,89
RTS0042721,93
RTS0042722,92
RTS0042723,81
RTS0042724,100
RTS0042725,74
RTS0042726,60
RTS0042727,71
RTS0042728,72
RTS0042729,66
RTS0042730,68
RTS0042731,66
RTS0042732,87
RTS0042733,90
RTS0042734,91
RTS0042735,84
RTS0042736,180
RTS0042737,237
RTS0042738,187
RTS0042739,151
RTS0042740,166
RTS0042741,73
RTS0042742,84
RTS0042743,42
RTS0042744,72
RTS0042745,65
RTS0042746,126
RTS0042747,79
RTS0042748,85
RTS0042749,65
RTS0042750,84
RTS0042751,72
RTS0042752,77
RTS0042753,104
RTS0042754,63
RTS0042755,78
RTS0042756,136
RTS0042757,174
RTS0042758,74
RTS0042759,103
RTS0042760,164
RTS0042761,57
RTS0042762,67
RTS0042763,70
RTS0042764,80
RTS0042765,64
RTS0042766,113
RTS0042767,117
RTS0042768,95
RTS0042769,115
RTS0042770,98
RTS0042771,109
RTS0042772,110
RTS0042773,95
RTS0042774,157
RTS0042775,92
RTS0042776,80
RTS0042777,129
RTS0042778,101
RTS0042779,81
RTS0042780,98
RTS0042781,79
RTS0042782,90
RTS0042783,94
RTS0042784,109
RTS0042785,127
RTS0042786,110
RTS0042787,97
RTS0042788,125
RTS0042789,122
RTS0042790,125
RTS0042791,774
RTS0042792,209
RTS0042793,641
RTS0042794,621
RTS0042795,681
RTS0042796,89
RTS0042797,106
RTS0042798,74
RTS0042799,142
RTS0042800,98
RTS0042801,111
RTS0042802,131
RTS0042803,82
RTS0042804,89
RTS0042805,100
RTS0042806,92
RTS0042807,99
RTS0042808,129
RTS0042809,109
RTS0042810,91
RTS0042811,108
RTS0042812,122
RTS0042813,104
RTS0042814,128
RTS0042815,132
RTS0042816,92
RTS0042817,114
RTS0042818,122
RTS0042819,124
RTS0042820,98
RTS0042821,104
RTS0042822,75
RTS0042823,83
RTS0042824,87
RTS0042825,75
RTS0042826,96
RTS0042827,91
RTS0042828,118
RTS0042829,121
RTS0042830,110
RTS0042831,111
RTS0042832,121
RTS0042833,112
RTS0042834,104
RTS0042835,96
RTS0042836,90
RTS0042837,89
RTS0042838,90
RTS0042839,58
RTS0042840,90
RTS0042841,111
RTS0042842,158
RTS0042843,121
RTS0042844,132
RTS0042845,416
RTS0042846,99
RTS0042847,124
RTS0042848,189
RTS0042849,91
RTS0042850,101
RTS0042851,97
RTS0042852,72
RTS0042853,133
RTS0042854,110
RTS0042855,87
RTS0042856,98
RTS0042857,90
RTS0042858,115
RTS0042859,123
RTS0042860,94
RTS0042861,86
RTS0042862,91
RTS0042863,114
RTS0042864,88
RTS0042865,104
RTS0042866,82
RTS0042867,124
RTS0042868,99
RTS0042869,144
RTS0042870,93
RTS0042871,128
RTS0042872,67
RTS0042873,78
RTS0042874,68
RTS0042875,121
RTS0042876,141
RTS0042877,98
RTS0042878,110
RTS0042879,99
RTS0042880,141
RTS0042881,121
RTS0042882,97
RTS0042883,118
RTS0042884,158
RTS0042885,125
RTS0042886,99
RTS0042887,80
RTS0042888,88
RTS0042889,80
RTS0042890,101
RTS0042891,86
RTS0042892,103
RTS0042893,147
RTS0042894,77
RTS0042895,70
RTS0042896,151
RTS0042897,107
RTS0042898,95
RTS0042899,160
RTS0042900,164
RTS0042901,89
RTS0042902,86
RTS0042903,80
RTS0042904,86
RTS0042905,100
RTS0042906,228
RTS0042907,147
RTS0042908,163
RTS0042909,273
RTS0042910,133
RTS0042911,84
RTS0042912,84
RTS0042913,111
RTS0042914,83
RTS0042915,57
RTS0042916,79
RTS0042917,101
RTS0042918,82
RTS0042919,108
RTS0042920,68
RTS0042921,119
RTS0042922,117
RTS0042923,121
RTS0042924,112
RTS0042925,132
RTS0042926,77
RTS0042927,57
RTS0042928,84
RTS0042929,90
RTS0042930,70
RTS0042931,92
RTS0042932,75
RTS0042933,58
RTS0042934,72
RTS0042935,85
RTS0042936,198
RTS0042937,151
RTS0042938,312
RTS0042939,183
RTS0042940,184
RTS0042941,376
RTS0042942,292
RTS0042943,380
RTS0042944,387
RTS0042945,351
RTS0042946,107
RTS0042947,127
RTS0042948,64
RTS0042949,87
RTS0042950,85
RTS0042951,77
RTS0042952,84
RTS0042953,68
RTS0042954,97
RTS0042955,89
RTS0042956,92
RTS0042957,98
RTS0042958,119
RTS0042959,122
RTS0042960,123
RTS0042961,126
RTS0042962,83
RTS0042963,99
RTS0042964,116
RTS0042965,160
RTS0042966,87
RTS0042967,100
RTS0042968,89
RTS0042969,109
RTS0042970,80
RTS0042971,124
RTS0042972,92
RTS0042973,131
RTS0042974,106
RTS0042975,115
RTS0042976,140
RTS0042977,172
RTS0042978,146
RTS0042979,128
RTS0042980,97
RTS0042981,86
RTS0042982,77
RTS0042983,78
RTS0042984,103
RTS0042985,108
RTS0042986,100
RTS0042987,100
RTS0042988,106
RTS0042989,94
RTS0042990,71
RTS0042991,90
RTS0042992,118
RTS0042993,80
RTS0042994,91
RTS0042995,116
RTS0042996,81
RTS0042997,91
RTS0042998,87
RTS0042999,85
RTS0043000,87
RTS0043001,81
RTS0043002,89
RTS0043003,87
RTS0043004,86
RTS0043005,87
RTS0043006,74
RTS0043007,103
RTS0043008,104
RTS0043009,77
RTS0043010,98
RTS0043011,94
RTS0043012,99
RTS0043013,90
RTS0043014,94
RTS0043015,87
RTS0043016,90
RTS0043017,90
RTS0043018,86
RTS0043019,91
RTS0043020,84
RTS0043021,99
RTS0043022,96
RTS0043023,136
RTS0043024,135
RTS0043025,131
RTS0043026,73
RTS0043027,151
RTS0043028,134
RTS0043029,136
RTS0043030,134
RTS0043031,74
RTS0043032,91
RTS0043033,93
RTS0043034,109
RTS0043035,67
RTS0043036,133
RTS0043037,91
RTS0043038,86
RTS0043039,89
RTS0043040,114
RTS0043041,87
RTS0043042,81
RTS0043043,76
RTS0043044,69
RTS0043045,68
RTS0043046,85
RTS0043047,76
RTS0043048,118
RTS0043049,88
RTS0043050,58
RTS0043051,129
RTS0043052,112
RTS0043053,109
RTS0043054,92
RTS0043055,83
RTS0043056,96
RTS0043057,78
RTS0043058,96
RTS0043059,86
RTS0043060,86
RTS0043061,293
RTS0043062,151
RTS0043063,162
RTS0043064,165
RTS0043065,210
RTS0043066,126
RTS0043067,105
RTS0043068,97
RTS0043069,141
RTS0043070,126
RTS0043071,80
RTS0043072,75
RTS0043073,87
RTS0043074,94
RTS0043075,91
RTS0043076,61
RTS0043077,87
RTS0043078,61
RTS0043079,78
RTS0043080,86
RTS0043081,80
RTS0043082,69
RTS0043083,85
RTS0043084,91
RTS0043085,88
RTS0043086,102
RTS0043087,136
RTS0043088,127
RTS0043089,119
RTS0043090,127
RTS0043091,71
RTS0043092,77
RTS0043093,86
RTS0043094,108
RTS0043095,92
RTS0043096,70
RTS0043097,59
RTS0043098,89
RTS0043099,83
RTS0043100,69
RTS0043101,119
RTS0043102,86
RTS0043103,79
RTS0043104,116
RTS0043105,67
RTS0043106,127
RTS0043107,98
RTS0043108,77
RTS0043109,87
RTS0043110,83
RTS0043111,296
RTS0043112,225
RTS0043113,177
RTS0043114,293
RTS0043115,130
RTS0043116,150
RTS0043117,84
RTS0043118,66
RTS0043119,87
RTS0043120,106
RTS0043121,70
RTS0043122,80
RTS0043123,83
RTS0043124,89
RTS0043125,65
RTS0043126,145
RTS0043127,98
RTS0043128,114
RTS0043129,97
RTS0043130,135
RTS0043131,108
RTS0043132,71
RTS0043133,85
RTS0043134,89
RTS0043135,90
RTS0043136,109
RTS0043137,73
RTS0043138,113
RTS0043139,86
RTS0043140,91
RTS0043141,105
RTS0043142,100
RTS0043143,83
RTS0043144,96
RTS0043145,80
RTS0043146,77
RTS0043147,100
RTS0043148,132
RTS0043149,81
RTS0043150,77
RTS0043151,92
RTS0043152,152
RTS0043153,108
RTS0043154,92
RTS0043155,101
RTS0043156,187
RTS0043157,220
RTS0043159,202
RTS0043160,358
RTS0043161,95
RTS0043162,108
RTS0043163,99
RTS0043164,85
RTS0043165,99
RTS0043167,76
RTS0043168,104
RTS0043169,86
RTS0043170,99
RTS0043171,114
RTS0043172,174
RTS0043173,140
RTS0043174,138
RTS0043175,135
RTS0043176,81
RTS0043177,105
RTS0043178,188
RTS0043179,116
RTS0043180,94
RTS0043181,84
RTS0043182,84
RTS0043183,115
RTS0043184,81
RTS0043185,72
RTS0043186,152
RTS0043187,102
RTS0043188,114
RTS0043189,121
RTS0043190,130
RTS0043191,99
RTS0043192,98
RTS0043193,81
RTS0043194,70
RTS0043195,79
RTS0043196,147
RTS0043197,116
RTS0043198,97
RTS0043199,102
RTS0043200,102
RTS0043201,144
RTS0043202,146
RTS0043203,122
RTS0043204,159
RTS0043205,161
RTS0043206,102
RTS0043207,96
RTS0043208,117
RTS0043209,88
RTS0043210,76
RTS0043211,95
RTS0043212,87
RTS0043213,92
RTS0043214,62
RTS0043215,105
RTS0043216,111
RTS0043217,102
RTS0043218,100
RTS0043219,108
RTS0043220,146
RTS0043221,71
RTS0043222,108
RTS0043223,82
RTS0043224,72
RTS0043225,74
RTS0043226,113
RTS0043227,88
RTS0043228,97
RTS0043229,92
RTS0043230,126
RTS0043231,158
RTS0043232,120
RTS0043233,148
RTS0043234,92
RTS0043235,123
RTS0043236,81
RTS0043237,106
RTS0043238,99
RTS0043239,74
RTS0043240,95
RTS0043241,115
RTS0043242,118
RTS0043243,115
RTS0043244,86
RTS0043245,93
RTS0043246,125
RTS0043247,123
RTS0043248,60
RTS0043249,100
RTS0043250,106
RTS0043251,89
RTS0043252,106
RTS0043253,76
RTS0043254,86
RTS0043255,91
RTS0043256,115
RTS0043257,92
RTS0043258,80
RTS0043259,94
RTS0043260,104
RTS0043261,82
RTS0043262,100
RTS0043263,59
RTS0043264,66
RTS0043265,98
RTS0043266,129
RTS0043267,138
RTS0043268,115
RTS0043269,135
RTS0043270,155
RTS0043271,129
RTS0043272,125
RTS0043273,127
RTS0043274,149
RTS0043275,117
RTS0043276,66
RTS0043277,85
RTS0043278,81
RTS0043279,88
RTS0043280,73
RTS0043281,86
RTS0043282,115
RTS0043283,106
RTS0043284,128
RTS0043285,107
RTS0043286,137
RTS0043287,158
RTS0043288,160
RTS0043289,188
RTS0043290,88
RTS0043291,165
RTS0043292,126
RTS0043293,118
RTS0043294,155
RTS0043295,149
RTS0043296,79
RTS0043297,55
RTS0043299,100
RTS0043300,122
RTS0043301,112
RTS0043302,82
RTS0043303,119
RTS0043304,90
RTS0043305,84
RTS0043306,101
RTS0043307,109
RTS0043308,80
RTS0043309,109
RTS0043310,113
RTS0043311,172
RTS0043312,150
RTS0043313,209
RTS0043314,156
RTS0043315,99
RTS0043316,79
RTS0043317,69
RTS0043318,104
RTS0043319,77
RTS0043320,100
RTS0043321,125
RTS0043322,104
RTS0043323,90
RTS0043324,93
RTS0043325,99
RTS0043326,89
RTS0043327,98
RTS0043328,100
RTS0043329,76
RTS0043330,94
RTS0043331,82
RTS0043332,96
RTS0043333,80
RTS0043334,63
RTS0043335,65
RTS0043336,101
RTS0043337,98
RTS0043338,106
RTS0043339,96
RTS0043340,82
RTS0043341,73
RTS0043342,79
RTS0043343,78
RTS0043344,107
RTS0043345,77
RTS0043346,99
RTS0043347,131
RTS0043348,111
RTS0043349,95
RTS0043350,105
RTS0043351,167
RTS0043352,175
RTS0043353,169
RTS0043354,158
RTS0043355,165
RTS0043356,115
RTS0043357,104
RTS0043358,126
RTS0043359,102
RTS0043360,113
RTS0043361,162
RTS0043362,145
RTS0043363,119
RTS0043364,117
RTS0043365,119
RTS0043366,85
RTS0043367,59
RTS0043368,95
RTS0043369,69
RTS0043370,68
RTS0043371,203
RTS0043372,136
RTS0043373,149
RTS0043374,136
RTS0043375,138
RTS0043376,265
RTS0043377,456
RTS0043378,221
RTS0043379,264
RTS0043380,300
RTS0043381,94
RTS0043382,91
RTS0043383,82
RTS0043384,92
RTS0043385,67
RTS0043386,80
RTS0043387,121
RTS0043388,80
RTS0043389,127
RTS0043390,77
RTS0043391,88
RTS0043392,98
RTS0043393,107
RTS0043394,97
RTS0043395,83
RTS0043396,210
RTS0043397,191
RTS0043398,186
RTS0043399,180
RTS0043400,70
RTS0043401,81
RTS0043402,76
RTS0043403,108
RTS0043404,78
RTS0043405,77
RTS0043406,67
RTS0043407,87
RTS0043408,75
RTS0043409,62
RTS0043410,101
RTS0043411,83
RTS0043412,75
RTS0043413,65
RTS0043414,83
RTS0043415,94
RTS0043416,87
RTS0043417,87
RTS0043418,82
RTS0043419,91
RTS0043420,75
RTS0043421,131
RTS0043422,81
RTS0043423,107
RTS0043424,118
RTS0043425,123
RTS0043426,108
RTS0043427,93
RTS0043428,105
RTS0043429,99
RTS0043430,103
RTS0043431,133
RTS0043432,87
RTS0043433,88
RTS0043434,88
RTS0043435,115
RTS0043436,115
RTS0043437,117
RTS0043438,94
RTS0043439,98
RTS0043440,164
RTS0043441,138
RTS0043442,140
RTS0043443,125
RTS0043444,109
RTS0043445,115
RTS0043446,81
RTS0043447,77
RTS0043448,81
RTS0043449,106
RTS0043450,93
RTS0043451,74
RTS0043452,110
RTS0043453,93
RTS0043454,83
RTS0043455,85
RTS0043456,97
RTS0043457,76
RTS0043458,89
RTS0043459,65
RTS0043460,95
RTS0043461,79
RTS0043462,88
RTS0043463,112
RTS0043464,70
RTS0043465,95
RTS0043466,127
RTS0043467,93
RTS0043468,109
RTS0043469,93
RTS0043470,114
RTS0043471,71
RTS0043472,112
RTS0043473,73
RTS0043474,89
RTS0043475,93
RTS0043476,123
RTS0043477,109
RTS0043478,108
RTS0043479,128
RTS0043480,100
RTS0043481,120
RTS0043482,140
RTS0043483,153
RTS0043484,95
RTS0043485,139
RTS0043486,142
RTS0043487,123
RTS0043488,141
RTS0043489,125
RTS0043490,99
RTS0043491,150
RTS0043492,122
RTS0043493,125
RTS0043494,159
RTS0043495,427
RTS0043496,81
RTS0043497,85
RTS0043498,72
RTS0043499,112
RTS0043500,107
RTS0043501,87
RTS0043502,68
RTS0043503,51
RTS0043504,97
RTS0043505,92
RTS0043506,92
RTS0043507,91
RTS0043508,89
RTS0043509,101
RTS0043510,97
RTS0043511,79
RTS0043512,87
RTS0043513,85
RTS0043514,112
RTS0043515,93
RTS0043516,79
RTS0043517,74
RTS0043518,122
RTS0043519,104
RTS0043520,111
RTS0043521,61
RTS0043522,58
RTS0043523,139
RTS0043524,75
RTS0043525,92
RTS0043526,94
RTS0043527,75
RTS0043528,79
RTS0043529,75
RTS0043530,65
RTS0043531,92
RTS0043532,77
RTS0043533,84
RTS0043534,78
RTS0043535,104
RTS0043536,88
RTS0043537,103
RTS0043538,87
RTS0043539,106
RTS0043540,74
RTS0043541,145
RTS0043542,137
RTS0043543,108
RTS0043544,137
RTS0043545,110
RTS0043546,189
RTS0043547,209
RTS0043548,175
RTS0043549,171
RTS0043550,133
RTS0043551,78
RTS0043552,94
RTS0043553,96
RTS0043554,79
RTS0043555,68
RTS0043556,90
RTS0043557,74
RTS0043558,95
RTS0043559,88
RTS0043560,69
RTS0043561,92
RTS0043562,82
RTS0043563,83
RTS0043564,62
RTS0043565,83
RTS0043566,133
RTS0043567,106
RTS0043568,147
RTS0043569,119
RTS0043570,139
RTS0043571,73
RTS0043572,95
RTS0043573,80
RTS0043574,88
RTS0043575,74
RTS0043576,147
RTS0043577,107
RTS0043578,76
RTS0043579,128
RTS0043580,120
RTS0043581,94
RTS0043582,91
RTS0043583,80
RTS0043584,92
RTS0043585,91
RTS0043586,75
RTS0043587,102
RTS0043588,62
RTS0043589,91
RTS0043590,80
RTS0043591,65
RTS0043592,77
RTS0043593,100
RTS0043594,71
RTS0043595,69
RTS0043596,82
RTS0043597,72
RTS0043598,76
RTS0043599,88
RTS0043600,72
RTS0043601,81
RTS0043602,67
RTS0043603,99
RTS0043604,84
RTS0043605,69
RTS0043606,91
RTS0043607,85
RTS0043608,111
RTS0043609,75
RTS0043610,90
RTS0043611,103
RTS0043612,79
RTS0043613,68
RTS0043614,89
RTS0043615,104
RTS0043616,96
RTS0043617,72
RTS0043618,91
RTS0043619,69
RTS0043620,58
RTS0043621,74
RTS0043622,95
RTS0043623,79
RTS0043624,127
RTS0043625,88
RTS0043626,73
RTS0043627,55
RTS0043628,101
RTS0043629,78
RTS0043630,83
RTS0043631,80
RTS0043632,85
RTS0043633,88
RTS0043634,97
RTS0043635,86
RTS0043636,72
RTS0043637,86
RTS0043638,102
RTS0043639,80
RTS0043640,90
RTS0043641,246
RTS0043642,148
RTS0043643,164
RTS0043644,151
RTS0043645,162
RTS0043646,97
RTS0043647,75
RTS0043648,106
RTS0043649,75
RTS0043650,98
RTS0043651,81
RTS0043652,90
RTS0043653,80
RTS0043654,81
RTS0043655,76
RTS0043656,52
RTS0043657,101
RTS0043658,111
RTS0043659,91
RTS0043660,68
RTS0043661,78
RTS0043663,76
RTS0043664,71
RTS0043665,86
RTS0043666,78
RTS0043667,77
RTS0043668,82
RTS0043669,91
RTS0043670,70
RTS0043671,102
RTS0043672,120
RTS0043673,130
RTS0043674,87
RTS0043675,94
RTS0043676,67
RTS0043677,87
RTS0043678,71
RTS0043679,78
RTS0043680,67
RTS0043681,85
RTS0043682,83
RTS0043683,97
RTS0043684,92
RTS0043685,98
RTS0043686,106
RTS0043687,110
RTS0043688,94
RTS0043689,96
RTS0043690,74
RTS0043691,111
RTS0043692,81
RTS0043693,104
RTS0043694,88
RTS0043695,111
RTS0043696,78
RTS0043697,88
RTS0043698,118
RTS0043699,134
RTS0043700,83
RTS0043701,95
RTS0043702,108
RTS0043703,95
RTS0043704,118
RTS0043705,73
RTS0043706,115
RTS0043707,121
RTS0043708,71
RTS0043709,91
RTS0043710,93
RTS0043711,79
RTS0043712,94
RTS0043713,58
RTS0043714,50
RTS0043715,54
RTS0043716,114
RTS0043717,102
RTS0043718,95
RTS0043719,75
RTS0043720,70
RTS0043721,93
RTS0043722,77
RTS0043723,104
RTS0043724,88
RTS0043725,94
RTS0043726,92
RTS0043727,77
RTS0043728,61
RTS0043729,78
RTS0043730,82
RTS0043731,71
RTS0043732,83
RTS0043733,80
RTS0043734,80
RTS0043735,95
RTS0043736,77
RTS0043737,92
RTS0043738,98
RTS0043739,82
RTS0043740,73
RTS0043741,144
RTS0043742,157
RTS0043743,102
RTS0043744,152
RTS0043745,101
RTS0043746,67
RTS0043747,92
RTS0043748,90
RTS0043749,90
RTS0043750,97
RTS0043751,89
RTS0043752,82
RTS0043753,78
RTS0043754,73
RTS0043755,128
RTS0043756,84
RTS0043757,81
RTS0043758,92
RTS0043759,87
RTS0043760,67
RTS0043761,128
RTS0043762,57
RTS0043763,68
RTS0043764,89
RTS0043765,78
RTS0043766,83
RTS0043767,78
RTS0043768,61
RTS0043769,88
RTS0043770,42
RTS0043771,69
RTS0043772,61
RTS0043773,85
RTS0043774,75
RTS0043775,85
RTS0043776,89
RTS0043777,83
RTS0043778,83
RTS0043779,97
RTS0043780,74
RTS0043781,110
RTS0043782,105
RTS0043783,82
RTS0043784,100
RTS0043785,59
RTS0043786,98
RTS0043787,80
RTS0043788,77
RTS0043789,87
RTS0043790,90
RTS0043791,94
RTS0043792,140
RTS0043793,67
RTS0043794,112
RTS0043795,77
RTS0043796,75
RTS0043797,120
RTS0043798,75
RTS0043799,66
RTS0043800,81
RTS0043801,88
RTS0043802,68
RTS0043803,98
RTS0043804,78
RTS0043805,72
RTS0043806,91
RTS0043807,77
RTS0043808,94
RTS0043809,86
RTS0043810,77
RTS0043811,92
RTS0043812,105
RTS0043813,92
RTS0043814,105
RTS0043815,93
RTS0043816,130
RTS0043817,94
RTS0043818,115
RTS0043819,104
RTS0043820,207
RTS0043821,98
RTS0043822,79
RTS0043823,66
RTS0043824,64
RTS0043825,52
RTS0043826,70
RTS0043827,73
RTS0043828,96
RTS0043829,67
RTS0043830,93
RTS0043831,98
RTS0043832,87
RTS0043833,107
RTS0043834,98
RTS0043835,83
RTS0043836,104
RTS0043837,112
RTS0043838,77
RTS0043839,89
RTS0043840,74
RTS0043841,57
RTS0043842,83
RTS0043843,105
RTS0043844,103
RTS0043845,66
RTS0043846,80
RTS0043847,85
RTS0043848,126
RTS0043849,101
RTS0043850,117
RTS0043851,83
RTS0043852,86
RTS0043853,91
RTS0043854,96
RTS0043856,69
RTS0043857,74
RTS0043858,67
RTS0043859,92
RTS0043860,89
RTS0043861,134
RTS0043862,197
RTS0043863,113
RTS0043864,98
RTS0043865,89
RTS0043866,101
RTS0043867,94
RTS0043868,105
RTS0043869,86
RTS0043870,73
RTS0043871,138
RTS0043872,123
RTS0043873,102
RTS0043874,105
RTS0043875,113
RTS0043876,85
RTS0043877,75
RTS0043878,82
RTS0043879,116
RTS0043880,68
RTS0043881,66
RTS0043882,100
RTS0043883,90
RTS0043884,95
RTS0043885,64
RTS0043886,104
RTS0043887,71
RTS0043888,73
RTS0043889,77
RTS0043890,116
RTS0043891,133
RTS0043892,96
RTS0043893,105
RTS0043894,87
RTS0043895,77
RTS0043896,93
RTS0043897,113
RTS0043898,128
RTS0043899,114
RTS0043900,84
RTS0043901,92
RTS0043902,85
RTS0043903,94
RTS0043904,111
RTS0043905,97
RTS0043906,51
RTS0043907,91
RTS0043908,44
RTS0043909,67
RTS0043910,90
RTS0043911,112
RTS0043912,191
RTS0043913,87
RTS0043914,102
RTS0043915,75
RTS0043916,91
RTS0043917,84
RTS0043918,70
RTS0043919,73
RTS0043920,163
RTS0043921,99
RTS0043922,76
RTS0043923,104
RTS0043924,137
RTS0043925,121
RTS0043926,104
RTS0043927,93
RTS0043928,89
RTS0043929,88
RTS0043930,69
RTS0043931,99
RTS0043932,91
RTS0043933,91
RTS0043934,93
RTS0043935,84
RTS0043936,62
RTS0043937,66
RTS0043938,68
RTS0043939,53
RTS0043940,105
RTS0043941,57
RTS0043942,85
RTS0043943,101
RTS0043944,59
RTS0043945,69
RTS0043946,56
RTS0043947,89
RTS0043948,100
RTS0043949,74
RTS0043950,73
RTS0043951,87
RTS0043952,101
RTS0043953,84
RTS0043954,85
RTS0043955,81
RTS0043956,98
RTS0043957,84
RTS0043958,133
RTS0043959,114
RTS0043960,107
RTS0043961,93
RTS0043962,122
RTS0043963,99
RTS0043964,115
RTS0043965,93
RTS0043966,115
RTS0043967,106
RTS0043968,96
RTS0043969,88
RTS0043970,104
RTS0043971,82
RTS0043972,118
RTS0043973,124
RTS0043974,110
RTS0043975,83
RTS0043976,113
RTS0043977,123
RTS0043978,130
RTS0043979,108
RTS0043980,126
RTS0043981,138
RTS0043982,143
RTS0043983,129
RTS0043984,109
RTS0043985,157
RTS0043986,78
RTS0043987,141
RTS0043988,98
RTS0043989,90
RTS0043990,108
RTS0043991,74
RTS0043992,76
RTS0043993,61
RTS0043994,74
RTS0043996,78
RTS0043997,57
RTS0043998,70
RTS0043999,85
RTS0044000,68
RTS0044001,82
RTS0044002,85
RTS0044003,109
RTS0044004,119
RTS0044005,105
RTS0044006,140
RTS0044007,145
RTS0044008,142
RTS0044009,161
RTS0044010,169
RTS0044011,121
RTS0044012,204
RTS0044013,183
RTS0044014,154
RTS0044015,169
RTS0044016,109
RTS0044017,86
RTS0044018,78
RTS0044019,82
RTS0044020,107
RTS0044021,73
RTS0044022,106
RTS0044023,77
RTS0044024,93
RTS0044025,96
RTS0044026,83
RTS0044027,95
RTS0044028,83
RTS0044029,106
RTS0044030,92
RTS0044031,91
RTS0044032,121
RTS0044033,80
RTS0044034,146
RTS0044035,79
RTS0044036,184
RTS0044037,130
RTS0044038,143
RTS0044039,118
RTS0044040,135
RTS0044041,102
RTS0044042,120
RTS0044043,94
RTS0044044,142
RTS0044045,114
RTS0044046,97
RTS0044047,104
RTS0044048,89
RTS0044049,83
RTS0044050,93
RTS0044051,73
RTS0044052,98
RTS0044053,71
RTS0044054,88
RTS0044055,87
RTS0044056,90
RTS0044057,77
RTS0044058,84
RTS0044059,103
RTS0044060,84
RTS0044061,91
RTS0044062,96
RTS0044063,92
RTS0044064,114
RTS0044065,85
RTS0044067,134
RTS0044068,106
RTS0044069,140
RTS0044070,94
RTS0044071,106
RTS0044072,80
RTS0044073,71
RTS0044074,90
RTS0044075,68
RTS0044076,77
RTS0044077,91
RTS0044078,67
RTS0044079,55
RTS0044080,71
RTS0044081,91
RTS0044082,81
RTS0044083,118
RTS0044084,81
RTS0044085,55
RTS0044086,85
RTS0044087,83
RTS0044088,87
RTS0044089,98
RTS0044090,86
RTS0044091,91
RTS0044092,109
RTS0044093,62
RTS0044094,86
RTS0044095,59
RTS0044096,87
RTS0044097,79
RTS0044098,79
RTS0044099,127
RTS0044100,74
RTS0044101,88
RTS0044102,102
RTS0044103,87
RTS0044104,98
RTS0044105,101
RTS0044106,148
RTS0044107,119
RTS0044108,117
RTS0044109,155
RTS0044110,168
RTS0044111,130
RTS0044112,99
RTS0044113,133
RTS0044114,94
RTS0044115,117
RTS0044116,136
RTS0044117,117
RTS0044118,111
RTS0044119,148
RTS0044120,91
RTS0044121,96
RTS0044122,108
RTS0044123,94
RTS0044124,99
RTS0044125,97
RTS0044126,90
RTS0044127,129
RTS0044128,115
RTS0044129,107
RTS0044130,97
RTS0044131,132
RTS0044132,112
RTS0044133,105
RTS0044134,111
RTS0044135,120
RTS0044136,86
RTS0044137,91
RTS0044138,141
RTS0044139,105
RTS0044140,99
RTS0044141,110
RTS0044142,92
RTS0044143,120
RTS0044144,111
RTS0044145,79
RTS0044146,81
RTS0044147,86
RTS0044148,80
RTS0044149,88
RTS0044150,97
RTS0044151,96
RTS0044152,109
RTS0044153,105
RTS0044154,109
RTS0044155,133
RTS0044156,155
RTS0044157,155
RTS0044158,260
RTS0044159,157
RTS0044160,139
RTS0044161,103
RTS0044162,118
RTS0044163,112
RTS0044164,136
RTS0044165,89
RTS0044166,134
RTS0044167,96
RTS0044168,123
RTS0044169,124
RTS0044170,122
RTS0044171,116
RTS0044172,119
RTS0044173,93
RTS0044174,85
RTS0044175,85
RTS0044176,109
RTS0044177,101
RTS0044178,113
RTS0044180,79
RTS0044181,89
RTS0044182,73
RTS0044183,59
RTS0044184,117
RTS0044185,81
RTS0044186,108
RTS0044187,106
RTS0044188,87
RTS0044189,88
RTS0044190,87
RTS0044191,171
RTS0044192,217
RTS0044193,196
RTS0044194,230
RTS0044195,280
RTS0044196,141
RTS0044197,82
RTS0044198,173
RTS0044199,102
RTS0044200,111
RTS0044206,87
RTS0044207,105
RTS0044208,86
RTS0044209,65
RTS0044210,79
RTS0044211,142
RTS0044212,111
RTS0044213,119
RTS0044214,139
RTS0044215,127
RTS0044216,98
RTS0044217,114
RTS0044218,117
RTS0044219,107
RTS0044220,77
RTS0044221,54
RTS0044222,70
RTS0044223,79
RTS0044224,108
RTS0044225,122
RTS0044226,98
RTS0044227,86
RTS0044228,78
RTS0044229,79
RTS0044230,87
RTS0044231,87
RTS0044232,76
RTS0044233,95
RTS0044234,73
RTS0044235,83
RTS0044236,86
RTS0044237,136
RTS0044238,118
RTS0044239,77
RTS0044240,101
RTS0044241,86
RTS0044242,105
RTS0044243,93
RTS0044244,108
RTS0044245,88
RTS0044246,151
RTS0044247,154
RTS0044248,170
RTS0044249,124
RTS0044250,84
RTS0044251,110
RTS0044252,112
RTS0044253,110
RTS0044254,71
RTS0044255,92
RTS0044256,119
RTS0044257,124
RTS0044258,139
RTS0044259,86
RTS0044260,101
RTS0044261,146
RTS0044262,93
RTS0044263,112
RTS0044264,106
RTS0044265,99
RTS0044266,107
RTS0044267,84
RTS0044268,107
RTS0044269,87
RTS0044270,113
RTS0044271,96
RTS0044272,94
RTS0044273,92
RTS0044274,94
RTS0044275,129
RTS0044276,101
RTS0044277,92
RTS0044278,77
RTS0044279,81
RTS0044280,102
RTS0044281,128
RTS0044282,118
RTS0044283,101
RTS0044284,92
RTS0044285,85
RTS0044286,76
RTS0044287,95
RTS0044288,76
RTS0044289,83
RTS0044290,82
RTS0044291,91
RTS0044292,92
RTS0044293,74
RTS0044294,73
RTS0044295,100
RTS0044296,91
RTS0044297,89
RTS0044298,105
RTS0044299,104
RTS0044300,110
RTS0044301,98
RTS0044302,72
RTS0044303,93
RTS0044304,79
RTS0044305,71
RTS0044306,190
RTS0044307,148
RTS0044308,246
RTS0044309,215
RTS0044310,228
RTS0044311,89
RTS0044312,78
RTS0044313,82
RTS0044314,98
RTS0044315,89
RTS0044316,102
RTS0044317,102
RTS0044318,99
RTS0044319,117
RTS0044320,42
RTS0044321,84
RTS0044322,98
RTS0044323,110
RTS0044324,84
RTS0044325,89
RTS0044326,97
RTS0044327,99
RTS0044328,57
RTS0044329,103
RTS0044330,65
RTS0044331,379
RTS0044332,255
RTS0044333,352
RTS0044334,317
RTS0044335,341
RTS0044336,76
RTS0044337,76
RTS0044338,97
RTS0044339,89
RTS0044340,55
RTS0044341,96
RTS0044342,82
RTS0044343,73
RTS0044344,92
RTS0044345,81
RTS0044346,300
RTS0044347,454
RTS0044348,390
RTS0044349,455
RTS0044350,433
RTS0044351,172
RTS0044352,132
RTS0044353,202
RTS0044354,122
RTS0044355,156
RTS0044356,71
RTS0044357,77
RTS0044358,86
RTS0044359,135
RTS0044360,73
RTS0044361,127
RTS0044362,132
RTS0044363,107
RTS0044364,133
RTS0044365,87
RTS0044366,208
RTS0044367,196
RTS0044368,245
RTS0044369,201
RTS0044370,165
RTS0044371,102
RTS0044372,74
RTS0044373,88
RTS0044374,85
RTS0044375,83
RTS0044376,65
RTS0044377,91
RTS0044378,100
RTS0044379,105
RTS0044380,113
RTS0044381,107
RTS0044382,96
RTS0044383,105
RTS0044384,79
RTS0044385,108
RTS0044386,100
RTS0044387,93
RTS0044388,100
RTS0044389,66
RTS0044390,100
RTS0044391,246
RTS0044392,256
RTS0044393,236
RTS0044394,195
RTS0044395,177
RTS0044396,97
RTS0044397,92
RTS0044399,82
RTS0044400,84
RTS0044401,124
RTS0044402,113
RTS0044403,105
RTS0044404,139
RTS0044405,98
RTS0044406,91
RTS0044407,91
RTS0044408,112
RTS0044409,97
RTS0044410,71
RTS0044411,77
RTS0044412,92
RTS0044413,68
RTS0044414,71
RTS0044415,104
RTS0044416,154
RTS0044417,149
RTS0044418,120
RTS0044419,117
RTS0044420,165
RTS0044421,93
RTS0044422,90
RTS0044423,99
RTS0044424,88
RTS0044425,85
RTS0044426,96
RTS0044427,89
RTS0044428,81
RTS0044429,109
RTS0044430,75
RTS0044431,122
RTS0044432,122
RTS0044433,110
RTS0044434,114
RTS0044435,143
RTS0044436,94
RTS0044437,107
RTS0044438,131
RTS0044439,122
RTS0044440,123
RTS0044441,101
RTS0044442,139
RTS0044443,185
RTS0044444,100
RTS0044445,134
RTS0044446,103
RTS0044447,115
RTS0044448,96
RTS0044449,112
RTS0044450,111
RTS0044451,73
RTS0044452,115
RTS0044453,74
RTS0044454,133
RTS0044455,65
RTS0044456,79
RTS0044457,125
RTS0044458,108
RTS0044459,71
RTS0044460,125
RTS0044461,116
RTS0044462,87
RTS0044463,101
RTS0044464,105
RTS0044465,113
RTS0044466,101
RTS0044467,98
RTS0044468,88
RTS0044469,98
RTS0044470,99
RTS0044471,113
RTS0044472,121
RTS0044473,100
RTS0044474,117
RTS0044475,107
RTS0044476,129
RTS0044477,134
RTS0044478,78
RTS0044479,92
RTS0044480,116
RTS0044481,207
RTS0044482,157
RTS0044483,153
RTS0044484,146
RTS0044485,180
RTS0044486,112
RTS0044487,107
RTS0044488,104
RTS0044489,106
RTS0044490,104
RTS0044491,104
RTS0044492,91
RTS0044493,109
RTS0044494,103
RTS0044495,133
RTS0044496,150
RTS0044497,142
RTS0044498,118
RTS0044499,162
RTS0044500,170
RTS0044501,97
RTS0044502,104
RTS0044503,122
RTS0044504,97
RTS0044505,107
RTS0044506,110
RTS0044507,81
RTS0044508,124
RTS0044509,114
RTS0044510,107
RTS0044511,81
RTS0044512,104
RTS0044513,81
RTS0044514,65
RTS0044515,110
RTS0044516,115
RTS0044517,129
RTS0044518,108
RTS0044519,105
RTS0044520,91
RTS0044521,100
RTS0044522,101
RTS0044523,109
RTS0044524,60
RTS0044525,87
RTS0044526,79
RTS0044527,90
RTS0044528,116
RTS0044529,132
RTS0044530,104
RTS0044531,94
RTS0044532,90
RTS0044533,81
RTS0044534,92
RTS0044535,106
RTS0044536,97
RTS0044537,89
RTS0044538,91
RTS0044539,91
RTS0044540,81
RTS0044541,87
RTS0044542,91
RTS0044543,123
RTS0044544,76
RTS0044545,73
RTS0044546,141
RTS0044547,134
RTS0044548,137
RTS0044549,161
RTS0044550,151
RTS0044551,118
RTS0044552,117
RTS0044553,129
RTS0044554,90
RTS0044555,112
RTS0044556,69
RTS0044557,82
RTS0044558,67
RTS0044559,89
RTS0044560,71
RTS0044561,77
RTS0044562,95
RTS0044563,118
RTS0044564,119
RTS0044565,109
RTS0044566,78
RTS0044567,63
RTS0044568,114
RTS0044569,55
RTS0044570,70
RTS0044571,93
RTS0044572,56
RTS0044573,63
RTS0044574,96
RTS0044575,104
RTS0044576,64
RTS0044577,63
RTS0044578,127
RTS0044579,95
RTS0044580,77
RTS0044581,86
RTS0044582,65
RTS0044583,89
RTS0044584,87
RTS0044585,78
RTS0044586,80
RTS0044587,66
RTS0044588,58
RTS0044589,75
RTS0044590,70
RTS0044591,124
RTS0044592,95
RTS0044593,99
RTS0044594,106
RTS0044595,82
RTS0044596,90
RTS0044597,69
RTS0044598,111
RTS0044599,103
RTS0044600,89
RTS0044601,103
RTS0044602,98
RTS0044603,69
RTS0044604,131
RTS0044605,97
RTS0044606,127
RTS0044607,99
RTS0044608,63
RTS0044609,59
RTS0044610,64
RTS0044611,94
RTS0044612,83
RTS0044613,65
RTS0044614,80
RTS0044615,80
RTS0044616,79
RTS0044617,72
RTS0044618,63
RTS0044619,61
RTS0044620,74
RTS0044621,108
RTS0044622,122
RTS0044623,144
RTS0044624,115
RTS0044625,106
RTS0044626,91
RTS0044627,48
RTS0044628,56
RTS0044629,85
RTS0044630,92
RTS0044631,69
RTS0044632,103
RTS0044633,96
RTS0044634,88
RTS0044635,70
RTS0044636,73
RTS0044637,76
RTS0044638,83
RTS0044639,85
RTS0044640,69
RTS0044641,99
RTS0044642,106
RTS0044643,96
RTS0044644,130
RTS0044645,127
RTS0044646,82
RTS0044647,61
RTS0044648,52
RTS0044649,102
RTS0044650,87
RTS0044651,98
RTS0044652,116
RTS0044653,107
RTS0044654,111
RTS0044655,106
RTS0044656,94
RTS0044657,64
RTS0044658,93
RTS0044659,77
RTS0044660,91
RTS0044661,127
RTS0044662,119
RTS0044663,111
RTS0044664,184
RTS0044665,132
RTS0044666,79
RTS0044667,76
RTS0044668,83
RTS0044669,121
RTS0044670,109
RTS0044671,82
RTS0044672,103
RTS0044673,96
RTS0044674,116
RTS0044675,141
RTS0044676,136
RTS0044677,136
RTS0044678,122
RTS0044679,151
RTS0044680,145
RTS0044681,79
RTS0044682,95
RTS0044683,75
RTS0044684,85
RTS0044685,89
RTS0044686,109
RTS0044687,122
RTS0044688,159
RTS0044689,182
RTS0044690,155
RTS0044691,111
RTS0044692,131
RTS0044693,131
RTS0044694,144
RTS0044695,81
RTS0044696,107
RTS0044697,108
RTS0044698,95
RTS0044699,108
RTS0044700,98
RTS0044701,127
RTS0044702,99
RTS0044703,126
RTS0044704,101
RTS0044705,87
RTS0044706,55
RTS0044707,87
RTS0044708,78
RTS0044709,84
RTS0044710,92
RTS0044711,89
RTS0044712,128
RTS0044714,102
RTS0044715,98
RTS0044716,164
RTS0044717,113
RTS0044718,162
RTS0044719,112
RTS0044720,229
RTS0044721,85
RTS0044722,74
RTS0044723,61
RTS0044724,71
RTS0044725,64
RTS0044726,161
RTS0044727,126
RTS0044728,87
RTS0044729,112
RTS0044730,142
RTS0044731,147
RTS0044732,119
RTS0044733,89
RTS0044734,70
RTS0044735,152
RTS0044736,112
RTS0044737,79
RTS0044738,80
RTS0044739,79
RTS0044740,67
RTS0044741,71
RTS0044742,83
RTS0044743,95
RTS0044744,91
RTS0044745,69
RTS0044746,126
RTS0044747,82
RTS0044748,79
RTS0044749,108
RTS0044750,72
RTS0044751,89
RTS0044752,107
RTS0044753,102
RTS0044754,75
RTS0044755,107
RTS0044756,110
RTS0044757,82
RTS0044758,117
RTS0044759,105
RTS0044760,105
RTS0044761,113
RTS0044762,110
RTS0044763,120
RTS0044764,87
RTS0044765,85
RTS0044766,96
RTS0044767,103
RTS0044768,103
RTS0044769,79
RTS0044770,85
RTS0044771,93
RTS0044772,86
RTS0044773,97
RTS0044774,71
RTS0044775,101
RTS0044776,94
RTS0044777,110
RTS0044778,87
RTS0044779,107
RTS0044780,148
RTS0044781,163
RTS0044782,164
RTS0044783,143
RTS0044784,137
RTS0044785,143
RTS0044786,176
RTS0044787,166
RTS0044788,131
RTS0044789,170
RTS0044790,88
RTS0044791,261
RTS0044792,354
RTS0044793,122
RTS0044794,127
RTS0044795,97
RTS0044796,81
RTS0044797,113
RTS0044798,101
RTS0044799,101
RTS0044800,80
RTS0044801,105
RTS0044802,74
RTS0044803,95
RTS0044804,109
RTS0044805,112
RTS0044806,85
RTS0044807,88
RTS0044808,86
RTS0044809,84
RTS0044810,101
RTS0044811,106
RTS0044812,103
RTS0044813,141
RTS0044814,169
RTS0044815,139
RTS0044816,110
RTS0044817,92
RTS0044818,108
RTS0044819,92
RTS0044820,109
RTS0044821,108
RTS0044822,85
RTS0044823,124
RTS0044824,91
RTS0044825,121
RTS0044826,91
RTS0044827,102
RTS0044828,106
RTS0044829,116
RTS0044830,95
RTS0044831,97
RTS0044832,85
RTS0044833,86
RTS0044834,77
RTS0044835,103
RTS0044836,136
RTS0044837,75
RTS0044838,142
RTS0044839,102
RTS0044840,90
RTS0044841,70
RTS0044842,93
RTS0044843,80
RTS0044844,69
RTS0044845,75
RTS0044846,83
RTS0044847,85
RTS0044848,115
RTS0044849,106
RTS0044850,89
RTS0044851,82
RTS0044852,78
RTS0044853,79
RTS0044854,77
RTS0044855,67
RTS0044856,92
RTS0044857,80
RTS0044858,93
RTS0044859,93
RTS0044860,90
RTS0044861,109
RTS0044862,92
RTS0044863,104
RTS0044864,89
RTS0044865,114
RTS0044866,152
RTS0044867,136
RTS0044868,97
RTS0044869,123
RTS0044870,137
RTS0044871,105
RTS0044872,98
RTS0044873,106
RTS0044874,89
RTS0044875,128
RTS0044876,90
RTS0044877,169
RTS0044878,128
RTS0044879,94
RTS0044880,178
RTS0044881,53
RTS0044882,88
RTS0044883,73
RTS0044884,95
RTS0044885,81
RTS0044886,130
RTS0044887,90
RTS0044888,112
RTS0044889,88
RTS0044890,81
RTS0044891,108
RTS0044892,245
RTS0044893,95
RTS0044894,124
RTS0044895,80
RTS0044896,236
RTS0044897,250
RTS0044898,214
RTS0044899,251
RTS0044900,232
RTS0044901,147
RTS0044902,147
RTS0044903,233
RTS0044904,167
RTS0044905,224
RTS0044906,665
RTS0044907,501
RTS0044908,439
RTS0044909,544
RTS0044910,368
RTS0044911,77
RTS0044912,87
RTS0044913,85
RTS0044914,86
RTS0044915,72
RTS0044916,103
RTS0044917,92
RTS0044918,103
RTS0044919,96
RTS0044920,90
RTS0044921,83
RTS0044922,86
RTS0044923,94
RTS0044924,79
RTS0044925,80
RTS0044926,84
RTS0044927,75
RTS0044928,99
RTS0044929,84
RTS0044930,100
RTS0044931,81
RTS0044932,122
RTS0044933,104
RTS0044934,71
RTS0044935,100
RTS0044936,193
RTS0044937,124
RTS0044938,135
RTS0044939,123
RTS0044940,129
RTS0044941,86
RTS0044942,100
RTS0044943,73
RTS0044944,76
RTS0044945,81
RTS0044946,104
RTS0044947,83
RTS0044948,91
RTS0044949,73
RTS0044950,82
RTS0044951,66
RTS0044952,63
RTS0044953,81
RTS0044954,90
RTS0044955,63
RTS0044956,105
RTS0044957,123
RTS0044958,111
RTS0044959,86
RTS0044960,104
RTS0044961,102
RTS0044962,79
RTS0044963,84
RTS0044964,95
RTS0044965,91
RTS0044966,95
RTS0044967,89
RTS0044968,125
RTS0044969,77
RTS0044970,93
RTS0044971,96
RTS0044972,103
RTS0044973,70
RTS0044974,85
RTS0044975,72
RTS0044976,105
RTS0044977,73
RTS0044978,96
RTS0044979,95
RTS0044980,82
RTS0044981,93
RTS0044982,80
RTS0044983,73
RTS0044984,86
RTS0044985,159
RTS0044986,71
RTS0044987,83
RTS0044988,75
RTS0044989,73
RTS0044990,104
RTS0044991,73
RTS0044992,72
RTS0044993,66
RTS0044994,97
RTS0044995,88
RTS0044996,71
RTS0044997,90
RTS0044998,90
RTS0044999,65
RTS0045000,87
RTS0045001,88
RTS0045002,111
RTS0045003,94
RTS0045004,98
RTS0045005,109
RTS0045006,148
RTS0045007,193
RTS0045008,193
RTS0045009,151
RTS0045010,132
RTS0045011,81
RTS0045012,64
RTS0045013,72
RTS0045014,73
RTS0045015,64
RTS0045016,120
RTS0045017,111
RTS0045018,129
RTS0045019,118
RTS0045020,108
RTS0045021,71
RTS0045022,83
RTS0045023,102
RTS0045024,90
RTS0045025,92
RTS0045026,124
RTS0045027,88
RTS0045028,117
RTS0045029,120
RTS0045030,89
RTS0045031,67
RTS0045032,70
RTS0045033,86
RTS0045034,85
RTS0045035,94
RTS0045036,88
RTS0045038,123
RTS0045039,95
RTS0045040,69
RTS0045041,128
RTS0045042,83
RTS0045043,97
RTS0045044,110
RTS0045045,127
RTS0045046,61
RTS0045047,85
RTS0045048,71
RTS0045049,84
RTS0045050,83
RTS0045051,88
RTS0045052,62
RTS0045053,75
RTS0045054,70
RTS0045055,85
RTS0045056,133
RTS0045057,191
RTS0045058,74
RTS0045059,108
RTS0045060,156
RTS0045061,81
RTS0045063,61
RTS0045064,100
RTS0045065,101
RTS0045066,115
RTS0045067,201
RTS0045068,239
RTS0045069,182
RTS0045070,221
RTS0045071,117
RTS0045072,116
RTS0045073,101
RTS0045074,122
RTS0045075,96
RTS0045076,85
RTS0045077,62
RTS0045078,82
RTS0045079,78
RTS0045080,70
RTS0045081,161
RTS0045082,192
RTS0045083,270
RTS0045084,241
RTS0045085,168
RTS0045086,83
RTS0045087,65
RTS0045088,73
RTS0045089,64
RTS0045090,78
RTS0045091,93
RTS0045092,62
RTS0045093,72
RTS0045094,100
RTS0045095,84
RTS0045096,66
RTS0045097,73
RTS0045098,73
RTS0045099,93
RTS0045100,111
RTS0045101,81
RTS0045102,76
RTS0045103,87
RTS0045104,62
RTS0045105,90
RTS0045106,81
RTS0045107,106
RTS0045108,91
RTS0045109,95
RTS0045110,93
RTS0045111,118
RTS0045112,74
RTS0045113,102
RTS0045114,93
RTS0045115,108
RTS0045116,90
RTS0045117,79
RTS0045118,72
RTS0045119,96
RTS0045120,100
RTS0045121,76
RTS0045122,81
RTS0045123,117
RTS0045124,82
RTS0045125,80
RTS0045126,93
RTS0045127,95
RTS0045128,108
RTS0045129,120
RTS0045130,91
RTS0045131,107
RTS0045132,86
RTS0045133,80
RTS0045134,82
RTS0045135,81
RTS0045136,93
RTS0045137,106
RTS0045138,95
RTS0045139,118
RTS0045140,93
RTS0045141,84
RTS0045142,98
RTS0045143,99
RTS0045144,95
RTS0045145,68
RTS0045146,72
RTS0045147,86
RTS0045148,85
RTS0045149,82
RTS0045150,54
RTS0045151,86
RTS0045152,103
RTS0045153,77
RTS0045154,93
RTS0045155,95
RTS0045156,86
RTS0045157,97
RTS0045158,66
RTS0045159,94
RTS0045160,117
RTS0045161,93
RTS0045162,118
RTS0045163,100
RTS0045164,109
RTS0045165,111
RTS0045166,120
RTS0045167,87
RTS0045168,130
RTS0045169,121
RTS0045170,102
RTS0045171,123
RTS0045172,103
RTS0045173,99
RTS0045174,130
RTS0045175,111
RTS0045176,80
RTS0045177,84
RTS0045178,84
RTS0045179,63
RTS0045180,117
RTS0045181,108
RTS0045182,136
RTS0045183,107
RTS0045184,90
RTS0045185,114
RTS0045186,102
RTS0045187,110
RTS0045188,108
RTS0045189,74
RTS0045190,125
RTS0045191,84
RTS0045192,70
RTS0045193,77
RTS0045194,99
RTS0045195,73
RTS0045196,95
RTS0045197,83
RTS0045198,121
RTS0045199,72
RTS0045200,86
RTS0045201,136
RTS0045202,121
RTS0045203,135
RTS0045204,107
RTS0045205,118
RTS0045206,80
RTS0045207,73
RTS0045208,56
RTS0045209,94
RTS0045210,72
RTS0045211,89
RTS0045212,90
RTS0045213,80
RTS0045214,88
RTS0045215,87
RTS0045216,104
RTS0045217,97
RTS0045218,145
RTS0045219,125
RTS0045220,114
RTS0045221,90
RTS0045222,80
RTS0045223,90
RTS0045224,94
RTS0045225,70
RTS0045226,332
RTS0045227,230
RTS0045228,425
RTS0045229,181
RTS0045230,261
RTS0045231,137
RTS0045232,162
RTS0045233,124
RTS0045234,139
RTS0045235,127
RTS0045236,213
RTS0045237,159
RTS0045238,144
RTS0045239,155
RTS0045240,197
RTS0045241,177
RTS0045242,174
RTS0045243,165
RTS0045244,148
RTS0045245,118
RTS0045246,72
RTS0045247,79
RTS0045248,84
RTS0045249,84
RTS0045250,77
RTS0045251,83
RTS0045252,56
RTS0045253,88
RTS0045254,70
RTS0045255,56
RTS0045256,90
RTS0045257,74
RTS0045258,98
RTS0045259,96
RTS0045260,92
RTS0045261,95
RTS0045262,146
RTS0045263,119
RTS0045264,96
RTS0045265,118
RTS0045266,93
RTS0045267,114
RTS0045268,154
RTS0045269,101
RTS0045270,100
RTS0045271,86
RTS0045272,57
RTS0045273,92
RTS0045274,80
RTS0045275,91
RTS0045276,84
RTS0045277,83
RTS0045278,123
RTS0045279,50
RTS0045280,85
RTS0045281,91
RTS0045282,82
RTS0045283,115
RTS0045284,68
RTS0045285,97
RTS0045286,103
RTS0045287,94
RTS0045288,88
RTS0045289,83
RTS0045290,67
RTS0045291,93
RTS0045292,134
RTS0045293,114
RTS0045294,95
RTS0045295,95
RTS0045296,91
RTS0045297,100
RTS0045298,94
RTS0045299,107
RTS0045300,121
RTS0045301,130
RTS0045302,102
RTS0045303,129
RTS0045304,73
RTS0045305,137
RTS0045306,94
RTS0045307,95
RTS0045308,97
RTS0045309,81
RTS0045310,124
RTS0045311,36
RTS0045312,55
RTS0045313,67
RTS0045314,55
RTS0045315,117
RTS0045316,98
RTS0045317,84
RTS0045318,89
RTS0045319,66
RTS0045320,92
RTS0045321,90
RTS0045322,95
RTS0045323,91
RTS0045324,89
RTS0045325,82
RTS0045326,125
RTS0045327,139
RTS0045328,126
RTS0045329,87
RTS0045330,81
RTS0045331,93
RTS0045332,78
RTS0045333,97
RTS0045334,85
RTS0045335,71
RTS0045336,71
RTS0045337,87
RTS0045338,79
RTS0045339,78
RTS0045340,91
RTS0045341,59
RTS0045342,109
RTS0045343,86
RTS0045344,85
RTS0045345,68
RTS0045346,96
RTS0045347,77
RTS0045348,97
RTS0045349,137
RTS0045350,80
RTS0045351,70
RTS0045352,84
RTS0045353,88
RTS0045354,103
RTS0045355,49
RTS0045356,113
RTS0045357,135
RTS0045358,82
RTS0045359,73
RTS0045360,78
RTS0045361,165
RTS0045362,97
RTS0045363,97
RTS0045364,105
RTS0045365,105
RTS0045366,97
RTS0045367,79
RTS0045368,69
RTS0045369,67
RTS0045370,76
RTS0045371,113
RTS0045372,100
RTS0045373,136
RTS0045374,133
RTS0045375,109
RTS0045376,100
RTS0045377,72
RTS0045378,114
RTS0045379,109
RTS0045380,94
RTS0045381,148
RTS0045382,118
RTS0045383,119
RTS0045384,98
RTS0045385,90
RTS0045386,85
RTS0045387,83
RTS0045388,79
RTS0045389,83
RTS0045390,85
RTS0045391,89
RTS0045392,77
RTS0045393,77
RTS0045394,73
RTS0045395,97
RTS0045396,89
RTS0045397,105
RTS0045398,83
RTS0045399,116
RTS0045400,111
RTS0045401,123
RTS0045402,101
RTS0045403,102
RTS0045404,107
RTS0045405,112
RTS0045406,161
RTS0045407,188
RTS0045408,123
RTS0045409,168
RTS0045410,151
RTS0045411,188
RTS0045412,167
RTS0045413,183
RTS0045414,162
RTS0045415,186
RTS0045416,88
RTS0045417,88
RTS0045418,72
RTS0045419,85
RTS0045420,106
RTS0045421,3629
RTS0045422,2934
RTS0045423,3191
RTS0045424,4497
RTS0045425,1743
RTS0045426,107
RTS0045427,106
RTS0045428,106
RTS0045429,127
RTS0045430,80
RTS0045431,111
RTS0045432,115
RTS0045433,105
RTS0045434,103
RTS0045435,92
RTS0045436,146
RTS0045437,144
RTS0045438,193
RTS0045439,155
RTS0045440,133
RTS0045441,175
RTS0045442,167
RTS0045443,141
RTS0045444,140
RTS0045445,124
RTS0045446,279
RTS0045447,300
RTS0045448,232
RTS0045449,182
RTS0045450,154
RTS0045451,173
RTS0045452,120
RTS0045453,98
RTS0045454,135
RTS0045455,132
RTS0045456,55
RTS0045457,82
RTS0045458,89
RTS0045459,53
RTS0045460,86
RTS0045461,68
RTS0045462,91
RTS0045463,56
RTS0045464,66
RTS0045465,67
RTS0045466,127
RTS0045467,179
RTS0045468,91
RTS0045469,135
RTS0045470,116
RTS0045471,81
RTS0045472,119
RTS0045473,81
RTS0045474,114
RTS0045475,128
RTS0045476,137
RTS0045477,179
RTS0045478,115
RTS0045479,184
RTS0045480,161
RTS0045481,124
RTS0045482,110
RTS0045483,103
RTS0045484,179
RTS0045485,157
RTS0045486,47
RTS0045487,78
RTS0045488,84
RTS0045489,96
RTS0045490,111
RTS0045491,309
RTS0045492,441
RTS0045493,303
RTS0045494,178
RTS0045495,217
RTS0045496,112
RTS0045497,134
RTS0045498,188
RTS0045499,169
RTS0045500,161
RTS0045501,247
RTS0045502,290
RTS0045503,247
RTS0045504,184
RTS0045505,192
RTS0045506,2655
RTS0045507,2837
RTS0045508,2726
RTS0045509,3428
RTS0045510,2889
RTS0045511,112
RTS0045512,84
RTS0045513,74
RTS0045514,86
RTS0045515,88
RTS0045516,98
RTS0045517,98
RTS0045518,124
RTS0045519,93
RTS0045520,99
RTS0045521,88
RTS0045522,86
RTS0045523,103
RTS0045524,111
RTS0045525,97
RTS0045526,138
RTS0045527,160
RTS0045528,127
RTS0045529,143
RTS0045530,141
RTS0045531,108
RTS0045532,84
RTS0045533,77
RTS0045534,80
RTS0045535,65
RTS0045536,228
RTS0045537,219
RTS0045538,154
RTS0045539,249
RTS0045540,252
RTS0045541,70
RTS0045542,62
RTS0045543,70
RTS0045544,68
RTS0045545,96
RTS0045546,68
RTS0045547,71
RTS0045548,74
RTS0045549,60
RTS0045550,75
RTS0045551,79
RTS0045552,98
RTS0045553,56
RTS0045554,88
RTS0045555,63
RTS0045556,118
RTS0045557,100
RTS0045558,120
RTS0045559,116
RTS0045560,120
RTS0045561,110
RTS0045562,90
RTS0045563,86
RTS0045564,108
RTS0045565,89
RTS0045566,82
RTS0045567,74
RTS0045568,91
RTS0045569,104
RTS0045570,78
RTS0045571,72
RTS0045572,86
RTS0045573,85
RTS0045574,73
RTS0045575,81
RTS0045576,106
RTS0045577,78
RTS0045578,63
RTS0045579,83
RTS0045580,100
RTS0045581,88
RTS0045582,86
RTS0045583,117
RTS0045584,141
RTS0045585,69
RTS0045586,74
RTS0045587,107
RTS0045588,106
RTS0045589,99
RTS0045590,99
RTS0045592,1203
RTS0045593,1013
RTS0045594,871
RTS0045595,986
RTS0045596,403
RTS0045597,546
RTS0045598,587
RTS0045599,551
RTS0045600,383
RTS0045601,81
RTS0045602,85
RTS0045603,59
RTS0045604,106
RTS0045606,117
RTS0045607,102
RTS0045608,104
RTS0045609,101
RTS0045610,106
RTS0045611,83
RTS0045612,98
RTS0045613,84
RTS0045614,87
RTS0045615,81
RTS0045616,68
RTS0045617,75
RTS0045618,79
RTS0045619,70
RTS0045620,62
RTS0045621,144
RTS0045622,167
RTS0045623,136
RTS0045624,96
RTS0045625,134
RTS0045626,43
RTS0045627,60
RTS0045628,79
RTS0045629,84
RTS0045630,89
RTS0045631,67
RTS0045632,68
RTS0045633,77
RTS0045634,84
RTS0045635,92
RTS0045636,125
RTS0045637,49
RTS0045638,108
RTS0045639,96
RTS0045640,79
RTS0045641,128
RTS0045642,123
RTS0045643,110
RTS0045644,99
RTS0045645,93
RTS0045646,83
RTS0045647,102
RTS0045648,73
RTS0045649,90
RTS0045650,91
RTS0045651,98
RTS0045652,99
RTS0045653,105
RTS0045654,118
RTS0045655,120
RTS0045656,89
RTS0045657,122
RTS0045658,145
RTS0045659,104
RTS0045660,145
RTS0045661,162
RTS0045662,116
RTS0045663,156
RTS0045664,153
RTS0045665,237
RTS0045666,56
RTS0045667,79
RTS0045668,90
RTS0045669,64
RTS0045670,80
RTS0045671,68
RTS0045672,96
RTS0045673,76
RTS0045674,76
RTS0045675,94
RTS0045676,199
RTS0045677,215
RTS0045678,269
RTS0045679,252
RTS0045680,284
RTS0045681,63
RTS0045682,126
RTS0045683,58
RTS0045684,74
RTS0045685,86
RTS0045687,93
RTS0045688,92
RTS0045689,91
RTS0045690,79
RTS0045691,87
RTS0045692,89
RTS0045693,106
RTS0045694,83
RTS0045695,82
RTS0045696,204
RTS0045697,134
RTS0045698,196
RTS0045699,171
RTS0045700,125
RTS0045701,104
RTS0045702,83
RTS0045703,83
RTS0045704,76
RTS0045705,73
RTS0045706,73
RTS0045707,111
RTS0045708,105
RTS0045709,84
RTS0045710,96
RTS0045711,71
RTS0045712,85
RTS0045713,85
RTS0045714,106
RTS0045715,67
RTS0045716,429
RTS0045717,193
RTS0045718,195
RTS0045719,235
RTS0045720,260
RTS0045721,142
RTS0045722,158
RTS0045723,165
RTS0045724,152
RTS0045725,98
RTS0045726,135
RTS0045727,151
RTS0045728,98
RTS0045729,115
RTS0045730,93
RTS0045731,159
RTS0045732,129
RTS0045733,109
RTS0045734,141
RTS0045735,137
RTS0045736,379
RTS0045737,567
RTS0045738,515
RTS0045739,624
RTS0045740,441
RTS0045741,165
RTS0045742,124
RTS0045743,132
RTS0045744,172
RTS0045745,156
RTS0045746,202
RTS0045747,190
RTS0045748,219
RTS0045749,124
RTS0045750,132
RTS0045751,170
RTS0045752,117
RTS0045753,168
RTS0045754,168
RTS0045755,169
RTS0045756,207
RTS0045757,230
RTS0045758,249
RTS0045759,230
RTS0045760,208
RTS0045761,100
RTS0045762,115
RTS0045763,114
RTS0045764,102
RTS0045765,69
RTS0045766,79
RTS0045767,72
RTS0045768,94
RTS0045769,76
RTS0045770,93
RTS0045771,107
RTS0045772,100
RTS0045773,194
RTS0045774,102
RTS0045775,117
RTS0045776,84
RTS0045777,58
RTS0045778,71
RTS0045779,76
RTS0045780,69
RTS0045781,300
RTS0045782,362
RTS0045783,326
RTS0045784,293
RTS0045785,352
RTS0045786,103
RTS0045787,165
RTS0045788,169
RTS0045789,123
RTS0045790,116
RTS0045791,52
RTS0045792,71
RTS0045793,81
RTS0045794,85
RTS0045795,75
RTS0045796,82
RTS0045797,46
RTS0045798,72
RTS0045799,76
RTS0045800,84
RTS0045801,107
RTS0045802,73
RTS0045803,92
RTS0045804,68
RTS0045805,77
RTS0045806,140
RTS0045807,123
RTS0045808,83
RTS0045809,84
RTS0045810,71
RTS0045811,109
RTS0045812,139
RTS0045813,105
RTS0045814,157
RTS0045815,104
RTS0045816,90
RTS0045817,98
RTS0045818,79
RTS0045819,83
RTS0045820,88
RTS0045821,193
RTS0045822,204
RTS0045823,163
RTS0045824,179
RTS0045825,160
RTS0045826,156
RTS0045827,204
RTS0045828,140
RTS0045829,205
RTS0045830,147
RTS0045831,109
RTS0045832,109
RTS0045833,122
RTS0045834,110
RTS0045835,106
RTS0045836,546
RTS0045837,516
RTS0045838,349
RTS0045840,237
RTS0045841,236
RTS0045842,258
RTS0045843,138
RTS0045844,159
RTS0045845,161
RTS0045846,968
RTS0045848,282
RTS0045849,983
RTS0045851,76
RTS0045852,77
RTS0045853,102
RTS0045854,93
RTS0045855,75
RTS0045856,114
RTS0045857,83
RTS0045858,64
RTS0045859,113
RTS0045860,87
RTS0045861,100
RTS0045862,151
RTS0045863,215
RTS0045864,302
RTS0045865,264
RTS0045866,337
RTS0045867,78
RTS0045868,85
RTS0045869,82
RTS0045870,94
RTS0045871,62
RTS0045872,101
RTS0045873,113
RTS0045874,60
RTS0045875,73
RTS0045876,73
RTS0045877,107
RTS0045878,73
RTS0045879,86
RTS0045880,68
RTS0045881,74
RTS0045882,77
RTS0045883,66
RTS0045884,84
RTS0045885,12
RTS0045886,140
RTS0045887,89
RTS0045888,71
RTS0045889,61
RTS0045890,76
RTS0045891,80
RTS0045892,91
RTS0045893,82
RTS0045894,133
RTS0045895,88
RTS0045896,137
RTS0045897,82
RTS0045898,94
RTS0045899,142
RTS0045900,210
RTS0045901,93
RTS0045902,110
RTS0045903,109
RTS0045904,117
RTS0045905,79
RTS0045906,94
RTS0045907,81
RTS0045908,82
RTS0045909,96
RTS0045910,79
RTS0045911,94
RTS0045912,63
RTS0045913,78
RTS0045914,46
RTS0045915,69
RTS0045916,111
RTS0045917,70
RTS0045918,75
RTS0045919,105
RTS0045920,77
RTS0045921,92
RTS0045922,69
RTS0045923,86
RTS0045924,87
RTS0045925,96
RTS0045926,129
RTS0045927,85
RTS0045928,85
RTS0045929,98
RTS0045930,171
RTS0045931,148
RTS0045932,92
RTS0045933,86
RTS0045935,67
RTS0045939,94
RTS0045940,71
RTS0045941,87
RTS0045942,79
RTS0045943,128
RTS0045944,68
RTS0045945,92
RTS0045946,80
RTS0045947,102
RTS0045948,61
RTS0045949,114
RTS0045950,130
RTS0045951,117
RTS0045952,105
RTS0045953,135
RTS0045954,146
RTS0045955,73
RTS0045956,85
RTS0045957,75
RTS0045958,95
RTS0045959,62
RTS0045960,64
RTS0045961,62
RTS0045962,83
RTS0045963,79
RTS0045964,113
RTS0045965,80
RTS0045966,77
RTS0045967,84
RTS0045968,86
RTS0045969,137
RTS0045970,210
RTS0045971,180
RTS0045972,97
RTS0045973,72
RTS0045974,74
RTS0045975,106
RTS0045976,105
RTS0045977,69
RTS0045978,74
RTS0045979,102
RTS0045980,118
RTS0045981,159
RTS0045982,149
RTS0045983,113
RTS0045984,118
RTS0045985,86
RTS0045986,50
RTS0045987,149
RTS0045988,115
RTS0045989,102
RTS0045990,90
RTS0045991,144
RTS0045992,99
RTS0045993,125
RTS0045994,95
RTS0045995,79
RTS0045996,94
RTS0045997,86
RTS0045998,82
RTS0045999,76
RTS0046000,59
RTS0046001,82
RTS0046002,104
RTS0046003,60
RTS0046004,72
RTS0046005,167
RTS0046006,128
RTS0046007,146
RTS0046008,128
RTS0046009,214
RTS0046010,63
RTS0046011,53
RTS0046012,54
RTS0046013,105
RTS0046014,74
RTS0046015,49
RTS0046016,89
RTS0046017,85
RTS0046018,64
RTS0046019,101
RTS0046020,93
RTS0046021,95
RTS0046022,99
RTS0046023,81
RTS0046024,84
RTS0046025,78
RTS0046026,61
RTS0046027,155
RTS0046028,80
RTS0046029,74
RTS0046030,90
RTS0046031,85
RTS0046032,71
RTS0046033,67
RTS0046034,76
RTS0046035,74
RTS0046036,68
RTS0046037,70
RTS0046038,78
RTS0046039,73
RTS0046040,61
RTS0046041,63
RTS0046042,88
RTS0046043,85
RTS0046044,82
RTS0046045,84
RTS0046046,84
RTS0046047,64
RTS0046048,102
RTS0046049,119
RTS0046050,121
RTS0046051,186
RTS0046052,178
RTS0046053,175
RTS0046054,179
RTS0046055,200
RTS0046056,92
RTS0046057,105
RTS0046058,86
RTS0046059,115
RTS0046060,76
RTS0046061,140
RTS0046062,134
RTS0046063,129
RTS0046064,381
RTS0046065,350
RTS0046066,431
RTS0046067,398
RTS0046068,96
RTS0046069,69
RTS0046070,114
RTS0046071,105
RTS0046072,75
RTS0046073,66
RTS0046074,69
RTS0046075,80
RTS0046076,76
RTS0046077,89
RTS0046078,96
RTS0046079,61
RTS0046080,80
RTS0046081,66
RTS0046082,135
RTS0046083,86
RTS0046084,156
RTS0046085,104
RTS0046086,166
RTS0046087,79
RTS0046088,114
RTS0046089,73
RTS0046090,79
RTS0046091,75
RTS0046092,221
RTS0046093,104
RTS0046094,84
RTS0046095,98
RTS0046096,82
RTS0046097,76
RTS0046098,82
RTS0046099,67
RTS0046100,72
RTS0046101,67
RTS0046102,64
RTS0046103,75
RTS0046104,111
RTS0046105,98
RTS0046106,58
RTS0046107,84
RTS0046108,77
RTS0046109,95
RTS0046110,83
RTS0046111,84
RTS0046112,105
RTS0046113,95
RTS0046114,83
RTS0046115,134
RTS0046116,131
RTS0046117,144
RTS0046119,89
RTS0046121,104
RTS0046122,102
RTS0046123,83
RTS0046124,80
RTS0046125,69
RTS0046126,63
RTS0046127,68
RTS0046128,129
RTS0046129,86
RTS0046130,103
RTS0046131,83
RTS0046132,180
RTS0046133,211
RTS0046134,172
RTS0046135,126
RTS0046136,226
RTS0046137,351
RTS0046138,106
RTS0046140,173
RTS0046141,106
RTS0046142,126
RTS0046143,168
RTS0046144,180
RTS0046145,100
RTS0046146,71
RTS0046147,75
RTS0046148,89
RTS0046149,59
RTS0046150,54
RTS0046152,60
RTS0046153,83
RTS0046154,62
RTS0046155,106
RTS0046156,68
RTS0046157,58
RTS0046158,76
RTS0046159,72
RTS0046160,74
RTS0046161,87
RTS0046162,73
RTS0046163,82
RTS0046164,156
RTS0046165,124
RTS0046166,110
RTS0046167,124
RTS0046168,69
RTS0046169,75
RTS0046170,99
RTS0046171,57
RTS0046172,80
RTS0046173,48
RTS0046174,66
RTS0046175,82
RTS0046176,75
RTS0046177,61
RTS0046178,55
RTS0046179,70
RTS0046180,96
RTS0046181,77
RTS0046182,79
RTS0046183,161
RTS0046184,90
RTS0046185,93
RTS0046186,82
RTS0046187,77
RTS0046188,107
RTS0046191,64
RTS0046193,41
RTS0046194,75
RTS0046195,81
RTS0046196,71
RTS0046197,72
RTS0046198,74
RTS0046199,119
RTS0046200,108
RTS0046201,74
RTS0046202,101
RTS0046203,72
RTS0046204,77
RTS0046205,74
RTS0046206,95
RTS0046207,98
RTS0046208,67
RTS0046209,75
RTS0046210,59
RTS0046211,86
RTS0046212,97
RTS0046213,244
RTS0046214,184
RTS0046215,126
RTS0046216,138
RTS0046217,127
RTS0046218,98
RTS0046219,46
RTS0046220,81
RTS0046221,77
RTS0046222,74
RTS0046223,74
RTS0046224,63
RTS0046225,115
RTS0046226,132
RTS0046227,119
RTS0046228,108
RTS0046229,116
RTS0046230,74
RTS0046231,48
RTS0046232,93
RTS0046233,87
RTS0046234,114
RTS0046235,87
RTS0046236,75
RTS0046237,99
RTS0046238,75
RTS0046239,66
RTS0046240,86
RTS0046241,65
RTS0046242,71
RTS0046243,66
RTS0046244,89
RTS0046245,54
RTS0046246,99
RTS0046247,77
RTS0046248,67
RTS0046249,65
RTS0046250,109
RTS0046251,69
RTS0046252,162
RTS0046253,119
RTS0046254,124
RTS0046255,86
RTS0046256,181
RTS0046257,127
RTS0046258,89
RTS0046259,128
RTS0046260,93
RTS0046261,133
RTS0046262,107
RTS0046263,84
RTS0046264,81
RTS0046265,81
RTS0046266,85
RTS0046267,70
RTS0046268,87
RTS0046269,72
RTS0046270,90
RTS0046271,52
RTS0046272,83
RTS0046273,95
RTS0046274,110
RTS0046275,85
RTS0046276,80
RTS0046277,70
RTS0046278,67
RTS0046279,107
RTS0046280,97
RTS0046281,84
RTS0046282,65
RTS0046283,76
RTS0046284,69
RTS0046285,67
RTS0046286,89
RTS0046287,100
RTS0046288,99
RTS0046289,72
RTS0046290,80
RTS0046291,76
RTS0046292,86
RTS0046293,95
RTS0046294,67
RTS0046295,209
RTS0046296,68
RTS0046297,133
RTS0046298,99
RTS0046299,80
RTS0046300,54
RTS0046301,99
RTS0046302,81
RTS0046303,60
RTS0046304,86
RTS0046305,67
RTS0046306,96
RTS0046307,80
RTS0046308,83
RTS0046309,67
RTS0046310,77
RTS0046311,82
RTS0046312,67
RTS0046313,71
RTS0046314,118
RTS0046315,67
RTS0046316,90
RTS0046317,88
RTS0046318,80
RTS0046319,68
RTS0046320,96
RTS0046321,148
RTS0046322,131
RTS0046323,86
RTS0046324,77
RTS0046325,95
RTS0046326,68
RTS0046327,81
RTS0046328,90
RTS0046329,135
RTS0046330,157
RTS0046331,162
RTS0046332,93
RTS0046333,188
RTS0046334,163
RTS0046335,156
RTS0046336,191
RTS0046342,73
RTS0046343,82
RTS0046344,81
RTS0046345,60
RTS0046346,58
RTS0046347,536
RTS0046348,686
RTS0046349,651
RTS0046350,64
RTS0046351,90
RTS0046352,124
RTS0046353,99
RTS0046354,102
RTS0046355,65
RTS0046356,101
RTS0046357,81
RTS0046358,63
RTS0046359,90
RTS0046360,82
RTS0046361,54
RTS0046362,88
RTS0046363,75
RTS0046364,91
RTS0046365,59
RTS0046366,77
RTS0046367,62
RTS0046368,96
RTS0046369,69
RTS0046370,60
RTS0046371,90
RTS0046372,90
RTS0046373,76
RTS0046374,68
RTS0046375,58
RTS0046376,79
RTS0046377,67
RTS0046378,72
RTS0046379,61
RTS0046380,85
RTS0046381,80
RTS0046382,78
RTS0046383,83
RTS0046384,63
RTS0046385,68
RTS0046386,88
RTS0046387,61
RTS0046388,95
RTS0046389,93
RTS0046390,98
RTS0046391,89
RTS0046392,51
RTS0046393,59
RTS0046394,60
RTS0046395,111
RTS0046396,66
RTS0046397,68
RTS0046398,113
RTS0046399,86
RTS0046400,95
RTS0046401,87
RTS0046402,58
RTS0046403,77
RTS0046404,109
RTS0046405,97
RTS0046406,99
RTS0046407,89
RTS0046408,90
RTS0046409,110
RTS0046410,140
RTS0046411,122
RTS0046412,134
RTS0046413,316
RTS0046414,2105
RTS0046415,663
RTS0046416,77
RTS0046417,176
RTS0046418,109
RTS0046419,106
RTS0046420,106
RTS0046421,132
RTS0046422,103
RTS0046423,66
RTS0046424,73
RTS0046425,74
RTS0046426,70
RTS0046427,80
RTS0046428,107
RTS0046429,71
RTS0046430,73
RTS0046431,66
RTS0046432,138
RTS0046433,138
RTS0046434,143
RTS0046435,183
RTS0046439,121
RTS0046440,191
RTS0046441,158
RTS0046442,100
RTS0046443,173
RTS0046444,155
RTS0046445,83
RTS0046446,52
RTS0046447,74
RTS0046448,154
RTS0046449,151
RTS0046450,326
RTS0046451,113
RTS0046452,233
RTS0046453,151
RTS0046454,270
RTS0046455,211
RTS0046456,103
RTS0046457,187
RTS0046458,127
RTS0046459,338
RTS0046460,295
RTS0046461,121
RTS0046462,137
RTS0046463,116
RTS0046464,83
RTS0046466,67
RTS0046468,84
RTS0046469,79
RTS0046470,91
RTS0046471,75
RTS0046472,92
RTS0046473,67
RTS0046474,50
RTS0046475,109
RTS0046476,67
RTS0046477,50
RTS0046478,81
RTS0046479,89
RTS0046480,80
RTS0046481,72
RTS0046482,75
RTS0046483,81
RTS0046484,74
RTS0046485,74
RTS0046486,75
RTS0046487,85
RTS0046488,69
RTS0046489,103
RTS0046490,89
RTS0046491,94
RTS0046492,70
RTS0046493,62
RTS0046494,65
RTS0046495,72
RTS0046496,135
RTS0046497,129
RTS0046498,73
RTS0046499,468
RTS0046500,536
RTS0046501,282
RTS0046502,121
RTS0046503,136
RTS0046504,99
RTS0046505,57
RTS0046506,72
RTS0046507,70
RTS0046508,72
RTS0046509,65
RTS0046510,75
RTS0046511,68
RTS0046512,111
RTS0046513,118
RTS0046514,53
RTS0046515,112
RTS0046516,90
RTS0046517,126
RTS0046518,59
RTS0046519,83
RTS0046520,60
RTS0046521,83
RTS0046522,68
RTS0046524,86
RTS0046525,106
RTS0046526,172
RTS0046527,99
RTS0046528,109
RTS0046529,68
RTS0046530,49
RTS0046531,62
RTS0046532,99
RTS0046533,61
RTS0046534,111
RTS0046535,82
RTS0046536,69
RTS0046537,115
RTS0046538,100
RTS0046539,105
RTS0046540,66
RTS0046541,96
RTS0046542,95
RTS0046543,113
RTS0046544,66
RTS0046545,164
RTS0046546,55
RTS0046548,76
RTS0046549,154
RTS0046550,82
RTS0046551,131
RTS0046552,109
RTS0046553,281
RTS0046554,84
RTS0046555,72
RTS0046556,93
RTS0046557,116
RTS0046558,70
RTS0046559,90
RTS0046560,71
RTS0046561,75
RTS0046562,88
RTS0046563,91
RTS0046564,95
RTS0046565,83
RTS0046566,100
RTS0046567,132
RTS0046568,79
RTS0046569,104
RTS0046570,123
RTS0046571,79
RTS0046572,68
RTS0046573,97
RTS0046574,80
RTS0046575,103
RTS0046577,83
RTS0046578,71
RTS0046580,131
RTS0046581,93
RTS0046582,107
RTS0046583,71
RTS0046584,100
RTS0046585,92
RTS0046586,77
RTS0046587,99
RTS0046588,61
RTS0046589,85
RTS0046590,102
RTS0046591,94
RTS0046592,112
RTS0046593,106
RTS0046594,120
RTS0046595,106
RTS0046596,103
RTS0046597,81
RTS0046598,84
RTS0046599,79
RTS0046600,224
RTS0046601,396
RTS0046602,212
RTS0046603,206
RTS0046604,86
RTS0046605,85
RTS0046606,104
RTS0046607,135
RTS0046608,216
RTS0046609,233
RTS0046610,79
RTS0046611,97
RTS0046612,85
RTS0046613,85
RTS0046614,111
RTS0046615,72
RTS0046616,62
RTS0046617,94
RTS0046618,64
RTS0046619,86
RTS0046620,93
RTS0046621,124
RTS0046622,116
RTS0046623,93
RTS0046624,105
RTS0046625,91
RTS0046626,120
RTS0046627,101
RTS0046628,134
RTS0046629,81
RTS0046630,92
RTS0046631,99
RTS0046632,130
RTS0046633,102
RTS0046634,124
RTS0046635,107
RTS0046636,105
RTS0046637,129
RTS0046638,80
RTS0046639,87
RTS0046640,119
RTS0046641,93
RTS0046642,84
RTS0046643,99
RTS0046644,100
RTS0046645,93
RTS0046646,70
RTS0046647,91
RTS0046648,84
RTS0046649,90
RTS0046650,68
RTS0046651,71
RTS0046652,114
RTS0046653,153
RTS0046654,119
RTS0046655,113
RTS0046656,90
RTS0046657,76
RTS0046658,115
RTS0046659,105
RTS0046660,80
RTS0046661,83
RTS0046662,72
RTS0046663,81
RTS0046664,85
RTS0046665,65
RTS0046666,75
RTS0046667,88
RTS0046668,90
RTS0046669,76
RTS0046670,76
RTS0046671,65
RTS0046672,58
RTS0046673,76
RTS0046674,66
RTS0046675,63
RTS0046676,68
RTS0046677,69
RTS0046678,73
RTS0046679,52
RTS0046680,62
RTS0046681,62
RTS0046682,72
RTS0046683,72
RTS0046684,77
RTS0046685,59
RTS0046686,83
RTS0046687,88
RTS0046688,86
RTS0046689,81
RTS0046690,76
RTS0046691,84
RTS0046692,61
RTS0046693,89
RTS0046694,95
RTS0046695,75
RTS0046696,143
RTS0046697,92
RTS0046698,103
RTS0046699,81
RTS0046700,142
RTS0046701,133
RTS0046702,98
RTS0046703,499
RTS0046704,954
RTS0046705,662
RTS0046706,419
RTS0046707,679
RTS0046708,556
RTS0046709,104
RTS0046710,165
RTS0046711,167
RTS0046712,101
RTS0046713,82
RTS0046714,158
RTS0046715,68
RTS0046716,112
RTS0046717,199
RTS0046718,84
RTS0046719,62
RTS0046720,86
RTS0046721,95
RTS0046722,158
RTS0046723,71
RTS0046724,98
RTS0046725,59
RTS0046726,114
RTS0046727,113
RTS0046728,82
RTS0046729,110
RTS0046730,116
RTS0046731,80
RTS0046732,87
RTS0046733,99
RTS0046734,101
RTS0046735,59
RTS0046736,75
RTS0046737,67
RTS0046738,63
RTS0046739,61
RTS0046740,123
RTS0046741,126
RTS0046742,46
RTS0046743,87
RTS0046744,67
RTS0046745,131
RTS0046746,78
RTS0046747,92
RTS0046748,147
RTS0046749,116
RTS0046750,75
RTS0046751,86
RTS0046752,78
RTS0046753,83
RTS0046754,70
RTS0046755,103
RTS0046756,83
RTS0046757,106
RTS0046758,71
RTS0046759,278
RTS0046760,210
RTS0046761,208
RTS0046763,121
RTS0046764,78
RTS0046765,96
RTS0046766,65
RTS0046767,97
RTS0046768,203
RTS0046769,322
RTS0046770,278
RTS0046771,87
RTS0046772,99
RTS0046773,76
RTS0046774,74
RTS0046775,103
RTS0046777,112
RTS0046778,87
RTS0046779,74
RTS0046780,82
RTS0046781,86
RTS0046782,48
RTS0046783,71
RTS0046784,60
RTS0046785,82
RTS0046790,99
RTS0046791,91
RTS0046792,134
RTS0046793,63
RTS0046794,81
RTS0046795,86
RTS0046796,90
RTS0046797,88
RTS0046798,93
RTS0046799,94
RTS0046800,72
RTS0046801,317
RTS0046802,246
RTS0046803,62
RTS0046804,70
RTS0046805,96
RTS0046806,79
RTS0046807,89
RTS0046808,70
RTS0046809,53
RTS0046810,80
RTS0046811,53
RTS0046812,56
RTS0046813,80
RTS0046814,83
RTS0046815,88
RTS0046816,69
RTS0046817,57
RTS0046818,84
RTS0046819,94
RTS0046820,146
RTS0046821,81
RTS0046822,105
RTS0046823,99
RTS0046824,149
RTS0046825,131
RTS0046826,77
RTS0046827,86
RTS0046828,76
RTS0046829,81
RTS0046830,91
RTS0046831,104
RTS0046832,63
RTS0046833,11
RTS0046835,53
RTS0046836,743
RTS0046837,1013
RTS0046838,139
RTS0046839,889
RTS0046840,74
RTS0046841,69
RTS0046842,178
RTS0046843,163
RTS0046846,110
RTS0046849,82
RTS0046850,215
RTS0046851,372
RTS0046852,128
RTS0046853,124
RTS0046854,72
RTS0046855,87
RTS0046856,73
RTS0046857,117
RTS0046858,98
RTS0046859,67
RTS0046860,150
RTS0046861,80
RTS0046862,87
RTS0046863,78
RTS0046864,94
RTS0046866,82
RTS0046867,61
RTS0046868,78
RTS0046869,341
RTS0046870,362
RTS0046871,110
RTS0046872,208
RTS0046873,84
RTS0046874,68
RTS0046875,99
RTS0046876,71
RTS0046877,98
RTS0046878,60
RTS0046879,99
RTS0046880,101
RTS0046881,107
RTS0046882,96
RTS0046885,78
RTS0046886,100
RTS0046887,38
RTS0046889,83
RTS0046890,89
RTS0046891,114
RTS0046892,80
RTS0046893,92
RTS0046894,98
RTS0046895,71
RTS0046897,252
RTS0046898,66
RTS0046899,180
RTS0046900,403
RTS0046902,98
RTS0046903,204
RTS0046904,90
RTS0046905,66
RTS0046906,133
RTS0046907,203
RTS0046908,60
RTS0046909,115
RTS0046910,105
RTS0046911,108
RTS0046912,86
RTS0046913,82
RTS0046914,85
RTS0046915,83
RTS0046916,93
RTS0046918,2059
RTS0046919,2001
RTS0046920,395
RTS0046921,108
RTS0046922,74
RTS0046923,123
RTS0046924,371
RTS0046925,95
RTS0046926,73
RTS0046927,83
RTS0046928,78
RTS0046929,68
RTS0046930,106
RTS0046931,86
RTS0046933,77
RTS0046934,132
RTS0046935,112
RTS0046936,119
RTS0046937,104
RTS0046938,228
RTS0046939,84
RTS0046940,103
RTS0046941,79
RTS0046942,94
RTS0046943,109
RTS0046944,79
RTS0046946,181
RTS0046947,69
RTS0046948,76
RTS0046949,85
RTS0046950,48
RTS0046951,88
RTS0046952,82
RTS0046954,68
RTS0046955,85
RTS0046956,103
RTS0046957,93
RTS0046958,84
RTS0046959,99
RTS0046960,96
RTS0046961,128
RTS0046962,1505
RTS0046963,79
RTS0046965,216
RTS0046966,121
RTS0046967,91
RTS0046968,75
RTS0047054,69
RTS0047055,101
RTS0047056,99
RTS0047057,101
RTS0047058,97
RTS0047060,156
RTS0047061,137
RTS0047062,121
RTS0047063,167
RTS0047064,181
RTS0047065,133
RTS0047066,127
RTS0047067,137
RTS0047068,97
RTS0047069,98
RTS0047070,146
RTS0047071,165
RTS0047072,139
RTS0047073,154
RTS0047074,166
RTS0047075,97
RTS0047076,100
RTS0047077,112
RTS0047078,76
RTS0047079,76
RTS0047080,136
RTS0047081,132
RTS0047082,80
RTS0047083,95
RTS0047084,70
RTS0047085,71
RTS0047086,85
RTS0047087,86
RTS0047088,75
RTS0047089,81
RTS0047091,62
RTS0047092,101
RTS0047093,92
RTS0047094,84
RTS0047095,91
RTS0047096,87
RTS0047097,74
RTS0047098,84
RTS0047099,59
RTS0047100,71
RTS0047101,99
RTS0047102,77
RTS0047103,95
RTS0047104,76
RTS0047105,156
RTS0047106,148
RTS0047107,143
RTS0047108,250
RTS0047109,116
RTS0047110,124
RTS0047111,89
RTS0047112,85
RTS0047113,155
RTS0047114,129
RTS0047115,145
RTS0047116,273
RTS0047117,250
RTS0047118,173
RTS0047119,192
RTS0047120,122
RTS0047121,111
RTS0047122,157
RTS0047123,106
RTS0047124,146
RTS0047125,74
RTS0047126,110
RTS0047127,117
RTS0047128,43
RTS0047129,100
RTS0047130,109
RTS0047131,112
RTS0047132,127
RTS0047133,105
RTS0047134,64
RTS0047135,140
RTS0047136,141
RTS0047137,94
RTS0047138,170
RTS0047139,110
RTS0047140,74
RTS0047141,75
RTS0047142,73
RTS0047143,69
RTS0047144,78
RTS0047145,112
RTS0047146,102
RTS0047147,103
RTS0047148,103
RTS0047149,108
RTS0047150,210
RTS0047151,135
RTS0047152,233
RTS0047153,170
RTS0047154,271
RTS0047156,116
RTS0047157,136
RTS0047158,166
RTS0047159,131
RTS0047160,149
RTS0047165,301
RTS0047166,68
RTS0047167,63
RTS0047168,71
RTS0047169,64
RTS0047170,75
RTS0047171,102
RTS0047172,114
RTS0047173,119
RTS0047174,122
RTS0047175,83
RTS0047176,73
RTS0047177,110
RTS0047178,99
RTS0047179,86
RTS0047180,102
RTS0047181,107
RTS0047182,91
RTS0047183,106
RTS0047184,78
RTS0047185,83
RTS0047186,90
RTS0047187,82
RTS0047188,69
RTS0047189,91
RTS0047190,82
RTS0047191,97
RTS0047192,89
RTS0047193,91
RTS0047194,77
RTS0047195,106
RTS0047196,99
RTS0047197,111
RTS0047198,103
RTS0047199,105
RTS0047200,119
RTS0047201,94
RTS0047202,99
RTS0047203,110
RTS0047204,79
RTS0047205,96
RTS0047206,73
RTS0047207,103
RTS0047208,522
RTS0047209,592
RTS0047210,766
RTS0047211,699
RTS0047212,304
RTS0047213,76
RTS0047214,92
RTS0047215,84
RTS0047216,69
RTS0047217,91
RTS0047218,124
RTS0047219,117
RTS0047220,90
RTS0047221,158
RTS0047222,156
RTS0047223,296
RTS0047225,448
RTS0047226,416
RTS0047229,83
RTS0047230,90
RTS0047231,101
RTS0047232,95
RTS0047233,73
RTS0047234,60
RTS0047235,70
RTS0047236,67
RTS0047237,71
RTS0047238,75
RTS0047239,215
RTS0047240,90
RTS0047241,74
RTS0047242,84
RTS0047243,122
RTS0047244,75
RTS0047245,80
RTS0047246,46
RTS0047247,68
RTS0047248,63
RTS0047249,119
RTS0047250,130
RTS0047252,132
RTS0047253,106
RTS0047254,148
RTS0047255,110
RTS0047256,102
RTS0047257,138
RTS0047258,107
RTS0047259,111
RTS0047260,178
RTS0047261,131
RTS0047262,113
RTS0047263,149
RTS0047264,107
RTS0047266,120
RTS0047267,341
RTS0047268,188
RTS0047269,176
RTS0047270,256
RTS0047271,217
RTS0047272,176
RTS0047273,123
RTS0047274,120
RTS0047276,76
RTS0047277,224
RTS0047278,160
RTS0047279,198
RTS0047280,122
RTS0047281,153
RTS0047282,166
RTS0047283,134
RTS0047284,123
RTS0047290,167
RTS0047291,349
RTS0047292,162
RTS0047293,184
RTS0047294,254
RTS0047295,56
RTS0047296,82
RTS0047297,124
RTS0047298,86
RTS0047299,58
RTS0047300,67
RTS0047301,109
RTS0047302,58
RTS0047303,113
RTS0047304,79
RTS0047305,123
RTS0047306,152
RTS0047307,180
RTS0047308,114
RTS0047309,108
RTS0047310,124
RTS0047311,117
RTS0047312,116
RTS0047313,98
RTS0047314,96
RTS0047315,151
RTS0047316,183
RTS0047317,158
RTS0047318,182
RTS0047319,147
RTS0047320,115
RTS0047321,119
RTS0047322,89
RTS0047323,138
RTS0047324,121
RTS0047325,138
RTS0047326,114
RTS0047327,120
RTS0047328,102
RTS0047329,98
RTS0047331,147
RTS0047332,127
RTS0047333,117
RTS0047334,112
RTS0047335,111
RTS0047336,141
RTS0047337,87
RTS0047338,117
RTS0047339,108
RTS0047340,144
RTS0047341,167
RTS0047342,172
RTS0047343,152
RTS0047344,187
RTS0047345,90
RTS0047346,127
RTS0047348,118
RTS0047349,123
RTS0047350,167
RTS0047351,150
RTS0047352,270
RTS0047353,180
RTS0047354,156
RTS0047356,57
RTS0047357,75
RTS0047358,44
RTS0047359,104
RTS0047360,57
RTS0047361,55
RTS0047362,96
RTS0047363,97
RTS0047364,76
RTS0047365,79
RTS0047366,75
RTS0047367,65
RTS0047368,117
RTS0047369,110
RTS0047370,65
RTS0047373,91
RTS0047374,84
RTS0047375,95
RTS0047376,120
RTS0047377,114
RTS0047378,117
RTS0047379,172
RTS0047380,170
RTS0047381,71
RTS0047382,70
RTS0047383,93
RTS0047384,86
RTS0047385,71
RTS0047386,187
RTS0047387,105
RTS0047388,116
RTS0047389,115
RTS0047390,114
RTS0047391,106
RTS0047392,93
RTS0047393,104
RTS0047394,84
RTS0047395,75
RTS0047396,165
RTS0047397,123
RTS0047398,74
RTS0047399,70
RTS0047400,100
RTS0047401,88
RTS0047402,104
RTS0047403,107
RTS0047404,87
RTS0047405,110
RTS0047406,90
RTS0047407,106
RTS0047408,81
RTS0047409,161
RTS0047410,146
RTS0047411,146
RTS0047412,140
RTS0047413,85
RTS0047414,142
RTS0047415,116
RTS0047417,120
RTS0047418,145
RTS0047419,144
RTS0047420,190
RTS0047421,78
RTS0047422,81
RTS0047423,81
RTS0047424,89
RTS0047425,74
RTS0047426,123
RTS0047427,120
RTS0047428,140
RTS0047429,94
RTS0047430,135
RTS0047431,75
RTS0047432,93
RTS0047433,91
RTS0047434,91
RTS0047435,133
RTS0047436,92
RTS0047437,49
RTS0047438,75
RTS0047439,70
RTS0047440,68
RTS0047441,192
RTS0047442,136
RTS0047445,163
RTS0047446,141
RTS0047447,63
RTS0047448,90
RTS0047449,65
RTS0047450,92
RTS0047451,74
RTS0047452,80
RTS0047453,56
RTS0047454,73
RTS0047455,66
RTS0047456,79
RTS0047457,98
RTS0047458,95
RTS0047459,107
RTS0047460,102
RTS0047461,92
RTS0047462,96
RTS0047463,88
RTS0047464,121
RTS0047465,86
RTS0047466,96
RTS0047467,77
RTS0047468,96
RTS0047469,88
RTS0047471,84
RTS0047472,71
RTS0047473,89
RTS0047474,61
RTS0047475,70
RTS0047476,91
RTS0047477,148
RTS0047479,139
RTS0047480,147
RTS0047481,122
RTS0047482,80
RTS0047483,89
RTS0047484,81
RTS0047485,71
RTS0047486,84
RTS0047487,72
RTS0047488,94
RTS0047489,89
RTS0047490,76
RTS0047491,67
RTS0047492,119
RTS0047493,110
RTS0047494,147
RTS0047495,96
RTS0047496,93
RTS0047497,129
RTS0047498,98
RTS0047499,146
RTS0047500,132
RTS0047501,105
RTS0047502,73
RTS0047503,78
RTS0047504,150
RTS0047505,88
RTS0047506,140
RTS0047507,124
RTS0047508,86
RTS0047509,84
RTS0047510,84
RTS0047511,78
RTS0047512,108
RTS0047513,76
RTS0047514,78
RTS0047515,125
RTS0047516,118
RTS0047517,161
RTS0047518,133
RTS0047520,133
RTS0047521,137
RTS0047522,98
RTS0047523,119
RTS0047524,83
RTS0047525,89
RTS0047526,95
RTS0047527,88
RTS0047528,81
RTS0047529,78
RTS0047530,93
RTS0047531,91
RTS0047532,74
RTS0047533,68
RTS0047534,79
RTS0047535,86
RTS0047536,92
RTS0047537,158
RTS0047538,201
RTS0047540,183
RTS0047541,201
RTS0047543,107
RTS0047544,131
RTS0047545,162
RTS0047546,142
RTS0047547,89
RTS0047548,180
RTS0047549,130
RTS0047550,125
RTS0047551,151
RTS0047552,110
RTS0047553,88
RTS0047558,80
RTS0047559,92
RTS0047560,58
RTS0047561,91
RTS0047562,84
RTS0047563,88
RTS0047564,90
RTS0047565,77
RTS0047566,100
RTS0047567,85
RTS0047568,99
RTS0047569,114
RTS0047570,107
RTS0047571,86
RTS0047572,86
RTS0047573,64
RTS0047574,75
RTS0047575,90
RTS0047576,57
RTS0047577,72
RTS0047578,76
RTS0047579,73
RTS0047580,93
RTS0047581,73
RTS0047582,99
RTS0047583,54
RTS0047584,70
RTS0047585,63
RTS0047586,78
RTS0047587,61
RTS0047588,94
RTS0047590,74
RTS0047591,85
RTS0047592,64
RTS0047593,77
RTS0047594,97
RTS0047595,77
RTS0047596,82
RTS0047597,92
RTS0047598,118
RTS0047599,92
RTS0047600,96
RTS0047601,224
RTS0047602,111
RTS0047603,103
RTS0047604,95
RTS0047606,67
RTS0047613,145
RTS0047614,121
RTS0047615,58
RTS0047616,143
RTS0047617,137
RTS0047618,68
RTS0047619,57
RTS0047620,63
RTS0047621,84
RTS0047622,51
RTS0047624,75
RTS0047625,64
RTS0047626,69
RTS0047627,74
RTS0047628,42
RTS0047629,60
RTS0047630,35
RTS0047631,58
RTS0047632,84
RTS0047633,52
RTS0047634,50
RTS0047635,50
RTS0047636,62
RTS0047637,62
RTS0047638,71
RTS0047639,69
RTS0047640,66
RTS0047641,54
RTS0047642,63
RTS0047643,49
RTS0047644,45
RTS0047645,71
RTS0047646,79
RTS0047647,56
RTS0047648,80
RTS0047649,59
RTS0047650,46
RTS0047651,53
RTS0047652,49
RTS0047653,55
RTS0047654,59
RTS0047656,86
RTS0047657,72
RTS0047658,60
RTS0047659,53
RTS0047660,47
RTS0047661,65
RTS0047662,86
RTS0047663,35
RTS0047664,53
RTS0047665,67
RTS0047666,43
RTS0047667,74
RTS0047668,77
RTS0047669,54
RTS0047670,150
RTS0047672,59
RTS0047673,66
RTS0047674,91
RTS0047675,65
RTS0047676,58
RTS0047677,74
RTS0047678,76
RTS0047679,55
RTS0047680,77
RTS0047681,87
RTS0047682,82
RTS0047684,64
RTS0047685,52
RTS0047686,79
RTS0047687,55
RTS0047688,64
RTS0047689,72
RTS0047691,55
RTS0047692,60
RTS0047693,68
RTS0047694,93
RTS0047695,79
RTS0047696,57
RTS0047697,63
RTS0047698,90
RTS0047699,110
RTS0047700,110
RTS0047701,81
RTS0047702,111
RTS0047703,118
RTS0047704,113
RTS0047705,99
RTS0047706,81
RTS0047707,118
RTS0047708,312
RTS0047709,1161
RTS0047710,114
RTS0047711,118
RTS0047712,155
RTS0047713,123
RTS0047714,183
RTS0047715,131
RTS0047716,177
RTS0047717,183
RTS0047718,143
RTS0047720,79
RTS0047721,85
RTS0047722,101
RTS0047723,116
RTS0047724,336
RTS0047725,289
RTS0047726,248
RTS0047727,235
RTS0047728,252
RTS0047729,83
RTS0047730,78
RTS0047731,66
RTS0047732,62
RTS0047733,84
RTS0047734,99
RTS0047735,122
RTS0047736,157
RTS0047737,118
RTS0047738,90
RTS0047739,97
RTS0047740,93
RTS0047741,94
RTS0047742,71
RTS0047743,84
RTS0047744,113
RTS0047745,131
RTS0047746,89
RTS0047747,102
RTS0047748,87
RTS0047749,199
RTS0047750,90
RTS0047752,73
RTS0047753,107
RTS0047754,390
RTS0047755,372
RTS0047756,359
RTS0047757,196
RTS0047758,220
RTS0047759,68
RTS0047760,56
RTS0047761,80
RTS0047762,71
RTS0047763,100
RTS0047764,110
RTS0047765,140
RTS0047766,247
RTS0047767,111
RTS0047768,151
RTS0047769,112
RTS0047770,119
RTS0047771,145
RTS0047772,134
RTS0047773,114
RTS0047774,190
RTS0047775,93
RTS0047776,108
RTS0047777,79
RTS0047778,68
RTS0047779,117
RTS0047780,103
RTS0047781,141
RTS0047782,117
RTS0047783,96
RTS0047784,88
RTS0047785,77
RTS0047786,192
RTS0047787,141
RTS0047788,88
RTS0047789,94
RTS0047790,69
RTS0047791,119
RTS0047792,58
RTS0047793,227
RTS0047794,61
RTS0047795,53
RTS0047796,92
RTS0047797,106
RTS0047798,79
RTS0047799,101
RTS0047800,45
RTS0047801,81
RTS0047802,102
RTS0047803,102
RTS0047804,68
RTS0047805,113
RTS0047806,83
RTS0047807,440
RTS0047808,428
RTS0047809,67
RTS0047810,124
RTS0047811,129
RTS0047812,93
RTS0047813,110
RTS0047814,75
RTS0047816,78
RTS0047817,66
RTS0047818,74
RTS0047819,74
RTS0047820,73
RTS0047821,200
RTS0047822,49
RTS0047823,91
RTS0047824,96
RTS0047825,122
RTS0047826,90
RTS0047827,118
RTS0047828,95
RTS0047829,111
RTS0047830,65
RTS0047831,73
RTS0047832,68
RTS0047833,74
RTS0047834,72
RTS0047835,106
RTS0047836,134
RTS0047837,145
RTS0047838,172
RTS0047839,92
RTS0047840,98
RTS0047841,63
RTS0047842,64
RTS0047843,79
RTS0047844,72
RTS0047845,86
RTS0047846,59
RTS0047847,77
RTS0047848,86
RTS0047849,124
RTS0047850,76
RTS0047851,68
RTS0047852,79
RTS0047853,70
RTS0047854,132
RTS0047855,78
RTS0047856,79
RTS0047857,85
RTS0047858,76
RTS0047859,71
RTS0047860,88
RTS0047861,59
RTS0047862,64
RTS0047863,66
RTS0047864,86
RTS0047865,92
RTS0047866,99
RTS0047867,75
RTS0047868,80
RTS0047869,112
RTS0047870,133
RTS0047871,96
RTS0047872,95
RTS0047873,77
RTS0047874,74
RTS0047875,86
RTS0047876,74
RTS0047877,50
RTS0047878,101
RTS0047879,98
RTS0047880,69
RTS0047881,122
RTS0047882,89
RTS0047883,118
RTS0047884,103
RTS0047885,108
RTS0047886,61
RTS0047890,424
RTS0047891,442
RTS0047892,145
RTS0047893,124
RTS0047894,94
RTS0047895,110
RTS0047896,111
RTS0047897,98
RTS0047898,100
RTS0047899,108
RTS0047900,144
RTS0047901,69
RTS0047902,184
RTS0047903,97
RTS0047904,105
RTS0047905,111
RTS0047906,102
RTS0047907,289
RTS0047908,275
RTS0047909,262
RTS0047910,90
RTS0047912,72
RTS0047913,94
RTS0047914,110
RTS0047915,49
RTS0047916,86
RTS0047917,69
RTS0047919,52
RTS0047920,193
RTS0047921,254
RTS0047924,79
RTS0047925,85
RTS0047926,55
RTS0047927,76
RTS0047928,87
RTS0047929,65
RTS0047930,102
RTS0047931,83
RTS0047932,99
RTS0047933,94
RTS0047934,83
RTS0047935,178
RTS0047936,81
RTS0047937,80
RTS0047938,84
RTS0047939,97
RTS0047940,212
RTS0047941,77
RTS0047942,67
RTS0047943,58
RTS0047944,110
RTS0047945,111
RTS0047946,103
RTS0047947,60
RTS0047948,45
RTS0047949,69
RTS0047950,49
RTS0047951,93
RTS0047952,89
RTS0047953,77
RTS0047954,133
RTS0047956,93
RTS0047957,86
RTS0047958,99
RTS0047959,115
RTS0047960,66
RTS0047961,82
RTS0047963,72
RTS0047964,90
RTS0047965,75
RTS0047966,70
RTS0047967,71
RTS0047968,386
RTS0047969,87
RTS0047970,77
RTS0047972,87
RTS0047973,127
RTS0047974,86
RTS0047975,66
RTS0047976,94
RTS0047977,49
RTS0047978,88
RTS0047979,93
RTS0047980,65
RTS0047981,350
RTS0047982,73
RTS0047985,419
RTS0047986,60
RTS0047987,93
RTS0047988,303
RTS0047990,99
RTS0047991,179
RTS0047992,93
RTS0047993,72
RTS0047994,80
RTS0047995,95
RTS0047996,84
RTS0047997,93
RTS0047998,112
RTS0047999,61
RTS0048000,92
RTS0048001,79
RTS0048003,427
RTS0048005,94
RTS0048006,61
RTS0048008,66
RTS0048009,98
RTS0048012,87
RTS0048013,76
RTS0048014,76
RTS0048015,131
RTS0048016,147
RTS0048017,121
RTS0048018,111
RTS0048019,128
RTS0048020,98
RTS0048021,83
RTS0048022,105
RTS0048023,88
RTS0048024,82
RTS0048026,90
RTS0048027,160
RTS0048028,94
RTS0048029,47
RTS0048030,72
RTS0048031,79
RTS0048032,79
RTS0048033,82
RTS0048034,114
RTS0048035,80
RTS0048036,79
RTS0048037,66
RTS0048038,328
RTS0048040,93
RTS0048041,71
RTS0048042,78
RTS0048043,98
RTS0048044,66
RTS0048045,97
RTS0048046,72
RTS0048047,78
RTS0048048,88
RTS0048049,83
RTS0048050,71
RTS0048051,306
RTS0048052,138
RTS0048053,68
RTS0048054,127
RTS0048055,88
RTS0048056,87
RTS0048057,53
RTS0048058,86
RTS0048059,103
RTS0048060,95
RTS0048061,82
RTS0048062,61
RTS0048063,79
RTS0048064,117
RTS0048065,116
RTS0048066,123
RTS0048067,73
RTS0048068,107
RTS0048069,69
RTS0048070,72
RTS0048071,119
RTS0048072,69
RTS0048073,80
RTS0048074,54
RTS0048076,88
RTS0048077,140
RTS0048078,95
RTS0048079,91
RTS0048080,98
RTS0048081,164
RTS0048082,100
RTS0048084,59
RTS0048085,103
RTS0048086,88
RTS0048087,105
RTS0048088,76
RTS0048089,99
RTS0048090,114
RTS0048091,99
RTS0048092,79
RTS0048093,188
RTS0048094,61
RTS0048096,78
RTS0048097,82
RTS0048098,2853
RTS0048099,3494
RTS0048100,3362
RTS0048101,2239
RTS0048102,2417
RTS0048104,74
RTS0048105,136
RTS0048106,67
RTS0048107,85
RTS0048108,110
RTS0048109,59
RTS0048110,81
RTS0048111,61
RTS0048112,84
RTS0048113,46
RTS0048114,67
RTS0048115,65
RTS0048116,83
RTS0048117,80
RTS0048118,85
RTS0048120,84
RTS0048126,61
RTS0048127,145
RTS0048129,176
RTS0048130,60
RTS0048131,138
RTS0048132,213
RTS0048133,69
RTS0048134,121
RTS0048135,204
RTS0048136,62
RTS0048138,76
RTS0048139,126
RTS0048140,95
RTS0048141,122
RTS0048142,172
RTS0048144,106
RTS0048145,165
RTS0048146,121
RTS0048147,58
RTS0048148,72
RTS0048149,68
RTS0048150,117
RTS0048151,67
RTS0048152,98
RTS0048153,122
RTS0048154,90
RTS0048155,80
RTS0048156,195
RTS0048158,106
RTS0048159,94
RTS0048160,4726
RTS0048161,5801
RTS0048162,111
RTS0048163,89
RTS0048164,1189
RTS0048165,235
RTS0048166,105
RTS0048167,148
RTS0048168,105
RTS0048169,113
RTS0048170,87
RTS0048171,107
RTS0048172,84
RTS0048173,77
RTS0048175,81
RTS0048176,113
RTS0048177,97
RTS0048178,130
RTS0048179,116
RTS0048180,120
RTS0048181,159
RTS0048182,107
RTS0048183,145
RTS0048184,156
RTS0048185,152
RTS0048186,90
RTS0048188,115
RTS0048189,159
RTS0048190,77
RTS0048191,79
RTS0048192,122
RTS0048193,88
RTS0048194,92
RTS0048195,86
RTS0048196,90
RTS0048197,113
RTS0048198,112
RTS0048200,96
RTS0048201,62
RTS0048202,73
RTS0048203,80
RTS0048204,80
RTS0048205,109
RTS0048207,76
RTS0048208,164
RTS0048209,106
RTS0048210,154
RTS0048211,138
RTS0048212,85
RTS0048213,83
RTS0048214,73
RTS0048215,115
RTS0048216,134
RTS0048217,98
RTS0048218,115
RTS0048219,82
RTS0048220,103
RTS0048221,98
RTS0048222,95
RTS0048223,75
RTS0048224,100
RTS0048225,105
RTS0048226,90
RTS0048227,136
RTS0048228,80
RTS0048229,92
RTS0048230,73
RTS0048231,101
RTS0048232,112
RTS0048233,106
RTS0048234,110
RTS0048235,134
RTS0048236,97
RTS0048237,86
RTS0048238,96
RTS0048239,97
RTS0048240,113
RTS0048241,140
RTS0048242,116
RTS0048243,126
RTS0048244,112
RTS0048245,105
RTS0048246,119
RTS0049343,170
RTS0049344,386
RTS0049345,200
RTS0049346,66
RTS0049347,102
RTS0049348,119
RTS0049349,79
RTS0049350,76
RTS0049351,82
RTS0049352,85
RTS0049353,76
RTS0049354,75
RTS0049355,69
RTS0049356,116
RTS0049357,77
RTS0049358,65
RTS0049359,67
RTS0049360,167
RTS0049361,78
RTS0049362,75
RTS0049363,80
RTS0049364,79
RTS0049365,63
RTS0049366,179
RTS0049367,231
RTS0049368,164
RTS0049369,76
RTS0049370,61
RTS0049371,142
RTS0049372,95
RTS0049373,324
RTS0049374,282
RTS0049375,242
RTS0049376,244
RTS0049377,262
RTS0049378,262
RTS0049379,167
RTS0049380,314
RTS0049381,236
RTS0049382,245
RTS0049383,85
RTS0049384,65
RTS0049385,60
RTS0049386,117
RTS0049387,107
RTS0049388,90
RTS0049389,98
RTS0049390,1321
RTS0049391,1651
RTS0049392,1601
RTS0049393,1653
RTS0049394,862
RTS0049395,543
RTS0049396,282
RTS0049397,303
RTS0049398,406
RTS0049399,209
RTS0049400,90
RTS0049401,90
RTS0049402,96
RTS0049403,59
RTS0049404,103
RTS0049405,121
RTS0049406,103
RTS0049407,97
RTS0049408,88
RTS0049409,82
RTS0049410,91
RTS0049411,119
RTS0049412,61
RTS0049413,45
RTS0049414,85
RTS0049415,148
RTS0049416,125
RTS0049417,88
RTS0049418,85
RTS0049419,88
RTS0049420,71
RTS0049421,89
RTS0049422,57
RTS0049423,81
RTS0049424,133
RTS0049425,118
RTS0049426,156
RTS0049427,146
RTS0049428,65
RTS0049429,157
RTS0049430,126
RTS0049431,90
RTS0049432,109
RTS0049433,93
RTS0049434,83
RTS0049435,79
RTS0049436,66
RTS0049437,212
RTS0049438,92
RTS0049439,115
RTS0049440,88
RTS0049441,119
RTS0049442,166
RTS0049443,99
RTS0049444,149
RTS0049445,76
RTS0049446,84
RTS0049447,139
RTS0049448,71
RTS0049449,164
RTS0049450,107
RTS0049451,124
RTS0049452,87
RTS0049453,108
RTS0049454,66
RTS0049455,97
RTS0049456,112
RTS0049457,199
RTS0049458,100
RTS0049459,133
RTS0049460,157
RTS0049461,247
RTS0049462,252
RTS0049463,111
RTS0049464,107
RTS0049465,91
RTS0049466,64
RTS0049467,72
RTS0049468,111
RTS0049469,109
RTS0049470,132
RTS0049471,225
RTS0049472,111
RTS0049473,429
RTS0049474,96
RTS0049475,102
RTS0049476,105
RTS0049477,54
RTS0049478,108
RTS0049479,3811
RTS0049480,388
RTS0049481,50
RTS0049482,79
RTS0049483,82
RTS0049484,109
RTS0049485,122
RTS0997079,130
RTS0997080,276
RTS0997081,76
RTS0997082,201
RTS0997083,205
RTS0997084,200
RTS0997085,168
RTS0997086,225
RTS0997087,41
RTS0997088,65646
RTS0997089,8408
RTS0997090,504
RTS0997091,136
RTS0997092,59
RTS0997093,56
RTS0997094,14
RTS0997095,48
RTS0997096,65
RTS0997097,39
RTS0997098,47
RTS0997099,47
RTS0997100,48
RTS0997101,46
RTS0997102,38
RTS0997103,28
RTS0997104,41
RTS0997105,43
RTS0997106,53
RTS0997107,38
RTS0997108,40
RTS0997109,27
RTS0997110,56
RTS0997111,42
RTS0997112,48
RTS0997113,42
RTS0997114,42
RTS0997115,46
RTS0997116,51
RTS0997117,32
RTS0997118,37
RTS0997119,21
RTS0997120,31
RTS0997121,96
RTS0997122,139
RTS0997123,144
RTS0997124,99
RTS0997125,268
RTS0997126,341
RTS0997127,332
RTS0997128,348
RTS0997129,345
RTS0997130,81
</Code_Summary>
