# Supplementary material for: Spatial meta-transcriptomics reveal associations of intratumor bacteria burden with lung cancer cells showing a distinct oncogenic signature
Source: J Immunother Cancer. 2022 Jul 6;10(7):e004698. doi: 10.1136/jitc-2022-004698 (PMC9260850; doi:10.1136/jitc-2022-004698)
Supplement: Supplementary data [file jitc-2022-004698supp009.zip › DSP-1001660004185-D-C02.dcc]

<Header>
FileVersion,0.02
SoftwareVersion,"GeoMx_NGS_Pipeline_ 2.0.0"
Date,2020-6-15
</Header>

<Scan_Attributes>
ID,DSP-1001660004185-D-C02
Plate_ID,1001660004185
Well,C02
</Scan_Attributes>

<NGS_Processing_Attributes>
SeqSetId,
tamperedIni,No
Raw,2246424
Trimmed,2236561
Stitched,2223660
Aligned,2186569
umiQ30,0.9917
rtsQ30,0.9917
</NGS_Processing_Attributes>


<Code_Summary>
RTS0039454,39
RTS0039455,21
RTS0039456,22
RTS0039457,44
RTS0039458,13
RTS0039459,10
RTS0039460,13
RTS0039461,13
RTS0039462,9
RTS0039463,12
RTS0039464,14
RTS0039465,30
RTS0039466,18
RTS0039467,37
RTS0039468,11
RTS0039469,58
RTS0039470,94
RTS0039471,108
RTS0039472,138
RTS0039473,91
RTS0039474,179
RTS0039475,134
RTS0039476,169
RTS0039477,239
RTS0039478,271
RTS0039479,18
RTS0039480,18
RTS0039481,11
RTS0039482,16
RTS0039483,14
RTS0039484,22
RTS0039485,26
RTS0039486,21
RTS0039487,13
RTS0039488,27
RTS0039489,27
RTS0039490,24
RTS0039491,16
RTS0039492,17
RTS0039493,36
RTS0039494,11
RTS0039495,15
RTS0039496,19
RTS0039497,9
RTS0039498,15
RTS0039499,90
RTS0039500,74
RTS0039501,81
RTS0039502,109
RTS0039503,149
RTS0039504,12
RTS0039505,13
RTS0039506,8
RTS0039507,48
RTS0039508,39
RTS0039509,17
RTS0039510,49
RTS0039511,183
RTS0039512,126
RTS0039513,132
RTS0039514,194
RTS0039515,192
RTS0039516,12
RTS0039517,6
RTS0039518,10
RTS0039519,18
RTS0039520,5
RTS0039521,13
RTS0039522,15
RTS0039523,10
RTS0039524,24
RTS0039525,17
RTS0039526,12
RTS0039527,28
RTS0039528,26
RTS0039529,23
RTS0039530,18
RTS0039531,18
RTS0039532,16
RTS0039533,15
RTS0039534,13
RTS0039535,18
RTS0039536,10
RTS0039537,13
RTS0039538,5
RTS0039539,16
RTS0039540,11
RTS0039541,12
RTS0039542,16
RTS0039543,11
RTS0039544,14
RTS0039545,14
RTS0039546,13
RTS0039547,15
RTS0039548,20
RTS0039549,21
RTS0039550,16
RTS0039551,17
RTS0039552,18
RTS0039553,17
RTS0039554,19
RTS0039555,12
RTS0039556,5
RTS0039557,16
RTS0039558,11
RTS0039559,15
RTS0039560,17
RTS0039561,8
RTS0039562,19
RTS0039563,11
RTS0039564,15
RTS0039565,19
RTS0039566,19
RTS0039567,8
RTS0039568,11
RTS0039569,13
RTS0039570,9
RTS0039571,6
RTS0039572,15
RTS0039573,11
RTS0039574,12
RTS0039575,10
RTS0039576,16
RTS0039577,19
RTS0039578,19
RTS0039579,11
RTS0039580,21
RTS0039581,29
RTS0039582,39
RTS0039583,41
RTS0039584,24
RTS0039585,26
RTS0039586,16
RTS0039587,14
RTS0039588,21
RTS0039589,21
RTS0039590,18
RTS0039591,24
RTS0039592,24
RTS0039593,18
RTS0039594,15
RTS0039595,12
RTS0039596,29
RTS0039597,12
RTS0039598,18
RTS0039599,14
RTS0039600,23
RTS0039601,7
RTS0039602,12
RTS0039603,10
RTS0039604,12
RTS0039605,8
RTS0039606,9
RTS0039607,15
RTS0039608,11
RTS0039609,9
RTS0039610,12
RTS0039611,15
RTS0039612,15
RTS0039613,11
RTS0039614,12
RTS0039615,11
RTS0039616,7
RTS0039617,8
RTS0039619,10
RTS0039620,5
RTS0039621,8
RTS0039622,12
RTS0039623,7
RTS0039624,10
RTS0039625,5
RTS0039626,12
RTS0039627,9
RTS0039628,13
RTS0039629,13
RTS0039630,18
RTS0039631,7
RTS0039632,12
RTS0039633,11
RTS0039634,13
RTS0039635,9
RTS0039636,13
RTS0039637,13
RTS0039638,15
RTS0039639,24
RTS0039640,14
RTS0039641,18
RTS0039642,12
RTS0039643,25
RTS0039644,13
RTS0039645,14
RTS0039646,9
RTS0039647,7
RTS0039648,13
RTS0039649,11
RTS0039650,13
RTS0039651,56
RTS0039652,62
RTS0039653,48
RTS0039654,40
RTS0039655,50
RTS0039656,49
RTS0039657,32
RTS0039658,32
RTS0039659,44
RTS0039660,37
RTS0039661,17
RTS0039662,10
RTS0039663,7
RTS0039664,12
RTS0039665,23
RTS0039666,10
RTS0039667,18
RTS0039668,24
RTS0039669,27
RTS0039670,16
RTS0039671,33
RTS0039672,40
RTS0039673,18
RTS0039674,23
RTS0039675,33
RTS0039676,8
RTS0039677,10
RTS0039678,7
RTS0039679,9
RTS0039680,13
RTS0039681,42
RTS0039682,28
RTS0039683,20
RTS0039684,35
RTS0039685,36
RTS0039686,31
RTS0039687,50
RTS0039688,42
RTS0039689,32
RTS0039690,43
RTS0039691,7
RTS0039692,8
RTS0039693,11
RTS0039694,14
RTS0039695,11
RTS0039696,15
RTS0039697,10
RTS0039698,15
RTS0039699,6
RTS0039700,10
RTS0039701,25
RTS0039702,31
RTS0039703,29
RTS0039704,24
RTS0039705,27
RTS0039706,14
RTS0039707,14
RTS0039708,11
RTS0039709,19
RTS0039710,17
RTS0039711,29
RTS0039712,30
RTS0039713,29
RTS0039714,17
RTS0039715,36
RTS0039716,21
RTS0039717,26
RTS0039718,15
RTS0039719,18
RTS0039720,63
RTS0039721,18
RTS0039722,22
RTS0039723,38
RTS0039724,28
RTS0039725,23
RTS0039726,27
RTS0039727,21
RTS0039728,23
RTS0039729,24
RTS0039730,27
RTS0039731,13
RTS0039732,12
RTS0039733,10
RTS0039734,11
RTS0039735,16
RTS0039736,20
RTS0039737,10
RTS0039738,12
RTS0039739,25
RTS0039740,20
RTS0039741,19
RTS0039742,20
RTS0039743,26
RTS0039744,30
RTS0039745,27
RTS0039746,16
RTS0039747,12
RTS0039749,14
RTS0039750,8
RTS0039751,18
RTS0039752,6
RTS0039753,23
RTS0039754,7
RTS0039755,6
RTS0039756,22
RTS0039757,8
RTS0039758,16
RTS0039759,12
RTS0039760,16
RTS0039761,19
RTS0039762,16
RTS0039763,34
RTS0039764,20
RTS0039765,16
RTS0039766,20
RTS0039767,14
RTS0039768,21
RTS0039769,21
RTS0039770,37
RTS0039771,33
RTS0039772,42
RTS0039773,47
RTS0039774,34
RTS0039775,55
RTS0039776,17
RTS0039777,22
RTS0039778,15
RTS0039779,12
RTS0039780,15
RTS0039781,31
RTS0039782,17
RTS0039783,26
RTS0039784,30
RTS0039785,33
RTS0039786,21
RTS0039787,15
RTS0039788,13
RTS0039789,13
RTS0039790,28
RTS0039791,36
RTS0039792,22
RTS0039793,28
RTS0039794,46
RTS0039795,29
RTS0039796,16
RTS0039797,27
RTS0039798,23
RTS0039799,12
RTS0039800,13
RTS0039801,9
RTS0039802,9
RTS0039803,18
RTS0039804,17
RTS0039805,17
RTS0039806,9
RTS0039807,5
RTS0039808,8
RTS0039809,13
RTS0039810,8
RTS0039811,12
RTS0039812,17
RTS0039813,16
RTS0039814,26
RTS0039815,21
RTS0039816,11
RTS0039817,20
RTS0039818,10
RTS0039819,11
RTS0039820,11
RTS0039821,17
RTS0039822,19
RTS0039823,25
RTS0039824,20
RTS0039825,14
RTS0039826,10
RTS0039827,13
RTS0039828,12
RTS0039829,17
RTS0039830,15
RTS0039831,26
RTS0039832,32
RTS0039833,23
RTS0039834,40
RTS0039835,54
RTS0039836,19
RTS0039838,17
RTS0039839,16
RTS0039840,7
RTS0039841,34
RTS0039842,28
RTS0039843,21
RTS0039844,35
RTS0039845,22
RTS0039846,19
RTS0039847,10
RTS0039848,8
RTS0039849,5
RTS0039850,10
RTS0039851,19
RTS0039852,17
RTS0039853,21
RTS0039854,15
RTS0039855,11
RTS0039856,9
RTS0039857,5
RTS0039858,6
RTS0039859,18
RTS0039860,10
RTS0039861,11
RTS0039862,8
RTS0039863,13
RTS0039864,6
RTS0039865,14
RTS0039866,53
RTS0039867,90
RTS0039868,32
RTS0039869,69
RTS0039870,61
RTS0039871,7
RTS0039872,5
RTS0039873,8
RTS0039874,12
RTS0039875,15
RTS0039876,9
RTS0039877,21
RTS0039878,17
RTS0039879,14
RTS0039880,16
RTS0039881,10
RTS0039882,9
RTS0039883,13
RTS0039884,19
RTS0039885,12
RTS0039886,12
RTS0039887,17
RTS0039888,19
RTS0039890,14
RTS0039891,8
RTS0039892,10
RTS0039893,16
RTS0039894,14
RTS0039895,9
RTS0039896,15
RTS0039897,11
RTS0039898,16
RTS0039899,12
RTS0039900,18
RTS0039901,11
RTS0039902,22
RTS0039903,11
RTS0039904,20
RTS0039905,18
RTS0039906,13
RTS0039907,14
RTS0039908,14
RTS0039909,14
RTS0039910,13
RTS0039911,7
RTS0039912,13
RTS0039913,13
RTS0039914,10
RTS0039915,13
RTS0039916,11
RTS0039917,13
RTS0039918,18
RTS0039919,12
RTS0039920,14
RTS0039921,17
RTS0039922,11
RTS0039923,15
RTS0039924,15
RTS0039925,10
RTS0039926,33
RTS0039927,27
RTS0039928,34
RTS0039929,32
RTS0039930,24
RTS0039931,13
RTS0039932,16
RTS0039933,13
RTS0039934,13
RTS0039935,23
RTS0039936,13
RTS0039937,15
RTS0039938,15
RTS0039939,7
RTS0039940,15
RTS0039941,14
RTS0039942,12
RTS0039943,12
RTS0039944,16
RTS0039945,9
RTS0039946,42
RTS0039947,29
RTS0039948,52
RTS0039949,37
RTS0039950,34
RTS0039951,16
RTS0039952,18
RTS0039953,13
RTS0039954,16
RTS0039955,19
RTS0039956,43
RTS0039957,38
RTS0039958,47
RTS0039959,41
RTS0039960,43
RTS0039961,9
RTS0039962,5
RTS0039963,9
RTS0039964,12
RTS0039965,7
RTS0039966,12
RTS0039967,4
RTS0039968,10
RTS0039969,5
RTS0039970,12
RTS0039971,16
RTS0039972,16
RTS0039973,7
RTS0039974,23
RTS0039975,12
RTS0039976,15
RTS0039977,12
RTS0039978,15
RTS0039979,13
RTS0039980,17
RTS0039981,16
RTS0039982,19
RTS0039983,36
RTS0039984,17
RTS0039985,27
RTS0039986,94
RTS0039987,80
RTS0039988,86
RTS0039989,80
RTS0039990,95
RTS0039991,13
RTS0039992,13
RTS0039993,23
RTS0039994,15
RTS0039995,23
RTS0039996,286
RTS0039997,189
RTS0039998,169
RTS0039999,211
RTS0040000,227
RTS0040001,14
RTS0040002,24
RTS0040003,10
RTS0040004,10
RTS0040005,13
RTS0040006,12
RTS0040007,27
RTS0040008,7
RTS0040009,18
RTS0040010,24
RTS0040011,17
RTS0040012,13
RTS0040013,19
RTS0040014,15
RTS0040015,13
RTS0040016,10
RTS0040017,8
RTS0040018,13
RTS0040019,22
RTS0040020,17
RTS0040021,10
RTS0040022,9
RTS0040023,16
RTS0040024,15
RTS0040025,8
RTS0040026,40
RTS0040027,82
RTS0040028,107
RTS0040029,54
RTS0040030,77
RTS0040031,11
RTS0040032,19
RTS0040033,13
RTS0040034,12
RTS0040035,8
RTS0040036,11
RTS0040037,18
RTS0040038,15
RTS0040039,9
RTS0040040,8
RTS0040041,7
RTS0040042,19
RTS0040043,9
RTS0040044,7
RTS0040045,14
RTS0040046,12
RTS0040047,16
RTS0040048,16
RTS0040049,10
RTS0040050,10
RTS0040051,8
RTS0040052,16
RTS0040053,22
RTS0040054,18
RTS0040055,14
RTS0040056,13
RTS0040057,10
RTS0040058,7
RTS0040059,5
RTS0040060,12
RTS0040061,6
RTS0040062,8
RTS0040063,8
RTS0040064,6
RTS0040065,13
RTS0040066,14
RTS0040067,7
RTS0040068,8
RTS0040069,16
RTS0040070,6
RTS0040071,13
RTS0040072,14
RTS0040073,19
RTS0040074,15
RTS0040075,17
RTS0040076,10
RTS0040077,16
RTS0040078,9
RTS0040079,13
RTS0040080,13
RTS0040081,14
RTS0040082,11
RTS0040083,19
RTS0040084,13
RTS0040085,13
RTS0040086,8
RTS0040087,5
RTS0040088,17
RTS0040089,11
RTS0040090,16
RTS0040091,9
RTS0040092,8
RTS0040093,9
RTS0040094,11
RTS0040095,8
RTS0040096,18
RTS0040097,14
RTS0040098,15
RTS0040099,14
RTS0040100,17
RTS0040101,11
RTS0040102,15
RTS0040103,9
RTS0040104,14
RTS0040105,9
RTS0040106,13
RTS0040107,14
RTS0040108,9
RTS0040109,7
RTS0040110,19
RTS0040111,8
RTS0040112,8
RTS0040113,7
RTS0040114,8
RTS0040115,18
RTS0040116,35
RTS0040117,44
RTS0040118,34
RTS0040119,38
RTS0040120,31
RTS0040121,30
RTS0040122,46
RTS0040123,23
RTS0040124,21
RTS0040125,31
RTS0040126,15
RTS0040127,20
RTS0040128,21
RTS0040129,22
RTS0040130,27
RTS0040131,16
RTS0040132,10
RTS0040133,13
RTS0040134,14
RTS0040135,9
RTS0040136,9
RTS0040137,17
RTS0040138,20
RTS0040139,16
RTS0040140,14
RTS0040141,16
RTS0040142,21
RTS0040143,13
RTS0040144,26
RTS0040145,17
RTS0040146,39
RTS0040147,44
RTS0040148,34
RTS0040149,42
RTS0040150,36
RTS0040151,11
RTS0040152,12
RTS0040153,22
RTS0040154,10
RTS0040155,11
RTS0040156,18
RTS0040157,22
RTS0040158,13
RTS0040159,24
RTS0040160,24
RTS0040161,10
RTS0040162,6
RTS0040163,8
RTS0040164,8
RTS0040165,11
RTS0040166,7
RTS0040167,15
RTS0040168,18
RTS0040169,19
RTS0040170,11
RTS0040171,8
RTS0040172,22
RTS0040173,12
RTS0040174,21
RTS0040175,23
RTS0040176,5
RTS0040177,3
RTS0040178,8
RTS0040179,5
RTS0040180,12
RTS0040181,10
RTS0040182,19
RTS0040183,7
RTS0040184,14
RTS0040185,8
RTS0040186,11
RTS0040187,6
RTS0040188,6
RTS0040189,12
RTS0040190,16
RTS0040191,8
RTS0040192,10
RTS0040193,9
RTS0040194,8
RTS0040195,11
RTS0040196,10
RTS0040197,3
RTS0040198,6
RTS0040199,12
RTS0040200,9
RTS0040201,47
RTS0040202,43
RTS0040203,35
RTS0040204,38
RTS0040205,47
RTS0040206,29
RTS0040207,14
RTS0040208,34
RTS0040209,43
RTS0040210,44
RTS0040211,12
RTS0040212,9
RTS0040213,11
RTS0040214,9
RTS0040215,12
RTS0040216,10
RTS0040217,16
RTS0040218,4
RTS0040219,15
RTS0040220,7
RTS0040221,6
RTS0040222,4
RTS0040223,10
RTS0040224,7
RTS0040225,7
RTS0040226,13
RTS0040227,8
RTS0040228,18
RTS0040229,9
RTS0040230,8
RTS0040231,11
RTS0040232,15
RTS0040233,12
RTS0040234,9
RTS0040235,14
RTS0040236,31
RTS0040237,45
RTS0040238,31
RTS0040239,47
RTS0040240,28
RTS0040241,13
RTS0040242,16
RTS0040243,12
RTS0040244,20
RTS0040245,25
RTS0040246,13
RTS0040247,14
RTS0040248,17
RTS0040249,23
RTS0040250,13
RTS0040251,35
RTS0040252,36
RTS0040253,34
RTS0040254,27
RTS0040255,39
RTS0040256,9
RTS0040257,11
RTS0040258,9
RTS0040259,7
RTS0040260,12
RTS0040261,5
RTS0040262,12
RTS0040263,10
RTS0040264,13
RTS0040265,8
RTS0040266,14
RTS0040267,4
RTS0040268,8
RTS0040269,7
RTS0040270,8
RTS0040271,25
RTS0040272,26
RTS0040273,14
RTS0040274,21
RTS0040275,21
RTS0040276,21
RTS0040277,30
RTS0040278,46
RTS0040279,55
RTS0040280,43
RTS0040281,16
RTS0040282,9
RTS0040283,6
RTS0040284,9
RTS0040285,13
RTS0040286,12
RTS0040287,4
RTS0040288,13
RTS0040289,5
RTS0040290,15
RTS0040291,9
RTS0040292,6
RTS0040293,5
RTS0040294,17
RTS0040295,7
RTS0040296,15
RTS0040297,8
RTS0040298,13
RTS0040299,9
RTS0040300,20
RTS0040301,8
RTS0040302,8
RTS0040303,11
RTS0040304,14
RTS0040305,13
RTS0040306,11
RTS0040307,6
RTS0040308,10
RTS0040309,6
RTS0040310,7
RTS0040311,39
RTS0040312,44
RTS0040313,42
RTS0040314,56
RTS0040315,51
RTS0040316,5
RTS0040317,13
RTS0040318,10
RTS0040319,18
RTS0040320,10
RTS0040321,9
RTS0040322,17
RTS0040323,12
RTS0040324,14
RTS0040325,15
RTS0040326,16
RTS0040327,20
RTS0040328,23
RTS0040329,25
RTS0040330,12
RTS0040331,17
RTS0040332,11
RTS0040333,12
RTS0040334,6
RTS0040335,14
RTS0040336,36
RTS0040337,33
RTS0040338,17
RTS0040339,26
RTS0040340,23
RTS0040341,24
RTS0040342,14
RTS0040343,26
RTS0040344,23
RTS0040345,29
RTS0040346,5
RTS0040347,12
RTS0040348,4
RTS0040349,28
RTS0040350,16
RTS0040351,10
RTS0040352,9
RTS0040353,14
RTS0040354,5
RTS0040355,10
RTS0040356,17
RTS0040357,20
RTS0040358,14
RTS0040359,14
RTS0040360,15
RTS0040361,15
RTS0040363,13
RTS0040364,10
RTS0040365,9
RTS0040366,64
RTS0040367,58
RTS0040368,60
RTS0040369,37
RTS0040370,70
RTS0040371,29
RTS0040372,15
RTS0040373,19
RTS0040374,6
RTS0040375,7
RTS0040376,58
RTS0040377,53
RTS0040378,53
RTS0040379,42
RTS0040380,43
RTS0040381,28
RTS0040382,21
RTS0040383,6
RTS0040384,12
RTS0040385,12
RTS0040386,63
RTS0040387,44
RTS0040388,56
RTS0040389,45
RTS0040390,38
RTS0040391,25
RTS0040392,30
RTS0040393,34
RTS0040394,27
RTS0040395,25
RTS0040396,71
RTS0040397,81
RTS0040398,55
RTS0040399,66
RTS0040400,56
RTS0040401,35
RTS0040402,22
RTS0040403,23
RTS0040404,37
RTS0040405,17
RTS0040406,14
RTS0040407,17
RTS0040408,11
RTS0040409,14
RTS0040410,25
RTS0040411,37
RTS0040412,24
RTS0040413,44
RTS0040414,36
RTS0040415,40
RTS0040416,105
RTS0040417,65
RTS0040418,50
RTS0040419,92
RTS0040420,119
RTS0040421,38
RTS0040422,51
RTS0040423,55
RTS0040424,37
RTS0040425,29
RTS0040426,11
RTS0040428,16
RTS0040429,14
RTS0040430,17
RTS0040431,20
RTS0040432,10
RTS0040433,16
RTS0040434,10
RTS0040435,29
RTS0040436,54
RTS0040437,85
RTS0040438,129
RTS0040439,93
RTS0040440,95
RTS0040441,21
RTS0040442,26
RTS0040443,28
RTS0040444,24
RTS0040445,31
RTS0040446,38
RTS0040447,30
RTS0040448,29
RTS0040449,44
RTS0040450,20
RTS0040451,21
RTS0040452,22
RTS0040453,14
RTS0040454,16
RTS0040455,43
RTS0040456,42
RTS0040457,28
RTS0040458,22
RTS0040459,15
RTS0040460,36
RTS0040461,24
RTS0040462,19
RTS0040463,16
RTS0040464,19
RTS0040465,19
RTS0040466,15
RTS0040467,10
RTS0040468,17
RTS0040469,18
RTS0040470,8
RTS0040471,14
RTS0040472,9
RTS0040473,11
RTS0040474,8
RTS0040475,11
RTS0040476,5
RTS0040477,15
RTS0040478,8
RTS0040479,13
RTS0040480,7
RTS0040481,24
RTS0040482,25
RTS0040483,17
RTS0040484,26
RTS0040485,33
RTS0040486,11
RTS0040487,8
RTS0040488,6
RTS0040489,15
RTS0040490,15
RTS0040491,7
RTS0040492,14
RTS0040493,15
RTS0040494,21
RTS0040495,15
RTS0040496,8
RTS0040497,19
RTS0040498,8
RTS0040499,16
RTS0040500,12
RTS0040501,23
RTS0040502,12
RTS0040503,12
RTS0040504,18
RTS0040505,8
RTS0040506,11
RTS0040507,9
RTS0040508,10
RTS0040509,9
RTS0040510,6
RTS0040511,6
RTS0040512,9
RTS0040513,9
RTS0040514,11
RTS0040515,20
RTS0040516,16
RTS0040517,12
RTS0040518,10
RTS0040519,9
RTS0040520,10
RTS0040521,8
RTS0040522,13
RTS0040523,8
RTS0040524,5
RTS0040525,12
RTS0040526,10
RTS0040527,8
RTS0040528,17
RTS0040529,13
RTS0040530,14
RTS0040531,11
RTS0040532,19
RTS0040533,9
RTS0040534,13
RTS0040535,15
RTS0040536,29
RTS0040537,64
RTS0040538,47
RTS0040539,42
RTS0040540,59
RTS0040541,10
RTS0040542,11
RTS0040543,11
RTS0040544,14
RTS0040545,7
RTS0040546,10
RTS0040547,5
RTS0040548,6
RTS0040549,6
RTS0040550,10
RTS0040551,6
RTS0040552,5
RTS0040553,15
RTS0040554,9
RTS0040555,12
RTS0040556,17
RTS0040557,7
RTS0040558,8
RTS0040559,8
RTS0040560,10
RTS0040561,7
RTS0040562,6
RTS0040563,8
RTS0040564,9
RTS0040565,9
RTS0040566,8
RTS0040567,7
RTS0040568,6
RTS0040569,14
RTS0040570,8
RTS0040571,21
RTS0040572,12
RTS0040573,15
RTS0040574,21
RTS0040575,11
RTS0040576,18
RTS0040577,18
RTS0040578,17
RTS0040579,18
RTS0040580,28
RTS0040581,9
RTS0040582,15
RTS0040583,11
RTS0040584,13
RTS0040585,14
RTS0040586,15
RTS0040587,10
RTS0040588,9
RTS0040589,9
RTS0040590,10
RTS0040591,19
RTS0040592,9
RTS0040593,7
RTS0040594,11
RTS0040595,14
RTS0040596,12
RTS0040597,20
RTS0040598,10
RTS0040599,13
RTS0040600,19
RTS0040601,10
RTS0040602,11
RTS0040603,5
RTS0040604,18
RTS0040605,13
RTS0040606,8
RTS0040607,11
RTS0040608,9
RTS0040609,10
RTS0040610,20
RTS0040611,14
RTS0040612,13
RTS0040613,15
RTS0040614,20
RTS0040615,11
RTS0040616,9
RTS0040617,8
RTS0040618,10
RTS0040619,8
RTS0040620,13
RTS0040621,10
RTS0040622,14
RTS0040623,7
RTS0040624,13
RTS0040625,13
RTS0040626,11
RTS0040627,7
RTS0040628,13
RTS0040629,14
RTS0040630,22
RTS0040631,25
RTS0040632,24
RTS0040633,28
RTS0040634,27
RTS0040635,17
RTS0040636,16
RTS0040637,13
RTS0040638,7
RTS0040639,11
RTS0040640,16
RTS0040641,25
RTS0040642,35
RTS0040643,25
RTS0040644,45
RTS0040645,42
RTS0040646,11
RTS0040647,13
RTS0040648,17
RTS0040649,21
RTS0040650,10
RTS0040651,31
RTS0040652,20
RTS0040653,19
RTS0040654,27
RTS0040655,19
RTS0040656,26
RTS0040657,22
RTS0040658,22
RTS0040659,24
RTS0040660,20
RTS0040661,4
RTS0040662,12
RTS0040663,11
RTS0040664,8
RTS0040665,5
RTS0040666,22
RTS0040667,15
RTS0040668,9
RTS0040669,6
RTS0040670,8
RTS0040671,10
RTS0040672,7
RTS0040673,9
RTS0040674,16
RTS0040675,11
RTS0040676,82
RTS0040677,49
RTS0040678,78
RTS0040679,62
RTS0040680,190
RTS0040681,79
RTS0040682,72
RTS0040683,98
RTS0040684,130
RTS0040685,76
RTS0040686,13
RTS0040687,18
RTS0040688,10
RTS0040689,11
RTS0040690,11
RTS0040691,11
RTS0040692,8
RTS0040693,11
RTS0040694,12
RTS0040695,12
RTS0040696,10
RTS0040697,14
RTS0040698,8
RTS0040699,12
RTS0040700,11
RTS0040701,127
RTS0040702,105
RTS0040703,92
RTS0040704,135
RTS0040705,155
RTS0040706,10
RTS0040707,6
RTS0040708,9
RTS0040709,17
RTS0040710,16
RTS0040711,14
RTS0040712,9
RTS0040713,17
RTS0040714,11
RTS0040715,6
RTS0040716,3
RTS0040717,9
RTS0040718,6
RTS0040719,15
RTS0040720,9
RTS0040721,14
RTS0040722,5
RTS0040723,9
RTS0040724,11
RTS0040725,11
RTS0040726,27
RTS0040727,51
RTS0040728,33
RTS0040729,49
RTS0040730,40
RTS0040731,30
RTS0040732,21
RTS0040733,27
RTS0040734,20
RTS0040735,12
RTS0040736,131
RTS0040737,139
RTS0040738,127
RTS0040739,102
RTS0040740,144
RTS0040741,15
RTS0040742,9
RTS0040743,9
RTS0040744,9
RTS0040745,13
RTS0040746,20
RTS0040747,13
RTS0040748,11
RTS0040749,12
RTS0040750,21
RTS0040751,16
RTS0040752,19
RTS0040753,13
RTS0040754,8
RTS0040755,18
RTS0040756,23
RTS0040757,12
RTS0040758,25
RTS0040759,19
RTS0040760,31
RTS0040761,17
RTS0040762,29
RTS0040763,22
RTS0040764,33
RTS0040765,26
RTS0040766,15
RTS0040767,19
RTS0040768,8
RTS0040769,20
RTS0040770,9
RTS0040771,12
RTS0040772,9
RTS0040773,12
RTS0040774,16
RTS0040775,12
RTS0040776,11
RTS0040777,11
RTS0040778,16
RTS0040779,16
RTS0040780,8
RTS0040781,20
RTS0040782,23
RTS0040783,17
RTS0040784,21
RTS0040785,23
RTS0040786,11
RTS0040787,12
RTS0040788,11
RTS0040789,10
RTS0040790,7
RTS0040791,9
RTS0040792,14
RTS0040793,12
RTS0040794,11
RTS0040795,4
RTS0040796,28
RTS0040797,11
RTS0040798,14
RTS0040799,8
RTS0040800,7
RTS0040801,28
RTS0040802,27
RTS0040803,27
RTS0040804,11
RTS0040805,21
RTS0040806,12
RTS0040807,12
RTS0040808,9
RTS0040809,11
RTS0040810,4
RTS0040811,5
RTS0040812,16
RTS0040813,5
RTS0040814,17
RTS0040815,14
RTS0040816,18
RTS0040817,16
RTS0040818,18
RTS0040819,13
RTS0040820,28
RTS0040821,15
RTS0040822,18
RTS0040823,13
RTS0040824,19
RTS0040825,20
RTS0040826,18
RTS0040827,16
RTS0040828,19
RTS0040830,10
RTS0040831,20
RTS0040832,19
RTS0040833,11
RTS0040834,16
RTS0040836,138
RTS0040837,87
RTS0040838,98
RTS0040839,116
RTS0040840,61
RTS0040841,42
RTS0040842,56
RTS0040843,50
RTS0040844,59
RTS0040845,48
RTS0040846,22
RTS0040847,28
RTS0040848,20
RTS0040849,18
RTS0040850,35
RTS0040851,24
RTS0040852,13
RTS0040853,28
RTS0040854,20
RTS0040855,21
RTS0040856,13
RTS0040857,14
RTS0040858,4
RTS0040859,9
RTS0040860,18
RTS0040861,26
RTS0040862,16
RTS0040863,14
RTS0040864,19
RTS0040865,15
RTS0040866,20
RTS0040867,26
RTS0040868,22
RTS0040869,22
RTS0040870,30
RTS0040871,15
RTS0040872,25
RTS0040873,12
RTS0040874,19
RTS0040875,12
RTS0040876,11
RTS0040877,11
RTS0040878,5
RTS0040879,5
RTS0040880,17
RTS0040881,16
RTS0040882,10
RTS0040883,11
RTS0040884,12
RTS0040885,14
RTS0040886,114
RTS0040887,168
RTS0040888,224
RTS0040889,197
RTS0040890,184
RTS0040891,14
RTS0040892,19
RTS0040893,11
RTS0040894,13
RTS0040895,14
RTS0040896,6
RTS0040897,6
RTS0040898,8
RTS0040899,4
RTS0040900,11
RTS0040901,23
RTS0040902,40
RTS0040903,22
RTS0040904,26
RTS0040905,37
RTS0040906,15
RTS0040907,25
RTS0040908,26
RTS0040909,31
RTS0040910,32
RTS0040911,34
RTS0040912,28
RTS0040913,21
RTS0040914,20
RTS0040915,18
RTS0040916,11
RTS0040917,12
RTS0040918,16
RTS0040919,11
RTS0040920,7
RTS0040921,24
RTS0040922,18
RTS0040923,24
RTS0040924,28
RTS0040925,30
RTS0040926,12
RTS0040927,10
RTS0040928,8
RTS0040929,11
RTS0040930,4
RTS0040931,24
RTS0040932,14
RTS0040933,13
RTS0040934,13
RTS0040935,21
RTS0040936,17
RTS0040937,20
RTS0040938,14
RTS0040939,19
RTS0040940,23
RTS0040941,9
RTS0040942,15
RTS0040943,6
RTS0040944,29
RTS0040945,13
RTS0040946,43
RTS0040947,81
RTS0040948,55
RTS0040949,73
RTS0040950,57
RTS0040951,12
RTS0040952,9
RTS0040953,15
RTS0040954,13
RTS0040955,10
RTS0040956,26
RTS0040957,15
RTS0040958,17
RTS0040959,19
RTS0040960,16
RTS0040961,7
RTS0040962,5
RTS0040963,13
RTS0040964,13
RTS0040965,16
RTS0040966,20
RTS0040967,13
RTS0040968,19
RTS0040969,15
RTS0040970,17
RTS0040971,13
RTS0040972,12
RTS0040973,12
RTS0040974,12
RTS0040975,7
RTS0040976,5
RTS0040977,7
RTS0040978,7
RTS0040979,21
RTS0040980,9
RTS0040981,13
RTS0040982,19
RTS0040983,19
RTS0040984,9
RTS0040985,13
RTS0040986,15
RTS0040987,18
RTS0040988,25
RTS0040989,12
RTS0040990,11
RTS0040991,22
RTS0040992,21
RTS0040993,19
RTS0040994,15
RTS0040995,14
RTS0040996,14
RTS0040997,18
RTS0040998,6
RTS0040999,11
RTS0041000,10
RTS0041001,15
RTS0041002,14
RTS0041003,24
RTS0041004,22
RTS0041005,28
RTS0041006,25
RTS0041007,23
RTS0041008,23
RTS0041009,22
RTS0041010,27
RTS0041011,9
RTS0041012,11
RTS0041013,9
RTS0041014,6
RTS0041015,17
RTS0041016,8
RTS0041017,6
RTS0041018,16
RTS0041019,14
RTS0041020,10
RTS0041021,18
RTS0041022,24
RTS0041023,24
RTS0041024,31
RTS0041025,25
RTS0041026,12
RTS0041027,19
RTS0041028,11
RTS0041029,15
RTS0041030,11
RTS0041031,22
RTS0041032,13
RTS0041033,16
RTS0041034,18
RTS0041035,19
RTS0041036,12
RTS0041037,17
RTS0041038,11
RTS0041039,6
RTS0041040,17
RTS0041041,9
RTS0041042,7
RTS0041043,22
RTS0041044,11
RTS0041045,8
RTS0041046,49
RTS0041047,37
RTS0041048,24
RTS0041049,44
RTS0041050,54
RTS0041051,16
RTS0041052,10
RTS0041053,9
RTS0041054,23
RTS0041055,20
RTS0041056,14
RTS0041057,22
RTS0041058,10
RTS0041059,12
RTS0041060,16
RTS0041061,20
RTS0041062,20
RTS0041063,18
RTS0041064,23
RTS0041066,13
RTS0041067,13
RTS0041068,26
RTS0041069,14
RTS0041070,25
RTS0041071,19
RTS0041072,15
RTS0041073,13
RTS0041074,13
RTS0041075,16
RTS0041076,32
RTS0041077,8
RTS0041078,21
RTS0041079,17
RTS0041080,15
RTS0041081,23
RTS0041082,11
RTS0041083,15
RTS0041084,13
RTS0041085,12
RTS0041086,26
RTS0041087,25
RTS0041088,17
RTS0041089,18
RTS0041090,10
RTS0041091,15
RTS0041092,17
RTS0041093,10
RTS0041094,14
RTS0041095,17
RTS0041096,5
RTS0041097,7
RTS0041098,14
RTS0041099,8
RTS0041100,9
RTS0041101,18
RTS0041102,14
RTS0041103,18
RTS0041104,20
RTS0041105,11
RTS0041106,37
RTS0041107,50
RTS0041108,32
RTS0041109,47
RTS0041110,42
RTS0041111,13
RTS0041112,11
RTS0041113,14
RTS0041114,18
RTS0041115,17
RTS0041116,20
RTS0041117,26
RTS0041118,19
RTS0041119,27
RTS0041120,16
RTS0041121,21
RTS0041122,18
RTS0041123,18
RTS0041124,10
RTS0041125,6
RTS0041126,17
RTS0041127,50
RTS0041128,18
RTS0041129,20
RTS0041130,21
RTS0041131,18
RTS0041132,29
RTS0041133,32
RTS0041134,27
RTS0041135,36
RTS0041136,27
RTS0041137,22
RTS0041138,29
RTS0041139,27
RTS0041140,18
RTS0041141,35
RTS0041142,25
RTS0041143,14
RTS0041144,24
RTS0041145,19
RTS0041146,6
RTS0041147,16
RTS0041148,20
RTS0041149,10
RTS0041150,19
RTS0041151,9
RTS0041152,13
RTS0041153,10
RTS0041154,9
RTS0041155,9
RTS0041156,21
RTS0041157,20
RTS0041158,27
RTS0041159,16
RTS0041160,19
RTS0041161,17
RTS0041162,10
RTS0041163,15
RTS0041164,10
RTS0041165,7
RTS0041166,9
RTS0041167,11
RTS0041168,13
RTS0041169,9
RTS0041170,15
RTS0041171,18
RTS0041172,15
RTS0041173,9
RTS0041174,20
RTS0041175,16
RTS0041176,11
RTS0041177,18
RTS0041178,20
RTS0041179,15
RTS0041180,10
RTS0041181,15
RTS0041182,13
RTS0041183,13
RTS0041184,15
RTS0041185,16
RTS0041186,15
RTS0041187,17
RTS0041188,19
RTS0041189,21
RTS0041190,15
RTS0041191,29
RTS0041192,29
RTS0041193,36
RTS0041194,18
RTS0041195,21
RTS0041196,14
RTS0041197,18
RTS0041198,13
RTS0041199,13
RTS0041200,17
RTS0041201,7
RTS0041202,9
RTS0041203,16
RTS0041204,8
RTS0041205,14
RTS0041206,68
RTS0041207,118
RTS0041208,132
RTS0041209,115
RTS0041210,65
RTS0041211,18
RTS0041212,34
RTS0041213,32
RTS0041214,38
RTS0041215,37
RTS0041216,21
RTS0041217,20
RTS0041218,15
RTS0041219,21
RTS0041220,11
RTS0041221,7
RTS0041222,12
RTS0041223,13
RTS0041224,12
RTS0041225,10
RTS0041226,17
RTS0041227,14
RTS0041228,9
RTS0041229,15
RTS0041230,8
RTS0041231,53
RTS0041232,36
RTS0041233,27
RTS0041234,45
RTS0041235,48
RTS0041236,10
RTS0041237,20
RTS0041238,7
RTS0041239,5
RTS0041240,11
RTS0041241,19
RTS0041242,19
RTS0041243,16
RTS0041244,8
RTS0041246,10
RTS0041247,18
RTS0041248,11
RTS0041249,10
RTS0041250,24
RTS0041251,24
RTS0041252,26
RTS0041253,34
RTS0041254,36
RTS0041255,25
RTS0041256,4
RTS0041257,15
RTS0041258,15
RTS0041259,12
RTS0041260,16
RTS0041261,14
RTS0041262,15
RTS0041263,14
RTS0041265,14
RTS0041266,15
RTS0041267,7
RTS0041268,13
RTS0041269,16
RTS0041270,17
RTS0041271,18
RTS0041272,21
RTS0041273,13
RTS0041274,20
RTS0041275,21
RTS0041276,7
RTS0041277,10
RTS0041278,11
RTS0041279,10
RTS0041280,12
RTS0041281,9
RTS0041282,12
RTS0041283,6
RTS0041284,8
RTS0041285,12
RTS0041286,13
RTS0041287,10
RTS0041288,6
RTS0041289,18
RTS0041290,10
RTS0041291,10
RTS0041292,8
RTS0041293,15
RTS0041294,7
RTS0041295,12
RTS0041296,14
RTS0041297,12
RTS0041298,12
RTS0041299,14
RTS0041300,14
RTS0041301,15
RTS0041302,18
RTS0041303,17
RTS0041304,18
RTS0041305,9
RTS0041306,23
RTS0041307,12
RTS0041308,28
RTS0041309,16
RTS0041310,12
RTS0041311,12
RTS0041312,14
RTS0041313,18
RTS0041314,15
RTS0041315,16
RTS0041316,12
RTS0041317,10
RTS0041318,12
RTS0041319,15
RTS0041320,16
RTS0041321,10
RTS0041322,18
RTS0041323,21
RTS0041324,19
RTS0041325,24
RTS0041326,14
RTS0041327,8
RTS0041328,21
RTS0041329,8
RTS0041330,11
RTS0041331,15
RTS0041332,13
RTS0041333,10
RTS0041334,12
RTS0041335,10
RTS0041346,22
RTS0041347,32
RTS0041348,29
RTS0041349,33
RTS0041350,32
RTS0041351,5
RTS0041352,12
RTS0041353,13
RTS0041354,22
RTS0041355,12
RTS0041356,12
RTS0041357,10
RTS0041358,17
RTS0041359,10
RTS0041360,11
RTS0041361,16
RTS0041362,13
RTS0041363,11
RTS0041364,12
RTS0041365,15
RTS0041366,19
RTS0041367,18
RTS0041368,15
RTS0041369,10
RTS0041370,11
RTS0041371,9
RTS0041372,10
RTS0041373,19
RTS0041374,7
RTS0041375,11
RTS0041376,27
RTS0041377,7
RTS0041378,5
RTS0041379,5
RTS0041380,9
RTS0041381,11
RTS0041382,13
RTS0041383,10
RTS0041384,11
RTS0041385,12
RTS0041386,11
RTS0041387,7
RTS0041388,13
RTS0041389,10
RTS0041390,8
RTS0041391,9
RTS0041392,12
RTS0041393,6
RTS0041394,11
RTS0041395,12
RTS0041396,10
RTS0041397,11
RTS0041398,9
RTS0041399,6
RTS0041400,6
RTS0041401,8
RTS0041402,12
RTS0041403,8
RTS0041404,4
RTS0041405,11
RTS0041406,11
RTS0041407,12
RTS0041408,9
RTS0041409,4
RTS0041410,11
RTS0041411,10
RTS0041412,11
RTS0041413,10
RTS0041414,12
RTS0041415,9
RTS0041416,6
RTS0041417,13
RTS0041418,14
RTS0041419,13
RTS0041420,14
RTS0041421,11
RTS0041422,16
RTS0041423,12
RTS0041424,12
RTS0041425,8
RTS0041426,10
RTS0041427,14
RTS0041428,12
RTS0041429,11
RTS0041430,18
RTS0041431,16
RTS0041432,15
RTS0041433,16
RTS0041434,7
RTS0041435,17
RTS0041436,11
RTS0041437,4
RTS0041438,11
RTS0041439,12
RTS0041440,14
RTS0041441,4
RTS0041442,13
RTS0041443,19
RTS0041444,14
RTS0041445,12
RTS0041446,8
RTS0041447,14
RTS0041448,8
RTS0041449,10
RTS0041450,14
RTS0041451,9
RTS0041452,14
RTS0041453,13
RTS0041454,10
RTS0041455,12
RTS0041456,25
RTS0041457,26
RTS0041458,17
RTS0041459,31
RTS0041460,16
RTS0041461,10
RTS0041462,10
RTS0041463,14
RTS0041464,8
RTS0041465,11
RTS0041466,17
RTS0041467,22
RTS0041468,20
RTS0041469,15
RTS0041470,22
RTS0041471,17
RTS0041472,15
RTS0041473,11
RTS0041474,15
RTS0041475,14
RTS0041476,8
RTS0041477,16
RTS0041478,8
RTS0041479,11
RTS0041480,13
RTS0041481,5
RTS0041482,11
RTS0041483,5
RTS0041484,8
RTS0041485,7
RTS0041486,13
RTS0041487,18
RTS0041488,19
RTS0041489,13
RTS0041490,18
RTS0041491,14
RTS0041492,12
RTS0041493,8
RTS0041494,7
RTS0041495,17
RTS0041496,60
RTS0041497,59
RTS0041498,84
RTS0041499,72
RTS0041500,83
RTS0041501,25
RTS0041502,12
RTS0041503,12
RTS0041504,19
RTS0041505,15
RTS0041506,15
RTS0041507,6
RTS0041508,3
RTS0041509,12
RTS0041510,12
RTS0041511,14
RTS0041512,9
RTS0041513,10
RTS0041514,12
RTS0041515,8
RTS0041516,16
RTS0041517,12
RTS0041518,12
RTS0041519,12
RTS0041520,7
RTS0041521,5
RTS0041522,11
RTS0041523,12
RTS0041524,13
RTS0041525,10
RTS0041526,19
RTS0041527,22
RTS0041528,29
RTS0041529,9
RTS0041530,33
RTS0041531,9
RTS0041532,14
RTS0041533,4
RTS0041534,8
RTS0041535,8
RTS0041536,8
RTS0041537,16
RTS0041538,12
RTS0041540,14
RTS0041541,12
RTS0041542,10
RTS0041543,4
RTS0041544,19
RTS0041545,9
RTS0041546,9
RTS0041547,10
RTS0041548,5
RTS0041549,10
RTS0041550,12
RTS0041551,17
RTS0041552,16
RTS0041553,13
RTS0041554,20
RTS0041555,24
RTS0041556,7
RTS0041557,7
RTS0041558,7
RTS0041559,6
RTS0041560,7
RTS0041561,6
RTS0041562,18
RTS0041563,21
RTS0041564,15
RTS0041565,19
RTS0041566,37
RTS0041567,34
RTS0041568,32
RTS0041569,23
RTS0041570,29
RTS0041571,7
RTS0041572,14
RTS0041573,12
RTS0041574,9
RTS0041575,10
RTS0041576,22
RTS0041577,17
RTS0041578,13
RTS0041579,20
RTS0041580,23
RTS0041581,61
RTS0041582,43
RTS0041583,39
RTS0041584,36
RTS0041585,51
RTS0041586,12
RTS0041587,16
RTS0041588,13
RTS0041589,14
RTS0041590,15
RTS0041591,14
RTS0041592,12
RTS0041593,10
RTS0041594,7
RTS0041595,11
RTS0041596,16
RTS0041597,13
RTS0041598,15
RTS0041599,8
RTS0041600,11
RTS0041601,13
RTS0041602,11
RTS0041603,9
RTS0041604,12
RTS0041605,20
RTS0041606,11
RTS0041607,9
RTS0041608,10
RTS0041609,14
RTS0041610,13
RTS0041611,13
RTS0041612,14
RTS0041613,14
RTS0041614,14
RTS0041615,12
RTS0041616,16
RTS0041617,18
RTS0041618,13
RTS0041619,15
RTS0041620,13
RTS0041621,11
RTS0041622,6
RTS0041623,7
RTS0041624,10
RTS0041625,11
RTS0041626,20
RTS0041627,10
RTS0041628,7
RTS0041629,18
RTS0041630,20
RTS0041631,16
RTS0041632,26
RTS0041633,16
RTS0041634,16
RTS0041635,23
RTS0041636,21
RTS0041637,20
RTS0041638,24
RTS0041639,18
RTS0041640,31
RTS0041641,15
RTS0041642,12
RTS0041643,11
RTS0041644,13
RTS0041645,14
RTS0041646,14
RTS0041647,12
RTS0041648,11
RTS0041649,13
RTS0041650,9
RTS0041651,20
RTS0041652,20
RTS0041653,21
RTS0041654,18
RTS0041655,23
RTS0041656,23
RTS0041657,25
RTS0041658,18
RTS0041659,21
RTS0041660,13
RTS0041661,30
RTS0041662,21
RTS0041663,12
RTS0041664,18
RTS0041665,24
RTS0041666,12
RTS0041667,10
RTS0041668,15
RTS0041669,13
RTS0041670,10
RTS0041671,12
RTS0041672,11
RTS0041673,12
RTS0041674,5
RTS0041675,10
RTS0041676,17
RTS0041677,17
RTS0041678,21
RTS0041679,29
RTS0041680,24
RTS0041681,12
RTS0041682,21
RTS0041683,14
RTS0041684,12
RTS0041685,11
RTS0041686,30
RTS0041687,19
RTS0041688,21
RTS0041689,20
RTS0041690,31
RTS0041691,25
RTS0041692,10
RTS0041693,22
RTS0041694,21
RTS0041695,19
RTS0041696,9
RTS0041697,9
RTS0041698,8
RTS0041699,7
RTS0041700,7
RTS0041701,23
RTS0041702,16
RTS0041703,22
RTS0041704,24
RTS0041705,30
RTS0041706,11
RTS0041707,10
RTS0041708,15
RTS0041709,12
RTS0041710,12
RTS0041711,11
RTS0041712,16
RTS0041713,34
RTS0041714,16
RTS0041715,19
RTS0041716,150
RTS0041717,147
RTS0041718,169
RTS0041719,165
RTS0041720,134
RTS0041721,19
RTS0041722,11
RTS0041723,25
RTS0041724,16
RTS0041725,15
RTS0041726,7
RTS0041727,7
RTS0041728,7
RTS0041729,11
RTS0041730,17
RTS0041731,18
RTS0041732,7
RTS0041733,11
RTS0041734,7
RTS0041735,23
RTS0041736,18
RTS0041737,16
RTS0041738,18
RTS0041739,25
RTS0041740,8
RTS0041741,15
RTS0041742,16
RTS0041743,22
RTS0041744,11
RTS0041745,7
RTS0041746,29
RTS0041747,21
RTS0041748,20
RTS0041749,12
RTS0041750,17
RTS0041751,19
RTS0041752,14
RTS0041753,15
RTS0041754,16
RTS0041755,13
RTS0041756,30
RTS0041757,23
RTS0041758,25
RTS0041759,37
RTS0041760,38
RTS0041761,9
RTS0041762,10
RTS0041763,19
RTS0041764,8
RTS0041765,12
RTS0041766,9
RTS0041767,14
RTS0041768,16
RTS0041769,10
RTS0041770,17
RTS0041771,9
RTS0041772,11
RTS0041773,6
RTS0041774,13
RTS0041775,14
RTS0041776,24
RTS0041777,14
RTS0041778,17
RTS0041779,10
RTS0041780,23
RTS0041781,18
RTS0041782,12
RTS0041783,14
RTS0041784,20
RTS0041785,19
RTS0041786,14
RTS0041787,21
RTS0041788,13
RTS0041789,11
RTS0041790,16
RTS0041791,19
RTS0041793,14
RTS0041794,13
RTS0041795,17
RTS0041796,13
RTS0041797,20
RTS0041798,26
RTS0041799,23
RTS0041800,15
RTS0041801,20
RTS0041802,25
RTS0041803,11
RTS0041804,31
RTS0041805,26
RTS0041806,7
RTS0041807,14
RTS0041808,16
RTS0041809,15
RTS0041810,13
RTS0041811,29
RTS0041812,33
RTS0041813,32
RTS0041814,21
RTS0041815,34
RTS0041816,19
RTS0041817,19
RTS0041818,10
RTS0041819,14
RTS0041820,19
RTS0041821,23
RTS0041822,17
RTS0041823,8
RTS0041824,20
RTS0041825,10
RTS0041826,18
RTS0041827,19
RTS0041828,14
RTS0041829,8
RTS0041830,9
RTS0041831,9
RTS0041832,12
RTS0041833,13
RTS0041834,13
RTS0041835,15
RTS0041836,19
RTS0041837,16
RTS0041838,13
RTS0041839,17
RTS0041840,15
RTS0041841,18
RTS0041842,18
RTS0041843,14
RTS0041844,16
RTS0041845,12
RTS0041846,7
RTS0041847,20
RTS0041848,9
RTS0041849,14
RTS0041850,11
RTS0041851,13
RTS0041852,8
RTS0041853,12
RTS0041854,16
RTS0041855,9
RTS0041856,8
RTS0041857,13
RTS0041858,12
RTS0041859,14
RTS0041860,13
RTS0041861,9
RTS0041862,9
RTS0041863,13
RTS0041864,16
RTS0041865,16
RTS0041866,17
RTS0041867,15
RTS0041868,15
RTS0041869,12
RTS0041870,22
RTS0041871,11
RTS0041872,19
RTS0041873,7
RTS0041874,15
RTS0041875,8
RTS0041876,20
RTS0041877,19
RTS0041878,26
RTS0041879,20
RTS0041880,25
RTS0041881,12
RTS0041882,21
RTS0041883,20
RTS0041884,13
RTS0041885,12
RTS0041886,32
RTS0041887,46
RTS0041888,58
RTS0041889,42
RTS0041890,50
RTS0041891,39
RTS0041892,50
RTS0041893,44
RTS0041894,27
RTS0041895,33
RTS0041896,28
RTS0041897,29
RTS0041898,31
RTS0041899,20
RTS0041900,16
RTS0041901,19
RTS0041902,11
RTS0041903,22
RTS0041904,20
RTS0041905,25
RTS0041906,252
RTS0041907,11
RTS0041908,125
RTS0041909,11
RTS0041910,93
RTS0041911,15
RTS0041912,12
RTS0041913,16
RTS0041914,13
RTS0041915,15
RTS0041916,285
RTS0041917,199
RTS0041918,163
RTS0041919,253
RTS0041920,327
RTS0041922,13
RTS0041923,14
RTS0041924,13
RTS0041925,15
RTS0041926,10
RTS0041927,9
RTS0041928,13
RTS0041929,16
RTS0041930,15
RTS0041931,13
RTS0041932,14
RTS0041933,12
RTS0041934,9
RTS0041935,10
RTS0041936,15
RTS0041937,19
RTS0041938,23
RTS0041939,14
RTS0041940,17
RTS0041941,11
RTS0041942,11
RTS0041943,11
RTS0041944,7
RTS0041945,7
RTS0041946,13
RTS0041947,21
RTS0041948,8
RTS0041949,10
RTS0041950,17
RTS0041951,24
RTS0041952,32
RTS0041953,18
RTS0041954,32
RTS0041955,32
RTS0041956,10
RTS0041957,9
RTS0041958,6
RTS0041959,16
RTS0041960,10
RTS0041961,5
RTS0041962,13
RTS0041963,11
RTS0041964,17
RTS0041965,9
RTS0041966,18
RTS0041967,21
RTS0041968,21
RTS0041969,19
RTS0041971,10
RTS0041972,15
RTS0041973,27
RTS0041974,17
RTS0041975,20
RTS0041976,11
RTS0041977,33
RTS0041978,27
RTS0041979,19
RTS0041980,24
RTS0041981,26
RTS0041982,20
RTS0041983,19
RTS0041984,9
RTS0041985,13
RTS0041986,13
RTS0041987,22
RTS0041988,18
RTS0041989,18
RTS0041990,21
RTS0041991,15
RTS0041992,14
RTS0041993,24
RTS0041994,18
RTS0041995,18
RTS0041996,5
RTS0041997,8
RTS0041998,11
RTS0041999,7
RTS0042000,11
RTS0042001,18
RTS0042002,15
RTS0042003,12
RTS0042004,8
RTS0042005,14
RTS0042006,14
RTS0042007,14
RTS0042008,12
RTS0042009,8
RTS0042010,20
RTS0042011,31
RTS0042012,28
RTS0042013,34
RTS0042014,15
RTS0042015,30
RTS0042016,7
RTS0042017,16
RTS0042018,14
RTS0042019,7
RTS0042020,14
RTS0042021,27
RTS0042022,25
RTS0042023,32
RTS0042024,30
RTS0042025,23
RTS0042026,7
RTS0042027,20
RTS0042028,9
RTS0042029,14
RTS0042030,14
RTS0042031,18
RTS0042032,16
RTS0042033,10
RTS0042034,26
RTS0042035,13
RTS0042036,27
RTS0042037,27
RTS0042038,36
RTS0042039,17
RTS0042040,21
RTS0042041,17
RTS0042042,9
RTS0042043,10
RTS0042044,18
RTS0042045,17
RTS0042046,33
RTS0042047,18
RTS0042048,18
RTS0042049,22
RTS0042050,25
RTS0042051,16
RTS0042052,27
RTS0042053,19
RTS0042054,14
RTS0042055,19
RTS0042056,15
RTS0042057,20
RTS0042058,12
RTS0042059,18
RTS0042060,22
RTS0042061,41
RTS0042062,48
RTS0042063,50
RTS0042064,39
RTS0042065,40
RTS0042066,19
RTS0042067,36
RTS0042068,17
RTS0042069,13
RTS0042071,13
RTS0042072,12
RTS0042073,6
RTS0042074,9
RTS0042075,22
RTS0042076,11
RTS0042077,7
RTS0042078,9
RTS0042079,11
RTS0042080,8
RTS0042081,29
RTS0042082,29
RTS0042083,22
RTS0042084,22
RTS0042085,14
RTS0042086,14
RTS0042087,5
RTS0042088,8
RTS0042089,10
RTS0042090,10
RTS0042091,22
RTS0042092,12
RTS0042093,13
RTS0042094,21
RTS0042095,10
RTS0042096,21
RTS0042097,20
RTS0042098,21
RTS0042099,22
RTS0042100,14
RTS0042101,14
RTS0042102,10
RTS0042103,14
RTS0042104,12
RTS0042105,14
RTS0042106,16
RTS0042107,11
RTS0042108,10
RTS0042109,11
RTS0042110,14
RTS0042111,13
RTS0042112,17
RTS0042113,17
RTS0042114,12
RTS0042115,23
RTS0042116,8
RTS0042117,13
RTS0042118,11
RTS0042119,14
RTS0042120,8
RTS0042121,18
RTS0042122,8
RTS0042123,19
RTS0042124,9
RTS0042125,23
RTS0042126,14
RTS0042127,17
RTS0042128,16
RTS0042129,21
RTS0042130,25
RTS0042131,18
RTS0042132,18
RTS0042133,19
RTS0042134,17
RTS0042135,18
RTS0042136,11
RTS0042137,23
RTS0042138,14
RTS0042139,17
RTS0042140,11
RTS0042141,9
RTS0042142,10
RTS0042143,12
RTS0042144,6
RTS0042145,15
RTS0042146,30
RTS0042147,40
RTS0042148,22
RTS0042149,33
RTS0042150,34
RTS0042151,10
RTS0042152,11
RTS0042153,12
RTS0042154,18
RTS0042155,6
RTS0042156,14
RTS0042157,9
RTS0042158,7
RTS0042159,7
RTS0042160,6
RTS0042161,12
RTS0042162,10
RTS0042163,13
RTS0042164,13
RTS0042165,14
RTS0042166,18
RTS0042167,4
RTS0042168,5
RTS0042169,9
RTS0042170,5
RTS0042171,9
RTS0042172,17
RTS0042173,15
RTS0042174,13
RTS0042175,14
RTS0042176,10
RTS0042177,7
RTS0042178,10
RTS0042179,8
RTS0042180,12
RTS0042181,14
RTS0042182,13
RTS0042183,13
RTS0042184,11
RTS0042185,8
RTS0042186,8
RTS0042187,7
RTS0042188,10
RTS0042189,11
RTS0042190,14
RTS0042191,28
RTS0042192,21
RTS0042193,18
RTS0042194,32
RTS0042195,11
RTS0042196,11
RTS0042197,16
RTS0042198,9
RTS0042199,16
RTS0042200,5
RTS0042201,11
RTS0042202,10
RTS0042203,6
RTS0042204,9
RTS0042205,7
RTS0042206,6
RTS0042207,12
RTS0042208,15
RTS0042209,9
RTS0042210,8
RTS0042211,9
RTS0042212,10
RTS0042213,11
RTS0042214,18
RTS0042215,13
RTS0042216,11
RTS0042217,11
RTS0042218,6
RTS0042219,10
RTS0042220,9
RTS0042221,5
RTS0042222,10
RTS0042223,11
RTS0042224,9
RTS0042225,12
RTS0042226,16
RTS0042227,19
RTS0042228,33
RTS0042229,11
RTS0042230,27
RTS0042231,27
RTS0042232,26
RTS0042233,24
RTS0042234,27
RTS0042235,32
RTS0042236,59
RTS0042237,48
RTS0042238,53
RTS0042239,36
RTS0042240,55
RTS0042241,8
RTS0042242,6
RTS0042243,10
RTS0042244,7
RTS0042245,11
RTS0042246,54
RTS0042247,48
RTS0042248,127
RTS0042249,88
RTS0042250,72
RTS0042251,18
RTS0042252,16
RTS0042253,18
RTS0042254,16
RTS0042255,16
RTS0042256,30
RTS0042257,7
RTS0042258,14
RTS0042259,9
RTS0042260,11
RTS0042261,23
RTS0042262,23
RTS0042263,28
RTS0042264,26
RTS0042265,20
RTS0042266,6
RTS0042267,12
RTS0042268,14
RTS0042269,4
RTS0042270,13
RTS0042271,21
RTS0042272,12
RTS0042273,15
RTS0042274,5
RTS0042275,9
RTS0042276,20
RTS0042277,19
RTS0042278,13
RTS0042279,26
RTS0042280,18
RTS0042281,11
RTS0042282,6
RTS0042283,2
RTS0042284,10
RTS0042285,8
RTS0042286,77
RTS0042287,151
RTS0042288,131
RTS0042289,159
RTS0042290,167
RTS0042291,37
RTS0042292,60
RTS0042293,44
RTS0042294,46
RTS0042295,45
RTS0042296,11
RTS0042297,20
RTS0042298,11
RTS0042299,15
RTS0042300,10
RTS0042301,17
RTS0042302,13
RTS0042303,12
RTS0042304,12
RTS0042305,14
RTS0042306,30
RTS0042307,41
RTS0042308,36
RTS0042309,56
RTS0042310,40
RTS0042311,10
RTS0042312,10
RTS0042313,13
RTS0042314,15
RTS0042315,12
RTS0042316,13
RTS0042317,16
RTS0042318,19
RTS0042319,11
RTS0042320,14
RTS0042321,20
RTS0042322,19
RTS0042323,16
RTS0042324,28
RTS0042325,12
RTS0042326,17
RTS0042327,10
RTS0042328,16
RTS0042329,14
RTS0042330,13
RTS0042331,16
RTS0042332,14
RTS0042333,22
RTS0042334,21
RTS0042335,8
RTS0042336,20
RTS0042337,27
RTS0042338,23
RTS0042339,14
RTS0042340,22
RTS0042341,20
RTS0042342,11
RTS0042343,25
RTS0042344,20
RTS0042345,16
RTS0042346,10
RTS0042347,15
RTS0042348,13
RTS0042349,6
RTS0042350,6
RTS0042351,7
RTS0042352,15
RTS0042353,11
RTS0042354,17
RTS0042355,13
RTS0042356,13
RTS0042357,21
RTS0042358,16
RTS0042359,20
RTS0042360,19
RTS0042361,15
RTS0042362,23
RTS0042363,37
RTS0042364,26
RTS0042365,13
RTS0042366,15
RTS0042367,18
RTS0042368,17
RTS0042369,15
RTS0042370,13
RTS0042371,15
RTS0042372,14
RTS0042373,15
RTS0042374,11
RTS0042375,16
RTS0042376,8
RTS0042377,10
RTS0042378,8
RTS0042379,15
RTS0042380,7
RTS0042381,17
RTS0042382,17
RTS0042383,2
RTS0042384,15
RTS0042385,18
RTS0042386,12
RTS0042387,11
RTS0042388,17
RTS0042389,23
RTS0042390,14
RTS0042391,9
RTS0042392,13
RTS0042393,10
RTS0042394,5
RTS0042395,10
RTS0042396,12
RTS0042397,12
RTS0042398,16
RTS0042399,18
RTS0042400,12
RTS0042401,14
RTS0042402,10
RTS0042403,9
RTS0042404,11
RTS0042405,11
RTS0042406,23
RTS0042407,17
RTS0042408,14
RTS0042409,13
RTS0042410,11
RTS0042411,30
RTS0042412,34
RTS0042413,34
RTS0042414,54
RTS0042415,41
RTS0042416,51
RTS0042417,65
RTS0042418,85
RTS0042419,51
RTS0042420,73
RTS0042421,10
RTS0042422,13
RTS0042423,9
RTS0042424,17
RTS0042425,10
RTS0042426,11
RTS0042427,17
RTS0042428,11
RTS0042429,16
RTS0042430,12
RTS0042431,18
RTS0042432,23
RTS0042433,18
RTS0042434,21
RTS0042435,25
RTS0042436,21
RTS0042437,16
RTS0042438,15
RTS0042439,23
RTS0042440,18
RTS0042441,32
RTS0042442,47
RTS0042443,44
RTS0042444,29
RTS0042445,48
RTS0042446,16
RTS0042447,20
RTS0042448,13
RTS0042449,15
RTS0042450,13
RTS0042451,12
RTS0042452,17
RTS0042453,12
RTS0042454,11
RTS0042455,18
RTS0042456,9
RTS0042457,13
RTS0042458,15
RTS0042460,16
RTS0042461,50
RTS0042462,49
RTS0042463,47
RTS0042464,52
RTS0042465,48
RTS0042466,16
RTS0042467,18
RTS0042468,17
RTS0042469,25
RTS0042470,17
RTS0042471,40
RTS0042472,54
RTS0042473,46
RTS0042474,40
RTS0042475,56
RTS0042476,20
RTS0042477,9
RTS0042478,17
RTS0042479,11
RTS0042480,15
RTS0042481,20
RTS0042482,22
RTS0042483,43
RTS0042484,35
RTS0042485,30
RTS0042486,14
RTS0042487,24
RTS0042488,13
RTS0042489,20
RTS0042490,11
RTS0042491,10
RTS0042492,9
RTS0042493,12
RTS0042494,6
RTS0042495,17
RTS0042496,15
RTS0042497,17
RTS0042498,17
RTS0042499,19
RTS0042500,9
RTS0042501,9
RTS0042502,11
RTS0042503,8
RTS0042504,14
RTS0042505,18
RTS0042506,9
RTS0042507,8
RTS0042508,10
RTS0042509,12
RTS0042510,9
RTS0042515,20
RTS0042522,7
RTS0042526,12
RTS0042527,12
RTS0042528,6
RTS0042529,7
RTS0042530,16
RTS0042531,6
RTS0042532,8
RTS0042533,8
RTS0042534,8
RTS0042535,9
RTS0042536,8
RTS0042537,10
RTS0042538,10
RTS0042539,22
RTS0042540,11
RTS0042541,5
RTS0042542,9
RTS0042543,6
RTS0042544,9
RTS0042545,8
RTS0042546,17
RTS0042547,8
RTS0042548,14
RTS0042549,6
RTS0042550,14
RTS0042551,14
RTS0042552,10
RTS0042553,11
RTS0042554,17
RTS0042555,7
RTS0042556,21
RTS0042557,24
RTS0042558,23
RTS0042559,23
RTS0042560,27
RTS0042561,18
RTS0042562,14
RTS0042563,27
RTS0042564,12
RTS0042565,25
RTS0042566,29
RTS0042567,26
RTS0042568,28
RTS0042569,25
RTS0042570,22
RTS0042571,23
RTS0042572,24
RTS0042573,21
RTS0042574,20
RTS0042575,26
RTS0042576,15
RTS0042577,30
RTS0042578,29
RTS0042579,17
RTS0042580,16
RTS0042581,11
RTS0042582,17
RTS0042583,55
RTS0042584,12
RTS0042585,12
RTS0042586,12
RTS0042587,12
RTS0042588,7
RTS0042589,11
RTS0042590,20
RTS0042591,11
RTS0042592,9
RTS0042593,6
RTS0042594,12
RTS0042595,9
RTS0042596,8
RTS0042597,13
RTS0042598,21
RTS0042599,13
RTS0042600,6
RTS0042601,14
RTS0042602,12
RTS0042603,17
RTS0042604,9
RTS0042605,8
RTS0042606,8
RTS0042607,15
RTS0042608,12
RTS0042609,11
RTS0042610,8
RTS0042611,12
RTS0042612,12
RTS0042613,11
RTS0042614,9
RTS0042615,13
RTS0042616,14
RTS0042617,13
RTS0042618,19
RTS0042619,9
RTS0042620,14
RTS0042621,11
RTS0042622,8
RTS0042623,17
RTS0042624,11
RTS0042625,10
RTS0042626,9
RTS0042627,15
RTS0042628,6
RTS0042629,13
RTS0042630,11
RTS0042631,11
RTS0042633,10
RTS0042634,15
RTS0042635,5
RTS0042636,19
RTS0042637,28
RTS0042638,34
RTS0042639,29
RTS0042640,35
RTS0042641,9
RTS0042642,11
RTS0042643,4
RTS0042644,11
RTS0042645,7
RTS0042646,21
RTS0042647,19
RTS0042648,28
RTS0042649,23
RTS0042650,18
RTS0042651,6
RTS0042652,12
RTS0042653,4
RTS0042654,10
RTS0042655,6
RTS0042656,30
RTS0042657,31
RTS0042658,16
RTS0042659,22
RTS0042660,21
RTS0042661,7
RTS0042662,9
RTS0042663,8
RTS0042664,7
RTS0042665,5
RTS0042666,20
RTS0042667,11
RTS0042668,12
RTS0042669,15
RTS0042670,13
RTS0042671,86
RTS0042672,60
RTS0042673,60
RTS0042674,65
RTS0042675,96
RTS0042676,8
RTS0042678,17
RTS0042679,20
RTS0042680,6
RTS0042681,130
RTS0042682,156
RTS0042683,133
RTS0042684,90
RTS0042685,140
RTS0042686,51
RTS0042687,36
RTS0042688,17
RTS0042689,22
RTS0042690,17
RTS0042691,18
RTS0042692,11
RTS0042693,7
RTS0042695,10
RTS0042696,6
RTS0042697,7
RTS0042698,10
RTS0042699,5
RTS0042700,9
RTS0042701,10
RTS0042702,7
RTS0042703,5
RTS0042704,15
RTS0042705,8
RTS0042706,15
RTS0042707,9
RTS0042708,18
RTS0042709,18
RTS0042710,19
RTS0042711,56
RTS0042712,46
RTS0042713,23
RTS0042714,49
RTS0042715,31
RTS0042716,12
RTS0042717,9
RTS0042718,11
RTS0042719,10
RTS0042720,12
RTS0042721,14
RTS0042722,9
RTS0042723,10
RTS0042724,8
RTS0042725,11
RTS0042726,8
RTS0042727,5
RTS0042728,10
RTS0042729,12
RTS0042730,10
RTS0042731,11
RTS0042732,12
RTS0042733,18
RTS0042734,10
RTS0042735,7
RTS0042736,37
RTS0042737,57
RTS0042738,40
RTS0042739,28
RTS0042740,31
RTS0042741,2
RTS0042742,11
RTS0042743,7
RTS0042744,6
RTS0042745,11
RTS0042746,12
RTS0042747,14
RTS0042748,10
RTS0042749,10
RTS0042750,10
RTS0042751,11
RTS0042752,14
RTS0042753,20
RTS0042754,9
RTS0042755,15
RTS0042756,12
RTS0042757,16
RTS0042758,11
RTS0042759,5
RTS0042760,10
RTS0042761,8
RTS0042762,8
RTS0042763,6
RTS0042764,5
RTS0042765,12
RTS0042766,26
RTS0042767,16
RTS0042768,16
RTS0042769,26
RTS0042770,18
RTS0042771,14
RTS0042772,9
RTS0042773,21
RTS0042774,14
RTS0042775,14
RTS0042776,7
RTS0042777,10
RTS0042778,17
RTS0042779,10
RTS0042780,8
RTS0042781,27
RTS0042782,23
RTS0042783,25
RTS0042784,23
RTS0042785,10
RTS0042786,19
RTS0042787,20
RTS0042788,17
RTS0042789,16
RTS0042790,20
RTS0042791,155
RTS0042792,84
RTS0042793,98
RTS0042794,94
RTS0042795,108
RTS0042796,14
RTS0042797,26
RTS0042798,9
RTS0042799,8
RTS0042800,13
RTS0042801,17
RTS0042802,16
RTS0042803,10
RTS0042804,10
RTS0042805,10
RTS0042806,5
RTS0042807,24
RTS0042808,35
RTS0042809,20
RTS0042810,17
RTS0042811,25
RTS0042812,25
RTS0042813,14
RTS0042814,24
RTS0042815,17
RTS0042816,9
RTS0042817,15
RTS0042818,15
RTS0042819,25
RTS0042820,10
RTS0042821,12
RTS0042822,5
RTS0042823,13
RTS0042824,16
RTS0042825,20
RTS0042826,21
RTS0042827,13
RTS0042828,16
RTS0042829,19
RTS0042830,24
RTS0042831,23
RTS0042832,22
RTS0042833,16
RTS0042834,19
RTS0042835,16
RTS0042836,15
RTS0042837,12
RTS0042838,12
RTS0042839,4
RTS0042840,3
RTS0042841,29
RTS0042842,29
RTS0042843,20
RTS0042844,13
RTS0042845,34
RTS0042846,14
RTS0042847,13
RTS0042848,39
RTS0042849,17
RTS0042850,27
RTS0042851,17
RTS0042852,17
RTS0042853,23
RTS0042854,9
RTS0042855,18
RTS0042856,13
RTS0042857,14
RTS0042858,21
RTS0042859,22
RTS0042860,9
RTS0042861,17
RTS0042862,11
RTS0042863,14
RTS0042864,14
RTS0042865,8
RTS0042866,13
RTS0042867,22
RTS0042868,15
RTS0042869,20
RTS0042870,9
RTS0042871,15
RTS0042872,8
RTS0042873,8
RTS0042874,10
RTS0042875,12
RTS0042876,24
RTS0042877,21
RTS0042878,21
RTS0042879,33
RTS0042880,27
RTS0042881,14
RTS0042882,22
RTS0042883,22
RTS0042884,28
RTS0042885,20
RTS0042886,11
RTS0042887,18
RTS0042888,17
RTS0042889,15
RTS0042890,16
RTS0042891,10
RTS0042892,18
RTS0042893,18
RTS0042894,8
RTS0042895,18
RTS0042896,38
RTS0042897,29
RTS0042898,13
RTS0042899,29
RTS0042900,43
RTS0042901,5
RTS0042902,9
RTS0042903,9
RTS0042904,8
RTS0042905,12
RTS0042906,10
RTS0042907,8
RTS0042908,8
RTS0042909,11
RTS0042910,7
RTS0042911,17
RTS0042912,8
RTS0042913,13
RTS0042914,17
RTS0042915,10
RTS0042916,13
RTS0042917,9
RTS0042918,20
RTS0042919,8
RTS0042920,7
RTS0042921,16
RTS0042922,23
RTS0042923,19
RTS0042924,19
RTS0042925,14
RTS0042926,15
RTS0042927,11
RTS0042928,18
RTS0042929,13
RTS0042930,10
RTS0042931,13
RTS0042932,10
RTS0042933,16
RTS0042934,14
RTS0042935,9
RTS0042936,10
RTS0042937,11
RTS0042938,17
RTS0042939,12
RTS0042940,20
RTS0042941,118
RTS0042942,96
RTS0042943,121
RTS0042944,78
RTS0042945,88
RTS0042946,15
RTS0042947,17
RTS0042948,6
RTS0042949,5
RTS0042950,10
RTS0042951,22
RTS0042952,16
RTS0042953,19
RTS0042954,13
RTS0042955,16
RTS0042956,14
RTS0042957,21
RTS0042958,19
RTS0042959,23
RTS0042960,25
RTS0042961,21
RTS0042962,14
RTS0042963,15
RTS0042964,19
RTS0042965,33
RTS0042966,15
RTS0042967,27
RTS0042968,18
RTS0042969,14
RTS0042970,12
RTS0042971,58
RTS0042972,20
RTS0042973,35
RTS0042974,28
RTS0042975,25
RTS0042976,33
RTS0042977,40
RTS0042978,39
RTS0042979,27
RTS0042980,19
RTS0042981,18
RTS0042982,13
RTS0042983,17
RTS0042984,12
RTS0042985,16
RTS0042986,25
RTS0042987,9
RTS0042988,13
RTS0042989,18
RTS0042990,8
RTS0042991,10
RTS0042992,25
RTS0042993,12
RTS0042994,17
RTS0042995,19
RTS0042996,17
RTS0042997,8
RTS0042998,8
RTS0042999,7
RTS0043000,10
RTS0043001,18
RTS0043002,14
RTS0043003,11
RTS0043004,12
RTS0043005,17
RTS0043006,15
RTS0043007,17
RTS0043008,22
RTS0043009,8
RTS0043010,14
RTS0043011,23
RTS0043012,14
RTS0043013,21
RTS0043014,22
RTS0043015,22
RTS0043016,6
RTS0043017,13
RTS0043018,11
RTS0043019,22
RTS0043020,10
RTS0043021,21
RTS0043022,20
RTS0043023,21
RTS0043024,32
RTS0043025,28
RTS0043026,20
RTS0043027,20
RTS0043028,22
RTS0043029,12
RTS0043030,25
RTS0043031,10
RTS0043032,13
RTS0043033,19
RTS0043034,14
RTS0043035,12
RTS0043036,20
RTS0043037,15
RTS0043038,12
RTS0043039,21
RTS0043040,19
RTS0043041,10
RTS0043042,7
RTS0043043,5
RTS0043044,5
RTS0043045,6
RTS0043046,13
RTS0043047,14
RTS0043048,13
RTS0043049,8
RTS0043050,9
RTS0043051,24
RTS0043052,14
RTS0043053,6
RTS0043054,21
RTS0043055,16
RTS0043056,3
RTS0043057,16
RTS0043058,16
RTS0043059,20
RTS0043060,12
RTS0043061,47
RTS0043062,27
RTS0043063,19
RTS0043064,27
RTS0043065,32
RTS0043066,9
RTS0043067,14
RTS0043068,11
RTS0043069,8
RTS0043070,17
RTS0043071,8
RTS0043072,16
RTS0043073,15
RTS0043074,11
RTS0043075,13
RTS0043076,8
RTS0043077,11
RTS0043078,12
RTS0043079,8
RTS0043080,16
RTS0043081,35
RTS0043082,31
RTS0043083,36
RTS0043084,22
RTS0043085,29
RTS0043086,12
RTS0043087,12
RTS0043088,7
RTS0043089,9
RTS0043090,8
RTS0043091,7
RTS0043092,16
RTS0043093,16
RTS0043094,16
RTS0043095,15
RTS0043096,9
RTS0043097,11
RTS0043098,11
RTS0043099,16
RTS0043100,8
RTS0043101,8
RTS0043102,7
RTS0043103,7
RTS0043104,10
RTS0043105,4
RTS0043106,20
RTS0043107,15
RTS0043108,17
RTS0043109,13
RTS0043110,18
RTS0043111,27
RTS0043112,34
RTS0043113,31
RTS0043114,23
RTS0043115,18
RTS0043116,37
RTS0043117,11
RTS0043118,13
RTS0043119,12
RTS0043120,10
RTS0043121,14
RTS0043122,10
RTS0043123,9
RTS0043124,15
RTS0043125,11
RTS0043126,37
RTS0043127,14
RTS0043128,37
RTS0043129,27
RTS0043130,31
RTS0043131,16
RTS0043132,10
RTS0043133,7
RTS0043134,19
RTS0043135,16
RTS0043136,12
RTS0043137,18
RTS0043138,14
RTS0043139,11
RTS0043140,10
RTS0043141,12
RTS0043142,13
RTS0043143,13
RTS0043144,15
RTS0043145,10
RTS0043146,10
RTS0043147,18
RTS0043148,21
RTS0043149,16
RTS0043150,20
RTS0043151,14
RTS0043152,13
RTS0043153,20
RTS0043154,12
RTS0043155,19
RTS0043156,53
RTS0043157,45
RTS0043159,38
RTS0043160,78
RTS0043161,23
RTS0043162,12
RTS0043163,15
RTS0043164,8
RTS0043165,13
RTS0043167,10
RTS0043168,17
RTS0043169,14
RTS0043170,14
RTS0043171,9
RTS0043172,26
RTS0043173,15
RTS0043174,13
RTS0043175,11
RTS0043176,11
RTS0043177,20
RTS0043178,47
RTS0043179,14
RTS0043180,23
RTS0043181,10
RTS0043182,10
RTS0043183,19
RTS0043184,13
RTS0043185,10
RTS0043186,20
RTS0043187,24
RTS0043188,9
RTS0043189,25
RTS0043190,27
RTS0043191,16
RTS0043192,19
RTS0043193,8
RTS0043194,15
RTS0043195,9
RTS0043196,13
RTS0043197,11
RTS0043198,9
RTS0043199,12
RTS0043200,15
RTS0043201,16
RTS0043202,28
RTS0043203,21
RTS0043204,30
RTS0043205,23
RTS0043206,28
RTS0043207,14
RTS0043208,29
RTS0043209,16
RTS0043210,19
RTS0043211,18
RTS0043212,20
RTS0043213,26
RTS0043214,21
RTS0043215,19
RTS0043216,16
RTS0043217,18
RTS0043218,16
RTS0043219,32
RTS0043220,28
RTS0043221,23
RTS0043222,20
RTS0043223,14
RTS0043224,17
RTS0043225,15
RTS0043226,14
RTS0043227,17
RTS0043228,13
RTS0043229,15
RTS0043230,9
RTS0043231,8
RTS0043232,16
RTS0043233,18
RTS0043234,14
RTS0043235,10
RTS0043236,9
RTS0043237,9
RTS0043238,7
RTS0043239,10
RTS0043240,12
RTS0043241,16
RTS0043242,16
RTS0043243,25
RTS0043244,11
RTS0043245,19
RTS0043246,16
RTS0043247,24
RTS0043248,20
RTS0043249,26
RTS0043250,15
RTS0043251,20
RTS0043252,15
RTS0043253,11
RTS0043254,9
RTS0043255,15
RTS0043256,16
RTS0043257,14
RTS0043258,17
RTS0043259,26
RTS0043260,18
RTS0043261,22
RTS0043262,25
RTS0043263,20
RTS0043264,16
RTS0043265,25
RTS0043266,26
RTS0043267,55
RTS0043268,35
RTS0043269,46
RTS0043270,55
RTS0043271,31
RTS0043272,36
RTS0043273,24
RTS0043274,26
RTS0043275,22
RTS0043276,13
RTS0043277,15
RTS0043278,18
RTS0043279,20
RTS0043280,15
RTS0043281,19
RTS0043282,21
RTS0043283,37
RTS0043284,27
RTS0043285,22
RTS0043286,29
RTS0043287,28
RTS0043288,30
RTS0043289,34
RTS0043290,15
RTS0043291,38
RTS0043292,26
RTS0043293,25
RTS0043294,19
RTS0043295,27
RTS0043296,9
RTS0043297,11
RTS0043299,17
RTS0043300,13
RTS0043301,10
RTS0043302,14
RTS0043303,11
RTS0043304,12
RTS0043305,17
RTS0043306,11
RTS0043307,5
RTS0043308,13
RTS0043309,19
RTS0043310,11
RTS0043311,37
RTS0043312,45
RTS0043313,67
RTS0043314,35
RTS0043315,28
RTS0043316,15
RTS0043317,12
RTS0043318,12
RTS0043319,13
RTS0043320,11
RTS0043321,17
RTS0043322,10
RTS0043323,21
RTS0043324,14
RTS0043325,16
RTS0043326,15
RTS0043327,13
RTS0043328,13
RTS0043329,6
RTS0043330,12
RTS0043331,19
RTS0043332,18
RTS0043333,9
RTS0043334,9
RTS0043335,12
RTS0043336,18
RTS0043337,15
RTS0043338,18
RTS0043339,16
RTS0043340,14
RTS0043341,14
RTS0043342,12
RTS0043343,9
RTS0043344,14
RTS0043345,13
RTS0043346,8
RTS0043347,11
RTS0043348,8
RTS0043349,16
RTS0043350,8
RTS0043351,18
RTS0043352,25
RTS0043353,16
RTS0043354,18
RTS0043355,29
RTS0043356,23
RTS0043357,16
RTS0043358,27
RTS0043359,20
RTS0043360,29
RTS0043361,17
RTS0043362,25
RTS0043363,14
RTS0043364,20
RTS0043365,21
RTS0043366,7
RTS0043367,10
RTS0043368,16
RTS0043369,10
RTS0043370,7
RTS0043371,41
RTS0043372,25
RTS0043373,48
RTS0043374,37
RTS0043375,31
RTS0043376,19
RTS0043377,28
RTS0043378,16
RTS0043379,15
RTS0043380,9
RTS0043381,23
RTS0043382,17
RTS0043383,10
RTS0043384,9
RTS0043385,18
RTS0043386,14
RTS0043387,19
RTS0043388,10
RTS0043389,17
RTS0043390,26
RTS0043391,11
RTS0043392,13
RTS0043393,19
RTS0043394,16
RTS0043395,11
RTS0043396,22
RTS0043397,19
RTS0043398,27
RTS0043399,23
RTS0043400,20
RTS0043401,8
RTS0043402,14
RTS0043403,14
RTS0043404,13
RTS0043405,7
RTS0043406,7
RTS0043407,4
RTS0043408,10
RTS0043409,5
RTS0043410,22
RTS0043411,9
RTS0043412,21
RTS0043413,8
RTS0043414,21
RTS0043415,13
RTS0043416,17
RTS0043417,11
RTS0043418,12
RTS0043419,11
RTS0043420,10
RTS0043421,18
RTS0043422,9
RTS0043423,13
RTS0043424,16
RTS0043425,14
RTS0043426,10
RTS0043427,13
RTS0043428,21
RTS0043429,16
RTS0043430,15
RTS0043431,23
RTS0043432,12
RTS0043433,14
RTS0043434,14
RTS0043435,14
RTS0043436,18
RTS0043437,20
RTS0043438,19
RTS0043439,18
RTS0043440,31
RTS0043441,30
RTS0043442,13
RTS0043443,9
RTS0043444,20
RTS0043445,14
RTS0043446,15
RTS0043447,8
RTS0043448,13
RTS0043449,13
RTS0043450,11
RTS0043451,12
RTS0043452,19
RTS0043453,16
RTS0043454,16
RTS0043455,12
RTS0043456,10
RTS0043457,7
RTS0043458,14
RTS0043459,10
RTS0043460,13
RTS0043461,5
RTS0043462,12
RTS0043463,23
RTS0043464,17
RTS0043465,12
RTS0043466,26
RTS0043467,17
RTS0043468,26
RTS0043469,23
RTS0043470,25
RTS0043471,14
RTS0043472,12
RTS0043473,11
RTS0043474,13
RTS0043475,11
RTS0043476,12
RTS0043477,17
RTS0043478,12
RTS0043479,7
RTS0043480,9
RTS0043481,25
RTS0043482,21
RTS0043483,33
RTS0043484,25
RTS0043485,30
RTS0043486,29
RTS0043487,33
RTS0043488,36
RTS0043489,28
RTS0043490,27
RTS0043491,22
RTS0043492,17
RTS0043493,21
RTS0043494,23
RTS0043495,25
RTS0043496,12
RTS0043497,15
RTS0043498,8
RTS0043499,11
RTS0043500,9
RTS0043501,7
RTS0043502,10
RTS0043503,8
RTS0043504,16
RTS0043505,13
RTS0043506,17
RTS0043507,8
RTS0043508,10
RTS0043509,11
RTS0043510,15
RTS0043511,13
RTS0043512,16
RTS0043513,11
RTS0043514,17
RTS0043515,9
RTS0043516,9
RTS0043517,13
RTS0043518,20
RTS0043519,15
RTS0043520,12
RTS0043521,14
RTS0043522,8
RTS0043523,17
RTS0043524,21
RTS0043525,17
RTS0043526,14
RTS0043527,11
RTS0043528,7
RTS0043529,6
RTS0043530,17
RTS0043531,5
RTS0043532,8
RTS0043533,14
RTS0043534,10
RTS0043535,9
RTS0043536,16
RTS0043537,18
RTS0043538,17
RTS0043539,17
RTS0043540,5
RTS0043541,24
RTS0043542,21
RTS0043543,12
RTS0043544,22
RTS0043545,13
RTS0043546,17
RTS0043547,12
RTS0043548,13
RTS0043549,7
RTS0043550,12
RTS0043551,21
RTS0043552,13
RTS0043553,13
RTS0043554,11
RTS0043555,6
RTS0043556,6
RTS0043557,7
RTS0043558,10
RTS0043559,6
RTS0043560,11
RTS0043561,17
RTS0043562,17
RTS0043563,20
RTS0043564,17
RTS0043565,17
RTS0043566,19
RTS0043567,11
RTS0043568,23
RTS0043569,23
RTS0043570,24
RTS0043571,24
RTS0043572,32
RTS0043573,53
RTS0043574,24
RTS0043575,32
RTS0043576,34
RTS0043577,31
RTS0043578,29
RTS0043579,27
RTS0043580,22
RTS0043581,14
RTS0043582,17
RTS0043583,8
RTS0043584,10
RTS0043585,17
RTS0043586,6
RTS0043587,13
RTS0043588,5
RTS0043589,14
RTS0043590,14
RTS0043591,11
RTS0043592,6
RTS0043593,16
RTS0043594,11
RTS0043595,15
RTS0043596,15
RTS0043597,12
RTS0043598,13
RTS0043599,20
RTS0043600,14
RTS0043601,12
RTS0043602,16
RTS0043603,22
RTS0043604,11
RTS0043605,16
RTS0043606,17
RTS0043607,20
RTS0043608,11
RTS0043609,24
RTS0043610,14
RTS0043611,25
RTS0043612,21
RTS0043613,21
RTS0043614,15
RTS0043615,26
RTS0043616,17
RTS0043617,13
RTS0043618,13
RTS0043619,19
RTS0043620,19
RTS0043621,23
RTS0043622,27
RTS0043623,21
RTS0043624,29
RTS0043625,38
RTS0043626,16
RTS0043627,12
RTS0043628,17
RTS0043629,10
RTS0043630,12
RTS0043631,17
RTS0043632,24
RTS0043633,23
RTS0043634,17
RTS0043635,18
RTS0043636,15
RTS0043637,11
RTS0043638,9
RTS0043639,10
RTS0043640,12
RTS0043641,68
RTS0043642,47
RTS0043643,43
RTS0043644,41
RTS0043645,52
RTS0043646,12
RTS0043647,12
RTS0043648,6
RTS0043649,8
RTS0043650,13
RTS0043651,10
RTS0043652,8
RTS0043653,13
RTS0043654,10
RTS0043655,10
RTS0043656,10
RTS0043657,12
RTS0043658,18
RTS0043659,16
RTS0043660,24
RTS0043661,8
RTS0043663,10
RTS0043664,3
RTS0043665,18
RTS0043666,14
RTS0043667,11
RTS0043668,7
RTS0043669,8
RTS0043670,5
RTS0043671,7
RTS0043672,20
RTS0043673,13
RTS0043674,16
RTS0043675,11
RTS0043676,8
RTS0043677,6
RTS0043678,12
RTS0043679,10
RTS0043680,10
RTS0043681,12
RTS0043682,4
RTS0043683,12
RTS0043684,9
RTS0043685,14
RTS0043686,16
RTS0043687,15
RTS0043688,12
RTS0043689,10
RTS0043690,16
RTS0043691,9
RTS0043692,19
RTS0043693,20
RTS0043694,12
RTS0043695,20
RTS0043696,22
RTS0043697,21
RTS0043698,24
RTS0043699,11
RTS0043700,18
RTS0043701,18
RTS0043702,22
RTS0043703,15
RTS0043704,16
RTS0043705,12
RTS0043706,11
RTS0043707,9
RTS0043708,8
RTS0043709,8
RTS0043710,11
RTS0043711,9
RTS0043712,11
RTS0043713,8
RTS0043714,12
RTS0043715,10
RTS0043716,15
RTS0043717,13
RTS0043718,12
RTS0043719,11
RTS0043720,11
RTS0043721,19
RTS0043722,25
RTS0043723,23
RTS0043724,25
RTS0043725,23
RTS0043726,7
RTS0043727,7
RTS0043728,7
RTS0043729,12
RTS0043730,10
RTS0043731,10
RTS0043732,10
RTS0043733,13
RTS0043734,14
RTS0043735,11
RTS0043736,18
RTS0043737,14
RTS0043738,21
RTS0043739,15
RTS0043740,16
RTS0043741,25
RTS0043742,26
RTS0043743,16
RTS0043744,36
RTS0043745,12
RTS0043746,14
RTS0043747,20
RTS0043748,17
RTS0043749,13
RTS0043750,12
RTS0043751,15
RTS0043752,18
RTS0043753,21
RTS0043754,12
RTS0043755,22
RTS0043756,5
RTS0043757,12
RTS0043758,15
RTS0043759,14
RTS0043760,9
RTS0043761,41
RTS0043762,7
RTS0043763,10
RTS0043764,9
RTS0043765,19
RTS0043766,13
RTS0043767,7
RTS0043768,9
RTS0043769,12
RTS0043770,10
RTS0043771,7
RTS0043772,12
RTS0043773,18
RTS0043774,5
RTS0043775,7
RTS0043776,14
RTS0043777,18
RTS0043778,17
RTS0043779,13
RTS0043780,16
RTS0043781,24
RTS0043782,14
RTS0043783,20
RTS0043784,8
RTS0043785,11
RTS0043786,46
RTS0043787,52
RTS0043788,61
RTS0043789,49
RTS0043790,52
RTS0043791,23
RTS0043792,31
RTS0043793,20
RTS0043794,15
RTS0043795,20
RTS0043796,12
RTS0043797,11
RTS0043798,8
RTS0043799,15
RTS0043800,10
RTS0043801,8
RTS0043802,10
RTS0043803,6
RTS0043804,8
RTS0043805,9
RTS0043806,6
RTS0043807,9
RTS0043808,11
RTS0043809,14
RTS0043810,13
RTS0043811,8
RTS0043812,16
RTS0043813,13
RTS0043814,16
RTS0043815,8
RTS0043816,21
RTS0043817,14
RTS0043818,19
RTS0043819,17
RTS0043820,20
RTS0043821,17
RTS0043822,14
RTS0043823,12
RTS0043824,16
RTS0043825,13
RTS0043826,12
RTS0043827,11
RTS0043828,8
RTS0043829,10
RTS0043830,11
RTS0043831,20
RTS0043832,17
RTS0043833,18
RTS0043834,8
RTS0043835,18
RTS0043836,22
RTS0043837,42
RTS0043838,13
RTS0043839,16
RTS0043840,15
RTS0043841,20
RTS0043842,16
RTS0043843,24
RTS0043844,19
RTS0043845,22
RTS0043846,24
RTS0043847,24
RTS0043848,17
RTS0043849,29
RTS0043850,17
RTS0043851,8
RTS0043852,14
RTS0043853,14
RTS0043854,13
RTS0043856,5
RTS0043857,5
RTS0043858,14
RTS0043859,7
RTS0043860,8
RTS0043861,17
RTS0043862,28
RTS0043863,18
RTS0043864,21
RTS0043865,11
RTS0043866,37
RTS0043867,45
RTS0043868,48
RTS0043869,62
RTS0043870,32
RTS0043871,20
RTS0043872,25
RTS0043873,15
RTS0043874,17
RTS0043875,12
RTS0043876,8
RTS0043877,11
RTS0043878,14
RTS0043879,13
RTS0043880,5
RTS0043881,14
RTS0043882,9
RTS0043883,15
RTS0043884,13
RTS0043885,7
RTS0043886,14
RTS0043887,14
RTS0043888,14
RTS0043889,8
RTS0043890,29
RTS0043891,32
RTS0043892,15
RTS0043893,28
RTS0043894,16
RTS0043895,18
RTS0043896,14
RTS0043897,11
RTS0043898,17
RTS0043899,22
RTS0043900,15
RTS0043901,14
RTS0043902,20
RTS0043903,23
RTS0043904,15
RTS0043905,16
RTS0043906,8
RTS0043907,9
RTS0043908,9
RTS0043909,10
RTS0043910,18
RTS0043911,15
RTS0043912,24
RTS0043913,19
RTS0043914,8
RTS0043915,12
RTS0043916,21
RTS0043917,21
RTS0043918,9
RTS0043919,24
RTS0043920,34
RTS0043921,16
RTS0043922,18
RTS0043923,12
RTS0043924,16
RTS0043925,19
RTS0043926,12
RTS0043927,8
RTS0043928,11
RTS0043929,11
RTS0043930,12
RTS0043931,17
RTS0043932,29
RTS0043933,30
RTS0043934,22
RTS0043935,32
RTS0043936,6
RTS0043937,8
RTS0043938,7
RTS0043939,6
RTS0043940,18
RTS0043941,5
RTS0043942,15
RTS0043943,9
RTS0043944,13
RTS0043945,11
RTS0043946,17
RTS0043947,12
RTS0043948,8
RTS0043949,11
RTS0043950,8
RTS0043951,4
RTS0043952,17
RTS0043953,8
RTS0043954,10
RTS0043955,12
RTS0043956,27
RTS0043957,15
RTS0043958,26
RTS0043959,21
RTS0043960,22
RTS0043961,16
RTS0043962,13
RTS0043963,12
RTS0043964,21
RTS0043965,12
RTS0043966,19
RTS0043967,21
RTS0043968,22
RTS0043969,19
RTS0043970,18
RTS0043971,19
RTS0043972,18
RTS0043973,30
RTS0043974,19
RTS0043975,22
RTS0043976,17
RTS0043977,25
RTS0043978,28
RTS0043979,32
RTS0043980,31
RTS0043981,35
RTS0043982,39
RTS0043983,47
RTS0043984,21
RTS0043985,55
RTS0043986,11
RTS0043987,33
RTS0043988,13
RTS0043989,13
RTS0043990,15
RTS0043991,15
RTS0043992,13
RTS0043993,8
RTS0043994,8
RTS0043996,11
RTS0043997,7
RTS0043998,14
RTS0043999,11
RTS0044000,10
RTS0044001,24
RTS0044002,21
RTS0044003,26
RTS0044004,29
RTS0044005,21
RTS0044006,9
RTS0044007,20
RTS0044008,14
RTS0044009,6
RTS0044010,16
RTS0044011,25
RTS0044012,34
RTS0044013,35
RTS0044014,33
RTS0044015,30
RTS0044016,9
RTS0044017,8
RTS0044018,11
RTS0044019,10
RTS0044020,37
RTS0044021,14
RTS0044022,16
RTS0044023,15
RTS0044024,9
RTS0044025,13
RTS0044026,16
RTS0044027,18
RTS0044028,19
RTS0044029,25
RTS0044030,13
RTS0044031,11
RTS0044032,9
RTS0044033,8
RTS0044034,14
RTS0044035,18
RTS0044036,48
RTS0044037,27
RTS0044038,35
RTS0044039,38
RTS0044040,27
RTS0044041,24
RTS0044042,28
RTS0044043,33
RTS0044044,30
RTS0044045,22
RTS0044046,20
RTS0044047,12
RTS0044048,11
RTS0044049,9
RTS0044050,16
RTS0044051,9
RTS0044052,15
RTS0044053,17
RTS0044054,7
RTS0044055,18
RTS0044056,13
RTS0044057,14
RTS0044058,18
RTS0044059,19
RTS0044060,16
RTS0044061,12
RTS0044062,13
RTS0044063,14
RTS0044064,19
RTS0044065,16
RTS0044067,18
RTS0044068,22
RTS0044069,15
RTS0044070,15
RTS0044071,10
RTS0044072,12
RTS0044073,15
RTS0044074,10
RTS0044075,6
RTS0044076,14
RTS0044077,13
RTS0044078,9
RTS0044079,12
RTS0044080,10
RTS0044081,19
RTS0044082,15
RTS0044083,16
RTS0044084,17
RTS0044085,8
RTS0044086,7
RTS0044087,17
RTS0044088,13
RTS0044089,7
RTS0044090,19
RTS0044091,41
RTS0044092,20
RTS0044093,20
RTS0044094,21
RTS0044095,21
RTS0044096,10
RTS0044097,19
RTS0044098,15
RTS0044099,33
RTS0044100,29
RTS0044101,18
RTS0044102,11
RTS0044103,11
RTS0044104,13
RTS0044105,19
RTS0044106,71
RTS0044107,47
RTS0044108,57
RTS0044109,43
RTS0044110,61
RTS0044111,22
RTS0044112,26
RTS0044113,29
RTS0044114,23
RTS0044115,36
RTS0044116,24
RTS0044117,21
RTS0044118,23
RTS0044119,25
RTS0044120,20
RTS0044121,9
RTS0044122,19
RTS0044123,6
RTS0044124,14
RTS0044125,15
RTS0044126,12
RTS0044127,36
RTS0044128,14
RTS0044129,9
RTS0044130,10
RTS0044131,33
RTS0044132,17
RTS0044133,27
RTS0044134,19
RTS0044135,25
RTS0044136,13
RTS0044137,11
RTS0044138,17
RTS0044139,10
RTS0044140,7
RTS0044141,16
RTS0044142,11
RTS0044143,10
RTS0044144,11
RTS0044145,8
RTS0044146,16
RTS0044147,10
RTS0044148,12
RTS0044149,14
RTS0044150,14
RTS0044151,15
RTS0044152,12
RTS0044153,11
RTS0044154,14
RTS0044155,29
RTS0044156,44
RTS0044157,64
RTS0044158,77
RTS0044159,62
RTS0044160,75
RTS0044161,26
RTS0044162,26
RTS0044163,34
RTS0044164,38
RTS0044165,25
RTS0044166,17
RTS0044167,18
RTS0044168,6
RTS0044169,23
RTS0044170,13
RTS0044171,14
RTS0044172,14
RTS0044173,15
RTS0044174,19
RTS0044175,17
RTS0044176,10
RTS0044177,24
RTS0044178,18
RTS0044180,8
RTS0044181,15
RTS0044182,14
RTS0044183,7
RTS0044184,17
RTS0044185,13
RTS0044186,13
RTS0044187,18
RTS0044188,16
RTS0044189,8
RTS0044190,14
RTS0044191,15
RTS0044192,19
RTS0044193,8
RTS0044194,13
RTS0044195,22
RTS0044196,35
RTS0044197,15
RTS0044198,36
RTS0044199,30
RTS0044200,33
RTS0044206,7
RTS0044207,19
RTS0044208,18
RTS0044209,10
RTS0044210,16
RTS0044211,51
RTS0044212,24
RTS0044213,35
RTS0044214,38
RTS0044215,34
RTS0044216,12
RTS0044217,13
RTS0044218,15
RTS0044219,15
RTS0044220,17
RTS0044221,6
RTS0044222,16
RTS0044223,15
RTS0044224,18
RTS0044225,10
RTS0044226,11
RTS0044227,17
RTS0044228,17
RTS0044229,13
RTS0044230,14
RTS0044231,5
RTS0044232,8
RTS0044233,10
RTS0044234,4
RTS0044235,12
RTS0044236,19
RTS0044237,19
RTS0044238,15
RTS0044239,13
RTS0044240,12
RTS0044241,23
RTS0044242,10
RTS0044243,16
RTS0044244,16
RTS0044245,14
RTS0044246,14
RTS0044247,13
RTS0044248,19
RTS0044249,11
RTS0044250,10
RTS0044251,19
RTS0044252,22
RTS0044253,24
RTS0044254,14
RTS0044255,13
RTS0044256,15
RTS0044257,16
RTS0044258,11
RTS0044259,5
RTS0044260,14
RTS0044261,44
RTS0044262,29
RTS0044263,35
RTS0044264,26
RTS0044265,28
RTS0044266,21
RTS0044267,9
RTS0044268,22
RTS0044269,11
RTS0044270,12
RTS0044271,25
RTS0044272,35
RTS0044273,35
RTS0044274,25
RTS0044275,33
RTS0044276,16
RTS0044277,11
RTS0044278,11
RTS0044279,10
RTS0044280,8
RTS0044281,24
RTS0044282,13
RTS0044283,22
RTS0044284,15
RTS0044285,16
RTS0044286,11
RTS0044287,14
RTS0044288,12
RTS0044289,14
RTS0044290,12
RTS0044291,13
RTS0044292,16
RTS0044293,11
RTS0044294,7
RTS0044295,13
RTS0044296,23
RTS0044297,20
RTS0044298,17
RTS0044299,30
RTS0044300,25
RTS0044301,50
RTS0044302,41
RTS0044303,39
RTS0044304,40
RTS0044305,33
RTS0044306,34
RTS0044307,35
RTS0044308,31
RTS0044309,44
RTS0044310,48
RTS0044311,13
RTS0044312,11
RTS0044313,7
RTS0044314,12
RTS0044315,21
RTS0044316,27
RTS0044317,44
RTS0044318,27
RTS0044319,30
RTS0044320,8
RTS0044321,11
RTS0044322,13
RTS0044323,16
RTS0044324,8
RTS0044325,15
RTS0044326,14
RTS0044327,24
RTS0044328,11
RTS0044329,21
RTS0044330,11
RTS0044331,143
RTS0044332,119
RTS0044333,182
RTS0044334,168
RTS0044335,123
RTS0044336,7
RTS0044337,17
RTS0044338,17
RTS0044339,14
RTS0044340,7
RTS0044341,8
RTS0044342,8
RTS0044343,8
RTS0044344,10
RTS0044345,9
RTS0044346,67
RTS0044347,85
RTS0044348,111
RTS0044349,112
RTS0044350,67
RTS0044351,25
RTS0044352,18
RTS0044353,36
RTS0044354,17
RTS0044355,24
RTS0044356,11
RTS0044357,13
RTS0044358,15
RTS0044359,24
RTS0044360,19
RTS0044361,36
RTS0044362,38
RTS0044363,18
RTS0044364,31
RTS0044365,14
RTS0044366,58
RTS0044367,60
RTS0044368,54
RTS0044369,67
RTS0044370,44
RTS0044371,10
RTS0044372,13
RTS0044373,12
RTS0044374,13
RTS0044375,6
RTS0044376,50
RTS0044377,79
RTS0044378,57
RTS0044379,95
RTS0044380,68
RTS0044381,27
RTS0044382,14
RTS0044383,30
RTS0044384,21
RTS0044385,25
RTS0044386,25
RTS0044387,20
RTS0044388,31
RTS0044389,20
RTS0044390,21
RTS0044391,25
RTS0044392,24
RTS0044393,34
RTS0044394,18
RTS0044395,24
RTS0044396,9
RTS0044397,12
RTS0044399,17
RTS0044400,15
RTS0044401,16
RTS0044402,19
RTS0044403,20
RTS0044404,23
RTS0044405,9
RTS0044406,19
RTS0044407,25
RTS0044408,22
RTS0044409,25
RTS0044410,22
RTS0044411,10
RTS0044412,10
RTS0044413,13
RTS0044414,15
RTS0044415,10
RTS0044416,25
RTS0044417,24
RTS0044418,24
RTS0044419,19
RTS0044420,35
RTS0044421,10
RTS0044422,15
RTS0044423,18
RTS0044424,12
RTS0044425,8
RTS0044426,14
RTS0044427,12
RTS0044428,13
RTS0044429,18
RTS0044430,13
RTS0044431,4
RTS0044432,19
RTS0044433,10
RTS0044434,7
RTS0044435,14
RTS0044436,24
RTS0044437,26
RTS0044438,24
RTS0044439,30
RTS0044440,35
RTS0044441,13
RTS0044442,21
RTS0044443,33
RTS0044444,21
RTS0044445,17
RTS0044446,16
RTS0044447,19
RTS0044448,11
RTS0044449,12
RTS0044450,22
RTS0044451,12
RTS0044452,15
RTS0044453,11
RTS0044454,15
RTS0044455,8
RTS0044456,19
RTS0044457,27
RTS0044458,10
RTS0044459,15
RTS0044460,15
RTS0044461,28
RTS0044462,13
RTS0044463,16
RTS0044464,24
RTS0044465,18
RTS0044466,22
RTS0044467,11
RTS0044468,14
RTS0044469,17
RTS0044470,19
RTS0044471,35
RTS0044472,39
RTS0044473,29
RTS0044474,27
RTS0044475,31
RTS0044476,42
RTS0044477,45
RTS0044478,33
RTS0044479,31
RTS0044480,46
RTS0044481,21
RTS0044482,15
RTS0044483,18
RTS0044484,11
RTS0044485,13
RTS0044486,17
RTS0044487,17
RTS0044488,18
RTS0044489,17
RTS0044490,7
RTS0044491,11
RTS0044492,13
RTS0044493,11
RTS0044494,12
RTS0044495,21
RTS0044496,28
RTS0044497,24
RTS0044498,25
RTS0044499,27
RTS0044500,34
RTS0044501,17
RTS0044502,26
RTS0044503,30
RTS0044504,20
RTS0044505,16
RTS0044506,15
RTS0044507,12
RTS0044508,16
RTS0044509,23
RTS0044510,16
RTS0044511,28
RTS0044512,18
RTS0044513,35
RTS0044514,15
RTS0044515,29
RTS0044516,30
RTS0044517,25
RTS0044518,24
RTS0044519,16
RTS0044520,26
RTS0044521,23
RTS0044522,29
RTS0044523,23
RTS0044524,19
RTS0044525,15
RTS0044526,25
RTS0044527,29
RTS0044528,20
RTS0044529,19
RTS0044530,15
RTS0044531,16
RTS0044532,14
RTS0044533,17
RTS0044534,11
RTS0044535,18
RTS0044536,11
RTS0044537,12
RTS0044538,12
RTS0044539,10
RTS0044540,5
RTS0044541,25
RTS0044542,21
RTS0044543,22
RTS0044544,16
RTS0044545,12
RTS0044546,25
RTS0044547,25
RTS0044548,23
RTS0044549,35
RTS0044550,26
RTS0044551,25
RTS0044552,23
RTS0044553,14
RTS0044554,19
RTS0044555,29
RTS0044556,14
RTS0044557,6
RTS0044558,6
RTS0044559,9
RTS0044560,12
RTS0044561,19
RTS0044562,23
RTS0044563,19
RTS0044564,15
RTS0044565,19
RTS0044566,9
RTS0044567,8
RTS0044568,4
RTS0044569,9
RTS0044570,9
RTS0044571,12
RTS0044572,8
RTS0044573,11
RTS0044574,18
RTS0044575,16
RTS0044576,9
RTS0044577,8
RTS0044578,13
RTS0044579,12
RTS0044580,6
RTS0044581,9
RTS0044582,12
RTS0044583,11
RTS0044584,10
RTS0044585,12
RTS0044586,11
RTS0044587,12
RTS0044588,4
RTS0044589,11
RTS0044590,11
RTS0044591,13
RTS0044592,13
RTS0044593,15
RTS0044594,14
RTS0044595,10
RTS0044596,19
RTS0044597,20
RTS0044598,28
RTS0044599,13
RTS0044600,25
RTS0044601,17
RTS0044602,18
RTS0044603,16
RTS0044604,25
RTS0044605,15
RTS0044606,14
RTS0044607,15
RTS0044608,10
RTS0044609,5
RTS0044610,11
RTS0044611,10
RTS0044612,7
RTS0044613,13
RTS0044614,7
RTS0044615,8
RTS0044616,13
RTS0044617,10
RTS0044618,13
RTS0044619,12
RTS0044620,15
RTS0044621,26
RTS0044622,24
RTS0044623,37
RTS0044624,20
RTS0044625,24
RTS0044626,13
RTS0044627,13
RTS0044628,11
RTS0044629,8
RTS0044630,14
RTS0044631,8
RTS0044632,20
RTS0044633,8
RTS0044634,10
RTS0044635,16
RTS0044636,7
RTS0044637,14
RTS0044638,29
RTS0044639,18
RTS0044640,7
RTS0044641,15
RTS0044642,17
RTS0044643,16
RTS0044644,25
RTS0044645,21
RTS0044646,16
RTS0044647,6
RTS0044648,16
RTS0044649,16
RTS0044650,12
RTS0044651,17
RTS0044652,26
RTS0044653,19
RTS0044654,25
RTS0044655,16
RTS0044656,12
RTS0044657,21
RTS0044658,29
RTS0044659,12
RTS0044660,19
RTS0044661,16
RTS0044662,10
RTS0044663,25
RTS0044664,25
RTS0044665,20
RTS0044666,12
RTS0044667,9
RTS0044668,20
RTS0044669,27
RTS0044670,15
RTS0044671,13
RTS0044672,18
RTS0044673,14
RTS0044674,13
RTS0044675,18
RTS0044676,10
RTS0044677,16
RTS0044678,14
RTS0044679,14
RTS0044680,19
RTS0044681,13
RTS0044682,15
RTS0044683,13
RTS0044684,15
RTS0044685,9
RTS0044686,17
RTS0044687,14
RTS0044688,27
RTS0044689,27
RTS0044690,29
RTS0044691,25
RTS0044692,29
RTS0044693,34
RTS0044694,36
RTS0044695,23
RTS0044696,40
RTS0044697,32
RTS0044698,30
RTS0044699,31
RTS0044700,53
RTS0044701,26
RTS0044702,20
RTS0044703,21
RTS0044704,24
RTS0044705,20
RTS0044706,8
RTS0044707,30
RTS0044708,26
RTS0044709,31
RTS0044710,28
RTS0044711,23
RTS0044712,27
RTS0044714,24
RTS0044715,16
RTS0044716,35
RTS0044717,27
RTS0044718,37
RTS0044719,20
RTS0044720,47
RTS0044721,16
RTS0044722,15
RTS0044723,9
RTS0044724,9
RTS0044725,6
RTS0044726,27
RTS0044727,24
RTS0044728,19
RTS0044729,13
RTS0044730,29
RTS0044731,16
RTS0044732,16
RTS0044733,7
RTS0044734,9
RTS0044735,18
RTS0044736,23
RTS0044737,19
RTS0044738,14
RTS0044739,17
RTS0044740,9
RTS0044741,13
RTS0044742,9
RTS0044743,16
RTS0044744,8
RTS0044745,10
RTS0044746,18
RTS0044747,9
RTS0044748,7
RTS0044749,13
RTS0044750,12
RTS0044751,12
RTS0044752,22
RTS0044753,21
RTS0044754,17
RTS0044755,22
RTS0044756,13
RTS0044757,10
RTS0044758,9
RTS0044759,17
RTS0044760,11
RTS0044761,21
RTS0044762,15
RTS0044763,10
RTS0044764,8
RTS0044765,12
RTS0044766,14
RTS0044767,19
RTS0044768,15
RTS0044769,10
RTS0044770,13
RTS0044771,7
RTS0044772,9
RTS0044773,13
RTS0044774,7
RTS0044775,16
RTS0044776,27
RTS0044777,30
RTS0044778,15
RTS0044779,32
RTS0044780,36
RTS0044781,38
RTS0044782,41
RTS0044783,46
RTS0044784,45
RTS0044785,26
RTS0044786,39
RTS0044787,38
RTS0044788,35
RTS0044789,38
RTS0044790,16
RTS0044791,80
RTS0044792,214
RTS0044793,22
RTS0044794,23
RTS0044795,21
RTS0044796,28
RTS0044797,20
RTS0044798,15
RTS0044799,20
RTS0044800,10
RTS0044801,19
RTS0044802,16
RTS0044803,24
RTS0044804,19
RTS0044805,27
RTS0044806,14
RTS0044807,16
RTS0044808,23
RTS0044809,25
RTS0044810,26
RTS0044811,17
RTS0044812,25
RTS0044813,33
RTS0044814,32
RTS0044815,28
RTS0044816,17
RTS0044817,11
RTS0044818,16
RTS0044819,16
RTS0044820,20
RTS0044821,12
RTS0044822,18
RTS0044823,19
RTS0044824,14
RTS0044825,15
RTS0044826,14
RTS0044827,20
RTS0044828,20
RTS0044829,14
RTS0044830,14
RTS0044831,25
RTS0044832,30
RTS0044833,40
RTS0044834,41
RTS0044835,31
RTS0044836,23
RTS0044837,14
RTS0044838,17
RTS0044839,11
RTS0044840,16
RTS0044841,10
RTS0044842,6
RTS0044843,13
RTS0044844,11
RTS0044845,6
RTS0044846,13
RTS0044847,11
RTS0044848,17
RTS0044849,22
RTS0044850,12
RTS0044851,13
RTS0044852,21
RTS0044853,10
RTS0044854,13
RTS0044855,6
RTS0044856,11
RTS0044857,16
RTS0044858,12
RTS0044859,8
RTS0044860,11
RTS0044861,29
RTS0044862,18
RTS0044863,17
RTS0044864,16
RTS0044865,14
RTS0044866,23
RTS0044867,30
RTS0044868,17
RTS0044869,19
RTS0044870,16
RTS0044871,29
RTS0044872,20
RTS0044873,14
RTS0044874,18
RTS0044875,15
RTS0044876,25
RTS0044877,40
RTS0044878,34
RTS0044879,39
RTS0044880,55
RTS0044881,9
RTS0044882,15
RTS0044883,11
RTS0044884,10
RTS0044885,12
RTS0044886,16
RTS0044887,17
RTS0044888,16
RTS0044889,15
RTS0044890,15
RTS0044891,25
RTS0044892,18
RTS0044893,13
RTS0044894,22
RTS0044895,13
RTS0044896,44
RTS0044897,48
RTS0044898,45
RTS0044899,59
RTS0044900,30
RTS0044901,14
RTS0044902,15
RTS0044903,18
RTS0044904,19
RTS0044905,4
RTS0044906,38
RTS0044907,31
RTS0044908,38
RTS0044909,34
RTS0044910,32
RTS0044911,9
RTS0044912,9
RTS0044913,5
RTS0044914,9
RTS0044915,12
RTS0044916,15
RTS0044917,14
RTS0044918,19
RTS0044919,31
RTS0044920,20
RTS0044921,43
RTS0044922,39
RTS0044923,47
RTS0044924,19
RTS0044925,38
RTS0044926,28
RTS0044927,17
RTS0044928,9
RTS0044929,10
RTS0044930,20
RTS0044931,10
RTS0044932,15
RTS0044933,15
RTS0044934,8
RTS0044935,14
RTS0044936,17
RTS0044937,12
RTS0044938,11
RTS0044939,9
RTS0044940,11
RTS0044941,16
RTS0044942,16
RTS0044943,15
RTS0044944,12
RTS0044945,9
RTS0044946,15
RTS0044947,13
RTS0044948,9
RTS0044949,10
RTS0044950,10
RTS0044951,7
RTS0044952,9
RTS0044953,9
RTS0044954,15
RTS0044955,8
RTS0044956,18
RTS0044957,21
RTS0044958,14
RTS0044959,17
RTS0044960,20
RTS0044961,22
RTS0044962,11
RTS0044963,10
RTS0044964,8
RTS0044965,16
RTS0044966,15
RTS0044967,9
RTS0044968,17
RTS0044969,14
RTS0044970,13
RTS0044971,15
RTS0044972,8
RTS0044973,7
RTS0044974,12
RTS0044975,15
RTS0044976,13
RTS0044977,13
RTS0044978,11
RTS0044979,12
RTS0044980,9
RTS0044981,10
RTS0044982,12
RTS0044983,14
RTS0044984,13
RTS0044985,18
RTS0044986,9
RTS0044987,10
RTS0044988,10
RTS0044989,12
RTS0044990,15
RTS0044991,10
RTS0044992,20
RTS0044993,9
RTS0044994,12
RTS0044995,11
RTS0044996,9
RTS0044997,9
RTS0044998,7
RTS0044999,11
RTS0045000,7
RTS0045001,20
RTS0045002,15
RTS0045003,16
RTS0045004,18
RTS0045005,18
RTS0045006,29
RTS0045007,41
RTS0045008,44
RTS0045009,36
RTS0045010,24
RTS0045011,11
RTS0045012,8
RTS0045013,11
RTS0045014,20
RTS0045015,14
RTS0045016,19
RTS0045017,21
RTS0045018,20
RTS0045019,11
RTS0045020,20
RTS0045021,9
RTS0045022,12
RTS0045023,16
RTS0045024,14
RTS0045025,17
RTS0045026,88
RTS0045027,55
RTS0045028,82
RTS0045029,77
RTS0045030,70
RTS0045031,10
RTS0045032,11
RTS0045033,11
RTS0045034,10
RTS0045035,16
RTS0045036,13
RTS0045038,21
RTS0045039,15
RTS0045040,13
RTS0045041,23
RTS0045042,22
RTS0045043,26
RTS0045044,24
RTS0045045,23
RTS0045046,10
RTS0045047,6
RTS0045048,13
RTS0045049,11
RTS0045050,8
RTS0045051,7
RTS0045052,10
RTS0045053,12
RTS0045054,9
RTS0045055,8
RTS0045056,20
RTS0045057,28
RTS0045058,11
RTS0045059,29
RTS0045060,29
RTS0045061,15
RTS0045063,7
RTS0045064,16
RTS0045065,22
RTS0045066,16
RTS0045067,25
RTS0045068,40
RTS0045069,24
RTS0045070,35
RTS0045071,32
RTS0045072,29
RTS0045073,26
RTS0045074,34
RTS0045075,19
RTS0045076,12
RTS0045077,12
RTS0045078,12
RTS0045079,12
RTS0045080,10
RTS0045081,13
RTS0045082,26
RTS0045083,32
RTS0045084,23
RTS0045085,16
RTS0045086,10
RTS0045087,9
RTS0045088,5
RTS0045089,7
RTS0045090,12
RTS0045091,16
RTS0045092,18
RTS0045093,18
RTS0045094,22
RTS0045095,15
RTS0045096,15
RTS0045097,11
RTS0045098,7
RTS0045099,11
RTS0045100,19
RTS0045101,12
RTS0045102,9
RTS0045103,16
RTS0045104,6
RTS0045105,12
RTS0045106,27
RTS0045107,10
RTS0045108,27
RTS0045109,21
RTS0045110,15
RTS0045111,22
RTS0045112,12
RTS0045113,31
RTS0045114,13
RTS0045115,16
RTS0045116,11
RTS0045117,12
RTS0045118,11
RTS0045119,17
RTS0045120,15
RTS0045121,19
RTS0045122,12
RTS0045123,7
RTS0045124,13
RTS0045125,7
RTS0045126,17
RTS0045127,19
RTS0045128,20
RTS0045129,18
RTS0045130,12
RTS0045131,15
RTS0045132,9
RTS0045133,13
RTS0045134,11
RTS0045135,10
RTS0045136,26
RTS0045137,26
RTS0045138,12
RTS0045139,15
RTS0045140,26
RTS0045141,14
RTS0045142,17
RTS0045143,18
RTS0045144,13
RTS0045145,14
RTS0045146,10
RTS0045147,10
RTS0045148,12
RTS0045149,14
RTS0045150,12
RTS0045151,29
RTS0045152,53
RTS0045153,25
RTS0045154,36
RTS0045155,23
RTS0045156,5
RTS0045157,15
RTS0045158,13
RTS0045159,17
RTS0045160,26
RTS0045161,24
RTS0045162,18
RTS0045163,21
RTS0045164,22
RTS0045165,26
RTS0045166,26
RTS0045167,7
RTS0045168,24
RTS0045169,16
RTS0045170,13
RTS0045171,22
RTS0045172,18
RTS0045173,14
RTS0045174,16
RTS0045175,34
RTS0045176,23
RTS0045177,32
RTS0045178,23
RTS0045179,36
RTS0045180,33
RTS0045181,12
RTS0045182,14
RTS0045183,8
RTS0045184,10
RTS0045185,14
RTS0045186,11
RTS0045187,16
RTS0045188,12
RTS0045189,9
RTS0045190,15
RTS0045191,13
RTS0045192,8
RTS0045193,10
RTS0045194,6
RTS0045195,6
RTS0045196,14
RTS0045197,14
RTS0045198,11
RTS0045199,15
RTS0045200,15
RTS0045201,11
RTS0045202,15
RTS0045203,8
RTS0045204,9
RTS0045205,15
RTS0045206,13
RTS0045207,11
RTS0045208,13
RTS0045209,7
RTS0045210,11
RTS0045211,13
RTS0045212,9
RTS0045213,16
RTS0045214,6
RTS0045215,6
RTS0045216,29
RTS0045217,28
RTS0045218,32
RTS0045219,23
RTS0045220,24
RTS0045221,8
RTS0045222,19
RTS0045223,13
RTS0045224,20
RTS0045225,14
RTS0045226,300
RTS0045227,240
RTS0045228,332
RTS0045229,277
RTS0045230,309
RTS0045231,32
RTS0045232,41
RTS0045233,29
RTS0045234,28
RTS0045235,28
RTS0045236,42
RTS0045237,29
RTS0045238,22
RTS0045239,25
RTS0045240,50
RTS0045241,29
RTS0045242,27
RTS0045243,36
RTS0045244,31
RTS0045245,18
RTS0045246,8
RTS0045247,17
RTS0045248,15
RTS0045249,17
RTS0045250,8
RTS0045251,29
RTS0045252,25
RTS0045253,27
RTS0045254,24
RTS0045255,20
RTS0045256,30
RTS0045257,30
RTS0045258,20
RTS0045259,29
RTS0045260,34
RTS0045261,27
RTS0045262,29
RTS0045263,23
RTS0045264,27
RTS0045265,31
RTS0045266,30
RTS0045267,30
RTS0045268,31
RTS0045269,18
RTS0045270,26
RTS0045271,14
RTS0045272,9
RTS0045273,11
RTS0045274,16
RTS0045275,15
RTS0045276,18
RTS0045277,16
RTS0045278,22
RTS0045279,4
RTS0045280,11
RTS0045281,13
RTS0045282,13
RTS0045283,12
RTS0045284,12
RTS0045285,15
RTS0045286,16
RTS0045287,20
RTS0045288,10
RTS0045289,12
RTS0045290,12
RTS0045291,10
RTS0045292,16
RTS0045293,17
RTS0045294,10
RTS0045295,17
RTS0045296,13
RTS0045297,17
RTS0045298,12
RTS0045299,14
RTS0045300,15
RTS0045301,70
RTS0045302,53
RTS0045303,96
RTS0045304,49
RTS0045305,92
RTS0045306,13
RTS0045307,9
RTS0045308,10
RTS0045309,15
RTS0045310,17
RTS0045311,4
RTS0045312,9
RTS0045313,9
RTS0045314,4
RTS0045315,11
RTS0045316,13
RTS0045317,9
RTS0045318,16
RTS0045319,8
RTS0045320,19
RTS0045321,4
RTS0045322,16
RTS0045323,13
RTS0045324,10
RTS0045325,7
RTS0045326,12
RTS0045327,18
RTS0045328,14
RTS0045329,19
RTS0045330,8
RTS0045331,16
RTS0045332,13
RTS0045333,10
RTS0045334,22
RTS0045335,11
RTS0045336,8
RTS0045337,19
RTS0045338,11
RTS0045339,10
RTS0045340,10
RTS0045341,13
RTS0045342,14
RTS0045343,13
RTS0045344,12
RTS0045345,14
RTS0045346,11
RTS0045347,7
RTS0045348,8
RTS0045349,15
RTS0045350,13
RTS0045351,8
RTS0045352,9
RTS0045353,8
RTS0045354,15
RTS0045355,4
RTS0045356,15
RTS0045357,11
RTS0045358,11
RTS0045359,9
RTS0045360,10
RTS0045361,26
RTS0045362,11
RTS0045363,10
RTS0045364,16
RTS0045365,14
RTS0045366,9
RTS0045367,7
RTS0045368,7
RTS0045369,10
RTS0045370,9
RTS0045371,17
RTS0045372,17
RTS0045373,29
RTS0045374,28
RTS0045375,19
RTS0045376,43
RTS0045377,29
RTS0045378,37
RTS0045379,44
RTS0045380,34
RTS0045381,35
RTS0045382,25
RTS0045383,13
RTS0045384,14
RTS0045385,18
RTS0045386,22
RTS0045387,17
RTS0045388,22
RTS0045389,21
RTS0045390,20
RTS0045391,11
RTS0045392,12
RTS0045393,8
RTS0045394,11
RTS0045395,10
RTS0045396,17
RTS0045397,16
RTS0045398,8
RTS0045399,21
RTS0045400,16
RTS0045401,22
RTS0045402,12
RTS0045403,23
RTS0045404,15
RTS0045405,21
RTS0045406,21
RTS0045407,45
RTS0045408,10
RTS0045409,21
RTS0045410,29
RTS0045411,37
RTS0045412,31
RTS0045413,34
RTS0045414,27
RTS0045415,31
RTS0045416,9
RTS0045417,11
RTS0045418,9
RTS0045419,15
RTS0045420,12
RTS0045421,1333
RTS0045422,1043
RTS0045423,1227
RTS0045424,1569
RTS0045425,1591
RTS0045426,16
RTS0045427,10
RTS0045428,22
RTS0045429,17
RTS0045430,10
RTS0045431,39
RTS0045432,30
RTS0045433,30
RTS0045434,27
RTS0045435,20
RTS0045436,27
RTS0045437,26
RTS0045438,33
RTS0045439,20
RTS0045440,29
RTS0045441,74
RTS0045442,80
RTS0045443,54
RTS0045444,48
RTS0045445,34
RTS0045446,18
RTS0045447,28
RTS0045448,19
RTS0045449,18
RTS0045450,14
RTS0045451,21
RTS0045452,17
RTS0045453,14
RTS0045454,19
RTS0045455,20
RTS0045456,28
RTS0045457,30
RTS0045458,31
RTS0045459,17
RTS0045460,28
RTS0045461,10
RTS0045462,10
RTS0045463,8
RTS0045464,11
RTS0045465,5
RTS0045466,20
RTS0045467,14
RTS0045468,9
RTS0045469,30
RTS0045470,18
RTS0045471,42
RTS0045472,48
RTS0045473,34
RTS0045474,55
RTS0045475,62
RTS0045476,38
RTS0045477,43
RTS0045478,42
RTS0045479,45
RTS0045480,35
RTS0045481,13
RTS0045482,20
RTS0045483,19
RTS0045484,24
RTS0045485,33
RTS0045486,10
RTS0045487,25
RTS0045488,24
RTS0045489,16
RTS0045490,24
RTS0045491,108
RTS0045492,152
RTS0045493,137
RTS0045494,52
RTS0045495,72
RTS0045496,27
RTS0045497,25
RTS0045498,54
RTS0045499,35
RTS0045500,54
RTS0045501,56
RTS0045502,47
RTS0045503,44
RTS0045504,33
RTS0045505,27
RTS0045506,954
RTS0045507,1033
RTS0045508,828
RTS0045509,959
RTS0045510,783
RTS0045511,20
RTS0045512,9
RTS0045513,6
RTS0045514,11
RTS0045515,17
RTS0045516,14
RTS0045517,22
RTS0045518,23
RTS0045519,27
RTS0045520,27
RTS0045521,19
RTS0045522,10
RTS0045523,10
RTS0045524,15
RTS0045525,12
RTS0045526,23
RTS0045527,26
RTS0045528,15
RTS0045529,27
RTS0045530,29
RTS0045531,29
RTS0045532,30
RTS0045533,35
RTS0045534,26
RTS0045535,23
RTS0045536,54
RTS0045537,59
RTS0045538,54
RTS0045539,60
RTS0045540,53
RTS0045541,10
RTS0045542,16
RTS0045543,18
RTS0045544,19
RTS0045545,18
RTS0045546,50
RTS0045547,53
RTS0045548,64
RTS0045549,53
RTS0045550,40
RTS0045551,14
RTS0045552,14
RTS0045553,11
RTS0045554,17
RTS0045555,10
RTS0045556,16
RTS0045557,10
RTS0045558,12
RTS0045559,16
RTS0045560,22
RTS0045561,23
RTS0045562,25
RTS0045563,14
RTS0045564,18
RTS0045565,12
RTS0045566,10
RTS0045567,9
RTS0045568,15
RTS0045569,18
RTS0045570,9
RTS0045571,19
RTS0045572,22
RTS0045573,19
RTS0045574,13
RTS0045575,16
RTS0045576,7
RTS0045577,12
RTS0045578,18
RTS0045579,13
RTS0045580,6
RTS0045581,13
RTS0045582,15
RTS0045583,15
RTS0045584,21
RTS0045585,9
RTS0045586,26
RTS0045587,32
RTS0045588,39
RTS0045589,44
RTS0045590,42
RTS0045592,212
RTS0045593,278
RTS0045594,235
RTS0045595,243
RTS0045596,39
RTS0045597,34
RTS0045598,49
RTS0045599,34
RTS0045600,30
RTS0045601,14
RTS0045602,13
RTS0045603,6
RTS0045604,21
RTS0045606,12
RTS0045607,15
RTS0045608,16
RTS0045609,18
RTS0045610,7
RTS0045611,14
RTS0045612,18
RTS0045613,12
RTS0045614,19
RTS0045615,25
RTS0045616,11
RTS0045617,13
RTS0045618,10
RTS0045619,11
RTS0045620,12
RTS0045621,26
RTS0045622,37
RTS0045623,29
RTS0045624,23
RTS0045625,34
RTS0045626,3
RTS0045627,10
RTS0045628,12
RTS0045629,10
RTS0045630,7
RTS0045631,13
RTS0045632,17
RTS0045633,22
RTS0045634,18
RTS0045635,18
RTS0045636,12
RTS0045637,6
RTS0045638,11
RTS0045639,13
RTS0045640,10
RTS0045641,19
RTS0045642,11
RTS0045643,9
RTS0045644,8
RTS0045645,14
RTS0045646,12
RTS0045647,11
RTS0045648,16
RTS0045649,14
RTS0045650,13
RTS0045651,15
RTS0045652,21
RTS0045653,16
RTS0045654,17
RTS0045655,20
RTS0045656,11
RTS0045657,10
RTS0045658,21
RTS0045659,12
RTS0045660,29
RTS0045661,67
RTS0045662,39
RTS0045663,41
RTS0045664,37
RTS0045665,48
RTS0045666,8
RTS0045667,18
RTS0045668,20
RTS0045669,17
RTS0045670,13
RTS0045671,10
RTS0045672,14
RTS0045673,15
RTS0045674,11
RTS0045675,21
RTS0045676,44
RTS0045677,43
RTS0045678,42
RTS0045679,36
RTS0045680,41
RTS0045681,12
RTS0045682,14
RTS0045683,12
RTS0045684,13
RTS0045685,14
RTS0045687,16
RTS0045688,19
RTS0045689,26
RTS0045690,13
RTS0045691,16
RTS0045692,14
RTS0045693,8
RTS0045694,7
RTS0045695,15
RTS0045696,28
RTS0045697,25
RTS0045698,29
RTS0045699,10
RTS0045700,18
RTS0045701,15
RTS0045702,14
RTS0045703,15
RTS0045704,16
RTS0045705,8
RTS0045706,16
RTS0045707,21
RTS0045708,23
RTS0045709,18
RTS0045710,5
RTS0045711,14
RTS0045712,16
RTS0045713,15
RTS0045714,13
RTS0045715,9
RTS0045716,38
RTS0045717,29
RTS0045718,34
RTS0045719,29
RTS0045720,38
RTS0045721,36
RTS0045722,39
RTS0045723,38
RTS0045724,26
RTS0045725,17
RTS0045726,25
RTS0045727,42
RTS0045728,29
RTS0045729,34
RTS0045730,18
RTS0045731,88
RTS0045732,106
RTS0045733,86
RTS0045734,96
RTS0045735,99
RTS0045736,338
RTS0045737,585
RTS0045738,592
RTS0045739,571
RTS0045740,378
RTS0045741,78
RTS0045742,53
RTS0045743,71
RTS0045744,72
RTS0045745,81
RTS0045746,83
RTS0045747,66
RTS0045748,79
RTS0045749,36
RTS0045750,38
RTS0045751,26
RTS0045752,23
RTS0045753,32
RTS0045754,36
RTS0045755,38
RTS0045756,56
RTS0045757,52
RTS0045758,48
RTS0045759,49
RTS0045760,48
RTS0045761,8
RTS0045762,19
RTS0045763,15
RTS0045764,15
RTS0045765,7
RTS0045766,33
RTS0045767,19
RTS0045768,26
RTS0045769,30
RTS0045770,38
RTS0045771,17
RTS0045772,18
RTS0045773,21
RTS0045774,14
RTS0045775,12
RTS0045776,14
RTS0045777,11
RTS0045778,16
RTS0045779,14
RTS0045780,15
RTS0045781,27
RTS0045782,31
RTS0045783,30
RTS0045784,43
RTS0045785,44
RTS0045786,19
RTS0045787,32
RTS0045788,41
RTS0045789,21
RTS0045790,27
RTS0045791,7
RTS0045792,13
RTS0045793,14
RTS0045794,7
RTS0045795,4
RTS0045796,19
RTS0045797,11
RTS0045798,17
RTS0045799,10
RTS0045800,13
RTS0045801,15
RTS0045802,4
RTS0045803,7
RTS0045804,9
RTS0045805,15
RTS0045806,43
RTS0045807,35
RTS0045808,36
RTS0045809,37
RTS0045810,28
RTS0045811,13
RTS0045812,18
RTS0045813,29
RTS0045814,34
RTS0045815,24
RTS0045816,8
RTS0045817,18
RTS0045818,11
RTS0045819,19
RTS0045820,20
RTS0045821,43
RTS0045822,32
RTS0045823,19
RTS0045824,49
RTS0045825,30
RTS0045826,39
RTS0045827,61
RTS0045828,33
RTS0045829,55
RTS0045830,38
RTS0045831,19
RTS0045832,19
RTS0045833,26
RTS0045834,18
RTS0045835,16
RTS0045836,77
RTS0045837,83
RTS0045838,68
RTS0045840,47
RTS0045841,73
RTS0045842,62
RTS0045843,45
RTS0045844,29
RTS0045845,62
RTS0045846,378
RTS0045848,96
RTS0045849,299
RTS0045851,14
RTS0045852,12
RTS0045853,14
RTS0045854,12
RTS0045855,15
RTS0045856,12
RTS0045857,17
RTS0045858,13
RTS0045859,17
RTS0045860,13
RTS0045861,18
RTS0045862,35
RTS0045863,43
RTS0045864,57
RTS0045865,68
RTS0045866,73
RTS0045867,8
RTS0045868,11
RTS0045869,16
RTS0045870,7
RTS0045871,5
RTS0045872,11
RTS0045873,15
RTS0045874,3
RTS0045875,9
RTS0045876,11
RTS0045877,11
RTS0045878,12
RTS0045879,14
RTS0045880,9
RTS0045881,3
RTS0045882,391
RTS0045883,198
RTS0045884,211
RTS0045886,35
RTS0045887,28
RTS0045888,13
RTS0045889,10
RTS0045890,17
RTS0045891,15
RTS0045892,16
RTS0045893,11
RTS0045894,11
RTS0045895,23
RTS0045896,30
RTS0045897,28
RTS0045898,23
RTS0045899,31
RTS0045900,50
RTS0045901,28
RTS0045902,19
RTS0045903,21
RTS0045904,12
RTS0045905,8
RTS0045906,14
RTS0045907,19
RTS0045908,6
RTS0045909,13
RTS0045910,5
RTS0045911,12
RTS0045912,9
RTS0045913,7
RTS0045914,9
RTS0045915,11
RTS0045916,26
RTS0045917,6
RTS0045918,9
RTS0045919,11
RTS0045920,12
RTS0045921,12
RTS0045922,21
RTS0045923,5
RTS0045924,10
RTS0045925,15
RTS0045926,32
RTS0045927,15
RTS0045928,11
RTS0045929,12
RTS0045930,32
RTS0045931,41
RTS0045932,15
RTS0045933,19
RTS0045935,8
RTS0045939,15
RTS0045940,19
RTS0045941,11
RTS0045942,10
RTS0045943,18
RTS0045944,10
RTS0045945,27
RTS0045946,21
RTS0045947,38
RTS0045948,8
RTS0045949,11
RTS0045950,20
RTS0045951,24
RTS0045952,7
RTS0045953,24
RTS0045954,52
RTS0045955,16
RTS0045956,9
RTS0045957,11
RTS0045958,13
RTS0045959,12
RTS0045960,10
RTS0045961,10
RTS0045962,23
RTS0045963,12
RTS0045964,19
RTS0045965,10
RTS0045966,10
RTS0045967,11
RTS0045968,11
RTS0045969,21
RTS0045970,39
RTS0045971,41
RTS0045972,15
RTS0045973,18
RTS0045974,7
RTS0045975,12
RTS0045976,10
RTS0045977,3
RTS0045978,13
RTS0045979,12
RTS0045980,35
RTS0045981,31
RTS0045982,29
RTS0045983,38
RTS0045984,43
RTS0045985,19
RTS0045986,17
RTS0045987,23
RTS0045988,13
RTS0045989,15
RTS0045990,14
RTS0045991,15
RTS0045992,16
RTS0045993,10
RTS0045994,15
RTS0045995,16
RTS0045996,14
RTS0045997,10
RTS0045998,8
RTS0045999,10
RTS0046000,7
RTS0046001,8
RTS0046002,11
RTS0046003,10
RTS0046004,9
RTS0046005,21
RTS0046006,14
RTS0046007,22
RTS0046008,15
RTS0046009,19
RTS0046010,9
RTS0046011,10
RTS0046012,7
RTS0046013,7
RTS0046014,11
RTS0046015,14
RTS0046016,18
RTS0046017,14
RTS0046018,7
RTS0046019,13
RTS0046020,15
RTS0046021,21
RTS0046022,14
RTS0046023,21
RTS0046024,14
RTS0046025,10
RTS0046026,10
RTS0046027,15
RTS0046028,7
RTS0046029,10
RTS0046030,20
RTS0046031,13
RTS0046032,10
RTS0046033,10
RTS0046034,20
RTS0046035,7
RTS0046036,7
RTS0046037,8
RTS0046038,7
RTS0046039,10
RTS0046040,7
RTS0046041,11
RTS0046042,11
RTS0046043,8
RTS0046044,16
RTS0046045,17
RTS0046046,18
RTS0046047,8
RTS0046048,19
RTS0046049,34
RTS0046050,19
RTS0046051,58
RTS0046052,25
RTS0046053,38
RTS0046054,41
RTS0046055,30
RTS0046056,21
RTS0046057,24
RTS0046058,16
RTS0046059,26
RTS0046060,6
RTS0046061,11
RTS0046062,7
RTS0046063,7
RTS0046064,28
RTS0046065,17
RTS0046066,31
RTS0046067,17
RTS0046068,6
RTS0046069,9
RTS0046070,11
RTS0046071,9
RTS0046072,15
RTS0046073,5
RTS0046074,9
RTS0046075,14
RTS0046076,12
RTS0046077,11
RTS0046078,27
RTS0046079,39
RTS0046080,40
RTS0046081,38
RTS0046082,15
RTS0046083,5
RTS0046084,19
RTS0046085,32
RTS0046086,28
RTS0046087,17
RTS0046088,20
RTS0046089,8
RTS0046090,21
RTS0046091,11
RTS0046092,29
RTS0046093,17
RTS0046094,12
RTS0046095,8
RTS0046096,12
RTS0046097,8
RTS0046098,9
RTS0046099,22
RTS0046100,17
RTS0046101,14
RTS0046102,17
RTS0046103,10
RTS0046104,15
RTS0046105,9
RTS0046106,9
RTS0046107,8
RTS0046108,7
RTS0046109,9
RTS0046110,10
RTS0046111,14
RTS0046112,22
RTS0046113,16
RTS0046114,15
RTS0046115,24
RTS0046116,20
RTS0046117,25
RTS0046119,7
RTS0046121,17
RTS0046122,14
RTS0046123,7
RTS0046124,13
RTS0046125,10
RTS0046126,8
RTS0046127,9
RTS0046128,15
RTS0046129,20
RTS0046130,20
RTS0046131,14
RTS0046132,26
RTS0046133,29
RTS0046134,23
RTS0046135,11
RTS0046136,37
RTS0046137,80
RTS0046138,17
RTS0046140,81
RTS0046141,45
RTS0046142,65
RTS0046143,69
RTS0046144,79
RTS0046145,10
RTS0046146,7
RTS0046147,12
RTS0046148,8
RTS0046149,12
RTS0046150,4
RTS0046152,8
RTS0046153,14
RTS0046154,12
RTS0046155,17
RTS0046156,13
RTS0046157,6
RTS0046158,9
RTS0046159,5
RTS0046160,11
RTS0046161,12
RTS0046162,11
RTS0046163,7
RTS0046164,45
RTS0046165,31
RTS0046166,36
RTS0046167,22
RTS0046168,9
RTS0046169,8
RTS0046170,12
RTS0046171,7
RTS0046172,12
RTS0046173,8
RTS0046174,13
RTS0046175,11
RTS0046176,9
RTS0046177,8
RTS0046178,12
RTS0046179,10
RTS0046180,10
RTS0046181,11
RTS0046182,9
RTS0046183,25
RTS0046184,17
RTS0046185,16
RTS0046186,40
RTS0046187,52
RTS0046188,65
RTS0046191,12
RTS0046193,3
RTS0046194,8
RTS0046195,7
RTS0046196,15
RTS0046197,9
RTS0046198,22
RTS0046199,30
RTS0046200,23
RTS0046201,16
RTS0046202,35
RTS0046203,24
RTS0046204,14
RTS0046205,23
RTS0046206,43
RTS0046207,42
RTS0046208,20
RTS0046209,31
RTS0046210,9
RTS0046211,10
RTS0046212,10
RTS0046213,34
RTS0046214,32
RTS0046215,37
RTS0046216,26
RTS0046217,45
RTS0046218,15
RTS0046219,7
RTS0046220,12
RTS0046221,12
RTS0046222,17
RTS0046223,9
RTS0046224,9
RTS0046225,20
RTS0046226,11
RTS0046227,22
RTS0046228,17
RTS0046229,14
RTS0046230,15
RTS0046231,4
RTS0046232,18
RTS0046233,9
RTS0046234,18
RTS0046235,12
RTS0046236,11
RTS0046237,13
RTS0046238,9
RTS0046239,13
RTS0046240,9
RTS0046241,7
RTS0046242,8
RTS0046243,8
RTS0046244,21
RTS0046245,13
RTS0046246,21
RTS0046247,17
RTS0046248,5
RTS0046249,11
RTS0046250,9
RTS0046251,12
RTS0046252,26
RTS0046253,20
RTS0046254,17
RTS0046255,9
RTS0046256,20
RTS0046257,12
RTS0046258,8
RTS0046259,12
RTS0046260,7
RTS0046261,14
RTS0046262,15
RTS0046263,8
RTS0046264,17
RTS0046265,10
RTS0046266,13
RTS0046267,6
RTS0046268,17
RTS0046269,13
RTS0046270,15
RTS0046271,12
RTS0046272,15
RTS0046273,7
RTS0046274,7
RTS0046275,10
RTS0046276,11
RTS0046277,12
RTS0046278,11
RTS0046279,10
RTS0046280,15
RTS0046281,10
RTS0046282,15
RTS0046283,21
RTS0046284,13
RTS0046285,11
RTS0046286,14
RTS0046287,17
RTS0046288,16
RTS0046289,11
RTS0046290,12
RTS0046291,13
RTS0046292,12
RTS0046293,20
RTS0046294,12
RTS0046295,28
RTS0046296,16
RTS0046297,11
RTS0046298,16
RTS0046299,8
RTS0046300,3
RTS0046301,9
RTS0046302,10
RTS0046303,10
RTS0046304,7
RTS0046305,10
RTS0046306,12
RTS0046307,12
RTS0046308,13
RTS0046309,7
RTS0046310,12
RTS0046311,9
RTS0046312,8
RTS0046313,7
RTS0046314,13
RTS0046315,6
RTS0046316,11
RTS0046317,8
RTS0046318,17
RTS0046319,8
RTS0046320,13
RTS0046321,17
RTS0046322,14
RTS0046323,8
RTS0046324,17
RTS0046325,15
RTS0046326,4
RTS0046327,12
RTS0046328,15
RTS0046329,28
RTS0046330,32
RTS0046331,32
RTS0046332,16
RTS0046333,30
RTS0046334,19
RTS0046335,22
RTS0046336,23
RTS0046342,8
RTS0046343,12
RTS0046344,9
RTS0046345,4
RTS0046346,11
RTS0046347,84
RTS0046348,81
RTS0046349,62
RTS0046350,14
RTS0046351,14
RTS0046352,11
RTS0046353,8
RTS0046354,20
RTS0046355,7
RTS0046356,13
RTS0046357,12
RTS0046358,12
RTS0046359,13
RTS0046360,10
RTS0046361,12
RTS0046362,6
RTS0046363,9
RTS0046364,6
RTS0046365,10
RTS0046366,13
RTS0046367,10
RTS0046368,7
RTS0046369,7
RTS0046370,15
RTS0046371,12
RTS0046372,21
RTS0046373,6
RTS0046374,6
RTS0046375,7
RTS0046376,16
RTS0046377,12
RTS0046378,6
RTS0046379,11
RTS0046380,16
RTS0046381,5
RTS0046382,4
RTS0046383,10
RTS0046384,11
RTS0046385,9
RTS0046386,8
RTS0046387,16
RTS0046388,18
RTS0046389,13
RTS0046390,18
RTS0046391,18
RTS0046392,6
RTS0046393,5
RTS0046394,10
RTS0046395,5
RTS0046396,9
RTS0046397,8
RTS0046398,14
RTS0046399,12
RTS0046400,9
RTS0046401,11
RTS0046402,12
RTS0046403,29
RTS0046404,18
RTS0046405,17
RTS0046406,14
RTS0046407,6
RTS0046408,9
RTS0046409,14
RTS0046410,47
RTS0046411,37
RTS0046412,33
RTS0046413,105
RTS0046414,624
RTS0046415,169
RTS0046416,7
RTS0046417,27
RTS0046418,19
RTS0046419,13
RTS0046420,45
RTS0046421,25
RTS0046422,22
RTS0046423,10
RTS0046424,12
RTS0046425,19
RTS0046426,11
RTS0046427,8
RTS0046428,10
RTS0046429,7
RTS0046430,10
RTS0046431,11
RTS0046432,11
RTS0046433,11
RTS0046434,20
RTS0046435,31
RTS0046439,30
RTS0046440,47
RTS0046441,32
RTS0046442,35
RTS0046443,43
RTS0046444,12
RTS0046445,5
RTS0046446,7
RTS0046447,15
RTS0046448,18
RTS0046449,22
RTS0046450,32
RTS0046451,13
RTS0046452,14
RTS0046453,23
RTS0046454,55
RTS0046455,46
RTS0046456,23
RTS0046457,56
RTS0046458,28
RTS0046459,96
RTS0046460,102
RTS0046461,20
RTS0046462,25
RTS0046463,13
RTS0046464,13
RTS0046466,16
RTS0046468,8
RTS0046469,7
RTS0046470,13
RTS0046471,10
RTS0046472,15
RTS0046473,14
RTS0046474,10
RTS0046475,13
RTS0046476,5
RTS0046477,7
RTS0046478,9
RTS0046479,10
RTS0046480,14
RTS0046481,17
RTS0046482,9
RTS0046483,3
RTS0046484,12
RTS0046485,8
RTS0046486,12
RTS0046487,18
RTS0046488,8
RTS0046489,12
RTS0046490,12
RTS0046491,12
RTS0046492,6
RTS0046493,8
RTS0046494,11
RTS0046495,10
RTS0046496,26
RTS0046497,33
RTS0046498,19
RTS0046499,48
RTS0046500,59
RTS0046501,26
RTS0046502,20
RTS0046503,33
RTS0046504,28
RTS0046505,8
RTS0046506,7
RTS0046507,21
RTS0046508,23
RTS0046509,11
RTS0046510,25
RTS0046511,28
RTS0046512,18
RTS0046513,15
RTS0046514,8
RTS0046515,13
RTS0046516,20
RTS0046517,17
RTS0046518,12
RTS0046519,18
RTS0046520,5
RTS0046521,13
RTS0046522,8
RTS0046524,14
RTS0046525,15
RTS0046526,25
RTS0046527,14
RTS0046528,20
RTS0046529,18
RTS0046530,9
RTS0046531,10
RTS0046532,16
RTS0046533,12
RTS0046534,17
RTS0046535,5
RTS0046536,11
RTS0046537,12
RTS0046538,23
RTS0046539,18
RTS0046540,16
RTS0046541,12
RTS0046542,19
RTS0046543,20
RTS0046544,12
RTS0046545,61
RTS0046546,13
RTS0046548,12
RTS0046549,49
RTS0046550,13
RTS0046551,36
RTS0046552,13
RTS0046553,22
RTS0046554,12
RTS0046555,10
RTS0046556,28
RTS0046557,12
RTS0046558,13
RTS0046559,9
RTS0046560,10
RTS0046561,13
RTS0046562,7
RTS0046563,7
RTS0046564,7
RTS0046565,15
RTS0046566,13
RTS0046567,12
RTS0046568,8
RTS0046569,24
RTS0046570,12
RTS0046571,12
RTS0046572,10
RTS0046573,20
RTS0046574,15
RTS0046575,17
RTS0046577,7
RTS0046578,14
RTS0046580,24
RTS0046581,16
RTS0046582,17
RTS0046583,10
RTS0046584,12
RTS0046585,14
RTS0046586,14
RTS0046587,22
RTS0046588,14
RTS0046589,9
RTS0046590,15
RTS0046591,9
RTS0046592,14
RTS0046593,9
RTS0046594,26
RTS0046595,22
RTS0046596,12
RTS0046597,8
RTS0046598,17
RTS0046599,5
RTS0046600,56
RTS0046601,75
RTS0046602,53
RTS0046603,47
RTS0046604,19
RTS0046605,14
RTS0046606,21
RTS0046607,19
RTS0046608,27
RTS0046609,18
RTS0046610,9
RTS0046611,22
RTS0046612,14
RTS0046613,12
RTS0046614,21
RTS0046615,12
RTS0046616,14
RTS0046617,6
RTS0046618,8
RTS0046619,8
RTS0046620,10
RTS0046621,21
RTS0046622,17
RTS0046623,12
RTS0046624,12
RTS0046625,16
RTS0046626,6
RTS0046627,14
RTS0046628,20
RTS0046629,11
RTS0046630,16
RTS0046631,11
RTS0046632,12
RTS0046633,11
RTS0046634,16
RTS0046635,17
RTS0046636,22
RTS0046637,29
RTS0046638,14
RTS0046639,10
RTS0046640,16
RTS0046641,10
RTS0046642,8
RTS0046643,12
RTS0046644,22
RTS0046645,15
RTS0046646,9
RTS0046647,13
RTS0046648,12
RTS0046649,11
RTS0046650,17
RTS0046651,15
RTS0046652,22
RTS0046653,37
RTS0046654,22
RTS0046655,36
RTS0046656,7
RTS0046657,13
RTS0046658,8
RTS0046659,16
RTS0046660,13
RTS0046661,9
RTS0046662,14
RTS0046663,16
RTS0046664,13
RTS0046665,14
RTS0046666,17
RTS0046667,14
RTS0046668,7
RTS0046669,12
RTS0046670,15
RTS0046671,16
RTS0046672,11
RTS0046673,13
RTS0046674,5
RTS0046675,11
RTS0046676,8
RTS0046677,9
RTS0046678,7
RTS0046679,6
RTS0046680,7
RTS0046681,9
RTS0046682,11
RTS0046683,3
RTS0046684,13
RTS0046685,9
RTS0046686,10
RTS0046687,9
RTS0046688,7
RTS0046689,16
RTS0046690,14
RTS0046691,11
RTS0046692,10
RTS0046693,23
RTS0046694,8
RTS0046695,16
RTS0046696,26
RTS0046697,11
RTS0046698,9
RTS0046699,52
RTS0046700,70
RTS0046701,50
RTS0046702,39
RTS0046703,331
RTS0046704,510
RTS0046705,397
RTS0046706,304
RTS0046707,526
RTS0046708,394
RTS0046709,8
RTS0046710,11
RTS0046711,18
RTS0046712,11
RTS0046713,16
RTS0046714,19
RTS0046715,13
RTS0046716,26
RTS0046717,35
RTS0046718,9
RTS0046719,10
RTS0046720,9
RTS0046721,10
RTS0046722,16
RTS0046723,7
RTS0046724,8
RTS0046725,10
RTS0046726,7
RTS0046727,23
RTS0046728,6
RTS0046729,8
RTS0046730,9
RTS0046731,16
RTS0046732,9
RTS0046733,16
RTS0046734,20
RTS0046735,2
RTS0046736,16
RTS0046737,9
RTS0046738,3
RTS0046739,8
RTS0046740,14
RTS0046741,13
RTS0046742,15
RTS0046743,36
RTS0046744,16
RTS0046745,50
RTS0046746,11
RTS0046747,7
RTS0046748,25
RTS0046749,16
RTS0046750,13
RTS0046751,16
RTS0046752,10
RTS0046753,14
RTS0046754,14
RTS0046755,9
RTS0046756,20
RTS0046757,21
RTS0046758,8
RTS0046759,23
RTS0046760,19
RTS0046761,22
RTS0046763,21
RTS0046764,8
RTS0046765,12
RTS0046766,15
RTS0046767,9
RTS0046768,34
RTS0046769,53
RTS0046770,55
RTS0046771,7
RTS0046772,17
RTS0046773,15
RTS0046774,6
RTS0046775,13
RTS0046777,11
RTS0046778,12
RTS0046779,16
RTS0046780,14
RTS0046781,18
RTS0046782,8
RTS0046783,10
RTS0046784,6
RTS0046785,10
RTS0046790,25
RTS0046791,25
RTS0046792,37
RTS0046793,9
RTS0046794,8
RTS0046795,12
RTS0046796,16
RTS0046797,6
RTS0046798,3
RTS0046799,8
RTS0046800,9
RTS0046801,142
RTS0046802,77
RTS0046803,7
RTS0046804,12
RTS0046805,27
RTS0046806,26
RTS0046807,13
RTS0046808,8
RTS0046809,11
RTS0046810,20
RTS0046811,6
RTS0046812,13
RTS0046813,12
RTS0046814,13
RTS0046815,17
RTS0046816,7
RTS0046817,10
RTS0046818,12
RTS0046819,16
RTS0046820,13
RTS0046821,10
RTS0046822,10
RTS0046823,15
RTS0046824,18
RTS0046825,24
RTS0046826,7
RTS0046827,6
RTS0046828,9
RTS0046829,11
RTS0046830,14
RTS0046831,26
RTS0046832,22
RTS0046833,4
RTS0046835,4
RTS0046836,227
RTS0046837,391
RTS0046838,64
RTS0046839,129
RTS0046840,12
RTS0046841,7
RTS0046842,24
RTS0046843,27
RTS0046846,24
RTS0046849,15
RTS0046850,17
RTS0046851,23
RTS0046852,14
RTS0046853,26
RTS0046854,12
RTS0046855,7
RTS0046856,8
RTS0046857,22
RTS0046858,45
RTS0046859,6
RTS0046860,27
RTS0046861,8
RTS0046862,16
RTS0046863,13
RTS0046864,17
RTS0046866,10
RTS0046867,8
RTS0046868,13
RTS0046869,51
RTS0046870,56
RTS0046871,14
RTS0046872,10
RTS0046873,10
RTS0046874,13
RTS0046875,24
RTS0046876,16
RTS0046877,22
RTS0046878,19
RTS0046879,7
RTS0046880,13
RTS0046881,20
RTS0046882,11
RTS0046885,10
RTS0046886,16
RTS0046887,8
RTS0046889,8
RTS0046890,11
RTS0046891,9
RTS0046892,9
RTS0046893,13
RTS0046894,15
RTS0046895,10
RTS0046897,23
RTS0046898,16
RTS0046899,29
RTS0046900,19
RTS0046902,19
RTS0046903,49
RTS0046904,12
RTS0046905,9
RTS0046906,37
RTS0046907,20
RTS0046908,15
RTS0046909,15
RTS0046910,11
RTS0046911,18
RTS0046912,8
RTS0046913,14
RTS0046914,16
RTS0046915,12
RTS0046916,15
RTS0046918,444
RTS0046919,636
RTS0046920,80
RTS0046921,10
RTS0046922,10
RTS0046923,47
RTS0046924,224
RTS0046925,25
RTS0046926,16
RTS0046927,7
RTS0046928,8
RTS0046929,11
RTS0046930,15
RTS0046931,4
RTS0046933,10
RTS0046934,23
RTS0046935,10
RTS0046936,20
RTS0046937,13
RTS0046938,37
RTS0046939,10
RTS0046940,15
RTS0046941,10
RTS0046942,16
RTS0046943,29
RTS0046944,9
RTS0046946,34
RTS0046947,3
RTS0046948,14
RTS0046949,10
RTS0046950,8
RTS0046951,12
RTS0046952,13
RTS0046954,13
RTS0046955,7
RTS0046956,14
RTS0046957,13
RTS0046958,6
RTS0046959,22
RTS0046960,12
RTS0046961,53
RTS0046962,102
RTS0046963,8
RTS0046965,70
RTS0046966,16
RTS0046967,19
RTS0046968,8
RTS0047054,10
RTS0047055,9
RTS0047056,12
RTS0047057,7
RTS0047058,13
RTS0047060,47
RTS0047061,46
RTS0047062,54
RTS0047063,48
RTS0047064,73
RTS0047065,44
RTS0047066,30
RTS0047067,36
RTS0047068,25
RTS0047069,25
RTS0047070,31
RTS0047071,28
RTS0047072,44
RTS0047073,31
RTS0047074,23
RTS0047075,17
RTS0047076,19
RTS0047077,23
RTS0047078,19
RTS0047079,15
RTS0047080,14
RTS0047081,18
RTS0047082,26
RTS0047083,20
RTS0047084,11
RTS0047085,9
RTS0047086,14
RTS0047087,10
RTS0047088,12
RTS0047089,14
RTS0047091,6
RTS0047092,18
RTS0047093,8
RTS0047094,11
RTS0047095,17
RTS0047096,14
RTS0047097,7
RTS0047098,14
RTS0047099,9
RTS0047100,9
RTS0047101,8
RTS0047102,11
RTS0047103,15
RTS0047104,11
RTS0047105,52
RTS0047106,35
RTS0047107,29
RTS0047108,60
RTS0047109,30
RTS0047110,14
RTS0047111,12
RTS0047112,24
RTS0047113,378
RTS0047114,18
RTS0047115,13
RTS0047116,40
RTS0047117,35
RTS0047118,19
RTS0047119,22
RTS0047120,14
RTS0047121,9
RTS0047122,21
RTS0047123,11
RTS0047124,17
RTS0047125,16
RTS0047126,17
RTS0047127,23
RTS0047128,6
RTS0047129,13
RTS0047130,7
RTS0047131,17
RTS0047132,21
RTS0047133,21
RTS0047134,11
RTS0047135,34
RTS0047136,23
RTS0047137,23
RTS0047138,27
RTS0047139,17
RTS0047140,10
RTS0047141,13
RTS0047142,11
RTS0047143,14
RTS0047144,10
RTS0047145,22
RTS0047146,17
RTS0047147,22
RTS0047148,12
RTS0047149,15
RTS0047150,20
RTS0047151,17
RTS0047152,13
RTS0047153,16
RTS0047154,16
RTS0047156,16
RTS0047157,16
RTS0047158,9
RTS0047159,12
RTS0047160,14
RTS0047165,25
RTS0047166,5
RTS0047167,11
RTS0047168,7
RTS0047169,7
RTS0047170,11
RTS0047171,21
RTS0047172,36
RTS0047173,30
RTS0047174,29
RTS0047175,13
RTS0047176,13
RTS0047177,13
RTS0047178,14
RTS0047179,10
RTS0047180,23
RTS0047181,17
RTS0047182,15
RTS0047183,9
RTS0047184,14
RTS0047185,13
RTS0047186,8
RTS0047187,11
RTS0047188,10
RTS0047189,13
RTS0047190,14
RTS0047191,11
RTS0047192,13
RTS0047193,11
RTS0047194,18
RTS0047195,27
RTS0047196,10
RTS0047197,26
RTS0047198,22
RTS0047199,13
RTS0047200,20
RTS0047201,16
RTS0047202,18
RTS0047203,17
RTS0047204,14
RTS0047205,22
RTS0047206,19
RTS0047207,12
RTS0047208,382
RTS0047209,557
RTS0047210,625
RTS0047211,537
RTS0047212,316
RTS0047213,12
RTS0047214,17
RTS0047215,16
RTS0047216,6
RTS0047217,6
RTS0047218,46
RTS0047219,33
RTS0047220,19
RTS0047221,86
RTS0047222,62
RTS0047223,122
RTS0047225,47
RTS0047226,45
RTS0047229,19
RTS0047230,15
RTS0047231,19
RTS0047232,17
RTS0047233,18
RTS0047234,14
RTS0047235,15
RTS0047236,7
RTS0047237,6
RTS0047238,15
RTS0047239,19
RTS0047240,13
RTS0047241,7
RTS0047242,3
RTS0047243,16
RTS0047244,8
RTS0047245,3
RTS0047246,5
RTS0047247,10
RTS0047248,9
RTS0047249,15
RTS0047250,27
RTS0047252,22
RTS0047253,10
RTS0047254,25
RTS0047255,32
RTS0047256,35
RTS0047257,37
RTS0047258,34
RTS0047259,30
RTS0047260,46
RTS0047261,39
RTS0047262,22
RTS0047263,40
RTS0047264,24
RTS0047266,18
RTS0047267,99
RTS0047268,45
RTS0047269,51
RTS0047270,61
RTS0047271,50
RTS0047272,35
RTS0047273,28
RTS0047274,27
RTS0047276,8
RTS0047277,59
RTS0047278,59
RTS0047279,63
RTS0047280,44
RTS0047281,30
RTS0047282,52
RTS0047283,37
RTS0047284,28
RTS0047290,39
RTS0047291,106
RTS0047292,57
RTS0047293,66
RTS0047294,72
RTS0047295,8
RTS0047296,16
RTS0047297,7
RTS0047298,16
RTS0047299,8
RTS0047300,11
RTS0047301,14
RTS0047302,3
RTS0047303,21
RTS0047304,12
RTS0047305,46
RTS0047306,54
RTS0047307,55
RTS0047308,35
RTS0047309,33
RTS0047310,16
RTS0047311,22
RTS0047312,23
RTS0047313,18
RTS0047314,19
RTS0047315,38
RTS0047316,47
RTS0047317,47
RTS0047318,43
RTS0047319,39
RTS0047320,25
RTS0047321,23
RTS0047322,29
RTS0047323,31
RTS0047324,27
RTS0047325,23
RTS0047326,13
RTS0047327,19
RTS0047328,19
RTS0047329,10
RTS0047331,16
RTS0047332,34
RTS0047333,24
RTS0047334,29
RTS0047335,33
RTS0047336,25
RTS0047337,18
RTS0047338,35
RTS0047339,29
RTS0047340,38
RTS0047341,42
RTS0047342,53
RTS0047343,32
RTS0047344,56
RTS0047345,28
RTS0047346,19
RTS0047348,28
RTS0047349,22
RTS0047350,23
RTS0047351,17
RTS0047352,54
RTS0047353,40
RTS0047354,39
RTS0047356,6
RTS0047357,15
RTS0047358,6
RTS0047359,28
RTS0047360,13
RTS0047361,6
RTS0047362,13
RTS0047363,20
RTS0047364,11
RTS0047365,12
RTS0047366,14
RTS0047367,5
RTS0047368,7
RTS0047369,12
RTS0047370,13
RTS0047373,23
RTS0047374,15
RTS0047375,10
RTS0047376,33
RTS0047377,25
RTS0047378,32
RTS0047379,35
RTS0047380,38
RTS0047381,12
RTS0047382,12
RTS0047383,17
RTS0047384,5
RTS0047385,11
RTS0047386,53
RTS0047387,21
RTS0047388,13
RTS0047389,22
RTS0047390,20
RTS0047391,21
RTS0047392,12
RTS0047393,35
RTS0047394,12
RTS0047395,13
RTS0047396,56
RTS0047397,29
RTS0047398,14
RTS0047399,18
RTS0047400,11
RTS0047401,10
RTS0047402,27
RTS0047403,16
RTS0047404,14
RTS0047405,20
RTS0047406,24
RTS0047407,26
RTS0047408,18
RTS0047409,51
RTS0047410,35
RTS0047411,27
RTS0047412,25
RTS0047413,16
RTS0047414,30
RTS0047415,34
RTS0047417,25
RTS0047418,52
RTS0047419,22
RTS0047420,24
RTS0047421,8
RTS0047422,13
RTS0047423,7
RTS0047424,9
RTS0047425,12
RTS0047426,38
RTS0047427,21
RTS0047428,19
RTS0047429,20
RTS0047430,21
RTS0047431,9
RTS0047432,11
RTS0047433,14
RTS0047434,13
RTS0047435,19
RTS0047436,16
RTS0047437,7
RTS0047438,10
RTS0047439,8
RTS0047440,6
RTS0047441,45
RTS0047442,31
RTS0047445,36
RTS0047446,35
RTS0047447,9
RTS0047448,13
RTS0047449,14
RTS0047450,12
RTS0047451,10
RTS0047452,14
RTS0047453,3
RTS0047454,9
RTS0047455,12
RTS0047456,5
RTS0047457,11
RTS0047458,6
RTS0047459,17
RTS0047460,12
RTS0047461,14
RTS0047462,13
RTS0047463,18
RTS0047464,22
RTS0047465,9
RTS0047466,18
RTS0047467,14
RTS0047468,10
RTS0047469,16
RTS0047471,13
RTS0047472,8
RTS0047473,16
RTS0047474,8
RTS0047475,13
RTS0047476,12
RTS0047477,36
RTS0047479,35
RTS0047480,32
RTS0047481,29
RTS0047482,12
RTS0047483,18
RTS0047484,9
RTS0047485,17
RTS0047486,15
RTS0047487,8
RTS0047488,15
RTS0047489,11
RTS0047490,10
RTS0047491,9
RTS0047492,31
RTS0047493,15
RTS0047494,11
RTS0047495,10
RTS0047496,19
RTS0047497,13
RTS0047498,16
RTS0047499,23
RTS0047500,22
RTS0047501,23
RTS0047502,13
RTS0047503,7
RTS0047504,34
RTS0047505,24
RTS0047506,31
RTS0047507,17
RTS0047508,15
RTS0047509,10
RTS0047510,16
RTS0047511,16
RTS0047512,23
RTS0047513,15
RTS0047514,10
RTS0047515,31
RTS0047516,22
RTS0047517,49
RTS0047518,46
RTS0047520,23
RTS0047521,34
RTS0047522,16
RTS0047523,21
RTS0047524,23
RTS0047525,11
RTS0047526,21
RTS0047527,11
RTS0047528,12
RTS0047529,5
RTS0047530,11
RTS0047531,16
RTS0047532,11
RTS0047533,8
RTS0047534,15
RTS0047535,3
RTS0047536,15
RTS0047537,16
RTS0047538,82
RTS0047540,73
RTS0047541,76
RTS0047543,12
RTS0047544,22
RTS0047545,21
RTS0047546,18
RTS0047547,18
RTS0047548,44
RTS0047549,33
RTS0047550,29
RTS0047551,31
RTS0047552,24
RTS0047553,10
RTS0047558,11
RTS0047559,14
RTS0047560,11
RTS0047561,7
RTS0047562,8
RTS0047563,20
RTS0047564,16
RTS0047565,17
RTS0047566,23
RTS0047567,12
RTS0047568,20
RTS0047569,19
RTS0047570,10
RTS0047571,20
RTS0047572,6
RTS0047573,6
RTS0047574,10
RTS0047575,14
RTS0047576,13
RTS0047577,13
RTS0047578,12
RTS0047579,13
RTS0047580,15
RTS0047581,9
RTS0047582,10
RTS0047583,9
RTS0047584,7
RTS0047585,7
RTS0047586,5
RTS0047587,6
RTS0047588,11
RTS0047590,11
RTS0047591,6
RTS0047592,4
RTS0047593,8
RTS0047594,11
RTS0047595,12
RTS0047596,10
RTS0047597,12
RTS0047598,29
RTS0047599,13
RTS0047600,20
RTS0047601,65
RTS0047602,20
RTS0047603,16
RTS0047604,12
RTS0047606,11
RTS0047613,16
RTS0047614,21
RTS0047615,16
RTS0047616,35
RTS0047617,33
RTS0047618,7
RTS0047619,11
RTS0047620,7
RTS0047621,6
RTS0047622,7
RTS0047624,15
RTS0047625,11
RTS0047626,9
RTS0047627,6
RTS0047628,8
RTS0047629,9
RTS0047630,4
RTS0047631,13
RTS0047632,9
RTS0047633,2
RTS0047634,5
RTS0047635,13
RTS0047636,3
RTS0047637,9
RTS0047638,9
RTS0047639,3
RTS0047640,6
RTS0047641,9
RTS0047642,9
RTS0047643,3
RTS0047644,15
RTS0047645,7
RTS0047646,7
RTS0047647,9
RTS0047648,10
RTS0047649,7
RTS0047650,7
RTS0047651,4
RTS0047652,3
RTS0047653,5
RTS0047654,9
RTS0047656,16
RTS0047657,6
RTS0047658,7
RTS0047659,6
RTS0047660,5
RTS0047661,11
RTS0047662,8
RTS0047663,8
RTS0047664,7
RTS0047665,5
RTS0047666,3
RTS0047667,4
RTS0047668,7
RTS0047669,6
RTS0047670,9
RTS0047672,4
RTS0047673,10
RTS0047674,5
RTS0047675,4
RTS0047676,6
RTS0047677,8
RTS0047678,7
RTS0047679,9
RTS0047680,8
RTS0047681,5
RTS0047682,8
RTS0047684,8
RTS0047685,3
RTS0047686,12
RTS0047687,7
RTS0047688,6
RTS0047689,4
RTS0047691,8
RTS0047692,8
RTS0047693,12
RTS0047694,9
RTS0047695,7
RTS0047696,8
RTS0047697,3
RTS0047698,7
RTS0047699,13
RTS0047700,48
RTS0047701,17
RTS0047702,18
RTS0047703,36
RTS0047704,17
RTS0047705,17
RTS0047706,13
RTS0047707,25
RTS0047708,111
RTS0047709,74
RTS0047710,22
RTS0047711,13
RTS0047712,24
RTS0047713,47
RTS0047714,69
RTS0047715,60
RTS0047716,83
RTS0047717,58
RTS0047718,17
RTS0047720,12
RTS0047721,11
RTS0047722,8
RTS0047723,9
RTS0047724,41
RTS0047725,36
RTS0047726,40
RTS0047727,33
RTS0047728,42
RTS0047729,13
RTS0047730,11
RTS0047731,9
RTS0047732,8
RTS0047733,3
RTS0047734,11
RTS0047735,27
RTS0047736,66
RTS0047737,10
RTS0047738,6
RTS0047739,13
RTS0047740,11
RTS0047741,16
RTS0047742,12
RTS0047743,8
RTS0047744,30
RTS0047745,29
RTS0047746,24
RTS0047747,35
RTS0047748,34
RTS0047749,26
RTS0047750,5
RTS0047752,10
RTS0047753,9
RTS0047754,17
RTS0047755,18
RTS0047756,21
RTS0047757,12
RTS0047758,14
RTS0047759,13
RTS0047760,13
RTS0047761,10
RTS0047762,6
RTS0047763,12
RTS0047764,9
RTS0047765,21
RTS0047766,24
RTS0047767,16
RTS0047768,11
RTS0047769,36
RTS0047770,46
RTS0047771,46
RTS0047772,32
RTS0047773,43
RTS0047774,15
RTS0047775,14
RTS0047776,12
RTS0047777,8
RTS0047778,18
RTS0047779,37
RTS0047780,32
RTS0047781,39
RTS0047782,42
RTS0047783,21
RTS0047784,17
RTS0047785,6
RTS0047786,19
RTS0047787,47
RTS0047788,7
RTS0047789,10
RTS0047790,12
RTS0047791,19
RTS0047792,12
RTS0047793,62
RTS0047794,3
RTS0047795,8
RTS0047796,27
RTS0047797,12
RTS0047798,12
RTS0047799,16
RTS0047800,12
RTS0047801,34
RTS0047802,45
RTS0047803,13
RTS0047804,6
RTS0047805,15
RTS0047806,19
RTS0047807,20
RTS0047808,48
RTS0047809,4
RTS0047810,22
RTS0047811,21
RTS0047812,10
RTS0047813,22
RTS0047814,14
RTS0047816,12
RTS0047817,12
RTS0047818,9
RTS0047819,9
RTS0047820,6
RTS0047821,42
RTS0047822,7
RTS0047823,16
RTS0047824,11
RTS0047825,13
RTS0047826,8
RTS0047827,22
RTS0047828,18
RTS0047829,20
RTS0047830,13
RTS0047831,8
RTS0047832,5
RTS0047833,11
RTS0047834,7
RTS0047835,24
RTS0047836,24
RTS0047837,31
RTS0047838,7
RTS0047839,18
RTS0047840,9
RTS0047841,12
RTS0047842,16
RTS0047843,9
RTS0047844,20
RTS0047845,10
RTS0047846,4
RTS0047847,14
RTS0047848,14
RTS0047849,30
RTS0047850,14
RTS0047851,9
RTS0047852,10
RTS0047853,12
RTS0047854,11
RTS0047855,11
RTS0047856,11
RTS0047857,11
RTS0047858,5
RTS0047859,14
RTS0047860,24
RTS0047861,13
RTS0047862,9
RTS0047863,12
RTS0047864,14
RTS0047865,13
RTS0047866,18
RTS0047867,13
RTS0047868,15
RTS0047869,17
RTS0047870,20
RTS0047871,22
RTS0047872,12
RTS0047873,12
RTS0047874,9
RTS0047875,9
RTS0047876,10
RTS0047877,18
RTS0047878,21
RTS0047879,21
RTS0047880,10
RTS0047881,22
RTS0047882,12
RTS0047883,28
RTS0047884,11
RTS0047885,10
RTS0047886,6
RTS0047890,121
RTS0047891,125
RTS0047892,42
RTS0047893,44
RTS0047894,7
RTS0047895,18
RTS0047896,17
RTS0047897,22
RTS0047898,7
RTS0047899,9
RTS0047900,36
RTS0047901,12
RTS0047902,34
RTS0047903,25
RTS0047904,16
RTS0047905,21
RTS0047906,22
RTS0047907,165
RTS0047908,128
RTS0047909,140
RTS0047910,18
RTS0047912,6
RTS0047913,19
RTS0047914,20
RTS0047915,10
RTS0047916,10
RTS0047917,10
RTS0047919,9
RTS0047920,91
RTS0047921,142
RTS0047924,15
RTS0047925,12
RTS0047926,10
RTS0047927,8
RTS0047928,14
RTS0047929,6
RTS0047930,8
RTS0047931,5
RTS0047932,14
RTS0047933,10
RTS0047934,12
RTS0047935,16
RTS0047936,11
RTS0047937,12
RTS0047938,17
RTS0047939,48
RTS0047940,71
RTS0047941,10
RTS0047942,11
RTS0047943,14
RTS0047944,23
RTS0047945,11
RTS0047946,10
RTS0047947,11
RTS0047948,12
RTS0047949,11
RTS0047950,6
RTS0047951,12
RTS0047952,14
RTS0047953,33
RTS0047954,10
RTS0047956,9
RTS0047957,12
RTS0047958,10
RTS0047959,10
RTS0047960,11
RTS0047961,13
RTS0047963,23
RTS0047964,10
RTS0047965,11
RTS0047966,20
RTS0047967,7
RTS0047968,16
RTS0047969,16
RTS0047970,10
RTS0047972,11
RTS0047973,17
RTS0047974,23
RTS0047975,6
RTS0047976,20
RTS0047977,5
RTS0047978,11
RTS0047979,7
RTS0047980,17
RTS0047981,25
RTS0047982,17
RTS0047985,100
RTS0047986,8
RTS0047987,9
RTS0047988,57
RTS0047990,15
RTS0047991,54
RTS0047992,9
RTS0047993,14
RTS0047994,16
RTS0047995,13
RTS0047996,15
RTS0047997,19
RTS0047998,14
RTS0047999,14
RTS0048000,9
RTS0048001,15
RTS0048003,21
RTS0048005,15
RTS0048006,12
RTS0048008,23
RTS0048009,11
RTS0048012,9
RTS0048013,3
RTS0048014,12
RTS0048015,21
RTS0048016,14
RTS0048017,26
RTS0048018,19
RTS0048019,26
RTS0048020,15
RTS0048021,8
RTS0048022,8
RTS0048023,20
RTS0048024,20
RTS0048026,18
RTS0048027,30
RTS0048028,16
RTS0048029,6
RTS0048030,7
RTS0048031,24
RTS0048032,417
RTS0048033,7
RTS0048034,12
RTS0048035,12
RTS0048036,14
RTS0048037,12
RTS0048038,48
RTS0048040,8
RTS0048041,10
RTS0048042,25
RTS0048043,53
RTS0048044,6
RTS0048045,14
RTS0048046,7
RTS0048047,9
RTS0048048,9
RTS0048049,12
RTS0048050,8
RTS0048051,39
RTS0048052,18
RTS0048053,11
RTS0048054,12
RTS0048055,17
RTS0048056,17
RTS0048057,10
RTS0048058,7
RTS0048059,14
RTS0048060,14
RTS0048061,14
RTS0048062,8
RTS0048063,10
RTS0048064,29
RTS0048065,31
RTS0048066,22
RTS0048067,9
RTS0048068,14
RTS0048069,9
RTS0048070,6
RTS0048071,13
RTS0048072,12
RTS0048073,8
RTS0048074,7
RTS0048076,12
RTS0048077,31
RTS0048078,21
RTS0048079,18
RTS0048080,15
RTS0048081,30
RTS0048082,19
RTS0048084,8
RTS0048085,21
RTS0048086,12
RTS0048087,17
RTS0048088,8
RTS0048089,16
RTS0048090,15
RTS0048091,12
RTS0048092,16
RTS0048093,33
RTS0048094,9
RTS0048096,6
RTS0048097,16
RTS0048098,779
RTS0048099,1007
RTS0048100,829
RTS0048101,1141
RTS0048102,1085
RTS0048104,9
RTS0048105,15
RTS0048106,9
RTS0048107,7
RTS0048108,15
RTS0048109,8
RTS0048110,14
RTS0048111,4
RTS0048112,15
RTS0048113,9
RTS0048114,12
RTS0048115,14
RTS0048116,18
RTS0048117,6
RTS0048118,10
RTS0048120,11
RTS0048126,7
RTS0048127,12
RTS0048129,41
RTS0048130,14
RTS0048131,37
RTS0048132,55
RTS0048133,14
RTS0048134,45
RTS0048135,72
RTS0048136,12
RTS0048138,7
RTS0048139,51
RTS0048140,19
RTS0048141,12
RTS0048142,18
RTS0048144,14
RTS0048145,32
RTS0048146,19
RTS0048147,7
RTS0048148,10
RTS0048149,10
RTS0048150,12
RTS0048151,13
RTS0048152,16
RTS0048153,14
RTS0048154,14
RTS0048155,11
RTS0048156,35
RTS0048158,27
RTS0048159,7
RTS0048160,1222
RTS0048161,1253
RTS0048162,31
RTS0048163,29
RTS0048164,995
RTS0048165,51
RTS0048166,22
RTS0048167,20
RTS0048168,15
RTS0048169,13
RTS0048170,14
RTS0048171,15
RTS0048172,12
RTS0048173,12
RTS0048175,23
RTS0048176,12
RTS0048177,8
RTS0048178,16
RTS0048179,9
RTS0048180,9
RTS0048181,26
RTS0048182,19
RTS0048183,26
RTS0048184,26
RTS0048185,30
RTS0048186,13
RTS0048188,22
RTS0048189,24
RTS0048190,15
RTS0048191,10
RTS0048192,19
RTS0048193,12
RTS0048194,16
RTS0048195,19
RTS0048196,24
RTS0048197,27
RTS0048198,25
RTS0048200,25
RTS0048201,15
RTS0048202,14
RTS0048203,16
RTS0048204,18
RTS0048205,21
RTS0048207,18
RTS0048208,37
RTS0048209,22
RTS0048210,28
RTS0048211,35
RTS0048212,18
RTS0048213,12
RTS0048214,6
RTS0048215,17
RTS0048216,18
RTS0048217,8
RTS0048218,21
RTS0048219,22
RTS0048220,23
RTS0048221,9
RTS0048222,13
RTS0048223,8
RTS0048224,19
RTS0048225,13
RTS0048226,20
RTS0048227,23
RTS0048228,10
RTS0048229,12
RTS0048230,18
RTS0048231,11
RTS0048232,10
RTS0048233,8
RTS0048234,16
RTS0048235,19
RTS0048236,14
RTS0048237,10
RTS0048238,18
RTS0048239,9
RTS0048240,15
RTS0048241,25
RTS0048242,45
RTS0048243,32
RTS0048244,35
RTS0048245,15
RTS0048246,30
RTS0049343,30
RTS0049344,36
RTS0049345,19
RTS0049346,9
RTS0049347,20
RTS0049348,11
RTS0049349,13
RTS0049350,14
RTS0049351,9
RTS0049352,7
RTS0049353,13
RTS0049354,6
RTS0049355,6
RTS0049356,24
RTS0049357,18
RTS0049358,3
RTS0049359,13
RTS0049360,18
RTS0049361,7
RTS0049362,7
RTS0049363,6
RTS0049364,16
RTS0049365,18
RTS0049366,82
RTS0049367,59
RTS0049368,15
RTS0049369,12
RTS0049370,6
RTS0049371,21
RTS0049372,8
RTS0049373,40
RTS0049374,45
RTS0049375,45
RTS0049376,28
RTS0049377,44
RTS0049378,29
RTS0049379,25
RTS0049380,26
RTS0049381,20
RTS0049382,17
RTS0049383,11
RTS0049384,13
RTS0049385,11
RTS0049386,15
RTS0049387,6
RTS0049388,8
RTS0049389,13
RTS0049390,277
RTS0049391,212
RTS0049392,248
RTS0049393,227
RTS0049394,115
RTS0049395,94
RTS0049396,36
RTS0049397,61
RTS0049398,74
RTS0049399,28
RTS0049400,28
RTS0049401,10
RTS0049402,10
RTS0049403,6
RTS0049404,17
RTS0049405,16
RTS0049406,6
RTS0049407,10
RTS0049408,20
RTS0049409,8
RTS0049410,3
RTS0049411,9
RTS0049412,7
RTS0049413,8
RTS0049414,13
RTS0049415,16
RTS0049416,9
RTS0049417,14
RTS0049418,9
RTS0049419,14
RTS0049420,8
RTS0049421,8
RTS0049422,9
RTS0049423,11
RTS0049424,41
RTS0049425,13
RTS0049426,25
RTS0049427,14
RTS0049428,13
RTS0049429,34
RTS0049430,33
RTS0049431,27
RTS0049432,12
RTS0049433,8
RTS0049434,8
RTS0049435,11
RTS0049436,3
RTS0049437,37
RTS0049438,18
RTS0049439,25
RTS0049440,34
RTS0049441,32
RTS0049442,22
RTS0049443,19
RTS0049444,26
RTS0049445,16
RTS0049446,14
RTS0049447,28
RTS0049448,9
RTS0049449,14
RTS0049450,14
RTS0049451,13
RTS0049452,11
RTS0049453,25
RTS0049454,14
RTS0049455,11
RTS0049456,10
RTS0049457,34
RTS0049458,9
RTS0049459,32
RTS0049460,30
RTS0049461,67
RTS0049462,59
RTS0049463,28
RTS0049464,25
RTS0049465,13
RTS0049466,14
RTS0049467,16
RTS0049468,22
RTS0049469,21
RTS0049470,23
RTS0049471,35
RTS0049472,15
RTS0049473,47
RTS0049474,8
RTS0049475,10
RTS0049476,12
RTS0049477,5
RTS0049478,15
RTS0049479,1216
RTS0049480,127
RTS0049481,3
RTS0049482,10
RTS0049483,11
RTS0049484,14
RTS0049485,18
RTS0997079,13
RTS0997080,32
RTS0997081,12
RTS0997082,17
RTS0997083,23
RTS0997084,22
RTS0997085,21
RTS0997086,15
RTS0997087,10
RTS0997088,93494
RTS0997089,8878
RTS0997090,50
RTS0997091,11
RTS0997092,7
RTS0997093,3
RTS0997094,1
RTS0997095,6
RTS0997096,6
RTS0997097,3
RTS0997098,11
RTS0997099,5
RTS0997100,12
RTS0997101,7
RTS0997102,3
RTS0997103,10
RTS0997104,4
RTS0997105,4
RTS0997106,2
RTS0997107,12
RTS0997108,5
RTS0997109,2
RTS0997110,8
RTS0997111,7
RTS0997112,8
RTS0997113,4
RTS0997114,8
RTS0997115,5
RTS0997116,10
RTS0997117,8
RTS0997118,7
RTS0997119,5
RTS0997120,4
RTS0997121,28
RTS0997122,48
RTS0997123,43
RTS0997124,16
RTS0997125,122
RTS0997126,112
RTS0997127,130
RTS0997128,120
RTS0997129,103
RTS0997130,26
</Code_Summary>
