# Supplementary material for: Spatial meta-transcriptomics reveal associations of intratumor bacteria burden with lung cancer cells showing a distinct oncogenic signature
Source: J Immunother Cancer. 2022 Jul 6;10(7):e004698. doi: 10.1136/jitc-2022-004698 (PMC9260850; doi:10.1136/jitc-2022-004698)
Supplement: Supplementary data [file jitc-2022-004698supp009.zip › DSP-1001250002848-E-E08.dcc]

<Header>
FileVersion,0.02
SoftwareVersion,"GeoMx_NGS_Pipeline_ 2.0.0"
Date,2020-6-15
</Header>

<Scan_Attributes>
ID,DSP-1001250002848-E-E08
Plate_ID,1001250002848
Well,E08
</Scan_Attributes>

<NGS_Processing_Attributes>
SeqSetId,
tamperedIni,No
Raw,123
Trimmed,123
Stitched,112
Aligned,112
umiQ30,0.9898
rtsQ30,0.9859
</NGS_Processing_Attributes>


<Code_Summary>
RTS0039501,1
RTS0039742,1
RTS0039846,1
RTS0039968,1
RTS0040032,1
RTS0040048,1
RTS0040141,1
RTS0040192,1
RTS0040419,1
RTS0040886,1
RTS0041060,1
RTS0041350,1
RTS0041842,1
RTS0041906,1
RTS0041919,1
RTS0041932,1
RTS0042713,1
RTS0042792,1
RTS0042794,1
RTS0042795,1
RTS0043032,1
RTS0043274,1
RTS0043292,1
RTS0043462,1
RTS0043536,1
RTS0044282,1
RTS0044298,1
RTS0044552,1
RTS0044719,1
RTS0044909,1
RTS0045026,1
RTS0045421,1
RTS0045479,1
RTS0045502,1
RTS0045504,1
RTS0045506,1
RTS0045508,1
RTS0045680,1
RTS0045760,1
RTS0046450,1
RTS0046621,1
RTS0046918,2
RTS0046919,1
RTS0047293,1
RTS0047808,1
RTS0048100,2
RTS0048167,1
RTS0049367,1
RTS0049393,1
RTS0049398,1
RTS0997088,7
</Code_Summary>
