# Supplementary material for: Spatial meta-transcriptomics reveal associations of intratumor bacteria burden with lung cancer cells showing a distinct oncogenic signature
Source: J Immunother Cancer. 2022 Jul 6;10(7):e004698. doi: 10.1136/jitc-2022-004698 (PMC9260850; doi:10.1136/jitc-2022-004698)
Supplement: Supplementary data [file jitc-2022-004698supp009.zip › DSP-1001250002848-E-H02.dcc]

<Header>
FileVersion,0.02
SoftwareVersion,"GeoMx_NGS_Pipeline_ 2.0.0"
Date,2020-6-15
</Header>

<Scan_Attributes>
ID,DSP-1001250002848-E-H02
Plate_ID,1001250002848
Well,H02
</Scan_Attributes>

<NGS_Processing_Attributes>
SeqSetId,
tamperedIni,No
Raw,12423990
Trimmed,12364194
Stitched,12282400
Aligned,12059405
umiQ30,0.9921
rtsQ30,0.9915
</NGS_Processing_Attributes>


<Code_Summary>
RTS0039454,166
RTS0039455,151
RTS0039456,123
RTS0039457,434
RTS0039458,131
RTS0039459,122
RTS0039460,140
RTS0039461,221
RTS0039462,175
RTS0039463,186
RTS0039464,107
RTS0039465,154
RTS0039466,90
RTS0039467,166
RTS0039468,87
RTS0039469,104
RTS0039470,72
RTS0039471,120
RTS0039472,108
RTS0039473,67
RTS0039474,133
RTS0039475,119
RTS0039476,137
RTS0039477,124
RTS0039478,98
RTS0039479,105
RTS0039480,93
RTS0039481,90
RTS0039482,123
RTS0039483,88
RTS0039484,110
RTS0039485,102
RTS0039486,122
RTS0039487,65
RTS0039488,105
RTS0039489,129
RTS0039490,111
RTS0039491,103
RTS0039492,74
RTS0039493,120
RTS0039494,78
RTS0039495,99
RTS0039496,102
RTS0039497,77
RTS0039498,106
RTS0039499,1577
RTS0039500,1305
RTS0039501,1329
RTS0039502,1813
RTS0039503,1516
RTS0039504,239
RTS0039505,198
RTS0039506,193
RTS0039507,317
RTS0039508,165
RTS0039509,192
RTS0039510,514
RTS0039511,179
RTS0039512,113
RTS0039513,156
RTS0039514,223
RTS0039515,222
RTS0039516,114
RTS0039517,80
RTS0039518,107
RTS0039519,90
RTS0039520,90
RTS0039521,192
RTS0039522,284
RTS0039523,162
RTS0039524,322
RTS0039525,408
RTS0039526,154
RTS0039527,221
RTS0039528,133
RTS0039529,210
RTS0039530,144
RTS0039531,409
RTS0039532,241
RTS0039533,440
RTS0039534,188
RTS0039535,392
RTS0039536,119
RTS0039537,89
RTS0039538,89
RTS0039539,107
RTS0039540,84
RTS0039541,100
RTS0039542,127
RTS0039543,112
RTS0039544,83
RTS0039545,129
RTS0039546,91
RTS0039547,76
RTS0039548,99
RTS0039549,96
RTS0039550,92
RTS0039551,89
RTS0039552,60
RTS0039553,91
RTS0039554,116
RTS0039555,87
RTS0039556,90
RTS0039557,85
RTS0039558,66
RTS0039559,92
RTS0039560,91
RTS0039561,101
RTS0039562,86
RTS0039563,75
RTS0039564,80
RTS0039565,128
RTS0039566,112
RTS0039567,83
RTS0039568,97
RTS0039569,60
RTS0039570,119
RTS0039571,82
RTS0039572,92
RTS0039573,110
RTS0039574,94
RTS0039575,91
RTS0039576,119
RTS0039577,259
RTS0039578,164
RTS0039579,181
RTS0039580,207
RTS0039581,279
RTS0039582,380
RTS0039583,404
RTS0039584,334
RTS0039585,236
RTS0039586,101
RTS0039587,81
RTS0039588,91
RTS0039589,101
RTS0039590,88
RTS0039591,840
RTS0039592,583
RTS0039593,403
RTS0039594,793
RTS0039595,765
RTS0039596,123
RTS0039597,119
RTS0039598,93
RTS0039599,78
RTS0039600,94
RTS0039601,73
RTS0039602,79
RTS0039603,71
RTS0039604,89
RTS0039605,83
RTS0039606,83
RTS0039607,129
RTS0039608,106
RTS0039609,106
RTS0039610,109
RTS0039611,176
RTS0039612,110
RTS0039613,144
RTS0039614,133
RTS0039615,96
RTS0039616,127
RTS0039617,103
RTS0039619,115
RTS0039620,135
RTS0039621,109
RTS0039622,100
RTS0039623,94
RTS0039624,115
RTS0039625,92
RTS0039626,92
RTS0039627,67
RTS0039628,80
RTS0039629,71
RTS0039630,78
RTS0039631,62
RTS0039632,63
RTS0039633,71
RTS0039634,80
RTS0039635,100
RTS0039636,108
RTS0039637,100
RTS0039638,120
RTS0039639,138
RTS0039640,109
RTS0039641,141
RTS0039642,140
RTS0039643,180
RTS0039644,104
RTS0039645,110
RTS0039646,151
RTS0039647,166
RTS0039648,126
RTS0039649,153
RTS0039650,140
RTS0039651,355
RTS0039652,398
RTS0039653,251
RTS0039654,222
RTS0039655,316
RTS0039656,1089
RTS0039657,847
RTS0039658,617
RTS0039659,1016
RTS0039660,615
RTS0039661,116
RTS0039662,105
RTS0039663,139
RTS0039664,144
RTS0039665,156
RTS0039666,104
RTS0039667,79
RTS0039668,92
RTS0039669,138
RTS0039670,110
RTS0039671,372
RTS0039672,504
RTS0039673,355
RTS0039674,349
RTS0039675,329
RTS0039676,95
RTS0039677,79
RTS0039678,63
RTS0039679,105
RTS0039680,85
RTS0039681,308
RTS0039682,243
RTS0039683,128
RTS0039684,181
RTS0039685,277
RTS0039686,1865
RTS0039687,2612
RTS0039688,1853
RTS0039689,1367
RTS0039690,1417
RTS0039691,100
RTS0039692,99
RTS0039693,75
RTS0039694,104
RTS0039695,68
RTS0039696,89
RTS0039697,102
RTS0039698,91
RTS0039699,94
RTS0039700,84
RTS0039701,270
RTS0039702,397
RTS0039703,298
RTS0039704,395
RTS0039705,344
RTS0039706,120
RTS0039707,125
RTS0039708,109
RTS0039709,107
RTS0039710,126
RTS0039711,170
RTS0039712,282
RTS0039713,332
RTS0039714,252
RTS0039715,279
RTS0039716,168
RTS0039717,234
RTS0039718,114
RTS0039719,174
RTS0039720,444
RTS0039721,175
RTS0039722,141
RTS0039723,228
RTS0039724,171
RTS0039725,176
RTS0039726,176
RTS0039727,125
RTS0039728,201
RTS0039729,210
RTS0039730,200
RTS0039731,104
RTS0039732,117
RTS0039733,112
RTS0039734,113
RTS0039735,116
RTS0039736,188
RTS0039737,188
RTS0039738,190
RTS0039739,218
RTS0039740,157
RTS0039741,194
RTS0039742,194
RTS0039743,159
RTS0039744,259
RTS0039745,260
RTS0039746,241
RTS0039747,322
RTS0039749,235
RTS0039750,264
RTS0039751,86
RTS0039752,84
RTS0039753,205
RTS0039754,128
RTS0039755,180
RTS0039756,153
RTS0039757,103
RTS0039758,137
RTS0039759,110
RTS0039760,147
RTS0039761,272
RTS0039762,256
RTS0039763,237
RTS0039764,131
RTS0039765,239
RTS0039766,115
RTS0039767,106
RTS0039768,128
RTS0039769,110
RTS0039770,170
RTS0039771,127
RTS0039772,154
RTS0039773,148
RTS0039774,116
RTS0039775,169
RTS0039776,132
RTS0039777,109
RTS0039778,115
RTS0039779,92
RTS0039780,132
RTS0039781,830
RTS0039782,417
RTS0039783,501
RTS0039784,404
RTS0039785,1161
RTS0039786,188
RTS0039787,131
RTS0039788,203
RTS0039789,200
RTS0039790,283
RTS0039791,387
RTS0039792,249
RTS0039793,177
RTS0039794,358
RTS0039795,167
RTS0039796,277
RTS0039797,248
RTS0039798,185
RTS0039799,260
RTS0039800,232
RTS0039801,107
RTS0039802,94
RTS0039803,135
RTS0039804,126
RTS0039805,105
RTS0039806,123
RTS0039807,108
RTS0039808,112
RTS0039809,96
RTS0039810,111
RTS0039811,99
RTS0039812,123
RTS0039813,96
RTS0039814,132
RTS0039815,127
RTS0039816,149
RTS0039817,148
RTS0039818,142
RTS0039819,150
RTS0039820,123
RTS0039821,164
RTS0039822,134
RTS0039823,235
RTS0039824,179
RTS0039825,213
RTS0039826,151
RTS0039827,187
RTS0039828,199
RTS0039829,193
RTS0039830,160
RTS0039831,122
RTS0039832,176
RTS0039833,97
RTS0039834,152
RTS0039835,154
RTS0039836,106
RTS0039838,97
RTS0039839,89
RTS0039840,77
RTS0039841,285
RTS0039842,298
RTS0039843,210
RTS0039844,264
RTS0039845,183
RTS0039846,101
RTS0039847,94
RTS0039848,64
RTS0039849,87
RTS0039850,88
RTS0039851,191
RTS0039852,182
RTS0039853,185
RTS0039854,159
RTS0039855,214
RTS0039856,97
RTS0039857,77
RTS0039858,97
RTS0039859,130
RTS0039860,95
RTS0039861,110
RTS0039862,94
RTS0039863,94
RTS0039864,115
RTS0039865,97
RTS0039866,192
RTS0039867,283
RTS0039868,132
RTS0039869,254
RTS0039870,215
RTS0039871,174
RTS0039872,165
RTS0039873,138
RTS0039874,163
RTS0039875,202
RTS0039876,69
RTS0039877,77
RTS0039878,78
RTS0039879,86
RTS0039880,60
RTS0039881,81
RTS0039882,83
RTS0039883,88
RTS0039884,102
RTS0039885,91
RTS0039886,92
RTS0039887,88
RTS0039888,125
RTS0039890,104
RTS0039891,217
RTS0039892,135
RTS0039893,167
RTS0039894,115
RTS0039895,210
RTS0039896,125
RTS0039897,105
RTS0039898,154
RTS0039899,139
RTS0039900,145
RTS0039901,95
RTS0039902,92
RTS0039903,85
RTS0039904,103
RTS0039905,109
RTS0039906,101
RTS0039907,134
RTS0039908,91
RTS0039909,100
RTS0039910,84
RTS0039911,76
RTS0039912,97
RTS0039913,96
RTS0039914,86
RTS0039915,91
RTS0039916,97
RTS0039917,91
RTS0039918,98
RTS0039919,100
RTS0039920,68
RTS0039921,117
RTS0039922,138
RTS0039923,114
RTS0039924,117
RTS0039925,91
RTS0039926,153
RTS0039927,153
RTS0039928,152
RTS0039929,150
RTS0039930,213
RTS0039931,123
RTS0039932,144
RTS0039933,157
RTS0039934,127
RTS0039935,133
RTS0039936,101
RTS0039937,100
RTS0039938,136
RTS0039939,100
RTS0039940,120
RTS0039941,90
RTS0039942,93
RTS0039943,83
RTS0039944,125
RTS0039945,109
RTS0039946,314
RTS0039947,339
RTS0039948,529
RTS0039949,364
RTS0039950,351
RTS0039951,172
RTS0039952,145
RTS0039953,122
RTS0039954,114
RTS0039955,160
RTS0039956,195
RTS0039957,217
RTS0039958,225
RTS0039959,192
RTS0039960,259
RTS0039961,99
RTS0039962,89
RTS0039963,82
RTS0039964,110
RTS0039965,120
RTS0039966,96
RTS0039967,96
RTS0039968,101
RTS0039969,92
RTS0039970,91
RTS0039971,131
RTS0039972,68
RTS0039973,81
RTS0039974,91
RTS0039975,80
RTS0039976,101
RTS0039977,78
RTS0039978,109
RTS0039979,95
RTS0039980,89
RTS0039981,492
RTS0039982,689
RTS0039983,767
RTS0039984,418
RTS0039985,789
RTS0039986,334
RTS0039987,227
RTS0039988,216
RTS0039989,230
RTS0039990,166
RTS0039991,169
RTS0039992,193
RTS0039993,219
RTS0039994,166
RTS0039995,300
RTS0039996,176
RTS0039997,164
RTS0039998,164
RTS0039999,165
RTS0040000,150
RTS0040001,83
RTS0040002,90
RTS0040003,96
RTS0040004,95
RTS0040005,115
RTS0040006,1533
RTS0040007,1520
RTS0040008,872
RTS0040009,1573
RTS0040010,1645
RTS0040011,115
RTS0040012,84
RTS0040013,95
RTS0040014,101
RTS0040015,98
RTS0040016,67
RTS0040017,99
RTS0040018,86
RTS0040019,104
RTS0040020,97
RTS0040021,101
RTS0040022,78
RTS0040023,109
RTS0040024,103
RTS0040025,101
RTS0040026,86
RTS0040027,94
RTS0040028,77
RTS0040029,102
RTS0040030,96
RTS0040031,113
RTS0040032,80
RTS0040033,100
RTS0040034,95
RTS0040035,76
RTS0040036,110
RTS0040037,84
RTS0040038,103
RTS0040039,91
RTS0040040,101
RTS0040041,74
RTS0040042,94
RTS0040043,73
RTS0040044,97
RTS0040045,73
RTS0040046,92
RTS0040047,91
RTS0040048,113
RTS0040049,96
RTS0040050,95
RTS0040051,90
RTS0040052,77
RTS0040053,105
RTS0040054,104
RTS0040055,93
RTS0040056,103
RTS0040057,90
RTS0040058,82
RTS0040059,94
RTS0040060,80
RTS0040061,86
RTS0040062,87
RTS0040063,72
RTS0040064,124
RTS0040065,93
RTS0040066,107
RTS0040067,96
RTS0040068,97
RTS0040069,98
RTS0040070,101
RTS0040071,87
RTS0040072,103
RTS0040073,107
RTS0040074,115
RTS0040075,90
RTS0040076,123
RTS0040077,208
RTS0040078,100
RTS0040079,146
RTS0040080,113
RTS0040081,84
RTS0040082,103
RTS0040083,82
RTS0040084,110
RTS0040085,83
RTS0040086,84
RTS0040087,80
RTS0040088,99
RTS0040089,75
RTS0040090,104
RTS0040091,87
RTS0040092,72
RTS0040093,84
RTS0040094,87
RTS0040095,90
RTS0040096,108
RTS0040097,112
RTS0040098,106
RTS0040099,120
RTS0040100,107
RTS0040101,100
RTS0040102,70
RTS0040103,71
RTS0040104,96
RTS0040105,81
RTS0040106,162
RTS0040107,148
RTS0040108,152
RTS0040109,163
RTS0040110,167
RTS0040111,76
RTS0040112,74
RTS0040113,66
RTS0040114,70
RTS0040115,106
RTS0040116,1388
RTS0040117,943
RTS0040118,533
RTS0040119,1044
RTS0040120,1209
RTS0040121,195
RTS0040122,235
RTS0040123,165
RTS0040124,149
RTS0040125,174
RTS0040126,268
RTS0040127,453
RTS0040128,273
RTS0040129,207
RTS0040130,339
RTS0040131,93
RTS0040132,96
RTS0040133,78
RTS0040134,86
RTS0040135,99
RTS0040136,106
RTS0040137,145
RTS0040138,141
RTS0040139,143
RTS0040140,122
RTS0040141,176
RTS0040142,182
RTS0040143,156
RTS0040144,180
RTS0040145,131
RTS0040146,188
RTS0040147,223
RTS0040148,162
RTS0040149,150
RTS0040150,179
RTS0040151,196
RTS0040152,162
RTS0040153,137
RTS0040154,151
RTS0040155,145
RTS0040156,150
RTS0040157,121
RTS0040158,128
RTS0040159,160
RTS0040160,112
RTS0040161,87
RTS0040162,58
RTS0040163,81
RTS0040164,83
RTS0040165,87
RTS0040166,75
RTS0040167,92
RTS0040168,86
RTS0040169,104
RTS0040170,99
RTS0040171,40
RTS0040172,64
RTS0040173,54
RTS0040174,72
RTS0040175,92
RTS0040176,62
RTS0040177,75
RTS0040178,80
RTS0040179,49
RTS0040180,114
RTS0040181,106
RTS0040182,99
RTS0040183,79
RTS0040184,73
RTS0040185,82
RTS0040186,98
RTS0040187,94
RTS0040188,100
RTS0040189,116
RTS0040190,121
RTS0040191,138
RTS0040192,122
RTS0040193,111
RTS0040194,168
RTS0040195,192
RTS0040196,91
RTS0040197,71
RTS0040198,100
RTS0040199,102
RTS0040200,64
RTS0040201,192
RTS0040202,160
RTS0040203,144
RTS0040204,149
RTS0040205,147
RTS0040206,793
RTS0040207,273
RTS0040208,583
RTS0040209,1003
RTS0040210,1179
RTS0040211,94
RTS0040212,96
RTS0040213,80
RTS0040214,106
RTS0040215,132
RTS0040216,117
RTS0040217,115
RTS0040218,164
RTS0040219,96
RTS0040220,144
RTS0040221,88
RTS0040222,85
RTS0040223,88
RTS0040224,58
RTS0040225,63
RTS0040226,116
RTS0040227,57
RTS0040228,70
RTS0040229,84
RTS0040230,100
RTS0040231,53
RTS0040232,100
RTS0040233,76
RTS0040234,85
RTS0040235,86
RTS0040236,83
RTS0040237,75
RTS0040238,88
RTS0040239,79
RTS0040240,78
RTS0040241,80
RTS0040242,98
RTS0040243,87
RTS0040244,90
RTS0040245,90
RTS0040246,86
RTS0040247,82
RTS0040248,88
RTS0040249,114
RTS0040250,104
RTS0040251,84
RTS0040252,72
RTS0040253,62
RTS0040254,68
RTS0040255,83
RTS0040256,70
RTS0040257,63
RTS0040258,85
RTS0040259,82
RTS0040260,101
RTS0040261,76
RTS0040262,76
RTS0040263,107
RTS0040264,86
RTS0040265,69
RTS0040266,90
RTS0040267,75
RTS0040268,84
RTS0040269,78
RTS0040270,124
RTS0040271,95
RTS0040272,96
RTS0040273,100
RTS0040274,117
RTS0040275,93
RTS0040276,390
RTS0040277,688
RTS0040278,1535
RTS0040279,1309
RTS0040280,879
RTS0040281,90
RTS0040282,66
RTS0040283,98
RTS0040284,91
RTS0040285,85
RTS0040286,102
RTS0040287,113
RTS0040288,92
RTS0040289,105
RTS0040290,149
RTS0040291,92
RTS0040292,70
RTS0040293,93
RTS0040294,97
RTS0040295,95
RTS0040296,116
RTS0040297,102
RTS0040298,81
RTS0040299,83
RTS0040300,100
RTS0040301,66
RTS0040302,58
RTS0040303,87
RTS0040304,79
RTS0040305,112
RTS0040306,106
RTS0040307,92
RTS0040308,98
RTS0040309,105
RTS0040310,88
RTS0040311,93
RTS0040312,90
RTS0040313,60
RTS0040314,78
RTS0040315,85
RTS0040316,137
RTS0040317,191
RTS0040318,118
RTS0040319,193
RTS0040320,152
RTS0040321,94
RTS0040322,107
RTS0040323,93
RTS0040324,112
RTS0040325,83
RTS0040326,746
RTS0040327,501
RTS0040328,1288
RTS0040329,2058
RTS0040330,1323
RTS0040331,100
RTS0040332,102
RTS0040333,86
RTS0040334,91
RTS0040335,82
RTS0040336,84
RTS0040337,102
RTS0040338,52
RTS0040339,83
RTS0040340,88
RTS0040341,123
RTS0040342,89
RTS0040343,75
RTS0040344,113
RTS0040345,116
RTS0040346,80
RTS0040347,109
RTS0040348,98
RTS0040349,103
RTS0040350,93
RTS0040351,106
RTS0040352,109
RTS0040353,120
RTS0040354,103
RTS0040355,93
RTS0040356,95
RTS0040357,116
RTS0040358,118
RTS0040359,106
RTS0040360,119
RTS0040361,120
RTS0040363,89
RTS0040364,111
RTS0040365,136
RTS0040366,101
RTS0040367,121
RTS0040368,156
RTS0040369,114
RTS0040370,101
RTS0040371,226
RTS0040372,158
RTS0040373,178
RTS0040374,181
RTS0040375,81
RTS0040376,98
RTS0040377,104
RTS0040378,119
RTS0040379,126
RTS0040380,103
RTS0040381,88
RTS0040382,84
RTS0040383,95
RTS0040384,68
RTS0040385,93
RTS0040386,103
RTS0040387,86
RTS0040388,114
RTS0040389,101
RTS0040390,113
RTS0040391,125
RTS0040392,112
RTS0040393,119
RTS0040394,95
RTS0040395,99
RTS0040396,105
RTS0040397,105
RTS0040398,97
RTS0040399,111
RTS0040400,101
RTS0040401,2286
RTS0040402,2717
RTS0040403,1793
RTS0040404,2073
RTS0040405,457
RTS0040406,144
RTS0040407,173
RTS0040408,222
RTS0040409,192
RTS0040410,225
RTS0040411,84
RTS0040412,66
RTS0040413,107
RTS0040414,106
RTS0040415,108
RTS0040416,3564
RTS0040417,1592
RTS0040418,965
RTS0040419,3306
RTS0040420,4162
RTS0040421,114
RTS0040422,120
RTS0040423,105
RTS0040424,96
RTS0040425,69
RTS0040426,80
RTS0040428,96
RTS0040429,90
RTS0040430,87
RTS0040431,118
RTS0040432,77
RTS0040433,99
RTS0040434,100
RTS0040435,112
RTS0040436,866
RTS0040437,1324
RTS0040438,2019
RTS0040439,2002
RTS0040440,1796
RTS0040441,188
RTS0040442,109
RTS0040443,164
RTS0040444,141
RTS0040445,135
RTS0040446,99
RTS0040447,96
RTS0040448,87
RTS0040449,104
RTS0040450,88
RTS0040451,2482
RTS0040452,3379
RTS0040453,2545
RTS0040454,2020
RTS0040455,6513
RTS0040456,124
RTS0040457,77
RTS0040458,70
RTS0040459,80
RTS0040460,99
RTS0040461,113
RTS0040462,90
RTS0040463,86
RTS0040464,74
RTS0040465,84
RTS0040466,148
RTS0040467,90
RTS0040468,116
RTS0040469,87
RTS0040470,106
RTS0040471,158
RTS0040472,122
RTS0040473,93
RTS0040474,112
RTS0040475,112
RTS0040476,88
RTS0040477,94
RTS0040478,105
RTS0040479,87
RTS0040480,74
RTS0040481,202
RTS0040482,207
RTS0040483,131
RTS0040484,218
RTS0040485,197
RTS0040486,118
RTS0040487,90
RTS0040488,90
RTS0040489,114
RTS0040490,107
RTS0040491,96
RTS0040492,99
RTS0040493,94
RTS0040494,124
RTS0040495,106
RTS0040496,1003
RTS0040497,1188
RTS0040498,1199
RTS0040499,752
RTS0040500,919
RTS0040501,99
RTS0040502,85
RTS0040503,130
RTS0040504,96
RTS0040505,71
RTS0040506,85
RTS0040507,97
RTS0040508,91
RTS0040509,92
RTS0040510,63
RTS0040511,217
RTS0040512,170
RTS0040513,215
RTS0040514,176
RTS0040515,192
RTS0040516,109
RTS0040517,92
RTS0040518,71
RTS0040519,96
RTS0040520,87
RTS0040521,95
RTS0040522,93
RTS0040523,113
RTS0040524,85
RTS0040525,89
RTS0040526,176
RTS0040527,118
RTS0040528,156
RTS0040529,139
RTS0040530,172
RTS0040531,156
RTS0040532,356
RTS0040533,190
RTS0040534,208
RTS0040535,187
RTS0040536,96
RTS0040537,280
RTS0040538,175
RTS0040539,194
RTS0040540,163
RTS0040541,75
RTS0040542,80
RTS0040543,96
RTS0040544,65
RTS0040545,83
RTS0040546,100
RTS0040547,83
RTS0040548,72
RTS0040549,94
RTS0040550,105
RTS0040551,235
RTS0040552,278
RTS0040553,381
RTS0040554,367
RTS0040555,324
RTS0040556,140
RTS0040557,121
RTS0040558,107
RTS0040559,123
RTS0040560,111
RTS0040561,88
RTS0040562,77
RTS0040563,87
RTS0040564,108
RTS0040565,108
RTS0040566,79
RTS0040567,92
RTS0040568,84
RTS0040569,103
RTS0040570,87
RTS0040571,165
RTS0040572,158
RTS0040573,196
RTS0040574,247
RTS0040575,181
RTS0040576,416
RTS0040577,294
RTS0040578,300
RTS0040579,252
RTS0040580,371
RTS0040581,82
RTS0040582,101
RTS0040583,104
RTS0040584,79
RTS0040585,111
RTS0040586,142
RTS0040587,84
RTS0040588,127
RTS0040589,105
RTS0040590,140
RTS0040591,111
RTS0040592,98
RTS0040593,49
RTS0040594,61
RTS0040595,118
RTS0040596,141
RTS0040597,162
RTS0040598,120
RTS0040599,111
RTS0040600,143
RTS0040601,102
RTS0040602,111
RTS0040603,132
RTS0040604,172
RTS0040605,126
RTS0040606,107
RTS0040607,122
RTS0040608,100
RTS0040609,69
RTS0040610,120
RTS0040611,114
RTS0040612,110
RTS0040613,82
RTS0040614,97
RTS0040615,89
RTS0040616,92
RTS0040617,104
RTS0040618,91
RTS0040619,103
RTS0040620,95
RTS0040621,89
RTS0040622,119
RTS0040623,111
RTS0040624,94
RTS0040625,104
RTS0040626,71
RTS0040627,86
RTS0040628,93
RTS0040629,128
RTS0040630,103
RTS0040631,391
RTS0040632,228
RTS0040633,255
RTS0040634,322
RTS0040635,173
RTS0040636,109
RTS0040637,117
RTS0040638,100
RTS0040639,98
RTS0040640,102
RTS0040641,126
RTS0040642,211
RTS0040643,137
RTS0040644,194
RTS0040645,219
RTS0040646,167
RTS0040647,126
RTS0040648,232
RTS0040649,214
RTS0040650,139
RTS0040651,222
RTS0040652,118
RTS0040653,156
RTS0040654,162
RTS0040655,182
RTS0040656,181
RTS0040657,207
RTS0040658,149
RTS0040659,145
RTS0040660,137
RTS0040661,91
RTS0040662,81
RTS0040663,87
RTS0040664,75
RTS0040665,82
RTS0040666,99
RTS0040667,91
RTS0040668,61
RTS0040669,71
RTS0040670,71
RTS0040671,119
RTS0040672,147
RTS0040673,145
RTS0040674,116
RTS0040675,139
RTS0040676,591
RTS0040677,217
RTS0040678,1145
RTS0040679,482
RTS0040680,1425
RTS0040681,133
RTS0040682,132
RTS0040683,185
RTS0040684,205
RTS0040685,125
RTS0040686,83
RTS0040687,116
RTS0040688,70
RTS0040689,94
RTS0040690,85
RTS0040691,88
RTS0040692,84
RTS0040693,104
RTS0040694,101
RTS0040695,122
RTS0040696,94
RTS0040697,73
RTS0040698,90
RTS0040699,100
RTS0040700,85
RTS0040701,121
RTS0040702,180
RTS0040703,154
RTS0040704,180
RTS0040705,219
RTS0040706,256
RTS0040707,221
RTS0040708,192
RTS0040709,178
RTS0040710,264
RTS0040711,117
RTS0040712,82
RTS0040713,188
RTS0040714,169
RTS0040715,192
RTS0040716,122
RTS0040717,100
RTS0040718,130
RTS0040719,141
RTS0040720,162
RTS0040721,78
RTS0040722,65
RTS0040723,98
RTS0040724,76
RTS0040725,66
RTS0040726,114
RTS0040727,148
RTS0040728,98
RTS0040729,120
RTS0040730,103
RTS0040731,129
RTS0040732,147
RTS0040733,106
RTS0040734,123
RTS0040735,112
RTS0040736,167
RTS0040737,150
RTS0040738,123
RTS0040739,175
RTS0040740,141
RTS0040741,103
RTS0040742,83
RTS0040743,114
RTS0040744,101
RTS0040745,120
RTS0040746,91
RTS0040747,101
RTS0040748,87
RTS0040749,95
RTS0040750,108
RTS0040751,80
RTS0040752,103
RTS0040753,91
RTS0040754,91
RTS0040755,81
RTS0040756,89
RTS0040757,79
RTS0040758,94
RTS0040759,65
RTS0040760,88
RTS0040761,326
RTS0040762,306
RTS0040763,253
RTS0040764,281
RTS0040765,462
RTS0040766,67
RTS0040767,104
RTS0040768,95
RTS0040769,108
RTS0040770,96
RTS0040771,115
RTS0040772,88
RTS0040773,98
RTS0040774,107
RTS0040775,117
RTS0040776,698
RTS0040777,960
RTS0040778,1283
RTS0040779,1089
RTS0040780,1323
RTS0040781,190
RTS0040782,251
RTS0040783,114
RTS0040784,172
RTS0040785,165
RTS0040786,103
RTS0040787,62
RTS0040788,94
RTS0040789,79
RTS0040790,93
RTS0040791,107
RTS0040792,118
RTS0040793,109
RTS0040794,82
RTS0040795,127
RTS0040796,138
RTS0040797,169
RTS0040798,152
RTS0040799,123
RTS0040800,84
RTS0040801,289
RTS0040802,379
RTS0040803,303
RTS0040804,204
RTS0040805,192
RTS0040806,80
RTS0040807,106
RTS0040808,90
RTS0040809,100
RTS0040810,89
RTS0040811,141
RTS0040812,85
RTS0040813,79
RTS0040814,90
RTS0040815,114
RTS0040816,137
RTS0040817,140
RTS0040818,174
RTS0040819,195
RTS0040820,186
RTS0040821,87
RTS0040822,90
RTS0040823,76
RTS0040824,81
RTS0040825,105
RTS0040826,117
RTS0040827,109
RTS0040828,117
RTS0040830,130
RTS0040831,79
RTS0040832,87
RTS0040833,90
RTS0040834,103
RTS0040836,3076
RTS0040837,1303
RTS0040838,2605
RTS0040839,2279
RTS0040840,1267
RTS0040841,319
RTS0040842,492
RTS0040843,495
RTS0040844,447
RTS0040845,470
RTS0040846,165
RTS0040847,158
RTS0040848,130
RTS0040849,161
RTS0040850,198
RTS0040851,278
RTS0040852,212
RTS0040853,195
RTS0040854,245
RTS0040855,214
RTS0040856,88
RTS0040857,84
RTS0040858,97
RTS0040859,50
RTS0040860,87
RTS0040861,95
RTS0040862,97
RTS0040863,91
RTS0040864,113
RTS0040865,90
RTS0040866,80
RTS0040867,92
RTS0040868,93
RTS0040869,84
RTS0040870,90
RTS0040871,630
RTS0040872,1096
RTS0040873,861
RTS0040874,1464
RTS0040875,766
RTS0040876,79
RTS0040877,93
RTS0040878,80
RTS0040879,80
RTS0040880,97
RTS0040881,86
RTS0040882,73
RTS0040883,76
RTS0040884,80
RTS0040885,80
RTS0040886,73
RTS0040887,71
RTS0040888,99
RTS0040889,104
RTS0040890,79
RTS0040891,76
RTS0040892,104
RTS0040893,57
RTS0040894,71
RTS0040895,75
RTS0040896,65
RTS0040897,97
RTS0040898,105
RTS0040899,94
RTS0040900,85
RTS0040901,111
RTS0040902,101
RTS0040903,63
RTS0040904,121
RTS0040905,125
RTS0040906,188
RTS0040907,135
RTS0040908,182
RTS0040909,194
RTS0040910,156
RTS0040911,360
RTS0040912,315
RTS0040913,227
RTS0040914,290
RTS0040915,257
RTS0040916,100
RTS0040917,87
RTS0040918,99
RTS0040919,69
RTS0040920,68
RTS0040921,109
RTS0040922,94
RTS0040923,85
RTS0040924,126
RTS0040925,97
RTS0040926,93
RTS0040927,61
RTS0040928,84
RTS0040929,76
RTS0040930,82
RTS0040931,125
RTS0040932,133
RTS0040933,105
RTS0040934,141
RTS0040935,142
RTS0040936,97
RTS0040937,130
RTS0040938,113
RTS0040939,116
RTS0040940,111
RTS0040941,246
RTS0040942,191
RTS0040943,109
RTS0040944,318
RTS0040945,182
RTS0040946,788
RTS0040947,776
RTS0040948,1017
RTS0040949,592
RTS0040950,794
RTS0040951,150
RTS0040952,75
RTS0040953,108
RTS0040954,94
RTS0040955,86
RTS0040956,426
RTS0040957,254
RTS0040958,187
RTS0040959,361
RTS0040960,290
RTS0040961,72
RTS0040962,66
RTS0040963,102
RTS0040964,87
RTS0040965,75
RTS0040966,260
RTS0040967,257
RTS0040968,253
RTS0040969,233
RTS0040970,163
RTS0040971,94
RTS0040972,126
RTS0040973,94
RTS0040974,120
RTS0040975,83
RTS0040976,107
RTS0040977,112
RTS0040978,107
RTS0040979,129
RTS0040980,142
RTS0040981,91
RTS0040982,115
RTS0040983,105
RTS0040984,110
RTS0040985,84
RTS0040986,94
RTS0040987,80
RTS0040988,98
RTS0040989,117
RTS0040990,86
RTS0040991,275
RTS0040992,238
RTS0040993,212
RTS0040994,260
RTS0040995,253
RTS0040996,174
RTS0040997,184
RTS0040998,137
RTS0040999,170
RTS0041000,141
RTS0041001,116
RTS0041002,165
RTS0041003,172
RTS0041004,177
RTS0041005,148
RTS0041006,252
RTS0041007,205
RTS0041008,252
RTS0041009,192
RTS0041010,194
RTS0041011,73
RTS0041012,83
RTS0041013,76
RTS0041014,91
RTS0041015,86
RTS0041016,304
RTS0041017,199
RTS0041018,235
RTS0041019,272
RTS0041020,184
RTS0041021,182
RTS0041022,169
RTS0041023,214
RTS0041024,244
RTS0041025,214
RTS0041026,141
RTS0041027,141
RTS0041028,155
RTS0041029,119
RTS0041030,133
RTS0041031,446
RTS0041032,757
RTS0041033,365
RTS0041034,599
RTS0041035,525
RTS0041036,207
RTS0041037,146
RTS0041038,214
RTS0041039,116
RTS0041040,198
RTS0041041,78
RTS0041042,68
RTS0041043,104
RTS0041044,91
RTS0041045,85
RTS0041046,1489
RTS0041047,1740
RTS0041048,791
RTS0041049,2226
RTS0041050,2614
RTS0041051,174
RTS0041052,143
RTS0041053,135
RTS0041054,139
RTS0041055,128
RTS0041056,97
RTS0041057,69
RTS0041058,95
RTS0041059,96
RTS0041060,86
RTS0041061,719
RTS0041062,704
RTS0041063,631
RTS0041064,626
RTS0041066,193
RTS0041067,144
RTS0041068,198
RTS0041069,164
RTS0041070,161
RTS0041071,152
RTS0041072,142
RTS0041073,114
RTS0041074,107
RTS0041075,143
RTS0041076,117
RTS0041077,91
RTS0041078,130
RTS0041079,88
RTS0041080,120
RTS0041081,170
RTS0041082,148
RTS0041083,179
RTS0041084,133
RTS0041085,130
RTS0041086,665
RTS0041087,869
RTS0041088,668
RTS0041089,629
RTS0041090,497
RTS0041091,186
RTS0041092,353
RTS0041093,174
RTS0041094,254
RTS0041095,340
RTS0041096,94
RTS0041097,105
RTS0041098,97
RTS0041099,111
RTS0041100,96
RTS0041101,1545
RTS0041102,1485
RTS0041103,1522
RTS0041104,1432
RTS0041105,1510
RTS0041106,197
RTS0041107,213
RTS0041108,148
RTS0041109,142
RTS0041110,150
RTS0041111,93
RTS0041112,107
RTS0041113,90
RTS0041114,106
RTS0041115,109
RTS0041116,437
RTS0041117,746
RTS0041118,456
RTS0041119,415
RTS0041120,433
RTS0041121,146
RTS0041122,136
RTS0041123,141
RTS0041124,97
RTS0041125,161
RTS0041126,81
RTS0041127,116
RTS0041128,100
RTS0041129,99
RTS0041130,77
RTS0041131,168
RTS0041132,195
RTS0041133,174
RTS0041134,220
RTS0041135,196
RTS0041136,289
RTS0041137,191
RTS0041138,237
RTS0041139,213
RTS0041140,179
RTS0041141,95
RTS0041142,120
RTS0041143,65
RTS0041144,86
RTS0041145,100
RTS0041146,80
RTS0041147,74
RTS0041148,84
RTS0041149,78
RTS0041150,79
RTS0041151,298
RTS0041152,229
RTS0041153,214
RTS0041154,202
RTS0041155,337
RTS0041156,197
RTS0041157,179
RTS0041158,160
RTS0041159,126
RTS0041160,137
RTS0041161,85
RTS0041162,81
RTS0041163,83
RTS0041164,106
RTS0041165,91
RTS0041166,81
RTS0041167,99
RTS0041168,133
RTS0041169,105
RTS0041170,125
RTS0041171,225
RTS0041172,308
RTS0041173,319
RTS0041174,367
RTS0041175,315
RTS0041176,131
RTS0041177,155
RTS0041178,120
RTS0041179,125
RTS0041180,104
RTS0041181,118
RTS0041182,94
RTS0041183,106
RTS0041184,95
RTS0041185,85
RTS0041186,104
RTS0041187,101
RTS0041188,94
RTS0041189,103
RTS0041190,121
RTS0041191,834
RTS0041192,635
RTS0041193,571
RTS0041194,261
RTS0041195,320
RTS0041196,98
RTS0041197,79
RTS0041198,107
RTS0041199,92
RTS0041200,103
RTS0041201,85
RTS0041202,110
RTS0041203,106
RTS0041204,112
RTS0041205,91
RTS0041206,98
RTS0041207,150
RTS0041208,138
RTS0041209,174
RTS0041210,83
RTS0041211,253
RTS0041212,254
RTS0041213,313
RTS0041214,275
RTS0041215,248
RTS0041216,129
RTS0041217,138
RTS0041218,89
RTS0041219,126
RTS0041220,101
RTS0041221,279
RTS0041222,165
RTS0041223,241
RTS0041224,184
RTS0041225,236
RTS0041226,174
RTS0041227,166
RTS0041228,119
RTS0041229,204
RTS0041230,153
RTS0041231,336
RTS0041232,313
RTS0041233,471
RTS0041234,477
RTS0041235,298
RTS0041236,103
RTS0041237,94
RTS0041238,89
RTS0041239,80
RTS0041240,116
RTS0041241,125
RTS0041242,121
RTS0041243,105
RTS0041244,126
RTS0041246,133
RTS0041247,162
RTS0041248,108
RTS0041249,125
RTS0041250,152
RTS0041251,103
RTS0041252,96
RTS0041253,102
RTS0041254,100
RTS0041255,124
RTS0041256,125
RTS0041257,203
RTS0041258,220
RTS0041259,302
RTS0041260,328
RTS0041261,241
RTS0041262,194
RTS0041263,236
RTS0041265,291
RTS0041266,119
RTS0041267,96
RTS0041268,76
RTS0041269,88
RTS0041270,95
RTS0041271,121
RTS0041272,88
RTS0041273,95
RTS0041274,100
RTS0041275,108
RTS0041276,148
RTS0041277,165
RTS0041278,172
RTS0041279,136
RTS0041280,168
RTS0041281,105
RTS0041282,92
RTS0041283,120
RTS0041284,109
RTS0041285,96
RTS0041286,82
RTS0041287,76
RTS0041288,115
RTS0041289,113
RTS0041290,102
RTS0041291,113
RTS0041292,121
RTS0041293,103
RTS0041294,104
RTS0041295,108
RTS0041296,132
RTS0041297,103
RTS0041298,173
RTS0041299,138
RTS0041300,131
RTS0041301,103
RTS0041302,121
RTS0041303,141
RTS0041304,118
RTS0041305,86
RTS0041306,144
RTS0041307,107
RTS0041308,118
RTS0041309,141
RTS0041310,129
RTS0041311,79
RTS0041312,92
RTS0041313,103
RTS0041314,114
RTS0041315,99
RTS0041316,153
RTS0041317,117
RTS0041318,161
RTS0041319,120
RTS0041320,113
RTS0041321,187
RTS0041322,122
RTS0041323,131
RTS0041324,124
RTS0041325,146
RTS0041326,119
RTS0041327,145
RTS0041328,143
RTS0041329,103
RTS0041330,95
RTS0041331,86
RTS0041332,102
RTS0041333,96
RTS0041334,108
RTS0041335,77
RTS0041346,502
RTS0041347,352
RTS0041348,448
RTS0041349,507
RTS0041350,730
RTS0041351,91
RTS0041352,106
RTS0041353,84
RTS0041354,85
RTS0041355,92
RTS0041356,105
RTS0041357,67
RTS0041358,86
RTS0041359,110
RTS0041360,99
RTS0041361,205
RTS0041362,189
RTS0041363,189
RTS0041364,203
RTS0041365,165
RTS0041366,119
RTS0041367,83
RTS0041368,115
RTS0041369,69
RTS0041370,74
RTS0041371,105
RTS0041372,89
RTS0041373,75
RTS0041374,90
RTS0041375,106
RTS0041376,132
RTS0041377,89
RTS0041378,79
RTS0041379,64
RTS0041380,86
RTS0041381,84
RTS0041382,113
RTS0041383,84
RTS0041384,83
RTS0041385,106
RTS0041386,84
RTS0041387,91
RTS0041388,95
RTS0041389,106
RTS0041390,87
RTS0041391,109
RTS0041392,123
RTS0041393,88
RTS0041394,92
RTS0041395,86
RTS0041396,92
RTS0041397,76
RTS0041398,77
RTS0041399,98
RTS0041400,80
RTS0041401,104
RTS0041402,131
RTS0041403,105
RTS0041404,77
RTS0041405,111
RTS0041406,99
RTS0041407,111
RTS0041408,99
RTS0041409,88
RTS0041410,74
RTS0041411,82
RTS0041412,103
RTS0041413,90
RTS0041414,95
RTS0041415,96
RTS0041416,70
RTS0041417,73
RTS0041418,91
RTS0041419,122
RTS0041420,90
RTS0041421,97
RTS0041422,87
RTS0041423,94
RTS0041424,83
RTS0041425,63
RTS0041426,87
RTS0041427,83
RTS0041428,91
RTS0041429,85
RTS0041430,112
RTS0041431,127
RTS0041432,90
RTS0041433,69
RTS0041434,109
RTS0041435,85
RTS0041436,97
RTS0041437,83
RTS0041438,73
RTS0041439,107
RTS0041440,102
RTS0041441,102
RTS0041442,101
RTS0041443,107
RTS0041444,96
RTS0041445,87
RTS0041446,90
RTS0041447,102
RTS0041448,85
RTS0041449,102
RTS0041450,86
RTS0041451,101
RTS0041452,110
RTS0041453,120
RTS0041454,99
RTS0041455,90
RTS0041456,73
RTS0041457,89
RTS0041458,87
RTS0041459,93
RTS0041460,73
RTS0041461,103
RTS0041462,103
RTS0041463,76
RTS0041464,92
RTS0041465,82
RTS0041466,120
RTS0041467,176
RTS0041468,201
RTS0041469,133
RTS0041470,185
RTS0041471,114
RTS0041472,86
RTS0041473,87
RTS0041474,99
RTS0041475,110
RTS0041476,244
RTS0041477,223
RTS0041478,185
RTS0041479,203
RTS0041480,192
RTS0041481,70
RTS0041482,78
RTS0041483,74
RTS0041484,90
RTS0041485,90
RTS0041486,244
RTS0041487,299
RTS0041488,304
RTS0041489,241
RTS0041490,212
RTS0041491,93
RTS0041492,84
RTS0041493,64
RTS0041494,77
RTS0041495,65
RTS0041496,1360
RTS0041497,1118
RTS0041498,1377
RTS0041499,1815
RTS0041500,1238
RTS0041501,336
RTS0041502,244
RTS0041503,338
RTS0041504,403
RTS0041505,391
RTS0041506,88
RTS0041507,63
RTS0041508,84
RTS0041509,96
RTS0041510,106
RTS0041511,68
RTS0041512,103
RTS0041513,93
RTS0041514,87
RTS0041515,85
RTS0041516,71
RTS0041517,118
RTS0041518,79
RTS0041519,80
RTS0041520,86
RTS0041521,59
RTS0041522,93
RTS0041523,81
RTS0041524,104
RTS0041525,97
RTS0041526,705
RTS0041527,1191
RTS0041528,1205
RTS0041529,310
RTS0041530,776
RTS0041531,79
RTS0041532,89
RTS0041533,81
RTS0041534,91
RTS0041535,68
RTS0041536,174
RTS0041537,140
RTS0041538,179
RTS0041540,154
RTS0041541,89
RTS0041542,95
RTS0041543,76
RTS0041544,105
RTS0041545,100
RTS0041546,78
RTS0041547,99
RTS0041548,83
RTS0041549,90
RTS0041550,100
RTS0041551,113
RTS0041552,89
RTS0041553,79
RTS0041554,86
RTS0041555,115
RTS0041556,63
RTS0041557,80
RTS0041558,76
RTS0041559,76
RTS0041560,64
RTS0041561,69
RTS0041562,97
RTS0041563,95
RTS0041564,124
RTS0041565,112
RTS0041566,322
RTS0041567,515
RTS0041568,592
RTS0041569,311
RTS0041570,398
RTS0041571,91
RTS0041572,67
RTS0041573,92
RTS0041574,104
RTS0041575,96
RTS0041576,114
RTS0041577,151
RTS0041578,168
RTS0041579,119
RTS0041580,164
RTS0041581,134
RTS0041582,155
RTS0041583,114
RTS0041584,114
RTS0041585,134
RTS0041586,204
RTS0041587,216
RTS0041588,167
RTS0041589,219
RTS0041590,184
RTS0041591,76
RTS0041592,85
RTS0041593,75
RTS0041594,95
RTS0041595,79
RTS0041596,109
RTS0041597,78
RTS0041598,95
RTS0041599,66
RTS0041600,93
RTS0041601,96
RTS0041602,99
RTS0041603,93
RTS0041604,96
RTS0041605,105
RTS0041606,191
RTS0041607,107
RTS0041608,118
RTS0041609,333
RTS0041610,142
RTS0041611,191
RTS0041612,278
RTS0041613,224
RTS0041614,156
RTS0041615,255
RTS0041616,168
RTS0041617,140
RTS0041618,132
RTS0041619,98
RTS0041620,159
RTS0041621,141
RTS0041622,67
RTS0041623,75
RTS0041624,99
RTS0041625,118
RTS0041626,2206
RTS0041627,2254
RTS0041628,1904
RTS0041629,2485
RTS0041630,2653
RTS0041631,153
RTS0041632,123
RTS0041633,153
RTS0041634,173
RTS0041635,118
RTS0041636,199
RTS0041637,217
RTS0041638,258
RTS0041639,181
RTS0041640,186
RTS0041641,172
RTS0041642,139
RTS0041643,167
RTS0041644,135
RTS0041645,176
RTS0041646,61
RTS0041647,93
RTS0041648,95
RTS0041649,78
RTS0041650,87
RTS0041651,87
RTS0041652,95
RTS0041653,88
RTS0041654,99
RTS0041655,108
RTS0041656,82
RTS0041657,119
RTS0041658,110
RTS0041659,90
RTS0041660,96
RTS0041661,151
RTS0041662,131
RTS0041663,98
RTS0041664,94
RTS0041665,91
RTS0041666,100
RTS0041667,84
RTS0041668,112
RTS0041669,93
RTS0041670,103
RTS0041671,90
RTS0041672,91
RTS0041673,73
RTS0041674,86
RTS0041675,100
RTS0041676,82
RTS0041677,95
RTS0041678,106
RTS0041679,113
RTS0041680,91
RTS0041681,78
RTS0041682,87
RTS0041683,77
RTS0041684,97
RTS0041685,125
RTS0041686,800
RTS0041687,422
RTS0041688,874
RTS0041689,835
RTS0041690,1967
RTS0041691,258
RTS0041692,95
RTS0041693,145
RTS0041694,91
RTS0041695,98
RTS0041696,103
RTS0041697,103
RTS0041698,72
RTS0041699,81
RTS0041700,67
RTS0041701,179
RTS0041702,136
RTS0041703,207
RTS0041704,149
RTS0041705,231
RTS0041706,118
RTS0041707,113
RTS0041708,187
RTS0041709,134
RTS0041710,96
RTS0041711,122
RTS0041712,148
RTS0041713,112
RTS0041714,144
RTS0041715,79
RTS0041716,2616
RTS0041717,2168
RTS0041718,2465
RTS0041719,2403
RTS0041720,2028
RTS0041721,350
RTS0041722,236
RTS0041723,237
RTS0041724,450
RTS0041725,420
RTS0041726,71
RTS0041727,67
RTS0041728,77
RTS0041729,68
RTS0041730,76
RTS0041731,91
RTS0041732,83
RTS0041733,74
RTS0041734,61
RTS0041735,113
RTS0041736,84
RTS0041737,73
RTS0041738,82
RTS0041739,86
RTS0041740,64
RTS0041741,126
RTS0041742,199
RTS0041743,188
RTS0041744,164
RTS0041745,142
RTS0041746,390
RTS0041747,395
RTS0041748,267
RTS0041749,244
RTS0041750,323
RTS0041751,236
RTS0041752,209
RTS0041753,503
RTS0041754,444
RTS0041755,480
RTS0041756,319
RTS0041757,183
RTS0041758,262
RTS0041759,362
RTS0041760,247
RTS0041761,66
RTS0041762,57
RTS0041763,105
RTS0041764,90
RTS0041765,84
RTS0041766,97
RTS0041767,66
RTS0041768,85
RTS0041769,78
RTS0041770,120
RTS0041771,79
RTS0041772,90
RTS0041773,80
RTS0041774,104
RTS0041775,101
RTS0041776,260
RTS0041777,221
RTS0041778,188
RTS0041779,214
RTS0041780,190
RTS0041781,126
RTS0041782,170
RTS0041783,141
RTS0041784,162
RTS0041785,197
RTS0041786,353
RTS0041787,348
RTS0041788,283
RTS0041789,288
RTS0041790,333
RTS0041791,229
RTS0041793,265
RTS0041794,210
RTS0041795,222
RTS0041796,82
RTS0041797,101
RTS0041798,94
RTS0041799,88
RTS0041800,63
RTS0041801,80
RTS0041802,96
RTS0041803,91
RTS0041804,114
RTS0041805,80
RTS0041806,97
RTS0041807,82
RTS0041808,98
RTS0041809,85
RTS0041810,111
RTS0041811,278
RTS0041812,278
RTS0041813,331
RTS0041814,212
RTS0041815,245
RTS0041816,111
RTS0041817,120
RTS0041818,106
RTS0041819,139
RTS0041820,173
RTS0041821,600
RTS0041822,462
RTS0041823,133
RTS0041824,471
RTS0041825,188
RTS0041826,119
RTS0041827,120
RTS0041828,131
RTS0041829,112
RTS0041830,71
RTS0041831,83
RTS0041832,159
RTS0041833,125
RTS0041834,161
RTS0041835,124
RTS0041836,283
RTS0041837,170
RTS0041838,151
RTS0041839,203
RTS0041840,187
RTS0041841,69
RTS0041842,87
RTS0041843,107
RTS0041844,75
RTS0041845,80
RTS0041846,82
RTS0041847,96
RTS0041848,153
RTS0041849,125
RTS0041850,130
RTS0041851,241
RTS0041852,244
RTS0041853,189
RTS0041854,179
RTS0041855,146
RTS0041856,140
RTS0041857,226
RTS0041858,241
RTS0041859,120
RTS0041860,252
RTS0041861,102
RTS0041862,90
RTS0041863,90
RTS0041864,101
RTS0041865,126
RTS0041866,94
RTS0041867,80
RTS0041868,121
RTS0041869,88
RTS0041870,98
RTS0041871,90
RTS0041872,90
RTS0041873,103
RTS0041874,94
RTS0041875,84
RTS0041876,229
RTS0041877,254
RTS0041878,191
RTS0041879,356
RTS0041880,404
RTS0041881,159
RTS0041882,163
RTS0041883,194
RTS0041884,157
RTS0041885,207
RTS0041886,388
RTS0041887,558
RTS0041888,595
RTS0041889,404
RTS0041890,485
RTS0041891,461
RTS0041892,325
RTS0041893,366
RTS0041894,183
RTS0041895,281
RTS0041896,251
RTS0041897,169
RTS0041898,206
RTS0041899,165
RTS0041900,113
RTS0041901,103
RTS0041902,109
RTS0041903,157
RTS0041904,119
RTS0041905,151
RTS0041906,1980
RTS0041907,103
RTS0041908,763
RTS0041909,92
RTS0041910,666
RTS0041911,106
RTS0041912,99
RTS0041913,129
RTS0041914,92
RTS0041915,138
RTS0041916,1341
RTS0041917,2287
RTS0041918,2068
RTS0041919,4236
RTS0041920,2820
RTS0041922,92
RTS0041923,83
RTS0041924,89
RTS0041925,86
RTS0041926,84
RTS0041927,72
RTS0041928,93
RTS0041929,83
RTS0041930,103
RTS0041931,447
RTS0041932,748
RTS0041933,214
RTS0041934,220
RTS0041935,229
RTS0041936,88
RTS0041937,80
RTS0041938,104
RTS0041939,86
RTS0041940,84
RTS0041941,88
RTS0041942,91
RTS0041943,92
RTS0041944,115
RTS0041945,98
RTS0041946,128
RTS0041947,100
RTS0041948,102
RTS0041949,84
RTS0041950,95
RTS0041951,109
RTS0041952,122
RTS0041953,91
RTS0041954,125
RTS0041955,120
RTS0041956,142
RTS0041957,132
RTS0041958,153
RTS0041959,177
RTS0041960,116
RTS0041961,98
RTS0041962,105
RTS0041963,107
RTS0041964,120
RTS0041965,96
RTS0041966,86
RTS0041967,100
RTS0041968,101
RTS0041969,77
RTS0041971,856
RTS0041972,1179
RTS0041973,849
RTS0041974,630
RTS0041975,1166
RTS0041976,195
RTS0041977,385
RTS0041978,264
RTS0041979,233
RTS0041980,238
RTS0041981,5374
RTS0041982,4282
RTS0041983,5845
RTS0041984,3243
RTS0041985,7255
RTS0041986,267
RTS0041987,659
RTS0041988,343
RTS0041989,225
RTS0041990,566
RTS0041991,229
RTS0041992,324
RTS0041993,290
RTS0041994,271
RTS0041995,229
RTS0041996,85
RTS0041997,86
RTS0041998,105
RTS0041999,93
RTS0042000,111
RTS0042001,192
RTS0042002,163
RTS0042003,125
RTS0042004,191
RTS0042005,132
RTS0042006,303
RTS0042007,501
RTS0042008,320
RTS0042009,439
RTS0042010,422
RTS0042011,463
RTS0042012,551
RTS0042013,686
RTS0042014,320
RTS0042015,490
RTS0042016,70
RTS0042017,108
RTS0042018,66
RTS0042019,104
RTS0042020,99
RTS0042021,399
RTS0042022,321
RTS0042023,472
RTS0042024,434
RTS0042025,473
RTS0042026,88
RTS0042027,96
RTS0042028,98
RTS0042029,83
RTS0042030,72
RTS0042031,190
RTS0042032,162
RTS0042033,119
RTS0042034,136
RTS0042035,179
RTS0042036,440
RTS0042037,597
RTS0042038,439
RTS0042039,429
RTS0042040,339
RTS0042041,179
RTS0042042,114
RTS0042043,105
RTS0042044,182
RTS0042045,119
RTS0042046,186
RTS0042047,180
RTS0042048,119
RTS0042049,103
RTS0042050,123
RTS0042051,119
RTS0042052,99
RTS0042053,95
RTS0042054,81
RTS0042055,95
RTS0042056,174
RTS0042057,154
RTS0042058,138
RTS0042059,180
RTS0042060,174
RTS0042061,86
RTS0042062,123
RTS0042063,127
RTS0042064,83
RTS0042065,105
RTS0042066,110
RTS0042067,134
RTS0042068,117
RTS0042069,107
RTS0042071,82
RTS0042072,81
RTS0042073,74
RTS0042074,91
RTS0042075,115
RTS0042076,67
RTS0042077,47
RTS0042078,76
RTS0042079,68
RTS0042080,71
RTS0042081,431
RTS0042082,304
RTS0042083,249
RTS0042084,336
RTS0042085,187
RTS0042086,107
RTS0042087,167
RTS0042088,134
RTS0042089,108
RTS0042090,204
RTS0042091,110
RTS0042092,89
RTS0042093,82
RTS0042094,91
RTS0042095,62
RTS0042096,103
RTS0042097,112
RTS0042098,93
RTS0042099,95
RTS0042100,94
RTS0042101,104
RTS0042102,75
RTS0042103,93
RTS0042104,78
RTS0042105,87
RTS0042106,102
RTS0042107,102
RTS0042108,87
RTS0042109,102
RTS0042110,98
RTS0042111,98
RTS0042112,76
RTS0042113,88
RTS0042114,105
RTS0042115,94
RTS0042116,77
RTS0042117,98
RTS0042118,98
RTS0042119,97
RTS0042120,91
RTS0042121,163
RTS0042122,140
RTS0042123,147
RTS0042124,85
RTS0042125,130
RTS0042126,93
RTS0042127,100
RTS0042128,104
RTS0042129,101
RTS0042130,104
RTS0042131,125
RTS0042132,97
RTS0042133,102
RTS0042134,79
RTS0042135,82
RTS0042136,104
RTS0042137,102
RTS0042138,85
RTS0042139,114
RTS0042140,95
RTS0042141,95
RTS0042142,100
RTS0042143,121
RTS0042144,107
RTS0042145,101
RTS0042146,184
RTS0042147,150
RTS0042148,178
RTS0042149,155
RTS0042150,135
RTS0042151,95
RTS0042152,82
RTS0042153,106
RTS0042154,118
RTS0042155,85
RTS0042156,80
RTS0042157,97
RTS0042158,85
RTS0042159,83
RTS0042160,101
RTS0042161,61
RTS0042162,72
RTS0042163,90
RTS0042164,108
RTS0042165,87
RTS0042166,136
RTS0042167,121
RTS0042168,112
RTS0042169,119
RTS0042170,116
RTS0042171,115
RTS0042172,84
RTS0042173,125
RTS0042174,89
RTS0042175,91
RTS0042176,100
RTS0042177,121
RTS0042178,149
RTS0042179,110
RTS0042180,136
RTS0042181,89
RTS0042182,94
RTS0042183,106
RTS0042184,134
RTS0042185,97
RTS0042186,104
RTS0042187,84
RTS0042188,103
RTS0042189,125
RTS0042190,110
RTS0042191,115
RTS0042192,105
RTS0042193,118
RTS0042194,141
RTS0042195,84
RTS0042196,82
RTS0042197,110
RTS0042198,72
RTS0042199,153
RTS0042200,95
RTS0042201,100
RTS0042202,90
RTS0042203,93
RTS0042204,94
RTS0042205,91
RTS0042206,70
RTS0042207,90
RTS0042208,99
RTS0042209,87
RTS0042210,80
RTS0042211,71
RTS0042212,92
RTS0042213,88
RTS0042214,79
RTS0042215,110
RTS0042216,104
RTS0042217,107
RTS0042218,88
RTS0042219,65
RTS0042220,125
RTS0042221,96
RTS0042222,84
RTS0042223,88
RTS0042224,77
RTS0042225,93
RTS0042226,100
RTS0042227,95
RTS0042228,117
RTS0042229,102
RTS0042230,88
RTS0042231,84
RTS0042232,87
RTS0042233,107
RTS0042234,72
RTS0042235,82
RTS0042236,104
RTS0042237,93
RTS0042238,86
RTS0042239,112
RTS0042240,82
RTS0042241,91
RTS0042242,96
RTS0042243,104
RTS0042244,91
RTS0042245,94
RTS0042246,149
RTS0042247,152
RTS0042248,242
RTS0042249,138
RTS0042250,145
RTS0042251,81
RTS0042252,106
RTS0042253,94
RTS0042254,86
RTS0042255,90
RTS0042256,175
RTS0042257,101
RTS0042258,82
RTS0042259,109
RTS0042260,102
RTS0042261,345
RTS0042262,232
RTS0042263,336
RTS0042264,332
RTS0042265,313
RTS0042266,84
RTS0042267,110
RTS0042268,73
RTS0042269,60
RTS0042270,89
RTS0042271,103
RTS0042272,88
RTS0042273,79
RTS0042274,93
RTS0042275,71
RTS0042276,289
RTS0042277,228
RTS0042278,158
RTS0042279,280
RTS0042280,158
RTS0042281,68
RTS0042282,77
RTS0042283,103
RTS0042284,67
RTS0042285,89
RTS0042286,75
RTS0042287,112
RTS0042288,106
RTS0042289,110
RTS0042290,119
RTS0042291,323
RTS0042292,491
RTS0042293,273
RTS0042294,288
RTS0042295,323
RTS0042296,94
RTS0042297,103
RTS0042298,97
RTS0042299,106
RTS0042300,98
RTS0042301,121
RTS0042302,85
RTS0042303,83
RTS0042304,105
RTS0042305,118
RTS0042306,110
RTS0042307,112
RTS0042308,99
RTS0042309,125
RTS0042310,143
RTS0042311,70
RTS0042312,76
RTS0042313,88
RTS0042314,107
RTS0042315,100
RTS0042316,100
RTS0042317,90
RTS0042318,77
RTS0042319,91
RTS0042320,75
RTS0042321,142
RTS0042322,117
RTS0042323,137
RTS0042324,152
RTS0042325,122
RTS0042326,121
RTS0042327,99
RTS0042328,101
RTS0042329,122
RTS0042330,127
RTS0042331,121
RTS0042332,177
RTS0042333,163
RTS0042334,148
RTS0042335,119
RTS0042336,97
RTS0042337,90
RTS0042338,69
RTS0042339,89
RTS0042340,95
RTS0042341,351
RTS0042342,286
RTS0042343,380
RTS0042344,368
RTS0042345,234
RTS0042346,106
RTS0042347,92
RTS0042348,87
RTS0042349,69
RTS0042350,72
RTS0042351,162
RTS0042352,173
RTS0042353,226
RTS0042354,181
RTS0042355,114
RTS0042356,95
RTS0042357,112
RTS0042358,103
RTS0042359,111
RTS0042360,102
RTS0042361,122
RTS0042362,279
RTS0042363,278
RTS0042364,197
RTS0042365,236
RTS0042366,108
RTS0042367,103
RTS0042368,126
RTS0042369,105
RTS0042370,166
RTS0042371,232
RTS0042372,126
RTS0042373,192
RTS0042374,143
RTS0042375,159
RTS0042376,89
RTS0042377,69
RTS0042378,68
RTS0042379,130
RTS0042380,54
RTS0042381,714
RTS0042382,899
RTS0042383,729
RTS0042384,625
RTS0042385,839
RTS0042386,114
RTS0042387,80
RTS0042388,118
RTS0042389,106
RTS0042390,72
RTS0042391,74
RTS0042392,92
RTS0042393,95
RTS0042394,82
RTS0042395,105
RTS0042396,78
RTS0042397,94
RTS0042398,64
RTS0042399,110
RTS0042400,97
RTS0042401,101
RTS0042402,129
RTS0042403,85
RTS0042404,92
RTS0042405,100
RTS0042406,96
RTS0042407,62
RTS0042408,86
RTS0042409,56
RTS0042410,117
RTS0042411,85
RTS0042412,88
RTS0042413,79
RTS0042414,96
RTS0042415,76
RTS0042416,499
RTS0042417,740
RTS0042418,775
RTS0042419,644
RTS0042420,468
RTS0042421,120
RTS0042422,109
RTS0042423,103
RTS0042424,100
RTS0042425,85
RTS0042426,121
RTS0042427,111
RTS0042428,135
RTS0042429,136
RTS0042430,113
RTS0042431,499
RTS0042432,796
RTS0042433,438
RTS0042434,984
RTS0042435,601
RTS0042436,134
RTS0042437,101
RTS0042438,107
RTS0042439,95
RTS0042440,99
RTS0042441,93
RTS0042442,94
RTS0042443,75
RTS0042444,103
RTS0042445,110
RTS0042446,140
RTS0042447,109
RTS0042448,145
RTS0042449,103
RTS0042450,116
RTS0042451,87
RTS0042452,96
RTS0042453,121
RTS0042454,103
RTS0042455,94
RTS0042456,90
RTS0042457,119
RTS0042458,103
RTS0042460,127
RTS0042461,338
RTS0042462,200
RTS0042463,205
RTS0042464,338
RTS0042465,249
RTS0042466,95
RTS0042467,93
RTS0042468,115
RTS0042469,108
RTS0042470,91
RTS0042471,140
RTS0042472,130
RTS0042473,156
RTS0042474,118
RTS0042475,140
RTS0042476,103
RTS0042477,67
RTS0042478,77
RTS0042479,99
RTS0042480,91
RTS0042481,295
RTS0042482,389
RTS0042483,965
RTS0042484,779
RTS0042485,361
RTS0042486,113
RTS0042487,99
RTS0042488,78
RTS0042489,86
RTS0042490,85
RTS0042491,85
RTS0042492,79
RTS0042493,92
RTS0042494,74
RTS0042495,72
RTS0042496,107
RTS0042497,108
RTS0042498,102
RTS0042499,141
RTS0042500,152
RTS0042501,103
RTS0042502,91
RTS0042503,108
RTS0042504,91
RTS0042505,139
RTS0042506,101
RTS0042507,111
RTS0042508,65
RTS0042509,107
RTS0042510,78
RTS0042515,80
RTS0042522,66
RTS0042526,88
RTS0042527,75
RTS0042528,94
RTS0042529,93
RTS0042530,75
RTS0042531,109
RTS0042532,76
RTS0042533,131
RTS0042534,128
RTS0042535,88
RTS0042536,88
RTS0042537,104
RTS0042538,66
RTS0042539,91
RTS0042540,112
RTS0042541,85
RTS0042542,92
RTS0042543,81
RTS0042544,103
RTS0042545,66
RTS0042546,85
RTS0042547,70
RTS0042548,88
RTS0042549,96
RTS0042550,82
RTS0042551,71
RTS0042552,104
RTS0042553,85
RTS0042554,124
RTS0042555,98
RTS0042556,113
RTS0042557,95
RTS0042558,93
RTS0042559,103
RTS0042560,100
RTS0042561,85
RTS0042562,101
RTS0042563,113
RTS0042564,90
RTS0042565,96
RTS0042566,240
RTS0042567,182
RTS0042568,237
RTS0042569,361
RTS0042570,201
RTS0042571,227
RTS0042572,177
RTS0042573,236
RTS0042574,281
RTS0042575,225
RTS0042576,218
RTS0042577,258
RTS0042578,242
RTS0042579,333
RTS0042580,192
RTS0042581,120
RTS0042582,93
RTS0042583,171
RTS0042584,101
RTS0042585,47
RTS0042586,832
RTS0042587,1374
RTS0042588,1363
RTS0042589,877
RTS0042590,1141
RTS0042591,88
RTS0042592,92
RTS0042593,92
RTS0042594,73
RTS0042595,68
RTS0042596,95
RTS0042597,94
RTS0042598,108
RTS0042599,89
RTS0042600,80
RTS0042601,89
RTS0042602,96
RTS0042603,87
RTS0042604,105
RTS0042605,94
RTS0042606,500
RTS0042607,305
RTS0042608,413
RTS0042609,444
RTS0042610,376
RTS0042611,394
RTS0042612,492
RTS0042613,320
RTS0042614,411
RTS0042615,494
RTS0042616,389
RTS0042617,498
RTS0042618,747
RTS0042619,389
RTS0042620,569
RTS0042621,54
RTS0042622,63
RTS0042623,90
RTS0042624,86
RTS0042625,82
RTS0042626,377
RTS0042627,372
RTS0042628,165
RTS0042629,280
RTS0042630,262
RTS0042631,48
RTS0042633,65
RTS0042634,106
RTS0042635,90
RTS0042636,510
RTS0042637,340
RTS0042638,500
RTS0042639,386
RTS0042640,351
RTS0042641,93
RTS0042642,107
RTS0042643,57
RTS0042644,100
RTS0042645,126
RTS0042646,510
RTS0042647,591
RTS0042648,819
RTS0042649,892
RTS0042650,519
RTS0042651,83
RTS0042652,76
RTS0042653,72
RTS0042654,101
RTS0042655,83
RTS0042656,67
RTS0042657,73
RTS0042658,74
RTS0042659,82
RTS0042660,70
RTS0042661,169
RTS0042662,165
RTS0042663,191
RTS0042664,127
RTS0042665,141
RTS0042666,106
RTS0042667,92
RTS0042668,82
RTS0042669,89
RTS0042670,94
RTS0042671,303
RTS0042672,175
RTS0042673,279
RTS0042674,187
RTS0042675,287
RTS0042676,76
RTS0042677,3
RTS0042678,109
RTS0042679,156
RTS0042680,140
RTS0042681,2333
RTS0042682,2046
RTS0042683,1938
RTS0042684,957
RTS0042685,1948
RTS0042686,108
RTS0042687,87
RTS0042688,79
RTS0042689,66
RTS0042690,78
RTS0042691,84
RTS0042692,83
RTS0042693,94
RTS0042694,7
RTS0042695,79
RTS0042696,79
RTS0042697,79
RTS0042698,68
RTS0042699,65
RTS0042700,99
RTS0042701,79
RTS0042702,124
RTS0042703,102
RTS0042704,109
RTS0042705,105
RTS0042706,73
RTS0042707,68
RTS0042708,91
RTS0042709,88
RTS0042710,111
RTS0042711,331
RTS0042712,336
RTS0042713,233
RTS0042714,313
RTS0042715,211
RTS0042716,89
RTS0042717,85
RTS0042718,78
RTS0042719,73
RTS0042720,94
RTS0042721,85
RTS0042722,87
RTS0042723,92
RTS0042724,94
RTS0042725,111
RTS0042726,90
RTS0042727,81
RTS0042728,103
RTS0042729,77
RTS0042730,94
RTS0042731,62
RTS0042732,91
RTS0042733,88
RTS0042734,84
RTS0042735,71
RTS0042736,91
RTS0042737,124
RTS0042738,107
RTS0042739,114
RTS0042740,104
RTS0042741,79
RTS0042742,104
RTS0042743,74
RTS0042744,96
RTS0042745,91
RTS0042746,409
RTS0042747,299
RTS0042748,245
RTS0042749,270
RTS0042750,245
RTS0042751,149
RTS0042752,181
RTS0042753,224
RTS0042754,120
RTS0042755,126
RTS0042756,95
RTS0042757,149
RTS0042758,73
RTS0042759,49
RTS0042760,83
RTS0042761,83
RTS0042762,79
RTS0042763,73
RTS0042764,87
RTS0042765,101
RTS0042766,135
RTS0042767,134
RTS0042768,140
RTS0042769,161
RTS0042770,125
RTS0042771,105
RTS0042772,108
RTS0042773,119
RTS0042774,141
RTS0042775,92
RTS0042776,78
RTS0042777,113
RTS0042778,130
RTS0042779,120
RTS0042780,113
RTS0042781,99
RTS0042782,104
RTS0042783,102
RTS0042784,100
RTS0042785,75
RTS0042786,264
RTS0042787,194
RTS0042788,186
RTS0042789,168
RTS0042790,214
RTS0042791,389
RTS0042792,129
RTS0042793,200
RTS0042794,190
RTS0042795,202
RTS0042796,108
RTS0042797,166
RTS0042798,88
RTS0042799,94
RTS0042800,98
RTS0042801,101
RTS0042802,118
RTS0042803,75
RTS0042804,87
RTS0042805,107
RTS0042806,113
RTS0042807,156
RTS0042808,194
RTS0042809,154
RTS0042810,135
RTS0042811,158
RTS0042812,252
RTS0042813,231
RTS0042814,147
RTS0042815,181
RTS0042816,106
RTS0042817,179
RTS0042818,165
RTS0042819,210
RTS0042820,111
RTS0042821,109
RTS0042822,102
RTS0042823,74
RTS0042824,107
RTS0042825,116
RTS0042826,177
RTS0042827,154
RTS0042828,188
RTS0042829,154
RTS0042830,262
RTS0042831,127
RTS0042832,124
RTS0042833,137
RTS0042834,101
RTS0042835,104
RTS0042836,235
RTS0042837,201
RTS0042838,225
RTS0042839,195
RTS0042840,274
RTS0042841,130
RTS0042842,108
RTS0042843,119
RTS0042844,115
RTS0042845,137
RTS0042846,129
RTS0042847,190
RTS0042848,236
RTS0042849,125
RTS0042850,154
RTS0042851,247
RTS0042852,149
RTS0042853,220
RTS0042854,215
RTS0042855,171
RTS0042856,74
RTS0042857,83
RTS0042858,129
RTS0042859,112
RTS0042860,108
RTS0042861,111
RTS0042862,94
RTS0042863,139
RTS0042864,126
RTS0042865,138
RTS0042866,122
RTS0042867,178
RTS0042868,92
RTS0042869,189
RTS0042870,126
RTS0042871,100
RTS0042872,68
RTS0042873,110
RTS0042874,74
RTS0042875,95
RTS0042876,315
RTS0042877,238
RTS0042878,267
RTS0042879,209
RTS0042880,250
RTS0042881,197
RTS0042882,242
RTS0042883,342
RTS0042884,367
RTS0042885,330
RTS0042886,162
RTS0042887,118
RTS0042888,122
RTS0042889,145
RTS0042890,102
RTS0042891,77
RTS0042892,107
RTS0042893,100
RTS0042894,90
RTS0042895,92
RTS0042896,417
RTS0042897,275
RTS0042898,252
RTS0042899,405
RTS0042900,362
RTS0042901,89
RTS0042902,101
RTS0042903,71
RTS0042904,93
RTS0042905,92
RTS0042906,120
RTS0042907,74
RTS0042908,102
RTS0042909,101
RTS0042910,101
RTS0042911,77
RTS0042912,99
RTS0042913,106
RTS0042914,96
RTS0042915,88
RTS0042916,86
RTS0042917,122
RTS0042918,106
RTS0042919,121
RTS0042920,101
RTS0042921,118
RTS0042922,109
RTS0042923,117
RTS0042924,100
RTS0042925,118
RTS0042926,98
RTS0042927,79
RTS0042928,112
RTS0042929,93
RTS0042930,81
RTS0042931,100
RTS0042932,113
RTS0042933,131
RTS0042934,117
RTS0042935,118
RTS0042936,371
RTS0042937,345
RTS0042938,429
RTS0042939,429
RTS0042940,289
RTS0042941,662
RTS0042942,669
RTS0042943,950
RTS0042944,676
RTS0042945,518
RTS0042946,232
RTS0042947,254
RTS0042948,202
RTS0042949,111
RTS0042950,234
RTS0042951,209
RTS0042952,165
RTS0042953,198
RTS0042954,118
RTS0042955,170
RTS0042956,130
RTS0042957,164
RTS0042958,151
RTS0042959,189
RTS0042960,161
RTS0042961,295
RTS0042962,230
RTS0042963,266
RTS0042964,320
RTS0042965,360
RTS0042966,124
RTS0042967,119
RTS0042968,94
RTS0042969,117
RTS0042970,130
RTS0042971,478
RTS0042972,225
RTS0042973,292
RTS0042974,218
RTS0042975,258
RTS0042976,241
RTS0042977,232
RTS0042978,209
RTS0042979,148
RTS0042980,183
RTS0042981,164
RTS0042982,129
RTS0042983,140
RTS0042984,103
RTS0042985,126
RTS0042986,185
RTS0042987,236
RTS0042988,176
RTS0042989,178
RTS0042990,180
RTS0042991,169
RTS0042992,207
RTS0042993,154
RTS0042994,185
RTS0042995,231
RTS0042996,81
RTS0042997,108
RTS0042998,90
RTS0042999,122
RTS0043000,91
RTS0043001,132
RTS0043002,149
RTS0043003,125
RTS0043004,127
RTS0043005,140
RTS0043006,144
RTS0043007,158
RTS0043008,176
RTS0043009,138
RTS0043010,176
RTS0043011,144
RTS0043012,134
RTS0043013,166
RTS0043014,163
RTS0043015,167
RTS0043016,135
RTS0043017,146
RTS0043018,105
RTS0043019,214
RTS0043020,128
RTS0043021,179
RTS0043022,144
RTS0043023,213
RTS0043024,227
RTS0043025,267
RTS0043026,93
RTS0043027,112
RTS0043028,153
RTS0043029,116
RTS0043030,112
RTS0043031,119
RTS0043032,151
RTS0043033,151
RTS0043034,158
RTS0043035,132
RTS0043036,177
RTS0043037,160
RTS0043038,171
RTS0043039,135
RTS0043040,235
RTS0043041,83
RTS0043042,92
RTS0043043,83
RTS0043044,81
RTS0043045,73
RTS0043046,126
RTS0043047,147
RTS0043048,261
RTS0043049,197
RTS0043050,151
RTS0043051,182
RTS0043052,159
RTS0043053,139
RTS0043054,123
RTS0043055,105
RTS0043056,78
RTS0043057,151
RTS0043058,167
RTS0043059,127
RTS0043060,142
RTS0043061,1068
RTS0043062,361
RTS0043063,594
RTS0043064,369
RTS0043065,492
RTS0043066,141
RTS0043067,167
RTS0043068,113
RTS0043069,143
RTS0043070,167
RTS0043071,98
RTS0043072,79
RTS0043073,105
RTS0043074,95
RTS0043075,117
RTS0043076,153
RTS0043077,354
RTS0043078,208
RTS0043079,296
RTS0043080,213
RTS0043081,109
RTS0043082,88
RTS0043083,79
RTS0043084,82
RTS0043085,104
RTS0043086,104
RTS0043087,100
RTS0043088,75
RTS0043089,88
RTS0043090,99
RTS0043091,103
RTS0043092,108
RTS0043093,140
RTS0043094,196
RTS0043095,151
RTS0043096,81
RTS0043097,75
RTS0043098,109
RTS0043099,115
RTS0043100,86
RTS0043101,99
RTS0043102,96
RTS0043103,118
RTS0043104,127
RTS0043105,92
RTS0043106,160
RTS0043107,177
RTS0043108,104
RTS0043109,108
RTS0043110,152
RTS0043111,113
RTS0043112,116
RTS0043113,118
RTS0043114,118
RTS0043115,105
RTS0043116,241
RTS0043117,130
RTS0043118,84
RTS0043119,118
RTS0043120,143
RTS0043121,59
RTS0043122,86
RTS0043123,95
RTS0043124,91
RTS0043125,92
RTS0043126,103
RTS0043127,99
RTS0043128,94
RTS0043129,89
RTS0043130,141
RTS0043131,157
RTS0043132,106
RTS0043133,130
RTS0043134,133
RTS0043135,156
RTS0043136,239
RTS0043137,201
RTS0043138,255
RTS0043139,211
RTS0043140,195
RTS0043141,112
RTS0043142,141
RTS0043143,137
RTS0043144,142
RTS0043145,115
RTS0043146,115
RTS0043147,222
RTS0043148,178
RTS0043149,178
RTS0043150,113
RTS0043151,199
RTS0043152,169
RTS0043153,180
RTS0043154,160
RTS0043155,154
RTS0043156,1975
RTS0043157,1779
RTS0043159,2066
RTS0043160,4702
RTS0043161,745
RTS0043162,865
RTS0043163,844
RTS0043164,502
RTS0043165,631
RTS0043167,103
RTS0043168,151
RTS0043169,109
RTS0043170,159
RTS0043171,1986
RTS0043172,3389
RTS0043173,1885
RTS0043174,2702
RTS0043175,2980
RTS0043176,89
RTS0043177,108
RTS0043178,157
RTS0043179,125
RTS0043180,116
RTS0043181,115
RTS0043182,86
RTS0043183,110
RTS0043184,90
RTS0043185,107
RTS0043186,326
RTS0043187,174
RTS0043188,215
RTS0043189,218
RTS0043190,237
RTS0043191,118
RTS0043192,104
RTS0043193,98
RTS0043194,82
RTS0043195,99
RTS0043196,96
RTS0043197,122
RTS0043198,124
RTS0043199,98
RTS0043200,104
RTS0043201,241
RTS0043202,271
RTS0043203,243
RTS0043204,355
RTS0043205,442
RTS0043206,211
RTS0043207,132
RTS0043208,202
RTS0043209,122
RTS0043210,127
RTS0043211,99
RTS0043212,131
RTS0043213,126
RTS0043214,116
RTS0043215,90
RTS0043216,178
RTS0043217,143
RTS0043218,141
RTS0043219,226
RTS0043220,222
RTS0043221,94
RTS0043222,132
RTS0043223,120
RTS0043224,108
RTS0043225,87
RTS0043226,230
RTS0043227,183
RTS0043228,158
RTS0043229,157
RTS0043230,150
RTS0043231,461
RTS0043232,503
RTS0043233,678
RTS0043234,214
RTS0043235,358
RTS0043236,70
RTS0043237,89
RTS0043238,89
RTS0043239,101
RTS0043240,108
RTS0043241,107
RTS0043242,109
RTS0043243,129
RTS0043244,94
RTS0043245,109
RTS0043246,196
RTS0043247,278
RTS0043248,141
RTS0043249,113
RTS0043250,201
RTS0043251,97
RTS0043252,113
RTS0043253,97
RTS0043254,94
RTS0043255,98
RTS0043256,91
RTS0043257,102
RTS0043258,89
RTS0043259,106
RTS0043260,103
RTS0043261,115
RTS0043262,131
RTS0043263,89
RTS0043264,91
RTS0043265,98
RTS0043266,155
RTS0043267,154
RTS0043268,125
RTS0043269,213
RTS0043270,254
RTS0043271,375
RTS0043272,321
RTS0043273,298
RTS0043274,443
RTS0043275,345
RTS0043276,94
RTS0043277,106
RTS0043278,131
RTS0043279,126
RTS0043280,98
RTS0043281,195
RTS0043282,237
RTS0043283,226
RTS0043284,270
RTS0043285,205
RTS0043286,171
RTS0043287,176
RTS0043288,169
RTS0043289,203
RTS0043290,96
RTS0043291,524
RTS0043292,389
RTS0043293,323
RTS0043294,455
RTS0043295,441
RTS0043296,112
RTS0043297,64
RTS0043299,102
RTS0043300,108
RTS0043301,110
RTS0043302,103
RTS0043303,116
RTS0043304,70
RTS0043305,132
RTS0043306,118
RTS0043307,129
RTS0043308,103
RTS0043309,109
RTS0043310,122
RTS0043311,199
RTS0043312,172
RTS0043313,266
RTS0043314,162
RTS0043315,128
RTS0043316,97
RTS0043317,99
RTS0043318,92
RTS0043319,100
RTS0043320,131
RTS0043321,147
RTS0043322,174
RTS0043323,208
RTS0043324,170
RTS0043325,175
RTS0043326,119
RTS0043327,113
RTS0043328,111
RTS0043329,131
RTS0043330,140
RTS0043331,102
RTS0043332,106
RTS0043333,88
RTS0043334,87
RTS0043335,72
RTS0043336,106
RTS0043337,109
RTS0043338,93
RTS0043339,86
RTS0043340,95
RTS0043341,85
RTS0043342,95
RTS0043343,69
RTS0043344,88
RTS0043345,73
RTS0043346,104
RTS0043347,140
RTS0043348,81
RTS0043349,84
RTS0043350,109
RTS0043351,172
RTS0043352,156
RTS0043353,129
RTS0043354,106
RTS0043355,140
RTS0043356,298
RTS0043357,191
RTS0043358,337
RTS0043359,401
RTS0043360,362
RTS0043361,153
RTS0043362,153
RTS0043363,115
RTS0043364,128
RTS0043365,112
RTS0043366,90
RTS0043367,85
RTS0043368,90
RTS0043369,93
RTS0043370,84
RTS0043371,254
RTS0043372,233
RTS0043373,242
RTS0043374,168
RTS0043375,141
RTS0043376,313
RTS0043377,592
RTS0043378,347
RTS0043379,375
RTS0043380,441
RTS0043381,120
RTS0043382,116
RTS0043383,122
RTS0043384,120
RTS0043385,91
RTS0043386,177
RTS0043387,328
RTS0043388,235
RTS0043389,345
RTS0043390,222
RTS0043391,130
RTS0043392,141
RTS0043393,153
RTS0043394,137
RTS0043395,123
RTS0043396,493
RTS0043397,356
RTS0043398,286
RTS0043399,356
RTS0043400,121
RTS0043401,75
RTS0043402,101
RTS0043403,72
RTS0043404,107
RTS0043405,96
RTS0043406,73
RTS0043407,85
RTS0043408,119
RTS0043409,82
RTS0043410,89
RTS0043411,95
RTS0043412,88
RTS0043413,81
RTS0043414,99
RTS0043415,102
RTS0043416,106
RTS0043417,105
RTS0043418,141
RTS0043419,124
RTS0043420,135
RTS0043421,123
RTS0043422,90
RTS0043423,125
RTS0043424,99
RTS0043425,163
RTS0043426,207
RTS0043427,211
RTS0043428,253
RTS0043429,226
RTS0043430,134
RTS0043431,677
RTS0043432,433
RTS0043433,374
RTS0043434,582
RTS0043435,560
RTS0043436,893
RTS0043437,266
RTS0043438,734
RTS0043439,108
RTS0043440,1040
RTS0043441,1391
RTS0043442,657
RTS0043443,680
RTS0043444,687
RTS0043445,568
RTS0043446,169
RTS0043447,123
RTS0043448,168
RTS0043449,208
RTS0043450,192
RTS0043451,112
RTS0043452,124
RTS0043453,103
RTS0043454,106
RTS0043455,83
RTS0043456,104
RTS0043457,121
RTS0043458,101
RTS0043459,105
RTS0043460,100
RTS0043461,89
RTS0043462,107
RTS0043463,126
RTS0043464,94
RTS0043465,138
RTS0043466,270
RTS0043467,204
RTS0043468,223
RTS0043469,124
RTS0043470,221
RTS0043471,82
RTS0043472,215
RTS0043473,101
RTS0043474,120
RTS0043475,105
RTS0043476,91
RTS0043477,130
RTS0043478,104
RTS0043479,89
RTS0043480,81
RTS0043481,296
RTS0043482,328
RTS0043483,388
RTS0043484,209
RTS0043485,322
RTS0043486,263
RTS0043487,299
RTS0043488,309
RTS0043489,314
RTS0043490,174
RTS0043491,639
RTS0043492,659
RTS0043493,591
RTS0043494,893
RTS0043495,1094
RTS0043496,112
RTS0043497,113
RTS0043498,96
RTS0043499,114
RTS0043500,116
RTS0043501,91
RTS0043502,106
RTS0043503,95
RTS0043504,129
RTS0043505,98
RTS0043506,97
RTS0043507,85
RTS0043508,90
RTS0043509,94
RTS0043510,106
RTS0043511,75
RTS0043512,95
RTS0043513,96
RTS0043514,117
RTS0043515,100
RTS0043516,106
RTS0043517,86
RTS0043518,152
RTS0043519,136
RTS0043520,134
RTS0043521,97
RTS0043522,76
RTS0043523,121
RTS0043524,92
RTS0043525,75
RTS0043526,194
RTS0043527,129
RTS0043528,123
RTS0043529,153
RTS0043530,132
RTS0043531,121
RTS0043532,76
RTS0043533,92
RTS0043534,77
RTS0043535,95
RTS0043536,212
RTS0043537,213
RTS0043538,190
RTS0043539,191
RTS0043540,154
RTS0043541,313
RTS0043542,211
RTS0043543,216
RTS0043544,371
RTS0043545,174
RTS0043546,109
RTS0043547,91
RTS0043548,92
RTS0043549,94
RTS0043550,104
RTS0043551,178
RTS0043552,194
RTS0043553,137
RTS0043554,211
RTS0043555,196
RTS0043556,107
RTS0043557,112
RTS0043558,115
RTS0043559,109
RTS0043560,119
RTS0043561,116
RTS0043562,89
RTS0043563,76
RTS0043564,74
RTS0043565,101
RTS0043566,103
RTS0043567,94
RTS0043568,107
RTS0043569,105
RTS0043570,107
RTS0043571,113
RTS0043572,120
RTS0043573,120
RTS0043574,98
RTS0043575,116
RTS0043576,187
RTS0043577,198
RTS0043578,84
RTS0043579,136
RTS0043580,183
RTS0043581,174
RTS0043582,296
RTS0043583,164
RTS0043584,156
RTS0043585,189
RTS0043586,84
RTS0043587,119
RTS0043588,74
RTS0043589,96
RTS0043590,93
RTS0043591,107
RTS0043592,128
RTS0043593,174
RTS0043594,152
RTS0043595,112
RTS0043596,90
RTS0043597,94
RTS0043598,209
RTS0043599,119
RTS0043600,99
RTS0043601,102
RTS0043602,111
RTS0043603,164
RTS0043604,164
RTS0043605,105
RTS0043606,200
RTS0043607,136
RTS0043608,197
RTS0043609,170
RTS0043610,183
RTS0043611,86
RTS0043612,83
RTS0043613,90
RTS0043614,91
RTS0043615,97
RTS0043616,79
RTS0043617,77
RTS0043618,86
RTS0043619,88
RTS0043620,86
RTS0043621,120
RTS0043622,102
RTS0043623,129
RTS0043624,138
RTS0043625,100
RTS0043626,378
RTS0043627,317
RTS0043628,307
RTS0043629,305
RTS0043630,349
RTS0043631,78
RTS0043632,86
RTS0043633,106
RTS0043634,87
RTS0043635,73
RTS0043636,91
RTS0043637,104
RTS0043638,77
RTS0043639,98
RTS0043640,89
RTS0043641,1997
RTS0043642,1491
RTS0043643,2129
RTS0043644,2139
RTS0043645,2332
RTS0043646,308
RTS0043647,287
RTS0043648,331
RTS0043649,266
RTS0043650,396
RTS0043651,86
RTS0043652,109
RTS0043653,90
RTS0043654,106
RTS0043655,89
RTS0043656,79
RTS0043657,109
RTS0043658,102
RTS0043659,92
RTS0043660,90
RTS0043661,99
RTS0043663,79
RTS0043664,78
RTS0043665,96
RTS0043666,188
RTS0043667,134
RTS0043668,158
RTS0043669,203
RTS0043670,149
RTS0043671,97
RTS0043672,122
RTS0043673,131
RTS0043674,110
RTS0043675,110
RTS0043676,78
RTS0043677,92
RTS0043678,76
RTS0043679,98
RTS0043680,86
RTS0043681,92
RTS0043682,74
RTS0043683,88
RTS0043684,123
RTS0043685,76
RTS0043686,114
RTS0043687,113
RTS0043688,99
RTS0043689,95
RTS0043690,119
RTS0043691,135
RTS0043692,101
RTS0043693,116
RTS0043694,108
RTS0043695,138
RTS0043696,150
RTS0043697,162
RTS0043698,214
RTS0043699,217
RTS0043700,205
RTS0043701,143
RTS0043702,171
RTS0043703,139
RTS0043704,149
RTS0043705,140
RTS0043706,153
RTS0043707,147
RTS0043708,95
RTS0043709,95
RTS0043710,115
RTS0043711,76
RTS0043712,62
RTS0043713,78
RTS0043714,65
RTS0043715,73
RTS0043716,148
RTS0043717,132
RTS0043718,116
RTS0043719,125
RTS0043720,120
RTS0043721,82
RTS0043722,102
RTS0043723,102
RTS0043724,88
RTS0043725,111
RTS0043726,139
RTS0043727,107
RTS0043728,111
RTS0043729,119
RTS0043730,116
RTS0043731,151
RTS0043732,172
RTS0043733,151
RTS0043734,167
RTS0043735,170
RTS0043736,233
RTS0043737,315
RTS0043738,258
RTS0043739,268
RTS0043740,245
RTS0043741,239
RTS0043742,303
RTS0043743,214
RTS0043744,462
RTS0043745,137
RTS0043746,104
RTS0043747,111
RTS0043748,143
RTS0043749,99
RTS0043750,114
RTS0043751,154
RTS0043752,121
RTS0043753,139
RTS0043754,97
RTS0043755,132
RTS0043756,119
RTS0043757,95
RTS0043758,151
RTS0043759,117
RTS0043760,111
RTS0043761,232
RTS0043762,83
RTS0043763,77
RTS0043764,95
RTS0043765,102
RTS0043766,98
RTS0043767,71
RTS0043768,85
RTS0043769,116
RTS0043770,106
RTS0043771,124
RTS0043772,114
RTS0043773,122
RTS0043774,107
RTS0043775,103
RTS0043776,122
RTS0043777,185
RTS0043778,158
RTS0043779,196
RTS0043780,176
RTS0043781,390
RTS0043782,265
RTS0043783,250
RTS0043784,254
RTS0043785,173
RTS0043786,105
RTS0043787,82
RTS0043788,88
RTS0043789,94
RTS0043790,81
RTS0043791,80
RTS0043792,88
RTS0043793,79
RTS0043794,76
RTS0043795,72
RTS0043796,108
RTS0043797,100
RTS0043798,67
RTS0043799,75
RTS0043800,101
RTS0043801,98
RTS0043802,93
RTS0043803,122
RTS0043804,104
RTS0043805,125
RTS0043806,72
RTS0043807,64
RTS0043808,94
RTS0043809,82
RTS0043810,84
RTS0043811,357
RTS0043812,491
RTS0043813,248
RTS0043814,421
RTS0043815,433
RTS0043816,187
RTS0043817,112
RTS0043818,134
RTS0043819,147
RTS0043820,226
RTS0043821,121
RTS0043822,80
RTS0043823,88
RTS0043824,96
RTS0043825,81
RTS0043826,101
RTS0043827,155
RTS0043828,205
RTS0043829,99
RTS0043830,97
RTS0043831,285
RTS0043832,206
RTS0043833,338
RTS0043834,179
RTS0043835,197
RTS0043836,96
RTS0043837,109
RTS0043838,101
RTS0043839,104
RTS0043840,86
RTS0043841,77
RTS0043842,67
RTS0043843,105
RTS0043844,81
RTS0043845,78
RTS0043846,179
RTS0043847,159
RTS0043848,177
RTS0043849,160
RTS0043850,247
RTS0043851,101
RTS0043852,132
RTS0043853,142
RTS0043854,100
RTS0043856,110
RTS0043857,124
RTS0043858,134
RTS0043859,124
RTS0043860,120
RTS0043861,202
RTS0043862,238
RTS0043863,159
RTS0043864,140
RTS0043865,157
RTS0043866,128
RTS0043867,119
RTS0043868,104
RTS0043869,95
RTS0043870,80
RTS0043871,103
RTS0043872,105
RTS0043873,101
RTS0043874,91
RTS0043875,96
RTS0043876,84
RTS0043877,70
RTS0043878,107
RTS0043879,106
RTS0043880,141
RTS0043881,102
RTS0043882,136
RTS0043883,109
RTS0043884,93
RTS0043885,87
RTS0043886,116
RTS0043887,106
RTS0043888,125
RTS0043889,55
RTS0043890,168
RTS0043891,141
RTS0043892,124
RTS0043893,110
RTS0043894,111
RTS0043895,109
RTS0043896,163
RTS0043897,187
RTS0043898,205
RTS0043899,166
RTS0043900,190
RTS0043901,141
RTS0043902,176
RTS0043903,174
RTS0043904,195
RTS0043905,148
RTS0043906,118
RTS0043907,133
RTS0043908,68
RTS0043909,143
RTS0043910,149
RTS0043911,137
RTS0043912,238
RTS0043913,96
RTS0043914,110
RTS0043915,92
RTS0043916,93
RTS0043917,106
RTS0043918,88
RTS0043919,85
RTS0043920,190
RTS0043921,223
RTS0043922,190
RTS0043923,217
RTS0043924,246
RTS0043925,185
RTS0043926,133
RTS0043927,106
RTS0043928,114
RTS0043929,111
RTS0043930,103
RTS0043931,283
RTS0043932,280
RTS0043933,281
RTS0043934,220
RTS0043935,196
RTS0043936,66
RTS0043937,73
RTS0043938,78
RTS0043939,61
RTS0043940,90
RTS0043941,118
RTS0043942,154
RTS0043943,146
RTS0043944,117
RTS0043945,108
RTS0043946,65
RTS0043947,100
RTS0043948,124
RTS0043949,94
RTS0043950,96
RTS0043951,140
RTS0043952,128
RTS0043953,113
RTS0043954,89
RTS0043955,163
RTS0043956,200
RTS0043957,206
RTS0043958,261
RTS0043959,172
RTS0043960,221
RTS0043961,178
RTS0043962,170
RTS0043963,157
RTS0043964,195
RTS0043965,148
RTS0043966,465
RTS0043967,335
RTS0043968,423
RTS0043969,413
RTS0043970,476
RTS0043971,317
RTS0043972,233
RTS0043973,287
RTS0043974,368
RTS0043975,199
RTS0043976,416
RTS0043977,333
RTS0043978,614
RTS0043979,443
RTS0043980,522
RTS0043981,747
RTS0043982,522
RTS0043983,668
RTS0043984,121
RTS0043985,835
RTS0043986,228
RTS0043987,961
RTS0043988,482
RTS0043989,491
RTS0043990,561
RTS0043991,117
RTS0043992,91
RTS0043993,109
RTS0043994,120
RTS0043996,95
RTS0043997,76
RTS0043998,97
RTS0043999,113
RTS0044000,95
RTS0044001,98
RTS0044002,124
RTS0044003,95
RTS0044004,127
RTS0044005,103
RTS0044006,496
RTS0044007,693
RTS0044008,525
RTS0044009,698
RTS0044010,617
RTS0044011,231
RTS0044012,382
RTS0044013,287
RTS0044014,226
RTS0044015,327
RTS0044016,104
RTS0044017,99
RTS0044018,106
RTS0044019,98
RTS0044020,168
RTS0044021,119
RTS0044022,114
RTS0044023,104
RTS0044024,89
RTS0044025,118
RTS0044026,98
RTS0044027,143
RTS0044028,119
RTS0044029,175
RTS0044030,127
RTS0044031,149
RTS0044032,199
RTS0044033,140
RTS0044034,252
RTS0044035,189
RTS0044036,623
RTS0044037,441
RTS0044038,750
RTS0044039,359
RTS0044040,616
RTS0044041,423
RTS0044042,477
RTS0044043,384
RTS0044044,509
RTS0044045,290
RTS0044046,224
RTS0044047,188
RTS0044048,184
RTS0044049,156
RTS0044050,228
RTS0044051,110
RTS0044052,125
RTS0044053,77
RTS0044054,128
RTS0044055,112
RTS0044056,150
RTS0044057,140
RTS0044058,136
RTS0044059,150
RTS0044060,127
RTS0044061,150
RTS0044062,117
RTS0044063,143
RTS0044064,155
RTS0044065,155
RTS0044067,182
RTS0044068,220
RTS0044069,200
RTS0044070,139
RTS0044071,111
RTS0044072,90
RTS0044073,71
RTS0044074,81
RTS0044075,95
RTS0044076,95
RTS0044077,101
RTS0044078,92
RTS0044079,72
RTS0044080,88
RTS0044081,103
RTS0044082,93
RTS0044083,119
RTS0044084,95
RTS0044085,97
RTS0044086,95
RTS0044087,66
RTS0044088,100
RTS0044089,86
RTS0044090,116
RTS0044091,130
RTS0044092,155
RTS0044093,92
RTS0044094,123
RTS0044095,112
RTS0044096,103
RTS0044097,87
RTS0044098,63
RTS0044099,91
RTS0044100,91
RTS0044101,92
RTS0044102,100
RTS0044103,106
RTS0044104,108
RTS0044105,113
RTS0044106,1218
RTS0044107,768
RTS0044108,909
RTS0044109,1472
RTS0044110,1888
RTS0044111,186
RTS0044112,164
RTS0044113,233
RTS0044114,139
RTS0044115,201
RTS0044116,137
RTS0044117,113
RTS0044118,120
RTS0044119,156
RTS0044120,113
RTS0044121,105
RTS0044122,122
RTS0044123,92
RTS0044124,104
RTS0044125,94
RTS0044126,110
RTS0044127,111
RTS0044128,115
RTS0044129,93
RTS0044130,94
RTS0044131,278
RTS0044132,208
RTS0044133,193
RTS0044134,203
RTS0044135,219
RTS0044136,95
RTS0044137,99
RTS0044138,103
RTS0044139,89
RTS0044140,109
RTS0044141,132
RTS0044142,111
RTS0044143,189
RTS0044144,124
RTS0044145,101
RTS0044146,147
RTS0044147,167
RTS0044148,213
RTS0044149,154
RTS0044150,185
RTS0044151,203
RTS0044152,184
RTS0044153,187
RTS0044154,178
RTS0044155,260
RTS0044156,369
RTS0044157,285
RTS0044158,595
RTS0044159,363
RTS0044160,259
RTS0044161,162
RTS0044162,201
RTS0044163,229
RTS0044164,232
RTS0044165,138
RTS0044166,197
RTS0044167,126
RTS0044168,138
RTS0044169,212
RTS0044170,188
RTS0044171,120
RTS0044172,149
RTS0044173,123
RTS0044174,119
RTS0044175,130
RTS0044176,143
RTS0044177,171
RTS0044178,138
RTS0044180,115
RTS0044181,164
RTS0044182,179
RTS0044183,148
RTS0044184,175
RTS0044185,133
RTS0044186,125
RTS0044187,139
RTS0044188,123
RTS0044189,127
RTS0044190,108
RTS0044191,105
RTS0044192,75
RTS0044193,86
RTS0044194,85
RTS0044195,113
RTS0044196,418
RTS0044197,198
RTS0044198,378
RTS0044199,332
RTS0044200,140
RTS0044206,115
RTS0044207,102
RTS0044208,100
RTS0044209,77
RTS0044210,93
RTS0044211,147
RTS0044212,108
RTS0044213,118
RTS0044214,117
RTS0044215,127
RTS0044216,121
RTS0044217,126
RTS0044218,112
RTS0044219,123
RTS0044220,85
RTS0044221,87
RTS0044222,88
RTS0044223,84
RTS0044224,109
RTS0044225,83
RTS0044226,94
RTS0044227,95
RTS0044228,113
RTS0044229,76
RTS0044230,98
RTS0044231,130
RTS0044232,91
RTS0044233,149
RTS0044234,116
RTS0044235,124
RTS0044236,135
RTS0044237,138
RTS0044238,126
RTS0044239,135
RTS0044240,141
RTS0044241,145
RTS0044242,190
RTS0044243,143
RTS0044244,152
RTS0044245,133
RTS0044246,631
RTS0044247,684
RTS0044248,608
RTS0044249,550
RTS0044250,384
RTS0044251,249
RTS0044252,279
RTS0044253,154
RTS0044254,127
RTS0044255,208
RTS0044256,225
RTS0044257,295
RTS0044258,231
RTS0044259,212
RTS0044260,166
RTS0044261,461
RTS0044262,253
RTS0044263,254
RTS0044264,211
RTS0044265,194
RTS0044266,103
RTS0044267,81
RTS0044268,85
RTS0044269,102
RTS0044270,114
RTS0044271,103
RTS0044272,80
RTS0044273,122
RTS0044274,113
RTS0044275,129
RTS0044276,123
RTS0044277,97
RTS0044278,83
RTS0044279,68
RTS0044280,114
RTS0044281,211
RTS0044282,161
RTS0044283,165
RTS0044284,190
RTS0044285,124
RTS0044286,105
RTS0044287,90
RTS0044288,94
RTS0044289,106
RTS0044290,95
RTS0044291,125
RTS0044292,160
RTS0044293,80
RTS0044294,110
RTS0044295,149
RTS0044296,205
RTS0044297,234
RTS0044298,247
RTS0044299,309
RTS0044300,235
RTS0044301,110
RTS0044302,85
RTS0044303,79
RTS0044304,115
RTS0044305,95
RTS0044306,164
RTS0044307,95
RTS0044308,188
RTS0044309,180
RTS0044310,169
RTS0044311,96
RTS0044312,117
RTS0044313,90
RTS0044314,101
RTS0044315,96
RTS0044316,141
RTS0044317,172
RTS0044318,173
RTS0044319,131
RTS0044320,57
RTS0044321,95
RTS0044322,100
RTS0044323,100
RTS0044324,103
RTS0044325,72
RTS0044326,90
RTS0044327,122
RTS0044328,60
RTS0044329,105
RTS0044330,87
RTS0044331,480
RTS0044332,474
RTS0044333,533
RTS0044334,516
RTS0044335,493
RTS0044336,77
RTS0044337,82
RTS0044338,101
RTS0044339,103
RTS0044340,68
RTS0044341,99
RTS0044342,97
RTS0044343,102
RTS0044344,82
RTS0044345,95
RTS0044346,260
RTS0044347,302
RTS0044348,270
RTS0044349,289
RTS0044350,326
RTS0044351,649
RTS0044352,430
RTS0044353,1028
RTS0044354,592
RTS0044355,867
RTS0044356,110
RTS0044357,106
RTS0044358,102
RTS0044359,102
RTS0044360,88
RTS0044361,191
RTS0044362,222
RTS0044363,142
RTS0044364,168
RTS0044365,133
RTS0044366,618
RTS0044367,436
RTS0044368,810
RTS0044369,738
RTS0044370,608
RTS0044371,97
RTS0044372,97
RTS0044373,97
RTS0044374,89
RTS0044375,101
RTS0044376,96
RTS0044377,101
RTS0044378,116
RTS0044379,109
RTS0044380,106
RTS0044381,122
RTS0044382,104
RTS0044383,155
RTS0044384,102
RTS0044385,109
RTS0044386,176
RTS0044387,292
RTS0044388,240
RTS0044389,142
RTS0044390,228
RTS0044391,312
RTS0044392,421
RTS0044393,347
RTS0044394,271
RTS0044395,237
RTS0044396,94
RTS0044397,119
RTS0044399,120
RTS0044400,108
RTS0044401,106
RTS0044402,129
RTS0044403,139
RTS0044404,144
RTS0044405,138
RTS0044406,88
RTS0044407,98
RTS0044408,106
RTS0044409,95
RTS0044410,98
RTS0044411,106
RTS0044412,103
RTS0044413,109
RTS0044414,92
RTS0044415,122
RTS0044416,418
RTS0044417,405
RTS0044418,242
RTS0044419,267
RTS0044420,492
RTS0044421,83
RTS0044422,100
RTS0044423,123
RTS0044424,107
RTS0044425,103
RTS0044426,97
RTS0044427,96
RTS0044428,98
RTS0044429,108
RTS0044430,94
RTS0044431,104
RTS0044432,117
RTS0044433,87
RTS0044434,105
RTS0044435,108
RTS0044436,212
RTS0044437,191
RTS0044438,183
RTS0044439,285
RTS0044440,250
RTS0044441,104
RTS0044442,136
RTS0044443,110
RTS0044444,84
RTS0044445,89
RTS0044446,120
RTS0044447,122
RTS0044448,91
RTS0044449,96
RTS0044450,88
RTS0044451,100
RTS0044452,139
RTS0044453,93
RTS0044454,138
RTS0044455,113
RTS0044456,126
RTS0044457,181
RTS0044458,137
RTS0044459,118
RTS0044460,139
RTS0044461,226
RTS0044462,170
RTS0044463,162
RTS0044464,179
RTS0044465,262
RTS0044466,139
RTS0044467,129
RTS0044468,100
RTS0044469,113
RTS0044470,122
RTS0044471,129
RTS0044472,143
RTS0044473,100
RTS0044474,123
RTS0044475,125
RTS0044476,156
RTS0044477,163
RTS0044478,108
RTS0044479,136
RTS0044480,146
RTS0044481,133
RTS0044482,130
RTS0044483,95
RTS0044484,113
RTS0044485,99
RTS0044486,132
RTS0044487,136
RTS0044488,128
RTS0044489,140
RTS0044490,87
RTS0044491,112
RTS0044492,102
RTS0044493,130
RTS0044494,111
RTS0044495,119
RTS0044496,487
RTS0044497,496
RTS0044498,340
RTS0044499,703
RTS0044500,472
RTS0044501,346
RTS0044502,290
RTS0044503,248
RTS0044504,338
RTS0044505,177
RTS0044506,165
RTS0044507,113
RTS0044508,145
RTS0044509,151
RTS0044510,124
RTS0044511,274
RTS0044512,252
RTS0044513,278
RTS0044514,216
RTS0044515,275
RTS0044516,151
RTS0044517,179
RTS0044518,138
RTS0044519,120
RTS0044520,135
RTS0044521,182
RTS0044522,171
RTS0044523,142
RTS0044524,91
RTS0044525,117
RTS0044526,130
RTS0044527,143
RTS0044528,124
RTS0044529,151
RTS0044530,102
RTS0044531,135
RTS0044532,170
RTS0044533,172
RTS0044534,163
RTS0044535,174
RTS0044536,105
RTS0044537,92
RTS0044538,111
RTS0044539,102
RTS0044540,84
RTS0044541,160
RTS0044542,157
RTS0044543,156
RTS0044544,153
RTS0044545,172
RTS0044546,255
RTS0044547,186
RTS0044548,233
RTS0044549,229
RTS0044550,230
RTS0044551,225
RTS0044552,256
RTS0044553,213
RTS0044554,187
RTS0044555,328
RTS0044556,97
RTS0044557,112
RTS0044558,90
RTS0044559,88
RTS0044560,90
RTS0044561,131
RTS0044562,104
RTS0044563,185
RTS0044564,191
RTS0044565,184
RTS0044566,105
RTS0044567,78
RTS0044568,104
RTS0044569,101
RTS0044570,71
RTS0044571,75
RTS0044572,65
RTS0044573,84
RTS0044574,97
RTS0044575,104
RTS0044576,83
RTS0044577,82
RTS0044578,121
RTS0044579,94
RTS0044580,74
RTS0044581,75
RTS0044582,94
RTS0044583,81
RTS0044584,101
RTS0044585,70
RTS0044586,76
RTS0044587,76
RTS0044588,76
RTS0044589,103
RTS0044590,100
RTS0044591,115
RTS0044592,89
RTS0044593,99
RTS0044594,95
RTS0044595,81
RTS0044596,130
RTS0044597,159
RTS0044598,147
RTS0044599,167
RTS0044600,142
RTS0044601,122
RTS0044602,127
RTS0044603,132
RTS0044604,176
RTS0044605,148
RTS0044606,86
RTS0044607,102
RTS0044608,73
RTS0044609,81
RTS0044610,87
RTS0044611,93
RTS0044612,96
RTS0044613,90
RTS0044614,101
RTS0044615,73
RTS0044616,86
RTS0044617,93
RTS0044618,82
RTS0044619,104
RTS0044620,82
RTS0044621,210
RTS0044622,201
RTS0044623,219
RTS0044624,252
RTS0044625,150
RTS0044626,85
RTS0044627,86
RTS0044628,81
RTS0044629,102
RTS0044630,114
RTS0044631,84
RTS0044632,121
RTS0044633,104
RTS0044634,98
RTS0044635,88
RTS0044636,76
RTS0044637,92
RTS0044638,94
RTS0044639,93
RTS0044640,94
RTS0044641,78
RTS0044642,84
RTS0044643,87
RTS0044644,130
RTS0044645,93
RTS0044646,83
RTS0044647,92
RTS0044648,86
RTS0044649,113
RTS0044650,78
RTS0044651,139
RTS0044652,210
RTS0044653,159
RTS0044654,165
RTS0044655,206
RTS0044656,545
RTS0044657,362
RTS0044658,654
RTS0044659,512
RTS0044660,447
RTS0044661,273
RTS0044662,243
RTS0044663,191
RTS0044664,352
RTS0044665,234
RTS0044666,96
RTS0044667,97
RTS0044668,148
RTS0044669,152
RTS0044670,163
RTS0044671,162
RTS0044672,161
RTS0044673,175
RTS0044674,189
RTS0044675,174
RTS0044676,183
RTS0044677,170
RTS0044678,183
RTS0044679,255
RTS0044680,201
RTS0044681,93
RTS0044682,104
RTS0044683,71
RTS0044684,96
RTS0044685,100
RTS0044686,236
RTS0044687,285
RTS0044688,313
RTS0044689,326
RTS0044690,382
RTS0044691,281
RTS0044692,379
RTS0044693,401
RTS0044694,455
RTS0044695,264
RTS0044696,322
RTS0044697,257
RTS0044698,284
RTS0044699,288
RTS0044700,301
RTS0044701,348
RTS0044702,274
RTS0044703,271
RTS0044704,269
RTS0044705,174
RTS0044706,67
RTS0044707,103
RTS0044708,102
RTS0044709,100
RTS0044710,104
RTS0044711,72
RTS0044712,106
RTS0044714,110
RTS0044715,94
RTS0044716,323
RTS0044717,289
RTS0044718,403
RTS0044719,186
RTS0044720,501
RTS0044721,95
RTS0044722,73
RTS0044723,61
RTS0044724,83
RTS0044725,83
RTS0044726,187
RTS0044727,153
RTS0044728,130
RTS0044729,152
RTS0044730,166
RTS0044731,122
RTS0044732,132
RTS0044733,101
RTS0044734,100
RTS0044735,120
RTS0044736,306
RTS0044737,259
RTS0044738,256
RTS0044739,259
RTS0044740,103
RTS0044741,89
RTS0044742,88
RTS0044743,111
RTS0044744,126
RTS0044745,99
RTS0044746,97
RTS0044747,79
RTS0044748,94
RTS0044749,90
RTS0044750,92
RTS0044751,118
RTS0044752,150
RTS0044753,135
RTS0044754,125
RTS0044755,117
RTS0044756,262
RTS0044757,219
RTS0044758,300
RTS0044759,211
RTS0044760,210
RTS0044761,142
RTS0044762,127
RTS0044763,126
RTS0044764,80
RTS0044765,94
RTS0044766,106
RTS0044767,121
RTS0044768,117
RTS0044769,94
RTS0044770,70
RTS0044771,106
RTS0044772,83
RTS0044773,105
RTS0044774,75
RTS0044775,99
RTS0044776,260
RTS0044777,192
RTS0044778,196
RTS0044779,182
RTS0044780,226
RTS0044781,437
RTS0044782,564
RTS0044783,540
RTS0044784,557
RTS0044785,406
RTS0044786,339
RTS0044787,383
RTS0044788,307
RTS0044789,429
RTS0044790,100
RTS0044791,1141
RTS0044792,971
RTS0044793,155
RTS0044794,145
RTS0044795,134
RTS0044796,221
RTS0044797,290
RTS0044798,203
RTS0044799,259
RTS0044800,154
RTS0044801,88
RTS0044802,95
RTS0044803,99
RTS0044804,99
RTS0044805,103
RTS0044806,151
RTS0044807,129
RTS0044808,169
RTS0044809,123
RTS0044810,164
RTS0044811,245
RTS0044812,260
RTS0044813,365
RTS0044814,366
RTS0044815,383
RTS0044816,223
RTS0044817,187
RTS0044818,213
RTS0044819,156
RTS0044820,203
RTS0044821,128
RTS0044822,140
RTS0044823,133
RTS0044824,94
RTS0044825,127
RTS0044826,135
RTS0044827,125
RTS0044828,120
RTS0044829,114
RTS0044830,107
RTS0044831,94
RTS0044832,82
RTS0044833,135
RTS0044834,108
RTS0044835,91
RTS0044836,89
RTS0044837,116
RTS0044838,121
RTS0044839,110
RTS0044840,99
RTS0044841,95
RTS0044842,76
RTS0044843,94
RTS0044844,88
RTS0044845,102
RTS0044846,69
RTS0044847,69
RTS0044848,156
RTS0044849,151
RTS0044850,97
RTS0044851,85
RTS0044852,87
RTS0044853,97
RTS0044854,104
RTS0044855,91
RTS0044856,111
RTS0044857,98
RTS0044858,85
RTS0044859,85
RTS0044860,92
RTS0044861,153
RTS0044862,113
RTS0044863,150
RTS0044864,103
RTS0044865,131
RTS0044866,184
RTS0044867,201
RTS0044868,228
RTS0044869,298
RTS0044870,302
RTS0044871,223
RTS0044872,165
RTS0044873,252
RTS0044874,251
RTS0044875,281
RTS0044876,111
RTS0044877,162
RTS0044878,136
RTS0044879,140
RTS0044880,161
RTS0044881,133
RTS0044882,151
RTS0044883,158
RTS0044884,170
RTS0044885,181
RTS0044886,101
RTS0044887,76
RTS0044888,108
RTS0044889,71
RTS0044890,85
RTS0044891,140
RTS0044892,153
RTS0044893,105
RTS0044894,115
RTS0044895,139
RTS0044896,262
RTS0044897,247
RTS0044898,201
RTS0044899,250
RTS0044900,180
RTS0044901,88
RTS0044902,81
RTS0044903,136
RTS0044904,110
RTS0044905,124
RTS0044906,261
RTS0044907,228
RTS0044908,268
RTS0044909,331
RTS0044910,247
RTS0044911,115
RTS0044912,131
RTS0044913,91
RTS0044914,154
RTS0044915,144
RTS0044916,134
RTS0044917,127
RTS0044918,113
RTS0044919,124
RTS0044920,148
RTS0044921,132
RTS0044922,118
RTS0044923,125
RTS0044924,75
RTS0044925,90
RTS0044926,98
RTS0044927,105
RTS0044928,122
RTS0044929,96
RTS0044930,113
RTS0044931,92
RTS0044932,141
RTS0044933,94
RTS0044934,105
RTS0044935,123
RTS0044936,82
RTS0044937,75
RTS0044938,79
RTS0044939,78
RTS0044940,88
RTS0044941,113
RTS0044942,106
RTS0044943,111
RTS0044944,101
RTS0044945,97
RTS0044946,100
RTS0044947,88
RTS0044948,102
RTS0044949,90
RTS0044950,74
RTS0044951,81
RTS0044952,79
RTS0044953,76
RTS0044954,99
RTS0044955,76
RTS0044956,179
RTS0044957,221
RTS0044958,156
RTS0044959,121
RTS0044960,159
RTS0044961,130
RTS0044962,116
RTS0044963,108
RTS0044964,112
RTS0044965,127
RTS0044966,86
RTS0044967,96
RTS0044968,109
RTS0044969,73
RTS0044970,107
RTS0044971,99
RTS0044972,102
RTS0044973,72
RTS0044974,106
RTS0044975,92
RTS0044976,97
RTS0044977,80
RTS0044978,76
RTS0044979,109
RTS0044980,98
RTS0044981,90
RTS0044982,87
RTS0044983,94
RTS0044984,84
RTS0044985,111
RTS0044986,86
RTS0044987,86
RTS0044988,92
RTS0044989,67
RTS0044990,95
RTS0044991,83
RTS0044992,91
RTS0044993,85
RTS0044994,92
RTS0044995,57
RTS0044996,95
RTS0044997,83
RTS0044998,84
RTS0044999,75
RTS0045000,95
RTS0045001,149
RTS0045002,133
RTS0045003,104
RTS0045004,143
RTS0045005,154
RTS0045006,237
RTS0045007,400
RTS0045008,336
RTS0045009,249
RTS0045010,231
RTS0045011,177
RTS0045012,134
RTS0045013,114
RTS0045014,237
RTS0045015,212
RTS0045016,255
RTS0045017,368
RTS0045018,397
RTS0045019,373
RTS0045020,278
RTS0045021,247
RTS0045022,352
RTS0045023,321
RTS0045024,293
RTS0045025,324
RTS0045026,122
RTS0045027,108
RTS0045028,83
RTS0045029,107
RTS0045030,136
RTS0045031,80
RTS0045032,100
RTS0045033,90
RTS0045034,125
RTS0045035,126
RTS0045036,107
RTS0045038,141
RTS0045039,111
RTS0045040,87
RTS0045041,113
RTS0045042,99
RTS0045043,95
RTS0045044,121
RTS0045045,163
RTS0045046,93
RTS0045047,83
RTS0045048,99
RTS0045049,90
RTS0045050,115
RTS0045051,96
RTS0045052,97
RTS0045053,93
RTS0045054,99
RTS0045055,88
RTS0045056,114
RTS0045057,167
RTS0045058,94
RTS0045059,103
RTS0045060,130
RTS0045061,84
RTS0045063,99
RTS0045064,89
RTS0045065,103
RTS0045066,334
RTS0045067,730
RTS0045068,826
RTS0045069,382
RTS0045070,795
RTS0045071,97
RTS0045072,74
RTS0045073,110
RTS0045074,97
RTS0045075,91
RTS0045076,88
RTS0045077,75
RTS0045078,105
RTS0045079,86
RTS0045080,91
RTS0045081,225
RTS0045082,264
RTS0045083,550
RTS0045084,369
RTS0045085,189
RTS0045086,85
RTS0045087,77
RTS0045088,91
RTS0045089,95
RTS0045090,75
RTS0045091,78
RTS0045092,89
RTS0045093,75
RTS0045094,83
RTS0045095,105
RTS0045096,103
RTS0045097,81
RTS0045098,72
RTS0045099,112
RTS0045100,88
RTS0045101,125
RTS0045102,93
RTS0045103,122
RTS0045104,90
RTS0045105,123
RTS0045106,89
RTS0045107,105
RTS0045108,101
RTS0045109,125
RTS0045110,90
RTS0045111,134
RTS0045112,87
RTS0045113,106
RTS0045114,113
RTS0045115,87
RTS0045116,86
RTS0045117,111
RTS0045118,105
RTS0045119,89
RTS0045120,111
RTS0045121,101
RTS0045122,100
RTS0045123,120
RTS0045124,85
RTS0045125,91
RTS0045126,128
RTS0045127,188
RTS0045128,146
RTS0045129,169
RTS0045130,128
RTS0045131,264
RTS0045132,146
RTS0045133,156
RTS0045134,244
RTS0045135,215
RTS0045136,374
RTS0045137,460
RTS0045138,317
RTS0045139,326
RTS0045140,374
RTS0045141,96
RTS0045142,97
RTS0045143,90
RTS0045144,100
RTS0045145,107
RTS0045146,81
RTS0045147,107
RTS0045148,95
RTS0045149,89
RTS0045150,84
RTS0045151,97
RTS0045152,113
RTS0045153,91
RTS0045154,108
RTS0045155,92
RTS0045156,108
RTS0045157,154
RTS0045158,94
RTS0045159,120
RTS0045160,136
RTS0045161,107
RTS0045162,131
RTS0045163,126
RTS0045164,114
RTS0045165,114
RTS0045166,153
RTS0045167,124
RTS0045168,149
RTS0045169,116
RTS0045170,120
RTS0045171,426
RTS0045172,332
RTS0045173,333
RTS0045174,312
RTS0045175,317
RTS0045176,112
RTS0045177,104
RTS0045178,96
RTS0045179,94
RTS0045180,107
RTS0045181,117
RTS0045182,134
RTS0045183,91
RTS0045184,108
RTS0045185,109
RTS0045186,159
RTS0045187,244
RTS0045188,146
RTS0045189,149
RTS0045190,195
RTS0045191,93
RTS0045192,93
RTS0045193,83
RTS0045194,101
RTS0045195,95
RTS0045196,91
RTS0045197,86
RTS0045198,134
RTS0045199,81
RTS0045200,80
RTS0045201,143
RTS0045202,110
RTS0045203,115
RTS0045204,98
RTS0045205,113
RTS0045206,125
RTS0045207,148
RTS0045208,136
RTS0045209,127
RTS0045210,82
RTS0045211,130
RTS0045212,115
RTS0045213,93
RTS0045214,121
RTS0045215,98
RTS0045216,365
RTS0045217,251
RTS0045218,398
RTS0045219,323
RTS0045220,281
RTS0045221,106
RTS0045222,94
RTS0045223,124
RTS0045224,102
RTS0045225,101
RTS0045226,1669
RTS0045227,865
RTS0045228,1783
RTS0045229,961
RTS0045230,947
RTS0045231,163
RTS0045232,168
RTS0045233,134
RTS0045234,118
RTS0045235,145
RTS0045236,634
RTS0045237,476
RTS0045238,344
RTS0045239,351
RTS0045240,745
RTS0045241,218
RTS0045242,196
RTS0045243,194
RTS0045244,199
RTS0045245,102
RTS0045246,159
RTS0045247,145
RTS0045248,98
RTS0045249,155
RTS0045250,120
RTS0045251,214
RTS0045252,119
RTS0045253,162
RTS0045254,93
RTS0045255,121
RTS0045256,95
RTS0045257,73
RTS0045258,108
RTS0045259,137
RTS0045260,92
RTS0045261,291
RTS0045262,658
RTS0045263,388
RTS0045264,597
RTS0045265,630
RTS0045266,156
RTS0045267,295
RTS0045268,426
RTS0045269,308
RTS0045270,204
RTS0045271,101
RTS0045272,80
RTS0045273,105
RTS0045274,119
RTS0045275,115
RTS0045276,128
RTS0045277,150
RTS0045278,177
RTS0045279,75
RTS0045280,121
RTS0045281,95
RTS0045282,121
RTS0045283,97
RTS0045284,97
RTS0045285,146
RTS0045286,167
RTS0045287,125
RTS0045288,99
RTS0045289,129
RTS0045290,117
RTS0045291,166
RTS0045292,388
RTS0045293,198
RTS0045294,177
RTS0045295,228
RTS0045296,89
RTS0045297,105
RTS0045298,115
RTS0045299,96
RTS0045300,98
RTS0045301,118
RTS0045302,84
RTS0045303,128
RTS0045304,60
RTS0045305,153
RTS0045306,106
RTS0045307,96
RTS0045308,135
RTS0045309,97
RTS0045310,134
RTS0045311,31
RTS0045312,94
RTS0045313,98
RTS0045314,78
RTS0045315,90
RTS0045316,82
RTS0045317,99
RTS0045318,108
RTS0045319,69
RTS0045320,104
RTS0045321,101
RTS0045322,77
RTS0045323,114
RTS0045324,109
RTS0045325,92
RTS0045326,103
RTS0045327,157
RTS0045328,136
RTS0045329,105
RTS0045330,107
RTS0045331,115
RTS0045332,113
RTS0045333,114
RTS0045334,101
RTS0045335,76
RTS0045336,134
RTS0045337,160
RTS0045338,124
RTS0045339,137
RTS0045340,120
RTS0045341,91
RTS0045342,137
RTS0045343,112
RTS0045344,124
RTS0045345,99
RTS0045346,90
RTS0045347,79
RTS0045348,99
RTS0045349,89
RTS0045350,81
RTS0045351,87
RTS0045352,83
RTS0045353,114
RTS0045354,103
RTS0045355,42
RTS0045356,127
RTS0045357,95
RTS0045358,107
RTS0045359,87
RTS0045360,78
RTS0045361,187
RTS0045362,124
RTS0045363,109
RTS0045364,153
RTS0045365,143
RTS0045366,157
RTS0045367,147
RTS0045368,142
RTS0045369,95
RTS0045370,119
RTS0045371,201
RTS0045372,204
RTS0045373,288
RTS0045374,350
RTS0045375,263
RTS0045376,89
RTS0045377,68
RTS0045378,126
RTS0045379,77
RTS0045380,88
RTS0045381,300
RTS0045382,337
RTS0045383,216
RTS0045384,278
RTS0045385,195
RTS0045386,255
RTS0045387,207
RTS0045388,238
RTS0045389,165
RTS0045390,225
RTS0045391,96
RTS0045392,106
RTS0045393,81
RTS0045394,62
RTS0045395,87
RTS0045396,142
RTS0045397,153
RTS0045398,112
RTS0045399,181
RTS0045400,152
RTS0045401,93
RTS0045402,93
RTS0045403,99
RTS0045404,110
RTS0045405,91
RTS0045406,116
RTS0045407,106
RTS0045408,90
RTS0045409,86
RTS0045410,116
RTS0045411,614
RTS0045412,533
RTS0045413,445
RTS0045414,412
RTS0045415,320
RTS0045416,127
RTS0045417,93
RTS0045418,78
RTS0045419,105
RTS0045420,109
RTS0045421,17379
RTS0045422,17031
RTS0045423,11905
RTS0045424,18487
RTS0045425,18755
RTS0045426,86
RTS0045427,115
RTS0045428,91
RTS0045429,82
RTS0045430,95
RTS0045431,134
RTS0045432,82
RTS0045433,108
RTS0045434,103
RTS0045435,91
RTS0045436,691
RTS0045437,945
RTS0045438,999
RTS0045439,847
RTS0045440,752
RTS0045441,75
RTS0045442,74
RTS0045443,80
RTS0045444,74
RTS0045445,81
RTS0045446,880
RTS0045447,977
RTS0045448,760
RTS0045449,643
RTS0045450,441
RTS0045451,95
RTS0045452,76
RTS0045453,72
RTS0045454,99
RTS0045455,71
RTS0045456,81
RTS0045457,97
RTS0045458,80
RTS0045459,60
RTS0045460,91
RTS0045461,91
RTS0045462,99
RTS0045463,88
RTS0045464,63
RTS0045465,95
RTS0045466,283
RTS0045467,282
RTS0045468,211
RTS0045469,317
RTS0045470,241
RTS0045471,88
RTS0045472,101
RTS0045473,41
RTS0045474,107
RTS0045475,95
RTS0045476,120
RTS0045477,149
RTS0045478,104
RTS0045479,168
RTS0045480,138
RTS0045481,163
RTS0045482,133
RTS0045483,172
RTS0045484,186
RTS0045485,217
RTS0045486,50
RTS0045487,106
RTS0045488,92
RTS0045489,104
RTS0045490,110
RTS0045491,846
RTS0045492,1240
RTS0045493,896
RTS0045494,533
RTS0045495,537
RTS0045496,382
RTS0045497,542
RTS0045498,1165
RTS0045499,1227
RTS0045500,1167
RTS0045501,169
RTS0045502,180
RTS0045503,169
RTS0045504,137
RTS0045505,138
RTS0045506,9202
RTS0045507,12155
RTS0045508,8693
RTS0045509,11066
RTS0045510,7878
RTS0045511,99
RTS0045512,128
RTS0045513,80
RTS0045514,89
RTS0045515,86
RTS0045516,68
RTS0045517,72
RTS0045518,86
RTS0045519,81
RTS0045520,76
RTS0045521,99
RTS0045522,91
RTS0045523,94
RTS0045524,118
RTS0045525,79
RTS0045526,132
RTS0045527,136
RTS0045528,122
RTS0045529,147
RTS0045530,142
RTS0045531,69
RTS0045532,87
RTS0045533,77
RTS0045534,80
RTS0045535,78
RTS0045536,657
RTS0045537,636
RTS0045538,384
RTS0045539,668
RTS0045540,638
RTS0045541,77
RTS0045542,101
RTS0045543,102
RTS0045544,79
RTS0045545,93
RTS0045546,105
RTS0045547,74
RTS0045548,86
RTS0045549,82
RTS0045550,64
RTS0045551,75
RTS0045552,88
RTS0045553,64
RTS0045554,88
RTS0045555,65
RTS0045556,1934
RTS0045557,758
RTS0045558,1893
RTS0045559,1762
RTS0045560,927
RTS0045561,122
RTS0045562,149
RTS0045563,109
RTS0045564,118
RTS0045565,83
RTS0045566,116
RTS0045567,93
RTS0045568,101
RTS0045569,118
RTS0045570,93
RTS0045571,78
RTS0045572,80
RTS0045573,73
RTS0045574,65
RTS0045575,94
RTS0045576,60
RTS0045577,76
RTS0045578,84
RTS0045579,121
RTS0045580,90
RTS0045581,104
RTS0045582,86
RTS0045583,96
RTS0045584,96
RTS0045585,91
RTS0045586,135
RTS0045587,255
RTS0045588,183
RTS0045589,169
RTS0045590,206
RTS0045592,2305
RTS0045593,3031
RTS0045594,1966
RTS0045595,1968
RTS0045596,1142
RTS0045597,1690
RTS0045598,1581
RTS0045599,2031
RTS0045600,954
RTS0045601,91
RTS0045602,89
RTS0045603,78
RTS0045604,121
RTS0045606,142
RTS0045607,105
RTS0045608,117
RTS0045609,114
RTS0045610,116
RTS0045611,116
RTS0045612,142
RTS0045613,135
RTS0045614,160
RTS0045615,146
RTS0045616,75
RTS0045617,74
RTS0045618,88
RTS0045619,66
RTS0045620,86
RTS0045621,221
RTS0045622,410
RTS0045623,330
RTS0045624,229
RTS0045625,301
RTS0045626,63
RTS0045627,76
RTS0045628,86
RTS0045629,96
RTS0045630,95
RTS0045631,98
RTS0045632,82
RTS0045633,93
RTS0045634,83
RTS0045635,92
RTS0045636,113
RTS0045637,85
RTS0045638,100
RTS0045639,120
RTS0045640,72
RTS0045641,70
RTS0045642,92
RTS0045643,73
RTS0045644,64
RTS0045645,99
RTS0045646,78
RTS0045647,97
RTS0045648,86
RTS0045649,72
RTS0045650,101
RTS0045651,219
RTS0045652,336
RTS0045653,365
RTS0045654,445
RTS0045655,492
RTS0045656,68
RTS0045657,89
RTS0045658,127
RTS0045659,98
RTS0045660,134
RTS0045661,317
RTS0045662,233
RTS0045663,259
RTS0045664,250
RTS0045665,373
RTS0045666,77
RTS0045667,106
RTS0045668,144
RTS0045669,121
RTS0045670,112
RTS0045671,84
RTS0045672,97
RTS0045673,80
RTS0045674,78
RTS0045675,91
RTS0045676,6009
RTS0045677,6664
RTS0045678,7353
RTS0045679,5723
RTS0045680,9345
RTS0045681,121
RTS0045682,103
RTS0045683,106
RTS0045684,99
RTS0045685,125
RTS0045687,115
RTS0045688,101
RTS0045689,90
RTS0045690,93
RTS0045691,91
RTS0045692,100
RTS0045693,165
RTS0045694,101
RTS0045695,69
RTS0045696,98
RTS0045697,82
RTS0045698,96
RTS0045699,65
RTS0045700,106
RTS0045701,600
RTS0045702,519
RTS0045703,430
RTS0045704,376
RTS0045705,565
RTS0045706,80
RTS0045707,110
RTS0045708,96
RTS0045709,85
RTS0045710,99
RTS0045711,72
RTS0045712,92
RTS0045713,100
RTS0045714,93
RTS0045715,90
RTS0045716,146
RTS0045717,102
RTS0045718,111
RTS0045719,86
RTS0045720,99
RTS0045721,503
RTS0045722,592
RTS0045723,557
RTS0045724,329
RTS0045725,383
RTS0045726,171
RTS0045727,173
RTS0045728,227
RTS0045729,178
RTS0045730,118
RTS0045731,117
RTS0045732,124
RTS0045733,86
RTS0045734,109
RTS0045735,97
RTS0045736,576
RTS0045737,862
RTS0045738,1035
RTS0045739,1007
RTS0045740,503
RTS0045741,540
RTS0045742,295
RTS0045743,404
RTS0045744,506
RTS0045745,502
RTS0045746,2010
RTS0045747,1957
RTS0045748,2323
RTS0045749,1113
RTS0045750,753
RTS0045751,726
RTS0045752,491
RTS0045753,581
RTS0045754,598
RTS0045755,742
RTS0045756,469
RTS0045757,570
RTS0045758,850
RTS0045759,630
RTS0045760,440
RTS0045761,119
RTS0045762,105
RTS0045763,107
RTS0045764,104
RTS0045765,85
RTS0045766,109
RTS0045767,80
RTS0045768,88
RTS0045769,94
RTS0045770,105
RTS0045771,91
RTS0045772,108
RTS0045773,129
RTS0045774,81
RTS0045775,116
RTS0045776,107
RTS0045777,99
RTS0045778,86
RTS0045779,80
RTS0045780,81
RTS0045781,441
RTS0045782,591
RTS0045783,623
RTS0045784,565
RTS0045785,739
RTS0045786,89
RTS0045787,112
RTS0045788,218
RTS0045789,136
RTS0045790,105
RTS0045791,82
RTS0045792,83
RTS0045793,113
RTS0045794,85
RTS0045795,83
RTS0045796,119
RTS0045797,87
RTS0045798,81
RTS0045799,89
RTS0045800,97
RTS0045801,87
RTS0045802,89
RTS0045803,80
RTS0045804,66
RTS0045805,96
RTS0045806,793
RTS0045807,579
RTS0045808,478
RTS0045809,457
RTS0045810,150
RTS0045811,400
RTS0045812,486
RTS0045813,338
RTS0045814,692
RTS0045815,379
RTS0045816,417
RTS0045817,380
RTS0045818,228
RTS0045819,238
RTS0045820,260
RTS0045821,1010
RTS0045822,812
RTS0045823,753
RTS0045824,1196
RTS0045825,384
RTS0045826,668
RTS0045827,635
RTS0045828,353
RTS0045829,436
RTS0045830,520
RTS0045831,249
RTS0045832,343
RTS0045833,315
RTS0045834,257
RTS0045835,245
RTS0045836,718
RTS0045837,604
RTS0045838,568
RTS0045840,385
RTS0045841,1692
RTS0045842,1426
RTS0045843,253
RTS0045844,410
RTS0045845,620
RTS0045846,6847
RTS0045848,1267
RTS0045849,8392
RTS0045851,102
RTS0045852,117
RTS0045853,125
RTS0045854,139
RTS0045855,138
RTS0045856,136
RTS0045857,150
RTS0045858,101
RTS0045859,304
RTS0045860,192
RTS0045861,449
RTS0045862,543
RTS0045863,154
RTS0045864,171
RTS0045865,134
RTS0045866,140
RTS0045867,66
RTS0045868,89
RTS0045869,72
RTS0045870,99
RTS0045871,59
RTS0045872,100
RTS0045873,85
RTS0045874,58
RTS0045875,83
RTS0045876,59
RTS0045877,81
RTS0045878,65
RTS0045879,91
RTS0045880,74
RTS0045881,77
RTS0045882,79
RTS0045883,98
RTS0045884,93
RTS0045885,7
RTS0045886,78
RTS0045887,73
RTS0045888,77
RTS0045889,85
RTS0045890,79
RTS0045891,122
RTS0045892,102
RTS0045893,75
RTS0045894,101
RTS0045895,90
RTS0045896,137
RTS0045897,110
RTS0045898,97
RTS0045899,486
RTS0045900,571
RTS0045901,225
RTS0045902,208
RTS0045903,244
RTS0045904,259
RTS0045905,154
RTS0045906,137
RTS0045907,174
RTS0045908,67
RTS0045909,93
RTS0045910,84
RTS0045911,105
RTS0045912,94
RTS0045913,86
RTS0045914,69
RTS0045915,99
RTS0045916,117
RTS0045917,83
RTS0045918,83
RTS0045919,101
RTS0045920,104
RTS0045921,110
RTS0045922,87
RTS0045923,81
RTS0045924,93
RTS0045925,101
RTS0045926,153
RTS0045927,93
RTS0045928,123
RTS0045929,86
RTS0045930,1611
RTS0045931,1768
RTS0045932,663
RTS0045933,99
RTS0045935,100
RTS0045939,119
RTS0045940,78
RTS0045941,83
RTS0045942,56
RTS0045943,117
RTS0045944,80
RTS0045945,166
RTS0045946,98
RTS0045947,112
RTS0045948,92
RTS0045949,156
RTS0045950,222
RTS0045951,161
RTS0045952,209
RTS0045953,139
RTS0045954,285
RTS0045955,161
RTS0045956,69
RTS0045957,70
RTS0045958,107
RTS0045959,85
RTS0045960,115
RTS0045961,95
RTS0045962,100
RTS0045963,98
RTS0045964,117
RTS0045965,86
RTS0045966,95
RTS0045967,83
RTS0045968,89
RTS0045969,244
RTS0045970,314
RTS0045971,429
RTS0045972,96
RTS0045973,93
RTS0045974,80
RTS0045975,97
RTS0045976,80
RTS0045977,77
RTS0045978,103
RTS0045979,342
RTS0045980,409
RTS0045981,393
RTS0045982,413
RTS0045983,72
RTS0045984,99
RTS0045985,103
RTS0045986,89
RTS0045987,136
RTS0045988,109
RTS0045989,75
RTS0045990,87
RTS0045991,431
RTS0045992,429
RTS0045993,433
RTS0045994,133
RTS0045995,126
RTS0045996,106
RTS0045997,133
RTS0045998,80
RTS0045999,72
RTS0046000,82
RTS0046001,64
RTS0046002,73
RTS0046003,82
RTS0046004,87
RTS0046005,530
RTS0046006,470
RTS0046007,568
RTS0046008,419
RTS0046009,116
RTS0046010,66
RTS0046011,98
RTS0046012,150
RTS0046013,219
RTS0046014,155
RTS0046015,197
RTS0046016,133
RTS0046017,83
RTS0046018,87
RTS0046019,92
RTS0046020,193
RTS0046021,177
RTS0046022,188
RTS0046023,136
RTS0046024,164
RTS0046025,103
RTS0046026,104
RTS0046027,102
RTS0046028,97
RTS0046029,91
RTS0046030,383
RTS0046031,298
RTS0046032,310
RTS0046033,221
RTS0046034,77
RTS0046035,81
RTS0046036,73
RTS0046037,69
RTS0046038,87
RTS0046039,91
RTS0046040,73
RTS0046041,151
RTS0046042,84
RTS0046043,81
RTS0046044,76
RTS0046045,104
RTS0046046,73
RTS0046047,81
RTS0046048,244
RTS0046049,385
RTS0046050,309
RTS0046051,578
RTS0046052,395
RTS0046053,452
RTS0046054,405
RTS0046055,389
RTS0046056,123
RTS0046057,140
RTS0046058,117
RTS0046059,286
RTS0046060,106
RTS0046061,138
RTS0046062,89
RTS0046063,125
RTS0046064,417
RTS0046065,337
RTS0046066,496
RTS0046067,389
RTS0046068,90
RTS0046069,100
RTS0046070,97
RTS0046071,138
RTS0046072,151
RTS0046073,114
RTS0046074,146
RTS0046075,104
RTS0046076,130
RTS0046077,144
RTS0046078,1993
RTS0046079,2588
RTS0046080,3616
RTS0046081,3610
RTS0046082,1012
RTS0046083,342
RTS0046084,1030
RTS0046085,164
RTS0046086,141
RTS0046087,113
RTS0046088,92
RTS0046089,64
RTS0046090,92
RTS0046091,68
RTS0046092,175
RTS0046093,180
RTS0046094,124
RTS0046095,80
RTS0046096,91
RTS0046097,81
RTS0046098,89
RTS0046099,137
RTS0046100,120
RTS0046101,85
RTS0046102,137
RTS0046103,155
RTS0046104,271
RTS0046105,102
RTS0046106,98
RTS0046107,103
RTS0046108,89
RTS0046109,91
RTS0046110,87
RTS0046111,98
RTS0046112,494
RTS0046113,299
RTS0046114,172
RTS0046115,267
RTS0046116,271
RTS0046117,321
RTS0046119,76
RTS0046121,115
RTS0046122,123
RTS0046123,136
RTS0046124,175
RTS0046125,99
RTS0046126,89
RTS0046127,135
RTS0046128,457
RTS0046129,208
RTS0046130,195
RTS0046131,206
RTS0046132,2664
RTS0046133,5832
RTS0046134,3246
RTS0046135,2180
RTS0046136,114
RTS0046137,193
RTS0046138,103
RTS0046140,191
RTS0046141,139
RTS0046142,152
RTS0046143,193
RTS0046144,209
RTS0046145,98
RTS0046146,81
RTS0046147,69
RTS0046148,93
RTS0046149,70
RTS0046150,67
RTS0046152,66
RTS0046153,98
RTS0046154,87
RTS0046155,85
RTS0046156,79
RTS0046157,70
RTS0046158,100
RTS0046159,80
RTS0046160,89
RTS0046161,71
RTS0046162,93
RTS0046163,74
RTS0046164,204
RTS0046165,169
RTS0046166,112
RTS0046167,188
RTS0046168,86
RTS0046169,77
RTS0046170,68
RTS0046171,80
RTS0046172,69
RTS0046173,46
RTS0046174,97
RTS0046175,71
RTS0046176,83
RTS0046177,75
RTS0046178,93
RTS0046179,73
RTS0046180,167
RTS0046181,144
RTS0046182,94
RTS0046183,70
RTS0046184,75
RTS0046185,81
RTS0046186,68
RTS0046187,82
RTS0046188,77
RTS0046191,87
RTS0046193,67
RTS0046194,116
RTS0046195,150
RTS0046196,79
RTS0046197,85
RTS0046198,96
RTS0046199,109
RTS0046200,74
RTS0046201,83
RTS0046202,88
RTS0046203,65
RTS0046204,82
RTS0046205,86
RTS0046206,105
RTS0046207,104
RTS0046208,86
RTS0046209,94
RTS0046210,64
RTS0046211,73
RTS0046212,91
RTS0046213,5919
RTS0046214,5728
RTS0046215,4094
RTS0046216,5067
RTS0046217,4507
RTS0046218,85
RTS0046219,59
RTS0046220,96
RTS0046221,94
RTS0046222,95
RTS0046223,74
RTS0046224,83
RTS0046225,130
RTS0046226,129
RTS0046227,133
RTS0046228,140
RTS0046229,134
RTS0046230,97
RTS0046231,55
RTS0046232,130
RTS0046233,99
RTS0046234,117
RTS0046235,92
RTS0046236,78
RTS0046237,100
RTS0046238,89
RTS0046239,78
RTS0046240,101
RTS0046241,95
RTS0046242,79
RTS0046243,86
RTS0046244,116
RTS0046245,67
RTS0046246,93
RTS0046247,84
RTS0046248,81
RTS0046249,98
RTS0046250,94
RTS0046251,82
RTS0046252,311
RTS0046253,184
RTS0046254,288
RTS0046255,92
RTS0046256,132
RTS0046257,126
RTS0046258,83
RTS0046259,105
RTS0046260,140
RTS0046261,342
RTS0046262,255
RTS0046263,96
RTS0046264,88
RTS0046265,78
RTS0046266,103
RTS0046267,81
RTS0046268,242
RTS0046269,187
RTS0046270,171
RTS0046271,218
RTS0046272,145
RTS0046273,89
RTS0046274,86
RTS0046275,83
RTS0046276,70
RTS0046277,103
RTS0046278,97
RTS0046279,152
RTS0046280,87
RTS0046281,136
RTS0046282,155
RTS0046283,357
RTS0046284,191
RTS0046285,77
RTS0046286,92
RTS0046287,118
RTS0046288,104
RTS0046289,104
RTS0046290,94
RTS0046291,92
RTS0046292,84
RTS0046293,94
RTS0046294,72
RTS0046295,136
RTS0046296,69
RTS0046297,155
RTS0046298,149
RTS0046299,117
RTS0046300,116
RTS0046301,186
RTS0046302,91
RTS0046303,93
RTS0046304,112
RTS0046305,85
RTS0046306,100
RTS0046307,98
RTS0046308,88
RTS0046309,98
RTS0046310,84
RTS0046311,110
RTS0046312,97
RTS0046313,78
RTS0046314,94
RTS0046315,79
RTS0046316,90
RTS0046317,106
RTS0046318,95
RTS0046319,91
RTS0046320,87
RTS0046321,97
RTS0046322,97
RTS0046323,94
RTS0046324,86
RTS0046325,92
RTS0046326,82
RTS0046327,99
RTS0046328,98
RTS0046329,121
RTS0046330,133
RTS0046331,112
RTS0046332,106
RTS0046333,114
RTS0046334,101
RTS0046335,122
RTS0046336,147
RTS0046342,66
RTS0046343,80
RTS0046344,99
RTS0046345,63
RTS0046346,84
RTS0046347,261
RTS0046348,315
RTS0046349,263
RTS0046350,98
RTS0046351,93
RTS0046352,103
RTS0046353,97
RTS0046354,89
RTS0046355,147
RTS0046356,278
RTS0046357,220
RTS0046358,147
RTS0046359,202
RTS0046360,288
RTS0046361,334
RTS0046362,295
RTS0046363,399
RTS0046364,80
RTS0046365,74
RTS0046366,84
RTS0046367,79
RTS0046368,95
RTS0046369,76
RTS0046370,85
RTS0046371,91
RTS0046372,96
RTS0046373,69
RTS0046374,76
RTS0046375,78
RTS0046376,70
RTS0046377,90
RTS0046378,105
RTS0046379,96
RTS0046380,99
RTS0046381,82
RTS0046382,95
RTS0046383,283
RTS0046384,186
RTS0046385,388
RTS0046386,461
RTS0046387,256
RTS0046388,148
RTS0046389,209
RTS0046390,159
RTS0046391,199
RTS0046392,82
RTS0046393,75
RTS0046394,100
RTS0046395,93
RTS0046396,76
RTS0046397,92
RTS0046398,114
RTS0046399,90
RTS0046400,107
RTS0046401,106
RTS0046402,88
RTS0046403,95
RTS0046404,111
RTS0046405,95
RTS0046406,108
RTS0046407,122
RTS0046408,115
RTS0046409,103
RTS0046410,391
RTS0046411,199
RTS0046412,295
RTS0046413,754
RTS0046414,8854
RTS0046415,2542
RTS0046416,115
RTS0046417,121
RTS0046418,125
RTS0046419,108
RTS0046420,763
RTS0046421,453
RTS0046422,206
RTS0046423,107
RTS0046424,208
RTS0046425,210
RTS0046426,129
RTS0046427,115
RTS0046428,103
RTS0046429,78
RTS0046430,82
RTS0046431,100
RTS0046432,117
RTS0046433,102
RTS0046434,99
RTS0046435,3529
RTS0046439,103
RTS0046440,128
RTS0046441,88
RTS0046442,84
RTS0046443,112
RTS0046444,117
RTS0046445,85
RTS0046446,60
RTS0046447,74
RTS0046448,120
RTS0046449,7078
RTS0046450,15732
RTS0046451,1194
RTS0046452,9978
RTS0046453,4706
RTS0046454,1148
RTS0046455,1207
RTS0046456,310
RTS0046457,644
RTS0046458,247
RTS0046459,853
RTS0046460,717
RTS0046461,98
RTS0046462,107
RTS0046463,75
RTS0046464,110
RTS0046466,69
RTS0046468,99
RTS0046469,61
RTS0046470,88
RTS0046471,82
RTS0046472,98
RTS0046473,81
RTS0046474,68
RTS0046475,108
RTS0046476,103
RTS0046477,74
RTS0046478,95
RTS0046479,98
RTS0046480,90
RTS0046481,86
RTS0046482,80
RTS0046483,76
RTS0046484,76
RTS0046485,99
RTS0046486,83
RTS0046487,107
RTS0046488,94
RTS0046489,94
RTS0046490,100
RTS0046491,118
RTS0046492,102
RTS0046493,73
RTS0046494,82
RTS0046495,96
RTS0046496,370
RTS0046497,263
RTS0046498,153
RTS0046499,218
RTS0046500,221
RTS0046501,158
RTS0046502,211
RTS0046503,265
RTS0046504,212
RTS0046505,65
RTS0046506,84
RTS0046507,56
RTS0046508,78
RTS0046509,59
RTS0046510,85
RTS0046511,80
RTS0046512,120
RTS0046513,97
RTS0046514,77
RTS0046515,80
RTS0046516,97
RTS0046517,100
RTS0046518,44
RTS0046519,89
RTS0046520,77
RTS0046521,96
RTS0046522,68
RTS0046524,101
RTS0046525,83
RTS0046526,111
RTS0046527,84
RTS0046528,86
RTS0046529,86
RTS0046530,57
RTS0046531,85
RTS0046532,118
RTS0046533,113
RTS0046534,120
RTS0046535,77
RTS0046536,110
RTS0046537,125
RTS0046538,145
RTS0046539,165
RTS0046540,106
RTS0046541,125
RTS0046542,156
RTS0046543,150
RTS0046544,104
RTS0046545,114
RTS0046546,88
RTS0046548,100
RTS0046549,129
RTS0046550,90
RTS0046551,322
RTS0046552,108
RTS0046553,131
RTS0046554,100
RTS0046555,108
RTS0046556,109
RTS0046557,100
RTS0046558,81
RTS0046559,119
RTS0046560,104
RTS0046561,97
RTS0046562,92
RTS0046563,128
RTS0046564,107
RTS0046565,105
RTS0046566,162
RTS0046567,88
RTS0046568,74
RTS0046569,90
RTS0046570,101
RTS0046571,87
RTS0046572,140
RTS0046573,168
RTS0046574,168
RTS0046575,117
RTS0046577,102
RTS0046578,103
RTS0046580,197
RTS0046581,140
RTS0046582,144
RTS0046583,103
RTS0046584,141
RTS0046585,145
RTS0046586,105
RTS0046587,99
RTS0046588,58
RTS0046589,67
RTS0046590,98
RTS0046591,110
RTS0046592,87
RTS0046593,103
RTS0046594,153
RTS0046595,121
RTS0046596,125
RTS0046597,125
RTS0046598,182
RTS0046599,122
RTS0046600,731
RTS0046601,1015
RTS0046602,551
RTS0046603,632
RTS0046604,115
RTS0046605,113
RTS0046606,91
RTS0046607,543
RTS0046608,1398
RTS0046609,855
RTS0046610,81
RTS0046611,98
RTS0046612,106
RTS0046613,105
RTS0046614,111
RTS0046615,86
RTS0046616,100
RTS0046617,91
RTS0046618,94
RTS0046619,122
RTS0046620,103
RTS0046621,237
RTS0046622,204
RTS0046623,114
RTS0046624,228
RTS0046625,123
RTS0046626,140
RTS0046627,150
RTS0046628,242
RTS0046629,106
RTS0046630,105
RTS0046631,105
RTS0046632,428
RTS0046633,256
RTS0046634,381
RTS0046635,128
RTS0046636,164
RTS0046637,218
RTS0046638,127
RTS0046639,130
RTS0046640,143
RTS0046641,91
RTS0046642,132
RTS0046643,77
RTS0046644,99
RTS0046645,81
RTS0046646,86
RTS0046647,102
RTS0046648,116
RTS0046649,110
RTS0046650,129
RTS0046651,184
RTS0046652,140
RTS0046653,227
RTS0046654,171
RTS0046655,257
RTS0046656,162
RTS0046657,109
RTS0046658,158
RTS0046659,121
RTS0046660,124
RTS0046661,149
RTS0046662,117
RTS0046663,135
RTS0046664,88
RTS0046665,89
RTS0046666,112
RTS0046667,153
RTS0046668,129
RTS0046669,95
RTS0046670,91
RTS0046671,84
RTS0046672,96
RTS0046673,108
RTS0046674,96
RTS0046675,117
RTS0046676,100
RTS0046677,87
RTS0046678,86
RTS0046679,70
RTS0046680,76
RTS0046681,60
RTS0046682,77
RTS0046683,67
RTS0046684,94
RTS0046685,69
RTS0046686,90
RTS0046687,107
RTS0046688,89
RTS0046689,94
RTS0046690,90
RTS0046691,95
RTS0046692,104
RTS0046693,108
RTS0046694,86
RTS0046695,110
RTS0046696,103
RTS0046697,104
RTS0046698,104
RTS0046699,71
RTS0046700,102
RTS0046701,122
RTS0046702,123
RTS0046703,1225
RTS0046704,1350
RTS0046705,1171
RTS0046706,678
RTS0046707,1602
RTS0046708,1366
RTS0046709,125
RTS0046710,151
RTS0046711,137
RTS0046712,139
RTS0046713,199
RTS0046714,204
RTS0046715,150
RTS0046716,220
RTS0046717,303
RTS0046718,89
RTS0046719,80
RTS0046720,84
RTS0046721,153
RTS0046722,152
RTS0046723,117
RTS0046724,84
RTS0046725,79
RTS0046726,103
RTS0046727,142
RTS0046728,89
RTS0046729,112
RTS0046730,84
RTS0046731,104
RTS0046732,102
RTS0046733,103
RTS0046734,94
RTS0046735,116
RTS0046736,87
RTS0046737,78
RTS0046738,68
RTS0046739,72
RTS0046740,89
RTS0046741,86
RTS0046742,78
RTS0046743,131
RTS0046744,100
RTS0046745,152
RTS0046746,84
RTS0046747,131
RTS0046748,251
RTS0046749,153
RTS0046750,111
RTS0046751,118
RTS0046752,92
RTS0046753,95
RTS0046754,93
RTS0046755,114
RTS0046756,93
RTS0046757,113
RTS0046758,77
RTS0046759,1352
RTS0046760,819
RTS0046761,1210
RTS0046763,131
RTS0046764,77
RTS0046765,89
RTS0046766,80
RTS0046767,87
RTS0046768,142
RTS0046769,177
RTS0046770,158
RTS0046771,131
RTS0046772,189
RTS0046773,121
RTS0046774,117
RTS0046775,170
RTS0046776,3
RTS0046777,123
RTS0046778,133
RTS0046779,145
RTS0046780,164
RTS0046781,80
RTS0046782,57
RTS0046783,98
RTS0046784,83
RTS0046785,99
RTS0046790,171
RTS0046791,116
RTS0046792,116
RTS0046793,88
RTS0046794,86
RTS0046795,83
RTS0046796,93
RTS0046797,74
RTS0046798,131
RTS0046799,143
RTS0046800,103
RTS0046801,6072
RTS0046802,5010
RTS0046803,96
RTS0046804,119
RTS0046805,167
RTS0046806,152
RTS0046807,71
RTS0046808,76
RTS0046809,65
RTS0046810,105
RTS0046811,56
RTS0046812,58
RTS0046813,75
RTS0046814,85
RTS0046815,117
RTS0046816,92
RTS0046817,72
RTS0046818,80
RTS0046819,152
RTS0046820,101
RTS0046821,81
RTS0046822,98
RTS0046823,90
RTS0046824,405
RTS0046825,296
RTS0046826,85
RTS0046827,78
RTS0046828,100
RTS0046829,86
RTS0046830,71
RTS0046831,72
RTS0046832,4459
RTS0046833,798
RTS0046835,86
RTS0046836,3924
RTS0046837,6331
RTS0046838,76
RTS0046839,1736
RTS0046840,710
RTS0046841,836
RTS0046842,1129
RTS0046843,1418
RTS0046846,99
RTS0046849,197
RTS0046850,1272
RTS0046851,4217
RTS0046852,261
RTS0046853,317
RTS0046854,71
RTS0046855,83
RTS0046856,69
RTS0046857,76
RTS0046858,104
RTS0046859,107
RTS0046860,273
RTS0046861,139
RTS0046862,153
RTS0046863,126
RTS0046864,133
RTS0046866,101
RTS0046867,102
RTS0046868,99
RTS0046869,1248
RTS0046870,1121
RTS0046871,283
RTS0046872,546
RTS0046873,81
RTS0046874,68
RTS0046875,88
RTS0046876,70
RTS0046877,116
RTS0046878,93
RTS0046879,106
RTS0046880,107
RTS0046881,133
RTS0046882,86
RTS0046885,72
RTS0046886,69
RTS0046887,80
RTS0046889,84
RTS0046890,125
RTS0046891,107
RTS0046892,87
RTS0046893,75
RTS0046894,122
RTS0046895,69
RTS0046897,106
RTS0046898,90
RTS0046899,87
RTS0046900,187
RTS0046902,110
RTS0046903,863
RTS0046904,102
RTS0046905,81
RTS0046906,538
RTS0046907,113
RTS0046908,93
RTS0046909,108
RTS0046910,117
RTS0046911,255
RTS0046912,84
RTS0046913,107
RTS0046914,120
RTS0046915,84
RTS0046916,100
RTS0046918,16294
RTS0046919,18941
RTS0046920,325
RTS0046921,92
RTS0046922,128
RTS0046923,819
RTS0046924,549
RTS0046925,134
RTS0046926,84
RTS0046927,72
RTS0046928,103
RTS0046929,83
RTS0046930,120
RTS0046931,63
RTS0046933,91
RTS0046934,679
RTS0046935,1850
RTS0046936,118
RTS0046937,173
RTS0046938,3369
RTS0046939,89
RTS0046940,80
RTS0046941,74
RTS0046942,102
RTS0046943,478
RTS0046944,83
RTS0046946,349
RTS0046947,80
RTS0046948,110
RTS0046949,72
RTS0046950,69
RTS0046951,128
RTS0046952,83
RTS0046954,81
RTS0046955,97
RTS0046956,146
RTS0046957,90
RTS0046958,110
RTS0046959,135
RTS0046960,91
RTS0046961,235
RTS0046962,297
RTS0046963,76
RTS0046965,99
RTS0046966,187
RTS0046967,102
RTS0046968,88
RTS0047054,221
RTS0047055,307
RTS0047056,190
RTS0047057,268
RTS0047058,246
RTS0047060,334
RTS0047061,336
RTS0047062,313
RTS0047063,338
RTS0047064,721
RTS0047065,120
RTS0047066,130
RTS0047067,116
RTS0047068,93
RTS0047069,110
RTS0047070,262
RTS0047071,158
RTS0047072,233
RTS0047073,213
RTS0047074,265
RTS0047075,149
RTS0047076,194
RTS0047077,201
RTS0047078,190
RTS0047079,117
RTS0047080,109
RTS0047081,131
RTS0047082,144
RTS0047083,146
RTS0047084,107
RTS0047085,52
RTS0047086,92
RTS0047087,89
RTS0047088,92
RTS0047089,73
RTS0047091,58
RTS0047092,110
RTS0047093,83
RTS0047094,81
RTS0047095,82
RTS0047096,76
RTS0047097,81
RTS0047098,51
RTS0047099,93
RTS0047100,80
RTS0047101,108
RTS0047102,93
RTS0047103,102
RTS0047104,87
RTS0047105,303
RTS0047106,372
RTS0047107,232
RTS0047108,434
RTS0047109,236
RTS0047110,181
RTS0047111,136
RTS0047112,119
RTS0047113,896
RTS0047114,153
RTS0047115,116
RTS0047116,241
RTS0047117,182
RTS0047118,197
RTS0047119,175
RTS0047120,102
RTS0047121,76
RTS0047122,137
RTS0047123,93
RTS0047124,124
RTS0047125,101
RTS0047126,106
RTS0047127,124
RTS0047128,81
RTS0047129,89
RTS0047130,129
RTS0047131,151
RTS0047132,128
RTS0047133,154
RTS0047134,97
RTS0047135,348
RTS0047136,346
RTS0047137,255
RTS0047138,313
RTS0047139,211
RTS0047140,70
RTS0047141,99
RTS0047142,80
RTS0047143,98
RTS0047144,90
RTS0047145,154
RTS0047146,124
RTS0047147,168
RTS0047148,155
RTS0047149,141
RTS0047150,1213
RTS0047151,1013
RTS0047152,2057
RTS0047153,1081
RTS0047154,1900
RTS0047156,93
RTS0047157,116
RTS0047158,88
RTS0047159,96
RTS0047160,116
RTS0047165,130
RTS0047166,82
RTS0047167,373
RTS0047168,88
RTS0047169,75
RTS0047170,75
RTS0047171,99
RTS0047172,74
RTS0047173,106
RTS0047174,95
RTS0047175,83
RTS0047176,120
RTS0047177,96
RTS0047178,124
RTS0047179,110
RTS0047180,107
RTS0047181,128
RTS0047182,121
RTS0047183,129
RTS0047184,107
RTS0047185,113
RTS0047186,155
RTS0047187,148
RTS0047188,87
RTS0047189,97
RTS0047190,100
RTS0047191,96
RTS0047192,98
RTS0047193,213
RTS0047194,263
RTS0047195,231
RTS0047196,174
RTS0047197,392
RTS0047198,142
RTS0047199,165
RTS0047200,169
RTS0047201,129
RTS0047202,202
RTS0047203,163
RTS0047204,105
RTS0047205,117
RTS0047206,155
RTS0047207,132
RTS0047208,2225
RTS0047209,1684
RTS0047210,2877
RTS0047211,2452
RTS0047212,781
RTS0047213,117
RTS0047214,152
RTS0047215,108
RTS0047216,82
RTS0047217,75
RTS0047218,626
RTS0047219,631
RTS0047220,244
RTS0047221,805
RTS0047222,674
RTS0047223,126
RTS0047225,172
RTS0047226,109
RTS0047229,93
RTS0047230,74
RTS0047231,99
RTS0047232,98
RTS0047233,91
RTS0047234,84
RTS0047235,71
RTS0047236,83
RTS0047237,99
RTS0047238,73
RTS0047239,105
RTS0047240,94
RTS0047241,87
RTS0047242,91
RTS0047243,81
RTS0047244,78
RTS0047245,88
RTS0047246,60
RTS0047247,93
RTS0047248,86
RTS0047249,228
RTS0047250,234
RTS0047252,314
RTS0047253,240
RTS0047254,263
RTS0047255,366
RTS0047256,362
RTS0047257,343
RTS0047258,399
RTS0047259,324
RTS0047260,257
RTS0047261,264
RTS0047262,200
RTS0047263,284
RTS0047264,201
RTS0047266,595
RTS0047267,1651
RTS0047268,1101
RTS0047269,947
RTS0047270,1597
RTS0047271,1764
RTS0047272,749
RTS0047273,1029
RTS0047274,218
RTS0047276,219
RTS0047277,1460
RTS0047278,1421
RTS0047279,1628
RTS0047280,1574
RTS0047281,963
RTS0047282,1614
RTS0047283,1203
RTS0047284,885
RTS0047290,581
RTS0047291,1048
RTS0047292,719
RTS0047293,560
RTS0047294,710
RTS0047295,76
RTS0047296,180
RTS0047297,193
RTS0047298,161
RTS0047299,172
RTS0047300,66
RTS0047301,93
RTS0047302,52
RTS0047303,91
RTS0047304,75
RTS0047305,616
RTS0047306,781
RTS0047307,803
RTS0047308,426
RTS0047309,382
RTS0047310,448
RTS0047311,377
RTS0047312,282
RTS0047313,221
RTS0047314,255
RTS0047315,2636
RTS0047316,2216
RTS0047317,2174
RTS0047318,2298
RTS0047319,2695
RTS0047320,175
RTS0047321,346
RTS0047322,279
RTS0047323,542
RTS0047324,498
RTS0047325,238
RTS0047326,263
RTS0047327,280
RTS0047328,189
RTS0047329,184
RTS0047331,316
RTS0047332,346
RTS0047333,306
RTS0047334,262
RTS0047335,625
RTS0047336,835
RTS0047337,319
RTS0047338,713
RTS0047339,393
RTS0047340,1354
RTS0047341,932
RTS0047342,1075
RTS0047343,1054
RTS0047344,699
RTS0047345,480
RTS0047346,692
RTS0047348,565
RTS0047349,482
RTS0047350,572
RTS0047351,960
RTS0047352,1932
RTS0047353,1928
RTS0047354,1307
RTS0047356,240
RTS0047357,333
RTS0047358,168
RTS0047359,314
RTS0047360,244
RTS0047361,134
RTS0047362,331
RTS0047363,517
RTS0047364,205
RTS0047365,332
RTS0047366,158
RTS0047367,120
RTS0047368,188
RTS0047369,152
RTS0047370,117
RTS0047373,125
RTS0047374,107
RTS0047375,101
RTS0047376,194
RTS0047377,154
RTS0047378,239
RTS0047379,346
RTS0047380,268
RTS0047381,89
RTS0047382,99
RTS0047383,114
RTS0047384,105
RTS0047385,82
RTS0047386,199
RTS0047387,144
RTS0047388,189
RTS0047389,211
RTS0047390,176
RTS0047391,314
RTS0047392,189
RTS0047393,388
RTS0047394,87
RTS0047395,80
RTS0047396,402
RTS0047397,130
RTS0047398,81
RTS0047399,96
RTS0047400,97
RTS0047401,126
RTS0047402,244
RTS0047403,111
RTS0047404,267
RTS0047405,250
RTS0047406,104
RTS0047407,109
RTS0047408,161
RTS0047409,524
RTS0047410,286
RTS0047411,307
RTS0047412,318
RTS0047413,181
RTS0047414,403
RTS0047415,378
RTS0047417,272
RTS0047418,536
RTS0047419,397
RTS0047420,485
RTS0047421,100
RTS0047422,88
RTS0047423,91
RTS0047424,94
RTS0047425,71
RTS0047426,492
RTS0047427,476
RTS0047428,315
RTS0047429,243
RTS0047430,431
RTS0047431,102
RTS0047432,415
RTS0047433,352
RTS0047434,347
RTS0047435,495
RTS0047436,76
RTS0047437,57
RTS0047438,92
RTS0047439,89
RTS0047440,67
RTS0047441,664
RTS0047442,634
RTS0047445,617
RTS0047446,634
RTS0047447,89
RTS0047448,72
RTS0047449,99
RTS0047450,99
RTS0047451,88
RTS0047452,112
RTS0047453,66
RTS0047454,116
RTS0047455,93
RTS0047456,92
RTS0047457,99
RTS0047458,95
RTS0047459,101
RTS0047460,98
RTS0047461,106
RTS0047462,156
RTS0047463,169
RTS0047464,206
RTS0047465,156
RTS0047466,179
RTS0047467,120
RTS0047468,130
RTS0047469,97
RTS0047471,132
RTS0047472,102
RTS0047473,128
RTS0047474,95
RTS0047475,72
RTS0047476,115
RTS0047477,372
RTS0047479,232
RTS0047480,204
RTS0047481,307
RTS0047482,82
RTS0047483,84
RTS0047484,90
RTS0047485,76
RTS0047486,101
RTS0047487,76
RTS0047488,100
RTS0047489,90
RTS0047490,80
RTS0047491,87
RTS0047492,306
RTS0047493,230
RTS0047494,306
RTS0047495,251
RTS0047496,157
RTS0047497,255
RTS0047498,169
RTS0047499,346
RTS0047500,201
RTS0047501,176
RTS0047502,89
RTS0047503,93
RTS0047504,500
RTS0047505,396
RTS0047506,548
RTS0047507,203
RTS0047508,154
RTS0047509,202
RTS0047510,206
RTS0047511,132
RTS0047512,1083
RTS0047513,104
RTS0047514,97
RTS0047515,872
RTS0047516,1264
RTS0047517,1535
RTS0047518,1056
RTS0047520,1322
RTS0047521,1467
RTS0047522,142
RTS0047523,131
RTS0047524,138
RTS0047525,107
RTS0047526,195
RTS0047527,94
RTS0047528,97
RTS0047529,121
RTS0047530,107
RTS0047531,120
RTS0047532,79
RTS0047533,63
RTS0047534,66
RTS0047535,76
RTS0047536,101
RTS0047537,130
RTS0047538,842
RTS0047540,683
RTS0047541,809
RTS0047543,196
RTS0047544,276
RTS0047545,303
RTS0047546,339
RTS0047547,137
RTS0047548,553
RTS0047549,317
RTS0047550,229
RTS0047551,376
RTS0047552,230
RTS0047553,262
RTS0047558,176
RTS0047559,106
RTS0047560,91
RTS0047561,100
RTS0047562,125
RTS0047563,256
RTS0047564,180
RTS0047565,180
RTS0047566,195
RTS0047567,89
RTS0047568,126
RTS0047569,106
RTS0047570,135
RTS0047571,115
RTS0047572,118
RTS0047573,84
RTS0047574,221
RTS0047575,266
RTS0047576,191
RTS0047577,158
RTS0047578,74
RTS0047579,91
RTS0047580,74
RTS0047581,91
RTS0047582,95
RTS0047583,62
RTS0047584,88
RTS0047585,87
RTS0047586,89
RTS0047587,65
RTS0047588,93
RTS0047590,110
RTS0047591,86
RTS0047592,71
RTS0047593,102
RTS0047594,152
RTS0047595,90
RTS0047596,97
RTS0047597,111
RTS0047598,174
RTS0047599,163
RTS0047600,155
RTS0047601,590
RTS0047602,257
RTS0047603,109
RTS0047604,115
RTS0047606,82
RTS0047613,229
RTS0047614,205
RTS0047615,136
RTS0047616,377
RTS0047617,289
RTS0047618,82
RTS0047619,80
RTS0047620,54
RTS0047621,92
RTS0047622,59
RTS0047624,112
RTS0047625,84
RTS0047626,98
RTS0047627,109
RTS0047628,87
RTS0047629,67
RTS0047630,40
RTS0047631,77
RTS0047632,129
RTS0047633,68
RTS0047634,81
RTS0047635,75
RTS0047636,85
RTS0047637,87
RTS0047638,75
RTS0047639,88
RTS0047640,77
RTS0047641,71
RTS0047642,84
RTS0047643,68
RTS0047644,98
RTS0047645,74
RTS0047646,86
RTS0047647,61
RTS0047648,126
RTS0047649,100
RTS0047650,65
RTS0047651,64
RTS0047652,71
RTS0047653,84
RTS0047654,84
RTS0047656,96
RTS0047657,97
RTS0047658,64
RTS0047659,80
RTS0047660,70
RTS0047661,104
RTS0047662,108
RTS0047663,54
RTS0047664,76
RTS0047665,90
RTS0047666,71
RTS0047667,67
RTS0047668,96
RTS0047669,93
RTS0047670,108
RTS0047672,93
RTS0047673,90
RTS0047674,114
RTS0047675,96
RTS0047676,75
RTS0047677,97
RTS0047678,95
RTS0047679,101
RTS0047680,109
RTS0047681,77
RTS0047682,96
RTS0047684,65
RTS0047685,58
RTS0047686,95
RTS0047687,88
RTS0047688,105
RTS0047689,111
RTS0047691,70
RTS0047692,99
RTS0047693,102
RTS0047694,99
RTS0047695,89
RTS0047696,76
RTS0047697,80
RTS0047698,107
RTS0047699,74
RTS0047700,268
RTS0047701,75
RTS0047702,102
RTS0047703,159
RTS0047704,118
RTS0047705,142
RTS0047706,129
RTS0047707,155
RTS0047708,401
RTS0047709,264
RTS0047710,69
RTS0047711,107
RTS0047712,95
RTS0047713,159
RTS0047714,218
RTS0047715,153
RTS0047716,205
RTS0047717,198
RTS0047718,108
RTS0047720,83
RTS0047721,82
RTS0047722,80
RTS0047723,122
RTS0047724,221
RTS0047725,239
RTS0047726,189
RTS0047727,176
RTS0047728,200
RTS0047729,87
RTS0047730,124
RTS0047731,90
RTS0047732,113
RTS0047733,113
RTS0047734,223
RTS0047735,145
RTS0047736,306
RTS0047737,241
RTS0047738,225
RTS0047739,104
RTS0047740,121
RTS0047741,142
RTS0047742,121
RTS0047743,95
RTS0047744,325
RTS0047745,381
RTS0047746,163
RTS0047747,219
RTS0047748,247
RTS0047749,160
RTS0047750,91
RTS0047752,83
RTS0047753,96
RTS0047754,226
RTS0047755,247
RTS0047756,219
RTS0047757,191
RTS0047758,241
RTS0047759,61
RTS0047760,130
RTS0047761,86
RTS0047762,79
RTS0047763,107
RTS0047764,101
RTS0047765,119
RTS0047766,113
RTS0047767,105
RTS0047768,125
RTS0047769,79
RTS0047770,78
RTS0047771,94
RTS0047772,90
RTS0047773,72
RTS0047774,99
RTS0047775,85
RTS0047776,102
RTS0047777,59
RTS0047778,85
RTS0047779,95
RTS0047780,146
RTS0047781,159
RTS0047782,215
RTS0047783,119
RTS0047784,167
RTS0047785,81
RTS0047786,799
RTS0047787,198
RTS0047788,108
RTS0047789,145
RTS0047790,112
RTS0047791,186
RTS0047792,214
RTS0047793,814
RTS0047794,60
RTS0047795,52
RTS0047796,124
RTS0047797,136
RTS0047798,119
RTS0047799,130
RTS0047800,132
RTS0047801,8631
RTS0047802,7404
RTS0047803,118
RTS0047804,83
RTS0047805,191
RTS0047806,282
RTS0047807,439
RTS0047808,217
RTS0047809,81
RTS0047810,247
RTS0047811,3450
RTS0047812,98
RTS0047813,110
RTS0047814,91
RTS0047816,168
RTS0047817,143
RTS0047818,114
RTS0047819,88
RTS0047820,86
RTS0047821,582
RTS0047822,80
RTS0047823,120
RTS0047824,91
RTS0047825,154
RTS0047826,91
RTS0047827,415
RTS0047828,99
RTS0047829,119
RTS0047830,72
RTS0047831,83
RTS0047832,76
RTS0047833,88
RTS0047834,68
RTS0047835,354
RTS0047836,357
RTS0047837,340
RTS0047838,1066
RTS0047839,481
RTS0047840,100
RTS0047841,84
RTS0047842,87
RTS0047843,80
RTS0047844,55
RTS0047845,106
RTS0047846,89
RTS0047847,84
RTS0047848,76
RTS0047849,114
RTS0047850,74
RTS0047851,120
RTS0047852,162
RTS0047853,95
RTS0047854,104
RTS0047855,94
RTS0047856,111
RTS0047857,120
RTS0047858,101
RTS0047859,83
RTS0047860,92
RTS0047861,88
RTS0047862,86
RTS0047863,73
RTS0047864,82
RTS0047865,237
RTS0047866,380
RTS0047867,82
RTS0047868,98
RTS0047869,141
RTS0047870,285
RTS0047871,152
RTS0047872,187
RTS0047873,118
RTS0047874,87
RTS0047875,111
RTS0047876,102
RTS0047877,1920
RTS0047878,180
RTS0047879,260
RTS0047880,88
RTS0047881,195
RTS0047882,106
RTS0047883,153
RTS0047884,116
RTS0047885,103
RTS0047886,64
RTS0047890,704
RTS0047891,482
RTS0047892,340
RTS0047893,138
RTS0047894,102
RTS0047895,124
RTS0047896,109
RTS0047897,117
RTS0047898,101
RTS0047899,91
RTS0047900,168
RTS0047901,84
RTS0047902,133
RTS0047903,221
RTS0047904,204
RTS0047905,241
RTS0047906,189
RTS0047907,1270
RTS0047908,1256
RTS0047909,1360
RTS0047910,146
RTS0047912,129
RTS0047913,152
RTS0047914,161
RTS0047915,53
RTS0047916,122
RTS0047917,101
RTS0047918,2
RTS0047919,76
RTS0047920,519
RTS0047921,958
RTS0047924,79
RTS0047925,92
RTS0047926,79
RTS0047927,101
RTS0047928,170
RTS0047929,77
RTS0047930,82
RTS0047931,73
RTS0047932,169
RTS0047933,193
RTS0047934,89
RTS0047935,677
RTS0047936,99
RTS0047937,126
RTS0047938,106
RTS0047939,435
RTS0047940,962
RTS0047941,90
RTS0047942,86
RTS0047943,68
RTS0047944,176
RTS0047945,159
RTS0047946,258
RTS0047947,118
RTS0047948,75
RTS0047949,89
RTS0047950,76
RTS0047951,151
RTS0047952,169
RTS0047953,4010
RTS0047954,86
RTS0047956,103
RTS0047957,91
RTS0047958,92
RTS0047959,243
RTS0047960,154
RTS0047961,150
RTS0047963,137
RTS0047964,105
RTS0047965,100
RTS0047966,67
RTS0047967,116
RTS0047968,566
RTS0047969,91
RTS0047970,76
RTS0047972,101
RTS0047973,352
RTS0047974,134
RTS0047975,81
RTS0047976,73
RTS0047977,81
RTS0047978,75
RTS0047979,157
RTS0047980,95
RTS0047981,3343
RTS0047982,96
RTS0047985,2701
RTS0047986,174
RTS0047987,103
RTS0047988,996
RTS0047990,107
RTS0047991,677
RTS0047992,88
RTS0047993,74
RTS0047994,81
RTS0047995,86
RTS0047996,80
RTS0047997,265
RTS0047998,434
RTS0047999,91
RTS0048000,89
RTS0048001,77
RTS0048003,223
RTS0048005,94
RTS0048006,83
RTS0048008,82
RTS0048009,102
RTS0048012,110
RTS0048013,80
RTS0048014,87
RTS0048015,319
RTS0048016,436
RTS0048017,154
RTS0048018,216
RTS0048019,344
RTS0048020,94
RTS0048021,82
RTS0048022,97
RTS0048023,92
RTS0048024,81
RTS0048026,137
RTS0048027,240
RTS0048028,103
RTS0048029,52
RTS0048030,67
RTS0048031,79
RTS0048032,77
RTS0048033,67
RTS0048034,105
RTS0048035,66
RTS0048036,115
RTS0048037,96
RTS0048038,281
RTS0048040,140
RTS0048041,107
RTS0048042,151
RTS0048043,186
RTS0048044,87
RTS0048045,86
RTS0048046,111
RTS0048047,102
RTS0048048,99
RTS0048049,95
RTS0048050,91
RTS0048051,151
RTS0048052,262
RTS0048053,191
RTS0048054,338
RTS0048055,105
RTS0048056,111
RTS0048057,77
RTS0048058,56
RTS0048059,88
RTS0048060,85
RTS0048061,170
RTS0048062,79
RTS0048063,98
RTS0048064,397
RTS0048065,247
RTS0048066,410
RTS0048067,64
RTS0048068,93
RTS0048069,88
RTS0048070,86
RTS0048071,134
RTS0048072,87
RTS0048073,87
RTS0048074,68
RTS0048076,146
RTS0048077,193
RTS0048078,143
RTS0048079,184
RTS0048080,127
RTS0048081,315
RTS0048082,102
RTS0048084,96
RTS0048085,101
RTS0048086,78
RTS0048087,131
RTS0048088,64
RTS0048089,262
RTS0048090,251
RTS0048091,120
RTS0048092,93
RTS0048093,536
RTS0048094,82
RTS0048096,81
RTS0048097,104
RTS0048098,13894
RTS0048099,18979
RTS0048100,20655
RTS0048101,14762
RTS0048102,17345
RTS0048104,144
RTS0048105,124
RTS0048106,124
RTS0048107,129
RTS0048108,127
RTS0048109,69
RTS0048110,81
RTS0048111,55
RTS0048112,71
RTS0048113,83
RTS0048114,67
RTS0048115,98
RTS0048116,94
RTS0048117,78
RTS0048118,89
RTS0048120,74
RTS0048126,79
RTS0048127,121
RTS0048129,206
RTS0048130,85
RTS0048131,454
RTS0048132,597
RTS0048133,152
RTS0048134,743
RTS0048135,838
RTS0048136,59
RTS0048138,106
RTS0048139,226
RTS0048140,123
RTS0048141,89
RTS0048142,95
RTS0048144,92
RTS0048145,96
RTS0048146,73
RTS0048147,66
RTS0048148,70
RTS0048149,70
RTS0048150,107
RTS0048151,101
RTS0048152,108
RTS0048153,130
RTS0048154,128
RTS0048155,111
RTS0048156,380
RTS0048158,274
RTS0048159,110
RTS0048160,3202
RTS0048161,2746
RTS0048162,233
RTS0048163,234
RTS0048164,1582
RTS0048165,523
RTS0048166,177
RTS0048167,213
RTS0048168,143
RTS0048169,185
RTS0048170,143
RTS0048171,238
RTS0048172,267
RTS0048173,103
RTS0048175,155
RTS0048176,88
RTS0048177,69
RTS0048178,120
RTS0048179,89
RTS0048180,106
RTS0048181,192
RTS0048182,164
RTS0048183,271
RTS0048184,253
RTS0048185,277
RTS0048186,195
RTS0048188,244
RTS0048189,317
RTS0048190,212
RTS0048191,193
RTS0048192,286
RTS0048193,234
RTS0048194,278
RTS0048195,247
RTS0048196,254
RTS0048197,385
RTS0048198,359
RTS0048200,304
RTS0048201,206
RTS0048202,137
RTS0048203,180
RTS0048204,159
RTS0048205,148
RTS0048207,190
RTS0048208,245
RTS0048209,215
RTS0048210,192
RTS0048211,254
RTS0048212,113
RTS0048213,138
RTS0048214,94
RTS0048215,149
RTS0048216,176
RTS0048217,164
RTS0048218,184
RTS0048219,130
RTS0048220,151
RTS0048221,137
RTS0048222,112
RTS0048223,121
RTS0048224,184
RTS0048225,155
RTS0048226,159
RTS0048227,484
RTS0048228,130
RTS0048229,104
RTS0048230,230
RTS0048231,298
RTS0048232,119
RTS0048233,93
RTS0048234,107
RTS0048235,136
RTS0048236,119
RTS0048237,158
RTS0048238,257
RTS0048239,163
RTS0048240,164
RTS0048241,181
RTS0048242,261
RTS0048243,209
RTS0048244,222
RTS0048245,116
RTS0048246,192
RTS0049343,144
RTS0049344,137
RTS0049345,94
RTS0049346,77
RTS0049347,106
RTS0049348,114
RTS0049349,84
RTS0049350,108
RTS0049351,67
RTS0049352,71
RTS0049353,64
RTS0049354,69
RTS0049355,62
RTS0049356,75
RTS0049357,72
RTS0049358,70
RTS0049359,61
RTS0049360,149
RTS0049361,91
RTS0049362,91
RTS0049363,118
RTS0049364,133
RTS0049365,87
RTS0049366,893
RTS0049367,2033
RTS0049368,121
RTS0049369,104
RTS0049370,58
RTS0049371,120
RTS0049372,179
RTS0049373,160
RTS0049374,152
RTS0049375,116
RTS0049376,145
RTS0049377,119
RTS0049378,126
RTS0049379,84
RTS0049380,151
RTS0049381,123
RTS0049382,110
RTS0049383,110
RTS0049384,111
RTS0049385,66
RTS0049386,132
RTS0049387,84
RTS0049388,74
RTS0049389,88
RTS0049390,3316
RTS0049391,2957
RTS0049392,2341
RTS0049393,3846
RTS0049394,1796
RTS0049395,954
RTS0049396,4068
RTS0049397,4388
RTS0049398,4831
RTS0049399,2870
RTS0049400,109
RTS0049401,89
RTS0049402,112
RTS0049403,74
RTS0049404,96
RTS0049405,62
RTS0049406,72
RTS0049407,95
RTS0049408,110
RTS0049409,79
RTS0049410,74
RTS0049411,106
RTS0049412,77
RTS0049413,83
RTS0049414,67
RTS0049415,69
RTS0049416,95
RTS0049417,97
RTS0049418,97
RTS0049419,73
RTS0049420,61
RTS0049421,94
RTS0049422,55
RTS0049423,75
RTS0049424,125
RTS0049425,131
RTS0049426,238
RTS0049427,218
RTS0049428,89
RTS0049429,248
RTS0049430,307
RTS0049431,214
RTS0049432,109
RTS0049433,92
RTS0049434,72
RTS0049435,81
RTS0049436,81
RTS0049437,603
RTS0049438,147
RTS0049439,487
RTS0049440,346
RTS0049441,463
RTS0049442,445
RTS0049443,346
RTS0049444,1448
RTS0049445,109
RTS0049446,145
RTS0049447,145
RTS0049448,83
RTS0049449,147
RTS0049450,127
RTS0049451,117
RTS0049452,78
RTS0049453,193
RTS0049454,74
RTS0049455,89
RTS0049456,101
RTS0049457,415
RTS0049458,114
RTS0049459,434
RTS0049460,636
RTS0049461,773
RTS0049462,980
RTS0049463,109
RTS0049464,128
RTS0049465,103
RTS0049466,82
RTS0049467,103
RTS0049468,119
RTS0049469,83
RTS0049470,109
RTS0049471,176
RTS0049472,129
RTS0049473,502
RTS0049474,75
RTS0049475,93
RTS0049476,92
RTS0049477,98
RTS0049478,108
RTS0049479,26531
RTS0049480,2201
RTS0049481,39
RTS0049482,67
RTS0049483,59
RTS0049484,124
RTS0049485,144
RTS0997079,57
RTS0997080,183
RTS0997081,87
RTS0997082,75
RTS0997083,54
RTS0997084,65
RTS0997085,62
RTS0997086,83
RTS0997087,60
RTS0997088,112858
RTS0997089,24916
RTS0997090,133
RTS0997091,102
RTS0997092,77
RTS0997093,63
RTS0997094,13
RTS0997095,71
RTS0997096,66
RTS0997097,25
RTS0997098,85
RTS0997099,67
RTS0997100,71
RTS0997101,57
RTS0997102,46
RTS0997103,45
RTS0997104,51
RTS0997105,40
RTS0997106,66
RTS0997107,47
RTS0997108,63
RTS0997109,53
RTS0997110,54
RTS0997111,60
RTS0997112,52
RTS0997113,48
RTS0997114,38
RTS0997115,48
RTS0997116,61
RTS0997117,65
RTS0997118,59
RTS0997119,58
RTS0997120,50
RTS0997121,467
RTS0997122,787
RTS0997123,664
RTS0997124,472
RTS0997125,1125
RTS0997126,1824
RTS0997127,1593
RTS0997128,1154
RTS0997129,2236
RTS0997130,390
</Code_Summary>
