# Supplementary material for: Spatial meta-transcriptomics reveal associations of intratumor bacteria burden with lung cancer cells showing a distinct oncogenic signature
Source: J Immunother Cancer. 2022 Jul 6;10(7):e004698. doi: 10.1136/jitc-2022-004698 (PMC9260850; doi:10.1136/jitc-2022-004698)
Supplement: Supplementary data [file jitc-2022-004698supp009.zip › DSP-1001250002848-E-E01.dcc]

<Header>
FileVersion,0.02
SoftwareVersion,"GeoMx_NGS_Pipeline_ 2.0.0"
Date,2020-6-15
</Header>

<Scan_Attributes>
ID,DSP-1001250002848-E-E01
Plate_ID,1001250002848
Well,E01
</Scan_Attributes>

<NGS_Processing_Attributes>
SeqSetId,
tamperedIni,No
Raw,3067099
Trimmed,3049393
Stitched,3026814
Aligned,2970604
umiQ30,0.9912
rtsQ30,0.9908
</NGS_Processing_Attributes>


<Code_Summary>
RTS0039454,115
RTS0039455,65
RTS0039456,86
RTS0039457,191
RTS0039458,58
RTS0039459,59
RTS0039460,45
RTS0039461,78
RTS0039462,48
RTS0039463,65
RTS0039464,47
RTS0039465,87
RTS0039466,53
RTS0039467,81
RTS0039468,39
RTS0039469,44
RTS0039470,62
RTS0039471,53
RTS0039472,79
RTS0039473,32
RTS0039474,56
RTS0039475,49
RTS0039476,89
RTS0039477,66
RTS0039478,58
RTS0039479,64
RTS0039480,54
RTS0039481,55
RTS0039482,51
RTS0039483,59
RTS0039484,45
RTS0039485,61
RTS0039486,57
RTS0039487,36
RTS0039488,42
RTS0039489,56
RTS0039490,52
RTS0039491,56
RTS0039492,46
RTS0039493,63
RTS0039494,43
RTS0039495,58
RTS0039496,47
RTS0039497,56
RTS0039498,43
RTS0039499,104
RTS0039500,59
RTS0039501,80
RTS0039502,84
RTS0039503,75
RTS0039504,55
RTS0039505,44
RTS0039506,44
RTS0039507,57
RTS0039508,45
RTS0039509,55
RTS0039510,63
RTS0039511,319
RTS0039512,129
RTS0039513,107
RTS0039514,583
RTS0039515,420
RTS0039516,49
RTS0039517,50
RTS0039518,53
RTS0039519,36
RTS0039520,47
RTS0039521,34
RTS0039522,31
RTS0039523,50
RTS0039524,67
RTS0039525,45
RTS0039526,64
RTS0039527,78
RTS0039528,63
RTS0039529,77
RTS0039530,61
RTS0039531,63
RTS0039532,39
RTS0039533,55
RTS0039534,35
RTS0039535,60
RTS0039536,54
RTS0039537,57
RTS0039538,50
RTS0039539,49
RTS0039540,42
RTS0039541,55
RTS0039542,55
RTS0039543,55
RTS0039544,35
RTS0039545,47
RTS0039546,43
RTS0039547,37
RTS0039548,44
RTS0039549,57
RTS0039550,33
RTS0039551,49
RTS0039552,44
RTS0039553,50
RTS0039554,52
RTS0039555,67
RTS0039556,39
RTS0039557,62
RTS0039558,43
RTS0039559,47
RTS0039560,55
RTS0039561,38
RTS0039562,92
RTS0039563,59
RTS0039564,59
RTS0039565,84
RTS0039566,40
RTS0039567,43
RTS0039568,39
RTS0039569,46
RTS0039570,61
RTS0039571,47
RTS0039572,48
RTS0039573,55
RTS0039574,42
RTS0039575,51
RTS0039576,35
RTS0039577,57
RTS0039578,38
RTS0039579,45
RTS0039580,47
RTS0039581,36
RTS0039582,74
RTS0039583,75
RTS0039584,59
RTS0039585,45
RTS0039586,56
RTS0039587,46
RTS0039588,40
RTS0039589,47
RTS0039590,51
RTS0039591,50
RTS0039592,56
RTS0039593,48
RTS0039594,45
RTS0039595,45
RTS0039596,50
RTS0039597,56
RTS0039598,50
RTS0039599,41
RTS0039600,43
RTS0039601,33
RTS0039602,43
RTS0039603,33
RTS0039604,50
RTS0039605,45
RTS0039606,34
RTS0039607,42
RTS0039608,51
RTS0039609,41
RTS0039610,50
RTS0039611,61
RTS0039612,36
RTS0039613,49
RTS0039614,52
RTS0039615,32
RTS0039616,52
RTS0039617,38
RTS0039619,45
RTS0039620,51
RTS0039621,41
RTS0039622,47
RTS0039623,43
RTS0039624,42
RTS0039625,38
RTS0039626,46
RTS0039627,48
RTS0039628,40
RTS0039629,35
RTS0039630,56
RTS0039631,35
RTS0039632,35
RTS0039633,43
RTS0039634,53
RTS0039635,53
RTS0039636,69
RTS0039637,38
RTS0039638,52
RTS0039639,65
RTS0039640,43
RTS0039641,47
RTS0039642,57
RTS0039643,47
RTS0039644,40
RTS0039645,36
RTS0039646,42
RTS0039647,41
RTS0039648,53
RTS0039649,54
RTS0039650,49
RTS0039651,48
RTS0039652,74
RTS0039653,52
RTS0039654,56
RTS0039655,42
RTS0039656,164
RTS0039657,149
RTS0039658,85
RTS0039659,147
RTS0039660,63
RTS0039661,53
RTS0039662,31
RTS0039663,35
RTS0039664,47
RTS0039665,52
RTS0039666,47
RTS0039667,47
RTS0039668,57
RTS0039669,66
RTS0039670,44
RTS0039671,70
RTS0039672,54
RTS0039673,47
RTS0039674,47
RTS0039675,47
RTS0039676,54
RTS0039677,57
RTS0039678,41
RTS0039679,58
RTS0039680,41
RTS0039681,55
RTS0039682,66
RTS0039683,45
RTS0039684,47
RTS0039685,53
RTS0039686,103
RTS0039687,116
RTS0039688,91
RTS0039689,79
RTS0039690,52
RTS0039691,55
RTS0039692,40
RTS0039693,42
RTS0039694,58
RTS0039695,32
RTS0039696,62
RTS0039697,53
RTS0039698,61
RTS0039699,56
RTS0039700,40
RTS0039701,56
RTS0039702,87
RTS0039703,125
RTS0039704,93
RTS0039705,64
RTS0039706,55
RTS0039707,45
RTS0039708,51
RTS0039709,48
RTS0039710,48
RTS0039711,34
RTS0039712,76
RTS0039713,65
RTS0039714,62
RTS0039715,49
RTS0039716,40
RTS0039717,38
RTS0039718,39
RTS0039719,43
RTS0039720,85
RTS0039721,47
RTS0039722,63
RTS0039723,61
RTS0039724,52
RTS0039725,70
RTS0039726,68
RTS0039727,56
RTS0039728,54
RTS0039729,60
RTS0039730,49
RTS0039731,49
RTS0039732,59
RTS0039733,68
RTS0039734,55
RTS0039735,60
RTS0039736,79
RTS0039737,48
RTS0039738,44
RTS0039739,54
RTS0039740,41
RTS0039741,50
RTS0039742,40
RTS0039743,37
RTS0039744,42
RTS0039745,56
RTS0039746,78
RTS0039747,193
RTS0039749,130
RTS0039750,72
RTS0039751,44
RTS0039752,40
RTS0039753,56
RTS0039754,52
RTS0039755,42
RTS0039756,40
RTS0039757,48
RTS0039758,49
RTS0039759,38
RTS0039760,33
RTS0039761,53
RTS0039762,40
RTS0039763,49
RTS0039764,42
RTS0039765,23
RTS0039766,51
RTS0039767,37
RTS0039768,46
RTS0039769,54
RTS0039770,64
RTS0039771,50
RTS0039772,62
RTS0039773,46
RTS0039774,50
RTS0039775,71
RTS0039776,56
RTS0039777,55
RTS0039778,50
RTS0039779,41
RTS0039780,46
RTS0039781,51
RTS0039782,46
RTS0039783,62
RTS0039784,38
RTS0039785,53
RTS0039786,53
RTS0039787,41
RTS0039788,41
RTS0039789,56
RTS0039790,60
RTS0039791,58
RTS0039792,56
RTS0039793,46
RTS0039794,65
RTS0039795,63
RTS0039796,40
RTS0039797,55
RTS0039798,45
RTS0039799,55
RTS0039800,48
RTS0039801,55
RTS0039802,34
RTS0039803,51
RTS0039804,38
RTS0039805,49
RTS0039806,61
RTS0039807,52
RTS0039808,39
RTS0039809,53
RTS0039810,87
RTS0039811,40
RTS0039812,69
RTS0039813,57
RTS0039814,85
RTS0039815,75
RTS0039816,72
RTS0039817,73
RTS0039818,52
RTS0039819,69
RTS0039820,67
RTS0039821,57
RTS0039822,49
RTS0039823,39
RTS0039824,47
RTS0039825,58
RTS0039826,32
RTS0039827,52
RTS0039828,53
RTS0039829,45
RTS0039830,49
RTS0039831,44
RTS0039832,50
RTS0039833,48
RTS0039834,38
RTS0039835,47
RTS0039836,57
RTS0039838,52
RTS0039839,74
RTS0039840,44
RTS0039841,66
RTS0039842,65
RTS0039843,50
RTS0039844,68
RTS0039845,45
RTS0039846,52
RTS0039847,49
RTS0039848,42
RTS0039849,50
RTS0039850,40
RTS0039851,61
RTS0039852,68
RTS0039853,34
RTS0039854,57
RTS0039855,57
RTS0039856,44
RTS0039857,44
RTS0039858,43
RTS0039859,46
RTS0039860,217
RTS0039861,47
RTS0039862,52
RTS0039863,41
RTS0039864,33
RTS0039865,41
RTS0039866,47
RTS0039867,76
RTS0039868,40
RTS0039869,69
RTS0039870,69
RTS0039871,49
RTS0039872,35
RTS0039873,25
RTS0039874,36
RTS0039875,48
RTS0039876,41
RTS0039877,48
RTS0039878,50
RTS0039879,58
RTS0039880,50
RTS0039881,45
RTS0039882,42
RTS0039883,46
RTS0039884,49
RTS0039885,57
RTS0039886,36
RTS0039887,42
RTS0039888,39
RTS0039890,41
RTS0039891,57
RTS0039892,50
RTS0039893,87
RTS0039894,49
RTS0039895,47
RTS0039896,40
RTS0039897,44
RTS0039898,58
RTS0039899,43
RTS0039900,51
RTS0039901,55
RTS0039902,49
RTS0039903,38
RTS0039904,65
RTS0039905,56
RTS0039906,47
RTS0039907,50
RTS0039908,46
RTS0039909,39
RTS0039910,58
RTS0039911,37
RTS0039912,41
RTS0039913,52
RTS0039914,57
RTS0039915,52
RTS0039916,43
RTS0039917,58
RTS0039918,45
RTS0039919,42
RTS0039920,35
RTS0039921,47
RTS0039922,46
RTS0039923,40
RTS0039924,54
RTS0039925,56
RTS0039926,46
RTS0039927,47
RTS0039928,50
RTS0039929,63
RTS0039930,56
RTS0039931,71
RTS0039932,37
RTS0039933,41
RTS0039934,55
RTS0039935,46
RTS0039936,38
RTS0039937,58
RTS0039938,52
RTS0039939,41
RTS0039940,50
RTS0039941,45
RTS0039942,40
RTS0039943,38
RTS0039944,42
RTS0039945,39
RTS0039946,48
RTS0039947,62
RTS0039948,66
RTS0039949,49
RTS0039950,59
RTS0039951,49
RTS0039952,45
RTS0039953,50
RTS0039954,47
RTS0039955,40
RTS0039956,72
RTS0039957,74
RTS0039958,85
RTS0039959,66
RTS0039960,89
RTS0039961,36
RTS0039962,45
RTS0039963,48
RTS0039964,49
RTS0039965,43
RTS0039966,51
RTS0039967,38
RTS0039968,53
RTS0039969,52
RTS0039970,51
RTS0039971,61
RTS0039972,54
RTS0039973,37
RTS0039974,57
RTS0039975,51
RTS0039976,42
RTS0039977,56
RTS0039978,50
RTS0039979,56
RTS0039980,44
RTS0039981,51
RTS0039982,46
RTS0039983,65
RTS0039984,49
RTS0039985,54
RTS0039986,91
RTS0039987,108
RTS0039988,74
RTS0039989,78
RTS0039990,44
RTS0039991,58
RTS0039992,42
RTS0039993,34
RTS0039994,32
RTS0039995,53
RTS0039996,102
RTS0039997,101
RTS0039998,107
RTS0039999,90
RTS0040000,84
RTS0040001,41
RTS0040002,45
RTS0040003,51
RTS0040004,34
RTS0040005,54
RTS0040006,57
RTS0040007,58
RTS0040008,38
RTS0040009,40
RTS0040010,56
RTS0040011,54
RTS0040012,34
RTS0040013,50
RTS0040014,56
RTS0040015,48
RTS0040016,56
RTS0040017,49
RTS0040018,54
RTS0040019,42
RTS0040020,54
RTS0040021,43
RTS0040022,28
RTS0040023,41
RTS0040024,49
RTS0040025,40
RTS0040026,58
RTS0040027,76
RTS0040028,49
RTS0040029,58
RTS0040030,83
RTS0040031,60
RTS0040032,47
RTS0040033,44
RTS0040034,46
RTS0040035,36
RTS0040036,54
RTS0040037,44
RTS0040038,41
RTS0040039,56
RTS0040040,42
RTS0040041,39
RTS0040042,42
RTS0040043,48
RTS0040044,57
RTS0040045,53
RTS0040046,50
RTS0040047,63
RTS0040048,54
RTS0040049,47
RTS0040050,45
RTS0040051,59
RTS0040052,48
RTS0040053,55
RTS0040054,54
RTS0040055,53
RTS0040056,48
RTS0040057,52
RTS0040058,43
RTS0040059,51
RTS0040060,54
RTS0040061,40
RTS0040062,45
RTS0040063,48
RTS0040064,62
RTS0040065,57
RTS0040066,59
RTS0040067,61
RTS0040068,54
RTS0040069,51
RTS0040070,51
RTS0040071,46
RTS0040072,63
RTS0040073,47
RTS0040074,55
RTS0040075,58
RTS0040076,48
RTS0040077,59
RTS0040078,43
RTS0040079,56
RTS0040080,56
RTS0040081,51
RTS0040082,36
RTS0040083,44
RTS0040084,66
RTS0040085,43
RTS0040086,46
RTS0040087,40
RTS0040088,52
RTS0040089,48
RTS0040090,51
RTS0040091,54
RTS0040092,38
RTS0040093,52
RTS0040094,40
RTS0040095,44
RTS0040096,46
RTS0040097,44
RTS0040098,32
RTS0040099,52
RTS0040100,49
RTS0040101,41
RTS0040102,30
RTS0040103,33
RTS0040104,42
RTS0040105,49
RTS0040106,49
RTS0040107,48
RTS0040108,52
RTS0040109,49
RTS0040110,64
RTS0040111,41
RTS0040112,59
RTS0040113,29
RTS0040114,36
RTS0040115,54
RTS0040116,88
RTS0040117,64
RTS0040118,48
RTS0040119,77
RTS0040120,88
RTS0040121,52
RTS0040122,43
RTS0040123,42
RTS0040124,37
RTS0040125,52
RTS0040126,55
RTS0040127,55
RTS0040128,43
RTS0040129,33
RTS0040130,60
RTS0040131,40
RTS0040132,41
RTS0040133,53
RTS0040134,42
RTS0040135,52
RTS0040136,26
RTS0040137,34
RTS0040138,48
RTS0040139,36
RTS0040140,31
RTS0040141,56
RTS0040142,42
RTS0040143,43
RTS0040144,47
RTS0040145,39
RTS0040146,46
RTS0040147,57
RTS0040148,46
RTS0040149,46
RTS0040150,35
RTS0040151,34
RTS0040152,50
RTS0040153,41
RTS0040154,34
RTS0040155,64
RTS0040156,63
RTS0040157,46
RTS0040158,42
RTS0040159,50
RTS0040160,47
RTS0040161,43
RTS0040162,38
RTS0040163,40
RTS0040164,47
RTS0040165,46
RTS0040166,36
RTS0040167,49
RTS0040168,40
RTS0040169,65
RTS0040170,51
RTS0040171,21
RTS0040172,38
RTS0040173,29
RTS0040174,39
RTS0040175,50
RTS0040176,41
RTS0040177,44
RTS0040178,36
RTS0040179,19
RTS0040180,55
RTS0040181,42
RTS0040182,55
RTS0040183,42
RTS0040184,30
RTS0040185,24
RTS0040186,50
RTS0040187,40
RTS0040188,28
RTS0040189,55
RTS0040190,51
RTS0040191,49
RTS0040192,26
RTS0040193,34
RTS0040194,55
RTS0040195,48
RTS0040196,51
RTS0040197,42
RTS0040198,39
RTS0040199,64
RTS0040200,37
RTS0040201,63
RTS0040202,58
RTS0040203,69
RTS0040204,54
RTS0040205,50
RTS0040206,41
RTS0040207,43
RTS0040208,54
RTS0040209,59
RTS0040210,54
RTS0040211,56
RTS0040212,59
RTS0040213,40
RTS0040214,55
RTS0040215,71
RTS0040216,46
RTS0040217,42
RTS0040218,32
RTS0040219,39
RTS0040220,36
RTS0040221,56
RTS0040222,42
RTS0040223,46
RTS0040224,28
RTS0040225,47
RTS0040226,47
RTS0040227,34
RTS0040228,45
RTS0040229,30
RTS0040230,39
RTS0040231,39
RTS0040232,50
RTS0040233,46
RTS0040234,58
RTS0040235,48
RTS0040236,43
RTS0040237,43
RTS0040238,51
RTS0040239,69
RTS0040240,37
RTS0040241,40
RTS0040242,49
RTS0040243,35
RTS0040244,56
RTS0040245,59
RTS0040246,40
RTS0040247,48
RTS0040248,48
RTS0040249,51
RTS0040250,37
RTS0040251,46
RTS0040252,48
RTS0040253,44
RTS0040254,36
RTS0040255,49
RTS0040256,35
RTS0040257,29
RTS0040258,44
RTS0040259,40
RTS0040260,61
RTS0040261,38
RTS0040262,43
RTS0040263,65
RTS0040264,37
RTS0040265,52
RTS0040266,44
RTS0040267,39
RTS0040268,35
RTS0040269,41
RTS0040270,48
RTS0040271,51
RTS0040272,45
RTS0040273,59
RTS0040274,64
RTS0040275,56
RTS0040276,55
RTS0040277,35
RTS0040278,77
RTS0040279,62
RTS0040280,49
RTS0040281,45
RTS0040282,48
RTS0040283,53
RTS0040284,50
RTS0040285,45
RTS0040286,48
RTS0040287,53
RTS0040288,43
RTS0040289,44
RTS0040290,56
RTS0040291,43
RTS0040292,41
RTS0040293,46
RTS0040294,51
RTS0040295,49
RTS0040296,45
RTS0040297,65
RTS0040298,48
RTS0040299,45
RTS0040300,38
RTS0040301,55
RTS0040302,43
RTS0040303,52
RTS0040304,36
RTS0040305,57
RTS0040306,36
RTS0040307,36
RTS0040308,39
RTS0040309,44
RTS0040310,47
RTS0040311,55
RTS0040312,46
RTS0040313,46
RTS0040314,50
RTS0040315,36
RTS0040316,37
RTS0040317,41
RTS0040318,46
RTS0040319,63
RTS0040320,40
RTS0040321,48
RTS0040322,48
RTS0040323,42
RTS0040324,62
RTS0040325,43
RTS0040326,37
RTS0040327,50
RTS0040328,35
RTS0040329,70
RTS0040330,51
RTS0040331,54
RTS0040332,38
RTS0040333,42
RTS0040334,41
RTS0040335,47
RTS0040336,32
RTS0040337,43
RTS0040338,31
RTS0040339,35
RTS0040340,43
RTS0040341,59
RTS0040342,43
RTS0040343,49
RTS0040344,61
RTS0040345,63
RTS0040346,36
RTS0040347,46
RTS0040348,50
RTS0040349,49
RTS0040350,47
RTS0040351,49
RTS0040352,64
RTS0040353,58
RTS0040354,59
RTS0040355,41
RTS0040356,79
RTS0040357,87
RTS0040358,55
RTS0040359,52
RTS0040360,79
RTS0040361,76
RTS0040363,40
RTS0040364,49
RTS0040365,70
RTS0040366,36
RTS0040367,59
RTS0040368,73
RTS0040369,70
RTS0040370,57
RTS0040371,54
RTS0040372,58
RTS0040373,72
RTS0040374,43
RTS0040375,38
RTS0040376,66
RTS0040377,59
RTS0040378,66
RTS0040379,42
RTS0040380,35
RTS0040381,42
RTS0040382,41
RTS0040383,50
RTS0040384,41
RTS0040385,41
RTS0040386,64
RTS0040387,47
RTS0040388,58
RTS0040389,30
RTS0040390,68
RTS0040391,66
RTS0040392,55
RTS0040393,51
RTS0040394,55
RTS0040395,49
RTS0040396,47
RTS0040397,61
RTS0040398,53
RTS0040399,53
RTS0040400,54
RTS0040401,55
RTS0040402,73
RTS0040403,71
RTS0040404,88
RTS0040405,36
RTS0040406,46
RTS0040407,50
RTS0040408,67
RTS0040409,41
RTS0040410,44
RTS0040411,39
RTS0040412,39
RTS0040413,52
RTS0040414,50
RTS0040415,65
RTS0040416,95
RTS0040417,49
RTS0040418,50
RTS0040419,155
RTS0040420,101
RTS0040421,49
RTS0040422,71
RTS0040423,53
RTS0040424,52
RTS0040425,53
RTS0040426,42
RTS0040428,63
RTS0040429,37
RTS0040430,55
RTS0040431,49
RTS0040432,35
RTS0040433,51
RTS0040434,60
RTS0040435,46
RTS0040436,93
RTS0040437,148
RTS0040438,291
RTS0040439,247
RTS0040440,227
RTS0040441,72
RTS0040442,55
RTS0040443,69
RTS0040444,54
RTS0040445,60
RTS0040446,60
RTS0040447,37
RTS0040448,43
RTS0040449,73
RTS0040450,38
RTS0040451,87
RTS0040452,74
RTS0040453,50
RTS0040454,85
RTS0040455,103
RTS0040456,39
RTS0040457,47
RTS0040458,34
RTS0040459,56
RTS0040460,53
RTS0040461,41
RTS0040462,47
RTS0040463,48
RTS0040464,45
RTS0040465,34
RTS0040466,58
RTS0040467,46
RTS0040468,53
RTS0040469,39
RTS0040470,40
RTS0040471,35
RTS0040472,40
RTS0040473,33
RTS0040474,34
RTS0040475,24
RTS0040476,49
RTS0040477,44
RTS0040478,44
RTS0040479,31
RTS0040480,37
RTS0040481,56
RTS0040482,44
RTS0040483,45
RTS0040484,59
RTS0040485,60
RTS0040486,52
RTS0040487,27
RTS0040488,40
RTS0040489,40
RTS0040490,58
RTS0040491,39
RTS0040492,43
RTS0040493,56
RTS0040494,53
RTS0040495,53
RTS0040496,37
RTS0040497,60
RTS0040498,43
RTS0040499,48
RTS0040500,63
RTS0040501,55
RTS0040502,36
RTS0040503,47
RTS0040504,49
RTS0040505,36
RTS0040506,54
RTS0040507,53
RTS0040508,35
RTS0040509,29
RTS0040510,25
RTS0040511,37
RTS0040512,45
RTS0040513,43
RTS0040514,46
RTS0040515,49
RTS0040516,58
RTS0040517,69
RTS0040518,65
RTS0040519,41
RTS0040520,45
RTS0040521,45
RTS0040522,24
RTS0040523,33
RTS0040524,37
RTS0040525,29
RTS0040526,58
RTS0040527,36
RTS0040528,43
RTS0040529,51
RTS0040530,47
RTS0040531,60
RTS0040532,64
RTS0040533,47
RTS0040534,47
RTS0040535,51
RTS0040536,46
RTS0040537,60
RTS0040538,55
RTS0040539,46
RTS0040540,31
RTS0040541,47
RTS0040542,52
RTS0040543,52
RTS0040544,66
RTS0040545,45
RTS0040546,33
RTS0040547,25
RTS0040548,41
RTS0040549,37
RTS0040550,55
RTS0040551,22
RTS0040552,43
RTS0040553,52
RTS0040554,31
RTS0040555,44
RTS0040556,55
RTS0040557,28
RTS0040558,38
RTS0040559,63
RTS0040560,34
RTS0040561,45
RTS0040562,29
RTS0040563,53
RTS0040564,49
RTS0040565,45
RTS0040566,41
RTS0040567,56
RTS0040568,41
RTS0040569,57
RTS0040570,41
RTS0040571,47
RTS0040572,31
RTS0040573,49
RTS0040574,34
RTS0040575,50
RTS0040576,54
RTS0040577,47
RTS0040578,41
RTS0040579,37
RTS0040580,55
RTS0040581,41
RTS0040582,54
RTS0040583,48
RTS0040584,59
RTS0040585,50
RTS0040586,55
RTS0040587,47
RTS0040588,36
RTS0040589,40
RTS0040590,57
RTS0040591,60
RTS0040592,41
RTS0040593,18
RTS0040594,33
RTS0040595,50
RTS0040596,48
RTS0040597,52
RTS0040598,37
RTS0040599,44
RTS0040600,43
RTS0040601,40
RTS0040602,58
RTS0040603,54
RTS0040604,48
RTS0040605,45
RTS0040606,59
RTS0040607,60
RTS0040608,64
RTS0040609,48
RTS0040610,65
RTS0040611,51
RTS0040612,47
RTS0040613,63
RTS0040614,49
RTS0040615,57
RTS0040616,38
RTS0040617,51
RTS0040618,48
RTS0040619,76
RTS0040620,37
RTS0040621,37
RTS0040622,44
RTS0040623,58
RTS0040624,53
RTS0040625,64
RTS0040626,32
RTS0040627,48
RTS0040628,48
RTS0040629,62
RTS0040630,63
RTS0040631,77
RTS0040632,59
RTS0040633,59
RTS0040634,61
RTS0040635,47
RTS0040636,49
RTS0040637,53
RTS0040638,43
RTS0040639,42
RTS0040640,49
RTS0040641,60
RTS0040642,69
RTS0040643,64
RTS0040644,58
RTS0040645,67
RTS0040646,45
RTS0040647,36
RTS0040648,63
RTS0040649,40
RTS0040650,31
RTS0040651,63
RTS0040652,43
RTS0040653,51
RTS0040654,47
RTS0040655,44
RTS0040656,63
RTS0040657,49
RTS0040658,47
RTS0040659,42
RTS0040660,32
RTS0040661,46
RTS0040662,42
RTS0040663,30
RTS0040664,44
RTS0040665,41
RTS0040666,52
RTS0040667,44
RTS0040668,35
RTS0040669,43
RTS0040670,44
RTS0040671,32
RTS0040672,43
RTS0040673,41
RTS0040674,32
RTS0040675,44
RTS0040676,62
RTS0040677,49
RTS0040678,112
RTS0040679,97
RTS0040680,185
RTS0040681,64
RTS0040682,67
RTS0040683,106
RTS0040684,127
RTS0040685,63
RTS0040686,45
RTS0040687,51
RTS0040688,34
RTS0040689,24
RTS0040690,48
RTS0040691,39
RTS0040692,57
RTS0040693,55
RTS0040694,54
RTS0040695,39
RTS0040696,45
RTS0040697,41
RTS0040698,45
RTS0040699,52
RTS0040700,46
RTS0040701,35
RTS0040702,89
RTS0040703,134
RTS0040704,100
RTS0040705,108
RTS0040706,53
RTS0040707,45
RTS0040708,32
RTS0040709,48
RTS0040710,63
RTS0040711,38
RTS0040712,31
RTS0040713,53
RTS0040714,41
RTS0040715,56
RTS0040716,44
RTS0040717,49
RTS0040718,38
RTS0040719,37
RTS0040720,46
RTS0040721,38
RTS0040722,47
RTS0040723,61
RTS0040724,43
RTS0040725,42
RTS0040726,66
RTS0040727,72
RTS0040728,101
RTS0040729,94
RTS0040730,68
RTS0040731,52
RTS0040732,46
RTS0040733,53
RTS0040734,45
RTS0040735,46
RTS0040736,109
RTS0040737,112
RTS0040738,121
RTS0040739,118
RTS0040740,93
RTS0040741,56
RTS0040742,45
RTS0040743,94
RTS0040744,55
RTS0040745,102
RTS0040746,70
RTS0040747,61
RTS0040748,54
RTS0040749,69
RTS0040750,71
RTS0040751,41
RTS0040752,52
RTS0040753,49
RTS0040754,35
RTS0040755,44
RTS0040756,51
RTS0040757,47
RTS0040758,60
RTS0040759,81
RTS0040760,80
RTS0040761,67
RTS0040762,49
RTS0040763,55
RTS0040764,60
RTS0040765,62
RTS0040766,35
RTS0040767,60
RTS0040768,71
RTS0040769,58
RTS0040770,43
RTS0040771,53
RTS0040772,66
RTS0040773,52
RTS0040774,55
RTS0040775,52
RTS0040776,30
RTS0040777,49
RTS0040778,44
RTS0040779,42
RTS0040780,50
RTS0040781,69
RTS0040782,77
RTS0040783,43
RTS0040784,57
RTS0040785,43
RTS0040786,52
RTS0040787,42
RTS0040788,58
RTS0040789,46
RTS0040790,49
RTS0040791,46
RTS0040792,52
RTS0040793,42
RTS0040794,27
RTS0040795,46
RTS0040796,66
RTS0040797,64
RTS0040798,48
RTS0040799,39
RTS0040800,39
RTS0040801,66
RTS0040802,70
RTS0040803,48
RTS0040804,36
RTS0040805,46
RTS0040806,47
RTS0040807,57
RTS0040808,52
RTS0040809,46
RTS0040810,45
RTS0040811,47
RTS0040812,63
RTS0040813,48
RTS0040814,51
RTS0040815,44
RTS0040816,58
RTS0040817,39
RTS0040818,42
RTS0040819,49
RTS0040820,74
RTS0040821,60
RTS0040822,55
RTS0040823,33
RTS0040824,53
RTS0040825,62
RTS0040826,71
RTS0040827,72
RTS0040828,58
RTS0040830,65
RTS0040831,41
RTS0040832,60
RTS0040833,45
RTS0040834,43
RTS0040836,105
RTS0040837,71
RTS0040838,95
RTS0040839,69
RTS0040840,68
RTS0040841,51
RTS0040842,44
RTS0040843,75
RTS0040844,59
RTS0040845,51
RTS0040846,53
RTS0040847,46
RTS0040848,30
RTS0040849,60
RTS0040850,57
RTS0040851,49
RTS0040852,29
RTS0040853,60
RTS0040854,65
RTS0040855,56
RTS0040856,45
RTS0040857,49
RTS0040858,49
RTS0040859,29
RTS0040860,54
RTS0040861,74
RTS0040862,57
RTS0040863,61
RTS0040864,49
RTS0040865,57
RTS0040866,54
RTS0040867,41
RTS0040868,45
RTS0040869,51
RTS0040870,34
RTS0040871,39
RTS0040872,56
RTS0040873,43
RTS0040874,51
RTS0040875,55
RTS0040876,48
RTS0040877,38
RTS0040878,44
RTS0040879,38
RTS0040880,39
RTS0040881,48
RTS0040882,35
RTS0040883,29
RTS0040884,56
RTS0040885,61
RTS0040886,74
RTS0040887,64
RTS0040888,62
RTS0040889,74
RTS0040890,53
RTS0040891,44
RTS0040892,42
RTS0040893,43
RTS0040894,24
RTS0040895,42
RTS0040896,41
RTS0040897,42
RTS0040898,41
RTS0040899,38
RTS0040900,43
RTS0040901,56
RTS0040902,48
RTS0040903,29
RTS0040904,50
RTS0040905,42
RTS0040906,50
RTS0040907,45
RTS0040908,36
RTS0040909,43
RTS0040910,32
RTS0040911,54
RTS0040912,57
RTS0040913,49
RTS0040914,41
RTS0040915,49
RTS0040916,46
RTS0040917,42
RTS0040918,61
RTS0040919,33
RTS0040920,47
RTS0040921,53
RTS0040922,46
RTS0040923,79
RTS0040924,61
RTS0040925,66
RTS0040926,37
RTS0040927,35
RTS0040928,44
RTS0040929,33
RTS0040930,42
RTS0040931,36
RTS0040932,57
RTS0040933,44
RTS0040934,58
RTS0040935,49
RTS0040936,35
RTS0040937,61
RTS0040938,38
RTS0040939,65
RTS0040940,53
RTS0040941,67
RTS0040942,50
RTS0040943,37
RTS0040944,84
RTS0040945,49
RTS0040946,50
RTS0040947,74
RTS0040948,61
RTS0040949,52
RTS0040950,56
RTS0040951,40
RTS0040952,38
RTS0040953,33
RTS0040954,41
RTS0040955,46
RTS0040956,63
RTS0040957,44
RTS0040958,47
RTS0040959,42
RTS0040960,47
RTS0040961,36
RTS0040962,34
RTS0040963,60
RTS0040964,47
RTS0040965,50
RTS0040966,47
RTS0040967,71
RTS0040968,55
RTS0040969,43
RTS0040970,49
RTS0040971,59
RTS0040972,54
RTS0040973,44
RTS0040974,40
RTS0040975,41
RTS0040976,59
RTS0040977,54
RTS0040978,42
RTS0040979,67
RTS0040980,58
RTS0040981,33
RTS0040982,52
RTS0040983,43
RTS0040984,87
RTS0040985,54
RTS0040986,134
RTS0040987,132
RTS0040988,68
RTS0040989,85
RTS0040990,64
RTS0040991,61
RTS0040992,32
RTS0040993,53
RTS0040994,65
RTS0040995,34
RTS0040996,40
RTS0040997,51
RTS0040998,52
RTS0040999,63
RTS0041000,47
RTS0041001,46
RTS0041002,42
RTS0041003,68
RTS0041004,45
RTS0041005,49
RTS0041006,55
RTS0041007,33
RTS0041008,52
RTS0041009,40
RTS0041010,35
RTS0041011,45
RTS0041012,44
RTS0041013,42
RTS0041014,48
RTS0041015,53
RTS0041016,46
RTS0041017,44
RTS0041018,42
RTS0041019,35
RTS0041020,46
RTS0041021,48
RTS0041022,58
RTS0041023,74
RTS0041024,58
RTS0041025,75
RTS0041026,47
RTS0041027,48
RTS0041028,53
RTS0041029,48
RTS0041030,53
RTS0041031,51
RTS0041032,49
RTS0041033,45
RTS0041034,50
RTS0041035,52
RTS0041036,54
RTS0041037,37
RTS0041038,50
RTS0041039,31
RTS0041040,57
RTS0041041,36
RTS0041042,60
RTS0041043,46
RTS0041044,48
RTS0041045,49
RTS0041046,138
RTS0041047,262
RTS0041048,113
RTS0041049,464
RTS0041050,442
RTS0041051,59
RTS0041052,40
RTS0041053,36
RTS0041054,50
RTS0041055,45
RTS0041056,49
RTS0041057,45
RTS0041058,51
RTS0041059,37
RTS0041060,56
RTS0041061,67
RTS0041062,75
RTS0041063,64
RTS0041064,46
RTS0041066,58
RTS0041067,64
RTS0041068,58
RTS0041069,58
RTS0041070,61
RTS0041071,55
RTS0041072,64
RTS0041073,47
RTS0041074,36
RTS0041075,47
RTS0041076,55
RTS0041077,56
RTS0041078,38
RTS0041079,47
RTS0041080,83
RTS0041081,61
RTS0041082,52
RTS0041083,70
RTS0041084,37
RTS0041085,47
RTS0041086,61
RTS0041087,74
RTS0041088,53
RTS0041089,43
RTS0041090,61
RTS0041091,37
RTS0041092,53
RTS0041093,40
RTS0041094,54
RTS0041095,59
RTS0041096,46
RTS0041097,53
RTS0041098,49
RTS0041099,39
RTS0041100,44
RTS0041101,44
RTS0041102,55
RTS0041103,51
RTS0041104,68
RTS0041105,59
RTS0041106,272
RTS0041107,855
RTS0041108,644
RTS0041109,455
RTS0041110,145
RTS0041111,54
RTS0041112,52
RTS0041113,52
RTS0041114,61
RTS0041115,65
RTS0041116,44
RTS0041117,43
RTS0041118,57
RTS0041119,48
RTS0041120,49
RTS0041121,60
RTS0041122,50
RTS0041123,50
RTS0041124,32
RTS0041125,51
RTS0041126,83
RTS0041127,65
RTS0041128,42
RTS0041129,46
RTS0041130,43
RTS0041131,82
RTS0041132,89
RTS0041133,61
RTS0041134,76
RTS0041135,111
RTS0041136,49
RTS0041137,45
RTS0041138,43
RTS0041139,56
RTS0041140,48
RTS0041141,48
RTS0041142,41
RTS0041143,45
RTS0041144,40
RTS0041145,44
RTS0041146,76
RTS0041147,35
RTS0041148,54
RTS0041149,47
RTS0041150,60
RTS0041151,69
RTS0041152,49
RTS0041153,45
RTS0041154,47
RTS0041155,60
RTS0041156,67
RTS0041157,53
RTS0041158,54
RTS0041159,35
RTS0041160,65
RTS0041161,51
RTS0041162,47
RTS0041163,41
RTS0041164,46
RTS0041165,57
RTS0041166,45
RTS0041167,38
RTS0041168,44
RTS0041169,52
RTS0041170,49
RTS0041171,51
RTS0041172,54
RTS0041173,48
RTS0041174,54
RTS0041175,52
RTS0041176,51
RTS0041177,62
RTS0041178,55
RTS0041179,46
RTS0041180,52
RTS0041181,69
RTS0041182,53
RTS0041183,47
RTS0041184,47
RTS0041185,44
RTS0041186,44
RTS0041187,53
RTS0041188,51
RTS0041189,49
RTS0041190,68
RTS0041191,54
RTS0041192,58
RTS0041193,51
RTS0041194,56
RTS0041195,48
RTS0041196,57
RTS0041197,43
RTS0041198,57
RTS0041199,50
RTS0041200,48
RTS0041201,41
RTS0041202,61
RTS0041203,65
RTS0041204,42
RTS0041205,42
RTS0041206,46
RTS0041207,61
RTS0041208,57
RTS0041209,59
RTS0041210,33
RTS0041211,105
RTS0041212,108
RTS0041213,134
RTS0041214,105
RTS0041215,84
RTS0041216,64
RTS0041217,48
RTS0041218,36
RTS0041219,61
RTS0041220,48
RTS0041221,55
RTS0041222,37
RTS0041223,45
RTS0041224,34
RTS0041225,44
RTS0041226,42
RTS0041227,47
RTS0041228,60
RTS0041229,54
RTS0041230,49
RTS0041231,49
RTS0041232,82
RTS0041233,68
RTS0041234,107
RTS0041235,60
RTS0041236,76
RTS0041237,34
RTS0041238,40
RTS0041239,43
RTS0041240,44
RTS0041241,45
RTS0041242,56
RTS0041243,44
RTS0041244,57
RTS0041246,48
RTS0041247,61
RTS0041248,50
RTS0041249,47
RTS0041250,59
RTS0041251,55
RTS0041252,66
RTS0041253,55
RTS0041254,51
RTS0041255,53
RTS0041256,32
RTS0041257,55
RTS0041258,33
RTS0041259,43
RTS0041260,66
RTS0041261,48
RTS0041262,59
RTS0041263,67
RTS0041265,64
RTS0041266,48
RTS0041267,40
RTS0041268,53
RTS0041269,45
RTS0041270,61
RTS0041271,69
RTS0041272,58
RTS0041273,40
RTS0041274,56
RTS0041275,38
RTS0041276,50
RTS0041277,53
RTS0041278,54
RTS0041279,55
RTS0041280,36
RTS0041281,41
RTS0041282,40
RTS0041283,56
RTS0041284,46
RTS0041285,36
RTS0041286,42
RTS0041287,36
RTS0041288,49
RTS0041289,50
RTS0041290,43
RTS0041291,54
RTS0041292,50
RTS0041293,41
RTS0041294,65
RTS0041295,49
RTS0041296,50
RTS0041297,69
RTS0041298,54
RTS0041299,48
RTS0041300,77
RTS0041301,48
RTS0041302,43
RTS0041303,63
RTS0041304,63
RTS0041305,58
RTS0041306,41
RTS0041307,52
RTS0041308,46
RTS0041309,52
RTS0041310,64
RTS0041311,53
RTS0041312,43
RTS0041313,59
RTS0041314,57
RTS0041315,40
RTS0041316,61
RTS0041317,55
RTS0041318,56
RTS0041319,49
RTS0041320,50
RTS0041321,47
RTS0041322,37
RTS0041323,63
RTS0041324,55
RTS0041325,47
RTS0041326,53
RTS0041327,57
RTS0041328,62
RTS0041329,46
RTS0041330,65
RTS0041331,36
RTS0041332,49
RTS0041333,51
RTS0041334,42
RTS0041335,42
RTS0041346,90
RTS0041347,54
RTS0041348,90
RTS0041349,95
RTS0041350,101
RTS0041351,48
RTS0041352,42
RTS0041353,57
RTS0041354,50
RTS0041355,44
RTS0041356,42
RTS0041357,59
RTS0041358,40
RTS0041359,47
RTS0041360,52
RTS0041361,49
RTS0041362,57
RTS0041363,44
RTS0041364,53
RTS0041365,65
RTS0041366,52
RTS0041367,47
RTS0041368,46
RTS0041369,38
RTS0041370,38
RTS0041371,39
RTS0041372,49
RTS0041373,54
RTS0041374,53
RTS0041375,53
RTS0041376,58
RTS0041377,59
RTS0041378,56
RTS0041379,25
RTS0041380,47
RTS0041381,51
RTS0041382,47
RTS0041383,78
RTS0041384,47
RTS0041385,37
RTS0041386,34
RTS0041387,37
RTS0041388,44
RTS0041389,42
RTS0041390,40
RTS0041391,40
RTS0041392,56
RTS0041393,37
RTS0041394,48
RTS0041395,44
RTS0041396,49
RTS0041397,49
RTS0041398,49
RTS0041399,48
RTS0041400,40
RTS0041401,54
RTS0041402,49
RTS0041403,42
RTS0041404,40
RTS0041405,59
RTS0041406,38
RTS0041407,58
RTS0041408,40
RTS0041409,45
RTS0041410,45
RTS0041411,40
RTS0041412,59
RTS0041413,38
RTS0041414,48
RTS0041415,44
RTS0041416,31
RTS0041417,53
RTS0041418,39
RTS0041419,58
RTS0041420,56
RTS0041421,51
RTS0041422,42
RTS0041423,37
RTS0041424,58
RTS0041425,46
RTS0041426,59
RTS0041427,36
RTS0041428,39
RTS0041429,39
RTS0041430,49
RTS0041431,56
RTS0041432,43
RTS0041433,58
RTS0041434,42
RTS0041435,49
RTS0041436,44
RTS0041437,36
RTS0041438,41
RTS0041439,58
RTS0041440,46
RTS0041441,48
RTS0041442,42
RTS0041443,57
RTS0041444,45
RTS0041445,31
RTS0041446,48
RTS0041447,54
RTS0041448,48
RTS0041449,43
RTS0041450,56
RTS0041451,47
RTS0041452,58
RTS0041453,67
RTS0041454,48
RTS0041455,44
RTS0041456,50
RTS0041457,58
RTS0041458,49
RTS0041459,62
RTS0041460,47
RTS0041461,46
RTS0041462,44
RTS0041463,34
RTS0041464,40
RTS0041465,47
RTS0041466,50
RTS0041467,67
RTS0041468,69
RTS0041469,42
RTS0041470,73
RTS0041471,57
RTS0041472,41
RTS0041473,46
RTS0041474,36
RTS0041475,52
RTS0041476,46
RTS0041477,34
RTS0041478,37
RTS0041479,55
RTS0041480,34
RTS0041481,44
RTS0041482,63
RTS0041483,44
RTS0041484,46
RTS0041485,67
RTS0041486,46
RTS0041487,61
RTS0041488,58
RTS0041489,40
RTS0041490,39
RTS0041491,49
RTS0041492,43
RTS0041493,40
RTS0041494,53
RTS0041495,41
RTS0041496,133
RTS0041497,88
RTS0041498,114
RTS0041499,169
RTS0041500,93
RTS0041501,58
RTS0041502,47
RTS0041503,40
RTS0041504,56
RTS0041505,47
RTS0041506,37
RTS0041507,40
RTS0041508,48
RTS0041509,41
RTS0041510,57
RTS0041511,35
RTS0041512,44
RTS0041513,53
RTS0041514,44
RTS0041515,52
RTS0041516,43
RTS0041517,56
RTS0041518,37
RTS0041519,51
RTS0041520,42
RTS0041521,42
RTS0041522,48
RTS0041523,43
RTS0041524,54
RTS0041525,56
RTS0041526,108
RTS0041527,495
RTS0041528,619
RTS0041529,76
RTS0041530,390
RTS0041531,45
RTS0041532,26
RTS0041533,35
RTS0041534,42
RTS0041535,32
RTS0041536,43
RTS0041537,57
RTS0041538,35
RTS0041540,41
RTS0041541,41
RTS0041542,46
RTS0041543,44
RTS0041544,49
RTS0041545,47
RTS0041546,47
RTS0041547,56
RTS0041548,43
RTS0041549,50
RTS0041550,40
RTS0041551,43
RTS0041552,52
RTS0041553,47
RTS0041554,55
RTS0041555,47
RTS0041556,38
RTS0041557,36
RTS0041558,53
RTS0041559,52
RTS0041560,44
RTS0041561,58
RTS0041562,85
RTS0041563,87
RTS0041564,81
RTS0041565,99
RTS0041566,60
RTS0041567,53
RTS0041568,59
RTS0041569,36
RTS0041570,37
RTS0041571,32
RTS0041572,40
RTS0041573,44
RTS0041574,39
RTS0041575,62
RTS0041576,42
RTS0041577,31
RTS0041578,50
RTS0041579,27
RTS0041580,39
RTS0041581,62
RTS0041582,69
RTS0041583,63
RTS0041584,48
RTS0041585,55
RTS0041586,44
RTS0041587,51
RTS0041588,52
RTS0041589,54
RTS0041590,48
RTS0041591,50
RTS0041592,57
RTS0041593,44
RTS0041594,53
RTS0041595,45
RTS0041596,49
RTS0041597,36
RTS0041598,50
RTS0041599,37
RTS0041600,42
RTS0041601,54
RTS0041602,52
RTS0041603,55
RTS0041604,48
RTS0041605,47
RTS0041606,38
RTS0041607,48
RTS0041608,40
RTS0041609,47
RTS0041610,42
RTS0041611,43
RTS0041612,52
RTS0041613,59
RTS0041614,53
RTS0041615,57
RTS0041616,64
RTS0041617,36
RTS0041618,49
RTS0041619,58
RTS0041620,50
RTS0041621,55
RTS0041622,44
RTS0041623,43
RTS0041624,50
RTS0041625,52
RTS0041626,56
RTS0041627,31
RTS0041628,40
RTS0041629,43
RTS0041630,41
RTS0041631,44
RTS0041632,55
RTS0041633,47
RTS0041634,66
RTS0041635,50
RTS0041636,130
RTS0041637,285
RTS0041638,292
RTS0041639,129
RTS0041640,208
RTS0041641,42
RTS0041642,63
RTS0041643,38
RTS0041644,51
RTS0041645,60
RTS0041646,62
RTS0041647,66
RTS0041648,69
RTS0041649,63
RTS0041650,61
RTS0041651,47
RTS0041652,46
RTS0041653,59
RTS0041654,47
RTS0041655,44
RTS0041656,49
RTS0041657,67
RTS0041658,56
RTS0041659,42
RTS0041660,41
RTS0041661,55
RTS0041662,55
RTS0041663,45
RTS0041664,46
RTS0041665,54
RTS0041666,50
RTS0041667,35
RTS0041668,47
RTS0041669,58
RTS0041670,40
RTS0041671,38
RTS0041672,44
RTS0041673,30
RTS0041674,52
RTS0041675,37
RTS0041676,43
RTS0041677,63
RTS0041678,44
RTS0041679,67
RTS0041680,46
RTS0041681,58
RTS0041682,53
RTS0041683,48
RTS0041684,44
RTS0041685,62
RTS0041686,44
RTS0041687,16
RTS0041688,56
RTS0041689,32
RTS0041690,59
RTS0041691,68
RTS0041692,31
RTS0041693,65
RTS0041694,50
RTS0041695,54
RTS0041696,34
RTS0041697,57
RTS0041698,36
RTS0041699,26
RTS0041700,23
RTS0041701,31
RTS0041702,40
RTS0041703,57
RTS0041704,33
RTS0041705,39
RTS0041706,38
RTS0041707,45
RTS0041708,54
RTS0041709,49
RTS0041710,40
RTS0041711,37
RTS0041712,43
RTS0041713,37
RTS0041714,60
RTS0041715,42
RTS0041716,158
RTS0041717,102
RTS0041718,106
RTS0041719,143
RTS0041720,161
RTS0041721,60
RTS0041722,43
RTS0041723,51
RTS0041724,42
RTS0041725,42
RTS0041726,58
RTS0041727,42
RTS0041728,56
RTS0041729,36
RTS0041730,52
RTS0041731,31
RTS0041732,42
RTS0041733,42
RTS0041734,35
RTS0041735,76
RTS0041736,47
RTS0041737,33
RTS0041738,37
RTS0041739,54
RTS0041740,32
RTS0041741,55
RTS0041742,50
RTS0041743,47
RTS0041744,40
RTS0041745,36
RTS0041746,66
RTS0041747,58
RTS0041748,40
RTS0041749,43
RTS0041750,49
RTS0041751,51
RTS0041752,33
RTS0041753,57
RTS0041754,42
RTS0041755,43
RTS0041756,58
RTS0041757,59
RTS0041758,45
RTS0041759,55
RTS0041760,39
RTS0041761,42
RTS0041762,34
RTS0041763,53
RTS0041764,38
RTS0041765,48
RTS0041766,43
RTS0041767,41
RTS0041768,34
RTS0041769,51
RTS0041770,66
RTS0041771,48
RTS0041772,51
RTS0041773,45
RTS0041774,38
RTS0041775,48
RTS0041776,51
RTS0041777,50
RTS0041778,56
RTS0041779,41
RTS0041780,55
RTS0041781,41
RTS0041782,47
RTS0041783,43
RTS0041784,48
RTS0041785,41
RTS0041786,51
RTS0041787,48
RTS0041788,32
RTS0041789,30
RTS0041790,68
RTS0041791,55
RTS0041793,33
RTS0041794,43
RTS0041795,42
RTS0041796,52
RTS0041797,49
RTS0041798,51
RTS0041799,38
RTS0041800,38
RTS0041801,51
RTS0041802,52
RTS0041803,42
RTS0041804,45
RTS0041805,38
RTS0041806,48
RTS0041807,50
RTS0041808,37
RTS0041809,53
RTS0041810,39
RTS0041811,51
RTS0041812,62
RTS0041813,50
RTS0041814,50
RTS0041815,44
RTS0041816,45
RTS0041817,43
RTS0041818,46
RTS0041819,56
RTS0041820,64
RTS0041821,67
RTS0041822,57
RTS0041823,31
RTS0041824,45
RTS0041825,41
RTS0041826,53
RTS0041827,56
RTS0041828,53
RTS0041829,42
RTS0041830,40
RTS0041831,40
RTS0041832,47
RTS0041833,63
RTS0041834,70
RTS0041835,52
RTS0041836,59
RTS0041837,44
RTS0041838,54
RTS0041839,65
RTS0041840,43
RTS0041841,56
RTS0041842,49
RTS0041843,55
RTS0041844,33
RTS0041845,56
RTS0041846,45
RTS0041847,40
RTS0041848,43
RTS0041849,56
RTS0041850,37
RTS0041851,39
RTS0041852,41
RTS0041853,60
RTS0041854,42
RTS0041855,51
RTS0041856,48
RTS0041857,70
RTS0041858,44
RTS0041859,31
RTS0041860,35
RTS0041861,49
RTS0041862,40
RTS0041863,54
RTS0041864,56
RTS0041865,47
RTS0041866,56
RTS0041867,47
RTS0041868,61
RTS0041869,60
RTS0041870,49
RTS0041871,53
RTS0041872,46
RTS0041873,52
RTS0041874,73
RTS0041875,47
RTS0041876,44
RTS0041877,49
RTS0041878,39
RTS0041879,49
RTS0041880,60
RTS0041881,57
RTS0041882,45
RTS0041883,50
RTS0041884,42
RTS0041885,54
RTS0041886,67
RTS0041887,69
RTS0041888,66
RTS0041889,49
RTS0041890,53
RTS0041891,74
RTS0041892,49
RTS0041893,57
RTS0041894,57
RTS0041895,61
RTS0041896,57
RTS0041897,48
RTS0041898,72
RTS0041899,50
RTS0041900,51
RTS0041901,35
RTS0041902,58
RTS0041903,69
RTS0041904,56
RTS0041905,65
RTS0041906,205
RTS0041907,57
RTS0041908,110
RTS0041909,45
RTS0041910,72
RTS0041911,55
RTS0041912,50
RTS0041913,47
RTS0041914,51
RTS0041915,54
RTS0041916,120
RTS0041917,105
RTS0041918,86
RTS0041919,270
RTS0041920,238
RTS0041922,41
RTS0041923,40
RTS0041924,45
RTS0041925,65
RTS0041926,49
RTS0041927,44
RTS0041928,42
RTS0041929,51
RTS0041930,53
RTS0041931,46
RTS0041932,71
RTS0041933,45
RTS0041934,47
RTS0041935,28
RTS0041936,45
RTS0041937,49
RTS0041938,39
RTS0041939,49
RTS0041940,39
RTS0041941,52
RTS0041942,42
RTS0041943,37
RTS0041944,39
RTS0041945,33
RTS0041946,60
RTS0041947,47
RTS0041948,39
RTS0041949,58
RTS0041950,33
RTS0041951,53
RTS0041952,55
RTS0041953,59
RTS0041954,57
RTS0041955,71
RTS0041956,62
RTS0041957,89
RTS0041958,94
RTS0041959,99
RTS0041960,47
RTS0041961,49
RTS0041962,73
RTS0041963,58
RTS0041964,78
RTS0041965,68
RTS0041966,48
RTS0041967,57
RTS0041968,35
RTS0041969,52
RTS0041971,47
RTS0041972,58
RTS0041973,45
RTS0041974,50
RTS0041975,62
RTS0041976,42
RTS0041977,55
RTS0041978,67
RTS0041979,53
RTS0041980,73
RTS0041981,81
RTS0041982,69
RTS0041983,100
RTS0041984,70
RTS0041985,98
RTS0041986,72
RTS0041987,67
RTS0041988,45
RTS0041989,44
RTS0041990,65
RTS0041991,42
RTS0041992,55
RTS0041993,60
RTS0041994,45
RTS0041995,59
RTS0041996,52
RTS0041997,53
RTS0041998,50
RTS0041999,60
RTS0042000,53
RTS0042001,38
RTS0042002,30
RTS0042003,33
RTS0042004,40
RTS0042005,45
RTS0042006,42
RTS0042007,44
RTS0042008,48
RTS0042009,59
RTS0042010,49
RTS0042011,67
RTS0042012,74
RTS0042013,56
RTS0042014,51
RTS0042015,63
RTS0042016,27
RTS0042017,46
RTS0042018,30
RTS0042019,34
RTS0042020,43
RTS0042021,75
RTS0042022,41
RTS0042023,80
RTS0042024,46
RTS0042025,54
RTS0042026,49
RTS0042027,38
RTS0042028,42
RTS0042029,44
RTS0042030,31
RTS0042031,65
RTS0042032,58
RTS0042033,45
RTS0042034,40
RTS0042035,60
RTS0042036,55
RTS0042037,47
RTS0042038,51
RTS0042039,50
RTS0042040,49
RTS0042041,44
RTS0042042,36
RTS0042043,40
RTS0042044,53
RTS0042045,56
RTS0042046,59
RTS0042047,61
RTS0042048,49
RTS0042049,43
RTS0042050,45
RTS0042051,53
RTS0042052,44
RTS0042053,40
RTS0042054,37
RTS0042055,36
RTS0042056,45
RTS0042057,38
RTS0042058,44
RTS0042059,52
RTS0042060,55
RTS0042061,62
RTS0042062,52
RTS0042063,54
RTS0042064,40
RTS0042065,66
RTS0042066,48
RTS0042067,62
RTS0042068,56
RTS0042069,36
RTS0042071,60
RTS0042072,52
RTS0042073,54
RTS0042074,55
RTS0042075,58
RTS0042076,37
RTS0042077,34
RTS0042078,28
RTS0042079,42
RTS0042080,31
RTS0042081,72
RTS0042082,54
RTS0042083,28
RTS0042084,56
RTS0042085,49
RTS0042086,41
RTS0042087,55
RTS0042088,29
RTS0042089,34
RTS0042090,61
RTS0042091,52
RTS0042092,42
RTS0042093,43
RTS0042094,41
RTS0042095,47
RTS0042096,45
RTS0042097,42
RTS0042098,62
RTS0042099,52
RTS0042100,54
RTS0042101,50
RTS0042102,51
RTS0042103,61
RTS0042104,31
RTS0042105,71
RTS0042106,63
RTS0042107,45
RTS0042108,31
RTS0042109,56
RTS0042110,51
RTS0042111,53
RTS0042112,43
RTS0042113,55
RTS0042114,54
RTS0042115,38
RTS0042116,51
RTS0042117,42
RTS0042118,48
RTS0042119,34
RTS0042120,46
RTS0042121,43
RTS0042122,33
RTS0042123,53
RTS0042124,44
RTS0042125,41
RTS0042126,46
RTS0042127,52
RTS0042128,63
RTS0042129,48
RTS0042130,42
RTS0042131,51
RTS0042132,45
RTS0042133,54
RTS0042134,42
RTS0042135,60
RTS0042136,47
RTS0042137,50
RTS0042138,56
RTS0042139,54
RTS0042140,42
RTS0042141,64
RTS0042142,66
RTS0042143,108
RTS0042144,47
RTS0042145,48
RTS0042146,74
RTS0042147,44
RTS0042148,85
RTS0042149,60
RTS0042150,62
RTS0042151,54
RTS0042152,51
RTS0042153,69
RTS0042154,71
RTS0042155,48
RTS0042156,40
RTS0042157,45
RTS0042158,60
RTS0042159,78
RTS0042160,41
RTS0042161,54
RTS0042162,52
RTS0042163,66
RTS0042164,64
RTS0042165,53
RTS0042166,62
RTS0042167,58
RTS0042168,58
RTS0042169,54
RTS0042170,54
RTS0042171,59
RTS0042172,60
RTS0042173,42
RTS0042174,51
RTS0042175,56
RTS0042176,44
RTS0042177,40
RTS0042178,78
RTS0042179,56
RTS0042180,56
RTS0042181,44
RTS0042182,46
RTS0042183,52
RTS0042184,69
RTS0042185,53
RTS0042186,43
RTS0042187,52
RTS0042188,52
RTS0042189,50
RTS0042190,45
RTS0042191,55
RTS0042192,58
RTS0042193,50
RTS0042194,68
RTS0042195,47
RTS0042196,36
RTS0042197,50
RTS0042198,45
RTS0042199,61
RTS0042200,51
RTS0042201,54
RTS0042202,33
RTS0042203,44
RTS0042204,38
RTS0042205,38
RTS0042206,49
RTS0042207,54
RTS0042208,39
RTS0042209,29
RTS0042210,47
RTS0042211,48
RTS0042212,46
RTS0042213,40
RTS0042214,35
RTS0042215,54
RTS0042216,44
RTS0042217,37
RTS0042218,53
RTS0042219,37
RTS0042220,59
RTS0042221,44
RTS0042222,47
RTS0042223,50
RTS0042224,41
RTS0042225,36
RTS0042226,40
RTS0042227,47
RTS0042228,42
RTS0042229,38
RTS0042230,61
RTS0042231,36
RTS0042232,42
RTS0042233,59
RTS0042234,43
RTS0042235,39
RTS0042236,46
RTS0042237,45
RTS0042238,39
RTS0042239,50
RTS0042240,59
RTS0042241,52
RTS0042242,35
RTS0042243,51
RTS0042244,48
RTS0042245,40
RTS0042246,81
RTS0042247,89
RTS0042248,122
RTS0042249,51
RTS0042250,83
RTS0042251,42
RTS0042252,48
RTS0042253,39
RTS0042254,55
RTS0042255,72
RTS0042256,70
RTS0042257,51
RTS0042258,44
RTS0042259,44
RTS0042260,54
RTS0042261,56
RTS0042262,56
RTS0042263,65
RTS0042264,55
RTS0042265,53
RTS0042266,46
RTS0042267,40
RTS0042268,42
RTS0042269,34
RTS0042270,31
RTS0042271,47
RTS0042272,42
RTS0042273,52
RTS0042274,45
RTS0042275,35
RTS0042276,51
RTS0042277,49
RTS0042278,43
RTS0042279,41
RTS0042280,37
RTS0042281,50
RTS0042282,33
RTS0042283,56
RTS0042284,51
RTS0042285,53
RTS0042286,57
RTS0042287,51
RTS0042288,58
RTS0042289,58
RTS0042290,50
RTS0042291,73
RTS0042292,94
RTS0042293,42
RTS0042294,45
RTS0042295,59
RTS0042296,42
RTS0042297,40
RTS0042298,47
RTS0042299,49
RTS0042300,39
RTS0042301,44
RTS0042302,37
RTS0042303,47
RTS0042304,35
RTS0042305,45
RTS0042306,31
RTS0042307,40
RTS0042308,51
RTS0042309,61
RTS0042310,49
RTS0042311,37
RTS0042312,39
RTS0042313,42
RTS0042314,56
RTS0042315,47
RTS0042316,53
RTS0042317,48
RTS0042318,34
RTS0042319,55
RTS0042320,53
RTS0042321,40
RTS0042322,47
RTS0042323,45
RTS0042324,57
RTS0042325,44
RTS0042326,45
RTS0042327,68
RTS0042328,63
RTS0042329,63
RTS0042330,45
RTS0042331,39
RTS0042332,54
RTS0042333,62
RTS0042334,37
RTS0042335,47
RTS0042336,48
RTS0042337,55
RTS0042338,55
RTS0042339,54
RTS0042340,41
RTS0042341,51
RTS0042342,37
RTS0042343,53
RTS0042344,42
RTS0042345,41
RTS0042346,57
RTS0042347,44
RTS0042348,53
RTS0042349,37
RTS0042350,45
RTS0042351,34
RTS0042352,44
RTS0042353,44
RTS0042354,37
RTS0042355,40
RTS0042356,39
RTS0042357,26
RTS0042358,52
RTS0042359,48
RTS0042360,48
RTS0042361,54
RTS0042362,54
RTS0042363,60
RTS0042364,61
RTS0042365,37
RTS0042366,41
RTS0042367,37
RTS0042368,58
RTS0042369,56
RTS0042370,54
RTS0042371,72
RTS0042372,53
RTS0042373,51
RTS0042374,37
RTS0042375,36
RTS0042376,34
RTS0042377,35
RTS0042378,36
RTS0042379,54
RTS0042380,29
RTS0042381,42
RTS0042382,45
RTS0042383,53
RTS0042384,59
RTS0042385,69
RTS0042386,59
RTS0042387,49
RTS0042388,73
RTS0042389,43
RTS0042390,47
RTS0042391,32
RTS0042392,54
RTS0042393,41
RTS0042394,44
RTS0042395,63
RTS0042396,46
RTS0042397,58
RTS0042398,45
RTS0042399,51
RTS0042400,66
RTS0042401,51
RTS0042402,59
RTS0042403,44
RTS0042404,45
RTS0042405,63
RTS0042406,47
RTS0042407,36
RTS0042408,44
RTS0042409,42
RTS0042410,35
RTS0042411,33
RTS0042412,39
RTS0042413,46
RTS0042414,35
RTS0042415,49
RTS0042416,62
RTS0042417,123
RTS0042418,108
RTS0042419,111
RTS0042420,69
RTS0042421,45
RTS0042422,39
RTS0042423,53
RTS0042424,50
RTS0042425,25
RTS0042426,61
RTS0042427,38
RTS0042428,53
RTS0042429,48
RTS0042430,48
RTS0042431,49
RTS0042432,77
RTS0042433,46
RTS0042434,72
RTS0042435,57
RTS0042436,56
RTS0042437,38
RTS0042438,44
RTS0042439,61
RTS0042440,50
RTS0042441,54
RTS0042442,39
RTS0042443,47
RTS0042444,57
RTS0042445,66
RTS0042446,52
RTS0042447,44
RTS0042448,58
RTS0042449,49
RTS0042450,43
RTS0042451,58
RTS0042452,38
RTS0042453,58
RTS0042454,58
RTS0042455,49
RTS0042456,58
RTS0042457,59
RTS0042458,58
RTS0042460,54
RTS0042461,62
RTS0042462,53
RTS0042463,59
RTS0042464,70
RTS0042465,54
RTS0042466,49
RTS0042467,39
RTS0042468,72
RTS0042469,53
RTS0042470,50
RTS0042471,66
RTS0042472,50
RTS0042473,41
RTS0042474,60
RTS0042475,53
RTS0042476,71
RTS0042477,52
RTS0042478,43
RTS0042479,50
RTS0042480,53
RTS0042481,84
RTS0042482,89
RTS0042483,379
RTS0042484,196
RTS0042485,90
RTS0042486,41
RTS0042487,36
RTS0042488,44
RTS0042489,42
RTS0042490,39
RTS0042491,39
RTS0042492,49
RTS0042493,61
RTS0042494,34
RTS0042495,33
RTS0042496,39
RTS0042497,36
RTS0042498,54
RTS0042499,48
RTS0042500,52
RTS0042501,31
RTS0042502,38
RTS0042503,43
RTS0042504,31
RTS0042505,67
RTS0042506,39
RTS0042507,44
RTS0042508,42
RTS0042509,42
RTS0042510,41
RTS0042515,35
RTS0042522,41
RTS0042526,50
RTS0042527,47
RTS0042528,37
RTS0042529,47
RTS0042530,54
RTS0042531,46
RTS0042532,40
RTS0042533,40
RTS0042534,38
RTS0042535,36
RTS0042536,69
RTS0042537,60
RTS0042538,63
RTS0042539,90
RTS0042540,82
RTS0042541,50
RTS0042542,52
RTS0042543,42
RTS0042544,50
RTS0042545,35
RTS0042546,49
RTS0042547,44
RTS0042548,57
RTS0042549,40
RTS0042550,37
RTS0042551,66
RTS0042552,44
RTS0042553,44
RTS0042554,31
RTS0042555,38
RTS0042556,42
RTS0042557,53
RTS0042558,42
RTS0042559,46
RTS0042560,40
RTS0042561,36
RTS0042562,40
RTS0042563,55
RTS0042564,44
RTS0042565,50
RTS0042566,62
RTS0042567,71
RTS0042568,62
RTS0042569,143
RTS0042570,33
RTS0042571,70
RTS0042572,45
RTS0042573,55
RTS0042574,51
RTS0042575,45
RTS0042576,75
RTS0042577,57
RTS0042578,37
RTS0042579,63
RTS0042580,41
RTS0042581,51
RTS0042582,49
RTS0042583,80
RTS0042584,50
RTS0042585,29
RTS0042586,57
RTS0042587,70
RTS0042588,56
RTS0042589,50
RTS0042590,56
RTS0042591,45
RTS0042592,29
RTS0042593,39
RTS0042594,31
RTS0042595,38
RTS0042596,39
RTS0042597,47
RTS0042598,53
RTS0042599,54
RTS0042600,53
RTS0042601,48
RTS0042602,52
RTS0042603,40
RTS0042604,43
RTS0042605,50
RTS0042606,84
RTS0042607,59
RTS0042608,42
RTS0042609,55
RTS0042610,43
RTS0042611,41
RTS0042612,61
RTS0042613,64
RTS0042614,74
RTS0042615,54
RTS0042616,59
RTS0042617,55
RTS0042618,59
RTS0042619,54
RTS0042620,61
RTS0042621,28
RTS0042622,46
RTS0042623,53
RTS0042624,48
RTS0042625,30
RTS0042626,61
RTS0042627,89
RTS0042628,44
RTS0042629,77
RTS0042630,47
RTS0042631,44
RTS0042633,49
RTS0042634,56
RTS0042635,34
RTS0042636,84
RTS0042637,68
RTS0042638,53
RTS0042639,61
RTS0042640,52
RTS0042641,31
RTS0042642,33
RTS0042643,34
RTS0042644,68
RTS0042645,60
RTS0042646,37
RTS0042647,48
RTS0042648,78
RTS0042649,44
RTS0042650,32
RTS0042651,49
RTS0042652,31
RTS0042653,36
RTS0042654,56
RTS0042655,36
RTS0042656,38
RTS0042657,40
RTS0042658,39
RTS0042659,52
RTS0042660,37
RTS0042661,45
RTS0042662,54
RTS0042663,41
RTS0042664,37
RTS0042665,37
RTS0042666,38
RTS0042667,52
RTS0042668,40
RTS0042669,49
RTS0042670,59
RTS0042671,52
RTS0042672,49
RTS0042673,41
RTS0042674,50
RTS0042675,46
RTS0042676,36
RTS0042678,58
RTS0042679,62
RTS0042680,33
RTS0042681,74
RTS0042682,52
RTS0042683,67
RTS0042684,49
RTS0042685,77
RTS0042686,58
RTS0042687,42
RTS0042688,45
RTS0042689,32
RTS0042690,47
RTS0042691,52
RTS0042692,47
RTS0042693,46
RTS0042694,1
RTS0042695,49
RTS0042696,46
RTS0042697,52
RTS0042698,40
RTS0042699,30
RTS0042700,55
RTS0042701,55
RTS0042702,44
RTS0042703,45
RTS0042704,46
RTS0042705,58
RTS0042706,31
RTS0042707,28
RTS0042708,47
RTS0042709,40
RTS0042710,50
RTS0042711,64
RTS0042712,49
RTS0042713,51
RTS0042714,48
RTS0042715,53
RTS0042716,42
RTS0042717,47
RTS0042718,52
RTS0042719,60
RTS0042720,68
RTS0042721,97
RTS0042722,67
RTS0042723,63
RTS0042724,54
RTS0042725,60
RTS0042726,30
RTS0042727,34
RTS0042728,55
RTS0042729,34
RTS0042730,34
RTS0042731,40
RTS0042732,61
RTS0042733,53
RTS0042734,55
RTS0042735,49
RTS0042736,89
RTS0042737,83
RTS0042738,101
RTS0042739,88
RTS0042740,114
RTS0042741,42
RTS0042742,47
RTS0042743,31
RTS0042744,41
RTS0042745,48
RTS0042746,55
RTS0042747,43
RTS0042748,39
RTS0042749,44
RTS0042750,51
RTS0042751,46
RTS0042752,46
RTS0042753,50
RTS0042754,29
RTS0042755,42
RTS0042756,46
RTS0042757,62
RTS0042758,29
RTS0042759,37
RTS0042760,57
RTS0042761,48
RTS0042762,34
RTS0042763,42
RTS0042764,47
RTS0042765,48
RTS0042766,61
RTS0042767,53
RTS0042768,76
RTS0042769,78
RTS0042770,51
RTS0042771,59
RTS0042772,68
RTS0042773,50
RTS0042774,53
RTS0042775,58
RTS0042776,30
RTS0042777,60
RTS0042778,42
RTS0042779,51
RTS0042780,64
RTS0042781,47
RTS0042782,56
RTS0042783,61
RTS0042784,58
RTS0042785,53
RTS0042786,67
RTS0042787,72
RTS0042788,56
RTS0042789,53
RTS0042790,62
RTS0042791,170
RTS0042792,90
RTS0042793,76
RTS0042794,72
RTS0042795,103
RTS0042796,67
RTS0042797,78
RTS0042798,31
RTS0042799,33
RTS0042800,47
RTS0042801,53
RTS0042802,45
RTS0042803,43
RTS0042804,46
RTS0042805,60
RTS0042806,41
RTS0042807,45
RTS0042808,60
RTS0042809,57
RTS0042810,47
RTS0042811,48
RTS0042812,67
RTS0042813,52
RTS0042814,54
RTS0042815,62
RTS0042816,47
RTS0042817,47
RTS0042818,39
RTS0042819,49
RTS0042820,40
RTS0042821,58
RTS0042822,42
RTS0042823,40
RTS0042824,48
RTS0042825,40
RTS0042826,47
RTS0042827,52
RTS0042828,65
RTS0042829,45
RTS0042830,53
RTS0042831,47
RTS0042832,61
RTS0042833,69
RTS0042834,64
RTS0042835,57
RTS0042836,44
RTS0042837,61
RTS0042838,38
RTS0042839,33
RTS0042840,50
RTS0042841,63
RTS0042842,35
RTS0042843,60
RTS0042844,52
RTS0042845,70
RTS0042846,49
RTS0042847,66
RTS0042848,70
RTS0042849,49
RTS0042850,43
RTS0042851,66
RTS0042852,49
RTS0042853,50
RTS0042854,57
RTS0042855,40
RTS0042856,52
RTS0042857,50
RTS0042858,43
RTS0042859,77
RTS0042860,72
RTS0042861,46
RTS0042862,35
RTS0042863,54
RTS0042864,40
RTS0042865,46
RTS0042866,69
RTS0042867,42
RTS0042868,39
RTS0042869,62
RTS0042870,33
RTS0042871,44
RTS0042872,43
RTS0042873,51
RTS0042874,28
RTS0042875,52
RTS0042876,74
RTS0042877,45
RTS0042878,57
RTS0042879,46
RTS0042880,63
RTS0042881,33
RTS0042882,70
RTS0042883,38
RTS0042884,65
RTS0042885,47
RTS0042886,51
RTS0042887,46
RTS0042888,47
RTS0042889,65
RTS0042890,72
RTS0042891,38
RTS0042892,78
RTS0042893,57
RTS0042894,44
RTS0042895,49
RTS0042896,79
RTS0042897,64
RTS0042898,36
RTS0042899,58
RTS0042900,93
RTS0042901,51
RTS0042902,45
RTS0042903,40
RTS0042904,43
RTS0042905,57
RTS0042906,56
RTS0042907,55
RTS0042908,36
RTS0042909,47
RTS0042910,49
RTS0042911,39
RTS0042912,47
RTS0042913,55
RTS0042914,41
RTS0042915,35
RTS0042916,50
RTS0042917,50
RTS0042918,56
RTS0042919,52
RTS0042920,58
RTS0042921,43
RTS0042922,53
RTS0042923,51
RTS0042924,42
RTS0042925,55
RTS0042926,51
RTS0042927,44
RTS0042928,71
RTS0042929,56
RTS0042930,53
RTS0042931,54
RTS0042932,44
RTS0042933,46
RTS0042934,56
RTS0042935,42
RTS0042936,50
RTS0042937,57
RTS0042938,85
RTS0042939,69
RTS0042940,67
RTS0042941,69
RTS0042942,146
RTS0042943,122
RTS0042944,108
RTS0042945,64
RTS0042946,40
RTS0042947,57
RTS0042948,33
RTS0042949,42
RTS0042950,35
RTS0042951,38
RTS0042952,41
RTS0042953,41
RTS0042954,47
RTS0042955,119
RTS0042956,43
RTS0042957,41
RTS0042958,37
RTS0042959,56
RTS0042960,47
RTS0042961,53
RTS0042962,60
RTS0042963,55
RTS0042964,65
RTS0042965,69
RTS0042966,28
RTS0042967,46
RTS0042968,52
RTS0042969,54
RTS0042970,58
RTS0042971,71
RTS0042972,38
RTS0042973,52
RTS0042974,46
RTS0042975,61
RTS0042976,54
RTS0042977,84
RTS0042978,46
RTS0042979,42
RTS0042980,42
RTS0042981,50
RTS0042982,54
RTS0042983,38
RTS0042984,36
RTS0042985,65
RTS0042986,46
RTS0042987,39
RTS0042988,51
RTS0042989,41
RTS0042990,50
RTS0042991,56
RTS0042992,51
RTS0042993,42
RTS0042994,47
RTS0042995,57
RTS0042996,54
RTS0042997,44
RTS0042998,37
RTS0042999,54
RTS0043000,53
RTS0043001,50
RTS0043002,58
RTS0043003,49
RTS0043004,60
RTS0043005,61
RTS0043006,26
RTS0043007,54
RTS0043008,48
RTS0043009,42
RTS0043010,44
RTS0043011,42
RTS0043012,46
RTS0043013,39
RTS0043014,69
RTS0043015,55
RTS0043016,50
RTS0043017,59
RTS0043018,42
RTS0043019,61
RTS0043020,39
RTS0043021,57
RTS0043022,49
RTS0043023,65
RTS0043024,53
RTS0043025,72
RTS0043026,35
RTS0043027,54
RTS0043028,69
RTS0043029,63
RTS0043030,57
RTS0043031,47
RTS0043032,63
RTS0043033,38
RTS0043034,48
RTS0043035,53
RTS0043036,52
RTS0043037,50
RTS0043038,69
RTS0043039,39
RTS0043040,44
RTS0043041,37
RTS0043042,60
RTS0043043,53
RTS0043044,41
RTS0043045,41
RTS0043046,44
RTS0043047,41
RTS0043048,58
RTS0043049,40
RTS0043050,39
RTS0043051,75
RTS0043052,51
RTS0043053,49
RTS0043054,53
RTS0043055,47
RTS0043056,40
RTS0043057,48
RTS0043058,60
RTS0043059,59
RTS0043060,59
RTS0043061,76
RTS0043062,46
RTS0043063,62
RTS0043064,59
RTS0043065,69
RTS0043066,57
RTS0043067,54
RTS0043068,50
RTS0043069,54
RTS0043070,70
RTS0043071,49
RTS0043072,29
RTS0043073,46
RTS0043074,44
RTS0043075,37
RTS0043076,44
RTS0043077,37
RTS0043078,48
RTS0043079,49
RTS0043080,55
RTS0043081,45
RTS0043082,42
RTS0043083,50
RTS0043084,36
RTS0043085,62
RTS0043086,63
RTS0043087,45
RTS0043088,34
RTS0043089,55
RTS0043090,33
RTS0043091,34
RTS0043092,51
RTS0043093,42
RTS0043094,57
RTS0043095,58
RTS0043096,42
RTS0043097,32
RTS0043098,76
RTS0043099,59
RTS0043100,43
RTS0043101,59
RTS0043102,55
RTS0043103,59
RTS0043104,51
RTS0043105,48
RTS0043106,50
RTS0043107,64
RTS0043108,41
RTS0043109,60
RTS0043110,56
RTS0043111,86
RTS0043112,71
RTS0043113,67
RTS0043114,103
RTS0043115,62
RTS0043116,84
RTS0043117,62
RTS0043118,47
RTS0043119,47
RTS0043120,51
RTS0043121,42
RTS0043122,49
RTS0043123,37
RTS0043124,43
RTS0043125,47
RTS0043126,52
RTS0043127,47
RTS0043128,48
RTS0043129,52
RTS0043130,82
RTS0043131,34
RTS0043132,30
RTS0043133,38
RTS0043134,34
RTS0043135,47
RTS0043136,42
RTS0043137,49
RTS0043138,49
RTS0043139,39
RTS0043140,40
RTS0043141,47
RTS0043142,52
RTS0043143,49
RTS0043144,50
RTS0043145,43
RTS0043146,53
RTS0043147,51
RTS0043148,43
RTS0043149,51
RTS0043150,31
RTS0043151,63
RTS0043152,51
RTS0043153,44
RTS0043154,56
RTS0043155,60
RTS0043156,52
RTS0043157,67
RTS0043159,85
RTS0043160,93
RTS0043161,44
RTS0043162,43
RTS0043163,59
RTS0043164,51
RTS0043165,60
RTS0043167,53
RTS0043168,55
RTS0043169,48
RTS0043170,39
RTS0043171,44
RTS0043172,61
RTS0043173,52
RTS0043174,36
RTS0043175,55
RTS0043176,36
RTS0043177,72
RTS0043178,71
RTS0043179,45
RTS0043180,47
RTS0043181,61
RTS0043182,39
RTS0043183,62
RTS0043184,43
RTS0043185,43
RTS0043186,224
RTS0043187,122
RTS0043188,143
RTS0043189,123
RTS0043190,175
RTS0043191,39
RTS0043192,53
RTS0043193,61
RTS0043194,54
RTS0043195,53
RTS0043196,67
RTS0043197,61
RTS0043198,67
RTS0043199,61
RTS0043200,59
RTS0043201,49
RTS0043202,59
RTS0043203,35
RTS0043204,73
RTS0043205,62
RTS0043206,58
RTS0043207,62
RTS0043208,59
RTS0043209,44
RTS0043210,44
RTS0043211,53
RTS0043212,53
RTS0043213,49
RTS0043214,49
RTS0043215,55
RTS0043216,49
RTS0043217,55
RTS0043218,43
RTS0043219,51
RTS0043220,60
RTS0043221,34
RTS0043222,40
RTS0043223,57
RTS0043224,28
RTS0043225,47
RTS0043226,58
RTS0043227,47
RTS0043228,69
RTS0043229,66
RTS0043230,49
RTS0043231,53
RTS0043232,58
RTS0043233,87
RTS0043234,40
RTS0043235,45
RTS0043236,48
RTS0043237,54
RTS0043238,52
RTS0043239,55
RTS0043240,61
RTS0043241,53
RTS0043242,53
RTS0043243,47
RTS0043244,37
RTS0043245,47
RTS0043246,55
RTS0043247,62
RTS0043248,41
RTS0043249,42
RTS0043250,54
RTS0043251,34
RTS0043252,64
RTS0043253,50
RTS0043254,40
RTS0043255,37
RTS0043256,47
RTS0043257,45
RTS0043258,45
RTS0043259,56
RTS0043260,62
RTS0043261,33
RTS0043262,50
RTS0043263,36
RTS0043264,49
RTS0043265,47
RTS0043266,53
RTS0043267,42
RTS0043268,37
RTS0043269,44
RTS0043270,41
RTS0043271,49
RTS0043272,79
RTS0043273,46
RTS0043274,67
RTS0043275,73
RTS0043276,40
RTS0043277,59
RTS0043278,76
RTS0043279,64
RTS0043280,45
RTS0043281,48
RTS0043282,71
RTS0043283,55
RTS0043284,76
RTS0043285,45
RTS0043286,64
RTS0043287,73
RTS0043288,86
RTS0043289,76
RTS0043290,33
RTS0043291,117
RTS0043292,87
RTS0043293,60
RTS0043294,107
RTS0043295,99
RTS0043296,50
RTS0043297,38
RTS0043299,53
RTS0043300,64
RTS0043301,41
RTS0043302,50
RTS0043303,45
RTS0043304,65
RTS0043305,52
RTS0043306,43
RTS0043307,48
RTS0043308,41
RTS0043309,50
RTS0043310,57
RTS0043311,45
RTS0043312,41
RTS0043313,56
RTS0043314,39
RTS0043315,57
RTS0043316,45
RTS0043317,51
RTS0043318,48
RTS0043319,51
RTS0043320,62
RTS0043321,52
RTS0043322,59
RTS0043323,44
RTS0043324,40
RTS0043325,48
RTS0043326,66
RTS0043327,52
RTS0043328,43
RTS0043329,54
RTS0043330,48
RTS0043331,55
RTS0043332,50
RTS0043333,58
RTS0043334,39
RTS0043335,36
RTS0043336,65
RTS0043337,46
RTS0043338,51
RTS0043339,51
RTS0043340,45
RTS0043341,49
RTS0043342,45
RTS0043343,45
RTS0043344,55
RTS0043345,39
RTS0043346,50
RTS0043347,60
RTS0043348,53
RTS0043349,32
RTS0043350,59
RTS0043351,49
RTS0043352,69
RTS0043353,66
RTS0043354,54
RTS0043355,58
RTS0043356,49
RTS0043357,56
RTS0043358,55
RTS0043359,66
RTS0043360,61
RTS0043361,83
RTS0043362,65
RTS0043363,60
RTS0043364,68
RTS0043365,47
RTS0043366,35
RTS0043367,33
RTS0043368,44
RTS0043369,63
RTS0043370,43
RTS0043371,78
RTS0043372,48
RTS0043373,62
RTS0043374,36
RTS0043375,35
RTS0043376,174
RTS0043377,363
RTS0043378,139
RTS0043379,212
RTS0043380,242
RTS0043381,54
RTS0043382,58
RTS0043383,66
RTS0043384,63
RTS0043385,44
RTS0043386,56
RTS0043387,71
RTS0043388,44
RTS0043389,55
RTS0043390,55
RTS0043391,40
RTS0043392,47
RTS0043393,55
RTS0043394,62
RTS0043395,43
RTS0043396,103
RTS0043397,80
RTS0043398,84
RTS0043399,77
RTS0043400,43
RTS0043401,47
RTS0043402,42
RTS0043403,51
RTS0043404,68
RTS0043405,38
RTS0043406,42
RTS0043407,40
RTS0043408,50
RTS0043409,43
RTS0043410,53
RTS0043411,36
RTS0043412,46
RTS0043413,45
RTS0043414,49
RTS0043415,36
RTS0043416,44
RTS0043417,54
RTS0043418,43
RTS0043419,69
RTS0043420,35
RTS0043421,60
RTS0043422,49
RTS0043423,43
RTS0043424,36
RTS0043425,48
RTS0043426,51
RTS0043427,31
RTS0043428,42
RTS0043429,51
RTS0043430,47
RTS0043431,60
RTS0043432,43
RTS0043433,55
RTS0043434,52
RTS0043435,50
RTS0043436,48
RTS0043437,49
RTS0043438,39
RTS0043439,44
RTS0043440,47
RTS0043441,45
RTS0043442,53
RTS0043443,55
RTS0043444,44
RTS0043445,41
RTS0043446,53
RTS0043447,35
RTS0043448,45
RTS0043449,47
RTS0043450,54
RTS0043451,45
RTS0043452,53
RTS0043453,58
RTS0043454,62
RTS0043455,48
RTS0043456,46
RTS0043457,40
RTS0043458,47
RTS0043459,50
RTS0043460,55
RTS0043461,37
RTS0043462,45
RTS0043463,40
RTS0043464,41
RTS0043465,48
RTS0043466,91
RTS0043467,54
RTS0043468,63
RTS0043469,44
RTS0043470,56
RTS0043471,42
RTS0043472,46
RTS0043473,45
RTS0043474,52
RTS0043475,53
RTS0043476,61
RTS0043477,58
RTS0043478,66
RTS0043479,49
RTS0043480,44
RTS0043481,45
RTS0043482,64
RTS0043483,71
RTS0043484,53
RTS0043485,54
RTS0043486,61
RTS0043487,58
RTS0043488,53
RTS0043489,51
RTS0043490,58
RTS0043491,53
RTS0043492,55
RTS0043493,63
RTS0043494,59
RTS0043495,70
RTS0043496,58
RTS0043497,51
RTS0043498,53
RTS0043499,46
RTS0043500,53
RTS0043501,33
RTS0043502,51
RTS0043503,50
RTS0043504,59
RTS0043505,47
RTS0043506,48
RTS0043507,48
RTS0043508,45
RTS0043509,45
RTS0043510,66
RTS0043511,49
RTS0043512,50
RTS0043513,48
RTS0043514,43
RTS0043515,63
RTS0043516,48
RTS0043517,42
RTS0043518,67
RTS0043519,57
RTS0043520,50
RTS0043521,38
RTS0043522,38
RTS0043523,62
RTS0043524,51
RTS0043525,34
RTS0043526,51
RTS0043527,48
RTS0043528,39
RTS0043529,36
RTS0043530,41
RTS0043531,49
RTS0043532,58
RTS0043533,37
RTS0043534,33
RTS0043535,46
RTS0043536,52
RTS0043537,43
RTS0043538,54
RTS0043539,52
RTS0043540,50
RTS0043541,60
RTS0043542,43
RTS0043543,56
RTS0043544,86
RTS0043545,46
RTS0043546,53
RTS0043547,54
RTS0043548,58
RTS0043549,57
RTS0043550,63
RTS0043551,49
RTS0043552,44
RTS0043553,48
RTS0043554,37
RTS0043555,51
RTS0043556,38
RTS0043557,45
RTS0043558,50
RTS0043559,28
RTS0043560,45
RTS0043561,55
RTS0043562,34
RTS0043563,43
RTS0043564,47
RTS0043565,46
RTS0043566,80
RTS0043567,53
RTS0043568,69
RTS0043569,69
RTS0043570,100
RTS0043571,54
RTS0043572,65
RTS0043573,41
RTS0043574,45
RTS0043575,37
RTS0043576,73
RTS0043577,56
RTS0043578,44
RTS0043579,65
RTS0043580,64
RTS0043581,53
RTS0043582,45
RTS0043583,37
RTS0043584,44
RTS0043585,34
RTS0043586,36
RTS0043587,50
RTS0043588,43
RTS0043589,46
RTS0043590,44
RTS0043591,38
RTS0043592,42
RTS0043593,43
RTS0043594,32
RTS0043595,34
RTS0043596,42
RTS0043597,51
RTS0043598,53
RTS0043599,53
RTS0043600,48
RTS0043601,46
RTS0043602,27
RTS0043603,31
RTS0043604,50
RTS0043605,36
RTS0043606,39
RTS0043607,55
RTS0043608,43
RTS0043609,52
RTS0043610,42
RTS0043611,38
RTS0043612,44
RTS0043613,39
RTS0043614,31
RTS0043615,44
RTS0043616,41
RTS0043617,43
RTS0043618,48
RTS0043619,50
RTS0043620,41
RTS0043621,38
RTS0043622,46
RTS0043623,56
RTS0043624,63
RTS0043625,45
RTS0043626,34
RTS0043627,54
RTS0043628,58
RTS0043629,43
RTS0043630,28
RTS0043631,27
RTS0043632,51
RTS0043633,49
RTS0043634,59
RTS0043635,50
RTS0043636,26
RTS0043637,55
RTS0043638,36
RTS0043639,47
RTS0043640,51
RTS0043641,76
RTS0043642,58
RTS0043643,57
RTS0043644,67
RTS0043645,84
RTS0043646,39
RTS0043647,49
RTS0043648,39
RTS0043649,43
RTS0043650,49
RTS0043651,37
RTS0043652,57
RTS0043653,44
RTS0043654,55
RTS0043655,53
RTS0043656,37
RTS0043657,44
RTS0043658,57
RTS0043659,54
RTS0043660,48
RTS0043661,61
RTS0043663,48
RTS0043664,56
RTS0043665,51
RTS0043666,49
RTS0043667,38
RTS0043668,35
RTS0043669,35
RTS0043670,40
RTS0043671,47
RTS0043672,60
RTS0043673,49
RTS0043674,68
RTS0043675,47
RTS0043676,42
RTS0043677,44
RTS0043678,42
RTS0043679,44
RTS0043680,26
RTS0043681,45
RTS0043682,39
RTS0043683,43
RTS0043684,37
RTS0043685,42
RTS0043686,52
RTS0043687,59
RTS0043688,46
RTS0043689,40
RTS0043690,40
RTS0043691,73
RTS0043692,50
RTS0043693,58
RTS0043694,54
RTS0043695,58
RTS0043696,40
RTS0043697,58
RTS0043698,48
RTS0043699,55
RTS0043700,48
RTS0043701,65
RTS0043702,107
RTS0043703,65
RTS0043704,101
RTS0043705,71
RTS0043706,59
RTS0043707,52
RTS0043708,31
RTS0043709,50
RTS0043710,58
RTS0043711,46
RTS0043712,40
RTS0043713,39
RTS0043714,19
RTS0043715,36
RTS0043716,64
RTS0043717,61
RTS0043718,59
RTS0043719,50
RTS0043720,35
RTS0043721,57
RTS0043722,42
RTS0043723,50
RTS0043724,40
RTS0043725,39
RTS0043726,36
RTS0043727,45
RTS0043728,48
RTS0043729,39
RTS0043730,28
RTS0043731,49
RTS0043732,43
RTS0043733,57
RTS0043734,48
RTS0043735,42
RTS0043736,47
RTS0043737,57
RTS0043738,61
RTS0043739,55
RTS0043740,47
RTS0043741,59
RTS0043742,61
RTS0043743,49
RTS0043744,42
RTS0043745,48
RTS0043746,34
RTS0043747,49
RTS0043748,55
RTS0043749,69
RTS0043750,48
RTS0043751,49
RTS0043752,41
RTS0043753,43
RTS0043754,37
RTS0043755,54
RTS0043756,40
RTS0043757,52
RTS0043758,43
RTS0043759,35
RTS0043760,47
RTS0043761,55
RTS0043762,36
RTS0043763,37
RTS0043764,48
RTS0043765,62
RTS0043766,40
RTS0043767,41
RTS0043768,37
RTS0043769,47
RTS0043770,41
RTS0043771,54
RTS0043772,43
RTS0043773,44
RTS0043774,46
RTS0043775,51
RTS0043776,35
RTS0043777,42
RTS0043778,56
RTS0043779,56
RTS0043780,37
RTS0043781,50
RTS0043782,41
RTS0043783,44
RTS0043784,26
RTS0043785,29
RTS0043786,47
RTS0043787,49
RTS0043788,53
RTS0043789,48
RTS0043790,49
RTS0043791,37
RTS0043792,52
RTS0043793,41
RTS0043794,49
RTS0043795,39
RTS0043796,65
RTS0043797,52
RTS0043798,36
RTS0043799,47
RTS0043800,41
RTS0043801,32
RTS0043802,48
RTS0043803,55
RTS0043804,53
RTS0043805,50
RTS0043806,33
RTS0043807,39
RTS0043808,40
RTS0043809,50
RTS0043810,35
RTS0043811,34
RTS0043812,34
RTS0043813,41
RTS0043814,40
RTS0043815,35
RTS0043816,52
RTS0043817,41
RTS0043818,49
RTS0043819,50
RTS0043820,85
RTS0043821,41
RTS0043822,49
RTS0043823,47
RTS0043824,46
RTS0043825,36
RTS0043826,40
RTS0043827,41
RTS0043828,42
RTS0043829,30
RTS0043830,43
RTS0043831,43
RTS0043832,33
RTS0043833,46
RTS0043834,32
RTS0043835,27
RTS0043836,39
RTS0043837,54
RTS0043838,41
RTS0043839,53
RTS0043840,36
RTS0043841,32
RTS0043842,41
RTS0043843,36
RTS0043844,58
RTS0043845,36
RTS0043846,49
RTS0043847,36
RTS0043848,54
RTS0043849,54
RTS0043850,61
RTS0043851,54
RTS0043852,46
RTS0043853,56
RTS0043854,39
RTS0043856,47
RTS0043857,41
RTS0043858,42
RTS0043859,75
RTS0043860,59
RTS0043861,90
RTS0043862,88
RTS0043863,61
RTS0043864,61
RTS0043865,48
RTS0043866,68
RTS0043867,63
RTS0043868,61
RTS0043869,42
RTS0043870,40
RTS0043871,47
RTS0043872,63
RTS0043873,43
RTS0043874,46
RTS0043875,47
RTS0043876,52
RTS0043877,36
RTS0043878,55
RTS0043879,52
RTS0043880,65
RTS0043881,55
RTS0043882,62
RTS0043883,60
RTS0043884,50
RTS0043885,46
RTS0043886,34
RTS0043887,38
RTS0043888,48
RTS0043889,32
RTS0043890,68
RTS0043891,57
RTS0043892,47
RTS0043893,56
RTS0043894,40
RTS0043895,50
RTS0043896,53
RTS0043897,56
RTS0043898,76
RTS0043899,51
RTS0043900,64
RTS0043901,63
RTS0043902,46
RTS0043903,64
RTS0043904,60
RTS0043905,37
RTS0043906,35
RTS0043907,62
RTS0043908,31
RTS0043909,48
RTS0043910,70
RTS0043911,55
RTS0043912,105
RTS0043913,50
RTS0043914,51
RTS0043915,45
RTS0043916,29
RTS0043917,47
RTS0043918,36
RTS0043919,47
RTS0043920,110
RTS0043921,62
RTS0043922,64
RTS0043923,55
RTS0043924,79
RTS0043925,60
RTS0043926,79
RTS0043927,55
RTS0043928,42
RTS0043929,62
RTS0043930,45
RTS0043931,50
RTS0043932,45
RTS0043933,34
RTS0043934,38
RTS0043935,58
RTS0043936,38
RTS0043937,35
RTS0043938,48
RTS0043939,32
RTS0043940,37
RTS0043941,39
RTS0043942,50
RTS0043943,62
RTS0043944,53
RTS0043945,38
RTS0043946,41
RTS0043947,53
RTS0043948,47
RTS0043949,41
RTS0043950,43
RTS0043951,41
RTS0043952,46
RTS0043953,41
RTS0043954,46
RTS0043955,47
RTS0043956,54
RTS0043957,48
RTS0043958,76
RTS0043959,51
RTS0043960,65
RTS0043961,53
RTS0043962,63
RTS0043963,43
RTS0043964,52
RTS0043965,31
RTS0043966,49
RTS0043967,57
RTS0043968,51
RTS0043969,48
RTS0043970,47
RTS0043971,50
RTS0043972,58
RTS0043973,53
RTS0043974,41
RTS0043975,38
RTS0043976,39
RTS0043977,36
RTS0043978,37
RTS0043979,37
RTS0043980,48
RTS0043981,47
RTS0043982,37
RTS0043983,38
RTS0043984,65
RTS0043985,54
RTS0043986,34
RTS0043987,50
RTS0043988,41
RTS0043989,46
RTS0043990,47
RTS0043991,43
RTS0043992,50
RTS0043993,47
RTS0043994,53
RTS0043996,46
RTS0043997,36
RTS0043998,39
RTS0043999,42
RTS0044000,42
RTS0044001,45
RTS0044002,66
RTS0044003,65
RTS0044004,65
RTS0044005,49
RTS0044006,103
RTS0044007,74
RTS0044008,88
RTS0044009,81
RTS0044010,113
RTS0044011,60
RTS0044012,75
RTS0044013,69
RTS0044014,40
RTS0044015,61
RTS0044016,58
RTS0044017,43
RTS0044018,42
RTS0044019,61
RTS0044020,71
RTS0044021,47
RTS0044022,51
RTS0044023,64
RTS0044024,57
RTS0044025,46
RTS0044026,44
RTS0044027,21
RTS0044028,50
RTS0044029,68
RTS0044030,36
RTS0044031,55
RTS0044032,49
RTS0044033,49
RTS0044034,68
RTS0044035,49
RTS0044036,61
RTS0044037,45
RTS0044038,75
RTS0044039,49
RTS0044040,55
RTS0044041,49
RTS0044042,65
RTS0044043,62
RTS0044044,49
RTS0044045,31
RTS0044046,52
RTS0044047,53
RTS0044048,59
RTS0044049,45
RTS0044050,59
RTS0044051,45
RTS0044052,67
RTS0044053,55
RTS0044054,63
RTS0044055,44
RTS0044056,66
RTS0044057,35
RTS0044058,47
RTS0044059,49
RTS0044060,42
RTS0044061,48
RTS0044062,47
RTS0044063,50
RTS0044064,63
RTS0044065,37
RTS0044067,47
RTS0044068,67
RTS0044069,66
RTS0044070,49
RTS0044071,61
RTS0044072,47
RTS0044073,40
RTS0044074,56
RTS0044075,37
RTS0044076,43
RTS0044077,45
RTS0044078,44
RTS0044079,38
RTS0044080,53
RTS0044081,53
RTS0044082,49
RTS0044083,65
RTS0044084,51
RTS0044085,33
RTS0044086,44
RTS0044087,44
RTS0044088,41
RTS0044089,48
RTS0044090,45
RTS0044091,42
RTS0044092,50
RTS0044093,42
RTS0044094,50
RTS0044095,45
RTS0044096,40
RTS0044097,53
RTS0044098,57
RTS0044099,54
RTS0044100,48
RTS0044101,60
RTS0044102,59
RTS0044103,49
RTS0044104,58
RTS0044105,49
RTS0044106,63
RTS0044107,51
RTS0044108,56
RTS0044109,60
RTS0044110,78
RTS0044111,53
RTS0044112,52
RTS0044113,60
RTS0044114,42
RTS0044115,66
RTS0044116,66
RTS0044117,61
RTS0044118,48
RTS0044119,53
RTS0044120,50
RTS0044121,59
RTS0044122,60
RTS0044123,42
RTS0044124,47
RTS0044125,50
RTS0044126,53
RTS0044127,65
RTS0044128,55
RTS0044129,55
RTS0044130,42
RTS0044131,63
RTS0044132,48
RTS0044133,46
RTS0044134,49
RTS0044135,55
RTS0044136,49
RTS0044137,55
RTS0044138,46
RTS0044139,62
RTS0044140,69
RTS0044141,79
RTS0044142,53
RTS0044143,52
RTS0044144,64
RTS0044145,30
RTS0044146,61
RTS0044147,48
RTS0044148,50
RTS0044149,56
RTS0044150,45
RTS0044151,65
RTS0044152,53
RTS0044153,56
RTS0044154,52
RTS0044155,58
RTS0044156,57
RTS0044157,55
RTS0044158,93
RTS0044159,47
RTS0044160,42
RTS0044161,50
RTS0044162,73
RTS0044163,46
RTS0044164,54
RTS0044165,53
RTS0044166,60
RTS0044167,46
RTS0044168,66
RTS0044169,63
RTS0044170,45
RTS0044171,48
RTS0044172,65
RTS0044173,44
RTS0044174,51
RTS0044175,52
RTS0044176,73
RTS0044177,55
RTS0044178,55
RTS0044180,39
RTS0044181,52
RTS0044182,43
RTS0044183,52
RTS0044184,32
RTS0044185,32
RTS0044186,63
RTS0044187,57
RTS0044188,55
RTS0044189,54
RTS0044190,50
RTS0044191,60
RTS0044192,47
RTS0044193,75
RTS0044194,66
RTS0044195,74
RTS0044196,67
RTS0044197,39
RTS0044198,59
RTS0044199,60
RTS0044200,46
RTS0044206,61
RTS0044207,78
RTS0044208,47
RTS0044209,41
RTS0044210,46
RTS0044211,58
RTS0044212,52
RTS0044213,57
RTS0044214,66
RTS0044215,57
RTS0044216,62
RTS0044217,56
RTS0044218,48
RTS0044219,56
RTS0044220,44
RTS0044221,35
RTS0044222,37
RTS0044223,41
RTS0044224,88
RTS0044225,48
RTS0044226,50
RTS0044227,44
RTS0044228,34
RTS0044229,34
RTS0044230,48
RTS0044231,47
RTS0044232,44
RTS0044233,42
RTS0044234,65
RTS0044235,37
RTS0044236,32
RTS0044237,62
RTS0044238,52
RTS0044239,39
RTS0044240,61
RTS0044241,38
RTS0044242,56
RTS0044243,51
RTS0044244,53
RTS0044245,50
RTS0044246,85
RTS0044247,120
RTS0044248,97
RTS0044249,79
RTS0044250,65
RTS0044251,47
RTS0044252,62
RTS0044253,59
RTS0044254,50
RTS0044255,66
RTS0044256,57
RTS0044257,66
RTS0044258,61
RTS0044259,47
RTS0044260,45
RTS0044261,74
RTS0044262,50
RTS0044263,67
RTS0044264,54
RTS0044265,44
RTS0044266,56
RTS0044267,55
RTS0044268,65
RTS0044269,63
RTS0044270,50
RTS0044271,49
RTS0044272,48
RTS0044273,63
RTS0044274,49
RTS0044275,60
RTS0044276,60
RTS0044277,54
RTS0044278,34
RTS0044279,37
RTS0044280,50
RTS0044281,50
RTS0044282,59
RTS0044283,46
RTS0044284,51
RTS0044285,42
RTS0044286,48
RTS0044287,58
RTS0044288,50
RTS0044289,52
RTS0044290,55
RTS0044291,45
RTS0044292,49
RTS0044293,54
RTS0044294,37
RTS0044295,41
RTS0044296,65
RTS0044297,51
RTS0044298,48
RTS0044299,57
RTS0044300,58
RTS0044301,70
RTS0044302,44
RTS0044303,61
RTS0044304,70
RTS0044305,48
RTS0044306,75
RTS0044307,55
RTS0044308,97
RTS0044309,81
RTS0044310,79
RTS0044311,65
RTS0044312,72
RTS0044313,58
RTS0044314,58
RTS0044315,49
RTS0044316,52
RTS0044317,61
RTS0044318,53
RTS0044319,55
RTS0044320,24
RTS0044321,40
RTS0044322,40
RTS0044323,55
RTS0044324,43
RTS0044325,48
RTS0044326,51
RTS0044327,52
RTS0044328,29
RTS0044329,54
RTS0044330,34
RTS0044331,99
RTS0044332,109
RTS0044333,93
RTS0044334,87
RTS0044335,66
RTS0044336,51
RTS0044337,57
RTS0044338,63
RTS0044339,52
RTS0044340,42
RTS0044341,66
RTS0044342,57
RTS0044343,45
RTS0044344,45
RTS0044345,55
RTS0044346,73
RTS0044347,103
RTS0044348,120
RTS0044349,150
RTS0044350,139
RTS0044351,87
RTS0044352,77
RTS0044353,91
RTS0044354,67
RTS0044355,82
RTS0044356,29
RTS0044357,57
RTS0044358,53
RTS0044359,52
RTS0044360,39
RTS0044361,64
RTS0044362,56
RTS0044363,69
RTS0044364,71
RTS0044365,59
RTS0044366,68
RTS0044367,52
RTS0044368,89
RTS0044369,82
RTS0044370,68
RTS0044371,52
RTS0044372,39
RTS0044373,67
RTS0044374,51
RTS0044375,51
RTS0044376,49
RTS0044377,39
RTS0044378,48
RTS0044379,52
RTS0044380,64
RTS0044381,65
RTS0044382,47
RTS0044383,76
RTS0044384,36
RTS0044385,55
RTS0044386,44
RTS0044387,35
RTS0044388,57
RTS0044389,42
RTS0044390,43
RTS0044391,136
RTS0044392,183
RTS0044393,69
RTS0044394,78
RTS0044395,93
RTS0044396,57
RTS0044397,58
RTS0044399,57
RTS0044400,35
RTS0044401,46
RTS0044402,55
RTS0044403,58
RTS0044404,49
RTS0044405,56
RTS0044406,59
RTS0044407,45
RTS0044408,59
RTS0044409,57
RTS0044410,59
RTS0044411,52
RTS0044412,42
RTS0044413,46
RTS0044414,48
RTS0044415,67
RTS0044416,68
RTS0044417,72
RTS0044418,56
RTS0044419,64
RTS0044420,90
RTS0044421,50
RTS0044422,62
RTS0044423,34
RTS0044424,57
RTS0044425,50
RTS0044426,57
RTS0044427,36
RTS0044428,49
RTS0044429,61
RTS0044430,61
RTS0044431,54
RTS0044432,64
RTS0044433,43
RTS0044434,72
RTS0044435,51
RTS0044436,69
RTS0044437,41
RTS0044438,67
RTS0044439,58
RTS0044440,53
RTS0044441,50
RTS0044442,68
RTS0044443,69
RTS0044444,32
RTS0044445,72
RTS0044446,54
RTS0044447,61
RTS0044448,34
RTS0044449,50
RTS0044450,52
RTS0044451,66
RTS0044452,63
RTS0044453,51
RTS0044454,64
RTS0044455,46
RTS0044456,55
RTS0044457,55
RTS0044458,56
RTS0044459,65
RTS0044460,67
RTS0044461,79
RTS0044462,64
RTS0044463,49
RTS0044464,49
RTS0044465,55
RTS0044466,66
RTS0044467,52
RTS0044468,56
RTS0044469,66
RTS0044470,44
RTS0044471,61
RTS0044472,57
RTS0044473,31
RTS0044474,49
RTS0044475,61
RTS0044476,47
RTS0044477,71
RTS0044478,44
RTS0044479,58
RTS0044480,53
RTS0044481,75
RTS0044482,82
RTS0044483,66
RTS0044484,60
RTS0044485,52
RTS0044486,59
RTS0044487,60
RTS0044488,61
RTS0044489,69
RTS0044490,60
RTS0044491,67
RTS0044492,60
RTS0044493,67
RTS0044494,73
RTS0044495,57
RTS0044496,77
RTS0044497,79
RTS0044498,70
RTS0044499,84
RTS0044500,72
RTS0044501,61
RTS0044502,54
RTS0044503,60
RTS0044504,74
RTS0044505,75
RTS0044506,82
RTS0044507,36
RTS0044508,52
RTS0044509,61
RTS0044510,56
RTS0044511,49
RTS0044512,56
RTS0044513,61
RTS0044514,38
RTS0044515,66
RTS0044516,55
RTS0044517,52
RTS0044518,68
RTS0044519,67
RTS0044520,57
RTS0044521,58
RTS0044522,61
RTS0044523,59
RTS0044524,35
RTS0044525,52
RTS0044526,42
RTS0044527,30
RTS0044528,64
RTS0044529,74
RTS0044530,22
RTS0044531,34
RTS0044532,32
RTS0044533,54
RTS0044534,45
RTS0044535,47
RTS0044536,50
RTS0044537,33
RTS0044538,52
RTS0044539,47
RTS0044540,45
RTS0044541,46
RTS0044542,57
RTS0044543,59
RTS0044544,54
RTS0044545,72
RTS0044546,81
RTS0044547,38
RTS0044548,46
RTS0044549,52
RTS0044550,41
RTS0044551,41
RTS0044552,50
RTS0044553,56
RTS0044554,53
RTS0044555,44
RTS0044556,61
RTS0044557,48
RTS0044558,34
RTS0044559,58
RTS0044560,41
RTS0044561,54
RTS0044562,41
RTS0044563,44
RTS0044564,47
RTS0044565,50
RTS0044566,49
RTS0044567,44
RTS0044568,58
RTS0044569,44
RTS0044570,44
RTS0044571,34
RTS0044572,39
RTS0044573,28
RTS0044574,54
RTS0044575,54
RTS0044576,36
RTS0044577,38
RTS0044578,51
RTS0044579,43
RTS0044580,34
RTS0044581,37
RTS0044582,46
RTS0044583,46
RTS0044584,43
RTS0044585,42
RTS0044586,44
RTS0044587,49
RTS0044588,32
RTS0044589,58
RTS0044590,32
RTS0044591,52
RTS0044592,53
RTS0044593,53
RTS0044594,35
RTS0044595,39
RTS0044596,44
RTS0044597,51
RTS0044598,45
RTS0044599,46
RTS0044600,36
RTS0044601,49
RTS0044602,57
RTS0044603,38
RTS0044604,55
RTS0044605,65
RTS0044606,57
RTS0044607,60
RTS0044608,30
RTS0044609,40
RTS0044610,39
RTS0044611,57
RTS0044612,52
RTS0044613,46
RTS0044614,46
RTS0044615,34
RTS0044616,44
RTS0044617,50
RTS0044618,41
RTS0044619,61
RTS0044620,54
RTS0044621,68
RTS0044622,77
RTS0044623,56
RTS0044624,53
RTS0044625,43
RTS0044626,53
RTS0044627,43
RTS0044628,38
RTS0044629,56
RTS0044630,76
RTS0044631,57
RTS0044632,33
RTS0044633,54
RTS0044634,46
RTS0044635,44
RTS0044636,41
RTS0044637,42
RTS0044638,54
RTS0044639,49
RTS0044640,56
RTS0044641,44
RTS0044642,45
RTS0044643,41
RTS0044644,45
RTS0044645,44
RTS0044646,51
RTS0044647,54
RTS0044648,41
RTS0044649,43
RTS0044650,43
RTS0044651,50
RTS0044652,51
RTS0044653,45
RTS0044654,58
RTS0044655,55
RTS0044656,49
RTS0044657,40
RTS0044658,41
RTS0044659,38
RTS0044660,43
RTS0044661,65
RTS0044662,63
RTS0044663,49
RTS0044664,71
RTS0044665,59
RTS0044666,49
RTS0044667,45
RTS0044668,48
RTS0044669,45
RTS0044670,64
RTS0044671,67
RTS0044672,58
RTS0044673,44
RTS0044674,69
RTS0044675,67
RTS0044676,55
RTS0044677,55
RTS0044678,61
RTS0044679,76
RTS0044680,48
RTS0044681,49
RTS0044682,57
RTS0044683,41
RTS0044684,60
RTS0044685,48
RTS0044686,43
RTS0044687,60
RTS0044688,63
RTS0044689,49
RTS0044690,79
RTS0044691,53
RTS0044692,56
RTS0044693,49
RTS0044694,78
RTS0044695,57
RTS0044696,49
RTS0044697,64
RTS0044698,66
RTS0044699,49
RTS0044700,63
RTS0044701,60
RTS0044702,64
RTS0044703,63
RTS0044704,47
RTS0044705,40
RTS0044706,49
RTS0044707,30
RTS0044708,40
RTS0044709,41
RTS0044710,46
RTS0044711,48
RTS0044712,71
RTS0044714,50
RTS0044715,46
RTS0044716,43
RTS0044717,50
RTS0044718,71
RTS0044719,40
RTS0044720,64
RTS0044721,41
RTS0044722,56
RTS0044723,41
RTS0044724,48
RTS0044725,43
RTS0044726,55
RTS0044727,47
RTS0044728,40
RTS0044729,61
RTS0044730,61
RTS0044731,50
RTS0044732,50
RTS0044733,43
RTS0044734,46
RTS0044735,41
RTS0044736,43
RTS0044737,41
RTS0044738,51
RTS0044739,39
RTS0044740,42
RTS0044741,46
RTS0044742,31
RTS0044743,48
RTS0044744,42
RTS0044745,41
RTS0044746,40
RTS0044747,48
RTS0044748,43
RTS0044749,49
RTS0044750,49
RTS0044751,81
RTS0044752,49
RTS0044753,55
RTS0044754,44
RTS0044755,41
RTS0044756,53
RTS0044757,57
RTS0044758,67
RTS0044759,49
RTS0044760,50
RTS0044761,57
RTS0044762,66
RTS0044763,46
RTS0044764,35
RTS0044765,43
RTS0044766,60
RTS0044767,48
RTS0044768,45
RTS0044769,48
RTS0044770,38
RTS0044771,46
RTS0044772,36
RTS0044773,45
RTS0044774,30
RTS0044775,46
RTS0044776,51
RTS0044777,62
RTS0044778,49
RTS0044779,37
RTS0044780,67
RTS0044781,55
RTS0044782,56
RTS0044783,58
RTS0044784,53
RTS0044785,45
RTS0044786,44
RTS0044787,56
RTS0044788,65
RTS0044789,60
RTS0044790,43
RTS0044791,65
RTS0044792,85
RTS0044793,42
RTS0044794,48
RTS0044795,43
RTS0044796,50
RTS0044797,56
RTS0044798,59
RTS0044799,54
RTS0044800,50
RTS0044801,38
RTS0044802,48
RTS0044803,37
RTS0044804,48
RTS0044805,49
RTS0044806,55
RTS0044807,36
RTS0044808,44
RTS0044809,55
RTS0044810,65
RTS0044811,46
RTS0044812,52
RTS0044813,63
RTS0044814,44
RTS0044815,71
RTS0044816,40
RTS0044817,71
RTS0044818,51
RTS0044819,56
RTS0044820,44
RTS0044821,51
RTS0044822,58
RTS0044823,59
RTS0044824,52
RTS0044825,49
RTS0044826,81
RTS0044827,58
RTS0044828,54
RTS0044829,59
RTS0044830,53
RTS0044831,37
RTS0044832,50
RTS0044833,41
RTS0044834,47
RTS0044835,48
RTS0044836,38
RTS0044837,47
RTS0044838,52
RTS0044839,47
RTS0044840,48
RTS0044841,55
RTS0044842,35
RTS0044843,56
RTS0044844,41
RTS0044845,50
RTS0044846,43
RTS0044847,38
RTS0044848,49
RTS0044849,64
RTS0044850,51
RTS0044851,51
RTS0044852,44
RTS0044853,48
RTS0044854,43
RTS0044855,56
RTS0044856,51
RTS0044857,61
RTS0044858,37
RTS0044859,37
RTS0044860,49
RTS0044861,52
RTS0044862,54
RTS0044863,62
RTS0044864,42
RTS0044865,51
RTS0044866,69
RTS0044867,51
RTS0044868,46
RTS0044869,60
RTS0044870,62
RTS0044871,42
RTS0044872,52
RTS0044873,67
RTS0044874,46
RTS0044875,53
RTS0044876,94
RTS0044877,70
RTS0044878,60
RTS0044879,65
RTS0044880,75
RTS0044881,47
RTS0044882,44
RTS0044883,39
RTS0044884,48
RTS0044885,48
RTS0044886,56
RTS0044887,33
RTS0044888,42
RTS0044889,39
RTS0044890,54
RTS0044891,41
RTS0044892,51
RTS0044893,51
RTS0044894,49
RTS0044895,39
RTS0044896,79
RTS0044897,67
RTS0044898,65
RTS0044899,37
RTS0044900,64
RTS0044901,222
RTS0044902,64
RTS0044903,124
RTS0044904,70
RTS0044905,84
RTS0044906,312
RTS0044907,563
RTS0044908,307
RTS0044909,518
RTS0044910,225
RTS0044911,39
RTS0044912,54
RTS0044913,44
RTS0044914,57
RTS0044915,50
RTS0044916,52
RTS0044917,61
RTS0044918,41
RTS0044919,30
RTS0044920,50
RTS0044921,54
RTS0044922,52
RTS0044923,47
RTS0044924,44
RTS0044925,50
RTS0044926,54
RTS0044927,46
RTS0044928,46
RTS0044929,50
RTS0044930,55
RTS0044931,56
RTS0044932,58
RTS0044933,63
RTS0044934,47
RTS0044935,63
RTS0044936,44
RTS0044937,58
RTS0044938,52
RTS0044939,49
RTS0044940,49
RTS0044941,87
RTS0044942,40
RTS0044943,59
RTS0044944,39
RTS0044945,49
RTS0044946,62
RTS0044947,41
RTS0044948,54
RTS0044949,41
RTS0044950,67
RTS0044951,39
RTS0044952,52
RTS0044953,46
RTS0044954,38
RTS0044955,25
RTS0044956,61
RTS0044957,75
RTS0044958,47
RTS0044959,52
RTS0044960,55
RTS0044961,60
RTS0044962,58
RTS0044963,49
RTS0044964,48
RTS0044965,44
RTS0044966,58
RTS0044967,67
RTS0044968,64
RTS0044969,38
RTS0044970,42
RTS0044971,45
RTS0044972,41
RTS0044973,50
RTS0044974,45
RTS0044975,44
RTS0044976,60
RTS0044977,37
RTS0044978,48
RTS0044979,54
RTS0044980,34
RTS0044981,40
RTS0044982,35
RTS0044983,49
RTS0044984,49
RTS0044985,34
RTS0044986,33
RTS0044987,47
RTS0044988,45
RTS0044989,51
RTS0044990,49
RTS0044991,43
RTS0044992,52
RTS0044993,48
RTS0044994,41
RTS0044995,35
RTS0044996,53
RTS0044997,40
RTS0044998,52
RTS0044999,50
RTS0045000,45
RTS0045001,50
RTS0045002,67
RTS0045003,48
RTS0045004,63
RTS0045005,47
RTS0045006,55
RTS0045007,95
RTS0045008,66
RTS0045009,67
RTS0045010,49
RTS0045011,40
RTS0045012,35
RTS0045013,30
RTS0045014,55
RTS0045015,54
RTS0045016,49
RTS0045017,44
RTS0045018,61
RTS0045019,43
RTS0045020,44
RTS0045021,53
RTS0045022,64
RTS0045023,89
RTS0045024,65
RTS0045025,59
RTS0045026,82
RTS0045027,72
RTS0045028,75
RTS0045029,70
RTS0045030,62
RTS0045031,37
RTS0045032,56
RTS0045033,65
RTS0045034,57
RTS0045035,59
RTS0045036,50
RTS0045038,54
RTS0045039,41
RTS0045040,36
RTS0045041,50
RTS0045042,53
RTS0045043,47
RTS0045044,63
RTS0045045,57
RTS0045046,45
RTS0045047,48
RTS0045048,44
RTS0045049,47
RTS0045050,47
RTS0045051,39
RTS0045052,48
RTS0045053,40
RTS0045054,55
RTS0045055,46
RTS0045056,48
RTS0045057,52
RTS0045058,52
RTS0045059,47
RTS0045060,51
RTS0045061,44
RTS0045063,31
RTS0045064,44
RTS0045065,45
RTS0045066,47
RTS0045067,112
RTS0045068,75
RTS0045069,64
RTS0045070,72
RTS0045071,52
RTS0045072,36
RTS0045073,41
RTS0045074,56
RTS0045075,42
RTS0045076,42
RTS0045077,41
RTS0045078,58
RTS0045079,36
RTS0045080,50
RTS0045081,40
RTS0045082,32
RTS0045083,56
RTS0045084,48
RTS0045085,33
RTS0045086,53
RTS0045087,27
RTS0045088,33
RTS0045089,39
RTS0045090,46
RTS0045091,35
RTS0045092,42
RTS0045093,48
RTS0045094,37
RTS0045095,42
RTS0045096,48
RTS0045097,47
RTS0045098,48
RTS0045099,49
RTS0045100,57
RTS0045101,50
RTS0045102,33
RTS0045103,44
RTS0045104,38
RTS0045105,37
RTS0045106,50
RTS0045107,61
RTS0045108,38
RTS0045109,64
RTS0045110,47
RTS0045111,54
RTS0045112,50
RTS0045113,58
RTS0045114,49
RTS0045115,61
RTS0045116,46
RTS0045117,48
RTS0045118,57
RTS0045119,53
RTS0045120,58
RTS0045121,54
RTS0045122,47
RTS0045123,72
RTS0045124,40
RTS0045125,35
RTS0045126,44
RTS0045127,50
RTS0045128,57
RTS0045129,60
RTS0045130,33
RTS0045131,53
RTS0045132,72
RTS0045133,49
RTS0045134,42
RTS0045135,49
RTS0045136,63
RTS0045137,48
RTS0045138,63
RTS0045139,58
RTS0045140,39
RTS0045141,40
RTS0045142,55
RTS0045143,45
RTS0045144,38
RTS0045145,56
RTS0045146,51
RTS0045147,52
RTS0045148,49
RTS0045149,45
RTS0045150,34
RTS0045151,54
RTS0045152,52
RTS0045153,44
RTS0045154,45
RTS0045155,60
RTS0045156,50
RTS0045157,55
RTS0045158,41
RTS0045159,79
RTS0045160,60
RTS0045161,45
RTS0045162,54
RTS0045163,48
RTS0045164,69
RTS0045165,40
RTS0045166,64
RTS0045167,48
RTS0045168,51
RTS0045169,54
RTS0045170,60
RTS0045171,61
RTS0045172,62
RTS0045173,44
RTS0045174,44
RTS0045175,48
RTS0045176,51
RTS0045177,45
RTS0045178,41
RTS0045179,50
RTS0045180,52
RTS0045181,49
RTS0045182,46
RTS0045183,45
RTS0045184,46
RTS0045185,54
RTS0045186,52
RTS0045187,63
RTS0045188,44
RTS0045189,55
RTS0045190,63
RTS0045191,50
RTS0045192,37
RTS0045193,42
RTS0045194,50
RTS0045195,43
RTS0045196,64
RTS0045197,44
RTS0045198,61
RTS0045199,36
RTS0045200,53
RTS0045201,51
RTS0045202,52
RTS0045203,51
RTS0045204,56
RTS0045205,56
RTS0045206,29
RTS0045207,41
RTS0045208,42
RTS0045209,34
RTS0045210,42
RTS0045211,48
RTS0045212,49
RTS0045213,53
RTS0045214,59
RTS0045215,58
RTS0045216,66
RTS0045217,46
RTS0045218,56
RTS0045219,47
RTS0045220,45
RTS0045221,59
RTS0045222,58
RTS0045223,57
RTS0045224,32
RTS0045225,48
RTS0045226,148
RTS0045227,79
RTS0045228,110
RTS0045229,119
RTS0045230,76
RTS0045231,51
RTS0045232,64
RTS0045233,52
RTS0045234,64
RTS0045235,63
RTS0045236,77
RTS0045237,69
RTS0045238,68
RTS0045239,58
RTS0045240,89
RTS0045241,58
RTS0045242,56
RTS0045243,39
RTS0045244,68
RTS0045245,54
RTS0045246,52
RTS0045247,41
RTS0045248,65
RTS0045249,38
RTS0045250,47
RTS0045251,51
RTS0045252,46
RTS0045253,60
RTS0045254,39
RTS0045255,43
RTS0045256,55
RTS0045257,53
RTS0045258,67
RTS0045259,67
RTS0045260,45
RTS0045261,63
RTS0045262,82
RTS0045263,68
RTS0045264,58
RTS0045265,72
RTS0045266,50
RTS0045267,74
RTS0045268,66
RTS0045269,62
RTS0045270,52
RTS0045271,54
RTS0045272,38
RTS0045273,52
RTS0045274,47
RTS0045275,52
RTS0045276,41
RTS0045277,39
RTS0045278,60
RTS0045279,28
RTS0045280,44
RTS0045281,45
RTS0045282,70
RTS0045283,45
RTS0045284,44
RTS0045285,89
RTS0045286,59
RTS0045287,64
RTS0045288,39
RTS0045289,60
RTS0045290,46
RTS0045291,59
RTS0045292,80
RTS0045293,44
RTS0045294,37
RTS0045295,40
RTS0045296,46
RTS0045297,59
RTS0045298,61
RTS0045299,71
RTS0045300,73
RTS0045301,70
RTS0045302,53
RTS0045303,55
RTS0045304,32
RTS0045305,54
RTS0045306,45
RTS0045307,40
RTS0045308,67
RTS0045309,45
RTS0045310,62
RTS0045311,25
RTS0045312,60
RTS0045313,42
RTS0045314,48
RTS0045315,35
RTS0045316,46
RTS0045317,49
RTS0045318,61
RTS0045319,35
RTS0045320,55
RTS0045321,48
RTS0045322,56
RTS0045323,66
RTS0045324,59
RTS0045325,66
RTS0045326,40
RTS0045327,92
RTS0045328,54
RTS0045329,36
RTS0045330,48
RTS0045331,60
RTS0045332,45
RTS0045333,62
RTS0045334,55
RTS0045335,39
RTS0045336,46
RTS0045337,45
RTS0045338,55
RTS0045339,63
RTS0045340,49
RTS0045341,35
RTS0045342,62
RTS0045343,43
RTS0045344,42
RTS0045345,37
RTS0045346,48
RTS0045347,56
RTS0045348,51
RTS0045349,58
RTS0045350,38
RTS0045351,38
RTS0045352,40
RTS0045353,49
RTS0045354,63
RTS0045355,33
RTS0045356,49
RTS0045357,51
RTS0045358,66
RTS0045359,50
RTS0045360,55
RTS0045361,50
RTS0045362,40
RTS0045363,58
RTS0045364,52
RTS0045365,57
RTS0045366,48
RTS0045367,44
RTS0045368,35
RTS0045369,37
RTS0045370,47
RTS0045371,46
RTS0045372,49
RTS0045373,70
RTS0045374,59
RTS0045375,49
RTS0045376,41
RTS0045377,41
RTS0045378,42
RTS0045379,34
RTS0045380,51
RTS0045381,67
RTS0045382,54
RTS0045383,53
RTS0045384,42
RTS0045385,41
RTS0045386,48
RTS0045387,48
RTS0045388,40
RTS0045389,46
RTS0045390,51
RTS0045391,46
RTS0045392,59
RTS0045393,48
RTS0045394,36
RTS0045395,63
RTS0045396,49
RTS0045397,58
RTS0045398,60
RTS0045399,73
RTS0045400,81
RTS0045401,59
RTS0045402,56
RTS0045403,71
RTS0045404,63
RTS0045405,34
RTS0045406,60
RTS0045407,82
RTS0045408,45
RTS0045409,86
RTS0045410,73
RTS0045411,69
RTS0045412,63
RTS0045413,56
RTS0045414,53
RTS0045415,63
RTS0045416,47
RTS0045417,61
RTS0045418,47
RTS0045419,60
RTS0045420,49
RTS0045421,364
RTS0045422,395
RTS0045423,117
RTS0045424,235
RTS0045425,386
RTS0045426,54
RTS0045427,51
RTS0045428,38
RTS0045429,40
RTS0045430,42
RTS0045431,45
RTS0045432,56
RTS0045433,59
RTS0045434,63
RTS0045435,47
RTS0045436,59
RTS0045437,73
RTS0045438,84
RTS0045439,68
RTS0045440,49
RTS0045441,49
RTS0045442,43
RTS0045443,34
RTS0045444,40
RTS0045445,38
RTS0045446,107
RTS0045447,107
RTS0045448,75
RTS0045449,83
RTS0045450,68
RTS0045451,62
RTS0045452,52
RTS0045453,39
RTS0045454,59
RTS0045455,62
RTS0045456,45
RTS0045457,44
RTS0045458,52
RTS0045459,34
RTS0045460,45
RTS0045461,45
RTS0045462,42
RTS0045463,41
RTS0045464,30
RTS0045465,47
RTS0045466,57
RTS0045467,42
RTS0045468,52
RTS0045469,82
RTS0045470,51
RTS0045471,44
RTS0045472,54
RTS0045473,23
RTS0045474,68
RTS0045475,49
RTS0045476,66
RTS0045477,61
RTS0045478,54
RTS0045479,71
RTS0045480,85
RTS0045481,67
RTS0045482,55
RTS0045483,60
RTS0045484,69
RTS0045485,73
RTS0045486,28
RTS0045487,49
RTS0045488,58
RTS0045489,53
RTS0045490,55
RTS0045491,138
RTS0045492,206
RTS0045493,104
RTS0045494,70
RTS0045495,65
RTS0045496,40
RTS0045497,44
RTS0045498,59
RTS0045499,70
RTS0045500,55
RTS0045501,94
RTS0045502,78
RTS0045503,50
RTS0045504,55
RTS0045505,60
RTS0045506,565
RTS0045507,908
RTS0045508,388
RTS0045509,448
RTS0045510,257
RTS0045511,52
RTS0045512,52
RTS0045513,39
RTS0045514,59
RTS0045515,44
RTS0045516,41
RTS0045517,47
RTS0045518,37
RTS0045519,42
RTS0045520,37
RTS0045521,59
RTS0045522,50
RTS0045523,50
RTS0045524,49
RTS0045525,43
RTS0045526,55
RTS0045527,50
RTS0045528,58
RTS0045529,67
RTS0045530,69
RTS0045531,39
RTS0045532,48
RTS0045533,54
RTS0045534,48
RTS0045535,45
RTS0045536,85
RTS0045537,80
RTS0045538,55
RTS0045539,115
RTS0045540,96
RTS0045541,49
RTS0045542,45
RTS0045543,43
RTS0045544,26
RTS0045545,64
RTS0045546,42
RTS0045547,40
RTS0045548,51
RTS0045549,36
RTS0045550,40
RTS0045551,45
RTS0045552,41
RTS0045553,34
RTS0045554,31
RTS0045555,34
RTS0045556,77
RTS0045557,38
RTS0045558,57
RTS0045559,58
RTS0045560,77
RTS0045561,61
RTS0045562,50
RTS0045563,45
RTS0045564,67
RTS0045565,48
RTS0045566,51
RTS0045567,43
RTS0045568,55
RTS0045569,51
RTS0045570,49
RTS0045571,55
RTS0045572,46
RTS0045573,43
RTS0045574,38
RTS0045575,45
RTS0045576,36
RTS0045577,45
RTS0045578,41
RTS0045579,41
RTS0045580,46
RTS0045581,63
RTS0045582,44
RTS0045583,44
RTS0045584,37
RTS0045585,45
RTS0045586,31
RTS0045587,64
RTS0045588,34
RTS0045589,69
RTS0045590,54
RTS0045592,197
RTS0045593,195
RTS0045594,116
RTS0045595,115
RTS0045596,138
RTS0045597,241
RTS0045598,296
RTS0045599,296
RTS0045600,78
RTS0045601,41
RTS0045602,57
RTS0045603,45
RTS0045604,66
RTS0045606,49
RTS0045607,42
RTS0045608,45
RTS0045609,49
RTS0045610,68
RTS0045611,46
RTS0045612,47
RTS0045613,40
RTS0045614,54
RTS0045615,43
RTS0045616,52
RTS0045617,33
RTS0045618,45
RTS0045619,36
RTS0045620,40
RTS0045621,48
RTS0045622,70
RTS0045623,48
RTS0045624,38
RTS0045625,41
RTS0045626,27
RTS0045627,43
RTS0045628,48
RTS0045629,44
RTS0045630,34
RTS0045631,33
RTS0045632,35
RTS0045633,44
RTS0045634,42
RTS0045635,39
RTS0045636,93
RTS0045637,44
RTS0045638,81
RTS0045639,92
RTS0045640,50
RTS0045641,161
RTS0045642,161
RTS0045643,87
RTS0045644,142
RTS0045645,40
RTS0045646,45
RTS0045647,58
RTS0045648,42
RTS0045649,38
RTS0045650,38
RTS0045651,40
RTS0045652,51
RTS0045653,56
RTS0045654,68
RTS0045655,56
RTS0045656,56
RTS0045657,61
RTS0045658,85
RTS0045659,55
RTS0045660,71
RTS0045661,81
RTS0045662,45
RTS0045663,58
RTS0045664,61
RTS0045665,63
RTS0045666,34
RTS0045667,46
RTS0045668,44
RTS0045669,59
RTS0045670,54
RTS0045671,39
RTS0045672,46
RTS0045673,54
RTS0045674,39
RTS0045675,51
RTS0045676,75
RTS0045677,77
RTS0045678,63
RTS0045679,70
RTS0045680,83
RTS0045681,48
RTS0045682,39
RTS0045683,44
RTS0045684,57
RTS0045685,44
RTS0045687,54
RTS0045688,60
RTS0045689,45
RTS0045690,40
RTS0045691,61
RTS0045692,58
RTS0045693,59
RTS0045694,49
RTS0045695,46
RTS0045696,70
RTS0045697,53
RTS0045698,56
RTS0045699,44
RTS0045700,48
RTS0045701,38
RTS0045702,57
RTS0045703,59
RTS0045704,47
RTS0045705,59
RTS0045706,57
RTS0045707,62
RTS0045708,59
RTS0045709,37
RTS0045710,38
RTS0045711,34
RTS0045712,45
RTS0045713,47
RTS0045714,52
RTS0045715,38
RTS0045716,82
RTS0045717,75
RTS0045718,80
RTS0045719,52
RTS0045720,68
RTS0045721,55
RTS0045722,65
RTS0045723,67
RTS0045724,51
RTS0045725,45
RTS0045726,58
RTS0045727,62
RTS0045728,47
RTS0045729,41
RTS0045730,51
RTS0045731,55
RTS0045732,80
RTS0045733,59
RTS0045734,45
RTS0045735,68
RTS0045736,170
RTS0045737,121
RTS0045738,215
RTS0045739,222
RTS0045740,121
RTS0045741,166
RTS0045742,107
RTS0045743,106
RTS0045744,177
RTS0045745,117
RTS0045746,68
RTS0045747,63
RTS0045748,67
RTS0045749,41
RTS0045750,42
RTS0045751,57
RTS0045752,53
RTS0045753,60
RTS0045754,59
RTS0045755,61
RTS0045756,75
RTS0045757,73
RTS0045758,113
RTS0045759,106
RTS0045760,79
RTS0045761,49
RTS0045762,41
RTS0045763,77
RTS0045764,42
RTS0045765,38
RTS0045766,53
RTS0045767,45
RTS0045768,55
RTS0045769,50
RTS0045770,48
RTS0045771,48
RTS0045772,63
RTS0045773,72
RTS0045774,36
RTS0045775,52
RTS0045776,39
RTS0045777,42
RTS0045778,56
RTS0045779,47
RTS0045780,54
RTS0045781,72
RTS0045782,59
RTS0045783,81
RTS0045784,85
RTS0045785,86
RTS0045786,46
RTS0045787,71
RTS0045788,87
RTS0045789,37
RTS0045790,56
RTS0045791,39
RTS0045792,64
RTS0045793,50
RTS0045794,53
RTS0045795,43
RTS0045796,59
RTS0045797,44
RTS0045798,45
RTS0045799,53
RTS0045800,62
RTS0045801,45
RTS0045802,37
RTS0045803,62
RTS0045804,44
RTS0045805,64
RTS0045806,70
RTS0045807,55
RTS0045808,39
RTS0045809,40
RTS0045810,28
RTS0045811,59
RTS0045812,72
RTS0045813,45
RTS0045814,87
RTS0045815,62
RTS0045816,38
RTS0045817,52
RTS0045818,64
RTS0045819,45
RTS0045820,49
RTS0045821,79
RTS0045822,68
RTS0045823,76
RTS0045824,71
RTS0045825,45
RTS0045826,54
RTS0045827,80
RTS0045828,56
RTS0045829,50
RTS0045830,56
RTS0045831,89
RTS0045832,62
RTS0045833,50
RTS0045834,54
RTS0045835,60
RTS0045836,227
RTS0045837,218
RTS0045838,186
RTS0045840,116
RTS0045841,101
RTS0045842,71
RTS0045843,50
RTS0045844,59
RTS0045845,65
RTS0045846,314
RTS0045848,112
RTS0045849,521
RTS0045851,48
RTS0045852,50
RTS0045853,36
RTS0045854,46
RTS0045855,50
RTS0045856,51
RTS0045857,51
RTS0045858,37
RTS0045859,50
RTS0045860,45
RTS0045861,54
RTS0045862,45
RTS0045863,57
RTS0045864,87
RTS0045865,45
RTS0045866,65
RTS0045867,47
RTS0045868,36
RTS0045869,31
RTS0045870,65
RTS0045871,42
RTS0045872,39
RTS0045873,52
RTS0045874,38
RTS0045875,53
RTS0045876,30
RTS0045877,46
RTS0045878,26
RTS0045879,44
RTS0045880,50
RTS0045881,44
RTS0045882,47
RTS0045883,53
RTS0045884,44
RTS0045885,6
RTS0045886,38
RTS0045887,43
RTS0045888,39
RTS0045889,44
RTS0045890,49
RTS0045891,69
RTS0045892,47
RTS0045893,46
RTS0045894,59
RTS0045895,36
RTS0045896,52
RTS0045897,33
RTS0045898,38
RTS0045899,50
RTS0045900,69
RTS0045901,42
RTS0045902,82
RTS0045903,114
RTS0045904,162
RTS0045905,53
RTS0045906,46
RTS0045907,41
RTS0045908,50
RTS0045909,47
RTS0045910,36
RTS0045911,60
RTS0045912,63
RTS0045913,55
RTS0045914,41
RTS0045915,42
RTS0045916,67
RTS0045917,43
RTS0045918,56
RTS0045919,53
RTS0045920,40
RTS0045921,47
RTS0045922,46
RTS0045923,47
RTS0045924,43
RTS0045925,54
RTS0045926,59
RTS0045927,64
RTS0045928,53
RTS0045929,45
RTS0045930,76
RTS0045931,85
RTS0045932,61
RTS0045933,50
RTS0045935,56
RTS0045939,51
RTS0045940,36
RTS0045941,56
RTS0045942,47
RTS0045943,49
RTS0045944,39
RTS0045945,50
RTS0045946,48
RTS0045947,61
RTS0045948,43
RTS0045949,43
RTS0045950,67
RTS0045951,49
RTS0045952,70
RTS0045953,54
RTS0045954,59
RTS0045955,31
RTS0045956,50
RTS0045957,44
RTS0045958,48
RTS0045959,38
RTS0045960,44
RTS0045961,40
RTS0045962,56
RTS0045963,63
RTS0045964,61
RTS0045965,44
RTS0045966,47
RTS0045967,52
RTS0045968,47
RTS0045969,97
RTS0045970,142
RTS0045971,115
RTS0045972,57
RTS0045973,44
RTS0045974,37
RTS0045975,51
RTS0045976,43
RTS0045977,54
RTS0045978,64
RTS0045979,52
RTS0045980,42
RTS0045981,62
RTS0045982,50
RTS0045983,73
RTS0045984,52
RTS0045985,52
RTS0045986,46
RTS0045987,68
RTS0045988,52
RTS0045989,44
RTS0045990,45
RTS0045991,59
RTS0045992,57
RTS0045993,41
RTS0045994,48
RTS0045995,43
RTS0045996,52
RTS0045997,57
RTS0045998,51
RTS0045999,43
RTS0046000,36
RTS0046001,33
RTS0046002,53
RTS0046003,45
RTS0046004,49
RTS0046005,53
RTS0046006,57
RTS0046007,59
RTS0046008,50
RTS0046009,59
RTS0046010,42
RTS0046011,40
RTS0046012,35
RTS0046013,53
RTS0046014,41
RTS0046015,30
RTS0046016,50
RTS0046017,29
RTS0046018,37
RTS0046019,59
RTS0046020,53
RTS0046021,40
RTS0046022,43
RTS0046023,35
RTS0046024,58
RTS0046025,41
RTS0046026,44
RTS0046027,45
RTS0046028,51
RTS0046029,38
RTS0046030,43
RTS0046031,45
RTS0046032,56
RTS0046033,40
RTS0046034,54
RTS0046035,46
RTS0046036,45
RTS0046037,44
RTS0046038,43
RTS0046039,42
RTS0046040,42
RTS0046041,30
RTS0046042,34
RTS0046043,47
RTS0046044,67
RTS0046045,56
RTS0046046,56
RTS0046047,49
RTS0046048,43
RTS0046049,59
RTS0046050,52
RTS0046051,66
RTS0046052,77
RTS0046053,82
RTS0046054,72
RTS0046055,67
RTS0046056,62
RTS0046057,51
RTS0046058,58
RTS0046059,59
RTS0046060,47
RTS0046061,116
RTS0046062,48
RTS0046063,85
RTS0046064,237
RTS0046065,150
RTS0046066,348
RTS0046067,481
RTS0046068,34
RTS0046069,50
RTS0046070,45
RTS0046071,55
RTS0046072,52
RTS0046073,43
RTS0046074,45
RTS0046075,49
RTS0046076,55
RTS0046077,56
RTS0046078,44
RTS0046079,59
RTS0046080,44
RTS0046081,43
RTS0046082,49
RTS0046083,41
RTS0046084,59
RTS0046085,57
RTS0046086,47
RTS0046087,37
RTS0046088,49
RTS0046089,34
RTS0046090,60
RTS0046091,41
RTS0046092,54
RTS0046093,58
RTS0046094,44
RTS0046095,43
RTS0046096,44
RTS0046097,42
RTS0046098,41
RTS0046099,59
RTS0046100,58
RTS0046101,44
RTS0046102,55
RTS0046103,35
RTS0046104,52
RTS0046105,58
RTS0046106,21
RTS0046107,38
RTS0046108,59
RTS0046109,45
RTS0046110,48
RTS0046111,68
RTS0046112,63
RTS0046113,33
RTS0046114,45
RTS0046115,49
RTS0046116,65
RTS0046117,63
RTS0046119,45
RTS0046121,44
RTS0046122,50
RTS0046123,49
RTS0046124,45
RTS0046125,51
RTS0046126,42
RTS0046127,27
RTS0046128,51
RTS0046129,42
RTS0046130,68
RTS0046131,55
RTS0046132,47
RTS0046133,58
RTS0046134,64
RTS0046135,47
RTS0046136,68
RTS0046137,87
RTS0046138,56
RTS0046140,64
RTS0046141,80
RTS0046142,63
RTS0046143,119
RTS0046144,69
RTS0046145,47
RTS0046146,33
RTS0046147,42
RTS0046148,52
RTS0046149,43
RTS0046150,46
RTS0046152,38
RTS0046153,42
RTS0046154,52
RTS0046155,37
RTS0046156,44
RTS0046157,47
RTS0046158,53
RTS0046159,39
RTS0046160,42
RTS0046161,36
RTS0046162,34
RTS0046163,39
RTS0046164,45
RTS0046165,60
RTS0046166,35
RTS0046167,47
RTS0046168,62
RTS0046169,47
RTS0046170,37
RTS0046171,45
RTS0046172,45
RTS0046173,33
RTS0046174,35
RTS0046175,59
RTS0046176,45
RTS0046177,31
RTS0046178,42
RTS0046179,50
RTS0046180,42
RTS0046181,51
RTS0046182,34
RTS0046183,49
RTS0046184,37
RTS0046185,47
RTS0046186,46
RTS0046187,55
RTS0046188,65
RTS0046191,43
RTS0046193,19
RTS0046194,44
RTS0046195,30
RTS0046196,48
RTS0046197,58
RTS0046198,46
RTS0046199,62
RTS0046200,53
RTS0046201,34
RTS0046202,41
RTS0046203,32
RTS0046204,39
RTS0046205,54
RTS0046206,80
RTS0046207,63
RTS0046208,46
RTS0046209,53
RTS0046210,44
RTS0046211,46
RTS0046212,42
RTS0046213,68
RTS0046214,55
RTS0046215,46
RTS0046216,53
RTS0046217,45
RTS0046218,60
RTS0046219,35
RTS0046220,44
RTS0046221,32
RTS0046222,36
RTS0046223,44
RTS0046224,45
RTS0046225,61
RTS0046226,41
RTS0046227,54
RTS0046228,43
RTS0046229,41
RTS0046230,47
RTS0046231,33
RTS0046232,66
RTS0046233,55
RTS0046234,52
RTS0046235,59
RTS0046236,47
RTS0046237,57
RTS0046238,43
RTS0046239,35
RTS0046240,57
RTS0046241,44
RTS0046242,35
RTS0046243,37
RTS0046244,64
RTS0046245,33
RTS0046246,48
RTS0046247,41
RTS0046248,53
RTS0046249,47
RTS0046250,53
RTS0046251,41
RTS0046252,56
RTS0046253,79
RTS0046254,60
RTS0046255,29
RTS0046256,58
RTS0046257,57
RTS0046258,38
RTS0046259,50
RTS0046260,56
RTS0046261,40
RTS0046262,52
RTS0046263,43
RTS0046264,53
RTS0046265,51
RTS0046266,42
RTS0046267,42
RTS0046268,38
RTS0046269,49
RTS0046270,35
RTS0046271,46
RTS0046272,48
RTS0046273,54
RTS0046274,39
RTS0046275,46
RTS0046276,41
RTS0046277,43
RTS0046278,45
RTS0046279,64
RTS0046280,33
RTS0046281,56
RTS0046282,35
RTS0046283,41
RTS0046284,32
RTS0046285,34
RTS0046286,31
RTS0046287,44
RTS0046288,39
RTS0046289,59
RTS0046290,49
RTS0046291,52
RTS0046292,48
RTS0046293,57
RTS0046294,39
RTS0046295,75
RTS0046296,41
RTS0046297,51
RTS0046298,44
RTS0046299,49
RTS0046300,46
RTS0046301,64
RTS0046302,41
RTS0046303,37
RTS0046304,38
RTS0046305,39
RTS0046306,51
RTS0046307,53
RTS0046308,43
RTS0046309,45
RTS0046310,54
RTS0046311,48
RTS0046312,43
RTS0046313,46
RTS0046314,53
RTS0046315,39
RTS0046316,38
RTS0046317,52
RTS0046318,45
RTS0046319,44
RTS0046320,49
RTS0046321,66
RTS0046322,58
RTS0046323,58
RTS0046324,47
RTS0046325,52
RTS0046326,51
RTS0046327,44
RTS0046328,63
RTS0046329,45
RTS0046330,50
RTS0046331,62
RTS0046332,46
RTS0046333,57
RTS0046334,53
RTS0046335,57
RTS0046336,71
RTS0046342,42
RTS0046343,58
RTS0046344,56
RTS0046345,36
RTS0046346,41
RTS0046347,418
RTS0046348,361
RTS0046349,352
RTS0046350,43
RTS0046351,54
RTS0046352,82
RTS0046353,46
RTS0046354,53
RTS0046355,43
RTS0046356,40
RTS0046357,41
RTS0046358,34
RTS0046359,42
RTS0046360,48
RTS0046361,45
RTS0046362,62
RTS0046363,33
RTS0046364,39
RTS0046365,36
RTS0046366,31
RTS0046367,45
RTS0046368,50
RTS0046369,48
RTS0046370,31
RTS0046371,57
RTS0046372,51
RTS0046373,40
RTS0046374,41
RTS0046375,38
RTS0046376,37
RTS0046377,50
RTS0046378,42
RTS0046379,49
RTS0046380,63
RTS0046381,44
RTS0046382,37
RTS0046383,52
RTS0046384,40
RTS0046385,33
RTS0046386,41
RTS0046387,33
RTS0046388,56
RTS0046389,54
RTS0046390,40
RTS0046391,41
RTS0046392,26
RTS0046393,40
RTS0046394,39
RTS0046395,40
RTS0046396,48
RTS0046397,41
RTS0046398,52
RTS0046399,49
RTS0046400,52
RTS0046401,52
RTS0046402,48
RTS0046403,48
RTS0046404,49
RTS0046405,38
RTS0046406,35
RTS0046407,54
RTS0046408,34
RTS0046409,49
RTS0046410,70
RTS0046411,62
RTS0046412,55
RTS0046413,64
RTS0046414,398
RTS0046415,96
RTS0046416,61
RTS0046417,58
RTS0046418,45
RTS0046419,50
RTS0046420,50
RTS0046421,37
RTS0046422,47
RTS0046423,32
RTS0046424,43
RTS0046425,49
RTS0046426,27
RTS0046427,44
RTS0046428,88
RTS0046429,47
RTS0046430,48
RTS0046431,51
RTS0046432,65
RTS0046433,49
RTS0046434,45
RTS0046435,152
RTS0046439,89
RTS0046440,76
RTS0046441,92
RTS0046442,65
RTS0046443,103
RTS0046444,49
RTS0046445,55
RTS0046446,35
RTS0046447,47
RTS0046448,46
RTS0046449,60
RTS0046450,84
RTS0046451,47
RTS0046452,40
RTS0046453,48
RTS0046454,84
RTS0046455,64
RTS0046456,41
RTS0046457,62
RTS0046458,81
RTS0046459,170
RTS0046460,128
RTS0046461,49
RTS0046462,47
RTS0046463,40
RTS0046464,40
RTS0046466,52
RTS0046468,50
RTS0046469,79
RTS0046470,45
RTS0046471,53
RTS0046472,60
RTS0046473,43
RTS0046474,31
RTS0046475,48
RTS0046476,56
RTS0046477,46
RTS0046478,64
RTS0046479,47
RTS0046480,41
RTS0046481,41
RTS0046482,40
RTS0046483,44
RTS0046484,55
RTS0046485,50
RTS0046486,35
RTS0046487,50
RTS0046488,51
RTS0046489,68
RTS0046490,74
RTS0046491,42
RTS0046492,53
RTS0046493,34
RTS0046494,35
RTS0046495,53
RTS0046496,63
RTS0046497,51
RTS0046498,40
RTS0046499,344
RTS0046500,257
RTS0046501,375
RTS0046502,48
RTS0046503,59
RTS0046504,37
RTS0046505,24
RTS0046506,48
RTS0046507,49
RTS0046508,40
RTS0046509,34
RTS0046510,48
RTS0046511,45
RTS0046512,60
RTS0046513,42
RTS0046514,35
RTS0046515,50
RTS0046516,42
RTS0046517,42
RTS0046518,37
RTS0046519,38
RTS0046520,48
RTS0046521,44
RTS0046522,36
RTS0046524,47
RTS0046525,55
RTS0046526,65
RTS0046527,41
RTS0046528,43
RTS0046529,44
RTS0046530,35
RTS0046531,39
RTS0046532,43
RTS0046533,36
RTS0046534,53
RTS0046535,45
RTS0046536,58
RTS0046537,52
RTS0046538,46
RTS0046539,27
RTS0046540,40
RTS0046541,32
RTS0046542,55
RTS0046543,51
RTS0046544,47
RTS0046545,94
RTS0046546,50
RTS0046548,49
RTS0046549,73
RTS0046550,42
RTS0046551,80
RTS0046552,39
RTS0046553,57
RTS0046554,47
RTS0046555,55
RTS0046556,45
RTS0046557,66
RTS0046558,50
RTS0046559,57
RTS0046560,47
RTS0046561,53
RTS0046562,98
RTS0046563,44
RTS0046564,53
RTS0046565,60
RTS0046566,62
RTS0046567,67
RTS0046568,51
RTS0046569,49
RTS0046570,64
RTS0046571,39
RTS0046572,37
RTS0046573,45
RTS0046574,47
RTS0046575,61
RTS0046577,54
RTS0046578,46
RTS0046580,64
RTS0046581,60
RTS0046582,65
RTS0046583,42
RTS0046584,57
RTS0046585,65
RTS0046586,42
RTS0046587,36
RTS0046588,28
RTS0046589,44
RTS0046590,53
RTS0046591,53
RTS0046592,64
RTS0046593,44
RTS0046594,56
RTS0046595,57
RTS0046596,36
RTS0046597,56
RTS0046598,71
RTS0046599,57
RTS0046600,214
RTS0046601,248
RTS0046602,54
RTS0046603,94
RTS0046604,51
RTS0046605,50
RTS0046606,47
RTS0046607,43
RTS0046608,59
RTS0046609,59
RTS0046610,36
RTS0046611,42
RTS0046612,43
RTS0046613,36
RTS0046614,61
RTS0046615,34
RTS0046616,48
RTS0046617,46
RTS0046618,69
RTS0046619,63
RTS0046620,55
RTS0046621,69
RTS0046622,66
RTS0046623,45
RTS0046624,39
RTS0046625,46
RTS0046626,46
RTS0046627,36
RTS0046628,61
RTS0046629,42
RTS0046630,75
RTS0046631,58
RTS0046632,62
RTS0046633,51
RTS0046634,44
RTS0046635,52
RTS0046636,54
RTS0046637,43
RTS0046638,54
RTS0046639,58
RTS0046640,47
RTS0046641,55
RTS0046642,48
RTS0046643,46
RTS0046644,48
RTS0046645,37
RTS0046646,41
RTS0046647,49
RTS0046648,48
RTS0046649,47
RTS0046650,51
RTS0046651,69
RTS0046652,60
RTS0046653,82
RTS0046654,42
RTS0046655,77
RTS0046656,61
RTS0046657,38
RTS0046658,63
RTS0046659,59
RTS0046660,50
RTS0046661,42
RTS0046662,53
RTS0046663,51
RTS0046664,44
RTS0046665,34
RTS0046666,46
RTS0046667,43
RTS0046668,45
RTS0046669,45
RTS0046670,49
RTS0046671,37
RTS0046672,38
RTS0046673,41
RTS0046674,43
RTS0046675,43
RTS0046676,44
RTS0046677,43
RTS0046678,41
RTS0046679,44
RTS0046680,42
RTS0046681,44
RTS0046682,34
RTS0046683,49
RTS0046684,43
RTS0046685,44
RTS0046686,47
RTS0046687,50
RTS0046688,33
RTS0046689,40
RTS0046690,40
RTS0046691,36
RTS0046692,51
RTS0046693,57
RTS0046694,48
RTS0046695,46
RTS0046696,46
RTS0046697,47
RTS0046698,65
RTS0046699,45
RTS0046700,57
RTS0046701,65
RTS0046702,61
RTS0046703,167
RTS0046704,285
RTS0046705,180
RTS0046706,71
RTS0046707,143
RTS0046708,175
RTS0046709,53
RTS0046710,68
RTS0046711,60
RTS0046712,43
RTS0046713,53
RTS0046714,52
RTS0046715,31
RTS0046716,42
RTS0046717,75
RTS0046718,40
RTS0046719,31
RTS0046720,93
RTS0046721,76
RTS0046722,66
RTS0046723,41
RTS0046724,34
RTS0046725,35
RTS0046726,65
RTS0046727,76
RTS0046728,45
RTS0046729,51
RTS0046730,60
RTS0046731,40
RTS0046732,39
RTS0046733,45
RTS0046734,53
RTS0046735,39
RTS0046736,45
RTS0046737,44
RTS0046738,53
RTS0046739,37
RTS0046740,57
RTS0046741,43
RTS0046742,48
RTS0046743,51
RTS0046744,35
RTS0046745,62
RTS0046746,41
RTS0046747,50
RTS0046748,64
RTS0046749,44
RTS0046750,41
RTS0046751,70
RTS0046752,37
RTS0046753,53
RTS0046754,49
RTS0046755,43
RTS0046756,53
RTS0046757,49
RTS0046758,46
RTS0046759,97
RTS0046760,117
RTS0046761,123
RTS0046763,48
RTS0046764,49
RTS0046765,60
RTS0046766,59
RTS0046767,57
RTS0046768,51
RTS0046769,70
RTS0046770,56
RTS0046771,46
RTS0046772,49
RTS0046773,38
RTS0046774,42
RTS0046775,79
RTS0046777,48
RTS0046778,46
RTS0046779,41
RTS0046780,64
RTS0046781,52
RTS0046782,36
RTS0046783,41
RTS0046784,44
RTS0046785,38
RTS0046790,48
RTS0046791,39
RTS0046792,33
RTS0046793,40
RTS0046794,53
RTS0046795,57
RTS0046796,37
RTS0046797,52
RTS0046798,46
RTS0046799,49
RTS0046800,42
RTS0046801,102
RTS0046802,91
RTS0046803,44
RTS0046804,39
RTS0046805,47
RTS0046806,57
RTS0046807,40
RTS0046808,38
RTS0046809,31
RTS0046810,50
RTS0046811,36
RTS0046812,43
RTS0046813,42
RTS0046814,32
RTS0046815,49
RTS0046816,49
RTS0046817,57
RTS0046818,43
RTS0046819,49
RTS0046820,59
RTS0046821,40
RTS0046822,73
RTS0046823,54
RTS0046824,49
RTS0046825,57
RTS0046826,47
RTS0046827,56
RTS0046828,50
RTS0046829,37
RTS0046830,45
RTS0046831,47
RTS0046832,57
RTS0046833,32
RTS0046835,46
RTS0046836,129
RTS0046837,170
RTS0046838,63
RTS0046839,132
RTS0046840,51
RTS0046841,44
RTS0046842,95
RTS0046843,138
RTS0046846,51
RTS0046849,54
RTS0046850,59
RTS0046851,100
RTS0046852,41
RTS0046853,36
RTS0046854,43
RTS0046855,44
RTS0046856,47
RTS0046857,35
RTS0046858,45
RTS0046859,35
RTS0046860,84
RTS0046861,53
RTS0046862,47
RTS0046863,37
RTS0046864,60
RTS0046866,48
RTS0046867,40
RTS0046868,38
RTS0046869,115
RTS0046870,142
RTS0046871,63
RTS0046872,101
RTS0046873,42
RTS0046874,39
RTS0046875,43
RTS0046876,45
RTS0046877,55
RTS0046878,50
RTS0046879,60
RTS0046880,71
RTS0046881,80
RTS0046882,58
RTS0046885,35
RTS0046886,49
RTS0046887,47
RTS0046889,56
RTS0046890,35
RTS0046891,70
RTS0046892,41
RTS0046893,34
RTS0046894,56
RTS0046895,33
RTS0046897,47
RTS0046898,46
RTS0046899,45
RTS0046900,720
RTS0046902,57
RTS0046903,56
RTS0046904,48
RTS0046905,46
RTS0046906,68
RTS0046907,132
RTS0046908,50
RTS0046909,45
RTS0046910,34
RTS0046911,51
RTS0046912,50
RTS0046913,57
RTS0046914,49
RTS0046915,49
RTS0046916,41
RTS0046918,321
RTS0046919,241
RTS0046920,72
RTS0046921,55
RTS0046922,60
RTS0046923,44
RTS0046924,181
RTS0046925,58
RTS0046926,58
RTS0046927,43
RTS0046928,49
RTS0046929,47
RTS0046930,41
RTS0046931,49
RTS0046933,41
RTS0046934,60
RTS0046935,43
RTS0046936,53
RTS0046937,48
RTS0046938,122
RTS0046939,50
RTS0046940,54
RTS0046941,38
RTS0046942,72
RTS0046943,57
RTS0046944,57
RTS0046946,74
RTS0046947,47
RTS0046948,41
RTS0046949,41
RTS0046950,42
RTS0046951,43
RTS0046952,47
RTS0046954,40
RTS0046955,54
RTS0046956,50
RTS0046957,46
RTS0046958,54
RTS0046959,48
RTS0046960,45
RTS0046961,38
RTS0046962,116
RTS0046963,47
RTS0046965,168
RTS0046966,38
RTS0046967,57
RTS0046968,44
RTS0047054,50
RTS0047055,53
RTS0047056,48
RTS0047057,54
RTS0047058,55
RTS0047060,58
RTS0047061,43
RTS0047062,49
RTS0047063,40
RTS0047064,117
RTS0047065,53
RTS0047066,43
RTS0047067,56
RTS0047068,42
RTS0047069,55
RTS0047070,65
RTS0047071,62
RTS0047072,59
RTS0047073,60
RTS0047074,64
RTS0047075,54
RTS0047076,45
RTS0047077,62
RTS0047078,56
RTS0047079,52
RTS0047080,81
RTS0047081,52
RTS0047082,57
RTS0047083,72
RTS0047084,46
RTS0047085,18
RTS0047086,58
RTS0047087,49
RTS0047088,48
RTS0047089,51
RTS0047091,47
RTS0047092,46
RTS0047093,41
RTS0047094,38
RTS0047095,50
RTS0047096,30
RTS0047097,44
RTS0047098,39
RTS0047099,43
RTS0047100,38
RTS0047101,53
RTS0047102,53
RTS0047103,54
RTS0047104,41
RTS0047105,68
RTS0047106,51
RTS0047107,60
RTS0047108,43
RTS0047109,57
RTS0047110,62
RTS0047111,49
RTS0047112,57
RTS0047113,301
RTS0047114,48
RTS0047115,60
RTS0047116,67
RTS0047117,58
RTS0047118,49
RTS0047119,58
RTS0047120,44
RTS0047121,42
RTS0047122,70
RTS0047123,43
RTS0047124,52
RTS0047125,57
RTS0047126,48
RTS0047127,66
RTS0047128,35
RTS0047129,43
RTS0047130,39
RTS0047131,54
RTS0047132,61
RTS0047133,56
RTS0047134,50
RTS0047135,88
RTS0047136,76
RTS0047137,62
RTS0047138,71
RTS0047139,61
RTS0047140,53
RTS0047141,61
RTS0047142,37
RTS0047143,42
RTS0047144,59
RTS0047145,45
RTS0047146,37
RTS0047147,72
RTS0047148,36
RTS0047149,38
RTS0047150,68
RTS0047151,75
RTS0047152,122
RTS0047153,80
RTS0047154,91
RTS0047156,47
RTS0047157,62
RTS0047158,87
RTS0047159,65
RTS0047160,55
RTS0047165,178
RTS0047166,33
RTS0047167,44
RTS0047168,39
RTS0047169,39
RTS0047170,30
RTS0047171,61
RTS0047172,29
RTS0047173,56
RTS0047174,54
RTS0047175,43
RTS0047176,54
RTS0047177,55
RTS0047178,58
RTS0047179,49
RTS0047180,54
RTS0047181,59
RTS0047182,45
RTS0047183,51
RTS0047184,47
RTS0047185,45
RTS0047186,32
RTS0047187,38
RTS0047188,56
RTS0047189,49
RTS0047190,59
RTS0047191,38
RTS0047192,47
RTS0047193,43
RTS0047194,48
RTS0047195,52
RTS0047196,49
RTS0047197,48
RTS0047198,58
RTS0047199,41
RTS0047200,55
RTS0047201,45
RTS0047202,44
RTS0047203,61
RTS0047204,43
RTS0047205,49
RTS0047206,53
RTS0047207,46
RTS0047208,198
RTS0047209,137
RTS0047210,314
RTS0047211,317
RTS0047212,56
RTS0047213,57
RTS0047214,64
RTS0047215,50
RTS0047216,45
RTS0047217,52
RTS0047218,76
RTS0047219,70
RTS0047220,48
RTS0047221,64
RTS0047222,89
RTS0047223,78
RTS0047225,220
RTS0047226,131
RTS0047229,39
RTS0047230,47
RTS0047231,56
RTS0047232,40
RTS0047233,33
RTS0047234,47
RTS0047235,38
RTS0047236,49
RTS0047237,41
RTS0047238,35
RTS0047239,57
RTS0047240,34
RTS0047241,46
RTS0047242,33
RTS0047243,55
RTS0047244,38
RTS0047245,49
RTS0047246,32
RTS0047247,39
RTS0047248,53
RTS0047249,43
RTS0047250,52
RTS0047252,74
RTS0047253,34
RTS0047254,65
RTS0047255,53
RTS0047256,54
RTS0047257,61
RTS0047258,46
RTS0047259,45
RTS0047260,57
RTS0047261,66
RTS0047262,41
RTS0047263,65
RTS0047264,55
RTS0047266,68
RTS0047267,112
RTS0047268,78
RTS0047269,63
RTS0047270,97
RTS0047271,94
RTS0047272,58
RTS0047273,47
RTS0047274,53
RTS0047276,36
RTS0047277,85
RTS0047278,62
RTS0047279,102
RTS0047280,66
RTS0047281,47
RTS0047282,68
RTS0047283,50
RTS0047284,48
RTS0047290,86
RTS0047291,113
RTS0047292,80
RTS0047293,79
RTS0047294,107
RTS0047295,37
RTS0047296,45
RTS0047297,51
RTS0047298,45
RTS0047299,56
RTS0047300,39
RTS0047301,52
RTS0047302,28
RTS0047303,38
RTS0047304,44
RTS0047305,69
RTS0047306,74
RTS0047307,68
RTS0047308,57
RTS0047309,44
RTS0047310,65
RTS0047311,46
RTS0047312,51
RTS0047313,46
RTS0047314,34
RTS0047315,74
RTS0047316,67
RTS0047317,56
RTS0047318,77
RTS0047319,78
RTS0047320,60
RTS0047321,60
RTS0047322,53
RTS0047323,64
RTS0047324,66
RTS0047325,67
RTS0047326,45
RTS0047327,71
RTS0047328,37
RTS0047329,47
RTS0047331,60
RTS0047332,60
RTS0047333,53
RTS0047334,32
RTS0047335,59
RTS0047336,62
RTS0047337,38
RTS0047338,54
RTS0047339,56
RTS0047340,57
RTS0047341,64
RTS0047342,63
RTS0047343,47
RTS0047344,67
RTS0047345,53
RTS0047346,48
RTS0047348,48
RTS0047349,63
RTS0047350,68
RTS0047351,69
RTS0047352,121
RTS0047353,79
RTS0047354,55
RTS0047356,32
RTS0047357,44
RTS0047358,36
RTS0047359,66
RTS0047360,37
RTS0047361,32
RTS0047362,53
RTS0047363,52
RTS0047364,41
RTS0047365,56
RTS0047366,47
RTS0047367,41
RTS0047368,51
RTS0047369,50
RTS0047370,50
RTS0047373,51
RTS0047374,41
RTS0047375,45
RTS0047376,62
RTS0047377,36
RTS0047378,58
RTS0047379,66
RTS0047380,67
RTS0047381,46
RTS0047382,69
RTS0047383,54
RTS0047384,49
RTS0047385,50
RTS0047386,68
RTS0047387,44
RTS0047388,54
RTS0047389,68
RTS0047390,50
RTS0047391,81
RTS0047392,30
RTS0047393,78
RTS0047394,45
RTS0047395,51
RTS0047396,66
RTS0047397,58
RTS0047398,39
RTS0047399,44
RTS0047400,44
RTS0047401,49
RTS0047402,45
RTS0047403,45
RTS0047404,51
RTS0047405,57
RTS0047406,47
RTS0047407,47
RTS0047408,56
RTS0047409,88
RTS0047410,66
RTS0047411,67
RTS0047412,63
RTS0047413,58
RTS0047414,81
RTS0047415,81
RTS0047417,38
RTS0047418,51
RTS0047419,56
RTS0047420,70
RTS0047421,51
RTS0047422,35
RTS0047423,42
RTS0047424,46
RTS0047425,35
RTS0047426,59
RTS0047427,54
RTS0047428,59
RTS0047429,63
RTS0047430,57
RTS0047431,43
RTS0047432,54
RTS0047433,55
RTS0047434,60
RTS0047435,61
RTS0047436,52
RTS0047437,37
RTS0047438,55
RTS0047439,49
RTS0047440,32
RTS0047441,83
RTS0047442,52
RTS0047445,71
RTS0047446,60
RTS0047447,57
RTS0047448,46
RTS0047449,56
RTS0047450,59
RTS0047451,40
RTS0047452,51
RTS0047453,44
RTS0047454,49
RTS0047455,30
RTS0047456,45
RTS0047457,57
RTS0047458,40
RTS0047459,48
RTS0047460,61
RTS0047461,58
RTS0047462,52
RTS0047463,52
RTS0047464,46
RTS0047465,46
RTS0047466,55
RTS0047467,40
RTS0047468,41
RTS0047469,41
RTS0047471,52
RTS0047472,57
RTS0047473,58
RTS0047474,50
RTS0047475,48
RTS0047476,60
RTS0047477,71
RTS0047479,78
RTS0047480,61
RTS0047481,72
RTS0047482,47
RTS0047483,51
RTS0047484,58
RTS0047485,45
RTS0047486,54
RTS0047487,46
RTS0047488,42
RTS0047489,48
RTS0047490,40
RTS0047491,30
RTS0047492,57
RTS0047493,77
RTS0047494,57
RTS0047495,59
RTS0047496,45
RTS0047497,58
RTS0047498,53
RTS0047499,45
RTS0047500,57
RTS0047501,39
RTS0047502,40
RTS0047503,51
RTS0047504,58
RTS0047505,44
RTS0047506,57
RTS0047507,59
RTS0047508,40
RTS0047509,58
RTS0047510,48
RTS0047511,39
RTS0047512,79
RTS0047513,49
RTS0047514,44
RTS0047515,75
RTS0047516,73
RTS0047517,57
RTS0047518,83
RTS0047520,60
RTS0047521,45
RTS0047522,51
RTS0047523,63
RTS0047524,53
RTS0047525,58
RTS0047526,41
RTS0047527,42
RTS0047528,46
RTS0047529,55
RTS0047530,30
RTS0047531,54
RTS0047532,44
RTS0047533,34
RTS0047534,46
RTS0047535,44
RTS0047536,51
RTS0047537,54
RTS0047538,68
RTS0047540,45
RTS0047541,68
RTS0047543,62
RTS0047544,44
RTS0047545,59
RTS0047546,56
RTS0047547,41
RTS0047548,100
RTS0047549,51
RTS0047550,55
RTS0047551,44
RTS0047552,42
RTS0047553,37
RTS0047558,46
RTS0047559,39
RTS0047560,50
RTS0047561,52
RTS0047562,39
RTS0047563,55
RTS0047564,54
RTS0047565,61
RTS0047566,42
RTS0047567,40
RTS0047568,41
RTS0047569,54
RTS0047570,54
RTS0047571,61
RTS0047572,37
RTS0047573,44
RTS0047574,42
RTS0047575,45
RTS0047576,30
RTS0047577,45
RTS0047578,42
RTS0047579,53
RTS0047580,55
RTS0047581,40
RTS0047582,47
RTS0047583,31
RTS0047584,42
RTS0047585,38
RTS0047586,35
RTS0047587,42
RTS0047588,75
RTS0047590,48
RTS0047591,49
RTS0047592,44
RTS0047593,49
RTS0047594,60
RTS0047595,48
RTS0047596,48
RTS0047597,67
RTS0047598,43
RTS0047599,42
RTS0047600,51
RTS0047601,92
RTS0047602,55
RTS0047603,45
RTS0047604,47
RTS0047606,53
RTS0047613,52
RTS0047614,44
RTS0047615,36
RTS0047616,54
RTS0047617,60
RTS0047618,49
RTS0047619,41
RTS0047620,27
RTS0047621,49
RTS0047622,37
RTS0047624,54
RTS0047625,37
RTS0047626,58
RTS0047627,46
RTS0047628,40
RTS0047629,41
RTS0047630,26
RTS0047631,33
RTS0047632,62
RTS0047633,49
RTS0047634,61
RTS0047635,41
RTS0047636,60
RTS0047637,49
RTS0047638,43
RTS0047639,60
RTS0047640,58
RTS0047641,37
RTS0047642,50
RTS0047643,37
RTS0047644,52
RTS0047645,34
RTS0047646,48
RTS0047647,43
RTS0047648,54
RTS0047649,51
RTS0047650,38
RTS0047651,33
RTS0047652,37
RTS0047653,47
RTS0047654,42
RTS0047656,61
RTS0047657,57
RTS0047658,41
RTS0047659,32
RTS0047660,38
RTS0047661,45
RTS0047662,62
RTS0047663,39
RTS0047664,47
RTS0047665,44
RTS0047666,47
RTS0047667,34
RTS0047668,49
RTS0047669,53
RTS0047670,51
RTS0047672,49
RTS0047673,77
RTS0047674,65
RTS0047675,46
RTS0047676,35
RTS0047677,44
RTS0047678,34
RTS0047679,57
RTS0047680,45
RTS0047681,34
RTS0047682,52
RTS0047684,46
RTS0047685,37
RTS0047686,27
RTS0047687,64
RTS0047688,40
RTS0047689,57
RTS0047691,37
RTS0047692,47
RTS0047693,33
RTS0047694,56
RTS0047695,52
RTS0047696,36
RTS0047697,44
RTS0047698,38
RTS0047699,50
RTS0047700,29
RTS0047701,51
RTS0047702,40
RTS0047703,39
RTS0047704,38
RTS0047705,32
RTS0047706,48
RTS0047707,46
RTS0047708,105
RTS0047709,120
RTS0047710,44
RTS0047711,55
RTS0047712,45
RTS0047713,47
RTS0047714,84
RTS0047715,50
RTS0047716,66
RTS0047717,71
RTS0047718,46
RTS0047720,47
RTS0047721,41
RTS0047722,40
RTS0047723,43
RTS0047724,77
RTS0047725,72
RTS0047726,66
RTS0047727,90
RTS0047728,78
RTS0047729,59
RTS0047730,38
RTS0047731,44
RTS0047732,40
RTS0047733,59
RTS0047734,41
RTS0047735,52
RTS0047736,83
RTS0047737,53
RTS0047738,57
RTS0047739,39
RTS0047740,55
RTS0047741,54
RTS0047742,39
RTS0047743,36
RTS0047744,55
RTS0047745,81
RTS0047746,52
RTS0047747,51
RTS0047748,55
RTS0047749,89
RTS0047750,53
RTS0047752,39
RTS0047753,54
RTS0047754,162
RTS0047755,179
RTS0047756,69
RTS0047757,85
RTS0047758,61
RTS0047759,37
RTS0047760,61
RTS0047761,44
RTS0047762,60
RTS0047763,59
RTS0047764,59
RTS0047765,60
RTS0047766,87
RTS0047767,43
RTS0047768,65
RTS0047769,57
RTS0047770,39
RTS0047771,46
RTS0047772,41
RTS0047773,43
RTS0047774,44
RTS0047775,40
RTS0047776,40
RTS0047777,46
RTS0047778,38
RTS0047779,42
RTS0047780,46
RTS0047781,56
RTS0047782,46
RTS0047783,58
RTS0047784,53
RTS0047785,48
RTS0047786,69
RTS0047787,130
RTS0047788,35
RTS0047789,45
RTS0047790,40
RTS0047791,55
RTS0047792,51
RTS0047793,70
RTS0047794,38
RTS0047795,39
RTS0047796,43
RTS0047797,49
RTS0047798,52
RTS0047799,62
RTS0047800,30
RTS0047801,79
RTS0047802,76
RTS0047803,50
RTS0047804,37
RTS0047805,51
RTS0047806,52
RTS0047807,284
RTS0047808,124
RTS0047809,48
RTS0047810,60
RTS0047811,47
RTS0047812,37
RTS0047813,53
RTS0047814,47
RTS0047816,42
RTS0047817,64
RTS0047818,35
RTS0047819,46
RTS0047820,42
RTS0047821,61
RTS0047822,42
RTS0047823,43
RTS0047824,44
RTS0047825,58
RTS0047826,70
RTS0047827,63
RTS0047828,47
RTS0047829,59
RTS0047830,43
RTS0047831,37
RTS0047832,33
RTS0047833,42
RTS0047834,45
RTS0047835,45
RTS0047836,64
RTS0047837,60
RTS0047838,78
RTS0047839,48
RTS0047840,46
RTS0047841,35
RTS0047842,56
RTS0047843,44
RTS0047844,34
RTS0047845,59
RTS0047846,35
RTS0047847,45
RTS0047848,46
RTS0047849,69
RTS0047850,46
RTS0047851,55
RTS0047852,40
RTS0047853,43
RTS0047854,32
RTS0047855,53
RTS0047856,36
RTS0047857,62
RTS0047858,38
RTS0047859,40
RTS0047860,48
RTS0047861,42
RTS0047862,52
RTS0047863,46
RTS0047864,58
RTS0047865,49
RTS0047866,57
RTS0047867,45
RTS0047868,52
RTS0047869,49
RTS0047870,57
RTS0047871,57
RTS0047872,54
RTS0047873,45
RTS0047874,52
RTS0047875,57
RTS0047876,39
RTS0047877,33
RTS0047878,41
RTS0047879,42
RTS0047880,46
RTS0047881,51
RTS0047882,45
RTS0047883,48
RTS0047884,58
RTS0047885,38
RTS0047886,23
RTS0047890,48
RTS0047891,46
RTS0047892,45
RTS0047893,48
RTS0047894,41
RTS0047895,63
RTS0047896,52
RTS0047897,49
RTS0047898,46
RTS0047899,39
RTS0047900,42
RTS0047901,38
RTS0047902,71
RTS0047903,61
RTS0047904,51
RTS0047905,38
RTS0047906,54
RTS0047907,142
RTS0047908,131
RTS0047909,98
RTS0047910,46
RTS0047912,56
RTS0047913,41
RTS0047914,48
RTS0047915,34
RTS0047916,63
RTS0047917,29
RTS0047919,41
RTS0047920,59
RTS0047921,140
RTS0047924,45
RTS0047925,53
RTS0047926,42
RTS0047927,52
RTS0047928,57
RTS0047929,31
RTS0047930,45
RTS0047931,39
RTS0047932,53
RTS0047933,66
RTS0047934,42
RTS0047935,48
RTS0047936,47
RTS0047937,55
RTS0047938,44
RTS0047939,47
RTS0047940,94
RTS0047941,50
RTS0047942,33
RTS0047943,28
RTS0047944,53
RTS0047945,53
RTS0047946,57
RTS0047947,35
RTS0047948,46
RTS0047949,52
RTS0047950,51
RTS0047951,39
RTS0047952,55
RTS0047953,69
RTS0047954,39
RTS0047956,43
RTS0047957,49
RTS0047958,47
RTS0047959,44
RTS0047960,44
RTS0047961,37
RTS0047963,64
RTS0047964,45
RTS0047965,35
RTS0047966,43
RTS0047967,48
RTS0047968,86
RTS0047969,61
RTS0047970,42
RTS0047972,61
RTS0047973,59
RTS0047974,65
RTS0047975,54
RTS0047976,45
RTS0047977,25
RTS0047978,58
RTS0047979,53
RTS0047980,48
RTS0047981,91
RTS0047982,38
RTS0047985,168
RTS0047986,46
RTS0047987,53
RTS0047988,70
RTS0047990,43
RTS0047991,91
RTS0047992,50
RTS0047993,43
RTS0047994,49
RTS0047995,46
RTS0047996,41
RTS0047997,55
RTS0047998,69
RTS0047999,42
RTS0048000,55
RTS0048001,42
RTS0048003,714
RTS0048005,40
RTS0048006,68
RTS0048008,39
RTS0048009,55
RTS0048012,63
RTS0048013,54
RTS0048014,40
RTS0048015,84
RTS0048016,108
RTS0048017,89
RTS0048018,92
RTS0048019,218
RTS0048020,56
RTS0048021,41
RTS0048022,53
RTS0048023,42
RTS0048024,45
RTS0048026,42
RTS0048027,55
RTS0048028,37
RTS0048029,30
RTS0048030,36
RTS0048031,49
RTS0048032,44
RTS0048033,39
RTS0048034,54
RTS0048035,36
RTS0048036,38
RTS0048037,42
RTS0048038,73
RTS0048040,48
RTS0048041,47
RTS0048042,41
RTS0048043,49
RTS0048044,42
RTS0048045,68
RTS0048046,37
RTS0048047,50
RTS0048048,50
RTS0048049,39
RTS0048050,45
RTS0048051,155
RTS0048052,46
RTS0048053,39
RTS0048054,69
RTS0048055,38
RTS0048056,48
RTS0048057,42
RTS0048058,39
RTS0048059,44
RTS0048060,43
RTS0048061,50
RTS0048062,48
RTS0048063,48
RTS0048064,90
RTS0048065,43
RTS0048066,46
RTS0048067,31
RTS0048068,57
RTS0048069,45
RTS0048070,34
RTS0048071,65
RTS0048072,44
RTS0048073,46
RTS0048074,33
RTS0048076,54
RTS0048077,81
RTS0048078,52
RTS0048079,52
RTS0048080,45
RTS0048081,55
RTS0048082,45
RTS0048084,35
RTS0048085,42
RTS0048086,56
RTS0048087,60
RTS0048088,36
RTS0048089,49
RTS0048090,53
RTS0048091,67
RTS0048092,54
RTS0048093,153
RTS0048094,45
RTS0048096,51
RTS0048097,46
RTS0048098,1695
RTS0048099,1435
RTS0048100,1497
RTS0048101,503
RTS0048102,849
RTS0048104,38
RTS0048105,37
RTS0048106,41
RTS0048107,41
RTS0048108,60
RTS0048109,37
RTS0048110,38
RTS0048111,52
RTS0048112,43
RTS0048113,47
RTS0048114,36
RTS0048115,43
RTS0048116,42
RTS0048117,49
RTS0048118,48
RTS0048120,42
RTS0048126,44
RTS0048127,54
RTS0048129,61
RTS0048130,47
RTS0048131,58
RTS0048132,74
RTS0048133,39
RTS0048134,75
RTS0048135,89
RTS0048136,36
RTS0048138,39
RTS0048139,40
RTS0048140,68
RTS0048141,45
RTS0048142,55
RTS0048144,42
RTS0048145,47
RTS0048146,49
RTS0048147,29
RTS0048148,49
RTS0048149,42
RTS0048150,46
RTS0048151,40
RTS0048152,49
RTS0048153,43
RTS0048154,55
RTS0048155,49
RTS0048156,74
RTS0048158,62
RTS0048159,49
RTS0048160,970
RTS0048161,762
RTS0048162,63
RTS0048163,34
RTS0048164,635
RTS0048165,96
RTS0048166,77
RTS0048167,62
RTS0048168,40
RTS0048169,46
RTS0048170,33
RTS0048171,76
RTS0048172,46
RTS0048173,41
RTS0048175,51
RTS0048176,39
RTS0048177,41
RTS0048178,45
RTS0048179,50
RTS0048180,55
RTS0048181,67
RTS0048182,48
RTS0048183,59
RTS0048184,45
RTS0048185,80
RTS0048186,48
RTS0048188,54
RTS0048189,109
RTS0048190,57
RTS0048191,45
RTS0048192,55
RTS0048193,49
RTS0048194,50
RTS0048195,44
RTS0048196,53
RTS0048197,47
RTS0048198,50
RTS0048200,43
RTS0048201,68
RTS0048202,45
RTS0048203,47
RTS0048204,58
RTS0048205,57
RTS0048207,49
RTS0048208,50
RTS0048209,54
RTS0048210,63
RTS0048211,52
RTS0048212,39
RTS0048213,59
RTS0048214,46
RTS0048215,73
RTS0048216,56
RTS0048217,46
RTS0048218,60
RTS0048219,45
RTS0048220,61
RTS0048221,58
RTS0048222,55
RTS0048223,53
RTS0048224,37
RTS0048225,38
RTS0048226,43
RTS0048227,111
RTS0048228,43
RTS0048229,37
RTS0048230,42
RTS0048231,52
RTS0048232,62
RTS0048233,47
RTS0048234,49
RTS0048235,52
RTS0048236,50
RTS0048237,53
RTS0048238,55
RTS0048239,47
RTS0048240,49
RTS0048241,52
RTS0048242,61
RTS0048243,44
RTS0048244,66
RTS0048245,45
RTS0048246,60
RTS0049343,54
RTS0049344,296
RTS0049345,121
RTS0049346,37
RTS0049347,55
RTS0049348,59
RTS0049349,56
RTS0049350,43
RTS0049351,41
RTS0049352,36
RTS0049353,41
RTS0049354,37
RTS0049355,50
RTS0049356,50
RTS0049357,45
RTS0049358,58
RTS0049359,49
RTS0049360,79
RTS0049361,41
RTS0049362,36
RTS0049363,52
RTS0049364,64
RTS0049365,46
RTS0049366,73
RTS0049367,84
RTS0049368,81
RTS0049369,59
RTS0049370,36
RTS0049371,57
RTS0049372,47
RTS0049373,121
RTS0049374,80
RTS0049375,80
RTS0049376,86
RTS0049377,90
RTS0049378,85
RTS0049379,43
RTS0049380,89
RTS0049381,74
RTS0049382,51
RTS0049383,46
RTS0049384,50
RTS0049385,37
RTS0049386,65
RTS0049387,42
RTS0049388,41
RTS0049389,39
RTS0049390,196
RTS0049391,191
RTS0049392,234
RTS0049393,183
RTS0049394,105
RTS0049395,110
RTS0049396,178
RTS0049397,160
RTS0049398,206
RTS0049399,96
RTS0049400,53
RTS0049401,46
RTS0049402,64
RTS0049403,42
RTS0049404,37
RTS0049405,41
RTS0049406,42
RTS0049407,45
RTS0049408,47
RTS0049409,46
RTS0049410,38
RTS0049411,67
RTS0049412,41
RTS0049413,42
RTS0049414,50
RTS0049415,38
RTS0049416,57
RTS0049417,51
RTS0049418,41
RTS0049419,42
RTS0049420,43
RTS0049421,62
RTS0049422,31
RTS0049423,52
RTS0049424,72
RTS0049425,48
RTS0049426,57
RTS0049427,61
RTS0049428,47
RTS0049429,54
RTS0049430,65
RTS0049431,59
RTS0049432,46
RTS0049433,43
RTS0049434,43
RTS0049435,40
RTS0049436,40
RTS0049437,83
RTS0049438,46
RTS0049439,61
RTS0049440,61
RTS0049441,69
RTS0049442,83
RTS0049443,37
RTS0049444,70
RTS0049445,55
RTS0049446,42
RTS0049447,64
RTS0049448,40
RTS0049449,82
RTS0049450,43
RTS0049451,49
RTS0049452,30
RTS0049453,139
RTS0049454,48
RTS0049455,53
RTS0049456,46
RTS0049457,66
RTS0049458,51
RTS0049459,76
RTS0049460,68
RTS0049461,107
RTS0049462,124
RTS0049463,38
RTS0049464,47
RTS0049465,48
RTS0049466,30
RTS0049467,51
RTS0049468,39
RTS0049469,57
RTS0049470,54
RTS0049471,74
RTS0049472,64
RTS0049473,201
RTS0049474,44
RTS0049475,57
RTS0049476,49
RTS0049477,49
RTS0049478,61
RTS0049479,2962
RTS0049480,201
RTS0049481,22
RTS0049482,37
RTS0049483,41
RTS0049484,52
RTS0049485,62
RTS0997079,27
RTS0997080,51
RTS0997081,33
RTS0997082,43
RTS0997083,31
RTS0997084,32
RTS0997085,29
RTS0997086,41
RTS0997087,34
RTS0997088,18033
RTS0997089,5722
RTS0997090,46
RTS0997091,41
RTS0997092,38
RTS0997093,37
RTS0997094,7
RTS0997095,24
RTS0997096,48
RTS0997097,23
RTS0997098,42
RTS0997099,35
RTS0997100,39
RTS0997101,34
RTS0997102,18
RTS0997103,24
RTS0997104,33
RTS0997105,19
RTS0997106,31
RTS0997107,37
RTS0997108,29
RTS0997109,26
RTS0997110,30
RTS0997111,29
RTS0997112,18
RTS0997113,27
RTS0997114,19
RTS0997115,22
RTS0997116,19
RTS0997117,28
RTS0997118,21
RTS0997119,30
RTS0997120,16
RTS0997121,37
RTS0997122,37
RTS0997123,59
RTS0997124,26
RTS0997125,38
RTS0997126,52
RTS0997127,83
RTS0997128,55
RTS0997129,76
RTS0997130,31
</Code_Summary>
