# Supplementary material for: Spatial meta-transcriptomics reveal associations of intratumor bacteria burden with lung cancer cells showing a distinct oncogenic signature
Source: J Immunother Cancer. 2022 Jul 6;10(7):e004698. doi: 10.1136/jitc-2022-004698 (PMC9260850; doi:10.1136/jitc-2022-004698)
Supplement: Supplementary data [file jitc-2022-004698supp009.zip › DSP-1001660004185-D-H10.dcc]

<Header>
FileVersion,0.02
SoftwareVersion,"GeoMx_NGS_Pipeline_ 2.0.0"
Date,2020-6-15
</Header>

<Scan_Attributes>
ID,DSP-1001660004185-D-H10
Plate_ID,1001660004185
Well,H10
</Scan_Attributes>

<NGS_Processing_Attributes>
SeqSetId,
tamperedIni,No
Raw,170187
Trimmed,169007
Stitched,165932
Aligned,163144
umiQ30,0.9918
rtsQ30,0.9912
</NGS_Processing_Attributes>


<Code_Summary>
RTS0039454,10
RTS0039455,10
RTS0039456,6
RTS0039457,16
RTS0039458,7
RTS0039459,3
RTS0039460,1
RTS0039461,3
RTS0039463,3
RTS0039464,3
RTS0039465,4
RTS0039467,2
RTS0039468,1
RTS0039469,4
RTS0039470,14
RTS0039471,10
RTS0039472,5
RTS0039473,3
RTS0039474,13
RTS0039475,10
RTS0039476,14
RTS0039477,15
RTS0039478,26
RTS0039479,2
RTS0039480,2
RTS0039481,1
RTS0039482,1
RTS0039483,2
RTS0039484,2
RTS0039485,1
RTS0039486,2
RTS0039487,1
RTS0039488,2
RTS0039489,2
RTS0039490,3
RTS0039491,1
RTS0039492,2
RTS0039493,2
RTS0039495,2
RTS0039497,1
RTS0039499,3
RTS0039500,9
RTS0039501,9
RTS0039502,8
RTS0039503,6
RTS0039504,1
RTS0039505,4
RTS0039506,2
RTS0039507,4
RTS0039508,3
RTS0039509,6
RTS0039510,7
RTS0039511,4
RTS0039512,4
RTS0039513,3
RTS0039514,6
RTS0039515,7
RTS0039516,2
RTS0039517,1
RTS0039519,1
RTS0039520,2
RTS0039521,3
RTS0039522,2
RTS0039523,1
RTS0039524,8
RTS0039525,2
RTS0039526,4
RTS0039527,1
RTS0039529,4
RTS0039532,1
RTS0039533,2
RTS0039534,2
RTS0039535,2
RTS0039536,1
RTS0039537,1
RTS0039538,3
RTS0039541,2
RTS0039543,3
RTS0039544,3
RTS0039545,3
RTS0039546,1
RTS0039547,1
RTS0039548,2
RTS0039549,1
RTS0039550,2
RTS0039551,2
RTS0039552,2
RTS0039553,4
RTS0039554,2
RTS0039555,1
RTS0039563,1
RTS0039564,3
RTS0039566,1
RTS0039567,1
RTS0039570,1
RTS0039571,2
RTS0039572,2
RTS0039573,1
RTS0039574,1
RTS0039575,3
RTS0039576,2
RTS0039577,2
RTS0039578,5
RTS0039580,1
RTS0039581,3
RTS0039582,2
RTS0039583,4
RTS0039584,1
RTS0039585,2
RTS0039586,2
RTS0039590,1
RTS0039592,5
RTS0039593,1
RTS0039594,1
RTS0039595,4
RTS0039596,1
RTS0039597,1
RTS0039598,2
RTS0039601,2
RTS0039602,2
RTS0039603,1
RTS0039604,3
RTS0039605,2
RTS0039607,1
RTS0039608,2
RTS0039609,2
RTS0039610,2
RTS0039611,2
RTS0039612,2
RTS0039613,3
RTS0039615,2
RTS0039616,1
RTS0039619,1
RTS0039621,2
RTS0039622,1
RTS0039623,1
RTS0039626,1
RTS0039627,2
RTS0039628,2
RTS0039630,3
RTS0039633,1
RTS0039634,1
RTS0039635,1
RTS0039636,1
RTS0039639,6
RTS0039640,1
RTS0039641,1
RTS0039642,1
RTS0039643,2
RTS0039644,1
RTS0039646,1
RTS0039648,2
RTS0039649,2
RTS0039650,1
RTS0039651,4
RTS0039652,13
RTS0039653,3
RTS0039654,2
RTS0039655,4
RTS0039656,17
RTS0039657,17
RTS0039658,15
RTS0039659,15
RTS0039660,12
RTS0039661,1
RTS0039662,3
RTS0039663,1
RTS0039664,1
RTS0039665,1
RTS0039666,5
RTS0039667,1
RTS0039668,1
RTS0039669,3
RTS0039670,2
RTS0039671,2
RTS0039672,2
RTS0039673,3
RTS0039674,3
RTS0039675,1
RTS0039676,1
RTS0039678,1
RTS0039680,1
RTS0039681,3
RTS0039682,4
RTS0039684,9
RTS0039685,5
RTS0039686,4
RTS0039687,3
RTS0039688,7
RTS0039689,2
RTS0039690,4
RTS0039691,2
RTS0039696,3
RTS0039697,1
RTS0039698,1
RTS0039700,2
RTS0039701,1
RTS0039702,6
RTS0039703,3
RTS0039704,3
RTS0039705,2
RTS0039709,1
RTS0039710,1
RTS0039711,4
RTS0039712,2
RTS0039713,1
RTS0039714,4
RTS0039715,1
RTS0039716,1
RTS0039717,2
RTS0039718,2
RTS0039719,1
RTS0039721,1
RTS0039723,2
RTS0039725,1
RTS0039726,4
RTS0039728,4
RTS0039730,3
RTS0039731,4
RTS0039734,2
RTS0039735,4
RTS0039736,1
RTS0039737,6
RTS0039738,3
RTS0039740,1
RTS0039741,1
RTS0039742,1
RTS0039743,6
RTS0039744,2
RTS0039746,3
RTS0039747,2
RTS0039749,3
RTS0039750,2
RTS0039752,5
RTS0039753,1
RTS0039754,1
RTS0039756,4
RTS0039757,3
RTS0039758,2
RTS0039759,3
RTS0039761,1
RTS0039762,1
RTS0039764,1
RTS0039765,1
RTS0039766,4
RTS0039768,1
RTS0039769,3
RTS0039770,8
RTS0039771,5
RTS0039772,2
RTS0039773,6
RTS0039774,2
RTS0039775,2
RTS0039776,3
RTS0039777,3
RTS0039779,2
RTS0039780,2
RTS0039781,2
RTS0039782,3
RTS0039783,1
RTS0039784,3
RTS0039785,7
RTS0039786,3
RTS0039787,1
RTS0039788,1
RTS0039789,3
RTS0039790,1
RTS0039791,2
RTS0039792,2
RTS0039793,2
RTS0039794,1
RTS0039795,4
RTS0039796,1
RTS0039797,2
RTS0039798,3
RTS0039799,2
RTS0039800,2
RTS0039801,1
RTS0039802,2
RTS0039803,3
RTS0039804,2
RTS0039805,1
RTS0039806,2
RTS0039807,2
RTS0039808,1
RTS0039809,3
RTS0039811,1
RTS0039812,2
RTS0039813,2
RTS0039814,1
RTS0039816,4
RTS0039817,3
RTS0039818,2
RTS0039819,3
RTS0039820,2
RTS0039821,3
RTS0039822,1
RTS0039823,4
RTS0039824,1
RTS0039825,3
RTS0039827,1
RTS0039828,1
RTS0039829,5
RTS0039830,2
RTS0039833,1
RTS0039834,1
RTS0039835,2
RTS0039836,1
RTS0039838,1
RTS0039839,1
RTS0039840,2
RTS0039841,2
RTS0039842,2
RTS0039844,2
RTS0039845,1
RTS0039848,1
RTS0039849,2
RTS0039851,1
RTS0039852,1
RTS0039853,4
RTS0039854,1
RTS0039857,3
RTS0039858,2
RTS0039859,1
RTS0039860,2
RTS0039862,1
RTS0039863,2
RTS0039864,2
RTS0039865,1
RTS0039866,4
RTS0039867,6
RTS0039868,1
RTS0039869,3
RTS0039870,1
RTS0039871,2
RTS0039873,1
RTS0039875,2
RTS0039876,1
RTS0039877,2
RTS0039879,1
RTS0039880,3
RTS0039881,2
RTS0039885,2
RTS0039886,1
RTS0039887,2
RTS0039888,1
RTS0039890,3
RTS0039892,2
RTS0039893,4
RTS0039894,2
RTS0039896,1
RTS0039897,3
RTS0039898,2
RTS0039904,2
RTS0039905,1
RTS0039907,2
RTS0039908,1
RTS0039910,4
RTS0039911,1
RTS0039912,3
RTS0039916,2
RTS0039917,1
RTS0039918,2
RTS0039919,1
RTS0039920,2
RTS0039921,1
RTS0039922,3
RTS0039923,2
RTS0039924,2
RTS0039926,3
RTS0039927,1
RTS0039928,2
RTS0039929,1
RTS0039930,3
RTS0039931,1
RTS0039932,2
RTS0039934,1
RTS0039935,1
RTS0039936,3
RTS0039937,4
RTS0039938,1
RTS0039942,1
RTS0039944,2
RTS0039945,2
RTS0039946,4
RTS0039947,4
RTS0039948,2
RTS0039949,1
RTS0039950,2
RTS0039953,1
RTS0039954,2
RTS0039955,4
RTS0039956,3
RTS0039957,5
RTS0039958,4
RTS0039959,5
RTS0039960,4
RTS0039961,1
RTS0039962,1
RTS0039965,2
RTS0039966,3
RTS0039967,3
RTS0039968,2
RTS0039969,1
RTS0039970,2
RTS0039973,1
RTS0039974,2
RTS0039975,1
RTS0039977,1
RTS0039978,1
RTS0039979,3
RTS0039980,1
RTS0039981,2
RTS0039982,2
RTS0039983,3
RTS0039984,1
RTS0039985,4
RTS0039986,3
RTS0039987,3
RTS0039988,7
RTS0039989,1
RTS0039990,5
RTS0039993,2
RTS0039995,3
RTS0039996,5
RTS0039997,2
RTS0039998,2
RTS0040000,4
RTS0040001,3
RTS0040002,2
RTS0040005,3
RTS0040006,1
RTS0040007,4
RTS0040008,5
RTS0040009,5
RTS0040010,2
RTS0040011,1
RTS0040012,1
RTS0040016,1
RTS0040017,2
RTS0040018,1
RTS0040020,1
RTS0040021,3
RTS0040022,3
RTS0040023,3
RTS0040025,2
RTS0040029,2
RTS0040030,2
RTS0040033,1
RTS0040034,1
RTS0040035,1
RTS0040036,2
RTS0040037,2
RTS0040038,2
RTS0040039,1
RTS0040040,2
RTS0040041,1
RTS0040042,2
RTS0040043,1
RTS0040044,1
RTS0040045,1
RTS0040050,2
RTS0040051,2
RTS0040052,1
RTS0040053,3
RTS0040054,2
RTS0040057,1
RTS0040058,1
RTS0040059,1
RTS0040061,1
RTS0040062,2
RTS0040064,4
RTS0040065,2
RTS0040066,3
RTS0040069,1
RTS0040070,1
RTS0040072,1
RTS0040073,2
RTS0040075,4
RTS0040076,1
RTS0040077,3
RTS0040079,2
RTS0040080,2
RTS0040081,2
RTS0040082,1
RTS0040083,3
RTS0040085,3
RTS0040087,1
RTS0040088,2
RTS0040089,1
RTS0040090,5
RTS0040091,2
RTS0040092,2
RTS0040093,1
RTS0040094,2
RTS0040095,2
RTS0040096,1
RTS0040097,1
RTS0040098,2
RTS0040099,1
RTS0040100,2
RTS0040101,1
RTS0040102,1
RTS0040104,2
RTS0040105,1
RTS0040106,2
RTS0040107,2
RTS0040109,3
RTS0040110,1
RTS0040111,3
RTS0040112,4
RTS0040115,1
RTS0040116,8
RTS0040117,2
RTS0040118,6
RTS0040119,9
RTS0040120,8
RTS0040121,3
RTS0040122,3
RTS0040123,5
RTS0040124,2
RTS0040125,2
RTS0040126,1
RTS0040127,3
RTS0040128,1
RTS0040129,1
RTS0040130,2
RTS0040131,2
RTS0040132,2
RTS0040133,1
RTS0040134,1
RTS0040135,2
RTS0040136,3
RTS0040137,2
RTS0040139,1
RTS0040140,3
RTS0040141,2
RTS0040142,2
RTS0040143,1
RTS0040144,4
RTS0040145,1
RTS0040146,1
RTS0040147,4
RTS0040149,2
RTS0040150,1
RTS0040151,4
RTS0040153,3
RTS0040154,1
RTS0040155,2
RTS0040156,3
RTS0040157,1
RTS0040158,2
RTS0040159,4
RTS0040160,4
RTS0040161,2
RTS0040163,2
RTS0040166,2
RTS0040168,1
RTS0040169,1
RTS0040170,2
RTS0040172,2
RTS0040174,2
RTS0040175,3
RTS0040177,1
RTS0040180,2
RTS0040181,1
RTS0040183,1
RTS0040185,2
RTS0040186,2
RTS0040187,1
RTS0040188,1
RTS0040189,2
RTS0040191,2
RTS0040192,2
RTS0040193,1
RTS0040194,1
RTS0040196,2
RTS0040197,3
RTS0040199,2
RTS0040200,2
RTS0040201,10
RTS0040202,1
RTS0040203,9
RTS0040204,1
RTS0040205,1
RTS0040206,4
RTS0040207,1
RTS0040208,3
RTS0040209,3
RTS0040210,1
RTS0040211,3
RTS0040212,1
RTS0040213,3
RTS0040214,1
RTS0040215,1
RTS0040216,1
RTS0040217,1
RTS0040219,2
RTS0040220,2
RTS0040221,1
RTS0040222,2
RTS0040224,3
RTS0040225,1
RTS0040226,1
RTS0040228,2
RTS0040229,1
RTS0040231,2
RTS0040232,2
RTS0040233,1
RTS0040234,1
RTS0040236,2
RTS0040237,2
RTS0040238,2
RTS0040239,2
RTS0040240,1
RTS0040241,1
RTS0040242,8
RTS0040244,3
RTS0040247,2
RTS0040249,1
RTS0040251,5
RTS0040252,2
RTS0040253,2
RTS0040254,1
RTS0040255,1
RTS0040257,1
RTS0040258,2
RTS0040260,3
RTS0040262,1
RTS0040263,1
RTS0040264,1
RTS0040265,2
RTS0040266,2
RTS0040267,1
RTS0040268,1
RTS0040269,4
RTS0040270,1
RTS0040271,2
RTS0040272,2
RTS0040273,2
RTS0040274,1
RTS0040277,1
RTS0040278,4
RTS0040279,2
RTS0040280,2
RTS0040281,1
RTS0040283,1
RTS0040285,2
RTS0040286,2
RTS0040288,1
RTS0040289,3
RTS0040291,1
RTS0040292,3
RTS0040293,1
RTS0040294,1
RTS0040296,1
RTS0040297,2
RTS0040298,2
RTS0040299,1
RTS0040302,3
RTS0040303,1
RTS0040304,1
RTS0040305,1
RTS0040306,2
RTS0040307,2
RTS0040309,1
RTS0040311,4
RTS0040312,7
RTS0040313,1
RTS0040314,1
RTS0040315,2
RTS0040317,1
RTS0040318,2
RTS0040319,2
RTS0040320,2
RTS0040322,1
RTS0040323,3
RTS0040324,1
RTS0040325,1
RTS0040327,1
RTS0040328,1
RTS0040329,1
RTS0040330,2
RTS0040331,1
RTS0040332,1
RTS0040333,3
RTS0040335,1
RTS0040336,2
RTS0040337,2
RTS0040339,3
RTS0040340,1
RTS0040341,1
RTS0040342,3
RTS0040343,2
RTS0040344,1
RTS0040345,1
RTS0040347,1
RTS0040348,1
RTS0040349,5
RTS0040351,1
RTS0040352,1
RTS0040353,2
RTS0040354,1
RTS0040355,2
RTS0040356,2
RTS0040358,3
RTS0040359,4
RTS0040360,2
RTS0040361,1
RTS0040364,2
RTS0040365,2
RTS0040366,1
RTS0040367,1
RTS0040369,4
RTS0040370,2
RTS0040371,2
RTS0040372,3
RTS0040373,1
RTS0040374,4
RTS0040375,2
RTS0040376,5
RTS0040377,7
RTS0040378,2
RTS0040379,10
RTS0040380,4
RTS0040381,2
RTS0040383,1
RTS0040384,3
RTS0040385,3
RTS0040386,3
RTS0040387,1
RTS0040388,2
RTS0040389,2
RTS0040390,2
RTS0040391,4
RTS0040392,4
RTS0040393,4
RTS0040394,2
RTS0040395,2
RTS0040397,3
RTS0040398,4
RTS0040399,4
RTS0040400,5
RTS0040401,4
RTS0040402,5
RTS0040403,2
RTS0040404,3
RTS0040405,2
RTS0040407,3
RTS0040408,2
RTS0040409,1
RTS0040412,2
RTS0040413,3
RTS0040414,2
RTS0040415,2
RTS0040416,7
RTS0040418,4
RTS0040419,14
RTS0040420,15
RTS0040421,4
RTS0040422,6
RTS0040423,3
RTS0040424,5
RTS0040425,4
RTS0040426,1
RTS0040428,1
RTS0040429,1
RTS0040430,1
RTS0040433,2
RTS0040435,2
RTS0040436,11
RTS0040437,3
RTS0040438,20
RTS0040439,12
RTS0040440,16
RTS0040441,2
RTS0040443,2
RTS0040444,2
RTS0040445,2
RTS0040446,2
RTS0040447,5
RTS0040448,2
RTS0040449,2
RTS0040450,3
RTS0040451,3
RTS0040452,2
RTS0040453,3
RTS0040454,2
RTS0040455,8
RTS0040456,1
RTS0040457,3
RTS0040458,3
RTS0040459,1
RTS0040460,3
RTS0040461,3
RTS0040462,1
RTS0040463,2
RTS0040464,2
RTS0040465,1
RTS0040468,1
RTS0040469,2
RTS0040470,2
RTS0040471,3
RTS0040472,3
RTS0040474,2
RTS0040475,2
RTS0040476,2
RTS0040477,2
RTS0040478,3
RTS0040479,2
RTS0040480,1
RTS0040482,4
RTS0040483,3
RTS0040484,5
RTS0040485,3
RTS0040487,3
RTS0040488,3
RTS0040489,2
RTS0040490,2
RTS0040491,1
RTS0040492,1
RTS0040493,2
RTS0040494,2
RTS0040495,2
RTS0040496,5
RTS0040497,2
RTS0040498,5
RTS0040499,4
RTS0040500,4
RTS0040502,2
RTS0040503,3
RTS0040504,2
RTS0040505,1
RTS0040506,3
RTS0040507,1
RTS0040508,3
RTS0040509,1
RTS0040510,1
RTS0040511,2
RTS0040514,1
RTS0040515,1
RTS0040516,2
RTS0040517,1
RTS0040519,2
RTS0040520,1
RTS0040521,1
RTS0040522,3
RTS0040526,5
RTS0040528,1
RTS0040530,1
RTS0040531,2
RTS0040532,2
RTS0040533,2
RTS0040534,2
RTS0040535,3
RTS0040537,2
RTS0040538,3
RTS0040539,6
RTS0040540,2
RTS0040541,7
RTS0040542,3
RTS0040544,2
RTS0040545,1
RTS0040546,1
RTS0040547,2
RTS0040548,1
RTS0040549,1
RTS0040550,1
RTS0040551,1
RTS0040552,1
RTS0040553,1
RTS0040554,1
RTS0040555,1
RTS0040556,1
RTS0040558,1
RTS0040559,1
RTS0040562,1
RTS0040563,2
RTS0040565,2
RTS0040567,3
RTS0040569,1
RTS0040570,3
RTS0040571,4
RTS0040572,1
RTS0040573,2
RTS0040574,2
RTS0040575,4
RTS0040576,3
RTS0040577,2
RTS0040578,1
RTS0040579,1
RTS0040580,2
RTS0040581,2
RTS0040582,3
RTS0040584,1
RTS0040585,1
RTS0040586,2
RTS0040587,1
RTS0040588,1
RTS0040589,2
RTS0040590,2
RTS0040591,2
RTS0040593,2
RTS0040594,1
RTS0040595,1
RTS0040597,1
RTS0040598,1
RTS0040599,1
RTS0040601,1
RTS0040602,1
RTS0040603,3
RTS0040604,1
RTS0040605,2
RTS0040607,2
RTS0040608,3
RTS0040609,2
RTS0040610,1
RTS0040612,4
RTS0040613,3
RTS0040614,2
RTS0040616,1
RTS0040618,1
RTS0040620,1
RTS0040621,1
RTS0040622,1
RTS0040623,2
RTS0040624,1
RTS0040627,1
RTS0040630,2
RTS0040631,1
RTS0040633,1
RTS0040634,1
RTS0040635,2
RTS0040636,3
RTS0040638,1
RTS0040639,2
RTS0040642,5
RTS0040643,1
RTS0040644,3
RTS0040645,4
RTS0040646,1
RTS0040648,7
RTS0040649,1
RTS0040651,2
RTS0040654,1
RTS0040655,3
RTS0040656,4
RTS0040657,1
RTS0040658,2
RTS0040659,2
RTS0040660,2
RTS0040661,1
RTS0040662,2
RTS0040663,3
RTS0040664,2
RTS0040666,4
RTS0040669,1
RTS0040670,1
RTS0040671,1
RTS0040672,1
RTS0040673,1
RTS0040677,2
RTS0040680,4
RTS0040681,4
RTS0040682,3
RTS0040683,4
RTS0040684,1
RTS0040685,1
RTS0040686,1
RTS0040687,1
RTS0040688,1
RTS0040689,1
RTS0040690,2
RTS0040693,1
RTS0040694,4
RTS0040697,2
RTS0040701,1
RTS0040702,2
RTS0040704,1
RTS0040705,4
RTS0040707,1
RTS0040708,1
RTS0040709,2
RTS0040711,1
RTS0040712,1
RTS0040713,3
RTS0040716,3
RTS0040717,1
RTS0040719,3
RTS0040720,3
RTS0040721,3
RTS0040722,2
RTS0040723,1
RTS0040724,2
RTS0040726,2
RTS0040727,3
RTS0040728,2
RTS0040729,1
RTS0040731,2
RTS0040733,5
RTS0040735,2
RTS0040736,1
RTS0040737,3
RTS0040740,3
RTS0040741,1
RTS0040742,1
RTS0040744,2
RTS0040747,1
RTS0040749,2
RTS0040750,4
RTS0040751,4
RTS0040752,1
RTS0040753,2
RTS0040754,1
RTS0040755,1
RTS0040756,1
RTS0040759,1
RTS0040761,1
RTS0040762,3
RTS0040763,1
RTS0040764,5
RTS0040765,1
RTS0040766,2
RTS0040767,1
RTS0040768,4
RTS0040769,1
RTS0040770,2
RTS0040771,1
RTS0040772,1
RTS0040773,1
RTS0040774,2
RTS0040775,1
RTS0040776,1
RTS0040777,2
RTS0040778,2
RTS0040779,3
RTS0040782,3
RTS0040783,3
RTS0040784,1
RTS0040785,2
RTS0040787,1
RTS0040788,2
RTS0040789,2
RTS0040790,2
RTS0040791,3
RTS0040792,2
RTS0040794,3
RTS0040795,6
RTS0040796,2
RTS0040797,2
RTS0040798,2
RTS0040799,2
RTS0040800,3
RTS0040801,7
RTS0040802,6
RTS0040803,2
RTS0040804,1
RTS0040807,1
RTS0040808,1
RTS0040809,3
RTS0040810,1
RTS0040811,1
RTS0040812,2
RTS0040813,3
RTS0040816,3
RTS0040817,3
RTS0040819,4
RTS0040820,5
RTS0040821,1
RTS0040822,1
RTS0040823,1
RTS0040825,2
RTS0040826,2
RTS0040827,1
RTS0040830,1
RTS0040831,1
RTS0040832,1
RTS0040833,1
RTS0040834,1
RTS0040836,1
RTS0040837,4
RTS0040838,1
RTS0040839,1
RTS0040840,2
RTS0040841,3
RTS0040842,3
RTS0040843,3
RTS0040844,1
RTS0040846,1
RTS0040847,3
RTS0040848,6
RTS0040849,3
RTS0040850,5
RTS0040851,2
RTS0040852,2
RTS0040853,2
RTS0040854,5
RTS0040855,3
RTS0040857,3
RTS0040858,2
RTS0040862,1
RTS0040863,3
RTS0040864,1
RTS0040865,3
RTS0040866,1
RTS0040867,3
RTS0040868,1
RTS0040869,2
RTS0040870,2
RTS0040871,1
RTS0040872,2
RTS0040873,1
RTS0040874,8
RTS0040875,2
RTS0040877,1
RTS0040878,1
RTS0040880,2
RTS0040881,1
RTS0040882,2
RTS0040884,1
RTS0040885,1
RTS0040887,4
RTS0040888,4
RTS0040889,3
RTS0040890,3
RTS0040891,1
RTS0040892,1
RTS0040893,2
RTS0040894,1
RTS0040895,1
RTS0040896,3
RTS0040897,3
RTS0040898,1
RTS0040899,1
RTS0040900,1
RTS0040901,1
RTS0040902,1
RTS0040903,3
RTS0040904,4
RTS0040905,1
RTS0040906,2
RTS0040907,5
RTS0040908,1
RTS0040909,1
RTS0040910,3
RTS0040911,1
RTS0040912,2
RTS0040914,1
RTS0040915,1
RTS0040916,1
RTS0040917,1
RTS0040918,1
RTS0040919,1
RTS0040920,3
RTS0040921,3
RTS0040922,2
RTS0040923,1
RTS0040924,1
RTS0040925,1
RTS0040926,1
RTS0040928,1
RTS0040929,1
RTS0040930,2
RTS0040931,1
RTS0040933,2
RTS0040934,1
RTS0040935,1
RTS0040936,2
RTS0040937,2
RTS0040938,1
RTS0040939,1
RTS0040940,1
RTS0040941,1
RTS0040942,1
RTS0040944,1
RTS0040946,8
RTS0040947,7
RTS0040948,4
RTS0040949,1
RTS0040950,5
RTS0040951,2
RTS0040952,1
RTS0040953,2
RTS0040956,1
RTS0040958,4
RTS0040959,1
RTS0040960,3
RTS0040961,1
RTS0040963,3
RTS0040964,4
RTS0040969,1
RTS0040971,3
RTS0040972,1
RTS0040973,1
RTS0040974,3
RTS0040975,3
RTS0040977,3
RTS0040978,1
RTS0040979,3
RTS0040980,1
RTS0040981,2
RTS0040982,6
RTS0040983,1
RTS0040984,1
RTS0040985,1
RTS0040986,2
RTS0040987,5
RTS0040988,5
RTS0040990,4
RTS0040991,6
RTS0040992,1
RTS0040994,2
RTS0040995,1
RTS0040996,6
RTS0040997,1
RTS0040998,1
RTS0040999,1
RTS0041000,5
RTS0041003,2
RTS0041005,3
RTS0041006,2
RTS0041007,2
RTS0041008,3
RTS0041009,2
RTS0041010,3
RTS0041011,1
RTS0041012,2
RTS0041014,2
RTS0041015,2
RTS0041017,3
RTS0041018,1
RTS0041019,2
RTS0041021,2
RTS0041023,1
RTS0041024,2
RTS0041025,2
RTS0041026,2
RTS0041027,1
RTS0041028,6
RTS0041029,1
RTS0041032,2
RTS0041033,2
RTS0041034,2
RTS0041035,3
RTS0041037,1
RTS0041038,2
RTS0041039,1
RTS0041041,2
RTS0041042,2
RTS0041043,1
RTS0041045,2
RTS0041046,11
RTS0041047,11
RTS0041048,4
RTS0041049,16
RTS0041050,7
RTS0041051,4
RTS0041052,1
RTS0041053,1
RTS0041054,1
RTS0041055,1
RTS0041056,2
RTS0041057,2
RTS0041058,2
RTS0041059,5
RTS0041061,3
RTS0041062,1
RTS0041063,5
RTS0041066,2
RTS0041067,1
RTS0041068,2
RTS0041069,1
RTS0041070,4
RTS0041071,1
RTS0041072,3
RTS0041073,1
RTS0041074,2
RTS0041075,2
RTS0041076,3
RTS0041077,1
RTS0041078,3
RTS0041080,1
RTS0041081,2
RTS0041082,1
RTS0041083,1
RTS0041084,1
RTS0041085,2
RTS0041086,2
RTS0041087,4
RTS0041088,6
RTS0041089,3
RTS0041092,1
RTS0041093,2
RTS0041094,3
RTS0041095,2
RTS0041096,3
RTS0041097,2
RTS0041100,2
RTS0041101,2
RTS0041102,11
RTS0041103,3
RTS0041104,4
RTS0041105,4
RTS0041106,5
RTS0041107,7
RTS0041108,4
RTS0041109,2
RTS0041110,7
RTS0041111,3
RTS0041112,1
RTS0041113,2
RTS0041114,1
RTS0041116,2
RTS0041117,2
RTS0041118,7
RTS0041119,2
RTS0041120,2
RTS0041121,1
RTS0041122,5
RTS0041123,2
RTS0041124,1
RTS0041125,1
RTS0041126,1
RTS0041127,4
RTS0041128,1
RTS0041129,3
RTS0041130,1
RTS0041131,3
RTS0041132,2
RTS0041133,4
RTS0041134,1
RTS0041135,1
RTS0041136,1
RTS0041137,4
RTS0041138,3
RTS0041139,2
RTS0041141,2
RTS0041142,5
RTS0041143,1
RTS0041146,2
RTS0041147,1
RTS0041148,1
RTS0041149,2
RTS0041150,1
RTS0041151,2
RTS0041152,2
RTS0041153,1
RTS0041155,1
RTS0041156,1
RTS0041157,2
RTS0041161,1
RTS0041162,1
RTS0041164,1
RTS0041165,1
RTS0041168,1
RTS0041170,3
RTS0041171,2
RTS0041172,3
RTS0041173,3
RTS0041174,1
RTS0041175,5
RTS0041176,1
RTS0041177,2
RTS0041178,3
RTS0041179,2
RTS0041180,3
RTS0041181,4
RTS0041182,2
RTS0041183,1
RTS0041184,3
RTS0041185,2
RTS0041186,5
RTS0041187,1
RTS0041189,1
RTS0041191,1
RTS0041192,1
RTS0041193,1
RTS0041194,1
RTS0041195,5
RTS0041196,1
RTS0041197,5
RTS0041198,2
RTS0041199,2
RTS0041200,3
RTS0041201,1
RTS0041202,2
RTS0041203,3
RTS0041204,3
RTS0041205,1
RTS0041206,4
RTS0041207,7
RTS0041208,6
RTS0041209,7
RTS0041210,2
RTS0041211,8
RTS0041212,1
RTS0041214,5
RTS0041215,4
RTS0041216,2
RTS0041217,6
RTS0041219,3
RTS0041220,3
RTS0041221,2
RTS0041223,1
RTS0041224,1
RTS0041225,1
RTS0041226,2
RTS0041227,4
RTS0041228,1
RTS0041229,1
RTS0041230,1
RTS0041231,2
RTS0041232,3
RTS0041233,3
RTS0041234,6
RTS0041235,2
RTS0041236,2
RTS0041237,2
RTS0041239,2
RTS0041240,1
RTS0041241,2
RTS0041242,1
RTS0041243,2
RTS0041244,4
RTS0041246,2
RTS0041247,2
RTS0041248,2
RTS0041249,6
RTS0041250,6
RTS0041251,3
RTS0041252,1
RTS0041253,2
RTS0041255,5
RTS0041256,3
RTS0041257,1
RTS0041258,1
RTS0041259,1
RTS0041260,2
RTS0041261,3
RTS0041262,4
RTS0041263,1
RTS0041265,1
RTS0041266,1
RTS0041267,1
RTS0041268,1
RTS0041270,2
RTS0041271,2
RTS0041272,2
RTS0041273,1
RTS0041274,2
RTS0041275,1
RTS0041276,1
RTS0041278,1
RTS0041279,3
RTS0041280,1
RTS0041281,2
RTS0041282,2
RTS0041283,3
RTS0041284,1
RTS0041285,3
RTS0041286,1
RTS0041287,2
RTS0041291,2
RTS0041293,1
RTS0041294,3
RTS0041295,2
RTS0041296,3
RTS0041297,2
RTS0041298,1
RTS0041300,3
RTS0041301,3
RTS0041302,2
RTS0041304,3
RTS0041305,1
RTS0041306,1
RTS0041307,1
RTS0041308,2
RTS0041309,2
RTS0041310,2
RTS0041311,1
RTS0041314,2
RTS0041316,4
RTS0041317,2
RTS0041318,3
RTS0041319,2
RTS0041320,1
RTS0041321,2
RTS0041322,3
RTS0041323,1
RTS0041324,3
RTS0041326,1
RTS0041327,3
RTS0041328,5
RTS0041329,3
RTS0041330,1
RTS0041331,1
RTS0041332,1
RTS0041333,4
RTS0041334,3
RTS0041335,2
RTS0041346,1
RTS0041347,1
RTS0041348,1
RTS0041349,2
RTS0041350,8
RTS0041351,2
RTS0041353,2
RTS0041355,2
RTS0041356,1
RTS0041357,1
RTS0041358,2
RTS0041359,2
RTS0041360,1
RTS0041361,1
RTS0041362,1
RTS0041366,2
RTS0041367,1
RTS0041368,2
RTS0041369,2
RTS0041370,1
RTS0041371,6
RTS0041372,1
RTS0041373,1
RTS0041376,1
RTS0041378,2
RTS0041379,2
RTS0041380,1
RTS0041381,1
RTS0041384,2
RTS0041385,2
RTS0041388,1
RTS0041390,1
RTS0041391,2
RTS0041392,2
RTS0041393,1
RTS0041395,1
RTS0041397,1
RTS0041400,4
RTS0041401,3
RTS0041402,2
RTS0041403,2
RTS0041404,1
RTS0041405,4
RTS0041407,2
RTS0041408,4
RTS0041409,1
RTS0041411,1
RTS0041412,1
RTS0041413,2
RTS0041414,1
RTS0041417,2
RTS0041418,1
RTS0041419,3
RTS0041421,1
RTS0041422,2
RTS0041424,3
RTS0041425,2
RTS0041426,1
RTS0041427,1
RTS0041428,1
RTS0041429,3
RTS0041433,1
RTS0041435,1
RTS0041439,4
RTS0041440,1
RTS0041443,2
RTS0041444,1
RTS0041445,1
RTS0041446,1
RTS0041448,2
RTS0041449,1
RTS0041450,3
RTS0041451,2
RTS0041452,2
RTS0041454,2
RTS0041455,1
RTS0041456,2
RTS0041458,2
RTS0041460,2
RTS0041461,1
RTS0041462,1
RTS0041463,3
RTS0041464,1
RTS0041465,1
RTS0041466,1
RTS0041467,2
RTS0041470,5
RTS0041472,2
RTS0041473,1
RTS0041474,3
RTS0041475,1
RTS0041476,1
RTS0041477,2
RTS0041478,2
RTS0041479,2
RTS0041480,1
RTS0041481,2
RTS0041484,2
RTS0041486,1
RTS0041487,3
RTS0041489,5
RTS0041493,2
RTS0041494,1
RTS0041496,13
RTS0041497,13
RTS0041498,8
RTS0041499,9
RTS0041500,12
RTS0041501,3
RTS0041502,1
RTS0041503,1
RTS0041504,2
RTS0041505,4
RTS0041507,1
RTS0041508,1
RTS0041509,1
RTS0041512,1
RTS0041514,1
RTS0041515,2
RTS0041516,1
RTS0041517,1
RTS0041521,1
RTS0041522,4
RTS0041525,2
RTS0041526,6
RTS0041527,7
RTS0041528,8
RTS0041529,1
RTS0041530,13
RTS0041531,1
RTS0041533,1
RTS0041534,1
RTS0041536,2
RTS0041537,1
RTS0041538,2
RTS0041540,3
RTS0041542,1
RTS0041543,3
RTS0041544,1
RTS0041545,3
RTS0041546,1
RTS0041547,2
RTS0041548,3
RTS0041549,2
RTS0041551,1
RTS0041552,3
RTS0041553,1
RTS0041554,2
RTS0041556,2
RTS0041558,1
RTS0041560,1
RTS0041561,2
RTS0041562,2
RTS0041563,1
RTS0041564,3
RTS0041566,1
RTS0041567,1
RTS0041568,9
RTS0041569,1
RTS0041570,2
RTS0041572,1
RTS0041573,1
RTS0041575,1
RTS0041577,1
RTS0041578,2
RTS0041579,2
RTS0041580,1
RTS0041581,1
RTS0041582,4
RTS0041583,3
RTS0041584,5
RTS0041585,2
RTS0041586,2
RTS0041588,3
RTS0041589,2
RTS0041590,1
RTS0041591,2
RTS0041592,3
RTS0041595,2
RTS0041596,1
RTS0041597,1
RTS0041598,3
RTS0041600,1
RTS0041601,2
RTS0041603,1
RTS0041606,1
RTS0041607,5
RTS0041609,2
RTS0041611,4
RTS0041612,3
RTS0041614,1
RTS0041615,4
RTS0041616,1
RTS0041617,5
RTS0041618,2
RTS0041619,2
RTS0041620,2
RTS0041621,2
RTS0041622,1
RTS0041623,2
RTS0041624,3
RTS0041625,2
RTS0041627,2
RTS0041628,1
RTS0041629,1
RTS0041630,1
RTS0041631,4
RTS0041633,2
RTS0041634,2
RTS0041635,2
RTS0041636,3
RTS0041637,8
RTS0041638,2
RTS0041639,3
RTS0041640,5
RTS0041641,3
RTS0041642,1
RTS0041643,4
RTS0041644,1
RTS0041645,3
RTS0041647,2
RTS0041649,1
RTS0041652,1
RTS0041653,1
RTS0041654,1
RTS0041655,1
RTS0041657,4
RTS0041658,2
RTS0041660,1
RTS0041661,3
RTS0041662,1
RTS0041663,1
RTS0041664,2
RTS0041665,1
RTS0041666,3
RTS0041667,1
RTS0041668,1
RTS0041669,1
RTS0041670,3
RTS0041671,1
RTS0041672,1
RTS0041674,2
RTS0041675,1
RTS0041676,3
RTS0041677,1
RTS0041678,2
RTS0041679,1
RTS0041680,7
RTS0041682,1
RTS0041683,2
RTS0041685,2
RTS0041686,6
RTS0041688,3
RTS0041689,2
RTS0041690,5
RTS0041691,1
RTS0041692,1
RTS0041693,1
RTS0041694,2
RTS0041695,2
RTS0041697,3
RTS0041698,3
RTS0041699,1
RTS0041700,1
RTS0041702,2
RTS0041704,3
RTS0041705,3
RTS0041706,3
RTS0041707,1
RTS0041709,3
RTS0041710,3
RTS0041711,2
RTS0041712,1
RTS0041713,3
RTS0041714,1
RTS0041715,1
RTS0041716,11
RTS0041717,10
RTS0041718,11
RTS0041719,18
RTS0041720,11
RTS0041721,3
RTS0041722,2
RTS0041723,2
RTS0041724,2
RTS0041725,4
RTS0041728,2
RTS0041729,1
RTS0041730,2
RTS0041732,1
RTS0041733,1
RTS0041734,2
RTS0041736,9
RTS0041737,5
RTS0041738,10
RTS0041739,18
RTS0041740,10
RTS0041741,4
RTS0041742,1
RTS0041743,1
RTS0041744,1
RTS0041745,1
RTS0041746,2
RTS0041747,1
RTS0041749,1
RTS0041750,1
RTS0041753,2
RTS0041754,3
RTS0041755,1
RTS0041756,4
RTS0041757,5
RTS0041759,4
RTS0041760,4
RTS0041762,2
RTS0041763,1
RTS0041764,2
RTS0041765,1
RTS0041766,2
RTS0041768,3
RTS0041774,1
RTS0041775,1
RTS0041776,1
RTS0041777,1
RTS0041778,3
RTS0041779,2
RTS0041780,1
RTS0041781,2
RTS0041782,2
RTS0041783,2
RTS0041785,3
RTS0041786,2
RTS0041787,3
RTS0041788,1
RTS0041789,1
RTS0041790,2
RTS0041793,5
RTS0041794,3
RTS0041795,1
RTS0041796,1
RTS0041797,7
RTS0041798,3
RTS0041799,3
RTS0041800,4
RTS0041802,1
RTS0041803,1
RTS0041804,3
RTS0041805,2
RTS0041808,2
RTS0041809,1
RTS0041810,2
RTS0041811,2
RTS0041812,1
RTS0041813,2
RTS0041814,3
RTS0041815,1
RTS0041817,1
RTS0041819,2
RTS0041820,2
RTS0041821,1
RTS0041822,1
RTS0041823,1
RTS0041824,1
RTS0041825,1
RTS0041826,1
RTS0041827,2
RTS0041828,2
RTS0041829,1
RTS0041831,2
RTS0041832,2
RTS0041833,2
RTS0041834,4
RTS0041836,2
RTS0041837,3
RTS0041838,2
RTS0041839,2
RTS0041841,2
RTS0041842,1
RTS0041843,3
RTS0041844,1
RTS0041848,1
RTS0041849,3
RTS0041850,1
RTS0041851,1
RTS0041852,2
RTS0041853,3
RTS0041854,1
RTS0041855,3
RTS0041856,1
RTS0041858,4
RTS0041859,3
RTS0041860,3
RTS0041861,1
RTS0041862,1
RTS0041863,1
RTS0041865,1
RTS0041866,4
RTS0041867,2
RTS0041868,2
RTS0041869,3
RTS0041870,5
RTS0041871,1
RTS0041873,1
RTS0041874,1
RTS0041875,3
RTS0041876,3
RTS0041877,4
RTS0041878,2
RTS0041879,6
RTS0041880,2
RTS0041881,1
RTS0041882,2
RTS0041883,1
RTS0041885,1
RTS0041886,6
RTS0041887,4
RTS0041888,3
RTS0041889,7
RTS0041890,3
RTS0041891,6
RTS0041892,4
RTS0041894,1
RTS0041895,4
RTS0041896,4
RTS0041897,2
RTS0041898,4
RTS0041899,1
RTS0041900,2
RTS0041901,1
RTS0041902,1
RTS0041903,3
RTS0041904,2
RTS0041905,1
RTS0041906,15
RTS0041907,1
RTS0041908,12
RTS0041909,3
RTS0041910,5
RTS0041911,2
RTS0041912,2
RTS0041913,1
RTS0041915,1
RTS0041916,8
RTS0041917,12
RTS0041918,15
RTS0041919,20
RTS0041920,21
RTS0041922,1
RTS0041924,1
RTS0041926,1
RTS0041927,1
RTS0041928,3
RTS0041931,2
RTS0041933,2
RTS0041934,1
RTS0041937,2
RTS0041938,2
RTS0041939,1
RTS0041940,1
RTS0041944,1
RTS0041945,1
RTS0041946,2
RTS0041947,1
RTS0041948,1
RTS0041949,4
RTS0041950,2
RTS0041951,2
RTS0041952,3
RTS0041953,3
RTS0041954,1
RTS0041955,1
RTS0041956,1
RTS0041957,2
RTS0041958,1
RTS0041959,1
RTS0041960,4
RTS0041961,4
RTS0041962,1
RTS0041963,2
RTS0041964,2
RTS0041966,2
RTS0041967,4
RTS0041968,3
RTS0041969,3
RTS0041971,2
RTS0041972,1
RTS0041973,1
RTS0041974,6
RTS0041975,4
RTS0041976,2
RTS0041977,6
RTS0041978,6
RTS0041979,2
RTS0041980,3
RTS0041981,7
RTS0041982,3
RTS0041983,7
RTS0041984,2
RTS0041985,8
RTS0041986,2
RTS0041987,4
RTS0041988,1
RTS0041989,1
RTS0041990,4
RTS0041992,1
RTS0041993,2
RTS0041994,1
RTS0041995,1
RTS0041996,1
RTS0041997,1
RTS0041998,2
RTS0041999,3
RTS0042000,2
RTS0042002,1
RTS0042003,1
RTS0042004,1
RTS0042005,1
RTS0042006,2
RTS0042007,1
RTS0042009,1
RTS0042010,2
RTS0042011,1
RTS0042012,4
RTS0042013,4
RTS0042014,2
RTS0042015,4
RTS0042017,1
RTS0042020,1
RTS0042021,5
RTS0042022,2
RTS0042024,4
RTS0042025,1
RTS0042026,3
RTS0042029,1
RTS0042031,1
RTS0042033,1
RTS0042034,2
RTS0042035,1
RTS0042036,1
RTS0042037,5
RTS0042038,1
RTS0042039,2
RTS0042040,2
RTS0042042,1
RTS0042044,1
RTS0042046,3
RTS0042047,1
RTS0042048,1
RTS0042049,2
RTS0042050,6
RTS0042051,2
RTS0042052,4
RTS0042053,2
RTS0042055,1
RTS0042057,3
RTS0042058,2
RTS0042059,3
RTS0042060,2
RTS0042061,3
RTS0042062,1
RTS0042063,5
RTS0042064,3
RTS0042065,5
RTS0042066,2
RTS0042067,2
RTS0042068,1
RTS0042069,2
RTS0042071,3
RTS0042072,2
RTS0042073,2
RTS0042074,2
RTS0042075,2
RTS0042076,2
RTS0042078,2
RTS0042081,2
RTS0042083,4
RTS0042084,1
RTS0042085,1
RTS0042087,2
RTS0042088,1
RTS0042089,1
RTS0042091,3
RTS0042092,2
RTS0042093,5
RTS0042094,1
RTS0042095,2
RTS0042096,2
RTS0042097,1
RTS0042098,1
RTS0042101,1
RTS0042104,3
RTS0042105,1
RTS0042106,2
RTS0042107,2
RTS0042109,1
RTS0042111,1
RTS0042113,2
RTS0042117,1
RTS0042118,3
RTS0042119,3
RTS0042120,4
RTS0042121,1
RTS0042122,3
RTS0042123,1
RTS0042124,1
RTS0042125,1
RTS0042127,1
RTS0042129,2
RTS0042131,1
RTS0042134,2
RTS0042135,1
RTS0042137,2
RTS0042138,1
RTS0042139,1
RTS0042140,3
RTS0042141,3
RTS0042142,1
RTS0042144,1
RTS0042146,1
RTS0042147,1
RTS0042148,4
RTS0042150,2
RTS0042152,2
RTS0042153,1
RTS0042154,2
RTS0042155,3
RTS0042157,1
RTS0042158,2
RTS0042159,1
RTS0042161,2
RTS0042162,2
RTS0042163,2
RTS0042164,1
RTS0042165,2
RTS0042166,3
RTS0042167,1
RTS0042168,3
RTS0042169,2
RTS0042170,5
RTS0042171,1
RTS0042173,3
RTS0042174,1
RTS0042178,2
RTS0042179,2
RTS0042180,2
RTS0042181,2
RTS0042183,3
RTS0042186,1
RTS0042187,1
RTS0042189,3
RTS0042190,1
RTS0042191,4
RTS0042192,2
RTS0042194,4
RTS0042195,2
RTS0042196,1
RTS0042197,1
RTS0042199,1
RTS0042200,1
RTS0042201,1
RTS0042202,1
RTS0042205,3
RTS0042206,1
RTS0042208,1
RTS0042210,2
RTS0042211,1
RTS0042212,2
RTS0042214,4
RTS0042215,1
RTS0042216,1
RTS0042217,4
RTS0042218,2
RTS0042220,2
RTS0042221,2
RTS0042223,2
RTS0042225,1
RTS0042226,2
RTS0042228,2
RTS0042229,3
RTS0042230,3
RTS0042231,1
RTS0042232,3
RTS0042233,4
RTS0042234,4
RTS0042235,2
RTS0042236,1
RTS0042237,5
RTS0042238,6
RTS0042239,1
RTS0042240,1
RTS0042241,1
RTS0042242,1
RTS0042244,1
RTS0042246,5
RTS0042247,4
RTS0042248,10
RTS0042249,7
RTS0042250,7
RTS0042251,1
RTS0042253,4
RTS0042254,2
RTS0042255,2
RTS0042257,1
RTS0042259,4
RTS0042261,2
RTS0042263,1
RTS0042264,3
RTS0042265,2
RTS0042267,1
RTS0042268,3
RTS0042269,1
RTS0042270,1
RTS0042271,1
RTS0042272,1
RTS0042273,1
RTS0042276,1
RTS0042277,1
RTS0042278,1
RTS0042279,1
RTS0042280,1
RTS0042281,1
RTS0042282,1
RTS0042283,5
RTS0042284,1
RTS0042287,1
RTS0042288,4
RTS0042289,2
RTS0042290,2
RTS0042291,6
RTS0042293,3
RTS0042294,3
RTS0042295,9
RTS0042296,2
RTS0042297,2
RTS0042298,1
RTS0042299,2
RTS0042300,2
RTS0042301,1
RTS0042302,1
RTS0042304,1
RTS0042305,1
RTS0042306,6
RTS0042307,1
RTS0042308,2
RTS0042309,4
RTS0042310,1
RTS0042311,1
RTS0042312,1
RTS0042313,1
RTS0042315,1
RTS0042316,1
RTS0042317,2
RTS0042318,2
RTS0042319,2
RTS0042320,3
RTS0042321,3
RTS0042323,1
RTS0042325,3
RTS0042326,3
RTS0042327,2
RTS0042328,3
RTS0042329,2
RTS0042330,2
RTS0042331,1
RTS0042332,1
RTS0042333,2
RTS0042334,5
RTS0042336,2
RTS0042337,2
RTS0042338,2
RTS0042339,2
RTS0042340,1
RTS0042341,4
RTS0042342,1
RTS0042343,5
RTS0042344,3
RTS0042346,1
RTS0042347,1
RTS0042350,4
RTS0042351,5
RTS0042352,1
RTS0042356,1
RTS0042357,3
RTS0042358,2
RTS0042359,2
RTS0042360,1
RTS0042361,1
RTS0042362,2
RTS0042364,2
RTS0042366,1
RTS0042367,3
RTS0042368,6
RTS0042369,3
RTS0042370,6
RTS0042371,4
RTS0042372,3
RTS0042373,1
RTS0042374,2
RTS0042375,1
RTS0042378,2
RTS0042379,3
RTS0042380,1
RTS0042381,4
RTS0042382,3
RTS0042383,5
RTS0042384,9
RTS0042385,5
RTS0042386,3
RTS0042387,2
RTS0042388,7
RTS0042389,1
RTS0042390,1
RTS0042391,2
RTS0042393,2
RTS0042395,1
RTS0042396,2
RTS0042397,1
RTS0042398,1
RTS0042399,4
RTS0042400,6
RTS0042401,2
RTS0042403,1
RTS0042404,1
RTS0042406,3
RTS0042407,2
RTS0042408,2
RTS0042409,2
RTS0042410,3
RTS0042411,5
RTS0042412,1
RTS0042413,6
RTS0042414,1
RTS0042415,2
RTS0042416,7
RTS0042417,5
RTS0042418,5
RTS0042419,8
RTS0042420,6
RTS0042422,1
RTS0042424,1
RTS0042425,1
RTS0042426,4
RTS0042427,1
RTS0042428,4
RTS0042429,2
RTS0042430,3
RTS0042431,3
RTS0042432,1
RTS0042433,2
RTS0042434,1
RTS0042435,3
RTS0042436,3
RTS0042437,1
RTS0042438,1
RTS0042439,2
RTS0042441,1
RTS0042442,3
RTS0042443,4
RTS0042444,2
RTS0042445,2
RTS0042446,1
RTS0042447,4
RTS0042448,1
RTS0042449,1
RTS0042452,1
RTS0042453,3
RTS0042455,2
RTS0042456,2
RTS0042458,3
RTS0042460,3
RTS0042461,5
RTS0042462,6
RTS0042463,5
RTS0042464,2
RTS0042465,3
RTS0042466,4
RTS0042467,2
RTS0042468,1
RTS0042469,4
RTS0042471,5
RTS0042472,2
RTS0042473,3
RTS0042474,3
RTS0042475,2
RTS0042476,4
RTS0042477,1
RTS0042479,3
RTS0042481,2
RTS0042482,4
RTS0042483,5
RTS0042484,5
RTS0042485,1
RTS0042486,2
RTS0042487,4
RTS0042488,1
RTS0042489,2
RTS0042490,3
RTS0042491,2
RTS0042492,1
RTS0042493,3
RTS0042495,2
RTS0042497,2
RTS0042498,2
RTS0042499,5
RTS0042501,1
RTS0042502,4
RTS0042503,2
RTS0042504,1
RTS0042505,1
RTS0042506,1
RTS0042509,1
RTS0042515,3
RTS0042526,1
RTS0042528,1
RTS0042529,1
RTS0042530,1
RTS0042534,3
RTS0042535,4
RTS0042536,4
RTS0042537,3
RTS0042538,1
RTS0042539,1
RTS0042540,1
RTS0042541,1
RTS0042542,1
RTS0042543,1
RTS0042544,2
RTS0042545,2
RTS0042547,2
RTS0042548,3
RTS0042550,2
RTS0042551,1
RTS0042552,3
RTS0042553,1
RTS0042554,2
RTS0042555,2
RTS0042556,1
RTS0042557,2
RTS0042559,2
RTS0042560,3
RTS0042561,4
RTS0042562,4
RTS0042563,2
RTS0042564,3
RTS0042565,3
RTS0042567,3
RTS0042568,2
RTS0042569,9
RTS0042570,3
RTS0042571,3
RTS0042572,1
RTS0042573,2
RTS0042574,3
RTS0042575,6
RTS0042576,1
RTS0042577,3
RTS0042578,5
RTS0042579,1
RTS0042580,1
RTS0042581,5
RTS0042583,5
RTS0042584,3
RTS0042587,3
RTS0042588,1
RTS0042591,2
RTS0042592,2
RTS0042593,1
RTS0042594,2
RTS0042595,2
RTS0042596,1
RTS0042597,4
RTS0042598,3
RTS0042600,2
RTS0042601,2
RTS0042602,1
RTS0042605,1
RTS0042606,2
RTS0042608,2
RTS0042609,2
RTS0042610,1
RTS0042611,1
RTS0042612,4
RTS0042613,3
RTS0042614,2
RTS0042615,3
RTS0042616,2
RTS0042617,3
RTS0042618,2
RTS0042619,1
RTS0042620,3
RTS0042621,1
RTS0042622,3
RTS0042623,2
RTS0042625,1
RTS0042626,1
RTS0042627,1
RTS0042628,1
RTS0042629,2
RTS0042630,2
RTS0042631,2
RTS0042633,1
RTS0042634,1
RTS0042635,1
RTS0042636,3
RTS0042637,3
RTS0042638,2
RTS0042639,4
RTS0042640,2
RTS0042641,1
RTS0042643,1
RTS0042646,3
RTS0042647,9
RTS0042648,4
RTS0042649,1
RTS0042650,2
RTS0042651,2
RTS0042652,1
RTS0042654,1
RTS0042656,3
RTS0042657,5
RTS0042658,1
RTS0042659,4
RTS0042660,1
RTS0042662,2
RTS0042663,4
RTS0042665,5
RTS0042666,2
RTS0042667,1
RTS0042668,2
RTS0042670,1
RTS0042671,5
RTS0042672,2
RTS0042673,7
RTS0042674,4
RTS0042675,4
RTS0042678,1
RTS0042679,1
RTS0042681,1
RTS0042682,1
RTS0042683,1
RTS0042684,2
RTS0042685,7
RTS0042686,1
RTS0042687,2
RTS0042690,1
RTS0042691,1
RTS0042692,1
RTS0042695,1
RTS0042696,2
RTS0042698,2
RTS0042699,2
RTS0042700,2
RTS0042701,1
RTS0042702,2
RTS0042703,2
RTS0042705,1
RTS0042707,1
RTS0042708,2
RTS0042709,1
RTS0042710,3
RTS0042711,3
RTS0042712,5
RTS0042713,4
RTS0042714,4
RTS0042715,1
RTS0042716,2
RTS0042718,2
RTS0042719,1
RTS0042720,1
RTS0042721,1
RTS0042722,2
RTS0042723,5
RTS0042724,1
RTS0042725,1
RTS0042729,1
RTS0042730,3
RTS0042732,1
RTS0042733,1
RTS0042734,1
RTS0042735,2
RTS0042736,1
RTS0042737,2
RTS0042738,5
RTS0042740,3
RTS0042741,2
RTS0042742,2
RTS0042744,2
RTS0042746,2
RTS0042747,3
RTS0042748,3
RTS0042749,1
RTS0042751,3
RTS0042753,2
RTS0042755,1
RTS0042756,2
RTS0042757,1
RTS0042758,1
RTS0042759,2
RTS0042760,2
RTS0042761,2
RTS0042762,1
RTS0042765,1
RTS0042767,2
RTS0042768,1
RTS0042769,3
RTS0042770,1
RTS0042772,1
RTS0042773,3
RTS0042774,3
RTS0042775,1
RTS0042777,2
RTS0042779,1
RTS0042780,3
RTS0042781,1
RTS0042782,4
RTS0042783,2
RTS0042784,1
RTS0042785,1
RTS0042786,2
RTS0042787,3
RTS0042788,1
RTS0042789,1
RTS0042790,2
RTS0042791,4
RTS0042792,3
RTS0042793,8
RTS0042794,2
RTS0042795,4
RTS0042796,3
RTS0042797,2
RTS0042799,2
RTS0042800,3
RTS0042801,1
RTS0042802,1
RTS0042803,4
RTS0042804,3
RTS0042805,3
RTS0042806,3
RTS0042807,2
RTS0042808,4
RTS0042809,3
RTS0042810,3
RTS0042811,1
RTS0042812,1
RTS0042813,4
RTS0042814,2
RTS0042815,2
RTS0042817,1
RTS0042818,1
RTS0042819,2
RTS0042821,2
RTS0042822,1
RTS0042823,1
RTS0042824,1
RTS0042826,2
RTS0042827,2
RTS0042828,3
RTS0042829,2
RTS0042830,1
RTS0042831,1
RTS0042832,6
RTS0042834,3
RTS0042836,5
RTS0042837,1
RTS0042838,2
RTS0042839,2
RTS0042841,1
RTS0042842,1
RTS0042843,2
RTS0042844,2
RTS0042845,3
RTS0042846,2
RTS0042848,2
RTS0042850,2
RTS0042851,1
RTS0042852,1
RTS0042853,2
RTS0042855,2
RTS0042856,1
RTS0042857,1
RTS0042858,3
RTS0042859,4
RTS0042860,4
RTS0042861,1
RTS0042863,4
RTS0042864,1
RTS0042865,2
RTS0042866,1
RTS0042867,3
RTS0042869,4
RTS0042873,1
RTS0042874,1
RTS0042876,5
RTS0042878,3
RTS0042879,1
RTS0042880,1
RTS0042881,1
RTS0042882,3
RTS0042883,2
RTS0042884,4
RTS0042887,4
RTS0042889,1
RTS0042890,2
RTS0042891,3
RTS0042892,2
RTS0042893,1
RTS0042895,5
RTS0042896,3
RTS0042897,3
RTS0042898,4
RTS0042899,13
RTS0042900,5
RTS0042901,2
RTS0042902,1
RTS0042904,4
RTS0042907,1
RTS0042909,2
RTS0042912,2
RTS0042913,3
RTS0042914,1
RTS0042916,1
RTS0042917,1
RTS0042918,1
RTS0042919,2
RTS0042920,4
RTS0042922,6
RTS0042923,3
RTS0042924,2
RTS0042925,3
RTS0042926,3
RTS0042927,3
RTS0042928,2
RTS0042929,1
RTS0042934,2
RTS0042936,4
RTS0042937,3
RTS0042938,7
RTS0042939,2
RTS0042940,8
RTS0042941,8
RTS0042942,6
RTS0042943,8
RTS0042944,8
RTS0042945,8
RTS0042946,2
RTS0042947,3
RTS0042948,1
RTS0042949,2
RTS0042950,2
RTS0042951,1
RTS0042952,2
RTS0042953,1
RTS0042954,2
RTS0042955,1
RTS0042956,2
RTS0042957,1
RTS0042958,1
RTS0042959,1
RTS0042960,3
RTS0042961,8
RTS0042962,2
RTS0042963,3
RTS0042964,4
RTS0042965,1
RTS0042966,2
RTS0042967,1
RTS0042968,1
RTS0042969,1
RTS0042971,6
RTS0042972,1
RTS0042973,2
RTS0042976,1
RTS0042977,5
RTS0042978,2
RTS0042979,3
RTS0042980,3
RTS0042981,5
RTS0042982,1
RTS0042983,1
RTS0042984,4
RTS0042985,3
RTS0042986,1
RTS0042987,1
RTS0042988,2
RTS0042989,2
RTS0042991,1
RTS0042992,2
RTS0042994,1
RTS0042995,4
RTS0042997,1
RTS0042998,4
RTS0042999,2
RTS0043000,2
RTS0043001,2
RTS0043005,6
RTS0043006,2
RTS0043007,2
RTS0043008,2
RTS0043009,1
RTS0043011,2
RTS0043013,2
RTS0043014,4
RTS0043015,2
RTS0043016,1
RTS0043017,2
RTS0043019,6
RTS0043020,1
RTS0043021,1
RTS0043022,1
RTS0043023,5
RTS0043024,1
RTS0043025,5
RTS0043026,3
RTS0043027,4
RTS0043028,2
RTS0043029,2
RTS0043030,3
RTS0043032,2
RTS0043033,3
RTS0043034,1
RTS0043036,2
RTS0043037,1
RTS0043038,1
RTS0043039,2
RTS0043040,3
RTS0043042,1
RTS0043043,1
RTS0043045,1
RTS0043047,2
RTS0043048,1
RTS0043049,1
RTS0043050,3
RTS0043051,3
RTS0043053,3
RTS0043054,1
RTS0043055,4
RTS0043056,2
RTS0043057,4
RTS0043058,3
RTS0043059,1
RTS0043060,5
RTS0043061,2
RTS0043062,2
RTS0043063,4
RTS0043064,2
RTS0043065,4
RTS0043066,4
RTS0043067,2
RTS0043068,2
RTS0043069,7
RTS0043070,1
RTS0043071,1
RTS0043073,2
RTS0043074,3
RTS0043075,1
RTS0043077,1
RTS0043079,2
RTS0043080,1
RTS0043081,2
RTS0043082,4
RTS0043083,1
RTS0043084,1
RTS0043085,2
RTS0043086,1
RTS0043088,1
RTS0043089,1
RTS0043090,1
RTS0043092,1
RTS0043093,1
RTS0043094,1
RTS0043095,3
RTS0043096,1
RTS0043097,1
RTS0043098,2
RTS0043099,1
RTS0043100,1
RTS0043101,2
RTS0043102,2
RTS0043103,1
RTS0043105,1
RTS0043106,1
RTS0043107,2
RTS0043109,3
RTS0043110,2
RTS0043111,6
RTS0043112,1
RTS0043115,1
RTS0043116,2
RTS0043117,2
RTS0043118,3
RTS0043119,1
RTS0043120,2
RTS0043121,1
RTS0043122,1
RTS0043123,2
RTS0043128,1
RTS0043129,1
RTS0043131,5
RTS0043132,2
RTS0043133,1
RTS0043135,2
RTS0043136,2
RTS0043137,3
RTS0043138,2
RTS0043139,3
RTS0043140,2
RTS0043141,3
RTS0043142,4
RTS0043143,1
RTS0043145,2
RTS0043146,1
RTS0043147,1
RTS0043148,3
RTS0043151,1
RTS0043152,1
RTS0043153,2
RTS0043156,5
RTS0043157,9
RTS0043159,8
RTS0043160,24
RTS0043161,7
RTS0043163,8
RTS0043164,3
RTS0043165,5
RTS0043167,2
RTS0043168,3
RTS0043169,2
RTS0043170,2
RTS0043171,4
RTS0043172,6
RTS0043173,4
RTS0043174,4
RTS0043175,5
RTS0043176,2
RTS0043177,1
RTS0043178,2
RTS0043180,2
RTS0043181,3
RTS0043182,1
RTS0043183,2
RTS0043185,3
RTS0043187,1
RTS0043189,3
RTS0043190,1
RTS0043191,2
RTS0043192,3
RTS0043193,2
RTS0043194,2
RTS0043195,3
RTS0043196,2
RTS0043197,4
RTS0043198,2
RTS0043201,2
RTS0043202,5
RTS0043203,3
RTS0043204,5
RTS0043205,1
RTS0043206,1
RTS0043208,6
RTS0043209,1
RTS0043211,5
RTS0043212,2
RTS0043213,1
RTS0043214,1
RTS0043215,2
RTS0043216,6
RTS0043217,3
RTS0043218,5
RTS0043219,6
RTS0043220,1
RTS0043222,2
RTS0043223,3
RTS0043226,2
RTS0043227,1
RTS0043228,1
RTS0043230,4
RTS0043231,2
RTS0043233,4
RTS0043234,3
RTS0043237,1
RTS0043238,6
RTS0043239,2
RTS0043240,1
RTS0043241,5
RTS0043242,3
RTS0043245,3
RTS0043246,1
RTS0043249,1
RTS0043250,3
RTS0043252,1
RTS0043253,2
RTS0043254,2
RTS0043255,1
RTS0043256,3
RTS0043257,1
RTS0043258,3
RTS0043259,2
RTS0043260,4
RTS0043262,1
RTS0043263,2
RTS0043264,1
RTS0043265,1
RTS0043266,3
RTS0043267,5
RTS0043268,2
RTS0043269,1
RTS0043270,6
RTS0043271,3
RTS0043272,2
RTS0043273,5
RTS0043274,4
RTS0043277,1
RTS0043278,3
RTS0043279,2
RTS0043280,1
RTS0043283,2
RTS0043284,1
RTS0043285,1
RTS0043286,3
RTS0043287,1
RTS0043288,1
RTS0043289,4
RTS0043292,4
RTS0043293,1
RTS0043294,3
RTS0043295,1
RTS0043299,2
RTS0043300,3
RTS0043301,2
RTS0043302,1
RTS0043305,1
RTS0043306,2
RTS0043308,1
RTS0043309,1
RTS0043310,1
RTS0043311,4
RTS0043312,6
RTS0043313,2
RTS0043314,3
RTS0043315,2
RTS0043317,2
RTS0043318,1
RTS0043319,2
RTS0043320,2
RTS0043321,1
RTS0043326,2
RTS0043328,1
RTS0043329,2
RTS0043330,2
RTS0043331,2
RTS0043332,2
RTS0043334,2
RTS0043335,4
RTS0043338,1
RTS0043340,1
RTS0043341,2
RTS0043342,1
RTS0043343,3
RTS0043344,1
RTS0043347,3
RTS0043348,2
RTS0043349,2
RTS0043350,3
RTS0043352,7
RTS0043353,4
RTS0043354,2
RTS0043356,2
RTS0043357,3
RTS0043358,2
RTS0043359,2
RTS0043360,2
RTS0043361,3
RTS0043362,2
RTS0043363,3
RTS0043364,5
RTS0043365,2
RTS0043366,2
RTS0043367,1
RTS0043368,1
RTS0043369,3
RTS0043370,1
RTS0043371,8
RTS0043372,2
RTS0043373,3
RTS0043374,2
RTS0043375,7
RTS0043376,4
RTS0043377,15
RTS0043378,4
RTS0043379,3
RTS0043380,3
RTS0043383,1
RTS0043384,2
RTS0043386,1
RTS0043388,2
RTS0043389,3
RTS0043392,6
RTS0043393,3
RTS0043394,1
RTS0043395,1
RTS0043396,3
RTS0043397,2
RTS0043398,5
RTS0043399,3
RTS0043400,2
RTS0043404,1
RTS0043405,1
RTS0043407,2
RTS0043408,1
RTS0043410,1
RTS0043411,4
RTS0043412,1
RTS0043414,1
RTS0043415,2
RTS0043418,2
RTS0043419,1
RTS0043420,2
RTS0043421,1
RTS0043422,1
RTS0043423,3
RTS0043424,1
RTS0043425,1
RTS0043426,3
RTS0043427,1
RTS0043429,1
RTS0043430,2
RTS0043432,4
RTS0043433,3
RTS0043434,3
RTS0043435,2
RTS0043436,3
RTS0043437,4
RTS0043438,1
RTS0043440,2
RTS0043441,8
RTS0043442,1
RTS0043443,3
RTS0043444,2
RTS0043445,3
RTS0043446,1
RTS0043448,4
RTS0043449,2
RTS0043450,1
RTS0043451,1
RTS0043452,2
RTS0043453,2
RTS0043454,2
RTS0043455,2
RTS0043456,2
RTS0043457,1
RTS0043458,3
RTS0043460,1
RTS0043461,1
RTS0043462,2
RTS0043463,1
RTS0043464,1
RTS0043465,4
RTS0043466,2
RTS0043467,5
RTS0043468,1
RTS0043469,3
RTS0043470,1
RTS0043473,2
RTS0043474,1
RTS0043475,1
RTS0043477,2
RTS0043479,3
RTS0043480,2
RTS0043481,3
RTS0043483,5
RTS0043484,2
RTS0043485,2
RTS0043486,3
RTS0043487,2
RTS0043488,3
RTS0043489,3
RTS0043491,2
RTS0043492,1
RTS0043493,4
RTS0043494,2
RTS0043495,3
RTS0043496,1
RTS0043501,3
RTS0043504,3
RTS0043506,2
RTS0043507,2
RTS0043509,4
RTS0043510,1
RTS0043511,1
RTS0043512,1
RTS0043513,3
RTS0043514,1
RTS0043515,1
RTS0043517,2
RTS0043518,2
RTS0043519,1
RTS0043520,2
RTS0043521,1
RTS0043522,1
RTS0043523,5
RTS0043525,3
RTS0043526,2
RTS0043529,1
RTS0043530,2
RTS0043531,2
RTS0043532,6
RTS0043533,4
RTS0043534,1
RTS0043535,1
RTS0043536,2
RTS0043537,2
RTS0043538,1
RTS0043539,5
RTS0043540,1
RTS0043541,1
RTS0043542,3
RTS0043543,3
RTS0043545,4
RTS0043546,2
RTS0043547,2
RTS0043550,2
RTS0043551,2
RTS0043553,1
RTS0043555,1
RTS0043557,1
RTS0043558,1
RTS0043560,3
RTS0043562,2
RTS0043563,1
RTS0043564,2
RTS0043565,1
RTS0043566,1
RTS0043567,3
RTS0043568,1
RTS0043569,3
RTS0043570,3
RTS0043571,1
RTS0043572,1
RTS0043573,3
RTS0043575,4
RTS0043576,1
RTS0043577,5
RTS0043578,2
RTS0043579,2
RTS0043580,1
RTS0043582,2
RTS0043583,4
RTS0043586,1
RTS0043587,1
RTS0043591,1
RTS0043592,2
RTS0043593,2
RTS0043594,2
RTS0043595,2
RTS0043597,1
RTS0043599,2
RTS0043600,1
RTS0043601,2
RTS0043603,1
RTS0043604,1
RTS0043605,1
RTS0043607,2
RTS0043608,2
RTS0043609,1
RTS0043610,3
RTS0043611,5
RTS0043613,2
RTS0043614,2
RTS0043615,2
RTS0043616,1
RTS0043618,2
RTS0043619,1
RTS0043621,1
RTS0043622,2
RTS0043623,2
RTS0043624,3
RTS0043626,1
RTS0043627,2
RTS0043629,3
RTS0043630,1
RTS0043631,2
RTS0043632,3
RTS0043634,1
RTS0043635,2
RTS0043637,1
RTS0043638,1
RTS0043641,4
RTS0043642,5
RTS0043643,2
RTS0043644,3
RTS0043645,2
RTS0043646,8
RTS0043647,4
RTS0043648,4
RTS0043649,4
RTS0043650,4
RTS0043652,2
RTS0043653,1
RTS0043655,1
RTS0043657,1
RTS0043658,1
RTS0043660,2
RTS0043661,3
RTS0043663,2
RTS0043664,1
RTS0043665,1
RTS0043666,2
RTS0043667,1
RTS0043669,1
RTS0043672,2
RTS0043673,3
RTS0043675,1
RTS0043678,1
RTS0043681,1
RTS0043682,2
RTS0043683,2
RTS0043684,2
RTS0043685,1
RTS0043686,1
RTS0043688,1
RTS0043689,1
RTS0043690,2
RTS0043691,5
RTS0043692,6
RTS0043693,2
RTS0043694,3
RTS0043695,3
RTS0043696,2
RTS0043697,3
RTS0043698,1
RTS0043699,6
RTS0043701,2
RTS0043702,1
RTS0043704,1
RTS0043705,2
RTS0043706,4
RTS0043707,2
RTS0043711,4
RTS0043714,1
RTS0043715,2
RTS0043716,1
RTS0043719,2
RTS0043721,1
RTS0043722,2
RTS0043723,2
RTS0043725,1
RTS0043726,2
RTS0043727,2
RTS0043728,3
RTS0043729,2
RTS0043730,1
RTS0043731,1
RTS0043732,1
RTS0043734,2
RTS0043735,4
RTS0043736,1
RTS0043737,1
RTS0043738,1
RTS0043739,3
RTS0043740,1
RTS0043741,1
RTS0043743,1
RTS0043744,4
RTS0043745,2
RTS0043746,1
RTS0043748,1
RTS0043749,1
RTS0043750,5
RTS0043751,2
RTS0043752,2
RTS0043753,1
RTS0043755,2
RTS0043756,1
RTS0043757,2
RTS0043759,1
RTS0043760,3
RTS0043761,3
RTS0043763,1
RTS0043764,1
RTS0043767,2
RTS0043768,2
RTS0043769,1
RTS0043770,1
RTS0043771,1
RTS0043772,3
RTS0043773,3
RTS0043775,1
RTS0043776,2
RTS0043777,4
RTS0043778,2
RTS0043779,1
RTS0043781,4
RTS0043782,3
RTS0043783,2
RTS0043784,1
RTS0043785,1
RTS0043787,3
RTS0043788,5
RTS0043789,1
RTS0043790,1
RTS0043792,2
RTS0043793,1
RTS0043794,3
RTS0043796,2
RTS0043798,2
RTS0043800,1
RTS0043802,2
RTS0043803,2
RTS0043805,1
RTS0043807,2
RTS0043808,2
RTS0043809,3
RTS0043810,2
RTS0043811,1
RTS0043812,1
RTS0043813,1
RTS0043814,2
RTS0043815,3
RTS0043816,3
RTS0043817,1
RTS0043818,3
RTS0043819,2
RTS0043820,2
RTS0043822,1
RTS0043823,2
RTS0043825,1
RTS0043826,2
RTS0043828,1
RTS0043830,3
RTS0043831,3
RTS0043832,1
RTS0043833,1
RTS0043835,1
RTS0043836,2
RTS0043838,2
RTS0043841,1
RTS0043843,2
RTS0043844,2
RTS0043846,3
RTS0043847,1
RTS0043848,2
RTS0043849,1
RTS0043850,2
RTS0043851,1
RTS0043853,4
RTS0043854,2
RTS0043856,2
RTS0043857,2
RTS0043858,1
RTS0043859,1
RTS0043860,1
RTS0043861,2
RTS0043862,4
RTS0043863,5
RTS0043864,1
RTS0043865,3
RTS0043866,3
RTS0043867,1
RTS0043868,2
RTS0043869,1
RTS0043870,2
RTS0043871,4
RTS0043872,9
RTS0043873,5
RTS0043874,2
RTS0043875,2
RTS0043877,4
RTS0043878,1
RTS0043879,2
RTS0043880,2
RTS0043881,3
RTS0043883,3
RTS0043887,2
RTS0043890,2
RTS0043891,4
RTS0043892,5
RTS0043893,2
RTS0043894,1
RTS0043896,3
RTS0043897,5
RTS0043898,1
RTS0043899,1
RTS0043900,1
RTS0043901,2
RTS0043902,2
RTS0043903,1
RTS0043904,3
RTS0043905,3
RTS0043906,1
RTS0043907,3
RTS0043908,2
RTS0043909,1
RTS0043911,1
RTS0043912,2
RTS0043913,3
RTS0043914,2
RTS0043915,1
RTS0043916,1
RTS0043917,3
RTS0043918,1
RTS0043920,4
RTS0043921,1
RTS0043922,2
RTS0043923,2
RTS0043925,1
RTS0043926,3
RTS0043927,2
RTS0043928,1
RTS0043929,1
RTS0043930,1
RTS0043931,1
RTS0043932,1
RTS0043933,1
RTS0043934,5
RTS0043935,3
RTS0043938,3
RTS0043940,3
RTS0043941,1
RTS0043943,2
RTS0043944,2
RTS0043945,3
RTS0043947,1
RTS0043950,2
RTS0043951,2
RTS0043952,3
RTS0043953,1
RTS0043954,2
RTS0043955,1
RTS0043957,2
RTS0043958,1
RTS0043960,3
RTS0043961,1
RTS0043962,2
RTS0043963,2
RTS0043964,2
RTS0043967,1
RTS0043968,3
RTS0043969,2
RTS0043970,2
RTS0043971,2
RTS0043972,2
RTS0043973,2
RTS0043974,2
RTS0043975,4
RTS0043976,3
RTS0043977,2
RTS0043978,2
RTS0043979,4
RTS0043980,5
RTS0043981,7
RTS0043982,5
RTS0043983,7
RTS0043984,1
RTS0043985,7
RTS0043986,2
RTS0043987,1
RTS0043988,1
RTS0043990,3
RTS0043991,2
RTS0043992,3
RTS0043993,1
RTS0043994,2
RTS0043998,1
RTS0044001,5
RTS0044002,1
RTS0044004,4
RTS0044005,3
RTS0044007,1
RTS0044008,2
RTS0044009,2
RTS0044010,1
RTS0044011,1
RTS0044012,3
RTS0044013,1
RTS0044014,1
RTS0044016,2
RTS0044018,1
RTS0044019,3
RTS0044020,3
RTS0044021,3
RTS0044022,2
RTS0044024,3
RTS0044025,1
RTS0044026,1
RTS0044027,1
RTS0044028,2
RTS0044029,2
RTS0044031,3
RTS0044032,1
RTS0044033,1
RTS0044034,3
RTS0044036,3
RTS0044037,3
RTS0044038,1
RTS0044039,3
RTS0044041,5
RTS0044042,3
RTS0044043,4
RTS0044044,4
RTS0044046,1
RTS0044048,2
RTS0044049,1
RTS0044050,1
RTS0044051,3
RTS0044053,1
RTS0044054,2
RTS0044055,3
RTS0044056,2
RTS0044057,2
RTS0044059,4
RTS0044060,4
RTS0044061,3
RTS0044062,2
RTS0044064,1
RTS0044067,3
RTS0044068,5
RTS0044069,2
RTS0044070,2
RTS0044071,2
RTS0044072,2
RTS0044073,1
RTS0044075,1
RTS0044076,2
RTS0044079,2
RTS0044083,3
RTS0044084,2
RTS0044086,1
RTS0044088,3
RTS0044089,3
RTS0044090,3
RTS0044091,2
RTS0044092,2
RTS0044093,1
RTS0044094,4
RTS0044095,3
RTS0044096,2
RTS0044097,1
RTS0044099,3
RTS0044100,1
RTS0044101,3
RTS0044102,2
RTS0044104,1
RTS0044106,2
RTS0044107,2
RTS0044108,2
RTS0044109,1
RTS0044110,5
RTS0044111,2
RTS0044112,1
RTS0044113,4
RTS0044114,4
RTS0044115,5
RTS0044116,2
RTS0044117,2
RTS0044118,2
RTS0044119,4
RTS0044120,4
RTS0044121,2
RTS0044122,2
RTS0044123,2
RTS0044124,1
RTS0044125,2
RTS0044127,2
RTS0044128,1
RTS0044129,2
RTS0044130,2
RTS0044131,2
RTS0044132,2
RTS0044134,3
RTS0044135,2
RTS0044137,4
RTS0044138,2
RTS0044140,1
RTS0044141,3
RTS0044142,1
RTS0044143,1
RTS0044144,2
RTS0044145,2
RTS0044146,3
RTS0044147,2
RTS0044148,1
RTS0044149,3
RTS0044151,3
RTS0044152,1
RTS0044154,2
RTS0044155,3
RTS0044156,5
RTS0044157,4
RTS0044158,3
RTS0044159,4
RTS0044160,7
RTS0044161,3
RTS0044162,2
RTS0044164,4
RTS0044165,2
RTS0044166,5
RTS0044168,3
RTS0044169,2
RTS0044171,2
RTS0044172,4
RTS0044173,3
RTS0044174,1
RTS0044175,3
RTS0044176,3
RTS0044177,2
RTS0044178,4
RTS0044180,1
RTS0044181,1
RTS0044182,2
RTS0044183,1
RTS0044184,1
RTS0044185,2
RTS0044186,2
RTS0044187,1
RTS0044188,2
RTS0044191,1
RTS0044192,5
RTS0044194,3
RTS0044195,3
RTS0044196,3
RTS0044197,2
RTS0044198,1
RTS0044199,1
RTS0044200,3
RTS0044206,1
RTS0044207,1
RTS0044209,2
RTS0044210,1
RTS0044211,1
RTS0044212,1
RTS0044213,1
RTS0044214,3
RTS0044215,6
RTS0044216,2
RTS0044217,5
RTS0044218,8
RTS0044219,2
RTS0044220,2
RTS0044221,2
RTS0044222,1
RTS0044223,1
RTS0044224,3
RTS0044225,3
RTS0044226,1
RTS0044228,2
RTS0044230,2
RTS0044231,1
RTS0044232,1
RTS0044233,1
RTS0044235,1
RTS0044236,2
RTS0044237,2
RTS0044238,3
RTS0044239,3
RTS0044240,1
RTS0044241,4
RTS0044243,5
RTS0044244,2
RTS0044245,1
RTS0044246,2
RTS0044247,4
RTS0044248,3
RTS0044249,2
RTS0044251,6
RTS0044253,4
RTS0044254,2
RTS0044255,1
RTS0044257,3
RTS0044258,3
RTS0044259,1
RTS0044260,1
RTS0044261,3
RTS0044262,1
RTS0044263,3
RTS0044264,1
RTS0044265,1
RTS0044268,2
RTS0044269,1
RTS0044270,1
RTS0044271,1
RTS0044272,3
RTS0044273,2
RTS0044274,3
RTS0044275,5
RTS0044276,2
RTS0044277,2
RTS0044278,3
RTS0044280,1
RTS0044281,3
RTS0044282,3
RTS0044283,3
RTS0044284,2
RTS0044285,1
RTS0044287,1
RTS0044288,1
RTS0044289,1
RTS0044290,2
RTS0044291,1
RTS0044292,5
RTS0044294,3
RTS0044295,2
RTS0044296,2
RTS0044297,2
RTS0044298,5
RTS0044299,1
RTS0044300,1
RTS0044301,5
RTS0044302,2
RTS0044303,4
RTS0044304,9
RTS0044305,4
RTS0044306,2
RTS0044307,7
RTS0044308,5
RTS0044309,3
RTS0044310,5
RTS0044313,3
RTS0044315,1
RTS0044316,1
RTS0044317,5
RTS0044319,2
RTS0044320,1
RTS0044321,1
RTS0044322,2
RTS0044323,1
RTS0044324,2
RTS0044326,2
RTS0044327,2
RTS0044328,2
RTS0044329,3
RTS0044330,1
RTS0044331,12
RTS0044332,10
RTS0044333,13
RTS0044334,21
RTS0044335,9
RTS0044336,2
RTS0044337,1
RTS0044338,3
RTS0044340,1
RTS0044341,1
RTS0044342,2
RTS0044344,2
RTS0044345,1
RTS0044346,4
RTS0044347,2
RTS0044348,3
RTS0044349,3
RTS0044350,1
RTS0044351,3
RTS0044353,1
RTS0044354,4
RTS0044355,1
RTS0044356,3
RTS0044357,4
RTS0044358,2
RTS0044359,2
RTS0044360,2
RTS0044361,6
RTS0044362,2
RTS0044363,1
RTS0044364,4
RTS0044365,1
RTS0044366,1
RTS0044367,2
RTS0044368,3
RTS0044369,5
RTS0044370,3
RTS0044372,1
RTS0044373,3
RTS0044374,1
RTS0044377,2
RTS0044378,1
RTS0044379,1
RTS0044380,1
RTS0044381,3
RTS0044382,1
RTS0044383,1
RTS0044384,2
RTS0044386,4
RTS0044387,2
RTS0044388,4
RTS0044389,2
RTS0044390,4
RTS0044391,1
RTS0044392,5
RTS0044393,3
RTS0044394,3
RTS0044396,3
RTS0044397,2
RTS0044401,3
RTS0044402,2
RTS0044403,3
RTS0044404,1
RTS0044406,1
RTS0044407,1
RTS0044408,5
RTS0044409,4
RTS0044410,2
RTS0044412,1
RTS0044413,3
RTS0044415,1
RTS0044416,4
RTS0044417,1
RTS0044418,4
RTS0044420,4
RTS0044421,1
RTS0044423,3
RTS0044424,2
RTS0044425,1
RTS0044427,1
RTS0044428,3
RTS0044431,1
RTS0044432,1
RTS0044433,5
RTS0044434,6
RTS0044435,1
RTS0044436,3
RTS0044437,2
RTS0044439,1
RTS0044440,2
RTS0044441,2
RTS0044442,1
RTS0044443,2
RTS0044444,2
RTS0044445,2
RTS0044446,3
RTS0044447,1
RTS0044448,2
RTS0044450,3
RTS0044451,1
RTS0044452,1
RTS0044453,3
RTS0044454,1
RTS0044456,1
RTS0044457,1
RTS0044458,5
RTS0044459,1
RTS0044460,5
RTS0044461,2
RTS0044462,1
RTS0044463,4
RTS0044465,3
RTS0044466,1
RTS0044469,3
RTS0044470,1
RTS0044471,8
RTS0044472,4
RTS0044473,1
RTS0044474,1
RTS0044475,5
RTS0044477,2
RTS0044478,2
RTS0044479,1
RTS0044480,2
RTS0044481,2
RTS0044482,2
RTS0044483,3
RTS0044485,2
RTS0044486,2
RTS0044487,4
RTS0044488,2
RTS0044490,2
RTS0044491,3
RTS0044496,2
RTS0044497,3
RTS0044498,5
RTS0044499,3
RTS0044500,3
RTS0044501,1
RTS0044502,2
RTS0044503,3
RTS0044504,3
RTS0044505,2
RTS0044506,3
RTS0044507,3
RTS0044508,2
RTS0044510,1
RTS0044511,3
RTS0044512,5
RTS0044513,5
RTS0044514,1
RTS0044515,3
RTS0044516,2
RTS0044517,1
RTS0044518,2
RTS0044519,2
RTS0044520,3
RTS0044521,1
RTS0044522,1
RTS0044523,1
RTS0044524,3
RTS0044525,2
RTS0044526,1
RTS0044527,3
RTS0044528,2
RTS0044529,1
RTS0044531,1
RTS0044532,1
RTS0044534,1
RTS0044535,2
RTS0044536,2
RTS0044537,1
RTS0044538,1
RTS0044540,1
RTS0044541,2
RTS0044542,2
RTS0044543,2
RTS0044544,3
RTS0044545,1
RTS0044546,4
RTS0044547,2
RTS0044548,2
RTS0044549,3
RTS0044550,1
RTS0044551,3
RTS0044552,4
RTS0044553,2
RTS0044554,1
RTS0044555,5
RTS0044557,2
RTS0044558,2
RTS0044559,1
RTS0044560,2
RTS0044561,2
RTS0044562,1
RTS0044563,2
RTS0044565,2
RTS0044566,2
RTS0044567,1
RTS0044569,1
RTS0044570,1
RTS0044573,1
RTS0044574,1
RTS0044576,1
RTS0044577,2
RTS0044579,1
RTS0044581,1
RTS0044582,2
RTS0044584,1
RTS0044586,2
RTS0044589,1
RTS0044590,6
RTS0044591,3
RTS0044592,1
RTS0044593,2
RTS0044594,3
RTS0044595,2
RTS0044596,2
RTS0044597,1
RTS0044598,3
RTS0044599,1
RTS0044600,2
RTS0044601,1
RTS0044602,3
RTS0044604,4
RTS0044605,1
RTS0044606,4
RTS0044607,1
RTS0044608,2
RTS0044609,1
RTS0044610,1
RTS0044611,2
RTS0044612,1
RTS0044613,1
RTS0044614,2
RTS0044615,3
RTS0044616,3
RTS0044618,1
RTS0044619,1
RTS0044621,3
RTS0044622,2
RTS0044623,1
RTS0044624,3
RTS0044625,3
RTS0044626,3
RTS0044627,2
RTS0044628,1
RTS0044629,1
RTS0044630,2
RTS0044631,1
RTS0044632,1
RTS0044637,1
RTS0044638,2
RTS0044639,4
RTS0044640,1
RTS0044643,2
RTS0044644,2
RTS0044645,1
RTS0044646,1
RTS0044651,4
RTS0044652,1
RTS0044653,1
RTS0044654,3
RTS0044655,3
RTS0044656,1
RTS0044658,2
RTS0044660,1
RTS0044662,2
RTS0044663,4
RTS0044664,2
RTS0044665,1
RTS0044666,3
RTS0044669,1
RTS0044670,2
RTS0044671,2
RTS0044672,2
RTS0044673,3
RTS0044674,2
RTS0044675,1
RTS0044676,2
RTS0044677,2
RTS0044678,1
RTS0044679,4
RTS0044680,3
RTS0044681,2
RTS0044683,2
RTS0044684,1
RTS0044685,4
RTS0044687,2
RTS0044688,7
RTS0044689,2
RTS0044690,2
RTS0044692,3
RTS0044693,1
RTS0044694,6
RTS0044695,2
RTS0044696,5
RTS0044697,2
RTS0044698,1
RTS0044699,1
RTS0044700,1
RTS0044701,4
RTS0044702,1
RTS0044703,2
RTS0044704,2
RTS0044705,2
RTS0044707,1
RTS0044709,5
RTS0044710,4
RTS0044711,1
RTS0044712,1
RTS0044714,5
RTS0044715,1
RTS0044716,3
RTS0044717,1
RTS0044718,2
RTS0044719,2
RTS0044720,3
RTS0044722,1
RTS0044725,5
RTS0044726,2
RTS0044727,4
RTS0044729,1
RTS0044730,3
RTS0044731,3
RTS0044732,3
RTS0044733,1
RTS0044734,1
RTS0044735,4
RTS0044736,5
RTS0044737,1
RTS0044738,2
RTS0044739,3
RTS0044740,1
RTS0044741,1
RTS0044742,2
RTS0044743,3
RTS0044744,1
RTS0044745,1
RTS0044746,2
RTS0044747,2
RTS0044748,2
RTS0044749,1
RTS0044750,4
RTS0044751,1
RTS0044752,2
RTS0044753,1
RTS0044754,1
RTS0044755,3
RTS0044761,1
RTS0044764,1
RTS0044766,2
RTS0044768,1
RTS0044769,1
RTS0044770,1
RTS0044771,3
RTS0044773,1
RTS0044774,2
RTS0044775,3
RTS0044776,8
RTS0044778,1
RTS0044779,2
RTS0044780,6
RTS0044781,2
RTS0044782,5
RTS0044783,6
RTS0044784,9
RTS0044785,3
RTS0044786,5
RTS0044787,5
RTS0044788,4
RTS0044789,3
RTS0044790,2
RTS0044791,6
RTS0044792,3
RTS0044793,3
RTS0044794,2
RTS0044795,3
RTS0044796,1
RTS0044797,4
RTS0044799,2
RTS0044800,2
RTS0044801,2
RTS0044802,2
RTS0044803,2
RTS0044805,1
RTS0044806,2
RTS0044807,2
RTS0044808,3
RTS0044810,3
RTS0044811,4
RTS0044812,1
RTS0044813,3
RTS0044814,6
RTS0044815,7
RTS0044816,2
RTS0044818,5
RTS0044819,3
RTS0044820,2
RTS0044821,2
RTS0044823,1
RTS0044824,1
RTS0044826,2
RTS0044827,1
RTS0044828,2
RTS0044830,2
RTS0044832,1
RTS0044833,4
RTS0044834,2
RTS0044836,4
RTS0044837,2
RTS0044838,3
RTS0044840,1
RTS0044841,2
RTS0044842,1
RTS0044843,1
RTS0044844,2
RTS0044846,2
RTS0044847,1
RTS0044848,1
RTS0044849,1
RTS0044850,2
RTS0044851,1
RTS0044852,1
RTS0044854,2
RTS0044855,1
RTS0044858,1
RTS0044859,2
RTS0044861,2
RTS0044862,2
RTS0044863,1
RTS0044864,1
RTS0044866,1
RTS0044867,3
RTS0044869,4
RTS0044870,3
RTS0044872,4
RTS0044873,2
RTS0044874,1
RTS0044875,1
RTS0044876,2
RTS0044877,2
RTS0044878,5
RTS0044879,2
RTS0044880,6
RTS0044882,1
RTS0044884,3
RTS0044885,1
RTS0044886,1
RTS0044888,4
RTS0044889,2
RTS0044891,1
RTS0044894,1
RTS0044895,1
RTS0044896,1
RTS0044898,3
RTS0044899,3
RTS0044900,4
RTS0044904,1
RTS0044905,2
RTS0044906,13
RTS0044907,8
RTS0044908,11
RTS0044909,5
RTS0044910,8
RTS0044911,2
RTS0044914,2
RTS0044916,1
RTS0044917,1
RTS0044919,1
RTS0044921,1
RTS0044922,3
RTS0044923,2
RTS0044925,4
RTS0044926,2
RTS0044927,3
RTS0044929,3
RTS0044930,2
RTS0044931,1
RTS0044932,2
RTS0044935,1
RTS0044936,2
RTS0044937,1
RTS0044938,1
RTS0044939,1
RTS0044940,1
RTS0044941,2
RTS0044942,4
RTS0044943,2
RTS0044946,1
RTS0044947,3
RTS0044950,3
RTS0044951,2
RTS0044953,1
RTS0044955,2
RTS0044956,1
RTS0044957,3
RTS0044958,1
RTS0044959,2
RTS0044961,1
RTS0044962,1
RTS0044964,1
RTS0044965,2
RTS0044966,1
RTS0044967,2
RTS0044968,1
RTS0044969,2
RTS0044971,1
RTS0044972,2
RTS0044974,2
RTS0044976,2
RTS0044977,2
RTS0044978,2
RTS0044980,1
RTS0044981,2
RTS0044982,1
RTS0044983,1
RTS0044984,3
RTS0044985,1
RTS0044986,1
RTS0044987,3
RTS0044988,2
RTS0044989,1
RTS0044990,2
RTS0044993,2
RTS0044994,1
RTS0044996,1
RTS0044997,1
RTS0044998,1
RTS0045000,2
RTS0045002,3
RTS0045003,1
RTS0045004,2
RTS0045005,2
RTS0045006,4
RTS0045008,2
RTS0045009,2
RTS0045010,2
RTS0045011,1
RTS0045012,1
RTS0045013,1
RTS0045014,2
RTS0045015,3
RTS0045016,3
RTS0045018,2
RTS0045019,1
RTS0045020,1
RTS0045021,1
RTS0045023,3
RTS0045025,1
RTS0045026,5
RTS0045027,2
RTS0045028,6
RTS0045029,3
RTS0045030,7
RTS0045031,1
RTS0045033,2
RTS0045035,1
RTS0045039,1
RTS0045040,1
RTS0045041,3
RTS0045042,4
RTS0045043,2
RTS0045044,2
RTS0045045,5
RTS0045046,2
RTS0045047,1
RTS0045049,1
RTS0045050,1
RTS0045051,3
RTS0045052,2
RTS0045053,2
RTS0045054,3
RTS0045057,2
RTS0045058,2
RTS0045059,1
RTS0045060,1
RTS0045061,1
RTS0045063,1
RTS0045064,1
RTS0045065,3
RTS0045066,1
RTS0045067,4
RTS0045068,5
RTS0045069,2
RTS0045070,3
RTS0045071,4
RTS0045072,4
RTS0045073,3
RTS0045074,2
RTS0045075,2
RTS0045076,4
RTS0045077,1
RTS0045078,2
RTS0045079,2
RTS0045080,1
RTS0045081,3
RTS0045082,3
RTS0045083,6
RTS0045084,6
RTS0045086,3
RTS0045087,1
RTS0045088,1
RTS0045090,1
RTS0045092,1
RTS0045093,1
RTS0045094,2
RTS0045097,1
RTS0045098,4
RTS0045099,4
RTS0045100,1
RTS0045101,3
RTS0045106,1
RTS0045107,1
RTS0045108,2
RTS0045109,1
RTS0045110,2
RTS0045111,3
RTS0045112,2
RTS0045115,2
RTS0045116,2
RTS0045118,2
RTS0045120,2
RTS0045121,1
RTS0045124,3
RTS0045125,1
RTS0045126,3
RTS0045127,4
RTS0045128,3
RTS0045129,3
RTS0045130,2
RTS0045131,2
RTS0045132,1
RTS0045133,1
RTS0045134,1
RTS0045135,1
RTS0045137,1
RTS0045138,4
RTS0045139,2
RTS0045140,2
RTS0045141,2
RTS0045142,2
RTS0045143,1
RTS0045144,3
RTS0045145,1
RTS0045147,1
RTS0045148,2
RTS0045149,1
RTS0045150,2
RTS0045151,2
RTS0045152,1
RTS0045153,6
RTS0045154,4
RTS0045155,2
RTS0045156,2
RTS0045157,1
RTS0045158,1
RTS0045159,1
RTS0045160,1
RTS0045161,2
RTS0045162,2
RTS0045163,3
RTS0045164,2
RTS0045165,3
RTS0045166,2
RTS0045167,1
RTS0045168,2
RTS0045169,4
RTS0045171,1
RTS0045172,6
RTS0045173,2
RTS0045174,1
RTS0045175,4
RTS0045176,2
RTS0045177,1
RTS0045179,2
RTS0045180,1
RTS0045182,3
RTS0045183,2
RTS0045184,2
RTS0045185,4
RTS0045186,1
RTS0045187,9
RTS0045188,1
RTS0045189,1
RTS0045190,3
RTS0045192,1
RTS0045193,1
RTS0045196,1
RTS0045197,2
RTS0045198,2
RTS0045199,1
RTS0045200,1
RTS0045201,3
RTS0045202,1
RTS0045203,1
RTS0045204,1
RTS0045205,4
RTS0045206,1
RTS0045207,1
RTS0045208,1
RTS0045209,1
RTS0045211,2
RTS0045212,1
RTS0045213,1
RTS0045214,3
RTS0045215,3
RTS0045216,1
RTS0045217,3
RTS0045218,2
RTS0045219,1
RTS0045220,1
RTS0045221,1
RTS0045222,2
RTS0045223,1
RTS0045225,1
RTS0045226,5
RTS0045227,1
RTS0045228,7
RTS0045229,1
RTS0045230,2
RTS0045231,4
RTS0045233,2
RTS0045234,5
RTS0045235,1
RTS0045236,4
RTS0045237,2
RTS0045238,7
RTS0045239,1
RTS0045240,6
RTS0045241,1
RTS0045242,1
RTS0045244,3
RTS0045245,3
RTS0045246,1
RTS0045247,1
RTS0045248,3
RTS0045249,2
RTS0045250,1
RTS0045251,2
RTS0045253,2
RTS0045254,2
RTS0045255,1
RTS0045256,3
RTS0045258,2
RTS0045259,6
RTS0045260,1
RTS0045261,2
RTS0045262,1
RTS0045263,2
RTS0045264,4
RTS0045265,4
RTS0045267,1
RTS0045268,1
RTS0045269,1
RTS0045270,4
RTS0045272,2
RTS0045274,4
RTS0045275,2
RTS0045276,3
RTS0045277,2
RTS0045278,4
RTS0045279,1
RTS0045280,1
RTS0045281,2
RTS0045284,1
RTS0045285,2
RTS0045286,4
RTS0045287,2
RTS0045290,3
RTS0045291,1
RTS0045293,1
RTS0045294,1
RTS0045295,1
RTS0045296,5
RTS0045297,1
RTS0045298,3
RTS0045299,1
RTS0045300,1
RTS0045301,8
RTS0045302,2
RTS0045303,4
RTS0045305,1
RTS0045306,1
RTS0045308,2
RTS0045309,2
RTS0045310,1
RTS0045311,1
RTS0045315,1
RTS0045317,2
RTS0045319,1
RTS0045320,1
RTS0045321,1
RTS0045322,3
RTS0045324,4
RTS0045325,1
RTS0045326,2
RTS0045327,3
RTS0045328,1
RTS0045329,2
RTS0045330,1
RTS0045331,3
RTS0045332,1
RTS0045334,1
RTS0045335,1
RTS0045336,3
RTS0045337,1
RTS0045338,1
RTS0045339,3
RTS0045340,3
RTS0045341,1
RTS0045343,3
RTS0045344,1
RTS0045345,1
RTS0045346,3
RTS0045347,3
RTS0045348,1
RTS0045349,1
RTS0045351,1
RTS0045352,1
RTS0045353,2
RTS0045354,1
RTS0045356,2
RTS0045357,1
RTS0045358,1
RTS0045359,1
RTS0045360,3
RTS0045362,1
RTS0045363,3
RTS0045364,1
RTS0045366,1
RTS0045368,2
RTS0045369,1
RTS0045370,4
RTS0045371,4
RTS0045372,1
RTS0045373,1
RTS0045374,1
RTS0045375,3
RTS0045376,3
RTS0045377,3
RTS0045378,3
RTS0045379,6
RTS0045380,2
RTS0045381,1
RTS0045382,1
RTS0045383,3
RTS0045384,3
RTS0045385,2
RTS0045386,3
RTS0045387,1
RTS0045388,3
RTS0045389,2
RTS0045390,4
RTS0045391,1
RTS0045392,2
RTS0045393,5
RTS0045394,2
RTS0045395,2
RTS0045396,1
RTS0045399,3
RTS0045402,3
RTS0045403,2
RTS0045404,1
RTS0045405,3
RTS0045406,3
RTS0045407,3
RTS0045409,2
RTS0045410,1
RTS0045411,1
RTS0045412,3
RTS0045413,5
RTS0045414,3
RTS0045415,5
RTS0045416,1
RTS0045417,3
RTS0045418,1
RTS0045419,3
RTS0045420,4
RTS0045421,87
RTS0045422,47
RTS0045423,59
RTS0045424,83
RTS0045425,74
RTS0045426,6
RTS0045427,4
RTS0045428,3
RTS0045429,1
RTS0045430,2
RTS0045431,2
RTS0045432,3
RTS0045433,2
RTS0045434,3
RTS0045435,2
RTS0045436,1
RTS0045437,2
RTS0045438,3
RTS0045439,1
RTS0045440,3
RTS0045441,13
RTS0045442,8
RTS0045443,13
RTS0045444,9
RTS0045445,7
RTS0045446,9
RTS0045447,3
RTS0045448,6
RTS0045449,5
RTS0045450,2
RTS0045451,1
RTS0045452,1
RTS0045453,3
RTS0045454,2
RTS0045455,1
RTS0045456,1
RTS0045457,1
RTS0045458,3
RTS0045459,2
RTS0045461,1
RTS0045462,4
RTS0045463,1
RTS0045464,1
RTS0045466,3
RTS0045467,2
RTS0045468,3
RTS0045469,6
RTS0045470,1
RTS0045471,3
RTS0045472,2
RTS0045473,2
RTS0045474,8
RTS0045475,7
RTS0045476,1
RTS0045477,3
RTS0045478,1
RTS0045479,6
RTS0045480,3
RTS0045481,2
RTS0045482,3
RTS0045483,2
RTS0045484,3
RTS0045485,2
RTS0045487,3
RTS0045489,1
RTS0045490,3
RTS0045491,7
RTS0045492,10
RTS0045493,6
RTS0045494,4
RTS0045495,2
RTS0045496,2
RTS0045497,3
RTS0045498,3
RTS0045499,6
RTS0045500,6
RTS0045502,2
RTS0045503,1
RTS0045504,3
RTS0045506,80
RTS0045507,84
RTS0045508,35
RTS0045509,79
RTS0045510,55
RTS0045511,1
RTS0045513,1
RTS0045514,3
RTS0045515,1
RTS0045516,3
RTS0045517,3
RTS0045518,11
RTS0045519,1
RTS0045520,4
RTS0045522,1
RTS0045523,2
RTS0045524,5
RTS0045525,3
RTS0045526,1
RTS0045527,2
RTS0045531,2
RTS0045532,2
RTS0045533,2
RTS0045534,3
RTS0045535,3
RTS0045536,6
RTS0045537,5
RTS0045538,6
RTS0045539,6
RTS0045540,3
RTS0045541,2
RTS0045542,4
RTS0045543,1
RTS0045544,1
RTS0045546,2
RTS0045547,1
RTS0045548,4
RTS0045550,3
RTS0045551,2
RTS0045552,4
RTS0045553,2
RTS0045554,2
RTS0045556,9
RTS0045557,2
RTS0045558,6
RTS0045559,3
RTS0045560,5
RTS0045561,3
RTS0045562,1
RTS0045564,2
RTS0045565,1
RTS0045566,3
RTS0045567,2
RTS0045568,5
RTS0045569,2
RTS0045570,3
RTS0045571,1
RTS0045572,2
RTS0045573,1
RTS0045574,1
RTS0045575,2
RTS0045576,2
RTS0045577,3
RTS0045578,3
RTS0045579,10
RTS0045580,7
RTS0045581,3
RTS0045582,3
RTS0045583,3
RTS0045584,2
RTS0045585,1
RTS0045586,2
RTS0045587,2
RTS0045589,2
RTS0045590,4
RTS0045592,14
RTS0045593,10
RTS0045594,11
RTS0045595,8
RTS0045596,9
RTS0045597,4
RTS0045598,8
RTS0045599,8
RTS0045600,6
RTS0045601,1
RTS0045602,1
RTS0045603,1
RTS0045606,2
RTS0045607,5
RTS0045608,2
RTS0045609,2
RTS0045610,3
RTS0045611,1
RTS0045612,1
RTS0045613,2
RTS0045614,2
RTS0045615,2
RTS0045616,4
RTS0045619,1
RTS0045620,1
RTS0045621,2
RTS0045622,3
RTS0045623,2
RTS0045624,2
RTS0045628,2
RTS0045629,1
RTS0045631,1
RTS0045632,1
RTS0045634,1
RTS0045636,2
RTS0045637,1
RTS0045638,1
RTS0045639,4
RTS0045640,2
RTS0045641,3
RTS0045642,1
RTS0045644,2
RTS0045645,2
RTS0045647,2
RTS0045648,1
RTS0045649,2
RTS0045652,1
RTS0045653,4
RTS0045654,3
RTS0045656,2
RTS0045657,4
RTS0045658,4
RTS0045660,2
RTS0045661,6
RTS0045662,3
RTS0045663,4
RTS0045664,2
RTS0045665,4
RTS0045667,2
RTS0045668,2
RTS0045669,2
RTS0045670,1
RTS0045671,5
RTS0045672,8
RTS0045675,3
RTS0045676,10
RTS0045677,8
RTS0045678,10
RTS0045679,13
RTS0045680,16
RTS0045681,2
RTS0045682,6
RTS0045683,2
RTS0045684,4
RTS0045685,2
RTS0045687,3
RTS0045688,2
RTS0045689,1
RTS0045692,2
RTS0045696,3
RTS0045697,4
RTS0045698,11
RTS0045699,5
RTS0045700,5
RTS0045702,2
RTS0045703,3
RTS0045704,1
RTS0045705,2
RTS0045706,3
RTS0045707,1
RTS0045708,3
RTS0045709,1
RTS0045710,2
RTS0045712,2
RTS0045713,3
RTS0045714,1
RTS0045715,2
RTS0045716,9
RTS0045717,3
RTS0045718,1
RTS0045719,2
RTS0045720,4
RTS0045721,2
RTS0045722,6
RTS0045723,3
RTS0045724,3
RTS0045725,2
RTS0045726,1
RTS0045727,2
RTS0045728,3
RTS0045729,1
RTS0045730,1
RTS0045731,6
RTS0045732,5
RTS0045733,3
RTS0045734,13
RTS0045735,4
RTS0045736,13
RTS0045737,19
RTS0045738,19
RTS0045739,27
RTS0045740,13
RTS0045741,5
RTS0045742,3
RTS0045743,4
RTS0045744,3
RTS0045745,4
RTS0045746,7
RTS0045747,5
RTS0045748,14
RTS0045749,6
RTS0045750,5
RTS0045751,3
RTS0045752,5
RTS0045753,2
RTS0045754,3
RTS0045755,2
RTS0045756,3
RTS0045757,8
RTS0045758,6
RTS0045759,6
RTS0045760,3
RTS0045761,1
RTS0045762,2
RTS0045763,5
RTS0045764,1
RTS0045765,2
RTS0045766,3
RTS0045767,3
RTS0045768,2
RTS0045770,4
RTS0045771,3
RTS0045772,1
RTS0045773,2
RTS0045775,3
RTS0045776,1
RTS0045777,5
RTS0045778,2
RTS0045779,2
RTS0045780,3
RTS0045781,2
RTS0045782,4
RTS0045783,4
RTS0045784,5
RTS0045785,6
RTS0045786,1
RTS0045787,1
RTS0045788,2
RTS0045790,4
RTS0045791,2
RTS0045792,3
RTS0045793,1
RTS0045794,1
RTS0045796,1
RTS0045797,1
RTS0045798,1
RTS0045799,1
RTS0045800,2
RTS0045801,4
RTS0045802,2
RTS0045803,1
RTS0045804,2
RTS0045805,1
RTS0045806,1
RTS0045807,2
RTS0045808,2
RTS0045809,1
RTS0045810,1
RTS0045812,4
RTS0045814,3
RTS0045815,2
RTS0045816,2
RTS0045817,3
RTS0045818,2
RTS0045820,3
RTS0045822,5
RTS0045823,2
RTS0045824,6
RTS0045825,5
RTS0045826,7
RTS0045827,5
RTS0045828,9
RTS0045829,7
RTS0045830,3
RTS0045831,1
RTS0045832,3
RTS0045833,2
RTS0045834,3
RTS0045835,1
RTS0045836,4
RTS0045837,11
RTS0045838,4
RTS0045840,3
RTS0045841,5
RTS0045842,6
RTS0045843,7
RTS0045844,4
RTS0045845,2
RTS0045846,40
RTS0045848,10
RTS0045849,47
RTS0045852,1
RTS0045854,1
RTS0045855,1
RTS0045856,3
RTS0045857,6
RTS0045860,1
RTS0045861,4
RTS0045862,4
RTS0045863,1
RTS0045864,4
RTS0045865,6
RTS0045866,2
RTS0045867,1
RTS0045868,2
RTS0045869,1
RTS0045870,2
RTS0045871,1
RTS0045872,2
RTS0045873,2
RTS0045874,1
RTS0045875,3
RTS0045876,2
RTS0045877,2
RTS0045878,1
RTS0045879,1
RTS0045880,1
RTS0045881,1
RTS0045882,1
RTS0045883,1
RTS0045884,2
RTS0045887,3
RTS0045889,1
RTS0045890,1
RTS0045891,2
RTS0045892,2
RTS0045893,1
RTS0045894,2
RTS0045895,1
RTS0045896,3
RTS0045897,1
RTS0045898,2
RTS0045899,5
RTS0045900,9
RTS0045901,4
RTS0045902,2
RTS0045903,5
RTS0045904,1
RTS0045905,3
RTS0045906,1
RTS0045908,1
RTS0045909,1
RTS0045910,1
RTS0045913,1
RTS0045914,2
RTS0045917,2
RTS0045919,1
RTS0045922,1
RTS0045923,2
RTS0045925,1
RTS0045926,3
RTS0045927,1
RTS0045929,1
RTS0045930,5
RTS0045931,2
RTS0045932,2
RTS0045933,1
RTS0045935,2
RTS0045939,1
RTS0045941,4
RTS0045942,3
RTS0045943,1
RTS0045944,2
RTS0045945,2
RTS0045947,1
RTS0045949,4
RTS0045950,2
RTS0045951,3
RTS0045952,1
RTS0045953,1
RTS0045954,1
RTS0045955,1
RTS0045958,1
RTS0045960,1
RTS0045961,1
RTS0045962,2
RTS0045964,2
RTS0045965,3
RTS0045968,5
RTS0045969,4
RTS0045970,3
RTS0045972,2
RTS0045973,3
RTS0045975,4
RTS0045976,1
RTS0045977,1
RTS0045978,1
RTS0045979,1
RTS0045980,1
RTS0045981,1
RTS0045982,3
RTS0045984,2
RTS0045985,3
RTS0045986,3
RTS0045987,2
RTS0045988,5
RTS0045989,2
RTS0045990,1
RTS0045991,5
RTS0045992,2
RTS0045993,3
RTS0045994,1
RTS0045995,1
RTS0045996,1
RTS0045997,2
RTS0045998,1
RTS0046000,1
RTS0046001,2
RTS0046002,2
RTS0046003,2
RTS0046005,2
RTS0046006,1
RTS0046007,2
RTS0046008,2
RTS0046010,3
RTS0046011,3
RTS0046012,3
RTS0046015,1
RTS0046016,1
RTS0046018,2
RTS0046019,1
RTS0046020,3
RTS0046021,7
RTS0046022,2
RTS0046024,3
RTS0046025,1
RTS0046027,2
RTS0046029,2
RTS0046031,2
RTS0046032,1
RTS0046033,1
RTS0046034,1
RTS0046035,1
RTS0046036,2
RTS0046038,1
RTS0046041,2
RTS0046042,2
RTS0046043,2
RTS0046046,2
RTS0046047,1
RTS0046048,2
RTS0046049,1
RTS0046050,2
RTS0046051,6
RTS0046052,1
RTS0046054,3
RTS0046055,2
RTS0046056,3
RTS0046058,1
RTS0046059,1
RTS0046060,2
RTS0046061,5
RTS0046063,1
RTS0046064,4
RTS0046065,7
RTS0046066,7
RTS0046067,3
RTS0046068,2
RTS0046069,3
RTS0046070,1
RTS0046071,3
RTS0046073,2
RTS0046074,1
RTS0046077,2
RTS0046078,2
RTS0046080,1
RTS0046081,3
RTS0046082,2
RTS0046083,3
RTS0046084,3
RTS0046085,3
RTS0046086,1
RTS0046087,2
RTS0046088,1
RTS0046089,1
RTS0046090,1
RTS0046091,2
RTS0046092,4
RTS0046093,2
RTS0046094,1
RTS0046096,3
RTS0046097,1
RTS0046098,1
RTS0046099,3
RTS0046101,1
RTS0046102,2
RTS0046103,2
RTS0046104,2
RTS0046105,2
RTS0046107,5
RTS0046108,1
RTS0046109,1
RTS0046111,1
RTS0046112,1
RTS0046113,3
RTS0046114,1
RTS0046115,3
RTS0046116,2
RTS0046117,3
RTS0046119,2
RTS0046121,2
RTS0046122,2
RTS0046123,3
RTS0046128,3
RTS0046129,1
RTS0046130,2
RTS0046131,2
RTS0046132,2
RTS0046133,7
RTS0046134,2
RTS0046135,5
RTS0046137,1
RTS0046138,2
RTS0046140,1
RTS0046141,1
RTS0046143,1
RTS0046146,1
RTS0046147,2
RTS0046148,2
RTS0046149,3
RTS0046150,2
RTS0046152,1
RTS0046153,1
RTS0046154,3
RTS0046155,1
RTS0046156,1
RTS0046157,4
RTS0046159,2
RTS0046161,1
RTS0046163,1
RTS0046165,2
RTS0046166,1
RTS0046167,3
RTS0046168,3
RTS0046169,1
RTS0046172,2
RTS0046173,2
RTS0046174,1
RTS0046175,2
RTS0046176,2
RTS0046177,2
RTS0046180,1
RTS0046181,1
RTS0046182,1
RTS0046183,1
RTS0046184,4
RTS0046185,4
RTS0046186,2
RTS0046187,9
RTS0046188,4
RTS0046191,3
RTS0046193,1
RTS0046194,1
RTS0046195,2
RTS0046196,1
RTS0046197,1
RTS0046199,3
RTS0046200,1
RTS0046201,2
RTS0046202,2
RTS0046203,1
RTS0046204,5
RTS0046205,6
RTS0046206,2
RTS0046210,2
RTS0046211,2
RTS0046212,3
RTS0046213,3
RTS0046214,8
RTS0046215,3
RTS0046216,3
RTS0046217,1
RTS0046219,2
RTS0046220,1
RTS0046221,2
RTS0046222,1
RTS0046223,1
RTS0046224,1
RTS0046225,1
RTS0046228,3
RTS0046229,1
RTS0046230,2
RTS0046233,2
RTS0046235,1
RTS0046236,1
RTS0046237,3
RTS0046240,3
RTS0046242,2
RTS0046244,2
RTS0046245,2
RTS0046246,2
RTS0046247,1
RTS0046252,1
RTS0046253,3
RTS0046254,2
RTS0046255,2
RTS0046256,1
RTS0046257,1
RTS0046258,2
RTS0046259,1
RTS0046260,2
RTS0046261,3
RTS0046262,1
RTS0046263,3
RTS0046264,3
RTS0046265,3
RTS0046266,2
RTS0046267,1
RTS0046268,8
RTS0046270,8
RTS0046271,3
RTS0046272,4
RTS0046273,3
RTS0046275,2
RTS0046276,1
RTS0046277,1
RTS0046278,1
RTS0046279,2
RTS0046281,1
RTS0046282,1
RTS0046286,2
RTS0046288,2
RTS0046289,2
RTS0046290,1
RTS0046291,1
RTS0046292,1
RTS0046293,4
RTS0046294,5
RTS0046295,6
RTS0046297,3
RTS0046298,1
RTS0046299,2
RTS0046300,1
RTS0046301,3
RTS0046302,1
RTS0046303,4
RTS0046305,2
RTS0046306,1
RTS0046307,2
RTS0046308,1
RTS0046309,1
RTS0046311,3
RTS0046312,3
RTS0046315,2
RTS0046316,1
RTS0046317,3
RTS0046318,1
RTS0046319,4
RTS0046323,1
RTS0046324,1
RTS0046325,2
RTS0046327,1
RTS0046328,3
RTS0046329,1
RTS0046330,2
RTS0046331,2
RTS0046332,1
RTS0046334,5
RTS0046335,1
RTS0046336,3
RTS0046343,1
RTS0046345,2
RTS0046346,2
RTS0046347,5
RTS0046348,9
RTS0046349,7
RTS0046350,1
RTS0046351,2
RTS0046352,3
RTS0046354,1
RTS0046355,1
RTS0046356,3
RTS0046357,1
RTS0046358,2
RTS0046359,2
RTS0046360,1
RTS0046361,2
RTS0046362,5
RTS0046364,2
RTS0046365,2
RTS0046366,1
RTS0046370,1
RTS0046372,2
RTS0046375,2
RTS0046377,1
RTS0046379,2
RTS0046380,2
RTS0046381,1
RTS0046382,1
RTS0046383,2
RTS0046384,1
RTS0046385,2
RTS0046386,1
RTS0046389,2
RTS0046390,3
RTS0046391,1
RTS0046392,1
RTS0046395,3
RTS0046398,2
RTS0046399,3
RTS0046400,1
RTS0046402,3
RTS0046404,2
RTS0046405,3
RTS0046407,4
RTS0046408,1
RTS0046409,1
RTS0046412,3
RTS0046413,9
RTS0046414,47
RTS0046415,18
RTS0046416,4
RTS0046417,2
RTS0046418,4
RTS0046419,2
RTS0046420,1
RTS0046422,1
RTS0046423,2
RTS0046424,5
RTS0046426,2
RTS0046427,1
RTS0046428,1
RTS0046429,1
RTS0046430,2
RTS0046431,2
RTS0046432,3
RTS0046433,3
RTS0046434,2
RTS0046435,5
RTS0046439,2
RTS0046440,2
RTS0046441,2
RTS0046442,1
RTS0046443,4
RTS0046444,1
RTS0046445,2
RTS0046447,5
RTS0046448,2
RTS0046450,7
RTS0046451,3
RTS0046452,4
RTS0046454,18
RTS0046455,17
RTS0046456,4
RTS0046457,12
RTS0046458,1
RTS0046459,6
RTS0046460,11
RTS0046461,1
RTS0046462,2
RTS0046463,2
RTS0046466,2
RTS0046469,4
RTS0046471,1
RTS0046472,4
RTS0046473,2
RTS0046474,1
RTS0046476,3
RTS0046477,2
RTS0046479,1
RTS0046480,2
RTS0046481,2
RTS0046482,2
RTS0046483,1
RTS0046484,2
RTS0046486,1
RTS0046487,1
RTS0046488,1
RTS0046489,1
RTS0046490,1
RTS0046491,1
RTS0046492,1
RTS0046493,1
RTS0046494,1
RTS0046495,2
RTS0046496,1
RTS0046497,1
RTS0046498,4
RTS0046499,10
RTS0046500,11
RTS0046501,4
RTS0046502,3
RTS0046503,4
RTS0046504,2
RTS0046505,1
RTS0046506,1
RTS0046508,2
RTS0046512,1
RTS0046514,1
RTS0046516,2
RTS0046517,2
RTS0046518,1
RTS0046520,1
RTS0046522,2
RTS0046524,4
RTS0046525,2
RTS0046527,2
RTS0046531,1
RTS0046532,2
RTS0046533,5
RTS0046534,2
RTS0046535,1
RTS0046536,4
RTS0046537,5
RTS0046539,1
RTS0046540,1
RTS0046541,1
RTS0046542,4
RTS0046543,3
RTS0046544,3
RTS0046545,4
RTS0046546,1
RTS0046548,3
RTS0046549,3
RTS0046551,5
RTS0046552,1
RTS0046554,1
RTS0046555,1
RTS0046556,5
RTS0046557,1
RTS0046559,1
RTS0046560,1
RTS0046561,2
RTS0046562,1
RTS0046563,2
RTS0046564,3
RTS0046565,1
RTS0046566,2
RTS0046567,3
RTS0046568,1
RTS0046570,2
RTS0046572,1
RTS0046573,4
RTS0046575,1
RTS0046578,1
RTS0046580,4
RTS0046581,2
RTS0046582,4
RTS0046583,1
RTS0046584,2
RTS0046585,4
RTS0046586,2
RTS0046587,2
RTS0046588,2
RTS0046589,1
RTS0046590,3
RTS0046592,1
RTS0046593,2
RTS0046594,4
RTS0046595,1
RTS0046596,1
RTS0046598,1
RTS0046599,1
RTS0046600,9
RTS0046601,4
RTS0046602,4
RTS0046603,1
RTS0046604,1
RTS0046605,1
RTS0046607,1
RTS0046608,4
RTS0046609,2
RTS0046610,1
RTS0046612,2
RTS0046613,1
RTS0046614,2
RTS0046616,3
RTS0046617,1
RTS0046618,1
RTS0046619,5
RTS0046620,1
RTS0046621,2
RTS0046623,2
RTS0046624,3
RTS0046626,1
RTS0046627,2
RTS0046628,3
RTS0046629,2
RTS0046630,2
RTS0046631,1
RTS0046632,6
RTS0046633,4
RTS0046634,3
RTS0046635,2
RTS0046636,5
RTS0046637,6
RTS0046639,1
RTS0046641,1
RTS0046642,2
RTS0046643,3
RTS0046644,2
RTS0046645,1
RTS0046646,2
RTS0046649,1
RTS0046650,1
RTS0046651,1
RTS0046652,1
RTS0046653,2
RTS0046654,2
RTS0046655,1
RTS0046656,1
RTS0046657,3
RTS0046658,1
RTS0046661,1
RTS0046662,4
RTS0046663,4
RTS0046664,2
RTS0046665,1
RTS0046668,2
RTS0046669,1
RTS0046670,1
RTS0046671,3
RTS0046672,1
RTS0046674,1
RTS0046675,2
RTS0046676,1
RTS0046678,2
RTS0046680,1
RTS0046681,2
RTS0046682,3
RTS0046683,1
RTS0046684,4
RTS0046685,1
RTS0046687,1
RTS0046689,2
RTS0046693,1
RTS0046695,1
RTS0046696,3
RTS0046697,2
RTS0046699,2
RTS0046700,5
RTS0046701,6
RTS0046702,3
RTS0046703,14
RTS0046704,20
RTS0046705,8
RTS0046706,16
RTS0046707,21
RTS0046708,16
RTS0046709,2
RTS0046710,2
RTS0046711,1
RTS0046712,2
RTS0046713,1
RTS0046714,3
RTS0046716,4
RTS0046717,5
RTS0046718,1
RTS0046719,3
RTS0046721,2
RTS0046722,1
RTS0046723,2
RTS0046724,2
RTS0046726,2
RTS0046727,2
RTS0046728,3
RTS0046729,3
RTS0046730,2
RTS0046731,1
RTS0046732,1
RTS0046733,2
RTS0046735,3
RTS0046736,2
RTS0046739,2
RTS0046740,1
RTS0046742,1
RTS0046743,3
RTS0046745,1
RTS0046746,2
RTS0046747,2
RTS0046748,3
RTS0046749,1
RTS0046750,2
RTS0046751,1
RTS0046753,1
RTS0046754,2
RTS0046755,1
RTS0046756,1
RTS0046757,1
RTS0046759,6
RTS0046760,6
RTS0046761,1
RTS0046763,4
RTS0046764,2
RTS0046767,1
RTS0046768,3
RTS0046769,5
RTS0046770,5
RTS0046771,2
RTS0046772,3
RTS0046774,2
RTS0046775,6
RTS0046777,1
RTS0046778,1
RTS0046780,1
RTS0046782,2
RTS0046783,2
RTS0046785,1
RTS0046790,2
RTS0046791,4
RTS0046792,4
RTS0046793,2
RTS0046794,3
RTS0046796,1
RTS0046798,1
RTS0046799,1
RTS0046800,3
RTS0046801,14
RTS0046802,15
RTS0046803,1
RTS0046804,1
RTS0046805,4
RTS0046806,2
RTS0046808,1
RTS0046810,1
RTS0046813,2
RTS0046814,1
RTS0046815,3
RTS0046817,2
RTS0046818,2
RTS0046819,2
RTS0046821,1
RTS0046823,1
RTS0046824,3
RTS0046825,2
RTS0046826,3
RTS0046829,5
RTS0046830,3
RTS0046831,2
RTS0046832,1
RTS0046835,1
RTS0046836,14
RTS0046837,29
RTS0046838,5
RTS0046839,9
RTS0046840,2
RTS0046841,1
RTS0046842,2
RTS0046843,3
RTS0046846,3
RTS0046850,4
RTS0046851,8
RTS0046852,1
RTS0046853,4
RTS0046854,1
RTS0046856,1
RTS0046858,4
RTS0046859,1
RTS0046860,2
RTS0046861,2
RTS0046862,1
RTS0046863,1
RTS0046866,2
RTS0046869,7
RTS0046870,9
RTS0046871,1
RTS0046872,4
RTS0046877,3
RTS0046878,4
RTS0046879,2
RTS0046880,1
RTS0046881,4
RTS0046882,2
RTS0046885,1
RTS0046886,1
RTS0046887,2
RTS0046889,5
RTS0046891,1
RTS0046893,1
RTS0046894,2
RTS0046897,2
RTS0046898,2
RTS0046899,1
RTS0046900,6
RTS0046902,2
RTS0046903,6
RTS0046904,1
RTS0046905,4
RTS0046906,3
RTS0046907,2
RTS0046910,2
RTS0046911,2
RTS0046912,2
RTS0046913,5
RTS0046914,1
RTS0046915,2
RTS0046916,3
RTS0046918,23
RTS0046919,47
RTS0046920,1
RTS0046921,1
RTS0046922,4
RTS0046923,2
RTS0046924,1
RTS0046925,2
RTS0046926,2
RTS0046927,1
RTS0046928,1
RTS0046929,2
RTS0046930,1
RTS0046931,2
RTS0046933,1
RTS0046934,2
RTS0046935,4
RTS0046936,3
RTS0046937,2
RTS0046938,7
RTS0046939,2
RTS0046941,3
RTS0046943,5
RTS0046944,1
RTS0046946,3
RTS0046947,1
RTS0046949,2
RTS0046950,2
RTS0046952,2
RTS0046955,2
RTS0046957,2
RTS0046959,5
RTS0046960,3
RTS0046961,3
RTS0046962,20
RTS0046963,4
RTS0046965,2
RTS0046966,2
RTS0046968,1
RTS0047055,2
RTS0047057,4
RTS0047058,1
RTS0047060,5
RTS0047061,7
RTS0047062,1
RTS0047063,2
RTS0047064,4
RTS0047065,3
RTS0047066,4
RTS0047067,2
RTS0047068,3
RTS0047069,1
RTS0047070,3
RTS0047071,3
RTS0047072,1
RTS0047073,1
RTS0047074,6
RTS0047076,1
RTS0047077,1
RTS0047078,1
RTS0047080,2
RTS0047081,2
RTS0047082,3
RTS0047083,3
RTS0047085,1
RTS0047086,2
RTS0047087,1
RTS0047088,1
RTS0047089,3
RTS0047092,3
RTS0047093,3
RTS0047094,1
RTS0047097,2
RTS0047098,1
RTS0047099,1
RTS0047100,1
RTS0047101,2
RTS0047102,1
RTS0047103,5
RTS0047105,5
RTS0047106,1
RTS0047107,2
RTS0047108,7
RTS0047109,5
RTS0047111,2
RTS0047112,3
RTS0047113,5
RTS0047114,4
RTS0047115,2
RTS0047116,2
RTS0047117,2
RTS0047118,2
RTS0047119,2
RTS0047120,2
RTS0047122,1
RTS0047123,1
RTS0047124,3
RTS0047125,2
RTS0047127,2
RTS0047128,2
RTS0047129,1
RTS0047130,2
RTS0047131,4
RTS0047133,3
RTS0047134,4
RTS0047135,5
RTS0047136,7
RTS0047137,5
RTS0047138,4
RTS0047139,2
RTS0047140,1
RTS0047142,1
RTS0047143,2
RTS0047144,1
RTS0047145,3
RTS0047146,1
RTS0047148,3
RTS0047150,1
RTS0047152,2
RTS0047153,1
RTS0047154,6
RTS0047156,3
RTS0047157,1
RTS0047158,4
RTS0047159,1
RTS0047165,3
RTS0047169,1
RTS0047170,2
RTS0047171,2
RTS0047172,2
RTS0047173,5
RTS0047174,7
RTS0047175,1
RTS0047176,1
RTS0047177,3
RTS0047178,2
RTS0047179,2
RTS0047181,3
RTS0047182,2
RTS0047183,4
RTS0047184,2
RTS0047185,2
RTS0047186,3
RTS0047187,1
RTS0047188,1
RTS0047191,1
RTS0047193,1
RTS0047194,2
RTS0047195,4
RTS0047196,1
RTS0047197,1
RTS0047198,1
RTS0047199,3
RTS0047200,1
RTS0047201,4
RTS0047203,4
RTS0047204,1
RTS0047205,1
RTS0047206,1
RTS0047207,1
RTS0047208,20
RTS0047209,28
RTS0047210,32
RTS0047211,15
RTS0047212,9
RTS0047213,1
RTS0047215,1
RTS0047216,1
RTS0047218,2
RTS0047219,3
RTS0047220,2
RTS0047221,4
RTS0047222,2
RTS0047223,2
RTS0047225,6
RTS0047226,2
RTS0047231,1
RTS0047232,1
RTS0047234,2
RTS0047240,2
RTS0047242,2
RTS0047243,2
RTS0047245,3
RTS0047246,2
RTS0047248,1
RTS0047249,4
RTS0047250,1
RTS0047252,2
RTS0047253,2
RTS0047254,2
RTS0047255,2
RTS0047256,1
RTS0047257,2
RTS0047258,2
RTS0047259,3
RTS0047260,4
RTS0047261,1
RTS0047262,4
RTS0047263,4
RTS0047264,1
RTS0047266,2
RTS0047267,8
RTS0047268,9
RTS0047269,8
RTS0047270,9
RTS0047271,8
RTS0047272,4
RTS0047273,7
RTS0047274,1
RTS0047276,3
RTS0047277,8
RTS0047278,3
RTS0047279,5
RTS0047280,3
RTS0047281,3
RTS0047282,1
RTS0047283,3
RTS0047284,2
RTS0047290,4
RTS0047291,7
RTS0047292,4
RTS0047293,2
RTS0047294,7
RTS0047295,4
RTS0047296,2
RTS0047297,2
RTS0047298,1
RTS0047299,2
RTS0047300,1
RTS0047301,2
RTS0047303,1
RTS0047304,3
RTS0047305,2
RTS0047306,4
RTS0047307,3
RTS0047308,6
RTS0047309,5
RTS0047310,1
RTS0047311,1
RTS0047312,2
RTS0047313,5
RTS0047314,2
RTS0047315,1
RTS0047316,3
RTS0047317,7
RTS0047318,6
RTS0047319,6
RTS0047320,2
RTS0047321,1
RTS0047322,2
RTS0047323,6
RTS0047324,2
RTS0047326,2
RTS0047327,3
RTS0047328,1
RTS0047329,2
RTS0047331,5
RTS0047332,2
RTS0047333,5
RTS0047335,2
RTS0047336,3
RTS0047337,2
RTS0047338,2
RTS0047339,1
RTS0047340,5
RTS0047341,2
RTS0047342,5
RTS0047343,2
RTS0047344,8
RTS0047345,3
RTS0047346,5
RTS0047348,3
RTS0047349,3
RTS0047350,2
RTS0047351,4
RTS0047352,3
RTS0047353,5
RTS0047354,3
RTS0047356,1
RTS0047357,2
RTS0047358,5
RTS0047359,1
RTS0047360,2
RTS0047361,3
RTS0047362,1
RTS0047363,2
RTS0047365,1
RTS0047366,1
RTS0047367,1
RTS0047368,1
RTS0047370,3
RTS0047373,1
RTS0047374,3
RTS0047375,1
RTS0047376,1
RTS0047377,1
RTS0047378,2
RTS0047379,1
RTS0047380,4
RTS0047381,1
RTS0047383,3
RTS0047384,2
RTS0047385,3
RTS0047386,1
RTS0047387,4
RTS0047390,1
RTS0047391,2
RTS0047392,5
RTS0047393,1
RTS0047395,2
RTS0047396,6
RTS0047398,2
RTS0047400,1
RTS0047401,2
RTS0047402,1
RTS0047404,4
RTS0047405,4
RTS0047406,1
RTS0047407,1
RTS0047408,1
RTS0047409,4
RTS0047410,6
RTS0047411,1
RTS0047412,1
RTS0047414,1
RTS0047415,2
RTS0047417,3
RTS0047418,2
RTS0047419,4
RTS0047420,2
RTS0047422,2
RTS0047423,2
RTS0047424,1
RTS0047425,1
RTS0047426,1
RTS0047427,1
RTS0047428,1
RTS0047429,1
RTS0047430,1
RTS0047433,2
RTS0047434,2
RTS0047435,1
RTS0047436,5
RTS0047437,1
RTS0047440,2
RTS0047441,3
RTS0047442,3
RTS0047445,1
RTS0047446,4
RTS0047447,1
RTS0047448,1
RTS0047449,1
RTS0047450,1
RTS0047452,2
RTS0047454,2
RTS0047456,1
RTS0047458,1
RTS0047459,3
RTS0047460,2
RTS0047461,1
RTS0047464,2
RTS0047465,4
RTS0047466,3
RTS0047467,2
RTS0047468,2
RTS0047469,3
RTS0047471,2
RTS0047472,2
RTS0047474,1
RTS0047475,1
RTS0047476,3
RTS0047477,7
RTS0047479,3
RTS0047480,3
RTS0047481,7
RTS0047482,2
RTS0047483,2
RTS0047484,1
RTS0047485,3
RTS0047486,3
RTS0047487,2
RTS0047488,1
RTS0047490,2
RTS0047491,1
RTS0047493,1
RTS0047494,1
RTS0047496,3
RTS0047497,2
RTS0047498,3
RTS0047500,1
RTS0047501,1
RTS0047502,1
RTS0047504,2
RTS0047505,2
RTS0047506,2
RTS0047507,2
RTS0047508,2
RTS0047509,3
RTS0047510,1
RTS0047511,2
RTS0047512,5
RTS0047515,1
RTS0047516,7
RTS0047517,1
RTS0047518,8
RTS0047520,8
RTS0047521,5
RTS0047522,1
RTS0047525,2
RTS0047528,3
RTS0047529,1
RTS0047531,2
RTS0047532,1
RTS0047533,3
RTS0047534,1
RTS0047535,1
RTS0047537,3
RTS0047538,4
RTS0047540,3
RTS0047541,3
RTS0047545,3
RTS0047546,2
RTS0047547,2
RTS0047548,2
RTS0047549,4
RTS0047550,1
RTS0047551,3
RTS0047553,1
RTS0047558,3
RTS0047562,2
RTS0047563,2
RTS0047564,2
RTS0047565,1
RTS0047566,2
RTS0047568,3
RTS0047569,1
RTS0047572,1
RTS0047573,2
RTS0047574,3
RTS0047576,2
RTS0047579,1
RTS0047580,1
RTS0047581,3
RTS0047583,1
RTS0047584,3
RTS0047585,1
RTS0047586,1
RTS0047587,1
RTS0047588,1
RTS0047590,3
RTS0047591,3
RTS0047592,1
RTS0047593,2
RTS0047594,1
RTS0047595,2
RTS0047596,2
RTS0047597,2
RTS0047598,3
RTS0047599,2
RTS0047600,2
RTS0047601,10
RTS0047602,6
RTS0047603,1
RTS0047604,6
RTS0047606,1
RTS0047613,2
RTS0047614,2
RTS0047616,5
RTS0047617,4
RTS0047618,3
RTS0047619,1
RTS0047620,2
RTS0047621,1
RTS0047622,1
RTS0047624,1
RTS0047625,1
RTS0047626,2
RTS0047628,1
RTS0047630,1
RTS0047631,1
RTS0047632,1
RTS0047633,1
RTS0047634,3
RTS0047635,2
RTS0047636,3
RTS0047637,1
RTS0047638,2
RTS0047639,1
RTS0047640,1
RTS0047641,3
RTS0047643,2
RTS0047645,1
RTS0047646,1
RTS0047648,1
RTS0047649,1
RTS0047650,1
RTS0047651,2
RTS0047654,1
RTS0047656,1
RTS0047657,1
RTS0047658,5
RTS0047662,1
RTS0047663,3
RTS0047664,4
RTS0047665,1
RTS0047666,1
RTS0047668,2
RTS0047669,1
RTS0047670,1
RTS0047673,2
RTS0047674,2
RTS0047675,2
RTS0047676,1
RTS0047677,1
RTS0047678,2
RTS0047679,1
RTS0047680,3
RTS0047688,3
RTS0047689,1
RTS0047691,1
RTS0047692,1
RTS0047694,3
RTS0047695,1
RTS0047696,1
RTS0047697,1
RTS0047698,2
RTS0047699,1
RTS0047700,2
RTS0047701,3
RTS0047702,2
RTS0047703,1
RTS0047704,1
RTS0047706,2
RTS0047708,3
RTS0047709,11
RTS0047710,2
RTS0047711,2
RTS0047712,3
RTS0047713,3
RTS0047714,1
RTS0047716,2
RTS0047717,4
RTS0047718,2
RTS0047720,3
RTS0047721,3
RTS0047722,1
RTS0047723,2
RTS0047724,5
RTS0047725,8
RTS0047726,7
RTS0047727,9
RTS0047728,8
RTS0047729,2
RTS0047730,1
RTS0047731,2
RTS0047732,1
RTS0047733,2
RTS0047734,1
RTS0047735,2
RTS0047736,3
RTS0047737,1
RTS0047738,1
RTS0047740,2
RTS0047741,2
RTS0047743,1
RTS0047744,3
RTS0047745,1
RTS0047746,2
RTS0047747,1
RTS0047748,5
RTS0047749,2
RTS0047750,1
RTS0047752,4
RTS0047753,2
RTS0047754,3
RTS0047755,3
RTS0047756,4
RTS0047757,2
RTS0047758,2
RTS0047759,1
RTS0047760,1
RTS0047761,1
RTS0047763,2
RTS0047764,3
RTS0047765,4
RTS0047766,3
RTS0047767,3
RTS0047768,2
RTS0047769,1
RTS0047771,5
RTS0047772,1
RTS0047773,2
RTS0047774,2
RTS0047775,1
RTS0047776,2
RTS0047779,2
RTS0047780,4
RTS0047781,2
RTS0047782,3
RTS0047783,2
RTS0047784,1
RTS0047785,2
RTS0047786,3
RTS0047787,1
RTS0047788,3
RTS0047789,2
RTS0047790,2
RTS0047791,6
RTS0047792,1
RTS0047793,7
RTS0047795,1
RTS0047796,1
RTS0047797,1
RTS0047798,1
RTS0047800,2
RTS0047801,1
RTS0047802,1
RTS0047803,2
RTS0047804,1
RTS0047805,2
RTS0047806,5
RTS0047808,3
RTS0047809,1
RTS0047810,1
RTS0047811,3
RTS0047812,4
RTS0047814,1
RTS0047816,1
RTS0047817,1
RTS0047818,1
RTS0047821,4
RTS0047822,1
RTS0047823,1
RTS0047825,2
RTS0047826,2
RTS0047827,3
RTS0047828,1
RTS0047829,5
RTS0047830,4
RTS0047831,3
RTS0047832,2
RTS0047833,3
RTS0047835,2
RTS0047836,1
RTS0047837,5
RTS0047838,4
RTS0047839,2
RTS0047840,2
RTS0047842,2
RTS0047843,2
RTS0047844,1
RTS0047845,2
RTS0047846,2
RTS0047847,3
RTS0047854,2
RTS0047855,1
RTS0047857,1
RTS0047858,1
RTS0047859,1
RTS0047860,2
RTS0047861,2
RTS0047862,2
RTS0047864,3
RTS0047865,1
RTS0047866,4
RTS0047868,3
RTS0047869,2
RTS0047870,3
RTS0047871,1
RTS0047873,3
RTS0047875,3
RTS0047876,1
RTS0047877,3
RTS0047878,1
RTS0047879,4
RTS0047880,3
RTS0047881,1
RTS0047884,3
RTS0047885,2
RTS0047890,6
RTS0047891,7
RTS0047892,4
RTS0047893,5
RTS0047895,3
RTS0047896,2
RTS0047897,1
RTS0047898,1
RTS0047900,2
RTS0047901,2
RTS0047902,2
RTS0047903,3
RTS0047904,2
RTS0047905,1
RTS0047906,3
RTS0047907,9
RTS0047908,6
RTS0047909,7
RTS0047910,3
RTS0047912,1
RTS0047913,1
RTS0047914,2
RTS0047915,1
RTS0047917,2
RTS0047920,6
RTS0047921,6
RTS0047924,1
RTS0047925,1
RTS0047926,2
RTS0047927,2
RTS0047928,2
RTS0047929,2
RTS0047931,1
RTS0047932,1
RTS0047933,5
RTS0047935,3
RTS0047938,1
RTS0047939,10
RTS0047940,6
RTS0047941,2
RTS0047942,2
RTS0047943,1
RTS0047944,1
RTS0047945,2
RTS0047947,2
RTS0047949,1
RTS0047952,3
RTS0047953,1
RTS0047960,4
RTS0047961,1
RTS0047963,1
RTS0047964,2
RTS0047965,2
RTS0047966,1
RTS0047967,1
RTS0047968,2
RTS0047969,1
RTS0047972,4
RTS0047974,5
RTS0047975,3
RTS0047976,1
RTS0047977,2
RTS0047979,3
RTS0047981,4
RTS0047982,1
RTS0047985,7
RTS0047986,3
RTS0047988,5
RTS0047990,1
RTS0047991,2
RTS0047992,1
RTS0047993,2
RTS0047994,5
RTS0047995,2
RTS0047997,1
RTS0047998,4
RTS0048003,7
RTS0048005,3
RTS0048008,5
RTS0048009,1
RTS0048012,1
RTS0048014,2
RTS0048015,1
RTS0048016,2
RTS0048017,2
RTS0048018,4
RTS0048019,1
RTS0048020,3
RTS0048021,1
RTS0048022,1
RTS0048023,4
RTS0048024,2
RTS0048027,4
RTS0048029,1
RTS0048030,1
RTS0048032,1
RTS0048033,1
RTS0048034,1
RTS0048036,4
RTS0048037,1
RTS0048038,1
RTS0048041,2
RTS0048043,2
RTS0048044,3
RTS0048047,1
RTS0048048,2
RTS0048049,1
RTS0048051,4
RTS0048052,1
RTS0048056,1
RTS0048057,1
RTS0048059,1
RTS0048060,3
RTS0048061,1
RTS0048062,1
RTS0048063,1
RTS0048064,4
RTS0048065,4
RTS0048066,2
RTS0048067,2
RTS0048068,1
RTS0048069,1
RTS0048070,1
RTS0048071,2
RTS0048072,1
RTS0048073,2
RTS0048076,1
RTS0048077,3
RTS0048078,4
RTS0048079,3
RTS0048080,1
RTS0048081,3
RTS0048082,2
RTS0048087,1
RTS0048089,2
RTS0048091,1
RTS0048093,4
RTS0048094,3
RTS0048096,1
RTS0048097,1
RTS0048098,54
RTS0048099,105
RTS0048100,86
RTS0048101,111
RTS0048102,59
RTS0048104,1
RTS0048105,3
RTS0048106,1
RTS0048107,2
RTS0048108,5
RTS0048109,1
RTS0048111,3
RTS0048112,1
RTS0048113,2
RTS0048114,1
RTS0048115,1
RTS0048116,1
RTS0048117,2
RTS0048118,4
RTS0048120,2
RTS0048126,3
RTS0048127,4
RTS0048129,1
RTS0048131,4
RTS0048132,8
RTS0048133,5
RTS0048134,4
RTS0048135,4
RTS0048136,3
RTS0048138,2
RTS0048139,2
RTS0048141,1
RTS0048144,1
RTS0048145,1
RTS0048146,3
RTS0048147,1
RTS0048148,1
RTS0048150,1
RTS0048154,4
RTS0048155,1
RTS0048156,3
RTS0048159,2
RTS0048160,54
RTS0048161,69
RTS0048163,3
RTS0048164,40
RTS0048165,4
RTS0048166,2
RTS0048168,2
RTS0048171,1
RTS0048172,2
RTS0048173,1
RTS0048175,5
RTS0048176,1
RTS0048177,3
RTS0048178,1
RTS0048179,2
RTS0048180,1
RTS0048181,6
RTS0048182,3
RTS0048183,4
RTS0048184,4
RTS0048185,5
RTS0048186,4
RTS0048188,3
RTS0048189,4
RTS0048190,1
RTS0048191,1
RTS0048194,1
RTS0048195,4
RTS0048196,4
RTS0048198,3
RTS0048200,3
RTS0048201,1
RTS0048202,2
RTS0048203,5
RTS0048204,1
RTS0048205,2
RTS0048207,3
RTS0048208,4
RTS0048209,1
RTS0048210,2
RTS0048211,5
RTS0048213,4
RTS0048214,1
RTS0048215,2
RTS0048216,2
RTS0048217,3
RTS0048218,8
RTS0048219,2
RTS0048220,4
RTS0048221,1
RTS0048222,1
RTS0048223,2
RTS0048224,1
RTS0048225,4
RTS0048227,1
RTS0048228,2
RTS0048231,1
RTS0048232,2
RTS0048234,2
RTS0048236,1
RTS0048237,2
RTS0048239,5
RTS0048240,1
RTS0048241,2
RTS0048242,1
RTS0048243,2
RTS0048244,2
RTS0048246,1
RTS0049343,1
RTS0049344,7
RTS0049346,1
RTS0049350,3
RTS0049351,1
RTS0049353,2
RTS0049354,3
RTS0049355,1
RTS0049356,5
RTS0049357,5
RTS0049359,2
RTS0049360,1
RTS0049361,2
RTS0049362,1
RTS0049363,2
RTS0049364,1
RTS0049365,3
RTS0049366,5
RTS0049367,4
RTS0049368,4
RTS0049369,1
RTS0049371,1
RTS0049373,2
RTS0049375,1
RTS0049376,5
RTS0049377,2
RTS0049378,1
RTS0049379,3
RTS0049382,3
RTS0049383,3
RTS0049386,1
RTS0049387,3
RTS0049388,1
RTS0049390,12
RTS0049391,19
RTS0049392,17
RTS0049393,12
RTS0049394,17
RTS0049395,7
RTS0049396,11
RTS0049397,10
RTS0049398,16
RTS0049399,10
RTS0049400,3
RTS0049401,1
RTS0049402,1
RTS0049405,1
RTS0049406,2
RTS0049407,1
RTS0049408,4
RTS0049410,1
RTS0049411,3
RTS0049412,1
RTS0049413,1
RTS0049414,1
RTS0049415,3
RTS0049416,3
RTS0049417,1
RTS0049418,1
RTS0049420,1
RTS0049421,1
RTS0049423,3
RTS0049424,2
RTS0049425,3
RTS0049426,3
RTS0049427,2
RTS0049429,1
RTS0049430,3
RTS0049432,2
RTS0049434,2
RTS0049435,1
RTS0049436,2
RTS0049437,3
RTS0049438,1
RTS0049439,3
RTS0049440,1
RTS0049441,6
RTS0049443,4
RTS0049444,5
RTS0049445,1
RTS0049446,2
RTS0049448,4
RTS0049449,5
RTS0049451,2
RTS0049452,1
RTS0049453,4
RTS0049454,1
RTS0049455,2
RTS0049456,2
RTS0049457,2
RTS0049460,3
RTS0049461,3
RTS0049462,5
RTS0049463,4
RTS0049464,1
RTS0049466,1
RTS0049467,2
RTS0049468,1
RTS0049471,3
RTS0049472,2
RTS0049473,12
RTS0049475,4
RTS0049476,1
RTS0049477,1
RTS0049478,3
RTS0049479,102
RTS0049480,12
RTS0049482,2
RTS0049484,2
RTS0049485,2
RTS0997079,3
RTS0997080,4
RTS0997081,1
RTS0997082,7
RTS0997083,6
RTS0997084,9
RTS0997085,3
RTS0997086,5
RTS0997087,2
RTS0997088,1442
RTS0997089,133
RTS0997090,10
RTS0997091,1
RTS0997093,1
RTS0997096,3
RTS0997097,1
RTS0997098,2
RTS0997100,1
RTS0997101,1
RTS0997106,1
RTS0997108,1
RTS0997109,1
RTS0997112,1
RTS0997114,1
RTS0997119,2
RTS0997120,2
RTS0997121,2
RTS0997122,5
RTS0997123,2
RTS0997124,2
RTS0997125,4
RTS0997126,9
RTS0997127,4
RTS0997128,7
RTS0997129,4
RTS0997130,2
</Code_Summary>
