# Supplementary material for: Spatial meta-transcriptomics reveal associations of intratumor bacteria burden with lung cancer cells showing a distinct oncogenic signature
Source: J Immunother Cancer. 2022 Jul 6;10(7):e004698. doi: 10.1136/jitc-2022-004698 (PMC9260850; doi:10.1136/jitc-2022-004698)
Supplement: Supplementary data [file jitc-2022-004698supp009.zip › DSP-1001660004187-B-G09.dcc]

<Header>
FileVersion,0.02
SoftwareVersion,"GeoMx_NGS_Pipeline_ 2.0.0"
Date,2020-6-15
</Header>

<Scan_Attributes>
ID,DSP-1001660004187-B-G09
Plate_ID,1001660004187
Well,G09
</Scan_Attributes>

<NGS_Processing_Attributes>
SeqSetId,
tamperedIni,No
Raw,351858
Trimmed,350371
Stitched,348569
Aligned,342324
umiQ30,0.9920
rtsQ30,0.9914
</NGS_Processing_Attributes>


<Code_Summary>
RTS0039454,5
RTS0039455,5
RTS0039456,1
RTS0039457,5
RTS0039458,2
RTS0039459,5
RTS0039460,4
RTS0039461,3
RTS0039462,2
RTS0039463,7
RTS0039464,5
RTS0039465,4
RTS0039466,4
RTS0039467,10
RTS0039468,5
RTS0039469,3
RTS0039470,5
RTS0039471,2
RTS0039472,3
RTS0039474,6
RTS0039475,5
RTS0039476,4
RTS0039477,3
RTS0039478,2
RTS0039479,5
RTS0039480,7
RTS0039482,5
RTS0039483,5
RTS0039484,3
RTS0039485,4
RTS0039486,2
RTS0039487,4
RTS0039488,3
RTS0039489,4
RTS0039490,7
RTS0039491,2
RTS0039492,3
RTS0039493,4
RTS0039494,4
RTS0039495,6
RTS0039496,8
RTS0039497,2
RTS0039498,3
RTS0039499,8
RTS0039500,5
RTS0039501,5
RTS0039502,5
RTS0039503,4
RTS0039504,2
RTS0039505,5
RTS0039506,3
RTS0039507,5
RTS0039508,4
RTS0039509,6
RTS0039510,3
RTS0039511,3
RTS0039512,2
RTS0039513,4
RTS0039514,4
RTS0039515,6
RTS0039516,2
RTS0039517,3
RTS0039518,9
RTS0039519,4
RTS0039520,1
RTS0039521,2
RTS0039522,1
RTS0039523,4
RTS0039524,2
RTS0039525,3
RTS0039526,5
RTS0039527,3
RTS0039528,6
RTS0039529,5
RTS0039530,5
RTS0039531,2
RTS0039532,5
RTS0039533,3
RTS0039534,1
RTS0039535,4
RTS0039536,4
RTS0039538,2
RTS0039539,5
RTS0039540,5
RTS0039541,5
RTS0039542,2
RTS0039543,3
RTS0039544,2
RTS0039545,3
RTS0039546,8
RTS0039547,3
RTS0039548,7
RTS0039549,5
RTS0039550,8
RTS0039551,4
RTS0039552,4
RTS0039553,5
RTS0039554,3
RTS0039555,2
RTS0039556,2
RTS0039557,3
RTS0039558,2
RTS0039559,3
RTS0039560,5
RTS0039561,5
RTS0039562,1
RTS0039563,1
RTS0039564,3
RTS0039565,5
RTS0039566,3
RTS0039567,1
RTS0039568,3
RTS0039570,2
RTS0039571,4
RTS0039572,2
RTS0039573,4
RTS0039574,7
RTS0039575,3
RTS0039576,2
RTS0039577,3
RTS0039578,2
RTS0039579,2
RTS0039580,4
RTS0039581,3
RTS0039582,3
RTS0039583,4
RTS0039584,5
RTS0039585,2
RTS0039586,2
RTS0039587,3
RTS0039588,4
RTS0039590,4
RTS0039591,6
RTS0039592,2
RTS0039593,5
RTS0039594,4
RTS0039595,5
RTS0039596,4
RTS0039597,4
RTS0039598,3
RTS0039599,1
RTS0039600,5
RTS0039601,2
RTS0039602,4
RTS0039603,4
RTS0039604,4
RTS0039605,8
RTS0039606,3
RTS0039607,5
RTS0039608,3
RTS0039609,3
RTS0039610,3
RTS0039611,2
RTS0039612,3
RTS0039613,2
RTS0039614,5
RTS0039615,1
RTS0039616,2
RTS0039617,3
RTS0039619,4
RTS0039620,4
RTS0039621,3
RTS0039622,1
RTS0039623,3
RTS0039624,6
RTS0039625,8
RTS0039626,2
RTS0039627,8
RTS0039628,2
RTS0039629,8
RTS0039630,3
RTS0039631,2
RTS0039632,6
RTS0039633,3
RTS0039634,5
RTS0039635,5
RTS0039636,2
RTS0039637,4
RTS0039638,1
RTS0039639,3
RTS0039640,2
RTS0039641,3
RTS0039642,3
RTS0039643,4
RTS0039644,1
RTS0039645,5
RTS0039646,6
RTS0039647,8
RTS0039648,4
RTS0039649,1
RTS0039650,1
RTS0039651,6
RTS0039652,5
RTS0039653,6
RTS0039654,5
RTS0039655,1
RTS0039656,3
RTS0039657,4
RTS0039658,3
RTS0039659,2
RTS0039660,4
RTS0039661,2
RTS0039662,3
RTS0039663,4
RTS0039664,3
RTS0039665,5
RTS0039666,4
RTS0039667,1
RTS0039668,6
RTS0039669,5
RTS0039670,2
RTS0039671,4
RTS0039672,5
RTS0039673,3
RTS0039674,6
RTS0039675,1
RTS0039676,5
RTS0039677,8
RTS0039678,1
RTS0039679,4
RTS0039680,2
RTS0039681,3
RTS0039682,6
RTS0039683,2
RTS0039684,6
RTS0039685,4
RTS0039687,1
RTS0039688,6
RTS0039689,3
RTS0039690,4
RTS0039692,2
RTS0039693,1
RTS0039694,6
RTS0039695,3
RTS0039697,6
RTS0039698,4
RTS0039699,2
RTS0039700,4
RTS0039701,4
RTS0039702,3
RTS0039703,3
RTS0039704,8
RTS0039705,4
RTS0039706,4
RTS0039707,5
RTS0039708,4
RTS0039710,4
RTS0039711,7
RTS0039712,3
RTS0039713,5
RTS0039714,1
RTS0039715,4
RTS0039716,1
RTS0039717,1
RTS0039718,6
RTS0039719,3
RTS0039720,7
RTS0039721,1
RTS0039722,4
RTS0039723,5
RTS0039724,5
RTS0039725,2
RTS0039726,2
RTS0039727,5
RTS0039728,6
RTS0039729,3
RTS0039730,4
RTS0039731,3
RTS0039732,4
RTS0039733,6
RTS0039734,4
RTS0039735,7
RTS0039736,5
RTS0039737,2
RTS0039738,1
RTS0039739,4
RTS0039740,1
RTS0039741,4
RTS0039742,2
RTS0039743,4
RTS0039744,2
RTS0039745,1
RTS0039746,1
RTS0039747,6
RTS0039749,4
RTS0039750,1
RTS0039751,7
RTS0039752,1
RTS0039753,2
RTS0039754,5
RTS0039755,3
RTS0039756,3
RTS0039757,4
RTS0039758,5
RTS0039759,2
RTS0039760,4
RTS0039761,2
RTS0039762,1
RTS0039763,1
RTS0039764,4
RTS0039765,1
RTS0039766,5
RTS0039767,5
RTS0039768,2
RTS0039769,1
RTS0039770,7
RTS0039771,5
RTS0039772,5
RTS0039773,3
RTS0039774,3
RTS0039775,3
RTS0039776,7
RTS0039777,4
RTS0039778,2
RTS0039779,4
RTS0039780,4
RTS0039781,6
RTS0039782,3
RTS0039783,3
RTS0039784,7
RTS0039785,8
RTS0039786,2
RTS0039787,2
RTS0039789,3
RTS0039790,1
RTS0039791,1
RTS0039792,6
RTS0039793,2
RTS0039794,4
RTS0039795,3
RTS0039796,8
RTS0039797,5
RTS0039798,3
RTS0039799,2
RTS0039800,1
RTS0039801,5
RTS0039802,3
RTS0039803,3
RTS0039804,3
RTS0039805,4
RTS0039806,7
RTS0039807,5
RTS0039808,4
RTS0039809,2
RTS0039810,3
RTS0039811,6
RTS0039812,4
RTS0039813,2
RTS0039814,9
RTS0039815,5
RTS0039816,5
RTS0039817,6
RTS0039818,2
RTS0039819,4
RTS0039820,5
RTS0039821,2
RTS0039822,5
RTS0039823,2
RTS0039824,5
RTS0039825,2
RTS0039826,5
RTS0039827,2
RTS0039828,2
RTS0039829,5
RTS0039830,1
RTS0039831,5
RTS0039832,3
RTS0039833,1
RTS0039834,2
RTS0039835,8
RTS0039836,4
RTS0039838,5
RTS0039839,3
RTS0039840,3
RTS0039841,7
RTS0039842,3
RTS0039844,4
RTS0039845,4
RTS0039846,7
RTS0039847,8
RTS0039848,3
RTS0039849,3
RTS0039850,10
RTS0039851,2
RTS0039852,4
RTS0039853,3
RTS0039854,5
RTS0039855,3
RTS0039856,3
RTS0039857,4
RTS0039858,4
RTS0039859,2
RTS0039860,3
RTS0039861,5
RTS0039863,3
RTS0039864,5
RTS0039865,2
RTS0039867,2
RTS0039868,3
RTS0039869,3
RTS0039870,2
RTS0039871,2
RTS0039872,2
RTS0039873,3
RTS0039874,4
RTS0039875,9
RTS0039876,5
RTS0039877,4
RTS0039878,5
RTS0039879,4
RTS0039880,5
RTS0039881,2
RTS0039882,3
RTS0039883,1
RTS0039884,5
RTS0039885,9
RTS0039886,7
RTS0039887,3
RTS0039888,2
RTS0039890,2
RTS0039891,2
RTS0039892,5
RTS0039893,7
RTS0039894,3
RTS0039895,2
RTS0039896,3
RTS0039897,4
RTS0039898,1
RTS0039899,4
RTS0039900,6
RTS0039901,5
RTS0039902,5
RTS0039903,4
RTS0039904,7
RTS0039905,2
RTS0039906,2
RTS0039907,3
RTS0039908,4
RTS0039909,2
RTS0039910,6
RTS0039911,1
RTS0039912,3
RTS0039914,4
RTS0039915,8
RTS0039916,3
RTS0039917,5
RTS0039918,3
RTS0039919,4
RTS0039920,3
RTS0039921,7
RTS0039922,3
RTS0039923,3
RTS0039924,5
RTS0039925,3
RTS0039926,2
RTS0039927,1
RTS0039928,2
RTS0039929,6
RTS0039930,4
RTS0039931,1
RTS0039932,5
RTS0039933,2
RTS0039934,4
RTS0039935,4
RTS0039936,2
RTS0039937,2
RTS0039938,3
RTS0039939,2
RTS0039940,5
RTS0039941,3
RTS0039942,2
RTS0039943,2
RTS0039944,9
RTS0039945,6
RTS0039946,2
RTS0039947,1
RTS0039948,6
RTS0039949,2
RTS0039950,4
RTS0039951,5
RTS0039952,9
RTS0039954,5
RTS0039955,4
RTS0039956,4
RTS0039957,1
RTS0039958,7
RTS0039959,3
RTS0039960,4
RTS0039961,5
RTS0039962,6
RTS0039963,1
RTS0039964,8
RTS0039965,4
RTS0039966,3
RTS0039967,2
RTS0039968,2
RTS0039969,5
RTS0039970,3
RTS0039971,3
RTS0039972,1
RTS0039973,1
RTS0039974,5
RTS0039975,2
RTS0039976,1
RTS0039977,4
RTS0039978,7
RTS0039979,6
RTS0039980,2
RTS0039981,2
RTS0039982,5
RTS0039983,1
RTS0039984,7
RTS0039985,1
RTS0039986,4
RTS0039987,1
RTS0039988,8
RTS0039989,4
RTS0039990,2
RTS0039991,1
RTS0039992,4
RTS0039993,2
RTS0039994,6
RTS0039995,3
RTS0039996,4
RTS0039997,3
RTS0039998,2
RTS0039999,4
RTS0040000,5
RTS0040001,5
RTS0040003,3
RTS0040004,2
RTS0040005,4
RTS0040006,6
RTS0040007,5
RTS0040008,1
RTS0040009,2
RTS0040010,2
RTS0040011,3
RTS0040012,4
RTS0040013,4
RTS0040014,1
RTS0040015,2
RTS0040016,4
RTS0040017,5
RTS0040018,4
RTS0040019,4
RTS0040020,2
RTS0040021,2
RTS0040022,2
RTS0040023,3
RTS0040025,2
RTS0040026,5
RTS0040027,5
RTS0040028,4
RTS0040029,5
RTS0040030,5
RTS0040031,6
RTS0040032,1
RTS0040033,4
RTS0040034,5
RTS0040036,1
RTS0040037,3
RTS0040038,2
RTS0040039,3
RTS0040040,1
RTS0040041,2
RTS0040042,2
RTS0040043,5
RTS0040044,3
RTS0040046,3
RTS0040047,2
RTS0040048,5
RTS0040049,6
RTS0040050,2
RTS0040051,3
RTS0040052,1
RTS0040053,5
RTS0040054,4
RTS0040055,6
RTS0040056,7
RTS0040057,3
RTS0040058,2
RTS0040059,2
RTS0040060,6
RTS0040061,3
RTS0040062,4
RTS0040063,2
RTS0040064,5
RTS0040065,5
RTS0040066,8
RTS0040067,5
RTS0040068,5
RTS0040069,1
RTS0040070,3
RTS0040071,4
RTS0040072,2
RTS0040073,5
RTS0040074,4
RTS0040075,2
RTS0040076,3
RTS0040078,6
RTS0040079,5
RTS0040080,4
RTS0040081,2
RTS0040082,1
RTS0040083,3
RTS0040084,6
RTS0040085,4
RTS0040086,1
RTS0040087,4
RTS0040088,6
RTS0040090,7
RTS0040091,6
RTS0040093,3
RTS0040094,1
RTS0040095,3
RTS0040096,1
RTS0040097,4
RTS0040098,3
RTS0040099,2
RTS0040100,5
RTS0040101,3
RTS0040103,3
RTS0040104,5
RTS0040105,3
RTS0040106,4
RTS0040107,4
RTS0040108,1
RTS0040109,8
RTS0040110,5
RTS0040111,2
RTS0040112,3
RTS0040113,1
RTS0040114,3
RTS0040115,4
RTS0040116,3
RTS0040117,4
RTS0040118,3
RTS0040119,3
RTS0040120,4
RTS0040121,2
RTS0040122,1
RTS0040123,3
RTS0040124,5
RTS0040125,3
RTS0040126,3
RTS0040127,4
RTS0040128,2
RTS0040129,1
RTS0040130,6
RTS0040131,4
RTS0040132,2
RTS0040133,2
RTS0040134,5
RTS0040135,3
RTS0040136,6
RTS0040137,3
RTS0040138,3
RTS0040139,2
RTS0040140,2
RTS0040141,4
RTS0040142,1
RTS0040143,5
RTS0040144,6
RTS0040145,2
RTS0040146,2
RTS0040147,5
RTS0040148,4
RTS0040149,1
RTS0040150,3
RTS0040151,3
RTS0040152,5
RTS0040153,3
RTS0040154,4
RTS0040155,4
RTS0040156,4
RTS0040157,4
RTS0040158,1
RTS0040159,3
RTS0040160,5
RTS0040161,3
RTS0040162,6
RTS0040163,5
RTS0040164,3
RTS0040165,3
RTS0040166,7
RTS0040167,1
RTS0040168,3
RTS0040169,3
RTS0040170,3
RTS0040171,4
RTS0040172,4
RTS0040173,5
RTS0040174,3
RTS0040175,2
RTS0040176,4
RTS0040177,6
RTS0040178,2
RTS0040179,4
RTS0040180,3
RTS0040181,2
RTS0040182,4
RTS0040183,4
RTS0040184,4
RTS0040185,3
RTS0040186,2
RTS0040187,4
RTS0040189,6
RTS0040190,5
RTS0040191,4
RTS0040192,3
RTS0040193,5
RTS0040194,4
RTS0040195,4
RTS0040196,1
RTS0040197,1
RTS0040198,2
RTS0040199,5
RTS0040200,5
RTS0040201,1
RTS0040203,8
RTS0040204,6
RTS0040205,6
RTS0040206,5
RTS0040207,4
RTS0040208,1
RTS0040209,3
RTS0040210,3
RTS0040211,3
RTS0040212,4
RTS0040213,1
RTS0040214,6
RTS0040215,7
RTS0040216,5
RTS0040217,3
RTS0040218,4
RTS0040219,4
RTS0040220,3
RTS0040221,3
RTS0040222,2
RTS0040223,9
RTS0040224,6
RTS0040225,2
RTS0040226,5
RTS0040227,1
RTS0040228,2
RTS0040229,6
RTS0040230,6
RTS0040231,2
RTS0040232,6
RTS0040233,6
RTS0040234,5
RTS0040235,2
RTS0040236,1
RTS0040237,1
RTS0040238,6
RTS0040239,4
RTS0040240,3
RTS0040241,4
RTS0040242,2
RTS0040243,4
RTS0040244,9
RTS0040245,2
RTS0040246,1
RTS0040247,3
RTS0040248,4
RTS0040249,1
RTS0040250,2
RTS0040251,5
RTS0040252,3
RTS0040253,5
RTS0040254,3
RTS0040255,4
RTS0040256,3
RTS0040257,7
RTS0040258,5
RTS0040259,1
RTS0040260,2
RTS0040261,2
RTS0040263,7
RTS0040264,9
RTS0040265,4
RTS0040267,3
RTS0040268,2
RTS0040269,4
RTS0040270,3
RTS0040271,2
RTS0040272,4
RTS0040273,5
RTS0040275,2
RTS0040276,6
RTS0040277,2
RTS0040278,3
RTS0040279,1
RTS0040280,2
RTS0040281,1
RTS0040282,2
RTS0040283,6
RTS0040284,3
RTS0040285,2
RTS0040286,4
RTS0040287,4
RTS0040288,7
RTS0040289,6
RTS0040290,5
RTS0040291,3
RTS0040292,3
RTS0040293,4
RTS0040294,2
RTS0040295,2
RTS0040296,4
RTS0040297,3
RTS0040298,1
RTS0040299,5
RTS0040300,5
RTS0040301,6
RTS0040302,7
RTS0040303,3
RTS0040304,2
RTS0040305,5
RTS0040306,5
RTS0040307,6
RTS0040308,1
RTS0040309,3
RTS0040310,1
RTS0040311,4
RTS0040312,3
RTS0040314,4
RTS0040316,4
RTS0040317,4
RTS0040318,3
RTS0040319,4
RTS0040320,2
RTS0040321,7
RTS0040322,6
RTS0040323,3
RTS0040324,4
RTS0040325,1
RTS0040326,4
RTS0040327,2
RTS0040328,4
RTS0040329,5
RTS0040330,6
RTS0040331,5
RTS0040332,1
RTS0040334,6
RTS0040335,4
RTS0040336,2
RTS0040337,5
RTS0040338,2
RTS0040339,4
RTS0040340,5
RTS0040341,6
RTS0040342,3
RTS0040343,5
RTS0040344,3
RTS0040345,7
RTS0040346,2
RTS0040347,6
RTS0040348,5
RTS0040349,4
RTS0040350,5
RTS0040351,2
RTS0040352,4
RTS0040353,10
RTS0040354,3
RTS0040355,4
RTS0040356,4
RTS0040357,4
RTS0040358,4
RTS0040359,2
RTS0040360,1
RTS0040361,7
RTS0040363,6
RTS0040364,2
RTS0040365,3
RTS0040366,5
RTS0040368,5
RTS0040369,4
RTS0040370,2
RTS0040371,5
RTS0040372,3
RTS0040373,3
RTS0040374,3
RTS0040375,5
RTS0040376,3
RTS0040377,6
RTS0040378,2
RTS0040379,10
RTS0040380,3
RTS0040381,4
RTS0040382,2
RTS0040383,4
RTS0040384,5
RTS0040385,6
RTS0040386,2
RTS0040387,3
RTS0040388,5
RTS0040389,4
RTS0040390,5
RTS0040391,8
RTS0040392,10
RTS0040393,3
RTS0040394,4
RTS0040395,6
RTS0040396,3
RTS0040397,2
RTS0040398,5
RTS0040399,3
RTS0040400,4
RTS0040401,2
RTS0040402,3
RTS0040403,3
RTS0040404,3
RTS0040405,4
RTS0040406,4
RTS0040407,4
RTS0040408,3
RTS0040409,3
RTS0040410,1
RTS0040411,4
RTS0040412,4
RTS0040413,4
RTS0040414,3
RTS0040415,4
RTS0040416,5
RTS0040417,8
RTS0040418,4
RTS0040419,5
RTS0040420,4
RTS0040421,2
RTS0040422,5
RTS0040423,4
RTS0040424,2
RTS0040425,2
RTS0040426,2
RTS0040428,5
RTS0040429,4
RTS0040430,2
RTS0040431,5
RTS0040432,3
RTS0040433,5
RTS0040435,3
RTS0040436,6
RTS0040437,2
RTS0040438,2
RTS0040439,3
RTS0040440,6
RTS0040441,9
RTS0040442,2
RTS0040443,3
RTS0040444,4
RTS0040445,4
RTS0040446,4
RTS0040447,2
RTS0040448,8
RTS0040449,2
RTS0040450,2
RTS0040451,3
RTS0040452,7
RTS0040453,5
RTS0040454,2
RTS0040455,4
RTS0040456,7
RTS0040457,2
RTS0040458,2
RTS0040459,8
RTS0040460,4
RTS0040461,4
RTS0040462,1
RTS0040463,7
RTS0040464,6
RTS0040466,6
RTS0040467,2
RTS0040468,3
RTS0040469,3
RTS0040470,1
RTS0040471,2
RTS0040473,4
RTS0040474,1
RTS0040475,4
RTS0040476,5
RTS0040477,2
RTS0040478,4
RTS0040479,4
RTS0040480,2
RTS0040481,2
RTS0040482,1
RTS0040483,2
RTS0040485,5
RTS0040486,3
RTS0040487,3
RTS0040488,3
RTS0040489,2
RTS0040490,3
RTS0040491,4
RTS0040492,5
RTS0040493,4
RTS0040494,3
RTS0040495,4
RTS0040496,1
RTS0040497,2
RTS0040498,3
RTS0040499,5
RTS0040500,4
RTS0040501,5
RTS0040502,2
RTS0040503,4
RTS0040504,4
RTS0040506,6
RTS0040507,1
RTS0040508,5
RTS0040509,2
RTS0040510,3
RTS0040511,2
RTS0040512,5
RTS0040513,3
RTS0040514,6
RTS0040515,4
RTS0040516,4
RTS0040518,2
RTS0040519,6
RTS0040520,2
RTS0040521,5
RTS0040522,2
RTS0040524,3
RTS0040525,7
RTS0040526,4
RTS0040527,1
RTS0040528,3
RTS0040529,4
RTS0040530,3
RTS0040531,6
RTS0040532,5
RTS0040533,5
RTS0040534,1
RTS0040535,9
RTS0040536,1
RTS0040537,3
RTS0040538,4
RTS0040539,1
RTS0040540,2
RTS0040542,2
RTS0040543,6
RTS0040544,3
RTS0040545,5
RTS0040546,2
RTS0040547,2
RTS0040548,1
RTS0040549,2
RTS0040550,6
RTS0040551,3
RTS0040552,6
RTS0040553,1
RTS0040554,2
RTS0040555,2
RTS0040556,1
RTS0040557,4
RTS0040558,2
RTS0040559,2
RTS0040560,3
RTS0040562,1
RTS0040563,5
RTS0040564,1
RTS0040565,1
RTS0040566,4
RTS0040567,5
RTS0040568,2
RTS0040569,1
RTS0040570,4
RTS0040571,5
RTS0040573,4
RTS0040574,1
RTS0040576,3
RTS0040577,1
RTS0040578,6
RTS0040579,1
RTS0040580,3
RTS0040581,4
RTS0040582,6
RTS0040583,2
RTS0040584,3
RTS0040585,3
RTS0040586,5
RTS0040587,4
RTS0040588,4
RTS0040589,2
RTS0040590,8
RTS0040591,1
RTS0040592,3
RTS0040593,4
RTS0040594,3
RTS0040595,5
RTS0040596,2
RTS0040597,5
RTS0040598,5
RTS0040599,1
RTS0040600,2
RTS0040601,1
RTS0040602,4
RTS0040603,2
RTS0040604,3
RTS0040605,1
RTS0040606,5
RTS0040607,5
RTS0040608,8
RTS0040609,4
RTS0040610,6
RTS0040611,5
RTS0040612,2
RTS0040613,2
RTS0040614,2
RTS0040615,4
RTS0040616,4
RTS0040617,4
RTS0040619,6
RTS0040620,6
RTS0040621,1
RTS0040623,4
RTS0040624,3
RTS0040625,4
RTS0040626,1
RTS0040627,5
RTS0040628,4
RTS0040629,2
RTS0040630,6
RTS0040631,3
RTS0040632,4
RTS0040633,6
RTS0040634,3
RTS0040635,3
RTS0040636,5
RTS0040637,2
RTS0040638,3
RTS0040639,6
RTS0040640,7
RTS0040641,2
RTS0040642,4
RTS0040643,3
RTS0040644,1
RTS0040645,8
RTS0040646,3
RTS0040647,6
RTS0040648,1
RTS0040649,5
RTS0040650,2
RTS0040651,1
RTS0040652,5
RTS0040653,2
RTS0040654,2
RTS0040655,4
RTS0040656,7
RTS0040657,1
RTS0040658,4
RTS0040659,4
RTS0040660,5
RTS0040661,5
RTS0040662,3
RTS0040663,4
RTS0040664,2
RTS0040666,1
RTS0040667,4
RTS0040668,2
RTS0040669,5
RTS0040670,5
RTS0040671,2
RTS0040672,6
RTS0040673,8
RTS0040674,3
RTS0040675,2
RTS0040676,4
RTS0040677,4
RTS0040678,6
RTS0040679,1
RTS0040680,1
RTS0040682,6
RTS0040683,9
RTS0040684,3
RTS0040685,3
RTS0040686,7
RTS0040687,3
RTS0040688,1
RTS0040689,2
RTS0040690,5
RTS0040692,1
RTS0040693,3
RTS0040694,6
RTS0040695,3
RTS0040696,6
RTS0040697,1
RTS0040698,4
RTS0040699,1
RTS0040700,4
RTS0040701,6
RTS0040702,4
RTS0040703,3
RTS0040704,2
RTS0040705,5
RTS0040706,6
RTS0040707,2
RTS0040708,1
RTS0040709,3
RTS0040710,4
RTS0040711,3
RTS0040712,6
RTS0040713,8
RTS0040714,1
RTS0040715,1
RTS0040716,2
RTS0040717,6
RTS0040718,4
RTS0040719,5
RTS0040720,2
RTS0040721,2
RTS0040722,2
RTS0040723,6
RTS0040724,2
RTS0040725,5
RTS0040726,5
RTS0040727,6
RTS0040728,3
RTS0040729,3
RTS0040730,2
RTS0040731,7
RTS0040733,2
RTS0040734,4
RTS0040735,1
RTS0040736,8
RTS0040737,4
RTS0040738,9
RTS0040739,5
RTS0040740,1
RTS0040741,6
RTS0040742,3
RTS0040743,5
RTS0040744,5
RTS0040745,2
RTS0040746,5
RTS0040747,1
RTS0040748,3
RTS0040749,3
RTS0040750,7
RTS0040751,1
RTS0040752,6
RTS0040753,1
RTS0040754,2
RTS0040755,7
RTS0040756,3
RTS0040757,5
RTS0040758,3
RTS0040759,2
RTS0040760,2
RTS0040761,5
RTS0040762,4
RTS0040763,2
RTS0040764,3
RTS0040765,2
RTS0040766,2
RTS0040767,6
RTS0040768,1
RTS0040769,11
RTS0040770,3
RTS0040771,5
RTS0040772,4
RTS0040773,8
RTS0040774,3
RTS0040775,6
RTS0040776,6
RTS0040777,2
RTS0040778,4
RTS0040779,6
RTS0040780,4
RTS0040781,8
RTS0040782,3
RTS0040783,4
RTS0040784,5
RTS0040785,6
RTS0040786,6
RTS0040787,2
RTS0040788,5
RTS0040789,1
RTS0040790,4
RTS0040791,7
RTS0040792,3
RTS0040793,4
RTS0040794,2
RTS0040795,1
RTS0040796,8
RTS0040797,5
RTS0040798,2
RTS0040799,1
RTS0040800,4
RTS0040801,4
RTS0040802,3
RTS0040803,5
RTS0040805,4
RTS0040806,6
RTS0040807,3
RTS0040808,1
RTS0040809,9
RTS0040810,3
RTS0040811,5
RTS0040812,7
RTS0040813,2
RTS0040814,1
RTS0040815,6
RTS0040816,4
RTS0040817,1
RTS0040818,6
RTS0040819,2
RTS0040820,1
RTS0040821,4
RTS0040822,8
RTS0040823,4
RTS0040824,4
RTS0040825,2
RTS0040826,4
RTS0040827,6
RTS0040828,1
RTS0040830,6
RTS0040831,4
RTS0040832,6
RTS0040833,5
RTS0040834,3
RTS0040836,6
RTS0040837,5
RTS0040838,4
RTS0040840,4
RTS0040841,1
RTS0040842,3
RTS0040843,3
RTS0040844,5
RTS0040846,14
RTS0040847,3
RTS0040848,1
RTS0040849,3
RTS0040850,5
RTS0040851,1
RTS0040852,2
RTS0040853,7
RTS0040854,5
RTS0040855,5
RTS0040856,2
RTS0040857,6
RTS0040858,2
RTS0040859,2
RTS0040860,4
RTS0040861,3
RTS0040862,4
RTS0040863,4
RTS0040864,6
RTS0040866,5
RTS0040867,1
RTS0040868,4
RTS0040869,4
RTS0040870,2
RTS0040871,2
RTS0040872,5
RTS0040873,1
RTS0040874,3
RTS0040875,2
RTS0040876,3
RTS0040877,8
RTS0040878,4
RTS0040879,4
RTS0040880,4
RTS0040881,2
RTS0040882,3
RTS0040883,2
RTS0040884,2
RTS0040885,4
RTS0040886,6
RTS0040887,3
RTS0040888,3
RTS0040889,6
RTS0040890,4
RTS0040891,7
RTS0040892,4
RTS0040893,8
RTS0040894,3
RTS0040895,4
RTS0040896,1
RTS0040897,6
RTS0040898,4
RTS0040899,5
RTS0040900,3
RTS0040901,2
RTS0040902,5
RTS0040903,2
RTS0040904,2
RTS0040905,2
RTS0040907,4
RTS0040908,1
RTS0040909,5
RTS0040910,6
RTS0040911,3
RTS0040912,2
RTS0040913,3
RTS0040914,3
RTS0040915,2
RTS0040916,6
RTS0040917,4
RTS0040918,3
RTS0040919,4
RTS0040920,4
RTS0040922,5
RTS0040923,3
RTS0040925,3
RTS0040926,2
RTS0040927,3
RTS0040928,4
RTS0040929,2
RTS0040930,5
RTS0040931,1
RTS0040932,1
RTS0040933,3
RTS0040934,7
RTS0040935,4
RTS0040936,2
RTS0040937,4
RTS0040938,4
RTS0040939,5
RTS0040940,3
RTS0040941,5
RTS0040942,4
RTS0040943,5
RTS0040944,11
RTS0040945,5
RTS0040946,5
RTS0040947,5
RTS0040948,3
RTS0040949,1
RTS0040950,5
RTS0040951,6
RTS0040952,3
RTS0040953,3
RTS0040954,1
RTS0040955,6
RTS0040956,3
RTS0040957,4
RTS0040958,3
RTS0040959,3
RTS0040960,3
RTS0040961,5
RTS0040962,1
RTS0040963,1
RTS0040964,5
RTS0040965,1
RTS0040966,5
RTS0040967,8
RTS0040968,6
RTS0040969,8
RTS0040970,5
RTS0040971,2
RTS0040972,5
RTS0040973,2
RTS0040974,4
RTS0040976,8
RTS0040977,1
RTS0040978,3
RTS0040979,1
RTS0040980,7
RTS0040981,3
RTS0040982,3
RTS0040983,7
RTS0040984,7
RTS0040985,4
RTS0040986,3
RTS0040987,6
RTS0040988,3
RTS0040989,3
RTS0040990,5
RTS0040991,4
RTS0040992,3
RTS0040993,4
RTS0040994,3
RTS0040995,2
RTS0040996,4
RTS0040997,4
RTS0040998,6
RTS0040999,3
RTS0041000,3
RTS0041001,3
RTS0041002,7
RTS0041003,2
RTS0041004,5
RTS0041005,8
RTS0041006,4
RTS0041007,6
RTS0041008,4
RTS0041009,6
RTS0041010,4
RTS0041011,2
RTS0041012,2
RTS0041013,4
RTS0041014,2
RTS0041015,8
RTS0041016,2
RTS0041017,3
RTS0041018,4
RTS0041019,6
RTS0041020,4
RTS0041021,4
RTS0041022,3
RTS0041023,5
RTS0041025,3
RTS0041026,4
RTS0041027,2
RTS0041028,3
RTS0041030,4
RTS0041031,2
RTS0041032,2
RTS0041033,7
RTS0041034,5
RTS0041035,2
RTS0041036,4
RTS0041037,4
RTS0041038,4
RTS0041039,3
RTS0041040,2
RTS0041041,4
RTS0041042,6
RTS0041043,6
RTS0041044,3
RTS0041045,3
RTS0041046,4
RTS0041047,1
RTS0041048,2
RTS0041049,3
RTS0041050,3
RTS0041051,7
RTS0041052,1
RTS0041053,4
RTS0041054,5
RTS0041055,3
RTS0041056,4
RTS0041057,5
RTS0041058,2
RTS0041059,4
RTS0041060,4
RTS0041061,6
RTS0041062,7
RTS0041063,3
RTS0041064,1
RTS0041066,7
RTS0041067,7
RTS0041068,5
RTS0041069,3
RTS0041070,6
RTS0041071,7
RTS0041072,2
RTS0041073,2
RTS0041074,2
RTS0041075,6
RTS0041076,1
RTS0041077,5
RTS0041078,2
RTS0041079,1
RTS0041080,3
RTS0041081,4
RTS0041082,4
RTS0041083,3
RTS0041085,2
RTS0041086,4
RTS0041087,5
RTS0041088,6
RTS0041089,5
RTS0041090,4
RTS0041091,4
RTS0041092,4
RTS0041093,3
RTS0041094,5
RTS0041095,6
RTS0041096,2
RTS0041097,3
RTS0041098,4
RTS0041099,3
RTS0041100,2
RTS0041101,4
RTS0041102,2
RTS0041103,2
RTS0041104,4
RTS0041105,5
RTS0041106,2
RTS0041107,1
RTS0041108,6
RTS0041109,4
RTS0041110,7
RTS0041111,11
RTS0041112,4
RTS0041113,3
RTS0041114,3
RTS0041115,4
RTS0041116,6
RTS0041117,2
RTS0041118,4
RTS0041119,6
RTS0041120,1
RTS0041121,5
RTS0041122,2
RTS0041123,2
RTS0041124,3
RTS0041125,2
RTS0041126,5
RTS0041127,4
RTS0041128,2
RTS0041129,3
RTS0041130,4
RTS0041131,3
RTS0041132,3
RTS0041133,4
RTS0041134,4
RTS0041135,3
RTS0041136,6
RTS0041137,4
RTS0041138,3
RTS0041139,5
RTS0041140,6
RTS0041141,8
RTS0041142,4
RTS0041143,1
RTS0041144,2
RTS0041145,5
RTS0041146,4
RTS0041147,1
RTS0041148,2
RTS0041149,3
RTS0041150,3
RTS0041151,3
RTS0041152,5
RTS0041153,1
RTS0041154,6
RTS0041155,3
RTS0041156,1
RTS0041157,1
RTS0041158,4
RTS0041159,4
RTS0041160,1
RTS0041161,6
RTS0041162,3
RTS0041163,4
RTS0041164,5
RTS0041165,5
RTS0041166,2
RTS0041167,3
RTS0041168,2
RTS0041169,5
RTS0041170,4
RTS0041171,7
RTS0041172,4
RTS0041173,5
RTS0041174,6
RTS0041175,2
RTS0041176,3
RTS0041177,4
RTS0041178,2
RTS0041179,5
RTS0041180,4
RTS0041181,4
RTS0041182,3
RTS0041183,6
RTS0041184,3
RTS0041185,4
RTS0041186,4
RTS0041187,2
RTS0041188,1
RTS0041189,7
RTS0041190,4
RTS0041191,2
RTS0041192,3
RTS0041193,5
RTS0041194,3
RTS0041195,2
RTS0041196,3
RTS0041197,3
RTS0041198,3
RTS0041199,9
RTS0041200,2
RTS0041201,3
RTS0041202,4
RTS0041203,5
RTS0041204,4
RTS0041206,4
RTS0041207,7
RTS0041208,6
RTS0041209,3
RTS0041210,6
RTS0041211,3
RTS0041212,5
RTS0041213,1
RTS0041214,5
RTS0041215,1
RTS0041216,4
RTS0041217,6
RTS0041218,3
RTS0041219,5
RTS0041220,4
RTS0041221,3
RTS0041222,1
RTS0041223,2
RTS0041224,1
RTS0041225,4
RTS0041226,3
RTS0041227,3
RTS0041228,2
RTS0041229,5
RTS0041230,3
RTS0041231,4
RTS0041232,4
RTS0041233,2
RTS0041234,1
RTS0041235,5
RTS0041236,5
RTS0041238,4
RTS0041239,5
RTS0041240,3
RTS0041241,2
RTS0041242,2
RTS0041243,3
RTS0041244,1
RTS0041246,7
RTS0041247,8
RTS0041248,3
RTS0041249,2
RTS0041250,7
RTS0041251,7
RTS0041252,1
RTS0041253,3
RTS0041254,4
RTS0041255,2
RTS0041256,3
RTS0041257,3
RTS0041258,2
RTS0041259,1
RTS0041260,8
RTS0041261,2
RTS0041262,1
RTS0041263,3
RTS0041265,6
RTS0041266,5
RTS0041267,2
RTS0041268,3
RTS0041269,7
RTS0041270,5
RTS0041271,2
RTS0041272,3
RTS0041273,5
RTS0041274,5
RTS0041275,2
RTS0041276,5
RTS0041277,1
RTS0041278,5
RTS0041279,2
RTS0041280,4
RTS0041281,3
RTS0041282,5
RTS0041283,6
RTS0041284,2
RTS0041285,9
RTS0041286,3
RTS0041287,2
RTS0041289,5
RTS0041290,3
RTS0041291,5
RTS0041292,3
RTS0041293,2
RTS0041294,3
RTS0041295,3
RTS0041296,2
RTS0041297,6
RTS0041298,2
RTS0041299,9
RTS0041300,2
RTS0041301,2
RTS0041302,6
RTS0041303,3
RTS0041304,5
RTS0041305,3
RTS0041306,3
RTS0041307,2
RTS0041308,7
RTS0041309,1
RTS0041310,3
RTS0041311,3
RTS0041312,4
RTS0041313,5
RTS0041314,6
RTS0041315,9
RTS0041316,8
RTS0041317,2
RTS0041318,1
RTS0041319,3
RTS0041320,2
RTS0041321,1
RTS0041322,3
RTS0041323,10
RTS0041324,4
RTS0041325,3
RTS0041326,3
RTS0041327,1
RTS0041328,2
RTS0041329,2
RTS0041330,4
RTS0041331,6
RTS0041332,3
RTS0041333,4
RTS0041334,5
RTS0041335,3
RTS0041346,5
RTS0041347,5
RTS0041348,4
RTS0041349,2
RTS0041350,6
RTS0041351,1
RTS0041352,8
RTS0041353,1
RTS0041354,3
RTS0041355,4
RTS0041356,6
RTS0041357,2
RTS0041358,6
RTS0041359,4
RTS0041360,1
RTS0041361,6
RTS0041362,2
RTS0041363,3
RTS0041364,3
RTS0041365,7
RTS0041366,2
RTS0041367,3
RTS0041368,4
RTS0041369,5
RTS0041370,4
RTS0041371,6
RTS0041372,2
RTS0041373,6
RTS0041374,7
RTS0041376,3
RTS0041377,3
RTS0041378,3
RTS0041380,3
RTS0041381,9
RTS0041382,8
RTS0041383,3
RTS0041384,4
RTS0041385,7
RTS0041386,1
RTS0041387,3
RTS0041388,3
RTS0041389,3
RTS0041390,3
RTS0041391,1
RTS0041392,1
RTS0041393,4
RTS0041394,3
RTS0041395,9
RTS0041396,4
RTS0041397,3
RTS0041398,7
RTS0041399,4
RTS0041400,3
RTS0041401,1
RTS0041402,6
RTS0041403,1
RTS0041405,3
RTS0041406,4
RTS0041407,6
RTS0041408,2
RTS0041410,2
RTS0041411,2
RTS0041412,3
RTS0041413,4
RTS0041414,6
RTS0041415,2
RTS0041416,2
RTS0041417,4
RTS0041418,2
RTS0041419,2
RTS0041420,5
RTS0041421,3
RTS0041422,4
RTS0041423,5
RTS0041424,3
RTS0041425,4
RTS0041426,2
RTS0041427,1
RTS0041428,3
RTS0041429,3
RTS0041430,2
RTS0041431,4
RTS0041432,2
RTS0041433,2
RTS0041434,2
RTS0041435,4
RTS0041436,2
RTS0041437,3
RTS0041438,6
RTS0041439,4
RTS0041440,6
RTS0041441,3
RTS0041442,5
RTS0041443,6
RTS0041444,4
RTS0041445,4
RTS0041446,5
RTS0041447,3
RTS0041449,2
RTS0041450,2
RTS0041451,4
RTS0041452,4
RTS0041453,5
RTS0041454,3
RTS0041455,3
RTS0041456,1
RTS0041457,4
RTS0041458,3
RTS0041459,3
RTS0041460,4
RTS0041461,1
RTS0041462,5
RTS0041464,2
RTS0041465,5
RTS0041466,4
RTS0041467,6
RTS0041468,8
RTS0041469,4
RTS0041470,5
RTS0041471,4
RTS0041472,3
RTS0041473,2
RTS0041474,1
RTS0041475,1
RTS0041476,4
RTS0041477,1
RTS0041478,4
RTS0041479,1
RTS0041480,4
RTS0041481,2
RTS0041482,3
RTS0041483,3
RTS0041484,4
RTS0041485,4
RTS0041486,6
RTS0041487,5
RTS0041488,6
RTS0041490,7
RTS0041491,6
RTS0041492,3
RTS0041493,3
RTS0041494,3
RTS0041495,1
RTS0041496,1
RTS0041497,5
RTS0041498,2
RTS0041499,2
RTS0041500,2
RTS0041501,4
RTS0041502,5
RTS0041503,6
RTS0041504,4
RTS0041505,2
RTS0041506,5
RTS0041507,1
RTS0041508,3
RTS0041509,2
RTS0041510,4
RTS0041511,7
RTS0041512,4
RTS0041513,1
RTS0041514,2
RTS0041515,7
RTS0041516,2
RTS0041517,2
RTS0041518,1
RTS0041519,3
RTS0041520,6
RTS0041521,1
RTS0041522,3
RTS0041523,4
RTS0041524,6
RTS0041525,5
RTS0041526,6
RTS0041527,1
RTS0041528,3
RTS0041529,1
RTS0041530,6
RTS0041531,4
RTS0041532,2
RTS0041533,3
RTS0041534,4
RTS0041535,3
RTS0041536,4
RTS0041537,2
RTS0041538,1
RTS0041540,2
RTS0041541,2
RTS0041542,4
RTS0041543,2
RTS0041544,3
RTS0041545,4
RTS0041546,4
RTS0041547,2
RTS0041548,5
RTS0041549,5
RTS0041550,2
RTS0041551,4
RTS0041552,3
RTS0041553,7
RTS0041554,2
RTS0041555,2
RTS0041556,1
RTS0041559,3
RTS0041560,2
RTS0041561,2
RTS0041562,2
RTS0041563,4
RTS0041564,5
RTS0041565,4
RTS0041566,2
RTS0041567,4
RTS0041568,5
RTS0041569,3
RTS0041570,3
RTS0041571,5
RTS0041573,3
RTS0041574,6
RTS0041575,1
RTS0041576,3
RTS0041577,2
RTS0041578,2
RTS0041579,3
RTS0041580,3
RTS0041581,2
RTS0041582,2
RTS0041583,3
RTS0041584,1
RTS0041585,2
RTS0041586,6
RTS0041587,3
RTS0041588,4
RTS0041589,6
RTS0041590,3
RTS0041591,4
RTS0041592,1
RTS0041593,3
RTS0041594,3
RTS0041595,4
RTS0041596,2
RTS0041597,4
RTS0041598,5
RTS0041599,6
RTS0041600,3
RTS0041601,5
RTS0041602,3
RTS0041603,3
RTS0041604,5
RTS0041605,4
RTS0041606,4
RTS0041607,5
RTS0041608,3
RTS0041609,2
RTS0041610,3
RTS0041611,1
RTS0041613,10
RTS0041614,1
RTS0041615,7
RTS0041616,5
RTS0041617,1
RTS0041618,8
RTS0041619,3
RTS0041620,2
RTS0041621,3
RTS0041622,4
RTS0041623,2
RTS0041624,3
RTS0041625,4
RTS0041628,3
RTS0041629,5
RTS0041630,6
RTS0041632,5
RTS0041633,5
RTS0041634,3
RTS0041635,3
RTS0041636,4
RTS0041638,7
RTS0041639,1
RTS0041640,6
RTS0041641,3
RTS0041642,5
RTS0041643,5
RTS0041645,4
RTS0041646,10
RTS0041647,3
RTS0041648,3
RTS0041649,5
RTS0041650,4
RTS0041651,2
RTS0041652,6
RTS0041653,4
RTS0041654,2
RTS0041655,3
RTS0041656,3
RTS0041657,1
RTS0041658,7
RTS0041660,2
RTS0041661,3
RTS0041662,3
RTS0041663,2
RTS0041665,6
RTS0041666,8
RTS0041667,5
RTS0041668,5
RTS0041669,2
RTS0041670,7
RTS0041671,4
RTS0041672,4
RTS0041673,2
RTS0041674,3
RTS0041675,3
RTS0041676,3
RTS0041677,3
RTS0041678,4
RTS0041679,4
RTS0041680,5
RTS0041681,2
RTS0041682,6
RTS0041684,10
RTS0041685,8
RTS0041686,2
RTS0041687,1
RTS0041688,2
RTS0041689,1
RTS0041690,2
RTS0041691,3
RTS0041692,4
RTS0041693,1
RTS0041694,3
RTS0041695,4
RTS0041696,4
RTS0041697,4
RTS0041698,3
RTS0041700,3
RTS0041701,1
RTS0041702,4
RTS0041703,3
RTS0041704,4
RTS0041705,3
RTS0041706,4
RTS0041707,3
RTS0041708,7
RTS0041709,4
RTS0041710,3
RTS0041711,3
RTS0041712,5
RTS0041713,5
RTS0041714,3
RTS0041715,1
RTS0041716,5
RTS0041717,2
RTS0041718,4
RTS0041719,4
RTS0041720,7
RTS0041721,2
RTS0041722,2
RTS0041723,2
RTS0041724,1
RTS0041725,3
RTS0041726,5
RTS0041727,3
RTS0041728,2
RTS0041729,1
RTS0041730,5
RTS0041732,1
RTS0041733,2
RTS0041734,1
RTS0041735,4
RTS0041736,3
RTS0041737,1
RTS0041738,4
RTS0041739,4
RTS0041740,5
RTS0041741,3
RTS0041742,2
RTS0041743,2
RTS0041744,4
RTS0041745,3
RTS0041746,5
RTS0041747,8
RTS0041748,4
RTS0041749,4
RTS0041750,4
RTS0041751,7
RTS0041752,4
RTS0041753,2
RTS0041754,3
RTS0041755,1
RTS0041756,4
RTS0041757,3
RTS0041758,1
RTS0041759,7
RTS0041760,3
RTS0041761,7
RTS0041762,1
RTS0041763,4
RTS0041764,2
RTS0041765,7
RTS0041766,1
RTS0041767,2
RTS0041768,1
RTS0041769,5
RTS0041770,4
RTS0041771,1
RTS0041772,2
RTS0041773,4
RTS0041774,5
RTS0041775,6
RTS0041776,4
RTS0041777,5
RTS0041778,5
RTS0041779,5
RTS0041780,5
RTS0041781,2
RTS0041782,4
RTS0041783,3
RTS0041784,3
RTS0041785,6
RTS0041786,2
RTS0041787,10
RTS0041788,6
RTS0041789,2
RTS0041790,2
RTS0041791,4
RTS0041793,2
RTS0041794,3
RTS0041795,3
RTS0041796,1
RTS0041797,5
RTS0041798,4
RTS0041799,1
RTS0041800,4
RTS0041801,3
RTS0041802,1
RTS0041803,4
RTS0041804,2
RTS0041805,2
RTS0041806,1
RTS0041807,2
RTS0041808,3
RTS0041809,5
RTS0041810,5
RTS0041811,2
RTS0041812,4
RTS0041813,6
RTS0041814,2
RTS0041815,3
RTS0041816,4
RTS0041817,4
RTS0041818,6
RTS0041819,6
RTS0041820,3
RTS0041821,3
RTS0041822,7
RTS0041823,4
RTS0041824,3
RTS0041825,1
RTS0041826,2
RTS0041827,2
RTS0041828,6
RTS0041829,7
RTS0041830,2
RTS0041831,3
RTS0041832,3
RTS0041833,3
RTS0041834,4
RTS0041835,3
RTS0041836,5
RTS0041837,5
RTS0041838,4
RTS0041840,1
RTS0041841,2
RTS0041842,5
RTS0041843,1
RTS0041844,3
RTS0041845,2
RTS0041846,4
RTS0041847,4
RTS0041848,3
RTS0041849,3
RTS0041850,2
RTS0041851,1
RTS0041852,2
RTS0041853,6
RTS0041854,5
RTS0041855,3
RTS0041856,3
RTS0041857,4
RTS0041858,2
RTS0041859,6
RTS0041860,2
RTS0041861,3
RTS0041862,2
RTS0041863,5
RTS0041864,2
RTS0041865,4
RTS0041867,6
RTS0041868,4
RTS0041869,5
RTS0041870,1
RTS0041871,4
RTS0041872,3
RTS0041873,3
RTS0041874,4
RTS0041875,4
RTS0041877,5
RTS0041878,5
RTS0041879,6
RTS0041880,4
RTS0041881,2
RTS0041882,4
RTS0041883,7
RTS0041885,2
RTS0041886,2
RTS0041887,4
RTS0041889,7
RTS0041890,2
RTS0041891,5
RTS0041892,6
RTS0041893,4
RTS0041894,1
RTS0041895,4
RTS0041896,5
RTS0041897,8
RTS0041898,4
RTS0041899,2
RTS0041900,1
RTS0041901,1
RTS0041902,5
RTS0041903,8
RTS0041904,6
RTS0041905,5
RTS0041906,6
RTS0041907,1
RTS0041908,1
RTS0041910,2
RTS0041911,2
RTS0041912,1
RTS0041913,5
RTS0041914,3
RTS0041915,2
RTS0041916,2
RTS0041917,4
RTS0041918,2
RTS0041919,7
RTS0041920,4
RTS0041922,5
RTS0041923,4
RTS0041924,3
RTS0041925,4
RTS0041926,3
RTS0041927,2
RTS0041928,5
RTS0041929,8
RTS0041930,5
RTS0041931,5
RTS0041932,3
RTS0041933,5
RTS0041934,1
RTS0041935,3
RTS0041936,5
RTS0041937,5
RTS0041938,6
RTS0041939,2
RTS0041940,2
RTS0041941,2
RTS0041942,4
RTS0041943,6
RTS0041944,1
RTS0041945,6
RTS0041946,5
RTS0041947,5
RTS0041948,1
RTS0041949,1
RTS0041950,3
RTS0041951,4
RTS0041952,4
RTS0041953,2
RTS0041954,3
RTS0041955,3
RTS0041956,2
RTS0041957,3
RTS0041958,2
RTS0041959,4
RTS0041960,4
RTS0041961,2
RTS0041962,3
RTS0041963,3
RTS0041964,7
RTS0041965,5
RTS0041966,1
RTS0041967,6
RTS0041968,2
RTS0041969,1
RTS0041971,6
RTS0041972,4
RTS0041973,3
RTS0041974,3
RTS0041975,7
RTS0041976,4
RTS0041977,5
RTS0041978,2
RTS0041979,1
RTS0041980,5
RTS0041981,6
RTS0041982,4
RTS0041983,5
RTS0041984,3
RTS0041985,2
RTS0041986,4
RTS0041987,4
RTS0041988,5
RTS0041989,4
RTS0041990,2
RTS0041991,3
RTS0041992,7
RTS0041993,5
RTS0041994,2
RTS0041995,1
RTS0041996,2
RTS0041997,3
RTS0041998,3
RTS0041999,6
RTS0042000,3
RTS0042001,5
RTS0042002,4
RTS0042003,1
RTS0042004,6
RTS0042005,3
RTS0042006,6
RTS0042007,1
RTS0042008,5
RTS0042009,7
RTS0042010,1
RTS0042011,4
RTS0042012,2
RTS0042014,5
RTS0042015,5
RTS0042016,4
RTS0042017,5
RTS0042018,1
RTS0042019,2
RTS0042020,2
RTS0042021,3
RTS0042022,2
RTS0042023,4
RTS0042024,5
RTS0042025,4
RTS0042026,2
RTS0042027,3
RTS0042028,6
RTS0042029,1
RTS0042030,1
RTS0042031,5
RTS0042032,5
RTS0042033,4
RTS0042034,5
RTS0042035,7
RTS0042036,4
RTS0042037,8
RTS0042038,4
RTS0042039,8
RTS0042040,5
RTS0042041,6
RTS0042042,2
RTS0042043,3
RTS0042044,3
RTS0042045,3
RTS0042046,4
RTS0042047,4
RTS0042048,5
RTS0042049,2
RTS0042050,2
RTS0042051,3
RTS0042052,8
RTS0042053,7
RTS0042054,8
RTS0042055,6
RTS0042056,1
RTS0042057,1
RTS0042059,1
RTS0042060,6
RTS0042061,2
RTS0042062,4
RTS0042063,6
RTS0042064,2
RTS0042065,3
RTS0042066,8
RTS0042067,8
RTS0042068,4
RTS0042069,3
RTS0042071,3
RTS0042072,3
RTS0042073,4
RTS0042074,2
RTS0042075,3
RTS0042076,2
RTS0042077,3
RTS0042078,1
RTS0042079,9
RTS0042080,5
RTS0042081,3
RTS0042082,3
RTS0042083,1
RTS0042084,1
RTS0042085,1
RTS0042087,4
RTS0042088,5
RTS0042089,3
RTS0042090,8
RTS0042091,3
RTS0042092,3
RTS0042093,2
RTS0042094,2
RTS0042095,1
RTS0042096,2
RTS0042097,4
RTS0042098,7
RTS0042099,1
RTS0042100,5
RTS0042101,6
RTS0042102,2
RTS0042103,3
RTS0042104,3
RTS0042105,3
RTS0042106,4
RTS0042107,6
RTS0042108,2
RTS0042109,5
RTS0042110,3
RTS0042111,5
RTS0042112,3
RTS0042113,6
RTS0042114,1
RTS0042115,5
RTS0042116,1
RTS0042117,2
RTS0042118,4
RTS0042119,7
RTS0042120,4
RTS0042121,6
RTS0042122,1
RTS0042123,3
RTS0042124,1
RTS0042125,1
RTS0042126,5
RTS0042127,3
RTS0042128,4
RTS0042129,4
RTS0042130,6
RTS0042131,3
RTS0042132,2
RTS0042133,8
RTS0042134,5
RTS0042135,5
RTS0042136,5
RTS0042137,7
RTS0042138,5
RTS0042139,6
RTS0042140,2
RTS0042141,12
RTS0042142,8
RTS0042143,7
RTS0042144,3
RTS0042145,3
RTS0042146,3
RTS0042147,5
RTS0042148,3
RTS0042149,6
RTS0042150,1
RTS0042151,5
RTS0042152,2
RTS0042153,2
RTS0042154,2
RTS0042155,2
RTS0042156,6
RTS0042157,2
RTS0042158,5
RTS0042159,1
RTS0042160,1
RTS0042161,4
RTS0042162,4
RTS0042164,6
RTS0042165,3
RTS0042166,8
RTS0042167,3
RTS0042168,3
RTS0042169,5
RTS0042170,1
RTS0042171,4
RTS0042172,5
RTS0042173,1
RTS0042174,1
RTS0042175,3
RTS0042176,2
RTS0042177,8
RTS0042178,5
RTS0042179,5
RTS0042180,3
RTS0042181,3
RTS0042182,2
RTS0042183,2
RTS0042184,5
RTS0042185,4
RTS0042186,3
RTS0042187,2
RTS0042188,3
RTS0042189,5
RTS0042190,4
RTS0042191,5
RTS0042192,1
RTS0042193,4
RTS0042194,4
RTS0042195,6
RTS0042196,1
RTS0042197,4
RTS0042198,4
RTS0042199,3
RTS0042200,2
RTS0042201,7
RTS0042202,3
RTS0042203,1
RTS0042205,2
RTS0042206,1
RTS0042207,5
RTS0042208,3
RTS0042209,2
RTS0042210,2
RTS0042211,4
RTS0042212,4
RTS0042213,3
RTS0042214,7
RTS0042215,8
RTS0042216,4
RTS0042217,2
RTS0042218,4
RTS0042220,2
RTS0042221,2
RTS0042222,2
RTS0042223,2
RTS0042224,3
RTS0042225,3
RTS0042226,1
RTS0042227,2
RTS0042228,2
RTS0042229,2
RTS0042230,6
RTS0042231,4
RTS0042232,1
RTS0042233,3
RTS0042234,1
RTS0042235,1
RTS0042236,7
RTS0042237,3
RTS0042238,6
RTS0042239,5
RTS0042240,3
RTS0042241,5
RTS0042242,2
RTS0042243,2
RTS0042244,6
RTS0042245,5
RTS0042246,5
RTS0042247,4
RTS0042248,6
RTS0042249,4
RTS0042250,3
RTS0042251,1
RTS0042252,5
RTS0042253,2
RTS0042254,4
RTS0042255,5
RTS0042256,6
RTS0042257,4
RTS0042258,3
RTS0042259,1
RTS0042260,2
RTS0042261,2
RTS0042262,2
RTS0042263,3
RTS0042264,1
RTS0042265,2
RTS0042266,2
RTS0042267,2
RTS0042268,4
RTS0042269,4
RTS0042270,1
RTS0042271,4
RTS0042272,1
RTS0042273,3
RTS0042274,1
RTS0042275,2
RTS0042276,3
RTS0042277,4
RTS0042278,5
RTS0042279,4
RTS0042280,2
RTS0042281,4
RTS0042282,2
RTS0042283,4
RTS0042284,8
RTS0042285,2
RTS0042286,3
RTS0042287,5
RTS0042288,5
RTS0042289,5
RTS0042290,2
RTS0042291,2
RTS0042292,3
RTS0042293,4
RTS0042294,6
RTS0042295,5
RTS0042296,5
RTS0042297,3
RTS0042298,4
RTS0042299,6
RTS0042300,1
RTS0042301,4
RTS0042302,4
RTS0042303,1
RTS0042304,3
RTS0042305,5
RTS0042306,2
RTS0042307,5
RTS0042308,4
RTS0042309,1
RTS0042310,6
RTS0042311,3
RTS0042312,1
RTS0042313,2
RTS0042314,4
RTS0042315,5
RTS0042316,5
RTS0042317,5
RTS0042318,2
RTS0042319,2
RTS0042320,5
RTS0042321,2
RTS0042322,2
RTS0042323,7
RTS0042324,3
RTS0042325,4
RTS0042326,6
RTS0042327,5
RTS0042328,5
RTS0042329,6
RTS0042330,6
RTS0042331,3
RTS0042332,2
RTS0042333,4
RTS0042334,1
RTS0042335,1
RTS0042336,3
RTS0042337,3
RTS0042338,1
RTS0042339,4
RTS0042340,2
RTS0042341,4
RTS0042342,2
RTS0042343,7
RTS0042344,2
RTS0042345,4
RTS0042346,3
RTS0042348,4
RTS0042349,1
RTS0042350,3
RTS0042351,5
RTS0042352,1
RTS0042353,5
RTS0042355,1
RTS0042356,3
RTS0042357,4
RTS0042359,6
RTS0042360,4
RTS0042361,4
RTS0042362,3
RTS0042363,6
RTS0042364,6
RTS0042365,4
RTS0042366,3
RTS0042368,3
RTS0042369,6
RTS0042370,7
RTS0042371,2
RTS0042372,3
RTS0042373,2
RTS0042374,2
RTS0042375,3
RTS0042376,4
RTS0042377,1
RTS0042378,2
RTS0042379,2
RTS0042380,1
RTS0042381,5
RTS0042382,3
RTS0042384,6
RTS0042385,5
RTS0042387,6
RTS0042388,2
RTS0042389,4
RTS0042390,4
RTS0042392,2
RTS0042393,2
RTS0042394,4
RTS0042395,3
RTS0042396,4
RTS0042397,6
RTS0042398,3
RTS0042399,2
RTS0042400,3
RTS0042401,5
RTS0042402,4
RTS0042403,1
RTS0042404,2
RTS0042405,3
RTS0042406,4
RTS0042407,3
RTS0042408,5
RTS0042409,3
RTS0042410,6
RTS0042411,2
RTS0042412,6
RTS0042413,2
RTS0042414,5
RTS0042415,3
RTS0042416,9
RTS0042417,1
RTS0042418,7
RTS0042419,4
RTS0042420,5
RTS0042421,8
RTS0042422,1
RTS0042423,7
RTS0042424,3
RTS0042425,5
RTS0042426,7
RTS0042427,6
RTS0042428,1
RTS0042429,4
RTS0042430,4
RTS0042432,5
RTS0042433,1
RTS0042434,2
RTS0042435,1
RTS0042436,1
RTS0042437,1
RTS0042438,6
RTS0042439,4
RTS0042440,4
RTS0042442,1
RTS0042443,6
RTS0042444,9
RTS0042445,7
RTS0042446,3
RTS0042447,3
RTS0042448,7
RTS0042449,2
RTS0042450,2
RTS0042451,2
RTS0042452,6
RTS0042453,2
RTS0042454,4
RTS0042455,2
RTS0042456,3
RTS0042457,3
RTS0042458,5
RTS0042460,4
RTS0042461,6
RTS0042462,5
RTS0042463,4
RTS0042464,6
RTS0042465,5
RTS0042466,4
RTS0042467,5
RTS0042468,5
RTS0042469,6
RTS0042470,3
RTS0042471,3
RTS0042472,5
RTS0042473,3
RTS0042474,4
RTS0042475,5
RTS0042476,2
RTS0042477,3
RTS0042478,2
RTS0042479,7
RTS0042480,5
RTS0042481,5
RTS0042482,3
RTS0042483,5
RTS0042484,2
RTS0042485,1
RTS0042486,1
RTS0042487,4
RTS0042488,2
RTS0042489,2
RTS0042490,7
RTS0042491,10
RTS0042492,6
RTS0042493,3
RTS0042494,1
RTS0042495,5
RTS0042496,5
RTS0042497,2
RTS0042498,1
RTS0042499,4
RTS0042500,1
RTS0042501,2
RTS0042502,3
RTS0042503,6
RTS0042504,4
RTS0042505,3
RTS0042506,3
RTS0042507,6
RTS0042508,3
RTS0042509,2
RTS0042510,6
RTS0042515,3
RTS0042522,2
RTS0042526,4
RTS0042527,5
RTS0042528,4
RTS0042529,3
RTS0042530,1
RTS0042531,2
RTS0042532,2
RTS0042533,2
RTS0042534,3
RTS0042535,1
RTS0042536,5
RTS0042537,5
RTS0042538,7
RTS0042539,6
RTS0042540,3
RTS0042542,2
RTS0042543,8
RTS0042544,2
RTS0042545,1
RTS0042546,2
RTS0042547,5
RTS0042548,1
RTS0042549,3
RTS0042550,3
RTS0042551,3
RTS0042552,4
RTS0042553,4
RTS0042554,4
RTS0042555,5
RTS0042556,2
RTS0042557,6
RTS0042558,7
RTS0042559,3
RTS0042561,2
RTS0042563,3
RTS0042564,2
RTS0042566,4
RTS0042567,3
RTS0042568,2
RTS0042569,6
RTS0042570,4
RTS0042571,2
RTS0042572,3
RTS0042573,3
RTS0042574,5
RTS0042575,2
RTS0042576,2
RTS0042577,2
RTS0042579,3
RTS0042580,2
RTS0042581,6
RTS0042582,7
RTS0042583,7
RTS0042584,3
RTS0042585,6
RTS0042586,7
RTS0042587,2
RTS0042588,3
RTS0042591,5
RTS0042592,3
RTS0042593,3
RTS0042594,5
RTS0042595,1
RTS0042596,2
RTS0042597,1
RTS0042598,1
RTS0042599,4
RTS0042600,2
RTS0042601,4
RTS0042602,4
RTS0042603,7
RTS0042604,5
RTS0042605,1
RTS0042606,4
RTS0042607,5
RTS0042608,3
RTS0042609,3
RTS0042610,3
RTS0042611,5
RTS0042612,3
RTS0042613,6
RTS0042615,4
RTS0042616,5
RTS0042617,6
RTS0042618,2
RTS0042619,2
RTS0042620,3
RTS0042622,4
RTS0042623,5
RTS0042624,1
RTS0042626,1
RTS0042627,5
RTS0042628,4
RTS0042629,4
RTS0042630,4
RTS0042631,1
RTS0042633,7
RTS0042634,3
RTS0042635,5
RTS0042636,4
RTS0042637,3
RTS0042638,2
RTS0042639,2
RTS0042640,3
RTS0042641,1
RTS0042642,1
RTS0042644,3
RTS0042645,4
RTS0042646,1
RTS0042647,3
RTS0042648,2
RTS0042649,3
RTS0042650,4
RTS0042651,3
RTS0042652,3
RTS0042653,4
RTS0042654,3
RTS0042655,5
RTS0042656,3
RTS0042657,7
RTS0042658,2
RTS0042659,3
RTS0042660,6
RTS0042661,2
RTS0042662,2
RTS0042664,1
RTS0042665,4
RTS0042666,4
RTS0042667,3
RTS0042668,2
RTS0042669,3
RTS0042670,6
RTS0042671,6
RTS0042672,1
RTS0042673,5
RTS0042674,2
RTS0042675,6
RTS0042676,8
RTS0042678,5
RTS0042679,6
RTS0042680,6
RTS0042681,2
RTS0042682,2
RTS0042683,4
RTS0042684,2
RTS0042685,3
RTS0042686,7
RTS0042687,5
RTS0042688,3
RTS0042689,6
RTS0042690,3
RTS0042691,3
RTS0042692,5
RTS0042693,1
RTS0042695,5
RTS0042696,1
RTS0042697,3
RTS0042698,4
RTS0042699,1
RTS0042700,5
RTS0042701,1
RTS0042702,7
RTS0042703,9
RTS0042704,1
RTS0042705,4
RTS0042706,3
RTS0042707,4
RTS0042708,4
RTS0042709,2
RTS0042710,4
RTS0042711,6
RTS0042712,4
RTS0042713,3
RTS0042714,1
RTS0042715,3
RTS0042716,3
RTS0042717,1
RTS0042718,6
RTS0042719,6
RTS0042720,5
RTS0042721,1
RTS0042722,1
RTS0042723,4
RTS0042724,4
RTS0042725,3
RTS0042726,4
RTS0042727,6
RTS0042728,7
RTS0042730,2
RTS0042731,4
RTS0042732,2
RTS0042733,7
RTS0042734,4
RTS0042735,1
RTS0042736,3
RTS0042737,2
RTS0042738,4
RTS0042739,2
RTS0042740,2
RTS0042741,5
RTS0042743,5
RTS0042744,6
RTS0042745,2
RTS0042746,1
RTS0042747,5
RTS0042748,3
RTS0042749,4
RTS0042750,5
RTS0042751,4
RTS0042752,2
RTS0042753,2
RTS0042754,4
RTS0042755,4
RTS0042756,3
RTS0042757,4
RTS0042758,5
RTS0042759,3
RTS0042760,1
RTS0042761,2
RTS0042762,1
RTS0042763,5
RTS0042764,7
RTS0042765,5
RTS0042766,9
RTS0042767,2
RTS0042769,5
RTS0042770,2
RTS0042771,1
RTS0042772,5
RTS0042773,5
RTS0042774,3
RTS0042775,2
RTS0042776,5
RTS0042777,5
RTS0042778,3
RTS0042779,5
RTS0042780,5
RTS0042781,1
RTS0042782,3
RTS0042783,3
RTS0042784,4
RTS0042785,2
RTS0042786,3
RTS0042788,1
RTS0042789,4
RTS0042790,4
RTS0042791,5
RTS0042792,5
RTS0042793,5
RTS0042794,5
RTS0042795,7
RTS0042796,6
RTS0042797,4
RTS0042798,3
RTS0042799,2
RTS0042800,6
RTS0042801,3
RTS0042802,5
RTS0042803,6
RTS0042804,5
RTS0042805,3
RTS0042806,3
RTS0042807,5
RTS0042808,4
RTS0042809,11
RTS0042810,7
RTS0042811,5
RTS0042812,3
RTS0042813,4
RTS0042814,4
RTS0042815,3
RTS0042816,2
RTS0042817,6
RTS0042818,11
RTS0042819,4
RTS0042820,4
RTS0042821,3
RTS0042822,2
RTS0042823,4
RTS0042824,3
RTS0042825,3
RTS0042826,5
RTS0042827,3
RTS0042828,2
RTS0042829,2
RTS0042831,3
RTS0042832,3
RTS0042833,3
RTS0042834,4
RTS0042835,3
RTS0042836,5
RTS0042837,2
RTS0042838,9
RTS0042839,3
RTS0042840,3
RTS0042841,9
RTS0042842,1
RTS0042843,1
RTS0042844,2
RTS0042845,9
RTS0042846,1
RTS0042847,1
RTS0042848,4
RTS0042849,3
RTS0042850,3
RTS0042851,4
RTS0042852,4
RTS0042853,2
RTS0042854,6
RTS0042855,3
RTS0042856,5
RTS0042857,4
RTS0042858,3
RTS0042859,4
RTS0042860,7
RTS0042861,7
RTS0042862,3
RTS0042863,3
RTS0042864,1
RTS0042865,9
RTS0042866,3
RTS0042867,1
RTS0042868,4
RTS0042869,1
RTS0042870,1
RTS0042871,3
RTS0042872,4
RTS0042873,2
RTS0042874,3
RTS0042875,2
RTS0042876,5
RTS0042877,3
RTS0042878,4
RTS0042879,5
RTS0042880,5
RTS0042881,2
RTS0042882,3
RTS0042883,1
RTS0042884,5
RTS0042885,5
RTS0042886,5
RTS0042887,9
RTS0042888,5
RTS0042889,1
RTS0042890,6
RTS0042891,4
RTS0042892,2
RTS0042893,3
RTS0042894,3
RTS0042895,3
RTS0042896,4
RTS0042897,4
RTS0042898,2
RTS0042899,5
RTS0042900,3
RTS0042901,6
RTS0042902,5
RTS0042903,4
RTS0042904,4
RTS0042905,1
RTS0042906,3
RTS0042907,3
RTS0042908,3
RTS0042909,3
RTS0042910,7
RTS0042912,8
RTS0042913,4
RTS0042914,1
RTS0042915,1
RTS0042916,3
RTS0042917,2
RTS0042918,6
RTS0042919,7
RTS0042920,5
RTS0042921,7
RTS0042922,3
RTS0042923,2
RTS0042924,2
RTS0042925,2
RTS0042926,7
RTS0042927,4
RTS0042928,6
RTS0042929,2
RTS0042930,2
RTS0042931,3
RTS0042932,2
RTS0042933,3
RTS0042934,2
RTS0042935,2
RTS0042936,4
RTS0042937,5
RTS0042938,2
RTS0042939,4
RTS0042940,7
RTS0042941,2
RTS0042942,6
RTS0042943,4
RTS0042944,2
RTS0042945,2
RTS0042946,1
RTS0042947,6
RTS0042948,4
RTS0042949,3
RTS0042950,2
RTS0042951,5
RTS0042952,1
RTS0042953,6
RTS0042954,2
RTS0042955,9
RTS0042956,8
RTS0042957,4
RTS0042958,3
RTS0042959,5
RTS0042960,2
RTS0042961,3
RTS0042962,2
RTS0042963,6
RTS0042964,4
RTS0042965,3
RTS0042966,7
RTS0042967,6
RTS0042968,3
RTS0042969,2
RTS0042970,3
RTS0042971,5
RTS0042972,5
RTS0042973,4
RTS0042974,2
RTS0042975,1
RTS0042976,4
RTS0042977,7
RTS0042978,3
RTS0042979,3
RTS0042980,2
RTS0042981,10
RTS0042982,3
RTS0042983,4
RTS0042984,4
RTS0042985,5
RTS0042986,1
RTS0042987,2
RTS0042988,5
RTS0042989,4
RTS0042990,4
RTS0042991,2
RTS0042992,3
RTS0042993,1
RTS0042994,2
RTS0042995,5
RTS0042996,6
RTS0042997,4
RTS0042998,3
RTS0042999,2
RTS0043000,1
RTS0043001,7
RTS0043002,4
RTS0043003,4
RTS0043005,6
RTS0043006,10
RTS0043007,5
RTS0043008,4
RTS0043009,7
RTS0043010,5
RTS0043011,5
RTS0043012,6
RTS0043013,3
RTS0043014,3
RTS0043015,3
RTS0043016,4
RTS0043017,3
RTS0043018,4
RTS0043019,5
RTS0043020,1
RTS0043022,2
RTS0043023,8
RTS0043024,6
RTS0043025,6
RTS0043026,5
RTS0043027,5
RTS0043028,6
RTS0043029,6
RTS0043030,5
RTS0043031,3
RTS0043032,6
RTS0043033,1
RTS0043034,3
RTS0043035,1
RTS0043036,2
RTS0043037,3
RTS0043038,5
RTS0043039,4
RTS0043040,6
RTS0043041,5
RTS0043042,6
RTS0043043,3
RTS0043044,5
RTS0043045,1
RTS0043046,2
RTS0043047,3
RTS0043048,7
RTS0043049,9
RTS0043050,7
RTS0043051,5
RTS0043052,2
RTS0043053,4
RTS0043054,3
RTS0043055,2
RTS0043056,7
RTS0043057,6
RTS0043058,5
RTS0043059,4
RTS0043060,3
RTS0043061,6
RTS0043062,3
RTS0043063,4
RTS0043064,3
RTS0043065,3
RTS0043066,5
RTS0043067,6
RTS0043068,5
RTS0043069,2
RTS0043070,8
RTS0043071,1
RTS0043072,7
RTS0043073,5
RTS0043074,4
RTS0043075,3
RTS0043076,3
RTS0043077,2
RTS0043078,1
RTS0043079,5
RTS0043080,1
RTS0043081,1
RTS0043082,7
RTS0043083,4
RTS0043084,1
RTS0043085,1
RTS0043086,5
RTS0043087,2
RTS0043088,1
RTS0043089,3
RTS0043090,5
RTS0043091,3
RTS0043092,5
RTS0043093,1
RTS0043094,6
RTS0043095,4
RTS0043096,3
RTS0043097,1
RTS0043098,2
RTS0043099,4
RTS0043100,3
RTS0043101,5
RTS0043102,5
RTS0043103,3
RTS0043104,5
RTS0043105,2
RTS0043106,6
RTS0043107,5
RTS0043108,2
RTS0043109,4
RTS0043110,3
RTS0043111,5
RTS0043112,2
RTS0043113,1
RTS0043114,3
RTS0043115,5
RTS0043116,7
RTS0043117,1
RTS0043119,2
RTS0043120,3
RTS0043121,4
RTS0043122,2
RTS0043123,4
RTS0043124,8
RTS0043125,2
RTS0043126,8
RTS0043127,2
RTS0043128,4
RTS0043129,2
RTS0043130,5
RTS0043131,2
RTS0043132,1
RTS0043133,6
RTS0043134,1
RTS0043135,6
RTS0043136,3
RTS0043137,2
RTS0043138,4
RTS0043139,6
RTS0043140,4
RTS0043141,3
RTS0043142,3
RTS0043143,4
RTS0043144,4
RTS0043145,5
RTS0043146,2
RTS0043147,6
RTS0043148,4
RTS0043149,2
RTS0043150,1
RTS0043151,6
RTS0043152,4
RTS0043153,2
RTS0043154,5
RTS0043155,6
RTS0043156,6
RTS0043157,4
RTS0043159,6
RTS0043160,2
RTS0043161,1
RTS0043162,4
RTS0043163,3
RTS0043164,2
RTS0043165,5
RTS0043167,3
RTS0043168,4
RTS0043169,4
RTS0043170,2
RTS0043171,5
RTS0043172,4
RTS0043173,6
RTS0043174,5
RTS0043175,3
RTS0043176,2
RTS0043177,3
RTS0043178,4
RTS0043179,4
RTS0043180,2
RTS0043181,9
RTS0043182,3
RTS0043183,3
RTS0043184,5
RTS0043185,2
RTS0043186,5
RTS0043187,4
RTS0043188,3
RTS0043189,1
RTS0043190,1
RTS0043191,5
RTS0043192,3
RTS0043193,6
RTS0043194,5
RTS0043195,2
RTS0043196,9
RTS0043197,1
RTS0043198,6
RTS0043199,4
RTS0043200,7
RTS0043201,2
RTS0043202,1
RTS0043203,1
RTS0043204,3
RTS0043205,3
RTS0043206,4
RTS0043207,2
RTS0043208,4
RTS0043209,1
RTS0043210,4
RTS0043211,2
RTS0043212,5
RTS0043214,4
RTS0043215,3
RTS0043216,2
RTS0043217,3
RTS0043218,3
RTS0043219,4
RTS0043220,3
RTS0043221,3
RTS0043222,2
RTS0043223,3
RTS0043224,4
RTS0043225,5
RTS0043226,5
RTS0043227,6
RTS0043228,4
RTS0043229,8
RTS0043230,7
RTS0043231,2
RTS0043232,4
RTS0043233,5
RTS0043234,2
RTS0043235,3
RTS0043237,1
RTS0043238,2
RTS0043239,6
RTS0043240,7
RTS0043241,5
RTS0043242,5
RTS0043243,4
RTS0043244,2
RTS0043245,1
RTS0043246,5
RTS0043247,6
RTS0043248,4
RTS0043249,5
RTS0043250,5
RTS0043251,1
RTS0043252,3
RTS0043253,2
RTS0043254,7
RTS0043255,2
RTS0043256,4
RTS0043257,6
RTS0043258,6
RTS0043259,2
RTS0043260,2
RTS0043261,6
RTS0043262,5
RTS0043263,5
RTS0043264,2
RTS0043265,5
RTS0043266,2
RTS0043267,6
RTS0043268,5
RTS0043269,5
RTS0043270,3
RTS0043271,4
RTS0043272,6
RTS0043273,4
RTS0043274,5
RTS0043275,6
RTS0043276,5
RTS0043277,1
RTS0043278,2
RTS0043279,5
RTS0043280,4
RTS0043281,3
RTS0043282,3
RTS0043283,4
RTS0043284,7
RTS0043285,2
RTS0043286,2
RTS0043288,3
RTS0043289,9
RTS0043291,4
RTS0043292,6
RTS0043293,5
RTS0043294,4
RTS0043295,4
RTS0043296,6
RTS0043297,1
RTS0043299,4
RTS0043300,5
RTS0043301,4
RTS0043302,4
RTS0043303,1
RTS0043304,5
RTS0043305,4
RTS0043306,4
RTS0043307,5
RTS0043308,2
RTS0043309,3
RTS0043310,2
RTS0043311,2
RTS0043312,3
RTS0043313,3
RTS0043314,6
RTS0043315,4
RTS0043316,1
RTS0043317,3
RTS0043318,2
RTS0043319,4
RTS0043320,2
RTS0043321,3
RTS0043322,1
RTS0043323,2
RTS0043324,2
RTS0043325,2
RTS0043326,5
RTS0043327,3
RTS0043328,2
RTS0043329,5
RTS0043330,10
RTS0043331,6
RTS0043332,4
RTS0043333,1
RTS0043334,6
RTS0043335,3
RTS0043336,6
RTS0043337,2
RTS0043338,5
RTS0043339,3
RTS0043340,2
RTS0043341,3
RTS0043342,5
RTS0043343,2
RTS0043344,6
RTS0043345,4
RTS0043346,1
RTS0043347,4
RTS0043348,4
RTS0043349,5
RTS0043350,4
RTS0043351,6
RTS0043352,2
RTS0043353,4
RTS0043354,4
RTS0043355,5
RTS0043356,4
RTS0043357,6
RTS0043358,5
RTS0043359,10
RTS0043360,2
RTS0043361,4
RTS0043362,3
RTS0043363,3
RTS0043364,7
RTS0043365,7
RTS0043366,2
RTS0043367,3
RTS0043368,4
RTS0043369,1
RTS0043370,3
RTS0043371,8
RTS0043372,3
RTS0043373,4
RTS0043374,1
RTS0043375,3
RTS0043376,1
RTS0043377,2
RTS0043378,3
RTS0043379,6
RTS0043380,5
RTS0043381,3
RTS0043382,3
RTS0043383,5
RTS0043384,1
RTS0043385,2
RTS0043386,3
RTS0043387,1
RTS0043388,2
RTS0043389,6
RTS0043390,4
RTS0043391,3
RTS0043392,3
RTS0043393,6
RTS0043394,2
RTS0043395,3
RTS0043396,6
RTS0043397,2
RTS0043398,6
RTS0043399,2
RTS0043400,2
RTS0043401,2
RTS0043402,3
RTS0043403,2
RTS0043404,7
RTS0043405,3
RTS0043406,3
RTS0043407,2
RTS0043408,1
RTS0043409,7
RTS0043410,1
RTS0043411,2
RTS0043412,2
RTS0043413,2
RTS0043414,3
RTS0043416,2
RTS0043418,4
RTS0043419,1
RTS0043420,5
RTS0043421,2
RTS0043422,1
RTS0043423,4
RTS0043424,3
RTS0043425,5
RTS0043426,3
RTS0043427,4
RTS0043428,2
RTS0043429,3
RTS0043430,2
RTS0043431,4
RTS0043432,9
RTS0043433,3
RTS0043434,7
RTS0043435,1
RTS0043436,6
RTS0043437,6
RTS0043438,5
RTS0043439,7
RTS0043440,2
RTS0043441,1
RTS0043442,4
RTS0043443,2
RTS0043444,3
RTS0043445,3
RTS0043446,6
RTS0043447,2
RTS0043448,3
RTS0043449,1
RTS0043451,4
RTS0043452,4
RTS0043453,2
RTS0043454,2
RTS0043455,2
RTS0043456,4
RTS0043457,7
RTS0043458,4
RTS0043459,3
RTS0043460,4
RTS0043461,3
RTS0043462,2
RTS0043463,9
RTS0043464,3
RTS0043465,10
RTS0043466,5
RTS0043467,7
RTS0043468,4
RTS0043469,1
RTS0043470,4
RTS0043471,1
RTS0043472,7
RTS0043473,2
RTS0043474,6
RTS0043475,7
RTS0043476,1
RTS0043477,4
RTS0043478,5
RTS0043479,2
RTS0043480,3
RTS0043481,5
RTS0043483,10
RTS0043484,4
RTS0043485,4
RTS0043486,3
RTS0043487,4
RTS0043488,2
RTS0043489,3
RTS0043490,6
RTS0043491,3
RTS0043492,5
RTS0043493,4
RTS0043494,3
RTS0043495,5
RTS0043496,3
RTS0043497,5
RTS0043498,2
RTS0043499,4
RTS0043500,4
RTS0043501,6
RTS0043502,1
RTS0043503,2
RTS0043504,5
RTS0043505,3
RTS0043506,6
RTS0043507,4
RTS0043508,10
RTS0043509,4
RTS0043510,5
RTS0043511,2
RTS0043512,3
RTS0043513,1
RTS0043514,4
RTS0043515,2
RTS0043516,2
RTS0043517,1
RTS0043518,3
RTS0043519,4
RTS0043520,9
RTS0043521,5
RTS0043522,3
RTS0043523,3
RTS0043524,2
RTS0043525,5
RTS0043526,5
RTS0043527,3
RTS0043528,2
RTS0043529,2
RTS0043530,2
RTS0043531,5
RTS0043532,2
RTS0043533,3
RTS0043534,4
RTS0043535,1
RTS0043536,4
RTS0043537,3
RTS0043538,2
RTS0043539,2
RTS0043540,5
RTS0043541,6
RTS0043542,7
RTS0043543,3
RTS0043544,3
RTS0043545,3
RTS0043546,4
RTS0043547,4
RTS0043548,4
RTS0043549,10
RTS0043550,6
RTS0043551,4
RTS0043552,2
RTS0043553,3
RTS0043554,5
RTS0043555,4
RTS0043556,3
RTS0043557,2
RTS0043559,4
RTS0043560,2
RTS0043561,4
RTS0043562,5
RTS0043563,4
RTS0043564,1
RTS0043565,3
RTS0043566,7
RTS0043567,5
RTS0043568,2
RTS0043569,1
RTS0043570,1
RTS0043571,3
RTS0043572,8
RTS0043573,7
RTS0043574,4
RTS0043575,4
RTS0043576,2
RTS0043577,3
RTS0043578,3
RTS0043579,5
RTS0043580,1
RTS0043581,1
RTS0043582,1
RTS0043583,3
RTS0043584,3
RTS0043585,4
RTS0043586,5
RTS0043587,6
RTS0043588,3
RTS0043589,3
RTS0043590,4
RTS0043591,4
RTS0043592,2
RTS0043593,1
RTS0043594,4
RTS0043595,1
RTS0043596,2
RTS0043597,4
RTS0043598,1
RTS0043599,3
RTS0043600,4
RTS0043601,3
RTS0043602,4
RTS0043603,4
RTS0043604,1
RTS0043605,1
RTS0043606,4
RTS0043607,5
RTS0043608,4
RTS0043609,2
RTS0043610,4
RTS0043611,6
RTS0043612,1
RTS0043613,3
RTS0043614,6
RTS0043615,4
RTS0043616,5
RTS0043617,4
RTS0043618,2
RTS0043619,4
RTS0043620,2
RTS0043621,6
RTS0043622,2
RTS0043623,1
RTS0043624,4
RTS0043625,2
RTS0043627,4
RTS0043628,2
RTS0043629,3
RTS0043630,4
RTS0043631,1
RTS0043632,2
RTS0043633,5
RTS0043634,6
RTS0043635,5
RTS0043636,1
RTS0043637,5
RTS0043638,4
RTS0043639,4
RTS0043640,4
RTS0043641,5
RTS0043642,4
RTS0043643,5
RTS0043644,6
RTS0043645,2
RTS0043646,2
RTS0043647,3
RTS0043648,4
RTS0043649,2
RTS0043650,7
RTS0043651,2
RTS0043652,3
RTS0043654,3
RTS0043655,2
RTS0043657,4
RTS0043658,5
RTS0043659,4
RTS0043660,2
RTS0043661,3
RTS0043663,3
RTS0043664,4
RTS0043665,2
RTS0043666,3
RTS0043667,4
RTS0043668,3
RTS0043669,2
RTS0043670,3
RTS0043671,1
RTS0043672,5
RTS0043673,2
RTS0043674,1
RTS0043675,8
RTS0043676,1
RTS0043677,3
RTS0043679,3
RTS0043680,4
RTS0043681,3
RTS0043682,2
RTS0043683,4
RTS0043684,4
RTS0043685,5
RTS0043686,5
RTS0043687,1
RTS0043688,4
RTS0043689,3
RTS0043690,1
RTS0043691,4
RTS0043692,5
RTS0043693,2
RTS0043694,4
RTS0043695,5
RTS0043696,1
RTS0043697,6
RTS0043698,1
RTS0043699,5
RTS0043700,5
RTS0043701,3
RTS0043702,6
RTS0043703,2
RTS0043704,3
RTS0043706,3
RTS0043707,6
RTS0043708,4
RTS0043709,4
RTS0043710,6
RTS0043711,3
RTS0043712,2
RTS0043713,2
RTS0043714,3
RTS0043715,1
RTS0043716,2
RTS0043717,5
RTS0043718,4
RTS0043719,4
RTS0043720,2
RTS0043721,3
RTS0043722,4
RTS0043723,2
RTS0043724,1
RTS0043725,3
RTS0043726,2
RTS0043727,1
RTS0043728,3
RTS0043729,2
RTS0043730,4
RTS0043731,1
RTS0043732,1
RTS0043733,1
RTS0043734,8
RTS0043735,5
RTS0043737,3
RTS0043738,3
RTS0043739,6
RTS0043740,3
RTS0043741,6
RTS0043742,4
RTS0043743,5
RTS0043744,2
RTS0043745,1
RTS0043746,2
RTS0043747,3
RTS0043748,3
RTS0043749,3
RTS0043750,4
RTS0043751,4
RTS0043752,3
RTS0043753,2
RTS0043754,1
RTS0043755,7
RTS0043756,2
RTS0043757,5
RTS0043758,3
RTS0043759,5
RTS0043760,2
RTS0043761,6
RTS0043762,5
RTS0043763,4
RTS0043764,1
RTS0043765,2
RTS0043766,1
RTS0043767,2
RTS0043768,2
RTS0043769,3
RTS0043770,1
RTS0043771,4
RTS0043772,4
RTS0043773,2
RTS0043774,5
RTS0043775,1
RTS0043776,2
RTS0043777,1
RTS0043778,1
RTS0043779,4
RTS0043780,6
RTS0043781,3
RTS0043782,4
RTS0043783,3
RTS0043784,3
RTS0043785,2
RTS0043786,5
RTS0043787,7
RTS0043788,2
RTS0043789,5
RTS0043790,5
RTS0043791,1
RTS0043792,3
RTS0043793,4
RTS0043794,1
RTS0043795,4
RTS0043796,1
RTS0043797,3
RTS0043798,5
RTS0043799,3
RTS0043800,1
RTS0043801,1
RTS0043802,3
RTS0043803,2
RTS0043804,5
RTS0043806,3
RTS0043807,2
RTS0043808,5
RTS0043809,1
RTS0043810,2
RTS0043811,3
RTS0043812,1
RTS0043813,2
RTS0043814,3
RTS0043815,3
RTS0043816,2
RTS0043817,2
RTS0043818,2
RTS0043819,3
RTS0043820,4
RTS0043821,5
RTS0043822,4
RTS0043823,3
RTS0043824,3
RTS0043825,3
RTS0043826,1
RTS0043827,3
RTS0043828,7
RTS0043829,5
RTS0043830,13
RTS0043831,4
RTS0043832,1
RTS0043833,3
RTS0043834,1
RTS0043835,1
RTS0043836,2
RTS0043837,3
RTS0043838,3
RTS0043839,2
RTS0043841,4
RTS0043842,2
RTS0043844,4
RTS0043845,3
RTS0043847,4
RTS0043848,3
RTS0043849,5
RTS0043850,4
RTS0043851,5
RTS0043852,8
RTS0043853,5
RTS0043854,5
RTS0043856,3
RTS0043858,2
RTS0043859,5
RTS0043860,2
RTS0043861,6
RTS0043862,7
RTS0043863,9
RTS0043864,4
RTS0043865,4
RTS0043866,6
RTS0043867,5
RTS0043868,4
RTS0043869,1
RTS0043870,3
RTS0043871,8
RTS0043872,5
RTS0043873,5
RTS0043874,3
RTS0043875,4
RTS0043876,1
RTS0043877,5
RTS0043878,6
RTS0043879,5
RTS0043880,7
RTS0043881,3
RTS0043882,7
RTS0043883,3
RTS0043884,3
RTS0043885,4
RTS0043886,4
RTS0043887,3
RTS0043888,3
RTS0043889,1
RTS0043890,3
RTS0043891,7
RTS0043892,8
RTS0043893,8
RTS0043894,4
RTS0043895,5
RTS0043896,6
RTS0043897,7
RTS0043898,7
RTS0043899,3
RTS0043900,3
RTS0043901,4
RTS0043902,1
RTS0043903,5
RTS0043904,4
RTS0043905,5
RTS0043906,2
RTS0043907,5
RTS0043908,1
RTS0043909,4
RTS0043910,8
RTS0043911,5
RTS0043912,10
RTS0043913,3
RTS0043914,3
RTS0043915,3
RTS0043916,4
RTS0043917,2
RTS0043918,2
RTS0043919,5
RTS0043920,8
RTS0043921,5
RTS0043922,6
RTS0043923,3
RTS0043924,5
RTS0043925,8
RTS0043926,5
RTS0043927,3
RTS0043928,1
RTS0043929,6
RTS0043930,1
RTS0043931,1
RTS0043932,5
RTS0043933,3
RTS0043934,4
RTS0043935,4
RTS0043936,4
RTS0043937,3
RTS0043938,5
RTS0043939,4
RTS0043940,1
RTS0043941,4
RTS0043942,1
RTS0043943,3
RTS0043944,6
RTS0043945,5
RTS0043946,3
RTS0043947,2
RTS0043948,3
RTS0043949,5
RTS0043950,2
RTS0043951,5
RTS0043952,2
RTS0043953,4
RTS0043954,5
RTS0043955,4
RTS0043956,3
RTS0043957,3
RTS0043958,5
RTS0043959,3
RTS0043960,5
RTS0043961,3
RTS0043962,1
RTS0043963,7
RTS0043965,1
RTS0043966,3
RTS0043967,4
RTS0043968,5
RTS0043969,6
RTS0043970,3
RTS0043971,3
RTS0043972,4
RTS0043973,8
RTS0043974,3
RTS0043975,4
RTS0043976,1
RTS0043977,4
RTS0043978,6
RTS0043979,2
RTS0043980,6
RTS0043983,5
RTS0043984,3
RTS0043985,3
RTS0043986,6
RTS0043987,3
RTS0043988,2
RTS0043989,1
RTS0043990,3
RTS0043991,4
RTS0043992,3
RTS0043993,4
RTS0043994,2
RTS0043996,3
RTS0043997,3
RTS0043998,2
RTS0043999,1
RTS0044000,2
RTS0044001,8
RTS0044002,2
RTS0044003,2
RTS0044004,4
RTS0044005,3
RTS0044006,6
RTS0044007,4
RTS0044008,3
RTS0044009,3
RTS0044010,3
RTS0044011,7
RTS0044012,7
RTS0044013,7
RTS0044014,3
RTS0044015,6
RTS0044016,5
RTS0044017,7
RTS0044018,1
RTS0044019,6
RTS0044020,5
RTS0044021,1
RTS0044022,2
RTS0044023,1
RTS0044024,3
RTS0044025,7
RTS0044026,3
RTS0044027,3
RTS0044028,4
RTS0044030,1
RTS0044031,1
RTS0044032,1
RTS0044033,2
RTS0044034,5
RTS0044035,1
RTS0044036,5
RTS0044037,7
RTS0044038,1
RTS0044039,5
RTS0044040,3
RTS0044041,2
RTS0044042,4
RTS0044043,3
RTS0044044,4
RTS0044045,4
RTS0044046,4
RTS0044047,5
RTS0044048,3
RTS0044049,1
RTS0044050,3
RTS0044051,4
RTS0044052,1
RTS0044053,2
RTS0044054,5
RTS0044055,3
RTS0044056,4
RTS0044057,4
RTS0044058,2
RTS0044059,4
RTS0044060,5
RTS0044061,3
RTS0044062,3
RTS0044063,3
RTS0044064,3
RTS0044065,3
RTS0044067,4
RTS0044068,2
RTS0044069,1
RTS0044070,2
RTS0044071,4
RTS0044072,4
RTS0044073,4
RTS0044074,2
RTS0044075,5
RTS0044076,4
RTS0044077,2
RTS0044078,3
RTS0044079,7
RTS0044080,2
RTS0044081,4
RTS0044082,1
RTS0044083,6
RTS0044084,3
RTS0044085,2
RTS0044086,1
RTS0044087,6
RTS0044088,5
RTS0044089,4
RTS0044090,6
RTS0044091,3
RTS0044092,5
RTS0044094,4
RTS0044096,2
RTS0044097,2
RTS0044098,2
RTS0044099,3
RTS0044100,13
RTS0044101,3
RTS0044102,5
RTS0044103,3
RTS0044104,4
RTS0044105,3
RTS0044106,2
RTS0044107,3
RTS0044108,1
RTS0044109,3
RTS0044110,5
RTS0044111,3
RTS0044112,7
RTS0044113,2
RTS0044114,6
RTS0044115,5
RTS0044116,1
RTS0044117,1
RTS0044118,4
RTS0044119,1
RTS0044120,4
RTS0044121,5
RTS0044122,6
RTS0044123,4
RTS0044124,3
RTS0044125,2
RTS0044126,5
RTS0044127,6
RTS0044128,3
RTS0044129,2
RTS0044130,7
RTS0044131,3
RTS0044132,3
RTS0044133,1
RTS0044134,6
RTS0044135,3
RTS0044136,4
RTS0044137,2
RTS0044138,5
RTS0044139,5
RTS0044140,8
RTS0044141,4
RTS0044142,4
RTS0044143,5
RTS0044144,3
RTS0044145,3
RTS0044146,1
RTS0044147,4
RTS0044148,2
RTS0044149,6
RTS0044150,2
RTS0044151,7
RTS0044152,5
RTS0044154,2
RTS0044155,11
RTS0044156,2
RTS0044157,2
RTS0044158,1
RTS0044159,3
RTS0044160,3
RTS0044161,2
RTS0044162,3
RTS0044163,5
RTS0044164,2
RTS0044165,4
RTS0044166,1
RTS0044167,1
RTS0044168,5
RTS0044169,4
RTS0044170,3
RTS0044171,1
RTS0044172,8
RTS0044173,3
RTS0044174,5
RTS0044175,1
RTS0044176,4
RTS0044177,4
RTS0044178,1
RTS0044180,4
RTS0044181,2
RTS0044182,3
RTS0044183,3
RTS0044184,6
RTS0044185,6
RTS0044186,4
RTS0044187,2
RTS0044188,5
RTS0044189,6
RTS0044190,6
RTS0044191,4
RTS0044192,6
RTS0044193,2
RTS0044194,6
RTS0044198,4
RTS0044199,4
RTS0044200,3
RTS0044206,5
RTS0044207,6
RTS0044208,3
RTS0044209,2
RTS0044210,2
RTS0044211,8
RTS0044212,6
RTS0044213,3
RTS0044214,4
RTS0044215,5
RTS0044216,5
RTS0044217,4
RTS0044218,5
RTS0044219,3
RTS0044220,4
RTS0044221,6
RTS0044222,4
RTS0044223,3
RTS0044224,4
RTS0044225,4
RTS0044226,6
RTS0044227,3
RTS0044228,4
RTS0044229,1
RTS0044230,5
RTS0044231,4
RTS0044232,4
RTS0044233,4
RTS0044234,3
RTS0044235,1
RTS0044236,7
RTS0044237,5
RTS0044238,2
RTS0044239,3
RTS0044240,7
RTS0044241,1
RTS0044242,2
RTS0044243,1
RTS0044244,3
RTS0044245,4
RTS0044246,3
RTS0044248,4
RTS0044249,1
RTS0044250,1
RTS0044251,1
RTS0044252,2
RTS0044253,1
RTS0044254,3
RTS0044255,9
RTS0044256,3
RTS0044257,5
RTS0044258,3
RTS0044259,4
RTS0044260,5
RTS0044261,5
RTS0044262,4
RTS0044263,4
RTS0044264,8
RTS0044265,5
RTS0044266,7
RTS0044267,1
RTS0044268,5
RTS0044269,5
RTS0044270,1
RTS0044271,4
RTS0044272,4
RTS0044273,4
RTS0044274,5
RTS0044275,5
RTS0044276,2
RTS0044277,2
RTS0044278,3
RTS0044279,7
RTS0044280,1
RTS0044281,3
RTS0044282,7
RTS0044283,3
RTS0044284,7
RTS0044285,6
RTS0044287,5
RTS0044288,5
RTS0044289,4
RTS0044290,4
RTS0044291,5
RTS0044292,3
RTS0044293,6
RTS0044294,4
RTS0044295,3
RTS0044296,2
RTS0044297,1
RTS0044298,3
RTS0044299,7
RTS0044300,6
RTS0044301,5
RTS0044302,1
RTS0044303,6
RTS0044304,1
RTS0044305,3
RTS0044306,2
RTS0044307,2
RTS0044308,5
RTS0044309,4
RTS0044310,6
RTS0044311,4
RTS0044312,3
RTS0044314,3
RTS0044315,4
RTS0044316,3
RTS0044317,2
RTS0044318,2
RTS0044319,4
RTS0044321,2
RTS0044322,3
RTS0044323,4
RTS0044324,3
RTS0044325,3
RTS0044326,3
RTS0044327,4
RTS0044328,2
RTS0044329,6
RTS0044330,5
RTS0044333,5
RTS0044334,5
RTS0044335,5
RTS0044336,3
RTS0044337,1
RTS0044338,7
RTS0044339,6
RTS0044340,4
RTS0044341,5
RTS0044342,2
RTS0044343,2
RTS0044344,6
RTS0044345,3
RTS0044346,4
RTS0044347,6
RTS0044348,2
RTS0044349,3
RTS0044350,6
RTS0044351,7
RTS0044352,3
RTS0044353,5
RTS0044354,3
RTS0044355,4
RTS0044356,5
RTS0044357,1
RTS0044358,4
RTS0044359,6
RTS0044360,2
RTS0044361,1
RTS0044362,4
RTS0044363,6
RTS0044364,3
RTS0044365,1
RTS0044366,4
RTS0044367,1
RTS0044368,5
RTS0044369,4
RTS0044370,7
RTS0044371,8
RTS0044372,4
RTS0044373,8
RTS0044374,3
RTS0044375,4
RTS0044376,1
RTS0044377,3
RTS0044378,6
RTS0044379,5
RTS0044380,5
RTS0044381,3
RTS0044382,5
RTS0044383,3
RTS0044384,4
RTS0044385,4
RTS0044386,7
RTS0044387,2
RTS0044388,1
RTS0044389,3
RTS0044390,7
RTS0044391,6
RTS0044392,10
RTS0044393,9
RTS0044394,1
RTS0044395,4
RTS0044396,2
RTS0044397,5
RTS0044399,4
RTS0044400,4
RTS0044401,5
RTS0044402,2
RTS0044403,3
RTS0044404,4
RTS0044405,3
RTS0044406,3
RTS0044407,4
RTS0044408,3
RTS0044409,4
RTS0044410,2
RTS0044411,2
RTS0044412,4
RTS0044413,6
RTS0044414,3
RTS0044415,5
RTS0044416,2
RTS0044417,4
RTS0044418,6
RTS0044419,8
RTS0044420,1
RTS0044421,1
RTS0044422,2
RTS0044423,3
RTS0044424,6
RTS0044425,7
RTS0044426,2
RTS0044427,4
RTS0044428,4
RTS0044429,5
RTS0044430,5
RTS0044431,4
RTS0044432,9
RTS0044433,6
RTS0044434,10
RTS0044435,4
RTS0044436,6
RTS0044437,3
RTS0044438,5
RTS0044439,1
RTS0044440,5
RTS0044441,3
RTS0044442,3
RTS0044443,6
RTS0044444,11
RTS0044445,1
RTS0044446,6
RTS0044447,8
RTS0044448,3
RTS0044449,3
RTS0044450,1
RTS0044451,6
RTS0044452,8
RTS0044453,5
RTS0044454,6
RTS0044455,2
RTS0044456,8
RTS0044457,3
RTS0044458,7
RTS0044459,1
RTS0044460,4
RTS0044461,6
RTS0044462,2
RTS0044463,6
RTS0044464,5
RTS0044465,6
RTS0044466,5
RTS0044467,3
RTS0044468,3
RTS0044469,5
RTS0044470,7
RTS0044471,7
RTS0044472,3
RTS0044473,7
RTS0044474,3
RTS0044475,7
RTS0044476,4
RTS0044477,4
RTS0044478,7
RTS0044479,7
RTS0044480,3
RTS0044481,8
RTS0044482,5
RTS0044483,3
RTS0044484,4
RTS0044485,2
RTS0044486,6
RTS0044487,6
RTS0044488,5
RTS0044489,5
RTS0044490,2
RTS0044491,3
RTS0044492,6
RTS0044493,3
RTS0044494,4
RTS0044495,4
RTS0044496,1
RTS0044497,5
RTS0044498,6
RTS0044499,5
RTS0044500,5
RTS0044501,6
RTS0044502,6
RTS0044503,5
RTS0044504,5
RTS0044505,5
RTS0044506,3
RTS0044507,4
RTS0044508,11
RTS0044509,7
RTS0044510,2
RTS0044511,3
RTS0044512,2
RTS0044513,5
RTS0044514,4
RTS0044515,4
RTS0044516,2
RTS0044517,3
RTS0044518,6
RTS0044519,6
RTS0044520,6
RTS0044521,8
RTS0044523,6
RTS0044524,6
RTS0044525,2
RTS0044526,1
RTS0044527,6
RTS0044528,5
RTS0044529,2
RTS0044530,3
RTS0044531,6
RTS0044532,4
RTS0044533,4
RTS0044534,1
RTS0044535,3
RTS0044536,4
RTS0044537,4
RTS0044538,4
RTS0044539,2
RTS0044540,6
RTS0044541,1
RTS0044542,2
RTS0044543,6
RTS0044544,3
RTS0044545,3
RTS0044546,1
RTS0044547,2
RTS0044548,4
RTS0044549,7
RTS0044550,6
RTS0044552,7
RTS0044553,6
RTS0044555,1
RTS0044556,5
RTS0044557,4
RTS0044558,3
RTS0044559,3
RTS0044560,2
RTS0044561,3
RTS0044562,5
RTS0044563,2
RTS0044564,2
RTS0044565,1
RTS0044566,3
RTS0044567,4
RTS0044568,5
RTS0044569,4
RTS0044570,1
RTS0044571,2
RTS0044572,1
RTS0044573,4
RTS0044574,3
RTS0044575,5
RTS0044576,2
RTS0044577,4
RTS0044578,5
RTS0044579,1
RTS0044580,2
RTS0044581,4
RTS0044582,10
RTS0044583,4
RTS0044584,5
RTS0044585,3
RTS0044586,2
RTS0044587,1
RTS0044588,4
RTS0044589,1
RTS0044590,4
RTS0044591,5
RTS0044592,2
RTS0044593,3
RTS0044594,5
RTS0044595,2
RTS0044596,2
RTS0044597,4
RTS0044598,2
RTS0044599,2
RTS0044600,4
RTS0044601,2
RTS0044602,3
RTS0044603,2
RTS0044604,5
RTS0044605,4
RTS0044606,2
RTS0044607,3
RTS0044608,3
RTS0044609,2
RTS0044610,4
RTS0044611,5
RTS0044612,1
RTS0044613,2
RTS0044614,6
RTS0044616,2
RTS0044617,7
RTS0044618,4
RTS0044619,2
RTS0044620,4
RTS0044621,5
RTS0044622,4
RTS0044623,3
RTS0044624,5
RTS0044625,5
RTS0044626,5
RTS0044627,4
RTS0044628,5
RTS0044629,4
RTS0044630,3
RTS0044631,8
RTS0044632,1
RTS0044633,5
RTS0044634,7
RTS0044635,2
RTS0044636,2
RTS0044637,2
RTS0044638,1
RTS0044639,3
RTS0044640,2
RTS0044641,2
RTS0044642,2
RTS0044643,2
RTS0044644,4
RTS0044645,2
RTS0044647,3
RTS0044648,2
RTS0044649,4
RTS0044650,2
RTS0044651,5
RTS0044652,4
RTS0044653,3
RTS0044654,3
RTS0044655,1
RTS0044656,4
RTS0044657,1
RTS0044658,2
RTS0044659,3
RTS0044660,6
RTS0044661,8
RTS0044662,2
RTS0044663,5
RTS0044664,3
RTS0044665,10
RTS0044666,4
RTS0044667,1
RTS0044668,1
RTS0044669,4
RTS0044670,1
RTS0044671,1
RTS0044672,7
RTS0044673,9
RTS0044674,3
RTS0044675,1
RTS0044676,1
RTS0044677,3
RTS0044679,5
RTS0044680,3
RTS0044681,6
RTS0044682,4
RTS0044683,5
RTS0044684,4
RTS0044685,5
RTS0044686,4
RTS0044687,6
RTS0044688,2
RTS0044689,3
RTS0044690,5
RTS0044692,2
RTS0044693,3
RTS0044694,3
RTS0044695,3
RTS0044696,2
RTS0044697,6
RTS0044698,1
RTS0044699,2
RTS0044700,3
RTS0044701,5
RTS0044702,1
RTS0044703,5
RTS0044704,4
RTS0044705,2
RTS0044706,6
RTS0044707,4
RTS0044708,1
RTS0044709,3
RTS0044710,3
RTS0044711,2
RTS0044712,2
RTS0044714,7
RTS0044715,1
RTS0044716,1
RTS0044717,5
RTS0044718,5
RTS0044719,3
RTS0044720,3
RTS0044721,4
RTS0044722,3
RTS0044724,2
RTS0044725,3
RTS0044726,5
RTS0044727,7
RTS0044728,3
RTS0044729,5
RTS0044730,4
RTS0044731,5
RTS0044732,7
RTS0044733,3
RTS0044734,1
RTS0044735,8
RTS0044736,3
RTS0044737,3
RTS0044738,4
RTS0044739,3
RTS0044740,2
RTS0044741,1
RTS0044742,2
RTS0044743,7
RTS0044744,4
RTS0044745,3
RTS0044746,14
RTS0044747,5
RTS0044748,3
RTS0044749,3
RTS0044750,7
RTS0044751,1
RTS0044752,4
RTS0044753,3
RTS0044754,5
RTS0044755,8
RTS0044756,4
RTS0044757,2
RTS0044758,6
RTS0044759,2
RTS0044760,6
RTS0044761,2
RTS0044762,6
RTS0044764,3
RTS0044765,2
RTS0044766,1
RTS0044767,4
RTS0044768,8
RTS0044769,1
RTS0044770,2
RTS0044771,2
RTS0044772,6
RTS0044773,3
RTS0044774,3
RTS0044775,2
RTS0044776,4
RTS0044777,3
RTS0044778,3
RTS0044779,4
RTS0044780,6
RTS0044781,4
RTS0044782,3
RTS0044783,5
RTS0044784,1
RTS0044785,2
RTS0044786,3
RTS0044787,2
RTS0044788,2
RTS0044789,1
RTS0044790,4
RTS0044791,2
RTS0044792,4
RTS0044793,7
RTS0044794,3
RTS0044795,6
RTS0044796,1
RTS0044797,4
RTS0044798,5
RTS0044799,4
RTS0044800,7
RTS0044802,2
RTS0044803,3
RTS0044804,3
RTS0044805,7
RTS0044806,5
RTS0044807,1
RTS0044808,2
RTS0044809,4
RTS0044810,1
RTS0044811,4
RTS0044812,3
RTS0044813,8
RTS0044814,4
RTS0044815,3
RTS0044816,4
RTS0044817,7
RTS0044818,4
RTS0044819,4
RTS0044820,6
RTS0044821,2
RTS0044822,2
RTS0044823,7
RTS0044824,4
RTS0044825,3
RTS0044826,3
RTS0044827,2
RTS0044828,7
RTS0044829,8
RTS0044830,5
RTS0044831,2
RTS0044832,2
RTS0044833,4
RTS0044834,4
RTS0044835,4
RTS0044836,4
RTS0044837,3
RTS0044838,3
RTS0044839,2
RTS0044840,2
RTS0044841,3
RTS0044842,3
RTS0044843,1
RTS0044844,3
RTS0044845,4
RTS0044846,1
RTS0044847,4
RTS0044848,3
RTS0044849,7
RTS0044850,4
RTS0044851,3
RTS0044853,3
RTS0044854,5
RTS0044855,4
RTS0044856,4
RTS0044857,5
RTS0044858,2
RTS0044859,6
RTS0044861,4
RTS0044862,3
RTS0044863,3
RTS0044864,2
RTS0044865,3
RTS0044866,5
RTS0044867,6
RTS0044868,4
RTS0044869,6
RTS0044870,2
RTS0044871,3
RTS0044873,3
RTS0044874,2
RTS0044875,7
RTS0044876,4
RTS0044877,8
RTS0044879,6
RTS0044880,3
RTS0044881,4
RTS0044882,5
RTS0044883,5
RTS0044884,7
RTS0044885,4
RTS0044886,6
RTS0044887,3
RTS0044888,1
RTS0044889,2
RTS0044890,4
RTS0044891,2
RTS0044892,3
RTS0044893,2
RTS0044894,5
RTS0044895,4
RTS0044896,2
RTS0044897,3
RTS0044898,3
RTS0044899,2
RTS0044900,4
RTS0044901,6
RTS0044902,3
RTS0044903,7
RTS0044904,5
RTS0044905,4
RTS0044906,6
RTS0044907,3
RTS0044908,4
RTS0044909,5
RTS0044910,5
RTS0044911,7
RTS0044912,6
RTS0044913,3
RTS0044914,5
RTS0044915,2
RTS0044916,1
RTS0044917,4
RTS0044918,7
RTS0044919,1
RTS0044920,2
RTS0044921,6
RTS0044922,8
RTS0044923,2
RTS0044924,5
RTS0044925,3
RTS0044926,3
RTS0044927,2
RTS0044928,7
RTS0044929,4
RTS0044930,6
RTS0044931,2
RTS0044932,5
RTS0044933,2
RTS0044934,3
RTS0044935,2
RTS0044936,9
RTS0044937,4
RTS0044938,4
RTS0044939,4
RTS0044940,5
RTS0044941,5
RTS0044942,2
RTS0044943,2
RTS0044944,4
RTS0044945,3
RTS0044946,5
RTS0044947,2
RTS0044948,5
RTS0044949,3
RTS0044950,5
RTS0044951,3
RTS0044952,2
RTS0044953,2
RTS0044955,4
RTS0044956,7
RTS0044957,2
RTS0044958,6
RTS0044959,1
RTS0044960,3
RTS0044961,5
RTS0044962,2
RTS0044963,2
RTS0044964,3
RTS0044965,1
RTS0044966,4
RTS0044967,6
RTS0044968,6
RTS0044969,1
RTS0044970,6
RTS0044971,2
RTS0044972,6
RTS0044974,5
RTS0044976,7
RTS0044977,3
RTS0044978,3
RTS0044979,4
RTS0044980,2
RTS0044981,5
RTS0044982,5
RTS0044983,4
RTS0044984,1
RTS0044985,6
RTS0044986,2
RTS0044987,2
RTS0044988,3
RTS0044989,2
RTS0044990,3
RTS0044991,2
RTS0044992,3
RTS0044993,4
RTS0044994,3
RTS0044995,10
RTS0044996,1
RTS0044997,4
RTS0044998,4
RTS0044999,7
RTS0045000,7
RTS0045001,6
RTS0045002,6
RTS0045003,2
RTS0045004,8
RTS0045005,4
RTS0045006,4
RTS0045007,5
RTS0045009,3
RTS0045010,4
RTS0045011,4
RTS0045012,2
RTS0045013,5
RTS0045014,7
RTS0045015,3
RTS0045016,7
RTS0045017,5
RTS0045018,6
RTS0045019,3
RTS0045020,2
RTS0045021,5
RTS0045022,2
RTS0045023,1
RTS0045025,7
RTS0045026,3
RTS0045027,1
RTS0045028,6
RTS0045029,3
RTS0045030,8
RTS0045032,3
RTS0045033,4
RTS0045034,4
RTS0045035,6
RTS0045036,4
RTS0045038,3
RTS0045039,2
RTS0045040,2
RTS0045041,5
RTS0045042,2
RTS0045043,4
RTS0045044,6
RTS0045045,6
RTS0045046,4
RTS0045047,4
RTS0045048,3
RTS0045049,4
RTS0045050,4
RTS0045051,6
RTS0045052,3
RTS0045054,6
RTS0045055,4
RTS0045056,2
RTS0045057,7
RTS0045058,8
RTS0045059,3
RTS0045060,5
RTS0045061,2
RTS0045063,7
RTS0045064,4
RTS0045065,5
RTS0045066,6
RTS0045067,4
RTS0045068,2
RTS0045069,2
RTS0045070,5
RTS0045071,2
RTS0045072,3
RTS0045073,1
RTS0045074,3
RTS0045075,2
RTS0045076,3
RTS0045077,3
RTS0045078,9
RTS0045079,2
RTS0045080,1
RTS0045081,2
RTS0045082,1
RTS0045083,5
RTS0045084,5
RTS0045085,2
RTS0045086,5
RTS0045088,4
RTS0045089,3
RTS0045090,3
RTS0045091,1
RTS0045092,3
RTS0045093,2
RTS0045094,3
RTS0045095,2
RTS0045096,2
RTS0045098,1
RTS0045099,1
RTS0045100,2
RTS0045101,3
RTS0045102,2
RTS0045103,4
RTS0045104,1
RTS0045105,1
RTS0045106,4
RTS0045107,1
RTS0045108,2
RTS0045109,4
RTS0045110,1
RTS0045111,7
RTS0045112,4
RTS0045113,3
RTS0045114,1
RTS0045115,2
RTS0045116,2
RTS0045117,2
RTS0045118,4
RTS0045119,3
RTS0045120,4
RTS0045121,4
RTS0045122,5
RTS0045123,11
RTS0045124,2
RTS0045125,4
RTS0045126,3
RTS0045127,3
RTS0045128,5
RTS0045129,2
RTS0045130,6
RTS0045131,3
RTS0045132,3
RTS0045133,5
RTS0045134,4
RTS0045135,4
RTS0045136,5
RTS0045137,5
RTS0045138,5
RTS0045139,6
RTS0045140,5
RTS0045141,5
RTS0045142,3
RTS0045143,5
RTS0045144,5
RTS0045145,1
RTS0045146,1
RTS0045147,1
RTS0045148,2
RTS0045149,4
RTS0045150,8
RTS0045151,3
RTS0045152,2
RTS0045153,1
RTS0045154,1
RTS0045155,4
RTS0045156,2
RTS0045157,5
RTS0045158,2
RTS0045159,3
RTS0045160,5
RTS0045161,3
RTS0045162,5
RTS0045163,3
RTS0045164,4
RTS0045165,3
RTS0045166,6
RTS0045167,3
RTS0045168,2
RTS0045169,8
RTS0045170,4
RTS0045171,2
RTS0045172,1
RTS0045173,5
RTS0045174,5
RTS0045175,3
RTS0045176,2
RTS0045177,7
RTS0045178,6
RTS0045179,3
RTS0045180,2
RTS0045181,1
RTS0045182,1
RTS0045183,3
RTS0045184,4
RTS0045185,5
RTS0045186,2
RTS0045187,5
RTS0045188,5
RTS0045189,2
RTS0045190,9
RTS0045192,2
RTS0045193,2
RTS0045194,4
RTS0045195,2
RTS0045196,3
RTS0045197,1
RTS0045198,4
RTS0045199,3
RTS0045200,2
RTS0045201,4
RTS0045202,3
RTS0045203,2
RTS0045204,1
RTS0045205,4
RTS0045207,1
RTS0045208,6
RTS0045209,5
RTS0045210,6
RTS0045211,2
RTS0045212,5
RTS0045213,5
RTS0045214,8
RTS0045215,3
RTS0045216,3
RTS0045217,3
RTS0045218,6
RTS0045219,2
RTS0045220,4
RTS0045221,2
RTS0045222,2
RTS0045223,3
RTS0045224,2
RTS0045225,4
RTS0045226,2
RTS0045227,4
RTS0045228,5
RTS0045229,3
RTS0045230,2
RTS0045231,3
RTS0045232,1
RTS0045233,6
RTS0045234,1
RTS0045235,1
RTS0045236,5
RTS0045237,6
RTS0045238,2
RTS0045239,3
RTS0045240,5
RTS0045241,4
RTS0045242,6
RTS0045243,5
RTS0045244,5
RTS0045245,5
RTS0045246,4
RTS0045247,6
RTS0045248,1
RTS0045249,3
RTS0045250,1
RTS0045251,5
RTS0045252,1
RTS0045253,7
RTS0045254,5
RTS0045255,4
RTS0045256,5
RTS0045257,10
RTS0045258,1
RTS0045259,7
RTS0045260,1
RTS0045261,5
RTS0045262,4
RTS0045263,2
RTS0045264,4
RTS0045265,3
RTS0045266,6
RTS0045267,7
RTS0045268,2
RTS0045269,8
RTS0045270,2
RTS0045271,9
RTS0045272,1
RTS0045273,6
RTS0045274,3
RTS0045275,3
RTS0045276,2
RTS0045277,7
RTS0045278,5
RTS0045279,4
RTS0045280,2
RTS0045281,4
RTS0045282,7
RTS0045283,4
RTS0045284,3
RTS0045285,5
RTS0045286,2
RTS0045287,5
RTS0045288,10
RTS0045289,2
RTS0045290,4
RTS0045291,1
RTS0045292,1
RTS0045293,7
RTS0045294,3
RTS0045295,3
RTS0045296,4
RTS0045297,5
RTS0045298,5
RTS0045299,7
RTS0045300,3
RTS0045301,1
RTS0045302,4
RTS0045303,3
RTS0045304,1
RTS0045305,5
RTS0045306,3
RTS0045307,2
RTS0045308,1
RTS0045309,4
RTS0045310,8
RTS0045311,3
RTS0045312,2
RTS0045313,1
RTS0045314,1
RTS0045315,3
RTS0045316,8
RTS0045317,7
RTS0045318,3
RTS0045319,3
RTS0045320,1
RTS0045321,6
RTS0045322,3
RTS0045323,8
RTS0045324,7
RTS0045326,4
RTS0045327,7
RTS0045328,5
RTS0045329,7
RTS0045330,2
RTS0045331,3
RTS0045332,3
RTS0045333,3
RTS0045334,3
RTS0045335,4
RTS0045336,2
RTS0045337,4
RTS0045338,1
RTS0045339,3
RTS0045340,7
RTS0045341,4
RTS0045342,3
RTS0045343,3
RTS0045344,6
RTS0045345,1
RTS0045346,4
RTS0045347,4
RTS0045348,4
RTS0045349,10
RTS0045350,3
RTS0045351,2
RTS0045352,5
RTS0045353,4
RTS0045354,6
RTS0045355,4
RTS0045356,3
RTS0045357,6
RTS0045358,1
RTS0045359,6
RTS0045360,2
RTS0045361,3
RTS0045362,2
RTS0045363,5
RTS0045365,4
RTS0045366,1
RTS0045367,3
RTS0045368,5
RTS0045369,5
RTS0045370,3
RTS0045371,2
RTS0045372,2
RTS0045373,6
RTS0045374,5
RTS0045375,2
RTS0045376,2
RTS0045377,4
RTS0045378,3
RTS0045379,4
RTS0045380,2
RTS0045381,4
RTS0045382,3
RTS0045383,2
RTS0045384,2
RTS0045385,4
RTS0045386,2
RTS0045387,2
RTS0045388,2
RTS0045389,3
RTS0045390,8
RTS0045391,8
RTS0045392,5
RTS0045393,4
RTS0045396,7
RTS0045397,3
RTS0045398,3
RTS0045399,2
RTS0045400,4
RTS0045401,5
RTS0045402,1
RTS0045403,3
RTS0045405,3
RTS0045406,7
RTS0045407,2
RTS0045408,2
RTS0045409,2
RTS0045410,4
RTS0045411,4
RTS0045412,4
RTS0045413,3
RTS0045414,5
RTS0045415,1
RTS0045416,3
RTS0045417,1
RTS0045418,2
RTS0045419,4
RTS0045420,4
RTS0045421,3
RTS0045422,8
RTS0045423,8
RTS0045424,6
RTS0045425,6
RTS0045426,3
RTS0045427,4
RTS0045428,5
RTS0045429,2
RTS0045430,3
RTS0045431,2
RTS0045432,4
RTS0045433,4
RTS0045434,3
RTS0045435,4
RTS0045436,5
RTS0045437,3
RTS0045438,6
RTS0045439,4
RTS0045440,7
RTS0045441,3
RTS0045442,2
RTS0045443,2
RTS0045444,3
RTS0045445,4
RTS0045446,5
RTS0045447,5
RTS0045448,2
RTS0045449,4
RTS0045450,3
RTS0045452,3
RTS0045453,1
RTS0045454,2
RTS0045455,3
RTS0045456,2
RTS0045457,2
RTS0045458,2
RTS0045459,4
RTS0045460,5
RTS0045461,2
RTS0045462,3
RTS0045463,2
RTS0045465,5
RTS0045466,6
RTS0045467,4
RTS0045468,3
RTS0045469,4
RTS0045470,7
RTS0045471,3
RTS0045472,2
RTS0045474,9
RTS0045475,1
RTS0045476,2
RTS0045477,9
RTS0045480,3
RTS0045481,2
RTS0045482,6
RTS0045483,2
RTS0045484,5
RTS0045485,3
RTS0045486,1
RTS0045487,1
RTS0045488,5
RTS0045489,3
RTS0045490,2
RTS0045491,1
RTS0045492,3
RTS0045493,2
RTS0045494,3
RTS0045495,5
RTS0045496,4
RTS0045497,1
RTS0045498,3
RTS0045499,2
RTS0045500,2
RTS0045501,2
RTS0045502,6
RTS0045503,2
RTS0045504,3
RTS0045505,6
RTS0045506,6
RTS0045507,9
RTS0045508,6
RTS0045509,2
RTS0045510,1
RTS0045511,4
RTS0045512,5
RTS0045513,4
RTS0045514,9
RTS0045515,5
RTS0045517,5
RTS0045518,4
RTS0045519,3
RTS0045520,5
RTS0045521,2
RTS0045522,7
RTS0045523,3
RTS0045524,2
RTS0045525,4
RTS0045526,6
RTS0045527,2
RTS0045529,5
RTS0045530,4
RTS0045531,4
RTS0045533,3
RTS0045534,2
RTS0045535,3
RTS0045536,2
RTS0045537,4
RTS0045538,5
RTS0045539,3
RTS0045540,3
RTS0045541,4
RTS0045542,1
RTS0045543,1
RTS0045544,2
RTS0045545,3
RTS0045546,7
RTS0045548,1
RTS0045549,4
RTS0045550,6
RTS0045551,2
RTS0045552,5
RTS0045553,3
RTS0045554,2
RTS0045555,4
RTS0045556,4
RTS0045557,2
RTS0045558,3
RTS0045559,3
RTS0045560,6
RTS0045561,4
RTS0045562,4
RTS0045563,1
RTS0045564,4
RTS0045565,2
RTS0045566,3
RTS0045567,5
RTS0045568,3
RTS0045569,2
RTS0045570,4
RTS0045571,5
RTS0045572,3
RTS0045573,5
RTS0045574,1
RTS0045575,3
RTS0045576,4
RTS0045577,1
RTS0045578,4
RTS0045579,1
RTS0045580,5
RTS0045582,5
RTS0045583,10
RTS0045584,6
RTS0045585,3
RTS0045586,5
RTS0045587,3
RTS0045588,3
RTS0045589,5
RTS0045590,3
RTS0045592,2
RTS0045593,5
RTS0045594,4
RTS0045595,6
RTS0045596,2
RTS0045597,4
RTS0045598,7
RTS0045599,4
RTS0045600,1
RTS0045601,4
RTS0045602,6
RTS0045603,2
RTS0045604,7
RTS0045606,6
RTS0045607,1
RTS0045608,4
RTS0045609,1
RTS0045610,1
RTS0045611,3
RTS0045612,3
RTS0045613,7
RTS0045614,8
RTS0045615,3
RTS0045616,1
RTS0045617,3
RTS0045618,3
RTS0045619,3
RTS0045620,4
RTS0045621,3
RTS0045622,2
RTS0045623,4
RTS0045624,5
RTS0045625,2
RTS0045626,2
RTS0045627,5
RTS0045628,4
RTS0045629,6
RTS0045630,3
RTS0045631,6
RTS0045632,2
RTS0045633,3
RTS0045634,4
RTS0045635,1
RTS0045636,12
RTS0045637,4
RTS0045638,8
RTS0045639,3
RTS0045640,4
RTS0045641,1
RTS0045642,2
RTS0045643,4
RTS0045644,6
RTS0045645,3
RTS0045646,6
RTS0045647,5
RTS0045649,2
RTS0045650,3
RTS0045651,3
RTS0045652,5
RTS0045653,6
RTS0045654,5
RTS0045655,2
RTS0045656,4
RTS0045657,4
RTS0045658,1
RTS0045659,1
RTS0045660,3
RTS0045661,5
RTS0045662,3
RTS0045663,9
RTS0045664,7
RTS0045665,6
RTS0045666,2
RTS0045667,6
RTS0045668,3
RTS0045669,5
RTS0045670,6
RTS0045671,5
RTS0045672,3
RTS0045674,2
RTS0045675,4
RTS0045676,2
RTS0045677,5
RTS0045678,5
RTS0045679,1
RTS0045680,3
RTS0045681,1
RTS0045682,4
RTS0045683,4
RTS0045684,4
RTS0045685,4
RTS0045687,4
RTS0045688,2
RTS0045689,3
RTS0045690,2
RTS0045691,5
RTS0045692,2
RTS0045693,2
RTS0045694,2
RTS0045695,3
RTS0045696,6
RTS0045697,1
RTS0045698,4
RTS0045699,2
RTS0045700,3
RTS0045701,2
RTS0045702,4
RTS0045703,3
RTS0045704,5
RTS0045705,6
RTS0045706,1
RTS0045707,7
RTS0045708,3
RTS0045709,2
RTS0045710,2
RTS0045711,2
RTS0045712,1
RTS0045713,1
RTS0045714,6
RTS0045715,2
RTS0045716,4
RTS0045717,3
RTS0045718,3
RTS0045719,1
RTS0045720,5
RTS0045721,8
RTS0045722,2
RTS0045723,2
RTS0045724,4
RTS0045725,3
RTS0045726,3
RTS0045727,4
RTS0045728,10
RTS0045729,4
RTS0045731,4
RTS0045732,4
RTS0045733,4
RTS0045734,1
RTS0045735,2
RTS0045736,4
RTS0045737,9
RTS0045738,2
RTS0045739,4
RTS0045740,4
RTS0045741,3
RTS0045742,1
RTS0045743,3
RTS0045744,2
RTS0045745,1
RTS0045746,2
RTS0045747,4
RTS0045748,4
RTS0045749,1
RTS0045750,1
RTS0045751,4
RTS0045752,2
RTS0045753,2
RTS0045755,2
RTS0045756,3
RTS0045757,3
RTS0045758,5
RTS0045759,6
RTS0045760,8
RTS0045761,2
RTS0045762,2
RTS0045764,3
RTS0045765,2
RTS0045766,3
RTS0045767,6
RTS0045768,3
RTS0045769,2
RTS0045770,5
RTS0045771,2
RTS0045772,3
RTS0045773,3
RTS0045774,4
RTS0045775,2
RTS0045776,2
RTS0045777,1
RTS0045778,3
RTS0045779,4
RTS0045780,5
RTS0045781,4
RTS0045782,2
RTS0045783,4
RTS0045784,3
RTS0045785,4
RTS0045786,1
RTS0045787,5
RTS0045788,2
RTS0045789,2
RTS0045790,1
RTS0045792,6
RTS0045793,5
RTS0045794,2
RTS0045795,2
RTS0045796,5
RTS0045797,4
RTS0045798,1
RTS0045800,3
RTS0045801,2
RTS0045802,1
RTS0045803,2
RTS0045805,3
RTS0045806,3
RTS0045807,3
RTS0045808,3
RTS0045809,2
RTS0045810,1
RTS0045811,2
RTS0045812,1
RTS0045813,5
RTS0045814,3
RTS0045815,1
RTS0045816,4
RTS0045818,3
RTS0045819,7
RTS0045820,5
RTS0045821,3
RTS0045822,6
RTS0045823,3
RTS0045824,5
RTS0045825,9
RTS0045826,5
RTS0045828,2
RTS0045829,5
RTS0045830,2
RTS0045831,6
RTS0045832,5
RTS0045833,4
RTS0045834,5
RTS0045835,2
RTS0045836,4
RTS0045837,7
RTS0045838,1
RTS0045840,4
RTS0045841,7
RTS0045842,1
RTS0045843,1
RTS0045844,3
RTS0045845,6
RTS0045846,4
RTS0045848,2
RTS0045849,5
RTS0045851,3
RTS0045852,3
RTS0045853,4
RTS0045854,4
RTS0045855,3
RTS0045856,3
RTS0045857,3
RTS0045858,3
RTS0045859,2
RTS0045860,3
RTS0045861,3
RTS0045862,11
RTS0045863,4
RTS0045864,5
RTS0045865,4
RTS0045866,2
RTS0045867,2
RTS0045868,5
RTS0045869,3
RTS0045870,2
RTS0045871,5
RTS0045872,7
RTS0045874,6
RTS0045875,3
RTS0045876,1
RTS0045877,4
RTS0045878,1
RTS0045879,7
RTS0045880,3
RTS0045881,2
RTS0045882,1
RTS0045883,6
RTS0045884,6
RTS0045885,1
RTS0045886,7
RTS0045887,1
RTS0045888,4
RTS0045889,2
RTS0045890,1
RTS0045891,2
RTS0045892,6
RTS0045893,7
RTS0045894,1
RTS0045895,3
RTS0045896,3
RTS0045897,1
RTS0045898,1
RTS0045899,2
RTS0045900,6
RTS0045901,1
RTS0045902,6
RTS0045903,3
RTS0045904,1
RTS0045905,5
RTS0045906,3
RTS0045907,4
RTS0045908,5
RTS0045909,4
RTS0045910,2
RTS0045911,5
RTS0045912,4
RTS0045913,6
RTS0045914,2
RTS0045915,4
RTS0045916,3
RTS0045917,7
RTS0045918,5
RTS0045919,5
RTS0045920,3
RTS0045921,3
RTS0045922,3
RTS0045923,5
RTS0045924,4
RTS0045925,4
RTS0045926,4
RTS0045927,4
RTS0045928,4
RTS0045929,2
RTS0045930,5
RTS0045931,2
RTS0045932,6
RTS0045933,5
RTS0045935,5
RTS0045939,8
RTS0045940,1
RTS0045941,4
RTS0045942,7
RTS0045943,13
RTS0045944,2
RTS0045945,1
RTS0045946,2
RTS0045947,2
RTS0045948,1
RTS0045949,1
RTS0045950,2
RTS0045951,3
RTS0045953,4
RTS0045954,3
RTS0045955,3
RTS0045956,3
RTS0045957,3
RTS0045958,4
RTS0045959,2
RTS0045960,4
RTS0045961,1
RTS0045962,4
RTS0045963,5
RTS0045964,2
RTS0045965,6
RTS0045966,4
RTS0045967,2
RTS0045968,4
RTS0045969,2
RTS0045970,5
RTS0045971,4
RTS0045972,6
RTS0045973,2
RTS0045974,6
RTS0045975,4
RTS0045976,2
RTS0045977,6
RTS0045979,4
RTS0045980,3
RTS0045981,3
RTS0045982,3
RTS0045984,2
RTS0045985,3
RTS0045986,4
RTS0045987,3
RTS0045988,6
RTS0045989,2
RTS0045991,4
RTS0045992,5
RTS0045993,4
RTS0045994,3
RTS0045995,5
RTS0045996,3
RTS0045997,4
RTS0045998,2
RTS0045999,4
RTS0046000,1
RTS0046001,2
RTS0046002,2
RTS0046003,1
RTS0046004,6
RTS0046005,11
RTS0046006,3
RTS0046007,4
RTS0046008,1
RTS0046009,3
RTS0046010,3
RTS0046011,2
RTS0046012,2
RTS0046013,4
RTS0046014,4
RTS0046015,4
RTS0046016,6
RTS0046017,2
RTS0046018,3
RTS0046019,2
RTS0046020,2
RTS0046021,2
RTS0046022,3
RTS0046023,4
RTS0046024,4
RTS0046025,2
RTS0046026,3
RTS0046027,4
RTS0046028,4
RTS0046029,1
RTS0046030,3
RTS0046031,2
RTS0046032,2
RTS0046033,4
RTS0046035,4
RTS0046036,6
RTS0046037,5
RTS0046038,5
RTS0046039,2
RTS0046040,3
RTS0046041,2
RTS0046042,2
RTS0046043,1
RTS0046044,5
RTS0046045,1
RTS0046046,1
RTS0046047,3
RTS0046048,2
RTS0046049,1
RTS0046050,5
RTS0046051,4
RTS0046052,3
RTS0046054,8
RTS0046055,4
RTS0046056,7
RTS0046057,6
RTS0046058,3
RTS0046059,6
RTS0046060,7
RTS0046061,3
RTS0046062,3
RTS0046063,4
RTS0046064,6
RTS0046065,2
RTS0046066,6
RTS0046067,3
RTS0046069,8
RTS0046070,9
RTS0046071,5
RTS0046072,4
RTS0046073,3
RTS0046074,5
RTS0046075,1
RTS0046076,1
RTS0046077,3
RTS0046079,3
RTS0046080,3
RTS0046081,5
RTS0046082,6
RTS0046083,2
RTS0046084,4
RTS0046085,7
RTS0046086,1
RTS0046087,2
RTS0046088,3
RTS0046089,3
RTS0046090,6
RTS0046091,3
RTS0046092,5
RTS0046093,5
RTS0046094,4
RTS0046095,5
RTS0046096,1
RTS0046097,7
RTS0046098,4
RTS0046099,3
RTS0046100,4
RTS0046101,2
RTS0046102,3
RTS0046103,2
RTS0046104,4
RTS0046105,4
RTS0046106,1
RTS0046107,2
RTS0046108,5
RTS0046109,3
RTS0046110,4
RTS0046111,4
RTS0046112,1
RTS0046113,5
RTS0046114,2
RTS0046117,4
RTS0046119,2
RTS0046121,6
RTS0046122,3
RTS0046124,7
RTS0046125,5
RTS0046126,1
RTS0046127,2
RTS0046128,5
RTS0046129,7
RTS0046130,2
RTS0046131,4
RTS0046132,7
RTS0046133,4
RTS0046134,2
RTS0046135,3
RTS0046136,4
RTS0046137,4
RTS0046138,1
RTS0046140,4
RTS0046142,3
RTS0046143,1
RTS0046144,5
RTS0046145,4
RTS0046146,4
RTS0046147,2
RTS0046148,2
RTS0046149,2
RTS0046150,3
RTS0046152,3
RTS0046153,3
RTS0046154,2
RTS0046155,4
RTS0046156,1
RTS0046157,2
RTS0046158,4
RTS0046159,5
RTS0046160,2
RTS0046161,2
RTS0046162,3
RTS0046163,5
RTS0046164,5
RTS0046165,2
RTS0046166,8
RTS0046167,8
RTS0046168,6
RTS0046169,1
RTS0046170,6
RTS0046171,3
RTS0046172,2
RTS0046174,3
RTS0046175,3
RTS0046176,3
RTS0046177,2
RTS0046178,5
RTS0046179,1
RTS0046180,1
RTS0046181,7
RTS0046182,2
RTS0046183,6
RTS0046184,1
RTS0046185,3
RTS0046186,5
RTS0046187,2
RTS0046188,6
RTS0046191,5
RTS0046193,2
RTS0046194,2
RTS0046195,4
RTS0046196,3
RTS0046197,8
RTS0046198,4
RTS0046199,1
RTS0046200,1
RTS0046201,3
RTS0046202,4
RTS0046203,4
RTS0046204,5
RTS0046205,3
RTS0046206,9
RTS0046207,7
RTS0046208,1
RTS0046209,2
RTS0046210,7
RTS0046212,5
RTS0046213,9
RTS0046214,6
RTS0046215,1
RTS0046216,3
RTS0046217,5
RTS0046218,5
RTS0046219,3
RTS0046220,7
RTS0046221,8
RTS0046222,2
RTS0046223,4
RTS0046224,3
RTS0046225,6
RTS0046226,3
RTS0046227,7
RTS0046228,5
RTS0046229,8
RTS0046230,1
RTS0046231,6
RTS0046232,6
RTS0046233,3
RTS0046234,2
RTS0046235,3
RTS0046236,4
RTS0046237,2
RTS0046238,3
RTS0046239,1
RTS0046240,1
RTS0046241,2
RTS0046242,2
RTS0046243,2
RTS0046244,5
RTS0046246,4
RTS0046247,3
RTS0046248,5
RTS0046249,7
RTS0046250,5
RTS0046251,5
RTS0046252,3
RTS0046253,5
RTS0046254,1
RTS0046255,6
RTS0046256,1
RTS0046257,3
RTS0046259,4
RTS0046260,2
RTS0046261,3
RTS0046262,5
RTS0046263,5
RTS0046264,4
RTS0046265,5
RTS0046266,2
RTS0046267,5
RTS0046268,2
RTS0046270,4
RTS0046271,2
RTS0046273,5
RTS0046274,5
RTS0046275,4
RTS0046276,4
RTS0046277,4
RTS0046278,2
RTS0046279,14
RTS0046280,4
RTS0046281,3
RTS0046282,3
RTS0046283,4
RTS0046284,5
RTS0046285,4
RTS0046286,3
RTS0046287,1
RTS0046288,3
RTS0046289,6
RTS0046290,2
RTS0046291,5
RTS0046292,3
RTS0046293,5
RTS0046294,4
RTS0046295,10
RTS0046296,7
RTS0046297,4
RTS0046298,1
RTS0046299,2
RTS0046300,6
RTS0046301,4
RTS0046302,4
RTS0046303,2
RTS0046304,4
RTS0046305,5
RTS0046306,1
RTS0046307,7
RTS0046308,5
RTS0046309,3
RTS0046310,1
RTS0046311,3
RTS0046312,5
RTS0046313,8
RTS0046314,4
RTS0046315,3
RTS0046316,4
RTS0046317,4
RTS0046318,4
RTS0046319,4
RTS0046320,3
RTS0046321,5
RTS0046322,4
RTS0046323,4
RTS0046324,2
RTS0046325,9
RTS0046326,4
RTS0046327,5
RTS0046328,2
RTS0046329,8
RTS0046330,2
RTS0046331,2
RTS0046332,5
RTS0046333,2
RTS0046334,5
RTS0046335,7
RTS0046336,6
RTS0046342,5
RTS0046343,4
RTS0046344,5
RTS0046346,4
RTS0046347,2
RTS0046348,1
RTS0046349,2
RTS0046350,4
RTS0046351,7
RTS0046352,9
RTS0046353,1
RTS0046354,4
RTS0046355,2
RTS0046356,1
RTS0046357,5
RTS0046358,3
RTS0046359,4
RTS0046360,1
RTS0046361,3
RTS0046362,3
RTS0046363,3
RTS0046364,6
RTS0046365,6
RTS0046366,2
RTS0046367,2
RTS0046368,2
RTS0046370,4
RTS0046371,5
RTS0046372,6
RTS0046373,1
RTS0046374,6
RTS0046375,7
RTS0046376,4
RTS0046377,3
RTS0046378,1
RTS0046379,4
RTS0046380,8
RTS0046381,2
RTS0046382,4
RTS0046383,4
RTS0046384,2
RTS0046385,1
RTS0046386,2
RTS0046387,4
RTS0046388,6
RTS0046389,3
RTS0046390,4
RTS0046391,3
RTS0046392,1
RTS0046393,5
RTS0046394,5
RTS0046395,1
RTS0046396,1
RTS0046397,4
RTS0046398,4
RTS0046399,5
RTS0046400,3
RTS0046401,6
RTS0046402,2
RTS0046403,3
RTS0046404,4
RTS0046405,5
RTS0046406,4
RTS0046407,6
RTS0046408,3
RTS0046409,9
RTS0046410,5
RTS0046411,4
RTS0046412,3
RTS0046413,2
RTS0046414,6
RTS0046415,3
RTS0046417,8
RTS0046418,3
RTS0046419,3
RTS0046420,6
RTS0046421,4
RTS0046422,5
RTS0046423,6
RTS0046424,4
RTS0046425,5
RTS0046426,4
RTS0046427,3
RTS0046428,3
RTS0046430,5
RTS0046431,8
RTS0046432,2
RTS0046433,6
RTS0046434,1
RTS0046435,8
RTS0046439,5
RTS0046440,1
RTS0046441,1
RTS0046443,7
RTS0046444,8
RTS0046445,3
RTS0046446,2
RTS0046447,4
RTS0046448,6
RTS0046449,6
RTS0046450,3
RTS0046451,2
RTS0046452,1
RTS0046453,3
RTS0046454,2
RTS0046455,4
RTS0046456,3
RTS0046457,4
RTS0046458,1
RTS0046459,2
RTS0046460,1
RTS0046461,1
RTS0046462,6
RTS0046463,5
RTS0046464,2
RTS0046466,3
RTS0046468,6
RTS0046469,1
RTS0046470,4
RTS0046471,3
RTS0046472,4
RTS0046473,5
RTS0046474,2
RTS0046475,6
RTS0046476,6
RTS0046477,1
RTS0046478,4
RTS0046479,1
RTS0046480,5
RTS0046481,3
RTS0046482,6
RTS0046483,1
RTS0046484,3
RTS0046485,6
RTS0046486,4
RTS0046488,3
RTS0046489,4
RTS0046490,6
RTS0046491,4
RTS0046492,6
RTS0046493,5
RTS0046494,2
RTS0046495,4
RTS0046496,3
RTS0046497,4
RTS0046498,5
RTS0046500,2
RTS0046501,3
RTS0046502,2
RTS0046503,4
RTS0046504,2
RTS0046506,4
RTS0046507,3
RTS0046508,5
RTS0046509,1
RTS0046510,9
RTS0046511,2
RTS0046512,8
RTS0046513,2
RTS0046514,2
RTS0046515,3
RTS0046516,4
RTS0046517,8
RTS0046518,5
RTS0046519,4
RTS0046521,2
RTS0046522,4
RTS0046526,4
RTS0046527,3
RTS0046528,4
RTS0046529,4
RTS0046530,1
RTS0046531,5
RTS0046532,6
RTS0046533,6
RTS0046534,7
RTS0046535,5
RTS0046537,3
RTS0046538,5
RTS0046539,2
RTS0046540,2
RTS0046541,5
RTS0046542,7
RTS0046543,1
RTS0046545,5
RTS0046546,6
RTS0046548,3
RTS0046549,10
RTS0046550,4
RTS0046551,4
RTS0046552,4
RTS0046553,7
RTS0046554,3
RTS0046555,8
RTS0046556,3
RTS0046557,1
RTS0046558,2
RTS0046559,2
RTS0046560,7
RTS0046561,6
RTS0046562,5
RTS0046563,1
RTS0046564,3
RTS0046565,2
RTS0046566,6
RTS0046567,3
RTS0046568,3
RTS0046569,4
RTS0046570,4
RTS0046571,2
RTS0046572,1
RTS0046573,6
RTS0046574,4
RTS0046575,3
RTS0046577,1
RTS0046578,3
RTS0046580,4
RTS0046581,3
RTS0046582,2
RTS0046583,3
RTS0046584,4
RTS0046585,9
RTS0046586,2
RTS0046587,3
RTS0046588,1
RTS0046589,3
RTS0046590,3
RTS0046591,2
RTS0046592,8
RTS0046593,3
RTS0046594,2
RTS0046595,7
RTS0046596,8
RTS0046597,2
RTS0046598,4
RTS0046599,4
RTS0046600,5
RTS0046601,2
RTS0046603,5
RTS0046604,6
RTS0046605,8
RTS0046606,3
RTS0046607,8
RTS0046608,3
RTS0046609,5
RTS0046611,4
RTS0046612,3
RTS0046613,4
RTS0046614,2
RTS0046615,6
RTS0046616,6
RTS0046617,5
RTS0046618,5
RTS0046619,7
RTS0046620,6
RTS0046621,3
RTS0046622,2
RTS0046623,1
RTS0046624,4
RTS0046625,3
RTS0046626,7
RTS0046627,3
RTS0046628,3
RTS0046629,4
RTS0046630,3
RTS0046631,3
RTS0046632,4
RTS0046633,2
RTS0046634,3
RTS0046635,1
RTS0046636,4
RTS0046637,3
RTS0046638,4
RTS0046639,2
RTS0046640,3
RTS0046641,2
RTS0046642,2
RTS0046643,2
RTS0046644,4
RTS0046645,3
RTS0046646,2
RTS0046647,2
RTS0046648,2
RTS0046649,6
RTS0046650,5
RTS0046651,2
RTS0046652,3
RTS0046653,7
RTS0046654,4
RTS0046655,3
RTS0046656,2
RTS0046657,4
RTS0046658,8
RTS0046659,3
RTS0046660,3
RTS0046661,1
RTS0046662,4
RTS0046663,4
RTS0046664,2
RTS0046665,3
RTS0046666,4
RTS0046667,4
RTS0046668,8
RTS0046669,5
RTS0046670,2
RTS0046671,3
RTS0046672,2
RTS0046673,2
RTS0046674,1
RTS0046675,1
RTS0046676,3
RTS0046677,3
RTS0046678,2
RTS0046679,4
RTS0046680,2
RTS0046681,4
RTS0046682,3
RTS0046683,2
RTS0046684,5
RTS0046685,4
RTS0046686,5
RTS0046687,4
RTS0046688,3
RTS0046689,1
RTS0046690,2
RTS0046691,3
RTS0046692,3
RTS0046693,1
RTS0046694,5
RTS0046695,7
RTS0046696,8
RTS0046697,7
RTS0046698,3
RTS0046699,3
RTS0046700,2
RTS0046701,3
RTS0046702,7
RTS0046703,3
RTS0046704,9
RTS0046705,7
RTS0046706,7
RTS0046707,5
RTS0046708,4
RTS0046709,4
RTS0046710,1
RTS0046711,4
RTS0046712,1
RTS0046713,5
RTS0046714,6
RTS0046715,3
RTS0046716,5
RTS0046717,4
RTS0046718,2
RTS0046719,1
RTS0046720,1
RTS0046721,1
RTS0046722,5
RTS0046723,3
RTS0046724,5
RTS0046726,4
RTS0046727,3
RTS0046728,4
RTS0046729,4
RTS0046730,7
RTS0046731,2
RTS0046732,2
RTS0046733,5
RTS0046734,1
RTS0046735,4
RTS0046736,1
RTS0046737,7
RTS0046738,4
RTS0046739,3
RTS0046740,6
RTS0046741,7
RTS0046742,3
RTS0046743,2
RTS0046744,2
RTS0046745,4
RTS0046746,2
RTS0046747,3
RTS0046748,9
RTS0046749,8
RTS0046750,3
RTS0046751,6
RTS0046752,5
RTS0046753,1
RTS0046754,3
RTS0046755,4
RTS0046756,2
RTS0046757,5
RTS0046759,5
RTS0046760,7
RTS0046761,5
RTS0046763,5
RTS0046764,1
RTS0046765,2
RTS0046766,3
RTS0046767,2
RTS0046768,3
RTS0046769,7
RTS0046770,3
RTS0046771,5
RTS0046772,1
RTS0046773,3
RTS0046774,4
RTS0046775,3
RTS0046777,4
RTS0046778,1
RTS0046779,2
RTS0046780,11
RTS0046781,4
RTS0046782,3
RTS0046783,6
RTS0046784,1
RTS0046785,3
RTS0046790,3
RTS0046791,3
RTS0046792,3
RTS0046793,5
RTS0046794,4
RTS0046796,2
RTS0046797,2
RTS0046798,2
RTS0046799,4
RTS0046800,4
RTS0046801,6
RTS0046802,8
RTS0046803,3
RTS0046804,5
RTS0046805,6
RTS0046806,2
RTS0046807,7
RTS0046808,1
RTS0046809,1
RTS0046810,2
RTS0046811,3
RTS0046812,4
RTS0046813,2
RTS0046814,6
RTS0046815,5
RTS0046816,4
RTS0046817,5
RTS0046818,5
RTS0046819,3
RTS0046820,3
RTS0046821,8
RTS0046822,2
RTS0046823,3
RTS0046824,2
RTS0046825,6
RTS0046827,3
RTS0046828,1
RTS0046829,2
RTS0046830,3
RTS0046831,7
RTS0046832,6
RTS0046833,5
RTS0046835,1
RTS0046836,5
RTS0046837,8
RTS0046838,1
RTS0046839,2
RTS0046840,1
RTS0046841,2
RTS0046842,5
RTS0046843,3
RTS0046846,1
RTS0046849,5
RTS0046850,4
RTS0046851,1
RTS0046852,4
RTS0046853,5
RTS0046855,6
RTS0046856,2
RTS0046857,4
RTS0046858,1
RTS0046859,3
RTS0046860,4
RTS0046861,4
RTS0046862,4
RTS0046863,8
RTS0046864,9
RTS0046866,5
RTS0046867,1
RTS0046868,3
RTS0046869,4
RTS0046870,3
RTS0046871,4
RTS0046872,2
RTS0046873,4
RTS0046875,4
RTS0046876,4
RTS0046877,4
RTS0046878,3
RTS0046879,6
RTS0046880,3
RTS0046881,3
RTS0046882,5
RTS0046885,3
RTS0046886,6
RTS0046887,3
RTS0046889,5
RTS0046890,3
RTS0046891,4
RTS0046892,5
RTS0046893,4
RTS0046894,2
RTS0046895,4
RTS0046897,6
RTS0046898,1
RTS0046899,4
RTS0046900,4
RTS0046902,2
RTS0046903,3
RTS0046904,5
RTS0046905,4
RTS0046906,4
RTS0046907,3
RTS0046908,2
RTS0046909,8
RTS0046910,2
RTS0046911,6
RTS0046912,6
RTS0046913,4
RTS0046914,3
RTS0046915,6
RTS0046916,3
RTS0046918,3
RTS0046919,2
RTS0046920,11
RTS0046921,6
RTS0046922,5
RTS0046923,2
RTS0046924,6
RTS0046925,2
RTS0046927,3
RTS0046928,2
RTS0046929,2
RTS0046930,5
RTS0046931,5
RTS0046933,4
RTS0046934,2
RTS0046935,2
RTS0046936,3
RTS0046937,6
RTS0046938,5
RTS0046939,6
RTS0046940,2
RTS0046942,5
RTS0046943,4
RTS0046946,4
RTS0046947,4
RTS0046948,4
RTS0046949,5
RTS0046950,5
RTS0046951,3
RTS0046952,3
RTS0046954,4
RTS0046955,2
RTS0046956,4
RTS0046957,3
RTS0046958,8
RTS0046960,3
RTS0046961,4
RTS0046962,35
RTS0046963,3
RTS0046965,4
RTS0046966,5
RTS0046967,5
RTS0046968,2
RTS0047054,2
RTS0047055,8
RTS0047056,5
RTS0047058,6
RTS0047060,8
RTS0047061,5
RTS0047062,3
RTS0047063,3
RTS0047064,3
RTS0047065,2
RTS0047066,4
RTS0047067,4
RTS0047068,2
RTS0047069,5
RTS0047070,1
RTS0047071,4
RTS0047072,4
RTS0047073,2
RTS0047074,4
RTS0047075,5
RTS0047076,3
RTS0047077,5
RTS0047078,4
RTS0047079,4
RTS0047080,4
RTS0047081,4
RTS0047082,6
RTS0047083,3
RTS0047084,4
RTS0047085,1
RTS0047086,2
RTS0047087,4
RTS0047088,5
RTS0047089,6
RTS0047091,1
RTS0047092,6
RTS0047093,3
RTS0047094,2
RTS0047095,4
RTS0047096,2
RTS0047097,4
RTS0047098,3
RTS0047099,5
RTS0047100,6
RTS0047101,3
RTS0047102,7
RTS0047103,3
RTS0047104,3
RTS0047105,1
RTS0047106,5
RTS0047107,4
RTS0047108,6
RTS0047109,7
RTS0047110,5
RTS0047111,5
RTS0047112,6
RTS0047113,4
RTS0047115,2
RTS0047116,8
RTS0047117,1
RTS0047118,8
RTS0047119,8
RTS0047120,7
RTS0047121,6
RTS0047122,7
RTS0047123,4
RTS0047124,6
RTS0047125,1
RTS0047126,4
RTS0047127,6
RTS0047128,2
RTS0047129,3
RTS0047130,3
RTS0047131,4
RTS0047132,3
RTS0047133,4
RTS0047134,7
RTS0047135,4
RTS0047136,3
RTS0047137,3
RTS0047138,7
RTS0047140,4
RTS0047141,2
RTS0047142,3
RTS0047143,1
RTS0047144,4
RTS0047145,3
RTS0047146,3
RTS0047147,3
RTS0047148,3
RTS0047149,7
RTS0047150,7
RTS0047151,5
RTS0047152,3
RTS0047153,2
RTS0047154,3
RTS0047156,3
RTS0047157,1
RTS0047158,2
RTS0047159,4
RTS0047160,4
RTS0047165,4
RTS0047166,1
RTS0047167,4
RTS0047168,6
RTS0047169,2
RTS0047170,2
RTS0047171,6
RTS0047172,3
RTS0047173,5
RTS0047174,5
RTS0047175,3
RTS0047176,2
RTS0047177,1
RTS0047178,3
RTS0047179,5
RTS0047180,4
RTS0047181,4
RTS0047182,8
RTS0047183,4
RTS0047184,5
RTS0047185,2
RTS0047186,4
RTS0047187,5
RTS0047188,2
RTS0047189,6
RTS0047190,7
RTS0047191,3
RTS0047192,3
RTS0047193,1
RTS0047194,3
RTS0047195,7
RTS0047196,3
RTS0047197,5
RTS0047198,4
RTS0047199,1
RTS0047200,3
RTS0047201,2
RTS0047202,6
RTS0047203,4
RTS0047204,4
RTS0047205,4
RTS0047206,3
RTS0047207,6
RTS0047208,8
RTS0047209,4
RTS0047210,4
RTS0047211,6
RTS0047212,2
RTS0047213,2
RTS0047214,4
RTS0047215,4
RTS0047216,4
RTS0047217,3
RTS0047218,2
RTS0047219,4
RTS0047220,1
RTS0047221,8
RTS0047222,3
RTS0047223,8
RTS0047225,4
RTS0047226,7
RTS0047229,6
RTS0047230,4
RTS0047231,1
RTS0047233,3
RTS0047234,1
RTS0047235,3
RTS0047236,1
RTS0047237,6
RTS0047238,2
RTS0047239,10
RTS0047240,1
RTS0047241,3
RTS0047242,5
RTS0047243,6
RTS0047244,6
RTS0047245,3
RTS0047246,5
RTS0047247,3
RTS0047248,6
RTS0047249,7
RTS0047250,3
RTS0047252,8
RTS0047253,4
RTS0047254,1
RTS0047255,4
RTS0047256,2
RTS0047258,3
RTS0047259,3
RTS0047260,7
RTS0047261,4
RTS0047262,4
RTS0047263,4
RTS0047264,4
RTS0047266,7
RTS0047267,4
RTS0047268,4
RTS0047269,2
RTS0047270,5
RTS0047271,4
RTS0047272,4
RTS0047273,1
RTS0047276,2
RTS0047277,4
RTS0047278,4
RTS0047279,5
RTS0047280,3
RTS0047281,4
RTS0047282,2
RTS0047283,7
RTS0047284,3
RTS0047290,3
RTS0047291,9
RTS0047292,3
RTS0047293,2
RTS0047294,2
RTS0047295,3
RTS0047296,6
RTS0047297,4
RTS0047298,5
RTS0047299,4
RTS0047300,4
RTS0047301,6
RTS0047302,3
RTS0047303,4
RTS0047304,7
RTS0047305,2
RTS0047306,6
RTS0047307,4
RTS0047308,2
RTS0047309,3
RTS0047310,4
RTS0047311,3
RTS0047312,5
RTS0047313,3
RTS0047314,4
RTS0047315,7
RTS0047316,4
RTS0047317,5
RTS0047318,1
RTS0047319,6
RTS0047320,6
RTS0047321,3
RTS0047322,4
RTS0047323,6
RTS0047324,3
RTS0047325,4
RTS0047326,5
RTS0047327,1
RTS0047328,3
RTS0047329,1
RTS0047331,4
RTS0047332,4
RTS0047333,4
RTS0047334,4
RTS0047335,3
RTS0047336,5
RTS0047337,2
RTS0047338,3
RTS0047339,7
RTS0047340,5
RTS0047341,2
RTS0047342,4
RTS0047343,7
RTS0047344,5
RTS0047345,1
RTS0047346,2
RTS0047348,3
RTS0047349,2
RTS0047350,5
RTS0047351,6
RTS0047352,9
RTS0047353,4
RTS0047354,6
RTS0047356,4
RTS0047358,2
RTS0047359,5
RTS0047360,6
RTS0047361,1
RTS0047362,3
RTS0047363,4
RTS0047364,3
RTS0047365,3
RTS0047366,3
RTS0047367,2
RTS0047368,2
RTS0047369,4
RTS0047370,4
RTS0047373,4
RTS0047374,1
RTS0047375,6
RTS0047376,4
RTS0047377,5
RTS0047378,5
RTS0047379,5
RTS0047380,2
RTS0047381,2
RTS0047382,1
RTS0047383,3
RTS0047384,5
RTS0047385,3
RTS0047386,9
RTS0047387,4
RTS0047388,3
RTS0047389,5
RTS0047390,5
RTS0047391,5
RTS0047392,2
RTS0047393,6
RTS0047394,4
RTS0047395,3
RTS0047396,4
RTS0047397,3
RTS0047398,3
RTS0047399,1
RTS0047400,7
RTS0047401,2
RTS0047402,7
RTS0047403,3
RTS0047404,2
RTS0047405,7
RTS0047406,3
RTS0047407,5
RTS0047408,5
RTS0047409,4
RTS0047410,5
RTS0047411,8
RTS0047412,4
RTS0047413,3
RTS0047414,2
RTS0047415,8
RTS0047417,2
RTS0047418,2
RTS0047419,5
RTS0047420,2
RTS0047421,2
RTS0047422,5
RTS0047423,3
RTS0047424,4
RTS0047425,2
RTS0047426,2
RTS0047427,5
RTS0047428,4
RTS0047429,1
RTS0047430,4
RTS0047431,6
RTS0047432,5
RTS0047433,3
RTS0047434,6
RTS0047435,3
RTS0047436,4
RTS0047437,2
RTS0047438,7
RTS0047439,5
RTS0047440,3
RTS0047441,7
RTS0047442,4
RTS0047445,4
RTS0047446,7
RTS0047447,5
RTS0047448,9
RTS0047449,6
RTS0047450,4
RTS0047451,4
RTS0047452,5
RTS0047453,4
RTS0047454,4
RTS0047455,1
RTS0047456,3
RTS0047457,2
RTS0047458,4
RTS0047459,3
RTS0047460,4
RTS0047461,7
RTS0047462,2
RTS0047464,4
RTS0047465,3
RTS0047466,5
RTS0047467,4
RTS0047468,2
RTS0047469,6
RTS0047471,3
RTS0047472,2
RTS0047473,4
RTS0047474,6
RTS0047475,5
RTS0047476,4
RTS0047477,3
RTS0047479,3
RTS0047480,5
RTS0047481,3
RTS0047482,3
RTS0047483,3
RTS0047484,1
RTS0047485,2
RTS0047486,6
RTS0047487,3
RTS0047488,8
RTS0047489,5
RTS0047490,3
RTS0047491,3
RTS0047492,5
RTS0047494,9
RTS0047495,2
RTS0047496,5
RTS0047498,4
RTS0047499,5
RTS0047500,3
RTS0047501,2
RTS0047502,3
RTS0047503,3
RTS0047504,4
RTS0047505,5
RTS0047506,4
RTS0047507,7
RTS0047508,3
RTS0047509,2
RTS0047510,2
RTS0047511,6
RTS0047512,5
RTS0047513,3
RTS0047514,2
RTS0047515,2
RTS0047516,1
RTS0047517,3
RTS0047518,4
RTS0047520,2
RTS0047521,4
RTS0047522,1
RTS0047523,2
RTS0047524,3
RTS0047525,3
RTS0047526,4
RTS0047527,5
RTS0047528,5
RTS0047530,6
RTS0047531,1
RTS0047532,5
RTS0047534,4
RTS0047535,3
RTS0047536,2
RTS0047537,7
RTS0047538,4
RTS0047540,1
RTS0047541,4
RTS0047543,5
RTS0047544,1
RTS0047545,8
RTS0047546,4
RTS0047547,2
RTS0047548,8
RTS0047549,3
RTS0047550,3
RTS0047551,3
RTS0047552,5
RTS0047553,4
RTS0047558,6
RTS0047559,5
RTS0047560,2
RTS0047561,5
RTS0047562,3
RTS0047563,4
RTS0047564,5
RTS0047565,4
RTS0047566,9
RTS0047567,5
RTS0047568,4
RTS0047569,2
RTS0047570,2
RTS0047571,2
RTS0047572,6
RTS0047573,1
RTS0047574,5
RTS0047575,2
RTS0047576,2
RTS0047577,6
RTS0047578,1
RTS0047579,3
RTS0047580,3
RTS0047581,1
RTS0047582,7
RTS0047584,7
RTS0047585,1
RTS0047586,6
RTS0047587,3
RTS0047588,6
RTS0047590,6
RTS0047591,6
RTS0047592,2
RTS0047593,4
RTS0047594,5
RTS0047595,2
RTS0047596,6
RTS0047597,7
RTS0047598,2
RTS0047599,2
RTS0047600,4
RTS0047601,5
RTS0047602,4
RTS0047603,6
RTS0047604,10
RTS0047606,4
RTS0047613,1
RTS0047614,3
RTS0047616,2
RTS0047617,1
RTS0047618,2
RTS0047619,1
RTS0047620,1
RTS0047621,2
RTS0047622,3
RTS0047624,6
RTS0047626,6
RTS0047627,2
RTS0047628,1
RTS0047629,1
RTS0047631,4
RTS0047632,4
RTS0047634,2
RTS0047635,3
RTS0047636,3
RTS0047637,1
RTS0047638,1
RTS0047639,7
RTS0047640,4
RTS0047641,3
RTS0047642,4
RTS0047643,5
RTS0047645,3
RTS0047646,4
RTS0047647,5
RTS0047648,5
RTS0047649,5
RTS0047650,1
RTS0047651,1
RTS0047652,1
RTS0047653,3
RTS0047654,3
RTS0047656,3
RTS0047657,7
RTS0047658,2
RTS0047659,4
RTS0047660,1
RTS0047661,5
RTS0047662,2
RTS0047663,1
RTS0047664,3
RTS0047665,1
RTS0047666,3
RTS0047667,3
RTS0047668,1
RTS0047669,7
RTS0047670,2
RTS0047672,1
RTS0047674,4
RTS0047675,4
RTS0047676,1
RTS0047677,2
RTS0047678,2
RTS0047679,5
RTS0047680,1
RTS0047682,3
RTS0047684,5
RTS0047685,2
RTS0047686,2
RTS0047687,2
RTS0047688,2
RTS0047689,4
RTS0047691,5
RTS0047692,4
RTS0047693,2
RTS0047694,5
RTS0047695,3
RTS0047696,1
RTS0047697,4
RTS0047698,4
RTS0047699,6
RTS0047700,1
RTS0047701,1
RTS0047702,7
RTS0047703,1
RTS0047704,3
RTS0047705,4
RTS0047706,3
RTS0047707,6
RTS0047708,13
RTS0047709,22
RTS0047710,2
RTS0047711,9
RTS0047713,4
RTS0047714,4
RTS0047715,2
RTS0047716,5
RTS0047717,9
RTS0047718,7
RTS0047720,2
RTS0047721,4
RTS0047722,4
RTS0047723,1
RTS0047724,2
RTS0047725,4
RTS0047726,5
RTS0047727,4
RTS0047728,3
RTS0047729,3
RTS0047730,3
RTS0047731,4
RTS0047732,1
RTS0047733,7
RTS0047734,1
RTS0047735,8
RTS0047736,5
RTS0047737,6
RTS0047738,4
RTS0047739,5
RTS0047740,7
RTS0047741,8
RTS0047742,3
RTS0047743,5
RTS0047744,7
RTS0047745,11
RTS0047746,2
RTS0047747,8
RTS0047748,2
RTS0047749,6
RTS0047750,3
RTS0047752,4
RTS0047753,2
RTS0047754,7
RTS0047755,7
RTS0047756,3
RTS0047757,4
RTS0047758,5
RTS0047759,2
RTS0047760,7
RTS0047761,3
RTS0047762,1
RTS0047763,4
RTS0047764,3
RTS0047765,5
RTS0047766,5
RTS0047767,2
RTS0047768,3
RTS0047769,3
RTS0047770,1
RTS0047771,3
RTS0047772,1
RTS0047773,1
RTS0047774,6
RTS0047775,2
RTS0047776,3
RTS0047777,4
RTS0047778,3
RTS0047779,1
RTS0047780,1
RTS0047781,4
RTS0047782,2
RTS0047783,1
RTS0047784,6
RTS0047785,2
RTS0047786,5
RTS0047787,4
RTS0047788,7
RTS0047789,5
RTS0047790,4
RTS0047791,5
RTS0047792,1
RTS0047793,3
RTS0047794,1
RTS0047795,1
RTS0047796,2
RTS0047797,2
RTS0047798,1
RTS0047799,2
RTS0047801,3
RTS0047802,6
RTS0047803,1
RTS0047804,3
RTS0047805,3
RTS0047806,4
RTS0047807,1
RTS0047808,4
RTS0047809,3
RTS0047810,4
RTS0047811,4
RTS0047812,4
RTS0047814,1
RTS0047816,4
RTS0047817,3
RTS0047818,1
RTS0047819,6
RTS0047820,3
RTS0047821,1
RTS0047822,3
RTS0047823,2
RTS0047825,8
RTS0047826,3
RTS0047827,2
RTS0047828,3
RTS0047829,8
RTS0047830,4
RTS0047831,6
RTS0047832,3
RTS0047834,1
RTS0047835,2
RTS0047837,4
RTS0047838,4
RTS0047839,7
RTS0047840,4
RTS0047841,3
RTS0047842,2
RTS0047843,6
RTS0047845,4
RTS0047846,4
RTS0047847,2
RTS0047848,7
RTS0047849,6
RTS0047850,3
RTS0047851,4
RTS0047852,1
RTS0047853,2
RTS0047854,1
RTS0047855,5
RTS0047856,6
RTS0047857,1
RTS0047858,4
RTS0047859,2
RTS0047860,2
RTS0047861,4
RTS0047862,2
RTS0047863,2
RTS0047864,5
RTS0047865,6
RTS0047866,7
RTS0047868,7
RTS0047869,1
RTS0047870,4
RTS0047871,4
RTS0047872,4
RTS0047873,5
RTS0047874,2
RTS0047875,2
RTS0047876,2
RTS0047877,3
RTS0047878,4
RTS0047879,3
RTS0047880,6
RTS0047881,2
RTS0047882,6
RTS0047883,5
RTS0047884,2
RTS0047885,5
RTS0047886,2
RTS0047890,5
RTS0047891,4
RTS0047892,2
RTS0047893,3
RTS0047894,6
RTS0047895,4
RTS0047896,7
RTS0047897,1
RTS0047898,2
RTS0047899,4
RTS0047900,10
RTS0047901,5
RTS0047902,3
RTS0047903,3
RTS0047904,1
RTS0047905,2
RTS0047906,4
RTS0047907,5
RTS0047908,5
RTS0047909,2
RTS0047910,6
RTS0047912,2
RTS0047913,1
RTS0047914,2
RTS0047915,1
RTS0047916,2
RTS0047917,1
RTS0047919,3
RTS0047920,3
RTS0047921,6
RTS0047924,5
RTS0047925,1
RTS0047926,4
RTS0047927,2
RTS0047928,1
RTS0047929,2
RTS0047930,2
RTS0047931,3
RTS0047932,6
RTS0047933,2
RTS0047934,2
RTS0047935,1
RTS0047936,6
RTS0047937,2
RTS0047938,6
RTS0047939,1
RTS0047940,4
RTS0047941,7
RTS0047942,4
RTS0047943,4
RTS0047944,1
RTS0047945,3
RTS0047946,6
RTS0047947,2
RTS0047948,2
RTS0047949,4
RTS0047950,2
RTS0047951,4
RTS0047952,3
RTS0047953,4
RTS0047954,3
RTS0047956,2
RTS0047957,3
RTS0047958,1
RTS0047959,6
RTS0047960,5
RTS0047961,2
RTS0047963,2
RTS0047964,1
RTS0047965,2
RTS0047966,4
RTS0047967,10
RTS0047968,7
RTS0047969,2
RTS0047970,2
RTS0047972,3
RTS0047973,6
RTS0047974,1
RTS0047975,5
RTS0047976,5
RTS0047977,2
RTS0047978,3
RTS0047979,1
RTS0047980,2
RTS0047981,3
RTS0047982,4
RTS0047985,4
RTS0047986,1
RTS0047987,1
RTS0047988,3
RTS0047990,2
RTS0047991,3
RTS0047992,5
RTS0047993,2
RTS0047994,2
RTS0047995,4
RTS0047996,8
RTS0047997,5
RTS0047998,10
RTS0047999,6
RTS0048000,2
RTS0048001,2
RTS0048003,7
RTS0048005,3
RTS0048006,3
RTS0048008,5
RTS0048009,1
RTS0048012,5
RTS0048013,4
RTS0048014,4
RTS0048015,2
RTS0048016,4
RTS0048017,6
RTS0048018,1
RTS0048019,1
RTS0048020,6
RTS0048021,8
RTS0048022,8
RTS0048023,1
RTS0048024,3
RTS0048026,1
RTS0048027,8
RTS0048028,3
RTS0048029,1
RTS0048030,2
RTS0048031,1
RTS0048032,4
RTS0048033,6
RTS0048034,1
RTS0048035,3
RTS0048036,2
RTS0048037,2
RTS0048038,3
RTS0048040,3
RTS0048042,3
RTS0048043,1
RTS0048044,2
RTS0048045,3
RTS0048046,4
RTS0048047,1
RTS0048048,4
RTS0048049,1
RTS0048050,5
RTS0048051,2
RTS0048052,5
RTS0048053,3
RTS0048054,2
RTS0048055,5
RTS0048056,6
RTS0048058,2
RTS0048059,5
RTS0048060,5
RTS0048061,4
RTS0048062,1
RTS0048063,6
RTS0048064,2
RTS0048066,4
RTS0048067,1
RTS0048068,4
RTS0048069,5
RTS0048070,2
RTS0048071,3
RTS0048072,1
RTS0048073,3
RTS0048074,1
RTS0048076,2
RTS0048077,3
RTS0048078,3
RTS0048079,4
RTS0048080,3
RTS0048081,3
RTS0048082,5
RTS0048084,3
RTS0048085,2
RTS0048086,3
RTS0048087,5
RTS0048088,5
RTS0048089,3
RTS0048090,6
RTS0048091,1
RTS0048092,3
RTS0048093,4
RTS0048094,4
RTS0048096,2
RTS0048097,1
RTS0048098,43
RTS0048099,4
RTS0048100,17
RTS0048101,6
RTS0048102,27
RTS0048104,6
RTS0048105,9
RTS0048106,2
RTS0048107,6
RTS0048108,3
RTS0048109,3
RTS0048110,4
RTS0048111,3
RTS0048112,7
RTS0048113,8
RTS0048115,4
RTS0048116,4
RTS0048117,5
RTS0048118,5
RTS0048120,3
RTS0048126,3
RTS0048127,4
RTS0048129,3
RTS0048130,2
RTS0048131,4
RTS0048132,7
RTS0048133,1
RTS0048134,1
RTS0048135,3
RTS0048138,4
RTS0048139,5
RTS0048140,2
RTS0048141,4
RTS0048142,4
RTS0048144,4
RTS0048145,4
RTS0048146,5
RTS0048149,4
RTS0048150,2
RTS0048151,3
RTS0048152,4
RTS0048153,3
RTS0048154,2
RTS0048155,5
RTS0048156,1
RTS0048158,3
RTS0048159,6
RTS0048160,99
RTS0048161,187
RTS0048162,5
RTS0048163,2
RTS0048164,10
RTS0048165,9
RTS0048166,4
RTS0048167,6
RTS0048168,4
RTS0048169,1
RTS0048170,4
RTS0048171,3
RTS0048172,3
RTS0048173,10
RTS0048175,5
RTS0048176,2
RTS0048177,5
RTS0048179,2
RTS0048180,5
RTS0048181,8
RTS0048183,8
RTS0048184,5
RTS0048185,5
RTS0048186,7
RTS0048188,8
RTS0048189,3
RTS0048190,9
RTS0048191,5
RTS0048192,3
RTS0048193,3
RTS0048194,1
RTS0048195,1
RTS0048196,3
RTS0048197,3
RTS0048198,1
RTS0048200,3
RTS0048201,1
RTS0048202,2
RTS0048203,1
RTS0048204,4
RTS0048205,7
RTS0048208,7
RTS0048209,3
RTS0048210,5
RTS0048211,1
RTS0048212,3
RTS0048213,2
RTS0048214,5
RTS0048215,5
RTS0048216,6
RTS0048219,5
RTS0048220,2
RTS0048221,2
RTS0048222,3
RTS0048223,6
RTS0048224,4
RTS0048225,1
RTS0048226,3
RTS0048227,4
RTS0048228,3
RTS0048229,3
RTS0048230,2
RTS0048231,2
RTS0048232,2
RTS0048233,5
RTS0048234,3
RTS0048235,2
RTS0048236,5
RTS0048237,8
RTS0048238,4
RTS0048239,5
RTS0048240,3
RTS0048241,7
RTS0048242,1
RTS0048243,1
RTS0048244,3
RTS0048245,2
RTS0048246,2
RTS0049343,6
RTS0049344,4
RTS0049345,2
RTS0049346,6
RTS0049347,2
RTS0049348,6
RTS0049349,2
RTS0049350,3
RTS0049352,2
RTS0049353,4
RTS0049354,5
RTS0049355,1
RTS0049356,3
RTS0049357,5
RTS0049358,3
RTS0049359,3
RTS0049360,6
RTS0049361,8
RTS0049362,2
RTS0049364,3
RTS0049365,5
RTS0049366,2
RTS0049367,4
RTS0049368,4
RTS0049370,2
RTS0049371,5
RTS0049372,1
RTS0049373,13
RTS0049374,7
RTS0049375,7
RTS0049376,3
RTS0049377,2
RTS0049378,7
RTS0049379,2
RTS0049380,3
RTS0049381,5
RTS0049382,3
RTS0049383,9
RTS0049384,8
RTS0049385,5
RTS0049386,1
RTS0049387,2
RTS0049388,3
RTS0049389,6
RTS0049390,4
RTS0049391,5
RTS0049392,4
RTS0049393,7
RTS0049394,4
RTS0049395,1
RTS0049396,3
RTS0049397,7
RTS0049398,6
RTS0049399,5
RTS0049400,2
RTS0049401,1
RTS0049402,4
RTS0049403,3
RTS0049404,5
RTS0049405,6
RTS0049406,3
RTS0049407,4
RTS0049408,5
RTS0049409,3
RTS0049410,2
RTS0049411,4
RTS0049412,4
RTS0049414,1
RTS0049415,5
RTS0049416,9
RTS0049417,5
RTS0049418,4
RTS0049419,3
RTS0049420,3
RTS0049421,7
RTS0049423,3
RTS0049424,3
RTS0049425,6
RTS0049426,2
RTS0049427,6
RTS0049429,2
RTS0049430,4
RTS0049431,4
RTS0049432,2
RTS0049433,1
RTS0049434,2
RTS0049435,1
RTS0049436,1
RTS0049437,3
RTS0049438,3
RTS0049439,4
RTS0049440,2
RTS0049441,3
RTS0049443,1
RTS0049444,5
RTS0049445,4
RTS0049446,1
RTS0049447,7
RTS0049448,4
RTS0049449,5
RTS0049450,7
RTS0049451,7
RTS0049452,5
RTS0049453,2
RTS0049454,2
RTS0049455,3
RTS0049456,2
RTS0049457,2
RTS0049458,5
RTS0049459,2
RTS0049460,4
RTS0049461,5
RTS0049462,3
RTS0049463,4
RTS0049464,5
RTS0049465,3
RTS0049466,5
RTS0049467,5
RTS0049468,5
RTS0049469,2
RTS0049470,5
RTS0049471,7
RTS0049472,3
RTS0049473,5
RTS0049474,1
RTS0049475,4
RTS0049476,2
RTS0049477,5
RTS0049478,1
RTS0049479,9
RTS0049480,7
RTS0049481,2
RTS0049482,5
RTS0049483,7
RTS0049484,2
RTS0049485,6
RTS0997079,2
RTS0997080,2
RTS0997081,3
RTS0997082,7
RTS0997083,3
RTS0997084,2
RTS0997085,4
RTS0997086,3
RTS0997087,2
RTS0997088,39
RTS0997089,17
RTS0997090,7
RTS0997092,1
RTS0997093,3
RTS0997094,1
RTS0997095,4
RTS0997096,4
RTS0997097,2
RTS0997098,2
RTS0997099,3
RTS0997100,2
RTS0997101,4
RTS0997102,1
RTS0997104,2
RTS0997105,2
RTS0997106,3
RTS0997107,3
RTS0997108,7
RTS0997109,2
RTS0997111,1
RTS0997112,2
RTS0997113,2
RTS0997114,1
RTS0997115,2
RTS0997116,6
RTS0997117,2
RTS0997118,6
RTS0997119,4
RTS0997120,1
RTS0997121,2
RTS0997122,2
RTS0997123,4
RTS0997124,4
RTS0997125,3
RTS0997126,4
RTS0997127,2
RTS0997128,3
RTS0997129,3
RTS0997130,3
</Code_Summary>
