# Supplementary material for: Spatial meta-transcriptomics reveal associations of intratumor bacteria burden with lung cancer cells showing a distinct oncogenic signature
Source: J Immunother Cancer. 2022 Jul 6;10(7):e004698. doi: 10.1136/jitc-2022-004698 (PMC9260850; doi:10.1136/jitc-2022-004698)
Supplement: Supplementary data [file jitc-2022-004698supp009.zip › DSP-1001250002848-E-H01.dcc]

<Header>
FileVersion,0.02
SoftwareVersion,"GeoMx_NGS_Pipeline_ 2.0.0"
Date,2020-6-15
</Header>

<Scan_Attributes>
ID,DSP-1001250002848-E-H01
Plate_ID,1001250002848
Well,H01
</Scan_Attributes>

<NGS_Processing_Attributes>
SeqSetId,
tamperedIni,No
Raw,184994
Trimmed,183880
Stitched,182384
Aligned,178982
umiQ30,0.9918
rtsQ30,0.9913
</NGS_Processing_Attributes>


<Code_Summary>
RTS0039454,8
RTS0039455,3
RTS0039456,3
RTS0039457,4
RTS0039458,3
RTS0039459,3
RTS0039460,4
RTS0039461,2
RTS0039463,1
RTS0039464,3
RTS0039465,2
RTS0039466,2
RTS0039467,3
RTS0039468,5
RTS0039469,4
RTS0039470,3
RTS0039471,2
RTS0039472,5
RTS0039473,1
RTS0039474,2
RTS0039475,3
RTS0039476,1
RTS0039477,7
RTS0039478,5
RTS0039479,3
RTS0039480,2
RTS0039481,2
RTS0039482,4
RTS0039483,1
RTS0039484,2
RTS0039485,4
RTS0039486,4
RTS0039487,2
RTS0039488,3
RTS0039489,2
RTS0039490,4
RTS0039491,3
RTS0039492,3
RTS0039493,1
RTS0039494,2
RTS0039496,4
RTS0039497,2
RTS0039498,4
RTS0039499,5
RTS0039500,6
RTS0039501,4
RTS0039502,8
RTS0039503,7
RTS0039506,2
RTS0039507,3
RTS0039508,3
RTS0039509,4
RTS0039510,2
RTS0039511,6
RTS0039512,6
RTS0039513,3
RTS0039514,12
RTS0039515,13
RTS0039516,3
RTS0039517,2
RTS0039520,1
RTS0039522,1
RTS0039523,2
RTS0039524,1
RTS0039525,1
RTS0039526,1
RTS0039527,2
RTS0039528,1
RTS0039530,1
RTS0039531,2
RTS0039533,2
RTS0039534,2
RTS0039535,3
RTS0039536,3
RTS0039537,3
RTS0039538,1
RTS0039539,4
RTS0039540,1
RTS0039541,5
RTS0039543,1
RTS0039547,1
RTS0039548,1
RTS0039549,4
RTS0039550,5
RTS0039551,2
RTS0039553,1
RTS0039555,1
RTS0039556,4
RTS0039557,1
RTS0039558,1
RTS0039559,2
RTS0039560,1
RTS0039561,1
RTS0039562,5
RTS0039563,2
RTS0039564,2
RTS0039565,3
RTS0039567,4
RTS0039568,1
RTS0039569,2
RTS0039570,1
RTS0039571,2
RTS0039572,2
RTS0039573,4
RTS0039574,1
RTS0039575,2
RTS0039576,1
RTS0039577,3
RTS0039578,1
RTS0039579,1
RTS0039580,2
RTS0039581,3
RTS0039582,5
RTS0039583,3
RTS0039584,2
RTS0039585,4
RTS0039586,2
RTS0039587,1
RTS0039588,1
RTS0039589,4
RTS0039590,1
RTS0039591,6
RTS0039592,1
RTS0039593,2
RTS0039594,2
RTS0039595,2
RTS0039597,2
RTS0039598,2
RTS0039599,1
RTS0039600,2
RTS0039602,1
RTS0039603,1
RTS0039604,1
RTS0039605,2
RTS0039606,1
RTS0039607,4
RTS0039608,2
RTS0039609,1
RTS0039610,5
RTS0039611,1
RTS0039612,6
RTS0039613,2
RTS0039614,4
RTS0039615,1
RTS0039617,1
RTS0039619,3
RTS0039620,6
RTS0039621,1
RTS0039623,4
RTS0039624,3
RTS0039625,1
RTS0039626,2
RTS0039627,3
RTS0039630,1
RTS0039631,1
RTS0039632,2
RTS0039633,1
RTS0039634,1
RTS0039635,2
RTS0039636,3
RTS0039637,5
RTS0039638,1
RTS0039639,3
RTS0039640,1
RTS0039641,3
RTS0039642,2
RTS0039643,4
RTS0039644,3
RTS0039645,2
RTS0039646,4
RTS0039647,1
RTS0039648,2
RTS0039649,2
RTS0039650,3
RTS0039651,2
RTS0039652,1
RTS0039653,2
RTS0039654,2
RTS0039655,1
RTS0039656,3
RTS0039657,3
RTS0039658,2
RTS0039659,6
RTS0039660,3
RTS0039661,1
RTS0039663,2
RTS0039665,3
RTS0039666,5
RTS0039667,1
RTS0039669,1
RTS0039670,1
RTS0039671,1
RTS0039673,1
RTS0039674,4
RTS0039675,5
RTS0039676,6
RTS0039677,4
RTS0039678,2
RTS0039679,5
RTS0039680,5
RTS0039681,1
RTS0039682,4
RTS0039683,2
RTS0039684,2
RTS0039685,2
RTS0039686,10
RTS0039687,10
RTS0039688,9
RTS0039689,5
RTS0039690,3
RTS0039691,2
RTS0039692,3
RTS0039693,2
RTS0039694,4
RTS0039695,4
RTS0039696,3
RTS0039697,1
RTS0039698,1
RTS0039699,4
RTS0039700,1
RTS0039701,3
RTS0039702,4
RTS0039703,3
RTS0039704,2
RTS0039705,3
RTS0039706,1
RTS0039707,6
RTS0039708,3
RTS0039709,1
RTS0039711,1
RTS0039712,4
RTS0039713,6
RTS0039714,1
RTS0039715,3
RTS0039716,4
RTS0039717,1
RTS0039719,2
RTS0039720,3
RTS0039721,2
RTS0039722,2
RTS0039723,2
RTS0039724,3
RTS0039725,3
RTS0039726,3
RTS0039727,4
RTS0039728,3
RTS0039730,2
RTS0039731,4
RTS0039732,3
RTS0039733,3
RTS0039734,2
RTS0039735,3
RTS0039736,2
RTS0039737,3
RTS0039738,2
RTS0039739,2
RTS0039741,1
RTS0039742,1
RTS0039743,2
RTS0039744,3
RTS0039745,2
RTS0039746,4
RTS0039747,1
RTS0039749,1
RTS0039750,1
RTS0039751,1
RTS0039752,1
RTS0039754,3
RTS0039755,1
RTS0039757,3
RTS0039758,2
RTS0039759,1
RTS0039761,2
RTS0039762,4
RTS0039763,4
RTS0039764,1
RTS0039765,1
RTS0039766,2
RTS0039767,1
RTS0039768,1
RTS0039769,1
RTS0039770,5
RTS0039771,2
RTS0039772,5
RTS0039773,2
RTS0039774,2
RTS0039775,4
RTS0039776,4
RTS0039777,2
RTS0039778,1
RTS0039780,2
RTS0039782,2
RTS0039783,4
RTS0039784,5
RTS0039785,3
RTS0039786,1
RTS0039787,4
RTS0039788,2
RTS0039790,5
RTS0039791,5
RTS0039792,1
RTS0039793,3
RTS0039794,4
RTS0039796,3
RTS0039797,2
RTS0039798,3
RTS0039799,2
RTS0039800,1
RTS0039801,4
RTS0039802,2
RTS0039803,2
RTS0039804,1
RTS0039806,5
RTS0039807,2
RTS0039809,2
RTS0039810,4
RTS0039811,1
RTS0039812,3
RTS0039813,4
RTS0039814,1
RTS0039815,1
RTS0039816,1
RTS0039817,2
RTS0039818,1
RTS0039819,3
RTS0039820,4
RTS0039821,1
RTS0039822,1
RTS0039824,4
RTS0039825,1
RTS0039826,3
RTS0039827,3
RTS0039829,3
RTS0039830,3
RTS0039831,1
RTS0039832,2
RTS0039833,4
RTS0039834,4
RTS0039835,1
RTS0039836,2
RTS0039838,3
RTS0039839,2
RTS0039840,2
RTS0039841,5
RTS0039842,1
RTS0039844,3
RTS0039845,3
RTS0039846,2
RTS0039847,4
RTS0039848,2
RTS0039849,1
RTS0039851,1
RTS0039852,4
RTS0039854,2
RTS0039855,1
RTS0039856,1
RTS0039857,7
RTS0039858,1
RTS0039859,3
RTS0039860,1
RTS0039861,2
RTS0039862,3
RTS0039863,2
RTS0039864,1
RTS0039865,2
RTS0039866,1
RTS0039867,3
RTS0039868,2
RTS0039869,3
RTS0039872,1
RTS0039874,2
RTS0039875,1
RTS0039876,2
RTS0039877,4
RTS0039878,1
RTS0039879,6
RTS0039881,4
RTS0039882,2
RTS0039883,2
RTS0039884,1
RTS0039885,3
RTS0039886,4
RTS0039887,1
RTS0039888,4
RTS0039890,6
RTS0039891,3
RTS0039892,1
RTS0039893,1
RTS0039894,3
RTS0039895,3
RTS0039896,2
RTS0039898,4
RTS0039899,2
RTS0039901,3
RTS0039904,3
RTS0039906,5
RTS0039907,4
RTS0039910,1
RTS0039911,3
RTS0039912,1
RTS0039915,4
RTS0039916,2
RTS0039917,1
RTS0039918,1
RTS0039920,6
RTS0039922,4
RTS0039923,2
RTS0039924,4
RTS0039925,4
RTS0039926,3
RTS0039927,5
RTS0039928,2
RTS0039929,3
RTS0039930,2
RTS0039931,2
RTS0039932,1
RTS0039934,4
RTS0039935,3
RTS0039936,5
RTS0039937,4
RTS0039938,2
RTS0039939,1
RTS0039940,2
RTS0039941,2
RTS0039942,5
RTS0039944,1
RTS0039946,2
RTS0039947,2
RTS0039948,5
RTS0039949,6
RTS0039951,1
RTS0039952,3
RTS0039953,1
RTS0039954,2
RTS0039955,4
RTS0039956,3
RTS0039957,2
RTS0039958,1
RTS0039959,2
RTS0039960,3
RTS0039961,2
RTS0039962,3
RTS0039963,4
RTS0039966,2
RTS0039967,2
RTS0039968,2
RTS0039969,1
RTS0039971,7
RTS0039972,4
RTS0039973,1
RTS0039974,2
RTS0039975,4
RTS0039976,2
RTS0039977,1
RTS0039978,3
RTS0039981,3
RTS0039982,1
RTS0039983,6
RTS0039984,2
RTS0039985,1
RTS0039986,1
RTS0039987,5
RTS0039988,4
RTS0039989,3
RTS0039990,2
RTS0039992,2
RTS0039993,3
RTS0039994,2
RTS0039995,5
RTS0039996,8
RTS0039997,4
RTS0039998,4
RTS0039999,4
RTS0040000,4
RTS0040002,1
RTS0040003,1
RTS0040005,1
RTS0040006,4
RTS0040007,7
RTS0040008,4
RTS0040009,6
RTS0040010,3
RTS0040011,2
RTS0040012,2
RTS0040013,3
RTS0040014,2
RTS0040016,3
RTS0040017,4
RTS0040019,3
RTS0040020,3
RTS0040022,2
RTS0040024,2
RTS0040025,2
RTS0040026,2
RTS0040027,3
RTS0040028,5
RTS0040029,3
RTS0040030,5
RTS0040031,1
RTS0040032,2
RTS0040034,3
RTS0040035,1
RTS0040037,4
RTS0040039,2
RTS0040040,3
RTS0040042,1
RTS0040043,5
RTS0040044,1
RTS0040047,3
RTS0040048,2
RTS0040049,3
RTS0040050,1
RTS0040051,2
RTS0040052,1
RTS0040053,2
RTS0040054,1
RTS0040055,3
RTS0040058,4
RTS0040059,1
RTS0040060,1
RTS0040061,1
RTS0040062,3
RTS0040063,2
RTS0040064,3
RTS0040065,1
RTS0040067,3
RTS0040068,3
RTS0040069,2
RTS0040070,4
RTS0040072,2
RTS0040074,3
RTS0040075,4
RTS0040076,2
RTS0040077,4
RTS0040080,3
RTS0040081,2
RTS0040082,1
RTS0040083,1
RTS0040084,5
RTS0040086,3
RTS0040087,3
RTS0040088,3
RTS0040089,4
RTS0040090,1
RTS0040092,5
RTS0040094,1
RTS0040095,1
RTS0040096,3
RTS0040097,4
RTS0040098,2
RTS0040099,2
RTS0040103,3
RTS0040104,4
RTS0040105,4
RTS0040106,2
RTS0040107,3
RTS0040109,2
RTS0040110,3
RTS0040111,1
RTS0040112,2
RTS0040113,2
RTS0040114,1
RTS0040115,3
RTS0040116,3
RTS0040117,6
RTS0040118,7
RTS0040119,8
RTS0040120,3
RTS0040121,1
RTS0040122,4
RTS0040123,1
RTS0040124,1
RTS0040125,2
RTS0040128,1
RTS0040129,4
RTS0040133,1
RTS0040136,2
RTS0040137,1
RTS0040138,3
RTS0040140,1
RTS0040141,2
RTS0040142,2
RTS0040143,1
RTS0040144,4
RTS0040145,1
RTS0040147,3
RTS0040148,1
RTS0040150,2
RTS0040151,3
RTS0040152,1
RTS0040153,4
RTS0040154,1
RTS0040155,4
RTS0040156,3
RTS0040157,1
RTS0040159,3
RTS0040160,2
RTS0040161,1
RTS0040162,4
RTS0040163,2
RTS0040164,2
RTS0040165,1
RTS0040166,4
RTS0040167,5
RTS0040168,3
RTS0040169,4
RTS0040172,2
RTS0040173,1
RTS0040174,2
RTS0040175,2
RTS0040176,1
RTS0040177,2
RTS0040181,2
RTS0040182,1
RTS0040183,2
RTS0040184,1
RTS0040185,1
RTS0040187,4
RTS0040189,3
RTS0040190,1
RTS0040191,3
RTS0040192,1
RTS0040194,2
RTS0040195,1
RTS0040196,4
RTS0040197,3
RTS0040198,3
RTS0040199,4
RTS0040200,2
RTS0040201,5
RTS0040202,1
RTS0040203,1
RTS0040204,2
RTS0040205,4
RTS0040206,8
RTS0040207,1
RTS0040208,1
RTS0040209,4
RTS0040210,3
RTS0040211,4
RTS0040213,2
RTS0040214,2
RTS0040215,1
RTS0040216,3
RTS0040217,4
RTS0040219,2
RTS0040220,2
RTS0040221,3
RTS0040222,2
RTS0040224,2
RTS0040225,1
RTS0040226,2
RTS0040227,2
RTS0040228,1
RTS0040229,3
RTS0040230,5
RTS0040231,3
RTS0040232,1
RTS0040233,1
RTS0040234,3
RTS0040235,2
RTS0040236,3
RTS0040237,1
RTS0040238,2
RTS0040240,1
RTS0040242,1
RTS0040244,3
RTS0040245,1
RTS0040246,3
RTS0040247,3
RTS0040250,2
RTS0040251,1
RTS0040252,5
RTS0040253,2
RTS0040254,1
RTS0040255,3
RTS0040256,3
RTS0040257,4
RTS0040258,6
RTS0040259,2
RTS0040260,1
RTS0040261,1
RTS0040263,1
RTS0040264,2
RTS0040265,2
RTS0040266,2
RTS0040267,3
RTS0040269,1
RTS0040270,4
RTS0040271,3
RTS0040272,2
RTS0040273,1
RTS0040274,5
RTS0040275,4
RTS0040276,5
RTS0040277,4
RTS0040278,2
RTS0040279,1
RTS0040280,5
RTS0040283,2
RTS0040284,1
RTS0040285,1
RTS0040287,1
RTS0040288,1
RTS0040289,1
RTS0040290,4
RTS0040291,2
RTS0040294,4
RTS0040295,5
RTS0040296,2
RTS0040300,2
RTS0040301,1
RTS0040302,1
RTS0040303,2
RTS0040304,1
RTS0040305,5
RTS0040306,2
RTS0040307,5
RTS0040308,4
RTS0040309,1
RTS0040310,5
RTS0040311,4
RTS0040312,2
RTS0040313,6
RTS0040314,2
RTS0040315,1
RTS0040316,1
RTS0040317,1
RTS0040318,1
RTS0040319,1
RTS0040320,2
RTS0040321,1
RTS0040322,2
RTS0040323,2
RTS0040324,1
RTS0040326,5
RTS0040327,1
RTS0040328,5
RTS0040329,1
RTS0040330,5
RTS0040331,4
RTS0040332,1
RTS0040333,2
RTS0040335,1
RTS0040337,2
RTS0040338,1
RTS0040339,2
RTS0040341,2
RTS0040342,1
RTS0040343,4
RTS0040344,1
RTS0040346,2
RTS0040347,2
RTS0040348,3
RTS0040349,1
RTS0040351,3
RTS0040352,1
RTS0040353,3
RTS0040354,4
RTS0040356,1
RTS0040357,3
RTS0040358,1
RTS0040359,4
RTS0040360,2
RTS0040361,2
RTS0040363,3
RTS0040364,4
RTS0040365,1
RTS0040366,2
RTS0040367,3
RTS0040368,2
RTS0040369,4
RTS0040370,2
RTS0040371,1
RTS0040372,4
RTS0040374,2
RTS0040376,3
RTS0040377,3
RTS0040378,6
RTS0040379,2
RTS0040380,1
RTS0040381,2
RTS0040382,4
RTS0040383,3
RTS0040384,3
RTS0040386,3
RTS0040387,2
RTS0040388,1
RTS0040389,1
RTS0040391,1
RTS0040392,1
RTS0040393,3
RTS0040394,1
RTS0040395,5
RTS0040396,3
RTS0040397,1
RTS0040398,2
RTS0040399,1
RTS0040400,4
RTS0040401,4
RTS0040402,9
RTS0040403,10
RTS0040404,2
RTS0040405,3
RTS0040406,4
RTS0040407,3
RTS0040408,7
RTS0040409,3
RTS0040410,3
RTS0040411,6
RTS0040413,2
RTS0040414,2
RTS0040415,3
RTS0040416,12
RTS0040417,3
RTS0040418,5
RTS0040419,15
RTS0040420,14
RTS0040421,3
RTS0040422,1
RTS0040423,3
RTS0040424,2
RTS0040425,2
RTS0040426,4
RTS0040428,4
RTS0040429,2
RTS0040430,2
RTS0040432,1
RTS0040433,1
RTS0040434,2
RTS0040435,3
RTS0040436,4
RTS0040437,4
RTS0040438,6
RTS0040439,15
RTS0040440,12
RTS0040441,7
RTS0040443,2
RTS0040444,2
RTS0040445,3
RTS0040446,3
RTS0040447,2
RTS0040449,2
RTS0040450,2
RTS0040451,6
RTS0040452,6
RTS0040453,6
RTS0040454,5
RTS0040455,12
RTS0040456,2
RTS0040457,4
RTS0040459,4
RTS0040460,5
RTS0040461,1
RTS0040462,3
RTS0040463,4
RTS0040464,2
RTS0040465,1
RTS0040466,2
RTS0040468,4
RTS0040469,1
RTS0040470,2
RTS0040471,2
RTS0040472,1
RTS0040473,6
RTS0040474,2
RTS0040475,4
RTS0040476,3
RTS0040477,1
RTS0040478,4
RTS0040480,2
RTS0040482,2
RTS0040483,4
RTS0040485,4
RTS0040486,2
RTS0040487,1
RTS0040489,2
RTS0040490,3
RTS0040492,1
RTS0040493,2
RTS0040494,3
RTS0040495,2
RTS0040496,4
RTS0040497,2
RTS0040498,2
RTS0040499,3
RTS0040500,5
RTS0040501,3
RTS0040503,1
RTS0040504,3
RTS0040506,1
RTS0040508,1
RTS0040509,2
RTS0040511,1
RTS0040512,4
RTS0040513,2
RTS0040515,2
RTS0040516,2
RTS0040518,9
RTS0040520,7
RTS0040521,3
RTS0040522,2
RTS0040523,1
RTS0040524,2
RTS0040525,2
RTS0040526,5
RTS0040527,3
RTS0040528,3
RTS0040529,4
RTS0040530,1
RTS0040531,2
RTS0040532,2
RTS0040533,1
RTS0040534,2
RTS0040535,2
RTS0040536,1
RTS0040537,1
RTS0040538,1
RTS0040539,2
RTS0040540,2
RTS0040541,3
RTS0040542,2
RTS0040543,4
RTS0040544,4
RTS0040545,5
RTS0040546,1
RTS0040547,1
RTS0040549,3
RTS0040550,2
RTS0040553,2
RTS0040554,4
RTS0040555,1
RTS0040556,2
RTS0040557,1
RTS0040558,1
RTS0040559,2
RTS0040560,3
RTS0040562,3
RTS0040564,1
RTS0040566,1
RTS0040567,6
RTS0040568,1
RTS0040569,2
RTS0040570,1
RTS0040571,3
RTS0040572,2
RTS0040573,3
RTS0040574,5
RTS0040575,2
RTS0040576,6
RTS0040577,1
RTS0040578,1
RTS0040580,5
RTS0040581,2
RTS0040582,1
RTS0040583,1
RTS0040584,2
RTS0040585,3
RTS0040586,1
RTS0040589,2
RTS0040590,5
RTS0040591,2
RTS0040592,12
RTS0040593,2
RTS0040594,2
RTS0040595,1
RTS0040597,1
RTS0040598,1
RTS0040600,2
RTS0040601,3
RTS0040602,4
RTS0040603,2
RTS0040604,2
RTS0040606,2
RTS0040607,6
RTS0040608,6
RTS0040609,2
RTS0040610,3
RTS0040611,6
RTS0040612,2
RTS0040613,2
RTS0040614,5
RTS0040616,1
RTS0040619,2
RTS0040620,2
RTS0040622,1
RTS0040624,1
RTS0040625,8
RTS0040627,1
RTS0040628,1
RTS0040630,2
RTS0040631,4
RTS0040632,2
RTS0040633,4
RTS0040634,2
RTS0040635,2
RTS0040636,2
RTS0040637,3
RTS0040638,1
RTS0040639,2
RTS0040640,1
RTS0040641,3
RTS0040642,5
RTS0040643,3
RTS0040644,2
RTS0040645,10
RTS0040646,1
RTS0040647,1
RTS0040648,5
RTS0040650,3
RTS0040651,7
RTS0040652,1
RTS0040653,2
RTS0040654,2
RTS0040655,1
RTS0040656,4
RTS0040657,3
RTS0040658,1
RTS0040660,3
RTS0040661,3
RTS0040662,1
RTS0040664,2
RTS0040665,3
RTS0040666,1
RTS0040667,1
RTS0040668,2
RTS0040669,2
RTS0040670,1
RTS0040672,5
RTS0040673,4
RTS0040674,4
RTS0040676,3
RTS0040677,2
RTS0040678,7
RTS0040679,4
RTS0040680,5
RTS0040681,3
RTS0040682,2
RTS0040683,8
RTS0040684,7
RTS0040685,4
RTS0040687,4
RTS0040688,1
RTS0040689,1
RTS0040690,3
RTS0040691,1
RTS0040692,3
RTS0040694,1
RTS0040695,6
RTS0040696,3
RTS0040697,2
RTS0040699,1
RTS0040700,3
RTS0040701,3
RTS0040702,6
RTS0040703,1
RTS0040704,8
RTS0040705,7
RTS0040706,2
RTS0040707,4
RTS0040708,4
RTS0040709,2
RTS0040710,2
RTS0040712,2
RTS0040713,2
RTS0040714,1
RTS0040715,2
RTS0040716,1
RTS0040717,2
RTS0040718,4
RTS0040719,2
RTS0040721,1
RTS0040723,5
RTS0040724,1
RTS0040726,1
RTS0040727,1
RTS0040728,4
RTS0040729,1
RTS0040730,4
RTS0040731,3
RTS0040732,1
RTS0040734,2
RTS0040735,2
RTS0040736,8
RTS0040737,6
RTS0040738,3
RTS0040739,3
RTS0040740,4
RTS0040742,2
RTS0040743,2
RTS0040744,1
RTS0040745,2
RTS0040746,2
RTS0040747,2
RTS0040748,3
RTS0040749,3
RTS0040750,4
RTS0040751,3
RTS0040752,2
RTS0040754,3
RTS0040755,2
RTS0040756,1
RTS0040757,4
RTS0040758,1
RTS0040759,4
RTS0040760,4
RTS0040761,3
RTS0040762,5
RTS0040763,1
RTS0040764,3
RTS0040765,5
RTS0040766,2
RTS0040767,3
RTS0040768,4
RTS0040769,1
RTS0040770,1
RTS0040771,2
RTS0040772,2
RTS0040773,2
RTS0040774,2
RTS0040775,1
RTS0040776,1
RTS0040777,1
RTS0040778,3
RTS0040779,3
RTS0040780,6
RTS0040781,3
RTS0040782,3
RTS0040784,3
RTS0040785,2
RTS0040786,1
RTS0040787,1
RTS0040788,3
RTS0040789,3
RTS0040790,1
RTS0040791,2
RTS0040793,2
RTS0040794,2
RTS0040795,4
RTS0040797,3
RTS0040798,8
RTS0040799,3
RTS0040800,1
RTS0040801,4
RTS0040802,3
RTS0040803,4
RTS0040804,1
RTS0040805,1
RTS0040806,1
RTS0040807,1
RTS0040808,2
RTS0040809,1
RTS0040811,2
RTS0040812,2
RTS0040813,1
RTS0040814,2
RTS0040815,1
RTS0040816,3
RTS0040817,2
RTS0040818,4
RTS0040820,2
RTS0040821,4
RTS0040822,6
RTS0040823,2
RTS0040824,5
RTS0040825,2
RTS0040826,2
RTS0040827,3
RTS0040828,2
RTS0040830,6
RTS0040831,6
RTS0040833,1
RTS0040834,2
RTS0040836,8
RTS0040837,5
RTS0040838,4
RTS0040839,5
RTS0040840,3
RTS0040842,4
RTS0040843,7
RTS0040844,4
RTS0040845,6
RTS0040846,1
RTS0040847,6
RTS0040848,2
RTS0040849,3
RTS0040850,3
RTS0040851,2
RTS0040853,2
RTS0040854,3
RTS0040855,5
RTS0040857,2
RTS0040858,4
RTS0040859,4
RTS0040860,5
RTS0040861,1
RTS0040862,3
RTS0040863,1
RTS0040864,3
RTS0040865,3
RTS0040866,1
RTS0040867,1
RTS0040870,2
RTS0040871,1
RTS0040872,5
RTS0040873,2
RTS0040874,3
RTS0040875,3
RTS0040876,1
RTS0040877,1
RTS0040878,1
RTS0040879,4
RTS0040880,4
RTS0040881,1
RTS0040882,3
RTS0040885,4
RTS0040886,3
RTS0040887,3
RTS0040888,2
RTS0040889,7
RTS0040890,2
RTS0040892,2
RTS0040893,2
RTS0040895,2
RTS0040896,7
RTS0040897,1
RTS0040898,3
RTS0040899,2
RTS0040900,3
RTS0040901,4
RTS0040902,3
RTS0040903,2
RTS0040904,3
RTS0040905,3
RTS0040906,3
RTS0040908,3
RTS0040911,2
RTS0040912,1
RTS0040913,1
RTS0040914,3
RTS0040915,4
RTS0040916,4
RTS0040917,4
RTS0040918,3
RTS0040919,3
RTS0040920,2
RTS0040921,2
RTS0040922,1
RTS0040923,4
RTS0040924,2
RTS0040928,1
RTS0040929,3
RTS0040930,2
RTS0040931,3
RTS0040932,1
RTS0040933,5
RTS0040934,2
RTS0040935,1
RTS0040936,2
RTS0040937,3
RTS0040938,2
RTS0040940,1
RTS0040941,7
RTS0040942,1
RTS0040943,2
RTS0040944,2
RTS0040945,3
RTS0040946,14
RTS0040947,9
RTS0040948,12
RTS0040949,7
RTS0040950,8
RTS0040951,1
RTS0040952,2
RTS0040953,2
RTS0040954,1
RTS0040956,1
RTS0040957,4
RTS0040958,2
RTS0040959,1
RTS0040960,6
RTS0040961,3
RTS0040962,4
RTS0040963,2
RTS0040964,3
RTS0040965,4
RTS0040966,2
RTS0040967,2
RTS0040968,2
RTS0040969,1
RTS0040970,3
RTS0040971,3
RTS0040972,5
RTS0040973,1
RTS0040974,4
RTS0040975,1
RTS0040976,4
RTS0040977,4
RTS0040978,3
RTS0040979,4
RTS0040980,2
RTS0040981,3
RTS0040982,4
RTS0040983,2
RTS0040984,2
RTS0040985,3
RTS0040987,2
RTS0040989,4
RTS0040990,3
RTS0040991,1
RTS0040992,1
RTS0040993,4
RTS0040994,2
RTS0040995,4
RTS0040996,1
RTS0040998,1
RTS0040999,7
RTS0041000,3
RTS0041001,3
RTS0041003,4
RTS0041004,1
RTS0041005,3
RTS0041006,1
RTS0041007,1
RTS0041008,3
RTS0041009,2
RTS0041010,1
RTS0041011,3
RTS0041012,1
RTS0041015,3
RTS0041016,3
RTS0041017,4
RTS0041018,1
RTS0041019,2
RTS0041020,1
RTS0041021,2
RTS0041022,3
RTS0041023,3
RTS0041024,2
RTS0041026,2
RTS0041027,1
RTS0041028,1
RTS0041029,3
RTS0041030,1
RTS0041031,2
RTS0041032,2
RTS0041036,6
RTS0041037,2
RTS0041038,2
RTS0041040,6
RTS0041041,2
RTS0041042,6
RTS0041043,3
RTS0041044,4
RTS0041045,5
RTS0041046,10
RTS0041047,10
RTS0041048,5
RTS0041049,4
RTS0041050,16
RTS0041051,1
RTS0041052,1
RTS0041053,6
RTS0041054,1
RTS0041055,2
RTS0041056,3
RTS0041057,3
RTS0041058,4
RTS0041060,2
RTS0041061,6
RTS0041062,2
RTS0041063,2
RTS0041064,5
RTS0041066,3
RTS0041067,5
RTS0041068,4
RTS0041069,1
RTS0041070,3
RTS0041071,2
RTS0041072,2
RTS0041073,3
RTS0041074,3
RTS0041075,1
RTS0041076,2
RTS0041077,2
RTS0041078,3
RTS0041079,2
RTS0041080,1
RTS0041081,3
RTS0041082,1
RTS0041083,3
RTS0041084,1
RTS0041085,2
RTS0041086,3
RTS0041087,1
RTS0041088,5
RTS0041089,2
RTS0041090,3
RTS0041091,1
RTS0041092,2
RTS0041093,1
RTS0041094,3
RTS0041095,1
RTS0041096,2
RTS0041097,3
RTS0041098,2
RTS0041099,1
RTS0041100,4
RTS0041101,4
RTS0041102,3
RTS0041103,5
RTS0041104,6
RTS0041105,4
RTS0041106,2
RTS0041107,5
RTS0041108,3
RTS0041109,4
RTS0041110,3
RTS0041111,2
RTS0041112,2
RTS0041113,1
RTS0041114,1
RTS0041115,1
RTS0041116,4
RTS0041117,2
RTS0041118,4
RTS0041119,3
RTS0041120,3
RTS0041121,6
RTS0041122,3
RTS0041123,4
RTS0041124,1
RTS0041126,1
RTS0041127,2
RTS0041128,1
RTS0041129,3
RTS0041130,2
RTS0041131,5
RTS0041132,5
RTS0041133,1
RTS0041134,10
RTS0041135,4
RTS0041136,2
RTS0041137,2
RTS0041138,4
RTS0041139,1
RTS0041140,2
RTS0041141,2
RTS0041142,5
RTS0041143,1
RTS0041144,4
RTS0041145,2
RTS0041146,4
RTS0041147,2
RTS0041148,2
RTS0041149,1
RTS0041151,2
RTS0041153,3
RTS0041154,3
RTS0041155,2
RTS0041156,2
RTS0041157,1
RTS0041158,4
RTS0041159,1
RTS0041161,3
RTS0041162,1
RTS0041163,1
RTS0041164,3
RTS0041165,5
RTS0041166,4
RTS0041167,4
RTS0041168,3
RTS0041169,2
RTS0041170,2
RTS0041171,2
RTS0041172,6
RTS0041173,2
RTS0041174,1
RTS0041175,4
RTS0041176,3
RTS0041177,4
RTS0041178,7
RTS0041180,5
RTS0041181,1
RTS0041182,3
RTS0041183,2
RTS0041184,2
RTS0041185,2
RTS0041186,1
RTS0041187,3
RTS0041188,4
RTS0041191,3
RTS0041192,3
RTS0041193,4
RTS0041194,4
RTS0041196,5
RTS0041197,1
RTS0041198,3
RTS0041199,2
RTS0041200,2
RTS0041201,2
RTS0041202,2
RTS0041203,1
RTS0041205,2
RTS0041206,1
RTS0041207,2
RTS0041208,5
RTS0041209,11
RTS0041210,2
RTS0041211,1
RTS0041212,5
RTS0041213,5
RTS0041214,6
RTS0041218,3
RTS0041219,3
RTS0041220,4
RTS0041221,2
RTS0041222,4
RTS0041224,3
RTS0041225,2
RTS0041226,2
RTS0041227,3
RTS0041228,3
RTS0041229,4
RTS0041230,2
RTS0041231,7
RTS0041232,2
RTS0041233,1
RTS0041234,2
RTS0041235,3
RTS0041236,4
RTS0041238,3
RTS0041239,3
RTS0041240,2
RTS0041241,1
RTS0041242,5
RTS0041243,2
RTS0041244,2
RTS0041246,6
RTS0041247,6
RTS0041248,3
RTS0041250,2
RTS0041252,2
RTS0041253,2
RTS0041254,2
RTS0041255,2
RTS0041257,3
RTS0041258,1
RTS0041259,3
RTS0041260,3
RTS0041261,1
RTS0041263,2
RTS0041265,3
RTS0041266,4
RTS0041267,4
RTS0041269,4
RTS0041270,1
RTS0041271,1
RTS0041272,4
RTS0041275,2
RTS0041276,4
RTS0041277,3
RTS0041278,5
RTS0041279,2
RTS0041280,2
RTS0041282,1
RTS0041283,5
RTS0041284,1
RTS0041285,4
RTS0041286,3
RTS0041287,4
RTS0041288,3
RTS0041289,1
RTS0041290,4
RTS0041291,1
RTS0041292,1
RTS0041293,1
RTS0041294,4
RTS0041295,3
RTS0041297,1
RTS0041298,2
RTS0041299,2
RTS0041300,5
RTS0041301,4
RTS0041302,2
RTS0041303,2
RTS0041304,3
RTS0041305,6
RTS0041306,5
RTS0041307,3
RTS0041309,7
RTS0041310,3
RTS0041311,1
RTS0041312,3
RTS0041313,2
RTS0041314,6
RTS0041315,5
RTS0041316,1
RTS0041317,3
RTS0041318,2
RTS0041319,1
RTS0041320,3
RTS0041322,1
RTS0041323,3
RTS0041325,4
RTS0041326,3
RTS0041327,3
RTS0041328,2
RTS0041329,2
RTS0041330,2
RTS0041331,1
RTS0041332,4
RTS0041333,3
RTS0041334,1
RTS0041335,3
RTS0041346,4
RTS0041347,5
RTS0041348,2
RTS0041349,4
RTS0041350,3
RTS0041351,1
RTS0041352,3
RTS0041353,3
RTS0041355,3
RTS0041356,1
RTS0041357,2
RTS0041358,3
RTS0041359,2
RTS0041360,6
RTS0041361,2
RTS0041362,2
RTS0041363,2
RTS0041364,1
RTS0041365,3
RTS0041366,3
RTS0041367,1
RTS0041368,1
RTS0041369,1
RTS0041370,2
RTS0041371,3
RTS0041372,2
RTS0041373,1
RTS0041374,2
RTS0041375,3
RTS0041376,1
RTS0041377,2
RTS0041378,1
RTS0041379,1
RTS0041380,2
RTS0041382,4
RTS0041383,6
RTS0041384,2
RTS0041385,3
RTS0041388,7
RTS0041389,1
RTS0041390,3
RTS0041391,1
RTS0041392,4
RTS0041394,1
RTS0041395,3
RTS0041396,2
RTS0041397,1
RTS0041398,1
RTS0041399,1
RTS0041401,3
RTS0041402,1
RTS0041403,4
RTS0041404,4
RTS0041405,3
RTS0041406,3
RTS0041407,2
RTS0041408,4
RTS0041409,2
RTS0041410,2
RTS0041411,2
RTS0041412,2
RTS0041413,3
RTS0041414,2
RTS0041415,2
RTS0041416,2
RTS0041417,4
RTS0041418,2
RTS0041419,3
RTS0041420,2
RTS0041422,3
RTS0041424,1
RTS0041425,1
RTS0041426,2
RTS0041427,2
RTS0041428,2
RTS0041429,2
RTS0041430,3
RTS0041431,5
RTS0041433,1
RTS0041435,1
RTS0041436,3
RTS0041438,4
RTS0041439,7
RTS0041440,5
RTS0041441,2
RTS0041442,2
RTS0041443,4
RTS0041444,2
RTS0041445,4
RTS0041446,2
RTS0041447,3
RTS0041448,2
RTS0041449,4
RTS0041450,1
RTS0041451,2
RTS0041452,3
RTS0041454,1
RTS0041455,1
RTS0041456,2
RTS0041457,7
RTS0041459,1
RTS0041460,4
RTS0041461,1
RTS0041462,5
RTS0041464,1
RTS0041465,3
RTS0041466,3
RTS0041467,3
RTS0041468,3
RTS0041469,2
RTS0041470,3
RTS0041471,1
RTS0041472,4
RTS0041473,2
RTS0041474,2
RTS0041475,5
RTS0041476,3
RTS0041477,3
RTS0041478,4
RTS0041479,1
RTS0041480,1
RTS0041482,2
RTS0041484,1
RTS0041485,2
RTS0041486,4
RTS0041488,5
RTS0041489,2
RTS0041490,2
RTS0041491,3
RTS0041492,1
RTS0041494,4
RTS0041495,1
RTS0041496,5
RTS0041497,3
RTS0041498,6
RTS0041499,5
RTS0041500,6
RTS0041501,5
RTS0041502,4
RTS0041503,4
RTS0041504,1
RTS0041505,1
RTS0041507,2
RTS0041508,2
RTS0041509,1
RTS0041510,1
RTS0041511,1
RTS0041512,2
RTS0041513,6
RTS0041515,2
RTS0041517,2
RTS0041518,2
RTS0041519,1
RTS0041520,2
RTS0041521,2
RTS0041522,3
RTS0041523,1
RTS0041524,1
RTS0041525,2
RTS0041526,5
RTS0041527,6
RTS0041528,4
RTS0041529,2
RTS0041530,2
RTS0041531,4
RTS0041533,1
RTS0041534,3
RTS0041535,1
RTS0041536,3
RTS0041537,3
RTS0041538,1
RTS0041540,4
RTS0041542,2
RTS0041543,2
RTS0041544,5
RTS0041545,5
RTS0041546,2
RTS0041548,2
RTS0041550,3
RTS0041551,5
RTS0041552,4
RTS0041553,2
RTS0041554,1
RTS0041555,2
RTS0041556,2
RTS0041557,3
RTS0041558,1
RTS0041559,5
RTS0041560,1
RTS0041561,2
RTS0041562,2
RTS0041563,1
RTS0041564,3
RTS0041565,2
RTS0041566,3
RTS0041567,1
RTS0041568,4
RTS0041570,3
RTS0041572,2
RTS0041574,1
RTS0041575,1
RTS0041577,1
RTS0041579,3
RTS0041580,1
RTS0041581,4
RTS0041582,5
RTS0041583,5
RTS0041584,3
RTS0041585,3
RTS0041586,2
RTS0041587,1
RTS0041588,4
RTS0041589,1
RTS0041590,2
RTS0041592,1
RTS0041593,5
RTS0041594,2
RTS0041595,2
RTS0041596,2
RTS0041598,2
RTS0041600,2
RTS0041601,1
RTS0041602,2
RTS0041603,4
RTS0041604,1
RTS0041605,1
RTS0041606,1
RTS0041607,3
RTS0041608,1
RTS0041610,1
RTS0041611,5
RTS0041612,3
RTS0041613,5
RTS0041614,2
RTS0041615,6
RTS0041616,3
RTS0041617,3
RTS0041618,1
RTS0041619,1
RTS0041620,1
RTS0041621,4
RTS0041622,2
RTS0041624,2
RTS0041625,1
RTS0041626,4
RTS0041627,5
RTS0041628,4
RTS0041629,4
RTS0041630,5
RTS0041631,3
RTS0041632,2
RTS0041633,6
RTS0041634,4
RTS0041635,1
RTS0041636,7
RTS0041637,5
RTS0041638,3
RTS0041639,3
RTS0041641,1
RTS0041643,4
RTS0041644,1
RTS0041645,3
RTS0041646,1
RTS0041647,2
RTS0041648,3
RTS0041649,1
RTS0041650,2
RTS0041652,1
RTS0041653,2
RTS0041654,1
RTS0041655,3
RTS0041656,1
RTS0041657,1
RTS0041658,5
RTS0041659,6
RTS0041661,8
RTS0041662,2
RTS0041663,2
RTS0041664,3
RTS0041665,2
RTS0041666,2
RTS0041667,1
RTS0041668,4
RTS0041670,1
RTS0041671,3
RTS0041672,2
RTS0041673,2
RTS0041675,2
RTS0041676,4
RTS0041677,1
RTS0041678,1
RTS0041679,4
RTS0041680,1
RTS0041681,2
RTS0041682,3
RTS0041683,1
RTS0041684,2
RTS0041685,3
RTS0041686,4
RTS0041687,1
RTS0041688,3
RTS0041689,1
RTS0041690,5
RTS0041691,2
RTS0041692,3
RTS0041693,5
RTS0041694,3
RTS0041695,2
RTS0041696,1
RTS0041697,4
RTS0041698,5
RTS0041699,2
RTS0041701,2
RTS0041703,3
RTS0041704,2
RTS0041705,1
RTS0041706,2
RTS0041707,1
RTS0041708,2
RTS0041709,1
RTS0041710,2
RTS0041711,1
RTS0041712,1
RTS0041713,5
RTS0041714,1
RTS0041715,3
RTS0041716,16
RTS0041717,5
RTS0041718,17
RTS0041719,15
RTS0041720,11
RTS0041721,3
RTS0041722,3
RTS0041723,3
RTS0041724,2
RTS0041725,1
RTS0041726,1
RTS0041727,4
RTS0041728,4
RTS0041729,1
RTS0041730,3
RTS0041731,1
RTS0041732,4
RTS0041733,2
RTS0041734,2
RTS0041735,2
RTS0041736,2
RTS0041737,2
RTS0041738,1
RTS0041739,1
RTS0041740,4
RTS0041741,2
RTS0041742,4
RTS0041743,3
RTS0041744,1
RTS0041745,3
RTS0041746,4
RTS0041747,4
RTS0041748,3
RTS0041749,2
RTS0041750,3
RTS0041751,4
RTS0041752,3
RTS0041753,3
RTS0041754,4
RTS0041755,3
RTS0041756,3
RTS0041757,1
RTS0041758,3
RTS0041759,5
RTS0041760,2
RTS0041763,1
RTS0041764,3
RTS0041765,2
RTS0041767,1
RTS0041769,3
RTS0041770,2
RTS0041771,1
RTS0041772,2
RTS0041773,5
RTS0041774,2
RTS0041775,6
RTS0041776,4
RTS0041777,3
RTS0041778,3
RTS0041779,3
RTS0041780,1
RTS0041781,2
RTS0041782,3
RTS0041783,3
RTS0041784,1
RTS0041785,3
RTS0041786,2
RTS0041787,3
RTS0041789,5
RTS0041790,3
RTS0041791,1
RTS0041793,3
RTS0041794,1
RTS0041795,4
RTS0041796,3
RTS0041797,1
RTS0041798,1
RTS0041799,1
RTS0041800,2
RTS0041801,3
RTS0041802,1
RTS0041804,1
RTS0041805,3
RTS0041806,1
RTS0041807,3
RTS0041808,3
RTS0041809,4
RTS0041810,2
RTS0041811,4
RTS0041812,8
RTS0041813,4
RTS0041814,4
RTS0041815,3
RTS0041816,2
RTS0041817,1
RTS0041818,2
RTS0041819,3
RTS0041820,11
RTS0041821,1
RTS0041822,2
RTS0041823,1
RTS0041824,4
RTS0041827,1
RTS0041828,2
RTS0041829,1
RTS0041830,2
RTS0041831,2
RTS0041832,4
RTS0041833,3
RTS0041834,2
RTS0041835,3
RTS0041836,2
RTS0041837,1
RTS0041838,2
RTS0041839,1
RTS0041840,3
RTS0041841,3
RTS0041842,1
RTS0041843,3
RTS0041845,4
RTS0041846,2
RTS0041847,1
RTS0041848,3
RTS0041849,2
RTS0041850,2
RTS0041852,3
RTS0041853,1
RTS0041854,2
RTS0041855,5
RTS0041856,3
RTS0041857,5
RTS0041858,5
RTS0041859,1
RTS0041860,2
RTS0041861,2
RTS0041862,2
RTS0041864,2
RTS0041865,3
RTS0041866,1
RTS0041867,6
RTS0041868,3
RTS0041869,5
RTS0041870,3
RTS0041871,2
RTS0041872,1
RTS0041873,1
RTS0041874,3
RTS0041875,2
RTS0041876,1
RTS0041877,1
RTS0041878,4
RTS0041879,3
RTS0041881,5
RTS0041882,3
RTS0041883,4
RTS0041884,4
RTS0041886,3
RTS0041887,6
RTS0041888,4
RTS0041889,3
RTS0041890,7
RTS0041891,2
RTS0041892,3
RTS0041893,5
RTS0041894,2
RTS0041895,1
RTS0041896,3
RTS0041897,2
RTS0041898,2
RTS0041899,2
RTS0041900,2
RTS0041901,3
RTS0041902,1
RTS0041903,7
RTS0041904,6
RTS0041905,6
RTS0041906,15
RTS0041907,2
RTS0041908,5
RTS0041909,1
RTS0041910,5
RTS0041911,1
RTS0041912,3
RTS0041913,2
RTS0041914,3
RTS0041916,7
RTS0041917,15
RTS0041918,6
RTS0041919,30
RTS0041920,17
RTS0041922,1
RTS0041924,2
RTS0041925,1
RTS0041926,2
RTS0041927,2
RTS0041928,4
RTS0041929,3
RTS0041930,3
RTS0041931,2
RTS0041932,5
RTS0041933,3
RTS0041934,2
RTS0041936,1
RTS0041937,2
RTS0041938,2
RTS0041939,1
RTS0041940,3
RTS0041941,3
RTS0041942,2
RTS0041943,2
RTS0041944,2
RTS0041945,1
RTS0041946,2
RTS0041947,1
RTS0041949,3
RTS0041950,2
RTS0041951,2
RTS0041952,5
RTS0041953,1
RTS0041954,4
RTS0041955,2
RTS0041956,5
RTS0041957,1
RTS0041958,4
RTS0041959,2
RTS0041960,1
RTS0041961,1
RTS0041962,1
RTS0041963,5
RTS0041964,2
RTS0041965,1
RTS0041966,3
RTS0041967,1
RTS0041968,3
RTS0041969,1
RTS0041971,6
RTS0041972,7
RTS0041973,3
RTS0041974,3
RTS0041975,3
RTS0041976,2
RTS0041979,1
RTS0041981,8
RTS0041982,7
RTS0041983,11
RTS0041984,7
RTS0041985,20
RTS0041986,3
RTS0041987,5
RTS0041988,4
RTS0041989,2
RTS0041990,3
RTS0041991,2
RTS0041992,4
RTS0041993,1
RTS0041994,3
RTS0041995,4
RTS0041996,1
RTS0041997,1
RTS0041998,3
RTS0041999,1
RTS0042000,4
RTS0042001,4
RTS0042002,3
RTS0042004,3
RTS0042006,4
RTS0042007,4
RTS0042008,1
RTS0042009,3
RTS0042010,1
RTS0042011,4
RTS0042012,2
RTS0042013,4
RTS0042014,2
RTS0042015,3
RTS0042016,1
RTS0042017,2
RTS0042018,2
RTS0042019,2
RTS0042020,1
RTS0042022,1
RTS0042023,5
RTS0042024,3
RTS0042025,2
RTS0042026,1
RTS0042028,3
RTS0042029,2
RTS0042030,1
RTS0042031,4
RTS0042032,2
RTS0042033,1
RTS0042034,4
RTS0042035,1
RTS0042036,3
RTS0042037,4
RTS0042038,4
RTS0042039,4
RTS0042040,5
RTS0042041,4
RTS0042042,1
RTS0042043,1
RTS0042044,5
RTS0042045,1
RTS0042047,2
RTS0042048,5
RTS0042051,3
RTS0042052,2
RTS0042053,3
RTS0042054,4
RTS0042055,5
RTS0042056,2
RTS0042057,1
RTS0042058,1
RTS0042059,3
RTS0042060,3
RTS0042061,3
RTS0042062,2
RTS0042063,2
RTS0042064,3
RTS0042065,1
RTS0042066,2
RTS0042067,5
RTS0042068,2
RTS0042069,1
RTS0042073,3
RTS0042074,2
RTS0042075,6
RTS0042076,2
RTS0042077,2
RTS0042078,2
RTS0042079,5
RTS0042080,4
RTS0042081,3
RTS0042082,3
RTS0042083,1
RTS0042084,6
RTS0042085,4
RTS0042087,2
RTS0042088,2
RTS0042089,1
RTS0042090,1
RTS0042091,3
RTS0042093,2
RTS0042095,4
RTS0042096,3
RTS0042097,3
RTS0042099,7
RTS0042100,3
RTS0042101,4
RTS0042102,2
RTS0042103,2
RTS0042105,6
RTS0042106,2
RTS0042107,2
RTS0042108,3
RTS0042109,3
RTS0042111,2
RTS0042112,3
RTS0042113,3
RTS0042114,5
RTS0042115,4
RTS0042116,2
RTS0042117,4
RTS0042118,4
RTS0042119,1
RTS0042120,1
RTS0042121,1
RTS0042122,2
RTS0042123,3
RTS0042124,1
RTS0042125,1
RTS0042126,1
RTS0042127,6
RTS0042128,3
RTS0042129,2
RTS0042130,4
RTS0042131,2
RTS0042132,1
RTS0042133,3
RTS0042136,3
RTS0042137,1
RTS0042138,2
RTS0042140,2
RTS0042141,4
RTS0042142,1
RTS0042143,1
RTS0042144,2
RTS0042145,1
RTS0042146,6
RTS0042147,2
RTS0042148,3
RTS0042149,4
RTS0042150,5
RTS0042152,1
RTS0042153,2
RTS0042154,3
RTS0042155,1
RTS0042156,1
RTS0042157,3
RTS0042158,1
RTS0042159,1
RTS0042160,2
RTS0042161,1
RTS0042162,2
RTS0042163,2
RTS0042164,4
RTS0042166,3
RTS0042167,2
RTS0042168,2
RTS0042169,4
RTS0042170,2
RTS0042171,1
RTS0042172,2
RTS0042173,1
RTS0042174,3
RTS0042175,1
RTS0042176,2
RTS0042177,2
RTS0042179,3
RTS0042180,4
RTS0042181,3
RTS0042182,1
RTS0042183,1
RTS0042184,2
RTS0042185,3
RTS0042186,1
RTS0042188,3
RTS0042189,2
RTS0042190,3
RTS0042192,2
RTS0042193,1
RTS0042194,5
RTS0042195,1
RTS0042197,1
RTS0042200,5
RTS0042201,3
RTS0042202,1
RTS0042203,2
RTS0042204,1
RTS0042206,3
RTS0042207,2
RTS0042210,3
RTS0042212,3
RTS0042213,3
RTS0042215,3
RTS0042216,3
RTS0042218,3
RTS0042221,2
RTS0042222,1
RTS0042223,3
RTS0042224,1
RTS0042225,3
RTS0042226,4
RTS0042227,3
RTS0042228,5
RTS0042229,2
RTS0042231,1
RTS0042232,3
RTS0042233,3
RTS0042234,2
RTS0042235,4
RTS0042236,2
RTS0042237,2
RTS0042239,3
RTS0042240,2
RTS0042241,1
RTS0042242,2
RTS0042244,1
RTS0042245,1
RTS0042246,3
RTS0042247,1
RTS0042248,4
RTS0042249,2
RTS0042250,2
RTS0042251,3
RTS0042252,3
RTS0042253,2
RTS0042254,3
RTS0042255,5
RTS0042256,1
RTS0042257,1
RTS0042258,1
RTS0042260,2
RTS0042261,4
RTS0042262,3
RTS0042264,1
RTS0042265,10
RTS0042267,3
RTS0042269,1
RTS0042271,2
RTS0042272,2
RTS0042273,2
RTS0042275,1
RTS0042276,3
RTS0042278,2
RTS0042279,5
RTS0042280,2
RTS0042281,3
RTS0042282,2
RTS0042283,4
RTS0042284,1
RTS0042285,2
RTS0042286,4
RTS0042288,3
RTS0042289,5
RTS0042290,6
RTS0042291,3
RTS0042292,3
RTS0042293,1
RTS0042294,1
RTS0042295,2
RTS0042296,4
RTS0042297,8
RTS0042298,3
RTS0042299,2
RTS0042300,2
RTS0042301,4
RTS0042302,2
RTS0042303,2
RTS0042304,1
RTS0042305,4
RTS0042306,1
RTS0042307,3
RTS0042308,4
RTS0042309,4
RTS0042311,1
RTS0042313,4
RTS0042315,1
RTS0042316,2
RTS0042317,1
RTS0042318,1
RTS0042319,4
RTS0042320,5
RTS0042321,1
RTS0042322,1
RTS0042323,5
RTS0042324,1
RTS0042325,1
RTS0042326,1
RTS0042327,3
RTS0042330,1
RTS0042331,5
RTS0042332,3
RTS0042333,1
RTS0042334,1
RTS0042335,4
RTS0042336,1
RTS0042337,3
RTS0042338,2
RTS0042339,1
RTS0042340,2
RTS0042341,1
RTS0042342,1
RTS0042344,2
RTS0042345,3
RTS0042346,4
RTS0042347,3
RTS0042348,3
RTS0042349,2
RTS0042350,1
RTS0042351,1
RTS0042353,1
RTS0042354,3
RTS0042355,4
RTS0042356,2
RTS0042357,3
RTS0042358,3
RTS0042359,2
RTS0042360,6
RTS0042361,2
RTS0042362,1
RTS0042363,5
RTS0042364,3
RTS0042365,4
RTS0042366,1
RTS0042367,3
RTS0042368,4
RTS0042369,1
RTS0042370,3
RTS0042371,3
RTS0042372,2
RTS0042373,5
RTS0042374,1
RTS0042375,5
RTS0042376,2
RTS0042378,2
RTS0042379,3
RTS0042380,1
RTS0042381,6
RTS0042383,2
RTS0042384,1
RTS0042385,1
RTS0042386,3
RTS0042387,3
RTS0042388,4
RTS0042389,1
RTS0042390,2
RTS0042391,1
RTS0042392,3
RTS0042394,3
RTS0042395,7
RTS0042396,1
RTS0042397,2
RTS0042399,2
RTS0042400,3
RTS0042401,1
RTS0042402,3
RTS0042403,3
RTS0042404,2
RTS0042405,3
RTS0042406,1
RTS0042408,5
RTS0042409,3
RTS0042410,3
RTS0042411,2
RTS0042412,2
RTS0042413,2
RTS0042415,3
RTS0042416,5
RTS0042417,6
RTS0042418,7
RTS0042419,11
RTS0042420,4
RTS0042421,3
RTS0042422,2
RTS0042423,1
RTS0042424,2
RTS0042426,3
RTS0042427,2
RTS0042428,1
RTS0042429,5
RTS0042430,1
RTS0042431,3
RTS0042432,2
RTS0042433,1
RTS0042434,9
RTS0042435,3
RTS0042436,1
RTS0042437,1
RTS0042438,2
RTS0042439,3
RTS0042440,1
RTS0042441,1
RTS0042442,1
RTS0042443,5
RTS0042444,1
RTS0042445,4
RTS0042446,1
RTS0042447,2
RTS0042450,4
RTS0042451,1
RTS0042452,1
RTS0042453,2
RTS0042454,3
RTS0042455,1
RTS0042456,2
RTS0042457,2
RTS0042458,1
RTS0042461,4
RTS0042462,2
RTS0042463,1
RTS0042464,2
RTS0042465,4
RTS0042466,5
RTS0042468,4
RTS0042469,3
RTS0042470,2
RTS0042471,4
RTS0042472,4
RTS0042473,4
RTS0042474,1
RTS0042475,1
RTS0042476,4
RTS0042477,2
RTS0042479,1
RTS0042480,3
RTS0042482,1
RTS0042483,2
RTS0042484,5
RTS0042485,2
RTS0042486,1
RTS0042487,5
RTS0042488,3
RTS0042489,1
RTS0042490,2
RTS0042491,5
RTS0042493,5
RTS0042494,2
RTS0042496,4
RTS0042497,2
RTS0042498,5
RTS0042500,1
RTS0042501,2
RTS0042502,3
RTS0042503,1
RTS0042504,3
RTS0042505,3
RTS0042506,2
RTS0042507,3
RTS0042508,5
RTS0042510,2
RTS0042515,1
RTS0042522,1
RTS0042526,3
RTS0042527,5
RTS0042528,3
RTS0042530,2
RTS0042531,2
RTS0042532,2
RTS0042534,3
RTS0042536,2
RTS0042537,2
RTS0042538,1
RTS0042539,1
RTS0042540,3
RTS0042541,1
RTS0042542,1
RTS0042543,1
RTS0042544,3
RTS0042545,2
RTS0042546,1
RTS0042547,3
RTS0042548,3
RTS0042550,3
RTS0042551,4
RTS0042552,6
RTS0042553,1
RTS0042554,1
RTS0042555,3
RTS0042556,2
RTS0042557,2
RTS0042558,1
RTS0042559,2
RTS0042561,2
RTS0042562,1
RTS0042563,4
RTS0042564,6
RTS0042565,2
RTS0042566,3
RTS0042567,2
RTS0042568,6
RTS0042569,2
RTS0042570,1
RTS0042571,5
RTS0042572,4
RTS0042573,1
RTS0042574,3
RTS0042575,3
RTS0042576,3
RTS0042577,3
RTS0042578,2
RTS0042579,2
RTS0042580,2
RTS0042581,5
RTS0042583,3
RTS0042586,1
RTS0042587,8
RTS0042588,3
RTS0042589,1
RTS0042590,3
RTS0042592,1
RTS0042593,6
RTS0042594,2
RTS0042595,1
RTS0042596,2
RTS0042597,3
RTS0042598,5
RTS0042599,2
RTS0042602,1
RTS0042603,2
RTS0042604,4
RTS0042605,3
RTS0042606,2
RTS0042607,1
RTS0042608,1
RTS0042609,1
RTS0042610,1
RTS0042611,2
RTS0042612,1
RTS0042613,1
RTS0042614,3
RTS0042615,2
RTS0042616,2
RTS0042617,2
RTS0042618,4
RTS0042619,1
RTS0042620,3
RTS0042621,2
RTS0042622,1
RTS0042623,4
RTS0042625,3
RTS0042626,2
RTS0042627,2
RTS0042628,2
RTS0042629,1
RTS0042630,2
RTS0042631,1
RTS0042633,1
RTS0042634,4
RTS0042635,3
RTS0042636,2
RTS0042637,3
RTS0042638,7
RTS0042639,2
RTS0042640,2
RTS0042641,4
RTS0042642,5
RTS0042643,2
RTS0042644,1
RTS0042646,3
RTS0042647,4
RTS0042648,5
RTS0042649,5
RTS0042650,4
RTS0042651,1
RTS0042652,1
RTS0042653,5
RTS0042654,3
RTS0042655,2
RTS0042657,1
RTS0042658,2
RTS0042659,4
RTS0042660,5
RTS0042661,1
RTS0042663,2
RTS0042664,1
RTS0042666,6
RTS0042667,4
RTS0042669,2
RTS0042670,2
RTS0042671,3
RTS0042672,3
RTS0042673,2
RTS0042674,3
RTS0042675,2
RTS0042678,2
RTS0042679,1
RTS0042680,2
RTS0042681,5
RTS0042682,2
RTS0042683,4
RTS0042685,4
RTS0042687,3
RTS0042688,3
RTS0042690,2
RTS0042691,1
RTS0042692,1
RTS0042693,4
RTS0042695,1
RTS0042696,1
RTS0042697,1
RTS0042698,2
RTS0042699,1
RTS0042700,1
RTS0042701,1
RTS0042702,3
RTS0042703,1
RTS0042704,2
RTS0042706,2
RTS0042707,2
RTS0042708,1
RTS0042709,2
RTS0042710,1
RTS0042711,1
RTS0042712,2
RTS0042713,2
RTS0042714,1
RTS0042715,2
RTS0042717,4
RTS0042718,2
RTS0042719,1
RTS0042722,3
RTS0042723,1
RTS0042724,5
RTS0042725,3
RTS0042726,4
RTS0042727,2
RTS0042729,1
RTS0042730,2
RTS0042732,3
RTS0042733,4
RTS0042734,2
RTS0042735,2
RTS0042736,3
RTS0042737,2
RTS0042738,6
RTS0042739,4
RTS0042740,4
RTS0042741,4
RTS0042742,1
RTS0042743,2
RTS0042744,2
RTS0042746,1
RTS0042747,1
RTS0042748,1
RTS0042749,2
RTS0042751,1
RTS0042752,2
RTS0042754,1
RTS0042756,2
RTS0042757,10
RTS0042758,1
RTS0042759,1
RTS0042760,2
RTS0042761,3
RTS0042762,2
RTS0042763,6
RTS0042764,5
RTS0042765,2
RTS0042766,4
RTS0042767,6
RTS0042768,3
RTS0042769,4
RTS0042770,3
RTS0042771,3
RTS0042772,5
RTS0042773,4
RTS0042774,3
RTS0042775,4
RTS0042776,4
RTS0042778,1
RTS0042779,2
RTS0042780,4
RTS0042781,1
RTS0042782,4
RTS0042783,1
RTS0042784,3
RTS0042785,2
RTS0042786,2
RTS0042787,2
RTS0042788,4
RTS0042789,1
RTS0042790,5
RTS0042791,26
RTS0042792,9
RTS0042793,14
RTS0042794,10
RTS0042795,12
RTS0042796,1
RTS0042797,5
RTS0042798,1
RTS0042799,2
RTS0042801,1
RTS0042802,2
RTS0042803,1
RTS0042805,4
RTS0042806,3
RTS0042807,3
RTS0042808,3
RTS0042809,4
RTS0042810,3
RTS0042811,1
RTS0042812,6
RTS0042813,1
RTS0042814,4
RTS0042815,3
RTS0042816,3
RTS0042817,1
RTS0042818,2
RTS0042819,2
RTS0042820,4
RTS0042821,7
RTS0042822,3
RTS0042824,2
RTS0042825,3
RTS0042828,2
RTS0042829,5
RTS0042830,2
RTS0042831,1
RTS0042832,2
RTS0042833,1
RTS0042834,2
RTS0042835,1
RTS0042836,1
RTS0042837,2
RTS0042839,1
RTS0042840,2
RTS0042841,5
RTS0042843,3
RTS0042845,3
RTS0042846,5
RTS0042847,4
RTS0042848,3
RTS0042849,1
RTS0042850,1
RTS0042851,3
RTS0042852,1
RTS0042853,3
RTS0042854,4
RTS0042855,2
RTS0042857,1
RTS0042858,3
RTS0042859,2
RTS0042860,6
RTS0042861,3
RTS0042862,2
RTS0042863,3
RTS0042865,3
RTS0042867,2
RTS0042868,3
RTS0042871,2
RTS0042873,3
RTS0042874,1
RTS0042875,4
RTS0042876,3
RTS0042877,3
RTS0042878,2
RTS0042879,2
RTS0042880,2
RTS0042881,2
RTS0042882,1
RTS0042883,1
RTS0042884,4
RTS0042885,4
RTS0042886,5
RTS0042888,1
RTS0042889,2
RTS0042890,2
RTS0042892,2
RTS0042893,2
RTS0042894,2
RTS0042895,2
RTS0042897,2
RTS0042898,3
RTS0042899,2
RTS0042900,1
RTS0042902,1
RTS0042903,4
RTS0042904,3
RTS0042905,2
RTS0042906,4
RTS0042907,1
RTS0042908,4
RTS0042910,1
RTS0042911,2
RTS0042912,1
RTS0042913,1
RTS0042914,5
RTS0042915,1
RTS0042917,3
RTS0042918,2
RTS0042919,3
RTS0042920,2
RTS0042922,3
RTS0042923,2
RTS0042924,2
RTS0042925,2
RTS0042926,7
RTS0042927,2
RTS0042929,4
RTS0042930,3
RTS0042931,2
RTS0042932,1
RTS0042933,4
RTS0042935,1
RTS0042936,4
RTS0042937,2
RTS0042938,7
RTS0042939,5
RTS0042940,3
RTS0042941,6
RTS0042942,8
RTS0042943,6
RTS0042944,11
RTS0042945,5
RTS0042946,5
RTS0042947,2
RTS0042948,5
RTS0042949,5
RTS0042950,3
RTS0042951,3
RTS0042952,2
RTS0042953,2
RTS0042954,3
RTS0042955,3
RTS0042956,2
RTS0042957,3
RTS0042958,2
RTS0042959,1
RTS0042960,2
RTS0042961,3
RTS0042962,2
RTS0042963,2
RTS0042964,1
RTS0042966,3
RTS0042967,1
RTS0042969,1
RTS0042970,1
RTS0042971,4
RTS0042972,2
RTS0042973,2
RTS0042974,1
RTS0042975,2
RTS0042976,3
RTS0042977,2
RTS0042978,3
RTS0042980,4
RTS0042981,1
RTS0042982,7
RTS0042983,3
RTS0042984,2
RTS0042985,3
RTS0042986,5
RTS0042987,4
RTS0042988,2
RTS0042989,3
RTS0042990,4
RTS0042991,4
RTS0042993,3
RTS0042994,3
RTS0042995,2
RTS0042996,2
RTS0042997,4
RTS0042998,3
RTS0042999,3
RTS0043000,1
RTS0043001,1
RTS0043002,1
RTS0043003,2
RTS0043004,6
RTS0043005,4
RTS0043006,3
RTS0043007,1
RTS0043008,1
RTS0043009,5
RTS0043010,1
RTS0043011,1
RTS0043012,1
RTS0043013,3
RTS0043014,3
RTS0043015,5
RTS0043016,1
RTS0043017,1
RTS0043018,4
RTS0043019,7
RTS0043022,1
RTS0043023,4
RTS0043024,1
RTS0043025,4
RTS0043026,4
RTS0043027,1
RTS0043028,2
RTS0043029,6
RTS0043030,2
RTS0043031,1
RTS0043032,1
RTS0043033,2
RTS0043034,3
RTS0043036,2
RTS0043037,3
RTS0043038,2
RTS0043039,4
RTS0043040,1
RTS0043041,2
RTS0043042,4
RTS0043043,6
RTS0043044,4
RTS0043045,1
RTS0043046,2
RTS0043047,2
RTS0043048,2
RTS0043049,2
RTS0043050,4
RTS0043051,4
RTS0043052,1
RTS0043053,4
RTS0043054,1
RTS0043055,1
RTS0043056,3
RTS0043057,1
RTS0043058,4
RTS0043059,3
RTS0043060,1
RTS0043061,4
RTS0043062,1
RTS0043063,2
RTS0043065,3
RTS0043066,1
RTS0043067,1
RTS0043069,1
RTS0043070,2
RTS0043071,5
RTS0043072,2
RTS0043073,8
RTS0043074,9
RTS0043075,6
RTS0043076,3
RTS0043080,4
RTS0043081,3
RTS0043082,2
RTS0043083,1
RTS0043084,2
RTS0043085,1
RTS0043086,3
RTS0043087,2
RTS0043088,5
RTS0043089,1
RTS0043090,1
RTS0043091,1
RTS0043092,2
RTS0043093,3
RTS0043095,1
RTS0043096,2
RTS0043097,2
RTS0043098,4
RTS0043099,1
RTS0043100,3
RTS0043101,3
RTS0043102,3
RTS0043104,5
RTS0043105,2
RTS0043106,2
RTS0043107,5
RTS0043108,2
RTS0043109,4
RTS0043111,4
RTS0043112,6
RTS0043113,6
RTS0043114,2
RTS0043115,3
RTS0043116,3
RTS0043117,1
RTS0043120,2
RTS0043121,2
RTS0043122,5
RTS0043123,2
RTS0043124,1
RTS0043125,1
RTS0043126,2
RTS0043127,1
RTS0043128,3
RTS0043129,3
RTS0043130,2
RTS0043131,3
RTS0043132,1
RTS0043133,2
RTS0043134,1
RTS0043135,1
RTS0043136,1
RTS0043137,4
RTS0043138,1
RTS0043139,1
RTS0043140,3
RTS0043141,4
RTS0043142,1
RTS0043143,2
RTS0043144,3
RTS0043145,2
RTS0043146,2
RTS0043148,2
RTS0043149,1
RTS0043150,2
RTS0043151,2
RTS0043152,1
RTS0043153,2
RTS0043154,1
RTS0043155,3
RTS0043156,1
RTS0043157,2
RTS0043159,6
RTS0043160,9
RTS0043161,3
RTS0043162,5
RTS0043163,1
RTS0043164,4
RTS0043165,3
RTS0043168,2
RTS0043169,2
RTS0043170,1
RTS0043171,13
RTS0043172,5
RTS0043173,7
RTS0043174,8
RTS0043175,3
RTS0043176,4
RTS0043177,4
RTS0043178,3
RTS0043179,2
RTS0043182,3
RTS0043183,1
RTS0043184,2
RTS0043185,4
RTS0043186,3
RTS0043187,2
RTS0043188,4
RTS0043189,4
RTS0043190,1
RTS0043191,1
RTS0043192,2
RTS0043193,3
RTS0043195,1
RTS0043196,6
RTS0043197,3
RTS0043198,1
RTS0043199,1
RTS0043200,4
RTS0043201,3
RTS0043202,2
RTS0043203,3
RTS0043204,5
RTS0043205,3
RTS0043206,6
RTS0043207,4
RTS0043208,2
RTS0043209,4
RTS0043210,1
RTS0043211,2
RTS0043212,6
RTS0043213,1
RTS0043214,2
RTS0043215,3
RTS0043216,1
RTS0043217,5
RTS0043218,1
RTS0043219,1
RTS0043220,4
RTS0043221,2
RTS0043222,1
RTS0043223,2
RTS0043224,1
RTS0043225,4
RTS0043226,2
RTS0043227,5
RTS0043228,3
RTS0043229,4
RTS0043230,1
RTS0043231,6
RTS0043232,2
RTS0043233,4
RTS0043234,1
RTS0043235,5
RTS0043236,1
RTS0043237,3
RTS0043238,2
RTS0043239,2
RTS0043240,5
RTS0043241,2
RTS0043242,1
RTS0043243,2
RTS0043244,1
RTS0043245,3
RTS0043246,6
RTS0043247,6
RTS0043248,3
RTS0043249,1
RTS0043250,2
RTS0043251,1
RTS0043252,3
RTS0043255,3
RTS0043256,3
RTS0043257,2
RTS0043258,4
RTS0043259,2
RTS0043260,3
RTS0043261,1
RTS0043262,2
RTS0043263,1
RTS0043264,1
RTS0043265,4
RTS0043266,2
RTS0043267,1
RTS0043269,3
RTS0043270,1
RTS0043271,2
RTS0043272,3
RTS0043273,1
RTS0043274,2
RTS0043275,3
RTS0043276,1
RTS0043277,2
RTS0043278,2
RTS0043279,1
RTS0043280,3
RTS0043281,1
RTS0043282,5
RTS0043283,2
RTS0043284,4
RTS0043285,1
RTS0043286,2
RTS0043287,3
RTS0043288,3
RTS0043289,5
RTS0043290,5
RTS0043291,6
RTS0043292,2
RTS0043293,2
RTS0043294,4
RTS0043295,4
RTS0043296,5
RTS0043297,4
RTS0043299,1
RTS0043300,1
RTS0043302,1
RTS0043303,3
RTS0043304,2
RTS0043305,5
RTS0043306,1
RTS0043307,1
RTS0043308,1
RTS0043309,2
RTS0043310,3
RTS0043311,2
RTS0043312,4
RTS0043313,1
RTS0043314,1
RTS0043315,1
RTS0043317,2
RTS0043318,1
RTS0043319,2
RTS0043320,2
RTS0043321,3
RTS0043322,2
RTS0043323,6
RTS0043324,2
RTS0043326,2
RTS0043327,3
RTS0043328,6
RTS0043329,2
RTS0043330,1
RTS0043331,1
RTS0043332,3
RTS0043333,2
RTS0043334,1
RTS0043336,3
RTS0043337,1
RTS0043338,2
RTS0043339,1
RTS0043340,5
RTS0043341,4
RTS0043342,4
RTS0043343,1
RTS0043344,2
RTS0043346,1
RTS0043347,5
RTS0043349,3
RTS0043351,3
RTS0043352,3
RTS0043353,4
RTS0043354,4
RTS0043355,1
RTS0043356,2
RTS0043358,5
RTS0043359,3
RTS0043360,3
RTS0043361,4
RTS0043362,2
RTS0043363,1
RTS0043364,6
RTS0043365,4
RTS0043366,4
RTS0043367,2
RTS0043368,1
RTS0043369,1
RTS0043371,1
RTS0043372,4
RTS0043373,5
RTS0043374,4
RTS0043376,3
RTS0043377,9
RTS0043378,4
RTS0043379,5
RTS0043380,7
RTS0043381,4
RTS0043382,1
RTS0043383,2
RTS0043384,4
RTS0043385,5
RTS0043387,3
RTS0043388,5
RTS0043391,6
RTS0043392,2
RTS0043393,1
RTS0043395,1
RTS0043396,3
RTS0043397,5
RTS0043398,7
RTS0043399,3
RTS0043400,3
RTS0043401,4
RTS0043402,5
RTS0043403,3
RTS0043404,3
RTS0043405,1
RTS0043406,1
RTS0043409,4
RTS0043410,1
RTS0043411,4
RTS0043412,1
RTS0043413,5
RTS0043414,2
RTS0043415,5
RTS0043416,2
RTS0043417,1
RTS0043418,1
RTS0043419,1
RTS0043420,7
RTS0043421,1
RTS0043422,1
RTS0043423,1
RTS0043424,3
RTS0043425,3
RTS0043426,5
RTS0043428,2
RTS0043429,4
RTS0043431,4
RTS0043432,1
RTS0043433,2
RTS0043434,4
RTS0043435,2
RTS0043436,2
RTS0043437,5
RTS0043438,3
RTS0043439,1
RTS0043440,2
RTS0043441,7
RTS0043442,2
RTS0043443,4
RTS0043444,3
RTS0043445,4
RTS0043446,4
RTS0043447,3
RTS0043448,1
RTS0043449,2
RTS0043451,1
RTS0043452,3
RTS0043453,3
RTS0043454,3
RTS0043455,5
RTS0043456,2
RTS0043457,2
RTS0043458,1
RTS0043459,3
RTS0043460,3
RTS0043461,6
RTS0043462,1
RTS0043463,2
RTS0043465,1
RTS0043466,1
RTS0043467,3
RTS0043468,1
RTS0043469,1
RTS0043470,1
RTS0043471,2
RTS0043472,2
RTS0043473,1
RTS0043475,3
RTS0043476,3
RTS0043477,2
RTS0043478,2
RTS0043480,2
RTS0043481,2
RTS0043482,4
RTS0043483,3
RTS0043484,2
RTS0043485,2
RTS0043486,1
RTS0043489,2
RTS0043490,3
RTS0043491,1
RTS0043492,1
RTS0043493,5
RTS0043494,2
RTS0043495,8
RTS0043496,2
RTS0043497,1
RTS0043498,2
RTS0043499,3
RTS0043500,5
RTS0043501,1
RTS0043502,4
RTS0043503,2
RTS0043504,1
RTS0043505,1
RTS0043506,3
RTS0043507,3
RTS0043508,4
RTS0043509,2
RTS0043510,3
RTS0043511,1
RTS0043512,4
RTS0043514,6
RTS0043515,3
RTS0043518,3
RTS0043519,1
RTS0043520,3
RTS0043522,2
RTS0043523,1
RTS0043524,1
RTS0043526,3
RTS0043527,1
RTS0043528,1
RTS0043529,2
RTS0043530,3
RTS0043531,5
RTS0043532,4
RTS0043533,2
RTS0043534,1
RTS0043535,4
RTS0043536,5
RTS0043537,3
RTS0043538,2
RTS0043539,4
RTS0043540,3
RTS0043541,3
RTS0043542,3
RTS0043543,2
RTS0043544,3
RTS0043545,1
RTS0043546,1
RTS0043547,2
RTS0043548,2
RTS0043549,6
RTS0043550,1
RTS0043551,2
RTS0043552,3
RTS0043554,2
RTS0043555,1
RTS0043556,2
RTS0043558,2
RTS0043559,2
RTS0043560,2
RTS0043561,1
RTS0043562,1
RTS0043563,2
RTS0043565,1
RTS0043566,3
RTS0043567,2
RTS0043568,7
RTS0043569,1
RTS0043570,3
RTS0043572,2
RTS0043574,2
RTS0043577,1
RTS0043579,2
RTS0043580,2
RTS0043581,3
RTS0043582,3
RTS0043583,3
RTS0043584,2
RTS0043585,1
RTS0043586,1
RTS0043588,2
RTS0043589,2
RTS0043590,1
RTS0043591,2
RTS0043592,2
RTS0043593,3
RTS0043594,1
RTS0043595,2
RTS0043596,3
RTS0043597,2
RTS0043598,1
RTS0043599,1
RTS0043600,1
RTS0043601,2
RTS0043602,1
RTS0043603,1
RTS0043605,2
RTS0043606,4
RTS0043607,2
RTS0043609,2
RTS0043610,4
RTS0043611,2
RTS0043613,5
RTS0043614,5
RTS0043615,2
RTS0043616,1
RTS0043617,2
RTS0043618,4
RTS0043619,2
RTS0043620,3
RTS0043621,2
RTS0043622,1
RTS0043623,1
RTS0043624,2
RTS0043625,2
RTS0043626,3
RTS0043627,1
RTS0043629,1
RTS0043630,4
RTS0043631,2
RTS0043632,1
RTS0043633,4
RTS0043634,2
RTS0043635,2
RTS0043636,1
RTS0043637,1
RTS0043638,3
RTS0043639,3
RTS0043640,1
RTS0043641,5
RTS0043642,9
RTS0043643,6
RTS0043644,6
RTS0043645,3
RTS0043646,4
RTS0043647,1
RTS0043649,5
RTS0043650,5
RTS0043651,4
RTS0043652,1
RTS0043653,3
RTS0043654,4
RTS0043655,4
RTS0043658,4
RTS0043659,1
RTS0043660,4
RTS0043661,2
RTS0043663,1
RTS0043664,5
RTS0043665,6
RTS0043666,4
RTS0043667,6
RTS0043668,1
RTS0043669,3
RTS0043670,3
RTS0043671,1
RTS0043673,2
RTS0043674,6
RTS0043675,3
RTS0043676,2
RTS0043679,3
RTS0043680,3
RTS0043681,1
RTS0043682,1
RTS0043683,2
RTS0043684,3
RTS0043686,3
RTS0043688,2
RTS0043689,4
RTS0043691,4
RTS0043693,4
RTS0043694,1
RTS0043695,4
RTS0043696,2
RTS0043697,5
RTS0043698,1
RTS0043699,4
RTS0043700,2
RTS0043701,1
RTS0043702,2
RTS0043703,3
RTS0043704,1
RTS0043705,1
RTS0043706,1
RTS0043707,3
RTS0043709,3
RTS0043712,1
RTS0043713,4
RTS0043715,4
RTS0043716,3
RTS0043717,3
RTS0043718,2
RTS0043719,1
RTS0043720,2
RTS0043721,1
RTS0043722,5
RTS0043723,1
RTS0043724,3
RTS0043726,4
RTS0043727,2
RTS0043728,1
RTS0043729,2
RTS0043730,3
RTS0043731,1
RTS0043732,1
RTS0043733,4
RTS0043734,3
RTS0043735,6
RTS0043736,4
RTS0043737,4
RTS0043738,1
RTS0043739,2
RTS0043740,3
RTS0043741,2
RTS0043742,2
RTS0043743,2
RTS0043744,4
RTS0043745,2
RTS0043746,2
RTS0043748,2
RTS0043749,7
RTS0043750,5
RTS0043752,7
RTS0043753,3
RTS0043754,2
RTS0043755,2
RTS0043756,1
RTS0043757,5
RTS0043758,3
RTS0043760,2
RTS0043762,2
RTS0043763,2
RTS0043764,1
RTS0043765,4
RTS0043766,1
RTS0043767,1
RTS0043768,2
RTS0043770,3
RTS0043771,5
RTS0043772,2
RTS0043773,3
RTS0043775,2
RTS0043776,3
RTS0043777,1
RTS0043778,1
RTS0043779,1
RTS0043780,2
RTS0043781,2
RTS0043782,2
RTS0043784,1
RTS0043786,3
RTS0043787,3
RTS0043788,1
RTS0043789,1
RTS0043790,2
RTS0043792,1
RTS0043793,4
RTS0043794,2
RTS0043795,2
RTS0043796,3
RTS0043797,2
RTS0043798,5
RTS0043799,2
RTS0043800,2
RTS0043801,2
RTS0043802,2
RTS0043803,4
RTS0043804,2
RTS0043805,1
RTS0043806,3
RTS0043808,3
RTS0043809,2
RTS0043810,1
RTS0043811,3
RTS0043813,4
RTS0043814,3
RTS0043816,2
RTS0043817,1
RTS0043818,1
RTS0043819,2
RTS0043824,2
RTS0043825,3
RTS0043826,4
RTS0043827,1
RTS0043828,1
RTS0043829,1
RTS0043830,2
RTS0043831,4
RTS0043832,4
RTS0043833,1
RTS0043835,2
RTS0043836,4
RTS0043837,3
RTS0043838,3
RTS0043839,1
RTS0043840,4
RTS0043841,1
RTS0043842,2
RTS0043843,3
RTS0043844,1
RTS0043846,3
RTS0043847,4
RTS0043848,1
RTS0043849,2
RTS0043850,1
RTS0043853,3
RTS0043854,1
RTS0043856,2
RTS0043857,1
RTS0043858,1
RTS0043859,3
RTS0043860,1
RTS0043861,3
RTS0043862,4
RTS0043863,7
RTS0043864,4
RTS0043866,1
RTS0043867,5
RTS0043869,1
RTS0043870,3
RTS0043871,4
RTS0043872,2
RTS0043874,2
RTS0043875,2
RTS0043876,1
RTS0043877,1
RTS0043878,5
RTS0043879,2
RTS0043880,1
RTS0043881,3
RTS0043882,3
RTS0043883,2
RTS0043884,2
RTS0043885,1
RTS0043886,2
RTS0043887,2
RTS0043888,2
RTS0043889,3
RTS0043890,3
RTS0043891,3
RTS0043892,2
RTS0043893,1
RTS0043894,6
RTS0043895,2
RTS0043896,2
RTS0043897,3
RTS0043898,2
RTS0043899,4
RTS0043900,1
RTS0043902,2
RTS0043903,3
RTS0043904,1
RTS0043905,3
RTS0043906,5
RTS0043907,2
RTS0043908,1
RTS0043909,2
RTS0043910,4
RTS0043911,1
RTS0043912,6
RTS0043913,5
RTS0043914,1
RTS0043915,2
RTS0043916,2
RTS0043917,3
RTS0043918,1
RTS0043919,4
RTS0043920,1
RTS0043921,3
RTS0043923,3
RTS0043924,2
RTS0043925,3
RTS0043927,2
RTS0043928,3
RTS0043929,3
RTS0043930,5
RTS0043931,4
RTS0043932,3
RTS0043933,3
RTS0043934,1
RTS0043935,1
RTS0043936,2
RTS0043937,4
RTS0043938,1
RTS0043940,5
RTS0043941,1
RTS0043942,2
RTS0043943,3
RTS0043944,1
RTS0043945,2
RTS0043946,2
RTS0043947,3
RTS0043948,4
RTS0043949,1
RTS0043950,3
RTS0043951,3
RTS0043952,2
RTS0043953,1
RTS0043954,3
RTS0043955,5
RTS0043956,3
RTS0043957,1
RTS0043958,3
RTS0043959,4
RTS0043960,3
RTS0043961,1
RTS0043962,6
RTS0043963,6
RTS0043964,5
RTS0043965,1
RTS0043966,4
RTS0043967,1
RTS0043968,2
RTS0043969,1
RTS0043970,1
RTS0043971,3
RTS0043972,4
RTS0043973,3
RTS0043974,1
RTS0043975,1
RTS0043977,2
RTS0043978,6
RTS0043979,1
RTS0043980,1
RTS0043981,1
RTS0043982,6
RTS0043984,3
RTS0043985,4
RTS0043986,4
RTS0043988,2
RTS0043989,2
RTS0043990,3
RTS0043991,1
RTS0043992,2
RTS0043993,1
RTS0043994,7
RTS0043996,1
RTS0043997,5
RTS0043998,3
RTS0044000,2
RTS0044001,1
RTS0044002,2
RTS0044003,4
RTS0044004,3
RTS0044005,3
RTS0044006,1
RTS0044007,3
RTS0044008,1
RTS0044009,4
RTS0044010,1
RTS0044011,1
RTS0044012,5
RTS0044013,4
RTS0044014,5
RTS0044015,1
RTS0044016,1
RTS0044018,3
RTS0044019,1
RTS0044020,1
RTS0044021,3
RTS0044022,4
RTS0044023,1
RTS0044025,2
RTS0044026,4
RTS0044027,2
RTS0044028,4
RTS0044029,2
RTS0044030,1
RTS0044031,5
RTS0044032,2
RTS0044033,3
RTS0044034,2
RTS0044035,2
RTS0044036,7
RTS0044037,5
RTS0044038,2
RTS0044039,3
RTS0044040,1
RTS0044041,2
RTS0044042,1
RTS0044043,3
RTS0044044,5
RTS0044045,3
RTS0044046,5
RTS0044047,2
RTS0044048,4
RTS0044049,1
RTS0044050,2
RTS0044051,2
RTS0044052,3
RTS0044053,5
RTS0044054,1
RTS0044055,1
RTS0044056,6
RTS0044058,1
RTS0044059,2
RTS0044060,1
RTS0044061,1
RTS0044062,3
RTS0044063,4
RTS0044064,4
RTS0044065,2
RTS0044067,5
RTS0044069,2
RTS0044070,4
RTS0044071,3
RTS0044072,3
RTS0044073,1
RTS0044074,5
RTS0044076,3
RTS0044077,3
RTS0044079,3
RTS0044080,2
RTS0044082,2
RTS0044084,1
RTS0044085,1
RTS0044086,2
RTS0044087,1
RTS0044089,2
RTS0044090,1
RTS0044091,1
RTS0044092,5
RTS0044094,1
RTS0044095,3
RTS0044096,3
RTS0044097,2
RTS0044099,1
RTS0044101,3
RTS0044102,3
RTS0044103,3
RTS0044104,3
RTS0044105,3
RTS0044106,2
RTS0044107,2
RTS0044108,8
RTS0044109,4
RTS0044110,6
RTS0044111,6
RTS0044113,2
RTS0044114,6
RTS0044115,2
RTS0044116,3
RTS0044117,2
RTS0044118,3
RTS0044119,2
RTS0044120,2
RTS0044121,2
RTS0044122,6
RTS0044123,1
RTS0044125,1
RTS0044126,3
RTS0044127,1
RTS0044128,2
RTS0044129,1
RTS0044130,3
RTS0044131,4
RTS0044132,3
RTS0044133,2
RTS0044134,4
RTS0044135,7
RTS0044136,4
RTS0044137,3
RTS0044139,2
RTS0044140,1
RTS0044141,5
RTS0044142,2
RTS0044143,1
RTS0044144,2
RTS0044145,4
RTS0044146,3
RTS0044147,3
RTS0044148,2
RTS0044151,3
RTS0044152,3
RTS0044153,3
RTS0044154,2
RTS0044155,3
RTS0044156,4
RTS0044157,5
RTS0044158,4
RTS0044159,5
RTS0044160,2
RTS0044161,2
RTS0044162,3
RTS0044163,1
RTS0044164,2
RTS0044165,3
RTS0044166,2
RTS0044167,4
RTS0044168,2
RTS0044170,3
RTS0044171,3
RTS0044172,2
RTS0044173,4
RTS0044174,2
RTS0044176,8
RTS0044177,2
RTS0044178,2
RTS0044180,1
RTS0044181,2
RTS0044183,1
RTS0044184,2
RTS0044185,1
RTS0044186,2
RTS0044187,2
RTS0044188,2
RTS0044189,1
RTS0044190,3
RTS0044191,1
RTS0044192,5
RTS0044193,5
RTS0044194,6
RTS0044195,2
RTS0044196,2
RTS0044197,2
RTS0044200,1
RTS0044206,1
RTS0044207,4
RTS0044208,1
RTS0044209,3
RTS0044211,5
RTS0044212,2
RTS0044213,1
RTS0044214,5
RTS0044215,2
RTS0044216,4
RTS0044217,1
RTS0044218,3
RTS0044219,5
RTS0044220,4
RTS0044222,1
RTS0044223,2
RTS0044224,2
RTS0044226,2
RTS0044229,1
RTS0044230,5
RTS0044231,2
RTS0044233,3
RTS0044234,1
RTS0044235,3
RTS0044236,5
RTS0044238,2
RTS0044239,1
RTS0044240,5
RTS0044241,2
RTS0044242,5
RTS0044243,3
RTS0044245,2
RTS0044246,1
RTS0044247,4
RTS0044249,3
RTS0044250,1
RTS0044251,1
RTS0044252,1
RTS0044253,2
RTS0044254,3
RTS0044255,2
RTS0044256,3
RTS0044257,5
RTS0044258,1
RTS0044259,1
RTS0044260,2
RTS0044261,6
RTS0044262,2
RTS0044263,3
RTS0044264,2
RTS0044265,2
RTS0044266,4
RTS0044267,1
RTS0044268,2
RTS0044269,3
RTS0044270,2
RTS0044271,2
RTS0044272,2
RTS0044274,2
RTS0044275,1
RTS0044276,7
RTS0044277,6
RTS0044278,2
RTS0044279,1
RTS0044280,1
RTS0044281,3
RTS0044282,3
RTS0044283,3
RTS0044284,1
RTS0044286,1
RTS0044287,1
RTS0044288,3
RTS0044289,1
RTS0044290,3
RTS0044291,1
RTS0044293,1
RTS0044295,2
RTS0044296,2
RTS0044297,3
RTS0044298,2
RTS0044299,6
RTS0044300,3
RTS0044301,3
RTS0044302,1
RTS0044303,1
RTS0044304,1
RTS0044306,2
RTS0044307,6
RTS0044308,6
RTS0044309,2
RTS0044310,3
RTS0044311,2
RTS0044312,3
RTS0044313,1
RTS0044314,3
RTS0044315,1
RTS0044316,1
RTS0044317,3
RTS0044318,2
RTS0044319,3
RTS0044321,2
RTS0044322,5
RTS0044323,5
RTS0044324,5
RTS0044325,2
RTS0044326,1
RTS0044327,2
RTS0044328,2
RTS0044329,4
RTS0044330,1
RTS0044331,4
RTS0044333,4
RTS0044334,4
RTS0044335,2
RTS0044336,2
RTS0044337,3
RTS0044338,7
RTS0044339,3
RTS0044341,2
RTS0044342,5
RTS0044343,1
RTS0044345,3
RTS0044346,1
RTS0044347,7
RTS0044348,6
RTS0044349,8
RTS0044350,6
RTS0044351,2
RTS0044352,3
RTS0044353,4
RTS0044354,4
RTS0044355,7
RTS0044356,5
RTS0044357,3
RTS0044358,1
RTS0044361,2
RTS0044362,1
RTS0044363,3
RTS0044365,1
RTS0044366,4
RTS0044367,1
RTS0044368,5
RTS0044369,3
RTS0044370,5
RTS0044372,1
RTS0044373,1
RTS0044374,1
RTS0044375,3
RTS0044376,2
RTS0044377,1
RTS0044378,4
RTS0044379,2
RTS0044380,2
RTS0044381,3
RTS0044382,2
RTS0044383,4
RTS0044384,4
RTS0044385,2
RTS0044386,3
RTS0044387,4
RTS0044389,1
RTS0044390,1
RTS0044391,6
RTS0044392,6
RTS0044393,5
RTS0044394,3
RTS0044395,5
RTS0044396,1
RTS0044397,2
RTS0044399,3
RTS0044400,2
RTS0044401,3
RTS0044402,1
RTS0044403,5
RTS0044404,3
RTS0044405,1
RTS0044406,3
RTS0044407,2
RTS0044408,5
RTS0044409,4
RTS0044411,1
RTS0044412,2
RTS0044413,3
RTS0044415,2
RTS0044416,6
RTS0044417,3
RTS0044418,6
RTS0044419,4
RTS0044420,5
RTS0044423,1
RTS0044424,3
RTS0044425,6
RTS0044426,2
RTS0044427,4
RTS0044428,1
RTS0044429,1
RTS0044430,3
RTS0044431,4
RTS0044432,1
RTS0044433,1
RTS0044434,1
RTS0044435,3
RTS0044436,1
RTS0044437,1
RTS0044438,5
RTS0044439,2
RTS0044440,2
RTS0044441,2
RTS0044442,3
RTS0044443,2
RTS0044444,3
RTS0044445,2
RTS0044446,2
RTS0044447,2
RTS0044448,2
RTS0044449,3
RTS0044450,2
RTS0044451,4
RTS0044452,2
RTS0044454,1
RTS0044455,3
RTS0044457,5
RTS0044458,2
RTS0044459,4
RTS0044460,4
RTS0044461,1
RTS0044462,2
RTS0044463,3
RTS0044464,1
RTS0044465,6
RTS0044466,4
RTS0044467,3
RTS0044469,3
RTS0044470,2
RTS0044471,3
RTS0044472,3
RTS0044473,4
RTS0044474,3
RTS0044475,2
RTS0044476,1
RTS0044477,5
RTS0044479,2
RTS0044480,1
RTS0044481,4
RTS0044482,5
RTS0044483,4
RTS0044484,3
RTS0044485,1
RTS0044486,3
RTS0044487,3
RTS0044488,4
RTS0044489,4
RTS0044490,1
RTS0044491,2
RTS0044493,5
RTS0044494,1
RTS0044495,3
RTS0044496,3
RTS0044497,3
RTS0044498,4
RTS0044499,3
RTS0044500,5
RTS0044501,3
RTS0044502,8
RTS0044503,3
RTS0044505,4
RTS0044506,2
RTS0044507,1
RTS0044509,4
RTS0044510,1
RTS0044511,3
RTS0044512,1
RTS0044513,2
RTS0044514,5
RTS0044515,2
RTS0044516,3
RTS0044517,4
RTS0044518,1
RTS0044519,2
RTS0044520,6
RTS0044521,3
RTS0044522,2
RTS0044523,4
RTS0044524,3
RTS0044526,2
RTS0044527,2
RTS0044528,3
RTS0044529,3
RTS0044530,4
RTS0044531,5
RTS0044532,2
RTS0044533,3
RTS0044534,3
RTS0044535,2
RTS0044536,3
RTS0044539,3
RTS0044541,3
RTS0044542,4
RTS0044543,3
RTS0044545,6
RTS0044546,4
RTS0044547,1
RTS0044548,3
RTS0044549,1
RTS0044550,2
RTS0044551,2
RTS0044552,2
RTS0044553,4
RTS0044554,3
RTS0044555,3
RTS0044556,6
RTS0044557,7
RTS0044558,2
RTS0044559,5
RTS0044560,4
RTS0044561,3
RTS0044562,1
RTS0044563,2
RTS0044564,1
RTS0044565,4
RTS0044566,4
RTS0044567,2
RTS0044568,1
RTS0044571,3
RTS0044573,4
RTS0044574,2
RTS0044575,2
RTS0044576,4
RTS0044577,1
RTS0044578,2
RTS0044579,5
RTS0044580,2
RTS0044581,2
RTS0044582,3
RTS0044583,1
RTS0044584,1
RTS0044585,4
RTS0044586,2
RTS0044587,3
RTS0044588,1
RTS0044589,1
RTS0044591,4
RTS0044592,2
RTS0044593,2
RTS0044594,3
RTS0044595,1
RTS0044597,2
RTS0044598,2
RTS0044600,1
RTS0044601,1
RTS0044604,3
RTS0044605,7
RTS0044606,4
RTS0044608,1
RTS0044610,2
RTS0044611,5
RTS0044612,1
RTS0044613,1
RTS0044614,3
RTS0044615,2
RTS0044616,2
RTS0044617,2
RTS0044618,2
RTS0044619,2
RTS0044620,2
RTS0044621,1
RTS0044622,1
RTS0044623,2
RTS0044624,2
RTS0044626,4
RTS0044627,3
RTS0044628,1
RTS0044629,1
RTS0044630,2
RTS0044632,3
RTS0044634,1
RTS0044635,4
RTS0044636,3
RTS0044637,1
RTS0044638,1
RTS0044639,1
RTS0044640,3
RTS0044641,2
RTS0044642,3
RTS0044643,1
RTS0044644,1
RTS0044645,1
RTS0044646,2
RTS0044647,2
RTS0044648,3
RTS0044649,2
RTS0044650,2
RTS0044651,2
RTS0044652,2
RTS0044654,2
RTS0044655,8
RTS0044656,2
RTS0044657,1
RTS0044658,3
RTS0044660,5
RTS0044661,2
RTS0044662,3
RTS0044664,2
RTS0044665,5
RTS0044666,5
RTS0044667,1
RTS0044668,3
RTS0044669,5
RTS0044670,1
RTS0044671,3
RTS0044672,4
RTS0044673,1
RTS0044674,1
RTS0044675,1
RTS0044676,2
RTS0044677,4
RTS0044679,1
RTS0044681,2
RTS0044682,5
RTS0044683,2
RTS0044685,3
RTS0044686,2
RTS0044687,1
RTS0044688,5
RTS0044690,3
RTS0044691,3
RTS0044692,2
RTS0044693,2
RTS0044694,7
RTS0044695,2
RTS0044696,2
RTS0044697,1
RTS0044698,3
RTS0044699,4
RTS0044700,2
RTS0044701,5
RTS0044702,1
RTS0044703,6
RTS0044704,5
RTS0044707,3
RTS0044708,2
RTS0044709,2
RTS0044710,1
RTS0044711,2
RTS0044714,6
RTS0044715,1
RTS0044716,2
RTS0044717,2
RTS0044718,4
RTS0044719,5
RTS0044720,6
RTS0044721,6
RTS0044722,8
RTS0044723,4
RTS0044724,5
RTS0044725,9
RTS0044726,2
RTS0044727,2
RTS0044728,5
RTS0044729,3
RTS0044730,2
RTS0044731,1
RTS0044732,2
RTS0044733,4
RTS0044734,3
RTS0044735,2
RTS0044737,1
RTS0044738,4
RTS0044739,2
RTS0044740,2
RTS0044741,1
RTS0044743,3
RTS0044744,4
RTS0044745,1
RTS0044746,4
RTS0044747,3
RTS0044750,2
RTS0044752,3
RTS0044753,2
RTS0044754,3
RTS0044755,1
RTS0044756,3
RTS0044758,1
RTS0044760,1
RTS0044761,1
RTS0044762,2
RTS0044763,2
RTS0044764,1
RTS0044765,3
RTS0044766,4
RTS0044767,2
RTS0044768,4
RTS0044769,1
RTS0044770,3
RTS0044771,4
RTS0044772,2
RTS0044773,3
RTS0044774,1
RTS0044775,1
RTS0044776,4
RTS0044777,2
RTS0044778,2
RTS0044779,3
RTS0044780,2
RTS0044782,1
RTS0044783,6
RTS0044784,3
RTS0044785,3
RTS0044786,4
RTS0044787,1
RTS0044788,2
RTS0044789,2
RTS0044790,1
RTS0044791,9
RTS0044792,2
RTS0044794,4
RTS0044795,3
RTS0044796,3
RTS0044797,1
RTS0044798,3
RTS0044799,4
RTS0044801,1
RTS0044802,2
RTS0044803,1
RTS0044804,3
RTS0044805,3
RTS0044806,2
RTS0044807,1
RTS0044808,4
RTS0044809,1
RTS0044810,4
RTS0044811,2
RTS0044812,4
RTS0044813,4
RTS0044814,3
RTS0044815,5
RTS0044816,4
RTS0044817,1
RTS0044818,5
RTS0044819,3
RTS0044820,3
RTS0044822,3
RTS0044823,2
RTS0044824,4
RTS0044826,3
RTS0044827,2
RTS0044828,1
RTS0044829,1
RTS0044830,5
RTS0044831,1
RTS0044832,1
RTS0044833,1
RTS0044834,2
RTS0044835,2
RTS0044836,1
RTS0044837,2
RTS0044838,3
RTS0044840,3
RTS0044841,2
RTS0044842,4
RTS0044843,2
RTS0044845,3
RTS0044846,1
RTS0044847,1
RTS0044848,4
RTS0044849,4
RTS0044850,3
RTS0044851,2
RTS0044852,2
RTS0044853,1
RTS0044854,4
RTS0044855,4
RTS0044857,6
RTS0044858,3
RTS0044859,1
RTS0044860,1
RTS0044862,1
RTS0044863,3
RTS0044864,1
RTS0044865,1
RTS0044866,3
RTS0044867,2
RTS0044868,3
RTS0044869,3
RTS0044870,1
RTS0044871,1
RTS0044872,3
RTS0044873,3
RTS0044874,4
RTS0044875,1
RTS0044876,1
RTS0044877,2
RTS0044878,1
RTS0044880,3
RTS0044881,5
RTS0044882,1
RTS0044883,3
RTS0044884,3
RTS0044885,3
RTS0044886,3
RTS0044887,6
RTS0044888,5
RTS0044889,4
RTS0044890,2
RTS0044891,1
RTS0044892,2
RTS0044893,2
RTS0044894,5
RTS0044895,1
RTS0044896,4
RTS0044897,3
RTS0044898,1
RTS0044899,3
RTS0044900,1
RTS0044901,4
RTS0044903,8
RTS0044904,2
RTS0044905,5
RTS0044906,6
RTS0044907,5
RTS0044908,6
RTS0044909,9
RTS0044910,1
RTS0044912,1
RTS0044913,5
RTS0044914,2
RTS0044915,2
RTS0044916,2
RTS0044917,2
RTS0044918,2
RTS0044919,2
RTS0044920,1
RTS0044921,6
RTS0044922,4
RTS0044923,1
RTS0044924,2
RTS0044925,3
RTS0044927,1
RTS0044928,1
RTS0044929,1
RTS0044930,3
RTS0044931,4
RTS0044932,4
RTS0044933,1
RTS0044934,3
RTS0044935,4
RTS0044936,4
RTS0044937,1
RTS0044938,4
RTS0044939,4
RTS0044940,4
RTS0044941,1
RTS0044942,2
RTS0044943,3
RTS0044944,1
RTS0044945,5
RTS0044946,2
RTS0044948,3
RTS0044949,3
RTS0044950,1
RTS0044951,1
RTS0044952,3
RTS0044953,1
RTS0044954,2
RTS0044955,2
RTS0044956,3
RTS0044957,2
RTS0044958,5
RTS0044959,2
RTS0044960,1
RTS0044961,1
RTS0044962,4
RTS0044963,3
RTS0044964,2
RTS0044965,1
RTS0044967,3
RTS0044968,5
RTS0044970,2
RTS0044971,3
RTS0044972,1
RTS0044973,3
RTS0044974,1
RTS0044975,3
RTS0044976,2
RTS0044977,2
RTS0044978,3
RTS0044980,1
RTS0044982,2
RTS0044983,1
RTS0044984,1
RTS0044985,4
RTS0044987,3
RTS0044988,1
RTS0044990,1
RTS0044991,3
RTS0044992,1
RTS0044993,1
RTS0044994,1
RTS0044995,1
RTS0044996,1
RTS0044997,1
RTS0044998,1
RTS0044999,2
RTS0045001,2
RTS0045002,2
RTS0045003,1
RTS0045004,1
RTS0045005,5
RTS0045007,5
RTS0045008,6
RTS0045009,2
RTS0045010,3
RTS0045011,1
RTS0045012,3
RTS0045013,1
RTS0045014,2
RTS0045016,3
RTS0045017,3
RTS0045018,2
RTS0045020,2
RTS0045021,3
RTS0045022,4
RTS0045024,1
RTS0045025,3
RTS0045026,4
RTS0045027,4
RTS0045028,1
RTS0045029,3
RTS0045030,3
RTS0045031,1
RTS0045032,1
RTS0045033,3
RTS0045034,4
RTS0045035,2
RTS0045036,2
RTS0045038,3
RTS0045039,1
RTS0045040,3
RTS0045041,1
RTS0045042,3
RTS0045043,4
RTS0045044,1
RTS0045045,3
RTS0045046,2
RTS0045048,4
RTS0045049,2
RTS0045050,1
RTS0045052,1
RTS0045053,3
RTS0045054,1
RTS0045055,1
RTS0045056,3
RTS0045057,5
RTS0045058,2
RTS0045059,1
RTS0045060,1
RTS0045063,2
RTS0045064,4
RTS0045065,3
RTS0045066,3
RTS0045067,5
RTS0045068,8
RTS0045069,4
RTS0045070,4
RTS0045071,4
RTS0045072,2
RTS0045073,5
RTS0045074,1
RTS0045075,4
RTS0045076,3
RTS0045078,1
RTS0045079,1
RTS0045080,1
RTS0045082,5
RTS0045083,2
RTS0045084,3
RTS0045085,5
RTS0045088,3
RTS0045090,4
RTS0045091,4
RTS0045092,1
RTS0045093,3
RTS0045094,1
RTS0045095,2
RTS0045096,4
RTS0045097,1
RTS0045098,3
RTS0045099,1
RTS0045100,1
RTS0045101,2
RTS0045102,9
RTS0045103,2
RTS0045104,1
RTS0045108,2
RTS0045109,3
RTS0045111,8
RTS0045112,2
RTS0045113,2
RTS0045114,4
RTS0045115,2
RTS0045116,4
RTS0045117,2
RTS0045118,4
RTS0045119,2
RTS0045120,1
RTS0045121,1
RTS0045122,3
RTS0045123,3
RTS0045124,2
RTS0045125,2
RTS0045126,1
RTS0045127,4
RTS0045128,3
RTS0045129,1
RTS0045130,5
RTS0045131,2
RTS0045134,4
RTS0045135,4
RTS0045136,3
RTS0045137,3
RTS0045138,4
RTS0045139,5
RTS0045140,5
RTS0045141,1
RTS0045142,1
RTS0045143,1
RTS0045144,3
RTS0045145,2
RTS0045146,2
RTS0045147,2
RTS0045148,1
RTS0045149,2
RTS0045151,5
RTS0045152,1
RTS0045153,2
RTS0045154,3
RTS0045156,3
RTS0045158,2
RTS0045159,4
RTS0045160,2
RTS0045161,4
RTS0045162,4
RTS0045164,1
RTS0045165,1
RTS0045166,2
RTS0045167,2
RTS0045168,3
RTS0045169,2
RTS0045170,5
RTS0045171,1
RTS0045172,2
RTS0045173,2
RTS0045174,5
RTS0045175,5
RTS0045177,3
RTS0045178,2
RTS0045179,2
RTS0045180,2
RTS0045182,1
RTS0045183,2
RTS0045184,4
RTS0045185,1
RTS0045186,3
RTS0045187,5
RTS0045188,5
RTS0045190,3
RTS0045192,2
RTS0045193,4
RTS0045194,5
RTS0045195,1
RTS0045196,2
RTS0045197,3
RTS0045198,1
RTS0045200,4
RTS0045201,5
RTS0045202,3
RTS0045203,3
RTS0045204,2
RTS0045205,3
RTS0045206,2
RTS0045208,2
RTS0045209,4
RTS0045212,1
RTS0045213,1
RTS0045214,1
RTS0045215,1
RTS0045216,2
RTS0045217,5
RTS0045218,4
RTS0045219,3
RTS0045220,2
RTS0045221,4
RTS0045222,3
RTS0045223,3
RTS0045224,2
RTS0045226,9
RTS0045227,3
RTS0045228,8
RTS0045229,13
RTS0045230,11
RTS0045231,2
RTS0045232,4
RTS0045233,2
RTS0045234,3
RTS0045235,3
RTS0045236,5
RTS0045237,4
RTS0045238,2
RTS0045239,1
RTS0045240,3
RTS0045241,4
RTS0045242,2
RTS0045243,4
RTS0045244,4
RTS0045245,4
RTS0045246,4
RTS0045247,3
RTS0045248,3
RTS0045249,1
RTS0045250,1
RTS0045251,2
RTS0045252,5
RTS0045253,6
RTS0045254,1
RTS0045255,2
RTS0045256,3
RTS0045257,5
RTS0045258,3
RTS0045259,3
RTS0045260,4
RTS0045261,3
RTS0045262,5
RTS0045263,2
RTS0045264,5
RTS0045265,4
RTS0045266,3
RTS0045267,4
RTS0045268,1
RTS0045269,5
RTS0045270,6
RTS0045272,1
RTS0045273,4
RTS0045274,5
RTS0045275,4
RTS0045276,4
RTS0045277,4
RTS0045281,2
RTS0045282,5
RTS0045283,2
RTS0045284,1
RTS0045286,4
RTS0045287,3
RTS0045288,1
RTS0045289,2
RTS0045290,4
RTS0045291,6
RTS0045292,1
RTS0045293,3
RTS0045294,3
RTS0045295,2
RTS0045296,3
RTS0045297,5
RTS0045298,3
RTS0045300,2
RTS0045301,3
RTS0045302,3
RTS0045303,2
RTS0045304,1
RTS0045306,2
RTS0045307,4
RTS0045308,5
RTS0045309,1
RTS0045310,2
RTS0045313,2
RTS0045314,1
RTS0045315,3
RTS0045316,4
RTS0045318,2
RTS0045319,5
RTS0045320,5
RTS0045321,1
RTS0045323,6
RTS0045324,7
RTS0045325,1
RTS0045326,1
RTS0045327,4
RTS0045328,3
RTS0045329,1
RTS0045330,3
RTS0045331,2
RTS0045332,1
RTS0045333,2
RTS0045334,6
RTS0045335,3
RTS0045336,2
RTS0045337,3
RTS0045338,3
RTS0045339,1
RTS0045340,1
RTS0045342,2
RTS0045345,1
RTS0045346,3
RTS0045347,3
RTS0045349,2
RTS0045350,1
RTS0045351,2
RTS0045352,3
RTS0045353,3
RTS0045354,1
RTS0045356,6
RTS0045357,3
RTS0045358,4
RTS0045359,6
RTS0045360,4
RTS0045361,2
RTS0045362,1
RTS0045363,5
RTS0045364,1
RTS0045365,3
RTS0045366,2
RTS0045367,2
RTS0045368,2
RTS0045369,3
RTS0045370,1
RTS0045371,3
RTS0045372,1
RTS0045374,4
RTS0045375,3
RTS0045376,2
RTS0045377,2
RTS0045378,1
RTS0045379,1
RTS0045381,3
RTS0045383,4
RTS0045384,4
RTS0045385,3
RTS0045386,1
RTS0045387,2
RTS0045388,2
RTS0045389,1
RTS0045390,3
RTS0045391,3
RTS0045392,1
RTS0045394,9
RTS0045395,1
RTS0045396,4
RTS0045397,6
RTS0045398,4
RTS0045399,5
RTS0045400,2
RTS0045401,1
RTS0045402,1
RTS0045403,1
RTS0045404,6
RTS0045405,3
RTS0045406,2
RTS0045407,1
RTS0045408,4
RTS0045409,2
RTS0045410,4
RTS0045411,3
RTS0045412,2
RTS0045413,3
RTS0045414,3
RTS0045415,3
RTS0045416,1
RTS0045417,7
RTS0045418,4
RTS0045419,3
RTS0045420,1
RTS0045421,56
RTS0045422,47
RTS0045423,28
RTS0045424,58
RTS0045425,49
RTS0045427,2
RTS0045428,4
RTS0045429,4
RTS0045431,2
RTS0045434,3
RTS0045435,2
RTS0045436,2
RTS0045437,2
RTS0045438,2
RTS0045439,2
RTS0045440,1
RTS0045441,3
RTS0045442,2
RTS0045443,2
RTS0045446,2
RTS0045447,3
RTS0045448,2
RTS0045449,2
RTS0045450,4
RTS0045451,2
RTS0045452,2
RTS0045453,3
RTS0045455,3
RTS0045456,3
RTS0045457,2
RTS0045458,1
RTS0045459,1
RTS0045460,1
RTS0045462,2
RTS0045463,2
RTS0045464,2
RTS0045465,1
RTS0045466,3
RTS0045468,5
RTS0045469,6
RTS0045470,2
RTS0045471,2
RTS0045472,1
RTS0045474,1
RTS0045475,2
RTS0045476,1
RTS0045477,3
RTS0045478,2
RTS0045479,5
RTS0045480,2
RTS0045481,2
RTS0045482,5
RTS0045483,2
RTS0045484,3
RTS0045485,4
RTS0045486,1
RTS0045487,1
RTS0045488,4
RTS0045489,1
RTS0045490,6
RTS0045491,2
RTS0045492,7
RTS0045493,3
RTS0045494,8
RTS0045495,4
RTS0045496,4
RTS0045497,4
RTS0045498,4
RTS0045499,2
RTS0045500,3
RTS0045501,4
RTS0045502,5
RTS0045503,5
RTS0045504,4
RTS0045505,2
RTS0045506,40
RTS0045507,42
RTS0045508,37
RTS0045509,45
RTS0045510,31
RTS0045511,1
RTS0045512,1
RTS0045513,3
RTS0045514,1
RTS0045515,1
RTS0045516,2
RTS0045517,2
RTS0045519,2
RTS0045521,2
RTS0045522,1
RTS0045523,3
RTS0045524,4
RTS0045525,4
RTS0045526,1
RTS0045527,3
RTS0045528,1
RTS0045529,1
RTS0045530,1
RTS0045531,2
RTS0045532,1
RTS0045533,2
RTS0045535,3
RTS0045536,5
RTS0045537,5
RTS0045538,5
RTS0045539,2
RTS0045540,5
RTS0045541,3
RTS0045542,1
RTS0045543,1
RTS0045544,2
RTS0045545,1
RTS0045546,3
RTS0045548,1
RTS0045549,4
RTS0045550,3
RTS0045552,3
RTS0045553,2
RTS0045554,1
RTS0045555,2
RTS0045556,3
RTS0045557,3
RTS0045558,3
RTS0045559,3
RTS0045560,5
RTS0045561,2
RTS0045562,2
RTS0045563,1
RTS0045564,3
RTS0045565,3
RTS0045566,5
RTS0045567,4
RTS0045568,2
RTS0045569,2
RTS0045570,1
RTS0045571,1
RTS0045572,2
RTS0045573,3
RTS0045575,2
RTS0045578,1
RTS0045579,3
RTS0045580,1
RTS0045583,3
RTS0045584,1
RTS0045586,2
RTS0045587,1
RTS0045589,2
RTS0045590,4
RTS0045592,10
RTS0045593,14
RTS0045594,7
RTS0045595,7
RTS0045596,1
RTS0045597,4
RTS0045598,1
RTS0045599,4
RTS0045600,6
RTS0045602,7
RTS0045604,4
RTS0045606,3
RTS0045607,1
RTS0045608,3
RTS0045609,1
RTS0045610,3
RTS0045611,4
RTS0045612,1
RTS0045613,1
RTS0045614,3
RTS0045615,1
RTS0045616,2
RTS0045617,2
RTS0045618,2
RTS0045619,2
RTS0045620,2
RTS0045621,3
RTS0045622,3
RTS0045623,3
RTS0045624,2
RTS0045625,2
RTS0045626,3
RTS0045627,2
RTS0045628,1
RTS0045629,2
RTS0045630,2
RTS0045631,2
RTS0045632,3
RTS0045633,2
RTS0045634,1
RTS0045635,2
RTS0045636,4
RTS0045637,1
RTS0045638,1
RTS0045639,6
RTS0045640,2
RTS0045641,5
RTS0045642,2
RTS0045643,2
RTS0045644,2
RTS0045646,2
RTS0045648,1
RTS0045649,1
RTS0045650,2
RTS0045651,1
RTS0045652,1
RTS0045653,3
RTS0045654,1
RTS0045655,5
RTS0045656,3
RTS0045657,5
RTS0045658,3
RTS0045660,2
RTS0045661,6
RTS0045662,1
RTS0045663,6
RTS0045664,3
RTS0045665,5
RTS0045668,3
RTS0045669,2
RTS0045670,4
RTS0045671,2
RTS0045672,1
RTS0045673,4
RTS0045674,1
RTS0045676,9
RTS0045677,17
RTS0045678,9
RTS0045679,8
RTS0045680,11
RTS0045681,3
RTS0045682,1
RTS0045683,1
RTS0045684,2
RTS0045687,2
RTS0045688,2
RTS0045690,3
RTS0045691,3
RTS0045692,1
RTS0045693,4
RTS0045694,1
RTS0045695,3
RTS0045696,1
RTS0045698,2
RTS0045699,2
RTS0045700,2
RTS0045701,2
RTS0045702,5
RTS0045703,2
RTS0045704,1
RTS0045705,2
RTS0045707,3
RTS0045708,3
RTS0045709,2
RTS0045710,3
RTS0045711,4
RTS0045712,2
RTS0045713,4
RTS0045714,5
RTS0045715,1
RTS0045716,12
RTS0045717,4
RTS0045718,3
RTS0045719,4
RTS0045720,6
RTS0045721,5
RTS0045722,3
RTS0045723,4
RTS0045724,3
RTS0045725,1
RTS0045726,2
RTS0045727,2
RTS0045728,2
RTS0045729,2
RTS0045731,5
RTS0045732,6
RTS0045733,1
RTS0045734,2
RTS0045735,2
RTS0045736,6
RTS0045737,14
RTS0045738,9
RTS0045739,11
RTS0045740,6
RTS0045741,5
RTS0045742,3
RTS0045743,1
RTS0045744,5
RTS0045745,7
RTS0045746,4
RTS0045747,5
RTS0045748,9
RTS0045749,3
RTS0045750,2
RTS0045751,4
RTS0045752,2
RTS0045753,1
RTS0045754,6
RTS0045755,6
RTS0045756,3
RTS0045757,2
RTS0045758,6
RTS0045759,5
RTS0045760,5
RTS0045761,3
RTS0045762,2
RTS0045763,1
RTS0045764,4
RTS0045765,1
RTS0045766,6
RTS0045767,4
RTS0045768,1
RTS0045769,7
RTS0045770,4
RTS0045771,2
RTS0045772,1
RTS0045773,2
RTS0045774,1
RTS0045775,3
RTS0045776,2
RTS0045777,3
RTS0045778,2
RTS0045779,1
RTS0045780,3
RTS0045781,2
RTS0045782,5
RTS0045784,3
RTS0045785,4
RTS0045786,2
RTS0045787,3
RTS0045788,2
RTS0045789,5
RTS0045790,3
RTS0045791,2
RTS0045792,1
RTS0045793,2
RTS0045794,2
RTS0045795,3
RTS0045796,2
RTS0045797,1
RTS0045798,2
RTS0045799,1
RTS0045800,1
RTS0045801,5
RTS0045802,2
RTS0045803,4
RTS0045804,2
RTS0045806,3
RTS0045807,3
RTS0045808,4
RTS0045809,3
RTS0045810,4
RTS0045811,1
RTS0045812,1
RTS0045813,4
RTS0045814,3
RTS0045815,2
RTS0045816,2
RTS0045818,3
RTS0045819,1
RTS0045820,5
RTS0045821,2
RTS0045822,3
RTS0045823,3
RTS0045824,5
RTS0045825,3
RTS0045826,5
RTS0045827,1
RTS0045828,5
RTS0045829,3
RTS0045830,3
RTS0045831,2
RTS0045832,2
RTS0045833,2
RTS0045834,2
RTS0045835,3
RTS0045836,9
RTS0045837,8
RTS0045838,3
RTS0045840,4
RTS0045841,5
RTS0045842,5
RTS0045843,3
RTS0045845,5
RTS0045846,18
RTS0045848,4
RTS0045849,26
RTS0045851,2
RTS0045852,1
RTS0045853,4
RTS0045854,2
RTS0045856,2
RTS0045857,3
RTS0045858,1
RTS0045859,3
RTS0045860,2
RTS0045861,2
RTS0045863,3
RTS0045864,9
RTS0045865,3
RTS0045866,7
RTS0045868,1
RTS0045869,6
RTS0045870,2
RTS0045871,1
RTS0045872,1
RTS0045873,5
RTS0045874,2
RTS0045875,1
RTS0045876,1
RTS0045879,3
RTS0045880,2
RTS0045881,3
RTS0045882,1
RTS0045883,1
RTS0045884,5
RTS0045886,3
RTS0045887,1
RTS0045888,3
RTS0045889,2
RTS0045890,1
RTS0045891,4
RTS0045892,2
RTS0045893,3
RTS0045894,2
RTS0045895,1
RTS0045896,3
RTS0045897,3
RTS0045898,3
RTS0045899,3
RTS0045900,2
RTS0045901,3
RTS0045902,5
RTS0045903,3
RTS0045904,3
RTS0045905,3
RTS0045907,1
RTS0045909,1
RTS0045910,5
RTS0045911,4
RTS0045912,6
RTS0045913,1
RTS0045914,5
RTS0045915,2
RTS0045916,2
RTS0045917,5
RTS0045918,2
RTS0045920,2
RTS0045922,2
RTS0045923,2
RTS0045924,3
RTS0045926,3
RTS0045927,1
RTS0045928,2
RTS0045929,1
RTS0045930,3
RTS0045931,4
RTS0045932,1
RTS0045933,3
RTS0045935,1
RTS0045939,3
RTS0045940,2
RTS0045941,3
RTS0045942,3
RTS0045943,2
RTS0045944,2
RTS0045945,2
RTS0045948,1
RTS0045949,2
RTS0045951,1
RTS0045952,2
RTS0045953,2
RTS0045954,2
RTS0045955,2
RTS0045956,2
RTS0045957,1
RTS0045958,6
RTS0045959,3
RTS0045960,1
RTS0045962,1
RTS0045963,3
RTS0045964,6
RTS0045965,3
RTS0045966,3
RTS0045967,3
RTS0045968,2
RTS0045969,3
RTS0045970,4
RTS0045971,3
RTS0045972,5
RTS0045973,2
RTS0045974,2
RTS0045975,2
RTS0045976,3
RTS0045977,2
RTS0045979,1
RTS0045980,1
RTS0045981,3
RTS0045983,3
RTS0045984,6
RTS0045985,5
RTS0045986,4
RTS0045987,1
RTS0045988,4
RTS0045990,2
RTS0045991,1
RTS0045993,1
RTS0045995,1
RTS0045996,4
RTS0045997,3
RTS0045998,1
RTS0045999,1
RTS0046000,1
RTS0046001,1
RTS0046002,1
RTS0046003,1
RTS0046004,3
RTS0046005,3
RTS0046006,4
RTS0046007,3
RTS0046008,1
RTS0046009,4
RTS0046011,2
RTS0046012,2
RTS0046014,2
RTS0046015,2
RTS0046016,2
RTS0046017,2
RTS0046019,2
RTS0046020,1
RTS0046021,4
RTS0046022,2
RTS0046024,2
RTS0046026,1
RTS0046027,6
RTS0046028,2
RTS0046029,1
RTS0046030,1
RTS0046031,2
RTS0046032,3
RTS0046033,2
RTS0046035,1
RTS0046036,3
RTS0046037,3
RTS0046038,1
RTS0046039,1
RTS0046040,1
RTS0046041,2
RTS0046042,3
RTS0046043,3
RTS0046044,3
RTS0046045,4
RTS0046046,2
RTS0046047,2
RTS0046048,1
RTS0046050,8
RTS0046051,3
RTS0046052,3
RTS0046053,4
RTS0046054,5
RTS0046055,7
RTS0046056,3
RTS0046057,4
RTS0046058,1
RTS0046059,2
RTS0046060,4
RTS0046061,8
RTS0046062,3
RTS0046063,2
RTS0046064,2
RTS0046065,5
RTS0046066,12
RTS0046067,6
RTS0046068,3
RTS0046069,1
RTS0046070,1
RTS0046071,2
RTS0046072,5
RTS0046073,3
RTS0046076,5
RTS0046077,1
RTS0046078,5
RTS0046079,3
RTS0046080,5
RTS0046081,5
RTS0046082,4
RTS0046083,2
RTS0046084,1
RTS0046085,4
RTS0046086,1
RTS0046087,3
RTS0046089,1
RTS0046090,3
RTS0046091,3
RTS0046092,6
RTS0046093,2
RTS0046094,2
RTS0046095,1
RTS0046096,2
RTS0046097,6
RTS0046098,2
RTS0046099,3
RTS0046100,2
RTS0046101,3
RTS0046102,2
RTS0046104,1
RTS0046105,3
RTS0046106,1
RTS0046107,1
RTS0046109,3
RTS0046111,1
RTS0046112,3
RTS0046113,2
RTS0046115,5
RTS0046116,4
RTS0046117,3
RTS0046119,1
RTS0046121,1
RTS0046122,2
RTS0046123,3
RTS0046124,3
RTS0046125,2
RTS0046126,1
RTS0046127,1
RTS0046128,5
RTS0046129,4
RTS0046130,5
RTS0046131,1
RTS0046132,4
RTS0046133,3
RTS0046134,6
RTS0046135,2
RTS0046136,3
RTS0046137,3
RTS0046138,3
RTS0046140,4
RTS0046141,4
RTS0046142,3
RTS0046143,2
RTS0046144,5
RTS0046145,1
RTS0046146,1
RTS0046147,1
RTS0046148,1
RTS0046149,2
RTS0046150,1
RTS0046152,4
RTS0046154,3
RTS0046155,1
RTS0046158,1
RTS0046159,1
RTS0046160,2
RTS0046161,3
RTS0046162,2
RTS0046163,2
RTS0046164,3
RTS0046165,1
RTS0046166,2
RTS0046167,2
RTS0046168,1
RTS0046169,7
RTS0046170,1
RTS0046171,1
RTS0046173,1
RTS0046174,2
RTS0046176,2
RTS0046178,4
RTS0046179,1
RTS0046181,2
RTS0046183,2
RTS0046184,2
RTS0046185,2
RTS0046186,2
RTS0046187,4
RTS0046188,2
RTS0046191,3
RTS0046193,2
RTS0046195,6
RTS0046196,1
RTS0046197,4
RTS0046198,2
RTS0046199,4
RTS0046200,3
RTS0046202,5
RTS0046203,5
RTS0046204,4
RTS0046205,1
RTS0046207,2
RTS0046208,6
RTS0046209,5
RTS0046210,1
RTS0046211,2
RTS0046212,6
RTS0046213,5
RTS0046214,7
RTS0046215,2
RTS0046216,7
RTS0046217,7
RTS0046218,1
RTS0046219,5
RTS0046220,6
RTS0046221,2
RTS0046222,2
RTS0046223,1
RTS0046225,4
RTS0046226,3
RTS0046227,4
RTS0046228,1
RTS0046229,1
RTS0046230,3
RTS0046231,1
RTS0046232,6
RTS0046233,4
RTS0046234,6
RTS0046235,4
RTS0046236,2
RTS0046237,4
RTS0046238,2
RTS0046239,3
RTS0046240,1
RTS0046241,3
RTS0046242,2
RTS0046243,2
RTS0046244,3
RTS0046246,1
RTS0046248,1
RTS0046249,4
RTS0046250,3
RTS0046251,1
RTS0046252,3
RTS0046253,1
RTS0046254,7
RTS0046256,9
RTS0046257,1
RTS0046260,2
RTS0046261,1
RTS0046262,2
RTS0046264,3
RTS0046266,3
RTS0046267,2
RTS0046268,3
RTS0046269,2
RTS0046270,1
RTS0046271,2
RTS0046272,2
RTS0046273,3
RTS0046274,1
RTS0046277,2
RTS0046279,3
RTS0046280,2
RTS0046281,3
RTS0046282,1
RTS0046283,2
RTS0046284,2
RTS0046285,1
RTS0046286,1
RTS0046287,1
RTS0046289,2
RTS0046290,3
RTS0046291,2
RTS0046292,2
RTS0046294,2
RTS0046295,7
RTS0046297,3
RTS0046298,1
RTS0046299,4
RTS0046301,4
RTS0046302,2
RTS0046303,2
RTS0046305,2
RTS0046306,3
RTS0046307,2
RTS0046309,2
RTS0046311,1
RTS0046312,1
RTS0046313,3
RTS0046315,1
RTS0046316,2
RTS0046317,1
RTS0046318,3
RTS0046319,4
RTS0046320,1
RTS0046321,2
RTS0046322,3
RTS0046324,2
RTS0046325,4
RTS0046326,1
RTS0046327,2
RTS0046328,2
RTS0046329,2
RTS0046330,2
RTS0046331,2
RTS0046332,5
RTS0046333,3
RTS0046334,2
RTS0046335,5
RTS0046342,3
RTS0046343,1
RTS0046344,1
RTS0046345,2
RTS0046346,2
RTS0046347,7
RTS0046348,10
RTS0046349,6
RTS0046350,2
RTS0046351,2
RTS0046352,4
RTS0046353,2
RTS0046354,7
RTS0046355,2
RTS0046357,3
RTS0046359,1
RTS0046360,3
RTS0046361,5
RTS0046362,2
RTS0046364,1
RTS0046365,2
RTS0046366,1
RTS0046367,2
RTS0046368,6
RTS0046369,2
RTS0046370,4
RTS0046373,2
RTS0046374,2
RTS0046375,1
RTS0046376,4
RTS0046377,2
RTS0046379,3
RTS0046380,6
RTS0046381,3
RTS0046382,6
RTS0046384,1
RTS0046385,2
RTS0046386,2
RTS0046387,1
RTS0046388,1
RTS0046389,5
RTS0046390,2
RTS0046391,2
RTS0046393,3
RTS0046394,1
RTS0046395,1
RTS0046396,3
RTS0046397,4
RTS0046398,3
RTS0046399,3
RTS0046400,3
RTS0046401,4
RTS0046402,2
RTS0046403,1
RTS0046404,2
RTS0046406,3
RTS0046407,3
RTS0046408,3
RTS0046409,3
RTS0046410,3
RTS0046411,1
RTS0046412,4
RTS0046413,6
RTS0046414,33
RTS0046415,7
RTS0046416,5
RTS0046417,1
RTS0046419,3
RTS0046420,3
RTS0046422,1
RTS0046424,3
RTS0046425,2
RTS0046428,1
RTS0046429,2
RTS0046430,3
RTS0046432,3
RTS0046433,5
RTS0046434,5
RTS0046435,7
RTS0046439,3
RTS0046440,2
RTS0046441,2
RTS0046442,1
RTS0046444,4
RTS0046445,3
RTS0046447,1
RTS0046448,2
RTS0046449,10
RTS0046450,21
RTS0046451,1
RTS0046452,12
RTS0046453,9
RTS0046454,6
RTS0046455,6
RTS0046456,4
RTS0046457,3
RTS0046458,2
RTS0046459,6
RTS0046460,4
RTS0046461,1
RTS0046462,1
RTS0046463,2
RTS0046466,2
RTS0046468,1
RTS0046469,1
RTS0046470,4
RTS0046472,2
RTS0046473,1
RTS0046474,3
RTS0046475,2
RTS0046476,1
RTS0046478,2
RTS0046479,6
RTS0046480,2
RTS0046483,4
RTS0046484,3
RTS0046486,2
RTS0046487,1
RTS0046489,3
RTS0046490,3
RTS0046491,1
RTS0046492,1
RTS0046493,1
RTS0046494,2
RTS0046495,3
RTS0046496,3
RTS0046497,2
RTS0046498,1
RTS0046499,6
RTS0046500,7
RTS0046501,7
RTS0046503,5
RTS0046504,2
RTS0046505,1
RTS0046506,2
RTS0046507,3
RTS0046508,1
RTS0046509,1
RTS0046510,1
RTS0046512,5
RTS0046513,2
RTS0046514,3
RTS0046515,2
RTS0046516,3
RTS0046517,2
RTS0046518,2
RTS0046519,3
RTS0046520,1
RTS0046521,2
RTS0046522,2
RTS0046526,3
RTS0046527,2
RTS0046528,2
RTS0046529,2
RTS0046531,3
RTS0046532,1
RTS0046533,1
RTS0046535,2
RTS0046536,1
RTS0046538,3
RTS0046539,1
RTS0046540,3
RTS0046541,3
RTS0046542,7
RTS0046543,1
RTS0046545,1
RTS0046548,3
RTS0046549,3
RTS0046550,1
RTS0046551,8
RTS0046552,3
RTS0046553,4
RTS0046554,4
RTS0046555,3
RTS0046556,2
RTS0046557,3
RTS0046558,4
RTS0046561,2
RTS0046562,3
RTS0046563,4
RTS0046564,2
RTS0046565,1
RTS0046566,2
RTS0046567,3
RTS0046568,5
RTS0046569,5
RTS0046570,3
RTS0046571,4
RTS0046572,3
RTS0046573,3
RTS0046574,4
RTS0046575,2
RTS0046577,2
RTS0046578,1
RTS0046580,2
RTS0046581,1
RTS0046582,2
RTS0046583,1
RTS0046584,5
RTS0046585,1
RTS0046587,1
RTS0046588,2
RTS0046589,2
RTS0046590,2
RTS0046591,2
RTS0046592,3
RTS0046593,3
RTS0046594,4
RTS0046596,2
RTS0046598,2
RTS0046599,4
RTS0046600,8
RTS0046601,11
RTS0046602,1
RTS0046603,4
RTS0046604,1
RTS0046605,1
RTS0046606,3
RTS0046608,4
RTS0046609,2
RTS0046610,4
RTS0046611,2
RTS0046612,3
RTS0046613,2
RTS0046614,1
RTS0046615,3
RTS0046616,4
RTS0046617,1
RTS0046618,2
RTS0046619,2
RTS0046621,4
RTS0046622,1
RTS0046625,2
RTS0046626,4
RTS0046627,2
RTS0046628,3
RTS0046629,2
RTS0046630,4
RTS0046631,2
RTS0046632,2
RTS0046633,5
RTS0046634,3
RTS0046635,4
RTS0046637,5
RTS0046638,4
RTS0046639,2
RTS0046640,1
RTS0046641,1
RTS0046642,2
RTS0046643,3
RTS0046644,3
RTS0046645,3
RTS0046648,2
RTS0046649,1
RTS0046650,4
RTS0046652,1
RTS0046653,2
RTS0046654,7
RTS0046655,2
RTS0046658,5
RTS0046659,3
RTS0046661,3
RTS0046662,1
RTS0046663,3
RTS0046664,4
RTS0046665,5
RTS0046666,4
RTS0046667,3
RTS0046668,1
RTS0046669,4
RTS0046670,1
RTS0046671,3
RTS0046673,2
RTS0046674,2
RTS0046675,2
RTS0046676,2
RTS0046677,2
RTS0046678,1
RTS0046680,2
RTS0046681,2
RTS0046682,2
RTS0046683,3
RTS0046684,1
RTS0046685,2
RTS0046686,3
RTS0046688,1
RTS0046689,1
RTS0046690,4
RTS0046691,4
RTS0046692,3
RTS0046693,6
RTS0046694,2
RTS0046695,3
RTS0046696,2
RTS0046698,2
RTS0046699,1
RTS0046700,2
RTS0046701,1
RTS0046702,1
RTS0046703,6
RTS0046704,13
RTS0046705,6
RTS0046706,3
RTS0046707,14
RTS0046708,8
RTS0046709,3
RTS0046710,1
RTS0046711,4
RTS0046712,1
RTS0046713,4
RTS0046714,2
RTS0046715,4
RTS0046716,2
RTS0046717,1
RTS0046719,2
RTS0046720,3
RTS0046721,5
RTS0046722,4
RTS0046723,5
RTS0046724,1
RTS0046725,2
RTS0046726,2
RTS0046727,3
RTS0046728,1
RTS0046729,2
RTS0046730,2
RTS0046731,2
RTS0046732,3
RTS0046733,3
RTS0046734,1
RTS0046735,1
RTS0046737,3
RTS0046738,2
RTS0046739,1
RTS0046740,4
RTS0046741,1
RTS0046742,6
RTS0046743,3
RTS0046744,4
RTS0046745,1
RTS0046746,4
RTS0046747,2
RTS0046749,3
RTS0046750,2
RTS0046751,1
RTS0046752,3
RTS0046753,5
RTS0046754,2
RTS0046755,1
RTS0046756,2
RTS0046757,4
RTS0046759,3
RTS0046760,2
RTS0046761,4
RTS0046763,1
RTS0046764,1
RTS0046765,2
RTS0046766,3
RTS0046767,4
RTS0046768,2
RTS0046769,8
RTS0046770,4
RTS0046771,3
RTS0046772,3
RTS0046774,1
RTS0046775,2
RTS0046777,1
RTS0046778,3
RTS0046779,4
RTS0046780,3
RTS0046781,1
RTS0046782,2
RTS0046783,5
RTS0046784,3
RTS0046785,1
RTS0046790,1
RTS0046792,2
RTS0046793,1
RTS0046794,1
RTS0046795,3
RTS0046796,3
RTS0046798,2
RTS0046800,1
RTS0046801,8
RTS0046802,5
RTS0046804,2
RTS0046805,2
RTS0046806,1
RTS0046807,2
RTS0046808,2
RTS0046809,1
RTS0046812,1
RTS0046813,1
RTS0046814,2
RTS0046817,1
RTS0046818,2
RTS0046819,3
RTS0046820,5
RTS0046821,1
RTS0046823,3
RTS0046824,4
RTS0046826,2
RTS0046827,2
RTS0046828,1
RTS0046829,6
RTS0046830,3
RTS0046831,2
RTS0046832,2
RTS0046836,13
RTS0046837,15
RTS0046838,2
RTS0046839,11
RTS0046840,2
RTS0046841,5
RTS0046843,2
RTS0046846,5
RTS0046849,2
RTS0046850,1
RTS0046851,3
RTS0046852,3
RTS0046853,3
RTS0046854,5
RTS0046856,1
RTS0046857,2
RTS0046859,5
RTS0046860,4
RTS0046862,2
RTS0046863,2
RTS0046864,1
RTS0046866,1
RTS0046867,4
RTS0046868,1
RTS0046869,12
RTS0046870,7
RTS0046871,1
RTS0046872,6
RTS0046873,3
RTS0046874,2
RTS0046875,2
RTS0046876,2
RTS0046877,3
RTS0046878,1
RTS0046879,4
RTS0046880,1
RTS0046881,3
RTS0046882,3
RTS0046885,2
RTS0046886,4
RTS0046887,1
RTS0046889,4
RTS0046890,6
RTS0046891,1
RTS0046892,3
RTS0046893,3
RTS0046894,4
RTS0046895,2
RTS0046897,4
RTS0046898,1
RTS0046899,4
RTS0046900,4
RTS0046902,3
RTS0046903,3
RTS0046904,3
RTS0046905,3
RTS0046906,4
RTS0046907,2
RTS0046908,2
RTS0046910,1
RTS0046911,4
RTS0046913,2
RTS0046914,1
RTS0046915,2
RTS0046916,1
RTS0046918,23
RTS0046919,50
RTS0046920,2
RTS0046921,2
RTS0046922,3
RTS0046923,2
RTS0046924,7
RTS0046925,1
RTS0046926,1
RTS0046928,1
RTS0046929,2
RTS0046930,2
RTS0046931,2
RTS0046933,2
RTS0046934,1
RTS0046935,5
RTS0046936,1
RTS0046937,2
RTS0046938,7
RTS0046939,2
RTS0046940,2
RTS0046941,2
RTS0046942,4
RTS0046943,3
RTS0046944,2
RTS0046946,4
RTS0046947,3
RTS0046948,1
RTS0046949,1
RTS0046950,5
RTS0046951,2
RTS0046952,1
RTS0046954,2
RTS0046955,6
RTS0046956,4
RTS0046957,1
RTS0046958,1
RTS0046959,2
RTS0046960,2
RTS0046961,4
RTS0046962,1
RTS0046965,7
RTS0046966,2
RTS0046967,5
RTS0047054,4
RTS0047055,2
RTS0047056,2
RTS0047057,2
RTS0047058,2
RTS0047060,2
RTS0047061,1
RTS0047062,2
RTS0047063,5
RTS0047064,3
RTS0047065,3
RTS0047066,4
RTS0047067,5
RTS0047068,1
RTS0047069,2
RTS0047070,1
RTS0047071,6
RTS0047072,2
RTS0047073,1
RTS0047074,2
RTS0047076,1
RTS0047077,1
RTS0047078,1
RTS0047079,4
RTS0047080,2
RTS0047081,4
RTS0047082,2
RTS0047083,2
RTS0047084,1
RTS0047085,1
RTS0047086,4
RTS0047087,2
RTS0047088,3
RTS0047089,1
RTS0047091,1
RTS0047092,1
RTS0047094,4
RTS0047095,1
RTS0047096,1
RTS0047097,1
RTS0047099,2
RTS0047100,2
RTS0047101,2
RTS0047103,4
RTS0047104,4
RTS0047106,1
RTS0047107,1
RTS0047108,3
RTS0047109,1
RTS0047110,1
RTS0047111,3
RTS0047113,2
RTS0047114,1
RTS0047115,4
RTS0047116,5
RTS0047117,11
RTS0047118,3
RTS0047119,4
RTS0047120,4
RTS0047121,1
RTS0047122,1
RTS0047123,1
RTS0047124,1
RTS0047125,1
RTS0047126,1
RTS0047128,1
RTS0047129,2
RTS0047130,1
RTS0047131,6
RTS0047133,1
RTS0047134,1
RTS0047135,5
RTS0047136,3
RTS0047137,4
RTS0047138,1
RTS0047139,4
RTS0047140,2
RTS0047141,1
RTS0047142,1
RTS0047143,3
RTS0047144,1
RTS0047145,2
RTS0047146,2
RTS0047148,3
RTS0047149,1
RTS0047150,2
RTS0047151,2
RTS0047152,8
RTS0047153,1
RTS0047154,2
RTS0047156,1
RTS0047157,1
RTS0047158,2
RTS0047159,5
RTS0047160,2
RTS0047165,3
RTS0047166,3
RTS0047167,4
RTS0047169,4
RTS0047170,2
RTS0047171,3
RTS0047173,2
RTS0047174,1
RTS0047175,1
RTS0047176,2
RTS0047177,2
RTS0047178,2
RTS0047180,1
RTS0047181,1
RTS0047182,2
RTS0047183,3
RTS0047184,2
RTS0047185,3
RTS0047186,1
RTS0047187,1
RTS0047188,2
RTS0047189,3
RTS0047190,1
RTS0047191,3
RTS0047192,1
RTS0047193,1
RTS0047194,1
RTS0047195,2
RTS0047197,2
RTS0047198,1
RTS0047199,3
RTS0047200,2
RTS0047201,2
RTS0047202,3
RTS0047203,3
RTS0047204,1
RTS0047205,2
RTS0047206,2
RTS0047207,1
RTS0047208,15
RTS0047209,12
RTS0047210,21
RTS0047211,18
RTS0047212,5
RTS0047213,2
RTS0047214,2
RTS0047215,2
RTS0047216,3
RTS0047217,3
RTS0047218,2
RTS0047219,1
RTS0047220,4
RTS0047221,2
RTS0047223,10
RTS0047226,1
RTS0047229,2
RTS0047231,4
RTS0047232,1
RTS0047233,5
RTS0047234,2
RTS0047235,3
RTS0047236,2
RTS0047237,1
RTS0047238,1
RTS0047240,3
RTS0047241,2
RTS0047242,2
RTS0047243,2
RTS0047244,1
RTS0047245,1
RTS0047246,1
RTS0047247,4
RTS0047248,1
RTS0047249,1
RTS0047250,6
RTS0047252,4
RTS0047255,2
RTS0047256,2
RTS0047257,1
RTS0047258,1
RTS0047259,3
RTS0047260,5
RTS0047261,3
RTS0047262,2
RTS0047263,3
RTS0047264,3
RTS0047266,5
RTS0047267,7
RTS0047268,2
RTS0047269,5
RTS0047270,3
RTS0047271,10
RTS0047272,6
RTS0047273,5
RTS0047276,3
RTS0047277,5
RTS0047278,3
RTS0047279,4
RTS0047280,2
RTS0047281,3
RTS0047282,4
RTS0047283,5
RTS0047284,2
RTS0047290,2
RTS0047291,7
RTS0047292,3
RTS0047293,1
RTS0047294,7
RTS0047295,2
RTS0047297,2
RTS0047298,4
RTS0047300,2
RTS0047301,5
RTS0047302,3
RTS0047303,4
RTS0047304,3
RTS0047305,7
RTS0047306,4
RTS0047307,5
RTS0047308,3
RTS0047309,2
RTS0047310,3
RTS0047311,2
RTS0047312,1
RTS0047313,1
RTS0047314,1
RTS0047315,8
RTS0047316,7
RTS0047317,3
RTS0047318,11
RTS0047319,4
RTS0047320,4
RTS0047321,1
RTS0047322,4
RTS0047323,4
RTS0047324,3
RTS0047325,2
RTS0047326,3
RTS0047327,3
RTS0047328,1
RTS0047329,2
RTS0047331,5
RTS0047332,3
RTS0047333,3
RTS0047334,1
RTS0047335,5
RTS0047336,3
RTS0047337,1
RTS0047338,2
RTS0047339,4
RTS0047340,5
RTS0047341,6
RTS0047342,2
RTS0047343,1
RTS0047344,3
RTS0047345,1
RTS0047346,1
RTS0047348,4
RTS0047349,1
RTS0047350,5
RTS0047351,4
RTS0047352,6
RTS0047353,6
RTS0047354,1
RTS0047356,1
RTS0047357,2
RTS0047360,1
RTS0047361,3
RTS0047362,2
RTS0047363,3
RTS0047364,2
RTS0047365,1
RTS0047367,1
RTS0047368,1
RTS0047370,3
RTS0047373,7
RTS0047374,2
RTS0047375,3
RTS0047376,3
RTS0047377,4
RTS0047378,5
RTS0047379,3
RTS0047380,3
RTS0047381,2
RTS0047382,4
RTS0047383,2
RTS0047384,3
RTS0047386,4
RTS0047387,3
RTS0047388,4
RTS0047389,2
RTS0047390,2
RTS0047391,3
RTS0047392,4
RTS0047394,1
RTS0047395,2
RTS0047396,2
RTS0047397,2
RTS0047398,2
RTS0047400,2
RTS0047401,3
RTS0047402,2
RTS0047404,4
RTS0047405,2
RTS0047406,1
RTS0047407,3
RTS0047408,1
RTS0047409,4
RTS0047410,3
RTS0047411,1
RTS0047412,8
RTS0047413,1
RTS0047414,5
RTS0047415,2
RTS0047417,1
RTS0047418,3
RTS0047419,4
RTS0047420,3
RTS0047421,1
RTS0047422,2
RTS0047423,1
RTS0047424,3
RTS0047426,1
RTS0047427,1
RTS0047428,1
RTS0047429,2
RTS0047430,2
RTS0047431,1
RTS0047432,2
RTS0047433,1
RTS0047434,3
RTS0047435,4
RTS0047436,2
RTS0047437,4
RTS0047438,1
RTS0047439,2
RTS0047441,3
RTS0047442,5
RTS0047445,3
RTS0047446,3
RTS0047447,3
RTS0047448,2
RTS0047449,1
RTS0047450,2
RTS0047451,5
RTS0047452,3
RTS0047453,1
RTS0047454,4
RTS0047456,1
RTS0047457,4
RTS0047458,1
RTS0047460,5
RTS0047461,5
RTS0047462,2
RTS0047463,2
RTS0047464,2
RTS0047465,3
RTS0047466,2
RTS0047467,1
RTS0047468,5
RTS0047469,2
RTS0047471,3
RTS0047472,4
RTS0047473,2
RTS0047474,2
RTS0047476,3
RTS0047477,3
RTS0047479,7
RTS0047480,1
RTS0047481,7
RTS0047483,2
RTS0047484,2
RTS0047485,3
RTS0047486,1
RTS0047487,1
RTS0047488,2
RTS0047489,1
RTS0047490,2
RTS0047491,1
RTS0047492,1
RTS0047493,5
RTS0047494,2
RTS0047495,1
RTS0047497,1
RTS0047498,4
RTS0047499,2
RTS0047500,5
RTS0047501,2
RTS0047502,3
RTS0047504,3
RTS0047505,3
RTS0047507,2
RTS0047508,1
RTS0047509,5
RTS0047510,1
RTS0047511,3
RTS0047512,3
RTS0047514,2
RTS0047515,5
RTS0047516,3
RTS0047517,5
RTS0047518,3
RTS0047520,1
RTS0047521,5
RTS0047522,2
RTS0047523,3
RTS0047525,2
RTS0047526,2
RTS0047527,1
RTS0047528,3
RTS0047529,2
RTS0047530,3
RTS0047531,1
RTS0047533,2
RTS0047534,5
RTS0047536,3
RTS0047537,4
RTS0047538,3
RTS0047540,1
RTS0047541,4
RTS0047543,3
RTS0047544,5
RTS0047545,5
RTS0047546,4
RTS0047548,3
RTS0047549,1
RTS0047550,3
RTS0047551,3
RTS0047552,5
RTS0047553,3
RTS0047558,4
RTS0047559,3
RTS0047560,1
RTS0047561,2
RTS0047562,3
RTS0047563,3
RTS0047564,1
RTS0047565,1
RTS0047566,1
RTS0047567,1
RTS0047568,1
RTS0047569,2
RTS0047570,5
RTS0047571,3
RTS0047572,1
RTS0047574,2
RTS0047575,4
RTS0047576,1
RTS0047578,1
RTS0047579,3
RTS0047580,2
RTS0047581,1
RTS0047582,3
RTS0047583,2
RTS0047584,2
RTS0047586,1
RTS0047587,1
RTS0047588,5
RTS0047590,2
RTS0047592,2
RTS0047593,4
RTS0047594,3
RTS0047596,4
RTS0047597,2
RTS0047598,3
RTS0047599,2
RTS0047600,5
RTS0047601,3
RTS0047602,4
RTS0047603,3
RTS0047604,6
RTS0047606,4
RTS0047613,4
RTS0047614,4
RTS0047615,1
RTS0047616,6
RTS0047617,3
RTS0047618,2
RTS0047620,2
RTS0047621,2
RTS0047622,2
RTS0047624,2
RTS0047625,2
RTS0047626,3
RTS0047627,3
RTS0047628,4
RTS0047629,1
RTS0047632,5
RTS0047633,1
RTS0047634,1
RTS0047635,1
RTS0047637,3
RTS0047638,1
RTS0047639,1
RTS0047640,4
RTS0047643,6
RTS0047644,1
RTS0047645,2
RTS0047647,3
RTS0047648,3
RTS0047650,1
RTS0047651,2
RTS0047652,4
RTS0047653,2
RTS0047654,1
RTS0047656,3
RTS0047657,1
RTS0047658,2
RTS0047659,3
RTS0047660,1
RTS0047661,1
RTS0047662,5
RTS0047663,2
RTS0047665,3
RTS0047666,2
RTS0047667,2
RTS0047668,2
RTS0047669,2
RTS0047672,1
RTS0047673,3
RTS0047674,1
RTS0047676,1
RTS0047677,6
RTS0047678,2
RTS0047679,3
RTS0047680,2
RTS0047681,3
RTS0047684,5
RTS0047686,1
RTS0047687,1
RTS0047688,3
RTS0047689,3
RTS0047691,2
RTS0047692,2
RTS0047693,5
RTS0047694,2
RTS0047695,1
RTS0047696,1
RTS0047697,1
RTS0047698,3
RTS0047699,2
RTS0047700,4
RTS0047701,2
RTS0047702,2
RTS0047704,1
RTS0047706,3
RTS0047707,1
RTS0047708,2
RTS0047709,3
RTS0047711,1
RTS0047712,2
RTS0047713,1
RTS0047714,1
RTS0047716,1
RTS0047717,6
RTS0047718,3
RTS0047720,1
RTS0047722,3
RTS0047724,2
RTS0047725,2
RTS0047726,1
RTS0047727,5
RTS0047728,1
RTS0047729,3
RTS0047730,3
RTS0047732,1
RTS0047733,2
RTS0047734,1
RTS0047735,3
RTS0047736,2
RTS0047738,6
RTS0047739,4
RTS0047740,1
RTS0047741,9
RTS0047742,4
RTS0047743,4
RTS0047744,2
RTS0047745,5
RTS0047746,1
RTS0047747,1
RTS0047748,2
RTS0047749,4
RTS0047752,1
RTS0047753,9
RTS0047754,2
RTS0047755,1
RTS0047757,3
RTS0047758,2
RTS0047760,2
RTS0047762,2
RTS0047763,1
RTS0047764,1
RTS0047765,1
RTS0047766,2
RTS0047767,2
RTS0047769,3
RTS0047770,3
RTS0047771,2
RTS0047772,4
RTS0047773,3
RTS0047774,2
RTS0047775,1
RTS0047777,3
RTS0047780,6
RTS0047781,1
RTS0047782,6
RTS0047783,3
RTS0047784,2
RTS0047785,2
RTS0047786,3
RTS0047787,1
RTS0047788,3
RTS0047789,2
RTS0047790,2
RTS0047791,2
RTS0047792,2
RTS0047793,2
RTS0047796,2
RTS0047797,1
RTS0047798,1
RTS0047800,1
RTS0047801,12
RTS0047802,6
RTS0047804,2
RTS0047805,3
RTS0047806,5
RTS0047807,8
RTS0047808,6
RTS0047809,2
RTS0047811,7
RTS0047812,2
RTS0047814,1
RTS0047817,5
RTS0047819,3
RTS0047820,1
RTS0047821,5
RTS0047822,3
RTS0047823,1
RTS0047825,1
RTS0047826,4
RTS0047827,1
RTS0047828,5
RTS0047829,3
RTS0047830,2
RTS0047832,3
RTS0047833,3
RTS0047834,4
RTS0047837,2
RTS0047838,2
RTS0047839,3
RTS0047840,3
RTS0047841,5
RTS0047842,1
RTS0047843,5
RTS0047844,1
RTS0047845,1
RTS0047847,1
RTS0047848,1
RTS0047849,6
RTS0047851,3
RTS0047852,3
RTS0047853,5
RTS0047854,4
RTS0047855,3
RTS0047856,1
RTS0047857,1
RTS0047858,5
RTS0047860,3
RTS0047862,1
RTS0047863,5
RTS0047864,2
RTS0047865,3
RTS0047866,1
RTS0047867,2
RTS0047868,1
RTS0047869,3
RTS0047870,4
RTS0047872,1
RTS0047873,1
RTS0047874,2
RTS0047876,3
RTS0047877,4
RTS0047879,2
RTS0047880,2
RTS0047881,1
RTS0047882,2
RTS0047883,1
RTS0047884,5
RTS0047885,1
RTS0047890,7
RTS0047891,5
RTS0047892,3
RTS0047893,2
RTS0047894,1
RTS0047895,2
RTS0047896,2
RTS0047897,1
RTS0047898,2
RTS0047900,2
RTS0047901,1
RTS0047902,3
RTS0047903,1
RTS0047904,3
RTS0047905,4
RTS0047906,6
RTS0047907,8
RTS0047908,7
RTS0047909,9
RTS0047910,3
RTS0047912,4
RTS0047913,2
RTS0047915,2
RTS0047916,1
RTS0047917,1
RTS0047919,1
RTS0047920,1
RTS0047921,4
RTS0047924,3
RTS0047927,2
RTS0047928,1
RTS0047929,2
RTS0047930,2
RTS0047931,3
RTS0047932,3
RTS0047933,3
RTS0047935,3
RTS0047936,4
RTS0047937,2
RTS0047938,3
RTS0047939,2
RTS0047940,4
RTS0047941,6
RTS0047942,4
RTS0047943,1
RTS0047944,4
RTS0047945,7
RTS0047946,1
RTS0047947,3
RTS0047948,1
RTS0047949,4
RTS0047950,1
RTS0047951,1
RTS0047953,5
RTS0047954,4
RTS0047956,2
RTS0047957,2
RTS0047958,3
RTS0047959,1
RTS0047960,2
RTS0047963,1
RTS0047965,2
RTS0047966,2
RTS0047967,1
RTS0047968,2
RTS0047969,3
RTS0047970,2
RTS0047972,6
RTS0047973,2
RTS0047974,4
RTS0047975,1
RTS0047976,3
RTS0047977,2
RTS0047978,3
RTS0047979,2
RTS0047980,4
RTS0047981,4
RTS0047982,1
RTS0047985,3
RTS0047986,2
RTS0047987,3
RTS0047988,10
RTS0047990,1
RTS0047991,2
RTS0047992,1
RTS0047993,2
RTS0047994,4
RTS0047995,1
RTS0047997,5
RTS0047998,4
RTS0047999,3
RTS0048000,3
RTS0048001,1
RTS0048003,3
RTS0048005,1
RTS0048006,1
RTS0048008,2
RTS0048009,2
RTS0048012,2
RTS0048014,1
RTS0048015,2
RTS0048016,6
RTS0048017,1
RTS0048018,1
RTS0048019,1
RTS0048020,1
RTS0048022,3
RTS0048023,5
RTS0048024,2
RTS0048026,4
RTS0048027,2
RTS0048028,5
RTS0048029,1
RTS0048030,4
RTS0048031,2
RTS0048032,4
RTS0048033,1
RTS0048034,1
RTS0048036,1
RTS0048037,3
RTS0048038,5
RTS0048040,4
RTS0048041,1
RTS0048042,4
RTS0048043,2
RTS0048044,1
RTS0048045,1
RTS0048046,3
RTS0048047,2
RTS0048048,1
RTS0048051,5
RTS0048052,2
RTS0048053,4
RTS0048054,1
RTS0048056,2
RTS0048059,1
RTS0048060,2
RTS0048061,5
RTS0048062,2
RTS0048063,2
RTS0048064,7
RTS0048065,8
RTS0048066,1
RTS0048067,3
RTS0048068,1
RTS0048069,3
RTS0048070,1
RTS0048071,1
RTS0048072,1
RTS0048073,1
RTS0048074,5
RTS0048078,2
RTS0048079,1
RTS0048080,4
RTS0048081,4
RTS0048084,2
RTS0048085,2
RTS0048086,3
RTS0048087,1
RTS0048088,2
RTS0048090,5
RTS0048091,2
RTS0048093,3
RTS0048096,1
RTS0048097,2
RTS0048098,35
RTS0048099,42
RTS0048100,41
RTS0048101,47
RTS0048102,46
RTS0048104,3
RTS0048105,1
RTS0048106,4
RTS0048107,2
RTS0048108,3
RTS0048109,1
RTS0048111,2
RTS0048112,2
RTS0048114,2
RTS0048115,1
RTS0048116,2
RTS0048117,1
RTS0048118,1
RTS0048120,2
RTS0048126,3
RTS0048127,4
RTS0048129,3
RTS0048130,3
RTS0048131,4
RTS0048132,2
RTS0048133,1
RTS0048134,3
RTS0048135,5
RTS0048138,3
RTS0048139,4
RTS0048141,3
RTS0048142,2
RTS0048145,4
RTS0048146,1
RTS0048147,2
RTS0048149,1
RTS0048150,1
RTS0048151,1
RTS0048152,1
RTS0048155,3
RTS0048156,4
RTS0048159,1
RTS0048160,12
RTS0048161,8
RTS0048162,3
RTS0048163,2
RTS0048164,6
RTS0048165,5
RTS0048167,2
RTS0048169,1
RTS0048170,5
RTS0048171,2
RTS0048172,4
RTS0048173,4
RTS0048175,3
RTS0048176,4
RTS0048177,1
RTS0048178,2
RTS0048179,5
RTS0048180,3
RTS0048181,6
RTS0048182,2
RTS0048183,3
RTS0048184,4
RTS0048185,1
RTS0048186,2
RTS0048188,4
RTS0048189,4
RTS0048190,2
RTS0048191,3
RTS0048192,2
RTS0048194,4
RTS0048195,3
RTS0048196,1
RTS0048197,3
RTS0048198,5
RTS0048200,2
RTS0048201,2
RTS0048202,1
RTS0048203,4
RTS0048204,3
RTS0048205,4
RTS0048207,3
RTS0048208,4
RTS0048209,1
RTS0048210,2
RTS0048211,4
RTS0048212,2
RTS0048213,4
RTS0048214,3
RTS0048215,3
RTS0048216,3
RTS0048217,4
RTS0048218,2
RTS0048219,4
RTS0048220,1
RTS0048221,3
RTS0048223,1
RTS0048224,4
RTS0048225,5
RTS0048226,4
RTS0048227,1
RTS0048228,1
RTS0048229,4
RTS0048230,1
RTS0048231,3
RTS0048232,1
RTS0048233,1
RTS0048234,5
RTS0048235,1
RTS0048236,4
RTS0048237,2
RTS0048239,1
RTS0048240,4
RTS0048241,3
RTS0048242,1
RTS0048243,3
RTS0048244,2
RTS0048245,2
RTS0048246,2
RTS0049343,3
RTS0049344,2
RTS0049345,1
RTS0049346,1
RTS0049347,2
RTS0049348,1
RTS0049349,2
RTS0049350,3
RTS0049351,1
RTS0049352,3
RTS0049354,2
RTS0049355,2
RTS0049356,2
RTS0049357,1
RTS0049359,2
RTS0049360,4
RTS0049361,3
RTS0049362,3
RTS0049363,2
RTS0049364,3
RTS0049365,4
RTS0049366,1
RTS0049367,2
RTS0049368,2
RTS0049369,4
RTS0049370,3
RTS0049371,3
RTS0049372,1
RTS0049373,2
RTS0049374,5
RTS0049375,2
RTS0049376,3
RTS0049377,3
RTS0049378,5
RTS0049379,1
RTS0049380,5
RTS0049381,1
RTS0049382,1
RTS0049383,2
RTS0049384,5
RTS0049385,2
RTS0049386,1
RTS0049387,2
RTS0049388,2
RTS0049389,1
RTS0049390,18
RTS0049391,21
RTS0049392,17
RTS0049393,21
RTS0049394,5
RTS0049395,6
RTS0049396,3
RTS0049397,7
RTS0049398,6
RTS0049399,8
RTS0049400,2
RTS0049402,2
RTS0049403,3
RTS0049404,3
RTS0049405,1
RTS0049407,1
RTS0049408,1
RTS0049409,1
RTS0049412,3
RTS0049413,2
RTS0049414,3
RTS0049417,3
RTS0049418,1
RTS0049419,2
RTS0049420,1
RTS0049422,2
RTS0049423,4
RTS0049424,4
RTS0049425,3
RTS0049426,1
RTS0049427,3
RTS0049428,2
RTS0049429,2
RTS0049430,2
RTS0049431,2
RTS0049432,2
RTS0049433,1
RTS0049434,2
RTS0049435,1
RTS0049436,3
RTS0049437,7
RTS0049439,2
RTS0049440,3
RTS0049441,3
RTS0049442,7
RTS0049443,4
RTS0049444,7
RTS0049445,1
RTS0049446,3
RTS0049447,3
RTS0049448,3
RTS0049449,4
RTS0049450,1
RTS0049451,4
RTS0049452,3
RTS0049453,3
RTS0049454,5
RTS0049455,3
RTS0049456,4
RTS0049457,2
RTS0049458,4
RTS0049459,3
RTS0049460,3
RTS0049461,4
RTS0049462,2
RTS0049463,3
RTS0049464,4
RTS0049465,2
RTS0049467,2
RTS0049468,1
RTS0049469,4
RTS0049470,2
RTS0049471,4
RTS0049473,3
RTS0049474,5
RTS0049475,2
RTS0049476,2
RTS0049477,1
RTS0049478,1
RTS0049479,80
RTS0049480,12
RTS0049482,2
RTS0049484,2
RTS0049485,4
RTS0997079,2
RTS0997080,1
RTS0997081,4
RTS0997082,1
RTS0997084,1
RTS0997085,2
RTS0997086,4
RTS0997087,1
RTS0997088,272
RTS0997089,75
RTS0997090,1
RTS0997091,1
RTS0997093,2
RTS0997095,1
RTS0997096,2
RTS0997097,2
RTS0997099,1
RTS0997100,2
RTS0997101,1
RTS0997102,2
RTS0997103,1
RTS0997104,2
RTS0997106,1
RTS0997108,2
RTS0997109,1
RTS0997110,3
RTS0997111,2
RTS0997112,3
RTS0997115,2
RTS0997116,3
RTS0997117,2
RTS0997119,1
RTS0997120,1
RTS0997121,2
RTS0997122,1
RTS0997123,1
RTS0997124,3
RTS0997125,2
RTS0997126,8
RTS0997127,10
RTS0997128,5
RTS0997129,7
RTS0997130,1
</Code_Summary>
