# Supplementary material for: Spatial meta-transcriptomics reveal associations of intratumor bacteria burden with lung cancer cells showing a distinct oncogenic signature
Source: J Immunother Cancer. 2022 Jul 6;10(7):e004698. doi: 10.1136/jitc-2022-004698 (PMC9260850; doi:10.1136/jitc-2022-004698)
Supplement: Supplementary data [file jitc-2022-004698supp009.zip › DSP-1001660004186-C-A12.dcc]

<Header>
FileVersion,0.02
SoftwareVersion,"GeoMx_NGS_Pipeline_ 2.0.0"
Date,2020-6-15
</Header>

<Scan_Attributes>
ID,DSP-1001660004186-C-A12
Plate_ID,1001660004186
Well,A12
</Scan_Attributes>

<NGS_Processing_Attributes>
SeqSetId,
tamperedIni,No
Raw,160861
Trimmed,160224
Stitched,158505
Aligned,155506
umiQ30,0.9925
rtsQ30,0.9922
</NGS_Processing_Attributes>


<Code_Summary>
RTS0039454,11
RTS0039455,18
RTS0039456,7
RTS0039457,12
RTS0039458,11
RTS0039459,15
RTS0039460,14
RTS0039461,10
RTS0039462,10
RTS0039463,17
RTS0039464,4
RTS0039465,20
RTS0039466,12
RTS0039467,10
RTS0039468,11
RTS0039469,12
RTS0039470,5
RTS0039471,6
RTS0039472,12
RTS0039473,3
RTS0039474,9
RTS0039475,5
RTS0039476,17
RTS0039477,9
RTS0039478,14
RTS0039479,15
RTS0039480,10
RTS0039481,11
RTS0039482,5
RTS0039483,6
RTS0039484,4
RTS0039485,5
RTS0039486,5
RTS0039487,9
RTS0039488,9
RTS0039489,7
RTS0039490,8
RTS0039491,8
RTS0039492,1
RTS0039493,11
RTS0039494,8
RTS0039495,16
RTS0039496,13
RTS0039497,7
RTS0039498,6
RTS0039499,13
RTS0039500,8
RTS0039501,14
RTS0039502,11
RTS0039503,16
RTS0039504,6
RTS0039505,4
RTS0039506,10
RTS0039507,6
RTS0039508,6
RTS0039509,13
RTS0039510,12
RTS0039511,7
RTS0039512,4
RTS0039513,11
RTS0039514,11
RTS0039515,3
RTS0039516,6
RTS0039517,6
RTS0039518,11
RTS0039519,10
RTS0039520,15
RTS0039521,11
RTS0039522,2
RTS0039523,2
RTS0039524,6
RTS0039525,15
RTS0039526,6
RTS0039527,7
RTS0039528,8
RTS0039529,12
RTS0039530,11
RTS0039531,12
RTS0039532,7
RTS0039533,11
RTS0039534,8
RTS0039535,2
RTS0039536,4
RTS0039537,15
RTS0039538,10
RTS0039539,7
RTS0039540,5
RTS0039541,7
RTS0039542,10
RTS0039543,11
RTS0039544,4
RTS0039545,7
RTS0039546,8
RTS0039547,10
RTS0039548,8
RTS0039549,8
RTS0039550,8
RTS0039551,5
RTS0039552,9
RTS0039553,13
RTS0039554,7
RTS0039555,7
RTS0039556,9
RTS0039557,11
RTS0039558,4
RTS0039559,3
RTS0039560,8
RTS0039561,6
RTS0039562,13
RTS0039563,14
RTS0039564,11
RTS0039565,8
RTS0039566,9
RTS0039567,10
RTS0039568,5
RTS0039569,6
RTS0039570,8
RTS0039571,4
RTS0039572,13
RTS0039573,10
RTS0039574,6
RTS0039575,6
RTS0039576,6
RTS0039577,10
RTS0039578,14
RTS0039579,5
RTS0039580,3
RTS0039581,6
RTS0039582,3
RTS0039583,2
RTS0039584,4
RTS0039585,8
RTS0039586,9
RTS0039587,7
RTS0039588,4
RTS0039589,9
RTS0039590,6
RTS0039591,5
RTS0039592,9
RTS0039593,6
RTS0039594,12
RTS0039595,6
RTS0039596,12
RTS0039597,9
RTS0039598,12
RTS0039599,9
RTS0039600,6
RTS0039601,3
RTS0039602,10
RTS0039603,6
RTS0039604,6
RTS0039605,9
RTS0039606,4
RTS0039607,11
RTS0039608,11
RTS0039609,8
RTS0039610,9
RTS0039611,12
RTS0039612,6
RTS0039613,6
RTS0039614,8
RTS0039615,12
RTS0039616,8
RTS0039617,9
RTS0039619,4
RTS0039620,11
RTS0039621,4
RTS0039622,5
RTS0039623,9
RTS0039624,5
RTS0039625,6
RTS0039626,6
RTS0039627,5
RTS0039628,8
RTS0039629,7
RTS0039630,5
RTS0039631,11
RTS0039632,7
RTS0039633,7
RTS0039634,13
RTS0039635,8
RTS0039636,8
RTS0039637,4
RTS0039638,12
RTS0039639,12
RTS0039640,4
RTS0039641,8
RTS0039642,3
RTS0039643,9
RTS0039644,4
RTS0039645,7
RTS0039646,11
RTS0039647,4
RTS0039648,12
RTS0039649,7
RTS0039650,7
RTS0039651,3
RTS0039652,7
RTS0039653,7
RTS0039654,5
RTS0039655,10
RTS0039656,14
RTS0039657,10
RTS0039658,6
RTS0039659,12
RTS0039660,8
RTS0039661,4
RTS0039662,7
RTS0039663,7
RTS0039664,9
RTS0039665,13
RTS0039666,5
RTS0039667,8
RTS0039668,7
RTS0039669,12
RTS0039670,12
RTS0039671,8
RTS0039672,14
RTS0039673,9
RTS0039674,6
RTS0039675,13
RTS0039676,17
RTS0039677,7
RTS0039678,12
RTS0039679,5
RTS0039680,4
RTS0039681,10
RTS0039682,6
RTS0039683,4
RTS0039684,14
RTS0039685,11
RTS0039686,8
RTS0039687,3
RTS0039688,19
RTS0039689,14
RTS0039690,7
RTS0039691,8
RTS0039692,10
RTS0039693,9
RTS0039694,4
RTS0039695,9
RTS0039696,13
RTS0039697,12
RTS0039698,13
RTS0039699,11
RTS0039700,12
RTS0039701,10
RTS0039702,16
RTS0039703,14
RTS0039704,9
RTS0039705,9
RTS0039706,8
RTS0039707,11
RTS0039708,3
RTS0039709,8
RTS0039710,9
RTS0039711,11
RTS0039712,11
RTS0039713,10
RTS0039714,7
RTS0039715,6
RTS0039716,9
RTS0039717,10
RTS0039718,9
RTS0039719,8
RTS0039720,7
RTS0039721,13
RTS0039722,10
RTS0039723,19
RTS0039724,8
RTS0039725,6
RTS0039726,9
RTS0039727,12
RTS0039728,3
RTS0039729,16
RTS0039730,13
RTS0039731,8
RTS0039732,7
RTS0039733,12
RTS0039734,3
RTS0039735,10
RTS0039736,5
RTS0039737,10
RTS0039738,7
RTS0039739,8
RTS0039740,8
RTS0039741,6
RTS0039742,7
RTS0039743,9
RTS0039744,12
RTS0039745,11
RTS0039746,3
RTS0039747,5
RTS0039749,4
RTS0039750,7
RTS0039751,9
RTS0039752,12
RTS0039753,3
RTS0039754,12
RTS0039755,11
RTS0039756,5
RTS0039757,7
RTS0039758,7
RTS0039759,7
RTS0039760,7
RTS0039761,5
RTS0039762,11
RTS0039763,5
RTS0039764,5
RTS0039765,4
RTS0039766,6
RTS0039767,7
RTS0039768,7
RTS0039769,3
RTS0039770,12
RTS0039771,11
RTS0039772,9
RTS0039773,8
RTS0039774,9
RTS0039775,4
RTS0039776,5
RTS0039777,7
RTS0039778,7
RTS0039779,6
RTS0039780,10
RTS0039781,10
RTS0039782,4
RTS0039783,5
RTS0039784,6
RTS0039785,6
RTS0039786,10
RTS0039787,8
RTS0039788,4
RTS0039789,7
RTS0039790,7
RTS0039791,19
RTS0039792,7
RTS0039793,4
RTS0039794,5
RTS0039795,11
RTS0039796,10
RTS0039797,6
RTS0039798,8
RTS0039799,10
RTS0039800,8
RTS0039801,10
RTS0039802,11
RTS0039803,12
RTS0039804,7
RTS0039805,8
RTS0039806,11
RTS0039807,3
RTS0039808,8
RTS0039809,10
RTS0039810,12
RTS0039811,12
RTS0039812,13
RTS0039813,16
RTS0039814,14
RTS0039815,12
RTS0039816,7
RTS0039817,10
RTS0039818,10
RTS0039819,12
RTS0039820,7
RTS0039821,8
RTS0039822,11
RTS0039823,6
RTS0039824,11
RTS0039825,5
RTS0039826,9
RTS0039827,7
RTS0039828,10
RTS0039829,8
RTS0039830,14
RTS0039831,7
RTS0039832,12
RTS0039833,11
RTS0039834,12
RTS0039835,9
RTS0039836,14
RTS0039838,11
RTS0039839,8
RTS0039840,1
RTS0039841,6
RTS0039842,5
RTS0039843,9
RTS0039844,7
RTS0039845,7
RTS0039846,9
RTS0039847,11
RTS0039848,10
RTS0039849,10
RTS0039850,5
RTS0039851,11
RTS0039852,11
RTS0039853,12
RTS0039854,6
RTS0039855,10
RTS0039856,6
RTS0039857,10
RTS0039858,8
RTS0039859,18
RTS0039860,11
RTS0039861,11
RTS0039862,9
RTS0039863,8
RTS0039864,8
RTS0039865,8
RTS0039866,12
RTS0039867,10
RTS0039868,18
RTS0039869,12
RTS0039870,6
RTS0039871,9
RTS0039872,11
RTS0039873,11
RTS0039874,8
RTS0039875,11
RTS0039876,2
RTS0039877,7
RTS0039878,7
RTS0039879,12
RTS0039880,7
RTS0039881,4
RTS0039882,10
RTS0039883,4
RTS0039884,14
RTS0039885,12
RTS0039886,9
RTS0039887,10
RTS0039888,7
RTS0039890,7
RTS0039891,7
RTS0039892,9
RTS0039893,6
RTS0039894,7
RTS0039895,9
RTS0039896,4
RTS0039897,4
RTS0039898,7
RTS0039899,7
RTS0039900,10
RTS0039901,6
RTS0039902,11
RTS0039903,8
RTS0039904,9
RTS0039905,7
RTS0039906,3
RTS0039907,9
RTS0039908,9
RTS0039909,7
RTS0039910,10
RTS0039911,6
RTS0039912,10
RTS0039913,11
RTS0039914,5
RTS0039915,6
RTS0039916,2
RTS0039917,5
RTS0039918,17
RTS0039919,8
RTS0039920,7
RTS0039921,9
RTS0039922,12
RTS0039923,7
RTS0039924,4
RTS0039925,6
RTS0039926,8
RTS0039927,7
RTS0039928,8
RTS0039929,6
RTS0039930,11
RTS0039931,4
RTS0039932,8
RTS0039933,10
RTS0039934,7
RTS0039935,8
RTS0039936,7
RTS0039937,12
RTS0039938,8
RTS0039939,6
RTS0039940,6
RTS0039941,9
RTS0039942,12
RTS0039943,11
RTS0039944,5
RTS0039945,6
RTS0039946,7
RTS0039947,6
RTS0039948,6
RTS0039949,13
RTS0039950,7
RTS0039951,11
RTS0039952,9
RTS0039953,6
RTS0039954,7
RTS0039955,17
RTS0039956,5
RTS0039957,5
RTS0039958,8
RTS0039959,11
RTS0039960,10
RTS0039961,10
RTS0039962,8
RTS0039963,8
RTS0039964,9
RTS0039965,10
RTS0039966,18
RTS0039967,6
RTS0039968,10
RTS0039969,4
RTS0039970,5
RTS0039971,5
RTS0039972,4
RTS0039973,6
RTS0039974,14
RTS0039975,9
RTS0039976,10
RTS0039977,8
RTS0039978,8
RTS0039979,9
RTS0039980,5
RTS0039981,2
RTS0039982,16
RTS0039983,7
RTS0039984,6
RTS0039985,10
RTS0039986,19
RTS0039987,7
RTS0039988,9
RTS0039989,7
RTS0039990,7
RTS0039991,5
RTS0039992,3
RTS0039993,6
RTS0039994,8
RTS0039995,10
RTS0039996,17
RTS0039997,10
RTS0039998,12
RTS0039999,5
RTS0040000,9
RTS0040001,7
RTS0040002,7
RTS0040003,8
RTS0040004,12
RTS0040005,14
RTS0040006,8
RTS0040007,8
RTS0040008,10
RTS0040009,6
RTS0040010,6
RTS0040011,7
RTS0040012,3
RTS0040013,6
RTS0040014,8
RTS0040015,9
RTS0040016,3
RTS0040017,11
RTS0040018,5
RTS0040019,4
RTS0040020,5
RTS0040021,16
RTS0040022,10
RTS0040023,8
RTS0040024,5
RTS0040025,18
RTS0040026,6
RTS0040027,12
RTS0040028,6
RTS0040029,10
RTS0040030,11
RTS0040031,16
RTS0040032,12
RTS0040033,2
RTS0040034,13
RTS0040035,8
RTS0040036,4
RTS0040037,8
RTS0040038,7
RTS0040039,9
RTS0040040,5
RTS0040041,13
RTS0040042,2
RTS0040043,1
RTS0040044,5
RTS0040045,16
RTS0040046,5
RTS0040047,4
RTS0040048,8
RTS0040049,6
RTS0040050,12
RTS0040051,11
RTS0040052,11
RTS0040053,5
RTS0040054,7
RTS0040055,13
RTS0040056,10
RTS0040057,9
RTS0040058,9
RTS0040059,7
RTS0040060,15
RTS0040061,9
RTS0040062,13
RTS0040063,9
RTS0040064,9
RTS0040065,5
RTS0040066,16
RTS0040067,12
RTS0040068,11
RTS0040069,6
RTS0040070,9
RTS0040071,10
RTS0040072,8
RTS0040073,6
RTS0040074,8
RTS0040075,8
RTS0040076,11
RTS0040077,10
RTS0040078,7
RTS0040079,12
RTS0040080,7
RTS0040081,4
RTS0040082,8
RTS0040083,9
RTS0040084,6
RTS0040085,9
RTS0040086,6
RTS0040087,5
RTS0040088,9
RTS0040089,6
RTS0040090,6
RTS0040091,8
RTS0040092,14
RTS0040093,6
RTS0040094,7
RTS0040095,7
RTS0040096,9
RTS0040097,4
RTS0040098,4
RTS0040099,8
RTS0040100,12
RTS0040101,3
RTS0040102,5
RTS0040103,8
RTS0040104,6
RTS0040105,11
RTS0040106,8
RTS0040107,10
RTS0040108,11
RTS0040109,7
RTS0040110,7
RTS0040111,8
RTS0040112,7
RTS0040113,10
RTS0040114,5
RTS0040115,13
RTS0040116,4
RTS0040117,9
RTS0040118,10
RTS0040119,9
RTS0040120,9
RTS0040121,7
RTS0040122,8
RTS0040123,9
RTS0040124,9
RTS0040125,11
RTS0040126,7
RTS0040127,5
RTS0040128,10
RTS0040129,7
RTS0040130,14
RTS0040131,10
RTS0040132,4
RTS0040133,5
RTS0040134,9
RTS0040135,12
RTS0040136,1
RTS0040137,4
RTS0040138,11
RTS0040139,3
RTS0040140,3
RTS0040141,18
RTS0040142,13
RTS0040143,8
RTS0040144,7
RTS0040145,7
RTS0040146,9
RTS0040147,9
RTS0040148,7
RTS0040149,11
RTS0040150,10
RTS0040151,9
RTS0040152,16
RTS0040153,8
RTS0040154,6
RTS0040155,6
RTS0040156,8
RTS0040157,7
RTS0040158,3
RTS0040159,4
RTS0040160,9
RTS0040161,12
RTS0040162,8
RTS0040163,6
RTS0040164,12
RTS0040165,6
RTS0040166,7
RTS0040167,10
RTS0040168,4
RTS0040169,5
RTS0040170,10
RTS0040171,3
RTS0040172,10
RTS0040173,7
RTS0040174,8
RTS0040175,2
RTS0040176,9
RTS0040177,10
RTS0040178,5
RTS0040179,8
RTS0040180,5
RTS0040181,11
RTS0040182,10
RTS0040183,10
RTS0040184,4
RTS0040185,4
RTS0040186,7
RTS0040187,11
RTS0040188,9
RTS0040189,7
RTS0040190,5
RTS0040191,5
RTS0040192,2
RTS0040193,4
RTS0040194,6
RTS0040195,15
RTS0040196,5
RTS0040197,8
RTS0040198,7
RTS0040199,8
RTS0040200,6
RTS0040201,8
RTS0040202,14
RTS0040203,11
RTS0040204,9
RTS0040205,17
RTS0040206,10
RTS0040207,4
RTS0040208,4
RTS0040209,12
RTS0040210,14
RTS0040211,7
RTS0040212,9
RTS0040213,5
RTS0040214,12
RTS0040215,10
RTS0040216,9
RTS0040217,7
RTS0040218,10
RTS0040219,8
RTS0040220,4
RTS0040221,11
RTS0040222,5
RTS0040223,4
RTS0040224,7
RTS0040225,7
RTS0040226,6
RTS0040227,9
RTS0040228,9
RTS0040229,5
RTS0040230,8
RTS0040231,6
RTS0040232,7
RTS0040233,2
RTS0040234,6
RTS0040235,4
RTS0040236,10
RTS0040237,5
RTS0040238,7
RTS0040239,10
RTS0040240,10
RTS0040241,5
RTS0040242,10
RTS0040243,7
RTS0040244,4
RTS0040245,8
RTS0040246,8
RTS0040247,5
RTS0040248,11
RTS0040249,3
RTS0040250,3
RTS0040251,8
RTS0040252,8
RTS0040253,3
RTS0040254,4
RTS0040255,9
RTS0040256,12
RTS0040257,9
RTS0040258,10
RTS0040259,7
RTS0040260,12
RTS0040261,14
RTS0040262,13
RTS0040263,9
RTS0040264,6
RTS0040265,12
RTS0040266,9
RTS0040267,9
RTS0040268,9
RTS0040269,8
RTS0040270,9
RTS0040271,8
RTS0040272,7
RTS0040273,11
RTS0040274,6
RTS0040275,8
RTS0040276,8
RTS0040277,7
RTS0040278,10
RTS0040279,10
RTS0040280,3
RTS0040281,10
RTS0040282,6
RTS0040283,9
RTS0040284,8
RTS0040285,5
RTS0040286,9
RTS0040287,5
RTS0040288,3
RTS0040289,15
RTS0040290,7
RTS0040291,5
RTS0040292,4
RTS0040293,8
RTS0040294,7
RTS0040295,8
RTS0040297,8
RTS0040298,11
RTS0040299,9
RTS0040300,7
RTS0040301,7
RTS0040302,11
RTS0040303,8
RTS0040304,7
RTS0040305,9
RTS0040306,7
RTS0040307,7
RTS0040308,9
RTS0040309,3
RTS0040310,10
RTS0040311,10
RTS0040312,11
RTS0040313,12
RTS0040314,6
RTS0040315,10
RTS0040316,10
RTS0040317,8
RTS0040318,7
RTS0040319,21
RTS0040320,2
RTS0040321,8
RTS0040322,16
RTS0040323,13
RTS0040324,13
RTS0040325,8
RTS0040326,8
RTS0040327,7
RTS0040328,9
RTS0040329,4
RTS0040330,8
RTS0040331,6
RTS0040332,4
RTS0040333,12
RTS0040334,2
RTS0040335,4
RTS0040336,9
RTS0040337,11
RTS0040338,2
RTS0040339,8
RTS0040340,11
RTS0040341,14
RTS0040342,6
RTS0040343,3
RTS0040344,16
RTS0040345,14
RTS0040346,13
RTS0040347,8
RTS0040348,5
RTS0040349,11
RTS0040350,14
RTS0040351,2
RTS0040352,19
RTS0040353,15
RTS0040354,11
RTS0040355,11
RTS0040356,8
RTS0040357,4
RTS0040358,3
RTS0040359,10
RTS0040360,15
RTS0040361,13
RTS0040363,7
RTS0040364,11
RTS0040365,14
RTS0040366,11
RTS0040367,8
RTS0040368,7
RTS0040369,14
RTS0040370,10
RTS0040371,13
RTS0040372,14
RTS0040373,9
RTS0040374,9
RTS0040375,9
RTS0040376,4
RTS0040377,9
RTS0040378,3
RTS0040379,13
RTS0040380,8
RTS0040381,3
RTS0040382,7
RTS0040383,11
RTS0040384,9
RTS0040385,3
RTS0040386,5
RTS0040387,12
RTS0040388,11
RTS0040389,8
RTS0040390,9
RTS0040391,16
RTS0040392,10
RTS0040393,10
RTS0040394,13
RTS0040395,12
RTS0040396,11
RTS0040397,7
RTS0040398,8
RTS0040399,7
RTS0040400,13
RTS0040401,10
RTS0040402,9
RTS0040403,3
RTS0040404,6
RTS0040405,9
RTS0040406,7
RTS0040407,5
RTS0040408,5
RTS0040409,10
RTS0040410,8
RTS0040411,10
RTS0040412,8
RTS0040413,20
RTS0040414,15
RTS0040415,7
RTS0040416,8
RTS0040417,4
RTS0040418,9
RTS0040419,12
RTS0040420,6
RTS0040421,5
RTS0040422,6
RTS0040423,13
RTS0040424,8
RTS0040425,4
RTS0040426,5
RTS0040428,13
RTS0040429,9
RTS0040430,12
RTS0040431,10
RTS0040432,8
RTS0040433,11
RTS0040434,8
RTS0040435,11
RTS0040436,11
RTS0040437,17
RTS0040438,6
RTS0040439,6
RTS0040440,6
RTS0040441,10
RTS0040442,9
RTS0040443,6
RTS0040444,12
RTS0040445,8
RTS0040446,9
RTS0040447,6
RTS0040448,10
RTS0040449,6
RTS0040450,9
RTS0040451,6
RTS0040452,9
RTS0040453,5
RTS0040454,12
RTS0040455,10
RTS0040456,5
RTS0040457,14
RTS0040458,4
RTS0040459,6
RTS0040460,14
RTS0040461,3
RTS0040462,7
RTS0040463,13
RTS0040464,6
RTS0040465,6
RTS0040466,8
RTS0040467,5
RTS0040468,6
RTS0040469,8
RTS0040470,13
RTS0040471,11
RTS0040472,8
RTS0040473,7
RTS0040474,14
RTS0040475,11
RTS0040476,12
RTS0040477,9
RTS0040478,16
RTS0040479,7
RTS0040480,11
RTS0040481,7
RTS0040482,5
RTS0040483,11
RTS0040484,18
RTS0040485,13
RTS0040486,6
RTS0040487,2
RTS0040488,8
RTS0040489,8
RTS0040490,11
RTS0040491,11
RTS0040492,14
RTS0040493,8
RTS0040494,5
RTS0040495,7
RTS0040496,9
RTS0040497,7
RTS0040498,9
RTS0040499,5
RTS0040500,14
RTS0040501,11
RTS0040502,10
RTS0040503,7
RTS0040504,8
RTS0040505,9
RTS0040506,7
RTS0040507,15
RTS0040508,9
RTS0040509,5
RTS0040510,8
RTS0040511,10
RTS0040512,7
RTS0040513,17
RTS0040514,11
RTS0040515,13
RTS0040516,8
RTS0040517,7
RTS0040518,4
RTS0040519,9
RTS0040520,6
RTS0040521,3
RTS0040522,13
RTS0040523,5
RTS0040524,6
RTS0040525,11
RTS0040526,2
RTS0040527,5
RTS0040528,5
RTS0040529,11
RTS0040530,4
RTS0040531,8
RTS0040532,14
RTS0040533,10
RTS0040534,10
RTS0040535,12
RTS0040536,5
RTS0040537,6
RTS0040538,9
RTS0040539,5
RTS0040540,9
RTS0040541,7
RTS0040542,11
RTS0040543,10
RTS0040544,7
RTS0040545,6
RTS0040546,7
RTS0040547,6
RTS0040548,3
RTS0040549,6
RTS0040550,11
RTS0040551,9
RTS0040552,10
RTS0040553,11
RTS0040554,7
RTS0040555,4
RTS0040556,9
RTS0040557,11
RTS0040558,6
RTS0040559,14
RTS0040560,8
RTS0040561,4
RTS0040562,4
RTS0040563,6
RTS0040564,11
RTS0040565,9
RTS0040566,14
RTS0040567,8
RTS0040568,3
RTS0040569,13
RTS0040570,13
RTS0040571,12
RTS0040572,4
RTS0040573,9
RTS0040574,7
RTS0040575,7
RTS0040576,7
RTS0040577,5
RTS0040578,6
RTS0040579,6
RTS0040580,10
RTS0040581,9
RTS0040582,19
RTS0040583,10
RTS0040584,6
RTS0040585,6
RTS0040586,9
RTS0040587,9
RTS0040588,11
RTS0040589,5
RTS0040590,13
RTS0040591,12
RTS0040592,10
RTS0040593,7
RTS0040594,5
RTS0040595,5
RTS0040596,9
RTS0040597,5
RTS0040598,6
RTS0040599,10
RTS0040600,9
RTS0040601,9
RTS0040602,6
RTS0040603,11
RTS0040604,18
RTS0040605,10
RTS0040606,10
RTS0040607,14
RTS0040608,2
RTS0040609,12
RTS0040610,15
RTS0040611,14
RTS0040612,4
RTS0040613,13
RTS0040614,11
RTS0040615,11
RTS0040616,7
RTS0040617,14
RTS0040618,4
RTS0040619,10
RTS0040620,9
RTS0040621,5
RTS0040622,5
RTS0040623,5
RTS0040624,14
RTS0040625,11
RTS0040626,6
RTS0040627,9
RTS0040628,8
RTS0040629,9
RTS0040630,10
RTS0040631,15
RTS0040632,10
RTS0040633,11
RTS0040634,12
RTS0040635,9
RTS0040636,5
RTS0040637,14
RTS0040638,5
RTS0040639,11
RTS0040640,8
RTS0040641,4
RTS0040642,9
RTS0040643,4
RTS0040644,4
RTS0040645,19
RTS0040646,2
RTS0040647,9
RTS0040648,8
RTS0040649,6
RTS0040650,6
RTS0040651,7
RTS0040652,7
RTS0040653,8
RTS0040654,4
RTS0040655,8
RTS0040656,4
RTS0040657,14
RTS0040658,4
RTS0040659,8
RTS0040660,2
RTS0040661,7
RTS0040662,8
RTS0040663,9
RTS0040664,7
RTS0040665,8
RTS0040666,10
RTS0040667,11
RTS0040668,5
RTS0040669,3
RTS0040670,3
RTS0040671,10
RTS0040672,10
RTS0040673,11
RTS0040674,11
RTS0040675,7
RTS0040676,7
RTS0040677,11
RTS0040678,29
RTS0040679,11
RTS0040680,10
RTS0040681,7
RTS0040682,10
RTS0040683,8
RTS0040684,10
RTS0040685,12
RTS0040686,4
RTS0040687,10
RTS0040688,7
RTS0040689,10
RTS0040690,5
RTS0040691,5
RTS0040692,8
RTS0040693,5
RTS0040694,4
RTS0040695,11
RTS0040696,5
RTS0040697,8
RTS0040698,8
RTS0040699,13
RTS0040700,5
RTS0040701,10
RTS0040702,13
RTS0040703,11
RTS0040704,9
RTS0040705,22
RTS0040706,4
RTS0040707,8
RTS0040708,8
RTS0040709,5
RTS0040710,11
RTS0040711,10
RTS0040712,12
RTS0040713,4
RTS0040714,7
RTS0040715,15
RTS0040716,3
RTS0040717,4
RTS0040718,9
RTS0040719,10
RTS0040720,10
RTS0040721,5
RTS0040722,6
RTS0040723,6
RTS0040724,12
RTS0040725,11
RTS0040726,10
RTS0040727,8
RTS0040728,17
RTS0040729,7
RTS0040730,16
RTS0040731,16
RTS0040732,6
RTS0040733,6
RTS0040734,6
RTS0040735,14
RTS0040736,11
RTS0040737,16
RTS0040738,8
RTS0040739,10
RTS0040740,7
RTS0040741,5
RTS0040742,10
RTS0040743,3
RTS0040744,8
RTS0040745,6
RTS0040746,15
RTS0040747,11
RTS0040748,8
RTS0040749,4
RTS0040750,8
RTS0040751,3
RTS0040752,3
RTS0040753,6
RTS0040754,4
RTS0040755,3
RTS0040756,8
RTS0040757,14
RTS0040758,5
RTS0040759,10
RTS0040760,14
RTS0040761,20
RTS0040762,11
RTS0040763,9
RTS0040764,11
RTS0040765,16
RTS0040766,10
RTS0040767,9
RTS0040768,7
RTS0040769,6
RTS0040770,10
RTS0040771,16
RTS0040772,5
RTS0040773,5
RTS0040774,6
RTS0040775,10
RTS0040776,5
RTS0040777,8
RTS0040778,6
RTS0040779,5
RTS0040780,7
RTS0040781,4
RTS0040782,11
RTS0040783,5
RTS0040784,8
RTS0040785,18
RTS0040786,7
RTS0040787,2
RTS0040788,13
RTS0040789,8
RTS0040790,4
RTS0040791,11
RTS0040792,11
RTS0040793,5
RTS0040794,7
RTS0040795,12
RTS0040796,13
RTS0040797,5
RTS0040798,5
RTS0040799,10
RTS0040800,6
RTS0040801,9
RTS0040802,4
RTS0040803,6
RTS0040804,10
RTS0040805,9
RTS0040806,8
RTS0040807,9
RTS0040808,12
RTS0040809,16
RTS0040810,3
RTS0040811,9
RTS0040812,7
RTS0040813,3
RTS0040814,14
RTS0040815,12
RTS0040816,4
RTS0040817,6
RTS0040818,7
RTS0040819,7
RTS0040820,15
RTS0040821,11
RTS0040822,15
RTS0040823,12
RTS0040824,10
RTS0040825,12
RTS0040826,16
RTS0040827,12
RTS0040828,8
RTS0040830,8
RTS0040831,19
RTS0040832,5
RTS0040833,4
RTS0040834,16
RTS0040836,12
RTS0040837,7
RTS0040838,7
RTS0040839,7
RTS0040840,10
RTS0040841,4
RTS0040842,10
RTS0040843,17
RTS0040844,5
RTS0040845,8
RTS0040846,6
RTS0040847,13
RTS0040848,8
RTS0040849,5
RTS0040850,7
RTS0040851,8
RTS0040852,5
RTS0040853,11
RTS0040854,17
RTS0040855,11
RTS0040856,7
RTS0040857,6
RTS0040858,7
RTS0040859,7
RTS0040860,7
RTS0040861,8
RTS0040862,7
RTS0040863,15
RTS0040864,1
RTS0040865,3
RTS0040866,13
RTS0040867,4
RTS0040868,10
RTS0040869,4
RTS0040870,6
RTS0040871,7
RTS0040872,8
RTS0040873,3
RTS0040874,8
RTS0040875,12
RTS0040876,8
RTS0040877,7
RTS0040878,5
RTS0040879,14
RTS0040880,5
RTS0040881,3
RTS0040882,7
RTS0040883,4
RTS0040884,7
RTS0040885,6
RTS0040886,12
RTS0040887,8
RTS0040888,12
RTS0040889,6
RTS0040890,10
RTS0040891,8
RTS0040892,12
RTS0040893,5
RTS0040894,12
RTS0040895,13
RTS0040896,4
RTS0040897,7
RTS0040898,6
RTS0040899,8
RTS0040900,2
RTS0040901,4
RTS0040902,9
RTS0040903,16
RTS0040904,7
RTS0040905,10
RTS0040907,8
RTS0040908,5
RTS0040909,7
RTS0040910,12
RTS0040911,8
RTS0040912,4
RTS0040913,8
RTS0040914,3
RTS0040915,7
RTS0040916,10
RTS0040917,10
RTS0040918,10
RTS0040919,6
RTS0040920,14
RTS0040921,11
RTS0040922,5
RTS0040923,2
RTS0040924,7
RTS0040925,10
RTS0040926,6
RTS0040927,4
RTS0040928,4
RTS0040929,12
RTS0040930,2
RTS0040931,5
RTS0040932,9
RTS0040933,8
RTS0040934,6
RTS0040935,6
RTS0040936,10
RTS0040937,8
RTS0040938,9
RTS0040939,8
RTS0040940,10
RTS0040941,5
RTS0040942,10
RTS0040943,10
RTS0040944,11
RTS0040945,5
RTS0040946,13
RTS0040947,10
RTS0040948,6
RTS0040949,5
RTS0040950,13
RTS0040951,8
RTS0040952,8
RTS0040953,14
RTS0040954,8
RTS0040955,5
RTS0040956,14
RTS0040957,6
RTS0040958,19
RTS0040959,10
RTS0040960,8
RTS0040961,14
RTS0040962,13
RTS0040963,17
RTS0040964,10
RTS0040965,5
RTS0040966,10
RTS0040967,12
RTS0040968,12
RTS0040969,3
RTS0040970,8
RTS0040971,8
RTS0040972,10
RTS0040973,4
RTS0040974,13
RTS0040975,13
RTS0040976,8
RTS0040977,12
RTS0040978,8
RTS0040979,9
RTS0040980,7
RTS0040981,6
RTS0040982,6
RTS0040983,5
RTS0040984,6
RTS0040985,8
RTS0040986,9
RTS0040987,8
RTS0040988,12
RTS0040989,8
RTS0040990,9
RTS0040991,8
RTS0040992,2
RTS0040993,4
RTS0040994,10
RTS0040995,7
RTS0040996,8
RTS0040997,8
RTS0040998,15
RTS0040999,8
RTS0041000,9
RTS0041001,9
RTS0041002,7
RTS0041003,7
RTS0041004,4
RTS0041005,13
RTS0041006,6
RTS0041007,9
RTS0041008,11
RTS0041009,4
RTS0041010,10
RTS0041011,18
RTS0041012,8
RTS0041013,10
RTS0041014,9
RTS0041015,13
RTS0041016,15
RTS0041017,10
RTS0041018,3
RTS0041019,11
RTS0041020,4
RTS0041021,13
RTS0041022,7
RTS0041023,9
RTS0041024,9
RTS0041025,9
RTS0041026,11
RTS0041027,3
RTS0041028,15
RTS0041029,13
RTS0041030,13
RTS0041031,2
RTS0041032,5
RTS0041033,7
RTS0041034,6
RTS0041035,6
RTS0041036,10
RTS0041037,5
RTS0041038,4
RTS0041039,7
RTS0041040,4
RTS0041041,11
RTS0041042,9
RTS0041043,8
RTS0041044,7
RTS0041045,6
RTS0041046,15
RTS0041047,12
RTS0041048,7
RTS0041049,11
RTS0041050,11
RTS0041051,11
RTS0041052,7
RTS0041053,14
RTS0041054,6
RTS0041055,7
RTS0041056,14
RTS0041057,9
RTS0041058,15
RTS0041059,8
RTS0041060,9
RTS0041061,4
RTS0041062,3
RTS0041063,3
RTS0041064,9
RTS0041066,3
RTS0041067,9
RTS0041068,16
RTS0041069,9
RTS0041070,12
RTS0041071,10
RTS0041072,6
RTS0041073,7
RTS0041074,7
RTS0041075,13
RTS0041076,4
RTS0041077,11
RTS0041078,7
RTS0041079,11
RTS0041080,16
RTS0041081,11
RTS0041082,5
RTS0041083,11
RTS0041084,15
RTS0041085,15
RTS0041086,10
RTS0041087,1
RTS0041088,4
RTS0041089,12
RTS0041090,4
RTS0041091,5
RTS0041092,1
RTS0041093,7
RTS0041094,12
RTS0041095,9
RTS0041096,9
RTS0041097,12
RTS0041098,10
RTS0041099,9
RTS0041100,8
RTS0041101,12
RTS0041102,13
RTS0041103,9
RTS0041104,10
RTS0041105,10
RTS0041106,4
RTS0041107,7
RTS0041108,6
RTS0041109,9
RTS0041110,3
RTS0041111,9
RTS0041112,16
RTS0041113,11
RTS0041114,13
RTS0041115,10
RTS0041116,8
RTS0041117,7
RTS0041118,10
RTS0041119,6
RTS0041120,15
RTS0041121,11
RTS0041122,10
RTS0041123,11
RTS0041124,3
RTS0041125,9
RTS0041126,10
RTS0041127,12
RTS0041128,5
RTS0041129,11
RTS0041130,9
RTS0041131,7
RTS0041132,6
RTS0041133,10
RTS0041134,14
RTS0041135,8
RTS0041136,7
RTS0041137,15
RTS0041138,3
RTS0041139,10
RTS0041140,71
RTS0041141,11
RTS0041142,8
RTS0041144,2
RTS0041145,9
RTS0041146,8
RTS0041147,5
RTS0041148,8
RTS0041149,15
RTS0041150,6
RTS0041151,8
RTS0041152,6
RTS0041153,7
RTS0041154,4
RTS0041155,9
RTS0041156,5
RTS0041157,8
RTS0041158,9
RTS0041159,11
RTS0041160,12
RTS0041161,9
RTS0041162,4
RTS0041163,7
RTS0041164,6
RTS0041165,6
RTS0041166,9
RTS0041167,12
RTS0041168,2
RTS0041169,13
RTS0041170,10
RTS0041171,11
RTS0041172,7
RTS0041173,8
RTS0041174,4
RTS0041175,8
RTS0041176,15
RTS0041177,23
RTS0041178,4
RTS0041179,12
RTS0041180,9
RTS0041181,7
RTS0041182,9
RTS0041183,8
RTS0041184,9
RTS0041185,7
RTS0041186,8
RTS0041187,10
RTS0041188,5
RTS0041189,15
RTS0041190,10
RTS0041191,16
RTS0041192,12
RTS0041193,9
RTS0041194,9
RTS0041195,3
RTS0041196,11
RTS0041197,6
RTS0041198,8
RTS0041199,12
RTS0041200,15
RTS0041201,15
RTS0041202,5
RTS0041203,7
RTS0041204,8
RTS0041205,11
RTS0041206,7
RTS0041207,10
RTS0041208,6
RTS0041209,11
RTS0041210,7
RTS0041211,15
RTS0041212,13
RTS0041213,10
RTS0041214,9
RTS0041215,13
RTS0041216,7
RTS0041217,11
RTS0041218,8
RTS0041219,7
RTS0041220,8
RTS0041221,9
RTS0041222,7
RTS0041223,7
RTS0041224,10
RTS0041225,13
RTS0041226,8
RTS0041227,5
RTS0041228,10
RTS0041229,6
RTS0041230,6
RTS0041231,6
RTS0041232,8
RTS0041233,12
RTS0041234,5
RTS0041235,9
RTS0041236,6
RTS0041237,8
RTS0041238,7
RTS0041239,10
RTS0041240,12
RTS0041241,18
RTS0041242,6
RTS0041243,10
RTS0041244,7
RTS0041246,12
RTS0041247,13
RTS0041248,6
RTS0041249,11
RTS0041250,5
RTS0041251,7
RTS0041252,8
RTS0041253,9
RTS0041254,7
RTS0041255,3
RTS0041256,9
RTS0041257,3
RTS0041258,8
RTS0041259,7
RTS0041260,6
RTS0041261,15
RTS0041262,10
RTS0041263,5
RTS0041265,9
RTS0041266,10
RTS0041267,2
RTS0041268,5
RTS0041269,5
RTS0041270,7
RTS0041271,15
RTS0041272,5
RTS0041273,5
RTS0041274,4
RTS0041275,11
RTS0041276,8
RTS0041277,3
RTS0041278,7
RTS0041279,13
RTS0041280,9
RTS0041281,4
RTS0041282,3
RTS0041283,9
RTS0041284,8
RTS0041285,9
RTS0041286,8
RTS0041287,9
RTS0041288,10
RTS0041289,11
RTS0041290,7
RTS0041291,8
RTS0041292,15
RTS0041293,7
RTS0041294,9
RTS0041295,8
RTS0041296,10
RTS0041297,15
RTS0041298,6
RTS0041299,9
RTS0041300,11
RTS0041301,11
RTS0041302,10
RTS0041303,12
RTS0041304,5
RTS0041305,3
RTS0041306,8
RTS0041307,6
RTS0041308,6
RTS0041309,5
RTS0041310,10
RTS0041311,4
RTS0041312,10
RTS0041313,6
RTS0041314,7
RTS0041315,11
RTS0041316,12
RTS0041317,6
RTS0041318,7
RTS0041319,6
RTS0041320,13
RTS0041321,12
RTS0041322,12
RTS0041323,5
RTS0041324,10
RTS0041325,9
RTS0041326,4
RTS0041327,15
RTS0041328,7
RTS0041329,8
RTS0041330,9
RTS0041331,8
RTS0041332,2
RTS0041333,11
RTS0041334,5
RTS0041335,11
RTS0041346,8
RTS0041347,12
RTS0041348,5
RTS0041349,18
RTS0041350,12
RTS0041351,5
RTS0041352,9
RTS0041353,9
RTS0041354,4
RTS0041355,4
RTS0041356,12
RTS0041357,5
RTS0041358,8
RTS0041359,11
RTS0041360,13
RTS0041361,8
RTS0041362,7
RTS0041363,12
RTS0041364,11
RTS0041365,16
RTS0041366,6
RTS0041367,5
RTS0041368,9
RTS0041369,10
RTS0041370,3
RTS0041371,12
RTS0041372,10
RTS0041373,5
RTS0041374,7
RTS0041375,12
RTS0041376,21
RTS0041377,6
RTS0041378,5
RTS0041379,8
RTS0041380,5
RTS0041381,7
RTS0041382,10
RTS0041383,7
RTS0041384,13
RTS0041385,11
RTS0041386,8
RTS0041387,5
RTS0041388,13
RTS0041389,11
RTS0041390,14
RTS0041391,12
RTS0041392,11
RTS0041393,6
RTS0041394,4
RTS0041395,8
RTS0041396,5
RTS0041397,6
RTS0041398,12
RTS0041399,8
RTS0041400,7
RTS0041401,9
RTS0041403,6
RTS0041404,9
RTS0041405,9
RTS0041406,14
RTS0041407,4
RTS0041408,7
RTS0041409,5
RTS0041410,10
RTS0041411,8
RTS0041412,4
RTS0041413,2
RTS0041414,13
RTS0041415,6
RTS0041416,6
RTS0041417,8
RTS0041418,5
RTS0041419,5
RTS0041420,7
RTS0041421,6
RTS0041422,9
RTS0041423,8
RTS0041424,6
RTS0041425,8
RTS0041426,5
RTS0041427,9
RTS0041428,2
RTS0041429,5
RTS0041430,9
RTS0041431,10
RTS0041432,13
RTS0041433,4
RTS0041434,2
RTS0041435,6
RTS0041436,5
RTS0041437,7
RTS0041438,11
RTS0041439,13
RTS0041440,6
RTS0041441,11
RTS0041442,5
RTS0041443,8
RTS0041444,8
RTS0041445,7
RTS0041446,2
RTS0041447,5
RTS0041448,11
RTS0041449,11
RTS0041450,10
RTS0041451,6
RTS0041452,9
RTS0041453,13
RTS0041454,4
RTS0041455,11
RTS0041456,12
RTS0041457,8
RTS0041458,4
RTS0041459,10
RTS0041460,6
RTS0041461,7
RTS0041462,17
RTS0041463,6
RTS0041464,10
RTS0041465,6
RTS0041466,6
RTS0041467,9
RTS0041468,6
RTS0041469,7
RTS0041470,5
RTS0041471,2
RTS0041472,14
RTS0041473,13
RTS0041474,8
RTS0041475,4
RTS0041476,11
RTS0041477,8
RTS0041478,5
RTS0041479,5
RTS0041480,6
RTS0041481,4
RTS0041482,8
RTS0041483,11
RTS0041484,10
RTS0041485,6
RTS0041486,4
RTS0041487,4
RTS0041488,6
RTS0041489,11
RTS0041490,10
RTS0041491,20
RTS0041492,7
RTS0041493,8
RTS0041494,15
RTS0041495,6
RTS0041496,14
RTS0041497,12
RTS0041498,5
RTS0041499,11
RTS0041500,6
RTS0041501,8
RTS0041502,13
RTS0041503,8
RTS0041504,10
RTS0041505,7
RTS0041506,3
RTS0041507,7
RTS0041508,8
RTS0041509,18
RTS0041510,14
RTS0041511,9
RTS0041512,10
RTS0041513,10
RTS0041514,6
RTS0041515,7
RTS0041516,5
RTS0041517,8
RTS0041518,5
RTS0041519,9
RTS0041520,14
RTS0041521,9
RTS0041522,6
RTS0041523,7
RTS0041524,2
RTS0041525,9
RTS0041526,9
RTS0041527,13
RTS0041528,15
RTS0041529,12
RTS0041530,11
RTS0041531,8
RTS0041532,8
RTS0041533,10
RTS0041534,8
RTS0041535,10
RTS0041536,2
RTS0041537,15
RTS0041538,3
RTS0041540,7
RTS0041541,6
RTS0041542,6
RTS0041543,6
RTS0041544,3
RTS0041545,7
RTS0041546,12
RTS0041547,8
RTS0041548,9
RTS0041549,9
RTS0041550,2
RTS0041551,6
RTS0041552,6
RTS0041553,9
RTS0041554,3
RTS0041555,13
RTS0041556,8
RTS0041557,2
RTS0041558,13
RTS0041559,1
RTS0041560,6
RTS0041561,8
RTS0041562,14
RTS0041563,10
RTS0041564,3
RTS0041565,13
RTS0041566,6
RTS0041567,9
RTS0041568,4
RTS0041569,8
RTS0041570,8
RTS0041571,5
RTS0041572,15
RTS0041573,12
RTS0041574,13
RTS0041575,10
RTS0041576,7
RTS0041577,8
RTS0041578,12
RTS0041579,5
RTS0041580,9
RTS0041581,11
RTS0041582,9
RTS0041583,7
RTS0041584,10
RTS0041585,18
RTS0041586,7
RTS0041587,10
RTS0041588,10
RTS0041589,7
RTS0041590,8
RTS0041591,5
RTS0041592,14
RTS0041593,10
RTS0041594,12
RTS0041595,7
RTS0041596,3
RTS0041597,11
RTS0041598,15
RTS0041599,4
RTS0041600,4
RTS0041601,9
RTS0041602,13
RTS0041603,3
RTS0041604,6
RTS0041605,7
RTS0041606,6
RTS0041607,9
RTS0041608,4
RTS0041609,6
RTS0041610,5
RTS0041611,13
RTS0041612,17
RTS0041613,13
RTS0041614,9
RTS0041615,3
RTS0041616,9
RTS0041617,12
RTS0041618,7
RTS0041619,12
RTS0041620,15
RTS0041621,12
RTS0041622,12
RTS0041623,6
RTS0041624,8
RTS0041625,13
RTS0041626,9
RTS0041627,5
RTS0041628,11
RTS0041629,4
RTS0041630,6
RTS0041631,9
RTS0041632,12
RTS0041633,6
RTS0041634,13
RTS0041635,8
RTS0041636,11
RTS0041637,13
RTS0041638,13
RTS0041639,7
RTS0041640,9
RTS0041641,8
RTS0041642,15
RTS0041643,18
RTS0041644,7
RTS0041645,14
RTS0041647,12
RTS0041648,9
RTS0041649,8
RTS0041650,16
RTS0041651,9
RTS0041652,10
RTS0041653,12
RTS0041654,9
RTS0041655,7
RTS0041656,11
RTS0041657,15
RTS0041658,12
RTS0041659,5
RTS0041660,4
RTS0041661,10
RTS0041662,9
RTS0041663,4
RTS0041664,10
RTS0041665,6
RTS0041666,6
RTS0041667,15
RTS0041668,8
RTS0041669,8
RTS0041670,9
RTS0041671,9
RTS0041672,11
RTS0041673,9
RTS0041674,4
RTS0041675,9
RTS0041676,2
RTS0041677,9
RTS0041678,9
RTS0041679,19
RTS0041680,7
RTS0041681,6
RTS0041682,8
RTS0041683,5
RTS0041684,13
RTS0041685,6
RTS0041686,5
RTS0041687,7
RTS0041688,7
RTS0041689,11
RTS0041690,5
RTS0041691,8
RTS0041692,5
RTS0041693,6
RTS0041694,4
RTS0041695,7
RTS0041696,5
RTS0041697,11
RTS0041698,5
RTS0041699,9
RTS0041700,12
RTS0041701,8
RTS0041702,6
RTS0041703,6
RTS0041704,8
RTS0041705,13
RTS0041706,7
RTS0041707,3
RTS0041708,16
RTS0041709,8
RTS0041710,14
RTS0041711,15
RTS0041712,8
RTS0041713,12
RTS0041714,7
RTS0041715,10
RTS0041716,12
RTS0041717,6
RTS0041718,9
RTS0041719,11
RTS0041720,7
RTS0041721,11
RTS0041722,5
RTS0041723,12
RTS0041724,7
RTS0041725,4
RTS0041726,8
RTS0041727,8
RTS0041728,11
RTS0041729,8
RTS0041730,6
RTS0041731,9
RTS0041732,2
RTS0041733,9
RTS0041734,10
RTS0041735,6
RTS0041736,6
RTS0041737,9
RTS0041738,6
RTS0041739,12
RTS0041740,8
RTS0041741,8
RTS0041742,10
RTS0041743,7
RTS0041744,10
RTS0041745,4
RTS0041746,8
RTS0041747,14
RTS0041748,15
RTS0041749,3
RTS0041750,14
RTS0041751,8
RTS0041752,11
RTS0041753,1
RTS0041754,6
RTS0041755,7
RTS0041756,13
RTS0041757,5
RTS0041758,9
RTS0041759,14
RTS0041760,8
RTS0041761,8
RTS0041762,7
RTS0041763,8
RTS0041764,9
RTS0041765,3
RTS0041766,7
RTS0041767,8
RTS0041768,10
RTS0041769,5
RTS0041770,18
RTS0041771,8
RTS0041772,5
RTS0041773,7
RTS0041774,7
RTS0041775,10
RTS0041776,13
RTS0041777,6
RTS0041778,10
RTS0041779,6
RTS0041780,9
RTS0041781,4
RTS0041782,3
RTS0041783,13
RTS0041784,10
RTS0041785,8
RTS0041786,10
RTS0041787,6
RTS0041788,6
RTS0041789,8
RTS0041790,7
RTS0041791,9
RTS0041793,6
RTS0041794,6
RTS0041795,15
RTS0041796,11
RTS0041797,7
RTS0041798,11
RTS0041799,10
RTS0041800,3
RTS0041801,4
RTS0041802,9
RTS0041803,9
RTS0041804,7
RTS0041805,7
RTS0041806,2
RTS0041807,5
RTS0041808,7
RTS0041809,7
RTS0041810,11
RTS0041811,15
RTS0041813,10
RTS0041814,12
RTS0041815,6
RTS0041816,13
RTS0041817,15
RTS0041818,6
RTS0041819,4
RTS0041820,12
RTS0041821,10
RTS0041822,2
RTS0041823,6
RTS0041824,3
RTS0041825,9
RTS0041826,4
RTS0041827,7
RTS0041828,10
RTS0041829,11
RTS0041830,6
RTS0041831,11
RTS0041832,8
RTS0041833,8
RTS0041834,5
RTS0041835,3
RTS0041836,14
RTS0041837,4
RTS0041838,10
RTS0041839,8
RTS0041840,8
RTS0041841,4
RTS0041842,10
RTS0041843,11
RTS0041844,9
RTS0041845,7
RTS0041846,5
RTS0041847,9
RTS0041848,11
RTS0041849,6
RTS0041850,8
RTS0041851,7
RTS0041852,7
RTS0041853,7
RTS0041854,5
RTS0041855,6
RTS0041856,9
RTS0041857,13
RTS0041858,9
RTS0041859,3
RTS0041860,11
RTS0041861,11
RTS0041862,11
RTS0041863,3
RTS0041864,6
RTS0041865,10
RTS0041866,7
RTS0041867,4
RTS0041868,7
RTS0041869,3
RTS0041870,9
RTS0041871,13
RTS0041872,12
RTS0041873,2
RTS0041874,12
RTS0041875,12
RTS0041876,2
RTS0041877,9
RTS0041878,3
RTS0041879,14
RTS0041880,12
RTS0041881,6
RTS0041882,3
RTS0041883,14
RTS0041884,9
RTS0041885,9
RTS0041886,10
RTS0041887,6
RTS0041888,7
RTS0041889,6
RTS0041890,8
RTS0041891,8
RTS0041892,7
RTS0041893,7
RTS0041894,9
RTS0041895,5
RTS0041896,9
RTS0041897,6
RTS0041898,9
RTS0041899,11
RTS0041900,8
RTS0041901,13
RTS0041902,7
RTS0041903,12
RTS0041904,16
RTS0041905,6
RTS0041906,13
RTS0041907,10
RTS0041908,1
RTS0041909,6
RTS0041910,10
RTS0041911,2
RTS0041912,3
RTS0041913,15
RTS0041914,10
RTS0041915,21
RTS0041916,14
RTS0041917,8
RTS0041918,7
RTS0041919,7
RTS0041920,19
RTS0041922,5
RTS0041923,5
RTS0041924,8
RTS0041925,10
RTS0041926,8
RTS0041927,12
RTS0041928,8
RTS0041929,15
RTS0041930,12
RTS0041931,6
RTS0041932,14
RTS0041933,9
RTS0041934,11
RTS0041935,8
RTS0041936,6
RTS0041937,7
RTS0041938,3
RTS0041939,5
RTS0041940,11
RTS0041941,11
RTS0041942,14
RTS0041943,10
RTS0041944,7
RTS0041945,10
RTS0041946,8
RTS0041947,5
RTS0041948,6
RTS0041949,9
RTS0041950,9
RTS0041951,10
RTS0041952,7
RTS0041953,12
RTS0041954,8
RTS0041955,5
RTS0041956,6
RTS0041957,11
RTS0041958,14
RTS0041959,14
RTS0041960,6
RTS0041961,4
RTS0041962,8
RTS0041963,10
RTS0041964,16
RTS0041965,8
RTS0041966,12
RTS0041967,13
RTS0041968,4
RTS0041969,7
RTS0041971,9
RTS0041972,6
RTS0041973,9
RTS0041974,3
RTS0041975,10
RTS0041976,11
RTS0041977,9
RTS0041978,8
RTS0041979,4
RTS0041980,7
RTS0041981,6
RTS0041982,14
RTS0041983,7
RTS0041984,8
RTS0041985,8
RTS0041986,7
RTS0041987,15
RTS0041988,9
RTS0041989,5
RTS0041990,11
RTS0041991,5
RTS0041992,6
RTS0041993,4
RTS0041994,7
RTS0041995,11
RTS0041996,10
RTS0041997,41
RTS0041998,9
RTS0041999,17
RTS0042000,18
RTS0042001,11
RTS0042002,8
RTS0042003,7
RTS0042004,7
RTS0042005,12
RTS0042006,9
RTS0042007,9
RTS0042008,8
RTS0042009,11
RTS0042010,7
RTS0042011,9
RTS0042012,16
RTS0042013,10
RTS0042014,4
RTS0042015,13
RTS0042016,8
RTS0042017,7
RTS0042018,9
RTS0042019,9
RTS0042020,14
RTS0042021,9
RTS0042022,5
RTS0042023,7
RTS0042024,7
RTS0042025,6
RTS0042026,12
RTS0042027,5
RTS0042028,3
RTS0042029,8
RTS0042030,14
RTS0042031,18
RTS0042032,9
RTS0042033,10
RTS0042034,5
RTS0042035,6
RTS0042036,11
RTS0042037,9
RTS0042038,9
RTS0042039,7
RTS0042040,12
RTS0042041,6
RTS0042042,9
RTS0042043,6
RTS0042044,8
RTS0042045,8
RTS0042046,8
RTS0042047,13
RTS0042048,9
RTS0042049,7
RTS0042050,14
RTS0042051,9
RTS0042052,11
RTS0042053,3
RTS0042054,4
RTS0042055,13
RTS0042056,8
RTS0042057,12
RTS0042058,4
RTS0042059,7
RTS0042060,7
RTS0042061,8
RTS0042062,7
RTS0042063,6
RTS0042064,8
RTS0042065,12
RTS0042066,8
RTS0042067,14
RTS0042068,11
RTS0042069,4
RTS0042071,7
RTS0042072,10
RTS0042073,6
RTS0042074,9
RTS0042075,8
RTS0042076,7
RTS0042077,7
RTS0042078,7
RTS0042079,12
RTS0042080,16
RTS0042081,10
RTS0042082,8
RTS0042083,6
RTS0042084,7
RTS0042085,5
RTS0042086,6
RTS0042087,3
RTS0042088,5
RTS0042089,9
RTS0042090,14
RTS0042091,7
RTS0042092,4
RTS0042093,5
RTS0042094,7
RTS0042095,12
RTS0042096,13
RTS0042097,9
RTS0042098,5
RTS0042099,11
RTS0042100,4
RTS0042101,4
RTS0042102,1
RTS0042103,9
RTS0042104,16
RTS0042105,10
RTS0042106,10
RTS0042107,6
RTS0042108,9
RTS0042109,6
RTS0042110,12
RTS0042111,9
RTS0042112,15
RTS0042113,6
RTS0042114,10
RTS0042115,7
RTS0042116,4
RTS0042117,8
RTS0042118,8
RTS0042119,10
RTS0042120,7
RTS0042121,9
RTS0042122,6
RTS0042123,8
RTS0042124,6
RTS0042125,8
RTS0042126,6
RTS0042127,5
RTS0042128,6
RTS0042129,12
RTS0042130,11
RTS0042131,12
RTS0042132,5
RTS0042133,12
RTS0042134,8
RTS0042135,3
RTS0042136,6
RTS0042137,14
RTS0042138,4
RTS0042139,12
RTS0042140,6
RTS0042141,12
RTS0042142,9
RTS0042143,5
RTS0042144,9
RTS0042145,7
RTS0042146,12
RTS0042147,8
RTS0042148,11
RTS0042149,10
RTS0042150,15
RTS0042151,4
RTS0042152,4
RTS0042153,9
RTS0042154,8
RTS0042155,7
RTS0042156,6
RTS0042157,4
RTS0042158,8
RTS0042159,6
RTS0042160,6
RTS0042161,8
RTS0042162,7
RTS0042163,10
RTS0042164,7
RTS0042165,13
RTS0042166,10
RTS0042167,7
RTS0042168,9
RTS0042169,8
RTS0042170,8
RTS0042171,4
RTS0042172,7
RTS0042173,3
RTS0042174,4
RTS0042175,9
RTS0042176,10
RTS0042177,6
RTS0042178,12
RTS0042179,8
RTS0042180,10
RTS0042181,8
RTS0042182,3
RTS0042183,11
RTS0042184,11
RTS0042185,5
RTS0042186,6
RTS0042187,14
RTS0042188,8
RTS0042189,3
RTS0042190,7
RTS0042191,20
RTS0042192,8
RTS0042193,8
RTS0042194,7
RTS0042195,6
RTS0042196,6
RTS0042197,10
RTS0042198,5
RTS0042199,10
RTS0042200,8
RTS0042201,14
RTS0042202,8
RTS0042203,9
RTS0042204,9
RTS0042205,4
RTS0042206,3
RTS0042207,10
RTS0042208,6
RTS0042209,10
RTS0042210,13
RTS0042211,6
RTS0042212,13
RTS0042213,3
RTS0042214,5
RTS0042215,7
RTS0042216,9
RTS0042217,4
RTS0042218,5
RTS0042219,7
RTS0042220,21
RTS0042221,9
RTS0042223,4
RTS0042224,4
RTS0042225,9
RTS0042226,12
RTS0042227,10
RTS0042228,11
RTS0042229,8
RTS0042230,8
RTS0042231,8
RTS0042232,9
RTS0042233,17
RTS0042234,9
RTS0042235,9
RTS0042236,8
RTS0042237,3
RTS0042238,12
RTS0042239,8
RTS0042240,9
RTS0042241,11
RTS0042242,6
RTS0042243,9
RTS0042244,7
RTS0042245,8
RTS0042246,4
RTS0042247,13
RTS0042248,5
RTS0042249,10
RTS0042250,9
RTS0042251,6
RTS0042252,16
RTS0042253,5
RTS0042254,4
RTS0042255,4
RTS0042256,12
RTS0042257,10
RTS0042258,5
RTS0042259,12
RTS0042260,7
RTS0042261,7
RTS0042262,9
RTS0042263,7
RTS0042264,2
RTS0042265,16
RTS0042266,7
RTS0042267,10
RTS0042268,9
RTS0042269,10
RTS0042270,11
RTS0042271,8
RTS0042272,4
RTS0042273,4
RTS0042274,8
RTS0042275,10
RTS0042276,7
RTS0042277,9
RTS0042278,6
RTS0042279,14
RTS0042280,6
RTS0042281,4
RTS0042282,10
RTS0042283,15
RTS0042284,5
RTS0042285,4
RTS0042286,9
RTS0042287,6
RTS0042288,7
RTS0042289,9
RTS0042290,7
RTS0042291,7
RTS0042292,10
RTS0042293,10
RTS0042294,8
RTS0042295,8
RTS0042296,10
RTS0042297,4
RTS0042298,7
RTS0042299,5
RTS0042300,4
RTS0042301,9
RTS0042302,4
RTS0042303,14
RTS0042304,11
RTS0042305,10
RTS0042306,9
RTS0042307,6
RTS0042308,7
RTS0042309,8
RTS0042310,10
RTS0042311,6
RTS0042312,7
RTS0042313,9
RTS0042314,6
RTS0042315,5
RTS0042316,14
RTS0042317,16
RTS0042318,10
RTS0042319,11
RTS0042320,7
RTS0042321,6
RTS0042322,13
RTS0042323,10
RTS0042324,4
RTS0042325,15
RTS0042326,12
RTS0042327,7
RTS0042328,6
RTS0042329,8
RTS0042330,7
RTS0042331,5
RTS0042332,7
RTS0042333,6
RTS0042334,7
RTS0042335,3
RTS0042336,7
RTS0042337,7
RTS0042338,6
RTS0042339,4
RTS0042340,9
RTS0042341,4
RTS0042342,9
RTS0042343,5
RTS0042344,6
RTS0042345,11
RTS0042346,6
RTS0042347,9
RTS0042348,5
RTS0042349,9
RTS0042350,3
RTS0042351,5
RTS0042352,9
RTS0042353,8
RTS0042354,6
RTS0042355,8
RTS0042356,7
RTS0042357,9
RTS0042358,2
RTS0042359,8
RTS0042360,12
RTS0042361,7
RTS0042362,8
RTS0042363,6
RTS0042364,6
RTS0042365,5
RTS0042366,8
RTS0042367,7
RTS0042368,11
RTS0042369,11
RTS0042370,6
RTS0042371,11
RTS0042372,5
RTS0042373,9
RTS0042374,10
RTS0042375,6
RTS0042376,8
RTS0042377,2
RTS0042378,7
RTS0042379,9
RTS0042380,2
RTS0042381,9
RTS0042382,10
RTS0042383,15
RTS0042384,12
RTS0042385,8
RTS0042386,13
RTS0042387,6
RTS0042388,6
RTS0042389,7
RTS0042390,7
RTS0042391,7
RTS0042392,10
RTS0042393,7
RTS0042394,13
RTS0042395,14
RTS0042396,4
RTS0042397,10
RTS0042398,2
RTS0042399,9
RTS0042400,9
RTS0042401,11
RTS0042402,8
RTS0042403,6
RTS0042404,3
RTS0042405,9
RTS0042406,13
RTS0042407,11
RTS0042408,11
RTS0042409,12
RTS0042410,13
RTS0042411,13
RTS0042412,10
RTS0042413,8
RTS0042414,17
RTS0042415,4
RTS0042416,11
RTS0042417,7
RTS0042418,8
RTS0042419,10
RTS0042420,10
RTS0042421,19
RTS0042422,9
RTS0042423,12
RTS0042424,6
RTS0042425,14
RTS0042426,10
RTS0042427,2
RTS0042428,8
RTS0042429,3
RTS0042430,10
RTS0042431,12
RTS0042432,13
RTS0042433,10
RTS0042434,8
RTS0042435,3
RTS0042436,6
RTS0042437,24
RTS0042438,8
RTS0042439,11
RTS0042440,9
RTS0042441,8
RTS0042442,9
RTS0042443,9
RTS0042444,11
RTS0042445,9
RTS0042446,4
RTS0042447,13
RTS0042448,11
RTS0042449,4
RTS0042450,7
RTS0042451,11
RTS0042452,8
RTS0042453,15
RTS0042454,10
RTS0042455,15
RTS0042456,5
RTS0042457,5
RTS0042458,4
RTS0042460,9
RTS0042461,17
RTS0042462,9
RTS0042463,8
RTS0042464,15
RTS0042465,8
RTS0042466,8
RTS0042467,5
RTS0042468,8
RTS0042469,6
RTS0042470,11
RTS0042471,9
RTS0042472,6
RTS0042473,5
RTS0042474,2
RTS0042475,15
RTS0042476,5
RTS0042477,10
RTS0042478,12
RTS0042479,8
RTS0042480,16
RTS0042481,2
RTS0042482,13
RTS0042483,13
RTS0042484,11
RTS0042485,5
RTS0042486,3
RTS0042487,15
RTS0042488,6
RTS0042489,6
RTS0042490,10
RTS0042491,4
RTS0042492,9
RTS0042493,9
RTS0042494,6
RTS0042495,8
RTS0042496,4
RTS0042497,7
RTS0042498,7
RTS0042499,8
RTS0042500,7
RTS0042501,11
RTS0042502,10
RTS0042503,11
RTS0042504,15
RTS0042505,10
RTS0042506,13
RTS0042507,3
RTS0042508,3
RTS0042509,13
RTS0042510,9
RTS0042515,10
RTS0042522,3
RTS0042526,14
RTS0042527,5
RTS0042528,6
RTS0042529,5
RTS0042530,7
RTS0042531,4
RTS0042532,6
RTS0042533,6
RTS0042534,5
RTS0042535,9
RTS0042536,10
RTS0042537,7
RTS0042538,9
RTS0042539,12
RTS0042540,4
RTS0042541,6
RTS0042542,5
RTS0042543,8
RTS0042544,6
RTS0042545,4
RTS0042546,6
RTS0042547,11
RTS0042548,7
RTS0042549,8
RTS0042550,4
RTS0042551,9
RTS0042552,4
RTS0042553,12
RTS0042554,15
RTS0042555,8
RTS0042556,14
RTS0042557,2
RTS0042558,10
RTS0042559,17
RTS0042560,11
RTS0042561,4
RTS0042562,8
RTS0042563,15
RTS0042564,8
RTS0042565,11
RTS0042566,12
RTS0042567,15
RTS0042568,9
RTS0042569,13
RTS0042570,11
RTS0042571,12
RTS0042572,9
RTS0042573,8
RTS0042574,7
RTS0042575,9
RTS0042576,13
RTS0042577,8
RTS0042578,5
RTS0042579,10
RTS0042580,10
RTS0042581,20
RTS0042582,19
RTS0042583,55
RTS0042584,13
RTS0042585,19
RTS0042586,7
RTS0042587,11
RTS0042588,12
RTS0042589,4
RTS0042590,4
RTS0042591,16
RTS0042592,11
RTS0042593,5
RTS0042594,9
RTS0042595,14
RTS0042596,7
RTS0042597,9
RTS0042598,10
RTS0042599,10
RTS0042600,4
RTS0042601,6
RTS0042602,7
RTS0042603,4
RTS0042604,20
RTS0042605,6
RTS0042606,1
RTS0042607,13
RTS0042608,7
RTS0042609,6
RTS0042610,12
RTS0042611,7
RTS0042612,10
RTS0042613,10
RTS0042614,11
RTS0042615,10
RTS0042616,10
RTS0042617,8
RTS0042618,5
RTS0042619,9
RTS0042620,13
RTS0042621,7
RTS0042622,11
RTS0042623,6
RTS0042624,10
RTS0042625,9
RTS0042626,12
RTS0042627,10
RTS0042628,14
RTS0042629,7
RTS0042630,4
RTS0042631,11
RTS0042633,12
RTS0042634,7
RTS0042635,9
RTS0042636,7
RTS0042637,8
RTS0042638,12
RTS0042639,5
RTS0042640,7
RTS0042641,6
RTS0042642,12
RTS0042643,4
RTS0042644,5
RTS0042645,6
RTS0042646,6
RTS0042647,5
RTS0042648,9
RTS0042649,2
RTS0042650,7
RTS0042651,4
RTS0042652,9
RTS0042653,8
RTS0042654,1
RTS0042655,9
RTS0042656,10
RTS0042657,7
RTS0042658,5
RTS0042659,12
RTS0042660,5
RTS0042661,9
RTS0042662,6
RTS0042663,9
RTS0042664,7
RTS0042665,13
RTS0042666,3
RTS0042667,4
RTS0042668,11
RTS0042669,12
RTS0042670,7
RTS0042671,10
RTS0042672,10
RTS0042673,8
RTS0042674,6
RTS0042675,10
RTS0042676,6
RTS0042678,9
RTS0042679,16
RTS0042680,6
RTS0042681,12
RTS0042682,8
RTS0042683,5
RTS0042684,3
RTS0042685,10
RTS0042686,11
RTS0042687,10
RTS0042688,8
RTS0042689,4
RTS0042690,7
RTS0042691,6
RTS0042692,4
RTS0042693,11
RTS0042694,1
RTS0042695,14
RTS0042696,15
RTS0042697,9
RTS0042698,1
RTS0042699,12
RTS0042700,7
RTS0042701,6
RTS0042702,1
RTS0042703,10
RTS0042704,12
RTS0042705,6
RTS0042706,8
RTS0042707,8
RTS0042708,6
RTS0042709,8
RTS0042710,8
RTS0042711,9
RTS0042712,9
RTS0042713,7
RTS0042714,7
RTS0042715,4
RTS0042716,6
RTS0042717,3
RTS0042718,11
RTS0042719,6
RTS0042720,9
RTS0042721,12
RTS0042722,6
RTS0042723,5
RTS0042724,14
RTS0042725,13
RTS0042726,8
RTS0042727,7
RTS0042728,7
RTS0042729,8
RTS0042730,12
RTS0042731,6
RTS0042732,6
RTS0042733,8
RTS0042734,7
RTS0042735,5
RTS0042736,7
RTS0042737,7
RTS0042738,7
RTS0042739,8
RTS0042740,6
RTS0042741,7
RTS0042742,7
RTS0042743,6
RTS0042744,7
RTS0042745,9
RTS0042746,5
RTS0042747,6
RTS0042748,12
RTS0042749,7
RTS0042750,3
RTS0042751,5
RTS0042752,6
RTS0042753,15
RTS0042754,9
RTS0042755,7
RTS0042756,5
RTS0042757,18
RTS0042758,9
RTS0042759,6
RTS0042760,8
RTS0042761,2
RTS0042762,5
RTS0042763,6
RTS0042764,7
RTS0042765,4
RTS0042766,10
RTS0042767,13
RTS0042768,6
RTS0042769,8
RTS0042770,10
RTS0042771,16
RTS0042772,9
RTS0042773,6
RTS0042774,16
RTS0042775,6
RTS0042776,5
RTS0042777,12
RTS0042778,8
RTS0042779,17
RTS0042780,11
RTS0042781,11
RTS0042782,10
RTS0042783,8
RTS0042784,8
RTS0042785,5
RTS0042786,10
RTS0042787,7
RTS0042788,10
RTS0042789,10
RTS0042790,4
RTS0042791,14
RTS0042792,11
RTS0042793,15
RTS0042794,10
RTS0042795,14
RTS0042796,11
RTS0042797,12
RTS0042798,5
RTS0042799,14
RTS0042800,11
RTS0042801,5
RTS0042802,17
RTS0042803,12
RTS0042804,8
RTS0042805,15
RTS0042806,7
RTS0042807,6
RTS0042808,7
RTS0042809,14
RTS0042810,12
RTS0042811,14
RTS0042812,5
RTS0042813,9
RTS0042814,8
RTS0042815,15
RTS0042816,11
RTS0042817,11
RTS0042818,13
RTS0042819,13
RTS0042820,9
RTS0042821,11
RTS0042822,6
RTS0042823,5
RTS0042824,11
RTS0042825,14
RTS0042826,9
RTS0042827,5
RTS0042828,7
RTS0042829,8
RTS0042830,3
RTS0042831,11
RTS0042832,13
RTS0042833,8
RTS0042834,13
RTS0042835,6
RTS0042836,9
RTS0042837,7
RTS0042838,10
RTS0042839,11
RTS0042840,21
RTS0042841,10
RTS0042842,4
RTS0042843,8
RTS0042844,11
RTS0042845,21
RTS0042846,6
RTS0042847,13
RTS0042848,8
RTS0042849,11
RTS0042850,9
RTS0042851,6
RTS0042852,11
RTS0042853,8
RTS0042854,9
RTS0042855,4
RTS0042856,9
RTS0042857,5
RTS0042858,8
RTS0042859,6
RTS0042860,11
RTS0042861,11
RTS0042862,9
RTS0042863,13
RTS0042864,19
RTS0042865,15
RTS0042866,8
RTS0042867,13
RTS0042868,6
RTS0042869,8
RTS0042870,8
RTS0042871,8
RTS0042872,5
RTS0042873,11
RTS0042874,5
RTS0042875,13
RTS0042876,11
RTS0042877,8
RTS0042878,10
RTS0042879,7
RTS0042880,11
RTS0042881,9
RTS0042882,14
RTS0042883,7
RTS0042884,8
RTS0042885,4
RTS0042886,10
RTS0042887,6
RTS0042888,9
RTS0042889,9
RTS0042890,3
RTS0042891,6
RTS0042892,7
RTS0042893,18
RTS0042894,8
RTS0042895,16
RTS0042896,7
RTS0042897,16
RTS0042898,2
RTS0042899,13
RTS0042900,11
RTS0042901,9
RTS0042902,10
RTS0042903,4
RTS0042904,12
RTS0042905,6
RTS0042906,9
RTS0042907,7
RTS0042908,13
RTS0042909,18
RTS0042910,8
RTS0042911,8
RTS0042912,10
RTS0042913,7
RTS0042914,21
RTS0042915,10
RTS0042916,5
RTS0042917,14
RTS0042918,9
RTS0042919,12
RTS0042920,6
RTS0042921,7
RTS0042922,7
RTS0042923,10
RTS0042924,9
RTS0042925,9
RTS0042926,12
RTS0042927,7
RTS0042928,6
RTS0042929,8
RTS0042930,11
RTS0042931,9
RTS0042932,8
RTS0042933,8
RTS0042934,7
RTS0042935,10
RTS0042936,5
RTS0042937,6
RTS0042938,22
RTS0042939,5
RTS0042940,12
RTS0042941,8
RTS0042942,14
RTS0042943,9
RTS0042944,17
RTS0042945,12
RTS0042946,17
RTS0042947,8
RTS0042948,8
RTS0042949,5
RTS0042950,8
RTS0042951,8
RTS0042952,6
RTS0042953,11
RTS0042954,1
RTS0042955,6
RTS0042956,10
RTS0042957,10
RTS0042958,10
RTS0042959,15
RTS0042960,6
RTS0042961,13
RTS0042962,4
RTS0042963,9
RTS0042964,12
RTS0042965,6
RTS0042966,13
RTS0042967,8
RTS0042968,8
RTS0042969,7
RTS0042970,15
RTS0042971,12
RTS0042972,6
RTS0042973,3
RTS0042974,6
RTS0042975,10
RTS0042976,4
RTS0042977,4
RTS0042978,10
RTS0042979,8
RTS0042980,12
RTS0042981,10
RTS0042982,13
RTS0042983,12
RTS0042984,7
RTS0042985,12
RTS0042986,7
RTS0042987,11
RTS0042988,7
RTS0042989,12
RTS0042990,9
RTS0042991,13
RTS0042992,13
RTS0042993,5
RTS0042994,10
RTS0042995,9
RTS0042996,10
RTS0042997,9
RTS0042998,5
RTS0042999,6
RTS0043000,15
RTS0043001,10
RTS0043002,15
RTS0043003,4
RTS0043004,13
RTS0043005,9
RTS0043006,7
RTS0043007,20
RTS0043008,7
RTS0043009,3
RTS0043010,15
RTS0043011,12
RTS0043012,12
RTS0043013,13
RTS0043014,8
RTS0043015,4
RTS0043016,7
RTS0043017,4
RTS0043018,6
RTS0043019,11
RTS0043020,9
RTS0043021,9
RTS0043022,10
RTS0043023,10
RTS0043024,7
RTS0043025,7
RTS0043026,12
RTS0043027,10
RTS0043028,12
RTS0043029,12
RTS0043030,16
RTS0043031,10
RTS0043032,6
RTS0043033,15
RTS0043034,5
RTS0043035,13
RTS0043036,11
RTS0043037,4
RTS0043038,4
RTS0043039,8
RTS0043040,10
RTS0043041,14
RTS0043042,4
RTS0043043,11
RTS0043044,5
RTS0043045,12
RTS0043046,8
RTS0043047,9
RTS0043048,9
RTS0043049,13
RTS0043050,10
RTS0043051,10
RTS0043052,11
RTS0043053,13
RTS0043054,12
RTS0043055,13
RTS0043056,9
RTS0043057,8
RTS0043058,11
RTS0043059,11
RTS0043060,10
RTS0043061,10
RTS0043062,14
RTS0043063,2
RTS0043064,10
RTS0043065,10
RTS0043066,16
RTS0043067,3
RTS0043068,6
RTS0043069,13
RTS0043070,8
RTS0043071,9
RTS0043072,10
RTS0043073,16
RTS0043074,11
RTS0043075,11
RTS0043076,8
RTS0043077,9
RTS0043078,2
RTS0043079,9
RTS0043080,10
RTS0043081,13
RTS0043082,12
RTS0043083,8
RTS0043084,9
RTS0043085,8
RTS0043086,6
RTS0043087,13
RTS0043088,8
RTS0043089,4
RTS0043090,11
RTS0043091,6
RTS0043092,11
RTS0043093,6
RTS0043094,14
RTS0043095,18
RTS0043096,5
RTS0043097,7
RTS0043098,10
RTS0043099,11
RTS0043100,8
RTS0043101,16
RTS0043102,7
RTS0043103,11
RTS0043104,14
RTS0043105,5
RTS0043106,5
RTS0043107,8
RTS0043108,11
RTS0043109,13
RTS0043110,8
RTS0043111,7
RTS0043112,10
RTS0043113,5
RTS0043114,5
RTS0043115,9
RTS0043116,8
RTS0043117,14
RTS0043118,5
RTS0043119,6
RTS0043120,8
RTS0043121,7
RTS0043122,5
RTS0043123,9
RTS0043124,18
RTS0043125,6
RTS0043126,11
RTS0043127,12
RTS0043128,9
RTS0043129,4
RTS0043130,10
RTS0043131,8
RTS0043132,7
RTS0043133,8
RTS0043134,5
RTS0043135,6
RTS0043136,3
RTS0043137,10
RTS0043138,15
RTS0043139,9
RTS0043140,6
RTS0043141,12
RTS0043142,17
RTS0043143,5
RTS0043144,3
RTS0043145,9
RTS0043146,7
RTS0043147,3
RTS0043148,17
RTS0043149,7
RTS0043150,9
RTS0043151,5
RTS0043152,6
RTS0043153,10
RTS0043154,11
RTS0043155,14
RTS0043156,10
RTS0043157,6
RTS0043159,11
RTS0043160,11
RTS0043161,5
RTS0043162,19
RTS0043163,14
RTS0043164,24
RTS0043165,17
RTS0043167,13
RTS0043168,4
RTS0043169,11
RTS0043170,7
RTS0043171,8
RTS0043172,10
RTS0043173,4
RTS0043174,13
RTS0043175,10
RTS0043176,7
RTS0043177,2
RTS0043178,13
RTS0043179,11
RTS0043180,3
RTS0043181,12
RTS0043182,4
RTS0043183,14
RTS0043184,6
RTS0043185,10
RTS0043186,12
RTS0043187,12
RTS0043188,15
RTS0043189,19
RTS0043190,10
RTS0043191,13
RTS0043192,19
RTS0043193,8
RTS0043194,12
RTS0043195,4
RTS0043196,12
RTS0043197,25
RTS0043198,9
RTS0043199,4
RTS0043200,10
RTS0043201,9
RTS0043202,12
RTS0043203,2
RTS0043204,9
RTS0043205,15
RTS0043206,15
RTS0043207,7
RTS0043208,11
RTS0043209,12
RTS0043210,3
RTS0043211,5
RTS0043212,7
RTS0043213,9
RTS0043214,8
RTS0043215,5
RTS0043216,13
RTS0043217,13
RTS0043218,8
RTS0043219,17
RTS0043220,6
RTS0043221,7
RTS0043222,11
RTS0043223,9
RTS0043224,9
RTS0043225,15
RTS0043226,7
RTS0043227,14
RTS0043228,12
RTS0043229,16
RTS0043230,8
RTS0043231,13
RTS0043232,4
RTS0043233,10
RTS0043234,13
RTS0043235,6
RTS0043236,14
RTS0043237,10
RTS0043238,5
RTS0043239,5
RTS0043240,11
RTS0043241,12
RTS0043242,12
RTS0043243,10
RTS0043244,14
RTS0043245,10
RTS0043246,4
RTS0043247,6
RTS0043248,11
RTS0043249,6
RTS0043250,16
RTS0043251,5
RTS0043252,7
RTS0043253,8
RTS0043254,7
RTS0043255,7
RTS0043256,13
RTS0043257,5
RTS0043258,10
RTS0043259,4
RTS0043260,6
RTS0043261,14
RTS0043262,7
RTS0043263,15
RTS0043264,10
RTS0043265,9
RTS0043266,8
RTS0043267,10
RTS0043268,6
RTS0043269,9
RTS0043270,12
RTS0043271,6
RTS0043272,11
RTS0043273,10
RTS0043274,11
RTS0043275,10
RTS0043276,16
RTS0043277,8
RTS0043278,13
RTS0043279,7
RTS0043280,10
RTS0043281,14
RTS0043282,11
RTS0043283,13
RTS0043284,15
RTS0043285,4
RTS0043286,7
RTS0043287,9
RTS0043288,8
RTS0043289,9
RTS0043290,6
RTS0043291,19
RTS0043292,10
RTS0043293,9
RTS0043294,9
RTS0043295,13
RTS0043296,9
RTS0043297,8
RTS0043299,9
RTS0043300,18
RTS0043301,15
RTS0043302,9
RTS0043303,9
RTS0043304,5
RTS0043305,8
RTS0043306,21
RTS0043307,2
RTS0043308,12
RTS0043309,10
RTS0043310,5
RTS0043311,13
RTS0043312,7
RTS0043313,6
RTS0043314,12
RTS0043315,3
RTS0043316,13
RTS0043317,16
RTS0043318,3
RTS0043319,17
RTS0043320,8
RTS0043321,5
RTS0043322,5
RTS0043323,13
RTS0043324,5
RTS0043325,7
RTS0043326,10
RTS0043327,14
RTS0043329,7
RTS0043330,19
RTS0043331,15
RTS0043332,6
RTS0043333,5
RTS0043334,2
RTS0043335,8
RTS0043336,13
RTS0043337,8
RTS0043338,24
RTS0043339,8
RTS0043340,12
RTS0043341,7
RTS0043342,6
RTS0043343,6
RTS0043344,11
RTS0043345,5
RTS0043346,5
RTS0043347,15
RTS0043348,11
RTS0043349,13
RTS0043350,10
RTS0043351,4
RTS0043352,15
RTS0043353,12
RTS0043354,11
RTS0043355,13
RTS0043356,5
RTS0043357,4
RTS0043358,7
RTS0043359,7
RTS0043360,6
RTS0043361,11
RTS0043362,12
RTS0043363,8
RTS0043364,9
RTS0043365,19
RTS0043366,7
RTS0043367,9
RTS0043368,10
RTS0043369,8
RTS0043370,4
RTS0043371,16
RTS0043372,6
RTS0043373,12
RTS0043374,3
RTS0043375,10
RTS0043376,13
RTS0043377,17
RTS0043378,10
RTS0043379,12
RTS0043380,10
RTS0043381,17
RTS0043382,5
RTS0043383,7
RTS0043384,13
RTS0043385,9
RTS0043386,4
RTS0043387,9
RTS0043388,11
RTS0043389,14
RTS0043390,4
RTS0043391,8
RTS0043392,9
RTS0043393,4
RTS0043394,14
RTS0043395,8
RTS0043396,5
RTS0043397,11
RTS0043398,6
RTS0043399,9
RTS0043400,9
RTS0043401,7
RTS0043402,8
RTS0043403,8
RTS0043404,16
RTS0043405,10
RTS0043406,11
RTS0043407,10
RTS0043408,11
RTS0043409,7
RTS0043410,8
RTS0043411,13
RTS0043412,8
RTS0043413,4
RTS0043414,11
RTS0043415,11
RTS0043416,6
RTS0043417,5
RTS0043418,10
RTS0043419,11
RTS0043420,8
RTS0043421,14
RTS0043422,6
RTS0043423,4
RTS0043424,10
RTS0043425,10
RTS0043426,2
RTS0043427,13
RTS0043428,4
RTS0043429,6
RTS0043430,3
RTS0043431,12
RTS0043432,7
RTS0043433,3
RTS0043434,9
RTS0043435,13
RTS0043436,3
RTS0043437,3
RTS0043438,9
RTS0043439,13
RTS0043440,13
RTS0043441,17
RTS0043442,9
RTS0043443,4
RTS0043444,6
RTS0043445,17
RTS0043446,7
RTS0043447,9
RTS0043448,4
RTS0043449,4
RTS0043450,8
RTS0043451,16
RTS0043452,4
RTS0043453,4
RTS0043454,9
RTS0043455,9
RTS0043456,15
RTS0043457,18
RTS0043458,10
RTS0043459,5
RTS0043460,11
RTS0043461,3
RTS0043462,8
RTS0043463,10
RTS0043464,7
RTS0043465,16
RTS0043466,4
RTS0043467,19
RTS0043468,18
RTS0043469,7
RTS0043470,14
RTS0043471,6
RTS0043472,14
RTS0043473,12
RTS0043474,14
RTS0043475,16
RTS0043476,11
RTS0043477,16
RTS0043478,12
RTS0043479,12
RTS0043480,6
RTS0043481,8
RTS0043482,13
RTS0043483,8
RTS0043484,8
RTS0043485,13
RTS0043486,13
RTS0043487,11
RTS0043488,10
RTS0043489,11
RTS0043490,6
RTS0043491,15
RTS0043492,15
RTS0043493,13
RTS0043494,6
RTS0043495,3
RTS0043496,10
RTS0043497,8
RTS0043498,8
RTS0043499,10
RTS0043500,11
RTS0043501,11
RTS0043502,12
RTS0043503,7
RTS0043504,9
RTS0043505,16
RTS0043506,8
RTS0043507,12
RTS0043508,11
RTS0043509,16
RTS0043510,10
RTS0043511,10
RTS0043512,6
RTS0043513,5
RTS0043514,11
RTS0043515,7
RTS0043516,12
RTS0043517,8
RTS0043518,4
RTS0043519,11
RTS0043520,7
RTS0043521,5
RTS0043522,7
RTS0043523,13
RTS0043524,5
RTS0043525,12
RTS0043526,6
RTS0043527,10
RTS0043528,7
RTS0043529,10
RTS0043530,8
RTS0043531,8
RTS0043532,6
RTS0043533,16
RTS0043534,11
RTS0043535,3
RTS0043536,10
RTS0043537,6
RTS0043538,11
RTS0043539,9
RTS0043540,5
RTS0043541,11
RTS0043542,16
RTS0043543,7
RTS0043544,18
RTS0043545,6
RTS0043546,8
RTS0043547,8
RTS0043548,13
RTS0043549,10
RTS0043550,9
RTS0043551,4
RTS0043552,11
RTS0043553,7
RTS0043554,6
RTS0043555,4
RTS0043556,8
RTS0043557,3
RTS0043558,10
RTS0043559,16
RTS0043560,8
RTS0043561,11
RTS0043562,5
RTS0043563,8
RTS0043564,5
RTS0043565,12
RTS0043566,10
RTS0043567,7
RTS0043568,10
RTS0043569,6
RTS0043570,2
RTS0043571,13
RTS0043572,14
RTS0043573,5
RTS0043574,12
RTS0043575,3
RTS0043576,8
RTS0043577,7
RTS0043578,7
RTS0043579,14
RTS0043580,11
RTS0043581,11
RTS0043582,19
RTS0043583,15
RTS0043584,10
RTS0043585,8
RTS0043586,10
RTS0043587,12
RTS0043588,9
RTS0043589,8
RTS0043590,12
RTS0043591,12
RTS0043592,7
RTS0043593,7
RTS0043594,15
RTS0043595,8
RTS0043596,9
RTS0043597,15
RTS0043598,12
RTS0043599,9
RTS0043600,9
RTS0043601,5
RTS0043602,4
RTS0043603,7
RTS0043604,8
RTS0043605,9
RTS0043606,8
RTS0043607,19
RTS0043608,7
RTS0043609,9
RTS0043610,5
RTS0043611,17
RTS0043612,9
RTS0043613,7
RTS0043614,7
RTS0043615,15
RTS0043616,6
RTS0043617,6
RTS0043618,7
RTS0043619,5
RTS0043620,11
RTS0043621,6
RTS0043622,10
RTS0043623,8
RTS0043624,10
RTS0043625,8
RTS0043626,5
RTS0043627,4
RTS0043628,11
RTS0043629,3
RTS0043630,9
RTS0043631,10
RTS0043632,3
RTS0043633,6
RTS0043634,12
RTS0043635,6
RTS0043636,6
RTS0043637,10
RTS0043638,8
RTS0043639,9
RTS0043640,4
RTS0043641,10
RTS0043642,16
RTS0043643,11
RTS0043644,18
RTS0043645,14
RTS0043646,9
RTS0043647,1
RTS0043648,7
RTS0043649,4
RTS0043650,9
RTS0043651,6
RTS0043652,7
RTS0043653,7
RTS0043654,13
RTS0043655,11
RTS0043656,11
RTS0043657,9
RTS0043658,8
RTS0043659,12
RTS0043660,16
RTS0043661,16
RTS0043663,4
RTS0043664,15
RTS0043665,7
RTS0043666,7
RTS0043667,16
RTS0043668,8
RTS0043669,9
RTS0043670,15
RTS0043671,12
RTS0043672,6
RTS0043673,10
RTS0043674,7
RTS0043675,11
RTS0043676,10
RTS0043677,8
RTS0043678,5
RTS0043679,7
RTS0043680,11
RTS0043681,10
RTS0043682,7
RTS0043683,9
RTS0043684,9
RTS0043685,15
RTS0043686,10
RTS0043687,9
RTS0043688,10
RTS0043689,5
RTS0043690,7
RTS0043691,7
RTS0043692,14
RTS0043693,5
RTS0043694,9
RTS0043695,10
RTS0043696,12
RTS0043697,7
RTS0043698,2
RTS0043699,13
RTS0043700,9
RTS0043701,7
RTS0043702,7
RTS0043703,7
RTS0043704,9
RTS0043705,6
RTS0043706,16
RTS0043707,10
RTS0043708,1
RTS0043709,12
RTS0043710,4
RTS0043711,7
RTS0043712,9
RTS0043713,7
RTS0043714,8
RTS0043715,10
RTS0043716,10
RTS0043717,6
RTS0043718,5
RTS0043719,7
RTS0043720,4
RTS0043721,3
RTS0043722,13
RTS0043723,6
RTS0043724,7
RTS0043725,8
RTS0043726,6
RTS0043727,5
RTS0043728,11
RTS0043729,12
RTS0043730,6
RTS0043731,14
RTS0043732,9
RTS0043733,6
RTS0043734,8
RTS0043735,9
RTS0043736,8
RTS0043737,9
RTS0043738,4
RTS0043739,8
RTS0043740,8
RTS0043741,13
RTS0043742,7
RTS0043743,7
RTS0043744,8
RTS0043745,10
RTS0043746,5
RTS0043747,9
RTS0043748,6
RTS0043749,11
RTS0043750,10
RTS0043751,5
RTS0043752,5
RTS0043753,7
RTS0043754,9
RTS0043755,10
RTS0043756,14
RTS0043757,5
RTS0043758,6
RTS0043759,9
RTS0043760,8
RTS0043761,19
RTS0043762,5
RTS0043763,12
RTS0043764,7
RTS0043765,5
RTS0043766,4
RTS0043767,6
RTS0043768,13
RTS0043769,4
RTS0043770,8
RTS0043771,3
RTS0043772,8
RTS0043773,6
RTS0043774,7
RTS0043775,1
RTS0043776,5
RTS0043777,12
RTS0043778,5
RTS0043779,8
RTS0043780,11
RTS0043781,8
RTS0043782,9
RTS0043783,9
RTS0043784,12
RTS0043785,7
RTS0043786,10
RTS0043787,8
RTS0043788,9
RTS0043789,12
RTS0043790,12
RTS0043791,11
RTS0043792,10
RTS0043793,10
RTS0043794,4
RTS0043795,4
RTS0043796,3
RTS0043797,9
RTS0043798,8
RTS0043799,11
RTS0043800,6
RTS0043801,7
RTS0043802,7
RTS0043803,9
RTS0043804,15
RTS0043805,5
RTS0043806,14
RTS0043807,7
RTS0043808,13
RTS0043809,11
RTS0043810,7
RTS0043811,11
RTS0043812,9
RTS0043813,3
RTS0043814,8
RTS0043815,8
RTS0043816,7
RTS0043817,5
RTS0043818,11
RTS0043819,9
RTS0043820,7
RTS0043821,6
RTS0043822,13
RTS0043823,4
RTS0043824,6
RTS0043825,3
RTS0043826,6
RTS0043827,9
RTS0043828,8
RTS0043829,7
RTS0043830,7
RTS0043831,3
RTS0043832,7
RTS0043833,6
RTS0043834,4
RTS0043835,8
RTS0043836,10
RTS0043837,8
RTS0043838,1
RTS0043839,7
RTS0043840,8
RTS0043841,5
RTS0043842,8
RTS0043843,7
RTS0043844,5
RTS0043845,10
RTS0043846,6
RTS0043847,5
RTS0043848,12
RTS0043849,11
RTS0043850,18
RTS0043851,8
RTS0043852,9
RTS0043853,20
RTS0043854,14
RTS0043856,7
RTS0043857,6
RTS0043858,14
RTS0043859,13
RTS0043860,2
RTS0043861,13
RTS0043862,22
RTS0043863,17
RTS0043864,13
RTS0043865,11
RTS0043866,9
RTS0043867,9
RTS0043868,14
RTS0043869,8
RTS0043870,6
RTS0043871,10
RTS0043872,5
RTS0043873,14
RTS0043874,8
RTS0043875,5
RTS0043876,8
RTS0043877,8
RTS0043878,7
RTS0043879,14
RTS0043880,5
RTS0043881,7
RTS0043882,9
RTS0043883,12
RTS0043884,8
RTS0043885,11
RTS0043886,6
RTS0043887,8
RTS0043888,11
RTS0043889,10
RTS0043890,14
RTS0043891,8
RTS0043892,15
RTS0043893,9
RTS0043894,14
RTS0043895,8
RTS0043896,10
RTS0043897,15
RTS0043898,13
RTS0043899,14
RTS0043900,9
RTS0043901,15
RTS0043902,5
RTS0043903,5
RTS0043904,3
RTS0043905,11
RTS0043906,12
RTS0043907,10
RTS0043908,4
RTS0043909,16
RTS0043910,12
RTS0043911,10
RTS0043912,25
RTS0043913,7
RTS0043914,10
RTS0043915,7
RTS0043916,8
RTS0043917,5
RTS0043918,8
RTS0043919,10
RTS0043920,19
RTS0043921,10
RTS0043922,8
RTS0043923,10
RTS0043924,14
RTS0043925,13
RTS0043926,7
RTS0043927,11
RTS0043928,6
RTS0043929,5
RTS0043930,11
RTS0043931,12
RTS0043932,12
RTS0043933,10
RTS0043934,11
RTS0043935,11
RTS0043936,10
RTS0043937,7
RTS0043938,7
RTS0043939,10
RTS0043940,16
RTS0043941,8
RTS0043942,8
RTS0043943,8
RTS0043944,9
RTS0043945,8
RTS0043946,10
RTS0043947,13
RTS0043948,9
RTS0043949,5
RTS0043950,8
RTS0043951,13
RTS0043952,7
RTS0043953,6
RTS0043954,8
RTS0043955,6
RTS0043956,3
RTS0043957,11
RTS0043958,7
RTS0043959,10
RTS0043960,10
RTS0043961,7
RTS0043962,14
RTS0043963,9
RTS0043964,5
RTS0043965,9
RTS0043966,12
RTS0043967,8
RTS0043968,5
RTS0043969,9
RTS0043970,8
RTS0043971,7
RTS0043972,4
RTS0043973,12
RTS0043974,7
RTS0043975,11
RTS0043976,17
RTS0043977,18
RTS0043978,8
RTS0043979,6
RTS0043980,15
RTS0043981,9
RTS0043982,10
RTS0043983,11
RTS0043984,7
RTS0043985,8
RTS0043986,13
RTS0043987,2
RTS0043988,5
RTS0043989,7
RTS0043990,4
RTS0043991,8
RTS0043992,10
RTS0043993,5
RTS0043994,9
RTS0043996,9
RTS0043997,6
RTS0043998,11
RTS0043999,15
RTS0044000,7
RTS0044001,11
RTS0044002,9
RTS0044003,13
RTS0044004,7
RTS0044005,12
RTS0044006,8
RTS0044007,13
RTS0044008,11
RTS0044009,7
RTS0044010,11
RTS0044011,10
RTS0044012,15
RTS0044013,10
RTS0044014,13
RTS0044015,11
RTS0044016,16
RTS0044017,11
RTS0044018,5
RTS0044019,7
RTS0044020,12
RTS0044021,6
RTS0044022,10
RTS0044023,11
RTS0044024,6
RTS0044025,17
RTS0044026,14
RTS0044027,7
RTS0044028,9
RTS0044029,4
RTS0044030,8
RTS0044031,6
RTS0044032,10
RTS0044033,10
RTS0044034,15
RTS0044035,15
RTS0044036,17
RTS0044037,10
RTS0044038,16
RTS0044039,8
RTS0044040,13
RTS0044041,13
RTS0044042,9
RTS0044043,14
RTS0044044,13
RTS0044045,10
RTS0044046,2
RTS0044047,13
RTS0044048,9
RTS0044049,6
RTS0044050,7
RTS0044051,8
RTS0044052,5
RTS0044053,11
RTS0044054,10
RTS0044055,17
RTS0044056,14
RTS0044057,9
RTS0044058,13
RTS0044059,8
RTS0044060,11
RTS0044061,11
RTS0044062,12
RTS0044063,14
RTS0044064,7
RTS0044065,11
RTS0044067,8
RTS0044068,14
RTS0044069,9
RTS0044070,12
RTS0044071,7
RTS0044072,13
RTS0044073,9
RTS0044074,11
RTS0044075,10
RTS0044076,5
RTS0044077,8
RTS0044078,7
RTS0044079,9
RTS0044080,11
RTS0044081,7
RTS0044082,7
RTS0044083,13
RTS0044084,4
RTS0044085,11
RTS0044086,2
RTS0044087,6
RTS0044088,10
RTS0044089,10
RTS0044090,7
RTS0044091,11
RTS0044092,6
RTS0044093,7
RTS0044094,13
RTS0044095,8
RTS0044096,11
RTS0044097,5
RTS0044098,5
RTS0044099,14
RTS0044100,4
RTS0044101,11
RTS0044102,10
RTS0044103,10
RTS0044104,12
RTS0044105,6
RTS0044106,10
RTS0044107,10
RTS0044108,14
RTS0044109,8
RTS0044110,12
RTS0044111,9
RTS0044112,6
RTS0044113,14
RTS0044114,7
RTS0044115,11
RTS0044116,6
RTS0044117,7
RTS0044118,7
RTS0044119,13
RTS0044120,8
RTS0044121,11
RTS0044122,5
RTS0044123,7
RTS0044124,9
RTS0044125,10
RTS0044126,12
RTS0044127,14
RTS0044128,6
RTS0044129,13
RTS0044130,9
RTS0044131,8
RTS0044132,7
RTS0044133,6
RTS0044134,6
RTS0044135,6
RTS0044136,7
RTS0044137,7
RTS0044138,8
RTS0044139,10
RTS0044140,12
RTS0044141,8
RTS0044142,5
RTS0044143,13
RTS0044144,11
RTS0044145,5
RTS0044146,4
RTS0044147,7
RTS0044148,10
RTS0044149,5
RTS0044150,7
RTS0044151,6
RTS0044152,19
RTS0044153,6
RTS0044154,9
RTS0044155,13
RTS0044156,6
RTS0044157,10
RTS0044158,12
RTS0044159,9
RTS0044160,7
RTS0044161,8
RTS0044162,11
RTS0044163,11
RTS0044164,7
RTS0044165,6
RTS0044166,13
RTS0044167,7
RTS0044168,6
RTS0044169,12
RTS0044170,5
RTS0044171,4
RTS0044172,7
RTS0044173,6
RTS0044174,7
RTS0044175,5
RTS0044176,11
RTS0044177,12
RTS0044178,12
RTS0044180,6
RTS0044181,8
RTS0044182,7
RTS0044183,11
RTS0044184,13
RTS0044185,7
RTS0044186,14
RTS0044187,7
RTS0044188,7
RTS0044189,12
RTS0044190,6
RTS0044191,8
RTS0044192,6
RTS0044193,13
RTS0044194,8
RTS0044195,6
RTS0044196,7
RTS0044197,10
RTS0044198,2
RTS0044199,3
RTS0044200,7
RTS0044206,7
RTS0044207,16
RTS0044208,10
RTS0044209,6
RTS0044210,9
RTS0044211,9
RTS0044212,5
RTS0044213,8
RTS0044214,11
RTS0044215,8
RTS0044216,5
RTS0044217,11
RTS0044218,10
RTS0044219,5
RTS0044220,8
RTS0044221,8
RTS0044222,10
RTS0044223,6
RTS0044224,10
RTS0044225,8
RTS0044226,8
RTS0044227,11
RTS0044228,9
RTS0044229,6
RTS0044230,3
RTS0044231,12
RTS0044232,3
RTS0044233,11
RTS0044234,2
RTS0044235,5
RTS0044236,7
RTS0044237,8
RTS0044238,14
RTS0044239,4
RTS0044240,9
RTS0044241,2
RTS0044242,14
RTS0044243,11
RTS0044244,8
RTS0044245,7
RTS0044246,3
RTS0044247,12
RTS0044248,11
RTS0044249,15
RTS0044250,3
RTS0044251,15
RTS0044252,12
RTS0044253,9
RTS0044254,10
RTS0044255,13
RTS0044256,11
RTS0044257,13
RTS0044258,18
RTS0044259,12
RTS0044260,10
RTS0044261,9
RTS0044262,9
RTS0044263,8
RTS0044264,6
RTS0044265,11
RTS0044266,8
RTS0044267,9
RTS0044268,9
RTS0044269,13
RTS0044270,22
RTS0044271,9
RTS0044272,7
RTS0044273,14
RTS0044274,14
RTS0044275,9
RTS0044276,15
RTS0044277,11
RTS0044278,8
RTS0044279,8
RTS0044280,5
RTS0044281,16
RTS0044282,12
RTS0044283,15
RTS0044284,15
RTS0044285,9
RTS0044286,8
RTS0044287,10
RTS0044288,6
RTS0044289,8
RTS0044290,6
RTS0044291,14
RTS0044292,14
RTS0044293,8
RTS0044294,13
RTS0044295,8
RTS0044296,11
RTS0044297,6
RTS0044298,7
RTS0044299,3
RTS0044300,10
RTS0044301,5
RTS0044302,12
RTS0044303,11
RTS0044304,16
RTS0044305,8
RTS0044306,9
RTS0044307,3
RTS0044308,11
RTS0044309,7
RTS0044310,15
RTS0044311,12
RTS0044312,11
RTS0044313,10
RTS0044314,15
RTS0044315,8
RTS0044316,10
RTS0044317,13
RTS0044318,2
RTS0044319,8
RTS0044320,4
RTS0044321,17
RTS0044322,11
RTS0044323,6
RTS0044324,11
RTS0044325,13
RTS0044326,8
RTS0044327,4
RTS0044328,8
RTS0044329,12
RTS0044330,7
RTS0044331,9
RTS0044332,8
RTS0044333,12
RTS0044334,11
RTS0044335,6
RTS0044336,10
RTS0044337,11
RTS0044338,6
RTS0044339,12
RTS0044340,5
RTS0044341,8
RTS0044342,10
RTS0044343,9
RTS0044344,10
RTS0044345,4
RTS0044346,17
RTS0044347,16
RTS0044348,11
RTS0044349,10
RTS0044350,14
RTS0044351,7
RTS0044352,16
RTS0044353,9
RTS0044354,14
RTS0044355,7
RTS0044356,10
RTS0044357,12
RTS0044358,20
RTS0044359,13
RTS0044360,10
RTS0044361,13
RTS0044362,3
RTS0044363,10
RTS0044364,9
RTS0044365,13
RTS0044366,12
RTS0044367,8
RTS0044368,15
RTS0044369,5
RTS0044370,14
RTS0044371,17
RTS0044372,12
RTS0044373,11
RTS0044374,9
RTS0044375,11
RTS0044376,11
RTS0044377,7
RTS0044378,10
RTS0044379,8
RTS0044380,6
RTS0044381,7
RTS0044382,8
RTS0044383,7
RTS0044384,8
RTS0044385,9
RTS0044386,4
RTS0044387,6
RTS0044388,10
RTS0044389,9
RTS0044390,9
RTS0044391,12
RTS0044392,10
RTS0044393,19
RTS0044394,16
RTS0044395,15
RTS0044396,7
RTS0044397,11
RTS0044399,11
RTS0044400,11
RTS0044401,10
RTS0044402,7
RTS0044403,13
RTS0044404,13
RTS0044405,11
RTS0044406,7
RTS0044407,16
RTS0044408,21
RTS0044409,15
RTS0044410,7
RTS0044411,5
RTS0044412,12
RTS0044413,9
RTS0044414,8
RTS0044415,10
RTS0044416,9
RTS0044417,20
RTS0044418,16
RTS0044419,9
RTS0044420,14
RTS0044421,7
RTS0044422,10
RTS0044423,8
RTS0044424,6
RTS0044425,7
RTS0044426,8
RTS0044427,16
RTS0044428,4
RTS0044429,11
RTS0044430,2
RTS0044431,10
RTS0044432,11
RTS0044433,5
RTS0044434,6
RTS0044435,11
RTS0044436,12
RTS0044437,4
RTS0044438,7
RTS0044439,13
RTS0044440,17
RTS0044441,7
RTS0044442,10
RTS0044443,18
RTS0044444,15
RTS0044445,12
RTS0044446,10
RTS0044447,9
RTS0044448,6
RTS0044449,12
RTS0044450,7
RTS0044451,9
RTS0044452,14
RTS0044453,4
RTS0044454,16
RTS0044455,10
RTS0044456,12
RTS0044457,3
RTS0044458,4
RTS0044459,4
RTS0044460,15
RTS0044461,3
RTS0044462,4
RTS0044463,10
RTS0044464,21
RTS0044465,19
RTS0044466,9
RTS0044467,10
RTS0044468,5
RTS0044469,7
RTS0044470,16
RTS0044471,5
RTS0044472,15
RTS0044473,9
RTS0044474,15
RTS0044475,19
RTS0044476,11
RTS0044477,11
RTS0044478,9
RTS0044479,6
RTS0044480,17
RTS0044481,14
RTS0044482,13
RTS0044483,11
RTS0044484,9
RTS0044485,14
RTS0044486,14
RTS0044487,9
RTS0044488,10
RTS0044489,6
RTS0044490,12
RTS0044491,6
RTS0044492,4
RTS0044493,15
RTS0044494,9
RTS0044495,10
RTS0044496,8
RTS0044497,7
RTS0044498,9
RTS0044499,11
RTS0044500,15
RTS0044501,9
RTS0044502,16
RTS0044503,9
RTS0044504,15
RTS0044505,17
RTS0044506,5
RTS0044507,12
RTS0044508,14
RTS0044509,11
RTS0044510,7
RTS0044511,8
RTS0044512,10
RTS0044513,10
RTS0044514,7
RTS0044515,8
RTS0044516,19
RTS0044517,9
RTS0044518,5
RTS0044519,11
RTS0044520,5
RTS0044521,6
RTS0044522,12
RTS0044523,7
RTS0044524,8
RTS0044525,4
RTS0044526,2
RTS0044527,12
RTS0044528,12
RTS0044529,6
RTS0044530,10
RTS0044531,15
RTS0044532,10
RTS0044533,6
RTS0044534,11
RTS0044535,6
RTS0044536,7
RTS0044537,10
RTS0044538,16
RTS0044539,11
RTS0044540,3
RTS0044541,14
RTS0044542,13
RTS0044543,9
RTS0044544,4
RTS0044545,11
RTS0044546,9
RTS0044547,23
RTS0044548,7
RTS0044549,1
RTS0044550,5
RTS0044551,6
RTS0044552,8
RTS0044553,8
RTS0044554,7
RTS0044555,16
RTS0044556,11
RTS0044557,6
RTS0044558,5
RTS0044559,5
RTS0044560,10
RTS0044561,15
RTS0044562,17
RTS0044563,11
RTS0044564,9
RTS0044565,12
RTS0044566,13
RTS0044567,8
RTS0044568,3
RTS0044569,8
RTS0044570,13
RTS0044571,4
RTS0044572,9
RTS0044573,5
RTS0044574,5
RTS0044575,14
RTS0044576,11
RTS0044577,8
RTS0044578,12
RTS0044579,8
RTS0044580,8
RTS0044581,11
RTS0044582,13
RTS0044583,13
RTS0044584,9
RTS0044585,10
RTS0044586,6
RTS0044587,8
RTS0044588,4
RTS0044589,12
RTS0044590,4
RTS0044591,4
RTS0044592,12
RTS0044593,5
RTS0044594,3
RTS0044595,10
RTS0044596,5
RTS0044597,6
RTS0044598,7
RTS0044599,2
RTS0044600,8
RTS0044601,9
RTS0044602,7
RTS0044603,4
RTS0044604,19
RTS0044605,3
RTS0044606,19
RTS0044607,14
RTS0044608,9
RTS0044609,5
RTS0044610,11
RTS0044611,9
RTS0044612,6
RTS0044613,8
RTS0044614,7
RTS0044615,8
RTS0044616,7
RTS0044617,10
RTS0044618,6
RTS0044619,9
RTS0044620,9
RTS0044621,11
RTS0044622,15
RTS0044623,9
RTS0044624,8
RTS0044625,5
RTS0044626,2
RTS0044627,15
RTS0044628,9
RTS0044629,1
RTS0044630,13
RTS0044631,7
RTS0044632,17
RTS0044633,18
RTS0044634,12
RTS0044635,5
RTS0044636,5
RTS0044637,12
RTS0044638,16
RTS0044639,10
RTS0044640,2
RTS0044641,8
RTS0044642,14
RTS0044643,17
RTS0044644,16
RTS0044645,6
RTS0044646,7
RTS0044647,9
RTS0044648,8
RTS0044649,7
RTS0044650,5
RTS0044651,10
RTS0044652,8
RTS0044653,5
RTS0044654,10
RTS0044655,7
RTS0044656,18
RTS0044657,14
RTS0044658,16
RTS0044659,17
RTS0044660,9
RTS0044661,11
RTS0044662,9
RTS0044663,8
RTS0044664,13
RTS0044665,3
RTS0044666,8
RTS0044667,7
RTS0044668,9
RTS0044669,9
RTS0044670,11
RTS0044671,15
RTS0044672,10
RTS0044673,4
RTS0044674,7
RTS0044675,10
RTS0044676,13
RTS0044677,7
RTS0044678,9
RTS0044679,17
RTS0044680,7
RTS0044681,9
RTS0044682,13
RTS0044683,8
RTS0044684,6
RTS0044685,1
RTS0044686,8
RTS0044687,17
RTS0044688,10
RTS0044689,13
RTS0044690,12
RTS0044691,10
RTS0044692,14
RTS0044693,5
RTS0044694,10
RTS0044695,10
RTS0044696,10
RTS0044697,12
RTS0044698,10
RTS0044699,8
RTS0044700,6
RTS0044701,8
RTS0044702,10
RTS0044703,7
RTS0044704,13
RTS0044705,8
RTS0044706,5
RTS0044707,6
RTS0044708,6
RTS0044709,4
RTS0044710,6
RTS0044711,6
RTS0044712,6
RTS0044714,11
RTS0044715,9
RTS0044716,9
RTS0044717,8
RTS0044718,7
RTS0044719,9
RTS0044720,6
RTS0044721,8
RTS0044722,10
RTS0044723,6
RTS0044724,6
RTS0044725,3
RTS0044726,10
RTS0044727,8
RTS0044728,10
RTS0044729,12
RTS0044730,6
RTS0044731,14
RTS0044732,12
RTS0044733,4
RTS0044734,9
RTS0044735,19
RTS0044736,7
RTS0044737,4
RTS0044738,1
RTS0044739,7
RTS0044740,6
RTS0044741,15
RTS0044742,9
RTS0044743,9
RTS0044744,7
RTS0044745,8
RTS0044746,15
RTS0044747,4
RTS0044748,6
RTS0044749,8
RTS0044750,8
RTS0044751,3
RTS0044752,10
RTS0044753,7
RTS0044754,8
RTS0044755,8
RTS0044756,14
RTS0044757,7
RTS0044758,14
RTS0044759,12
RTS0044760,5
RTS0044761,7
RTS0044762,6
RTS0044763,11
RTS0044764,8
RTS0044765,14
RTS0044766,7
RTS0044767,12
RTS0044768,11
RTS0044769,6
RTS0044770,8
RTS0044771,17
RTS0044772,4
RTS0044773,14
RTS0044774,4
RTS0044775,13
RTS0044776,11
RTS0044777,4
RTS0044778,5
RTS0044779,10
RTS0044780,17
RTS0044781,8
RTS0044782,8
RTS0044783,5
RTS0044784,8
RTS0044785,9
RTS0044786,8
RTS0044787,8
RTS0044788,16
RTS0044789,9
RTS0044790,8
RTS0044791,5
RTS0044792,13
RTS0044793,9
RTS0044794,7
RTS0044795,9
RTS0044796,14
RTS0044797,4
RTS0044798,9
RTS0044799,12
RTS0044800,7
RTS0044801,9
RTS0044802,6
RTS0044803,6
RTS0044804,4
RTS0044805,6
RTS0044806,6
RTS0044807,8
RTS0044808,6
RTS0044809,9
RTS0044810,7
RTS0044811,7
RTS0044812,6
RTS0044813,12
RTS0044814,5
RTS0044815,16
RTS0044816,14
RTS0044817,13
RTS0044818,12
RTS0044819,14
RTS0044820,12
RTS0044821,6
RTS0044822,14
RTS0044823,7
RTS0044824,8
RTS0044825,11
RTS0044826,10
RTS0044827,8
RTS0044828,5
RTS0044829,7
RTS0044830,12
RTS0044831,4
RTS0044832,9
RTS0044833,8
RTS0044834,9
RTS0044835,8
RTS0044836,11
RTS0044837,6
RTS0044838,3
RTS0044839,6
RTS0044840,11
RTS0044841,9
RTS0044842,8
RTS0044843,15
RTS0044844,11
RTS0044845,9
RTS0044846,5
RTS0044847,8
RTS0044848,9
RTS0044849,13
RTS0044850,14
RTS0044851,8
RTS0044852,7
RTS0044853,13
RTS0044854,9
RTS0044855,13
RTS0044856,4
RTS0044857,7
RTS0044858,7
RTS0044859,7
RTS0044860,15
RTS0044861,9
RTS0044862,6
RTS0044863,10
RTS0044864,13
RTS0044865,8
RTS0044866,7
RTS0044867,9
RTS0044868,10
RTS0044869,9
RTS0044870,25
RTS0044871,8
RTS0044872,7
RTS0044873,4
RTS0044874,7
RTS0044875,11
RTS0044876,5
RTS0044877,7
RTS0044878,12
RTS0044879,4
RTS0044880,10
RTS0044881,6
RTS0044882,9
RTS0044883,9
RTS0044884,16
RTS0044885,9
RTS0044886,10
RTS0044887,7
RTS0044888,8
RTS0044889,9
RTS0044890,12
RTS0044891,7
RTS0044892,5
RTS0044893,8
RTS0044894,11
RTS0044895,15
RTS0044896,7
RTS0044897,4
RTS0044898,8
RTS0044899,10
RTS0044900,9
RTS0044901,11
RTS0044902,12
RTS0044903,17
RTS0044904,17
RTS0044905,4
RTS0044906,4
RTS0044907,9
RTS0044908,6
RTS0044909,14
RTS0044910,14
RTS0044911,9
RTS0044912,9
RTS0044913,3
RTS0044914,10
RTS0044915,11
RTS0044916,7
RTS0044917,6
RTS0044918,11
RTS0044919,9
RTS0044920,7
RTS0044921,12
RTS0044922,15
RTS0044923,5
RTS0044924,3
RTS0044925,14
RTS0044926,9
RTS0044927,6
RTS0044928,9
RTS0044929,9
RTS0044930,10
RTS0044931,19
RTS0044932,9
RTS0044933,14
RTS0044934,14
RTS0044935,12
RTS0044936,19
RTS0044937,7
RTS0044938,11
RTS0044939,13
RTS0044940,14
RTS0044941,5
RTS0044942,5
RTS0044943,4
RTS0044944,9
RTS0044945,3
RTS0044946,9
RTS0044947,10
RTS0044948,7
RTS0044949,6
RTS0044950,8
RTS0044951,7
RTS0044952,13
RTS0044953,4
RTS0044954,9
RTS0044955,11
RTS0044956,14
RTS0044957,11
RTS0044958,9
RTS0044959,8
RTS0044960,5
RTS0044961,8
RTS0044962,4
RTS0044963,6
RTS0044964,10
RTS0044965,8
RTS0044966,13
RTS0044967,3
RTS0044968,13
RTS0044969,12
RTS0044970,13
RTS0044971,18
RTS0044972,3
RTS0044973,13
RTS0044974,13
RTS0044975,6
RTS0044976,18
RTS0044977,7
RTS0044978,4
RTS0044979,5
RTS0044980,11
RTS0044981,3
RTS0044982,14
RTS0044983,9
RTS0044984,3
RTS0044985,13
RTS0044986,4
RTS0044987,12
RTS0044988,2
RTS0044989,4
RTS0044990,11
RTS0044991,4
RTS0044992,14
RTS0044993,10
RTS0044994,4
RTS0044995,8
RTS0044996,2
RTS0044997,10
RTS0044998,12
RTS0044999,10
RTS0045000,5
RTS0045001,13
RTS0045002,16
RTS0045003,5
RTS0045004,12
RTS0045005,13
RTS0045006,4
RTS0045007,10
RTS0045008,7
RTS0045009,9
RTS0045010,5
RTS0045011,15
RTS0045012,3
RTS0045013,8
RTS0045014,10
RTS0045015,15
RTS0045016,11
RTS0045017,3
RTS0045018,4
RTS0045019,12
RTS0045020,10
RTS0045021,13
RTS0045022,4
RTS0045023,4
RTS0045024,7
RTS0045025,10
RTS0045026,8
RTS0045027,10
RTS0045028,9
RTS0045029,8
RTS0045030,7
RTS0045031,9
RTS0045032,7
RTS0045033,9
RTS0045034,11
RTS0045035,6
RTS0045036,8
RTS0045038,14
RTS0045039,10
RTS0045040,7
RTS0045041,9
RTS0045042,9
RTS0045043,6
RTS0045044,7
RTS0045045,10
RTS0045046,9
RTS0045047,10
RTS0045048,14
RTS0045049,14
RTS0045050,17
RTS0045051,6
RTS0045052,13
RTS0045053,5
RTS0045054,7
RTS0045055,10
RTS0045056,9
RTS0045057,13
RTS0045058,8
RTS0045059,9
RTS0045060,11
RTS0045061,7
RTS0045063,8
RTS0045064,13
RTS0045065,4
RTS0045066,6
RTS0045067,9
RTS0045068,13
RTS0045069,12
RTS0045070,9
RTS0045071,7
RTS0045072,13
RTS0045073,12
RTS0045074,14
RTS0045075,4
RTS0045076,15
RTS0045077,9
RTS0045078,6
RTS0045079,12
RTS0045080,6
RTS0045081,9
RTS0045082,12
RTS0045083,14
RTS0045084,13
RTS0045085,10
RTS0045086,10
RTS0045087,9
RTS0045088,10
RTS0045089,7
RTS0045090,17
RTS0045091,13
RTS0045092,7
RTS0045093,10
RTS0045094,8
RTS0045095,6
RTS0045096,11
RTS0045097,15
RTS0045098,12
RTS0045099,7
RTS0045100,5
RTS0045101,14
RTS0045102,6
RTS0045103,12
RTS0045104,4
RTS0045105,12
RTS0045106,5
RTS0045107,10
RTS0045108,14
RTS0045109,6
RTS0045110,7
RTS0045111,7
RTS0045112,8
RTS0045113,4
RTS0045114,11
RTS0045115,10
RTS0045116,5
RTS0045117,16
RTS0045118,6
RTS0045119,4
RTS0045120,9
RTS0045121,10
RTS0045122,6
RTS0045123,7
RTS0045124,15
RTS0045125,8
RTS0045126,7
RTS0045127,6
RTS0045128,13
RTS0045129,10
RTS0045130,11
RTS0045131,10
RTS0045132,9
RTS0045133,9
RTS0045134,7
RTS0045135,5
RTS0045136,8
RTS0045137,13
RTS0045138,5
RTS0045139,8
RTS0045140,14
RTS0045141,6
RTS0045142,10
RTS0045143,7
RTS0045144,9
RTS0045145,11
RTS0045146,9
RTS0045147,14
RTS0045148,7
RTS0045149,6
RTS0045150,10
RTS0045151,9
RTS0045152,4
RTS0045153,9
RTS0045154,6
RTS0045155,6
RTS0045156,12
RTS0045157,7
RTS0045158,6
RTS0045159,6
RTS0045160,16
RTS0045161,6
RTS0045162,6
RTS0045163,11
RTS0045164,7
RTS0045165,13
RTS0045166,12
RTS0045167,7
RTS0045168,9
RTS0045169,11
RTS0045170,10
RTS0045171,11
RTS0045172,13
RTS0045173,11
RTS0045174,4
RTS0045175,7
RTS0045176,18
RTS0045177,9
RTS0045178,7
RTS0045179,4
RTS0045180,9
RTS0045181,13
RTS0045182,8
RTS0045183,4
RTS0045184,5
RTS0045185,18
RTS0045186,15
RTS0045187,11
RTS0045188,5
RTS0045189,8
RTS0045190,4
RTS0045191,11
RTS0045192,12
RTS0045193,8
RTS0045194,14
RTS0045195,14
RTS0045196,14
RTS0045197,13
RTS0045198,13
RTS0045199,14
RTS0045200,13
RTS0045201,8
RTS0045202,13
RTS0045203,6
RTS0045204,3
RTS0045205,11
RTS0045206,13
RTS0045207,8
RTS0045208,12
RTS0045209,8
RTS0045210,11
RTS0045211,13
RTS0045212,4
RTS0045213,9
RTS0045214,5
RTS0045215,7
RTS0045216,4
RTS0045217,11
RTS0045218,15
RTS0045219,8
RTS0045220,10
RTS0045221,6
RTS0045222,8
RTS0045223,15
RTS0045224,6
RTS0045225,4
RTS0045226,7
RTS0045227,9
RTS0045228,14
RTS0045229,7
RTS0045230,9
RTS0045231,7
RTS0045232,12
RTS0045233,10
RTS0045234,11
RTS0045235,6
RTS0045236,23
RTS0045237,9
RTS0045238,10
RTS0045239,7
RTS0045240,11
RTS0045241,4
RTS0045242,19
RTS0045243,9
RTS0045244,6
RTS0045245,7
RTS0045246,10
RTS0045247,12
RTS0045248,7
RTS0045249,8
RTS0045250,11
RTS0045251,11
RTS0045252,14
RTS0045253,13
RTS0045254,12
RTS0045255,7
RTS0045256,7
RTS0045257,16
RTS0045258,7
RTS0045259,9
RTS0045260,6
RTS0045261,11
RTS0045262,10
RTS0045263,12
RTS0045264,11
RTS0045265,12
RTS0045266,8
RTS0045267,9
RTS0045268,2
RTS0045269,14
RTS0045270,11
RTS0045271,8
RTS0045272,3
RTS0045273,3
RTS0045274,8
RTS0045275,9
RTS0045276,6
RTS0045277,8
RTS0045278,10
RTS0045279,7
RTS0045280,4
RTS0045281,14
RTS0045282,11
RTS0045283,13
RTS0045284,9
RTS0045285,14
RTS0045286,11
RTS0045287,8
RTS0045288,10
RTS0045289,13
RTS0045290,6
RTS0045291,10
RTS0045292,7
RTS0045293,7
RTS0045294,13
RTS0045296,15
RTS0045297,9
RTS0045298,9
RTS0045299,14
RTS0045300,14
RTS0045301,10
RTS0045302,11
RTS0045303,8
RTS0045304,7
RTS0045305,12
RTS0045306,5
RTS0045307,10
RTS0045308,13
RTS0045309,8
RTS0045310,17
RTS0045311,6
RTS0045312,8
RTS0045313,10
RTS0045314,11
RTS0045315,11
RTS0045316,13
RTS0045317,8
RTS0045318,10
RTS0045319,15
RTS0045320,4
RTS0045321,6
RTS0045322,15
RTS0045323,13
RTS0045324,10
RTS0045325,2
RTS0045326,16
RTS0045327,16
RTS0045328,18
RTS0045329,11
RTS0045330,7
RTS0045331,16
RTS0045332,8
RTS0045333,6
RTS0045334,9
RTS0045335,7
RTS0045336,8
RTS0045337,3
RTS0045338,6
RTS0045339,8
RTS0045340,9
RTS0045341,17
RTS0045342,13
RTS0045343,4
RTS0045344,12
RTS0045345,5
RTS0045346,8
RTS0045347,14
RTS0045348,13
RTS0045349,11
RTS0045350,12
RTS0045351,7
RTS0045352,5
RTS0045353,10
RTS0045354,6
RTS0045355,8
RTS0045356,13
RTS0045357,14
RTS0045358,8
RTS0045359,7
RTS0045360,11
RTS0045361,9
RTS0045362,12
RTS0045363,2
RTS0045364,4
RTS0045365,9
RTS0045366,12
RTS0045367,9
RTS0045368,13
RTS0045369,8
RTS0045370,12
RTS0045371,10
RTS0045372,12
RTS0045373,11
RTS0045374,15
RTS0045375,6
RTS0045376,6
RTS0045377,8
RTS0045378,12
RTS0045379,11
RTS0045380,9
RTS0045381,14
RTS0045382,11
RTS0045383,3
RTS0045384,10
RTS0045385,7
RTS0045386,8
RTS0045387,4
RTS0045388,8
RTS0045389,6
RTS0045390,15
RTS0045391,9
RTS0045392,8
RTS0045393,5
RTS0045394,15
RTS0045395,9
RTS0045396,10
RTS0045397,7
RTS0045398,7
RTS0045399,6
RTS0045400,9
RTS0045401,4
RTS0045402,10
RTS0045403,8
RTS0045404,4
RTS0045405,6
RTS0045406,10
RTS0045407,6
RTS0045408,12
RTS0045409,10
RTS0045410,12
RTS0045411,18
RTS0045412,4
RTS0045413,6
RTS0045414,6
RTS0045415,9
RTS0045416,6
RTS0045417,17
RTS0045418,10
RTS0045419,10
RTS0045420,10
RTS0045421,17
RTS0045422,24
RTS0045423,20
RTS0045424,15
RTS0045425,19
RTS0045426,16
RTS0045427,9
RTS0045428,17
RTS0045429,12
RTS0045430,5
RTS0045431,9
RTS0045432,10
RTS0045433,12
RTS0045434,11
RTS0045435,5
RTS0045436,6
RTS0045437,4
RTS0045438,16
RTS0045439,5
RTS0045440,6
RTS0045441,4
RTS0045442,6
RTS0045443,8
RTS0045444,5
RTS0045445,7
RTS0045446,7
RTS0045447,4
RTS0045448,10
RTS0045449,7
RTS0045450,6
RTS0045451,8
RTS0045452,13
RTS0045453,11
RTS0045454,5
RTS0045455,8
RTS0045456,5
RTS0045457,4
RTS0045458,1
RTS0045459,3
RTS0045460,10
RTS0045461,6
RTS0045462,9
RTS0045463,8
RTS0045464,6
RTS0045465,7
RTS0045466,13
RTS0045467,14
RTS0045468,11
RTS0045470,13
RTS0045471,9
RTS0045472,6
RTS0045473,5
RTS0045474,13
RTS0045475,10
RTS0045476,6
RTS0045477,9
RTS0045478,9
RTS0045479,17
RTS0045480,11
RTS0045481,5
RTS0045482,12
RTS0045483,8
RTS0045484,14
RTS0045485,16
RTS0045486,2
RTS0045487,9
RTS0045488,10
RTS0045489,4
RTS0045490,2
RTS0045491,8
RTS0045492,16
RTS0045493,7
RTS0045494,9
RTS0045495,10
RTS0045496,6
RTS0045497,5
RTS0045498,11
RTS0045499,6
RTS0045500,11
RTS0045501,4
RTS0045502,11
RTS0045503,14
RTS0045504,1
RTS0045505,10
RTS0045506,15
RTS0045507,27
RTS0045508,8
RTS0045509,16
RTS0045510,8
RTS0045511,6
RTS0045512,6
RTS0045513,1
RTS0045514,10
RTS0045515,4
RTS0045516,7
RTS0045517,10
RTS0045518,7
RTS0045519,8
RTS0045520,8
RTS0045521,13
RTS0045522,10
RTS0045523,8
RTS0045524,14
RTS0045525,14
RTS0045526,5
RTS0045527,10
RTS0045528,11
RTS0045529,9
RTS0045530,10
RTS0045531,10
RTS0045532,3
RTS0045533,9
RTS0045534,4
RTS0045535,7
RTS0045536,6
RTS0045537,18
RTS0045538,10
RTS0045539,9
RTS0045540,8
RTS0045541,9
RTS0045542,13
RTS0045543,4
RTS0045544,8
RTS0045545,12
RTS0045546,5
RTS0045547,5
RTS0045548,8
RTS0045549,6
RTS0045550,2
RTS0045551,4
RTS0045552,6
RTS0045553,6
RTS0045554,15
RTS0045555,10
RTS0045556,8
RTS0045557,4
RTS0045558,10
RTS0045559,13
RTS0045560,11
RTS0045561,10
RTS0045562,10
RTS0045563,11
RTS0045564,10
RTS0045565,4
RTS0045566,6
RTS0045567,15
RTS0045568,5
RTS0045569,7
RTS0045570,12
RTS0045571,9
RTS0045572,4
RTS0045573,5
RTS0045574,7
RTS0045575,9
RTS0045576,12
RTS0045577,10
RTS0045578,10
RTS0045579,10
RTS0045580,8
RTS0045581,18
RTS0045582,9
RTS0045583,10
RTS0045584,10
RTS0045585,3
RTS0045586,6
RTS0045587,10
RTS0045588,3
RTS0045589,4
RTS0045590,5
RTS0045592,6
RTS0045593,6
RTS0045594,6
RTS0045595,15
RTS0045596,6
RTS0045597,7
RTS0045598,6
RTS0045599,7
RTS0045600,6
RTS0045601,10
RTS0045602,7
RTS0045603,3
RTS0045604,14
RTS0045606,8
RTS0045607,4
RTS0045608,10
RTS0045609,8
RTS0045610,9
RTS0045611,5
RTS0045612,6
RTS0045613,7
RTS0045614,11
RTS0045615,3
RTS0045616,10
RTS0045617,8
RTS0045618,4
RTS0045619,11
RTS0045620,7
RTS0045621,12
RTS0045622,9
RTS0045623,5
RTS0045624,2
RTS0045625,9
RTS0045626,4
RTS0045627,8
RTS0045628,6
RTS0045629,9
RTS0045630,7
RTS0045631,5
RTS0045632,6
RTS0045633,9
RTS0045634,6
RTS0045635,3
RTS0045636,7
RTS0045637,16
RTS0045638,19
RTS0045639,8
RTS0045640,8
RTS0045641,6
RTS0045642,4
RTS0045644,8
RTS0045645,6
RTS0045646,7
RTS0045647,10
RTS0045648,12
RTS0045649,8
RTS0045650,3
RTS0045651,5
RTS0045652,13
RTS0045654,9
RTS0045655,9
RTS0045656,6
RTS0045657,13
RTS0045658,17
RTS0045659,10
RTS0045660,7
RTS0045661,10
RTS0045662,6
RTS0045663,10
RTS0045664,3
RTS0045665,18
RTS0045666,8
RTS0045667,8
RTS0045668,9
RTS0045669,8
RTS0045670,8
RTS0045671,13
RTS0045672,13
RTS0045673,5
RTS0045674,7
RTS0045675,3
RTS0045676,9
RTS0045677,12
RTS0045678,5
RTS0045679,11
RTS0045680,13
RTS0045681,6
RTS0045682,15
RTS0045683,9
RTS0045684,8
RTS0045685,14
RTS0045687,6
RTS0045688,7
RTS0045689,11
RTS0045690,6
RTS0045691,10
RTS0045692,10
RTS0045693,7
RTS0045694,9
RTS0045695,4
RTS0045696,11
RTS0045697,10
RTS0045698,10
RTS0045699,10
RTS0045700,13
RTS0045701,7
RTS0045702,7
RTS0045703,8
RTS0045704,8
RTS0045705,7
RTS0045706,11
RTS0045707,13
RTS0045708,15
RTS0045709,11
RTS0045710,5
RTS0045711,8
RTS0045712,6
RTS0045713,2
RTS0045714,6
RTS0045715,7
RTS0045716,14
RTS0045717,6
RTS0045718,7
RTS0045719,14
RTS0045720,5
RTS0045721,15
RTS0045722,14
RTS0045723,9
RTS0045724,6
RTS0045725,9
RTS0045726,5
RTS0045727,12
RTS0045728,10
RTS0045729,13
RTS0045730,5
RTS0045731,4
RTS0045732,5
RTS0045733,8
RTS0045734,7
RTS0045735,4
RTS0045736,16
RTS0045737,12
RTS0045738,10
RTS0045739,24
RTS0045740,14
RTS0045741,2
RTS0045742,5
RTS0045743,9
RTS0045744,10
RTS0045745,7
RTS0045746,2
RTS0045747,5
RTS0045748,13
RTS0045749,11
RTS0045750,7
RTS0045751,10
RTS0045752,2
RTS0045753,11
RTS0045754,9
RTS0045755,4
RTS0045756,6
RTS0045757,4
RTS0045758,11
RTS0045759,9
RTS0045760,4
RTS0045761,6
RTS0045762,10
RTS0045763,16
RTS0045764,6
RTS0045765,3
RTS0045766,18
RTS0045767,7
RTS0045768,10
RTS0045769,9
RTS0045770,8
RTS0045771,5
RTS0045772,14
RTS0045773,19
RTS0045774,13
RTS0045775,17
RTS0045776,8
RTS0045777,2
RTS0045778,7
RTS0045779,7
RTS0045780,10
RTS0045781,18
RTS0045782,13
RTS0045783,5
RTS0045784,6
RTS0045785,7
RTS0045786,6
RTS0045787,13
RTS0045788,5
RTS0045789,5
RTS0045790,4
RTS0045791,8
RTS0045792,7
RTS0045793,10
RTS0045794,9
RTS0045795,10
RTS0045796,7
RTS0045797,7
RTS0045798,3
RTS0045799,9
RTS0045800,6
RTS0045801,11
RTS0045802,6
RTS0045803,9
RTS0045804,9
RTS0045805,16
RTS0045806,9
RTS0045807,10
RTS0045808,6
RTS0045809,6
RTS0045810,8
RTS0045811,11
RTS0045812,6
RTS0045813,11
RTS0045814,2
RTS0045815,5
RTS0045816,11
RTS0045817,12
RTS0045818,7
RTS0045819,7
RTS0045820,5
RTS0045821,5
RTS0045822,12
RTS0045823,8
RTS0045824,12
RTS0045825,2
RTS0045826,11
RTS0045827,10
RTS0045828,12
RTS0045829,11
RTS0045830,9
RTS0045831,7
RTS0045832,5
RTS0045833,9
RTS0045834,20
RTS0045835,6
RTS0045836,15
RTS0045837,3
RTS0045838,12
RTS0045840,10
RTS0045841,22
RTS0045842,8
RTS0045843,8
RTS0045844,2
RTS0045845,11
RTS0045846,8
RTS0045848,11
RTS0045849,20
RTS0045851,10
RTS0045852,8
RTS0045853,8
RTS0045854,6
RTS0045855,15
RTS0045856,18
RTS0045857,8
RTS0045858,6
RTS0045859,12
RTS0045860,6
RTS0045861,2
RTS0045862,7
RTS0045863,9
RTS0045864,4
RTS0045865,6
RTS0045866,9
RTS0045867,10
RTS0045868,12
RTS0045869,10
RTS0045870,7
RTS0045871,7
RTS0045872,22
RTS0045873,18
RTS0045874,7
RTS0045875,4
RTS0045876,7
RTS0045877,9
RTS0045878,5
RTS0045879,14
RTS0045880,8
RTS0045881,3
RTS0045882,2
RTS0045883,11
RTS0045884,10
RTS0045885,1
RTS0045886,6
RTS0045887,8
RTS0045888,12
RTS0045889,1
RTS0045890,4
RTS0045891,9
RTS0045892,8
RTS0045893,2
RTS0045894,6
RTS0045895,12
RTS0045896,7
RTS0045897,4
RTS0045898,6
RTS0045899,9
RTS0045900,7
RTS0045901,10
RTS0045902,6
RTS0045903,7
RTS0045904,6
RTS0045905,8
RTS0045906,9
RTS0045907,18
RTS0045908,8
RTS0045909,8
RTS0045910,8
RTS0045911,12
RTS0045912,11
RTS0045913,7
RTS0045914,7
RTS0045915,5
RTS0045916,9
RTS0045917,4
RTS0045918,7
RTS0045919,12
RTS0045920,8
RTS0045922,5
RTS0045923,5
RTS0045924,14
RTS0045925,9
RTS0045926,3
RTS0045927,12
RTS0045928,6
RTS0045929,5
RTS0045930,6
RTS0045931,6
RTS0045932,6
RTS0045933,4
RTS0045935,5
RTS0045939,11
RTS0045940,6
RTS0045941,8
RTS0045942,6
RTS0045943,32
RTS0045944,7
RTS0045945,3
RTS0045946,12
RTS0045947,4
RTS0045948,4
RTS0045949,5
RTS0045950,5
RTS0045951,7
RTS0045952,12
RTS0045953,7
RTS0045954,7
RTS0045955,5
RTS0045956,7
RTS0045957,14
RTS0045958,15
RTS0045959,5
RTS0045960,6
RTS0045961,5
RTS0045962,5
RTS0045963,6
RTS0045964,8
RTS0045965,8
RTS0045966,5
RTS0045967,8
RTS0045968,5
RTS0045969,15
RTS0045970,10
RTS0045971,9
RTS0045972,12
RTS0045973,6
RTS0045974,9
RTS0045975,1
RTS0045976,12
RTS0045977,6
RTS0045978,15
RTS0045979,6
RTS0045980,7
RTS0045981,12
RTS0045982,4
RTS0045983,14
RTS0045984,4
RTS0045985,12
RTS0045986,5
RTS0045987,12
RTS0045988,6
RTS0045989,4
RTS0045990,6
RTS0045991,9
RTS0045992,6
RTS0045993,7
RTS0045994,1
RTS0045995,7
RTS0045996,10
RTS0045997,11
RTS0045998,5
RTS0045999,11
RTS0046000,4
RTS0046001,21
RTS0046002,6
RTS0046003,6
RTS0046004,3
RTS0046005,3
RTS0046006,3
RTS0046007,14
RTS0046008,19
RTS0046009,2
RTS0046010,11
RTS0046011,7
RTS0046012,13
RTS0046013,10
RTS0046014,15
RTS0046015,8
RTS0046016,6
RTS0046017,7
RTS0046018,3
RTS0046019,4
RTS0046020,14
RTS0046021,6
RTS0046022,18
RTS0046023,9
RTS0046024,14
RTS0046025,9
RTS0046026,11
RTS0046027,7
RTS0046028,6
RTS0046029,7
RTS0046030,12
RTS0046031,16
RTS0046032,6
RTS0046033,10
RTS0046034,9
RTS0046035,13
RTS0046036,6
RTS0046037,7
RTS0046038,11
RTS0046039,7
RTS0046040,5
RTS0046041,1
RTS0046042,7
RTS0046043,8
RTS0046044,9
RTS0046045,14
RTS0046046,7
RTS0046047,11
RTS0046048,14
RTS0046049,10
RTS0046050,6
RTS0046051,14
RTS0046052,10
RTS0046053,10
RTS0046054,14
RTS0046055,11
RTS0046056,3
RTS0046057,11
RTS0046058,9
RTS0046059,12
RTS0046060,11
RTS0046061,9
RTS0046062,17
RTS0046063,15
RTS0046064,13
RTS0046065,12
RTS0046066,5
RTS0046067,9
RTS0046068,8
RTS0046069,11
RTS0046070,6
RTS0046071,11
RTS0046072,8
RTS0046073,6
RTS0046074,6
RTS0046075,8
RTS0046076,14
RTS0046077,6
RTS0046078,3
RTS0046079,5
RTS0046080,6
RTS0046081,6
RTS0046082,5
RTS0046083,7
RTS0046084,16
RTS0046085,7
RTS0046086,6
RTS0046087,1
RTS0046088,12
RTS0046089,4
RTS0046090,7
RTS0046091,4
RTS0046092,20
RTS0046093,9
RTS0046094,9
RTS0046095,8
RTS0046096,9
RTS0046097,10
RTS0046098,6
RTS0046099,7
RTS0046100,5
RTS0046101,8
RTS0046102,9
RTS0046103,14
RTS0046104,12
RTS0046105,8
RTS0046106,3
RTS0046107,11
RTS0046108,8
RTS0046109,5
RTS0046110,7
RTS0046111,12
RTS0046112,13
RTS0046113,10
RTS0046114,10
RTS0046115,13
RTS0046116,8
RTS0046117,11
RTS0046119,15
RTS0046121,5
RTS0046122,5
RTS0046123,13
RTS0046124,9
RTS0046125,8
RTS0046126,7
RTS0046127,8
RTS0046128,12
RTS0046129,1
RTS0046130,10
RTS0046131,6
RTS0046132,7
RTS0046133,6
RTS0046134,12
RTS0046135,10
RTS0046136,9
RTS0046137,9
RTS0046138,20
RTS0046140,12
RTS0046141,6
RTS0046142,10
RTS0046143,6
RTS0046144,10
RTS0046145,9
RTS0046146,14
RTS0046147,9
RTS0046149,3
RTS0046150,2
RTS0046152,10
RTS0046153,5
RTS0046154,9
RTS0046155,11
RTS0046156,5
RTS0046157,10
RTS0046158,4
RTS0046159,16
RTS0046160,5
RTS0046161,7
RTS0046162,6
RTS0046163,4
RTS0046164,11
RTS0046165,9
RTS0046166,5
RTS0046167,3
RTS0046168,12
RTS0046169,5
RTS0046170,11
RTS0046171,8
RTS0046172,5
RTS0046173,5
RTS0046174,10
RTS0046175,11
RTS0046176,6
RTS0046177,6
RTS0046178,6
RTS0046179,4
RTS0046180,14
RTS0046181,10
RTS0046182,7
RTS0046183,24
RTS0046184,7
RTS0046185,8
RTS0046186,6
RTS0046187,5
RTS0046188,17
RTS0046191,7
RTS0046193,3
RTS0046194,7
RTS0046195,6
RTS0046196,18
RTS0046197,6
RTS0046198,7
RTS0046199,8
RTS0046200,10
RTS0046201,8
RTS0046202,11
RTS0046203,5
RTS0046204,4
RTS0046205,10
RTS0046206,8
RTS0046207,6
RTS0046208,12
RTS0046209,12
RTS0046210,7
RTS0046211,6
RTS0046212,13
RTS0046213,17
RTS0046214,6
RTS0046215,9
RTS0046216,5
RTS0046217,7
RTS0046218,6
RTS0046219,9
RTS0046220,8
RTS0046221,12
RTS0046222,4
RTS0046223,11
RTS0046224,7
RTS0046225,10
RTS0046226,10
RTS0046227,8
RTS0046228,15
RTS0046229,6
RTS0046230,5
RTS0046231,3
RTS0046232,16
RTS0046233,10
RTS0046234,19
RTS0046235,8
RTS0046236,5
RTS0046237,13
RTS0046238,8
RTS0046239,5
RTS0046240,8
RTS0046241,8
RTS0046242,9
RTS0046243,8
RTS0046244,7
RTS0046245,3
RTS0046246,11
RTS0046247,10
RTS0046248,11
RTS0046249,10
RTS0046250,9
RTS0046251,4
RTS0046252,21
RTS0046253,5
RTS0046254,11
RTS0046255,5
RTS0046256,17
RTS0046257,10
RTS0046258,5
RTS0046259,8
RTS0046260,7
RTS0046261,8
RTS0046262,6
RTS0046263,8
RTS0046264,7
RTS0046265,3
RTS0046266,2
RTS0046267,10
RTS0046268,5
RTS0046269,10
RTS0046270,5
RTS0046271,5
RTS0046272,10
RTS0046273,6
RTS0046274,8
RTS0046275,5
RTS0046276,6
RTS0046277,13
RTS0046278,6
RTS0046279,11
RTS0046280,8
RTS0046281,9
RTS0046282,11
RTS0046283,10
RTS0046284,3
RTS0046285,11
RTS0046286,5
RTS0046287,9
RTS0046288,10
RTS0046289,9
RTS0046290,9
RTS0046291,17
RTS0046292,16
RTS0046293,8
RTS0046294,8
RTS0046295,25
RTS0046296,8
RTS0046297,17
RTS0046298,10
RTS0046299,10
RTS0046300,14
RTS0046301,9
RTS0046302,5
RTS0046303,6
RTS0046304,8
RTS0046305,12
RTS0046306,8
RTS0046307,18
RTS0046308,10
RTS0046309,3
RTS0046310,6
RTS0046311,8
RTS0046312,13
RTS0046313,12
RTS0046314,12
RTS0046315,10
RTS0046316,4
RTS0046317,13
RTS0046318,5
RTS0046319,6
RTS0046320,6
RTS0046321,5
RTS0046322,7
RTS0046323,11
RTS0046324,11
RTS0046325,2
RTS0046326,7
RTS0046327,4
RTS0046328,7
RTS0046329,8
RTS0046330,12
RTS0046331,10
RTS0046332,11
RTS0046333,4
RTS0046334,17
RTS0046335,17
RTS0046336,14
RTS0046342,4
RTS0046343,5
RTS0046344,9
RTS0046345,4
RTS0046346,13
RTS0046347,13
RTS0046348,16
RTS0046349,10
RTS0046350,4
RTS0046351,13
RTS0046352,8
RTS0046353,12
RTS0046354,9
RTS0046355,10
RTS0046356,12
RTS0046357,8
RTS0046358,13
RTS0046359,6
RTS0046360,10
RTS0046361,3
RTS0046362,7
RTS0046363,6
RTS0046364,6
RTS0046365,5
RTS0046366,7
RTS0046367,7
RTS0046368,6
RTS0046369,7
RTS0046370,11
RTS0046371,11
RTS0046372,14
RTS0046373,8
RTS0046374,5
RTS0046375,10
RTS0046376,8
RTS0046377,7
RTS0046378,9
RTS0046379,2
RTS0046380,12
RTS0046381,6
RTS0046382,5
RTS0046383,2
RTS0046384,10
RTS0046385,5
RTS0046386,7
RTS0046387,3
RTS0046388,10
RTS0046389,8
RTS0046390,9
RTS0046391,12
RTS0046392,10
RTS0046393,7
RTS0046394,5
RTS0046395,2
RTS0046396,7
RTS0046397,3
RTS0046398,4
RTS0046399,13
RTS0046400,8
RTS0046401,2
RTS0046402,9
RTS0046403,11
RTS0046404,6
RTS0046405,7
RTS0046406,10
RTS0046407,14
RTS0046408,4
RTS0046409,13
RTS0046410,10
RTS0046411,7
RTS0046412,4
RTS0046413,15
RTS0046414,14
RTS0046415,6
RTS0046416,4
RTS0046417,12
RTS0046418,5
RTS0046419,5
RTS0046420,5
RTS0046421,11
RTS0046422,8
RTS0046423,7
RTS0046424,10
RTS0046425,9
RTS0046426,5
RTS0046427,6
RTS0046428,12
RTS0046429,8
RTS0046430,6
RTS0046431,9
RTS0046432,16
RTS0046433,7
RTS0046434,12
RTS0046435,14
RTS0046439,6
RTS0046440,9
RTS0046441,8
RTS0046442,14
RTS0046443,4
RTS0046444,14
RTS0046445,6
RTS0046446,8
RTS0046447,4
RTS0046448,9
RTS0046449,7
RTS0046450,10
RTS0046451,15
RTS0046452,10
RTS0046453,7
RTS0046454,9
RTS0046455,12
RTS0046456,6
RTS0046457,4
RTS0046458,12
RTS0046459,17
RTS0046460,16
RTS0046461,10
RTS0046462,3
RTS0046463,13
RTS0046464,5
RTS0046466,8
RTS0046468,8
RTS0046469,13
RTS0046470,9
RTS0046471,7
RTS0046472,5
RTS0046473,9
RTS0046474,6
RTS0046475,15
RTS0046476,5
RTS0046477,7
RTS0046478,5
RTS0046479,9
RTS0046480,9
RTS0046481,7
RTS0046482,4
RTS0046483,6
RTS0046484,11
RTS0046485,11
RTS0046486,8
RTS0046487,12
RTS0046488,7
RTS0046489,5
RTS0046490,7
RTS0046491,15
RTS0046492,10
RTS0046493,12
RTS0046494,2
RTS0046495,3
RTS0046496,4
RTS0046497,5
RTS0046498,4
RTS0046499,7
RTS0046500,10
RTS0046501,15
RTS0046502,6
RTS0046503,7
RTS0046504,2
RTS0046505,8
RTS0046506,4
RTS0046507,13
RTS0046508,17
RTS0046509,8
RTS0046510,8
RTS0046511,6
RTS0046512,4
RTS0046513,14
RTS0046514,5
RTS0046515,20
RTS0046516,5
RTS0046517,12
RTS0046518,6
RTS0046519,11
RTS0046520,4
RTS0046521,13
RTS0046522,9
RTS0046524,6
RTS0046525,3
RTS0046526,9
RTS0046527,8
RTS0046528,4
RTS0046529,9
RTS0046530,4
RTS0046531,7
RTS0046532,4
RTS0046533,6
RTS0046534,6
RTS0046535,4
RTS0046536,5
RTS0046537,8
RTS0046538,10
RTS0046539,14
RTS0046540,12
RTS0046541,11
RTS0046542,14
RTS0046543,6
RTS0046544,6
RTS0046545,9
RTS0046546,10
RTS0046548,9
RTS0046549,5
RTS0046550,8
RTS0046551,9
RTS0046552,17
RTS0046553,14
RTS0046554,6
RTS0046555,10
RTS0046556,7
RTS0046557,6
RTS0046558,2
RTS0046559,19
RTS0046560,4
RTS0046561,8
RTS0046562,12
RTS0046563,7
RTS0046564,5
RTS0046565,11
RTS0046566,7
RTS0046567,9
RTS0046568,6
RTS0046569,9
RTS0046570,8
RTS0046571,7
RTS0046572,11
RTS0046573,12
RTS0046574,12
RTS0046575,7
RTS0046577,7
RTS0046578,7
RTS0046580,19
RTS0046581,5
RTS0046582,6
RTS0046583,8
RTS0046584,13
RTS0046585,13
RTS0046586,5
RTS0046587,9
RTS0046588,9
RTS0046589,17
RTS0046590,15
RTS0046591,10
RTS0046592,11
RTS0046593,9
RTS0046594,8
RTS0046595,4
RTS0046596,16
RTS0046597,4
RTS0046598,12
RTS0046599,3
RTS0046600,6
RTS0046601,11
RTS0046602,10
RTS0046603,3
RTS0046604,11
RTS0046605,11
RTS0046606,4
RTS0046607,7
RTS0046608,10
RTS0046609,6
RTS0046610,6
RTS0046611,1
RTS0046612,23
RTS0046613,12
RTS0046614,8
RTS0046615,8
RTS0046616,17
RTS0046617,17
RTS0046618,10
RTS0046619,5
RTS0046620,12
RTS0046621,6
RTS0046622,15
RTS0046623,9
RTS0046624,8
RTS0046625,5
RTS0046626,9
RTS0046627,16
RTS0046628,13
RTS0046629,5
RTS0046630,12
RTS0046631,9
RTS0046632,8
RTS0046633,9
RTS0046634,12
RTS0046635,8
RTS0046636,15
RTS0046637,19
RTS0046638,13
RTS0046639,6
RTS0046640,5
RTS0046641,12
RTS0046642,12
RTS0046643,12
RTS0046644,8
RTS0046645,12
RTS0046646,6
RTS0046647,12
RTS0046648,9
RTS0046649,13
RTS0046650,8
RTS0046651,4
RTS0046652,8
RTS0046653,13
RTS0046654,10
RTS0046655,9
RTS0046656,9
RTS0046657,9
RTS0046658,6
RTS0046659,9
RTS0046660,7
RTS0046661,7
RTS0046662,8
RTS0046663,9
RTS0046664,12
RTS0046665,1
RTS0046666,11
RTS0046667,12
RTS0046668,12
RTS0046669,5
RTS0046670,5
RTS0046671,3
RTS0046672,8
RTS0046673,8
RTS0046674,11
RTS0046675,9
RTS0046676,8
RTS0046677,10
RTS0046678,4
RTS0046679,6
RTS0046680,5
RTS0046681,8
RTS0046682,5
RTS0046683,10
RTS0046684,5
RTS0046685,8
RTS0046686,12
RTS0046687,10
RTS0046688,4
RTS0046689,12
RTS0046690,10
RTS0046691,5
RTS0046692,9
RTS0046693,14
RTS0046694,10
RTS0046695,11
RTS0046696,13
RTS0046697,21
RTS0046698,8
RTS0046699,3
RTS0046700,14
RTS0046701,7
RTS0046702,14
RTS0046703,28
RTS0046704,40
RTS0046705,32
RTS0046706,23
RTS0046707,27
RTS0046708,22
RTS0046709,4
RTS0046710,16
RTS0046711,12
RTS0046712,8
RTS0046713,10
RTS0046714,6
RTS0046715,5
RTS0046716,6
RTS0046717,12
RTS0046718,12
RTS0046719,10
RTS0046720,12
RTS0046721,6
RTS0046722,13
RTS0046723,7
RTS0046724,8
RTS0046725,8
RTS0046726,12
RTS0046727,12
RTS0046728,11
RTS0046729,10
RTS0046730,15
RTS0046731,5
RTS0046732,11
RTS0046733,9
RTS0046734,4
RTS0046735,11
RTS0046736,8
RTS0046737,13
RTS0046738,9
RTS0046739,6
RTS0046740,8
RTS0046741,10
RTS0046742,3
RTS0046743,12
RTS0046744,5
RTS0046745,15
RTS0046746,9
RTS0046747,7
RTS0046748,17
RTS0046749,6
RTS0046750,13
RTS0046751,9
RTS0046752,10
RTS0046753,10
RTS0046754,13
RTS0046755,13
RTS0046756,14
RTS0046757,13
RTS0046758,7
RTS0046759,9
RTS0046760,10
RTS0046761,8
RTS0046763,13
RTS0046764,10
RTS0046765,12
RTS0046766,5
RTS0046767,11
RTS0046768,10
RTS0046769,6
RTS0046770,15
RTS0046771,7
RTS0046772,13
RTS0046773,10
RTS0046774,4
RTS0046775,10
RTS0046777,8
RTS0046778,11
RTS0046779,9
RTS0046780,5
RTS0046781,10
RTS0046783,5
RTS0046784,5
RTS0046785,13
RTS0046790,12
RTS0046791,17
RTS0046792,10
RTS0046793,12
RTS0046794,8
RTS0046795,14
RTS0046796,12
RTS0046797,11
RTS0046798,15
RTS0046799,11
RTS0046800,4
RTS0046801,12
RTS0046802,3
RTS0046803,5
RTS0046804,13
RTS0046805,8
RTS0046806,5
RTS0046807,10
RTS0046808,5
RTS0046809,9
RTS0046810,6
RTS0046811,5
RTS0046812,10
RTS0046813,10
RTS0046814,7
RTS0046815,7
RTS0046816,10
RTS0046817,3
RTS0046818,7
RTS0046819,13
RTS0046820,13
RTS0046821,8
RTS0046822,7
RTS0046823,10
RTS0046824,10
RTS0046825,7
RTS0046826,10
RTS0046827,8
RTS0046828,9
RTS0046829,11
RTS0046830,6
RTS0046831,7
RTS0046832,6
RTS0046833,1
RTS0046835,5
RTS0046836,15
RTS0046837,13
RTS0046838,7
RTS0046839,9
RTS0046840,9
RTS0046841,14
RTS0046842,12
RTS0046843,6
RTS0046846,6
RTS0046849,13
RTS0046850,7
RTS0046851,3
RTS0046852,15
RTS0046853,7
RTS0046854,3
RTS0046855,10
RTS0046856,8
RTS0046857,8
RTS0046858,12
RTS0046859,7
RTS0046860,8
RTS0046861,17
RTS0046862,10
RTS0046863,10
RTS0046864,11
RTS0046866,19
RTS0046867,3
RTS0046868,16
RTS0046869,8
RTS0046870,6
RTS0046871,2
RTS0046872,14
RTS0046873,10
RTS0046874,11
RTS0046875,5
RTS0046876,3
RTS0046877,19
RTS0046878,6
RTS0046879,7
RTS0046880,13
RTS0046881,5
RTS0046882,8
RTS0046885,12
RTS0046886,7
RTS0046887,5
RTS0046889,3
RTS0046890,7
RTS0046891,13
RTS0046892,13
RTS0046893,13
RTS0046894,16
RTS0046895,11
RTS0046897,19
RTS0046898,3
RTS0046899,8
RTS0046900,12
RTS0046902,5
RTS0046903,10
RTS0046904,4
RTS0046905,8
RTS0046906,9
RTS0046907,10
RTS0046908,12
RTS0046909,23
RTS0046910,8
RTS0046911,15
RTS0046912,9
RTS0046913,12
RTS0046914,7
RTS0046915,7
RTS0046916,16
RTS0046918,12
RTS0046919,17
RTS0046920,7
RTS0046921,13
RTS0046922,10
RTS0046923,5
RTS0046924,10
RTS0046925,4
RTS0046926,9
RTS0046927,7
RTS0046928,5
RTS0046929,9
RTS0046930,10
RTS0046931,5
RTS0046933,11
RTS0046934,11
RTS0046935,11
RTS0046936,6
RTS0046937,13
RTS0046938,12
RTS0046939,7
RTS0046940,9
RTS0046941,9
RTS0046942,12
RTS0046943,12
RTS0046944,12
RTS0046946,7
RTS0046947,6
RTS0046948,9
RTS0046949,8
RTS0046950,2
RTS0046951,5
RTS0046952,7
RTS0046954,11
RTS0046955,10
RTS0046956,12
RTS0046957,3
RTS0046958,9
RTS0046959,4
RTS0046960,10
RTS0046961,8
RTS0046962,94
RTS0046963,11
RTS0046965,6
RTS0046966,10
RTS0046967,12
RTS0046968,7
RTS0047054,10
RTS0047055,2
RTS0047056,7
RTS0047057,6
RTS0047058,18
RTS0047060,7
RTS0047061,9
RTS0047062,7
RTS0047063,7
RTS0047064,12
RTS0047065,13
RTS0047066,9
RTS0047067,8
RTS0047068,11
RTS0047069,5
RTS0047070,6
RTS0047071,17
RTS0047072,13
RTS0047073,12
RTS0047074,9
RTS0047075,15
RTS0047076,15
RTS0047077,3
RTS0047078,13
RTS0047079,7
RTS0047080,10
RTS0047081,14
RTS0047082,12
RTS0047083,7
RTS0047084,6
RTS0047085,3
RTS0047086,9
RTS0047087,14
RTS0047088,6
RTS0047089,10
RTS0047091,12
RTS0047092,11
RTS0047093,6
RTS0047094,4
RTS0047095,10
RTS0047096,8
RTS0047097,4
RTS0047098,8
RTS0047099,5
RTS0047100,9
RTS0047101,5
RTS0047102,7
RTS0047103,7
RTS0047104,8
RTS0047105,8
RTS0047106,7
RTS0047107,6
RTS0047108,18
RTS0047109,6
RTS0047110,9
RTS0047111,8
RTS0047112,10
RTS0047113,9
RTS0047114,8
RTS0047115,11
RTS0047116,13
RTS0047117,8
RTS0047118,17
RTS0047119,3
RTS0047120,18
RTS0047121,13
RTS0047122,4
RTS0047123,3
RTS0047124,15
RTS0047125,11
RTS0047126,10
RTS0047127,8
RTS0047128,5
RTS0047129,9
RTS0047130,8
RTS0047131,5
RTS0047132,9
RTS0047133,12
RTS0047134,7
RTS0047135,18
RTS0047136,17
RTS0047137,8
RTS0047138,10
RTS0047139,11
RTS0047140,5
RTS0047141,4
RTS0047142,9
RTS0047143,6
RTS0047144,12
RTS0047145,11
RTS0047146,7
RTS0047147,6
RTS0047148,10
RTS0047149,7
RTS0047150,13
RTS0047151,7
RTS0047152,11
RTS0047153,5
RTS0047154,18
RTS0047156,3
RTS0047157,11
RTS0047158,7
RTS0047159,15
RTS0047160,6
RTS0047165,9
RTS0047166,8
RTS0047167,9
RTS0047168,7
RTS0047169,7
RTS0047170,10
RTS0047171,8
RTS0047172,3
RTS0047173,13
RTS0047174,12
RTS0047175,8
RTS0047176,5
RTS0047177,12
RTS0047178,4
RTS0047179,13
RTS0047180,8
RTS0047181,11
RTS0047182,10
RTS0047183,4
RTS0047184,8
RTS0047185,12
RTS0047186,14
RTS0047187,12
RTS0047188,8
RTS0047189,16
RTS0047190,3
RTS0047191,9
RTS0047192,9
RTS0047193,10
RTS0047194,11
RTS0047195,9
RTS0047196,6
RTS0047197,6
RTS0047198,9
RTS0047199,12
RTS0047200,13
RTS0047201,12
RTS0047202,4
RTS0047203,16
RTS0047204,11
RTS0047205,8
RTS0047206,11
RTS0047207,4
RTS0047208,17
RTS0047209,23
RTS0047210,26
RTS0047211,18
RTS0047212,8
RTS0047213,11
RTS0047214,14
RTS0047215,5
RTS0047216,3
RTS0047217,5
RTS0047218,8
RTS0047219,11
RTS0047220,8
RTS0047221,11
RTS0047222,10
RTS0047223,13
RTS0047225,15
RTS0047226,13
RTS0047229,6
RTS0047230,5
RTS0047231,6
RTS0047232,9
RTS0047233,10
RTS0047234,3
RTS0047235,7
RTS0047236,7
RTS0047237,12
RTS0047238,12
RTS0047239,15
RTS0047240,4
RTS0047241,5
RTS0047242,4
RTS0047243,14
RTS0047244,7
RTS0047245,5
RTS0047246,7
RTS0047247,8
RTS0047248,4
RTS0047249,9
RTS0047250,9
RTS0047252,9
RTS0047253,7
RTS0047254,13
RTS0047255,15
RTS0047256,11
RTS0047257,5
RTS0047258,5
RTS0047259,7
RTS0047260,12
RTS0047261,9
RTS0047262,6
RTS0047263,11
RTS0047264,10
RTS0047266,9
RTS0047267,9
RTS0047268,7
RTS0047269,7
RTS0047270,18
RTS0047271,5
RTS0047272,6
RTS0047273,7
RTS0047274,7
RTS0047276,4
RTS0047277,16
RTS0047278,14
RTS0047279,16
RTS0047280,7
RTS0047281,12
RTS0047282,6
RTS0047283,10
RTS0047284,5
RTS0047290,8
RTS0047291,15
RTS0047292,15
RTS0047293,15
RTS0047294,7
RTS0047295,5
RTS0047296,11
RTS0047297,10
RTS0047298,8
RTS0047299,6
RTS0047300,1
RTS0047301,11
RTS0047302,11
RTS0047303,16
RTS0047304,9
RTS0047305,15
RTS0047306,9
RTS0047307,9
RTS0047308,9
RTS0047309,12
RTS0047310,13
RTS0047311,5
RTS0047312,14
RTS0047313,10
RTS0047314,15
RTS0047315,14
RTS0047316,9
RTS0047317,5
RTS0047318,9
RTS0047319,7
RTS0047320,18
RTS0047321,7
RTS0047322,9
RTS0047323,8
RTS0047324,9
RTS0047325,18
RTS0047326,8
RTS0047327,12
RTS0047328,10
RTS0047329,10
RTS0047331,15
RTS0047332,6
RTS0047333,8
RTS0047334,9
RTS0047335,10
RTS0047336,8
RTS0047337,15
RTS0047338,9
RTS0047339,13
RTS0047340,24
RTS0047341,22
RTS0047342,16
RTS0047343,14
RTS0047344,7
RTS0047345,8
RTS0047346,4
RTS0047348,17
RTS0047349,9
RTS0047350,5
RTS0047351,14
RTS0047352,12
RTS0047353,10
RTS0047354,12
RTS0047356,4
RTS0047357,2
RTS0047358,5
RTS0047359,12
RTS0047360,12
RTS0047361,1
RTS0047362,3
RTS0047363,9
RTS0047364,6
RTS0047365,8
RTS0047366,11
RTS0047367,6
RTS0047368,8
RTS0047369,10
RTS0047370,9
RTS0047373,14
RTS0047374,6
RTS0047375,6
RTS0047376,4
RTS0047377,11
RTS0047378,5
RTS0047379,12
RTS0047380,15
RTS0047381,3
RTS0047382,7
RTS0047383,10
RTS0047384,9
RTS0047385,14
RTS0047386,10
RTS0047387,10
RTS0047388,16
RTS0047389,6
RTS0047390,6
RTS0047391,5
RTS0047392,8
RTS0047393,8
RTS0047394,10
RTS0047395,11
RTS0047396,8
RTS0047397,13
RTS0047398,9
RTS0047399,6
RTS0047400,6
RTS0047401,11
RTS0047402,7
RTS0047403,10
RTS0047404,6
RTS0047405,13
RTS0047406,9
RTS0047407,3
RTS0047408,7
RTS0047409,9
RTS0047410,10
RTS0047411,8
RTS0047412,9
RTS0047413,9
RTS0047414,9
RTS0047415,10
RTS0047417,7
RTS0047418,8
RTS0047419,6
RTS0047420,11
RTS0047421,9
RTS0047422,6
RTS0047423,7
RTS0047424,8
RTS0047425,11
RTS0047426,14
RTS0047427,9
RTS0047428,16
RTS0047429,9
RTS0047430,10
RTS0047431,9
RTS0047432,12
RTS0047433,9
RTS0047434,10
RTS0047435,14
RTS0047436,11
RTS0047437,7
RTS0047438,7
RTS0047439,11
RTS0047440,5
RTS0047441,7
RTS0047442,10
RTS0047445,13
RTS0047446,12
RTS0047447,8
RTS0047448,9
RTS0047449,5
RTS0047450,8
RTS0047451,12
RTS0047452,17
RTS0047453,7
RTS0047454,12
RTS0047455,9
RTS0047456,12
RTS0047457,11
RTS0047458,8
RTS0047459,7
RTS0047460,10
RTS0047461,6
RTS0047462,9
RTS0047463,5
RTS0047464,11
RTS0047465,9
RTS0047466,11
RTS0047467,11
RTS0047468,12
RTS0047469,11
RTS0047471,10
RTS0047472,5
RTS0047473,10
RTS0047474,7
RTS0047475,8
RTS0047476,4
RTS0047477,7
RTS0047479,5
RTS0047480,9
RTS0047481,12
RTS0047482,9
RTS0047483,5
RTS0047484,6
RTS0047485,11
RTS0047486,4
RTS0047487,8
RTS0047488,10
RTS0047489,4
RTS0047490,10
RTS0047491,9
RTS0047492,12
RTS0047493,3
RTS0047494,6
RTS0047495,8
RTS0047496,13
RTS0047497,9
RTS0047498,7
RTS0047499,5
RTS0047500,16
RTS0047501,11
RTS0047502,10
RTS0047503,9
RTS0047504,5
RTS0047505,6
RTS0047506,7
RTS0047507,19
RTS0047508,9
RTS0047509,5
RTS0047510,11
RTS0047511,7
RTS0047512,18
RTS0047513,12
RTS0047514,5
RTS0047515,10
RTS0047516,6
RTS0047517,2
RTS0047518,9
RTS0047520,6
RTS0047521,9
RTS0047522,10
RTS0047523,7
RTS0047524,6
RTS0047525,10
RTS0047526,2
RTS0047527,3
RTS0047528,8
RTS0047529,7
RTS0047530,4
RTS0047531,18
RTS0047532,7
RTS0047533,2
RTS0047534,5
RTS0047535,4
RTS0047536,5
RTS0047537,10
RTS0047538,16
RTS0047540,11
RTS0047541,11
RTS0047543,9
RTS0047544,6
RTS0047545,14
RTS0047546,9
RTS0047547,10
RTS0047548,16
RTS0047549,7
RTS0047550,9
RTS0047551,14
RTS0047552,12
RTS0047553,10
RTS0047558,8
RTS0047559,8
RTS0047560,8
RTS0047561,6
RTS0047562,12
RTS0047563,9
RTS0047564,13
RTS0047565,6
RTS0047566,8
RTS0047567,9
RTS0047568,9
RTS0047569,14
RTS0047570,4
RTS0047571,7
RTS0047572,11
RTS0047573,3
RTS0047574,9
RTS0047575,9
RTS0047576,6
RTS0047577,6
RTS0047578,5
RTS0047579,8
RTS0047580,12
RTS0047581,8
RTS0047582,1
RTS0047583,6
RTS0047584,7
RTS0047585,8
RTS0047586,10
RTS0047587,7
RTS0047588,3
RTS0047590,12
RTS0047591,4
RTS0047592,17
RTS0047593,9
RTS0047594,10
RTS0047595,13
RTS0047596,12
RTS0047597,8
RTS0047598,8
RTS0047599,6
RTS0047600,12
RTS0047601,17
RTS0047602,13
RTS0047603,6
RTS0047604,8
RTS0047606,10
RTS0047613,10
RTS0047614,7
RTS0047615,7
RTS0047616,8
RTS0047617,13
RTS0047618,13
RTS0047619,11
RTS0047620,1
RTS0047621,5
RTS0047622,10
RTS0047624,10
RTS0047625,6
RTS0047626,7
RTS0047627,6
RTS0047628,2
RTS0047629,6
RTS0047630,1
RTS0047631,4
RTS0047632,7
RTS0047633,4
RTS0047634,7
RTS0047635,7
RTS0047636,3
RTS0047637,5
RTS0047638,6
RTS0047639,5
RTS0047640,2
RTS0047641,4
RTS0047642,14
RTS0047643,7
RTS0047644,7
RTS0047645,5
RTS0047646,5
RTS0047647,4
RTS0047648,4
RTS0047649,5
RTS0047650,5
RTS0047651,6
RTS0047652,3
RTS0047653,4
RTS0047654,10
RTS0047656,4
RTS0047657,3
RTS0047658,5
RTS0047659,8
RTS0047660,5
RTS0047661,8
RTS0047662,7
RTS0047663,5
RTS0047664,5
RTS0047665,2
RTS0047666,6
RTS0047667,7
RTS0047668,6
RTS0047669,3
RTS0047670,8
RTS0047672,10
RTS0047673,10
RTS0047674,2
RTS0047675,12
RTS0047676,5
RTS0047677,4
RTS0047678,9
RTS0047679,14
RTS0047680,4
RTS0047681,8
RTS0047682,11
RTS0047684,5
RTS0047685,6
RTS0047686,6
RTS0047687,4
RTS0047688,4
RTS0047689,10
RTS0047691,13
RTS0047692,10
RTS0047693,11
RTS0047694,11
RTS0047695,4
RTS0047696,7
RTS0047697,7
RTS0047698,7
RTS0047699,10
RTS0047700,9
RTS0047701,7
RTS0047702,9
RTS0047703,8
RTS0047704,7
RTS0047705,3
RTS0047706,4
RTS0047707,7
RTS0047708,44
RTS0047709,92
RTS0047710,7
RTS0047711,8
RTS0047712,22
RTS0047713,18
RTS0047714,10
RTS0047715,16
RTS0047716,14
RTS0047717,16
RTS0047718,8
RTS0047720,8
RTS0047721,4
RTS0047722,5
RTS0047723,11
RTS0047724,12
RTS0047725,12
RTS0047726,11
RTS0047727,6
RTS0047728,5
RTS0047729,4
RTS0047730,8
RTS0047731,4
RTS0047732,7
RTS0047733,15
RTS0047734,7
RTS0047735,8
RTS0047736,11
RTS0047737,7
RTS0047738,11
RTS0047739,16
RTS0047740,15
RTS0047741,5
RTS0047742,4
RTS0047743,7
RTS0047744,9
RTS0047745,10
RTS0047746,6
RTS0047747,10
RTS0047748,6
RTS0047749,6
RTS0047750,14
RTS0047752,10
RTS0047753,7
RTS0047754,16
RTS0047755,15
RTS0047756,6
RTS0047757,10
RTS0047758,8
RTS0047759,10
RTS0047760,7
RTS0047761,12
RTS0047762,8
RTS0047763,13
RTS0047764,5
RTS0047765,8
RTS0047766,13
RTS0047767,13
RTS0047768,14
RTS0047769,11
RTS0047770,7
RTS0047771,1
RTS0047772,8
RTS0047773,8
RTS0047774,14
RTS0047775,12
RTS0047776,6
RTS0047777,6
RTS0047778,3
RTS0047779,3
RTS0047780,6
RTS0047781,17
RTS0047782,7
RTS0047783,7
RTS0047784,10
RTS0047785,5
RTS0047786,9
RTS0047787,10
RTS0047788,11
RTS0047789,12
RTS0047790,6
RTS0047791,12
RTS0047792,2
RTS0047793,12
RTS0047794,7
RTS0047795,9
RTS0047796,12
RTS0047797,7
RTS0047798,10
RTS0047799,12
RTS0047800,5
RTS0047801,9
RTS0047802,10
RTS0047803,16
RTS0047804,9
RTS0047805,9
RTS0047806,11
RTS0047807,9
RTS0047808,5
RTS0047809,2
RTS0047810,5
RTS0047811,6
RTS0047812,4
RTS0047813,4
RTS0047814,7
RTS0047816,9
RTS0047817,9
RTS0047818,2
RTS0047819,8
RTS0047820,7
RTS0047821,6
RTS0047822,16
RTS0047823,15
RTS0047824,6
RTS0047825,15
RTS0047826,6
RTS0047827,4
RTS0047828,13
RTS0047829,9
RTS0047830,7
RTS0047831,6
RTS0047832,6
RTS0047833,14
RTS0047834,6
RTS0047835,3
RTS0047836,8
RTS0047837,7
RTS0047838,10
RTS0047839,12
RTS0047840,11
RTS0047841,8
RTS0047842,10
RTS0047843,9
RTS0047844,9
RTS0047845,10
RTS0047846,6
RTS0047847,4
RTS0047848,4
RTS0047849,9
RTS0047850,15
RTS0047851,3
RTS0047852,10
RTS0047853,12
RTS0047854,4
RTS0047855,4
RTS0047856,16
RTS0047857,8
RTS0047858,6
RTS0047859,11
RTS0047860,10
RTS0047861,9
RTS0047862,8
RTS0047863,14
RTS0047864,3
RTS0047865,13
RTS0047866,4
RTS0047867,2
RTS0047868,7
RTS0047869,9
RTS0047870,14
RTS0047871,8
RTS0047872,6
RTS0047873,5
RTS0047874,13
RTS0047875,9
RTS0047876,7
RTS0047877,7
RTS0047878,10
RTS0047879,8
RTS0047880,13
RTS0047881,8
RTS0047882,11
RTS0047883,4
RTS0047884,8
RTS0047885,7
RTS0047886,7
RTS0047890,12
RTS0047891,9
RTS0047892,7
RTS0047893,12
RTS0047894,9
RTS0047895,12
RTS0047896,9
RTS0047897,5
RTS0047898,8
RTS0047899,12
RTS0047900,14
RTS0047901,9
RTS0047902,17
RTS0047903,8
RTS0047904,9
RTS0047905,9
RTS0047906,13
RTS0047907,13
RTS0047908,3
RTS0047909,12
RTS0047910,10
RTS0047912,4
RTS0047913,9
RTS0047914,6
RTS0047915,5
RTS0047916,6
RTS0047917,12
RTS0047919,5
RTS0047920,8
RTS0047921,12
RTS0047924,13
RTS0047925,9
RTS0047926,7
RTS0047927,11
RTS0047928,15
RTS0047929,6
RTS0047930,11
RTS0047931,6
RTS0047932,7
RTS0047933,13
RTS0047934,9
RTS0047935,11
RTS0047936,7
RTS0047937,21
RTS0047938,8
RTS0047939,9
RTS0047940,14
RTS0047941,14
RTS0047942,10
RTS0047943,8
RTS0047944,8
RTS0047945,12
RTS0047946,7
RTS0047947,7
RTS0047948,8
RTS0047949,18
RTS0047950,2
RTS0047951,6
RTS0047952,6
RTS0047953,10
RTS0047954,6
RTS0047956,16
RTS0047957,12
RTS0047958,12
RTS0047959,13
RTS0047960,3
RTS0047961,6
RTS0047964,12
RTS0047965,13
RTS0047966,11
RTS0047967,10
RTS0047968,3
RTS0047969,2
RTS0047970,9
RTS0047972,10
RTS0047973,10
RTS0047974,9
RTS0047975,9
RTS0047976,7
RTS0047977,16
RTS0047978,6
RTS0047979,15
RTS0047980,4
RTS0047981,5
RTS0047982,1
RTS0047985,6
RTS0047986,4
RTS0047987,3
RTS0047988,7
RTS0047990,6
RTS0047991,6
RTS0047992,7
RTS0047993,6
RTS0047994,10
RTS0047995,6
RTS0047996,11
RTS0047997,8
RTS0047998,6
RTS0047999,11
RTS0048000,7
RTS0048001,6
RTS0048003,11
RTS0048005,6
RTS0048006,8
RTS0048008,7
RTS0048009,13
RTS0048012,6
RTS0048013,5
RTS0048014,3
RTS0048015,10
RTS0048016,9
RTS0048017,12
RTS0048018,2
RTS0048019,7
RTS0048020,7
RTS0048021,18
RTS0048022,7
RTS0048023,11
RTS0048024,10
RTS0048026,8
RTS0048027,9
RTS0048028,10
RTS0048029,6
RTS0048030,15
RTS0048031,6
RTS0048032,5
RTS0048033,9
RTS0048034,6
RTS0048035,8
RTS0048036,9
RTS0048037,12
RTS0048038,19
RTS0048040,9
RTS0048041,8
RTS0048042,6
RTS0048043,8
RTS0048044,7
RTS0048046,7
RTS0048047,6
RTS0048048,7
RTS0048049,4
RTS0048050,5
RTS0048051,10
RTS0048052,13
RTS0048053,7
RTS0048054,11
RTS0048055,8
RTS0048056,12
RTS0048057,6
RTS0048058,9
RTS0048059,6
RTS0048060,12
RTS0048061,8
RTS0048062,9
RTS0048063,11
RTS0048064,6
RTS0048065,7
RTS0048066,10
RTS0048067,12
RTS0048068,12
RTS0048069,8
RTS0048070,6
RTS0048071,6
RTS0048072,7
RTS0048073,10
RTS0048074,3
RTS0048076,7
RTS0048077,10
RTS0048078,8
RTS0048079,9
RTS0048080,6
RTS0048081,10
RTS0048082,12
RTS0048084,3
RTS0048085,8
RTS0048086,6
RTS0048087,17
RTS0048088,11
RTS0048089,6
RTS0048090,13
RTS0048091,2
RTS0048092,12
RTS0048093,15
RTS0048094,12
RTS0048096,11
RTS0048097,7
RTS0048098,146
RTS0048099,18
RTS0048100,38
RTS0048101,17
RTS0048102,77
RTS0048104,9
RTS0048105,19
RTS0048106,8
RTS0048107,8
RTS0048108,12
RTS0048109,5
RTS0048110,9
RTS0048111,6
RTS0048112,12
RTS0048113,6
RTS0048114,6
RTS0048115,4
RTS0048116,9
RTS0048117,9
RTS0048118,16
RTS0048120,13
RTS0048126,14
RTS0048127,13
RTS0048129,19
RTS0048130,7
RTS0048131,10
RTS0048132,13
RTS0048133,7
RTS0048134,9
RTS0048135,11
RTS0048136,12
RTS0048138,3
RTS0048139,4
RTS0048140,12
RTS0048141,1
RTS0048142,7
RTS0048144,10
RTS0048145,11
RTS0048146,17
RTS0048147,8
RTS0048148,16
RTS0048149,16
RTS0048150,7
RTS0048151,6
RTS0048152,10
RTS0048153,7
RTS0048154,6
RTS0048155,10
RTS0048156,19
RTS0048158,14
RTS0048159,17
RTS0048160,256
RTS0048161,679
RTS0048162,12
RTS0048163,6
RTS0048164,34
RTS0048165,12
RTS0048166,11
RTS0048167,10
RTS0048168,18
RTS0048169,8
RTS0048170,7
RTS0048171,13
RTS0048172,11
RTS0048173,7
RTS0048175,8
RTS0048176,5
RTS0048177,7
RTS0048178,8
RTS0048179,13
RTS0048180,11
RTS0048181,9
RTS0048182,4
RTS0048183,17
RTS0048184,14
RTS0048185,10
RTS0048186,11
RTS0048188,6
RTS0048189,14
RTS0048190,14
RTS0048191,10
RTS0048192,8
RTS0048193,4
RTS0048194,11
RTS0048195,10
RTS0048196,8
RTS0048197,6
RTS0048198,9
RTS0048200,6
RTS0048201,4
RTS0048202,5
RTS0048203,12
RTS0048204,8
RTS0048205,14
RTS0048207,6
RTS0048208,10
RTS0048209,9
RTS0048210,16
RTS0048211,7
RTS0048212,13
RTS0048213,13
RTS0048214,13
RTS0048215,9
RTS0048216,2
RTS0048217,9
RTS0048218,10
RTS0048219,9
RTS0048220,12
RTS0048221,6
RTS0048222,10
RTS0048223,9
RTS0048224,9
RTS0048225,6
RTS0048226,11
RTS0048227,10
RTS0048228,11
RTS0048229,4
RTS0048230,7
RTS0048231,10
RTS0048232,12
RTS0048233,9
RTS0048234,8
RTS0048235,6
RTS0048236,9
RTS0048237,10
RTS0048238,6
RTS0048239,6
RTS0048240,7
RTS0048241,14
RTS0048242,10
RTS0048243,9
RTS0048244,9
RTS0048245,12
RTS0048246,9
RTS0049343,11
RTS0049344,5
RTS0049345,12
RTS0049346,4
RTS0049347,5
RTS0049348,3
RTS0049349,11
RTS0049350,9
RTS0049351,8
RTS0049352,6
RTS0049353,15
RTS0049354,8
RTS0049355,6
RTS0049356,12
RTS0049357,7
RTS0049358,8
RTS0049359,10
RTS0049360,8
RTS0049361,8
RTS0049362,7
RTS0049363,8
RTS0049364,6
RTS0049365,7
RTS0049366,14
RTS0049367,7
RTS0049368,15
RTS0049369,11
RTS0049370,6
RTS0049371,14
RTS0049372,4
RTS0049373,23
RTS0049374,9
RTS0049375,11
RTS0049376,12
RTS0049377,27
RTS0049378,9
RTS0049379,11
RTS0049380,11
RTS0049381,11
RTS0049382,17
RTS0049383,8
RTS0049384,1
RTS0049385,7
RTS0049386,7
RTS0049387,11
RTS0049388,12
RTS0049389,6
RTS0049390,18
RTS0049391,15
RTS0049392,17
RTS0049393,18
RTS0049394,7
RTS0049395,1
RTS0049396,9
RTS0049397,14
RTS0049398,24
RTS0049399,8
RTS0049400,6
RTS0049401,7
RTS0049402,4
RTS0049403,19
RTS0049404,17
RTS0049405,11
RTS0049406,1
RTS0049407,12
RTS0049408,8
RTS0049409,4
RTS0049410,5
RTS0049411,20
RTS0049412,7
RTS0049413,9
RTS0049414,4
RTS0049415,10
RTS0049416,6
RTS0049417,11
RTS0049418,11
RTS0049419,8
RTS0049420,5
RTS0049421,9
RTS0049422,9
RTS0049423,4
RTS0049424,11
RTS0049425,7
RTS0049426,19
RTS0049427,7
RTS0049428,6
RTS0049429,3
RTS0049430,10
RTS0049431,11
RTS0049432,18
RTS0049433,8
RTS0049434,13
RTS0049435,8
RTS0049436,5
RTS0049437,14
RTS0049438,10
RTS0049439,8
RTS0049440,10
RTS0049441,8
RTS0049442,8
RTS0049443,6
RTS0049444,11
RTS0049445,7
RTS0049446,4
RTS0049447,8
RTS0049448,8
RTS0049449,10
RTS0049450,11
RTS0049451,11
RTS0049452,7
RTS0049453,12
RTS0049454,7
RTS0049455,11
RTS0049456,12
RTS0049457,10
RTS0049458,11
RTS0049459,10
RTS0049460,10
RTS0049461,14
RTS0049462,8
RTS0049463,10
RTS0049464,13
RTS0049465,12
RTS0049466,7
RTS0049467,6
RTS0049468,13
RTS0049469,10
RTS0049470,15
RTS0049471,15
RTS0049472,9
RTS0049473,24
RTS0049474,15
RTS0049475,9
RTS0049476,12
RTS0049477,5
RTS0049478,14
RTS0049479,43
RTS0049480,13
RTS0049481,3
RTS0049482,9
RTS0049483,13
RTS0049484,16
RTS0049485,9
RTS0997079,9
RTS0997080,9
RTS0997081,4
RTS0997082,11
RTS0997083,8
RTS0997084,16
RTS0997085,11
RTS0997086,20
RTS0997087,4
RTS0997088,155
RTS0997089,46
RTS0997090,11
RTS0997091,4
RTS0997092,10
RTS0997093,5
RTS0997094,2
RTS0997095,6
RTS0997096,9
RTS0997097,3
RTS0997098,4
RTS0997099,5
RTS0997100,7
RTS0997101,4
RTS0997102,5
RTS0997103,3
RTS0997104,4
RTS0997105,5
RTS0997106,7
RTS0997107,4
RTS0997108,8
RTS0997109,2
RTS0997110,4
RTS0997111,8
RTS0997112,9
RTS0997113,8
RTS0997114,5
RTS0997115,4
RTS0997116,4
RTS0997117,6
RTS0997118,3
RTS0997119,4
RTS0997120,4
RTS0997121,5
RTS0997122,6
RTS0997123,5
RTS0997124,3
RTS0997125,1
RTS0997126,11
RTS0997127,8
RTS0997128,14
RTS0997129,5
RTS0997130,7
</Code_Summary>
