# Supplementary material for: Spatial meta-transcriptomics reveal associations of intratumor bacteria burden with lung cancer cells showing a distinct oncogenic signature
Source: J Immunother Cancer. 2022 Jul 6;10(7):e004698. doi: 10.1136/jitc-2022-004698 (PMC9260850; doi:10.1136/jitc-2022-004698)
Supplement: Supplementary data [file jitc-2022-004698supp009.zip › DSP-1001660004186-C-A01.dcc]

<Header>
FileVersion,0.02
SoftwareVersion,"GeoMx_NGS_Pipeline_ 2.0.0"
Date,2020-6-15
</Header>

<Scan_Attributes>
ID,DSP-1001660004186-C-A01
Plate_ID,1001660004186
Well,A01
</Scan_Attributes>

<NGS_Processing_Attributes>
SeqSetId,
tamperedIni,No
Raw,11533
Trimmed,11241
Stitched,122
Aligned,104
umiQ30,0.9924
rtsQ30,0.9911
</NGS_Processing_Attributes>


<Code_Summary>
RTS0041703,1
RTS0042403,1
RTS0042671,1
RTS0042870,1
RTS0043180,1
RTS0043233,1
RTS0043888,1
RTS0045158,1
RTS0045656,1
RTS0045959,2
RTS0047083,1
</Code_Summary>
