# Supplementary material for: Spatial meta-transcriptomics reveal associations of intratumor bacteria burden with lung cancer cells showing a distinct oncogenic signature
Source: J Immunother Cancer. 2022 Jul 6;10(7):e004698. doi: 10.1136/jitc-2022-004698 (PMC9260850; doi:10.1136/jitc-2022-004698)
Supplement: Supplementary data [file jitc-2022-004698supp009.zip › DSP-1001250002848-E-G02.dcc]

<Header>
FileVersion,0.02
SoftwareVersion,"GeoMx_NGS_Pipeline_ 2.0.0"
Date,2020-6-15
</Header>

<Scan_Attributes>
ID,DSP-1001250002848-E-G02
Plate_ID,1001250002848
Well,G02
</Scan_Attributes>

<NGS_Processing_Attributes>
SeqSetId,
tamperedIni,No
Raw,634781
Trimmed,632042
Stitched,627957
Aligned,616357
umiQ30,0.9914
rtsQ30,0.9913
</NGS_Processing_Attributes>


<Code_Summary>
RTS0039454,28
RTS0039455,12
RTS0039456,22
RTS0039457,61
RTS0039458,10
RTS0039459,3
RTS0039460,4
RTS0039461,7
RTS0039462,8
RTS0039463,5
RTS0039464,3
RTS0039465,5
RTS0039466,5
RTS0039467,9
RTS0039468,5
RTS0039469,7
RTS0039470,68
RTS0039471,48
RTS0039472,72
RTS0039473,63
RTS0039474,186
RTS0039475,124
RTS0039476,188
RTS0039477,237
RTS0039478,216
RTS0039479,4
RTS0039480,3
RTS0039481,6
RTS0039482,6
RTS0039483,8
RTS0039484,10
RTS0039485,7
RTS0039486,3
RTS0039487,4
RTS0039488,2
RTS0039489,11
RTS0039490,6
RTS0039491,7
RTS0039492,3
RTS0039493,17
RTS0039494,8
RTS0039495,3
RTS0039496,7
RTS0039497,6
RTS0039498,4
RTS0039499,48
RTS0039500,11
RTS0039501,13
RTS0039502,40
RTS0039503,14
RTS0039504,13
RTS0039505,8
RTS0039506,5
RTS0039507,4
RTS0039508,19
RTS0039509,22
RTS0039510,41
RTS0039511,53
RTS0039512,19
RTS0039513,15
RTS0039514,100
RTS0039515,68
RTS0039516,8
RTS0039517,2
RTS0039518,6
RTS0039519,6
RTS0039520,6
RTS0039521,8
RTS0039522,12
RTS0039523,11
RTS0039524,8
RTS0039525,8
RTS0039526,12
RTS0039527,18
RTS0039528,11
RTS0039529,12
RTS0039530,5
RTS0039531,6
RTS0039532,6
RTS0039533,14
RTS0039534,3
RTS0039535,8
RTS0039536,4
RTS0039537,6
RTS0039538,3
RTS0039539,5
RTS0039540,4
RTS0039541,5
RTS0039542,18
RTS0039543,11
RTS0039544,3
RTS0039545,11
RTS0039546,4
RTS0039547,10
RTS0039548,4
RTS0039549,6
RTS0039550,2
RTS0039551,7
RTS0039552,3
RTS0039553,5
RTS0039554,9
RTS0039555,3
RTS0039556,3
RTS0039557,3
RTS0039558,6
RTS0039559,3
RTS0039560,5
RTS0039561,5
RTS0039562,5
RTS0039563,9
RTS0039564,7
RTS0039565,5
RTS0039566,10
RTS0039567,7
RTS0039568,1
RTS0039569,1
RTS0039570,5
RTS0039571,3
RTS0039572,9
RTS0039573,6
RTS0039574,6
RTS0039575,3
RTS0039576,3
RTS0039577,5
RTS0039578,8
RTS0039579,7
RTS0039580,6
RTS0039581,11
RTS0039582,11
RTS0039583,27
RTS0039584,11
RTS0039585,5
RTS0039586,3
RTS0039587,7
RTS0039588,5
RTS0039589,15
RTS0039590,8
RTS0039591,5
RTS0039592,5
RTS0039593,4
RTS0039594,12
RTS0039595,7
RTS0039596,4
RTS0039597,4
RTS0039599,4
RTS0039600,5
RTS0039601,3
RTS0039602,6
RTS0039603,2
RTS0039604,3
RTS0039605,5
RTS0039606,4
RTS0039607,6
RTS0039608,8
RTS0039609,4
RTS0039610,9
RTS0039611,8
RTS0039612,5
RTS0039613,7
RTS0039614,7
RTS0039615,4
RTS0039616,6
RTS0039617,9
RTS0039619,4
RTS0039620,2
RTS0039621,5
RTS0039622,2
RTS0039623,7
RTS0039624,6
RTS0039625,5
RTS0039626,4
RTS0039627,5
RTS0039628,1
RTS0039629,4
RTS0039630,1
RTS0039631,6
RTS0039632,4
RTS0039633,2
RTS0039634,5
RTS0039635,5
RTS0039636,5
RTS0039637,1
RTS0039638,4
RTS0039639,12
RTS0039640,3
RTS0039641,6
RTS0039642,19
RTS0039643,8
RTS0039644,3
RTS0039645,1
RTS0039646,6
RTS0039647,3
RTS0039648,4
RTS0039649,2
RTS0039650,5
RTS0039651,15
RTS0039652,26
RTS0039653,15
RTS0039654,5
RTS0039655,19
RTS0039656,12
RTS0039657,28
RTS0039658,11
RTS0039659,18
RTS0039660,7
RTS0039661,7
RTS0039662,3
RTS0039663,6
RTS0039664,7
RTS0039665,9
RTS0039666,7
RTS0039667,8
RTS0039668,3
RTS0039669,12
RTS0039670,10
RTS0039671,11
RTS0039672,26
RTS0039673,12
RTS0039674,13
RTS0039675,9
RTS0039676,9
RTS0039677,3
RTS0039678,12
RTS0039679,3
RTS0039680,3
RTS0039681,10
RTS0039682,12
RTS0039683,6
RTS0039684,12
RTS0039685,20
RTS0039686,27
RTS0039687,26
RTS0039688,17
RTS0039689,14
RTS0039690,11
RTS0039691,5
RTS0039692,6
RTS0039693,5
RTS0039694,4
RTS0039695,7
RTS0039696,4
RTS0039697,8
RTS0039698,3
RTS0039699,3
RTS0039700,4
RTS0039701,5
RTS0039702,4
RTS0039703,9
RTS0039704,6
RTS0039705,5
RTS0039706,7
RTS0039707,4
RTS0039708,6
RTS0039709,7
RTS0039710,5
RTS0039711,7
RTS0039712,14
RTS0039713,17
RTS0039714,18
RTS0039715,12
RTS0039716,9
RTS0039717,13
RTS0039718,4
RTS0039719,8
RTS0039720,29
RTS0039721,12
RTS0039722,7
RTS0039723,14
RTS0039724,13
RTS0039725,5
RTS0039726,10
RTS0039727,8
RTS0039728,11
RTS0039729,8
RTS0039730,5
RTS0039731,3
RTS0039732,4
RTS0039733,5
RTS0039734,7
RTS0039735,6
RTS0039736,15
RTS0039737,11
RTS0039738,8
RTS0039739,17
RTS0039740,7
RTS0039741,13
RTS0039742,8
RTS0039743,9
RTS0039744,5
RTS0039745,15
RTS0039746,8
RTS0039747,11
RTS0039749,7
RTS0039750,7
RTS0039751,6
RTS0039752,9
RTS0039753,8
RTS0039754,3
RTS0039755,5
RTS0039756,2
RTS0039757,3
RTS0039758,8
RTS0039759,7
RTS0039760,4
RTS0039761,15
RTS0039762,8
RTS0039763,6
RTS0039764,8
RTS0039765,7
RTS0039766,13
RTS0039767,13
RTS0039768,15
RTS0039769,7
RTS0039770,20
RTS0039771,12
RTS0039772,48
RTS0039773,32
RTS0039774,9
RTS0039775,31
RTS0039776,10
RTS0039777,6
RTS0039778,3
RTS0039779,3
RTS0039780,8
RTS0039781,7
RTS0039782,3
RTS0039783,5
RTS0039784,5
RTS0039785,12
RTS0039786,11
RTS0039787,7
RTS0039788,6
RTS0039789,6
RTS0039790,14
RTS0039791,18
RTS0039792,15
RTS0039793,4
RTS0039794,17
RTS0039795,9
RTS0039796,13
RTS0039797,9
RTS0039798,4
RTS0039799,7
RTS0039800,12
RTS0039801,4
RTS0039802,7
RTS0039803,8
RTS0039804,8
RTS0039805,4
RTS0039806,4
RTS0039807,5
RTS0039808,5
RTS0039809,8
RTS0039810,2
RTS0039811,6
RTS0039812,8
RTS0039813,8
RTS0039814,8
RTS0039815,8
RTS0039816,7
RTS0039817,9
RTS0039818,3
RTS0039819,5
RTS0039820,3
RTS0039821,4
RTS0039822,9
RTS0039823,12
RTS0039824,5
RTS0039825,11
RTS0039826,8
RTS0039827,7
RTS0039828,7
RTS0039829,13
RTS0039830,5
RTS0039831,4
RTS0039832,6
RTS0039833,7
RTS0039834,6
RTS0039835,6
RTS0039836,7
RTS0039838,4
RTS0039839,2
RTS0039840,8
RTS0039841,18
RTS0039842,14
RTS0039843,10
RTS0039844,11
RTS0039845,2
RTS0039846,7
RTS0039847,5
RTS0039848,3
RTS0039849,3
RTS0039850,4
RTS0039851,5
RTS0039852,13
RTS0039853,6
RTS0039854,15
RTS0039855,13
RTS0039856,5
RTS0039857,1
RTS0039858,4
RTS0039859,6
RTS0039860,5
RTS0039861,1
RTS0039862,6
RTS0039863,5
RTS0039864,11
RTS0039865,3
RTS0039866,16
RTS0039867,50
RTS0039868,6
RTS0039869,27
RTS0039870,13
RTS0039871,4
RTS0039872,3
RTS0039873,3
RTS0039874,8
RTS0039875,6
RTS0039876,6
RTS0039877,12
RTS0039878,8
RTS0039879,15
RTS0039880,6
RTS0039881,6
RTS0039882,6
RTS0039883,2
RTS0039884,5
RTS0039885,7
RTS0039886,6
RTS0039887,4
RTS0039888,6
RTS0039890,12
RTS0039891,9
RTS0039892,3
RTS0039893,5
RTS0039894,10
RTS0039895,3
RTS0039896,4
RTS0039897,7
RTS0039898,11
RTS0039899,3
RTS0039900,7
RTS0039901,7
RTS0039902,7
RTS0039903,2
RTS0039904,9
RTS0039905,6
RTS0039906,3
RTS0039907,4
RTS0039908,5
RTS0039909,3
RTS0039910,2
RTS0039911,4
RTS0039912,3
RTS0039913,2
RTS0039914,7
RTS0039915,8
RTS0039916,2
RTS0039917,5
RTS0039918,5
RTS0039919,7
RTS0039920,5
RTS0039921,6
RTS0039922,3
RTS0039923,7
RTS0039924,6
RTS0039925,5
RTS0039926,10
RTS0039927,11
RTS0039928,9
RTS0039929,7
RTS0039930,11
RTS0039931,6
RTS0039932,10
RTS0039933,8
RTS0039934,2
RTS0039935,8
RTS0039936,11
RTS0039937,10
RTS0039938,1
RTS0039939,3
RTS0039940,7
RTS0039941,1
RTS0039942,4
RTS0039943,5
RTS0039944,10
RTS0039945,9
RTS0039946,10
RTS0039947,17
RTS0039948,21
RTS0039949,18
RTS0039950,16
RTS0039951,11
RTS0039952,14
RTS0039953,2
RTS0039954,9
RTS0039955,15
RTS0039956,20
RTS0039957,27
RTS0039958,29
RTS0039959,15
RTS0039960,31
RTS0039961,4
RTS0039962,7
RTS0039963,10
RTS0039964,5
RTS0039965,7
RTS0039966,4
RTS0039967,4
RTS0039968,3
RTS0039969,3
RTS0039970,4
RTS0039971,13
RTS0039972,2
RTS0039973,11
RTS0039974,10
RTS0039975,3
RTS0039976,6
RTS0039977,5
RTS0039978,12
RTS0039979,9
RTS0039980,6
RTS0039981,14
RTS0039982,14
RTS0039983,15
RTS0039984,8
RTS0039985,17
RTS0039986,76
RTS0039987,71
RTS0039988,30
RTS0039989,48
RTS0039990,17
RTS0039991,7
RTS0039992,3
RTS0039993,5
RTS0039994,3
RTS0039995,8
RTS0039996,214
RTS0039997,139
RTS0039998,228
RTS0039999,238
RTS0040000,146
RTS0040001,3
RTS0040002,4
RTS0040003,6
RTS0040004,3
RTS0040005,12
RTS0040006,4
RTS0040007,3
RTS0040008,3
RTS0040009,3
RTS0040010,5
RTS0040011,5
RTS0040012,2
RTS0040013,6
RTS0040014,6
RTS0040015,4
RTS0040016,6
RTS0040017,8
RTS0040018,8
RTS0040019,6
RTS0040020,10
RTS0040021,5
RTS0040022,6
RTS0040023,3
RTS0040024,6
RTS0040025,1
RTS0040026,5
RTS0040027,32
RTS0040028,13
RTS0040029,25
RTS0040030,57
RTS0040031,3
RTS0040033,4
RTS0040034,6
RTS0040035,3
RTS0040036,3
RTS0040037,4
RTS0040038,6
RTS0040039,6
RTS0040040,4
RTS0040041,5
RTS0040042,5
RTS0040043,10
RTS0040044,2
RTS0040045,6
RTS0040046,10
RTS0040047,4
RTS0040048,12
RTS0040049,5
RTS0040050,4
RTS0040051,4
RTS0040052,6
RTS0040053,5
RTS0040054,11
RTS0040055,3
RTS0040056,10
RTS0040057,2
RTS0040058,3
RTS0040059,6
RTS0040061,6
RTS0040062,10
RTS0040063,4
RTS0040064,7
RTS0040065,6
RTS0040066,10
RTS0040067,10
RTS0040068,8
RTS0040069,11
RTS0040070,6
RTS0040071,5
RTS0040072,9
RTS0040073,8
RTS0040074,8
RTS0040075,4
RTS0040076,4
RTS0040077,5
RTS0040078,7
RTS0040079,6
RTS0040080,5
RTS0040081,10
RTS0040082,2
RTS0040083,6
RTS0040084,1
RTS0040085,3
RTS0040086,4
RTS0040087,1
RTS0040088,14
RTS0040089,3
RTS0040090,5
RTS0040091,1
RTS0040092,8
RTS0040093,4
RTS0040094,5
RTS0040095,8
RTS0040096,7
RTS0040097,3
RTS0040098,6
RTS0040099,4
RTS0040100,5
RTS0040101,7
RTS0040102,4
RTS0040103,3
RTS0040104,7
RTS0040105,4
RTS0040106,7
RTS0040107,7
RTS0040108,7
RTS0040109,5
RTS0040110,3
RTS0040111,6
RTS0040112,4
RTS0040114,2
RTS0040115,9
RTS0040116,16
RTS0040117,7
RTS0040118,5
RTS0040119,12
RTS0040120,31
RTS0040121,21
RTS0040122,23
RTS0040123,12
RTS0040124,8
RTS0040125,7
RTS0040126,3
RTS0040127,7
RTS0040128,5
RTS0040129,8
RTS0040130,7
RTS0040131,7
RTS0040132,7
RTS0040133,5
RTS0040134,2
RTS0040135,3
RTS0040136,3
RTS0040137,4
RTS0040138,6
RTS0040139,5
RTS0040140,2
RTS0040141,6
RTS0040142,7
RTS0040143,8
RTS0040144,6
RTS0040145,9
RTS0040146,20
RTS0040147,25
RTS0040148,11
RTS0040149,19
RTS0040150,7
RTS0040151,7
RTS0040152,4
RTS0040153,7
RTS0040154,12
RTS0040155,3
RTS0040156,7
RTS0040157,5
RTS0040158,13
RTS0040159,13
RTS0040160,7
RTS0040161,3
RTS0040162,6
RTS0040163,5
RTS0040164,3
RTS0040165,4
RTS0040166,4
RTS0040167,10
RTS0040168,2
RTS0040169,5
RTS0040170,1
RTS0040171,4
RTS0040172,5
RTS0040173,8
RTS0040174,3
RTS0040175,11
RTS0040176,7
RTS0040177,5
RTS0040178,2
RTS0040179,4
RTS0040180,5
RTS0040181,3
RTS0040182,1
RTS0040183,6
RTS0040184,2
RTS0040185,6
RTS0040186,6
RTS0040187,4
RTS0040188,3
RTS0040189,5
RTS0040190,7
RTS0040191,6
RTS0040192,5
RTS0040193,4
RTS0040194,4
RTS0040195,11
RTS0040196,8
RTS0040197,3
RTS0040198,5
RTS0040199,5
RTS0040200,8
RTS0040201,31
RTS0040202,9
RTS0040203,16
RTS0040204,7
RTS0040205,13
RTS0040206,13
RTS0040207,3
RTS0040208,6
RTS0040209,13
RTS0040210,22
RTS0040211,9
RTS0040212,3
RTS0040213,2
RTS0040214,6
RTS0040215,3
RTS0040216,4
RTS0040217,3
RTS0040218,8
RTS0040219,5
RTS0040220,2
RTS0040221,13
RTS0040222,6
RTS0040223,8
RTS0040224,11
RTS0040225,6
RTS0040226,8
RTS0040227,2
RTS0040228,5
RTS0040229,7
RTS0040230,13
RTS0040231,1
RTS0040232,4
RTS0040233,1
RTS0040234,3
RTS0040235,8
RTS0040236,13
RTS0040237,21
RTS0040238,20
RTS0040239,20
RTS0040240,14
RTS0040241,5
RTS0040242,9
RTS0040243,14
RTS0040244,4
RTS0040245,7
RTS0040246,10
RTS0040247,7
RTS0040248,11
RTS0040249,8
RTS0040250,9
RTS0040251,50
RTS0040252,18
RTS0040253,26
RTS0040254,19
RTS0040255,17
RTS0040256,6
RTS0040257,4
RTS0040258,3
RTS0040259,5
RTS0040260,3
RTS0040261,4
RTS0040262,6
RTS0040263,7
RTS0040264,2
RTS0040265,4
RTS0040266,6
RTS0040267,4
RTS0040268,4
RTS0040269,3
RTS0040270,8
RTS0040271,12
RTS0040272,11
RTS0040273,8
RTS0040274,5
RTS0040275,7
RTS0040276,1
RTS0040277,5
RTS0040278,29
RTS0040279,19
RTS0040280,7
RTS0040281,5
RTS0040282,4
RTS0040283,3
RTS0040284,11
RTS0040285,7
RTS0040286,10
RTS0040288,9
RTS0040289,2
RTS0040290,5
RTS0040291,8
RTS0040292,5
RTS0040294,3
RTS0040295,5
RTS0040296,7
RTS0040297,8
RTS0040298,5
RTS0040299,7
RTS0040300,3
RTS0040301,3
RTS0040302,3
RTS0040303,6
RTS0040305,12
RTS0040306,10
RTS0040307,3
RTS0040308,3
RTS0040309,2
RTS0040310,3
RTS0040311,8
RTS0040312,16
RTS0040313,9
RTS0040314,16
RTS0040315,38
RTS0040316,3
RTS0040317,8
RTS0040318,1
RTS0040319,7
RTS0040320,7
RTS0040321,18
RTS0040322,15
RTS0040323,12
RTS0040324,19
RTS0040325,6
RTS0040326,4
RTS0040327,7
RTS0040328,12
RTS0040329,8
RTS0040330,9
RTS0040331,3
RTS0040332,3
RTS0040333,10
RTS0040334,4
RTS0040335,3
RTS0040336,11
RTS0040337,15
RTS0040338,8
RTS0040339,13
RTS0040340,5
RTS0040341,7
RTS0040342,3
RTS0040343,14
RTS0040344,11
RTS0040345,9
RTS0040346,5
RTS0040347,4
RTS0040348,2
RTS0040349,13
RTS0040350,6
RTS0040351,10
RTS0040352,4
RTS0040353,4
RTS0040354,1
RTS0040355,6
RTS0040356,8
RTS0040357,7
RTS0040358,6
RTS0040359,6
RTS0040360,5
RTS0040361,5
RTS0040363,1
RTS0040364,2
RTS0040365,4
RTS0040366,61
RTS0040367,43
RTS0040368,74
RTS0040369,36
RTS0040370,64
RTS0040371,9
RTS0040372,10
RTS0040373,8
RTS0040374,2
RTS0040375,8
RTS0040376,31
RTS0040377,30
RTS0040378,17
RTS0040379,25
RTS0040380,18
RTS0040381,6
RTS0040382,10
RTS0040383,4
RTS0040384,9
RTS0040385,5
RTS0040386,20
RTS0040387,16
RTS0040388,31
RTS0040389,27
RTS0040390,10
RTS0040391,21
RTS0040392,17
RTS0040393,6
RTS0040394,27
RTS0040395,18
RTS0040396,53
RTS0040397,25
RTS0040398,29
RTS0040399,38
RTS0040400,37
RTS0040401,4
RTS0040402,5
RTS0040403,4
RTS0040404,8
RTS0040405,3
RTS0040406,7
RTS0040407,5
RTS0040408,8
RTS0040409,7
RTS0040410,6
RTS0040411,27
RTS0040412,5
RTS0040413,19
RTS0040414,31
RTS0040415,24
RTS0040416,26
RTS0040417,4
RTS0040418,6
RTS0040419,59
RTS0040420,32
RTS0040421,11
RTS0040422,49
RTS0040423,24
RTS0040424,15
RTS0040425,7
RTS0040426,7
RTS0040428,28
RTS0040429,13
RTS0040430,15
RTS0040431,5
RTS0040432,5
RTS0040433,2
RTS0040434,5
RTS0040435,11
RTS0040436,31
RTS0040437,52
RTS0040438,100
RTS0040439,69
RTS0040440,63
RTS0040441,17
RTS0040442,16
RTS0040443,5
RTS0040444,8
RTS0040445,19
RTS0040446,13
RTS0040447,13
RTS0040448,18
RTS0040449,27
RTS0040450,8
RTS0040451,7
RTS0040452,6
RTS0040453,8
RTS0040454,9
RTS0040455,14
RTS0040456,5
RTS0040457,7
RTS0040458,3
RTS0040459,4
RTS0040460,12
RTS0040461,5
RTS0040462,4
RTS0040463,7
RTS0040464,9
RTS0040465,4
RTS0040466,7
RTS0040467,2
RTS0040468,3
RTS0040469,5
RTS0040470,4
RTS0040471,9
RTS0040472,2
RTS0040473,4
RTS0040474,6
RTS0040475,5
RTS0040476,3
RTS0040477,7
RTS0040478,2
RTS0040479,5
RTS0040480,2
RTS0040481,12
RTS0040482,16
RTS0040483,7
RTS0040484,19
RTS0040485,14
RTS0040486,14
RTS0040487,2
RTS0040488,8
RTS0040489,7
RTS0040490,4
RTS0040491,2
RTS0040492,5
RTS0040493,5
RTS0040494,5
RTS0040495,1
RTS0040496,7
RTS0040497,3
RTS0040498,7
RTS0040499,6
RTS0040500,4
RTS0040501,13
RTS0040502,11
RTS0040503,5
RTS0040504,5
RTS0040505,3
RTS0040506,4
RTS0040507,4
RTS0040508,2
RTS0040509,5
RTS0040510,6
RTS0040511,5
RTS0040512,7
RTS0040513,4
RTS0040514,4
RTS0040515,9
RTS0040516,6
RTS0040517,10
RTS0040518,6
RTS0040519,4
RTS0040520,3
RTS0040521,4
RTS0040522,6
RTS0040523,1
RTS0040524,3
RTS0040525,5
RTS0040526,4
RTS0040527,7
RTS0040528,4
RTS0040529,6
RTS0040530,6
RTS0040531,8
RTS0040532,7
RTS0040533,10
RTS0040534,6
RTS0040535,7
RTS0040536,11
RTS0040537,38
RTS0040538,13
RTS0040539,15
RTS0040540,20
RTS0040542,3
RTS0040543,4
RTS0040544,5
RTS0040545,4
RTS0040546,8
RTS0040547,4
RTS0040548,4
RTS0040549,3
RTS0040550,4
RTS0040551,3
RTS0040552,3
RTS0040553,4
RTS0040554,5
RTS0040555,4
RTS0040556,2
RTS0040557,1
RTS0040558,5
RTS0040559,3
RTS0040560,5
RTS0040561,2
RTS0040562,4
RTS0040563,5
RTS0040564,8
RTS0040565,6
RTS0040566,4
RTS0040567,1
RTS0040568,3
RTS0040569,3
RTS0040570,6
RTS0040571,3
RTS0040572,10
RTS0040573,11
RTS0040574,11
RTS0040575,9
RTS0040576,13
RTS0040577,13
RTS0040578,7
RTS0040579,7
RTS0040580,9
RTS0040582,1
RTS0040583,6
RTS0040584,7
RTS0040585,7
RTS0040586,8
RTS0040587,4
RTS0040588,5
RTS0040589,6
RTS0040590,11
RTS0040591,4
RTS0040592,4
RTS0040593,1
RTS0040594,6
RTS0040595,5
RTS0040596,9
RTS0040597,5
RTS0040598,9
RTS0040599,6
RTS0040600,9
RTS0040601,7
RTS0040602,6
RTS0040603,5
RTS0040604,11
RTS0040605,7
RTS0040606,1
RTS0040607,6
RTS0040608,6
RTS0040609,3
RTS0040610,12
RTS0040611,2
RTS0040612,4
RTS0040613,5
RTS0040614,7
RTS0040615,5
RTS0040616,9
RTS0040617,6
RTS0040618,2
RTS0040619,7
RTS0040620,4
RTS0040621,3
RTS0040622,6
RTS0040623,3
RTS0040624,4
RTS0040625,8
RTS0040626,7
RTS0040627,7
RTS0040628,3
RTS0040629,5
RTS0040630,7
RTS0040631,6
RTS0040632,6
RTS0040633,7
RTS0040634,12
RTS0040635,2
RTS0040636,10
RTS0040637,4
RTS0040638,9
RTS0040639,6
RTS0040640,8
RTS0040641,20
RTS0040642,43
RTS0040643,38
RTS0040644,36
RTS0040645,50
RTS0040646,2
RTS0040647,2
RTS0040648,5
RTS0040649,3
RTS0040650,7
RTS0040651,18
RTS0040652,1
RTS0040653,2
RTS0040654,14
RTS0040655,5
RTS0040656,8
RTS0040657,9
RTS0040658,6
RTS0040659,9
RTS0040660,3
RTS0040661,5
RTS0040662,2
RTS0040663,3
RTS0040664,2
RTS0040665,1
RTS0040666,5
RTS0040667,2
RTS0040668,1
RTS0040669,4
RTS0040670,5
RTS0040671,2
RTS0040672,8
RTS0040673,3
RTS0040674,4
RTS0040675,8
RTS0040676,31
RTS0040677,8
RTS0040678,63
RTS0040679,32
RTS0040680,114
RTS0040681,9
RTS0040682,10
RTS0040683,33
RTS0040684,31
RTS0040685,11
RTS0040686,5
RTS0040687,6
RTS0040688,3
RTS0040689,3
RTS0040690,1
RTS0040691,3
RTS0040692,5
RTS0040693,8
RTS0040694,6
RTS0040695,4
RTS0040696,1
RTS0040697,6
RTS0040698,3
RTS0040699,5
RTS0040700,2
RTS0040701,9
RTS0040702,40
RTS0040703,51
RTS0040704,57
RTS0040705,64
RTS0040706,5
RTS0040707,6
RTS0040708,4
RTS0040709,7
RTS0040710,4
RTS0040711,4
RTS0040712,4
RTS0040713,4
RTS0040714,3
RTS0040715,3
RTS0040716,6
RTS0040717,4
RTS0040718,2
RTS0040719,3
RTS0040720,4
RTS0040721,3
RTS0040723,6
RTS0040724,4
RTS0040725,8
RTS0040726,16
RTS0040727,23
RTS0040728,13
RTS0040729,21
RTS0040730,9
RTS0040731,10
RTS0040732,10
RTS0040733,7
RTS0040734,7
RTS0040735,12
RTS0040736,80
RTS0040737,68
RTS0040738,81
RTS0040739,71
RTS0040740,61
RTS0040741,7
RTS0040742,4
RTS0040743,6
RTS0040744,1
RTS0040745,6
RTS0040746,18
RTS0040747,10
RTS0040748,4
RTS0040749,10
RTS0040750,3
RTS0040751,6
RTS0040752,14
RTS0040753,14
RTS0040754,5
RTS0040755,6
RTS0040756,7
RTS0040757,3
RTS0040758,5
RTS0040759,3
RTS0040760,5
RTS0040761,7
RTS0040762,7
RTS0040763,10
RTS0040764,18
RTS0040765,13
RTS0040766,5
RTS0040767,7
RTS0040768,3
RTS0040769,9
RTS0040770,2
RTS0040771,8
RTS0040772,9
RTS0040773,5
RTS0040774,2
RTS0040775,3
RTS0040776,9
RTS0040777,3
RTS0040778,7
RTS0040779,11
RTS0040780,6
RTS0040781,8
RTS0040782,23
RTS0040783,3
RTS0040784,15
RTS0040785,7
RTS0040786,4
RTS0040787,7
RTS0040788,4
RTS0040789,8
RTS0040790,5
RTS0040791,7
RTS0040792,6
RTS0040793,3
RTS0040794,6
RTS0040795,2
RTS0040796,9
RTS0040797,5
RTS0040798,6
RTS0040799,4
RTS0040800,6
RTS0040801,12
RTS0040802,11
RTS0040803,12
RTS0040804,6
RTS0040805,7
RTS0040806,8
RTS0040807,8
RTS0040808,7
RTS0040809,2
RTS0040810,5
RTS0040811,6
RTS0040812,5
RTS0040814,5
RTS0040815,7
RTS0040816,4
RTS0040817,7
RTS0040818,14
RTS0040819,9
RTS0040820,17
RTS0040821,20
RTS0040822,16
RTS0040823,6
RTS0040824,14
RTS0040825,19
RTS0040826,10
RTS0040827,10
RTS0040828,7
RTS0040830,6
RTS0040831,8
RTS0040832,5
RTS0040833,2
RTS0040834,2
RTS0040836,33
RTS0040837,17
RTS0040838,40
RTS0040839,19
RTS0040840,17
RTS0040841,6
RTS0040842,18
RTS0040843,30
RTS0040844,16
RTS0040845,11
RTS0040846,10
RTS0040847,10
RTS0040848,13
RTS0040849,13
RTS0040850,9
RTS0040851,5
RTS0040852,11
RTS0040853,5
RTS0040854,10
RTS0040855,8
RTS0040856,7
RTS0040857,3
RTS0040858,3
RTS0040859,5
RTS0040860,2
RTS0040861,12
RTS0040862,4
RTS0040863,4
RTS0040864,5
RTS0040865,5
RTS0040866,23
RTS0040867,7
RTS0040868,20
RTS0040869,74
RTS0040870,25
RTS0040871,3
RTS0040872,1
RTS0040873,6
RTS0040874,13
RTS0040875,4
RTS0040876,6
RTS0040877,3
RTS0040878,4
RTS0040879,6
RTS0040880,6
RTS0040881,13
RTS0040882,10
RTS0040883,3
RTS0040884,5
RTS0040885,14
RTS0040886,67
RTS0040887,80
RTS0040888,55
RTS0040889,128
RTS0040890,45
RTS0040891,12
RTS0040892,27
RTS0040893,9
RTS0040894,15
RTS0040895,16
RTS0040896,2
RTS0040897,4
RTS0040898,5
RTS0040899,1
RTS0040900,10
RTS0040901,35
RTS0040902,15
RTS0040903,4
RTS0040904,36
RTS0040905,20
RTS0040906,24
RTS0040907,16
RTS0040908,26
RTS0040909,13
RTS0040910,13
RTS0040911,18
RTS0040912,19
RTS0040913,19
RTS0040914,12
RTS0040915,14
RTS0040916,3
RTS0040917,5
RTS0040918,11
RTS0040919,8
RTS0040920,6
RTS0040921,11
RTS0040922,10
RTS0040923,13
RTS0040924,7
RTS0040925,6
RTS0040926,5
RTS0040927,4
RTS0040928,2
RTS0040929,3
RTS0040930,3
RTS0040931,9
RTS0040932,4
RTS0040933,10
RTS0040934,6
RTS0040935,10
RTS0040936,7
RTS0040937,15
RTS0040938,8
RTS0040939,10
RTS0040940,5
RTS0040941,3
RTS0040942,8
RTS0040943,4
RTS0040944,9
RTS0040945,4
RTS0040946,23
RTS0040947,28
RTS0040948,41
RTS0040949,16
RTS0040950,24
RTS0040951,3
RTS0040952,4
RTS0040953,2
RTS0040954,3
RTS0040955,5
RTS0040956,11
RTS0040957,13
RTS0040958,2
RTS0040959,6
RTS0040960,5
RTS0040961,4
RTS0040962,5
RTS0040963,3
RTS0040964,6
RTS0040965,9
RTS0040966,5
RTS0040967,7
RTS0040968,9
RTS0040969,3
RTS0040970,5
RTS0040971,4
RTS0040972,2
RTS0040973,9
RTS0040974,8
RTS0040975,3
RTS0040976,4
RTS0040977,8
RTS0040978,4
RTS0040979,5
RTS0040980,8
RTS0040981,9
RTS0040982,1
RTS0040983,9
RTS0040984,9
RTS0040985,5
RTS0040986,1
RTS0040987,11
RTS0040988,5
RTS0040989,3
RTS0040990,6
RTS0040991,20
RTS0040992,10
RTS0040993,10
RTS0040994,13
RTS0040995,7
RTS0040996,8
RTS0040997,17
RTS0040998,2
RTS0040999,12
RTS0041000,10
RTS0041001,7
RTS0041002,11
RTS0041003,11
RTS0041004,11
RTS0041005,8
RTS0041006,6
RTS0041007,4
RTS0041008,6
RTS0041009,7
RTS0041010,7
RTS0041011,7
RTS0041012,7
RTS0041013,3
RTS0041014,3
RTS0041015,5
RTS0041016,6
RTS0041017,6
RTS0041018,13
RTS0041019,4
RTS0041020,2
RTS0041021,6
RTS0041022,5
RTS0041023,7
RTS0041024,5
RTS0041025,12
RTS0041026,7
RTS0041027,6
RTS0041028,4
RTS0041029,7
RTS0041030,7
RTS0041031,6
RTS0041032,15
RTS0041033,12
RTS0041034,9
RTS0041035,10
RTS0041036,9
RTS0041037,4
RTS0041038,6
RTS0041039,4
RTS0041040,9
RTS0041041,5
RTS0041042,8
RTS0041043,4
RTS0041044,3
RTS0041045,10
RTS0041046,19
RTS0041047,30
RTS0041048,8
RTS0041049,64
RTS0041050,39
RTS0041051,9
RTS0041052,7
RTS0041053,9
RTS0041054,10
RTS0041055,2
RTS0041056,6
RTS0041057,6
RTS0041058,12
RTS0041059,5
RTS0041060,8
RTS0041061,7
RTS0041062,5
RTS0041063,13
RTS0041066,8
RTS0041067,9
RTS0041068,4
RTS0041069,8
RTS0041070,13
RTS0041071,6
RTS0041072,14
RTS0041073,5
RTS0041074,6
RTS0041075,8
RTS0041076,9
RTS0041077,10
RTS0041078,10
RTS0041079,5
RTS0041080,11
RTS0041081,4
RTS0041082,7
RTS0041083,7
RTS0041084,7
RTS0041085,6
RTS0041086,4
RTS0041087,5
RTS0041088,8
RTS0041089,7
RTS0041090,6
RTS0041091,5
RTS0041092,7
RTS0041093,10
RTS0041094,6
RTS0041095,5
RTS0041096,4
RTS0041097,4
RTS0041098,7
RTS0041099,3
RTS0041100,3
RTS0041101,6
RTS0041102,5
RTS0041103,6
RTS0041104,8
RTS0041105,7
RTS0041106,27
RTS0041107,79
RTS0041108,47
RTS0041109,19
RTS0041110,15
RTS0041111,16
RTS0041112,11
RTS0041113,2
RTS0041114,18
RTS0041115,11
RTS0041116,6
RTS0041117,6
RTS0041118,20
RTS0041119,7
RTS0041120,9
RTS0041121,13
RTS0041122,12
RTS0041123,10
RTS0041124,3
RTS0041125,5
RTS0041126,13
RTS0041127,20
RTS0041128,16
RTS0041129,6
RTS0041130,11
RTS0041131,9
RTS0041132,19
RTS0041133,8
RTS0041134,9
RTS0041135,12
RTS0041136,8
RTS0041137,3
RTS0041138,9
RTS0041139,6
RTS0041140,6
RTS0041141,16
RTS0041142,11
RTS0041143,4
RTS0041144,3
RTS0041145,4
RTS0041146,4
RTS0041147,6
RTS0041148,5
RTS0041149,11
RTS0041150,7
RTS0041151,7
RTS0041152,6
RTS0041153,2
RTS0041154,6
RTS0041155,5
RTS0041156,15
RTS0041157,7
RTS0041158,8
RTS0041159,7
RTS0041160,7
RTS0041161,7
RTS0041162,5
RTS0041163,12
RTS0041164,6
RTS0041165,4
RTS0041166,4
RTS0041167,3
RTS0041168,8
RTS0041169,4
RTS0041170,7
RTS0041171,7
RTS0041172,3
RTS0041173,10
RTS0041174,8
RTS0041175,4
RTS0041176,7
RTS0041177,6
RTS0041178,12
RTS0041179,10
RTS0041180,6
RTS0041181,5
RTS0041182,4
RTS0041183,4
RTS0041184,8
RTS0041185,6
RTS0041186,5
RTS0041187,2
RTS0041188,3
RTS0041189,2
RTS0041190,4
RTS0041191,17
RTS0041192,15
RTS0041193,13
RTS0041194,3
RTS0041195,7
RTS0041196,4
RTS0041197,6
RTS0041198,8
RTS0041199,1
RTS0041200,7
RTS0041201,3
RTS0041202,4
RTS0041203,6
RTS0041205,2
RTS0041206,13
RTS0041207,42
RTS0041208,11
RTS0041209,43
RTS0041210,18
RTS0041211,10
RTS0041212,18
RTS0041213,7
RTS0041214,7
RTS0041215,6
RTS0041216,1
RTS0041217,6
RTS0041218,5
RTS0041219,3
RTS0041220,5
RTS0041221,3
RTS0041222,2
RTS0041223,5
RTS0041224,6
RTS0041225,9
RTS0041226,13
RTS0041227,3
RTS0041228,7
RTS0041229,4
RTS0041230,9
RTS0041231,14
RTS0041232,22
RTS0041233,38
RTS0041234,35
RTS0041235,17
RTS0041236,5
RTS0041237,4
RTS0041238,2
RTS0041239,3
RTS0041240,1
RTS0041241,12
RTS0041242,6
RTS0041243,5
RTS0041244,3
RTS0041246,7
RTS0041247,10
RTS0041248,5
RTS0041249,5
RTS0041250,5
RTS0041251,7
RTS0041252,5
RTS0041253,9
RTS0041254,5
RTS0041255,9
RTS0041256,4
RTS0041257,6
RTS0041258,4
RTS0041259,3
RTS0041260,7
RTS0041261,14
RTS0041262,5
RTS0041263,10
RTS0041265,6
RTS0041266,9
RTS0041267,3
RTS0041268,7
RTS0041269,8
RTS0041270,4
RTS0041271,8
RTS0041272,10
RTS0041273,10
RTS0041274,5
RTS0041275,16
RTS0041276,10
RTS0041277,7
RTS0041278,8
RTS0041279,4
RTS0041280,5
RTS0041281,2
RTS0041282,5
RTS0041283,4
RTS0041284,4
RTS0041285,3
RTS0041286,4
RTS0041287,1
RTS0041288,8
RTS0041289,7
RTS0041290,1
RTS0041291,6
RTS0041292,4
RTS0041293,3
RTS0041294,1
RTS0041295,4
RTS0041296,7
RTS0041297,4
RTS0041298,9
RTS0041299,3
RTS0041300,8
RTS0041301,3
RTS0041302,6
RTS0041303,7
RTS0041304,14
RTS0041305,4
RTS0041306,9
RTS0041307,4
RTS0041308,5
RTS0041309,10
RTS0041310,4
RTS0041311,3
RTS0041312,8
RTS0041313,3
RTS0041314,14
RTS0041315,6
RTS0041316,2
RTS0041317,7
RTS0041318,4
RTS0041319,6
RTS0041320,2
RTS0041321,6
RTS0041322,3
RTS0041323,5
RTS0041324,9
RTS0041325,9
RTS0041326,6
RTS0041327,7
RTS0041328,7
RTS0041329,4
RTS0041330,4
RTS0041331,5
RTS0041332,6
RTS0041333,10
RTS0041334,7
RTS0041335,7
RTS0041346,10
RTS0041347,7
RTS0041348,12
RTS0041349,18
RTS0041350,26
RTS0041351,5
RTS0041352,3
RTS0041353,4
RTS0041354,6
RTS0041355,5
RTS0041356,9
RTS0041357,5
RTS0041358,8
RTS0041359,12
RTS0041360,6
RTS0041361,7
RTS0041362,6
RTS0041363,6
RTS0041364,5
RTS0041365,5
RTS0041366,6
RTS0041367,3
RTS0041368,8
RTS0041369,4
RTS0041370,3
RTS0041371,9
RTS0041372,7
RTS0041373,2
RTS0041374,5
RTS0041375,8
RTS0041376,9
RTS0041377,7
RTS0041378,2
RTS0041379,3
RTS0041380,4
RTS0041381,3
RTS0041382,10
RTS0041383,6
RTS0041384,6
RTS0041385,10
RTS0041386,6
RTS0041387,9
RTS0041388,5
RTS0041389,4
RTS0041390,3
RTS0041391,8
RTS0041392,5
RTS0041393,5
RTS0041394,6
RTS0041395,1
RTS0041396,5
RTS0041397,6
RTS0041398,5
RTS0041399,4
RTS0041400,6
RTS0041401,7
RTS0041402,2
RTS0041403,1
RTS0041404,6
RTS0041405,3
RTS0041406,5
RTS0041407,10
RTS0041408,1
RTS0041409,2
RTS0041410,5
RTS0041411,3
RTS0041412,4
RTS0041413,8
RTS0041414,11
RTS0041415,5
RTS0041416,3
RTS0041417,2
RTS0041418,8
RTS0041419,5
RTS0041420,9
RTS0041421,2
RTS0041422,3
RTS0041423,5
RTS0041424,1
RTS0041425,7
RTS0041426,8
RTS0041427,7
RTS0041428,4
RTS0041429,5
RTS0041430,3
RTS0041431,7
RTS0041432,4
RTS0041433,6
RTS0041434,5
RTS0041435,6
RTS0041436,5
RTS0041437,1
RTS0041438,1
RTS0041439,2
RTS0041440,5
RTS0041441,3
RTS0041442,3
RTS0041443,9
RTS0041444,4
RTS0041445,2
RTS0041446,3
RTS0041447,4
RTS0041448,8
RTS0041449,2
RTS0041450,3
RTS0041451,2
RTS0041452,6
RTS0041453,7
RTS0041454,4
RTS0041455,3
RTS0041456,7
RTS0041457,8
RTS0041458,5
RTS0041459,16
RTS0041460,8
RTS0041461,3
RTS0041462,10
RTS0041463,6
RTS0041464,9
RTS0041465,2
RTS0041466,5
RTS0041467,6
RTS0041468,7
RTS0041469,9
RTS0041470,18
RTS0041471,4
RTS0041472,5
RTS0041473,4
RTS0041474,6
RTS0041475,2
RTS0041476,4
RTS0041477,2
RTS0041478,3
RTS0041479,4
RTS0041480,5
RTS0041481,4
RTS0041482,4
RTS0041483,5
RTS0041484,4
RTS0041485,2
RTS0041486,12
RTS0041487,7
RTS0041488,9
RTS0041489,8
RTS0041490,8
RTS0041491,7
RTS0041492,5
RTS0041493,5
RTS0041494,3
RTS0041495,2
RTS0041496,59
RTS0041497,30
RTS0041498,46
RTS0041499,90
RTS0041500,32
RTS0041501,9
RTS0041502,6
RTS0041503,5
RTS0041504,8
RTS0041505,8
RTS0041506,9
RTS0041507,5
RTS0041508,4
RTS0041509,4
RTS0041510,3
RTS0041511,4
RTS0041512,7
RTS0041513,3
RTS0041514,4
RTS0041515,2
RTS0041516,7
RTS0041517,6
RTS0041518,5
RTS0041519,5
RTS0041520,3
RTS0041521,2
RTS0041522,6
RTS0041523,5
RTS0041524,4
RTS0041525,2
RTS0041526,19
RTS0041527,57
RTS0041528,44
RTS0041529,7
RTS0041530,43
RTS0041531,2
RTS0041532,1
RTS0041533,2
RTS0041534,6
RTS0041535,6
RTS0041536,6
RTS0041537,1
RTS0041538,5
RTS0041540,5
RTS0041541,4
RTS0041542,7
RTS0041543,8
RTS0041544,7
RTS0041545,2
RTS0041546,10
RTS0041547,13
RTS0041548,13
RTS0041549,5
RTS0041550,9
RTS0041551,7
RTS0041552,6
RTS0041553,6
RTS0041554,3
RTS0041555,7
RTS0041556,10
RTS0041557,1
RTS0041558,5
RTS0041559,3
RTS0041560,2
RTS0041561,12
RTS0041562,10
RTS0041563,9
RTS0041564,7
RTS0041565,16
RTS0041566,13
RTS0041567,23
RTS0041568,26
RTS0041569,2
RTS0041570,10
RTS0041571,5
RTS0041572,4
RTS0041573,6
RTS0041574,13
RTS0041575,6
RTS0041576,6
RTS0041577,7
RTS0041578,8
RTS0041579,9
RTS0041580,10
RTS0041581,28
RTS0041582,21
RTS0041583,8
RTS0041584,33
RTS0041585,19
RTS0041586,6
RTS0041587,3
RTS0041588,2
RTS0041589,4
RTS0041590,3
RTS0041591,3
RTS0041592,5
RTS0041593,5
RTS0041594,4
RTS0041595,3
RTS0041596,7
RTS0041597,6
RTS0041598,10
RTS0041599,4
RTS0041600,7
RTS0041601,9
RTS0041602,3
RTS0041603,4
RTS0041604,6
RTS0041605,7
RTS0041606,1
RTS0041607,7
RTS0041608,6
RTS0041609,5
RTS0041610,5
RTS0041611,8
RTS0041612,3
RTS0041613,7
RTS0041614,2
RTS0041615,8
RTS0041616,10
RTS0041617,4
RTS0041618,5
RTS0041619,6
RTS0041620,8
RTS0041621,6
RTS0041622,4
RTS0041623,7
RTS0041624,5
RTS0041625,5
RTS0041626,10
RTS0041627,5
RTS0041628,9
RTS0041629,3
RTS0041630,8
RTS0041631,7
RTS0041632,3
RTS0041633,6
RTS0041634,9
RTS0041635,8
RTS0041636,12
RTS0041637,9
RTS0041638,6
RTS0041639,10
RTS0041640,11
RTS0041641,9
RTS0041642,4
RTS0041643,2
RTS0041644,3
RTS0041645,6
RTS0041646,4
RTS0041647,7
RTS0041648,7
RTS0041649,4
RTS0041650,11
RTS0041651,14
RTS0041652,4
RTS0041653,8
RTS0041654,9
RTS0041655,4
RTS0041656,7
RTS0041657,10
RTS0041658,11
RTS0041659,5
RTS0041660,5
RTS0041661,21
RTS0041662,13
RTS0041663,9
RTS0041664,4
RTS0041665,10
RTS0041666,4
RTS0041667,5
RTS0041668,1
RTS0041669,8
RTS0041670,6
RTS0041671,4
RTS0041672,5
RTS0041673,4
RTS0041674,4
RTS0041675,4
RTS0041676,13
RTS0041677,11
RTS0041678,5
RTS0041679,16
RTS0041680,25
RTS0041681,1
RTS0041682,6
RTS0041683,3
RTS0041684,6
RTS0041685,5
RTS0041686,8
RTS0041687,1
RTS0041688,7
RTS0041689,2
RTS0041690,14
RTS0041691,12
RTS0041692,3
RTS0041693,10
RTS0041694,3
RTS0041695,2
RTS0041696,4
RTS0041697,7
RTS0041698,5
RTS0041699,2
RTS0041700,3
RTS0041701,15
RTS0041702,10
RTS0041703,16
RTS0041704,6
RTS0041705,27
RTS0041706,6
RTS0041707,8
RTS0041708,8
RTS0041709,5
RTS0041710,7
RTS0041711,4
RTS0041712,3
RTS0041713,3
RTS0041714,5
RTS0041715,2
RTS0041716,94
RTS0041717,43
RTS0041718,47
RTS0041719,64
RTS0041720,81
RTS0041721,4
RTS0041722,5
RTS0041723,3
RTS0041724,3
RTS0041725,2
RTS0041726,4
RTS0041727,9
RTS0041728,6
RTS0041729,6
RTS0041730,5
RTS0041731,7
RTS0041732,7
RTS0041733,8
RTS0041734,3
RTS0041735,6
RTS0041736,4
RTS0041737,5
RTS0041738,4
RTS0041739,6
RTS0041740,5
RTS0041741,3
RTS0041742,4
RTS0041743,7
RTS0041744,5
RTS0041745,6
RTS0041746,6
RTS0041747,16
RTS0041748,6
RTS0041749,9
RTS0041750,11
RTS0041751,4
RTS0041752,1
RTS0041753,4
RTS0041754,6
RTS0041755,3
RTS0041756,18
RTS0041757,8
RTS0041758,16
RTS0041759,14
RTS0041760,6
RTS0041761,2
RTS0041762,4
RTS0041763,2
RTS0041764,8
RTS0041765,3
RTS0041766,6
RTS0041767,2
RTS0041768,5
RTS0041769,2
RTS0041770,5
RTS0041771,2
RTS0041772,2
RTS0041773,8
RTS0041774,2
RTS0041775,1
RTS0041776,13
RTS0041777,7
RTS0041778,5
RTS0041779,5
RTS0041780,4
RTS0041781,7
RTS0041782,3
RTS0041783,4
RTS0041784,4
RTS0041785,9
RTS0041786,7
RTS0041787,14
RTS0041788,6
RTS0041789,7
RTS0041790,7
RTS0041791,8
RTS0041793,4
RTS0041794,3
RTS0041795,5
RTS0041796,6
RTS0041797,14
RTS0041798,10
RTS0041799,10
RTS0041800,4
RTS0041801,4
RTS0041802,22
RTS0041803,23
RTS0041804,26
RTS0041805,8
RTS0041806,6
RTS0041807,3
RTS0041808,4
RTS0041809,6
RTS0041810,10
RTS0041811,16
RTS0041812,11
RTS0041813,11
RTS0041814,7
RTS0041815,6
RTS0041816,5
RTS0041817,10
RTS0041818,5
RTS0041819,4
RTS0041820,5
RTS0041821,9
RTS0041822,9
RTS0041823,5
RTS0041824,8
RTS0041825,1
RTS0041826,9
RTS0041827,10
RTS0041828,13
RTS0041829,4
RTS0041830,3
RTS0041831,3
RTS0041832,8
RTS0041833,13
RTS0041834,4
RTS0041835,9
RTS0041836,11
RTS0041837,10
RTS0041838,2
RTS0041839,11
RTS0041840,6
RTS0041841,5
RTS0041842,3
RTS0041843,2
RTS0041844,4
RTS0041845,3
RTS0041846,4
RTS0041847,7
RTS0041848,6
RTS0041849,5
RTS0041850,6
RTS0041851,6
RTS0041852,6
RTS0041853,5
RTS0041854,7
RTS0041855,4
RTS0041856,10
RTS0041857,5
RTS0041858,5
RTS0041859,1
RTS0041860,3
RTS0041861,5
RTS0041862,8
RTS0041863,3
RTS0041864,7
RTS0041865,7
RTS0041866,9
RTS0041867,10
RTS0041868,9
RTS0041869,3
RTS0041870,4
RTS0041871,5
RTS0041872,3
RTS0041873,6
RTS0041874,5
RTS0041875,2
RTS0041876,14
RTS0041877,12
RTS0041878,8
RTS0041879,21
RTS0041880,27
RTS0041881,11
RTS0041882,4
RTS0041883,7
RTS0041884,1
RTS0041885,2
RTS0041886,15
RTS0041887,43
RTS0041888,24
RTS0041889,13
RTS0041890,27
RTS0041891,31
RTS0041892,32
RTS0041893,17
RTS0041894,12
RTS0041895,28
RTS0041896,8
RTS0041898,13
RTS0041899,13
RTS0041900,10
RTS0041901,7
RTS0041902,4
RTS0041903,15
RTS0041904,12
RTS0041905,7
RTS0041906,102
RTS0041907,4
RTS0041908,43
RTS0041909,1
RTS0041910,20
RTS0041911,2
RTS0041912,3
RTS0041913,5
RTS0041914,4
RTS0041915,3
RTS0041916,24
RTS0041917,69
RTS0041918,59
RTS0041919,189
RTS0041920,107
RTS0041922,7
RTS0041923,4
RTS0041924,4
RTS0041925,3
RTS0041926,5
RTS0041927,4
RTS0041928,8
RTS0041929,3
RTS0041930,13
RTS0041931,7
RTS0041932,7
RTS0041933,5
RTS0041934,7
RTS0041935,5
RTS0041936,6
RTS0041937,6
RTS0041938,6
RTS0041939,7
RTS0041940,6
RTS0041941,2
RTS0041942,9
RTS0041943,6
RTS0041944,1
RTS0041945,5
RTS0041946,9
RTS0041947,10
RTS0041948,8
RTS0041949,14
RTS0041950,6
RTS0041951,12
RTS0041952,23
RTS0041953,14
RTS0041954,14
RTS0041955,29
RTS0041956,6
RTS0041957,4
RTS0041958,2
RTS0041959,4
RTS0041960,8
RTS0041961,6
RTS0041962,5
RTS0041963,5
RTS0041964,4
RTS0041965,6
RTS0041966,21
RTS0041967,13
RTS0041968,5
RTS0041969,5
RTS0041971,8
RTS0041972,9
RTS0041973,3
RTS0041974,4
RTS0041975,3
RTS0041976,3
RTS0041977,12
RTS0041978,12
RTS0041979,7
RTS0041980,15
RTS0041981,7
RTS0041982,6
RTS0041983,8
RTS0041984,5
RTS0041985,4
RTS0041986,4
RTS0041987,19
RTS0041988,6
RTS0041989,4
RTS0041990,9
RTS0041991,5
RTS0041992,10
RTS0041993,4
RTS0041994,9
RTS0041995,9
RTS0041996,1
RTS0041997,4
RTS0041998,3
RTS0041999,7
RTS0042000,5
RTS0042001,3
RTS0042002,5
RTS0042003,2
RTS0042004,3
RTS0042005,5
RTS0042006,5
RTS0042007,3
RTS0042008,4
RTS0042009,7
RTS0042010,8
RTS0042011,9
RTS0042012,17
RTS0042013,13
RTS0042014,5
RTS0042015,11
RTS0042016,2
RTS0042017,1
RTS0042018,8
RTS0042019,6
RTS0042020,3
RTS0042021,19
RTS0042022,7
RTS0042023,23
RTS0042024,22
RTS0042025,21
RTS0042026,5
RTS0042027,7
RTS0042028,6
RTS0042029,6
RTS0042030,8
RTS0042031,10
RTS0042032,6
RTS0042033,4
RTS0042034,5
RTS0042036,12
RTS0042037,17
RTS0042038,16
RTS0042039,7
RTS0042040,9
RTS0042041,11
RTS0042042,4
RTS0042043,2
RTS0042044,19
RTS0042045,6
RTS0042046,20
RTS0042047,18
RTS0042048,5
RTS0042049,14
RTS0042050,10
RTS0042051,12
RTS0042052,31
RTS0042053,18
RTS0042054,13
RTS0042055,6
RTS0042056,13
RTS0042057,8
RTS0042058,13
RTS0042059,14
RTS0042060,11
RTS0042061,6
RTS0042062,26
RTS0042063,26
RTS0042064,19
RTS0042065,27
RTS0042066,10
RTS0042067,9
RTS0042068,10
RTS0042069,7
RTS0042071,8
RTS0042072,3
RTS0042073,4
RTS0042074,6
RTS0042075,7
RTS0042076,4
RTS0042077,3
RTS0042078,6
RTS0042079,9
RTS0042080,8
RTS0042081,10
RTS0042082,11
RTS0042083,9
RTS0042084,13
RTS0042085,8
RTS0042086,1
RTS0042087,7
RTS0042088,1
RTS0042089,2
RTS0042090,3
RTS0042091,10
RTS0042092,12
RTS0042093,10
RTS0042094,7
RTS0042095,8
RTS0042096,10
RTS0042097,10
RTS0042098,7
RTS0042099,6
RTS0042100,10
RTS0042101,5
RTS0042102,1
RTS0042103,3
RTS0042104,5
RTS0042105,8
RTS0042106,8
RTS0042107,3
RTS0042108,5
RTS0042109,6
RTS0042110,4
RTS0042111,3
RTS0042112,14
RTS0042113,13
RTS0042114,8
RTS0042115,13
RTS0042116,4
RTS0042117,4
RTS0042118,5
RTS0042119,6
RTS0042120,4
RTS0042121,13
RTS0042122,4
RTS0042123,5
RTS0042124,5
RTS0042125,7
RTS0042126,4
RTS0042127,6
RTS0042128,6
RTS0042129,9
RTS0042130,8
RTS0042131,16
RTS0042132,7
RTS0042133,4
RTS0042134,4
RTS0042135,4
RTS0042136,4
RTS0042137,3
RTS0042138,3
RTS0042139,7
RTS0042140,5
RTS0042141,5
RTS0042142,4
RTS0042143,3
RTS0042144,1
RTS0042145,4
RTS0042146,10
RTS0042147,4
RTS0042148,8
RTS0042149,5
RTS0042150,13
RTS0042151,4
RTS0042152,4
RTS0042153,8
RTS0042154,8
RTS0042155,5
RTS0042156,6
RTS0042157,6
RTS0042158,2
RTS0042159,4
RTS0042160,7
RTS0042161,2
RTS0042162,3
RTS0042163,7
RTS0042164,8
RTS0042165,4
RTS0042166,6
RTS0042167,3
RTS0042168,9
RTS0042169,6
RTS0042170,6
RTS0042171,8
RTS0042172,4
RTS0042173,4
RTS0042174,5
RTS0042175,6
RTS0042176,2
RTS0042177,6
RTS0042178,7
RTS0042179,6
RTS0042180,5
RTS0042181,5
RTS0042182,7
RTS0042183,1
RTS0042184,12
RTS0042185,2
RTS0042186,7
RTS0042187,5
RTS0042188,5
RTS0042189,5
RTS0042190,5
RTS0042191,17
RTS0042192,21
RTS0042193,13
RTS0042194,31
RTS0042195,16
RTS0042196,3
RTS0042197,5
RTS0042198,3
RTS0042199,5
RTS0042200,4
RTS0042201,5
RTS0042202,3
RTS0042203,6
RTS0042204,2
RTS0042205,5
RTS0042206,4
RTS0042207,7
RTS0042208,4
RTS0042209,6
RTS0042210,2
RTS0042211,1
RTS0042212,6
RTS0042213,3
RTS0042214,2
RTS0042215,1
RTS0042216,8
RTS0042217,6
RTS0042218,2
RTS0042219,4
RTS0042220,3
RTS0042221,2
RTS0042222,7
RTS0042223,4
RTS0042224,4
RTS0042225,2
RTS0042226,13
RTS0042227,1
RTS0042228,7
RTS0042229,10
RTS0042230,7
RTS0042231,12
RTS0042232,24
RTS0042233,28
RTS0042234,15
RTS0042235,17
RTS0042236,28
RTS0042237,19
RTS0042238,31
RTS0042239,4
RTS0042240,32
RTS0042241,7
RTS0042242,2
RTS0042244,11
RTS0042245,6
RTS0042246,30
RTS0042247,48
RTS0042248,103
RTS0042249,18
RTS0042250,45
RTS0042251,6
RTS0042252,8
RTS0042253,7
RTS0042254,2
RTS0042255,3
RTS0042256,4
RTS0042257,6
RTS0042258,13
RTS0042259,7
RTS0042260,9
RTS0042261,20
RTS0042262,11
RTS0042263,17
RTS0042264,15
RTS0042265,9
RTS0042266,3
RTS0042267,7
RTS0042268,2
RTS0042269,2
RTS0042270,2
RTS0042271,2
RTS0042272,2
RTS0042273,4
RTS0042274,6
RTS0042275,6
RTS0042276,17
RTS0042277,15
RTS0042278,9
RTS0042279,10
RTS0042280,5
RTS0042281,3
RTS0042282,1
RTS0042283,8
RTS0042284,1
RTS0042285,1
RTS0042286,3
RTS0042287,61
RTS0042288,31
RTS0042289,50
RTS0042290,55
RTS0042291,26
RTS0042292,49
RTS0042293,17
RTS0042294,5
RTS0042295,19
RTS0042296,5
RTS0042297,7
RTS0042298,3
RTS0042299,3
RTS0042300,5
RTS0042301,5
RTS0042302,4
RTS0042303,6
RTS0042304,7
RTS0042305,4
RTS0042306,11
RTS0042307,33
RTS0042308,20
RTS0042309,34
RTS0042310,34
RTS0042311,1
RTS0042312,8
RTS0042313,7
RTS0042314,4
RTS0042315,5
RTS0042316,8
RTS0042317,5
RTS0042318,2
RTS0042319,6
RTS0042320,8
RTS0042321,13
RTS0042322,5
RTS0042323,13
RTS0042324,11
RTS0042325,7
RTS0042326,9
RTS0042327,5
RTS0042328,5
RTS0042329,6
RTS0042330,9
RTS0042331,9
RTS0042332,10
RTS0042333,6
RTS0042334,8
RTS0042335,6
RTS0042336,5
RTS0042337,14
RTS0042338,6
RTS0042339,7
RTS0042340,10
RTS0042341,8
RTS0042342,8
RTS0042343,13
RTS0042344,11
RTS0042345,5
RTS0042346,10
RTS0042347,7
RTS0042348,5
RTS0042349,6
RTS0042350,4
RTS0042351,6
RTS0042352,12
RTS0042353,6
RTS0042354,4
RTS0042355,1
RTS0042356,6
RTS0042357,5
RTS0042358,5
RTS0042359,4
RTS0042360,6
RTS0042361,5
RTS0042362,9
RTS0042363,22
RTS0042364,3
RTS0042365,9
RTS0042366,2
RTS0042367,6
RTS0042368,5
RTS0042369,5
RTS0042370,8
RTS0042371,6
RTS0042372,5
RTS0042373,4
RTS0042374,9
RTS0042375,5
RTS0042376,6
RTS0042377,1
RTS0042378,2
RTS0042379,6
RTS0042380,4
RTS0042381,1
RTS0042382,5
RTS0042383,6
RTS0042384,8
RTS0042385,12
RTS0042386,9
RTS0042387,4
RTS0042388,5
RTS0042389,6
RTS0042390,6
RTS0042391,7
RTS0042392,3
RTS0042393,4
RTS0042394,4
RTS0042395,5
RTS0042396,2
RTS0042397,2
RTS0042398,5
RTS0042399,4
RTS0042400,4
RTS0042401,6
RTS0042402,10
RTS0042403,4
RTS0042404,4
RTS0042405,5
RTS0042406,9
RTS0042407,4
RTS0042408,9
RTS0042409,3
RTS0042410,5
RTS0042411,14
RTS0042412,6
RTS0042413,16
RTS0042414,26
RTS0042415,17
RTS0042416,19
RTS0042417,24
RTS0042418,22
RTS0042419,19
RTS0042420,12
RTS0042421,9
RTS0042422,4
RTS0042423,7
RTS0042424,9
RTS0042425,7
RTS0042426,1
RTS0042427,5
RTS0042428,8
RTS0042429,9
RTS0042430,2
RTS0042431,5
RTS0042432,5
RTS0042433,6
RTS0042434,6
RTS0042435,5
RTS0042436,19
RTS0042437,10
RTS0042438,11
RTS0042439,31
RTS0042440,11
RTS0042441,18
RTS0042442,26
RTS0042443,9
RTS0042444,7
RTS0042445,7
RTS0042446,3
RTS0042447,7
RTS0042448,10
RTS0042449,6
RTS0042450,3
RTS0042451,4
RTS0042452,3
RTS0042453,6
RTS0042454,2
RTS0042455,7
RTS0042456,4
RTS0042457,4
RTS0042458,9
RTS0042460,7
RTS0042461,25
RTS0042462,13
RTS0042463,19
RTS0042464,17
RTS0042465,18
RTS0042466,7
RTS0042467,9
RTS0042468,9
RTS0042469,15
RTS0042470,8
RTS0042471,49
RTS0042472,41
RTS0042473,68
RTS0042474,24
RTS0042475,92
RTS0042476,8
RTS0042477,7
RTS0042478,4
RTS0042479,4
RTS0042480,2
RTS0042481,5
RTS0042482,9
RTS0042483,29
RTS0042484,16
RTS0042485,11
RTS0042486,5
RTS0042487,5
RTS0042488,3
RTS0042489,2
RTS0042490,4
RTS0042491,3
RTS0042492,8
RTS0042493,6
RTS0042494,7
RTS0042495,8
RTS0042496,8
RTS0042497,8
RTS0042498,4
RTS0042499,8
RTS0042500,5
RTS0042501,3
RTS0042502,4
RTS0042503,7
RTS0042504,4
RTS0042505,3
RTS0042506,4
RTS0042507,5
RTS0042508,6
RTS0042509,5
RTS0042510,1
RTS0042515,6
RTS0042522,2
RTS0042526,4
RTS0042527,6
RTS0042528,3
RTS0042529,3
RTS0042530,5
RTS0042531,2
RTS0042532,2
RTS0042533,4
RTS0042534,5
RTS0042535,3
RTS0042536,6
RTS0042537,6
RTS0042538,6
RTS0042539,7
RTS0042540,9
RTS0042541,3
RTS0042542,5
RTS0042543,4
RTS0042544,4
RTS0042545,4
RTS0042546,2
RTS0042547,5
RTS0042548,7
RTS0042549,3
RTS0042550,3
RTS0042551,5
RTS0042552,2
RTS0042553,5
RTS0042554,8
RTS0042555,4
RTS0042556,7
RTS0042557,9
RTS0042558,2
RTS0042559,14
RTS0042560,12
RTS0042561,1
RTS0042562,7
RTS0042563,4
RTS0042564,4
RTS0042565,6
RTS0042566,14
RTS0042567,10
RTS0042568,16
RTS0042569,11
RTS0042570,4
RTS0042571,17
RTS0042572,14
RTS0042573,19
RTS0042574,16
RTS0042575,11
RTS0042576,8
RTS0042577,8
RTS0042578,9
RTS0042579,12
RTS0042580,4
RTS0042581,12
RTS0042582,7
RTS0042583,20
RTS0042584,7
RTS0042585,4
RTS0042586,7
RTS0042587,3
RTS0042588,5
RTS0042589,1
RTS0042590,5
RTS0042591,3
RTS0042592,7
RTS0042593,5
RTS0042594,5
RTS0042595,4
RTS0042596,9
RTS0042597,6
RTS0042598,17
RTS0042599,11
RTS0042600,3
RTS0042601,4
RTS0042602,3
RTS0042603,5
RTS0042604,7
RTS0042605,6
RTS0042606,6
RTS0042607,3
RTS0042608,8
RTS0042609,1
RTS0042610,4
RTS0042611,9
RTS0042612,7
RTS0042613,4
RTS0042614,9
RTS0042615,8
RTS0042616,5
RTS0042617,6
RTS0042618,4
RTS0042619,4
RTS0042620,7
RTS0042621,6
RTS0042622,1
RTS0042623,5
RTS0042624,3
RTS0042625,2
RTS0042626,1
RTS0042627,8
RTS0042628,5
RTS0042629,4
RTS0042630,2
RTS0042631,3
RTS0042633,3
RTS0042634,8
RTS0042635,5
RTS0042636,12
RTS0042637,22
RTS0042638,29
RTS0042639,19
RTS0042640,11
RTS0042641,5
RTS0042642,6
RTS0042643,2
RTS0042644,4
RTS0042645,5
RTS0042646,3
RTS0042647,5
RTS0042648,11
RTS0042649,5
RTS0042650,5
RTS0042651,2
RTS0042652,5
RTS0042653,3
RTS0042654,4
RTS0042655,1
RTS0042656,36
RTS0042657,22
RTS0042658,15
RTS0042659,15
RTS0042660,10
RTS0042661,1
RTS0042662,4
RTS0042663,4
RTS0042664,3
RTS0042665,2
RTS0042666,5
RTS0042667,7
RTS0042668,5
RTS0042669,8
RTS0042670,3
RTS0042671,21
RTS0042672,13
RTS0042673,31
RTS0042674,23
RTS0042675,39
RTS0042676,10
RTS0042678,3
RTS0042679,5
RTS0042680,5
RTS0042681,17
RTS0042682,8
RTS0042683,18
RTS0042684,6
RTS0042685,14
RTS0042686,16
RTS0042687,7
RTS0042688,3
RTS0042689,9
RTS0042690,7
RTS0042691,4
RTS0042692,6
RTS0042693,3
RTS0042695,6
RTS0042696,4
RTS0042697,4
RTS0042698,2
RTS0042699,2
RTS0042700,2
RTS0042701,5
RTS0042702,8
RTS0042703,1
RTS0042704,3
RTS0042705,4
RTS0042706,14
RTS0042707,9
RTS0042708,10
RTS0042709,5
RTS0042710,6
RTS0042711,9
RTS0042712,13
RTS0042713,6
RTS0042714,11
RTS0042715,11
RTS0042716,5
RTS0042717,5
RTS0042718,6
RTS0042720,3
RTS0042721,10
RTS0042722,12
RTS0042723,8
RTS0042724,9
RTS0042725,7
RTS0042726,2
RTS0042727,5
RTS0042728,2
RTS0042729,8
RTS0042730,5
RTS0042731,4
RTS0042732,5
RTS0042733,5
RTS0042734,5
RTS0042735,5
RTS0042736,12
RTS0042737,10
RTS0042738,16
RTS0042739,14
RTS0042740,25
RTS0042741,2
RTS0042742,4
RTS0042743,6
RTS0042744,8
RTS0042745,4
RTS0042746,8
RTS0042747,5
RTS0042748,6
RTS0042749,7
RTS0042750,8
RTS0042751,5
RTS0042752,1
RTS0042753,8
RTS0042754,4
RTS0042755,5
RTS0042756,6
RTS0042757,12
RTS0042758,6
RTS0042759,2
RTS0042760,2
RTS0042761,2
RTS0042762,3
RTS0042763,2
RTS0042764,3
RTS0042766,17
RTS0042767,8
RTS0042768,8
RTS0042769,16
RTS0042770,9
RTS0042771,7
RTS0042772,7
RTS0042773,9
RTS0042774,4
RTS0042775,9
RTS0042776,4
RTS0042777,6
RTS0042778,2
RTS0042779,3
RTS0042780,11
RTS0042781,11
RTS0042782,8
RTS0042783,12
RTS0042784,10
RTS0042785,11
RTS0042786,5
RTS0042787,5
RTS0042788,15
RTS0042789,4
RTS0042790,5
RTS0042791,121
RTS0042792,41
RTS0042793,34
RTS0042794,41
RTS0042795,55
RTS0042796,9
RTS0042797,5
RTS0042799,5
RTS0042800,2
RTS0042801,4
RTS0042802,8
RTS0042803,9
RTS0042804,2
RTS0042805,10
RTS0042806,3
RTS0042807,8
RTS0042808,9
RTS0042809,7
RTS0042810,9
RTS0042811,9
RTS0042812,15
RTS0042813,13
RTS0042814,10
RTS0042815,10
RTS0042816,2
RTS0042817,16
RTS0042818,7
RTS0042819,5
RTS0042820,4
RTS0042821,8
RTS0042822,4
RTS0042823,7
RTS0042824,11
RTS0042825,6
RTS0042826,10
RTS0042827,10
RTS0042828,9
RTS0042829,6
RTS0042830,13
RTS0042831,13
RTS0042832,12
RTS0042833,6
RTS0042834,2
RTS0042835,5
RTS0042836,4
RTS0042837,1
RTS0042838,11
RTS0042839,2
RTS0042840,7
RTS0042841,11
RTS0042842,12
RTS0042843,13
RTS0042844,9
RTS0042845,13
RTS0042846,5
RTS0042847,17
RTS0042848,29
RTS0042849,3
RTS0042850,2
RTS0042851,8
RTS0042852,10
RTS0042853,6
RTS0042854,2
RTS0042855,4
RTS0042856,5
RTS0042857,5
RTS0042858,11
RTS0042859,12
RTS0042860,13
RTS0042861,6
RTS0042862,5
RTS0042863,11
RTS0042864,9
RTS0042865,9
RTS0042866,3
RTS0042867,11
RTS0042868,2
RTS0042869,20
RTS0042870,7
RTS0042871,5
RTS0042872,2
RTS0042873,7
RTS0042874,6
RTS0042875,7
RTS0042876,18
RTS0042877,5
RTS0042878,6
RTS0042879,11
RTS0042880,10
RTS0042881,8
RTS0042882,3
RTS0042883,11
RTS0042884,12
RTS0042885,8
RTS0042886,10
RTS0042887,6
RTS0042888,7
RTS0042889,3
RTS0042890,4
RTS0042891,7
RTS0042892,7
RTS0042893,10
RTS0042894,6
RTS0042895,5
RTS0042896,24
RTS0042897,9
RTS0042898,16
RTS0042899,24
RTS0042900,31
RTS0042901,12
RTS0042902,4
RTS0042904,6
RTS0042905,8
RTS0042906,5
RTS0042907,8
RTS0042908,1
RTS0042909,6
RTS0042910,5
RTS0042911,2
RTS0042912,8
RTS0042913,5
RTS0042914,4
RTS0042915,3
RTS0042916,3
RTS0042917,1
RTS0042918,3
RTS0042919,4
RTS0042920,7
RTS0042921,10
RTS0042922,10
RTS0042923,15
RTS0042924,8
RTS0042925,15
RTS0042926,6
RTS0042927,5
RTS0042928,1
RTS0042929,6
RTS0042930,3
RTS0042931,6
RTS0042932,4
RTS0042933,10
RTS0042934,8
RTS0042935,6
RTS0042936,3
RTS0042937,7
RTS0042938,7
RTS0042939,12
RTS0042940,4
RTS0042941,18
RTS0042942,24
RTS0042943,40
RTS0042944,17
RTS0042945,7
RTS0042946,4
RTS0042947,7
RTS0042948,8
RTS0042949,7
RTS0042950,7
RTS0042951,6
RTS0042952,3
RTS0042953,7
RTS0042954,2
RTS0042955,6
RTS0042956,11
RTS0042957,18
RTS0042958,16
RTS0042959,10
RTS0042960,12
RTS0042961,13
RTS0042962,7
RTS0042963,4
RTS0042964,8
RTS0042965,25
RTS0042966,6
RTS0042967,10
RTS0042968,5
RTS0042969,1
RTS0042970,7
RTS0042971,17
RTS0042972,7
RTS0042973,8
RTS0042974,4
RTS0042975,7
RTS0042976,12
RTS0042977,18
RTS0042978,12
RTS0042979,14
RTS0042980,7
RTS0042981,2
RTS0042982,6
RTS0042983,8
RTS0042984,9
RTS0042985,7
RTS0042986,1
RTS0042987,3
RTS0042988,4
RTS0042989,2
RTS0042990,3
RTS0042991,12
RTS0042992,3
RTS0042993,3
RTS0042994,9
RTS0042995,8
RTS0042996,4
RTS0042997,5
RTS0042998,6
RTS0042999,5
RTS0043000,1
RTS0043001,8
RTS0043002,5
RTS0043003,4
RTS0043004,5
RTS0043005,3
RTS0043006,7
RTS0043007,7
RTS0043008,6
RTS0043009,11
RTS0043010,5
RTS0043011,8
RTS0043012,7
RTS0043013,4
RTS0043014,11
RTS0043015,10
RTS0043016,5
RTS0043017,11
RTS0043018,2
RTS0043019,6
RTS0043020,3
RTS0043021,14
RTS0043022,8
RTS0043023,21
RTS0043024,5
RTS0043025,16
RTS0043026,13
RTS0043027,20
RTS0043028,11
RTS0043029,15
RTS0043030,14
RTS0043031,6
RTS0043032,13
RTS0043033,6
RTS0043034,5
RTS0043035,4
RTS0043036,9
RTS0043037,11
RTS0043038,10
RTS0043039,8
RTS0043040,6
RTS0043041,7
RTS0043042,3
RTS0043043,2
RTS0043044,9
RTS0043045,2
RTS0043046,4
RTS0043047,5
RTS0043048,6
RTS0043049,5
RTS0043050,8
RTS0043051,11
RTS0043052,7
RTS0043053,10
RTS0043054,4
RTS0043055,3
RTS0043056,4
RTS0043057,7
RTS0043058,11
RTS0043059,4
RTS0043060,3
RTS0043061,6
RTS0043062,4
RTS0043063,5
RTS0043064,3
RTS0043065,5
RTS0043066,6
RTS0043067,6
RTS0043068,3
RTS0043069,6
RTS0043070,3
RTS0043071,8
RTS0043072,2
RTS0043073,5
RTS0043074,7
RTS0043075,7
RTS0043076,6
RTS0043077,6
RTS0043078,3
RTS0043079,8
RTS0043080,11
RTS0043081,93
RTS0043082,64
RTS0043083,37
RTS0043084,75
RTS0043085,38
RTS0043086,6
RTS0043087,2
RTS0043088,5
RTS0043089,3
RTS0043090,1
RTS0043091,3
RTS0043093,6
RTS0043094,8
RTS0043095,11
RTS0043096,4
RTS0043097,1
RTS0043098,5
RTS0043099,10
RTS0043100,3
RTS0043101,8
RTS0043102,5
RTS0043103,5
RTS0043104,6
RTS0043105,9
RTS0043106,11
RTS0043107,6
RTS0043108,3
RTS0043109,2
RTS0043110,5
RTS0043111,8
RTS0043112,4
RTS0043113,4
RTS0043114,6
RTS0043115,5
RTS0043116,7
RTS0043117,8
RTS0043118,2
RTS0043119,4
RTS0043120,6
RTS0043121,7
RTS0043122,5
RTS0043123,4
RTS0043124,3
RTS0043125,5
RTS0043126,7
RTS0043127,7
RTS0043128,10
RTS0043129,2
RTS0043130,12
RTS0043131,4
RTS0043132,9
RTS0043133,7
RTS0043134,4
RTS0043135,4
RTS0043136,12
RTS0043137,8
RTS0043138,8
RTS0043139,6
RTS0043140,8
RTS0043141,5
RTS0043142,5
RTS0043143,6
RTS0043144,4
RTS0043145,8
RTS0043146,3
RTS0043147,11
RTS0043148,10
RTS0043149,3
RTS0043150,4
RTS0043151,16
RTS0043152,8
RTS0043153,7
RTS0043154,8
RTS0043155,9
RTS0043156,3
RTS0043157,12
RTS0043159,7
RTS0043160,4
RTS0043161,5
RTS0043162,8
RTS0043163,6
RTS0043164,1
RTS0043165,12
RTS0043167,4
RTS0043168,8
RTS0043169,4
RTS0043171,8
RTS0043172,5
RTS0043173,10
RTS0043174,10
RTS0043175,8
RTS0043176,3
RTS0043177,4
RTS0043178,4
RTS0043179,11
RTS0043180,7
RTS0043181,4
RTS0043182,4
RTS0043183,9
RTS0043184,8
RTS0043185,7
RTS0043186,29
RTS0043187,22
RTS0043188,10
RTS0043189,12
RTS0043190,27
RTS0043192,4
RTS0043193,7
RTS0043194,1
RTS0043195,9
RTS0043196,5
RTS0043197,10
RTS0043198,4
RTS0043199,6
RTS0043200,3
RTS0043201,15
RTS0043202,16
RTS0043203,10
RTS0043204,10
RTS0043205,15
RTS0043206,8
RTS0043207,4
RTS0043208,5
RTS0043209,3
RTS0043210,3
RTS0043211,9
RTS0043212,14
RTS0043213,13
RTS0043214,11
RTS0043215,3
RTS0043216,15
RTS0043217,6
RTS0043218,5
RTS0043219,16
RTS0043220,9
RTS0043221,3
RTS0043222,3
RTS0043223,6
RTS0043224,5
RTS0043225,3
RTS0043226,9
RTS0043227,4
RTS0043228,4
RTS0043229,2
RTS0043230,6
RTS0043231,6
RTS0043232,9
RTS0043233,4
RTS0043234,4
RTS0043235,4
RTS0043236,4
RTS0043237,6
RTS0043238,9
RTS0043239,11
RTS0043240,6
RTS0043241,8
RTS0043242,11
RTS0043243,7
RTS0043244,9
RTS0043245,10
RTS0043246,7
RTS0043247,17
RTS0043248,3
RTS0043249,10
RTS0043250,7
RTS0043251,8
RTS0043252,9
RTS0043253,4
RTS0043254,13
RTS0043255,11
RTS0043256,5
RTS0043257,10
RTS0043258,5
RTS0043259,2
RTS0043260,17
RTS0043261,12
RTS0043262,15
RTS0043263,8
RTS0043264,6
RTS0043265,9
RTS0043266,10
RTS0043267,7
RTS0043268,5
RTS0043269,13
RTS0043270,12
RTS0043271,6
RTS0043272,15
RTS0043273,7
RTS0043274,14
RTS0043275,3
RTS0043276,7
RTS0043277,7
RTS0043278,12
RTS0043279,4
RTS0043280,5
RTS0043281,3
RTS0043282,16
RTS0043283,17
RTS0043284,15
RTS0043285,12
RTS0043286,11
RTS0043287,23
RTS0043288,44
RTS0043289,39
RTS0043290,12
RTS0043291,25
RTS0043292,16
RTS0043293,8
RTS0043294,24
RTS0043295,15
RTS0043296,7
RTS0043297,3
RTS0043299,8
RTS0043300,7
RTS0043301,4
RTS0043302,3
RTS0043303,9
RTS0043304,6
RTS0043305,2
RTS0043306,7
RTS0043307,8
RTS0043308,4
RTS0043309,7
RTS0043310,5
RTS0043311,27
RTS0043312,27
RTS0043313,44
RTS0043314,40
RTS0043315,19
RTS0043316,7
RTS0043317,6
RTS0043318,5
RTS0043319,5
RTS0043320,8
RTS0043321,5
RTS0043322,6
RTS0043323,13
RTS0043324,7
RTS0043325,4
RTS0043326,7
RTS0043327,5
RTS0043328,10
RTS0043329,8
RTS0043330,5
RTS0043331,3
RTS0043332,4
RTS0043333,6
RTS0043334,6
RTS0043335,5
RTS0043336,6
RTS0043337,4
RTS0043338,3
RTS0043339,5
RTS0043340,6
RTS0043341,4
RTS0043342,8
RTS0043343,2
RTS0043344,2
RTS0043345,4
RTS0043346,2
RTS0043347,7
RTS0043348,4
RTS0043349,5
RTS0043350,8
RTS0043351,19
RTS0043352,31
RTS0043353,14
RTS0043354,9
RTS0043355,25
RTS0043356,11
RTS0043357,7
RTS0043358,13
RTS0043359,20
RTS0043360,13
RTS0043361,11
RTS0043362,13
RTS0043363,5
RTS0043364,3
RTS0043365,2
RTS0043366,6
RTS0043367,4
RTS0043368,4
RTS0043369,6
RTS0043370,10
RTS0043371,18
RTS0043372,13
RTS0043373,21
RTS0043374,2
RTS0043375,5
RTS0043376,21
RTS0043377,38
RTS0043378,16
RTS0043379,22
RTS0043380,20
RTS0043381,6
RTS0043382,6
RTS0043383,7
RTS0043384,4
RTS0043385,28
RTS0043387,5
RTS0043388,6
RTS0043389,7
RTS0043390,6
RTS0043391,12
RTS0043392,2
RTS0043393,8
RTS0043394,4
RTS0043395,11
RTS0043396,10
RTS0043397,6
RTS0043398,9
RTS0043399,8
RTS0043400,6
RTS0043401,3
RTS0043402,3
RTS0043403,4
RTS0043404,4
RTS0043405,5
RTS0043406,3
RTS0043407,5
RTS0043408,11
RTS0043409,6
RTS0043410,6
RTS0043411,6
RTS0043412,1
RTS0043413,4
RTS0043415,9
RTS0043416,3
RTS0043417,2
RTS0043418,5
RTS0043419,7
RTS0043420,10
RTS0043421,7
RTS0043422,4
RTS0043423,6
RTS0043424,4
RTS0043425,7
RTS0043426,9
RTS0043427,4
RTS0043428,10
RTS0043429,4
RTS0043430,3
RTS0043431,6
RTS0043432,4
RTS0043433,6
RTS0043434,9
RTS0043435,7
RTS0043436,13
RTS0043437,14
RTS0043438,10
RTS0043439,4
RTS0043440,14
RTS0043441,9
RTS0043442,4
RTS0043443,5
RTS0043444,6
RTS0043445,11
RTS0043446,6
RTS0043447,4
RTS0043448,3
RTS0043449,7
RTS0043450,7
RTS0043451,4
RTS0043452,6
RTS0043453,13
RTS0043454,10
RTS0043455,6
RTS0043456,5
RTS0043457,2
RTS0043458,2
RTS0043459,6
RTS0043460,3
RTS0043461,5
RTS0043462,6
RTS0043463,6
RTS0043464,7
RTS0043465,7
RTS0043466,6
RTS0043467,4
RTS0043468,11
RTS0043469,5
RTS0043470,8
RTS0043471,2
RTS0043472,6
RTS0043473,2
RTS0043474,4
RTS0043475,5
RTS0043476,5
RTS0043477,6
RTS0043478,7
RTS0043479,4
RTS0043480,3
RTS0043481,16
RTS0043482,11
RTS0043483,8
RTS0043484,4
RTS0043485,7
RTS0043486,7
RTS0043487,18
RTS0043488,13
RTS0043489,9
RTS0043490,3
RTS0043491,7
RTS0043492,18
RTS0043493,6
RTS0043494,18
RTS0043495,20
RTS0043496,10
RTS0043497,7
RTS0043498,4
RTS0043499,8
RTS0043500,6
RTS0043501,8
RTS0043502,4
RTS0043503,3
RTS0043504,2
RTS0043505,8
RTS0043506,8
RTS0043507,10
RTS0043508,8
RTS0043509,7
RTS0043510,10
RTS0043511,5
RTS0043512,4
RTS0043513,4
RTS0043514,4
RTS0043515,5
RTS0043516,4
RTS0043517,3
RTS0043518,8
RTS0043519,7
RTS0043520,5
RTS0043521,7
RTS0043522,7
RTS0043523,10
RTS0043524,3
RTS0043525,5
RTS0043526,9
RTS0043527,9
RTS0043528,1
RTS0043529,3
RTS0043530,8
RTS0043531,4
RTS0043532,4
RTS0043533,3
RTS0043534,2
RTS0043535,9
RTS0043536,13
RTS0043537,13
RTS0043538,8
RTS0043539,6
RTS0043540,7
RTS0043541,7
RTS0043542,14
RTS0043543,12
RTS0043544,9
RTS0043545,7
RTS0043546,5
RTS0043547,4
RTS0043548,8
RTS0043549,9
RTS0043550,7
RTS0043551,1
RTS0043552,8
RTS0043553,1
RTS0043554,1
RTS0043555,6
RTS0043556,6
RTS0043557,5
RTS0043558,7
RTS0043559,3
RTS0043560,6
RTS0043561,8
RTS0043562,5
RTS0043563,10
RTS0043564,6
RTS0043565,4
RTS0043566,12
RTS0043567,3
RTS0043568,11
RTS0043569,9
RTS0043570,8
RTS0043571,6
RTS0043572,5
RTS0043573,16
RTS0043574,4
RTS0043575,2
RTS0043576,26
RTS0043577,19
RTS0043578,2
RTS0043579,17
RTS0043580,19
RTS0043581,11
RTS0043582,13
RTS0043583,4
RTS0043584,7
RTS0043585,4
RTS0043586,4
RTS0043587,5
RTS0043588,7
RTS0043589,5
RTS0043590,9
RTS0043591,3
RTS0043592,5
RTS0043593,9
RTS0043594,5
RTS0043595,8
RTS0043596,6
RTS0043597,7
RTS0043598,6
RTS0043599,3
RTS0043600,5
RTS0043601,5
RTS0043602,1
RTS0043603,3
RTS0043604,6
RTS0043605,6
RTS0043606,9
RTS0043607,11
RTS0043608,8
RTS0043609,7
RTS0043610,8
RTS0043611,20
RTS0043612,18
RTS0043613,16
RTS0043614,11
RTS0043615,25
RTS0043616,9
RTS0043617,5
RTS0043618,6
RTS0043619,6
RTS0043620,4
RTS0043621,7
RTS0043622,7
RTS0043623,3
RTS0043624,24
RTS0043625,10
RTS0043626,3
RTS0043627,10
RTS0043628,8
RTS0043629,10
RTS0043630,6
RTS0043631,4
RTS0043632,6
RTS0043633,5
RTS0043634,15
RTS0043635,7
RTS0043636,6
RTS0043637,5
RTS0043638,3
RTS0043639,5
RTS0043640,6
RTS0043641,38
RTS0043642,33
RTS0043643,34
RTS0043644,47
RTS0043645,43
RTS0043646,3
RTS0043647,1
RTS0043648,5
RTS0043649,3
RTS0043650,2
RTS0043651,4
RTS0043652,2
RTS0043653,2
RTS0043654,3
RTS0043655,6
RTS0043656,6
RTS0043657,6
RTS0043658,10
RTS0043659,7
RTS0043660,10
RTS0043661,11
RTS0043663,4
RTS0043664,7
RTS0043665,3
RTS0043666,9
RTS0043667,4
RTS0043668,3
RTS0043669,4
RTS0043670,9
RTS0043671,2
RTS0043672,5
RTS0043673,7
RTS0043674,2
RTS0043675,4
RTS0043676,2
RTS0043677,6
RTS0043678,6
RTS0043679,5
RTS0043680,2
RTS0043681,6
RTS0043682,2
RTS0043683,4
RTS0043684,7
RTS0043685,5
RTS0043686,6
RTS0043687,13
RTS0043688,6
RTS0043689,10
RTS0043690,5
RTS0043691,6
RTS0043692,8
RTS0043693,5
RTS0043694,5
RTS0043695,9
RTS0043696,11
RTS0043697,5
RTS0043698,11
RTS0043699,17
RTS0043700,10
RTS0043701,3
RTS0043702,15
RTS0043703,9
RTS0043704,12
RTS0043705,9
RTS0043706,7
RTS0043707,9
RTS0043708,4
RTS0043709,5
RTS0043710,5
RTS0043711,2
RTS0043712,4
RTS0043713,4
RTS0043714,2
RTS0043715,5
RTS0043716,10
RTS0043717,6
RTS0043718,4
RTS0043719,3
RTS0043720,5
RTS0043721,8
RTS0043722,8
RTS0043723,11
RTS0043724,8
RTS0043725,7
RTS0043726,4
RTS0043727,4
RTS0043728,3
RTS0043729,7
RTS0043730,8
RTS0043731,6
RTS0043732,8
RTS0043733,2
RTS0043734,6
RTS0043735,9
RTS0043736,3
RTS0043737,9
RTS0043738,3
RTS0043739,5
RTS0043740,4
RTS0043741,12
RTS0043742,10
RTS0043743,11
RTS0043744,17
RTS0043745,9
RTS0043746,5
RTS0043747,7
RTS0043748,6
RTS0043749,3
RTS0043750,6
RTS0043751,5
RTS0043752,7
RTS0043753,7
RTS0043754,8
RTS0043755,12
RTS0043756,11
RTS0043757,8
RTS0043758,7
RTS0043759,8
RTS0043760,5
RTS0043761,17
RTS0043762,4
RTS0043763,2
RTS0043764,11
RTS0043765,5
RTS0043766,1
RTS0043767,3
RTS0043768,3
RTS0043769,2
RTS0043770,2
RTS0043771,5
RTS0043773,7
RTS0043774,5
RTS0043775,6
RTS0043776,7
RTS0043777,6
RTS0043778,10
RTS0043779,9
RTS0043780,3
RTS0043781,8
RTS0043782,5
RTS0043783,7
RTS0043784,6
RTS0043785,11
RTS0043786,12
RTS0043787,13
RTS0043788,17
RTS0043789,17
RTS0043790,12
RTS0043791,13
RTS0043792,24
RTS0043793,13
RTS0043794,7
RTS0043795,5
RTS0043796,7
RTS0043797,3
RTS0043798,4
RTS0043799,5
RTS0043800,4
RTS0043801,5
RTS0043802,4
RTS0043803,4
RTS0043804,5
RTS0043805,7
RTS0043806,3
RTS0043807,5
RTS0043808,5
RTS0043809,6
RTS0043810,4
RTS0043811,4
RTS0043812,2
RTS0043813,3
RTS0043814,2
RTS0043815,2
RTS0043816,8
RTS0043817,7
RTS0043818,7
RTS0043819,9
RTS0043820,10
RTS0043821,7
RTS0043822,7
RTS0043823,10
RTS0043824,7
RTS0043825,5
RTS0043827,5
RTS0043828,5
RTS0043829,3
RTS0043830,6
RTS0043831,10
RTS0043832,10
RTS0043833,4
RTS0043834,4
RTS0043835,8
RTS0043836,7
RTS0043837,5
RTS0043838,4
RTS0043839,7
RTS0043840,4
RTS0043841,7
RTS0043842,2
RTS0043843,10
RTS0043844,8
RTS0043845,4
RTS0043846,7
RTS0043847,7
RTS0043848,5
RTS0043849,2
RTS0043850,8
RTS0043851,5
RTS0043852,6
RTS0043853,7
RTS0043854,4
RTS0043857,1
RTS0043858,3
RTS0043859,4
RTS0043860,8
RTS0043861,10
RTS0043862,11
RTS0043863,9
RTS0043864,5
RTS0043865,7
RTS0043866,6
RTS0043867,10
RTS0043868,13
RTS0043869,6
RTS0043870,8
RTS0043871,7
RTS0043872,6
RTS0043873,3
RTS0043874,9
RTS0043875,4
RTS0043876,5
RTS0043877,6
RTS0043878,10
RTS0043879,6
RTS0043880,3
RTS0043881,6
RTS0043882,8
RTS0043883,5
RTS0043884,5
RTS0043885,2
RTS0043886,4
RTS0043887,9
RTS0043888,8
RTS0043889,6
RTS0043890,12
RTS0043891,12
RTS0043892,7
RTS0043893,9
RTS0043894,7
RTS0043895,8
RTS0043896,6
RTS0043897,8
RTS0043898,9
RTS0043899,10
RTS0043900,1
RTS0043901,7
RTS0043902,2
RTS0043903,10
RTS0043904,17
RTS0043905,11
RTS0043906,5
RTS0043907,6
RTS0043908,5
RTS0043909,2
RTS0043910,7
RTS0043911,7
RTS0043912,11
RTS0043913,2
RTS0043914,9
RTS0043915,4
RTS0043916,14
RTS0043917,8
RTS0043918,6
RTS0043919,7
RTS0043920,8
RTS0043921,17
RTS0043922,6
RTS0043923,3
RTS0043924,18
RTS0043925,13
RTS0043926,6
RTS0043927,4
RTS0043928,6
RTS0043929,5
RTS0043930,6
RTS0043931,13
RTS0043932,20
RTS0043933,9
RTS0043934,11
RTS0043935,10
RTS0043936,5
RTS0043937,3
RTS0043938,6
RTS0043939,4
RTS0043940,2
RTS0043941,6
RTS0043942,12
RTS0043943,7
RTS0043944,6
RTS0043945,4
RTS0043946,1
RTS0043947,5
RTS0043948,8
RTS0043949,5
RTS0043950,1
RTS0043951,8
RTS0043952,7
RTS0043953,3
RTS0043954,6
RTS0043955,10
RTS0043956,9
RTS0043957,11
RTS0043958,15
RTS0043959,11
RTS0043960,6
RTS0043961,4
RTS0043962,5
RTS0043963,14
RTS0043964,5
RTS0043965,3
RTS0043966,6
RTS0043967,5
RTS0043968,8
RTS0043969,5
RTS0043970,10
RTS0043971,12
RTS0043972,9
RTS0043973,12
RTS0043974,12
RTS0043975,6
RTS0043976,8
RTS0043977,7
RTS0043978,10
RTS0043979,16
RTS0043980,10
RTS0043981,26
RTS0043982,8
RTS0043983,21
RTS0043984,6
RTS0043985,40
RTS0043986,4
RTS0043987,16
RTS0043988,15
RTS0043989,5
RTS0043990,12
RTS0043991,5
RTS0043992,3
RTS0043993,6
RTS0043994,8
RTS0043996,4
RTS0043997,3
RTS0043998,8
RTS0043999,1
RTS0044000,4
RTS0044001,6
RTS0044002,7
RTS0044003,17
RTS0044004,12
RTS0044005,16
RTS0044006,5
RTS0044007,6
RTS0044008,12
RTS0044009,5
RTS0044010,4
RTS0044011,7
RTS0044012,15
RTS0044013,5
RTS0044014,7
RTS0044015,17
RTS0044016,8
RTS0044017,3
RTS0044018,5
RTS0044019,3
RTS0044020,7
RTS0044021,6
RTS0044022,8
RTS0044023,6
RTS0044024,4
RTS0044025,5
RTS0044026,8
RTS0044027,7
RTS0044028,5
RTS0044029,10
RTS0044030,7
RTS0044031,10
RTS0044032,6
RTS0044033,2
RTS0044034,8
RTS0044035,2
RTS0044036,10
RTS0044037,8
RTS0044038,15
RTS0044039,6
RTS0044040,16
RTS0044041,17
RTS0044042,11
RTS0044043,12
RTS0044044,9
RTS0044045,8
RTS0044046,6
RTS0044047,7
RTS0044048,6
RTS0044049,9
RTS0044050,5
RTS0044051,8
RTS0044052,6
RTS0044053,6
RTS0044054,8
RTS0044056,4
RTS0044057,6
RTS0044058,8
RTS0044059,12
RTS0044060,4
RTS0044061,4
RTS0044062,5
RTS0044063,11
RTS0044064,4
RTS0044065,7
RTS0044067,8
RTS0044068,5
RTS0044069,8
RTS0044070,11
RTS0044071,3
RTS0044072,9
RTS0044073,5
RTS0044074,6
RTS0044075,6
RTS0044076,2
RTS0044077,4
RTS0044078,4
RTS0044079,3
RTS0044080,2
RTS0044081,5
RTS0044082,5
RTS0044083,5
RTS0044084,5
RTS0044085,5
RTS0044086,8
RTS0044087,10
RTS0044088,6
RTS0044089,3
RTS0044090,10
RTS0044091,6
RTS0044092,16
RTS0044093,7
RTS0044094,6
RTS0044095,4
RTS0044096,12
RTS0044097,12
RTS0044098,8
RTS0044099,16
RTS0044100,21
RTS0044101,7
RTS0044102,8
RTS0044103,11
RTS0044104,9
RTS0044105,17
RTS0044106,18
RTS0044107,15
RTS0044108,10
RTS0044109,29
RTS0044110,42
RTS0044111,8
RTS0044112,7
RTS0044113,16
RTS0044114,3
RTS0044115,10
RTS0044116,29
RTS0044117,14
RTS0044118,17
RTS0044119,26
RTS0044120,16
RTS0044121,7
RTS0044122,5
RTS0044123,6
RTS0044124,5
RTS0044125,4
RTS0044126,5
RTS0044127,5
RTS0044128,5
RTS0044129,8
RTS0044130,9
RTS0044131,11
RTS0044132,5
RTS0044133,3
RTS0044134,6
RTS0044135,9
RTS0044136,4
RTS0044137,2
RTS0044138,12
RTS0044139,6
RTS0044140,10
RTS0044141,4
RTS0044142,12
RTS0044143,11
RTS0044144,7
RTS0044145,3
RTS0044146,3
RTS0044147,1
RTS0044148,10
RTS0044149,9
RTS0044150,8
RTS0044151,9
RTS0044152,12
RTS0044153,8
RTS0044154,7
RTS0044155,2
RTS0044156,12
RTS0044157,3
RTS0044158,42
RTS0044159,22
RTS0044160,5
RTS0044161,2
RTS0044162,10
RTS0044163,14
RTS0044164,10
RTS0044165,4
RTS0044166,9
RTS0044167,8
RTS0044168,4
RTS0044169,8
RTS0044170,7
RTS0044171,12
RTS0044172,10
RTS0044173,7
RTS0044174,4
RTS0044175,5
RTS0044176,5
RTS0044177,9
RTS0044178,8
RTS0044180,3
RTS0044181,5
RTS0044182,11
RTS0044183,2
RTS0044184,8
RTS0044185,3
RTS0044186,7
RTS0044187,6
RTS0044188,2
RTS0044189,6
RTS0044190,6
RTS0044191,3
RTS0044192,9
RTS0044193,3
RTS0044194,2
RTS0044195,9
RTS0044196,15
RTS0044197,7
RTS0044198,8
RTS0044199,8
RTS0044200,1
RTS0044206,12
RTS0044207,7
RTS0044208,3
RTS0044209,3
RTS0044210,6
RTS0044211,12
RTS0044212,12
RTS0044213,8
RTS0044214,5
RTS0044215,14
RTS0044216,8
RTS0044217,14
RTS0044218,7
RTS0044219,8
RTS0044220,8
RTS0044221,8
RTS0044222,3
RTS0044223,3
RTS0044224,4
RTS0044225,6
RTS0044226,6
RTS0044227,11
RTS0044228,12
RTS0044229,5
RTS0044230,12
RTS0044232,4
RTS0044233,4
RTS0044234,6
RTS0044235,7
RTS0044236,5
RTS0044237,8
RTS0044238,5
RTS0044239,4
RTS0044240,6
RTS0044241,10
RTS0044242,12
RTS0044243,8
RTS0044244,10
RTS0044245,6
RTS0044246,7
RTS0044247,9
RTS0044248,5
RTS0044249,9
RTS0044250,3
RTS0044251,5
RTS0044252,11
RTS0044253,3
RTS0044254,3
RTS0044255,8
RTS0044256,7
RTS0044257,14
RTS0044258,7
RTS0044259,5
RTS0044260,9
RTS0044261,28
RTS0044262,7
RTS0044263,14
RTS0044264,8
RTS0044265,6
RTS0044266,8
RTS0044267,3
RTS0044268,5
RTS0044269,8
RTS0044270,7
RTS0044271,9
RTS0044272,23
RTS0044273,13
RTS0044274,18
RTS0044275,7
RTS0044276,6
RTS0044277,7
RTS0044278,4
RTS0044279,2
RTS0044280,2
RTS0044281,7
RTS0044282,4
RTS0044283,3
RTS0044284,8
RTS0044285,1
RTS0044286,5
RTS0044287,5
RTS0044288,7
RTS0044289,8
RTS0044290,6
RTS0044291,7
RTS0044292,6
RTS0044293,7
RTS0044294,3
RTS0044295,4
RTS0044296,7
RTS0044297,8
RTS0044298,6
RTS0044299,6
RTS0044300,8
RTS0044301,29
RTS0044302,6
RTS0044303,11
RTS0044304,22
RTS0044305,4
RTS0044306,31
RTS0044307,17
RTS0044308,36
RTS0044309,24
RTS0044310,32
RTS0044311,7
RTS0044312,5
RTS0044313,6
RTS0044314,7
RTS0044315,7
RTS0044316,17
RTS0044317,25
RTS0044318,19
RTS0044319,8
RTS0044320,9
RTS0044321,3
RTS0044322,5
RTS0044323,10
RTS0044324,4
RTS0044325,2
RTS0044326,15
RTS0044327,7
RTS0044328,9
RTS0044329,12
RTS0044330,7
RTS0044331,14
RTS0044332,16
RTS0044333,15
RTS0044334,10
RTS0044335,6
RTS0044336,6
RTS0044337,2
RTS0044338,9
RTS0044339,6
RTS0044340,1
RTS0044341,4
RTS0044342,8
RTS0044343,2
RTS0044344,6
RTS0044345,8
RTS0044346,19
RTS0044347,25
RTS0044348,20
RTS0044349,33
RTS0044350,38
RTS0044351,24
RTS0044352,9
RTS0044353,25
RTS0044354,11
RTS0044355,24
RTS0044356,7
RTS0044357,3
RTS0044358,7
RTS0044359,7
RTS0044360,4
RTS0044361,17
RTS0044362,15
RTS0044363,3
RTS0044364,8
RTS0044365,9
RTS0044366,30
RTS0044367,5
RTS0044368,49
RTS0044369,47
RTS0044370,29
RTS0044371,11
RTS0044372,3
RTS0044373,3
RTS0044374,3
RTS0044375,1
RTS0044376,8
RTS0044377,14
RTS0044378,13
RTS0044379,11
RTS0044380,16
RTS0044381,7
RTS0044382,16
RTS0044383,15
RTS0044384,7
RTS0044385,17
RTS0044386,6
RTS0044387,15
RTS0044388,15
RTS0044389,4
RTS0044390,13
RTS0044391,17
RTS0044392,24
RTS0044393,13
RTS0044394,11
RTS0044395,9
RTS0044396,11
RTS0044397,5
RTS0044399,3
RTS0044400,6
RTS0044401,12
RTS0044402,7
RTS0044403,8
RTS0044404,6
RTS0044405,6
RTS0044406,12
RTS0044407,8
RTS0044408,19
RTS0044409,14
RTS0044410,10
RTS0044411,2
RTS0044412,5
RTS0044413,2
RTS0044414,4
RTS0044415,3
RTS0044416,14
RTS0044417,15
RTS0044418,4
RTS0044419,3
RTS0044420,11
RTS0044421,4
RTS0044422,8
RTS0044423,7
RTS0044424,4
RTS0044425,7
RTS0044426,3
RTS0044427,5
RTS0044428,3
RTS0044429,5
RTS0044430,4
RTS0044431,1
RTS0044432,8
RTS0044433,4
RTS0044434,10
RTS0044435,3
RTS0044436,12
RTS0044437,15
RTS0044438,4
RTS0044439,14
RTS0044440,20
RTS0044441,5
RTS0044442,12
RTS0044443,27
RTS0044444,4
RTS0044445,12
RTS0044446,8
RTS0044447,13
RTS0044448,6
RTS0044449,2
RTS0044450,3
RTS0044451,5
RTS0044452,7
RTS0044453,4
RTS0044454,4
RTS0044456,5
RTS0044457,6
RTS0044458,4
RTS0044459,4
RTS0044460,7
RTS0044461,7
RTS0044462,6
RTS0044463,10
RTS0044464,3
RTS0044465,8
RTS0044466,11
RTS0044467,7
RTS0044468,12
RTS0044469,8
RTS0044470,8
RTS0044471,5
RTS0044472,12
RTS0044473,3
RTS0044474,12
RTS0044475,8
RTS0044476,7
RTS0044477,9
RTS0044478,7
RTS0044479,13
RTS0044480,10
RTS0044481,8
RTS0044482,8
RTS0044483,8
RTS0044484,5
RTS0044485,9
RTS0044486,7
RTS0044487,4
RTS0044488,6
RTS0044489,5
RTS0044490,3
RTS0044491,8
RTS0044492,12
RTS0044493,5
RTS0044494,9
RTS0044495,6
RTS0044496,11
RTS0044497,10
RTS0044498,12
RTS0044499,11
RTS0044500,11
RTS0044501,11
RTS0044502,12
RTS0044503,11
RTS0044504,7
RTS0044505,5
RTS0044506,8
RTS0044507,6
RTS0044508,11
RTS0044509,8
RTS0044510,7
RTS0044511,12
RTS0044512,12
RTS0044513,11
RTS0044514,9
RTS0044515,10
RTS0044516,3
RTS0044517,14
RTS0044518,10
RTS0044519,11
RTS0044520,6
RTS0044521,9
RTS0044522,12
RTS0044523,18
RTS0044524,3
RTS0044525,5
RTS0044526,7
RTS0044527,9
RTS0044528,5
RTS0044529,12
RTS0044530,2
RTS0044531,4
RTS0044532,3
RTS0044533,7
RTS0044534,6
RTS0044535,5
RTS0044536,8
RTS0044537,3
RTS0044538,6
RTS0044539,3
RTS0044540,1
RTS0044541,5
RTS0044542,4
RTS0044543,3
RTS0044544,3
RTS0044545,9
RTS0044546,16
RTS0044547,9
RTS0044548,10
RTS0044549,16
RTS0044550,10
RTS0044551,11
RTS0044552,9
RTS0044553,13
RTS0044554,5
RTS0044555,12
RTS0044556,3
RTS0044557,6
RTS0044558,2
RTS0044559,6
RTS0044560,8
RTS0044561,3
RTS0044562,9
RTS0044563,5
RTS0044564,11
RTS0044565,4
RTS0044566,4
RTS0044567,7
RTS0044568,12
RTS0044569,2
RTS0044570,5
RTS0044571,8
RTS0044572,5
RTS0044573,3
RTS0044574,5
RTS0044575,6
RTS0044576,3
RTS0044577,2
RTS0044578,5
RTS0044579,8
RTS0044580,3
RTS0044581,4
RTS0044582,6
RTS0044583,4
RTS0044584,8
RTS0044585,1
RTS0044586,11
RTS0044587,1
RTS0044588,8
RTS0044589,3
RTS0044590,3
RTS0044591,9
RTS0044592,3
RTS0044593,6
RTS0044594,1
RTS0044595,5
RTS0044596,13
RTS0044597,8
RTS0044598,12
RTS0044599,12
RTS0044600,7
RTS0044601,6
RTS0044602,10
RTS0044603,6
RTS0044604,5
RTS0044605,8
RTS0044606,10
RTS0044607,2
RTS0044608,1
RTS0044609,1
RTS0044610,2
RTS0044611,6
RTS0044612,2
RTS0044613,3
RTS0044614,3
RTS0044615,4
RTS0044616,9
RTS0044617,5
RTS0044618,6
RTS0044619,8
RTS0044620,4
RTS0044621,15
RTS0044622,12
RTS0044623,10
RTS0044624,12
RTS0044625,7
RTS0044626,4
RTS0044627,4
RTS0044628,2
RTS0044629,2
RTS0044630,3
RTS0044631,7
RTS0044632,12
RTS0044633,8
RTS0044634,9
RTS0044635,13
RTS0044636,4
RTS0044637,6
RTS0044638,4
RTS0044639,4
RTS0044640,9
RTS0044641,5
RTS0044642,7
RTS0044643,7
RTS0044644,25
RTS0044645,14
RTS0044646,7
RTS0044647,5
RTS0044648,4
RTS0044649,11
RTS0044650,7
RTS0044651,6
RTS0044652,16
RTS0044653,10
RTS0044654,17
RTS0044655,12
RTS0044656,4
RTS0044657,3
RTS0044658,4
RTS0044659,2
RTS0044660,5
RTS0044661,8
RTS0044662,6
RTS0044663,8
RTS0044664,17
RTS0044665,8
RTS0044666,3
RTS0044668,7
RTS0044669,5
RTS0044670,7
RTS0044671,7
RTS0044672,8
RTS0044673,3
RTS0044674,9
RTS0044675,11
RTS0044676,7
RTS0044677,4
RTS0044678,5
RTS0044679,11
RTS0044680,5
RTS0044681,6
RTS0044682,6
RTS0044683,11
RTS0044685,7
RTS0044686,11
RTS0044687,16
RTS0044688,14
RTS0044689,15
RTS0044690,19
RTS0044691,7
RTS0044692,14
RTS0044693,18
RTS0044694,19
RTS0044695,8
RTS0044696,27
RTS0044697,7
RTS0044698,15
RTS0044699,9
RTS0044700,19
RTS0044701,19
RTS0044702,11
RTS0044703,15
RTS0044704,10
RTS0044705,8
RTS0044706,4
RTS0044707,4
RTS0044708,3
RTS0044709,9
RTS0044710,13
RTS0044711,2
RTS0044712,13
RTS0044714,13
RTS0044715,7
RTS0044716,12
RTS0044717,14
RTS0044718,10
RTS0044719,7
RTS0044720,19
RTS0044721,7
RTS0044722,7
RTS0044723,4
RTS0044724,7
RTS0044725,3
RTS0044726,11
RTS0044727,13
RTS0044728,12
RTS0044729,15
RTS0044730,19
RTS0044731,11
RTS0044732,9
RTS0044733,10
RTS0044734,3
RTS0044735,6
RTS0044736,12
RTS0044737,4
RTS0044738,2
RTS0044739,6
RTS0044740,3
RTS0044741,5
RTS0044742,3
RTS0044743,7
RTS0044744,5
RTS0044745,5
RTS0044746,9
RTS0044747,2
RTS0044748,4
RTS0044749,2
RTS0044750,5
RTS0044751,16
RTS0044752,10
RTS0044753,18
RTS0044754,25
RTS0044755,9
RTS0044756,5
RTS0044757,3
RTS0044758,8
RTS0044759,7
RTS0044760,3
RTS0044761,10
RTS0044762,9
RTS0044763,7
RTS0044764,6
RTS0044765,8
RTS0044766,2
RTS0044767,8
RTS0044768,8
RTS0044769,5
RTS0044770,11
RTS0044771,5
RTS0044772,3
RTS0044773,3
RTS0044774,6
RTS0044775,4
RTS0044776,15
RTS0044777,7
RTS0044778,13
RTS0044779,8
RTS0044780,18
RTS0044781,18
RTS0044782,36
RTS0044783,17
RTS0044784,19
RTS0044785,17
RTS0044786,8
RTS0044787,13
RTS0044788,11
RTS0044789,14
RTS0044790,2
RTS0044791,55
RTS0044792,97
RTS0044793,11
RTS0044794,14
RTS0044795,4
RTS0044796,12
RTS0044797,19
RTS0044798,6
RTS0044799,15
RTS0044800,7
RTS0044801,6
RTS0044802,12
RTS0044803,1
RTS0044804,7
RTS0044805,6
RTS0044806,3
RTS0044807,4
RTS0044808,9
RTS0044809,4
RTS0044810,5
RTS0044811,7
RTS0044812,2
RTS0044813,13
RTS0044814,11
RTS0044815,12
RTS0044816,13
RTS0044817,7
RTS0044818,10
RTS0044819,5
RTS0044820,3
RTS0044821,11
RTS0044822,9
RTS0044823,6
RTS0044824,3
RTS0044825,6
RTS0044826,6
RTS0044827,8
RTS0044828,7
RTS0044829,8
RTS0044830,5
RTS0044831,21
RTS0044832,8
RTS0044833,45
RTS0044834,50
RTS0044835,29
RTS0044836,6
RTS0044837,7
RTS0044838,9
RTS0044839,4
RTS0044840,6
RTS0044841,9
RTS0044842,9
RTS0044843,11
RTS0044844,2
RTS0044845,13
RTS0044846,8
RTS0044847,7
RTS0044848,7
RTS0044849,8
RTS0044850,8
RTS0044851,6
RTS0044852,8
RTS0044853,5
RTS0044854,6
RTS0044855,6
RTS0044856,5
RTS0044857,4
RTS0044858,5
RTS0044859,3
RTS0044860,7
RTS0044861,8
RTS0044863,9
RTS0044864,4
RTS0044865,8
RTS0044866,7
RTS0044867,2
RTS0044868,14
RTS0044869,12
RTS0044870,11
RTS0044871,7
RTS0044872,4
RTS0044873,13
RTS0044874,13
RTS0044875,9
RTS0044876,21
RTS0044877,25
RTS0044878,20
RTS0044879,17
RTS0044880,33
RTS0044881,5
RTS0044882,5
RTS0044883,6
RTS0044884,3
RTS0044885,5
RTS0044886,8
RTS0044887,5
RTS0044888,8
RTS0044889,6
RTS0044890,8
RTS0044891,6
RTS0044892,11
RTS0044893,3
RTS0044894,8
RTS0044895,5
RTS0044896,19
RTS0044897,23
RTS0044898,5
RTS0044899,13
RTS0044900,8
RTS0044901,7
RTS0044902,6
RTS0044903,15
RTS0044904,11
RTS0044905,15
RTS0044906,8
RTS0044907,12
RTS0044908,10
RTS0044909,15
RTS0044910,7
RTS0044911,2
RTS0044912,5
RTS0044913,6
RTS0044914,8
RTS0044915,2
RTS0044916,7
RTS0044917,3
RTS0044918,8
RTS0044919,7
RTS0044920,10
RTS0044921,17
RTS0044922,24
RTS0044923,16
RTS0044924,16
RTS0044925,13
RTS0044926,15
RTS0044927,9
RTS0044928,5
RTS0044929,6
RTS0044930,16
RTS0044931,9
RTS0044932,13
RTS0044933,7
RTS0044934,7
RTS0044935,7
RTS0044936,12
RTS0044937,5
RTS0044938,8
RTS0044939,7
RTS0044940,5
RTS0044941,7
RTS0044942,10
RTS0044943,5
RTS0044944,4
RTS0044945,1
RTS0044946,7
RTS0044947,6
RTS0044948,5
RTS0044949,4
RTS0044950,6
RTS0044951,5
RTS0044952,2
RTS0044953,8
RTS0044954,13
RTS0044955,6
RTS0044956,5
RTS0044957,11
RTS0044958,5
RTS0044959,5
RTS0044960,5
RTS0044961,6
RTS0044962,7
RTS0044963,2
RTS0044965,4
RTS0044966,7
RTS0044967,9
RTS0044968,16
RTS0044969,7
RTS0044970,5
RTS0044971,2
RTS0044972,5
RTS0044973,5
RTS0044974,4
RTS0044975,2
RTS0044976,9
RTS0044977,4
RTS0044978,2
RTS0044979,9
RTS0044980,5
RTS0044981,11
RTS0044982,6
RTS0044983,5
RTS0044984,5
RTS0044985,10
RTS0044986,4
RTS0044987,3
RTS0044988,2
RTS0044989,4
RTS0044990,4
RTS0044991,4
RTS0044992,5
RTS0044993,8
RTS0044994,6
RTS0044995,7
RTS0044996,8
RTS0044997,7
RTS0044998,7
RTS0044999,8
RTS0045000,2
RTS0045001,12
RTS0045002,8
RTS0045003,13
RTS0045004,6
RTS0045005,13
RTS0045006,13
RTS0045007,19
RTS0045008,18
RTS0045009,16
RTS0045010,12
RTS0045011,1
RTS0045012,4
RTS0045013,2
RTS0045014,2
RTS0045015,6
RTS0045016,6
RTS0045017,6
RTS0045018,5
RTS0045019,9
RTS0045020,11
RTS0045021,1
RTS0045022,8
RTS0045023,8
RTS0045024,5
RTS0045025,3
RTS0045026,48
RTS0045027,44
RTS0045028,56
RTS0045029,35
RTS0045030,48
RTS0045031,7
RTS0045032,6
RTS0045033,4
RTS0045034,3
RTS0045035,5
RTS0045036,6
RTS0045038,14
RTS0045039,14
RTS0045040,6
RTS0045041,6
RTS0045042,8
RTS0045043,5
RTS0045044,4
RTS0045045,15
RTS0045046,1
RTS0045047,5
RTS0045048,10
RTS0045049,7
RTS0045050,4
RTS0045051,3
RTS0045052,8
RTS0045053,3
RTS0045054,8
RTS0045055,5
RTS0045056,18
RTS0045057,23
RTS0045058,6
RTS0045059,4
RTS0045060,22
RTS0045061,5
RTS0045063,1
RTS0045064,7
RTS0045065,5
RTS0045066,6
RTS0045067,11
RTS0045068,9
RTS0045069,12
RTS0045070,13
RTS0045071,9
RTS0045072,5
RTS0045073,10
RTS0045074,26
RTS0045075,7
RTS0045076,8
RTS0045077,11
RTS0045078,5
RTS0045079,9
RTS0045080,2
RTS0045081,3
RTS0045082,5
RTS0045083,8
RTS0045084,2
RTS0045085,3
RTS0045086,4
RTS0045088,6
RTS0045089,7
RTS0045090,8
RTS0045091,5
RTS0045092,7
RTS0045093,14
RTS0045094,7
RTS0045095,11
RTS0045096,5
RTS0045097,12
RTS0045098,1
RTS0045099,6
RTS0045100,11
RTS0045101,2
RTS0045102,2
RTS0045103,8
RTS0045104,1
RTS0045106,15
RTS0045107,12
RTS0045108,7
RTS0045109,3
RTS0045110,6
RTS0045111,6
RTS0045112,2
RTS0045113,9
RTS0045114,10
RTS0045115,5
RTS0045116,4
RTS0045117,7
RTS0045118,6
RTS0045119,4
RTS0045120,10
RTS0045121,4
RTS0045122,7
RTS0045123,16
RTS0045124,6
RTS0045125,6
RTS0045126,4
RTS0045127,5
RTS0045128,2
RTS0045129,11
RTS0045130,4
RTS0045131,7
RTS0045132,5
RTS0045133,5
RTS0045134,16
RTS0045135,10
RTS0045136,14
RTS0045137,14
RTS0045138,5
RTS0045139,8
RTS0045140,4
RTS0045141,4
RTS0045142,4
RTS0045143,1
RTS0045144,3
RTS0045145,7
RTS0045146,9
RTS0045148,6
RTS0045149,2
RTS0045150,5
RTS0045151,15
RTS0045152,21
RTS0045153,16
RTS0045154,5
RTS0045155,20
RTS0045156,10
RTS0045157,14
RTS0045158,5
RTS0045159,8
RTS0045160,9
RTS0045161,13
RTS0045162,11
RTS0045163,9
RTS0045164,9
RTS0045165,11
RTS0045166,9
RTS0045167,11
RTS0045168,11
RTS0045169,7
RTS0045170,7
RTS0045171,12
RTS0045172,16
RTS0045173,11
RTS0045174,10
RTS0045175,6
RTS0045176,8
RTS0045177,13
RTS0045178,14
RTS0045179,9
RTS0045180,12
RTS0045181,2
RTS0045182,2
RTS0045183,3
RTS0045184,3
RTS0045185,7
RTS0045186,8
RTS0045187,8
RTS0045188,11
RTS0045189,7
RTS0045190,13
RTS0045191,1
RTS0045192,6
RTS0045193,3
RTS0045194,3
RTS0045195,7
RTS0045196,3
RTS0045197,4
RTS0045198,6
RTS0045199,6
RTS0045200,3
RTS0045201,5
RTS0045202,9
RTS0045203,5
RTS0045204,4
RTS0045205,4
RTS0045206,9
RTS0045207,2
RTS0045208,8
RTS0045209,4
RTS0045210,3
RTS0045211,9
RTS0045212,6
RTS0045213,8
RTS0045214,4
RTS0045215,3
RTS0045216,11
RTS0045217,10
RTS0045218,10
RTS0045219,6
RTS0045220,11
RTS0045221,4
RTS0045222,10
RTS0045223,13
RTS0045224,8
RTS0045225,4
RTS0045226,157
RTS0045227,50
RTS0045228,106
RTS0045229,69
RTS0045230,46
RTS0045231,14
RTS0045232,16
RTS0045233,24
RTS0045234,20
RTS0045235,4
RTS0045236,25
RTS0045237,19
RTS0045238,10
RTS0045239,10
RTS0045240,31
RTS0045241,10
RTS0045242,11
RTS0045243,16
RTS0045244,16
RTS0045245,8
RTS0045246,1
RTS0045247,2
RTS0045248,3
RTS0045249,1
RTS0045250,8
RTS0045251,2
RTS0045252,2
RTS0045253,5
RTS0045254,3
RTS0045255,6
RTS0045256,6
RTS0045257,18
RTS0045258,12
RTS0045259,18
RTS0045260,9
RTS0045261,6
RTS0045262,19
RTS0045263,11
RTS0045264,5
RTS0045265,4
RTS0045266,6
RTS0045267,10
RTS0045268,12
RTS0045269,11
RTS0045270,4
RTS0045271,11
RTS0045272,4
RTS0045273,4
RTS0045274,9
RTS0045275,9
RTS0045276,6
RTS0045277,12
RTS0045278,14
RTS0045279,7
RTS0045280,8
RTS0045281,6
RTS0045282,10
RTS0045283,4
RTS0045284,4
RTS0045285,10
RTS0045286,9
RTS0045287,11
RTS0045288,5
RTS0045289,9
RTS0045290,4
RTS0045291,5
RTS0045292,11
RTS0045293,3
RTS0045294,7
RTS0045295,2
RTS0045296,6
RTS0045297,5
RTS0045298,4
RTS0045299,6
RTS0045300,6
RTS0045301,48
RTS0045302,5
RTS0045303,39
RTS0045304,27
RTS0045305,33
RTS0045306,9
RTS0045307,2
RTS0045308,8
RTS0045309,5
RTS0045310,9
RTS0045311,2
RTS0045312,3
RTS0045313,6
RTS0045314,5
RTS0045315,3
RTS0045316,8
RTS0045317,6
RTS0045318,5
RTS0045319,4
RTS0045320,3
RTS0045321,6
RTS0045322,5
RTS0045323,5
RTS0045324,5
RTS0045325,3
RTS0045326,9
RTS0045327,13
RTS0045328,8
RTS0045329,5
RTS0045330,2
RTS0045331,7
RTS0045332,8
RTS0045333,5
RTS0045334,3
RTS0045335,4
RTS0045336,6
RTS0045337,4
RTS0045338,6
RTS0045339,7
RTS0045340,5
RTS0045341,5
RTS0045342,11
RTS0045343,4
RTS0045344,8
RTS0045345,2
RTS0045346,4
RTS0045347,5
RTS0045348,7
RTS0045349,5
RTS0045350,7
RTS0045351,4
RTS0045352,2
RTS0045353,3
RTS0045354,6
RTS0045355,4
RTS0045356,5
RTS0045357,7
RTS0045358,5
RTS0045359,7
RTS0045360,7
RTS0045361,12
RTS0045362,4
RTS0045363,6
RTS0045364,6
RTS0045365,11
RTS0045366,7
RTS0045367,3
RTS0045368,5
RTS0045369,6
RTS0045370,3
RTS0045371,7
RTS0045372,5
RTS0045373,6
RTS0045374,17
RTS0045375,10
RTS0045376,30
RTS0045377,5
RTS0045378,25
RTS0045379,45
RTS0045380,11
RTS0045381,5
RTS0045382,10
RTS0045383,9
RTS0045384,1
RTS0045385,5
RTS0045386,14
RTS0045387,9
RTS0045388,2
RTS0045389,8
RTS0045390,3
RTS0045391,10
RTS0045393,2
RTS0045394,7
RTS0045395,1
RTS0045396,7
RTS0045397,8
RTS0045398,7
RTS0045399,14
RTS0045400,9
RTS0045401,6
RTS0045402,8
RTS0045403,4
RTS0045404,8
RTS0045405,2
RTS0045406,7
RTS0045407,10
RTS0045408,6
RTS0045409,15
RTS0045410,11
RTS0045411,16
RTS0045412,25
RTS0045413,19
RTS0045414,21
RTS0045415,12
RTS0045416,7
RTS0045417,6
RTS0045418,7
RTS0045419,5
RTS0045420,6
RTS0045421,540
RTS0045422,493
RTS0045423,149
RTS0045424,280
RTS0045425,577
RTS0045426,8
RTS0045427,9
RTS0045428,5
RTS0045429,6
RTS0045430,3
RTS0045431,18
RTS0045432,23
RTS0045433,19
RTS0045434,16
RTS0045435,4
RTS0045436,8
RTS0045437,14
RTS0045438,15
RTS0045439,18
RTS0045440,6
RTS0045441,22
RTS0045442,13
RTS0045443,14
RTS0045444,17
RTS0045445,11
RTS0045446,11
RTS0045447,9
RTS0045448,9
RTS0045449,7
RTS0045450,2
RTS0045451,19
RTS0045452,15
RTS0045453,9
RTS0045454,9
RTS0045455,17
RTS0045456,17
RTS0045457,16
RTS0045458,16
RTS0045459,7
RTS0045460,21
RTS0045461,2
RTS0045462,6
RTS0045463,5
RTS0045464,4
RTS0045465,2
RTS0045466,6
RTS0045467,4
RTS0045468,7
RTS0045469,13
RTS0045470,8
RTS0045471,19
RTS0045472,10
RTS0045473,11
RTS0045474,30
RTS0045475,24
RTS0045476,49
RTS0045477,31
RTS0045478,34
RTS0045479,53
RTS0045480,57
RTS0045481,18
RTS0045482,8
RTS0045483,11
RTS0045484,19
RTS0045485,36
RTS0045486,8
RTS0045487,3
RTS0045488,10
RTS0045489,3
RTS0045490,4
RTS0045491,104
RTS0045492,150
RTS0045493,83
RTS0045494,52
RTS0045495,40
RTS0045496,4
RTS0045497,8
RTS0045498,19
RTS0045499,16
RTS0045500,7
RTS0045501,21
RTS0045502,33
RTS0045503,18
RTS0045504,20
RTS0045505,13
RTS0045506,473
RTS0045507,938
RTS0045508,414
RTS0045509,578
RTS0045510,377
RTS0045511,7
RTS0045512,9
RTS0045513,1
RTS0045514,4
RTS0045515,7
RTS0045516,5
RTS0045517,11
RTS0045518,3
RTS0045519,4
RTS0045520,16
RTS0045521,11
RTS0045522,8
RTS0045523,12
RTS0045524,14
RTS0045525,12
RTS0045526,22
RTS0045527,16
RTS0045528,22
RTS0045529,22
RTS0045530,35
RTS0045531,24
RTS0045532,18
RTS0045533,17
RTS0045534,18
RTS0045535,8
RTS0045536,22
RTS0045537,16
RTS0045538,6
RTS0045539,18
RTS0045540,32
RTS0045541,4
RTS0045542,5
RTS0045543,15
RTS0045544,2
RTS0045545,9
RTS0045546,8
RTS0045547,11
RTS0045548,2
RTS0045549,9
RTS0045550,7
RTS0045551,7
RTS0045552,7
RTS0045553,8
RTS0045554,10
RTS0045555,4
RTS0045556,9
RTS0045557,7
RTS0045558,7
RTS0045559,3
RTS0045560,4
RTS0045561,9
RTS0045562,5
RTS0045563,7
RTS0045564,8
RTS0045565,4
RTS0045566,6
RTS0045567,5
RTS0045568,7
RTS0045569,7
RTS0045570,8
RTS0045571,7
RTS0045572,5
RTS0045573,8
RTS0045574,4
RTS0045575,10
RTS0045576,23
RTS0045577,9
RTS0045578,10
RTS0045579,11
RTS0045580,19
RTS0045581,4
RTS0045582,5
RTS0045583,5
RTS0045584,15
RTS0045585,3
RTS0045586,2
RTS0045587,26
RTS0045588,13
RTS0045589,12
RTS0045590,7
RTS0045592,147
RTS0045593,126
RTS0045594,84
RTS0045595,58
RTS0045596,24
RTS0045597,38
RTS0045598,27
RTS0045599,43
RTS0045600,14
RTS0045601,8
RTS0045602,10
RTS0045603,3
RTS0045604,4
RTS0045606,8
RTS0045607,8
RTS0045608,5
RTS0045609,3
RTS0045610,6
RTS0045611,4
RTS0045612,2
RTS0045613,3
RTS0045614,2
RTS0045615,1
RTS0045616,3
RTS0045617,5
RTS0045618,2
RTS0045619,9
RTS0045620,5
RTS0045621,4
RTS0045622,22
RTS0045623,18
RTS0045624,8
RTS0045625,19
RTS0045626,3
RTS0045627,5
RTS0045628,3
RTS0045629,4
RTS0045630,5
RTS0045631,6
RTS0045632,6
RTS0045633,8
RTS0045634,7
RTS0045635,5
RTS0045636,11
RTS0045637,4
RTS0045638,6
RTS0045639,6
RTS0045640,6
RTS0045641,9
RTS0045642,4
RTS0045643,9
RTS0045644,6
RTS0045645,5
RTS0045646,7
RTS0045647,5
RTS0045648,8
RTS0045649,6
RTS0045650,15
RTS0045651,6
RTS0045652,7
RTS0045653,17
RTS0045654,8
RTS0045655,19
RTS0045656,8
RTS0045657,26
RTS0045658,31
RTS0045659,28
RTS0045660,32
RTS0045661,62
RTS0045662,38
RTS0045663,52
RTS0045664,33
RTS0045665,45
RTS0045666,2
RTS0045667,2
RTS0045668,7
RTS0045669,7
RTS0045670,4
RTS0045671,2
RTS0045672,7
RTS0045673,3
RTS0045674,8
RTS0045675,4
RTS0045676,11
RTS0045677,17
RTS0045678,17
RTS0045679,20
RTS0045680,28
RTS0045681,6
RTS0045683,8
RTS0045684,5
RTS0045685,2
RTS0045687,23
RTS0045688,28
RTS0045689,14
RTS0045690,6
RTS0045691,2
RTS0045692,4
RTS0045693,8
RTS0045694,8
RTS0045695,5
RTS0045696,13
RTS0045697,10
RTS0045698,10
RTS0045699,2
RTS0045700,12
RTS0045701,8
RTS0045702,4
RTS0045703,4
RTS0045704,9
RTS0045705,6
RTS0045706,10
RTS0045707,18
RTS0045708,19
RTS0045709,11
RTS0045710,9
RTS0045711,6
RTS0045712,4
RTS0045713,6
RTS0045714,6
RTS0045715,6
RTS0045716,17
RTS0045717,7
RTS0045718,4
RTS0045719,7
RTS0045720,3
RTS0045721,32
RTS0045722,25
RTS0045723,29
RTS0045724,16
RTS0045725,20
RTS0045726,4
RTS0045727,8
RTS0045728,7
RTS0045729,8
RTS0045730,9
RTS0045731,37
RTS0045732,27
RTS0045733,33
RTS0045734,67
RTS0045735,64
RTS0045736,160
RTS0045737,153
RTS0045738,311
RTS0045739,267
RTS0045740,89
RTS0045741,73
RTS0045742,32
RTS0045743,40
RTS0045744,61
RTS0045745,45
RTS0045746,32
RTS0045747,38
RTS0045748,48
RTS0045749,19
RTS0045750,7
RTS0045751,22
RTS0045752,11
RTS0045753,15
RTS0045754,19
RTS0045755,17
RTS0045756,24
RTS0045757,16
RTS0045758,49
RTS0045759,19
RTS0045760,21
RTS0045761,10
RTS0045762,8
RTS0045763,7
RTS0045764,6
RTS0045765,7
RTS0045766,31
RTS0045767,17
RTS0045768,23
RTS0045769,38
RTS0045770,34
RTS0045771,9
RTS0045772,8
RTS0045773,12
RTS0045774,14
RTS0045775,12
RTS0045776,5
RTS0045777,4
RTS0045778,8
RTS0045779,5
RTS0045780,11
RTS0045781,10
RTS0045782,5
RTS0045783,11
RTS0045784,6
RTS0045785,14
RTS0045786,15
RTS0045787,25
RTS0045788,30
RTS0045789,13
RTS0045790,19
RTS0045791,4
RTS0045792,6
RTS0045793,4
RTS0045794,4
RTS0045795,5
RTS0045796,6
RTS0045797,2
RTS0045798,7
RTS0045799,5
RTS0045800,6
RTS0045801,8
RTS0045802,5
RTS0045803,10
RTS0045804,9
RTS0045805,8
RTS0045806,28
RTS0045807,13
RTS0045808,16
RTS0045809,12
RTS0045810,2
RTS0045811,15
RTS0045812,15
RTS0045813,10
RTS0045814,18
RTS0045815,21
RTS0045816,6
RTS0045817,3
RTS0045818,2
RTS0045819,8
RTS0045820,7
RTS0045821,17
RTS0045822,11
RTS0045823,14
RTS0045824,33
RTS0045825,4
RTS0045826,22
RTS0045827,19
RTS0045828,14
RTS0045829,10
RTS0045830,10
RTS0045831,8
RTS0045832,9
RTS0045833,9
RTS0045834,4
RTS0045835,9
RTS0045836,56
RTS0045837,78
RTS0045838,58
RTS0045840,15
RTS0045841,45
RTS0045842,31
RTS0045843,6
RTS0045844,27
RTS0045845,40
RTS0045846,139
RTS0045848,25
RTS0045849,215
RTS0045851,5
RTS0045852,5
RTS0045853,7
RTS0045854,7
RTS0045855,9
RTS0045856,5
RTS0045857,5
RTS0045858,2
RTS0045859,9
RTS0045860,2
RTS0045861,8
RTS0045862,12
RTS0045863,7
RTS0045864,10
RTS0045865,6
RTS0045866,16
RTS0045867,2
RTS0045868,5
RTS0045869,4
RTS0045870,3
RTS0045871,4
RTS0045872,1
RTS0045873,9
RTS0045874,4
RTS0045875,3
RTS0045876,1
RTS0045877,4
RTS0045878,5
RTS0045879,6
RTS0045880,2
RTS0045881,3
RTS0045882,137
RTS0045883,55
RTS0045884,58
RTS0045886,13
RTS0045887,11
RTS0045888,3
RTS0045889,8
RTS0045890,5
RTS0045891,4
RTS0045892,5
RTS0045893,7
RTS0045894,5
RTS0045895,5
RTS0045896,20
RTS0045897,11
RTS0045898,9
RTS0045899,22
RTS0045900,40
RTS0045901,9
RTS0045902,7
RTS0045903,18
RTS0045904,21
RTS0045905,7
RTS0045906,9
RTS0045907,4
RTS0045908,6
RTS0045909,5
RTS0045910,6
RTS0045911,10
RTS0045912,1
RTS0045913,3
RTS0045914,3
RTS0045915,4
RTS0045916,9
RTS0045917,6
RTS0045918,10
RTS0045919,3
RTS0045920,6
RTS0045921,3
RTS0045922,5
RTS0045923,4
RTS0045924,9
RTS0045925,8
RTS0045926,12
RTS0045927,5
RTS0045928,10
RTS0045929,3
RTS0045930,24
RTS0045931,24
RTS0045932,8
RTS0045933,4
RTS0045935,4
RTS0045939,5
RTS0045940,3
RTS0045941,7
RTS0045942,3
RTS0045943,8
RTS0045944,4
RTS0045945,8
RTS0045946,6
RTS0045947,10
RTS0045948,7
RTS0045949,7
RTS0045950,9
RTS0045951,6
RTS0045952,7
RTS0045953,8
RTS0045954,52
RTS0045955,9
RTS0045956,4
RTS0045957,4
RTS0045958,6
RTS0045959,2
RTS0045961,4
RTS0045962,4
RTS0045963,4
RTS0045964,9
RTS0045965,6
RTS0045966,2
RTS0045967,3
RTS0045968,5
RTS0045969,22
RTS0045970,27
RTS0045971,36
RTS0045972,11
RTS0045973,3
RTS0045974,5
RTS0045975,3
RTS0045976,11
RTS0045977,4
RTS0045978,7
RTS0045979,9
RTS0045980,7
RTS0045981,16
RTS0045982,6
RTS0045983,22
RTS0045984,21
RTS0045985,11
RTS0045986,3
RTS0045987,12
RTS0045988,6
RTS0045989,1
RTS0045990,4
RTS0045991,5
RTS0045992,3
RTS0045993,3
RTS0045994,8
RTS0045995,5
RTS0045996,3
RTS0045997,9
RTS0045998,3
RTS0045999,6
RTS0046000,4
RTS0046001,6
RTS0046002,6
RTS0046003,2
RTS0046004,9
RTS0046005,7
RTS0046006,6
RTS0046007,8
RTS0046008,4
RTS0046009,6
RTS0046010,3
RTS0046011,7
RTS0046012,6
RTS0046013,10
RTS0046014,5
RTS0046015,4
RTS0046016,11
RTS0046017,11
RTS0046018,4
RTS0046019,4
RTS0046020,8
RTS0046021,8
RTS0046022,7
RTS0046023,2
RTS0046024,2
RTS0046025,3
RTS0046026,5
RTS0046027,6
RTS0046028,10
RTS0046029,5
RTS0046030,4
RTS0046031,5
RTS0046032,3
RTS0046033,3
RTS0046034,4
RTS0046035,4
RTS0046036,11
RTS0046037,5
RTS0046038,5
RTS0046039,7
RTS0046040,4
RTS0046041,4
RTS0046042,6
RTS0046043,6
RTS0046045,22
RTS0046046,13
RTS0046047,3
RTS0046048,9
RTS0046049,18
RTS0046050,7
RTS0046051,18
RTS0046052,21
RTS0046053,32
RTS0046054,25
RTS0046055,21
RTS0046056,3
RTS0046057,4
RTS0046058,7
RTS0046059,12
RTS0046060,1
RTS0046061,7
RTS0046062,6
RTS0046063,3
RTS0046064,15
RTS0046065,18
RTS0046066,20
RTS0046067,23
RTS0046068,4
RTS0046069,4
RTS0046070,1
RTS0046071,6
RTS0046072,5
RTS0046073,6
RTS0046074,3
RTS0046075,3
RTS0046076,4
RTS0046077,6
RTS0046078,8
RTS0046079,3
RTS0046080,7
RTS0046081,6
RTS0046082,4
RTS0046083,6
RTS0046084,7
RTS0046085,11
RTS0046086,11
RTS0046087,6
RTS0046088,10
RTS0046089,4
RTS0046090,13
RTS0046091,4
RTS0046092,6
RTS0046093,7
RTS0046094,4
RTS0046095,4
RTS0046096,1
RTS0046097,8
RTS0046098,6
RTS0046099,4
RTS0046100,4
RTS0046101,2
RTS0046102,4
RTS0046103,3
RTS0046104,6
RTS0046105,3
RTS0046106,4
RTS0046107,2
RTS0046108,3
RTS0046109,2
RTS0046110,7
RTS0046111,8
RTS0046112,12
RTS0046113,10
RTS0046114,9
RTS0046115,20
RTS0046116,15
RTS0046117,10
RTS0046119,4
RTS0046121,5
RTS0046122,9
RTS0046123,6
RTS0046124,4
RTS0046125,6
RTS0046126,3
RTS0046127,3
RTS0046128,20
RTS0046129,7
RTS0046130,7
RTS0046131,13
RTS0046132,10
RTS0046133,16
RTS0046134,13
RTS0046135,13
RTS0046136,4
RTS0046137,10
RTS0046138,5
RTS0046140,33
RTS0046141,30
RTS0046142,18
RTS0046143,56
RTS0046144,40
RTS0046145,3
RTS0046146,7
RTS0046147,2
RTS0046148,5
RTS0046149,4
RTS0046150,8
RTS0046152,8
RTS0046153,8
RTS0046154,6
RTS0046155,5
RTS0046156,3
RTS0046157,6
RTS0046158,10
RTS0046159,5
RTS0046160,10
RTS0046161,6
RTS0046162,3
RTS0046163,3
RTS0046164,9
RTS0046165,6
RTS0046166,10
RTS0046167,15
RTS0046168,8
RTS0046169,6
RTS0046170,6
RTS0046171,2
RTS0046172,4
RTS0046173,1
RTS0046174,6
RTS0046175,3
RTS0046176,4
RTS0046177,6
RTS0046178,3
RTS0046179,2
RTS0046180,3
RTS0046181,2
RTS0046182,2
RTS0046183,10
RTS0046184,7
RTS0046185,5
RTS0046186,9
RTS0046187,10
RTS0046188,13
RTS0046191,2
RTS0046193,2
RTS0046194,6
RTS0046195,7
RTS0046196,20
RTS0046197,17
RTS0046198,23
RTS0046199,8
RTS0046200,7
RTS0046201,5
RTS0046202,23
RTS0046203,28
RTS0046204,12
RTS0046205,11
RTS0046206,22
RTS0046207,30
RTS0046208,12
RTS0046209,36
RTS0046210,4
RTS0046211,6
RTS0046212,1
RTS0046213,4
RTS0046214,5
RTS0046215,2
RTS0046216,8
RTS0046217,4
RTS0046218,6
RTS0046219,2
RTS0046220,1
RTS0046221,4
RTS0046222,5
RTS0046223,6
RTS0046224,7
RTS0046225,17
RTS0046226,8
RTS0046227,12
RTS0046228,9
RTS0046229,10
RTS0046230,5
RTS0046231,2
RTS0046232,10
RTS0046233,4
RTS0046234,9
RTS0046235,4
RTS0046236,3
RTS0046237,7
RTS0046238,4
RTS0046239,4
RTS0046240,7
RTS0046241,5
RTS0046242,5
RTS0046243,1
RTS0046244,5
RTS0046245,1
RTS0046246,9
RTS0046247,3
RTS0046248,5
RTS0046249,5
RTS0046250,6
RTS0046251,1
RTS0046252,13
RTS0046253,13
RTS0046254,16
RTS0046255,6
RTS0046256,11
RTS0046257,5
RTS0046258,2
RTS0046259,9
RTS0046260,4
RTS0046261,8
RTS0046262,7
RTS0046263,3
RTS0046264,3
RTS0046265,7
RTS0046266,4
RTS0046267,3
RTS0046268,6
RTS0046269,10
RTS0046270,12
RTS0046271,11
RTS0046272,11
RTS0046273,2
RTS0046274,1
RTS0046275,4
RTS0046276,6
RTS0046277,4
RTS0046278,1
RTS0046279,9
RTS0046280,4
RTS0046281,6
RTS0046282,4
RTS0046283,10
RTS0046284,2
RTS0046285,4
RTS0046286,3
RTS0046287,8
RTS0046288,5
RTS0046289,4
RTS0046290,3
RTS0046291,5
RTS0046292,4
RTS0046293,15
RTS0046294,11
RTS0046295,21
RTS0046296,7
RTS0046297,9
RTS0046298,4
RTS0046299,3
RTS0046300,4
RTS0046301,4
RTS0046302,6
RTS0046303,9
RTS0046304,5
RTS0046305,4
RTS0046306,3
RTS0046307,8
RTS0046308,4
RTS0046309,10
RTS0046310,6
RTS0046311,3
RTS0046312,9
RTS0046313,7
RTS0046314,9
RTS0046315,1
RTS0046316,5
RTS0046317,5
RTS0046318,5
RTS0046319,4
RTS0046320,3
RTS0046321,8
RTS0046322,6
RTS0046323,4
RTS0046324,3
RTS0046325,7
RTS0046326,7
RTS0046327,7
RTS0046328,7
RTS0046329,8
RTS0046330,7
RTS0046331,8
RTS0046332,8
RTS0046333,7
RTS0046334,9
RTS0046335,10
RTS0046336,10
RTS0046342,2
RTS0046343,7
RTS0046344,7
RTS0046345,4
RTS0046346,4
RTS0046347,55
RTS0046348,51
RTS0046349,60
RTS0046350,3
RTS0046351,3
RTS0046352,4
RTS0046353,5
RTS0046354,6
RTS0046355,6
RTS0046356,3
RTS0046357,2
RTS0046358,3
RTS0046359,3
RTS0046361,5
RTS0046362,3
RTS0046363,4
RTS0046364,7
RTS0046365,4
RTS0046366,8
RTS0046367,5
RTS0046368,10
RTS0046369,7
RTS0046370,6
RTS0046371,4
RTS0046372,12
RTS0046373,3
RTS0046374,2
RTS0046375,3
RTS0046376,5
RTS0046377,5
RTS0046378,4
RTS0046379,3
RTS0046380,6
RTS0046381,3
RTS0046382,4
RTS0046383,7
RTS0046384,5
RTS0046385,5
RTS0046386,4
RTS0046387,4
RTS0046388,7
RTS0046389,3
RTS0046390,5
RTS0046391,2
RTS0046392,2
RTS0046393,2
RTS0046394,5
RTS0046395,5
RTS0046396,6
RTS0046397,10
RTS0046398,5
RTS0046399,7
RTS0046400,7
RTS0046401,12
RTS0046402,11
RTS0046403,5
RTS0046404,7
RTS0046405,11
RTS0046406,8
RTS0046407,16
RTS0046408,5
RTS0046409,6
RTS0046410,11
RTS0046411,9
RTS0046412,17
RTS0046413,52
RTS0046414,225
RTS0046415,64
RTS0046416,8
RTS0046417,4
RTS0046418,9
RTS0046419,5
RTS0046420,22
RTS0046421,14
RTS0046422,4
RTS0046423,3
RTS0046424,3
RTS0046425,6
RTS0046426,7
RTS0046427,2
RTS0046428,7
RTS0046429,8
RTS0046430,4
RTS0046431,3
RTS0046432,10
RTS0046433,9
RTS0046434,8
RTS0046435,34
RTS0046439,11
RTS0046440,10
RTS0046441,22
RTS0046442,5
RTS0046443,22
RTS0046444,2
RTS0046445,3
RTS0046446,5
RTS0046447,5
RTS0046448,5
RTS0046449,8
RTS0046450,15
RTS0046451,6
RTS0046452,3
RTS0046453,5
RTS0046454,41
RTS0046455,34
RTS0046456,3
RTS0046457,19
RTS0046458,19
RTS0046459,34
RTS0046460,44
RTS0046461,7
RTS0046462,6
RTS0046463,3
RTS0046464,9
RTS0046466,4
RTS0046468,5
RTS0046469,2
RTS0046470,3
RTS0046471,2
RTS0046472,8
RTS0046473,2
RTS0046474,1
RTS0046475,5
RTS0046476,3
RTS0046477,5
RTS0046478,2
RTS0046479,5
RTS0046480,6
RTS0046481,5
RTS0046482,8
RTS0046483,4
RTS0046484,5
RTS0046485,3
RTS0046486,3
RTS0046487,4
RTS0046488,2
RTS0046489,4
RTS0046490,9
RTS0046491,6
RTS0046492,4
RTS0046493,4
RTS0046494,3
RTS0046495,7
RTS0046496,20
RTS0046497,21
RTS0046498,5
RTS0046499,32
RTS0046500,35
RTS0046501,56
RTS0046502,14
RTS0046503,14
RTS0046504,9
RTS0046505,4
RTS0046506,4
RTS0046507,3
RTS0046508,7
RTS0046509,3
RTS0046510,7
RTS0046511,3
RTS0046512,12
RTS0046513,4
RTS0046514,1
RTS0046515,6
RTS0046516,20
RTS0046517,6
RTS0046518,2
RTS0046519,7
RTS0046520,7
RTS0046521,9
RTS0046522,2
RTS0046524,3
RTS0046525,3
RTS0046526,24
RTS0046527,13
RTS0046528,9
RTS0046529,12
RTS0046530,7
RTS0046531,2
RTS0046532,7
RTS0046533,1
RTS0046534,3
RTS0046535,4
RTS0046536,5
RTS0046537,5
RTS0046538,12
RTS0046539,8
RTS0046540,5
RTS0046541,6
RTS0046542,3
RTS0046543,11
RTS0046544,4
RTS0046545,39
RTS0046546,4
RTS0046548,7
RTS0046549,28
RTS0046550,5
RTS0046551,6
RTS0046552,6
RTS0046553,11
RTS0046554,9
RTS0046555,4
RTS0046556,8
RTS0046557,6
RTS0046558,3
RTS0046559,3
RTS0046560,4
RTS0046561,3
RTS0046562,3
RTS0046563,5
RTS0046564,2
RTS0046565,4
RTS0046566,7
RTS0046567,7
RTS0046568,9
RTS0046569,11
RTS0046570,10
RTS0046571,9
RTS0046572,12
RTS0046573,7
RTS0046574,7
RTS0046575,6
RTS0046577,4
RTS0046578,7
RTS0046580,7
RTS0046581,8
RTS0046582,5
RTS0046583,4
RTS0046584,13
RTS0046585,11
RTS0046586,10
RTS0046587,8
RTS0046588,4
RTS0046589,4
RTS0046590,3
RTS0046591,2
RTS0046592,6
RTS0046593,6
RTS0046594,8
RTS0046595,12
RTS0046596,6
RTS0046597,5
RTS0046598,1
RTS0046599,9
RTS0046600,76
RTS0046601,92
RTS0046602,21
RTS0046603,32
RTS0046604,5
RTS0046605,12
RTS0046606,3
RTS0046607,4
RTS0046608,10
RTS0046609,8
RTS0046610,4
RTS0046611,4
RTS0046612,6
RTS0046613,3
RTS0046614,6
RTS0046615,1
RTS0046616,4
RTS0046617,5
RTS0046618,5
RTS0046619,7
RTS0046620,5
RTS0046621,11
RTS0046622,9
RTS0046623,8
RTS0046624,8
RTS0046625,6
RTS0046626,6
RTS0046627,8
RTS0046628,7
RTS0046629,6
RTS0046630,8
RTS0046631,2
RTS0046632,5
RTS0046633,8
RTS0046634,9
RTS0046635,4
RTS0046636,13
RTS0046637,5
RTS0046638,8
RTS0046639,7
RTS0046640,10
RTS0046641,3
RTS0046642,4
RTS0046643,5
RTS0046644,14
RTS0046645,4
RTS0046646,4
RTS0046647,2
RTS0046648,6
RTS0046649,9
RTS0046650,5
RTS0046651,9
RTS0046652,10
RTS0046653,24
RTS0046654,8
RTS0046655,30
RTS0046656,3
RTS0046657,2
RTS0046658,8
RTS0046659,7
RTS0046660,1
RTS0046661,5
RTS0046662,6
RTS0046663,4
RTS0046664,4
RTS0046665,5
RTS0046666,7
RTS0046667,9
RTS0046668,9
RTS0046669,4
RTS0046670,5
RTS0046671,5
RTS0046672,7
RTS0046673,5
RTS0046674,3
RTS0046675,4
RTS0046676,1
RTS0046677,7
RTS0046678,8
RTS0046679,5
RTS0046680,5
RTS0046681,3
RTS0046682,3
RTS0046683,4
RTS0046684,2
RTS0046685,2
RTS0046686,6
RTS0046687,5
RTS0046688,3
RTS0046689,1
RTS0046690,4
RTS0046691,7
RTS0046692,5
RTS0046693,12
RTS0046694,5
RTS0046695,10
RTS0046696,9
RTS0046697,5
RTS0046698,7
RTS0046699,22
RTS0046700,22
RTS0046701,72
RTS0046702,9
RTS0046703,143
RTS0046704,269
RTS0046705,145
RTS0046706,41
RTS0046707,183
RTS0046708,184
RTS0046709,8
RTS0046710,2
RTS0046711,9
RTS0046712,6
RTS0046713,23
RTS0046714,16
RTS0046715,9
RTS0046716,16
RTS0046717,36
RTS0046718,7
RTS0046719,3
RTS0046720,5
RTS0046721,8
RTS0046722,11
RTS0046723,5
RTS0046724,3
RTS0046725,5
RTS0046726,8
RTS0046727,11
RTS0046728,6
RTS0046729,6
RTS0046730,8
RTS0046731,7
RTS0046732,5
RTS0046733,6
RTS0046734,9
RTS0046735,10
RTS0046736,6
RTS0046737,6
RTS0046739,5
RTS0046740,5
RTS0046741,16
RTS0046742,4
RTS0046743,17
RTS0046744,5
RTS0046745,20
RTS0046746,5
RTS0046747,9
RTS0046748,12
RTS0046749,7
RTS0046750,6
RTS0046751,12
RTS0046752,7
RTS0046753,4
RTS0046754,4
RTS0046755,3
RTS0046756,11
RTS0046757,6
RTS0046758,2
RTS0046759,19
RTS0046760,16
RTS0046761,23
RTS0046763,10
RTS0046764,4
RTS0046765,5
RTS0046766,3
RTS0046767,9
RTS0046768,19
RTS0046769,38
RTS0046770,28
RTS0046771,8
RTS0046772,11
RTS0046773,7
RTS0046774,4
RTS0046775,12
RTS0046777,4
RTS0046778,8
RTS0046779,8
RTS0046780,11
RTS0046781,5
RTS0046782,7
RTS0046783,4
RTS0046784,5
RTS0046785,11
RTS0046790,7
RTS0046791,2
RTS0046792,6
RTS0046793,6
RTS0046794,2
RTS0046795,8
RTS0046796,2
RTS0046797,3
RTS0046798,8
RTS0046799,7
RTS0046800,4
RTS0046801,56
RTS0046802,34
RTS0046803,5
RTS0046804,5
RTS0046805,10
RTS0046806,14
RTS0046807,11
RTS0046808,4
RTS0046809,2
RTS0046810,8
RTS0046811,5
RTS0046812,3
RTS0046813,5
RTS0046814,6
RTS0046815,9
RTS0046816,4
RTS0046817,3
RTS0046818,6
RTS0046819,7
RTS0046820,12
RTS0046821,5
RTS0046822,5
RTS0046823,4
RTS0046824,18
RTS0046825,12
RTS0046826,3
RTS0046827,5
RTS0046828,7
RTS0046829,3
RTS0046830,14
RTS0046831,12
RTS0046832,7
RTS0046833,1
RTS0046835,3
RTS0046836,79
RTS0046837,129
RTS0046838,6
RTS0046839,56
RTS0046840,5
RTS0046841,1
RTS0046842,10
RTS0046843,18
RTS0046846,10
RTS0046849,5
RTS0046850,7
RTS0046851,18
RTS0046852,14
RTS0046853,13
RTS0046854,6
RTS0046855,2
RTS0046856,2
RTS0046857,26
RTS0046858,42
RTS0046859,3
RTS0046860,10
RTS0046861,9
RTS0046862,8
RTS0046863,3
RTS0046864,5
RTS0046866,5
RTS0046867,6
RTS0046868,5
RTS0046869,13
RTS0046870,12
RTS0046871,11
RTS0046872,7
RTS0046873,2
RTS0046874,2
RTS0046875,22
RTS0046876,10
RTS0046877,6
RTS0046878,3
RTS0046879,3
RTS0046880,5
RTS0046881,7
RTS0046882,6
RTS0046885,1
RTS0046886,2
RTS0046887,4
RTS0046889,5
RTS0046890,8
RTS0046891,7
RTS0046892,2
RTS0046893,2
RTS0046894,3
RTS0046895,3
RTS0046897,12
RTS0046898,4
RTS0046899,14
RTS0046900,38
RTS0046902,4
RTS0046903,6
RTS0046904,3
RTS0046905,4
RTS0046906,7
RTS0046907,9
RTS0046908,8
RTS0046909,7
RTS0046910,3
RTS0046911,10
RTS0046912,5
RTS0046913,10
RTS0046914,5
RTS0046915,3
RTS0046916,12
RTS0046918,309
RTS0046919,392
RTS0046920,40
RTS0046921,8
RTS0046922,6
RTS0046923,5
RTS0046924,13
RTS0046925,6
RTS0046926,7
RTS0046927,2
RTS0046928,4
RTS0046929,5
RTS0046930,12
RTS0046931,7
RTS0046933,5
RTS0046934,16
RTS0046935,10
RTS0046936,8
RTS0046937,9
RTS0046938,4
RTS0046939,6
RTS0046940,8
RTS0046941,11
RTS0046942,8
RTS0046943,26
RTS0046944,7
RTS0046946,20
RTS0046947,4
RTS0046948,7
RTS0046949,4
RTS0046950,1
RTS0046951,4
RTS0046952,1
RTS0046954,3
RTS0046955,6
RTS0046956,9
RTS0046957,8
RTS0046958,3
RTS0046959,13
RTS0046960,4
RTS0046961,5
RTS0046962,51
RTS0046963,3
RTS0046965,13
RTS0046966,11
RTS0046967,7
RTS0046968,6
RTS0047054,11
RTS0047055,7
RTS0047056,4
RTS0047057,3
RTS0047058,4
RTS0047060,11
RTS0047061,12
RTS0047062,6
RTS0047063,4
RTS0047064,41
RTS0047065,38
RTS0047066,29
RTS0047067,30
RTS0047068,17
RTS0047069,29
RTS0047070,15
RTS0047071,16
RTS0047072,19
RTS0047073,23
RTS0047074,13
RTS0047075,7
RTS0047076,9
RTS0047077,6
RTS0047078,4
RTS0047079,7
RTS0047080,5
RTS0047081,4
RTS0047082,12
RTS0047083,4
RTS0047084,5
RTS0047085,4
RTS0047086,3
RTS0047087,8
RTS0047088,5
RTS0047089,4
RTS0047091,5
RTS0047092,6
RTS0047093,3
RTS0047094,5
RTS0047095,6
RTS0047096,1
RTS0047097,5
RTS0047098,8
RTS0047100,7
RTS0047101,4
RTS0047102,4
RTS0047103,1
RTS0047104,8
RTS0047105,31
RTS0047106,26
RTS0047107,31
RTS0047108,55
RTS0047109,21
RTS0047110,8
RTS0047111,1
RTS0047112,7
RTS0047113,4
RTS0047114,9
RTS0047115,4
RTS0047116,12
RTS0047117,14
RTS0047118,8
RTS0047119,11
RTS0047120,3
RTS0047121,3
RTS0047122,6
RTS0047123,3
RTS0047124,7
RTS0047125,5
RTS0047126,6
RTS0047127,9
RTS0047128,3
RTS0047129,3
RTS0047130,9
RTS0047131,9
RTS0047132,2
RTS0047133,15
RTS0047134,1
RTS0047135,14
RTS0047136,6
RTS0047137,5
RTS0047138,7
RTS0047139,8
RTS0047140,5
RTS0047141,2
RTS0047142,1
RTS0047143,3
RTS0047144,5
RTS0047145,4
RTS0047146,8
RTS0047147,21
RTS0047148,21
RTS0047149,11
RTS0047150,8
RTS0047151,8
RTS0047152,16
RTS0047153,5
RTS0047154,10
RTS0047156,3
RTS0047157,7
RTS0047158,3
RTS0047159,4
RTS0047160,11
RTS0047165,7
RTS0047166,5
RTS0047167,5
RTS0047168,4
RTS0047169,4
RTS0047170,5
RTS0047171,9
RTS0047172,9
RTS0047173,5
RTS0047174,7
RTS0047175,2
RTS0047176,3
RTS0047177,8
RTS0047178,6
RTS0047179,5
RTS0047180,5
RTS0047181,5
RTS0047182,16
RTS0047183,9
RTS0047184,5
RTS0047185,7
RTS0047186,7
RTS0047187,6
RTS0047188,4
RTS0047189,7
RTS0047190,5
RTS0047192,7
RTS0047193,2
RTS0047194,8
RTS0047195,10
RTS0047196,10
RTS0047197,6
RTS0047198,4
RTS0047199,4
RTS0047200,15
RTS0047201,11
RTS0047202,9
RTS0047203,4
RTS0047204,6
RTS0047205,12
RTS0047206,5
RTS0047207,6
RTS0047208,234
RTS0047209,111
RTS0047210,472
RTS0047211,369
RTS0047212,28
RTS0047213,5
RTS0047214,10
RTS0047215,2
RTS0047216,6
RTS0047217,6
RTS0047218,35
RTS0047219,33
RTS0047220,10
RTS0047221,20
RTS0047222,17
RTS0047223,5
RTS0047225,6
RTS0047226,6
RTS0047229,5
RTS0047230,7
RTS0047231,3
RTS0047232,8
RTS0047233,3
RTS0047234,3
RTS0047235,4
RTS0047236,3
RTS0047237,4
RTS0047238,4
RTS0047239,13
RTS0047240,6
RTS0047241,6
RTS0047242,4
RTS0047243,6
RTS0047244,4
RTS0047245,3
RTS0047246,2
RTS0047247,5
RTS0047248,2
RTS0047249,13
RTS0047250,12
RTS0047252,16
RTS0047253,1
RTS0047254,9
RTS0047255,11
RTS0047256,19
RTS0047257,17
RTS0047258,22
RTS0047259,19
RTS0047260,32
RTS0047261,20
RTS0047262,11
RTS0047263,20
RTS0047264,15
RTS0047266,15
RTS0047267,36
RTS0047268,16
RTS0047269,18
RTS0047270,38
RTS0047271,33
RTS0047272,11
RTS0047273,20
RTS0047274,3
RTS0047276,11
RTS0047277,19
RTS0047278,16
RTS0047279,43
RTS0047280,27
RTS0047281,25
RTS0047282,14
RTS0047283,11
RTS0047284,14
RTS0047290,30
RTS0047291,55
RTS0047292,35
RTS0047293,26
RTS0047294,49
RTS0047295,3
RTS0047296,5
RTS0047297,9
RTS0047298,15
RTS0047299,6
RTS0047300,4
RTS0047301,4
RTS0047302,4
RTS0047303,5
RTS0047304,5
RTS0047305,16
RTS0047306,26
RTS0047307,38
RTS0047308,11
RTS0047309,10
RTS0047310,14
RTS0047311,9
RTS0047312,6
RTS0047313,2
RTS0047314,12
RTS0047315,26
RTS0047316,21
RTS0047317,22
RTS0047318,29
RTS0047319,31
RTS0047320,8
RTS0047321,10
RTS0047322,11
RTS0047323,20
RTS0047324,9
RTS0047325,15
RTS0047326,12
RTS0047327,13
RTS0047328,6
RTS0047329,5
RTS0047331,21
RTS0047332,10
RTS0047333,9
RTS0047334,5
RTS0047335,15
RTS0047336,13
RTS0047337,6
RTS0047338,9
RTS0047339,8
RTS0047340,25
RTS0047341,13
RTS0047342,11
RTS0047343,14
RTS0047344,8
RTS0047345,9
RTS0047346,14
RTS0047348,10
RTS0047349,14
RTS0047350,19
RTS0047351,7
RTS0047352,16
RTS0047353,13
RTS0047354,15
RTS0047356,3
RTS0047357,9
RTS0047358,5
RTS0047359,6
RTS0047360,5
RTS0047361,5
RTS0047362,11
RTS0047363,24
RTS0047364,4
RTS0047365,8
RTS0047366,5
RTS0047367,2
RTS0047368,9
RTS0047369,8
RTS0047370,7
RTS0047373,5
RTS0047374,5
RTS0047375,5
RTS0047376,9
RTS0047377,16
RTS0047378,14
RTS0047379,22
RTS0047380,21
RTS0047381,7
RTS0047382,5
RTS0047383,12
RTS0047384,4
RTS0047385,5
RTS0047386,15
RTS0047387,9
RTS0047388,11
RTS0047389,12
RTS0047390,6
RTS0047391,8
RTS0047392,9
RTS0047393,19
RTS0047394,6
RTS0047395,6
RTS0047396,27
RTS0047397,3
RTS0047398,7
RTS0047399,5
RTS0047400,4
RTS0047401,9
RTS0047402,4
RTS0047403,6
RTS0047404,16
RTS0047405,10
RTS0047406,3
RTS0047407,6
RTS0047408,8
RTS0047409,26
RTS0047410,16
RTS0047411,17
RTS0047412,10
RTS0047413,6
RTS0047414,20
RTS0047415,23
RTS0047417,8
RTS0047418,10
RTS0047419,6
RTS0047420,8
RTS0047421,6
RTS0047422,1
RTS0047423,5
RTS0047424,1
RTS0047425,10
RTS0047426,8
RTS0047427,10
RTS0047428,8
RTS0047429,5
RTS0047430,4
RTS0047431,6
RTS0047432,5
RTS0047433,10
RTS0047434,6
RTS0047435,11
RTS0047436,4
RTS0047437,3
RTS0047438,8
RTS0047439,3
RTS0047440,7
RTS0047441,26
RTS0047442,25
RTS0047445,15
RTS0047446,14
RTS0047447,5
RTS0047448,8
RTS0047449,4
RTS0047450,5
RTS0047451,5
RTS0047452,2
RTS0047453,6
RTS0047454,2
RTS0047455,1
RTS0047456,3
RTS0047457,4
RTS0047458,5
RTS0047459,8
RTS0047460,9
RTS0047461,5
RTS0047462,5
RTS0047463,9
RTS0047464,8
RTS0047465,9
RTS0047466,6
RTS0047467,4
RTS0047468,3
RTS0047469,6
RTS0047471,8
RTS0047472,4
RTS0047473,5
RTS0047474,1
RTS0047475,4
RTS0047476,7
RTS0047477,13
RTS0047479,20
RTS0047480,12
RTS0047481,12
RTS0047482,3
RTS0047483,6
RTS0047484,5
RTS0047485,3
RTS0047486,2
RTS0047487,2
RTS0047488,9
RTS0047489,9
RTS0047490,3
RTS0047491,5
RTS0047492,12
RTS0047493,3
RTS0047494,13
RTS0047495,12
RTS0047496,8
RTS0047497,7
RTS0047498,7
RTS0047499,8
RTS0047500,7
RTS0047501,13
RTS0047502,2
RTS0047503,5
RTS0047504,24
RTS0047505,7
RTS0047506,16
RTS0047507,9
RTS0047508,4
RTS0047509,4
RTS0047510,5
RTS0047511,2
RTS0047512,14
RTS0047513,6
RTS0047514,6
RTS0047515,15
RTS0047516,19
RTS0047517,18
RTS0047518,20
RTS0047520,21
RTS0047521,26
RTS0047522,12
RTS0047523,14
RTS0047524,8
RTS0047525,7
RTS0047526,12
RTS0047527,3
RTS0047528,4
RTS0047529,11
RTS0047530,7
RTS0047531,6
RTS0047532,7
RTS0047533,4
RTS0047534,6
RTS0047536,11
RTS0047537,4
RTS0047538,30
RTS0047540,22
RTS0047541,11
RTS0047543,5
RTS0047544,7
RTS0047545,9
RTS0047546,6
RTS0047547,6
RTS0047548,12
RTS0047549,15
RTS0047550,8
RTS0047551,10
RTS0047552,7
RTS0047553,5
RTS0047558,4
RTS0047559,6
RTS0047560,3
RTS0047561,9
RTS0047562,4
RTS0047563,6
RTS0047564,1
RTS0047565,5
RTS0047566,9
RTS0047567,2
RTS0047568,3
RTS0047569,2
RTS0047570,3
RTS0047571,8
RTS0047572,8
RTS0047573,4
RTS0047574,3
RTS0047575,4
RTS0047576,1
RTS0047577,6
RTS0047578,6
RTS0047579,4
RTS0047580,5
RTS0047581,7
RTS0047582,1
RTS0047583,3
RTS0047584,1
RTS0047585,2
RTS0047586,2
RTS0047587,5
RTS0047588,4
RTS0047590,6
RTS0047591,10
RTS0047592,4
RTS0047593,3
RTS0047594,5
RTS0047595,7
RTS0047596,5
RTS0047597,5
RTS0047598,5
RTS0047599,4
RTS0047600,2
RTS0047601,23
RTS0047602,9
RTS0047603,6
RTS0047604,9
RTS0047613,9
RTS0047614,5
RTS0047615,4
RTS0047616,12
RTS0047617,22
RTS0047618,5
RTS0047619,8
RTS0047620,1
RTS0047621,9
RTS0047622,4
RTS0047624,3
RTS0047625,1
RTS0047626,6
RTS0047627,3
RTS0047628,3
RTS0047629,1
RTS0047630,2
RTS0047631,9
RTS0047632,6
RTS0047633,1
RTS0047634,3
RTS0047635,1
RTS0047636,1
RTS0047637,5
RTS0047638,6
RTS0047639,8
RTS0047640,4
RTS0047641,3
RTS0047642,7
RTS0047643,2
RTS0047644,3
RTS0047645,5
RTS0047646,8
RTS0047647,4
RTS0047648,4
RTS0047649,4
RTS0047650,3
RTS0047651,6
RTS0047652,2
RTS0047653,4
RTS0047654,3
RTS0047656,7
RTS0047657,6
RTS0047658,5
RTS0047659,3
RTS0047660,3
RTS0047661,8
RTS0047662,7
RTS0047663,4
RTS0047664,2
RTS0047665,2
RTS0047666,1
RTS0047667,4
RTS0047668,4
RTS0047669,6
RTS0047670,7
RTS0047672,3
RTS0047673,7
RTS0047674,6
RTS0047675,3
RTS0047676,4
RTS0047677,7
RTS0047678,4
RTS0047679,2
RTS0047680,3
RTS0047681,2
RTS0047682,4
RTS0047684,4
RTS0047685,5
RTS0047686,10
RTS0047687,6
RTS0047688,5
RTS0047689,4
RTS0047691,5
RTS0047692,2
RTS0047693,10
RTS0047694,7
RTS0047695,3
RTS0047696,3
RTS0047697,2
RTS0047698,11
RTS0047699,5
RTS0047700,7
RTS0047701,7
RTS0047702,6
RTS0047703,15
RTS0047704,2
RTS0047705,4
RTS0047706,10
RTS0047707,7
RTS0047708,12
RTS0047709,43
RTS0047710,2
RTS0047711,5
RTS0047712,8
RTS0047713,24
RTS0047714,33
RTS0047715,28
RTS0047716,33
RTS0047717,46
RTS0047718,7
RTS0047720,7
RTS0047721,3
RTS0047722,2
RTS0047723,10
RTS0047724,31
RTS0047725,35
RTS0047726,25
RTS0047727,41
RTS0047728,26
RTS0047729,6
RTS0047730,3
RTS0047731,3
RTS0047732,5
RTS0047733,8
RTS0047734,3
RTS0047735,10
RTS0047736,10
RTS0047737,4
RTS0047738,6
RTS0047739,6
RTS0047740,6
RTS0047741,6
RTS0047742,4
RTS0047743,4
RTS0047744,15
RTS0047745,20
RTS0047746,4
RTS0047747,9
RTS0047748,14
RTS0047749,11
RTS0047750,8
RTS0047752,2
RTS0047753,3
RTS0047754,10
RTS0047755,9
RTS0047756,5
RTS0047757,11
RTS0047758,9
RTS0047759,2
RTS0047760,1
RTS0047761,6
RTS0047762,5
RTS0047763,10
RTS0047764,4
RTS0047765,6
RTS0047766,9
RTS0047767,1
RTS0047768,4
RTS0047769,24
RTS0047770,25
RTS0047771,46
RTS0047772,25
RTS0047773,25
RTS0047774,5
RTS0047775,3
RTS0047776,4
RTS0047777,4
RTS0047778,6
RTS0047779,2
RTS0047780,4
RTS0047781,3
RTS0047782,12
RTS0047783,7
RTS0047784,6
RTS0047785,9
RTS0047786,12
RTS0047787,23
RTS0047788,3
RTS0047789,3
RTS0047790,4
RTS0047791,3
RTS0047792,7
RTS0047793,42
RTS0047794,7
RTS0047795,2
RTS0047796,12
RTS0047797,3
RTS0047798,3
RTS0047799,7
RTS0047800,5
RTS0047801,5
RTS0047802,7
RTS0047803,10
RTS0047804,4
RTS0047805,6
RTS0047806,7
RTS0047807,15
RTS0047808,12
RTS0047809,7
RTS0047810,7
RTS0047811,17
RTS0047812,17
RTS0047813,20
RTS0047814,4
RTS0047816,3
RTS0047817,3
RTS0047818,6
RTS0047819,10
RTS0047820,10
RTS0047821,27
RTS0047822,1
RTS0047823,5
RTS0047824,5
RTS0047825,6
RTS0047826,6
RTS0047827,10
RTS0047828,7
RTS0047829,13
RTS0047830,4
RTS0047831,7
RTS0047832,9
RTS0047833,3
RTS0047834,4
RTS0047835,11
RTS0047836,18
RTS0047837,23
RTS0047838,5
RTS0047839,4
RTS0047840,10
RTS0047841,6
RTS0047842,4
RTS0047843,5
RTS0047844,9
RTS0047845,12
RTS0047846,9
RTS0047847,6
RTS0047848,4
RTS0047849,16
RTS0047850,8
RTS0047851,5
RTS0047852,1
RTS0047853,3
RTS0047854,12
RTS0047855,3
RTS0047856,3
RTS0047857,8
RTS0047858,5
RTS0047859,5
RTS0047860,15
RTS0047861,3
RTS0047862,6
RTS0047863,3
RTS0047864,4
RTS0047865,10
RTS0047866,20
RTS0047867,4
RTS0047868,7
RTS0047869,4
RTS0047870,15
RTS0047871,8
RTS0047872,4
RTS0047873,4
RTS0047874,4
RTS0047875,3
RTS0047876,6
RTS0047877,5
RTS0047878,8
RTS0047879,12
RTS0047880,6
RTS0047881,2
RTS0047882,4
RTS0047883,8
RTS0047884,11
RTS0047885,5
RTS0047886,3
RTS0047890,13
RTS0047891,11
RTS0047892,7
RTS0047893,3
RTS0047894,9
RTS0047895,7
RTS0047896,4
RTS0047897,6
RTS0047898,3
RTS0047899,7
RTS0047900,10
RTS0047901,5
RTS0047902,17
RTS0047903,7
RTS0047904,5
RTS0047905,6
RTS0047906,4
RTS0047907,98
RTS0047908,86
RTS0047909,81
RTS0047910,5
RTS0047912,4
RTS0047913,7
RTS0047914,6
RTS0047915,6
RTS0047916,6
RTS0047917,1
RTS0047918,2
RTS0047919,1
RTS0047920,7
RTS0047921,81
RTS0047924,5
RTS0047925,5
RTS0047926,8
RTS0047927,7
RTS0047928,10
RTS0047929,4
RTS0047930,7
RTS0047931,7
RTS0047932,8
RTS0047933,6
RTS0047934,7
RTS0047935,3
RTS0047936,3
RTS0047937,14
RTS0047938,5
RTS0047939,31
RTS0047940,46
RTS0047941,2
RTS0047942,6
RTS0047943,6
RTS0047944,5
RTS0047945,1
RTS0047946,5
RTS0047947,5
RTS0047948,4
RTS0047949,13
RTS0047950,4
RTS0047951,12
RTS0047952,21
RTS0047953,11
RTS0047954,7
RTS0047956,6
RTS0047957,7
RTS0047958,12
RTS0047959,6
RTS0047960,7
RTS0047961,4
RTS0047963,19
RTS0047964,3
RTS0047965,1
RTS0047966,1
RTS0047967,3
RTS0047968,8
RTS0047969,10
RTS0047970,6
RTS0047972,8
RTS0047973,5
RTS0047974,7
RTS0047975,11
RTS0047976,7
RTS0047977,2
RTS0047978,7
RTS0047979,11
RTS0047980,7
RTS0047981,5
RTS0047982,3
RTS0047985,39
RTS0047986,8
RTS0047987,4
RTS0047988,6
RTS0047990,9
RTS0047991,28
RTS0047992,3
RTS0047993,9
RTS0047994,7
RTS0047995,5
RTS0047996,4
RTS0047997,8
RTS0047998,13
RTS0047999,5
RTS0048000,6
RTS0048001,10
RTS0048003,33
RTS0048005,7
RTS0048006,7
RTS0048008,9
RTS0048009,4
RTS0048012,6
RTS0048013,7
RTS0048014,9
RTS0048015,8
RTS0048016,11
RTS0048017,18
RTS0048018,8
RTS0048019,20
RTS0048020,9
RTS0048021,3
RTS0048022,6
RTS0048023,11
RTS0048024,7
RTS0048026,12
RTS0048027,16
RTS0048028,1
RTS0048029,3
RTS0048030,1
RTS0048031,6
RTS0048032,194
RTS0048033,7
RTS0048034,6
RTS0048035,2
RTS0048036,6
RTS0048037,8
RTS0048038,16
RTS0048040,3
RTS0048041,5
RTS0048042,8
RTS0048043,18
RTS0048044,5
RTS0048045,11
RTS0048046,8
RTS0048047,11
RTS0048048,3
RTS0048049,3
RTS0048050,5
RTS0048051,23
RTS0048052,16
RTS0048053,4
RTS0048054,9
RTS0048055,6
RTS0048056,7
RTS0048057,3
RTS0048058,5
RTS0048059,12
RTS0048060,4
RTS0048061,6
RTS0048062,4
RTS0048063,2
RTS0048064,5
RTS0048065,2
RTS0048066,7
RTS0048067,5
RTS0048068,3
RTS0048069,4
RTS0048070,3
RTS0048071,11
RTS0048072,5
RTS0048073,2
RTS0048074,1
RTS0048076,4
RTS0048077,11
RTS0048078,5
RTS0048079,12
RTS0048080,14
RTS0048081,9
RTS0048082,8
RTS0048084,5
RTS0048085,11
RTS0048086,4
RTS0048087,6
RTS0048088,3
RTS0048089,3
RTS0048090,13
RTS0048091,3
RTS0048092,6
RTS0048093,41
RTS0048094,4
RTS0048096,6
RTS0048097,7
RTS0048098,860
RTS0048099,1008
RTS0048100,1247
RTS0048101,307
RTS0048102,713
RTS0048104,9
RTS0048105,3
RTS0048106,5
RTS0048107,18
RTS0048108,8
RTS0048109,4
RTS0048110,5
RTS0048111,2
RTS0048112,11
RTS0048113,3
RTS0048114,11
RTS0048115,9
RTS0048116,5
RTS0048117,4
RTS0048118,8
RTS0048120,3
RTS0048126,6
RTS0048127,14
RTS0048129,8
RTS0048130,5
RTS0048131,18
RTS0048132,29
RTS0048133,8
RTS0048134,24
RTS0048135,36
RTS0048136,3
RTS0048138,4
RTS0048139,2
RTS0048140,6
RTS0048141,4
RTS0048142,4
RTS0048144,3
RTS0048145,9
RTS0048146,8
RTS0048147,1
RTS0048148,7
RTS0048149,3
RTS0048150,8
RTS0048151,5
RTS0048152,6
RTS0048153,7
RTS0048154,7
RTS0048155,4
RTS0048156,22
RTS0048158,11
RTS0048159,5
RTS0048160,212
RTS0048161,347
RTS0048162,11
RTS0048163,16
RTS0048164,79
RTS0048165,18
RTS0048166,11
RTS0048167,18
RTS0048168,12
RTS0048169,6
RTS0048170,12
RTS0048171,9
RTS0048172,11
RTS0048173,5
RTS0048175,2
RTS0048176,6
RTS0048177,5
RTS0048178,3
RTS0048179,9
RTS0048180,6
RTS0048181,19
RTS0048182,13
RTS0048183,15
RTS0048184,12
RTS0048185,14
RTS0048186,7
RTS0048188,10
RTS0048189,18
RTS0048190,14
RTS0048191,6
RTS0048192,11
RTS0048193,9
RTS0048194,13
RTS0048195,10
RTS0048196,4
RTS0048197,16
RTS0048198,14
RTS0048200,8
RTS0048201,9
RTS0048202,5
RTS0048203,9
RTS0048204,8
RTS0048205,7
RTS0048207,5
RTS0048208,9
RTS0048209,9
RTS0048210,3
RTS0048211,8
RTS0048212,7
RTS0048213,12
RTS0048214,7
RTS0048215,12
RTS0048216,7
RTS0048217,4
RTS0048218,7
RTS0048219,7
RTS0048220,13
RTS0048221,4
RTS0048222,5
RTS0048223,3
RTS0048224,5
RTS0048225,5
RTS0048226,11
RTS0048227,10
RTS0048228,6
RTS0048229,5
RTS0048230,8
RTS0048231,4
RTS0048232,11
RTS0048233,2
RTS0048234,3
RTS0048235,7
RTS0048236,2
RTS0048237,8
RTS0048238,6
RTS0048239,7
RTS0048240,8
RTS0048241,8
RTS0048242,31
RTS0048243,27
RTS0048244,34
RTS0048245,7
RTS0048246,11
RTS0049343,4
RTS0049344,13
RTS0049345,8
RTS0049346,5
RTS0049347,3
RTS0049348,8
RTS0049349,8
RTS0049350,16
RTS0049351,7
RTS0049352,3
RTS0049353,3
RTS0049354,2
RTS0049355,2
RTS0049356,16
RTS0049357,4
RTS0049358,2
RTS0049359,4
RTS0049360,2
RTS0049361,4
RTS0049362,5
RTS0049363,4
RTS0049364,8
RTS0049365,11
RTS0049366,42
RTS0049367,48
RTS0049368,5
RTS0049369,5
RTS0049370,5
RTS0049371,8
RTS0049372,8
RTS0049373,39
RTS0049374,25
RTS0049375,27
RTS0049376,12
RTS0049377,32
RTS0049378,5
RTS0049379,4
RTS0049380,10
RTS0049381,6
RTS0049382,3
RTS0049383,6
RTS0049384,2
RTS0049385,4
RTS0049386,9
RTS0049387,4
RTS0049388,4
RTS0049389,7
RTS0049390,93
RTS0049391,110
RTS0049392,122
RTS0049393,109
RTS0049394,22
RTS0049395,27
RTS0049396,39
RTS0049397,59
RTS0049398,65
RTS0049399,71
RTS0049400,10
RTS0049401,6
RTS0049402,2
RTS0049403,6
RTS0049404,6
RTS0049405,3
RTS0049406,6
RTS0049407,8
RTS0049408,10
RTS0049409,9
RTS0049410,6
RTS0049411,5
RTS0049412,2
RTS0049413,4
RTS0049414,4
RTS0049415,6
RTS0049416,1
RTS0049417,3
RTS0049418,4
RTS0049419,3
RTS0049420,4
RTS0049421,5
RTS0049422,4
RTS0049423,4
RTS0049424,36
RTS0049425,6
RTS0049426,12
RTS0049427,12
RTS0049428,4
RTS0049429,23
RTS0049430,16
RTS0049431,14
RTS0049432,7
RTS0049433,1
RTS0049434,3
RTS0049435,5
RTS0049436,3
RTS0049437,20
RTS0049438,8
RTS0049439,21
RTS0049440,17
RTS0049441,16
RTS0049442,19
RTS0049443,9
RTS0049444,14
RTS0049445,4
RTS0049446,6
RTS0049447,6
RTS0049448,4
RTS0049449,13
RTS0049450,4
RTS0049451,4
RTS0049452,4
RTS0049453,8
RTS0049454,2
RTS0049455,3
RTS0049456,1
RTS0049457,4
RTS0049458,9
RTS0049459,25
RTS0049460,32
RTS0049461,48
RTS0049462,55
RTS0049463,11
RTS0049464,4
RTS0049465,8
RTS0049466,8
RTS0049467,5
RTS0049468,17
RTS0049469,13
RTS0049470,20
RTS0049471,16
RTS0049472,9
RTS0049473,57
RTS0049474,3
RTS0049475,5
RTS0049476,7
RTS0049477,9
RTS0049478,4
RTS0049479,869
RTS0049480,46
RTS0049481,3
RTS0049482,4
RTS0049483,5
RTS0049484,11
RTS0049485,5
RTS0997079,6
RTS0997080,6
RTS0997081,3
RTS0997082,4
RTS0997083,1
RTS0997084,4
RTS0997085,2
RTS0997086,5
RTS0997087,3
RTS0997088,1164
RTS0997089,661
RTS0997090,2
RTS0997091,8
RTS0997092,5
RTS0997093,1
RTS0997094,1
RTS0997095,3
RTS0997096,7
RTS0997097,3
RTS0997098,8
RTS0997099,8
RTS0997100,1
RTS0997103,4
RTS0997104,4
RTS0997105,2
RTS0997106,2
RTS0997107,1
RTS0997108,4
RTS0997109,7
RTS0997110,5
RTS0997112,1
RTS0997113,3
RTS0997114,1
RTS0997115,5
RTS0997117,4
RTS0997119,3
RTS0997120,3
RTS0997121,12
RTS0997122,11
RTS0997123,16
RTS0997124,8
RTS0997125,8
RTS0997126,29
RTS0997127,35
RTS0997128,26
RTS0997129,76
RTS0997130,12
</Code_Summary>
