# Supplementary material for: Spatial meta-transcriptomics reveal associations of intratumor bacteria burden with lung cancer cells showing a distinct oncogenic signature
Source: J Immunother Cancer. 2022 Jul 6;10(7):e004698. doi: 10.1136/jitc-2022-004698 (PMC9260850; doi:10.1136/jitc-2022-004698)
Supplement: Supplementary data [file jitc-2022-004698supp009.zip › DSP-1001660004186-C-C03.dcc]

<Header>
FileVersion,0.02
SoftwareVersion,"GeoMx_NGS_Pipeline_ 2.0.0"
Date,2020-6-15
</Header>

<Scan_Attributes>
ID,DSP-1001660004186-C-C03
Plate_ID,1001660004186
Well,C03
</Scan_Attributes>

<NGS_Processing_Attributes>
SeqSetId,
tamperedIni,No
Raw,11599880
Trimmed,11526136
Stitched,11463518
Aligned,11257493
umiQ30,0.9917
rtsQ30,0.9912
</NGS_Processing_Attributes>


<Code_Summary>
RTS0039454,106
RTS0039455,118
RTS0039456,122
RTS0039457,198
RTS0039458,112
RTS0039459,139
RTS0039460,119
RTS0039461,128
RTS0039462,110
RTS0039463,124
RTS0039464,115
RTS0039465,167
RTS0039466,125
RTS0039467,191
RTS0039468,110
RTS0039469,92
RTS0039470,120
RTS0039471,123
RTS0039472,135
RTS0039473,84
RTS0039474,118
RTS0039475,142
RTS0039476,160
RTS0039477,164
RTS0039478,177
RTS0039479,121
RTS0039480,91
RTS0039481,83
RTS0039482,119
RTS0039483,101
RTS0039484,126
RTS0039485,116
RTS0039486,126
RTS0039487,92
RTS0039488,90
RTS0039489,130
RTS0039490,125
RTS0039491,117
RTS0039492,96
RTS0039493,137
RTS0039494,119
RTS0039495,117
RTS0039496,128
RTS0039497,117
RTS0039498,123
RTS0039499,649
RTS0039500,598
RTS0039501,648
RTS0039502,813
RTS0039503,670
RTS0039504,200
RTS0039505,258
RTS0039506,180
RTS0039507,312
RTS0039508,409
RTS0039509,201
RTS0039510,530
RTS0039511,316
RTS0039512,216
RTS0039513,274
RTS0039514,378
RTS0039515,366
RTS0039516,111
RTS0039517,96
RTS0039518,102
RTS0039519,101
RTS0039520,100
RTS0039521,167
RTS0039522,183
RTS0039523,141
RTS0039524,234
RTS0039525,263
RTS0039526,121
RTS0039527,149
RTS0039528,144
RTS0039529,154
RTS0039530,123
RTS0039531,183
RTS0039532,161
RTS0039533,209
RTS0039534,79
RTS0039535,178
RTS0039536,119
RTS0039537,94
RTS0039538,109
RTS0039539,125
RTS0039540,117
RTS0039541,135
RTS0039542,141
RTS0039543,128
RTS0039544,103
RTS0039545,163
RTS0039546,102
RTS0039547,114
RTS0039548,157
RTS0039549,161
RTS0039550,160
RTS0039551,109
RTS0039552,93
RTS0039553,143
RTS0039554,124
RTS0039555,130
RTS0039556,93
RTS0039557,92
RTS0039558,89
RTS0039559,114
RTS0039560,98
RTS0039561,290
RTS0039562,603
RTS0039563,454
RTS0039564,473
RTS0039565,688
RTS0039566,111
RTS0039567,119
RTS0039568,96
RTS0039569,80
RTS0039570,126
RTS0039571,114
RTS0039572,86
RTS0039573,110
RTS0039574,96
RTS0039575,89
RTS0039576,144
RTS0039577,212
RTS0039578,157
RTS0039579,167
RTS0039580,196
RTS0039581,183
RTS0039582,234
RTS0039583,222
RTS0039584,197
RTS0039585,205
RTS0039586,101
RTS0039587,91
RTS0039588,103
RTS0039589,88
RTS0039590,87
RTS0039591,185
RTS0039592,141
RTS0039593,131
RTS0039594,201
RTS0039595,146
RTS0039596,239
RTS0039597,193
RTS0039598,222
RTS0039599,157
RTS0039600,193
RTS0039601,89
RTS0039602,81
RTS0039603,76
RTS0039604,121
RTS0039605,91
RTS0039606,81
RTS0039607,105
RTS0039608,110
RTS0039609,96
RTS0039610,111
RTS0039611,122
RTS0039612,92
RTS0039613,118
RTS0039614,93
RTS0039615,66
RTS0039616,115
RTS0039617,98
RTS0039619,114
RTS0039620,104
RTS0039621,109
RTS0039622,107
RTS0039623,114
RTS0039624,97
RTS0039625,100
RTS0039626,88
RTS0039627,115
RTS0039628,82
RTS0039629,86
RTS0039630,111
RTS0039631,75
RTS0039632,105
RTS0039633,99
RTS0039634,94
RTS0039635,120
RTS0039636,130
RTS0039637,115
RTS0039638,141
RTS0039639,165
RTS0039640,98
RTS0039641,94
RTS0039642,116
RTS0039643,134
RTS0039644,91
RTS0039645,104
RTS0039646,166
RTS0039647,172
RTS0039648,156
RTS0039649,166
RTS0039650,140
RTS0039651,345
RTS0039652,496
RTS0039653,258
RTS0039654,249
RTS0039655,284
RTS0039656,3282
RTS0039657,2834
RTS0039658,2239
RTS0039659,3240
RTS0039660,2154
RTS0039661,126
RTS0039662,64
RTS0039663,104
RTS0039664,141
RTS0039665,118
RTS0039666,103
RTS0039667,76
RTS0039668,79
RTS0039669,146
RTS0039670,117
RTS0039671,198
RTS0039672,241
RTS0039673,194
RTS0039674,192
RTS0039675,212
RTS0039676,120
RTS0039677,96
RTS0039678,76
RTS0039679,90
RTS0039680,64
RTS0039681,184
RTS0039682,139
RTS0039683,115
RTS0039684,157
RTS0039685,137
RTS0039686,510
RTS0039687,690
RTS0039688,613
RTS0039689,516
RTS0039690,529
RTS0039691,102
RTS0039692,120
RTS0039693,86
RTS0039694,138
RTS0039695,105
RTS0039696,108
RTS0039697,101
RTS0039698,96
RTS0039699,111
RTS0039700,99
RTS0039701,127
RTS0039702,203
RTS0039703,152
RTS0039704,188
RTS0039705,173
RTS0039706,129
RTS0039707,109
RTS0039708,118
RTS0039709,117
RTS0039710,143
RTS0039711,148
RTS0039712,184
RTS0039713,191
RTS0039714,153
RTS0039715,172
RTS0039716,121
RTS0039717,143
RTS0039718,104
RTS0039719,135
RTS0039720,278
RTS0039721,144
RTS0039722,127
RTS0039723,207
RTS0039724,143
RTS0039725,147
RTS0039726,129
RTS0039727,110
RTS0039728,121
RTS0039729,165
RTS0039730,139
RTS0039731,127
RTS0039732,128
RTS0039733,114
RTS0039734,144
RTS0039735,133
RTS0039736,156
RTS0039737,150
RTS0039738,126
RTS0039739,173
RTS0039740,102
RTS0039741,144
RTS0039742,129
RTS0039743,130
RTS0039744,118
RTS0039745,154
RTS0039746,164
RTS0039747,187
RTS0039749,177
RTS0039750,131
RTS0039751,96
RTS0039752,99
RTS0039753,109
RTS0039754,96
RTS0039755,122
RTS0039756,130
RTS0039757,115
RTS0039758,119
RTS0039759,88
RTS0039760,72
RTS0039761,200
RTS0039762,221
RTS0039763,167
RTS0039764,157
RTS0039765,165
RTS0039766,91
RTS0039767,91
RTS0039768,129
RTS0039769,108
RTS0039770,179
RTS0039771,119
RTS0039772,134
RTS0039773,126
RTS0039774,116
RTS0039775,164
RTS0039776,130
RTS0039777,112
RTS0039778,95
RTS0039779,90
RTS0039780,112
RTS0039781,526
RTS0039782,302
RTS0039783,364
RTS0039784,323
RTS0039785,630
RTS0039786,159
RTS0039787,132
RTS0039788,124
RTS0039789,135
RTS0039790,209
RTS0039791,234
RTS0039792,158
RTS0039793,136
RTS0039794,185
RTS0039795,128
RTS0039796,146
RTS0039797,161
RTS0039798,134
RTS0039799,152
RTS0039800,139
RTS0039801,120
RTS0039802,80
RTS0039803,100
RTS0039804,107
RTS0039805,100
RTS0039806,116
RTS0039807,102
RTS0039808,107
RTS0039809,116
RTS0039810,111
RTS0039811,105
RTS0039812,127
RTS0039813,113
RTS0039814,118
RTS0039815,129
RTS0039816,184
RTS0039817,177
RTS0039818,164
RTS0039819,165
RTS0039820,131
RTS0039821,189
RTS0039822,182
RTS0039823,204
RTS0039824,146
RTS0039825,185
RTS0039826,120
RTS0039827,153
RTS0039828,95
RTS0039829,130
RTS0039830,108
RTS0039831,107
RTS0039832,158
RTS0039833,135
RTS0039834,118
RTS0039835,135
RTS0039836,120
RTS0039838,95
RTS0039839,106
RTS0039840,71
RTS0039841,212
RTS0039842,237
RTS0039843,179
RTS0039844,270
RTS0039845,181
RTS0039846,125
RTS0039847,96
RTS0039848,94
RTS0039849,81
RTS0039850,69
RTS0039851,143
RTS0039852,153
RTS0039853,113
RTS0039854,149
RTS0039855,142
RTS0039856,79
RTS0039857,104
RTS0039858,79
RTS0039859,133
RTS0039860,116
RTS0039861,123
RTS0039862,86
RTS0039863,99
RTS0039864,108
RTS0039865,97
RTS0039866,142
RTS0039867,179
RTS0039868,104
RTS0039869,149
RTS0039870,149
RTS0039871,212
RTS0039872,184
RTS0039873,127
RTS0039874,171
RTS0039875,200
RTS0039876,89
RTS0039877,96
RTS0039878,92
RTS0039879,124
RTS0039880,80
RTS0039881,112
RTS0039882,85
RTS0039883,108
RTS0039884,98
RTS0039885,147
RTS0039886,116
RTS0039887,108
RTS0039888,139
RTS0039890,120
RTS0039891,164
RTS0039892,215
RTS0039893,256
RTS0039894,119
RTS0039895,203
RTS0039896,125
RTS0039897,92
RTS0039898,154
RTS0039899,110
RTS0039900,135
RTS0039901,116
RTS0039902,114
RTS0039903,92
RTS0039904,154
RTS0039905,123
RTS0039906,150
RTS0039907,178
RTS0039908,126
RTS0039909,119
RTS0039910,109
RTS0039911,143
RTS0039912,292
RTS0039913,229
RTS0039914,276
RTS0039915,198
RTS0039916,100
RTS0039917,102
RTS0039918,109
RTS0039919,99
RTS0039920,81
RTS0039921,101
RTS0039922,128
RTS0039923,90
RTS0039924,126
RTS0039925,108
RTS0039926,209
RTS0039927,216
RTS0039928,191
RTS0039929,216
RTS0039930,275
RTS0039931,107
RTS0039932,107
RTS0039933,97
RTS0039934,103
RTS0039935,141
RTS0039936,102
RTS0039937,112
RTS0039938,144
RTS0039939,116
RTS0039940,125
RTS0039941,75
RTS0039942,100
RTS0039943,81
RTS0039944,113
RTS0039945,90
RTS0039946,257
RTS0039947,292
RTS0039948,361
RTS0039949,300
RTS0039950,323
RTS0039951,153
RTS0039952,107
RTS0039953,90
RTS0039954,89
RTS0039955,150
RTS0039956,278
RTS0039957,283
RTS0039958,319
RTS0039959,232
RTS0039960,340
RTS0039961,94
RTS0039962,79
RTS0039963,97
RTS0039964,132
RTS0039965,115
RTS0039966,98
RTS0039967,82
RTS0039968,94
RTS0039969,107
RTS0039970,102
RTS0039971,118
RTS0039972,70
RTS0039973,72
RTS0039974,115
RTS0039975,98
RTS0039976,90
RTS0039977,116
RTS0039978,115
RTS0039979,114
RTS0039980,96
RTS0039981,391
RTS0039982,425
RTS0039983,560
RTS0039984,421
RTS0039985,552
RTS0039986,321
RTS0039987,206
RTS0039988,222
RTS0039989,217
RTS0039990,171
RTS0039991,125
RTS0039992,126
RTS0039993,156
RTS0039994,92
RTS0039995,158
RTS0039996,556
RTS0039997,417
RTS0039998,472
RTS0039999,531
RTS0040000,662
RTS0040001,114
RTS0040002,96
RTS0040003,99
RTS0040004,128
RTS0040005,138
RTS0040006,299
RTS0040007,283
RTS0040008,154
RTS0040009,272
RTS0040010,276
RTS0040011,116
RTS0040012,90
RTS0040013,122
RTS0040014,101
RTS0040015,97
RTS0040016,79
RTS0040017,98
RTS0040018,110
RTS0040019,114
RTS0040020,131
RTS0040021,114
RTS0040022,141
RTS0040023,124
RTS0040024,88
RTS0040025,92
RTS0040026,95
RTS0040027,126
RTS0040028,122
RTS0040029,130
RTS0040030,144
RTS0040031,97
RTS0040032,111
RTS0040033,89
RTS0040034,111
RTS0040035,60
RTS0040036,99
RTS0040037,93
RTS0040038,127
RTS0040039,105
RTS0040040,119
RTS0040041,98
RTS0040042,73
RTS0040043,110
RTS0040044,113
RTS0040045,109
RTS0040046,122
RTS0040047,129
RTS0040048,105
RTS0040049,102
RTS0040050,101
RTS0040051,112
RTS0040052,95
RTS0040053,87
RTS0040054,103
RTS0040055,88
RTS0040056,116
RTS0040057,99
RTS0040058,103
RTS0040059,94
RTS0040060,91
RTS0040061,74
RTS0040062,101
RTS0040063,97
RTS0040064,124
RTS0040065,99
RTS0040066,112
RTS0040067,102
RTS0040068,118
RTS0040069,91
RTS0040070,109
RTS0040071,111
RTS0040072,141
RTS0040073,140
RTS0040074,144
RTS0040075,119
RTS0040076,99
RTS0040077,122
RTS0040078,92
RTS0040079,114
RTS0040080,105
RTS0040081,135
RTS0040082,119
RTS0040083,120
RTS0040084,103
RTS0040085,94
RTS0040086,99
RTS0040087,93
RTS0040088,93
RTS0040089,101
RTS0040090,132
RTS0040091,111
RTS0040092,60
RTS0040093,95
RTS0040094,75
RTS0040095,116
RTS0040096,127
RTS0040097,127
RTS0040098,104
RTS0040099,148
RTS0040100,102
RTS0040101,89
RTS0040102,62
RTS0040103,67
RTS0040104,102
RTS0040105,87
RTS0040106,151
RTS0040107,130
RTS0040108,126
RTS0040109,104
RTS0040110,132
RTS0040111,75
RTS0040112,110
RTS0040113,82
RTS0040114,65
RTS0040115,152
RTS0040116,545
RTS0040117,418
RTS0040118,247
RTS0040119,422
RTS0040120,544
RTS0040121,90
RTS0040122,134
RTS0040123,93
RTS0040124,90
RTS0040125,91
RTS0040126,122
RTS0040127,142
RTS0040128,113
RTS0040129,128
RTS0040130,142
RTS0040131,113
RTS0040132,91
RTS0040133,96
RTS0040134,118
RTS0040135,114
RTS0040136,70
RTS0040137,112
RTS0040138,130
RTS0040139,97
RTS0040140,103
RTS0040141,112
RTS0040142,164
RTS0040143,116
RTS0040144,120
RTS0040145,168
RTS0040146,142
RTS0040147,143
RTS0040148,125
RTS0040149,133
RTS0040150,132
RTS0040151,107
RTS0040152,117
RTS0040153,128
RTS0040154,118
RTS0040155,126
RTS0040156,162
RTS0040157,130
RTS0040158,131
RTS0040159,191
RTS0040160,165
RTS0040161,106
RTS0040162,74
RTS0040163,121
RTS0040164,113
RTS0040165,97
RTS0040166,111
RTS0040167,121
RTS0040168,114
RTS0040169,161
RTS0040170,134
RTS0040171,30
RTS0040172,102
RTS0040173,61
RTS0040174,54
RTS0040175,101
RTS0040176,59
RTS0040177,87
RTS0040178,93
RTS0040179,64
RTS0040180,106
RTS0040181,168
RTS0040182,215
RTS0040183,162
RTS0040184,141
RTS0040185,157
RTS0040186,143
RTS0040187,101
RTS0040188,106
RTS0040189,112
RTS0040190,121
RTS0040191,133
RTS0040192,118
RTS0040193,116
RTS0040194,150
RTS0040195,157
RTS0040196,91
RTS0040197,54
RTS0040198,106
RTS0040199,132
RTS0040200,96
RTS0040201,166
RTS0040202,148
RTS0040203,155
RTS0040204,119
RTS0040205,135
RTS0040206,142
RTS0040207,95
RTS0040208,133
RTS0040209,181
RTS0040210,199
RTS0040211,137
RTS0040212,113
RTS0040213,90
RTS0040214,122
RTS0040215,175
RTS0040216,112
RTS0040217,109
RTS0040218,113
RTS0040219,112
RTS0040220,108
RTS0040221,95
RTS0040222,92
RTS0040223,103
RTS0040224,72
RTS0040225,89
RTS0040226,144
RTS0040227,65
RTS0040228,101
RTS0040229,90
RTS0040230,103
RTS0040231,67
RTS0040232,93
RTS0040233,69
RTS0040234,99
RTS0040235,88
RTS0040236,96
RTS0040237,95
RTS0040238,100
RTS0040239,106
RTS0040240,118
RTS0040241,74
RTS0040242,99
RTS0040243,108
RTS0040244,118
RTS0040245,132
RTS0040246,105
RTS0040247,97
RTS0040248,119
RTS0040249,133
RTS0040250,95
RTS0040251,90
RTS0040252,104
RTS0040253,88
RTS0040254,91
RTS0040255,100
RTS0040256,84
RTS0040257,72
RTS0040258,95
RTS0040259,65
RTS0040260,128
RTS0040261,66
RTS0040262,76
RTS0040263,119
RTS0040264,114
RTS0040265,92
RTS0040266,90
RTS0040267,110
RTS0040268,87
RTS0040269,66
RTS0040270,127
RTS0040271,103
RTS0040272,120
RTS0040273,119
RTS0040274,124
RTS0040275,131
RTS0040276,164
RTS0040277,190
RTS0040278,381
RTS0040279,325
RTS0040280,199
RTS0040281,115
RTS0040282,82
RTS0040283,105
RTS0040284,75
RTS0040285,119
RTS0040286,126
RTS0040287,106
RTS0040288,96
RTS0040289,94
RTS0040290,147
RTS0040291,86
RTS0040292,83
RTS0040293,115
RTS0040294,117
RTS0040295,95
RTS0040296,73
RTS0040297,108
RTS0040298,106
RTS0040299,76
RTS0040300,104
RTS0040301,81
RTS0040302,77
RTS0040303,97
RTS0040304,62
RTS0040305,108
RTS0040306,97
RTS0040307,81
RTS0040308,105
RTS0040309,100
RTS0040310,107
RTS0040311,107
RTS0040312,144
RTS0040313,84
RTS0040314,97
RTS0040315,101
RTS0040316,84
RTS0040317,119
RTS0040318,90
RTS0040319,142
RTS0040320,122
RTS0040321,93
RTS0040322,138
RTS0040323,120
RTS0040324,120
RTS0040325,74
RTS0040326,918
RTS0040327,553
RTS0040328,1689
RTS0040329,2411
RTS0040330,1227
RTS0040331,94
RTS0040332,88
RTS0040333,100
RTS0040334,109
RTS0040335,103
RTS0040336,73
RTS0040337,110
RTS0040338,59
RTS0040339,89
RTS0040340,82
RTS0040341,112
RTS0040342,81
RTS0040343,86
RTS0040344,125
RTS0040345,122
RTS0040346,99
RTS0040347,112
RTS0040348,102
RTS0040349,140
RTS0040350,107
RTS0040351,118
RTS0040352,143
RTS0040353,106
RTS0040354,103
RTS0040355,84
RTS0040356,129
RTS0040357,128
RTS0040358,124
RTS0040359,127
RTS0040360,136
RTS0040361,157
RTS0040363,83
RTS0040364,134
RTS0040365,122
RTS0040366,116
RTS0040367,143
RTS0040368,183
RTS0040369,108
RTS0040370,124
RTS0040371,156
RTS0040372,143
RTS0040373,143
RTS0040374,118
RTS0040375,91
RTS0040376,134
RTS0040377,132
RTS0040378,134
RTS0040379,160
RTS0040380,109
RTS0040381,74
RTS0040382,102
RTS0040383,95
RTS0040384,78
RTS0040385,102
RTS0040386,124
RTS0040387,93
RTS0040388,132
RTS0040389,121
RTS0040390,149
RTS0040391,105
RTS0040392,151
RTS0040393,122
RTS0040394,112
RTS0040395,127
RTS0040396,118
RTS0040397,128
RTS0040398,137
RTS0040399,135
RTS0040400,123
RTS0040401,241
RTS0040402,321
RTS0040403,245
RTS0040404,255
RTS0040405,95
RTS0040406,149
RTS0040407,162
RTS0040408,185
RTS0040409,120
RTS0040410,160
RTS0040411,102
RTS0040412,90
RTS0040413,125
RTS0040414,123
RTS0040415,129
RTS0040416,721
RTS0040417,424
RTS0040418,356
RTS0040419,682
RTS0040420,884
RTS0040421,116
RTS0040422,143
RTS0040423,105
RTS0040424,95
RTS0040425,75
RTS0040426,83
RTS0040428,154
RTS0040429,105
RTS0040430,132
RTS0040431,111
RTS0040432,85
RTS0040433,112
RTS0040434,123
RTS0040435,108
RTS0040436,389
RTS0040437,483
RTS0040438,664
RTS0040439,590
RTS0040440,616
RTS0040441,159
RTS0040442,116
RTS0040443,131
RTS0040444,93
RTS0040445,144
RTS0040446,117
RTS0040447,113
RTS0040448,123
RTS0040449,150
RTS0040450,92
RTS0040451,674
RTS0040452,863
RTS0040453,999
RTS0040454,650
RTS0040455,1757
RTS0040456,147
RTS0040457,105
RTS0040458,74
RTS0040459,84
RTS0040460,118
RTS0040461,101
RTS0040462,83
RTS0040463,87
RTS0040464,107
RTS0040465,110
RTS0040466,127
RTS0040467,105
RTS0040468,124
RTS0040469,100
RTS0040470,109
RTS0040471,159
RTS0040472,172
RTS0040473,146
RTS0040474,126
RTS0040475,142
RTS0040476,110
RTS0040477,122
RTS0040478,100
RTS0040479,86
RTS0040480,103
RTS0040481,279
RTS0040482,290
RTS0040483,173
RTS0040484,320
RTS0040485,284
RTS0040486,135
RTS0040487,90
RTS0040488,112
RTS0040489,146
RTS0040490,123
RTS0040491,94
RTS0040492,125
RTS0040493,123
RTS0040494,121
RTS0040495,126
RTS0040496,339
RTS0040497,375
RTS0040498,351
RTS0040499,233
RTS0040500,330
RTS0040501,132
RTS0040502,71
RTS0040503,112
RTS0040504,97
RTS0040505,89
RTS0040506,111
RTS0040507,93
RTS0040508,91
RTS0040509,70
RTS0040510,84
RTS0040511,334
RTS0040512,236
RTS0040513,331
RTS0040514,271
RTS0040515,309
RTS0040516,103
RTS0040517,88
RTS0040518,102
RTS0040519,86
RTS0040520,100
RTS0040521,87
RTS0040522,98
RTS0040523,96
RTS0040524,74
RTS0040525,116
RTS0040526,150
RTS0040527,94
RTS0040528,151
RTS0040529,132
RTS0040530,114
RTS0040531,152
RTS0040532,227
RTS0040533,167
RTS0040534,154
RTS0040535,141
RTS0040536,102
RTS0040537,163
RTS0040538,128
RTS0040539,161
RTS0040540,121
RTS0040541,89
RTS0040542,95
RTS0040543,88
RTS0040544,95
RTS0040545,85
RTS0040546,88
RTS0040547,64
RTS0040548,92
RTS0040549,94
RTS0040550,108
RTS0040551,93
RTS0040552,72
RTS0040553,104
RTS0040554,93
RTS0040555,96
RTS0040556,116
RTS0040557,113
RTS0040558,92
RTS0040559,123
RTS0040560,117
RTS0040561,150
RTS0040562,107
RTS0040563,152
RTS0040564,161
RTS0040565,157
RTS0040566,127
RTS0040567,94
RTS0040568,88
RTS0040569,118
RTS0040570,84
RTS0040571,144
RTS0040572,136
RTS0040573,202
RTS0040574,265
RTS0040575,180
RTS0040576,135
RTS0040577,120
RTS0040578,111
RTS0040579,93
RTS0040580,138
RTS0040581,71
RTS0040582,119
RTS0040583,106
RTS0040584,108
RTS0040585,130
RTS0040586,126
RTS0040587,72
RTS0040588,127
RTS0040589,87
RTS0040590,127
RTS0040591,117
RTS0040592,112
RTS0040593,60
RTS0040594,89
RTS0040595,115
RTS0040596,126
RTS0040597,175
RTS0040598,127
RTS0040599,125
RTS0040600,141
RTS0040601,108
RTS0040602,117
RTS0040603,110
RTS0040604,126
RTS0040605,94
RTS0040606,103
RTS0040607,141
RTS0040608,125
RTS0040609,84
RTS0040610,146
RTS0040611,116
RTS0040612,101
RTS0040613,103
RTS0040614,110
RTS0040615,101
RTS0040616,85
RTS0040617,110
RTS0040618,106
RTS0040619,138
RTS0040620,102
RTS0040621,135
RTS0040622,96
RTS0040623,103
RTS0040624,88
RTS0040625,120
RTS0040626,90
RTS0040627,92
RTS0040628,124
RTS0040629,114
RTS0040630,96
RTS0040631,164
RTS0040632,126
RTS0040633,145
RTS0040634,161
RTS0040635,132
RTS0040636,128
RTS0040637,139
RTS0040638,103
RTS0040639,92
RTS0040640,83
RTS0040641,263
RTS0040642,353
RTS0040643,276
RTS0040644,344
RTS0040645,471
RTS0040646,141
RTS0040647,90
RTS0040648,173
RTS0040649,150
RTS0040650,100
RTS0040651,187
RTS0040652,118
RTS0040653,131
RTS0040654,160
RTS0040655,153
RTS0040656,144
RTS0040657,169
RTS0040658,139
RTS0040659,153
RTS0040660,147
RTS0040661,79
RTS0040662,80
RTS0040663,80
RTS0040664,96
RTS0040665,87
RTS0040666,108
RTS0040667,87
RTS0040668,59
RTS0040669,88
RTS0040670,89
RTS0040671,237
RTS0040672,245
RTS0040673,249
RTS0040674,136
RTS0040675,245
RTS0040676,334
RTS0040677,298
RTS0040678,620
RTS0040679,299
RTS0040680,684
RTS0040681,225
RTS0040682,199
RTS0040683,294
RTS0040684,349
RTS0040685,200
RTS0040686,99
RTS0040687,96
RTS0040688,80
RTS0040689,69
RTS0040690,91
RTS0040691,131
RTS0040692,103
RTS0040693,157
RTS0040694,134
RTS0040695,126
RTS0040696,96
RTS0040697,111
RTS0040698,71
RTS0040699,98
RTS0040700,101
RTS0040701,238
RTS0040702,406
RTS0040703,274
RTS0040704,327
RTS0040705,472
RTS0040706,86
RTS0040707,94
RTS0040708,82
RTS0040709,113
RTS0040710,116
RTS0040711,86
RTS0040712,93
RTS0040713,110
RTS0040714,98
RTS0040715,94
RTS0040716,143
RTS0040717,128
RTS0040718,101
RTS0040719,113
RTS0040720,151
RTS0040721,76
RTS0040722,71
RTS0040723,114
RTS0040724,101
RTS0040725,110
RTS0040726,135
RTS0040727,202
RTS0040728,171
RTS0040729,161
RTS0040730,176
RTS0040731,154
RTS0040732,107
RTS0040733,101
RTS0040734,116
RTS0040735,105
RTS0040736,298
RTS0040737,251
RTS0040738,243
RTS0040739,226
RTS0040740,229
RTS0040741,109
RTS0040742,71
RTS0040743,101
RTS0040744,127
RTS0040745,119
RTS0040746,145
RTS0040747,101
RTS0040748,93
RTS0040749,119
RTS0040750,111
RTS0040751,98
RTS0040752,124
RTS0040753,99
RTS0040754,80
RTS0040755,107
RTS0040756,108
RTS0040757,92
RTS0040758,110
RTS0040759,113
RTS0040760,148
RTS0040761,214
RTS0040762,191
RTS0040763,168
RTS0040764,171
RTS0040765,246
RTS0040766,82
RTS0040767,102
RTS0040768,112
RTS0040769,111
RTS0040770,92
RTS0040771,107
RTS0040772,86
RTS0040773,111
RTS0040774,96
RTS0040775,111
RTS0040776,192
RTS0040777,341
RTS0040778,385
RTS0040779,336
RTS0040780,382
RTS0040781,150
RTS0040782,216
RTS0040783,92
RTS0040784,146
RTS0040785,145
RTS0040786,98
RTS0040787,111
RTS0040788,93
RTS0040789,116
RTS0040790,124
RTS0040791,103
RTS0040792,115
RTS0040793,114
RTS0040794,88
RTS0040795,96
RTS0040796,197
RTS0040797,109
RTS0040798,126
RTS0040799,124
RTS0040800,94
RTS0040801,149
RTS0040802,143
RTS0040803,156
RTS0040804,108
RTS0040805,106
RTS0040806,79
RTS0040807,107
RTS0040808,97
RTS0040809,102
RTS0040810,113
RTS0040811,121
RTS0040812,111
RTS0040813,95
RTS0040814,95
RTS0040815,118
RTS0040816,110
RTS0040817,103
RTS0040818,169
RTS0040819,143
RTS0040820,158
RTS0040821,107
RTS0040822,145
RTS0040823,104
RTS0040824,139
RTS0040825,121
RTS0040826,182
RTS0040827,152
RTS0040828,178
RTS0040830,164
RTS0040831,86
RTS0040832,107
RTS0040833,105
RTS0040834,100
RTS0040836,442
RTS0040837,260
RTS0040838,388
RTS0040839,396
RTS0040840,243
RTS0040841,150
RTS0040842,152
RTS0040843,200
RTS0040844,168
RTS0040845,171
RTS0040846,123
RTS0040847,119
RTS0040848,90
RTS0040849,84
RTS0040850,150
RTS0040851,177
RTS0040852,154
RTS0040853,176
RTS0040854,204
RTS0040855,196
RTS0040856,97
RTS0040857,88
RTS0040858,81
RTS0040859,79
RTS0040860,109
RTS0040861,106
RTS0040862,108
RTS0040863,86
RTS0040864,101
RTS0040865,120
RTS0040866,100
RTS0040867,94
RTS0040868,103
RTS0040869,96
RTS0040870,92
RTS0040871,144
RTS0040872,186
RTS0040873,172
RTS0040874,259
RTS0040875,158
RTS0040876,97
RTS0040877,91
RTS0040878,103
RTS0040879,106
RTS0040880,109
RTS0040881,122
RTS0040882,74
RTS0040883,99
RTS0040884,95
RTS0040885,102
RTS0040886,157
RTS0040887,119
RTS0040888,180
RTS0040889,206
RTS0040890,177
RTS0040891,90
RTS0040892,126
RTS0040893,78
RTS0040894,106
RTS0040895,93
RTS0040896,73
RTS0040897,78
RTS0040898,95
RTS0040899,88
RTS0040900,89
RTS0040901,118
RTS0040902,107
RTS0040903,79
RTS0040904,137
RTS0040905,134
RTS0040906,103
RTS0040907,104
RTS0040908,118
RTS0040909,109
RTS0040910,106
RTS0040911,125
RTS0040912,106
RTS0040913,87
RTS0040914,101
RTS0040915,117
RTS0040916,104
RTS0040917,90
RTS0040918,101
RTS0040919,78
RTS0040920,85
RTS0040921,116
RTS0040922,108
RTS0040923,125
RTS0040924,134
RTS0040925,131
RTS0040926,86
RTS0040927,90
RTS0040928,99
RTS0040929,101
RTS0040930,81
RTS0040931,109
RTS0040932,171
RTS0040933,116
RTS0040934,119
RTS0040935,137
RTS0040936,127
RTS0040937,161
RTS0040938,124
RTS0040939,129
RTS0040940,119
RTS0040941,153
RTS0040942,129
RTS0040943,99
RTS0040944,161
RTS0040945,172
RTS0040946,556
RTS0040947,612
RTS0040948,778
RTS0040949,435
RTS0040950,587
RTS0040951,119
RTS0040952,82
RTS0040953,85
RTS0040954,93
RTS0040955,98
RTS0040956,136
RTS0040957,81
RTS0040958,100
RTS0040959,96
RTS0040960,112
RTS0040961,81
RTS0040962,86
RTS0040963,162
RTS0040964,103
RTS0040965,95
RTS0040966,126
RTS0040967,150
RTS0040968,146
RTS0040969,122
RTS0040970,129
RTS0040971,140
RTS0040972,139
RTS0040973,114
RTS0040974,135
RTS0040975,101
RTS0040976,111
RTS0040977,97
RTS0040978,111
RTS0040979,138
RTS0040980,115
RTS0040981,96
RTS0040982,109
RTS0040983,147
RTS0040984,134
RTS0040985,119
RTS0040986,710
RTS0040987,694
RTS0040988,416
RTS0040989,313
RTS0040990,309
RTS0040991,192
RTS0040992,156
RTS0040993,170
RTS0040994,176
RTS0040995,172
RTS0040996,122
RTS0040997,164
RTS0040998,104
RTS0040999,128
RTS0041000,123
RTS0041001,134
RTS0041002,174
RTS0041003,177
RTS0041004,180
RTS0041005,140
RTS0041006,164
RTS0041007,103
RTS0041008,178
RTS0041009,103
RTS0041010,105
RTS0041011,436
RTS0041012,699
RTS0041013,642
RTS0041014,1093
RTS0041015,959
RTS0041016,3587
RTS0041017,2324
RTS0041018,2396
RTS0041019,2983
RTS0041020,2736
RTS0041021,151
RTS0041022,119
RTS0041023,188
RTS0041024,177
RTS0041025,185
RTS0041026,103
RTS0041027,92
RTS0041028,122
RTS0041029,103
RTS0041030,114
RTS0041031,140
RTS0041032,150
RTS0041033,130
RTS0041034,140
RTS0041035,139
RTS0041036,149
RTS0041037,110
RTS0041038,131
RTS0041039,77
RTS0041040,138
RTS0041041,256
RTS0041042,265
RTS0041043,234
RTS0041044,184
RTS0041045,174
RTS0041046,347
RTS0041047,377
RTS0041048,211
RTS0041049,543
RTS0041050,518
RTS0041051,164
RTS0041052,131
RTS0041053,136
RTS0041054,171
RTS0041055,165
RTS0041056,100
RTS0041057,100
RTS0041058,131
RTS0041059,103
RTS0041060,91
RTS0041061,180
RTS0041062,148
RTS0041063,167
RTS0041064,146
RTS0041066,129
RTS0041067,109
RTS0041068,126
RTS0041069,88
RTS0041070,129
RTS0041071,106
RTS0041072,132
RTS0041073,102
RTS0041074,105
RTS0041075,129
RTS0041076,125
RTS0041077,125
RTS0041078,167
RTS0041079,131
RTS0041080,148
RTS0041081,238
RTS0041082,187
RTS0041083,224
RTS0041084,174
RTS0041085,135
RTS0041086,303
RTS0041087,379
RTS0041088,326
RTS0041089,294
RTS0041090,198
RTS0041091,122
RTS0041092,134
RTS0041093,101
RTS0041094,138
RTS0041095,138
RTS0041096,85
RTS0041097,112
RTS0041098,100
RTS0041099,115
RTS0041100,77
RTS0041101,376
RTS0041102,317
RTS0041103,337
RTS0041104,385
RTS0041105,375
RTS0041106,380
RTS0041107,457
RTS0041108,371
RTS0041109,374
RTS0041110,241
RTS0041111,122
RTS0041112,123
RTS0041113,113
RTS0041114,146
RTS0041115,174
RTS0041116,175
RTS0041117,240
RTS0041118,195
RTS0041119,134
RTS0041120,203
RTS0041121,168
RTS0041122,134
RTS0041123,143
RTS0041124,119
RTS0041125,145
RTS0041126,138
RTS0041127,151
RTS0041128,160
RTS0041129,119
RTS0041130,116
RTS0041131,117
RTS0041132,116
RTS0041133,122
RTS0041134,131
RTS0041135,131
RTS0041136,278
RTS0041137,240
RTS0041138,223
RTS0041139,249
RTS0041140,181
RTS0041141,115
RTS0041142,130
RTS0041143,80
RTS0041144,99
RTS0041145,99
RTS0041146,68
RTS0041147,94
RTS0041148,92
RTS0041149,126
RTS0041150,101
RTS0041151,214
RTS0041152,200
RTS0041153,173
RTS0041154,204
RTS0041155,243
RTS0041156,136
RTS0041157,115
RTS0041158,107
RTS0041159,101
RTS0041160,85
RTS0041161,128
RTS0041162,99
RTS0041163,113
RTS0041164,87
RTS0041165,98
RTS0041166,91
RTS0041167,114
RTS0041168,127
RTS0041169,96
RTS0041170,120
RTS0041171,182
RTS0041172,227
RTS0041173,166
RTS0041174,202
RTS0041175,203
RTS0041176,117
RTS0041177,131
RTS0041178,141
RTS0041179,109
RTS0041180,90
RTS0041181,129
RTS0041182,130
RTS0041183,101
RTS0041184,109
RTS0041185,86
RTS0041186,120
RTS0041187,131
RTS0041188,92
RTS0041189,119
RTS0041190,114
RTS0041191,1064
RTS0041192,798
RTS0041193,741
RTS0041194,407
RTS0041195,493
RTS0041196,122
RTS0041197,109
RTS0041198,109
RTS0041199,120
RTS0041200,101
RTS0041201,93
RTS0041202,119
RTS0041203,149
RTS0041204,110
RTS0041205,105
RTS0041206,125
RTS0041207,158
RTS0041208,139
RTS0041209,130
RTS0041210,81
RTS0041211,238
RTS0041212,273
RTS0041213,345
RTS0041214,286
RTS0041215,253
RTS0041216,142
RTS0041217,133
RTS0041218,102
RTS0041219,149
RTS0041220,107
RTS0041221,226
RTS0041222,118
RTS0041223,141
RTS0041224,130
RTS0041225,200
RTS0041226,103
RTS0041227,141
RTS0041228,109
RTS0041229,127
RTS0041230,107
RTS0041231,327
RTS0041232,296
RTS0041233,361
RTS0041234,454
RTS0041235,284
RTS0041236,118
RTS0041237,93
RTS0041238,110
RTS0041239,102
RTS0041240,162
RTS0041241,129
RTS0041242,136
RTS0041243,121
RTS0041244,129
RTS0041246,125
RTS0041247,158
RTS0041248,129
RTS0041249,113
RTS0041250,166
RTS0041251,121
RTS0041252,123
RTS0041253,122
RTS0041254,130
RTS0041255,136
RTS0041256,105
RTS0041257,154
RTS0041258,117
RTS0041259,126
RTS0041260,173
RTS0041261,169
RTS0041262,151
RTS0041263,131
RTS0041265,188
RTS0041266,129
RTS0041267,111
RTS0041268,107
RTS0041269,118
RTS0041270,110
RTS0041271,131
RTS0041272,117
RTS0041273,111
RTS0041274,125
RTS0041275,97
RTS0041276,136
RTS0041277,124
RTS0041278,133
RTS0041279,120
RTS0041280,121
RTS0041281,87
RTS0041282,103
RTS0041283,115
RTS0041284,108
RTS0041285,122
RTS0041286,105
RTS0041287,95
RTS0041288,102
RTS0041289,125
RTS0041290,124
RTS0041291,153
RTS0041292,167
RTS0041293,126
RTS0041294,127
RTS0041295,147
RTS0041296,148
RTS0041297,106
RTS0041298,103
RTS0041299,95
RTS0041300,107
RTS0041301,115
RTS0041302,103
RTS0041303,116
RTS0041304,138
RTS0041305,117
RTS0041306,120
RTS0041307,93
RTS0041308,132
RTS0041309,132
RTS0041310,163
RTS0041311,99
RTS0041312,90
RTS0041313,107
RTS0041314,141
RTS0041315,92
RTS0041316,149
RTS0041317,153
RTS0041318,173
RTS0041319,124
RTS0041320,133
RTS0041321,165
RTS0041322,103
RTS0041323,115
RTS0041324,142
RTS0041325,132
RTS0041326,110
RTS0041327,148
RTS0041328,156
RTS0041329,146
RTS0041330,115
RTS0041331,90
RTS0041332,100
RTS0041333,117
RTS0041334,85
RTS0041335,118
RTS0041346,154
RTS0041347,163
RTS0041348,164
RTS0041349,179
RTS0041350,220
RTS0041351,104
RTS0041352,137
RTS0041353,104
RTS0041354,106
RTS0041355,115
RTS0041356,103
RTS0041357,89
RTS0041358,103
RTS0041359,109
RTS0041360,92
RTS0041361,157
RTS0041362,163
RTS0041363,169
RTS0041364,160
RTS0041365,126
RTS0041366,114
RTS0041367,139
RTS0041368,124
RTS0041369,90
RTS0041370,108
RTS0041371,110
RTS0041372,106
RTS0041373,75
RTS0041374,95
RTS0041375,115
RTS0041376,168
RTS0041377,100
RTS0041378,110
RTS0041379,56
RTS0041380,95
RTS0041381,203
RTS0041382,175
RTS0041383,166
RTS0041384,184
RTS0041385,236
RTS0041386,96
RTS0041387,86
RTS0041388,110
RTS0041389,121
RTS0041390,110
RTS0041391,116
RTS0041392,117
RTS0041393,100
RTS0041394,82
RTS0041395,102
RTS0041396,119
RTS0041397,85
RTS0041398,103
RTS0041399,70
RTS0041400,103
RTS0041401,123
RTS0041402,141
RTS0041403,98
RTS0041404,99
RTS0041405,147
RTS0041406,117
RTS0041407,106
RTS0041408,83
RTS0041409,105
RTS0041410,83
RTS0041411,94
RTS0041412,100
RTS0041413,93
RTS0041414,98
RTS0041415,122
RTS0041416,63
RTS0041417,99
RTS0041418,88
RTS0041419,110
RTS0041420,118
RTS0041421,94
RTS0041422,103
RTS0041423,86
RTS0041424,117
RTS0041425,116
RTS0041426,113
RTS0041427,91
RTS0041428,105
RTS0041429,123
RTS0041430,153
RTS0041431,132
RTS0041432,87
RTS0041433,93
RTS0041434,102
RTS0041435,101
RTS0041436,119
RTS0041437,69
RTS0041438,102
RTS0041439,123
RTS0041440,105
RTS0041441,100
RTS0041442,88
RTS0041443,119
RTS0041444,131
RTS0041445,80
RTS0041446,104
RTS0041447,134
RTS0041448,87
RTS0041449,120
RTS0041450,122
RTS0041451,122
RTS0041452,124
RTS0041453,152
RTS0041454,110
RTS0041455,101
RTS0041456,102
RTS0041457,93
RTS0041458,82
RTS0041459,117
RTS0041460,84
RTS0041461,59
RTS0041462,115
RTS0041463,88
RTS0041464,85
RTS0041465,102
RTS0041466,129
RTS0041467,194
RTS0041468,171
RTS0041469,114
RTS0041470,181
RTS0041471,153
RTS0041472,179
RTS0041473,121
RTS0041474,111
RTS0041475,144
RTS0041476,161
RTS0041477,122
RTS0041478,105
RTS0041479,117
RTS0041480,141
RTS0041481,91
RTS0041482,93
RTS0041483,101
RTS0041484,80
RTS0041485,94
RTS0041486,128
RTS0041487,174
RTS0041488,159
RTS0041489,160
RTS0041490,159
RTS0041491,165
RTS0041492,120
RTS0041493,98
RTS0041494,89
RTS0041495,84
RTS0041496,640
RTS0041497,657
RTS0041498,704
RTS0041499,639
RTS0041500,571
RTS0041501,464
RTS0041502,353
RTS0041503,391
RTS0041504,469
RTS0041505,448
RTS0041506,125
RTS0041507,78
RTS0041508,90
RTS0041509,92
RTS0041510,116
RTS0041511,99
RTS0041512,100
RTS0041513,98
RTS0041514,97
RTS0041515,108
RTS0041516,90
RTS0041517,109
RTS0041518,83
RTS0041519,83
RTS0041520,105
RTS0041521,76
RTS0041522,90
RTS0041523,106
RTS0041524,92
RTS0041525,96
RTS0041526,485
RTS0041527,845
RTS0041528,750
RTS0041529,167
RTS0041530,647
RTS0041531,102
RTS0041532,98
RTS0041533,78
RTS0041534,106
RTS0041535,102
RTS0041536,147
RTS0041537,128
RTS0041538,130
RTS0041540,115
RTS0041541,98
RTS0041542,84
RTS0041543,74
RTS0041544,92
RTS0041545,101
RTS0041546,92
RTS0041547,123
RTS0041548,125
RTS0041549,104
RTS0041550,86
RTS0041551,110
RTS0041552,111
RTS0041553,117
RTS0041554,96
RTS0041555,119
RTS0041556,107
RTS0041557,92
RTS0041558,143
RTS0041559,130
RTS0041560,125
RTS0041561,108
RTS0041562,148
RTS0041563,152
RTS0041564,142
RTS0041565,142
RTS0041566,155
RTS0041567,224
RTS0041568,221
RTS0041569,146
RTS0041570,207
RTS0041571,99
RTS0041572,85
RTS0041573,86
RTS0041574,92
RTS0041575,98
RTS0041576,92
RTS0041577,128
RTS0041578,136
RTS0041579,86
RTS0041580,112
RTS0041581,122
RTS0041582,152
RTS0041583,115
RTS0041584,139
RTS0041585,139
RTS0041586,122
RTS0041587,153
RTS0041588,127
RTS0041589,126
RTS0041590,112
RTS0041591,81
RTS0041592,108
RTS0041593,105
RTS0041594,122
RTS0041595,96
RTS0041596,119
RTS0041597,98
RTS0041598,138
RTS0041599,84
RTS0041600,108
RTS0041601,88
RTS0041602,80
RTS0041603,104
RTS0041604,108
RTS0041605,114
RTS0041606,94
RTS0041607,70
RTS0041608,86
RTS0041609,129
RTS0041610,104
RTS0041611,217
RTS0041612,229
RTS0041613,219
RTS0041614,145
RTS0041615,243
RTS0041616,199
RTS0041617,193
RTS0041618,182
RTS0041619,148
RTS0041620,210
RTS0041621,120
RTS0041622,72
RTS0041623,108
RTS0041624,109
RTS0041625,123
RTS0041626,436
RTS0041627,530
RTS0041628,405
RTS0041629,508
RTS0041630,515
RTS0041631,135
RTS0041632,112
RTS0041633,139
RTS0041634,161
RTS0041635,147
RTS0041636,125
RTS0041637,164
RTS0041638,148
RTS0041639,113
RTS0041640,146
RTS0041641,116
RTS0041642,114
RTS0041643,112
RTS0041644,118
RTS0041645,116
RTS0041646,125
RTS0041647,134
RTS0041648,148
RTS0041649,119
RTS0041650,121
RTS0041651,109
RTS0041652,97
RTS0041653,104
RTS0041654,108
RTS0041655,121
RTS0041656,102
RTS0041657,147
RTS0041658,133
RTS0041659,118
RTS0041660,95
RTS0041661,150
RTS0041662,124
RTS0041663,85
RTS0041664,130
RTS0041665,109
RTS0041666,102
RTS0041667,100
RTS0041668,117
RTS0041669,134
RTS0041670,158
RTS0041671,133
RTS0041672,116
RTS0041673,108
RTS0041674,87
RTS0041675,81
RTS0041676,100
RTS0041677,134
RTS0041678,114
RTS0041679,126
RTS0041680,121
RTS0041681,121
RTS0041682,136
RTS0041683,103
RTS0041684,143
RTS0041685,167
RTS0041686,269
RTS0041687,152
RTS0041688,278
RTS0041689,225
RTS0041690,463
RTS0041691,301
RTS0041692,101
RTS0041693,218
RTS0041694,113
RTS0041695,127
RTS0041696,107
RTS0041697,85
RTS0041698,85
RTS0041699,69
RTS0041700,66
RTS0041701,90
RTS0041702,75
RTS0041703,93
RTS0041704,131
RTS0041705,128
RTS0041706,148
RTS0041707,125
RTS0041708,192
RTS0041709,153
RTS0041710,127
RTS0041711,86
RTS0041712,117
RTS0041713,111
RTS0041714,105
RTS0041715,82
RTS0041716,1266
RTS0041717,1080
RTS0041718,1452
RTS0041719,1320
RTS0041720,1013
RTS0041721,171
RTS0041722,135
RTS0041723,123
RTS0041724,163
RTS0041725,128
RTS0041726,120
RTS0041727,104
RTS0041728,213
RTS0041729,109
RTS0041730,148
RTS0041731,88
RTS0041732,89
RTS0041733,91
RTS0041734,72
RTS0041735,110
RTS0041736,98
RTS0041737,94
RTS0041738,106
RTS0041739,139
RTS0041740,69
RTS0041741,114
RTS0041742,195
RTS0041743,180
RTS0041744,118
RTS0041745,108
RTS0041746,213
RTS0041747,210
RTS0041748,164
RTS0041749,178
RTS0041750,168
RTS0041751,118
RTS0041752,105
RTS0041753,135
RTS0041754,171
RTS0041755,116
RTS0041756,227
RTS0041757,171
RTS0041758,229
RTS0041759,260
RTS0041760,180
RTS0041761,95
RTS0041762,83
RTS0041763,139
RTS0041764,107
RTS0041765,99
RTS0041766,86
RTS0041767,78
RTS0041768,96
RTS0041769,92
RTS0041770,116
RTS0041771,117
RTS0041772,106
RTS0041773,80
RTS0041774,94
RTS0041775,129
RTS0041776,158
RTS0041777,159
RTS0041778,129
RTS0041779,182
RTS0041780,167
RTS0041781,85
RTS0041782,132
RTS0041783,94
RTS0041784,129
RTS0041785,172
RTS0041786,121
RTS0041787,196
RTS0041788,123
RTS0041789,125
RTS0041790,157
RTS0041791,130
RTS0041793,118
RTS0041794,115
RTS0041795,102
RTS0041796,86
RTS0041797,115
RTS0041798,112
RTS0041799,104
RTS0041800,71
RTS0041801,85
RTS0041802,113
RTS0041803,98
RTS0041804,111
RTS0041805,98
RTS0041806,101
RTS0041807,98
RTS0041808,143
RTS0041809,130
RTS0041810,123
RTS0041811,243
RTS0041812,303
RTS0041813,310
RTS0041814,240
RTS0041815,232
RTS0041816,102
RTS0041817,113
RTS0041818,108
RTS0041819,151
RTS0041820,152
RTS0041821,312
RTS0041822,293
RTS0041823,115
RTS0041824,274
RTS0041825,148
RTS0041826,148
RTS0041827,186
RTS0041828,139
RTS0041829,96
RTS0041830,87
RTS0041831,78
RTS0041832,135
RTS0041833,107
RTS0041834,118
RTS0041835,100
RTS0041836,185
RTS0041837,164
RTS0041838,115
RTS0041839,138
RTS0041840,102
RTS0041841,84
RTS0041842,88
RTS0041843,112
RTS0041844,79
RTS0041845,90
RTS0041846,84
RTS0041847,98
RTS0041848,138
RTS0041849,125
RTS0041850,123
RTS0041851,93
RTS0041852,94
RTS0041853,112
RTS0041854,116
RTS0041855,108
RTS0041856,187
RTS0041857,411
RTS0041858,420
RTS0041859,184
RTS0041860,473
RTS0041861,160
RTS0041862,125
RTS0041863,118
RTS0041864,145
RTS0041865,157
RTS0041866,106
RTS0041867,127
RTS0041868,87
RTS0041869,86
RTS0041870,90
RTS0041871,110
RTS0041872,81
RTS0041873,124
RTS0041874,121
RTS0041875,95
RTS0041876,341
RTS0041877,418
RTS0041878,328
RTS0041879,457
RTS0041880,522
RTS0041881,374
RTS0041882,442
RTS0041883,586
RTS0041884,283
RTS0041885,586
RTS0041886,165
RTS0041887,231
RTS0041888,213
RTS0041889,169
RTS0041890,198
RTS0041891,168
RTS0041892,144
RTS0041893,164
RTS0041894,140
RTS0041895,160
RTS0041896,164
RTS0041897,167
RTS0041898,185
RTS0041899,139
RTS0041900,121
RTS0041901,160
RTS0041902,116
RTS0041903,153
RTS0041904,160
RTS0041905,159
RTS0041906,753
RTS0041907,107
RTS0041908,351
RTS0041909,127
RTS0041910,279
RTS0041911,117
RTS0041912,116
RTS0041913,139
RTS0041914,106
RTS0041915,131
RTS0041916,683
RTS0041917,726
RTS0041918,597
RTS0041919,1125
RTS0041920,974
RTS0041922,129
RTS0041923,113
RTS0041924,108
RTS0041925,113
RTS0041926,76
RTS0041927,76
RTS0041928,96
RTS0041929,98
RTS0041930,119
RTS0041931,100
RTS0041932,136
RTS0041933,79
RTS0041934,101
RTS0041935,75
RTS0041936,86
RTS0041937,107
RTS0041938,119
RTS0041939,85
RTS0041940,88
RTS0041941,75
RTS0041942,113
RTS0041943,88
RTS0041944,96
RTS0041945,119
RTS0041946,132
RTS0041947,112
RTS0041948,89
RTS0041949,100
RTS0041950,116
RTS0041951,112
RTS0041952,111
RTS0041953,85
RTS0041954,120
RTS0041955,132
RTS0041956,92
RTS0041957,93
RTS0041958,109
RTS0041959,122
RTS0041960,102
RTS0041961,94
RTS0041962,142
RTS0041963,120
RTS0041964,122
RTS0041965,100
RTS0041966,73
RTS0041967,136
RTS0041968,111
RTS0041969,95
RTS0041971,171
RTS0041972,229
RTS0041973,161
RTS0041974,154
RTS0041975,258
RTS0041976,180
RTS0041977,432
RTS0041978,310
RTS0041979,266
RTS0041980,242
RTS0041981,176
RTS0041982,210
RTS0041983,191
RTS0041984,118
RTS0041985,192
RTS0041986,139
RTS0041987,157
RTS0041988,120
RTS0041989,94
RTS0041990,145
RTS0041991,104
RTS0041992,132
RTS0041993,116
RTS0041994,122
RTS0041995,126
RTS0041996,90
RTS0041997,106
RTS0041998,104
RTS0041999,113
RTS0042000,119
RTS0042001,98
RTS0042002,83
RTS0042003,91
RTS0042004,94
RTS0042005,124
RTS0042006,100
RTS0042007,108
RTS0042008,112
RTS0042009,132
RTS0042010,104
RTS0042011,170
RTS0042012,156
RTS0042013,142
RTS0042014,137
RTS0042015,154
RTS0042016,70
RTS0042017,108
RTS0042018,82
RTS0042019,92
RTS0042020,97
RTS0042021,245
RTS0042022,195
RTS0042023,222
RTS0042024,209
RTS0042025,230
RTS0042026,90
RTS0042027,103
RTS0042028,72
RTS0042029,98
RTS0042030,82
RTS0042031,308
RTS0042032,256
RTS0042033,153
RTS0042034,189
RTS0042035,265
RTS0042036,260
RTS0042037,302
RTS0042038,218
RTS0042039,269
RTS0042040,191
RTS0042041,508
RTS0042042,346
RTS0042043,108
RTS0042044,615
RTS0042045,377
RTS0042046,278
RTS0042047,193
RTS0042048,155
RTS0042049,167
RTS0042050,141
RTS0042051,125
RTS0042052,134
RTS0042053,110
RTS0042054,100
RTS0042055,94
RTS0042056,151
RTS0042057,145
RTS0042058,123
RTS0042059,152
RTS0042060,135
RTS0042061,102
RTS0042062,127
RTS0042063,141
RTS0042064,118
RTS0042065,116
RTS0042066,117
RTS0042067,138
RTS0042068,119
RTS0042069,103
RTS0042071,130
RTS0042072,82
RTS0042073,78
RTS0042074,109
RTS0042075,93
RTS0042076,92
RTS0042077,57
RTS0042078,61
RTS0042079,93
RTS0042080,101
RTS0042081,315
RTS0042082,241
RTS0042083,195
RTS0042084,257
RTS0042085,157
RTS0042086,73
RTS0042087,88
RTS0042088,85
RTS0042089,78
RTS0042090,85
RTS0042091,147
RTS0042092,147
RTS0042093,89
RTS0042094,89
RTS0042095,85
RTS0042096,120
RTS0042097,92
RTS0042098,114
RTS0042099,109
RTS0042100,105
RTS0042101,119
RTS0042102,130
RTS0042103,109
RTS0042104,100
RTS0042105,107
RTS0042106,122
RTS0042107,125
RTS0042108,89
RTS0042109,109
RTS0042110,104
RTS0042111,131
RTS0042112,122
RTS0042113,146
RTS0042114,105
RTS0042115,138
RTS0042116,90
RTS0042117,105
RTS0042118,94
RTS0042119,85
RTS0042120,100
RTS0042121,207
RTS0042122,146
RTS0042123,209
RTS0042124,129
RTS0042125,188
RTS0042126,93
RTS0042127,90
RTS0042128,120
RTS0042129,116
RTS0042130,111
RTS0042131,145
RTS0042132,91
RTS0042133,136
RTS0042134,88
RTS0042135,133
RTS0042136,125
RTS0042137,137
RTS0042138,105
RTS0042139,117
RTS0042140,106
RTS0042141,193
RTS0042142,176
RTS0042143,181
RTS0042144,173
RTS0042145,151
RTS0042146,204
RTS0042147,176
RTS0042148,196
RTS0042149,202
RTS0042150,193
RTS0042151,110
RTS0042152,119
RTS0042153,105
RTS0042154,131
RTS0042155,102
RTS0042156,102
RTS0042157,94
RTS0042158,91
RTS0042159,106
RTS0042160,86
RTS0042161,96
RTS0042162,94
RTS0042163,96
RTS0042164,152
RTS0042165,111
RTS0042166,117
RTS0042167,129
RTS0042168,142
RTS0042169,122
RTS0042170,123
RTS0042171,327
RTS0042172,489
RTS0042173,607
RTS0042174,462
RTS0042175,555
RTS0042176,126
RTS0042177,165
RTS0042178,173
RTS0042179,133
RTS0042180,136
RTS0042181,97
RTS0042182,116
RTS0042183,121
RTS0042184,146
RTS0042185,132
RTS0042186,115
RTS0042187,130
RTS0042188,110
RTS0042189,101
RTS0042190,109
RTS0042191,136
RTS0042192,96
RTS0042193,107
RTS0042194,178
RTS0042195,90
RTS0042196,105
RTS0042197,117
RTS0042198,89
RTS0042199,141
RTS0042200,97
RTS0042201,136
RTS0042202,83
RTS0042203,126
RTS0042204,85
RTS0042205,125
RTS0042206,95
RTS0042207,95
RTS0042208,95
RTS0042209,115
RTS0042210,88
RTS0042211,69
RTS0042212,78
RTS0042213,83
RTS0042214,104
RTS0042215,97
RTS0042216,118
RTS0042217,97
RTS0042218,126
RTS0042219,86
RTS0042220,133
RTS0042221,88
RTS0042222,94
RTS0042223,94
RTS0042224,94
RTS0042225,108
RTS0042226,126
RTS0042227,102
RTS0042228,120
RTS0042229,129
RTS0042230,117
RTS0042231,115
RTS0042232,100
RTS0042233,134
RTS0042234,109
RTS0042235,108
RTS0042236,108
RTS0042237,101
RTS0042238,108
RTS0042239,117
RTS0042240,134
RTS0042241,110
RTS0042242,82
RTS0042243,87
RTS0042244,111
RTS0042245,111
RTS0042246,153
RTS0042247,137
RTS0042248,215
RTS0042249,136
RTS0042250,114
RTS0042251,133
RTS0042252,111
RTS0042253,124
RTS0042254,111
RTS0042255,125
RTS0042256,188
RTS0042257,105
RTS0042258,93
RTS0042259,98
RTS0042260,108
RTS0042261,162
RTS0042262,153
RTS0042263,176
RTS0042264,180
RTS0042265,152
RTS0042266,114
RTS0042267,102
RTS0042268,73
RTS0042269,67
RTS0042270,83
RTS0042271,107
RTS0042272,105
RTS0042273,102
RTS0042274,80
RTS0042275,72
RTS0042276,126
RTS0042277,118
RTS0042278,102
RTS0042279,143
RTS0042280,95
RTS0042281,71
RTS0042282,86
RTS0042283,99
RTS0042284,89
RTS0042285,94
RTS0042286,106
RTS0042287,123
RTS0042288,170
RTS0042289,149
RTS0042290,115
RTS0042291,332
RTS0042292,432
RTS0042293,304
RTS0042294,354
RTS0042295,283
RTS0042296,100
RTS0042297,127
RTS0042298,96
RTS0042299,109
RTS0042300,96
RTS0042301,117
RTS0042302,122
RTS0042303,129
RTS0042304,169
RTS0042305,123
RTS0042306,91
RTS0042307,119
RTS0042308,119
RTS0042309,114
RTS0042310,142
RTS0042311,67
RTS0042312,108
RTS0042313,111
RTS0042314,113
RTS0042315,99
RTS0042316,133
RTS0042317,122
RTS0042318,110
RTS0042319,109
RTS0042320,104
RTS0042321,131
RTS0042322,103
RTS0042323,120
RTS0042324,134
RTS0042325,116
RTS0042326,109
RTS0042327,159
RTS0042328,108
RTS0042329,126
RTS0042330,147
RTS0042331,94
RTS0042332,141
RTS0042333,122
RTS0042334,104
RTS0042335,97
RTS0042336,95
RTS0042337,115
RTS0042338,104
RTS0042339,99
RTS0042340,76
RTS0042341,118
RTS0042342,110
RTS0042343,143
RTS0042344,122
RTS0042345,112
RTS0042346,110
RTS0042347,106
RTS0042348,94
RTS0042349,113
RTS0042350,80
RTS0042351,100
RTS0042352,127
RTS0042353,137
RTS0042354,104
RTS0042355,94
RTS0042356,84
RTS0042357,99
RTS0042358,121
RTS0042359,92
RTS0042360,120
RTS0042361,139
RTS0042362,213
RTS0042363,191
RTS0042364,144
RTS0042365,136
RTS0042366,82
RTS0042367,103
RTS0042368,109
RTS0042369,81
RTS0042370,125
RTS0042371,169
RTS0042372,106
RTS0042373,149
RTS0042374,127
RTS0042375,133
RTS0042376,90
RTS0042377,74
RTS0042378,74
RTS0042379,156
RTS0042380,58
RTS0042381,278
RTS0042382,382
RTS0042383,308
RTS0042384,320
RTS0042385,261
RTS0042386,154
RTS0042387,162
RTS0042388,227
RTS0042389,214
RTS0042390,160
RTS0042391,94
RTS0042392,119
RTS0042393,109
RTS0042394,84
RTS0042395,117
RTS0042396,76
RTS0042397,101
RTS0042398,79
RTS0042399,111
RTS0042400,102
RTS0042401,108
RTS0042402,100
RTS0042403,90
RTS0042404,92
RTS0042405,88
RTS0042406,119
RTS0042407,94
RTS0042408,115
RTS0042409,88
RTS0042410,102
RTS0042411,97
RTS0042412,94
RTS0042413,92
RTS0042414,88
RTS0042415,102
RTS0042416,322
RTS0042417,382
RTS0042418,393
RTS0042419,286
RTS0042420,355
RTS0042421,118
RTS0042422,130
RTS0042423,102
RTS0042424,104
RTS0042425,95
RTS0042426,373
RTS0042427,283
RTS0042428,475
RTS0042429,626
RTS0042430,473
RTS0042431,212
RTS0042432,359
RTS0042433,181
RTS0042434,310
RTS0042435,265
RTS0042436,100
RTS0042437,98
RTS0042438,106
RTS0042439,133
RTS0042440,92
RTS0042441,118
RTS0042442,97
RTS0042443,98
RTS0042444,98
RTS0042445,124
RTS0042446,114
RTS0042447,121
RTS0042448,131
RTS0042449,106
RTS0042450,104
RTS0042451,351
RTS0042452,343
RTS0042453,569
RTS0042454,282
RTS0042455,376
RTS0042456,136
RTS0042457,171
RTS0042458,154
RTS0042460,153
RTS0042461,210
RTS0042462,166
RTS0042463,154
RTS0042464,196
RTS0042465,163
RTS0042466,106
RTS0042467,96
RTS0042468,102
RTS0042469,132
RTS0042470,114
RTS0042471,120
RTS0042472,112
RTS0042473,122
RTS0042474,128
RTS0042475,112
RTS0042476,145
RTS0042477,86
RTS0042478,81
RTS0042479,90
RTS0042480,108
RTS0042481,255
RTS0042482,474
RTS0042483,859
RTS0042484,654
RTS0042485,411
RTS0042486,82
RTS0042487,90
RTS0042488,93
RTS0042489,104
RTS0042490,78
RTS0042491,81
RTS0042492,98
RTS0042493,87
RTS0042494,64
RTS0042495,87
RTS0042496,116
RTS0042497,96
RTS0042498,101
RTS0042499,144
RTS0042500,112
RTS0042501,99
RTS0042502,102
RTS0042503,82
RTS0042504,84
RTS0042505,126
RTS0042506,117
RTS0042507,131
RTS0042508,56
RTS0042509,122
RTS0042510,104
RTS0042515,84
RTS0042522,94
RTS0042526,73
RTS0042527,94
RTS0042528,86
RTS0042529,96
RTS0042530,76
RTS0042531,129
RTS0042532,100
RTS0042533,152
RTS0042534,112
RTS0042535,109
RTS0042536,340
RTS0042537,221
RTS0042538,200
RTS0042539,321
RTS0042540,379
RTS0042541,95
RTS0042542,85
RTS0042543,85
RTS0042544,101
RTS0042545,75
RTS0042546,100
RTS0042547,74
RTS0042548,94
RTS0042549,66
RTS0042550,102
RTS0042551,122
RTS0042552,91
RTS0042553,85
RTS0042554,103
RTS0042555,84
RTS0042556,103
RTS0042557,101
RTS0042558,83
RTS0042559,114
RTS0042560,68
RTS0042561,83
RTS0042562,92
RTS0042563,102
RTS0042564,100
RTS0042565,105
RTS0042566,178
RTS0042567,173
RTS0042568,184
RTS0042569,237
RTS0042570,172
RTS0042571,207
RTS0042572,129
RTS0042573,183
RTS0042574,231
RTS0042575,179
RTS0042576,149
RTS0042577,174
RTS0042578,155
RTS0042579,198
RTS0042580,126
RTS0042581,8709
RTS0042582,24427
RTS0042583,20910
RTS0042584,18964
RTS0042585,19583
RTS0042586,500
RTS0042587,517
RTS0042588,649
RTS0042589,537
RTS0042590,638
RTS0042591,111
RTS0042592,111
RTS0042593,75
RTS0042594,94
RTS0042595,86
RTS0042596,105
RTS0042597,105
RTS0042598,130
RTS0042599,115
RTS0042600,98
RTS0042601,84
RTS0042602,90
RTS0042603,94
RTS0042604,119
RTS0042605,106
RTS0042606,221
RTS0042607,212
RTS0042608,188
RTS0042609,135
RTS0042610,140
RTS0042611,201
RTS0042612,279
RTS0042613,243
RTS0042614,242
RTS0042615,254
RTS0042616,334
RTS0042617,455
RTS0042618,573
RTS0042619,387
RTS0042620,439
RTS0042621,70
RTS0042622,82
RTS0042623,108
RTS0042624,84
RTS0042625,71
RTS0042626,499
RTS0042627,489
RTS0042628,262
RTS0042629,324
RTS0042630,296
RTS0042631,74
RTS0042633,103
RTS0042634,116
RTS0042635,82
RTS0042636,393
RTS0042637,326
RTS0042638,391
RTS0042639,319
RTS0042640,325
RTS0042641,96
RTS0042642,88
RTS0042643,54
RTS0042644,106
RTS0042645,84
RTS0042646,177
RTS0042647,169
RTS0042648,229
RTS0042649,189
RTS0042650,144
RTS0042651,95
RTS0042652,71
RTS0042653,80
RTS0042654,84
RTS0042655,100
RTS0042656,124
RTS0042657,75
RTS0042658,97
RTS0042659,89
RTS0042660,99
RTS0042661,176
RTS0042662,161
RTS0042663,215
RTS0042664,111
RTS0042665,175
RTS0042666,111
RTS0042667,100
RTS0042668,119
RTS0042669,103
RTS0042670,107
RTS0042671,136
RTS0042672,105
RTS0042673,123
RTS0042674,110
RTS0042675,144
RTS0042676,83
RTS0042678,155
RTS0042679,189
RTS0042680,139
RTS0042681,466
RTS0042682,406
RTS0042683,364
RTS0042684,254
RTS0042685,407
RTS0042686,157
RTS0042687,114
RTS0042688,96
RTS0042689,97
RTS0042690,98
RTS0042691,107
RTS0042692,97
RTS0042693,85
RTS0042694,5
RTS0042695,67
RTS0042696,99
RTS0042697,89
RTS0042698,82
RTS0042699,60
RTS0042700,91
RTS0042701,91
RTS0042702,68
RTS0042703,94
RTS0042704,114
RTS0042705,100
RTS0042706,86
RTS0042707,81
RTS0042708,102
RTS0042709,86
RTS0042710,100
RTS0042711,320
RTS0042712,423
RTS0042713,211
RTS0042714,275
RTS0042715,203
RTS0042716,102
RTS0042717,83
RTS0042718,96
RTS0042719,74
RTS0042720,89
RTS0042721,120
RTS0042722,82
RTS0042723,116
RTS0042724,105
RTS0042725,124
RTS0042726,78
RTS0042727,78
RTS0042728,109
RTS0042729,82
RTS0042730,103
RTS0042731,75
RTS0042732,111
RTS0042733,108
RTS0042734,94
RTS0042735,89
RTS0042736,236
RTS0042737,371
RTS0042738,307
RTS0042739,216
RTS0042740,278
RTS0042741,85
RTS0042742,107
RTS0042743,71
RTS0042744,108
RTS0042745,80
RTS0042746,139
RTS0042747,135
RTS0042748,99
RTS0042749,95
RTS0042750,95
RTS0042751,90
RTS0042752,118
RTS0042753,137
RTS0042754,102
RTS0042755,91
RTS0042756,82
RTS0042757,140
RTS0042758,76
RTS0042759,67
RTS0042760,86
RTS0042761,84
RTS0042762,90
RTS0042763,68
RTS0042764,110
RTS0042765,103
RTS0042766,182
RTS0042767,154
RTS0042768,149
RTS0042769,202
RTS0042770,149
RTS0042771,432
RTS0042772,481
RTS0042773,430
RTS0042774,380
RTS0042775,368
RTS0042776,93
RTS0042777,146
RTS0042778,102
RTS0042779,125
RTS0042780,116
RTS0042781,100
RTS0042782,113
RTS0042783,139
RTS0042784,104
RTS0042785,107
RTS0042786,237
RTS0042787,170
RTS0042788,231
RTS0042789,177
RTS0042790,200
RTS0042791,727
RTS0042792,366
RTS0042793,487
RTS0042794,475
RTS0042795,537
RTS0042796,125
RTS0042797,162
RTS0042798,89
RTS0042799,113
RTS0042800,111
RTS0042801,126
RTS0042802,135
RTS0042803,91
RTS0042804,114
RTS0042805,117
RTS0042806,106
RTS0042807,126
RTS0042808,125
RTS0042809,127
RTS0042810,110
RTS0042811,173
RTS0042812,244
RTS0042813,210
RTS0042814,216
RTS0042815,221
RTS0042816,136
RTS0042817,168
RTS0042818,160
RTS0042819,196
RTS0042820,124
RTS0042821,127
RTS0042822,102
RTS0042823,92
RTS0042824,116
RTS0042825,122
RTS0042826,158
RTS0042827,125
RTS0042828,124
RTS0042829,155
RTS0042830,154
RTS0042831,141
RTS0042832,146
RTS0042833,98
RTS0042834,131
RTS0042835,96
RTS0042836,130
RTS0042837,138
RTS0042838,151
RTS0042839,105
RTS0042840,145
RTS0042841,163
RTS0042842,175
RTS0042843,113
RTS0042844,137
RTS0042845,167
RTS0042846,145
RTS0042847,200
RTS0042848,224
RTS0042849,132
RTS0042850,176
RTS0042851,188
RTS0042852,158
RTS0042853,160
RTS0042854,141
RTS0042855,126
RTS0042856,107
RTS0042857,123
RTS0042858,144
RTS0042859,156
RTS0042860,136
RTS0042861,116
RTS0042862,86
RTS0042863,140
RTS0042864,95
RTS0042865,144
RTS0042866,165
RTS0042867,235
RTS0042868,180
RTS0042869,315
RTS0042870,208
RTS0042871,151
RTS0042872,91
RTS0042873,95
RTS0042874,123
RTS0042875,132
RTS0042876,238
RTS0042877,177
RTS0042878,165
RTS0042879,167
RTS0042880,204
RTS0042881,116
RTS0042882,134
RTS0042883,207
RTS0042884,176
RTS0042885,151
RTS0042886,128
RTS0042887,139
RTS0042888,143
RTS0042889,110
RTS0042890,125
RTS0042891,84
RTS0042892,136
RTS0042893,147
RTS0042894,107
RTS0042895,87
RTS0042896,254
RTS0042897,173
RTS0042898,152
RTS0042899,250
RTS0042900,221
RTS0042901,99
RTS0042902,95
RTS0042903,82
RTS0042904,96
RTS0042905,100
RTS0042906,119
RTS0042907,87
RTS0042908,110
RTS0042909,115
RTS0042910,99
RTS0042911,98
RTS0042912,119
RTS0042913,118
RTS0042914,117
RTS0042915,84
RTS0042916,109
RTS0042917,128
RTS0042918,131
RTS0042919,123
RTS0042920,105
RTS0042921,168
RTS0042922,169
RTS0042923,175
RTS0042924,123
RTS0042925,210
RTS0042926,94
RTS0042927,88
RTS0042928,112
RTS0042929,120
RTS0042930,88
RTS0042931,95
RTS0042932,79
RTS0042933,90
RTS0042934,109
RTS0042935,130
RTS0042936,150
RTS0042937,109
RTS0042938,203
RTS0042939,138
RTS0042940,156
RTS0042941,286
RTS0042942,323
RTS0042943,368
RTS0042944,364
RTS0042945,287
RTS0042946,106
RTS0042947,185
RTS0042948,100
RTS0042949,113
RTS0042950,103
RTS0042951,230
RTS0042952,270
RTS0042953,231
RTS0042954,131
RTS0042955,237
RTS0042956,164
RTS0042957,181
RTS0042958,175
RTS0042959,176
RTS0042960,204
RTS0042961,229
RTS0042962,237
RTS0042963,252
RTS0042964,249
RTS0042965,386
RTS0042966,122
RTS0042967,129
RTS0042968,104
RTS0042969,126
RTS0042970,164
RTS0042971,235
RTS0042972,153
RTS0042973,177
RTS0042974,151
RTS0042975,147
RTS0042976,180
RTS0042977,183
RTS0042978,185
RTS0042979,133
RTS0042980,121
RTS0042981,153
RTS0042982,140
RTS0042983,133
RTS0042984,129
RTS0042985,170
RTS0042986,118
RTS0042987,98
RTS0042988,123
RTS0042989,132
RTS0042990,108
RTS0042991,154
RTS0042992,141
RTS0042993,113
RTS0042994,133
RTS0042995,158
RTS0042996,105
RTS0042997,105
RTS0042998,101
RTS0042999,99
RTS0043000,105
RTS0043001,124
RTS0043002,157
RTS0043003,126
RTS0043004,136
RTS0043005,147
RTS0043006,104
RTS0043007,133
RTS0043008,137
RTS0043009,138
RTS0043010,159
RTS0043011,147
RTS0043012,118
RTS0043013,135
RTS0043014,148
RTS0043015,142
RTS0043016,141
RTS0043017,197
RTS0043018,161
RTS0043019,234
RTS0043020,125
RTS0043021,186
RTS0043022,182
RTS0043023,239
RTS0043024,228
RTS0043025,289
RTS0043026,76
RTS0043027,120
RTS0043028,145
RTS0043029,145
RTS0043030,139
RTS0043031,104
RTS0043032,151
RTS0043033,133
RTS0043034,102
RTS0043035,110
RTS0043036,170
RTS0043037,130
RTS0043038,162
RTS0043039,151
RTS0043040,192
RTS0043041,128
RTS0043042,88
RTS0043043,120
RTS0043044,95
RTS0043045,96
RTS0043046,113
RTS0043047,123
RTS0043048,163
RTS0043049,132
RTS0043050,112
RTS0043051,154
RTS0043052,122
RTS0043053,106
RTS0043054,79
RTS0043055,106
RTS0043056,115
RTS0043057,121
RTS0043058,156
RTS0043059,139
RTS0043060,95
RTS0043061,278
RTS0043062,147
RTS0043063,150
RTS0043064,171
RTS0043065,166
RTS0043066,128
RTS0043067,134
RTS0043068,121
RTS0043069,116
RTS0043070,146
RTS0043071,151
RTS0043072,167
RTS0043073,203
RTS0043074,226
RTS0043075,191
RTS0043076,164
RTS0043077,445
RTS0043078,226
RTS0043079,373
RTS0043080,289
RTS0043081,146
RTS0043082,147
RTS0043083,142
RTS0043084,135
RTS0043085,137
RTS0043086,88
RTS0043087,114
RTS0043088,98
RTS0043089,113
RTS0043090,102
RTS0043091,84
RTS0043092,84
RTS0043093,112
RTS0043094,188
RTS0043095,162
RTS0043096,102
RTS0043097,70
RTS0043098,130
RTS0043099,125
RTS0043100,127
RTS0043101,149
RTS0043102,119
RTS0043103,138
RTS0043104,158
RTS0043105,144
RTS0043106,131
RTS0043107,106
RTS0043108,109
RTS0043109,109
RTS0043110,123
RTS0043111,160
RTS0043112,134
RTS0043113,111
RTS0043114,129
RTS0043115,126
RTS0043116,184
RTS0043117,103
RTS0043118,89
RTS0043119,124
RTS0043120,128
RTS0043121,99
RTS0043122,124
RTS0043123,122
RTS0043124,106
RTS0043125,97
RTS0043126,150
RTS0043127,83
RTS0043128,139
RTS0043129,114
RTS0043130,136
RTS0043131,139
RTS0043132,107
RTS0043133,119
RTS0043134,101
RTS0043135,123
RTS0043136,185
RTS0043137,176
RTS0043138,210
RTS0043139,194
RTS0043140,171
RTS0043141,105
RTS0043142,115
RTS0043143,144
RTS0043144,109
RTS0043145,119
RTS0043146,112
RTS0043147,123
RTS0043148,138
RTS0043149,92
RTS0043150,89
RTS0043151,147
RTS0043152,185
RTS0043153,177
RTS0043154,131
RTS0043155,164
RTS0043156,359
RTS0043157,404
RTS0043159,408
RTS0043160,765
RTS0043161,150
RTS0043162,177
RTS0043163,179
RTS0043164,125
RTS0043165,183
RTS0043167,109
RTS0043168,138
RTS0043169,123
RTS0043170,131
RTS0043171,108
RTS0043172,126
RTS0043173,135
RTS0043174,102
RTS0043175,100
RTS0043176,125
RTS0043177,184
RTS0043178,219
RTS0043179,178
RTS0043180,173
RTS0043181,137
RTS0043182,102
RTS0043183,127
RTS0043184,84
RTS0043185,118
RTS0043186,531
RTS0043187,277
RTS0043188,350
RTS0043189,327
RTS0043190,421
RTS0043191,113
RTS0043192,139
RTS0043193,118
RTS0043194,119
RTS0043195,117
RTS0043196,165
RTS0043197,115
RTS0043198,106
RTS0043199,141
RTS0043200,139
RTS0043201,148
RTS0043202,198
RTS0043203,156
RTS0043204,246
RTS0043205,215
RTS0043206,174
RTS0043207,150
RTS0043208,157
RTS0043209,102
RTS0043210,114
RTS0043211,108
RTS0043212,136
RTS0043213,102
RTS0043214,115
RTS0043215,115
RTS0043216,174
RTS0043217,140
RTS0043218,131
RTS0043219,182
RTS0043220,205
RTS0043221,108
RTS0043222,127
RTS0043223,110
RTS0043224,121
RTS0043225,108
RTS0043226,870
RTS0043227,574
RTS0043228,691
RTS0043229,785
RTS0043230,520
RTS0043231,196
RTS0043232,171
RTS0043233,198
RTS0043234,104
RTS0043235,171
RTS0043236,158
RTS0043237,135
RTS0043238,158
RTS0043239,120
RTS0043240,122
RTS0043241,100
RTS0043242,121
RTS0043243,128
RTS0043244,117
RTS0043245,121
RTS0043246,166
RTS0043247,200
RTS0043248,151
RTS0043249,140
RTS0043250,189
RTS0043251,100
RTS0043252,164
RTS0043253,105
RTS0043254,133
RTS0043255,126
RTS0043256,129
RTS0043257,104
RTS0043258,100
RTS0043259,119
RTS0043260,136
RTS0043261,110
RTS0043262,135
RTS0043263,87
RTS0043264,99
RTS0043265,101
RTS0043266,126
RTS0043267,157
RTS0043268,102
RTS0043269,146
RTS0043270,180
RTS0043271,453
RTS0043272,369
RTS0043273,370
RTS0043274,506
RTS0043275,348
RTS0043276,123
RTS0043277,205
RTS0043278,184
RTS0043279,202
RTS0043280,132
RTS0043281,130
RTS0043282,131
RTS0043283,141
RTS0043284,170
RTS0043285,145
RTS0043286,171
RTS0043287,190
RTS0043288,197
RTS0043289,175
RTS0043290,105
RTS0043291,312
RTS0043292,261
RTS0043293,203
RTS0043294,296
RTS0043295,244
RTS0043296,139
RTS0043297,80
RTS0043299,129
RTS0043300,154
RTS0043301,100
RTS0043302,113
RTS0043303,117
RTS0043304,86
RTS0043305,88
RTS0043306,93
RTS0043307,114
RTS0043308,84
RTS0043309,110
RTS0043310,115
RTS0043311,100
RTS0043312,130
RTS0043313,181
RTS0043314,126
RTS0043315,107
RTS0043316,134
RTS0043317,105
RTS0043318,87
RTS0043319,102
RTS0043320,134
RTS0043321,125
RTS0043322,109
RTS0043323,129
RTS0043324,106
RTS0043325,135
RTS0043326,111
RTS0043327,122
RTS0043328,126
RTS0043329,99
RTS0043330,125
RTS0043331,101
RTS0043332,119
RTS0043333,98
RTS0043334,105
RTS0043335,82
RTS0043336,119
RTS0043337,142
RTS0043338,161
RTS0043339,111
RTS0043340,96
RTS0043341,126
RTS0043342,104
RTS0043343,82
RTS0043344,102
RTS0043345,104
RTS0043346,114
RTS0043347,147
RTS0043348,106
RTS0043349,97
RTS0043350,126
RTS0043351,163
RTS0043352,186
RTS0043353,162
RTS0043354,130
RTS0043355,154
RTS0043356,174
RTS0043357,105
RTS0043358,110
RTS0043359,174
RTS0043360,173
RTS0043361,371
RTS0043362,361
RTS0043363,275
RTS0043364,291
RTS0043365,264
RTS0043366,110
RTS0043367,102
RTS0043368,110
RTS0043369,84
RTS0043370,68
RTS0043371,172
RTS0043372,139
RTS0043373,167
RTS0043374,116
RTS0043375,136
RTS0043376,151
RTS0043377,300
RTS0043378,182
RTS0043379,198
RTS0043380,189
RTS0043381,103
RTS0043382,93
RTS0043383,121
RTS0043384,97
RTS0043385,82
RTS0043386,111
RTS0043387,177
RTS0043388,128
RTS0043389,180
RTS0043390,126
RTS0043391,129
RTS0043392,105
RTS0043393,149
RTS0043394,134
RTS0043395,117
RTS0043396,168
RTS0043397,127
RTS0043398,139
RTS0043399,139
RTS0043400,104
RTS0043401,102
RTS0043402,110
RTS0043403,105
RTS0043404,139
RTS0043405,88
RTS0043406,90
RTS0043407,105
RTS0043408,119
RTS0043409,81
RTS0043410,111
RTS0043411,129
RTS0043412,110
RTS0043413,78
RTS0043414,107
RTS0043415,351
RTS0043416,118
RTS0043417,109
RTS0043418,102
RTS0043419,142
RTS0043420,106
RTS0043421,181
RTS0043422,105
RTS0043423,136
RTS0043424,135
RTS0043425,159
RTS0043426,138
RTS0043427,135
RTS0043428,138
RTS0043429,170
RTS0043430,113
RTS0043431,143
RTS0043432,106
RTS0043433,96
RTS0043434,151
RTS0043435,138
RTS0043436,89
RTS0043437,138
RTS0043438,103
RTS0043439,104
RTS0043440,142
RTS0043441,168
RTS0043442,123
RTS0043443,139
RTS0043444,130
RTS0043445,150
RTS0043446,100
RTS0043447,94
RTS0043448,93
RTS0043449,92
RTS0043450,116
RTS0043451,92
RTS0043452,137
RTS0043453,117
RTS0043454,139
RTS0043455,97
RTS0043456,133
RTS0043457,108
RTS0043458,100
RTS0043459,85
RTS0043460,116
RTS0043461,91
RTS0043462,100
RTS0043463,111
RTS0043464,116
RTS0043465,124
RTS0043466,255
RTS0043467,228
RTS0043468,255
RTS0043469,173
RTS0043470,252
RTS0043471,84
RTS0043472,131
RTS0043473,93
RTS0043474,132
RTS0043475,116
RTS0043476,142
RTS0043477,160
RTS0043478,109
RTS0043479,165
RTS0043480,111
RTS0043481,154
RTS0043482,203
RTS0043483,192
RTS0043484,143
RTS0043485,175
RTS0043486,198
RTS0043487,184
RTS0043488,170
RTS0043489,169
RTS0043490,129
RTS0043491,182
RTS0043492,152
RTS0043493,202
RTS0043494,210
RTS0043495,224
RTS0043496,120
RTS0043497,128
RTS0043498,99
RTS0043499,119
RTS0043500,116
RTS0043501,100
RTS0043502,90
RTS0043503,68
RTS0043504,158
RTS0043505,148
RTS0043506,90
RTS0043507,116
RTS0043508,95
RTS0043509,135
RTS0043510,128
RTS0043511,101
RTS0043512,113
RTS0043513,101
RTS0043514,116
RTS0043515,168
RTS0043516,117
RTS0043517,87
RTS0043518,136
RTS0043519,128
RTS0043520,126
RTS0043521,103
RTS0043522,84
RTS0043523,116
RTS0043524,82
RTS0043525,133
RTS0043526,274
RTS0043527,217
RTS0043528,192
RTS0043529,191
RTS0043530,227
RTS0043531,142
RTS0043532,110
RTS0043533,106
RTS0043534,124
RTS0043535,129
RTS0043536,133
RTS0043537,127
RTS0043538,123
RTS0043539,187
RTS0043540,94
RTS0043541,181
RTS0043542,144
RTS0043543,170
RTS0043544,208
RTS0043545,136
RTS0043546,120
RTS0043547,115
RTS0043548,127
RTS0043549,112
RTS0043550,151
RTS0043551,124
RTS0043552,123
RTS0043553,103
RTS0043554,107
RTS0043555,77
RTS0043556,104
RTS0043557,86
RTS0043558,113
RTS0043559,110
RTS0043560,125
RTS0043561,117
RTS0043562,105
RTS0043563,109
RTS0043564,81
RTS0043565,107
RTS0043566,111
RTS0043567,98
RTS0043568,117
RTS0043569,122
RTS0043570,115
RTS0043571,192
RTS0043572,257
RTS0043573,258
RTS0043574,210
RTS0043575,197
RTS0043576,257
RTS0043577,233
RTS0043578,111
RTS0043579,246
RTS0043580,221
RTS0043581,113
RTS0043582,128
RTS0043583,86
RTS0043584,104
RTS0043585,92
RTS0043586,89
RTS0043587,130
RTS0043588,91
RTS0043589,86
RTS0043590,112
RTS0043591,105
RTS0043592,112
RTS0043593,141
RTS0043594,113
RTS0043595,103
RTS0043596,90
RTS0043597,125
RTS0043598,128
RTS0043599,135
RTS0043600,142
RTS0043601,100
RTS0043602,118
RTS0043603,135
RTS0043604,135
RTS0043605,93
RTS0043606,130
RTS0043607,109
RTS0043608,116
RTS0043609,123
RTS0043610,133
RTS0043611,80
RTS0043612,108
RTS0043613,109
RTS0043614,126
RTS0043615,100
RTS0043616,115
RTS0043617,92
RTS0043618,101
RTS0043619,114
RTS0043620,81
RTS0043621,129
RTS0043622,107
RTS0043623,80
RTS0043624,139
RTS0043625,95
RTS0043626,146
RTS0043627,147
RTS0043628,190
RTS0043629,164
RTS0043630,179
RTS0043631,74
RTS0043632,117
RTS0043633,117
RTS0043634,93
RTS0043635,100
RTS0043636,89
RTS0043637,108
RTS0043638,99
RTS0043639,112
RTS0043640,103
RTS0043641,1814
RTS0043642,1526
RTS0043643,1991
RTS0043644,1594
RTS0043645,1733
RTS0043646,392
RTS0043647,353
RTS0043648,335
RTS0043649,270
RTS0043650,401
RTS0043651,87
RTS0043652,117
RTS0043653,75
RTS0043654,95
RTS0043655,92
RTS0043656,76
RTS0043657,115
RTS0043658,163
RTS0043659,113
RTS0043660,128
RTS0043661,128
RTS0043663,100
RTS0043664,92
RTS0043665,114
RTS0043666,122
RTS0043667,102
RTS0043668,100
RTS0043669,88
RTS0043670,86
RTS0043671,107
RTS0043672,115
RTS0043673,122
RTS0043674,103
RTS0043675,77
RTS0043676,145
RTS0043677,230
RTS0043678,134
RTS0043679,215
RTS0043680,162
RTS0043681,125
RTS0043682,112
RTS0043683,124
RTS0043684,127
RTS0043685,127
RTS0043686,132
RTS0043687,131
RTS0043688,120
RTS0043689,117
RTS0043690,107
RTS0043691,197
RTS0043692,152
RTS0043693,183
RTS0043694,159
RTS0043695,231
RTS0043696,319
RTS0043697,246
RTS0043698,333
RTS0043699,403
RTS0043700,356
RTS0043701,148
RTS0043702,217
RTS0043703,179
RTS0043704,179
RTS0043705,145
RTS0043706,182
RTS0043707,129
RTS0043708,99
RTS0043709,112
RTS0043710,139
RTS0043711,114
RTS0043712,85
RTS0043713,84
RTS0043714,67
RTS0043715,73
RTS0043716,131
RTS0043717,105
RTS0043718,100
RTS0043719,109
RTS0043720,72
RTS0043721,127
RTS0043722,109
RTS0043723,130
RTS0043724,125
RTS0043725,106
RTS0043726,155
RTS0043727,153
RTS0043728,103
RTS0043729,136
RTS0043730,130
RTS0043731,98
RTS0043732,157
RTS0043733,132
RTS0043734,140
RTS0043735,128
RTS0043736,129
RTS0043737,168
RTS0043738,178
RTS0043739,168
RTS0043740,147
RTS0043741,178
RTS0043742,153
RTS0043743,119
RTS0043744,199
RTS0043745,118
RTS0043746,97
RTS0043747,147
RTS0043748,117
RTS0043749,104
RTS0043750,94
RTS0043751,264
RTS0043752,210
RTS0043753,200
RTS0043754,149
RTS0043755,269
RTS0043756,130
RTS0043757,94
RTS0043758,135
RTS0043759,123
RTS0043760,103
RTS0043761,238
RTS0043762,87
RTS0043763,73
RTS0043764,101
RTS0043765,109
RTS0043766,90
RTS0043767,95
RTS0043768,97
RTS0043769,118
RTS0043770,89
RTS0043771,116
RTS0043772,114
RTS0043773,119
RTS0043774,112
RTS0043775,125
RTS0043776,127
RTS0043777,134
RTS0043778,151
RTS0043779,148
RTS0043780,150
RTS0043781,277
RTS0043782,183
RTS0043783,194
RTS0043784,226
RTS0043785,137
RTS0043786,146
RTS0043787,107
RTS0043788,128
RTS0043789,124
RTS0043790,116
RTS0043791,99
RTS0043792,144
RTS0043793,88
RTS0043794,105
RTS0043795,93
RTS0043796,78
RTS0043797,123
RTS0043798,96
RTS0043799,87
RTS0043800,79
RTS0043801,101
RTS0043802,117
RTS0043803,96
RTS0043804,102
RTS0043805,72
RTS0043806,96
RTS0043807,99
RTS0043808,121
RTS0043809,95
RTS0043810,108
RTS0043811,237
RTS0043812,325
RTS0043813,185
RTS0043814,252
RTS0043815,306
RTS0043816,206
RTS0043817,157
RTS0043818,181
RTS0043819,198
RTS0043820,269
RTS0043821,116
RTS0043822,84
RTS0043823,75
RTS0043824,82
RTS0043825,72
RTS0043826,102
RTS0043827,108
RTS0043828,138
RTS0043829,82
RTS0043830,121
RTS0043831,137
RTS0043832,124
RTS0043833,162
RTS0043834,126
RTS0043835,144
RTS0043836,178
RTS0043837,123
RTS0043838,90
RTS0043839,144
RTS0043840,110
RTS0043841,87
RTS0043842,83
RTS0043843,103
RTS0043844,85
RTS0043845,97
RTS0043846,186
RTS0043847,177
RTS0043848,225
RTS0043849,197
RTS0043850,247
RTS0043851,110
RTS0043852,130
RTS0043853,157
RTS0043854,117
RTS0043856,110
RTS0043857,92
RTS0043858,140
RTS0043859,133
RTS0043860,110
RTS0043861,220
RTS0043862,336
RTS0043863,184
RTS0043864,164
RTS0043865,164
RTS0043866,189
RTS0043867,226
RTS0043868,254
RTS0043869,216
RTS0043870,153
RTS0043871,130
RTS0043872,93
RTS0043873,96
RTS0043874,89
RTS0043875,123
RTS0043876,104
RTS0043877,96
RTS0043878,96
RTS0043879,122
RTS0043880,105
RTS0043881,137
RTS0043882,140
RTS0043883,127
RTS0043884,138
RTS0043885,92
RTS0043886,163
RTS0043887,173
RTS0043888,176
RTS0043889,91
RTS0043890,185
RTS0043891,140
RTS0043892,141
RTS0043893,130
RTS0043894,131
RTS0043895,124
RTS0043896,119
RTS0043897,158
RTS0043898,167
RTS0043899,150
RTS0043900,147
RTS0043901,159
RTS0043902,124
RTS0043903,150
RTS0043904,139
RTS0043905,131
RTS0043906,81
RTS0043907,102
RTS0043908,53
RTS0043909,125
RTS0043910,137
RTS0043911,140
RTS0043912,216
RTS0043913,98
RTS0043914,104
RTS0043915,120
RTS0043916,105
RTS0043917,105
RTS0043918,87
RTS0043919,92
RTS0043920,197
RTS0043921,170
RTS0043922,127
RTS0043923,146
RTS0043924,180
RTS0043925,150
RTS0043926,121
RTS0043927,112
RTS0043928,129
RTS0043929,88
RTS0043930,95
RTS0043931,287
RTS0043932,334
RTS0043933,322
RTS0043934,250
RTS0043935,241
RTS0043936,71
RTS0043937,103
RTS0043938,112
RTS0043939,65
RTS0043940,104
RTS0043941,95
RTS0043942,111
RTS0043943,125
RTS0043944,103
RTS0043945,99
RTS0043946,97
RTS0043947,132
RTS0043948,109
RTS0043949,106
RTS0043950,126
RTS0043951,116
RTS0043952,154
RTS0043953,114
RTS0043954,101
RTS0043955,136
RTS0043956,153
RTS0043957,141
RTS0043958,196
RTS0043959,161
RTS0043960,186
RTS0043961,119
RTS0043962,120
RTS0043963,101
RTS0043964,97
RTS0043965,110
RTS0043966,223
RTS0043967,190
RTS0043968,217
RTS0043969,196
RTS0043970,272
RTS0043971,260
RTS0043972,256
RTS0043973,267
RTS0043974,245
RTS0043975,191
RTS0043976,147
RTS0043977,125
RTS0043978,147
RTS0043979,150
RTS0043980,147
RTS0043981,145
RTS0043982,154
RTS0043983,162
RTS0043984,113
RTS0043985,138
RTS0043986,132
RTS0043987,273
RTS0043988,180
RTS0043989,199
RTS0043990,187
RTS0043991,107
RTS0043992,94
RTS0043993,83
RTS0043994,122
RTS0043996,109
RTS0043997,75
RTS0043998,97
RTS0043999,83
RTS0044000,103
RTS0044001,111
RTS0044002,123
RTS0044003,140
RTS0044004,178
RTS0044005,141
RTS0044006,173
RTS0044007,209
RTS0044008,167
RTS0044009,174
RTS0044010,210
RTS0044011,198
RTS0044012,287
RTS0044013,248
RTS0044014,209
RTS0044015,250
RTS0044016,132
RTS0044017,108
RTS0044018,94
RTS0044019,99
RTS0044020,123
RTS0044021,108
RTS0044022,110
RTS0044023,99
RTS0044024,115
RTS0044025,133
RTS0044026,100
RTS0044027,107
RTS0044028,95
RTS0044029,118
RTS0044030,115
RTS0044031,133
RTS0044032,124
RTS0044033,114
RTS0044034,158
RTS0044035,107
RTS0044036,376
RTS0044037,338
RTS0044038,442
RTS0044039,292
RTS0044040,395
RTS0044041,247
RTS0044042,320
RTS0044043,273
RTS0044044,300
RTS0044045,238
RTS0044046,131
RTS0044047,123
RTS0044048,107
RTS0044049,104
RTS0044050,130
RTS0044051,113
RTS0044052,121
RTS0044053,102
RTS0044054,130
RTS0044055,109
RTS0044056,157
RTS0044057,98
RTS0044058,122
RTS0044059,147
RTS0044060,110
RTS0044061,121
RTS0044062,111
RTS0044063,120
RTS0044064,113
RTS0044065,139
RTS0044067,146
RTS0044068,143
RTS0044069,162
RTS0044070,121
RTS0044071,107
RTS0044072,99
RTS0044073,91
RTS0044074,86
RTS0044075,85
RTS0044076,120
RTS0044077,114
RTS0044078,114
RTS0044079,92
RTS0044080,111
RTS0044081,125
RTS0044082,128
RTS0044083,129
RTS0044084,92
RTS0044085,109
RTS0044086,89
RTS0044087,89
RTS0044088,90
RTS0044089,99
RTS0044090,104
RTS0044091,129
RTS0044092,137
RTS0044093,112
RTS0044094,113
RTS0044095,82
RTS0044096,86
RTS0044097,116
RTS0044098,89
RTS0044099,111
RTS0044100,85
RTS0044101,102
RTS0044102,156
RTS0044103,148
RTS0044104,125
RTS0044105,149
RTS0044106,177
RTS0044107,149
RTS0044108,146
RTS0044109,170
RTS0044110,192
RTS0044111,186
RTS0044112,136
RTS0044113,219
RTS0044114,144
RTS0044115,205
RTS0044116,139
RTS0044117,145
RTS0044118,107
RTS0044119,186
RTS0044120,130
RTS0044121,119
RTS0044122,143
RTS0044123,83
RTS0044124,113
RTS0044125,114
RTS0044126,140
RTS0044127,128
RTS0044128,120
RTS0044129,129
RTS0044130,104
RTS0044131,291
RTS0044132,223
RTS0044133,176
RTS0044134,227
RTS0044135,229
RTS0044136,106
RTS0044137,81
RTS0044138,118
RTS0044139,141
RTS0044140,130
RTS0044141,126
RTS0044142,107
RTS0044143,146
RTS0044144,118
RTS0044145,100
RTS0044146,155
RTS0044147,138
RTS0044148,166
RTS0044149,178
RTS0044150,161
RTS0044151,122
RTS0044152,143
RTS0044153,156
RTS0044154,126
RTS0044155,170
RTS0044156,274
RTS0044157,203
RTS0044158,444
RTS0044159,258
RTS0044160,232
RTS0044161,170
RTS0044162,205
RTS0044163,231
RTS0044164,198
RTS0044165,120
RTS0044166,160
RTS0044167,114
RTS0044168,125
RTS0044169,140
RTS0044170,142
RTS0044171,120
RTS0044172,133
RTS0044173,108
RTS0044174,102
RTS0044175,142
RTS0044176,114
RTS0044177,131
RTS0044178,113
RTS0044180,121
RTS0044181,134
RTS0044182,151
RTS0044183,114
RTS0044184,141
RTS0044185,127
RTS0044186,158
RTS0044187,150
RTS0044188,114
RTS0044189,130
RTS0044190,120
RTS0044191,109
RTS0044192,120
RTS0044193,97
RTS0044194,115
RTS0044195,113
RTS0044196,170
RTS0044197,114
RTS0044198,187
RTS0044199,155
RTS0044200,106
RTS0044206,117
RTS0044207,144
RTS0044208,114
RTS0044209,98
RTS0044210,107
RTS0044211,214
RTS0044212,170
RTS0044213,158
RTS0044214,188
RTS0044215,161
RTS0044216,137
RTS0044217,142
RTS0044218,128
RTS0044219,136
RTS0044220,110
RTS0044221,101
RTS0044222,123
RTS0044223,99
RTS0044224,127
RTS0044225,89
RTS0044226,106
RTS0044227,119
RTS0044228,91
RTS0044229,85
RTS0044230,117
RTS0044231,95
RTS0044232,107
RTS0044233,120
RTS0044234,118
RTS0044235,104
RTS0044236,154
RTS0044237,158
RTS0044238,144
RTS0044239,101
RTS0044240,135
RTS0044241,103
RTS0044242,130
RTS0044243,152
RTS0044244,116
RTS0044245,91
RTS0044246,210
RTS0044247,168
RTS0044248,172
RTS0044249,139
RTS0044250,129
RTS0044251,264
RTS0044252,266
RTS0044253,195
RTS0044254,136
RTS0044255,230
RTS0044256,115
RTS0044257,151
RTS0044258,128
RTS0044259,100
RTS0044260,125
RTS0044261,288
RTS0044262,151
RTS0044263,136
RTS0044264,133
RTS0044265,142
RTS0044266,127
RTS0044267,78
RTS0044268,117
RTS0044269,96
RTS0044270,143
RTS0044271,146
RTS0044272,154
RTS0044273,175
RTS0044274,157
RTS0044275,142
RTS0044276,120
RTS0044277,102
RTS0044278,69
RTS0044279,73
RTS0044280,121
RTS0044281,174
RTS0044282,148
RTS0044283,130
RTS0044284,115
RTS0044285,122
RTS0044286,160
RTS0044287,202
RTS0044288,149
RTS0044289,159
RTS0044290,225
RTS0044291,136
RTS0044292,180
RTS0044293,142
RTS0044294,111
RTS0044295,129
RTS0044296,193
RTS0044297,248
RTS0044298,209
RTS0044299,294
RTS0044300,231
RTS0044301,154
RTS0044302,131
RTS0044303,121
RTS0044304,126
RTS0044305,99
RTS0044306,170
RTS0044307,141
RTS0044308,236
RTS0044309,208
RTS0044310,200
RTS0044311,114
RTS0044312,125
RTS0044313,109
RTS0044314,129
RTS0044315,108
RTS0044316,106
RTS0044317,148
RTS0044318,118
RTS0044319,107
RTS0044320,37
RTS0044321,96
RTS0044322,102
RTS0044323,137
RTS0044324,98
RTS0044325,126
RTS0044326,127
RTS0044327,102
RTS0044328,83
RTS0044329,123
RTS0044330,91
RTS0044331,983
RTS0044332,890
RTS0044333,1250
RTS0044334,1076
RTS0044335,1038
RTS0044336,272
RTS0044337,815
RTS0044338,672
RTS0044339,799
RTS0044340,468
RTS0044341,1088
RTS0044342,972
RTS0044343,578
RTS0044344,1144
RTS0044345,966
RTS0044346,242
RTS0044347,210
RTS0044348,241
RTS0044349,257
RTS0044350,247
RTS0044351,216
RTS0044352,162
RTS0044353,306
RTS0044354,192
RTS0044355,268
RTS0044356,104
RTS0044357,116
RTS0044358,111
RTS0044359,130
RTS0044360,108
RTS0044361,135
RTS0044362,164
RTS0044363,128
RTS0044364,157
RTS0044365,107
RTS0044366,393
RTS0044367,295
RTS0044368,464
RTS0044369,426
RTS0044370,355
RTS0044371,111
RTS0044372,108
RTS0044373,108
RTS0044374,93
RTS0044375,121
RTS0044376,134
RTS0044377,197
RTS0044378,170
RTS0044379,214
RTS0044380,192
RTS0044381,155
RTS0044382,110
RTS0044383,131
RTS0044384,108
RTS0044385,113
RTS0044386,178
RTS0044387,231
RTS0044388,206
RTS0044389,141
RTS0044390,216
RTS0044391,506
RTS0044392,545
RTS0044393,487
RTS0044394,420
RTS0044395,429
RTS0044396,104
RTS0044397,101
RTS0044399,83
RTS0044400,100
RTS0044401,114
RTS0044402,133
RTS0044403,151
RTS0044404,160
RTS0044405,136
RTS0044406,108
RTS0044407,102
RTS0044408,109
RTS0044409,101
RTS0044410,87
RTS0044411,92
RTS0044412,109
RTS0044413,121
RTS0044414,106
RTS0044415,129
RTS0044416,308
RTS0044417,279
RTS0044418,178
RTS0044419,181
RTS0044420,293
RTS0044421,93
RTS0044422,119
RTS0044423,108
RTS0044424,106
RTS0044425,94
RTS0044426,118
RTS0044427,115
RTS0044428,82
RTS0044429,115
RTS0044430,92
RTS0044431,118
RTS0044432,124
RTS0044433,93
RTS0044434,119
RTS0044435,112
RTS0044436,136
RTS0044437,141
RTS0044438,154
RTS0044439,181
RTS0044440,195
RTS0044441,187
RTS0044442,218
RTS0044443,255
RTS0044444,183
RTS0044445,172
RTS0044446,137
RTS0044447,160
RTS0044448,102
RTS0044449,133
RTS0044450,107
RTS0044451,131
RTS0044452,168
RTS0044453,93
RTS0044454,114
RTS0044455,94
RTS0044456,119
RTS0044457,134
RTS0044458,82
RTS0044459,108
RTS0044460,146
RTS0044461,200
RTS0044462,182
RTS0044463,157
RTS0044464,198
RTS0044465,203
RTS0044466,148
RTS0044467,127
RTS0044468,151
RTS0044469,116
RTS0044470,169
RTS0044471,127
RTS0044472,154
RTS0044473,104
RTS0044474,126
RTS0044475,145
RTS0044476,147
RTS0044477,174
RTS0044478,108
RTS0044479,138
RTS0044480,135
RTS0044481,176
RTS0044482,152
RTS0044483,127
RTS0044484,122
RTS0044485,123
RTS0044486,447
RTS0044487,326
RTS0044488,397
RTS0044489,287
RTS0044490,288
RTS0044491,125
RTS0044492,114
RTS0044493,135
RTS0044494,113
RTS0044495,118
RTS0044496,325
RTS0044497,348
RTS0044498,279
RTS0044499,478
RTS0044500,402
RTS0044501,2984
RTS0044502,3023
RTS0044503,3236
RTS0044504,4461
RTS0044505,1633
RTS0044506,204
RTS0044507,149
RTS0044508,212
RTS0044509,218
RTS0044510,172
RTS0044511,436
RTS0044512,431
RTS0044513,466
RTS0044514,356
RTS0044515,421
RTS0044516,165
RTS0044517,179
RTS0044518,156
RTS0044519,161
RTS0044520,143
RTS0044521,243
RTS0044522,196
RTS0044523,190
RTS0044524,113
RTS0044525,140
RTS0044526,103
RTS0044527,175
RTS0044528,149
RTS0044529,164
RTS0044530,99
RTS0044531,128
RTS0044532,118
RTS0044533,131
RTS0044534,128
RTS0044535,128
RTS0044536,106
RTS0044537,92
RTS0044538,130
RTS0044539,114
RTS0044540,78
RTS0044541,197
RTS0044542,164
RTS0044543,173
RTS0044544,157
RTS0044545,180
RTS0044546,257
RTS0044547,213
RTS0044548,230
RTS0044549,284
RTS0044550,291
RTS0044551,201
RTS0044552,194
RTS0044553,169
RTS0044554,138
RTS0044555,199
RTS0044556,105
RTS0044557,96
RTS0044558,79
RTS0044559,107
RTS0044560,105
RTS0044561,129
RTS0044562,127
RTS0044563,167
RTS0044564,203
RTS0044565,181
RTS0044566,106
RTS0044567,116
RTS0044568,153
RTS0044569,144
RTS0044570,136
RTS0044571,87
RTS0044572,81
RTS0044573,78
RTS0044574,111
RTS0044575,112
RTS0044576,83
RTS0044577,91
RTS0044578,135
RTS0044579,85
RTS0044580,80
RTS0044581,148
RTS0044582,223
RTS0044583,205
RTS0044584,276
RTS0044585,81
RTS0044586,106
RTS0044587,87
RTS0044588,57
RTS0044589,96
RTS0044590,96
RTS0044591,184
RTS0044592,134
RTS0044593,111
RTS0044594,156
RTS0044595,111
RTS0044596,142
RTS0044597,158
RTS0044598,157
RTS0044599,147
RTS0044600,101
RTS0044601,113
RTS0044602,109
RTS0044603,96
RTS0044604,148
RTS0044605,126
RTS0044606,154
RTS0044607,118
RTS0044608,95
RTS0044609,101
RTS0044610,132
RTS0044611,136
RTS0044612,80
RTS0044613,114
RTS0044614,136
RTS0044615,75
RTS0044616,91
RTS0044617,115
RTS0044618,89
RTS0044619,109
RTS0044620,116
RTS0044621,183
RTS0044622,184
RTS0044623,214
RTS0044624,180
RTS0044625,145
RTS0044626,115
RTS0044627,100
RTS0044628,99
RTS0044629,112
RTS0044630,107
RTS0044631,102
RTS0044632,124
RTS0044633,147
RTS0044634,137
RTS0044635,117
RTS0044636,147
RTS0044637,223
RTS0044638,181
RTS0044639,391
RTS0044640,157
RTS0044641,95
RTS0044642,84
RTS0044643,112
RTS0044644,154
RTS0044645,104
RTS0044646,113
RTS0044647,79
RTS0044648,102
RTS0044649,114
RTS0044650,70
RTS0044651,132
RTS0044652,139
RTS0044653,147
RTS0044654,154
RTS0044655,161
RTS0044656,225
RTS0044657,216
RTS0044658,304
RTS0044659,235
RTS0044660,215
RTS0044661,164
RTS0044662,133
RTS0044663,121
RTS0044664,163
RTS0044665,136
RTS0044666,92
RTS0044667,110
RTS0044668,102
RTS0044669,112
RTS0044670,109
RTS0044671,149
RTS0044672,146
RTS0044673,141
RTS0044674,172
RTS0044675,210
RTS0044676,143
RTS0044677,137
RTS0044678,129
RTS0044679,166
RTS0044680,139
RTS0044681,91
RTS0044682,100
RTS0044683,97
RTS0044684,113
RTS0044685,141
RTS0044686,205
RTS0044687,266
RTS0044688,277
RTS0044689,313
RTS0044690,323
RTS0044691,144
RTS0044692,212
RTS0044693,246
RTS0044694,246
RTS0044695,137
RTS0044696,147
RTS0044697,129
RTS0044698,92
RTS0044699,105
RTS0044700,164
RTS0044701,194
RTS0044702,144
RTS0044703,215
RTS0044704,167
RTS0044705,136
RTS0044706,71
RTS0044707,105
RTS0044708,86
RTS0044709,88
RTS0044710,101
RTS0044711,108
RTS0044712,163
RTS0044714,119
RTS0044715,116
RTS0044716,202
RTS0044717,152
RTS0044718,173
RTS0044719,107
RTS0044720,227
RTS0044721,122
RTS0044722,124
RTS0044723,78
RTS0044724,115
RTS0044725,104
RTS0044726,167
RTS0044727,177
RTS0044728,133
RTS0044729,148
RTS0044730,186
RTS0044731,146
RTS0044732,132
RTS0044733,122
RTS0044734,90
RTS0044735,173
RTS0044736,155
RTS0044737,163
RTS0044738,137
RTS0044739,113
RTS0044740,79
RTS0044741,89
RTS0044742,91
RTS0044743,113
RTS0044744,113
RTS0044745,91
RTS0044746,131
RTS0044747,125
RTS0044748,83
RTS0044749,119
RTS0044750,85
RTS0044751,122
RTS0044752,164
RTS0044753,167
RTS0044754,141
RTS0044755,160
RTS0044756,122
RTS0044757,123
RTS0044758,154
RTS0044759,144
RTS0044760,117
RTS0044761,143
RTS0044762,125
RTS0044763,167
RTS0044764,112
RTS0044765,107
RTS0044766,79
RTS0044767,102
RTS0044768,135
RTS0044769,103
RTS0044770,103
RTS0044771,100
RTS0044772,91
RTS0044773,100
RTS0044774,86
RTS0044775,137
RTS0044776,154
RTS0044777,150
RTS0044778,141
RTS0044779,136
RTS0044780,149
RTS0044781,208
RTS0044782,232
RTS0044783,277
RTS0044784,182
RTS0044785,163
RTS0044786,230
RTS0044787,216
RTS0044788,214
RTS0044789,235
RTS0044790,138
RTS0044791,419
RTS0044792,412
RTS0044793,131
RTS0044794,134
RTS0044795,100
RTS0044796,117
RTS0044797,150
RTS0044798,139
RTS0044799,123
RTS0044800,110
RTS0044801,88
RTS0044802,120
RTS0044803,83
RTS0044804,124
RTS0044805,154
RTS0044806,124
RTS0044807,137
RTS0044808,129
RTS0044809,136
RTS0044810,149
RTS0044811,230
RTS0044812,214
RTS0044813,281
RTS0044814,327
RTS0044815,283
RTS0044816,137
RTS0044817,131
RTS0044818,138
RTS0044819,137
RTS0044820,114
RTS0044821,115
RTS0044822,113
RTS0044823,98
RTS0044824,93
RTS0044825,143
RTS0044826,133
RTS0044827,145
RTS0044828,151
RTS0044829,176
RTS0044830,123
RTS0044831,102
RTS0044832,127
RTS0044833,122
RTS0044834,102
RTS0044835,107
RTS0044836,163
RTS0044837,120
RTS0044838,168
RTS0044839,137
RTS0044840,125
RTS0044841,90
RTS0044842,94
RTS0044843,114
RTS0044844,95
RTS0044845,104
RTS0044846,101
RTS0044847,86
RTS0044848,130
RTS0044849,129
RTS0044850,110
RTS0044851,94
RTS0044852,118
RTS0044853,102
RTS0044854,80
RTS0044855,96
RTS0044856,123
RTS0044857,111
RTS0044858,105
RTS0044859,108
RTS0044860,119
RTS0044861,128
RTS0044862,93
RTS0044863,151
RTS0044864,101
RTS0044865,156
RTS0044866,164
RTS0044867,177
RTS0044868,170
RTS0044869,206
RTS0044870,174
RTS0044871,179
RTS0044872,146
RTS0044873,150
RTS0044874,148
RTS0044875,196
RTS0044876,152
RTS0044877,321
RTS0044878,274
RTS0044879,250
RTS0044880,338
RTS0044881,83
RTS0044882,118
RTS0044883,99
RTS0044884,107
RTS0044885,95
RTS0044886,140
RTS0044887,92
RTS0044888,127
RTS0044889,97
RTS0044890,112
RTS0044891,149
RTS0044892,156
RTS0044893,100
RTS0044894,137
RTS0044895,121
RTS0044896,181
RTS0044897,171
RTS0044898,149
RTS0044899,156
RTS0044900,125
RTS0044901,189
RTS0044902,184
RTS0044903,243
RTS0044904,192
RTS0044905,243
RTS0044906,221
RTS0044907,198
RTS0044908,220
RTS0044909,264
RTS0044910,202
RTS0044911,136
RTS0044912,105
RTS0044913,130
RTS0044914,159
RTS0044915,130
RTS0044916,132
RTS0044917,109
RTS0044918,129
RTS0044919,115
RTS0044920,146
RTS0044921,134
RTS0044922,156
RTS0044923,161
RTS0044924,110
RTS0044925,138
RTS0044926,155
RTS0044927,149
RTS0044928,138
RTS0044929,141
RTS0044930,158
RTS0044931,104
RTS0044932,169
RTS0044933,117
RTS0044934,119
RTS0044935,153
RTS0044936,118
RTS0044937,100
RTS0044938,86
RTS0044939,144
RTS0044940,112
RTS0044941,123
RTS0044942,112
RTS0044943,107
RTS0044944,105
RTS0044945,110
RTS0044946,107
RTS0044947,102
RTS0044948,121
RTS0044949,131
RTS0044950,106
RTS0044951,74
RTS0044952,97
RTS0044953,98
RTS0044954,129
RTS0044955,78
RTS0044956,153
RTS0044957,172
RTS0044958,143
RTS0044959,128
RTS0044960,140
RTS0044961,116
RTS0044962,137
RTS0044963,96
RTS0044964,95
RTS0044965,109
RTS0044966,102
RTS0044967,101
RTS0044968,145
RTS0044969,108
RTS0044970,95
RTS0044971,118
RTS0044972,110
RTS0044973,84
RTS0044974,118
RTS0044975,116
RTS0044976,96
RTS0044977,76
RTS0044978,87
RTS0044979,106
RTS0044980,106
RTS0044981,102
RTS0044982,117
RTS0044983,103
RTS0044984,80
RTS0044985,186
RTS0044986,79
RTS0044987,98
RTS0044988,79
RTS0044989,97
RTS0044990,118
RTS0044991,110
RTS0044992,82
RTS0044993,96
RTS0044994,114
RTS0044995,117
RTS0044996,97
RTS0044997,75
RTS0044998,130
RTS0044999,98
RTS0045000,89
RTS0045001,145
RTS0045002,129
RTS0045003,133
RTS0045004,134
RTS0045005,147
RTS0045006,143
RTS0045007,172
RTS0045008,186
RTS0045009,146
RTS0045010,108
RTS0045011,137
RTS0045012,123
RTS0045013,89
RTS0045014,178
RTS0045015,172
RTS0045016,135
RTS0045017,149
RTS0045018,130
RTS0045019,149
RTS0045020,137
RTS0045021,382
RTS0045022,492
RTS0045023,482
RTS0045024,474
RTS0045025,552
RTS0045026,400
RTS0045027,324
RTS0045028,328
RTS0045029,380
RTS0045030,405
RTS0045031,96
RTS0045032,116
RTS0045033,103
RTS0045034,112
RTS0045035,122
RTS0045036,111
RTS0045038,159
RTS0045039,124
RTS0045040,109
RTS0045041,165
RTS0045042,165
RTS0045043,118
RTS0045044,140
RTS0045045,195
RTS0045046,125
RTS0045047,110
RTS0045048,96
RTS0045049,120
RTS0045050,85
RTS0045051,121
RTS0045052,108
RTS0045053,108
RTS0045054,112
RTS0045055,81
RTS0045056,126
RTS0045057,145
RTS0045058,97
RTS0045059,112
RTS0045060,146
RTS0045061,79
RTS0045063,99
RTS0045064,114
RTS0045065,112
RTS0045066,182
RTS0045067,364
RTS0045068,408
RTS0045069,305
RTS0045070,408
RTS0045071,139
RTS0045072,129
RTS0045073,121
RTS0045074,142
RTS0045075,109
RTS0045076,113
RTS0045077,78
RTS0045078,102
RTS0045079,106
RTS0045080,99
RTS0045081,177
RTS0045082,194
RTS0045083,292
RTS0045084,218
RTS0045085,194
RTS0045086,107
RTS0045087,87
RTS0045088,107
RTS0045089,87
RTS0045090,103
RTS0045091,117
RTS0045092,97
RTS0045093,106
RTS0045094,100
RTS0045095,119
RTS0045096,99
RTS0045097,102
RTS0045098,103
RTS0045099,112
RTS0045100,115
RTS0045101,116
RTS0045102,85
RTS0045103,124
RTS0045104,95
RTS0045105,97
RTS0045106,107
RTS0045107,131
RTS0045108,126
RTS0045109,100
RTS0045110,101
RTS0045111,148
RTS0045112,113
RTS0045113,144
RTS0045114,130
RTS0045115,101
RTS0045116,105
RTS0045117,100
RTS0045118,95
RTS0045119,103
RTS0045120,116
RTS0045121,93
RTS0045122,115
RTS0045123,150
RTS0045124,88
RTS0045125,87
RTS0045126,152
RTS0045127,172
RTS0045128,137
RTS0045129,130
RTS0045130,97
RTS0045131,238
RTS0045132,165
RTS0045133,187
RTS0045134,283
RTS0045135,265
RTS0045136,171
RTS0045137,208
RTS0045138,186
RTS0045139,177
RTS0045140,205
RTS0045141,116
RTS0045142,140
RTS0045143,122
RTS0045144,95
RTS0045145,108
RTS0045146,109
RTS0045147,122
RTS0045148,100
RTS0045149,123
RTS0045150,98
RTS0045151,113
RTS0045152,107
RTS0045153,96
RTS0045154,114
RTS0045155,122
RTS0045156,107
RTS0045157,133
RTS0045158,100
RTS0045159,111
RTS0045160,157
RTS0045161,127
RTS0045162,125
RTS0045163,181
RTS0045164,146
RTS0045165,140
RTS0045166,145
RTS0045167,99
RTS0045168,124
RTS0045169,135
RTS0045170,138
RTS0045171,245
RTS0045172,225
RTS0045173,221
RTS0045174,203
RTS0045175,241
RTS0045176,110
RTS0045177,105
RTS0045178,96
RTS0045179,107
RTS0045180,123
RTS0045181,117
RTS0045182,151
RTS0045183,124
RTS0045184,122
RTS0045185,132
RTS0045186,135
RTS0045187,140
RTS0045188,109
RTS0045189,92
RTS0045190,149
RTS0045191,118
RTS0045192,102
RTS0045193,78
RTS0045194,104
RTS0045195,82
RTS0045196,111
RTS0045197,98
RTS0045198,160
RTS0045199,96
RTS0045200,93
RTS0045201,167
RTS0045202,182
RTS0045203,183
RTS0045204,148
RTS0045205,158
RTS0045206,118
RTS0045207,116
RTS0045208,120
RTS0045209,104
RTS0045210,82
RTS0045211,128
RTS0045212,161
RTS0045213,127
RTS0045214,116
RTS0045215,133
RTS0045216,297
RTS0045217,247
RTS0045218,336
RTS0045219,262
RTS0045220,200
RTS0045221,129
RTS0045222,94
RTS0045223,124
RTS0045224,96
RTS0045225,96
RTS0045226,194
RTS0045227,171
RTS0045228,254
RTS0045229,186
RTS0045230,197
RTS0045231,202
RTS0045232,189
RTS0045233,151
RTS0045234,161
RTS0045235,157
RTS0045236,311
RTS0045237,257
RTS0045238,190
RTS0045239,208
RTS0045240,333
RTS0045241,136
RTS0045242,185
RTS0045243,121
RTS0045244,133
RTS0045245,98
RTS0045246,141
RTS0045247,154
RTS0045248,116
RTS0045249,146
RTS0045250,125
RTS0045251,156
RTS0045252,97
RTS0045253,171
RTS0045254,108
RTS0045255,86
RTS0045256,75
RTS0045257,92
RTS0045258,109
RTS0045259,116
RTS0045260,111
RTS0045261,125
RTS0045262,258
RTS0045263,189
RTS0045264,181
RTS0045265,208
RTS0045266,163
RTS0045267,207
RTS0045268,293
RTS0045269,222
RTS0045270,187
RTS0045271,89
RTS0045272,69
RTS0045273,98
RTS0045274,104
RTS0045275,110
RTS0045276,91
RTS0045277,105
RTS0045278,171
RTS0045279,75
RTS0045280,107
RTS0045281,124
RTS0045282,142
RTS0045283,108
RTS0045284,77
RTS0045285,141
RTS0045286,155
RTS0045287,160
RTS0045288,87
RTS0045289,71
RTS0045290,106
RTS0045291,162
RTS0045292,237
RTS0045293,158
RTS0045294,139
RTS0045295,134
RTS0045296,123
RTS0045297,118
RTS0045298,138
RTS0045299,145
RTS0045300,127
RTS0045301,139
RTS0045302,101
RTS0045303,146
RTS0045304,54
RTS0045305,161
RTS0045306,112
RTS0045307,110
RTS0045308,144
RTS0045309,98
RTS0045310,160
RTS0045311,43
RTS0045312,88
RTS0045313,109
RTS0045314,107
RTS0045315,101
RTS0045316,161
RTS0045317,103
RTS0045318,129
RTS0045319,89
RTS0045320,99
RTS0045321,128
RTS0045322,178
RTS0045323,159
RTS0045324,101
RTS0045325,158
RTS0045326,111
RTS0045327,158
RTS0045328,134
RTS0045329,105
RTS0045330,93
RTS0045331,116
RTS0045332,98
RTS0045333,134
RTS0045334,132
RTS0045335,79
RTS0045336,261
RTS0045337,250
RTS0045338,225
RTS0045339,168
RTS0045340,234
RTS0045341,89
RTS0045342,149
RTS0045343,107
RTS0045344,111
RTS0045345,103
RTS0045346,118
RTS0045347,122
RTS0045348,114
RTS0045349,130
RTS0045350,112
RTS0045351,96
RTS0045352,75
RTS0045353,112
RTS0045354,139
RTS0045355,59
RTS0045356,127
RTS0045357,106
RTS0045358,101
RTS0045359,102
RTS0045360,99
RTS0045361,204
RTS0045362,116
RTS0045363,109
RTS0045364,151
RTS0045365,157
RTS0045366,125
RTS0045367,97
RTS0045368,97
RTS0045369,69
RTS0045370,107
RTS0045371,160
RTS0045372,163
RTS0045373,171
RTS0045374,211
RTS0045375,170
RTS0045376,108
RTS0045377,88
RTS0045378,111
RTS0045379,100
RTS0045380,102
RTS0045381,138
RTS0045382,89
RTS0045383,108
RTS0045384,94
RTS0045385,87
RTS0045386,118
RTS0045387,123
RTS0045388,101
RTS0045389,111
RTS0045390,84
RTS0045391,94
RTS0045392,109
RTS0045393,80
RTS0045394,78
RTS0045395,108
RTS0045396,158
RTS0045397,218
RTS0045398,132
RTS0045399,203
RTS0045400,173
RTS0045401,116
RTS0045402,108
RTS0045403,113
RTS0045404,134
RTS0045405,99
RTS0045406,127
RTS0045407,123
RTS0045408,118
RTS0045409,121
RTS0045410,140
RTS0045411,286
RTS0045412,310
RTS0045413,309
RTS0045414,300
RTS0045415,227
RTS0045416,114
RTS0045417,134
RTS0045418,90
RTS0045419,127
RTS0045420,86
RTS0045421,2880
RTS0045422,2441
RTS0045423,2286
RTS0045424,3232
RTS0045425,2863
RTS0045426,120
RTS0045427,132
RTS0045428,109
RTS0045429,88
RTS0045430,88
RTS0045431,109
RTS0045432,121
RTS0045433,115
RTS0045434,120
RTS0045435,103
RTS0045436,250
RTS0045437,275
RTS0045438,306
RTS0045439,271
RTS0045440,253
RTS0045441,116
RTS0045442,81
RTS0045443,121
RTS0045444,101
RTS0045445,90
RTS0045446,310
RTS0045447,362
RTS0045448,315
RTS0045449,270
RTS0045450,213
RTS0045451,141
RTS0045452,130
RTS0045453,112
RTS0045454,142
RTS0045455,133
RTS0045456,87
RTS0045457,109
RTS0045458,117
RTS0045459,72
RTS0045460,108
RTS0045461,106
RTS0045462,104
RTS0045463,111
RTS0045464,80
RTS0045465,95
RTS0045466,270
RTS0045467,284
RTS0045468,163
RTS0045469,332
RTS0045470,175
RTS0045471,93
RTS0045472,102
RTS0045473,50
RTS0045474,124
RTS0045475,78
RTS0045476,113
RTS0045477,149
RTS0045478,105
RTS0045479,178
RTS0045480,148
RTS0045481,130
RTS0045482,146
RTS0045483,157
RTS0045484,181
RTS0045485,184
RTS0045486,59
RTS0045487,119
RTS0045488,98
RTS0045489,93
RTS0045490,133
RTS0045491,1165
RTS0045492,1447
RTS0045493,1120
RTS0045494,535
RTS0045495,773
RTS0045496,126
RTS0045497,180
RTS0045498,335
RTS0045499,339
RTS0045500,314
RTS0045501,310
RTS0045502,346
RTS0045503,248
RTS0045504,191
RTS0045505,247
RTS0045506,3033
RTS0045507,3243
RTS0045508,2516
RTS0045509,3292
RTS0045510,2473
RTS0045511,125
RTS0045512,131
RTS0045513,89
RTS0045514,129
RTS0045515,99
RTS0045516,89
RTS0045517,95
RTS0045518,97
RTS0045519,93
RTS0045520,89
RTS0045521,111
RTS0045522,104
RTS0045523,118
RTS0045524,145
RTS0045525,115
RTS0045526,154
RTS0045527,155
RTS0045528,158
RTS0045529,148
RTS0045530,167
RTS0045531,111
RTS0045532,114
RTS0045533,98
RTS0045534,109
RTS0045535,94
RTS0045536,615
RTS0045537,529
RTS0045538,328
RTS0045539,521
RTS0045540,599
RTS0045541,107
RTS0045542,89
RTS0045543,122
RTS0045544,67
RTS0045545,101
RTS0045546,93
RTS0045547,95
RTS0045548,89
RTS0045549,68
RTS0045550,76
RTS0045551,83
RTS0045552,95
RTS0045553,93
RTS0045554,112
RTS0045555,98
RTS0045556,358
RTS0045557,197
RTS0045558,270
RTS0045559,265
RTS0045560,228
RTS0045561,101
RTS0045562,122
RTS0045563,77
RTS0045564,124
RTS0045565,95
RTS0045566,107
RTS0045567,87
RTS0045568,106
RTS0045569,111
RTS0045570,113
RTS0045571,83
RTS0045572,106
RTS0045573,102
RTS0045574,80
RTS0045575,91
RTS0045576,84
RTS0045577,102
RTS0045578,81
RTS0045579,115
RTS0045580,111
RTS0045581,103
RTS0045582,101
RTS0045583,104
RTS0045584,117
RTS0045585,82
RTS0045586,194
RTS0045587,295
RTS0045588,319
RTS0045589,290
RTS0045590,258
RTS0045592,770
RTS0045593,758
RTS0045594,681
RTS0045595,718
RTS0045596,238
RTS0045597,281
RTS0045598,314
RTS0045599,247
RTS0045600,228
RTS0045601,118
RTS0045602,109
RTS0045603,76
RTS0045604,132
RTS0045606,132
RTS0045607,90
RTS0045608,87
RTS0045609,86
RTS0045610,123
RTS0045611,95
RTS0045612,103
RTS0045613,107
RTS0045614,116
RTS0045615,89
RTS0045616,98
RTS0045617,108
RTS0045618,90
RTS0045619,74
RTS0045620,71
RTS0045621,227
RTS0045622,360
RTS0045623,352
RTS0045624,230
RTS0045625,306
RTS0045626,56
RTS0045627,76
RTS0045628,122
RTS0045629,97
RTS0045630,119
RTS0045631,100
RTS0045632,103
RTS0045633,132
RTS0045634,90
RTS0045635,91
RTS0045636,121
RTS0045637,106
RTS0045638,154
RTS0045639,200
RTS0045640,106
RTS0045641,115
RTS0045642,125
RTS0045643,92
RTS0045644,96
RTS0045645,130
RTS0045646,102
RTS0045647,103
RTS0045648,84
RTS0045649,118
RTS0045650,106
RTS0045651,272
RTS0045652,415
RTS0045653,462
RTS0045654,510
RTS0045655,518
RTS0045656,113
RTS0045657,122
RTS0045658,151
RTS0045659,117
RTS0045660,136
RTS0045661,187
RTS0045662,133
RTS0045663,175
RTS0045664,175
RTS0045665,219
RTS0045666,138
RTS0045667,151
RTS0045668,173
RTS0045669,155
RTS0045670,148
RTS0045671,86
RTS0045672,109
RTS0045673,82
RTS0045674,95
RTS0045675,117
RTS0045676,391
RTS0045677,391
RTS0045678,487
RTS0045679,359
RTS0045680,453
RTS0045681,151
RTS0045682,149
RTS0045683,135
RTS0045684,133
RTS0045685,150
RTS0045687,122
RTS0045688,109
RTS0045689,120
RTS0045690,103
RTS0045691,100
RTS0045692,99
RTS0045693,125
RTS0045694,102
RTS0045695,106
RTS0045696,124
RTS0045697,99
RTS0045698,107
RTS0045699,99
RTS0045700,119
RTS0045701,115
RTS0045702,101
RTS0045703,91
RTS0045704,121
RTS0045705,93
RTS0045706,121
RTS0045707,113
RTS0045708,125
RTS0045709,106
RTS0045710,131
RTS0045711,106
RTS0045712,105
RTS0045713,133
RTS0045714,121
RTS0045715,95
RTS0045716,143
RTS0045717,96
RTS0045718,120
RTS0045719,92
RTS0045720,116
RTS0045721,174
RTS0045722,168
RTS0045723,132
RTS0045724,136
RTS0045725,131
RTS0045726,158
RTS0045727,235
RTS0045728,225
RTS0045729,164
RTS0045730,128
RTS0045731,135
RTS0045732,119
RTS0045733,125
RTS0045734,143
RTS0045735,121
RTS0045736,1346
RTS0045737,2214
RTS0045738,2424
RTS0045739,2259
RTS0045740,1680
RTS0045741,737
RTS0045742,500
RTS0045743,668
RTS0045744,833
RTS0045745,782
RTS0045746,339
RTS0045747,346
RTS0045748,445
RTS0045749,219
RTS0045750,220
RTS0045751,183
RTS0045752,139
RTS0045753,219
RTS0045754,182
RTS0045755,170
RTS0045756,385
RTS0045757,369
RTS0045758,489
RTS0045759,447
RTS0045760,381
RTS0045761,103
RTS0045762,119
RTS0045763,112
RTS0045764,99
RTS0045765,66
RTS0045766,136
RTS0045767,81
RTS0045768,130
RTS0045769,115
RTS0045770,106
RTS0045771,113
RTS0045772,171
RTS0045773,175
RTS0045774,119
RTS0045775,146
RTS0045776,124
RTS0045777,102
RTS0045778,87
RTS0045779,88
RTS0045780,129
RTS0045781,484
RTS0045782,516
RTS0045783,539
RTS0045784,492
RTS0045785,654
RTS0045786,121
RTS0045787,180
RTS0045788,135
RTS0045789,122
RTS0045790,120
RTS0045791,104
RTS0045792,127
RTS0045793,138
RTS0045794,88
RTS0045795,93
RTS0045796,113
RTS0045797,96
RTS0045798,72
RTS0045799,102
RTS0045800,106
RTS0045801,100
RTS0045802,90
RTS0045803,115
RTS0045804,61
RTS0045805,105
RTS0045806,1005
RTS0045807,768
RTS0045808,658
RTS0045809,772
RTS0045810,407
RTS0045811,214
RTS0045812,242
RTS0045813,148
RTS0045814,250
RTS0045815,197
RTS0045816,203
RTS0045817,224
RTS0045818,167
RTS0045819,183
RTS0045820,210
RTS0045821,650
RTS0045822,532
RTS0045823,473
RTS0045824,717
RTS0045825,387
RTS0045826,375
RTS0045827,397
RTS0045828,228
RTS0045829,329
RTS0045830,260
RTS0045831,147
RTS0045832,162
RTS0045833,152
RTS0045834,138
RTS0045835,127
RTS0045836,1466
RTS0045837,1373
RTS0045838,1033
RTS0045840,655
RTS0045841,975
RTS0045842,857
RTS0045843,309
RTS0045844,336
RTS0045845,576
RTS0045846,2188
RTS0045848,601
RTS0045849,2605
RTS0045851,104
RTS0045852,91
RTS0045853,113
RTS0045854,162
RTS0045855,179
RTS0045856,159
RTS0045857,194
RTS0045858,121
RTS0045859,136
RTS0045860,124
RTS0045861,135
RTS0045862,168
RTS0045863,161
RTS0045864,209
RTS0045865,218
RTS0045866,214
RTS0045867,114
RTS0045868,107
RTS0045869,77
RTS0045870,104
RTS0045871,350
RTS0045872,891
RTS0045873,743
RTS0045874,91
RTS0045875,126
RTS0045876,83
RTS0045877,108
RTS0045878,70
RTS0045879,118
RTS0045880,94
RTS0045881,90
RTS0045882,85
RTS0045883,99
RTS0045884,112
RTS0045885,12
RTS0045886,116
RTS0045887,86
RTS0045888,108
RTS0045889,108
RTS0045890,104
RTS0045891,129
RTS0045892,120
RTS0045893,110
RTS0045894,155
RTS0045895,116
RTS0045896,138
RTS0045897,92
RTS0045898,126
RTS0045899,208
RTS0045900,272
RTS0045901,133
RTS0045902,365
RTS0045903,332
RTS0045904,396
RTS0045905,145
RTS0045906,136
RTS0045907,160
RTS0045908,83
RTS0045909,106
RTS0045910,92
RTS0045911,134
RTS0045912,93
RTS0045913,102
RTS0045914,70
RTS0045915,99
RTS0045916,144
RTS0045917,103
RTS0045918,85
RTS0045919,111
RTS0045920,98
RTS0045921,107
RTS0045922,105
RTS0045923,84
RTS0045924,125
RTS0045925,108
RTS0045926,176
RTS0045927,98
RTS0045928,131
RTS0045929,118
RTS0045930,431
RTS0045931,405
RTS0045932,182
RTS0045933,101
RTS0045935,89
RTS0045939,165
RTS0045940,129
RTS0045941,116
RTS0045942,103
RTS0045943,174
RTS0045944,101
RTS0045945,165
RTS0045946,114
RTS0045947,179
RTS0045948,110
RTS0045949,115
RTS0045950,137
RTS0045951,110
RTS0045952,116
RTS0045953,109
RTS0045954,139
RTS0045955,90
RTS0045956,99
RTS0045957,90
RTS0045958,125
RTS0045959,107
RTS0045960,81
RTS0045961,78
RTS0045962,95
RTS0045963,126
RTS0045964,106
RTS0045965,129
RTS0045966,117
RTS0045967,110
RTS0045968,95
RTS0045969,356
RTS0045970,565
RTS0045971,778
RTS0045972,137
RTS0045973,100
RTS0045974,81
RTS0045975,125
RTS0045976,88
RTS0045977,76
RTS0045978,139
RTS0045979,277
RTS0045980,289
RTS0045981,262
RTS0045982,303
RTS0045983,110
RTS0045984,131
RTS0045985,113
RTS0045986,93
RTS0045987,651
RTS0045988,445
RTS0045989,371
RTS0045990,414
RTS0045991,2371
RTS0045992,1764
RTS0045993,2375
RTS0045994,158
RTS0045995,168
RTS0045996,160
RTS0045997,171
RTS0045998,106
RTS0045999,115
RTS0046000,70
RTS0046001,109
RTS0046002,121
RTS0046003,86
RTS0046004,89
RTS0046005,455
RTS0046006,319
RTS0046007,366
RTS0046008,353
RTS0046009,125
RTS0046010,74
RTS0046011,90
RTS0046012,119
RTS0046013,181
RTS0046014,138
RTS0046015,155
RTS0046016,149
RTS0046017,93
RTS0046018,83
RTS0046019,128
RTS0046020,241
RTS0046021,252
RTS0046022,250
RTS0046023,151
RTS0046024,178
RTS0046025,129
RTS0046026,92
RTS0046027,119
RTS0046028,113
RTS0046029,117
RTS0046030,126
RTS0046031,98
RTS0046032,109
RTS0046033,77
RTS0046034,94
RTS0046035,108
RTS0046036,86
RTS0046037,89
RTS0046038,105
RTS0046039,94
RTS0046040,78
RTS0046041,99
RTS0046042,99
RTS0046043,113
RTS0046044,104
RTS0046045,121
RTS0046046,91
RTS0046047,88
RTS0046048,204
RTS0046049,308
RTS0046050,228
RTS0046051,382
RTS0046052,253
RTS0046053,303
RTS0046054,291
RTS0046055,318
RTS0046056,152
RTS0046057,113
RTS0046058,111
RTS0046059,189
RTS0046060,4168
RTS0046061,14025
RTS0046062,10075
RTS0046063,14216
RTS0046064,253
RTS0046065,239
RTS0046066,304
RTS0046067,253
RTS0046068,508
RTS0046069,314
RTS0046070,164
RTS0046071,164
RTS0046072,203
RTS0046073,168
RTS0046074,149
RTS0046075,94
RTS0046076,113
RTS0046077,113
RTS0046078,140
RTS0046079,118
RTS0046080,144
RTS0046081,115
RTS0046082,781
RTS0046083,327
RTS0046084,778
RTS0046085,139
RTS0046086,119
RTS0046087,89
RTS0046088,113
RTS0046089,69
RTS0046090,114
RTS0046091,82
RTS0046092,194
RTS0046093,197
RTS0046094,128
RTS0046095,100
RTS0046096,72
RTS0046097,84
RTS0046098,67
RTS0046099,116
RTS0046100,110
RTS0046101,90
RTS0046102,99
RTS0046103,211
RTS0046104,231
RTS0046105,184
RTS0046106,149
RTS0046107,100
RTS0046108,94
RTS0046109,99
RTS0046110,110
RTS0046111,117
RTS0046112,273
RTS0046113,194
RTS0046114,125
RTS0046115,215
RTS0046116,231
RTS0046117,229
RTS0046119,113
RTS0046121,142
RTS0046122,149
RTS0046123,137
RTS0046124,136
RTS0046125,106
RTS0046126,107
RTS0046127,96
RTS0046128,212
RTS0046129,166
RTS0046130,152
RTS0046131,128
RTS0046132,134
RTS0046133,151
RTS0046134,115
RTS0046135,94
RTS0046136,161
RTS0046137,246
RTS0046138,123
RTS0046140,399
RTS0046141,232
RTS0046142,322
RTS0046143,380
RTS0046144,445
RTS0046145,121
RTS0046146,95
RTS0046147,103
RTS0046148,99
RTS0046149,87
RTS0046150,84
RTS0046152,87
RTS0046153,102
RTS0046154,96
RTS0046155,121
RTS0046156,86
RTS0046157,69
RTS0046158,82
RTS0046159,89
RTS0046160,96
RTS0046161,99
RTS0046162,95
RTS0046163,98
RTS0046164,127
RTS0046165,168
RTS0046166,130
RTS0046167,143
RTS0046168,94
RTS0046169,92
RTS0046170,128
RTS0046171,74
RTS0046172,98
RTS0046173,52
RTS0046174,98
RTS0046175,128
RTS0046176,113
RTS0046177,75
RTS0046178,93
RTS0046179,66
RTS0046180,94
RTS0046181,121
RTS0046182,78
RTS0046183,165
RTS0046184,128
RTS0046185,109
RTS0046186,81
RTS0046187,94
RTS0046188,157
RTS0046191,102
RTS0046193,71
RTS0046194,82
RTS0046195,98
RTS0046196,76
RTS0046197,106
RTS0046198,93
RTS0046199,110
RTS0046200,118
RTS0046201,82
RTS0046202,118
RTS0046203,86
RTS0046204,95
RTS0046205,111
RTS0046206,140
RTS0046207,116
RTS0046208,109
RTS0046209,115
RTS0046210,73
RTS0046211,101
RTS0046212,118
RTS0046213,454
RTS0046214,381
RTS0046215,268
RTS0046216,329
RTS0046217,329
RTS0046218,97
RTS0046219,90
RTS0046220,102
RTS0046221,114
RTS0046222,113
RTS0046223,71
RTS0046224,94
RTS0046225,156
RTS0046226,122
RTS0046227,152
RTS0046228,149
RTS0046229,125
RTS0046230,96
RTS0046231,80
RTS0046232,145
RTS0046233,93
RTS0046234,114
RTS0046235,90
RTS0046236,75
RTS0046237,126
RTS0046238,90
RTS0046239,96
RTS0046240,89
RTS0046241,135
RTS0046242,88
RTS0046243,81
RTS0046244,130
RTS0046245,63
RTS0046246,134
RTS0046247,103
RTS0046248,114
RTS0046249,104
RTS0046250,119
RTS0046251,77
RTS0046252,205
RTS0046253,165
RTS0046254,189
RTS0046255,84
RTS0046256,159
RTS0046257,119
RTS0046258,86
RTS0046259,130
RTS0046260,128
RTS0046261,183
RTS0046262,196
RTS0046263,111
RTS0046264,130
RTS0046265,82
RTS0046266,116
RTS0046267,89
RTS0046268,1523
RTS0046269,1028
RTS0046270,1126
RTS0046271,1067
RTS0046272,915
RTS0046273,110
RTS0046274,104
RTS0046275,92
RTS0046276,80
RTS0046277,184
RTS0046278,206
RTS0046279,635
RTS0046280,131
RTS0046281,409
RTS0046282,109
RTS0046283,124
RTS0046284,93
RTS0046285,184
RTS0046286,183
RTS0046287,147
RTS0046288,179
RTS0046289,131
RTS0046290,115
RTS0046291,111
RTS0046292,96
RTS0046293,93
RTS0046294,90
RTS0046295,155
RTS0046296,76
RTS0046297,156
RTS0046298,109
RTS0046299,105
RTS0046300,102
RTS0046301,143
RTS0046302,96
RTS0046303,105
RTS0046304,71
RTS0046305,110
RTS0046306,99
RTS0046307,115
RTS0046308,104
RTS0046309,87
RTS0046310,92
RTS0046311,123
RTS0046312,94
RTS0046313,96
RTS0046314,111
RTS0046315,94
RTS0046316,132
RTS0046317,150
RTS0046318,155
RTS0046319,152
RTS0046320,117
RTS0046321,119
RTS0046322,78
RTS0046323,99
RTS0046324,92
RTS0046325,113
RTS0046326,121
RTS0046327,109
RTS0046328,129
RTS0046329,161
RTS0046330,159
RTS0046331,168
RTS0046332,132
RTS0046333,169
RTS0046334,123
RTS0046335,112
RTS0046336,169
RTS0046342,94
RTS0046343,114
RTS0046344,106
RTS0046345,64
RTS0046346,83
RTS0046347,363
RTS0046348,396
RTS0046349,387
RTS0046350,130
RTS0046351,133
RTS0046352,176
RTS0046353,167
RTS0046354,130
RTS0046355,97
RTS0046356,133
RTS0046357,119
RTS0046358,70
RTS0046359,128
RTS0046360,104
RTS0046361,112
RTS0046362,149
RTS0046363,116
RTS0046364,106
RTS0046365,78
RTS0046366,111
RTS0046367,96
RTS0046368,106
RTS0046369,104
RTS0046370,88
RTS0046371,112
RTS0046372,103
RTS0046373,71
RTS0046374,82
RTS0046375,71
RTS0046376,112
RTS0046377,97
RTS0046378,98
RTS0046379,95
RTS0046380,116
RTS0046381,98
RTS0046382,106
RTS0046383,127
RTS0046384,115
RTS0046385,114
RTS0046386,111
RTS0046387,84
RTS0046388,149
RTS0046389,174
RTS0046390,139
RTS0046391,177
RTS0046392,73
RTS0046393,80
RTS0046394,83
RTS0046395,107
RTS0046396,74
RTS0046397,91
RTS0046398,111
RTS0046399,117
RTS0046400,111
RTS0046401,117
RTS0046402,107
RTS0046403,122
RTS0046404,127
RTS0046405,101
RTS0046406,120
RTS0046407,88
RTS0046408,96
RTS0046409,129
RTS0046410,197
RTS0046411,167
RTS0046412,155
RTS0046413,200
RTS0046414,1088
RTS0046415,247
RTS0046416,111
RTS0046417,117
RTS0046418,137
RTS0046419,128
RTS0046420,762
RTS0046421,507
RTS0046422,286
RTS0046423,93
RTS0046424,126
RTS0046425,135
RTS0046426,114
RTS0046427,103
RTS0046428,109
RTS0046429,75
RTS0046430,93
RTS0046431,107
RTS0046432,160
RTS0046433,148
RTS0046434,163
RTS0046435,2709
RTS0046439,144
RTS0046440,179
RTS0046441,171
RTS0046442,112
RTS0046443,154
RTS0046444,111
RTS0046445,107
RTS0046446,65
RTS0046447,77
RTS0046448,152
RTS0046449,126
RTS0046450,179
RTS0046451,116
RTS0046452,126
RTS0046453,115
RTS0046454,229
RTS0046455,183
RTS0046456,117
RTS0046457,166
RTS0046458,130
RTS0046459,287
RTS0046460,270
RTS0046461,128
RTS0046462,122
RTS0046463,108
RTS0046464,117
RTS0046466,80
RTS0046468,105
RTS0046469,92
RTS0046470,100
RTS0046471,80
RTS0046472,116
RTS0046473,96
RTS0046474,78
RTS0046475,143
RTS0046476,105
RTS0046477,93
RTS0046478,106
RTS0046479,98
RTS0046480,100
RTS0046481,103
RTS0046482,120
RTS0046483,95
RTS0046484,71
RTS0046485,97
RTS0046486,105
RTS0046487,123
RTS0046488,129
RTS0046489,121
RTS0046490,106
RTS0046491,108
RTS0046492,85
RTS0046493,93
RTS0046494,94
RTS0046495,109
RTS0046496,161
RTS0046497,156
RTS0046498,107
RTS0046499,636
RTS0046500,776
RTS0046501,446
RTS0046502,183
RTS0046503,171
RTS0046504,156
RTS0046505,79
RTS0046506,118
RTS0046507,92
RTS0046508,104
RTS0046509,89
RTS0046510,117
RTS0046511,79
RTS0046512,125
RTS0046513,99
RTS0046514,75
RTS0046515,99
RTS0046516,94
RTS0046517,111
RTS0046518,75
RTS0046519,92
RTS0046520,86
RTS0046521,112
RTS0046522,97
RTS0046524,124
RTS0046525,93
RTS0046526,143
RTS0046527,108
RTS0046528,137
RTS0046529,67
RTS0046530,84
RTS0046531,97
RTS0046532,132
RTS0046533,86
RTS0046534,114
RTS0046535,89
RTS0046536,100
RTS0046537,120
RTS0046538,149
RTS0046539,106
RTS0046540,97
RTS0046541,125
RTS0046542,166
RTS0046543,196
RTS0046544,111
RTS0046545,419
RTS0046546,113
RTS0046548,141
RTS0046549,397
RTS0046550,122
RTS0046551,166
RTS0046552,118
RTS0046553,199
RTS0046554,92
RTS0046555,102
RTS0046556,151
RTS0046557,112
RTS0046558,92
RTS0046559,115
RTS0046560,114
RTS0046561,113
RTS0046562,120
RTS0046563,126
RTS0046564,116
RTS0046565,115
RTS0046566,111
RTS0046567,176
RTS0046568,100
RTS0046569,145
RTS0046570,151
RTS0046571,117
RTS0046572,115
RTS0046573,102
RTS0046574,95
RTS0046575,128
RTS0046577,115
RTS0046578,100
RTS0046580,193
RTS0046581,155
RTS0046582,161
RTS0046583,94
RTS0046584,136
RTS0046585,129
RTS0046586,104
RTS0046587,132
RTS0046588,108
RTS0046589,109
RTS0046590,106
RTS0046591,336
RTS0046592,346
RTS0046593,118
RTS0046594,199
RTS0046595,165
RTS0046596,135
RTS0046597,107
RTS0046598,118
RTS0046599,90
RTS0046600,518
RTS0046601,670
RTS0046602,392
RTS0046603,519
RTS0046604,115
RTS0046605,94
RTS0046606,120
RTS0046607,135
RTS0046608,275
RTS0046609,207
RTS0046610,89
RTS0046611,143
RTS0046612,138
RTS0046613,104
RTS0046614,135
RTS0046615,108
RTS0046616,93
RTS0046617,118
RTS0046618,92
RTS0046619,131
RTS0046620,108
RTS0046621,171
RTS0046622,130
RTS0046623,103
RTS0046624,145
RTS0046625,103
RTS0046626,139
RTS0046627,146
RTS0046628,190
RTS0046629,118
RTS0046630,142
RTS0046631,122
RTS0046632,206
RTS0046633,147
RTS0046634,240
RTS0046635,124
RTS0046636,165
RTS0046637,148
RTS0046638,196
RTS0046639,205
RTS0046640,218
RTS0046641,147
RTS0046642,158
RTS0046643,189
RTS0046644,271
RTS0046645,187
RTS0046646,92
RTS0046647,117
RTS0046648,79
RTS0046649,109
RTS0046650,74
RTS0046651,211
RTS0046652,201
RTS0046653,290
RTS0046654,245
RTS0046655,357
RTS0046656,114
RTS0046657,95
RTS0046658,128
RTS0046659,124
RTS0046660,88
RTS0046661,155
RTS0046662,125
RTS0046663,158
RTS0046664,104
RTS0046665,93
RTS0046666,87
RTS0046667,144
RTS0046668,123
RTS0046669,93
RTS0046670,104
RTS0046671,87
RTS0046672,113
RTS0046673,109
RTS0046674,96
RTS0046675,107
RTS0046676,83
RTS0046677,95
RTS0046678,84
RTS0046679,75
RTS0046680,92
RTS0046681,86
RTS0046682,83
RTS0046683,98
RTS0046684,100
RTS0046685,78
RTS0046686,105
RTS0046687,117
RTS0046688,92
RTS0046689,123
RTS0046690,85
RTS0046691,114
RTS0046692,87
RTS0046693,127
RTS0046694,115
RTS0046695,121
RTS0046696,143
RTS0046697,134
RTS0046698,118
RTS0046699,136
RTS0046700,145
RTS0046701,140
RTS0046702,152
RTS0046703,2660
RTS0046704,3502
RTS0046705,3241
RTS0046706,2039
RTS0046707,4177
RTS0046708,3210
RTS0046709,105
RTS0046710,151
RTS0046711,138
RTS0046712,106
RTS0046713,107
RTS0046714,149
RTS0046715,74
RTS0046716,127
RTS0046717,183
RTS0046718,93
RTS0046719,81
RTS0046720,95
RTS0046721,148
RTS0046722,165
RTS0046723,126
RTS0046724,92
RTS0046725,63
RTS0046726,115
RTS0046727,165
RTS0046728,105
RTS0046729,99
RTS0046730,102
RTS0046731,95
RTS0046732,116
RTS0046733,113
RTS0046734,127
RTS0046735,95
RTS0046736,84
RTS0046737,96
RTS0046738,100
RTS0046739,74
RTS0046740,138
RTS0046741,124
RTS0046742,101
RTS0046743,117
RTS0046744,126
RTS0046745,132
RTS0046746,104
RTS0046747,127
RTS0046748,194
RTS0046749,132
RTS0046750,81
RTS0046751,99
RTS0046752,103
RTS0046753,116
RTS0046754,116
RTS0046755,120
RTS0046756,108
RTS0046757,97
RTS0046758,86
RTS0046759,500
RTS0046760,373
RTS0046761,356
RTS0046763,146
RTS0046764,109
RTS0046765,120
RTS0046766,76
RTS0046767,94
RTS0046768,344
RTS0046769,424
RTS0046770,422
RTS0046771,149
RTS0046772,162
RTS0046773,123
RTS0046774,101
RTS0046775,193
RTS0046777,128
RTS0046778,113
RTS0046779,95
RTS0046780,124
RTS0046781,109
RTS0046782,63
RTS0046783,93
RTS0046784,65
RTS0046785,80
RTS0046790,114
RTS0046791,109
RTS0046792,108
RTS0046793,112
RTS0046794,119
RTS0046795,121
RTS0046796,90
RTS0046797,95
RTS0046798,111
RTS0046799,110
RTS0046800,87
RTS0046801,3037
RTS0046802,1735
RTS0046803,72
RTS0046804,101
RTS0046805,108
RTS0046806,95
RTS0046807,77
RTS0046808,96
RTS0046809,76
RTS0046810,99
RTS0046811,60
RTS0046812,84
RTS0046813,73
RTS0046814,107
RTS0046815,162
RTS0046816,75
RTS0046817,86
RTS0046818,91
RTS0046819,140
RTS0046820,118
RTS0046821,96
RTS0046822,124
RTS0046823,106
RTS0046824,195
RTS0046825,138
RTS0046826,116
RTS0046827,99
RTS0046828,139
RTS0046829,111
RTS0046830,108
RTS0046831,101
RTS0046832,124
RTS0046833,51
RTS0046835,79
RTS0046836,585
RTS0046837,823
RTS0046838,202
RTS0046839,717
RTS0046840,331
RTS0046841,229
RTS0046842,661
RTS0046843,824
RTS0046846,134
RTS0046849,203
RTS0046850,170
RTS0046851,292
RTS0046852,83
RTS0046853,119
RTS0046854,105
RTS0046855,115
RTS0046856,80
RTS0046857,79
RTS0046858,122
RTS0046859,84
RTS0046860,123
RTS0046861,94
RTS0046862,109
RTS0046863,103
RTS0046864,156
RTS0046866,132
RTS0046867,88
RTS0046868,105
RTS0046869,435
RTS0046870,418
RTS0046871,3628
RTS0046872,12634
RTS0046873,101
RTS0046874,79
RTS0046875,111
RTS0046876,103
RTS0046877,175
RTS0046878,143
RTS0046879,100
RTS0046880,155
RTS0046881,150
RTS0046882,108
RTS0046885,91
RTS0046886,104
RTS0046887,84
RTS0046889,110
RTS0046890,88
RTS0046891,127
RTS0046892,91
RTS0046893,85
RTS0046894,121
RTS0046895,109
RTS0046897,137
RTS0046898,83
RTS0046899,206
RTS0046900,118
RTS0046902,133
RTS0046903,233
RTS0046904,180
RTS0046905,72
RTS0046906,432
RTS0046907,207
RTS0046908,100
RTS0046909,151
RTS0046910,73
RTS0046911,2121
RTS0046912,101
RTS0046913,143
RTS0046914,157
RTS0046915,115
RTS0046916,100
RTS0046918,1730
RTS0046919,1594
RTS0046920,192
RTS0046921,98
RTS0046922,137
RTS0046923,382
RTS0046924,338
RTS0046925,118
RTS0046926,107
RTS0046927,89
RTS0046928,129
RTS0046929,83
RTS0046930,86
RTS0046931,101
RTS0046933,94
RTS0046934,138
RTS0046935,72
RTS0046936,140
RTS0046937,15869
RTS0046938,435
RTS0046939,100
RTS0046940,95
RTS0046941,102
RTS0046942,125
RTS0046943,169
RTS0046944,98
RTS0046946,300
RTS0046947,96
RTS0046948,101
RTS0046949,100
RTS0046950,63
RTS0046951,112
RTS0046952,94
RTS0046954,99
RTS0046955,109
RTS0046956,179
RTS0046957,113
RTS0046958,119
RTS0046959,135
RTS0046960,104
RTS0046961,153
RTS0046962,486
RTS0046963,78
RTS0046965,217
RTS0046966,233
RTS0046967,137
RTS0046968,89
RTS0047054,252
RTS0047055,279
RTS0047056,202
RTS0047057,279
RTS0047058,246
RTS0047060,138
RTS0047061,133
RTS0047062,137
RTS0047063,121
RTS0047064,195
RTS0047065,136
RTS0047066,119
RTS0047067,127
RTS0047068,102
RTS0047069,155
RTS0047070,296
RTS0047071,248
RTS0047072,273
RTS0047073,315
RTS0047074,321
RTS0047075,94
RTS0047076,135
RTS0047077,142
RTS0047078,120
RTS0047079,97
RTS0047080,131
RTS0047081,143
RTS0047082,116
RTS0047083,145
RTS0047084,127
RTS0047085,66
RTS0047086,122
RTS0047087,117
RTS0047088,86
RTS0047089,110
RTS0047091,71
RTS0047092,106
RTS0047093,92
RTS0047094,91
RTS0047095,84
RTS0047096,73
RTS0047097,70
RTS0047098,73
RTS0047099,90
RTS0047100,66
RTS0047101,116
RTS0047102,103
RTS0047103,121
RTS0047104,86
RTS0047105,172
RTS0047106,158
RTS0047107,138
RTS0047108,224
RTS0047109,138
RTS0047110,166
RTS0047111,152
RTS0047112,140
RTS0047113,391
RTS0047114,165
RTS0047115,141
RTS0047116,216
RTS0047117,182
RTS0047118,142
RTS0047119,153
RTS0047120,124
RTS0047121,124
RTS0047122,167
RTS0047123,139
RTS0047124,176
RTS0047125,2263
RTS0047126,3126
RTS0047127,3608
RTS0047128,2673
RTS0047129,2839
RTS0047130,101
RTS0047131,161
RTS0047132,152
RTS0047133,171
RTS0047134,93
RTS0047135,4229
RTS0047136,4626
RTS0047137,3894
RTS0047138,4015
RTS0047139,2900
RTS0047140,73
RTS0047141,101
RTS0047142,102
RTS0047143,110
RTS0047144,106
RTS0047145,338
RTS0047146,246
RTS0047147,263
RTS0047148,290
RTS0047149,263
RTS0047150,193
RTS0047151,141
RTS0047152,232
RTS0047153,159
RTS0047154,315
RTS0047156,100
RTS0047157,110
RTS0047158,117
RTS0047159,95
RTS0047160,110
RTS0047165,135
RTS0047166,83
RTS0047167,1506
RTS0047168,91
RTS0047169,98
RTS0047170,81
RTS0047171,105
RTS0047172,73
RTS0047173,154
RTS0047174,131
RTS0047175,84
RTS0047176,112
RTS0047177,143
RTS0047178,114
RTS0047179,112
RTS0047180,96
RTS0047181,133
RTS0047182,87
RTS0047183,120
RTS0047184,116
RTS0047185,128
RTS0047186,106
RTS0047187,96
RTS0047188,106
RTS0047189,119
RTS0047190,97
RTS0047191,118
RTS0047192,106
RTS0047193,122
RTS0047194,128
RTS0047195,158
RTS0047196,115
RTS0047197,167
RTS0047198,197
RTS0047199,208
RTS0047200,244
RTS0047201,202
RTS0047202,276
RTS0047203,154
RTS0047204,135
RTS0047205,120
RTS0047206,161
RTS0047207,158
RTS0047208,3285
RTS0047209,3563
RTS0047210,4491
RTS0047211,3858
RTS0047212,1727
RTS0047213,115
RTS0047214,128
RTS0047215,115
RTS0047216,82
RTS0047217,71
RTS0047218,2303
RTS0047219,2479
RTS0047220,652
RTS0047221,3714
RTS0047222,3418
RTS0047223,290
RTS0047225,173
RTS0047226,140
RTS0047229,88
RTS0047230,85
RTS0047231,108
RTS0047232,124
RTS0047233,66
RTS0047234,88
RTS0047235,99
RTS0047236,70
RTS0047237,87
RTS0047238,72
RTS0047239,140
RTS0047240,86
RTS0047241,100
RTS0047242,75
RTS0047243,128
RTS0047244,67
RTS0047245,92
RTS0047246,70
RTS0047247,70
RTS0047248,99
RTS0047249,152
RTS0047250,196
RTS0047252,221
RTS0047253,150
RTS0047254,177
RTS0047255,198
RTS0047256,192
RTS0047257,196
RTS0047258,192
RTS0047259,190
RTS0047260,452
RTS0047261,407
RTS0047262,315
RTS0047263,434
RTS0047264,266
RTS0047266,276
RTS0047267,647
RTS0047268,419
RTS0047269,487
RTS0047270,912
RTS0047271,1040
RTS0047272,624
RTS0047273,596
RTS0047274,279
RTS0047276,110
RTS0047277,875
RTS0047278,837
RTS0047279,897
RTS0047280,431
RTS0047281,414
RTS0047282,579
RTS0047283,460
RTS0047284,372
RTS0047290,416
RTS0047291,733
RTS0047292,442
RTS0047293,390
RTS0047294,625
RTS0047295,79
RTS0047296,138
RTS0047297,158
RTS0047298,152
RTS0047299,126
RTS0047300,72
RTS0047301,127
RTS0047302,53
RTS0047303,105
RTS0047304,88
RTS0047305,447
RTS0047306,567
RTS0047307,610
RTS0047308,382
RTS0047309,408
RTS0047310,237
RTS0047311,223
RTS0047312,209
RTS0047313,198
RTS0047314,189
RTS0047315,410
RTS0047316,404
RTS0047317,478
RTS0047318,403
RTS0047319,437
RTS0047320,150
RTS0047321,199
RTS0047322,164
RTS0047323,258
RTS0047324,218
RTS0047325,252
RTS0047326,207
RTS0047327,227
RTS0047328,168
RTS0047329,162
RTS0047331,210
RTS0047332,220
RTS0047333,219
RTS0047334,201
RTS0047335,228
RTS0047336,268
RTS0047337,124
RTS0047338,217
RTS0047339,198
RTS0047340,639
RTS0047341,558
RTS0047342,623
RTS0047343,520
RTS0047344,484
RTS0047345,273
RTS0047346,256
RTS0047348,316
RTS0047349,293
RTS0047350,292
RTS0047351,328
RTS0047352,771
RTS0047353,563
RTS0047354,565
RTS0047356,98
RTS0047357,113
RTS0047358,111
RTS0047359,162
RTS0047360,120
RTS0047361,75
RTS0047362,155
RTS0047363,177
RTS0047364,107
RTS0047365,130
RTS0047366,134
RTS0047367,101
RTS0047368,155
RTS0047369,105
RTS0047370,107
RTS0047373,131
RTS0047374,93
RTS0047375,111
RTS0047376,299
RTS0047377,294
RTS0047378,327
RTS0047379,484
RTS0047380,394
RTS0047381,88
RTS0047382,121
RTS0047383,111
RTS0047384,106
RTS0047385,87
RTS0047386,368
RTS0047387,219
RTS0047388,247
RTS0047389,279
RTS0047390,208
RTS0047391,315
RTS0047392,137
RTS0047393,363
RTS0047394,114
RTS0047395,73
RTS0047396,492
RTS0047397,186
RTS0047398,104
RTS0047399,123
RTS0047400,89
RTS0047401,132
RTS0047402,290
RTS0047403,151
RTS0047404,248
RTS0047405,278
RTS0047406,101
RTS0047407,119
RTS0047408,160
RTS0047409,376
RTS0047410,318
RTS0047411,259
RTS0047412,222
RTS0047413,147
RTS0047414,231
RTS0047415,211
RTS0047417,134
RTS0047418,193
RTS0047419,151
RTS0047420,217
RTS0047421,119
RTS0047422,119
RTS0047423,112
RTS0047424,93
RTS0047425,85
RTS0047426,193
RTS0047427,203
RTS0047428,212
RTS0047429,156
RTS0047430,260
RTS0047431,91
RTS0047432,299
RTS0047433,261
RTS0047434,236
RTS0047435,378
RTS0047436,110
RTS0047437,64
RTS0047438,101
RTS0047439,103
RTS0047440,66
RTS0047441,243
RTS0047442,191
RTS0047445,245
RTS0047446,240
RTS0047447,112
RTS0047448,98
RTS0047449,93
RTS0047450,111
RTS0047451,93
RTS0047452,99
RTS0047453,73
RTS0047454,116
RTS0047455,106
RTS0047456,85
RTS0047457,117
RTS0047458,95
RTS0047459,126
RTS0047460,105
RTS0047461,101
RTS0047462,175
RTS0047463,114
RTS0047464,173
RTS0047465,104
RTS0047466,131
RTS0047467,121
RTS0047468,131
RTS0047469,104
RTS0047471,109
RTS0047472,104
RTS0047473,112
RTS0047474,83
RTS0047475,56
RTS0047476,112
RTS0047477,322
RTS0047479,303
RTS0047480,297
RTS0047481,380
RTS0047482,103
RTS0047483,123
RTS0047484,93
RTS0047485,95
RTS0047486,110
RTS0047487,98
RTS0047488,129
RTS0047489,116
RTS0047490,84
RTS0047491,102
RTS0047492,191
RTS0047493,192
RTS0047494,229
RTS0047495,154
RTS0047496,123
RTS0047497,159
RTS0047498,114
RTS0047499,131
RTS0047500,166
RTS0047501,103
RTS0047502,98
RTS0047503,117
RTS0047504,314
RTS0047505,257
RTS0047506,315
RTS0047507,199
RTS0047508,148
RTS0047509,168
RTS0047510,130
RTS0047511,118
RTS0047512,278
RTS0047513,119
RTS0047514,88
RTS0047515,329
RTS0047516,369
RTS0047517,400
RTS0047518,305
RTS0047520,337
RTS0047521,423
RTS0047522,110
RTS0047523,155
RTS0047524,115
RTS0047525,101
RTS0047526,104
RTS0047527,112
RTS0047528,135
RTS0047529,190
RTS0047530,147
RTS0047531,188
RTS0047532,104
RTS0047533,72
RTS0047534,90
RTS0047535,115
RTS0047536,122
RTS0047537,158
RTS0047538,519
RTS0047540,547
RTS0047541,552
RTS0047543,134
RTS0047544,136
RTS0047545,166
RTS0047546,127
RTS0047547,101
RTS0047548,343
RTS0047549,192
RTS0047550,191
RTS0047551,260
RTS0047552,138
RTS0047553,98
RTS0047558,132
RTS0047559,138
RTS0047560,100
RTS0047561,114
RTS0047562,118
RTS0047563,138
RTS0047564,142
RTS0047565,117
RTS0047566,128
RTS0047567,101
RTS0047568,123
RTS0047569,100
RTS0047570,121
RTS0047571,88
RTS0047572,116
RTS0047573,82
RTS0047574,115
RTS0047575,135
RTS0047576,110
RTS0047577,125
RTS0047578,90
RTS0047579,99
RTS0047580,96
RTS0047581,116
RTS0047582,111
RTS0047583,70
RTS0047584,77
RTS0047585,95
RTS0047586,73
RTS0047587,89
RTS0047588,127
RTS0047590,110
RTS0047591,103
RTS0047592,107
RTS0047593,76
RTS0047594,155
RTS0047595,94
RTS0047596,129
RTS0047597,135
RTS0047598,176
RTS0047599,139
RTS0047600,175
RTS0047601,483
RTS0047602,220
RTS0047603,124
RTS0047604,133
RTS0047606,95
RTS0047613,127
RTS0047614,133
RTS0047615,97
RTS0047616,174
RTS0047617,208
RTS0047618,87
RTS0047619,70
RTS0047620,72
RTS0047621,72
RTS0047622,75
RTS0047624,106
RTS0047625,75
RTS0047626,111
RTS0047627,96
RTS0047628,111
RTS0047629,69
RTS0047630,46
RTS0047631,54
RTS0047632,125
RTS0047633,58
RTS0047634,69
RTS0047635,80
RTS0047636,98
RTS0047637,90
RTS0047638,82
RTS0047639,98
RTS0047640,79
RTS0047641,89
RTS0047642,88
RTS0047643,63
RTS0047644,89
RTS0047645,82
RTS0047646,115
RTS0047647,82
RTS0047648,144
RTS0047649,85
RTS0047650,73
RTS0047651,95
RTS0047652,100
RTS0047653,86
RTS0047654,91
RTS0047656,110
RTS0047657,111
RTS0047658,79
RTS0047659,66
RTS0047660,93
RTS0047661,101
RTS0047662,109
RTS0047663,63
RTS0047664,101
RTS0047665,91
RTS0047666,65
RTS0047667,84
RTS0047668,71
RTS0047669,96
RTS0047670,122
RTS0047672,109
RTS0047673,103
RTS0047674,124
RTS0047675,89
RTS0047676,90
RTS0047677,101
RTS0047678,84
RTS0047679,95
RTS0047680,107
RTS0047681,81
RTS0047682,106
RTS0047684,120
RTS0047685,69
RTS0047686,101
RTS0047687,93
RTS0047688,87
RTS0047689,115
RTS0047691,77
RTS0047692,97
RTS0047693,123
RTS0047694,114
RTS0047695,96
RTS0047696,81
RTS0047697,76
RTS0047698,102
RTS0047699,100
RTS0047700,78
RTS0047701,128
RTS0047702,115
RTS0047703,133
RTS0047704,71
RTS0047705,114
RTS0047706,111
RTS0047707,153
RTS0047708,441
RTS0047709,410
RTS0047710,108
RTS0047711,83
RTS0047712,110
RTS0047713,268
RTS0047714,335
RTS0047715,262
RTS0047716,363
RTS0047717,362
RTS0047718,122
RTS0047720,88
RTS0047721,93
RTS0047722,106
RTS0047723,112
RTS0047724,179
RTS0047725,157
RTS0047726,154
RTS0047727,150
RTS0047728,161
RTS0047729,104
RTS0047730,126
RTS0047731,70
RTS0047732,101
RTS0047733,111
RTS0047734,96
RTS0047735,88
RTS0047736,178
RTS0047737,114
RTS0047738,98
RTS0047739,107
RTS0047740,137
RTS0047741,144
RTS0047742,90
RTS0047743,89
RTS0047744,156
RTS0047745,161
RTS0047746,124
RTS0047747,137
RTS0047748,108
RTS0047749,260
RTS0047750,152
RTS0047752,118
RTS0047753,196
RTS0047754,431
RTS0047755,477
RTS0047756,296
RTS0047757,248
RTS0047758,308
RTS0047759,94
RTS0047760,98
RTS0047761,93
RTS0047762,122
RTS0047763,124
RTS0047764,121
RTS0047765,128
RTS0047766,170
RTS0047767,112
RTS0047768,115
RTS0047769,110
RTS0047770,103
RTS0047771,98
RTS0047772,90
RTS0047773,122
RTS0047774,135
RTS0047775,106
RTS0047776,135
RTS0047777,106
RTS0047778,93
RTS0047779,114
RTS0047780,131
RTS0047781,169
RTS0047782,153
RTS0047783,109
RTS0047784,99
RTS0047785,87
RTS0047786,486
RTS0047787,199
RTS0047788,100
RTS0047789,124
RTS0047790,102
RTS0047791,167
RTS0047792,153
RTS0047793,157
RTS0047794,79
RTS0047795,80
RTS0047796,129
RTS0047797,122
RTS0047798,120
RTS0047799,125
RTS0047800,74
RTS0047801,208
RTS0047802,219
RTS0047803,130
RTS0047804,89
RTS0047805,178
RTS0047806,293
RTS0047807,247
RTS0047808,249
RTS0047809,109
RTS0047810,172
RTS0047811,138
RTS0047812,94
RTS0047813,100
RTS0047814,123
RTS0047816,201
RTS0047817,107
RTS0047818,83
RTS0047819,110
RTS0047820,78
RTS0047821,376
RTS0047822,85
RTS0047823,121
RTS0047824,101
RTS0047825,178
RTS0047826,117
RTS0047827,2348
RTS0047828,113
RTS0047829,127
RTS0047830,83
RTS0047831,101
RTS0047832,106
RTS0047833,101
RTS0047834,90
RTS0047835,185
RTS0047836,163
RTS0047837,184
RTS0047838,749
RTS0047839,424
RTS0047840,135
RTS0047841,100
RTS0047842,112
RTS0047843,105
RTS0047844,82
RTS0047845,115
RTS0047846,97
RTS0047847,138
RTS0047848,72
RTS0047849,149
RTS0047850,109
RTS0047851,96
RTS0047852,115
RTS0047853,860
RTS0047854,136
RTS0047855,115
RTS0047856,112
RTS0047857,103
RTS0047858,85
RTS0047859,81
RTS0047860,105
RTS0047861,82
RTS0047862,120
RTS0047863,80
RTS0047864,105
RTS0047865,127
RTS0047866,144
RTS0047867,93
RTS0047868,115
RTS0047869,136
RTS0047870,286
RTS0047871,128
RTS0047872,133
RTS0047873,117
RTS0047874,86
RTS0047875,131
RTS0047876,138
RTS0047877,88
RTS0047878,182
RTS0047879,377
RTS0047880,126
RTS0047881,240
RTS0047882,112
RTS0047883,154
RTS0047884,174
RTS0047885,130
RTS0047886,76
RTS0047890,438
RTS0047891,412
RTS0047892,201
RTS0047893,101
RTS0047894,110
RTS0047895,177
RTS0047896,163
RTS0047897,137
RTS0047898,131
RTS0047899,7191
RTS0047900,11894
RTS0047901,14158
RTS0047902,14113
RTS0047903,200
RTS0047904,163
RTS0047905,191
RTS0047906,185
RTS0047907,1148
RTS0047908,983
RTS0047909,1235
RTS0047910,109
RTS0047912,124
RTS0047913,156
RTS0047914,148
RTS0047915,70
RTS0047916,108
RTS0047917,90
RTS0047919,84
RTS0047920,575
RTS0047921,956
RTS0047924,12108
RTS0047925,89
RTS0047926,105
RTS0047927,106
RTS0047928,155
RTS0047929,74
RTS0047930,100
RTS0047931,100
RTS0047932,143
RTS0047933,130
RTS0047934,105
RTS0047935,181
RTS0047936,123
RTS0047937,129
RTS0047938,141
RTS0047939,160
RTS0047940,301
RTS0047941,133
RTS0047942,102
RTS0047943,74
RTS0047944,161
RTS0047945,135
RTS0047946,150
RTS0047947,93
RTS0047948,76
RTS0047949,88
RTS0047950,77
RTS0047951,118
RTS0047952,121
RTS0047953,162
RTS0047954,102
RTS0047956,127
RTS0047957,109
RTS0047958,136
RTS0047959,115
RTS0047960,85
RTS0047961,78
RTS0047963,89
RTS0047964,101
RTS0047965,121
RTS0047966,66
RTS0047967,110
RTS0047968,660
RTS0047969,175
RTS0047970,85
RTS0047972,103
RTS0047973,2023
RTS0047974,154
RTS0047975,112
RTS0047976,100
RTS0047977,96
RTS0047978,98
RTS0047979,125
RTS0047980,77
RTS0047981,251
RTS0047982,102
RTS0047985,1519
RTS0047986,171
RTS0047987,98
RTS0047988,364
RTS0047990,113
RTS0047991,230
RTS0047992,1302
RTS0047993,109
RTS0047994,97
RTS0047995,112
RTS0047996,125
RTS0047997,2128
RTS0047998,2986
RTS0047999,115
RTS0048000,120
RTS0048001,96
RTS0048003,172
RTS0048005,113
RTS0048006,117
RTS0048008,84
RTS0048009,120
RTS0048012,112
RTS0048013,90
RTS0048014,109
RTS0048015,5259
RTS0048016,9466
RTS0048017,128
RTS0048018,339
RTS0048019,448
RTS0048020,116
RTS0048021,77
RTS0048022,117
RTS0048023,96
RTS0048024,105
RTS0048026,139
RTS0048027,227
RTS0048028,102
RTS0048029,78
RTS0048030,92
RTS0048031,98
RTS0048032,114
RTS0048033,94
RTS0048034,108
RTS0048035,84
RTS0048036,110
RTS0048037,140
RTS0048038,203
RTS0048040,225
RTS0048041,129
RTS0048042,114
RTS0048043,80
RTS0048044,84
RTS0048045,107
RTS0048046,133
RTS0048047,126
RTS0048048,119
RTS0048049,94
RTS0048050,75
RTS0048051,503
RTS0048052,207
RTS0048053,134
RTS0048054,170
RTS0048055,121
RTS0048056,145
RTS0048057,70
RTS0048058,68
RTS0048059,367
RTS0048060,366
RTS0048061,186
RTS0048062,223
RTS0048063,99
RTS0048064,275
RTS0048065,249
RTS0048066,309
RTS0048067,99
RTS0048068,136
RTS0048069,83
RTS0048070,75
RTS0048071,176
RTS0048072,97
RTS0048073,113
RTS0048074,66
RTS0048076,129
RTS0048077,442
RTS0048078,166
RTS0048079,296
RTS0048080,110
RTS0048081,172
RTS0048082,96
RTS0048084,98
RTS0048085,143
RTS0048086,93
RTS0048087,129
RTS0048088,87
RTS0048089,141
RTS0048090,179
RTS0048091,144
RTS0048092,110
RTS0048093,886
RTS0048094,85
RTS0048096,105
RTS0048097,112
RTS0048098,6099
RTS0048099,8336
RTS0048100,10569
RTS0048101,7436
RTS0048102,7384
RTS0048104,124
RTS0048105,126
RTS0048106,96
RTS0048107,110
RTS0048108,141
RTS0048109,97
RTS0048110,108
RTS0048111,71
RTS0048112,91
RTS0048113,89
RTS0048114,81
RTS0048115,98
RTS0048116,122
RTS0048117,89
RTS0048118,118
RTS0048120,113
RTS0048126,87
RTS0048127,141
RTS0048129,149
RTS0048130,90
RTS0048131,309
RTS0048132,423
RTS0048133,109
RTS0048134,403
RTS0048135,545
RTS0048136,93
RTS0048138,132
RTS0048139,148
RTS0048140,104
RTS0048141,114
RTS0048142,107
RTS0048144,120
RTS0048145,135
RTS0048146,16436
RTS0048147,14514
RTS0048148,23631
RTS0048149,30196
RTS0048150,28908
RTS0048151,107
RTS0048152,86
RTS0048153,124
RTS0048154,117
RTS0048155,101
RTS0048156,248
RTS0048158,244
RTS0048159,114
RTS0048160,2280
RTS0048161,3466
RTS0048162,281
RTS0048163,273
RTS0048164,1099
RTS0048165,391
RTS0048166,179
RTS0048167,254
RTS0048168,151
RTS0048169,190
RTS0048170,151
RTS0048171,156
RTS0048172,153
RTS0048173,84
RTS0048175,116
RTS0048176,91
RTS0048177,100
RTS0048178,125
RTS0048179,104
RTS0048180,117
RTS0048181,304
RTS0048182,248
RTS0048183,310
RTS0048184,323
RTS0048185,341
RTS0048186,132
RTS0048188,166
RTS0048189,229
RTS0048190,105
RTS0048191,126
RTS0048192,220
RTS0048193,126
RTS0048194,178
RTS0048195,149
RTS0048196,185
RTS0048197,194
RTS0048198,221
RTS0048200,177
RTS0048201,136
RTS0048202,126
RTS0048203,154
RTS0048204,139
RTS0048205,156
RTS0048207,338
RTS0048208,472
RTS0048209,365
RTS0048210,333
RTS0048211,465
RTS0048212,116
RTS0048213,140
RTS0048214,88
RTS0048215,172
RTS0048216,156
RTS0048217,134
RTS0048218,159
RTS0048219,153
RTS0048220,145
RTS0048221,149
RTS0048222,122
RTS0048223,123
RTS0048224,139
RTS0048225,129
RTS0048226,147
RTS0048227,361
RTS0048228,98
RTS0048229,99
RTS0048230,189
RTS0048231,216
RTS0048232,117
RTS0048233,118
RTS0048234,111
RTS0048235,158
RTS0048236,118
RTS0048237,127
RTS0048238,148
RTS0048239,145
RTS0048240,140
RTS0048241,180
RTS0048242,263
RTS0048243,254
RTS0048244,223
RTS0048245,139
RTS0048246,197
RTS0049343,162
RTS0049344,136
RTS0049345,94
RTS0049346,65
RTS0049347,106
RTS0049348,109
RTS0049349,117
RTS0049350,124
RTS0049351,154
RTS0049352,165
RTS0049353,195
RTS0049354,125
RTS0049355,128
RTS0049356,121
RTS0049357,118
RTS0049358,64
RTS0049359,68
RTS0049360,174
RTS0049361,112
RTS0049362,91
RTS0049363,150
RTS0049364,162
RTS0049365,107
RTS0049366,590
RTS0049367,873
RTS0049368,159
RTS0049369,76
RTS0049370,102
RTS0049371,166
RTS0049372,121
RTS0049373,273
RTS0049374,265
RTS0049375,204
RTS0049376,243
RTS0049377,194
RTS0049378,206
RTS0049379,181
RTS0049380,149
RTS0049381,131
RTS0049382,154
RTS0049383,114
RTS0049384,73
RTS0049385,89
RTS0049386,145
RTS0049387,116
RTS0049388,90
RTS0049389,114
RTS0049390,1171
RTS0049391,1084
RTS0049392,1093
RTS0049393,1166
RTS0049394,638
RTS0049395,376
RTS0049396,4515
RTS0049397,4944
RTS0049398,5762
RTS0049399,2871
RTS0049400,120
RTS0049401,132
RTS0049402,99
RTS0049403,82
RTS0049404,98
RTS0049405,74
RTS0049406,78
RTS0049407,115
RTS0049408,87
RTS0049409,115
RTS0049410,100
RTS0049411,113
RTS0049412,92
RTS0049413,65
RTS0049414,129
RTS0049415,118
RTS0049416,108
RTS0049417,95
RTS0049418,97
RTS0049419,91
RTS0049420,65
RTS0049421,122
RTS0049422,72
RTS0049423,88
RTS0049424,314
RTS0049425,106
RTS0049426,170
RTS0049427,153
RTS0049428,83
RTS0049429,325
RTS0049430,203
RTS0049431,207
RTS0049432,132
RTS0049433,107
RTS0049434,113
RTS0049435,83
RTS0049436,82
RTS0049437,228
RTS0049438,123
RTS0049439,304
RTS0049440,251
RTS0049441,333
RTS0049442,363
RTS0049443,266
RTS0049444,377
RTS0049445,75
RTS0049446,111
RTS0049447,145
RTS0049448,99
RTS0049449,130
RTS0049450,110
RTS0049451,125
RTS0049452,88
RTS0049453,156
RTS0049454,82
RTS0049455,96
RTS0049456,112
RTS0049457,176
RTS0049458,145
RTS0049459,258
RTS0049460,308
RTS0049461,384
RTS0049462,452
RTS0049463,135
RTS0049464,90
RTS0049465,97
RTS0049466,86
RTS0049467,96
RTS0049468,114
RTS0049469,104
RTS0049470,107
RTS0049471,180
RTS0049472,147
RTS0049473,1003
RTS0049474,90
RTS0049475,106
RTS0049476,110
RTS0049477,103
RTS0049478,113
RTS0049479,14839
RTS0049480,1530
RTS0049481,41
RTS0049482,74
RTS0049483,87
RTS0049484,106
RTS0049485,146
RTS0997079,82
RTS0997080,116
RTS0997081,87
RTS0997082,98
RTS0997083,90
RTS0997084,107
RTS0997085,74
RTS0997086,114
RTS0997087,64
RTS0997088,57306
RTS0997089,11681
RTS0997090,375
RTS0997091,254
RTS0997092,81
RTS0997093,77
RTS0997094,26
RTS0997095,57
RTS0997096,71
RTS0997097,34
RTS0997098,95
RTS0997099,74
RTS0997100,80
RTS0997101,74
RTS0997102,64
RTS0997103,55
RTS0997104,88
RTS0997105,56
RTS0997106,92
RTS0997107,73
RTS0997108,90
RTS0997109,41
RTS0997110,64
RTS0997111,71
RTS0997112,72
RTS0997113,53
RTS0997114,74
RTS0997115,56
RTS0997116,69
RTS0997117,70
RTS0997118,66
RTS0997119,70
RTS0997120,42
RTS0997121,216
RTS0997122,366
RTS0997123,320
RTS0997124,196
RTS0997125,699
RTS0997126,924
RTS0997127,822
RTS0997128,764
RTS0997129,999
RTS0997130,243
</Code_Summary>
