# Supplementary material for: Spatial meta-transcriptomics reveal associations of intratumor bacteria burden with lung cancer cells showing a distinct oncogenic signature
Source: J Immunother Cancer. 2022 Jul 6;10(7):e004698. doi: 10.1136/jitc-2022-004698 (PMC9260850; doi:10.1136/jitc-2022-004698)
Supplement: Supplementary data [file jitc-2022-004698supp009.zip › DSP-1001660004186-C-C07.dcc]

<Header>
FileVersion,0.02
SoftwareVersion,"GeoMx_NGS_Pipeline_ 2.0.0"
Date,2020-6-15
</Header>

<Scan_Attributes>
ID,DSP-1001660004186-C-C07
Plate_ID,1001660004186
Well,C07
</Scan_Attributes>

<NGS_Processing_Attributes>
SeqSetId,
tamperedIni,No
Raw,1276966
Trimmed,1270795
Stitched,1263392
Aligned,1240780
umiQ30,0.9918
rtsQ30,0.9914
</NGS_Processing_Attributes>


<Code_Summary>
RTS0039454,20
RTS0039455,51
RTS0039456,41
RTS0039457,56
RTS0039458,14
RTS0039459,51
RTS0039460,21
RTS0039461,48
RTS0039462,25
RTS0039463,38
RTS0039464,28
RTS0039465,30
RTS0039466,21
RTS0039467,34
RTS0039468,18
RTS0039469,16
RTS0039470,18
RTS0039471,20
RTS0039472,42
RTS0039473,23
RTS0039474,23
RTS0039475,25
RTS0039476,45
RTS0039477,30
RTS0039478,24
RTS0039479,29
RTS0039480,15
RTS0039481,14
RTS0039482,18
RTS0039483,32
RTS0039484,25
RTS0039485,27
RTS0039486,28
RTS0039487,34
RTS0039488,26
RTS0039489,22
RTS0039490,24
RTS0039491,23
RTS0039492,21
RTS0039493,23
RTS0039494,65
RTS0039495,71
RTS0039496,89
RTS0039497,27
RTS0039498,35
RTS0039499,211
RTS0039500,57
RTS0039501,24
RTS0039502,285
RTS0039503,28
RTS0039504,21
RTS0039505,46
RTS0039506,23
RTS0039507,49
RTS0039508,22
RTS0039509,22
RTS0039510,21
RTS0039511,26
RTS0039512,14
RTS0039513,21
RTS0039514,28
RTS0039515,22
RTS0039516,28
RTS0039517,18
RTS0039518,45
RTS0039519,29
RTS0039520,16
RTS0039521,18
RTS0039522,17
RTS0039523,15
RTS0039524,35
RTS0039525,14
RTS0039526,27
RTS0039527,16
RTS0039528,31
RTS0039529,31
RTS0039530,23
RTS0039531,19
RTS0039532,21
RTS0039533,20
RTS0039534,6
RTS0039535,21
RTS0039536,18
RTS0039537,22
RTS0039538,19
RTS0039539,25
RTS0039540,21
RTS0039541,45
RTS0039542,49
RTS0039543,62
RTS0039544,29
RTS0039545,18
RTS0039546,17
RTS0039547,24
RTS0039548,21
RTS0039549,24
RTS0039550,31
RTS0039551,33
RTS0039552,17
RTS0039553,24
RTS0039554,22
RTS0039555,42
RTS0039556,28
RTS0039557,16
RTS0039558,25
RTS0039559,15
RTS0039560,16
RTS0039561,21
RTS0039562,18
RTS0039563,26
RTS0039564,42
RTS0039565,42
RTS0039566,24
RTS0039567,26
RTS0039568,25
RTS0039569,13
RTS0039570,26
RTS0039571,35
RTS0039572,14
RTS0039573,30
RTS0039574,32
RTS0039575,18
RTS0039576,14
RTS0039577,21
RTS0039578,22
RTS0039579,14
RTS0039580,33
RTS0039581,11
RTS0039582,27
RTS0039583,42
RTS0039584,17
RTS0039585,27
RTS0039586,18
RTS0039587,24
RTS0039588,31
RTS0039589,36
RTS0039590,25
RTS0039591,32
RTS0039592,19
RTS0039593,28
RTS0039594,17
RTS0039595,17
RTS0039596,26
RTS0039597,42
RTS0039598,20
RTS0039599,17
RTS0039600,38
RTS0039601,10
RTS0039602,11
RTS0039603,16
RTS0039604,31
RTS0039605,45
RTS0039606,7
RTS0039607,27
RTS0039608,16
RTS0039609,21
RTS0039610,23
RTS0039611,26
RTS0039612,17
RTS0039613,14
RTS0039614,16
RTS0039615,17
RTS0039616,15
RTS0039617,15
RTS0039619,24
RTS0039620,23
RTS0039621,22
RTS0039622,32
RTS0039623,32
RTS0039624,11
RTS0039625,18
RTS0039626,13
RTS0039627,16
RTS0039628,22
RTS0039629,25
RTS0039630,19
RTS0039631,15
RTS0039632,16
RTS0039633,20
RTS0039634,20
RTS0039635,23
RTS0039636,27
RTS0039637,22
RTS0039638,17
RTS0039639,19
RTS0039640,21
RTS0039641,25
RTS0039642,14
RTS0039643,23
RTS0039644,23
RTS0039645,13
RTS0039646,21
RTS0039647,29
RTS0039648,15
RTS0039649,32
RTS0039650,17
RTS0039651,48
RTS0039652,30
RTS0039653,24
RTS0039654,30
RTS0039655,16
RTS0039656,23
RTS0039657,18
RTS0039658,15
RTS0039659,21
RTS0039660,33
RTS0039661,45
RTS0039662,33
RTS0039663,24
RTS0039664,17
RTS0039665,15
RTS0039666,21
RTS0039667,16
RTS0039668,18
RTS0039669,43
RTS0039670,24
RTS0039671,25
RTS0039672,36
RTS0039673,20
RTS0039674,39
RTS0039675,22
RTS0039676,31
RTS0039677,19
RTS0039678,21
RTS0039679,29
RTS0039680,13
RTS0039681,31
RTS0039682,13
RTS0039683,22
RTS0039684,30
RTS0039685,22
RTS0039686,23
RTS0039687,134
RTS0039688,43
RTS0039689,17
RTS0039690,20
RTS0039691,17
RTS0039692,21
RTS0039693,17
RTS0039694,20
RTS0039695,25
RTS0039696,20
RTS0039697,41
RTS0039698,32
RTS0039699,34
RTS0039700,29
RTS0039701,28
RTS0039702,18
RTS0039703,33
RTS0039704,22
RTS0039705,22
RTS0039706,27
RTS0039707,23
RTS0039708,25
RTS0039709,22
RTS0039710,29
RTS0039711,12
RTS0039712,71
RTS0039713,32
RTS0039714,38
RTS0039715,22
RTS0039716,13
RTS0039717,13
RTS0039718,23
RTS0039719,21
RTS0039720,32
RTS0039721,24
RTS0039722,23
RTS0039723,61
RTS0039724,29
RTS0039725,24
RTS0039726,39
RTS0039727,16
RTS0039728,15
RTS0039729,23
RTS0039730,21
RTS0039731,24
RTS0039732,31
RTS0039733,27
RTS0039734,34
RTS0039735,26
RTS0039736,28
RTS0039737,19
RTS0039738,24
RTS0039739,31
RTS0039740,24
RTS0039741,33
RTS0039742,45
RTS0039743,20
RTS0039744,22
RTS0039745,24
RTS0039746,13
RTS0039747,28
RTS0039749,20
RTS0039750,22
RTS0039751,19
RTS0039752,18
RTS0039753,23
RTS0039754,15
RTS0039755,30
RTS0039756,17
RTS0039757,18
RTS0039758,36
RTS0039759,18
RTS0039760,14
RTS0039761,18
RTS0039762,23
RTS0039763,23
RTS0039764,6
RTS0039765,7
RTS0039766,19
RTS0039767,44
RTS0039768,20
RTS0039769,22
RTS0039770,56
RTS0039771,16
RTS0039772,20
RTS0039773,17
RTS0039774,14
RTS0039775,24
RTS0039776,38
RTS0039777,21
RTS0039778,12
RTS0039779,14
RTS0039780,12
RTS0039781,25
RTS0039782,21
RTS0039783,20
RTS0039784,19
RTS0039785,84
RTS0039786,18
RTS0039787,20
RTS0039788,38
RTS0039789,17
RTS0039790,20
RTS0039791,24
RTS0039792,26
RTS0039793,17
RTS0039794,22
RTS0039795,11
RTS0039796,18
RTS0039797,31
RTS0039798,26
RTS0039799,22
RTS0039800,17
RTS0039801,43
RTS0039802,12
RTS0039803,20
RTS0039804,27
RTS0039805,16
RTS0039806,16
RTS0039807,24
RTS0039808,33
RTS0039809,20
RTS0039810,20
RTS0039811,14
RTS0039812,23
RTS0039813,18
RTS0039814,28
RTS0039815,28
RTS0039816,20
RTS0039817,23
RTS0039818,13
RTS0039819,22
RTS0039820,42
RTS0039821,41
RTS0039822,21
RTS0039823,19
RTS0039824,19
RTS0039825,17
RTS0039826,15
RTS0039827,43
RTS0039828,12
RTS0039829,20
RTS0039830,22
RTS0039831,17
RTS0039832,29
RTS0039833,22
RTS0039834,11
RTS0039835,23
RTS0039836,32
RTS0039838,18
RTS0039839,18
RTS0039840,19
RTS0039841,26
RTS0039842,29
RTS0039843,12
RTS0039844,34
RTS0039845,27
RTS0039846,25
RTS0039847,27
RTS0039848,12
RTS0039849,17
RTS0039850,15
RTS0039851,13
RTS0039852,34
RTS0039853,26
RTS0039854,39
RTS0039855,30
RTS0039856,20
RTS0039857,22
RTS0039858,10
RTS0039859,59
RTS0039860,23
RTS0039861,24
RTS0039862,17
RTS0039863,14
RTS0039864,20
RTS0039865,14
RTS0039866,15
RTS0039867,24
RTS0039868,16
RTS0039869,22
RTS0039870,27
RTS0039871,23
RTS0039872,12
RTS0039873,27
RTS0039874,10
RTS0039875,27
RTS0039876,18
RTS0039877,31
RTS0039878,25
RTS0039879,30
RTS0039880,21
RTS0039881,14
RTS0039882,13
RTS0039883,13
RTS0039884,22
RTS0039885,30
RTS0039886,61
RTS0039887,19
RTS0039888,26
RTS0039890,23
RTS0039891,14
RTS0039892,33
RTS0039893,17
RTS0039894,24
RTS0039895,19
RTS0039896,41
RTS0039897,18
RTS0039898,55
RTS0039899,16
RTS0039900,110
RTS0039901,45
RTS0039902,40
RTS0039903,27
RTS0039904,36
RTS0039905,21
RTS0039906,34
RTS0039907,22
RTS0039908,27
RTS0039909,27
RTS0039910,21
RTS0039911,12
RTS0039912,25
RTS0039913,24
RTS0039914,24
RTS0039915,19
RTS0039916,18
RTS0039917,23
RTS0039918,28
RTS0039919,16
RTS0039920,18
RTS0039921,23
RTS0039922,15
RTS0039923,19
RTS0039924,19
RTS0039925,20
RTS0039926,16
RTS0039927,15
RTS0039928,23
RTS0039929,29
RTS0039930,66
RTS0039931,16
RTS0039932,36
RTS0039933,26
RTS0039934,13
RTS0039935,24
RTS0039936,10
RTS0039937,26
RTS0039938,30
RTS0039939,16
RTS0039940,16
RTS0039941,20
RTS0039942,17
RTS0039943,14
RTS0039944,19
RTS0039945,32
RTS0039946,20
RTS0039947,23
RTS0039948,26
RTS0039949,27
RTS0039950,20
RTS0039951,13
RTS0039952,21
RTS0039953,17
RTS0039954,16
RTS0039955,20
RTS0039956,54
RTS0039957,25
RTS0039958,29
RTS0039959,51
RTS0039960,21
RTS0039961,18
RTS0039962,21
RTS0039963,18
RTS0039964,27
RTS0039965,22
RTS0039966,20
RTS0039967,18
RTS0039968,27
RTS0039969,32
RTS0039970,25
RTS0039971,29
RTS0039972,11
RTS0039973,16
RTS0039974,27
RTS0039975,41
RTS0039976,28
RTS0039977,17
RTS0039978,17
RTS0039979,18
RTS0039980,18
RTS0039981,17
RTS0039982,24
RTS0039983,29
RTS0039984,25
RTS0039985,22
RTS0039986,41
RTS0039987,27
RTS0039988,38
RTS0039989,17
RTS0039990,19
RTS0039991,11
RTS0039992,26
RTS0039993,18
RTS0039994,17
RTS0039995,34
RTS0039996,32
RTS0039997,21
RTS0039998,24
RTS0039999,23
RTS0040000,29
RTS0040001,18
RTS0040002,17
RTS0040003,12
RTS0040004,18
RTS0040005,30
RTS0040006,37
RTS0040007,28
RTS0040008,16
RTS0040009,26
RTS0040010,10
RTS0040011,28
RTS0040012,15
RTS0040013,14
RTS0040014,23
RTS0040015,16
RTS0040016,16
RTS0040017,12
RTS0040018,17
RTS0040019,24
RTS0040020,26
RTS0040021,45
RTS0040022,38
RTS0040023,32
RTS0040024,25
RTS0040025,19
RTS0040026,18
RTS0040027,24
RTS0040028,34
RTS0040029,19
RTS0040030,19
RTS0040031,21
RTS0040032,23
RTS0040033,15
RTS0040034,24
RTS0040035,12
RTS0040036,23
RTS0040037,18
RTS0040038,31
RTS0040039,20
RTS0040040,26
RTS0040041,15
RTS0040042,34
RTS0040043,32
RTS0040044,16
RTS0040045,19
RTS0040046,49
RTS0040047,39
RTS0040048,72
RTS0040049,28
RTS0040050,33
RTS0040051,36
RTS0040052,26
RTS0040053,26
RTS0040054,26
RTS0040055,21
RTS0040056,24
RTS0040057,15
RTS0040058,10
RTS0040059,17
RTS0040060,20
RTS0040061,34
RTS0040062,59
RTS0040063,48
RTS0040064,32
RTS0040065,35
RTS0040066,52
RTS0040067,20
RTS0040068,24
RTS0040069,33
RTS0040070,33
RTS0040071,23
RTS0040072,51
RTS0040073,38
RTS0040074,32
RTS0040075,20
RTS0040076,23
RTS0040077,31
RTS0040078,29
RTS0040079,24
RTS0040080,21
RTS0040081,40
RTS0040082,26
RTS0040083,21
RTS0040084,17
RTS0040085,20
RTS0040086,15
RTS0040087,13
RTS0040088,19
RTS0040089,15
RTS0040090,32
RTS0040091,23
RTS0040092,36
RTS0040093,26
RTS0040094,17
RTS0040095,25
RTS0040096,25
RTS0040097,19
RTS0040098,20
RTS0040099,26
RTS0040100,30
RTS0040101,21
RTS0040102,11
RTS0040103,21
RTS0040104,45
RTS0040105,14
RTS0040106,42
RTS0040107,22
RTS0040108,22
RTS0040109,17
RTS0040110,24
RTS0040111,22
RTS0040112,43
RTS0040113,19
RTS0040114,17
RTS0040115,85
RTS0040116,12
RTS0040117,17
RTS0040118,13
RTS0040119,19
RTS0040120,34
RTS0040121,25
RTS0040122,35
RTS0040123,21
RTS0040124,20
RTS0040125,17
RTS0040126,11
RTS0040127,32
RTS0040128,21
RTS0040129,14
RTS0040130,24
RTS0040131,39
RTS0040132,19
RTS0040133,20
RTS0040134,36
RTS0040135,26
RTS0040136,17
RTS0040137,14
RTS0040138,14
RTS0040139,15
RTS0040140,24
RTS0040141,21
RTS0040142,30
RTS0040143,12
RTS0040144,21
RTS0040145,30
RTS0040146,20
RTS0040147,11
RTS0040148,17
RTS0040149,14
RTS0040150,14
RTS0040151,24
RTS0040152,17
RTS0040153,17
RTS0040154,23
RTS0040155,22
RTS0040156,21
RTS0040157,30
RTS0040158,16
RTS0040159,23
RTS0040160,44
RTS0040161,27
RTS0040162,23
RTS0040163,16
RTS0040164,11
RTS0040165,21
RTS0040166,9
RTS0040167,23
RTS0040168,17
RTS0040169,14
RTS0040170,24
RTS0040171,11
RTS0040172,26
RTS0040173,13
RTS0040174,9
RTS0040175,22
RTS0040176,20
RTS0040177,15
RTS0040178,29
RTS0040179,13
RTS0040180,29
RTS0040181,46
RTS0040182,26
RTS0040183,18
RTS0040184,25
RTS0040185,13
RTS0040186,24
RTS0040187,19
RTS0040188,7
RTS0040189,29
RTS0040190,12
RTS0040191,18
RTS0040192,11
RTS0040193,12
RTS0040194,32
RTS0040195,30
RTS0040196,19
RTS0040197,14
RTS0040198,23
RTS0040199,30
RTS0040200,16
RTS0040201,28
RTS0040202,29
RTS0040203,24
RTS0040204,27
RTS0040205,24
RTS0040206,16
RTS0040207,8
RTS0040208,25
RTS0040209,32
RTS0040210,36
RTS0040211,21
RTS0040212,26
RTS0040213,15
RTS0040214,19
RTS0040215,36
RTS0040216,23
RTS0040217,42
RTS0040218,21
RTS0040219,25
RTS0040220,13
RTS0040221,22
RTS0040222,12
RTS0040223,14
RTS0040224,13
RTS0040225,26
RTS0040226,26
RTS0040227,13
RTS0040228,24
RTS0040229,22
RTS0040230,25
RTS0040231,19
RTS0040232,13
RTS0040233,16
RTS0040234,20
RTS0040235,24
RTS0040236,14
RTS0040237,18
RTS0040238,18
RTS0040239,26
RTS0040240,20
RTS0040241,13
RTS0040242,19
RTS0040243,20
RTS0040244,32
RTS0040245,23
RTS0040246,22
RTS0040247,20
RTS0040248,17
RTS0040249,35
RTS0040250,23
RTS0040251,40
RTS0040252,12
RTS0040253,44
RTS0040254,13
RTS0040255,24
RTS0040256,12
RTS0040257,23
RTS0040258,15
RTS0040259,27
RTS0040260,12
RTS0040261,10
RTS0040262,15
RTS0040263,29
RTS0040264,18
RTS0040265,31
RTS0040266,16
RTS0040267,14
RTS0040268,20
RTS0040269,14
RTS0040270,23
RTS0040271,19
RTS0040272,19
RTS0040273,23
RTS0040274,29
RTS0040275,14
RTS0040276,16
RTS0040277,16
RTS0040278,26
RTS0040279,24
RTS0040280,27
RTS0040281,31
RTS0040282,12
RTS0040283,26
RTS0040284,25
RTS0040285,23
RTS0040286,20
RTS0040287,16
RTS0040288,14
RTS0040289,17
RTS0040290,26
RTS0040291,16
RTS0040292,26
RTS0040293,17
RTS0040294,25
RTS0040295,15
RTS0040296,19
RTS0040297,25
RTS0040298,22
RTS0040299,15
RTS0040300,26
RTS0040301,20
RTS0040302,18
RTS0040303,16
RTS0040304,20
RTS0040305,24
RTS0040306,22
RTS0040307,33
RTS0040308,20
RTS0040309,14
RTS0040310,21
RTS0040311,21
RTS0040312,15
RTS0040313,17
RTS0040314,17
RTS0040315,27
RTS0040316,17
RTS0040317,33
RTS0040318,13
RTS0040319,46
RTS0040320,23
RTS0040321,24
RTS0040322,28
RTS0040323,34
RTS0040324,28
RTS0040325,14
RTS0040326,13
RTS0040327,31
RTS0040328,15
RTS0040329,26
RTS0040330,27
RTS0040331,18
RTS0040332,26
RTS0040333,23
RTS0040334,19
RTS0040335,35
RTS0040336,18
RTS0040337,46
RTS0040338,13
RTS0040339,24
RTS0040340,20
RTS0040341,32
RTS0040342,10
RTS0040343,22
RTS0040344,30
RTS0040345,43
RTS0040346,17
RTS0040347,24
RTS0040348,26
RTS0040349,22
RTS0040350,22
RTS0040351,27
RTS0040352,20
RTS0040353,21
RTS0040354,19
RTS0040355,27
RTS0040356,59
RTS0040357,62
RTS0040358,24
RTS0040359,18
RTS0040360,27
RTS0040361,28
RTS0040363,18
RTS0040364,24
RTS0040365,28
RTS0040366,30
RTS0040367,26
RTS0040368,28
RTS0040369,32
RTS0040370,33
RTS0040371,23
RTS0040372,31
RTS0040373,29
RTS0040374,10
RTS0040375,16
RTS0040376,22
RTS0040377,32
RTS0040378,25
RTS0040379,30
RTS0040380,22
RTS0040381,23
RTS0040382,21
RTS0040383,45
RTS0040384,18
RTS0040385,18
RTS0040386,26
RTS0040387,17
RTS0040388,22
RTS0040389,27
RTS0040390,31
RTS0040391,21
RTS0040392,35
RTS0040393,23
RTS0040394,27
RTS0040395,26
RTS0040396,29
RTS0040397,25
RTS0040398,21
RTS0040399,30
RTS0040400,27
RTS0040401,27
RTS0040402,19
RTS0040403,14
RTS0040404,14
RTS0040405,22
RTS0040406,17
RTS0040407,16
RTS0040408,28
RTS0040409,24
RTS0040410,18
RTS0040411,28
RTS0040412,10
RTS0040413,21
RTS0040414,35
RTS0040415,25
RTS0040416,17
RTS0040417,15
RTS0040418,22
RTS0040419,20
RTS0040420,30
RTS0040421,23
RTS0040422,15
RTS0040423,24
RTS0040424,19
RTS0040425,19
RTS0040426,17
RTS0040428,45
RTS0040429,19
RTS0040430,19
RTS0040431,23
RTS0040432,19
RTS0040433,16
RTS0040434,20
RTS0040435,20
RTS0040436,15
RTS0040437,22
RTS0040438,23
RTS0040439,27
RTS0040440,33
RTS0040441,31
RTS0040442,31
RTS0040443,21
RTS0040444,17
RTS0040445,23
RTS0040446,24
RTS0040447,30
RTS0040448,35
RTS0040449,33
RTS0040450,16
RTS0040451,75
RTS0040452,19
RTS0040453,23
RTS0040454,56
RTS0040455,28
RTS0040456,39
RTS0040457,23
RTS0040458,16
RTS0040459,20
RTS0040460,22
RTS0040461,15
RTS0040462,29
RTS0040463,20
RTS0040464,19
RTS0040465,14
RTS0040466,28
RTS0040467,25
RTS0040468,16
RTS0040469,22
RTS0040470,12
RTS0040471,28
RTS0040472,23
RTS0040473,51
RTS0040474,16
RTS0040475,14
RTS0040476,22
RTS0040477,30
RTS0040478,17
RTS0040479,21
RTS0040480,29
RTS0040481,35
RTS0040482,22
RTS0040483,17
RTS0040484,17
RTS0040485,22
RTS0040486,18
RTS0040487,15
RTS0040488,15
RTS0040489,23
RTS0040490,18
RTS0040491,24
RTS0040492,24
RTS0040493,14
RTS0040494,17
RTS0040495,16
RTS0040496,19
RTS0040497,24
RTS0040498,13
RTS0040499,11
RTS0040500,26
RTS0040501,28
RTS0040502,20
RTS0040503,12
RTS0040504,24
RTS0040505,18
RTS0040506,26
RTS0040507,16
RTS0040508,30
RTS0040509,15
RTS0040510,8
RTS0040511,15
RTS0040512,22
RTS0040513,21
RTS0040514,24
RTS0040515,38
RTS0040516,20
RTS0040517,27
RTS0040518,30
RTS0040519,15
RTS0040520,24
RTS0040521,17
RTS0040522,17
RTS0040523,12
RTS0040524,18
RTS0040525,18
RTS0040526,39
RTS0040527,17
RTS0040528,21
RTS0040529,26
RTS0040530,16
RTS0040531,27
RTS0040532,28
RTS0040533,17
RTS0040534,21
RTS0040535,25
RTS0040536,15
RTS0040537,33
RTS0040538,33
RTS0040539,8
RTS0040540,16
RTS0040541,11
RTS0040542,18
RTS0040543,19
RTS0040544,23
RTS0040545,21
RTS0040546,11
RTS0040547,12
RTS0040548,12
RTS0040549,22
RTS0040550,16
RTS0040551,20
RTS0040552,24
RTS0040553,32
RTS0040554,22
RTS0040555,26
RTS0040556,16
RTS0040557,10
RTS0040558,19
RTS0040559,16
RTS0040560,23
RTS0040561,16
RTS0040562,22
RTS0040563,12
RTS0040564,16
RTS0040565,26
RTS0040566,25
RTS0040567,17
RTS0040568,17
RTS0040569,29
RTS0040570,22
RTS0040571,22
RTS0040572,25
RTS0040573,19
RTS0040574,26
RTS0040575,33
RTS0040576,21
RTS0040577,19
RTS0040578,19
RTS0040579,15
RTS0040580,30
RTS0040581,16
RTS0040582,58
RTS0040583,18
RTS0040584,20
RTS0040585,24
RTS0040586,17
RTS0040587,10
RTS0040588,22
RTS0040589,13
RTS0040590,25
RTS0040591,28
RTS0040592,23
RTS0040593,13
RTS0040594,22
RTS0040595,25
RTS0040596,51
RTS0040597,28
RTS0040598,12
RTS0040599,13
RTS0040600,24
RTS0040601,18
RTS0040602,18
RTS0040603,28
RTS0040604,54
RTS0040605,27
RTS0040606,21
RTS0040607,77
RTS0040608,27
RTS0040609,30
RTS0040610,22
RTS0040611,45
RTS0040612,32
RTS0040613,14
RTS0040614,28
RTS0040615,17
RTS0040616,14
RTS0040617,24
RTS0040618,10
RTS0040619,23
RTS0040620,21
RTS0040621,22
RTS0040622,26
RTS0040623,26
RTS0040624,25
RTS0040625,41
RTS0040626,15
RTS0040627,25
RTS0040628,25
RTS0040629,22
RTS0040630,14
RTS0040631,32
RTS0040632,20
RTS0040633,25
RTS0040634,23
RTS0040635,24
RTS0040636,23
RTS0040637,35
RTS0040638,15
RTS0040639,19
RTS0040640,24
RTS0040641,22
RTS0040642,33
RTS0040643,23
RTS0040644,17
RTS0040645,24
RTS0040646,21
RTS0040647,21
RTS0040648,24
RTS0040649,16
RTS0040650,10
RTS0040651,22
RTS0040652,20
RTS0040653,23
RTS0040654,24
RTS0040655,24
RTS0040656,20
RTS0040657,59
RTS0040658,27
RTS0040659,29
RTS0040660,14
RTS0040661,9
RTS0040662,25
RTS0040663,17
RTS0040664,19
RTS0040665,24
RTS0040666,19
RTS0040667,30
RTS0040668,10
RTS0040669,18
RTS0040670,21
RTS0040671,27
RTS0040672,18
RTS0040673,26
RTS0040674,19
RTS0040675,14
RTS0040676,36
RTS0040677,30
RTS0040678,48
RTS0040679,17
RTS0040680,37
RTS0040681,15
RTS0040682,15
RTS0040683,38
RTS0040684,28
RTS0040685,11
RTS0040686,23
RTS0040687,27
RTS0040688,17
RTS0040689,18
RTS0040690,12
RTS0040691,19
RTS0040692,17
RTS0040693,36
RTS0040694,20
RTS0040695,18
RTS0040696,20
RTS0040697,36
RTS0040698,18
RTS0040699,26
RTS0040700,27
RTS0040701,16
RTS0040702,27
RTS0040703,34
RTS0040704,27
RTS0040705,27
RTS0040706,17
RTS0040707,23
RTS0040708,12
RTS0040709,24
RTS0040710,30
RTS0040711,18
RTS0040712,22
RTS0040713,21
RTS0040714,21
RTS0040715,27
RTS0040716,19
RTS0040717,28
RTS0040718,18
RTS0040719,18
RTS0040720,21
RTS0040721,17
RTS0040722,15
RTS0040723,25
RTS0040724,30
RTS0040725,14
RTS0040726,16
RTS0040727,28
RTS0040728,14
RTS0040729,36
RTS0040730,17
RTS0040731,25
RTS0040732,19
RTS0040733,18
RTS0040734,16
RTS0040735,37
RTS0040736,41
RTS0040737,17
RTS0040738,39
RTS0040739,15
RTS0040740,23
RTS0040741,11
RTS0040742,12
RTS0040743,19
RTS0040744,17
RTS0040745,34
RTS0040746,14
RTS0040747,16
RTS0040748,19
RTS0040749,24
RTS0040750,16
RTS0040751,17
RTS0040752,24
RTS0040753,30
RTS0040754,20
RTS0040755,21
RTS0040756,23
RTS0040757,30
RTS0040758,17
RTS0040759,15
RTS0040760,25
RTS0040761,20
RTS0040762,16
RTS0040763,18
RTS0040764,20
RTS0040765,54
RTS0040766,21
RTS0040767,18
RTS0040768,28
RTS0040769,17
RTS0040770,14
RTS0040771,26
RTS0040772,19
RTS0040773,12
RTS0040774,29
RTS0040775,19
RTS0040776,25
RTS0040777,23
RTS0040778,15
RTS0040779,26
RTS0040780,20
RTS0040781,28
RTS0040782,64
RTS0040783,13
RTS0040784,17
RTS0040785,26
RTS0040786,18
RTS0040787,31
RTS0040788,21
RTS0040789,24
RTS0040790,22
RTS0040791,20
RTS0040792,24
RTS0040793,16
RTS0040794,23
RTS0040795,9
RTS0040796,106
RTS0040797,34
RTS0040798,23
RTS0040799,18
RTS0040800,21
RTS0040801,33
RTS0040802,29
RTS0040803,28
RTS0040804,21
RTS0040805,24
RTS0040806,13
RTS0040807,19
RTS0040808,21
RTS0040809,26
RTS0040810,20
RTS0040811,21
RTS0040812,18
RTS0040813,19
RTS0040814,25
RTS0040815,18
RTS0040816,22
RTS0040817,19
RTS0040818,40
RTS0040819,26
RTS0040820,62
RTS0040821,18
RTS0040822,59
RTS0040823,48
RTS0040824,14
RTS0040825,24
RTS0040826,21
RTS0040827,30
RTS0040828,25
RTS0040830,45
RTS0040831,15
RTS0040832,22
RTS0040833,22
RTS0040834,28
RTS0040836,33
RTS0040837,26
RTS0040838,16
RTS0040839,15
RTS0040840,29
RTS0040841,22
RTS0040842,20
RTS0040843,24
RTS0040844,17
RTS0040845,29
RTS0040846,41
RTS0040847,25
RTS0040848,20
RTS0040849,25
RTS0040850,61
RTS0040851,55
RTS0040852,13
RTS0040853,30
RTS0040854,20
RTS0040855,19
RTS0040856,18
RTS0040857,21
RTS0040858,15
RTS0040859,20
RTS0040860,10
RTS0040861,20
RTS0040862,20
RTS0040863,18
RTS0040864,25
RTS0040865,21
RTS0040866,16
RTS0040867,25
RTS0040868,25
RTS0040869,19
RTS0040870,20
RTS0040871,12
RTS0040872,20
RTS0040873,17
RTS0040874,21
RTS0040875,22
RTS0040876,26
RTS0040877,24
RTS0040878,17
RTS0040879,21
RTS0040880,52
RTS0040881,24
RTS0040882,22
RTS0040883,20
RTS0040884,29
RTS0040885,18
RTS0040886,16
RTS0040887,20
RTS0040888,33
RTS0040889,28
RTS0040890,15
RTS0040891,20
RTS0040892,52
RTS0040893,12
RTS0040894,29
RTS0040895,18
RTS0040896,36
RTS0040897,19
RTS0040898,14
RTS0040899,24
RTS0040900,31
RTS0040901,23
RTS0040902,24
RTS0040903,22
RTS0040904,26
RTS0040905,16
RTS0040906,15
RTS0040907,29
RTS0040908,15
RTS0040909,44
RTS0040910,22
RTS0040911,43
RTS0040912,13
RTS0040913,18
RTS0040914,20
RTS0040915,15
RTS0040916,28
RTS0040917,24
RTS0040918,23
RTS0040919,10
RTS0040920,14
RTS0040921,19
RTS0040922,13
RTS0040923,30
RTS0040924,25
RTS0040925,20
RTS0040926,36
RTS0040927,36
RTS0040928,16
RTS0040929,17
RTS0040930,21
RTS0040931,26
RTS0040932,25
RTS0040933,19
RTS0040934,9
RTS0040935,25
RTS0040936,16
RTS0040937,23
RTS0040938,20
RTS0040939,25
RTS0040940,17
RTS0040941,18
RTS0040942,34
RTS0040943,14
RTS0040944,76
RTS0040945,21
RTS0040946,25
RTS0040947,25
RTS0040948,41
RTS0040949,28
RTS0040950,22
RTS0040951,23
RTS0040952,19
RTS0040953,17
RTS0040954,27
RTS0040955,19
RTS0040956,21
RTS0040957,13
RTS0040958,20
RTS0040959,18
RTS0040960,23
RTS0040961,27
RTS0040962,21
RTS0040963,28
RTS0040964,23
RTS0040965,12
RTS0040966,19
RTS0040967,21
RTS0040968,41
RTS0040969,13
RTS0040970,18
RTS0040971,45
RTS0040972,24
RTS0040973,32
RTS0040974,28
RTS0040975,16
RTS0040976,46
RTS0040977,28
RTS0040978,16
RTS0040979,36
RTS0040980,17
RTS0040981,22
RTS0040982,30
RTS0040983,32
RTS0040984,19
RTS0040985,31
RTS0040986,13
RTS0040987,21
RTS0040988,37
RTS0040989,26
RTS0040990,31
RTS0040991,23
RTS0040992,21
RTS0040993,15
RTS0040994,36
RTS0040995,14
RTS0040996,28
RTS0040997,26
RTS0040998,32
RTS0040999,31
RTS0041000,46
RTS0041001,25
RTS0041002,19
RTS0041003,21
RTS0041004,15
RTS0041005,17
RTS0041006,22
RTS0041007,57
RTS0041008,56
RTS0041009,18
RTS0041010,21
RTS0041011,16
RTS0041012,22
RTS0041013,16
RTS0041014,25
RTS0041015,16
RTS0041016,32
RTS0041017,35
RTS0041018,24
RTS0041019,42
RTS0041020,23
RTS0041021,17
RTS0041022,10
RTS0041023,26
RTS0041024,29
RTS0041025,16
RTS0041026,64
RTS0041027,19
RTS0041028,37
RTS0041029,42
RTS0041030,32
RTS0041031,20
RTS0041032,29
RTS0041033,14
RTS0041034,14
RTS0041035,14
RTS0041036,29
RTS0041037,11
RTS0041038,23
RTS0041039,12
RTS0041040,31
RTS0041041,21
RTS0041042,22
RTS0041043,22
RTS0041044,29
RTS0041045,23
RTS0041046,23
RTS0041047,12
RTS0041048,15
RTS0041049,19
RTS0041050,21
RTS0041051,20
RTS0041052,20
RTS0041053,20
RTS0041054,31
RTS0041055,22
RTS0041056,15
RTS0041057,13
RTS0041058,22
RTS0041059,21
RTS0041060,37
RTS0041061,17
RTS0041062,22
RTS0041063,19
RTS0041064,21
RTS0041066,12
RTS0041067,30
RTS0041068,33
RTS0041069,20
RTS0041070,29
RTS0041071,21
RTS0041072,44
RTS0041073,23
RTS0041074,31
RTS0041075,31
RTS0041076,22
RTS0041077,27
RTS0041078,28
RTS0041079,34
RTS0041080,38
RTS0041081,43
RTS0041082,18
RTS0041083,16
RTS0041084,16
RTS0041085,19
RTS0041086,52
RTS0041087,34
RTS0041088,59
RTS0041089,20
RTS0041090,37
RTS0041091,31
RTS0041092,21
RTS0041093,33
RTS0041094,17
RTS0041095,15
RTS0041096,10
RTS0041097,26
RTS0041098,14
RTS0041099,26
RTS0041100,19
RTS0041101,22
RTS0041102,32
RTS0041103,17
RTS0041104,30
RTS0041105,22
RTS0041106,37
RTS0041107,32
RTS0041108,27
RTS0041109,42
RTS0041110,26
RTS0041111,28
RTS0041112,21
RTS0041113,48
RTS0041114,21
RTS0041115,44
RTS0041116,17
RTS0041117,18
RTS0041118,19
RTS0041119,17
RTS0041120,17
RTS0041121,28
RTS0041122,35
RTS0041123,73
RTS0041124,17
RTS0041125,25
RTS0041126,28
RTS0041127,20
RTS0041128,59
RTS0041129,22
RTS0041130,19
RTS0041131,18
RTS0041132,32
RTS0041133,17
RTS0041134,20
RTS0041135,21
RTS0041136,38
RTS0041137,13
RTS0041138,19
RTS0041139,30
RTS0041140,22
RTS0041141,17
RTS0041142,18
RTS0041143,13
RTS0041144,27
RTS0041145,27
RTS0041146,24
RTS0041147,16
RTS0041148,16
RTS0041149,47
RTS0041150,15
RTS0041151,17
RTS0041152,17
RTS0041153,24
RTS0041154,18
RTS0041155,21
RTS0041156,27
RTS0041157,25
RTS0041158,19
RTS0041159,26
RTS0041160,22
RTS0041161,35
RTS0041162,26
RTS0041163,31
RTS0041164,31
RTS0041165,16
RTS0041166,20
RTS0041167,18
RTS0041168,23
RTS0041169,37
RTS0041170,19
RTS0041171,18
RTS0041172,23
RTS0041173,23
RTS0041174,25
RTS0041175,28
RTS0041176,22
RTS0041177,49
RTS0041178,25
RTS0041179,24
RTS0041180,20
RTS0041181,39
RTS0041182,18
RTS0041183,28
RTS0041184,20
RTS0041185,17
RTS0041186,21
RTS0041187,29
RTS0041188,23
RTS0041189,39
RTS0041190,31
RTS0041191,28
RTS0041192,30
RTS0041193,18
RTS0041194,22
RTS0041195,22
RTS0041196,28
RTS0041197,36
RTS0041198,24
RTS0041199,16
RTS0041200,24
RTS0041201,20
RTS0041202,29
RTS0041203,22
RTS0041204,18
RTS0041205,24
RTS0041206,24
RTS0041207,30
RTS0041208,24
RTS0041209,28
RTS0041210,13
RTS0041211,41
RTS0041212,23
RTS0041213,28
RTS0041214,30
RTS0041215,20
RTS0041216,35
RTS0041217,42
RTS0041218,25
RTS0041219,30
RTS0041220,14
RTS0041221,26
RTS0041222,21
RTS0041223,13
RTS0041224,28
RTS0041225,35
RTS0041226,20
RTS0041227,29
RTS0041228,20
RTS0041229,19
RTS0041230,25
RTS0041231,21
RTS0041232,81
RTS0041233,26
RTS0041234,37
RTS0041235,23
RTS0041236,21
RTS0041237,17
RTS0041238,18
RTS0041239,21
RTS0041240,27
RTS0041241,49
RTS0041242,27
RTS0041243,13
RTS0041244,24
RTS0041246,22
RTS0041247,47
RTS0041248,16
RTS0041249,35
RTS0041250,41
RTS0041251,31
RTS0041252,23
RTS0041253,17
RTS0041254,26
RTS0041255,18
RTS0041256,27
RTS0041257,31
RTS0041258,13
RTS0041259,19
RTS0041260,23
RTS0041261,33
RTS0041262,31
RTS0041263,21
RTS0041265,20
RTS0041266,38
RTS0041267,25
RTS0041268,24
RTS0041269,22
RTS0041270,23
RTS0041271,27
RTS0041272,23
RTS0041273,23
RTS0041274,33
RTS0041275,27
RTS0041276,28
RTS0041277,19
RTS0041278,20
RTS0041279,29
RTS0041280,26
RTS0041281,19
RTS0041282,24
RTS0041283,27
RTS0041284,20
RTS0041285,19
RTS0041286,29
RTS0041287,15
RTS0041288,22
RTS0041289,21
RTS0041290,25
RTS0041291,15
RTS0041292,26
RTS0041293,29
RTS0041294,21
RTS0041295,18
RTS0041296,17
RTS0041297,19
RTS0041298,33
RTS0041299,24
RTS0041300,18
RTS0041301,22
RTS0041302,27
RTS0041303,18
RTS0041304,22
RTS0041305,27
RTS0041306,21
RTS0041307,26
RTS0041308,27
RTS0041309,22
RTS0041310,20
RTS0041311,29
RTS0041312,15
RTS0041313,38
RTS0041314,27
RTS0041315,44
RTS0041316,34
RTS0041317,23
RTS0041318,36
RTS0041319,21
RTS0041320,23
RTS0041321,41
RTS0041322,18
RTS0041323,25
RTS0041324,20
RTS0041325,35
RTS0041326,23
RTS0041327,19
RTS0041328,26
RTS0041329,24
RTS0041330,10
RTS0041331,26
RTS0041332,16
RTS0041333,23
RTS0041334,19
RTS0041335,32
RTS0041346,11
RTS0041347,28
RTS0041348,19
RTS0041349,37
RTS0041350,46
RTS0041351,20
RTS0041352,28
RTS0041353,27
RTS0041354,27
RTS0041355,31
RTS0041356,18
RTS0041357,22
RTS0041358,14
RTS0041359,43
RTS0041360,24
RTS0041361,29
RTS0041362,21
RTS0041363,43
RTS0041364,24
RTS0041365,27
RTS0041366,53
RTS0041367,20
RTS0041368,22
RTS0041369,25
RTS0041370,27
RTS0041371,23
RTS0041372,13
RTS0041373,16
RTS0041374,23
RTS0041375,17
RTS0041376,438
RTS0041377,26
RTS0041378,18
RTS0041379,13
RTS0041380,27
RTS0041381,22
RTS0041382,18
RTS0041383,22
RTS0041384,28
RTS0041385,21
RTS0041386,12
RTS0041387,21
RTS0041388,34
RTS0041389,15
RTS0041390,37
RTS0041391,24
RTS0041392,35
RTS0041393,22
RTS0041394,23
RTS0041395,30
RTS0041396,29
RTS0041397,30
RTS0041398,19
RTS0041399,24
RTS0041400,15
RTS0041401,25
RTS0041402,59
RTS0041403,32
RTS0041404,15
RTS0041405,27
RTS0041406,49
RTS0041407,28
RTS0041408,29
RTS0041409,32
RTS0041410,22
RTS0041411,21
RTS0041412,22
RTS0041413,22
RTS0041414,38
RTS0041415,13
RTS0041416,18
RTS0041417,18
RTS0041418,20
RTS0041419,24
RTS0041420,21
RTS0041421,18
RTS0041422,22
RTS0041423,15
RTS0041424,9
RTS0041425,30
RTS0041426,29
RTS0041427,17
RTS0041428,25
RTS0041429,34
RTS0041430,30
RTS0041431,34
RTS0041432,17
RTS0041433,19
RTS0041434,17
RTS0041435,23
RTS0041436,27
RTS0041437,11
RTS0041438,21
RTS0041439,17
RTS0041440,14
RTS0041441,17
RTS0041442,12
RTS0041443,51
RTS0041444,18
RTS0041445,17
RTS0041446,21
RTS0041447,17
RTS0041448,17
RTS0041449,31
RTS0041450,13
RTS0041451,36
RTS0041452,28
RTS0041453,40
RTS0041454,23
RTS0041455,26
RTS0041456,19
RTS0041457,14
RTS0041458,26
RTS0041459,20
RTS0041460,18
RTS0041461,16
RTS0041462,47
RTS0041463,18
RTS0041464,14
RTS0041465,23
RTS0041466,30
RTS0041467,26
RTS0041468,27
RTS0041469,22
RTS0041470,19
RTS0041471,17
RTS0041472,18
RTS0041473,21
RTS0041474,19
RTS0041475,25
RTS0041476,22
RTS0041477,16
RTS0041478,15
RTS0041479,14
RTS0041480,17
RTS0041481,19
RTS0041482,22
RTS0041483,17
RTS0041484,38
RTS0041485,17
RTS0041486,19
RTS0041487,24
RTS0041488,22
RTS0041489,43
RTS0041490,16
RTS0041491,21
RTS0041492,11
RTS0041493,20
RTS0041494,19
RTS0041495,16
RTS0041496,19
RTS0041497,20
RTS0041498,24
RTS0041499,22
RTS0041500,32
RTS0041501,25
RTS0041502,18
RTS0041503,17
RTS0041504,18
RTS0041505,27
RTS0041506,31
RTS0041507,24
RTS0041508,15
RTS0041509,24
RTS0041510,16
RTS0041511,13
RTS0041512,15
RTS0041513,13
RTS0041514,26
RTS0041515,15
RTS0041516,17
RTS0041517,22
RTS0041518,31
RTS0041519,29
RTS0041520,24
RTS0041521,17
RTS0041522,22
RTS0041523,18
RTS0041524,15
RTS0041525,19
RTS0041526,14
RTS0041527,16
RTS0041528,25
RTS0041529,15
RTS0041530,46
RTS0041531,16
RTS0041532,30
RTS0041533,18
RTS0041534,18
RTS0041535,22
RTS0041536,22
RTS0041537,13
RTS0041538,22
RTS0041540,17
RTS0041541,8
RTS0041542,18
RTS0041543,21
RTS0041544,25
RTS0041545,32
RTS0041546,25
RTS0041547,24
RTS0041548,31
RTS0041549,23
RTS0041550,25
RTS0041551,28
RTS0041552,24
RTS0041553,24
RTS0041554,17
RTS0041555,20
RTS0041556,13
RTS0041557,26
RTS0041558,34
RTS0041559,31
RTS0041560,11
RTS0041561,23
RTS0041562,40
RTS0041563,28
RTS0041564,21
RTS0041565,23
RTS0041566,18
RTS0041567,21
RTS0041568,27
RTS0041569,18
RTS0041570,17
RTS0041571,16
RTS0041572,10
RTS0041573,14
RTS0041574,15
RTS0041575,30
RTS0041576,16
RTS0041577,36
RTS0041578,18
RTS0041579,17
RTS0041580,30
RTS0041581,23
RTS0041582,30
RTS0041583,23
RTS0041584,23
RTS0041585,32
RTS0041586,11
RTS0041587,35
RTS0041588,19
RTS0041589,19
RTS0041590,14
RTS0041591,19
RTS0041592,22
RTS0041593,21
RTS0041594,19
RTS0041595,24
RTS0041596,22
RTS0041597,45
RTS0041598,36
RTS0041599,20
RTS0041600,20
RTS0041601,20
RTS0041602,16
RTS0041603,27
RTS0041604,38
RTS0041605,27
RTS0041606,14
RTS0041607,17
RTS0041608,15
RTS0041609,44
RTS0041610,15
RTS0041611,26
RTS0041612,33
RTS0041613,32
RTS0041614,21
RTS0041615,17
RTS0041616,19
RTS0041617,26
RTS0041618,14
RTS0041619,20
RTS0041620,52
RTS0041621,53
RTS0041622,14
RTS0041623,20
RTS0041624,29
RTS0041625,46
RTS0041626,16
RTS0041627,16
RTS0041628,38
RTS0041629,15
RTS0041630,21
RTS0041631,12
RTS0041632,21
RTS0041633,18
RTS0041634,47
RTS0041635,29
RTS0041636,26
RTS0041637,36
RTS0041638,19
RTS0041639,16
RTS0041640,22
RTS0041641,17
RTS0041642,23
RTS0041643,15
RTS0041644,24
RTS0041645,26
RTS0041646,19
RTS0041647,28
RTS0041648,29
RTS0041649,18
RTS0041650,26
RTS0041651,25
RTS0041652,21
RTS0041653,34
RTS0041654,37
RTS0041655,22
RTS0041656,27
RTS0041657,33
RTS0041658,25
RTS0041659,20
RTS0041660,13
RTS0041661,40
RTS0041662,20
RTS0041663,13
RTS0041664,17
RTS0041665,19
RTS0041666,28
RTS0041667,19
RTS0041668,31
RTS0041669,32
RTS0041670,48
RTS0041671,23
RTS0041672,24
RTS0041673,25
RTS0041674,12
RTS0041675,25
RTS0041676,12
RTS0041677,26
RTS0041678,17
RTS0041679,37
RTS0041680,58
RTS0041681,10
RTS0041682,48
RTS0041683,14
RTS0041684,48
RTS0041685,34
RTS0041686,13
RTS0041687,18
RTS0041688,25
RTS0041689,7
RTS0041690,12
RTS0041691,64
RTS0041692,21
RTS0041693,19
RTS0041694,27
RTS0041695,26
RTS0041696,23
RTS0041697,19
RTS0041698,18
RTS0041699,17
RTS0041700,13
RTS0041701,15
RTS0041702,14
RTS0041703,35
RTS0041704,29
RTS0041705,19
RTS0041706,19
RTS0041707,22
RTS0041708,30
RTS0041709,16
RTS0041710,15
RTS0041711,13
RTS0041712,24
RTS0041713,20
RTS0041714,15
RTS0041715,15
RTS0041716,45
RTS0041717,69
RTS0041718,24
RTS0041719,99
RTS0041720,100
RTS0041721,23
RTS0041722,16
RTS0041723,19
RTS0041724,17
RTS0041725,24
RTS0041726,16
RTS0041727,18
RTS0041728,23
RTS0041729,8
RTS0041730,22
RTS0041731,17
RTS0041732,13
RTS0041733,22
RTS0041734,12
RTS0041735,18
RTS0041736,16
RTS0041737,19
RTS0041738,47
RTS0041739,36
RTS0041740,10
RTS0041741,19
RTS0041742,23
RTS0041743,44
RTS0041744,34
RTS0041745,24
RTS0041746,81
RTS0041747,27
RTS0041748,24
RTS0041749,27
RTS0041750,30
RTS0041751,17
RTS0041752,13
RTS0041753,14
RTS0041754,37
RTS0041755,18
RTS0041756,37
RTS0041757,72
RTS0041758,15
RTS0041759,14
RTS0041760,15
RTS0041761,11
RTS0041762,25
RTS0041763,40
RTS0041764,21
RTS0041765,21
RTS0041766,17
RTS0041767,15
RTS0041768,11
RTS0041769,17
RTS0041770,28
RTS0041771,27
RTS0041772,31
RTS0041773,13
RTS0041774,22
RTS0041775,17
RTS0041776,33
RTS0041777,17
RTS0041778,28
RTS0041779,25
RTS0041780,23
RTS0041781,20
RTS0041782,22
RTS0041783,38
RTS0041784,26
RTS0041785,32
RTS0041786,27
RTS0041787,30
RTS0041788,19
RTS0041789,19
RTS0041790,17
RTS0041791,20
RTS0041793,18
RTS0041794,11
RTS0041795,25
RTS0041796,19
RTS0041797,34
RTS0041798,19
RTS0041799,24
RTS0041800,14
RTS0041801,13
RTS0041802,20
RTS0041803,17
RTS0041804,15
RTS0041805,18
RTS0041806,14
RTS0041807,15
RTS0041808,35
RTS0041809,27
RTS0041810,15
RTS0041811,41
RTS0041812,26
RTS0041813,45
RTS0041814,22
RTS0041815,23
RTS0041816,33
RTS0041817,14
RTS0041818,20
RTS0041819,34
RTS0041820,46
RTS0041821,29
RTS0041822,19
RTS0041823,12
RTS0041824,54
RTS0041825,13
RTS0041826,32
RTS0041827,52
RTS0041828,18
RTS0041829,13
RTS0041830,8
RTS0041831,19
RTS0041832,42
RTS0041833,38
RTS0041834,24
RTS0041835,17
RTS0041836,34
RTS0041837,23
RTS0041838,15
RTS0041839,12
RTS0041840,20
RTS0041841,9
RTS0041842,15
RTS0041843,28
RTS0041844,19
RTS0041845,18
RTS0041846,36
RTS0041847,21
RTS0041848,21
RTS0041849,20
RTS0041850,23
RTS0041851,21
RTS0041852,27
RTS0041853,28
RTS0041854,13
RTS0041855,26
RTS0041856,20
RTS0041857,23
RTS0041858,68
RTS0041859,13
RTS0041860,13
RTS0041861,47
RTS0041862,42
RTS0041863,24
RTS0041864,22
RTS0041865,20
RTS0041866,26
RTS0041867,26
RTS0041868,19
RTS0041869,21
RTS0041870,25
RTS0041871,21
RTS0041872,17
RTS0041873,17
RTS0041874,39
RTS0041875,19
RTS0041876,18
RTS0041877,21
RTS0041878,16
RTS0041879,29
RTS0041880,38
RTS0041881,23
RTS0041882,16
RTS0041883,20
RTS0041884,18
RTS0041885,28
RTS0041886,18
RTS0041887,25
RTS0041888,26
RTS0041889,18
RTS0041890,23
RTS0041891,31
RTS0041892,21
RTS0041893,39
RTS0041894,28
RTS0041895,22
RTS0041896,24
RTS0041897,24
RTS0041898,21
RTS0041899,23
RTS0041900,15
RTS0041901,42
RTS0041902,16
RTS0041903,24
RTS0041904,18
RTS0041905,26
RTS0041906,34
RTS0041907,20
RTS0041908,28
RTS0041909,23
RTS0041910,19
RTS0041911,17
RTS0041912,17
RTS0041913,44
RTS0041914,30
RTS0041915,24
RTS0041916,25
RTS0041917,23
RTS0041918,24
RTS0041919,16
RTS0041920,20
RTS0041922,75
RTS0041923,15
RTS0041924,15
RTS0041925,24
RTS0041926,20
RTS0041927,20
RTS0041928,34
RTS0041929,30
RTS0041930,73
RTS0041931,18
RTS0041932,29
RTS0041933,17
RTS0041934,13
RTS0041935,16
RTS0041936,16
RTS0041937,21
RTS0041938,22
RTS0041939,16
RTS0041940,23
RTS0041941,37
RTS0041942,25
RTS0041943,26
RTS0041944,77
RTS0041945,23
RTS0041946,59
RTS0041947,19
RTS0041948,15
RTS0041949,37
RTS0041950,26
RTS0041951,12
RTS0041952,20
RTS0041953,23
RTS0041954,34
RTS0041955,29
RTS0041956,16
RTS0041957,21
RTS0041958,20
RTS0041959,28
RTS0041960,26
RTS0041961,14
RTS0041962,29
RTS0041963,22
RTS0041964,30
RTS0041965,16
RTS0041966,20
RTS0041967,31
RTS0041968,18
RTS0041969,26
RTS0041971,21
RTS0041972,16
RTS0041973,9
RTS0041974,8
RTS0041975,56
RTS0041976,26
RTS0041977,34
RTS0041978,17
RTS0041979,28
RTS0041980,23
RTS0041981,20
RTS0041982,16
RTS0041983,22
RTS0041984,20
RTS0041985,16
RTS0041986,32
RTS0041987,49
RTS0041988,22
RTS0041989,22
RTS0041990,37
RTS0041991,17
RTS0041992,50
RTS0041993,23
RTS0041994,24
RTS0041995,13
RTS0041996,17
RTS0041997,36
RTS0041998,26
RTS0041999,45
RTS0042000,20
RTS0042001,23
RTS0042002,18
RTS0042003,20
RTS0042004,15
RTS0042005,21
RTS0042006,21
RTS0042007,24
RTS0042008,27
RTS0042009,27
RTS0042010,35
RTS0042011,26
RTS0042012,25
RTS0042013,25
RTS0042014,16
RTS0042015,26
RTS0042016,19
RTS0042017,32
RTS0042018,11
RTS0042019,27
RTS0042020,19
RTS0042021,13
RTS0042022,16
RTS0042023,22
RTS0042024,21
RTS0042025,22
RTS0042026,22
RTS0042027,19
RTS0042028,15
RTS0042029,18
RTS0042030,14
RTS0042031,28
RTS0042032,40
RTS0042033,24
RTS0042034,24
RTS0042035,21
RTS0042036,20
RTS0042037,22
RTS0042038,26
RTS0042039,11
RTS0042040,21
RTS0042041,27
RTS0042042,19
RTS0042043,13
RTS0042044,16
RTS0042045,22
RTS0042046,53
RTS0042047,30
RTS0042048,20
RTS0042049,11
RTS0042050,17
RTS0042051,27
RTS0042052,23
RTS0042053,29
RTS0042054,15
RTS0042055,19
RTS0042056,38
RTS0042057,15
RTS0042058,17
RTS0042059,28
RTS0042060,26
RTS0042061,22
RTS0042062,16
RTS0042063,23
RTS0042064,22
RTS0042065,32
RTS0042066,33
RTS0042067,82
RTS0042068,26
RTS0042069,19
RTS0042071,21
RTS0042072,12
RTS0042073,15
RTS0042074,11
RTS0042075,16
RTS0042076,20
RTS0042077,16
RTS0042078,7
RTS0042079,20
RTS0042080,24
RTS0042081,29
RTS0042082,20
RTS0042083,12
RTS0042084,24
RTS0042085,18
RTS0042086,15
RTS0042087,19
RTS0042088,15
RTS0042089,12
RTS0042090,21
RTS0042091,57
RTS0042092,41
RTS0042093,12
RTS0042094,16
RTS0042095,13
RTS0042096,28
RTS0042097,25
RTS0042098,34
RTS0042099,24
RTS0042100,34
RTS0042101,38
RTS0042102,16
RTS0042103,35
RTS0042104,32
RTS0042105,19
RTS0042106,24
RTS0042107,32
RTS0042108,23
RTS0042109,19
RTS0042110,17
RTS0042111,22
RTS0042112,23
RTS0042113,28
RTS0042114,21
RTS0042115,23
RTS0042116,18
RTS0042117,35
RTS0042118,22
RTS0042119,25
RTS0042120,17
RTS0042121,20
RTS0042122,13
RTS0042123,43
RTS0042124,14
RTS0042125,16
RTS0042126,17
RTS0042127,21
RTS0042128,19
RTS0042129,23
RTS0042130,19
RTS0042131,30
RTS0042132,21
RTS0042133,27
RTS0042134,21
RTS0042135,19
RTS0042136,25
RTS0042137,36
RTS0042138,21
RTS0042139,26
RTS0042140,29
RTS0042141,21
RTS0042142,23
RTS0042143,29
RTS0042144,20
RTS0042145,15
RTS0042146,22
RTS0042147,18
RTS0042148,35
RTS0042149,23
RTS0042150,44
RTS0042151,20
RTS0042152,28
RTS0042153,21
RTS0042154,22
RTS0042155,23
RTS0042156,28
RTS0042157,25
RTS0042158,20
RTS0042159,22
RTS0042160,40
RTS0042161,13
RTS0042162,25
RTS0042163,31
RTS0042164,27
RTS0042165,20
RTS0042166,22
RTS0042167,32
RTS0042168,22
RTS0042169,23
RTS0042170,14
RTS0042171,19
RTS0042172,20
RTS0042173,17
RTS0042174,9
RTS0042175,14
RTS0042176,27
RTS0042177,21
RTS0042178,70
RTS0042179,35
RTS0042180,21
RTS0042181,17
RTS0042182,16
RTS0042183,16
RTS0042184,34
RTS0042185,27
RTS0042186,14
RTS0042187,29
RTS0042188,22
RTS0042189,15
RTS0042190,27
RTS0042191,129
RTS0042192,37
RTS0042193,18
RTS0042194,24
RTS0042195,20
RTS0042196,33
RTS0042197,24
RTS0042198,18
RTS0042199,27
RTS0042200,24
RTS0042201,36
RTS0042202,19
RTS0042203,19
RTS0042204,18
RTS0042205,32
RTS0042206,17
RTS0042207,19
RTS0042208,21
RTS0042209,26
RTS0042210,10
RTS0042211,22
RTS0042212,28
RTS0042213,24
RTS0042214,18
RTS0042215,20
RTS0042216,38
RTS0042217,22
RTS0042218,26
RTS0042219,24
RTS0042220,46
RTS0042221,21
RTS0042222,10
RTS0042223,21
RTS0042224,28
RTS0042225,17
RTS0042226,25
RTS0042227,18
RTS0042228,25
RTS0042229,15
RTS0042230,40
RTS0042231,43
RTS0042232,33
RTS0042233,44
RTS0042234,26
RTS0042235,15
RTS0042236,19
RTS0042237,34
RTS0042238,29
RTS0042239,13
RTS0042240,38
RTS0042241,20
RTS0042242,16
RTS0042243,10
RTS0042244,34
RTS0042245,27
RTS0042246,39
RTS0042247,21
RTS0042248,32
RTS0042249,27
RTS0042250,30
RTS0042251,18
RTS0042252,31
RTS0042253,25
RTS0042254,27
RTS0042255,25
RTS0042256,50
RTS0042257,19
RTS0042258,14
RTS0042259,20
RTS0042260,18
RTS0042261,22
RTS0042262,19
RTS0042263,43
RTS0042264,24
RTS0042265,24
RTS0042266,19
RTS0042267,14
RTS0042268,15
RTS0042269,12
RTS0042270,15
RTS0042271,24
RTS0042272,19
RTS0042273,46
RTS0042274,21
RTS0042275,16
RTS0042276,34
RTS0042277,16
RTS0042278,21
RTS0042279,28
RTS0042280,17
RTS0042281,13
RTS0042282,17
RTS0042283,27
RTS0042284,16
RTS0042285,18
RTS0042286,17
RTS0042287,14
RTS0042288,23
RTS0042289,10
RTS0042290,19
RTS0042291,43
RTS0042292,21
RTS0042293,18
RTS0042294,21
RTS0042295,20
RTS0042296,40
RTS0042297,19
RTS0042298,20
RTS0042299,25
RTS0042300,19
RTS0042301,24
RTS0042302,17
RTS0042303,20
RTS0042304,33
RTS0042305,20
RTS0042306,28
RTS0042307,45
RTS0042308,35
RTS0042309,31
RTS0042310,25
RTS0042311,16
RTS0042312,23
RTS0042313,14
RTS0042314,20
RTS0042315,19
RTS0042316,25
RTS0042317,20
RTS0042318,10
RTS0042319,18
RTS0042320,10
RTS0042321,17
RTS0042322,28
RTS0042323,29
RTS0042324,16
RTS0042325,18
RTS0042326,21
RTS0042327,32
RTS0042328,29
RTS0042329,13
RTS0042330,42
RTS0042331,11
RTS0042332,17
RTS0042333,29
RTS0042334,15
RTS0042335,18
RTS0042336,17
RTS0042337,28
RTS0042338,28
RTS0042339,27
RTS0042340,24
RTS0042341,39
RTS0042342,22
RTS0042343,36
RTS0042344,25
RTS0042345,22
RTS0042346,28
RTS0042347,22
RTS0042348,17
RTS0042349,15
RTS0042350,15
RTS0042351,14
RTS0042352,19
RTS0042353,10
RTS0042354,16
RTS0042355,8
RTS0042356,14
RTS0042357,19
RTS0042358,22
RTS0042359,24
RTS0042360,31
RTS0042361,11
RTS0042362,22
RTS0042363,36
RTS0042364,26
RTS0042365,21
RTS0042366,12
RTS0042367,15
RTS0042368,17
RTS0042369,12
RTS0042370,26
RTS0042371,23
RTS0042372,21
RTS0042373,34
RTS0042374,16
RTS0042375,17
RTS0042376,14
RTS0042377,18
RTS0042378,15
RTS0042379,23
RTS0042380,13
RTS0042381,20
RTS0042382,29
RTS0042383,24
RTS0042384,27
RTS0042385,26
RTS0042386,21
RTS0042387,31
RTS0042388,18
RTS0042389,23
RTS0042390,19
RTS0042391,30
RTS0042392,23
RTS0042393,21
RTS0042394,18
RTS0042395,32
RTS0042396,19
RTS0042397,17
RTS0042398,18
RTS0042399,26
RTS0042400,19
RTS0042401,28
RTS0042402,34
RTS0042403,17
RTS0042404,15
RTS0042405,13
RTS0042406,34
RTS0042407,23
RTS0042408,35
RTS0042409,25
RTS0042410,28
RTS0042411,17
RTS0042412,18
RTS0042413,25
RTS0042414,22
RTS0042415,18
RTS0042416,16
RTS0042417,32
RTS0042418,29
RTS0042419,23
RTS0042420,70
RTS0042421,26
RTS0042422,22
RTS0042423,15
RTS0042424,27
RTS0042425,15
RTS0042426,21
RTS0042427,27
RTS0042428,25
RTS0042429,19
RTS0042430,25
RTS0042431,21
RTS0042432,38
RTS0042433,21
RTS0042434,36
RTS0042435,16
RTS0042436,21
RTS0042437,46
RTS0042438,24
RTS0042439,28
RTS0042440,20
RTS0042441,16
RTS0042442,25
RTS0042443,17
RTS0042444,14
RTS0042445,19
RTS0042446,18
RTS0042447,30
RTS0042448,29
RTS0042449,14
RTS0042450,28
RTS0042451,17
RTS0042452,17
RTS0042453,15
RTS0042454,23
RTS0042455,12
RTS0042456,24
RTS0042457,28
RTS0042458,25
RTS0042460,29
RTS0042461,15
RTS0042462,25
RTS0042463,28
RTS0042464,28
RTS0042465,15
RTS0042466,29
RTS0042467,18
RTS0042468,19
RTS0042469,21
RTS0042470,22
RTS0042471,20
RTS0042472,22
RTS0042473,28
RTS0042474,17
RTS0042475,39
RTS0042476,29
RTS0042477,18
RTS0042478,18
RTS0042479,22
RTS0042480,28
RTS0042481,27
RTS0042482,22
RTS0042483,23
RTS0042484,13
RTS0042485,34
RTS0042486,31
RTS0042487,18
RTS0042488,15
RTS0042489,23
RTS0042490,29
RTS0042491,18
RTS0042492,23
RTS0042493,15
RTS0042494,17
RTS0042495,18
RTS0042496,43
RTS0042497,21
RTS0042498,15
RTS0042499,38
RTS0042500,33
RTS0042501,11
RTS0042502,26
RTS0042503,24
RTS0042504,21
RTS0042505,24
RTS0042506,21
RTS0042507,24
RTS0042508,7
RTS0042509,25
RTS0042510,15
RTS0042515,21
RTS0042522,12
RTS0042526,20
RTS0042527,24
RTS0042528,17
RTS0042529,18
RTS0042530,15
RTS0042531,15
RTS0042532,13
RTS0042533,20
RTS0042534,14
RTS0042535,24
RTS0042536,21
RTS0042537,33
RTS0042538,21
RTS0042539,17
RTS0042540,14
RTS0042541,16
RTS0042542,16
RTS0042543,23
RTS0042544,15
RTS0042545,16
RTS0042546,19
RTS0042547,8
RTS0042548,25
RTS0042549,18
RTS0042550,18
RTS0042551,49
RTS0042552,14
RTS0042553,21
RTS0042554,26
RTS0042555,11
RTS0042556,33
RTS0042557,19
RTS0042558,15
RTS0042559,21
RTS0042560,25
RTS0042561,16
RTS0042562,16
RTS0042563,32
RTS0042564,26
RTS0042565,17
RTS0042566,24
RTS0042567,25
RTS0042568,41
RTS0042569,40
RTS0042570,21
RTS0042571,52
RTS0042572,73
RTS0042573,20
RTS0042574,34
RTS0042575,36
RTS0042576,14
RTS0042577,39
RTS0042578,21
RTS0042579,17
RTS0042580,19
RTS0042581,51
RTS0042582,18
RTS0042583,251
RTS0042584,37
RTS0042585,30
RTS0042586,15
RTS0042587,29
RTS0042588,21
RTS0042589,19
RTS0042590,25
RTS0042591,42
RTS0042592,40
RTS0042593,19
RTS0042594,18
RTS0042595,25
RTS0042596,17
RTS0042597,30
RTS0042598,21
RTS0042599,23
RTS0042600,21
RTS0042601,14
RTS0042602,21
RTS0042603,65
RTS0042604,59
RTS0042605,18
RTS0042606,20
RTS0042607,22
RTS0042608,19
RTS0042609,23
RTS0042610,32
RTS0042611,12
RTS0042612,17
RTS0042613,20
RTS0042614,24
RTS0042615,24
RTS0042616,22
RTS0042617,14
RTS0042618,29
RTS0042619,20
RTS0042620,22
RTS0042621,17
RTS0042622,19
RTS0042623,18
RTS0042624,14
RTS0042625,17
RTS0042626,24
RTS0042627,58
RTS0042628,8
RTS0042629,27
RTS0042630,26
RTS0042631,21
RTS0042633,28
RTS0042634,21
RTS0042635,6
RTS0042636,26
RTS0042637,14
RTS0042638,18
RTS0042639,15
RTS0042640,17
RTS0042641,15
RTS0042642,24
RTS0042643,6
RTS0042644,20
RTS0042645,14
RTS0042646,13
RTS0042647,26
RTS0042648,29
RTS0042649,14
RTS0042650,9
RTS0042651,21
RTS0042652,27
RTS0042653,20
RTS0042654,18
RTS0042655,18
RTS0042656,36
RTS0042657,19
RTS0042658,21
RTS0042659,20
RTS0042660,22
RTS0042661,7
RTS0042662,16
RTS0042663,22
RTS0042664,10
RTS0042665,20
RTS0042666,15
RTS0042667,18
RTS0042668,18
RTS0042669,16
RTS0042670,46
RTS0042671,19
RTS0042672,17
RTS0042673,19
RTS0042674,14
RTS0042675,21
RTS0042676,10
RTS0042678,24
RTS0042679,20
RTS0042680,27
RTS0042681,15
RTS0042682,18
RTS0042683,25
RTS0042684,21
RTS0042685,17
RTS0042686,42
RTS0042687,21
RTS0042688,31
RTS0042689,10
RTS0042690,15
RTS0042691,20
RTS0042692,20
RTS0042693,14
RTS0042695,23
RTS0042696,31
RTS0042697,28
RTS0042698,26
RTS0042699,14
RTS0042700,10
RTS0042701,30
RTS0042702,12
RTS0042703,21
RTS0042704,23
RTS0042705,28
RTS0042706,15
RTS0042707,21
RTS0042708,17
RTS0042709,17
RTS0042710,20
RTS0042711,22
RTS0042712,17
RTS0042713,38
RTS0042714,16
RTS0042715,16
RTS0042716,19
RTS0042717,23
RTS0042718,16
RTS0042719,16
RTS0042720,23
RTS0042721,35
RTS0042722,17
RTS0042723,25
RTS0042724,25
RTS0042725,22
RTS0042726,16
RTS0042727,15
RTS0042728,20
RTS0042729,15
RTS0042730,14
RTS0042731,12
RTS0042732,22
RTS0042733,20
RTS0042734,23
RTS0042735,13
RTS0042736,25
RTS0042737,40
RTS0042738,21
RTS0042739,21
RTS0042740,17
RTS0042741,24
RTS0042742,21
RTS0042743,18
RTS0042744,26
RTS0042745,17
RTS0042746,18
RTS0042747,22
RTS0042748,13
RTS0042749,27
RTS0042750,17
RTS0042751,20
RTS0042752,19
RTS0042753,23
RTS0042754,14
RTS0042755,22
RTS0042756,10
RTS0042757,49
RTS0042758,20
RTS0042759,14
RTS0042760,23
RTS0042761,32
RTS0042762,14
RTS0042763,15
RTS0042764,15
RTS0042765,21
RTS0042766,36
RTS0042767,16
RTS0042768,25
RTS0042769,31
RTS0042770,19
RTS0042771,23
RTS0042772,33
RTS0042773,21
RTS0042774,56
RTS0042775,26
RTS0042776,18
RTS0042777,53
RTS0042778,33
RTS0042779,37
RTS0042780,39
RTS0042781,38
RTS0042782,15
RTS0042783,30
RTS0042784,23
RTS0042785,22
RTS0042786,25
RTS0042787,22
RTS0042788,23
RTS0042789,17
RTS0042790,23
RTS0042791,375
RTS0042792,24
RTS0042793,28
RTS0042794,376
RTS0042795,33
RTS0042796,30
RTS0042797,32
RTS0042798,19
RTS0042799,61
RTS0042800,25
RTS0042801,62
RTS0042802,46
RTS0042803,13
RTS0042804,16
RTS0042805,26
RTS0042806,15
RTS0042807,19
RTS0042808,22
RTS0042809,22
RTS0042810,28
RTS0042811,32
RTS0042812,20
RTS0042813,19
RTS0042814,28
RTS0042815,38
RTS0042816,19
RTS0042817,42
RTS0042818,18
RTS0042819,34
RTS0042820,25
RTS0042821,31
RTS0042822,26
RTS0042823,17
RTS0042824,25
RTS0042825,24
RTS0042826,48
RTS0042827,25
RTS0042828,20
RTS0042829,28
RTS0042830,22
RTS0042831,32
RTS0042832,32
RTS0042833,23
RTS0042834,18
RTS0042835,24
RTS0042836,44
RTS0042837,31
RTS0042838,42
RTS0042839,12
RTS0042840,26
RTS0042841,30
RTS0042842,20
RTS0042843,24
RTS0042844,26
RTS0042845,52
RTS0042846,24
RTS0042847,25
RTS0042848,37
RTS0042849,27
RTS0042850,23
RTS0042851,39
RTS0042852,25
RTS0042853,30
RTS0042854,22
RTS0042855,17
RTS0042856,12
RTS0042857,24
RTS0042858,32
RTS0042859,20
RTS0042860,29
RTS0042861,26
RTS0042862,36
RTS0042863,28
RTS0042864,17
RTS0042865,28
RTS0042866,20
RTS0042867,21
RTS0042868,17
RTS0042869,54
RTS0042870,21
RTS0042871,22
RTS0042872,14
RTS0042873,18
RTS0042874,15
RTS0042875,39
RTS0042876,39
RTS0042877,26
RTS0042878,23
RTS0042879,23
RTS0042880,24
RTS0042881,51
RTS0042882,19
RTS0042883,24
RTS0042884,26
RTS0042885,48
RTS0042886,43
RTS0042887,25
RTS0042888,27
RTS0042889,31
RTS0042890,22
RTS0042891,16
RTS0042892,36
RTS0042893,80
RTS0042894,20
RTS0042895,22
RTS0042896,25
RTS0042897,31
RTS0042898,7
RTS0042899,37
RTS0042900,26
RTS0042901,24
RTS0042902,26
RTS0042903,18
RTS0042904,20
RTS0042905,13
RTS0042906,21
RTS0042907,17
RTS0042908,21
RTS0042909,50
RTS0042910,18
RTS0042911,34
RTS0042912,57
RTS0042913,28
RTS0042914,16
RTS0042915,12
RTS0042916,15
RTS0042917,29
RTS0042918,25
RTS0042919,34
RTS0042920,23
RTS0042921,44
RTS0042922,32
RTS0042923,31
RTS0042924,10
RTS0042925,24
RTS0042926,21
RTS0042927,19
RTS0042928,27
RTS0042929,39
RTS0042930,40
RTS0042931,14
RTS0042932,9
RTS0042933,10
RTS0042934,19
RTS0042935,17
RTS0042936,23
RTS0042937,13
RTS0042938,56
RTS0042939,17
RTS0042940,20
RTS0042941,25
RTS0042942,22
RTS0042943,16
RTS0042944,22
RTS0042945,25
RTS0042946,25
RTS0042947,46
RTS0042948,34
RTS0042949,26
RTS0042950,18
RTS0042951,48
RTS0042952,25
RTS0042953,46
RTS0042954,14
RTS0042955,44
RTS0042956,25
RTS0042957,20
RTS0042958,28
RTS0042959,29
RTS0042960,28
RTS0042961,20
RTS0042962,30
RTS0042963,18
RTS0042964,15
RTS0042965,22
RTS0042966,18
RTS0042967,19
RTS0042968,19
RTS0042969,21
RTS0042970,11
RTS0042971,24
RTS0042972,21
RTS0042973,15
RTS0042974,17
RTS0042975,12
RTS0042976,41
RTS0042977,20
RTS0042978,13
RTS0042979,18
RTS0042980,20
RTS0042981,15
RTS0042982,21
RTS0042983,23
RTS0042984,17
RTS0042985,28
RTS0042986,43
RTS0042987,23
RTS0042988,19
RTS0042989,18
RTS0042990,19
RTS0042991,22
RTS0042992,56
RTS0042993,19
RTS0042994,31
RTS0042995,38
RTS0042996,17
RTS0042997,24
RTS0042998,32
RTS0042999,25
RTS0043000,27
RTS0043001,17
RTS0043002,23
RTS0043003,21
RTS0043004,19
RTS0043005,27
RTS0043006,17
RTS0043007,43
RTS0043008,16
RTS0043009,33
RTS0043010,34
RTS0043011,13
RTS0043012,16
RTS0043013,29
RTS0043014,33
RTS0043015,27
RTS0043016,23
RTS0043017,25
RTS0043018,17
RTS0043019,42
RTS0043020,13
RTS0043021,28
RTS0043022,26
RTS0043023,23
RTS0043024,18
RTS0043025,17
RTS0043026,41
RTS0043027,42
RTS0043028,34
RTS0043029,32
RTS0043030,28
RTS0043031,26
RTS0043032,27
RTS0043033,35
RTS0043034,13
RTS0043035,20
RTS0043036,29
RTS0043037,18
RTS0043038,17
RTS0043039,15
RTS0043040,27
RTS0043041,18
RTS0043042,10
RTS0043043,18
RTS0043044,18
RTS0043045,15
RTS0043046,16
RTS0043047,23
RTS0043048,17
RTS0043049,29
RTS0043050,22
RTS0043051,24
RTS0043052,11
RTS0043053,15
RTS0043054,10
RTS0043055,17
RTS0043056,17
RTS0043057,23
RTS0043058,39
RTS0043059,50
RTS0043060,16
RTS0043061,28
RTS0043062,13
RTS0043063,21
RTS0043064,25
RTS0043065,28
RTS0043066,18
RTS0043067,19
RTS0043068,21
RTS0043069,23
RTS0043070,18
RTS0043071,18
RTS0043072,21
RTS0043073,32
RTS0043074,27
RTS0043075,26
RTS0043076,26
RTS0043077,12
RTS0043078,18
RTS0043079,16
RTS0043080,21
RTS0043081,24
RTS0043082,24
RTS0043083,22
RTS0043084,17
RTS0043085,29
RTS0043086,22
RTS0043087,19
RTS0043088,16
RTS0043089,17
RTS0043090,30
RTS0043091,18
RTS0043092,20
RTS0043093,46
RTS0043094,22
RTS0043095,16
RTS0043096,21
RTS0043097,17
RTS0043098,21
RTS0043099,36
RTS0043100,38
RTS0043101,30
RTS0043102,15
RTS0043103,24
RTS0043104,27
RTS0043105,31
RTS0043106,28
RTS0043107,18
RTS0043108,16
RTS0043109,19
RTS0043110,21
RTS0043111,28
RTS0043112,22
RTS0043113,23
RTS0043114,28
RTS0043115,21
RTS0043116,28
RTS0043117,9
RTS0043118,17
RTS0043119,22
RTS0043120,12
RTS0043121,19
RTS0043122,19
RTS0043123,18
RTS0043124,25
RTS0043125,20
RTS0043126,27
RTS0043127,21
RTS0043128,19
RTS0043129,17
RTS0043130,32
RTS0043131,16
RTS0043132,27
RTS0043133,23
RTS0043134,12
RTS0043135,21
RTS0043136,27
RTS0043137,20
RTS0043138,25
RTS0043139,16
RTS0043140,18
RTS0043141,21
RTS0043142,19
RTS0043143,20
RTS0043144,30
RTS0043145,25
RTS0043146,21
RTS0043147,34
RTS0043148,35
RTS0043149,33
RTS0043150,20
RTS0043151,22
RTS0043152,75
RTS0043153,26
RTS0043154,27
RTS0043155,19
RTS0043156,23
RTS0043157,75
RTS0043159,27
RTS0043160,44
RTS0043161,24
RTS0043162,36
RTS0043163,36
RTS0043164,25
RTS0043165,54
RTS0043167,19
RTS0043168,46
RTS0043169,21
RTS0043170,26
RTS0043171,17
RTS0043172,13
RTS0043173,38
RTS0043174,13
RTS0043175,20
RTS0043176,6
RTS0043177,23
RTS0043178,37
RTS0043179,33
RTS0043180,21
RTS0043181,34
RTS0043182,41
RTS0043183,24
RTS0043184,26
RTS0043185,41
RTS0043186,20
RTS0043187,23
RTS0043188,19
RTS0043189,26
RTS0043190,24
RTS0043191,28
RTS0043192,19
RTS0043193,27
RTS0043194,12
RTS0043195,18
RTS0043196,85
RTS0043197,39
RTS0043198,21
RTS0043199,37
RTS0043200,34
RTS0043201,13
RTS0043202,20
RTS0043203,16
RTS0043204,25
RTS0043205,26
RTS0043206,30
RTS0043207,23
RTS0043208,25
RTS0043209,17
RTS0043210,13
RTS0043211,28
RTS0043212,22
RTS0043213,25
RTS0043214,18
RTS0043215,21
RTS0043216,58
RTS0043217,24
RTS0043218,18
RTS0043219,18
RTS0043220,32
RTS0043221,17
RTS0043222,23
RTS0043223,29
RTS0043224,23
RTS0043225,20
RTS0043226,29
RTS0043227,23
RTS0043228,21
RTS0043229,31
RTS0043230,24
RTS0043231,21
RTS0043232,15
RTS0043233,21
RTS0043234,21
RTS0043235,22
RTS0043236,20
RTS0043237,28
RTS0043238,28
RTS0043239,27
RTS0043240,34
RTS0043241,19
RTS0043242,42
RTS0043243,49
RTS0043244,20
RTS0043245,24
RTS0043246,21
RTS0043247,32
RTS0043248,16
RTS0043249,48
RTS0043250,28
RTS0043251,32
RTS0043252,29
RTS0043253,16
RTS0043254,28
RTS0043255,33
RTS0043256,41
RTS0043257,18
RTS0043258,19
RTS0043259,26
RTS0043260,25
RTS0043261,21
RTS0043262,26
RTS0043263,16
RTS0043264,15
RTS0043265,34
RTS0043266,20
RTS0043267,26
RTS0043268,10
RTS0043269,26
RTS0043270,35
RTS0043271,22
RTS0043272,26
RTS0043273,20
RTS0043274,16
RTS0043275,23
RTS0043276,12
RTS0043277,21
RTS0043278,15
RTS0043279,18
RTS0043280,24
RTS0043281,18
RTS0043282,36
RTS0043283,10
RTS0043284,35
RTS0043285,16
RTS0043286,25
RTS0043287,23
RTS0043288,43
RTS0043289,30
RTS0043290,14
RTS0043291,30
RTS0043292,13
RTS0043293,32
RTS0043294,29
RTS0043295,22
RTS0043296,26
RTS0043297,23
RTS0043299,26
RTS0043300,33
RTS0043301,16
RTS0043302,15
RTS0043303,21
RTS0043304,17
RTS0043305,19
RTS0043306,20
RTS0043307,25
RTS0043308,29
RTS0043309,25
RTS0043310,20
RTS0043311,27
RTS0043312,18
RTS0043313,24
RTS0043314,42
RTS0043315,24
RTS0043316,27
RTS0043317,28
RTS0043318,19
RTS0043319,15
RTS0043320,23
RTS0043321,31
RTS0043322,16
RTS0043323,24
RTS0043324,13
RTS0043325,17
RTS0043326,25
RTS0043327,25
RTS0043328,24
RTS0043329,18
RTS0043330,34
RTS0043331,22
RTS0043332,25
RTS0043333,30
RTS0043334,24
RTS0043335,29
RTS0043336,33
RTS0043337,26
RTS0043338,36
RTS0043339,21
RTS0043340,20
RTS0043341,24
RTS0043342,28
RTS0043343,24
RTS0043344,31
RTS0043345,16
RTS0043346,16
RTS0043347,35
RTS0043348,21
RTS0043349,29
RTS0043350,52
RTS0043351,27
RTS0043352,31
RTS0043353,21
RTS0043354,15
RTS0043355,51
RTS0043356,32
RTS0043357,22
RTS0043358,28
RTS0043359,30
RTS0043360,22
RTS0043361,35
RTS0043362,32
RTS0043363,19
RTS0043364,35
RTS0043365,32
RTS0043366,29
RTS0043367,18
RTS0043368,28
RTS0043369,17
RTS0043370,14
RTS0043371,24
RTS0043372,30
RTS0043373,33
RTS0043374,11
RTS0043375,22
RTS0043376,52
RTS0043377,48
RTS0043378,37
RTS0043379,22
RTS0043380,36
RTS0043381,23
RTS0043382,32
RTS0043383,34
RTS0043384,22
RTS0043385,18
RTS0043386,11
RTS0043387,42
RTS0043388,16
RTS0043389,21
RTS0043390,23
RTS0043391,23
RTS0043392,26
RTS0043393,22
RTS0043394,30
RTS0043395,21
RTS0043396,32
RTS0043397,26
RTS0043398,33
RTS0043399,23
RTS0043400,13
RTS0043401,62
RTS0043402,38
RTS0043403,69
RTS0043404,27
RTS0043405,28
RTS0043406,25
RTS0043407,34
RTS0043408,33
RTS0043409,15
RTS0043410,25
RTS0043411,22
RTS0043412,19
RTS0043413,24
RTS0043414,29
RTS0043415,15
RTS0043416,22
RTS0043417,22
RTS0043418,23
RTS0043419,24
RTS0043420,26
RTS0043421,64
RTS0043422,27
RTS0043423,13
RTS0043424,38
RTS0043425,28
RTS0043426,18
RTS0043427,28
RTS0043428,18
RTS0043429,26
RTS0043430,17
RTS0043431,17
RTS0043432,25
RTS0043433,24
RTS0043434,32
RTS0043435,27
RTS0043436,14
RTS0043437,31
RTS0043438,16
RTS0043439,40
RTS0043440,45
RTS0043441,21
RTS0043442,27
RTS0043443,16
RTS0043444,25
RTS0043445,18
RTS0043446,26
RTS0043447,25
RTS0043448,25
RTS0043449,25
RTS0043450,30
RTS0043451,23
RTS0043452,32
RTS0043453,20
RTS0043454,32
RTS0043455,15
RTS0043456,29
RTS0043457,23
RTS0043458,38
RTS0043459,19
RTS0043460,17
RTS0043461,32
RTS0043462,15
RTS0043463,32
RTS0043464,16
RTS0043465,24
RTS0043466,41
RTS0043467,27
RTS0043468,19
RTS0043469,27
RTS0043470,18
RTS0043471,24
RTS0043472,49
RTS0043473,14
RTS0043474,35
RTS0043475,22
RTS0043476,24
RTS0043477,25
RTS0043478,16
RTS0043479,23
RTS0043480,21
RTS0043481,51
RTS0043482,57
RTS0043483,36
RTS0043484,28
RTS0043485,29
RTS0043486,35
RTS0043487,25
RTS0043488,22
RTS0043489,19
RTS0043490,19
RTS0043491,24
RTS0043492,26
RTS0043493,24
RTS0043494,25
RTS0043495,40
RTS0043496,18
RTS0043497,31
RTS0043498,21
RTS0043499,23
RTS0043500,35
RTS0043501,12
RTS0043502,30
RTS0043503,13
RTS0043504,28
RTS0043505,26
RTS0043506,27
RTS0043507,35
RTS0043508,22
RTS0043509,26
RTS0043510,14
RTS0043511,24
RTS0043512,21
RTS0043513,20
RTS0043514,29
RTS0043515,25
RTS0043516,21
RTS0043517,15
RTS0043518,25
RTS0043519,21
RTS0043520,18
RTS0043521,38
RTS0043522,17
RTS0043523,46
RTS0043524,11
RTS0043525,28
RTS0043526,19
RTS0043527,15
RTS0043528,13
RTS0043529,29
RTS0043530,20
RTS0043531,33
RTS0043532,22
RTS0043533,29
RTS0043534,27
RTS0043535,22
RTS0043536,21
RTS0043537,29
RTS0043538,18
RTS0043539,31
RTS0043540,20
RTS0043541,22
RTS0043542,30
RTS0043543,23
RTS0043544,19
RTS0043545,12
RTS0043546,23
RTS0043547,20
RTS0043548,23
RTS0043549,39
RTS0043550,27
RTS0043551,21
RTS0043552,17
RTS0043553,24
RTS0043554,19
RTS0043555,23
RTS0043556,29
RTS0043557,20
RTS0043558,12
RTS0043559,24
RTS0043560,18
RTS0043561,19
RTS0043562,17
RTS0043563,19
RTS0043564,14
RTS0043565,27
RTS0043566,11
RTS0043567,25
RTS0043568,20
RTS0043569,26
RTS0043570,25
RTS0043571,16
RTS0043572,31
RTS0043573,21
RTS0043574,21
RTS0043575,12
RTS0043576,17
RTS0043577,19
RTS0043578,15
RTS0043579,16
RTS0043580,21
RTS0043581,23
RTS0043582,28
RTS0043583,24
RTS0043584,34
RTS0043585,15
RTS0043586,16
RTS0043587,33
RTS0043588,12
RTS0043589,23
RTS0043590,27
RTS0043591,36
RTS0043592,23
RTS0043593,16
RTS0043594,26
RTS0043595,20
RTS0043596,15
RTS0043597,25
RTS0043598,18
RTS0043599,26
RTS0043600,24
RTS0043601,16
RTS0043602,18
RTS0043603,25
RTS0043604,29
RTS0043605,9
RTS0043606,23
RTS0043607,20
RTS0043608,14
RTS0043609,16
RTS0043610,22
RTS0043611,16
RTS0043612,52
RTS0043613,25
RTS0043614,15
RTS0043615,14
RTS0043616,34
RTS0043617,12
RTS0043618,29
RTS0043619,12
RTS0043620,17
RTS0043621,19
RTS0043622,23
RTS0043623,15
RTS0043624,27
RTS0043625,15
RTS0043626,17
RTS0043627,33
RTS0043628,16
RTS0043629,26
RTS0043630,22
RTS0043631,15
RTS0043632,12
RTS0043633,25
RTS0043634,33
RTS0043635,14
RTS0043636,13
RTS0043637,38
RTS0043638,28
RTS0043639,25
RTS0043640,39
RTS0043641,71
RTS0043642,25
RTS0043643,25
RTS0043644,81
RTS0043645,27
RTS0043646,22
RTS0043647,20
RTS0043648,29
RTS0043649,17
RTS0043650,26
RTS0043651,19
RTS0043652,29
RTS0043653,20
RTS0043654,36
RTS0043655,22
RTS0043656,24
RTS0043657,11
RTS0043658,49
RTS0043659,24
RTS0043660,16
RTS0043661,20
RTS0043663,20
RTS0043664,20
RTS0043665,36
RTS0043666,25
RTS0043667,31
RTS0043668,13
RTS0043669,24
RTS0043670,16
RTS0043671,19
RTS0043672,26
RTS0043673,30
RTS0043674,13
RTS0043675,26
RTS0043676,19
RTS0043677,6
RTS0043678,18
RTS0043679,24
RTS0043680,15
RTS0043681,27
RTS0043682,25
RTS0043683,34
RTS0043684,19
RTS0043685,28
RTS0043686,21
RTS0043687,20
RTS0043688,31
RTS0043689,14
RTS0043690,23
RTS0043691,57
RTS0043692,15
RTS0043693,45
RTS0043694,27
RTS0043695,29
RTS0043696,23
RTS0043697,20
RTS0043698,18
RTS0043699,24
RTS0043700,28
RTS0043701,15
RTS0043702,23
RTS0043703,19
RTS0043704,22
RTS0043705,14
RTS0043706,42
RTS0043707,18
RTS0043708,18
RTS0043709,17
RTS0043710,19
RTS0043711,14
RTS0043712,18
RTS0043713,17
RTS0043714,12
RTS0043715,14
RTS0043716,14
RTS0043717,23
RTS0043718,27
RTS0043719,23
RTS0043720,20
RTS0043721,22
RTS0043722,22
RTS0043723,17
RTS0043724,18
RTS0043725,24
RTS0043726,21
RTS0043727,16
RTS0043728,27
RTS0043729,21
RTS0043730,18
RTS0043731,19
RTS0043732,31
RTS0043733,24
RTS0043734,20
RTS0043735,19
RTS0043736,21
RTS0043737,30
RTS0043738,28
RTS0043739,27
RTS0043740,21
RTS0043741,21
RTS0043742,33
RTS0043743,17
RTS0043744,20
RTS0043745,23
RTS0043746,10
RTS0043747,8
RTS0043748,16
RTS0043749,18
RTS0043750,15
RTS0043751,27
RTS0043752,7
RTS0043753,18
RTS0043754,26
RTS0043755,40
RTS0043756,14
RTS0043757,22
RTS0043758,39
RTS0043759,32
RTS0043760,26
RTS0043761,35
RTS0043762,24
RTS0043763,20
RTS0043764,26
RTS0043765,28
RTS0043766,19
RTS0043767,18
RTS0043768,25
RTS0043769,9
RTS0043770,15
RTS0043771,16
RTS0043772,25
RTS0043773,20
RTS0043774,24
RTS0043775,10
RTS0043776,18
RTS0043777,26
RTS0043778,27
RTS0043779,20
RTS0043780,17
RTS0043781,34
RTS0043782,39
RTS0043783,11
RTS0043784,20
RTS0043785,10
RTS0043786,39
RTS0043787,20
RTS0043788,16
RTS0043789,22
RTS0043790,16
RTS0043791,21
RTS0043792,73
RTS0043793,33
RTS0043794,32
RTS0043795,16
RTS0043796,23
RTS0043797,22
RTS0043798,16
RTS0043799,13
RTS0043800,19
RTS0043801,36
RTS0043802,25
RTS0043803,38
RTS0043804,21
RTS0043805,23
RTS0043806,24
RTS0043807,15
RTS0043808,32
RTS0043809,16
RTS0043810,13
RTS0043811,17
RTS0043812,12
RTS0043813,11
RTS0043814,17
RTS0043815,22
RTS0043816,38
RTS0043817,21
RTS0043818,20
RTS0043819,19
RTS0043820,79
RTS0043821,45
RTS0043822,28
RTS0043823,23
RTS0043824,18
RTS0043825,18
RTS0043826,13
RTS0043827,12
RTS0043828,30
RTS0043829,32
RTS0043830,22
RTS0043831,27
RTS0043832,13
RTS0043833,50
RTS0043834,19
RTS0043835,39
RTS0043836,23
RTS0043837,19
RTS0043838,9
RTS0043839,18
RTS0043840,12
RTS0043841,10
RTS0043842,6
RTS0043843,17
RTS0043844,13
RTS0043845,35
RTS0043846,17
RTS0043847,25
RTS0043848,35
RTS0043849,28
RTS0043850,50
RTS0043851,26
RTS0043852,23
RTS0043853,46
RTS0043854,21
RTS0043855,1
RTS0043856,20
RTS0043857,8
RTS0043858,20
RTS0043859,17
RTS0043860,34
RTS0043861,42
RTS0043862,42
RTS0043863,33
RTS0043864,25
RTS0043865,20
RTS0043866,33
RTS0043867,28
RTS0043868,25
RTS0043869,32
RTS0043870,15
RTS0043871,36
RTS0043872,25
RTS0043873,20
RTS0043874,21
RTS0043875,23
RTS0043876,40
RTS0043877,32
RTS0043878,27
RTS0043879,35
RTS0043880,19
RTS0043881,26
RTS0043882,22
RTS0043883,23
RTS0043884,26
RTS0043885,14
RTS0043886,17
RTS0043887,38
RTS0043888,23
RTS0043889,14
RTS0043890,33
RTS0043891,29
RTS0043892,38
RTS0043893,29
RTS0043894,25
RTS0043895,25
RTS0043896,24
RTS0043897,34
RTS0043898,30
RTS0043899,27
RTS0043900,29
RTS0043901,26
RTS0043902,20
RTS0043903,20
RTS0043904,28
RTS0043905,23
RTS0043906,12
RTS0043907,40
RTS0043908,7
RTS0043909,20
RTS0043910,22
RTS0043911,17
RTS0043912,38
RTS0043913,14
RTS0043914,21
RTS0043915,24
RTS0043916,22
RTS0043917,13
RTS0043918,14
RTS0043919,20
RTS0043920,50
RTS0043921,25
RTS0043922,30
RTS0043923,19
RTS0043924,39
RTS0043925,21
RTS0043926,40
RTS0043927,23
RTS0043928,15
RTS0043929,17
RTS0043930,23
RTS0043931,17
RTS0043932,25
RTS0043933,16
RTS0043934,14
RTS0043935,21
RTS0043936,6
RTS0043937,18
RTS0043938,23
RTS0043939,15
RTS0043940,22
RTS0043941,11
RTS0043942,30
RTS0043943,14
RTS0043944,17
RTS0043945,13
RTS0043946,13
RTS0043947,27
RTS0043948,25
RTS0043949,20
RTS0043950,54
RTS0043951,31
RTS0043952,26
RTS0043953,37
RTS0043954,18
RTS0043955,32
RTS0043956,30
RTS0043957,18
RTS0043958,20
RTS0043959,18
RTS0043960,23
RTS0043961,17
RTS0043962,23
RTS0043963,18
RTS0043964,45
RTS0043965,19
RTS0043966,14
RTS0043967,27
RTS0043968,31
RTS0043969,68
RTS0043970,71
RTS0043971,42
RTS0043972,75
RTS0043973,42
RTS0043974,46
RTS0043975,29
RTS0043976,30
RTS0043977,21
RTS0043978,15
RTS0043979,17
RTS0043980,18
RTS0043981,28
RTS0043982,18
RTS0043983,13
RTS0043984,18
RTS0043985,12
RTS0043986,21
RTS0043987,61
RTS0043988,47
RTS0043989,25
RTS0043990,18
RTS0043991,35
RTS0043992,18
RTS0043993,19
RTS0043994,23
RTS0043996,23
RTS0043997,23
RTS0043998,23
RTS0043999,26
RTS0044000,22
RTS0044001,20
RTS0044002,28
RTS0044003,24
RTS0044004,31
RTS0044005,27
RTS0044006,23
RTS0044007,35
RTS0044008,14
RTS0044009,13
RTS0044010,42
RTS0044011,19
RTS0044012,25
RTS0044013,21
RTS0044014,26
RTS0044015,20
RTS0044016,41
RTS0044017,35
RTS0044018,23
RTS0044019,22
RTS0044020,39
RTS0044021,23
RTS0044022,25
RTS0044023,24
RTS0044024,19
RTS0044025,42
RTS0044026,27
RTS0044027,27
RTS0044028,18
RTS0044029,30
RTS0044030,21
RTS0044031,14
RTS0044032,16
RTS0044033,16
RTS0044034,29
RTS0044035,17
RTS0044036,20
RTS0044037,23
RTS0044038,18
RTS0044039,23
RTS0044040,22
RTS0044041,12
RTS0044042,29
RTS0044043,26
RTS0044044,33
RTS0044045,17
RTS0044046,17
RTS0044047,25
RTS0044048,26
RTS0044049,22
RTS0044050,20
RTS0044051,21
RTS0044052,31
RTS0044053,24
RTS0044054,25
RTS0044055,19
RTS0044056,36
RTS0044057,24
RTS0044058,26
RTS0044059,49
RTS0044060,25
RTS0044061,28
RTS0044062,26
RTS0044063,22
RTS0044064,47
RTS0044065,25
RTS0044067,26
RTS0044068,28
RTS0044069,30
RTS0044070,21
RTS0044071,17
RTS0044072,31
RTS0044073,13
RTS0044074,40
RTS0044075,25
RTS0044076,15
RTS0044077,30
RTS0044078,22
RTS0044079,20
RTS0044080,23
RTS0044081,26
RTS0044082,23
RTS0044083,37
RTS0044084,23
RTS0044085,15
RTS0044086,25
RTS0044087,17
RTS0044088,28
RTS0044089,27
RTS0044090,18
RTS0044091,17
RTS0044092,19
RTS0044093,22
RTS0044094,26
RTS0044095,21
RTS0044096,24
RTS0044097,22
RTS0044098,16
RTS0044099,21
RTS0044100,25
RTS0044101,20
RTS0044102,19
RTS0044103,12
RTS0044104,14
RTS0044105,18
RTS0044106,30
RTS0044107,32
RTS0044108,30
RTS0044109,36
RTS0044110,33
RTS0044111,25
RTS0044112,24
RTS0044113,16
RTS0044114,21
RTS0044115,43
RTS0044116,40
RTS0044117,39
RTS0044118,18
RTS0044119,27
RTS0044120,27
RTS0044121,19
RTS0044122,28
RTS0044123,28
RTS0044124,26
RTS0044125,46
RTS0044126,23
RTS0044127,44
RTS0044128,26
RTS0044129,42
RTS0044130,30
RTS0044131,21
RTS0044132,22
RTS0044133,28
RTS0044134,18
RTS0044135,25
RTS0044136,17
RTS0044137,22
RTS0044138,51
RTS0044139,37
RTS0044140,43
RTS0044141,52
RTS0044142,15
RTS0044143,39
RTS0044144,22
RTS0044145,15
RTS0044146,26
RTS0044147,14
RTS0044148,21
RTS0044149,25
RTS0044150,22
RTS0044151,33
RTS0044152,21
RTS0044153,20
RTS0044154,17
RTS0044155,48
RTS0044156,16
RTS0044157,66
RTS0044158,28
RTS0044159,19
RTS0044160,50
RTS0044161,19
RTS0044162,32
RTS0044163,24
RTS0044164,26
RTS0044165,17
RTS0044166,19
RTS0044167,22
RTS0044168,24
RTS0044169,17
RTS0044170,22
RTS0044171,14
RTS0044172,14
RTS0044173,16
RTS0044174,13
RTS0044175,24
RTS0044176,15
RTS0044177,29
RTS0044178,28
RTS0044180,17
RTS0044181,29
RTS0044182,18
RTS0044183,15
RTS0044184,19
RTS0044185,18
RTS0044186,33
RTS0044187,21
RTS0044188,21
RTS0044189,20
RTS0044190,23
RTS0044191,36
RTS0044192,30
RTS0044193,24
RTS0044194,31
RTS0044195,32
RTS0044196,15
RTS0044197,18
RTS0044198,47
RTS0044199,34
RTS0044200,17
RTS0044206,34
RTS0044207,21
RTS0044208,25
RTS0044209,28
RTS0044210,32
RTS0044211,33
RTS0044212,36
RTS0044213,35
RTS0044214,37
RTS0044215,31
RTS0044216,31
RTS0044217,49
RTS0044218,32
RTS0044219,59
RTS0044220,21
RTS0044221,15
RTS0044222,24
RTS0044223,24
RTS0044224,19
RTS0044225,24
RTS0044226,18
RTS0044227,17
RTS0044228,24
RTS0044229,15
RTS0044230,20
RTS0044231,18
RTS0044232,22
RTS0044233,16
RTS0044234,26
RTS0044235,30
RTS0044236,15
RTS0044237,26
RTS0044238,25
RTS0044239,26
RTS0044240,25
RTS0044241,15
RTS0044242,49
RTS0044243,31
RTS0044244,14
RTS0044245,27
RTS0044246,17
RTS0044247,33
RTS0044248,47
RTS0044249,16
RTS0044250,23
RTS0044251,27
RTS0044252,46
RTS0044253,33
RTS0044254,21
RTS0044255,22
RTS0044256,27
RTS0044257,78
RTS0044258,30
RTS0044259,40
RTS0044260,17
RTS0044261,53
RTS0044262,30
RTS0044263,31
RTS0044264,22
RTS0044265,19
RTS0044266,41
RTS0044267,38
RTS0044268,37
RTS0044269,26
RTS0044270,50
RTS0044271,26
RTS0044272,18
RTS0044273,23
RTS0044274,36
RTS0044275,35
RTS0044276,16
RTS0044277,19
RTS0044278,19
RTS0044279,29
RTS0044280,21
RTS0044281,24
RTS0044282,35
RTS0044283,14
RTS0044284,27
RTS0044285,13
RTS0044286,26
RTS0044287,24
RTS0044288,22
RTS0044289,17
RTS0044290,27
RTS0044291,29
RTS0044292,24
RTS0044293,22
RTS0044294,21
RTS0044295,23
RTS0044296,20
RTS0044297,19
RTS0044298,23
RTS0044299,19
RTS0044300,22
RTS0044301,15
RTS0044302,22
RTS0044303,16
RTS0044304,14
RTS0044305,22
RTS0044306,20
RTS0044307,34
RTS0044308,54
RTS0044309,56
RTS0044310,23
RTS0044311,24
RTS0044312,31
RTS0044313,27
RTS0044314,23
RTS0044315,29
RTS0044316,29
RTS0044317,29
RTS0044318,13
RTS0044319,28
RTS0044320,6
RTS0044321,16
RTS0044322,17
RTS0044323,31
RTS0044324,25
RTS0044325,21
RTS0044326,20
RTS0044327,31
RTS0044328,10
RTS0044329,24
RTS0044330,14
RTS0044331,27
RTS0044332,37
RTS0044333,54
RTS0044334,21
RTS0044335,21
RTS0044336,21
RTS0044337,22
RTS0044338,16
RTS0044339,23
RTS0044340,23
RTS0044341,18
RTS0044342,24
RTS0044343,20
RTS0044344,22
RTS0044345,19
RTS0044346,28
RTS0044347,23
RTS0044348,17
RTS0044349,28
RTS0044350,45
RTS0044351,23
RTS0044352,31
RTS0044353,23
RTS0044354,46
RTS0044355,20
RTS0044356,27
RTS0044357,34
RTS0044358,29
RTS0044359,33
RTS0044360,12
RTS0044361,34
RTS0044362,31
RTS0044363,22
RTS0044364,22
RTS0044365,23
RTS0044366,29
RTS0044367,23
RTS0044368,26
RTS0044369,64
RTS0044370,69
RTS0044371,24
RTS0044372,19
RTS0044373,29
RTS0044374,15
RTS0044375,33
RTS0044376,20
RTS0044377,28
RTS0044378,25
RTS0044379,20
RTS0044380,21
RTS0044381,32
RTS0044382,33
RTS0044383,32
RTS0044384,15
RTS0044385,17
RTS0044386,19
RTS0044387,33
RTS0044388,18
RTS0044389,19
RTS0044390,21
RTS0044391,30
RTS0044392,68
RTS0044393,126
RTS0044394,26
RTS0044395,18
RTS0044396,31
RTS0044397,27
RTS0044399,34
RTS0044400,27
RTS0044401,17
RTS0044402,29
RTS0044403,31
RTS0044404,38
RTS0044405,22
RTS0044406,32
RTS0044407,22
RTS0044408,41
RTS0044409,22
RTS0044410,16
RTS0044411,25
RTS0044412,27
RTS0044413,26
RTS0044414,24
RTS0044415,21
RTS0044416,54
RTS0044417,28
RTS0044418,23
RTS0044419,23
RTS0044420,99
RTS0044421,21
RTS0044422,11
RTS0044423,17
RTS0044424,20
RTS0044425,31
RTS0044426,10
RTS0044427,23
RTS0044428,23
RTS0044429,34
RTS0044430,19
RTS0044431,20
RTS0044432,19
RTS0044433,18
RTS0044434,37
RTS0044435,24
RTS0044436,20
RTS0044437,18
RTS0044438,16
RTS0044439,24
RTS0044440,46
RTS0044441,24
RTS0044442,26
RTS0044443,18
RTS0044444,14
RTS0044445,12
RTS0044446,43
RTS0044447,30
RTS0044448,19
RTS0044449,28
RTS0044450,25
RTS0044451,18
RTS0044452,26
RTS0044453,19
RTS0044454,37
RTS0044455,19
RTS0044456,24
RTS0044457,24
RTS0044458,18
RTS0044459,24
RTS0044460,21
RTS0044461,25
RTS0044462,26
RTS0044463,22
RTS0044464,27
RTS0044465,32
RTS0044466,30
RTS0044467,33
RTS0044468,29
RTS0044469,29
RTS0044470,35
RTS0044471,27
RTS0044472,28
RTS0044473,20
RTS0044474,27
RTS0044475,46
RTS0044476,23
RTS0044477,23
RTS0044478,28
RTS0044479,26
RTS0044480,25
RTS0044481,35
RTS0044482,35
RTS0044483,28
RTS0044484,34
RTS0044485,50
RTS0044486,34
RTS0044487,24
RTS0044488,23
RTS0044489,16
RTS0044490,24
RTS0044491,25
RTS0044492,23
RTS0044493,31
RTS0044494,60
RTS0044495,31
RTS0044496,39
RTS0044497,40
RTS0044498,32
RTS0044499,30
RTS0044500,24
RTS0044501,51
RTS0044502,38
RTS0044503,19
RTS0044504,28
RTS0044505,33
RTS0044506,27
RTS0044507,13
RTS0044508,30
RTS0044509,27
RTS0044510,19
RTS0044511,22
RTS0044512,24
RTS0044513,28
RTS0044514,21
RTS0044515,24
RTS0044516,21
RTS0044517,26
RTS0044518,19
RTS0044519,27
RTS0044520,19
RTS0044521,25
RTS0044522,32
RTS0044523,19
RTS0044524,17
RTS0044525,27
RTS0044526,29
RTS0044527,23
RTS0044528,25
RTS0044529,55
RTS0044530,15
RTS0044531,22
RTS0044532,15
RTS0044533,14
RTS0044534,19
RTS0044535,18
RTS0044536,40
RTS0044537,25
RTS0044538,22
RTS0044539,22
RTS0044540,17
RTS0044541,22
RTS0044542,22
RTS0044543,31
RTS0044544,34
RTS0044545,18
RTS0044546,26
RTS0044547,22
RTS0044548,31
RTS0044549,40
RTS0044550,16
RTS0044551,20
RTS0044552,55
RTS0044553,20
RTS0044554,18
RTS0044555,45
RTS0044556,21
RTS0044557,20
RTS0044558,12
RTS0044559,17
RTS0044560,19
RTS0044561,18
RTS0044562,19
RTS0044563,17
RTS0044564,208
RTS0044565,23
RTS0044566,22
RTS0044567,15
RTS0044568,37
RTS0044569,27
RTS0044570,20
RTS0044571,24
RTS0044572,15
RTS0044573,14
RTS0044574,41
RTS0044575,38
RTS0044576,15
RTS0044577,19
RTS0044578,55
RTS0044579,12
RTS0044580,23
RTS0044581,21
RTS0044582,17
RTS0044583,16
RTS0044584,39
RTS0044585,18
RTS0044586,27
RTS0044587,17
RTS0044588,17
RTS0044589,17
RTS0044590,28
RTS0044591,24
RTS0044592,17
RTS0044593,23
RTS0044594,49
RTS0044595,17
RTS0044596,50
RTS0044597,22
RTS0044598,21
RTS0044599,33
RTS0044600,19
RTS0044601,18
RTS0044602,14
RTS0044603,19
RTS0044604,15
RTS0044605,28
RTS0044606,24
RTS0044607,67
RTS0044608,15
RTS0044609,21
RTS0044610,18
RTS0044611,34
RTS0044612,19
RTS0044613,39
RTS0044614,19
RTS0044615,13
RTS0044616,22
RTS0044617,30
RTS0044618,15
RTS0044619,16
RTS0044620,22
RTS0044621,26
RTS0044622,23
RTS0044623,45
RTS0044624,31
RTS0044625,14
RTS0044626,31
RTS0044627,22
RTS0044628,15
RTS0044629,29
RTS0044630,31
RTS0044631,212
RTS0044632,121
RTS0044633,313
RTS0044634,18
RTS0044635,24
RTS0044636,23
RTS0044637,19
RTS0044638,8
RTS0044639,16
RTS0044640,16
RTS0044641,16
RTS0044642,20
RTS0044643,25
RTS0044644,48
RTS0044645,21
RTS0044646,30
RTS0044647,25
RTS0044648,26
RTS0044649,24
RTS0044650,19
RTS0044651,20
RTS0044652,31
RTS0044653,40
RTS0044654,25
RTS0044655,48
RTS0044656,22
RTS0044657,20
RTS0044658,26
RTS0044659,14
RTS0044660,27
RTS0044661,27
RTS0044662,21
RTS0044663,19
RTS0044664,111
RTS0044665,31
RTS0044666,15
RTS0044667,21
RTS0044668,20
RTS0044669,18
RTS0044670,18
RTS0044671,17
RTS0044672,24
RTS0044673,20
RTS0044674,25
RTS0044675,13
RTS0044676,21
RTS0044677,22
RTS0044678,28
RTS0044679,24
RTS0044680,20
RTS0044681,18
RTS0044682,22
RTS0044683,25
RTS0044684,22
RTS0044685,22
RTS0044686,20
RTS0044687,37
RTS0044688,23
RTS0044689,47
RTS0044690,27
RTS0044691,28
RTS0044692,18
RTS0044693,26
RTS0044694,40
RTS0044695,22
RTS0044696,22
RTS0044697,28
RTS0044698,16
RTS0044699,21
RTS0044700,31
RTS0044701,20
RTS0044702,34
RTS0044703,32
RTS0044704,24
RTS0044705,19
RTS0044706,16
RTS0044707,35
RTS0044708,10
RTS0044709,20
RTS0044710,9
RTS0044711,20
RTS0044712,23
RTS0044714,20
RTS0044715,9
RTS0044716,16
RTS0044717,20
RTS0044718,18
RTS0044719,13
RTS0044720,21
RTS0044721,18
RTS0044722,18
RTS0044723,9
RTS0044724,26
RTS0044725,28
RTS0044726,47
RTS0044727,16
RTS0044728,22
RTS0044729,23
RTS0044730,22
RTS0044731,116
RTS0044732,64
RTS0044733,18
RTS0044734,15
RTS0044735,60
RTS0044736,19
RTS0044737,25
RTS0044738,18
RTS0044739,17
RTS0044740,15
RTS0044741,21
RTS0044742,19
RTS0044743,26
RTS0044744,21
RTS0044745,20
RTS0044746,53
RTS0044747,24
RTS0044748,19
RTS0044749,27
RTS0044750,24
RTS0044751,21
RTS0044752,23
RTS0044753,19
RTS0044754,27
RTS0044755,25
RTS0044756,26
RTS0044757,31
RTS0044758,43
RTS0044759,29
RTS0044760,11
RTS0044761,32
RTS0044762,26
RTS0044763,34
RTS0044764,24
RTS0044765,8
RTS0044766,28
RTS0044767,31
RTS0044768,30
RTS0044769,20
RTS0044770,31
RTS0044771,22
RTS0044772,26
RTS0044773,16
RTS0044774,9
RTS0044775,42
RTS0044776,15
RTS0044777,23
RTS0044778,20
RTS0044779,20
RTS0044780,52
RTS0044781,32
RTS0044782,23
RTS0044783,29
RTS0044784,28
RTS0044785,22
RTS0044786,28
RTS0044787,22
RTS0044788,23
RTS0044789,29
RTS0044790,16
RTS0044791,29
RTS0044792,78
RTS0044793,16
RTS0044794,18
RTS0044795,20
RTS0044796,18
RTS0044797,34
RTS0044798,34
RTS0044799,25
RTS0044800,25
RTS0044801,12
RTS0044802,41
RTS0044803,13
RTS0044804,33
RTS0044805,160
RTS0044806,24
RTS0044807,11
RTS0044808,21
RTS0044809,27
RTS0044810,12
RTS0044811,21
RTS0044812,15
RTS0044813,20
RTS0044814,23
RTS0044815,27
RTS0044816,29
RTS0044817,40
RTS0044818,30
RTS0044819,16
RTS0044820,19
RTS0044821,33
RTS0044822,28
RTS0044823,15
RTS0044824,21
RTS0044825,37
RTS0044826,28
RTS0044827,27
RTS0044828,28
RTS0044829,16
RTS0044830,28
RTS0044831,20
RTS0044832,18
RTS0044833,13
RTS0044834,26
RTS0044835,22
RTS0044836,31
RTS0044837,25
RTS0044838,30
RTS0044839,22
RTS0044840,18
RTS0044841,18
RTS0044842,24
RTS0044843,30
RTS0044844,24
RTS0044845,26
RTS0044846,24
RTS0044847,37
RTS0044848,50
RTS0044849,31
RTS0044850,24
RTS0044851,17
RTS0044852,20
RTS0044853,17
RTS0044854,29
RTS0044855,27
RTS0044856,23
RTS0044857,39
RTS0044858,25
RTS0044859,22
RTS0044860,32
RTS0044861,23
RTS0044862,24
RTS0044863,27
RTS0044864,21
RTS0044865,15
RTS0044866,28
RTS0044867,43
RTS0044868,19
RTS0044869,38
RTS0044870,51
RTS0044871,21
RTS0044872,24
RTS0044873,33
RTS0044874,10
RTS0044875,22
RTS0044876,19
RTS0044877,27
RTS0044878,21
RTS0044879,33
RTS0044880,21
RTS0044881,23
RTS0044882,24
RTS0044883,9
RTS0044884,36
RTS0044885,25
RTS0044886,57
RTS0044887,16
RTS0044888,33
RTS0044889,14
RTS0044890,10
RTS0044891,15
RTS0044892,39
RTS0044893,17
RTS0044894,27
RTS0044895,19
RTS0044896,26
RTS0044897,18
RTS0044898,16
RTS0044899,22
RTS0044900,32
RTS0044901,24
RTS0044902,21
RTS0044903,17
RTS0044904,22
RTS0044905,34
RTS0044906,24
RTS0044907,23
RTS0044908,19
RTS0044909,39
RTS0044910,23
RTS0044911,22
RTS0044912,18
RTS0044913,27
RTS0044914,33
RTS0044915,13
RTS0044916,29
RTS0044917,27
RTS0044918,19
RTS0044919,20
RTS0044920,16
RTS0044921,18
RTS0044922,24
RTS0044923,11
RTS0044924,30
RTS0044925,27
RTS0044926,33
RTS0044927,19
RTS0044928,33
RTS0044929,28
RTS0044930,25
RTS0044931,13
RTS0044932,24
RTS0044933,27
RTS0044934,13
RTS0044935,35
RTS0044936,159
RTS0044937,18
RTS0044938,15
RTS0044939,37
RTS0044940,20
RTS0044941,41
RTS0044942,23
RTS0044943,12
RTS0044944,14
RTS0044945,25
RTS0044946,19
RTS0044947,17
RTS0044948,26
RTS0044949,12
RTS0044950,30
RTS0044951,10
RTS0044952,16
RTS0044953,12
RTS0044954,27
RTS0044955,20
RTS0044956,17
RTS0044957,49
RTS0044958,26
RTS0044959,22
RTS0044960,17
RTS0044961,45
RTS0044962,20
RTS0044963,16
RTS0044964,20
RTS0044965,22
RTS0044966,35
RTS0044967,24
RTS0044968,23
RTS0044969,11
RTS0044970,23
RTS0044971,28
RTS0044972,33
RTS0044973,19
RTS0044974,24
RTS0044975,27
RTS0044976,33
RTS0044977,17
RTS0044978,18
RTS0044979,19
RTS0044980,17
RTS0044981,27
RTS0044982,17
RTS0044983,23
RTS0044984,24
RTS0044985,50
RTS0044986,24
RTS0044987,12
RTS0044988,18
RTS0044989,21
RTS0044990,31
RTS0044991,14
RTS0044992,23
RTS0044993,10
RTS0044994,21
RTS0044995,18
RTS0044996,21
RTS0044997,17
RTS0044998,41
RTS0044999,18
RTS0045000,36
RTS0045001,23
RTS0045002,32
RTS0045003,46
RTS0045004,32
RTS0045005,30
RTS0045006,25
RTS0045007,66
RTS0045008,31
RTS0045009,21
RTS0045010,16
RTS0045011,19
RTS0045012,18
RTS0045013,13
RTS0045014,18
RTS0045015,26
RTS0045016,22
RTS0045017,20
RTS0045018,27
RTS0045019,29
RTS0045020,13
RTS0045021,8
RTS0045022,27
RTS0045023,26
RTS0045024,21
RTS0045025,26
RTS0045026,17
RTS0045027,22
RTS0045028,17
RTS0045029,28
RTS0045030,20
RTS0045031,12
RTS0045032,49
RTS0045033,24
RTS0045034,22
RTS0045035,26
RTS0045036,21
RTS0045038,62
RTS0045039,19
RTS0045040,24
RTS0045041,29
RTS0045042,13
RTS0045043,13
RTS0045044,21
RTS0045045,27
RTS0045046,17
RTS0045047,24
RTS0045048,21
RTS0045049,24
RTS0045050,19
RTS0045051,21
RTS0045052,14
RTS0045053,29
RTS0045054,24
RTS0045055,13
RTS0045056,23
RTS0045057,59
RTS0045058,16
RTS0045059,27
RTS0045060,26
RTS0045061,18
RTS0045063,15
RTS0045064,34
RTS0045065,33
RTS0045066,27
RTS0045067,22
RTS0045068,29
RTS0045069,23
RTS0045070,34
RTS0045071,16
RTS0045072,101
RTS0045073,24
RTS0045074,23
RTS0045075,18
RTS0045076,27
RTS0045077,21
RTS0045078,30
RTS0045079,20
RTS0045080,11
RTS0045081,13
RTS0045082,18
RTS0045083,26
RTS0045084,16
RTS0045085,22
RTS0045086,27
RTS0045087,14
RTS0045088,18
RTS0045089,18
RTS0045090,10
RTS0045091,12
RTS0045092,20
RTS0045093,9
RTS0045094,7
RTS0045095,19
RTS0045096,21
RTS0045097,17
RTS0045098,11
RTS0045099,22
RTS0045100,23
RTS0045101,27
RTS0045102,11
RTS0045103,28
RTS0045104,13
RTS0045105,20
RTS0045106,17
RTS0045107,50
RTS0045108,17
RTS0045109,31
RTS0045110,24
RTS0045111,39
RTS0045112,17
RTS0045113,27
RTS0045114,24
RTS0045115,28
RTS0045116,40
RTS0045117,22
RTS0045118,36
RTS0045119,13
RTS0045120,40
RTS0045121,12
RTS0045122,20
RTS0045123,48
RTS0045124,21
RTS0045125,19
RTS0045126,18
RTS0045127,28
RTS0045128,28
RTS0045129,23
RTS0045130,14
RTS0045131,40
RTS0045132,18
RTS0045133,16
RTS0045134,25
RTS0045135,18
RTS0045136,33
RTS0045137,32
RTS0045138,24
RTS0045139,23
RTS0045140,23
RTS0045141,31
RTS0045142,28
RTS0045143,22
RTS0045144,16
RTS0045145,21
RTS0045146,27
RTS0045147,29
RTS0045148,32
RTS0045149,25
RTS0045150,19
RTS0045151,27
RTS0045152,15
RTS0045153,28
RTS0045154,25
RTS0045155,19
RTS0045156,18
RTS0045157,21
RTS0045158,18
RTS0045159,25
RTS0045160,26
RTS0045161,21
RTS0045162,32
RTS0045163,15
RTS0045164,44
RTS0045165,18
RTS0045166,43
RTS0045167,19
RTS0045168,47
RTS0045169,53
RTS0045170,25
RTS0045171,35
RTS0045172,26
RTS0045173,38
RTS0045174,21
RTS0045175,22
RTS0045176,29
RTS0045177,22
RTS0045178,15
RTS0045179,23
RTS0045180,22
RTS0045181,14
RTS0045182,18
RTS0045183,17
RTS0045184,16
RTS0045185,22
RTS0045186,43
RTS0045187,14
RTS0045188,27
RTS0045189,22
RTS0045190,22
RTS0045191,25
RTS0045192,25
RTS0045193,18
RTS0045194,23
RTS0045195,18
RTS0045196,25
RTS0045197,28
RTS0045198,40
RTS0045199,18
RTS0045200,20
RTS0045201,17
RTS0045202,31
RTS0045203,30
RTS0045204,16
RTS0045205,29
RTS0045206,20
RTS0045207,20
RTS0045208,19
RTS0045209,26
RTS0045210,28
RTS0045211,31
RTS0045212,32
RTS0045213,23
RTS0045214,28
RTS0045215,25
RTS0045216,21
RTS0045217,20
RTS0045218,26
RTS0045219,22
RTS0045220,15
RTS0045221,22
RTS0045222,27
RTS0045223,23
RTS0045224,23
RTS0045225,20
RTS0045226,64
RTS0045227,16
RTS0045228,19
RTS0045229,25
RTS0045230,12
RTS0045231,20
RTS0045232,28
RTS0045233,28
RTS0045234,19
RTS0045235,25
RTS0045236,29
RTS0045237,16
RTS0045238,87
RTS0045239,12
RTS0045240,65
RTS0045241,21
RTS0045242,58
RTS0045243,15
RTS0045244,17
RTS0045245,11
RTS0045246,24
RTS0045247,23
RTS0045248,20
RTS0045249,24
RTS0045250,20
RTS0045251,39
RTS0045252,19
RTS0045253,33
RTS0045254,22
RTS0045255,19
RTS0045256,16
RTS0045257,20
RTS0045258,15
RTS0045259,34
RTS0045260,17
RTS0045261,22
RTS0045262,46
RTS0045263,21
RTS0045264,13
RTS0045265,27
RTS0045266,21
RTS0045267,37
RTS0045268,34
RTS0045269,34
RTS0045270,33
RTS0045271,19
RTS0045272,14
RTS0045273,29
RTS0045274,24
RTS0045275,36
RTS0045276,17
RTS0045277,8
RTS0045278,27
RTS0045279,17
RTS0045280,21
RTS0045281,28
RTS0045282,29
RTS0045283,20
RTS0045284,16
RTS0045285,25
RTS0045286,24
RTS0045287,24
RTS0045288,23
RTS0045289,24
RTS0045290,21
RTS0045291,19
RTS0045292,24
RTS0045293,23
RTS0045294,24
RTS0045295,11
RTS0045296,18
RTS0045297,18
RTS0045298,31
RTS0045299,26
RTS0045300,16
RTS0045301,40
RTS0045302,21
RTS0045303,19
RTS0045304,12
RTS0045305,36
RTS0045306,26
RTS0045307,20
RTS0045308,36
RTS0045309,28
RTS0045310,35
RTS0045311,9
RTS0045312,17
RTS0045313,29
RTS0045314,18
RTS0045315,27
RTS0045316,38
RTS0045317,24
RTS0045318,34
RTS0045319,16
RTS0045320,29
RTS0045321,16
RTS0045322,22
RTS0045323,31
RTS0045324,20
RTS0045325,28
RTS0045326,51
RTS0045327,45
RTS0045328,34
RTS0045329,28
RTS0045330,18
RTS0045331,40
RTS0045332,20
RTS0045333,29
RTS0045334,21
RTS0045335,19
RTS0045336,40
RTS0045337,25
RTS0045338,19
RTS0045339,17
RTS0045340,18
RTS0045341,19
RTS0045342,41
RTS0045343,19
RTS0045344,17
RTS0045345,15
RTS0045346,34
RTS0045347,33
RTS0045348,26
RTS0045349,51
RTS0045350,25
RTS0045351,33
RTS0045352,33
RTS0045353,20
RTS0045354,43
RTS0045355,12
RTS0045356,65
RTS0045357,70
RTS0045358,30
RTS0045359,43
RTS0045360,25
RTS0045361,73
RTS0045362,27
RTS0045363,19
RTS0045364,25
RTS0045365,39
RTS0045366,31
RTS0045367,20
RTS0045368,20
RTS0045369,15
RTS0045370,16
RTS0045371,27
RTS0045372,22
RTS0045373,34
RTS0045374,21
RTS0045375,91
RTS0045376,17
RTS0045377,21
RTS0045378,18
RTS0045379,15
RTS0045380,14
RTS0045381,20
RTS0045382,21
RTS0045383,14
RTS0045384,29
RTS0045385,13
RTS0045386,25
RTS0045387,25
RTS0045388,17
RTS0045389,13
RTS0045390,21
RTS0045391,19
RTS0045392,16
RTS0045393,25
RTS0045394,16
RTS0045395,30
RTS0045396,18
RTS0045397,19
RTS0045398,21
RTS0045399,20
RTS0045400,31
RTS0045401,14
RTS0045402,20
RTS0045403,31
RTS0045404,30
RTS0045405,28
RTS0045406,26
RTS0045407,31
RTS0045408,15
RTS0045409,22
RTS0045410,38
RTS0045411,43
RTS0045412,36
RTS0045413,37
RTS0045414,19
RTS0045415,69
RTS0045416,26
RTS0045417,25
RTS0045418,14
RTS0045419,22
RTS0045420,13
RTS0045421,12
RTS0045422,25
RTS0045423,21
RTS0045424,36
RTS0045425,32
RTS0045426,28
RTS0045427,21
RTS0045428,11
RTS0045429,72
RTS0045430,28
RTS0045431,21
RTS0045432,62
RTS0045433,45
RTS0045434,47
RTS0045435,41
RTS0045436,54
RTS0045437,67
RTS0045438,109
RTS0045439,15
RTS0045440,22
RTS0045441,26
RTS0045442,17
RTS0045443,29
RTS0045444,16
RTS0045445,18
RTS0045446,33
RTS0045447,17
RTS0045448,18
RTS0045449,28
RTS0045450,35
RTS0045451,15
RTS0045452,24
RTS0045453,14
RTS0045454,18
RTS0045455,20
RTS0045456,14
RTS0045457,34
RTS0045458,33
RTS0045459,15
RTS0045460,23
RTS0045461,11
RTS0045462,28
RTS0045463,28
RTS0045464,19
RTS0045465,17
RTS0045466,24
RTS0045467,110
RTS0045468,20
RTS0045469,33
RTS0045470,23
RTS0045471,25
RTS0045472,22
RTS0045473,6
RTS0045474,33
RTS0045475,32
RTS0045476,20
RTS0045477,31
RTS0045478,21
RTS0045479,33
RTS0045480,22
RTS0045481,40
RTS0045482,28
RTS0045483,18
RTS0045484,47
RTS0045485,34
RTS0045486,13
RTS0045487,32
RTS0045488,18
RTS0045489,22
RTS0045490,29
RTS0045491,20
RTS0045492,46
RTS0045493,22
RTS0045494,15
RTS0045495,20
RTS0045496,19
RTS0045497,12
RTS0045498,28
RTS0045499,34
RTS0045500,21
RTS0045501,23
RTS0045502,34
RTS0045503,21
RTS0045504,29
RTS0045505,18
RTS0045506,32
RTS0045507,34
RTS0045508,23
RTS0045509,19
RTS0045510,12
RTS0045511,20
RTS0045512,26
RTS0045513,12
RTS0045514,33
RTS0045515,23
RTS0045516,18
RTS0045517,20
RTS0045518,24
RTS0045519,24
RTS0045520,18
RTS0045521,20
RTS0045522,13
RTS0045523,14
RTS0045524,33
RTS0045525,24
RTS0045526,16
RTS0045527,32
RTS0045528,15
RTS0045529,32
RTS0045530,27
RTS0045531,67
RTS0045532,29
RTS0045533,20
RTS0045534,15
RTS0045535,18
RTS0045536,13
RTS0045537,29
RTS0045538,15
RTS0045539,20
RTS0045540,25
RTS0045541,13
RTS0045542,23
RTS0045543,40
RTS0045544,15
RTS0045545,31
RTS0045546,17
RTS0045547,25
RTS0045548,18
RTS0045549,19
RTS0045550,14
RTS0045551,17
RTS0045552,115
RTS0045553,15
RTS0045554,29
RTS0045555,16
RTS0045556,20
RTS0045557,19
RTS0045558,29
RTS0045559,21
RTS0045560,28
RTS0045561,19
RTS0045562,10
RTS0045563,11
RTS0045564,32
RTS0045565,17
RTS0045566,33
RTS0045567,27
RTS0045568,19
RTS0045569,23
RTS0045570,38
RTS0045571,25
RTS0045572,12
RTS0045573,15
RTS0045574,18
RTS0045575,18
RTS0045576,18
RTS0045577,15
RTS0045578,9
RTS0045579,21
RTS0045580,24
RTS0045581,15
RTS0045582,25
RTS0045583,25
RTS0045584,94
RTS0045585,20
RTS0045586,9
RTS0045587,26
RTS0045588,16
RTS0045589,24
RTS0045590,25
RTS0045592,15
RTS0045593,45
RTS0045594,36
RTS0045595,28
RTS0045596,33
RTS0045597,14
RTS0045598,28
RTS0045599,20
RTS0045600,22
RTS0045601,19
RTS0045602,24
RTS0045603,20
RTS0045604,24
RTS0045606,29
RTS0045607,20
RTS0045608,21
RTS0045609,11
RTS0045610,24
RTS0045611,21
RTS0045612,15
RTS0045613,30
RTS0045614,20
RTS0045615,15
RTS0045616,16
RTS0045617,17
RTS0045618,19
RTS0045619,11
RTS0045620,16
RTS0045621,13
RTS0045622,24
RTS0045623,20
RTS0045624,18
RTS0045625,21
RTS0045626,18
RTS0045627,17
RTS0045628,25
RTS0045629,20
RTS0045630,24
RTS0045631,19
RTS0045632,16
RTS0045633,26
RTS0045634,23
RTS0045635,21
RTS0045636,31
RTS0045637,23
RTS0045638,24
RTS0045639,38
RTS0045640,16
RTS0045641,17
RTS0045642,21
RTS0045643,18
RTS0045644,29
RTS0045645,16
RTS0045646,16
RTS0045647,30
RTS0045648,18
RTS0045649,29
RTS0045650,14
RTS0045651,8
RTS0045652,14
RTS0045653,47
RTS0045654,33
RTS0045655,13
RTS0045656,26
RTS0045657,22
RTS0045658,34
RTS0045659,27
RTS0045660,39
RTS0045661,31
RTS0045662,26
RTS0045663,19
RTS0045664,29
RTS0045665,55
RTS0045666,15
RTS0045667,21
RTS0045668,36
RTS0045669,15
RTS0045670,21
RTS0045671,26
RTS0045672,27
RTS0045673,70
RTS0045674,18
RTS0045675,28
RTS0045676,20
RTS0045677,25
RTS0045678,29
RTS0045679,27
RTS0045680,30
RTS0045681,24
RTS0045682,32
RTS0045683,15
RTS0045684,29
RTS0045685,32
RTS0045687,33
RTS0045688,25
RTS0045689,45
RTS0045690,20
RTS0045691,30
RTS0045692,19
RTS0045693,24
RTS0045694,26
RTS0045695,27
RTS0045696,50
RTS0045697,36
RTS0045698,33
RTS0045699,16
RTS0045700,19
RTS0045701,28
RTS0045702,20
RTS0045703,19
RTS0045704,22
RTS0045705,20
RTS0045706,22
RTS0045707,22
RTS0045708,37
RTS0045709,25
RTS0045710,52
RTS0045711,25
RTS0045712,16
RTS0045713,58
RTS0045714,36
RTS0045715,16
RTS0045716,25
RTS0045717,21
RTS0045718,19
RTS0045719,16
RTS0045720,21
RTS0045721,28
RTS0045722,42
RTS0045723,22
RTS0045724,29
RTS0045725,18
RTS0045726,36
RTS0045727,70
RTS0045728,25
RTS0045729,34
RTS0045730,18
RTS0045731,26
RTS0045732,18
RTS0045733,11
RTS0045734,24
RTS0045735,20
RTS0045736,22
RTS0045737,66
RTS0045738,28
RTS0045739,117
RTS0045740,23
RTS0045741,27
RTS0045742,14
RTS0045743,21
RTS0045744,30
RTS0045745,34
RTS0045746,23
RTS0045747,30
RTS0045748,29
RTS0045749,16
RTS0045750,14
RTS0045751,12
RTS0045752,11
RTS0045753,21
RTS0045754,28
RTS0045755,25
RTS0045756,31
RTS0045757,20
RTS0045758,35
RTS0045759,33
RTS0045760,34
RTS0045761,24
RTS0045762,32
RTS0045763,27
RTS0045764,36
RTS0045765,11
RTS0045766,17
RTS0045767,32
RTS0045768,27
RTS0045769,18
RTS0045770,23
RTS0045771,25
RTS0045772,40
RTS0045773,34
RTS0045774,19
RTS0045775,63
RTS0045776,21
RTS0045777,18
RTS0045778,21
RTS0045779,21
RTS0045780,36
RTS0045781,30
RTS0045782,16
RTS0045783,23
RTS0045784,40
RTS0045785,28
RTS0045786,11
RTS0045787,67
RTS0045788,24
RTS0045789,22
RTS0045790,17
RTS0045791,20
RTS0045792,14
RTS0045793,28
RTS0045794,21
RTS0045795,16
RTS0045796,31
RTS0045797,18
RTS0045798,15
RTS0045799,19
RTS0045800,24
RTS0045801,37
RTS0045802,23
RTS0045803,25
RTS0045804,13
RTS0045805,21
RTS0045806,11
RTS0045807,15
RTS0045808,13
RTS0045809,20
RTS0045810,15
RTS0045811,21
RTS0045812,41
RTS0045813,25
RTS0045814,30
RTS0045815,17
RTS0045816,19
RTS0045817,18
RTS0045818,25
RTS0045819,13
RTS0045820,19
RTS0045821,30
RTS0045822,29
RTS0045823,21
RTS0045824,33
RTS0045825,33
RTS0045826,17
RTS0045827,23
RTS0045828,72
RTS0045829,15
RTS0045830,17
RTS0045831,20
RTS0045832,33
RTS0045833,41
RTS0045834,16
RTS0045835,35
RTS0045836,76
RTS0045837,26
RTS0045838,81
RTS0045840,21
RTS0045841,56
RTS0045842,17
RTS0045843,19
RTS0045844,27
RTS0045845,20
RTS0045846,678
RTS0045848,14
RTS0045849,911
RTS0045851,21
RTS0045852,14
RTS0045853,18
RTS0045854,23
RTS0045855,47
RTS0045856,47
RTS0045857,29
RTS0045858,11
RTS0045859,22
RTS0045860,24
RTS0045861,16
RTS0045862,37
RTS0045863,17
RTS0045864,37
RTS0045865,39
RTS0045866,16
RTS0045867,21
RTS0045868,42
RTS0045869,10
RTS0045870,22
RTS0045871,10
RTS0045872,66
RTS0045873,66
RTS0045874,15
RTS0045875,38
RTS0045876,12
RTS0045877,31
RTS0045878,19
RTS0045879,40
RTS0045880,18
RTS0045881,21
RTS0045882,33
RTS0045883,19
RTS0045884,18
RTS0045885,1
RTS0045886,79
RTS0045887,22
RTS0045888,21
RTS0045889,18
RTS0045890,22
RTS0045891,28
RTS0045892,24
RTS0045893,17
RTS0045894,62
RTS0045895,30
RTS0045896,53
RTS0045897,22
RTS0045898,23
RTS0045899,15
RTS0045900,27
RTS0045901,12
RTS0045902,21
RTS0045903,21
RTS0045904,25
RTS0045905,20
RTS0045906,21
RTS0045907,25
RTS0045908,17
RTS0045909,27
RTS0045910,33
RTS0045911,34
RTS0045912,31
RTS0045913,13
RTS0045914,18
RTS0045915,25
RTS0045916,28
RTS0045917,34
RTS0045918,18
RTS0045919,48
RTS0045920,17
RTS0045921,20
RTS0045922,20
RTS0045923,15
RTS0045924,22
RTS0045925,35
RTS0045926,23
RTS0045927,8
RTS0045928,23
RTS0045929,23
RTS0045930,19
RTS0045931,67
RTS0045932,31
RTS0045933,15
RTS0045935,24
RTS0045939,29
RTS0045940,11
RTS0045941,24
RTS0045942,25
RTS0045943,180
RTS0045944,16
RTS0045945,18
RTS0045946,14
RTS0045947,30
RTS0045948,17
RTS0045949,22
RTS0045950,22
RTS0045951,19
RTS0045952,22
RTS0045953,20
RTS0045954,39
RTS0045955,22
RTS0045956,21
RTS0045957,16
RTS0045958,56
RTS0045959,13
RTS0045960,16
RTS0045961,20
RTS0045962,19
RTS0045963,39
RTS0045964,40
RTS0045965,38
RTS0045966,52
RTS0045967,25
RTS0045968,30
RTS0045969,40
RTS0045970,29
RTS0045971,35
RTS0045972,31
RTS0045973,14
RTS0045974,14
RTS0045975,25
RTS0045976,35
RTS0045977,26
RTS0045978,29
RTS0045979,22
RTS0045980,20
RTS0045981,55
RTS0045982,25
RTS0045983,30
RTS0045984,20
RTS0045985,28
RTS0045986,12
RTS0045987,25
RTS0045988,19
RTS0045989,18
RTS0045990,13
RTS0045991,18
RTS0045992,22
RTS0045993,32
RTS0045994,26
RTS0045995,15
RTS0045996,19
RTS0045997,35
RTS0045998,14
RTS0045999,13
RTS0046000,27
RTS0046001,21
RTS0046002,22
RTS0046003,18
RTS0046004,18
RTS0046005,27
RTS0046006,22
RTS0046007,32
RTS0046008,25
RTS0046009,17
RTS0046010,16
RTS0046011,20
RTS0046012,20
RTS0046013,33
RTS0046014,26
RTS0046015,18
RTS0046016,25
RTS0046017,24
RTS0046018,17
RTS0046019,21
RTS0046020,26
RTS0046021,25
RTS0046022,19
RTS0046023,42
RTS0046024,25
RTS0046025,20
RTS0046026,21
RTS0046027,30
RTS0046028,36
RTS0046029,15
RTS0046030,26
RTS0046031,20
RTS0046032,21
RTS0046033,19
RTS0046034,21
RTS0046035,25
RTS0046036,30
RTS0046037,14
RTS0046038,24
RTS0046039,13
RTS0046040,16
RTS0046041,29
RTS0046042,18
RTS0046043,22
RTS0046044,14
RTS0046045,18
RTS0046046,10
RTS0046047,13
RTS0046048,86
RTS0046049,49
RTS0046050,23
RTS0046051,29
RTS0046052,59
RTS0046053,46
RTS0046054,35
RTS0046055,31
RTS0046056,31
RTS0046057,17
RTS0046058,38
RTS0046059,30
RTS0046060,13
RTS0046061,30
RTS0046062,15
RTS0046063,23
RTS0046064,24
RTS0046065,20
RTS0046066,19
RTS0046067,16
RTS0046068,30
RTS0046069,38
RTS0046070,28
RTS0046071,52
RTS0046072,20
RTS0046073,18
RTS0046074,25
RTS0046075,14
RTS0046076,19
RTS0046077,34
RTS0046078,34
RTS0046079,24
RTS0046080,23
RTS0046081,31
RTS0046082,14
RTS0046083,16
RTS0046084,19
RTS0046085,24
RTS0046086,52
RTS0046087,19
RTS0046088,46
RTS0046089,8
RTS0046090,28
RTS0046091,11
RTS0046092,210
RTS0046093,21
RTS0046094,18
RTS0046095,18
RTS0046096,27
RTS0046097,26
RTS0046098,22
RTS0046099,20
RTS0046100,24
RTS0046101,26
RTS0046102,16
RTS0046103,19
RTS0046104,45
RTS0046105,13
RTS0046106,21
RTS0046107,35
RTS0046108,16
RTS0046109,15
RTS0046110,29
RTS0046111,19
RTS0046112,23
RTS0046113,10
RTS0046114,20
RTS0046115,16
RTS0046116,60
RTS0046117,46
RTS0046119,30
RTS0046121,22
RTS0046122,44
RTS0046123,17
RTS0046124,15
RTS0046125,14
RTS0046126,7
RTS0046127,17
RTS0046128,35
RTS0046129,18
RTS0046130,26
RTS0046131,17
RTS0046132,13
RTS0046133,21
RTS0046134,33
RTS0046135,15
RTS0046136,21
RTS0046137,22
RTS0046138,17
RTS0046140,27
RTS0046141,27
RTS0046142,27
RTS0046143,21
RTS0046144,28
RTS0046145,23
RTS0046146,46
RTS0046147,25
RTS0046148,26
RTS0046149,16
RTS0046150,19
RTS0046152,23
RTS0046153,25
RTS0046154,23
RTS0046155,47
RTS0046156,13
RTS0046157,20
RTS0046158,18
RTS0046159,18
RTS0046160,16
RTS0046161,16
RTS0046162,20
RTS0046163,12
RTS0046164,22
RTS0046165,26
RTS0046166,15
RTS0046167,16
RTS0046168,20
RTS0046169,22
RTS0046170,49
RTS0046171,21
RTS0046172,23
RTS0046173,5
RTS0046174,15
RTS0046175,17
RTS0046176,16
RTS0046177,23
RTS0046178,22
RTS0046179,22
RTS0046180,14
RTS0046181,17
RTS0046182,22
RTS0046183,145
RTS0046184,24
RTS0046185,19
RTS0046186,16
RTS0046187,16
RTS0046188,34
RTS0046191,19
RTS0046193,15
RTS0046194,24
RTS0046195,22
RTS0046196,35
RTS0046197,17
RTS0046198,12
RTS0046199,13
RTS0046200,24
RTS0046201,25
RTS0046202,27
RTS0046203,20
RTS0046204,18
RTS0046205,18
RTS0046206,18
RTS0046207,33
RTS0046208,23
RTS0046209,21
RTS0046210,15
RTS0046211,15
RTS0046212,24
RTS0046213,55
RTS0046214,11
RTS0046215,10
RTS0046216,24
RTS0046217,26
RTS0046218,51
RTS0046219,21
RTS0046220,25
RTS0046221,14
RTS0046222,29
RTS0046223,27
RTS0046224,16
RTS0046225,25
RTS0046226,19
RTS0046227,24
RTS0046228,27
RTS0046229,22
RTS0046230,23
RTS0046231,10
RTS0046232,30
RTS0046233,16
RTS0046234,18
RTS0046235,20
RTS0046236,17
RTS0046237,19
RTS0046238,22
RTS0046239,12
RTS0046240,17
RTS0046241,46
RTS0046242,36
RTS0046243,22
RTS0046244,30
RTS0046245,10
RTS0046246,56
RTS0046247,19
RTS0046248,24
RTS0046249,23
RTS0046250,16
RTS0046251,17
RTS0046252,58
RTS0046253,17
RTS0046254,28
RTS0046255,12
RTS0046256,27
RTS0046257,21
RTS0046258,15
RTS0046259,18
RTS0046260,20
RTS0046261,56
RTS0046262,22
RTS0046263,31
RTS0046264,17
RTS0046265,18
RTS0046266,25
RTS0046267,8
RTS0046268,31
RTS0046269,14
RTS0046270,24
RTS0046271,24
RTS0046272,21
RTS0046273,13
RTS0046274,17
RTS0046275,19
RTS0046276,12
RTS0046277,15
RTS0046278,11
RTS0046279,28
RTS0046280,17
RTS0046281,19
RTS0046282,17
RTS0046283,42
RTS0046284,16
RTS0046285,20
RTS0046286,27
RTS0046287,22
RTS0046288,31
RTS0046289,29
RTS0046290,36
RTS0046291,32
RTS0046292,20
RTS0046293,28
RTS0046294,17
RTS0046295,422
RTS0046296,16
RTS0046297,218
RTS0046298,8
RTS0046299,28
RTS0046300,19
RTS0046301,35
RTS0046302,14
RTS0046303,21
RTS0046304,20
RTS0046305,36
RTS0046306,16
RTS0046307,16
RTS0046308,19
RTS0046309,19
RTS0046310,22
RTS0046311,22
RTS0046312,22
RTS0046313,20
RTS0046314,42
RTS0046315,10
RTS0046316,35
RTS0046317,32
RTS0046318,38
RTS0046319,39
RTS0046320,22
RTS0046321,18
RTS0046322,17
RTS0046323,16
RTS0046324,9
RTS0046325,19
RTS0046326,19
RTS0046327,19
RTS0046328,25
RTS0046329,36
RTS0046330,13
RTS0046331,34
RTS0046332,11
RTS0046333,22
RTS0046334,26
RTS0046335,41
RTS0046336,41
RTS0046342,30
RTS0046343,30
RTS0046344,22
RTS0046345,20
RTS0046346,15
RTS0046347,33
RTS0046348,29
RTS0046349,34
RTS0046350,16
RTS0046351,19
RTS0046352,54
RTS0046353,20
RTS0046354,25
RTS0046355,18
RTS0046356,20
RTS0046357,27
RTS0046358,19
RTS0046359,16
RTS0046360,31
RTS0046361,27
RTS0046362,44
RTS0046363,45
RTS0046364,17
RTS0046365,19
RTS0046366,22
RTS0046367,21
RTS0046368,48
RTS0046369,19
RTS0046370,15
RTS0046371,19
RTS0046372,34
RTS0046373,16
RTS0046374,22
RTS0046375,17
RTS0046376,20
RTS0046377,28
RTS0046378,30
RTS0046379,38
RTS0046380,25
RTS0046381,17
RTS0046382,22
RTS0046383,29
RTS0046384,25
RTS0046385,23
RTS0046386,20
RTS0046387,10
RTS0046388,24
RTS0046389,50
RTS0046390,17
RTS0046391,33
RTS0046392,16
RTS0046393,19
RTS0046394,30
RTS0046395,48
RTS0046396,21
RTS0046397,34
RTS0046398,16
RTS0046399,34
RTS0046400,17
RTS0046401,36
RTS0046402,18
RTS0046403,31
RTS0046404,16
RTS0046405,16
RTS0046406,16
RTS0046407,17
RTS0046408,16
RTS0046409,27
RTS0046410,17
RTS0046411,26
RTS0046412,22
RTS0046413,25
RTS0046414,23
RTS0046415,16
RTS0046416,29
RTS0046417,55
RTS0046418,36
RTS0046419,30
RTS0046420,38
RTS0046421,11
RTS0046422,34
RTS0046423,24
RTS0046424,17
RTS0046425,23
RTS0046426,15
RTS0046427,27
RTS0046428,18
RTS0046429,39
RTS0046430,28
RTS0046431,29
RTS0046432,22
RTS0046433,52
RTS0046434,19
RTS0046435,31
RTS0046439,27
RTS0046440,36
RTS0046441,52
RTS0046442,22
RTS0046443,36
RTS0046444,40
RTS0046445,19
RTS0046446,15
RTS0046447,12
RTS0046448,30
RTS0046449,31
RTS0046450,34
RTS0046451,31
RTS0046452,17
RTS0046453,15
RTS0046454,24
RTS0046455,27
RTS0046456,20
RTS0046457,22
RTS0046458,16
RTS0046459,37
RTS0046460,41
RTS0046461,23
RTS0046462,26
RTS0046463,14
RTS0046464,21
RTS0046466,19
RTS0046468,18
RTS0046469,24
RTS0046470,25
RTS0046471,21
RTS0046472,13
RTS0046473,14
RTS0046474,18
RTS0046475,45
RTS0046476,23
RTS0046477,25
RTS0046478,18
RTS0046479,18
RTS0046480,30
RTS0046481,35
RTS0046482,15
RTS0046483,33
RTS0046484,17
RTS0046485,13
RTS0046486,17
RTS0046487,25
RTS0046488,23
RTS0046489,46
RTS0046490,19
RTS0046491,25
RTS0046492,39
RTS0046493,14
RTS0046494,14
RTS0046495,17
RTS0046496,29
RTS0046497,19
RTS0046498,18
RTS0046499,23
RTS0046500,58
RTS0046501,18
RTS0046502,34
RTS0046503,23
RTS0046504,13
RTS0046505,19
RTS0046506,23
RTS0046507,20
RTS0046508,11
RTS0046509,16
RTS0046510,37
RTS0046511,18
RTS0046512,16
RTS0046513,22
RTS0046514,13
RTS0046515,77
RTS0046516,14
RTS0046517,81
RTS0046518,16
RTS0046519,20
RTS0046520,19
RTS0046521,41
RTS0046522,28
RTS0046524,22
RTS0046525,19
RTS0046526,28
RTS0046527,20
RTS0046528,31
RTS0046529,15
RTS0046530,7
RTS0046531,16
RTS0046532,29
RTS0046533,12
RTS0046534,34
RTS0046535,27
RTS0046536,24
RTS0046537,19
RTS0046538,26
RTS0046539,26
RTS0046540,17
RTS0046541,22
RTS0046542,30
RTS0046543,27
RTS0046544,24
RTS0046545,19
RTS0046546,19
RTS0046548,27
RTS0046549,28
RTS0046550,25
RTS0046551,38
RTS0046552,48
RTS0046553,226
RTS0046554,13
RTS0046555,28
RTS0046556,32
RTS0046557,36
RTS0046558,14
RTS0046559,32
RTS0046560,26
RTS0046561,27
RTS0046562,23
RTS0046563,22
RTS0046564,26
RTS0046565,54
RTS0046566,48
RTS0046567,37
RTS0046568,12
RTS0046569,34
RTS0046570,27
RTS0046571,26
RTS0046572,15
RTS0046573,27
RTS0046574,43
RTS0046575,22
RTS0046577,15
RTS0046578,25
RTS0046580,38
RTS0046581,25
RTS0046582,23
RTS0046583,15
RTS0046584,26
RTS0046585,36
RTS0046586,21
RTS0046587,23
RTS0046588,25
RTS0046589,16
RTS0046590,18
RTS0046591,26
RTS0046592,16
RTS0046593,28
RTS0046594,34
RTS0046595,46
RTS0046596,63
RTS0046597,28
RTS0046598,37
RTS0046599,25
RTS0046600,19
RTS0046601,18
RTS0046602,21
RTS0046603,34
RTS0046604,25
RTS0046605,19
RTS0046606,29
RTS0046607,20
RTS0046608,20
RTS0046609,10
RTS0046610,15
RTS0046611,26
RTS0046612,37
RTS0046613,40
RTS0046614,50
RTS0046615,23
RTS0046616,25
RTS0046617,35
RTS0046618,23
RTS0046619,52
RTS0046620,31
RTS0046621,34
RTS0046622,44
RTS0046623,19
RTS0046624,18
RTS0046625,19
RTS0046626,32
RTS0046627,29
RTS0046628,77
RTS0046629,35
RTS0046630,26
RTS0046631,25
RTS0046632,18
RTS0046633,30
RTS0046634,19
RTS0046635,16
RTS0046636,13
RTS0046637,27
RTS0046638,17
RTS0046639,26
RTS0046640,34
RTS0046641,25
RTS0046642,23
RTS0046643,28
RTS0046644,40
RTS0046645,34
RTS0046646,15
RTS0046647,20
RTS0046648,36
RTS0046649,25
RTS0046650,34
RTS0046651,26
RTS0046652,20
RTS0046653,50
RTS0046654,24
RTS0046655,14
RTS0046656,15
RTS0046657,20
RTS0046658,23
RTS0046659,30
RTS0046660,18
RTS0046661,21
RTS0046662,24
RTS0046663,21
RTS0046664,28
RTS0046665,16
RTS0046666,20
RTS0046667,16
RTS0046668,19
RTS0046669,13
RTS0046670,23
RTS0046671,18
RTS0046672,24
RTS0046673,31
RTS0046674,20
RTS0046675,24
RTS0046676,15
RTS0046677,16
RTS0046678,17
RTS0046679,25
RTS0046680,19
RTS0046681,13
RTS0046682,35
RTS0046683,19
RTS0046684,42
RTS0046685,12
RTS0046686,19
RTS0046687,27
RTS0046688,23
RTS0046689,21
RTS0046690,23
RTS0046691,16
RTS0046692,17
RTS0046693,17
RTS0046694,26
RTS0046695,24
RTS0046696,47
RTS0046697,63
RTS0046698,54
RTS0046699,36
RTS0046700,34
RTS0046701,51
RTS0046702,29
RTS0046703,30
RTS0046704,56
RTS0046705,56
RTS0046706,22
RTS0046707,45
RTS0046708,113
RTS0046709,24
RTS0046710,25
RTS0046711,38
RTS0046712,22
RTS0046713,26
RTS0046714,28
RTS0046715,11
RTS0046716,13
RTS0046717,31
RTS0046718,25
RTS0046719,20
RTS0046720,24
RTS0046721,26
RTS0046722,47
RTS0046723,20
RTS0046724,22
RTS0046725,24
RTS0046726,24
RTS0046727,40
RTS0046728,22
RTS0046729,23
RTS0046730,34
RTS0046731,22
RTS0046732,19
RTS0046733,16
RTS0046734,36
RTS0046735,14
RTS0046736,17
RTS0046737,46
RTS0046738,22
RTS0046739,21
RTS0046740,44
RTS0046741,64
RTS0046742,23
RTS0046743,43
RTS0046744,17
RTS0046745,46
RTS0046746,33
RTS0046747,32
RTS0046748,80
RTS0046749,57
RTS0046750,24
RTS0046751,22
RTS0046752,21
RTS0046753,27
RTS0046754,21
RTS0046755,18
RTS0046756,32
RTS0046757,22
RTS0046758,16
RTS0046759,81
RTS0046760,80
RTS0046761,52
RTS0046763,31
RTS0046764,19
RTS0046765,19
RTS0046766,20
RTS0046767,26
RTS0046768,21
RTS0046769,32
RTS0046770,15
RTS0046771,32
RTS0046772,25
RTS0046773,12
RTS0046774,16
RTS0046775,19
RTS0046777,69
RTS0046778,20
RTS0046779,28
RTS0046780,22
RTS0046781,43
RTS0046782,15
RTS0046783,18
RTS0046784,23
RTS0046785,45
RTS0046790,12
RTS0046791,19
RTS0046792,52
RTS0046793,28
RTS0046794,19
RTS0046795,17
RTS0046796,27
RTS0046797,44
RTS0046798,37
RTS0046799,27
RTS0046800,25
RTS0046801,61
RTS0046802,40
RTS0046803,23
RTS0046804,34
RTS0046805,16
RTS0046806,15
RTS0046807,53
RTS0046808,17
RTS0046809,13
RTS0046810,25
RTS0046811,12
RTS0046812,16
RTS0046813,20
RTS0046814,28
RTS0046815,30
RTS0046816,12
RTS0046817,12
RTS0046818,17
RTS0046819,23
RTS0046820,49
RTS0046821,21
RTS0046822,26
RTS0046823,24
RTS0046824,57
RTS0046825,27
RTS0046826,24
RTS0046827,28
RTS0046828,41
RTS0046829,61
RTS0046830,24
RTS0046831,19
RTS0046832,35
RTS0046833,5
RTS0046835,20
RTS0046836,264
RTS0046837,17
RTS0046838,20
RTS0046839,25
RTS0046840,13
RTS0046841,25
RTS0046842,39
RTS0046843,18
RTS0046846,31
RTS0046849,23
RTS0046850,23
RTS0046851,20
RTS0046852,17
RTS0046853,16
RTS0046854,21
RTS0046855,26
RTS0046856,18
RTS0046857,19
RTS0046858,88
RTS0046859,19
RTS0046860,34
RTS0046861,18
RTS0046862,30
RTS0046863,33
RTS0046864,30
RTS0046866,50
RTS0046867,17
RTS0046868,25
RTS0046869,55
RTS0046870,36
RTS0046871,18
RTS0046872,25
RTS0046873,18
RTS0046874,13
RTS0046875,32
RTS0046876,21
RTS0046877,28
RTS0046878,14
RTS0046879,24
RTS0046880,26
RTS0046881,27
RTS0046882,32
RTS0046885,27
RTS0046886,24
RTS0046887,15
RTS0046889,29
RTS0046890,17
RTS0046891,30
RTS0046892,30
RTS0046893,20
RTS0046894,41
RTS0046895,26
RTS0046897,120
RTS0046898,22
RTS0046899,41
RTS0046900,30
RTS0046902,30
RTS0046903,28
RTS0046904,16
RTS0046905,23
RTS0046906,34
RTS0046907,34
RTS0046908,13
RTS0046909,77
RTS0046910,21
RTS0046911,39
RTS0046912,16
RTS0046913,23
RTS0046914,18
RTS0046915,32
RTS0046916,30
RTS0046918,26
RTS0046919,76
RTS0046920,28
RTS0046921,38
RTS0046922,21
RTS0046923,15
RTS0046924,27
RTS0046925,19
RTS0046926,31
RTS0046927,17
RTS0046928,23
RTS0046929,23
RTS0046930,27
RTS0046931,25
RTS0046933,21
RTS0046934,32
RTS0046935,21
RTS0046936,21
RTS0046937,22
RTS0046938,23
RTS0046939,20
RTS0046940,24
RTS0046941,23
RTS0046942,27
RTS0046943,51
RTS0046944,18
RTS0046946,30
RTS0046947,20
RTS0046948,24
RTS0046949,21
RTS0046950,9
RTS0046951,25
RTS0046952,23
RTS0046954,31
RTS0046955,21
RTS0046956,27
RTS0046957,23
RTS0046958,22
RTS0046959,28
RTS0046960,27
RTS0046961,35
RTS0046962,22
RTS0046963,17
RTS0046965,21
RTS0046966,21
RTS0046967,28
RTS0046968,28
RTS0047054,10
RTS0047055,21
RTS0047056,26
RTS0047057,20
RTS0047058,24
RTS0047060,19
RTS0047061,15
RTS0047062,15
RTS0047063,16
RTS0047064,21
RTS0047065,34
RTS0047066,20
RTS0047067,33
RTS0047068,27
RTS0047069,21
RTS0047070,17
RTS0047071,22
RTS0047072,35
RTS0047073,26
RTS0047074,22
RTS0047075,22
RTS0047076,21
RTS0047077,24
RTS0047078,25
RTS0047079,22
RTS0047080,82
RTS0047081,36
RTS0047082,41
RTS0047083,44
RTS0047084,25
RTS0047085,13
RTS0047086,25
RTS0047087,11
RTS0047088,22
RTS0047089,23
RTS0047091,24
RTS0047092,19
RTS0047093,21
RTS0047094,18
RTS0047095,26
RTS0047096,29
RTS0047097,13
RTS0047098,23
RTS0047099,21
RTS0047100,10
RTS0047101,25
RTS0047102,25
RTS0047103,32
RTS0047104,21
RTS0047105,64
RTS0047106,19
RTS0047107,32
RTS0047108,44
RTS0047109,25
RTS0047110,31
RTS0047111,33
RTS0047112,24
RTS0047113,44
RTS0047114,53
RTS0047115,35
RTS0047116,49
RTS0047117,23
RTS0047118,29
RTS0047119,29
RTS0047120,17
RTS0047121,42
RTS0047122,46
RTS0047123,17
RTS0047124,76
RTS0047125,24
RTS0047126,31
RTS0047127,24
RTS0047128,16
RTS0047129,19
RTS0047130,29
RTS0047131,22
RTS0047132,23
RTS0047133,86
RTS0047134,19
RTS0047135,98
RTS0047136,49
RTS0047137,15
RTS0047138,62
RTS0047139,14
RTS0047140,17
RTS0047141,24
RTS0047142,21
RTS0047143,15
RTS0047144,12
RTS0047145,43
RTS0047146,42
RTS0047147,17
RTS0047148,27
RTS0047149,20
RTS0047150,51
RTS0047151,17
RTS0047152,45
RTS0047153,15
RTS0047154,99
RTS0047156,25
RTS0047157,26
RTS0047158,28
RTS0047159,15
RTS0047160,40
RTS0047165,13
RTS0047166,15
RTS0047167,20
RTS0047168,8
RTS0047169,21
RTS0047170,21
RTS0047171,20
RTS0047172,11
RTS0047173,40
RTS0047174,28
RTS0047175,12
RTS0047176,33
RTS0047177,25
RTS0047178,31
RTS0047179,30
RTS0047180,17
RTS0047181,18
RTS0047182,11
RTS0047183,20
RTS0047184,20
RTS0047185,23
RTS0047186,20
RTS0047187,35
RTS0047188,28
RTS0047189,21
RTS0047190,22
RTS0047191,24
RTS0047192,29
RTS0047193,26
RTS0047194,21
RTS0047195,31
RTS0047196,14
RTS0047197,57
RTS0047198,20
RTS0047199,25
RTS0047200,15
RTS0047201,23
RTS0047202,21
RTS0047203,37
RTS0047204,31
RTS0047205,24
RTS0047206,22
RTS0047207,42
RTS0047208,98
RTS0047209,37
RTS0047210,312
RTS0047211,237
RTS0047212,18
RTS0047213,16
RTS0047214,29
RTS0047215,34
RTS0047216,21
RTS0047217,19
RTS0047218,76
RTS0047219,26
RTS0047220,22
RTS0047221,38
RTS0047222,23
RTS0047223,19
RTS0047225,45
RTS0047226,20
RTS0047229,13
RTS0047230,22
RTS0047231,22
RTS0047232,24
RTS0047233,15
RTS0047234,23
RTS0047235,25
RTS0047236,20
RTS0047237,28
RTS0047238,41
RTS0047239,69
RTS0047240,20
RTS0047241,16
RTS0047242,24
RTS0047243,64
RTS0047244,19
RTS0047245,22
RTS0047246,22
RTS0047247,15
RTS0047248,16
RTS0047249,15
RTS0047250,37
RTS0047252,20
RTS0047253,20
RTS0047254,59
RTS0047255,19
RTS0047256,47
RTS0047257,25
RTS0047258,23
RTS0047259,15
RTS0047260,48
RTS0047261,19
RTS0047262,23
RTS0047263,31
RTS0047264,83
RTS0047266,23
RTS0047267,76
RTS0047268,19
RTS0047269,20
RTS0047270,98
RTS0047271,43
RTS0047272,14
RTS0047273,22
RTS0047274,18
RTS0047276,21
RTS0047277,23
RTS0047278,12
RTS0047279,60
RTS0047280,17
RTS0047281,20
RTS0047282,90
RTS0047283,19
RTS0047284,25
RTS0047290,22
RTS0047291,72
RTS0047292,19
RTS0047293,32
RTS0047294,17
RTS0047295,15
RTS0047296,45
RTS0047297,38
RTS0047298,31
RTS0047299,31
RTS0047300,13
RTS0047301,58
RTS0047302,12
RTS0047303,32
RTS0047304,17
RTS0047305,24
RTS0047306,23
RTS0047307,29
RTS0047308,26
RTS0047309,27
RTS0047310,30
RTS0047311,21
RTS0047312,20
RTS0047313,31
RTS0047314,18
RTS0047315,16
RTS0047316,15
RTS0047317,18
RTS0047318,25
RTS0047319,25
RTS0047320,43
RTS0047321,56
RTS0047322,29
RTS0047323,29
RTS0047324,21
RTS0047325,80
RTS0047326,20
RTS0047327,36
RTS0047328,18
RTS0047329,16
RTS0047331,41
RTS0047332,23
RTS0047333,15
RTS0047334,15
RTS0047335,22
RTS0047336,33
RTS0047337,16
RTS0047338,25
RTS0047339,17
RTS0047340,38
RTS0047341,27
RTS0047342,28
RTS0047343,10
RTS0047344,26
RTS0047345,30
RTS0047346,17
RTS0047348,25
RTS0047349,24
RTS0047350,41
RTS0047351,43
RTS0047352,52
RTS0047353,22
RTS0047354,23
RTS0047356,15
RTS0047357,12
RTS0047358,14
RTS0047359,29
RTS0047360,18
RTS0047361,16
RTS0047362,20
RTS0047363,21
RTS0047364,21
RTS0047365,28
RTS0047366,30
RTS0047367,17
RTS0047368,33
RTS0047369,35
RTS0047370,32
RTS0047373,12
RTS0047374,14
RTS0047375,15
RTS0047376,37
RTS0047377,47
RTS0047378,23
RTS0047379,34
RTS0047380,36
RTS0047381,18
RTS0047382,22
RTS0047383,22
RTS0047384,19
RTS0047385,19
RTS0047386,51
RTS0047387,11
RTS0047388,23
RTS0047389,27
RTS0047390,18
RTS0047391,18
RTS0047392,38
RTS0047393,13
RTS0047394,17
RTS0047395,20
RTS0047396,77
RTS0047397,32
RTS0047398,25
RTS0047399,18
RTS0047400,24
RTS0047401,25
RTS0047402,18
RTS0047403,20
RTS0047404,19
RTS0047405,28
RTS0047406,17
RTS0047407,24
RTS0047408,26
RTS0047409,45
RTS0047410,36
RTS0047411,33
RTS0047412,43
RTS0047413,21
RTS0047414,23
RTS0047415,40
RTS0047417,29
RTS0047418,16
RTS0047419,31
RTS0047420,29
RTS0047421,25
RTS0047422,15
RTS0047423,19
RTS0047424,21
RTS0047425,18
RTS0047426,17
RTS0047427,19
RTS0047428,21
RTS0047429,29
RTS0047430,27
RTS0047431,15
RTS0047432,20
RTS0047433,28
RTS0047434,38
RTS0047435,75
RTS0047436,38
RTS0047437,16
RTS0047438,20
RTS0047439,17
RTS0047440,19
RTS0047441,16
RTS0047442,12
RTS0047445,25
RTS0047446,39
RTS0047447,29
RTS0047448,16
RTS0047449,44
RTS0047450,24
RTS0047451,23
RTS0047452,30
RTS0047453,21
RTS0047454,20
RTS0047455,22
RTS0047456,17
RTS0047457,11
RTS0047458,10
RTS0047459,22
RTS0047460,19
RTS0047461,20
RTS0047462,27
RTS0047463,10
RTS0047464,46
RTS0047465,20
RTS0047466,24
RTS0047467,16
RTS0047468,28
RTS0047469,20
RTS0047471,22
RTS0047472,19
RTS0047473,26
RTS0047474,15
RTS0047475,12
RTS0047476,19
RTS0047477,22
RTS0047479,19
RTS0047480,26
RTS0047481,20
RTS0047482,21
RTS0047483,25
RTS0047484,24
RTS0047485,21
RTS0047486,26
RTS0047487,16
RTS0047488,40
RTS0047489,21
RTS0047490,12
RTS0047491,92
RTS0047492,36
RTS0047493,27
RTS0047494,39
RTS0047495,28
RTS0047496,22
RTS0047497,23
RTS0047498,19
RTS0047499,16
RTS0047500,23
RTS0047501,19
RTS0047502,14
RTS0047503,19
RTS0047504,25
RTS0047505,16
RTS0047506,53
RTS0047507,29
RTS0047508,25
RTS0047509,19
RTS0047510,26
RTS0047511,18
RTS0047512,25
RTS0047513,21
RTS0047514,22
RTS0047515,32
RTS0047516,18
RTS0047517,115
RTS0047518,20
RTS0047520,23
RTS0047521,21
RTS0047522,17
RTS0047523,38
RTS0047524,16
RTS0047525,21
RTS0047526,19
RTS0047527,21
RTS0047528,24
RTS0047529,23
RTS0047530,41
RTS0047531,18
RTS0047532,10
RTS0047533,18
RTS0047534,17
RTS0047535,19
RTS0047536,11
RTS0047537,80
RTS0047538,32
RTS0047540,23
RTS0047541,46
RTS0047543,14
RTS0047544,21
RTS0047545,21
RTS0047546,25
RTS0047547,43
RTS0047548,40
RTS0047549,22
RTS0047550,23
RTS0047551,22
RTS0047552,21
RTS0047553,25
RTS0047558,25
RTS0047559,21
RTS0047560,21
RTS0047561,26
RTS0047562,14
RTS0047563,25
RTS0047564,24
RTS0047565,21
RTS0047566,13
RTS0047567,18
RTS0047568,32
RTS0047569,37
RTS0047570,24
RTS0047571,23
RTS0047572,52
RTS0047573,20
RTS0047574,13
RTS0047575,28
RTS0047576,20
RTS0047577,19
RTS0047578,19
RTS0047579,19
RTS0047580,16
RTS0047581,26
RTS0047582,19
RTS0047583,15
RTS0047584,16
RTS0047585,19
RTS0047586,14
RTS0047587,12
RTS0047588,40
RTS0047590,21
RTS0047591,27
RTS0047592,17
RTS0047593,25
RTS0047594,31
RTS0047595,14
RTS0047596,18
RTS0047597,19
RTS0047598,29
RTS0047599,20
RTS0047600,21
RTS0047601,47
RTS0047602,25
RTS0047603,21
RTS0047604,36
RTS0047606,24
RTS0047613,22
RTS0047614,17
RTS0047615,15
RTS0047616,27
RTS0047617,20
RTS0047618,20
RTS0047619,15
RTS0047620,11
RTS0047621,38
RTS0047622,16
RTS0047624,20
RTS0047625,8
RTS0047626,23
RTS0047627,27
RTS0047628,21
RTS0047629,20
RTS0047630,16
RTS0047631,10
RTS0047632,48
RTS0047633,10
RTS0047634,17
RTS0047635,13
RTS0047636,28
RTS0047637,20
RTS0047638,19
RTS0047639,17
RTS0047640,14
RTS0047641,13
RTS0047642,21
RTS0047643,11
RTS0047644,25
RTS0047645,15
RTS0047646,37
RTS0047647,19
RTS0047648,23
RTS0047649,17
RTS0047650,14
RTS0047651,16
RTS0047652,15
RTS0047653,17
RTS0047654,13
RTS0047656,28
RTS0047657,16
RTS0047658,10
RTS0047659,20
RTS0047660,15
RTS0047661,25
RTS0047662,33
RTS0047663,12
RTS0047664,20
RTS0047665,17
RTS0047666,16
RTS0047667,23
RTS0047668,18
RTS0047669,22
RTS0047670,25
RTS0047672,17
RTS0047673,11
RTS0047674,25
RTS0047675,27
RTS0047676,19
RTS0047677,24
RTS0047678,16
RTS0047679,20
RTS0047680,29
RTS0047681,10
RTS0047682,28
RTS0047684,13
RTS0047685,11
RTS0047686,14
RTS0047687,17
RTS0047688,18
RTS0047689,23
RTS0047691,23
RTS0047692,16
RTS0047693,21
RTS0047694,32
RTS0047695,32
RTS0047696,19
RTS0047697,12
RTS0047698,31
RTS0047699,30
RTS0047700,17
RTS0047701,26
RTS0047702,36
RTS0047703,34
RTS0047704,16
RTS0047705,11
RTS0047706,22
RTS0047707,30
RTS0047708,59
RTS0047709,36
RTS0047710,9
RTS0047711,24
RTS0047712,20
RTS0047713,20
RTS0047714,57
RTS0047715,17
RTS0047716,30
RTS0047717,37
RTS0047718,36
RTS0047720,13
RTS0047721,19
RTS0047722,23
RTS0047723,17
RTS0047724,31
RTS0047725,18
RTS0047726,16
RTS0047727,30
RTS0047728,15
RTS0047729,16
RTS0047730,28
RTS0047731,20
RTS0047732,17
RTS0047733,31
RTS0047734,21
RTS0047735,30
RTS0047736,22
RTS0047737,22
RTS0047738,21
RTS0047739,47
RTS0047740,30
RTS0047741,24
RTS0047742,31
RTS0047743,31
RTS0047744,28
RTS0047745,23
RTS0047746,31
RTS0047747,16
RTS0047748,13
RTS0047749,36
RTS0047750,27
RTS0047752,22
RTS0047753,29
RTS0047754,106
RTS0047755,55
RTS0047756,21
RTS0047757,19
RTS0047758,23
RTS0047759,32
RTS0047760,15
RTS0047761,21
RTS0047762,18
RTS0047763,50
RTS0047764,23
RTS0047765,33
RTS0047766,133
RTS0047767,12
RTS0047768,17
RTS0047769,13
RTS0047770,14
RTS0047771,14
RTS0047772,16
RTS0047773,20
RTS0047774,51
RTS0047775,24
RTS0047776,35
RTS0047777,18
RTS0047778,22
RTS0047779,17
RTS0047780,24
RTS0047781,11
RTS0047782,12
RTS0047783,24
RTS0047784,19
RTS0047785,16
RTS0047786,32
RTS0047787,37
RTS0047788,17
RTS0047789,27
RTS0047790,18
RTS0047791,26
RTS0047792,24
RTS0047793,24
RTS0047794,13
RTS0047795,21
RTS0047796,33
RTS0047797,18
RTS0047798,20
RTS0047799,19
RTS0047800,17
RTS0047801,16
RTS0047802,30
RTS0047803,30
RTS0047804,13
RTS0047805,24
RTS0047806,23
RTS0047807,24
RTS0047808,30
RTS0047809,27
RTS0047810,34
RTS0047811,24
RTS0047812,15
RTS0047813,31
RTS0047814,20
RTS0047816,16
RTS0047817,16
RTS0047818,20
RTS0047819,19
RTS0047820,19
RTS0047821,28
RTS0047822,26
RTS0047823,21
RTS0047824,33
RTS0047825,45
RTS0047826,31
RTS0047827,18
RTS0047828,20
RTS0047829,42
RTS0047830,23
RTS0047831,22
RTS0047832,15
RTS0047833,16
RTS0047834,17
RTS0047835,15
RTS0047836,23
RTS0047837,21
RTS0047838,21
RTS0047839,17
RTS0047840,18
RTS0047841,19
RTS0047842,40
RTS0047843,12
RTS0047844,16
RTS0047845,27
RTS0047846,17
RTS0047847,20
RTS0047848,39
RTS0047849,35
RTS0047850,22
RTS0047851,20
RTS0047852,17
RTS0047853,28
RTS0047854,19
RTS0047855,14
RTS0047856,23
RTS0047857,22
RTS0047858,26
RTS0047859,16
RTS0047860,35
RTS0047861,18
RTS0047862,10
RTS0047863,24
RTS0047864,27
RTS0047865,14
RTS0047866,43
RTS0047867,24
RTS0047868,20
RTS0047869,17
RTS0047870,23
RTS0047871,19
RTS0047872,14
RTS0047873,76
RTS0047874,18
RTS0047875,12
RTS0047876,19
RTS0047877,13
RTS0047878,7
RTS0047879,22
RTS0047880,21
RTS0047881,22
RTS0047882,32
RTS0047883,15
RTS0047884,28
RTS0047885,29
RTS0047886,13
RTS0047890,23
RTS0047891,21
RTS0047892,14
RTS0047893,39
RTS0047894,26
RTS0047895,29
RTS0047896,19
RTS0047897,33
RTS0047898,22
RTS0047899,40
RTS0047900,64
RTS0047901,21
RTS0047902,147
RTS0047903,25
RTS0047904,16
RTS0047905,17
RTS0047906,18
RTS0047907,20
RTS0047908,76
RTS0047909,24
RTS0047910,18
RTS0047912,28
RTS0047913,21
RTS0047914,12
RTS0047915,17
RTS0047916,29
RTS0047917,21
RTS0047919,16
RTS0047920,26
RTS0047921,16
RTS0047924,33
RTS0047925,19
RTS0047926,18
RTS0047927,32
RTS0047928,24
RTS0047929,14
RTS0047930,35
RTS0047931,30
RTS0047932,21
RTS0047933,16
RTS0047934,35
RTS0047935,18
RTS0047936,30
RTS0047937,27
RTS0047938,18
RTS0047939,31
RTS0047940,66
RTS0047941,23
RTS0047942,21
RTS0047943,10
RTS0047944,19
RTS0047945,24
RTS0047946,17
RTS0047947,13
RTS0047948,19
RTS0047949,23
RTS0047950,23
RTS0047951,21
RTS0047952,39
RTS0047953,18
RTS0047954,19
RTS0047956,19
RTS0047957,26
RTS0047958,16
RTS0047959,27
RTS0047960,8
RTS0047961,16
RTS0047963,14
RTS0047964,24
RTS0047965,21
RTS0047966,9
RTS0047967,23
RTS0047968,34
RTS0047969,30
RTS0047970,22
RTS0047972,19
RTS0047973,34
RTS0047974,38
RTS0047975,20
RTS0047976,24
RTS0047977,17
RTS0047978,23
RTS0047979,23
RTS0047980,24
RTS0047981,12
RTS0047982,21
RTS0047985,36
RTS0047986,25
RTS0047987,29
RTS0047988,24
RTS0047990,16
RTS0047991,17
RTS0047992,24
RTS0047993,17
RTS0047994,21
RTS0047995,25
RTS0047996,15
RTS0047997,28
RTS0047998,79
RTS0047999,29
RTS0048000,34
RTS0048001,24
RTS0048003,39
RTS0048005,20
RTS0048006,16
RTS0048008,16
RTS0048009,32
RTS0048012,17
RTS0048013,19
RTS0048014,14
RTS0048015,39
RTS0048016,27
RTS0048017,45
RTS0048018,18
RTS0048019,19
RTS0048020,41
RTS0048021,26
RTS0048022,21
RTS0048023,23
RTS0048024,23
RTS0048026,18
RTS0048027,15
RTS0048028,13
RTS0048029,11
RTS0048030,8
RTS0048031,14
RTS0048032,16
RTS0048033,16
RTS0048034,31
RTS0048035,38
RTS0048036,29
RTS0048037,33
RTS0048038,896
RTS0048040,29
RTS0048041,14
RTS0048042,11
RTS0048043,18
RTS0048044,21
RTS0048045,38
RTS0048046,17
RTS0048047,23
RTS0048048,27
RTS0048049,16
RTS0048050,14
RTS0048051,12
RTS0048052,24
RTS0048053,22
RTS0048054,22
RTS0048055,14
RTS0048056,34
RTS0048057,18
RTS0048058,25
RTS0048059,45
RTS0048060,30
RTS0048061,24
RTS0048062,18
RTS0048063,34
RTS0048064,40
RTS0048065,13
RTS0048066,14
RTS0048067,16
RTS0048068,56
RTS0048069,17
RTS0048070,21
RTS0048071,46
RTS0048072,27
RTS0048073,16
RTS0048074,18
RTS0048076,21
RTS0048077,24
RTS0048078,21
RTS0048079,23
RTS0048080,58
RTS0048081,28
RTS0048082,46
RTS0048084,19
RTS0048085,21
RTS0048086,18
RTS0048087,51
RTS0048088,25
RTS0048089,20
RTS0048090,16
RTS0048091,22
RTS0048092,24
RTS0048093,19
RTS0048094,27
RTS0048096,22
RTS0048097,19
RTS0048098,292
RTS0048099,308
RTS0048100,346
RTS0048101,24
RTS0048102,29
RTS0048104,28
RTS0048105,30
RTS0048106,18
RTS0048107,21
RTS0048108,95
RTS0048109,12
RTS0048110,21
RTS0048111,18
RTS0048112,16
RTS0048113,26
RTS0048114,15
RTS0048115,11
RTS0048116,19
RTS0048117,13
RTS0048118,17
RTS0048120,21
RTS0048126,24
RTS0048127,44
RTS0048129,76
RTS0048130,15
RTS0048131,37
RTS0048132,22
RTS0048133,14
RTS0048134,14
RTS0048135,115
RTS0048136,9
RTS0048138,22
RTS0048139,22
RTS0048140,20
RTS0048141,18
RTS0048142,21
RTS0048144,20
RTS0048145,35
RTS0048146,41
RTS0048147,21
RTS0048148,20
RTS0048149,13
RTS0048150,33
RTS0048151,16
RTS0048152,15
RTS0048153,34
RTS0048154,31
RTS0048155,19
RTS0048156,102
RTS0048158,24
RTS0048159,23
RTS0048160,70
RTS0048161,82
RTS0048162,33
RTS0048163,21
RTS0048164,87
RTS0048165,57
RTS0048166,34
RTS0048167,29
RTS0048168,26
RTS0048169,16
RTS0048170,33
RTS0048171,20
RTS0048172,13
RTS0048173,18
RTS0048175,25
RTS0048176,33
RTS0048177,18
RTS0048178,39
RTS0048179,29
RTS0048180,26
RTS0048181,38
RTS0048182,54
RTS0048183,17
RTS0048184,69
RTS0048185,51
RTS0048186,29
RTS0048188,20
RTS0048189,38
RTS0048190,22
RTS0048191,14
RTS0048192,50
RTS0048193,19
RTS0048194,45
RTS0048195,46
RTS0048196,19
RTS0048197,59
RTS0048198,22
RTS0048200,49
RTS0048201,19
RTS0048202,13
RTS0048203,21
RTS0048204,19
RTS0048205,16
RTS0048207,25
RTS0048208,22
RTS0048209,19
RTS0048210,23
RTS0048211,13
RTS0048212,25
RTS0048213,24
RTS0048214,22
RTS0048215,45
RTS0048216,21
RTS0048217,16
RTS0048218,30
RTS0048219,20
RTS0048220,22
RTS0048221,18
RTS0048222,20
RTS0048223,20
RTS0048224,32
RTS0048225,18
RTS0048226,15
RTS0048227,57
RTS0048228,19
RTS0048229,15
RTS0048230,26
RTS0048231,38
RTS0048232,17
RTS0048233,17
RTS0048234,19
RTS0048235,25
RTS0048236,26
RTS0048237,34
RTS0048238,27
RTS0048239,24
RTS0048240,32
RTS0048241,33
RTS0048242,44
RTS0048243,18
RTS0048244,46
RTS0048245,26
RTS0048246,20
RTS0049343,119
RTS0049344,22
RTS0049345,29
RTS0049346,11
RTS0049347,21
RTS0049348,102
RTS0049349,20
RTS0049350,23
RTS0049351,27
RTS0049352,19
RTS0049353,20
RTS0049354,24
RTS0049355,17
RTS0049356,38
RTS0049357,22
RTS0049358,14
RTS0049359,17
RTS0049360,38
RTS0049361,18
RTS0049362,15
RTS0049363,20
RTS0049364,34
RTS0049365,20
RTS0049366,28
RTS0049367,32
RTS0049368,24
RTS0049369,25
RTS0049370,19
RTS0049371,56
RTS0049372,18
RTS0049373,107
RTS0049374,26
RTS0049375,23
RTS0049376,31
RTS0049377,32
RTS0049378,37
RTS0049379,30
RTS0049380,39
RTS0049381,17
RTS0049382,26
RTS0049383,20
RTS0049384,8
RTS0049385,15
RTS0049386,25
RTS0049387,28
RTS0049388,35
RTS0049389,37
RTS0049390,27
RTS0049391,20
RTS0049392,104
RTS0049393,76
RTS0049394,21
RTS0049395,19
RTS0049396,77
RTS0049397,23
RTS0049398,33
RTS0049399,28
RTS0049400,29
RTS0049401,30
RTS0049402,28
RTS0049403,24
RTS0049404,38
RTS0049405,15
RTS0049406,23
RTS0049407,25
RTS0049408,23
RTS0049409,31
RTS0049410,40
RTS0049411,47
RTS0049412,16
RTS0049413,18
RTS0049414,37
RTS0049415,18
RTS0049416,15
RTS0049417,25
RTS0049418,26
RTS0049419,15
RTS0049420,9
RTS0049421,26
RTS0049422,25
RTS0049423,16
RTS0049424,44
RTS0049425,23
RTS0049426,27
RTS0049427,36
RTS0049428,16
RTS0049429,28
RTS0049430,12
RTS0049431,23
RTS0049432,39
RTS0049433,15
RTS0049434,15
RTS0049435,19
RTS0049436,19
RTS0049437,29
RTS0049438,27
RTS0049439,10
RTS0049440,20
RTS0049441,37
RTS0049442,31
RTS0049443,36
RTS0049444,40
RTS0049445,16
RTS0049446,24
RTS0049447,30
RTS0049448,23
RTS0049449,23
RTS0049450,29
RTS0049451,33
RTS0049452,33
RTS0049453,18
RTS0049454,12
RTS0049455,21
RTS0049456,26
RTS0049457,31
RTS0049458,31
RTS0049459,32
RTS0049460,11
RTS0049461,24
RTS0049462,21
RTS0049463,12
RTS0049464,25
RTS0049465,10
RTS0049466,15
RTS0049467,15
RTS0049468,25
RTS0049469,23
RTS0049470,47
RTS0049471,175
RTS0049472,43
RTS0049473,36
RTS0049474,19
RTS0049475,15
RTS0049476,33
RTS0049477,18
RTS0049478,42
RTS0049479,819
RTS0049480,34
RTS0049481,8
RTS0049482,15
RTS0049483,12
RTS0049484,33
RTS0049485,38
RTS0997079,23
RTS0997080,27
RTS0997081,13
RTS0997082,18
RTS0997083,9
RTS0997084,28
RTS0997085,14
RTS0997086,16
RTS0997087,18
RTS0997088,597
RTS0997089,890
RTS0997090,91
RTS0997091,58
RTS0997092,21
RTS0997093,19
RTS0997094,7
RTS0997095,16
RTS0997096,17
RTS0997097,3
RTS0997098,16
RTS0997099,12
RTS0997100,17
RTS0997101,16
RTS0997102,11
RTS0997103,6
RTS0997104,18
RTS0997105,20
RTS0997106,22
RTS0997107,11
RTS0997108,18
RTS0997109,4
RTS0997110,15
RTS0997111,10
RTS0997112,15
RTS0997113,14
RTS0997114,13
RTS0997115,15
RTS0997116,7
RTS0997117,17
RTS0997118,17
RTS0997119,13
RTS0997120,11
RTS0997121,8
RTS0997122,17
RTS0997123,22
RTS0997124,11
RTS0997125,25
RTS0997126,58
RTS0997127,19
RTS0997128,13
RTS0997129,39
RTS0997130,10
</Code_Summary>
