# Supplementary material for: Spatial meta-transcriptomics reveal associations of intratumor bacteria burden with lung cancer cells showing a distinct oncogenic signature
Source: J Immunother Cancer. 2022 Jul 6;10(7):e004698. doi: 10.1136/jitc-2022-004698 (PMC9260850; doi:10.1136/jitc-2022-004698)
Supplement: Supplementary data [file jitc-2022-004698supp009.zip › DSP-1001250002726-A-H12.dcc]

<Header>
FileVersion,0.02
SoftwareVersion,"GeoMx_NGS_Pipeline_ 2.0.0"
Date,2020-6-15
</Header>

<Scan_Attributes>
ID,DSP-1001250002726-A-H12
Plate_ID,1001250002726
Well,H12
</Scan_Attributes>

<NGS_Processing_Attributes>
SeqSetId,
tamperedIni,No
Raw,487515
Trimmed,485287
Stitched,482510
Aligned,473741
umiQ30,0.9922
rtsQ30,0.9918
</NGS_Processing_Attributes>


<Code_Summary>
RTS0039454,18
RTS0039455,13
RTS0039456,9
RTS0039457,31
RTS0039458,5
RTS0039459,10
RTS0039460,2
RTS0039461,15
RTS0039462,5
RTS0039463,11
RTS0039464,10
RTS0039465,10
RTS0039466,6
RTS0039467,21
RTS0039468,9
RTS0039469,20
RTS0039470,44
RTS0039471,44
RTS0039472,69
RTS0039473,33
RTS0039474,103
RTS0039475,79
RTS0039476,128
RTS0039477,141
RTS0039478,139
RTS0039479,12
RTS0039480,6
RTS0039481,6
RTS0039482,5
RTS0039483,11
RTS0039484,14
RTS0039485,34
RTS0039486,7
RTS0039487,8
RTS0039488,28
RTS0039489,10
RTS0039490,11
RTS0039491,11
RTS0039492,7
RTS0039493,18
RTS0039494,5
RTS0039495,10
RTS0039496,8
RTS0039497,8
RTS0039498,8
RTS0039499,38
RTS0039500,32
RTS0039501,28
RTS0039502,63
RTS0039503,45
RTS0039504,10
RTS0039505,4
RTS0039506,8
RTS0039507,14
RTS0039508,4
RTS0039509,8
RTS0039510,17
RTS0039511,91
RTS0039512,27
RTS0039513,46
RTS0039514,124
RTS0039515,111
RTS0039516,7
RTS0039517,11
RTS0039518,16
RTS0039519,9
RTS0039520,12
RTS0039521,9
RTS0039522,11
RTS0039523,12
RTS0039524,12
RTS0039525,12
RTS0039526,6
RTS0039527,13
RTS0039528,13
RTS0039529,7
RTS0039530,10
RTS0039531,11
RTS0039532,11
RTS0039533,13
RTS0039534,10
RTS0039535,6
RTS0039536,8
RTS0039537,5
RTS0039538,5
RTS0039539,5
RTS0039540,6
RTS0039541,7
RTS0039542,9
RTS0039543,8
RTS0039544,8
RTS0039545,12
RTS0039546,9
RTS0039547,7
RTS0039548,11
RTS0039549,12
RTS0039550,7
RTS0039551,5
RTS0039552,4
RTS0039553,14
RTS0039554,8
RTS0039555,9
RTS0039556,3
RTS0039557,14
RTS0039558,2
RTS0039559,9
RTS0039560,5
RTS0039561,5
RTS0039562,6
RTS0039563,9
RTS0039564,8
RTS0039565,8
RTS0039566,10
RTS0039567,4
RTS0039568,7
RTS0039569,4
RTS0039570,4
RTS0039571,3
RTS0039572,11
RTS0039573,5
RTS0039574,3
RTS0039575,6
RTS0039576,4
RTS0039577,8
RTS0039578,10
RTS0039579,15
RTS0039580,10
RTS0039581,8
RTS0039582,17
RTS0039583,23
RTS0039584,7
RTS0039585,13
RTS0039586,3
RTS0039587,8
RTS0039588,6
RTS0039589,6
RTS0039590,3
RTS0039591,12
RTS0039592,7
RTS0039593,8
RTS0039594,5
RTS0039595,12
RTS0039596,10
RTS0039597,3
RTS0039598,12
RTS0039599,5
RTS0039600,8
RTS0039601,4
RTS0039602,5
RTS0039603,2
RTS0039604,8
RTS0039605,8
RTS0039606,5
RTS0039607,6
RTS0039608,5
RTS0039609,4
RTS0039610,4
RTS0039611,16
RTS0039612,6
RTS0039613,7
RTS0039614,10
RTS0039615,8
RTS0039616,7
RTS0039617,4
RTS0039619,9
RTS0039620,6
RTS0039621,3
RTS0039622,9
RTS0039623,14
RTS0039624,2
RTS0039625,5
RTS0039626,13
RTS0039627,6
RTS0039628,3
RTS0039629,6
RTS0039630,8
RTS0039631,1
RTS0039632,1
RTS0039633,5
RTS0039634,4
RTS0039635,4
RTS0039636,6
RTS0039637,3
RTS0039638,11
RTS0039639,8
RTS0039640,5
RTS0039641,2
RTS0039642,13
RTS0039643,9
RTS0039644,9
RTS0039645,9
RTS0039646,16
RTS0039647,5
RTS0039648,8
RTS0039649,7
RTS0039650,4
RTS0039651,27
RTS0039652,18
RTS0039653,21
RTS0039654,9
RTS0039655,18
RTS0039656,26
RTS0039657,37
RTS0039658,14
RTS0039659,36
RTS0039660,13
RTS0039661,5
RTS0039662,4
RTS0039663,7
RTS0039664,11
RTS0039665,8
RTS0039666,9
RTS0039667,4
RTS0039668,10
RTS0039669,4
RTS0039670,7
RTS0039671,21
RTS0039672,17
RTS0039673,18
RTS0039674,24
RTS0039675,13
RTS0039676,7
RTS0039677,10
RTS0039678,3
RTS0039679,8
RTS0039680,4
RTS0039681,25
RTS0039682,5
RTS0039683,6
RTS0039684,15
RTS0039685,12
RTS0039686,26
RTS0039687,33
RTS0039688,18
RTS0039689,14
RTS0039690,21
RTS0039691,6
RTS0039692,3
RTS0039693,3
RTS0039694,19
RTS0039695,8
RTS0039696,10
RTS0039697,9
RTS0039698,8
RTS0039699,5
RTS0039700,5
RTS0039701,9
RTS0039702,19
RTS0039703,9
RTS0039704,9
RTS0039705,6
RTS0039706,6
RTS0039707,13
RTS0039708,9
RTS0039709,11
RTS0039710,15
RTS0039711,6
RTS0039712,19
RTS0039713,19
RTS0039714,13
RTS0039715,15
RTS0039716,12
RTS0039717,12
RTS0039718,3
RTS0039719,9
RTS0039720,19
RTS0039721,6
RTS0039722,10
RTS0039723,22
RTS0039724,14
RTS0039725,12
RTS0039726,8
RTS0039727,6
RTS0039728,12
RTS0039729,14
RTS0039730,14
RTS0039731,7
RTS0039732,8
RTS0039733,10
RTS0039734,10
RTS0039735,11
RTS0039736,7
RTS0039737,12
RTS0039738,15
RTS0039739,9
RTS0039740,9
RTS0039741,9
RTS0039742,12
RTS0039743,6
RTS0039744,8
RTS0039745,13
RTS0039746,28
RTS0039747,42
RTS0039749,31
RTS0039750,25
RTS0039751,7
RTS0039752,3
RTS0039753,5
RTS0039754,7
RTS0039755,7
RTS0039756,9
RTS0039757,10
RTS0039758,8
RTS0039759,7
RTS0039760,6
RTS0039761,13
RTS0039762,7
RTS0039763,6
RTS0039764,5
RTS0039765,9
RTS0039766,3
RTS0039767,8
RTS0039768,8
RTS0039769,7
RTS0039770,28
RTS0039771,12
RTS0039772,24
RTS0039773,18
RTS0039774,9
RTS0039775,20
RTS0039776,15
RTS0039777,6
RTS0039778,5
RTS0039779,5
RTS0039780,7
RTS0039781,4
RTS0039782,3
RTS0039783,6
RTS0039784,8
RTS0039785,14
RTS0039786,10
RTS0039787,10
RTS0039788,6
RTS0039789,11
RTS0039790,11
RTS0039791,20
RTS0039792,14
RTS0039793,4
RTS0039794,18
RTS0039795,11
RTS0039796,7
RTS0039797,14
RTS0039798,11
RTS0039799,9
RTS0039800,7
RTS0039801,6
RTS0039802,8
RTS0039803,12
RTS0039804,8
RTS0039805,13
RTS0039806,12
RTS0039807,10
RTS0039808,10
RTS0039809,2
RTS0039810,7
RTS0039811,9
RTS0039812,15
RTS0039813,5
RTS0039814,9
RTS0039815,10
RTS0039816,8
RTS0039817,10
RTS0039818,10
RTS0039819,6
RTS0039820,7
RTS0039821,12
RTS0039822,6
RTS0039823,10
RTS0039824,8
RTS0039825,10
RTS0039826,10
RTS0039827,10
RTS0039828,5
RTS0039829,10
RTS0039830,8
RTS0039831,4
RTS0039832,4
RTS0039833,9
RTS0039834,6
RTS0039835,14
RTS0039836,7
RTS0039838,3
RTS0039839,6
RTS0039840,2
RTS0039841,14
RTS0039842,22
RTS0039843,13
RTS0039844,19
RTS0039845,5
RTS0039846,7
RTS0039847,11
RTS0039848,10
RTS0039849,4
RTS0039850,7
RTS0039851,10
RTS0039852,17
RTS0039853,7
RTS0039854,12
RTS0039855,7
RTS0039856,8
RTS0039857,11
RTS0039858,9
RTS0039859,9
RTS0039860,9
RTS0039861,7
RTS0039862,5
RTS0039863,4
RTS0039864,6
RTS0039865,8
RTS0039866,13
RTS0039867,28
RTS0039868,17
RTS0039869,34
RTS0039870,23
RTS0039871,11
RTS0039872,5
RTS0039873,6
RTS0039874,10
RTS0039875,5
RTS0039876,3
RTS0039877,7
RTS0039878,4
RTS0039879,8
RTS0039880,3
RTS0039881,4
RTS0039882,6
RTS0039883,10
RTS0039884,8
RTS0039885,10
RTS0039886,7
RTS0039887,1
RTS0039888,13
RTS0039890,6
RTS0039891,12
RTS0039892,8
RTS0039893,6
RTS0039894,8
RTS0039895,10
RTS0039896,9
RTS0039897,8
RTS0039898,9
RTS0039899,7
RTS0039900,7
RTS0039901,6
RTS0039902,11
RTS0039903,6
RTS0039904,7
RTS0039905,7
RTS0039906,6
RTS0039907,11
RTS0039908,6
RTS0039909,15
RTS0039910,7
RTS0039911,4
RTS0039912,8
RTS0039913,4
RTS0039914,7
RTS0039915,9
RTS0039916,5
RTS0039917,11
RTS0039918,6
RTS0039919,10
RTS0039920,8
RTS0039921,9
RTS0039922,9
RTS0039923,6
RTS0039924,8
RTS0039925,4
RTS0039926,20
RTS0039927,12
RTS0039928,8
RTS0039929,13
RTS0039930,22
RTS0039931,8
RTS0039932,4
RTS0039933,9
RTS0039934,8
RTS0039935,7
RTS0039936,4
RTS0039937,9
RTS0039938,10
RTS0039939,6
RTS0039940,10
RTS0039941,9
RTS0039942,11
RTS0039943,4
RTS0039944,6
RTS0039945,5
RTS0039946,13
RTS0039947,13
RTS0039948,17
RTS0039949,19
RTS0039950,25
RTS0039951,9
RTS0039952,13
RTS0039953,5
RTS0039954,7
RTS0039955,5
RTS0039956,20
RTS0039957,20
RTS0039958,13
RTS0039959,18
RTS0039960,22
RTS0039961,3
RTS0039962,5
RTS0039963,3
RTS0039964,13
RTS0039965,6
RTS0039966,9
RTS0039967,3
RTS0039968,10
RTS0039969,11
RTS0039970,10
RTS0039971,8
RTS0039972,3
RTS0039973,4
RTS0039974,10
RTS0039975,11
RTS0039976,9
RTS0039977,16
RTS0039978,5
RTS0039979,7
RTS0039980,7
RTS0039981,13
RTS0039982,12
RTS0039983,11
RTS0039984,2
RTS0039985,14
RTS0039986,22
RTS0039987,12
RTS0039988,11
RTS0039989,18
RTS0039990,11
RTS0039991,5
RTS0039992,7
RTS0039993,8
RTS0039994,4
RTS0039995,4
RTS0039996,39
RTS0039997,22
RTS0039998,43
RTS0039999,32
RTS0040000,52
RTS0040001,5
RTS0040002,13
RTS0040003,6
RTS0040004,10
RTS0040005,11
RTS0040006,4
RTS0040007,3
RTS0040008,10
RTS0040009,5
RTS0040010,9
RTS0040011,9
RTS0040012,6
RTS0040013,4
RTS0040014,5
RTS0040015,10
RTS0040016,9
RTS0040017,7
RTS0040018,9
RTS0040019,15
RTS0040020,8
RTS0040021,5
RTS0040022,6
RTS0040023,9
RTS0040024,3
RTS0040025,9
RTS0040026,8
RTS0040027,19
RTS0040028,13
RTS0040029,14
RTS0040030,23
RTS0040031,7
RTS0040032,8
RTS0040033,5
RTS0040034,9
RTS0040035,4
RTS0040036,7
RTS0040037,11
RTS0040038,6
RTS0040039,5
RTS0040040,9
RTS0040041,6
RTS0040042,5
RTS0040043,6
RTS0040044,4
RTS0040045,4
RTS0040046,3
RTS0040047,9
RTS0040048,9
RTS0040049,9
RTS0040050,6
RTS0040051,7
RTS0040052,8
RTS0040053,14
RTS0040054,10
RTS0040055,6
RTS0040056,9
RTS0040057,4
RTS0040058,9
RTS0040059,6
RTS0040060,13
RTS0040061,9
RTS0040062,3
RTS0040063,4
RTS0040064,5
RTS0040065,5
RTS0040066,9
RTS0040067,8
RTS0040068,12
RTS0040069,10
RTS0040070,4
RTS0040071,7
RTS0040072,5
RTS0040073,13
RTS0040074,8
RTS0040075,9
RTS0040076,2
RTS0040077,10
RTS0040078,8
RTS0040079,10
RTS0040080,7
RTS0040081,9
RTS0040082,4
RTS0040083,7
RTS0040084,6
RTS0040085,5
RTS0040086,7
RTS0040087,8
RTS0040088,11
RTS0040089,10
RTS0040090,8
RTS0040091,9
RTS0040092,7
RTS0040093,12
RTS0040094,7
RTS0040095,5
RTS0040096,6
RTS0040097,11
RTS0040098,8
RTS0040099,12
RTS0040100,10
RTS0040101,12
RTS0040102,5
RTS0040103,4
RTS0040104,6
RTS0040106,7
RTS0040107,10
RTS0040108,5
RTS0040109,6
RTS0040110,8
RTS0040111,7
RTS0040112,12
RTS0040113,1
RTS0040114,3
RTS0040115,10
RTS0040116,39
RTS0040117,21
RTS0040118,12
RTS0040119,21
RTS0040120,24
RTS0040121,19
RTS0040122,16
RTS0040123,11
RTS0040124,11
RTS0040125,10
RTS0040126,7
RTS0040127,17
RTS0040128,10
RTS0040129,10
RTS0040130,10
RTS0040131,5
RTS0040132,1
RTS0040133,4
RTS0040134,7
RTS0040135,5
RTS0040136,7
RTS0040137,8
RTS0040138,7
RTS0040139,5
RTS0040140,11
RTS0040141,12
RTS0040142,13
RTS0040143,10
RTS0040144,12
RTS0040145,4
RTS0040146,11
RTS0040147,17
RTS0040148,12
RTS0040149,15
RTS0040150,10
RTS0040151,9
RTS0040152,3
RTS0040153,8
RTS0040154,8
RTS0040155,9
RTS0040156,14
RTS0040157,8
RTS0040158,13
RTS0040159,11
RTS0040160,12
RTS0040161,10
RTS0040162,8
RTS0040163,7
RTS0040164,10
RTS0040165,6
RTS0040166,3
RTS0040167,8
RTS0040168,9
RTS0040169,12
RTS0040170,6
RTS0040171,2
RTS0040172,6
RTS0040173,5
RTS0040174,4
RTS0040175,10
RTS0040176,3
RTS0040177,6
RTS0040178,7
RTS0040179,3
RTS0040180,2
RTS0040181,7
RTS0040182,2
RTS0040183,6
RTS0040184,5
RTS0040185,4
RTS0040186,4
RTS0040187,3
RTS0040188,5
RTS0040189,5
RTS0040190,5
RTS0040191,7
RTS0040192,4
RTS0040193,5
RTS0040194,5
RTS0040195,11
RTS0040196,4
RTS0040197,4
RTS0040198,5
RTS0040199,5
RTS0040200,2
RTS0040201,32
RTS0040202,11
RTS0040203,14
RTS0040204,9
RTS0040205,20
RTS0040206,9
RTS0040207,5
RTS0040208,9
RTS0040209,11
RTS0040210,13
RTS0040211,4
RTS0040212,7
RTS0040213,9
RTS0040214,9
RTS0040215,5
RTS0040216,6
RTS0040217,7
RTS0040218,3
RTS0040219,6
RTS0040220,7
RTS0040221,7
RTS0040222,9
RTS0040223,7
RTS0040224,12
RTS0040225,10
RTS0040226,7
RTS0040227,6
RTS0040228,5
RTS0040229,10
RTS0040230,12
RTS0040231,9
RTS0040232,8
RTS0040233,10
RTS0040234,3
RTS0040235,8
RTS0040236,23
RTS0040237,17
RTS0040238,24
RTS0040239,23
RTS0040240,21
RTS0040241,8
RTS0040242,8
RTS0040243,15
RTS0040244,8
RTS0040245,11
RTS0040246,5
RTS0040247,11
RTS0040248,8
RTS0040249,11
RTS0040250,9
RTS0040251,18
RTS0040252,15
RTS0040253,11
RTS0040254,8
RTS0040255,12
RTS0040256,2
RTS0040257,3
RTS0040258,7
RTS0040259,4
RTS0040260,7
RTS0040261,3
RTS0040262,7
RTS0040263,7
RTS0040264,7
RTS0040265,12
RTS0040266,6
RTS0040267,5
RTS0040268,11
RTS0040269,6
RTS0040270,11
RTS0040271,9
RTS0040272,10
RTS0040273,3
RTS0040274,12
RTS0040275,7
RTS0040276,10
RTS0040277,9
RTS0040278,23
RTS0040279,20
RTS0040280,15
RTS0040281,5
RTS0040282,8
RTS0040283,8
RTS0040284,7
RTS0040285,6
RTS0040286,5
RTS0040287,13
RTS0040288,4
RTS0040289,9
RTS0040290,10
RTS0040291,2
RTS0040292,5
RTS0040293,10
RTS0040294,6
RTS0040295,10
RTS0040296,3
RTS0040297,12
RTS0040298,3
RTS0040299,4
RTS0040300,5
RTS0040301,5
RTS0040302,4
RTS0040303,5
RTS0040304,7
RTS0040305,12
RTS0040306,3
RTS0040307,7
RTS0040308,7
RTS0040309,15
RTS0040310,8
RTS0040311,8
RTS0040312,23
RTS0040313,15
RTS0040314,23
RTS0040315,35
RTS0040316,12
RTS0040317,9
RTS0040318,7
RTS0040319,12
RTS0040320,16
RTS0040321,7
RTS0040322,6
RTS0040323,7
RTS0040324,11
RTS0040325,11
RTS0040326,14
RTS0040327,21
RTS0040328,23
RTS0040329,41
RTS0040330,41
RTS0040331,8
RTS0040332,6
RTS0040333,4
RTS0040334,7
RTS0040335,11
RTS0040336,12
RTS0040337,16
RTS0040338,8
RTS0040339,14
RTS0040340,10
RTS0040341,15
RTS0040342,5
RTS0040343,17
RTS0040344,20
RTS0040345,11
RTS0040346,8
RTS0040347,8
RTS0040348,3
RTS0040349,12
RTS0040350,7
RTS0040351,10
RTS0040352,12
RTS0040353,12
RTS0040354,10
RTS0040355,5
RTS0040356,6
RTS0040357,8
RTS0040358,11
RTS0040359,8
RTS0040360,14
RTS0040361,6
RTS0040363,3
RTS0040364,5
RTS0040365,10
RTS0040366,25
RTS0040367,16
RTS0040368,28
RTS0040369,18
RTS0040370,47
RTS0040371,10
RTS0040372,4
RTS0040373,8
RTS0040374,8
RTS0040375,3
RTS0040376,29
RTS0040377,22
RTS0040378,15
RTS0040379,22
RTS0040380,20
RTS0040381,11
RTS0040382,10
RTS0040383,12
RTS0040384,10
RTS0040385,12
RTS0040386,17
RTS0040387,17
RTS0040388,33
RTS0040389,29
RTS0040390,11
RTS0040391,18
RTS0040392,21
RTS0040393,16
RTS0040394,11
RTS0040395,18
RTS0040396,25
RTS0040397,24
RTS0040398,28
RTS0040399,25
RTS0040400,25
RTS0040401,22
RTS0040402,24
RTS0040403,17
RTS0040404,21
RTS0040405,7
RTS0040406,10
RTS0040407,10
RTS0040408,10
RTS0040409,9
RTS0040410,10
RTS0040411,23
RTS0040412,7
RTS0040413,27
RTS0040414,37
RTS0040415,23
RTS0040416,47
RTS0040417,17
RTS0040418,14
RTS0040419,57
RTS0040420,67
RTS0040421,15
RTS0040422,59
RTS0040423,49
RTS0040424,26
RTS0040425,18
RTS0040426,4
RTS0040428,10
RTS0040429,6
RTS0040430,4
RTS0040431,12
RTS0040432,5
RTS0040433,6
RTS0040434,7
RTS0040435,11
RTS0040436,28
RTS0040437,60
RTS0040438,47
RTS0040439,55
RTS0040440,66
RTS0040441,26
RTS0040442,22
RTS0040443,18
RTS0040444,25
RTS0040445,14
RTS0040446,6
RTS0040447,12
RTS0040448,13
RTS0040449,19
RTS0040450,8
RTS0040451,14
RTS0040452,13
RTS0040453,15
RTS0040454,17
RTS0040455,49
RTS0040456,23
RTS0040457,9
RTS0040458,5
RTS0040459,11
RTS0040460,24
RTS0040461,16
RTS0040462,8
RTS0040463,13
RTS0040464,10
RTS0040465,7
RTS0040466,12
RTS0040467,6
RTS0040468,5
RTS0040469,6
RTS0040470,8
RTS0040471,5
RTS0040472,5
RTS0040473,6
RTS0040474,5
RTS0040475,6
RTS0040476,5
RTS0040477,5
RTS0040478,7
RTS0040479,3
RTS0040480,5
RTS0040481,21
RTS0040482,15
RTS0040483,15
RTS0040484,25
RTS0040485,17
RTS0040486,5
RTS0040487,5
RTS0040488,6
RTS0040489,6
RTS0040490,5
RTS0040491,7
RTS0040492,11
RTS0040493,6
RTS0040494,7
RTS0040495,5
RTS0040496,7
RTS0040497,8
RTS0040498,8
RTS0040499,5
RTS0040500,7
RTS0040501,9
RTS0040502,5
RTS0040503,7
RTS0040504,6
RTS0040505,3
RTS0040506,7
RTS0040507,7
RTS0040508,9
RTS0040509,6
RTS0040510,3
RTS0040511,6
RTS0040512,3
RTS0040513,8
RTS0040514,4
RTS0040515,15
RTS0040516,4
RTS0040517,4
RTS0040518,3
RTS0040520,8
RTS0040521,3
RTS0040522,3
RTS0040523,6
RTS0040525,2
RTS0040526,14
RTS0040527,3
RTS0040528,5
RTS0040529,6
RTS0040530,8
RTS0040531,4
RTS0040532,8
RTS0040533,10
RTS0040534,3
RTS0040535,8
RTS0040536,21
RTS0040537,50
RTS0040538,30
RTS0040539,32
RTS0040540,25
RTS0040541,5
RTS0040542,7
RTS0040543,8
RTS0040544,6
RTS0040546,7
RTS0040547,7
RTS0040548,9
RTS0040549,5
RTS0040550,8
RTS0040551,7
RTS0040552,5
RTS0040553,11
RTS0040554,10
RTS0040555,7
RTS0040556,11
RTS0040557,2
RTS0040558,4
RTS0040559,8
RTS0040560,7
RTS0040561,8
RTS0040562,6
RTS0040563,6
RTS0040564,5
RTS0040565,5
RTS0040566,7
RTS0040567,7
RTS0040568,5
RTS0040569,7
RTS0040570,4
RTS0040571,11
RTS0040572,5
RTS0040573,7
RTS0040574,15
RTS0040575,3
RTS0040576,8
RTS0040577,8
RTS0040578,3
RTS0040579,8
RTS0040580,7
RTS0040581,4
RTS0040582,8
RTS0040583,5
RTS0040584,4
RTS0040585,10
RTS0040586,5
RTS0040587,6
RTS0040588,8
RTS0040589,7
RTS0040590,6
RTS0040591,8
RTS0040592,7
RTS0040593,5
RTS0040594,7
RTS0040595,11
RTS0040596,14
RTS0040597,10
RTS0040598,6
RTS0040599,6
RTS0040600,9
RTS0040601,4
RTS0040602,11
RTS0040603,6
RTS0040604,5
RTS0040605,13
RTS0040606,3
RTS0040607,12
RTS0040608,6
RTS0040609,6
RTS0040610,8
RTS0040611,6
RTS0040612,15
RTS0040613,12
RTS0040614,7
RTS0040615,7
RTS0040616,6
RTS0040617,3
RTS0040618,6
RTS0040619,12
RTS0040620,10
RTS0040621,3
RTS0040622,3
RTS0040623,8
RTS0040624,7
RTS0040625,15
RTS0040626,9
RTS0040627,9
RTS0040628,7
RTS0040629,10
RTS0040630,12
RTS0040631,11
RTS0040632,6
RTS0040633,10
RTS0040634,10
RTS0040635,3
RTS0040636,9
RTS0040637,8
RTS0040638,12
RTS0040639,9
RTS0040640,5
RTS0040641,6
RTS0040642,22
RTS0040643,22
RTS0040644,12
RTS0040645,17
RTS0040646,7
RTS0040647,3
RTS0040648,3
RTS0040649,19
RTS0040650,6
RTS0040651,15
RTS0040652,9
RTS0040653,16
RTS0040654,17
RTS0040655,13
RTS0040656,9
RTS0040657,11
RTS0040658,9
RTS0040659,8
RTS0040660,10
RTS0040661,9
RTS0040662,4
RTS0040663,11
RTS0040664,3
RTS0040665,5
RTS0040666,9
RTS0040667,4
RTS0040668,6
RTS0040669,6
RTS0040670,3
RTS0040671,3
RTS0040672,5
RTS0040673,3
RTS0040674,5
RTS0040675,4
RTS0040676,18
RTS0040677,14
RTS0040678,43
RTS0040679,24
RTS0040680,46
RTS0040681,12
RTS0040682,14
RTS0040683,20
RTS0040684,37
RTS0040685,9
RTS0040686,3
RTS0040687,8
RTS0040688,4
RTS0040689,3
RTS0040690,5
RTS0040691,5
RTS0040692,6
RTS0040693,6
RTS0040694,3
RTS0040695,5
RTS0040696,3
RTS0040697,13
RTS0040698,5
RTS0040699,6
RTS0040700,6
RTS0040701,17
RTS0040702,25
RTS0040703,26
RTS0040704,33
RTS0040705,34
RTS0040706,10
RTS0040707,3
RTS0040708,4
RTS0040709,2
RTS0040710,5
RTS0040711,6
RTS0040712,9
RTS0040713,9
RTS0040714,8
RTS0040715,6
RTS0040716,9
RTS0040717,6
RTS0040718,4
RTS0040719,4
RTS0040720,8
RTS0040721,2
RTS0040722,8
RTS0040723,5
RTS0040724,2
RTS0040725,4
RTS0040726,13
RTS0040727,25
RTS0040728,16
RTS0040729,20
RTS0040730,31
RTS0040731,8
RTS0040732,9
RTS0040733,5
RTS0040734,11
RTS0040735,13
RTS0040736,80
RTS0040737,58
RTS0040738,52
RTS0040739,60
RTS0040740,41
RTS0040741,7
RTS0040742,9
RTS0040743,10
RTS0040744,10
RTS0040745,7
RTS0040746,15
RTS0040747,10
RTS0040748,9
RTS0040749,17
RTS0040750,13
RTS0040751,13
RTS0040752,13
RTS0040753,9
RTS0040754,12
RTS0040755,3
RTS0040756,8
RTS0040757,14
RTS0040758,13
RTS0040759,15
RTS0040760,17
RTS0040761,13
RTS0040762,15
RTS0040763,9
RTS0040764,8
RTS0040765,16
RTS0040766,4
RTS0040767,8
RTS0040768,10
RTS0040769,13
RTS0040770,8
RTS0040771,9
RTS0040772,12
RTS0040773,7
RTS0040774,7
RTS0040775,6
RTS0040776,5
RTS0040777,1
RTS0040778,7
RTS0040779,8
RTS0040780,13
RTS0040781,15
RTS0040782,20
RTS0040783,6
RTS0040784,18
RTS0040785,14
RTS0040786,4
RTS0040787,7
RTS0040788,8
RTS0040789,5
RTS0040790,8
RTS0040791,6
RTS0040792,7
RTS0040793,4
RTS0040794,7
RTS0040795,9
RTS0040796,8
RTS0040797,7
RTS0040798,7
RTS0040799,2
RTS0040800,6
RTS0040801,22
RTS0040802,10
RTS0040803,15
RTS0040804,6
RTS0040805,7
RTS0040806,7
RTS0040807,5
RTS0040808,7
RTS0040809,13
RTS0040810,12
RTS0040811,13
RTS0040812,6
RTS0040813,5
RTS0040814,9
RTS0040815,6
RTS0040816,6
RTS0040817,5
RTS0040818,15
RTS0040819,8
RTS0040820,18
RTS0040821,15
RTS0040822,16
RTS0040823,6
RTS0040824,10
RTS0040825,8
RTS0040826,8
RTS0040827,5
RTS0040828,6
RTS0040830,7
RTS0040831,8
RTS0040832,7
RTS0040833,10
RTS0040834,4
RTS0040836,23
RTS0040837,12
RTS0040838,21
RTS0040839,18
RTS0040840,23
RTS0040841,9
RTS0040842,19
RTS0040843,18
RTS0040844,16
RTS0040845,20
RTS0040846,8
RTS0040847,14
RTS0040848,12
RTS0040849,11
RTS0040850,22
RTS0040851,13
RTS0040852,8
RTS0040853,8
RTS0040854,12
RTS0040855,10
RTS0040856,9
RTS0040857,11
RTS0040858,6
RTS0040859,4
RTS0040860,4
RTS0040861,12
RTS0040862,3
RTS0040863,10
RTS0040864,5
RTS0040865,10
RTS0040866,8
RTS0040867,4
RTS0040868,4
RTS0040869,7
RTS0040870,6
RTS0040871,15
RTS0040872,15
RTS0040873,10
RTS0040874,20
RTS0040875,9
RTS0040876,3
RTS0040877,10
RTS0040878,5
RTS0040879,7
RTS0040880,6
RTS0040881,9
RTS0040882,6
RTS0040883,6
RTS0040884,8
RTS0040885,13
RTS0040886,66
RTS0040887,109
RTS0040888,112
RTS0040889,186
RTS0040890,124
RTS0040891,7
RTS0040892,10
RTS0040893,6
RTS0040894,8
RTS0040895,7
RTS0040896,6
RTS0040897,5
RTS0040898,10
RTS0040899,4
RTS0040900,2
RTS0040901,22
RTS0040902,13
RTS0040903,10
RTS0040904,16
RTS0040905,15
RTS0040906,17
RTS0040907,12
RTS0040908,14
RTS0040909,18
RTS0040910,12
RTS0040911,24
RTS0040912,11
RTS0040913,13
RTS0040914,14
RTS0040915,14
RTS0040916,11
RTS0040917,6
RTS0040918,6
RTS0040919,5
RTS0040920,7
RTS0040921,7
RTS0040922,8
RTS0040923,13
RTS0040924,7
RTS0040925,13
RTS0040926,4
RTS0040927,7
RTS0040928,8
RTS0040929,5
RTS0040930,4
RTS0040931,10
RTS0040932,4
RTS0040933,7
RTS0040934,10
RTS0040935,7
RTS0040936,11
RTS0040937,9
RTS0040938,17
RTS0040939,7
RTS0040940,11
RTS0040941,8
RTS0040942,8
RTS0040943,12
RTS0040944,16
RTS0040945,5
RTS0040946,16
RTS0040947,18
RTS0040948,27
RTS0040949,12
RTS0040950,18
RTS0040951,5
RTS0040952,7
RTS0040953,2
RTS0040954,7
RTS0040955,8
RTS0040956,10
RTS0040957,2
RTS0040958,10
RTS0040959,7
RTS0040960,6
RTS0040961,7
RTS0040962,4
RTS0040963,4
RTS0040964,7
RTS0040965,7
RTS0040966,4
RTS0040967,6
RTS0040968,13
RTS0040969,11
RTS0040970,6
RTS0040971,10
RTS0040972,4
RTS0040973,7
RTS0040974,5
RTS0040975,5
RTS0040976,10
RTS0040977,4
RTS0040978,9
RTS0040979,11
RTS0040980,7
RTS0040981,11
RTS0040982,4
RTS0040983,5
RTS0040984,6
RTS0040985,9
RTS0040986,13
RTS0040987,13
RTS0040988,13
RTS0040989,7
RTS0040990,8
RTS0040991,14
RTS0040992,12
RTS0040993,15
RTS0040994,9
RTS0040995,8
RTS0040996,8
RTS0040997,8
RTS0040998,13
RTS0040999,10
RTS0041000,15
RTS0041001,5
RTS0041002,14
RTS0041003,11
RTS0041004,15
RTS0041005,7
RTS0041006,17
RTS0041007,8
RTS0041008,12
RTS0041009,9
RTS0041010,15
RTS0041011,4
RTS0041012,8
RTS0041013,10
RTS0041014,10
RTS0041015,6
RTS0041016,13
RTS0041017,9
RTS0041018,8
RTS0041019,5
RTS0041020,6
RTS0041021,6
RTS0041022,8
RTS0041023,11
RTS0041024,13
RTS0041025,10
RTS0041026,11
RTS0041027,6
RTS0041028,7
RTS0041029,9
RTS0041030,7
RTS0041031,5
RTS0041032,18
RTS0041033,4
RTS0041034,8
RTS0041035,11
RTS0041036,13
RTS0041037,4
RTS0041038,8
RTS0041039,4
RTS0041040,10
RTS0041041,4
RTS0041042,5
RTS0041043,8
RTS0041044,6
RTS0041045,6
RTS0041046,59
RTS0041047,64
RTS0041048,32
RTS0041049,99
RTS0041050,114
RTS0041051,12
RTS0041052,11
RTS0041053,16
RTS0041054,13
RTS0041055,10
RTS0041056,14
RTS0041057,8
RTS0041058,16
RTS0041059,3
RTS0041060,13
RTS0041061,7
RTS0041062,6
RTS0041063,11
RTS0041064,4
RTS0041066,5
RTS0041067,9
RTS0041068,15
RTS0041069,8
RTS0041070,12
RTS0041071,11
RTS0041072,13
RTS0041073,4
RTS0041074,5
RTS0041075,5
RTS0041076,9
RTS0041077,9
RTS0041078,12
RTS0041079,10
RTS0041080,6
RTS0041081,8
RTS0041082,2
RTS0041083,3
RTS0041084,5
RTS0041085,2
RTS0041086,12
RTS0041087,18
RTS0041088,11
RTS0041089,10
RTS0041090,12
RTS0041091,6
RTS0041092,5
RTS0041093,3
RTS0041094,10
RTS0041095,8
RTS0041096,7
RTS0041097,8
RTS0041098,5
RTS0041099,4
RTS0041100,9
RTS0041101,8
RTS0041102,9
RTS0041103,6
RTS0041104,10
RTS0041105,11
RTS0041106,36
RTS0041107,49
RTS0041108,28
RTS0041109,26
RTS0041110,17
RTS0041111,5
RTS0041112,11
RTS0041113,12
RTS0041114,6
RTS0041115,17
RTS0041116,12
RTS0041117,17
RTS0041118,9
RTS0041119,6
RTS0041120,5
RTS0041121,8
RTS0041122,5
RTS0041123,5
RTS0041124,1
RTS0041125,12
RTS0041126,14
RTS0041127,14
RTS0041128,13
RTS0041129,8
RTS0041130,6
RTS0041131,12
RTS0041132,9
RTS0041133,8
RTS0041134,12
RTS0041135,7
RTS0041136,10
RTS0041137,13
RTS0041138,11
RTS0041139,11
RTS0041140,6
RTS0041141,15
RTS0041142,13
RTS0041143,8
RTS0041144,5
RTS0041145,10
RTS0041146,4
RTS0041147,3
RTS0041148,6
RTS0041149,10
RTS0041150,5
RTS0041151,8
RTS0041152,11
RTS0041153,6
RTS0041154,11
RTS0041155,7
RTS0041156,6
RTS0041157,14
RTS0041158,12
RTS0041159,8
RTS0041160,12
RTS0041161,7
RTS0041162,8
RTS0041163,10
RTS0041164,11
RTS0041165,9
RTS0041166,10
RTS0041167,9
RTS0041168,4
RTS0041169,5
RTS0041170,10
RTS0041171,7
RTS0041172,7
RTS0041173,7
RTS0041174,23
RTS0041175,12
RTS0041176,9
RTS0041177,4
RTS0041178,10
RTS0041179,8
RTS0041180,10
RTS0041181,7
RTS0041182,7
RTS0041183,7
RTS0041184,14
RTS0041185,8
RTS0041186,4
RTS0041187,5
RTS0041188,5
RTS0041189,11
RTS0041190,13
RTS0041191,17
RTS0041192,23
RTS0041193,19
RTS0041194,10
RTS0041195,16
RTS0041196,8
RTS0041197,5
RTS0041198,11
RTS0041199,6
RTS0041200,4
RTS0041201,4
RTS0041202,10
RTS0041203,8
RTS0041204,5
RTS0041205,8
RTS0041206,26
RTS0041207,36
RTS0041208,20
RTS0041209,39
RTS0041210,12
RTS0041211,25
RTS0041212,15
RTS0041213,22
RTS0041214,19
RTS0041215,18
RTS0041216,9
RTS0041217,10
RTS0041218,5
RTS0041219,18
RTS0041220,4
RTS0041221,6
RTS0041222,3
RTS0041223,8
RTS0041224,8
RTS0041225,18
RTS0041226,8
RTS0041227,7
RTS0041228,3
RTS0041229,10
RTS0041230,5
RTS0041231,21
RTS0041232,20
RTS0041233,34
RTS0041234,33
RTS0041235,22
RTS0041236,9
RTS0041237,7
RTS0041238,5
RTS0041239,7
RTS0041240,13
RTS0041241,9
RTS0041242,7
RTS0041243,15
RTS0041244,7
RTS0041246,10
RTS0041247,16
RTS0041248,2
RTS0041249,9
RTS0041250,16
RTS0041251,10
RTS0041252,13
RTS0041253,22
RTS0041254,13
RTS0041255,11
RTS0041256,9
RTS0041257,11
RTS0041258,4
RTS0041259,5
RTS0041260,12
RTS0041261,8
RTS0041262,12
RTS0041263,6
RTS0041265,12
RTS0041266,4
RTS0041267,8
RTS0041268,9
RTS0041269,7
RTS0041270,5
RTS0041271,11
RTS0041272,16
RTS0041273,7
RTS0041274,6
RTS0041275,9
RTS0041276,4
RTS0041277,10
RTS0041278,5
RTS0041279,14
RTS0041280,9
RTS0041281,8
RTS0041282,6
RTS0041283,10
RTS0041284,8
RTS0041285,12
RTS0041286,5
RTS0041287,5
RTS0041288,7
RTS0041289,16
RTS0041290,6
RTS0041291,9
RTS0041292,7
RTS0041293,6
RTS0041294,9
RTS0041295,11
RTS0041296,3
RTS0041297,6
RTS0041298,8
RTS0041299,7
RTS0041300,7
RTS0041301,11
RTS0041302,6
RTS0041303,12
RTS0041304,11
RTS0041305,9
RTS0041306,9
RTS0041307,4
RTS0041308,2
RTS0041309,11
RTS0041310,2
RTS0041311,4
RTS0041312,6
RTS0041313,10
RTS0041314,9
RTS0041315,10
RTS0041316,9
RTS0041317,14
RTS0041318,7
RTS0041319,7
RTS0041320,12
RTS0041321,11
RTS0041322,4
RTS0041323,7
RTS0041324,10
RTS0041325,10
RTS0041326,4
RTS0041327,5
RTS0041328,8
RTS0041329,3
RTS0041330,3
RTS0041331,9
RTS0041332,7
RTS0041333,5
RTS0041334,5
RTS0041335,6
RTS0041346,13
RTS0041347,13
RTS0041348,19
RTS0041349,21
RTS0041350,29
RTS0041351,5
RTS0041352,10
RTS0041353,14
RTS0041354,10
RTS0041355,7
RTS0041356,6
RTS0041357,5
RTS0041358,4
RTS0041359,14
RTS0041360,5
RTS0041361,5
RTS0041362,8
RTS0041363,7
RTS0041364,12
RTS0041365,6
RTS0041366,2
RTS0041367,8
RTS0041368,13
RTS0041369,2
RTS0041370,2
RTS0041371,8
RTS0041372,10
RTS0041373,3
RTS0041374,7
RTS0041375,5
RTS0041376,15
RTS0041377,7
RTS0041378,5
RTS0041379,3
RTS0041380,11
RTS0041381,6
RTS0041382,9
RTS0041383,11
RTS0041384,12
RTS0041385,6
RTS0041386,6
RTS0041387,7
RTS0041388,9
RTS0041389,11
RTS0041390,2
RTS0041391,8
RTS0041392,2
RTS0041393,8
RTS0041394,8
RTS0041395,7
RTS0041396,7
RTS0041397,2
RTS0041398,9
RTS0041399,8
RTS0041400,10
RTS0041401,12
RTS0041402,6
RTS0041403,5
RTS0041404,9
RTS0041405,8
RTS0041406,8
RTS0041407,8
RTS0041408,2
RTS0041409,6
RTS0041410,5
RTS0041411,3
RTS0041412,9
RTS0041413,6
RTS0041414,10
RTS0041415,9
RTS0041416,4
RTS0041417,2
RTS0041418,11
RTS0041419,6
RTS0041420,8
RTS0041421,8
RTS0041422,6
RTS0041423,7
RTS0041424,5
RTS0041425,5
RTS0041426,10
RTS0041427,4
RTS0041428,11
RTS0041429,9
RTS0041430,7
RTS0041431,9
RTS0041432,5
RTS0041433,8
RTS0041434,11
RTS0041435,9
RTS0041436,10
RTS0041437,3
RTS0041438,7
RTS0041439,13
RTS0041440,8
RTS0041441,7
RTS0041442,9
RTS0041443,10
RTS0041444,8
RTS0041445,6
RTS0041446,5
RTS0041447,13
RTS0041448,7
RTS0041449,11
RTS0041450,12
RTS0041451,2
RTS0041452,8
RTS0041453,9
RTS0041454,4
RTS0041455,11
RTS0041456,7
RTS0041457,7
RTS0041458,7
RTS0041459,10
RTS0041460,2
RTS0041461,7
RTS0041462,10
RTS0041463,4
RTS0041464,3
RTS0041465,6
RTS0041466,4
RTS0041467,18
RTS0041468,16
RTS0041469,10
RTS0041470,9
RTS0041471,6
RTS0041472,4
RTS0041473,6
RTS0041474,7
RTS0041475,7
RTS0041476,7
RTS0041477,8
RTS0041478,6
RTS0041479,9
RTS0041480,4
RTS0041481,13
RTS0041482,9
RTS0041483,5
RTS0041484,3
RTS0041485,5
RTS0041486,6
RTS0041487,8
RTS0041488,9
RTS0041489,12
RTS0041490,6
RTS0041491,9
RTS0041492,2
RTS0041493,9
RTS0041494,4
RTS0041495,4
RTS0041496,40
RTS0041497,23
RTS0041498,26
RTS0041499,41
RTS0041500,32
RTS0041501,7
RTS0041502,8
RTS0041503,7
RTS0041504,14
RTS0041505,9
RTS0041506,10
RTS0041507,9
RTS0041508,9
RTS0041509,8
RTS0041510,3
RTS0041511,7
RTS0041512,3
RTS0041513,9
RTS0041514,5
RTS0041515,6
RTS0041516,5
RTS0041517,10
RTS0041518,6
RTS0041519,8
RTS0041520,5
RTS0041521,6
RTS0041522,6
RTS0041523,5
RTS0041524,7
RTS0041525,6
RTS0041526,48
RTS0041527,155
RTS0041528,132
RTS0041529,23
RTS0041530,73
RTS0041531,12
RTS0041532,7
RTS0041533,5
RTS0041534,5
RTS0041535,4
RTS0041536,6
RTS0041537,9
RTS0041538,9
RTS0041540,5
RTS0041541,4
RTS0041542,2
RTS0041543,7
RTS0041544,8
RTS0041545,2
RTS0041546,5
RTS0041547,7
RTS0041548,10
RTS0041549,6
RTS0041550,16
RTS0041551,19
RTS0041552,13
RTS0041553,9
RTS0041554,8
RTS0041555,6
RTS0041556,9
RTS0041557,5
RTS0041558,9
RTS0041559,7
RTS0041560,3
RTS0041561,2
RTS0041562,5
RTS0041563,8
RTS0041564,11
RTS0041565,11
RTS0041566,4
RTS0041567,12
RTS0041568,17
RTS0041569,12
RTS0041570,8
RTS0041571,6
RTS0041572,4
RTS0041573,8
RTS0041574,9
RTS0041575,8
RTS0041576,7
RTS0041577,8
RTS0041578,9
RTS0041579,9
RTS0041580,11
RTS0041581,38
RTS0041582,33
RTS0041583,23
RTS0041584,32
RTS0041585,27
RTS0041586,10
RTS0041587,10
RTS0041588,5
RTS0041589,4
RTS0041590,7
RTS0041591,5
RTS0041592,1
RTS0041593,5
RTS0041594,3
RTS0041595,3
RTS0041596,4
RTS0041597,4
RTS0041598,13
RTS0041599,5
RTS0041600,8
RTS0041601,6
RTS0041602,5
RTS0041603,8
RTS0041604,5
RTS0041605,7
RTS0041606,5
RTS0041607,1
RTS0041608,6
RTS0041609,4
RTS0041610,3
RTS0041611,7
RTS0041612,9
RTS0041613,9
RTS0041614,7
RTS0041615,9
RTS0041616,13
RTS0041617,5
RTS0041618,7
RTS0041619,4
RTS0041620,13
RTS0041621,5
RTS0041622,4
RTS0041623,3
RTS0041624,5
RTS0041625,9
RTS0041626,12
RTS0041627,7
RTS0041628,4
RTS0041629,12
RTS0041630,9
RTS0041631,6
RTS0041632,5
RTS0041633,13
RTS0041634,11
RTS0041635,3
RTS0041636,26
RTS0041637,28
RTS0041638,41
RTS0041639,17
RTS0041640,26
RTS0041641,6
RTS0041642,7
RTS0041643,6
RTS0041644,8
RTS0041645,11
RTS0041646,13
RTS0041647,8
RTS0041648,7
RTS0041649,6
RTS0041650,4
RTS0041651,21
RTS0041652,11
RTS0041653,13
RTS0041654,9
RTS0041655,9
RTS0041656,9
RTS0041657,8
RTS0041658,6
RTS0041659,4
RTS0041660,8
RTS0041661,12
RTS0041662,9
RTS0041663,6
RTS0041664,10
RTS0041665,7
RTS0041666,11
RTS0041667,10
RTS0041668,5
RTS0041669,4
RTS0041670,14
RTS0041671,6
RTS0041672,4
RTS0041673,3
RTS0041674,10
RTS0041675,9
RTS0041676,9
RTS0041677,8
RTS0041678,3
RTS0041679,7
RTS0041680,10
RTS0041681,8
RTS0041682,7
RTS0041683,4
RTS0041684,5
RTS0041685,10
RTS0041686,15
RTS0041687,6
RTS0041688,18
RTS0041689,6
RTS0041690,31
RTS0041691,25
RTS0041692,4
RTS0041693,14
RTS0041694,8
RTS0041695,9
RTS0041696,1
RTS0041697,9
RTS0041698,5
RTS0041699,6
RTS0041700,4
RTS0041701,15
RTS0041702,6
RTS0041703,15
RTS0041704,8
RTS0041705,17
RTS0041706,8
RTS0041707,5
RTS0041708,7
RTS0041709,4
RTS0041710,8
RTS0041711,8
RTS0041712,5
RTS0041713,9
RTS0041714,9
RTS0041715,4
RTS0041716,106
RTS0041717,52
RTS0041718,75
RTS0041719,92
RTS0041720,75
RTS0041721,10
RTS0041722,5
RTS0041723,13
RTS0041724,9
RTS0041725,8
RTS0041726,6
RTS0041727,10
RTS0041728,10
RTS0041729,8
RTS0041730,5
RTS0041731,12
RTS0041732,11
RTS0041733,9
RTS0041734,5
RTS0041735,11
RTS0041736,8
RTS0041737,9
RTS0041738,22
RTS0041739,38
RTS0041740,12
RTS0041741,11
RTS0041742,13
RTS0041743,6
RTS0041744,6
RTS0041745,3
RTS0041746,15
RTS0041747,11
RTS0041748,5
RTS0041749,14
RTS0041750,13
RTS0041751,6
RTS0041752,6
RTS0041753,10
RTS0041754,7
RTS0041755,10
RTS0041756,10
RTS0041757,17
RTS0041758,15
RTS0041759,21
RTS0041760,14
RTS0041761,9
RTS0041762,6
RTS0041763,5
RTS0041764,3
RTS0041765,8
RTS0041766,4
RTS0041767,4
RTS0041768,8
RTS0041769,8
RTS0041770,5
RTS0041771,5
RTS0041772,3
RTS0041773,6
RTS0041774,3
RTS0041775,7
RTS0041776,13
RTS0041777,8
RTS0041778,8
RTS0041779,8
RTS0041780,8
RTS0041781,5
RTS0041782,14
RTS0041783,8
RTS0041784,8
RTS0041785,9
RTS0041786,9
RTS0041787,10
RTS0041788,8
RTS0041789,7
RTS0041790,8
RTS0041791,15
RTS0041793,7
RTS0041794,6
RTS0041795,13
RTS0041796,9
RTS0041797,13
RTS0041798,9
RTS0041799,10
RTS0041800,6
RTS0041801,6
RTS0041802,13
RTS0041803,7
RTS0041804,16
RTS0041805,7
RTS0041806,6
RTS0041808,9
RTS0041809,11
RTS0041810,8
RTS0041811,13
RTS0041812,24
RTS0041813,12
RTS0041814,9
RTS0041815,23
RTS0041816,6
RTS0041817,8
RTS0041818,6
RTS0041819,9
RTS0041820,11
RTS0041821,11
RTS0041822,12
RTS0041823,6
RTS0041824,13
RTS0041825,9
RTS0041826,11
RTS0041827,19
RTS0041828,7
RTS0041829,4
RTS0041830,5
RTS0041831,4
RTS0041832,7
RTS0041833,12
RTS0041834,17
RTS0041835,3
RTS0041836,13
RTS0041837,10
RTS0041838,7
RTS0041839,5
RTS0041840,8
RTS0041841,6
RTS0041842,6
RTS0041843,6
RTS0041844,2
RTS0041845,5
RTS0041846,1
RTS0041847,6
RTS0041848,5
RTS0041849,9
RTS0041850,9
RTS0041851,11
RTS0041852,4
RTS0041853,8
RTS0041854,2
RTS0041855,5
RTS0041856,7
RTS0041857,8
RTS0041858,8
RTS0041859,10
RTS0041860,9
RTS0041861,8
RTS0041862,5
RTS0041863,4
RTS0041864,10
RTS0041865,9
RTS0041866,8
RTS0041867,9
RTS0041868,12
RTS0041869,8
RTS0041870,9
RTS0041871,9
RTS0041872,9
RTS0041873,4
RTS0041874,15
RTS0041875,11
RTS0041876,11
RTS0041877,19
RTS0041878,9
RTS0041879,25
RTS0041880,17
RTS0041881,14
RTS0041882,14
RTS0041883,15
RTS0041884,9
RTS0041885,18
RTS0041886,25
RTS0041887,42
RTS0041888,37
RTS0041889,25
RTS0041890,33
RTS0041891,36
RTS0041892,21
RTS0041893,30
RTS0041894,18
RTS0041895,18
RTS0041896,17
RTS0041897,17
RTS0041898,23
RTS0041899,17
RTS0041900,1
RTS0041901,8
RTS0041902,16
RTS0041903,15
RTS0041904,13
RTS0041905,8
RTS0041906,199
RTS0041907,4
RTS0041908,65
RTS0041909,7
RTS0041910,47
RTS0041911,3
RTS0041912,5
RTS0041913,13
RTS0041914,8
RTS0041915,9
RTS0041916,106
RTS0041917,115
RTS0041918,128
RTS0041919,257
RTS0041920,160
RTS0041922,6
RTS0041923,6
RTS0041924,4
RTS0041925,6
RTS0041926,5
RTS0041927,4
RTS0041928,4
RTS0041929,12
RTS0041930,9
RTS0041931,4
RTS0041932,12
RTS0041933,9
RTS0041934,8
RTS0041935,4
RTS0041936,6
RTS0041937,11
RTS0041938,8
RTS0041939,7
RTS0041940,5
RTS0041941,4
RTS0041942,5
RTS0041943,4
RTS0041944,4
RTS0041945,2
RTS0041946,10
RTS0041947,14
RTS0041948,6
RTS0041949,11
RTS0041950,9
RTS0041951,9
RTS0041952,22
RTS0041953,6
RTS0041954,17
RTS0041955,31
RTS0041956,5
RTS0041957,4
RTS0041958,8
RTS0041959,21
RTS0041960,10
RTS0041961,5
RTS0041962,9
RTS0041963,8
RTS0041964,7
RTS0041965,9
RTS0041966,16
RTS0041967,25
RTS0041968,10
RTS0041969,6
RTS0041971,19
RTS0041972,17
RTS0041973,9
RTS0041974,4
RTS0041975,14
RTS0041976,4
RTS0041977,18
RTS0041978,15
RTS0041979,7
RTS0041980,11
RTS0041981,11
RTS0041982,12
RTS0041983,21
RTS0041984,7
RTS0041985,18
RTS0041986,5
RTS0041987,16
RTS0041988,11
RTS0041989,6
RTS0041990,11
RTS0041991,6
RTS0041992,9
RTS0041993,12
RTS0041994,14
RTS0041995,8
RTS0041996,3
RTS0041997,10
RTS0041998,3
RTS0041999,4
RTS0042000,4
RTS0042001,4
RTS0042002,6
RTS0042003,4
RTS0042004,8
RTS0042005,9
RTS0042006,9
RTS0042007,6
RTS0042008,5
RTS0042009,7
RTS0042010,7
RTS0042011,18
RTS0042012,13
RTS0042013,14
RTS0042014,11
RTS0042015,16
RTS0042016,5
RTS0042017,8
RTS0042018,3
RTS0042019,8
RTS0042020,5
RTS0042021,12
RTS0042022,9
RTS0042023,15
RTS0042024,16
RTS0042025,18
RTS0042026,5
RTS0042027,7
RTS0042028,6
RTS0042029,7
RTS0042030,4
RTS0042031,6
RTS0042032,7
RTS0042033,3
RTS0042034,6
RTS0042035,10
RTS0042036,13
RTS0042037,14
RTS0042038,16
RTS0042039,14
RTS0042040,10
RTS0042041,11
RTS0042042,6
RTS0042043,2
RTS0042044,9
RTS0042045,9
RTS0042046,22
RTS0042047,19
RTS0042048,15
RTS0042049,11
RTS0042050,14
RTS0042051,11
RTS0042052,5
RTS0042053,10
RTS0042054,6
RTS0042055,7
RTS0042056,20
RTS0042057,5
RTS0042058,7
RTS0042059,12
RTS0042060,10
RTS0042061,8
RTS0042062,21
RTS0042063,33
RTS0042064,19
RTS0042065,20
RTS0042066,10
RTS0042067,14
RTS0042068,14
RTS0042069,14
RTS0042071,3
RTS0042072,4
RTS0042073,5
RTS0042074,9
RTS0042075,10
RTS0042076,9
RTS0042077,2
RTS0042078,9
RTS0042079,6
RTS0042080,12
RTS0042081,19
RTS0042082,14
RTS0042083,7
RTS0042084,8
RTS0042085,4
RTS0042086,3
RTS0042087,10
RTS0042088,9
RTS0042089,7
RTS0042090,6
RTS0042091,12
RTS0042092,10
RTS0042093,7
RTS0042094,9
RTS0042095,8
RTS0042096,13
RTS0042097,10
RTS0042098,6
RTS0042099,11
RTS0042100,8
RTS0042101,12
RTS0042102,11
RTS0042103,4
RTS0042104,5
RTS0042105,5
RTS0042106,7
RTS0042107,11
RTS0042108,4
RTS0042109,6
RTS0042110,7
RTS0042111,9
RTS0042112,11
RTS0042113,12
RTS0042114,8
RTS0042115,11
RTS0042116,7
RTS0042117,7
RTS0042118,8
RTS0042119,9
RTS0042120,8
RTS0042121,6
RTS0042122,5
RTS0042123,14
RTS0042124,9
RTS0042125,12
RTS0042126,15
RTS0042127,4
RTS0042128,7
RTS0042129,6
RTS0042130,8
RTS0042131,9
RTS0042132,10
RTS0042133,10
RTS0042134,7
RTS0042135,8
RTS0042136,6
RTS0042137,7
RTS0042138,7
RTS0042139,9
RTS0042140,6
RTS0042141,7
RTS0042142,3
RTS0042143,10
RTS0042144,5
RTS0042145,9
RTS0042146,22
RTS0042147,9
RTS0042148,12
RTS0042149,16
RTS0042150,17
RTS0042151,4
RTS0042152,11
RTS0042153,5
RTS0042154,6
RTS0042155,7
RTS0042156,7
RTS0042157,6
RTS0042158,9
RTS0042159,5
RTS0042160,7
RTS0042161,7
RTS0042162,10
RTS0042163,9
RTS0042164,9
RTS0042165,10
RTS0042166,7
RTS0042167,11
RTS0042168,8
RTS0042169,6
RTS0042170,9
RTS0042171,13
RTS0042172,10
RTS0042173,10
RTS0042174,7
RTS0042175,8
RTS0042176,5
RTS0042177,15
RTS0042178,6
RTS0042179,6
RTS0042180,6
RTS0042181,4
RTS0042182,1
RTS0042183,5
RTS0042184,8
RTS0042185,7
RTS0042186,14
RTS0042187,10
RTS0042188,7
RTS0042189,7
RTS0042190,3
RTS0042191,13
RTS0042192,19
RTS0042193,12
RTS0042194,14
RTS0042195,2
RTS0042196,1
RTS0042197,9
RTS0042198,7
RTS0042199,13
RTS0042200,3
RTS0042201,7
RTS0042202,3
RTS0042203,6
RTS0042204,2
RTS0042205,5
RTS0042206,9
RTS0042207,12
RTS0042208,12
RTS0042209,6
RTS0042210,6
RTS0042211,5
RTS0042212,6
RTS0042213,4
RTS0042214,12
RTS0042215,7
RTS0042216,15
RTS0042217,9
RTS0042218,11
RTS0042219,9
RTS0042220,14
RTS0042221,2
RTS0042222,3
RTS0042223,5
RTS0042224,5
RTS0042226,9
RTS0042227,8
RTS0042228,14
RTS0042229,11
RTS0042230,12
RTS0042231,18
RTS0042232,20
RTS0042233,24
RTS0042234,23
RTS0042235,29
RTS0042236,32
RTS0042237,22
RTS0042238,31
RTS0042239,15
RTS0042240,36
RTS0042241,4
RTS0042242,3
RTS0042243,5
RTS0042244,8
RTS0042245,7
RTS0042246,45
RTS0042247,50
RTS0042248,121
RTS0042249,33
RTS0042250,55
RTS0042251,8
RTS0042252,5
RTS0042253,7
RTS0042254,7
RTS0042255,3
RTS0042256,22
RTS0042257,12
RTS0042258,7
RTS0042259,6
RTS0042260,9
RTS0042261,12
RTS0042262,16
RTS0042263,15
RTS0042264,19
RTS0042265,10
RTS0042266,8
RTS0042267,5
RTS0042268,3
RTS0042269,2
RTS0042270,11
RTS0042271,6
RTS0042272,6
RTS0042273,6
RTS0042274,12
RTS0042275,5
RTS0042276,14
RTS0042277,3
RTS0042278,5
RTS0042279,8
RTS0042280,13
RTS0042281,3
RTS0042282,6
RTS0042283,4
RTS0042284,2
RTS0042285,9
RTS0042286,14
RTS0042287,39
RTS0042288,31
RTS0042289,57
RTS0042290,57
RTS0042291,16
RTS0042292,25
RTS0042293,22
RTS0042294,21
RTS0042295,27
RTS0042296,10
RTS0042297,9
RTS0042298,7
RTS0042299,14
RTS0042300,4
RTS0042301,9
RTS0042302,12
RTS0042303,6
RTS0042304,8
RTS0042305,7
RTS0042306,12
RTS0042307,21
RTS0042308,16
RTS0042309,25
RTS0042310,23
RTS0042311,8
RTS0042312,9
RTS0042313,5
RTS0042314,9
RTS0042315,9
RTS0042316,3
RTS0042317,7
RTS0042318,8
RTS0042319,6
RTS0042320,9
RTS0042321,10
RTS0042322,8
RTS0042323,15
RTS0042324,16
RTS0042325,9
RTS0042326,9
RTS0042327,9
RTS0042328,8
RTS0042329,12
RTS0042330,7
RTS0042331,8
RTS0042332,9
RTS0042333,5
RTS0042334,8
RTS0042335,8
RTS0042336,7
RTS0042337,15
RTS0042338,7
RTS0042339,4
RTS0042340,8
RTS0042341,14
RTS0042342,8
RTS0042343,20
RTS0042344,15
RTS0042345,8
RTS0042346,11
RTS0042347,4
RTS0042348,9
RTS0042349,5
RTS0042350,6
RTS0042351,6
RTS0042352,11
RTS0042353,4
RTS0042354,7
RTS0042355,5
RTS0042356,10
RTS0042357,8
RTS0042358,13
RTS0042359,8
RTS0042360,13
RTS0042361,3
RTS0042362,8
RTS0042363,14
RTS0042364,7
RTS0042365,9
RTS0042366,15
RTS0042367,11
RTS0042368,16
RTS0042369,6
RTS0042370,15
RTS0042371,15
RTS0042372,7
RTS0042373,5
RTS0042374,5
RTS0042375,5
RTS0042376,5
RTS0042377,4
RTS0042378,5
RTS0042379,9
RTS0042380,2
RTS0042381,9
RTS0042382,17
RTS0042383,12
RTS0042384,10
RTS0042385,17
RTS0042386,11
RTS0042387,7
RTS0042388,7
RTS0042389,15
RTS0042390,14
RTS0042391,3
RTS0042392,6
RTS0042393,7
RTS0042394,9
RTS0042395,13
RTS0042396,7
RTS0042397,8
RTS0042398,13
RTS0042399,10
RTS0042400,6
RTS0042401,9
RTS0042402,6
RTS0042403,7
RTS0042404,7
RTS0042405,5
RTS0042406,15
RTS0042407,17
RTS0042408,14
RTS0042409,10
RTS0042410,10
RTS0042411,10
RTS0042412,9
RTS0042413,20
RTS0042414,23
RTS0042415,21
RTS0042416,23
RTS0042417,33
RTS0042418,39
RTS0042419,30
RTS0042420,23
RTS0042421,6
RTS0042422,5
RTS0042423,6
RTS0042424,7
RTS0042425,3
RTS0042426,10
RTS0042427,6
RTS0042428,5
RTS0042429,8
RTS0042430,9
RTS0042431,4
RTS0042432,11
RTS0042433,1
RTS0042434,2
RTS0042435,12
RTS0042436,12
RTS0042437,12
RTS0042438,11
RTS0042439,16
RTS0042440,12
RTS0042441,26
RTS0042442,34
RTS0042443,15
RTS0042444,15
RTS0042445,9
RTS0042446,7
RTS0042447,16
RTS0042448,12
RTS0042449,6
RTS0042450,7
RTS0042451,7
RTS0042452,6
RTS0042453,6
RTS0042454,13
RTS0042455,5
RTS0042456,6
RTS0042457,10
RTS0042458,11
RTS0042460,7
RTS0042461,32
RTS0042462,16
RTS0042463,27
RTS0042464,36
RTS0042465,23
RTS0042466,5
RTS0042467,5
RTS0042468,6
RTS0042469,10
RTS0042470,6
RTS0042471,22
RTS0042472,13
RTS0042473,27
RTS0042474,11
RTS0042475,23
RTS0042476,4
RTS0042477,9
RTS0042478,4
RTS0042479,11
RTS0042480,9
RTS0042481,13
RTS0042482,30
RTS0042483,57
RTS0042484,49
RTS0042485,23
RTS0042486,6
RTS0042487,12
RTS0042488,11
RTS0042489,6
RTS0042490,3
RTS0042491,6
RTS0042492,9
RTS0042493,4
RTS0042494,4
RTS0042495,6
RTS0042496,9
RTS0042497,11
RTS0042498,4
RTS0042499,11
RTS0042500,5
RTS0042501,3
RTS0042502,13
RTS0042503,5
RTS0042504,6
RTS0042505,7
RTS0042506,3
RTS0042507,4
RTS0042508,3
RTS0042509,11
RTS0042510,9
RTS0042515,11
RTS0042522,6
RTS0042526,9
RTS0042527,5
RTS0042528,13
RTS0042529,5
RTS0042530,4
RTS0042531,4
RTS0042532,2
RTS0042533,4
RTS0042534,6
RTS0042535,2
RTS0042536,8
RTS0042537,6
RTS0042538,5
RTS0042539,10
RTS0042540,10
RTS0042541,9
RTS0042542,3
RTS0042543,6
RTS0042544,7
RTS0042545,5
RTS0042546,5
RTS0042547,11
RTS0042548,6
RTS0042549,9
RTS0042550,9
RTS0042551,4
RTS0042552,10
RTS0042553,4
RTS0042554,7
RTS0042555,4
RTS0042556,5
RTS0042557,23
RTS0042558,10
RTS0042559,11
RTS0042560,9
RTS0042561,19
RTS0042562,10
RTS0042563,19
RTS0042564,8
RTS0042565,16
RTS0042566,16
RTS0042567,3
RTS0042568,15
RTS0042569,12
RTS0042570,10
RTS0042571,17
RTS0042572,9
RTS0042573,24
RTS0042574,19
RTS0042575,14
RTS0042576,7
RTS0042577,9
RTS0042578,8
RTS0042579,12
RTS0042580,7
RTS0042581,10
RTS0042582,3
RTS0042583,13
RTS0042584,4
RTS0042585,8
RTS0042586,6
RTS0042587,10
RTS0042588,11
RTS0042589,7
RTS0042590,4
RTS0042591,9
RTS0042592,3
RTS0042593,3
RTS0042594,4
RTS0042595,5
RTS0042596,21
RTS0042597,7
RTS0042598,8
RTS0042599,9
RTS0042600,6
RTS0042601,7
RTS0042602,9
RTS0042603,14
RTS0042604,7
RTS0042605,9
RTS0042606,8
RTS0042607,7
RTS0042608,9
RTS0042609,10
RTS0042610,10
RTS0042611,4
RTS0042612,5
RTS0042613,4
RTS0042614,10
RTS0042615,7
RTS0042616,4
RTS0042617,5
RTS0042618,10
RTS0042619,5
RTS0042620,5
RTS0042621,4
RTS0042622,6
RTS0042623,6
RTS0042624,5
RTS0042625,6
RTS0042626,5
RTS0042627,8
RTS0042628,2
RTS0042629,4
RTS0042630,7
RTS0042631,2
RTS0042633,12
RTS0042634,5
RTS0042635,7
RTS0042636,27
RTS0042637,7
RTS0042638,15
RTS0042639,16
RTS0042640,11
RTS0042641,10
RTS0042642,4
RTS0042643,1
RTS0042644,5
RTS0042645,7
RTS0042646,11
RTS0042647,10
RTS0042648,11
RTS0042649,8
RTS0042650,12
RTS0042651,5
RTS0042652,4
RTS0042653,10
RTS0042654,6
RTS0042655,8
RTS0042656,11
RTS0042657,10
RTS0042658,8
RTS0042659,18
RTS0042660,14
RTS0042661,2
RTS0042662,6
RTS0042663,12
RTS0042664,7
RTS0042665,12
RTS0042666,5
RTS0042667,6
RTS0042668,4
RTS0042669,5
RTS0042670,9
RTS0042671,46
RTS0042672,17
RTS0042673,26
RTS0042674,21
RTS0042675,38
RTS0042676,4
RTS0042678,9
RTS0042679,11
RTS0042680,8
RTS0042681,26
RTS0042682,19
RTS0042683,28
RTS0042684,10
RTS0042685,17
RTS0042686,11
RTS0042687,11
RTS0042688,6
RTS0042689,5
RTS0042690,10
RTS0042691,5
RTS0042692,3
RTS0042693,5
RTS0042694,1
RTS0042695,9
RTS0042696,10
RTS0042697,3
RTS0042698,3
RTS0042699,7
RTS0042700,5
RTS0042701,5
RTS0042702,10
RTS0042703,6
RTS0042704,5
RTS0042705,9
RTS0042706,13
RTS0042707,5
RTS0042708,23
RTS0042709,7
RTS0042710,13
RTS0042711,21
RTS0042712,19
RTS0042713,7
RTS0042714,14
RTS0042715,13
RTS0042716,4
RTS0042717,4
RTS0042718,4
RTS0042719,6
RTS0042720,8
RTS0042721,6
RTS0042722,7
RTS0042723,11
RTS0042724,9
RTS0042725,13
RTS0042726,6
RTS0042727,6
RTS0042728,11
RTS0042729,5
RTS0042730,7
RTS0042731,8
RTS0042732,9
RTS0042733,3
RTS0042734,8
RTS0042735,2
RTS0042736,14
RTS0042737,19
RTS0042738,10
RTS0042739,16
RTS0042740,13
RTS0042741,6
RTS0042742,5
RTS0042743,4
RTS0042744,4
RTS0042745,6
RTS0042746,12
RTS0042747,9
RTS0042748,6
RTS0042749,7
RTS0042750,7
RTS0042751,3
RTS0042752,4
RTS0042753,5
RTS0042754,4
RTS0042755,7
RTS0042756,3
RTS0042757,12
RTS0042758,9
RTS0042759,7
RTS0042760,9
RTS0042761,9
RTS0042762,4
RTS0042763,5
RTS0042764,9
RTS0042765,4
RTS0042766,10
RTS0042767,14
RTS0042768,11
RTS0042769,18
RTS0042770,10
RTS0042771,2
RTS0042772,11
RTS0042773,5
RTS0042774,10
RTS0042775,8
RTS0042776,6
RTS0042777,10
RTS0042778,7
RTS0042779,5
RTS0042780,6
RTS0042781,14
RTS0042782,5
RTS0042783,18
RTS0042784,16
RTS0042785,12
RTS0042786,8
RTS0042787,9
RTS0042788,9
RTS0042789,12
RTS0042790,14
RTS0042791,53
RTS0042792,16
RTS0042793,12
RTS0042794,16
RTS0042795,18
RTS0042796,6
RTS0042797,13
RTS0042798,5
RTS0042799,13
RTS0042800,8
RTS0042801,10
RTS0042802,12
RTS0042803,7
RTS0042804,3
RTS0042805,6
RTS0042806,7
RTS0042807,11
RTS0042808,8
RTS0042809,12
RTS0042810,7
RTS0042811,12
RTS0042812,13
RTS0042813,9
RTS0042814,7
RTS0042815,16
RTS0042816,13
RTS0042817,10
RTS0042818,13
RTS0042819,8
RTS0042820,3
RTS0042821,5
RTS0042822,4
RTS0042823,12
RTS0042824,3
RTS0042825,10
RTS0042826,10
RTS0042827,9
RTS0042828,7
RTS0042829,10
RTS0042830,9
RTS0042831,13
RTS0042832,5
RTS0042833,13
RTS0042834,5
RTS0042835,9
RTS0042836,12
RTS0042837,14
RTS0042838,8
RTS0042839,16
RTS0042840,4
RTS0042841,15
RTS0042842,13
RTS0042843,14
RTS0042844,12
RTS0042845,12
RTS0042846,13
RTS0042847,14
RTS0042848,16
RTS0042849,9
RTS0042850,10
RTS0042851,12
RTS0042852,8
RTS0042853,6
RTS0042854,10
RTS0042855,7
RTS0042856,10
RTS0042857,7
RTS0042858,8
RTS0042859,15
RTS0042860,8
RTS0042861,5
RTS0042862,9
RTS0042863,8
RTS0042864,6
RTS0042865,8
RTS0042866,7
RTS0042867,13
RTS0042868,7
RTS0042869,14
RTS0042870,16
RTS0042871,12
RTS0042872,5
RTS0042873,6
RTS0042874,4
RTS0042875,9
RTS0042876,12
RTS0042877,11
RTS0042878,16
RTS0042879,10
RTS0042880,14
RTS0042881,8
RTS0042882,9
RTS0042883,11
RTS0042884,15
RTS0042885,12
RTS0042886,12
RTS0042887,6
RTS0042888,9
RTS0042889,8
RTS0042890,9
RTS0042891,4
RTS0042892,11
RTS0042893,9
RTS0042894,12
RTS0042895,4
RTS0042896,28
RTS0042897,12
RTS0042898,12
RTS0042899,31
RTS0042900,22
RTS0042901,6
RTS0042902,10
RTS0042903,4
RTS0042904,6
RTS0042905,1
RTS0042906,12
RTS0042907,4
RTS0042908,8
RTS0042909,15
RTS0042910,5
RTS0042911,6
RTS0042912,7
RTS0042913,9
RTS0042914,4
RTS0042915,5
RTS0042916,3
RTS0042917,5
RTS0042918,5
RTS0042919,8
RTS0042920,5
RTS0042921,11
RTS0042922,2
RTS0042923,9
RTS0042924,7
RTS0042925,13
RTS0042926,7
RTS0042927,3
RTS0042928,8
RTS0042929,3
RTS0042930,5
RTS0042931,13
RTS0042932,4
RTS0042933,13
RTS0042934,6
RTS0042935,8
RTS0042936,10
RTS0042937,2
RTS0042938,10
RTS0042939,8
RTS0042940,8
RTS0042941,53
RTS0042942,42
RTS0042943,62
RTS0042944,36
RTS0042945,36
RTS0042946,7
RTS0042947,4
RTS0042948,6
RTS0042949,7
RTS0042950,4
RTS0042951,4
RTS0042952,5
RTS0042953,6
RTS0042954,4
RTS0042955,6
RTS0042956,12
RTS0042957,8
RTS0042958,8
RTS0042959,8
RTS0042960,14
RTS0042961,6
RTS0042962,8
RTS0042963,15
RTS0042964,10
RTS0042965,20
RTS0042966,6
RTS0042967,11
RTS0042968,3
RTS0042969,7
RTS0042970,13
RTS0042971,28
RTS0042972,6
RTS0042973,14
RTS0042974,8
RTS0042975,16
RTS0042976,23
RTS0042977,16
RTS0042978,17
RTS0042979,17
RTS0042980,10
RTS0042981,9
RTS0042982,6
RTS0042983,16
RTS0042984,12
RTS0042985,6
RTS0042986,6
RTS0042987,5
RTS0042988,8
RTS0042989,5
RTS0042990,6
RTS0042991,5
RTS0042992,8
RTS0042993,11
RTS0042994,10
RTS0042995,15
RTS0042996,6
RTS0042997,8
RTS0042998,5
RTS0042999,7
RTS0043000,7
RTS0043001,7
RTS0043002,6
RTS0043003,11
RTS0043004,7
RTS0043005,6
RTS0043006,6
RTS0043007,6
RTS0043008,5
RTS0043009,9
RTS0043010,1
RTS0043011,8
RTS0043012,7
RTS0043013,6
RTS0043014,12
RTS0043015,13
RTS0043016,13
RTS0043017,6
RTS0043018,3
RTS0043019,11
RTS0043020,10
RTS0043021,3
RTS0043022,10
RTS0043023,9
RTS0043024,7
RTS0043025,6
RTS0043026,9
RTS0043027,9
RTS0043028,11
RTS0043029,18
RTS0043030,7
RTS0043031,4
RTS0043032,9
RTS0043033,5
RTS0043034,11
RTS0043035,2
RTS0043036,12
RTS0043037,9
RTS0043038,10
RTS0043039,6
RTS0043040,9
RTS0043041,5
RTS0043042,3
RTS0043043,5
RTS0043044,9
RTS0043045,2
RTS0043046,10
RTS0043047,6
RTS0043048,9
RTS0043049,11
RTS0043050,8
RTS0043051,9
RTS0043052,9
RTS0043053,8
RTS0043054,4
RTS0043055,6
RTS0043056,4
RTS0043057,12
RTS0043058,6
RTS0043059,6
RTS0043060,8
RTS0043061,16
RTS0043062,7
RTS0043063,15
RTS0043064,9
RTS0043065,13
RTS0043066,11
RTS0043067,7
RTS0043068,3
RTS0043069,10
RTS0043070,2
RTS0043071,10
RTS0043072,2
RTS0043073,6
RTS0043074,5
RTS0043075,8
RTS0043077,6
RTS0043078,11
RTS0043079,5
RTS0043080,2
RTS0043081,11
RTS0043082,10
RTS0043083,7
RTS0043084,8
RTS0043085,6
RTS0043086,5
RTS0043087,10
RTS0043088,4
RTS0043089,4
RTS0043090,4
RTS0043091,9
RTS0043092,7
RTS0043093,9
RTS0043094,8
RTS0043095,6
RTS0043096,7
RTS0043097,6
RTS0043098,12
RTS0043099,10
RTS0043100,3
RTS0043101,5
RTS0043102,6
RTS0043103,6
RTS0043104,12
RTS0043105,8
RTS0043106,16
RTS0043107,16
RTS0043108,7
RTS0043109,5
RTS0043110,10
RTS0043111,13
RTS0043112,16
RTS0043113,12
RTS0043114,19
RTS0043115,12
RTS0043116,12
RTS0043117,10
RTS0043118,7
RTS0043119,14
RTS0043120,7
RTS0043121,2
RTS0043122,3
RTS0043123,8
RTS0043124,9
RTS0043125,7
RTS0043126,19
RTS0043127,12
RTS0043128,22
RTS0043129,9
RTS0043130,12
RTS0043131,12
RTS0043132,7
RTS0043133,8
RTS0043134,5
RTS0043135,5
RTS0043136,7
RTS0043137,8
RTS0043138,8
RTS0043139,10
RTS0043140,4
RTS0043141,6
RTS0043142,4
RTS0043143,10
RTS0043144,10
RTS0043145,6
RTS0043146,7
RTS0043147,11
RTS0043148,12
RTS0043149,8
RTS0043150,4
RTS0043151,7
RTS0043152,12
RTS0043153,9
RTS0043154,11
RTS0043155,16
RTS0043156,32
RTS0043157,30
RTS0043159,38
RTS0043160,71
RTS0043161,8
RTS0043162,7
RTS0043163,14
RTS0043164,8
RTS0043165,11
RTS0043167,7
RTS0043168,15
RTS0043169,8
RTS0043170,8
RTS0043171,11
RTS0043172,19
RTS0043173,9
RTS0043174,4
RTS0043175,10
RTS0043176,6
RTS0043177,4
RTS0043178,16
RTS0043179,12
RTS0043180,11
RTS0043181,12
RTS0043182,9
RTS0043183,14
RTS0043184,11
RTS0043185,5
RTS0043186,18
RTS0043187,16
RTS0043188,13
RTS0043189,13
RTS0043190,11
RTS0043191,7
RTS0043192,10
RTS0043193,8
RTS0043194,5
RTS0043195,13
RTS0043196,7
RTS0043197,9
RTS0043198,8
RTS0043199,7
RTS0043200,5
RTS0043201,11
RTS0043202,14
RTS0043203,5
RTS0043204,22
RTS0043205,13
RTS0043206,4
RTS0043207,4
RTS0043208,5
RTS0043209,9
RTS0043210,3
RTS0043211,9
RTS0043212,15
RTS0043213,8
RTS0043214,9
RTS0043215,3
RTS0043216,13
RTS0043217,10
RTS0043218,21
RTS0043219,16
RTS0043220,12
RTS0043221,6
RTS0043222,12
RTS0043223,12
RTS0043224,5
RTS0043225,5
RTS0043226,7
RTS0043227,3
RTS0043228,15
RTS0043229,11
RTS0043230,7
RTS0043231,8
RTS0043232,5
RTS0043233,13
RTS0043234,5
RTS0043235,12
RTS0043236,4
RTS0043237,10
RTS0043238,7
RTS0043239,9
RTS0043240,5
RTS0043241,5
RTS0043242,8
RTS0043243,12
RTS0043244,6
RTS0043245,7
RTS0043246,10
RTS0043247,8
RTS0043248,9
RTS0043249,10
RTS0043250,12
RTS0043251,12
RTS0043252,11
RTS0043253,8
RTS0043254,7
RTS0043255,9
RTS0043256,11
RTS0043257,10
RTS0043258,5
RTS0043259,4
RTS0043260,13
RTS0043261,16
RTS0043262,15
RTS0043263,6
RTS0043264,8
RTS0043265,10
RTS0043266,12
RTS0043267,8
RTS0043268,10
RTS0043269,9
RTS0043270,12
RTS0043271,12
RTS0043272,11
RTS0043273,8
RTS0043274,23
RTS0043275,22
RTS0043276,4
RTS0043277,16
RTS0043278,11
RTS0043279,12
RTS0043280,6
RTS0043281,7
RTS0043282,15
RTS0043283,18
RTS0043284,21
RTS0043285,19
RTS0043286,8
RTS0043287,19
RTS0043288,17
RTS0043289,18
RTS0043290,11
RTS0043291,40
RTS0043292,34
RTS0043293,16
RTS0043294,31
RTS0043295,18
RTS0043296,3
RTS0043297,5
RTS0043299,10
RTS0043300,6
RTS0043301,6
RTS0043302,8
RTS0043303,12
RTS0043304,5
RTS0043305,8
RTS0043306,9
RTS0043307,11
RTS0043308,7
RTS0043309,7
RTS0043310,2
RTS0043311,21
RTS0043312,24
RTS0043313,38
RTS0043314,17
RTS0043315,11
RTS0043316,7
RTS0043317,6
RTS0043318,8
RTS0043319,7
RTS0043320,12
RTS0043321,14
RTS0043322,7
RTS0043323,4
RTS0043324,8
RTS0043325,7
RTS0043326,5
RTS0043327,3
RTS0043328,7
RTS0043329,5
RTS0043330,9
RTS0043331,6
RTS0043332,10
RTS0043333,3
RTS0043334,4
RTS0043335,5
RTS0043336,3
RTS0043337,8
RTS0043338,7
RTS0043339,12
RTS0043340,6
RTS0043341,8
RTS0043342,6
RTS0043343,6
RTS0043344,4
RTS0043345,3
RTS0043346,3
RTS0043347,8
RTS0043348,10
RTS0043349,7
RTS0043350,6
RTS0043351,12
RTS0043352,14
RTS0043353,7
RTS0043354,6
RTS0043355,7
RTS0043356,18
RTS0043357,9
RTS0043358,6
RTS0043359,11
RTS0043360,6
RTS0043361,8
RTS0043362,13
RTS0043363,13
RTS0043364,6
RTS0043365,8
RTS0043366,7
RTS0043367,5
RTS0043368,2
RTS0043369,11
RTS0043370,4
RTS0043371,48
RTS0043372,21
RTS0043373,31
RTS0043374,11
RTS0043375,18
RTS0043376,34
RTS0043377,64
RTS0043378,38
RTS0043379,48
RTS0043380,68
RTS0043381,8
RTS0043382,14
RTS0043383,25
RTS0043384,7
RTS0043385,9
RTS0043386,4
RTS0043387,11
RTS0043388,9
RTS0043389,14
RTS0043390,8
RTS0043391,12
RTS0043392,9
RTS0043393,9
RTS0043394,13
RTS0043395,4
RTS0043396,14
RTS0043397,7
RTS0043398,17
RTS0043399,15
RTS0043400,7
RTS0043401,5
RTS0043402,8
RTS0043403,12
RTS0043404,5
RTS0043405,6
RTS0043406,3
RTS0043407,8
RTS0043408,7
RTS0043409,7
RTS0043410,9
RTS0043411,9
RTS0043412,7
RTS0043413,7
RTS0043414,5
RTS0043415,12
RTS0043416,5
RTS0043417,4
RTS0043418,4
RTS0043419,7
RTS0043420,6
RTS0043421,7
RTS0043422,3
RTS0043423,5
RTS0043424,8
RTS0043425,10
RTS0043426,16
RTS0043427,10
RTS0043428,9
RTS0043429,16
RTS0043430,4
RTS0043431,6
RTS0043432,6
RTS0043433,5
RTS0043434,13
RTS0043435,8
RTS0043436,10
RTS0043437,9
RTS0043438,5
RTS0043439,5
RTS0043440,15
RTS0043441,11
RTS0043442,7
RTS0043443,14
RTS0043444,10
RTS0043445,10
RTS0043446,12
RTS0043447,9
RTS0043448,4
RTS0043449,7
RTS0043450,6
RTS0043451,8
RTS0043452,9
RTS0043453,9
RTS0043454,11
RTS0043455,5
RTS0043456,7
RTS0043457,12
RTS0043458,8
RTS0043459,5
RTS0043460,5
RTS0043461,3
RTS0043462,9
RTS0043463,5
RTS0043464,9
RTS0043465,9
RTS0043466,14
RTS0043467,15
RTS0043468,13
RTS0043469,4
RTS0043470,11
RTS0043471,5
RTS0043472,7
RTS0043473,8
RTS0043474,9
RTS0043475,10
RTS0043476,5
RTS0043477,13
RTS0043478,11
RTS0043479,7
RTS0043480,6
RTS0043481,12
RTS0043482,10
RTS0043483,19
RTS0043484,7
RTS0043485,11
RTS0043486,11
RTS0043487,8
RTS0043488,19
RTS0043489,17
RTS0043490,10
RTS0043491,9
RTS0043492,8
RTS0043493,8
RTS0043494,16
RTS0043495,9
RTS0043496,7
RTS0043497,8
RTS0043498,5
RTS0043499,8
RTS0043500,9
RTS0043501,4
RTS0043502,8
RTS0043503,8
RTS0043504,7
RTS0043505,6
RTS0043506,8
RTS0043507,7
RTS0043508,8
RTS0043509,11
RTS0043510,5
RTS0043511,3
RTS0043512,8
RTS0043513,6
RTS0043514,12
RTS0043515,5
RTS0043516,6
RTS0043517,2
RTS0043518,13
RTS0043519,12
RTS0043520,11
RTS0043521,7
RTS0043522,5
RTS0043523,8
RTS0043524,10
RTS0043525,8
RTS0043526,4
RTS0043527,4
RTS0043528,5
RTS0043529,7
RTS0043530,10
RTS0043531,7
RTS0043532,6
RTS0043533,4
RTS0043534,6
RTS0043535,5
RTS0043536,8
RTS0043537,2
RTS0043538,8
RTS0043539,9
RTS0043540,7
RTS0043541,2
RTS0043542,6
RTS0043543,6
RTS0043544,11
RTS0043545,4
RTS0043546,7
RTS0043547,6
RTS0043548,7
RTS0043549,5
RTS0043550,11
RTS0043551,4
RTS0043552,5
RTS0043553,4
RTS0043554,9
RTS0043555,3
RTS0043556,3
RTS0043557,5
RTS0043558,7
RTS0043559,5
RTS0043560,6
RTS0043561,14
RTS0043562,7
RTS0043563,8
RTS0043564,7
RTS0043565,8
RTS0043566,4
RTS0043567,6
RTS0043568,7
RTS0043569,4
RTS0043570,9
RTS0043571,10
RTS0043572,7
RTS0043573,20
RTS0043574,11
RTS0043575,9
RTS0043576,31
RTS0043577,36
RTS0043578,10
RTS0043579,19
RTS0043580,24
RTS0043581,5
RTS0043582,11
RTS0043583,9
RTS0043584,4
RTS0043585,13
RTS0043586,6
RTS0043587,3
RTS0043588,3
RTS0043589,4
RTS0043590,10
RTS0043591,8
RTS0043592,4
RTS0043593,10
RTS0043594,11
RTS0043595,2
RTS0043596,8
RTS0043597,6
RTS0043598,6
RTS0043599,9
RTS0043600,6
RTS0043601,8
RTS0043602,7
RTS0043603,8
RTS0043604,5
RTS0043605,5
RTS0043606,11
RTS0043607,7
RTS0043608,12
RTS0043609,11
RTS0043610,8
RTS0043611,13
RTS0043612,10
RTS0043613,14
RTS0043614,6
RTS0043615,16
RTS0043616,6
RTS0043617,5
RTS0043618,18
RTS0043619,10
RTS0043620,11
RTS0043621,7
RTS0043622,14
RTS0043623,8
RTS0043624,40
RTS0043625,9
RTS0043626,8
RTS0043627,5
RTS0043628,10
RTS0043629,9
RTS0043630,10
RTS0043631,8
RTS0043632,8
RTS0043633,9
RTS0043634,12
RTS0043635,10
RTS0043636,11
RTS0043637,2
RTS0043638,3
RTS0043639,5
RTS0043640,3
RTS0043641,26
RTS0043642,17
RTS0043643,25
RTS0043644,27
RTS0043645,24
RTS0043646,3
RTS0043647,1
RTS0043648,6
RTS0043649,9
RTS0043650,8
RTS0043651,6
RTS0043652,6
RTS0043653,3
RTS0043654,7
RTS0043655,12
RTS0043656,7
RTS0043657,6
RTS0043658,9
RTS0043659,5
RTS0043660,9
RTS0043661,13
RTS0043663,3
RTS0043664,5
RTS0043665,2
RTS0043666,3
RTS0043667,2
RTS0043668,3
RTS0043669,10
RTS0043670,2
RTS0043671,8
RTS0043672,10
RTS0043673,6
RTS0043674,5
RTS0043675,9
RTS0043676,8
RTS0043677,4
RTS0043678,4
RTS0043679,8
RTS0043680,5
RTS0043681,5
RTS0043682,5
RTS0043683,7
RTS0043684,10
RTS0043685,11
RTS0043686,10
RTS0043687,6
RTS0043688,8
RTS0043689,7
RTS0043690,7
RTS0043691,12
RTS0043692,7
RTS0043693,4
RTS0043694,5
RTS0043695,7
RTS0043696,5
RTS0043697,9
RTS0043698,11
RTS0043699,14
RTS0043700,9
RTS0043701,9
RTS0043702,15
RTS0043703,3
RTS0043704,17
RTS0043705,10
RTS0043706,9
RTS0043707,9
RTS0043708,2
RTS0043709,6
RTS0043710,10
RTS0043711,6
RTS0043712,5
RTS0043713,7
RTS0043714,1
RTS0043715,3
RTS0043716,8
RTS0043717,8
RTS0043718,5
RTS0043719,5
RTS0043720,4
RTS0043721,10
RTS0043722,7
RTS0043723,9
RTS0043724,8
RTS0043725,10
RTS0043726,10
RTS0043727,12
RTS0043728,11
RTS0043729,8
RTS0043730,3
RTS0043731,9
RTS0043732,5
RTS0043733,9
RTS0043734,9
RTS0043735,11
RTS0043736,5
RTS0043737,7
RTS0043738,4
RTS0043739,4
RTS0043740,3
RTS0043741,16
RTS0043742,13
RTS0043743,6
RTS0043744,20
RTS0043745,10
RTS0043746,6
RTS0043747,8
RTS0043748,7
RTS0043749,3
RTS0043750,9
RTS0043751,8
RTS0043752,8
RTS0043753,9
RTS0043754,5
RTS0043755,13
RTS0043756,11
RTS0043757,10
RTS0043758,13
RTS0043759,6
RTS0043760,6
RTS0043761,17
RTS0043762,4
RTS0043763,4
RTS0043764,8
RTS0043765,3
RTS0043766,4
RTS0043767,3
RTS0043768,3
RTS0043769,8
RTS0043770,2
RTS0043771,8
RTS0043772,7
RTS0043773,5
RTS0043774,6
RTS0043775,9
RTS0043776,6
RTS0043777,5
RTS0043778,11
RTS0043779,9
RTS0043780,7
RTS0043781,16
RTS0043782,4
RTS0043783,8
RTS0043784,8
RTS0043785,7
RTS0043786,14
RTS0043787,16
RTS0043788,10
RTS0043789,16
RTS0043790,10
RTS0043791,9
RTS0043792,19
RTS0043793,6
RTS0043794,6
RTS0043795,12
RTS0043796,7
RTS0043797,8
RTS0043798,10
RTS0043799,4
RTS0043800,9
RTS0043801,8
RTS0043802,3
RTS0043803,7
RTS0043804,4
RTS0043805,9
RTS0043806,12
RTS0043807,2
RTS0043808,13
RTS0043809,12
RTS0043810,4
RTS0043811,10
RTS0043812,8
RTS0043813,7
RTS0043814,6
RTS0043815,8
RTS0043816,9
RTS0043817,7
RTS0043818,10
RTS0043819,5
RTS0043820,10
RTS0043821,12
RTS0043822,6
RTS0043823,18
RTS0043824,10
RTS0043825,3
RTS0043826,6
RTS0043827,4
RTS0043828,7
RTS0043829,3
RTS0043830,10
RTS0043831,11
RTS0043832,7
RTS0043833,11
RTS0043834,5
RTS0043835,9
RTS0043836,9
RTS0043837,10
RTS0043838,2
RTS0043839,8
RTS0043840,11
RTS0043841,5
RTS0043842,3
RTS0043843,10
RTS0043844,11
RTS0043845,10
RTS0043846,10
RTS0043847,14
RTS0043848,4
RTS0043849,13
RTS0043850,9
RTS0043851,11
RTS0043852,10
RTS0043853,10
RTS0043854,6
RTS0043856,9
RTS0043857,2
RTS0043858,7
RTS0043859,7
RTS0043860,6
RTS0043861,11
RTS0043862,17
RTS0043863,9
RTS0043864,11
RTS0043865,7
RTS0043866,11
RTS0043867,23
RTS0043868,33
RTS0043869,18
RTS0043870,22
RTS0043871,22
RTS0043872,21
RTS0043873,10
RTS0043874,13
RTS0043875,7
RTS0043876,7
RTS0043877,11
RTS0043878,2
RTS0043879,8
RTS0043880,10
RTS0043881,9
RTS0043882,11
RTS0043883,6
RTS0043884,5
RTS0043885,7
RTS0043886,7
RTS0043887,6
RTS0043888,8
RTS0043889,7
RTS0043890,11
RTS0043891,16
RTS0043892,16
RTS0043893,13
RTS0043894,8
RTS0043895,7
RTS0043896,7
RTS0043897,9
RTS0043898,6
RTS0043899,13
RTS0043900,3
RTS0043901,7
RTS0043902,7
RTS0043903,9
RTS0043904,9
RTS0043905,14
RTS0043906,2
RTS0043907,6
RTS0043908,1
RTS0043909,7
RTS0043910,10
RTS0043911,6
RTS0043912,13
RTS0043913,7
RTS0043914,10
RTS0043915,3
RTS0043916,5
RTS0043917,8
RTS0043918,10
RTS0043919,5
RTS0043920,12
RTS0043921,14
RTS0043922,4
RTS0043923,11
RTS0043924,11
RTS0043925,10
RTS0043926,11
RTS0043927,6
RTS0043928,9
RTS0043929,8
RTS0043930,7
RTS0043931,11
RTS0043932,15
RTS0043933,18
RTS0043934,9
RTS0043935,8
RTS0043936,4
RTS0043937,4
RTS0043938,8
RTS0043939,6
RTS0043940,7
RTS0043941,3
RTS0043942,12
RTS0043943,7
RTS0043944,5
RTS0043945,4
RTS0043946,3
RTS0043947,8
RTS0043948,9
RTS0043949,5
RTS0043950,6
RTS0043951,14
RTS0043952,12
RTS0043953,4
RTS0043954,9
RTS0043955,5
RTS0043956,8
RTS0043957,15
RTS0043958,15
RTS0043959,9
RTS0043960,14
RTS0043961,9
RTS0043962,11
RTS0043963,5
RTS0043964,8
RTS0043965,9
RTS0043966,10
RTS0043967,9
RTS0043968,19
RTS0043969,10
RTS0043970,8
RTS0043971,16
RTS0043972,8
RTS0043973,13
RTS0043974,10
RTS0043975,9
RTS0043976,6
RTS0043977,9
RTS0043978,6
RTS0043979,13
RTS0043980,12
RTS0043981,15
RTS0043982,13
RTS0043983,28
RTS0043984,11
RTS0043985,34
RTS0043986,8
RTS0043987,8
RTS0043988,13
RTS0043989,10
RTS0043990,13
RTS0043991,5
RTS0043992,2
RTS0043993,4
RTS0043994,8
RTS0043996,7
RTS0043997,4
RTS0043998,9
RTS0043999,6
RTS0044000,6
RTS0044001,7
RTS0044002,8
RTS0044003,12
RTS0044004,29
RTS0044005,27
RTS0044006,17
RTS0044007,13
RTS0044008,8
RTS0044009,13
RTS0044010,8
RTS0044011,10
RTS0044012,15
RTS0044013,16
RTS0044014,11
RTS0044015,21
RTS0044016,9
RTS0044017,4
RTS0044018,5
RTS0044019,10
RTS0044020,6
RTS0044021,7
RTS0044022,10
RTS0044023,5
RTS0044024,6
RTS0044025,6
RTS0044026,9
RTS0044027,11
RTS0044028,7
RTS0044029,14
RTS0044030,11
RTS0044031,6
RTS0044032,5
RTS0044033,7
RTS0044034,5
RTS0044035,7
RTS0044036,14
RTS0044037,21
RTS0044038,27
RTS0044039,17
RTS0044040,11
RTS0044041,15
RTS0044042,28
RTS0044043,14
RTS0044044,18
RTS0044045,19
RTS0044046,13
RTS0044047,5
RTS0044048,8
RTS0044049,7
RTS0044050,10
RTS0044051,3
RTS0044052,9
RTS0044053,8
RTS0044054,6
RTS0044055,5
RTS0044056,6
RTS0044057,5
RTS0044058,13
RTS0044059,9
RTS0044060,7
RTS0044061,8
RTS0044062,3
RTS0044063,9
RTS0044064,9
RTS0044065,8
RTS0044067,13
RTS0044068,12
RTS0044069,7
RTS0044070,6
RTS0044071,8
RTS0044072,12
RTS0044073,7
RTS0044074,5
RTS0044075,7
RTS0044076,6
RTS0044077,9
RTS0044078,6
RTS0044079,4
RTS0044080,5
RTS0044081,7
RTS0044082,9
RTS0044083,7
RTS0044084,7
RTS0044085,6
RTS0044086,7
RTS0044087,10
RTS0044088,5
RTS0044089,10
RTS0044090,5
RTS0044091,12
RTS0044092,17
RTS0044093,6
RTS0044094,8
RTS0044095,4
RTS0044096,6
RTS0044097,12
RTS0044098,3
RTS0044099,14
RTS0044100,6
RTS0044101,10
RTS0044102,9
RTS0044103,7
RTS0044104,9
RTS0044105,9
RTS0044106,20
RTS0044107,20
RTS0044108,20
RTS0044109,25
RTS0044110,38
RTS0044111,21
RTS0044112,20
RTS0044113,20
RTS0044114,17
RTS0044115,21
RTS0044116,19
RTS0044117,11
RTS0044118,7
RTS0044119,11
RTS0044120,11
RTS0044121,6
RTS0044122,5
RTS0044123,1
RTS0044124,9
RTS0044125,6
RTS0044126,6
RTS0044127,13
RTS0044128,7
RTS0044129,7
RTS0044130,14
RTS0044131,11
RTS0044132,3
RTS0044133,13
RTS0044134,10
RTS0044135,11
RTS0044136,7
RTS0044137,7
RTS0044138,14
RTS0044139,8
RTS0044140,10
RTS0044141,13
RTS0044142,7
RTS0044143,15
RTS0044144,6
RTS0044145,7
RTS0044146,3
RTS0044147,10
RTS0044148,4
RTS0044149,6
RTS0044150,7
RTS0044151,8
RTS0044152,8
RTS0044153,8
RTS0044154,9
RTS0044155,8
RTS0044156,27
RTS0044157,11
RTS0044158,39
RTS0044159,27
RTS0044160,18
RTS0044161,9
RTS0044162,15
RTS0044163,14
RTS0044164,8
RTS0044165,8
RTS0044166,16
RTS0044167,10
RTS0044168,2
RTS0044169,16
RTS0044170,8
RTS0044171,11
RTS0044172,17
RTS0044173,12
RTS0044174,9
RTS0044175,13
RTS0044176,8
RTS0044177,9
RTS0044178,7
RTS0044180,7
RTS0044181,8
RTS0044182,7
RTS0044183,7
RTS0044184,7
RTS0044185,6
RTS0044186,7
RTS0044187,7
RTS0044188,9
RTS0044189,9
RTS0044190,8
RTS0044191,7
RTS0044192,6
RTS0044193,8
RTS0044194,6
RTS0044195,6
RTS0044196,22
RTS0044197,7
RTS0044198,11
RTS0044199,21
RTS0044200,5
RTS0044206,11
RTS0044207,8
RTS0044208,10
RTS0044209,8
RTS0044210,7
RTS0044211,25
RTS0044212,14
RTS0044213,15
RTS0044214,18
RTS0044215,27
RTS0044216,17
RTS0044217,18
RTS0044218,9
RTS0044219,9
RTS0044220,10
RTS0044221,6
RTS0044222,4
RTS0044223,4
RTS0044224,10
RTS0044225,5
RTS0044226,6
RTS0044227,6
RTS0044228,12
RTS0044229,2
RTS0044230,9
RTS0044231,5
RTS0044232,11
RTS0044233,8
RTS0044234,2
RTS0044235,9
RTS0044236,10
RTS0044237,8
RTS0044238,6
RTS0044239,10
RTS0044240,14
RTS0044241,12
RTS0044242,14
RTS0044243,19
RTS0044244,8
RTS0044245,7
RTS0044246,18
RTS0044247,18
RTS0044248,13
RTS0044249,8
RTS0044250,3
RTS0044251,10
RTS0044252,8
RTS0044253,13
RTS0044254,5
RTS0044255,12
RTS0044256,5
RTS0044257,8
RTS0044258,12
RTS0044259,7
RTS0044260,12
RTS0044261,29
RTS0044262,11
RTS0044263,10
RTS0044264,9
RTS0044265,9
RTS0044266,10
RTS0044267,6
RTS0044268,7
RTS0044269,10
RTS0044270,5
RTS0044271,11
RTS0044272,28
RTS0044273,14
RTS0044274,17
RTS0044275,12
RTS0044276,6
RTS0044277,5
RTS0044278,15
RTS0044279,11
RTS0044280,5
RTS0044281,16
RTS0044282,9
RTS0044283,6
RTS0044284,6
RTS0044285,8
RTS0044286,6
RTS0044287,15
RTS0044288,9
RTS0044289,5
RTS0044290,9
RTS0044291,5
RTS0044292,7
RTS0044293,8
RTS0044294,6
RTS0044295,6
RTS0044296,7
RTS0044297,12
RTS0044298,13
RTS0044299,10
RTS0044300,10
RTS0044301,25
RTS0044302,18
RTS0044303,27
RTS0044304,24
RTS0044305,14
RTS0044306,12
RTS0044307,5
RTS0044308,15
RTS0044309,11
RTS0044310,19
RTS0044311,8
RTS0044312,14
RTS0044313,10
RTS0044314,6
RTS0044315,12
RTS0044316,17
RTS0044317,16
RTS0044318,13
RTS0044319,15
RTS0044320,7
RTS0044321,7
RTS0044322,7
RTS0044323,7
RTS0044324,2
RTS0044325,2
RTS0044326,3
RTS0044327,9
RTS0044328,5
RTS0044329,17
RTS0044330,5
RTS0044331,21
RTS0044332,10
RTS0044333,22
RTS0044334,11
RTS0044335,15
RTS0044336,7
RTS0044337,9
RTS0044338,7
RTS0044339,5
RTS0044340,7
RTS0044341,10
RTS0044342,9
RTS0044343,5
RTS0044344,4
RTS0044345,7
RTS0044346,19
RTS0044347,25
RTS0044348,18
RTS0044349,22
RTS0044350,21
RTS0044351,12
RTS0044352,8
RTS0044353,14
RTS0044354,15
RTS0044355,14
RTS0044356,5
RTS0044357,9
RTS0044358,4
RTS0044359,12
RTS0044360,16
RTS0044361,18
RTS0044362,16
RTS0044363,10
RTS0044364,13
RTS0044365,5
RTS0044366,28
RTS0044367,21
RTS0044368,34
RTS0044369,35
RTS0044370,31
RTS0044371,7
RTS0044372,6
RTS0044373,12
RTS0044374,7
RTS0044375,10
RTS0044376,7
RTS0044377,4
RTS0044378,5
RTS0044379,12
RTS0044380,10
RTS0044381,6
RTS0044382,13
RTS0044383,10
RTS0044384,6
RTS0044385,8
RTS0044386,7
RTS0044387,9
RTS0044388,11
RTS0044389,12
RTS0044390,14
RTS0044391,41
RTS0044392,63
RTS0044393,46
RTS0044394,20
RTS0044395,40
RTS0044396,8
RTS0044397,12
RTS0044399,11
RTS0044400,4
RTS0044401,3
RTS0044402,12
RTS0044403,9
RTS0044404,6
RTS0044405,9
RTS0044406,17
RTS0044407,7
RTS0044408,25
RTS0044409,15
RTS0044410,10
RTS0044411,6
RTS0044412,4
RTS0044413,8
RTS0044414,9
RTS0044415,7
RTS0044416,14
RTS0044417,17
RTS0044418,12
RTS0044419,16
RTS0044420,11
RTS0044421,4
RTS0044422,11
RTS0044423,3
RTS0044424,5
RTS0044425,2
RTS0044426,6
RTS0044427,14
RTS0044428,5
RTS0044429,12
RTS0044430,11
RTS0044431,4
RTS0044432,8
RTS0044433,6
RTS0044434,9
RTS0044435,7
RTS0044436,11
RTS0044437,9
RTS0044438,11
RTS0044439,11
RTS0044440,16
RTS0044441,5
RTS0044442,11
RTS0044443,7
RTS0044444,8
RTS0044445,12
RTS0044446,12
RTS0044447,7
RTS0044448,10
RTS0044449,8
RTS0044450,4
RTS0044451,9
RTS0044452,12
RTS0044453,4
RTS0044454,10
RTS0044455,8
RTS0044456,4
RTS0044457,18
RTS0044458,4
RTS0044459,14
RTS0044460,10
RTS0044461,22
RTS0044462,6
RTS0044463,9
RTS0044464,9
RTS0044465,16
RTS0044466,11
RTS0044467,11
RTS0044468,4
RTS0044469,9
RTS0044470,9
RTS0044471,15
RTS0044472,17
RTS0044473,8
RTS0044474,9
RTS0044475,13
RTS0044476,11
RTS0044477,13
RTS0044478,3
RTS0044479,8
RTS0044480,16
RTS0044481,9
RTS0044482,12
RTS0044483,13
RTS0044484,10
RTS0044485,11
RTS0044486,7
RTS0044487,12
RTS0044488,12
RTS0044489,7
RTS0044490,8
RTS0044491,13
RTS0044492,8
RTS0044493,5
RTS0044494,11
RTS0044495,13
RTS0044496,12
RTS0044497,14
RTS0044498,8
RTS0044499,10
RTS0044500,11
RTS0044501,15
RTS0044502,12
RTS0044503,19
RTS0044504,12
RTS0044505,10
RTS0044506,15
RTS0044507,11
RTS0044508,7
RTS0044509,16
RTS0044510,9
RTS0044511,14
RTS0044512,10
RTS0044513,15
RTS0044514,9
RTS0044515,11
RTS0044516,13
RTS0044517,18
RTS0044518,10
RTS0044519,7
RTS0044520,12
RTS0044521,7
RTS0044522,11
RTS0044523,16
RTS0044524,7
RTS0044525,9
RTS0044526,3
RTS0044527,6
RTS0044528,10
RTS0044529,15
RTS0044530,10
RTS0044531,6
RTS0044532,6
RTS0044533,5
RTS0044534,10
RTS0044535,9
RTS0044536,7
RTS0044537,5
RTS0044538,3
RTS0044539,11
RTS0044540,2
RTS0044541,2
RTS0044542,6
RTS0044543,10
RTS0044544,11
RTS0044545,6
RTS0044546,14
RTS0044547,12
RTS0044548,5
RTS0044549,16
RTS0044550,16
RTS0044551,10
RTS0044552,6
RTS0044553,11
RTS0044554,7
RTS0044555,14
RTS0044556,5
RTS0044557,3
RTS0044558,9
RTS0044559,3
RTS0044560,9
RTS0044561,7
RTS0044562,7
RTS0044563,8
RTS0044564,24
RTS0044565,13
RTS0044566,5
RTS0044567,3
RTS0044568,11
RTS0044569,10
RTS0044570,4
RTS0044571,9
RTS0044572,8
RTS0044573,3
RTS0044574,9
RTS0044575,7
RTS0044576,2
RTS0044577,5
RTS0044578,8
RTS0044579,9
RTS0044580,3
RTS0044581,9
RTS0044582,3
RTS0044583,9
RTS0044584,7
RTS0044585,6
RTS0044586,7
RTS0044587,7
RTS0044588,3
RTS0044589,9
RTS0044590,8
RTS0044591,13
RTS0044592,8
RTS0044593,8
RTS0044594,12
RTS0044595,10
RTS0044596,13
RTS0044597,8
RTS0044598,7
RTS0044599,11
RTS0044600,5
RTS0044601,5
RTS0044602,4
RTS0044603,5
RTS0044604,14
RTS0044605,6
RTS0044606,8
RTS0044607,4
RTS0044608,9
RTS0044609,3
RTS0044610,10
RTS0044611,5
RTS0044612,6
RTS0044613,7
RTS0044614,7
RTS0044615,3
RTS0044616,5
RTS0044617,8
RTS0044618,6
RTS0044619,5
RTS0044620,3
RTS0044621,12
RTS0044622,12
RTS0044623,11
RTS0044624,11
RTS0044625,5
RTS0044626,10
RTS0044627,8
RTS0044628,13
RTS0044629,6
RTS0044630,5
RTS0044631,5
RTS0044632,11
RTS0044633,12
RTS0044634,12
RTS0044635,10
RTS0044636,5
RTS0044637,3
RTS0044638,4
RTS0044639,13
RTS0044640,8
RTS0044641,9
RTS0044642,11
RTS0044643,11
RTS0044644,15
RTS0044645,20
RTS0044646,12
RTS0044647,8
RTS0044648,2
RTS0044649,8
RTS0044650,2
RTS0044651,11
RTS0044652,15
RTS0044653,8
RTS0044654,12
RTS0044655,4
RTS0044656,14
RTS0044657,13
RTS0044658,11
RTS0044659,8
RTS0044660,14
RTS0044661,9
RTS0044662,11
RTS0044663,11
RTS0044664,8
RTS0044665,11
RTS0044666,9
RTS0044667,7
RTS0044668,17
RTS0044669,9
RTS0044670,10
RTS0044671,4
RTS0044672,4
RTS0044673,12
RTS0044674,17
RTS0044675,14
RTS0044676,7
RTS0044677,9
RTS0044678,4
RTS0044679,11
RTS0044680,8
RTS0044681,9
RTS0044682,11
RTS0044683,6
RTS0044684,13
RTS0044685,9
RTS0044686,10
RTS0044687,14
RTS0044688,15
RTS0044689,14
RTS0044690,16
RTS0044691,5
RTS0044692,21
RTS0044693,15
RTS0044694,20
RTS0044695,8
RTS0044696,12
RTS0044697,14
RTS0044698,10
RTS0044699,12
RTS0044700,15
RTS0044701,18
RTS0044702,14
RTS0044703,20
RTS0044704,14
RTS0044705,8
RTS0044706,8
RTS0044707,12
RTS0044708,13
RTS0044709,23
RTS0044710,33
RTS0044711,12
RTS0044712,18
RTS0044714,9
RTS0044715,16
RTS0044716,16
RTS0044717,7
RTS0044718,15
RTS0044719,7
RTS0044720,18
RTS0044721,2
RTS0044722,11
RTS0044723,2
RTS0044724,2
RTS0044725,6
RTS0044726,14
RTS0044727,6
RTS0044728,10
RTS0044729,13
RTS0044730,15
RTS0044731,4
RTS0044732,8
RTS0044733,5
RTS0044735,17
RTS0044736,7
RTS0044737,7
RTS0044738,10
RTS0044739,5
RTS0044740,4
RTS0044741,4
RTS0044742,4
RTS0044743,11
RTS0044744,9
RTS0044745,5
RTS0044746,5
RTS0044747,8
RTS0044748,9
RTS0044749,16
RTS0044750,7
RTS0044751,3
RTS0044752,9
RTS0044753,18
RTS0044754,10
RTS0044755,4
RTS0044756,12
RTS0044757,10
RTS0044758,8
RTS0044759,5
RTS0044760,8
RTS0044761,13
RTS0044762,12
RTS0044763,1
RTS0044764,9
RTS0044765,8
RTS0044766,5
RTS0044767,13
RTS0044768,14
RTS0044769,9
RTS0044770,5
RTS0044771,8
RTS0044772,6
RTS0044773,3
RTS0044774,7
RTS0044775,8
RTS0044776,12
RTS0044777,14
RTS0044778,13
RTS0044779,17
RTS0044780,12
RTS0044781,22
RTS0044782,13
RTS0044783,29
RTS0044784,27
RTS0044785,16
RTS0044786,13
RTS0044787,16
RTS0044788,10
RTS0044789,25
RTS0044790,7
RTS0044791,35
RTS0044792,67
RTS0044793,15
RTS0044794,16
RTS0044795,7
RTS0044796,16
RTS0044797,9
RTS0044798,11
RTS0044799,15
RTS0044800,11
RTS0044801,16
RTS0044802,15
RTS0044803,12
RTS0044804,26
RTS0044805,16
RTS0044806,10
RTS0044807,8
RTS0044808,4
RTS0044809,7
RTS0044810,9
RTS0044811,17
RTS0044812,10
RTS0044813,15
RTS0044814,21
RTS0044815,12
RTS0044816,11
RTS0044817,9
RTS0044818,11
RTS0044819,8
RTS0044820,8
RTS0044821,6
RTS0044822,16
RTS0044823,12
RTS0044824,8
RTS0044825,10
RTS0044826,10
RTS0044827,7
RTS0044828,5
RTS0044829,7
RTS0044830,11
RTS0044831,11
RTS0044832,12
RTS0044833,24
RTS0044834,17
RTS0044835,11
RTS0044836,7
RTS0044837,4
RTS0044838,10
RTS0044839,7
RTS0044840,11
RTS0044841,13
RTS0044842,5
RTS0044843,14
RTS0044844,7
RTS0044845,8
RTS0044846,4
RTS0044847,10
RTS0044848,13
RTS0044849,10
RTS0044850,6
RTS0044851,8
RTS0044852,9
RTS0044853,6
RTS0044854,5
RTS0044855,7
RTS0044856,11
RTS0044857,3
RTS0044858,7
RTS0044859,5
RTS0044860,3
RTS0044861,12
RTS0044862,8
RTS0044863,9
RTS0044864,5
RTS0044865,12
RTS0044866,15
RTS0044867,12
RTS0044868,15
RTS0044869,19
RTS0044870,15
RTS0044871,6
RTS0044872,12
RTS0044873,12
RTS0044874,10
RTS0044875,13
RTS0044876,15
RTS0044877,23
RTS0044878,23
RTS0044879,24
RTS0044880,31
RTS0044881,4
RTS0044882,4
RTS0044883,3
RTS0044884,8
RTS0044885,5
RTS0044886,2
RTS0044887,6
RTS0044888,2
RTS0044889,2
RTS0044891,13
RTS0044892,8
RTS0044893,5
RTS0044894,12
RTS0044895,8
RTS0044896,14
RTS0044897,19
RTS0044898,21
RTS0044899,10
RTS0044900,15
RTS0044901,12
RTS0044902,7
RTS0044903,16
RTS0044904,11
RTS0044905,15
RTS0044906,52
RTS0044907,29
RTS0044908,31
RTS0044909,48
RTS0044910,27
RTS0044911,10
RTS0044912,5
RTS0044913,5
RTS0044914,4
RTS0044915,15
RTS0044916,9
RTS0044917,9
RTS0044918,7
RTS0044919,6
RTS0044920,10
RTS0044921,6
RTS0044922,7
RTS0044923,7
RTS0044924,8
RTS0044925,6
RTS0044926,10
RTS0044927,18
RTS0044928,10
RTS0044929,6
RTS0044930,6
RTS0044931,9
RTS0044932,6
RTS0044933,11
RTS0044934,5
RTS0044935,10
RTS0044936,12
RTS0044937,4
RTS0044938,6
RTS0044939,5
RTS0044940,6
RTS0044941,12
RTS0044942,3
RTS0044943,8
RTS0044944,9
RTS0044945,7
RTS0044946,12
RTS0044947,12
RTS0044948,8
RTS0044949,7
RTS0044950,6
RTS0044951,1
RTS0044952,6
RTS0044953,7
RTS0044954,10
RTS0044955,7
RTS0044956,17
RTS0044957,13
RTS0044958,8
RTS0044959,6
RTS0044960,17
RTS0044961,7
RTS0044962,2
RTS0044963,8
RTS0044964,9
RTS0044965,10
RTS0044966,7
RTS0044967,8
RTS0044968,10
RTS0044969,6
RTS0044970,8
RTS0044971,9
RTS0044972,8
RTS0044973,5
RTS0044974,9
RTS0044975,10
RTS0044976,13
RTS0044977,7
RTS0044978,7
RTS0044979,6
RTS0044980,5
RTS0044981,6
RTS0044982,7
RTS0044983,8
RTS0044984,8
RTS0044985,11
RTS0044986,4
RTS0044987,6
RTS0044988,10
RTS0044989,5
RTS0044990,6
RTS0044991,4
RTS0044992,9
RTS0044993,4
RTS0044994,4
RTS0044995,6
RTS0044996,12
RTS0044997,4
RTS0044998,7
RTS0044999,7
RTS0045000,3
RTS0045001,5
RTS0045002,5
RTS0045003,9
RTS0045004,8
RTS0045005,10
RTS0045006,12
RTS0045007,27
RTS0045008,19
RTS0045009,13
RTS0045010,14
RTS0045011,5
RTS0045012,7
RTS0045013,3
RTS0045014,12
RTS0045015,6
RTS0045016,9
RTS0045017,13
RTS0045018,11
RTS0045019,11
RTS0045020,8
RTS0045021,4
RTS0045022,8
RTS0045023,5
RTS0045024,3
RTS0045025,10
RTS0045026,82
RTS0045027,81
RTS0045028,83
RTS0045029,57
RTS0045030,82
RTS0045031,2
RTS0045032,4
RTS0045033,9
RTS0045034,7
RTS0045035,7
RTS0045036,7
RTS0045038,8
RTS0045039,14
RTS0045040,8
RTS0045041,9
RTS0045042,8
RTS0045043,6
RTS0045044,7
RTS0045045,9
RTS0045046,4
RTS0045047,7
RTS0045048,8
RTS0045049,3
RTS0045050,5
RTS0045051,3
RTS0045052,4
RTS0045053,8
RTS0045054,7
RTS0045055,7
RTS0045056,18
RTS0045057,22
RTS0045058,2
RTS0045059,14
RTS0045060,28
RTS0045061,10
RTS0045063,7
RTS0045064,10
RTS0045065,11
RTS0045066,9
RTS0045067,20
RTS0045068,22
RTS0045069,15
RTS0045070,22
RTS0045071,11
RTS0045072,14
RTS0045073,27
RTS0045074,34
RTS0045075,11
RTS0045076,7
RTS0045077,6
RTS0045078,7
RTS0045079,11
RTS0045080,6
RTS0045081,6
RTS0045082,10
RTS0045083,16
RTS0045084,9
RTS0045085,5
RTS0045086,5
RTS0045087,5
RTS0045088,3
RTS0045089,6
RTS0045090,5
RTS0045091,8
RTS0045092,10
RTS0045093,11
RTS0045094,4
RTS0045095,7
RTS0045096,9
RTS0045097,6
RTS0045098,7
RTS0045099,6
RTS0045100,3
RTS0045101,10
RTS0045102,4
RTS0045103,8
RTS0045104,6
RTS0045105,12
RTS0045106,13
RTS0045107,12
RTS0045108,5
RTS0045109,4
RTS0045110,10
RTS0045111,15
RTS0045112,11
RTS0045113,7
RTS0045114,6
RTS0045115,6
RTS0045116,7
RTS0045117,11
RTS0045118,4
RTS0045119,4
RTS0045120,6
RTS0045121,6
RTS0045122,6
RTS0045123,4
RTS0045124,7
RTS0045125,8
RTS0045126,6
RTS0045127,9
RTS0045128,11
RTS0045129,4
RTS0045130,8
RTS0045131,17
RTS0045132,6
RTS0045134,7
RTS0045135,9
RTS0045136,13
RTS0045137,16
RTS0045138,11
RTS0045139,6
RTS0045140,12
RTS0045141,10
RTS0045142,11
RTS0045143,12
RTS0045144,6
RTS0045145,10
RTS0045146,2
RTS0045147,8
RTS0045148,9
RTS0045149,5
RTS0045150,5
RTS0045151,21
RTS0045152,22
RTS0045153,9
RTS0045154,25
RTS0045155,11
RTS0045156,3
RTS0045157,8
RTS0045158,14
RTS0045159,8
RTS0045160,11
RTS0045161,9
RTS0045162,8
RTS0045163,10
RTS0045164,18
RTS0045165,12
RTS0045166,19
RTS0045167,11
RTS0045168,17
RTS0045169,9
RTS0045170,12
RTS0045171,10
RTS0045172,3
RTS0045173,12
RTS0045174,11
RTS0045175,12
RTS0045176,13
RTS0045177,13
RTS0045178,11
RTS0045179,15
RTS0045180,13
RTS0045181,8
RTS0045182,8
RTS0045183,4
RTS0045184,11
RTS0045185,5
RTS0045186,10
RTS0045187,13
RTS0045188,9
RTS0045189,3
RTS0045190,13
RTS0045191,7
RTS0045192,3
RTS0045193,8
RTS0045194,9
RTS0045195,8
RTS0045196,8
RTS0045197,8
RTS0045198,8
RTS0045199,12
RTS0045200,7
RTS0045201,2
RTS0045202,14
RTS0045203,8
RTS0045204,9
RTS0045205,6
RTS0045206,5
RTS0045207,7
RTS0045208,6
RTS0045209,6
RTS0045210,4
RTS0045211,1
RTS0045212,6
RTS0045213,6
RTS0045214,15
RTS0045215,3
RTS0045216,11
RTS0045217,18
RTS0045218,6
RTS0045219,8
RTS0045220,3
RTS0045221,8
RTS0045222,9
RTS0045223,10
RTS0045224,11
RTS0045225,10
RTS0045226,56
RTS0045227,33
RTS0045228,45
RTS0045229,37
RTS0045230,28
RTS0045231,17
RTS0045232,22
RTS0045233,19
RTS0045234,15
RTS0045235,8
RTS0045236,22
RTS0045237,21
RTS0045238,10
RTS0045239,12
RTS0045240,27
RTS0045241,9
RTS0045242,14
RTS0045243,14
RTS0045244,15
RTS0045245,9
RTS0045246,7
RTS0045247,6
RTS0045248,7
RTS0045249,11
RTS0045250,6
RTS0045251,7
RTS0045252,5
RTS0045253,9
RTS0045254,8
RTS0045255,2
RTS0045256,11
RTS0045257,3
RTS0045258,10
RTS0045259,7
RTS0045260,9
RTS0045261,6
RTS0045262,6
RTS0045263,9
RTS0045264,7
RTS0045265,4
RTS0045266,13
RTS0045267,9
RTS0045268,10
RTS0045269,10
RTS0045270,6
RTS0045271,9
RTS0045272,2
RTS0045273,8
RTS0045274,10
RTS0045275,10
RTS0045276,8
RTS0045277,8
RTS0045278,12
RTS0045279,4
RTS0045280,2
RTS0045281,6
RTS0045282,10
RTS0045283,9
RTS0045284,3
RTS0045285,8
RTS0045286,8
RTS0045287,8
RTS0045288,11
RTS0045289,10
RTS0045290,3
RTS0045291,8
RTS0045292,11
RTS0045293,11
RTS0045294,5
RTS0045295,6
RTS0045296,8
RTS0045297,5
RTS0045298,10
RTS0045299,9
RTS0045300,9
RTS0045301,23
RTS0045302,14
RTS0045303,37
RTS0045304,31
RTS0045305,45
RTS0045306,11
RTS0045307,6
RTS0045308,11
RTS0045309,7
RTS0045310,10
RTS0045311,3
RTS0045312,6
RTS0045313,6
RTS0045314,7
RTS0045315,4
RTS0045316,12
RTS0045317,5
RTS0045318,13
RTS0045319,4
RTS0045320,5
RTS0045321,5
RTS0045322,3
RTS0045323,2
RTS0045324,5
RTS0045325,5
RTS0045326,8
RTS0045327,10
RTS0045328,17
RTS0045329,9
RTS0045330,6
RTS0045331,5
RTS0045332,3
RTS0045333,6
RTS0045334,12
RTS0045335,2
RTS0045336,6
RTS0045337,8
RTS0045338,10
RTS0045339,7
RTS0045340,3
RTS0045341,4
RTS0045342,5
RTS0045343,6
RTS0045344,8
RTS0045345,6
RTS0045346,3
RTS0045347,5
RTS0045348,7
RTS0045349,13
RTS0045350,7
RTS0045351,4
RTS0045352,7
RTS0045353,4
RTS0045354,7
RTS0045355,9
RTS0045356,4
RTS0045357,8
RTS0045358,8
RTS0045359,4
RTS0045360,12
RTS0045361,10
RTS0045362,5
RTS0045363,9
RTS0045364,10
RTS0045365,11
RTS0045366,8
RTS0045367,8
RTS0045368,3
RTS0045369,3
RTS0045370,12
RTS0045371,9
RTS0045372,4
RTS0045373,20
RTS0045374,18
RTS0045375,17
RTS0045376,13
RTS0045377,15
RTS0045378,26
RTS0045379,17
RTS0045380,20
RTS0045381,7
RTS0045382,7
RTS0045383,14
RTS0045384,5
RTS0045385,12
RTS0045386,7
RTS0045387,5
RTS0045388,8
RTS0045389,4
RTS0045390,6
RTS0045391,4
RTS0045392,4
RTS0045393,6
RTS0045394,2
RTS0045395,8
RTS0045396,13
RTS0045397,13
RTS0045398,13
RTS0045399,15
RTS0045400,9
RTS0045401,7
RTS0045402,5
RTS0045403,5
RTS0045404,9
RTS0045405,6
RTS0045406,18
RTS0045407,10
RTS0045408,11
RTS0045409,12
RTS0045410,12
RTS0045411,14
RTS0045412,15
RTS0045413,16
RTS0045414,21
RTS0045415,8
RTS0045416,6
RTS0045417,12
RTS0045418,3
RTS0045419,9
RTS0045420,6
RTS0045421,468
RTS0045422,528
RTS0045423,257
RTS0045424,541
RTS0045425,467
RTS0045426,15
RTS0045427,6
RTS0045428,9
RTS0045429,8
RTS0045430,5
RTS0045431,14
RTS0045432,14
RTS0045433,16
RTS0045434,15
RTS0045435,9
RTS0045436,12
RTS0045437,10
RTS0045438,15
RTS0045439,11
RTS0045440,15
RTS0045441,37
RTS0045442,44
RTS0045443,34
RTS0045444,53
RTS0045445,32
RTS0045446,7
RTS0045447,18
RTS0045448,3
RTS0045449,10
RTS0045450,7
RTS0045451,8
RTS0045452,7
RTS0045453,11
RTS0045454,19
RTS0045455,9
RTS0045456,7
RTS0045457,8
RTS0045458,10
RTS0045459,9
RTS0045460,12
RTS0045461,10
RTS0045462,7
RTS0045463,6
RTS0045464,3
RTS0045465,5
RTS0045466,4
RTS0045467,7
RTS0045468,5
RTS0045469,6
RTS0045470,12
RTS0045471,18
RTS0045472,22
RTS0045473,11
RTS0045474,30
RTS0045475,31
RTS0045476,18
RTS0045477,18
RTS0045478,8
RTS0045479,25
RTS0045480,26
RTS0045481,12
RTS0045482,6
RTS0045483,12
RTS0045484,12
RTS0045485,19
RTS0045486,8
RTS0045487,7
RTS0045488,10
RTS0045489,11
RTS0045490,15
RTS0045491,72
RTS0045492,112
RTS0045493,89
RTS0045494,21
RTS0045495,26
RTS0045496,6
RTS0045497,9
RTS0045498,21
RTS0045499,27
RTS0045500,24
RTS0045501,19
RTS0045502,31
RTS0045503,15
RTS0045504,18
RTS0045505,12
RTS0045506,701
RTS0045507,1013
RTS0045508,647
RTS0045509,883
RTS0045510,568
RTS0045511,12
RTS0045512,8
RTS0045513,4
RTS0045514,10
RTS0045515,5
RTS0045516,24
RTS0045517,24
RTS0045518,28
RTS0045519,34
RTS0045520,24
RTS0045521,7
RTS0045522,9
RTS0045523,6
RTS0045524,16
RTS0045525,5
RTS0045526,18
RTS0045527,16
RTS0045528,6
RTS0045529,17
RTS0045530,12
RTS0045531,18
RTS0045532,16
RTS0045533,23
RTS0045534,23
RTS0045535,14
RTS0045536,25
RTS0045537,39
RTS0045538,14
RTS0045539,20
RTS0045540,26
RTS0045541,9
RTS0045542,2
RTS0045543,1
RTS0045544,1
RTS0045545,2
RTS0045546,10
RTS0045547,8
RTS0045548,6
RTS0045549,6
RTS0045550,2
RTS0045551,9
RTS0045552,11
RTS0045553,13
RTS0045554,7
RTS0045555,4
RTS0045556,10
RTS0045557,10
RTS0045558,15
RTS0045559,9
RTS0045560,6
RTS0045561,12
RTS0045562,11
RTS0045563,5
RTS0045564,11
RTS0045565,4
RTS0045566,9
RTS0045567,10
RTS0045568,9
RTS0045569,8
RTS0045570,8
RTS0045571,9
RTS0045572,22
RTS0045573,11
RTS0045574,5
RTS0045575,9
RTS0045576,9
RTS0045577,5
RTS0045578,4
RTS0045579,19
RTS0045580,13
RTS0045581,8
RTS0045582,6
RTS0045583,11
RTS0045584,15
RTS0045585,8
RTS0045586,15
RTS0045587,22
RTS0045588,13
RTS0045589,12
RTS0045590,13
RTS0045592,105
RTS0045593,156
RTS0045594,104
RTS0045595,91
RTS0045596,39
RTS0045597,41
RTS0045598,30
RTS0045599,45
RTS0045600,27
RTS0045601,7
RTS0045602,11
RTS0045603,8
RTS0045604,15
RTS0045606,5
RTS0045607,6
RTS0045608,7
RTS0045609,8
RTS0045610,11
RTS0045611,3
RTS0045612,3
RTS0045613,7
RTS0045614,12
RTS0045615,5
RTS0045616,6
RTS0045617,8
RTS0045618,4
RTS0045619,9
RTS0045620,6
RTS0045621,1
RTS0045622,13
RTS0045623,13
RTS0045624,7
RTS0045625,18
RTS0045626,2
RTS0045627,7
RTS0045628,11
RTS0045629,9
RTS0045630,6
RTS0045631,11
RTS0045632,7
RTS0045633,8
RTS0045634,7
RTS0045635,5
RTS0045636,15
RTS0045637,5
RTS0045638,7
RTS0045639,7
RTS0045640,6
RTS0045641,13
RTS0045642,11
RTS0045643,13
RTS0045644,15
RTS0045645,16
RTS0045646,5
RTS0045647,3
RTS0045648,5
RTS0045649,8
RTS0045650,11
RTS0045651,2
RTS0045652,9
RTS0045653,9
RTS0045654,14
RTS0045655,8
RTS0045656,8
RTS0045657,7
RTS0045658,16
RTS0045659,15
RTS0045660,10
RTS0045661,42
RTS0045662,27
RTS0045663,32
RTS0045664,24
RTS0045665,44
RTS0045666,5
RTS0045667,1
RTS0045668,9
RTS0045669,6
RTS0045670,7
RTS0045671,8
RTS0045672,5
RTS0045673,6
RTS0045674,9
RTS0045675,15
RTS0045676,16
RTS0045677,23
RTS0045678,28
RTS0045679,22
RTS0045680,25
RTS0045681,6
RTS0045682,8
RTS0045683,8
RTS0045684,5
RTS0045685,8
RTS0045687,9
RTS0045688,7
RTS0045689,8
RTS0045690,9
RTS0045691,11
RTS0045692,5
RTS0045693,11
RTS0045694,10
RTS0045695,5
RTS0045696,19
RTS0045697,10
RTS0045698,14
RTS0045699,9
RTS0045700,17
RTS0045701,11
RTS0045702,8
RTS0045703,7
RTS0045704,5
RTS0045705,6
RTS0045706,9
RTS0045707,6
RTS0045708,6
RTS0045709,8
RTS0045710,9
RTS0045711,11
RTS0045712,13
RTS0045713,11
RTS0045714,7
RTS0045715,5
RTS0045716,11
RTS0045717,5
RTS0045718,7
RTS0045719,4
RTS0045720,11
RTS0045721,16
RTS0045722,21
RTS0045723,20
RTS0045724,20
RTS0045725,17
RTS0045726,14
RTS0045727,23
RTS0045728,11
RTS0045729,7
RTS0045730,6
RTS0045731,49
RTS0045732,41
RTS0045733,25
RTS0045734,35
RTS0045735,33
RTS0045736,91
RTS0045737,120
RTS0045738,172
RTS0045739,160
RTS0045740,83
RTS0045741,52
RTS0045742,18
RTS0045743,37
RTS0045744,45
RTS0045745,44
RTS0045746,22
RTS0045747,25
RTS0045748,31
RTS0045749,12
RTS0045750,8
RTS0045751,12
RTS0045752,11
RTS0045753,16
RTS0045754,10
RTS0045755,17
RTS0045756,8
RTS0045757,20
RTS0045758,29
RTS0045759,20
RTS0045760,14
RTS0045761,6
RTS0045762,8
RTS0045763,7
RTS0045764,12
RTS0045765,4
RTS0045766,11
RTS0045767,13
RTS0045768,19
RTS0045769,22
RTS0045770,15
RTS0045771,13
RTS0045772,8
RTS0045773,16
RTS0045774,2
RTS0045775,6
RTS0045776,17
RTS0045777,6
RTS0045778,7
RTS0045779,6
RTS0045780,10
RTS0045781,11
RTS0045782,19
RTS0045783,19
RTS0045784,13
RTS0045785,25
RTS0045786,6
RTS0045787,16
RTS0045788,15
RTS0045789,14
RTS0045790,5
RTS0045791,7
RTS0045792,9
RTS0045793,8
RTS0045794,4
RTS0045795,6
RTS0045796,11
RTS0045797,6
RTS0045798,4
RTS0045799,4
RTS0045800,4
RTS0045801,5
RTS0045802,6
RTS0045803,7
RTS0045804,1
RTS0045805,9
RTS0045806,15
RTS0045807,22
RTS0045808,11
RTS0045809,14
RTS0045810,3
RTS0045811,21
RTS0045812,14
RTS0045813,10
RTS0045814,15
RTS0045815,13
RTS0045816,12
RTS0045817,8
RTS0045818,7
RTS0045819,8
RTS0045820,9
RTS0045821,23
RTS0045822,22
RTS0045823,11
RTS0045824,24
RTS0045825,10
RTS0045826,22
RTS0045827,22
RTS0045828,23
RTS0045829,21
RTS0045830,16
RTS0045831,10
RTS0045832,12
RTS0045833,13
RTS0045834,6
RTS0045835,10
RTS0045836,47
RTS0045837,47
RTS0045838,46
RTS0045840,26
RTS0045841,25
RTS0045842,19
RTS0045843,15
RTS0045844,21
RTS0045845,15
RTS0045846,108
RTS0045848,22
RTS0045849,155
RTS0045851,2
RTS0045852,8
RTS0045853,8
RTS0045854,7
RTS0045855,11
RTS0045856,5
RTS0045857,13
RTS0045858,4
RTS0045859,9
RTS0045860,8
RTS0045861,8
RTS0045862,11
RTS0045863,22
RTS0045864,23
RTS0045865,25
RTS0045866,43
RTS0045867,7
RTS0045868,8
RTS0045869,5
RTS0045870,7
RTS0045871,1
RTS0045872,6
RTS0045873,13
RTS0045874,2
RTS0045875,10
RTS0045876,6
RTS0045877,6
RTS0045878,6
RTS0045879,7
RTS0045880,11
RTS0045881,7
RTS0045882,11
RTS0045883,10
RTS0045884,8
RTS0045885,1
RTS0045886,7
RTS0045887,13
RTS0045888,5
RTS0045889,7
RTS0045890,7
RTS0045891,6
RTS0045892,8
RTS0045893,8
RTS0045894,5
RTS0045895,8
RTS0045896,14
RTS0045897,10
RTS0045898,10
RTS0045899,15
RTS0045900,9
RTS0045901,10
RTS0045902,12
RTS0045903,12
RTS0045904,15
RTS0045905,7
RTS0045906,7
RTS0045907,6
RTS0045908,4
RTS0045909,3
RTS0045910,11
RTS0045911,7
RTS0045912,4
RTS0045913,6
RTS0045914,5
RTS0045915,12
RTS0045916,9
RTS0045917,1
RTS0045918,4
RTS0045919,11
RTS0045920,7
RTS0045921,5
RTS0045922,8
RTS0045923,6
RTS0045924,11
RTS0045925,9
RTS0045926,30
RTS0045927,9
RTS0045928,17
RTS0045929,7
RTS0045930,29
RTS0045931,23
RTS0045932,12
RTS0045933,7
RTS0045935,5
RTS0045939,9
RTS0045940,5
RTS0045941,6
RTS0045942,5
RTS0045943,9
RTS0045944,1
RTS0045945,14
RTS0045946,1
RTS0045947,18
RTS0045948,7
RTS0045949,12
RTS0045950,11
RTS0045951,10
RTS0045952,5
RTS0045953,8
RTS0045954,32
RTS0045955,6
RTS0045956,8
RTS0045957,6
RTS0045958,7
RTS0045959,7
RTS0045960,2
RTS0045961,1
RTS0045962,7
RTS0045963,7
RTS0045964,8
RTS0045965,7
RTS0045966,8
RTS0045967,6
RTS0045968,7
RTS0045969,8
RTS0045970,15
RTS0045971,8
RTS0045972,9
RTS0045973,6
RTS0045974,4
RTS0045975,6
RTS0045976,11
RTS0045977,12
RTS0045978,6
RTS0045979,15
RTS0045980,12
RTS0045981,14
RTS0045982,12
RTS0045983,30
RTS0045984,26
RTS0045985,7
RTS0045986,10
RTS0045987,20
RTS0045988,3
RTS0045989,9
RTS0045990,3
RTS0045991,8
RTS0045992,8
RTS0045993,12
RTS0045994,8
RTS0045995,4
RTS0045996,8
RTS0045997,7
RTS0045998,8
RTS0045999,4
RTS0046000,8
RTS0046001,7
RTS0046002,14
RTS0046003,10
RTS0046004,4
RTS0046005,7
RTS0046006,9
RTS0046007,10
RTS0046008,8
RTS0046009,20
RTS0046010,6
RTS0046011,8
RTS0046012,4
RTS0046013,6
RTS0046014,10
RTS0046015,9
RTS0046016,13
RTS0046017,10
RTS0046018,5
RTS0046019,1
RTS0046020,6
RTS0046021,5
RTS0046022,8
RTS0046023,14
RTS0046024,12
RTS0046025,10
RTS0046026,12
RTS0046027,4
RTS0046028,10
RTS0046029,12
RTS0046030,6
RTS0046031,7
RTS0046032,14
RTS0046033,8
RTS0046034,10
RTS0046035,9
RTS0046036,8
RTS0046037,5
RTS0046038,10
RTS0046039,3
RTS0046040,2
RTS0046041,9
RTS0046042,9
RTS0046043,10
RTS0046044,9
RTS0046045,7
RTS0046046,11
RTS0046047,6
RTS0046048,8
RTS0046049,16
RTS0046050,18
RTS0046051,23
RTS0046052,19
RTS0046053,13
RTS0046054,17
RTS0046055,18
RTS0046056,9
RTS0046057,7
RTS0046058,6
RTS0046059,7
RTS0046060,7
RTS0046061,12
RTS0046062,11
RTS0046063,12
RTS0046064,49
RTS0046065,27
RTS0046066,47
RTS0046067,29
RTS0046068,5
RTS0046069,7
RTS0046070,5
RTS0046071,9
RTS0046072,10
RTS0046073,4
RTS0046074,9
RTS0046075,4
RTS0046076,9
RTS0046077,7
RTS0046078,8
RTS0046079,5
RTS0046080,3
RTS0046081,8
RTS0046082,29
RTS0046083,8
RTS0046084,32
RTS0046085,11
RTS0046086,12
RTS0046087,5
RTS0046088,19
RTS0046089,9
RTS0046090,10
RTS0046091,6
RTS0046092,13
RTS0046093,13
RTS0046094,3
RTS0046095,7
RTS0046096,3
RTS0046097,9
RTS0046098,9
RTS0046099,6
RTS0046100,6
RTS0046101,5
RTS0046102,6
RTS0046103,5
RTS0046104,12
RTS0046105,6
RTS0046106,5
RTS0046107,10
RTS0046108,5
RTS0046109,7
RTS0046110,3
RTS0046111,11
RTS0046112,13
RTS0046113,12
RTS0046114,5
RTS0046115,15
RTS0046116,14
RTS0046117,20
RTS0046119,5
RTS0046121,7
RTS0046122,9
RTS0046123,6
RTS0046124,9
RTS0046125,8
RTS0046126,6
RTS0046127,6
RTS0046128,20
RTS0046129,7
RTS0046130,8
RTS0046131,5
RTS0046132,3
RTS0046133,16
RTS0046134,16
RTS0046135,7
RTS0046136,27
RTS0046137,38
RTS0046138,14
RTS0046140,29
RTS0046141,14
RTS0046142,10
RTS0046143,24
RTS0046144,37
RTS0046145,5
RTS0046146,3
RTS0046147,14
RTS0046148,7
RTS0046149,6
RTS0046150,3
RTS0046152,5
RTS0046153,5
RTS0046154,8
RTS0046155,11
RTS0046156,7
RTS0046157,6
RTS0046158,12
RTS0046159,4
RTS0046160,8
RTS0046161,2
RTS0046162,3
RTS0046163,9
RTS0046164,20
RTS0046165,10
RTS0046166,8
RTS0046167,13
RTS0046168,4
RTS0046169,9
RTS0046170,7
RTS0046171,6
RTS0046172,2
RTS0046173,3
RTS0046174,4
RTS0046175,8
RTS0046176,4
RTS0046177,6
RTS0046178,3
RTS0046179,7
RTS0046180,5
RTS0046181,6
RTS0046182,11
RTS0046183,5
RTS0046184,6
RTS0046185,12
RTS0046186,15
RTS0046187,7
RTS0046188,22
RTS0046191,6
RTS0046193,5
RTS0046194,12
RTS0046195,12
RTS0046196,7
RTS0046197,7
RTS0046198,7
RTS0046199,10
RTS0046200,8
RTS0046201,8
RTS0046202,15
RTS0046203,16
RTS0046204,12
RTS0046205,19
RTS0046206,18
RTS0046207,9
RTS0046208,7
RTS0046209,11
RTS0046210,4
RTS0046211,5
RTS0046212,6
RTS0046213,28
RTS0046214,12
RTS0046215,11
RTS0046216,11
RTS0046217,8
RTS0046218,4
RTS0046219,10
RTS0046220,9
RTS0046221,5
RTS0046222,4
RTS0046223,3
RTS0046224,2
RTS0046225,11
RTS0046226,14
RTS0046227,10
RTS0046228,8
RTS0046229,5
RTS0046230,3
RTS0046231,5
RTS0046232,5
RTS0046233,4
RTS0046234,10
RTS0046235,5
RTS0046236,10
RTS0046237,10
RTS0046238,12
RTS0046239,7
RTS0046240,6
RTS0046241,7
RTS0046242,3
RTS0046243,4
RTS0046244,7
RTS0046245,5
RTS0046246,6
RTS0046247,9
RTS0046248,5
RTS0046249,7
RTS0046250,9
RTS0046251,6
RTS0046252,13
RTS0046253,9
RTS0046254,12
RTS0046255,8
RTS0046256,10
RTS0046257,11
RTS0046258,4
RTS0046259,10
RTS0046260,6
RTS0046261,8
RTS0046262,14
RTS0046263,7
RTS0046264,6
RTS0046265,3
RTS0046266,6
RTS0046267,4
RTS0046268,10
RTS0046269,8
RTS0046270,2
RTS0046271,6
RTS0046272,9
RTS0046273,6
RTS0046274,3
RTS0046275,4
RTS0046276,3
RTS0046277,6
RTS0046278,4
RTS0046279,20
RTS0046280,5
RTS0046281,10
RTS0046282,6
RTS0046283,8
RTS0046284,3
RTS0046285,5
RTS0046286,5
RTS0046287,10
RTS0046288,12
RTS0046289,12
RTS0046290,2
RTS0046291,5
RTS0046292,4
RTS0046293,31
RTS0046294,17
RTS0046295,69
RTS0046296,17
RTS0046297,8
RTS0046298,3
RTS0046299,6
RTS0046300,5
RTS0046301,13
RTS0046302,7
RTS0046303,5
RTS0046304,4
RTS0046305,2
RTS0046306,7
RTS0046307,5
RTS0046308,3
RTS0046309,5
RTS0046310,9
RTS0046311,6
RTS0046312,7
RTS0046313,7
RTS0046314,5
RTS0046315,6
RTS0046316,11
RTS0046317,8
RTS0046318,3
RTS0046319,3
RTS0046320,3
RTS0046321,8
RTS0046322,6
RTS0046323,10
RTS0046324,9
RTS0046325,7
RTS0046326,4
RTS0046327,5
RTS0046328,9
RTS0046329,19
RTS0046330,18
RTS0046331,17
RTS0046332,7
RTS0046333,13
RTS0046334,9
RTS0046335,10
RTS0046336,6
RTS0046342,6
RTS0046343,8
RTS0046344,6
RTS0046345,2
RTS0046346,8
RTS0046347,69
RTS0046348,111
RTS0046349,56
RTS0046350,7
RTS0046351,4
RTS0046352,5
RTS0046353,15
RTS0046354,4
RTS0046355,6
RTS0046356,13
RTS0046357,5
RTS0046358,9
RTS0046359,5
RTS0046360,3
RTS0046361,8
RTS0046362,7
RTS0046363,10
RTS0046364,7
RTS0046365,8
RTS0046366,6
RTS0046367,2
RTS0046368,8
RTS0046369,2
RTS0046370,8
RTS0046371,3
RTS0046372,9
RTS0046373,3
RTS0046374,6
RTS0046375,4
RTS0046376,7
RTS0046377,7
RTS0046378,3
RTS0046379,4
RTS0046380,4
RTS0046381,4
RTS0046382,13
RTS0046383,16
RTS0046384,5
RTS0046385,9
RTS0046386,5
RTS0046387,6
RTS0046388,11
RTS0046389,12
RTS0046390,6
RTS0046391,11
RTS0046392,5
RTS0046393,9
RTS0046394,4
RTS0046395,10
RTS0046396,2
RTS0046397,7
RTS0046398,10
RTS0046399,6
RTS0046400,8
RTS0046401,12
RTS0046402,5
RTS0046403,13
RTS0046404,15
RTS0046405,13
RTS0046406,6
RTS0046407,13
RTS0046408,7
RTS0046409,5
RTS0046410,12
RTS0046411,20
RTS0046412,17
RTS0046413,42
RTS0046414,237
RTS0046415,53
RTS0046416,4
RTS0046417,13
RTS0046418,7
RTS0046419,8
RTS0046420,14
RTS0046421,6
RTS0046422,16
RTS0046423,11
RTS0046424,7
RTS0046425,8
RTS0046426,9
RTS0046427,7
RTS0046428,6
RTS0046429,6
RTS0046430,7
RTS0046431,4
RTS0046432,17
RTS0046433,9
RTS0046434,18
RTS0046435,44
RTS0046439,23
RTS0046440,26
RTS0046441,20
RTS0046442,9
RTS0046443,21
RTS0046444,7
RTS0046445,5
RTS0046446,4
RTS0046447,9
RTS0046448,8
RTS0046449,15
RTS0046450,22
RTS0046451,7
RTS0046452,8
RTS0046453,4
RTS0046454,11
RTS0046455,9
RTS0046456,5
RTS0046457,11
RTS0046458,7
RTS0046459,23
RTS0046460,35
RTS0046461,11
RTS0046462,10
RTS0046463,8
RTS0046464,7
RTS0046466,7
RTS0046468,8
RTS0046469,3
RTS0046470,5
RTS0046471,6
RTS0046472,8
RTS0046473,4
RTS0046474,2
RTS0046475,9
RTS0046476,3
RTS0046477,9
RTS0046478,7
RTS0046479,4
RTS0046480,11
RTS0046481,5
RTS0046482,8
RTS0046483,8
RTS0046484,3
RTS0046485,5
RTS0046486,8
RTS0046487,7
RTS0046488,8
RTS0046489,10
RTS0046490,2
RTS0046491,5
RTS0046492,5
RTS0046493,7
RTS0046494,10
RTS0046495,10
RTS0046496,21
RTS0046497,19
RTS0046498,9
RTS0046499,72
RTS0046500,89
RTS0046501,81
RTS0046502,10
RTS0046503,14
RTS0046504,16
RTS0046505,5
RTS0046506,11
RTS0046507,16
RTS0046508,8
RTS0046509,8
RTS0046510,10
RTS0046511,13
RTS0046512,7
RTS0046513,8
RTS0046514,2
RTS0046515,12
RTS0046516,9
RTS0046517,10
RTS0046518,8
RTS0046519,11
RTS0046520,3
RTS0046521,7
RTS0046522,11
RTS0046524,11
RTS0046525,6
RTS0046526,12
RTS0046527,14
RTS0046528,4
RTS0046529,4
RTS0046530,8
RTS0046531,2
RTS0046532,10
RTS0046533,7
RTS0046534,7
RTS0046535,7
RTS0046536,4
RTS0046537,10
RTS0046538,8
RTS0046539,3
RTS0046540,6
RTS0046541,4
RTS0046542,11
RTS0046543,8
RTS0046544,5
RTS0046545,28
RTS0046546,15
RTS0046548,7
RTS0046549,26
RTS0046550,8
RTS0046551,14
RTS0046552,11
RTS0046553,24
RTS0046554,6
RTS0046555,5
RTS0046556,6
RTS0046557,3
RTS0046558,6
RTS0046559,7
RTS0046560,6
RTS0046561,7
RTS0046562,3
RTS0046563,6
RTS0046564,6
RTS0046565,6
RTS0046566,13
RTS0046567,6
RTS0046568,9
RTS0046569,8
RTS0046570,8
RTS0046571,3
RTS0046572,2
RTS0046573,6
RTS0046574,5
RTS0046575,9
RTS0046577,10
RTS0046578,9
RTS0046580,21
RTS0046581,9
RTS0046582,9
RTS0046583,10
RTS0046584,11
RTS0046585,11
RTS0046586,7
RTS0046587,7
RTS0046588,4
RTS0046589,9
RTS0046590,6
RTS0046591,5
RTS0046592,7
RTS0046593,7
RTS0046594,11
RTS0046595,4
RTS0046596,9
RTS0046597,5
RTS0046598,12
RTS0046599,9
RTS0046600,42
RTS0046601,41
RTS0046602,28
RTS0046603,53
RTS0046604,13
RTS0046605,6
RTS0046606,11
RTS0046607,10
RTS0046608,27
RTS0046609,18
RTS0046610,4
RTS0046611,10
RTS0046612,6
RTS0046613,3
RTS0046614,8
RTS0046615,7
RTS0046616,4
RTS0046617,13
RTS0046618,5
RTS0046619,5
RTS0046620,7
RTS0046621,11
RTS0046622,13
RTS0046623,8
RTS0046624,14
RTS0046625,5
RTS0046626,7
RTS0046627,5
RTS0046628,19
RTS0046629,12
RTS0046630,17
RTS0046631,18
RTS0046632,10
RTS0046633,7
RTS0046634,6
RTS0046635,11
RTS0046636,11
RTS0046637,12
RTS0046638,9
RTS0046639,8
RTS0046640,14
RTS0046641,9
RTS0046642,11
RTS0046643,8
RTS0046644,6
RTS0046645,5
RTS0046646,6
RTS0046647,3
RTS0046648,6
RTS0046649,5
RTS0046650,2
RTS0046651,9
RTS0046652,7
RTS0046653,13
RTS0046654,13
RTS0046655,27
RTS0046656,10
RTS0046657,3
RTS0046658,4
RTS0046659,8
RTS0046660,4
RTS0046661,11
RTS0046662,10
RTS0046663,5
RTS0046664,4
RTS0046665,6
RTS0046666,4
RTS0046667,14
RTS0046668,11
RTS0046669,4
RTS0046670,9
RTS0046671,7
RTS0046672,10
RTS0046673,3
RTS0046674,10
RTS0046675,11
RTS0046676,3
RTS0046677,10
RTS0046678,8
RTS0046679,8
RTS0046680,10
RTS0046681,6
RTS0046682,9
RTS0046683,5
RTS0046684,9
RTS0046685,10
RTS0046686,7
RTS0046687,5
RTS0046688,7
RTS0046689,8
RTS0046690,3
RTS0046691,6
RTS0046692,5
RTS0046693,5
RTS0046694,6
RTS0046695,4
RTS0046696,4
RTS0046697,10
RTS0046698,8
RTS0046699,30
RTS0046700,31
RTS0046701,40
RTS0046702,10
RTS0046703,146
RTS0046704,194
RTS0046705,182
RTS0046706,60
RTS0046707,178
RTS0046708,114
RTS0046709,6
RTS0046710,9
RTS0046711,12
RTS0046712,4
RTS0046713,9
RTS0046714,17
RTS0046715,10
RTS0046716,18
RTS0046717,19
RTS0046718,5
RTS0046719,4
RTS0046720,9
RTS0046721,10
RTS0046722,19
RTS0046723,7
RTS0046724,7
RTS0046725,5
RTS0046726,6
RTS0046727,4
RTS0046728,6
RTS0046729,5
RTS0046730,5
RTS0046731,5
RTS0046732,11
RTS0046733,6
RTS0046734,2
RTS0046735,7
RTS0046736,5
RTS0046737,3
RTS0046738,5
RTS0046739,1
RTS0046740,8
RTS0046741,13
RTS0046742,9
RTS0046743,17
RTS0046744,10
RTS0046745,23
RTS0046746,11
RTS0046747,12
RTS0046748,9
RTS0046749,14
RTS0046750,7
RTS0046751,10
RTS0046752,8
RTS0046753,6
RTS0046754,8
RTS0046755,6
RTS0046756,6
RTS0046757,8
RTS0046758,6
RTS0046759,10
RTS0046760,9
RTS0046761,15
RTS0046763,12
RTS0046764,10
RTS0046765,2
RTS0046766,2
RTS0046767,6
RTS0046768,22
RTS0046769,23
RTS0046770,33
RTS0046771,4
RTS0046772,10
RTS0046773,7
RTS0046774,10
RTS0046775,8
RTS0046777,7
RTS0046778,11
RTS0046779,4
RTS0046780,10
RTS0046781,10
RTS0046782,2
RTS0046783,8
RTS0046784,3
RTS0046785,6
RTS0046790,14
RTS0046791,6
RTS0046792,12
RTS0046793,12
RTS0046794,12
RTS0046795,7
RTS0046796,10
RTS0046797,7
RTS0046798,2
RTS0046799,9
RTS0046800,6
RTS0046801,92
RTS0046802,53
RTS0046803,8
RTS0046804,4
RTS0046805,10
RTS0046806,14
RTS0046807,6
RTS0046808,3
RTS0046809,8
RTS0046810,10
RTS0046811,8
RTS0046812,3
RTS0046813,9
RTS0046814,17
RTS0046815,5
RTS0046816,9
RTS0046817,5
RTS0046818,6
RTS0046819,12
RTS0046820,15
RTS0046821,5
RTS0046822,9
RTS0046823,6
RTS0046824,11
RTS0046825,11
RTS0046826,6
RTS0046827,6
RTS0046828,11
RTS0046829,2
RTS0046830,6
RTS0046831,7
RTS0046832,5
RTS0046833,1
RTS0046835,3
RTS0046836,145
RTS0046837,132
RTS0046838,17
RTS0046839,93
RTS0046840,14
RTS0046841,7
RTS0046842,24
RTS0046843,37
RTS0046846,11
RTS0046849,10
RTS0046850,14
RTS0046851,36
RTS0046852,6
RTS0046853,12
RTS0046854,2
RTS0046855,8
RTS0046856,6
RTS0046857,8
RTS0046858,26
RTS0046859,8
RTS0046860,17
RTS0046861,16
RTS0046862,11
RTS0046863,5
RTS0046864,6
RTS0046866,9
RTS0046867,3
RTS0046868,6
RTS0046869,29
RTS0046870,37
RTS0046871,7
RTS0046872,6
RTS0046873,3
RTS0046874,4
RTS0046875,8
RTS0046876,6
RTS0046877,17
RTS0046878,10
RTS0046879,11
RTS0046880,10
RTS0046881,14
RTS0046882,11
RTS0046885,10
RTS0046886,8
RTS0046887,3
RTS0046889,8
RTS0046890,10
RTS0046891,9
RTS0046892,12
RTS0046894,7
RTS0046895,14
RTS0046897,15
RTS0046898,3
RTS0046899,14
RTS0046900,34
RTS0046902,8
RTS0046903,16
RTS0046904,7
RTS0046905,4
RTS0046906,23
RTS0046907,11
RTS0046908,7
RTS0046909,6
RTS0046910,8
RTS0046911,11
RTS0046912,9
RTS0046913,8
RTS0046914,3
RTS0046915,8
RTS0046916,9
RTS0046918,320
RTS0046919,371
RTS0046920,68
RTS0046921,4
RTS0046922,9
RTS0046923,15
RTS0046924,23
RTS0046925,7
RTS0046926,5
RTS0046927,6
RTS0046928,6
RTS0046929,5
RTS0046930,6
RTS0046931,6
RTS0046933,4
RTS0046934,11
RTS0046935,10
RTS0046936,5
RTS0046937,10
RTS0046938,19
RTS0046939,6
RTS0046940,7
RTS0046941,5
RTS0046942,7
RTS0046943,18
RTS0046944,9
RTS0046946,20
RTS0046947,6
RTS0046948,8
RTS0046949,5
RTS0046950,7
RTS0046951,9
RTS0046952,6
RTS0046954,8
RTS0046955,3
RTS0046956,14
RTS0046957,7
RTS0046958,8
RTS0046959,8
RTS0046960,4
RTS0046961,10
RTS0046962,61
RTS0046963,5
RTS0046965,36
RTS0046966,9
RTS0046967,6
RTS0046968,7
RTS0047054,7
RTS0047055,6
RTS0047056,5
RTS0047057,12
RTS0047058,8
RTS0047060,15
RTS0047061,15
RTS0047062,13
RTS0047063,14
RTS0047064,25
RTS0047065,13
RTS0047066,15
RTS0047067,9
RTS0047068,7
RTS0047069,14
RTS0047070,18
RTS0047071,16
RTS0047072,24
RTS0047073,10
RTS0047074,21
RTS0047075,10
RTS0047076,14
RTS0047077,10
RTS0047078,10
RTS0047079,3
RTS0047080,10
RTS0047081,7
RTS0047082,6
RTS0047083,9
RTS0047084,6
RTS0047085,2
RTS0047086,11
RTS0047087,7
RTS0047088,5
RTS0047089,11
RTS0047091,3
RTS0047092,7
RTS0047093,8
RTS0047094,4
RTS0047095,5
RTS0047096,5
RTS0047097,7
RTS0047098,5
RTS0047099,9
RTS0047100,5
RTS0047101,10
RTS0047102,6
RTS0047103,4
RTS0047104,8
RTS0047105,23
RTS0047106,18
RTS0047107,14
RTS0047108,35
RTS0047109,15
RTS0047110,8
RTS0047111,4
RTS0047112,9
RTS0047113,31
RTS0047114,9
RTS0047115,5
RTS0047116,12
RTS0047117,9
RTS0047118,9
RTS0047119,14
RTS0047120,8
RTS0047121,7
RTS0047122,10
RTS0047123,16
RTS0047124,7
RTS0047125,7
RTS0047126,7
RTS0047127,19
RTS0047128,6
RTS0047129,2
RTS0047130,10
RTS0047131,11
RTS0047132,12
RTS0047133,9
RTS0047134,5
RTS0047135,12
RTS0047136,17
RTS0047137,15
RTS0047138,16
RTS0047139,11
RTS0047140,4
RTS0047141,7
RTS0047142,3
RTS0047143,6
RTS0047144,5
RTS0047145,6
RTS0047146,8
RTS0047147,17
RTS0047148,12
RTS0047149,7
RTS0047150,11
RTS0047151,4
RTS0047152,13
RTS0047153,6
RTS0047154,12
RTS0047156,13
RTS0047157,8
RTS0047158,14
RTS0047159,6
RTS0047160,7
RTS0047165,23
RTS0047166,4
RTS0047167,3
RTS0047168,8
RTS0047169,6
RTS0047170,4
RTS0047171,6
RTS0047172,12
RTS0047173,10
RTS0047174,18
RTS0047175,10
RTS0047176,8
RTS0047177,10
RTS0047178,16
RTS0047179,8
RTS0047180,5
RTS0047181,5
RTS0047182,5
RTS0047183,7
RTS0047184,3
RTS0047185,3
RTS0047186,4
RTS0047187,9
RTS0047188,8
RTS0047189,8
RTS0047190,5
RTS0047191,9
RTS0047192,3
RTS0047193,8
RTS0047194,8
RTS0047195,7
RTS0047196,3
RTS0047197,20
RTS0047198,10
RTS0047199,4
RTS0047200,13
RTS0047201,9
RTS0047202,17
RTS0047203,8
RTS0047204,5
RTS0047205,9
RTS0047206,8
RTS0047207,10
RTS0047208,274
RTS0047209,169
RTS0047210,357
RTS0047211,232
RTS0047212,45
RTS0047213,2
RTS0047214,8
RTS0047215,5
RTS0047216,5
RTS0047217,1
RTS0047218,21
RTS0047219,15
RTS0047220,11
RTS0047221,22
RTS0047222,18
RTS0047223,30
RTS0047225,38
RTS0047226,17
RTS0047229,13
RTS0047230,6
RTS0047231,12
RTS0047232,10
RTS0047233,4
RTS0047234,8
RTS0047235,11
RTS0047236,3
RTS0047237,4
RTS0047238,4
RTS0047239,7
RTS0047240,5
RTS0047241,6
RTS0047242,10
RTS0047243,15
RTS0047244,9
RTS0047245,9
RTS0047246,8
RTS0047247,4
RTS0047248,7
RTS0047249,11
RTS0047250,13
RTS0047252,15
RTS0047253,12
RTS0047254,13
RTS0047255,12
RTS0047256,13
RTS0047257,8
RTS0047258,14
RTS0047259,10
RTS0047260,18
RTS0047261,22
RTS0047262,5
RTS0047263,21
RTS0047264,18
RTS0047266,16
RTS0047267,45
RTS0047268,20
RTS0047269,25
RTS0047270,45
RTS0047271,42
RTS0047272,19
RTS0047273,17
RTS0047274,11
RTS0047276,8
RTS0047277,35
RTS0047278,28
RTS0047279,28
RTS0047280,21
RTS0047281,14
RTS0047282,15
RTS0047283,18
RTS0047284,11
RTS0047290,37
RTS0047291,78
RTS0047292,43
RTS0047293,45
RTS0047294,76
RTS0047295,5
RTS0047296,14
RTS0047297,11
RTS0047298,6
RTS0047299,5
RTS0047300,8
RTS0047301,9
RTS0047302,4
RTS0047303,8
RTS0047304,4
RTS0047305,28
RTS0047306,25
RTS0047307,34
RTS0047308,9
RTS0047309,15
RTS0047310,15
RTS0047311,12
RTS0047312,8
RTS0047313,6
RTS0047314,10
RTS0047315,22
RTS0047316,21
RTS0047317,28
RTS0047318,28
RTS0047319,12
RTS0047320,13
RTS0047321,12
RTS0047322,8
RTS0047323,12
RTS0047324,12
RTS0047325,17
RTS0047326,18
RTS0047327,10
RTS0047328,14
RTS0047329,3
RTS0047331,23
RTS0047332,17
RTS0047333,11
RTS0047334,10
RTS0047335,13
RTS0047336,17
RTS0047337,4
RTS0047338,18
RTS0047339,8
RTS0047340,30
RTS0047341,14
RTS0047342,25
RTS0047343,11
RTS0047344,21
RTS0047345,15
RTS0047346,12
RTS0047348,23
RTS0047349,14
RTS0047350,14
RTS0047351,16
RTS0047352,33
RTS0047353,20
RTS0047354,26
RTS0047356,6
RTS0047357,12
RTS0047358,5
RTS0047359,11
RTS0047360,10
RTS0047361,6
RTS0047362,14
RTS0047363,12
RTS0047364,8
RTS0047365,9
RTS0047366,15
RTS0047367,2
RTS0047368,6
RTS0047369,8
RTS0047370,4
RTS0047373,8
RTS0047374,6
RTS0047375,5
RTS0047376,14
RTS0047377,7
RTS0047378,11
RTS0047379,21
RTS0047380,12
RTS0047381,10
RTS0047382,6
RTS0047383,5
RTS0047384,2
RTS0047385,8
RTS0047386,18
RTS0047387,15
RTS0047388,10
RTS0047389,13
RTS0047390,10
RTS0047391,26
RTS0047392,4
RTS0047393,17
RTS0047394,6
RTS0047395,5
RTS0047396,31
RTS0047397,5
RTS0047398,12
RTS0047399,8
RTS0047400,2
RTS0047401,10
RTS0047402,12
RTS0047403,11
RTS0047404,10
RTS0047405,10
RTS0047406,9
RTS0047407,10
RTS0047408,14
RTS0047409,16
RTS0047410,15
RTS0047411,12
RTS0047412,21
RTS0047413,10
RTS0047414,13
RTS0047415,19
RTS0047417,4
RTS0047418,23
RTS0047419,13
RTS0047420,17
RTS0047421,6
RTS0047422,7
RTS0047423,5
RTS0047424,10
RTS0047425,5
RTS0047426,11
RTS0047427,15
RTS0047428,11
RTS0047429,10
RTS0047430,16
RTS0047431,3
RTS0047432,8
RTS0047433,7
RTS0047434,9
RTS0047435,11
RTS0047436,5
RTS0047437,3
RTS0047438,9
RTS0047439,5
RTS0047440,5
RTS0047441,29
RTS0047442,21
RTS0047445,25
RTS0047446,17
RTS0047447,9
RTS0047448,10
RTS0047449,3
RTS0047450,6
RTS0047451,7
RTS0047452,8
RTS0047453,10
RTS0047454,7
RTS0047455,9
RTS0047456,5
RTS0047457,7
RTS0047458,1
RTS0047459,11
RTS0047460,5
RTS0047461,3
RTS0047462,10
RTS0047463,5
RTS0047464,11
RTS0047465,4
RTS0047466,7
RTS0047467,9
RTS0047468,9
RTS0047469,6
RTS0047471,6
RTS0047472,3
RTS0047473,9
RTS0047474,5
RTS0047475,6
RTS0047476,14
RTS0047477,24
RTS0047479,14
RTS0047480,13
RTS0047481,16
RTS0047482,8
RTS0047483,6
RTS0047484,8
RTS0047485,2
RTS0047486,5
RTS0047487,3
RTS0047488,7
RTS0047489,7
RTS0047490,6
RTS0047491,6
RTS0047492,5
RTS0047493,13
RTS0047494,22
RTS0047495,18
RTS0047496,7
RTS0047497,10
RTS0047498,9
RTS0047499,8
RTS0047500,10
RTS0047501,10
RTS0047502,8
RTS0047503,5
RTS0047504,20
RTS0047505,9
RTS0047506,13
RTS0047507,11
RTS0047508,8
RTS0047509,5
RTS0047510,8
RTS0047511,8
RTS0047512,10
RTS0047513,7
RTS0047514,8
RTS0047515,16
RTS0047516,22
RTS0047517,46
RTS0047518,22
RTS0047520,42
RTS0047521,52
RTS0047522,9
RTS0047523,16
RTS0047524,14
RTS0047525,5
RTS0047526,12
RTS0047527,10
RTS0047528,9
RTS0047529,2
RTS0047530,11
RTS0047531,7
RTS0047532,3
RTS0047533,5
RTS0047534,5
RTS0047535,7
RTS0047536,7
RTS0047537,12
RTS0047538,26
RTS0047540,22
RTS0047541,25
RTS0047543,4
RTS0047544,7
RTS0047545,9
RTS0047546,11
RTS0047547,11
RTS0047548,17
RTS0047549,29
RTS0047550,16
RTS0047551,10
RTS0047552,10
RTS0047553,5
RTS0047558,9
RTS0047559,8
RTS0047560,5
RTS0047561,7
RTS0047562,6
RTS0047563,10
RTS0047564,9
RTS0047565,7
RTS0047566,9
RTS0047567,5
RTS0047568,7
RTS0047569,9
RTS0047570,6
RTS0047571,8
RTS0047572,7
RTS0047573,1
RTS0047574,17
RTS0047575,6
RTS0047576,5
RTS0047577,11
RTS0047578,5
RTS0047579,8
RTS0047580,5
RTS0047581,7
RTS0047582,4
RTS0047583,3
RTS0047584,7
RTS0047585,9
RTS0047586,5
RTS0047587,3
RTS0047588,5
RTS0047590,5
RTS0047591,8
RTS0047592,8
RTS0047593,11
RTS0047594,11
RTS0047595,5
RTS0047596,6
RTS0047597,12
RTS0047598,10
RTS0047599,9
RTS0047600,12
RTS0047601,37
RTS0047602,15
RTS0047603,6
RTS0047604,7
RTS0047606,3
RTS0047613,5
RTS0047614,11
RTS0047615,7
RTS0047616,13
RTS0047617,15
RTS0047618,2
RTS0047619,3
RTS0047620,10
RTS0047621,9
RTS0047622,6
RTS0047624,5
RTS0047625,6
RTS0047626,6
RTS0047627,2
RTS0047628,4
RTS0047629,5
RTS0047630,1
RTS0047631,5
RTS0047632,10
RTS0047633,3
RTS0047634,6
RTS0047635,7
RTS0047636,7
RTS0047637,11
RTS0047638,1
RTS0047639,4
RTS0047640,6
RTS0047641,6
RTS0047642,5
RTS0047643,3
RTS0047644,7
RTS0047645,2
RTS0047646,9
RTS0047647,5
RTS0047648,5
RTS0047649,3
RTS0047650,1
RTS0047651,2
RTS0047652,4
RTS0047653,1
RTS0047654,4
RTS0047656,5
RTS0047657,4
RTS0047658,7
RTS0047659,1
RTS0047661,8
RTS0047662,6
RTS0047663,3
RTS0047664,5
RTS0047665,4
RTS0047666,6
RTS0047667,6
RTS0047668,3
RTS0047669,6
RTS0047670,9
RTS0047672,3
RTS0047673,5
RTS0047674,7
RTS0047675,5
RTS0047676,3
RTS0047677,12
RTS0047678,4
RTS0047679,6
RTS0047680,8
RTS0047681,4
RTS0047682,10
RTS0047684,4
RTS0047685,10
RTS0047686,7
RTS0047687,7
RTS0047688,6
RTS0047689,9
RTS0047691,9
RTS0047692,5
RTS0047693,5
RTS0047694,4
RTS0047695,5
RTS0047696,4
RTS0047697,6
RTS0047698,9
RTS0047699,8
RTS0047700,10
RTS0047701,7
RTS0047702,13
RTS0047703,17
RTS0047704,11
RTS0047705,10
RTS0047706,8
RTS0047707,9
RTS0047708,16
RTS0047709,67
RTS0047710,5
RTS0047711,8
RTS0047712,5
RTS0047713,18
RTS0047714,18
RTS0047715,11
RTS0047716,23
RTS0047717,23
RTS0047718,10
RTS0047720,6
RTS0047721,10
RTS0047722,8
RTS0047723,11
RTS0047724,26
RTS0047725,25
RTS0047726,14
RTS0047727,25
RTS0047728,27
RTS0047729,5
RTS0047730,4
RTS0047731,5
RTS0047732,5
RTS0047733,4
RTS0047734,8
RTS0047735,9
RTS0047736,14
RTS0047737,8
RTS0047738,8
RTS0047739,6
RTS0047740,13
RTS0047741,10
RTS0047742,5
RTS0047743,6
RTS0047744,18
RTS0047745,16
RTS0047746,5
RTS0047747,15
RTS0047748,14
RTS0047749,17
RTS0047750,10
RTS0047752,6
RTS0047753,7
RTS0047754,29
RTS0047755,32
RTS0047756,13
RTS0047757,19
RTS0047758,19
RTS0047759,8
RTS0047760,5
RTS0047761,4
RTS0047762,7
RTS0047763,8
RTS0047764,4
RTS0047765,4
RTS0047766,12
RTS0047767,14
RTS0047768,10
RTS0047769,13
RTS0047770,10
RTS0047771,15
RTS0047772,13
RTS0047773,10
RTS0047774,13
RTS0047775,8
RTS0047776,11
RTS0047777,5
RTS0047778,2
RTS0047779,6
RTS0047780,5
RTS0047781,12
RTS0047782,22
RTS0047783,12
RTS0047784,7
RTS0047785,2
RTS0047786,15
RTS0047787,15
RTS0047788,8
RTS0047789,3
RTS0047790,7
RTS0047791,10
RTS0047792,6
RTS0047793,20
RTS0047794,3
RTS0047795,1
RTS0047796,24
RTS0047797,11
RTS0047798,9
RTS0047799,7
RTS0047800,3
RTS0047801,9
RTS0047802,10
RTS0047803,6
RTS0047804,8
RTS0047805,5
RTS0047806,13
RTS0047807,42
RTS0047808,51
RTS0047809,6
RTS0047810,12
RTS0047811,14
RTS0047812,12
RTS0047813,12
RTS0047814,7
RTS0047816,5
RTS0047817,5
RTS0047818,5
RTS0047819,6
RTS0047820,12
RTS0047821,34
RTS0047822,3
RTS0047823,9
RTS0047824,6
RTS0047825,12
RTS0047826,5
RTS0047827,9
RTS0047828,10
RTS0047829,4
RTS0047830,2
RTS0047831,8
RTS0047832,8
RTS0047833,5
RTS0047834,2
RTS0047835,16
RTS0047836,21
RTS0047837,17
RTS0047838,19
RTS0047839,16
RTS0047840,6
RTS0047841,4
RTS0047842,6
RTS0047843,9
RTS0047844,6
RTS0047845,6
RTS0047846,7
RTS0047847,5
RTS0047848,9
RTS0047849,10
RTS0047850,1
RTS0047851,10
RTS0047852,5
RTS0047853,6
RTS0047854,5
RTS0047855,8
RTS0047856,10
RTS0047857,7
RTS0047858,7
RTS0047859,8
RTS0047860,6
RTS0047861,7
RTS0047862,9
RTS0047863,9
RTS0047864,7
RTS0047865,5
RTS0047866,11
RTS0047867,6
RTS0047868,6
RTS0047869,6
RTS0047870,15
RTS0047871,8
RTS0047872,9
RTS0047873,7
RTS0047874,7
RTS0047875,5
RTS0047876,11
RTS0047877,4
RTS0047878,6
RTS0047879,10
RTS0047880,9
RTS0047881,6
RTS0047882,9
RTS0047883,8
RTS0047884,9
RTS0047885,8
RTS0047886,13
RTS0047890,37
RTS0047891,34
RTS0047892,13
RTS0047893,6
RTS0047894,6
RTS0047895,9
RTS0047896,9
RTS0047897,12
RTS0047898,7
RTS0047899,7
RTS0047900,18
RTS0047901,7
RTS0047902,14
RTS0047903,11
RTS0047904,10
RTS0047905,14
RTS0047906,6
RTS0047907,72
RTS0047908,70
RTS0047909,72
RTS0047910,12
RTS0047912,12
RTS0047913,7
RTS0047914,12
RTS0047915,7
RTS0047916,7
RTS0047917,5
RTS0047919,3
RTS0047920,22
RTS0047921,46
RTS0047924,10
RTS0047925,9
RTS0047926,7
RTS0047927,6
RTS0047928,19
RTS0047929,6
RTS0047930,6
RTS0047931,4
RTS0047932,8
RTS0047933,10
RTS0047934,13
RTS0047935,14
RTS0047936,13
RTS0047937,7
RTS0047938,10
RTS0047939,17
RTS0047940,37
RTS0047941,5
RTS0047942,6
RTS0047943,2
RTS0047944,8
RTS0047945,8
RTS0047946,9
RTS0047947,3
RTS0047948,6
RTS0047949,9
RTS0047950,5
RTS0047951,4
RTS0047952,9
RTS0047953,13
RTS0047954,5
RTS0047956,4
RTS0047957,11
RTS0047958,7
RTS0047959,8
RTS0047960,7
RTS0047961,7
RTS0047963,13
RTS0047964,7
RTS0047965,5
RTS0047966,9
RTS0047967,7
RTS0047968,9
RTS0047969,17
RTS0047970,6
RTS0047972,6
RTS0047973,13
RTS0047974,15
RTS0047975,8
RTS0047976,7
RTS0047977,1
RTS0047978,6
RTS0047979,6
RTS0047980,9
RTS0047981,28
RTS0047982,5
RTS0047985,78
RTS0047986,7
RTS0047987,6
RTS0047988,21
RTS0047990,5
RTS0047991,23
RTS0047992,7
RTS0047993,9
RTS0047994,8
RTS0047995,7
RTS0047996,6
RTS0047997,11
RTS0047998,6
RTS0047999,4
RTS0048000,8
RTS0048001,6
RTS0048003,35
RTS0048005,5
RTS0048006,4
RTS0048008,13
RTS0048009,8
RTS0048012,5
RTS0048013,4
RTS0048014,13
RTS0048015,13
RTS0048016,14
RTS0048017,46
RTS0048018,9
RTS0048019,20
RTS0048020,10
RTS0048021,6
RTS0048022,7
RTS0048023,9
RTS0048024,10
RTS0048026,11
RTS0048027,12
RTS0048028,8
RTS0048029,8
RTS0048030,5
RTS0048031,10
RTS0048032,11
RTS0048033,8
RTS0048034,9
RTS0048035,5
RTS0048036,4
RTS0048037,11
RTS0048038,10
RTS0048040,1
RTS0048041,1
RTS0048042,11
RTS0048043,15
RTS0048044,3
RTS0048045,6
RTS0048046,6
RTS0048047,7
RTS0048048,9
RTS0048049,6
RTS0048050,5
RTS0048051,59
RTS0048052,10
RTS0048053,3
RTS0048054,5
RTS0048055,3
RTS0048056,4
RTS0048057,4
RTS0048058,4
RTS0048059,10
RTS0048060,11
RTS0048061,6
RTS0048062,10
RTS0048063,11
RTS0048064,16
RTS0048065,10
RTS0048066,11
RTS0048067,7
RTS0048068,13
RTS0048069,6
RTS0048070,10
RTS0048071,10
RTS0048072,3
RTS0048073,3
RTS0048074,4
RTS0048076,3
RTS0048077,15
RTS0048078,11
RTS0048079,10
RTS0048080,13
RTS0048081,16
RTS0048082,11
RTS0048084,7
RTS0048085,8
RTS0048086,7
RTS0048087,15
RTS0048088,5
RTS0048089,13
RTS0048090,8
RTS0048091,7
RTS0048092,3
RTS0048093,16
RTS0048094,7
RTS0048096,8
RTS0048097,5
RTS0048098,511
RTS0048099,559
RTS0048100,439
RTS0048101,375
RTS0048102,595
RTS0048104,8
RTS0048105,11
RTS0048106,9
RTS0048107,6
RTS0048108,11
RTS0048109,2
RTS0048110,7
RTS0048111,2
RTS0048112,10
RTS0048113,5
RTS0048114,7
RTS0048115,12
RTS0048116,15
RTS0048117,13
RTS0048118,16
RTS0048120,6
RTS0048126,7
RTS0048127,6
RTS0048129,9
RTS0048130,6
RTS0048131,13
RTS0048132,33
RTS0048133,4
RTS0048134,26
RTS0048135,36
RTS0048136,4
RTS0048138,7
RTS0048139,14
RTS0048140,13
RTS0048141,11
RTS0048142,14
RTS0048144,13
RTS0048145,12
RTS0048146,11
RTS0048147,2
RTS0048148,5
RTS0048149,2
RTS0048150,6
RTS0048151,6
RTS0048152,8
RTS0048153,12
RTS0048154,9
RTS0048155,8
RTS0048156,28
RTS0048158,23
RTS0048159,7
RTS0048160,340
RTS0048161,457
RTS0048162,9
RTS0048163,8
RTS0048164,73
RTS0048165,17
RTS0048166,12
RTS0048167,27
RTS0048168,5
RTS0048169,15
RTS0048170,12
RTS0048171,8
RTS0048172,5
RTS0048173,5
RTS0048175,8
RTS0048176,2
RTS0048177,5
RTS0048178,12
RTS0048179,8
RTS0048180,7
RTS0048181,19
RTS0048182,7
RTS0048183,9
RTS0048184,13
RTS0048185,17
RTS0048186,7
RTS0048188,17
RTS0048189,14
RTS0048190,12
RTS0048191,11
RTS0048192,8
RTS0048193,8
RTS0048194,11
RTS0048195,10
RTS0048196,7
RTS0048197,16
RTS0048198,11
RTS0048200,10
RTS0048201,15
RTS0048202,8
RTS0048203,12
RTS0048204,12
RTS0048205,6
RTS0048207,13
RTS0048208,23
RTS0048209,8
RTS0048210,16
RTS0048211,26
RTS0048212,10
RTS0048213,11
RTS0048214,6
RTS0048215,14
RTS0048216,9
RTS0048217,8
RTS0048218,14
RTS0048219,8
RTS0048220,11
RTS0048221,6
RTS0048222,10
RTS0048223,2
RTS0048224,10
RTS0048225,9
RTS0048226,15
RTS0048227,19
RTS0048228,7
RTS0048229,4
RTS0048230,14
RTS0048231,6
RTS0048232,7
RTS0048233,3
RTS0048234,10
RTS0048235,15
RTS0048236,9
RTS0048237,5
RTS0048238,7
RTS0048239,6
RTS0048240,8
RTS0048241,12
RTS0048242,24
RTS0048243,20
RTS0048244,21
RTS0048245,11
RTS0048246,17
RTS0049343,14
RTS0049344,25
RTS0049345,16
RTS0049346,6
RTS0049347,1
RTS0049348,10
RTS0049349,11
RTS0049350,5
RTS0049351,5
RTS0049352,8
RTS0049353,9
RTS0049354,4
RTS0049355,4
RTS0049356,17
RTS0049357,7
RTS0049358,6
RTS0049359,3
RTS0049360,9
RTS0049361,9
RTS0049362,4
RTS0049363,9
RTS0049364,12
RTS0049365,12
RTS0049366,34
RTS0049367,29
RTS0049368,2
RTS0049369,9
RTS0049370,9
RTS0049371,10
RTS0049372,9
RTS0049373,32
RTS0049374,29
RTS0049375,17
RTS0049376,23
RTS0049377,19
RTS0049378,26
RTS0049379,13
RTS0049380,19
RTS0049381,15
RTS0049382,10
RTS0049383,5
RTS0049384,9
RTS0049385,7
RTS0049386,11
RTS0049387,9
RTS0049388,7
RTS0049389,5
RTS0049390,167
RTS0049391,148
RTS0049392,199
RTS0049393,212
RTS0049394,73
RTS0049395,49
RTS0049396,55
RTS0049397,64
RTS0049398,76
RTS0049399,52
RTS0049400,20
RTS0049401,6
RTS0049402,12
RTS0049403,5
RTS0049404,5
RTS0049405,9
RTS0049406,5
RTS0049407,9
RTS0049408,4
RTS0049409,13
RTS0049410,5
RTS0049411,15
RTS0049412,8
RTS0049413,9
RTS0049414,3
RTS0049415,13
RTS0049416,13
RTS0049417,10
RTS0049418,8
RTS0049419,3
RTS0049420,5
RTS0049421,5
RTS0049422,4
RTS0049423,4
RTS0049424,25
RTS0049425,6
RTS0049426,14
RTS0049427,13
RTS0049428,5
RTS0049429,23
RTS0049430,22
RTS0049431,11
RTS0049432,11
RTS0049433,8
RTS0049434,6
RTS0049435,4
RTS0049436,4
RTS0049437,26
RTS0049438,6
RTS0049439,12
RTS0049440,14
RTS0049441,14
RTS0049442,13
RTS0049443,3
RTS0049444,19
RTS0049445,6
RTS0049446,5
RTS0049447,9
RTS0049448,8
RTS0049449,4
RTS0049450,4
RTS0049451,6
RTS0049452,8
RTS0049453,8
RTS0049454,9
RTS0049455,2
RTS0049456,5
RTS0049457,16
RTS0049458,6
RTS0049459,20
RTS0049460,21
RTS0049461,28
RTS0049462,28
RTS0049463,17
RTS0049464,11
RTS0049465,13
RTS0049466,9
RTS0049467,5
RTS0049468,9
RTS0049469,11
RTS0049470,12
RTS0049471,16
RTS0049472,13
RTS0049473,32
RTS0049474,8
RTS0049475,11
RTS0049476,16
RTS0049477,5
RTS0049478,12
RTS0049479,615
RTS0049480,51
RTS0049481,3
RTS0049482,3
RTS0049483,4
RTS0049484,7
RTS0049485,10
RTS0997079,5
RTS0997080,15
RTS0997081,8
RTS0997082,13
RTS0997083,7
RTS0997084,9
RTS0997085,10
RTS0997086,14
RTS0997087,6
RTS0997088,1180
RTS0997089,616
RTS0997090,12
RTS0997091,10
RTS0997092,3
RTS0997093,6
RTS0997094,2
RTS0997095,4
RTS0997096,1
RTS0997097,1
RTS0997098,7
RTS0997099,6
RTS0997100,4
RTS0997101,5
RTS0997102,5
RTS0997103,5
RTS0997104,1
RTS0997105,3
RTS0997106,1
RTS0997107,3
RTS0997108,3
RTS0997109,5
RTS0997110,4
RTS0997111,7
RTS0997112,4
RTS0997114,5
RTS0997115,3
RTS0997116,5
RTS0997117,7
RTS0997118,3
RTS0997119,5
RTS0997120,3
RTS0997121,12
RTS0997122,16
RTS0997123,24
RTS0997124,9
RTS0997125,31
RTS0997126,47
RTS0997127,31
RTS0997128,27
RTS0997129,62
RTS0997130,10
</Code_Summary>
