# Supplementary material for: Spatial meta-transcriptomics reveal associations of intratumor bacteria burden with lung cancer cells showing a distinct oncogenic signature
Source: J Immunother Cancer. 2022 Jul 6;10(7):e004698. doi: 10.1136/jitc-2022-004698 (PMC9260850; doi:10.1136/jitc-2022-004698)
Supplement: Supplementary data [file jitc-2022-004698supp009.zip › DSP-1001660004185-D-B09.dcc]

<Header>
FileVersion,0.02
SoftwareVersion,"GeoMx_NGS_Pipeline_ 2.0.0"
Date,2020-6-15
</Header>

<Scan_Attributes>
ID,DSP-1001660004185-D-B09
Plate_ID,1001660004185
Well,B09
</Scan_Attributes>

<NGS_Processing_Attributes>
SeqSetId,
tamperedIni,No
Raw,11357064
Trimmed,10943207
Stitched,10868904
Aligned,10674626
umiQ30,0.9920
rtsQ30,0.9910
</NGS_Processing_Attributes>


<Code_Summary>
RTS0039454,174
RTS0039455,116
RTS0039456,129
RTS0039457,275
RTS0039458,99
RTS0039459,80
RTS0039460,68
RTS0039461,145
RTS0039462,88
RTS0039463,99
RTS0039464,93
RTS0039465,143
RTS0039466,104
RTS0039467,170
RTS0039468,99
RTS0039469,92
RTS0039470,94
RTS0039471,102
RTS0039472,101
RTS0039473,68
RTS0039474,104
RTS0039475,103
RTS0039476,166
RTS0039477,125
RTS0039478,99
RTS0039479,106
RTS0039480,73
RTS0039481,81
RTS0039482,89
RTS0039483,83
RTS0039484,110
RTS0039485,97
RTS0039486,92
RTS0039487,84
RTS0039488,93
RTS0039489,94
RTS0039490,94
RTS0039491,92
RTS0039492,70
RTS0039493,105
RTS0039494,127
RTS0039495,97
RTS0039496,108
RTS0039497,72
RTS0039498,96
RTS0039499,462
RTS0039500,311
RTS0039501,465
RTS0039502,455
RTS0039503,428
RTS0039504,79
RTS0039505,88
RTS0039506,74
RTS0039507,257
RTS0039508,87
RTS0039509,94
RTS0039510,146
RTS0039511,1269
RTS0039512,954
RTS0039513,994
RTS0039514,1813
RTS0039515,1675
RTS0039516,95
RTS0039517,84
RTS0039518,74
RTS0039519,76
RTS0039520,71
RTS0039521,69
RTS0039522,106
RTS0039523,78
RTS0039524,102
RTS0039525,141
RTS0039526,113
RTS0039527,137
RTS0039528,109
RTS0039529,135
RTS0039530,132
RTS0039531,126
RTS0039532,107
RTS0039533,127
RTS0039534,92
RTS0039535,89
RTS0039536,78
RTS0039537,89
RTS0039538,99
RTS0039539,83
RTS0039540,67
RTS0039541,96
RTS0039542,86
RTS0039543,110
RTS0039544,53
RTS0039545,120
RTS0039546,64
RTS0039547,58
RTS0039548,83
RTS0039549,88
RTS0039550,110
RTS0039551,95
RTS0039552,68
RTS0039553,90
RTS0039554,89
RTS0039555,95
RTS0039556,121
RTS0039557,142
RTS0039558,104
RTS0039559,121
RTS0039560,95
RTS0039561,86
RTS0039562,130
RTS0039563,109
RTS0039564,98
RTS0039565,168
RTS0039566,65
RTS0039567,65
RTS0039568,77
RTS0039569,67
RTS0039570,86
RTS0039571,78
RTS0039572,76
RTS0039573,84
RTS0039574,85
RTS0039575,68
RTS0039576,76
RTS0039577,122
RTS0039578,85
RTS0039579,88
RTS0039580,99
RTS0039581,123
RTS0039582,155
RTS0039583,187
RTS0039584,112
RTS0039585,107
RTS0039586,72
RTS0039587,88
RTS0039588,90
RTS0039589,102
RTS0039590,74
RTS0039591,143
RTS0039592,143
RTS0039593,92
RTS0039594,136
RTS0039595,134
RTS0039596,91
RTS0039597,86
RTS0039598,76
RTS0039599,80
RTS0039600,58
RTS0039601,69
RTS0039602,70
RTS0039603,67
RTS0039604,81
RTS0039605,81
RTS0039606,69
RTS0039607,102
RTS0039608,87
RTS0039609,61
RTS0039610,78
RTS0039611,106
RTS0039612,87
RTS0039613,81
RTS0039614,62
RTS0039615,63
RTS0039616,69
RTS0039617,71
RTS0039619,78
RTS0039620,78
RTS0039621,80
RTS0039622,90
RTS0039623,63
RTS0039624,64
RTS0039625,85
RTS0039626,99
RTS0039627,75
RTS0039628,77
RTS0039629,99
RTS0039630,78
RTS0039631,68
RTS0039632,82
RTS0039633,90
RTS0039634,102
RTS0039635,99
RTS0039636,69
RTS0039637,85
RTS0039638,81
RTS0039639,116
RTS0039640,56
RTS0039641,103
RTS0039642,90
RTS0039643,94
RTS0039644,79
RTS0039645,93
RTS0039646,81
RTS0039647,79
RTS0039648,93
RTS0039649,60
RTS0039650,87
RTS0039651,240
RTS0039652,279
RTS0039653,175
RTS0039654,159
RTS0039655,153
RTS0039656,339
RTS0039657,385
RTS0039658,309
RTS0039659,357
RTS0039660,247
RTS0039661,95
RTS0039662,63
RTS0039663,81
RTS0039664,99
RTS0039665,117
RTS0039666,95
RTS0039667,76
RTS0039668,88
RTS0039669,162
RTS0039670,111
RTS0039671,116
RTS0039672,173
RTS0039673,150
RTS0039674,133
RTS0039675,127
RTS0039676,86
RTS0039677,77
RTS0039678,55
RTS0039679,65
RTS0039680,61
RTS0039681,193
RTS0039682,166
RTS0039683,104
RTS0039684,183
RTS0039685,163
RTS0039686,270
RTS0039687,290
RTS0039688,293
RTS0039689,213
RTS0039690,187
RTS0039691,127
RTS0039692,135
RTS0039693,94
RTS0039694,189
RTS0039695,121
RTS0039696,74
RTS0039697,59
RTS0039698,92
RTS0039699,91
RTS0039700,68
RTS0039701,107
RTS0039702,120
RTS0039703,185
RTS0039704,146
RTS0039705,133
RTS0039706,71
RTS0039707,89
RTS0039708,76
RTS0039709,90
RTS0039710,93
RTS0039711,94
RTS0039712,120
RTS0039713,115
RTS0039714,98
RTS0039715,118
RTS0039716,87
RTS0039717,146
RTS0039718,82
RTS0039719,79
RTS0039720,213
RTS0039721,102
RTS0039722,114
RTS0039723,140
RTS0039724,89
RTS0039725,116
RTS0039726,127
RTS0039727,113
RTS0039728,100
RTS0039729,118
RTS0039730,93
RTS0039731,65
RTS0039732,102
RTS0039733,90
RTS0039734,93
RTS0039735,93
RTS0039736,88
RTS0039737,126
RTS0039738,89
RTS0039739,92
RTS0039740,87
RTS0039741,126
RTS0039742,103
RTS0039743,101
RTS0039744,88
RTS0039745,114
RTS0039746,140
RTS0039747,143
RTS0039749,101
RTS0039750,100
RTS0039751,81
RTS0039752,79
RTS0039753,93
RTS0039754,79
RTS0039755,74
RTS0039756,123
RTS0039757,92
RTS0039758,94
RTS0039759,84
RTS0039760,78
RTS0039761,95
RTS0039762,118
RTS0039763,105
RTS0039764,98
RTS0039765,105
RTS0039766,116
RTS0039767,127
RTS0039768,139
RTS0039769,105
RTS0039770,216
RTS0039771,110
RTS0039772,126
RTS0039773,138
RTS0039774,98
RTS0039775,156
RTS0039776,101
RTS0039777,87
RTS0039778,79
RTS0039779,70
RTS0039780,85
RTS0039781,191
RTS0039782,112
RTS0039783,147
RTS0039784,123
RTS0039785,160
RTS0039786,90
RTS0039787,102
RTS0039788,98
RTS0039789,96
RTS0039790,114
RTS0039791,161
RTS0039792,105
RTS0039793,98
RTS0039794,142
RTS0039795,110
RTS0039796,112
RTS0039797,102
RTS0039798,106
RTS0039799,121
RTS0039800,92
RTS0039801,167
RTS0039802,124
RTS0039803,227
RTS0039804,185
RTS0039805,172
RTS0039806,88
RTS0039807,82
RTS0039808,89
RTS0039809,82
RTS0039810,75
RTS0039811,82
RTS0039812,111
RTS0039813,102
RTS0039814,150
RTS0039815,106
RTS0039816,99
RTS0039817,139
RTS0039818,99
RTS0039819,103
RTS0039820,78
RTS0039821,105
RTS0039822,118
RTS0039823,113
RTS0039824,99
RTS0039825,136
RTS0039826,96
RTS0039827,101
RTS0039828,83
RTS0039829,95
RTS0039830,80
RTS0039831,146
RTS0039832,159
RTS0039833,124
RTS0039834,142
RTS0039835,152
RTS0039836,166
RTS0039838,127
RTS0039839,163
RTS0039840,81
RTS0039841,140
RTS0039842,187
RTS0039843,134
RTS0039844,183
RTS0039845,127
RTS0039846,94
RTS0039847,90
RTS0039848,61
RTS0039849,57
RTS0039850,66
RTS0039851,98
RTS0039852,108
RTS0039853,85
RTS0039854,88
RTS0039855,89
RTS0039856,61
RTS0039857,68
RTS0039858,71
RTS0039859,111
RTS0039860,80
RTS0039861,77
RTS0039862,89
RTS0039863,79
RTS0039864,71
RTS0039865,81
RTS0039866,94
RTS0039867,122
RTS0039868,83
RTS0039869,105
RTS0039870,91
RTS0039871,87
RTS0039872,73
RTS0039873,65
RTS0039874,72
RTS0039875,104
RTS0039876,72
RTS0039877,74
RTS0039878,63
RTS0039879,143
RTS0039880,68
RTS0039881,67
RTS0039882,49
RTS0039883,66
RTS0039884,92
RTS0039885,106
RTS0039886,74
RTS0039887,67
RTS0039888,73
RTS0039890,70
RTS0039891,96
RTS0039892,95
RTS0039893,122
RTS0039894,84
RTS0039895,117
RTS0039896,89
RTS0039897,84
RTS0039898,122
RTS0039899,67
RTS0039900,92
RTS0039901,82
RTS0039902,108
RTS0039903,83
RTS0039904,96
RTS0039905,99
RTS0039906,86
RTS0039907,100
RTS0039908,75
RTS0039909,82
RTS0039910,92
RTS0039911,49
RTS0039912,71
RTS0039913,78
RTS0039914,73
RTS0039915,71
RTS0039916,69
RTS0039917,83
RTS0039918,95
RTS0039919,85
RTS0039920,70
RTS0039921,86
RTS0039922,83
RTS0039923,66
RTS0039924,90
RTS0039925,70
RTS0039926,152
RTS0039927,178
RTS0039928,149
RTS0039929,150
RTS0039930,205
RTS0039931,70
RTS0039932,89
RTS0039933,83
RTS0039934,77
RTS0039935,81
RTS0039936,86
RTS0039937,71
RTS0039938,86
RTS0039939,90
RTS0039940,101
RTS0039941,67
RTS0039942,82
RTS0039943,64
RTS0039944,94
RTS0039945,98
RTS0039946,170
RTS0039947,164
RTS0039948,202
RTS0039949,192
RTS0039950,185
RTS0039951,104
RTS0039952,89
RTS0039953,82
RTS0039954,80
RTS0039955,122
RTS0039956,157
RTS0039957,185
RTS0039958,179
RTS0039959,187
RTS0039960,178
RTS0039961,71
RTS0039962,58
RTS0039963,75
RTS0039964,95
RTS0039965,84
RTS0039966,109
RTS0039967,83
RTS0039968,106
RTS0039969,115
RTS0039970,99
RTS0039971,141
RTS0039972,84
RTS0039973,106
RTS0039974,130
RTS0039975,105
RTS0039976,90
RTS0039977,82
RTS0039978,66
RTS0039979,97
RTS0039980,64
RTS0039981,99
RTS0039982,147
RTS0039983,162
RTS0039984,103
RTS0039985,164
RTS0039986,328
RTS0039987,221
RTS0039988,259
RTS0039989,254
RTS0039990,169
RTS0039991,118
RTS0039992,147
RTS0039993,144
RTS0039994,112
RTS0039995,208
RTS0039996,352
RTS0039997,274
RTS0039998,322
RTS0039999,310
RTS0040000,384
RTS0040001,109
RTS0040002,123
RTS0040003,105
RTS0040004,85
RTS0040005,136
RTS0040006,144
RTS0040007,148
RTS0040008,103
RTS0040009,156
RTS0040010,163
RTS0040011,99
RTS0040012,78
RTS0040013,96
RTS0040014,84
RTS0040015,104
RTS0040016,108
RTS0040017,121
RTS0040018,119
RTS0040019,139
RTS0040020,224
RTS0040021,97
RTS0040022,85
RTS0040023,97
RTS0040024,67
RTS0040025,66
RTS0040026,124
RTS0040027,224
RTS0040028,196
RTS0040029,178
RTS0040030,243
RTS0040031,77
RTS0040032,65
RTS0040033,59
RTS0040034,65
RTS0040035,65
RTS0040036,124
RTS0040037,120
RTS0040038,105
RTS0040039,101
RTS0040040,105
RTS0040041,59
RTS0040042,87
RTS0040043,86
RTS0040044,86
RTS0040045,68
RTS0040046,105
RTS0040047,94
RTS0040048,86
RTS0040049,74
RTS0040050,80
RTS0040051,93
RTS0040052,69
RTS0040053,89
RTS0040054,79
RTS0040055,61
RTS0040056,88
RTS0040057,65
RTS0040058,73
RTS0040059,80
RTS0040060,78
RTS0040061,73
RTS0040062,74
RTS0040063,72
RTS0040064,94
RTS0040065,87
RTS0040066,69
RTS0040067,74
RTS0040068,94
RTS0040069,78
RTS0040070,68
RTS0040071,86
RTS0040072,100
RTS0040073,99
RTS0040074,79
RTS0040075,72
RTS0040076,111
RTS0040077,137
RTS0040078,92
RTS0040079,110
RTS0040080,84
RTS0040081,86
RTS0040082,68
RTS0040083,56
RTS0040084,82
RTS0040085,54
RTS0040086,82
RTS0040087,66
RTS0040088,74
RTS0040089,75
RTS0040090,68
RTS0040091,81
RTS0040092,68
RTS0040093,86
RTS0040094,76
RTS0040095,75
RTS0040096,102
RTS0040097,84
RTS0040098,65
RTS0040099,100
RTS0040100,81
RTS0040101,60
RTS0040102,51
RTS0040103,57
RTS0040104,55
RTS0040105,74
RTS0040106,103
RTS0040107,86
RTS0040108,83
RTS0040109,69
RTS0040110,93
RTS0040111,63
RTS0040112,71
RTS0040113,46
RTS0040114,69
RTS0040115,102
RTS0040116,261
RTS0040117,210
RTS0040118,186
RTS0040119,164
RTS0040120,257
RTS0040121,80
RTS0040122,115
RTS0040123,68
RTS0040124,87
RTS0040125,89
RTS0040126,108
RTS0040127,122
RTS0040128,98
RTS0040129,98
RTS0040130,95
RTS0040131,93
RTS0040132,58
RTS0040133,83
RTS0040134,105
RTS0040135,88
RTS0040136,64
RTS0040137,70
RTS0040138,97
RTS0040139,75
RTS0040140,85
RTS0040141,78
RTS0040142,98
RTS0040143,98
RTS0040144,97
RTS0040145,99
RTS0040146,103
RTS0040147,126
RTS0040148,103
RTS0040149,107
RTS0040150,106
RTS0040151,80
RTS0040152,97
RTS0040153,78
RTS0040154,71
RTS0040155,106
RTS0040156,126
RTS0040157,110
RTS0040158,111
RTS0040159,142
RTS0040160,100
RTS0040161,73
RTS0040162,49
RTS0040163,72
RTS0040164,69
RTS0040165,67
RTS0040166,54
RTS0040167,77
RTS0040168,54
RTS0040169,70
RTS0040170,61
RTS0040171,39
RTS0040172,64
RTS0040173,57
RTS0040174,58
RTS0040175,80
RTS0040176,57
RTS0040177,73
RTS0040178,65
RTS0040179,40
RTS0040180,92
RTS0040181,94
RTS0040182,80
RTS0040183,62
RTS0040184,63
RTS0040185,65
RTS0040186,80
RTS0040187,71
RTS0040188,60
RTS0040189,77
RTS0040190,59
RTS0040191,74
RTS0040192,70
RTS0040193,74
RTS0040194,84
RTS0040195,80
RTS0040196,67
RTS0040197,62
RTS0040198,56
RTS0040199,72
RTS0040200,68
RTS0040201,120
RTS0040202,92
RTS0040203,114
RTS0040204,106
RTS0040205,117
RTS0040206,130
RTS0040207,84
RTS0040208,139
RTS0040209,175
RTS0040210,161
RTS0040211,91
RTS0040212,63
RTS0040213,69
RTS0040214,98
RTS0040215,112
RTS0040216,53
RTS0040217,70
RTS0040218,69
RTS0040219,68
RTS0040220,73
RTS0040221,111
RTS0040222,96
RTS0040223,106
RTS0040224,78
RTS0040225,96
RTS0040226,122
RTS0040227,70
RTS0040228,67
RTS0040229,70
RTS0040230,98
RTS0040231,59
RTS0040232,72
RTS0040233,58
RTS0040234,63
RTS0040235,80
RTS0040236,80
RTS0040237,90
RTS0040238,83
RTS0040239,73
RTS0040240,91
RTS0040241,61
RTS0040242,65
RTS0040243,89
RTS0040244,89
RTS0040245,90
RTS0040246,79
RTS0040247,81
RTS0040248,68
RTS0040249,80
RTS0040250,63
RTS0040251,74
RTS0040252,80
RTS0040253,59
RTS0040254,68
RTS0040255,62
RTS0040256,72
RTS0040257,52
RTS0040258,74
RTS0040259,72
RTS0040260,79
RTS0040261,67
RTS0040262,85
RTS0040263,106
RTS0040264,103
RTS0040265,93
RTS0040266,54
RTS0040267,66
RTS0040268,63
RTS0040269,65
RTS0040270,104
RTS0040271,386
RTS0040272,339
RTS0040273,385
RTS0040274,399
RTS0040275,390
RTS0040276,147
RTS0040277,220
RTS0040278,382
RTS0040279,343
RTS0040280,245
RTS0040281,83
RTS0040282,73
RTS0040283,108
RTS0040284,75
RTS0040285,91
RTS0040286,97
RTS0040287,56
RTS0040288,82
RTS0040289,68
RTS0040290,76
RTS0040291,58
RTS0040292,63
RTS0040293,68
RTS0040294,89
RTS0040295,56
RTS0040296,83
RTS0040297,99
RTS0040298,74
RTS0040299,60
RTS0040300,75
RTS0040301,61
RTS0040302,69
RTS0040303,63
RTS0040304,69
RTS0040305,78
RTS0040306,60
RTS0040307,63
RTS0040308,78
RTS0040309,86
RTS0040310,56
RTS0040311,98
RTS0040312,76
RTS0040313,73
RTS0040314,84
RTS0040315,88
RTS0040316,50
RTS0040317,83
RTS0040318,63
RTS0040319,109
RTS0040320,87
RTS0040321,79
RTS0040322,81
RTS0040323,64
RTS0040324,99
RTS0040325,61
RTS0040326,89
RTS0040327,97
RTS0040328,82
RTS0040329,110
RTS0040330,82
RTS0040331,93
RTS0040332,80
RTS0040333,69
RTS0040334,81
RTS0040335,79
RTS0040336,69
RTS0040337,87
RTS0040338,48
RTS0040339,86
RTS0040340,61
RTS0040341,103
RTS0040342,58
RTS0040343,69
RTS0040344,87
RTS0040345,92
RTS0040346,56
RTS0040347,95
RTS0040348,71
RTS0040349,149
RTS0040350,88
RTS0040351,105
RTS0040352,120
RTS0040353,124
RTS0040354,88
RTS0040355,59
RTS0040356,148
RTS0040357,141
RTS0040358,124
RTS0040359,116
RTS0040360,138
RTS0040361,120
RTS0040363,71
RTS0040364,113
RTS0040365,111
RTS0040366,262
RTS0040367,201
RTS0040368,318
RTS0040369,172
RTS0040370,230
RTS0040371,99
RTS0040372,85
RTS0040373,97
RTS0040374,76
RTS0040375,56
RTS0040376,128
RTS0040377,81
RTS0040378,113
RTS0040379,118
RTS0040380,78
RTS0040381,75
RTS0040382,62
RTS0040383,66
RTS0040384,71
RTS0040385,49
RTS0040386,98
RTS0040387,93
RTS0040388,113
RTS0040389,75
RTS0040390,89
RTS0040391,102
RTS0040392,98
RTS0040393,94
RTS0040394,85
RTS0040395,67
RTS0040396,209
RTS0040397,211
RTS0040398,240
RTS0040399,244
RTS0040400,230
RTS0040401,228
RTS0040402,302
RTS0040403,199
RTS0040404,257
RTS0040405,105
RTS0040406,101
RTS0040407,135
RTS0040408,125
RTS0040409,125
RTS0040410,159
RTS0040411,82
RTS0040412,58
RTS0040413,93
RTS0040414,76
RTS0040415,78
RTS0040416,735
RTS0040417,376
RTS0040418,328
RTS0040419,691
RTS0040420,751
RTS0040421,101
RTS0040422,123
RTS0040423,107
RTS0040424,105
RTS0040425,77
RTS0040426,50
RTS0040428,98
RTS0040429,86
RTS0040430,89
RTS0040431,89
RTS0040432,84
RTS0040433,102
RTS0040434,99
RTS0040435,93
RTS0040436,608
RTS0040437,739
RTS0040438,1161
RTS0040439,1046
RTS0040440,1084
RTS0040441,179
RTS0040442,142
RTS0040443,157
RTS0040444,110
RTS0040445,122
RTS0040446,106
RTS0040447,109
RTS0040448,101
RTS0040449,137
RTS0040450,99
RTS0040451,196
RTS0040452,171
RTS0040453,189
RTS0040454,156
RTS0040455,325
RTS0040456,86
RTS0040457,61
RTS0040458,69
RTS0040459,75
RTS0040460,77
RTS0040461,60
RTS0040462,66
RTS0040463,61
RTS0040464,73
RTS0040465,74
RTS0040466,94
RTS0040467,67
RTS0040468,94
RTS0040469,88
RTS0040470,74
RTS0040471,100
RTS0040472,83
RTS0040473,74
RTS0040474,72
RTS0040475,59
RTS0040476,61
RTS0040477,93
RTS0040478,80
RTS0040479,67
RTS0040480,82
RTS0040481,97
RTS0040482,122
RTS0040483,86
RTS0040484,119
RTS0040485,97
RTS0040486,74
RTS0040487,82
RTS0040488,70
RTS0040489,91
RTS0040490,96
RTS0040491,70
RTS0040492,70
RTS0040493,77
RTS0040494,80
RTS0040495,74
RTS0040496,81
RTS0040497,104
RTS0040498,91
RTS0040499,65
RTS0040500,103
RTS0040501,99
RTS0040502,70
RTS0040503,96
RTS0040504,96
RTS0040505,77
RTS0040506,67
RTS0040507,83
RTS0040508,65
RTS0040509,60
RTS0040510,57
RTS0040511,83
RTS0040512,75
RTS0040513,93
RTS0040514,84
RTS0040515,76
RTS0040516,108
RTS0040517,84
RTS0040518,97
RTS0040519,114
RTS0040520,97
RTS0040521,59
RTS0040522,51
RTS0040523,73
RTS0040524,52
RTS0040525,67
RTS0040526,107
RTS0040527,82
RTS0040528,80
RTS0040529,75
RTS0040530,79
RTS0040531,97
RTS0040532,125
RTS0040533,76
RTS0040534,81
RTS0040535,94
RTS0040536,70
RTS0040537,159
RTS0040538,138
RTS0040539,123
RTS0040540,115
RTS0040541,70
RTS0040542,60
RTS0040543,92
RTS0040544,93
RTS0040545,61
RTS0040546,69
RTS0040547,58
RTS0040548,63
RTS0040549,67
RTS0040550,72
RTS0040551,58
RTS0040552,65
RTS0040553,99
RTS0040554,59
RTS0040555,63
RTS0040556,74
RTS0040557,64
RTS0040558,75
RTS0040559,68
RTS0040560,62
RTS0040561,79
RTS0040562,44
RTS0040563,70
RTS0040564,78
RTS0040565,54
RTS0040566,81
RTS0040567,74
RTS0040568,68
RTS0040569,89
RTS0040570,72
RTS0040571,87
RTS0040572,62
RTS0040573,88
RTS0040574,100
RTS0040575,77
RTS0040576,85
RTS0040577,65
RTS0040578,88
RTS0040579,79
RTS0040580,129
RTS0040581,73
RTS0040582,91
RTS0040583,78
RTS0040584,65
RTS0040585,101
RTS0040586,87
RTS0040587,57
RTS0040588,106
RTS0040589,64
RTS0040590,81
RTS0040591,123
RTS0040592,96
RTS0040593,52
RTS0040594,78
RTS0040595,88
RTS0040596,99
RTS0040597,103
RTS0040598,80
RTS0040599,68
RTS0040600,116
RTS0040601,80
RTS0040602,93
RTS0040603,84
RTS0040604,110
RTS0040605,98
RTS0040606,104
RTS0040607,99
RTS0040608,126
RTS0040609,87
RTS0040610,132
RTS0040611,101
RTS0040612,91
RTS0040613,96
RTS0040614,95
RTS0040615,97
RTS0040616,70
RTS0040617,64
RTS0040618,65
RTS0040619,90
RTS0040620,95
RTS0040621,107
RTS0040622,87
RTS0040623,93
RTS0040624,74
RTS0040625,96
RTS0040626,83
RTS0040627,94
RTS0040628,98
RTS0040629,94
RTS0040630,108
RTS0040631,269
RTS0040632,191
RTS0040633,243
RTS0040634,249
RTS0040635,158
RTS0040636,93
RTS0040637,98
RTS0040638,91
RTS0040639,85
RTS0040640,62
RTS0040641,130
RTS0040642,150
RTS0040643,126
RTS0040644,150
RTS0040645,187
RTS0040646,72
RTS0040647,68
RTS0040648,101
RTS0040649,94
RTS0040650,73
RTS0040651,147
RTS0040652,96
RTS0040653,129
RTS0040654,120
RTS0040655,124
RTS0040656,106
RTS0040657,136
RTS0040658,102
RTS0040659,109
RTS0040660,100
RTS0040661,54
RTS0040662,66
RTS0040663,66
RTS0040664,56
RTS0040665,60
RTS0040666,80
RTS0040667,76
RTS0040668,42
RTS0040669,59
RTS0040670,61
RTS0040671,47
RTS0040672,92
RTS0040673,79
RTS0040674,70
RTS0040675,66
RTS0040676,124
RTS0040677,95
RTS0040678,157
RTS0040679,109
RTS0040680,162
RTS0040681,190
RTS0040682,160
RTS0040683,205
RTS0040684,241
RTS0040685,181
RTS0040686,70
RTS0040687,75
RTS0040688,66
RTS0040689,54
RTS0040690,59
RTS0040691,62
RTS0040692,69
RTS0040693,77
RTS0040694,96
RTS0040695,95
RTS0040696,70
RTS0040697,69
RTS0040698,60
RTS0040699,83
RTS0040700,76
RTS0040701,100
RTS0040702,154
RTS0040703,117
RTS0040704,131
RTS0040705,166
RTS0040706,91
RTS0040707,82
RTS0040708,59
RTS0040709,91
RTS0040710,88
RTS0040711,59
RTS0040712,74
RTS0040713,119
RTS0040714,79
RTS0040715,78
RTS0040716,60
RTS0040717,65
RTS0040718,44
RTS0040719,68
RTS0040720,68
RTS0040721,40
RTS0040722,63
RTS0040723,71
RTS0040724,64
RTS0040725,58
RTS0040726,117
RTS0040727,135
RTS0040728,166
RTS0040729,105
RTS0040730,103
RTS0040731,115
RTS0040732,82
RTS0040733,82
RTS0040734,111
RTS0040735,107
RTS0040736,398
RTS0040737,346
RTS0040738,294
RTS0040739,315
RTS0040740,380
RTS0040741,93
RTS0040742,69
RTS0040743,114
RTS0040744,107
RTS0040745,121
RTS0040746,240
RTS0040747,192
RTS0040748,167
RTS0040749,223
RTS0040750,234
RTS0040751,67
RTS0040752,107
RTS0040753,79
RTS0040754,58
RTS0040755,65
RTS0040756,107
RTS0040757,112
RTS0040758,98
RTS0040759,104
RTS0040760,171
RTS0040761,144
RTS0040762,136
RTS0040763,93
RTS0040764,111
RTS0040765,146
RTS0040766,112
RTS0040767,125
RTS0040768,118
RTS0040769,163
RTS0040770,98
RTS0040771,65
RTS0040772,55
RTS0040773,72
RTS0040774,68
RTS0040775,75
RTS0040776,47
RTS0040777,82
RTS0040778,71
RTS0040779,79
RTS0040780,74
RTS0040781,113
RTS0040782,185
RTS0040783,80
RTS0040784,134
RTS0040785,116
RTS0040786,62
RTS0040787,62
RTS0040788,74
RTS0040789,89
RTS0040790,77
RTS0040791,65
RTS0040792,88
RTS0040793,71
RTS0040794,72
RTS0040795,77
RTS0040796,200
RTS0040797,94
RTS0040798,89
RTS0040799,70
RTS0040800,61
RTS0040801,164
RTS0040802,113
RTS0040803,123
RTS0040804,94
RTS0040805,90
RTS0040806,60
RTS0040807,84
RTS0040808,54
RTS0040809,88
RTS0040810,69
RTS0040811,71
RTS0040812,74
RTS0040813,73
RTS0040814,74
RTS0040815,73
RTS0040816,71
RTS0040817,66
RTS0040818,110
RTS0040819,126
RTS0040820,116
RTS0040821,119
RTS0040822,124
RTS0040823,91
RTS0040824,107
RTS0040825,107
RTS0040826,250
RTS0040827,127
RTS0040828,161
RTS0040830,182
RTS0040831,78
RTS0040832,76
RTS0040833,81
RTS0040834,96
RTS0040836,617
RTS0040837,345
RTS0040838,515
RTS0040839,489
RTS0040840,323
RTS0040841,491
RTS0040842,519
RTS0040843,666
RTS0040844,563
RTS0040845,546
RTS0040846,120
RTS0040847,106
RTS0040848,83
RTS0040849,100
RTS0040850,114
RTS0040851,123
RTS0040852,89
RTS0040853,111
RTS0040854,134
RTS0040855,114
RTS0040856,67
RTS0040857,89
RTS0040858,72
RTS0040859,63
RTS0040860,59
RTS0040861,131
RTS0040862,92
RTS0040863,88
RTS0040864,92
RTS0040865,74
RTS0040866,62
RTS0040867,87
RTS0040868,70
RTS0040869,80
RTS0040870,77
RTS0040871,271
RTS0040872,286
RTS0040873,280
RTS0040874,352
RTS0040875,295
RTS0040876,64
RTS0040877,79
RTS0040878,69
RTS0040879,74
RTS0040880,98
RTS0040881,63
RTS0040882,63
RTS0040883,59
RTS0040884,78
RTS0040885,73
RTS0040886,128
RTS0040887,166
RTS0040888,201
RTS0040889,241
RTS0040890,184
RTS0040891,69
RTS0040892,102
RTS0040893,54
RTS0040894,55
RTS0040895,79
RTS0040896,51
RTS0040897,60
RTS0040898,69
RTS0040899,62
RTS0040900,63
RTS0040901,375
RTS0040902,317
RTS0040903,166
RTS0040904,436
RTS0040905,423
RTS0040906,62
RTS0040907,74
RTS0040908,79
RTS0040909,86
RTS0040910,80
RTS0040911,86
RTS0040912,106
RTS0040913,83
RTS0040914,108
RTS0040915,108
RTS0040916,82
RTS0040917,83
RTS0040918,73
RTS0040919,88
RTS0040920,50
RTS0040921,206
RTS0040922,147
RTS0040923,208
RTS0040924,230
RTS0040925,196
RTS0040926,62
RTS0040927,43
RTS0040928,58
RTS0040929,64
RTS0040930,61
RTS0040931,107
RTS0040932,94
RTS0040933,81
RTS0040934,90
RTS0040935,103
RTS0040936,75
RTS0040937,116
RTS0040938,84
RTS0040939,92
RTS0040940,63
RTS0040941,110
RTS0040942,93
RTS0040943,65
RTS0040944,161
RTS0040945,85
RTS0040946,214
RTS0040947,274
RTS0040948,265
RTS0040949,151
RTS0040950,214
RTS0040951,80
RTS0040952,52
RTS0040953,62
RTS0040954,82
RTS0040955,72
RTS0040956,96
RTS0040957,80
RTS0040958,91
RTS0040959,84
RTS0040960,70
RTS0040961,67
RTS0040962,61
RTS0040963,85
RTS0040964,75
RTS0040965,80
RTS0040966,90
RTS0040967,111
RTS0040968,109
RTS0040969,95
RTS0040970,86
RTS0040971,94
RTS0040972,93
RTS0040973,84
RTS0040974,87
RTS0040975,70
RTS0040976,86
RTS0040977,96
RTS0040978,81
RTS0040979,83
RTS0040980,85
RTS0040981,104
RTS0040982,102
RTS0040983,97
RTS0040984,84
RTS0040985,92
RTS0040986,634
RTS0040987,671
RTS0040988,370
RTS0040989,506
RTS0040990,277
RTS0040991,137
RTS0040992,89
RTS0040993,112
RTS0040994,102
RTS0040995,105
RTS0040996,74
RTS0040997,118
RTS0040998,83
RTS0040999,118
RTS0041000,113
RTS0041001,92
RTS0041002,139
RTS0041003,109
RTS0041004,118
RTS0041005,117
RTS0041006,103
RTS0041007,91
RTS0041008,107
RTS0041009,81
RTS0041010,89
RTS0041011,54
RTS0041012,84
RTS0041013,66
RTS0041014,80
RTS0041015,93
RTS0041016,78
RTS0041017,92
RTS0041018,77
RTS0041019,78
RTS0041020,80
RTS0041021,142
RTS0041022,143
RTS0041023,178
RTS0041024,167
RTS0041025,160
RTS0041026,79
RTS0041027,77
RTS0041028,92
RTS0041029,85
RTS0041030,74
RTS0041031,119
RTS0041032,107
RTS0041033,96
RTS0041034,115
RTS0041035,119
RTS0041036,108
RTS0041037,99
RTS0041038,135
RTS0041039,67
RTS0041040,106
RTS0041041,118
RTS0041042,154
RTS0041043,122
RTS0041044,105
RTS0041045,89
RTS0041046,936
RTS0041047,970
RTS0041048,555
RTS0041049,1267
RTS0041050,1242
RTS0041051,128
RTS0041052,68
RTS0041053,98
RTS0041054,94
RTS0041055,93
RTS0041056,92
RTS0041057,68
RTS0041058,98
RTS0041059,63
RTS0041060,86
RTS0041061,142
RTS0041062,146
RTS0041063,145
RTS0041064,121
RTS0041066,84
RTS0041067,90
RTS0041068,100
RTS0041069,91
RTS0041070,127
RTS0041071,82
RTS0041072,84
RTS0041073,92
RTS0041074,73
RTS0041075,104
RTS0041076,129
RTS0041077,72
RTS0041078,120
RTS0041079,80
RTS0041080,101
RTS0041081,114
RTS0041082,79
RTS0041083,96
RTS0041084,112
RTS0041085,71
RTS0041086,156
RTS0041087,204
RTS0041088,158
RTS0041089,154
RTS0041090,120
RTS0041091,74
RTS0041092,105
RTS0041093,69
RTS0041094,90
RTS0041095,99
RTS0041096,58
RTS0041097,83
RTS0041098,73
RTS0041099,75
RTS0041100,87
RTS0041101,101
RTS0041102,106
RTS0041103,87
RTS0041104,125
RTS0041105,107
RTS0041106,217
RTS0041107,234
RTS0041108,258
RTS0041109,318
RTS0041110,174
RTS0041111,131
RTS0041112,97
RTS0041113,110
RTS0041114,129
RTS0041115,117
RTS0041116,119
RTS0041117,151
RTS0041118,119
RTS0041119,132
RTS0041120,122
RTS0041121,85
RTS0041122,112
RTS0041123,97
RTS0041124,69
RTS0041125,78
RTS0041126,102
RTS0041127,185
RTS0041128,129
RTS0041129,93
RTS0041130,88
RTS0041131,250
RTS0041132,264
RTS0041133,254
RTS0041134,296
RTS0041135,283
RTS0041136,120
RTS0041137,120
RTS0041138,104
RTS0041139,118
RTS0041140,86
RTS0041141,118
RTS0041142,113
RTS0041143,64
RTS0041144,95
RTS0041145,85
RTS0041146,74
RTS0041147,87
RTS0041148,88
RTS0041149,96
RTS0041150,67
RTS0041151,81
RTS0041152,84
RTS0041153,77
RTS0041154,88
RTS0041155,90
RTS0041156,217
RTS0041157,136
RTS0041158,113
RTS0041159,99
RTS0041160,93
RTS0041161,86
RTS0041162,69
RTS0041163,64
RTS0041164,60
RTS0041165,61
RTS0041166,63
RTS0041167,101
RTS0041168,94
RTS0041169,89
RTS0041170,136
RTS0041171,79
RTS0041172,112
RTS0041173,83
RTS0041174,105
RTS0041175,118
RTS0041176,89
RTS0041177,97
RTS0041178,70
RTS0041179,72
RTS0041180,72
RTS0041181,105
RTS0041182,81
RTS0041183,69
RTS0041184,71
RTS0041185,70
RTS0041186,86
RTS0041187,95
RTS0041188,97
RTS0041189,101
RTS0041190,119
RTS0041191,147
RTS0041192,130
RTS0041193,107
RTS0041194,102
RTS0041195,92
RTS0041196,91
RTS0041197,60
RTS0041198,100
RTS0041199,113
RTS0041200,78
RTS0041201,67
RTS0041202,73
RTS0041203,91
RTS0041204,73
RTS0041205,70
RTS0041206,119
RTS0041207,125
RTS0041208,135
RTS0041209,113
RTS0041210,81
RTS0041211,277
RTS0041212,194
RTS0041213,274
RTS0041214,259
RTS0041215,208
RTS0041216,123
RTS0041217,115
RTS0041218,108
RTS0041219,121
RTS0041220,86
RTS0041221,98
RTS0041222,54
RTS0041223,64
RTS0041224,75
RTS0041225,79
RTS0041226,81
RTS0041227,96
RTS0041228,67
RTS0041229,99
RTS0041230,78
RTS0041231,239
RTS0041232,216
RTS0041233,276
RTS0041234,238
RTS0041235,172
RTS0041236,76
RTS0041237,96
RTS0041238,65
RTS0041239,74
RTS0041240,105
RTS0041241,98
RTS0041242,80
RTS0041243,70
RTS0041244,87
RTS0041246,68
RTS0041247,97
RTS0041248,70
RTS0041249,67
RTS0041250,92
RTS0041251,126
RTS0041252,149
RTS0041253,171
RTS0041254,160
RTS0041255,195
RTS0041256,71
RTS0041257,92
RTS0041258,87
RTS0041259,84
RTS0041260,98
RTS0041261,122
RTS0041262,98
RTS0041263,74
RTS0041265,103
RTS0041266,122
RTS0041267,70
RTS0041268,94
RTS0041269,75
RTS0041270,92
RTS0041271,115
RTS0041272,77
RTS0041273,82
RTS0041274,95
RTS0041275,99
RTS0041276,102
RTS0041277,90
RTS0041278,83
RTS0041279,95
RTS0041280,61
RTS0041281,75
RTS0041282,70
RTS0041283,85
RTS0041284,86
RTS0041285,69
RTS0041286,86
RTS0041287,75
RTS0041288,93
RTS0041289,76
RTS0041290,104
RTS0041291,76
RTS0041292,85
RTS0041293,71
RTS0041294,83
RTS0041295,66
RTS0041296,83
RTS0041297,100
RTS0041298,70
RTS0041299,91
RTS0041300,94
RTS0041301,88
RTS0041302,90
RTS0041303,86
RTS0041304,85
RTS0041305,72
RTS0041306,92
RTS0041307,70
RTS0041308,99
RTS0041309,98
RTS0041310,117
RTS0041311,71
RTS0041312,73
RTS0041313,91
RTS0041314,80
RTS0041315,72
RTS0041316,439
RTS0041317,455
RTS0041318,655
RTS0041319,345
RTS0041320,395
RTS0041321,103
RTS0041322,68
RTS0041323,82
RTS0041324,112
RTS0041325,109
RTS0041326,78
RTS0041327,107
RTS0041328,99
RTS0041329,76
RTS0041330,79
RTS0041331,65
RTS0041332,73
RTS0041333,85
RTS0041334,72
RTS0041335,86
RTS0041346,388
RTS0041347,279
RTS0041348,426
RTS0041349,380
RTS0041350,549
RTS0041351,91
RTS0041352,107
RTS0041353,94
RTS0041354,81
RTS0041355,80
RTS0041356,66
RTS0041357,69
RTS0041358,87
RTS0041359,72
RTS0041360,59
RTS0041361,104
RTS0041362,79
RTS0041363,96
RTS0041364,98
RTS0041365,86
RTS0041366,109
RTS0041367,79
RTS0041368,102
RTS0041369,65
RTS0041370,56
RTS0041371,81
RTS0041372,80
RTS0041373,71
RTS0041374,88
RTS0041375,87
RTS0041376,150
RTS0041377,78
RTS0041378,86
RTS0041379,55
RTS0041380,85
RTS0041381,99
RTS0041382,77
RTS0041383,73
RTS0041384,100
RTS0041385,107
RTS0041386,77
RTS0041387,68
RTS0041388,72
RTS0041389,61
RTS0041390,85
RTS0041391,77
RTS0041392,85
RTS0041393,76
RTS0041394,80
RTS0041395,56
RTS0041396,79
RTS0041397,83
RTS0041398,89
RTS0041399,72
RTS0041400,82
RTS0041401,81
RTS0041402,78
RTS0041403,66
RTS0041404,60
RTS0041405,84
RTS0041406,75
RTS0041407,82
RTS0041408,57
RTS0041409,70
RTS0041410,63
RTS0041411,89
RTS0041412,68
RTS0041413,77
RTS0041414,79
RTS0041415,68
RTS0041416,57
RTS0041417,71
RTS0041418,88
RTS0041419,81
RTS0041420,80
RTS0041421,70
RTS0041422,80
RTS0041423,73
RTS0041424,79
RTS0041425,74
RTS0041426,72
RTS0041427,78
RTS0041428,81
RTS0041429,81
RTS0041430,81
RTS0041431,91
RTS0041432,68
RTS0041433,67
RTS0041434,90
RTS0041435,90
RTS0041436,83
RTS0041437,69
RTS0041438,74
RTS0041439,86
RTS0041440,76
RTS0041441,75
RTS0041442,65
RTS0041443,118
RTS0041444,72
RTS0041445,71
RTS0041446,82
RTS0041447,82
RTS0041448,67
RTS0041449,58
RTS0041450,81
RTS0041451,88
RTS0041452,96
RTS0041453,87
RTS0041454,89
RTS0041455,74
RTS0041456,123
RTS0041457,144
RTS0041458,100
RTS0041459,171
RTS0041460,93
RTS0041461,58
RTS0041462,70
RTS0041463,88
RTS0041464,80
RTS0041465,62
RTS0041466,113
RTS0041467,134
RTS0041468,114
RTS0041469,88
RTS0041470,111
RTS0041471,90
RTS0041472,64
RTS0041473,71
RTS0041474,82
RTS0041475,86
RTS0041476,80
RTS0041477,76
RTS0041478,72
RTS0041479,62
RTS0041480,73
RTS0041481,70
RTS0041482,83
RTS0041483,84
RTS0041484,83
RTS0041485,99
RTS0041486,102
RTS0041487,117
RTS0041488,125
RTS0041489,106
RTS0041490,80
RTS0041491,87
RTS0041492,75
RTS0041493,65
RTS0041494,55
RTS0041495,53
RTS0041496,466
RTS0041497,481
RTS0041498,548
RTS0041499,536
RTS0041500,457
RTS0041501,118
RTS0041502,79
RTS0041503,95
RTS0041504,101
RTS0041505,129
RTS0041506,82
RTS0041507,62
RTS0041508,79
RTS0041509,85
RTS0041510,88
RTS0041511,75
RTS0041512,83
RTS0041513,82
RTS0041514,79
RTS0041515,77
RTS0041516,71
RTS0041517,86
RTS0041518,68
RTS0041519,63
RTS0041520,88
RTS0041521,62
RTS0041522,98
RTS0041523,74
RTS0041524,82
RTS0041525,66
RTS0041526,493
RTS0041527,1051
RTS0041528,1111
RTS0041529,197
RTS0041530,1017
RTS0041531,69
RTS0041532,78
RTS0041533,46
RTS0041534,57
RTS0041535,77
RTS0041536,64
RTS0041537,73
RTS0041538,51
RTS0041540,68
RTS0041541,63
RTS0041542,77
RTS0041543,46
RTS0041544,93
RTS0041545,72
RTS0041546,121
RTS0041547,132
RTS0041548,135
RTS0041549,79
RTS0041550,119
RTS0041551,118
RTS0041552,74
RTS0041553,71
RTS0041554,78
RTS0041555,109
RTS0041556,62
RTS0041557,56
RTS0041558,65
RTS0041559,77
RTS0041560,54
RTS0041561,88
RTS0041562,115
RTS0041563,136
RTS0041564,137
RTS0041565,165
RTS0041566,136
RTS0041567,153
RTS0041568,171
RTS0041569,124
RTS0041570,113
RTS0041571,81
RTS0041572,69
RTS0041573,65
RTS0041574,90
RTS0041575,84
RTS0041576,57
RTS0041577,74
RTS0041578,82
RTS0041579,61
RTS0041580,95
RTS0041581,88
RTS0041582,131
RTS0041583,110
RTS0041584,90
RTS0041585,81
RTS0041586,94
RTS0041587,106
RTS0041588,63
RTS0041589,78
RTS0041590,84
RTS0041591,64
RTS0041592,79
RTS0041593,65
RTS0041594,75
RTS0041595,76
RTS0041596,94
RTS0041597,59
RTS0041598,88
RTS0041599,61
RTS0041600,72
RTS0041601,70
RTS0041602,94
RTS0041603,85
RTS0041604,85
RTS0041605,90
RTS0041606,94
RTS0041607,79
RTS0041608,51
RTS0041609,109
RTS0041610,90
RTS0041611,83
RTS0041612,103
RTS0041613,86
RTS0041614,79
RTS0041615,92
RTS0041616,97
RTS0041617,93
RTS0041618,82
RTS0041619,73
RTS0041620,97
RTS0041621,90
RTS0041622,72
RTS0041623,71
RTS0041624,72
RTS0041625,79
RTS0041626,116
RTS0041627,122
RTS0041628,113
RTS0041629,137
RTS0041630,111
RTS0041631,86
RTS0041632,100
RTS0041633,117
RTS0041634,120
RTS0041635,134
RTS0041636,276
RTS0041637,370
RTS0041638,362
RTS0041639,197
RTS0041640,312
RTS0041641,104
RTS0041642,72
RTS0041643,86
RTS0041644,74
RTS0041645,87
RTS0041646,81
RTS0041647,115
RTS0041648,105
RTS0041649,69
RTS0041650,83
RTS0041651,78
RTS0041652,84
RTS0041653,94
RTS0041654,89
RTS0041655,78
RTS0041656,63
RTS0041657,95
RTS0041658,88
RTS0041659,84
RTS0041660,73
RTS0041661,127
RTS0041662,109
RTS0041663,80
RTS0041664,86
RTS0041665,83
RTS0041666,99
RTS0041667,70
RTS0041668,69
RTS0041669,78
RTS0041670,89
RTS0041671,89
RTS0041672,83
RTS0041673,62
RTS0041674,60
RTS0041675,84
RTS0041676,85
RTS0041677,107
RTS0041678,81
RTS0041679,115
RTS0041680,129
RTS0041681,88
RTS0041682,124
RTS0041683,71
RTS0041684,71
RTS0041685,120
RTS0041686,113
RTS0041687,52
RTS0041688,121
RTS0041689,91
RTS0041690,147
RTS0041691,141
RTS0041692,88
RTS0041693,114
RTS0041694,86
RTS0041695,82
RTS0041696,110
RTS0041697,68
RTS0041698,75
RTS0041699,74
RTS0041700,54
RTS0041701,99
RTS0041702,82
RTS0041703,94
RTS0041704,112
RTS0041705,139
RTS0041706,100
RTS0041707,105
RTS0041708,110
RTS0041709,98
RTS0041710,86
RTS0041711,99
RTS0041712,129
RTS0041713,114
RTS0041714,105
RTS0041715,76
RTS0041716,592
RTS0041717,526
RTS0041718,598
RTS0041719,605
RTS0041720,577
RTS0041721,131
RTS0041722,106
RTS0041723,105
RTS0041724,126
RTS0041725,99
RTS0041726,67
RTS0041727,73
RTS0041728,78
RTS0041729,69
RTS0041730,76
RTS0041731,65
RTS0041732,69
RTS0041733,93
RTS0041734,48
RTS0041735,85
RTS0041736,83
RTS0041737,66
RTS0041738,98
RTS0041739,121
RTS0041740,82
RTS0041741,102
RTS0041742,112
RTS0041743,93
RTS0041744,79
RTS0041745,50
RTS0041746,149
RTS0041747,139
RTS0041748,108
RTS0041749,121
RTS0041750,115
RTS0041751,67
RTS0041752,92
RTS0041753,100
RTS0041754,92
RTS0041755,102
RTS0041756,214
RTS0041757,188
RTS0041758,218
RTS0041759,246
RTS0041760,148
RTS0041761,66
RTS0041762,52
RTS0041763,97
RTS0041764,83
RTS0041765,67
RTS0041766,77
RTS0041767,66
RTS0041768,53
RTS0041769,59
RTS0041770,100
RTS0041771,77
RTS0041772,87
RTS0041773,67
RTS0041774,85
RTS0041775,66
RTS0041776,115
RTS0041777,94
RTS0041778,94
RTS0041779,114
RTS0041780,107
RTS0041781,67
RTS0041782,65
RTS0041783,80
RTS0041784,87
RTS0041785,90
RTS0041786,93
RTS0041787,102
RTS0041788,95
RTS0041789,85
RTS0041790,83
RTS0041791,103
RTS0041793,81
RTS0041794,117
RTS0041795,109
RTS0041796,86
RTS0041797,83
RTS0041798,87
RTS0041799,76
RTS0041800,50
RTS0041801,66
RTS0041802,85
RTS0041803,48
RTS0041804,81
RTS0041805,74
RTS0041806,140
RTS0041807,119
RTS0041808,231
RTS0041809,216
RTS0041810,253
RTS0041811,134
RTS0041812,115
RTS0041813,188
RTS0041814,110
RTS0041815,94
RTS0041816,77
RTS0041817,86
RTS0041818,63
RTS0041819,115
RTS0041820,113
RTS0041821,123
RTS0041822,123
RTS0041823,63
RTS0041824,150
RTS0041825,83
RTS0041826,89
RTS0041827,125
RTS0041828,79
RTS0041829,89
RTS0041830,65
RTS0041831,74
RTS0041832,97
RTS0041833,99
RTS0041834,74
RTS0041835,85
RTS0041836,113
RTS0041837,76
RTS0041838,88
RTS0041839,96
RTS0041840,102
RTS0041841,72
RTS0041842,88
RTS0041843,99
RTS0041844,80
RTS0041845,75
RTS0041846,63
RTS0041847,70
RTS0041848,80
RTS0041849,77
RTS0041850,75
RTS0041851,82
RTS0041852,96
RTS0041853,78
RTS0041854,81
RTS0041855,79
RTS0041856,93
RTS0041857,108
RTS0041858,91
RTS0041859,74
RTS0041860,88
RTS0041861,103
RTS0041862,74
RTS0041863,84
RTS0041864,89
RTS0041865,88
RTS0041866,101
RTS0041867,73
RTS0041868,108
RTS0041869,69
RTS0041870,108
RTS0041871,126
RTS0041872,102
RTS0041873,131
RTS0041874,145
RTS0041875,103
RTS0041876,134
RTS0041877,165
RTS0041878,130
RTS0041879,182
RTS0041880,189
RTS0041881,115
RTS0041882,97
RTS0041883,131
RTS0041884,108
RTS0041885,123
RTS0041886,322
RTS0041887,532
RTS0041888,538
RTS0041889,413
RTS0041890,422
RTS0041891,369
RTS0041892,329
RTS0041893,335
RTS0041894,224
RTS0041895,366
RTS0041896,174
RTS0041897,134
RTS0041898,190
RTS0041899,122
RTS0041900,110
RTS0041901,97
RTS0041902,81
RTS0041903,93
RTS0041904,111
RTS0041905,101
RTS0041906,2218
RTS0041907,84
RTS0041908,1205
RTS0041909,84
RTS0041910,829
RTS0041911,105
RTS0041912,101
RTS0041913,110
RTS0041914,99
RTS0041915,110
RTS0041916,2956
RTS0041917,2845
RTS0041918,2436
RTS0041919,4046
RTS0041920,3940
RTS0041922,97
RTS0041923,77
RTS0041924,76
RTS0041925,88
RTS0041926,58
RTS0041927,73
RTS0041928,76
RTS0041929,71
RTS0041930,94
RTS0041931,96
RTS0041932,114
RTS0041933,100
RTS0041934,69
RTS0041935,58
RTS0041936,87
RTS0041937,112
RTS0041938,91
RTS0041939,73
RTS0041940,81
RTS0041941,65
RTS0041942,83
RTS0041943,59
RTS0041944,79
RTS0041945,70
RTS0041946,140
RTS0041947,117
RTS0041948,83
RTS0041949,77
RTS0041950,75
RTS0041951,92
RTS0041952,95
RTS0041953,77
RTS0041954,115
RTS0041955,95
RTS0041956,63
RTS0041957,74
RTS0041958,92
RTS0041959,96
RTS0041960,81
RTS0041961,59
RTS0041962,92
RTS0041963,101
RTS0041964,110
RTS0041965,110
RTS0041966,77
RTS0041967,95
RTS0041968,90
RTS0041969,67
RTS0041971,109
RTS0041972,197
RTS0041973,133
RTS0041974,129
RTS0041975,185
RTS0041976,76
RTS0041977,130
RTS0041978,96
RTS0041979,105
RTS0041980,89
RTS0041981,375
RTS0041982,448
RTS0041983,530
RTS0041984,236
RTS0041985,449
RTS0041986,111
RTS0041987,165
RTS0041988,108
RTS0041989,80
RTS0041990,137
RTS0041991,82
RTS0041992,110
RTS0041993,100
RTS0041994,109
RTS0041995,103
RTS0041996,59
RTS0041997,80
RTS0041998,85
RTS0041999,94
RTS0042000,82
RTS0042001,96
RTS0042002,101
RTS0042003,69
RTS0042004,77
RTS0042005,87
RTS0042006,119
RTS0042007,140
RTS0042008,143
RTS0042009,146
RTS0042010,132
RTS0042011,132
RTS0042012,114
RTS0042013,111
RTS0042014,80
RTS0042015,126
RTS0042016,76
RTS0042017,71
RTS0042018,63
RTS0042019,77
RTS0042020,56
RTS0042021,191
RTS0042022,140
RTS0042023,195
RTS0042024,207
RTS0042025,185
RTS0042026,78
RTS0042027,85
RTS0042028,58
RTS0042029,71
RTS0042030,63
RTS0042031,128
RTS0042032,96
RTS0042033,68
RTS0042034,102
RTS0042035,137
RTS0042036,137
RTS0042037,167
RTS0042038,163
RTS0042039,144
RTS0042040,122
RTS0042041,119
RTS0042042,83
RTS0042043,70
RTS0042044,120
RTS0042045,89
RTS0042046,162
RTS0042047,104
RTS0042048,91
RTS0042049,108
RTS0042050,108
RTS0042051,113
RTS0042052,96
RTS0042053,95
RTS0042054,75
RTS0042055,86
RTS0042056,114
RTS0042057,84
RTS0042058,84
RTS0042059,92
RTS0042060,96
RTS0042061,121
RTS0042062,145
RTS0042063,146
RTS0042064,120
RTS0042065,136
RTS0042066,93
RTS0042067,118
RTS0042068,105
RTS0042069,86
RTS0042071,68
RTS0042072,59
RTS0042073,70
RTS0042074,68
RTS0042075,80
RTS0042076,74
RTS0042077,51
RTS0042078,62
RTS0042079,68
RTS0042080,73
RTS0042081,212
RTS0042082,188
RTS0042083,119
RTS0042084,165
RTS0042085,102
RTS0042086,62
RTS0042087,69
RTS0042088,66
RTS0042089,61
RTS0042090,68
RTS0042091,110
RTS0042092,119
RTS0042093,69
RTS0042094,90
RTS0042095,89
RTS0042096,102
RTS0042097,80
RTS0042098,94
RTS0042099,85
RTS0042100,101
RTS0042101,84
RTS0042102,79
RTS0042103,83
RTS0042104,73
RTS0042105,80
RTS0042106,100
RTS0042107,89
RTS0042108,81
RTS0042109,91
RTS0042110,92
RTS0042111,77
RTS0042112,99
RTS0042113,105
RTS0042114,108
RTS0042115,95
RTS0042116,122
RTS0042117,123
RTS0042118,102
RTS0042119,126
RTS0042120,81
RTS0042121,116
RTS0042122,98
RTS0042123,115
RTS0042124,85
RTS0042125,133
RTS0042126,91
RTS0042127,96
RTS0042128,93
RTS0042129,68
RTS0042130,84
RTS0042131,77
RTS0042132,70
RTS0042133,108
RTS0042134,72
RTS0042135,111
RTS0042136,80
RTS0042137,81
RTS0042138,61
RTS0042139,80
RTS0042140,94
RTS0042141,84
RTS0042142,102
RTS0042143,105
RTS0042144,93
RTS0042145,70
RTS0042146,173
RTS0042147,156
RTS0042148,191
RTS0042149,148
RTS0042150,181
RTS0042151,81
RTS0042152,97
RTS0042153,74
RTS0042154,101
RTS0042155,98
RTS0042156,64
RTS0042157,84
RTS0042158,70
RTS0042159,77
RTS0042160,65
RTS0042161,84
RTS0042162,86
RTS0042163,104
RTS0042164,104
RTS0042165,113
RTS0042166,97
RTS0042167,82
RTS0042168,93
RTS0042169,98
RTS0042170,61
RTS0042171,95
RTS0042172,101
RTS0042173,118
RTS0042174,93
RTS0042175,82
RTS0042176,80
RTS0042177,74
RTS0042178,100
RTS0042179,76
RTS0042180,85
RTS0042181,73
RTS0042182,66
RTS0042183,58
RTS0042184,70
RTS0042185,69
RTS0042186,67
RTS0042187,84
RTS0042188,72
RTS0042189,75
RTS0042190,80
RTS0042191,135
RTS0042192,86
RTS0042193,72
RTS0042194,131
RTS0042195,66
RTS0042196,65
RTS0042197,93
RTS0042198,71
RTS0042199,121
RTS0042200,70
RTS0042201,85
RTS0042202,53
RTS0042203,70
RTS0042204,64
RTS0042205,52
RTS0042206,75
RTS0042207,78
RTS0042208,61
RTS0042209,89
RTS0042210,64
RTS0042211,70
RTS0042212,78
RTS0042213,71
RTS0042214,69
RTS0042215,61
RTS0042216,79
RTS0042217,91
RTS0042218,71
RTS0042219,64
RTS0042220,83
RTS0042221,63
RTS0042222,72
RTS0042223,74
RTS0042224,62
RTS0042225,65
RTS0042226,79
RTS0042227,81
RTS0042228,97
RTS0042229,73
RTS0042230,88
RTS0042231,84
RTS0042232,95
RTS0042233,99
RTS0042234,83
RTS0042235,75
RTS0042236,124
RTS0042237,122
RTS0042238,120
RTS0042239,92
RTS0042240,115
RTS0042241,61
RTS0042242,64
RTS0042243,77
RTS0042244,69
RTS0042245,77
RTS0042246,154
RTS0042247,141
RTS0042248,240
RTS0042249,139
RTS0042250,131
RTS0042251,65
RTS0042252,89
RTS0042253,84
RTS0042254,86
RTS0042255,77
RTS0042256,197
RTS0042257,119
RTS0042258,124
RTS0042259,133
RTS0042260,155
RTS0042261,144
RTS0042262,137
RTS0042263,145
RTS0042264,154
RTS0042265,124
RTS0042266,80
RTS0042267,71
RTS0042268,68
RTS0042269,47
RTS0042270,49
RTS0042271,76
RTS0042272,74
RTS0042273,82
RTS0042274,68
RTS0042275,50
RTS0042276,118
RTS0042277,81
RTS0042278,63
RTS0042279,89
RTS0042280,70
RTS0042281,55
RTS0042282,54
RTS0042283,63
RTS0042284,58
RTS0042285,68
RTS0042286,96
RTS0042287,124
RTS0042288,145
RTS0042289,116
RTS0042290,123
RTS0042291,204
RTS0042292,261
RTS0042293,181
RTS0042294,206
RTS0042295,161
RTS0042296,113
RTS0042297,155
RTS0042298,122
RTS0042299,136
RTS0042300,126
RTS0042301,78
RTS0042302,84
RTS0042303,87
RTS0042304,118
RTS0042305,89
RTS0042306,72
RTS0042307,130
RTS0042308,103
RTS0042309,128
RTS0042310,145
RTS0042311,57
RTS0042312,82
RTS0042313,79
RTS0042314,84
RTS0042315,84
RTS0042316,157
RTS0042317,150
RTS0042318,99
RTS0042319,121
RTS0042320,90
RTS0042321,86
RTS0042322,80
RTS0042323,70
RTS0042324,103
RTS0042325,84
RTS0042326,76
RTS0042327,78
RTS0042328,82
RTS0042329,74
RTS0042330,121
RTS0042331,75
RTS0042332,84
RTS0042333,94
RTS0042334,96
RTS0042335,79
RTS0042336,79
RTS0042337,88
RTS0042338,57
RTS0042339,88
RTS0042340,56
RTS0042341,147
RTS0042342,76
RTS0042343,124
RTS0042344,103
RTS0042345,103
RTS0042346,85
RTS0042347,58
RTS0042348,64
RTS0042349,61
RTS0042350,63
RTS0042351,69
RTS0042352,103
RTS0042353,108
RTS0042354,77
RTS0042355,77
RTS0042356,65
RTS0042357,83
RTS0042358,78
RTS0042359,67
RTS0042360,68
RTS0042361,110
RTS0042362,112
RTS0042363,133
RTS0042364,102
RTS0042365,122
RTS0042366,81
RTS0042367,106
RTS0042368,113
RTS0042369,81
RTS0042370,119
RTS0042371,103
RTS0042372,90
RTS0042373,102
RTS0042374,77
RTS0042375,90
RTS0042376,66
RTS0042377,57
RTS0042378,55
RTS0042379,85
RTS0042380,37
RTS0042381,142
RTS0042382,146
RTS0042383,112
RTS0042384,154
RTS0042385,134
RTS0042386,98
RTS0042387,119
RTS0042388,162
RTS0042389,131
RTS0042390,101
RTS0042391,61
RTS0042392,71
RTS0042393,74
RTS0042394,65
RTS0042395,76
RTS0042396,70
RTS0042397,75
RTS0042398,87
RTS0042399,97
RTS0042400,87
RTS0042401,91
RTS0042402,98
RTS0042403,73
RTS0042404,84
RTS0042405,93
RTS0042406,138
RTS0042407,97
RTS0042408,136
RTS0042409,93
RTS0042410,101
RTS0042411,111
RTS0042412,85
RTS0042413,130
RTS0042414,107
RTS0042415,103
RTS0042416,237
RTS0042417,336
RTS0042418,307
RTS0042419,279
RTS0042420,226
RTS0042421,93
RTS0042422,79
RTS0042423,74
RTS0042424,107
RTS0042425,67
RTS0042426,90
RTS0042427,69
RTS0042428,113
RTS0042429,74
RTS0042430,81
RTS0042431,122
RTS0042432,174
RTS0042433,101
RTS0042434,203
RTS0042435,153
RTS0042436,87
RTS0042437,65
RTS0042438,74
RTS0042439,104
RTS0042440,78
RTS0042441,94
RTS0042442,77
RTS0042443,71
RTS0042444,91
RTS0042445,74
RTS0042446,84
RTS0042447,79
RTS0042448,106
RTS0042449,97
RTS0042450,89
RTS0042451,84
RTS0042452,76
RTS0042453,98
RTS0042454,89
RTS0042455,72
RTS0042456,79
RTS0042457,98
RTS0042458,103
RTS0042460,95
RTS0042461,158
RTS0042462,156
RTS0042463,112
RTS0042464,151
RTS0042465,132
RTS0042466,108
RTS0042467,104
RTS0042468,108
RTS0042469,104
RTS0042470,97
RTS0042471,108
RTS0042472,86
RTS0042473,118
RTS0042474,104
RTS0042475,90
RTS0042476,100
RTS0042477,74
RTS0042478,89
RTS0042479,77
RTS0042480,80
RTS0042481,292
RTS0042482,353
RTS0042483,878
RTS0042484,684
RTS0042485,377
RTS0042486,77
RTS0042487,77
RTS0042488,63
RTS0042489,62
RTS0042490,84
RTS0042491,66
RTS0042492,64
RTS0042493,72
RTS0042494,65
RTS0042495,71
RTS0042496,69
RTS0042497,99
RTS0042498,91
RTS0042499,93
RTS0042500,91
RTS0042501,68
RTS0042502,63
RTS0042503,60
RTS0042504,66
RTS0042505,108
RTS0042506,56
RTS0042507,87
RTS0042508,58
RTS0042509,51
RTS0042510,51
RTS0042515,70
RTS0042522,57
RTS0042526,73
RTS0042527,88
RTS0042528,77
RTS0042529,67
RTS0042530,59
RTS0042531,78
RTS0042532,66
RTS0042533,113
RTS0042534,83
RTS0042535,54
RTS0042536,181
RTS0042537,139
RTS0042538,97
RTS0042539,174
RTS0042540,199
RTS0042541,62
RTS0042542,78
RTS0042543,79
RTS0042544,77
RTS0042545,52
RTS0042546,62
RTS0042547,65
RTS0042548,74
RTS0042549,92
RTS0042550,81
RTS0042551,82
RTS0042552,58
RTS0042553,62
RTS0042554,71
RTS0042555,73
RTS0042556,77
RTS0042557,87
RTS0042558,70
RTS0042559,89
RTS0042560,79
RTS0042561,74
RTS0042562,80
RTS0042563,91
RTS0042564,86
RTS0042565,86
RTS0042566,124
RTS0042567,111
RTS0042568,116
RTS0042569,182
RTS0042570,117
RTS0042571,135
RTS0042572,106
RTS0042573,135
RTS0042574,158
RTS0042575,130
RTS0042576,106
RTS0042577,121
RTS0042578,106
RTS0042579,133
RTS0042580,95
RTS0042581,97
RTS0042582,92
RTS0042583,248
RTS0042584,65
RTS0042585,54
RTS0042586,112
RTS0042587,152
RTS0042588,193
RTS0042589,117
RTS0042590,130
RTS0042591,88
RTS0042592,82
RTS0042593,70
RTS0042594,63
RTS0042595,67
RTS0042596,139
RTS0042597,153
RTS0042598,243
RTS0042599,129
RTS0042600,132
RTS0042601,67
RTS0042602,78
RTS0042603,81
RTS0042604,129
RTS0042605,79
RTS0042606,103
RTS0042607,93
RTS0042608,75
RTS0042609,79
RTS0042610,77
RTS0042611,102
RTS0042612,146
RTS0042613,111
RTS0042614,126
RTS0042615,146
RTS0042616,90
RTS0042617,97
RTS0042618,96
RTS0042619,72
RTS0042620,85
RTS0042621,55
RTS0042622,85
RTS0042623,73
RTS0042624,51
RTS0042625,70
RTS0042626,125
RTS0042627,95
RTS0042628,71
RTS0042629,68
RTS0042630,81
RTS0042631,77
RTS0042633,75
RTS0042634,101
RTS0042635,80
RTS0042636,317
RTS0042637,268
RTS0042638,279
RTS0042639,288
RTS0042640,259
RTS0042641,88
RTS0042642,67
RTS0042643,48
RTS0042644,70
RTS0042645,86
RTS0042646,156
RTS0042647,150
RTS0042648,243
RTS0042649,177
RTS0042650,151
RTS0042651,59
RTS0042652,49
RTS0042653,53
RTS0042654,55
RTS0042655,80
RTS0042656,79
RTS0042657,79
RTS0042658,67
RTS0042659,65
RTS0042660,88
RTS0042661,68
RTS0042662,56
RTS0042663,72
RTS0042664,52
RTS0042665,69
RTS0042666,76
RTS0042667,87
RTS0042668,77
RTS0042669,72
RTS0042670,75
RTS0042671,308
RTS0042672,228
RTS0042673,226
RTS0042674,268
RTS0042675,340
RTS0042676,63
RTS0042678,94
RTS0042679,114
RTS0042680,92
RTS0042681,265
RTS0042682,258
RTS0042683,265
RTS0042684,191
RTS0042685,292
RTS0042686,96
RTS0042687,84
RTS0042688,69
RTS0042689,70
RTS0042690,59
RTS0042691,76
RTS0042692,67
RTS0042693,68
RTS0042694,4
RTS0042695,70
RTS0042696,82
RTS0042697,66
RTS0042698,53
RTS0042699,62
RTS0042700,69
RTS0042701,71
RTS0042702,73
RTS0042703,73
RTS0042704,88
RTS0042705,81
RTS0042706,81
RTS0042707,94
RTS0042708,110
RTS0042709,92
RTS0042710,78
RTS0042711,533
RTS0042712,541
RTS0042713,298
RTS0042714,399
RTS0042715,324
RTS0042716,69
RTS0042717,71
RTS0042718,86
RTS0042719,70
RTS0042720,71
RTS0042721,88
RTS0042722,87
RTS0042723,72
RTS0042724,107
RTS0042725,74
RTS0042726,71
RTS0042727,58
RTS0042728,75
RTS0042729,72
RTS0042730,73
RTS0042731,57
RTS0042732,70
RTS0042733,66
RTS0042734,73
RTS0042735,77
RTS0042736,296
RTS0042737,516
RTS0042738,425
RTS0042739,301
RTS0042740,366
RTS0042741,66
RTS0042742,69
RTS0042743,56
RTS0042744,72
RTS0042745,65
RTS0042746,84
RTS0042747,88
RTS0042748,87
RTS0042749,63
RTS0042750,77
RTS0042751,69
RTS0042752,88
RTS0042753,108
RTS0042754,54
RTS0042755,65
RTS0042756,58
RTS0042757,113
RTS0042758,55
RTS0042759,55
RTS0042760,74
RTS0042761,74
RTS0042762,59
RTS0042763,60
RTS0042764,99
RTS0042765,71
RTS0042766,136
RTS0042767,88
RTS0042768,105
RTS0042769,116
RTS0042770,88
RTS0042771,75
RTS0042772,101
RTS0042773,73
RTS0042774,127
RTS0042775,89
RTS0042776,105
RTS0042777,153
RTS0042778,152
RTS0042779,115
RTS0042780,123
RTS0042781,83
RTS0042782,61
RTS0042783,81
RTS0042784,79
RTS0042785,80
RTS0042786,176
RTS0042787,141
RTS0042788,141
RTS0042789,130
RTS0042790,157
RTS0042791,9716
RTS0042792,5425
RTS0042793,7463
RTS0042794,5564
RTS0042795,6647
RTS0042796,86
RTS0042797,148
RTS0042798,76
RTS0042799,82
RTS0042800,101
RTS0042801,77
RTS0042802,90
RTS0042803,64
RTS0042804,78
RTS0042805,72
RTS0042806,82
RTS0042807,102
RTS0042808,121
RTS0042809,108
RTS0042810,113
RTS0042811,106
RTS0042812,133
RTS0042813,111
RTS0042814,125
RTS0042815,149
RTS0042816,82
RTS0042817,105
RTS0042818,86
RTS0042819,107
RTS0042820,75
RTS0042821,95
RTS0042822,71
RTS0042823,63
RTS0042824,99
RTS0042825,80
RTS0042826,115
RTS0042827,98
RTS0042828,103
RTS0042829,111
RTS0042830,124
RTS0042831,111
RTS0042832,113
RTS0042833,93
RTS0042834,94
RTS0042835,88
RTS0042836,76
RTS0042837,89
RTS0042838,93
RTS0042839,65
RTS0042840,86
RTS0042841,110
RTS0042842,130
RTS0042843,106
RTS0042844,70
RTS0042845,188
RTS0042846,81
RTS0042847,153
RTS0042848,191
RTS0042849,105
RTS0042850,113
RTS0042851,124
RTS0042852,99
RTS0042853,98
RTS0042854,120
RTS0042855,97
RTS0042856,88
RTS0042857,81
RTS0042858,97
RTS0042859,122
RTS0042860,116
RTS0042861,85
RTS0042862,62
RTS0042863,97
RTS0042864,88
RTS0042865,88
RTS0042866,111
RTS0042867,117
RTS0042868,87
RTS0042869,149
RTS0042870,117
RTS0042871,100
RTS0042872,59
RTS0042873,64
RTS0042874,77
RTS0042875,82
RTS0042876,134
RTS0042877,126
RTS0042878,131
RTS0042879,108
RTS0042880,168
RTS0042881,117
RTS0042882,92
RTS0042883,99
RTS0042884,161
RTS0042885,121
RTS0042886,102
RTS0042887,95
RTS0042888,98
RTS0042889,91
RTS0042890,102
RTS0042891,63
RTS0042892,85
RTS0042893,105
RTS0042894,67
RTS0042895,75
RTS0042896,142
RTS0042897,108
RTS0042898,82
RTS0042899,148
RTS0042900,176
RTS0042901,73
RTS0042902,80
RTS0042903,70
RTS0042904,76
RTS0042905,79
RTS0042906,816
RTS0042907,489
RTS0042908,892
RTS0042909,847
RTS0042910,548
RTS0042911,75
RTS0042912,73
RTS0042913,93
RTS0042914,74
RTS0042915,78
RTS0042916,109
RTS0042917,63
RTS0042918,70
RTS0042919,102
RTS0042920,73
RTS0042921,131
RTS0042922,104
RTS0042923,125
RTS0042924,106
RTS0042925,104
RTS0042926,72
RTS0042927,65
RTS0042928,107
RTS0042929,100
RTS0042930,62
RTS0042931,76
RTS0042932,96
RTS0042933,70
RTS0042934,81
RTS0042935,76
RTS0042936,142
RTS0042937,162
RTS0042938,230
RTS0042939,141
RTS0042940,125
RTS0042941,400
RTS0042942,443
RTS0042943,476
RTS0042944,460
RTS0042945,397
RTS0042946,99
RTS0042947,114
RTS0042948,63
RTS0042949,78
RTS0042950,67
RTS0042951,92
RTS0042952,92
RTS0042953,88
RTS0042954,63
RTS0042955,77
RTS0042956,97
RTS0042957,97
RTS0042958,110
RTS0042959,136
RTS0042960,121
RTS0042961,86
RTS0042962,84
RTS0042963,88
RTS0042964,109
RTS0042965,123
RTS0042966,77
RTS0042967,89
RTS0042968,95
RTS0042969,87
RTS0042970,115
RTS0042971,232
RTS0042972,127
RTS0042973,170
RTS0042974,134
RTS0042975,157
RTS0042976,137
RTS0042977,192
RTS0042978,141
RTS0042979,121
RTS0042980,117
RTS0042981,99
RTS0042982,94
RTS0042983,96
RTS0042984,100
RTS0042985,107
RTS0042986,93
RTS0042987,85
RTS0042988,70
RTS0042989,86
RTS0042990,74
RTS0042991,89
RTS0042992,87
RTS0042993,89
RTS0042994,99
RTS0042995,119
RTS0042996,99
RTS0042997,79
RTS0042998,82
RTS0042999,91
RTS0043000,93
RTS0043001,96
RTS0043002,98
RTS0043003,92
RTS0043004,99
RTS0043005,90
RTS0043006,86
RTS0043007,110
RTS0043008,87
RTS0043009,80
RTS0043010,90
RTS0043011,106
RTS0043012,100
RTS0043013,98
RTS0043014,116
RTS0043015,112
RTS0043016,100
RTS0043017,103
RTS0043018,93
RTS0043019,99
RTS0043020,74
RTS0043021,96
RTS0043022,83
RTS0043023,116
RTS0043024,109
RTS0043025,129
RTS0043026,91
RTS0043027,133
RTS0043028,104
RTS0043029,114
RTS0043030,114
RTS0043031,88
RTS0043032,117
RTS0043033,107
RTS0043034,103
RTS0043035,64
RTS0043036,102
RTS0043037,84
RTS0043038,96
RTS0043039,93
RTS0043040,107
RTS0043041,74
RTS0043042,83
RTS0043043,79
RTS0043044,77
RTS0043045,67
RTS0043046,59
RTS0043047,77
RTS0043048,79
RTS0043049,81
RTS0043050,77
RTS0043051,133
RTS0043052,116
RTS0043053,115
RTS0043054,79
RTS0043055,162
RTS0043056,84
RTS0043057,84
RTS0043058,103
RTS0043059,95
RTS0043060,95
RTS0043061,410
RTS0043062,164
RTS0043063,215
RTS0043064,209
RTS0043065,259
RTS0043066,152
RTS0043067,183
RTS0043068,126
RTS0043069,123
RTS0043070,151
RTS0043071,73
RTS0043072,76
RTS0043073,94
RTS0043074,82
RTS0043075,93
RTS0043076,62
RTS0043077,71
RTS0043078,53
RTS0043079,69
RTS0043080,81
RTS0043081,81
RTS0043082,75
RTS0043083,86
RTS0043084,76
RTS0043085,82
RTS0043086,89
RTS0043087,94
RTS0043088,86
RTS0043089,85
RTS0043090,85
RTS0043091,55
RTS0043092,65
RTS0043093,84
RTS0043094,116
RTS0043095,99
RTS0043096,60
RTS0043097,64
RTS0043098,90
RTS0043099,88
RTS0043100,68
RTS0043101,104
RTS0043102,78
RTS0043103,88
RTS0043104,112
RTS0043105,75
RTS0043106,127
RTS0043107,95
RTS0043108,80
RTS0043109,81
RTS0043110,99
RTS0043111,753
RTS0043112,737
RTS0043113,597
RTS0043114,699
RTS0043115,647
RTS0043116,134
RTS0043117,93
RTS0043118,64
RTS0043119,71
RTS0043120,107
RTS0043121,63
RTS0043122,97
RTS0043123,73
RTS0043124,100
RTS0043125,78
RTS0043126,220
RTS0043127,132
RTS0043128,219
RTS0043129,140
RTS0043130,171
RTS0043131,88
RTS0043132,72
RTS0043133,67
RTS0043134,69
RTS0043135,84
RTS0043136,102
RTS0043137,111
RTS0043138,116
RTS0043139,72
RTS0043140,87
RTS0043141,72
RTS0043142,104
RTS0043143,102
RTS0043144,91
RTS0043145,92
RTS0043146,79
RTS0043147,114
RTS0043148,94
RTS0043149,101
RTS0043150,76
RTS0043151,101
RTS0043152,133
RTS0043153,97
RTS0043154,108
RTS0043155,104
RTS0043156,224
RTS0043157,296
RTS0043159,249
RTS0043160,527
RTS0043161,71
RTS0043162,103
RTS0043163,105
RTS0043164,96
RTS0043165,103
RTS0043167,63
RTS0043168,83
RTS0043169,87
RTS0043170,81
RTS0043171,89
RTS0043172,189
RTS0043173,112
RTS0043174,131
RTS0043175,117
RTS0043176,85
RTS0043177,96
RTS0043178,232
RTS0043179,76
RTS0043180,102
RTS0043181,136
RTS0043182,90
RTS0043183,111
RTS0043184,81
RTS0043185,92
RTS0043186,168
RTS0043187,110
RTS0043188,155
RTS0043189,140
RTS0043190,182
RTS0043191,70
RTS0043192,83
RTS0043193,80
RTS0043194,77
RTS0043195,73
RTS0043196,115
RTS0043197,120
RTS0043198,95
RTS0043199,98
RTS0043200,101
RTS0043201,122
RTS0043202,147
RTS0043203,91
RTS0043204,166
RTS0043205,138
RTS0043206,132
RTS0043207,110
RTS0043208,107
RTS0043209,88
RTS0043210,104
RTS0043211,100
RTS0043212,131
RTS0043213,102
RTS0043214,113
RTS0043215,115
RTS0043216,118
RTS0043217,114
RTS0043218,101
RTS0043219,174
RTS0043220,124
RTS0043221,94
RTS0043222,86
RTS0043223,79
RTS0043224,59
RTS0043225,78
RTS0043226,125
RTS0043227,89
RTS0043228,92
RTS0043229,94
RTS0043230,88
RTS0043231,125
RTS0043232,105
RTS0043233,153
RTS0043234,82
RTS0043235,113
RTS0043236,68
RTS0043237,74
RTS0043238,81
RTS0043239,93
RTS0043240,86
RTS0043241,86
RTS0043242,94
RTS0043243,120
RTS0043244,85
RTS0043245,75
RTS0043246,100
RTS0043247,122
RTS0043248,92
RTS0043249,78
RTS0043250,114
RTS0043251,94
RTS0043252,105
RTS0043253,112
RTS0043254,118
RTS0043255,85
RTS0043256,90
RTS0043257,82
RTS0043258,89
RTS0043259,77
RTS0043260,81
RTS0043261,78
RTS0043262,97
RTS0043263,67
RTS0043264,76
RTS0043265,78
RTS0043266,103
RTS0043267,124
RTS0043268,109
RTS0043269,128
RTS0043270,179
RTS0043271,106
RTS0043272,164
RTS0043273,142
RTS0043274,155
RTS0043275,131
RTS0043276,94
RTS0043277,118
RTS0043278,124
RTS0043279,126
RTS0043280,97
RTS0043281,99
RTS0043282,117
RTS0043283,102
RTS0043284,141
RTS0043285,93
RTS0043286,97
RTS0043287,108
RTS0043288,114
RTS0043289,130
RTS0043290,94
RTS0043291,207
RTS0043292,153
RTS0043293,108
RTS0043294,183
RTS0043295,200
RTS0043296,69
RTS0043297,43
RTS0043299,88
RTS0043300,78
RTS0043301,87
RTS0043302,92
RTS0043303,79
RTS0043304,75
RTS0043305,85
RTS0043306,86
RTS0043307,79
RTS0043308,81
RTS0043309,88
RTS0043310,101
RTS0043311,100
RTS0043312,115
RTS0043313,119
RTS0043314,114
RTS0043315,95
RTS0043316,81
RTS0043317,74
RTS0043318,77
RTS0043319,73
RTS0043320,99
RTS0043321,96
RTS0043322,124
RTS0043323,113
RTS0043324,115
RTS0043325,90
RTS0043326,77
RTS0043327,76
RTS0043328,108
RTS0043329,95
RTS0043330,87
RTS0043331,77
RTS0043332,81
RTS0043333,79
RTS0043334,60
RTS0043335,61
RTS0043336,90
RTS0043337,93
RTS0043338,88
RTS0043339,82
RTS0043340,77
RTS0043341,88
RTS0043342,75
RTS0043343,62
RTS0043344,79
RTS0043345,67
RTS0043346,77
RTS0043347,127
RTS0043348,85
RTS0043349,74
RTS0043350,89
RTS0043351,145
RTS0043352,163
RTS0043353,145
RTS0043354,106
RTS0043355,147
RTS0043356,121
RTS0043357,110
RTS0043358,138
RTS0043359,124
RTS0043360,128
RTS0043361,120
RTS0043362,125
RTS0043363,100
RTS0043364,115
RTS0043365,106
RTS0043366,104
RTS0043367,83
RTS0043368,69
RTS0043369,73
RTS0043370,63
RTS0043371,157
RTS0043372,127
RTS0043373,138
RTS0043374,110
RTS0043375,118
RTS0043376,155
RTS0043377,305
RTS0043378,141
RTS0043379,207
RTS0043380,202
RTS0043381,100
RTS0043382,69
RTS0043383,86
RTS0043384,90
RTS0043385,65
RTS0043386,78
RTS0043387,111
RTS0043388,93
RTS0043389,135
RTS0043390,96
RTS0043391,104
RTS0043392,86
RTS0043393,107
RTS0043394,113
RTS0043395,79
RTS0043396,178
RTS0043397,162
RTS0043398,159
RTS0043399,195
RTS0043400,82
RTS0043401,84
RTS0043402,62
RTS0043403,71
RTS0043404,89
RTS0043405,86
RTS0043406,59
RTS0043407,68
RTS0043408,77
RTS0043409,66
RTS0043410,88
RTS0043411,68
RTS0043412,79
RTS0043413,65
RTS0043414,81
RTS0043415,75
RTS0043416,85
RTS0043417,70
RTS0043418,112
RTS0043419,89
RTS0043420,69
RTS0043421,100
RTS0043422,85
RTS0043423,81
RTS0043424,107
RTS0043425,105
RTS0043426,123
RTS0043427,110
RTS0043428,92
RTS0043429,100
RTS0043430,95
RTS0043431,122
RTS0043432,82
RTS0043433,87
RTS0043434,117
RTS0043435,112
RTS0043436,91
RTS0043437,90
RTS0043438,103
RTS0043439,82
RTS0043440,139
RTS0043441,117
RTS0043442,95
RTS0043443,115
RTS0043444,91
RTS0043445,93
RTS0043446,95
RTS0043447,87
RTS0043448,108
RTS0043449,129
RTS0043450,127
RTS0043451,81
RTS0043452,95
RTS0043453,82
RTS0043454,97
RTS0043455,77
RTS0043456,81
RTS0043457,73
RTS0043458,88
RTS0043459,69
RTS0043460,72
RTS0043461,96
RTS0043462,78
RTS0043463,97
RTS0043464,94
RTS0043465,125
RTS0043466,191
RTS0043467,148
RTS0043468,164
RTS0043469,118
RTS0043470,164
RTS0043471,60
RTS0043472,100
RTS0043473,73
RTS0043474,87
RTS0043475,92
RTS0043476,81
RTS0043477,111
RTS0043478,95
RTS0043479,92
RTS0043480,88
RTS0043481,121
RTS0043482,157
RTS0043483,175
RTS0043484,96
RTS0043485,123
RTS0043486,134
RTS0043487,139
RTS0043488,151
RTS0043489,181
RTS0043490,168
RTS0043491,144
RTS0043492,132
RTS0043493,125
RTS0043494,168
RTS0043495,174
RTS0043496,91
RTS0043497,73
RTS0043498,55
RTS0043499,89
RTS0043500,99
RTS0043501,69
RTS0043502,70
RTS0043503,58
RTS0043504,85
RTS0043505,76
RTS0043506,77
RTS0043507,78
RTS0043508,67
RTS0043509,109
RTS0043510,97
RTS0043511,88
RTS0043512,108
RTS0043513,77
RTS0043514,65
RTS0043515,79
RTS0043516,82
RTS0043517,87
RTS0043518,116
RTS0043519,115
RTS0043520,114
RTS0043521,62
RTS0043522,89
RTS0043523,102
RTS0043524,80
RTS0043525,90
RTS0043526,102
RTS0043527,86
RTS0043528,65
RTS0043529,70
RTS0043530,83
RTS0043531,78
RTS0043532,67
RTS0043533,72
RTS0043534,84
RTS0043535,80
RTS0043536,101
RTS0043537,103
RTS0043538,85
RTS0043539,129
RTS0043540,83
RTS0043541,102
RTS0043542,115
RTS0043543,82
RTS0043544,126
RTS0043545,81
RTS0043546,123
RTS0043547,111
RTS0043548,118
RTS0043549,110
RTS0043550,98
RTS0043551,105
RTS0043552,92
RTS0043553,93
RTS0043554,102
RTS0043555,67
RTS0043556,91
RTS0043557,97
RTS0043558,94
RTS0043559,90
RTS0043560,100
RTS0043561,131
RTS0043562,110
RTS0043563,118
RTS0043564,96
RTS0043565,115
RTS0043566,176
RTS0043567,101
RTS0043568,125
RTS0043569,137
RTS0043570,143
RTS0043571,69
RTS0043572,110
RTS0043573,96
RTS0043574,94
RTS0043575,75
RTS0043576,192
RTS0043577,144
RTS0043578,95
RTS0043579,151
RTS0043580,141
RTS0043581,105
RTS0043582,113
RTS0043583,96
RTS0043584,81
RTS0043585,84
RTS0043586,61
RTS0043587,99
RTS0043588,76
RTS0043589,89
RTS0043590,91
RTS0043591,62
RTS0043592,86
RTS0043593,92
RTS0043594,84
RTS0043595,75
RTS0043596,72
RTS0043597,89
RTS0043598,119
RTS0043599,77
RTS0043600,71
RTS0043601,87
RTS0043602,69
RTS0043603,92
RTS0043604,98
RTS0043605,77
RTS0043606,88
RTS0043607,87
RTS0043608,105
RTS0043609,87
RTS0043610,105
RTS0043611,86
RTS0043612,83
RTS0043613,94
RTS0043614,91
RTS0043615,92
RTS0043616,90
RTS0043617,71
RTS0043618,92
RTS0043619,52
RTS0043620,82
RTS0043621,100
RTS0043622,100
RTS0043623,84
RTS0043624,154
RTS0043625,107
RTS0043626,77
RTS0043627,90
RTS0043628,93
RTS0043629,87
RTS0043630,77
RTS0043631,96
RTS0043632,107
RTS0043633,110
RTS0043634,133
RTS0043635,122
RTS0043636,68
RTS0043637,73
RTS0043638,71
RTS0043639,79
RTS0043640,67
RTS0043641,350
RTS0043642,271
RTS0043643,295
RTS0043644,245
RTS0043645,310
RTS0043646,95
RTS0043647,69
RTS0043648,101
RTS0043649,76
RTS0043650,107
RTS0043651,52
RTS0043652,73
RTS0043653,66
RTS0043654,72
RTS0043655,70
RTS0043656,57
RTS0043657,90
RTS0043658,110
RTS0043659,64
RTS0043660,77
RTS0043661,77
RTS0043663,77
RTS0043664,80
RTS0043665,87
RTS0043666,90
RTS0043667,73
RTS0043668,70
RTS0043669,78
RTS0043670,81
RTS0043671,70
RTS0043672,97
RTS0043673,106
RTS0043674,82
RTS0043675,77
RTS0043676,65
RTS0043677,84
RTS0043678,75
RTS0043679,70
RTS0043680,63
RTS0043681,68
RTS0043682,80
RTS0043683,106
RTS0043684,107
RTS0043685,93
RTS0043686,91
RTS0043687,85
RTS0043688,80
RTS0043689,82
RTS0043690,83
RTS0043691,102
RTS0043692,72
RTS0043693,76
RTS0043694,81
RTS0043695,85
RTS0043696,102
RTS0043697,101
RTS0043698,103
RTS0043699,122
RTS0043700,99
RTS0043701,105
RTS0043702,129
RTS0043703,128
RTS0043704,123
RTS0043705,126
RTS0043706,109
RTS0043707,86
RTS0043708,60
RTS0043709,81
RTS0043710,103
RTS0043711,79
RTS0043712,64
RTS0043713,72
RTS0043714,53
RTS0043715,63
RTS0043716,95
RTS0043717,82
RTS0043718,80
RTS0043719,101
RTS0043720,98
RTS0043721,97
RTS0043722,100
RTS0043723,89
RTS0043724,84
RTS0043725,96
RTS0043726,91
RTS0043727,81
RTS0043728,57
RTS0043729,95
RTS0043730,78
RTS0043731,78
RTS0043732,78
RTS0043733,83
RTS0043734,82
RTS0043735,79
RTS0043736,79
RTS0043737,102
RTS0043738,96
RTS0043739,97
RTS0043740,88
RTS0043741,122
RTS0043742,114
RTS0043743,98
RTS0043744,137
RTS0043745,97
RTS0043746,77
RTS0043747,99
RTS0043748,91
RTS0043749,94
RTS0043750,89
RTS0043751,93
RTS0043752,80
RTS0043753,82
RTS0043754,73
RTS0043755,110
RTS0043756,70
RTS0043757,80
RTS0043758,85
RTS0043759,86
RTS0043760,66
RTS0043761,182
RTS0043762,54
RTS0043763,78
RTS0043764,87
RTS0043765,79
RTS0043766,68
RTS0043767,65
RTS0043768,67
RTS0043769,75
RTS0043770,45
RTS0043771,56
RTS0043772,70
RTS0043773,82
RTS0043774,74
RTS0043775,73
RTS0043776,75
RTS0043777,94
RTS0043778,93
RTS0043779,70
RTS0043780,85
RTS0043781,110
RTS0043782,87
RTS0043783,88
RTS0043784,88
RTS0043785,72
RTS0043786,147
RTS0043787,76
RTS0043788,89
RTS0043789,62
RTS0043790,84
RTS0043791,72
RTS0043792,91
RTS0043793,61
RTS0043794,70
RTS0043795,62
RTS0043796,92
RTS0043797,122
RTS0043798,91
RTS0043799,86
RTS0043800,91
RTS0043801,68
RTS0043802,78
RTS0043803,72
RTS0043804,87
RTS0043805,91
RTS0043806,63
RTS0043807,67
RTS0043808,85
RTS0043809,88
RTS0043810,65
RTS0043811,99
RTS0043812,116
RTS0043813,70
RTS0043814,104
RTS0043815,99
RTS0043816,145
RTS0043817,83
RTS0043818,139
RTS0043819,127
RTS0043820,192
RTS0043821,87
RTS0043822,63
RTS0043823,57
RTS0043824,61
RTS0043825,52
RTS0043826,61
RTS0043827,68
RTS0043828,82
RTS0043829,49
RTS0043830,79
RTS0043831,89
RTS0043832,100
RTS0043833,111
RTS0043834,89
RTS0043835,98
RTS0043836,92
RTS0043837,81
RTS0043838,80
RTS0043839,83
RTS0043840,90
RTS0043841,65
RTS0043842,73
RTS0043843,97
RTS0043844,135
RTS0043845,78
RTS0043846,88
RTS0043847,116
RTS0043848,142
RTS0043849,130
RTS0043850,139
RTS0043851,94
RTS0043852,76
RTS0043853,129
RTS0043854,73
RTS0043856,53
RTS0043857,53
RTS0043858,64
RTS0043859,78
RTS0043860,83
RTS0043861,140
RTS0043862,185
RTS0043863,114
RTS0043864,98
RTS0043865,82
RTS0043866,109
RTS0043867,98
RTS0043868,77
RTS0043869,105
RTS0043870,72
RTS0043871,92
RTS0043872,110
RTS0043873,100
RTS0043874,93
RTS0043875,89
RTS0043876,69
RTS0043877,63
RTS0043878,95
RTS0043879,98
RTS0043880,86
RTS0043881,94
RTS0043882,102
RTS0043883,89
RTS0043884,86
RTS0043885,86
RTS0043886,149
RTS0043887,113
RTS0043888,129
RTS0043889,77
RTS0043890,151
RTS0043891,116
RTS0043892,103
RTS0043893,111
RTS0043894,79
RTS0043895,111
RTS0043896,98
RTS0043897,140
RTS0043898,105
RTS0043899,77
RTS0043900,88
RTS0043901,101
RTS0043902,80
RTS0043903,103
RTS0043904,116
RTS0043905,91
RTS0043906,65
RTS0043907,96
RTS0043908,48
RTS0043909,94
RTS0043910,102
RTS0043911,98
RTS0043912,164
RTS0043913,91
RTS0043914,92
RTS0043915,81
RTS0043916,78
RTS0043917,88
RTS0043918,69
RTS0043919,81
RTS0043920,152
RTS0043921,155
RTS0043922,102
RTS0043923,127
RTS0043924,149
RTS0043925,127
RTS0043926,122
RTS0043927,85
RTS0043928,68
RTS0043929,84
RTS0043930,82
RTS0043931,134
RTS0043932,144
RTS0043933,114
RTS0043934,106
RTS0043935,117
RTS0043936,67
RTS0043937,60
RTS0043938,67
RTS0043939,50
RTS0043940,80
RTS0043941,65
RTS0043942,80
RTS0043943,85
RTS0043944,67
RTS0043945,63
RTS0043946,61
RTS0043947,86
RTS0043948,87
RTS0043949,78
RTS0043950,71
RTS0043951,90
RTS0043952,103
RTS0043953,82
RTS0043954,81
RTS0043955,92
RTS0043956,109
RTS0043957,93
RTS0043958,131
RTS0043959,112
RTS0043960,114
RTS0043961,89
RTS0043962,89
RTS0043963,94
RTS0043964,96
RTS0043965,64
RTS0043966,119
RTS0043967,123
RTS0043968,126
RTS0043969,114
RTS0043970,138
RTS0043971,116
RTS0043972,155
RTS0043973,133
RTS0043974,125
RTS0043975,89
RTS0043976,101
RTS0043977,102
RTS0043978,118
RTS0043979,108
RTS0043980,96
RTS0043981,132
RTS0043982,141
RTS0043983,114
RTS0043984,105
RTS0043985,163
RTS0043986,86
RTS0043987,143
RTS0043988,129
RTS0043989,138
RTS0043990,125
RTS0043991,68
RTS0043992,77
RTS0043993,79
RTS0043994,86
RTS0043996,90
RTS0043997,52
RTS0043998,71
RTS0043999,76
RTS0044000,77
RTS0044001,85
RTS0044002,115
RTS0044003,227
RTS0044004,174
RTS0044005,145
RTS0044006,100
RTS0044007,120
RTS0044008,109
RTS0044009,82
RTS0044010,116
RTS0044011,129
RTS0044012,173
RTS0044013,129
RTS0044014,139
RTS0044015,151
RTS0044016,100
RTS0044017,81
RTS0044018,71
RTS0044019,73
RTS0044020,214
RTS0044021,74
RTS0044022,94
RTS0044023,88
RTS0044024,70
RTS0044025,80
RTS0044026,89
RTS0044027,88
RTS0044028,83
RTS0044029,95
RTS0044030,84
RTS0044031,113
RTS0044032,99
RTS0044033,93
RTS0044034,125
RTS0044035,100
RTS0044036,207
RTS0044037,158
RTS0044038,252
RTS0044039,162
RTS0044040,179
RTS0044041,131
RTS0044042,133
RTS0044043,157
RTS0044044,140
RTS0044045,111
RTS0044046,96
RTS0044047,104
RTS0044048,107
RTS0044049,92
RTS0044050,123
RTS0044051,53
RTS0044052,92
RTS0044053,66
RTS0044054,75
RTS0044055,78
RTS0044056,98
RTS0044057,77
RTS0044058,96
RTS0044059,92
RTS0044060,75
RTS0044061,100
RTS0044062,81
RTS0044063,85
RTS0044064,90
RTS0044065,93
RTS0044067,95
RTS0044068,133
RTS0044069,113
RTS0044070,100
RTS0044071,85
RTS0044072,95
RTS0044073,63
RTS0044074,76
RTS0044075,73
RTS0044076,74
RTS0044077,83
RTS0044078,65
RTS0044079,66
RTS0044080,85
RTS0044081,98
RTS0044082,91
RTS0044083,102
RTS0044084,100
RTS0044085,70
RTS0044086,98
RTS0044087,69
RTS0044088,59
RTS0044089,72
RTS0044090,71
RTS0044091,62
RTS0044092,70
RTS0044093,63
RTS0044094,69
RTS0044095,71
RTS0044096,86
RTS0044097,101
RTS0044098,68
RTS0044099,105
RTS0044100,113
RTS0044101,98
RTS0044102,119
RTS0044103,100
RTS0044104,102
RTS0044105,121
RTS0044106,142
RTS0044107,118
RTS0044108,113
RTS0044109,133
RTS0044110,148
RTS0044111,110
RTS0044112,103
RTS0044113,135
RTS0044114,95
RTS0044115,130
RTS0044116,88
RTS0044117,74
RTS0044118,87
RTS0044119,124
RTS0044120,92
RTS0044121,86
RTS0044122,92
RTS0044123,75
RTS0044124,88
RTS0044125,82
RTS0044126,90
RTS0044127,124
RTS0044128,86
RTS0044129,91
RTS0044130,71
RTS0044131,129
RTS0044132,105
RTS0044133,99
RTS0044134,131
RTS0044135,113
RTS0044136,80
RTS0044137,68
RTS0044138,109
RTS0044139,84
RTS0044140,121
RTS0044141,86
RTS0044142,100
RTS0044143,108
RTS0044144,92
RTS0044145,93
RTS0044146,79
RTS0044147,82
RTS0044148,88
RTS0044149,102
RTS0044150,116
RTS0044151,96
RTS0044152,74
RTS0044153,122
RTS0044154,102
RTS0044155,134
RTS0044156,250
RTS0044157,269
RTS0044158,418
RTS0044159,255
RTS0044160,226
RTS0044161,93
RTS0044162,113
RTS0044163,123
RTS0044164,98
RTS0044165,81
RTS0044166,139
RTS0044167,97
RTS0044168,101
RTS0044169,119
RTS0044170,126
RTS0044171,100
RTS0044172,130
RTS0044173,106
RTS0044174,86
RTS0044175,90
RTS0044176,110
RTS0044177,102
RTS0044178,85
RTS0044180,89
RTS0044181,82
RTS0044182,97
RTS0044183,77
RTS0044184,96
RTS0044185,86
RTS0044186,131
RTS0044187,81
RTS0044188,67
RTS0044189,93
RTS0044190,79
RTS0044191,126
RTS0044192,113
RTS0044193,103
RTS0044194,114
RTS0044195,126
RTS0044196,144
RTS0044197,97
RTS0044198,154
RTS0044199,126
RTS0044200,90
RTS0044206,99
RTS0044207,97
RTS0044208,78
RTS0044209,66
RTS0044210,78
RTS0044211,110
RTS0044212,96
RTS0044213,99
RTS0044214,117
RTS0044215,103
RTS0044216,71
RTS0044217,108
RTS0044218,112
RTS0044219,111
RTS0044220,74
RTS0044221,72
RTS0044222,71
RTS0044223,97
RTS0044224,86
RTS0044225,66
RTS0044226,105
RTS0044227,79
RTS0044228,73
RTS0044229,79
RTS0044230,108
RTS0044231,74
RTS0044232,78
RTS0044233,100
RTS0044234,64
RTS0044235,76
RTS0044236,105
RTS0044237,132
RTS0044238,108
RTS0044239,79
RTS0044240,125
RTS0044241,81
RTS0044242,101
RTS0044243,105
RTS0044244,100
RTS0044245,74
RTS0044246,101
RTS0044247,81
RTS0044248,99
RTS0044249,83
RTS0044250,52
RTS0044251,115
RTS0044252,93
RTS0044253,121
RTS0044254,66
RTS0044255,86
RTS0044256,86
RTS0044257,94
RTS0044258,110
RTS0044259,100
RTS0044260,93
RTS0044261,269
RTS0044262,109
RTS0044263,155
RTS0044264,166
RTS0044265,118
RTS0044266,98
RTS0044267,55
RTS0044268,91
RTS0044269,80
RTS0044270,108
RTS0044271,92
RTS0044272,106
RTS0044273,98
RTS0044274,98
RTS0044275,108
RTS0044276,78
RTS0044277,74
RTS0044278,57
RTS0044279,77
RTS0044280,109
RTS0044281,104
RTS0044282,116
RTS0044283,86
RTS0044284,85
RTS0044285,95
RTS0044286,74
RTS0044287,81
RTS0044288,91
RTS0044289,73
RTS0044290,90
RTS0044291,95
RTS0044292,103
RTS0044293,80
RTS0044294,77
RTS0044295,98
RTS0044296,80
RTS0044297,92
RTS0044298,112
RTS0044299,107
RTS0044300,98
RTS0044301,119
RTS0044302,122
RTS0044303,119
RTS0044304,130
RTS0044305,84
RTS0044306,170
RTS0044307,150
RTS0044308,240
RTS0044309,227
RTS0044310,167
RTS0044311,73
RTS0044312,82
RTS0044313,93
RTS0044314,67
RTS0044315,75
RTS0044316,97
RTS0044317,102
RTS0044318,77
RTS0044319,90
RTS0044320,21
RTS0044321,74
RTS0044322,102
RTS0044323,103
RTS0044324,73
RTS0044325,78
RTS0044326,98
RTS0044327,151
RTS0044328,123
RTS0044329,170
RTS0044330,85
RTS0044331,1240
RTS0044332,1245
RTS0044333,1692
RTS0044334,1621
RTS0044335,1228
RTS0044336,74
RTS0044337,85
RTS0044338,68
RTS0044339,96
RTS0044340,57
RTS0044341,68
RTS0044342,90
RTS0044343,61
RTS0044344,86
RTS0044345,90
RTS0044346,525
RTS0044347,718
RTS0044348,733
RTS0044349,804
RTS0044350,630
RTS0044351,198
RTS0044352,146
RTS0044353,231
RTS0044354,162
RTS0044355,193
RTS0044356,72
RTS0044357,89
RTS0044358,99
RTS0044359,113
RTS0044360,86
RTS0044361,112
RTS0044362,149
RTS0044363,117
RTS0044364,117
RTS0044365,88
RTS0044366,220
RTS0044367,182
RTS0044368,278
RTS0044369,225
RTS0044370,223
RTS0044371,81
RTS0044372,65
RTS0044373,83
RTS0044374,84
RTS0044375,88
RTS0044376,70
RTS0044377,84
RTS0044378,103
RTS0044379,99
RTS0044380,68
RTS0044381,107
RTS0044382,81
RTS0044383,132
RTS0044384,86
RTS0044385,99
RTS0044386,102
RTS0044387,109
RTS0044388,120
RTS0044389,85
RTS0044390,114
RTS0044391,188
RTS0044392,212
RTS0044393,214
RTS0044394,160
RTS0044395,130
RTS0044396,79
RTS0044397,87
RTS0044399,80
RTS0044400,74
RTS0044401,90
RTS0044402,119
RTS0044403,102
RTS0044404,129
RTS0044405,94
RTS0044406,79
RTS0044407,76
RTS0044408,89
RTS0044409,70
RTS0044410,83
RTS0044411,79
RTS0044412,88
RTS0044413,81
RTS0044414,95
RTS0044415,83
RTS0044416,207
RTS0044417,182
RTS0044418,154
RTS0044419,139
RTS0044420,197
RTS0044421,66
RTS0044422,89
RTS0044423,76
RTS0044424,69
RTS0044425,84
RTS0044426,98
RTS0044427,81
RTS0044428,63
RTS0044429,99
RTS0044430,87
RTS0044431,147
RTS0044432,161
RTS0044433,164
RTS0044434,140
RTS0044435,156
RTS0044436,102
RTS0044437,90
RTS0044438,122
RTS0044439,125
RTS0044440,130
RTS0044441,182
RTS0044442,230
RTS0044443,302
RTS0044444,179
RTS0044445,201
RTS0044446,121
RTS0044447,103
RTS0044448,120
RTS0044449,109
RTS0044450,109
RTS0044451,76
RTS0044452,100
RTS0044453,75
RTS0044454,111
RTS0044455,98
RTS0044456,87
RTS0044457,121
RTS0044458,77
RTS0044459,84
RTS0044460,107
RTS0044461,142
RTS0044462,85
RTS0044463,103
RTS0044464,92
RTS0044465,124
RTS0044466,99
RTS0044467,98
RTS0044468,98
RTS0044469,97
RTS0044470,99
RTS0044471,88
RTS0044472,114
RTS0044473,76
RTS0044474,107
RTS0044475,127
RTS0044476,102
RTS0044477,161
RTS0044478,82
RTS0044479,77
RTS0044480,105
RTS0044481,743
RTS0044482,540
RTS0044483,541
RTS0044484,427
RTS0044485,607
RTS0044486,126
RTS0044487,102
RTS0044488,115
RTS0044489,100
RTS0044490,80
RTS0044491,88
RTS0044492,83
RTS0044493,97
RTS0044494,79
RTS0044495,91
RTS0044496,185
RTS0044497,146
RTS0044498,147
RTS0044499,185
RTS0044500,195
RTS0044501,109
RTS0044502,102
RTS0044503,89
RTS0044504,84
RTS0044505,105
RTS0044506,136
RTS0044507,79
RTS0044508,108
RTS0044509,117
RTS0044510,103
RTS0044511,80
RTS0044512,78
RTS0044513,98
RTS0044514,61
RTS0044515,106
RTS0044516,132
RTS0044517,130
RTS0044518,134
RTS0044519,109
RTS0044520,133
RTS0044521,118
RTS0044522,113
RTS0044523,113
RTS0044524,58
RTS0044525,90
RTS0044526,96
RTS0044527,126
RTS0044528,97
RTS0044529,115
RTS0044530,95
RTS0044531,92
RTS0044532,98
RTS0044533,87
RTS0044534,75
RTS0044535,129
RTS0044536,75
RTS0044537,96
RTS0044538,62
RTS0044539,94
RTS0044540,74
RTS0044541,72
RTS0044542,91
RTS0044543,99
RTS0044544,92
RTS0044545,107
RTS0044546,155
RTS0044547,141
RTS0044548,123
RTS0044549,124
RTS0044550,134
RTS0044551,106
RTS0044552,127
RTS0044553,100
RTS0044554,84
RTS0044555,113
RTS0044556,82
RTS0044557,100
RTS0044558,62
RTS0044559,80
RTS0044560,85
RTS0044561,84
RTS0044562,86
RTS0044563,118
RTS0044564,102
RTS0044565,92
RTS0044566,85
RTS0044567,51
RTS0044568,99
RTS0044569,68
RTS0044570,69
RTS0044571,69
RTS0044572,67
RTS0044573,65
RTS0044574,100
RTS0044575,74
RTS0044576,65
RTS0044577,64
RTS0044578,98
RTS0044579,87
RTS0044580,74
RTS0044581,75
RTS0044582,84
RTS0044583,72
RTS0044584,94
RTS0044585,68
RTS0044586,74
RTS0044587,67
RTS0044588,60
RTS0044589,86
RTS0044590,65
RTS0044591,106
RTS0044592,77
RTS0044593,93
RTS0044594,88
RTS0044595,76
RTS0044596,94
RTS0044597,97
RTS0044598,120
RTS0044599,110
RTS0044600,87
RTS0044601,84
RTS0044602,82
RTS0044603,79
RTS0044604,105
RTS0044605,118
RTS0044606,91
RTS0044607,84
RTS0044608,65
RTS0044609,85
RTS0044610,69
RTS0044611,95
RTS0044612,86
RTS0044613,60
RTS0044614,95
RTS0044615,82
RTS0044616,73
RTS0044617,63
RTS0044618,66
RTS0044619,79
RTS0044620,90
RTS0044621,132
RTS0044622,125
RTS0044623,156
RTS0044624,130
RTS0044625,106
RTS0044626,83
RTS0044627,69
RTS0044628,73
RTS0044629,90
RTS0044630,68
RTS0044631,70
RTS0044632,103
RTS0044633,77
RTS0044634,95
RTS0044635,96
RTS0044636,61
RTS0044637,80
RTS0044638,81
RTS0044639,84
RTS0044640,91
RTS0044641,100
RTS0044642,125
RTS0044643,119
RTS0044644,183
RTS0044645,146
RTS0044646,70
RTS0044647,75
RTS0044648,72
RTS0044649,87
RTS0044650,66
RTS0044651,96
RTS0044652,98
RTS0044653,113
RTS0044654,128
RTS0044655,148
RTS0044656,100
RTS0044657,80
RTS0044658,91
RTS0044659,81
RTS0044660,107
RTS0044661,138
RTS0044662,129
RTS0044663,130
RTS0044664,173
RTS0044665,134
RTS0044666,140
RTS0044667,101
RTS0044668,137
RTS0044669,152
RTS0044670,127
RTS0044671,107
RTS0044672,110
RTS0044673,104
RTS0044674,130
RTS0044675,127
RTS0044676,136
RTS0044677,126
RTS0044678,97
RTS0044679,123
RTS0044680,109
RTS0044681,72
RTS0044682,74
RTS0044683,96
RTS0044684,90
RTS0044685,76
RTS0044686,94
RTS0044687,140
RTS0044688,134
RTS0044689,150
RTS0044690,143
RTS0044691,123
RTS0044692,129
RTS0044693,187
RTS0044694,180
RTS0044695,110
RTS0044696,106
RTS0044697,113
RTS0044698,104
RTS0044699,102
RTS0044700,115
RTS0044701,123
RTS0044702,102
RTS0044703,112
RTS0044704,109
RTS0044705,97
RTS0044706,66
RTS0044707,77
RTS0044708,69
RTS0044709,86
RTS0044710,69
RTS0044711,92
RTS0044712,122
RTS0044714,119
RTS0044715,89
RTS0044716,179
RTS0044717,140
RTS0044718,196
RTS0044719,106
RTS0044720,237
RTS0044721,79
RTS0044722,81
RTS0044723,56
RTS0044724,76
RTS0044725,69
RTS0044726,123
RTS0044727,131
RTS0044728,113
RTS0044729,129
RTS0044730,133
RTS0044731,102
RTS0044732,115
RTS0044733,90
RTS0044734,68
RTS0044735,131
RTS0044736,113
RTS0044737,114
RTS0044738,100
RTS0044739,78
RTS0044740,73
RTS0044741,72
RTS0044742,77
RTS0044743,109
RTS0044744,91
RTS0044745,81
RTS0044746,107
RTS0044747,76
RTS0044748,69
RTS0044749,67
RTS0044750,96
RTS0044751,146
RTS0044752,134
RTS0044753,156
RTS0044754,116
RTS0044755,150
RTS0044756,109
RTS0044757,88
RTS0044758,105
RTS0044759,92
RTS0044760,80
RTS0044761,88
RTS0044762,108
RTS0044763,101
RTS0044764,86
RTS0044765,79
RTS0044766,64
RTS0044767,94
RTS0044768,84
RTS0044769,96
RTS0044770,86
RTS0044771,80
RTS0044772,73
RTS0044773,94
RTS0044774,55
RTS0044775,101
RTS0044776,115
RTS0044777,105
RTS0044778,103
RTS0044779,135
RTS0044780,116
RTS0044781,113
RTS0044782,104
RTS0044783,159
RTS0044784,109
RTS0044785,118
RTS0044786,140
RTS0044787,125
RTS0044788,113
RTS0044789,112
RTS0044790,79
RTS0044791,260
RTS0044792,292
RTS0044793,114
RTS0044794,110
RTS0044795,81
RTS0044796,101
RTS0044797,136
RTS0044798,104
RTS0044799,94
RTS0044800,92
RTS0044801,95
RTS0044802,89
RTS0044803,107
RTS0044804,92
RTS0044805,110
RTS0044806,95
RTS0044807,89
RTS0044808,90
RTS0044809,85
RTS0044810,90
RTS0044811,90
RTS0044812,103
RTS0044813,139
RTS0044814,138
RTS0044815,135
RTS0044816,96
RTS0044817,98
RTS0044818,116
RTS0044819,98
RTS0044820,86
RTS0044821,156
RTS0044822,213
RTS0044823,140
RTS0044824,95
RTS0044825,163
RTS0044826,89
RTS0044827,108
RTS0044828,84
RTS0044829,91
RTS0044830,82
RTS0044831,84
RTS0044832,65
RTS0044833,90
RTS0044834,65
RTS0044835,72
RTS0044836,106
RTS0044837,85
RTS0044838,149
RTS0044839,109
RTS0044840,98
RTS0044841,79
RTS0044842,66
RTS0044843,81
RTS0044844,66
RTS0044845,78
RTS0044846,55
RTS0044847,61
RTS0044848,116
RTS0044849,122
RTS0044850,85
RTS0044851,66
RTS0044852,75
RTS0044853,87
RTS0044854,64
RTS0044855,73
RTS0044856,87
RTS0044857,120
RTS0044858,76
RTS0044859,65
RTS0044860,83
RTS0044861,124
RTS0044862,92
RTS0044863,115
RTS0044864,96
RTS0044865,109
RTS0044866,127
RTS0044867,138
RTS0044868,110
RTS0044869,120
RTS0044870,119
RTS0044871,108
RTS0044872,101
RTS0044873,92
RTS0044874,89
RTS0044875,122
RTS0044876,99
RTS0044877,222
RTS0044878,169
RTS0044879,179
RTS0044880,223
RTS0044881,66
RTS0044882,90
RTS0044883,76
RTS0044884,81
RTS0044885,70
RTS0044886,102
RTS0044887,71
RTS0044888,85
RTS0044889,65
RTS0044890,71
RTS0044891,121
RTS0044892,128
RTS0044893,95
RTS0044894,115
RTS0044895,102
RTS0044896,294
RTS0044897,281
RTS0044898,254
RTS0044899,295
RTS0044900,227
RTS0044901,102
RTS0044902,120
RTS0044903,163
RTS0044904,128
RTS0044905,177
RTS0044906,926
RTS0044907,706
RTS0044908,727
RTS0044909,950
RTS0044910,699
RTS0044911,90
RTS0044912,76
RTS0044913,71
RTS0044914,98
RTS0044915,71
RTS0044916,91
RTS0044917,85
RTS0044918,96
RTS0044919,101
RTS0044920,102
RTS0044921,106
RTS0044922,109
RTS0044923,116
RTS0044924,85
RTS0044925,86
RTS0044926,97
RTS0044927,118
RTS0044928,110
RTS0044929,90
RTS0044930,105
RTS0044931,98
RTS0044932,90
RTS0044933,87
RTS0044934,86
RTS0044935,113
RTS0044936,126
RTS0044937,61
RTS0044938,103
RTS0044939,114
RTS0044940,98
RTS0044941,97
RTS0044942,84
RTS0044943,99
RTS0044944,112
RTS0044945,77
RTS0044946,108
RTS0044947,83
RTS0044948,121
RTS0044949,90
RTS0044950,92
RTS0044951,68
RTS0044952,70
RTS0044953,70
RTS0044954,93
RTS0044955,72
RTS0044956,188
RTS0044957,162
RTS0044958,140
RTS0044959,125
RTS0044960,176
RTS0044961,99
RTS0044962,71
RTS0044963,69
RTS0044964,74
RTS0044965,88
RTS0044966,105
RTS0044967,136
RTS0044968,164
RTS0044969,92
RTS0044970,127
RTS0044971,84
RTS0044972,88
RTS0044973,62
RTS0044974,77
RTS0044975,96
RTS0044976,84
RTS0044977,87
RTS0044978,66
RTS0044979,112
RTS0044980,77
RTS0044981,82
RTS0044982,90
RTS0044983,74
RTS0044984,82
RTS0044985,134
RTS0044986,80
RTS0044987,114
RTS0044988,84
RTS0044989,102
RTS0044990,121
RTS0044991,70
RTS0044992,76
RTS0044993,75
RTS0044994,78
RTS0044995,84
RTS0044996,79
RTS0044997,59
RTS0044998,85
RTS0044999,76
RTS0045000,82
RTS0045001,90
RTS0045002,110
RTS0045003,78
RTS0045004,105
RTS0045005,98
RTS0045006,129
RTS0045007,226
RTS0045008,222
RTS0045009,172
RTS0045010,127
RTS0045011,59
RTS0045012,59
RTS0045013,67
RTS0045014,75
RTS0045015,79
RTS0045016,96
RTS0045017,119
RTS0045018,133
RTS0045019,127
RTS0045020,104
RTS0045021,69
RTS0045022,76
RTS0045023,87
RTS0045024,80
RTS0045025,130
RTS0045026,115
RTS0045027,96
RTS0045028,117
RTS0045029,108
RTS0045030,124
RTS0045031,65
RTS0045032,90
RTS0045033,95
RTS0045034,96
RTS0045035,97
RTS0045036,94
RTS0045038,115
RTS0045039,76
RTS0045040,74
RTS0045041,98
RTS0045042,111
RTS0045043,89
RTS0045044,100
RTS0045045,147
RTS0045046,86
RTS0045047,94
RTS0045048,73
RTS0045049,76
RTS0045050,58
RTS0045051,92
RTS0045052,88
RTS0045053,86
RTS0045054,69
RTS0045055,62
RTS0045056,117
RTS0045057,137
RTS0045058,78
RTS0045059,117
RTS0045060,147
RTS0045061,83
RTS0045063,77
RTS0045064,82
RTS0045065,99
RTS0045066,132
RTS0045067,246
RTS0045068,303
RTS0045069,184
RTS0045070,244
RTS0045071,147
RTS0045072,100
RTS0045073,115
RTS0045074,157
RTS0045075,76
RTS0045076,86
RTS0045077,68
RTS0045078,87
RTS0045079,50
RTS0045080,81
RTS0045081,81
RTS0045082,88
RTS0045083,104
RTS0045084,94
RTS0045085,96
RTS0045086,72
RTS0045087,54
RTS0045088,75
RTS0045089,77
RTS0045090,71
RTS0045091,87
RTS0045092,99
RTS0045093,80
RTS0045094,105
RTS0045095,104
RTS0045096,74
RTS0045097,75
RTS0045098,64
RTS0045099,66
RTS0045100,106
RTS0045101,94
RTS0045102,63
RTS0045103,81
RTS0045104,72
RTS0045105,70
RTS0045106,79
RTS0045107,87
RTS0045108,97
RTS0045109,85
RTS0045110,76
RTS0045111,103
RTS0045112,93
RTS0045113,122
RTS0045114,73
RTS0045115,90
RTS0045116,81
RTS0045117,80
RTS0045118,109
RTS0045119,84
RTS0045120,87
RTS0045121,76
RTS0045122,82
RTS0045123,121
RTS0045124,75
RTS0045125,75
RTS0045126,83
RTS0045127,108
RTS0045128,107
RTS0045129,110
RTS0045130,118
RTS0045131,106
RTS0045132,78
RTS0045133,83
RTS0045134,94
RTS0045135,91
RTS0045136,125
RTS0045137,118
RTS0045138,110
RTS0045139,134
RTS0045140,120
RTS0045141,69
RTS0045142,80
RTS0045143,84
RTS0045144,90
RTS0045145,78
RTS0045146,83
RTS0045147,88
RTS0045148,74
RTS0045149,73
RTS0045150,74
RTS0045151,73
RTS0045152,82
RTS0045153,70
RTS0045154,99
RTS0045155,96
RTS0045156,70
RTS0045157,93
RTS0045158,76
RTS0045159,99
RTS0045160,93
RTS0045161,84
RTS0045162,122
RTS0045163,103
RTS0045164,106
RTS0045165,95
RTS0045166,101
RTS0045167,87
RTS0045168,110
RTS0045169,104
RTS0045170,103
RTS0045171,150
RTS0045172,144
RTS0045173,132
RTS0045174,126
RTS0045175,151
RTS0045176,87
RTS0045177,81
RTS0045178,68
RTS0045179,75
RTS0045180,84
RTS0045181,148
RTS0045182,274
RTS0045183,175
RTS0045184,155
RTS0045185,158
RTS0045186,101
RTS0045187,126
RTS0045188,96
RTS0045189,86
RTS0045190,112
RTS0045191,75
RTS0045192,77
RTS0045193,79
RTS0045194,84
RTS0045195,86
RTS0045196,73
RTS0045197,99
RTS0045198,110
RTS0045199,74
RTS0045200,94
RTS0045201,92
RTS0045202,77
RTS0045203,99
RTS0045204,79
RTS0045205,58
RTS0045206,101
RTS0045207,74
RTS0045208,81
RTS0045209,87
RTS0045210,83
RTS0045211,97
RTS0045212,106
RTS0045213,82
RTS0045214,87
RTS0045215,79
RTS0045216,111
RTS0045217,126
RTS0045218,141
RTS0045219,108
RTS0045220,81
RTS0045221,92
RTS0045222,80
RTS0045223,102
RTS0045224,76
RTS0045225,81
RTS0045226,1607
RTS0045227,1114
RTS0045228,1909
RTS0045229,1141
RTS0045230,1203
RTS0045231,137
RTS0045232,161
RTS0045233,137
RTS0045234,126
RTS0045235,120
RTS0045236,218
RTS0045237,176
RTS0045238,118
RTS0045239,137
RTS0045240,283
RTS0045241,131
RTS0045242,147
RTS0045243,107
RTS0045244,117
RTS0045245,95
RTS0045246,76
RTS0045247,77
RTS0045248,76
RTS0045249,64
RTS0045250,73
RTS0045251,154
RTS0045252,89
RTS0045253,111
RTS0045254,85
RTS0045255,72
RTS0045256,67
RTS0045257,71
RTS0045258,91
RTS0045259,102
RTS0045260,76
RTS0045261,119
RTS0045262,220
RTS0045263,131
RTS0045264,157
RTS0045265,174
RTS0045266,123
RTS0045267,148
RTS0045268,190
RTS0045269,142
RTS0045270,146
RTS0045271,81
RTS0045272,53
RTS0045273,80
RTS0045274,102
RTS0045275,105
RTS0045276,60
RTS0045277,73
RTS0045278,127
RTS0045279,63
RTS0045280,87
RTS0045281,77
RTS0045282,105
RTS0045283,85
RTS0045284,67
RTS0045285,104
RTS0045286,100
RTS0045287,101
RTS0045288,83
RTS0045289,79
RTS0045290,71
RTS0045291,80
RTS0045292,92
RTS0045293,88
RTS0045294,69
RTS0045295,95
RTS0045296,101
RTS0045297,134
RTS0045298,137
RTS0045299,95
RTS0045300,164
RTS0045301,126
RTS0045302,115
RTS0045303,166
RTS0045304,83
RTS0045305,165
RTS0045306,100
RTS0045307,90
RTS0045308,102
RTS0045309,92
RTS0045310,106
RTS0045311,30
RTS0045312,60
RTS0045313,75
RTS0045314,75
RTS0045315,92
RTS0045316,100
RTS0045317,91
RTS0045318,86
RTS0045319,76
RTS0045320,88
RTS0045321,88
RTS0045322,81
RTS0045323,92
RTS0045324,75
RTS0045325,72
RTS0045326,79
RTS0045327,122
RTS0045328,88
RTS0045329,61
RTS0045330,72
RTS0045331,82
RTS0045332,84
RTS0045333,88
RTS0045334,93
RTS0045335,67
RTS0045336,87
RTS0045337,104
RTS0045338,62
RTS0045339,89
RTS0045340,75
RTS0045341,78
RTS0045342,92
RTS0045343,86
RTS0045344,82
RTS0045345,95
RTS0045346,50
RTS0045347,64
RTS0045348,84
RTS0045349,92
RTS0045350,81
RTS0045351,76
RTS0045352,62
RTS0045353,76
RTS0045354,79
RTS0045355,40
RTS0045356,90
RTS0045357,84
RTS0045358,69
RTS0045359,74
RTS0045360,85
RTS0045361,151
RTS0045362,102
RTS0045363,96
RTS0045364,108
RTS0045365,115
RTS0045366,115
RTS0045367,65
RTS0045368,99
RTS0045369,60
RTS0045370,83
RTS0045371,118
RTS0045372,92
RTS0045373,147
RTS0045374,150
RTS0045375,137
RTS0045376,95
RTS0045377,65
RTS0045378,98
RTS0045379,73
RTS0045380,76
RTS0045381,279
RTS0045382,285
RTS0045383,173
RTS0045384,195
RTS0045385,153
RTS0045386,111
RTS0045387,78
RTS0045388,107
RTS0045389,92
RTS0045390,89
RTS0045391,70
RTS0045392,93
RTS0045393,54
RTS0045394,74
RTS0045395,75
RTS0045396,78
RTS0045397,118
RTS0045398,91
RTS0045399,138
RTS0045400,94
RTS0045401,92
RTS0045402,92
RTS0045403,74
RTS0045404,89
RTS0045405,89
RTS0045406,180
RTS0045407,240
RTS0045408,133
RTS0045409,203
RTS0045410,214
RTS0045411,254
RTS0045412,252
RTS0045413,192
RTS0045414,206
RTS0045415,174
RTS0045416,78
RTS0045417,80
RTS0045418,70
RTS0045419,86
RTS0045420,92
RTS0045421,4901
RTS0045422,4222
RTS0045423,3209
RTS0045424,4600
RTS0045425,4521
RTS0045426,110
RTS0045427,126
RTS0045428,64
RTS0045429,85
RTS0045430,80
RTS0045431,106
RTS0045432,106
RTS0045433,100
RTS0045434,100
RTS0045435,79
RTS0045436,174
RTS0045437,211
RTS0045438,229
RTS0045439,194
RTS0045440,174
RTS0045441,100
RTS0045442,75
RTS0045443,66
RTS0045444,64
RTS0045445,75
RTS0045446,162
RTS0045447,141
RTS0045448,160
RTS0045449,111
RTS0045450,102
RTS0045451,287
RTS0045452,190
RTS0045453,205
RTS0045454,242
RTS0045455,230
RTS0045456,60
RTS0045457,80
RTS0045458,72
RTS0045459,40
RTS0045460,94
RTS0045461,66
RTS0045462,93
RTS0045463,97
RTS0045464,63
RTS0045465,67
RTS0045466,111
RTS0045467,146
RTS0045468,77
RTS0045469,166
RTS0045470,110
RTS0045471,89
RTS0045472,86
RTS0045473,51
RTS0045474,73
RTS0045475,83
RTS0045476,169
RTS0045477,235
RTS0045478,156
RTS0045479,270
RTS0045480,201
RTS0045481,122
RTS0045482,113
RTS0045483,103
RTS0045484,126
RTS0045485,157
RTS0045486,49
RTS0045487,81
RTS0045488,82
RTS0045489,91
RTS0045490,90
RTS0045491,602
RTS0045492,692
RTS0045493,574
RTS0045494,286
RTS0045495,440
RTS0045496,122
RTS0045497,162
RTS0045498,209
RTS0045499,188
RTS0045500,214
RTS0045501,1402
RTS0045502,1446
RTS0045503,1028
RTS0045504,815
RTS0045505,976
RTS0045506,9866
RTS0045507,10879
RTS0045508,7388
RTS0045509,8624
RTS0045510,7111
RTS0045511,116
RTS0045512,105
RTS0045513,102
RTS0045514,119
RTS0045515,84
RTS0045516,68
RTS0045517,73
RTS0045518,75
RTS0045519,86
RTS0045520,77
RTS0045521,132
RTS0045522,116
RTS0045523,114
RTS0045524,121
RTS0045525,88
RTS0045526,228
RTS0045527,188
RTS0045528,167
RTS0045529,213
RTS0045530,201
RTS0045531,95
RTS0045532,104
RTS0045533,78
RTS0045534,80
RTS0045535,70
RTS0045536,307
RTS0045537,271
RTS0045538,242
RTS0045539,299
RTS0045540,339
RTS0045541,74
RTS0045542,92
RTS0045543,80
RTS0045544,69
RTS0045545,76
RTS0045546,89
RTS0045547,51
RTS0045548,67
RTS0045549,57
RTS0045550,52
RTS0045551,69
RTS0045552,74
RTS0045553,65
RTS0045554,62
RTS0045555,80
RTS0045556,105
RTS0045557,81
RTS0045558,120
RTS0045559,96
RTS0045560,132
RTS0045561,101
RTS0045562,114
RTS0045563,78
RTS0045564,98
RTS0045565,87
RTS0045566,99
RTS0045567,98
RTS0045568,75
RTS0045569,85
RTS0045570,85
RTS0045571,54
RTS0045572,86
RTS0045573,59
RTS0045574,52
RTS0045575,68
RTS0045576,68
RTS0045577,85
RTS0045578,71
RTS0045579,99
RTS0045580,80
RTS0045581,153
RTS0045582,146
RTS0045583,122
RTS0045584,146
RTS0045585,77
RTS0045586,93
RTS0045587,183
RTS0045588,179
RTS0045589,180
RTS0045590,171
RTS0045592,727
RTS0045593,850
RTS0045594,623
RTS0045595,622
RTS0045596,257
RTS0045597,239
RTS0045598,322
RTS0045599,255
RTS0045600,212
RTS0045601,85
RTS0045602,92
RTS0045603,64
RTS0045604,98
RTS0045606,98
RTS0045607,62
RTS0045608,79
RTS0045609,58
RTS0045610,94
RTS0045611,89
RTS0045612,89
RTS0045613,87
RTS0045614,92
RTS0045615,86
RTS0045616,68
RTS0045617,71
RTS0045618,80
RTS0045619,69
RTS0045620,59
RTS0045621,180
RTS0045622,268
RTS0045623,203
RTS0045624,152
RTS0045625,236
RTS0045626,50
RTS0045627,62
RTS0045628,88
RTS0045629,75
RTS0045630,64
RTS0045631,61
RTS0045632,86
RTS0045633,67
RTS0045634,73
RTS0045635,66
RTS0045636,96
RTS0045637,76
RTS0045638,85
RTS0045639,118
RTS0045640,91
RTS0045641,86
RTS0045642,78
RTS0045643,62
RTS0045644,66
RTS0045645,75
RTS0045646,126
RTS0045647,107
RTS0045648,101
RTS0045649,136
RTS0045650,107
RTS0045651,86
RTS0045652,107
RTS0045653,94
RTS0045654,99
RTS0045655,126
RTS0045656,77
RTS0045657,144
RTS0045658,177
RTS0045659,145
RTS0045660,134
RTS0045661,464
RTS0045662,279
RTS0045663,301
RTS0045664,281
RTS0045665,404
RTS0045666,59
RTS0045667,84
RTS0045668,87
RTS0045669,92
RTS0045670,89
RTS0045671,81
RTS0045672,62
RTS0045673,60
RTS0045674,64
RTS0045675,87
RTS0045676,329
RTS0045677,370
RTS0045678,350
RTS0045679,307
RTS0045680,402
RTS0045681,93
RTS0045682,89
RTS0045683,70
RTS0045684,84
RTS0045685,83
RTS0045687,83
RTS0045688,81
RTS0045689,78
RTS0045690,88
RTS0045691,84
RTS0045692,71
RTS0045693,90
RTS0045694,77
RTS0045695,63
RTS0045696,111
RTS0045697,97
RTS0045698,97
RTS0045699,73
RTS0045700,89
RTS0045701,80
RTS0045702,73
RTS0045703,81
RTS0045704,81
RTS0045705,122
RTS0045706,77
RTS0045707,94
RTS0045708,65
RTS0045709,81
RTS0045710,72
RTS0045711,99
RTS0045712,93
RTS0045713,92
RTS0045714,74
RTS0045715,77
RTS0045716,518
RTS0045717,326
RTS0045718,269
RTS0045719,291
RTS0045720,340
RTS0045721,139
RTS0045722,178
RTS0045723,180
RTS0045724,141
RTS0045725,119
RTS0045726,136
RTS0045727,179
RTS0045728,167
RTS0045729,122
RTS0045730,119
RTS0045731,185
RTS0045732,188
RTS0045733,177
RTS0045734,246
RTS0045735,235
RTS0045736,797
RTS0045737,1097
RTS0045738,1308
RTS0045739,1329
RTS0045740,762
RTS0045741,615
RTS0045742,466
RTS0045743,501
RTS0045744,624
RTS0045745,547
RTS0045746,178
RTS0045747,142
RTS0045748,249
RTS0045749,106
RTS0045750,95
RTS0045751,183
RTS0045752,139
RTS0045753,182
RTS0045754,167
RTS0045755,165
RTS0045756,356
RTS0045757,357
RTS0045758,407
RTS0045759,330
RTS0045760,269
RTS0045761,83
RTS0045762,95
RTS0045763,80
RTS0045764,71
RTS0045765,64
RTS0045766,90
RTS0045767,68
RTS0045768,84
RTS0045769,78
RTS0045770,78
RTS0045771,99
RTS0045772,111
RTS0045773,117
RTS0045774,83
RTS0045775,111
RTS0045776,83
RTS0045777,73
RTS0045778,73
RTS0045779,67
RTS0045780,73
RTS0045781,204
RTS0045782,167
RTS0045783,205
RTS0045784,206
RTS0045785,267
RTS0045786,80
RTS0045787,143
RTS0045788,143
RTS0045789,102
RTS0045790,88
RTS0045791,78
RTS0045792,78
RTS0045793,83
RTS0045794,79
RTS0045795,87
RTS0045796,109
RTS0045797,64
RTS0045798,49
RTS0045799,80
RTS0045800,74
RTS0045801,76
RTS0045802,66
RTS0045803,101
RTS0045804,67
RTS0045805,82
RTS0045806,328
RTS0045807,239
RTS0045808,244
RTS0045809,251
RTS0045810,123
RTS0045811,131
RTS0045812,142
RTS0045813,106
RTS0045814,141
RTS0045815,131
RTS0045816,83
RTS0045817,131
RTS0045818,88
RTS0045819,94
RTS0045820,106
RTS0045821,293
RTS0045822,233
RTS0045823,253
RTS0045824,314
RTS0045825,257
RTS0045826,208
RTS0045827,258
RTS0045828,149
RTS0045829,185
RTS0045830,216
RTS0045831,100
RTS0045832,122
RTS0045833,117
RTS0045834,106
RTS0045835,117
RTS0045836,447
RTS0045837,478
RTS0045838,402
RTS0045840,267
RTS0045841,330
RTS0045842,272
RTS0045843,186
RTS0045844,202
RTS0045845,237
RTS0045846,2718
RTS0045848,690
RTS0045849,2659
RTS0045851,62
RTS0045852,88
RTS0045853,82
RTS0045854,78
RTS0045855,83
RTS0045856,94
RTS0045857,79
RTS0045858,47
RTS0045859,115
RTS0045860,66
RTS0045861,106
RTS0045862,155
RTS0045863,1123
RTS0045864,1611
RTS0045865,1495
RTS0045866,1925
RTS0045867,66
RTS0045868,69
RTS0045869,70
RTS0045870,85
RTS0045871,42
RTS0045872,82
RTS0045873,95
RTS0045874,88
RTS0045875,81
RTS0045876,74
RTS0045877,93
RTS0045878,52
RTS0045879,111
RTS0045880,92
RTS0045881,64
RTS0045882,101
RTS0045883,76
RTS0045884,74
RTS0045885,12
RTS0045886,129
RTS0045887,131
RTS0045888,79
RTS0045889,61
RTS0045890,80
RTS0045891,86
RTS0045892,89
RTS0045893,107
RTS0045894,122
RTS0045895,76
RTS0045896,127
RTS0045897,94
RTS0045898,113
RTS0045899,148
RTS0045900,234
RTS0045901,107
RTS0045902,103
RTS0045903,130
RTS0045904,117
RTS0045905,118
RTS0045906,109
RTS0045907,97
RTS0045908,74
RTS0045909,88
RTS0045910,61
RTS0045911,94
RTS0045912,59
RTS0045913,78
RTS0045914,51
RTS0045915,72
RTS0045916,110
RTS0045917,62
RTS0045918,84
RTS0045919,78
RTS0045920,75
RTS0045921,99
RTS0045922,84
RTS0045923,65
RTS0045924,77
RTS0045925,69
RTS0045926,113
RTS0045927,67
RTS0045928,85
RTS0045929,88
RTS0045930,302
RTS0045931,299
RTS0045932,137
RTS0045933,78
RTS0045935,81
RTS0045939,105
RTS0045940,74
RTS0045941,74
RTS0045942,91
RTS0045943,137
RTS0045944,78
RTS0045945,109
RTS0045946,76
RTS0045947,94
RTS0045948,68
RTS0045949,90
RTS0045950,101
RTS0045951,122
RTS0045952,93
RTS0045953,112
RTS0045954,180
RTS0045955,79
RTS0045956,85
RTS0045957,62
RTS0045958,114
RTS0045959,81
RTS0045960,60
RTS0045961,72
RTS0045962,76
RTS0045963,74
RTS0045964,111
RTS0045965,83
RTS0045966,77
RTS0045967,62
RTS0045968,73
RTS0045969,97
RTS0045970,133
RTS0045971,138
RTS0045972,95
RTS0045973,82
RTS0045974,69
RTS0045975,96
RTS0045976,72
RTS0045977,73
RTS0045978,87
RTS0045979,117
RTS0045980,116
RTS0045981,178
RTS0045982,163
RTS0045983,82
RTS0045984,96
RTS0045985,70
RTS0045986,75
RTS0045987,109
RTS0045988,109
RTS0045989,72
RTS0045990,94
RTS0045991,130
RTS0045992,99
RTS0045993,94
RTS0045994,105
RTS0045995,77
RTS0045996,94
RTS0045997,107
RTS0045998,60
RTS0045999,79
RTS0046000,65
RTS0046001,73
RTS0046002,88
RTS0046003,70
RTS0046004,100
RTS0046005,187
RTS0046006,138
RTS0046007,193
RTS0046008,179
RTS0046009,511
RTS0046010,105
RTS0046011,111
RTS0046012,51
RTS0046013,92
RTS0046014,73
RTS0046015,65
RTS0046016,108
RTS0046017,77
RTS0046018,65
RTS0046019,79
RTS0046020,125
RTS0046021,108
RTS0046022,98
RTS0046023,85
RTS0046024,103
RTS0046025,90
RTS0046026,77
RTS0046027,90
RTS0046028,66
RTS0046029,63
RTS0046030,96
RTS0046031,61
RTS0046032,70
RTS0046033,78
RTS0046034,62
RTS0046035,76
RTS0046036,85
RTS0046037,59
RTS0046038,84
RTS0046039,71
RTS0046040,73
RTS0046041,69
RTS0046042,66
RTS0046043,72
RTS0046044,65
RTS0046045,80
RTS0046046,67
RTS0046047,57
RTS0046048,153
RTS0046049,183
RTS0046050,151
RTS0046051,216
RTS0046052,153
RTS0046053,167
RTS0046054,190
RTS0046055,183
RTS0046056,107
RTS0046057,108
RTS0046058,110
RTS0046059,110
RTS0046060,131
RTS0046061,349
RTS0046062,233
RTS0046063,283
RTS0046064,239
RTS0046065,224
RTS0046066,274
RTS0046067,287
RTS0046068,79
RTS0046069,86
RTS0046070,67
RTS0046071,119
RTS0046072,97
RTS0046073,86
RTS0046074,98
RTS0046075,66
RTS0046076,85
RTS0046077,83
RTS0046078,115
RTS0046079,64
RTS0046080,84
RTS0046081,82
RTS0046082,122
RTS0046083,95
RTS0046084,121
RTS0046085,125
RTS0046086,102
RTS0046087,82
RTS0046088,66
RTS0046089,64
RTS0046090,82
RTS0046091,51
RTS0046092,155
RTS0046093,133
RTS0046094,79
RTS0046095,81
RTS0046096,77
RTS0046097,91
RTS0046098,71
RTS0046099,79
RTS0046100,86
RTS0046101,60
RTS0046102,83
RTS0046103,61
RTS0046104,135
RTS0046105,86
RTS0046106,34
RTS0046107,90
RTS0046108,63
RTS0046109,65
RTS0046110,68
RTS0046111,77
RTS0046112,146
RTS0046113,90
RTS0046114,63
RTS0046115,184
RTS0046116,168
RTS0046117,185
RTS0046119,113
RTS0046121,83
RTS0046122,97
RTS0046123,86
RTS0046124,79
RTS0046125,55
RTS0046126,63
RTS0046127,73
RTS0046128,177
RTS0046129,134
RTS0046130,124
RTS0046131,89
RTS0046132,138
RTS0046133,171
RTS0046134,163
RTS0046135,90
RTS0046136,1939
RTS0046137,2967
RTS0046138,366
RTS0046140,256
RTS0046141,182
RTS0046142,215
RTS0046143,281
RTS0046144,316
RTS0046145,88
RTS0046146,77
RTS0046147,66
RTS0046148,69
RTS0046149,67
RTS0046150,54
RTS0046152,93
RTS0046153,87
RTS0046154,61
RTS0046155,89
RTS0046156,76
RTS0046157,67
RTS0046158,75
RTS0046159,98
RTS0046160,103
RTS0046161,85
RTS0046162,73
RTS0046163,89
RTS0046164,201
RTS0046165,168
RTS0046166,111
RTS0046167,149
RTS0046168,63
RTS0046169,71
RTS0046170,78
RTS0046171,66
RTS0046172,68
RTS0046173,55
RTS0046174,75
RTS0046175,69
RTS0046176,57
RTS0046177,46
RTS0046178,61
RTS0046179,65
RTS0046180,68
RTS0046181,77
RTS0046182,75
RTS0046183,124
RTS0046184,122
RTS0046185,113
RTS0046186,87
RTS0046187,106
RTS0046188,121
RTS0046191,77
RTS0046193,43
RTS0046194,64
RTS0046195,72
RTS0046196,60
RTS0046197,70
RTS0046198,65
RTS0046199,92
RTS0046200,83
RTS0046201,90
RTS0046202,80
RTS0046203,71
RTS0046204,84
RTS0046205,75
RTS0046206,99
RTS0046207,83
RTS0046208,76
RTS0046209,60
RTS0046210,63
RTS0046211,70
RTS0046212,76
RTS0046213,280
RTS0046214,161
RTS0046215,132
RTS0046216,160
RTS0046217,184
RTS0046218,110
RTS0046219,81
RTS0046220,123
RTS0046221,140
RTS0046222,102
RTS0046223,58
RTS0046224,63
RTS0046225,131
RTS0046226,113
RTS0046227,126
RTS0046228,125
RTS0046229,81
RTS0046230,71
RTS0046231,54
RTS0046232,97
RTS0046233,81
RTS0046234,94
RTS0046235,77
RTS0046236,74
RTS0046237,80
RTS0046238,71
RTS0046239,58
RTS0046240,93
RTS0046241,65
RTS0046242,62
RTS0046243,62
RTS0046244,123
RTS0046245,68
RTS0046246,90
RTS0046247,80
RTS0046248,63
RTS0046249,73
RTS0046250,90
RTS0046251,83
RTS0046252,367
RTS0046253,253
RTS0046254,362
RTS0046255,66
RTS0046256,93
RTS0046257,88
RTS0046258,76
RTS0046259,106
RTS0046260,73
RTS0046261,76
RTS0046262,84
RTS0046263,64
RTS0046264,81
RTS0046265,60
RTS0046266,99
RTS0046267,52
RTS0046268,79
RTS0046269,68
RTS0046270,56
RTS0046271,58
RTS0046272,73
RTS0046273,133
RTS0046274,143
RTS0046275,104
RTS0046276,87
RTS0046277,58
RTS0046278,76
RTS0046279,100
RTS0046280,89
RTS0046281,76
RTS0046282,102
RTS0046283,88
RTS0046284,80
RTS0046285,79
RTS0046286,84
RTS0046287,84
RTS0046288,105
RTS0046289,80
RTS0046290,70
RTS0046291,90
RTS0046292,86
RTS0046293,90
RTS0046294,80
RTS0046295,169
RTS0046296,81
RTS0046297,119
RTS0046298,78
RTS0046299,78
RTS0046300,62
RTS0046301,94
RTS0046302,66
RTS0046303,67
RTS0046304,67
RTS0046305,64
RTS0046306,77
RTS0046307,92
RTS0046308,70
RTS0046309,75
RTS0046310,66
RTS0046311,58
RTS0046312,63
RTS0046313,55
RTS0046314,84
RTS0046315,71
RTS0046316,82
RTS0046317,96
RTS0046318,87
RTS0046319,90
RTS0046320,89
RTS0046321,118
RTS0046322,86
RTS0046323,95
RTS0046324,84
RTS0046325,89
RTS0046326,79
RTS0046327,66
RTS0046328,91
RTS0046329,448
RTS0046330,358
RTS0046331,361
RTS0046332,228
RTS0046333,505
RTS0046334,174
RTS0046335,201
RTS0046336,207
RTS0046342,59
RTS0046343,84
RTS0046344,88
RTS0046345,60
RTS0046346,60
RTS0046347,767
RTS0046348,793
RTS0046349,823
RTS0046350,61
RTS0046351,83
RTS0046352,113
RTS0046353,83
RTS0046354,72
RTS0046355,80
RTS0046356,88
RTS0046357,63
RTS0046358,68
RTS0046359,70
RTS0046360,114
RTS0046361,68
RTS0046362,102
RTS0046363,59
RTS0046364,118
RTS0046365,91
RTS0046366,93
RTS0046367,85
RTS0046368,75
RTS0046369,69
RTS0046370,50
RTS0046371,85
RTS0046372,83
RTS0046373,76
RTS0046374,55
RTS0046375,44
RTS0046376,76
RTS0046377,67
RTS0046378,81
RTS0046379,72
RTS0046380,77
RTS0046381,75
RTS0046382,77
RTS0046383,101
RTS0046384,94
RTS0046385,40
RTS0046386,79
RTS0046387,67
RTS0046388,85
RTS0046389,84
RTS0046390,87
RTS0046391,94
RTS0046392,58
RTS0046393,60
RTS0046394,61
RTS0046395,58
RTS0046396,64
RTS0046397,72
RTS0046398,84
RTS0046399,70
RTS0046400,79
RTS0046401,99
RTS0046402,76
RTS0046403,87
RTS0046404,107
RTS0046405,98
RTS0046406,85
RTS0046407,102
RTS0046408,73
RTS0046409,92
RTS0046410,269
RTS0046411,247
RTS0046412,254
RTS0046413,262
RTS0046414,2334
RTS0046415,415
RTS0046416,82
RTS0046417,136
RTS0046418,123
RTS0046419,91
RTS0046420,113
RTS0046421,92
RTS0046422,76
RTS0046423,65
RTS0046424,91
RTS0046425,98
RTS0046426,70
RTS0046427,89
RTS0046428,77
RTS0046429,68
RTS0046430,67
RTS0046431,70
RTS0046432,159
RTS0046433,112
RTS0046434,150
RTS0046435,760
RTS0046439,189
RTS0046440,279
RTS0046441,228
RTS0046442,183
RTS0046443,221
RTS0046444,128
RTS0046445,79
RTS0046446,72
RTS0046447,71
RTS0046448,143
RTS0046449,204
RTS0046450,348
RTS0046451,130
RTS0046452,224
RTS0046453,179
RTS0046454,191
RTS0046455,180
RTS0046456,80
RTS0046457,147
RTS0046458,209
RTS0046459,806
RTS0046460,659
RTS0046461,105
RTS0046462,119
RTS0046463,70
RTS0046464,77
RTS0046466,63
RTS0046468,69
RTS0046469,57
RTS0046470,57
RTS0046471,68
RTS0046472,77
RTS0046473,61
RTS0046474,49
RTS0046475,101
RTS0046476,62
RTS0046477,69
RTS0046478,86
RTS0046479,67
RTS0046480,64
RTS0046481,82
RTS0046482,76
RTS0046483,57
RTS0046484,61
RTS0046485,77
RTS0046486,73
RTS0046487,91
RTS0046488,65
RTS0046489,94
RTS0046490,84
RTS0046491,82
RTS0046492,76
RTS0046493,60
RTS0046494,72
RTS0046495,81
RTS0046496,126
RTS0046497,105
RTS0046498,79
RTS0046499,453
RTS0046500,489
RTS0046501,317
RTS0046502,99
RTS0046503,118
RTS0046504,109
RTS0046505,50
RTS0046506,71
RTS0046507,75
RTS0046508,61
RTS0046509,68
RTS0046510,99
RTS0046511,69
RTS0046512,161
RTS0046513,139
RTS0046514,65
RTS0046515,86
RTS0046516,92
RTS0046517,107
RTS0046518,51
RTS0046519,67
RTS0046520,76
RTS0046521,96
RTS0046522,76
RTS0046524,100
RTS0046525,93
RTS0046526,159
RTS0046527,110
RTS0046528,94
RTS0046529,75
RTS0046530,45
RTS0046531,72
RTS0046532,85
RTS0046533,77
RTS0046534,90
RTS0046535,60
RTS0046536,76
RTS0046537,81
RTS0046538,108
RTS0046539,103
RTS0046540,108
RTS0046541,93
RTS0046542,113
RTS0046543,112
RTS0046544,85
RTS0046545,196
RTS0046546,70
RTS0046548,98
RTS0046549,173
RTS0046550,74
RTS0046551,198
RTS0046552,71
RTS0046553,130
RTS0046554,49
RTS0046555,74
RTS0046556,143
RTS0046557,88
RTS0046558,74
RTS0046559,89
RTS0046560,70
RTS0046561,66
RTS0046562,78
RTS0046563,75
RTS0046564,82
RTS0046565,83
RTS0046566,107
RTS0046567,92
RTS0046568,78
RTS0046569,106
RTS0046570,97
RTS0046571,57
RTS0046572,67
RTS0046573,112
RTS0046574,100
RTS0046575,86
RTS0046577,94
RTS0046578,79
RTS0046580,213
RTS0046581,156
RTS0046582,123
RTS0046583,81
RTS0046584,102
RTS0046585,109
RTS0046586,64
RTS0046587,90
RTS0046588,69
RTS0046589,79
RTS0046590,89
RTS0046591,81
RTS0046592,96
RTS0046593,84
RTS0046594,124
RTS0046595,103
RTS0046596,95
RTS0046597,79
RTS0046598,103
RTS0046599,80
RTS0046600,284
RTS0046601,414
RTS0046602,245
RTS0046603,282
RTS0046604,104
RTS0046605,90
RTS0046606,98
RTS0046607,138
RTS0046608,244
RTS0046609,208
RTS0046610,64
RTS0046611,96
RTS0046612,93
RTS0046613,92
RTS0046614,88
RTS0046615,69
RTS0046616,76
RTS0046617,97
RTS0046618,62
RTS0046619,74
RTS0046620,77
RTS0046621,136
RTS0046622,107
RTS0046623,87
RTS0046624,99
RTS0046625,76
RTS0046626,99
RTS0046627,90
RTS0046628,152
RTS0046629,88
RTS0046630,90
RTS0046631,82
RTS0046632,127
RTS0046633,94
RTS0046634,103
RTS0046635,94
RTS0046636,100
RTS0046637,138
RTS0046638,85
RTS0046639,84
RTS0046640,98
RTS0046641,71
RTS0046642,96
RTS0046643,89
RTS0046644,74
RTS0046645,89
RTS0046646,66
RTS0046647,84
RTS0046648,105
RTS0046649,74
RTS0046650,90
RTS0046651,126
RTS0046652,121
RTS0046653,181
RTS0046654,143
RTS0046655,145
RTS0046656,88
RTS0046657,95
RTS0046658,100
RTS0046659,76
RTS0046660,89
RTS0046661,82
RTS0046662,72
RTS0046663,86
RTS0046664,83
RTS0046665,59
RTS0046666,78
RTS0046667,80
RTS0046668,90
RTS0046669,64
RTS0046670,84
RTS0046671,76
RTS0046672,71
RTS0046673,83
RTS0046674,63
RTS0046675,84
RTS0046676,67
RTS0046677,82
RTS0046678,67
RTS0046679,51
RTS0046680,66
RTS0046681,64
RTS0046682,60
RTS0046683,67
RTS0046684,91
RTS0046685,80
RTS0046686,83
RTS0046687,100
RTS0046688,74
RTS0046689,74
RTS0046690,77
RTS0046691,77
RTS0046692,82
RTS0046693,76
RTS0046694,80
RTS0046695,90
RTS0046696,93
RTS0046697,90
RTS0046698,102
RTS0046699,130
RTS0046700,153
RTS0046701,192
RTS0046702,126
RTS0046703,890
RTS0046704,1391
RTS0046705,1062
RTS0046706,566
RTS0046707,1097
RTS0046708,847
RTS0046709,98
RTS0046710,103
RTS0046711,91
RTS0046712,88
RTS0046713,73
RTS0046714,100
RTS0046715,58
RTS0046716,96
RTS0046717,124
RTS0046718,86
RTS0046719,82
RTS0046720,89
RTS0046721,110
RTS0046722,108
RTS0046723,74
RTS0046724,70
RTS0046725,71
RTS0046726,83
RTS0046727,107
RTS0046728,67
RTS0046729,83
RTS0046730,80
RTS0046731,83
RTS0046732,89
RTS0046733,84
RTS0046734,87
RTS0046735,67
RTS0046736,67
RTS0046737,79
RTS0046738,72
RTS0046739,54
RTS0046740,101
RTS0046741,80
RTS0046742,64
RTS0046743,81
RTS0046744,75
RTS0046745,105
RTS0046746,82
RTS0046747,84
RTS0046748,192
RTS0046749,96
RTS0046750,75
RTS0046751,91
RTS0046752,98
RTS0046753,72
RTS0046754,68
RTS0046755,80
RTS0046756,82
RTS0046757,95
RTS0046758,59
RTS0046759,199
RTS0046760,164
RTS0046761,123
RTS0046763,174
RTS0046764,122
RTS0046765,90
RTS0046766,63
RTS0046767,91
RTS0046768,252
RTS0046769,375
RTS0046770,360
RTS0046771,88
RTS0046772,99
RTS0046773,79
RTS0046774,76
RTS0046775,102
RTS0046777,85
RTS0046778,86
RTS0046779,82
RTS0046780,84
RTS0046781,82
RTS0046782,53
RTS0046783,79
RTS0046784,60
RTS0046785,81
RTS0046790,93
RTS0046791,78
RTS0046792,76
RTS0046793,67
RTS0046794,54
RTS0046795,101
RTS0046796,91
RTS0046797,50
RTS0046798,84
RTS0046799,64
RTS0046800,70
RTS0046801,890
RTS0046802,526
RTS0046803,68
RTS0046804,109
RTS0046805,77
RTS0046806,98
RTS0046807,73
RTS0046808,82
RTS0046809,83
RTS0046810,80
RTS0046811,49
RTS0046812,82
RTS0046813,62
RTS0046814,79
RTS0046815,96
RTS0046816,69
RTS0046817,69
RTS0046818,81
RTS0046819,90
RTS0046820,87
RTS0046821,71
RTS0046822,88
RTS0046823,104
RTS0046824,161
RTS0046825,125
RTS0046826,87
RTS0046827,76
RTS0046828,85
RTS0046829,80
RTS0046830,76
RTS0046831,80
RTS0046832,92
RTS0046833,31
RTS0046835,70
RTS0046836,986
RTS0046837,1451
RTS0046838,1353
RTS0046839,2620
RTS0046840,165
RTS0046841,71
RTS0046842,1214
RTS0046843,1538
RTS0046846,99
RTS0046849,101
RTS0046850,201
RTS0046851,396
RTS0046852,135
RTS0046853,183
RTS0046854,53
RTS0046855,83
RTS0046856,79
RTS0046857,86
RTS0046858,101
RTS0046859,73
RTS0046860,197
RTS0046861,83
RTS0046862,98
RTS0046863,77
RTS0046864,75
RTS0046866,99
RTS0046867,58
RTS0046868,80
RTS0046869,892
RTS0046870,878
RTS0046871,252
RTS0046872,578
RTS0046873,53
RTS0046874,77
RTS0046875,76
RTS0046876,69
RTS0046877,100
RTS0046878,69
RTS0046879,79
RTS0046880,87
RTS0046881,119
RTS0046882,101
RTS0046885,64
RTS0046886,92
RTS0046887,67
RTS0046889,75
RTS0046890,90
RTS0046891,124
RTS0046892,71
RTS0046893,81
RTS0046894,75
RTS0046895,69
RTS0046897,134
RTS0046898,63
RTS0046899,299
RTS0046900,117
RTS0046902,88
RTS0046903,206
RTS0046904,73
RTS0046905,57
RTS0046906,524
RTS0046907,649
RTS0046908,72
RTS0046909,121
RTS0046910,118
RTS0046911,132
RTS0046912,82
RTS0046913,125
RTS0046914,90
RTS0046915,56
RTS0046916,90
RTS0046918,1654
RTS0046919,2290
RTS0046920,1476
RTS0046921,77
RTS0046922,99
RTS0046923,178
RTS0046924,1126
RTS0046925,114
RTS0046926,89
RTS0046927,65
RTS0046928,61
RTS0046929,71
RTS0046930,120
RTS0046931,81
RTS0046933,77
RTS0046934,116
RTS0046935,69
RTS0046936,152
RTS0046937,70
RTS0046938,350
RTS0046939,63
RTS0046940,110
RTS0046941,103
RTS0046942,67
RTS0046943,148
RTS0046944,84
RTS0046946,161
RTS0046947,66
RTS0046948,238
RTS0046949,73
RTS0046950,68
RTS0046951,81
RTS0046952,61
RTS0046954,54
RTS0046955,54
RTS0046956,165
RTS0046957,71
RTS0046958,89
RTS0046959,97
RTS0046960,93
RTS0046961,119
RTS0046962,533
RTS0046963,70
RTS0046965,365
RTS0046966,114
RTS0046967,85
RTS0046968,82
RTS0047054,92
RTS0047055,111
RTS0047056,70
RTS0047057,127
RTS0047058,113
RTS0047060,142
RTS0047061,176
RTS0047062,184
RTS0047063,170
RTS0047064,261
RTS0047065,258
RTS0047066,276
RTS0047067,229
RTS0047068,197
RTS0047069,168
RTS0047070,139
RTS0047071,143
RTS0047072,140
RTS0047073,138
RTS0047074,164
RTS0047075,90
RTS0047076,131
RTS0047077,116
RTS0047078,104
RTS0047079,73
RTS0047080,110
RTS0047081,146
RTS0047082,147
RTS0047083,127
RTS0047084,87
RTS0047085,52
RTS0047086,86
RTS0047087,79
RTS0047088,82
RTS0047089,82
RTS0047091,68
RTS0047092,183
RTS0047093,191
RTS0047094,160
RTS0047095,64
RTS0047096,84
RTS0047097,66
RTS0047098,67
RTS0047099,75
RTS0047100,66
RTS0047101,91
RTS0047102,82
RTS0047103,80
RTS0047104,73
RTS0047105,216
RTS0047106,142
RTS0047107,118
RTS0047108,191
RTS0047109,112
RTS0047110,80
RTS0047111,84
RTS0047112,94
RTS0047113,1539
RTS0047114,100
RTS0047115,103
RTS0047116,185
RTS0047117,143
RTS0047118,125
RTS0047119,133
RTS0047120,108
RTS0047121,76
RTS0047122,141
RTS0047123,84
RTS0047124,110
RTS0047125,88
RTS0047126,95
RTS0047127,107
RTS0047128,55
RTS0047129,79
RTS0047130,91
RTS0047131,114
RTS0047132,120
RTS0047133,127
RTS0047134,71
RTS0047135,162
RTS0047136,189
RTS0047137,160
RTS0047138,166
RTS0047139,112
RTS0047140,86
RTS0047141,97
RTS0047142,78
RTS0047143,69
RTS0047144,84
RTS0047145,114
RTS0047146,87
RTS0047147,95
RTS0047148,125
RTS0047149,87
RTS0047150,121
RTS0047151,126
RTS0047152,126
RTS0047153,96
RTS0047154,164
RTS0047156,90
RTS0047157,104
RTS0047158,116
RTS0047159,102
RTS0047160,122
RTS0047165,481
RTS0047166,57
RTS0047167,69
RTS0047168,55
RTS0047169,67
RTS0047170,52
RTS0047171,140
RTS0047172,162
RTS0047173,194
RTS0047174,173
RTS0047175,112
RTS0047176,82
RTS0047177,111
RTS0047178,92
RTS0047179,86
RTS0047180,87
RTS0047181,106
RTS0047182,96
RTS0047183,87
RTS0047184,91
RTS0047185,82
RTS0047186,83
RTS0047187,103
RTS0047188,92
RTS0047189,104
RTS0047190,70
RTS0047191,72
RTS0047192,109
RTS0047193,75
RTS0047194,90
RTS0047195,105
RTS0047196,96
RTS0047197,107
RTS0047198,85
RTS0047199,109
RTS0047200,98
RTS0047201,87
RTS0047202,90
RTS0047203,121
RTS0047204,97
RTS0047205,100
RTS0047206,100
RTS0047207,89
RTS0047208,1151
RTS0047209,1270
RTS0047210,1836
RTS0047211,1531
RTS0047212,674
RTS0047213,94
RTS0047214,129
RTS0047215,99
RTS0047216,94
RTS0047217,80
RTS0047218,206
RTS0047219,215
RTS0047220,107
RTS0047221,267
RTS0047222,216
RTS0047223,414
RTS0047225,617
RTS0047226,631
RTS0047229,65
RTS0047230,83
RTS0047231,92
RTS0047232,98
RTS0047233,70
RTS0047234,72
RTS0047235,76
RTS0047236,77
RTS0047237,67
RTS0047238,61
RTS0047239,109
RTS0047240,61
RTS0047241,61
RTS0047242,62
RTS0047243,93
RTS0047244,61
RTS0047245,56
RTS0047246,66
RTS0047247,49
RTS0047248,60
RTS0047249,99
RTS0047250,103
RTS0047252,136
RTS0047253,58
RTS0047254,115
RTS0047255,151
RTS0047256,135
RTS0047257,166
RTS0047258,150
RTS0047259,147
RTS0047260,221
RTS0047261,187
RTS0047262,138
RTS0047263,186
RTS0047264,162
RTS0047266,181
RTS0047267,448
RTS0047268,236
RTS0047269,216
RTS0047270,375
RTS0047271,363
RTS0047272,225
RTS0047273,191
RTS0047274,110
RTS0047276,84
RTS0047277,300
RTS0047278,301
RTS0047279,316
RTS0047280,254
RTS0047281,227
RTS0047282,248
RTS0047283,228
RTS0047284,150
RTS0047290,426
RTS0047291,790
RTS0047292,481
RTS0047293,463
RTS0047294,665
RTS0047295,54
RTS0047296,100
RTS0047297,89
RTS0047298,86
RTS0047299,93
RTS0047300,57
RTS0047301,98
RTS0047302,61
RTS0047303,81
RTS0047304,66
RTS0047305,204
RTS0047306,240
RTS0047307,247
RTS0047308,178
RTS0047309,156
RTS0047310,151
RTS0047311,109
RTS0047312,106
RTS0047313,92
RTS0047314,88
RTS0047315,253
RTS0047316,215
RTS0047317,271
RTS0047318,235
RTS0047319,217
RTS0047320,91
RTS0047321,123
RTS0047322,116
RTS0047323,149
RTS0047324,153
RTS0047325,134
RTS0047326,127
RTS0047327,140
RTS0047328,101
RTS0047329,75
RTS0047331,170
RTS0047332,170
RTS0047333,142
RTS0047334,139
RTS0047335,163
RTS0047336,160
RTS0047337,91
RTS0047338,168
RTS0047339,137
RTS0047340,240
RTS0047341,206
RTS0047342,239
RTS0047343,173
RTS0047344,207
RTS0047345,126
RTS0047346,111
RTS0047348,146
RTS0047349,134
RTS0047350,150
RTS0047351,166
RTS0047352,313
RTS0047353,195
RTS0047354,178
RTS0047356,68
RTS0047357,79
RTS0047358,61
RTS0047359,115
RTS0047360,74
RTS0047361,80
RTS0047362,104
RTS0047363,130
RTS0047364,58
RTS0047365,87
RTS0047366,78
RTS0047367,61
RTS0047368,88
RTS0047369,68
RTS0047370,76
RTS0047373,97
RTS0047374,79
RTS0047375,79
RTS0047376,134
RTS0047377,124
RTS0047378,133
RTS0047379,176
RTS0047380,143
RTS0047381,77
RTS0047382,75
RTS0047383,85
RTS0047384,76
RTS0047385,79
RTS0047386,273
RTS0047387,123
RTS0047388,130
RTS0047389,121
RTS0047390,98
RTS0047391,157
RTS0047392,107
RTS0047393,176
RTS0047394,83
RTS0047395,73
RTS0047396,252
RTS0047397,123
RTS0047398,101
RTS0047399,89
RTS0047400,93
RTS0047401,114
RTS0047402,119
RTS0047403,100
RTS0047404,134
RTS0047405,150
RTS0047406,79
RTS0047407,112
RTS0047408,108
RTS0047409,199
RTS0047410,175
RTS0047411,146
RTS0047412,127
RTS0047413,110
RTS0047414,131
RTS0047415,129
RTS0047417,129
RTS0047418,175
RTS0047419,136
RTS0047420,142
RTS0047421,65
RTS0047422,67
RTS0047423,82
RTS0047424,87
RTS0047425,61
RTS0047426,126
RTS0047427,140
RTS0047428,121
RTS0047429,109
RTS0047430,131
RTS0047431,60
RTS0047432,94
RTS0047433,89
RTS0047434,100
RTS0047435,130
RTS0047436,76
RTS0047437,60
RTS0047438,70
RTS0047439,57
RTS0047440,57
RTS0047441,235
RTS0047442,199
RTS0047445,210
RTS0047446,211
RTS0047447,77
RTS0047448,73
RTS0047449,63
RTS0047450,81
RTS0047451,77
RTS0047452,87
RTS0047453,58
RTS0047454,83
RTS0047455,71
RTS0047456,72
RTS0047457,86
RTS0047458,77
RTS0047459,86
RTS0047460,84
RTS0047461,95
RTS0047462,113
RTS0047463,96
RTS0047464,128
RTS0047465,99
RTS0047466,93
RTS0047467,64
RTS0047468,85
RTS0047469,66
RTS0047471,76
RTS0047472,74
RTS0047473,87
RTS0047474,70
RTS0047475,68
RTS0047476,92
RTS0047477,177
RTS0047479,187
RTS0047480,141
RTS0047481,161
RTS0047482,77
RTS0047483,86
RTS0047484,77
RTS0047485,87
RTS0047486,81
RTS0047487,55
RTS0047488,90
RTS0047489,69
RTS0047490,69
RTS0047491,74
RTS0047492,189
RTS0047493,140
RTS0047494,154
RTS0047495,109
RTS0047496,108
RTS0047497,128
RTS0047498,93
RTS0047499,113
RTS0047500,135
RTS0047501,100
RTS0047502,81
RTS0047503,87
RTS0047504,152
RTS0047505,95
RTS0047506,171
RTS0047507,114
RTS0047508,78
RTS0047509,85
RTS0047510,78
RTS0047511,62
RTS0047512,206
RTS0047513,64
RTS0047514,70
RTS0047515,185
RTS0047516,220
RTS0047517,210
RTS0047518,233
RTS0047520,216
RTS0047521,205
RTS0047522,80
RTS0047523,90
RTS0047524,105
RTS0047525,59
RTS0047526,103
RTS0047527,81
RTS0047528,74
RTS0047529,82
RTS0047530,82
RTS0047531,81
RTS0047532,78
RTS0047533,55
RTS0047534,78
RTS0047535,68
RTS0047536,52
RTS0047537,136
RTS0047538,303
RTS0047540,242
RTS0047541,285
RTS0047543,108
RTS0047544,104
RTS0047545,130
RTS0047546,126
RTS0047547,75
RTS0047548,181
RTS0047549,141
RTS0047550,124
RTS0047551,134
RTS0047552,121
RTS0047553,63
RTS0047558,82
RTS0047559,81
RTS0047560,85
RTS0047561,72
RTS0047562,72
RTS0047563,151
RTS0047564,116
RTS0047565,99
RTS0047566,119
RTS0047567,73
RTS0047568,79
RTS0047569,102
RTS0047570,86
RTS0047571,76
RTS0047572,91
RTS0047573,65
RTS0047574,83
RTS0047575,80
RTS0047576,74
RTS0047577,76
RTS0047578,78
RTS0047579,67
RTS0047580,72
RTS0047581,86
RTS0047582,82
RTS0047583,54
RTS0047584,65
RTS0047585,72
RTS0047586,70
RTS0047587,63
RTS0047588,80
RTS0047590,104
RTS0047591,62
RTS0047592,63
RTS0047593,60
RTS0047594,83
RTS0047595,60
RTS0047596,108
RTS0047597,87
RTS0047598,111
RTS0047599,96
RTS0047600,115
RTS0047601,284
RTS0047602,130
RTS0047603,85
RTS0047604,88
RTS0047606,85
RTS0047613,130
RTS0047614,154
RTS0047615,92
RTS0047616,124
RTS0047617,136
RTS0047618,71
RTS0047619,47
RTS0047620,45
RTS0047621,52
RTS0047622,61
RTS0047624,81
RTS0047625,66
RTS0047626,74
RTS0047627,77
RTS0047628,73
RTS0047629,57
RTS0047630,46
RTS0047631,53
RTS0047632,86
RTS0047633,62
RTS0047634,62
RTS0047635,57
RTS0047636,64
RTS0047637,82
RTS0047638,66
RTS0047639,65
RTS0047640,69
RTS0047641,64
RTS0047642,75
RTS0047643,57
RTS0047644,77
RTS0047645,65
RTS0047646,80
RTS0047647,78
RTS0047648,83
RTS0047649,56
RTS0047650,58
RTS0047651,44
RTS0047652,70
RTS0047653,63
RTS0047654,70
RTS0047656,73
RTS0047657,73
RTS0047658,69
RTS0047659,61
RTS0047660,57
RTS0047661,57
RTS0047662,83
RTS0047663,47
RTS0047664,73
RTS0047665,59
RTS0047666,57
RTS0047667,50
RTS0047668,71
RTS0047669,68
RTS0047670,72
RTS0047672,70
RTS0047673,84
RTS0047674,86
RTS0047675,62
RTS0047676,56
RTS0047677,68
RTS0047678,61
RTS0047679,70
RTS0047680,56
RTS0047681,56
RTS0047682,63
RTS0047684,83
RTS0047685,56
RTS0047686,59
RTS0047687,55
RTS0047688,84
RTS0047689,77
RTS0047691,63
RTS0047692,76
RTS0047693,90
RTS0047694,66
RTS0047695,73
RTS0047696,71
RTS0047697,50
RTS0047698,87
RTS0047699,86
RTS0047700,170
RTS0047701,83
RTS0047702,95
RTS0047703,97
RTS0047704,81
RTS0047705,93
RTS0047706,86
RTS0047707,95
RTS0047708,455
RTS0047709,362
RTS0047710,91
RTS0047711,125
RTS0047712,136
RTS0047713,131
RTS0047714,229
RTS0047715,136
RTS0047716,173
RTS0047717,194
RTS0047718,119
RTS0047720,58
RTS0047721,69
RTS0047722,62
RTS0047723,90
RTS0047724,296
RTS0047725,267
RTS0047726,252
RTS0047727,216
RTS0047728,240
RTS0047729,76
RTS0047730,74
RTS0047731,66
RTS0047732,64
RTS0047733,101
RTS0047734,81
RTS0047735,68
RTS0047736,309
RTS0047737,109
RTS0047738,69
RTS0047739,106
RTS0047740,113
RTS0047741,118
RTS0047742,86
RTS0047743,73
RTS0047744,131
RTS0047745,165
RTS0047746,97
RTS0047747,111
RTS0047748,99
RTS0047749,264
RTS0047750,89
RTS0047752,78
RTS0047753,72
RTS0047754,288
RTS0047755,334
RTS0047756,260
RTS0047757,173
RTS0047758,208
RTS0047759,58
RTS0047760,101
RTS0047761,105
RTS0047762,76
RTS0047763,75
RTS0047764,102
RTS0047765,110
RTS0047766,159
RTS0047767,114
RTS0047768,90
RTS0047769,105
RTS0047770,109
RTS0047771,102
RTS0047772,120
RTS0047773,121
RTS0047774,107
RTS0047775,62
RTS0047776,92
RTS0047777,77
RTS0047778,83
RTS0047779,109
RTS0047780,136
RTS0047781,156
RTS0047782,171
RTS0047783,89
RTS0047784,70
RTS0047785,71
RTS0047786,245
RTS0047787,111
RTS0047788,82
RTS0047789,82
RTS0047790,76
RTS0047791,102
RTS0047792,76
RTS0047793,172
RTS0047794,66
RTS0047795,81
RTS0047796,73
RTS0047797,99
RTS0047798,90
RTS0047799,104
RTS0047800,66
RTS0047801,147
RTS0047802,165
RTS0047803,89
RTS0047804,68
RTS0047805,79
RTS0047806,110
RTS0047807,269
RTS0047808,2137
RTS0047809,77
RTS0047810,113
RTS0047811,121
RTS0047812,80
RTS0047813,80
RTS0047814,69
RTS0047816,84
RTS0047817,93
RTS0047818,65
RTS0047819,66
RTS0047820,73
RTS0047821,207
RTS0047822,63
RTS0047823,88
RTS0047824,73
RTS0047825,98
RTS0047826,81
RTS0047827,93
RTS0047828,83
RTS0047829,115
RTS0047830,53
RTS0047831,62
RTS0047832,63
RTS0047833,70
RTS0047834,68
RTS0047835,157
RTS0047836,119
RTS0047837,114
RTS0047838,127
RTS0047839,112
RTS0047840,94
RTS0047841,68
RTS0047842,93
RTS0047843,69
RTS0047844,58
RTS0047845,87
RTS0047846,74
RTS0047847,76
RTS0047848,76
RTS0047849,97
RTS0047850,73
RTS0047851,108
RTS0047852,81
RTS0047853,89
RTS0047854,129
RTS0047855,95
RTS0047856,77
RTS0047857,72
RTS0047858,68
RTS0047859,54
RTS0047860,88
RTS0047861,66
RTS0047862,66
RTS0047863,62
RTS0047864,72
RTS0047865,89
RTS0047866,88
RTS0047867,69
RTS0047868,73
RTS0047869,115
RTS0047870,159
RTS0047871,117
RTS0047872,120
RTS0047873,108
RTS0047874,66
RTS0047875,90
RTS0047876,78
RTS0047877,54
RTS0047878,76
RTS0047879,99
RTS0047880,87
RTS0047881,111
RTS0047882,68
RTS0047883,126
RTS0047884,136
RTS0047885,98
RTS0047886,70
RTS0047890,1166
RTS0047891,1066
RTS0047892,319
RTS0047893,225
RTS0047894,83
RTS0047895,109
RTS0047896,105
RTS0047897,74
RTS0047898,80
RTS0047899,58
RTS0047900,178
RTS0047901,68
RTS0047902,181
RTS0047903,115
RTS0047904,100
RTS0047905,105
RTS0047906,120
RTS0047907,903
RTS0047908,743
RTS0047909,859
RTS0047910,87
RTS0047912,99
RTS0047913,74
RTS0047914,86
RTS0047915,52
RTS0047916,88
RTS0047917,62
RTS0047919,66
RTS0047920,445
RTS0047921,818
RTS0047924,83
RTS0047925,80
RTS0047926,61
RTS0047927,84
RTS0047928,108
RTS0047929,63
RTS0047930,68
RTS0047931,71
RTS0047932,94
RTS0047933,101
RTS0047934,79
RTS0047935,182
RTS0047936,92
RTS0047937,93
RTS0047938,82
RTS0047939,155
RTS0047940,275
RTS0047941,78
RTS0047942,78
RTS0047943,67
RTS0047944,228
RTS0047945,93
RTS0047946,89
RTS0047947,78
RTS0047948,64
RTS0047949,90
RTS0047950,61
RTS0047951,80
RTS0047952,91
RTS0047953,125
RTS0047954,137
RTS0047956,100
RTS0047957,81
RTS0047958,164
RTS0047959,107
RTS0047960,67
RTS0047961,66
RTS0047963,82
RTS0047964,80
RTS0047965,69
RTS0047966,48
RTS0047967,75
RTS0047968,177
RTS0047969,97
RTS0047970,66
RTS0047972,79
RTS0047973,116
RTS0047974,111
RTS0047975,73
RTS0047976,102
RTS0047977,105
RTS0047978,94
RTS0047979,123
RTS0047980,81
RTS0047981,377
RTS0047982,64
RTS0047985,783
RTS0047986,87
RTS0047987,86
RTS0047988,586
RTS0047990,96
RTS0047991,177
RTS0047992,63
RTS0047993,66
RTS0047994,84
RTS0047995,77
RTS0047996,65
RTS0047997,116
RTS0047998,156
RTS0047999,87
RTS0048000,91
RTS0048001,76
RTS0048003,144
RTS0048005,75
RTS0048006,72
RTS0048008,69
RTS0048009,85
RTS0048012,96
RTS0048013,63
RTS0048014,83
RTS0048015,336
RTS0048016,433
RTS0048017,92
RTS0048018,99
RTS0048019,134
RTS0048020,64
RTS0048021,62
RTS0048022,92
RTS0048023,71
RTS0048024,74
RTS0048026,103
RTS0048027,146
RTS0048028,82
RTS0048029,55
RTS0048030,69
RTS0048031,73
RTS0048032,79
RTS0048033,74
RTS0048034,88
RTS0048035,67
RTS0048036,88
RTS0048037,72
RTS0048038,410
RTS0048040,86
RTS0048041,55
RTS0048042,95
RTS0048043,109
RTS0048044,66
RTS0048045,90
RTS0048046,88
RTS0048047,76
RTS0048048,81
RTS0048049,67
RTS0048050,69
RTS0048051,332
RTS0048052,156
RTS0048053,73
RTS0048054,100
RTS0048055,85
RTS0048056,89
RTS0048057,68
RTS0048058,58
RTS0048059,67
RTS0048060,66
RTS0048061,75
RTS0048062,67
RTS0048063,85
RTS0048064,377
RTS0048065,296
RTS0048066,283
RTS0048067,62
RTS0048068,93
RTS0048069,70
RTS0048070,66
RTS0048071,110
RTS0048072,75
RTS0048073,84
RTS0048074,59
RTS0048076,149
RTS0048077,172
RTS0048078,92
RTS0048079,100
RTS0048080,100
RTS0048081,187
RTS0048082,88
RTS0048084,79
RTS0048085,100
RTS0048086,80
RTS0048087,120
RTS0048088,63
RTS0048089,130
RTS0048090,133
RTS0048091,184
RTS0048092,76
RTS0048093,136
RTS0048094,63
RTS0048096,78
RTS0048097,95
RTS0048098,5757
RTS0048099,6642
RTS0048100,5391
RTS0048101,5418
RTS0048102,5125
RTS0048104,85
RTS0048105,84
RTS0048106,52
RTS0048107,74
RTS0048108,108
RTS0048109,64
RTS0048110,81
RTS0048111,74
RTS0048112,87
RTS0048113,64
RTS0048114,84
RTS0048115,122
RTS0048116,119
RTS0048117,102
RTS0048118,133
RTS0048120,56
RTS0048126,82
RTS0048127,94
RTS0048129,208
RTS0048130,92
RTS0048131,244
RTS0048132,281
RTS0048133,94
RTS0048134,316
RTS0048135,356
RTS0048136,60
RTS0048138,83
RTS0048139,388
RTS0048140,90
RTS0048141,98
RTS0048142,133
RTS0048144,98
RTS0048145,146
RTS0048146,96
RTS0048147,65
RTS0048148,71
RTS0048149,76
RTS0048150,101
RTS0048151,91
RTS0048152,76
RTS0048153,94
RTS0048154,90
RTS0048155,76
RTS0048156,205
RTS0048158,171
RTS0048159,78
RTS0048160,4575
RTS0048161,4239
RTS0048162,156
RTS0048163,118
RTS0048164,5095
RTS0048165,331
RTS0048166,136
RTS0048167,155
RTS0048168,121
RTS0048169,130
RTS0048170,98
RTS0048171,88
RTS0048172,73
RTS0048173,68
RTS0048175,97
RTS0048176,194
RTS0048177,198
RTS0048178,271
RTS0048179,249
RTS0048180,225
RTS0048181,164
RTS0048182,113
RTS0048183,138
RTS0048184,145
RTS0048185,173
RTS0048186,99
RTS0048188,120
RTS0048189,182
RTS0048190,86
RTS0048191,84
RTS0048192,107
RTS0048193,82
RTS0048194,106
RTS0048195,94
RTS0048196,111
RTS0048197,115
RTS0048198,132
RTS0048200,107
RTS0048201,88
RTS0048202,86
RTS0048203,98
RTS0048204,107
RTS0048205,112
RTS0048207,217
RTS0048208,506
RTS0048209,306
RTS0048210,365
RTS0048211,396
RTS0048212,80
RTS0048213,96
RTS0048214,72
RTS0048215,127
RTS0048216,99
RTS0048217,112
RTS0048218,100
RTS0048219,116
RTS0048220,93
RTS0048221,106
RTS0048222,85
RTS0048223,77
RTS0048224,120
RTS0048225,95
RTS0048226,87
RTS0048227,146
RTS0048228,75
RTS0048229,82
RTS0048230,86
RTS0048231,97
RTS0048232,85
RTS0048233,83
RTS0048234,87
RTS0048235,130
RTS0048236,104
RTS0048237,108
RTS0048238,149
RTS0048239,108
RTS0048240,106
RTS0048241,131
RTS0048242,186
RTS0048243,161
RTS0048244,168
RTS0048245,91
RTS0048246,144
RTS0049343,135
RTS0049344,635
RTS0049345,331
RTS0049346,52
RTS0049347,74
RTS0049348,105
RTS0049349,176
RTS0049350,76
RTS0049351,58
RTS0049352,72
RTS0049353,77
RTS0049354,74
RTS0049355,63
RTS0049356,146
RTS0049357,100
RTS0049358,60
RTS0049359,51
RTS0049360,138
RTS0049361,80
RTS0049362,74
RTS0049363,108
RTS0049364,111
RTS0049365,87
RTS0049366,308
RTS0049367,289
RTS0049368,187
RTS0049369,77
RTS0049370,65
RTS0049371,144
RTS0049372,77
RTS0049373,579
RTS0049374,580
RTS0049375,422
RTS0049376,461
RTS0049377,448
RTS0049378,685
RTS0049379,493
RTS0049380,631
RTS0049381,571
RTS0049382,439
RTS0049383,93
RTS0049384,61
RTS0049385,62
RTS0049386,131
RTS0049387,86
RTS0049388,49
RTS0049389,67
RTS0049390,3833
RTS0049391,3301
RTS0049392,3631
RTS0049393,3455
RTS0049394,1687
RTS0049395,345
RTS0049396,1051
RTS0049397,1096
RTS0049398,1412
RTS0049399,827
RTS0049400,104
RTS0049401,78
RTS0049402,77
RTS0049403,59
RTS0049404,85
RTS0049405,75
RTS0049406,58
RTS0049407,89
RTS0049408,82
RTS0049409,90
RTS0049410,65
RTS0049411,120
RTS0049412,73
RTS0049413,67
RTS0049414,75
RTS0049415,119
RTS0049416,92
RTS0049417,92
RTS0049418,95
RTS0049419,63
RTS0049420,64
RTS0049421,66
RTS0049422,49
RTS0049423,84
RTS0049424,150
RTS0049425,89
RTS0049426,125
RTS0049427,153
RTS0049428,52
RTS0049429,158
RTS0049430,149
RTS0049431,132
RTS0049432,74
RTS0049433,69
RTS0049434,65
RTS0049435,64
RTS0049436,67
RTS0049437,261
RTS0049438,90
RTS0049439,154
RTS0049440,168
RTS0049441,176
RTS0049442,167
RTS0049443,134
RTS0049444,150
RTS0049445,83
RTS0049446,101
RTS0049447,96
RTS0049448,77
RTS0049449,106
RTS0049450,91
RTS0049451,104
RTS0049452,63
RTS0049453,120
RTS0049454,58
RTS0049455,59
RTS0049456,96
RTS0049457,187
RTS0049458,92
RTS0049459,188
RTS0049460,190
RTS0049461,303
RTS0049462,366
RTS0049463,109
RTS0049464,94
RTS0049465,94
RTS0049466,60
RTS0049467,67
RTS0049468,147
RTS0049469,136
RTS0049470,138
RTS0049471,233
RTS0049472,140
RTS0049473,373
RTS0049474,98
RTS0049475,107
RTS0049476,131
RTS0049477,73
RTS0049478,84
RTS0049479,10800
RTS0049480,987
RTS0049481,48
RTS0049482,53
RTS0049483,73
RTS0049484,95
RTS0049485,90
RTS0997079,97
RTS0997080,252
RTS0997081,75
RTS0997082,144
RTS0997083,113
RTS0997084,130
RTS0997085,127
RTS0997086,132
RTS0997087,63
RTS0997088,224920
RTS0997089,22503
RTS0997090,171
RTS0997091,96
RTS0997092,46
RTS0997093,60
RTS0997094,13
RTS0997095,38
RTS0997096,46
RTS0997097,28
RTS0997098,64
RTS0997099,57
RTS0997100,45
RTS0997101,52
RTS0997102,42
RTS0997103,33
RTS0997104,51
RTS0997105,36
RTS0997106,44
RTS0997107,39
RTS0997108,46
RTS0997109,49
RTS0997110,54
RTS0997111,56
RTS0997112,36
RTS0997113,39
RTS0997114,61
RTS0997115,38
RTS0997116,39
RTS0997117,49
RTS0997118,44
RTS0997119,46
RTS0997120,44
RTS0997121,127
RTS0997122,225
RTS0997123,182
RTS0997124,93
RTS0997125,371
RTS0997126,500
RTS0997127,495
RTS0997128,404
RTS0997129,456
RTS0997130,137
</Code_Summary>
