# Supplementary material for: Spatial meta-transcriptomics reveal associations of intratumor bacteria burden with lung cancer cells showing a distinct oncogenic signature
Source: J Immunother Cancer. 2022 Jul 6;10(7):e004698. doi: 10.1136/jitc-2022-004698 (PMC9260850; doi:10.1136/jitc-2022-004698)
Supplement: Supplementary data [file jitc-2022-004698supp009.zip › DSP-1001250002848-E-D09.dcc]

<Header>
FileVersion,0.02
SoftwareVersion,"GeoMx_NGS_Pipeline_ 2.0.0"
Date,2020-6-15
</Header>

<Scan_Attributes>
ID,DSP-1001250002848-E-D09
Plate_ID,1001250002848
Well,D09
</Scan_Attributes>

<NGS_Processing_Attributes>
SeqSetId,
tamperedIni,No
Raw,146727
Trimmed,146005
Stitched,145260
Aligned,142736
umiQ30,0.9925
rtsQ30,0.9918
</NGS_Processing_Attributes>


<Code_Summary>
RTS0039457,1
RTS0039458,1
RTS0039459,3
RTS0039461,1
RTS0039463,1
RTS0039466,2
RTS0039467,3
RTS0039468,1
RTS0039469,1
RTS0039470,1
RTS0039471,1
RTS0039473,1
RTS0039475,4
RTS0039476,2
RTS0039478,1
RTS0039479,1
RTS0039483,1
RTS0039485,2
RTS0039487,1
RTS0039488,1
RTS0039490,1
RTS0039491,2
RTS0039493,2
RTS0039494,1
RTS0039495,1
RTS0039496,2
RTS0039497,2
RTS0039499,6
RTS0039500,1
RTS0039501,2
RTS0039502,5
RTS0039503,3
RTS0039505,3
RTS0039507,2
RTS0039509,1
RTS0039510,1
RTS0039511,1
RTS0039513,1
RTS0039514,3
RTS0039516,1
RTS0039517,2
RTS0039518,1
RTS0039519,1
RTS0039522,1
RTS0039524,1
RTS0039527,1
RTS0039529,4
RTS0039531,2
RTS0039533,2
RTS0039534,2
RTS0039535,2
RTS0039537,2
RTS0039540,1
RTS0039542,1
RTS0039544,2
RTS0039545,1
RTS0039546,1
RTS0039548,2
RTS0039550,1
RTS0039551,1
RTS0039552,1
RTS0039557,3
RTS0039558,2
RTS0039559,1
RTS0039561,2
RTS0039562,1
RTS0039563,1
RTS0039564,2
RTS0039569,1
RTS0039572,1
RTS0039575,4
RTS0039579,2
RTS0039580,2
RTS0039582,1
RTS0039583,2
RTS0039584,1
RTS0039585,3
RTS0039587,3
RTS0039590,1
RTS0039591,2
RTS0039592,1
RTS0039598,1
RTS0039599,1
RTS0039602,1
RTS0039603,1
RTS0039604,2
RTS0039605,1
RTS0039607,1
RTS0039609,1
RTS0039610,2
RTS0039611,1
RTS0039612,1
RTS0039614,1
RTS0039615,1
RTS0039616,1
RTS0039617,2
RTS0039619,3
RTS0039624,3
RTS0039625,3
RTS0039627,1
RTS0039628,1
RTS0039629,2
RTS0039631,2
RTS0039634,3
RTS0039637,1
RTS0039640,2
RTS0039641,3
RTS0039642,2
RTS0039643,1
RTS0039645,1
RTS0039646,1
RTS0039647,1
RTS0039648,2
RTS0039649,3
RTS0039651,2
RTS0039652,5
RTS0039653,1
RTS0039654,4
RTS0039655,4
RTS0039656,6
RTS0039657,4
RTS0039658,3
RTS0039659,10
RTS0039660,5
RTS0039661,3
RTS0039662,2
RTS0039663,2
RTS0039665,4
RTS0039667,1
RTS0039668,1
RTS0039669,2
RTS0039670,1
RTS0039673,1
RTS0039674,1
RTS0039676,1
RTS0039677,1
RTS0039680,2
RTS0039681,2
RTS0039682,2
RTS0039684,4
RTS0039685,2
RTS0039688,3
RTS0039689,1
RTS0039690,1
RTS0039691,3
RTS0039692,1
RTS0039693,1
RTS0039694,5
RTS0039696,3
RTS0039697,1
RTS0039698,1
RTS0039702,2
RTS0039703,2
RTS0039705,2
RTS0039706,2
RTS0039707,1
RTS0039708,1
RTS0039709,1
RTS0039710,1
RTS0039712,1
RTS0039714,3
RTS0039715,3
RTS0039716,1
RTS0039718,1
RTS0039719,2
RTS0039721,1
RTS0039724,1
RTS0039725,1
RTS0039726,1
RTS0039728,1
RTS0039729,1
RTS0039730,1
RTS0039731,1
RTS0039733,1
RTS0039735,1
RTS0039738,2
RTS0039739,1
RTS0039740,2
RTS0039743,1
RTS0039744,1
RTS0039745,1
RTS0039747,1
RTS0039749,1
RTS0039750,1
RTS0039752,1
RTS0039754,2
RTS0039758,2
RTS0039759,1
RTS0039762,2
RTS0039763,2
RTS0039764,2
RTS0039765,1
RTS0039766,3
RTS0039768,2
RTS0039769,1
RTS0039771,3
RTS0039772,1
RTS0039773,1
RTS0039774,1
RTS0039775,1
RTS0039776,4
RTS0039777,2
RTS0039778,1
RTS0039780,1
RTS0039781,1
RTS0039782,1
RTS0039783,4
RTS0039784,3
RTS0039785,1
RTS0039786,1
RTS0039787,1
RTS0039788,1
RTS0039789,1
RTS0039790,1
RTS0039791,1
RTS0039795,1
RTS0039798,3
RTS0039799,1
RTS0039800,1
RTS0039801,1
RTS0039802,2
RTS0039803,2
RTS0039804,2
RTS0039805,5
RTS0039806,1
RTS0039809,1
RTS0039810,2
RTS0039811,3
RTS0039812,1
RTS0039813,2
RTS0039814,3
RTS0039817,1
RTS0039823,1
RTS0039825,1
RTS0039826,2
RTS0039827,1
RTS0039830,1
RTS0039832,1
RTS0039833,1
RTS0039835,2
RTS0039836,3
RTS0039839,2
RTS0039840,3
RTS0039842,1
RTS0039843,2
RTS0039844,1
RTS0039846,1
RTS0039847,1
RTS0039848,1
RTS0039849,1
RTS0039850,1
RTS0039851,1
RTS0039852,1
RTS0039854,1
RTS0039855,1
RTS0039857,1
RTS0039858,2
RTS0039859,2
RTS0039860,2
RTS0039861,2
RTS0039862,1
RTS0039864,1
RTS0039865,2
RTS0039866,2
RTS0039867,1
RTS0039870,1
RTS0039872,3
RTS0039873,1
RTS0039874,2
RTS0039877,2
RTS0039878,1
RTS0039880,3
RTS0039881,1
RTS0039884,1
RTS0039888,1
RTS0039891,3
RTS0039899,1
RTS0039900,1
RTS0039901,2
RTS0039902,3
RTS0039903,1
RTS0039904,1
RTS0039906,1
RTS0039907,1
RTS0039908,1
RTS0039909,2
RTS0039910,2
RTS0039912,2
RTS0039913,1
RTS0039914,1
RTS0039915,2
RTS0039917,1
RTS0039921,1
RTS0039923,2
RTS0039925,1
RTS0039926,1
RTS0039927,2
RTS0039928,3
RTS0039929,1
RTS0039930,4
RTS0039932,1
RTS0039933,1
RTS0039935,1
RTS0039936,4
RTS0039937,1
RTS0039938,1
RTS0039940,1
RTS0039942,1
RTS0039944,2
RTS0039945,1
RTS0039946,1
RTS0039947,2
RTS0039948,8
RTS0039949,2
RTS0039950,3
RTS0039952,2
RTS0039953,1
RTS0039956,4
RTS0039957,1
RTS0039958,1
RTS0039959,2
RTS0039960,2
RTS0039962,1
RTS0039963,1
RTS0039964,1
RTS0039965,2
RTS0039966,3
RTS0039967,1
RTS0039969,2
RTS0039971,3
RTS0039972,1
RTS0039973,2
RTS0039974,2
RTS0039975,3
RTS0039976,2
RTS0039979,1
RTS0039980,2
RTS0039981,2
RTS0039982,1
RTS0039983,1
RTS0039984,1
RTS0039985,2
RTS0039989,2
RTS0039990,2
RTS0039991,2
RTS0039992,2
RTS0039994,1
RTS0039995,4
RTS0039996,2
RTS0040002,1
RTS0040003,1
RTS0040004,1
RTS0040005,2
RTS0040007,4
RTS0040008,1
RTS0040013,1
RTS0040014,1
RTS0040015,1
RTS0040016,2
RTS0040017,3
RTS0040018,6
RTS0040019,2
RTS0040020,2
RTS0040021,1
RTS0040024,1
RTS0040025,1
RTS0040027,2
RTS0040029,1
RTS0040030,2
RTS0040031,2
RTS0040032,1
RTS0040034,1
RTS0040036,5
RTS0040038,2
RTS0040040,2
RTS0040041,1
RTS0040044,4
RTS0040046,1
RTS0040047,4
RTS0040049,1
RTS0040050,2
RTS0040051,1
RTS0040053,1
RTS0040055,2
RTS0040056,1
RTS0040060,3
RTS0040062,1
RTS0040063,1
RTS0040064,2
RTS0040065,1
RTS0040066,1
RTS0040067,1
RTS0040068,1
RTS0040071,2
RTS0040072,2
RTS0040075,2
RTS0040077,1
RTS0040078,1
RTS0040079,2
RTS0040080,2
RTS0040082,1
RTS0040085,4
RTS0040086,1
RTS0040088,2
RTS0040090,2
RTS0040091,3
RTS0040092,2
RTS0040094,1
RTS0040097,4
RTS0040098,1
RTS0040099,1
RTS0040101,1
RTS0040103,2
RTS0040109,1
RTS0040112,1
RTS0040115,1
RTS0040116,1
RTS0040118,2
RTS0040119,1
RTS0040120,2
RTS0040121,3
RTS0040124,1
RTS0040125,1
RTS0040126,1
RTS0040127,2
RTS0040129,2
RTS0040131,1
RTS0040134,1
RTS0040135,1
RTS0040136,1
RTS0040139,1
RTS0040140,1
RTS0040141,1
RTS0040142,2
RTS0040143,1
RTS0040144,2
RTS0040145,1
RTS0040146,1
RTS0040147,3
RTS0040151,2
RTS0040152,2
RTS0040154,1
RTS0040155,1
RTS0040156,1
RTS0040157,2
RTS0040158,2
RTS0040159,2
RTS0040160,3
RTS0040161,1
RTS0040162,1
RTS0040167,3
RTS0040168,1
RTS0040169,1
RTS0040172,1
RTS0040173,1
RTS0040174,1
RTS0040178,1
RTS0040179,2
RTS0040182,1
RTS0040184,1
RTS0040185,2
RTS0040186,1
RTS0040188,2
RTS0040191,2
RTS0040192,1
RTS0040193,2
RTS0040196,2
RTS0040199,1
RTS0040200,1
RTS0040201,1
RTS0040202,3
RTS0040204,1
RTS0040210,1
RTS0040211,2
RTS0040213,1
RTS0040214,2
RTS0040215,2
RTS0040216,2
RTS0040217,1
RTS0040218,1
RTS0040220,1
RTS0040221,3
RTS0040222,2
RTS0040223,1
RTS0040225,1
RTS0040227,2
RTS0040228,1
RTS0040229,2
RTS0040230,1
RTS0040232,4
RTS0040236,1
RTS0040237,1
RTS0040240,3
RTS0040243,1
RTS0040244,1
RTS0040245,3
RTS0040246,2
RTS0040248,1
RTS0040249,1
RTS0040250,1
RTS0040254,2
RTS0040257,1
RTS0040258,2
RTS0040262,1
RTS0040263,2
RTS0040264,2
RTS0040265,2
RTS0040266,1
RTS0040267,1
RTS0040268,1
RTS0040270,3
RTS0040271,3
RTS0040272,2
RTS0040274,1
RTS0040275,1
RTS0040276,3
RTS0040277,3
RTS0040278,9
RTS0040279,3
RTS0040280,1
RTS0040282,2
RTS0040283,1
RTS0040285,2
RTS0040287,1
RTS0040290,1
RTS0040293,1
RTS0040296,1
RTS0040297,2
RTS0040299,3
RTS0040302,1
RTS0040305,1
RTS0040306,1
RTS0040309,1
RTS0040310,2
RTS0040311,2
RTS0040313,1
RTS0040315,2
RTS0040321,4
RTS0040322,2
RTS0040323,1
RTS0040324,2
RTS0040325,1
RTS0040326,2
RTS0040329,1
RTS0040330,1
RTS0040332,1
RTS0040334,2
RTS0040337,1
RTS0040339,1
RTS0040343,1
RTS0040344,1
RTS0040347,4
RTS0040348,2
RTS0040349,2
RTS0040350,1
RTS0040351,1
RTS0040352,1
RTS0040353,1
RTS0040356,1
RTS0040357,2
RTS0040358,2
RTS0040359,1
RTS0040360,2
RTS0040361,1
RTS0040363,2
RTS0040364,1
RTS0040365,2
RTS0040366,9
RTS0040367,1
RTS0040368,3
RTS0040369,5
RTS0040370,3
RTS0040371,2
RTS0040372,3
RTS0040373,2
RTS0040377,1
RTS0040378,1
RTS0040379,1
RTS0040382,1
RTS0040384,2
RTS0040387,3
RTS0040388,2
RTS0040393,2
RTS0040394,2
RTS0040395,3
RTS0040396,3
RTS0040397,7
RTS0040398,5
RTS0040399,4
RTS0040400,4
RTS0040401,2
RTS0040402,3
RTS0040403,2
RTS0040404,3
RTS0040406,1
RTS0040407,1
RTS0040408,1
RTS0040409,1
RTS0040411,1
RTS0040416,7
RTS0040417,3
RTS0040418,1
RTS0040419,8
RTS0040420,11
RTS0040422,1
RTS0040423,1
RTS0040429,1
RTS0040432,1
RTS0040436,6
RTS0040437,15
RTS0040438,23
RTS0040439,19
RTS0040440,14
RTS0040441,8
RTS0040442,4
RTS0040443,6
RTS0040444,5
RTS0040445,1
RTS0040449,2
RTS0040451,9
RTS0040452,11
RTS0040453,2
RTS0040454,4
RTS0040455,8
RTS0040456,2
RTS0040461,1
RTS0040464,2
RTS0040465,1
RTS0040466,2
RTS0040468,4
RTS0040469,1
RTS0040470,1
RTS0040472,2
RTS0040473,1
RTS0040477,2
RTS0040478,1
RTS0040480,1
RTS0040481,2
RTS0040482,3
RTS0040484,1
RTS0040485,1
RTS0040487,2
RTS0040489,1
RTS0040490,1
RTS0040492,1
RTS0040494,1
RTS0040495,2
RTS0040497,1
RTS0040499,2
RTS0040503,1
RTS0040505,1
RTS0040506,1
RTS0040507,1
RTS0040512,1
RTS0040513,2
RTS0040514,1
RTS0040515,2
RTS0040516,1
RTS0040517,1
RTS0040520,1
RTS0040521,2
RTS0040522,1
RTS0040524,2
RTS0040528,2
RTS0040530,2
RTS0040531,2
RTS0040532,2
RTS0040533,1
RTS0040534,2
RTS0040535,2
RTS0040537,1
RTS0040538,2
RTS0040539,5
RTS0040540,1
RTS0040541,1
RTS0040543,1
RTS0040544,1
RTS0040545,1
RTS0040547,1
RTS0040549,2
RTS0040550,1
RTS0040553,2
RTS0040554,1
RTS0040555,2
RTS0040556,1
RTS0040557,2
RTS0040559,1
RTS0040560,2
RTS0040561,2
RTS0040563,1
RTS0040564,1
RTS0040566,1
RTS0040567,1
RTS0040570,1
RTS0040573,1
RTS0040574,2
RTS0040578,2
RTS0040580,1
RTS0040581,1
RTS0040582,2
RTS0040583,1
RTS0040585,1
RTS0040586,1
RTS0040589,1
RTS0040592,2
RTS0040593,2
RTS0040595,4
RTS0040596,2
RTS0040597,1
RTS0040599,1
RTS0040600,2
RTS0040601,1
RTS0040602,1
RTS0040603,4
RTS0040605,1
RTS0040606,2
RTS0040608,1
RTS0040612,1
RTS0040614,1
RTS0040617,1
RTS0040620,1
RTS0040622,1
RTS0040624,1
RTS0040625,2
RTS0040626,1
RTS0040627,2
RTS0040629,2
RTS0040631,1
RTS0040632,3
RTS0040633,4
RTS0040634,4
RTS0040636,3
RTS0040640,2
RTS0040643,2
RTS0040644,1
RTS0040648,2
RTS0040651,1
RTS0040653,3
RTS0040654,1
RTS0040656,1
RTS0040657,3
RTS0040658,1
RTS0040659,2
RTS0040660,1
RTS0040662,2
RTS0040663,1
RTS0040664,1
RTS0040668,2
RTS0040670,1
RTS0040671,1
RTS0040672,2
RTS0040674,1
RTS0040676,1
RTS0040677,1
RTS0040678,2
RTS0040679,1
RTS0040680,1
RTS0040683,1
RTS0040684,1
RTS0040686,1
RTS0040691,1
RTS0040696,1
RTS0040697,3
RTS0040702,1
RTS0040703,1
RTS0040707,1
RTS0040709,2
RTS0040710,1
RTS0040713,1
RTS0040714,1
RTS0040715,1
RTS0040718,3
RTS0040720,2
RTS0040726,2
RTS0040727,3
RTS0040730,1
RTS0040731,1
RTS0040732,1
RTS0040733,3
RTS0040734,3
RTS0040736,1
RTS0040737,1
RTS0040738,2
RTS0040739,5
RTS0040740,4
RTS0040741,2
RTS0040742,1
RTS0040743,2
RTS0040744,1
RTS0040745,3
RTS0040746,1
RTS0040747,3
RTS0040748,2
RTS0040750,1
RTS0040757,1
RTS0040761,2
RTS0040762,1
RTS0040763,2
RTS0040764,2
RTS0040766,1
RTS0040770,1
RTS0040771,2
RTS0040773,1
RTS0040774,2
RTS0040775,1
RTS0040777,1
RTS0040778,2
RTS0040779,1
RTS0040780,2
RTS0040781,1
RTS0040784,1
RTS0040785,2
RTS0040786,2
RTS0040787,2
RTS0040788,1
RTS0040789,1
RTS0040790,2
RTS0040791,1
RTS0040792,1
RTS0040795,1
RTS0040797,2
RTS0040798,1
RTS0040799,1
RTS0040802,1
RTS0040803,2
RTS0040809,2
RTS0040810,4
RTS0040811,1
RTS0040812,1
RTS0040813,1
RTS0040814,2
RTS0040815,2
RTS0040816,2
RTS0040817,1
RTS0040818,1
RTS0040819,2
RTS0040821,2
RTS0040823,1
RTS0040824,2
RTS0040825,1
RTS0040830,3
RTS0040831,2
RTS0040832,1
RTS0040833,1
RTS0040834,2
RTS0040836,5
RTS0040838,2
RTS0040839,1
RTS0040841,7
RTS0040842,3
RTS0040843,4
RTS0040844,7
RTS0040845,3
RTS0040846,2
RTS0040847,1
RTS0040849,1
RTS0040850,1
RTS0040851,2
RTS0040852,1
RTS0040853,1
RTS0040854,2
RTS0040855,2
RTS0040858,2
RTS0040860,2
RTS0040863,1
RTS0040864,1
RTS0040865,1
RTS0040867,1
RTS0040869,2
RTS0040871,3
RTS0040872,7
RTS0040873,1
RTS0040874,9
RTS0040875,13
RTS0040877,1
RTS0040878,1
RTS0040879,1
RTS0040881,1
RTS0040883,1
RTS0040885,1
RTS0040887,2
RTS0040888,3
RTS0040889,1
RTS0040892,1
RTS0040893,1
RTS0040894,1
RTS0040898,1
RTS0040900,1
RTS0040901,3
RTS0040902,3
RTS0040903,2
RTS0040904,8
RTS0040905,6
RTS0040909,1
RTS0040912,1
RTS0040913,2
RTS0040914,1
RTS0040916,1
RTS0040917,1
RTS0040920,1
RTS0040921,1
RTS0040922,1
RTS0040923,4
RTS0040924,4
RTS0040925,2
RTS0040926,1
RTS0040927,1
RTS0040928,1
RTS0040930,1
RTS0040933,1
RTS0040934,1
RTS0040935,1
RTS0040936,1
RTS0040937,1
RTS0040938,1
RTS0040940,2
RTS0040942,1
RTS0040943,1
RTS0040944,2
RTS0040945,1
RTS0040948,1
RTS0040949,1
RTS0040950,2
RTS0040951,1
RTS0040955,1
RTS0040956,3
RTS0040958,1
RTS0040959,2
RTS0040961,3
RTS0040962,1
RTS0040963,2
RTS0040964,2
RTS0040965,1
RTS0040966,2
RTS0040970,1
RTS0040971,2
RTS0040973,2
RTS0040977,1
RTS0040978,2
RTS0040979,5
RTS0040981,1
RTS0040982,1
RTS0040988,2
RTS0040989,1
RTS0040991,1
RTS0040993,2
RTS0040994,1
RTS0040996,1
RTS0040997,2
RTS0041000,2
RTS0041001,1
RTS0041003,2
RTS0041004,1
RTS0041006,1
RTS0041007,1
RTS0041008,1
RTS0041009,2
RTS0041011,1
RTS0041013,1
RTS0041014,1
RTS0041016,1
RTS0041018,1
RTS0041020,1
RTS0041021,1
RTS0041022,3
RTS0041024,1
RTS0041025,4
RTS0041026,1
RTS0041029,1
RTS0041030,3
RTS0041031,2
RTS0041032,1
RTS0041033,1
RTS0041034,1
RTS0041035,1
RTS0041037,3
RTS0041040,1
RTS0041042,1
RTS0041043,2
RTS0041046,8
RTS0041047,7
RTS0041048,1
RTS0041049,8
RTS0041050,8
RTS0041051,1
RTS0041052,1
RTS0041053,1
RTS0041054,2
RTS0041055,1
RTS0041056,1
RTS0041057,1
RTS0041062,3
RTS0041063,1
RTS0041064,2
RTS0041066,3
RTS0041067,3
RTS0041070,1
RTS0041071,3
RTS0041074,1
RTS0041076,2
RTS0041078,2
RTS0041080,1
RTS0041081,2
RTS0041082,1
RTS0041083,1
RTS0041084,2
RTS0041085,1
RTS0041086,2
RTS0041088,1
RTS0041089,1
RTS0041090,1
RTS0041091,2
RTS0041093,1
RTS0041094,1
RTS0041097,3
RTS0041098,1
RTS0041099,1
RTS0041100,1
RTS0041102,1
RTS0041105,1
RTS0041106,1
RTS0041107,8
RTS0041108,3
RTS0041109,2
RTS0041110,2
RTS0041111,2
RTS0041112,2
RTS0041113,2
RTS0041114,2
RTS0041115,4
RTS0041117,2
RTS0041118,2
RTS0041119,1
RTS0041120,4
RTS0041121,1
RTS0041122,4
RTS0041123,2
RTS0041124,1
RTS0041125,2
RTS0041126,1
RTS0041127,1
RTS0041128,1
RTS0041129,2
RTS0041131,3
RTS0041133,3
RTS0041134,3
RTS0041135,2
RTS0041136,1
RTS0041139,1
RTS0041140,1
RTS0041141,1
RTS0041142,2
RTS0041143,2
RTS0041145,1
RTS0041146,1
RTS0041147,1
RTS0041148,1
RTS0041150,1
RTS0041152,1
RTS0041153,2
RTS0041154,1
RTS0041156,3
RTS0041157,2
RTS0041158,3
RTS0041160,3
RTS0041161,1
RTS0041163,1
RTS0041165,3
RTS0041168,1
RTS0041174,1
RTS0041176,1
RTS0041178,4
RTS0041179,1
RTS0041182,1
RTS0041183,1
RTS0041184,1
RTS0041189,2
RTS0041191,1
RTS0041192,1
RTS0041194,1
RTS0041198,1
RTS0041200,1
RTS0041202,1
RTS0041204,1
RTS0041206,1
RTS0041208,3
RTS0041209,1
RTS0041211,2
RTS0041212,2
RTS0041213,4
RTS0041214,3
RTS0041215,5
RTS0041217,1
RTS0041219,1
RTS0041220,2
RTS0041221,4
RTS0041222,1
RTS0041224,1
RTS0041225,1
RTS0041226,2
RTS0041227,1
RTS0041229,2
RTS0041231,3
RTS0041233,2
RTS0041234,2
RTS0041235,1
RTS0041237,1
RTS0041239,2
RTS0041241,1
RTS0041242,1
RTS0041243,1
RTS0041246,1
RTS0041247,2
RTS0041249,3
RTS0041251,2
RTS0041252,1
RTS0041253,1
RTS0041254,5
RTS0041257,1
RTS0041259,1
RTS0041261,1
RTS0041263,1
RTS0041266,1
RTS0041267,1
RTS0041268,1
RTS0041269,3
RTS0041271,1
RTS0041272,1
RTS0041274,3
RTS0041275,2
RTS0041276,2
RTS0041277,2
RTS0041278,3
RTS0041281,4
RTS0041284,2
RTS0041285,2
RTS0041286,1
RTS0041288,1
RTS0041292,1
RTS0041293,4
RTS0041296,2
RTS0041297,2
RTS0041298,1
RTS0041300,2
RTS0041305,1
RTS0041306,2
RTS0041307,1
RTS0041309,1
RTS0041310,1
RTS0041311,1
RTS0041312,1
RTS0041313,2
RTS0041314,1
RTS0041316,5
RTS0041317,10
RTS0041318,14
RTS0041319,4
RTS0041320,6
RTS0041321,2
RTS0041322,1
RTS0041323,2
RTS0041324,1
RTS0041326,2
RTS0041327,1
RTS0041328,3
RTS0041331,1
RTS0041332,1
RTS0041333,2
RTS0041334,1
RTS0041335,1
RTS0041346,4
RTS0041347,4
RTS0041348,4
RTS0041349,2
RTS0041350,7
RTS0041351,3
RTS0041352,2
RTS0041353,1
RTS0041354,1
RTS0041355,1
RTS0041356,2
RTS0041360,3
RTS0041362,1
RTS0041365,1
RTS0041367,1
RTS0041368,3
RTS0041370,1
RTS0041371,2
RTS0041374,2
RTS0041376,2
RTS0041377,2
RTS0041378,1
RTS0041379,1
RTS0041380,2
RTS0041381,2
RTS0041382,1
RTS0041384,2
RTS0041386,1
RTS0041387,1
RTS0041388,1
RTS0041390,1
RTS0041397,1
RTS0041398,1
RTS0041400,2
RTS0041401,1
RTS0041402,1
RTS0041403,1
RTS0041404,1
RTS0041406,1
RTS0041408,1
RTS0041415,1
RTS0041416,1
RTS0041417,2
RTS0041418,2
RTS0041421,2
RTS0041422,1
RTS0041423,1
RTS0041426,2
RTS0041427,1
RTS0041430,1
RTS0041431,1
RTS0041432,1
RTS0041433,1
RTS0041434,1
RTS0041435,2
RTS0041436,1
RTS0041440,2
RTS0041441,2
RTS0041442,2
RTS0041443,2
RTS0041444,4
RTS0041445,1
RTS0041448,1
RTS0041451,1
RTS0041452,1
RTS0041455,1
RTS0041459,2
RTS0041461,1
RTS0041463,1
RTS0041464,1
RTS0041465,3
RTS0041466,2
RTS0041467,1
RTS0041469,2
RTS0041473,2
RTS0041474,2
RTS0041476,1
RTS0041477,1
RTS0041479,2
RTS0041485,1
RTS0041487,1
RTS0041488,2
RTS0041489,2
RTS0041490,1
RTS0041491,1
RTS0041492,1
RTS0041493,1
RTS0041495,1
RTS0041496,7
RTS0041497,4
RTS0041498,4
RTS0041499,7
RTS0041500,4
RTS0041502,1
RTS0041503,1
RTS0041508,1
RTS0041509,1
RTS0041510,2
RTS0041511,1
RTS0041513,3
RTS0041514,1
RTS0041515,4
RTS0041516,1
RTS0041518,4
RTS0041519,1
RTS0041520,3
RTS0041521,1
RTS0041525,1
RTS0041526,2
RTS0041527,9
RTS0041528,5
RTS0041530,3
RTS0041533,1
RTS0041535,2
RTS0041540,1
RTS0041544,1
RTS0041546,1
RTS0041547,2
RTS0041548,1
RTS0041549,3
RTS0041550,3
RTS0041555,2
RTS0041556,1
RTS0041559,1
RTS0041560,1
RTS0041565,1
RTS0041566,1
RTS0041567,2
RTS0041568,1
RTS0041569,1
RTS0041571,1
RTS0041572,3
RTS0041573,1
RTS0041574,1
RTS0041577,2
RTS0041579,3
RTS0041582,1
RTS0041583,1
RTS0041584,1
RTS0041586,1
RTS0041588,2
RTS0041592,1
RTS0041593,3
RTS0041594,3
RTS0041595,1
RTS0041596,2
RTS0041597,1
RTS0041598,1
RTS0041599,1
RTS0041602,2
RTS0041604,1
RTS0041605,3
RTS0041609,2
RTS0041613,1
RTS0041614,1
RTS0041615,1
RTS0041616,1
RTS0041617,1
RTS0041620,4
RTS0041621,1
RTS0041622,1
RTS0041624,2
RTS0041626,3
RTS0041627,3
RTS0041628,4
RTS0041629,3
RTS0041630,6
RTS0041632,1
RTS0041633,1
RTS0041634,2
RTS0041635,2
RTS0041637,1
RTS0041639,3
RTS0041640,2
RTS0041641,1
RTS0041645,1
RTS0041647,1
RTS0041648,2
RTS0041650,2
RTS0041651,1
RTS0041652,1
RTS0041653,2
RTS0041654,2
RTS0041655,1
RTS0041656,4
RTS0041660,5
RTS0041662,6
RTS0041664,4
RTS0041665,2
RTS0041669,2
RTS0041671,1
RTS0041674,2
RTS0041675,1
RTS0041676,1
RTS0041677,3
RTS0041678,1
RTS0041680,1
RTS0041682,1
RTS0041684,3
RTS0041685,1
RTS0041688,1
RTS0041689,1
RTS0041690,1
RTS0041691,2
RTS0041692,2
RTS0041693,1
RTS0041699,1
RTS0041701,3
RTS0041702,1
RTS0041703,5
RTS0041704,2
RTS0041705,2
RTS0041706,2
RTS0041708,3
RTS0041709,3
RTS0041711,1
RTS0041712,2
RTS0041714,1
RTS0041715,2
RTS0041716,7
RTS0041717,5
RTS0041718,6
RTS0041719,6
RTS0041720,5
RTS0041721,2
RTS0041725,3
RTS0041727,2
RTS0041731,1
RTS0041732,2
RTS0041736,1
RTS0041737,2
RTS0041738,1
RTS0041741,1
RTS0041744,1
RTS0041746,3
RTS0041747,2
RTS0041748,1
RTS0041753,1
RTS0041755,1
RTS0041756,2
RTS0041757,2
RTS0041758,2
RTS0041763,1
RTS0041764,3
RTS0041765,4
RTS0041767,1
RTS0041768,1
RTS0041770,2
RTS0041772,1
RTS0041773,1
RTS0041774,2
RTS0041775,1
RTS0041776,2
RTS0041777,1
RTS0041779,2
RTS0041780,1
RTS0041782,1
RTS0041783,2
RTS0041787,1
RTS0041788,1
RTS0041789,1
RTS0041790,1
RTS0041791,1
RTS0041794,2
RTS0041795,5
RTS0041797,1
RTS0041800,1
RTS0041802,1
RTS0041805,3
RTS0041806,4
RTS0041808,3
RTS0041809,3
RTS0041811,1
RTS0041813,2
RTS0041815,1
RTS0041817,1
RTS0041818,1
RTS0041819,1
RTS0041821,2
RTS0041822,1
RTS0041826,1
RTS0041828,2
RTS0041829,1
RTS0041830,1
RTS0041832,1
RTS0041833,1
RTS0041834,2
RTS0041835,1
RTS0041836,1
RTS0041837,1
RTS0041838,2
RTS0041840,1
RTS0041842,1
RTS0041844,1
RTS0041849,2
RTS0041850,1
RTS0041851,1
RTS0041853,1
RTS0041856,2
RTS0041859,2
RTS0041860,1
RTS0041862,1
RTS0041863,1
RTS0041864,1
RTS0041868,2
RTS0041870,2
RTS0041871,1
RTS0041872,1
RTS0041875,2
RTS0041876,1
RTS0041878,1
RTS0041879,1
RTS0041880,3
RTS0041881,1
RTS0041882,2
RTS0041883,1
RTS0041884,2
RTS0041886,2
RTS0041887,11
RTS0041888,6
RTS0041889,6
RTS0041890,4
RTS0041891,2
RTS0041892,8
RTS0041893,4
RTS0041894,2
RTS0041895,6
RTS0041896,4
RTS0041898,3
RTS0041900,1
RTS0041901,1
RTS0041902,1
RTS0041903,1
RTS0041904,1
RTS0041905,4
RTS0041906,30
RTS0041907,1
RTS0041908,14
RTS0041910,5
RTS0041911,1
RTS0041913,3
RTS0041916,37
RTS0041917,32
RTS0041918,34
RTS0041919,74
RTS0041920,55
RTS0041922,1
RTS0041924,1
RTS0041925,2
RTS0041929,1
RTS0041932,2
RTS0041934,2
RTS0041937,2
RTS0041939,2
RTS0041941,1
RTS0041942,1
RTS0041944,1
RTS0041946,1
RTS0041949,2
RTS0041950,1
RTS0041951,1
RTS0041952,2
RTS0041955,1
RTS0041957,2
RTS0041958,1
RTS0041959,1
RTS0041960,1
RTS0041961,2
RTS0041962,2
RTS0041964,2
RTS0041965,1
RTS0041966,1
RTS0041967,3
RTS0041968,3
RTS0041969,2
RTS0041972,2
RTS0041973,2
RTS0041975,3
RTS0041977,1
RTS0041979,2
RTS0041981,21
RTS0041982,15
RTS0041983,26
RTS0041984,7
RTS0041985,18
RTS0041986,1
RTS0041987,1
RTS0041988,4
RTS0041990,1
RTS0041991,1
RTS0041994,5
RTS0041995,2
RTS0041996,1
RTS0041997,1
RTS0041999,1
RTS0042000,2
RTS0042001,3
RTS0042002,2
RTS0042003,2
RTS0042004,3
RTS0042005,1
RTS0042007,6
RTS0042008,2
RTS0042009,1
RTS0042010,1
RTS0042011,2
RTS0042014,1
RTS0042015,1
RTS0042018,2
RTS0042019,2
RTS0042020,1
RTS0042021,2
RTS0042022,1
RTS0042023,1
RTS0042024,1
RTS0042025,1
RTS0042029,1
RTS0042030,1
RTS0042031,2
RTS0042032,2
RTS0042035,1
RTS0042036,4
RTS0042037,3
RTS0042038,2
RTS0042039,4
RTS0042041,1
RTS0042044,1
RTS0042047,2
RTS0042049,3
RTS0042050,2
RTS0042051,1
RTS0042052,2
RTS0042053,2
RTS0042058,1
RTS0042060,1
RTS0042061,1
RTS0042063,3
RTS0042064,2
RTS0042065,3
RTS0042066,2
RTS0042067,1
RTS0042069,1
RTS0042072,1
RTS0042076,1
RTS0042080,1
RTS0042082,2
RTS0042083,2
RTS0042084,2
RTS0042086,1
RTS0042087,2
RTS0042088,2
RTS0042090,1
RTS0042091,4
RTS0042093,1
RTS0042094,1
RTS0042095,1
RTS0042096,1
RTS0042097,2
RTS0042098,1
RTS0042099,1
RTS0042100,1
RTS0042102,3
RTS0042103,1
RTS0042106,2
RTS0042107,1
RTS0042108,2
RTS0042109,3
RTS0042111,1
RTS0042113,1
RTS0042114,1
RTS0042115,1
RTS0042116,2
RTS0042117,2
RTS0042118,2
RTS0042119,2
RTS0042122,4
RTS0042123,1
RTS0042125,3
RTS0042126,1
RTS0042127,2
RTS0042128,2
RTS0042129,1
RTS0042130,1
RTS0042132,1
RTS0042133,1
RTS0042135,1
RTS0042139,2
RTS0042141,3
RTS0042143,3
RTS0042146,1
RTS0042148,1
RTS0042149,2
RTS0042150,1
RTS0042153,1
RTS0042155,1
RTS0042158,1
RTS0042159,1
RTS0042161,3
RTS0042162,2
RTS0042163,2
RTS0042164,1
RTS0042165,1
RTS0042166,1
RTS0042167,2
RTS0042168,1
RTS0042170,1
RTS0042171,1
RTS0042172,1
RTS0042173,4
RTS0042175,2
RTS0042176,1
RTS0042177,2
RTS0042178,2
RTS0042183,2
RTS0042185,3
RTS0042187,3
RTS0042189,1
RTS0042193,1
RTS0042196,1
RTS0042198,1
RTS0042199,1
RTS0042200,1
RTS0042206,2
RTS0042207,2
RTS0042208,1
RTS0042209,1
RTS0042211,1
RTS0042213,2
RTS0042214,1
RTS0042216,2
RTS0042218,1
RTS0042220,1
RTS0042222,2
RTS0042223,3
RTS0042224,1
RTS0042225,1
RTS0042226,3
RTS0042227,3
RTS0042228,1
RTS0042229,1
RTS0042230,2
RTS0042231,2
RTS0042233,2
RTS0042234,2
RTS0042235,1
RTS0042237,2
RTS0042238,3
RTS0042243,1
RTS0042244,1
RTS0042245,1
RTS0042249,1
RTS0042250,1
RTS0042251,1
RTS0042252,2
RTS0042253,1
RTS0042254,2
RTS0042255,1
RTS0042256,1
RTS0042257,3
RTS0042258,1
RTS0042259,1
RTS0042260,1
RTS0042261,3
RTS0042263,2
RTS0042264,3
RTS0042265,1
RTS0042266,1
RTS0042270,1
RTS0042271,1
RTS0042273,1
RTS0042275,1
RTS0042277,1
RTS0042278,1
RTS0042279,2
RTS0042283,3
RTS0042285,2
RTS0042286,2
RTS0042290,1
RTS0042291,3
RTS0042292,1
RTS0042294,2
RTS0042295,3
RTS0042297,1
RTS0042298,2
RTS0042299,1
RTS0042300,1
RTS0042301,1
RTS0042302,1
RTS0042303,2
RTS0042304,1
RTS0042306,1
RTS0042307,2
RTS0042308,2
RTS0042309,1
RTS0042310,2
RTS0042312,1
RTS0042314,2
RTS0042315,1
RTS0042316,3
RTS0042317,2
RTS0042319,3
RTS0042321,2
RTS0042324,1
RTS0042326,1
RTS0042327,1
RTS0042328,2
RTS0042329,1
RTS0042331,1
RTS0042333,1
RTS0042334,1
RTS0042336,2
RTS0042337,1
RTS0042338,3
RTS0042340,1
RTS0042341,4
RTS0042343,2
RTS0042344,2
RTS0042345,1
RTS0042347,1
RTS0042348,1
RTS0042349,2
RTS0042351,1
RTS0042352,1
RTS0042353,2
RTS0042355,1
RTS0042356,1
RTS0042357,1
RTS0042358,3
RTS0042359,1
RTS0042361,1
RTS0042362,1
RTS0042363,1
RTS0042367,1
RTS0042368,2
RTS0042371,1
RTS0042372,1
RTS0042374,1
RTS0042376,1
RTS0042378,1
RTS0042383,1
RTS0042386,1
RTS0042387,2
RTS0042388,6
RTS0042389,2
RTS0042390,2
RTS0042392,2
RTS0042393,2
RTS0042397,1
RTS0042399,1
RTS0042400,3
RTS0042403,10
RTS0042404,1
RTS0042407,2
RTS0042410,1
RTS0042414,2
RTS0042415,1
RTS0042416,1
RTS0042417,1
RTS0042419,1
RTS0042420,1
RTS0042421,2
RTS0042422,1
RTS0042424,3
RTS0042426,1
RTS0042428,1
RTS0042430,1
RTS0042431,2
RTS0042433,1
RTS0042434,1
RTS0042436,3
RTS0042437,1
RTS0042438,3
RTS0042440,5
RTS0042441,1
RTS0042442,1
RTS0042443,1
RTS0042444,1
RTS0042445,1
RTS0042447,1
RTS0042449,1
RTS0042453,2
RTS0042456,3
RTS0042458,1
RTS0042462,3
RTS0042464,2
RTS0042465,3
RTS0042466,1
RTS0042467,2
RTS0042468,1
RTS0042470,1
RTS0042476,2
RTS0042477,1
RTS0042479,2
RTS0042480,1
RTS0042481,1
RTS0042482,4
RTS0042483,4
RTS0042484,2
RTS0042485,2
RTS0042491,1
RTS0042494,1
RTS0042496,1
RTS0042498,1
RTS0042499,2
RTS0042502,2
RTS0042503,1
RTS0042505,1
RTS0042522,1
RTS0042526,1
RTS0042528,3
RTS0042532,1
RTS0042533,2
RTS0042534,1
RTS0042535,1
RTS0042537,3
RTS0042538,2
RTS0042539,2
RTS0042540,2
RTS0042541,1
RTS0042542,1
RTS0042544,1
RTS0042545,1
RTS0042547,1
RTS0042550,1
RTS0042552,2
RTS0042554,1
RTS0042555,1
RTS0042557,2
RTS0042561,2
RTS0042563,2
RTS0042567,1
RTS0042569,4
RTS0042570,1
RTS0042571,1
RTS0042572,3
RTS0042573,3
RTS0042575,1
RTS0042577,1
RTS0042578,1
RTS0042579,2
RTS0042583,1
RTS0042584,1
RTS0042589,1
RTS0042590,1
RTS0042591,1
RTS0042592,2
RTS0042593,2
RTS0042595,1
RTS0042596,1
RTS0042597,3
RTS0042598,7
RTS0042599,1
RTS0042600,3
RTS0042602,1
RTS0042603,1
RTS0042605,2
RTS0042607,2
RTS0042609,1
RTS0042611,1
RTS0042615,1
RTS0042618,1
RTS0042619,2
RTS0042620,2
RTS0042622,1
RTS0042626,1
RTS0042627,4
RTS0042628,1
RTS0042630,1
RTS0042636,5
RTS0042637,11
RTS0042638,7
RTS0042639,1
RTS0042640,1
RTS0042641,1
RTS0042642,1
RTS0042643,2
RTS0042644,1
RTS0042645,1
RTS0042647,2
RTS0042648,2
RTS0042650,2
RTS0042651,2
RTS0042652,1
RTS0042653,1
RTS0042654,1
RTS0042656,1
RTS0042657,2
RTS0042658,1
RTS0042659,2
RTS0042664,2
RTS0042666,1
RTS0042667,1
RTS0042668,1
RTS0042670,1
RTS0042671,3
RTS0042672,3
RTS0042673,2
RTS0042674,3
RTS0042675,3
RTS0042676,2
RTS0042679,1
RTS0042681,2
RTS0042682,2
RTS0042683,1
RTS0042685,1
RTS0042687,1
RTS0042692,3
RTS0042695,2
RTS0042696,3
RTS0042697,1
RTS0042707,1
RTS0042709,2
RTS0042710,1
RTS0042711,14
RTS0042712,5
RTS0042713,4
RTS0042714,7
RTS0042715,4
RTS0042718,1
RTS0042720,2
RTS0042721,1
RTS0042722,1
RTS0042723,2
RTS0042724,1
RTS0042725,1
RTS0042727,1
RTS0042730,2
RTS0042731,1
RTS0042732,3
RTS0042734,3
RTS0042736,5
RTS0042737,8
RTS0042738,6
RTS0042739,6
RTS0042740,4
RTS0042741,2
RTS0042743,1
RTS0042745,2
RTS0042746,1
RTS0042748,2
RTS0042751,2
RTS0042752,1
RTS0042754,2
RTS0042757,1
RTS0042759,3
RTS0042761,1
RTS0042762,1
RTS0042763,2
RTS0042765,4
RTS0042766,1
RTS0042767,1
RTS0042768,1
RTS0042770,1
RTS0042772,1
RTS0042774,1
RTS0042776,1
RTS0042777,1
RTS0042778,1
RTS0042780,1
RTS0042781,1
RTS0042782,1
RTS0042783,2
RTS0042784,3
RTS0042785,1
RTS0042786,3
RTS0042787,3
RTS0042788,2
RTS0042790,4
RTS0042791,73
RTS0042792,44
RTS0042793,42
RTS0042794,40
RTS0042795,67
RTS0042796,1
RTS0042797,1
RTS0042799,1
RTS0042800,1
RTS0042804,1
RTS0042805,2
RTS0042807,2
RTS0042808,1
RTS0042809,2
RTS0042810,2
RTS0042811,1
RTS0042812,2
RTS0042813,4
RTS0042814,1
RTS0042816,2
RTS0042821,2
RTS0042822,2
RTS0042823,1
RTS0042824,1
RTS0042826,2
RTS0042828,1
RTS0042829,1
RTS0042830,2
RTS0042834,4
RTS0042835,1
RTS0042836,1
RTS0042837,2
RTS0042839,2
RTS0042844,1
RTS0042845,2
RTS0042848,4
RTS0042850,3
RTS0042851,1
RTS0042852,2
RTS0042853,2
RTS0042854,1
RTS0042857,1
RTS0042858,1
RTS0042859,1
RTS0042861,1
RTS0042866,1
RTS0042867,2
RTS0042868,1
RTS0042869,1
RTS0042870,1
RTS0042871,1
RTS0042873,1
RTS0042874,2
RTS0042875,1
RTS0042876,3
RTS0042877,4
RTS0042878,3
RTS0042882,1
RTS0042884,2
RTS0042885,1
RTS0042886,2
RTS0042887,1
RTS0042889,1
RTS0042890,1
RTS0042893,1
RTS0042895,2
RTS0042896,2
RTS0042897,1
RTS0042900,1
RTS0042901,2
RTS0042903,1
RTS0042906,8
RTS0042907,7
RTS0042908,14
RTS0042909,19
RTS0042910,3
RTS0042911,1
RTS0042912,2
RTS0042915,1
RTS0042917,1
RTS0042921,1
RTS0042923,2
RTS0042925,1
RTS0042927,2
RTS0042928,1
RTS0042929,1
RTS0042930,1
RTS0042931,1
RTS0042932,2
RTS0042933,2
RTS0042936,2
RTS0042937,1
RTS0042939,2
RTS0042940,4
RTS0042941,4
RTS0042942,7
RTS0042943,5
RTS0042944,6
RTS0042945,3
RTS0042947,1
RTS0042948,1
RTS0042949,2
RTS0042950,1
RTS0042953,1
RTS0042954,1
RTS0042956,3
RTS0042957,1
RTS0042959,2
RTS0042961,2
RTS0042962,1
RTS0042964,3
RTS0042967,1
RTS0042968,1
RTS0042970,1
RTS0042971,1
RTS0042973,3
RTS0042974,3
RTS0042975,2
RTS0042976,4
RTS0042977,2
RTS0042981,1
RTS0042983,1
RTS0042985,2
RTS0042986,1
RTS0042987,2
RTS0042990,1
RTS0042991,2
RTS0042993,1
RTS0042995,1
RTS0042997,1
RTS0042998,2
RTS0042999,2
RTS0043001,1
RTS0043003,2
RTS0043004,1
RTS0043005,1
RTS0043006,1
RTS0043007,1
RTS0043008,1
RTS0043010,2
RTS0043011,2
RTS0043012,2
RTS0043013,3
RTS0043014,2
RTS0043016,1
RTS0043027,3
RTS0043029,2
RTS0043030,1
RTS0043034,3
RTS0043035,1
RTS0043036,2
RTS0043039,1
RTS0043040,3
RTS0043042,4
RTS0043043,1
RTS0043044,1
RTS0043046,2
RTS0043047,1
RTS0043048,1
RTS0043050,2
RTS0043051,1
RTS0043052,1
RTS0043053,3
RTS0043056,1
RTS0043057,1
RTS0043058,1
RTS0043060,1
RTS0043061,3
RTS0043063,3
RTS0043064,5
RTS0043065,3
RTS0043066,2
RTS0043068,1
RTS0043069,1
RTS0043070,5
RTS0043071,1
RTS0043072,1
RTS0043073,2
RTS0043074,1
RTS0043075,1
RTS0043076,1
RTS0043078,2
RTS0043079,2
RTS0043081,2
RTS0043083,2
RTS0043086,1
RTS0043087,1
RTS0043090,2
RTS0043091,2
RTS0043092,2
RTS0043094,2
RTS0043095,2
RTS0043097,1
RTS0043098,1
RTS0043101,3
RTS0043103,2
RTS0043104,2
RTS0043105,4
RTS0043106,2
RTS0043108,2
RTS0043109,1
RTS0043110,1
RTS0043111,10
RTS0043112,6
RTS0043113,2
RTS0043114,11
RTS0043115,5
RTS0043116,2
RTS0043119,1
RTS0043121,2
RTS0043122,3
RTS0043123,1
RTS0043124,1
RTS0043125,1
RTS0043126,1
RTS0043128,1
RTS0043131,1
RTS0043132,1
RTS0043136,1
RTS0043137,1
RTS0043141,2
RTS0043145,2
RTS0043146,1
RTS0043147,2
RTS0043149,1
RTS0043151,2
RTS0043154,1
RTS0043155,2
RTS0043156,1
RTS0043157,2
RTS0043160,2
RTS0043161,2
RTS0043164,2
RTS0043168,2
RTS0043171,4
RTS0043172,2
RTS0043173,2
RTS0043174,3
RTS0043175,2
RTS0043176,3
RTS0043177,2
RTS0043178,1
RTS0043179,1
RTS0043183,1
RTS0043184,1
RTS0043185,2
RTS0043186,1
RTS0043187,2
RTS0043188,1
RTS0043189,2
RTS0043191,1
RTS0043192,1
RTS0043194,2
RTS0043195,3
RTS0043197,1
RTS0043200,2
RTS0043201,2
RTS0043205,1
RTS0043206,1
RTS0043207,1
RTS0043208,1
RTS0043209,2
RTS0043210,1
RTS0043211,4
RTS0043212,2
RTS0043213,5
RTS0043215,1
RTS0043218,2
RTS0043219,3
RTS0043220,2
RTS0043221,2
RTS0043222,2
RTS0043223,1
RTS0043225,2
RTS0043227,1
RTS0043228,2
RTS0043233,5
RTS0043234,1
RTS0043235,1
RTS0043240,3
RTS0043243,1
RTS0043244,1
RTS0043245,1
RTS0043246,2
RTS0043247,1
RTS0043248,1
RTS0043249,1
RTS0043250,2
RTS0043251,1
RTS0043252,2
RTS0043253,1
RTS0043254,1
RTS0043255,2
RTS0043257,1
RTS0043260,1
RTS0043262,1
RTS0043263,1
RTS0043265,2
RTS0043266,1
RTS0043270,2
RTS0043271,2
RTS0043272,3
RTS0043274,3
RTS0043276,1
RTS0043280,1
RTS0043283,1
RTS0043287,1
RTS0043288,1
RTS0043289,2
RTS0043291,1
RTS0043292,1
RTS0043294,1
RTS0043296,2
RTS0043297,2
RTS0043299,1
RTS0043300,1
RTS0043302,3
RTS0043304,2
RTS0043305,1
RTS0043306,1
RTS0043307,2
RTS0043311,1
RTS0043313,1
RTS0043314,2
RTS0043315,2
RTS0043316,1
RTS0043317,1
RTS0043319,2
RTS0043320,1
RTS0043322,1
RTS0043324,1
RTS0043329,2
RTS0043330,2
RTS0043331,1
RTS0043332,1
RTS0043333,1
RTS0043334,1
RTS0043335,1
RTS0043336,1
RTS0043337,1
RTS0043339,1
RTS0043340,1
RTS0043341,1
RTS0043342,1
RTS0043344,2
RTS0043345,1
RTS0043348,1
RTS0043349,1
RTS0043350,4
RTS0043351,3
RTS0043352,3
RTS0043354,1
RTS0043355,1
RTS0043357,2
RTS0043359,1
RTS0043360,2
RTS0043361,3
RTS0043362,1
RTS0043363,2
RTS0043366,1
RTS0043368,1
RTS0043369,1
RTS0043370,1
RTS0043371,1
RTS0043372,1
RTS0043373,1
RTS0043374,1
RTS0043376,2
RTS0043377,3
RTS0043378,3
RTS0043379,4
RTS0043380,3
RTS0043381,1
RTS0043383,2
RTS0043384,1
RTS0043386,2
RTS0043387,1
RTS0043388,2
RTS0043389,1
RTS0043390,2
RTS0043391,3
RTS0043392,2
RTS0043393,2
RTS0043394,2
RTS0043395,1
RTS0043396,2
RTS0043397,2
RTS0043398,2
RTS0043400,1
RTS0043401,1
RTS0043402,1
RTS0043405,1
RTS0043407,2
RTS0043409,1
RTS0043411,1
RTS0043413,1
RTS0043414,1
RTS0043415,2
RTS0043416,2
RTS0043418,1
RTS0043419,1
RTS0043420,2
RTS0043421,1
RTS0043422,3
RTS0043426,3
RTS0043427,2
RTS0043429,3
RTS0043431,2
RTS0043432,1
RTS0043433,2
RTS0043434,3
RTS0043435,3
RTS0043436,1
RTS0043437,1
RTS0043438,1
RTS0043440,1
RTS0043441,3
RTS0043442,1
RTS0043443,1
RTS0043445,4
RTS0043446,3
RTS0043447,2
RTS0043448,1
RTS0043450,1
RTS0043451,2
RTS0043454,1
RTS0043457,1
RTS0043461,1
RTS0043464,1
RTS0043465,1
RTS0043466,2
RTS0043467,2
RTS0043468,2
RTS0043469,1
RTS0043470,1
RTS0043474,1
RTS0043479,1
RTS0043480,1
RTS0043481,3
RTS0043482,2
RTS0043484,1
RTS0043486,3
RTS0043487,6
RTS0043488,1
RTS0043490,3
RTS0043492,1
RTS0043493,1
RTS0043495,1
RTS0043496,2
RTS0043497,2
RTS0043498,2
RTS0043499,3
RTS0043500,5
RTS0043501,1
RTS0043503,1
RTS0043504,1
RTS0043505,1
RTS0043506,1
RTS0043507,2
RTS0043509,2
RTS0043512,2
RTS0043513,2
RTS0043515,1
RTS0043516,2
RTS0043517,3
RTS0043518,1
RTS0043520,4
RTS0043521,1
RTS0043523,1
RTS0043524,2
RTS0043526,1
RTS0043528,1
RTS0043529,3
RTS0043530,1
RTS0043531,1
RTS0043532,1
RTS0043535,1
RTS0043537,2
RTS0043538,4
RTS0043539,1
RTS0043540,1
RTS0043541,2
RTS0043543,1
RTS0043545,2
RTS0043547,1
RTS0043548,2
RTS0043551,2
RTS0043553,5
RTS0043554,1
RTS0043557,2
RTS0043559,1
RTS0043560,2
RTS0043561,4
RTS0043563,2
RTS0043568,2
RTS0043569,2
RTS0043570,1
RTS0043573,1
RTS0043574,1
RTS0043578,2
RTS0043579,1
RTS0043581,1
RTS0043582,1
RTS0043583,2
RTS0043585,1
RTS0043586,1
RTS0043587,2
RTS0043589,1
RTS0043591,1
RTS0043594,2
RTS0043599,1
RTS0043602,1
RTS0043603,3
RTS0043606,1
RTS0043609,1
RTS0043611,1
RTS0043613,1
RTS0043614,3
RTS0043615,1
RTS0043616,1
RTS0043620,1
RTS0043625,1
RTS0043626,1
RTS0043627,1
RTS0043628,1
RTS0043629,3
RTS0043630,1
RTS0043631,2
RTS0043632,1
RTS0043633,1
RTS0043634,2
RTS0043635,3
RTS0043637,1
RTS0043638,2
RTS0043639,1
RTS0043640,2
RTS0043641,2
RTS0043642,5
RTS0043643,8
RTS0043644,5
RTS0043645,4
RTS0043647,2
RTS0043650,1
RTS0043651,1
RTS0043653,3
RTS0043654,1
RTS0043655,1
RTS0043656,1
RTS0043658,1
RTS0043659,1
RTS0043663,1
RTS0043664,1
RTS0043666,1
RTS0043668,2
RTS0043670,1
RTS0043671,1
RTS0043672,3
RTS0043673,1
RTS0043675,3
RTS0043677,1
RTS0043678,1
RTS0043679,1
RTS0043682,1
RTS0043683,1
RTS0043685,1
RTS0043687,1
RTS0043688,1
RTS0043689,1
RTS0043692,3
RTS0043693,1
RTS0043694,2
RTS0043697,2
RTS0043699,5
RTS0043700,1
RTS0043701,1
RTS0043702,3
RTS0043703,3
RTS0043704,3
RTS0043708,1
RTS0043710,1
RTS0043711,1
RTS0043713,1
RTS0043716,1
RTS0043718,1
RTS0043719,1
RTS0043721,1
RTS0043722,1
RTS0043723,1
RTS0043726,2
RTS0043730,2
RTS0043731,1
RTS0043733,1
RTS0043734,2
RTS0043735,2
RTS0043736,1
RTS0043737,1
RTS0043738,1
RTS0043739,3
RTS0043741,3
RTS0043742,2
RTS0043743,1
RTS0043744,1
RTS0043746,2
RTS0043747,3
RTS0043751,1
RTS0043757,1
RTS0043759,2
RTS0043760,2
RTS0043761,2
RTS0043766,1
RTS0043768,2
RTS0043769,1
RTS0043770,1
RTS0043772,2
RTS0043774,1
RTS0043775,1
RTS0043776,1
RTS0043777,1
RTS0043778,3
RTS0043779,1
RTS0043780,1
RTS0043782,1
RTS0043784,3
RTS0043786,2
RTS0043788,1
RTS0043790,1
RTS0043791,1
RTS0043792,2
RTS0043794,2
RTS0043795,1
RTS0043796,1
RTS0043797,3
RTS0043798,1
RTS0043800,2
RTS0043802,1
RTS0043804,1
RTS0043806,1
RTS0043807,2
RTS0043808,3
RTS0043809,1
RTS0043810,2
RTS0043812,2
RTS0043813,2
RTS0043815,1
RTS0043816,1
RTS0043817,1
RTS0043819,2
RTS0043820,4
RTS0043822,2
RTS0043823,2
RTS0043824,1
RTS0043827,1
RTS0043828,2
RTS0043829,1
RTS0043830,2
RTS0043835,1
RTS0043836,2
RTS0043837,1
RTS0043838,1
RTS0043839,1
RTS0043840,1
RTS0043841,3
RTS0043844,1
RTS0043845,1
RTS0043846,3
RTS0043847,4
RTS0043848,2
RTS0043849,1
RTS0043851,1
RTS0043853,2
RTS0043854,2
RTS0043856,1
RTS0043857,1
RTS0043861,2
RTS0043862,3
RTS0043867,1
RTS0043868,2
RTS0043871,2
RTS0043872,3
RTS0043873,2
RTS0043874,1
RTS0043875,1
RTS0043879,2
RTS0043882,2
RTS0043883,1
RTS0043884,3
RTS0043886,3
RTS0043887,5
RTS0043889,1
RTS0043890,2
RTS0043891,1
RTS0043892,1
RTS0043893,1
RTS0043894,2
RTS0043897,1
RTS0043899,5
RTS0043900,2
RTS0043901,1
RTS0043902,3
RTS0043903,3
RTS0043904,1
RTS0043907,1
RTS0043910,1
RTS0043911,1
RTS0043912,1
RTS0043914,1
RTS0043915,2
RTS0043917,3
RTS0043918,2
RTS0043920,3
RTS0043922,1
RTS0043925,1
RTS0043927,1
RTS0043928,3
RTS0043930,3
RTS0043932,1
RTS0043934,2
RTS0043935,2
RTS0043936,2
RTS0043938,1
RTS0043942,1
RTS0043943,1
RTS0043944,2
RTS0043946,2
RTS0043947,2
RTS0043950,3
RTS0043951,3
RTS0043953,1
RTS0043955,1
RTS0043958,4
RTS0043959,4
RTS0043960,4
RTS0043963,2
RTS0043964,2
RTS0043967,3
RTS0043968,1
RTS0043969,1
RTS0043970,1
RTS0043971,1
RTS0043972,1
RTS0043973,2
RTS0043974,2
RTS0043977,1
RTS0043978,2
RTS0043981,2
RTS0043982,1
RTS0043984,3
RTS0043985,2
RTS0043986,1
RTS0043987,1
RTS0043990,2
RTS0043994,1
RTS0043996,1
RTS0043999,2
RTS0044002,2
RTS0044003,1
RTS0044004,1
RTS0044005,1
RTS0044007,3
RTS0044009,1
RTS0044010,2
RTS0044011,2
RTS0044012,1
RTS0044013,3
RTS0044014,3
RTS0044015,1
RTS0044016,1
RTS0044017,2
RTS0044018,1
RTS0044019,1
RTS0044020,2
RTS0044021,2
RTS0044022,1
RTS0044023,1
RTS0044024,1
RTS0044027,3
RTS0044028,1
RTS0044030,2
RTS0044032,2
RTS0044033,1
RTS0044034,1
RTS0044035,2
RTS0044038,4
RTS0044039,1
RTS0044040,2
RTS0044041,1
RTS0044042,2
RTS0044043,3
RTS0044044,2
RTS0044045,3
RTS0044047,2
RTS0044048,4
RTS0044050,1
RTS0044052,1
RTS0044053,1
RTS0044054,1
RTS0044056,1
RTS0044057,1
RTS0044059,2
RTS0044063,1
RTS0044064,1
RTS0044065,1
RTS0044067,3
RTS0044072,1
RTS0044073,1
RTS0044074,1
RTS0044075,1
RTS0044076,1
RTS0044079,1
RTS0044080,1
RTS0044081,2
RTS0044083,1
RTS0044084,2
RTS0044085,2
RTS0044086,1
RTS0044087,1
RTS0044088,1
RTS0044089,1
RTS0044090,1
RTS0044091,2
RTS0044093,1
RTS0044094,1
RTS0044095,2
RTS0044096,1
RTS0044097,2
RTS0044099,2
RTS0044100,1
RTS0044101,1
RTS0044104,2
RTS0044105,1
RTS0044106,1
RTS0044107,1
RTS0044108,1
RTS0044109,2
RTS0044111,6
RTS0044112,1
RTS0044114,1
RTS0044115,4
RTS0044117,1
RTS0044118,1
RTS0044119,1
RTS0044121,1
RTS0044123,2
RTS0044124,2
RTS0044125,3
RTS0044126,3
RTS0044127,1
RTS0044128,1
RTS0044130,2
RTS0044133,2
RTS0044135,1
RTS0044136,1
RTS0044137,2
RTS0044138,1
RTS0044139,1
RTS0044140,2
RTS0044141,1
RTS0044143,1
RTS0044145,1
RTS0044146,1
RTS0044147,1
RTS0044148,2
RTS0044150,1
RTS0044151,1
RTS0044152,1
RTS0044154,2
RTS0044155,2
RTS0044156,4
RTS0044157,1
RTS0044158,6
RTS0044159,4
RTS0044161,2
RTS0044164,2
RTS0044165,1
RTS0044166,3
RTS0044167,1
RTS0044168,1
RTS0044169,1
RTS0044170,2
RTS0044171,1
RTS0044173,1
RTS0044174,2
RTS0044175,2
RTS0044176,1
RTS0044177,1
RTS0044178,1
RTS0044181,1
RTS0044182,1
RTS0044184,1
RTS0044186,1
RTS0044189,2
RTS0044190,1
RTS0044193,2
RTS0044195,1
RTS0044196,2
RTS0044197,1
RTS0044198,2
RTS0044200,1
RTS0044211,1
RTS0044212,1
RTS0044214,1
RTS0044215,1
RTS0044219,1
RTS0044220,3
RTS0044224,3
RTS0044225,2
RTS0044226,1
RTS0044227,1
RTS0044228,2
RTS0044230,1
RTS0044232,1
RTS0044233,1
RTS0044234,1
RTS0044235,1
RTS0044238,3
RTS0044240,1
RTS0044242,3
RTS0044244,2
RTS0044245,5
RTS0044248,1
RTS0044249,1
RTS0044250,1
RTS0044253,1
RTS0044254,1
RTS0044255,1
RTS0044256,1
RTS0044257,1
RTS0044259,1
RTS0044260,1
RTS0044261,5
RTS0044262,4
RTS0044263,1
RTS0044264,2
RTS0044265,3
RTS0044268,2
RTS0044270,1
RTS0044271,1
RTS0044273,1
RTS0044276,3
RTS0044278,2
RTS0044279,1
RTS0044280,1
RTS0044281,1
RTS0044284,2
RTS0044288,1
RTS0044290,1
RTS0044292,1
RTS0044293,1
RTS0044294,1
RTS0044295,1
RTS0044296,1
RTS0044297,1
RTS0044299,2
RTS0044300,2
RTS0044302,5
RTS0044304,3
RTS0044305,1
RTS0044306,2
RTS0044307,1
RTS0044308,3
RTS0044309,1
RTS0044310,1
RTS0044312,2
RTS0044314,5
RTS0044315,1
RTS0044317,1
RTS0044318,1
RTS0044323,2
RTS0044327,2
RTS0044328,4
RTS0044329,3
RTS0044331,20
RTS0044332,14
RTS0044333,16
RTS0044334,11
RTS0044335,11
RTS0044336,1
RTS0044338,2
RTS0044339,2
RTS0044341,3
RTS0044342,1
RTS0044343,2
RTS0044345,3
RTS0044346,3
RTS0044347,12
RTS0044348,8
RTS0044349,14
RTS0044350,15
RTS0044351,3
RTS0044352,3
RTS0044354,1
RTS0044357,1
RTS0044358,1
RTS0044359,1
RTS0044360,1
RTS0044362,2
RTS0044363,2
RTS0044364,3
RTS0044366,3
RTS0044368,3
RTS0044369,2
RTS0044370,1
RTS0044371,1
RTS0044372,2
RTS0044374,1
RTS0044375,2
RTS0044376,2
RTS0044377,1
RTS0044378,1
RTS0044380,1
RTS0044382,1
RTS0044383,2
RTS0044384,1
RTS0044385,1
RTS0044387,1
RTS0044391,4
RTS0044392,6
RTS0044393,2
RTS0044394,1
RTS0044395,4
RTS0044396,1
RTS0044400,2
RTS0044401,1
RTS0044403,4
RTS0044404,1
RTS0044405,1
RTS0044406,1
RTS0044407,1
RTS0044408,1
RTS0044409,1
RTS0044410,2
RTS0044414,1
RTS0044415,2
RTS0044416,3
RTS0044417,1
RTS0044419,2
RTS0044420,2
RTS0044421,3
RTS0044424,2
RTS0044427,1
RTS0044429,1
RTS0044431,3
RTS0044432,4
RTS0044433,2
RTS0044434,2
RTS0044435,2
RTS0044438,1
RTS0044440,2
RTS0044441,3
RTS0044442,3
RTS0044443,9
RTS0044444,4
RTS0044445,2
RTS0044446,7
RTS0044447,1
RTS0044449,1
RTS0044450,1
RTS0044451,1
RTS0044452,1
RTS0044454,1
RTS0044455,2
RTS0044456,1
RTS0044457,1
RTS0044458,1
RTS0044459,1
RTS0044460,4
RTS0044461,2
RTS0044464,1
RTS0044465,2
RTS0044466,2
RTS0044467,1
RTS0044468,1
RTS0044469,2
RTS0044470,1
RTS0044471,1
RTS0044472,1
RTS0044473,1
RTS0044476,1
RTS0044478,1
RTS0044479,1
RTS0044481,17
RTS0044482,13
RTS0044483,9
RTS0044484,13
RTS0044485,17
RTS0044486,5
RTS0044488,3
RTS0044491,3
RTS0044494,1
RTS0044496,2
RTS0044497,3
RTS0044498,1
RTS0044499,1
RTS0044500,1
RTS0044501,1
RTS0044502,2
RTS0044503,2
RTS0044506,1
RTS0044508,3
RTS0044511,1
RTS0044512,1
RTS0044513,1
RTS0044514,1
RTS0044517,1
RTS0044521,2
RTS0044522,1
RTS0044526,4
RTS0044530,1
RTS0044531,1
RTS0044532,4
RTS0044534,1
RTS0044535,1
RTS0044537,2
RTS0044539,1
RTS0044540,1
RTS0044541,2
RTS0044542,2
RTS0044545,1
RTS0044546,2
RTS0044547,2
RTS0044548,2
RTS0044549,1
RTS0044550,2
RTS0044552,1
RTS0044555,4
RTS0044556,1
RTS0044558,1
RTS0044561,1
RTS0044562,2
RTS0044563,2
RTS0044564,1
RTS0044565,1
RTS0044566,1
RTS0044568,1
RTS0044569,1
RTS0044570,2
RTS0044571,1
RTS0044572,1
RTS0044574,1
RTS0044576,1
RTS0044579,1
RTS0044580,1
RTS0044584,1
RTS0044585,1
RTS0044586,1
RTS0044590,4
RTS0044593,2
RTS0044594,2
RTS0044595,2
RTS0044596,2
RTS0044597,1
RTS0044598,1
RTS0044600,1
RTS0044601,2
RTS0044602,3
RTS0044603,3
RTS0044605,2
RTS0044607,2
RTS0044608,1
RTS0044610,2
RTS0044611,2
RTS0044612,1
RTS0044613,1
RTS0044614,2
RTS0044616,1
RTS0044621,2
RTS0044622,1
RTS0044623,1
RTS0044625,3
RTS0044626,2
RTS0044632,1
RTS0044633,3
RTS0044634,1
RTS0044637,1
RTS0044640,1
RTS0044641,2
RTS0044642,2
RTS0044643,2
RTS0044644,2
RTS0044645,4
RTS0044646,1
RTS0044647,2
RTS0044648,1
RTS0044649,1
RTS0044651,1
RTS0044652,1
RTS0044653,1
RTS0044654,2
RTS0044655,2
RTS0044658,1
RTS0044660,1
RTS0044662,1
RTS0044664,1
RTS0044666,1
RTS0044669,3
RTS0044671,2
RTS0044673,1
RTS0044674,1
RTS0044676,1
RTS0044681,3
RTS0044683,1
RTS0044690,2
RTS0044691,1
RTS0044692,2
RTS0044694,1
RTS0044698,1
RTS0044700,2
RTS0044701,1
RTS0044702,2
RTS0044704,1
RTS0044705,2
RTS0044706,1
RTS0044708,1
RTS0044709,2
RTS0044712,1
RTS0044714,1
RTS0044715,2
RTS0044716,2
RTS0044717,1
RTS0044718,1
RTS0044720,3
RTS0044722,1
RTS0044723,1
RTS0044724,2
RTS0044725,1
RTS0044727,1
RTS0044728,2
RTS0044730,2
RTS0044733,1
RTS0044734,1
RTS0044735,1
RTS0044736,1
RTS0044738,1
RTS0044739,2
RTS0044740,1
RTS0044741,4
RTS0044742,1
RTS0044743,1
RTS0044747,1
RTS0044751,1
RTS0044752,1
RTS0044755,1
RTS0044756,2
RTS0044757,1
RTS0044758,2
RTS0044759,1
RTS0044761,1
RTS0044766,2
RTS0044768,1
RTS0044769,1
RTS0044770,1
RTS0044772,1
RTS0044773,1
RTS0044776,2
RTS0044777,1
RTS0044780,4
RTS0044781,1
RTS0044782,1
RTS0044783,4
RTS0044785,2
RTS0044786,1
RTS0044787,4
RTS0044788,1
RTS0044789,3
RTS0044791,4
RTS0044792,1
RTS0044793,2
RTS0044796,1
RTS0044799,1
RTS0044801,1
RTS0044802,1
RTS0044803,2
RTS0044805,2
RTS0044806,1
RTS0044807,1
RTS0044808,1
RTS0044811,2
RTS0044812,1
RTS0044813,1
RTS0044815,1
RTS0044816,1
RTS0044819,1
RTS0044820,2
RTS0044821,2
RTS0044822,3
RTS0044823,2
RTS0044824,1
RTS0044825,3
RTS0044827,2
RTS0044829,1
RTS0044830,2
RTS0044831,1
RTS0044836,2
RTS0044837,2
RTS0044839,1
RTS0044840,3
RTS0044841,3
RTS0044842,3
RTS0044843,1
RTS0044845,1
RTS0044846,1
RTS0044848,3
RTS0044849,3
RTS0044850,1
RTS0044852,1
RTS0044855,1
RTS0044856,1
RTS0044857,1
RTS0044858,1
RTS0044863,3
RTS0044864,1
RTS0044866,3
RTS0044870,2
RTS0044872,1
RTS0044873,1
RTS0044875,2
RTS0044876,1
RTS0044877,4
RTS0044878,1
RTS0044879,2
RTS0044880,3
RTS0044881,2
RTS0044883,3
RTS0044884,1
RTS0044885,1
RTS0044887,1
RTS0044892,2
RTS0044894,1
RTS0044895,1
RTS0044896,1
RTS0044898,1
RTS0044900,4
RTS0044901,1
RTS0044902,1
RTS0044903,1
RTS0044904,1
RTS0044905,4
RTS0044907,2
RTS0044908,7
RTS0044909,12
RTS0044910,2
RTS0044912,2
RTS0044913,2
RTS0044915,1
RTS0044918,1
RTS0044919,2
RTS0044920,1
RTS0044921,4
RTS0044922,1
RTS0044923,1
RTS0044927,3
RTS0044928,2
RTS0044930,3
RTS0044932,2
RTS0044933,3
RTS0044935,3
RTS0044936,1
RTS0044939,1
RTS0044941,1
RTS0044942,1
RTS0044944,1
RTS0044946,2
RTS0044948,1
RTS0044949,1
RTS0044950,2
RTS0044953,1
RTS0044956,1
RTS0044958,1
RTS0044959,1
RTS0044960,1
RTS0044962,1
RTS0044963,1
RTS0044965,1
RTS0044967,1
RTS0044968,1
RTS0044969,2
RTS0044970,1
RTS0044974,1
RTS0044976,1
RTS0044977,3
RTS0044979,1
RTS0044981,1
RTS0044982,2
RTS0044985,1
RTS0044988,1
RTS0044992,1
RTS0044993,1
RTS0044994,2
RTS0044995,1
RTS0044998,1
RTS0044999,2
RTS0045000,1
RTS0045001,1
RTS0045002,2
RTS0045004,1
RTS0045007,1
RTS0045008,1
RTS0045009,1
RTS0045015,1
RTS0045018,1
RTS0045019,1
RTS0045022,2
RTS0045024,1
RTS0045028,1
RTS0045030,6
RTS0045032,1
RTS0045035,2
RTS0045041,3
RTS0045042,1
RTS0045044,1
RTS0045045,4
RTS0045050,1
RTS0045051,2
RTS0045053,3
RTS0045054,1
RTS0045055,1
RTS0045056,1
RTS0045057,1
RTS0045060,1
RTS0045064,1
RTS0045065,1
RTS0045066,2
RTS0045067,3
RTS0045068,3
RTS0045069,2
RTS0045070,1
RTS0045072,4
RTS0045076,2
RTS0045077,1
RTS0045078,2
RTS0045079,1
RTS0045080,1
RTS0045081,1
RTS0045082,1
RTS0045083,2
RTS0045084,2
RTS0045085,3
RTS0045087,1
RTS0045089,1
RTS0045090,1
RTS0045093,2
RTS0045094,3
RTS0045095,1
RTS0045097,3
RTS0045100,2
RTS0045101,1
RTS0045102,2
RTS0045105,1
RTS0045106,1
RTS0045107,1
RTS0045108,1
RTS0045109,1
RTS0045110,1
RTS0045111,2
RTS0045112,1
RTS0045113,1
RTS0045114,2
RTS0045115,2
RTS0045118,2
RTS0045122,3
RTS0045123,2
RTS0045124,9
RTS0045125,5
RTS0045126,1
RTS0045129,3
RTS0045130,1
RTS0045133,1
RTS0045134,1
RTS0045135,2
RTS0045136,4
RTS0045137,1
RTS0045139,1
RTS0045141,1
RTS0045142,1
RTS0045143,1
RTS0045144,1
RTS0045147,1
RTS0045149,1
RTS0045151,2
RTS0045152,1
RTS0045153,1
RTS0045154,1
RTS0045158,1
RTS0045159,2
RTS0045162,1
RTS0045164,1
RTS0045166,1
RTS0045167,1
RTS0045168,2
RTS0045171,3
RTS0045172,2
RTS0045173,1
RTS0045174,2
RTS0045175,7
RTS0045176,3
RTS0045177,1
RTS0045178,1
RTS0045181,2
RTS0045182,5
RTS0045183,2
RTS0045184,1
RTS0045185,3
RTS0045186,1
RTS0045187,2
RTS0045189,2
RTS0045190,1
RTS0045194,2
RTS0045195,1
RTS0045197,1
RTS0045198,1
RTS0045203,2
RTS0045206,1
RTS0045207,1
RTS0045211,1
RTS0045212,2
RTS0045213,3
RTS0045216,1
RTS0045217,1
RTS0045218,1
RTS0045219,3
RTS0045220,3
RTS0045221,2
RTS0045223,1
RTS0045224,2
RTS0045225,1
RTS0045226,24
RTS0045227,11
RTS0045228,26
RTS0045229,11
RTS0045230,9
RTS0045231,1
RTS0045232,2
RTS0045234,1
RTS0045235,1
RTS0045236,2
RTS0045239,3
RTS0045240,1
RTS0045241,1
RTS0045242,1
RTS0045243,1
RTS0045244,1
RTS0045245,1
RTS0045246,2
RTS0045248,3
RTS0045249,3
RTS0045251,1
RTS0045252,1
RTS0045253,2
RTS0045254,2
RTS0045255,2
RTS0045256,3
RTS0045259,1
RTS0045261,1
RTS0045262,1
RTS0045264,1
RTS0045265,1
RTS0045266,2
RTS0045267,1
RTS0045268,3
RTS0045269,2
RTS0045270,3
RTS0045271,1
RTS0045272,2
RTS0045274,1
RTS0045277,3
RTS0045278,1
RTS0045281,1
RTS0045282,2
RTS0045285,1
RTS0045286,1
RTS0045287,2
RTS0045288,1
RTS0045289,1
RTS0045290,1
RTS0045293,1
RTS0045294,1
RTS0045296,1
RTS0045298,2
RTS0045300,2
RTS0045301,2
RTS0045303,1
RTS0045304,2
RTS0045305,1
RTS0045306,1
RTS0045307,1
RTS0045308,2
RTS0045310,1
RTS0045312,1
RTS0045313,1
RTS0045315,2
RTS0045317,2
RTS0045318,2
RTS0045320,2
RTS0045321,2
RTS0045323,1
RTS0045324,1
RTS0045325,4
RTS0045326,3
RTS0045327,2
RTS0045328,1
RTS0045329,1
RTS0045330,3
RTS0045331,5
RTS0045332,1
RTS0045333,1
RTS0045335,2
RTS0045342,1
RTS0045343,1
RTS0045344,1
RTS0045345,1
RTS0045346,1
RTS0045347,2
RTS0045350,1
RTS0045353,3
RTS0045354,1
RTS0045356,1
RTS0045359,2
RTS0045360,1
RTS0045361,1
RTS0045363,1
RTS0045366,1
RTS0045367,1
RTS0045372,2
RTS0045373,1
RTS0045374,1
RTS0045376,1
RTS0045381,1
RTS0045382,1
RTS0045384,1
RTS0045387,1
RTS0045390,1
RTS0045391,1
RTS0045392,2
RTS0045395,2
RTS0045396,1
RTS0045399,2
RTS0045400,3
RTS0045401,1
RTS0045406,1
RTS0045407,3
RTS0045408,1
RTS0045409,3
RTS0045410,2
RTS0045411,2
RTS0045412,2
RTS0045414,3
RTS0045415,1
RTS0045416,1
RTS0045417,4
RTS0045419,1
RTS0045420,1
RTS0045421,46
RTS0045422,55
RTS0045423,21
RTS0045424,28
RTS0045425,55
RTS0045427,5
RTS0045428,3
RTS0045431,1
RTS0045432,1
RTS0045433,1
RTS0045434,2
RTS0045435,3
RTS0045436,1
RTS0045437,1
RTS0045438,1
RTS0045439,4
RTS0045440,1
RTS0045445,1
RTS0045446,1
RTS0045447,1
RTS0045448,1
RTS0045449,1
RTS0045451,1
RTS0045452,1
RTS0045453,3
RTS0045455,2
RTS0045456,2
RTS0045457,1
RTS0045460,2
RTS0045462,1
RTS0045465,2
RTS0045466,1
RTS0045467,2
RTS0045468,1
RTS0045469,4
RTS0045470,7
RTS0045471,2
RTS0045474,1
RTS0045475,2
RTS0045476,4
RTS0045477,3
RTS0045478,1
RTS0045480,4
RTS0045482,3
RTS0045483,1
RTS0045484,1
RTS0045485,3
RTS0045486,5
RTS0045487,3
RTS0045490,1
RTS0045491,7
RTS0045492,15
RTS0045493,19
RTS0045494,1
RTS0045495,5
RTS0045497,1
RTS0045498,2
RTS0045499,1
RTS0045500,3
RTS0045501,32
RTS0045502,23
RTS0045503,29
RTS0045504,22
RTS0045505,15
RTS0045506,142
RTS0045507,187
RTS0045508,106
RTS0045509,126
RTS0045510,79
RTS0045511,2
RTS0045512,4
RTS0045514,1
RTS0045516,1
RTS0045518,1
RTS0045520,1
RTS0045522,1
RTS0045523,2
RTS0045525,1
RTS0045526,1
RTS0045527,1
RTS0045530,2
RTS0045531,1
RTS0045532,1
RTS0045533,1
RTS0045534,1
RTS0045535,1
RTS0045536,2
RTS0045537,7
RTS0045538,3
RTS0045539,7
RTS0045540,6
RTS0045541,3
RTS0045542,1
RTS0045545,1
RTS0045546,1
RTS0045547,2
RTS0045548,3
RTS0045553,2
RTS0045554,1
RTS0045558,1
RTS0045559,1
RTS0045560,2
RTS0045563,1
RTS0045565,1
RTS0045567,2
RTS0045570,2
RTS0045571,1
RTS0045573,1
RTS0045574,1
RTS0045579,1
RTS0045580,1
RTS0045584,2
RTS0045585,1
RTS0045587,2
RTS0045589,2
RTS0045590,3
RTS0045592,8
RTS0045593,8
RTS0045594,10
RTS0045595,4
RTS0045596,2
RTS0045597,3
RTS0045598,1
RTS0045601,1
RTS0045606,1
RTS0045607,1
RTS0045608,1
RTS0045609,1
RTS0045615,1
RTS0045616,2
RTS0045617,1
RTS0045618,2
RTS0045621,2
RTS0045622,2
RTS0045623,1
RTS0045624,1
RTS0045625,1
RTS0045626,1
RTS0045627,2
RTS0045629,1
RTS0045631,2
RTS0045635,1
RTS0045636,1
RTS0045637,1
RTS0045638,1
RTS0045640,2
RTS0045641,1
RTS0045642,3
RTS0045644,1
RTS0045645,1
RTS0045647,1
RTS0045648,1
RTS0045649,3
RTS0045650,3
RTS0045651,1
RTS0045652,1
RTS0045657,1
RTS0045658,3
RTS0045660,2
RTS0045661,7
RTS0045662,9
RTS0045663,9
RTS0045664,16
RTS0045665,10
RTS0045668,1
RTS0045669,1
RTS0045671,1
RTS0045673,1
RTS0045676,6
RTS0045677,6
RTS0045678,3
RTS0045679,10
RTS0045680,2
RTS0045681,1
RTS0045683,3
RTS0045684,1
RTS0045688,2
RTS0045690,2
RTS0045694,1
RTS0045696,1
RTS0045698,1
RTS0045700,2
RTS0045701,2
RTS0045702,1
RTS0045703,1
RTS0045704,1
RTS0045706,3
RTS0045707,3
RTS0045708,1
RTS0045709,1
RTS0045710,2
RTS0045711,1
RTS0045712,1
RTS0045713,2
RTS0045715,1
RTS0045716,7
RTS0045717,6
RTS0045718,3
RTS0045719,3
RTS0045720,3
RTS0045721,1
RTS0045722,2
RTS0045723,1
RTS0045724,1
RTS0045726,1
RTS0045727,1
RTS0045728,1
RTS0045729,2
RTS0045730,1
RTS0045731,3
RTS0045732,1
RTS0045733,3
RTS0045734,5
RTS0045735,4
RTS0045736,7
RTS0045737,8
RTS0045738,7
RTS0045739,10
RTS0045740,3
RTS0045742,3
RTS0045743,2
RTS0045744,2
RTS0045745,3
RTS0045746,4
RTS0045747,2
RTS0045748,4
RTS0045749,1
RTS0045750,3
RTS0045751,2
RTS0045752,2
RTS0045753,1
RTS0045754,2
RTS0045755,1
RTS0045756,5
RTS0045757,1
RTS0045758,1
RTS0045759,2
RTS0045760,2
RTS0045761,2
RTS0045763,1
RTS0045764,3
RTS0045766,1
RTS0045769,1
RTS0045771,3
RTS0045773,2
RTS0045775,2
RTS0045776,2
RTS0045777,1
RTS0045780,2
RTS0045781,1
RTS0045782,1
RTS0045783,2
RTS0045784,2
RTS0045785,2
RTS0045788,1
RTS0045789,1
RTS0045791,2
RTS0045794,1
RTS0045798,2
RTS0045799,1
RTS0045801,1
RTS0045802,1
RTS0045806,2
RTS0045807,1
RTS0045808,4
RTS0045809,2
RTS0045810,1
RTS0045811,2
RTS0045812,2
RTS0045813,4
RTS0045814,2
RTS0045816,5
RTS0045817,2
RTS0045818,1
RTS0045819,1
RTS0045820,1
RTS0045821,4
RTS0045822,2
RTS0045823,3
RTS0045824,5
RTS0045825,1
RTS0045826,1
RTS0045827,3
RTS0045828,3
RTS0045829,1
RTS0045830,1
RTS0045831,2
RTS0045832,2
RTS0045833,1
RTS0045834,1
RTS0045835,1
RTS0045836,6
RTS0045837,1
RTS0045838,4
RTS0045840,2
RTS0045841,2
RTS0045842,4
RTS0045843,1
RTS0045845,4
RTS0045846,21
RTS0045848,10
RTS0045849,39
RTS0045852,2
RTS0045853,1
RTS0045854,3
RTS0045855,2
RTS0045856,1
RTS0045857,2
RTS0045859,1
RTS0045860,2
RTS0045863,12
RTS0045864,17
RTS0045865,3
RTS0045866,22
RTS0045867,2
RTS0045868,1
RTS0045870,1
RTS0045871,2
RTS0045872,1
RTS0045875,1
RTS0045876,1
RTS0045881,1
RTS0045883,1
RTS0045885,1
RTS0045886,1
RTS0045889,1
RTS0045891,1
RTS0045893,1
RTS0045894,2
RTS0045896,1
RTS0045897,1
RTS0045900,1
RTS0045901,2
RTS0045902,1
RTS0045903,1
RTS0045904,2
RTS0045905,7
RTS0045906,3
RTS0045907,6
RTS0045911,1
RTS0045913,3
RTS0045916,1
RTS0045917,2
RTS0045918,1
RTS0045920,1
RTS0045921,1
RTS0045922,1
RTS0045923,1
RTS0045926,3
RTS0045928,2
RTS0045929,2
RTS0045930,3
RTS0045931,5
RTS0045932,2
RTS0045933,1
RTS0045935,1
RTS0045940,4
RTS0045941,1
RTS0045942,1
RTS0045943,1
RTS0045945,1
RTS0045946,1
RTS0045947,1
RTS0045948,1
RTS0045950,2
RTS0045951,2
RTS0045954,7
RTS0045955,2
RTS0045958,6
RTS0045959,2
RTS0045960,2
RTS0045962,1
RTS0045964,1
RTS0045966,1
RTS0045967,1
RTS0045968,3
RTS0045971,1
RTS0045973,1
RTS0045976,1
RTS0045978,1
RTS0045980,5
RTS0045981,1
RTS0045982,4
RTS0045984,1
RTS0045985,1
RTS0045987,2
RTS0045988,1
RTS0045993,2
RTS0045995,3
RTS0045998,1
RTS0046000,1
RTS0046001,1
RTS0046002,3
RTS0046003,1
RTS0046006,3
RTS0046007,1
RTS0046008,2
RTS0046009,14
RTS0046010,1
RTS0046011,1
RTS0046014,1
RTS0046016,1
RTS0046017,1
RTS0046019,2
RTS0046020,1
RTS0046021,3
RTS0046022,3
RTS0046023,1
RTS0046027,3
RTS0046028,2
RTS0046029,1
RTS0046032,1
RTS0046033,1
RTS0046034,1
RTS0046036,1
RTS0046037,2
RTS0046038,1
RTS0046041,3
RTS0046045,1
RTS0046048,2
RTS0046049,1
RTS0046051,4
RTS0046052,4
RTS0046053,1
RTS0046054,3
RTS0046055,1
RTS0046057,1
RTS0046059,2
RTS0046060,1
RTS0046061,2
RTS0046062,2
RTS0046063,2
RTS0046064,1
RTS0046067,1
RTS0046069,1
RTS0046071,1
RTS0046072,1
RTS0046074,1
RTS0046075,1
RTS0046077,2
RTS0046079,1
RTS0046081,2
RTS0046083,1
RTS0046085,2
RTS0046086,1
RTS0046089,1
RTS0046091,2
RTS0046092,4
RTS0046093,2
RTS0046096,2
RTS0046097,1
RTS0046099,4
RTS0046100,1
RTS0046105,1
RTS0046106,1
RTS0046108,1
RTS0046109,1
RTS0046111,2
RTS0046112,1
RTS0046113,1
RTS0046115,4
RTS0046116,3
RTS0046117,1
RTS0046121,2
RTS0046122,2
RTS0046123,2
RTS0046125,1
RTS0046127,2
RTS0046128,1
RTS0046129,2
RTS0046130,1
RTS0046131,2
RTS0046133,2
RTS0046134,3
RTS0046135,1
RTS0046136,8
RTS0046137,19
RTS0046138,9
RTS0046142,1
RTS0046143,2
RTS0046144,1
RTS0046145,1
RTS0046148,1
RTS0046149,1
RTS0046150,2
RTS0046153,1
RTS0046154,2
RTS0046155,5
RTS0046157,2
RTS0046158,1
RTS0046161,2
RTS0046163,1
RTS0046164,3
RTS0046166,1
RTS0046167,2
RTS0046168,1
RTS0046170,3
RTS0046171,1
RTS0046172,1
RTS0046174,1
RTS0046175,1
RTS0046177,2
RTS0046179,1
RTS0046180,1
RTS0046181,2
RTS0046182,1
RTS0046184,3
RTS0046185,1
RTS0046186,1
RTS0046187,3
RTS0046191,1
RTS0046195,1
RTS0046196,2
RTS0046202,1
RTS0046203,1
RTS0046205,2
RTS0046206,2
RTS0046207,1
RTS0046212,1
RTS0046213,2
RTS0046214,2
RTS0046217,1
RTS0046218,1
RTS0046222,1
RTS0046225,2
RTS0046226,2
RTS0046228,2
RTS0046229,2
RTS0046231,1
RTS0046232,3
RTS0046233,3
RTS0046234,2
RTS0046235,2
RTS0046238,2
RTS0046240,1
RTS0046241,1
RTS0046245,1
RTS0046248,2
RTS0046249,1
RTS0046250,3
RTS0046252,3
RTS0046253,5
RTS0046254,9
RTS0046255,1
RTS0046259,1
RTS0046260,3
RTS0046262,1
RTS0046264,1
RTS0046267,1
RTS0046268,1
RTS0046271,2
RTS0046273,2
RTS0046274,4
RTS0046275,1
RTS0046276,2
RTS0046277,1
RTS0046278,1
RTS0046279,1
RTS0046281,2
RTS0046282,1
RTS0046284,2
RTS0046286,1
RTS0046287,2
RTS0046291,2
RTS0046294,1
RTS0046295,1
RTS0046297,1
RTS0046302,3
RTS0046305,1
RTS0046309,2
RTS0046310,2
RTS0046311,3
RTS0046313,1
RTS0046314,1
RTS0046319,1
RTS0046320,1
RTS0046321,1
RTS0046322,2
RTS0046323,1
RTS0046326,2
RTS0046328,2
RTS0046329,4
RTS0046330,5
RTS0046331,1
RTS0046332,3
RTS0046333,7
RTS0046334,5
RTS0046335,3
RTS0046336,1
RTS0046342,1
RTS0046347,3
RTS0046348,7
RTS0046349,4
RTS0046352,1
RTS0046353,1
RTS0046354,1
RTS0046356,1
RTS0046358,1
RTS0046364,3
RTS0046365,1
RTS0046366,2
RTS0046367,1
RTS0046368,1
RTS0046369,2
RTS0046370,1
RTS0046372,1
RTS0046374,1
RTS0046375,1
RTS0046376,1
RTS0046381,1
RTS0046382,2
RTS0046383,2
RTS0046384,3
RTS0046387,1
RTS0046389,3
RTS0046390,2
RTS0046391,1
RTS0046394,1
RTS0046396,1
RTS0046397,1
RTS0046398,1
RTS0046400,1
RTS0046401,1
RTS0046403,2
RTS0046405,1
RTS0046406,1
RTS0046407,2
RTS0046408,1
RTS0046409,1
RTS0046411,1
RTS0046412,3
RTS0046413,5
RTS0046414,35
RTS0046415,3
RTS0046417,3
RTS0046419,1
RTS0046420,2
RTS0046422,1
RTS0046423,1
RTS0046425,3
RTS0046428,1
RTS0046431,1
RTS0046433,2
RTS0046434,1
RTS0046435,2
RTS0046439,2
RTS0046440,1
RTS0046442,3
RTS0046444,4
RTS0046445,1
RTS0046448,2
RTS0046449,4
RTS0046450,10
RTS0046452,4
RTS0046453,3
RTS0046457,2
RTS0046460,1
RTS0046462,1
RTS0046463,3
RTS0046464,2
RTS0046468,2
RTS0046472,1
RTS0046475,1
RTS0046476,1
RTS0046480,2
RTS0046481,1
RTS0046482,2
RTS0046485,1
RTS0046486,1
RTS0046488,1
RTS0046490,1
RTS0046492,1
RTS0046493,2
RTS0046496,1
RTS0046497,1
RTS0046499,1
RTS0046500,4
RTS0046503,1
RTS0046504,1
RTS0046510,1
RTS0046512,3
RTS0046513,4
RTS0046516,1
RTS0046517,2
RTS0046518,3
RTS0046521,1
RTS0046522,1
RTS0046524,2
RTS0046525,1
RTS0046526,1
RTS0046528,1
RTS0046529,1
RTS0046530,1
RTS0046531,1
RTS0046532,4
RTS0046533,2
RTS0046536,1
RTS0046538,2
RTS0046539,2
RTS0046543,3
RTS0046545,5
RTS0046546,1
RTS0046549,1
RTS0046551,2
RTS0046555,1
RTS0046556,2
RTS0046557,1
RTS0046558,3
RTS0046563,2
RTS0046564,2
RTS0046569,3
RTS0046570,1
RTS0046572,2
RTS0046573,4
RTS0046574,1
RTS0046577,2
RTS0046580,4
RTS0046581,1
RTS0046582,1
RTS0046583,1
RTS0046585,1
RTS0046587,2
RTS0046588,2
RTS0046589,3
RTS0046592,1
RTS0046594,1
RTS0046596,4
RTS0046597,1
RTS0046599,2
RTS0046601,6
RTS0046602,1
RTS0046603,3
RTS0046605,1
RTS0046607,1
RTS0046609,1
RTS0046612,2
RTS0046613,1
RTS0046614,1
RTS0046616,2
RTS0046617,1
RTS0046618,3
RTS0046622,1
RTS0046623,1
RTS0046624,2
RTS0046625,1
RTS0046626,1
RTS0046627,2
RTS0046629,1
RTS0046630,2
RTS0046635,1
RTS0046637,2
RTS0046640,1
RTS0046643,3
RTS0046644,2
RTS0046645,1
RTS0046647,1
RTS0046649,1
RTS0046651,1
RTS0046653,2
RTS0046654,1
RTS0046657,1
RTS0046658,1
RTS0046659,1
RTS0046660,1
RTS0046662,2
RTS0046664,1
RTS0046666,1
RTS0046667,2
RTS0046671,1
RTS0046672,1
RTS0046673,1
RTS0046674,1
RTS0046675,2
RTS0046678,2
RTS0046679,2
RTS0046681,1
RTS0046683,1
RTS0046684,1
RTS0046685,1
RTS0046686,2
RTS0046687,2
RTS0046689,1
RTS0046693,3
RTS0046695,2
RTS0046696,1
RTS0046700,1
RTS0046701,2
RTS0046702,1
RTS0046703,6
RTS0046704,13
RTS0046705,8
RTS0046706,3
RTS0046707,9
RTS0046708,7
RTS0046709,1
RTS0046711,1
RTS0046712,1
RTS0046713,1
RTS0046715,1
RTS0046716,1
RTS0046719,2
RTS0046721,1
RTS0046722,3
RTS0046723,1
RTS0046724,3
RTS0046725,1
RTS0046728,4
RTS0046729,1
RTS0046730,1
RTS0046733,1
RTS0046734,1
RTS0046738,3
RTS0046739,2
RTS0046740,1
RTS0046742,1
RTS0046743,1
RTS0046744,1
RTS0046745,2
RTS0046747,1
RTS0046748,1
RTS0046750,1
RTS0046752,1
RTS0046755,1
RTS0046759,1
RTS0046760,1
RTS0046761,1
RTS0046763,1
RTS0046764,1
RTS0046767,2
RTS0046768,5
RTS0046769,1
RTS0046770,2
RTS0046771,3
RTS0046772,3
RTS0046773,1
RTS0046777,2
RTS0046780,1
RTS0046781,1
RTS0046783,2
RTS0046785,1
RTS0046790,1
RTS0046791,1
RTS0046792,1
RTS0046794,3
RTS0046799,2
RTS0046801,16
RTS0046802,10
RTS0046803,1
RTS0046804,1
RTS0046807,1
RTS0046811,1
RTS0046812,2
RTS0046815,1
RTS0046816,1
RTS0046818,1
RTS0046820,4
RTS0046821,1
RTS0046822,2
RTS0046823,1
RTS0046826,1
RTS0046827,1
RTS0046828,1
RTS0046829,1
RTS0046831,1
RTS0046835,2
RTS0046836,16
RTS0046837,15
RTS0046838,8
RTS0046839,27
RTS0046840,5
RTS0046841,1
RTS0046842,2
RTS0046843,3
RTS0046846,1
RTS0046849,1
RTS0046851,2
RTS0046852,2
RTS0046853,5
RTS0046854,2
RTS0046855,4
RTS0046856,2
RTS0046858,2
RTS0046860,5
RTS0046861,1
RTS0046864,1
RTS0046866,1
RTS0046867,2
RTS0046868,2
RTS0046869,9
RTS0046870,2
RTS0046871,8
RTS0046872,16
RTS0046873,1
RTS0046874,1
RTS0046877,1
RTS0046878,1
RTS0046879,3
RTS0046880,1
RTS0046881,3
RTS0046886,2
RTS0046887,2
RTS0046890,1
RTS0046892,2
RTS0046893,2
RTS0046897,3
RTS0046898,1
RTS0046899,2
RTS0046900,4
RTS0046903,3
RTS0046904,1
RTS0046906,6
RTS0046907,10
RTS0046908,2
RTS0046910,4
RTS0046913,2
RTS0046914,1
RTS0046915,1
RTS0046916,2
RTS0046918,23
RTS0046919,22
RTS0046920,19
RTS0046922,1
RTS0046923,2
RTS0046924,2
RTS0046925,2
RTS0046929,2
RTS0046930,1
RTS0046931,1
RTS0046933,2
RTS0046934,3
RTS0046935,1
RTS0046936,4
RTS0046937,1
RTS0046939,2
RTS0046943,3
RTS0046946,1
RTS0046948,1
RTS0046949,1
RTS0046950,1
RTS0046952,2
RTS0046955,1
RTS0046956,1
RTS0046961,2
RTS0046962,2
RTS0046963,1
RTS0046965,1
RTS0046966,2
RTS0046967,2
RTS0047055,5
RTS0047056,2
RTS0047057,3
RTS0047058,1
RTS0047062,2
RTS0047063,2
RTS0047065,7
RTS0047066,5
RTS0047067,2
RTS0047068,2
RTS0047069,2
RTS0047070,2
RTS0047072,2
RTS0047073,1
RTS0047074,3
RTS0047076,2
RTS0047077,1
RTS0047078,2
RTS0047079,1
RTS0047080,1
RTS0047082,2
RTS0047083,2
RTS0047084,1
RTS0047086,1
RTS0047088,1
RTS0047089,1
RTS0047092,1
RTS0047093,1
RTS0047096,1
RTS0047098,1
RTS0047102,1
RTS0047104,1
RTS0047105,3
RTS0047106,1
RTS0047107,2
RTS0047108,1
RTS0047111,1
RTS0047113,8
RTS0047115,1
RTS0047117,2
RTS0047118,2
RTS0047119,1
RTS0047120,2
RTS0047121,1
RTS0047123,1
RTS0047124,1
RTS0047125,1
RTS0047126,2
RTS0047129,1
RTS0047130,1
RTS0047132,1
RTS0047133,2
RTS0047134,1
RTS0047139,2
RTS0047140,1
RTS0047145,1
RTS0047146,1
RTS0047147,2
RTS0047148,2
RTS0047149,1
RTS0047153,1
RTS0047157,1
RTS0047160,2
RTS0047165,1
RTS0047166,2
RTS0047167,1
RTS0047168,3
RTS0047169,2
RTS0047171,1
RTS0047172,3
RTS0047173,2
RTS0047174,3
RTS0047176,1
RTS0047178,1
RTS0047179,3
RTS0047180,2
RTS0047183,2
RTS0047185,2
RTS0047187,2
RTS0047188,1
RTS0047189,4
RTS0047191,2
RTS0047193,1
RTS0047196,2
RTS0047198,1
RTS0047199,1
RTS0047200,2
RTS0047201,2
RTS0047202,1
RTS0047207,1
RTS0047208,9
RTS0047209,11
RTS0047210,25
RTS0047211,22
RTS0047212,4
RTS0047213,1
RTS0047215,1
RTS0047216,1
RTS0047218,2
RTS0047219,1
RTS0047220,2
RTS0047222,2
RTS0047229,1
RTS0047233,1
RTS0047235,1
RTS0047240,2
RTS0047242,1
RTS0047245,2
RTS0047246,1
RTS0047247,1
RTS0047248,2
RTS0047250,4
RTS0047252,1
RTS0047256,8
RTS0047257,2
RTS0047258,1
RTS0047259,3
RTS0047260,2
RTS0047261,3
RTS0047262,1
RTS0047263,5
RTS0047266,1
RTS0047271,5
RTS0047272,1
RTS0047273,2
RTS0047274,2
RTS0047276,1
RTS0047277,7
RTS0047278,6
RTS0047279,3
RTS0047280,2
RTS0047281,5
RTS0047282,2
RTS0047283,4
RTS0047290,10
RTS0047291,7
RTS0047292,6
RTS0047293,6
RTS0047294,12
RTS0047296,2
RTS0047297,1
RTS0047298,2
RTS0047299,1
RTS0047301,1
RTS0047303,2
RTS0047304,1
RTS0047305,2
RTS0047306,3
RTS0047307,2
RTS0047308,4
RTS0047309,3
RTS0047310,2
RTS0047311,1
RTS0047312,1
RTS0047313,1
RTS0047314,2
RTS0047316,3
RTS0047317,1
RTS0047318,5
RTS0047319,1
RTS0047322,1
RTS0047323,1
RTS0047324,2
RTS0047326,4
RTS0047329,2
RTS0047331,3
RTS0047332,1
RTS0047334,1
RTS0047336,3
RTS0047338,2
RTS0047339,1
RTS0047341,2
RTS0047342,3
RTS0047343,2
RTS0047344,2
RTS0047345,1
RTS0047346,1
RTS0047348,3
RTS0047349,3
RTS0047350,3
RTS0047351,2
RTS0047352,4
RTS0047356,1
RTS0047359,1
RTS0047363,2
RTS0047364,1
RTS0047365,1
RTS0047366,1
RTS0047367,2
RTS0047370,1
RTS0047374,1
RTS0047376,2
RTS0047380,29
RTS0047381,1
RTS0047382,1
RTS0047383,1
RTS0047384,1
RTS0047385,1
RTS0047386,2
RTS0047388,1
RTS0047390,2
RTS0047392,1
RTS0047393,1
RTS0047396,4
RTS0047397,3
RTS0047398,1
RTS0047400,1
RTS0047404,1
RTS0047405,1
RTS0047406,1
RTS0047409,2
RTS0047412,2
RTS0047413,1
RTS0047414,1
RTS0047417,3
RTS0047418,1
RTS0047419,2
RTS0047422,2
RTS0047425,2
RTS0047426,2
RTS0047427,1
RTS0047428,5
RTS0047429,2
RTS0047430,3
RTS0047431,1
RTS0047433,2
RTS0047434,1
RTS0047435,2
RTS0047437,1
RTS0047440,1
RTS0047441,2
RTS0047442,4
RTS0047445,5
RTS0047446,5
RTS0047451,1
RTS0047452,2
RTS0047456,1
RTS0047461,1
RTS0047462,1
RTS0047463,2
RTS0047464,1
RTS0047467,2
RTS0047469,1
RTS0047471,2
RTS0047473,1
RTS0047474,1
RTS0047475,1
RTS0047476,2
RTS0047479,1
RTS0047480,2
RTS0047481,2
RTS0047482,2
RTS0047485,4
RTS0047489,1
RTS0047490,2
RTS0047492,1
RTS0047493,1
RTS0047495,3
RTS0047496,1
RTS0047497,1
RTS0047498,1
RTS0047500,1
RTS0047502,1
RTS0047503,1
RTS0047506,3
RTS0047507,2
RTS0047508,1
RTS0047510,2
RTS0047512,1
RTS0047513,2
RTS0047515,1
RTS0047517,1
RTS0047518,1
RTS0047521,7
RTS0047522,2
RTS0047523,1
RTS0047524,2
RTS0047525,2
RTS0047526,1
RTS0047527,2
RTS0047528,2
RTS0047529,1
RTS0047530,3
RTS0047533,1
RTS0047534,1
RTS0047537,2
RTS0047538,5
RTS0047541,5
RTS0047547,2
RTS0047549,2
RTS0047551,1
RTS0047552,1
RTS0047558,3
RTS0047559,1
RTS0047561,2
RTS0047562,1
RTS0047563,1
RTS0047565,1
RTS0047566,3
RTS0047567,2
RTS0047571,2
RTS0047572,1
RTS0047574,1
RTS0047576,3
RTS0047579,2
RTS0047583,2
RTS0047584,1
RTS0047587,2
RTS0047588,2
RTS0047590,3
RTS0047591,2
RTS0047592,3
RTS0047593,3
RTS0047595,2
RTS0047596,1
RTS0047597,2
RTS0047598,2
RTS0047600,2
RTS0047601,1
RTS0047602,2
RTS0047603,3
RTS0047606,1
RTS0047613,3
RTS0047614,1
RTS0047615,1
RTS0047616,1
RTS0047617,1
RTS0047619,1
RTS0047620,1
RTS0047621,3
RTS0047625,1
RTS0047627,1
RTS0047629,3
RTS0047630,1
RTS0047631,1
RTS0047632,1
RTS0047634,1
RTS0047636,1
RTS0047637,2
RTS0047639,1
RTS0047641,1
RTS0047642,2
RTS0047644,1
RTS0047647,2
RTS0047648,2
RTS0047649,1
RTS0047650,1
RTS0047651,2
RTS0047653,1
RTS0047656,1
RTS0047657,2
RTS0047658,1
RTS0047659,1
RTS0047660,1
RTS0047661,2
RTS0047662,2
RTS0047663,1
RTS0047665,2
RTS0047668,1
RTS0047669,1
RTS0047670,2
RTS0047673,1
RTS0047674,1
RTS0047675,2
RTS0047677,2
RTS0047678,1
RTS0047679,1
RTS0047680,1
RTS0047685,1
RTS0047687,1
RTS0047692,2
RTS0047695,1
RTS0047697,1
RTS0047698,2
RTS0047700,2
RTS0047701,1
RTS0047703,1
RTS0047706,1
RTS0047707,1
RTS0047708,4
RTS0047709,1
RTS0047710,1
RTS0047711,1
RTS0047712,1
RTS0047713,3
RTS0047714,2
RTS0047715,1
RTS0047723,1
RTS0047724,2
RTS0047725,4
RTS0047726,3
RTS0047727,4
RTS0047728,1
RTS0047731,1
RTS0047735,1
RTS0047736,1
RTS0047737,1
RTS0047739,1
RTS0047740,1
RTS0047741,1
RTS0047744,2
RTS0047745,3
RTS0047747,2
RTS0047748,1
RTS0047749,3
RTS0047750,2
RTS0047752,1
RTS0047753,1
RTS0047754,4
RTS0047755,4
RTS0047757,2
RTS0047759,1
RTS0047760,2
RTS0047761,1
RTS0047762,2
RTS0047763,1
RTS0047766,2
RTS0047772,1
RTS0047775,1
RTS0047776,3
RTS0047777,2
RTS0047779,1
RTS0047780,1
RTS0047781,1
RTS0047783,1
RTS0047784,1
RTS0047785,2
RTS0047786,2
RTS0047787,1
RTS0047789,1
RTS0047791,3
RTS0047792,1
RTS0047793,1
RTS0047795,1
RTS0047796,1
RTS0047797,2
RTS0047798,1
RTS0047799,1
RTS0047800,1
RTS0047803,1
RTS0047805,1
RTS0047806,1
RTS0047808,24
RTS0047809,1
RTS0047810,1
RTS0047811,1
RTS0047813,1
RTS0047814,2
RTS0047816,1
RTS0047817,1
RTS0047818,2
RTS0047819,2
RTS0047822,1
RTS0047823,1
RTS0047824,1
RTS0047826,3
RTS0047827,2
RTS0047829,2
RTS0047830,1
RTS0047831,2
RTS0047832,1
RTS0047834,1
RTS0047835,3
RTS0047836,1
RTS0047837,1
RTS0047838,4
RTS0047843,1
RTS0047844,1
RTS0047845,2
RTS0047846,1
RTS0047847,1
RTS0047848,1
RTS0047850,2
RTS0047851,2
RTS0047852,1
RTS0047854,2
RTS0047855,1
RTS0047856,1
RTS0047857,2
RTS0047858,1
RTS0047859,4
RTS0047860,1
RTS0047862,1
RTS0047865,2
RTS0047866,1
RTS0047867,1
RTS0047868,1
RTS0047870,3
RTS0047872,3
RTS0047873,1
RTS0047875,4
RTS0047879,3
RTS0047882,1
RTS0047883,4
RTS0047884,1
RTS0047885,1
RTS0047890,9
RTS0047891,11
RTS0047892,5
RTS0047896,1
RTS0047898,3
RTS0047900,5
RTS0047901,1
RTS0047903,3
RTS0047904,2
RTS0047905,1
RTS0047906,1
RTS0047907,8
RTS0047908,16
RTS0047909,12
RTS0047912,1
RTS0047915,1
RTS0047917,2
RTS0047919,4
RTS0047920,4
RTS0047921,16
RTS0047926,1
RTS0047927,3
RTS0047931,1
RTS0047934,1
RTS0047935,2
RTS0047936,1
RTS0047938,1
RTS0047939,3
RTS0047940,1
RTS0047943,1
RTS0047944,1
RTS0047947,3
RTS0047950,1
RTS0047951,1
RTS0047952,1
RTS0047954,4
RTS0047956,1
RTS0047958,1
RTS0047960,1
RTS0047961,3
RTS0047963,1
RTS0047967,2
RTS0047969,1
RTS0047973,1
RTS0047974,1
RTS0047975,1
RTS0047977,1
RTS0047978,1
RTS0047979,1
RTS0047985,3
RTS0047987,2
RTS0047988,2
RTS0047990,1
RTS0047991,1
RTS0047992,1
RTS0047993,1
RTS0047994,4
RTS0047995,1
RTS0047996,1
RTS0047997,2
RTS0047998,2
RTS0048003,2
RTS0048005,2
RTS0048006,1
RTS0048012,4
RTS0048013,1
RTS0048014,1
RTS0048015,4
RTS0048016,10
RTS0048017,1
RTS0048018,3
RTS0048019,1
RTS0048020,1
RTS0048021,1
RTS0048024,1
RTS0048026,3
RTS0048027,1
RTS0048029,1
RTS0048030,1
RTS0048032,1
RTS0048035,3
RTS0048036,2
RTS0048037,1
RTS0048038,2
RTS0048040,2
RTS0048041,1
RTS0048043,2
RTS0048044,2
RTS0048045,1
RTS0048051,3
RTS0048052,2
RTS0048053,1
RTS0048054,1
RTS0048055,2
RTS0048056,2
RTS0048057,1
RTS0048059,1
RTS0048060,1
RTS0048062,1
RTS0048064,9
RTS0048065,3
RTS0048066,5
RTS0048069,1
RTS0048071,2
RTS0048072,1
RTS0048073,1
RTS0048076,1
RTS0048077,2
RTS0048078,1
RTS0048080,1
RTS0048082,1
RTS0048084,1
RTS0048085,2
RTS0048087,1
RTS0048088,2
RTS0048089,1
RTS0048090,1
RTS0048091,5
RTS0048092,1
RTS0048093,2
RTS0048094,1
RTS0048096,1
RTS0048097,2
RTS0048098,46
RTS0048099,58
RTS0048100,77
RTS0048101,38
RTS0048102,35
RTS0048106,1
RTS0048108,2
RTS0048109,1
RTS0048112,1
RTS0048114,2
RTS0048115,2
RTS0048116,1
RTS0048117,4
RTS0048118,4
RTS0048120,1
RTS0048131,6
RTS0048132,8
RTS0048134,8
RTS0048135,12
RTS0048139,1
RTS0048144,1
RTS0048145,1
RTS0048146,3
RTS0048147,1
RTS0048149,3
RTS0048150,1
RTS0048153,2
RTS0048154,1
RTS0048155,2
RTS0048156,3
RTS0048158,3
RTS0048160,25
RTS0048161,11
RTS0048162,2
RTS0048164,8
RTS0048165,4
RTS0048166,1
RTS0048167,4
RTS0048169,2
RTS0048171,2
RTS0048173,1
RTS0048175,2
RTS0048176,8
RTS0048177,6
RTS0048178,9
RTS0048179,9
RTS0048180,9
RTS0048181,2
RTS0048182,2
RTS0048183,3
RTS0048185,4
RTS0048188,1
RTS0048189,1
RTS0048190,2
RTS0048192,2
RTS0048193,1
RTS0048194,2
RTS0048196,1
RTS0048197,1
RTS0048202,1
RTS0048204,1
RTS0048205,1
RTS0048207,1
RTS0048209,1
RTS0048210,1
RTS0048211,1
RTS0048213,1
RTS0048215,1
RTS0048216,3
RTS0048217,2
RTS0048219,2
RTS0048220,3
RTS0048222,1
RTS0048223,1
RTS0048224,1
RTS0048225,1
RTS0048228,2
RTS0048229,1
RTS0048230,1
RTS0048231,3
RTS0048234,1
RTS0048235,3
RTS0048236,1
RTS0048237,1
RTS0048238,1
RTS0048239,1
RTS0048240,1
RTS0048241,3
RTS0048242,1
RTS0048243,1
RTS0048244,2
RTS0048246,2
RTS0049343,2
RTS0049344,1
RTS0049345,2
RTS0049346,1
RTS0049347,2
RTS0049349,1
RTS0049350,1
RTS0049353,2
RTS0049356,2
RTS0049357,1
RTS0049359,2
RTS0049360,1
RTS0049361,1
RTS0049362,1
RTS0049363,1
RTS0049364,1
RTS0049366,4
RTS0049367,3
RTS0049369,1
RTS0049370,1
RTS0049371,3
RTS0049372,1
RTS0049373,8
RTS0049374,4
RTS0049375,9
RTS0049376,8
RTS0049377,12
RTS0049378,4
RTS0049379,2
RTS0049380,2
RTS0049381,2
RTS0049382,3
RTS0049383,1
RTS0049385,1
RTS0049387,1
RTS0049388,2
RTS0049390,49
RTS0049391,53
RTS0049392,35
RTS0049393,48
RTS0049394,22
RTS0049395,1
RTS0049396,10
RTS0049397,6
RTS0049398,7
RTS0049399,4
RTS0049401,2
RTS0049402,2
RTS0049403,1
RTS0049405,1
RTS0049406,1
RTS0049409,2
RTS0049411,1
RTS0049412,1
RTS0049414,1
RTS0049418,1
RTS0049420,1
RTS0049421,1
RTS0049422,2
RTS0049425,2
RTS0049426,1
RTS0049427,1
RTS0049428,2
RTS0049429,2
RTS0049430,2
RTS0049432,1
RTS0049434,3
RTS0049435,1
RTS0049437,5
RTS0049439,2
RTS0049440,1
RTS0049441,1
RTS0049442,3
RTS0049443,1
RTS0049444,1
RTS0049445,1
RTS0049447,2
RTS0049448,2
RTS0049453,1
RTS0049454,3
RTS0049455,1
RTS0049456,2
RTS0049458,5
RTS0049459,1
RTS0049460,2
RTS0049461,4
RTS0049462,2
RTS0049463,1
RTS0049464,1
RTS0049466,1
RTS0049468,3
RTS0049469,2
RTS0049470,2
RTS0049471,2
RTS0049472,4
RTS0049473,2
RTS0049475,1
RTS0049476,3
RTS0049478,1
RTS0049479,72
RTS0049480,7
RTS0997083,2
RTS0997088,1733
RTS0997089,265
RTS0997092,1
RTS0997093,1
RTS0997098,2
RTS0997100,1
RTS0997101,1
RTS0997102,1
RTS0997103,1
RTS0997111,1
RTS0997113,1
RTS0997115,2
RTS0997117,1
RTS0997118,1
RTS0997119,1
RTS0997121,2
RTS0997122,2
RTS0997123,3
RTS0997125,1
RTS0997126,1
RTS0997127,2
RTS0997128,2
RTS0997129,3
RTS0997130,2
</Code_Summary>
