# Supplementary material for: Spatial meta-transcriptomics reveal associations of intratumor bacteria burden with lung cancer cells showing a distinct oncogenic signature
Source: J Immunother Cancer. 2022 Jul 6;10(7):e004698. doi: 10.1136/jitc-2022-004698 (PMC9260850; doi:10.1136/jitc-2022-004698)
Supplement: Supplementary data [file jitc-2022-004698supp009.zip › DSP-1001660004187-B-A05.dcc]

<Header>
FileVersion,0.02
SoftwareVersion,"GeoMx_NGS_Pipeline_ 2.0.0"
Date,2020-6-15
</Header>

<Scan_Attributes>
ID,DSP-1001660004187-B-A05
Plate_ID,1001660004187
Well,A05
</Scan_Attributes>

<NGS_Processing_Attributes>
SeqSetId,
tamperedIni,No
Raw,191244
Trimmed,190204
Stitched,188914
Aligned,185116
umiQ30,0.9914
rtsQ30,0.9908
</NGS_Processing_Attributes>


<Code_Summary>
RTS0039454,1
RTS0039455,2
RTS0039456,1
RTS0039457,4
RTS0039459,4
RTS0039461,3
RTS0039462,1
RTS0039464,1
RTS0039465,2
RTS0039466,1
RTS0039467,2
RTS0039471,3
RTS0039472,4
RTS0039473,1
RTS0039474,3
RTS0039475,3
RTS0039476,1
RTS0039478,1
RTS0039479,8
RTS0039480,1
RTS0039481,2
RTS0039482,4
RTS0039483,2
RTS0039484,1
RTS0039485,1
RTS0039486,2
RTS0039487,1
RTS0039488,4
RTS0039490,2
RTS0039491,1
RTS0039492,4
RTS0039493,1
RTS0039494,4
RTS0039495,1
RTS0039496,3
RTS0039497,1
RTS0039498,3
RTS0039499,6
RTS0039500,7
RTS0039501,15
RTS0039502,11
RTS0039503,14
RTS0039504,3
RTS0039505,3
RTS0039506,1
RTS0039507,8
RTS0039508,3
RTS0039509,3
RTS0039510,5
RTS0039511,6
RTS0039512,3
RTS0039513,5
RTS0039514,10
RTS0039515,6
RTS0039516,1
RTS0039517,2
RTS0039518,4
RTS0039520,1
RTS0039521,4
RTS0039522,1
RTS0039523,2
RTS0039524,7
RTS0039525,2
RTS0039526,1
RTS0039527,4
RTS0039528,2
RTS0039529,3
RTS0039530,2
RTS0039531,7
RTS0039532,4
RTS0039533,5
RTS0039534,1
RTS0039535,6
RTS0039536,2
RTS0039537,1
RTS0039538,1
RTS0039539,1
RTS0039541,3
RTS0039542,2
RTS0039544,1
RTS0039545,2
RTS0039546,1
RTS0039547,4
RTS0039548,3
RTS0039550,1
RTS0039552,2
RTS0039553,1
RTS0039554,2
RTS0039555,1
RTS0039556,2
RTS0039557,1
RTS0039558,2
RTS0039559,5
RTS0039560,2
RTS0039561,3
RTS0039562,3
RTS0039564,4
RTS0039565,4
RTS0039566,4
RTS0039567,5
RTS0039568,2
RTS0039569,3
RTS0039570,1
RTS0039571,3
RTS0039572,2
RTS0039573,3
RTS0039574,2
RTS0039575,3
RTS0039576,2
RTS0039577,1
RTS0039578,3
RTS0039579,3
RTS0039580,4
RTS0039581,3
RTS0039582,5
RTS0039583,3
RTS0039584,1
RTS0039585,2
RTS0039586,2
RTS0039587,2
RTS0039588,1
RTS0039589,5
RTS0039590,2
RTS0039591,5
RTS0039592,3
RTS0039593,2
RTS0039594,4
RTS0039595,4
RTS0039596,1
RTS0039597,3
RTS0039598,5
RTS0039599,2
RTS0039600,1
RTS0039601,2
RTS0039603,2
RTS0039605,1
RTS0039607,6
RTS0039608,2
RTS0039609,1
RTS0039610,4
RTS0039611,4
RTS0039613,3
RTS0039614,4
RTS0039615,1
RTS0039616,2
RTS0039617,1
RTS0039619,2
RTS0039621,2
RTS0039622,3
RTS0039623,2
RTS0039624,2
RTS0039626,1
RTS0039627,3
RTS0039628,1
RTS0039629,3
RTS0039630,1
RTS0039631,1
RTS0039632,1
RTS0039633,1
RTS0039634,2
RTS0039636,2
RTS0039637,4
RTS0039638,4
RTS0039639,2
RTS0039640,4
RTS0039641,5
RTS0039642,3
RTS0039643,3
RTS0039644,2
RTS0039645,2
RTS0039646,2
RTS0039647,1
RTS0039648,1
RTS0039650,1
RTS0039651,7
RTS0039652,8
RTS0039653,2
RTS0039654,4
RTS0039656,20
RTS0039657,23
RTS0039658,11
RTS0039659,38
RTS0039660,12
RTS0039661,1
RTS0039662,1
RTS0039663,2
RTS0039664,3
RTS0039665,2
RTS0039666,3
RTS0039667,2
RTS0039669,3
RTS0039670,2
RTS0039671,4
RTS0039672,8
RTS0039673,1
RTS0039674,3
RTS0039675,3
RTS0039676,3
RTS0039679,1
RTS0039680,1
RTS0039681,4
RTS0039682,10
RTS0039683,4
RTS0039684,4
RTS0039685,10
RTS0039686,5
RTS0039688,9
RTS0039689,3
RTS0039690,3
RTS0039691,5
RTS0039692,2
RTS0039693,2
RTS0039694,9
RTS0039695,4
RTS0039696,2
RTS0039697,2
RTS0039698,3
RTS0039699,1
RTS0039700,2
RTS0039701,2
RTS0039702,3
RTS0039703,3
RTS0039704,2
RTS0039705,3
RTS0039706,3
RTS0039707,6
RTS0039708,1
RTS0039709,3
RTS0039710,3
RTS0039711,4
RTS0039713,3
RTS0039714,1
RTS0039715,4
RTS0039716,2
RTS0039717,4
RTS0039719,4
RTS0039720,2
RTS0039721,3
RTS0039723,5
RTS0039724,3
RTS0039725,2
RTS0039726,5
RTS0039728,1
RTS0039729,1
RTS0039730,1
RTS0039731,3
RTS0039733,3
RTS0039734,1
RTS0039735,3
RTS0039736,3
RTS0039737,1
RTS0039738,1
RTS0039740,2
RTS0039741,4
RTS0039742,2
RTS0039743,2
RTS0039745,3
RTS0039746,10
RTS0039747,6
RTS0039749,7
RTS0039750,16
RTS0039751,3
RTS0039752,2
RTS0039753,2
RTS0039754,2
RTS0039755,3
RTS0039756,2
RTS0039758,2
RTS0039759,1
RTS0039760,2
RTS0039761,1
RTS0039762,3
RTS0039763,2
RTS0039764,2
RTS0039765,2
RTS0039766,7
RTS0039767,8
RTS0039768,6
RTS0039769,5
RTS0039770,8
RTS0039771,1
RTS0039772,6
RTS0039773,4
RTS0039774,1
RTS0039775,2
RTS0039776,2
RTS0039777,2
RTS0039779,1
RTS0039780,4
RTS0039781,4
RTS0039782,1
RTS0039783,2
RTS0039784,4
RTS0039785,12
RTS0039786,7
RTS0039787,1
RTS0039788,3
RTS0039789,5
RTS0039791,6
RTS0039792,1
RTS0039793,1
RTS0039794,3
RTS0039795,2
RTS0039796,1
RTS0039797,1
RTS0039798,3
RTS0039799,3
RTS0039800,2
RTS0039801,9
RTS0039802,3
RTS0039803,13
RTS0039804,10
RTS0039805,6
RTS0039806,2
RTS0039807,1
RTS0039808,2
RTS0039809,5
RTS0039810,4
RTS0039812,1
RTS0039813,1
RTS0039814,1
RTS0039815,2
RTS0039816,3
RTS0039817,1
RTS0039820,4
RTS0039821,3
RTS0039822,4
RTS0039823,4
RTS0039825,3
RTS0039826,2
RTS0039827,1
RTS0039828,3
RTS0039829,3
RTS0039830,1
RTS0039831,2
RTS0039832,3
RTS0039833,1
RTS0039834,4
RTS0039836,5
RTS0039838,4
RTS0039839,6
RTS0039840,3
RTS0039841,6
RTS0039842,1
RTS0039844,3
RTS0039845,2
RTS0039846,4
RTS0039847,2
RTS0039849,2
RTS0039850,3
RTS0039851,1
RTS0039853,5
RTS0039855,1
RTS0039856,1
RTS0039857,2
RTS0039858,1
RTS0039859,1
RTS0039860,2
RTS0039861,4
RTS0039862,1
RTS0039863,3
RTS0039864,1
RTS0039865,2
RTS0039866,2
RTS0039867,5
RTS0039868,2
RTS0039869,1
RTS0039870,1
RTS0039871,1
RTS0039872,1
RTS0039873,2
RTS0039874,4
RTS0039875,1
RTS0039876,1
RTS0039877,4
RTS0039880,1
RTS0039881,2
RTS0039882,3
RTS0039883,1
RTS0039884,2
RTS0039885,4
RTS0039886,3
RTS0039888,2
RTS0039891,4
RTS0039892,2
RTS0039894,6
RTS0039895,5
RTS0039896,5
RTS0039897,3
RTS0039898,3
RTS0039900,1
RTS0039901,2
RTS0039903,3
RTS0039904,2
RTS0039905,4
RTS0039906,3
RTS0039907,3
RTS0039908,1
RTS0039909,4
RTS0039910,2
RTS0039911,2
RTS0039912,2
RTS0039913,3
RTS0039914,2
RTS0039915,2
RTS0039916,2
RTS0039917,4
RTS0039919,2
RTS0039920,4
RTS0039921,1
RTS0039922,3
RTS0039923,2
RTS0039925,2
RTS0039926,8
RTS0039927,2
RTS0039928,4
RTS0039929,4
RTS0039930,1
RTS0039931,2
RTS0039933,1
RTS0039934,1
RTS0039935,3
RTS0039936,2
RTS0039937,3
RTS0039938,5
RTS0039939,3
RTS0039940,3
RTS0039942,2
RTS0039943,2
RTS0039946,2
RTS0039947,3
RTS0039948,5
RTS0039949,3
RTS0039950,4
RTS0039951,3
RTS0039952,1
RTS0039954,4
RTS0039955,5
RTS0039956,2
RTS0039957,4
RTS0039958,4
RTS0039959,4
RTS0039960,9
RTS0039961,1
RTS0039962,1
RTS0039963,3
RTS0039965,2
RTS0039966,1
RTS0039967,1
RTS0039968,5
RTS0039969,5
RTS0039970,3
RTS0039971,4
RTS0039972,2
RTS0039973,1
RTS0039974,3
RTS0039975,2
RTS0039976,1
RTS0039977,2
RTS0039978,5
RTS0039979,2
RTS0039980,1
RTS0039981,1
RTS0039982,4
RTS0039983,4
RTS0039984,3
RTS0039985,4
RTS0039986,4
RTS0039987,2
RTS0039988,1
RTS0039990,1
RTS0039991,2
RTS0039992,5
RTS0039993,6
RTS0039994,4
RTS0039995,2
RTS0039996,9
RTS0039997,5
RTS0039998,2
RTS0039999,8
RTS0040000,4
RTS0040003,8
RTS0040004,3
RTS0040005,4
RTS0040006,3
RTS0040007,4
RTS0040008,3
RTS0040009,2
RTS0040011,3
RTS0040012,2
RTS0040013,2
RTS0040014,3
RTS0040015,2
RTS0040016,8
RTS0040017,7
RTS0040018,5
RTS0040019,11
RTS0040020,15
RTS0040021,1
RTS0040023,2
RTS0040024,2
RTS0040027,1
RTS0040028,2
RTS0040029,3
RTS0040030,1
RTS0040031,1
RTS0040033,3
RTS0040035,1
RTS0040036,3
RTS0040037,4
RTS0040038,2
RTS0040039,2
RTS0040040,6
RTS0040041,2
RTS0040042,1
RTS0040043,5
RTS0040044,1
RTS0040045,1
RTS0040046,4
RTS0040047,3
RTS0040048,2
RTS0040051,2
RTS0040053,2
RTS0040054,1
RTS0040055,1
RTS0040057,4
RTS0040058,1
RTS0040059,3
RTS0040060,1
RTS0040061,1
RTS0040062,1
RTS0040065,1
RTS0040067,2
RTS0040068,1
RTS0040069,1
RTS0040070,1
RTS0040071,1
RTS0040072,1
RTS0040073,4
RTS0040074,4
RTS0040075,5
RTS0040076,2
RTS0040077,1
RTS0040078,1
RTS0040079,2
RTS0040080,7
RTS0040082,3
RTS0040083,1
RTS0040084,1
RTS0040086,1
RTS0040087,4
RTS0040088,2
RTS0040089,2
RTS0040091,5
RTS0040092,4
RTS0040093,1
RTS0040094,1
RTS0040095,6
RTS0040096,2
RTS0040097,2
RTS0040099,4
RTS0040100,1
RTS0040101,1
RTS0040103,2
RTS0040104,1
RTS0040105,2
RTS0040106,2
RTS0040107,1
RTS0040108,2
RTS0040109,2
RTS0040110,1
RTS0040111,1
RTS0040112,2
RTS0040113,2
RTS0040115,3
RTS0040116,6
RTS0040118,1
RTS0040119,2
RTS0040120,4
RTS0040121,3
RTS0040122,1
RTS0040123,2
RTS0040124,2
RTS0040125,5
RTS0040126,3
RTS0040127,1
RTS0040128,3
RTS0040130,3
RTS0040131,3
RTS0040133,2
RTS0040134,1
RTS0040135,6
RTS0040136,3
RTS0040137,1
RTS0040139,5
RTS0040140,1
RTS0040141,2
RTS0040142,2
RTS0040143,6
RTS0040144,5
RTS0040145,6
RTS0040146,3
RTS0040147,4
RTS0040148,2
RTS0040149,2
RTS0040150,3
RTS0040151,3
RTS0040152,7
RTS0040153,1
RTS0040154,5
RTS0040155,4
RTS0040156,8
RTS0040158,2
RTS0040159,8
RTS0040160,3
RTS0040164,6
RTS0040165,2
RTS0040166,2
RTS0040167,2
RTS0040168,2
RTS0040169,3
RTS0040170,1
RTS0040174,1
RTS0040175,2
RTS0040176,1
RTS0040177,2
RTS0040178,2
RTS0040179,4
RTS0040180,3
RTS0040181,1
RTS0040182,4
RTS0040184,2
RTS0040186,3
RTS0040187,2
RTS0040188,1
RTS0040191,1
RTS0040192,2
RTS0040193,3
RTS0040194,2
RTS0040195,1
RTS0040196,1
RTS0040197,3
RTS0040198,2
RTS0040199,3
RTS0040200,3
RTS0040201,3
RTS0040202,1
RTS0040203,1
RTS0040204,1
RTS0040205,3
RTS0040206,1
RTS0040207,1
RTS0040208,3
RTS0040209,5
RTS0040210,7
RTS0040211,4
RTS0040212,3
RTS0040213,1
RTS0040214,3
RTS0040215,3
RTS0040216,2
RTS0040217,5
RTS0040218,1
RTS0040219,4
RTS0040221,4
RTS0040222,4
RTS0040223,2
RTS0040224,1
RTS0040225,2
RTS0040226,1
RTS0040228,4
RTS0040229,1
RTS0040230,2
RTS0040231,1
RTS0040232,1
RTS0040233,2
RTS0040235,5
RTS0040236,2
RTS0040238,3
RTS0040239,2
RTS0040240,2
RTS0040241,4
RTS0040242,4
RTS0040243,2
RTS0040244,2
RTS0040245,1
RTS0040246,2
RTS0040248,2
RTS0040249,5
RTS0040250,1
RTS0040251,2
RTS0040252,2
RTS0040254,1
RTS0040255,1
RTS0040256,1
RTS0040258,2
RTS0040259,3
RTS0040260,3
RTS0040261,1
RTS0040262,3
RTS0040263,3
RTS0040264,4
RTS0040265,3
RTS0040266,1
RTS0040267,1
RTS0040268,1
RTS0040269,4
RTS0040271,7
RTS0040272,7
RTS0040273,9
RTS0040274,10
RTS0040275,15
RTS0040276,1
RTS0040277,4
RTS0040278,18
RTS0040279,7
RTS0040280,3
RTS0040281,2
RTS0040282,4
RTS0040283,1
RTS0040284,1
RTS0040285,4
RTS0040286,3
RTS0040287,2
RTS0040289,1
RTS0040290,1
RTS0040292,4
RTS0040293,1
RTS0040294,2
RTS0040297,3
RTS0040298,1
RTS0040299,3
RTS0040300,2
RTS0040302,4
RTS0040303,2
RTS0040305,2
RTS0040306,3
RTS0040307,1
RTS0040308,5
RTS0040309,4
RTS0040310,2
RTS0040311,1
RTS0040312,3
RTS0040313,1
RTS0040314,2
RTS0040316,4
RTS0040317,2
RTS0040318,1
RTS0040319,2
RTS0040320,4
RTS0040321,2
RTS0040322,1
RTS0040323,3
RTS0040324,4
RTS0040325,2
RTS0040326,3
RTS0040327,4
RTS0040329,3
RTS0040330,1
RTS0040331,2
RTS0040332,2
RTS0040333,2
RTS0040334,4
RTS0040335,2
RTS0040336,1
RTS0040337,4
RTS0040339,3
RTS0040340,3
RTS0040341,2
RTS0040342,1
RTS0040343,4
RTS0040345,1
RTS0040346,2
RTS0040347,2
RTS0040348,2
RTS0040349,2
RTS0040350,3
RTS0040352,2
RTS0040353,5
RTS0040354,2
RTS0040355,1
RTS0040357,2
RTS0040358,3
RTS0040359,2
RTS0040360,2
RTS0040361,1
RTS0040363,4
RTS0040364,1
RTS0040365,2
RTS0040366,6
RTS0040367,8
RTS0040368,9
RTS0040369,4
RTS0040370,10
RTS0040371,2
RTS0040372,2
RTS0040373,4
RTS0040375,1
RTS0040376,3
RTS0040377,3
RTS0040378,1
RTS0040379,2
RTS0040380,1
RTS0040382,2
RTS0040383,2
RTS0040385,3
RTS0040387,2
RTS0040389,1
RTS0040390,1
RTS0040391,5
RTS0040392,2
RTS0040393,2
RTS0040394,2
RTS0040395,3
RTS0040396,11
RTS0040397,6
RTS0040398,11
RTS0040399,12
RTS0040400,8
RTS0040401,4
RTS0040402,6
RTS0040403,4
RTS0040404,5
RTS0040405,2
RTS0040406,2
RTS0040407,1
RTS0040408,2
RTS0040409,3
RTS0040410,3
RTS0040411,1
RTS0040412,3
RTS0040413,3
RTS0040414,4
RTS0040415,2
RTS0040416,30
RTS0040417,8
RTS0040418,9
RTS0040419,34
RTS0040420,48
RTS0040421,1
RTS0040422,4
RTS0040423,2
RTS0040424,1
RTS0040425,4
RTS0040426,1
RTS0040428,3
RTS0040430,2
RTS0040431,2
RTS0040432,3
RTS0040433,4
RTS0040434,8
RTS0040435,10
RTS0040436,12
RTS0040437,36
RTS0040438,38
RTS0040439,33
RTS0040440,40
RTS0040441,25
RTS0040442,13
RTS0040443,10
RTS0040444,13
RTS0040445,8
RTS0040446,5
RTS0040447,2
RTS0040448,4
RTS0040449,4
RTS0040450,3
RTS0040451,5
RTS0040452,13
RTS0040453,15
RTS0040454,9
RTS0040455,21
RTS0040456,4
RTS0040457,3
RTS0040458,2
RTS0040460,1
RTS0040461,2
RTS0040462,1
RTS0040463,3
RTS0040464,1
RTS0040465,2
RTS0040466,3
RTS0040467,2
RTS0040468,3
RTS0040469,3
RTS0040470,3
RTS0040471,4
RTS0040472,3
RTS0040473,1
RTS0040474,4
RTS0040475,2
RTS0040476,4
RTS0040477,3
RTS0040479,1
RTS0040481,3
RTS0040482,2
RTS0040483,2
RTS0040484,4
RTS0040485,3
RTS0040486,3
RTS0040487,2
RTS0040488,2
RTS0040489,1
RTS0040491,3
RTS0040492,1
RTS0040493,3
RTS0040495,2
RTS0040496,1
RTS0040497,2
RTS0040498,5
RTS0040499,2
RTS0040500,3
RTS0040501,1
RTS0040502,1
RTS0040503,2
RTS0040504,2
RTS0040505,1
RTS0040506,3
RTS0040508,5
RTS0040509,3
RTS0040511,4
RTS0040512,3
RTS0040513,1
RTS0040514,2
RTS0040515,2
RTS0040516,3
RTS0040517,3
RTS0040518,1
RTS0040519,2
RTS0040523,1
RTS0040525,1
RTS0040526,5
RTS0040527,1
RTS0040529,3
RTS0040530,1
RTS0040532,2
RTS0040534,4
RTS0040536,5
RTS0040537,2
RTS0040538,2
RTS0040539,2
RTS0040540,3
RTS0040541,2
RTS0040543,3
RTS0040544,4
RTS0040545,1
RTS0040546,2
RTS0040547,4
RTS0040548,3
RTS0040549,4
RTS0040550,1
RTS0040551,3
RTS0040552,4
RTS0040553,3
RTS0040554,1
RTS0040555,1
RTS0040557,2
RTS0040558,1
RTS0040559,1
RTS0040560,2
RTS0040561,3
RTS0040562,1
RTS0040563,1
RTS0040564,2
RTS0040565,1
RTS0040566,1
RTS0040568,2
RTS0040569,3
RTS0040570,2
RTS0040571,2
RTS0040572,2
RTS0040573,1
RTS0040574,2
RTS0040575,3
RTS0040576,2
RTS0040577,4
RTS0040578,3
RTS0040580,6
RTS0040581,2
RTS0040582,4
RTS0040583,3
RTS0040584,3
RTS0040585,3
RTS0040586,3
RTS0040587,2
RTS0040588,1
RTS0040589,1
RTS0040590,2
RTS0040591,3
RTS0040592,5
RTS0040593,2
RTS0040594,2
RTS0040595,2
RTS0040596,3
RTS0040597,1
RTS0040598,5
RTS0040599,1
RTS0040600,1
RTS0040601,3
RTS0040602,2
RTS0040603,4
RTS0040605,3
RTS0040606,4
RTS0040607,1
RTS0040608,2
RTS0040609,2
RTS0040610,4
RTS0040611,5
RTS0040612,4
RTS0040613,2
RTS0040614,1
RTS0040615,3
RTS0040617,1
RTS0040618,1
RTS0040619,5
RTS0040620,5
RTS0040621,3
RTS0040622,1
RTS0040623,4
RTS0040624,3
RTS0040625,3
RTS0040626,3
RTS0040627,4
RTS0040628,5
RTS0040629,3
RTS0040630,2
RTS0040631,9
RTS0040632,6
RTS0040633,7
RTS0040634,5
RTS0040635,6
RTS0040636,2
RTS0040637,3
RTS0040639,3
RTS0040640,5
RTS0040641,2
RTS0040642,3
RTS0040643,1
RTS0040644,6
RTS0040645,1
RTS0040647,1
RTS0040648,2
RTS0040649,5
RTS0040650,2
RTS0040651,9
RTS0040652,4
RTS0040653,2
RTS0040654,8
RTS0040655,4
RTS0040656,1
RTS0040657,2
RTS0040658,2
RTS0040659,3
RTS0040661,4
RTS0040664,3
RTS0040665,2
RTS0040666,2
RTS0040668,1
RTS0040669,2
RTS0040670,2
RTS0040671,1
RTS0040672,3
RTS0040673,2
RTS0040674,2
RTS0040675,2
RTS0040676,1
RTS0040677,2
RTS0040678,3
RTS0040680,3
RTS0040681,3
RTS0040682,3
RTS0040683,2
RTS0040684,1
RTS0040685,1
RTS0040688,2
RTS0040689,5
RTS0040690,2
RTS0040691,1
RTS0040692,3
RTS0040693,1
RTS0040695,5
RTS0040696,2
RTS0040697,1
RTS0040698,3
RTS0040699,2
RTS0040700,4
RTS0040701,2
RTS0040702,3
RTS0040703,4
RTS0040704,1
RTS0040705,1
RTS0040706,1
RTS0040707,3
RTS0040708,1
RTS0040709,6
RTS0040710,2
RTS0040711,2
RTS0040712,1
RTS0040713,3
RTS0040714,4
RTS0040715,1
RTS0040716,1
RTS0040717,4
RTS0040718,2
RTS0040720,2
RTS0040721,2
RTS0040722,2
RTS0040723,1
RTS0040725,1
RTS0040727,3
RTS0040728,2
RTS0040730,2
RTS0040731,4
RTS0040732,3
RTS0040733,3
RTS0040734,1
RTS0040735,1
RTS0040736,2
RTS0040737,2
RTS0040738,1
RTS0040739,3
RTS0040740,2
RTS0040743,1
RTS0040745,4
RTS0040746,3
RTS0040747,7
RTS0040748,7
RTS0040749,9
RTS0040750,4
RTS0040751,1
RTS0040752,3
RTS0040753,3
RTS0040755,3
RTS0040756,3
RTS0040757,2
RTS0040758,3
RTS0040760,3
RTS0040761,4
RTS0040762,3
RTS0040763,2
RTS0040764,1
RTS0040765,2
RTS0040766,3
RTS0040767,1
RTS0040769,3
RTS0040770,3
RTS0040771,2
RTS0040772,2
RTS0040773,1
RTS0040774,5
RTS0040775,5
RTS0040776,2
RTS0040777,3
RTS0040778,3
RTS0040779,2
RTS0040780,1
RTS0040781,6
RTS0040782,8
RTS0040783,3
RTS0040784,3
RTS0040785,1
RTS0040786,1
RTS0040787,2
RTS0040788,5
RTS0040789,1
RTS0040790,1
RTS0040791,1
RTS0040792,2
RTS0040793,1
RTS0040795,2
RTS0040796,1
RTS0040798,1
RTS0040799,1
RTS0040800,3
RTS0040801,2
RTS0040802,3
RTS0040804,4
RTS0040805,4
RTS0040806,2
RTS0040807,2
RTS0040808,1
RTS0040809,1
RTS0040810,3
RTS0040811,2
RTS0040812,1
RTS0040813,2
RTS0040814,1
RTS0040815,5
RTS0040816,3
RTS0040817,3
RTS0040818,3
RTS0040819,2
RTS0040820,4
RTS0040821,7
RTS0040822,3
RTS0040823,4
RTS0040824,4
RTS0040825,6
RTS0040826,4
RTS0040827,5
RTS0040828,7
RTS0040830,5
RTS0040831,1
RTS0040832,4
RTS0040833,7
RTS0040834,4
RTS0040836,17
RTS0040837,7
RTS0040838,15
RTS0040839,4
RTS0040840,3
RTS0040841,13
RTS0040842,31
RTS0040843,30
RTS0040844,19
RTS0040845,23
RTS0040846,3
RTS0040847,3
RTS0040848,3
RTS0040849,2
RTS0040850,2
RTS0040851,4
RTS0040852,5
RTS0040853,1
RTS0040854,2
RTS0040855,1
RTS0040856,2
RTS0040857,2
RTS0040858,1
RTS0040860,1
RTS0040861,2
RTS0040862,2
RTS0040863,1
RTS0040864,3
RTS0040865,1
RTS0040866,2
RTS0040867,3
RTS0040868,1
RTS0040869,2
RTS0040870,3
RTS0040871,9
RTS0040872,18
RTS0040873,17
RTS0040874,26
RTS0040875,19
RTS0040876,1
RTS0040878,3
RTS0040879,5
RTS0040880,2
RTS0040881,3
RTS0040883,1
RTS0040884,1
RTS0040885,4
RTS0040886,3
RTS0040887,1
RTS0040888,5
RTS0040889,6
RTS0040890,3
RTS0040891,2
RTS0040892,2
RTS0040895,1
RTS0040896,3
RTS0040897,2
RTS0040898,3
RTS0040899,4
RTS0040901,29
RTS0040902,11
RTS0040903,5
RTS0040904,15
RTS0040905,20
RTS0040906,2
RTS0040907,3
RTS0040908,1
RTS0040909,2
RTS0040910,3
RTS0040911,6
RTS0040912,4
RTS0040913,1
RTS0040914,2
RTS0040915,3
RTS0040916,2
RTS0040918,4
RTS0040919,1
RTS0040921,6
RTS0040922,4
RTS0040923,4
RTS0040924,9
RTS0040925,6
RTS0040926,3
RTS0040927,3
RTS0040928,5
RTS0040929,2
RTS0040930,3
RTS0040931,3
RTS0040932,4
RTS0040933,1
RTS0040934,1
RTS0040935,5
RTS0040936,1
RTS0040937,6
RTS0040938,2
RTS0040939,2
RTS0040940,2
RTS0040941,5
RTS0040943,1
RTS0040944,3
RTS0040945,3
RTS0040946,2
RTS0040947,2
RTS0040948,5
RTS0040949,4
RTS0040950,4
RTS0040951,2
RTS0040952,1
RTS0040953,2
RTS0040954,6
RTS0040955,1
RTS0040956,3
RTS0040957,1
RTS0040958,3
RTS0040959,2
RTS0040960,2
RTS0040961,1
RTS0040962,4
RTS0040964,2
RTS0040965,1
RTS0040967,4
RTS0040968,1
RTS0040969,2
RTS0040970,2
RTS0040971,2
RTS0040973,1
RTS0040974,3
RTS0040975,3
RTS0040976,2
RTS0040977,1
RTS0040978,4
RTS0040979,7
RTS0040980,1
RTS0040981,1
RTS0040982,2
RTS0040983,4
RTS0040984,2
RTS0040985,3
RTS0040986,5
RTS0040987,4
RTS0040988,1
RTS0040989,2
RTS0040991,2
RTS0040992,2
RTS0040993,1
RTS0040994,2
RTS0040995,1
RTS0040996,2
RTS0040997,6
RTS0040998,2
RTS0040999,3
RTS0041000,2
RTS0041001,1
RTS0041002,5
RTS0041003,3
RTS0041004,3
RTS0041005,1
RTS0041006,3
RTS0041007,2
RTS0041008,3
RTS0041009,2
RTS0041010,3
RTS0041011,1
RTS0041012,4
RTS0041013,3
RTS0041014,1
RTS0041015,1
RTS0041016,3
RTS0041017,3
RTS0041018,1
RTS0041019,2
RTS0041021,3
RTS0041022,1
RTS0041023,3
RTS0041024,1
RTS0041025,2
RTS0041027,1
RTS0041028,2
RTS0041030,1
RTS0041031,3
RTS0041032,6
RTS0041033,1
RTS0041034,3
RTS0041035,2
RTS0041036,3
RTS0041037,1
RTS0041038,6
RTS0041039,1
RTS0041040,5
RTS0041041,1
RTS0041043,3
RTS0041044,3
RTS0041045,1
RTS0041046,24
RTS0041047,27
RTS0041048,18
RTS0041049,60
RTS0041050,46
RTS0041051,5
RTS0041052,1
RTS0041053,1
RTS0041054,1
RTS0041055,1
RTS0041056,2
RTS0041057,2
RTS0041058,3
RTS0041060,2
RTS0041061,2
RTS0041062,1
RTS0041063,5
RTS0041064,2
RTS0041066,3
RTS0041067,2
RTS0041068,3
RTS0041069,2
RTS0041070,2
RTS0041072,2
RTS0041073,4
RTS0041074,3
RTS0041075,3
RTS0041076,4
RTS0041078,1
RTS0041079,5
RTS0041080,2
RTS0041081,1
RTS0041082,2
RTS0041084,1
RTS0041085,1
RTS0041086,2
RTS0041087,1
RTS0041088,3
RTS0041089,3
RTS0041090,1
RTS0041091,2
RTS0041092,1
RTS0041093,3
RTS0041094,2
RTS0041096,3
RTS0041097,2
RTS0041098,2
RTS0041100,3
RTS0041101,1
RTS0041103,3
RTS0041104,1
RTS0041105,5
RTS0041106,7
RTS0041107,5
RTS0041108,8
RTS0041109,4
RTS0041110,2
RTS0041111,10
RTS0041112,10
RTS0041113,8
RTS0041114,12
RTS0041115,9
RTS0041116,1
RTS0041117,4
RTS0041118,2
RTS0041119,1
RTS0041120,1
RTS0041121,7
RTS0041122,7
RTS0041123,3
RTS0041124,2
RTS0041125,1
RTS0041126,4
RTS0041127,6
RTS0041128,2
RTS0041129,5
RTS0041130,2
RTS0041131,7
RTS0041132,4
RTS0041133,6
RTS0041134,5
RTS0041135,6
RTS0041136,4
RTS0041137,2
RTS0041138,5
RTS0041139,3
RTS0041140,1
RTS0041142,4
RTS0041143,1
RTS0041144,2
RTS0041145,1
RTS0041146,4
RTS0041147,3
RTS0041148,2
RTS0041149,3
RTS0041150,1
RTS0041151,2
RTS0041152,3
RTS0041153,2
RTS0041154,3
RTS0041155,4
RTS0041156,3
RTS0041157,3
RTS0041158,1
RTS0041159,1
RTS0041160,1
RTS0041161,2
RTS0041162,3
RTS0041163,2
RTS0041164,1
RTS0041166,2
RTS0041167,2
RTS0041168,2
RTS0041169,2
RTS0041170,6
RTS0041172,6
RTS0041173,3
RTS0041174,1
RTS0041175,2
RTS0041176,2
RTS0041178,1
RTS0041179,1
RTS0041180,1
RTS0041181,1
RTS0041182,2
RTS0041183,1
RTS0041184,1
RTS0041185,1
RTS0041186,3
RTS0041187,2
RTS0041188,3
RTS0041189,2
RTS0041190,1
RTS0041191,7
RTS0041192,3
RTS0041193,5
RTS0041194,2
RTS0041195,1
RTS0041196,4
RTS0041197,4
RTS0041198,2
RTS0041199,1
RTS0041200,3
RTS0041201,2
RTS0041202,3
RTS0041203,1
RTS0041204,5
RTS0041205,2
RTS0041206,5
RTS0041207,2
RTS0041209,4
RTS0041211,4
RTS0041212,4
RTS0041213,4
RTS0041214,4
RTS0041215,5
RTS0041216,2
RTS0041217,2
RTS0041218,1
RTS0041219,1
RTS0041220,3
RTS0041221,1
RTS0041222,1
RTS0041226,2
RTS0041227,2
RTS0041228,1
RTS0041231,6
RTS0041232,6
RTS0041233,7
RTS0041234,10
RTS0041235,3
RTS0041236,1
RTS0041238,2
RTS0041239,2
RTS0041240,1
RTS0041241,3
RTS0041242,4
RTS0041243,1
RTS0041244,2
RTS0041246,1
RTS0041247,3
RTS0041248,1
RTS0041249,1
RTS0041250,1
RTS0041251,3
RTS0041252,5
RTS0041253,6
RTS0041254,3
RTS0041255,5
RTS0041256,1
RTS0041257,3
RTS0041258,2
RTS0041259,3
RTS0041260,1
RTS0041261,2
RTS0041262,3
RTS0041263,3
RTS0041265,3
RTS0041266,1
RTS0041267,3
RTS0041268,3
RTS0041269,1
RTS0041270,2
RTS0041271,1
RTS0041272,3
RTS0041273,1
RTS0041274,2
RTS0041275,2
RTS0041276,1
RTS0041277,5
RTS0041278,4
RTS0041279,4
RTS0041280,5
RTS0041281,2
RTS0041282,6
RTS0041283,1
RTS0041284,3
RTS0041285,1
RTS0041286,2
RTS0041287,2
RTS0041288,2
RTS0041289,1
RTS0041291,1
RTS0041292,2
RTS0041295,3
RTS0041297,5
RTS0041298,2
RTS0041299,1
RTS0041300,4
RTS0041302,1
RTS0041303,2
RTS0041304,4
RTS0041305,2
RTS0041307,1
RTS0041308,4
RTS0041309,3
RTS0041310,3
RTS0041311,3
RTS0041312,3
RTS0041313,3
RTS0041314,3
RTS0041315,5
RTS0041316,19
RTS0041317,15
RTS0041318,16
RTS0041319,11
RTS0041320,7
RTS0041321,4
RTS0041322,2
RTS0041323,1
RTS0041324,3
RTS0041325,4
RTS0041326,1
RTS0041327,2
RTS0041328,1
RTS0041329,3
RTS0041330,4
RTS0041331,3
RTS0041332,2
RTS0041333,1
RTS0041334,4
RTS0041335,1
RTS0041346,14
RTS0041347,15
RTS0041348,14
RTS0041349,15
RTS0041350,23
RTS0041352,1
RTS0041353,8
RTS0041354,1
RTS0041355,3
RTS0041357,2
RTS0041358,1
RTS0041359,2
RTS0041360,2
RTS0041361,1
RTS0041362,2
RTS0041363,3
RTS0041364,2
RTS0041365,1
RTS0041366,4
RTS0041367,3
RTS0041368,2
RTS0041369,1
RTS0041370,9
RTS0041371,1
RTS0041373,5
RTS0041374,5
RTS0041375,6
RTS0041376,2
RTS0041377,3
RTS0041380,1
RTS0041381,3
RTS0041382,2
RTS0041383,3
RTS0041384,2
RTS0041385,3
RTS0041386,2
RTS0041387,2
RTS0041388,1
RTS0041389,5
RTS0041390,3
RTS0041391,1
RTS0041392,7
RTS0041393,1
RTS0041394,2
RTS0041395,4
RTS0041396,4
RTS0041397,2
RTS0041398,2
RTS0041399,3
RTS0041400,2
RTS0041401,1
RTS0041402,5
RTS0041403,7
RTS0041404,3
RTS0041406,4
RTS0041407,2
RTS0041408,1
RTS0041409,1
RTS0041411,2
RTS0041413,1
RTS0041414,2
RTS0041415,4
RTS0041416,3
RTS0041417,1
RTS0041418,3
RTS0041419,3
RTS0041420,2
RTS0041422,4
RTS0041423,1
RTS0041424,2
RTS0041426,4
RTS0041428,3
RTS0041429,2
RTS0041430,2
RTS0041431,1
RTS0041432,2
RTS0041433,3
RTS0041435,2
RTS0041436,1
RTS0041437,3
RTS0041439,1
RTS0041440,7
RTS0041441,1
RTS0041442,1
RTS0041444,1
RTS0041445,1
RTS0041446,1
RTS0041447,2
RTS0041448,2
RTS0041449,3
RTS0041450,2
RTS0041451,3
RTS0041452,1
RTS0041453,3
RTS0041454,3
RTS0041455,4
RTS0041457,3
RTS0041458,5
RTS0041459,1
RTS0041460,1
RTS0041461,2
RTS0041462,1
RTS0041463,1
RTS0041466,3
RTS0041467,4
RTS0041469,1
RTS0041470,2
RTS0041471,2
RTS0041473,3
RTS0041476,1
RTS0041477,3
RTS0041478,2
RTS0041479,4
RTS0041480,3
RTS0041483,1
RTS0041484,1
RTS0041485,1
RTS0041486,3
RTS0041487,2
RTS0041488,1
RTS0041489,2
RTS0041490,1
RTS0041491,4
RTS0041492,1
RTS0041493,1
RTS0041495,3
RTS0041496,14
RTS0041497,11
RTS0041498,14
RTS0041499,20
RTS0041500,15
RTS0041501,4
RTS0041502,1
RTS0041503,1
RTS0041504,2
RTS0041506,2
RTS0041507,2
RTS0041510,3
RTS0041511,2
RTS0041512,2
RTS0041513,1
RTS0041514,1
RTS0041515,2
RTS0041516,3
RTS0041517,1
RTS0041520,2
RTS0041521,2
RTS0041522,3
RTS0041523,1
RTS0041524,2
RTS0041525,1
RTS0041526,20
RTS0041527,49
RTS0041528,51
RTS0041529,5
RTS0041530,20
RTS0041531,1
RTS0041532,1
RTS0041534,1
RTS0041536,4
RTS0041537,3
RTS0041540,1
RTS0041541,3
RTS0041542,1
RTS0041545,4
RTS0041546,2
RTS0041547,5
RTS0041548,7
RTS0041550,3
RTS0041551,4
RTS0041552,1
RTS0041553,2
RTS0041554,3
RTS0041555,6
RTS0041557,2
RTS0041558,1
RTS0041560,3
RTS0041561,2
RTS0041562,6
RTS0041563,2
RTS0041564,2
RTS0041565,2
RTS0041566,2
RTS0041567,2
RTS0041568,2
RTS0041569,2
RTS0041570,2
RTS0041571,3
RTS0041572,2
RTS0041573,1
RTS0041574,3
RTS0041576,3
RTS0041578,3
RTS0041579,2
RTS0041581,2
RTS0041582,2
RTS0041583,5
RTS0041585,1
RTS0041586,1
RTS0041587,4
RTS0041588,1
RTS0041590,2
RTS0041591,5
RTS0041593,1
RTS0041594,2
RTS0041596,3
RTS0041597,3
RTS0041598,3
RTS0041599,1
RTS0041600,2
RTS0041602,3
RTS0041603,2
RTS0041604,3
RTS0041605,4
RTS0041606,5
RTS0041607,1
RTS0041608,1
RTS0041609,1
RTS0041610,1
RTS0041611,2
RTS0041612,2
RTS0041613,1
RTS0041614,3
RTS0041615,3
RTS0041616,1
RTS0041619,3
RTS0041620,1
RTS0041621,2
RTS0041623,1
RTS0041624,3
RTS0041625,2
RTS0041626,6
RTS0041627,4
RTS0041628,2
RTS0041629,8
RTS0041630,9
RTS0041631,5
RTS0041632,5
RTS0041633,3
RTS0041634,3
RTS0041636,6
RTS0041637,9
RTS0041638,3
RTS0041639,6
RTS0041640,4
RTS0041641,5
RTS0041642,2
RTS0041643,2
RTS0041644,1
RTS0041645,1
RTS0041646,6
RTS0041647,1
RTS0041648,3
RTS0041650,3
RTS0041651,1
RTS0041652,4
RTS0041653,3
RTS0041654,1
RTS0041655,4
RTS0041656,3
RTS0041657,1
RTS0041658,5
RTS0041659,3
RTS0041660,1
RTS0041661,4
RTS0041662,6
RTS0041663,4
RTS0041664,1
RTS0041665,3
RTS0041666,2
RTS0041668,3
RTS0041669,2
RTS0041670,2
RTS0041671,2
RTS0041672,4
RTS0041673,2
RTS0041674,4
RTS0041675,2
RTS0041676,4
RTS0041677,2
RTS0041678,1
RTS0041680,1
RTS0041681,1
RTS0041682,2
RTS0041684,1
RTS0041685,5
RTS0041686,2
RTS0041687,1
RTS0041688,4
RTS0041689,1
RTS0041690,5
RTS0041691,4
RTS0041692,5
RTS0041694,6
RTS0041695,6
RTS0041696,1
RTS0041697,1
RTS0041699,5
RTS0041700,2
RTS0041701,4
RTS0041702,3
RTS0041703,4
RTS0041704,6
RTS0041706,1
RTS0041707,1
RTS0041708,2
RTS0041709,2
RTS0041710,3
RTS0041711,2
RTS0041712,3
RTS0041713,1
RTS0041714,8
RTS0041715,1
RTS0041716,16
RTS0041717,10
RTS0041718,22
RTS0041719,19
RTS0041720,17
RTS0041721,1
RTS0041724,2
RTS0041725,3
RTS0041726,2
RTS0041727,2
RTS0041728,2
RTS0041729,3
RTS0041730,4
RTS0041731,3
RTS0041733,2
RTS0041734,4
RTS0041735,1
RTS0041736,5
RTS0041737,2
RTS0041738,3
RTS0041739,5
RTS0041740,5
RTS0041741,2
RTS0041743,4
RTS0041745,3
RTS0041746,1
RTS0041748,7
RTS0041749,2
RTS0041750,2
RTS0041751,1
RTS0041753,1
RTS0041754,3
RTS0041755,2
RTS0041756,4
RTS0041757,5
RTS0041758,7
RTS0041759,12
RTS0041760,6
RTS0041761,2
RTS0041762,1
RTS0041764,1
RTS0041765,2
RTS0041766,1
RTS0041767,1
RTS0041768,3
RTS0041769,2
RTS0041770,2
RTS0041771,2
RTS0041772,1
RTS0041773,2
RTS0041774,3
RTS0041775,1
RTS0041776,6
RTS0041777,2
RTS0041778,3
RTS0041779,2
RTS0041780,2
RTS0041781,3
RTS0041782,2
RTS0041783,4
RTS0041784,5
RTS0041786,6
RTS0041787,4
RTS0041788,3
RTS0041789,2
RTS0041790,4
RTS0041791,4
RTS0041793,3
RTS0041794,2
RTS0041795,2
RTS0041797,1
RTS0041798,5
RTS0041799,2
RTS0041800,2
RTS0041801,1
RTS0041802,3
RTS0041803,5
RTS0041804,1
RTS0041805,3
RTS0041806,2
RTS0041807,5
RTS0041808,6
RTS0041809,10
RTS0041810,6
RTS0041811,2
RTS0041812,1
RTS0041813,4
RTS0041814,3
RTS0041815,3
RTS0041816,3
RTS0041818,3
RTS0041819,4
RTS0041821,2
RTS0041822,3
RTS0041823,4
RTS0041824,3
RTS0041825,1
RTS0041826,2
RTS0041827,6
RTS0041829,1
RTS0041830,2
RTS0041831,3
RTS0041832,4
RTS0041833,2
RTS0041834,2
RTS0041836,2
RTS0041837,2
RTS0041839,6
RTS0041840,3
RTS0041841,4
RTS0041842,2
RTS0041843,1
RTS0041844,2
RTS0041845,1
RTS0041846,3
RTS0041847,2
RTS0041848,3
RTS0041849,1
RTS0041850,1
RTS0041851,4
RTS0041854,3
RTS0041855,2
RTS0041856,2
RTS0041857,1
RTS0041858,3
RTS0041859,1
RTS0041860,2
RTS0041861,5
RTS0041862,2
RTS0041863,4
RTS0041864,1
RTS0041865,4
RTS0041866,1
RTS0041867,3
RTS0041869,3
RTS0041870,3
RTS0041871,3
RTS0041872,4
RTS0041874,5
RTS0041875,1
RTS0041876,2
RTS0041877,6
RTS0041878,3
RTS0041879,7
RTS0041880,6
RTS0041881,5
RTS0041882,8
RTS0041883,12
RTS0041884,3
RTS0041885,8
RTS0041886,17
RTS0041887,22
RTS0041888,25
RTS0041889,19
RTS0041890,18
RTS0041891,18
RTS0041892,17
RTS0041893,15
RTS0041894,14
RTS0041895,14
RTS0041896,14
RTS0041897,6
RTS0041898,11
RTS0041899,10
RTS0041900,2
RTS0041901,3
RTS0041902,2
RTS0041903,4
RTS0041904,1
RTS0041905,1
RTS0041906,164
RTS0041907,2
RTS0041908,35
RTS0041909,2
RTS0041910,48
RTS0041911,2
RTS0041912,1
RTS0041913,3
RTS0041914,3
RTS0041915,5
RTS0041916,134
RTS0041917,168
RTS0041918,172
RTS0041919,361
RTS0041920,200
RTS0041922,3
RTS0041923,1
RTS0041924,3
RTS0041926,1
RTS0041927,2
RTS0041928,2
RTS0041930,3
RTS0041931,2
RTS0041932,3
RTS0041933,4
RTS0041934,1
RTS0041935,2
RTS0041936,2
RTS0041937,3
RTS0041938,2
RTS0041939,2
RTS0041941,3
RTS0041942,1
RTS0041943,2
RTS0041944,1
RTS0041945,3
RTS0041946,2
RTS0041947,2
RTS0041948,3
RTS0041949,1
RTS0041950,1
RTS0041951,3
RTS0041952,4
RTS0041953,4
RTS0041955,3
RTS0041956,1
RTS0041957,2
RTS0041958,2
RTS0041959,3
RTS0041960,3
RTS0041961,2
RTS0041962,3
RTS0041963,1
RTS0041964,2
RTS0041965,3
RTS0041966,2
RTS0041967,2
RTS0041968,1
RTS0041971,2
RTS0041972,9
RTS0041973,3
RTS0041974,3
RTS0041975,9
RTS0041976,2
RTS0041977,5
RTS0041978,2
RTS0041979,5
RTS0041980,1
RTS0041981,7
RTS0041982,7
RTS0041983,8
RTS0041984,6
RTS0041985,11
RTS0041986,4
RTS0041987,4
RTS0041988,6
RTS0041990,3
RTS0041992,5
RTS0041993,1
RTS0041994,2
RTS0041995,5
RTS0041996,3
RTS0041997,3
RTS0041998,2
RTS0041999,2
RTS0042002,2
RTS0042003,2
RTS0042004,2
RTS0042005,2
RTS0042006,5
RTS0042007,7
RTS0042008,8
RTS0042009,2
RTS0042010,5
RTS0042011,5
RTS0042012,3
RTS0042013,4
RTS0042014,3
RTS0042015,2
RTS0042017,1
RTS0042018,3
RTS0042020,4
RTS0042021,6
RTS0042022,5
RTS0042023,2
RTS0042024,9
RTS0042025,7
RTS0042026,3
RTS0042027,5
RTS0042028,1
RTS0042030,2
RTS0042031,2
RTS0042032,2
RTS0042033,6
RTS0042035,4
RTS0042036,2
RTS0042037,2
RTS0042038,6
RTS0042039,2
RTS0042040,5
RTS0042042,2
RTS0042043,2
RTS0042044,1
RTS0042045,2
RTS0042047,4
RTS0042048,1
RTS0042049,1
RTS0042050,1
RTS0042051,1
RTS0042052,5
RTS0042053,3
RTS0042055,2
RTS0042056,5
RTS0042057,3
RTS0042058,2
RTS0042059,2
RTS0042060,2
RTS0042062,11
RTS0042063,9
RTS0042065,5
RTS0042066,1
RTS0042067,2
RTS0042068,1
RTS0042069,3
RTS0042071,1
RTS0042072,1
RTS0042073,3
RTS0042074,2
RTS0042077,2
RTS0042080,4
RTS0042081,5
RTS0042082,1
RTS0042083,7
RTS0042084,5
RTS0042085,1
RTS0042086,2
RTS0042087,2
RTS0042088,1
RTS0042089,1
RTS0042090,3
RTS0042091,5
RTS0042092,1
RTS0042093,3
RTS0042094,3
RTS0042095,1
RTS0042097,3
RTS0042098,3
RTS0042099,1
RTS0042100,6
RTS0042101,2
RTS0042102,4
RTS0042103,3
RTS0042104,2
RTS0042105,7
RTS0042106,1
RTS0042107,2
RTS0042108,1
RTS0042109,3
RTS0042110,3
RTS0042111,5
RTS0042112,2
RTS0042113,1
RTS0042114,1
RTS0042115,1
RTS0042116,2
RTS0042118,2
RTS0042119,5
RTS0042120,1
RTS0042121,2
RTS0042122,2
RTS0042123,5
RTS0042124,2
RTS0042125,1
RTS0042127,2
RTS0042128,2
RTS0042129,2
RTS0042130,2
RTS0042131,6
RTS0042132,5
RTS0042133,4
RTS0042134,2
RTS0042135,4
RTS0042136,4
RTS0042138,3
RTS0042139,3
RTS0042140,1
RTS0042141,1
RTS0042142,1
RTS0042143,5
RTS0042144,3
RTS0042145,2
RTS0042146,5
RTS0042147,7
RTS0042148,3
RTS0042150,1
RTS0042151,2
RTS0042152,3
RTS0042153,6
RTS0042154,3
RTS0042155,4
RTS0042156,3
RTS0042157,3
RTS0042158,3
RTS0042159,3
RTS0042160,2
RTS0042161,2
RTS0042162,2
RTS0042163,3
RTS0042164,3
RTS0042166,3
RTS0042167,2
RTS0042168,5
RTS0042170,2
RTS0042171,4
RTS0042172,4
RTS0042173,6
RTS0042174,6
RTS0042175,7
RTS0042176,3
RTS0042177,2
RTS0042178,2
RTS0042179,2
RTS0042180,5
RTS0042181,3
RTS0042182,2
RTS0042183,1
RTS0042184,5
RTS0042185,1
RTS0042186,2
RTS0042187,1
RTS0042188,1
RTS0042189,1
RTS0042190,1
RTS0042191,8
RTS0042193,2
RTS0042194,4
RTS0042196,1
RTS0042197,1
RTS0042199,6
RTS0042200,1
RTS0042201,1
RTS0042202,2
RTS0042203,3
RTS0042205,3
RTS0042207,1
RTS0042208,2
RTS0042210,2
RTS0042211,3
RTS0042212,5
RTS0042213,2
RTS0042215,2
RTS0042216,1
RTS0042217,5
RTS0042218,2
RTS0042219,2
RTS0042220,2
RTS0042221,4
RTS0042222,3
RTS0042224,2
RTS0042225,5
RTS0042226,4
RTS0042227,4
RTS0042228,3
RTS0042229,1
RTS0042231,2
RTS0042232,1
RTS0042233,3
RTS0042234,5
RTS0042235,1
RTS0042236,3
RTS0042237,4
RTS0042238,3
RTS0042239,3
RTS0042240,3
RTS0042241,4
RTS0042242,3
RTS0042243,2
RTS0042244,1
RTS0042245,1
RTS0042246,4
RTS0042247,6
RTS0042248,3
RTS0042249,2
RTS0042250,2
RTS0042251,2
RTS0042252,2
RTS0042253,1
RTS0042254,2
RTS0042255,2
RTS0042256,8
RTS0042257,1
RTS0042258,3
RTS0042259,2
RTS0042260,5
RTS0042261,9
RTS0042262,5
RTS0042263,5
RTS0042264,1
RTS0042265,1
RTS0042266,4
RTS0042268,4
RTS0042269,1
RTS0042270,3
RTS0042271,1
RTS0042272,5
RTS0042273,8
RTS0042274,1
RTS0042275,3
RTS0042276,2
RTS0042277,1
RTS0042278,3
RTS0042279,1
RTS0042280,2
RTS0042281,2
RTS0042282,4
RTS0042283,1
RTS0042284,1
RTS0042285,1
RTS0042286,1
RTS0042288,3
RTS0042289,3
RTS0042290,5
RTS0042291,8
RTS0042292,3
RTS0042293,3
RTS0042294,3
RTS0042295,3
RTS0042296,7
RTS0042297,9
RTS0042298,12
RTS0042299,4
RTS0042300,8
RTS0042301,1
RTS0042302,2
RTS0042303,3
RTS0042304,2
RTS0042305,3
RTS0042306,2
RTS0042307,4
RTS0042308,2
RTS0042309,3
RTS0042310,1
RTS0042311,3
RTS0042312,4
RTS0042314,3
RTS0042315,5
RTS0042316,4
RTS0042317,3
RTS0042318,2
RTS0042319,3
RTS0042320,1
RTS0042321,4
RTS0042322,2
RTS0042323,2
RTS0042324,1
RTS0042325,1
RTS0042327,4
RTS0042328,6
RTS0042329,3
RTS0042330,3
RTS0042331,3
RTS0042332,2
RTS0042335,1
RTS0042336,3
RTS0042337,1
RTS0042338,1
RTS0042339,2
RTS0042340,1
RTS0042341,5
RTS0042342,1
RTS0042343,4
RTS0042344,4
RTS0042345,1
RTS0042346,2
RTS0042347,1
RTS0042348,2
RTS0042349,2
RTS0042350,2
RTS0042351,2
RTS0042352,3
RTS0042353,3
RTS0042354,4
RTS0042356,2
RTS0042357,2
RTS0042358,1
RTS0042359,1
RTS0042360,4
RTS0042361,4
RTS0042362,6
RTS0042363,1
RTS0042364,1
RTS0042365,6
RTS0042366,1
RTS0042367,4
RTS0042368,4
RTS0042369,3
RTS0042371,3
RTS0042372,7
RTS0042373,2
RTS0042375,1
RTS0042376,1
RTS0042379,5
RTS0042380,1
RTS0042384,1
RTS0042385,3
RTS0042386,2
RTS0042387,8
RTS0042388,8
RTS0042389,4
RTS0042390,10
RTS0042391,2
RTS0042392,2
RTS0042393,4
RTS0042394,1
RTS0042396,3
RTS0042397,2
RTS0042398,2
RTS0042399,3
RTS0042400,3
RTS0042401,2
RTS0042402,2
RTS0042404,2
RTS0042405,3
RTS0042408,4
RTS0042409,1
RTS0042410,2
RTS0042411,2
RTS0042412,2
RTS0042413,4
RTS0042414,4
RTS0042415,2
RTS0042416,7
RTS0042417,8
RTS0042418,6
RTS0042419,8
RTS0042420,4
RTS0042421,4
RTS0042422,1
RTS0042424,4
RTS0042425,3
RTS0042426,2
RTS0042427,1
RTS0042428,1
RTS0042429,3
RTS0042430,2
RTS0042431,2
RTS0042432,3
RTS0042433,2
RTS0042434,1
RTS0042436,1
RTS0042438,3
RTS0042439,3
RTS0042441,2
RTS0042443,2
RTS0042444,2
RTS0042445,3
RTS0042446,3
RTS0042447,2
RTS0042448,1
RTS0042449,1
RTS0042450,1
RTS0042452,2
RTS0042453,1
RTS0042454,2
RTS0042455,1
RTS0042456,5
RTS0042457,1
RTS0042458,1
RTS0042460,5
RTS0042461,1
RTS0042462,2
RTS0042463,1
RTS0042464,3
RTS0042465,4
RTS0042466,1
RTS0042467,2
RTS0042468,6
RTS0042469,6
RTS0042470,3
RTS0042471,4
RTS0042472,3
RTS0042473,1
RTS0042474,1
RTS0042475,4
RTS0042477,2
RTS0042478,3
RTS0042479,3
RTS0042480,2
RTS0042481,5
RTS0042482,8
RTS0042483,26
RTS0042484,31
RTS0042485,8
RTS0042486,3
RTS0042487,2
RTS0042488,3
RTS0042489,1
RTS0042490,1
RTS0042491,1
RTS0042492,2
RTS0042493,2
RTS0042494,3
RTS0042496,3
RTS0042497,3
RTS0042498,2
RTS0042499,2
RTS0042500,1
RTS0042501,1
RTS0042502,3
RTS0042503,1
RTS0042506,1
RTS0042507,1
RTS0042508,1
RTS0042509,3
RTS0042510,2
RTS0042515,4
RTS0042522,3
RTS0042526,2
RTS0042529,2
RTS0042530,1
RTS0042531,1
RTS0042533,3
RTS0042534,1
RTS0042535,1
RTS0042536,9
RTS0042537,7
RTS0042538,5
RTS0042539,8
RTS0042540,12
RTS0042542,1
RTS0042543,2
RTS0042544,1
RTS0042545,3
RTS0042546,2
RTS0042547,1
RTS0042548,1
RTS0042549,1
RTS0042551,1
RTS0042552,4
RTS0042553,5
RTS0042554,2
RTS0042555,1
RTS0042556,2
RTS0042557,1
RTS0042558,1
RTS0042559,5
RTS0042561,2
RTS0042562,3
RTS0042563,3
RTS0042564,3
RTS0042565,1
RTS0042566,2
RTS0042567,5
RTS0042568,2
RTS0042569,8
RTS0042570,5
RTS0042571,3
RTS0042572,1
RTS0042573,5
RTS0042574,1
RTS0042575,2
RTS0042577,6
RTS0042578,3
RTS0042579,5
RTS0042580,1
RTS0042581,2
RTS0042582,2
RTS0042583,2
RTS0042584,4
RTS0042586,1
RTS0042587,1
RTS0042588,1
RTS0042590,4
RTS0042592,3
RTS0042593,2
RTS0042594,1
RTS0042596,3
RTS0042597,8
RTS0042598,8
RTS0042599,2
RTS0042600,1
RTS0042602,5
RTS0042603,4
RTS0042604,2
RTS0042605,1
RTS0042606,3
RTS0042607,1
RTS0042608,1
RTS0042609,1
RTS0042610,3
RTS0042611,4
RTS0042612,1
RTS0042613,1
RTS0042614,4
RTS0042615,4
RTS0042617,5
RTS0042619,1
RTS0042621,3
RTS0042622,1
RTS0042623,1
RTS0042624,2
RTS0042625,1
RTS0042626,2
RTS0042627,3
RTS0042628,4
RTS0042629,1
RTS0042631,1
RTS0042633,1
RTS0042635,2
RTS0042636,17
RTS0042637,7
RTS0042638,14
RTS0042639,7
RTS0042640,12
RTS0042641,2
RTS0042643,3
RTS0042644,2
RTS0042645,2
RTS0042646,1
RTS0042647,1
RTS0042648,4
RTS0042649,3
RTS0042650,3
RTS0042651,1
RTS0042652,2
RTS0042653,3
RTS0042654,2
RTS0042656,3
RTS0042658,2
RTS0042659,3
RTS0042662,4
RTS0042663,1
RTS0042664,3
RTS0042666,4
RTS0042667,6
RTS0042668,4
RTS0042670,4
RTS0042671,12
RTS0042672,11
RTS0042673,16
RTS0042674,11
RTS0042675,14
RTS0042676,2
RTS0042678,7
RTS0042679,2
RTS0042680,1
RTS0042681,5
RTS0042682,3
RTS0042683,7
RTS0042684,1
RTS0042685,4
RTS0042686,6
RTS0042687,1
RTS0042688,4
RTS0042689,1
RTS0042690,4
RTS0042691,2
RTS0042693,4
RTS0042695,2
RTS0042696,1
RTS0042697,1
RTS0042698,1
RTS0042700,1
RTS0042701,1
RTS0042702,2
RTS0042703,4
RTS0042704,2
RTS0042705,3
RTS0042708,5
RTS0042709,3
RTS0042710,3
RTS0042711,13
RTS0042712,23
RTS0042713,7
RTS0042714,7
RTS0042715,6
RTS0042716,2
RTS0042717,2
RTS0042719,4
RTS0042720,2
RTS0042722,4
RTS0042723,2
RTS0042724,2
RTS0042725,2
RTS0042726,1
RTS0042728,1
RTS0042729,1
RTS0042730,2
RTS0042731,2
RTS0042732,2
RTS0042733,1
RTS0042734,1
RTS0042735,1
RTS0042736,9
RTS0042737,12
RTS0042738,15
RTS0042739,7
RTS0042740,14
RTS0042741,1
RTS0042742,3
RTS0042743,1
RTS0042744,1
RTS0042745,3
RTS0042746,2
RTS0042747,1
RTS0042748,2
RTS0042750,1
RTS0042751,2
RTS0042753,1
RTS0042754,1
RTS0042755,1
RTS0042756,1
RTS0042759,2
RTS0042760,1
RTS0042761,1
RTS0042764,2
RTS0042765,4
RTS0042766,4
RTS0042767,4
RTS0042768,4
RTS0042769,3
RTS0042770,2
RTS0042771,2
RTS0042772,5
RTS0042773,2
RTS0042774,2
RTS0042776,7
RTS0042777,4
RTS0042778,5
RTS0042779,3
RTS0042780,1
RTS0042781,7
RTS0042782,2
RTS0042785,1
RTS0042786,4
RTS0042787,4
RTS0042788,5
RTS0042789,2
RTS0042790,2
RTS0042791,374
RTS0042792,93
RTS0042793,142
RTS0042794,108
RTS0042795,201
RTS0042796,2
RTS0042797,4
RTS0042798,1
RTS0042799,4
RTS0042800,2
RTS0042801,1
RTS0042802,4
RTS0042803,4
RTS0042804,5
RTS0042805,3
RTS0042806,3
RTS0042807,1
RTS0042808,4
RTS0042810,3
RTS0042812,5
RTS0042813,4
RTS0042814,7
RTS0042815,5
RTS0042816,3
RTS0042817,3
RTS0042818,1
RTS0042820,2
RTS0042821,3
RTS0042822,4
RTS0042823,1
RTS0042824,1
RTS0042825,7
RTS0042826,1
RTS0042827,1
RTS0042828,5
RTS0042829,3
RTS0042830,5
RTS0042831,2
RTS0042832,3
RTS0042833,1
RTS0042834,6
RTS0042835,2
RTS0042836,2
RTS0042837,2
RTS0042838,2
RTS0042839,1
RTS0042840,4
RTS0042841,2
RTS0042842,1
RTS0042843,1
RTS0042844,4
RTS0042845,3
RTS0042846,4
RTS0042847,5
RTS0042848,5
RTS0042849,5
RTS0042850,1
RTS0042851,2
RTS0042852,3
RTS0042853,6
RTS0042854,3
RTS0042855,1
RTS0042856,7
RTS0042857,3
RTS0042858,4
RTS0042859,5
RTS0042860,7
RTS0042861,2
RTS0042863,2
RTS0042864,1
RTS0042865,6
RTS0042866,5
RTS0042867,5
RTS0042868,3
RTS0042870,1
RTS0042871,2
RTS0042872,6
RTS0042873,1
RTS0042874,2
RTS0042875,2
RTS0042876,6
RTS0042877,4
RTS0042878,2
RTS0042879,4
RTS0042880,5
RTS0042881,6
RTS0042882,3
RTS0042883,4
RTS0042884,1
RTS0042885,4
RTS0042886,4
RTS0042887,2
RTS0042888,2
RTS0042889,2
RTS0042890,3
RTS0042892,1
RTS0042893,3
RTS0042894,1
RTS0042895,2
RTS0042896,6
RTS0042897,5
RTS0042898,3
RTS0042899,2
RTS0042900,4
RTS0042901,3
RTS0042902,2
RTS0042903,1
RTS0042904,1
RTS0042906,25
RTS0042907,7
RTS0042908,17
RTS0042909,29
RTS0042910,9
RTS0042913,1
RTS0042914,6
RTS0042916,2
RTS0042918,1
RTS0042919,1
RTS0042920,3
RTS0042921,3
RTS0042922,1
RTS0042923,5
RTS0042924,5
RTS0042925,3
RTS0042926,1
RTS0042927,1
RTS0042928,4
RTS0042929,4
RTS0042930,4
RTS0042931,2
RTS0042932,1
RTS0042933,4
RTS0042934,1
RTS0042935,2
RTS0042936,4
RTS0042937,2
RTS0042938,2
RTS0042939,1
RTS0042940,6
RTS0042941,15
RTS0042942,12
RTS0042943,22
RTS0042944,24
RTS0042945,15
RTS0042946,4
RTS0042947,1
RTS0042949,5
RTS0042950,2
RTS0042951,1
RTS0042952,2
RTS0042953,2
RTS0042954,4
RTS0042955,4
RTS0042957,4
RTS0042958,3
RTS0042959,2
RTS0042960,1
RTS0042961,1
RTS0042962,4
RTS0042963,2
RTS0042964,1
RTS0042965,3
RTS0042967,2
RTS0042968,1
RTS0042969,1
RTS0042970,1
RTS0042971,5
RTS0042972,1
RTS0042973,3
RTS0042974,2
RTS0042975,5
RTS0042976,6
RTS0042977,3
RTS0042978,3
RTS0042979,1
RTS0042981,1
RTS0042982,3
RTS0042983,6
RTS0042985,4
RTS0042986,4
RTS0042987,1
RTS0042988,2
RTS0042989,3
RTS0042990,3
RTS0042991,2
RTS0042992,4
RTS0042993,2
RTS0042994,2
RTS0042995,4
RTS0042996,2
RTS0042998,1
RTS0042999,1
RTS0043001,3
RTS0043002,6
RTS0043003,3
RTS0043004,2
RTS0043005,2
RTS0043006,3
RTS0043007,1
RTS0043008,1
RTS0043009,1
RTS0043010,1
RTS0043011,2
RTS0043012,2
RTS0043013,5
RTS0043014,3
RTS0043015,4
RTS0043016,1
RTS0043017,2
RTS0043018,2
RTS0043019,4
RTS0043021,2
RTS0043022,2
RTS0043023,2
RTS0043024,1
RTS0043025,1
RTS0043026,3
RTS0043027,4
RTS0043028,5
RTS0043030,1
RTS0043031,1
RTS0043032,5
RTS0043033,1
RTS0043034,5
RTS0043035,3
RTS0043036,1
RTS0043037,1
RTS0043038,3
RTS0043039,2
RTS0043040,2
RTS0043041,1
RTS0043042,1
RTS0043043,5
RTS0043044,1
RTS0043046,2
RTS0043047,4
RTS0043048,2
RTS0043049,4
RTS0043050,3
RTS0043051,7
RTS0043052,2
RTS0043053,3
RTS0043054,4
RTS0043057,2
RTS0043058,1
RTS0043059,4
RTS0043060,3
RTS0043061,4
RTS0043062,3
RTS0043063,3
RTS0043064,7
RTS0043065,5
RTS0043066,4
RTS0043067,5
RTS0043068,4
RTS0043069,3
RTS0043070,4
RTS0043072,3
RTS0043073,5
RTS0043074,2
RTS0043075,2
RTS0043076,2
RTS0043077,1
RTS0043078,2
RTS0043079,3
RTS0043080,1
RTS0043082,2
RTS0043084,1
RTS0043085,6
RTS0043086,2
RTS0043087,1
RTS0043088,4
RTS0043089,2
RTS0043090,2
RTS0043091,2
RTS0043092,2
RTS0043093,2
RTS0043094,3
RTS0043095,1
RTS0043097,1
RTS0043099,3
RTS0043100,2
RTS0043101,4
RTS0043102,1
RTS0043103,1
RTS0043104,2
RTS0043105,4
RTS0043106,4
RTS0043107,2
RTS0043108,1
RTS0043109,6
RTS0043110,7
RTS0043111,38
RTS0043112,30
RTS0043113,19
RTS0043114,53
RTS0043115,27
RTS0043116,1
RTS0043117,3
RTS0043118,1
RTS0043119,1
RTS0043120,1
RTS0043121,2
RTS0043122,2
RTS0043123,1
RTS0043124,2
RTS0043125,1
RTS0043126,6
RTS0043127,3
RTS0043128,7
RTS0043129,3
RTS0043130,7
RTS0043131,4
RTS0043132,1
RTS0043134,1
RTS0043135,2
RTS0043136,4
RTS0043137,3
RTS0043138,2
RTS0043139,5
RTS0043140,3
RTS0043141,2
RTS0043143,4
RTS0043147,3
RTS0043148,4
RTS0043149,1
RTS0043150,2
RTS0043151,5
RTS0043152,2
RTS0043153,2
RTS0043154,4
RTS0043155,1
RTS0043157,6
RTS0043159,3
RTS0043160,7
RTS0043161,4
RTS0043162,1
RTS0043163,4
RTS0043164,3
RTS0043167,1
RTS0043168,2
RTS0043169,3
RTS0043170,2
RTS0043171,7
RTS0043172,4
RTS0043173,2
RTS0043174,9
RTS0043175,9
RTS0043177,1
RTS0043178,1
RTS0043179,3
RTS0043181,3
RTS0043183,2
RTS0043184,1
RTS0043185,3
RTS0043186,4
RTS0043187,2
RTS0043189,1
RTS0043190,1
RTS0043191,2
RTS0043192,1
RTS0043193,1
RTS0043194,1
RTS0043195,2
RTS0043196,2
RTS0043197,3
RTS0043198,2
RTS0043199,4
RTS0043200,4
RTS0043201,5
RTS0043202,4
RTS0043203,1
RTS0043204,3
RTS0043205,2
RTS0043206,5
RTS0043207,1
RTS0043208,4
RTS0043209,3
RTS0043210,3
RTS0043211,6
RTS0043212,4
RTS0043213,2
RTS0043214,7
RTS0043215,6
RTS0043216,4
RTS0043217,2
RTS0043218,3
RTS0043219,4
RTS0043220,2
RTS0043221,3
RTS0043222,3
RTS0043224,1
RTS0043225,2
RTS0043226,6
RTS0043227,3
RTS0043228,2
RTS0043229,4
RTS0043231,3
RTS0043232,7
RTS0043233,5
RTS0043235,3
RTS0043236,3
RTS0043237,2
RTS0043238,3
RTS0043240,2
RTS0043241,4
RTS0043242,7
RTS0043243,1
RTS0043244,1
RTS0043245,3
RTS0043246,3
RTS0043247,1
RTS0043248,1
RTS0043249,3
RTS0043250,3
RTS0043251,6
RTS0043252,2
RTS0043253,2
RTS0043254,2
RTS0043255,3
RTS0043256,1
RTS0043258,3
RTS0043259,9
RTS0043260,2
RTS0043261,4
RTS0043262,1
RTS0043264,4
RTS0043266,4
RTS0043268,1
RTS0043269,3
RTS0043270,3
RTS0043271,6
RTS0043272,5
RTS0043273,6
RTS0043274,9
RTS0043275,4
RTS0043276,4
RTS0043277,3
RTS0043278,1
RTS0043279,8
RTS0043280,4
RTS0043281,3
RTS0043282,5
RTS0043283,7
RTS0043284,2
RTS0043285,3
RTS0043286,3
RTS0043287,10
RTS0043288,2
RTS0043289,3
RTS0043290,3
RTS0043291,3
RTS0043292,8
RTS0043293,1
RTS0043294,1
RTS0043295,2
RTS0043296,3
RTS0043297,3
RTS0043299,1
RTS0043302,4
RTS0043303,4
RTS0043305,2
RTS0043306,3
RTS0043307,2
RTS0043308,1
RTS0043309,2
RTS0043310,1
RTS0043311,6
RTS0043312,2
RTS0043313,1
RTS0043314,6
RTS0043315,4
RTS0043316,4
RTS0043317,3
RTS0043318,1
RTS0043319,5
RTS0043320,2
RTS0043321,4
RTS0043322,3
RTS0043323,1
RTS0043324,2
RTS0043326,1
RTS0043327,4
RTS0043328,4
RTS0043329,4
RTS0043330,2
RTS0043331,1
RTS0043332,2
RTS0043334,3
RTS0043335,2
RTS0043336,3
RTS0043338,4
RTS0043339,3
RTS0043340,3
RTS0043341,4
RTS0043342,2
RTS0043343,1
RTS0043344,1
RTS0043345,3
RTS0043346,1
RTS0043347,3
RTS0043348,1
RTS0043349,1
RTS0043350,1
RTS0043351,3
RTS0043352,2
RTS0043353,4
RTS0043354,3
RTS0043355,2
RTS0043356,4
RTS0043357,2
RTS0043358,3
RTS0043359,2
RTS0043360,2
RTS0043361,2
RTS0043362,1
RTS0043364,2
RTS0043365,1
RTS0043366,4
RTS0043367,3
RTS0043368,2
RTS0043369,3
RTS0043371,7
RTS0043372,3
RTS0043373,6
RTS0043374,2
RTS0043375,3
RTS0043376,9
RTS0043377,21
RTS0043378,10
RTS0043379,10
RTS0043380,11
RTS0043381,5
RTS0043382,4
RTS0043383,10
RTS0043384,2
RTS0043385,2
RTS0043386,3
RTS0043387,3
RTS0043388,3
RTS0043389,6
RTS0043390,2
RTS0043391,1
RTS0043392,3
RTS0043393,2
RTS0043394,1
RTS0043396,5
RTS0043397,15
RTS0043398,8
RTS0043399,8
RTS0043401,1
RTS0043402,2
RTS0043403,4
RTS0043405,2
RTS0043407,3
RTS0043408,2
RTS0043409,2
RTS0043411,1
RTS0043412,1
RTS0043413,1
RTS0043414,4
RTS0043415,2
RTS0043417,1
RTS0043418,2
RTS0043419,3
RTS0043420,3
RTS0043421,4
RTS0043422,1
RTS0043423,3
RTS0043424,1
RTS0043425,1
RTS0043426,3
RTS0043427,3
RTS0043428,1
RTS0043429,7
RTS0043431,2
RTS0043432,4
RTS0043433,5
RTS0043434,2
RTS0043435,2
RTS0043436,6
RTS0043437,1
RTS0043438,3
RTS0043439,1
RTS0043440,4
RTS0043441,3
RTS0043442,1
RTS0043443,5
RTS0043444,2
RTS0043446,4
RTS0043448,6
RTS0043449,7
RTS0043450,3
RTS0043451,1
RTS0043453,5
RTS0043454,2
RTS0043455,1
RTS0043456,2
RTS0043457,1
RTS0043458,2
RTS0043459,1
RTS0043460,1
RTS0043461,2
RTS0043463,5
RTS0043464,4
RTS0043465,5
RTS0043466,4
RTS0043467,4
RTS0043468,4
RTS0043469,3
RTS0043470,4
RTS0043473,3
RTS0043474,4
RTS0043475,1
RTS0043476,2
RTS0043477,1
RTS0043478,1
RTS0043479,3
RTS0043480,3
RTS0043481,5
RTS0043482,5
RTS0043483,5
RTS0043484,4
RTS0043485,2
RTS0043486,5
RTS0043487,7
RTS0043488,3
RTS0043489,4
RTS0043490,2
RTS0043491,2
RTS0043492,3
RTS0043493,3
RTS0043494,3
RTS0043495,8
RTS0043496,2
RTS0043497,2
RTS0043498,2
RTS0043499,3
RTS0043500,1
RTS0043502,2
RTS0043503,2
RTS0043504,4
RTS0043505,1
RTS0043506,3
RTS0043509,1
RTS0043510,2
RTS0043511,4
RTS0043512,3
RTS0043514,3
RTS0043515,4
RTS0043516,3
RTS0043517,2
RTS0043518,1
RTS0043520,2
RTS0043521,1
RTS0043522,2
RTS0043523,1
RTS0043524,2
RTS0043525,1
RTS0043526,3
RTS0043527,3
RTS0043528,5
RTS0043529,4
RTS0043530,2
RTS0043531,1
RTS0043532,1
RTS0043533,1
RTS0043535,3
RTS0043536,4
RTS0043537,5
RTS0043538,2
RTS0043539,1
RTS0043540,1
RTS0043541,3
RTS0043542,2
RTS0043543,2
RTS0043544,1
RTS0043545,4
RTS0043546,3
RTS0043547,2
RTS0043548,3
RTS0043550,1
RTS0043551,2
RTS0043552,2
RTS0043553,1
RTS0043554,1
RTS0043555,4
RTS0043556,1
RTS0043557,1
RTS0043559,1
RTS0043561,3
RTS0043562,2
RTS0043563,2
RTS0043564,1
RTS0043566,2
RTS0043567,1
RTS0043568,3
RTS0043569,2
RTS0043570,4
RTS0043571,1
RTS0043572,3
RTS0043573,4
RTS0043574,1
RTS0043575,4
RTS0043576,5
RTS0043577,5
RTS0043579,4
RTS0043580,5
RTS0043581,2
RTS0043582,3
RTS0043583,3
RTS0043584,1
RTS0043585,1
RTS0043586,1
RTS0043588,1
RTS0043589,2
RTS0043590,1
RTS0043591,1
RTS0043592,1
RTS0043594,5
RTS0043595,2
RTS0043596,2
RTS0043597,2
RTS0043598,1
RTS0043599,3
RTS0043600,1
RTS0043601,2
RTS0043602,1
RTS0043603,2
RTS0043604,1
RTS0043606,6
RTS0043608,5
RTS0043609,2
RTS0043610,4
RTS0043611,2
RTS0043612,5
RTS0043613,1
RTS0043614,1
RTS0043615,3
RTS0043616,3
RTS0043618,3
RTS0043619,4
RTS0043620,2
RTS0043622,2
RTS0043624,1
RTS0043625,1
RTS0043626,2
RTS0043628,4
RTS0043629,1
RTS0043631,4
RTS0043632,6
RTS0043633,5
RTS0043634,4
RTS0043635,4
RTS0043637,1
RTS0043638,3
RTS0043639,1
RTS0043640,4
RTS0043641,8
RTS0043642,6
RTS0043643,18
RTS0043644,12
RTS0043645,10
RTS0043648,1
RTS0043649,2
RTS0043650,2
RTS0043651,1
RTS0043652,2
RTS0043653,4
RTS0043654,3
RTS0043655,3
RTS0043656,1
RTS0043657,1
RTS0043658,2
RTS0043659,2
RTS0043660,1
RTS0043661,2
RTS0043663,3
RTS0043664,1
RTS0043665,3
RTS0043667,1
RTS0043668,1
RTS0043669,2
RTS0043671,3
RTS0043672,3
RTS0043673,2
RTS0043674,1
RTS0043675,3
RTS0043676,3
RTS0043677,3
RTS0043678,1
RTS0043679,3
RTS0043680,4
RTS0043681,3
RTS0043682,2
RTS0043684,3
RTS0043685,2
RTS0043686,1
RTS0043687,2
RTS0043688,4
RTS0043689,4
RTS0043690,2
RTS0043691,2
RTS0043692,2
RTS0043693,3
RTS0043694,3
RTS0043695,5
RTS0043696,1
RTS0043697,6
RTS0043698,4
RTS0043699,4
RTS0043700,6
RTS0043701,4
RTS0043702,9
RTS0043703,10
RTS0043704,13
RTS0043705,8
RTS0043706,4
RTS0043707,3
RTS0043708,2
RTS0043709,1
RTS0043711,6
RTS0043712,1
RTS0043713,3
RTS0043714,2
RTS0043715,2
RTS0043716,2
RTS0043717,2
RTS0043718,5
RTS0043719,3
RTS0043720,3
RTS0043721,2
RTS0043722,2
RTS0043723,3
RTS0043724,4
RTS0043725,3
RTS0043726,3
RTS0043727,1
RTS0043728,2
RTS0043729,3
RTS0043730,2
RTS0043731,1
RTS0043732,2
RTS0043733,7
RTS0043734,4
RTS0043735,4
RTS0043736,2
RTS0043737,2
RTS0043738,1
RTS0043739,4
RTS0043740,3
RTS0043741,2
RTS0043742,3
RTS0043743,1
RTS0043744,5
RTS0043745,5
RTS0043746,1
RTS0043747,3
RTS0043748,2
RTS0043750,2
RTS0043751,2
RTS0043752,1
RTS0043754,2
RTS0043755,2
RTS0043757,4
RTS0043758,1
RTS0043759,3
RTS0043761,6
RTS0043762,1
RTS0043763,1
RTS0043764,3
RTS0043766,1
RTS0043767,3
RTS0043768,1
RTS0043770,1
RTS0043771,4
RTS0043772,4
RTS0043773,1
RTS0043775,2
RTS0043776,1
RTS0043777,5
RTS0043779,1
RTS0043780,4
RTS0043781,3
RTS0043782,2
RTS0043783,3
RTS0043784,1
RTS0043785,4
RTS0043789,3
RTS0043791,3
RTS0043792,3
RTS0043793,1
RTS0043794,3
RTS0043795,3
RTS0043796,4
RTS0043797,4
RTS0043798,2
RTS0043799,3
RTS0043800,3
RTS0043801,2
RTS0043802,4
RTS0043803,2
RTS0043804,1
RTS0043805,1
RTS0043806,3
RTS0043807,4
RTS0043808,1
RTS0043809,2
RTS0043810,2
RTS0043811,1
RTS0043812,2
RTS0043813,1
RTS0043814,2
RTS0043815,2
RTS0043816,3
RTS0043817,2
RTS0043818,6
RTS0043819,2
RTS0043820,6
RTS0043821,3
RTS0043822,2
RTS0043825,1
RTS0043826,2
RTS0043827,1
RTS0043828,2
RTS0043830,4
RTS0043831,2
RTS0043832,5
RTS0043833,2
RTS0043834,1
RTS0043835,2
RTS0043836,2
RTS0043837,1
RTS0043838,2
RTS0043839,6
RTS0043840,3
RTS0043841,2
RTS0043843,2
RTS0043844,1
RTS0043845,3
RTS0043846,3
RTS0043847,4
RTS0043848,5
RTS0043849,3
RTS0043850,4
RTS0043851,3
RTS0043852,2
RTS0043853,4
RTS0043854,5
RTS0043856,4
RTS0043858,3
RTS0043859,4
RTS0043860,3
RTS0043861,3
RTS0043862,6
RTS0043863,1
RTS0043864,3
RTS0043865,6
RTS0043866,5
RTS0043867,3
RTS0043868,4
RTS0043869,2
RTS0043870,3
RTS0043871,5
RTS0043872,2
RTS0043873,3
RTS0043874,1
RTS0043875,1
RTS0043876,1
RTS0043877,2
RTS0043878,3
RTS0043879,3
RTS0043880,2
RTS0043881,1
RTS0043882,2
RTS0043884,2
RTS0043885,4
RTS0043886,3
RTS0043887,4
RTS0043888,2
RTS0043890,4
RTS0043891,2
RTS0043892,4
RTS0043893,9
RTS0043894,3
RTS0043895,6
RTS0043898,4
RTS0043899,4
RTS0043900,4
RTS0043901,3
RTS0043903,7
RTS0043904,8
RTS0043905,1
RTS0043906,3
RTS0043907,1
RTS0043908,1
RTS0043909,3
RTS0043910,5
RTS0043911,4
RTS0043912,2
RTS0043913,4
RTS0043914,7
RTS0043915,2
RTS0043917,5
RTS0043918,2
RTS0043919,1
RTS0043920,3
RTS0043921,5
RTS0043922,8
RTS0043923,2
RTS0043924,11
RTS0043925,7
RTS0043926,2
RTS0043927,3
RTS0043928,4
RTS0043929,4
RTS0043930,4
RTS0043931,1
RTS0043932,1
RTS0043933,1
RTS0043934,3
RTS0043935,2
RTS0043937,3
RTS0043938,1
RTS0043939,1
RTS0043940,5
RTS0043941,4
RTS0043943,2
RTS0043944,2
RTS0043945,2
RTS0043946,1
RTS0043947,2
RTS0043948,4
RTS0043949,4
RTS0043950,1
RTS0043951,2
RTS0043953,1
RTS0043954,1
RTS0043955,5
RTS0043956,1
RTS0043957,6
RTS0043958,3
RTS0043959,3
RTS0043960,1
RTS0043961,1
RTS0043962,3
RTS0043963,3
RTS0043964,7
RTS0043965,4
RTS0043966,3
RTS0043967,4
RTS0043968,3
RTS0043969,3
RTS0043970,2
RTS0043971,2
RTS0043972,2
RTS0043973,3
RTS0043974,3
RTS0043975,1
RTS0043976,3
RTS0043977,5
RTS0043978,6
RTS0043979,4
RTS0043980,3
RTS0043981,9
RTS0043982,8
RTS0043983,3
RTS0043985,5
RTS0043987,2
RTS0043988,2
RTS0043989,6
RTS0043990,9
RTS0043991,2
RTS0043992,5
RTS0043993,2
RTS0043994,1
RTS0043996,1
RTS0043997,2
RTS0043998,2
RTS0043999,1
RTS0044000,5
RTS0044001,3
RTS0044002,6
RTS0044003,14
RTS0044004,9
RTS0044005,6
RTS0044006,4
RTS0044007,2
RTS0044009,4
RTS0044010,5
RTS0044011,3
RTS0044012,4
RTS0044013,3
RTS0044014,2
RTS0044015,2
RTS0044016,2
RTS0044017,3
RTS0044018,1
RTS0044019,1
RTS0044020,3
RTS0044021,2
RTS0044022,1
RTS0044023,1
RTS0044025,3
RTS0044027,3
RTS0044028,1
RTS0044029,2
RTS0044030,2
RTS0044032,2
RTS0044033,3
RTS0044034,1
RTS0044035,3
RTS0044036,5
RTS0044037,5
RTS0044038,5
RTS0044039,3
RTS0044040,2
RTS0044041,2
RTS0044042,4
RTS0044043,4
RTS0044044,2
RTS0044045,1
RTS0044046,1
RTS0044047,1
RTS0044048,2
RTS0044049,3
RTS0044050,4
RTS0044051,2
RTS0044052,6
RTS0044053,3
RTS0044054,5
RTS0044055,3
RTS0044056,1
RTS0044057,2
RTS0044058,1
RTS0044060,4
RTS0044061,3
RTS0044062,4
RTS0044063,2
RTS0044064,1
RTS0044065,3
RTS0044067,1
RTS0044068,2
RTS0044069,5
RTS0044070,3
RTS0044071,1
RTS0044072,2
RTS0044073,3
RTS0044075,2
RTS0044076,2
RTS0044077,2
RTS0044078,2
RTS0044079,2
RTS0044080,3
RTS0044081,1
RTS0044083,1
RTS0044084,1
RTS0044085,2
RTS0044086,4
RTS0044087,1
RTS0044088,1
RTS0044089,2
RTS0044090,4
RTS0044092,1
RTS0044093,2
RTS0044094,1
RTS0044095,3
RTS0044096,2
RTS0044097,1
RTS0044098,4
RTS0044099,4
RTS0044100,4
RTS0044101,4
RTS0044102,3
RTS0044103,2
RTS0044104,1
RTS0044105,4
RTS0044106,4
RTS0044107,4
RTS0044108,1
RTS0044109,5
RTS0044110,6
RTS0044111,6
RTS0044112,3
RTS0044113,4
RTS0044114,1
RTS0044115,8
RTS0044116,2
RTS0044117,6
RTS0044118,1
RTS0044119,7
RTS0044120,4
RTS0044121,2
RTS0044123,1
RTS0044124,1
RTS0044125,1
RTS0044126,2
RTS0044127,1
RTS0044128,3
RTS0044129,3
RTS0044130,3
RTS0044131,8
RTS0044133,6
RTS0044134,2
RTS0044135,3
RTS0044136,1
RTS0044137,3
RTS0044138,1
RTS0044139,2
RTS0044140,5
RTS0044141,3
RTS0044142,2
RTS0044143,5
RTS0044144,1
RTS0044145,1
RTS0044146,2
RTS0044148,4
RTS0044149,1
RTS0044150,6
RTS0044151,4
RTS0044152,2
RTS0044153,1
RTS0044154,3
RTS0044155,2
RTS0044156,6
RTS0044157,5
RTS0044158,12
RTS0044159,10
RTS0044160,2
RTS0044161,3
RTS0044162,2
RTS0044163,1
RTS0044164,3
RTS0044166,1
RTS0044167,2
RTS0044168,4
RTS0044169,1
RTS0044170,2
RTS0044171,4
RTS0044172,2
RTS0044174,1
RTS0044175,2
RTS0044176,1
RTS0044177,1
RTS0044178,1
RTS0044180,1
RTS0044181,1
RTS0044182,1
RTS0044183,1
RTS0044184,2
RTS0044185,3
RTS0044186,4
RTS0044187,1
RTS0044188,3
RTS0044189,1
RTS0044190,5
RTS0044191,3
RTS0044192,6
RTS0044193,2
RTS0044194,4
RTS0044195,4
RTS0044196,5
RTS0044197,5
RTS0044198,4
RTS0044199,5
RTS0044200,2
RTS0044206,2
RTS0044207,2
RTS0044208,3
RTS0044209,2
RTS0044210,5
RTS0044211,3
RTS0044212,2
RTS0044213,3
RTS0044214,3
RTS0044215,2
RTS0044217,2
RTS0044218,5
RTS0044219,4
RTS0044220,3
RTS0044222,2
RTS0044224,3
RTS0044225,2
RTS0044226,2
RTS0044227,1
RTS0044228,1
RTS0044229,2
RTS0044230,2
RTS0044231,1
RTS0044232,2
RTS0044233,2
RTS0044234,2
RTS0044235,3
RTS0044236,4
RTS0044237,3
RTS0044238,6
RTS0044239,1
RTS0044240,2
RTS0044241,3
RTS0044242,2
RTS0044243,2
RTS0044244,4
RTS0044245,1
RTS0044246,5
RTS0044247,3
RTS0044248,5
RTS0044250,1
RTS0044251,2
RTS0044253,4
RTS0044254,2
RTS0044255,3
RTS0044256,2
RTS0044257,4
RTS0044259,3
RTS0044260,1
RTS0044261,9
RTS0044262,2
RTS0044263,4
RTS0044264,1
RTS0044265,3
RTS0044266,1
RTS0044267,2
RTS0044268,1
RTS0044269,2
RTS0044270,2
RTS0044271,5
RTS0044272,5
RTS0044273,2
RTS0044274,4
RTS0044275,5
RTS0044276,2
RTS0044277,3
RTS0044278,1
RTS0044279,2
RTS0044280,3
RTS0044281,2
RTS0044282,2
RTS0044284,3
RTS0044286,4
RTS0044287,4
RTS0044290,3
RTS0044291,3
RTS0044292,1
RTS0044293,2
RTS0044294,1
RTS0044296,3
RTS0044299,2
RTS0044300,2
RTS0044301,7
RTS0044302,4
RTS0044303,1
RTS0044304,4
RTS0044305,2
RTS0044306,6
RTS0044307,2
RTS0044308,4
RTS0044309,6
RTS0044310,8
RTS0044311,2
RTS0044312,3
RTS0044313,2
RTS0044314,1
RTS0044315,2
RTS0044316,4
RTS0044317,2
RTS0044318,2
RTS0044319,5
RTS0044321,2
RTS0044322,2
RTS0044323,1
RTS0044325,3
RTS0044326,3
RTS0044327,6
RTS0044329,16
RTS0044330,1
RTS0044331,36
RTS0044332,41
RTS0044333,47
RTS0044334,42
RTS0044335,43
RTS0044336,4
RTS0044337,1
RTS0044338,1
RTS0044339,3
RTS0044340,2
RTS0044341,1
RTS0044343,2
RTS0044344,2
RTS0044345,1
RTS0044346,14
RTS0044347,22
RTS0044348,15
RTS0044349,17
RTS0044350,15
RTS0044351,3
RTS0044352,3
RTS0044353,4
RTS0044355,3
RTS0044357,2
RTS0044358,3
RTS0044359,2
RTS0044360,2
RTS0044361,4
RTS0044362,3
RTS0044363,5
RTS0044364,3
RTS0044365,3
RTS0044366,9
RTS0044367,4
RTS0044368,9
RTS0044369,7
RTS0044370,8
RTS0044371,3
RTS0044372,2
RTS0044373,3
RTS0044374,3
RTS0044375,2
RTS0044376,1
RTS0044377,3
RTS0044378,1
RTS0044380,4
RTS0044381,3
RTS0044382,2
RTS0044383,3
RTS0044384,2
RTS0044385,1
RTS0044386,2
RTS0044387,3
RTS0044388,2
RTS0044389,1
RTS0044390,6
RTS0044391,23
RTS0044392,54
RTS0044393,39
RTS0044394,30
RTS0044395,32
RTS0044396,1
RTS0044397,2
RTS0044400,2
RTS0044401,2
RTS0044402,2
RTS0044403,3
RTS0044404,2
RTS0044405,1
RTS0044406,1
RTS0044407,2
RTS0044408,4
RTS0044410,1
RTS0044411,1
RTS0044412,3
RTS0044413,1
RTS0044414,3
RTS0044415,3
RTS0044416,5
RTS0044417,6
RTS0044418,4
RTS0044419,3
RTS0044420,5
RTS0044421,3
RTS0044422,1
RTS0044423,2
RTS0044425,1
RTS0044426,1
RTS0044427,2
RTS0044428,1
RTS0044430,2
RTS0044431,6
RTS0044432,6
RTS0044433,5
RTS0044434,2
RTS0044435,5
RTS0044436,3
RTS0044437,3
RTS0044438,2
RTS0044439,3
RTS0044440,3
RTS0044441,7
RTS0044442,3
RTS0044443,16
RTS0044444,4
RTS0044445,6
RTS0044446,7
RTS0044447,4
RTS0044448,2
RTS0044449,1
RTS0044450,3
RTS0044451,2
RTS0044452,1
RTS0044453,1
RTS0044454,4
RTS0044456,3
RTS0044457,3
RTS0044458,1
RTS0044459,3
RTS0044460,4
RTS0044461,2
RTS0044462,5
RTS0044464,3
RTS0044465,4
RTS0044466,2
RTS0044467,3
RTS0044468,1
RTS0044469,2
RTS0044470,1
RTS0044471,2
RTS0044472,1
RTS0044473,2
RTS0044474,2
RTS0044475,1
RTS0044476,10
RTS0044477,5
RTS0044478,7
RTS0044479,2
RTS0044480,4
RTS0044481,20
RTS0044482,16
RTS0044483,7
RTS0044484,18
RTS0044485,23
RTS0044486,4
RTS0044487,1
RTS0044488,2
RTS0044489,1
RTS0044490,2
RTS0044491,4
RTS0044492,1
RTS0044493,4
RTS0044494,4
RTS0044495,3
RTS0044496,2
RTS0044497,3
RTS0044498,2
RTS0044499,5
RTS0044500,2
RTS0044501,6
RTS0044502,1
RTS0044503,5
RTS0044504,3
RTS0044505,4
RTS0044506,4
RTS0044507,3
RTS0044508,9
RTS0044509,3
RTS0044510,3
RTS0044511,3
RTS0044512,1
RTS0044513,3
RTS0044514,1
RTS0044515,2
RTS0044516,1
RTS0044517,5
RTS0044518,2
RTS0044519,2
RTS0044520,3
RTS0044521,1
RTS0044522,2
RTS0044523,1
RTS0044524,3
RTS0044525,3
RTS0044526,3
RTS0044527,3
RTS0044528,2
RTS0044529,6
RTS0044530,2
RTS0044531,3
RTS0044533,1
RTS0044534,3
RTS0044536,1
RTS0044537,4
RTS0044538,2
RTS0044539,3
RTS0044540,1
RTS0044541,4
RTS0044542,3
RTS0044543,1
RTS0044544,1
RTS0044545,1
RTS0044546,1
RTS0044547,1
RTS0044548,2
RTS0044549,2
RTS0044550,3
RTS0044551,3
RTS0044552,4
RTS0044553,2
RTS0044554,2
RTS0044555,2
RTS0044556,4
RTS0044557,2
RTS0044558,4
RTS0044559,1
RTS0044560,4
RTS0044561,2
RTS0044562,4
RTS0044563,2
RTS0044564,1
RTS0044565,1
RTS0044566,2
RTS0044568,2
RTS0044569,4
RTS0044570,3
RTS0044571,1
RTS0044572,2
RTS0044573,4
RTS0044574,1
RTS0044575,3
RTS0044576,3
RTS0044577,3
RTS0044578,9
RTS0044580,3
RTS0044581,2
RTS0044582,3
RTS0044583,2
RTS0044584,4
RTS0044586,1
RTS0044588,3
RTS0044589,1
RTS0044590,2
RTS0044591,1
RTS0044592,1
RTS0044593,1
RTS0044594,2
RTS0044595,2
RTS0044596,1
RTS0044598,7
RTS0044599,3
RTS0044600,5
RTS0044601,3
RTS0044604,5
RTS0044605,2
RTS0044606,3
RTS0044607,1
RTS0044609,1
RTS0044610,2
RTS0044611,2
RTS0044613,3
RTS0044614,5
RTS0044615,3
RTS0044616,3
RTS0044618,2
RTS0044619,1
RTS0044620,1
RTS0044621,3
RTS0044622,3
RTS0044623,5
RTS0044626,1
RTS0044627,2
RTS0044628,2
RTS0044629,1
RTS0044630,3
RTS0044631,2
RTS0044632,4
RTS0044633,2
RTS0044634,3
RTS0044635,3
RTS0044636,3
RTS0044637,1
RTS0044638,1
RTS0044639,3
RTS0044640,2
RTS0044641,2
RTS0044642,2
RTS0044643,3
RTS0044644,11
RTS0044645,7
RTS0044646,2
RTS0044647,5
RTS0044648,1
RTS0044650,1
RTS0044651,2
RTS0044652,2
RTS0044653,2
RTS0044654,3
RTS0044655,3
RTS0044656,3
RTS0044657,3
RTS0044658,6
RTS0044659,4
RTS0044660,2
RTS0044661,4
RTS0044662,1
RTS0044663,7
RTS0044664,11
RTS0044665,1
RTS0044666,1
RTS0044667,4
RTS0044668,2
RTS0044669,1
RTS0044670,1
RTS0044671,3
RTS0044672,1
RTS0044673,2
RTS0044674,4
RTS0044675,2
RTS0044676,1
RTS0044677,1
RTS0044678,3
RTS0044679,2
RTS0044680,6
RTS0044681,1
RTS0044682,3
RTS0044683,2
RTS0044684,2
RTS0044685,2
RTS0044686,2
RTS0044687,4
RTS0044688,5
RTS0044690,4
RTS0044691,3
RTS0044692,2
RTS0044693,2
RTS0044694,3
RTS0044695,1
RTS0044696,1
RTS0044697,5
RTS0044698,2
RTS0044699,2
RTS0044701,2
RTS0044702,1
RTS0044703,3
RTS0044704,3
RTS0044705,1
RTS0044706,1
RTS0044707,2
RTS0044708,1
RTS0044709,2
RTS0044710,2
RTS0044712,2
RTS0044714,1
RTS0044715,2
RTS0044716,3
RTS0044717,5
RTS0044718,4
RTS0044719,3
RTS0044720,6
RTS0044721,1
RTS0044723,2
RTS0044724,3
RTS0044725,4
RTS0044726,5
RTS0044727,2
RTS0044728,1
RTS0044729,4
RTS0044731,4
RTS0044732,3
RTS0044734,5
RTS0044735,2
RTS0044737,6
RTS0044738,4
RTS0044739,3
RTS0044740,1
RTS0044741,1
RTS0044742,3
RTS0044743,4
RTS0044745,2
RTS0044746,3
RTS0044747,1
RTS0044748,1
RTS0044749,2
RTS0044750,1
RTS0044751,6
RTS0044752,6
RTS0044753,6
RTS0044754,2
RTS0044755,2
RTS0044756,3
RTS0044757,2
RTS0044758,3
RTS0044759,4
RTS0044760,4
RTS0044761,5
RTS0044762,4
RTS0044763,1
RTS0044765,3
RTS0044766,2
RTS0044767,2
RTS0044768,4
RTS0044769,2
RTS0044770,1
RTS0044771,2
RTS0044772,1
RTS0044773,2
RTS0044774,1
RTS0044775,3
RTS0044776,3
RTS0044777,3
RTS0044778,6
RTS0044779,2
RTS0044780,1
RTS0044781,4
RTS0044782,4
RTS0044783,6
RTS0044784,10
RTS0044785,6
RTS0044786,5
RTS0044787,4
RTS0044788,4
RTS0044789,4
RTS0044790,3
RTS0044791,16
RTS0044792,11
RTS0044793,3
RTS0044794,2
RTS0044795,2
RTS0044796,1
RTS0044797,2
RTS0044798,7
RTS0044799,3
RTS0044800,4
RTS0044801,2
RTS0044802,2
RTS0044803,2
RTS0044804,4
RTS0044805,3
RTS0044806,2
RTS0044807,3
RTS0044808,2
RTS0044809,2
RTS0044810,1
RTS0044811,2
RTS0044813,3
RTS0044814,2
RTS0044815,1
RTS0044816,3
RTS0044817,1
RTS0044818,1
RTS0044819,2
RTS0044820,2
RTS0044821,1
RTS0044822,9
RTS0044824,3
RTS0044825,7
RTS0044826,3
RTS0044827,1
RTS0044829,2
RTS0044830,1
RTS0044831,2
RTS0044832,5
RTS0044833,3
RTS0044834,1
RTS0044835,2
RTS0044836,2
RTS0044837,1
RTS0044838,1
RTS0044839,1
RTS0044840,3
RTS0044841,1
RTS0044842,1
RTS0044844,3
RTS0044845,2
RTS0044846,2
RTS0044848,4
RTS0044849,6
RTS0044850,1
RTS0044851,2
RTS0044852,1
RTS0044854,1
RTS0044855,2
RTS0044856,1
RTS0044858,4
RTS0044859,2
RTS0044860,1
RTS0044861,4
RTS0044862,3
RTS0044863,1
RTS0044865,2
RTS0044866,2
RTS0044867,4
RTS0044869,3
RTS0044870,4
RTS0044872,6
RTS0044873,5
RTS0044874,2
RTS0044875,2
RTS0044876,6
RTS0044877,11
RTS0044878,11
RTS0044879,9
RTS0044880,10
RTS0044881,4
RTS0044885,2
RTS0044886,3
RTS0044887,2
RTS0044889,2
RTS0044890,3
RTS0044891,1
RTS0044892,3
RTS0044893,4
RTS0044894,2
RTS0044895,5
RTS0044896,2
RTS0044897,6
RTS0044898,3
RTS0044899,7
RTS0044900,3
RTS0044901,5
RTS0044902,7
RTS0044903,13
RTS0044904,13
RTS0044905,23
RTS0044906,6
RTS0044907,1
RTS0044908,4
RTS0044909,1
RTS0044910,3
RTS0044911,1
RTS0044912,2
RTS0044913,2
RTS0044914,3
RTS0044915,2
RTS0044916,4
RTS0044917,1
RTS0044918,2
RTS0044919,2
RTS0044920,1
RTS0044921,3
RTS0044922,1
RTS0044923,2
RTS0044924,2
RTS0044925,1
RTS0044926,5
RTS0044927,4
RTS0044928,3
RTS0044930,2
RTS0044931,2
RTS0044932,1
RTS0044933,3
RTS0044934,3
RTS0044935,4
RTS0044937,3
RTS0044938,3
RTS0044940,2
RTS0044941,3
RTS0044942,1
RTS0044943,2
RTS0044944,2
RTS0044945,3
RTS0044946,6
RTS0044947,3
RTS0044948,5
RTS0044949,2
RTS0044950,2
RTS0044951,3
RTS0044952,2
RTS0044953,3
RTS0044954,1
RTS0044955,2
RTS0044956,8
RTS0044957,5
RTS0044958,4
RTS0044959,1
RTS0044960,1
RTS0044961,1
RTS0044962,1
RTS0044963,1
RTS0044964,3
RTS0044965,2
RTS0044966,1
RTS0044967,4
RTS0044968,10
RTS0044969,2
RTS0044970,10
RTS0044972,2
RTS0044973,5
RTS0044974,1
RTS0044975,2
RTS0044976,2
RTS0044978,4
RTS0044979,3
RTS0044980,1
RTS0044981,1
RTS0044982,4
RTS0044984,1
RTS0044985,3
RTS0044986,2
RTS0044987,2
RTS0044988,3
RTS0044989,1
RTS0044990,4
RTS0044991,1
RTS0044992,3
RTS0044993,5
RTS0044994,3
RTS0044995,1
RTS0044998,3
RTS0044999,2
RTS0045000,1
RTS0045001,2
RTS0045002,1
RTS0045003,1
RTS0045004,4
RTS0045005,1
RTS0045006,2
RTS0045007,1
RTS0045008,6
RTS0045009,4
RTS0045010,4
RTS0045011,1
RTS0045012,1
RTS0045013,3
RTS0045014,3
RTS0045015,2
RTS0045016,2
RTS0045017,1
RTS0045018,4
RTS0045019,3
RTS0045020,1
RTS0045022,2
RTS0045023,2
RTS0045024,1
RTS0045025,2
RTS0045026,2
RTS0045027,3
RTS0045028,6
RTS0045029,4
RTS0045030,5
RTS0045031,12
RTS0045032,1
RTS0045033,3
RTS0045034,3
RTS0045035,4
RTS0045036,3
RTS0045038,2
RTS0045039,2
RTS0045040,3
RTS0045041,3
RTS0045042,2
RTS0045043,3
RTS0045044,3
RTS0045045,6
RTS0045046,4
RTS0045047,1
RTS0045048,2
RTS0045049,3
RTS0045051,2
RTS0045052,2
RTS0045053,1
RTS0045054,2
RTS0045055,2
RTS0045056,7
RTS0045057,6
RTS0045059,6
RTS0045060,2
RTS0045063,1
RTS0045064,3
RTS0045065,2
RTS0045066,3
RTS0045067,4
RTS0045068,3
RTS0045069,7
RTS0045070,2
RTS0045071,9
RTS0045072,2
RTS0045073,6
RTS0045074,3
RTS0045075,3
RTS0045076,2
RTS0045077,2
RTS0045078,5
RTS0045079,2
RTS0045080,1
RTS0045082,1
RTS0045083,2
RTS0045085,2
RTS0045086,1
RTS0045087,2
RTS0045089,3
RTS0045090,1
RTS0045091,1
RTS0045092,5
RTS0045093,7
RTS0045094,3
RTS0045095,2
RTS0045096,1
RTS0045098,2
RTS0045100,6
RTS0045101,1
RTS0045102,3
RTS0045104,2
RTS0045105,1
RTS0045106,2
RTS0045107,3
RTS0045108,1
RTS0045109,4
RTS0045111,3
RTS0045112,2
RTS0045113,1
RTS0045114,4
RTS0045115,3
RTS0045116,1
RTS0045117,4
RTS0045118,1
RTS0045119,3
RTS0045120,1
RTS0045121,2
RTS0045122,2
RTS0045124,3
RTS0045125,2
RTS0045127,5
RTS0045128,1
RTS0045129,4
RTS0045130,1
RTS0045131,1
RTS0045132,2
RTS0045134,2
RTS0045135,2
RTS0045136,2
RTS0045137,5
RTS0045138,3
RTS0045139,4
RTS0045140,2
RTS0045141,3
RTS0045142,3
RTS0045143,3
RTS0045144,4
RTS0045145,1
RTS0045146,1
RTS0045147,1
RTS0045148,5
RTS0045149,1
RTS0045151,1
RTS0045152,2
RTS0045153,1
RTS0045154,2
RTS0045155,3
RTS0045156,3
RTS0045157,7
RTS0045158,3
RTS0045159,4
RTS0045160,4
RTS0045161,3
RTS0045162,4
RTS0045163,1
RTS0045164,3
RTS0045165,4
RTS0045166,1
RTS0045167,1
RTS0045168,1
RTS0045169,1
RTS0045170,4
RTS0045171,1
RTS0045172,1
RTS0045173,8
RTS0045174,5
RTS0045175,5
RTS0045176,3
RTS0045177,4
RTS0045178,5
RTS0045179,2
RTS0045180,2
RTS0045181,2
RTS0045182,17
RTS0045183,8
RTS0045184,4
RTS0045185,8
RTS0045187,5
RTS0045188,2
RTS0045189,2
RTS0045190,2
RTS0045191,1
RTS0045192,3
RTS0045193,3
RTS0045194,1
RTS0045195,2
RTS0045196,1
RTS0045197,3
RTS0045198,3
RTS0045199,1
RTS0045200,2
RTS0045201,1
RTS0045202,3
RTS0045203,5
RTS0045204,4
RTS0045205,1
RTS0045206,5
RTS0045207,1
RTS0045209,2
RTS0045210,1
RTS0045211,1
RTS0045212,1
RTS0045213,2
RTS0045214,3
RTS0045216,5
RTS0045217,4
RTS0045218,6
RTS0045219,2
RTS0045220,3
RTS0045221,2
RTS0045223,2
RTS0045224,2
RTS0045225,1
RTS0045226,26
RTS0045227,11
RTS0045228,14
RTS0045229,12
RTS0045230,8
RTS0045231,2
RTS0045232,4
RTS0045233,3
RTS0045234,2
RTS0045235,5
RTS0045236,5
RTS0045237,3
RTS0045238,1
RTS0045239,3
RTS0045240,7
RTS0045241,3
RTS0045242,5
RTS0045243,1
RTS0045244,2
RTS0045245,2
RTS0045247,2
RTS0045248,1
RTS0045249,2
RTS0045250,2
RTS0045251,2
RTS0045252,1
RTS0045253,1
RTS0045254,1
RTS0045255,4
RTS0045256,4
RTS0045258,1
RTS0045259,2
RTS0045260,1
RTS0045261,2
RTS0045262,3
RTS0045263,3
RTS0045265,5
RTS0045266,1
RTS0045267,5
RTS0045268,5
RTS0045269,2
RTS0045270,5
RTS0045271,1
RTS0045272,1
RTS0045273,1
RTS0045274,2
RTS0045278,1
RTS0045279,3
RTS0045280,4
RTS0045281,1
RTS0045282,1
RTS0045283,5
RTS0045284,3
RTS0045285,5
RTS0045286,3
RTS0045287,2
RTS0045288,1
RTS0045289,1
RTS0045290,2
RTS0045291,5
RTS0045292,3
RTS0045294,2
RTS0045295,5
RTS0045296,5
RTS0045297,1
RTS0045298,2
RTS0045299,4
RTS0045300,2
RTS0045301,3
RTS0045302,6
RTS0045303,9
RTS0045304,4
RTS0045305,10
RTS0045306,3
RTS0045307,1
RTS0045308,3
RTS0045309,3
RTS0045310,5
RTS0045311,2
RTS0045312,2
RTS0045313,1
RTS0045314,1
RTS0045315,2
RTS0045316,2
RTS0045317,3
RTS0045318,3
RTS0045319,4
RTS0045320,2
RTS0045321,3
RTS0045322,3
RTS0045323,5
RTS0045324,3
RTS0045325,1
RTS0045326,1
RTS0045327,1
RTS0045328,1
RTS0045329,3
RTS0045330,1
RTS0045331,2
RTS0045332,2
RTS0045333,3
RTS0045334,2
RTS0045335,2
RTS0045336,2
RTS0045337,3
RTS0045339,2
RTS0045340,1
RTS0045342,2
RTS0045343,1
RTS0045345,1
RTS0045346,2
RTS0045348,1
RTS0045349,1
RTS0045350,3
RTS0045351,3
RTS0045354,6
RTS0045356,1
RTS0045357,2
RTS0045358,2
RTS0045360,1
RTS0045361,1
RTS0045362,1
RTS0045363,4
RTS0045364,2
RTS0045365,1
RTS0045366,4
RTS0045368,1
RTS0045369,1
RTS0045370,1
RTS0045371,5
RTS0045373,5
RTS0045374,4
RTS0045375,5
RTS0045376,1
RTS0045377,1
RTS0045378,1
RTS0045380,2
RTS0045381,2
RTS0045382,1
RTS0045383,1
RTS0045384,2
RTS0045385,3
RTS0045386,2
RTS0045387,1
RTS0045388,1
RTS0045389,1
RTS0045390,2
RTS0045392,2
RTS0045393,2
RTS0045394,1
RTS0045395,1
RTS0045396,1
RTS0045397,5
RTS0045398,2
RTS0045399,3
RTS0045400,2
RTS0045401,1
RTS0045403,2
RTS0045404,1
RTS0045405,4
RTS0045406,3
RTS0045407,7
RTS0045408,4
RTS0045409,9
RTS0045410,3
RTS0045411,5
RTS0045412,2
RTS0045413,4
RTS0045414,5
RTS0045415,2
RTS0045416,2
RTS0045417,1
RTS0045418,3
RTS0045419,2
RTS0045421,202
RTS0045422,245
RTS0045423,167
RTS0045424,300
RTS0045425,198
RTS0045426,3
RTS0045427,4
RTS0045428,2
RTS0045429,1
RTS0045430,3
RTS0045432,3
RTS0045433,1
RTS0045434,3
RTS0045435,6
RTS0045436,1
RTS0045437,5
RTS0045438,6
RTS0045439,2
RTS0045440,1
RTS0045441,4
RTS0045442,2
RTS0045444,4
RTS0045445,6
RTS0045446,3
RTS0045447,2
RTS0045448,1
RTS0045449,1
RTS0045450,3
RTS0045451,11
RTS0045452,2
RTS0045453,10
RTS0045454,2
RTS0045455,4
RTS0045456,3
RTS0045457,3
RTS0045459,1
RTS0045460,1
RTS0045461,3
RTS0045462,7
RTS0045463,4
RTS0045464,2
RTS0045465,4
RTS0045466,5
RTS0045467,8
RTS0045468,2
RTS0045469,9
RTS0045470,3
RTS0045472,2
RTS0045474,1
RTS0045475,1
RTS0045476,11
RTS0045477,6
RTS0045478,5
RTS0045479,10
RTS0045480,7
RTS0045481,5
RTS0045482,7
RTS0045483,6
RTS0045484,6
RTS0045485,8
RTS0045486,1
RTS0045487,1
RTS0045488,3
RTS0045489,3
RTS0045490,4
RTS0045491,52
RTS0045492,71
RTS0045493,44
RTS0045494,28
RTS0045495,21
RTS0045496,3
RTS0045497,4
RTS0045498,7
RTS0045499,5
RTS0045500,6
RTS0045501,35
RTS0045502,52
RTS0045503,39
RTS0045504,33
RTS0045505,26
RTS0045506,440
RTS0045507,648
RTS0045508,427
RTS0045509,590
RTS0045510,433
RTS0045511,2
RTS0045512,6
RTS0045513,2
RTS0045515,7
RTS0045516,1
RTS0045518,1
RTS0045520,2
RTS0045521,1
RTS0045522,2
RTS0045523,4
RTS0045524,4
RTS0045525,3
RTS0045526,16
RTS0045527,5
RTS0045528,4
RTS0045529,18
RTS0045530,5
RTS0045531,3
RTS0045532,2
RTS0045533,1
RTS0045534,3
RTS0045535,1
RTS0045536,10
RTS0045537,13
RTS0045538,7
RTS0045539,9
RTS0045540,9
RTS0045541,4
RTS0045542,12
RTS0045543,17
RTS0045544,5
RTS0045545,11
RTS0045546,37
RTS0045547,27
RTS0045548,11
RTS0045549,15
RTS0045550,17
RTS0045551,1
RTS0045552,2
RTS0045553,1
RTS0045555,1
RTS0045556,4
RTS0045557,2
RTS0045558,3
RTS0045559,2
RTS0045560,2
RTS0045561,1
RTS0045562,3
RTS0045563,2
RTS0045564,4
RTS0045565,1
RTS0045566,4
RTS0045567,2
RTS0045568,3
RTS0045569,6
RTS0045571,1
RTS0045572,2
RTS0045573,2
RTS0045574,2
RTS0045575,2
RTS0045576,2
RTS0045578,6
RTS0045579,2
RTS0045580,2
RTS0045581,7
RTS0045582,7
RTS0045583,8
RTS0045584,2
RTS0045585,3
RTS0045587,2
RTS0045588,2
RTS0045589,2
RTS0045590,7
RTS0045592,22
RTS0045593,31
RTS0045594,21
RTS0045595,16
RTS0045596,5
RTS0045597,3
RTS0045598,5
RTS0045599,11
RTS0045600,7
RTS0045601,1
RTS0045602,6
RTS0045603,2
RTS0045604,3
RTS0045606,6
RTS0045607,2
RTS0045608,4
RTS0045609,3
RTS0045610,2
RTS0045611,3
RTS0045612,2
RTS0045613,4
RTS0045614,1
RTS0045615,7
RTS0045616,2
RTS0045618,2
RTS0045619,1
RTS0045620,2
RTS0045622,5
RTS0045623,3
RTS0045624,4
RTS0045625,7
RTS0045627,1
RTS0045628,2
RTS0045630,5
RTS0045631,1
RTS0045632,2
RTS0045635,1
RTS0045636,8
RTS0045637,1
RTS0045638,6
RTS0045639,4
RTS0045640,5
RTS0045641,2
RTS0045642,3
RTS0045643,1
RTS0045644,2
RTS0045646,4
RTS0045647,2
RTS0045648,2
RTS0045649,1
RTS0045650,3
RTS0045651,2
RTS0045652,4
RTS0045653,2
RTS0045654,2
RTS0045655,3
RTS0045656,7
RTS0045657,5
RTS0045658,21
RTS0045659,11
RTS0045660,9
RTS0045661,15
RTS0045662,14
RTS0045663,12
RTS0045664,12
RTS0045665,18
RTS0045666,1
RTS0045667,7
RTS0045668,1
RTS0045669,2
RTS0045671,1
RTS0045672,3
RTS0045673,1
RTS0045674,2
RTS0045675,2
RTS0045676,9
RTS0045677,12
RTS0045678,23
RTS0045679,13
RTS0045680,11
RTS0045681,2
RTS0045682,5
RTS0045683,2
RTS0045687,2
RTS0045688,5
RTS0045689,2
RTS0045690,4
RTS0045691,2
RTS0045692,1
RTS0045693,2
RTS0045694,2
RTS0045695,4
RTS0045696,5
RTS0045697,4
RTS0045698,2
RTS0045699,3
RTS0045700,2
RTS0045702,4
RTS0045704,2
RTS0045705,1
RTS0045706,1
RTS0045707,2
RTS0045708,1
RTS0045710,1
RTS0045711,3
RTS0045713,3
RTS0045714,1
RTS0045715,4
RTS0045716,13
RTS0045717,9
RTS0045718,6
RTS0045719,3
RTS0045720,7
RTS0045721,5
RTS0045722,5
RTS0045723,4
RTS0045724,5
RTS0045725,2
RTS0045726,2
RTS0045727,7
RTS0045728,6
RTS0045729,5
RTS0045730,6
RTS0045731,7
RTS0045732,7
RTS0045733,3
RTS0045734,6
RTS0045735,11
RTS0045736,12
RTS0045737,20
RTS0045738,30
RTS0045739,27
RTS0045740,20
RTS0045741,35
RTS0045742,11
RTS0045743,24
RTS0045744,51
RTS0045745,30
RTS0045746,16
RTS0045747,10
RTS0045748,10
RTS0045749,5
RTS0045750,7
RTS0045751,4
RTS0045752,4
RTS0045753,3
RTS0045754,6
RTS0045755,2
RTS0045756,8
RTS0045757,5
RTS0045758,5
RTS0045759,7
RTS0045760,7
RTS0045761,1
RTS0045762,2
RTS0045763,1
RTS0045765,1
RTS0045767,5
RTS0045768,5
RTS0045769,2
RTS0045770,3
RTS0045771,4
RTS0045772,5
RTS0045773,3
RTS0045774,1
RTS0045775,3
RTS0045776,3
RTS0045777,1
RTS0045778,1
RTS0045779,5
RTS0045780,2
RTS0045781,5
RTS0045782,5
RTS0045783,2
RTS0045784,4
RTS0045785,5
RTS0045786,4
RTS0045787,5
RTS0045788,2
RTS0045789,3
RTS0045790,3
RTS0045791,2
RTS0045792,1
RTS0045793,1
RTS0045795,1
RTS0045796,6
RTS0045797,1
RTS0045798,1
RTS0045799,1
RTS0045800,3
RTS0045803,2
RTS0045804,1
RTS0045805,2
RTS0045806,4
RTS0045807,8
RTS0045808,2
RTS0045809,3
RTS0045810,1
RTS0045811,3
RTS0045812,4
RTS0045813,2
RTS0045814,5
RTS0045815,4
RTS0045816,2
RTS0045817,3
RTS0045818,4
RTS0045819,2
RTS0045820,5
RTS0045821,21
RTS0045822,6
RTS0045823,5
RTS0045824,10
RTS0045825,1
RTS0045826,8
RTS0045827,8
RTS0045828,6
RTS0045829,5
RTS0045830,3
RTS0045831,4
RTS0045832,1
RTS0045833,3
RTS0045834,4
RTS0045835,8
RTS0045836,11
RTS0045837,17
RTS0045838,5
RTS0045840,9
RTS0045841,9
RTS0045842,7
RTS0045844,3
RTS0045845,7
RTS0045846,52
RTS0045848,9
RTS0045849,84
RTS0045851,1
RTS0045852,1
RTS0045853,4
RTS0045854,2
RTS0045855,8
RTS0045856,3
RTS0045857,2
RTS0045858,2
RTS0045859,2
RTS0045860,2
RTS0045861,1
RTS0045862,6
RTS0045863,44
RTS0045864,77
RTS0045865,54
RTS0045866,85
RTS0045867,3
RTS0045868,3
RTS0045869,1
RTS0045870,1
RTS0045871,1
RTS0045873,3
RTS0045874,1
RTS0045875,1
RTS0045876,2
RTS0045877,2
RTS0045878,3
RTS0045879,4
RTS0045880,4
RTS0045881,3
RTS0045882,2
RTS0045883,4
RTS0045884,1
RTS0045887,3
RTS0045888,1
RTS0045889,2
RTS0045890,1
RTS0045891,2
RTS0045892,3
RTS0045893,2
RTS0045894,5
RTS0045895,7
RTS0045896,4
RTS0045897,9
RTS0045898,4
RTS0045899,6
RTS0045900,1
RTS0045901,3
RTS0045903,4
RTS0045904,2
RTS0045905,6
RTS0045906,3
RTS0045907,4
RTS0045908,1
RTS0045909,2
RTS0045910,3
RTS0045911,2
RTS0045913,1
RTS0045914,2
RTS0045915,1
RTS0045916,2
RTS0045917,4
RTS0045918,2
RTS0045920,3
RTS0045921,2
RTS0045923,3
RTS0045925,2
RTS0045927,2
RTS0045928,7
RTS0045929,3
RTS0045930,6
RTS0045931,10
RTS0045932,5
RTS0045933,2
RTS0045935,1
RTS0045939,1
RTS0045940,2
RTS0045941,2
RTS0045942,1
RTS0045943,2
RTS0045945,1
RTS0045946,2
RTS0045947,2
RTS0045948,2
RTS0045949,2
RTS0045950,5
RTS0045951,7
RTS0045952,6
RTS0045953,4
RTS0045954,3
RTS0045955,1
RTS0045956,3
RTS0045957,4
RTS0045958,2
RTS0045960,5
RTS0045962,2
RTS0045963,3
RTS0045964,2
RTS0045965,2
RTS0045966,1
RTS0045967,2
RTS0045968,1
RTS0045969,8
RTS0045970,1
RTS0045971,5
RTS0045973,1
RTS0045974,2
RTS0045975,2
RTS0045977,2
RTS0045978,2
RTS0045979,4
RTS0045980,2
RTS0045981,7
RTS0045982,4
RTS0045983,1
RTS0045984,7
RTS0045985,1
RTS0045986,2
RTS0045987,2
RTS0045988,3
RTS0045989,2
RTS0045990,2
RTS0045991,1
RTS0045992,2
RTS0045993,5
RTS0045994,1
RTS0045995,2
RTS0045996,2
RTS0045997,2
RTS0045998,2
RTS0045999,2
RTS0046000,2
RTS0046001,1
RTS0046003,1
RTS0046004,3
RTS0046005,8
RTS0046006,6
RTS0046007,4
RTS0046008,4
RTS0046009,30
RTS0046010,5
RTS0046011,1
RTS0046012,3
RTS0046013,1
RTS0046014,2
RTS0046015,2
RTS0046016,2
RTS0046017,3
RTS0046018,1
RTS0046019,3
RTS0046020,2
RTS0046021,1
RTS0046022,2
RTS0046023,6
RTS0046024,3
RTS0046025,4
RTS0046026,1
RTS0046027,4
RTS0046029,1
RTS0046030,2
RTS0046031,1
RTS0046032,3
RTS0046034,1
RTS0046035,4
RTS0046037,3
RTS0046038,3
RTS0046040,2
RTS0046041,1
RTS0046042,2
RTS0046043,1
RTS0046044,2
RTS0046045,3
RTS0046046,3
RTS0046047,1
RTS0046048,1
RTS0046050,7
RTS0046051,1
RTS0046052,1
RTS0046053,7
RTS0046054,7
RTS0046058,6
RTS0046059,1
RTS0046060,4
RTS0046061,11
RTS0046062,7
RTS0046063,4
RTS0046064,13
RTS0046065,6
RTS0046066,8
RTS0046067,6
RTS0046069,3
RTS0046070,2
RTS0046071,4
RTS0046072,3
RTS0046074,1
RTS0046075,1
RTS0046076,7
RTS0046077,1
RTS0046079,3
RTS0046080,3
RTS0046082,3
RTS0046083,1
RTS0046084,2
RTS0046085,5
RTS0046086,5
RTS0046087,3
RTS0046088,2
RTS0046089,2
RTS0046090,2
RTS0046091,4
RTS0046092,1
RTS0046094,3
RTS0046095,1
RTS0046096,1
RTS0046098,1
RTS0046099,1
RTS0046100,4
RTS0046101,2
RTS0046102,1
RTS0046103,2
RTS0046104,3
RTS0046105,2
RTS0046107,1
RTS0046108,3
RTS0046109,3
RTS0046110,1
RTS0046111,2
RTS0046112,2
RTS0046113,1
RTS0046115,7
RTS0046116,3
RTS0046117,11
RTS0046122,3
RTS0046123,1
RTS0046124,2
RTS0046125,1
RTS0046127,1
RTS0046128,5
RTS0046129,5
RTS0046130,3
RTS0046131,5
RTS0046132,7
RTS0046133,11
RTS0046134,4
RTS0046135,2
RTS0046136,44
RTS0046137,109
RTS0046138,8
RTS0046140,3
RTS0046141,2
RTS0046142,2
RTS0046143,2
RTS0046144,2
RTS0046145,1
RTS0046146,2
RTS0046147,1
RTS0046148,2
RTS0046149,2
RTS0046150,1
RTS0046152,2
RTS0046153,2
RTS0046155,3
RTS0046156,2
RTS0046159,2
RTS0046160,3
RTS0046161,2
RTS0046162,5
RTS0046164,6
RTS0046165,3
RTS0046167,4
RTS0046168,1
RTS0046169,2
RTS0046170,2
RTS0046172,3
RTS0046173,5
RTS0046174,1
RTS0046176,2
RTS0046177,2
RTS0046178,3
RTS0046179,1
RTS0046180,3
RTS0046181,2
RTS0046182,3
RTS0046183,26
RTS0046184,11
RTS0046185,13
RTS0046186,9
RTS0046187,18
RTS0046188,11
RTS0046191,3
RTS0046194,4
RTS0046195,2
RTS0046196,1
RTS0046197,1
RTS0046198,3
RTS0046199,2
RTS0046201,4
RTS0046202,5
RTS0046204,2
RTS0046205,2
RTS0046206,3
RTS0046207,5
RTS0046208,1
RTS0046209,1
RTS0046210,1
RTS0046211,2
RTS0046213,5
RTS0046214,2
RTS0046215,5
RTS0046216,1
RTS0046217,5
RTS0046218,4
RTS0046219,1
RTS0046220,2
RTS0046221,4
RTS0046225,3
RTS0046226,3
RTS0046227,3
RTS0046228,5
RTS0046229,2
RTS0046230,1
RTS0046232,5
RTS0046233,3
RTS0046234,3
RTS0046235,1
RTS0046237,2
RTS0046240,3
RTS0046241,2
RTS0046242,2
RTS0046243,4
RTS0046244,2
RTS0046245,3
RTS0046247,2
RTS0046250,2
RTS0046251,2
RTS0046252,11
RTS0046253,14
RTS0046254,8
RTS0046256,3
RTS0046257,1
RTS0046258,1
RTS0046260,2
RTS0046262,5
RTS0046263,4
RTS0046264,1
RTS0046265,1
RTS0046266,8
RTS0046267,4
RTS0046268,4
RTS0046269,2
RTS0046270,1
RTS0046271,1
RTS0046272,4
RTS0046273,13
RTS0046274,15
RTS0046275,11
RTS0046276,7
RTS0046277,3
RTS0046278,8
RTS0046279,17
RTS0046280,4
RTS0046281,11
RTS0046282,4
RTS0046283,2
RTS0046284,1
RTS0046285,1
RTS0046286,3
RTS0046287,1
RTS0046288,2
RTS0046290,1
RTS0046292,1
RTS0046293,2
RTS0046294,2
RTS0046295,1
RTS0046296,2
RTS0046297,2
RTS0046298,2
RTS0046299,1
RTS0046300,1
RTS0046301,2
RTS0046302,1
RTS0046303,3
RTS0046304,4
RTS0046305,3
RTS0046306,3
RTS0046307,2
RTS0046308,5
RTS0046309,1
RTS0046310,3
RTS0046311,1
RTS0046312,3
RTS0046313,2
RTS0046314,3
RTS0046315,3
RTS0046316,2
RTS0046317,2
RTS0046318,1
RTS0046320,4
RTS0046321,3
RTS0046322,4
RTS0046323,2
RTS0046324,1
RTS0046325,4
RTS0046326,1
RTS0046327,5
RTS0046329,24
RTS0046330,21
RTS0046331,17
RTS0046332,9
RTS0046333,27
RTS0046334,12
RTS0046335,12
RTS0046336,6
RTS0046342,1
RTS0046343,5
RTS0046344,5
RTS0046345,2
RTS0046346,1
RTS0046347,58
RTS0046348,51
RTS0046349,38
RTS0046350,1
RTS0046351,3
RTS0046352,2
RTS0046353,4
RTS0046354,2
RTS0046355,1
RTS0046356,3
RTS0046358,1
RTS0046359,2
RTS0046360,2
RTS0046361,4
RTS0046362,2
RTS0046363,3
RTS0046364,3
RTS0046365,2
RTS0046366,3
RTS0046369,3
RTS0046371,3
RTS0046372,1
RTS0046374,1
RTS0046375,2
RTS0046376,4
RTS0046377,2
RTS0046378,2
RTS0046379,4
RTS0046381,1
RTS0046382,2
RTS0046383,3
RTS0046384,3
RTS0046386,1
RTS0046387,5
RTS0046388,4
RTS0046389,3
RTS0046392,1
RTS0046393,1
RTS0046395,3
RTS0046396,3
RTS0046397,2
RTS0046398,2
RTS0046399,4
RTS0046400,1
RTS0046401,2
RTS0046402,3
RTS0046403,1
RTS0046404,4
RTS0046405,2
RTS0046406,1
RTS0046407,2
RTS0046408,3
RTS0046409,4
RTS0046410,9
RTS0046411,9
RTS0046412,10
RTS0046413,8
RTS0046414,102
RTS0046415,16
RTS0046416,2
RTS0046418,3
RTS0046419,3
RTS0046420,2
RTS0046421,6
RTS0046422,2
RTS0046423,2
RTS0046424,4
RTS0046426,6
RTS0046427,2
RTS0046428,1
RTS0046429,3
RTS0046430,1
RTS0046431,1
RTS0046432,5
RTS0046433,5
RTS0046434,3
RTS0046435,10
RTS0046439,6
RTS0046440,15
RTS0046441,4
RTS0046442,6
RTS0046443,9
RTS0046444,1
RTS0046445,2
RTS0046447,2
RTS0046448,2
RTS0046449,6
RTS0046450,17
RTS0046451,4
RTS0046452,12
RTS0046453,6
RTS0046454,1
RTS0046455,2
RTS0046456,2
RTS0046457,4
RTS0046458,2
RTS0046459,6
RTS0046461,3
RTS0046462,3
RTS0046463,3
RTS0046464,4
RTS0046466,1
RTS0046468,3
RTS0046469,3
RTS0046470,2
RTS0046471,1
RTS0046472,2
RTS0046474,1
RTS0046475,3
RTS0046476,3
RTS0046477,3
RTS0046479,1
RTS0046480,1
RTS0046481,1
RTS0046482,2
RTS0046483,2
RTS0046484,2
RTS0046485,1
RTS0046486,2
RTS0046488,3
RTS0046490,2
RTS0046491,2
RTS0046492,1
RTS0046494,2
RTS0046495,1
RTS0046496,2
RTS0046497,1
RTS0046498,5
RTS0046499,18
RTS0046500,20
RTS0046501,17
RTS0046502,3
RTS0046503,4
RTS0046504,2
RTS0046505,3
RTS0046506,3
RTS0046507,3
RTS0046508,2
RTS0046509,1
RTS0046511,3
RTS0046512,2
RTS0046513,3
RTS0046514,1
RTS0046517,1
RTS0046518,1
RTS0046519,1
RTS0046520,3
RTS0046521,3
RTS0046522,1
RTS0046524,6
RTS0046525,4
RTS0046526,6
RTS0046527,5
RTS0046528,5
RTS0046529,4
RTS0046531,1
RTS0046532,5
RTS0046534,2
RTS0046535,2
RTS0046536,2
RTS0046537,1
RTS0046538,3
RTS0046539,6
RTS0046540,1
RTS0046542,2
RTS0046543,3
RTS0046544,4
RTS0046545,1
RTS0046546,3
RTS0046548,3
RTS0046549,9
RTS0046550,3
RTS0046551,4
RTS0046553,3
RTS0046554,3
RTS0046555,5
RTS0046556,3
RTS0046559,4
RTS0046560,2
RTS0046561,2
RTS0046562,1
RTS0046563,1
RTS0046564,1
RTS0046565,3
RTS0046566,3
RTS0046567,3
RTS0046568,3
RTS0046569,1
RTS0046570,2
RTS0046571,1
RTS0046572,2
RTS0046573,4
RTS0046574,5
RTS0046575,2
RTS0046577,2
RTS0046578,2
RTS0046580,5
RTS0046581,2
RTS0046582,1
RTS0046583,1
RTS0046584,1
RTS0046585,2
RTS0046586,1
RTS0046587,2
RTS0046588,2
RTS0046589,3
RTS0046590,3
RTS0046591,1
RTS0046593,2
RTS0046594,2
RTS0046595,2
RTS0046596,3
RTS0046597,3
RTS0046598,1
RTS0046599,1
RTS0046600,10
RTS0046601,11
RTS0046602,8
RTS0046603,6
RTS0046604,2
RTS0046605,1
RTS0046606,2
RTS0046607,2
RTS0046608,3
RTS0046609,2
RTS0046611,1
RTS0046612,5
RTS0046613,2
RTS0046614,2
RTS0046615,2
RTS0046616,4
RTS0046617,4
RTS0046618,4
RTS0046619,7
RTS0046620,3
RTS0046621,6
RTS0046622,3
RTS0046623,6
RTS0046624,8
RTS0046625,6
RTS0046626,6
RTS0046627,7
RTS0046628,4
RTS0046629,10
RTS0046630,15
RTS0046631,15
RTS0046632,3
RTS0046633,4
RTS0046634,3
RTS0046635,2
RTS0046636,5
RTS0046637,3
RTS0046638,2
RTS0046639,4
RTS0046640,2
RTS0046641,3
RTS0046642,1
RTS0046643,1
RTS0046644,3
RTS0046645,1
RTS0046646,3
RTS0046647,2
RTS0046648,1
RTS0046649,1
RTS0046650,3
RTS0046651,5
RTS0046652,3
RTS0046653,11
RTS0046654,4
RTS0046655,9
RTS0046656,1
RTS0046657,1
RTS0046658,2
RTS0046659,5
RTS0046660,1
RTS0046661,1
RTS0046662,3
RTS0046663,1
RTS0046664,1
RTS0046665,1
RTS0046667,4
RTS0046668,4
RTS0046670,1
RTS0046671,2
RTS0046672,2
RTS0046673,2
RTS0046674,4
RTS0046675,3
RTS0046676,2
RTS0046677,5
RTS0046678,2
RTS0046679,1
RTS0046680,3
RTS0046681,1
RTS0046682,2
RTS0046683,3
RTS0046684,3
RTS0046686,1
RTS0046688,2
RTS0046689,2
RTS0046690,4
RTS0046691,2
RTS0046692,1
RTS0046693,3
RTS0046694,2
RTS0046695,2
RTS0046696,1
RTS0046697,6
RTS0046698,1
RTS0046699,2
RTS0046700,4
RTS0046701,6
RTS0046702,4
RTS0046703,31
RTS0046704,22
RTS0046705,22
RTS0046706,8
RTS0046707,24
RTS0046708,20
RTS0046709,2
RTS0046710,4
RTS0046711,1
RTS0046712,2
RTS0046713,2
RTS0046714,3
RTS0046715,4
RTS0046716,4
RTS0046717,3
RTS0046718,3
RTS0046719,2
RTS0046720,3
RTS0046721,2
RTS0046722,2
RTS0046723,2
RTS0046724,1
RTS0046726,1
RTS0046727,4
RTS0046728,1
RTS0046729,1
RTS0046730,2
RTS0046731,1
RTS0046732,4
RTS0046734,5
RTS0046735,1
RTS0046737,2
RTS0046738,1
RTS0046739,2
RTS0046740,2
RTS0046741,2
RTS0046742,1
RTS0046743,1
RTS0046744,2
RTS0046745,3
RTS0046746,2
RTS0046747,2
RTS0046748,5
RTS0046749,1
RTS0046750,6
RTS0046752,3
RTS0046753,2
RTS0046754,2
RTS0046755,2
RTS0046756,1
RTS0046757,3
RTS0046758,3
RTS0046759,1
RTS0046760,4
RTS0046761,7
RTS0046763,5
RTS0046764,3
RTS0046765,4
RTS0046766,2
RTS0046767,1
RTS0046768,18
RTS0046769,29
RTS0046770,29
RTS0046771,1
RTS0046773,1
RTS0046774,3
RTS0046777,2
RTS0046778,5
RTS0046779,1
RTS0046780,3
RTS0046782,2
RTS0046784,1
RTS0046785,2
RTS0046790,3
RTS0046791,2
RTS0046792,2
RTS0046794,2
RTS0046795,1
RTS0046796,3
RTS0046797,2
RTS0046799,1
RTS0046800,2
RTS0046801,48
RTS0046802,18
RTS0046803,1
RTS0046804,3
RTS0046805,2
RTS0046806,1
RTS0046807,2
RTS0046808,3
RTS0046809,4
RTS0046810,1
RTS0046811,3
RTS0046812,1
RTS0046813,1
RTS0046814,1
RTS0046815,3
RTS0046816,4
RTS0046818,1
RTS0046819,2
RTS0046820,5
RTS0046822,3
RTS0046823,3
RTS0046824,4
RTS0046825,2
RTS0046826,4
RTS0046828,4
RTS0046829,3
RTS0046830,1
RTS0046831,2
RTS0046832,2
RTS0046835,5
RTS0046836,53
RTS0046837,41
RTS0046838,13
RTS0046839,98
RTS0046840,2
RTS0046842,27
RTS0046843,20
RTS0046846,2
RTS0046849,3
RTS0046850,2
RTS0046851,3
RTS0046852,3
RTS0046853,8
RTS0046855,2
RTS0046856,3
RTS0046857,1
RTS0046858,1
RTS0046859,2
RTS0046860,2
RTS0046861,3
RTS0046862,1
RTS0046863,1
RTS0046864,3
RTS0046867,1
RTS0046868,2
RTS0046869,21
RTS0046870,28
RTS0046871,7
RTS0046872,12
RTS0046874,1
RTS0046875,1
RTS0046876,1
RTS0046877,2
RTS0046878,2
RTS0046879,3
RTS0046880,5
RTS0046881,4
RTS0046885,1
RTS0046887,1
RTS0046889,3
RTS0046890,3
RTS0046891,1
RTS0046892,1
RTS0046893,1
RTS0046894,2
RTS0046895,1
RTS0046897,4
RTS0046899,36
RTS0046900,6
RTS0046902,2
RTS0046903,3
RTS0046905,1
RTS0046906,14
RTS0046907,7
RTS0046909,1
RTS0046910,8
RTS0046911,7
RTS0046912,1
RTS0046913,2
RTS0046914,2
RTS0046915,1
RTS0046916,2
RTS0046918,133
RTS0046919,169
RTS0046920,77
RTS0046922,1
RTS0046923,2
RTS0046924,4
RTS0046927,3
RTS0046928,5
RTS0046929,1
RTS0046931,2
RTS0046933,2
RTS0046934,4
RTS0046936,1
RTS0046937,1
RTS0046938,6
RTS0046939,3
RTS0046940,3
RTS0046941,4
RTS0046942,2
RTS0046943,6
RTS0046944,3
RTS0046946,1
RTS0046947,1
RTS0046948,4
RTS0046949,1
RTS0046950,2
RTS0046951,2
RTS0046952,2
RTS0046955,1
RTS0046956,14
RTS0046957,1
RTS0046958,1
RTS0046959,2
RTS0046960,2
RTS0046961,1
RTS0046962,8
RTS0046963,1
RTS0046965,2
RTS0046966,1
RTS0046967,6
RTS0046968,3
RTS0047054,4
RTS0047055,4
RTS0047056,4
RTS0047057,5
RTS0047058,4
RTS0047060,3
RTS0047061,2
RTS0047062,2
RTS0047063,4
RTS0047064,1
RTS0047065,16
RTS0047066,16
RTS0047067,14
RTS0047068,5
RTS0047069,7
RTS0047070,4
RTS0047071,1
RTS0047072,3
RTS0047073,5
RTS0047074,3
RTS0047075,1
RTS0047076,2
RTS0047077,4
RTS0047078,1
RTS0047079,3
RTS0047080,3
RTS0047081,3
RTS0047083,5
RTS0047084,4
RTS0047085,2
RTS0047086,2
RTS0047087,1
RTS0047088,2
RTS0047089,4
RTS0047091,1
RTS0047092,6
RTS0047093,9
RTS0047094,2
RTS0047095,1
RTS0047096,4
RTS0047097,2
RTS0047098,2
RTS0047099,7
RTS0047100,3
RTS0047101,5
RTS0047102,1
RTS0047103,1
RTS0047104,1
RTS0047105,4
RTS0047106,5
RTS0047107,2
RTS0047108,3
RTS0047109,1
RTS0047110,4
RTS0047111,1
RTS0047112,2
RTS0047113,11
RTS0047114,5
RTS0047115,2
RTS0047116,2
RTS0047117,2
RTS0047118,3
RTS0047119,3
RTS0047120,3
RTS0047122,1
RTS0047123,1
RTS0047124,3
RTS0047125,3
RTS0047126,2
RTS0047127,2
RTS0047128,5
RTS0047129,2
RTS0047130,4
RTS0047131,3
RTS0047132,3
RTS0047133,2
RTS0047134,3
RTS0047135,2
RTS0047136,2
RTS0047137,3
RTS0047138,2
RTS0047139,3
RTS0047140,1
RTS0047141,3
RTS0047142,2
RTS0047143,1
RTS0047145,4
RTS0047146,5
RTS0047147,2
RTS0047148,3
RTS0047149,3
RTS0047150,2
RTS0047151,2
RTS0047152,6
RTS0047154,2
RTS0047156,1
RTS0047157,1
RTS0047158,1
RTS0047159,1
RTS0047160,4
RTS0047165,3
RTS0047166,1
RTS0047167,1
RTS0047168,2
RTS0047169,2
RTS0047170,1
RTS0047171,2
RTS0047172,1
RTS0047173,8
RTS0047174,5
RTS0047175,3
RTS0047176,2
RTS0047177,2
RTS0047178,1
RTS0047179,1
RTS0047181,6
RTS0047182,1
RTS0047183,2
RTS0047184,4
RTS0047185,4
RTS0047186,1
RTS0047187,3
RTS0047188,1
RTS0047189,1
RTS0047190,4
RTS0047191,3
RTS0047192,1
RTS0047193,2
RTS0047194,3
RTS0047195,2
RTS0047196,2
RTS0047197,2
RTS0047198,1
RTS0047199,4
RTS0047200,5
RTS0047201,2
RTS0047202,2
RTS0047203,2
RTS0047204,1
RTS0047205,2
RTS0047207,1
RTS0047208,45
RTS0047209,26
RTS0047210,49
RTS0047211,35
RTS0047212,11
RTS0047214,1
RTS0047215,1
RTS0047216,3
RTS0047217,1
RTS0047218,4
RTS0047219,3
RTS0047221,4
RTS0047222,4
RTS0047223,1
RTS0047225,4
RTS0047226,4
RTS0047229,1
RTS0047230,1
RTS0047231,2
RTS0047232,2
RTS0047233,1
RTS0047234,2
RTS0047235,3
RTS0047236,2
RTS0047237,2
RTS0047238,1
RTS0047239,1
RTS0047240,2
RTS0047241,2
RTS0047242,3
RTS0047243,3
RTS0047247,1
RTS0047248,2
RTS0047249,2
RTS0047250,3
RTS0047252,1
RTS0047254,2
RTS0047255,9
RTS0047256,3
RTS0047257,7
RTS0047258,5
RTS0047259,5
RTS0047260,7
RTS0047261,4
RTS0047262,3
RTS0047263,3
RTS0047264,3
RTS0047266,4
RTS0047267,8
RTS0047268,5
RTS0047269,4
RTS0047270,13
RTS0047271,17
RTS0047272,4
RTS0047273,7
RTS0047274,1
RTS0047277,8
RTS0047278,9
RTS0047279,11
RTS0047280,7
RTS0047281,2
RTS0047282,10
RTS0047283,8
RTS0047284,7
RTS0047290,4
RTS0047291,35
RTS0047292,17
RTS0047293,10
RTS0047294,22
RTS0047295,2
RTS0047296,2
RTS0047297,2
RTS0047298,1
RTS0047299,1
RTS0047300,1
RTS0047301,3
RTS0047302,2
RTS0047303,3
RTS0047304,3
RTS0047305,8
RTS0047306,14
RTS0047307,9
RTS0047308,1
RTS0047309,5
RTS0047310,4
RTS0047311,2
RTS0047313,4
RTS0047314,1
RTS0047315,6
RTS0047316,8
RTS0047317,5
RTS0047318,8
RTS0047319,4
RTS0047320,5
RTS0047321,4
RTS0047322,2
RTS0047323,6
RTS0047324,2
RTS0047325,1
RTS0047326,2
RTS0047328,3
RTS0047329,1
RTS0047331,5
RTS0047332,7
RTS0047333,1
RTS0047334,3
RTS0047335,3
RTS0047336,7
RTS0047337,3
RTS0047338,5
RTS0047339,1
RTS0047340,6
RTS0047341,3
RTS0047342,12
RTS0047343,3
RTS0047345,2
RTS0047346,3
RTS0047348,7
RTS0047349,3
RTS0047350,6
RTS0047351,2
RTS0047352,6
RTS0047353,6
RTS0047354,1
RTS0047357,2
RTS0047358,2
RTS0047359,1
RTS0047361,2
RTS0047362,2
RTS0047363,6
RTS0047364,4
RTS0047365,2
RTS0047366,3
RTS0047368,4
RTS0047369,2
RTS0047373,2
RTS0047374,2
RTS0047375,3
RTS0047376,2
RTS0047377,2
RTS0047378,4
RTS0047379,5
RTS0047380,7
RTS0047381,2
RTS0047383,4
RTS0047384,1
RTS0047385,1
RTS0047386,8
RTS0047387,4
RTS0047389,3
RTS0047390,5
RTS0047391,6
RTS0047392,1
RTS0047393,2
RTS0047394,3
RTS0047395,2
RTS0047396,11
RTS0047397,3
RTS0047400,2
RTS0047401,3
RTS0047402,3
RTS0047403,1
RTS0047404,5
RTS0047405,1
RTS0047406,3
RTS0047407,1
RTS0047408,7
RTS0047409,7
RTS0047410,4
RTS0047411,4
RTS0047412,6
RTS0047413,4
RTS0047414,1
RTS0047415,4
RTS0047417,1
RTS0047418,4
RTS0047419,4
RTS0047421,1
RTS0047423,1
RTS0047424,1
RTS0047425,3
RTS0047426,4
RTS0047427,5
RTS0047428,2
RTS0047429,2
RTS0047430,7
RTS0047431,3
RTS0047432,4
RTS0047433,3
RTS0047434,5
RTS0047435,4
RTS0047436,3
RTS0047437,2
RTS0047438,1
RTS0047440,4
RTS0047441,7
RTS0047442,8
RTS0047445,10
RTS0047446,7
RTS0047448,1
RTS0047449,2
RTS0047450,3
RTS0047451,1
RTS0047452,2
RTS0047453,1
RTS0047454,2
RTS0047455,3
RTS0047456,4
RTS0047457,1
RTS0047458,2
RTS0047459,1
RTS0047460,1
RTS0047461,2
RTS0047462,3
RTS0047463,2
RTS0047464,1
RTS0047465,3
RTS0047467,2
RTS0047468,2
RTS0047469,3
RTS0047471,3
RTS0047473,1
RTS0047476,2
RTS0047477,6
RTS0047479,6
RTS0047480,3
RTS0047481,4
RTS0047483,1
RTS0047484,1
RTS0047486,1
RTS0047487,2
RTS0047488,2
RTS0047489,2
RTS0047490,2
RTS0047492,3
RTS0047493,2
RTS0047494,4
RTS0047495,5
RTS0047496,2
RTS0047497,1
RTS0047498,1
RTS0047499,4
RTS0047500,3
RTS0047501,3
RTS0047502,3
RTS0047503,2
RTS0047504,2
RTS0047506,5
RTS0047507,2
RTS0047508,2
RTS0047509,2
RTS0047511,2
RTS0047512,10
RTS0047513,1
RTS0047514,2
RTS0047515,7
RTS0047516,5
RTS0047517,13
RTS0047518,4
RTS0047520,3
RTS0047521,6
RTS0047522,4
RTS0047523,2
RTS0047524,1
RTS0047525,2
RTS0047526,1
RTS0047527,1
RTS0047528,2
RTS0047529,2
RTS0047530,2
RTS0047531,4
RTS0047532,3
RTS0047533,1
RTS0047534,3
RTS0047535,1
RTS0047536,3
RTS0047537,1
RTS0047538,5
RTS0047540,7
RTS0047541,5
RTS0047543,3
RTS0047544,2
RTS0047545,1
RTS0047546,1
RTS0047547,3
RTS0047548,2
RTS0047549,3
RTS0047550,1
RTS0047553,2
RTS0047558,4
RTS0047559,4
RTS0047560,2
RTS0047561,5
RTS0047563,3
RTS0047564,4
RTS0047565,4
RTS0047566,1
RTS0047567,1
RTS0047568,2
RTS0047569,2
RTS0047570,2
RTS0047571,3
RTS0047572,2
RTS0047574,2
RTS0047576,2
RTS0047577,4
RTS0047579,1
RTS0047581,2
RTS0047582,3
RTS0047584,1
RTS0047585,2
RTS0047586,2
RTS0047587,3
RTS0047588,2
RTS0047590,3
RTS0047593,3
RTS0047594,1
RTS0047595,2
RTS0047596,2
RTS0047597,1
RTS0047598,4
RTS0047599,3
RTS0047600,3
RTS0047601,7
RTS0047602,6
RTS0047604,3
RTS0047606,3
RTS0047615,2
RTS0047616,4
RTS0047617,2
RTS0047618,4
RTS0047619,1
RTS0047620,1
RTS0047621,2
RTS0047622,3
RTS0047624,3
RTS0047625,2
RTS0047626,1
RTS0047628,6
RTS0047631,2
RTS0047633,1
RTS0047635,2
RTS0047636,1
RTS0047637,1
RTS0047638,2
RTS0047639,1
RTS0047640,1
RTS0047643,2
RTS0047644,2
RTS0047645,3
RTS0047646,1
RTS0047647,1
RTS0047648,3
RTS0047649,1
RTS0047650,3
RTS0047651,2
RTS0047652,1
RTS0047653,1
RTS0047656,2
RTS0047657,1
RTS0047659,5
RTS0047660,5
RTS0047661,1
RTS0047662,2
RTS0047663,1
RTS0047664,6
RTS0047665,1
RTS0047666,2
RTS0047668,3
RTS0047669,4
RTS0047670,2
RTS0047672,2
RTS0047673,2
RTS0047675,1
RTS0047676,4
RTS0047677,3
RTS0047678,3
RTS0047679,3
RTS0047680,3
RTS0047681,1
RTS0047682,1
RTS0047684,1
RTS0047685,2
RTS0047686,3
RTS0047688,2
RTS0047689,1
RTS0047693,2
RTS0047694,1
RTS0047695,1
RTS0047696,1
RTS0047697,1
RTS0047698,5
RTS0047699,2
RTS0047700,3
RTS0047701,4
RTS0047702,3
RTS0047703,1
RTS0047705,1
RTS0047706,3
RTS0047707,3
RTS0047708,7
RTS0047709,7
RTS0047710,3
RTS0047712,2
RTS0047713,3
RTS0047714,1
RTS0047715,1
RTS0047716,8
RTS0047717,1
RTS0047718,2
RTS0047720,3
RTS0047721,2
RTS0047722,1
RTS0047723,4
RTS0047724,35
RTS0047725,31
RTS0047726,16
RTS0047727,16
RTS0047728,30
RTS0047729,5
RTS0047730,1
RTS0047731,3
RTS0047732,1
RTS0047733,3
RTS0047734,1
RTS0047736,2
RTS0047737,3
RTS0047739,2
RTS0047740,3
RTS0047741,4
RTS0047742,1
RTS0047743,1
RTS0047744,4
RTS0047745,7
RTS0047747,6
RTS0047748,2
RTS0047749,10
RTS0047750,5
RTS0047752,2
RTS0047753,5
RTS0047754,8
RTS0047755,12
RTS0047756,2
RTS0047757,5
RTS0047758,5
RTS0047759,2
RTS0047760,1
RTS0047762,1
RTS0047765,1
RTS0047766,2
RTS0047767,3
RTS0047768,3
RTS0047769,2
RTS0047770,2
RTS0047771,4
RTS0047772,1
RTS0047773,2
RTS0047774,2
RTS0047775,1
RTS0047776,3
RTS0047778,1
RTS0047779,1
RTS0047780,5
RTS0047781,1
RTS0047783,1
RTS0047784,2
RTS0047785,3
RTS0047786,1
RTS0047787,2
RTS0047788,3
RTS0047789,3
RTS0047790,3
RTS0047792,1
RTS0047794,1
RTS0047795,2
RTS0047796,2
RTS0047797,2
RTS0047798,2
RTS0047799,2
RTS0047800,1
RTS0047801,1
RTS0047802,4
RTS0047804,1
RTS0047805,1
RTS0047806,3
RTS0047807,7
RTS0047808,115
RTS0047809,4
RTS0047810,3
RTS0047811,7
RTS0047812,3
RTS0047813,3
RTS0047814,2
RTS0047816,1
RTS0047817,2
RTS0047818,4
RTS0047820,1
RTS0047821,10
RTS0047822,3
RTS0047823,7
RTS0047824,1
RTS0047825,2
RTS0047826,5
RTS0047827,2
RTS0047828,2
RTS0047829,4
RTS0047830,1
RTS0047831,1
RTS0047833,2
RTS0047834,2
RTS0047835,8
RTS0047836,5
RTS0047838,2
RTS0047839,1
RTS0047840,1
RTS0047841,3
RTS0047842,1
RTS0047843,1
RTS0047844,1
RTS0047845,1
RTS0047847,3
RTS0047848,4
RTS0047849,4
RTS0047850,3
RTS0047851,4
RTS0047852,3
RTS0047854,2
RTS0047856,4
RTS0047857,2
RTS0047858,2
RTS0047859,2
RTS0047860,2
RTS0047861,1
RTS0047862,1
RTS0047863,2
RTS0047864,3
RTS0047865,2
RTS0047866,4
RTS0047867,2
RTS0047868,3
RTS0047869,5
RTS0047870,5
RTS0047871,1
RTS0047872,2
RTS0047873,1
RTS0047875,1
RTS0047876,1
RTS0047877,1
RTS0047878,4
RTS0047879,2
RTS0047880,5
RTS0047881,2
RTS0047882,2
RTS0047883,1
RTS0047885,5
RTS0047886,2
RTS0047890,30
RTS0047891,26
RTS0047892,12
RTS0047893,5
RTS0047894,5
RTS0047895,4
RTS0047896,3
RTS0047897,3
RTS0047898,1
RTS0047899,1
RTS0047900,5
RTS0047901,4
RTS0047903,2
RTS0047904,3
RTS0047905,6
RTS0047907,24
RTS0047908,19
RTS0047909,27
RTS0047910,3
RTS0047913,1
RTS0047915,9
RTS0047916,1
RTS0047917,2
RTS0047919,2
RTS0047920,12
RTS0047921,23
RTS0047924,2
RTS0047925,1
RTS0047926,5
RTS0047927,2
RTS0047928,1
RTS0047929,1
RTS0047931,2
RTS0047933,3
RTS0047934,1
RTS0047935,1
RTS0047936,2
RTS0047937,1
RTS0047938,1
RTS0047939,8
RTS0047940,10
RTS0047942,3
RTS0047943,2
RTS0047944,6
RTS0047945,1
RTS0047946,1
RTS0047947,3
RTS0047948,1
RTS0047949,2
RTS0047951,1
RTS0047952,2
RTS0047953,3
RTS0047954,7
RTS0047957,6
RTS0047958,5
RTS0047959,5
RTS0047960,4
RTS0047961,2
RTS0047963,2
RTS0047964,2
RTS0047965,3
RTS0047966,1
RTS0047967,5
RTS0047968,4
RTS0047969,2
RTS0047970,2
RTS0047972,1
RTS0047974,9
RTS0047975,6
RTS0047976,1
RTS0047977,3
RTS0047978,2
RTS0047979,6
RTS0047980,1
RTS0047981,2
RTS0047982,3
RTS0047985,25
RTS0047986,1
RTS0047987,2
RTS0047988,18
RTS0047990,5
RTS0047991,3
RTS0047992,2
RTS0047993,3
RTS0047994,2
RTS0047997,2
RTS0047998,2
RTS0047999,3
RTS0048000,3
RTS0048001,2
RTS0048003,9
RTS0048005,1
RTS0048006,3
RTS0048009,1
RTS0048012,3
RTS0048013,1
RTS0048015,9
RTS0048016,16
RTS0048017,2
RTS0048019,3
RTS0048020,2
RTS0048021,1
RTS0048022,3
RTS0048024,4
RTS0048026,3
RTS0048027,5
RTS0048028,2
RTS0048030,3
RTS0048031,3
RTS0048032,1
RTS0048033,3
RTS0048034,1
RTS0048035,2
RTS0048036,1
RTS0048037,4
RTS0048038,2
RTS0048040,4
RTS0048041,2
RTS0048042,1
RTS0048043,4
RTS0048045,3
RTS0048046,2
RTS0048047,2
RTS0048048,3
RTS0048049,3
RTS0048051,13
RTS0048052,7
RTS0048053,1
RTS0048054,5
RTS0048055,1
RTS0048056,3
RTS0048057,1
RTS0048059,4
RTS0048060,2
RTS0048061,2
RTS0048062,2
RTS0048063,1
RTS0048064,9
RTS0048065,6
RTS0048066,3
RTS0048067,1
RTS0048068,1
RTS0048069,1
RTS0048070,2
RTS0048071,1
RTS0048072,2
RTS0048074,1
RTS0048076,6
RTS0048077,2
RTS0048078,2
RTS0048079,3
RTS0048080,5
RTS0048081,1
RTS0048082,1
RTS0048084,1
RTS0048085,4
RTS0048086,1
RTS0048087,3
RTS0048088,1
RTS0048089,3
RTS0048090,2
RTS0048091,2
RTS0048092,2
RTS0048093,3
RTS0048094,1
RTS0048096,2
RTS0048097,2
RTS0048098,137
RTS0048099,158
RTS0048100,151
RTS0048101,126
RTS0048102,164
RTS0048104,2
RTS0048105,2
RTS0048106,1
RTS0048107,3
RTS0048108,2
RTS0048109,1
RTS0048110,2
RTS0048111,1
RTS0048112,2
RTS0048113,1
RTS0048114,6
RTS0048115,9
RTS0048116,6
RTS0048117,7
RTS0048118,14
RTS0048120,2
RTS0048126,4
RTS0048127,2
RTS0048129,7
RTS0048130,1
RTS0048131,5
RTS0048132,7
RTS0048133,1
RTS0048134,8
RTS0048135,20
RTS0048136,2
RTS0048138,3
RTS0048139,2
RTS0048140,3
RTS0048141,3
RTS0048142,4
RTS0048144,1
RTS0048145,1
RTS0048146,5
RTS0048148,2
RTS0048149,1
RTS0048150,2
RTS0048151,5
RTS0048152,1
RTS0048153,1
RTS0048154,2
RTS0048156,3
RTS0048158,5
RTS0048160,47
RTS0048161,57
RTS0048162,3
RTS0048163,5
RTS0048164,13
RTS0048165,8
RTS0048166,2
RTS0048167,6
RTS0048168,4
RTS0048169,2
RTS0048170,2
RTS0048171,2
RTS0048172,3
RTS0048175,1
RTS0048176,3
RTS0048178,2
RTS0048179,2
RTS0048180,2
RTS0048181,6
RTS0048182,1
RTS0048183,1
RTS0048184,5
RTS0048185,6
RTS0048186,2
RTS0048188,2
RTS0048189,4
RTS0048190,1
RTS0048191,1
RTS0048192,3
RTS0048193,1
RTS0048194,2
RTS0048195,6
RTS0048196,4
RTS0048197,2
RTS0048198,1
RTS0048200,4
RTS0048202,3
RTS0048203,1
RTS0048204,8
RTS0048205,3
RTS0048207,9
RTS0048208,35
RTS0048209,24
RTS0048210,14
RTS0048211,39
RTS0048212,1
RTS0048213,3
RTS0048215,2
RTS0048216,5
RTS0048217,4
RTS0048218,5
RTS0048219,4
RTS0048220,2
RTS0048221,1
RTS0048223,2
RTS0048224,1
RTS0048226,1
RTS0048227,4
RTS0048228,3
RTS0048229,2
RTS0048230,3
RTS0048231,4
RTS0048232,5
RTS0048233,2
RTS0048234,2
RTS0048235,3
RTS0048236,1
RTS0048237,2
RTS0048238,1
RTS0048239,4
RTS0048240,4
RTS0048241,1
RTS0048242,4
RTS0048243,4
RTS0048244,7
RTS0048245,1
RTS0048246,1
RTS0049343,4
RTS0049344,1
RTS0049345,3
RTS0049346,2
RTS0049347,2
RTS0049348,3
RTS0049349,5
RTS0049350,5
RTS0049352,1
RTS0049353,1
RTS0049354,2
RTS0049355,1
RTS0049356,21
RTS0049357,13
RTS0049359,4
RTS0049360,3
RTS0049361,3
RTS0049362,2
RTS0049363,2
RTS0049364,5
RTS0049365,3
RTS0049366,6
RTS0049367,9
RTS0049368,2
RTS0049369,3
RTS0049370,3
RTS0049371,2
RTS0049372,1
RTS0049373,16
RTS0049374,23
RTS0049375,16
RTS0049376,18
RTS0049377,17
RTS0049378,40
RTS0049379,17
RTS0049380,16
RTS0049381,18
RTS0049382,14
RTS0049383,4
RTS0049384,1
RTS0049385,2
RTS0049386,3
RTS0049387,2
RTS0049388,2
RTS0049389,3
RTS0049390,142
RTS0049391,138
RTS0049392,154
RTS0049393,219
RTS0049394,62
RTS0049395,17
RTS0049396,8
RTS0049397,12
RTS0049398,19
RTS0049399,4
RTS0049400,1
RTS0049401,2
RTS0049402,2
RTS0049403,2
RTS0049404,1
RTS0049405,1
RTS0049406,1
RTS0049407,3
RTS0049408,2
RTS0049409,3
RTS0049410,4
RTS0049411,5
RTS0049412,3
RTS0049413,2
RTS0049415,3
RTS0049416,4
RTS0049417,6
RTS0049418,5
RTS0049419,3
RTS0049421,3
RTS0049422,3
RTS0049423,1
RTS0049424,6
RTS0049426,1
RTS0049428,2
RTS0049429,5
RTS0049430,2
RTS0049431,2
RTS0049432,1
RTS0049433,2
RTS0049434,1
RTS0049435,3
RTS0049436,2
RTS0049437,8
RTS0049438,1
RTS0049439,9
RTS0049440,4
RTS0049441,3
RTS0049442,1
RTS0049443,4
RTS0049444,5
RTS0049445,1
RTS0049447,3
RTS0049448,4
RTS0049449,2
RTS0049450,2
RTS0049451,1
RTS0049452,3
RTS0049453,4
RTS0049454,2
RTS0049455,1
RTS0049456,5
RTS0049457,5
RTS0049458,3
RTS0049459,2
RTS0049460,6
RTS0049461,7
RTS0049462,8
RTS0049463,3
RTS0049464,5
RTS0049465,3
RTS0049466,2
RTS0049467,3
RTS0049468,2
RTS0049469,2
RTS0049470,3
RTS0049471,6
RTS0049472,4
RTS0049473,7
RTS0049474,4
RTS0049475,2
RTS0049476,5
RTS0049477,2
RTS0049479,179
RTS0049480,21
RTS0049481,1
RTS0049483,3
RTS0049485,1
RTS0997079,2
RTS0997080,3
RTS0997081,2
RTS0997082,2
RTS0997083,1
RTS0997084,3
RTS0997085,1
RTS0997086,3
RTS0997088,458
RTS0997089,166
RTS0997090,3
RTS0997091,2
RTS0997092,4
RTS0997095,2
RTS0997098,1
RTS0997099,1
RTS0997100,3
RTS0997101,2
RTS0997102,2
RTS0997103,2
RTS0997106,1
RTS0997107,3
RTS0997108,3
RTS0997109,1
RTS0997111,1
RTS0997113,2
RTS0997114,3
RTS0997116,1
RTS0997117,3
RTS0997119,2
RTS0997120,4
RTS0997121,2
RTS0997122,8
RTS0997123,6
RTS0997124,6
RTS0997125,5
RTS0997126,19
RTS0997127,11
RTS0997128,11
RTS0997129,19
RTS0997130,6
</Code_Summary>
