# Supplementary material for: Spatial meta-transcriptomics reveal associations of intratumor bacteria burden with lung cancer cells showing a distinct oncogenic signature
Source: J Immunother Cancer. 2022 Jul 6;10(7):e004698. doi: 10.1136/jitc-2022-004698 (PMC9260850; doi:10.1136/jitc-2022-004698)
Supplement: Supplementary data [file jitc-2022-004698supp009.zip › DSP-1001250002848-E-H12.dcc]

<Header>
FileVersion,0.02
SoftwareVersion,"GeoMx_NGS_Pipeline_ 2.0.0"
Date,2020-6-15
</Header>

<Scan_Attributes>
ID,DSP-1001250002848-E-H12
Plate_ID,1001250002848
Well,H12
</Scan_Attributes>

<NGS_Processing_Attributes>
SeqSetId,
tamperedIni,No
Raw,19508486
Trimmed,19404202
Stitched,19292961
Aligned,18937436
umiQ30,0.9927
rtsQ30,0.9921
</NGS_Processing_Attributes>


<Code_Summary>
RTS0039454,336
RTS0039455,240
RTS0039456,267
RTS0039457,651
RTS0039458,184
RTS0039459,193
RTS0039460,124
RTS0039461,290
RTS0039462,196
RTS0039463,194
RTS0039464,115
RTS0039465,183
RTS0039466,150
RTS0039467,196
RTS0039468,127
RTS0039469,107
RTS0039470,135
RTS0039471,131
RTS0039472,157
RTS0039473,86
RTS0039474,151
RTS0039475,148
RTS0039476,153
RTS0039477,161
RTS0039478,154
RTS0039479,129
RTS0039480,103
RTS0039481,116
RTS0039482,129
RTS0039483,133
RTS0039484,135
RTS0039485,131
RTS0039486,114
RTS0039487,72
RTS0039488,119
RTS0039489,119
RTS0039490,145
RTS0039491,162
RTS0039492,135
RTS0039493,141
RTS0039494,144
RTS0039495,129
RTS0039496,135
RTS0039497,124
RTS0039498,112
RTS0039499,1643
RTS0039500,1187
RTS0039501,1312
RTS0039502,1798
RTS0039503,1511
RTS0039504,193
RTS0039505,196
RTS0039506,169
RTS0039507,355
RTS0039508,154
RTS0039509,156
RTS0039510,259
RTS0039511,302
RTS0039512,186
RTS0039513,252
RTS0039514,415
RTS0039515,386
RTS0039516,149
RTS0039517,97
RTS0039518,144
RTS0039519,118
RTS0039520,93
RTS0039521,205
RTS0039522,305
RTS0039523,202
RTS0039524,315
RTS0039525,394
RTS0039526,193
RTS0039527,262
RTS0039528,188
RTS0039529,175
RTS0039530,169
RTS0039531,371
RTS0039532,309
RTS0039533,467
RTS0039534,211
RTS0039535,356
RTS0039536,122
RTS0039537,118
RTS0039538,142
RTS0039539,144
RTS0039540,104
RTS0039541,153
RTS0039542,167
RTS0039543,142
RTS0039544,99
RTS0039545,142
RTS0039546,84
RTS0039547,114
RTS0039548,155
RTS0039549,117
RTS0039550,99
RTS0039551,120
RTS0039552,98
RTS0039553,134
RTS0039554,131
RTS0039555,125
RTS0039556,102
RTS0039557,106
RTS0039558,106
RTS0039559,133
RTS0039560,117
RTS0039561,117
RTS0039562,121
RTS0039563,107
RTS0039564,123
RTS0039565,160
RTS0039566,123
RTS0039567,130
RTS0039568,113
RTS0039569,95
RTS0039570,116
RTS0039571,93
RTS0039572,112
RTS0039573,116
RTS0039574,102
RTS0039575,107
RTS0039576,193
RTS0039577,334
RTS0039578,179
RTS0039579,250
RTS0039580,242
RTS0039581,216
RTS0039582,334
RTS0039583,320
RTS0039584,287
RTS0039585,212
RTS0039586,88
RTS0039587,115
RTS0039588,107
RTS0039589,118
RTS0039590,122
RTS0039591,510
RTS0039592,402
RTS0039593,283
RTS0039594,557
RTS0039595,444
RTS0039596,155
RTS0039597,132
RTS0039598,125
RTS0039599,129
RTS0039600,152
RTS0039601,111
RTS0039602,91
RTS0039603,109
RTS0039604,120
RTS0039605,110
RTS0039606,97
RTS0039607,145
RTS0039608,111
RTS0039609,122
RTS0039610,99
RTS0039611,201
RTS0039612,117
RTS0039613,161
RTS0039614,135
RTS0039615,84
RTS0039616,143
RTS0039617,132
RTS0039619,149
RTS0039620,171
RTS0039621,121
RTS0039622,127
RTS0039623,87
RTS0039624,104
RTS0039625,101
RTS0039626,111
RTS0039627,107
RTS0039628,89
RTS0039629,112
RTS0039630,126
RTS0039631,81
RTS0039632,110
RTS0039633,101
RTS0039634,95
RTS0039635,123
RTS0039636,134
RTS0039637,97
RTS0039638,138
RTS0039639,138
RTS0039640,96
RTS0039641,176
RTS0039642,182
RTS0039643,210
RTS0039644,154
RTS0039645,143
RTS0039646,145
RTS0039647,140
RTS0039648,132
RTS0039649,152
RTS0039650,110
RTS0039651,336
RTS0039652,443
RTS0039653,230
RTS0039654,223
RTS0039655,318
RTS0039656,1127
RTS0039657,854
RTS0039658,602
RTS0039659,1054
RTS0039660,599
RTS0039661,135
RTS0039662,106
RTS0039663,185
RTS0039664,212
RTS0039665,200
RTS0039666,155
RTS0039667,117
RTS0039668,102
RTS0039669,179
RTS0039670,152
RTS0039671,391
RTS0039672,463
RTS0039673,339
RTS0039674,361
RTS0039675,342
RTS0039676,113
RTS0039677,88
RTS0039678,105
RTS0039679,113
RTS0039680,95
RTS0039681,244
RTS0039682,182
RTS0039683,150
RTS0039684,193
RTS0039685,190
RTS0039686,1367
RTS0039687,1850
RTS0039688,1288
RTS0039689,1019
RTS0039690,1031
RTS0039691,129
RTS0039692,146
RTS0039693,122
RTS0039694,144
RTS0039695,107
RTS0039696,122
RTS0039697,105
RTS0039698,102
RTS0039699,127
RTS0039700,116
RTS0039701,260
RTS0039702,436
RTS0039703,307
RTS0039704,428
RTS0039705,392
RTS0039706,130
RTS0039707,161
RTS0039708,145
RTS0039709,153
RTS0039710,172
RTS0039711,213
RTS0039712,347
RTS0039713,323
RTS0039714,266
RTS0039715,273
RTS0039716,181
RTS0039717,304
RTS0039718,147
RTS0039719,183
RTS0039720,520
RTS0039721,227
RTS0039722,174
RTS0039723,291
RTS0039724,216
RTS0039725,244
RTS0039726,173
RTS0039727,154
RTS0039728,210
RTS0039729,201
RTS0039730,210
RTS0039731,132
RTS0039732,154
RTS0039733,109
RTS0039734,152
RTS0039735,136
RTS0039736,227
RTS0039737,191
RTS0039738,205
RTS0039739,197
RTS0039740,169
RTS0039741,258
RTS0039742,277
RTS0039743,208
RTS0039744,306
RTS0039745,307
RTS0039746,165
RTS0039747,202
RTS0039749,176
RTS0039750,154
RTS0039751,128
RTS0039752,126
RTS0039753,238
RTS0039754,158
RTS0039755,178
RTS0039756,165
RTS0039757,126
RTS0039758,167
RTS0039759,94
RTS0039760,153
RTS0039761,283
RTS0039762,254
RTS0039763,203
RTS0039764,148
RTS0039765,255
RTS0039766,149
RTS0039767,136
RTS0039768,162
RTS0039769,129
RTS0039770,200
RTS0039771,146
RTS0039772,228
RTS0039773,194
RTS0039774,149
RTS0039775,240
RTS0039776,156
RTS0039777,125
RTS0039778,146
RTS0039779,133
RTS0039780,160
RTS0039781,904
RTS0039782,434
RTS0039783,541
RTS0039784,441
RTS0039785,1216
RTS0039786,227
RTS0039787,126
RTS0039788,192
RTS0039789,206
RTS0039790,320
RTS0039791,447
RTS0039792,324
RTS0039793,200
RTS0039794,435
RTS0039795,217
RTS0039796,265
RTS0039797,287
RTS0039798,219
RTS0039799,276
RTS0039800,228
RTS0039801,157
RTS0039802,117
RTS0039803,156
RTS0039804,155
RTS0039805,147
RTS0039806,134
RTS0039807,125
RTS0039808,101
RTS0039809,133
RTS0039810,134
RTS0039811,124
RTS0039812,174
RTS0039813,144
RTS0039814,169
RTS0039815,190
RTS0039816,210
RTS0039817,207
RTS0039818,188
RTS0039819,235
RTS0039820,191
RTS0039821,159
RTS0039822,175
RTS0039823,213
RTS0039824,206
RTS0039825,218
RTS0039826,185
RTS0039827,227
RTS0039828,192
RTS0039829,240
RTS0039830,172
RTS0039831,116
RTS0039832,141
RTS0039833,121
RTS0039834,141
RTS0039835,160
RTS0039836,113
RTS0039838,109
RTS0039839,137
RTS0039840,94
RTS0039841,313
RTS0039842,284
RTS0039843,226
RTS0039844,253
RTS0039845,213
RTS0039846,135
RTS0039847,128
RTS0039848,110
RTS0039849,86
RTS0039850,88
RTS0039851,199
RTS0039852,224
RTS0039853,195
RTS0039854,184
RTS0039855,214
RTS0039856,120
RTS0039857,94
RTS0039858,105
RTS0039859,133
RTS0039860,109
RTS0039861,133
RTS0039862,130
RTS0039863,118
RTS0039864,128
RTS0039865,104
RTS0039866,219
RTS0039867,295
RTS0039868,153
RTS0039869,248
RTS0039870,223
RTS0039871,148
RTS0039872,126
RTS0039873,126
RTS0039874,133
RTS0039875,148
RTS0039876,113
RTS0039877,105
RTS0039878,95
RTS0039879,110
RTS0039880,88
RTS0039881,126
RTS0039882,84
RTS0039883,100
RTS0039884,120
RTS0039885,121
RTS0039886,114
RTS0039887,115
RTS0039888,151
RTS0039890,146
RTS0039891,154
RTS0039892,117
RTS0039893,165
RTS0039894,113
RTS0039895,151
RTS0039896,149
RTS0039897,140
RTS0039898,190
RTS0039899,139
RTS0039900,197
RTS0039901,131
RTS0039902,128
RTS0039903,127
RTS0039904,136
RTS0039905,146
RTS0039906,108
RTS0039907,140
RTS0039908,95
RTS0039909,137
RTS0039910,104
RTS0039911,123
RTS0039912,174
RTS0039913,135
RTS0039914,153
RTS0039915,155
RTS0039916,125
RTS0039917,112
RTS0039918,123
RTS0039919,108
RTS0039920,123
RTS0039921,128
RTS0039922,132
RTS0039923,114
RTS0039924,121
RTS0039925,114
RTS0039926,217
RTS0039927,228
RTS0039928,220
RTS0039929,191
RTS0039930,294
RTS0039931,144
RTS0039932,158
RTS0039933,169
RTS0039934,134
RTS0039935,155
RTS0039936,98
RTS0039937,119
RTS0039938,108
RTS0039939,120
RTS0039940,125
RTS0039941,115
RTS0039942,99
RTS0039943,94
RTS0039944,147
RTS0039945,122
RTS0039946,348
RTS0039947,418
RTS0039948,627
RTS0039949,475
RTS0039950,441
RTS0039951,182
RTS0039952,158
RTS0039953,132
RTS0039954,134
RTS0039955,183
RTS0039956,277
RTS0039957,224
RTS0039958,247
RTS0039959,194
RTS0039960,310
RTS0039961,102
RTS0039962,98
RTS0039963,93
RTS0039964,117
RTS0039965,120
RTS0039966,112
RTS0039967,92
RTS0039968,129
RTS0039969,121
RTS0039970,125
RTS0039971,122
RTS0039972,96
RTS0039973,124
RTS0039974,145
RTS0039975,122
RTS0039976,135
RTS0039977,137
RTS0039978,117
RTS0039979,122
RTS0039980,115
RTS0039981,460
RTS0039982,567
RTS0039983,619
RTS0039984,333
RTS0039985,647
RTS0039986,436
RTS0039987,325
RTS0039988,264
RTS0039989,339
RTS0039990,266
RTS0039991,203
RTS0039992,240
RTS0039993,302
RTS0039994,195
RTS0039995,344
RTS0039996,141
RTS0039997,140
RTS0039998,139
RTS0039999,129
RTS0040000,116
RTS0040001,127
RTS0040002,111
RTS0040003,107
RTS0040004,104
RTS0040005,140
RTS0040006,906
RTS0040007,912
RTS0040008,555
RTS0040009,917
RTS0040010,1022
RTS0040011,126
RTS0040012,96
RTS0040013,112
RTS0040014,94
RTS0040015,125
RTS0040016,119
RTS0040017,118
RTS0040018,105
RTS0040019,143
RTS0040020,145
RTS0040021,124
RTS0040022,107
RTS0040023,112
RTS0040024,105
RTS0040025,134
RTS0040026,102
RTS0040027,108
RTS0040028,121
RTS0040029,104
RTS0040030,124
RTS0040031,136
RTS0040032,126
RTS0040033,97
RTS0040034,119
RTS0040035,73
RTS0040036,94
RTS0040037,108
RTS0040038,106
RTS0040039,114
RTS0040040,127
RTS0040041,97
RTS0040042,108
RTS0040043,106
RTS0040044,127
RTS0040045,129
RTS0040046,150
RTS0040047,139
RTS0040048,149
RTS0040049,107
RTS0040050,99
RTS0040051,140
RTS0040052,114
RTS0040053,150
RTS0040054,119
RTS0040055,126
RTS0040056,114
RTS0040057,89
RTS0040058,122
RTS0040059,121
RTS0040060,119
RTS0040061,122
RTS0040062,108
RTS0040063,143
RTS0040064,134
RTS0040065,134
RTS0040066,131
RTS0040067,132
RTS0040068,150
RTS0040069,136
RTS0040070,108
RTS0040071,111
RTS0040072,123
RTS0040073,157
RTS0040074,132
RTS0040075,123
RTS0040076,172
RTS0040077,284
RTS0040078,151
RTS0040079,175
RTS0040080,184
RTS0040081,145
RTS0040082,137
RTS0040083,100
RTS0040084,107
RTS0040085,109
RTS0040086,102
RTS0040087,112
RTS0040088,122
RTS0040089,131
RTS0040090,146
RTS0040091,117
RTS0040092,99
RTS0040093,123
RTS0040094,95
RTS0040095,126
RTS0040096,167
RTS0040097,164
RTS0040098,117
RTS0040099,126
RTS0040100,121
RTS0040101,110
RTS0040102,107
RTS0040103,103
RTS0040104,105
RTS0040105,101
RTS0040106,226
RTS0040107,177
RTS0040108,181
RTS0040109,213
RTS0040110,215
RTS0040111,92
RTS0040112,137
RTS0040113,99
RTS0040114,96
RTS0040115,144
RTS0040116,1371
RTS0040117,928
RTS0040118,556
RTS0040119,1005
RTS0040120,1152
RTS0040121,239
RTS0040122,242
RTS0040123,182
RTS0040124,193
RTS0040125,191
RTS0040126,232
RTS0040127,429
RTS0040128,235
RTS0040129,233
RTS0040130,284
RTS0040131,117
RTS0040132,113
RTS0040133,102
RTS0040134,103
RTS0040135,128
RTS0040136,125
RTS0040137,143
RTS0040138,157
RTS0040139,152
RTS0040140,138
RTS0040141,163
RTS0040142,219
RTS0040143,189
RTS0040144,232
RTS0040145,189
RTS0040146,239
RTS0040147,265
RTS0040148,232
RTS0040149,186
RTS0040150,173
RTS0040151,199
RTS0040152,138
RTS0040153,195
RTS0040154,181
RTS0040155,175
RTS0040156,178
RTS0040157,125
RTS0040158,167
RTS0040159,195
RTS0040160,155
RTS0040161,119
RTS0040162,90
RTS0040163,103
RTS0040164,108
RTS0040165,124
RTS0040166,93
RTS0040167,127
RTS0040168,102
RTS0040169,98
RTS0040170,114
RTS0040171,75
RTS0040172,105
RTS0040173,102
RTS0040174,97
RTS0040175,114
RTS0040176,75
RTS0040177,102
RTS0040178,81
RTS0040179,52
RTS0040180,122
RTS0040181,131
RTS0040182,124
RTS0040183,79
RTS0040184,107
RTS0040185,88
RTS0040186,117
RTS0040187,95
RTS0040188,69
RTS0040189,130
RTS0040190,129
RTS0040191,124
RTS0040192,128
RTS0040193,129
RTS0040194,192
RTS0040195,172
RTS0040196,123
RTS0040197,84
RTS0040198,124
RTS0040199,127
RTS0040200,98
RTS0040201,190
RTS0040202,168
RTS0040203,160
RTS0040204,158
RTS0040205,169
RTS0040206,555
RTS0040207,215
RTS0040208,394
RTS0040209,601
RTS0040210,759
RTS0040211,143
RTS0040212,111
RTS0040213,89
RTS0040214,111
RTS0040215,143
RTS0040216,124
RTS0040217,128
RTS0040218,113
RTS0040219,101
RTS0040220,132
RTS0040221,109
RTS0040222,98
RTS0040223,129
RTS0040224,70
RTS0040225,121
RTS0040226,173
RTS0040227,90
RTS0040228,96
RTS0040229,75
RTS0040230,135
RTS0040231,82
RTS0040232,105
RTS0040233,83
RTS0040234,127
RTS0040235,93
RTS0040236,103
RTS0040237,121
RTS0040238,129
RTS0040239,125
RTS0040240,112
RTS0040241,85
RTS0040242,106
RTS0040243,118
RTS0040244,120
RTS0040245,136
RTS0040246,128
RTS0040247,135
RTS0040248,137
RTS0040249,123
RTS0040250,137
RTS0040251,90
RTS0040252,111
RTS0040253,93
RTS0040254,96
RTS0040255,107
RTS0040256,101
RTS0040257,92
RTS0040258,103
RTS0040259,85
RTS0040260,114
RTS0040261,102
RTS0040262,117
RTS0040263,137
RTS0040264,100
RTS0040265,120
RTS0040266,100
RTS0040267,95
RTS0040268,113
RTS0040269,111
RTS0040270,160
RTS0040271,154
RTS0040272,178
RTS0040273,157
RTS0040274,162
RTS0040275,135
RTS0040276,342
RTS0040277,580
RTS0040278,1131
RTS0040279,1016
RTS0040280,674
RTS0040281,101
RTS0040282,106
RTS0040283,128
RTS0040284,128
RTS0040285,125
RTS0040286,129
RTS0040287,155
RTS0040288,136
RTS0040289,160
RTS0040290,185
RTS0040291,104
RTS0040292,89
RTS0040293,121
RTS0040294,128
RTS0040295,104
RTS0040296,155
RTS0040297,156
RTS0040298,115
RTS0040299,108
RTS0040300,105
RTS0040301,96
RTS0040302,88
RTS0040303,108
RTS0040304,82
RTS0040305,124
RTS0040306,109
RTS0040307,112
RTS0040308,126
RTS0040309,122
RTS0040310,141
RTS0040311,114
RTS0040312,146
RTS0040313,97
RTS0040314,129
RTS0040315,103
RTS0040316,207
RTS0040317,252
RTS0040318,176
RTS0040319,296
RTS0040320,238
RTS0040321,128
RTS0040322,138
RTS0040323,148
RTS0040324,122
RTS0040325,97
RTS0040326,553
RTS0040327,419
RTS0040328,952
RTS0040329,1421
RTS0040330,1026
RTS0040331,126
RTS0040332,140
RTS0040333,117
RTS0040334,109
RTS0040335,107
RTS0040336,96
RTS0040337,114
RTS0040338,71
RTS0040339,104
RTS0040340,107
RTS0040341,145
RTS0040342,89
RTS0040343,87
RTS0040344,134
RTS0040345,133
RTS0040346,119
RTS0040347,141
RTS0040348,122
RTS0040349,154
RTS0040350,134
RTS0040351,133
RTS0040352,157
RTS0040353,147
RTS0040354,115
RTS0040355,112
RTS0040356,133
RTS0040357,178
RTS0040358,117
RTS0040359,155
RTS0040360,168
RTS0040361,136
RTS0040363,75
RTS0040364,141
RTS0040365,158
RTS0040366,139
RTS0040367,159
RTS0040368,216
RTS0040369,160
RTS0040370,145
RTS0040371,186
RTS0040372,156
RTS0040373,158
RTS0040374,119
RTS0040375,114
RTS0040376,131
RTS0040377,139
RTS0040378,137
RTS0040379,163
RTS0040380,133
RTS0040381,121
RTS0040382,115
RTS0040383,112
RTS0040384,104
RTS0040385,116
RTS0040386,136
RTS0040387,119
RTS0040388,139
RTS0040389,137
RTS0040390,155
RTS0040391,159
RTS0040392,146
RTS0040393,137
RTS0040394,113
RTS0040395,122
RTS0040396,174
RTS0040397,183
RTS0040398,182
RTS0040399,191
RTS0040400,173
RTS0040401,2240
RTS0040402,2830
RTS0040403,1798
RTS0040404,2184
RTS0040405,472
RTS0040406,220
RTS0040407,237
RTS0040408,329
RTS0040409,234
RTS0040410,303
RTS0040411,117
RTS0040412,77
RTS0040413,131
RTS0040414,142
RTS0040415,141
RTS0040416,3390
RTS0040417,1517
RTS0040418,948
RTS0040419,3444
RTS0040420,3866
RTS0040421,162
RTS0040422,167
RTS0040423,155
RTS0040424,130
RTS0040425,119
RTS0040426,87
RTS0040428,140
RTS0040429,121
RTS0040430,106
RTS0040431,129
RTS0040432,118
RTS0040433,142
RTS0040434,126
RTS0040435,136
RTS0040436,1196
RTS0040437,1624
RTS0040438,2398
RTS0040439,2516
RTS0040440,2257
RTS0040441,194
RTS0040442,141
RTS0040443,175
RTS0040444,163
RTS0040445,137
RTS0040446,124
RTS0040447,136
RTS0040448,131
RTS0040449,123
RTS0040450,116
RTS0040451,2879
RTS0040452,3855
RTS0040453,2819
RTS0040454,2357
RTS0040455,7344
RTS0040456,159
RTS0040457,98
RTS0040458,79
RTS0040459,113
RTS0040460,130
RTS0040461,104
RTS0040462,106
RTS0040463,137
RTS0040464,122
RTS0040465,103
RTS0040466,158
RTS0040467,114
RTS0040468,139
RTS0040469,135
RTS0040470,113
RTS0040471,149
RTS0040472,111
RTS0040473,112
RTS0040474,120
RTS0040475,102
RTS0040476,123
RTS0040477,101
RTS0040478,122
RTS0040479,81
RTS0040480,104
RTS0040481,191
RTS0040482,234
RTS0040483,152
RTS0040484,232
RTS0040485,237
RTS0040486,121
RTS0040487,96
RTS0040488,95
RTS0040489,116
RTS0040490,132
RTS0040491,123
RTS0040492,128
RTS0040493,112
RTS0040494,132
RTS0040495,127
RTS0040496,996
RTS0040497,1150
RTS0040498,1239
RTS0040499,751
RTS0040500,908
RTS0040501,134
RTS0040502,121
RTS0040503,146
RTS0040504,96
RTS0040505,92
RTS0040506,111
RTS0040507,104
RTS0040508,97
RTS0040509,83
RTS0040510,96
RTS0040511,259
RTS0040512,195
RTS0040513,242
RTS0040514,189
RTS0040515,238
RTS0040516,108
RTS0040517,105
RTS0040518,96
RTS0040519,102
RTS0040520,128
RTS0040521,96
RTS0040522,107
RTS0040523,87
RTS0040524,95
RTS0040525,101
RTS0040526,198
RTS0040527,98
RTS0040528,119
RTS0040529,165
RTS0040530,156
RTS0040531,178
RTS0040532,354
RTS0040533,206
RTS0040534,188
RTS0040535,195
RTS0040536,125
RTS0040537,309
RTS0040538,188
RTS0040539,235
RTS0040540,189
RTS0040541,88
RTS0040542,93
RTS0040543,104
RTS0040544,95
RTS0040545,95
RTS0040546,108
RTS0040547,83
RTS0040548,96
RTS0040549,102
RTS0040550,106
RTS0040551,195
RTS0040552,221
RTS0040553,281
RTS0040554,285
RTS0040555,246
RTS0040556,162
RTS0040557,103
RTS0040558,120
RTS0040559,118
RTS0040560,125
RTS0040561,120
RTS0040562,78
RTS0040563,104
RTS0040564,116
RTS0040565,122
RTS0040566,134
RTS0040567,121
RTS0040568,94
RTS0040569,140
RTS0040570,95
RTS0040571,191
RTS0040572,194
RTS0040573,283
RTS0040574,323
RTS0040575,236
RTS0040576,419
RTS0040577,332
RTS0040578,309
RTS0040579,267
RTS0040580,360
RTS0040581,92
RTS0040582,139
RTS0040583,126
RTS0040584,98
RTS0040585,124
RTS0040586,142
RTS0040587,90
RTS0040588,141
RTS0040589,107
RTS0040590,150
RTS0040591,147
RTS0040592,125
RTS0040593,67
RTS0040594,85
RTS0040595,156
RTS0040596,146
RTS0040597,217
RTS0040598,128
RTS0040599,127
RTS0040600,178
RTS0040601,169
RTS0040602,141
RTS0040603,179
RTS0040604,207
RTS0040605,180
RTS0040606,114
RTS0040607,144
RTS0040608,135
RTS0040609,124
RTS0040610,152
RTS0040611,122
RTS0040612,136
RTS0040613,113
RTS0040614,154
RTS0040615,128
RTS0040616,101
RTS0040617,112
RTS0040618,109
RTS0040619,125
RTS0040620,144
RTS0040621,142
RTS0040622,144
RTS0040623,110
RTS0040624,127
RTS0040625,141
RTS0040626,119
RTS0040627,104
RTS0040628,132
RTS0040629,162
RTS0040630,155
RTS0040631,610
RTS0040632,369
RTS0040633,350
RTS0040634,454
RTS0040635,221
RTS0040636,121
RTS0040637,121
RTS0040638,107
RTS0040639,130
RTS0040640,121
RTS0040641,188
RTS0040642,209
RTS0040643,194
RTS0040644,216
RTS0040645,316
RTS0040646,221
RTS0040647,171
RTS0040648,258
RTS0040649,253
RTS0040650,170
RTS0040651,265
RTS0040652,139
RTS0040653,227
RTS0040654,167
RTS0040655,196
RTS0040656,232
RTS0040657,269
RTS0040658,169
RTS0040659,168
RTS0040660,189
RTS0040661,89
RTS0040662,120
RTS0040663,101
RTS0040664,119
RTS0040665,109
RTS0040666,132
RTS0040667,127
RTS0040668,78
RTS0040669,104
RTS0040670,105
RTS0040671,227
RTS0040672,283
RTS0040673,260
RTS0040674,158
RTS0040675,208
RTS0040676,1251
RTS0040677,413
RTS0040678,2687
RTS0040679,1020
RTS0040680,3080
RTS0040681,216
RTS0040682,239
RTS0040683,313
RTS0040684,371
RTS0040685,217
RTS0040686,109
RTS0040687,149
RTS0040688,93
RTS0040689,110
RTS0040690,115
RTS0040691,125
RTS0040692,97
RTS0040693,138
RTS0040694,125
RTS0040695,143
RTS0040696,106
RTS0040697,130
RTS0040698,101
RTS0040699,105
RTS0040700,100
RTS0040701,209
RTS0040702,347
RTS0040703,257
RTS0040704,339
RTS0040705,445
RTS0040706,290
RTS0040707,232
RTS0040708,200
RTS0040709,189
RTS0040710,289
RTS0040711,105
RTS0040712,108
RTS0040713,237
RTS0040714,190
RTS0040715,217
RTS0040716,144
RTS0040717,122
RTS0040718,109
RTS0040719,157
RTS0040720,158
RTS0040721,97
RTS0040722,80
RTS0040723,121
RTS0040724,99
RTS0040725,110
RTS0040726,162
RTS0040727,239
RTS0040728,174
RTS0040729,193
RTS0040730,161
RTS0040731,330
RTS0040732,268
RTS0040733,168
RTS0040734,238
RTS0040735,226
RTS0040736,269
RTS0040737,267
RTS0040738,228
RTS0040739,229
RTS0040740,243
RTS0040741,90
RTS0040742,113
RTS0040743,115
RTS0040744,101
RTS0040745,129
RTS0040746,137
RTS0040747,123
RTS0040748,105
RTS0040749,137
RTS0040750,125
RTS0040751,177
RTS0040752,221
RTS0040753,242
RTS0040754,158
RTS0040755,147
RTS0040756,135
RTS0040757,100
RTS0040758,110
RTS0040759,115
RTS0040760,139
RTS0040761,397
RTS0040762,309
RTS0040763,335
RTS0040764,345
RTS0040765,511
RTS0040766,120
RTS0040767,107
RTS0040768,152
RTS0040769,139
RTS0040770,107
RTS0040771,117
RTS0040772,115
RTS0040773,101
RTS0040774,117
RTS0040775,120
RTS0040776,709
RTS0040777,925
RTS0040778,1231
RTS0040779,1137
RTS0040780,1383
RTS0040781,190
RTS0040782,326
RTS0040783,143
RTS0040784,207
RTS0040785,203
RTS0040786,109
RTS0040787,111
RTS0040788,103
RTS0040789,108
RTS0040790,107
RTS0040791,141
RTS0040792,126
RTS0040793,126
RTS0040794,119
RTS0040795,135
RTS0040796,358
RTS0040797,455
RTS0040798,378
RTS0040799,203
RTS0040800,150
RTS0040801,305
RTS0040802,339
RTS0040803,346
RTS0040804,213
RTS0040805,196
RTS0040806,103
RTS0040807,139
RTS0040808,132
RTS0040809,132
RTS0040810,127
RTS0040811,163
RTS0040812,142
RTS0040813,92
RTS0040814,139
RTS0040815,140
RTS0040816,156
RTS0040817,152
RTS0040818,197
RTS0040819,206
RTS0040820,202
RTS0040821,120
RTS0040822,117
RTS0040823,92
RTS0040824,111
RTS0040825,109
RTS0040826,151
RTS0040827,125
RTS0040828,141
RTS0040830,137
RTS0040831,135
RTS0040832,120
RTS0040833,125
RTS0040834,123
RTS0040836,2338
RTS0040837,985
RTS0040838,2105
RTS0040839,1755
RTS0040840,1082
RTS0040841,350
RTS0040842,635
RTS0040843,618
RTS0040844,560
RTS0040845,616
RTS0040846,238
RTS0040847,211
RTS0040848,182
RTS0040849,220
RTS0040850,227
RTS0040851,322
RTS0040852,221
RTS0040853,237
RTS0040854,285
RTS0040855,281
RTS0040856,125
RTS0040857,118
RTS0040858,112
RTS0040859,84
RTS0040860,124
RTS0040861,138
RTS0040862,110
RTS0040863,97
RTS0040864,121
RTS0040865,142
RTS0040866,109
RTS0040867,122
RTS0040868,90
RTS0040869,116
RTS0040870,105
RTS0040871,420
RTS0040872,652
RTS0040873,543
RTS0040874,847
RTS0040875,479
RTS0040876,113
RTS0040877,105
RTS0040878,107
RTS0040879,106
RTS0040880,117
RTS0040881,98
RTS0040882,82
RTS0040883,90
RTS0040884,132
RTS0040885,107
RTS0040886,132
RTS0040887,128
RTS0040888,140
RTS0040889,164
RTS0040890,127
RTS0040891,105
RTS0040892,106
RTS0040893,74
RTS0040894,83
RTS0040895,118
RTS0040896,100
RTS0040897,119
RTS0040898,121
RTS0040899,97
RTS0040900,99
RTS0040901,176
RTS0040902,174
RTS0040903,92
RTS0040904,188
RTS0040905,176
RTS0040906,209
RTS0040907,173
RTS0040908,217
RTS0040909,207
RTS0040910,167
RTS0040911,369
RTS0040912,340
RTS0040913,245
RTS0040914,274
RTS0040915,295
RTS0040916,144
RTS0040917,125
RTS0040918,127
RTS0040919,116
RTS0040920,74
RTS0040921,113
RTS0040922,122
RTS0040923,130
RTS0040924,113
RTS0040925,126
RTS0040926,103
RTS0040927,94
RTS0040928,123
RTS0040929,95
RTS0040930,102
RTS0040931,161
RTS0040932,179
RTS0040933,135
RTS0040934,130
RTS0040935,159
RTS0040936,137
RTS0040937,156
RTS0040938,139
RTS0040939,148
RTS0040940,121
RTS0040941,284
RTS0040942,197
RTS0040943,113
RTS0040944,347
RTS0040945,140
RTS0040946,741
RTS0040947,689
RTS0040948,992
RTS0040949,529
RTS0040950,721
RTS0040951,141
RTS0040952,106
RTS0040953,109
RTS0040954,140
RTS0040955,132
RTS0040956,311
RTS0040957,200
RTS0040958,198
RTS0040959,265
RTS0040960,205
RTS0040961,103
RTS0040962,105
RTS0040963,114
RTS0040964,131
RTS0040965,86
RTS0040966,225
RTS0040967,232
RTS0040968,241
RTS0040969,209
RTS0040970,168
RTS0040971,116
RTS0040972,157
RTS0040973,136
RTS0040974,167
RTS0040975,129
RTS0040976,134
RTS0040977,133
RTS0040978,107
RTS0040979,140
RTS0040980,139
RTS0040981,111
RTS0040982,143
RTS0040983,153
RTS0040984,129
RTS0040985,98
RTS0040986,85
RTS0040987,114
RTS0040988,120
RTS0040989,136
RTS0040990,107
RTS0040991,265
RTS0040992,221
RTS0040993,225
RTS0040994,217
RTS0040995,220
RTS0040996,185
RTS0040997,209
RTS0040998,166
RTS0040999,222
RTS0041000,180
RTS0041001,143
RTS0041002,184
RTS0041003,211
RTS0041004,229
RTS0041005,185
RTS0041006,431
RTS0041007,335
RTS0041008,407
RTS0041009,289
RTS0041010,292
RTS0041011,94
RTS0041012,113
RTS0041013,116
RTS0041014,93
RTS0041015,125
RTS0041016,544
RTS0041017,351
RTS0041018,370
RTS0041019,441
RTS0041020,321
RTS0041021,247
RTS0041022,237
RTS0041023,301
RTS0041024,308
RTS0041025,347
RTS0041026,151
RTS0041027,187
RTS0041028,179
RTS0041029,156
RTS0041030,157
RTS0041031,386
RTS0041032,650
RTS0041033,310
RTS0041034,474
RTS0041035,467
RTS0041036,223
RTS0041037,240
RTS0041038,259
RTS0041039,148
RTS0041040,227
RTS0041041,129
RTS0041042,93
RTS0041043,109
RTS0041044,85
RTS0041045,113
RTS0041046,761
RTS0041047,874
RTS0041048,449
RTS0041049,1125
RTS0041050,1383
RTS0041051,205
RTS0041052,152
RTS0041053,163
RTS0041054,201
RTS0041055,192
RTS0041056,109
RTS0041057,86
RTS0041058,90
RTS0041059,100
RTS0041060,114
RTS0041061,630
RTS0041062,577
RTS0041063,606
RTS0041064,592
RTS0041066,207
RTS0041067,164
RTS0041068,210
RTS0041069,207
RTS0041070,167
RTS0041071,175
RTS0041072,158
RTS0041073,146
RTS0041074,150
RTS0041075,155
RTS0041076,151
RTS0041077,135
RTS0041078,152
RTS0041079,126
RTS0041080,134
RTS0041081,205
RTS0041082,150
RTS0041083,175
RTS0041084,128
RTS0041085,123
RTS0041086,539
RTS0041087,683
RTS0041088,556
RTS0041089,523
RTS0041090,391
RTS0041091,222
RTS0041092,369
RTS0041093,207
RTS0041094,279
RTS0041095,372
RTS0041096,116
RTS0041097,148
RTS0041098,123
RTS0041099,168
RTS0041100,123
RTS0041101,1305
RTS0041102,1372
RTS0041103,1351
RTS0041104,1392
RTS0041105,1262
RTS0041106,218
RTS0041107,214
RTS0041108,194
RTS0041109,167
RTS0041110,174
RTS0041111,127
RTS0041112,119
RTS0041113,119
RTS0041114,135
RTS0041115,145
RTS0041116,339
RTS0041117,473
RTS0041118,366
RTS0041119,328
RTS0041120,334
RTS0041121,173
RTS0041122,165
RTS0041123,180
RTS0041124,135
RTS0041125,150
RTS0041126,124
RTS0041127,156
RTS0041128,149
RTS0041129,109
RTS0041130,122
RTS0041131,279
RTS0041132,326
RTS0041133,348
RTS0041134,281
RTS0041135,343
RTS0041136,361
RTS0041137,271
RTS0041138,306
RTS0041139,316
RTS0041140,219
RTS0041141,192
RTS0041142,154
RTS0041143,88
RTS0041144,109
RTS0041145,139
RTS0041146,122
RTS0041147,107
RTS0041148,130
RTS0041149,149
RTS0041150,96
RTS0041151,182
RTS0041152,130
RTS0041153,146
RTS0041154,160
RTS0041155,202
RTS0041156,258
RTS0041157,179
RTS0041158,176
RTS0041159,159
RTS0041160,158
RTS0041161,133
RTS0041162,112
RTS0041163,122
RTS0041164,105
RTS0041165,108
RTS0041166,133
RTS0041167,143
RTS0041168,167
RTS0041169,118
RTS0041170,127
RTS0041171,262
RTS0041172,335
RTS0041173,302
RTS0041174,458
RTS0041175,317
RTS0041176,146
RTS0041177,138
RTS0041178,140
RTS0041179,155
RTS0041180,122
RTS0041181,163
RTS0041182,135
RTS0041183,121
RTS0041184,129
RTS0041185,111
RTS0041186,126
RTS0041187,133
RTS0041188,95
RTS0041189,140
RTS0041190,166
RTS0041191,1056
RTS0041192,793
RTS0041193,729
RTS0041194,299
RTS0041195,367
RTS0041196,147
RTS0041197,118
RTS0041198,134
RTS0041199,108
RTS0041200,113
RTS0041201,110
RTS0041202,141
RTS0041203,143
RTS0041204,133
RTS0041205,127
RTS0041206,157
RTS0041207,182
RTS0041208,161
RTS0041209,179
RTS0041210,95
RTS0041211,301
RTS0041212,283
RTS0041213,341
RTS0041214,311
RTS0041215,257
RTS0041216,152
RTS0041217,200
RTS0041218,111
RTS0041219,164
RTS0041220,113
RTS0041221,324
RTS0041222,173
RTS0041223,250
RTS0041224,224
RTS0041225,292
RTS0041226,161
RTS0041227,153
RTS0041228,139
RTS0041229,190
RTS0041230,162
RTS0041231,377
RTS0041232,374
RTS0041233,471
RTS0041234,471
RTS0041235,297
RTS0041236,140
RTS0041237,116
RTS0041238,115
RTS0041239,125
RTS0041240,147
RTS0041241,144
RTS0041242,148
RTS0041243,139
RTS0041244,167
RTS0041246,154
RTS0041247,185
RTS0041248,146
RTS0041249,131
RTS0041250,172
RTS0041251,125
RTS0041252,110
RTS0041253,134
RTS0041254,141
RTS0041255,129
RTS0041256,148
RTS0041257,177
RTS0041258,215
RTS0041259,268
RTS0041260,324
RTS0041261,266
RTS0041262,253
RTS0041263,244
RTS0041265,283
RTS0041266,165
RTS0041267,128
RTS0041268,136
RTS0041269,124
RTS0041270,110
RTS0041271,137
RTS0041272,141
RTS0041273,95
RTS0041274,152
RTS0041275,107
RTS0041276,157
RTS0041277,133
RTS0041278,133
RTS0041279,146
RTS0041280,147
RTS0041281,125
RTS0041282,100
RTS0041283,124
RTS0041284,123
RTS0041285,122
RTS0041286,129
RTS0041287,109
RTS0041288,122
RTS0041289,137
RTS0041290,122
RTS0041291,146
RTS0041292,140
RTS0041293,151
RTS0041294,134
RTS0041295,120
RTS0041296,185
RTS0041297,150
RTS0041298,193
RTS0041299,162
RTS0041300,175
RTS0041301,132
RTS0041302,119
RTS0041303,134
RTS0041304,151
RTS0041305,127
RTS0041306,121
RTS0041307,142
RTS0041308,137
RTS0041309,146
RTS0041310,180
RTS0041311,105
RTS0041312,111
RTS0041313,161
RTS0041314,150
RTS0041315,115
RTS0041316,244
RTS0041317,189
RTS0041318,216
RTS0041319,184
RTS0041320,177
RTS0041321,172
RTS0041322,130
RTS0041323,129
RTS0041324,168
RTS0041325,168
RTS0041326,153
RTS0041327,180
RTS0041328,212
RTS0041329,122
RTS0041330,154
RTS0041331,87
RTS0041332,124
RTS0041333,145
RTS0041334,102
RTS0041335,113
RTS0041346,545
RTS0041347,391
RTS0041348,493
RTS0041349,551
RTS0041350,852
RTS0041351,129
RTS0041352,112
RTS0041353,122
RTS0041354,120
RTS0041355,112
RTS0041356,116
RTS0041357,97
RTS0041358,121
RTS0041359,113
RTS0041360,125
RTS0041361,175
RTS0041362,179
RTS0041363,195
RTS0041364,171
RTS0041365,191
RTS0041366,126
RTS0041367,110
RTS0041368,110
RTS0041369,97
RTS0041370,111
RTS0041371,120
RTS0041372,132
RTS0041373,108
RTS0041374,125
RTS0041375,149
RTS0041376,141
RTS0041377,100
RTS0041378,105
RTS0041379,101
RTS0041380,92
RTS0041381,149
RTS0041382,117
RTS0041383,118
RTS0041384,155
RTS0041385,132
RTS0041386,121
RTS0041387,94
RTS0041388,122
RTS0041389,107
RTS0041390,137
RTS0041391,147
RTS0041392,139
RTS0041393,110
RTS0041394,131
RTS0041395,120
RTS0041396,130
RTS0041397,94
RTS0041398,103
RTS0041399,114
RTS0041400,113
RTS0041401,117
RTS0041402,164
RTS0041403,117
RTS0041404,93
RTS0041405,126
RTS0041406,129
RTS0041407,159
RTS0041408,119
RTS0041409,88
RTS0041410,114
RTS0041411,103
RTS0041412,129
RTS0041413,127
RTS0041414,149
RTS0041415,146
RTS0041416,103
RTS0041417,109
RTS0041418,136
RTS0041419,122
RTS0041420,136
RTS0041421,102
RTS0041422,126
RTS0041423,104
RTS0041424,141
RTS0041425,107
RTS0041426,139
RTS0041427,115
RTS0041428,117
RTS0041429,114
RTS0041430,137
RTS0041431,163
RTS0041432,94
RTS0041433,111
RTS0041434,112
RTS0041435,111
RTS0041436,90
RTS0041437,83
RTS0041438,106
RTS0041439,118
RTS0041440,142
RTS0041441,124
RTS0041442,122
RTS0041443,136
RTS0041444,133
RTS0041445,121
RTS0041446,117
RTS0041447,108
RTS0041448,117
RTS0041449,121
RTS0041450,112
RTS0041451,130
RTS0041452,143
RTS0041453,146
RTS0041454,115
RTS0041455,127
RTS0041456,114
RTS0041457,110
RTS0041458,95
RTS0041459,113
RTS0041460,106
RTS0041461,129
RTS0041462,126
RTS0041463,122
RTS0041464,117
RTS0041465,132
RTS0041466,134
RTS0041467,162
RTS0041468,183
RTS0041469,148
RTS0041470,191
RTS0041471,139
RTS0041472,100
RTS0041473,102
RTS0041474,107
RTS0041475,123
RTS0041476,240
RTS0041477,168
RTS0041478,187
RTS0041479,185
RTS0041480,152
RTS0041481,101
RTS0041482,88
RTS0041483,87
RTS0041484,111
RTS0041485,106
RTS0041486,215
RTS0041487,283
RTS0041488,269
RTS0041489,234
RTS0041490,207
RTS0041491,123
RTS0041492,90
RTS0041493,87
RTS0041494,100
RTS0041495,98
RTS0041496,1613
RTS0041497,1294
RTS0041498,1697
RTS0041499,2224
RTS0041500,1434
RTS0041501,429
RTS0041502,291
RTS0041503,353
RTS0041504,438
RTS0041505,427
RTS0041506,116
RTS0041507,74
RTS0041508,104
RTS0041509,107
RTS0041510,139
RTS0041511,106
RTS0041512,124
RTS0041513,109
RTS0041514,120
RTS0041515,129
RTS0041516,103
RTS0041517,117
RTS0041518,100
RTS0041519,100
RTS0041520,124
RTS0041521,80
RTS0041522,114
RTS0041523,103
RTS0041524,116
RTS0041525,118
RTS0041526,351
RTS0041527,561
RTS0041528,560
RTS0041529,161
RTS0041530,392
RTS0041531,92
RTS0041532,109
RTS0041533,85
RTS0041534,118
RTS0041535,108
RTS0041536,131
RTS0041537,127
RTS0041538,157
RTS0041540,135
RTS0041541,117
RTS0041542,128
RTS0041543,98
RTS0041544,139
RTS0041545,126
RTS0041546,106
RTS0041547,133
RTS0041548,134
RTS0041549,111
RTS0041550,102
RTS0041551,190
RTS0041552,131
RTS0041553,97
RTS0041554,106
RTS0041555,135
RTS0041556,89
RTS0041557,102
RTS0041558,104
RTS0041559,105
RTS0041560,99
RTS0041561,127
RTS0041562,120
RTS0041563,145
RTS0041564,134
RTS0041565,152
RTS0041566,343
RTS0041567,533
RTS0041568,575
RTS0041569,353
RTS0041570,440
RTS0041571,103
RTS0041572,111
RTS0041573,121
RTS0041574,149
RTS0041575,114
RTS0041576,137
RTS0041577,134
RTS0041578,148
RTS0041579,144
RTS0041580,171
RTS0041581,170
RTS0041582,216
RTS0041583,173
RTS0041584,174
RTS0041585,178
RTS0041586,287
RTS0041587,287
RTS0041588,235
RTS0041589,277
RTS0041590,193
RTS0041591,64
RTS0041592,110
RTS0041593,98
RTS0041594,112
RTS0041595,104
RTS0041596,126
RTS0041597,81
RTS0041598,139
RTS0041599,80
RTS0041600,110
RTS0041601,117
RTS0041602,130
RTS0041603,136
RTS0041604,138
RTS0041605,132
RTS0041606,153
RTS0041607,115
RTS0041608,128
RTS0041609,242
RTS0041610,142
RTS0041611,167
RTS0041612,203
RTS0041613,188
RTS0041614,157
RTS0041615,245
RTS0041616,173
RTS0041617,171
RTS0041618,138
RTS0041619,113
RTS0041620,190
RTS0041621,172
RTS0041622,78
RTS0041623,132
RTS0041624,137
RTS0041625,140
RTS0041626,2086
RTS0041627,2131
RTS0041628,1922
RTS0041629,2199
RTS0041630,2466
RTS0041631,172
RTS0041632,144
RTS0041633,182
RTS0041634,205
RTS0041635,144
RTS0041636,197
RTS0041637,243
RTS0041638,267
RTS0041639,135
RTS0041640,199
RTS0041641,229
RTS0041642,152
RTS0041643,226
RTS0041644,158
RTS0041645,205
RTS0041646,119
RTS0041647,124
RTS0041648,119
RTS0041649,103
RTS0041650,120
RTS0041651,117
RTS0041652,131
RTS0041653,125
RTS0041654,116
RTS0041655,140
RTS0041656,120
RTS0041657,189
RTS0041658,166
RTS0041659,142
RTS0041660,129
RTS0041661,190
RTS0041662,183
RTS0041663,107
RTS0041664,126
RTS0041665,116
RTS0041666,133
RTS0041667,130
RTS0041668,155
RTS0041669,143
RTS0041670,150
RTS0041671,131
RTS0041672,147
RTS0041673,89
RTS0041674,105
RTS0041675,96
RTS0041676,122
RTS0041677,130
RTS0041678,103
RTS0041679,138
RTS0041680,114
RTS0041681,117
RTS0041682,126
RTS0041683,101
RTS0041684,129
RTS0041685,144
RTS0041686,646
RTS0041687,328
RTS0041688,683
RTS0041689,632
RTS0041690,1421
RTS0041691,300
RTS0041692,134
RTS0041693,227
RTS0041694,144
RTS0041695,121
RTS0041696,120
RTS0041697,129
RTS0041698,114
RTS0041699,102
RTS0041700,79
RTS0041701,200
RTS0041702,145
RTS0041703,177
RTS0041704,154
RTS0041705,251
RTS0041706,143
RTS0041707,136
RTS0041708,203
RTS0041709,172
RTS0041710,138
RTS0041711,140
RTS0041712,139
RTS0041713,111
RTS0041714,130
RTS0041715,94
RTS0041716,3958
RTS0041717,2920
RTS0041718,3561
RTS0041719,3589
RTS0041720,3085
RTS0041721,319
RTS0041722,257
RTS0041723,271
RTS0041724,399
RTS0041725,392
RTS0041726,110
RTS0041727,86
RTS0041728,113
RTS0041729,87
RTS0041730,112
RTS0041731,92
RTS0041732,92
RTS0041733,111
RTS0041734,74
RTS0041735,136
RTS0041736,106
RTS0041737,106
RTS0041738,108
RTS0041739,113
RTS0041740,97
RTS0041741,155
RTS0041742,229
RTS0041743,241
RTS0041744,222
RTS0041745,214
RTS0041746,382
RTS0041747,397
RTS0041748,276
RTS0041749,236
RTS0041750,311
RTS0041751,243
RTS0041752,250
RTS0041753,477
RTS0041754,487
RTS0041755,509
RTS0041756,382
RTS0041757,221
RTS0041758,314
RTS0041759,394
RTS0041760,250
RTS0041761,85
RTS0041762,81
RTS0041763,116
RTS0041764,88
RTS0041765,113
RTS0041766,123
RTS0041767,82
RTS0041768,92
RTS0041769,116
RTS0041770,146
RTS0041771,103
RTS0041772,121
RTS0041773,89
RTS0041774,113
RTS0041775,118
RTS0041776,341
RTS0041777,212
RTS0041778,207
RTS0041779,222
RTS0041780,206
RTS0041781,126
RTS0041782,175
RTS0041783,127
RTS0041784,183
RTS0041785,210
RTS0041786,304
RTS0041787,311
RTS0041788,210
RTS0041789,215
RTS0041790,302
RTS0041791,313
RTS0041793,289
RTS0041794,253
RTS0041795,294
RTS0041796,117
RTS0041797,145
RTS0041798,110
RTS0041799,115
RTS0041800,112
RTS0041801,108
RTS0041802,115
RTS0041803,99
RTS0041804,124
RTS0041805,115
RTS0041806,115
RTS0041807,123
RTS0041808,136
RTS0041809,121
RTS0041810,163
RTS0041811,298
RTS0041812,316
RTS0041813,370
RTS0041814,236
RTS0041815,263
RTS0041816,153
RTS0041817,162
RTS0041818,148
RTS0041819,181
RTS0041820,204
RTS0041821,638
RTS0041822,423
RTS0041823,155
RTS0041824,465
RTS0041825,217
RTS0041826,138
RTS0041827,166
RTS0041828,128
RTS0041829,112
RTS0041830,99
RTS0041831,125
RTS0041832,195
RTS0041833,200
RTS0041834,219
RTS0041835,190
RTS0041836,289
RTS0041837,226
RTS0041838,201
RTS0041839,255
RTS0041840,203
RTS0041841,98
RTS0041842,110
RTS0041843,127
RTS0041844,102
RTS0041845,81
RTS0041846,90
RTS0041847,117
RTS0041848,125
RTS0041849,106
RTS0041850,141
RTS0041851,186
RTS0041852,244
RTS0041853,185
RTS0041854,229
RTS0041855,174
RTS0041856,163
RTS0041857,253
RTS0041858,271
RTS0041859,153
RTS0041860,290
RTS0041861,117
RTS0041862,99
RTS0041863,124
RTS0041864,130
RTS0041865,136
RTS0041866,122
RTS0041867,112
RTS0041868,127
RTS0041869,106
RTS0041870,117
RTS0041871,129
RTS0041872,110
RTS0041873,119
RTS0041874,146
RTS0041875,125
RTS0041876,242
RTS0041877,275
RTS0041878,221
RTS0041879,340
RTS0041880,337
RTS0041881,199
RTS0041882,184
RTS0041883,220
RTS0041884,159
RTS0041885,225
RTS0041886,575
RTS0041887,917
RTS0041888,858
RTS0041889,581
RTS0041890,726
RTS0041891,622
RTS0041892,455
RTS0041893,586
RTS0041894,262
RTS0041895,434
RTS0041896,320
RTS0041897,252
RTS0041898,310
RTS0041899,253
RTS0041900,150
RTS0041901,152
RTS0041902,133
RTS0041903,184
RTS0041904,123
RTS0041905,152
RTS0041906,2864
RTS0041907,113
RTS0041908,1195
RTS0041909,140
RTS0041910,897
RTS0041911,140
RTS0041912,131
RTS0041913,165
RTS0041914,130
RTS0041915,149
RTS0041916,2259
RTS0041917,4023
RTS0041918,3603
RTS0041919,7528
RTS0041920,4673
RTS0041922,115
RTS0041923,113
RTS0041924,117
RTS0041925,133
RTS0041926,110
RTS0041927,101
RTS0041928,116
RTS0041929,133
RTS0041930,115
RTS0041931,372
RTS0041932,622
RTS0041933,217
RTS0041934,235
RTS0041935,212
RTS0041936,102
RTS0041937,147
RTS0041938,133
RTS0041939,128
RTS0041940,133
RTS0041941,102
RTS0041942,106
RTS0041943,103
RTS0041944,123
RTS0041945,129
RTS0041946,133
RTS0041947,158
RTS0041948,117
RTS0041949,106
RTS0041950,96
RTS0041951,144
RTS0041952,140
RTS0041953,132
RTS0041954,152
RTS0041955,175
RTS0041956,132
RTS0041957,124
RTS0041958,148
RTS0041959,155
RTS0041960,134
RTS0041961,102
RTS0041962,134
RTS0041963,131
RTS0041964,171
RTS0041965,127
RTS0041966,97
RTS0041967,129
RTS0041968,118
RTS0041969,112
RTS0041971,439
RTS0041972,589
RTS0041973,404
RTS0041974,338
RTS0041975,573
RTS0041976,183
RTS0041977,391
RTS0041978,262
RTS0041979,224
RTS0041980,250
RTS0041981,3175
RTS0041982,2522
RTS0041983,3767
RTS0041984,1886
RTS0041985,4362
RTS0041986,222
RTS0041987,423
RTS0041988,266
RTS0041989,156
RTS0041990,335
RTS0041991,186
RTS0041992,278
RTS0041993,297
RTS0041994,249
RTS0041995,223
RTS0041996,108
RTS0041997,140
RTS0041998,124
RTS0041999,115
RTS0042000,143
RTS0042001,180
RTS0042002,153
RTS0042003,134
RTS0042004,149
RTS0042005,143
RTS0042006,233
RTS0042007,370
RTS0042008,257
RTS0042009,326
RTS0042010,262
RTS0042011,732
RTS0042012,743
RTS0042013,946
RTS0042014,412
RTS0042015,641
RTS0042016,71
RTS0042017,126
RTS0042018,99
RTS0042019,118
RTS0042020,112
RTS0042021,530
RTS0042022,369
RTS0042023,582
RTS0042024,571
RTS0042025,556
RTS0042026,108
RTS0042027,130
RTS0042028,111
RTS0042029,102
RTS0042030,100
RTS0042031,242
RTS0042032,216
RTS0042033,164
RTS0042034,167
RTS0042035,250
RTS0042036,443
RTS0042037,564
RTS0042038,458
RTS0042039,394
RTS0042040,361
RTS0042041,369
RTS0042042,254
RTS0042043,125
RTS0042044,442
RTS0042045,257
RTS0042046,237
RTS0042047,203
RTS0042048,179
RTS0042049,151
RTS0042050,154
RTS0042051,130
RTS0042052,147
RTS0042053,160
RTS0042054,118
RTS0042055,130
RTS0042056,221
RTS0042057,162
RTS0042058,165
RTS0042059,197
RTS0042060,224
RTS0042061,139
RTS0042062,135
RTS0042063,141
RTS0042064,128
RTS0042065,131
RTS0042066,135
RTS0042067,150
RTS0042068,135
RTS0042069,149
RTS0042071,108
RTS0042072,91
RTS0042073,100
RTS0042074,121
RTS0042075,142
RTS0042076,127
RTS0042077,85
RTS0042078,99
RTS0042079,104
RTS0042080,93
RTS0042081,458
RTS0042082,375
RTS0042083,270
RTS0042084,348
RTS0042085,220
RTS0042086,117
RTS0042087,157
RTS0042088,140
RTS0042089,106
RTS0042090,184
RTS0042091,154
RTS0042092,123
RTS0042093,106
RTS0042094,100
RTS0042095,125
RTS0042096,159
RTS0042097,127
RTS0042098,102
RTS0042099,116
RTS0042100,131
RTS0042101,137
RTS0042102,107
RTS0042103,128
RTS0042104,106
RTS0042105,119
RTS0042106,130
RTS0042107,128
RTS0042108,98
RTS0042109,113
RTS0042110,137
RTS0042111,111
RTS0042112,121
RTS0042113,134
RTS0042114,112
RTS0042115,110
RTS0042116,82
RTS0042117,124
RTS0042118,125
RTS0042119,97
RTS0042120,112
RTS0042121,185
RTS0042122,143
RTS0042123,197
RTS0042124,92
RTS0042125,163
RTS0042126,121
RTS0042127,110
RTS0042128,140
RTS0042129,108
RTS0042130,126
RTS0042131,160
RTS0042132,104
RTS0042133,130
RTS0042134,105
RTS0042135,134
RTS0042136,125
RTS0042137,154
RTS0042138,132
RTS0042139,142
RTS0042140,123
RTS0042141,128
RTS0042142,139
RTS0042143,154
RTS0042144,152
RTS0042145,131
RTS0042146,231
RTS0042147,161
RTS0042148,197
RTS0042149,158
RTS0042150,197
RTS0042151,131
RTS0042152,110
RTS0042153,114
RTS0042154,170
RTS0042155,119
RTS0042156,110
RTS0042157,102
RTS0042158,120
RTS0042159,114
RTS0042160,101
RTS0042161,98
RTS0042162,98
RTS0042163,117
RTS0042164,127
RTS0042165,123
RTS0042166,149
RTS0042167,153
RTS0042168,138
RTS0042169,141
RTS0042170,130
RTS0042171,177
RTS0042172,139
RTS0042173,166
RTS0042174,151
RTS0042175,164
RTS0042176,127
RTS0042177,166
RTS0042178,170
RTS0042179,122
RTS0042180,138
RTS0042181,109
RTS0042182,126
RTS0042183,127
RTS0042184,122
RTS0042185,106
RTS0042186,130
RTS0042187,118
RTS0042188,89
RTS0042189,124
RTS0042190,124
RTS0042191,145
RTS0042192,153
RTS0042193,137
RTS0042194,206
RTS0042195,110
RTS0042196,105
RTS0042197,114
RTS0042198,110
RTS0042199,141
RTS0042200,115
RTS0042201,131
RTS0042202,108
RTS0042203,100
RTS0042204,85
RTS0042205,95
RTS0042206,92
RTS0042207,124
RTS0042208,116
RTS0042209,104
RTS0042210,109
RTS0042211,108
RTS0042212,108
RTS0042213,108
RTS0042214,108
RTS0042215,115
RTS0042216,112
RTS0042217,120
RTS0042218,123
RTS0042219,104
RTS0042220,156
RTS0042221,104
RTS0042222,114
RTS0042223,103
RTS0042224,124
RTS0042225,127
RTS0042226,109
RTS0042227,113
RTS0042228,131
RTS0042229,111
RTS0042230,127
RTS0042231,122
RTS0042232,94
RTS0042233,140
RTS0042234,106
RTS0042235,119
RTS0042236,127
RTS0042237,133
RTS0042238,125
RTS0042239,120
RTS0042240,126
RTS0042241,118
RTS0042242,87
RTS0042243,111
RTS0042244,131
RTS0042245,124
RTS0042246,201
RTS0042247,207
RTS0042248,349
RTS0042249,194
RTS0042250,226
RTS0042251,82
RTS0042252,113
RTS0042253,114
RTS0042254,132
RTS0042255,130
RTS0042256,253
RTS0042257,144
RTS0042258,100
RTS0042259,120
RTS0042260,141
RTS0042261,361
RTS0042262,239
RTS0042263,340
RTS0042264,342
RTS0042265,270
RTS0042266,102
RTS0042267,129
RTS0042268,111
RTS0042269,66
RTS0042270,101
RTS0042271,115
RTS0042272,114
RTS0042273,105
RTS0042274,109
RTS0042275,105
RTS0042276,209
RTS0042277,175
RTS0042278,128
RTS0042279,220
RTS0042280,137
RTS0042281,77
RTS0042282,110
RTS0042283,106
RTS0042284,118
RTS0042285,117
RTS0042286,105
RTS0042287,127
RTS0042288,145
RTS0042289,131
RTS0042290,144
RTS0042291,356
RTS0042292,515
RTS0042293,301
RTS0042294,280
RTS0042295,321
RTS0042296,125
RTS0042297,119
RTS0042298,113
RTS0042299,115
RTS0042300,130
RTS0042301,150
RTS0042302,110
RTS0042303,130
RTS0042304,163
RTS0042305,149
RTS0042306,115
RTS0042307,145
RTS0042308,1162
RTS0042309,141
RTS0042310,171
RTS0042311,90
RTS0042312,130
RTS0042313,105
RTS0042314,108
RTS0042315,130
RTS0042316,126
RTS0042317,122
RTS0042318,122
RTS0042319,145
RTS0042320,86
RTS0042321,149
RTS0042322,117
RTS0042323,117
RTS0042324,155
RTS0042325,136
RTS0042326,134
RTS0042327,167
RTS0042328,114
RTS0042329,127
RTS0042330,137
RTS0042331,155
RTS0042332,181
RTS0042333,165
RTS0042334,178
RTS0042335,123
RTS0042336,136
RTS0042337,124
RTS0042338,94
RTS0042339,89
RTS0042340,100
RTS0042341,396
RTS0042342,298
RTS0042343,535
RTS0042344,448
RTS0042345,245
RTS0042346,135
RTS0042347,109
RTS0042348,120
RTS0042349,111
RTS0042350,97
RTS0042351,170
RTS0042352,205
RTS0042353,269
RTS0042354,235
RTS0042355,142
RTS0042356,121
RTS0042357,135
RTS0042358,138
RTS0042359,136
RTS0042360,119
RTS0042361,176
RTS0042362,270
RTS0042363,336
RTS0042364,207
RTS0042365,269
RTS0042366,156
RTS0042367,171
RTS0042368,170
RTS0042369,144
RTS0042370,234
RTS0042371,385
RTS0042372,180
RTS0042373,299
RTS0042374,282
RTS0042375,237
RTS0042376,94
RTS0042377,97
RTS0042378,90
RTS0042379,139
RTS0042380,81
RTS0042381,611
RTS0042382,811
RTS0042383,641
RTS0042384,603
RTS0042385,759
RTS0042386,134
RTS0042387,114
RTS0042388,140
RTS0042389,141
RTS0042390,87
RTS0042391,76
RTS0042392,119
RTS0042393,89
RTS0042394,93
RTS0042395,112
RTS0042396,100
RTS0042397,95
RTS0042398,108
RTS0042399,127
RTS0042400,118
RTS0042401,162
RTS0042402,167
RTS0042403,100
RTS0042404,131
RTS0042405,125
RTS0042406,115
RTS0042407,98
RTS0042408,124
RTS0042409,77
RTS0042410,105
RTS0042411,107
RTS0042412,99
RTS0042413,112
RTS0042414,131
RTS0042415,112
RTS0042416,530
RTS0042417,812
RTS0042418,849
RTS0042419,654
RTS0042420,521
RTS0042421,153
RTS0042422,144
RTS0042423,157
RTS0042424,158
RTS0042425,98
RTS0042426,136
RTS0042427,109
RTS0042428,131
RTS0042429,143
RTS0042430,121
RTS0042431,534
RTS0042432,811
RTS0042433,514
RTS0042434,1122
RTS0042435,665
RTS0042436,152
RTS0042437,133
RTS0042438,143
RTS0042439,171
RTS0042440,127
RTS0042441,139
RTS0042442,118
RTS0042443,143
RTS0042444,138
RTS0042445,136
RTS0042446,142
RTS0042447,102
RTS0042448,136
RTS0042449,98
RTS0042450,130
RTS0042451,139
RTS0042452,139
RTS0042453,125
RTS0042454,130
RTS0042455,92
RTS0042456,106
RTS0042457,161
RTS0042458,138
RTS0042460,123
RTS0042461,472
RTS0042462,246
RTS0042463,296
RTS0042464,418
RTS0042465,319
RTS0042466,129
RTS0042467,106
RTS0042468,137
RTS0042469,148
RTS0042470,117
RTS0042471,178
RTS0042472,136
RTS0042473,178
RTS0042474,127
RTS0042475,170
RTS0042476,143
RTS0042477,127
RTS0042478,118
RTS0042479,118
RTS0042480,104
RTS0042481,215
RTS0042482,329
RTS0042483,831
RTS0042484,609
RTS0042485,336
RTS0042486,108
RTS0042487,117
RTS0042488,96
RTS0042489,133
RTS0042490,90
RTS0042491,94
RTS0042492,110
RTS0042493,101
RTS0042494,90
RTS0042495,92
RTS0042496,111
RTS0042497,147
RTS0042498,134
RTS0042499,179
RTS0042500,163
RTS0042501,144
RTS0042502,182
RTS0042503,184
RTS0042504,119
RTS0042505,207
RTS0042506,114
RTS0042507,138
RTS0042508,97
RTS0042509,116
RTS0042510,111
RTS0042515,93
RTS0042522,96
RTS0042526,110
RTS0042527,106
RTS0042528,112
RTS0042529,122
RTS0042530,67
RTS0042531,100
RTS0042532,100
RTS0042533,103
RTS0042534,105
RTS0042535,87
RTS0042536,119
RTS0042537,105
RTS0042538,99
RTS0042539,122
RTS0042540,93
RTS0042541,91
RTS0042542,125
RTS0042543,124
RTS0042544,116
RTS0042545,94
RTS0042546,102
RTS0042547,106
RTS0042548,101
RTS0042549,102
RTS0042550,96
RTS0042551,105
RTS0042552,108
RTS0042553,123
RTS0042554,159
RTS0042555,108
RTS0042556,97
RTS0042557,107
RTS0042558,112
RTS0042559,136
RTS0042560,104
RTS0042561,94
RTS0042562,118
RTS0042563,145
RTS0042564,132
RTS0042565,132
RTS0042566,305
RTS0042567,271
RTS0042568,351
RTS0042569,474
RTS0042570,310
RTS0042571,246
RTS0042572,218
RTS0042573,269
RTS0042574,278
RTS0042575,226
RTS0042576,331
RTS0042577,356
RTS0042578,324
RTS0042579,405
RTS0042580,238
RTS0042581,145
RTS0042582,114
RTS0042583,217
RTS0042584,121
RTS0042585,90
RTS0042586,955
RTS0042587,1548
RTS0042588,1545
RTS0042589,1009
RTS0042590,1237
RTS0042591,106
RTS0042592,98
RTS0042593,97
RTS0042594,78
RTS0042595,103
RTS0042596,129
RTS0042597,137
RTS0042598,114
RTS0042599,112
RTS0042600,105
RTS0042601,101
RTS0042602,116
RTS0042603,125
RTS0042604,106
RTS0042605,120
RTS0042606,554
RTS0042607,385
RTS0042608,448
RTS0042609,482
RTS0042610,361
RTS0042611,382
RTS0042612,420
RTS0042613,261
RTS0042614,348
RTS0042615,396
RTS0042616,532
RTS0042617,731
RTS0042618,1064
RTS0042619,518
RTS0042620,794
RTS0042621,75
RTS0042622,117
RTS0042623,131
RTS0042624,121
RTS0042625,101
RTS0042626,340
RTS0042627,425
RTS0042628,175
RTS0042629,274
RTS0042630,222
RTS0042631,82
RTS0042633,89
RTS0042634,106
RTS0042635,87
RTS0042636,562
RTS0042637,333
RTS0042638,554
RTS0042639,431
RTS0042640,397
RTS0042641,136
RTS0042642,128
RTS0042643,97
RTS0042644,161
RTS0042645,124
RTS0042646,376
RTS0042647,423
RTS0042648,606
RTS0042649,682
RTS0042650,399
RTS0042651,98
RTS0042652,120
RTS0042653,83
RTS0042654,108
RTS0042655,105
RTS0042656,122
RTS0042657,76
RTS0042658,118
RTS0042659,94
RTS0042660,108
RTS0042661,140
RTS0042662,131
RTS0042663,171
RTS0042664,124
RTS0042665,153
RTS0042666,116
RTS0042667,108
RTS0042668,107
RTS0042669,108
RTS0042670,126
RTS0042671,347
RTS0042672,239
RTS0042673,316
RTS0042674,250
RTS0042675,324
RTS0042676,93
RTS0042678,141
RTS0042679,199
RTS0042680,161
RTS0042681,1040
RTS0042682,966
RTS0042683,893
RTS0042684,428
RTS0042685,888
RTS0042686,140
RTS0042687,123
RTS0042688,94
RTS0042689,95
RTS0042690,110
RTS0042691,118
RTS0042692,105
RTS0042693,119
RTS0042694,5
RTS0042695,99
RTS0042696,114
RTS0042697,91
RTS0042698,92
RTS0042699,100
RTS0042700,98
RTS0042701,108
RTS0042702,116
RTS0042703,122
RTS0042704,138
RTS0042705,142
RTS0042706,148
RTS0042707,114
RTS0042708,202
RTS0042709,114
RTS0042710,152
RTS0042711,388
RTS0042712,371
RTS0042713,250
RTS0042714,292
RTS0042715,257
RTS0042716,97
RTS0042717,96
RTS0042718,103
RTS0042719,107
RTS0042720,86
RTS0042721,116
RTS0042722,116
RTS0042723,110
RTS0042724,123
RTS0042725,120
RTS0042726,102
RTS0042727,102
RTS0042728,108
RTS0042729,92
RTS0042730,104
RTS0042731,89
RTS0042732,138
RTS0042733,111
RTS0042734,106
RTS0042735,94
RTS0042736,140
RTS0042737,225
RTS0042738,181
RTS0042739,145
RTS0042740,180
RTS0042741,131
RTS0042742,128
RTS0042743,118
RTS0042744,120
RTS0042745,113
RTS0042746,405
RTS0042747,300
RTS0042748,241
RTS0042749,269
RTS0042750,239
RTS0042751,120
RTS0042752,179
RTS0042753,262
RTS0042754,141
RTS0042755,126
RTS0042756,114
RTS0042757,180
RTS0042758,96
RTS0042759,98
RTS0042760,116
RTS0042761,117
RTS0042762,92
RTS0042763,94
RTS0042764,118
RTS0042765,117
RTS0042766,190
RTS0042767,199
RTS0042768,218
RTS0042769,248
RTS0042770,165
RTS0042771,107
RTS0042772,129
RTS0042773,158
RTS0042774,137
RTS0042775,128
RTS0042776,87
RTS0042777,140
RTS0042778,144
RTS0042779,112
RTS0042780,139
RTS0042781,143
RTS0042782,124
RTS0042783,125
RTS0042784,106
RTS0042785,119
RTS0042786,294
RTS0042787,195
RTS0042788,245
RTS0042789,187
RTS0042790,252
RTS0042791,543
RTS0042792,198
RTS0042793,309
RTS0042794,345
RTS0042795,358
RTS0042796,123
RTS0042797,248
RTS0042798,94
RTS0042799,97
RTS0042800,115
RTS0042801,110
RTS0042802,150
RTS0042803,121
RTS0042804,121
RTS0042805,146
RTS0042806,142
RTS0042807,168
RTS0042808,241
RTS0042809,214
RTS0042810,182
RTS0042811,223
RTS0042812,298
RTS0042813,242
RTS0042814,203
RTS0042815,205
RTS0042816,137
RTS0042817,211
RTS0042818,193
RTS0042819,229
RTS0042820,151
RTS0042821,126
RTS0042822,113
RTS0042823,107
RTS0042824,121
RTS0042825,125
RTS0042826,211
RTS0042827,196
RTS0042828,208
RTS0042829,196
RTS0042830,292
RTS0042831,129
RTS0042832,191
RTS0042833,145
RTS0042834,140
RTS0042835,138
RTS0042836,262
RTS0042837,207
RTS0042838,270
RTS0042839,246
RTS0042840,305
RTS0042841,162
RTS0042842,129
RTS0042843,151
RTS0042844,147
RTS0042845,170
RTS0042846,139
RTS0042847,289
RTS0042848,355
RTS0042849,163
RTS0042850,190
RTS0042851,237
RTS0042852,198
RTS0042853,224
RTS0042854,209
RTS0042855,188
RTS0042856,114
RTS0042857,149
RTS0042858,136
RTS0042859,146
RTS0042860,157
RTS0042861,144
RTS0042862,105
RTS0042863,162
RTS0042864,134
RTS0042865,177
RTS0042866,134
RTS0042867,174
RTS0042868,145
RTS0042869,226
RTS0042870,151
RTS0042871,108
RTS0042872,74
RTS0042873,119
RTS0042874,103
RTS0042875,113
RTS0042876,383
RTS0042877,307
RTS0042878,326
RTS0042879,259
RTS0042880,381
RTS0042881,193
RTS0042882,252
RTS0042883,349
RTS0042884,374
RTS0042885,312
RTS0042886,185
RTS0042887,156
RTS0042888,154
RTS0042889,175
RTS0042890,139
RTS0042891,94
RTS0042892,139
RTS0042893,137
RTS0042894,92
RTS0042895,108
RTS0042896,395
RTS0042897,277
RTS0042898,226
RTS0042899,390
RTS0042900,363
RTS0042901,131
RTS0042902,101
RTS0042903,91
RTS0042904,114
RTS0042905,121
RTS0042906,171
RTS0042907,149
RTS0042908,140
RTS0042909,170
RTS0042910,127
RTS0042911,122
RTS0042912,133
RTS0042913,157
RTS0042914,124
RTS0042915,103
RTS0042916,152
RTS0042917,137
RTS0042918,143
RTS0042919,135
RTS0042920,118
RTS0042921,147
RTS0042922,140
RTS0042923,139
RTS0042924,111
RTS0042925,154
RTS0042926,136
RTS0042927,95
RTS0042928,116
RTS0042929,121
RTS0042930,106
RTS0042931,108
RTS0042932,119
RTS0042933,133
RTS0042934,127
RTS0042935,148
RTS0042936,340
RTS0042937,287
RTS0042938,365
RTS0042939,402
RTS0042940,266
RTS0042941,596
RTS0042942,629
RTS0042943,936
RTS0042944,663
RTS0042945,477
RTS0042946,191
RTS0042947,227
RTS0042948,190
RTS0042949,142
RTS0042950,166
RTS0042951,177
RTS0042952,191
RTS0042953,199
RTS0042954,113
RTS0042955,158
RTS0042956,154
RTS0042957,169
RTS0042958,145
RTS0042959,208
RTS0042960,160
RTS0042961,220
RTS0042962,219
RTS0042963,208
RTS0042964,269
RTS0042965,360
RTS0042966,125
RTS0042967,159
RTS0042968,110
RTS0042969,137
RTS0042970,156
RTS0042971,424
RTS0042972,211
RTS0042973,237
RTS0042974,199
RTS0042975,224
RTS0042976,295
RTS0042977,262
RTS0042978,276
RTS0042979,202
RTS0042980,197
RTS0042981,137
RTS0042982,129
RTS0042983,133
RTS0042984,135
RTS0042985,130
RTS0042986,216
RTS0042987,254
RTS0042988,185
RTS0042989,210
RTS0042990,193
RTS0042991,206
RTS0042992,187
RTS0042993,189
RTS0042994,217
RTS0042995,281
RTS0042996,111
RTS0042997,145
RTS0042998,98
RTS0042999,120
RTS0043000,138
RTS0043001,121
RTS0043002,140
RTS0043003,119
RTS0043004,156
RTS0043005,155
RTS0043006,152
RTS0043007,198
RTS0043008,174
RTS0043009,139
RTS0043010,164
RTS0043011,180
RTS0043012,147
RTS0043013,203
RTS0043014,205
RTS0043015,195
RTS0043016,218
RTS0043017,314
RTS0043018,227
RTS0043019,397
RTS0043020,214
RTS0043021,277
RTS0043022,245
RTS0043023,412
RTS0043024,397
RTS0043025,521
RTS0043026,109
RTS0043027,152
RTS0043028,170
RTS0043029,130
RTS0043030,151
RTS0043031,108
RTS0043032,207
RTS0043033,172
RTS0043034,166
RTS0043035,140
RTS0043036,242
RTS0043037,174
RTS0043038,220
RTS0043039,161
RTS0043040,327
RTS0043041,124
RTS0043042,128
RTS0043043,112
RTS0043044,116
RTS0043045,115
RTS0043046,131
RTS0043047,140
RTS0043048,223
RTS0043049,204
RTS0043050,165
RTS0043051,196
RTS0043052,149
RTS0043053,157
RTS0043054,141
RTS0043055,132
RTS0043056,142
RTS0043057,172
RTS0043058,179
RTS0043059,173
RTS0043060,169
RTS0043061,1124
RTS0043062,369
RTS0043063,601
RTS0043064,419
RTS0043065,527
RTS0043066,217
RTS0043067,214
RTS0043068,158
RTS0043069,185
RTS0043070,197
RTS0043071,104
RTS0043072,124
RTS0043073,158
RTS0043074,113
RTS0043075,135
RTS0043076,174
RTS0043077,345
RTS0043078,234
RTS0043079,296
RTS0043080,273
RTS0043081,180
RTS0043082,161
RTS0043083,140
RTS0043084,131
RTS0043085,164
RTS0043086,115
RTS0043087,90
RTS0043088,112
RTS0043089,111
RTS0043090,110
RTS0043091,121
RTS0043092,137
RTS0043093,123
RTS0043094,213
RTS0043095,175
RTS0043096,113
RTS0043097,96
RTS0043098,158
RTS0043099,142
RTS0043100,111
RTS0043101,141
RTS0043102,116
RTS0043103,130
RTS0043104,141
RTS0043105,110
RTS0043106,209
RTS0043107,209
RTS0043108,154
RTS0043109,127
RTS0043110,192
RTS0043111,200
RTS0043112,153
RTS0043113,188
RTS0043114,213
RTS0043115,190
RTS0043116,263
RTS0043117,159
RTS0043118,124
RTS0043119,144
RTS0043120,180
RTS0043121,98
RTS0043122,103
RTS0043123,110
RTS0043124,136
RTS0043125,112
RTS0043126,137
RTS0043127,119
RTS0043128,143
RTS0043129,132
RTS0043130,141
RTS0043131,148
RTS0043132,139
RTS0043133,147
RTS0043134,160
RTS0043135,176
RTS0043136,238
RTS0043137,197
RTS0043138,232
RTS0043139,210
RTS0043140,201
RTS0043141,143
RTS0043142,159
RTS0043143,153
RTS0043144,167
RTS0043145,158
RTS0043146,125
RTS0043147,259
RTS0043148,230
RTS0043149,228
RTS0043150,113
RTS0043151,212
RTS0043152,192
RTS0043153,215
RTS0043154,187
RTS0043155,182
RTS0043156,1335
RTS0043157,1294
RTS0043159,1384
RTS0043160,3305
RTS0043161,1423
RTS0043162,1687
RTS0043163,1586
RTS0043164,1000
RTS0043165,1151
RTS0043166,1
RTS0043167,131
RTS0043168,161
RTS0043169,156
RTS0043170,176
RTS0043171,885
RTS0043172,1441
RTS0043173,861
RTS0043174,1213
RTS0043175,1415
RTS0043176,178
RTS0043177,192
RTS0043178,260
RTS0043179,252
RTS0043180,187
RTS0043181,140
RTS0043182,105
RTS0043183,160
RTS0043184,93
RTS0043185,117
RTS0043186,379
RTS0043187,231
RTS0043188,238
RTS0043189,220
RTS0043190,281
RTS0043191,127
RTS0043192,131
RTS0043193,111
RTS0043194,105
RTS0043195,119
RTS0043196,161
RTS0043197,131
RTS0043198,155
RTS0043199,132
RTS0043200,139
RTS0043201,251
RTS0043202,312
RTS0043203,314
RTS0043204,349
RTS0043205,403
RTS0043206,226
RTS0043207,151
RTS0043208,203
RTS0043209,147
RTS0043210,153
RTS0043211,112
RTS0043212,133
RTS0043213,166
RTS0043214,149
RTS0043215,134
RTS0043216,198
RTS0043217,169
RTS0043218,152
RTS0043219,217
RTS0043220,205
RTS0043221,135
RTS0043222,147
RTS0043223,141
RTS0043224,128
RTS0043225,112
RTS0043226,215
RTS0043227,179
RTS0043228,211
RTS0043229,153
RTS0043230,156
RTS0043231,416
RTS0043232,443
RTS0043233,576
RTS0043234,234
RTS0043235,309
RTS0043236,108
RTS0043237,143
RTS0043238,123
RTS0043239,118
RTS0043240,149
RTS0043241,167
RTS0043242,168
RTS0043243,154
RTS0043244,129
RTS0043245,154
RTS0043246,288
RTS0043247,339
RTS0043248,177
RTS0043249,186
RTS0043250,290
RTS0043251,109
RTS0043252,132
RTS0043253,136
RTS0043254,142
RTS0043255,131
RTS0043256,140
RTS0043257,107
RTS0043258,123
RTS0043259,144
RTS0043260,123
RTS0043261,126
RTS0043262,154
RTS0043263,104
RTS0043264,116
RTS0043265,142
RTS0043266,163
RTS0043267,210
RTS0043268,156
RTS0043269,236
RTS0043270,280
RTS0043271,347
RTS0043272,312
RTS0043273,290
RTS0043274,456
RTS0043275,316
RTS0043276,111
RTS0043277,132
RTS0043278,144
RTS0043279,154
RTS0043280,114
RTS0043281,194
RTS0043282,242
RTS0043283,254
RTS0043284,285
RTS0043285,228
RTS0043286,147
RTS0043287,162
RTS0043288,187
RTS0043289,214
RTS0043290,119
RTS0043291,600
RTS0043292,476
RTS0043293,353
RTS0043294,532
RTS0043295,501
RTS0043296,134
RTS0043297,101
RTS0043299,162
RTS0043300,165
RTS0043301,117
RTS0043302,128
RTS0043303,128
RTS0043304,112
RTS0043305,121
RTS0043306,150
RTS0043307,134
RTS0043308,135
RTS0043309,148
RTS0043310,158
RTS0043311,196
RTS0043312,191
RTS0043313,273
RTS0043314,196
RTS0043315,135
RTS0043316,139
RTS0043317,114
RTS0043318,134
RTS0043319,120
RTS0043320,129
RTS0043321,188
RTS0043322,216
RTS0043323,231
RTS0043324,195
RTS0043325,253
RTS0043326,142
RTS0043327,127
RTS0043328,193
RTS0043329,176
RTS0043330,195
RTS0043331,109
RTS0043332,114
RTS0043333,101
RTS0043334,129
RTS0043335,92
RTS0043336,141
RTS0043337,141
RTS0043338,138
RTS0043339,127
RTS0043340,113
RTS0043341,118
RTS0043342,113
RTS0043343,128
RTS0043344,129
RTS0043345,100
RTS0043346,150
RTS0043347,208
RTS0043348,132
RTS0043349,116
RTS0043350,141
RTS0043351,151
RTS0043352,180
RTS0043353,151
RTS0043354,133
RTS0043355,139
RTS0043356,305
RTS0043357,245
RTS0043358,375
RTS0043359,403
RTS0043360,382
RTS0043361,198
RTS0043362,205
RTS0043363,182
RTS0043364,167
RTS0043365,167
RTS0043366,128
RTS0043367,102
RTS0043368,136
RTS0043369,109
RTS0043370,98
RTS0043371,357
RTS0043372,214
RTS0043373,306
RTS0043374,215
RTS0043375,187
RTS0043376,207
RTS0043377,365
RTS0043378,177
RTS0043379,257
RTS0043380,244
RTS0043381,145
RTS0043382,114
RTS0043383,140
RTS0043384,112
RTS0043385,122
RTS0043386,198
RTS0043387,330
RTS0043388,227
RTS0043389,354
RTS0043390,222
RTS0043391,152
RTS0043392,183
RTS0043393,190
RTS0043394,146
RTS0043395,137
RTS0043396,695
RTS0043397,475
RTS0043398,447
RTS0043399,507
RTS0043400,162
RTS0043401,119
RTS0043402,129
RTS0043403,101
RTS0043404,134
RTS0043405,116
RTS0043406,91
RTS0043407,100
RTS0043408,133
RTS0043409,91
RTS0043410,113
RTS0043411,125
RTS0043412,108
RTS0043413,107
RTS0043414,104
RTS0043415,131
RTS0043416,157
RTS0043417,141
RTS0043418,156
RTS0043419,144
RTS0043420,158
RTS0043421,169
RTS0043422,104
RTS0043423,124
RTS0043424,133
RTS0043425,182
RTS0043426,228
RTS0043427,217
RTS0043428,259
RTS0043429,238
RTS0043430,164
RTS0043431,437
RTS0043432,250
RTS0043433,254
RTS0043434,316
RTS0043435,311
RTS0043436,494
RTS0043437,215
RTS0043438,417
RTS0043439,142
RTS0043440,549
RTS0043441,704
RTS0043442,362
RTS0043443,389
RTS0043444,356
RTS0043445,376
RTS0043446,116
RTS0043447,124
RTS0043448,145
RTS0043449,127
RTS0043450,112
RTS0043451,115
RTS0043452,131
RTS0043453,128
RTS0043454,134
RTS0043455,117
RTS0043456,133
RTS0043457,137
RTS0043458,116
RTS0043459,111
RTS0043460,126
RTS0043461,122
RTS0043462,128
RTS0043463,136
RTS0043464,138
RTS0043465,159
RTS0043466,438
RTS0043467,357
RTS0043468,334
RTS0043469,239
RTS0043470,369
RTS0043471,134
RTS0043472,397
RTS0043473,122
RTS0043474,146
RTS0043475,142
RTS0043476,103
RTS0043477,153
RTS0043478,116
RTS0043479,112
RTS0043480,117
RTS0043481,312
RTS0043482,320
RTS0043483,382
RTS0043484,205
RTS0043485,284
RTS0043486,341
RTS0043487,366
RTS0043488,362
RTS0043489,380
RTS0043490,222
RTS0043491,466
RTS0043492,511
RTS0043493,431
RTS0043494,667
RTS0043495,779
RTS0043496,157
RTS0043497,130
RTS0043498,109
RTS0043499,163
RTS0043500,128
RTS0043501,136
RTS0043502,125
RTS0043503,78
RTS0043504,129
RTS0043505,136
RTS0043506,134
RTS0043507,122
RTS0043508,141
RTS0043509,125
RTS0043510,135
RTS0043511,121
RTS0043512,138
RTS0043513,98
RTS0043514,134
RTS0043515,116
RTS0043516,162
RTS0043517,119
RTS0043518,177
RTS0043519,176
RTS0043520,193
RTS0043521,94
RTS0043522,90
RTS0043523,141
RTS0043524,108
RTS0043525,113
RTS0043526,255
RTS0043527,173
RTS0043528,182
RTS0043529,203
RTS0043530,163
RTS0043531,115
RTS0043532,107
RTS0043533,121
RTS0043534,121
RTS0043535,137
RTS0043536,203
RTS0043537,175
RTS0043538,193
RTS0043539,203
RTS0043540,160
RTS0043541,270
RTS0043542,215
RTS0043543,220
RTS0043544,367
RTS0043545,179
RTS0043546,128
RTS0043547,112
RTS0043548,147
RTS0043549,131
RTS0043550,127
RTS0043551,194
RTS0043552,186
RTS0043553,160
RTS0043554,225
RTS0043555,170
RTS0043556,130
RTS0043557,142
RTS0043558,153
RTS0043559,141
RTS0043560,147
RTS0043561,162
RTS0043562,151
RTS0043563,143
RTS0043564,119
RTS0043565,133
RTS0043566,125
RTS0043567,119
RTS0043568,107
RTS0043569,135
RTS0043570,163
RTS0043571,156
RTS0043572,170
RTS0043573,152
RTS0043574,141
RTS0043575,110
RTS0043576,228
RTS0043577,229
RTS0043578,119
RTS0043579,215
RTS0043580,244
RTS0043581,188
RTS0043582,270
RTS0043583,164
RTS0043584,164
RTS0043585,180
RTS0043586,90
RTS0043587,140
RTS0043588,116
RTS0043589,138
RTS0043590,147
RTS0043591,136
RTS0043592,147
RTS0043593,208
RTS0043594,184
RTS0043595,149
RTS0043596,111
RTS0043597,130
RTS0043598,247
RTS0043599,126
RTS0043600,123
RTS0043601,109
RTS0043602,152
RTS0043603,218
RTS0043604,182
RTS0043605,134
RTS0043606,244
RTS0043607,217
RTS0043608,221
RTS0043609,212
RTS0043610,203
RTS0043611,121
RTS0043612,113
RTS0043613,101
RTS0043614,137
RTS0043615,121
RTS0043616,111
RTS0043617,121
RTS0043618,129
RTS0043619,114
RTS0043620,84
RTS0043621,147
RTS0043622,134
RTS0043623,144
RTS0043624,173
RTS0043625,134
RTS0043626,320
RTS0043627,257
RTS0043628,335
RTS0043629,280
RTS0043630,299
RTS0043631,92
RTS0043632,127
RTS0043633,114
RTS0043634,103
RTS0043635,135
RTS0043636,110
RTS0043637,141
RTS0043638,98
RTS0043639,123
RTS0043640,107
RTS0043641,2635
RTS0043642,1988
RTS0043643,2819
RTS0043644,2863
RTS0043645,3239
RTS0043646,386
RTS0043647,367
RTS0043648,350
RTS0043649,286
RTS0043650,429
RTS0043651,107
RTS0043652,132
RTS0043653,131
RTS0043654,137
RTS0043655,103
RTS0043656,83
RTS0043657,124
RTS0043658,121
RTS0043659,125
RTS0043660,125
RTS0043661,136
RTS0043663,117
RTS0043664,116
RTS0043665,119
RTS0043666,270
RTS0043667,169
RTS0043668,249
RTS0043669,289
RTS0043670,227
RTS0043671,108
RTS0043672,181
RTS0043673,145
RTS0043674,132
RTS0043675,176
RTS0043676,96
RTS0043677,134
RTS0043678,109
RTS0043679,121
RTS0043680,97
RTS0043681,119
RTS0043682,101
RTS0043683,138
RTS0043684,142
RTS0043685,135
RTS0043686,140
RTS0043687,118
RTS0043688,106
RTS0043689,116
RTS0043690,137
RTS0043691,147
RTS0043692,132
RTS0043693,144
RTS0043694,140
RTS0043695,172
RTS0043696,259
RTS0043697,204
RTS0043698,292
RTS0043699,386
RTS0043700,316
RTS0043701,165
RTS0043702,223
RTS0043703,242
RTS0043704,226
RTS0043705,188
RTS0043706,191
RTS0043707,162
RTS0043708,129
RTS0043709,139
RTS0043710,185
RTS0043711,119
RTS0043712,83
RTS0043713,114
RTS0043714,73
RTS0043715,91
RTS0043716,136
RTS0043717,159
RTS0043718,128
RTS0043719,139
RTS0043720,107
RTS0043721,153
RTS0043722,156
RTS0043723,120
RTS0043724,128
RTS0043725,123
RTS0043726,131
RTS0043727,130
RTS0043728,146
RTS0043729,146
RTS0043730,151
RTS0043731,132
RTS0043732,170
RTS0043733,111
RTS0043734,151
RTS0043735,178
RTS0043736,367
RTS0043737,493
RTS0043738,374
RTS0043739,422
RTS0043740,362
RTS0043741,265
RTS0043742,290
RTS0043743,209
RTS0043744,407
RTS0043745,156
RTS0043746,122
RTS0043747,140
RTS0043748,167
RTS0043749,128
RTS0043750,130
RTS0043751,150
RTS0043752,177
RTS0043753,148
RTS0043754,111
RTS0043755,185
RTS0043756,132
RTS0043757,135
RTS0043758,135
RTS0043759,146
RTS0043760,141
RTS0043761,290
RTS0043762,103
RTS0043763,97
RTS0043764,114
RTS0043765,113
RTS0043766,124
RTS0043767,109
RTS0043768,103
RTS0043769,135
RTS0043770,76
RTS0043771,135
RTS0043772,118
RTS0043773,140
RTS0043774,112
RTS0043775,113
RTS0043776,138
RTS0043777,193
RTS0043778,189
RTS0043779,190
RTS0043780,210
RTS0043781,390
RTS0043782,279
RTS0043783,253
RTS0043784,296
RTS0043785,196
RTS0043786,126
RTS0043787,113
RTS0043788,679
RTS0043789,103
RTS0043790,120
RTS0043791,93
RTS0043792,149
RTS0043793,94
RTS0043794,126
RTS0043795,110
RTS0043796,89
RTS0043797,145
RTS0043798,109
RTS0043799,92
RTS0043800,88
RTS0043801,97
RTS0043802,121
RTS0043803,124
RTS0043804,118
RTS0043805,117
RTS0043806,116
RTS0043807,97
RTS0043808,144
RTS0043809,125
RTS0043810,104
RTS0043811,342
RTS0043812,457
RTS0043813,259
RTS0043814,366
RTS0043815,409
RTS0043816,210
RTS0043817,139
RTS0043818,130
RTS0043819,142
RTS0043820,233
RTS0043821,132
RTS0043822,115
RTS0043823,106
RTS0043824,95
RTS0043825,100
RTS0043826,155
RTS0043827,200
RTS0043828,274
RTS0043829,120
RTS0043830,142
RTS0043831,301
RTS0043832,231
RTS0043833,317
RTS0043834,174
RTS0043835,207
RTS0043836,178
RTS0043837,137
RTS0043838,123
RTS0043839,115
RTS0043840,119
RTS0043841,107
RTS0043842,96
RTS0043843,107
RTS0043844,102
RTS0043845,81
RTS0043846,228
RTS0043847,220
RTS0043848,241
RTS0043849,190
RTS0043850,281
RTS0043851,132
RTS0043852,147
RTS0043853,143
RTS0043854,118
RTS0043856,114
RTS0043857,127
RTS0043858,154
RTS0043859,180
RTS0043860,161
RTS0043861,187
RTS0043862,315
RTS0043863,154
RTS0043864,178
RTS0043865,152
RTS0043866,145
RTS0043867,141
RTS0043868,128
RTS0043869,121
RTS0043870,107
RTS0043871,136
RTS0043872,127
RTS0043873,143
RTS0043874,84
RTS0043875,84
RTS0043876,101
RTS0043877,104
RTS0043878,139
RTS0043879,143
RTS0043880,137
RTS0043881,147
RTS0043882,140
RTS0043883,141
RTS0043884,119
RTS0043885,111
RTS0043886,151
RTS0043887,178
RTS0043888,196
RTS0043889,92
RTS0043890,179
RTS0043891,177
RTS0043892,145
RTS0043893,155
RTS0043894,146
RTS0043895,112
RTS0043896,157
RTS0043897,196
RTS0043898,190
RTS0043899,162
RTS0043900,168
RTS0043901,197
RTS0043902,166
RTS0043903,188
RTS0043904,229
RTS0043905,167
RTS0043906,112
RTS0043907,155
RTS0043908,81
RTS0043909,154
RTS0043910,170
RTS0043911,168
RTS0043912,259
RTS0043913,125
RTS0043914,166
RTS0043915,141
RTS0043916,118
RTS0043917,140
RTS0043918,119
RTS0043919,130
RTS0043920,258
RTS0043921,236
RTS0043922,178
RTS0043923,214
RTS0043924,260
RTS0043925,219
RTS0043926,162
RTS0043927,122
RTS0043928,101
RTS0043929,122
RTS0043930,112
RTS0043931,317
RTS0043932,301
RTS0043933,264
RTS0043934,249
RTS0043935,208
RTS0043936,90
RTS0043937,102
RTS0043938,94
RTS0043939,91
RTS0043940,122
RTS0043941,126
RTS0043942,147
RTS0043943,154
RTS0043944,148
RTS0043945,130
RTS0043946,84
RTS0043947,120
RTS0043948,158
RTS0043949,103
RTS0043950,113
RTS0043951,154
RTS0043952,182
RTS0043953,147
RTS0043954,112
RTS0043955,162
RTS0043956,233
RTS0043957,188
RTS0043958,287
RTS0043959,198
RTS0043960,235
RTS0043961,242
RTS0043962,203
RTS0043963,130
RTS0043964,203
RTS0043965,203
RTS0043966,464
RTS0043967,323
RTS0043968,440
RTS0043969,379
RTS0043970,493
RTS0043971,279
RTS0043972,280
RTS0043973,269
RTS0043974,335
RTS0043975,228
RTS0043976,407
RTS0043977,320
RTS0043978,546
RTS0043979,463
RTS0043980,464
RTS0043981,543
RTS0043982,457
RTS0043983,595
RTS0043984,138
RTS0043985,762
RTS0043986,239
RTS0043987,871
RTS0043988,446
RTS0043989,485
RTS0043990,501
RTS0043991,123
RTS0043992,115
RTS0043993,98
RTS0043994,135
RTS0043996,105
RTS0043997,101
RTS0043998,112
RTS0043999,124
RTS0044000,112
RTS0044001,114
RTS0044002,126
RTS0044003,140
RTS0044004,155
RTS0044005,119
RTS0044006,646
RTS0044007,1007
RTS0044008,649
RTS0044009,894
RTS0044010,851
RTS0044011,250
RTS0044012,381
RTS0044013,290
RTS0044014,267
RTS0044015,337
RTS0044016,142
RTS0044017,124
RTS0044018,128
RTS0044019,101
RTS0044020,183
RTS0044021,119
RTS0044022,126
RTS0044023,119
RTS0044024,109
RTS0044025,135
RTS0044026,139
RTS0044027,161
RTS0044028,142
RTS0044029,206
RTS0044030,150
RTS0044031,143
RTS0044032,178
RTS0044033,116
RTS0044034,202
RTS0044035,167
RTS0044036,521
RTS0044037,386
RTS0044038,641
RTS0044039,328
RTS0044040,527
RTS0044041,409
RTS0044042,489
RTS0044043,433
RTS0044044,447
RTS0044045,266
RTS0044046,237
RTS0044047,233
RTS0044048,202
RTS0044049,165
RTS0044050,260
RTS0044051,113
RTS0044052,135
RTS0044053,112
RTS0044054,150
RTS0044055,137
RTS0044056,164
RTS0044057,138
RTS0044058,161
RTS0044059,190
RTS0044060,137
RTS0044061,152
RTS0044062,121
RTS0044063,136
RTS0044064,167
RTS0044065,175
RTS0044067,220
RTS0044068,231
RTS0044069,233
RTS0044070,160
RTS0044071,120
RTS0044072,140
RTS0044073,87
RTS0044074,102
RTS0044075,123
RTS0044076,119
RTS0044077,109
RTS0044078,122
RTS0044079,99
RTS0044080,136
RTS0044081,117
RTS0044082,138
RTS0044083,116
RTS0044084,120
RTS0044085,106
RTS0044086,122
RTS0044087,97
RTS0044088,98
RTS0044089,95
RTS0044090,115
RTS0044091,153
RTS0044092,156
RTS0044093,122
RTS0044094,153
RTS0044095,111
RTS0044096,108
RTS0044097,118
RTS0044098,99
RTS0044099,109
RTS0044100,118
RTS0044101,97
RTS0044102,132
RTS0044103,125
RTS0044104,125
RTS0044105,131
RTS0044106,1488
RTS0044107,1132
RTS0044108,1080
RTS0044109,1879
RTS0044110,2574
RTS0044111,209
RTS0044112,149
RTS0044113,241
RTS0044114,138
RTS0044115,245
RTS0044116,160
RTS0044117,141
RTS0044118,125
RTS0044119,160
RTS0044120,151
RTS0044121,130
RTS0044122,156
RTS0044123,77
RTS0044124,129
RTS0044125,110
RTS0044126,128
RTS0044127,160
RTS0044128,145
RTS0044129,132
RTS0044130,128
RTS0044131,331
RTS0044132,209
RTS0044133,211
RTS0044134,212
RTS0044135,216
RTS0044136,103
RTS0044137,104
RTS0044138,108
RTS0044139,120
RTS0044140,141
RTS0044141,152
RTS0044142,150
RTS0044143,182
RTS0044144,147
RTS0044145,133
RTS0044146,149
RTS0044147,187
RTS0044148,206
RTS0044149,151
RTS0044150,220
RTS0044151,178
RTS0044152,190
RTS0044153,209
RTS0044154,186
RTS0044155,245
RTS0044156,387
RTS0044157,351
RTS0044158,762
RTS0044159,499
RTS0044160,310
RTS0044161,157
RTS0044162,246
RTS0044163,271
RTS0044164,268
RTS0044165,133
RTS0044166,246
RTS0044167,152
RTS0044168,162
RTS0044169,270
RTS0044170,213
RTS0044171,151
RTS0044172,166
RTS0044173,169
RTS0044174,142
RTS0044175,166
RTS0044176,183
RTS0044177,175
RTS0044178,179
RTS0044180,151
RTS0044181,211
RTS0044182,242
RTS0044183,172
RTS0044184,231
RTS0044185,238
RTS0044186,160
RTS0044187,167
RTS0044188,144
RTS0044189,140
RTS0044190,140
RTS0044191,100
RTS0044192,128
RTS0044193,111
RTS0044194,108
RTS0044195,121
RTS0044196,482
RTS0044197,212
RTS0044198,430
RTS0044199,388
RTS0044200,165
RTS0044206,132
RTS0044207,131
RTS0044208,117
RTS0044209,108
RTS0044210,112
RTS0044211,169
RTS0044212,130
RTS0044213,165
RTS0044214,149
RTS0044215,154
RTS0044216,160
RTS0044217,162
RTS0044218,203
RTS0044219,151
RTS0044220,117
RTS0044221,101
RTS0044222,101
RTS0044223,125
RTS0044224,122
RTS0044225,122
RTS0044226,127
RTS0044227,150
RTS0044228,139
RTS0044229,122
RTS0044230,133
RTS0044231,126
RTS0044232,122
RTS0044233,129
RTS0044234,144
RTS0044235,157
RTS0044236,162
RTS0044237,213
RTS0044238,145
RTS0044239,131
RTS0044240,134
RTS0044241,159
RTS0044242,165
RTS0044243,177
RTS0044244,139
RTS0044245,145
RTS0044246,464
RTS0044247,490
RTS0044248,464
RTS0044249,434
RTS0044250,293
RTS0044251,217
RTS0044252,201
RTS0044253,138
RTS0044254,113
RTS0044255,204
RTS0044256,146
RTS0044257,225
RTS0044258,184
RTS0044259,176
RTS0044260,165
RTS0044261,511
RTS0044262,340
RTS0044263,293
RTS0044264,234
RTS0044265,204
RTS0044266,138
RTS0044267,104
RTS0044268,107
RTS0044269,131
RTS0044270,133
RTS0044271,137
RTS0044272,118
RTS0044273,143
RTS0044274,126
RTS0044275,173
RTS0044276,116
RTS0044277,118
RTS0044278,108
RTS0044279,120
RTS0044280,140
RTS0044281,191
RTS0044282,140
RTS0044283,192
RTS0044284,185
RTS0044285,158
RTS0044286,133
RTS0044287,145
RTS0044288,116
RTS0044289,108
RTS0044290,122
RTS0044291,157
RTS0044292,270
RTS0044293,167
RTS0044294,155
RTS0044295,188
RTS0044296,164
RTS0044297,191
RTS0044298,208
RTS0044299,246
RTS0044300,206
RTS0044301,132
RTS0044302,108
RTS0044303,103
RTS0044304,146
RTS0044305,122
RTS0044306,175
RTS0044307,153
RTS0044308,233
RTS0044309,224
RTS0044310,212
RTS0044311,122
RTS0044312,133
RTS0044313,118
RTS0044314,129
RTS0044315,97
RTS0044316,165
RTS0044317,174
RTS0044318,174
RTS0044319,145
RTS0044320,37
RTS0044321,124
RTS0044322,130
RTS0044323,157
RTS0044324,109
RTS0044325,129
RTS0044326,139
RTS0044327,137
RTS0044328,72
RTS0044329,148
RTS0044330,103
RTS0044331,909
RTS0044332,898
RTS0044333,1053
RTS0044334,999
RTS0044335,882
RTS0044336,109
RTS0044337,124
RTS0044338,143
RTS0044339,144
RTS0044340,96
RTS0044341,144
RTS0044342,134
RTS0044343,101
RTS0044344,115
RTS0044345,110
RTS0044346,242
RTS0044347,302
RTS0044348,278
RTS0044349,322
RTS0044350,319
RTS0044351,547
RTS0044352,373
RTS0044353,833
RTS0044354,475
RTS0044355,725
RTS0044356,98
RTS0044357,112
RTS0044358,126
RTS0044359,121
RTS0044360,131
RTS0044361,180
RTS0044362,228
RTS0044363,161
RTS0044364,223
RTS0044365,140
RTS0044366,773
RTS0044367,508
RTS0044368,976
RTS0044369,841
RTS0044370,766
RTS0044371,119
RTS0044372,104
RTS0044373,139
RTS0044374,103
RTS0044375,131
RTS0044376,109
RTS0044377,131
RTS0044378,136
RTS0044379,163
RTS0044380,122
RTS0044381,207
RTS0044382,159
RTS0044383,226
RTS0044384,163
RTS0044385,171
RTS0044386,201
RTS0044387,268
RTS0044388,222
RTS0044389,158
RTS0044390,239
RTS0044391,223
RTS0044392,308
RTS0044393,312
RTS0044394,239
RTS0044395,214
RTS0044396,138
RTS0044397,139
RTS0044399,135
RTS0044400,113
RTS0044401,169
RTS0044402,141
RTS0044403,180
RTS0044404,157
RTS0044405,164
RTS0044406,117
RTS0044407,131
RTS0044408,137
RTS0044409,134
RTS0044410,108
RTS0044411,121
RTS0044412,108
RTS0044413,132
RTS0044414,130
RTS0044415,140
RTS0044416,478
RTS0044417,439
RTS0044418,273
RTS0044419,307
RTS0044420,514
RTS0044421,109
RTS0044422,113
RTS0044423,136
RTS0044424,126
RTS0044425,138
RTS0044426,130
RTS0044427,122
RTS0044428,121
RTS0044429,139
RTS0044430,138
RTS0044431,154
RTS0044432,121
RTS0044433,127
RTS0044434,139
RTS0044435,129
RTS0044436,235
RTS0044437,233
RTS0044438,214
RTS0044439,296
RTS0044440,280
RTS0044441,161
RTS0044442,145
RTS0044443,170
RTS0044444,122
RTS0044445,153
RTS0044446,156
RTS0044447,128
RTS0044448,123
RTS0044449,122
RTS0044450,115
RTS0044451,137
RTS0044452,172
RTS0044453,125
RTS0044454,177
RTS0044455,137
RTS0044456,164
RTS0044457,227
RTS0044458,151
RTS0044459,143
RTS0044460,224
RTS0044461,190
RTS0044462,146
RTS0044463,157
RTS0044464,179
RTS0044465,231
RTS0044466,158
RTS0044467,138
RTS0044468,150
RTS0044469,147
RTS0044470,134
RTS0044471,139
RTS0044472,152
RTS0044473,145
RTS0044474,160
RTS0044475,154
RTS0044476,185
RTS0044477,192
RTS0044478,131
RTS0044479,138
RTS0044480,125
RTS0044481,214
RTS0044482,217
RTS0044483,139
RTS0044484,149
RTS0044485,155
RTS0044486,162
RTS0044487,157
RTS0044488,145
RTS0044489,151
RTS0044490,104
RTS0044491,128
RTS0044492,129
RTS0044493,141
RTS0044494,137
RTS0044495,112
RTS0044496,368
RTS0044497,407
RTS0044498,260
RTS0044499,530
RTS0044500,379
RTS0044501,338
RTS0044502,327
RTS0044503,291
RTS0044504,388
RTS0044505,232
RTS0044506,182
RTS0044507,111
RTS0044508,154
RTS0044509,176
RTS0044510,151
RTS0044511,230
RTS0044512,196
RTS0044513,272
RTS0044514,180
RTS0044515,259
RTS0044516,195
RTS0044517,211
RTS0044518,184
RTS0044519,167
RTS0044520,160
RTS0044521,196
RTS0044522,178
RTS0044523,216
RTS0044524,134
RTS0044525,154
RTS0044526,128
RTS0044527,174
RTS0044528,170
RTS0044529,215
RTS0044530,136
RTS0044531,210
RTS0044532,182
RTS0044533,177
RTS0044534,205
RTS0044535,206
RTS0044536,114
RTS0044537,114
RTS0044538,145
RTS0044539,126
RTS0044540,104
RTS0044541,195
RTS0044542,175
RTS0044543,185
RTS0044544,165
RTS0044545,173
RTS0044546,253
RTS0044547,219
RTS0044548,238
RTS0044549,254
RTS0044550,302
RTS0044551,249
RTS0044552,255
RTS0044553,229
RTS0044554,208
RTS0044555,314
RTS0044556,108
RTS0044557,143
RTS0044558,97
RTS0044559,126
RTS0044560,120
RTS0044561,162
RTS0044562,133
RTS0044563,186
RTS0044564,232
RTS0044565,208
RTS0044566,129
RTS0044567,92
RTS0044568,142
RTS0044569,113
RTS0044570,102
RTS0044571,105
RTS0044572,93
RTS0044573,87
RTS0044574,124
RTS0044575,114
RTS0044576,100
RTS0044577,122
RTS0044578,149
RTS0044579,97
RTS0044580,89
RTS0044581,100
RTS0044582,121
RTS0044583,132
RTS0044584,114
RTS0044585,86
RTS0044586,118
RTS0044587,106
RTS0044588,84
RTS0044589,129
RTS0044590,98
RTS0044591,146
RTS0044592,94
RTS0044593,123
RTS0044594,86
RTS0044595,94
RTS0044596,135
RTS0044597,173
RTS0044598,191
RTS0044599,191
RTS0044600,147
RTS0044601,157
RTS0044602,161
RTS0044603,116
RTS0044604,246
RTS0044605,165
RTS0044606,137
RTS0044607,132
RTS0044608,94
RTS0044609,101
RTS0044610,111
RTS0044611,90
RTS0044612,106
RTS0044613,117
RTS0044614,113
RTS0044615,103
RTS0044616,105
RTS0044617,104
RTS0044618,114
RTS0044619,98
RTS0044620,143
RTS0044621,243
RTS0044622,255
RTS0044623,280
RTS0044624,321
RTS0044625,222
RTS0044626,112
RTS0044627,95
RTS0044628,95
RTS0044629,129
RTS0044630,120
RTS0044631,109
RTS0044632,167
RTS0044633,137
RTS0044634,123
RTS0044635,126
RTS0044636,100
RTS0044637,136
RTS0044638,118
RTS0044639,148
RTS0044640,132
RTS0044641,116
RTS0044642,104
RTS0044643,131
RTS0044644,154
RTS0044645,127
RTS0044646,111
RTS0044647,116
RTS0044648,107
RTS0044649,143
RTS0044650,91
RTS0044651,189
RTS0044652,224
RTS0044653,193
RTS0044654,202
RTS0044655,252
RTS0044656,2804
RTS0044657,2069
RTS0044658,3592
RTS0044659,2882
RTS0044660,2612
RTS0044661,357
RTS0044662,345
RTS0044663,226
RTS0044664,440
RTS0044665,295
RTS0044666,120
RTS0044667,107
RTS0044668,146
RTS0044669,175
RTS0044670,162
RTS0044671,179
RTS0044672,198
RTS0044673,182
RTS0044674,242
RTS0044675,193
RTS0044676,266
RTS0044677,221
RTS0044678,251
RTS0044679,325
RTS0044680,268
RTS0044681,110
RTS0044682,134
RTS0044683,103
RTS0044684,108
RTS0044685,122
RTS0044686,291
RTS0044687,369
RTS0044688,387
RTS0044689,376
RTS0044690,462
RTS0044691,292
RTS0044692,382
RTS0044693,410
RTS0044694,437
RTS0044695,294
RTS0044696,298
RTS0044697,163
RTS0044698,235
RTS0044699,233
RTS0044700,242
RTS0044701,415
RTS0044702,305
RTS0044703,369
RTS0044704,286
RTS0044705,220
RTS0044706,111
RTS0044707,118
RTS0044708,139
RTS0044709,107
RTS0044710,142
RTS0044711,116
RTS0044712,173
RTS0044714,148
RTS0044715,131
RTS0044716,326
RTS0044717,286
RTS0044718,411
RTS0044719,187
RTS0044720,490
RTS0044721,128
RTS0044722,102
RTS0044723,83
RTS0044724,91
RTS0044725,118
RTS0044726,180
RTS0044727,192
RTS0044728,131
RTS0044729,174
RTS0044730,191
RTS0044731,162
RTS0044732,150
RTS0044733,127
RTS0044734,124
RTS0044735,164
RTS0044736,249
RTS0044737,223
RTS0044738,193
RTS0044739,194
RTS0044740,105
RTS0044741,129
RTS0044742,126
RTS0044743,137
RTS0044744,120
RTS0044745,105
RTS0044746,120
RTS0044747,108
RTS0044748,94
RTS0044749,124
RTS0044750,138
RTS0044751,139
RTS0044752,141
RTS0044753,174
RTS0044754,128
RTS0044755,162
RTS0044756,258
RTS0044757,226
RTS0044758,266
RTS0044759,242
RTS0044760,218
RTS0044761,169
RTS0044762,173
RTS0044763,169
RTS0044764,116
RTS0044765,124
RTS0044766,141
RTS0044767,133
RTS0044768,144
RTS0044769,115
RTS0044770,113
RTS0044771,133
RTS0044772,104
RTS0044773,118
RTS0044774,111
RTS0044775,157
RTS0044776,297
RTS0044777,229
RTS0044778,274
RTS0044779,207
RTS0044780,312
RTS0044781,395
RTS0044782,517
RTS0044783,505
RTS0044784,463
RTS0044785,354
RTS0044786,331
RTS0044787,405
RTS0044788,276
RTS0044789,449
RTS0044790,125
RTS0044791,1462
RTS0044792,1268
RTS0044793,152
RTS0044794,201
RTS0044795,123
RTS0044796,270
RTS0044797,320
RTS0044798,241
RTS0044799,327
RTS0044800,179
RTS0044801,113
RTS0044802,136
RTS0044803,118
RTS0044804,118
RTS0044805,133
RTS0044806,174
RTS0044807,192
RTS0044808,197
RTS0044809,177
RTS0044810,206
RTS0044811,255
RTS0044812,303
RTS0044813,344
RTS0044814,404
RTS0044815,413
RTS0044816,208
RTS0044817,212
RTS0044818,247
RTS0044819,168
RTS0044820,217
RTS0044821,157
RTS0044822,190
RTS0044823,168
RTS0044824,135
RTS0044825,202
RTS0044826,140
RTS0044827,150
RTS0044828,139
RTS0044829,127
RTS0044830,117
RTS0044831,119
RTS0044832,116
RTS0044833,124
RTS0044834,143
RTS0044835,146
RTS0044836,119
RTS0044837,108
RTS0044838,138
RTS0044839,134
RTS0044840,112
RTS0044841,100
RTS0044842,94
RTS0044843,142
RTS0044844,140
RTS0044845,128
RTS0044846,138
RTS0044847,107
RTS0044848,190
RTS0044849,168
RTS0044850,133
RTS0044851,99
RTS0044852,120
RTS0044853,140
RTS0044854,117
RTS0044855,111
RTS0044856,135
RTS0044857,116
RTS0044858,107
RTS0044859,106
RTS0044860,142
RTS0044861,160
RTS0044862,113
RTS0044863,141
RTS0044864,124
RTS0044865,179
RTS0044866,198
RTS0044867,212
RTS0044868,223
RTS0044869,286
RTS0044870,285
RTS0044871,225
RTS0044872,186
RTS0044873,284
RTS0044874,286
RTS0044875,293
RTS0044876,143
RTS0044877,250
RTS0044878,193
RTS0044879,194
RTS0044880,244
RTS0044881,134
RTS0044882,135
RTS0044883,136
RTS0044884,126
RTS0044885,117
RTS0044886,131
RTS0044887,105
RTS0044888,158
RTS0044889,110
RTS0044890,105
RTS0044891,221
RTS0044892,190
RTS0044893,153
RTS0044894,163
RTS0044895,186
RTS0044896,270
RTS0044897,235
RTS0044898,205
RTS0044899,232
RTS0044900,169
RTS0044901,129
RTS0044902,128
RTS0044903,183
RTS0044904,135
RTS0044905,149
RTS0044906,455
RTS0044907,389
RTS0044908,462
RTS0044909,583
RTS0044910,450
RTS0044911,154
RTS0044912,131
RTS0044913,115
RTS0044914,134
RTS0044915,134
RTS0044916,160
RTS0044917,164
RTS0044918,173
RTS0044919,158
RTS0044920,160
RTS0044921,162
RTS0044922,154
RTS0044923,176
RTS0044924,99
RTS0044925,120
RTS0044926,126
RTS0044927,118
RTS0044928,126
RTS0044929,114
RTS0044930,136
RTS0044931,100
RTS0044932,146
RTS0044933,116
RTS0044934,111
RTS0044935,154
RTS0044936,114
RTS0044937,95
RTS0044938,110
RTS0044939,112
RTS0044940,105
RTS0044941,149
RTS0044942,132
RTS0044943,141
RTS0044944,161
RTS0044945,127
RTS0044946,164
RTS0044947,82
RTS0044948,142
RTS0044949,126
RTS0044950,122
RTS0044951,103
RTS0044952,103
RTS0044953,120
RTS0044954,135
RTS0044955,97
RTS0044956,164
RTS0044957,216
RTS0044958,162
RTS0044959,129
RTS0044960,146
RTS0044961,145
RTS0044962,140
RTS0044963,118
RTS0044964,135
RTS0044965,149
RTS0044966,106
RTS0044967,113
RTS0044968,139
RTS0044969,111
RTS0044970,116
RTS0044971,137
RTS0044972,154
RTS0044973,101
RTS0044974,122
RTS0044975,126
RTS0044976,120
RTS0044977,106
RTS0044978,118
RTS0044979,128
RTS0044980,120
RTS0044981,120
RTS0044982,135
RTS0044983,104
RTS0044984,116
RTS0044985,145
RTS0044986,108
RTS0044987,124
RTS0044988,111
RTS0044989,111
RTS0044990,150
RTS0044991,106
RTS0044992,98
RTS0044993,107
RTS0044994,107
RTS0044995,124
RTS0044996,107
RTS0044997,110
RTS0044998,112
RTS0044999,116
RTS0045000,121
RTS0045001,219
RTS0045002,178
RTS0045003,171
RTS0045004,217
RTS0045005,226
RTS0045006,233
RTS0045007,431
RTS0045008,400
RTS0045009,254
RTS0045010,250
RTS0045011,211
RTS0045012,188
RTS0045013,128
RTS0045014,227
RTS0045015,248
RTS0045016,212
RTS0045017,281
RTS0045018,303
RTS0045019,307
RTS0045020,240
RTS0045021,325
RTS0045022,410
RTS0045023,403
RTS0045024,396
RTS0045025,405
RTS0045026,119
RTS0045027,130
RTS0045028,162
RTS0045029,137
RTS0045030,148
RTS0045031,90
RTS0045032,116
RTS0045033,116
RTS0045034,127
RTS0045035,129
RTS0045036,150
RTS0045038,147
RTS0045039,156
RTS0045040,128
RTS0045041,140
RTS0045042,110
RTS0045043,112
RTS0045044,153
RTS0045045,147
RTS0045046,115
RTS0045047,126
RTS0045048,110
RTS0045049,121
RTS0045050,116
RTS0045051,134
RTS0045052,127
RTS0045053,135
RTS0045054,128
RTS0045055,103
RTS0045056,175
RTS0045057,223
RTS0045058,115
RTS0045059,131
RTS0045060,186
RTS0045061,100
RTS0045063,116
RTS0045064,131
RTS0045065,127
RTS0045066,288
RTS0045067,540
RTS0045068,636
RTS0045069,369
RTS0045070,654
RTS0045071,138
RTS0045072,102
RTS0045073,120
RTS0045074,150
RTS0045075,97
RTS0045076,119
RTS0045077,102
RTS0045078,129
RTS0045079,111
RTS0045080,113
RTS0045081,218
RTS0045082,275
RTS0045083,504
RTS0045084,373
RTS0045085,215
RTS0045086,121
RTS0045087,118
RTS0045088,99
RTS0045089,86
RTS0045090,108
RTS0045091,116
RTS0045092,111
RTS0045093,115
RTS0045094,115
RTS0045095,149
RTS0045096,95
RTS0045097,110
RTS0045098,94
RTS0045099,112
RTS0045100,137
RTS0045101,167
RTS0045102,108
RTS0045103,119
RTS0045104,134
RTS0045105,134
RTS0045106,117
RTS0045107,107
RTS0045108,121
RTS0045109,119
RTS0045110,118
RTS0045111,128
RTS0045112,122
RTS0045113,136
RTS0045114,120
RTS0045115,123
RTS0045116,108
RTS0045117,120
RTS0045118,128
RTS0045119,112
RTS0045120,140
RTS0045121,95
RTS0045122,102
RTS0045123,145
RTS0045124,104
RTS0045125,117
RTS0045126,164
RTS0045127,218
RTS0045128,171
RTS0045129,228
RTS0045130,172
RTS0045131,191
RTS0045132,150
RTS0045133,166
RTS0045134,181
RTS0045135,167
RTS0045136,320
RTS0045137,383
RTS0045138,263
RTS0045139,289
RTS0045140,315
RTS0045141,113
RTS0045142,134
RTS0045143,128
RTS0045144,123
RTS0045145,122
RTS0045146,121
RTS0045147,157
RTS0045148,106
RTS0045149,94
RTS0045150,105
RTS0045151,98
RTS0045152,133
RTS0045153,122
RTS0045154,132
RTS0045155,159
RTS0045156,118
RTS0045157,163
RTS0045158,117
RTS0045159,186
RTS0045160,191
RTS0045161,121
RTS0045162,146
RTS0045163,151
RTS0045164,133
RTS0045165,141
RTS0045166,185
RTS0045167,149
RTS0045168,172
RTS0045169,164
RTS0045170,192
RTS0045171,429
RTS0045172,316
RTS0045173,351
RTS0045174,310
RTS0045175,330
RTS0045176,135
RTS0045177,111
RTS0045178,124
RTS0045179,116
RTS0045180,142
RTS0045181,224
RTS0045182,374
RTS0045183,173
RTS0045184,182
RTS0045185,201
RTS0045186,163
RTS0045187,228
RTS0045188,141
RTS0045189,147
RTS0045190,209
RTS0045191,117
RTS0045192,126
RTS0045193,136
RTS0045194,111
RTS0045195,112
RTS0045196,122
RTS0045197,138
RTS0045198,175
RTS0045199,93
RTS0045200,134
RTS0045201,160
RTS0045202,143
RTS0045203,177
RTS0045204,150
RTS0045205,151
RTS0045206,147
RTS0045207,127
RTS0045208,153
RTS0045209,141
RTS0045210,118
RTS0045211,124
RTS0045212,141
RTS0045213,104
RTS0045214,153
RTS0045215,136
RTS0045216,296
RTS0045217,226
RTS0045218,348
RTS0045219,237
RTS0045220,226
RTS0045221,107
RTS0045222,113
RTS0045223,142
RTS0045224,113
RTS0045225,122
RTS0045226,2782
RTS0045227,1499
RTS0045228,2692
RTS0045229,1573
RTS0045230,1649
RTS0045231,178
RTS0045232,220
RTS0045233,171
RTS0045234,143
RTS0045235,184
RTS0045236,570
RTS0045237,484
RTS0045238,321
RTS0045239,367
RTS0045240,754
RTS0045241,221
RTS0045242,199
RTS0045243,183
RTS0045244,223
RTS0045245,144
RTS0045246,140
RTS0045247,162
RTS0045248,121
RTS0045249,146
RTS0045250,149
RTS0045251,268
RTS0045252,171
RTS0045253,179
RTS0045254,136
RTS0045255,165
RTS0045256,103
RTS0045257,123
RTS0045258,119
RTS0045259,152
RTS0045260,127
RTS0045261,308
RTS0045262,708
RTS0045263,419
RTS0045264,671
RTS0045265,712
RTS0045266,172
RTS0045267,322
RTS0045268,438
RTS0045269,312
RTS0045270,282
RTS0045271,113
RTS0045272,114
RTS0045273,140
RTS0045274,128
RTS0045275,131
RTS0045276,128
RTS0045277,153
RTS0045278,226
RTS0045279,79
RTS0045280,108
RTS0045281,110
RTS0045282,137
RTS0045283,140
RTS0045284,118
RTS0045285,179
RTS0045286,196
RTS0045287,157
RTS0045288,124
RTS0045289,125
RTS0045290,125
RTS0045291,223
RTS0045292,569
RTS0045293,320
RTS0045294,207
RTS0045295,278
RTS0045296,153
RTS0045297,123
RTS0045298,129
RTS0045299,142
RTS0045300,134
RTS0045301,189
RTS0045302,129
RTS0045303,157
RTS0045304,100
RTS0045305,205
RTS0045306,140
RTS0045307,131
RTS0045308,153
RTS0045309,135
RTS0045310,170
RTS0045311,55
RTS0045312,104
RTS0045313,97
RTS0045314,105
RTS0045315,104
RTS0045316,128
RTS0045317,111
RTS0045318,120
RTS0045319,131
RTS0045320,128
RTS0045321,111
RTS0045322,122
RTS0045323,139
RTS0045324,130
RTS0045325,131
RTS0045326,118
RTS0045327,190
RTS0045328,146
RTS0045329,112
RTS0045330,123
RTS0045331,130
RTS0045332,127
RTS0045333,123
RTS0045334,121
RTS0045335,113
RTS0045336,145
RTS0045337,185
RTS0045338,144
RTS0045339,164
RTS0045340,133
RTS0045341,120
RTS0045342,161
RTS0045343,118
RTS0045344,133
RTS0045345,132
RTS0045346,125
RTS0045347,130
RTS0045348,124
RTS0045349,126
RTS0045350,99
RTS0045351,90
RTS0045352,108
RTS0045353,138
RTS0045354,110
RTS0045355,71
RTS0045356,128
RTS0045357,121
RTS0045358,116
RTS0045359,120
RTS0045360,107
RTS0045361,241
RTS0045362,182
RTS0045363,131
RTS0045364,135
RTS0045365,169
RTS0045366,305
RTS0045367,265
RTS0045368,190
RTS0045369,155
RTS0045370,130
RTS0045371,221
RTS0045372,249
RTS0045373,372
RTS0045374,361
RTS0045375,357
RTS0045376,116
RTS0045377,86
RTS0045378,114
RTS0045379,123
RTS0045380,130
RTS0045381,367
RTS0045382,366
RTS0045383,192
RTS0045384,280
RTS0045385,189
RTS0045386,343
RTS0045387,246
RTS0045388,318
RTS0045389,265
RTS0045390,304
RTS0045391,138
RTS0045392,127
RTS0045393,92
RTS0045394,84
RTS0045395,117
RTS0045396,145
RTS0045397,140
RTS0045398,129
RTS0045399,215
RTS0045400,168
RTS0045401,121
RTS0045402,119
RTS0045403,126
RTS0045404,132
RTS0045405,139
RTS0045406,152
RTS0045407,138
RTS0045408,122
RTS0045409,140
RTS0045410,135
RTS0045411,600
RTS0045412,503
RTS0045413,433
RTS0045414,402
RTS0045415,298
RTS0045416,153
RTS0045417,134
RTS0045418,107
RTS0045419,121
RTS0045420,127
RTS0045421,19703
RTS0045422,18957
RTS0045423,13470
RTS0045424,20107
RTS0045425,21967
RTS0045426,134
RTS0045427,141
RTS0045428,110
RTS0045429,110
RTS0045430,113
RTS0045431,140
RTS0045432,145
RTS0045433,125
RTS0045434,134
RTS0045435,134
RTS0045436,751
RTS0045437,1102
RTS0045438,1059
RTS0045439,954
RTS0045440,771
RTS0045441,105
RTS0045442,100
RTS0045443,100
RTS0045444,89
RTS0045445,87
RTS0045446,711
RTS0045447,857
RTS0045448,622
RTS0045449,584
RTS0045450,429
RTS0045451,141
RTS0045452,126
RTS0045453,84
RTS0045454,114
RTS0045455,118
RTS0045456,103
RTS0045457,123
RTS0045458,115
RTS0045459,100
RTS0045460,148
RTS0045461,106
RTS0045462,110
RTS0045463,95
RTS0045464,87
RTS0045465,92
RTS0045466,376
RTS0045467,371
RTS0045468,230
RTS0045469,410
RTS0045470,314
RTS0045471,117
RTS0045472,146
RTS0045473,70
RTS0045474,146
RTS0045475,148
RTS0045476,153
RTS0045477,207
RTS0045478,157
RTS0045479,212
RTS0045480,215
RTS0045481,186
RTS0045482,197
RTS0045483,158
RTS0045484,199
RTS0045485,233
RTS0045486,78
RTS0045487,154
RTS0045488,110
RTS0045489,124
RTS0045490,133
RTS0045491,901
RTS0045492,1261
RTS0045493,911
RTS0045494,546
RTS0045495,594
RTS0045496,312
RTS0045497,387
RTS0045498,882
RTS0045499,894
RTS0045500,849
RTS0045501,293
RTS0045502,333
RTS0045503,300
RTS0045504,233
RTS0045505,196
RTS0045506,13802
RTS0045507,18586
RTS0045508,13561
RTS0045509,16662
RTS0045510,11693
RTS0045511,146
RTS0045512,158
RTS0045513,117
RTS0045514,136
RTS0045515,120
RTS0045516,86
RTS0045517,106
RTS0045518,93
RTS0045519,98
RTS0045520,85
RTS0045521,129
RTS0045522,136
RTS0045523,134
RTS0045524,146
RTS0045525,88
RTS0045526,209
RTS0045527,185
RTS0045528,163
RTS0045529,214
RTS0045530,222
RTS0045531,112
RTS0045532,128
RTS0045533,119
RTS0045534,130
RTS0045535,114
RTS0045536,738
RTS0045537,719
RTS0045538,390
RTS0045539,695
RTS0045540,752
RTS0045541,106
RTS0045542,136
RTS0045543,121
RTS0045544,93
RTS0045545,122
RTS0045546,244
RTS0045547,253
RTS0045548,170
RTS0045549,180
RTS0045550,144
RTS0045551,100
RTS0045552,106
RTS0045553,98
RTS0045554,99
RTS0045555,95
RTS0045556,2316
RTS0045557,878
RTS0045558,2256
RTS0045559,2179
RTS0045560,946
RTS0045561,139
RTS0045562,154
RTS0045563,111
RTS0045564,130
RTS0045565,118
RTS0045566,112
RTS0045567,145
RTS0045568,114
RTS0045569,161
RTS0045570,114
RTS0045571,87
RTS0045572,96
RTS0045573,102
RTS0045574,88
RTS0045575,102
RTS0045576,112
RTS0045577,84
RTS0045578,96
RTS0045579,161
RTS0045580,105
RTS0045581,152
RTS0045582,117
RTS0045583,134
RTS0045584,136
RTS0045585,101
RTS0045586,138
RTS0045587,340
RTS0045588,202
RTS0045589,218
RTS0045590,241
RTS0045592,2752
RTS0045593,3829
RTS0045594,2199
RTS0045595,2384
RTS0045596,536
RTS0045597,769
RTS0045598,674
RTS0045599,962
RTS0045600,463
RTS0045601,124
RTS0045602,122
RTS0045603,89
RTS0045604,149
RTS0045606,215
RTS0045607,147
RTS0045608,132
RTS0045609,186
RTS0045610,171
RTS0045611,125
RTS0045612,142
RTS0045613,156
RTS0045614,191
RTS0045615,170
RTS0045616,116
RTS0045617,117
RTS0045618,116
RTS0045619,101
RTS0045620,130
RTS0045621,236
RTS0045622,494
RTS0045623,398
RTS0045624,250
RTS0045625,383
RTS0045626,70
RTS0045627,87
RTS0045628,116
RTS0045629,138
RTS0045630,111
RTS0045631,106
RTS0045632,104
RTS0045633,142
RTS0045634,89
RTS0045635,117
RTS0045636,131
RTS0045637,118
RTS0045638,126
RTS0045639,182
RTS0045640,106
RTS0045641,120
RTS0045642,114
RTS0045643,89
RTS0045644,90
RTS0045645,124
RTS0045646,98
RTS0045647,117
RTS0045648,117
RTS0045649,117
RTS0045650,139
RTS0045651,260
RTS0045652,433
RTS0045653,502
RTS0045654,588
RTS0045655,600
RTS0045656,98
RTS0045657,133
RTS0045658,211
RTS0045659,168
RTS0045660,158
RTS0045661,449
RTS0045662,284
RTS0045663,333
RTS0045664,335
RTS0045665,489
RTS0045666,133
RTS0045667,149
RTS0045668,184
RTS0045669,154
RTS0045670,166
RTS0045671,111
RTS0045672,117
RTS0045673,101
RTS0045674,77
RTS0045675,101
RTS0045676,5239
RTS0045677,6071
RTS0045678,6288
RTS0045679,5063
RTS0045680,8090
RTS0045681,127
RTS0045682,109
RTS0045683,114
RTS0045684,109
RTS0045685,134
RTS0045687,135
RTS0045688,122
RTS0045689,92
RTS0045690,117
RTS0045691,113
RTS0045692,105
RTS0045693,155
RTS0045694,110
RTS0045695,96
RTS0045696,110
RTS0045697,121
RTS0045698,103
RTS0045699,87
RTS0045700,122
RTS0045701,834
RTS0045702,698
RTS0045703,497
RTS0045704,498
RTS0045705,656
RTS0045706,104
RTS0045707,133
RTS0045708,115
RTS0045709,125
RTS0045710,139
RTS0045711,106
RTS0045712,129
RTS0045713,129
RTS0045714,91
RTS0045715,107
RTS0045716,170
RTS0045717,120
RTS0045718,127
RTS0045719,137
RTS0045720,134
RTS0045721,516
RTS0045722,539
RTS0045723,531
RTS0045724,358
RTS0045725,346
RTS0045726,204
RTS0045727,228
RTS0045728,260
RTS0045729,220
RTS0045730,168
RTS0045731,163
RTS0045732,147
RTS0045733,143
RTS0045734,120
RTS0045735,140
RTS0045736,542
RTS0045737,864
RTS0045738,1022
RTS0045739,1067
RTS0045740,594
RTS0045741,399
RTS0045742,251
RTS0045743,367
RTS0045744,452
RTS0045745,369
RTS0045746,1492
RTS0045747,1406
RTS0045748,1729
RTS0045749,848
RTS0045750,550
RTS0045751,530
RTS0045752,344
RTS0045753,440
RTS0045754,426
RTS0045755,524
RTS0045756,432
RTS0045757,532
RTS0045758,842
RTS0045759,602
RTS0045760,450
RTS0045761,114
RTS0045762,127
RTS0045763,106
RTS0045764,114
RTS0045765,89
RTS0045766,162
RTS0045767,107
RTS0045768,111
RTS0045769,122
RTS0045770,116
RTS0045771,115
RTS0045772,139
RTS0045773,176
RTS0045774,107
RTS0045775,129
RTS0045776,114
RTS0045777,102
RTS0045778,102
RTS0045779,128
RTS0045780,124
RTS0045781,755
RTS0045782,904
RTS0045783,1013
RTS0045784,880
RTS0045785,1141
RTS0045786,98
RTS0045787,129
RTS0045788,196
RTS0045789,141
RTS0045790,91
RTS0045791,111
RTS0045792,134
RTS0045793,134
RTS0045794,112
RTS0045795,99
RTS0045796,134
RTS0045797,105
RTS0045798,99
RTS0045799,137
RTS0045800,105
RTS0045801,102
RTS0045802,100
RTS0045803,144
RTS0045804,80
RTS0045805,130
RTS0045806,971
RTS0045807,699
RTS0045808,564
RTS0045809,574
RTS0045810,209
RTS0045811,441
RTS0045812,511
RTS0045813,347
RTS0045814,673
RTS0045815,385
RTS0045816,443
RTS0045817,399
RTS0045818,243
RTS0045819,273
RTS0045820,332
RTS0045821,1040
RTS0045822,875
RTS0045823,801
RTS0045824,1238
RTS0045825,448
RTS0045826,668
RTS0045827,614
RTS0045828,412
RTS0045829,454
RTS0045830,479
RTS0045831,236
RTS0045832,352
RTS0045833,283
RTS0045834,246
RTS0045835,292
RTS0045836,845
RTS0045837,711
RTS0045838,647
RTS0045840,450
RTS0045841,1507
RTS0045842,1185
RTS0045843,222
RTS0045844,365
RTS0045845,529
RTS0045846,5859
RTS0045848,1125
RTS0045849,7349
RTS0045851,121
RTS0045852,124
RTS0045853,155
RTS0045854,165
RTS0045855,150
RTS0045856,137
RTS0045857,147
RTS0045858,103
RTS0045859,296
RTS0045860,214
RTS0045861,490
RTS0045862,513
RTS0045863,240
RTS0045864,293
RTS0045865,236
RTS0045866,270
RTS0045867,115
RTS0045868,105
RTS0045869,86
RTS0045870,111
RTS0045871,73
RTS0045872,92
RTS0045873,115
RTS0045874,112
RTS0045875,114
RTS0045876,69
RTS0045877,131
RTS0045878,81
RTS0045879,137
RTS0045880,110
RTS0045881,93
RTS0045882,95
RTS0045883,93
RTS0045884,104
RTS0045885,7
RTS0045886,89
RTS0045887,112
RTS0045888,117
RTS0045889,96
RTS0045890,118
RTS0045891,132
RTS0045892,109
RTS0045893,105
RTS0045894,123
RTS0045895,146
RTS0045896,221
RTS0045897,165
RTS0045898,165
RTS0045899,592
RTS0045900,684
RTS0045901,261
RTS0045902,237
RTS0045903,216
RTS0045904,224
RTS0045905,146
RTS0045906,141
RTS0045907,138
RTS0045908,105
RTS0045909,115
RTS0045910,91
RTS0045911,141
RTS0045912,104
RTS0045913,82
RTS0045914,85
RTS0045915,125
RTS0045916,160
RTS0045917,102
RTS0045918,120
RTS0045919,112
RTS0045920,110
RTS0045921,134
RTS0045922,123
RTS0045923,98
RTS0045924,138
RTS0045925,117
RTS0045926,167
RTS0045927,103
RTS0045928,168
RTS0045929,122
RTS0045930,1171
RTS0045931,1342
RTS0045932,491
RTS0045933,113
RTS0045935,83
RTS0045939,160
RTS0045940,125
RTS0045941,128
RTS0045942,117
RTS0045943,170
RTS0045944,82
RTS0045945,249
RTS0045946,139
RTS0045947,224
RTS0045948,109
RTS0045949,216
RTS0045950,251
RTS0045951,195
RTS0045952,250
RTS0045953,159
RTS0045954,311
RTS0045955,170
RTS0045956,111
RTS0045957,97
RTS0045958,113
RTS0045959,117
RTS0045960,114
RTS0045961,114
RTS0045962,116
RTS0045963,101
RTS0045964,137
RTS0045965,133
RTS0045966,132
RTS0045967,127
RTS0045968,121
RTS0045969,273
RTS0045970,338
RTS0045971,495
RTS0045972,114
RTS0045973,98
RTS0045974,92
RTS0045975,123
RTS0045976,114
RTS0045977,98
RTS0045978,128
RTS0045979,350
RTS0045980,468
RTS0045981,437
RTS0045982,442
RTS0045983,102
RTS0045984,140
RTS0045985,120
RTS0045986,104
RTS0045987,189
RTS0045988,136
RTS0045989,141
RTS0045990,107
RTS0045991,490
RTS0045992,433
RTS0045993,459
RTS0045994,164
RTS0045995,142
RTS0045996,137
RTS0045997,169
RTS0045998,118
RTS0045999,98
RTS0046000,104
RTS0046001,98
RTS0046002,122
RTS0046003,100
RTS0046004,92
RTS0046005,536
RTS0046006,425
RTS0046007,483
RTS0046008,418
RTS0046009,192
RTS0046010,96
RTS0046011,127
RTS0046012,90
RTS0046013,143
RTS0046014,104
RTS0046015,112
RTS0046016,164
RTS0046017,129
RTS0046018,120
RTS0046019,125
RTS0046020,184
RTS0046021,178
RTS0046022,155
RTS0046023,168
RTS0046024,159
RTS0046025,172
RTS0046026,103
RTS0046027,135
RTS0046028,111
RTS0046029,108
RTS0046030,201
RTS0046031,169
RTS0046032,171
RTS0046033,144
RTS0046034,107
RTS0046035,125
RTS0046036,138
RTS0046037,117
RTS0046038,109
RTS0046039,96
RTS0046040,90
RTS0046041,224
RTS0046042,100
RTS0046043,121
RTS0046044,118
RTS0046045,130
RTS0046046,113
RTS0046047,86
RTS0046048,264
RTS0046049,358
RTS0046050,283
RTS0046051,517
RTS0046052,394
RTS0046053,459
RTS0046054,401
RTS0046055,444
RTS0046056,159
RTS0046057,128
RTS0046058,126
RTS0046059,261
RTS0046060,124
RTS0046061,199
RTS0046062,150
RTS0046063,183
RTS0046064,240
RTS0046065,197
RTS0046066,278
RTS0046067,244
RTS0046068,133
RTS0046069,115
RTS0046070,117
RTS0046071,148
RTS0046072,178
RTS0046073,160
RTS0046074,165
RTS0046075,141
RTS0046076,134
RTS0046077,170
RTS0046078,187
RTS0046079,204
RTS0046080,257
RTS0046081,213
RTS0046082,1028
RTS0046083,367
RTS0046084,1140
RTS0046085,187
RTS0046086,174
RTS0046087,155
RTS0046088,114
RTS0046089,109
RTS0046090,93
RTS0046091,81
RTS0046092,187
RTS0046093,207
RTS0046094,135
RTS0046095,113
RTS0046096,124
RTS0046097,119
RTS0046098,108
RTS0046099,142
RTS0046100,137
RTS0046101,138
RTS0046102,142
RTS0046103,141
RTS0046104,239
RTS0046105,155
RTS0046106,98
RTS0046107,98
RTS0046108,116
RTS0046109,124
RTS0046110,99
RTS0046111,137
RTS0046112,434
RTS0046113,304
RTS0046114,160
RTS0046115,251
RTS0046116,211
RTS0046117,256
RTS0046119,106
RTS0046121,149
RTS0046122,175
RTS0046123,178
RTS0046124,238
RTS0046125,144
RTS0046126,121
RTS0046127,176
RTS0046128,448
RTS0046129,215
RTS0046130,201
RTS0046131,216
RTS0046132,1579
RTS0046133,3445
RTS0046134,1976
RTS0046135,1415
RTS0046136,211
RTS0046137,333
RTS0046138,140
RTS0046140,264
RTS0046141,163
RTS0046142,195
RTS0046143,243
RTS0046144,283
RTS0046145,118
RTS0046146,106
RTS0046147,115
RTS0046148,126
RTS0046149,100
RTS0046150,100
RTS0046152,118
RTS0046153,108
RTS0046154,105
RTS0046155,117
RTS0046156,90
RTS0046157,104
RTS0046158,106
RTS0046159,103
RTS0046160,110
RTS0046161,96
RTS0046162,119
RTS0046163,119
RTS0046164,216
RTS0046165,179
RTS0046166,118
RTS0046167,179
RTS0046168,90
RTS0046169,102
RTS0046170,96
RTS0046171,100
RTS0046172,90
RTS0046173,70
RTS0046174,106
RTS0046175,128
RTS0046176,105
RTS0046177,80
RTS0046178,106
RTS0046179,95
RTS0046180,166
RTS0046181,165
RTS0046182,128
RTS0046183,102
RTS0046184,106
RTS0046185,111
RTS0046186,86
RTS0046187,108
RTS0046188,135
RTS0046191,109
RTS0046193,77
RTS0046194,133
RTS0046195,145
RTS0046196,105
RTS0046197,93
RTS0046198,75
RTS0046199,135
RTS0046200,107
RTS0046201,100
RTS0046202,120
RTS0046203,92
RTS0046204,120
RTS0046205,103
RTS0046206,151
RTS0046207,146
RTS0046208,112
RTS0046209,109
RTS0046210,86
RTS0046211,107
RTS0046212,111
RTS0046213,5933
RTS0046214,5618
RTS0046215,4103
RTS0046216,4722
RTS0046217,4463
RTS0046218,103
RTS0046219,97
RTS0046220,195
RTS0046221,118
RTS0046222,164
RTS0046223,101
RTS0046224,91
RTS0046225,167
RTS0046226,140
RTS0046227,174
RTS0046228,158
RTS0046229,144
RTS0046230,124
RTS0046231,87
RTS0046232,159
RTS0046233,126
RTS0046234,136
RTS0046235,114
RTS0046236,101
RTS0046237,128
RTS0046238,114
RTS0046239,108
RTS0046240,126
RTS0046241,116
RTS0046242,95
RTS0046243,91
RTS0046244,139
RTS0046245,100
RTS0046246,133
RTS0046247,118
RTS0046248,100
RTS0046249,114
RTS0046250,111
RTS0046251,105
RTS0046252,406
RTS0046253,257
RTS0046254,315
RTS0046255,173
RTS0046256,297
RTS0046257,201
RTS0046258,142
RTS0046259,201
RTS0046260,166
RTS0046261,337
RTS0046262,264
RTS0046263,138
RTS0046264,112
RTS0046265,79
RTS0046266,118
RTS0046267,110
RTS0046268,1223
RTS0046269,948
RTS0046270,801
RTS0046271,1040
RTS0046272,680
RTS0046273,117
RTS0046274,105
RTS0046275,88
RTS0046276,80
RTS0046277,99
RTS0046278,120
RTS0046279,152
RTS0046280,129
RTS0046281,126
RTS0046282,150
RTS0046283,334
RTS0046284,165
RTS0046285,97
RTS0046286,108
RTS0046287,138
RTS0046288,122
RTS0046289,150
RTS0046290,107
RTS0046291,137
RTS0046292,112
RTS0046293,118
RTS0046294,104
RTS0046295,163
RTS0046296,102
RTS0046297,139
RTS0046298,145
RTS0046299,122
RTS0046300,91
RTS0046301,163
RTS0046302,128
RTS0046303,119
RTS0046304,127
RTS0046305,124
RTS0046306,117
RTS0046307,114
RTS0046308,97
RTS0046309,111
RTS0046310,106
RTS0046311,121
RTS0046312,108
RTS0046313,101
RTS0046314,121
RTS0046315,90
RTS0046316,104
RTS0046317,125
RTS0046318,96
RTS0046319,122
RTS0046320,95
RTS0046321,121
RTS0046322,106
RTS0046323,120
RTS0046324,105
RTS0046325,115
RTS0046326,122
RTS0046327,133
RTS0046328,152
RTS0046329,195
RTS0046330,183
RTS0046331,154
RTS0046332,133
RTS0046333,253
RTS0046334,139
RTS0046335,159
RTS0046336,178
RTS0046342,114
RTS0046343,108
RTS0046344,121
RTS0046345,90
RTS0046346,94
RTS0046347,809
RTS0046348,878
RTS0046349,869
RTS0046350,104
RTS0046351,102
RTS0046352,144
RTS0046353,125
RTS0046354,114
RTS0046355,164
RTS0046356,304
RTS0046357,238
RTS0046358,150
RTS0046359,199
RTS0046360,202
RTS0046361,192
RTS0046362,217
RTS0046363,215
RTS0046364,124
RTS0046365,99
RTS0046366,104
RTS0046367,96
RTS0046368,120
RTS0046369,122
RTS0046370,116
RTS0046371,102
RTS0046372,104
RTS0046373,96
RTS0046374,91
RTS0046375,83
RTS0046376,124
RTS0046377,119
RTS0046378,127
RTS0046379,115
RTS0046380,131
RTS0046381,119
RTS0046382,117
RTS0046383,240
RTS0046384,188
RTS0046385,254
RTS0046386,304
RTS0046387,164
RTS0046388,220
RTS0046389,252
RTS0046390,199
RTS0046391,198
RTS0046392,128
RTS0046393,96
RTS0046394,103
RTS0046395,112
RTS0046396,89
RTS0046397,107
RTS0046398,123
RTS0046399,132
RTS0046400,96
RTS0046401,126
RTS0046402,129
RTS0046403,114
RTS0046404,121
RTS0046405,113
RTS0046406,142
RTS0046407,143
RTS0046408,120
RTS0046409,141
RTS0046410,638
RTS0046411,296
RTS0046412,565
RTS0046413,1060
RTS0046414,12285
RTS0046415,3463
RTS0046416,134
RTS0046417,164
RTS0046418,170
RTS0046419,119
RTS0046420,570
RTS0046421,351
RTS0046422,200
RTS0046423,139
RTS0046424,195
RTS0046425,188
RTS0046426,154
RTS0046427,133
RTS0046428,144
RTS0046429,92
RTS0046430,103
RTS0046431,120
RTS0046432,150
RTS0046433,136
RTS0046434,156
RTS0046435,4385
RTS0046439,144
RTS0046440,212
RTS0046441,132
RTS0046442,115
RTS0046443,146
RTS0046444,150
RTS0046445,104
RTS0046446,76
RTS0046447,87
RTS0046448,148
RTS0046449,4183
RTS0046450,9491
RTS0046451,851
RTS0046452,6043
RTS0046453,3064
RTS0046454,517
RTS0046455,542
RTS0046456,208
RTS0046457,309
RTS0046458,198
RTS0046459,517
RTS0046460,523
RTS0046461,100
RTS0046462,132
RTS0046463,104
RTS0046464,108
RTS0046466,77
RTS0046468,120
RTS0046469,95
RTS0046470,101
RTS0046471,94
RTS0046472,128
RTS0046473,101
RTS0046474,90
RTS0046475,124
RTS0046476,124
RTS0046477,101
RTS0046478,125
RTS0046479,108
RTS0046480,112
RTS0046481,117
RTS0046482,120
RTS0046483,93
RTS0046484,86
RTS0046485,108
RTS0046486,122
RTS0046487,127
RTS0046488,127
RTS0046489,107
RTS0046490,135
RTS0046491,136
RTS0046492,116
RTS0046493,98
RTS0046494,115
RTS0046495,123
RTS0046496,336
RTS0046497,247
RTS0046498,176
RTS0046499,204
RTS0046500,268
RTS0046501,169
RTS0046502,232
RTS0046503,333
RTS0046504,241
RTS0046505,72
RTS0046506,105
RTS0046507,104
RTS0046508,125
RTS0046509,105
RTS0046510,102
RTS0046511,92
RTS0046512,142
RTS0046513,115
RTS0046514,122
RTS0046515,115
RTS0046516,119
RTS0046517,141
RTS0046518,114
RTS0046519,102
RTS0046520,121
RTS0046521,102
RTS0046522,88
RTS0046524,112
RTS0046525,125
RTS0046526,136
RTS0046527,120
RTS0046528,109
RTS0046529,100
RTS0046530,74
RTS0046531,102
RTS0046532,135
RTS0046533,112
RTS0046534,149
RTS0046535,119
RTS0046536,108
RTS0046537,167
RTS0046538,165
RTS0046539,221
RTS0046540,151
RTS0046541,122
RTS0046542,187
RTS0046543,200
RTS0046544,158
RTS0046545,155
RTS0046546,128
RTS0046548,151
RTS0046549,167
RTS0046550,113
RTS0046551,341
RTS0046552,152
RTS0046553,163
RTS0046554,116
RTS0046555,144
RTS0046556,192
RTS0046557,128
RTS0046558,114
RTS0046559,119
RTS0046560,103
RTS0046561,115
RTS0046562,113
RTS0046563,135
RTS0046564,137
RTS0046565,143
RTS0046566,131
RTS0046567,119
RTS0046568,97
RTS0046569,117
RTS0046570,135
RTS0046571,108
RTS0046572,293
RTS0046573,300
RTS0046574,321
RTS0046575,135
RTS0046577,126
RTS0046578,125
RTS0046580,242
RTS0046581,170
RTS0046582,170
RTS0046583,112
RTS0046584,154
RTS0046585,163
RTS0046586,130
RTS0046587,129
RTS0046588,101
RTS0046589,101
RTS0046590,120
RTS0046591,129
RTS0046592,136
RTS0046593,129
RTS0046594,209
RTS0046595,152
RTS0046596,208
RTS0046597,171
RTS0046598,255
RTS0046599,182
RTS0046600,480
RTS0046601,582
RTS0046602,337
RTS0046603,424
RTS0046604,171
RTS0046605,140
RTS0046606,117
RTS0046607,567
RTS0046608,1581
RTS0046609,896
RTS0046610,104
RTS0046611,122
RTS0046612,150
RTS0046613,114
RTS0046614,139
RTS0046615,103
RTS0046616,117
RTS0046617,153
RTS0046618,119
RTS0046619,129
RTS0046620,114
RTS0046621,253
RTS0046622,209
RTS0046623,148
RTS0046624,243
RTS0046625,137
RTS0046626,132
RTS0046627,168
RTS0046628,274
RTS0046629,118
RTS0046630,139
RTS0046631,120
RTS0046632,693
RTS0046633,443
RTS0046634,610
RTS0046635,140
RTS0046636,210
RTS0046637,252
RTS0046638,104
RTS0046639,145
RTS0046640,126
RTS0046641,118
RTS0046642,138
RTS0046643,116
RTS0046644,138
RTS0046645,83
RTS0046646,110
RTS0046647,150
RTS0046648,155
RTS0046649,137
RTS0046650,129
RTS0046651,186
RTS0046652,143
RTS0046653,274
RTS0046654,216
RTS0046655,304
RTS0046656,240
RTS0046657,159
RTS0046658,240
RTS0046659,178
RTS0046660,183
RTS0046661,183
RTS0046662,131
RTS0046663,174
RTS0046664,117
RTS0046665,128
RTS0046666,146
RTS0046667,156
RTS0046668,149
RTS0046669,105
RTS0046670,112
RTS0046671,98
RTS0046672,104
RTS0046673,149
RTS0046674,120
RTS0046675,153
RTS0046676,106
RTS0046677,105
RTS0046678,67
RTS0046679,98
RTS0046680,97
RTS0046681,89
RTS0046682,83
RTS0046683,96
RTS0046684,129
RTS0046685,92
RTS0046686,116
RTS0046687,139
RTS0046688,120
RTS0046689,124
RTS0046690,110
RTS0046691,116
RTS0046692,125
RTS0046693,138
RTS0046694,130
RTS0046695,135
RTS0046696,133
RTS0046697,135
RTS0046698,154
RTS0046699,112
RTS0046700,173
RTS0046701,200
RTS0046702,150
RTS0046703,1170
RTS0046704,1344
RTS0046705,1124
RTS0046706,609
RTS0046707,1413
RTS0046708,1256
RTS0046709,138
RTS0046710,207
RTS0046711,204
RTS0046712,180
RTS0046713,192
RTS0046714,206
RTS0046715,149
RTS0046716,214
RTS0046717,363
RTS0046718,126
RTS0046719,104
RTS0046720,110
RTS0046721,227
RTS0046722,215
RTS0046723,131
RTS0046724,119
RTS0046725,82
RTS0046726,117
RTS0046727,182
RTS0046728,104
RTS0046729,148
RTS0046730,151
RTS0046731,147
RTS0046732,115
RTS0046733,132
RTS0046734,146
RTS0046735,127
RTS0046736,109
RTS0046737,108
RTS0046738,109
RTS0046739,94
RTS0046740,112
RTS0046741,91
RTS0046742,92
RTS0046743,166
RTS0046744,114
RTS0046745,179
RTS0046746,130
RTS0046747,145
RTS0046748,216
RTS0046749,169
RTS0046750,139
RTS0046751,139
RTS0046752,119
RTS0046753,117
RTS0046754,111
RTS0046755,159
RTS0046756,129
RTS0046757,116
RTS0046758,93
RTS0046759,986
RTS0046760,649
RTS0046761,886
RTS0046763,157
RTS0046764,123
RTS0046765,131
RTS0046766,106
RTS0046767,121
RTS0046768,172
RTS0046769,267
RTS0046770,235
RTS0046771,138
RTS0046772,152
RTS0046773,114
RTS0046774,103
RTS0046775,160
RTS0046777,137
RTS0046778,134
RTS0046779,151
RTS0046780,189
RTS0046781,106
RTS0046782,81
RTS0046783,104
RTS0046784,79
RTS0046785,122
RTS0046790,165
RTS0046791,180
RTS0046792,165
RTS0046793,85
RTS0046794,132
RTS0046795,120
RTS0046796,125
RTS0046797,95
RTS0046798,138
RTS0046799,152
RTS0046800,132
RTS0046801,7469
RTS0046802,6402
RTS0046803,104
RTS0046804,123
RTS0046805,185
RTS0046806,214
RTS0046807,124
RTS0046808,84
RTS0046809,91
RTS0046810,128
RTS0046811,78
RTS0046812,82
RTS0046813,98
RTS0046814,116
RTS0046815,143
RTS0046816,88
RTS0046817,99
RTS0046818,112
RTS0046819,204
RTS0046820,114
RTS0046821,106
RTS0046822,118
RTS0046823,111
RTS0046824,444
RTS0046825,291
RTS0046826,114
RTS0046827,117
RTS0046828,126
RTS0046829,111
RTS0046830,108
RTS0046831,109
RTS0046832,2147
RTS0046833,417
RTS0046835,112
RTS0046836,5642
RTS0046837,8794
RTS0046838,89
RTS0046839,2834
RTS0046840,1024
RTS0046841,1359
RTS0046842,1083
RTS0046843,1455
RTS0046846,129
RTS0046849,251
RTS0046850,1014
RTS0046851,2974
RTS0046852,259
RTS0046853,273
RTS0046854,103
RTS0046855,99
RTS0046856,86
RTS0046857,93
RTS0046858,175
RTS0046859,92
RTS0046860,312
RTS0046861,167
RTS0046862,134
RTS0046863,111
RTS0046864,164
RTS0046866,120
RTS0046867,93
RTS0046868,107
RTS0046869,1158
RTS0046870,1035
RTS0046871,512
RTS0046872,1033
RTS0046873,101
RTS0046874,97
RTS0046875,109
RTS0046876,92
RTS0046877,165
RTS0046878,123
RTS0046879,127
RTS0046880,126
RTS0046881,155
RTS0046882,146
RTS0046885,90
RTS0046886,95
RTS0046887,106
RTS0046889,127
RTS0046890,160
RTS0046891,140
RTS0046892,96
RTS0046893,96
RTS0046894,154
RTS0046895,108
RTS0046897,130
RTS0046898,106
RTS0046899,139
RTS0046900,172
RTS0046902,109
RTS0046903,1044
RTS0046904,134
RTS0046905,82
RTS0046906,463
RTS0046907,176
RTS0046908,141
RTS0046909,117
RTS0046910,98
RTS0046911,212
RTS0046912,105
RTS0046913,123
RTS0046914,153
RTS0046915,101
RTS0046916,134
RTS0046918,23474
RTS0046919,24968
RTS0046920,431
RTS0046921,131
RTS0046922,160
RTS0046923,1052
RTS0046924,835
RTS0046925,149
RTS0046926,99
RTS0046927,92
RTS0046928,134
RTS0046929,118
RTS0046930,151
RTS0046931,111
RTS0046933,115
RTS0046934,377
RTS0046935,776
RTS0046936,184
RTS0046937,174
RTS0046938,2811
RTS0046939,97
RTS0046940,116
RTS0046941,85
RTS0046942,142
RTS0046943,387
RTS0046944,117
RTS0046946,323
RTS0046947,102
RTS0046948,140
RTS0046949,106
RTS0046950,98
RTS0046951,138
RTS0046952,118
RTS0046954,98
RTS0046955,120
RTS0046956,149
RTS0046957,97
RTS0046958,123
RTS0046959,162
RTS0046960,116
RTS0046961,265
RTS0046962,286
RTS0046963,98
RTS0046965,105
RTS0046966,145
RTS0046967,132
RTS0046968,100
RTS0047054,237
RTS0047055,318
RTS0047056,187
RTS0047057,284
RTS0047058,258
RTS0047060,255
RTS0047061,266
RTS0047062,265
RTS0047063,279
RTS0047064,519
RTS0047065,163
RTS0047066,156
RTS0047067,171
RTS0047068,119
RTS0047069,131
RTS0047070,212
RTS0047071,174
RTS0047072,253
RTS0047073,229
RTS0047074,264
RTS0047075,162
RTS0047076,207
RTS0047077,203
RTS0047078,193
RTS0047079,150
RTS0047080,152
RTS0047081,155
RTS0047082,157
RTS0047083,163
RTS0047084,127
RTS0047085,64
RTS0047086,140
RTS0047087,80
RTS0047088,113
RTS0047089,94
RTS0047090,1
RTS0047091,85
RTS0047092,134
RTS0047093,105
RTS0047094,112
RTS0047095,111
RTS0047096,101
RTS0047097,91
RTS0047098,67
RTS0047099,101
RTS0047100,100
RTS0047101,129
RTS0047102,119
RTS0047103,145
RTS0047104,114
RTS0047105,313
RTS0047106,272
RTS0047107,215
RTS0047108,377
RTS0047109,193
RTS0047110,169
RTS0047111,152
RTS0047112,140
RTS0047113,957
RTS0047114,161
RTS0047115,177
RTS0047116,252
RTS0047117,257
RTS0047118,223
RTS0047119,253
RTS0047120,150
RTS0047121,107
RTS0047122,155
RTS0047123,122
RTS0047124,145
RTS0047125,108
RTS0047126,144
RTS0047127,159
RTS0047128,82
RTS0047129,97
RTS0047130,142
RTS0047131,177
RTS0047132,166
RTS0047133,174
RTS0047134,108
RTS0047135,457
RTS0047136,421
RTS0047137,318
RTS0047138,398
RTS0047139,249
RTS0047140,98
RTS0047141,152
RTS0047142,102
RTS0047143,100
RTS0047144,103
RTS0047145,183
RTS0047146,145
RTS0047147,194
RTS0047148,168
RTS0047149,164
RTS0047150,655
RTS0047151,564
RTS0047152,1138
RTS0047153,614
RTS0047154,986
RTS0047156,123
RTS0047157,113
RTS0047158,102
RTS0047159,100
RTS0047160,153
RTS0047165,149
RTS0047166,93
RTS0047167,390
RTS0047168,79
RTS0047169,104
RTS0047170,92
RTS0047171,114
RTS0047172,109
RTS0047173,154
RTS0047174,129
RTS0047175,94
RTS0047176,136
RTS0047177,151
RTS0047178,139
RTS0047179,138
RTS0047180,130
RTS0047181,162
RTS0047182,151
RTS0047183,159
RTS0047184,138
RTS0047185,118
RTS0047186,186
RTS0047187,187
RTS0047188,124
RTS0047189,147
RTS0047190,132
RTS0047191,116
RTS0047192,133
RTS0047193,216
RTS0047194,281
RTS0047195,244
RTS0047196,180
RTS0047197,407
RTS0047198,176
RTS0047199,191
RTS0047200,179
RTS0047201,142
RTS0047202,201
RTS0047203,171
RTS0047204,152
RTS0047205,153
RTS0047206,160
RTS0047207,142
RTS0047208,2149
RTS0047209,1630
RTS0047210,2878
RTS0047211,2401
RTS0047212,783
RTS0047213,135
RTS0047214,163
RTS0047215,139
RTS0047216,99
RTS0047217,125
RTS0047218,725
RTS0047219,701
RTS0047220,308
RTS0047221,955
RTS0047222,789
RTS0047223,162
RTS0047225,202
RTS0047226,154
RTS0047229,97
RTS0047230,89
RTS0047231,115
RTS0047232,132
RTS0047233,104
RTS0047234,113
RTS0047235,116
RTS0047236,112
RTS0047237,123
RTS0047238,104
RTS0047239,109
RTS0047240,118
RTS0047241,128
RTS0047242,94
RTS0047243,127
RTS0047244,88
RTS0047245,113
RTS0047246,73
RTS0047247,77
RTS0047248,91
RTS0047249,165
RTS0047250,211
RTS0047252,215
RTS0047253,163
RTS0047254,154
RTS0047255,369
RTS0047256,372
RTS0047257,390
RTS0047258,427
RTS0047259,397
RTS0047260,273
RTS0047261,254
RTS0047262,210
RTS0047263,297
RTS0047264,216
RTS0047266,519
RTS0047267,1309
RTS0047268,922
RTS0047269,751
RTS0047270,1645
RTS0047271,1526
RTS0047272,707
RTS0047273,867
RTS0047274,230
RTS0047276,189
RTS0047277,1409
RTS0047278,1384
RTS0047279,1450
RTS0047280,1370
RTS0047281,806
RTS0047282,1485
RTS0047283,1023
RTS0047284,809
RTS0047290,662
RTS0047291,1172
RTS0047292,784
RTS0047293,566
RTS0047294,764
RTS0047295,91
RTS0047296,190
RTS0047297,187
RTS0047298,181
RTS0047299,208
RTS0047300,83
RTS0047301,110
RTS0047302,94
RTS0047303,114
RTS0047304,93
RTS0047305,704
RTS0047306,891
RTS0047307,885
RTS0047308,407
RTS0047309,462
RTS0047310,383
RTS0047311,350
RTS0047312,257
RTS0047313,251
RTS0047314,261
RTS0047315,1833
RTS0047316,1516
RTS0047317,1420
RTS0047318,1580
RTS0047319,1981
RTS0047320,203
RTS0047321,409
RTS0047322,316
RTS0047323,585
RTS0047324,468
RTS0047325,199
RTS0047326,207
RTS0047327,219
RTS0047328,147
RTS0047329,162
RTS0047331,348
RTS0047332,321
RTS0047333,293
RTS0047334,249
RTS0047335,573
RTS0047336,702
RTS0047337,276
RTS0047338,594
RTS0047339,370
RTS0047340,1434
RTS0047341,883
RTS0047342,1031
RTS0047343,1012
RTS0047344,749
RTS0047345,361
RTS0047346,429
RTS0047348,467
RTS0047349,381
RTS0047350,414
RTS0047351,895
RTS0047352,1789
RTS0047353,1744
RTS0047354,1195
RTS0047356,288
RTS0047357,368
RTS0047358,215
RTS0047359,353
RTS0047360,286
RTS0047361,135
RTS0047362,363
RTS0047363,479
RTS0047364,162
RTS0047365,309
RTS0047366,129
RTS0047367,116
RTS0047368,189
RTS0047369,118
RTS0047370,123
RTS0047373,145
RTS0047374,136
RTS0047375,136
RTS0047376,217
RTS0047377,189
RTS0047378,239
RTS0047379,324
RTS0047380,232
RTS0047381,108
RTS0047382,92
RTS0047383,118
RTS0047384,132
RTS0047385,99
RTS0047386,253
RTS0047387,148
RTS0047388,199
RTS0047389,196
RTS0047390,161
RTS0047391,257
RTS0047392,157
RTS0047393,293
RTS0047394,127
RTS0047395,94
RTS0047396,477
RTS0047397,127
RTS0047398,117
RTS0047399,123
RTS0047400,127
RTS0047401,158
RTS0047402,241
RTS0047403,156
RTS0047404,265
RTS0047405,261
RTS0047406,124
RTS0047407,146
RTS0047408,190
RTS0047409,514
RTS0047410,284
RTS0047411,394
RTS0047412,397
RTS0047413,197
RTS0047414,474
RTS0047415,393
RTS0047417,254
RTS0047418,466
RTS0047419,405
RTS0047420,417
RTS0047421,118
RTS0047422,114
RTS0047423,107
RTS0047424,115
RTS0047425,118
RTS0047426,496
RTS0047427,487
RTS0047428,315
RTS0047429,283
RTS0047430,430
RTS0047431,162
RTS0047432,665
RTS0047433,518
RTS0047434,560
RTS0047435,858
RTS0047436,112
RTS0047437,71
RTS0047438,122
RTS0047439,115
RTS0047440,80
RTS0047441,677
RTS0047442,743
RTS0047445,697
RTS0047446,615
RTS0047447,137
RTS0047448,97
RTS0047449,124
RTS0047450,109
RTS0047451,116
RTS0047452,140
RTS0047453,111
RTS0047454,112
RTS0047455,102
RTS0047456,99
RTS0047457,130
RTS0047458,110
RTS0047459,134
RTS0047460,137
RTS0047461,120
RTS0047462,201
RTS0047463,178
RTS0047464,231
RTS0047465,137
RTS0047466,170
RTS0047467,129
RTS0047468,153
RTS0047469,149
RTS0047471,159
RTS0047472,118
RTS0047473,129
RTS0047474,115
RTS0047475,90
RTS0047476,134
RTS0047477,345
RTS0047479,248
RTS0047480,216
RTS0047481,314
RTS0047482,116
RTS0047483,113
RTS0047484,113
RTS0047485,128
RTS0047486,107
RTS0047487,94
RTS0047488,115
RTS0047489,107
RTS0047490,95
RTS0047491,118
RTS0047492,327
RTS0047493,249
RTS0047494,322
RTS0047495,244
RTS0047496,179
RTS0047497,299
RTS0047498,207
RTS0047499,308
RTS0047500,263
RTS0047501,182
RTS0047502,124
RTS0047503,126
RTS0047504,396
RTS0047505,320
RTS0047506,518
RTS0047507,182
RTS0047508,116
RTS0047509,127
RTS0047510,123
RTS0047511,99
RTS0047512,995
RTS0047513,131
RTS0047514,107
RTS0047515,798
RTS0047516,1062
RTS0047517,1430
RTS0047518,955
RTS0047520,1329
RTS0047521,1365
RTS0047522,184
RTS0047523,169
RTS0047524,202
RTS0047525,116
RTS0047526,234
RTS0047527,135
RTS0047528,144
RTS0047529,163
RTS0047530,129
RTS0047531,137
RTS0047532,120
RTS0047533,93
RTS0047534,105
RTS0047535,115
RTS0047536,139
RTS0047537,158
RTS0047538,751
RTS0047540,628
RTS0047541,683
RTS0047543,205
RTS0047544,256
RTS0047545,352
RTS0047546,286
RTS0047547,157
RTS0047548,520
RTS0047549,341
RTS0047550,238
RTS0047551,370
RTS0047552,229
RTS0047553,133
RTS0047558,146
RTS0047559,143
RTS0047560,145
RTS0047561,109
RTS0047562,129
RTS0047563,262
RTS0047564,232
RTS0047565,186
RTS0047566,204
RTS0047567,118
RTS0047568,109
RTS0047569,127
RTS0047570,128
RTS0047571,159
RTS0047572,106
RTS0047573,111
RTS0047574,296
RTS0047575,298
RTS0047576,215
RTS0047577,181
RTS0047578,109
RTS0047579,139
RTS0047580,122
RTS0047581,131
RTS0047582,121
RTS0047583,85
RTS0047584,112
RTS0047585,102
RTS0047586,110
RTS0047587,94
RTS0047588,111
RTS0047590,133
RTS0047591,99
RTS0047592,90
RTS0047593,111
RTS0047594,133
RTS0047595,92
RTS0047596,151
RTS0047597,149
RTS0047598,176
RTS0047599,152
RTS0047600,171
RTS0047601,582
RTS0047602,288
RTS0047603,139
RTS0047604,134
RTS0047606,119
RTS0047613,233
RTS0047614,223
RTS0047615,146
RTS0047616,341
RTS0047617,346
RTS0047618,95
RTS0047619,104
RTS0047620,75
RTS0047621,112
RTS0047622,82
RTS0047624,110
RTS0047625,111
RTS0047626,111
RTS0047627,112
RTS0047628,95
RTS0047629,97
RTS0047630,63
RTS0047631,81
RTS0047632,119
RTS0047633,79
RTS0047634,102
RTS0047635,91
RTS0047636,95
RTS0047637,107
RTS0047638,98
RTS0047639,105
RTS0047640,101
RTS0047641,96
RTS0047642,98
RTS0047643,74
RTS0047644,94
RTS0047645,83
RTS0047646,136
RTS0047647,71
RTS0047648,131
RTS0047649,74
RTS0047650,100
RTS0047651,91
RTS0047652,110
RTS0047653,104
RTS0047654,118
RTS0047656,139
RTS0047657,122
RTS0047658,113
RTS0047659,86
RTS0047660,76
RTS0047661,125
RTS0047662,123
RTS0047663,78
RTS0047664,90
RTS0047665,99
RTS0047666,86
RTS0047667,99
RTS0047668,99
RTS0047669,98
RTS0047670,132
RTS0047672,104
RTS0047673,111
RTS0047674,128
RTS0047675,103
RTS0047676,99
RTS0047677,128
RTS0047678,93
RTS0047679,118
RTS0047680,136
RTS0047681,112
RTS0047682,145
RTS0047684,120
RTS0047685,98
RTS0047686,102
RTS0047687,118
RTS0047688,118
RTS0047689,143
RTS0047691,84
RTS0047692,129
RTS0047693,106
RTS0047694,130
RTS0047695,88
RTS0047696,93
RTS0047697,117
RTS0047698,129
RTS0047699,82
RTS0047700,349
RTS0047701,115
RTS0047702,92
RTS0047703,161
RTS0047704,137
RTS0047705,152
RTS0047706,138
RTS0047707,151
RTS0047708,578
RTS0047709,285
RTS0047710,112
RTS0047711,102
RTS0047712,132
RTS0047713,225
RTS0047714,306
RTS0047715,265
RTS0047716,338
RTS0047717,306
RTS0047718,131
RTS0047720,97
RTS0047721,108
RTS0047722,122
RTS0047723,127
RTS0047724,234
RTS0047725,254
RTS0047726,213
RTS0047727,195
RTS0047728,248
RTS0047729,116
RTS0047730,127
RTS0047731,114
RTS0047732,105
RTS0047733,130
RTS0047734,310
RTS0047735,156
RTS0047736,459
RTS0047737,336
RTS0047738,315
RTS0047739,162
RTS0047740,166
RTS0047741,213
RTS0047742,146
RTS0047743,108
RTS0047744,424
RTS0047745,440
RTS0047746,177
RTS0047747,280
RTS0047748,296
RTS0047749,118
RTS0047750,100
RTS0047752,99
RTS0047753,116
RTS0047754,197
RTS0047755,202
RTS0047756,150
RTS0047757,147
RTS0047758,170
RTS0047759,100
RTS0047760,140
RTS0047761,112
RTS0047762,102
RTS0047763,124
RTS0047764,130
RTS0047765,130
RTS0047766,163
RTS0047767,120
RTS0047768,127
RTS0047769,106
RTS0047770,116
RTS0047771,128
RTS0047772,99
RTS0047773,122
RTS0047774,130
RTS0047775,89
RTS0047776,118
RTS0047777,93
RTS0047778,104
RTS0047779,120
RTS0047780,178
RTS0047781,200
RTS0047782,223
RTS0047783,153
RTS0047784,145
RTS0047785,125
RTS0047786,695
RTS0047787,364
RTS0047788,155
RTS0047789,223
RTS0047790,105
RTS0047791,196
RTS0047792,244
RTS0047793,399
RTS0047794,92
RTS0047795,68
RTS0047796,171
RTS0047797,169
RTS0047798,116
RTS0047799,164
RTS0047800,142
RTS0047801,4101
RTS0047802,3563
RTS0047803,135
RTS0047804,93
RTS0047805,175
RTS0047806,222
RTS0047807,218
RTS0047808,374
RTS0047809,88
RTS0047810,212
RTS0047811,2263
RTS0047812,95
RTS0047813,121
RTS0047814,113
RTS0047816,151
RTS0047817,153
RTS0047818,120
RTS0047819,102
RTS0047820,103
RTS0047821,393
RTS0047822,95
RTS0047823,136
RTS0047824,116
RTS0047825,198
RTS0047826,103
RTS0047827,414
RTS0047828,110
RTS0047829,161
RTS0047830,112
RTS0047831,110
RTS0047832,84
RTS0047833,103
RTS0047834,100
RTS0047835,389
RTS0047836,275
RTS0047837,342
RTS0047838,1102
RTS0047839,557
RTS0047840,128
RTS0047841,98
RTS0047842,135
RTS0047843,121
RTS0047844,94
RTS0047845,127
RTS0047846,111
RTS0047847,100
RTS0047848,115
RTS0047849,125
RTS0047850,99
RTS0047851,119
RTS0047852,154
RTS0047853,118
RTS0047854,118
RTS0047855,138
RTS0047856,130
RTS0047857,212
RTS0047858,210
RTS0047859,133
RTS0047860,130
RTS0047861,103
RTS0047862,118
RTS0047863,92
RTS0047864,99
RTS0047865,234
RTS0047866,463
RTS0047867,137
RTS0047868,145
RTS0047869,189
RTS0047870,248
RTS0047871,206
RTS0047872,154
RTS0047873,114
RTS0047874,108
RTS0047875,157
RTS0047876,91
RTS0047877,176
RTS0047878,180
RTS0047879,274
RTS0047880,123
RTS0047881,223
RTS0047882,104
RTS0047883,155
RTS0047884,157
RTS0047885,141
RTS0047886,89
RTS0047890,1830
RTS0047891,1159
RTS0047892,883
RTS0047893,188
RTS0047894,152
RTS0047895,167
RTS0047896,142
RTS0047897,130
RTS0047898,104
RTS0047899,98
RTS0047900,182
RTS0047901,115
RTS0047902,169
RTS0047903,203
RTS0047904,189
RTS0047905,231
RTS0047906,252
RTS0047907,1241
RTS0047908,1043
RTS0047909,1342
RTS0047910,150
RTS0047912,154
RTS0047913,121
RTS0047914,166
RTS0047915,88
RTS0047916,149
RTS0047917,124
RTS0047918,1
RTS0047919,95
RTS0047920,403
RTS0047921,918
RTS0047924,103
RTS0047925,121
RTS0047926,89
RTS0047927,122
RTS0047928,177
RTS0047929,87
RTS0047930,122
RTS0047931,111
RTS0047932,155
RTS0047933,198
RTS0047934,121
RTS0047935,695
RTS0047936,120
RTS0047937,148
RTS0047938,144
RTS0047939,364
RTS0047940,733
RTS0047941,113
RTS0047942,99
RTS0047943,84
RTS0047944,245
RTS0047945,170
RTS0047946,243
RTS0047947,131
RTS0047948,100
RTS0047949,99
RTS0047950,89
RTS0047951,133
RTS0047952,200
RTS0047953,1857
RTS0047954,92
RTS0047956,111
RTS0047957,114
RTS0047958,133
RTS0047959,275
RTS0047960,208
RTS0047961,141
RTS0047963,228
RTS0047964,100
RTS0047965,146
RTS0047966,92
RTS0047967,113
RTS0047968,334
RTS0047969,136
RTS0047970,118
RTS0047972,121
RTS0047973,386
RTS0047974,140
RTS0047975,116
RTS0047976,96
RTS0047977,83
RTS0047978,101
RTS0047979,168
RTS0047980,108
RTS0047981,2319
RTS0047982,122
RTS0047985,2789
RTS0047986,155
RTS0047987,109
RTS0047988,908
RTS0047990,137
RTS0047991,778
RTS0047992,87
RTS0047993,116
RTS0047994,122
RTS0047995,115
RTS0047996,92
RTS0047997,186
RTS0047998,262
RTS0047999,114
RTS0048000,109
RTS0048001,116
RTS0048003,229
RTS0048005,115
RTS0048006,118
RTS0048008,87
RTS0048009,112
RTS0048012,121
RTS0048013,90
RTS0048014,102
RTS0048015,584
RTS0048016,794
RTS0048017,149
RTS0048018,216
RTS0048019,277
RTS0048020,113
RTS0048021,109
RTS0048022,120
RTS0048023,91
RTS0048024,122
RTS0048026,171
RTS0048027,243
RTS0048028,136
RTS0048029,90
RTS0048030,116
RTS0048031,100
RTS0048032,105
RTS0048033,105
RTS0048034,126
RTS0048035,86
RTS0048036,137
RTS0048037,133
RTS0048038,310
RTS0048040,206
RTS0048041,143
RTS0048042,173
RTS0048043,218
RTS0048044,105
RTS0048045,140
RTS0048046,149
RTS0048047,161
RTS0048048,103
RTS0048049,97
RTS0048050,120
RTS0048051,169
RTS0048052,229
RTS0048053,188
RTS0048054,348
RTS0048055,113
RTS0048056,146
RTS0048057,86
RTS0048058,87
RTS0048059,121
RTS0048060,109
RTS0048061,154
RTS0048062,86
RTS0048063,122
RTS0048064,336
RTS0048065,240
RTS0048066,324
RTS0048067,100
RTS0048068,120
RTS0048069,125
RTS0048070,100
RTS0048071,203
RTS0048072,89
RTS0048073,111
RTS0048074,69
RTS0048076,156
RTS0048077,224
RTS0048078,137
RTS0048079,191
RTS0048080,145
RTS0048081,297
RTS0048082,121
RTS0048084,131
RTS0048085,138
RTS0048086,109
RTS0048087,166
RTS0048088,69
RTS0048089,249
RTS0048090,209
RTS0048091,149
RTS0048092,100
RTS0048093,562
RTS0048094,95
RTS0048096,119
RTS0048097,120
RTS0048098,12787
RTS0048099,16588
RTS0048100,19464
RTS0048101,12820
RTS0048102,15390
RTS0048104,145
RTS0048105,129
RTS0048106,131
RTS0048107,145
RTS0048108,150
RTS0048109,101
RTS0048110,100
RTS0048111,94
RTS0048112,108
RTS0048113,117
RTS0048114,89
RTS0048115,129
RTS0048116,125
RTS0048117,118
RTS0048118,162
RTS0048120,100
RTS0048126,108
RTS0048127,144
RTS0048129,220
RTS0048130,116
RTS0048131,398
RTS0048132,560
RTS0048133,148
RTS0048134,600
RTS0048135,718
RTS0048136,96
RTS0048138,158
RTS0048139,427
RTS0048140,209
RTS0048141,123
RTS0048142,110
RTS0048144,100
RTS0048145,123
RTS0048146,132
RTS0048147,93
RTS0048148,98
RTS0048149,75
RTS0048150,115
RTS0048151,126
RTS0048152,174
RTS0048153,154
RTS0048154,159
RTS0048155,125
RTS0048156,379
RTS0048158,261
RTS0048159,146
RTS0048160,3802
RTS0048161,3272
RTS0048162,270
RTS0048163,224
RTS0048164,2608
RTS0048165,593
RTS0048166,187
RTS0048167,219
RTS0048168,152
RTS0048169,190
RTS0048170,133
RTS0048171,214
RTS0048172,201
RTS0048173,111
RTS0048175,153
RTS0048176,77
RTS0048177,111
RTS0048178,133
RTS0048179,112
RTS0048180,126
RTS0048181,214
RTS0048182,203
RTS0048183,268
RTS0048184,251
RTS0048185,275
RTS0048186,163
RTS0048188,210
RTS0048189,283
RTS0048190,166
RTS0048191,284
RTS0048192,339
RTS0048193,239
RTS0048194,320
RTS0048195,317
RTS0048196,290
RTS0048197,408
RTS0048198,429
RTS0048200,357
RTS0048201,258
RTS0048202,165
RTS0048203,214
RTS0048204,184
RTS0048205,169
RTS0048207,201
RTS0048208,303
RTS0048209,226
RTS0048210,193
RTS0048211,268
RTS0048212,132
RTS0048213,181
RTS0048214,119
RTS0048215,227
RTS0048216,194
RTS0048217,156
RTS0048218,235
RTS0048219,178
RTS0048220,177
RTS0048221,170
RTS0048222,146
RTS0048223,124
RTS0048224,191
RTS0048225,193
RTS0048226,158
RTS0048227,407
RTS0048228,124
RTS0048229,122
RTS0048230,223
RTS0048231,297
RTS0048232,160
RTS0048233,123
RTS0048234,145
RTS0048235,231
RTS0048236,144
RTS0048237,188
RTS0048238,276
RTS0048239,171
RTS0048240,192
RTS0048241,196
RTS0048242,284
RTS0048243,202
RTS0048244,243
RTS0048245,128
RTS0048246,237
RTS0049343,227
RTS0049344,155
RTS0049345,112
RTS0049346,85
RTS0049347,122
RTS0049348,146
RTS0049349,128
RTS0049350,128
RTS0049351,103
RTS0049352,83
RTS0049353,107
RTS0049354,103
RTS0049355,70
RTS0049356,95
RTS0049357,97
RTS0049358,93
RTS0049359,74
RTS0049360,168
RTS0049361,122
RTS0049362,104
RTS0049363,139
RTS0049364,166
RTS0049365,117
RTS0049366,844
RTS0049367,1879
RTS0049368,170
RTS0049369,103
RTS0049370,95
RTS0049371,169
RTS0049372,196
RTS0049373,253
RTS0049374,221
RTS0049375,231
RTS0049376,197
RTS0049377,184
RTS0049378,221
RTS0049379,198
RTS0049380,240
RTS0049381,208
RTS0049382,171
RTS0049383,118
RTS0049384,129
RTS0049385,111
RTS0049386,163
RTS0049387,123
RTS0049388,93
RTS0049389,142
RTS0049390,5846
RTS0049391,5195
RTS0049392,3803
RTS0049393,6977
RTS0049394,3045
RTS0049395,1149
RTS0049396,5075
RTS0049397,5498
RTS0049398,6617
RTS0049399,3545
RTS0049400,151
RTS0049401,123
RTS0049402,127
RTS0049403,100
RTS0049404,120
RTS0049405,117
RTS0049406,90
RTS0049407,119
RTS0049408,109
RTS0049409,136
RTS0049410,87
RTS0049411,147
RTS0049412,83
RTS0049413,104
RTS0049414,103
RTS0049415,122
RTS0049416,100
RTS0049417,120
RTS0049418,128
RTS0049419,90
RTS0049420,78
RTS0049421,132
RTS0049422,94
RTS0049423,86
RTS0049424,149
RTS0049425,158
RTS0049426,279
RTS0049427,267
RTS0049428,108
RTS0049429,269
RTS0049430,313
RTS0049431,229
RTS0049432,133
RTS0049433,107
RTS0049434,107
RTS0049435,126
RTS0049436,110
RTS0049437,657
RTS0049438,141
RTS0049439,451
RTS0049440,396
RTS0049441,519
RTS0049442,443
RTS0049443,358
RTS0049444,1378
RTS0049445,111
RTS0049446,158
RTS0049447,182
RTS0049448,115
RTS0049449,167
RTS0049450,135
RTS0049451,149
RTS0049452,107
RTS0049453,212
RTS0049454,113
RTS0049455,130
RTS0049456,116
RTS0049457,393
RTS0049458,167
RTS0049459,487
RTS0049460,600
RTS0049461,859
RTS0049462,1066
RTS0049463,138
RTS0049464,146
RTS0049465,118
RTS0049466,125
RTS0049467,111
RTS0049468,149
RTS0049469,126
RTS0049470,154
RTS0049471,214
RTS0049472,160
RTS0049473,601
RTS0049474,108
RTS0049475,132
RTS0049476,149
RTS0049477,114
RTS0049478,114
RTS0049479,30518
RTS0049480,2406
RTS0049481,49
RTS0049482,103
RTS0049483,90
RTS0049484,152
RTS0049485,174
RTS0997079,76
RTS0997080,234
RTS0997081,93
RTS0997082,117
RTS0997083,65
RTS0997084,84
RTS0997085,82
RTS0997086,108
RTS0997087,84
RTS0997088,126723
RTS0997089,26191
RTS0997090,136
RTS0997091,140
RTS0997092,83
RTS0997093,87
RTS0997094,9
RTS0997095,81
RTS0997096,82
RTS0997097,42
RTS0997098,109
RTS0997099,81
RTS0997100,85
RTS0997101,83
RTS0997102,67
RTS0997103,55
RTS0997104,96
RTS0997105,57
RTS0997106,91
RTS0997107,61
RTS0997108,73
RTS0997109,50
RTS0997110,89
RTS0997111,70
RTS0997112,89
RTS0997113,71
RTS0997114,61
RTS0997115,51
RTS0997116,77
RTS0997117,75
RTS0997118,71
RTS0997119,69
RTS0997120,60
RTS0997121,440
RTS0997122,637
RTS0997123,602
RTS0997124,435
RTS0997125,996
RTS0997126,1652
RTS0997127,1503
RTS0997128,1083
RTS0997129,2186
RTS0997130,332
</Code_Summary>
