# Supplementary material for: Spatial meta-transcriptomics reveal associations of intratumor bacteria burden with lung cancer cells showing a distinct oncogenic signature
Source: J Immunother Cancer. 2022 Jul 6;10(7):e004698. doi: 10.1136/jitc-2022-004698 (PMC9260850; doi:10.1136/jitc-2022-004698)
Supplement: Supplementary data [file jitc-2022-004698supp009.zip › DSP-1001250002848-E-F03.dcc]

<Header>
FileVersion,0.02
SoftwareVersion,"GeoMx_NGS_Pipeline_ 2.0.0"
Date,2020-6-15
</Header>

<Scan_Attributes>
ID,DSP-1001250002848-E-F03
Plate_ID,1001250002848
Well,F03
</Scan_Attributes>

<NGS_Processing_Attributes>
SeqSetId,
tamperedIni,No
Raw,164176
Trimmed,163346
Stitched,162426
Aligned,159157
umiQ30,0.9922
rtsQ30,0.9918
</NGS_Processing_Attributes>


<Code_Summary>
RTS0039454,1
RTS0039455,1
RTS0039456,3
RTS0039457,2
RTS0039458,1
RTS0039459,4
RTS0039460,1
RTS0039461,1
RTS0039463,2
RTS0039464,1
RTS0039467,4
RTS0039468,1
RTS0039469,3
RTS0039470,3
RTS0039471,4
RTS0039472,5
RTS0039473,3
RTS0039474,4
RTS0039475,7
RTS0039476,5
RTS0039477,8
RTS0039478,8
RTS0039479,2
RTS0039480,4
RTS0039481,5
RTS0039482,3
RTS0039483,1
RTS0039484,2
RTS0039485,2
RTS0039486,3
RTS0039487,2
RTS0039488,2
RTS0039489,2
RTS0039490,3
RTS0039491,1
RTS0039492,2
RTS0039493,1
RTS0039494,2
RTS0039496,1
RTS0039497,1
RTS0039498,3
RTS0039499,10
RTS0039501,1
RTS0039502,5
RTS0039503,4
RTS0039504,1
RTS0039506,5
RTS0039507,1
RTS0039508,1
RTS0039509,1
RTS0039510,2
RTS0039511,11
RTS0039512,4
RTS0039513,5
RTS0039514,21
RTS0039515,13
RTS0039516,3
RTS0039517,1
RTS0039518,3
RTS0039520,3
RTS0039522,4
RTS0039523,1
RTS0039524,3
RTS0039525,2
RTS0039526,1
RTS0039527,1
RTS0039529,2
RTS0039530,2
RTS0039531,1
RTS0039532,3
RTS0039533,1
RTS0039534,2
RTS0039536,1
RTS0039537,2
RTS0039538,1
RTS0039540,4
RTS0039541,1
RTS0039542,1
RTS0039544,1
RTS0039545,3
RTS0039546,1
RTS0039547,5
RTS0039548,1
RTS0039549,2
RTS0039550,1
RTS0039553,3
RTS0039554,4
RTS0039556,2
RTS0039557,2
RTS0039558,1
RTS0039559,1
RTS0039560,2
RTS0039561,2
RTS0039562,4
RTS0039563,2
RTS0039565,3
RTS0039566,1
RTS0039567,1
RTS0039569,2
RTS0039572,1
RTS0039574,1
RTS0039575,2
RTS0039576,1
RTS0039577,4
RTS0039578,1
RTS0039579,3
RTS0039580,3
RTS0039581,3
RTS0039582,1
RTS0039583,3
RTS0039584,3
RTS0039585,2
RTS0039586,1
RTS0039588,1
RTS0039589,3
RTS0039590,1
RTS0039592,2
RTS0039593,1
RTS0039595,1
RTS0039596,2
RTS0039599,1
RTS0039600,2
RTS0039601,2
RTS0039602,1
RTS0039609,1
RTS0039611,3
RTS0039612,3
RTS0039619,1
RTS0039621,1
RTS0039622,1
RTS0039623,3
RTS0039624,2
RTS0039625,1
RTS0039629,2
RTS0039631,1
RTS0039635,2
RTS0039638,1
RTS0039639,3
RTS0039641,2
RTS0039642,5
RTS0039643,3
RTS0039645,1
RTS0039647,3
RTS0039648,1
RTS0039649,1
RTS0039650,2
RTS0039651,3
RTS0039652,7
RTS0039653,3
RTS0039654,4
RTS0039655,2
RTS0039656,6
RTS0039657,1
RTS0039658,3
RTS0039659,8
RTS0039660,1
RTS0039662,1
RTS0039663,1
RTS0039665,1
RTS0039666,2
RTS0039667,1
RTS0039668,1
RTS0039669,2
RTS0039670,4
RTS0039672,2
RTS0039673,5
RTS0039674,1
RTS0039675,6
RTS0039676,2
RTS0039678,1
RTS0039681,2
RTS0039682,2
RTS0039683,3
RTS0039684,3
RTS0039685,1
RTS0039686,4
RTS0039687,6
RTS0039688,5
RTS0039689,4
RTS0039690,3
RTS0039693,5
RTS0039694,2
RTS0039695,2
RTS0039696,3
RTS0039698,3
RTS0039699,3
RTS0039700,2
RTS0039702,4
RTS0039703,3
RTS0039704,2
RTS0039705,4
RTS0039706,2
RTS0039707,3
RTS0039708,1
RTS0039709,2
RTS0039711,1
RTS0039712,2
RTS0039713,7
RTS0039714,2
RTS0039715,1
RTS0039716,2
RTS0039718,1
RTS0039720,5
RTS0039721,2
RTS0039722,3
RTS0039723,2
RTS0039724,2
RTS0039725,1
RTS0039726,3
RTS0039728,1
RTS0039729,7
RTS0039730,3
RTS0039732,1
RTS0039734,1
RTS0039735,1
RTS0039736,3
RTS0039737,4
RTS0039738,1
RTS0039739,1
RTS0039740,1
RTS0039741,2
RTS0039743,1
RTS0039745,5
RTS0039746,4
RTS0039747,7
RTS0039749,6
RTS0039751,2
RTS0039752,3
RTS0039753,1
RTS0039754,1
RTS0039755,1
RTS0039757,2
RTS0039758,2
RTS0039760,1
RTS0039761,2
RTS0039763,1
RTS0039766,2
RTS0039767,1
RTS0039768,1
RTS0039769,2
RTS0039770,5
RTS0039771,2
RTS0039772,4
RTS0039773,8
RTS0039774,2
RTS0039775,4
RTS0039776,3
RTS0039778,1
RTS0039779,1
RTS0039780,1
RTS0039781,4
RTS0039782,1
RTS0039784,3
RTS0039785,4
RTS0039786,3
RTS0039789,2
RTS0039791,5
RTS0039792,1
RTS0039794,4
RTS0039795,3
RTS0039796,3
RTS0039798,1
RTS0039799,3
RTS0039800,3
RTS0039801,3
RTS0039804,1
RTS0039805,3
RTS0039806,2
RTS0039807,1
RTS0039808,2
RTS0039809,1
RTS0039810,3
RTS0039811,3
RTS0039812,3
RTS0039813,1
RTS0039814,2
RTS0039815,2
RTS0039816,4
RTS0039818,2
RTS0039820,2
RTS0039821,1
RTS0039822,3
RTS0039823,6
RTS0039824,1
RTS0039825,2
RTS0039826,2
RTS0039827,2
RTS0039829,3
RTS0039830,1
RTS0039832,1
RTS0039833,1
RTS0039834,1
RTS0039835,2
RTS0039836,1
RTS0039838,1
RTS0039841,3
RTS0039842,5
RTS0039843,1
RTS0039844,2
RTS0039845,1
RTS0039847,2
RTS0039848,3
RTS0039849,2
RTS0039850,1
RTS0039851,2
RTS0039852,1
RTS0039853,1
RTS0039854,2
RTS0039855,1
RTS0039857,2
RTS0039858,1
RTS0039859,1
RTS0039860,3
RTS0039861,2
RTS0039862,3
RTS0039863,3
RTS0039864,3
RTS0039867,4
RTS0039868,1
RTS0039869,1
RTS0039871,1
RTS0039873,1
RTS0039874,1
RTS0039875,4
RTS0039876,2
RTS0039877,3
RTS0039879,3
RTS0039880,5
RTS0039881,1
RTS0039882,1
RTS0039883,2
RTS0039884,2
RTS0039885,2
RTS0039886,1
RTS0039887,3
RTS0039888,1
RTS0039890,4
RTS0039891,1
RTS0039892,3
RTS0039893,4
RTS0039894,1
RTS0039895,1
RTS0039896,3
RTS0039897,1
RTS0039900,5
RTS0039901,1
RTS0039902,2
RTS0039904,1
RTS0039905,3
RTS0039906,1
RTS0039907,1
RTS0039908,1
RTS0039909,2
RTS0039910,2
RTS0039911,3
RTS0039912,1
RTS0039914,3
RTS0039915,2
RTS0039916,4
RTS0039917,2
RTS0039918,2
RTS0039919,3
RTS0039921,1
RTS0039922,3
RTS0039923,1
RTS0039924,1
RTS0039925,2
RTS0039926,2
RTS0039927,1
RTS0039929,2
RTS0039930,3
RTS0039932,1
RTS0039933,2
RTS0039934,4
RTS0039936,1
RTS0039937,1
RTS0039938,1
RTS0039939,3
RTS0039940,4
RTS0039941,1
RTS0039942,3
RTS0039943,2
RTS0039944,1
RTS0039945,1
RTS0039946,2
RTS0039947,1
RTS0039948,1
RTS0039949,2
RTS0039950,2
RTS0039951,1
RTS0039952,5
RTS0039953,1
RTS0039954,1
RTS0039955,1
RTS0039956,2
RTS0039957,3
RTS0039958,2
RTS0039959,7
RTS0039960,2
RTS0039961,1
RTS0039963,1
RTS0039964,2
RTS0039965,3
RTS0039966,3
RTS0039968,1
RTS0039969,2
RTS0039973,1
RTS0039974,2
RTS0039975,1
RTS0039978,2
RTS0039979,2
RTS0039980,1
RTS0039981,3
RTS0039982,2
RTS0039983,2
RTS0039984,1
RTS0039986,5
RTS0039987,2
RTS0039988,2
RTS0039989,3
RTS0039991,2
RTS0039992,3
RTS0039994,2
RTS0039995,4
RTS0039996,5
RTS0039997,1
RTS0039998,10
RTS0039999,2
RTS0040000,7
RTS0040001,2
RTS0040002,1
RTS0040003,1
RTS0040004,3
RTS0040005,1
RTS0040007,1
RTS0040008,2
RTS0040009,6
RTS0040010,2
RTS0040013,2
RTS0040015,3
RTS0040016,1
RTS0040017,1
RTS0040018,4
RTS0040020,7
RTS0040021,1
RTS0040022,2
RTS0040023,3
RTS0040025,2
RTS0040026,1
RTS0040027,2
RTS0040028,4
RTS0040030,4
RTS0040032,1
RTS0040034,2
RTS0040036,3
RTS0040037,1
RTS0040039,3
RTS0040040,1
RTS0040042,1
RTS0040044,3
RTS0040045,1
RTS0040046,3
RTS0040048,1
RTS0040049,3
RTS0040050,2
RTS0040052,1
RTS0040054,1
RTS0040056,3
RTS0040057,3
RTS0040058,3
RTS0040059,2
RTS0040060,5
RTS0040061,1
RTS0040063,2
RTS0040064,2
RTS0040066,1
RTS0040068,2
RTS0040069,1
RTS0040070,1
RTS0040071,4
RTS0040073,2
RTS0040074,2
RTS0040075,1
RTS0040078,3
RTS0040080,2
RTS0040081,2
RTS0040082,3
RTS0040084,1
RTS0040085,1
RTS0040088,1
RTS0040089,1
RTS0040090,1
RTS0040091,1
RTS0040092,1
RTS0040094,11
RTS0040096,3
RTS0040097,1
RTS0040098,2
RTS0040099,2
RTS0040100,2
RTS0040101,4
RTS0040103,4
RTS0040106,1
RTS0040107,2
RTS0040108,5
RTS0040109,3
RTS0040110,4
RTS0040111,1
RTS0040112,2
RTS0040113,1
RTS0040114,2
RTS0040115,2
RTS0040116,5
RTS0040117,3
RTS0040118,3
RTS0040119,1
RTS0040120,1
RTS0040121,1
RTS0040122,3
RTS0040123,2
RTS0040125,1
RTS0040126,2
RTS0040129,2
RTS0040130,3
RTS0040131,1
RTS0040132,1
RTS0040133,1
RTS0040134,2
RTS0040136,2
RTS0040138,2
RTS0040140,2
RTS0040141,2
RTS0040145,3
RTS0040147,1
RTS0040148,2
RTS0040149,2
RTS0040150,2
RTS0040153,1
RTS0040154,2
RTS0040155,2
RTS0040156,2
RTS0040157,2
RTS0040158,1
RTS0040159,1
RTS0040160,1
RTS0040161,1
RTS0040162,2
RTS0040165,3
RTS0040166,2
RTS0040167,1
RTS0040168,2
RTS0040170,3
RTS0040171,2
RTS0040178,1
RTS0040179,2
RTS0040180,2
RTS0040181,2
RTS0040183,1
RTS0040184,4
RTS0040185,2
RTS0040186,2
RTS0040189,2
RTS0040191,2
RTS0040192,3
RTS0040193,3
RTS0040194,3
RTS0040195,1
RTS0040197,2
RTS0040198,2
RTS0040200,1
RTS0040201,6
RTS0040202,1
RTS0040203,4
RTS0040207,1
RTS0040208,2
RTS0040210,1
RTS0040211,1
RTS0040212,2
RTS0040213,1
RTS0040214,1
RTS0040215,1
RTS0040216,1
RTS0040217,6
RTS0040218,1
RTS0040219,2
RTS0040221,2
RTS0040222,1
RTS0040224,1
RTS0040225,2
RTS0040226,2
RTS0040227,1
RTS0040228,2
RTS0040230,1
RTS0040231,2
RTS0040233,1
RTS0040234,2
RTS0040235,1
RTS0040236,1
RTS0040237,1
RTS0040239,5
RTS0040240,2
RTS0040243,3
RTS0040244,2
RTS0040246,1
RTS0040247,2
RTS0040248,3
RTS0040249,1
RTS0040250,2
RTS0040251,2
RTS0040252,1
RTS0040253,4
RTS0040254,2
RTS0040255,2
RTS0040256,2
RTS0040258,3
RTS0040259,2
RTS0040261,1
RTS0040262,2
RTS0040263,1
RTS0040264,5
RTS0040266,1
RTS0040269,1
RTS0040270,3
RTS0040271,1
RTS0040273,2
RTS0040274,3
RTS0040275,3
RTS0040276,2
RTS0040277,1
RTS0040278,1
RTS0040279,2
RTS0040280,1
RTS0040283,1
RTS0040284,1
RTS0040285,1
RTS0040286,1
RTS0040287,2
RTS0040288,3
RTS0040289,4
RTS0040291,1
RTS0040293,1
RTS0040294,5
RTS0040295,2
RTS0040296,1
RTS0040297,1
RTS0040298,1
RTS0040301,1
RTS0040302,1
RTS0040303,2
RTS0040305,2
RTS0040306,2
RTS0040307,1
RTS0040308,4
RTS0040309,3
RTS0040310,1
RTS0040311,1
RTS0040312,1
RTS0040313,2
RTS0040315,2
RTS0040317,1
RTS0040318,2
RTS0040319,2
RTS0040320,3
RTS0040321,1
RTS0040322,4
RTS0040323,1
RTS0040324,1
RTS0040325,2
RTS0040326,4
RTS0040327,4
RTS0040329,4
RTS0040330,1
RTS0040331,2
RTS0040333,2
RTS0040334,1
RTS0040335,1
RTS0040337,3
RTS0040341,1
RTS0040342,1
RTS0040344,2
RTS0040345,1
RTS0040346,1
RTS0040347,2
RTS0040348,2
RTS0040349,3
RTS0040350,1
RTS0040351,3
RTS0040352,2
RTS0040356,2
RTS0040357,4
RTS0040358,2
RTS0040359,8
RTS0040360,1
RTS0040361,3
RTS0040366,7
RTS0040367,3
RTS0040368,7
RTS0040369,9
RTS0040370,6
RTS0040371,4
RTS0040372,3
RTS0040373,3
RTS0040376,2
RTS0040377,3
RTS0040378,3
RTS0040379,2
RTS0040380,3
RTS0040381,2
RTS0040383,4
RTS0040385,2
RTS0040386,2
RTS0040387,7
RTS0040388,2
RTS0040389,5
RTS0040390,1
RTS0040391,3
RTS0040392,6
RTS0040396,6
RTS0040397,4
RTS0040398,2
RTS0040399,4
RTS0040400,9
RTS0040401,1
RTS0040402,5
RTS0040403,2
RTS0040404,4
RTS0040405,2
RTS0040406,3
RTS0040407,2
RTS0040408,4
RTS0040411,4
RTS0040413,3
RTS0040414,3
RTS0040415,1
RTS0040416,3
RTS0040417,1
RTS0040418,1
RTS0040419,5
RTS0040420,3
RTS0040421,1
RTS0040422,3
RTS0040423,4
RTS0040424,1
RTS0040425,1
RTS0040426,2
RTS0040428,2
RTS0040429,2
RTS0040430,2
RTS0040431,3
RTS0040432,1
RTS0040433,1
RTS0040435,2
RTS0040436,5
RTS0040437,6
RTS0040438,11
RTS0040439,15
RTS0040440,12
RTS0040441,4
RTS0040442,3
RTS0040443,1
RTS0040444,4
RTS0040445,2
RTS0040446,5
RTS0040447,2
RTS0040450,1
RTS0040451,1
RTS0040452,1
RTS0040453,3
RTS0040454,1
RTS0040456,3
RTS0040457,1
RTS0040458,2
RTS0040459,3
RTS0040461,2
RTS0040462,1
RTS0040463,1
RTS0040464,1
RTS0040466,1
RTS0040468,1
RTS0040469,6
RTS0040470,2
RTS0040471,3
RTS0040472,1
RTS0040473,3
RTS0040475,2
RTS0040476,2
RTS0040477,1
RTS0040478,3
RTS0040480,2
RTS0040481,1
RTS0040482,2
RTS0040483,1
RTS0040484,1
RTS0040485,2
RTS0040488,3
RTS0040491,1
RTS0040492,1
RTS0040493,1
RTS0040494,2
RTS0040495,2
RTS0040496,1
RTS0040497,1
RTS0040501,3
RTS0040502,1
RTS0040503,4
RTS0040504,1
RTS0040505,1
RTS0040506,1
RTS0040507,2
RTS0040508,2
RTS0040509,3
RTS0040510,2
RTS0040511,1
RTS0040513,3
RTS0040514,2
RTS0040515,1
RTS0040516,1
RTS0040517,1
RTS0040518,1
RTS0040519,3
RTS0040520,1
RTS0040521,3
RTS0040523,1
RTS0040524,2
RTS0040526,2
RTS0040528,3
RTS0040529,4
RTS0040531,2
RTS0040533,1
RTS0040534,1
RTS0040535,1
RTS0040537,3
RTS0040538,2
RTS0040539,1
RTS0040540,1
RTS0040541,2
RTS0040542,2
RTS0040543,1
RTS0040544,2
RTS0040545,4
RTS0040546,3
RTS0040548,1
RTS0040549,2
RTS0040550,2
RTS0040551,5
RTS0040552,2
RTS0040553,1
RTS0040554,1
RTS0040555,3
RTS0040556,1
RTS0040558,3
RTS0040560,1
RTS0040561,2
RTS0040562,1
RTS0040565,4
RTS0040566,2
RTS0040567,2
RTS0040568,3
RTS0040570,1
RTS0040571,2
RTS0040572,2
RTS0040573,1
RTS0040574,1
RTS0040575,1
RTS0040576,1
RTS0040577,1
RTS0040578,1
RTS0040579,2
RTS0040580,1
RTS0040581,2
RTS0040582,1
RTS0040583,1
RTS0040584,1
RTS0040585,1
RTS0040586,2
RTS0040587,1
RTS0040589,2
RTS0040590,1
RTS0040592,1
RTS0040595,1
RTS0040596,2
RTS0040597,3
RTS0040599,1
RTS0040600,1
RTS0040602,2
RTS0040604,2
RTS0040605,4
RTS0040607,1
RTS0040609,3
RTS0040610,3
RTS0040611,6
RTS0040612,2
RTS0040613,1
RTS0040615,1
RTS0040616,2
RTS0040617,1
RTS0040618,4
RTS0040619,1
RTS0040620,1
RTS0040621,1
RTS0040622,5
RTS0040623,3
RTS0040624,2
RTS0040625,1
RTS0040626,2
RTS0040627,1
RTS0040628,1
RTS0040629,1
RTS0040631,2
RTS0040632,1
RTS0040634,2
RTS0040635,4
RTS0040636,4
RTS0040637,1
RTS0040640,4
RTS0040641,1
RTS0040642,3
RTS0040643,3
RTS0040644,4
RTS0040645,1
RTS0040646,2
RTS0040647,2
RTS0040648,1
RTS0040651,4
RTS0040652,1
RTS0040653,1
RTS0040654,1
RTS0040655,1
RTS0040657,2
RTS0040659,1
RTS0040662,1
RTS0040664,2
RTS0040665,1
RTS0040666,2
RTS0040667,1
RTS0040668,1
RTS0040669,1
RTS0040670,2
RTS0040671,2
RTS0040675,1
RTS0040676,5
RTS0040678,7
RTS0040679,6
RTS0040680,13
RTS0040681,2
RTS0040682,2
RTS0040683,2
RTS0040684,2
RTS0040685,4
RTS0040686,1
RTS0040687,2
RTS0040688,1
RTS0040689,2
RTS0040690,1
RTS0040691,1
RTS0040692,1
RTS0040694,1
RTS0040696,1
RTS0040697,4
RTS0040698,1
RTS0040701,1
RTS0040702,4
RTS0040703,3
RTS0040704,9
RTS0040705,6
RTS0040706,1
RTS0040707,2
RTS0040710,2
RTS0040712,4
RTS0040713,1
RTS0040714,1
RTS0040715,1
RTS0040716,2
RTS0040717,1
RTS0040718,1
RTS0040719,3
RTS0040721,2
RTS0040722,1
RTS0040723,2
RTS0040724,2
RTS0040725,2
RTS0040726,1
RTS0040727,1
RTS0040728,2
RTS0040729,2
RTS0040730,2
RTS0040732,1
RTS0040736,5
RTS0040737,5
RTS0040738,5
RTS0040739,7
RTS0040740,5
RTS0040741,2
RTS0040744,6
RTS0040745,4
RTS0040747,2
RTS0040749,4
RTS0040750,1
RTS0040751,1
RTS0040753,5
RTS0040754,2
RTS0040755,1
RTS0040756,5
RTS0040757,3
RTS0040758,1
RTS0040760,5
RTS0040761,1
RTS0040762,1
RTS0040763,3
RTS0040764,4
RTS0040765,2
RTS0040766,1
RTS0040767,1
RTS0040768,3
RTS0040769,4
RTS0040770,2
RTS0040771,2
RTS0040772,2
RTS0040774,1
RTS0040775,3
RTS0040777,1
RTS0040778,1
RTS0040779,1
RTS0040780,2
RTS0040781,1
RTS0040782,6
RTS0040783,1
RTS0040784,3
RTS0040785,2
RTS0040786,1
RTS0040787,2
RTS0040788,4
RTS0040789,2
RTS0040792,1
RTS0040795,3
RTS0040796,1
RTS0040797,1
RTS0040799,2
RTS0040800,1
RTS0040802,1
RTS0040803,5
RTS0040804,1
RTS0040805,1
RTS0040806,2
RTS0040809,1
RTS0040810,2
RTS0040811,2
RTS0040812,1
RTS0040815,2
RTS0040816,2
RTS0040817,1
RTS0040818,1
RTS0040819,4
RTS0040820,2
RTS0040822,2
RTS0040823,2
RTS0040825,1
RTS0040826,2
RTS0040828,4
RTS0040830,2
RTS0040832,1
RTS0040833,4
RTS0040834,1
RTS0040836,4
RTS0040838,4
RTS0040839,6
RTS0040840,1
RTS0040842,1
RTS0040843,6
RTS0040844,3
RTS0040845,2
RTS0040846,1
RTS0040847,2
RTS0040848,2
RTS0040850,2
RTS0040851,2
RTS0040853,2
RTS0040854,3
RTS0040855,2
RTS0040858,1
RTS0040859,3
RTS0040861,5
RTS0040862,2
RTS0040863,2
RTS0040865,1
RTS0040866,4
RTS0040867,4
RTS0040868,1
RTS0040869,1
RTS0040870,2
RTS0040871,3
RTS0040872,1
RTS0040873,6
RTS0040874,2
RTS0040876,1
RTS0040877,1
RTS0040878,2
RTS0040879,1
RTS0040880,3
RTS0040881,1
RTS0040882,1
RTS0040884,3
RTS0040886,9
RTS0040887,13
RTS0040888,10
RTS0040889,12
RTS0040890,7
RTS0040891,1
RTS0040892,1
RTS0040894,2
RTS0040895,1
RTS0040896,4
RTS0040897,4
RTS0040898,1
RTS0040900,3
RTS0040901,5
RTS0040903,2
RTS0040904,4
RTS0040905,2
RTS0040906,4
RTS0040907,4
RTS0040908,1
RTS0040909,1
RTS0040910,2
RTS0040911,2
RTS0040912,2
RTS0040913,5
RTS0040914,2
RTS0040915,4
RTS0040916,1
RTS0040917,1
RTS0040918,1
RTS0040922,1
RTS0040923,1
RTS0040925,2
RTS0040926,1
RTS0040927,1
RTS0040928,1
RTS0040930,2
RTS0040931,1
RTS0040933,2
RTS0040934,1
RTS0040935,3
RTS0040936,1
RTS0040937,6
RTS0040938,2
RTS0040941,5
RTS0040942,1
RTS0040944,1
RTS0040945,2
RTS0040946,3
RTS0040947,5
RTS0040948,6
RTS0040949,2
RTS0040950,1
RTS0040951,2
RTS0040953,1
RTS0040954,1
RTS0040955,2
RTS0040956,2
RTS0040959,1
RTS0040960,1
RTS0040963,2
RTS0040964,3
RTS0040965,1
RTS0040967,3
RTS0040968,2
RTS0040969,2
RTS0040970,3
RTS0040971,1
RTS0040973,2
RTS0040974,1
RTS0040976,1
RTS0040977,3
RTS0040978,1
RTS0040979,2
RTS0040980,2
RTS0040982,1
RTS0040983,1
RTS0040984,2
RTS0040985,2
RTS0040986,3
RTS0040987,2
RTS0040988,3
RTS0040989,1
RTS0040991,3
RTS0040992,1
RTS0040993,4
RTS0040994,2
RTS0040995,1
RTS0040996,1
RTS0040997,3
RTS0040998,3
RTS0040999,2
RTS0041000,1
RTS0041001,1
RTS0041002,1
RTS0041003,6
RTS0041004,5
RTS0041005,1
RTS0041006,2
RTS0041008,1
RTS0041011,3
RTS0041012,2
RTS0041013,1
RTS0041014,1
RTS0041015,2
RTS0041018,1
RTS0041020,1
RTS0041022,2
RTS0041023,1
RTS0041024,2
RTS0041025,2
RTS0041026,1
RTS0041027,2
RTS0041029,1
RTS0041030,2
RTS0041031,2
RTS0041034,1
RTS0041035,2
RTS0041036,3
RTS0041037,3
RTS0041038,1
RTS0041039,2
RTS0041040,5
RTS0041041,1
RTS0041042,1
RTS0041044,1
RTS0041045,3
RTS0041046,5
RTS0041047,10
RTS0041048,3
RTS0041049,18
RTS0041050,15
RTS0041051,1
RTS0041052,2
RTS0041053,2
RTS0041054,1
RTS0041056,1
RTS0041058,1
RTS0041059,1
RTS0041060,1
RTS0041061,1
RTS0041062,2
RTS0041064,1
RTS0041066,1
RTS0041067,1
RTS0041071,1
RTS0041073,1
RTS0041074,1
RTS0041075,4
RTS0041077,3
RTS0041080,2
RTS0041081,1
RTS0041082,3
RTS0041084,5
RTS0041085,1
RTS0041086,3
RTS0041087,2
RTS0041088,2
RTS0041089,1
RTS0041091,2
RTS0041092,4
RTS0041095,3
RTS0041096,4
RTS0041097,6
RTS0041098,1
RTS0041099,2
RTS0041100,3
RTS0041101,3
RTS0041104,1
RTS0041105,2
RTS0041106,3
RTS0041107,25
RTS0041108,7
RTS0041109,5
RTS0041110,4
RTS0041111,1
RTS0041112,1
RTS0041115,1
RTS0041116,3
RTS0041117,3
RTS0041119,3
RTS0041120,1
RTS0041121,2
RTS0041123,3
RTS0041125,4
RTS0041126,1
RTS0041127,2
RTS0041128,2
RTS0041130,2
RTS0041131,4
RTS0041133,4
RTS0041134,4
RTS0041135,1
RTS0041136,2
RTS0041137,1
RTS0041138,1
RTS0041139,2
RTS0041141,4
RTS0041142,5
RTS0041143,1
RTS0041144,1
RTS0041145,2
RTS0041146,1
RTS0041147,2
RTS0041150,2
RTS0041152,2
RTS0041154,2
RTS0041155,3
RTS0041156,1
RTS0041157,2
RTS0041158,2
RTS0041159,2
RTS0041160,1
RTS0041161,2
RTS0041162,1
RTS0041163,1
RTS0041164,1
RTS0041166,2
RTS0041167,2
RTS0041168,3
RTS0041171,2
RTS0041172,2
RTS0041173,1
RTS0041174,1
RTS0041176,2
RTS0041177,3
RTS0041178,1
RTS0041179,2
RTS0041182,1
RTS0041184,3
RTS0041185,2
RTS0041186,1
RTS0041188,2
RTS0041190,1
RTS0041192,4
RTS0041193,3
RTS0041195,2
RTS0041196,1
RTS0041197,2
RTS0041198,2
RTS0041200,1
RTS0041201,1
RTS0041202,5
RTS0041203,1
RTS0041204,1
RTS0041205,1
RTS0041206,1
RTS0041207,2
RTS0041208,1
RTS0041209,2
RTS0041210,1
RTS0041211,2
RTS0041212,5
RTS0041213,2
RTS0041214,3
RTS0041215,5
RTS0041216,2
RTS0041217,3
RTS0041218,2
RTS0041219,2
RTS0041221,1
RTS0041222,4
RTS0041223,1
RTS0041224,3
RTS0041225,4
RTS0041228,1
RTS0041229,1
RTS0041232,6
RTS0041234,2
RTS0041235,4
RTS0041236,1
RTS0041237,1
RTS0041239,4
RTS0041241,3
RTS0041244,1
RTS0041246,2
RTS0041247,2
RTS0041250,7
RTS0041251,3
RTS0041252,1
RTS0041253,1
RTS0041254,3
RTS0041255,1
RTS0041258,2
RTS0041259,4
RTS0041260,2
RTS0041261,1
RTS0041262,5
RTS0041263,4
RTS0041265,1
RTS0041266,3
RTS0041267,1
RTS0041268,2
RTS0041269,3
RTS0041270,2
RTS0041271,1
RTS0041272,2
RTS0041273,2
RTS0041275,1
RTS0041276,1
RTS0041277,1
RTS0041279,2
RTS0041280,1
RTS0041281,1
RTS0041282,4
RTS0041283,2
RTS0041284,3
RTS0041285,3
RTS0041287,1
RTS0041288,2
RTS0041290,1
RTS0041291,2
RTS0041292,1
RTS0041293,7
RTS0041294,1
RTS0041295,1
RTS0041296,4
RTS0041297,2
RTS0041298,3
RTS0041299,1
RTS0041300,1
RTS0041301,2
RTS0041302,1
RTS0041303,1
RTS0041304,1
RTS0041305,5
RTS0041306,1
RTS0041308,3
RTS0041309,2
RTS0041310,2
RTS0041311,4
RTS0041312,2
RTS0041313,1
RTS0041315,2
RTS0041316,1
RTS0041317,3
RTS0041319,3
RTS0041321,3
RTS0041322,1
RTS0041323,1
RTS0041324,3
RTS0041325,4
RTS0041327,3
RTS0041330,2
RTS0041331,1
RTS0041332,1
RTS0041333,1
RTS0041334,1
RTS0041335,1
RTS0041346,4
RTS0041348,4
RTS0041349,4
RTS0041350,6
RTS0041351,3
RTS0041352,1
RTS0041353,2
RTS0041354,2
RTS0041355,3
RTS0041356,4
RTS0041358,2
RTS0041359,3
RTS0041360,1
RTS0041361,1
RTS0041362,2
RTS0041363,1
RTS0041364,2
RTS0041365,4
RTS0041367,3
RTS0041368,1
RTS0041371,2
RTS0041372,1
RTS0041373,1
RTS0041374,1
RTS0041375,4
RTS0041376,4
RTS0041381,2
RTS0041382,2
RTS0041383,2
RTS0041384,1
RTS0041385,2
RTS0041386,2
RTS0041387,3
RTS0041388,3
RTS0041389,2
RTS0041390,2
RTS0041392,1
RTS0041393,2
RTS0041397,1
RTS0041398,1
RTS0041400,2
RTS0041401,1
RTS0041403,2
RTS0041404,2
RTS0041405,2
RTS0041407,1
RTS0041408,1
RTS0041409,2
RTS0041410,1
RTS0041411,3
RTS0041412,1
RTS0041414,3
RTS0041419,1
RTS0041420,1
RTS0041422,3
RTS0041423,3
RTS0041425,3
RTS0041426,1
RTS0041427,2
RTS0041429,1
RTS0041430,3
RTS0041431,3
RTS0041432,1
RTS0041433,3
RTS0041434,6
RTS0041435,1
RTS0041436,1
RTS0041437,3
RTS0041438,2
RTS0041439,2
RTS0041440,1
RTS0041445,1
RTS0041446,2
RTS0041447,2
RTS0041448,1
RTS0041449,1
RTS0041450,3
RTS0041451,2
RTS0041452,2
RTS0041453,1
RTS0041456,1
RTS0041457,1
RTS0041459,5
RTS0041460,2
RTS0041461,5
RTS0041462,1
RTS0041463,1
RTS0041467,2
RTS0041468,6
RTS0041469,2
RTS0041470,5
RTS0041471,7
RTS0041472,1
RTS0041473,1
RTS0041475,3
RTS0041476,2
RTS0041478,2
RTS0041479,2
RTS0041481,1
RTS0041483,1
RTS0041485,2
RTS0041486,3
RTS0041487,4
RTS0041488,1
RTS0041491,4
RTS0041492,1
RTS0041494,3
RTS0041496,10
RTS0041497,3
RTS0041498,3
RTS0041499,8
RTS0041500,1
RTS0041501,6
RTS0041502,1
RTS0041503,2
RTS0041504,2
RTS0041505,2
RTS0041506,1
RTS0041507,3
RTS0041508,2
RTS0041509,1
RTS0041510,2
RTS0041513,2
RTS0041514,4
RTS0041515,1
RTS0041516,2
RTS0041517,1
RTS0041518,2
RTS0041519,1
RTS0041520,1
RTS0041521,1
RTS0041522,1
RTS0041523,4
RTS0041524,2
RTS0041525,2
RTS0041527,12
RTS0041528,19
RTS0041529,6
RTS0041530,7
RTS0041531,1
RTS0041532,1
RTS0041533,1
RTS0041534,1
RTS0041537,2
RTS0041538,3
RTS0041540,1
RTS0041541,1
RTS0041542,2
RTS0041544,2
RTS0041545,1
RTS0041547,1
RTS0041548,1
RTS0041549,2
RTS0041550,2
RTS0041551,2
RTS0041552,1
RTS0041553,2
RTS0041555,1
RTS0041556,3
RTS0041557,2
RTS0041558,1
RTS0041560,4
RTS0041561,2
RTS0041562,1
RTS0041563,4
RTS0041564,1
RTS0041566,2
RTS0041567,3
RTS0041568,3
RTS0041569,2
RTS0041570,1
RTS0041572,2
RTS0041574,2
RTS0041576,1
RTS0041577,2
RTS0041578,2
RTS0041580,2
RTS0041581,5
RTS0041582,2
RTS0041583,1
RTS0041584,4
RTS0041585,2
RTS0041586,4
RTS0041587,4
RTS0041589,1
RTS0041592,2
RTS0041593,4
RTS0041594,2
RTS0041596,2
RTS0041597,2
RTS0041598,2
RTS0041600,3
RTS0041601,1
RTS0041602,2
RTS0041603,2
RTS0041605,1
RTS0041608,1
RTS0041609,1
RTS0041610,1
RTS0041611,1
RTS0041612,1
RTS0041613,1
RTS0041614,1
RTS0041616,4
RTS0041617,2
RTS0041618,2
RTS0041619,2
RTS0041620,1
RTS0041621,1
RTS0041622,1
RTS0041623,1
RTS0041624,1
RTS0041625,3
RTS0041626,1
RTS0041627,3
RTS0041628,1
RTS0041629,5
RTS0041630,1
RTS0041633,1
RTS0041634,2
RTS0041635,1
RTS0041636,2
RTS0041637,4
RTS0041638,5
RTS0041640,1
RTS0041641,4
RTS0041642,1
RTS0041644,3
RTS0041645,4
RTS0041646,1
RTS0041647,1
RTS0041648,3
RTS0041649,1
RTS0041650,2
RTS0041651,2
RTS0041653,2
RTS0041654,2
RTS0041655,4
RTS0041656,1
RTS0041657,2
RTS0041658,2
RTS0041659,3
RTS0041660,1
RTS0041661,3
RTS0041662,1
RTS0041663,3
RTS0041664,1
RTS0041665,3
RTS0041666,1
RTS0041667,2
RTS0041668,3
RTS0041669,1
RTS0041671,3
RTS0041673,2
RTS0041674,2
RTS0041675,2
RTS0041677,1
RTS0041678,3
RTS0041679,3
RTS0041680,1
RTS0041682,3
RTS0041683,1
RTS0041684,2
RTS0041685,3
RTS0041686,4
RTS0041687,1
RTS0041688,1
RTS0041689,2
RTS0041690,2
RTS0041691,3
RTS0041692,1
RTS0041693,3
RTS0041694,1
RTS0041695,2
RTS0041696,3
RTS0041697,4
RTS0041698,3
RTS0041699,1
RTS0041700,4
RTS0041701,3
RTS0041702,1
RTS0041703,1
RTS0041704,1
RTS0041705,2
RTS0041708,2
RTS0041710,1
RTS0041712,2
RTS0041713,2
RTS0041714,1
RTS0041715,1
RTS0041716,5
RTS0041717,3
RTS0041718,3
RTS0041719,8
RTS0041720,3
RTS0041721,3
RTS0041722,3
RTS0041723,3
RTS0041724,2
RTS0041726,1
RTS0041727,1
RTS0041728,2
RTS0041729,1
RTS0041730,1
RTS0041732,2
RTS0041733,2
RTS0041734,2
RTS0041735,3
RTS0041736,1
RTS0041737,1
RTS0041738,2
RTS0041739,1
RTS0041741,3
RTS0041742,1
RTS0041743,2
RTS0041744,1
RTS0041746,2
RTS0041747,1
RTS0041750,2
RTS0041751,1
RTS0041752,1
RTS0041753,1
RTS0041754,2
RTS0041755,1
RTS0041756,3
RTS0041757,1
RTS0041758,1
RTS0041759,2
RTS0041760,3
RTS0041761,1
RTS0041762,2
RTS0041763,2
RTS0041764,1
RTS0041766,2
RTS0041768,1
RTS0041770,2
RTS0041771,2
RTS0041773,1
RTS0041774,1
RTS0041775,3
RTS0041776,2
RTS0041777,1
RTS0041778,4
RTS0041779,2
RTS0041780,3
RTS0041781,5
RTS0041782,1
RTS0041786,1
RTS0041787,1
RTS0041788,1
RTS0041790,3
RTS0041791,1
RTS0041793,5
RTS0041794,1
RTS0041796,1
RTS0041797,2
RTS0041798,1
RTS0041799,5
RTS0041800,2
RTS0041801,1
RTS0041802,1
RTS0041803,1
RTS0041804,1
RTS0041805,1
RTS0041806,1
RTS0041807,3
RTS0041808,2
RTS0041809,2
RTS0041810,1
RTS0041811,1
RTS0041812,6
RTS0041813,2
RTS0041814,3
RTS0041815,1
RTS0041816,1
RTS0041817,2
RTS0041819,5
RTS0041820,3
RTS0041821,2
RTS0041822,3
RTS0041823,2
RTS0041824,2
RTS0041826,3
RTS0041827,1
RTS0041828,2
RTS0041829,5
RTS0041830,3
RTS0041831,4
RTS0041832,3
RTS0041833,3
RTS0041834,1
RTS0041835,1
RTS0041836,1
RTS0041837,1
RTS0041838,3
RTS0041839,1
RTS0041840,1
RTS0041842,2
RTS0041843,1
RTS0041844,1
RTS0041845,2
RTS0041846,1
RTS0041847,1
RTS0041848,4
RTS0041851,2
RTS0041853,5
RTS0041856,1
RTS0041857,1
RTS0041858,1
RTS0041859,3
RTS0041860,3
RTS0041861,2
RTS0041862,1
RTS0041863,3
RTS0041865,1
RTS0041866,2
RTS0041867,2
RTS0041868,1
RTS0041869,4
RTS0041872,3
RTS0041873,3
RTS0041874,3
RTS0041875,2
RTS0041876,3
RTS0041877,4
RTS0041878,1
RTS0041879,3
RTS0041880,2
RTS0041881,1
RTS0041883,3
RTS0041885,1
RTS0041886,4
RTS0041887,11
RTS0041888,3
RTS0041889,2
RTS0041890,3
RTS0041891,2
RTS0041892,3
RTS0041893,3
RTS0041894,4
RTS0041895,4
RTS0041896,2
RTS0041897,1
RTS0041898,3
RTS0041899,3
RTS0041900,1
RTS0041901,1
RTS0041902,3
RTS0041903,3
RTS0041904,3
RTS0041905,2
RTS0041906,14
RTS0041907,1
RTS0041908,6
RTS0041909,3
RTS0041910,2
RTS0041911,3
RTS0041913,3
RTS0041914,4
RTS0041915,2
RTS0041916,7
RTS0041917,5
RTS0041918,5
RTS0041919,18
RTS0041920,16
RTS0041922,6
RTS0041923,1
RTS0041924,1
RTS0041925,2
RTS0041929,1
RTS0041930,2
RTS0041931,3
RTS0041932,2
RTS0041933,2
RTS0041934,1
RTS0041935,1
RTS0041936,1
RTS0041941,2
RTS0041943,1
RTS0041944,1
RTS0041945,3
RTS0041946,2
RTS0041948,1
RTS0041951,2
RTS0041952,3
RTS0041954,2
RTS0041955,2
RTS0041956,3
RTS0041957,2
RTS0041960,3
RTS0041961,1
RTS0041962,3
RTS0041963,2
RTS0041964,1
RTS0041965,3
RTS0041967,1
RTS0041968,4
RTS0041969,3
RTS0041971,1
RTS0041972,3
RTS0041973,2
RTS0041974,1
RTS0041975,2
RTS0041977,2
RTS0041978,1
RTS0041979,1
RTS0041980,1
RTS0041981,1
RTS0041982,4
RTS0041983,5
RTS0041984,1
RTS0041985,3
RTS0041986,1
RTS0041987,1
RTS0041988,3
RTS0041989,3
RTS0041990,3
RTS0041991,1
RTS0041992,6
RTS0041993,2
RTS0041994,3
RTS0041995,1
RTS0041997,4
RTS0041998,3
RTS0042000,4
RTS0042001,1
RTS0042003,1
RTS0042004,2
RTS0042005,2
RTS0042006,1
RTS0042007,4
RTS0042008,2
RTS0042010,3
RTS0042012,1
RTS0042013,3
RTS0042014,1
RTS0042015,2
RTS0042016,1
RTS0042018,1
RTS0042019,1
RTS0042020,4
RTS0042021,2
RTS0042022,1
RTS0042023,2
RTS0042024,4
RTS0042025,2
RTS0042026,1
RTS0042028,2
RTS0042029,3
RTS0042030,3
RTS0042031,3
RTS0042032,4
RTS0042036,1
RTS0042037,2
RTS0042038,5
RTS0042039,1
RTS0042041,4
RTS0042042,3
RTS0042043,3
RTS0042044,6
RTS0042045,1
RTS0042046,5
RTS0042047,4
RTS0042048,1
RTS0042049,2
RTS0042051,5
RTS0042052,1
RTS0042053,3
RTS0042054,2
RTS0042055,1
RTS0042056,2
RTS0042057,3
RTS0042058,1
RTS0042059,3
RTS0042060,3
RTS0042061,2
RTS0042062,2
RTS0042063,2
RTS0042064,3
RTS0042065,7
RTS0042066,3
RTS0042067,2
RTS0042068,3
RTS0042069,1
RTS0042072,1
RTS0042073,1
RTS0042075,1
RTS0042078,1
RTS0042080,3
RTS0042082,1
RTS0042084,1
RTS0042085,3
RTS0042086,1
RTS0042087,1
RTS0042089,1
RTS0042090,3
RTS0042091,8
RTS0042092,3
RTS0042093,2
RTS0042095,1
RTS0042096,7
RTS0042097,1
RTS0042098,1
RTS0042100,4
RTS0042103,2
RTS0042104,2
RTS0042105,2
RTS0042106,2
RTS0042107,4
RTS0042109,3
RTS0042111,3
RTS0042112,2
RTS0042114,2
RTS0042117,1
RTS0042118,3
RTS0042119,1
RTS0042120,1
RTS0042121,2
RTS0042122,3
RTS0042123,1
RTS0042124,2
RTS0042127,1
RTS0042128,2
RTS0042129,1
RTS0042130,3
RTS0042131,2
RTS0042132,4
RTS0042133,2
RTS0042136,1
RTS0042137,3
RTS0042138,2
RTS0042139,2
RTS0042142,1
RTS0042143,2
RTS0042144,1
RTS0042147,3
RTS0042148,2
RTS0042149,1
RTS0042150,1
RTS0042151,3
RTS0042152,1
RTS0042153,2
RTS0042155,3
RTS0042156,3
RTS0042157,3
RTS0042158,2
RTS0042159,1
RTS0042160,2
RTS0042161,1
RTS0042162,2
RTS0042163,4
RTS0042164,2
RTS0042165,1
RTS0042167,1
RTS0042168,6
RTS0042169,1
RTS0042171,1
RTS0042173,5
RTS0042174,3
RTS0042176,1
RTS0042177,2
RTS0042178,2
RTS0042179,2
RTS0042183,2
RTS0042186,3
RTS0042187,3
RTS0042188,1
RTS0042190,3
RTS0042191,7
RTS0042192,1
RTS0042193,1
RTS0042194,2
RTS0042196,1
RTS0042197,1
RTS0042198,2
RTS0042199,3
RTS0042201,1
RTS0042202,1
RTS0042203,3
RTS0042204,7
RTS0042205,1
RTS0042206,3
RTS0042207,3
RTS0042208,4
RTS0042210,3
RTS0042211,1
RTS0042212,3
RTS0042213,1
RTS0042215,1
RTS0042216,2
RTS0042218,1
RTS0042219,1
RTS0042220,3
RTS0042221,3
RTS0042222,4
RTS0042223,2
RTS0042224,1
RTS0042225,1
RTS0042226,2
RTS0042228,2
RTS0042229,1
RTS0042230,2
RTS0042231,1
RTS0042232,3
RTS0042233,4
RTS0042234,2
RTS0042235,1
RTS0042236,2
RTS0042237,2
RTS0042238,4
RTS0042240,3
RTS0042241,1
RTS0042242,1
RTS0042246,5
RTS0042247,5
RTS0042248,3
RTS0042249,2
RTS0042250,1
RTS0042252,2
RTS0042254,3
RTS0042255,2
RTS0042256,3
RTS0042257,3
RTS0042258,1
RTS0042259,2
RTS0042261,2
RTS0042262,1
RTS0042263,1
RTS0042264,3
RTS0042265,3
RTS0042266,1
RTS0042267,1
RTS0042268,1
RTS0042269,2
RTS0042270,2
RTS0042271,1
RTS0042272,2
RTS0042273,1
RTS0042276,3
RTS0042278,3
RTS0042279,3
RTS0042281,1
RTS0042283,1
RTS0042286,1
RTS0042287,5
RTS0042288,5
RTS0042289,2
RTS0042290,2
RTS0042291,2
RTS0042293,2
RTS0042295,3
RTS0042296,1
RTS0042297,2
RTS0042298,2
RTS0042299,2
RTS0042300,1
RTS0042301,3
RTS0042302,1
RTS0042304,2
RTS0042306,2
RTS0042307,1
RTS0042308,1
RTS0042309,6
RTS0042310,3
RTS0042311,1
RTS0042312,1
RTS0042314,1
RTS0042315,1
RTS0042317,1
RTS0042320,2
RTS0042321,1
RTS0042322,1
RTS0042323,1
RTS0042324,1
RTS0042325,2
RTS0042327,1
RTS0042328,2
RTS0042330,1
RTS0042331,2
RTS0042332,2
RTS0042333,2
RTS0042334,2
RTS0042336,3
RTS0042337,2
RTS0042338,1
RTS0042340,1
RTS0042341,3
RTS0042342,2
RTS0042343,1
RTS0042344,3
RTS0042345,1
RTS0042346,1
RTS0042347,3
RTS0042348,2
RTS0042349,2
RTS0042350,1
RTS0042351,2
RTS0042352,1
RTS0042353,1
RTS0042354,1
RTS0042355,1
RTS0042356,3
RTS0042357,2
RTS0042358,5
RTS0042359,4
RTS0042360,2
RTS0042361,1
RTS0042363,4
RTS0042364,3
RTS0042366,1
RTS0042367,2
RTS0042370,1
RTS0042371,1
RTS0042372,1
RTS0042374,1
RTS0042375,3
RTS0042376,1
RTS0042378,1
RTS0042380,3
RTS0042381,1
RTS0042382,4
RTS0042385,2
RTS0042386,2
RTS0042387,3
RTS0042388,4
RTS0042389,5
RTS0042390,3
RTS0042392,2
RTS0042393,1
RTS0042394,1
RTS0042395,1
RTS0042396,1
RTS0042398,1
RTS0042399,4
RTS0042400,2
RTS0042401,2
RTS0042402,2
RTS0042403,1
RTS0042404,1
RTS0042405,1
RTS0042406,2
RTS0042407,3
RTS0042408,3
RTS0042409,1
RTS0042411,4
RTS0042413,4
RTS0042414,2
RTS0042415,4
RTS0042416,2
RTS0042417,5
RTS0042418,5
RTS0042419,5
RTS0042420,1
RTS0042421,2
RTS0042422,1
RTS0042423,3
RTS0042424,1
RTS0042426,1
RTS0042427,4
RTS0042428,3
RTS0042429,2
RTS0042430,2
RTS0042432,2
RTS0042433,1
RTS0042434,2
RTS0042435,5
RTS0042436,3
RTS0042437,2
RTS0042438,2
RTS0042439,6
RTS0042441,3
RTS0042442,3
RTS0042443,2
RTS0042444,1
RTS0042445,2
RTS0042446,1
RTS0042447,2
RTS0042448,1
RTS0042451,2
RTS0042453,3
RTS0042454,1
RTS0042455,1
RTS0042456,1
RTS0042457,2
RTS0042458,1
RTS0042460,1
RTS0042461,3
RTS0042462,1
RTS0042463,2
RTS0042465,6
RTS0042466,2
RTS0042467,1
RTS0042468,3
RTS0042470,2
RTS0042471,3
RTS0042472,2
RTS0042473,1
RTS0042475,3
RTS0042476,4
RTS0042477,2
RTS0042478,1
RTS0042479,1
RTS0042481,5
RTS0042482,4
RTS0042483,6
RTS0042484,2
RTS0042485,1
RTS0042488,1
RTS0042489,1
RTS0042490,1
RTS0042491,2
RTS0042493,1
RTS0042495,2
RTS0042496,3
RTS0042497,1
RTS0042498,1
RTS0042501,1
RTS0042502,2
RTS0042503,1
RTS0042504,1
RTS0042505,3
RTS0042506,1
RTS0042507,1
RTS0042508,1
RTS0042509,2
RTS0042515,2
RTS0042522,3
RTS0042526,3
RTS0042527,1
RTS0042529,1
RTS0042530,1
RTS0042531,1
RTS0042534,2
RTS0042536,1
RTS0042538,3
RTS0042540,7
RTS0042541,1
RTS0042542,7
RTS0042544,1
RTS0042545,2
RTS0042547,1
RTS0042548,1
RTS0042549,1
RTS0042550,3
RTS0042551,2
RTS0042554,2
RTS0042555,2
RTS0042556,1
RTS0042560,4
RTS0042561,4
RTS0042562,1
RTS0042563,2
RTS0042564,1
RTS0042565,3
RTS0042566,1
RTS0042568,2
RTS0042569,7
RTS0042570,1
RTS0042571,3
RTS0042572,3
RTS0042573,3
RTS0042575,1
RTS0042576,2
RTS0042577,1
RTS0042578,1
RTS0042579,1
RTS0042581,2
RTS0042582,3
RTS0042583,6
RTS0042584,1
RTS0042585,3
RTS0042587,2
RTS0042588,1
RTS0042589,1
RTS0042590,3
RTS0042591,1
RTS0042592,1
RTS0042594,2
RTS0042596,1
RTS0042597,1
RTS0042598,4
RTS0042599,2
RTS0042600,1
RTS0042601,2
RTS0042602,2
RTS0042603,2
RTS0042604,1
RTS0042605,2
RTS0042606,1
RTS0042607,1
RTS0042608,2
RTS0042609,3
RTS0042610,2
RTS0042611,1
RTS0042612,4
RTS0042613,4
RTS0042614,4
RTS0042615,1
RTS0042616,3
RTS0042617,2
RTS0042618,3
RTS0042619,2
RTS0042620,2
RTS0042625,2
RTS0042626,6
RTS0042628,2
RTS0042629,3
RTS0042635,1
RTS0042637,2
RTS0042638,4
RTS0042639,2
RTS0042640,5
RTS0042641,2
RTS0042642,3
RTS0042643,1
RTS0042646,4
RTS0042648,1
RTS0042649,1
RTS0042650,1
RTS0042651,2
RTS0042654,1
RTS0042656,3
RTS0042658,1
RTS0042659,2
RTS0042660,4
RTS0042662,1
RTS0042664,2
RTS0042665,1
RTS0042668,1
RTS0042669,1
RTS0042670,1
RTS0042671,3
RTS0042672,2
RTS0042674,2
RTS0042675,5
RTS0042676,1
RTS0042678,1
RTS0042679,1
RTS0042680,2
RTS0042681,5
RTS0042682,1
RTS0042683,4
RTS0042684,2
RTS0042685,1
RTS0042686,3
RTS0042687,1
RTS0042689,1
RTS0042690,1
RTS0042691,2
RTS0042692,1
RTS0042693,3
RTS0042695,1
RTS0042696,4
RTS0042697,1
RTS0042698,3
RTS0042699,3
RTS0042701,6
RTS0042703,1
RTS0042704,1
RTS0042705,1
RTS0042706,1
RTS0042707,2
RTS0042709,3
RTS0042710,3
RTS0042711,2
RTS0042712,3
RTS0042713,2
RTS0042715,2
RTS0042719,1
RTS0042720,2
RTS0042721,1
RTS0042722,1
RTS0042723,4
RTS0042724,2
RTS0042725,2
RTS0042726,2
RTS0042728,1
RTS0042729,1
RTS0042730,1
RTS0042733,2
RTS0042734,1
RTS0042735,3
RTS0042736,2
RTS0042738,3
RTS0042739,1
RTS0042740,6
RTS0042742,5
RTS0042747,2
RTS0042752,1
RTS0042753,3
RTS0042754,2
RTS0042755,1
RTS0042756,1
RTS0042757,2
RTS0042758,1
RTS0042760,2
RTS0042761,2
RTS0042763,2
RTS0042764,1
RTS0042765,2
RTS0042766,1
RTS0042767,1
RTS0042768,3
RTS0042769,2
RTS0042770,4
RTS0042771,1
RTS0042772,2
RTS0042773,1
RTS0042774,1
RTS0042775,2
RTS0042776,1
RTS0042777,3
RTS0042778,5
RTS0042779,1
RTS0042780,2
RTS0042781,1
RTS0042782,3
RTS0042783,1
RTS0042784,3
RTS0042786,1
RTS0042787,2
RTS0042789,3
RTS0042790,1
RTS0042791,24
RTS0042792,10
RTS0042793,9
RTS0042794,6
RTS0042795,11
RTS0042796,6
RTS0042797,1
RTS0042799,1
RTS0042801,2
RTS0042802,4
RTS0042803,2
RTS0042804,2
RTS0042805,2
RTS0042806,3
RTS0042807,1
RTS0042809,2
RTS0042813,2
RTS0042814,1
RTS0042815,2
RTS0042817,2
RTS0042818,2
RTS0042819,4
RTS0042820,2
RTS0042821,1
RTS0042822,2
RTS0042823,2
RTS0042825,1
RTS0042826,3
RTS0042827,4
RTS0042828,2
RTS0042830,5
RTS0042831,5
RTS0042833,1
RTS0042834,2
RTS0042835,2
RTS0042836,1
RTS0042837,1
RTS0042840,1
RTS0042841,3
RTS0042843,2
RTS0042845,1
RTS0042846,1
RTS0042847,5
RTS0042848,2
RTS0042851,1
RTS0042852,3
RTS0042854,1
RTS0042855,1
RTS0042856,1
RTS0042858,4
RTS0042859,4
RTS0042860,2
RTS0042861,1
RTS0042862,1
RTS0042863,3
RTS0042864,3
RTS0042865,4
RTS0042866,3
RTS0042867,1
RTS0042868,1
RTS0042870,1
RTS0042874,1
RTS0042876,1
RTS0042877,1
RTS0042878,1
RTS0042879,3
RTS0042880,3
RTS0042881,1
RTS0042882,2
RTS0042883,1
RTS0042884,1
RTS0042886,4
RTS0042887,2
RTS0042888,1
RTS0042890,3
RTS0042892,1
RTS0042893,1
RTS0042894,1
RTS0042895,1
RTS0042896,2
RTS0042897,1
RTS0042898,3
RTS0042899,6
RTS0042900,7
RTS0042901,1
RTS0042903,2
RTS0042904,1
RTS0042905,1
RTS0042906,1
RTS0042907,3
RTS0042908,1
RTS0042909,2
RTS0042910,2
RTS0042911,2
RTS0042912,2
RTS0042913,3
RTS0042914,2
RTS0042915,3
RTS0042916,3
RTS0042917,3
RTS0042918,1
RTS0042919,2
RTS0042920,1
RTS0042921,2
RTS0042922,1
RTS0042924,2
RTS0042925,2
RTS0042926,1
RTS0042927,2
RTS0042929,1
RTS0042931,1
RTS0042934,1
RTS0042935,3
RTS0042936,1
RTS0042937,2
RTS0042938,6
RTS0042939,1
RTS0042940,1
RTS0042941,2
RTS0042942,5
RTS0042943,2
RTS0042944,4
RTS0042945,2
RTS0042946,3
RTS0042947,2
RTS0042948,2
RTS0042949,1
RTS0042950,1
RTS0042951,2
RTS0042952,3
RTS0042953,1
RTS0042954,3
RTS0042955,1
RTS0042956,2
RTS0042957,1
RTS0042958,2
RTS0042959,2
RTS0042960,2
RTS0042961,2
RTS0042962,2
RTS0042963,2
RTS0042964,2
RTS0042965,2
RTS0042966,4
RTS0042967,2
RTS0042968,1
RTS0042970,3
RTS0042971,2
RTS0042972,2
RTS0042974,2
RTS0042976,2
RTS0042977,6
RTS0042978,5
RTS0042980,2
RTS0042981,2
RTS0042982,2
RTS0042983,1
RTS0042984,3
RTS0042985,1
RTS0042986,2
RTS0042987,3
RTS0042988,2
RTS0042989,2
RTS0042990,1
RTS0042991,4
RTS0042993,1
RTS0042994,1
RTS0042995,2
RTS0042996,1
RTS0042997,2
RTS0042998,1
RTS0042999,1
RTS0043000,1
RTS0043002,1
RTS0043003,1
RTS0043005,1
RTS0043006,1
RTS0043007,4
RTS0043008,2
RTS0043010,2
RTS0043011,1
RTS0043012,1
RTS0043013,1
RTS0043014,1
RTS0043015,2
RTS0043016,2
RTS0043018,2
RTS0043020,4
RTS0043022,1
RTS0043023,2
RTS0043024,4
RTS0043025,2
RTS0043026,1
RTS0043027,2
RTS0043028,3
RTS0043029,3
RTS0043030,3
RTS0043032,4
RTS0043033,3
RTS0043034,1
RTS0043035,2
RTS0043036,4
RTS0043037,2
RTS0043038,3
RTS0043040,1
RTS0043041,1
RTS0043042,2
RTS0043043,2
RTS0043044,2
RTS0043045,1
RTS0043046,1
RTS0043047,2
RTS0043048,2
RTS0043049,2
RTS0043050,1
RTS0043051,1
RTS0043052,1
RTS0043053,3
RTS0043054,2
RTS0043055,1
RTS0043056,3
RTS0043057,1
RTS0043058,1
RTS0043059,1
RTS0043062,1
RTS0043063,1
RTS0043064,6
RTS0043065,2
RTS0043066,2
RTS0043067,2
RTS0043068,2
RTS0043070,3
RTS0043071,2
RTS0043072,1
RTS0043073,1
RTS0043074,3
RTS0043075,2
RTS0043076,2
RTS0043077,2
RTS0043078,2
RTS0043080,3
RTS0043081,2
RTS0043082,2
RTS0043083,3
RTS0043084,4
RTS0043085,2
RTS0043086,2
RTS0043087,2
RTS0043088,1
RTS0043090,2
RTS0043091,2
RTS0043092,1
RTS0043094,1
RTS0043095,2
RTS0043097,1
RTS0043098,5
RTS0043099,2
RTS0043100,2
RTS0043101,1
RTS0043102,1
RTS0043103,1
RTS0043104,1
RTS0043105,1
RTS0043109,2
RTS0043110,2
RTS0043111,3
RTS0043112,1
RTS0043113,2
RTS0043114,2
RTS0043115,1
RTS0043116,2
RTS0043118,1
RTS0043119,2
RTS0043120,4
RTS0043122,1
RTS0043123,3
RTS0043124,2
RTS0043125,1
RTS0043126,1
RTS0043127,1
RTS0043128,2
RTS0043129,1
RTS0043131,3
RTS0043132,2
RTS0043133,1
RTS0043135,2
RTS0043136,1
RTS0043137,1
RTS0043138,5
RTS0043139,1
RTS0043140,3
RTS0043141,1
RTS0043143,2
RTS0043144,1
RTS0043145,4
RTS0043146,2
RTS0043147,1
RTS0043148,2
RTS0043149,3
RTS0043150,1
RTS0043151,3
RTS0043152,1
RTS0043153,2
RTS0043154,1
RTS0043155,3
RTS0043156,3
RTS0043157,3
RTS0043160,5
RTS0043162,1
RTS0043163,2
RTS0043164,1
RTS0043165,2
RTS0043167,1
RTS0043168,2
RTS0043169,1
RTS0043170,3
RTS0043171,2
RTS0043172,2
RTS0043175,3
RTS0043176,1
RTS0043177,1
RTS0043178,2
RTS0043179,3
RTS0043180,1
RTS0043181,1
RTS0043183,1
RTS0043185,1
RTS0043186,3
RTS0043187,5
RTS0043188,3
RTS0043189,5
RTS0043190,5
RTS0043191,1
RTS0043192,2
RTS0043193,3
RTS0043194,1
RTS0043195,4
RTS0043196,2
RTS0043197,3
RTS0043199,3
RTS0043200,2
RTS0043201,3
RTS0043202,3
RTS0043204,4
RTS0043205,5
RTS0043206,4
RTS0043208,4
RTS0043209,1
RTS0043210,3
RTS0043212,2
RTS0043213,3
RTS0043214,2
RTS0043215,3
RTS0043216,2
RTS0043217,3
RTS0043218,4
RTS0043219,4
RTS0043220,3
RTS0043221,1
RTS0043222,2
RTS0043223,2
RTS0043224,3
RTS0043226,1
RTS0043227,1
RTS0043228,2
RTS0043230,4
RTS0043231,2
RTS0043232,2
RTS0043233,3
RTS0043235,1
RTS0043237,4
RTS0043239,4
RTS0043240,3
RTS0043241,1
RTS0043242,3
RTS0043243,2
RTS0043244,1
RTS0043245,3
RTS0043246,1
RTS0043247,3
RTS0043248,2
RTS0043249,2
RTS0043250,4
RTS0043251,2
RTS0043252,1
RTS0043255,4
RTS0043256,3
RTS0043257,2
RTS0043258,1
RTS0043259,1
RTS0043260,2
RTS0043261,2
RTS0043262,1
RTS0043263,6
RTS0043264,1
RTS0043265,3
RTS0043266,4
RTS0043267,5
RTS0043268,1
RTS0043269,2
RTS0043270,3
RTS0043272,2
RTS0043273,1
RTS0043274,5
RTS0043275,3
RTS0043277,1
RTS0043279,1
RTS0043280,3
RTS0043281,3
RTS0043282,1
RTS0043284,3
RTS0043286,1
RTS0043288,2
RTS0043289,6
RTS0043290,1
RTS0043291,2
RTS0043292,1
RTS0043293,2
RTS0043294,3
RTS0043296,2
RTS0043299,1
RTS0043300,1
RTS0043301,1
RTS0043302,1
RTS0043303,3
RTS0043304,2
RTS0043305,3
RTS0043306,2
RTS0043308,2
RTS0043309,3
RTS0043310,2
RTS0043311,3
RTS0043312,3
RTS0043313,3
RTS0043314,2
RTS0043315,5
RTS0043316,2
RTS0043317,1
RTS0043319,3
RTS0043321,3
RTS0043322,1
RTS0043323,1
RTS0043324,1
RTS0043325,1
RTS0043327,4
RTS0043328,1
RTS0043329,1
RTS0043330,3
RTS0043331,2
RTS0043332,2
RTS0043335,1
RTS0043339,4
RTS0043340,2
RTS0043341,1
RTS0043342,1
RTS0043344,2
RTS0043345,1
RTS0043346,4
RTS0043347,1
RTS0043348,3
RTS0043349,2
RTS0043350,4
RTS0043351,1
RTS0043352,4
RTS0043355,2
RTS0043356,2
RTS0043357,1
RTS0043358,1
RTS0043359,2
RTS0043360,2
RTS0043361,3
RTS0043362,2
RTS0043364,1
RTS0043365,1
RTS0043366,1
RTS0043367,1
RTS0043370,1
RTS0043372,2
RTS0043373,2
RTS0043374,2
RTS0043375,1
RTS0043376,9
RTS0043377,12
RTS0043378,5
RTS0043379,11
RTS0043380,8
RTS0043381,1
RTS0043382,1
RTS0043383,1
RTS0043384,2
RTS0043385,3
RTS0043386,1
RTS0043387,4
RTS0043388,1
RTS0043389,1
RTS0043391,2
RTS0043392,3
RTS0043395,1
RTS0043396,1
RTS0043397,2
RTS0043398,1
RTS0043399,2
RTS0043401,1
RTS0043402,2
RTS0043405,1
RTS0043407,3
RTS0043408,4
RTS0043409,3
RTS0043410,2
RTS0043411,1
RTS0043412,2
RTS0043416,2
RTS0043417,2
RTS0043418,1
RTS0043419,1
RTS0043420,1
RTS0043421,2
RTS0043422,3
RTS0043423,1
RTS0043424,2
RTS0043426,1
RTS0043427,2
RTS0043428,2
RTS0043429,1
RTS0043431,2
RTS0043432,1
RTS0043433,2
RTS0043434,1
RTS0043435,2
RTS0043436,4
RTS0043437,2
RTS0043438,1
RTS0043440,5
RTS0043441,1
RTS0043447,2
RTS0043450,4
RTS0043451,2
RTS0043453,2
RTS0043454,1
RTS0043455,1
RTS0043456,2
RTS0043457,1
RTS0043458,1
RTS0043459,2
RTS0043460,1
RTS0043462,6
RTS0043463,2
RTS0043464,2
RTS0043465,3
RTS0043466,1
RTS0043468,4
RTS0043470,1
RTS0043472,3
RTS0043473,4
RTS0043475,1
RTS0043476,6
RTS0043477,4
RTS0043478,1
RTS0043479,2
RTS0043480,2
RTS0043481,2
RTS0043482,1
RTS0043483,1
RTS0043484,2
RTS0043485,1
RTS0043486,4
RTS0043488,2
RTS0043490,2
RTS0043491,2
RTS0043492,2
RTS0043493,1
RTS0043494,5
RTS0043495,2
RTS0043496,2
RTS0043497,2
RTS0043498,1
RTS0043499,2
RTS0043500,4
RTS0043501,2
RTS0043502,1
RTS0043503,5
RTS0043504,1
RTS0043506,2
RTS0043507,12
RTS0043508,1
RTS0043510,1
RTS0043511,1
RTS0043512,2
RTS0043513,2
RTS0043514,2
RTS0043515,3
RTS0043516,1
RTS0043517,1
RTS0043518,2
RTS0043519,5
RTS0043520,1
RTS0043521,2
RTS0043523,1
RTS0043524,1
RTS0043525,6
RTS0043526,2
RTS0043529,2
RTS0043531,1
RTS0043532,4
RTS0043534,1
RTS0043535,2
RTS0043537,4
RTS0043539,1
RTS0043540,1
RTS0043541,4
RTS0043542,1
RTS0043544,5
RTS0043545,2
RTS0043546,2
RTS0043547,3
RTS0043548,2
RTS0043549,1
RTS0043550,3
RTS0043551,2
RTS0043552,1
RTS0043553,1
RTS0043554,2
RTS0043558,3
RTS0043559,1
RTS0043560,1
RTS0043561,1
RTS0043563,2
RTS0043564,2
RTS0043565,1
RTS0043566,1
RTS0043568,3
RTS0043569,3
RTS0043571,1
RTS0043572,2
RTS0043573,1
RTS0043574,1
RTS0043575,2
RTS0043576,3
RTS0043577,7
RTS0043578,3
RTS0043579,3
RTS0043580,2
RTS0043581,2
RTS0043582,3
RTS0043583,5
RTS0043584,1
RTS0043585,2
RTS0043586,1
RTS0043587,3
RTS0043588,3
RTS0043589,2
RTS0043590,1
RTS0043591,4
RTS0043592,1
RTS0043593,1
RTS0043594,1
RTS0043595,2
RTS0043597,1
RTS0043598,3
RTS0043599,1
RTS0043600,2
RTS0043601,1
RTS0043603,1
RTS0043604,4
RTS0043605,1
RTS0043607,3
RTS0043608,2
RTS0043609,1
RTS0043611,2
RTS0043613,1
RTS0043614,4
RTS0043615,1
RTS0043616,1
RTS0043618,3
RTS0043619,1
RTS0043620,2
RTS0043622,1
RTS0043624,3
RTS0043625,3
RTS0043626,2
RTS0043628,2
RTS0043630,3
RTS0043631,1
RTS0043634,3
RTS0043635,4
RTS0043636,1
RTS0043639,2
RTS0043640,1
RTS0043641,1
RTS0043642,1
RTS0043643,3
RTS0043645,1
RTS0043647,3
RTS0043648,1
RTS0043649,2
RTS0043652,1
RTS0043653,1
RTS0043654,1
RTS0043655,1
RTS0043656,2
RTS0043657,2
RTS0043658,4
RTS0043660,2
RTS0043664,2
RTS0043668,1
RTS0043669,4
RTS0043670,2
RTS0043672,1
RTS0043673,1
RTS0043674,2
RTS0043677,2
RTS0043679,1
RTS0043681,1
RTS0043682,2
RTS0043683,1
RTS0043684,1
RTS0043685,2
RTS0043686,2
RTS0043687,2
RTS0043691,2
RTS0043692,3
RTS0043693,3
RTS0043695,2
RTS0043696,2
RTS0043697,2
RTS0043698,1
RTS0043699,1
RTS0043700,2
RTS0043701,5
RTS0043702,1
RTS0043704,1
RTS0043705,2
RTS0043706,2
RTS0043707,2
RTS0043708,3
RTS0043709,1
RTS0043710,1
RTS0043711,1
RTS0043717,2
RTS0043718,3
RTS0043719,1
RTS0043720,1
RTS0043721,3
RTS0043722,3
RTS0043723,1
RTS0043724,2
RTS0043725,4
RTS0043726,1
RTS0043728,1
RTS0043729,2
RTS0043730,4
RTS0043731,4
RTS0043732,2
RTS0043733,1
RTS0043734,2
RTS0043736,1
RTS0043737,1
RTS0043738,1
RTS0043739,3
RTS0043740,2
RTS0043741,3
RTS0043743,1
RTS0043744,3
RTS0043747,1
RTS0043748,2
RTS0043749,1
RTS0043751,2
RTS0043752,1
RTS0043755,3
RTS0043757,1
RTS0043760,1
RTS0043765,1
RTS0043766,3
RTS0043767,2
RTS0043768,2
RTS0043769,3
RTS0043770,1
RTS0043771,1
RTS0043772,4
RTS0043773,4
RTS0043774,3
RTS0043775,2
RTS0043776,2
RTS0043777,3
RTS0043779,3
RTS0043780,2
RTS0043781,1
RTS0043783,2
RTS0043784,2
RTS0043785,2
RTS0043786,3
RTS0043787,2
RTS0043788,2
RTS0043789,1
RTS0043790,3
RTS0043792,2
RTS0043793,5
RTS0043794,1
RTS0043795,1
RTS0043796,1
RTS0043798,3
RTS0043800,1
RTS0043803,3
RTS0043805,1
RTS0043806,2
RTS0043813,2
RTS0043814,2
RTS0043815,1
RTS0043816,4
RTS0043817,2
RTS0043819,4
RTS0043820,3
RTS0043821,2
RTS0043822,1
RTS0043824,2
RTS0043825,3
RTS0043826,3
RTS0043827,1
RTS0043829,1
RTS0043830,2
RTS0043831,1
RTS0043832,1
RTS0043834,2
RTS0043835,1
RTS0043836,4
RTS0043837,3
RTS0043838,1
RTS0043841,2
RTS0043843,3
RTS0043844,5
RTS0043846,1
RTS0043847,1
RTS0043848,2
RTS0043849,3
RTS0043850,1
RTS0043852,2
RTS0043853,3
RTS0043854,2
RTS0043856,1
RTS0043857,2
RTS0043859,2
RTS0043860,2
RTS0043861,2
RTS0043862,5
RTS0043863,3
RTS0043864,2
RTS0043865,1
RTS0043866,2
RTS0043867,4
RTS0043868,3
RTS0043869,3
RTS0043871,4
RTS0043872,3
RTS0043873,2
RTS0043874,3
RTS0043875,1
RTS0043877,1
RTS0043878,2
RTS0043879,2
RTS0043880,3
RTS0043881,1
RTS0043882,2
RTS0043884,2
RTS0043885,1
RTS0043887,2
RTS0043889,1
RTS0043890,3
RTS0043891,5
RTS0043892,2
RTS0043894,1
RTS0043895,2
RTS0043896,2
RTS0043897,3
RTS0043898,2
RTS0043899,3
RTS0043900,2
RTS0043902,2
RTS0043905,2
RTS0043906,1
RTS0043909,3
RTS0043910,5
RTS0043911,2
RTS0043912,3
RTS0043914,1
RTS0043915,4
RTS0043916,3
RTS0043919,1
RTS0043921,5
RTS0043923,1
RTS0043924,1
RTS0043925,1
RTS0043927,2
RTS0043930,2
RTS0043931,1
RTS0043933,4
RTS0043934,5
RTS0043935,1
RTS0043937,5
RTS0043938,1
RTS0043939,4
RTS0043940,2
RTS0043941,1
RTS0043942,2
RTS0043943,3
RTS0043944,2
RTS0043945,1
RTS0043946,1
RTS0043947,1
RTS0043950,2
RTS0043951,1
RTS0043954,2
RTS0043956,3
RTS0043957,1
RTS0043958,2
RTS0043960,2
RTS0043961,2
RTS0043962,1
RTS0043963,2
RTS0043965,1
RTS0043966,2
RTS0043967,1
RTS0043968,1
RTS0043971,1
RTS0043972,3
RTS0043973,2
RTS0043974,2
RTS0043975,1
RTS0043977,3
RTS0043980,4
RTS0043981,3
RTS0043983,1
RTS0043985,4
RTS0043986,1
RTS0043988,2
RTS0043989,3
RTS0043991,1
RTS0043992,2
RTS0043993,1
RTS0043994,3
RTS0043996,2
RTS0043997,1
RTS0043998,2
RTS0043999,2
RTS0044000,2
RTS0044002,2
RTS0044003,2
RTS0044004,2
RTS0044005,2
RTS0044006,1
RTS0044007,1
RTS0044008,2
RTS0044009,1
RTS0044010,1
RTS0044011,3
RTS0044012,4
RTS0044014,2
RTS0044015,1
RTS0044016,1
RTS0044017,2
RTS0044018,1
RTS0044019,5
RTS0044021,1
RTS0044022,1
RTS0044026,3
RTS0044027,2
RTS0044029,3
RTS0044030,1
RTS0044031,3
RTS0044032,3
RTS0044033,4
RTS0044035,3
RTS0044036,1
RTS0044037,3
RTS0044038,2
RTS0044039,3
RTS0044040,2
RTS0044041,2
RTS0044042,2
RTS0044043,3
RTS0044044,2
RTS0044045,2
RTS0044046,2
RTS0044047,3
RTS0044048,4
RTS0044049,1
RTS0044051,1
RTS0044052,1
RTS0044053,1
RTS0044054,2
RTS0044055,2
RTS0044058,3
RTS0044059,2
RTS0044060,3
RTS0044061,4
RTS0044062,2
RTS0044063,2
RTS0044064,1
RTS0044065,2
RTS0044067,1
RTS0044068,1
RTS0044070,3
RTS0044071,3
RTS0044072,1
RTS0044076,1
RTS0044077,1
RTS0044078,1
RTS0044079,1
RTS0044081,2
RTS0044082,1
RTS0044083,3
RTS0044084,2
RTS0044085,1
RTS0044086,1
RTS0044087,1
RTS0044088,3
RTS0044089,1
RTS0044090,2
RTS0044091,1
RTS0044092,1
RTS0044093,2
RTS0044095,1
RTS0044096,2
RTS0044097,2
RTS0044099,2
RTS0044100,2
RTS0044101,1
RTS0044103,3
RTS0044104,5
RTS0044105,2
RTS0044106,4
RTS0044108,4
RTS0044109,2
RTS0044110,5
RTS0044111,2
RTS0044112,1
RTS0044113,3
RTS0044114,3
RTS0044115,2
RTS0044116,5
RTS0044117,1
RTS0044118,3
RTS0044119,1
RTS0044120,2
RTS0044121,3
RTS0044125,1
RTS0044126,1
RTS0044127,2
RTS0044128,1
RTS0044129,2
RTS0044130,1
RTS0044131,1
RTS0044133,1
RTS0044134,4
RTS0044135,2
RTS0044136,1
RTS0044139,3
RTS0044141,2
RTS0044142,1
RTS0044143,1
RTS0044144,2
RTS0044146,1
RTS0044147,2
RTS0044149,1
RTS0044150,1
RTS0044152,2
RTS0044153,2
RTS0044154,3
RTS0044155,1
RTS0044157,3
RTS0044158,3
RTS0044159,5
RTS0044160,1
RTS0044161,1
RTS0044162,1
RTS0044163,2
RTS0044164,2
RTS0044165,1
RTS0044166,2
RTS0044167,4
RTS0044168,1
RTS0044169,1
RTS0044170,3
RTS0044171,5
RTS0044172,1
RTS0044173,3
RTS0044174,1
RTS0044175,3
RTS0044176,2
RTS0044177,2
RTS0044178,3
RTS0044180,4
RTS0044181,1
RTS0044182,2
RTS0044183,3
RTS0044185,1
RTS0044187,1
RTS0044188,2
RTS0044191,1
RTS0044192,6
RTS0044193,1
RTS0044194,3
RTS0044195,6
RTS0044196,3
RTS0044198,1
RTS0044199,3
RTS0044200,3
RTS0044207,1
RTS0044208,1
RTS0044209,1
RTS0044210,1
RTS0044213,2
RTS0044214,3
RTS0044215,5
RTS0044216,1
RTS0044220,1
RTS0044221,1
RTS0044222,1
RTS0044223,1
RTS0044224,4
RTS0044226,3
RTS0044227,2
RTS0044228,3
RTS0044229,2
RTS0044232,4
RTS0044233,2
RTS0044234,2
RTS0044235,2
RTS0044236,1
RTS0044239,2
RTS0044240,3
RTS0044242,6
RTS0044243,2
RTS0044244,3
RTS0044246,4
RTS0044248,3
RTS0044250,3
RTS0044252,4
RTS0044254,1
RTS0044255,3
RTS0044256,1
RTS0044257,1
RTS0044258,2
RTS0044259,1
RTS0044260,2
RTS0044261,2
RTS0044262,4
RTS0044263,1
RTS0044264,3
RTS0044265,2
RTS0044267,2
RTS0044268,1
RTS0044269,1
RTS0044270,5
RTS0044271,1
RTS0044272,5
RTS0044273,1
RTS0044274,1
RTS0044276,1
RTS0044277,1
RTS0044278,1
RTS0044279,1
RTS0044280,2
RTS0044281,1
RTS0044282,1
RTS0044284,3
RTS0044285,1
RTS0044287,1
RTS0044288,5
RTS0044289,3
RTS0044290,2
RTS0044291,2
RTS0044292,3
RTS0044293,1
RTS0044294,1
RTS0044295,1
RTS0044296,1
RTS0044297,3
RTS0044298,1
RTS0044299,4
RTS0044300,18
RTS0044301,4
RTS0044302,1
RTS0044303,3
RTS0044304,4
RTS0044305,1
RTS0044307,1
RTS0044308,6
RTS0044309,1
RTS0044310,3
RTS0044311,2
RTS0044312,3
RTS0044313,7
RTS0044314,3
RTS0044315,4
RTS0044316,3
RTS0044317,4
RTS0044318,2
RTS0044319,3
RTS0044320,1
RTS0044321,3
RTS0044323,2
RTS0044324,1
RTS0044326,2
RTS0044329,2
RTS0044331,1
RTS0044332,6
RTS0044333,2
RTS0044334,2
RTS0044336,2
RTS0044337,2
RTS0044338,1
RTS0044340,1
RTS0044341,3
RTS0044342,1
RTS0044343,3
RTS0044344,2
RTS0044345,1
RTS0044346,2
RTS0044347,2
RTS0044348,3
RTS0044349,3
RTS0044350,3
RTS0044351,4
RTS0044352,1
RTS0044353,2
RTS0044354,2
RTS0044355,7
RTS0044357,1
RTS0044359,1
RTS0044360,2
RTS0044361,2
RTS0044362,4
RTS0044363,2
RTS0044364,1
RTS0044365,2
RTS0044366,3
RTS0044367,1
RTS0044368,4
RTS0044369,11
RTS0044370,4
RTS0044371,4
RTS0044372,1
RTS0044373,1
RTS0044374,2
RTS0044376,3
RTS0044377,2
RTS0044378,9
RTS0044379,3
RTS0044380,2
RTS0044381,2
RTS0044382,4
RTS0044383,3
RTS0044384,1
RTS0044385,1
RTS0044387,1
RTS0044389,2
RTS0044391,2
RTS0044392,4
RTS0044393,1
RTS0044394,4
RTS0044395,1
RTS0044396,1
RTS0044399,1
RTS0044400,2
RTS0044402,3
RTS0044403,2
RTS0044404,2
RTS0044406,1
RTS0044407,3
RTS0044408,3
RTS0044409,3
RTS0044410,2
RTS0044411,1
RTS0044412,2
RTS0044413,2
RTS0044415,1
RTS0044416,5
RTS0044417,3
RTS0044418,1
RTS0044420,3
RTS0044422,1
RTS0044423,1
RTS0044424,3
RTS0044425,2
RTS0044426,1
RTS0044427,2
RTS0044428,2
RTS0044429,1
RTS0044430,1
RTS0044431,2
RTS0044432,1
RTS0044433,1
RTS0044434,2
RTS0044435,2
RTS0044437,1
RTS0044438,2
RTS0044439,2
RTS0044440,3
RTS0044441,1
RTS0044443,5
RTS0044444,1
RTS0044445,2
RTS0044446,1
RTS0044448,3
RTS0044449,2
RTS0044450,2
RTS0044451,2
RTS0044452,1
RTS0044454,1
RTS0044456,2
RTS0044457,3
RTS0044458,2
RTS0044459,4
RTS0044460,3
RTS0044461,6
RTS0044463,1
RTS0044465,5
RTS0044466,3
RTS0044467,5
RTS0044468,1
RTS0044470,1
RTS0044471,1
RTS0044473,1
RTS0044474,1
RTS0044475,1
RTS0044476,6
RTS0044477,4
RTS0044478,2
RTS0044479,2
RTS0044480,1
RTS0044481,3
RTS0044482,4
RTS0044483,2
RTS0044484,1
RTS0044485,4
RTS0044486,1
RTS0044487,1
RTS0044488,1
RTS0044489,3
RTS0044490,1
RTS0044491,1
RTS0044492,2
RTS0044493,2
RTS0044494,2
RTS0044495,4
RTS0044496,3
RTS0044497,3
RTS0044498,3
RTS0044499,3
RTS0044500,2
RTS0044501,3
RTS0044502,5
RTS0044503,5
RTS0044504,2
RTS0044505,2
RTS0044506,1
RTS0044507,2
RTS0044508,5
RTS0044509,2
RTS0044510,1
RTS0044511,1
RTS0044512,3
RTS0044513,2
RTS0044514,1
RTS0044515,2
RTS0044516,1
RTS0044517,1
RTS0044518,2
RTS0044520,1
RTS0044521,4
RTS0044522,2
RTS0044523,1
RTS0044524,2
RTS0044525,3
RTS0044526,2
RTS0044527,1
RTS0044528,1
RTS0044529,2
RTS0044530,1
RTS0044531,1
RTS0044532,1
RTS0044535,2
RTS0044536,3
RTS0044537,4
RTS0044538,1
RTS0044539,1
RTS0044540,1
RTS0044541,2
RTS0044542,2
RTS0044543,2
RTS0044544,4
RTS0044546,4
RTS0044547,2
RTS0044549,4
RTS0044550,2
RTS0044551,2
RTS0044552,4
RTS0044553,2
RTS0044555,4
RTS0044556,2
RTS0044557,1
RTS0044558,2
RTS0044560,1
RTS0044561,2
RTS0044566,3
RTS0044567,2
RTS0044568,2
RTS0044569,1
RTS0044571,1
RTS0044572,3
RTS0044573,2
RTS0044574,2
RTS0044575,1
RTS0044576,5
RTS0044578,2
RTS0044581,2
RTS0044582,3
RTS0044583,1
RTS0044585,1
RTS0044587,1
RTS0044589,1
RTS0044590,2
RTS0044591,1
RTS0044594,2
RTS0044595,1
RTS0044596,1
RTS0044597,1
RTS0044598,1
RTS0044599,4
RTS0044600,1
RTS0044601,1
RTS0044603,1
RTS0044604,2
RTS0044605,2
RTS0044607,1
RTS0044608,3
RTS0044609,2
RTS0044610,2
RTS0044612,2
RTS0044613,1
RTS0044614,3
RTS0044616,1
RTS0044617,4
RTS0044618,1
RTS0044619,1
RTS0044620,2
RTS0044622,1
RTS0044623,2
RTS0044624,2
RTS0044625,1
RTS0044626,2
RTS0044627,1
RTS0044629,4
RTS0044631,1
RTS0044632,1
RTS0044633,1
RTS0044634,1
RTS0044637,1
RTS0044638,1
RTS0044639,1
RTS0044640,4
RTS0044643,4
RTS0044644,3
RTS0044645,1
RTS0044646,2
RTS0044647,1
RTS0044648,1
RTS0044649,2
RTS0044650,3
RTS0044651,4
RTS0044652,4
RTS0044653,1
RTS0044654,2
RTS0044655,2
RTS0044656,3
RTS0044657,2
RTS0044658,2
RTS0044661,1
RTS0044662,1
RTS0044664,1
RTS0044665,3
RTS0044666,3
RTS0044667,1
RTS0044668,2
RTS0044669,4
RTS0044670,6
RTS0044671,3
RTS0044672,2
RTS0044673,1
RTS0044674,3
RTS0044676,3
RTS0044677,2
RTS0044679,2
RTS0044680,1
RTS0044681,2
RTS0044682,1
RTS0044684,2
RTS0044685,2
RTS0044686,2
RTS0044688,1
RTS0044689,3
RTS0044690,2
RTS0044691,2
RTS0044692,1
RTS0044693,2
RTS0044694,1
RTS0044695,1
RTS0044696,2
RTS0044697,4
RTS0044698,4
RTS0044699,4
RTS0044700,5
RTS0044701,1
RTS0044703,1
RTS0044704,1
RTS0044705,1
RTS0044706,2
RTS0044708,2
RTS0044709,1
RTS0044710,1
RTS0044711,1
RTS0044712,2
RTS0044714,2
RTS0044715,1
RTS0044716,3
RTS0044717,1
RTS0044718,2
RTS0044719,2
RTS0044720,1
RTS0044723,1
RTS0044724,5
RTS0044725,1
RTS0044726,2
RTS0044727,1
RTS0044728,4
RTS0044730,2
RTS0044732,2
RTS0044733,3
RTS0044734,2
RTS0044735,1
RTS0044736,2
RTS0044737,1
RTS0044738,2
RTS0044740,3
RTS0044741,2
RTS0044742,4
RTS0044743,1
RTS0044745,2
RTS0044746,2
RTS0044749,1
RTS0044750,1
RTS0044751,2
RTS0044753,2
RTS0044754,3
RTS0044755,2
RTS0044756,1
RTS0044758,1
RTS0044759,3
RTS0044760,1
RTS0044761,3
RTS0044762,2
RTS0044763,3
RTS0044764,2
RTS0044766,2
RTS0044768,1
RTS0044770,3
RTS0044771,2
RTS0044772,1
RTS0044773,1
RTS0044774,1
RTS0044775,1
RTS0044776,3
RTS0044777,2
RTS0044780,3
RTS0044781,5
RTS0044782,1
RTS0044783,3
RTS0044784,3
RTS0044786,3
RTS0044788,2
RTS0044789,2
RTS0044790,2
RTS0044791,7
RTS0044792,13
RTS0044793,1
RTS0044795,3
RTS0044796,3
RTS0044797,3
RTS0044798,5
RTS0044802,2
RTS0044803,2
RTS0044804,3
RTS0044805,3
RTS0044807,1
RTS0044808,2
RTS0044809,1
RTS0044810,1
RTS0044811,2
RTS0044812,1
RTS0044813,2
RTS0044814,1
RTS0044815,5
RTS0044817,2
RTS0044818,4
RTS0044819,1
RTS0044820,1
RTS0044821,3
RTS0044822,4
RTS0044824,1
RTS0044825,2
RTS0044828,1
RTS0044829,2
RTS0044831,3
RTS0044833,3
RTS0044834,5
RTS0044835,5
RTS0044836,1
RTS0044837,5
RTS0044838,2
RTS0044840,2
RTS0044841,2
RTS0044842,1
RTS0044843,2
RTS0044844,1
RTS0044845,5
RTS0044846,3
RTS0044847,1
RTS0044848,1
RTS0044849,4
RTS0044850,3
RTS0044851,1
RTS0044852,2
RTS0044853,3
RTS0044854,1
RTS0044855,1
RTS0044856,2
RTS0044858,11
RTS0044860,1
RTS0044861,5
RTS0044862,3
RTS0044863,1
RTS0044865,4
RTS0044867,3
RTS0044868,5
RTS0044869,1
RTS0044870,1
RTS0044871,2
RTS0044872,2
RTS0044873,3
RTS0044874,2
RTS0044875,1
RTS0044876,1
RTS0044877,5
RTS0044878,5
RTS0044879,4
RTS0044880,1
RTS0044882,1
RTS0044883,2
RTS0044885,4
RTS0044886,2
RTS0044887,1
RTS0044888,2
RTS0044889,1
RTS0044890,3
RTS0044891,3
RTS0044892,4
RTS0044893,3
RTS0044894,2
RTS0044895,2
RTS0044896,9
RTS0044897,3
RTS0044898,1
RTS0044899,4
RTS0044900,3
RTS0044901,1
RTS0044902,1
RTS0044903,3
RTS0044904,2
RTS0044905,5
RTS0044906,2
RTS0044907,7
RTS0044908,5
RTS0044909,9
RTS0044910,3
RTS0044912,1
RTS0044914,2
RTS0044915,1
RTS0044916,1
RTS0044917,1
RTS0044918,4
RTS0044919,2
RTS0044920,2
RTS0044921,1
RTS0044922,2
RTS0044924,2
RTS0044925,1
RTS0044926,2
RTS0044927,1
RTS0044930,3
RTS0044933,1
RTS0044934,1
RTS0044935,3
RTS0044936,3
RTS0044937,1
RTS0044939,2
RTS0044940,1
RTS0044941,3
RTS0044942,1
RTS0044943,1
RTS0044944,2
RTS0044946,2
RTS0044947,1
RTS0044948,2
RTS0044949,1
RTS0044953,2
RTS0044954,2
RTS0044956,3
RTS0044957,2
RTS0044958,2
RTS0044959,2
RTS0044960,3
RTS0044961,5
RTS0044962,1
RTS0044963,5
RTS0044964,2
RTS0044965,1
RTS0044966,1
RTS0044967,2
RTS0044969,1
RTS0044971,1
RTS0044975,3
RTS0044976,3
RTS0044977,1
RTS0044980,2
RTS0044982,2
RTS0044983,1
RTS0044984,2
RTS0044985,1
RTS0044986,3
RTS0044987,2
RTS0044989,1
RTS0044990,1
RTS0044991,1
RTS0044992,1
RTS0044993,1
RTS0044994,1
RTS0044995,2
RTS0044996,1
RTS0044997,3
RTS0044998,2
RTS0044999,1
RTS0045000,3
RTS0045001,3
RTS0045002,1
RTS0045003,2
RTS0045004,2
RTS0045005,3
RTS0045006,2
RTS0045007,4
RTS0045008,2
RTS0045009,3
RTS0045012,1
RTS0045013,2
RTS0045014,1
RTS0045017,3
RTS0045018,1
RTS0045019,1
RTS0045020,2
RTS0045021,2
RTS0045022,1
RTS0045026,3
RTS0045027,6
RTS0045028,5
RTS0045029,11
RTS0045030,4
RTS0045031,1
RTS0045032,4
RTS0045033,8
RTS0045035,1
RTS0045036,2
RTS0045038,1
RTS0045039,1
RTS0045041,1
RTS0045042,1
RTS0045043,3
RTS0045044,1
RTS0045045,3
RTS0045046,3
RTS0045047,1
RTS0045053,2
RTS0045054,1
RTS0045055,1
RTS0045056,2
RTS0045057,2
RTS0045059,2
RTS0045060,3
RTS0045061,3
RTS0045063,2
RTS0045065,3
RTS0045066,3
RTS0045067,2
RTS0045068,2
RTS0045069,1
RTS0045070,3
RTS0045071,2
RTS0045072,1
RTS0045073,6
RTS0045074,3
RTS0045075,2
RTS0045076,1
RTS0045077,4
RTS0045078,1
RTS0045079,3
RTS0045082,4
RTS0045083,5
RTS0045084,3
RTS0045086,1
RTS0045088,2
RTS0045089,2
RTS0045090,2
RTS0045091,1
RTS0045092,2
RTS0045093,4
RTS0045094,3
RTS0045095,2
RTS0045096,2
RTS0045097,3
RTS0045098,1
RTS0045099,1
RTS0045100,1
RTS0045101,2
RTS0045102,1
RTS0045103,2
RTS0045106,2
RTS0045107,2
RTS0045108,3
RTS0045109,4
RTS0045110,3
RTS0045111,1
RTS0045112,2
RTS0045114,2
RTS0045115,3
RTS0045116,1
RTS0045118,1
RTS0045119,1
RTS0045120,3
RTS0045121,3
RTS0045122,4
RTS0045123,1
RTS0045124,1
RTS0045125,1
RTS0045126,2
RTS0045128,2
RTS0045129,3
RTS0045130,1
RTS0045131,1
RTS0045132,4
RTS0045133,1
RTS0045135,1
RTS0045136,2
RTS0045138,2
RTS0045139,1
RTS0045140,1
RTS0045141,1
RTS0045142,2
RTS0045143,1
RTS0045144,1
RTS0045147,1
RTS0045148,1
RTS0045149,3
RTS0045150,2
RTS0045151,2
RTS0045153,2
RTS0045154,3
RTS0045155,3
RTS0045156,1
RTS0045157,3
RTS0045158,3
RTS0045159,2
RTS0045160,2
RTS0045162,2
RTS0045163,5
RTS0045164,2
RTS0045166,1
RTS0045167,1
RTS0045168,1
RTS0045169,4
RTS0045170,3
RTS0045171,1
RTS0045172,1
RTS0045174,3
RTS0045175,3
RTS0045176,1
RTS0045177,2
RTS0045178,1
RTS0045179,2
RTS0045180,1
RTS0045182,1
RTS0045184,1
RTS0045185,4
RTS0045186,2
RTS0045188,4
RTS0045189,4
RTS0045190,5
RTS0045191,1
RTS0045192,1
RTS0045193,1
RTS0045194,3
RTS0045195,4
RTS0045196,1
RTS0045197,1
RTS0045198,3
RTS0045199,1
RTS0045201,1
RTS0045202,2
RTS0045203,2
RTS0045204,1
RTS0045205,2
RTS0045206,1
RTS0045208,1
RTS0045209,2
RTS0045210,2
RTS0045212,1
RTS0045213,2
RTS0045214,1
RTS0045215,3
RTS0045216,2
RTS0045217,3
RTS0045218,2
RTS0045219,3
RTS0045220,4
RTS0045221,4
RTS0045222,3
RTS0045223,2
RTS0045224,4
RTS0045226,22
RTS0045227,11
RTS0045228,12
RTS0045229,9
RTS0045230,4
RTS0045231,1
RTS0045232,1
RTS0045233,4
RTS0045234,2
RTS0045236,4
RTS0045237,2
RTS0045238,3
RTS0045240,2
RTS0045241,1
RTS0045242,2
RTS0045243,1
RTS0045244,5
RTS0045245,3
RTS0045247,1
RTS0045248,3
RTS0045249,3
RTS0045250,1
RTS0045252,3
RTS0045253,1
RTS0045254,3
RTS0045255,3
RTS0045257,2
RTS0045258,1
RTS0045261,2
RTS0045262,5
RTS0045263,2
RTS0045264,3
RTS0045265,2
RTS0045266,2
RTS0045267,2
RTS0045268,1
RTS0045269,4
RTS0045270,3
RTS0045271,1
RTS0045272,2
RTS0045276,2
RTS0045277,2
RTS0045278,3
RTS0045279,1
RTS0045284,1
RTS0045285,1
RTS0045286,2
RTS0045287,1
RTS0045288,1
RTS0045290,2
RTS0045291,1
RTS0045292,3
RTS0045293,2
RTS0045294,1
RTS0045296,3
RTS0045297,1
RTS0045299,2
RTS0045300,1
RTS0045301,3
RTS0045302,3
RTS0045303,5
RTS0045304,3
RTS0045305,4
RTS0045306,1
RTS0045308,2
RTS0045309,1
RTS0045310,4
RTS0045312,1
RTS0045313,3
RTS0045314,1
RTS0045315,2
RTS0045316,3
RTS0045317,2
RTS0045318,3
RTS0045319,2
RTS0045320,2
RTS0045321,3
RTS0045322,3
RTS0045323,3
RTS0045324,2
RTS0045325,3
RTS0045326,2
RTS0045327,1
RTS0045328,5
RTS0045329,2
RTS0045330,1
RTS0045331,1
RTS0045332,5
RTS0045334,2
RTS0045336,2
RTS0045337,1
RTS0045338,1
RTS0045339,3
RTS0045340,2
RTS0045341,3
RTS0045342,1
RTS0045343,2
RTS0045344,3
RTS0045345,2
RTS0045346,2
RTS0045347,2
RTS0045348,1
RTS0045349,2
RTS0045350,2
RTS0045351,1
RTS0045352,3
RTS0045354,1
RTS0045355,3
RTS0045356,4
RTS0045358,3
RTS0045359,1
RTS0045360,1
RTS0045361,3
RTS0045362,1
RTS0045363,2
RTS0045364,2
RTS0045365,4
RTS0045366,1
RTS0045367,1
RTS0045368,1
RTS0045370,1
RTS0045371,2
RTS0045372,1
RTS0045373,1
RTS0045374,2
RTS0045375,1
RTS0045377,4
RTS0045378,3
RTS0045379,2
RTS0045380,1
RTS0045381,1
RTS0045383,1
RTS0045384,2
RTS0045385,2
RTS0045386,5
RTS0045387,1
RTS0045389,1
RTS0045390,2
RTS0045391,2
RTS0045392,1
RTS0045393,1
RTS0045394,2
RTS0045396,2
RTS0045397,3
RTS0045398,3
RTS0045399,1
RTS0045400,3
RTS0045401,2
RTS0045402,2
RTS0045403,3
RTS0045404,4
RTS0045405,2
RTS0045406,3
RTS0045407,1
RTS0045408,1
RTS0045409,4
RTS0045410,2
RTS0045411,5
RTS0045413,1
RTS0045414,1
RTS0045415,2
RTS0045416,1
RTS0045417,2
RTS0045418,3
RTS0045419,2
RTS0045421,31
RTS0045422,28
RTS0045423,9
RTS0045424,32
RTS0045425,37
RTS0045426,1
RTS0045427,1
RTS0045428,1
RTS0045429,3
RTS0045430,2
RTS0045432,2
RTS0045433,4
RTS0045435,2
RTS0045436,1
RTS0045437,1
RTS0045438,1
RTS0045439,2
RTS0045441,2
RTS0045442,2
RTS0045443,2
RTS0045444,2
RTS0045445,3
RTS0045446,5
RTS0045447,1
RTS0045448,1
RTS0045449,1
RTS0045450,3
RTS0045451,3
RTS0045452,2
RTS0045453,1
RTS0045454,2
RTS0045455,2
RTS0045457,3
RTS0045458,2
RTS0045460,1
RTS0045461,2
RTS0045463,2
RTS0045464,1
RTS0045465,1
RTS0045466,4
RTS0045468,2
RTS0045469,7
RTS0045470,3
RTS0045471,3
RTS0045472,3
RTS0045473,1
RTS0045474,2
RTS0045475,3
RTS0045476,3
RTS0045477,4
RTS0045478,2
RTS0045479,2
RTS0045480,1
RTS0045482,1
RTS0045484,5
RTS0045485,1
RTS0045487,2
RTS0045488,1
RTS0045489,1
RTS0045490,1
RTS0045491,5
RTS0045492,9
RTS0045493,4
RTS0045495,4
RTS0045496,5
RTS0045499,1
RTS0045500,1
RTS0045501,8
RTS0045502,4
RTS0045503,3
RTS0045504,2
RTS0045505,3
RTS0045506,52
RTS0045507,85
RTS0045508,28
RTS0045509,55
RTS0045510,35
RTS0045512,3
RTS0045514,1
RTS0045515,2
RTS0045516,1
RTS0045517,4
RTS0045518,1
RTS0045519,2
RTS0045520,1
RTS0045521,1
RTS0045522,5
RTS0045523,3
RTS0045526,1
RTS0045527,1
RTS0045528,1
RTS0045529,2
RTS0045530,3
RTS0045531,2
RTS0045533,1
RTS0045534,1
RTS0045535,1
RTS0045537,2
RTS0045538,2
RTS0045539,4
RTS0045540,3
RTS0045541,1
RTS0045543,1
RTS0045545,1
RTS0045547,1
RTS0045548,1
RTS0045549,1
RTS0045550,2
RTS0045551,2
RTS0045553,1
RTS0045554,1
RTS0045556,2
RTS0045557,3
RTS0045558,3
RTS0045559,1
RTS0045560,2
RTS0045562,2
RTS0045563,5
RTS0045564,1
RTS0045565,3
RTS0045567,1
RTS0045568,1
RTS0045569,1
RTS0045570,1
RTS0045572,3
RTS0045575,3
RTS0045576,1
RTS0045578,3
RTS0045580,1
RTS0045581,2
RTS0045583,1
RTS0045584,1
RTS0045585,1
RTS0045586,1
RTS0045587,7
RTS0045588,1
RTS0045589,3
RTS0045590,3
RTS0045592,17
RTS0045593,18
RTS0045594,11
RTS0045595,8
RTS0045596,1
RTS0045597,2
RTS0045598,5
RTS0045599,6
RTS0045600,2
RTS0045601,1
RTS0045604,1
RTS0045606,3
RTS0045607,2
RTS0045608,1
RTS0045609,1
RTS0045611,1
RTS0045612,1
RTS0045613,4
RTS0045614,2
RTS0045616,1
RTS0045617,1
RTS0045618,2
RTS0045620,2
RTS0045621,1
RTS0045622,1
RTS0045625,2
RTS0045626,2
RTS0045627,2
RTS0045628,2
RTS0045631,2
RTS0045634,2
RTS0045635,2
RTS0045636,2
RTS0045637,1
RTS0045638,2
RTS0045639,2
RTS0045640,3
RTS0045642,2
RTS0045643,2
RTS0045644,2
RTS0045645,4
RTS0045646,1
RTS0045648,3
RTS0045649,1
RTS0045650,3
RTS0045652,2
RTS0045653,2
RTS0045654,4
RTS0045656,2
RTS0045658,4
RTS0045660,4
RTS0045661,7
RTS0045662,2
RTS0045663,5
RTS0045664,5
RTS0045665,4
RTS0045666,1
RTS0045670,1
RTS0045671,3
RTS0045672,3
RTS0045675,1
RTS0045676,3
RTS0045677,6
RTS0045679,1
RTS0045680,7
RTS0045681,1
RTS0045682,1
RTS0045683,1
RTS0045687,4
RTS0045688,1
RTS0045689,2
RTS0045690,1
RTS0045691,1
RTS0045692,1
RTS0045693,2
RTS0045695,1
RTS0045696,2
RTS0045697,3
RTS0045698,2
RTS0045699,2
RTS0045700,1
RTS0045702,1
RTS0045703,1
RTS0045704,1
RTS0045705,3
RTS0045706,1
RTS0045708,2
RTS0045709,1
RTS0045711,2
RTS0045715,1
RTS0045716,12
RTS0045717,5
RTS0045718,1
RTS0045719,2
RTS0045720,2
RTS0045721,5
RTS0045722,7
RTS0045723,3
RTS0045724,5
RTS0045725,3
RTS0045726,1
RTS0045727,1
RTS0045730,3
RTS0045731,4
RTS0045732,3
RTS0045733,3
RTS0045734,7
RTS0045735,5
RTS0045736,19
RTS0045737,10
RTS0045738,19
RTS0045739,29
RTS0045740,9
RTS0045741,5
RTS0045742,2
RTS0045743,1
RTS0045744,4
RTS0045745,2
RTS0045746,2
RTS0045747,7
RTS0045748,6
RTS0045751,2
RTS0045752,2
RTS0045753,4
RTS0045754,2
RTS0045755,1
RTS0045756,5
RTS0045757,2
RTS0045758,7
RTS0045759,5
RTS0045760,4
RTS0045762,1
RTS0045763,1
RTS0045764,1
RTS0045765,1
RTS0045766,1
RTS0045767,1
RTS0045768,2
RTS0045769,4
RTS0045770,2
RTS0045771,2
RTS0045772,1
RTS0045773,3
RTS0045774,3
RTS0045775,1
RTS0045776,1
RTS0045777,1
RTS0045778,1
RTS0045779,1
RTS0045780,2
RTS0045781,3
RTS0045782,1
RTS0045783,3
RTS0045784,2
RTS0045785,3
RTS0045786,1
RTS0045787,4
RTS0045788,4
RTS0045789,3
RTS0045790,1
RTS0045791,1
RTS0045792,1
RTS0045793,3
RTS0045794,5
RTS0045795,2
RTS0045796,2
RTS0045797,1
RTS0045798,1
RTS0045799,1
RTS0045800,3
RTS0045801,1
RTS0045802,1
RTS0045803,1
RTS0045805,3
RTS0045806,4
RTS0045807,2
RTS0045808,3
RTS0045809,3
RTS0045812,3
RTS0045813,1
RTS0045814,2
RTS0045815,2
RTS0045816,3
RTS0045818,2
RTS0045819,1
RTS0045820,1
RTS0045821,3
RTS0045822,3
RTS0045823,2
RTS0045824,2
RTS0045825,1
RTS0045826,6
RTS0045827,2
RTS0045828,1
RTS0045829,1
RTS0045830,2
RTS0045831,3
RTS0045832,3
RTS0045833,3
RTS0045834,2
RTS0045835,2
RTS0045836,11
RTS0045837,6
RTS0045838,5
RTS0045840,3
RTS0045842,1
RTS0045843,2
RTS0045844,2
RTS0045846,20
RTS0045848,1
RTS0045849,20
RTS0045851,3
RTS0045852,3
RTS0045853,1
RTS0045854,1
RTS0045855,1
RTS0045857,3
RTS0045858,1
RTS0045860,3
RTS0045861,3
RTS0045862,1
RTS0045863,3
RTS0045864,4
RTS0045865,1
RTS0045866,3
RTS0045867,3
RTS0045868,2
RTS0045869,1
RTS0045870,1
RTS0045872,1
RTS0045873,1
RTS0045874,2
RTS0045875,1
RTS0045877,2
RTS0045880,3
RTS0045882,3
RTS0045883,2
RTS0045884,2
RTS0045887,1
RTS0045889,1
RTS0045893,1
RTS0045896,1
RTS0045897,1
RTS0045899,3
RTS0045900,8
RTS0045901,1
RTS0045902,4
RTS0045903,1
RTS0045905,1
RTS0045906,2
RTS0045907,1
RTS0045908,2
RTS0045909,2
RTS0045910,3
RTS0045911,4
RTS0045912,1
RTS0045914,1
RTS0045915,1
RTS0045916,3
RTS0045919,2
RTS0045921,2
RTS0045923,1
RTS0045924,2
RTS0045925,1
RTS0045927,1
RTS0045928,1
RTS0045930,1
RTS0045931,1
RTS0045932,1
RTS0045933,6
RTS0045939,1
RTS0045940,1
RTS0045941,1
RTS0045942,4
RTS0045943,3
RTS0045944,1
RTS0045945,2
RTS0045946,2
RTS0045947,2
RTS0045948,2
RTS0045949,2
RTS0045950,1
RTS0045951,3
RTS0045952,2
RTS0045953,1
RTS0045954,4
RTS0045955,3
RTS0045956,1
RTS0045957,2
RTS0045958,1
RTS0045959,2
RTS0045960,1
RTS0045962,2
RTS0045963,4
RTS0045964,2
RTS0045965,4
RTS0045968,1
RTS0045969,2
RTS0045970,4
RTS0045971,2
RTS0045973,3
RTS0045975,3
RTS0045977,2
RTS0045978,3
RTS0045979,1
RTS0045980,1
RTS0045981,3
RTS0045982,1
RTS0045983,1
RTS0045984,3
RTS0045985,2
RTS0045986,1
RTS0045987,4
RTS0045988,1
RTS0045989,1
RTS0045990,4
RTS0045991,3
RTS0045992,1
RTS0045993,3
RTS0045994,1
RTS0045995,1
RTS0045996,2
RTS0045997,1
RTS0045998,1
RTS0045999,2
RTS0046001,4
RTS0046002,1
RTS0046003,1
RTS0046004,1
RTS0046005,2
RTS0046006,3
RTS0046007,1
RTS0046008,1
RTS0046009,4
RTS0046010,1
RTS0046011,1
RTS0046012,1
RTS0046013,1
RTS0046014,1
RTS0046015,3
RTS0046016,5
RTS0046019,2
RTS0046020,2
RTS0046021,1
RTS0046022,3
RTS0046023,1
RTS0046027,3
RTS0046028,3
RTS0046030,1
RTS0046031,1
RTS0046032,3
RTS0046034,2
RTS0046035,1
RTS0046038,2
RTS0046039,1
RTS0046041,4
RTS0046042,1
RTS0046045,3
RTS0046046,1
RTS0046049,1
RTS0046050,1
RTS0046051,2
RTS0046052,2
RTS0046053,5
RTS0046054,2
RTS0046055,4
RTS0046056,2
RTS0046057,2
RTS0046060,3
RTS0046061,2
RTS0046062,2
RTS0046063,4
RTS0046064,6
RTS0046065,5
RTS0046066,13
RTS0046067,9
RTS0046068,1
RTS0046071,1
RTS0046074,1
RTS0046075,1
RTS0046078,1
RTS0046080,3
RTS0046081,1
RTS0046083,2
RTS0046084,1
RTS0046085,1
RTS0046086,2
RTS0046087,2
RTS0046088,3
RTS0046089,2
RTS0046090,2
RTS0046092,1
RTS0046095,1
RTS0046096,2
RTS0046097,3
RTS0046101,2
RTS0046102,3
RTS0046103,3
RTS0046104,2
RTS0046107,1
RTS0046108,7
RTS0046110,1
RTS0046113,1
RTS0046115,3
RTS0046116,1
RTS0046117,4
RTS0046119,2
RTS0046121,2
RTS0046122,2
RTS0046124,5
RTS0046125,2
RTS0046127,1
RTS0046130,2
RTS0046131,2
RTS0046132,3
RTS0046133,4
RTS0046134,5
RTS0046136,5
RTS0046137,6
RTS0046138,1
RTS0046140,5
RTS0046141,5
RTS0046143,5
RTS0046144,3
RTS0046145,2
RTS0046146,1
RTS0046147,3
RTS0046148,4
RTS0046149,1
RTS0046153,3
RTS0046154,1
RTS0046155,1
RTS0046156,1
RTS0046157,2
RTS0046158,2
RTS0046159,2
RTS0046160,1
RTS0046161,2
RTS0046162,1
RTS0046164,2
RTS0046165,6
RTS0046166,4
RTS0046168,3
RTS0046170,1
RTS0046171,1
RTS0046172,1
RTS0046174,1
RTS0046175,1
RTS0046176,1
RTS0046178,1
RTS0046179,1
RTS0046180,5
RTS0046182,1
RTS0046183,6
RTS0046184,3
RTS0046185,1
RTS0046186,3
RTS0046187,3
RTS0046188,4
RTS0046191,1
RTS0046194,2
RTS0046196,1
RTS0046197,3
RTS0046198,3
RTS0046200,1
RTS0046201,3
RTS0046202,5
RTS0046204,6
RTS0046205,2
RTS0046206,3
RTS0046207,5
RTS0046208,6
RTS0046209,3
RTS0046211,2
RTS0046212,2
RTS0046214,4
RTS0046218,1
RTS0046221,3
RTS0046222,3
RTS0046223,2
RTS0046224,1
RTS0046225,3
RTS0046226,3
RTS0046227,3
RTS0046228,3
RTS0046229,4
RTS0046230,1
RTS0046231,2
RTS0046232,5
RTS0046233,4
RTS0046234,1
RTS0046235,3
RTS0046236,1
RTS0046237,1
RTS0046238,2
RTS0046240,1
RTS0046241,3
RTS0046242,1
RTS0046244,3
RTS0046246,2
RTS0046247,1
RTS0046249,2
RTS0046251,2
RTS0046253,1
RTS0046254,4
RTS0046255,2
RTS0046256,1
RTS0046257,2
RTS0046258,1
RTS0046259,1
RTS0046260,2
RTS0046261,1
RTS0046262,1
RTS0046263,1
RTS0046264,1
RTS0046265,1
RTS0046267,3
RTS0046268,3
RTS0046270,2
RTS0046272,2
RTS0046276,2
RTS0046277,1
RTS0046279,4
RTS0046281,1
RTS0046282,3
RTS0046283,1
RTS0046285,1
RTS0046286,1
RTS0046288,2
RTS0046289,2
RTS0046291,3
RTS0046292,2
RTS0046293,7
RTS0046295,5
RTS0046297,2
RTS0046298,3
RTS0046299,1
RTS0046300,2
RTS0046301,3
RTS0046302,3
RTS0046303,1
RTS0046305,2
RTS0046306,1
RTS0046307,1
RTS0046308,2
RTS0046309,1
RTS0046310,1
RTS0046311,3
RTS0046314,2
RTS0046315,1
RTS0046316,2
RTS0046320,2
RTS0046321,2
RTS0046322,3
RTS0046323,3
RTS0046324,1
RTS0046325,2
RTS0046327,1
RTS0046328,2
RTS0046329,1
RTS0046330,1
RTS0046331,2
RTS0046332,2
RTS0046333,4
RTS0046334,2
RTS0046335,5
RTS0046336,3
RTS0046342,1
RTS0046343,2
RTS0046344,1
RTS0046346,1
RTS0046347,5
RTS0046348,4
RTS0046349,6
RTS0046350,1
RTS0046352,2
RTS0046354,2
RTS0046355,2
RTS0046357,3
RTS0046359,1
RTS0046360,1
RTS0046362,2
RTS0046363,2
RTS0046364,3
RTS0046365,1
RTS0046366,4
RTS0046367,2
RTS0046368,1
RTS0046369,1
RTS0046371,2
RTS0046373,1
RTS0046374,1
RTS0046375,2
RTS0046376,1
RTS0046377,2
RTS0046378,1
RTS0046380,2
RTS0046382,1
RTS0046383,1
RTS0046384,1
RTS0046386,2
RTS0046387,1
RTS0046388,3
RTS0046389,2
RTS0046390,2
RTS0046391,1
RTS0046392,2
RTS0046394,1
RTS0046395,1
RTS0046398,1
RTS0046399,4
RTS0046400,4
RTS0046401,4
RTS0046402,2
RTS0046404,2
RTS0046405,1
RTS0046406,1
RTS0046407,3
RTS0046409,3
RTS0046410,3
RTS0046411,4
RTS0046412,2
RTS0046413,6
RTS0046414,36
RTS0046415,3
RTS0046416,3
RTS0046417,2
RTS0046418,4
RTS0046419,2
RTS0046420,3
RTS0046421,1
RTS0046423,1
RTS0046424,5
RTS0046426,1
RTS0046428,1
RTS0046429,2
RTS0046431,1
RTS0046432,2
RTS0046433,1
RTS0046434,2
RTS0046435,5
RTS0046439,3
RTS0046440,2
RTS0046441,6
RTS0046442,3
RTS0046443,3
RTS0046444,1
RTS0046445,2
RTS0046448,1
RTS0046450,3
RTS0046451,3
RTS0046454,3
RTS0046455,4
RTS0046456,1
RTS0046457,6
RTS0046458,4
RTS0046459,11
RTS0046460,7
RTS0046462,4
RTS0046463,3
RTS0046464,3
RTS0046466,2
RTS0046468,2
RTS0046469,1
RTS0046470,2
RTS0046472,1
RTS0046473,2
RTS0046475,2
RTS0046476,1
RTS0046477,1
RTS0046479,2
RTS0046480,1
RTS0046481,2
RTS0046482,2
RTS0046483,2
RTS0046484,1
RTS0046486,2
RTS0046487,1
RTS0046488,1
RTS0046489,2
RTS0046491,1
RTS0046492,1
RTS0046493,1
RTS0046494,2
RTS0046495,3
RTS0046497,2
RTS0046498,2
RTS0046499,7
RTS0046500,2
RTS0046501,13
RTS0046502,1
RTS0046503,5
RTS0046504,1
RTS0046505,1
RTS0046506,1
RTS0046507,1
RTS0046510,2
RTS0046511,3
RTS0046512,6
RTS0046513,1
RTS0046514,2
RTS0046516,2
RTS0046517,1
RTS0046519,2
RTS0046520,3
RTS0046521,3
RTS0046522,2
RTS0046524,3
RTS0046525,1
RTS0046526,2
RTS0046527,2
RTS0046528,1
RTS0046529,1
RTS0046530,1
RTS0046532,2
RTS0046533,1
RTS0046534,1
RTS0046535,2
RTS0046536,3
RTS0046537,2
RTS0046538,1
RTS0046539,4
RTS0046541,1
RTS0046542,1
RTS0046545,2
RTS0046546,3
RTS0046548,2
RTS0046549,2
RTS0046551,2
RTS0046552,1
RTS0046554,1
RTS0046556,1
RTS0046557,1
RTS0046559,1
RTS0046562,1
RTS0046563,5
RTS0046564,1
RTS0046567,3
RTS0046568,7
RTS0046569,5
RTS0046570,2
RTS0046572,2
RTS0046573,4
RTS0046577,3
RTS0046580,5
RTS0046581,1
RTS0046582,2
RTS0046583,4
RTS0046584,4
RTS0046585,2
RTS0046586,2
RTS0046587,2
RTS0046589,2
RTS0046590,2
RTS0046591,3
RTS0046593,2
RTS0046594,2
RTS0046595,1
RTS0046596,3
RTS0046598,1
RTS0046599,1
RTS0046600,5
RTS0046601,9
RTS0046602,2
RTS0046603,2
RTS0046604,2
RTS0046605,2
RTS0046606,1
RTS0046607,5
RTS0046608,2
RTS0046609,1
RTS0046610,2
RTS0046612,1
RTS0046613,1
RTS0046614,1
RTS0046615,2
RTS0046617,1
RTS0046618,1
RTS0046620,1
RTS0046621,4
RTS0046622,2
RTS0046623,3
RTS0046624,1
RTS0046625,2
RTS0046626,2
RTS0046627,3
RTS0046628,2
RTS0046629,2
RTS0046630,2
RTS0046632,1
RTS0046633,1
RTS0046635,2
RTS0046637,2
RTS0046638,4
RTS0046639,1
RTS0046640,3
RTS0046641,1
RTS0046642,1
RTS0046643,3
RTS0046645,1
RTS0046646,2
RTS0046647,1
RTS0046650,3
RTS0046651,3
RTS0046652,1
RTS0046653,5
RTS0046654,2
RTS0046655,9
RTS0046656,2
RTS0046657,4
RTS0046658,1
RTS0046660,1
RTS0046661,2
RTS0046662,1
RTS0046663,3
RTS0046665,3
RTS0046666,1
RTS0046667,3
RTS0046668,1
RTS0046669,4
RTS0046670,3
RTS0046671,1
RTS0046675,1
RTS0046676,2
RTS0046678,1
RTS0046679,5
RTS0046680,2
RTS0046682,2
RTS0046685,2
RTS0046688,1
RTS0046689,4
RTS0046690,2
RTS0046691,3
RTS0046693,1
RTS0046695,1
RTS0046696,1
RTS0046697,1
RTS0046699,1
RTS0046700,2
RTS0046701,10
RTS0046702,4
RTS0046703,15
RTS0046704,15
RTS0046705,24
RTS0046706,3
RTS0046707,11
RTS0046708,15
RTS0046709,1
RTS0046710,1
RTS0046711,2
RTS0046712,5
RTS0046713,2
RTS0046714,2
RTS0046716,2
RTS0046717,2
RTS0046719,1
RTS0046720,2
RTS0046721,2
RTS0046722,4
RTS0046723,2
RTS0046724,3
RTS0046725,1
RTS0046726,2
RTS0046727,2
RTS0046728,3
RTS0046729,2
RTS0046730,2
RTS0046732,3
RTS0046733,1
RTS0046735,2
RTS0046737,1
RTS0046738,2
RTS0046740,2
RTS0046741,2
RTS0046742,1
RTS0046743,2
RTS0046744,4
RTS0046746,1
RTS0046747,3
RTS0046748,2
RTS0046749,3
RTS0046751,5
RTS0046752,2
RTS0046753,1
RTS0046754,3
RTS0046755,2
RTS0046756,1
RTS0046758,3
RTS0046759,4
RTS0046760,5
RTS0046761,2
RTS0046763,3
RTS0046764,2
RTS0046765,3
RTS0046766,2
RTS0046767,2
RTS0046768,3
RTS0046769,2
RTS0046770,4
RTS0046771,4
RTS0046772,1
RTS0046773,3
RTS0046775,4
RTS0046777,1
RTS0046778,1
RTS0046781,1
RTS0046782,2
RTS0046783,1
RTS0046784,2
RTS0046785,1
RTS0046790,2
RTS0046791,3
RTS0046792,1
RTS0046794,2
RTS0046795,1
RTS0046796,1
RTS0046797,2
RTS0046798,1
RTS0046799,1
RTS0046800,1
RTS0046801,5
RTS0046802,3
RTS0046803,3
RTS0046804,2
RTS0046805,1
RTS0046806,3
RTS0046807,2
RTS0046812,3
RTS0046817,2
RTS0046818,1
RTS0046819,1
RTS0046820,3
RTS0046821,2
RTS0046822,1
RTS0046823,1
RTS0046824,1
RTS0046825,2
RTS0046826,1
RTS0046828,3
RTS0046829,3
RTS0046830,1
RTS0046831,5
RTS0046833,1
RTS0046835,2
RTS0046836,14
RTS0046837,12
RTS0046838,2
RTS0046839,9
RTS0046840,2
RTS0046841,2
RTS0046842,1
RTS0046843,3
RTS0046846,2
RTS0046849,4
RTS0046850,2
RTS0046851,1
RTS0046852,1
RTS0046854,1
RTS0046855,1
RTS0046856,1
RTS0046857,4
RTS0046858,3
RTS0046859,1
RTS0046860,2
RTS0046861,1
RTS0046862,2
RTS0046864,2
RTS0046866,1
RTS0046868,3
RTS0046869,2
RTS0046870,3
RTS0046871,7
RTS0046872,13
RTS0046873,4
RTS0046875,5
RTS0046876,3
RTS0046877,2
RTS0046879,3
RTS0046880,2
RTS0046881,6
RTS0046882,2
RTS0046885,2
RTS0046887,1
RTS0046889,2
RTS0046890,2
RTS0046891,1
RTS0046892,1
RTS0046893,2
RTS0046894,1
RTS0046897,1
RTS0046899,2
RTS0046900,9
RTS0046902,1
RTS0046903,2
RTS0046904,1
RTS0046905,1
RTS0046906,2
RTS0046907,4
RTS0046909,1
RTS0046910,1
RTS0046911,1
RTS0046912,1
RTS0046915,1
RTS0046916,1
RTS0046918,33
RTS0046919,31
RTS0046920,4
RTS0046921,3
RTS0046922,1
RTS0046924,10
RTS0046925,1
RTS0046926,4
RTS0046927,2
RTS0046928,4
RTS0046929,1
RTS0046930,1
RTS0046931,2
RTS0046934,5
RTS0046936,3
RTS0046937,1
RTS0046938,5
RTS0046939,1
RTS0046940,1
RTS0046941,1
RTS0046942,3
RTS0046943,2
RTS0046944,3
RTS0046946,1
RTS0046949,1
RTS0046950,2
RTS0046951,1
RTS0046955,2
RTS0046956,2
RTS0046958,1
RTS0046959,2
RTS0046961,4
RTS0046962,5
RTS0046965,5
RTS0046967,1
RTS0046968,3
RTS0047054,1
RTS0047055,1
RTS0047056,1
RTS0047057,5
RTS0047058,1
RTS0047060,1
RTS0047062,2
RTS0047063,3
RTS0047064,4
RTS0047065,4
RTS0047066,8
RTS0047067,6
RTS0047068,5
RTS0047069,5
RTS0047070,3
RTS0047073,3
RTS0047074,1
RTS0047075,2
RTS0047076,1
RTS0047077,3
RTS0047079,1
RTS0047080,2
RTS0047081,1
RTS0047082,3
RTS0047083,4
RTS0047084,2
RTS0047086,1
RTS0047087,1
RTS0047088,2
RTS0047089,5
RTS0047091,1
RTS0047092,1
RTS0047093,1
RTS0047095,1
RTS0047096,2
RTS0047097,3
RTS0047099,3
RTS0047100,1
RTS0047101,3
RTS0047103,3
RTS0047105,5
RTS0047106,1
RTS0047107,4
RTS0047108,9
RTS0047109,7
RTS0047110,2
RTS0047111,3
RTS0047112,3
RTS0047113,10
RTS0047115,2
RTS0047116,2
RTS0047117,4
RTS0047118,4
RTS0047119,3
RTS0047120,3
RTS0047122,2
RTS0047123,4
RTS0047124,3
RTS0047125,2
RTS0047127,3
RTS0047129,2
RTS0047130,1
RTS0047131,4
RTS0047132,4
RTS0047134,4
RTS0047135,5
RTS0047136,3
RTS0047137,5
RTS0047138,3
RTS0047139,2
RTS0047140,1
RTS0047141,3
RTS0047142,1
RTS0047144,1
RTS0047145,2
RTS0047147,1
RTS0047148,2
RTS0047149,1
RTS0047150,2
RTS0047151,1
RTS0047152,3
RTS0047153,1
RTS0047154,2
RTS0047157,1
RTS0047158,1
RTS0047159,1
RTS0047160,1
RTS0047165,1
RTS0047166,2
RTS0047167,1
RTS0047169,3
RTS0047172,1
RTS0047173,2
RTS0047174,1
RTS0047175,1
RTS0047176,1
RTS0047177,1
RTS0047180,2
RTS0047182,1
RTS0047183,7
RTS0047184,1
RTS0047185,4
RTS0047186,2
RTS0047187,4
RTS0047188,3
RTS0047189,3
RTS0047190,4
RTS0047191,2
RTS0047192,1
RTS0047193,3
RTS0047195,4
RTS0047197,2
RTS0047198,3
RTS0047199,3
RTS0047201,3
RTS0047202,3
RTS0047203,2
RTS0047204,1
RTS0047205,4
RTS0047206,2
RTS0047207,1
RTS0047208,13
RTS0047209,8
RTS0047210,26
RTS0047211,28
RTS0047212,4
RTS0047213,1
RTS0047214,4
RTS0047215,1
RTS0047216,1
RTS0047217,2
RTS0047218,4
RTS0047219,3
RTS0047220,2
RTS0047221,5
RTS0047222,2
RTS0047223,1
RTS0047225,5
RTS0047226,3
RTS0047229,2
RTS0047230,1
RTS0047231,2
RTS0047233,3
RTS0047234,2
RTS0047237,3
RTS0047240,1
RTS0047241,2
RTS0047242,2
RTS0047243,1
RTS0047244,1
RTS0047245,2
RTS0047246,1
RTS0047247,1
RTS0047248,1
RTS0047249,4
RTS0047250,4
RTS0047252,3
RTS0047253,2
RTS0047255,6
RTS0047256,2
RTS0047257,1
RTS0047258,5
RTS0047260,2
RTS0047261,1
RTS0047263,3
RTS0047264,1
RTS0047266,3
RTS0047267,8
RTS0047269,2
RTS0047270,3
RTS0047271,2
RTS0047272,4
RTS0047276,1
RTS0047277,3
RTS0047278,1
RTS0047279,2
RTS0047280,3
RTS0047281,6
RTS0047282,3
RTS0047283,2
RTS0047284,2
RTS0047290,1
RTS0047291,7
RTS0047292,5
RTS0047293,4
RTS0047294,7
RTS0047297,2
RTS0047298,1
RTS0047299,3
RTS0047300,1
RTS0047301,3
RTS0047303,2
RTS0047304,1
RTS0047305,2
RTS0047306,1
RTS0047307,1
RTS0047308,2
RTS0047311,3
RTS0047313,1
RTS0047314,2
RTS0047315,1
RTS0047316,2
RTS0047318,3
RTS0047319,3
RTS0047321,6
RTS0047322,1
RTS0047323,1
RTS0047325,5
RTS0047326,2
RTS0047329,3
RTS0047331,5
RTS0047332,5
RTS0047333,1
RTS0047334,3
RTS0047335,2
RTS0047336,2
RTS0047337,2
RTS0047338,2
RTS0047339,1
RTS0047340,3
RTS0047341,1
RTS0047342,2
RTS0047344,1
RTS0047345,1
RTS0047346,3
RTS0047348,2
RTS0047351,1
RTS0047352,1
RTS0047353,3
RTS0047357,3
RTS0047358,1
RTS0047359,1
RTS0047360,1
RTS0047361,1
RTS0047362,1
RTS0047363,3
RTS0047364,1
RTS0047365,1
RTS0047366,1
RTS0047367,3
RTS0047368,1
RTS0047369,1
RTS0047370,3
RTS0047373,1
RTS0047375,4
RTS0047376,1
RTS0047377,1
RTS0047378,3
RTS0047379,2
RTS0047380,2
RTS0047381,1
RTS0047382,1
RTS0047383,3
RTS0047384,1
RTS0047385,1
RTS0047386,2
RTS0047387,3
RTS0047388,6
RTS0047389,2
RTS0047391,1
RTS0047392,5
RTS0047393,2
RTS0047396,2
RTS0047397,2
RTS0047398,3
RTS0047399,2
RTS0047400,2
RTS0047401,2
RTS0047403,4
RTS0047404,6
RTS0047405,3
RTS0047406,1
RTS0047407,2
RTS0047408,1
RTS0047410,2
RTS0047411,5
RTS0047412,1
RTS0047413,1
RTS0047414,3
RTS0047415,1
RTS0047417,1
RTS0047419,2
RTS0047420,1
RTS0047421,2
RTS0047422,4
RTS0047423,1
RTS0047424,2
RTS0047427,4
RTS0047428,3
RTS0047429,1
RTS0047430,2
RTS0047431,1
RTS0047432,1
RTS0047435,5
RTS0047436,2
RTS0047438,2
RTS0047439,2
RTS0047440,1
RTS0047445,4
RTS0047447,2
RTS0047448,2
RTS0047449,1
RTS0047451,3
RTS0047452,2
RTS0047453,1
RTS0047455,1
RTS0047456,1
RTS0047457,1
RTS0047458,2
RTS0047459,3
RTS0047460,1
RTS0047461,2
RTS0047462,1
RTS0047463,1
RTS0047464,1
RTS0047465,2
RTS0047466,1
RTS0047467,3
RTS0047468,1
RTS0047469,1
RTS0047471,2
RTS0047472,1
RTS0047473,2
RTS0047475,1
RTS0047476,1
RTS0047477,2
RTS0047479,1
RTS0047480,2
RTS0047481,1
RTS0047482,1
RTS0047484,1
RTS0047486,2
RTS0047488,1
RTS0047489,1
RTS0047491,1
RTS0047492,1
RTS0047493,2
RTS0047495,1
RTS0047496,2
RTS0047497,4
RTS0047500,3
RTS0047503,2
RTS0047504,2
RTS0047505,1
RTS0047506,3
RTS0047507,2
RTS0047508,1
RTS0047509,6
RTS0047510,2
RTS0047511,1
RTS0047512,6
RTS0047513,1
RTS0047515,2
RTS0047516,2
RTS0047517,1
RTS0047518,5
RTS0047520,4
RTS0047521,1
RTS0047523,2
RTS0047524,5
RTS0047526,1
RTS0047529,1
RTS0047530,4
RTS0047531,2
RTS0047532,1
RTS0047533,3
RTS0047534,3
RTS0047535,1
RTS0047536,1
RTS0047537,2
RTS0047538,2
RTS0047540,2
RTS0047541,4
RTS0047543,5
RTS0047544,1
RTS0047545,3
RTS0047546,2
RTS0047547,2
RTS0047548,4
RTS0047549,3
RTS0047550,1
RTS0047551,3
RTS0047552,3
RTS0047553,1
RTS0047558,1
RTS0047561,3
RTS0047564,1
RTS0047566,1
RTS0047568,1
RTS0047570,2
RTS0047571,1
RTS0047572,1
RTS0047573,2
RTS0047574,2
RTS0047575,1
RTS0047576,19
RTS0047577,2
RTS0047578,1
RTS0047580,1
RTS0047583,1
RTS0047584,1
RTS0047585,3
RTS0047586,2
RTS0047587,2
RTS0047588,2
RTS0047591,1
RTS0047592,1
RTS0047593,1
RTS0047594,2
RTS0047595,3
RTS0047596,3
RTS0047597,1
RTS0047598,3
RTS0047599,1
RTS0047600,1
RTS0047601,4
RTS0047602,1
RTS0047604,1
RTS0047606,2
RTS0047615,1
RTS0047617,3
RTS0047618,1
RTS0047621,1
RTS0047626,1
RTS0047627,1
RTS0047628,1
RTS0047629,1
RTS0047630,2
RTS0047632,1
RTS0047633,3
RTS0047635,1
RTS0047637,1
RTS0047638,1
RTS0047639,1
RTS0047640,1
RTS0047642,2
RTS0047643,2
RTS0047644,4
RTS0047645,3
RTS0047647,2
RTS0047648,4
RTS0047649,4
RTS0047653,3
RTS0047654,2
RTS0047656,2
RTS0047657,3
RTS0047658,3
RTS0047660,1
RTS0047661,4
RTS0047662,2
RTS0047663,1
RTS0047664,1
RTS0047665,1
RTS0047666,3
RTS0047667,2
RTS0047668,2
RTS0047672,1
RTS0047673,3
RTS0047674,2
RTS0047676,1
RTS0047678,1
RTS0047679,1
RTS0047680,4
RTS0047684,1
RTS0047686,3
RTS0047687,2
RTS0047688,1
RTS0047692,2
RTS0047693,1
RTS0047694,2
RTS0047695,1
RTS0047696,2
RTS0047697,1
RTS0047698,4
RTS0047699,1
RTS0047700,1
RTS0047701,3
RTS0047702,2
RTS0047705,1
RTS0047707,2
RTS0047708,4
RTS0047709,4
RTS0047710,2
RTS0047711,3
RTS0047712,2
RTS0047713,2
RTS0047714,1
RTS0047715,5
RTS0047716,2
RTS0047717,2
RTS0047720,3
RTS0047721,2
RTS0047722,2
RTS0047723,1
RTS0047724,10
RTS0047725,3
RTS0047726,2
RTS0047727,3
RTS0047728,5
RTS0047730,2
RTS0047732,1
RTS0047733,2
RTS0047735,1
RTS0047736,2
RTS0047737,2
RTS0047740,1
RTS0047741,2
RTS0047742,4
RTS0047743,4
RTS0047744,3
RTS0047745,1
RTS0047746,1
RTS0047747,1
RTS0047748,1
RTS0047749,3
RTS0047750,1
RTS0047752,2
RTS0047754,4
RTS0047755,4
RTS0047756,1
RTS0047757,3
RTS0047760,3
RTS0047761,1
RTS0047762,1
RTS0047763,3
RTS0047764,7
RTS0047767,3
RTS0047768,1
RTS0047770,2
RTS0047771,1
RTS0047772,3
RTS0047774,1
RTS0047775,1
RTS0047776,1
RTS0047777,3
RTS0047778,1
RTS0047779,1
RTS0047780,1
RTS0047781,3
RTS0047784,4
RTS0047785,1
RTS0047786,4
RTS0047787,1
RTS0047788,3
RTS0047789,2
RTS0047790,2
RTS0047791,3
RTS0047792,2
RTS0047793,4
RTS0047794,2
RTS0047797,1
RTS0047798,4
RTS0047800,1
RTS0047801,1
RTS0047802,2
RTS0047804,1
RTS0047806,2
RTS0047807,4
RTS0047808,4
RTS0047809,1
RTS0047810,1
RTS0047811,2
RTS0047813,2
RTS0047818,3
RTS0047819,1
RTS0047821,1
RTS0047824,1
RTS0047825,4
RTS0047826,6
RTS0047827,1
RTS0047828,1
RTS0047829,1
RTS0047830,1
RTS0047832,3
RTS0047835,3
RTS0047836,2
RTS0047837,2
RTS0047838,3
RTS0047839,2
RTS0047840,2
RTS0047841,2
RTS0047842,3
RTS0047843,1
RTS0047844,1
RTS0047845,4
RTS0047846,2
RTS0047847,2
RTS0047848,1
RTS0047849,1
RTS0047850,1
RTS0047851,1
RTS0047853,1
RTS0047854,4
RTS0047855,1
RTS0047858,3
RTS0047860,1
RTS0047863,1
RTS0047866,2
RTS0047867,1
RTS0047868,1
RTS0047869,2
RTS0047871,3
RTS0047872,1
RTS0047874,1
RTS0047876,1
RTS0047877,4
RTS0047878,3
RTS0047879,3
RTS0047880,1
RTS0047882,2
RTS0047883,2
RTS0047884,2
RTS0047885,4
RTS0047886,1
RTS0047890,3
RTS0047891,3
RTS0047892,1
RTS0047893,1
RTS0047894,1
RTS0047895,2
RTS0047896,1
RTS0047897,2
RTS0047898,2
RTS0047900,3
RTS0047902,2
RTS0047903,3
RTS0047904,1
RTS0047905,2
RTS0047906,2
RTS0047907,4
RTS0047908,6
RTS0047909,6
RTS0047910,3
RTS0047912,2
RTS0047913,1
RTS0047914,3
RTS0047915,6
RTS0047916,1
RTS0047921,12
RTS0047924,2
RTS0047925,3
RTS0047927,1
RTS0047928,1
RTS0047930,1
RTS0047931,1
RTS0047932,1
RTS0047933,1
RTS0047935,2
RTS0047936,1
RTS0047938,2
RTS0047939,5
RTS0047940,8
RTS0047941,1
RTS0047942,2
RTS0047946,2
RTS0047947,1
RTS0047949,3
RTS0047950,1
RTS0047952,1
RTS0047953,1
RTS0047954,3
RTS0047956,3
RTS0047959,2
RTS0047960,1
RTS0047961,3
RTS0047963,3
RTS0047964,1
RTS0047965,2
RTS0047968,2
RTS0047969,2
RTS0047970,2
RTS0047972,2
RTS0047973,1
RTS0047974,1
RTS0047975,1
RTS0047976,2
RTS0047977,1
RTS0047978,1
RTS0047980,2
RTS0047981,2
RTS0047982,1
RTS0047985,6
RTS0047986,2
RTS0047987,3
RTS0047988,5
RTS0047990,3
RTS0047991,1
RTS0047992,3
RTS0047993,1
RTS0047994,3
RTS0047995,3
RTS0047997,3
RTS0047998,5
RTS0048000,1
RTS0048001,5
RTS0048003,11
RTS0048005,4
RTS0048006,1
RTS0048008,3
RTS0048009,5
RTS0048012,1
RTS0048015,7
RTS0048016,7
RTS0048017,3
RTS0048018,3
RTS0048019,6
RTS0048020,2
RTS0048021,3
RTS0048023,2
RTS0048027,4
RTS0048028,2
RTS0048029,1
RTS0048030,1
RTS0048031,2
RTS0048032,2
RTS0048034,3
RTS0048035,1
RTS0048036,2
RTS0048037,5
RTS0048038,3
RTS0048040,1
RTS0048041,1
RTS0048042,2
RTS0048043,2
RTS0048045,2
RTS0048046,1
RTS0048047,1
RTS0048050,1
RTS0048051,4
RTS0048052,6
RTS0048053,1
RTS0048054,2
RTS0048055,1
RTS0048056,1
RTS0048058,2
RTS0048059,2
RTS0048060,1
RTS0048063,1
RTS0048064,2
RTS0048066,2
RTS0048068,3
RTS0048069,1
RTS0048070,1
RTS0048071,1
RTS0048072,2
RTS0048073,4
RTS0048077,1
RTS0048078,1
RTS0048080,2
RTS0048081,2
RTS0048082,1
RTS0048084,1
RTS0048085,2
RTS0048086,2
RTS0048087,1
RTS0048089,2
RTS0048090,2
RTS0048091,1
RTS0048092,1
RTS0048093,7
RTS0048096,2
RTS0048098,68
RTS0048099,87
RTS0048100,86
RTS0048101,36
RTS0048102,51
RTS0048104,1
RTS0048105,3
RTS0048107,1
RTS0048108,4
RTS0048109,3
RTS0048114,1
RTS0048115,3
RTS0048116,2
RTS0048117,1
RTS0048120,1
RTS0048127,1
RTS0048129,1
RTS0048131,2
RTS0048132,3
RTS0048133,5
RTS0048134,4
RTS0048135,2
RTS0048139,1
RTS0048140,2
RTS0048141,1
RTS0048142,3
RTS0048145,4
RTS0048146,3
RTS0048148,1
RTS0048149,1
RTS0048151,2
RTS0048153,2
RTS0048155,1
RTS0048156,1
RTS0048158,1
RTS0048159,1
RTS0048160,64
RTS0048161,53
RTS0048162,3
RTS0048163,1
RTS0048164,31
RTS0048165,5
RTS0048166,2
RTS0048167,3
RTS0048168,4
RTS0048169,2
RTS0048170,2
RTS0048171,1
RTS0048172,1
RTS0048173,1
RTS0048176,2
RTS0048177,4
RTS0048178,1
RTS0048179,3
RTS0048181,3
RTS0048183,2
RTS0048184,2
RTS0048185,1
RTS0048186,3
RTS0048188,5
RTS0048189,3
RTS0048190,3
RTS0048191,2
RTS0048192,5
RTS0048193,4
RTS0048194,2
RTS0048195,1
RTS0048196,3
RTS0048197,2
RTS0048198,2
RTS0048200,1
RTS0048202,1
RTS0048203,3
RTS0048204,2
RTS0048209,1
RTS0048210,5
RTS0048211,4
RTS0048213,1
RTS0048214,2
RTS0048215,1
RTS0048216,2
RTS0048217,3
RTS0048218,2
RTS0048219,1
RTS0048220,2
RTS0048222,2
RTS0048223,2
RTS0048224,1
RTS0048226,2
RTS0048227,2
RTS0048229,2
RTS0048230,1
RTS0048231,3
RTS0048232,1
RTS0048233,2
RTS0048234,1
RTS0048238,2
RTS0048239,1
RTS0048241,3
RTS0048242,2
RTS0048243,2
RTS0048244,1
RTS0048246,2
RTS0049343,1
RTS0049344,3
RTS0049347,2
RTS0049348,5
RTS0049349,1
RTS0049350,3
RTS0049351,1
RTS0049354,3
RTS0049355,2
RTS0049356,1
RTS0049357,1
RTS0049358,2
RTS0049360,1
RTS0049362,3
RTS0049363,2
RTS0049364,3
RTS0049365,5
RTS0049366,5
RTS0049367,1
RTS0049368,4
RTS0049369,1
RTS0049371,3
RTS0049372,1
RTS0049373,5
RTS0049374,3
RTS0049375,8
RTS0049376,7
RTS0049377,3
RTS0049378,5
RTS0049379,1
RTS0049380,2
RTS0049381,2
RTS0049383,2
RTS0049385,1
RTS0049386,3
RTS0049387,2
RTS0049388,1
RTS0049389,1
RTS0049390,19
RTS0049391,20
RTS0049392,12
RTS0049393,14
RTS0049394,6
RTS0049395,3
RTS0049396,7
RTS0049397,9
RTS0049398,7
RTS0049399,6
RTS0049400,2
RTS0049401,2
RTS0049403,3
RTS0049404,4
RTS0049405,1
RTS0049407,1
RTS0049408,2
RTS0049411,2
RTS0049414,1
RTS0049415,4
RTS0049416,1
RTS0049417,3
RTS0049418,1
RTS0049419,1
RTS0049420,1
RTS0049422,1
RTS0049423,1
RTS0049424,4
RTS0049425,1
RTS0049426,3
RTS0049427,4
RTS0049428,2
RTS0049432,4
RTS0049433,2
RTS0049434,1
RTS0049435,1
RTS0049436,3
RTS0049437,4
RTS0049438,1
RTS0049439,3
RTS0049440,2
RTS0049441,3
RTS0049442,2
RTS0049443,2
RTS0049444,1
RTS0049445,1
RTS0049450,5
RTS0049451,2
RTS0049454,3
RTS0049456,1
RTS0049457,2
RTS0049458,1
RTS0049459,1
RTS0049460,2
RTS0049461,3
RTS0049462,6
RTS0049463,3
RTS0049464,1
RTS0049466,4
RTS0049468,2
RTS0049469,4
RTS0049470,2
RTS0049471,1
RTS0049472,1
RTS0049473,7
RTS0049474,2
RTS0049475,4
RTS0049476,2
RTS0049478,2
RTS0049479,117
RTS0049480,7
RTS0049481,1
RTS0049484,1
RTS0049485,2
RTS0997080,2
RTS0997081,1
RTS0997082,3
RTS0997083,2
RTS0997085,1
RTS0997086,1
RTS0997088,1070
RTS0997089,333
RTS0997090,1
RTS0997092,2
RTS0997093,1
RTS0997096,1
RTS0997098,2
RTS0997099,2
RTS0997100,1
RTS0997103,1
RTS0997104,1
RTS0997105,1
RTS0997106,2
RTS0997107,1
RTS0997108,1
RTS0997110,1
RTS0997111,2
RTS0997115,2
RTS0997116,2
RTS0997119,2
RTS0997121,1
RTS0997122,1
RTS0997123,4
RTS0997124,1
RTS0997126,4
RTS0997127,2
RTS0997129,5
</Code_Summary>
