# Supplementary material for: Spatial meta-transcriptomics reveal associations of intratumor bacteria burden with lung cancer cells showing a distinct oncogenic signature
Source: J Immunother Cancer. 2022 Jul 6;10(7):e004698. doi: 10.1136/jitc-2022-004698 (PMC9260850; doi:10.1136/jitc-2022-004698)
Supplement: Supplementary data [file jitc-2022-004698supp009.zip › DSP-1001660004187-B-C10.dcc]

<Header>
FileVersion,0.02
SoftwareVersion,"GeoMx_NGS_Pipeline_ 2.0.0"
Date,2020-6-15
</Header>

<Scan_Attributes>
ID,DSP-1001660004187-B-C10
Plate_ID,1001660004187
Well,C10
</Scan_Attributes>

<NGS_Processing_Attributes>
SeqSetId,
tamperedIni,No
Raw,109428
Trimmed,108722
Stitched,108085
Aligned,106175
umiQ30,0.9911
rtsQ30,0.9905
</NGS_Processing_Attributes>


<Code_Summary>
RTS0039454,1
RTS0039455,2
RTS0039456,1
RTS0039457,6
RTS0039458,3
RTS0039459,2
RTS0039460,1
RTS0039461,3
RTS0039462,3
RTS0039464,1
RTS0039465,4
RTS0039466,1
RTS0039467,4
RTS0039468,3
RTS0039469,7
RTS0039470,6
RTS0039471,5
RTS0039472,7
RTS0039473,4
RTS0039474,8
RTS0039475,5
RTS0039476,8
RTS0039477,7
RTS0039478,17
RTS0039479,4
RTS0039480,2
RTS0039481,2
RTS0039482,2
RTS0039483,1
RTS0039484,1
RTS0039485,5
RTS0039486,3
RTS0039488,2
RTS0039489,7
RTS0039490,3
RTS0039491,2
RTS0039492,4
RTS0039493,2
RTS0039494,3
RTS0039495,2
RTS0039496,3
RTS0039497,2
RTS0039498,1
RTS0039499,32
RTS0039500,34
RTS0039501,23
RTS0039502,32
RTS0039503,35
RTS0039504,1
RTS0039505,2
RTS0039506,4
RTS0039507,14
RTS0039508,2
RTS0039509,5
RTS0039510,11
RTS0039511,12
RTS0039512,9
RTS0039513,14
RTS0039514,21
RTS0039515,22
RTS0039516,1
RTS0039517,2
RTS0039518,1
RTS0039519,3
RTS0039520,1
RTS0039521,5
RTS0039522,6
RTS0039523,1
RTS0039524,6
RTS0039525,5
RTS0039526,5
RTS0039527,4
RTS0039528,5
RTS0039529,5
RTS0039530,7
RTS0039531,4
RTS0039532,4
RTS0039533,2
RTS0039534,2
RTS0039535,3
RTS0039536,1
RTS0039538,4
RTS0039539,2
RTS0039540,1
RTS0039541,4
RTS0039542,3
RTS0039545,3
RTS0039549,5
RTS0039550,3
RTS0039551,1
RTS0039552,1
RTS0039553,1
RTS0039554,5
RTS0039555,3
RTS0039556,2
RTS0039557,2
RTS0039559,5
RTS0039560,2
RTS0039561,2
RTS0039562,7
RTS0039563,7
RTS0039564,4
RTS0039565,2
RTS0039566,2
RTS0039567,1
RTS0039568,3
RTS0039569,2
RTS0039571,3
RTS0039572,1
RTS0039573,5
RTS0039574,1
RTS0039575,2
RTS0039576,5
RTS0039577,9
RTS0039578,3
RTS0039579,4
RTS0039580,7
RTS0039581,6
RTS0039582,5
RTS0039583,5
RTS0039584,3
RTS0039585,2
RTS0039586,2
RTS0039587,3
RTS0039589,5
RTS0039590,4
RTS0039591,14
RTS0039592,17
RTS0039593,6
RTS0039594,9
RTS0039595,14
RTS0039596,4
RTS0039597,3
RTS0039598,1
RTS0039599,3
RTS0039600,4
RTS0039602,2
RTS0039603,4
RTS0039604,3
RTS0039605,2
RTS0039606,3
RTS0039607,1
RTS0039610,3
RTS0039611,7
RTS0039612,3
RTS0039613,4
RTS0039614,3
RTS0039615,2
RTS0039616,1
RTS0039619,1
RTS0039620,4
RTS0039621,6
RTS0039623,1
RTS0039624,4
RTS0039625,3
RTS0039626,4
RTS0039627,2
RTS0039628,2
RTS0039629,4
RTS0039631,1
RTS0039632,2
RTS0039633,4
RTS0039634,1
RTS0039635,2
RTS0039636,4
RTS0039637,3
RTS0039638,5
RTS0039639,3
RTS0039641,2
RTS0039642,2
RTS0039643,3
RTS0039644,6
RTS0039645,1
RTS0039646,3
RTS0039647,4
RTS0039648,3
RTS0039649,1
RTS0039650,3
RTS0039651,11
RTS0039652,13
RTS0039653,6
RTS0039654,4
RTS0039655,10
RTS0039656,20
RTS0039657,19
RTS0039658,11
RTS0039659,12
RTS0039660,8
RTS0039661,4
RTS0039662,3
RTS0039663,5
RTS0039664,2
RTS0039665,1
RTS0039666,2
RTS0039667,3
RTS0039668,7
RTS0039669,5
RTS0039670,4
RTS0039671,4
RTS0039672,5
RTS0039673,7
RTS0039674,8
RTS0039675,7
RTS0039677,2
RTS0039678,2
RTS0039679,2
RTS0039680,1
RTS0039681,8
RTS0039682,7
RTS0039683,8
RTS0039684,13
RTS0039685,3
RTS0039686,8
RTS0039687,11
RTS0039688,7
RTS0039689,5
RTS0039690,6
RTS0039691,5
RTS0039692,6
RTS0039693,3
RTS0039694,8
RTS0039695,5
RTS0039697,2
RTS0039698,1
RTS0039699,2
RTS0039701,3
RTS0039702,6
RTS0039703,2
RTS0039704,3
RTS0039705,4
RTS0039706,4
RTS0039707,4
RTS0039708,3
RTS0039709,5
RTS0039710,1
RTS0039711,4
RTS0039712,5
RTS0039713,5
RTS0039714,6
RTS0039715,4
RTS0039716,5
RTS0039717,9
RTS0039718,1
RTS0039719,3
RTS0039720,5
RTS0039721,4
RTS0039722,1
RTS0039723,4
RTS0039724,2
RTS0039725,1
RTS0039726,2
RTS0039727,2
RTS0039729,3
RTS0039730,4
RTS0039731,4
RTS0039732,1
RTS0039733,3
RTS0039734,1
RTS0039735,2
RTS0039736,2
RTS0039737,4
RTS0039738,3
RTS0039739,4
RTS0039740,7
RTS0039741,4
RTS0039742,3
RTS0039743,5
RTS0039744,5
RTS0039745,6
RTS0039746,4
RTS0039747,2
RTS0039749,5
RTS0039750,3
RTS0039751,2
RTS0039752,2
RTS0039753,1
RTS0039755,4
RTS0039756,3
RTS0039757,3
RTS0039758,3
RTS0039759,4
RTS0039760,4
RTS0039761,2
RTS0039762,4
RTS0039763,3
RTS0039764,4
RTS0039765,1
RTS0039766,8
RTS0039767,4
RTS0039768,11
RTS0039769,3
RTS0039770,10
RTS0039771,8
RTS0039772,6
RTS0039773,5
RTS0039774,7
RTS0039775,2
RTS0039776,6
RTS0039777,3
RTS0039778,3
RTS0039779,5
RTS0039780,8
RTS0039781,6
RTS0039782,4
RTS0039783,5
RTS0039784,3
RTS0039785,8
RTS0039787,4
RTS0039788,6
RTS0039789,2
RTS0039790,2
RTS0039791,11
RTS0039792,12
RTS0039793,6
RTS0039794,8
RTS0039795,7
RTS0039796,6
RTS0039797,6
RTS0039798,1
RTS0039799,3
RTS0039800,2
RTS0039801,11
RTS0039802,5
RTS0039803,8
RTS0039804,13
RTS0039805,9
RTS0039807,1
RTS0039808,4
RTS0039809,2
RTS0039810,2
RTS0039811,3
RTS0039812,4
RTS0039813,1
RTS0039814,2
RTS0039815,5
RTS0039816,4
RTS0039817,1
RTS0039819,2
RTS0039820,3
RTS0039821,5
RTS0039822,3
RTS0039823,2
RTS0039824,6
RTS0039825,1
RTS0039826,2
RTS0039827,2
RTS0039828,3
RTS0039829,3
RTS0039831,5
RTS0039832,1
RTS0039833,5
RTS0039834,7
RTS0039835,9
RTS0039836,6
RTS0039838,7
RTS0039839,9
RTS0039840,2
RTS0039841,6
RTS0039842,7
RTS0039843,4
RTS0039844,3
RTS0039845,3
RTS0039846,4
RTS0039847,1
RTS0039848,1
RTS0039849,1
RTS0039850,2
RTS0039851,3
RTS0039853,4
RTS0039854,3
RTS0039855,1
RTS0039856,2
RTS0039857,2
RTS0039859,4
RTS0039860,2
RTS0039861,4
RTS0039862,1
RTS0039863,4
RTS0039864,5
RTS0039865,2
RTS0039866,2
RTS0039867,10
RTS0039869,3
RTS0039870,4
RTS0039871,3
RTS0039872,2
RTS0039873,2
RTS0039874,2
RTS0039875,4
RTS0039876,5
RTS0039877,2
RTS0039878,3
RTS0039879,2
RTS0039880,1
RTS0039881,1
RTS0039882,3
RTS0039883,3
RTS0039884,7
RTS0039885,3
RTS0039886,3
RTS0039887,4
RTS0039888,7
RTS0039890,1
RTS0039891,2
RTS0039892,3
RTS0039893,1
RTS0039894,4
RTS0039896,3
RTS0039897,2
RTS0039898,3
RTS0039899,2
RTS0039900,3
RTS0039901,1
RTS0039902,5
RTS0039903,1
RTS0039904,4
RTS0039905,6
RTS0039906,5
RTS0039907,2
RTS0039909,4
RTS0039910,2
RTS0039911,1
RTS0039912,2
RTS0039913,2
RTS0039916,1
RTS0039917,3
RTS0039919,1
RTS0039920,4
RTS0039921,1
RTS0039922,2
RTS0039924,1
RTS0039925,3
RTS0039926,5
RTS0039927,13
RTS0039928,9
RTS0039929,9
RTS0039930,12
RTS0039931,1
RTS0039932,3
RTS0039934,3
RTS0039935,2
RTS0039937,4
RTS0039938,2
RTS0039939,3
RTS0039940,4
RTS0039941,4
RTS0039942,1
RTS0039943,1
RTS0039945,6
RTS0039946,5
RTS0039947,7
RTS0039948,5
RTS0039949,8
RTS0039950,8
RTS0039951,3
RTS0039952,7
RTS0039953,1
RTS0039954,4
RTS0039955,2
RTS0039956,6
RTS0039957,6
RTS0039958,10
RTS0039959,5
RTS0039960,6
RTS0039961,1
RTS0039964,2
RTS0039965,3
RTS0039966,5
RTS0039967,3
RTS0039968,2
RTS0039969,5
RTS0039970,5
RTS0039971,3
RTS0039972,4
RTS0039973,4
RTS0039974,6
RTS0039975,8
RTS0039976,3
RTS0039978,5
RTS0039979,2
RTS0039980,5
RTS0039981,3
RTS0039982,1
RTS0039983,2
RTS0039984,7
RTS0039985,11
RTS0039986,6
RTS0039987,3
RTS0039988,3
RTS0039989,4
RTS0039990,5
RTS0039991,6
RTS0039992,9
RTS0039993,10
RTS0039994,3
RTS0039995,2
RTS0039996,40
RTS0039997,21
RTS0039998,21
RTS0039999,25
RTS0040000,32
RTS0040001,7
RTS0040002,6
RTS0040003,2
RTS0040004,5
RTS0040005,8
RTS0040006,11
RTS0040007,9
RTS0040008,6
RTS0040009,10
RTS0040010,7
RTS0040011,3
RTS0040012,1
RTS0040013,1
RTS0040014,3
RTS0040015,2
RTS0040016,6
RTS0040017,9
RTS0040018,5
RTS0040019,8
RTS0040020,19
RTS0040022,1
RTS0040023,3
RTS0040024,5
RTS0040025,2
RTS0040026,9
RTS0040027,5
RTS0040028,6
RTS0040029,2
RTS0040030,6
RTS0040032,2
RTS0040033,2
RTS0040034,2
RTS0040036,1
RTS0040037,2
RTS0040039,3
RTS0040040,3
RTS0040041,1
RTS0040042,1
RTS0040044,2
RTS0040045,4
RTS0040046,1
RTS0040047,5
RTS0040048,4
RTS0040049,3
RTS0040050,2
RTS0040051,1
RTS0040052,4
RTS0040054,4
RTS0040055,2
RTS0040056,8
RTS0040057,4
RTS0040058,1
RTS0040059,2
RTS0040060,2
RTS0040062,1
RTS0040063,5
RTS0040064,2
RTS0040065,2
RTS0040066,1
RTS0040067,2
RTS0040068,2
RTS0040069,2
RTS0040070,1
RTS0040072,1
RTS0040073,3
RTS0040074,1
RTS0040075,4
RTS0040076,4
RTS0040077,4
RTS0040078,5
RTS0040079,5
RTS0040080,1
RTS0040081,1
RTS0040082,2
RTS0040083,1
RTS0040084,3
RTS0040085,4
RTS0040086,2
RTS0040087,2
RTS0040091,6
RTS0040092,1
RTS0040093,1
RTS0040094,2
RTS0040095,3
RTS0040096,5
RTS0040097,2
RTS0040098,1
RTS0040099,1
RTS0040102,2
RTS0040103,1
RTS0040104,2
RTS0040105,4
RTS0040106,2
RTS0040107,1
RTS0040108,1
RTS0040109,2
RTS0040110,2
RTS0040111,1
RTS0040112,3
RTS0040113,4
RTS0040115,2
RTS0040116,10
RTS0040117,15
RTS0040118,6
RTS0040119,9
RTS0040120,14
RTS0040121,4
RTS0040122,2
RTS0040123,6
RTS0040124,2
RTS0040125,5
RTS0040126,4
RTS0040127,1
RTS0040128,4
RTS0040129,2
RTS0040130,6
RTS0040131,1
RTS0040132,1
RTS0040133,2
RTS0040134,4
RTS0040135,5
RTS0040136,1
RTS0040137,3
RTS0040138,2
RTS0040139,4
RTS0040140,5
RTS0040141,7
RTS0040142,4
RTS0040143,1
RTS0040144,3
RTS0040145,4
RTS0040146,4
RTS0040147,7
RTS0040148,8
RTS0040149,5
RTS0040150,4
RTS0040151,2
RTS0040152,3
RTS0040153,3
RTS0040154,5
RTS0040155,5
RTS0040156,3
RTS0040157,2
RTS0040158,3
RTS0040159,5
RTS0040160,7
RTS0040163,2
RTS0040164,3
RTS0040165,1
RTS0040166,2
RTS0040167,2
RTS0040168,6
RTS0040169,4
RTS0040170,3
RTS0040171,1
RTS0040172,2
RTS0040173,3
RTS0040174,1
RTS0040175,2
RTS0040176,1
RTS0040177,2
RTS0040178,1
RTS0040180,5
RTS0040181,2
RTS0040182,1
RTS0040183,1
RTS0040184,1
RTS0040185,1
RTS0040186,4
RTS0040187,3
RTS0040188,6
RTS0040189,3
RTS0040190,3
RTS0040191,2
RTS0040192,3
RTS0040193,3
RTS0040194,3
RTS0040196,1
RTS0040197,1
RTS0040198,6
RTS0040199,1
RTS0040200,1
RTS0040201,3
RTS0040202,5
RTS0040203,4
RTS0040204,2
RTS0040205,5
RTS0040206,6
RTS0040207,2
RTS0040208,8
RTS0040209,8
RTS0040210,7
RTS0040211,4
RTS0040212,3
RTS0040213,1
RTS0040215,3
RTS0040216,2
RTS0040217,1
RTS0040218,1
RTS0040219,2
RTS0040220,2
RTS0040221,1
RTS0040222,1
RTS0040223,6
RTS0040224,5
RTS0040225,2
RTS0040226,4
RTS0040228,2
RTS0040229,4
RTS0040230,2
RTS0040231,1
RTS0040232,3
RTS0040233,3
RTS0040234,4
RTS0040235,2
RTS0040236,3
RTS0040237,1
RTS0040238,1
RTS0040239,1
RTS0040240,1
RTS0040241,4
RTS0040242,3
RTS0040243,3
RTS0040244,3
RTS0040245,2
RTS0040246,1
RTS0040247,2
RTS0040249,2
RTS0040250,2
RTS0040251,2
RTS0040252,3
RTS0040253,3
RTS0040254,1
RTS0040255,2
RTS0040256,1
RTS0040257,1
RTS0040258,2
RTS0040259,2
RTS0040260,2
RTS0040262,8
RTS0040263,5
RTS0040264,7
RTS0040265,4
RTS0040266,2
RTS0040267,3
RTS0040268,3
RTS0040271,15
RTS0040272,13
RTS0040273,7
RTS0040274,19
RTS0040275,17
RTS0040276,6
RTS0040277,12
RTS0040278,13
RTS0040279,14
RTS0040280,13
RTS0040281,6
RTS0040282,4
RTS0040283,3
RTS0040284,4
RTS0040285,3
RTS0040286,2
RTS0040287,4
RTS0040290,2
RTS0040291,3
RTS0040292,3
RTS0040293,3
RTS0040294,2
RTS0040295,2
RTS0040297,2
RTS0040298,2
RTS0040299,2
RTS0040300,1
RTS0040301,3
RTS0040302,1
RTS0040303,3
RTS0040304,2
RTS0040305,1
RTS0040307,1
RTS0040308,3
RTS0040309,3
RTS0040310,1
RTS0040311,2
RTS0040312,4
RTS0040313,2
RTS0040314,2
RTS0040315,7
RTS0040316,4
RTS0040317,1
RTS0040318,1
RTS0040319,2
RTS0040320,5
RTS0040322,3
RTS0040323,2
RTS0040324,5
RTS0040325,3
RTS0040326,6
RTS0040327,5
RTS0040328,11
RTS0040329,23
RTS0040330,12
RTS0040331,4
RTS0040332,1
RTS0040333,1
RTS0040334,2
RTS0040335,2
RTS0040336,4
RTS0040337,2
RTS0040338,4
RTS0040339,3
RTS0040340,2
RTS0040341,3
RTS0040344,4
RTS0040345,3
RTS0040346,3
RTS0040347,4
RTS0040348,2
RTS0040349,10
RTS0040350,4
RTS0040351,3
RTS0040352,3
RTS0040353,7
RTS0040354,2
RTS0040355,2
RTS0040356,3
RTS0040357,3
RTS0040358,2
RTS0040359,2
RTS0040360,3
RTS0040361,3
RTS0040363,5
RTS0040364,5
RTS0040365,4
RTS0040366,19
RTS0040367,6
RTS0040368,15
RTS0040369,5
RTS0040370,20
RTS0040371,4
RTS0040372,4
RTS0040373,5
RTS0040374,4
RTS0040375,5
RTS0040376,1
RTS0040377,3
RTS0040378,3
RTS0040379,2
RTS0040380,5
RTS0040381,2
RTS0040382,2
RTS0040383,4
RTS0040384,3
RTS0040386,2
RTS0040387,3
RTS0040388,7
RTS0040389,8
RTS0040390,1
RTS0040391,2
RTS0040392,5
RTS0040393,3
RTS0040394,2
RTS0040395,2
RTS0040396,17
RTS0040397,16
RTS0040398,19
RTS0040399,19
RTS0040400,26
RTS0040401,10
RTS0040402,19
RTS0040403,10
RTS0040404,9
RTS0040405,4
RTS0040406,6
RTS0040407,5
RTS0040408,5
RTS0040409,5
RTS0040410,2
RTS0040411,1
RTS0040412,2
RTS0040413,2
RTS0040414,4
RTS0040415,4
RTS0040416,47
RTS0040417,26
RTS0040418,23
RTS0040419,52
RTS0040420,48
RTS0040421,2
RTS0040422,6
RTS0040423,4
RTS0040424,5
RTS0040425,2
RTS0040426,2
RTS0040428,5
RTS0040429,1
RTS0040430,2
RTS0040431,6
RTS0040432,5
RTS0040433,7
RTS0040434,2
RTS0040435,2
RTS0040436,56
RTS0040437,65
RTS0040438,88
RTS0040439,40
RTS0040440,75
RTS0040441,16
RTS0040442,8
RTS0040443,6
RTS0040444,11
RTS0040445,15
RTS0040446,14
RTS0040447,6
RTS0040448,6
RTS0040449,9
RTS0040450,4
RTS0040451,12
RTS0040452,15
RTS0040453,16
RTS0040454,10
RTS0040455,20
RTS0040456,1
RTS0040457,3
RTS0040458,1
RTS0040459,1
RTS0040460,1
RTS0040461,3
RTS0040462,4
RTS0040463,3
RTS0040465,1
RTS0040466,4
RTS0040468,3
RTS0040469,3
RTS0040471,1
RTS0040472,6
RTS0040473,2
RTS0040474,4
RTS0040475,2
RTS0040476,1
RTS0040477,1
RTS0040478,1
RTS0040479,3
RTS0040480,4
RTS0040481,6
RTS0040482,4
RTS0040483,1
RTS0040484,8
RTS0040485,3
RTS0040486,2
RTS0040488,3
RTS0040489,2
RTS0040490,3
RTS0040491,2
RTS0040492,3
RTS0040493,2
RTS0040494,2
RTS0040496,3
RTS0040497,2
RTS0040498,3
RTS0040499,3
RTS0040500,4
RTS0040501,4
RTS0040503,1
RTS0040504,3
RTS0040505,1
RTS0040506,3
RTS0040507,1
RTS0040508,4
RTS0040509,3
RTS0040510,2
RTS0040511,7
RTS0040512,1
RTS0040513,1
RTS0040515,1
RTS0040516,2
RTS0040517,1
RTS0040518,4
RTS0040519,2
RTS0040522,1
RTS0040523,1
RTS0040524,1
RTS0040525,2
RTS0040526,3
RTS0040527,1
RTS0040528,2
RTS0040529,4
RTS0040530,3
RTS0040531,5
RTS0040532,8
RTS0040533,5
RTS0040535,2
RTS0040536,6
RTS0040537,4
RTS0040538,5
RTS0040539,4
RTS0040540,6
RTS0040541,2
RTS0040542,3
RTS0040543,4
RTS0040544,3
RTS0040545,2
RTS0040546,2
RTS0040547,2
RTS0040548,2
RTS0040549,2
RTS0040550,1
RTS0040551,1
RTS0040553,1
RTS0040554,2
RTS0040555,1
RTS0040556,1
RTS0040557,4
RTS0040558,1
RTS0040559,4
RTS0040560,3
RTS0040561,2
RTS0040562,1
RTS0040564,4
RTS0040565,3
RTS0040566,2
RTS0040567,3
RTS0040568,2
RTS0040569,3
RTS0040570,5
RTS0040571,3
RTS0040572,1
RTS0040573,1
RTS0040574,4
RTS0040575,1
RTS0040576,1
RTS0040577,2
RTS0040578,6
RTS0040580,3
RTS0040581,2
RTS0040582,5
RTS0040583,3
RTS0040584,3
RTS0040587,1
RTS0040588,2
RTS0040589,2
RTS0040590,7
RTS0040592,2
RTS0040593,1
RTS0040594,2
RTS0040595,3
RTS0040596,1
RTS0040597,5
RTS0040598,1
RTS0040599,4
RTS0040600,4
RTS0040601,3
RTS0040602,3
RTS0040603,2
RTS0040604,3
RTS0040606,2
RTS0040607,1
RTS0040608,3
RTS0040609,3
RTS0040610,3
RTS0040611,4
RTS0040612,3
RTS0040613,4
RTS0040614,4
RTS0040615,5
RTS0040616,1
RTS0040617,3
RTS0040618,3
RTS0040619,1
RTS0040621,5
RTS0040622,2
RTS0040623,3
RTS0040625,7
RTS0040626,4
RTS0040627,10
RTS0040628,6
RTS0040629,7
RTS0040630,10
RTS0040631,11
RTS0040632,8
RTS0040633,11
RTS0040634,15
RTS0040635,8
RTS0040636,2
RTS0040637,2
RTS0040639,4
RTS0040640,1
RTS0040641,12
RTS0040642,9
RTS0040643,26
RTS0040644,24
RTS0040645,26
RTS0040646,3
RTS0040647,2
RTS0040648,2
RTS0040649,3
RTS0040650,2
RTS0040651,9
RTS0040652,5
RTS0040653,7
RTS0040654,7
RTS0040655,9
RTS0040656,6
RTS0040657,2
RTS0040658,1
RTS0040659,1
RTS0040660,3
RTS0040661,3
RTS0040662,1
RTS0040663,1
RTS0040664,2
RTS0040665,1
RTS0040666,4
RTS0040672,1
RTS0040673,1
RTS0040674,2
RTS0040675,2
RTS0040676,1
RTS0040677,5
RTS0040678,7
RTS0040679,2
RTS0040680,6
RTS0040681,5
RTS0040682,1
RTS0040683,3
RTS0040684,1
RTS0040685,1
RTS0040687,1
RTS0040689,1
RTS0040690,2
RTS0040691,2
RTS0040692,2
RTS0040693,3
RTS0040694,9
RTS0040695,3
RTS0040696,3
RTS0040697,1
RTS0040698,3
RTS0040699,4
RTS0040700,4
RTS0040702,1
RTS0040703,6
RTS0040704,5
RTS0040705,3
RTS0040706,2
RTS0040707,3
RTS0040708,2
RTS0040709,2
RTS0040710,2
RTS0040711,2
RTS0040712,3
RTS0040713,3
RTS0040714,4
RTS0040715,2
RTS0040717,2
RTS0040718,4
RTS0040719,2
RTS0040720,6
RTS0040721,3
RTS0040723,1
RTS0040724,1
RTS0040726,1
RTS0040727,1
RTS0040730,2
RTS0040731,3
RTS0040732,1
RTS0040733,1
RTS0040734,3
RTS0040735,3
RTS0040736,5
RTS0040737,3
RTS0040739,3
RTS0040740,4
RTS0040743,4
RTS0040744,1
RTS0040745,3
RTS0040746,22
RTS0040747,18
RTS0040748,6
RTS0040749,23
RTS0040750,23
RTS0040751,2
RTS0040752,3
RTS0040753,3
RTS0040754,2
RTS0040755,2
RTS0040756,1
RTS0040757,2
RTS0040758,5
RTS0040760,3
RTS0040761,4
RTS0040762,3
RTS0040763,2
RTS0040764,5
RTS0040765,11
RTS0040766,4
RTS0040767,8
RTS0040768,3
RTS0040769,6
RTS0040770,5
RTS0040771,2
RTS0040772,1
RTS0040773,3
RTS0040774,6
RTS0040775,2
RTS0040776,6
RTS0040777,7
RTS0040778,6
RTS0040779,4
RTS0040780,6
RTS0040781,4
RTS0040782,10
RTS0040783,4
RTS0040784,3
RTS0040785,3
RTS0040786,1
RTS0040787,1
RTS0040788,3
RTS0040790,1
RTS0040792,3
RTS0040794,5
RTS0040795,1
RTS0040796,2
RTS0040797,5
RTS0040799,3
RTS0040800,1
RTS0040801,7
RTS0040802,4
RTS0040803,5
RTS0040804,6
RTS0040805,2
RTS0040806,2
RTS0040808,5
RTS0040809,3
RTS0040812,4
RTS0040813,4
RTS0040814,3
RTS0040815,1
RTS0040816,4
RTS0040817,8
RTS0040818,5
RTS0040819,4
RTS0040820,1
RTS0040821,6
RTS0040822,7
RTS0040824,5
RTS0040825,10
RTS0040826,6
RTS0040827,6
RTS0040828,6
RTS0040830,4
RTS0040831,3
RTS0040832,3
RTS0040833,1
RTS0040834,2
RTS0040836,70
RTS0040837,33
RTS0040838,31
RTS0040839,61
RTS0040840,39
RTS0040841,39
RTS0040842,40
RTS0040843,43
RTS0040844,33
RTS0040845,36
RTS0040846,4
RTS0040847,4
RTS0040848,3
RTS0040849,4
RTS0040850,6
RTS0040851,11
RTS0040852,6
RTS0040853,3
RTS0040854,4
RTS0040855,6
RTS0040856,1
RTS0040857,2
RTS0040858,2
RTS0040859,1
RTS0040860,1
RTS0040861,3
RTS0040862,3
RTS0040863,1
RTS0040864,2
RTS0040865,1
RTS0040866,1
RTS0040867,3
RTS0040868,3
RTS0040869,4
RTS0040870,1
RTS0040871,16
RTS0040872,22
RTS0040873,10
RTS0040874,11
RTS0040875,20
RTS0040876,3
RTS0040878,3
RTS0040879,1
RTS0040880,3
RTS0040881,3
RTS0040882,4
RTS0040883,3
RTS0040884,1
RTS0040886,7
RTS0040887,17
RTS0040888,21
RTS0040889,17
RTS0040890,18
RTS0040891,4
RTS0040892,2
RTS0040893,3
RTS0040894,2
RTS0040895,3
RTS0040896,2
RTS0040897,3
RTS0040898,3
RTS0040899,3
RTS0040900,2
RTS0040901,34
RTS0040902,27
RTS0040903,20
RTS0040904,46
RTS0040905,35
RTS0040906,1
RTS0040907,2
RTS0040908,1
RTS0040909,3
RTS0040910,5
RTS0040911,6
RTS0040912,2
RTS0040913,3
RTS0040914,2
RTS0040915,4
RTS0040917,2
RTS0040919,1
RTS0040920,1
RTS0040921,12
RTS0040922,8
RTS0040923,12
RTS0040924,23
RTS0040925,12
RTS0040926,4
RTS0040927,1
RTS0040928,3
RTS0040930,2
RTS0040931,8
RTS0040932,3
RTS0040933,4
RTS0040934,2
RTS0040935,4
RTS0040937,4
RTS0040938,2
RTS0040939,1
RTS0040940,1
RTS0040941,4
RTS0040942,7
RTS0040943,3
RTS0040944,4
RTS0040945,2
RTS0040946,16
RTS0040947,12
RTS0040948,23
RTS0040949,6
RTS0040950,14
RTS0040951,2
RTS0040952,3
RTS0040953,2
RTS0040954,2
RTS0040955,1
RTS0040956,4
RTS0040957,4
RTS0040958,3
RTS0040959,2
RTS0040960,3
RTS0040961,1
RTS0040962,3
RTS0040963,1
RTS0040964,2
RTS0040965,3
RTS0040966,4
RTS0040967,3
RTS0040968,6
RTS0040969,6
RTS0040970,4
RTS0040971,1
RTS0040972,2
RTS0040973,3
RTS0040974,3
RTS0040975,3
RTS0040976,2
RTS0040977,3
RTS0040978,1
RTS0040980,2
RTS0040981,3
RTS0040982,4
RTS0040983,5
RTS0040984,3
RTS0040985,1
RTS0040986,6
RTS0040987,4
RTS0040988,1
RTS0040989,3
RTS0040991,5
RTS0040992,5
RTS0040993,4
RTS0040994,1
RTS0040995,4
RTS0040996,5
RTS0040997,4
RTS0040998,4
RTS0040999,1
RTS0041000,5
RTS0041001,3
RTS0041002,2
RTS0041003,5
RTS0041004,3
RTS0041005,2
RTS0041006,4
RTS0041007,7
RTS0041008,9
RTS0041009,5
RTS0041010,8
RTS0041011,1
RTS0041012,3
RTS0041014,1
RTS0041015,2
RTS0041016,2
RTS0041017,2
RTS0041018,2
RTS0041019,5
RTS0041020,3
RTS0041021,5
RTS0041022,5
RTS0041023,3
RTS0041024,6
RTS0041025,3
RTS0041026,1
RTS0041027,3
RTS0041028,4
RTS0041029,2
RTS0041030,2
RTS0041031,3
RTS0041032,8
RTS0041033,4
RTS0041034,3
RTS0041035,8
RTS0041036,2
RTS0041037,6
RTS0041038,4
RTS0041039,3
RTS0041040,1
RTS0041041,2
RTS0041042,3
RTS0041043,2
RTS0041044,1
RTS0041045,3
RTS0041046,42
RTS0041047,23
RTS0041048,21
RTS0041049,46
RTS0041050,34
RTS0041051,2
RTS0041052,3
RTS0041053,5
RTS0041054,4
RTS0041055,2
RTS0041056,2
RTS0041057,3
RTS0041059,2
RTS0041060,1
RTS0041061,6
RTS0041062,6
RTS0041063,2
RTS0041064,5
RTS0041066,3
RTS0041067,2
RTS0041068,4
RTS0041069,4
RTS0041070,2
RTS0041071,4
RTS0041072,7
RTS0041073,2
RTS0041074,5
RTS0041075,3
RTS0041076,1
RTS0041077,1
RTS0041078,4
RTS0041079,4
RTS0041080,1
RTS0041081,4
RTS0041082,2
RTS0041083,3
RTS0041084,3
RTS0041085,1
RTS0041086,5
RTS0041087,10
RTS0041088,6
RTS0041089,5
RTS0041090,1
RTS0041091,1
RTS0041092,3
RTS0041094,4
RTS0041095,2
RTS0041097,2
RTS0041098,1
RTS0041099,1
RTS0041100,2
RTS0041101,4
RTS0041102,6
RTS0041103,4
RTS0041104,6
RTS0041105,9
RTS0041106,5
RTS0041107,3
RTS0041108,7
RTS0041109,7
RTS0041110,1
RTS0041111,2
RTS0041112,3
RTS0041113,3
RTS0041114,2
RTS0041115,4
RTS0041116,2
RTS0041117,4
RTS0041118,4
RTS0041119,6
RTS0041120,2
RTS0041121,3
RTS0041122,3
RTS0041123,2
RTS0041124,4
RTS0041125,4
RTS0041126,4
RTS0041127,11
RTS0041128,3
RTS0041129,2
RTS0041130,2
RTS0041131,3
RTS0041132,12
RTS0041133,6
RTS0041134,9
RTS0041135,10
RTS0041136,6
RTS0041137,3
RTS0041138,6
RTS0041139,4
RTS0041140,3
RTS0041141,1
RTS0041142,3
RTS0041143,2
RTS0041145,5
RTS0041146,2
RTS0041147,2
RTS0041148,2
RTS0041149,2
RTS0041150,1
RTS0041151,1
RTS0041152,2
RTS0041153,2
RTS0041155,2
RTS0041156,3
RTS0041157,4
RTS0041158,5
RTS0041159,2
RTS0041160,4
RTS0041161,2
RTS0041162,3
RTS0041163,1
RTS0041164,3
RTS0041165,1
RTS0041166,3
RTS0041167,2
RTS0041168,3
RTS0041169,5
RTS0041170,5
RTS0041171,3
RTS0041172,6
RTS0041173,6
RTS0041174,6
RTS0041175,2
RTS0041176,3
RTS0041177,1
RTS0041178,3
RTS0041179,7
RTS0041180,4
RTS0041181,3
RTS0041182,5
RTS0041183,2
RTS0041184,1
RTS0041185,6
RTS0041186,1
RTS0041187,1
RTS0041188,3
RTS0041189,1
RTS0041190,2
RTS0041191,11
RTS0041192,6
RTS0041193,10
RTS0041194,10
RTS0041195,11
RTS0041196,4
RTS0041197,7
RTS0041198,1
RTS0041199,4
RTS0041200,5
RTS0041201,1
RTS0041202,1
RTS0041203,4
RTS0041205,1
RTS0041206,3
RTS0041207,5
RTS0041208,5
RTS0041209,6
RTS0041210,3
RTS0041211,9
RTS0041212,10
RTS0041213,14
RTS0041214,9
RTS0041215,11
RTS0041216,1
RTS0041217,5
RTS0041218,2
RTS0041219,7
RTS0041220,2
RTS0041221,1
RTS0041222,2
RTS0041223,1
RTS0041224,1
RTS0041225,3
RTS0041228,4
RTS0041229,3
RTS0041230,4
RTS0041231,11
RTS0041232,11
RTS0041233,13
RTS0041234,12
RTS0041235,11
RTS0041236,2
RTS0041237,2
RTS0041238,1
RTS0041239,2
RTS0041240,3
RTS0041241,2
RTS0041242,2
RTS0041244,4
RTS0041246,5
RTS0041247,2
RTS0041248,1
RTS0041249,5
RTS0041250,5
RTS0041251,7
RTS0041252,6
RTS0041253,4
RTS0041254,8
RTS0041255,6
RTS0041256,4
RTS0041257,4
RTS0041258,3
RTS0041259,1
RTS0041260,3
RTS0041261,1
RTS0041262,6
RTS0041265,3
RTS0041266,5
RTS0041267,3
RTS0041268,1
RTS0041269,2
RTS0041270,4
RTS0041271,3
RTS0041272,2
RTS0041273,2
RTS0041274,3
RTS0041275,1
RTS0041276,2
RTS0041277,2
RTS0041278,2
RTS0041279,4
RTS0041280,4
RTS0041281,1
RTS0041282,2
RTS0041284,1
RTS0041285,2
RTS0041287,2
RTS0041288,4
RTS0041289,1
RTS0041291,2
RTS0041292,4
RTS0041293,5
RTS0041294,3
RTS0041295,6
RTS0041296,2
RTS0041297,6
RTS0041298,3
RTS0041299,2
RTS0041302,3
RTS0041303,1
RTS0041304,2
RTS0041305,2
RTS0041306,4
RTS0041307,3
RTS0041308,1
RTS0041309,8
RTS0041310,3
RTS0041311,2
RTS0041312,3
RTS0041313,3
RTS0041315,3
RTS0041316,19
RTS0041317,15
RTS0041318,26
RTS0041319,17
RTS0041320,21
RTS0041321,3
RTS0041322,2
RTS0041323,2
RTS0041324,4
RTS0041325,1
RTS0041326,1
RTS0041327,2
RTS0041328,3
RTS0041329,3
RTS0041330,2
RTS0041331,1
RTS0041332,1
RTS0041333,3
RTS0041334,4
RTS0041335,3
RTS0041346,27
RTS0041347,16
RTS0041348,36
RTS0041349,26
RTS0041350,41
RTS0041351,4
RTS0041352,1
RTS0041353,3
RTS0041354,1
RTS0041355,6
RTS0041356,1
RTS0041357,2
RTS0041359,3
RTS0041360,3
RTS0041361,1
RTS0041362,4
RTS0041363,2
RTS0041364,2
RTS0041365,3
RTS0041367,4
RTS0041368,3
RTS0041369,5
RTS0041370,3
RTS0041371,2
RTS0041372,1
RTS0041373,2
RTS0041374,2
RTS0041375,1
RTS0041376,1
RTS0041378,3
RTS0041379,2
RTS0041380,2
RTS0041381,3
RTS0041382,1
RTS0041383,2
RTS0041384,2
RTS0041385,4
RTS0041386,1
RTS0041387,3
RTS0041388,4
RTS0041389,2
RTS0041390,5
RTS0041391,2
RTS0041392,2
RTS0041393,4
RTS0041394,1
RTS0041395,1
RTS0041396,3
RTS0041397,1
RTS0041398,1
RTS0041399,1
RTS0041400,3
RTS0041401,1
RTS0041402,2
RTS0041403,2
RTS0041405,3
RTS0041406,2
RTS0041407,2
RTS0041408,3
RTS0041409,2
RTS0041410,3
RTS0041411,1
RTS0041412,2
RTS0041413,1
RTS0041414,2
RTS0041415,2
RTS0041416,3
RTS0041417,1
RTS0041418,1
RTS0041422,2
RTS0041423,2
RTS0041424,3
RTS0041425,2
RTS0041426,4
RTS0041427,1
RTS0041428,1
RTS0041429,2
RTS0041430,3
RTS0041432,2
RTS0041433,2
RTS0041435,2
RTS0041436,2
RTS0041437,2
RTS0041438,2
RTS0041439,1
RTS0041440,2
RTS0041441,4
RTS0041443,1
RTS0041444,4
RTS0041445,2
RTS0041446,1
RTS0041447,3
RTS0041448,1
RTS0041449,2
RTS0041450,4
RTS0041451,2
RTS0041452,3
RTS0041453,2
RTS0041454,2
RTS0041455,4
RTS0041456,1
RTS0041457,1
RTS0041459,1
RTS0041460,2
RTS0041461,1
RTS0041464,1
RTS0041465,4
RTS0041466,6
RTS0041467,2
RTS0041468,3
RTS0041469,2
RTS0041470,7
RTS0041471,3
RTS0041472,2
RTS0041473,1
RTS0041474,3
RTS0041475,5
RTS0041476,4
RTS0041477,1
RTS0041479,1
RTS0041480,3
RTS0041481,3
RTS0041482,1
RTS0041483,2
RTS0041484,2
RTS0041485,2
RTS0041486,3
RTS0041487,4
RTS0041488,4
RTS0041489,4
RTS0041490,3
RTS0041491,3
RTS0041492,2
RTS0041493,1
RTS0041494,2
RTS0041495,4
RTS0041496,24
RTS0041497,28
RTS0041498,23
RTS0041499,20
RTS0041500,16
RTS0041501,3
RTS0041502,7
RTS0041503,11
RTS0041504,7
RTS0041505,6
RTS0041506,4
RTS0041507,1
RTS0041509,1
RTS0041510,3
RTS0041511,3
RTS0041512,6
RTS0041513,3
RTS0041514,2
RTS0041515,2
RTS0041516,2
RTS0041517,1
RTS0041518,1
RTS0041519,2
RTS0041520,4
RTS0041521,2
RTS0041522,6
RTS0041523,2
RTS0041525,2
RTS0041526,22
RTS0041527,16
RTS0041528,23
RTS0041529,4
RTS0041530,15
RTS0041531,2
RTS0041533,1
RTS0041534,3
RTS0041536,1
RTS0041537,3
RTS0041538,3
RTS0041540,4
RTS0041541,4
RTS0041542,3
RTS0041543,3
RTS0041544,2
RTS0041545,4
RTS0041546,8
RTS0041547,6
RTS0041548,8
RTS0041549,4
RTS0041550,5
RTS0041551,12
RTS0041552,9
RTS0041553,5
RTS0041554,8
RTS0041555,14
RTS0041557,2
RTS0041558,3
RTS0041559,3
RTS0041560,2
RTS0041562,3
RTS0041564,2
RTS0041565,3
RTS0041566,10
RTS0041567,8
RTS0041568,13
RTS0041569,7
RTS0041570,9
RTS0041571,2
RTS0041572,2
RTS0041573,2
RTS0041574,2
RTS0041575,4
RTS0041576,3
RTS0041577,5
RTS0041578,7
RTS0041579,2
RTS0041580,2
RTS0041581,3
RTS0041582,3
RTS0041583,4
RTS0041584,1
RTS0041585,9
RTS0041586,1
RTS0041587,5
RTS0041588,5
RTS0041590,3
RTS0041591,1
RTS0041592,1
RTS0041593,1
RTS0041594,1
RTS0041595,3
RTS0041596,2
RTS0041598,6
RTS0041599,2
RTS0041600,3
RTS0041601,3
RTS0041602,4
RTS0041603,4
RTS0041604,2
RTS0041605,3
RTS0041606,3
RTS0041607,1
RTS0041608,5
RTS0041609,3
RTS0041610,4
RTS0041611,1
RTS0041612,3
RTS0041613,2
RTS0041614,3
RTS0041615,2
RTS0041616,2
RTS0041617,1
RTS0041618,1
RTS0041619,3
RTS0041620,3
RTS0041622,1
RTS0041623,1
RTS0041624,2
RTS0041625,6
RTS0041626,7
RTS0041627,7
RTS0041628,3
RTS0041629,6
RTS0041630,6
RTS0041631,1
RTS0041632,2
RTS0041633,5
RTS0041634,5
RTS0041635,4
RTS0041636,3
RTS0041637,8
RTS0041638,10
RTS0041639,8
RTS0041640,7
RTS0041641,3
RTS0041642,11
RTS0041643,4
RTS0041644,3
RTS0041645,4
RTS0041647,6
RTS0041648,2
RTS0041650,1
RTS0041651,1
RTS0041652,2
RTS0041653,1
RTS0041655,1
RTS0041656,5
RTS0041657,5
RTS0041658,4
RTS0041659,2
RTS0041660,2
RTS0041661,6
RTS0041662,9
RTS0041663,5
RTS0041664,2
RTS0041665,4
RTS0041666,2
RTS0041668,2
RTS0041669,1
RTS0041671,1
RTS0041673,1
RTS0041674,1
RTS0041675,1
RTS0041676,1
RTS0041677,4
RTS0041678,4
RTS0041679,1
RTS0041680,4
RTS0041682,1
RTS0041683,1
RTS0041684,4
RTS0041685,3
RTS0041686,2
RTS0041687,7
RTS0041688,2
RTS0041689,7
RTS0041690,8
RTS0041691,4
RTS0041692,1
RTS0041693,5
RTS0041694,3
RTS0041695,2
RTS0041696,7
RTS0041698,1
RTS0041699,2
RTS0041700,3
RTS0041701,4
RTS0041702,3
RTS0041703,5
RTS0041704,7
RTS0041705,8
RTS0041707,5
RTS0041708,8
RTS0041709,4
RTS0041710,3
RTS0041711,2
RTS0041712,5
RTS0041713,2
RTS0041714,2
RTS0041715,2
RTS0041716,36
RTS0041717,39
RTS0041718,46
RTS0041719,50
RTS0041720,42
RTS0041721,5
RTS0041722,4
RTS0041723,5
RTS0041724,2
RTS0041725,7
RTS0041726,1
RTS0041727,1
RTS0041728,1
RTS0041729,1
RTS0041731,1
RTS0041734,2
RTS0041735,5
RTS0041736,1
RTS0041737,2
RTS0041738,2
RTS0041739,2
RTS0041740,2
RTS0041741,2
RTS0041742,1
RTS0041743,9
RTS0041744,2
RTS0041745,3
RTS0041747,6
RTS0041748,6
RTS0041749,4
RTS0041750,4
RTS0041751,4
RTS0041752,4
RTS0041753,9
RTS0041754,5
RTS0041755,6
RTS0041756,17
RTS0041757,12
RTS0041758,22
RTS0041759,32
RTS0041760,16
RTS0041761,4
RTS0041763,2
RTS0041764,4
RTS0041765,2
RTS0041766,4
RTS0041767,1
RTS0041768,6
RTS0041769,3
RTS0041771,2
RTS0041772,1
RTS0041773,1
RTS0041774,4
RTS0041775,2
RTS0041776,5
RTS0041777,2
RTS0041778,3
RTS0041779,3
RTS0041780,1
RTS0041781,2
RTS0041782,6
RTS0041783,5
RTS0041784,1
RTS0041785,2
RTS0041786,1
RTS0041787,5
RTS0041788,4
RTS0041789,2
RTS0041790,3
RTS0041791,4
RTS0041793,6
RTS0041794,3
RTS0041795,10
RTS0041796,2
RTS0041797,2
RTS0041798,6
RTS0041799,2
RTS0041801,2
RTS0041802,4
RTS0041803,1
RTS0041804,3
RTS0041805,3
RTS0041806,6
RTS0041807,8
RTS0041808,11
RTS0041809,16
RTS0041810,13
RTS0041811,2
RTS0041812,2
RTS0041813,5
RTS0041814,4
RTS0041815,5
RTS0041816,3
RTS0041817,6
RTS0041818,2
RTS0041819,3
RTS0041820,5
RTS0041821,10
RTS0041822,9
RTS0041823,2
RTS0041824,3
RTS0041825,4
RTS0041826,4
RTS0041827,5
RTS0041828,1
RTS0041830,3
RTS0041831,3
RTS0041832,4
RTS0041833,5
RTS0041834,4
RTS0041835,8
RTS0041836,3
RTS0041837,1
RTS0041838,2
RTS0041839,4
RTS0041840,2
RTS0041841,3
RTS0041842,1
RTS0041843,3
RTS0041844,2
RTS0041845,1
RTS0041847,4
RTS0041848,7
RTS0041849,1
RTS0041851,3
RTS0041852,2
RTS0041853,2
RTS0041854,1
RTS0041855,4
RTS0041856,1
RTS0041857,3
RTS0041858,3
RTS0041859,2
RTS0041860,3
RTS0041861,1
RTS0041862,2
RTS0041863,1
RTS0041864,5
RTS0041865,1
RTS0041866,1
RTS0041867,2
RTS0041868,3
RTS0041869,2
RTS0041870,4
RTS0041871,4
RTS0041872,3
RTS0041873,4
RTS0041875,1
RTS0041876,6
RTS0041877,4
RTS0041878,4
RTS0041879,8
RTS0041880,10
RTS0041881,9
RTS0041882,11
RTS0041883,24
RTS0041884,10
RTS0041885,14
RTS0041886,22
RTS0041887,35
RTS0041888,31
RTS0041889,34
RTS0041890,33
RTS0041891,30
RTS0041892,23
RTS0041893,18
RTS0041894,20
RTS0041895,28
RTS0041896,13
RTS0041897,15
RTS0041898,6
RTS0041899,10
RTS0041900,2
RTS0041901,1
RTS0041902,7
RTS0041903,9
RTS0041904,2
RTS0041905,5
RTS0041906,133
RTS0041907,3
RTS0041908,72
RTS0041909,1
RTS0041910,60
RTS0041911,3
RTS0041912,2
RTS0041913,2
RTS0041914,3
RTS0041915,3
RTS0041916,231
RTS0041917,208
RTS0041918,122
RTS0041919,250
RTS0041920,279
RTS0041922,5
RTS0041923,2
RTS0041925,4
RTS0041926,2
RTS0041927,1
RTS0041928,2
RTS0041929,3
RTS0041930,3
RTS0041931,3
RTS0041932,5
RTS0041933,6
RTS0041934,1
RTS0041935,1
RTS0041936,2
RTS0041937,3
RTS0041938,2
RTS0041939,1
RTS0041940,3
RTS0041941,1
RTS0041943,2
RTS0041944,2
RTS0041945,1
RTS0041946,1
RTS0041947,4
RTS0041948,4
RTS0041949,1
RTS0041950,2
RTS0041951,4
RTS0041952,5
RTS0041953,3
RTS0041954,3
RTS0041955,5
RTS0041956,1
RTS0041957,1
RTS0041958,2
RTS0041959,4
RTS0041960,1
RTS0041962,3
RTS0041963,5
RTS0041964,2
RTS0041965,5
RTS0041966,4
RTS0041967,1
RTS0041968,1
RTS0041969,1
RTS0041971,12
RTS0041972,20
RTS0041973,8
RTS0041974,12
RTS0041975,14
RTS0041976,7
RTS0041977,6
RTS0041978,6
RTS0041979,7
RTS0041980,7
RTS0041981,15
RTS0041982,16
RTS0041983,11
RTS0041984,9
RTS0041985,19
RTS0041986,1
RTS0041987,5
RTS0041988,5
RTS0041990,2
RTS0041991,6
RTS0041992,3
RTS0041993,5
RTS0041994,2
RTS0041995,5
RTS0041996,3
RTS0041997,2
RTS0041998,2
RTS0041999,4
RTS0042000,3
RTS0042001,5
RTS0042002,2
RTS0042003,2
RTS0042004,7
RTS0042005,4
RTS0042006,3
RTS0042007,2
RTS0042008,4
RTS0042009,6
RTS0042010,7
RTS0042011,6
RTS0042012,3
RTS0042013,7
RTS0042014,1
RTS0042015,5
RTS0042016,4
RTS0042017,3
RTS0042019,4
RTS0042020,2
RTS0042021,19
RTS0042022,13
RTS0042023,24
RTS0042024,15
RTS0042025,22
RTS0042026,5
RTS0042027,1
RTS0042028,1
RTS0042029,2
RTS0042031,5
RTS0042032,5
RTS0042033,4
RTS0042034,4
RTS0042035,1
RTS0042036,6
RTS0042037,14
RTS0042038,11
RTS0042039,14
RTS0042040,7
RTS0042041,4
RTS0042042,7
RTS0042043,6
RTS0042044,6
RTS0042045,8
RTS0042046,4
RTS0042047,8
RTS0042048,5
RTS0042049,5
RTS0042050,6
RTS0042051,2
RTS0042052,6
RTS0042053,1
RTS0042054,2
RTS0042055,2
RTS0042056,2
RTS0042057,5
RTS0042058,5
RTS0042059,4
RTS0042060,2
RTS0042061,10
RTS0042062,14
RTS0042063,9
RTS0042064,4
RTS0042065,5
RTS0042066,3
RTS0042067,5
RTS0042068,3
RTS0042069,4
RTS0042073,2
RTS0042074,3
RTS0042075,2
RTS0042076,4
RTS0042078,2
RTS0042079,4
RTS0042080,1
RTS0042081,13
RTS0042082,12
RTS0042083,9
RTS0042084,11
RTS0042085,8
RTS0042086,2
RTS0042087,1
RTS0042088,4
RTS0042090,1
RTS0042091,8
RTS0042092,4
RTS0042093,3
RTS0042094,2
RTS0042096,2
RTS0042097,2
RTS0042098,4
RTS0042099,5
RTS0042100,3
RTS0042101,2
RTS0042102,4
RTS0042103,2
RTS0042104,2
RTS0042105,3
RTS0042107,3
RTS0042108,2
RTS0042109,2
RTS0042110,2
RTS0042111,5
RTS0042112,4
RTS0042113,6
RTS0042114,5
RTS0042115,6
RTS0042116,6
RTS0042117,9
RTS0042118,1
RTS0042119,5
RTS0042120,7
RTS0042121,10
RTS0042122,1
RTS0042123,4
RTS0042124,2
RTS0042125,10
RTS0042126,2
RTS0042127,3
RTS0042128,1
RTS0042129,2
RTS0042130,2
RTS0042131,1
RTS0042132,3
RTS0042134,3
RTS0042135,1
RTS0042136,2
RTS0042138,4
RTS0042140,1
RTS0042141,2
RTS0042142,1
RTS0042143,2
RTS0042144,1
RTS0042145,2
RTS0042146,6
RTS0042147,3
RTS0042148,5
RTS0042149,1
RTS0042150,3
RTS0042151,4
RTS0042152,2
RTS0042153,4
RTS0042155,2
RTS0042156,5
RTS0042157,3
RTS0042158,3
RTS0042159,5
RTS0042161,1
RTS0042162,1
RTS0042163,2
RTS0042164,5
RTS0042165,3
RTS0042166,2
RTS0042167,4
RTS0042168,5
RTS0042169,2
RTS0042170,3
RTS0042171,6
RTS0042172,8
RTS0042173,5
RTS0042174,5
RTS0042175,5
RTS0042176,3
RTS0042177,2
RTS0042178,3
RTS0042179,4
RTS0042180,2
RTS0042181,1
RTS0042182,1
RTS0042183,2
RTS0042184,3
RTS0042185,2
RTS0042187,2
RTS0042188,1
RTS0042189,4
RTS0042190,3
RTS0042191,3
RTS0042192,4
RTS0042193,5
RTS0042194,5
RTS0042195,1
RTS0042196,1
RTS0042197,1
RTS0042198,1
RTS0042199,2
RTS0042200,1
RTS0042201,2
RTS0042202,2
RTS0042203,1
RTS0042204,3
RTS0042205,1
RTS0042206,1
RTS0042207,2
RTS0042208,3
RTS0042209,5
RTS0042210,1
RTS0042212,2
RTS0042214,2
RTS0042215,6
RTS0042216,1
RTS0042217,2
RTS0042218,3
RTS0042219,3
RTS0042220,2
RTS0042221,1
RTS0042222,1
RTS0042223,3
RTS0042224,3
RTS0042225,3
RTS0042226,5
RTS0042227,7
RTS0042228,4
RTS0042229,5
RTS0042230,2
RTS0042231,2
RTS0042232,3
RTS0042233,3
RTS0042234,5
RTS0042235,4
RTS0042236,7
RTS0042237,8
RTS0042238,4
RTS0042239,3
RTS0042240,7
RTS0042241,1
RTS0042242,3
RTS0042243,4
RTS0042244,3
RTS0042245,1
RTS0042246,3
RTS0042247,7
RTS0042248,8
RTS0042249,4
RTS0042250,8
RTS0042251,1
RTS0042252,4
RTS0042253,2
RTS0042254,3
RTS0042255,4
RTS0042256,5
RTS0042257,5
RTS0042258,2
RTS0042259,8
RTS0042260,2
RTS0042261,5
RTS0042262,8
RTS0042263,7
RTS0042264,6
RTS0042265,10
RTS0042266,2
RTS0042267,3
RTS0042268,2
RTS0042269,3
RTS0042270,2
RTS0042271,4
RTS0042272,2
RTS0042273,1
RTS0042275,3
RTS0042276,3
RTS0042277,1
RTS0042278,4
RTS0042279,3
RTS0042280,3
RTS0042282,1
RTS0042283,4
RTS0042285,2
RTS0042286,3
RTS0042287,4
RTS0042288,4
RTS0042289,7
RTS0042290,7
RTS0042291,5
RTS0042292,9
RTS0042293,11
RTS0042294,15
RTS0042295,8
RTS0042296,4
RTS0042297,5
RTS0042298,4
RTS0042299,4
RTS0042300,4
RTS0042301,3
RTS0042303,2
RTS0042304,2
RTS0042305,3
RTS0042306,8
RTS0042307,5
RTS0042308,3
RTS0042309,11
RTS0042310,5
RTS0042311,3
RTS0042312,5
RTS0042314,2
RTS0042315,1
RTS0042316,8
RTS0042317,7
RTS0042318,9
RTS0042319,12
RTS0042320,3
RTS0042321,3
RTS0042322,1
RTS0042323,2
RTS0042324,3
RTS0042325,3
RTS0042326,1
RTS0042327,3
RTS0042328,2
RTS0042329,3
RTS0042330,2
RTS0042331,2
RTS0042332,6
RTS0042333,6
RTS0042334,7
RTS0042335,4
RTS0042336,2
RTS0042337,4
RTS0042338,2
RTS0042339,2
RTS0042340,2
RTS0042341,6
RTS0042342,9
RTS0042343,8
RTS0042344,10
RTS0042345,1
RTS0042346,3
RTS0042347,1
RTS0042349,2
RTS0042350,5
RTS0042352,1
RTS0042353,4
RTS0042354,4
RTS0042355,3
RTS0042356,3
RTS0042357,3
RTS0042358,2
RTS0042359,3
RTS0042360,8
RTS0042361,2
RTS0042362,4
RTS0042363,3
RTS0042364,7
RTS0042365,4
RTS0042366,4
RTS0042367,7
RTS0042368,1
RTS0042369,2
RTS0042370,3
RTS0042371,3
RTS0042372,1
RTS0042373,2
RTS0042375,7
RTS0042378,4
RTS0042379,1
RTS0042380,2
RTS0042381,2
RTS0042382,3
RTS0042383,2
RTS0042384,4
RTS0042385,5
RTS0042386,8
RTS0042387,2
RTS0042388,7
RTS0042389,4
RTS0042390,1
RTS0042391,1
RTS0042392,2
RTS0042393,2
RTS0042395,3
RTS0042396,3
RTS0042397,2
RTS0042398,4
RTS0042399,1
RTS0042400,1
RTS0042403,2
RTS0042404,1
RTS0042406,4
RTS0042407,2
RTS0042408,1
RTS0042409,1
RTS0042410,1
RTS0042411,5
RTS0042412,3
RTS0042413,9
RTS0042414,6
RTS0042415,5
RTS0042416,18
RTS0042417,8
RTS0042418,16
RTS0042419,7
RTS0042420,12
RTS0042422,1
RTS0042423,2
RTS0042424,1
RTS0042425,1
RTS0042426,3
RTS0042427,3
RTS0042428,1
RTS0042429,1
RTS0042430,6
RTS0042431,1
RTS0042432,6
RTS0042433,3
RTS0042434,1
RTS0042435,4
RTS0042436,5
RTS0042437,1
RTS0042438,2
RTS0042439,5
RTS0042440,2
RTS0042441,4
RTS0042442,1
RTS0042443,2
RTS0042444,2
RTS0042445,6
RTS0042446,1
RTS0042447,4
RTS0042448,2
RTS0042449,3
RTS0042450,2
RTS0042451,6
RTS0042452,4
RTS0042453,1
RTS0042454,2
RTS0042455,1
RTS0042456,3
RTS0042457,1
RTS0042458,1
RTS0042460,1
RTS0042461,8
RTS0042462,1
RTS0042463,2
RTS0042464,8
RTS0042465,6
RTS0042466,3
RTS0042467,1
RTS0042468,2
RTS0042469,7
RTS0042470,2
RTS0042471,2
RTS0042472,6
RTS0042473,1
RTS0042474,6
RTS0042475,6
RTS0042476,2
RTS0042477,1
RTS0042478,2
RTS0042479,4
RTS0042480,1
RTS0042481,8
RTS0042482,7
RTS0042483,13
RTS0042484,14
RTS0042485,6
RTS0042486,2
RTS0042487,4
RTS0042488,2
RTS0042489,3
RTS0042490,5
RTS0042491,1
RTS0042492,2
RTS0042493,4
RTS0042495,1
RTS0042496,1
RTS0042497,6
RTS0042498,1
RTS0042499,2
RTS0042500,5
RTS0042501,2
RTS0042502,3
RTS0042503,4
RTS0042504,1
RTS0042505,5
RTS0042506,1
RTS0042507,1
RTS0042509,2
RTS0042527,2
RTS0042528,2
RTS0042529,2
RTS0042530,1
RTS0042531,3
RTS0042532,1
RTS0042533,1
RTS0042534,2
RTS0042535,1
RTS0042536,5
RTS0042538,2
RTS0042539,3
RTS0042540,6
RTS0042541,1
RTS0042542,2
RTS0042543,3
RTS0042544,2
RTS0042545,4
RTS0042547,2
RTS0042548,1
RTS0042549,3
RTS0042550,1
RTS0042551,2
RTS0042552,1
RTS0042553,1
RTS0042554,2
RTS0042555,4
RTS0042556,1
RTS0042557,1
RTS0042558,4
RTS0042559,1
RTS0042560,3
RTS0042561,4
RTS0042562,3
RTS0042563,2
RTS0042564,2
RTS0042565,2
RTS0042566,2
RTS0042567,8
RTS0042568,6
RTS0042569,6
RTS0042570,3
RTS0042571,3
RTS0042572,5
RTS0042573,3
RTS0042574,4
RTS0042575,6
RTS0042576,5
RTS0042577,3
RTS0042578,4
RTS0042579,2
RTS0042580,1
RTS0042582,1
RTS0042583,6
RTS0042584,4
RTS0042585,4
RTS0042586,4
RTS0042587,5
RTS0042588,5
RTS0042589,3
RTS0042590,7
RTS0042591,3
RTS0042593,1
RTS0042594,3
RTS0042595,1
RTS0042596,11
RTS0042597,17
RTS0042598,17
RTS0042599,11
RTS0042600,4
RTS0042602,3
RTS0042605,3
RTS0042606,1
RTS0042608,3
RTS0042609,1
RTS0042611,4
RTS0042612,3
RTS0042613,1
RTS0042614,4
RTS0042615,2
RTS0042616,8
RTS0042617,5
RTS0042618,5
RTS0042619,6
RTS0042620,2
RTS0042621,1
RTS0042622,2
RTS0042623,1
RTS0042624,1
RTS0042625,1
RTS0042626,1
RTS0042627,2
RTS0042628,3
RTS0042629,2
RTS0042630,2
RTS0042633,3
RTS0042634,2
RTS0042635,3
RTS0042636,32
RTS0042637,22
RTS0042638,20
RTS0042639,23
RTS0042640,16
RTS0042641,7
RTS0042642,2
RTS0042643,2
RTS0042644,3
RTS0042645,5
RTS0042646,6
RTS0042648,5
RTS0042649,9
RTS0042650,5
RTS0042651,2
RTS0042652,1
RTS0042653,1
RTS0042654,4
RTS0042655,1
RTS0042656,2
RTS0042657,2
RTS0042658,4
RTS0042659,1
RTS0042660,3
RTS0042662,4
RTS0042663,3
RTS0042665,1
RTS0042666,2
RTS0042667,1
RTS0042668,4
RTS0042669,2
RTS0042670,2
RTS0042671,24
RTS0042672,12
RTS0042673,12
RTS0042674,20
RTS0042675,22
RTS0042676,1
RTS0042678,4
RTS0042679,6
RTS0042680,1
RTS0042681,4
RTS0042682,6
RTS0042683,4
RTS0042684,3
RTS0042685,7
RTS0042686,6
RTS0042687,1
RTS0042688,4
RTS0042689,1
RTS0042690,2
RTS0042691,3
RTS0042692,4
RTS0042693,3
RTS0042695,2
RTS0042696,4
RTS0042697,2
RTS0042700,7
RTS0042701,2
RTS0042702,4
RTS0042703,5
RTS0042705,2
RTS0042706,5
RTS0042707,5
RTS0042708,5
RTS0042709,2
RTS0042710,5
RTS0042711,27
RTS0042712,24
RTS0042713,13
RTS0042714,24
RTS0042715,8
RTS0042716,2
RTS0042717,1
RTS0042718,2
RTS0042720,1
RTS0042721,4
RTS0042722,3
RTS0042723,3
RTS0042725,2
RTS0042727,2
RTS0042728,1
RTS0042729,1
RTS0042730,2
RTS0042731,3
RTS0042732,3
RTS0042733,2
RTS0042736,15
RTS0042737,26
RTS0042738,19
RTS0042739,12
RTS0042740,21
RTS0042741,5
RTS0042742,3
RTS0042743,3
RTS0042744,4
RTS0042745,1
RTS0042746,4
RTS0042747,3
RTS0042748,4
RTS0042749,2
RTS0042750,1
RTS0042751,1
RTS0042752,5
RTS0042753,2
RTS0042754,1
RTS0042755,2
RTS0042756,4
RTS0042757,3
RTS0042759,4
RTS0042760,3
RTS0042762,1
RTS0042763,1
RTS0042764,3
RTS0042766,2
RTS0042767,3
RTS0042768,1
RTS0042769,3
RTS0042770,1
RTS0042771,4
RTS0042772,2
RTS0042774,5
RTS0042775,1
RTS0042776,6
RTS0042777,5
RTS0042778,8
RTS0042779,4
RTS0042780,5
RTS0042781,3
RTS0042782,2
RTS0042783,1
RTS0042784,1
RTS0042785,3
RTS0042786,10
RTS0042787,9
RTS0042788,6
RTS0042789,8
RTS0042790,12
RTS0042791,511
RTS0042792,222
RTS0042793,428
RTS0042794,396
RTS0042795,431
RTS0042796,1
RTS0042797,4
RTS0042798,1
RTS0042799,4
RTS0042800,5
RTS0042801,2
RTS0042802,1
RTS0042804,5
RTS0042805,5
RTS0042806,1
RTS0042807,4
RTS0042808,3
RTS0042809,2
RTS0042810,3
RTS0042811,5
RTS0042812,10
RTS0042813,13
RTS0042814,5
RTS0042815,8
RTS0042816,3
RTS0042817,3
RTS0042818,5
RTS0042820,4
RTS0042821,3
RTS0042822,2
RTS0042823,1
RTS0042824,1
RTS0042826,5
RTS0042827,8
RTS0042828,4
RTS0042829,4
RTS0042830,5
RTS0042831,1
RTS0042832,4
RTS0042833,3
RTS0042834,1
RTS0042835,2
RTS0042836,3
RTS0042837,4
RTS0042838,1
RTS0042839,3
RTS0042840,4
RTS0042841,4
RTS0042842,3
RTS0042843,5
RTS0042844,7
RTS0042845,2
RTS0042846,4
RTS0042847,6
RTS0042848,10
RTS0042849,4
RTS0042850,2
RTS0042851,7
RTS0042852,3
RTS0042853,3
RTS0042854,4
RTS0042855,2
RTS0042856,2
RTS0042857,5
RTS0042858,9
RTS0042859,8
RTS0042860,4
RTS0042861,4
RTS0042862,2
RTS0042863,4
RTS0042864,5
RTS0042865,3
RTS0042866,5
RTS0042867,7
RTS0042869,7
RTS0042870,7
RTS0042873,1
RTS0042874,3
RTS0042875,3
RTS0042876,3
RTS0042877,1
RTS0042878,5
RTS0042879,3
RTS0042880,6
RTS0042881,5
RTS0042882,5
RTS0042883,3
RTS0042884,9
RTS0042885,2
RTS0042886,2
RTS0042888,4
RTS0042889,4
RTS0042890,3
RTS0042891,1
RTS0042892,1
RTS0042893,2
RTS0042894,3
RTS0042895,2
RTS0042896,5
RTS0042897,6
RTS0042898,1
RTS0042899,3
RTS0042900,5
RTS0042902,2
RTS0042904,1
RTS0042905,1
RTS0042906,32
RTS0042907,14
RTS0042908,22
RTS0042909,25
RTS0042910,15
RTS0042911,2
RTS0042912,1
RTS0042913,1
RTS0042914,1
RTS0042915,2
RTS0042916,1
RTS0042917,5
RTS0042918,1
RTS0042920,1
RTS0042921,4
RTS0042922,3
RTS0042923,4
RTS0042924,2
RTS0042925,4
RTS0042926,3
RTS0042927,2
RTS0042929,2
RTS0042930,4
RTS0042931,3
RTS0042932,6
RTS0042933,3
RTS0042934,5
RTS0042935,2
RTS0042936,4
RTS0042937,5
RTS0042938,3
RTS0042939,2
RTS0042940,2
RTS0042941,28
RTS0042942,20
RTS0042943,24
RTS0042944,13
RTS0042945,15
RTS0042946,2
RTS0042947,4
RTS0042948,2
RTS0042949,4
RTS0042950,3
RTS0042951,5
RTS0042952,4
RTS0042953,4
RTS0042954,2
RTS0042956,5
RTS0042957,5
RTS0042958,5
RTS0042959,7
RTS0042960,4
RTS0042963,2
RTS0042964,2
RTS0042965,7
RTS0042966,1
RTS0042967,3
RTS0042968,5
RTS0042969,5
RTS0042970,2
RTS0042971,7
RTS0042972,5
RTS0042973,6
RTS0042974,3
RTS0042975,5
RTS0042976,3
RTS0042977,3
RTS0042978,4
RTS0042979,7
RTS0042980,4
RTS0042981,8
RTS0042982,5
RTS0042983,3
RTS0042984,5
RTS0042985,6
RTS0042986,2
RTS0042987,4
RTS0042988,1
RTS0042989,3
RTS0042990,2
RTS0042991,5
RTS0042992,2
RTS0042993,6
RTS0042994,7
RTS0042995,10
RTS0042996,2
RTS0042997,4
RTS0042998,2
RTS0042999,3
RTS0043000,2
RTS0043001,3
RTS0043002,2
RTS0043003,1
RTS0043004,2
RTS0043005,3
RTS0043006,5
RTS0043007,5
RTS0043008,3
RTS0043009,4
RTS0043010,3
RTS0043011,6
RTS0043012,7
RTS0043013,12
RTS0043014,13
RTS0043015,10
RTS0043016,5
RTS0043017,1
RTS0043018,1
RTS0043019,4
RTS0043020,4
RTS0043021,2
RTS0043022,2
RTS0043023,1
RTS0043024,5
RTS0043025,5
RTS0043026,2
RTS0043027,3
RTS0043028,3
RTS0043029,6
RTS0043030,3
RTS0043031,6
RTS0043032,5
RTS0043033,2
RTS0043034,2
RTS0043035,5
RTS0043036,3
RTS0043037,6
RTS0043038,3
RTS0043039,3
RTS0043040,3
RTS0043041,3
RTS0043042,4
RTS0043043,1
RTS0043044,6
RTS0043045,3
RTS0043046,5
RTS0043048,1
RTS0043050,4
RTS0043051,3
RTS0043052,4
RTS0043053,5
RTS0043054,6
RTS0043055,1
RTS0043056,2
RTS0043057,1
RTS0043058,5
RTS0043059,1
RTS0043060,1
RTS0043061,10
RTS0043062,8
RTS0043063,8
RTS0043064,5
RTS0043065,7
RTS0043066,1
RTS0043067,1
RTS0043068,2
RTS0043069,2
RTS0043070,2
RTS0043071,2
RTS0043072,3
RTS0043073,1
RTS0043074,5
RTS0043075,1
RTS0043077,5
RTS0043078,5
RTS0043079,1
RTS0043080,4
RTS0043081,6
RTS0043082,4
RTS0043083,3
RTS0043084,6
RTS0043085,4
RTS0043086,3
RTS0043087,3
RTS0043089,4
RTS0043090,3
RTS0043091,3
RTS0043092,1
RTS0043093,3
RTS0043094,2
RTS0043095,3
RTS0043096,1
RTS0043098,2
RTS0043099,1
RTS0043100,3
RTS0043101,6
RTS0043102,1
RTS0043103,1
RTS0043105,1
RTS0043106,5
RTS0043107,3
RTS0043109,2
RTS0043110,4
RTS0043111,26
RTS0043112,37
RTS0043113,15
RTS0043114,41
RTS0043115,31
RTS0043116,6
RTS0043117,2
RTS0043118,2
RTS0043119,4
RTS0043121,5
RTS0043122,1
RTS0043123,2
RTS0043124,2
RTS0043125,5
RTS0043126,23
RTS0043127,6
RTS0043128,16
RTS0043129,10
RTS0043130,7
RTS0043131,2
RTS0043132,4
RTS0043134,3
RTS0043135,5
RTS0043136,1
RTS0043137,4
RTS0043138,1
RTS0043139,1
RTS0043140,4
RTS0043141,3
RTS0043142,5
RTS0043143,3
RTS0043144,3
RTS0043145,3
RTS0043147,2
RTS0043148,3
RTS0043149,5
RTS0043150,5
RTS0043151,2
RTS0043152,9
RTS0043153,6
RTS0043154,2
RTS0043155,3
RTS0043156,20
RTS0043157,25
RTS0043159,18
RTS0043160,38
RTS0043161,2
RTS0043162,1
RTS0043163,3
RTS0043164,3
RTS0043165,2
RTS0043167,1
RTS0043168,3
RTS0043169,1
RTS0043170,2
RTS0043171,7
RTS0043172,10
RTS0043173,5
RTS0043174,5
RTS0043175,4
RTS0043176,4
RTS0043177,4
RTS0043178,4
RTS0043179,6
RTS0043180,4
RTS0043181,2
RTS0043182,3
RTS0043183,3
RTS0043184,6
RTS0043185,5
RTS0043186,5
RTS0043187,2
RTS0043188,4
RTS0043189,3
RTS0043190,8
RTS0043191,1
RTS0043192,1
RTS0043193,4
RTS0043194,1
RTS0043195,1
RTS0043196,2
RTS0043197,2
RTS0043198,3
RTS0043199,2
RTS0043200,3
RTS0043201,7
RTS0043202,7
RTS0043203,2
RTS0043204,8
RTS0043205,3
RTS0043206,8
RTS0043207,2
RTS0043208,4
RTS0043209,4
RTS0043210,4
RTS0043211,4
RTS0043212,9
RTS0043213,4
RTS0043214,9
RTS0043215,7
RTS0043216,6
RTS0043217,4
RTS0043218,7
RTS0043219,3
RTS0043220,7
RTS0043221,2
RTS0043222,4
RTS0043223,1
RTS0043225,4
RTS0043226,4
RTS0043227,1
RTS0043229,3
RTS0043230,6
RTS0043231,2
RTS0043232,7
RTS0043233,7
RTS0043235,2
RTS0043237,4
RTS0043238,6
RTS0043239,3
RTS0043240,1
RTS0043241,4
RTS0043243,5
RTS0043244,4
RTS0043245,3
RTS0043246,2
RTS0043247,9
RTS0043248,3
RTS0043249,3
RTS0043250,5
RTS0043251,7
RTS0043252,7
RTS0043253,1
RTS0043254,7
RTS0043255,2
RTS0043256,4
RTS0043257,2
RTS0043258,5
RTS0043259,4
RTS0043260,2
RTS0043261,4
RTS0043262,1
RTS0043263,4
RTS0043264,2
RTS0043265,3
RTS0043266,6
RTS0043267,9
RTS0043269,4
RTS0043270,3
RTS0043271,6
RTS0043272,16
RTS0043273,4
RTS0043274,6
RTS0043275,12
RTS0043276,4
RTS0043277,10
RTS0043278,5
RTS0043279,5
RTS0043280,3
RTS0043281,6
RTS0043282,6
RTS0043283,6
RTS0043284,6
RTS0043285,5
RTS0043286,10
RTS0043287,7
RTS0043288,5
RTS0043289,5
RTS0043290,5
RTS0043291,5
RTS0043292,4
RTS0043293,1
RTS0043294,4
RTS0043296,1
RTS0043297,3
RTS0043299,2
RTS0043300,3
RTS0043301,3
RTS0043302,4
RTS0043303,5
RTS0043304,3
RTS0043305,2
RTS0043306,1
RTS0043307,1
RTS0043308,5
RTS0043310,1
RTS0043311,8
RTS0043312,8
RTS0043313,8
RTS0043314,7
RTS0043315,6
RTS0043316,2
RTS0043317,2
RTS0043318,2
RTS0043320,4
RTS0043321,4
RTS0043322,7
RTS0043324,3
RTS0043325,3
RTS0043326,4
RTS0043328,6
RTS0043329,10
RTS0043330,3
RTS0043331,3
RTS0043332,3
RTS0043333,1
RTS0043334,4
RTS0043335,1
RTS0043336,4
RTS0043337,2
RTS0043338,1
RTS0043339,2
RTS0043341,4
RTS0043342,1
RTS0043343,1
RTS0043344,3
RTS0043345,4
RTS0043346,1
RTS0043347,10
RTS0043348,4
RTS0043349,3
RTS0043350,3
RTS0043351,4
RTS0043352,12
RTS0043353,8
RTS0043354,3
RTS0043355,2
RTS0043356,8
RTS0043357,5
RTS0043358,5
RTS0043359,2
RTS0043360,9
RTS0043361,2
RTS0043362,4
RTS0043363,1
RTS0043364,3
RTS0043366,4
RTS0043367,3
RTS0043368,1
RTS0043369,1
RTS0043371,8
RTS0043372,9
RTS0043373,11
RTS0043374,8
RTS0043375,8
RTS0043376,3
RTS0043377,8
RTS0043378,6
RTS0043379,7
RTS0043380,7
RTS0043381,3
RTS0043382,5
RTS0043383,6
RTS0043384,6
RTS0043386,7
RTS0043387,6
RTS0043388,3
RTS0043389,6
RTS0043390,4
RTS0043391,2
RTS0043392,3
RTS0043393,2
RTS0043394,4
RTS0043395,3
RTS0043396,7
RTS0043397,8
RTS0043398,7
RTS0043399,5
RTS0043400,2
RTS0043401,3
RTS0043402,3
RTS0043403,3
RTS0043404,2
RTS0043405,4
RTS0043406,2
RTS0043407,1
RTS0043408,2
RTS0043409,4
RTS0043410,3
RTS0043411,2
RTS0043412,4
RTS0043413,1
RTS0043414,2
RTS0043415,6
RTS0043416,1
RTS0043418,3
RTS0043419,4
RTS0043420,2
RTS0043421,2
RTS0043422,4
RTS0043423,3
RTS0043424,5
RTS0043425,2
RTS0043427,4
RTS0043428,4
RTS0043429,6
RTS0043430,2
RTS0043431,6
RTS0043432,2
RTS0043433,2
RTS0043434,7
RTS0043435,7
RTS0043436,5
RTS0043437,3
RTS0043438,5
RTS0043439,4
RTS0043440,2
RTS0043441,2
RTS0043442,4
RTS0043443,5
RTS0043444,4
RTS0043445,5
RTS0043446,1
RTS0043447,3
RTS0043448,5
RTS0043449,6
RTS0043450,3
RTS0043451,2
RTS0043452,5
RTS0043454,3
RTS0043455,2
RTS0043456,2
RTS0043457,1
RTS0043458,4
RTS0043459,3
RTS0043460,6
RTS0043461,3
RTS0043462,2
RTS0043463,2
RTS0043464,1
RTS0043465,7
RTS0043466,9
RTS0043467,4
RTS0043468,15
RTS0043469,8
RTS0043470,16
RTS0043471,2
RTS0043472,1
RTS0043473,1
RTS0043474,4
RTS0043475,3
RTS0043476,3
RTS0043477,12
RTS0043479,1
RTS0043480,2
RTS0043481,9
RTS0043482,7
RTS0043483,12
RTS0043484,5
RTS0043485,5
RTS0043486,11
RTS0043487,6
RTS0043488,2
RTS0043489,6
RTS0043490,7
RTS0043491,5
RTS0043492,3
RTS0043493,6
RTS0043494,2
RTS0043495,5
RTS0043496,1
RTS0043497,2
RTS0043498,3
RTS0043499,3
RTS0043500,1
RTS0043501,3
RTS0043502,4
RTS0043503,1
RTS0043504,2
RTS0043505,9
RTS0043506,2
RTS0043507,3
RTS0043508,1
RTS0043509,4
RTS0043510,1
RTS0043511,1
RTS0043512,4
RTS0043513,3
RTS0043514,4
RTS0043515,2
RTS0043516,4
RTS0043517,3
RTS0043518,1
RTS0043519,3
RTS0043520,2
RTS0043521,2
RTS0043522,3
RTS0043523,3
RTS0043524,3
RTS0043525,5
RTS0043526,4
RTS0043527,5
RTS0043528,1
RTS0043529,6
RTS0043530,2
RTS0043531,1
RTS0043532,1
RTS0043533,2
RTS0043534,1
RTS0043535,5
RTS0043536,2
RTS0043537,5
RTS0043538,5
RTS0043539,5
RTS0043540,3
RTS0043541,2
RTS0043542,6
RTS0043543,6
RTS0043544,5
RTS0043545,4
RTS0043546,8
RTS0043547,1
RTS0043548,3
RTS0043549,4
RTS0043550,1
RTS0043552,3
RTS0043553,3
RTS0043554,3
RTS0043555,2
RTS0043556,2
RTS0043557,1
RTS0043558,3
RTS0043559,1
RTS0043560,2
RTS0043561,3
RTS0043562,2
RTS0043565,1
RTS0043566,5
RTS0043567,3
RTS0043568,2
RTS0043569,6
RTS0043570,3
RTS0043571,5
RTS0043572,5
RTS0043574,4
RTS0043575,2
RTS0043576,7
RTS0043577,13
RTS0043578,8
RTS0043579,12
RTS0043580,12
RTS0043581,4
RTS0043582,6
RTS0043584,2
RTS0043585,7
RTS0043586,2
RTS0043587,2
RTS0043588,1
RTS0043589,2
RTS0043590,2
RTS0043591,4
RTS0043592,1
RTS0043593,4
RTS0043594,2
RTS0043595,3
RTS0043596,5
RTS0043597,1
RTS0043598,4
RTS0043599,6
RTS0043600,4
RTS0043602,4
RTS0043603,5
RTS0043604,3
RTS0043605,1
RTS0043606,5
RTS0043607,2
RTS0043608,2
RTS0043609,2
RTS0043610,6
RTS0043611,2
RTS0043612,1
RTS0043613,6
RTS0043614,3
RTS0043615,3
RTS0043616,4
RTS0043617,2
RTS0043618,4
RTS0043619,5
RTS0043620,1
RTS0043621,2
RTS0043623,4
RTS0043624,7
RTS0043625,8
RTS0043626,1
RTS0043627,3
RTS0043628,8
RTS0043629,5
RTS0043630,5
RTS0043631,3
RTS0043632,3
RTS0043633,3
RTS0043634,5
RTS0043635,9
RTS0043636,1
RTS0043637,2
RTS0043638,3
RTS0043639,4
RTS0043641,36
RTS0043642,37
RTS0043643,45
RTS0043644,27
RTS0043645,35
RTS0043646,3
RTS0043647,3
RTS0043648,1
RTS0043649,2
RTS0043650,4
RTS0043651,1
RTS0043652,2
RTS0043653,3
RTS0043654,2
RTS0043655,2
RTS0043658,4
RTS0043659,6
RTS0043660,2
RTS0043661,5
RTS0043663,2
RTS0043664,1
RTS0043665,3
RTS0043666,5
RTS0043667,6
RTS0043668,2
RTS0043669,3
RTS0043670,1
RTS0043671,2
RTS0043672,1
RTS0043673,1
RTS0043674,1
RTS0043675,3
RTS0043676,2
RTS0043677,3
RTS0043678,1
RTS0043679,3
RTS0043680,3
RTS0043681,3
RTS0043682,1
RTS0043683,2
RTS0043684,2
RTS0043685,3
RTS0043687,2
RTS0043688,4
RTS0043689,3
RTS0043690,1
RTS0043691,1
RTS0043692,5
RTS0043693,3
RTS0043694,3
RTS0043696,10
RTS0043697,8
RTS0043698,10
RTS0043699,7
RTS0043700,7
RTS0043701,14
RTS0043702,18
RTS0043703,14
RTS0043704,19
RTS0043705,14
RTS0043706,7
RTS0043707,1
RTS0043708,3
RTS0043709,2
RTS0043710,2
RTS0043712,2
RTS0043714,3
RTS0043715,1
RTS0043716,3
RTS0043720,1
RTS0043721,5
RTS0043722,6
RTS0043723,4
RTS0043724,6
RTS0043725,6
RTS0043726,2
RTS0043727,3
RTS0043728,4
RTS0043729,1
RTS0043730,2
RTS0043731,1
RTS0043732,1
RTS0043733,3
RTS0043734,3
RTS0043735,5
RTS0043736,3
RTS0043737,7
RTS0043738,4
RTS0043739,6
RTS0043740,4
RTS0043741,5
RTS0043742,2
RTS0043743,6
RTS0043744,6
RTS0043745,3
RTS0043746,2
RTS0043747,5
RTS0043748,6
RTS0043749,6
RTS0043750,3
RTS0043751,2
RTS0043752,2
RTS0043753,6
RTS0043754,6
RTS0043755,2
RTS0043756,2
RTS0043757,3
RTS0043758,2
RTS0043759,7
RTS0043760,1
RTS0043761,5
RTS0043762,1
RTS0043764,1
RTS0043765,1
RTS0043766,3
RTS0043767,1
RTS0043768,1
RTS0043769,2
RTS0043770,1
RTS0043771,1
RTS0043773,4
RTS0043774,3
RTS0043775,3
RTS0043776,1
RTS0043777,4
RTS0043778,4
RTS0043779,8
RTS0043780,3
RTS0043781,2
RTS0043782,2
RTS0043783,2
RTS0043784,3
RTS0043785,2
RTS0043786,2
RTS0043787,1
RTS0043788,4
RTS0043789,4
RTS0043790,6
RTS0043791,4
RTS0043792,6
RTS0043793,3
RTS0043794,4
RTS0043795,2
RTS0043796,1
RTS0043797,5
RTS0043798,3
RTS0043799,4
RTS0043800,2
RTS0043801,2
RTS0043802,2
RTS0043803,3
RTS0043804,4
RTS0043805,3
RTS0043806,4
RTS0043807,5
RTS0043808,3
RTS0043809,3
RTS0043810,5
RTS0043811,3
RTS0043812,5
RTS0043813,4
RTS0043814,3
RTS0043815,5
RTS0043816,13
RTS0043817,2
RTS0043818,5
RTS0043819,9
RTS0043820,6
RTS0043821,4
RTS0043822,2
RTS0043823,2
RTS0043824,3
RTS0043825,3
RTS0043826,6
RTS0043827,3
RTS0043828,4
RTS0043829,3
RTS0043830,4
RTS0043832,3
RTS0043833,7
RTS0043834,5
RTS0043835,3
RTS0043836,3
RTS0043837,5
RTS0043838,2
RTS0043839,6
RTS0043840,3
RTS0043841,2
RTS0043842,3
RTS0043843,2
RTS0043844,2
RTS0043845,2
RTS0043846,2
RTS0043847,4
RTS0043848,4
RTS0043849,4
RTS0043850,7
RTS0043851,1
RTS0043852,1
RTS0043853,3
RTS0043854,3
RTS0043856,3
RTS0043857,7
RTS0043858,2
RTS0043860,4
RTS0043861,4
RTS0043862,8
RTS0043863,5
RTS0043864,1
RTS0043865,3
RTS0043866,1
RTS0043867,5
RTS0043868,7
RTS0043869,3
RTS0043870,2
RTS0043871,1
RTS0043872,2
RTS0043873,3
RTS0043874,2
RTS0043875,3
RTS0043876,1
RTS0043877,2
RTS0043878,4
RTS0043879,1
RTS0043880,2
RTS0043881,2
RTS0043882,2
RTS0043883,2
RTS0043884,1
RTS0043885,1
RTS0043886,4
RTS0043887,3
RTS0043888,5
RTS0043889,1
RTS0043890,6
RTS0043891,6
RTS0043892,2
RTS0043893,5
RTS0043894,6
RTS0043895,2
RTS0043896,2
RTS0043898,4
RTS0043899,3
RTS0043900,4
RTS0043901,2
RTS0043903,8
RTS0043904,1
RTS0043905,7
RTS0043906,1
RTS0043907,1
RTS0043908,1
RTS0043910,1
RTS0043911,4
RTS0043912,6
RTS0043913,2
RTS0043914,4
RTS0043916,4
RTS0043917,1
RTS0043918,8
RTS0043919,2
RTS0043920,4
RTS0043921,4
RTS0043922,6
RTS0043923,5
RTS0043924,6
RTS0043925,4
RTS0043926,3
RTS0043927,4
RTS0043928,3
RTS0043929,2
RTS0043930,1
RTS0043931,7
RTS0043932,2
RTS0043933,5
RTS0043934,5
RTS0043935,6
RTS0043936,2
RTS0043937,3
RTS0043939,2
RTS0043941,5
RTS0043942,2
RTS0043943,4
RTS0043946,1
RTS0043947,1
RTS0043950,2
RTS0043951,4
RTS0043952,1
RTS0043954,3
RTS0043955,3
RTS0043956,10
RTS0043957,2
RTS0043958,10
RTS0043959,2
RTS0043960,3
RTS0043962,7
RTS0043963,4
RTS0043964,5
RTS0043965,1
RTS0043966,4
RTS0043967,1
RTS0043968,1
RTS0043969,3
RTS0043970,8
RTS0043971,5
RTS0043972,4
RTS0043973,6
RTS0043974,8
RTS0043975,5
RTS0043976,4
RTS0043977,5
RTS0043978,8
RTS0043979,9
RTS0043980,5
RTS0043981,8
RTS0043982,12
RTS0043983,4
RTS0043985,7
RTS0043986,2
RTS0043987,5
RTS0043988,5
RTS0043989,6
RTS0043990,3
RTS0043991,2
RTS0043992,4
RTS0043993,2
RTS0043994,2
RTS0043997,1
RTS0043998,4
RTS0043999,2
RTS0044000,2
RTS0044001,6
RTS0044002,9
RTS0044003,9
RTS0044004,10
RTS0044005,3
RTS0044007,5
RTS0044008,4
RTS0044009,2
RTS0044010,7
RTS0044011,6
RTS0044012,8
RTS0044013,7
RTS0044014,4
RTS0044015,10
RTS0044016,5
RTS0044017,3
RTS0044018,1
RTS0044019,2
RTS0044020,2
RTS0044022,2
RTS0044023,1
RTS0044025,2
RTS0044026,1
RTS0044027,2
RTS0044028,4
RTS0044029,4
RTS0044030,4
RTS0044031,4
RTS0044032,1
RTS0044033,2
RTS0044034,8
RTS0044035,3
RTS0044036,12
RTS0044037,8
RTS0044038,22
RTS0044039,19
RTS0044040,14
RTS0044041,4
RTS0044042,6
RTS0044043,10
RTS0044044,7
RTS0044045,8
RTS0044046,2
RTS0044047,2
RTS0044048,6
RTS0044049,6
RTS0044050,5
RTS0044051,2
RTS0044052,1
RTS0044053,2
RTS0044054,3
RTS0044055,1
RTS0044056,4
RTS0044057,2
RTS0044058,2
RTS0044059,3
RTS0044060,4
RTS0044061,3
RTS0044062,3
RTS0044063,2
RTS0044064,1
RTS0044065,4
RTS0044067,3
RTS0044068,4
RTS0044069,5
RTS0044070,4
RTS0044071,1
RTS0044072,2
RTS0044073,6
RTS0044074,2
RTS0044075,2
RTS0044076,3
RTS0044077,4
RTS0044078,3
RTS0044080,1
RTS0044083,2
RTS0044084,3
RTS0044085,2
RTS0044086,3
RTS0044087,3
RTS0044088,3
RTS0044089,1
RTS0044090,1
RTS0044091,3
RTS0044092,3
RTS0044093,1
RTS0044094,1
RTS0044095,2
RTS0044096,2
RTS0044097,3
RTS0044098,1
RTS0044099,4
RTS0044100,1
RTS0044101,9
RTS0044102,4
RTS0044103,4
RTS0044104,2
RTS0044105,1
RTS0044106,10
RTS0044107,8
RTS0044108,5
RTS0044109,3
RTS0044110,12
RTS0044111,7
RTS0044112,7
RTS0044113,14
RTS0044115,4
RTS0044116,4
RTS0044117,4
RTS0044118,8
RTS0044119,3
RTS0044120,6
RTS0044121,1
RTS0044123,1
RTS0044125,4
RTS0044126,4
RTS0044127,2
RTS0044128,3
RTS0044129,1
RTS0044130,4
RTS0044131,3
RTS0044132,3
RTS0044133,11
RTS0044134,4
RTS0044135,1
RTS0044136,5
RTS0044138,3
RTS0044139,4
RTS0044140,6
RTS0044141,4
RTS0044142,2
RTS0044143,1
RTS0044144,1
RTS0044145,4
RTS0044146,3
RTS0044147,1
RTS0044148,1
RTS0044149,3
RTS0044150,5
RTS0044152,4
RTS0044153,1
RTS0044154,1
RTS0044155,6
RTS0044156,24
RTS0044157,23
RTS0044158,29
RTS0044159,12
RTS0044160,13
RTS0044161,3
RTS0044162,5
RTS0044163,6
RTS0044164,8
RTS0044165,2
RTS0044166,5
RTS0044167,1
RTS0044168,4
RTS0044169,2
RTS0044170,7
RTS0044171,7
RTS0044172,6
RTS0044173,8
RTS0044174,4
RTS0044175,2
RTS0044176,6
RTS0044177,7
RTS0044178,4
RTS0044180,2
RTS0044181,4
RTS0044182,4
RTS0044183,3
RTS0044184,2
RTS0044186,3
RTS0044187,4
RTS0044188,2
RTS0044189,3
RTS0044190,4
RTS0044191,2
RTS0044193,2
RTS0044196,4
RTS0044197,3
RTS0044198,10
RTS0044199,10
RTS0044200,5
RTS0044206,3
RTS0044207,4
RTS0044208,1
RTS0044209,4
RTS0044210,2
RTS0044211,1
RTS0044213,5
RTS0044214,5
RTS0044215,4
RTS0044216,3
RTS0044217,3
RTS0044218,1
RTS0044219,3
RTS0044220,1
RTS0044221,1
RTS0044222,4
RTS0044223,1
RTS0044224,2
RTS0044225,1
RTS0044227,3
RTS0044228,2
RTS0044229,2
RTS0044230,2
RTS0044231,1
RTS0044232,5
RTS0044233,2
RTS0044234,2
RTS0044235,2
RTS0044236,2
RTS0044237,3
RTS0044238,4
RTS0044239,4
RTS0044240,7
RTS0044241,2
RTS0044242,5
RTS0044243,3
RTS0044244,6
RTS0044245,2
RTS0044246,4
RTS0044247,5
RTS0044248,5
RTS0044249,5
RTS0044250,5
RTS0044251,2
RTS0044252,3
RTS0044253,3
RTS0044254,6
RTS0044255,3
RTS0044256,1
RTS0044257,2
RTS0044258,4
RTS0044259,2
RTS0044260,5
RTS0044261,11
RTS0044262,4
RTS0044263,6
RTS0044264,1
RTS0044265,7
RTS0044266,3
RTS0044267,4
RTS0044268,1
RTS0044270,4
RTS0044271,7
RTS0044272,3
RTS0044273,4
RTS0044274,2
RTS0044275,6
RTS0044276,2
RTS0044279,1
RTS0044280,4
RTS0044281,7
RTS0044282,3
RTS0044283,2
RTS0044284,6
RTS0044285,2
RTS0044286,1
RTS0044287,2
RTS0044288,2
RTS0044289,1
RTS0044290,4
RTS0044291,2
RTS0044292,9
RTS0044293,4
RTS0044294,1
RTS0044295,7
RTS0044296,2
RTS0044297,3
RTS0044298,2
RTS0044299,7
RTS0044300,1
RTS0044301,7
RTS0044302,5
RTS0044303,15
RTS0044304,9
RTS0044305,5
RTS0044306,10
RTS0044307,4
RTS0044308,4
RTS0044309,13
RTS0044310,12
RTS0044311,1
RTS0044312,2
RTS0044313,4
RTS0044314,2
RTS0044315,1
RTS0044316,1
RTS0044317,4
RTS0044318,4
RTS0044319,3
RTS0044320,1
RTS0044321,3
RTS0044322,6
RTS0044323,1
RTS0044324,2
RTS0044325,3
RTS0044326,1
RTS0044327,5
RTS0044328,3
RTS0044329,8
RTS0044330,2
RTS0044331,37
RTS0044332,36
RTS0044333,50
RTS0044334,57
RTS0044335,39
RTS0044336,1
RTS0044337,2
RTS0044338,3
RTS0044339,1
RTS0044340,7
RTS0044341,2
RTS0044342,2
RTS0044343,5
RTS0044344,4
RTS0044345,4
RTS0044346,19
RTS0044347,19
RTS0044348,12
RTS0044349,18
RTS0044350,14
RTS0044351,3
RTS0044352,5
RTS0044353,4
RTS0044354,3
RTS0044355,3
RTS0044356,5
RTS0044358,3
RTS0044359,4
RTS0044360,4
RTS0044361,6
RTS0044362,6
RTS0044363,4
RTS0044364,4
RTS0044365,2
RTS0044366,9
RTS0044367,5
RTS0044368,15
RTS0044369,11
RTS0044370,12
RTS0044372,1
RTS0044374,3
RTS0044375,3
RTS0044376,4
RTS0044377,1
RTS0044378,1
RTS0044379,5
RTS0044380,5
RTS0044381,5
RTS0044382,5
RTS0044383,5
RTS0044384,3
RTS0044386,3
RTS0044388,4
RTS0044389,1
RTS0044390,5
RTS0044391,29
RTS0044392,20
RTS0044393,15
RTS0044394,14
RTS0044395,17
RTS0044396,4
RTS0044397,5
RTS0044399,1
RTS0044400,4
RTS0044401,3
RTS0044402,2
RTS0044403,2
RTS0044404,3
RTS0044405,3
RTS0044406,2
RTS0044407,1
RTS0044408,1
RTS0044409,7
RTS0044411,2
RTS0044412,1
RTS0044413,3
RTS0044414,2
RTS0044415,4
RTS0044416,3
RTS0044417,7
RTS0044418,5
RTS0044419,2
RTS0044420,5
RTS0044421,6
RTS0044422,3
RTS0044423,3
RTS0044426,2
RTS0044427,2
RTS0044428,1
RTS0044429,2
RTS0044430,3
RTS0044431,3
RTS0044432,9
RTS0044433,8
RTS0044434,7
RTS0044435,7
RTS0044436,5
RTS0044437,1
RTS0044438,1
RTS0044439,5
RTS0044440,4
RTS0044441,16
RTS0044442,19
RTS0044443,34
RTS0044444,10
RTS0044445,22
RTS0044446,4
RTS0044447,3
RTS0044448,3
RTS0044449,5
RTS0044450,1
RTS0044451,1
RTS0044452,4
RTS0044453,2
RTS0044454,6
RTS0044456,2
RTS0044458,7
RTS0044459,1
RTS0044460,6
RTS0044461,2
RTS0044462,4
RTS0044463,3
RTS0044464,1
RTS0044465,5
RTS0044466,5
RTS0044467,5
RTS0044468,3
RTS0044470,2
RTS0044471,1
RTS0044472,3
RTS0044473,5
RTS0044475,2
RTS0044476,5
RTS0044477,6
RTS0044478,6
RTS0044479,7
RTS0044480,8
RTS0044481,31
RTS0044482,23
RTS0044483,25
RTS0044484,16
RTS0044485,22
RTS0044486,3
RTS0044487,2
RTS0044488,6
RTS0044489,4
RTS0044490,5
RTS0044491,4
RTS0044492,1
RTS0044493,4
RTS0044494,3
RTS0044495,3
RTS0044496,8
RTS0044497,5
RTS0044498,7
RTS0044499,7
RTS0044500,8
RTS0044501,8
RTS0044502,8
RTS0044503,10
RTS0044504,17
RTS0044505,12
RTS0044506,5
RTS0044507,5
RTS0044508,6
RTS0044509,3
RTS0044510,4
RTS0044511,5
RTS0044512,1
RTS0044513,4
RTS0044514,5
RTS0044515,4
RTS0044516,6
RTS0044517,2
RTS0044518,5
RTS0044519,2
RTS0044520,4
RTS0044521,6
RTS0044522,2
RTS0044523,2
RTS0044524,3
RTS0044525,1
RTS0044526,7
RTS0044527,4
RTS0044528,2
RTS0044529,4
RTS0044530,4
RTS0044531,2
RTS0044532,2
RTS0044533,6
RTS0044534,1
RTS0044535,1
RTS0044536,4
RTS0044537,1
RTS0044538,1
RTS0044539,1
RTS0044540,1
RTS0044541,3
RTS0044542,1
RTS0044543,2
RTS0044544,6
RTS0044545,4
RTS0044546,6
RTS0044547,5
RTS0044548,4
RTS0044549,5
RTS0044550,2
RTS0044551,7
RTS0044552,7
RTS0044553,2
RTS0044554,3
RTS0044555,8
RTS0044557,4
RTS0044558,2
RTS0044559,2
RTS0044560,1
RTS0044561,8
RTS0044562,4
RTS0044563,3
RTS0044564,5
RTS0044565,7
RTS0044566,6
RTS0044567,1
RTS0044569,5
RTS0044570,2
RTS0044571,3
RTS0044572,1
RTS0044574,4
RTS0044575,1
RTS0044576,2
RTS0044577,3
RTS0044578,2
RTS0044579,1
RTS0044580,2
RTS0044581,1
RTS0044582,3
RTS0044583,3
RTS0044584,2
RTS0044587,1
RTS0044589,2
RTS0044590,4
RTS0044591,2
RTS0044592,1
RTS0044593,3
RTS0044594,1
RTS0044595,4
RTS0044596,2
RTS0044597,6
RTS0044598,3
RTS0044599,7
RTS0044600,2
RTS0044601,6
RTS0044602,4
RTS0044603,2
RTS0044604,5
RTS0044605,2
RTS0044607,3
RTS0044608,1
RTS0044609,3
RTS0044610,1
RTS0044611,3
RTS0044613,2
RTS0044614,2
RTS0044615,2
RTS0044616,1
RTS0044617,3
RTS0044618,3
RTS0044620,2
RTS0044621,4
RTS0044622,10
RTS0044623,3
RTS0044624,4
RTS0044625,6
RTS0044626,4
RTS0044628,2
RTS0044629,2
RTS0044630,1
RTS0044631,4
RTS0044632,1
RTS0044633,1
RTS0044635,4
RTS0044636,3
RTS0044637,4
RTS0044638,1
RTS0044639,4
RTS0044640,3
RTS0044641,4
RTS0044642,7
RTS0044643,8
RTS0044644,13
RTS0044645,5
RTS0044646,1
RTS0044648,1
RTS0044650,2
RTS0044651,5
RTS0044652,5
RTS0044653,5
RTS0044654,3
RTS0044655,6
RTS0044656,177
RTS0044657,162
RTS0044658,247
RTS0044659,151
RTS0044660,150
RTS0044661,6
RTS0044662,6
RTS0044663,8
RTS0044664,5
RTS0044665,10
RTS0044666,2
RTS0044667,2
RTS0044669,4
RTS0044670,2
RTS0044671,3
RTS0044672,3
RTS0044673,4
RTS0044674,2
RTS0044675,1
RTS0044676,5
RTS0044677,4
RTS0044678,5
RTS0044679,2
RTS0044680,1
RTS0044681,3
RTS0044682,4
RTS0044683,1
RTS0044684,3
RTS0044685,1
RTS0044686,3
RTS0044687,5
RTS0044688,12
RTS0044689,14
RTS0044690,10
RTS0044691,2
RTS0044692,5
RTS0044693,5
RTS0044694,9
RTS0044695,4
RTS0044696,1
RTS0044697,3
RTS0044698,4
RTS0044699,3
RTS0044700,3
RTS0044701,9
RTS0044702,7
RTS0044703,13
RTS0044704,11
RTS0044705,5
RTS0044706,1
RTS0044707,1
RTS0044708,2
RTS0044709,3
RTS0044710,1
RTS0044711,4
RTS0044712,3
RTS0044714,1
RTS0044715,3
RTS0044716,13
RTS0044717,7
RTS0044718,17
RTS0044719,4
RTS0044720,13
RTS0044721,1
RTS0044722,2
RTS0044724,3
RTS0044725,2
RTS0044726,5
RTS0044727,6
RTS0044728,2
RTS0044729,6
RTS0044730,3
RTS0044731,4
RTS0044732,3
RTS0044733,2
RTS0044734,1
RTS0044736,8
RTS0044737,3
RTS0044738,6
RTS0044739,3
RTS0044740,3
RTS0044741,2
RTS0044742,2
RTS0044743,3
RTS0044744,3
RTS0044746,1
RTS0044747,1
RTS0044748,1
RTS0044749,1
RTS0044751,7
RTS0044752,12
RTS0044753,5
RTS0044754,5
RTS0044755,2
RTS0044756,5
RTS0044757,3
RTS0044758,4
RTS0044759,1
RTS0044760,3
RTS0044761,7
RTS0044762,4
RTS0044763,2
RTS0044764,1
RTS0044765,1
RTS0044766,3
RTS0044767,3
RTS0044768,4
RTS0044769,4
RTS0044770,2
RTS0044771,2
RTS0044772,1
RTS0044773,1
RTS0044774,1
RTS0044775,2
RTS0044776,5
RTS0044777,3
RTS0044778,10
RTS0044779,4
RTS0044780,6
RTS0044781,14
RTS0044782,9
RTS0044783,8
RTS0044784,9
RTS0044785,6
RTS0044786,3
RTS0044787,3
RTS0044788,2
RTS0044789,5
RTS0044790,5
RTS0044791,16
RTS0044792,28
RTS0044793,2
RTS0044795,6
RTS0044796,5
RTS0044797,9
RTS0044798,4
RTS0044799,5
RTS0044800,5
RTS0044801,2
RTS0044802,1
RTS0044803,3
RTS0044804,3
RTS0044805,2
RTS0044806,6
RTS0044807,4
RTS0044808,5
RTS0044809,4
RTS0044810,2
RTS0044811,1
RTS0044812,2
RTS0044813,7
RTS0044814,6
RTS0044815,3
RTS0044816,4
RTS0044817,8
RTS0044818,4
RTS0044819,1
RTS0044820,6
RTS0044821,6
RTS0044822,10
RTS0044823,4
RTS0044824,5
RTS0044825,7
RTS0044826,2
RTS0044827,2
RTS0044828,2
RTS0044830,5
RTS0044831,1
RTS0044832,3
RTS0044833,4
RTS0044834,4
RTS0044835,2
RTS0044836,3
RTS0044837,1
RTS0044838,4
RTS0044839,1
RTS0044840,4
RTS0044841,1
RTS0044842,3
RTS0044843,2
RTS0044844,3
RTS0044845,2
RTS0044846,3
RTS0044847,1
RTS0044848,1
RTS0044849,3
RTS0044850,1
RTS0044851,3
RTS0044852,2
RTS0044853,2
RTS0044854,4
RTS0044855,1
RTS0044856,3
RTS0044857,4
RTS0044858,3
RTS0044859,1
RTS0044860,4
RTS0044861,3
RTS0044862,3
RTS0044863,6
RTS0044864,6
RTS0044865,6
RTS0044866,3
RTS0044867,6
RTS0044868,6
RTS0044869,6
RTS0044870,8
RTS0044871,6
RTS0044872,2
RTS0044873,7
RTS0044874,7
RTS0044875,5
RTS0044876,2
RTS0044877,10
RTS0044878,11
RTS0044879,10
RTS0044880,9
RTS0044881,1
RTS0044882,3
RTS0044883,1
RTS0044885,3
RTS0044886,3
RTS0044889,1
RTS0044890,1
RTS0044891,13
RTS0044892,11
RTS0044893,7
RTS0044894,7
RTS0044895,9
RTS0044896,10
RTS0044897,18
RTS0044898,5
RTS0044899,10
RTS0044900,10
RTS0044901,11
RTS0044902,13
RTS0044903,10
RTS0044904,6
RTS0044905,6
RTS0044906,41
RTS0044907,35
RTS0044908,23
RTS0044909,39
RTS0044910,23
RTS0044911,1
RTS0044912,2
RTS0044913,1
RTS0044914,3
RTS0044916,5
RTS0044917,7
RTS0044918,1
RTS0044919,1
RTS0044920,5
RTS0044921,4
RTS0044922,3
RTS0044923,3
RTS0044924,2
RTS0044926,4
RTS0044927,7
RTS0044928,1
RTS0044929,7
RTS0044930,6
RTS0044931,2
RTS0044932,6
RTS0044933,3
RTS0044934,2
RTS0044935,6
RTS0044938,2
RTS0044939,3
RTS0044940,4
RTS0044941,2
RTS0044942,1
RTS0044943,2
RTS0044944,2
RTS0044945,1
RTS0044946,3
RTS0044947,7
RTS0044948,5
RTS0044949,5
RTS0044950,3
RTS0044951,1
RTS0044952,2
RTS0044953,2
RTS0044954,2
RTS0044955,3
RTS0044956,12
RTS0044957,21
RTS0044958,9
RTS0044959,16
RTS0044960,22
RTS0044961,6
RTS0044962,1
RTS0044963,2
RTS0044964,1
RTS0044965,1
RTS0044966,2
RTS0044967,10
RTS0044968,9
RTS0044969,1
RTS0044970,6
RTS0044971,1
RTS0044972,2
RTS0044973,3
RTS0044974,1
RTS0044975,3
RTS0044976,2
RTS0044977,1
RTS0044978,4
RTS0044979,7
RTS0044980,3
RTS0044981,2
RTS0044982,2
RTS0044983,1
RTS0044984,4
RTS0044985,1
RTS0044986,1
RTS0044987,6
RTS0044988,4
RTS0044990,3
RTS0044991,1
RTS0044992,2
RTS0044993,4
RTS0044994,3
RTS0044995,2
RTS0044997,2
RTS0044998,2
RTS0044999,2
RTS0045000,3
RTS0045001,3
RTS0045002,4
RTS0045003,7
RTS0045004,2
RTS0045005,3
RTS0045006,10
RTS0045007,5
RTS0045008,7
RTS0045009,8
RTS0045010,4
RTS0045011,1
RTS0045012,6
RTS0045013,2
RTS0045014,4
RTS0045015,3
RTS0045016,1
RTS0045017,5
RTS0045018,8
RTS0045019,12
RTS0045020,3
RTS0045021,1
RTS0045022,2
RTS0045023,1
RTS0045024,4
RTS0045025,7
RTS0045026,6
RTS0045027,4
RTS0045028,8
RTS0045029,8
RTS0045030,9
RTS0045031,6
RTS0045032,5
RTS0045033,5
RTS0045034,5
RTS0045035,2
RTS0045038,5
RTS0045040,1
RTS0045041,3
RTS0045042,6
RTS0045043,5
RTS0045044,3
RTS0045045,3
RTS0045046,1
RTS0045047,2
RTS0045048,2
RTS0045049,3
RTS0045050,2
RTS0045051,3
RTS0045053,2
RTS0045054,2
RTS0045055,3
RTS0045056,18
RTS0045057,7
RTS0045058,4
RTS0045059,6
RTS0045060,5
RTS0045061,3
RTS0045063,2
RTS0045064,2
RTS0045065,1
RTS0045066,2
RTS0045067,13
RTS0045068,8
RTS0045069,6
RTS0045070,12
RTS0045071,8
RTS0045072,7
RTS0045073,4
RTS0045074,8
RTS0045075,4
RTS0045076,3
RTS0045077,3
RTS0045079,2
RTS0045081,5
RTS0045082,1
RTS0045083,10
RTS0045084,7
RTS0045085,3
RTS0045086,3
RTS0045087,1
RTS0045089,2
RTS0045090,2
RTS0045091,2
RTS0045092,10
RTS0045093,8
RTS0045094,9
RTS0045095,5
RTS0045096,2
RTS0045097,2
RTS0045098,1
RTS0045100,3
RTS0045101,1
RTS0045102,2
RTS0045103,2
RTS0045104,3
RTS0045105,2
RTS0045106,2
RTS0045107,2
RTS0045108,3
RTS0045109,1
RTS0045110,1
RTS0045111,3
RTS0045112,2
RTS0045113,3
RTS0045114,3
RTS0045115,2
RTS0045117,3
RTS0045118,1
RTS0045119,1
RTS0045120,1
RTS0045121,1
RTS0045122,2
RTS0045123,2
RTS0045124,2
RTS0045125,3
RTS0045126,2
RTS0045127,1
RTS0045128,3
RTS0045129,6
RTS0045130,5
RTS0045131,2
RTS0045132,3
RTS0045133,8
RTS0045134,1
RTS0045135,4
RTS0045136,3
RTS0045137,6
RTS0045138,1
RTS0045139,7
RTS0045140,4
RTS0045141,1
RTS0045142,2
RTS0045143,1
RTS0045144,1
RTS0045145,1
RTS0045146,4
RTS0045147,4
RTS0045148,3
RTS0045150,3
RTS0045151,2
RTS0045152,5
RTS0045153,3
RTS0045154,3
RTS0045155,3
RTS0045156,1
RTS0045157,3
RTS0045158,4
RTS0045159,3
RTS0045160,8
RTS0045161,2
RTS0045162,2
RTS0045163,6
RTS0045164,1
RTS0045165,6
RTS0045166,1
RTS0045167,3
RTS0045168,6
RTS0045169,3
RTS0045170,4
RTS0045171,3
RTS0045172,6
RTS0045173,5
RTS0045174,3
RTS0045175,3
RTS0045176,1
RTS0045177,3
RTS0045178,3
RTS0045179,6
RTS0045181,9
RTS0045182,5
RTS0045183,7
RTS0045184,4
RTS0045185,6
RTS0045186,6
RTS0045187,6
RTS0045188,5
RTS0045189,1
RTS0045190,2
RTS0045191,4
RTS0045192,3
RTS0045193,1
RTS0045194,4
RTS0045195,1
RTS0045196,3
RTS0045197,2
RTS0045198,4
RTS0045199,3
RTS0045200,4
RTS0045201,2
RTS0045202,3
RTS0045203,1
RTS0045204,7
RTS0045205,4
RTS0045207,6
RTS0045208,1
RTS0045209,4
RTS0045210,3
RTS0045212,4
RTS0045213,2
RTS0045214,4
RTS0045215,3
RTS0045216,2
RTS0045217,5
RTS0045218,3
RTS0045219,6
RTS0045220,3
RTS0045221,1
RTS0045222,4
RTS0045223,2
RTS0045224,1
RTS0045225,1
RTS0045226,54
RTS0045227,40
RTS0045228,74
RTS0045229,46
RTS0045230,50
RTS0045231,7
RTS0045232,7
RTS0045233,6
RTS0045234,5
RTS0045235,9
RTS0045236,7
RTS0045237,7
RTS0045238,7
RTS0045239,3
RTS0045240,14
RTS0045241,2
RTS0045242,3
RTS0045243,6
RTS0045244,5
RTS0045245,2
RTS0045246,3
RTS0045247,2
RTS0045248,4
RTS0045249,3
RTS0045251,6
RTS0045252,2
RTS0045253,3
RTS0045254,3
RTS0045255,1
RTS0045256,1
RTS0045257,1
RTS0045258,2
RTS0045259,4
RTS0045260,2
RTS0045261,8
RTS0045262,15
RTS0045263,14
RTS0045264,14
RTS0045265,16
RTS0045266,7
RTS0045267,12
RTS0045268,10
RTS0045269,10
RTS0045270,9
RTS0045271,4
RTS0045272,1
RTS0045273,3
RTS0045274,5
RTS0045276,3
RTS0045277,4
RTS0045278,8
RTS0045279,1
RTS0045281,3
RTS0045282,4
RTS0045283,2
RTS0045284,3
RTS0045285,7
RTS0045286,3
RTS0045287,1
RTS0045288,3
RTS0045289,5
RTS0045290,2
RTS0045291,4
RTS0045292,5
RTS0045293,3
RTS0045294,3
RTS0045295,2
RTS0045296,2
RTS0045297,1
RTS0045298,2
RTS0045299,3
RTS0045300,1
RTS0045301,7
RTS0045302,3
RTS0045303,13
RTS0045304,10
RTS0045305,11
RTS0045306,1
RTS0045307,2
RTS0045308,1
RTS0045309,1
RTS0045310,2
RTS0045311,1
RTS0045312,1
RTS0045313,4
RTS0045314,4
RTS0045315,3
RTS0045316,3
RTS0045317,1
RTS0045318,3
RTS0045319,1
RTS0045321,1
RTS0045322,1
RTS0045323,1
RTS0045324,6
RTS0045325,2
RTS0045326,5
RTS0045327,2
RTS0045328,6
RTS0045329,3
RTS0045330,2
RTS0045332,3
RTS0045334,4
RTS0045335,2
RTS0045336,3
RTS0045337,2
RTS0045338,4
RTS0045339,2
RTS0045340,3
RTS0045341,2
RTS0045343,1
RTS0045344,3
RTS0045345,3
RTS0045346,3
RTS0045349,1
RTS0045350,1
RTS0045351,1
RTS0045352,2
RTS0045354,3
RTS0045355,1
RTS0045357,6
RTS0045358,3
RTS0045359,2
RTS0045360,4
RTS0045361,1
RTS0045362,1
RTS0045364,2
RTS0045366,1
RTS0045367,2
RTS0045368,1
RTS0045369,1
RTS0045370,2
RTS0045371,9
RTS0045372,5
RTS0045373,5
RTS0045374,5
RTS0045375,7
RTS0045376,3
RTS0045377,2
RTS0045378,4
RTS0045379,2
RTS0045380,1
RTS0045381,4
RTS0045382,4
RTS0045383,2
RTS0045384,4
RTS0045386,4
RTS0045387,2
RTS0045388,3
RTS0045389,6
RTS0045390,1
RTS0045391,4
RTS0045392,2
RTS0045393,1
RTS0045395,4
RTS0045396,3
RTS0045397,4
RTS0045398,2
RTS0045399,3
RTS0045400,3
RTS0045401,3
RTS0045402,2
RTS0045403,6
RTS0045404,5
RTS0045405,1
RTS0045406,6
RTS0045407,13
RTS0045408,4
RTS0045409,11
RTS0045410,6
RTS0045411,12
RTS0045412,12
RTS0045413,17
RTS0045414,14
RTS0045415,6
RTS0045416,3
RTS0045417,1
RTS0045418,1
RTS0045419,1
RTS0045420,2
RTS0045421,406
RTS0045422,335
RTS0045423,355
RTS0045424,551
RTS0045425,452
RTS0045426,1
RTS0045427,1
RTS0045428,2
RTS0045429,4
RTS0045431,6
RTS0045432,3
RTS0045433,2
RTS0045434,6
RTS0045435,2
RTS0045436,7
RTS0045437,7
RTS0045438,9
RTS0045439,6
RTS0045440,8
RTS0045441,8
RTS0045442,3
RTS0045443,8
RTS0045444,7
RTS0045445,7
RTS0045446,4
RTS0045447,7
RTS0045448,3
RTS0045449,6
RTS0045450,5
RTS0045451,17
RTS0045452,16
RTS0045453,32
RTS0045454,23
RTS0045455,19
RTS0045456,2
RTS0045457,3
RTS0045458,4
RTS0045459,4
RTS0045460,8
RTS0045461,1
RTS0045462,2
RTS0045463,2
RTS0045464,2
RTS0045465,4
RTS0045466,4
RTS0045467,6
RTS0045468,4
RTS0045469,6
RTS0045470,1
RTS0045471,2
RTS0045472,1
RTS0045473,2
RTS0045474,2
RTS0045475,2
RTS0045476,11
RTS0045477,19
RTS0045478,17
RTS0045479,19
RTS0045480,15
RTS0045481,9
RTS0045482,1
RTS0045483,7
RTS0045484,5
RTS0045485,6
RTS0045486,1
RTS0045487,4
RTS0045488,1
RTS0045489,2
RTS0045490,1
RTS0045491,32
RTS0045492,48
RTS0045493,20
RTS0045494,21
RTS0045495,29
RTS0045496,5
RTS0045497,8
RTS0045498,4
RTS0045499,13
RTS0045500,17
RTS0045501,106
RTS0045502,112
RTS0045503,102
RTS0045504,67
RTS0045505,88
RTS0045506,867
RTS0045507,832
RTS0045508,520
RTS0045509,760
RTS0045510,610
RTS0045511,8
RTS0045512,2
RTS0045513,4
RTS0045514,4
RTS0045515,2
RTS0045516,4
RTS0045517,2
RTS0045518,3
RTS0045519,1
RTS0045520,3
RTS0045521,4
RTS0045522,7
RTS0045523,7
RTS0045524,4
RTS0045525,3
RTS0045526,17
RTS0045527,23
RTS0045528,16
RTS0045529,16
RTS0045530,14
RTS0045531,2
RTS0045532,2
RTS0045533,1
RTS0045535,3
RTS0045536,14
RTS0045537,22
RTS0045538,10
RTS0045539,14
RTS0045540,16
RTS0045541,11
RTS0045542,16
RTS0045543,12
RTS0045544,4
RTS0045545,12
RTS0045546,7
RTS0045547,9
RTS0045548,7
RTS0045549,7
RTS0045550,6
RTS0045551,1
RTS0045552,1
RTS0045553,4
RTS0045554,3
RTS0045556,10
RTS0045557,6
RTS0045558,7
RTS0045559,4
RTS0045560,9
RTS0045561,1
RTS0045562,2
RTS0045564,2
RTS0045565,3
RTS0045566,5
RTS0045567,4
RTS0045568,3
RTS0045569,3
RTS0045570,3
RTS0045571,1
RTS0045572,1
RTS0045574,1
RTS0045575,4
RTS0045576,2
RTS0045577,1
RTS0045579,3
RTS0045580,3
RTS0045581,11
RTS0045582,3
RTS0045583,6
RTS0045584,1
RTS0045585,8
RTS0045586,4
RTS0045587,4
RTS0045588,6
RTS0045589,8
RTS0045590,12
RTS0045592,59
RTS0045593,36
RTS0045594,70
RTS0045595,68
RTS0045596,13
RTS0045597,14
RTS0045598,17
RTS0045599,16
RTS0045600,16
RTS0045601,3
RTS0045602,1
RTS0045603,2
RTS0045604,6
RTS0045606,2
RTS0045607,3
RTS0045608,3
RTS0045609,3
RTS0045610,1
RTS0045611,6
RTS0045612,5
RTS0045613,4
RTS0045614,5
RTS0045615,3
RTS0045616,1
RTS0045617,1
RTS0045618,1
RTS0045619,3
RTS0045620,1
RTS0045621,5
RTS0045622,14
RTS0045623,15
RTS0045624,9
RTS0045625,12
RTS0045627,1
RTS0045628,4
RTS0045629,1
RTS0045632,6
RTS0045633,5
RTS0045634,1
RTS0045635,1
RTS0045636,2
RTS0045637,1
RTS0045638,2
RTS0045639,1
RTS0045640,2
RTS0045641,3
RTS0045643,3
RTS0045644,1
RTS0045645,3
RTS0045646,9
RTS0045647,10
RTS0045648,10
RTS0045649,10
RTS0045650,9
RTS0045651,7
RTS0045652,4
RTS0045653,10
RTS0045654,9
RTS0045655,8
RTS0045656,5
RTS0045657,7
RTS0045658,11
RTS0045659,6
RTS0045660,9
RTS0045661,52
RTS0045662,26
RTS0045663,30
RTS0045664,35
RTS0045665,32
RTS0045666,1
RTS0045667,4
RTS0045668,4
RTS0045669,4
RTS0045670,4
RTS0045671,3
RTS0045672,1
RTS0045673,1
RTS0045674,1
RTS0045675,2
RTS0045676,16
RTS0045677,5
RTS0045678,12
RTS0045679,8
RTS0045680,14
RTS0045681,1
RTS0045682,4
RTS0045684,2
RTS0045687,3
RTS0045688,3
RTS0045690,3
RTS0045691,1
RTS0045692,5
RTS0045693,2
RTS0045694,3
RTS0045695,3
RTS0045696,4
RTS0045697,2
RTS0045698,5
RTS0045699,10
RTS0045700,7
RTS0045701,1
RTS0045702,6
RTS0045703,3
RTS0045704,1
RTS0045705,2
RTS0045706,4
RTS0045707,4
RTS0045708,2
RTS0045709,6
RTS0045710,2
RTS0045711,1
RTS0045712,3
RTS0045713,2
RTS0045714,3
RTS0045715,2
RTS0045716,15
RTS0045717,5
RTS0045718,11
RTS0045719,5
RTS0045720,11
RTS0045721,7
RTS0045722,14
RTS0045723,15
RTS0045724,5
RTS0045725,8
RTS0045726,4
RTS0045727,12
RTS0045728,12
RTS0045729,4
RTS0045730,7
RTS0045731,21
RTS0045732,16
RTS0045733,9
RTS0045734,21
RTS0045735,8
RTS0045736,60
RTS0045737,78
RTS0045738,92
RTS0045739,111
RTS0045740,54
RTS0045741,48
RTS0045742,36
RTS0045743,58
RTS0045744,67
RTS0045745,67
RTS0045746,12
RTS0045747,18
RTS0045748,14
RTS0045749,9
RTS0045750,11
RTS0045751,8
RTS0045752,8
RTS0045753,10
RTS0045754,14
RTS0045755,5
RTS0045756,14
RTS0045757,12
RTS0045758,20
RTS0045759,10
RTS0045760,9
RTS0045761,1
RTS0045762,2
RTS0045763,2
RTS0045764,2
RTS0045765,3
RTS0045766,3
RTS0045767,3
RTS0045768,2
RTS0045769,1
RTS0045770,3
RTS0045771,5
RTS0045772,2
RTS0045773,1
RTS0045774,3
RTS0045775,1
RTS0045776,3
RTS0045777,1
RTS0045778,1
RTS0045779,3
RTS0045780,3
RTS0045781,11
RTS0045782,15
RTS0045783,17
RTS0045784,15
RTS0045785,18
RTS0045786,4
RTS0045787,4
RTS0045788,6
RTS0045789,1
RTS0045790,4
RTS0045791,3
RTS0045792,2
RTS0045793,3
RTS0045794,3
RTS0045795,2
RTS0045796,1
RTS0045797,5
RTS0045798,2
RTS0045799,1
RTS0045800,1
RTS0045801,1
RTS0045802,3
RTS0045803,4
RTS0045804,5
RTS0045805,2
RTS0045806,15
RTS0045807,19
RTS0045808,11
RTS0045809,19
RTS0045810,3
RTS0045811,5
RTS0045812,13
RTS0045813,4
RTS0045814,11
RTS0045815,6
RTS0045816,4
RTS0045817,10
RTS0045818,5
RTS0045819,6
RTS0045820,9
RTS0045821,12
RTS0045822,8
RTS0045823,7
RTS0045824,17
RTS0045825,8
RTS0045826,10
RTS0045827,5
RTS0045828,8
RTS0045829,4
RTS0045830,8
RTS0045831,5
RTS0045832,8
RTS0045833,6
RTS0045834,7
RTS0045835,2
RTS0045836,27
RTS0045837,16
RTS0045838,14
RTS0045840,12
RTS0045841,19
RTS0045842,13
RTS0045843,14
RTS0045844,5
RTS0045845,16
RTS0045846,76
RTS0045848,24
RTS0045849,125
RTS0045851,5
RTS0045852,2
RTS0045853,3
RTS0045854,3
RTS0045855,3
RTS0045856,3
RTS0045857,1
RTS0045858,1
RTS0045859,4
RTS0045860,9
RTS0045861,6
RTS0045862,6
RTS0045863,59
RTS0045864,68
RTS0045865,91
RTS0045866,97
RTS0045867,5
RTS0045868,1
RTS0045870,1
RTS0045871,1
RTS0045872,6
RTS0045873,5
RTS0045874,4
RTS0045875,3
RTS0045876,4
RTS0045877,1
RTS0045878,5
RTS0045879,5
RTS0045880,11
RTS0045881,1
RTS0045882,2
RTS0045883,1
RTS0045884,1
RTS0045885,1
RTS0045886,2
RTS0045887,4
RTS0045888,2
RTS0045889,2
RTS0045890,1
RTS0045891,1
RTS0045892,4
RTS0045893,3
RTS0045894,4
RTS0045895,4
RTS0045896,6
RTS0045897,10
RTS0045898,9
RTS0045899,9
RTS0045900,8
RTS0045901,6
RTS0045902,2
RTS0045903,2
RTS0045904,1
RTS0045905,9
RTS0045906,5
RTS0045907,4
RTS0045908,1
RTS0045909,5
RTS0045910,1
RTS0045911,2
RTS0045912,5
RTS0045914,3
RTS0045916,3
RTS0045917,2
RTS0045918,3
RTS0045919,1
RTS0045920,2
RTS0045922,4
RTS0045923,3
RTS0045924,3
RTS0045925,1
RTS0045926,3
RTS0045928,2
RTS0045929,4
RTS0045930,24
RTS0045931,15
RTS0045932,5
RTS0045933,2
RTS0045935,2
RTS0045939,2
RTS0045940,2
RTS0045941,3
RTS0045943,2
RTS0045944,1
RTS0045945,4
RTS0045946,2
RTS0045947,2
RTS0045948,2
RTS0045949,6
RTS0045950,7
RTS0045951,6
RTS0045952,7
RTS0045953,2
RTS0045954,3
RTS0045955,8
RTS0045956,1
RTS0045957,2
RTS0045958,6
RTS0045959,1
RTS0045960,1
RTS0045962,2
RTS0045964,3
RTS0045965,1
RTS0045966,2
RTS0045967,1
RTS0045968,2
RTS0045969,2
RTS0045970,1
RTS0045971,9
RTS0045972,1
RTS0045973,2
RTS0045976,1
RTS0045978,2
RTS0045979,11
RTS0045980,17
RTS0045981,7
RTS0045982,19
RTS0045983,4
RTS0045984,5
RTS0045986,5
RTS0045987,10
RTS0045988,3
RTS0045989,1
RTS0045990,1
RTS0045991,4
RTS0045992,2
RTS0045993,1
RTS0045994,1
RTS0045995,5
RTS0045996,5
RTS0045997,8
RTS0045999,3
RTS0046000,1
RTS0046001,2
RTS0046002,2
RTS0046004,3
RTS0046005,6
RTS0046006,5
RTS0046007,11
RTS0046008,9
RTS0046009,21
RTS0046010,1
RTS0046011,4
RTS0046012,3
RTS0046013,3
RTS0046015,2
RTS0046016,4
RTS0046017,2
RTS0046018,1
RTS0046019,2
RTS0046020,5
RTS0046021,4
RTS0046022,6
RTS0046023,7
RTS0046024,5
RTS0046025,1
RTS0046026,1
RTS0046027,4
RTS0046028,2
RTS0046029,1
RTS0046030,2
RTS0046031,1
RTS0046032,2
RTS0046033,1
RTS0046035,3
RTS0046036,2
RTS0046037,1
RTS0046038,2
RTS0046039,1
RTS0046040,1
RTS0046041,3
RTS0046042,5
RTS0046043,2
RTS0046044,4
RTS0046045,2
RTS0046046,1
RTS0046047,1
RTS0046048,8
RTS0046049,5
RTS0046050,9
RTS0046051,10
RTS0046052,4
RTS0046053,13
RTS0046054,8
RTS0046055,7
RTS0046056,2
RTS0046057,2
RTS0046059,2
RTS0046060,5
RTS0046061,13
RTS0046062,12
RTS0046063,12
RTS0046064,10
RTS0046065,2
RTS0046066,4
RTS0046067,7
RTS0046068,2
RTS0046070,3
RTS0046071,4
RTS0046072,2
RTS0046073,3
RTS0046074,1
RTS0046075,1
RTS0046078,10
RTS0046079,3
RTS0046080,14
RTS0046081,3
RTS0046082,12
RTS0046083,5
RTS0046084,9
RTS0046085,5
RTS0046086,8
RTS0046087,3
RTS0046088,2
RTS0046089,5
RTS0046090,3
RTS0046091,2
RTS0046092,2
RTS0046093,7
RTS0046095,4
RTS0046096,2
RTS0046097,2
RTS0046098,2
RTS0046099,5
RTS0046100,2
RTS0046101,2
RTS0046102,3
RTS0046103,3
RTS0046104,4
RTS0046105,4
RTS0046106,1
RTS0046107,6
RTS0046108,3
RTS0046109,2
RTS0046110,6
RTS0046111,4
RTS0046112,9
RTS0046113,3
RTS0046114,2
RTS0046115,5
RTS0046116,7
RTS0046117,6
RTS0046119,3
RTS0046121,7
RTS0046122,5
RTS0046123,4
RTS0046124,2
RTS0046125,2
RTS0046126,3
RTS0046127,3
RTS0046128,8
RTS0046129,5
RTS0046130,5
RTS0046131,3
RTS0046132,4
RTS0046133,12
RTS0046134,6
RTS0046135,2
RTS0046136,74
RTS0046137,176
RTS0046138,14
RTS0046140,6
RTS0046141,1
RTS0046142,9
RTS0046143,5
RTS0046144,3
RTS0046145,1
RTS0046146,2
RTS0046148,1
RTS0046149,3
RTS0046150,2
RTS0046152,3
RTS0046153,2
RTS0046154,2
RTS0046155,3
RTS0046156,6
RTS0046157,1
RTS0046158,2
RTS0046159,4
RTS0046160,3
RTS0046161,2
RTS0046162,3
RTS0046163,2
RTS0046164,10
RTS0046165,8
RTS0046166,5
RTS0046167,2
RTS0046169,3
RTS0046170,1
RTS0046171,2
RTS0046172,1
RTS0046173,3
RTS0046174,2
RTS0046175,2
RTS0046176,2
RTS0046177,3
RTS0046178,1
RTS0046179,2
RTS0046180,2
RTS0046181,2
RTS0046182,2
RTS0046183,2
RTS0046184,5
RTS0046185,3
RTS0046186,6
RTS0046187,4
RTS0046188,6
RTS0046191,2
RTS0046193,2
RTS0046195,1
RTS0046196,2
RTS0046197,3
RTS0046198,3
RTS0046199,1
RTS0046200,3
RTS0046201,4
RTS0046202,2
RTS0046203,3
RTS0046204,1
RTS0046205,2
RTS0046207,1
RTS0046208,1
RTS0046209,1
RTS0046210,1
RTS0046211,1
RTS0046212,3
RTS0046213,1
RTS0046214,1
RTS0046216,4
RTS0046217,6
RTS0046218,5
RTS0046219,1
RTS0046220,3
RTS0046221,6
RTS0046223,2
RTS0046224,1
RTS0046225,3
RTS0046226,3
RTS0046227,3
RTS0046228,5
RTS0046229,3
RTS0046230,1
RTS0046231,2
RTS0046232,1
RTS0046233,2
RTS0046234,2
RTS0046235,3
RTS0046236,2
RTS0046237,2
RTS0046238,3
RTS0046239,3
RTS0046240,2
RTS0046241,2
RTS0046242,2
RTS0046244,4
RTS0046245,2
RTS0046246,1
RTS0046248,2
RTS0046249,2
RTS0046250,1
RTS0046251,2
RTS0046252,22
RTS0046253,15
RTS0046254,19
RTS0046255,2
RTS0046256,5
RTS0046257,2
RTS0046258,3
RTS0046259,3
RTS0046260,4
RTS0046261,6
RTS0046262,3
RTS0046263,4
RTS0046264,2
RTS0046265,7
RTS0046266,1
RTS0046267,1
RTS0046268,5
RTS0046269,1
RTS0046270,2
RTS0046271,1
RTS0046273,5
RTS0046274,2
RTS0046275,4
RTS0046276,5
RTS0046277,4
RTS0046278,6
RTS0046279,7
RTS0046280,2
RTS0046281,9
RTS0046282,3
RTS0046283,3
RTS0046284,3
RTS0046285,3
RTS0046286,1
RTS0046287,3
RTS0046288,1
RTS0046289,2
RTS0046290,3
RTS0046291,1
RTS0046292,4
RTS0046293,2
RTS0046294,3
RTS0046295,1
RTS0046296,3
RTS0046297,4
RTS0046298,1
RTS0046299,3
RTS0046300,2
RTS0046301,2
RTS0046302,2
RTS0046303,2
RTS0046304,1
RTS0046305,5
RTS0046307,2
RTS0046308,4
RTS0046309,2
RTS0046310,4
RTS0046311,2
RTS0046313,1
RTS0046314,1
RTS0046315,2
RTS0046317,2
RTS0046318,2
RTS0046319,2
RTS0046320,3
RTS0046321,3
RTS0046322,1
RTS0046323,6
RTS0046324,2
RTS0046325,6
RTS0046326,1
RTS0046327,2
RTS0046328,2
RTS0046329,39
RTS0046330,30
RTS0046331,28
RTS0046332,20
RTS0046333,39
RTS0046334,7
RTS0046335,16
RTS0046336,11
RTS0046342,2
RTS0046343,2
RTS0046344,2
RTS0046346,1
RTS0046347,21
RTS0046348,25
RTS0046349,25
RTS0046350,4
RTS0046351,1
RTS0046352,1
RTS0046353,2
RTS0046354,1
RTS0046355,4
RTS0046356,5
RTS0046357,6
RTS0046358,2
RTS0046359,5
RTS0046360,1
RTS0046361,5
RTS0046362,4
RTS0046363,3
RTS0046364,1
RTS0046365,2
RTS0046366,2
RTS0046367,1
RTS0046368,8
RTS0046369,2
RTS0046371,6
RTS0046372,1
RTS0046373,1
RTS0046374,1
RTS0046375,2
RTS0046376,2
RTS0046377,4
RTS0046378,6
RTS0046379,4
RTS0046380,2
RTS0046381,3
RTS0046382,1
RTS0046383,1
RTS0046384,1
RTS0046386,1
RTS0046387,5
RTS0046388,1
RTS0046389,1
RTS0046390,1
RTS0046391,4
RTS0046392,3
RTS0046393,1
RTS0046394,1
RTS0046395,3
RTS0046396,1
RTS0046397,2
RTS0046398,2
RTS0046399,4
RTS0046400,3
RTS0046401,3
RTS0046402,4
RTS0046403,3
RTS0046404,4
RTS0046405,4
RTS0046406,1
RTS0046407,2
RTS0046408,3
RTS0046409,3
RTS0046410,12
RTS0046411,9
RTS0046412,14
RTS0046413,20
RTS0046414,149
RTS0046415,52
RTS0046417,3
RTS0046418,7
RTS0046419,3
RTS0046420,1
RTS0046421,3
RTS0046422,2
RTS0046423,1
RTS0046424,6
RTS0046425,6
RTS0046426,4
RTS0046427,2
RTS0046428,5
RTS0046429,3
RTS0046430,1
RTS0046431,7
RTS0046432,3
RTS0046433,8
RTS0046434,6
RTS0046435,19
RTS0046439,6
RTS0046440,8
RTS0046441,7
RTS0046442,1
RTS0046443,7
RTS0046444,2
RTS0046445,3
RTS0046448,2
RTS0046449,8
RTS0046450,12
RTS0046451,2
RTS0046452,10
RTS0046453,7
RTS0046454,3
RTS0046455,7
RTS0046456,3
RTS0046457,3
RTS0046458,4
RTS0046459,12
RTS0046460,5
RTS0046461,6
RTS0046462,4
RTS0046463,1
RTS0046464,3
RTS0046466,1
RTS0046468,1
RTS0046469,3
RTS0046470,2
RTS0046471,2
RTS0046473,1
RTS0046474,3
RTS0046475,2
RTS0046476,3
RTS0046477,2
RTS0046478,4
RTS0046481,4
RTS0046482,3
RTS0046483,3
RTS0046485,1
RTS0046486,2
RTS0046487,3
RTS0046488,2
RTS0046489,1
RTS0046490,3
RTS0046491,5
RTS0046492,3
RTS0046493,3
RTS0046494,2
RTS0046495,2
RTS0046496,8
RTS0046497,4
RTS0046498,3
RTS0046499,30
RTS0046500,17
RTS0046501,14
RTS0046502,2
RTS0046503,4
RTS0046504,7
RTS0046505,2
RTS0046506,3
RTS0046509,4
RTS0046510,2
RTS0046512,5
RTS0046513,6
RTS0046514,3
RTS0046515,1
RTS0046516,1
RTS0046517,3
RTS0046518,2
RTS0046519,4
RTS0046520,3
RTS0046521,2
RTS0046522,5
RTS0046524,6
RTS0046526,18
RTS0046527,8
RTS0046528,10
RTS0046529,6
RTS0046531,1
RTS0046532,5
RTS0046533,2
RTS0046534,1
RTS0046535,3
RTS0046536,4
RTS0046537,3
RTS0046538,4
RTS0046539,6
RTS0046540,5
RTS0046541,4
RTS0046542,1
RTS0046543,1
RTS0046544,3
RTS0046545,11
RTS0046546,6
RTS0046548,3
RTS0046549,17
RTS0046550,3
RTS0046551,3
RTS0046552,1
RTS0046553,4
RTS0046554,6
RTS0046555,4
RTS0046557,4
RTS0046558,3
RTS0046559,1
RTS0046560,2
RTS0046561,2
RTS0046562,6
RTS0046563,2
RTS0046564,3
RTS0046565,1
RTS0046566,5
RTS0046567,3
RTS0046569,2
RTS0046572,1
RTS0046574,4
RTS0046575,5
RTS0046577,4
RTS0046580,13
RTS0046582,5
RTS0046583,1
RTS0046584,2
RTS0046585,2
RTS0046587,2
RTS0046588,4
RTS0046589,5
RTS0046590,4
RTS0046591,3
RTS0046592,2
RTS0046594,5
RTS0046595,2
RTS0046596,4
RTS0046598,4
RTS0046599,2
RTS0046600,8
RTS0046601,23
RTS0046602,10
RTS0046603,14
RTS0046604,2
RTS0046605,4
RTS0046606,4
RTS0046607,9
RTS0046608,7
RTS0046609,9
RTS0046610,1
RTS0046612,2
RTS0046613,1
RTS0046614,4
RTS0046616,3
RTS0046617,5
RTS0046618,2
RTS0046619,1
RTS0046620,5
RTS0046621,6
RTS0046622,5
RTS0046623,2
RTS0046624,5
RTS0046626,2
RTS0046627,4
RTS0046628,4
RTS0046629,5
RTS0046630,4
RTS0046631,7
RTS0046632,7
RTS0046633,1
RTS0046634,2
RTS0046635,5
RTS0046636,7
RTS0046637,5
RTS0046638,2
RTS0046639,1
RTS0046640,3
RTS0046642,6
RTS0046643,1
RTS0046644,6
RTS0046646,5
RTS0046647,2
RTS0046648,3
RTS0046649,2
RTS0046650,2
RTS0046651,6
RTS0046652,1
RTS0046653,11
RTS0046654,6
RTS0046655,14
RTS0046656,3
RTS0046657,3
RTS0046658,5
RTS0046659,4
RTS0046660,1
RTS0046661,3
RTS0046662,4
RTS0046663,5
RTS0046664,2
RTS0046665,1
RTS0046666,3
RTS0046667,3
RTS0046668,1
RTS0046669,1
RTS0046670,2
RTS0046671,1
RTS0046672,2
RTS0046673,2
RTS0046674,4
RTS0046675,1
RTS0046677,1
RTS0046678,1
RTS0046679,3
RTS0046680,1
RTS0046681,1
RTS0046682,3
RTS0046683,2
RTS0046684,1
RTS0046685,1
RTS0046686,2
RTS0046687,2
RTS0046688,2
RTS0046689,2
RTS0046690,1
RTS0046691,3
RTS0046692,3
RTS0046693,1
RTS0046694,3
RTS0046695,4
RTS0046696,6
RTS0046697,2
RTS0046698,2
RTS0046699,5
RTS0046700,7
RTS0046701,10
RTS0046702,7
RTS0046703,54
RTS0046704,106
RTS0046705,73
RTS0046706,41
RTS0046707,74
RTS0046708,54
RTS0046709,2
RTS0046711,5
RTS0046712,3
RTS0046713,1
RTS0046714,1
RTS0046715,1
RTS0046716,5
RTS0046717,4
RTS0046718,2
RTS0046719,2
RTS0046720,2
RTS0046721,2
RTS0046722,3
RTS0046723,2
RTS0046724,3
RTS0046725,1
RTS0046726,2
RTS0046727,3
RTS0046728,4
RTS0046729,2
RTS0046730,4
RTS0046731,3
RTS0046732,1
RTS0046733,10
RTS0046734,6
RTS0046735,2
RTS0046736,1
RTS0046738,1
RTS0046740,2
RTS0046741,2
RTS0046742,2
RTS0046743,1
RTS0046744,3
RTS0046745,4
RTS0046746,2
RTS0046747,4
RTS0046748,6
RTS0046749,5
RTS0046750,2
RTS0046751,1
RTS0046752,4
RTS0046753,4
RTS0046754,1
RTS0046755,4
RTS0046756,2
RTS0046757,3
RTS0046758,4
RTS0046760,2
RTS0046761,3
RTS0046763,7
RTS0046764,9
RTS0046765,1
RTS0046766,1
RTS0046767,4
RTS0046768,26
RTS0046769,27
RTS0046770,34
RTS0046771,2
RTS0046772,6
RTS0046773,4
RTS0046774,1
RTS0046775,4
RTS0046777,4
RTS0046778,5
RTS0046779,2
RTS0046780,2
RTS0046781,1
RTS0046782,3
RTS0046783,2
RTS0046784,1
RTS0046785,2
RTS0046790,1
RTS0046791,2
RTS0046792,1
RTS0046793,2
RTS0046794,2
RTS0046796,2
RTS0046797,1
RTS0046798,6
RTS0046799,1
RTS0046800,1
RTS0046801,135
RTS0046802,58
RTS0046804,1
RTS0046805,4
RTS0046806,3
RTS0046807,7
RTS0046808,4
RTS0046809,2
RTS0046811,2
RTS0046812,2
RTS0046813,4
RTS0046814,2
RTS0046817,2
RTS0046820,1
RTS0046821,3
RTS0046822,2
RTS0046823,1
RTS0046824,3
RTS0046825,5
RTS0046826,2
RTS0046828,2
RTS0046829,2
RTS0046831,2
RTS0046832,4
RTS0046833,2
RTS0046835,3
RTS0046836,53
RTS0046837,121
RTS0046838,50
RTS0046839,132
RTS0046840,6
RTS0046841,4
RTS0046842,20
RTS0046843,25
RTS0046846,5
RTS0046849,4
RTS0046851,3
RTS0046852,9
RTS0046853,8
RTS0046854,6
RTS0046855,2
RTS0046856,4
RTS0046857,3
RTS0046858,4
RTS0046859,2
RTS0046860,2
RTS0046861,4
RTS0046862,4
RTS0046863,4
RTS0046864,5
RTS0046866,6
RTS0046867,7
RTS0046868,4
RTS0046869,21
RTS0046870,16
RTS0046871,26
RTS0046872,47
RTS0046873,1
RTS0046874,2
RTS0046876,1
RTS0046877,2
RTS0046878,3
RTS0046879,1
RTS0046881,3
RTS0046882,2
RTS0046885,1
RTS0046886,1
RTS0046887,4
RTS0046889,3
RTS0046890,3
RTS0046891,1
RTS0046892,4
RTS0046893,3
RTS0046894,6
RTS0046895,2
RTS0046897,2
RTS0046899,23
RTS0046900,7
RTS0046902,2
RTS0046903,10
RTS0046904,2
RTS0046906,25
RTS0046907,19
RTS0046908,1
RTS0046909,3
RTS0046910,1
RTS0046911,4
RTS0046912,4
RTS0046914,5
RTS0046915,1
RTS0046916,5
RTS0046918,149
RTS0046919,263
RTS0046920,51
RTS0046921,3
RTS0046923,11
RTS0046924,1
RTS0046925,1
RTS0046926,2
RTS0046927,1
RTS0046928,7
RTS0046929,1
RTS0046930,4
RTS0046931,3
RTS0046934,6
RTS0046935,6
RTS0046936,4
RTS0046937,2
RTS0046938,17
RTS0046939,2
RTS0046940,2
RTS0046941,4
RTS0046942,4
RTS0046943,2
RTS0046944,3
RTS0046946,4
RTS0046947,1
RTS0046948,2
RTS0046949,2
RTS0046950,4
RTS0046951,3
RTS0046954,1
RTS0046955,3
RTS0046956,7
RTS0046957,2
RTS0046958,2
RTS0046959,4
RTS0046960,4
RTS0046961,3
RTS0046962,11
RTS0046963,4
RTS0046965,2
RTS0046966,1
RTS0046967,4
RTS0046968,1
RTS0047054,6
RTS0047055,8
RTS0047056,4
RTS0047057,7
RTS0047058,5
RTS0047060,10
RTS0047061,14
RTS0047062,9
RTS0047063,15
RTS0047064,12
RTS0047065,12
RTS0047066,10
RTS0047067,10
RTS0047068,14
RTS0047069,7
RTS0047070,8
RTS0047071,8
RTS0047072,8
RTS0047073,11
RTS0047074,7
RTS0047075,6
RTS0047076,1
RTS0047077,6
RTS0047078,2
RTS0047079,8
RTS0047080,2
RTS0047081,1
RTS0047082,1
RTS0047083,5
RTS0047084,3
RTS0047085,3
RTS0047086,5
RTS0047087,2
RTS0047089,1
RTS0047091,3
RTS0047092,6
RTS0047093,5
RTS0047094,8
RTS0047095,3
RTS0047096,1
RTS0047097,2
RTS0047098,1
RTS0047099,2
RTS0047100,3
RTS0047101,3
RTS0047102,1
RTS0047103,5
RTS0047105,4
RTS0047106,4
RTS0047107,2
RTS0047108,8
RTS0047109,5
RTS0047110,3
RTS0047111,3
RTS0047112,3
RTS0047113,6
RTS0047114,3
RTS0047115,8
RTS0047116,10
RTS0047117,6
RTS0047118,3
RTS0047119,5
RTS0047120,3
RTS0047121,1
RTS0047122,3
RTS0047123,1
RTS0047124,6
RTS0047125,2
RTS0047126,3
RTS0047127,4
RTS0047129,5
RTS0047130,4
RTS0047131,4
RTS0047132,3
RTS0047133,3
RTS0047134,1
RTS0047135,7
RTS0047136,10
RTS0047137,6
RTS0047138,7
RTS0047139,2
RTS0047140,4
RTS0047141,2
RTS0047142,1
RTS0047143,2
RTS0047144,6
RTS0047145,9
RTS0047146,3
RTS0047147,10
RTS0047148,10
RTS0047149,4
RTS0047150,7
RTS0047151,5
RTS0047152,7
RTS0047153,6
RTS0047154,5
RTS0047156,3
RTS0047157,1
RTS0047158,4
RTS0047159,6
RTS0047165,10
RTS0047166,1
RTS0047167,5
RTS0047168,2
RTS0047169,2
RTS0047171,5
RTS0047172,11
RTS0047173,14
RTS0047174,10
RTS0047175,7
RTS0047176,1
RTS0047177,2
RTS0047178,4
RTS0047179,1
RTS0047180,1
RTS0047181,3
RTS0047182,1
RTS0047183,3
RTS0047184,8
RTS0047185,2
RTS0047186,2
RTS0047187,1
RTS0047188,2
RTS0047189,1
RTS0047190,1
RTS0047191,2
RTS0047193,2
RTS0047194,5
RTS0047196,3
RTS0047197,8
RTS0047198,3
RTS0047199,9
RTS0047200,4
RTS0047201,4
RTS0047202,1
RTS0047203,3
RTS0047204,1
RTS0047205,2
RTS0047206,2
RTS0047207,2
RTS0047208,106
RTS0047209,141
RTS0047210,143
RTS0047211,163
RTS0047212,62
RTS0047213,3
RTS0047214,1
RTS0047215,2
RTS0047216,4
RTS0047217,1
RTS0047218,16
RTS0047219,15
RTS0047220,9
RTS0047221,35
RTS0047222,37
RTS0047223,4
RTS0047225,3
RTS0047226,3
RTS0047229,3
RTS0047230,3
RTS0047231,1
RTS0047232,4
RTS0047233,2
RTS0047234,3
RTS0047235,3
RTS0047236,2
RTS0047237,1
RTS0047238,2
RTS0047239,5
RTS0047240,1
RTS0047242,4
RTS0047243,3
RTS0047244,1
RTS0047245,1
RTS0047246,3
RTS0047247,3
RTS0047248,2
RTS0047250,3
RTS0047252,5
RTS0047253,4
RTS0047254,1
RTS0047255,12
RTS0047256,11
RTS0047257,6
RTS0047258,15
RTS0047259,7
RTS0047260,9
RTS0047261,8
RTS0047262,9
RTS0047263,11
RTS0047264,5
RTS0047266,6
RTS0047267,11
RTS0047268,18
RTS0047269,10
RTS0047270,16
RTS0047271,12
RTS0047272,8
RTS0047273,9
RTS0047274,9
RTS0047276,2
RTS0047277,15
RTS0047278,20
RTS0047279,17
RTS0047280,9
RTS0047281,20
RTS0047282,31
RTS0047283,4
RTS0047284,8
RTS0047290,34
RTS0047291,67
RTS0047292,38
RTS0047293,43
RTS0047294,57
RTS0047295,1
RTS0047296,3
RTS0047297,3
RTS0047298,3
RTS0047299,3
RTS0047300,2
RTS0047301,2
RTS0047302,1
RTS0047303,4
RTS0047304,1
RTS0047305,12
RTS0047306,17
RTS0047307,29
RTS0047308,12
RTS0047309,23
RTS0047310,5
RTS0047311,8
RTS0047312,5
RTS0047313,4
RTS0047314,4
RTS0047315,18
RTS0047316,9
RTS0047317,8
RTS0047318,14
RTS0047319,9
RTS0047320,3
RTS0047321,7
RTS0047322,3
RTS0047323,12
RTS0047324,12
RTS0047325,2
RTS0047326,1
RTS0047327,5
RTS0047328,2
RTS0047329,3
RTS0047331,4
RTS0047332,4
RTS0047333,9
RTS0047334,5
RTS0047335,11
RTS0047336,12
RTS0047337,1
RTS0047338,10
RTS0047339,5
RTS0047340,13
RTS0047341,13
RTS0047342,6
RTS0047343,15
RTS0047344,6
RTS0047345,2
RTS0047346,8
RTS0047348,8
RTS0047349,1
RTS0047350,2
RTS0047351,5
RTS0047352,20
RTS0047353,11
RTS0047354,10
RTS0047358,1
RTS0047359,2
RTS0047360,2
RTS0047361,4
RTS0047362,7
RTS0047363,7
RTS0047364,3
RTS0047365,2
RTS0047366,2
RTS0047368,2
RTS0047369,4
RTS0047370,2
RTS0047373,4
RTS0047374,7
RTS0047375,2
RTS0047376,5
RTS0047377,4
RTS0047378,4
RTS0047379,10
RTS0047380,8
RTS0047383,3
RTS0047384,2
RTS0047385,1
RTS0047386,11
RTS0047387,16
RTS0047388,9
RTS0047389,5
RTS0047390,3
RTS0047391,4
RTS0047392,5
RTS0047393,8
RTS0047394,4
RTS0047395,3
RTS0047396,25
RTS0047397,9
RTS0047398,1
RTS0047399,3
RTS0047400,5
RTS0047401,4
RTS0047402,11
RTS0047403,5
RTS0047404,4
RTS0047405,9
RTS0047406,6
RTS0047407,1
RTS0047408,3
RTS0047409,14
RTS0047410,4
RTS0047411,3
RTS0047412,7
RTS0047413,3
RTS0047414,6
RTS0047415,9
RTS0047417,3
RTS0047418,9
RTS0047419,3
RTS0047420,4
RTS0047421,2
RTS0047422,4
RTS0047423,3
RTS0047424,5
RTS0047425,2
RTS0047426,7
RTS0047427,9
RTS0047428,11
RTS0047429,12
RTS0047430,9
RTS0047431,2
RTS0047432,24
RTS0047433,17
RTS0047434,14
RTS0047435,30
RTS0047436,4
RTS0047438,5
RTS0047439,2
RTS0047440,3
RTS0047441,11
RTS0047442,10
RTS0047445,16
RTS0047446,12
RTS0047447,2
RTS0047448,3
RTS0047449,6
RTS0047450,1
RTS0047451,2
RTS0047453,2
RTS0047454,3
RTS0047455,1
RTS0047456,2
RTS0047457,1
RTS0047458,1
RTS0047460,2
RTS0047462,2
RTS0047463,1
RTS0047464,2
RTS0047465,4
RTS0047466,5
RTS0047467,4
RTS0047468,2
RTS0047469,1
RTS0047471,4
RTS0047472,3
RTS0047473,2
RTS0047475,4
RTS0047476,1
RTS0047477,7
RTS0047479,5
RTS0047480,10
RTS0047481,11
RTS0047482,2
RTS0047483,2
RTS0047484,3
RTS0047486,5
RTS0047487,3
RTS0047488,2
RTS0047489,2
RTS0047490,2
RTS0047491,1
RTS0047492,6
RTS0047493,8
RTS0047494,2
RTS0047495,5
RTS0047496,1
RTS0047497,1
RTS0047498,3
RTS0047499,8
RTS0047501,5
RTS0047502,2
RTS0047503,1
RTS0047504,5
RTS0047505,1
RTS0047506,9
RTS0047507,1
RTS0047508,4
RTS0047509,4
RTS0047510,1
RTS0047511,1
RTS0047512,6
RTS0047514,1
RTS0047515,19
RTS0047516,22
RTS0047517,12
RTS0047518,6
RTS0047520,7
RTS0047521,14
RTS0047522,2
RTS0047523,3
RTS0047524,2
RTS0047525,2
RTS0047526,6
RTS0047527,1
RTS0047528,4
RTS0047529,3
RTS0047531,7
RTS0047532,6
RTS0047533,4
RTS0047534,2
RTS0047536,1
RTS0047537,5
RTS0047538,12
RTS0047540,12
RTS0047541,15
RTS0047543,3
RTS0047544,7
RTS0047545,8
RTS0047546,3
RTS0047547,1
RTS0047548,13
RTS0047549,10
RTS0047550,7
RTS0047551,7
RTS0047552,5
RTS0047553,2
RTS0047559,3
RTS0047562,3
RTS0047563,5
RTS0047564,4
RTS0047565,5
RTS0047566,2
RTS0047567,1
RTS0047568,2
RTS0047569,4
RTS0047570,3
RTS0047571,2
RTS0047572,5
RTS0047573,1
RTS0047574,3
RTS0047575,3
RTS0047576,3
RTS0047577,2
RTS0047578,3
RTS0047579,1
RTS0047580,1
RTS0047582,3
RTS0047583,1
RTS0047584,3
RTS0047587,3
RTS0047588,1
RTS0047590,3
RTS0047591,2
RTS0047592,3
RTS0047593,4
RTS0047594,3
RTS0047595,4
RTS0047597,4
RTS0047598,8
RTS0047599,2
RTS0047600,7
RTS0047601,20
RTS0047602,8
RTS0047604,4
RTS0047606,7
RTS0047613,5
RTS0047614,5
RTS0047615,4
RTS0047616,4
RTS0047617,6
RTS0047619,3
RTS0047620,3
RTS0047622,1
RTS0047624,1
RTS0047625,1
RTS0047626,1
RTS0047627,1
RTS0047628,2
RTS0047629,4
RTS0047630,1
RTS0047632,5
RTS0047633,3
RTS0047634,3
RTS0047635,1
RTS0047636,2
RTS0047637,2
RTS0047638,1
RTS0047639,2
RTS0047641,2
RTS0047642,2
RTS0047644,1
RTS0047645,4
RTS0047646,1
RTS0047647,1
RTS0047648,1
RTS0047650,4
RTS0047651,1
RTS0047652,1
RTS0047653,1
RTS0047654,2
RTS0047656,2
RTS0047657,4
RTS0047658,2
RTS0047659,3
RTS0047660,1
RTS0047661,2
RTS0047662,1
RTS0047664,1
RTS0047665,2
RTS0047666,1
RTS0047667,1
RTS0047668,1
RTS0047669,1
RTS0047670,1
RTS0047672,2
RTS0047673,2
RTS0047674,1
RTS0047675,3
RTS0047676,3
RTS0047678,2
RTS0047679,1
RTS0047680,4
RTS0047681,3
RTS0047682,3
RTS0047684,1
RTS0047686,2
RTS0047689,2
RTS0047691,2
RTS0047692,1
RTS0047693,1
RTS0047694,2
RTS0047695,1
RTS0047696,1
RTS0047697,6
RTS0047698,4
RTS0047700,3
RTS0047702,5
RTS0047703,3
RTS0047704,2
RTS0047705,4
RTS0047706,5
RTS0047707,1
RTS0047708,5
RTS0047709,7
RTS0047711,1
RTS0047712,4
RTS0047713,9
RTS0047714,11
RTS0047715,12
RTS0047716,8
RTS0047717,8
RTS0047718,3
RTS0047720,2
RTS0047721,2
RTS0047722,1
RTS0047723,2
RTS0047724,16
RTS0047725,15
RTS0047726,9
RTS0047727,14
RTS0047728,11
RTS0047729,2
RTS0047730,6
RTS0047731,1
RTS0047732,1
RTS0047733,6
RTS0047734,1
RTS0047735,2
RTS0047736,5
RTS0047737,3
RTS0047738,1
RTS0047739,16
RTS0047740,16
RTS0047741,17
RTS0047742,10
RTS0047743,11
RTS0047744,5
RTS0047745,6
RTS0047746,4
RTS0047747,5
RTS0047748,3
RTS0047749,5
RTS0047750,5
RTS0047752,2
RTS0047753,2
RTS0047754,4
RTS0047755,10
RTS0047756,12
RTS0047757,5
RTS0047758,16
RTS0047759,4
RTS0047760,2
RTS0047761,2
RTS0047763,2
RTS0047764,3
RTS0047765,4
RTS0047766,5
RTS0047767,1
RTS0047768,3
RTS0047769,5
RTS0047770,5
RTS0047771,8
RTS0047772,7
RTS0047773,4
RTS0047774,1
RTS0047775,4
RTS0047776,1
RTS0047777,4
RTS0047778,1
RTS0047779,8
RTS0047780,5
RTS0047781,5
RTS0047782,6
RTS0047783,1
RTS0047784,1
RTS0047785,5
RTS0047786,9
RTS0047787,3
RTS0047788,2
RTS0047789,5
RTS0047791,7
RTS0047792,4
RTS0047793,13
RTS0047794,1
RTS0047795,1
RTS0047796,6
RTS0047797,1
RTS0047798,4
RTS0047800,1
RTS0047801,8
RTS0047802,3
RTS0047803,1
RTS0047804,3
RTS0047805,2
RTS0047806,3
RTS0047807,12
RTS0047808,73
RTS0047809,3
RTS0047810,1
RTS0047811,6
RTS0047812,2
RTS0047813,3
RTS0047814,1
RTS0047816,2
RTS0047817,3
RTS0047818,2
RTS0047819,2
RTS0047821,11
RTS0047822,3
RTS0047823,4
RTS0047824,3
RTS0047825,4
RTS0047826,2
RTS0047827,6
RTS0047828,1
RTS0047829,1
RTS0047830,2
RTS0047831,2
RTS0047832,5
RTS0047833,3
RTS0047834,3
RTS0047835,5
RTS0047836,12
RTS0047837,8
RTS0047838,9
RTS0047839,5
RTS0047841,2
RTS0047842,2
RTS0047843,3
RTS0047845,8
RTS0047846,4
RTS0047847,1
RTS0047849,5
RTS0047850,3
RTS0047851,4
RTS0047852,2
RTS0047853,2
RTS0047854,3
RTS0047855,1
RTS0047856,3
RTS0047857,3
RTS0047859,4
RTS0047860,2
RTS0047861,2
RTS0047862,2
RTS0047863,3
RTS0047864,3
RTS0047865,9
RTS0047866,3
RTS0047867,3
RTS0047868,5
RTS0047869,5
RTS0047870,10
RTS0047871,5
RTS0047872,3
RTS0047873,4
RTS0047874,5
RTS0047876,6
RTS0047877,3
RTS0047878,3
RTS0047879,1
RTS0047880,3
RTS0047881,7
RTS0047882,2
RTS0047883,10
RTS0047884,4
RTS0047886,1
RTS0047890,75
RTS0047891,90
RTS0047892,26
RTS0047893,8
RTS0047894,2
RTS0047895,3
RTS0047896,4
RTS0047897,3
RTS0047898,3
RTS0047899,2
RTS0047900,3
RTS0047901,2
RTS0047902,2
RTS0047903,4
RTS0047904,3
RTS0047905,5
RTS0047906,4
RTS0047907,63
RTS0047908,54
RTS0047909,62
RTS0047910,4
RTS0047912,3
RTS0047913,3
RTS0047914,3
RTS0047915,1
RTS0047916,1
RTS0047917,2
RTS0047919,3
RTS0047920,28
RTS0047921,52
RTS0047924,4
RTS0047925,6
RTS0047926,1
RTS0047927,3
RTS0047928,5
RTS0047930,6
RTS0047931,2
RTS0047932,1
RTS0047933,2
RTS0047934,2
RTS0047935,8
RTS0047937,2
RTS0047938,2
RTS0047939,12
RTS0047940,11
RTS0047941,2
RTS0047942,3
RTS0047944,8
RTS0047945,2
RTS0047946,4
RTS0047947,2
RTS0047949,2
RTS0047950,3
RTS0047951,3
RTS0047952,1
RTS0047953,3
RTS0047954,2
RTS0047956,2
RTS0047957,1
RTS0047958,2
RTS0047959,5
RTS0047960,2
RTS0047961,2
RTS0047963,3
RTS0047964,1
RTS0047965,2
RTS0047966,2
RTS0047967,3
RTS0047968,5
RTS0047969,2
RTS0047970,4
RTS0047972,2
RTS0047973,7
RTS0047974,3
RTS0047975,7
RTS0047976,3
RTS0047977,3
RTS0047978,3
RTS0047979,3
RTS0047980,2
RTS0047981,3
RTS0047982,1
RTS0047985,40
RTS0047986,3
RTS0047988,18
RTS0047990,1
RTS0047991,5
RTS0047993,2
RTS0047994,6
RTS0047996,2
RTS0047997,5
RTS0047998,7
RTS0047999,4
RTS0048001,3
RTS0048003,5
RTS0048005,6
RTS0048006,2
RTS0048008,3
RTS0048009,5
RTS0048012,2
RTS0048013,2
RTS0048014,2
RTS0048015,22
RTS0048016,38
RTS0048017,4
RTS0048018,6
RTS0048019,5
RTS0048020,4
RTS0048021,5
RTS0048022,4
RTS0048024,3
RTS0048026,5
RTS0048027,6
RTS0048028,3
RTS0048029,2
RTS0048030,8
RTS0048031,2
RTS0048032,4
RTS0048034,3
RTS0048035,2
RTS0048036,2
RTS0048037,4
RTS0048038,6
RTS0048040,6
RTS0048041,2
RTS0048042,2
RTS0048043,9
RTS0048045,2
RTS0048046,4
RTS0048047,1
RTS0048048,2
RTS0048049,1
RTS0048050,4
RTS0048051,18
RTS0048052,14
RTS0048053,2
RTS0048054,2
RTS0048055,3
RTS0048056,5
RTS0048057,2
RTS0048060,1
RTS0048061,1
RTS0048063,1
RTS0048064,15
RTS0048065,11
RTS0048066,18
RTS0048067,1
RTS0048068,1
RTS0048069,4
RTS0048071,1
RTS0048072,3
RTS0048073,5
RTS0048074,3
RTS0048076,9
RTS0048077,1
RTS0048078,3
RTS0048079,5
RTS0048080,7
RTS0048081,6
RTS0048082,4
RTS0048084,5
RTS0048088,1
RTS0048089,6
RTS0048090,5
RTS0048091,5
RTS0048092,1
RTS0048093,7
RTS0048094,1
RTS0048096,3
RTS0048097,3
RTS0048098,227
RTS0048099,438
RTS0048100,413
RTS0048101,367
RTS0048102,369
RTS0048104,7
RTS0048105,1
RTS0048106,4
RTS0048107,4
RTS0048108,8
RTS0048109,3
RTS0048110,1
RTS0048111,1
RTS0048112,3
RTS0048114,15
RTS0048115,8
RTS0048116,14
RTS0048117,18
RTS0048118,18
RTS0048120,6
RTS0048126,1
RTS0048127,3
RTS0048129,5
RTS0048131,14
RTS0048132,25
RTS0048133,2
RTS0048134,22
RTS0048135,33
RTS0048136,1
RTS0048138,3
RTS0048139,15
RTS0048140,2
RTS0048141,3
RTS0048142,2
RTS0048144,3
RTS0048145,2
RTS0048146,3
RTS0048147,1
RTS0048148,2
RTS0048149,3
RTS0048150,2
RTS0048151,1
RTS0048152,1
RTS0048153,2
RTS0048154,3
RTS0048155,5
RTS0048156,11
RTS0048158,14
RTS0048159,1
RTS0048160,61
RTS0048161,109
RTS0048162,8
RTS0048163,6
RTS0048164,24
RTS0048165,10
RTS0048166,2
RTS0048167,7
RTS0048168,5
RTS0048169,2
RTS0048170,7
RTS0048171,2
RTS0048172,2
RTS0048173,6
RTS0048175,2
RTS0048176,7
RTS0048177,9
RTS0048178,14
RTS0048179,10
RTS0048180,10
RTS0048181,4
RTS0048182,5
RTS0048183,5
RTS0048184,5
RTS0048185,10
RTS0048186,6
RTS0048188,4
RTS0048189,1
RTS0048190,1
RTS0048191,5
RTS0048192,4
RTS0048193,2
RTS0048194,8
RTS0048195,6
RTS0048196,6
RTS0048197,8
RTS0048198,6
RTS0048200,7
RTS0048202,6
RTS0048203,4
RTS0048204,3
RTS0048205,6
RTS0048207,4
RTS0048208,29
RTS0048209,13
RTS0048210,20
RTS0048211,24
RTS0048213,2
RTS0048214,2
RTS0048215,5
RTS0048216,5
RTS0048217,4
RTS0048218,3
RTS0048219,1
RTS0048220,5
RTS0048221,3
RTS0048222,3
RTS0048224,2
RTS0048225,3
RTS0048226,1
RTS0048227,9
RTS0048228,3
RTS0048229,2
RTS0048230,5
RTS0048231,2
RTS0048232,3
RTS0048233,6
RTS0048234,2
RTS0048235,1
RTS0048236,1
RTS0048237,9
RTS0048238,3
RTS0048239,2
RTS0048240,3
RTS0048241,2
RTS0048242,8
RTS0048243,8
RTS0048244,9
RTS0048245,4
RTS0048246,4
RTS0049343,3
RTS0049344,3
RTS0049345,2
RTS0049346,2
RTS0049347,3
RTS0049348,6
RTS0049349,9
RTS0049350,2
RTS0049351,1
RTS0049352,2
RTS0049353,2
RTS0049355,4
RTS0049356,3
RTS0049357,3
RTS0049358,1
RTS0049359,3
RTS0049360,4
RTS0049361,2
RTS0049362,1
RTS0049363,3
RTS0049364,2
RTS0049365,2
RTS0049366,17
RTS0049367,24
RTS0049368,5
RTS0049369,1
RTS0049370,1
RTS0049371,3
RTS0049372,2
RTS0049373,62
RTS0049374,62
RTS0049375,59
RTS0049376,50
RTS0049377,59
RTS0049378,33
RTS0049379,24
RTS0049380,37
RTS0049381,30
RTS0049382,31
RTS0049383,2
RTS0049384,5
RTS0049385,5
RTS0049386,3
RTS0049387,3
RTS0049388,2
RTS0049389,3
RTS0049390,223
RTS0049391,239
RTS0049392,240
RTS0049393,228
RTS0049394,76
RTS0049395,30
RTS0049396,20
RTS0049397,33
RTS0049398,50
RTS0049399,22
RTS0049401,6
RTS0049402,2
RTS0049403,1
RTS0049404,1
RTS0049405,3
RTS0049407,3
RTS0049408,3
RTS0049409,1
RTS0049410,2
RTS0049411,1
RTS0049412,1
RTS0049413,2
RTS0049414,3
RTS0049415,1
RTS0049417,5
RTS0049418,1
RTS0049419,1
RTS0049420,1
RTS0049421,1
RTS0049422,1
RTS0049423,2
RTS0049424,14
RTS0049425,3
RTS0049426,5
RTS0049427,2
RTS0049428,1
RTS0049429,10
RTS0049430,9
RTS0049431,6
RTS0049432,2
RTS0049433,4
RTS0049434,2
RTS0049435,1
RTS0049436,3
RTS0049437,7
RTS0049438,3
RTS0049439,7
RTS0049440,2
RTS0049441,7
RTS0049442,6
RTS0049443,7
RTS0049444,11
RTS0049445,2
RTS0049446,3
RTS0049447,3
RTS0049448,2
RTS0049449,3
RTS0049451,4
RTS0049452,3
RTS0049453,2
RTS0049454,2
RTS0049455,1
RTS0049456,4
RTS0049457,15
RTS0049458,4
RTS0049459,5
RTS0049460,10
RTS0049461,16
RTS0049462,16
RTS0049463,3
RTS0049464,5
RTS0049465,2
RTS0049466,2
RTS0049467,4
RTS0049468,4
RTS0049469,8
RTS0049470,7
RTS0049471,4
RTS0049472,12
RTS0049473,15
RTS0049474,8
RTS0049475,4
RTS0049476,5
RTS0049478,4
RTS0049479,460
RTS0049480,59
RTS0049481,1
RTS0049484,1
RTS0049485,6
RTS0997079,1
RTS0997080,1
RTS0997081,2
RTS0997083,1
RTS0997084,2
RTS0997085,2
RTS0997086,1
RTS0997087,1
RTS0997088,1261
RTS0997089,238
RTS0997090,8
RTS0997091,2
RTS0997092,2
RTS0997095,3
RTS0997096,2
RTS0997097,2
RTS0997099,3
RTS0997100,2
RTS0997102,3
RTS0997103,1
RTS0997104,2
RTS0997105,7
RTS0997107,2
RTS0997111,1
RTS0997113,2
RTS0997114,1
RTS0997115,2
RTS0997116,3
RTS0997118,3
RTS0997119,1
RTS0997120,3
RTS0997121,8
RTS0997122,20
RTS0997123,17
RTS0997124,14
RTS0997125,18
RTS0997126,34
RTS0997127,30
RTS0997128,27
RTS0997129,33
RTS0997130,11
</Code_Summary>
