# Supplementary material for: Spatial meta-transcriptomics reveal associations of intratumor bacteria burden with lung cancer cells showing a distinct oncogenic signature
Source: J Immunother Cancer. 2022 Jul 6;10(7):e004698. doi: 10.1136/jitc-2022-004698 (PMC9260850; doi:10.1136/jitc-2022-004698)
Supplement: Supplementary data [file jitc-2022-004698supp009.zip › DSP-1001250002726-A-E01.dcc]

<Header>
FileVersion,0.02
SoftwareVersion,"GeoMx_NGS_Pipeline_ 2.0.0"
Date,2020-6-15
</Header>

<Scan_Attributes>
ID,DSP-1001250002726-A-E01
Plate_ID,1001250002726
Well,E01
</Scan_Attributes>

<NGS_Processing_Attributes>
SeqSetId,
tamperedIni,No
Raw,2422506
Trimmed,2410008
Stitched,2393502
Aligned,2349465
umiQ30,0.9910
rtsQ30,0.9907
</NGS_Processing_Attributes>


<Code_Summary>
RTS0039454,59
RTS0039455,59
RTS0039456,55
RTS0039457,97
RTS0039458,37
RTS0039459,16
RTS0039460,23
RTS0039461,22
RTS0039462,12
RTS0039463,44
RTS0039464,29
RTS0039465,27
RTS0039466,29
RTS0039467,52
RTS0039468,27
RTS0039469,97
RTS0039470,155
RTS0039471,192
RTS0039472,192
RTS0039473,148
RTS0039474,329
RTS0039475,270
RTS0039476,276
RTS0039477,368
RTS0039478,409
RTS0039479,80
RTS0039480,94
RTS0039481,85
RTS0039482,61
RTS0039483,56
RTS0039484,107
RTS0039485,136
RTS0039486,69
RTS0039487,42
RTS0039488,113
RTS0039489,40
RTS0039490,41
RTS0039491,28
RTS0039492,12
RTS0039493,44
RTS0039494,23
RTS0039495,20
RTS0039496,17
RTS0039497,23
RTS0039498,23
RTS0039499,197
RTS0039500,149
RTS0039501,171
RTS0039502,223
RTS0039503,194
RTS0039504,45
RTS0039505,42
RTS0039506,37
RTS0039507,106
RTS0039508,70
RTS0039509,45
RTS0039510,146
RTS0039511,270
RTS0039512,237
RTS0039513,299
RTS0039514,442
RTS0039515,364
RTS0039516,30
RTS0039517,25
RTS0039518,39
RTS0039519,31
RTS0039520,19
RTS0039521,39
RTS0039522,35
RTS0039523,29
RTS0039524,41
RTS0039525,43
RTS0039526,54
RTS0039527,59
RTS0039528,40
RTS0039529,44
RTS0039530,45
RTS0039531,42
RTS0039532,28
RTS0039533,36
RTS0039534,18
RTS0039535,30
RTS0039536,21
RTS0039537,9
RTS0039538,26
RTS0039539,18
RTS0039540,23
RTS0039541,19
RTS0039542,25
RTS0039543,22
RTS0039544,16
RTS0039545,25
RTS0039546,26
RTS0039547,22
RTS0039548,35
RTS0039549,27
RTS0039550,24
RTS0039551,29
RTS0039552,15
RTS0039553,27
RTS0039554,29
RTS0039555,31
RTS0039556,15
RTS0039557,22
RTS0039558,16
RTS0039559,17
RTS0039560,21
RTS0039561,13
RTS0039562,20
RTS0039563,34
RTS0039564,17
RTS0039565,32
RTS0039566,21
RTS0039567,17
RTS0039568,11
RTS0039569,15
RTS0039570,24
RTS0039571,20
RTS0039572,32
RTS0039573,8
RTS0039574,16
RTS0039575,17
RTS0039576,19
RTS0039577,56
RTS0039578,19
RTS0039579,30
RTS0039580,37
RTS0039581,57
RTS0039582,56
RTS0039583,80
RTS0039584,60
RTS0039585,44
RTS0039586,25
RTS0039587,23
RTS0039588,23
RTS0039589,35
RTS0039590,29
RTS0039591,50
RTS0039592,45
RTS0039593,48
RTS0039594,48
RTS0039595,40
RTS0039596,34
RTS0039597,19
RTS0039598,27
RTS0039599,19
RTS0039600,28
RTS0039601,13
RTS0039602,18
RTS0039603,15
RTS0039604,22
RTS0039605,23
RTS0039606,23
RTS0039607,19
RTS0039608,17
RTS0039609,16
RTS0039610,21
RTS0039611,25
RTS0039612,14
RTS0039613,35
RTS0039614,26
RTS0039615,17
RTS0039616,12
RTS0039617,22
RTS0039619,20
RTS0039620,18
RTS0039621,15
RTS0039622,22
RTS0039623,16
RTS0039624,20
RTS0039625,9
RTS0039626,16
RTS0039627,19
RTS0039628,17
RTS0039629,17
RTS0039630,19
RTS0039631,21
RTS0039632,18
RTS0039633,16
RTS0039634,17
RTS0039635,17
RTS0039636,19
RTS0039637,24
RTS0039638,15
RTS0039639,23
RTS0039640,19
RTS0039641,34
RTS0039642,35
RTS0039643,30
RTS0039644,26
RTS0039645,22
RTS0039646,44
RTS0039647,34
RTS0039648,25
RTS0039649,19
RTS0039650,24
RTS0039651,102
RTS0039652,93
RTS0039653,95
RTS0039654,65
RTS0039655,95
RTS0039656,81
RTS0039657,83
RTS0039658,70
RTS0039659,101
RTS0039660,59
RTS0039661,29
RTS0039662,24
RTS0039663,35
RTS0039664,40
RTS0039665,36
RTS0039666,27
RTS0039667,23
RTS0039668,24
RTS0039669,35
RTS0039670,27
RTS0039671,60
RTS0039672,47
RTS0039673,49
RTS0039674,48
RTS0039675,61
RTS0039676,20
RTS0039677,13
RTS0039678,17
RTS0039679,20
RTS0039680,16
RTS0039681,101
RTS0039682,87
RTS0039683,56
RTS0039684,81
RTS0039685,67
RTS0039686,124
RTS0039687,144
RTS0039688,141
RTS0039689,102
RTS0039690,153
RTS0039691,22
RTS0039692,28
RTS0039693,6
RTS0039694,20
RTS0039695,10
RTS0039696,23
RTS0039697,15
RTS0039698,19
RTS0039699,26
RTS0039700,18
RTS0039701,16
RTS0039702,24
RTS0039703,21
RTS0039704,26
RTS0039705,13
RTS0039706,30
RTS0039707,32
RTS0039708,30
RTS0039709,20
RTS0039710,25
RTS0039711,34
RTS0039712,63
RTS0039713,69
RTS0039714,32
RTS0039715,48
RTS0039716,32
RTS0039717,55
RTS0039718,25
RTS0039719,35
RTS0039720,70
RTS0039721,39
RTS0039722,30
RTS0039723,62
RTS0039724,43
RTS0039725,47
RTS0039726,46
RTS0039727,37
RTS0039728,40
RTS0039729,45
RTS0039730,29
RTS0039731,22
RTS0039732,25
RTS0039733,20
RTS0039734,29
RTS0039735,38
RTS0039736,40
RTS0039737,36
RTS0039738,23
RTS0039739,33
RTS0039740,27
RTS0039741,36
RTS0039742,42
RTS0039743,42
RTS0039744,39
RTS0039745,52
RTS0039746,24
RTS0039747,20
RTS0039749,23
RTS0039750,27
RTS0039751,17
RTS0039752,16
RTS0039753,23
RTS0039754,21
RTS0039755,27
RTS0039756,34
RTS0039757,22
RTS0039758,23
RTS0039759,18
RTS0039760,37
RTS0039761,41
RTS0039762,47
RTS0039763,38
RTS0039764,29
RTS0039765,38
RTS0039766,33
RTS0039767,45
RTS0039768,47
RTS0039769,25
RTS0039770,47
RTS0039771,56
RTS0039772,65
RTS0039773,52
RTS0039774,49
RTS0039775,82
RTS0039776,27
RTS0039777,24
RTS0039778,21
RTS0039779,19
RTS0039780,18
RTS0039781,99
RTS0039782,67
RTS0039783,72
RTS0039784,65
RTS0039785,97
RTS0039786,45
RTS0039787,27
RTS0039788,30
RTS0039789,21
RTS0039790,46
RTS0039791,56
RTS0039792,40
RTS0039793,38
RTS0039794,55
RTS0039795,38
RTS0039796,42
RTS0039797,40
RTS0039798,36
RTS0039799,42
RTS0039800,40
RTS0039801,40
RTS0039802,31
RTS0039803,46
RTS0039804,44
RTS0039805,36
RTS0039806,18
RTS0039807,25
RTS0039808,32
RTS0039809,25
RTS0039810,24
RTS0039811,27
RTS0039812,25
RTS0039813,23
RTS0039814,34
RTS0039815,26
RTS0039816,23
RTS0039817,18
RTS0039818,31
RTS0039819,29
RTS0039820,25
RTS0039821,34
RTS0039822,45
RTS0039823,34
RTS0039824,34
RTS0039825,52
RTS0039826,16
RTS0039827,19
RTS0039828,27
RTS0039829,34
RTS0039830,26
RTS0039831,16
RTS0039832,32
RTS0039833,18
RTS0039834,26
RTS0039835,24
RTS0039836,33
RTS0039838,24
RTS0039839,22
RTS0039840,19
RTS0039841,40
RTS0039842,36
RTS0039843,29
RTS0039844,44
RTS0039845,35
RTS0039846,27
RTS0039847,27
RTS0039848,27
RTS0039849,23
RTS0039850,22
RTS0039851,39
RTS0039852,30
RTS0039853,38
RTS0039854,34
RTS0039855,36
RTS0039856,20
RTS0039857,21
RTS0039858,16
RTS0039859,33
RTS0039860,11
RTS0039861,21
RTS0039862,22
RTS0039863,17
RTS0039864,22
RTS0039865,23
RTS0039866,61
RTS0039867,90
RTS0039868,34
RTS0039869,89
RTS0039870,91
RTS0039871,31
RTS0039872,21
RTS0039873,31
RTS0039874,26
RTS0039875,37
RTS0039876,20
RTS0039877,32
RTS0039878,28
RTS0039879,22
RTS0039880,16
RTS0039881,22
RTS0039882,16
RTS0039883,16
RTS0039884,16
RTS0039885,27
RTS0039886,19
RTS0039887,18
RTS0039888,22
RTS0039890,16
RTS0039891,22
RTS0039892,23
RTS0039893,31
RTS0039894,19
RTS0039895,31
RTS0039896,29
RTS0039897,25
RTS0039898,37
RTS0039899,21
RTS0039900,28
RTS0039901,24
RTS0039902,26
RTS0039903,22
RTS0039904,30
RTS0039905,17
RTS0039906,15
RTS0039907,22
RTS0039908,26
RTS0039909,22
RTS0039910,20
RTS0039911,11
RTS0039912,19
RTS0039913,13
RTS0039914,18
RTS0039915,15
RTS0039916,20
RTS0039917,18
RTS0039918,21
RTS0039919,20
RTS0039920,19
RTS0039921,22
RTS0039922,22
RTS0039923,16
RTS0039924,24
RTS0039925,17
RTS0039926,57
RTS0039927,56
RTS0039928,59
RTS0039929,53
RTS0039930,86
RTS0039931,13
RTS0039932,23
RTS0039933,26
RTS0039934,27
RTS0039935,26
RTS0039936,23
RTS0039937,19
RTS0039938,22
RTS0039939,26
RTS0039940,19
RTS0039941,26
RTS0039942,19
RTS0039943,16
RTS0039944,18
RTS0039945,20
RTS0039946,89
RTS0039947,93
RTS0039948,116
RTS0039949,104
RTS0039950,93
RTS0039951,43
RTS0039952,37
RTS0039953,23
RTS0039954,27
RTS0039955,31
RTS0039956,56
RTS0039957,61
RTS0039958,82
RTS0039959,56
RTS0039960,78
RTS0039961,12
RTS0039962,16
RTS0039963,21
RTS0039964,21
RTS0039965,21
RTS0039966,22
RTS0039967,13
RTS0039968,13
RTS0039969,19
RTS0039970,25
RTS0039971,35
RTS0039972,16
RTS0039973,24
RTS0039974,29
RTS0039975,18
RTS0039976,16
RTS0039977,32
RTS0039978,18
RTS0039979,29
RTS0039980,22
RTS0039981,45
RTS0039982,41
RTS0039983,41
RTS0039984,38
RTS0039985,52
RTS0039986,133
RTS0039987,70
RTS0039988,91
RTS0039989,95
RTS0039990,68
RTS0039991,23
RTS0039992,28
RTS0039993,33
RTS0039994,22
RTS0039995,41
RTS0039996,218
RTS0039997,177
RTS0039998,211
RTS0039999,242
RTS0040000,252
RTS0040001,16
RTS0040002,31
RTS0040003,29
RTS0040004,22
RTS0040005,43
RTS0040006,52
RTS0040007,44
RTS0040008,34
RTS0040009,60
RTS0040010,60
RTS0040011,27
RTS0040012,13
RTS0040013,18
RTS0040014,22
RTS0040015,21
RTS0040016,25
RTS0040017,21
RTS0040018,25
RTS0040019,25
RTS0040020,29
RTS0040021,22
RTS0040022,14
RTS0040023,23
RTS0040024,22
RTS0040025,16
RTS0040026,33
RTS0040027,62
RTS0040028,54
RTS0040029,47
RTS0040030,71
RTS0040031,23
RTS0040032,27
RTS0040033,18
RTS0040034,30
RTS0040035,21
RTS0040036,21
RTS0040037,13
RTS0040038,26
RTS0040039,16
RTS0040040,13
RTS0040041,13
RTS0040042,24
RTS0040043,14
RTS0040044,21
RTS0040045,13
RTS0040046,23
RTS0040047,31
RTS0040048,36
RTS0040049,21
RTS0040050,12
RTS0040051,23
RTS0040052,13
RTS0040053,31
RTS0040054,14
RTS0040055,22
RTS0040056,20
RTS0040057,14
RTS0040058,20
RTS0040059,22
RTS0040060,16
RTS0040061,16
RTS0040062,15
RTS0040063,21
RTS0040064,32
RTS0040065,21
RTS0040066,36
RTS0040067,24
RTS0040068,18
RTS0040069,17
RTS0040070,8
RTS0040071,23
RTS0040072,26
RTS0040073,18
RTS0040074,15
RTS0040075,18
RTS0040076,16
RTS0040077,30
RTS0040078,26
RTS0040079,14
RTS0040080,18
RTS0040081,19
RTS0040082,13
RTS0040083,6
RTS0040084,20
RTS0040085,20
RTS0040086,26
RTS0040087,16
RTS0040088,25
RTS0040089,17
RTS0040090,19
RTS0040091,17
RTS0040092,19
RTS0040093,13
RTS0040094,21
RTS0040095,17
RTS0040096,22
RTS0040097,21
RTS0040098,19
RTS0040099,28
RTS0040100,20
RTS0040101,18
RTS0040102,14
RTS0040103,15
RTS0040104,23
RTS0040105,19
RTS0040106,33
RTS0040107,24
RTS0040108,22
RTS0040109,17
RTS0040110,22
RTS0040111,12
RTS0040112,12
RTS0040113,23
RTS0040114,10
RTS0040115,26
RTS0040116,131
RTS0040117,109
RTS0040118,80
RTS0040119,99
RTS0040120,110
RTS0040121,48
RTS0040122,40
RTS0040123,48
RTS0040124,46
RTS0040125,52
RTS0040126,46
RTS0040127,52
RTS0040128,38
RTS0040129,41
RTS0040130,42
RTS0040131,13
RTS0040132,14
RTS0040133,21
RTS0040134,17
RTS0040135,15
RTS0040136,16
RTS0040137,30
RTS0040138,31
RTS0040139,31
RTS0040140,28
RTS0040141,28
RTS0040142,41
RTS0040143,33
RTS0040144,36
RTS0040145,36
RTS0040146,48
RTS0040147,61
RTS0040148,34
RTS0040149,50
RTS0040150,45
RTS0040151,19
RTS0040152,23
RTS0040153,29
RTS0040154,20
RTS0040155,20
RTS0040156,41
RTS0040157,36
RTS0040158,48
RTS0040159,52
RTS0040160,47
RTS0040161,21
RTS0040162,15
RTS0040163,17
RTS0040164,10
RTS0040165,29
RTS0040166,19
RTS0040167,20
RTS0040168,14
RTS0040169,24
RTS0040170,21
RTS0040171,9
RTS0040172,17
RTS0040173,17
RTS0040174,13
RTS0040175,19
RTS0040176,13
RTS0040177,18
RTS0040178,21
RTS0040179,12
RTS0040180,24
RTS0040181,18
RTS0040182,12
RTS0040183,15
RTS0040184,20
RTS0040185,21
RTS0040186,17
RTS0040187,27
RTS0040188,15
RTS0040189,27
RTS0040190,26
RTS0040191,13
RTS0040192,28
RTS0040193,28
RTS0040194,33
RTS0040195,56
RTS0040196,10
RTS0040197,15
RTS0040198,19
RTS0040199,12
RTS0040200,15
RTS0040201,83
RTS0040202,73
RTS0040203,71
RTS0040204,88
RTS0040205,94
RTS0040206,46
RTS0040207,22
RTS0040208,40
RTS0040209,53
RTS0040210,53
RTS0040211,19
RTS0040212,30
RTS0040213,15
RTS0040214,18
RTS0040215,22
RTS0040216,21
RTS0040217,19
RTS0040218,19
RTS0040219,25
RTS0040220,11
RTS0040221,39
RTS0040222,24
RTS0040223,36
RTS0040224,19
RTS0040225,21
RTS0040226,31
RTS0040227,12
RTS0040228,30
RTS0040229,17
RTS0040230,19
RTS0040231,16
RTS0040232,14
RTS0040233,22
RTS0040234,25
RTS0040235,17
RTS0040236,18
RTS0040237,33
RTS0040238,19
RTS0040239,34
RTS0040240,17
RTS0040241,46
RTS0040242,52
RTS0040243,45
RTS0040244,46
RTS0040245,41
RTS0040246,29
RTS0040247,27
RTS0040248,28
RTS0040249,24
RTS0040250,14
RTS0040251,24
RTS0040252,19
RTS0040253,18
RTS0040254,23
RTS0040255,12
RTS0040256,17
RTS0040257,12
RTS0040258,19
RTS0040259,23
RTS0040260,24
RTS0040261,15
RTS0040262,12
RTS0040263,26
RTS0040264,31
RTS0040265,22
RTS0040266,15
RTS0040267,18
RTS0040268,27
RTS0040269,20
RTS0040270,24
RTS0040271,28
RTS0040272,36
RTS0040273,35
RTS0040274,47
RTS0040275,37
RTS0040276,48
RTS0040277,53
RTS0040278,105
RTS0040279,90
RTS0040280,76
RTS0040281,22
RTS0040282,17
RTS0040283,22
RTS0040284,19
RTS0040285,23
RTS0040286,26
RTS0040287,21
RTS0040288,17
RTS0040289,14
RTS0040290,26
RTS0040291,18
RTS0040292,11
RTS0040293,19
RTS0040294,12
RTS0040295,27
RTS0040296,15
RTS0040297,28
RTS0040298,19
RTS0040299,19
RTS0040300,19
RTS0040301,26
RTS0040302,17
RTS0040303,15
RTS0040304,13
RTS0040305,27
RTS0040306,20
RTS0040307,13
RTS0040308,17
RTS0040309,20
RTS0040310,19
RTS0040311,74
RTS0040312,81
RTS0040313,84
RTS0040314,79
RTS0040315,99
RTS0040316,17
RTS0040317,14
RTS0040318,15
RTS0040319,20
RTS0040320,21
RTS0040321,30
RTS0040322,26
RTS0040323,24
RTS0040324,29
RTS0040325,15
RTS0040326,49
RTS0040327,37
RTS0040328,82
RTS0040329,95
RTS0040330,63
RTS0040331,42
RTS0040332,40
RTS0040333,41
RTS0040334,28
RTS0040335,33
RTS0040336,62
RTS0040337,59
RTS0040338,30
RTS0040339,50
RTS0040340,48
RTS0040341,38
RTS0040342,20
RTS0040343,34
RTS0040344,27
RTS0040345,31
RTS0040346,15
RTS0040347,45
RTS0040348,12
RTS0040349,43
RTS0040350,29
RTS0040351,22
RTS0040352,27
RTS0040353,26
RTS0040354,31
RTS0040355,16
RTS0040356,37
RTS0040357,34
RTS0040358,30
RTS0040359,22
RTS0040360,40
RTS0040361,16
RTS0040363,19
RTS0040364,22
RTS0040365,26
RTS0040366,83
RTS0040367,64
RTS0040368,104
RTS0040369,49
RTS0040370,74
RTS0040371,33
RTS0040372,23
RTS0040373,17
RTS0040374,31
RTS0040375,13
RTS0040376,103
RTS0040377,136
RTS0040378,137
RTS0040379,97
RTS0040380,88
RTS0040381,42
RTS0040382,51
RTS0040383,28
RTS0040384,37
RTS0040385,15
RTS0040386,66
RTS0040387,63
RTS0040388,73
RTS0040389,60
RTS0040390,42
RTS0040391,26
RTS0040392,26
RTS0040393,33
RTS0040394,33
RTS0040395,30
RTS0040396,103
RTS0040397,91
RTS0040398,107
RTS0040399,114
RTS0040400,95
RTS0040401,67
RTS0040402,70
RTS0040403,40
RTS0040404,57
RTS0040405,28
RTS0040406,43
RTS0040407,35
RTS0040408,38
RTS0040409,37
RTS0040410,46
RTS0040411,60
RTS0040412,49
RTS0040413,59
RTS0040414,71
RTS0040415,59
RTS0040416,396
RTS0040417,245
RTS0040418,187
RTS0040419,350
RTS0040420,388
RTS0040421,47
RTS0040422,114
RTS0040423,87
RTS0040424,46
RTS0040425,40
RTS0040426,23
RTS0040428,29
RTS0040429,19
RTS0040430,25
RTS0040431,22
RTS0040432,12
RTS0040433,22
RTS0040434,28
RTS0040435,23
RTS0040436,180
RTS0040437,217
RTS0040438,262
RTS0040439,252
RTS0040440,265
RTS0040441,40
RTS0040442,24
RTS0040443,39
RTS0040444,40
RTS0040445,28
RTS0040446,47
RTS0040447,49
RTS0040448,38
RTS0040449,52
RTS0040450,26
RTS0040451,88
RTS0040452,109
RTS0040453,115
RTS0040454,80
RTS0040455,187
RTS0040456,81
RTS0040457,37
RTS0040458,19
RTS0040459,37
RTS0040460,65
RTS0040461,32
RTS0040462,28
RTS0040463,25
RTS0040464,26
RTS0040465,27
RTS0040466,29
RTS0040467,13
RTS0040468,22
RTS0040469,21
RTS0040470,21
RTS0040471,47
RTS0040472,26
RTS0040473,22
RTS0040474,25
RTS0040475,19
RTS0040476,21
RTS0040477,24
RTS0040478,21
RTS0040479,15
RTS0040480,21
RTS0040481,47
RTS0040482,54
RTS0040483,45
RTS0040484,64
RTS0040485,56
RTS0040486,19
RTS0040487,24
RTS0040488,12
RTS0040489,14
RTS0040490,28
RTS0040491,17
RTS0040492,35
RTS0040493,18
RTS0040494,31
RTS0040495,25
RTS0040496,38
RTS0040497,43
RTS0040498,52
RTS0040499,40
RTS0040500,49
RTS0040501,32
RTS0040502,20
RTS0040503,28
RTS0040504,20
RTS0040505,21
RTS0040506,27
RTS0040507,17
RTS0040508,10
RTS0040509,16
RTS0040510,20
RTS0040511,36
RTS0040512,39
RTS0040513,39
RTS0040514,32
RTS0040515,41
RTS0040516,25
RTS0040517,22
RTS0040518,27
RTS0040519,30
RTS0040520,19
RTS0040521,15
RTS0040522,14
RTS0040523,17
RTS0040524,6
RTS0040525,21
RTS0040526,29
RTS0040527,15
RTS0040528,22
RTS0040529,33
RTS0040530,31
RTS0040531,33
RTS0040532,56
RTS0040533,38
RTS0040534,35
RTS0040535,32
RTS0040536,32
RTS0040537,55
RTS0040538,47
RTS0040539,56
RTS0040540,62
RTS0040541,22
RTS0040542,10
RTS0040543,21
RTS0040544,30
RTS0040545,19
RTS0040546,16
RTS0040547,20
RTS0040548,20
RTS0040549,21
RTS0040550,27
RTS0040551,15
RTS0040552,14
RTS0040553,28
RTS0040554,20
RTS0040555,20
RTS0040556,31
RTS0040557,21
RTS0040558,22
RTS0040559,22
RTS0040560,33
RTS0040561,27
RTS0040562,16
RTS0040563,18
RTS0040564,20
RTS0040565,18
RTS0040566,19
RTS0040567,19
RTS0040568,16
RTS0040569,19
RTS0040570,25
RTS0040571,73
RTS0040572,57
RTS0040573,96
RTS0040574,101
RTS0040575,75
RTS0040576,29
RTS0040577,26
RTS0040578,21
RTS0040579,22
RTS0040580,33
RTS0040581,12
RTS0040582,26
RTS0040583,10
RTS0040584,12
RTS0040585,19
RTS0040586,20
RTS0040587,11
RTS0040588,27
RTS0040589,21
RTS0040590,24
RTS0040591,19
RTS0040592,19
RTS0040593,9
RTS0040594,12
RTS0040595,31
RTS0040596,33
RTS0040597,47
RTS0040598,24
RTS0040599,25
RTS0040600,32
RTS0040601,17
RTS0040602,30
RTS0040603,26
RTS0040604,23
RTS0040605,17
RTS0040606,20
RTS0040607,27
RTS0040608,25
RTS0040609,32
RTS0040610,37
RTS0040611,28
RTS0040612,20
RTS0040613,21
RTS0040614,28
RTS0040615,19
RTS0040616,21
RTS0040617,16
RTS0040618,14
RTS0040619,21
RTS0040620,22
RTS0040621,15
RTS0040622,23
RTS0040623,22
RTS0040624,27
RTS0040625,18
RTS0040626,14
RTS0040627,13
RTS0040628,26
RTS0040629,29
RTS0040630,15
RTS0040631,35
RTS0040632,27
RTS0040633,38
RTS0040634,32
RTS0040635,30
RTS0040636,24
RTS0040637,24
RTS0040638,22
RTS0040639,18
RTS0040640,21
RTS0040641,54
RTS0040642,64
RTS0040643,30
RTS0040644,61
RTS0040645,81
RTS0040646,22
RTS0040647,19
RTS0040648,26
RTS0040649,31
RTS0040650,28
RTS0040651,49
RTS0040652,19
RTS0040653,55
RTS0040654,40
RTS0040655,54
RTS0040656,52
RTS0040657,25
RTS0040658,45
RTS0040659,34
RTS0040660,29
RTS0040661,12
RTS0040662,20
RTS0040663,21
RTS0040664,16
RTS0040665,24
RTS0040666,11
RTS0040667,22
RTS0040668,14
RTS0040669,19
RTS0040670,12
RTS0040671,19
RTS0040672,23
RTS0040673,24
RTS0040674,6
RTS0040675,17
RTS0040676,183
RTS0040677,161
RTS0040678,321
RTS0040679,136
RTS0040680,380
RTS0040681,217
RTS0040682,185
RTS0040683,257
RTS0040684,367
RTS0040685,226
RTS0040686,18
RTS0040687,33
RTS0040688,11
RTS0040689,18
RTS0040690,13
RTS0040691,27
RTS0040692,32
RTS0040693,19
RTS0040694,27
RTS0040695,21
RTS0040696,16
RTS0040697,23
RTS0040698,13
RTS0040699,18
RTS0040700,14
RTS0040701,235
RTS0040702,299
RTS0040703,226
RTS0040704,298
RTS0040705,396
RTS0040706,22
RTS0040707,18
RTS0040708,11
RTS0040709,19
RTS0040710,21
RTS0040711,11
RTS0040712,22
RTS0040713,34
RTS0040714,18
RTS0040715,21
RTS0040716,16
RTS0040717,14
RTS0040718,20
RTS0040719,18
RTS0040720,18
RTS0040721,15
RTS0040722,10
RTS0040723,14
RTS0040724,20
RTS0040725,13
RTS0040726,69
RTS0040727,84
RTS0040728,66
RTS0040729,74
RTS0040730,70
RTS0040731,41
RTS0040732,44
RTS0040733,31
RTS0040734,39
RTS0040735,36
RTS0040736,312
RTS0040737,276
RTS0040738,206
RTS0040739,231
RTS0040740,290
RTS0040741,27
RTS0040742,26
RTS0040743,18
RTS0040744,25
RTS0040745,20
RTS0040746,27
RTS0040747,28
RTS0040748,25
RTS0040749,35
RTS0040750,29
RTS0040751,20
RTS0040752,30
RTS0040753,23
RTS0040754,19
RTS0040755,23
RTS0040756,19
RTS0040757,31
RTS0040758,18
RTS0040759,30
RTS0040760,34
RTS0040761,48
RTS0040762,51
RTS0040763,41
RTS0040764,29
RTS0040765,72
RTS0040766,18
RTS0040767,29
RTS0040768,24
RTS0040769,40
RTS0040770,17
RTS0040771,20
RTS0040772,16
RTS0040773,21
RTS0040774,23
RTS0040775,24
RTS0040776,17
RTS0040777,20
RTS0040778,21
RTS0040779,24
RTS0040780,13
RTS0040781,47
RTS0040782,63
RTS0040783,23
RTS0040784,45
RTS0040785,45
RTS0040786,17
RTS0040787,19
RTS0040788,17
RTS0040789,19
RTS0040790,17
RTS0040791,22
RTS0040792,25
RTS0040793,10
RTS0040794,21
RTS0040795,16
RTS0040796,27
RTS0040797,21
RTS0040798,18
RTS0040799,15
RTS0040800,21
RTS0040801,40
RTS0040802,40
RTS0040803,44
RTS0040804,29
RTS0040805,44
RTS0040806,14
RTS0040807,23
RTS0040808,19
RTS0040809,28
RTS0040810,23
RTS0040811,23
RTS0040812,26
RTS0040813,22
RTS0040814,23
RTS0040815,26
RTS0040816,35
RTS0040817,52
RTS0040818,63
RTS0040819,77
RTS0040820,57
RTS0040821,26
RTS0040822,23
RTS0040823,21
RTS0040824,22
RTS0040825,36
RTS0040826,39
RTS0040827,24
RTS0040828,34
RTS0040830,28
RTS0040831,14
RTS0040832,18
RTS0040833,22
RTS0040834,18
RTS0040836,80
RTS0040837,60
RTS0040838,67
RTS0040839,72
RTS0040840,57
RTS0040841,92
RTS0040842,106
RTS0040843,102
RTS0040844,110
RTS0040845,94
RTS0040846,106
RTS0040847,112
RTS0040848,100
RTS0040849,106
RTS0040850,104
RTS0040851,51
RTS0040852,41
RTS0040853,51
RTS0040854,44
RTS0040855,50
RTS0040856,21
RTS0040857,24
RTS0040858,24
RTS0040859,19
RTS0040860,17
RTS0040861,30
RTS0040862,29
RTS0040863,24
RTS0040864,20
RTS0040865,22
RTS0040866,55
RTS0040867,36
RTS0040868,77
RTS0040869,68
RTS0040870,55
RTS0040871,31
RTS0040872,35
RTS0040873,53
RTS0040874,68
RTS0040875,32
RTS0040876,19
RTS0040877,18
RTS0040878,19
RTS0040879,14
RTS0040880,22
RTS0040881,44
RTS0040882,26
RTS0040883,18
RTS0040884,14
RTS0040885,37
RTS0040886,35
RTS0040887,37
RTS0040888,76
RTS0040889,76
RTS0040890,53
RTS0040891,20
RTS0040892,32
RTS0040893,19
RTS0040894,22
RTS0040895,25
RTS0040896,18
RTS0040897,19
RTS0040898,27
RTS0040899,13
RTS0040900,15
RTS0040901,67
RTS0040902,55
RTS0040903,32
RTS0040904,59
RTS0040905,80
RTS0040906,24
RTS0040907,46
RTS0040908,59
RTS0040909,54
RTS0040910,52
RTS0040911,69
RTS0040912,45
RTS0040913,42
RTS0040914,47
RTS0040915,61
RTS0040916,17
RTS0040917,21
RTS0040918,30
RTS0040919,17
RTS0040920,17
RTS0040921,44
RTS0040922,28
RTS0040923,50
RTS0040924,54
RTS0040925,45
RTS0040926,11
RTS0040927,18
RTS0040928,20
RTS0040929,18
RTS0040930,14
RTS0040931,37
RTS0040932,39
RTS0040933,28
RTS0040934,27
RTS0040935,37
RTS0040936,31
RTS0040937,29
RTS0040938,28
RTS0040939,40
RTS0040940,27
RTS0040941,21
RTS0040942,24
RTS0040943,12
RTS0040944,35
RTS0040945,23
RTS0040946,34
RTS0040947,58
RTS0040948,63
RTS0040949,56
RTS0040950,50
RTS0040951,19
RTS0040952,11
RTS0040953,16
RTS0040954,13
RTS0040955,22
RTS0040956,43
RTS0040957,30
RTS0040958,34
RTS0040959,48
RTS0040960,39
RTS0040961,15
RTS0040962,11
RTS0040963,15
RTS0040964,20
RTS0040965,18
RTS0040966,30
RTS0040967,30
RTS0040968,32
RTS0040969,24
RTS0040970,21
RTS0040971,21
RTS0040972,19
RTS0040973,23
RTS0040974,18
RTS0040975,15
RTS0040976,20
RTS0040977,18
RTS0040978,17
RTS0040979,26
RTS0040980,23
RTS0040981,30
RTS0040982,28
RTS0040983,33
RTS0040984,34
RTS0040985,34
RTS0040986,101
RTS0040987,87
RTS0040988,48
RTS0040989,60
RTS0040990,60
RTS0040991,64
RTS0040992,24
RTS0040993,44
RTS0040994,42
RTS0040995,48
RTS0040996,32
RTS0040997,47
RTS0040998,28
RTS0040999,46
RTS0041000,30
RTS0041001,28
RTS0041002,30
RTS0041003,41
RTS0041004,35
RTS0041005,37
RTS0041006,28
RTS0041007,30
RTS0041008,56
RTS0041009,26
RTS0041010,27
RTS0041011,11
RTS0041012,17
RTS0041013,22
RTS0041014,17
RTS0041015,19
RTS0041016,70
RTS0041017,64
RTS0041018,57
RTS0041019,56
RTS0041020,50
RTS0041021,37
RTS0041022,40
RTS0041023,64
RTS0041024,41
RTS0041025,41
RTS0041026,34
RTS0041027,31
RTS0041028,33
RTS0041029,22
RTS0041030,30
RTS0041031,58
RTS0041032,69
RTS0041033,58
RTS0041034,63
RTS0041035,59
RTS0041036,45
RTS0041037,27
RTS0041038,27
RTS0041039,20
RTS0041040,36
RTS0041041,19
RTS0041042,21
RTS0041043,20
RTS0041044,16
RTS0041045,23
RTS0041046,149
RTS0041047,139
RTS0041048,77
RTS0041049,193
RTS0041050,144
RTS0041051,34
RTS0041052,24
RTS0041053,21
RTS0041054,30
RTS0041055,20
RTS0041056,38
RTS0041057,33
RTS0041058,32
RTS0041059,25
RTS0041060,38
RTS0041061,118
RTS0041062,125
RTS0041063,123
RTS0041064,121
RTS0041066,24
RTS0041067,15
RTS0041068,29
RTS0041069,22
RTS0041070,34
RTS0041071,21
RTS0041072,26
RTS0041073,22
RTS0041074,29
RTS0041075,33
RTS0041076,23
RTS0041077,25
RTS0041078,40
RTS0041079,24
RTS0041080,23
RTS0041081,36
RTS0041082,18
RTS0041083,22
RTS0041084,18
RTS0041085,17
RTS0041086,37
RTS0041087,33
RTS0041088,34
RTS0041089,37
RTS0041090,28
RTS0041091,28
RTS0041092,32
RTS0041093,20
RTS0041094,31
RTS0041095,42
RTS0041096,15
RTS0041097,14
RTS0041098,9
RTS0041099,16
RTS0041100,10
RTS0041101,35
RTS0041102,38
RTS0041103,30
RTS0041104,45
RTS0041105,55
RTS0041106,112
RTS0041107,78
RTS0041108,114
RTS0041109,118
RTS0041110,86
RTS0041111,30
RTS0041112,29
RTS0041113,32
RTS0041114,36
RTS0041115,27
RTS0041116,45
RTS0041117,74
RTS0041118,50
RTS0041119,38
RTS0041120,46
RTS0041121,30
RTS0041122,37
RTS0041123,27
RTS0041124,21
RTS0041125,30
RTS0041126,44
RTS0041127,59
RTS0041128,38
RTS0041129,31
RTS0041130,37
RTS0041131,50
RTS0041132,61
RTS0041133,57
RTS0041134,50
RTS0041135,42
RTS0041136,46
RTS0041137,51
RTS0041138,40
RTS0041139,44
RTS0041140,32
RTS0041141,43
RTS0041142,51
RTS0041143,20
RTS0041144,25
RTS0041145,21
RTS0041146,24
RTS0041147,34
RTS0041148,28
RTS0041149,36
RTS0041150,41
RTS0041151,34
RTS0041152,32
RTS0041153,24
RTS0041154,33
RTS0041155,30
RTS0041156,53
RTS0041157,42
RTS0041158,23
RTS0041159,33
RTS0041160,25
RTS0041161,18
RTS0041162,17
RTS0041163,21
RTS0041164,17
RTS0041165,17
RTS0041166,21
RTS0041167,19
RTS0041168,21
RTS0041169,20
RTS0041170,26
RTS0041171,44
RTS0041172,58
RTS0041173,47
RTS0041174,60
RTS0041175,59
RTS0041176,21
RTS0041177,25
RTS0041178,32
RTS0041179,20
RTS0041180,19
RTS0041181,26
RTS0041182,22
RTS0041183,20
RTS0041184,27
RTS0041185,16
RTS0041186,25
RTS0041187,16
RTS0041188,20
RTS0041189,21
RTS0041190,23
RTS0041191,137
RTS0041192,100
RTS0041193,130
RTS0041194,73
RTS0041195,73
RTS0041196,24
RTS0041197,18
RTS0041198,22
RTS0041199,17
RTS0041200,22
RTS0041201,15
RTS0041202,24
RTS0041203,22
RTS0041204,22
RTS0041205,20
RTS0041206,66
RTS0041207,144
RTS0041208,95
RTS0041209,131
RTS0041210,71
RTS0041211,47
RTS0041212,28
RTS0041213,61
RTS0041214,56
RTS0041215,37
RTS0041216,35
RTS0041217,33
RTS0041218,36
RTS0041219,35
RTS0041220,37
RTS0041221,26
RTS0041222,11
RTS0041223,25
RTS0041224,24
RTS0041225,24
RTS0041226,23
RTS0041227,36
RTS0041228,21
RTS0041229,38
RTS0041230,30
RTS0041231,89
RTS0041232,73
RTS0041233,91
RTS0041234,122
RTS0041235,83
RTS0041236,22
RTS0041237,23
RTS0041238,23
RTS0041239,19
RTS0041240,40
RTS0041241,23
RTS0041242,30
RTS0041243,26
RTS0041244,21
RTS0041246,31
RTS0041247,36
RTS0041248,24
RTS0041249,21
RTS0041250,25
RTS0041251,51
RTS0041252,42
RTS0041253,52
RTS0041254,67
RTS0041255,49
RTS0041256,24
RTS0041257,26
RTS0041258,37
RTS0041259,42
RTS0041260,31
RTS0041261,35
RTS0041262,26
RTS0041263,41
RTS0041265,42
RTS0041266,21
RTS0041267,21
RTS0041268,27
RTS0041269,19
RTS0041270,26
RTS0041271,38
RTS0041272,30
RTS0041273,14
RTS0041274,31
RTS0041275,32
RTS0041276,29
RTS0041277,42
RTS0041278,38
RTS0041279,34
RTS0041280,26
RTS0041281,22
RTS0041282,18
RTS0041283,21
RTS0041284,22
RTS0041285,15
RTS0041286,15
RTS0041287,20
RTS0041288,31
RTS0041289,21
RTS0041290,24
RTS0041291,12
RTS0041292,25
RTS0041293,16
RTS0041294,30
RTS0041295,23
RTS0041296,29
RTS0041297,31
RTS0041298,26
RTS0041299,34
RTS0041300,31
RTS0041301,24
RTS0041302,20
RTS0041303,34
RTS0041304,21
RTS0041305,28
RTS0041306,42
RTS0041307,22
RTS0041308,32
RTS0041309,28
RTS0041310,34
RTS0041311,25
RTS0041312,24
RTS0041313,32
RTS0041314,45
RTS0041315,20
RTS0041316,60
RTS0041317,56
RTS0041318,61
RTS0041319,41
RTS0041320,45
RTS0041321,28
RTS0041322,25
RTS0041323,21
RTS0041324,26
RTS0041325,30
RTS0041326,25
RTS0041327,25
RTS0041328,19
RTS0041329,13
RTS0041330,21
RTS0041331,21
RTS0041332,16
RTS0041333,17
RTS0041334,13
RTS0041335,22
RTS0041346,66
RTS0041347,53
RTS0041348,94
RTS0041349,67
RTS0041350,97
RTS0041351,20
RTS0041352,26
RTS0041353,18
RTS0041354,26
RTS0041355,27
RTS0041356,15
RTS0041357,17
RTS0041358,22
RTS0041359,27
RTS0041360,25
RTS0041361,35
RTS0041362,31
RTS0041363,42
RTS0041364,35
RTS0041365,42
RTS0041366,23
RTS0041367,30
RTS0041368,24
RTS0041369,19
RTS0041370,18
RTS0041371,27
RTS0041372,22
RTS0041373,15
RTS0041374,13
RTS0041375,19
RTS0041376,26
RTS0041377,20
RTS0041378,16
RTS0041379,14
RTS0041380,16
RTS0041381,19
RTS0041382,21
RTS0041383,28
RTS0041384,13
RTS0041385,27
RTS0041386,16
RTS0041387,21
RTS0041388,22
RTS0041389,22
RTS0041390,19
RTS0041391,21
RTS0041392,14
RTS0041393,19
RTS0041394,16
RTS0041395,20
RTS0041396,15
RTS0041397,22
RTS0041398,17
RTS0041399,19
RTS0041400,18
RTS0041401,16
RTS0041402,13
RTS0041403,18
RTS0041404,21
RTS0041405,21
RTS0041406,21
RTS0041407,19
RTS0041408,19
RTS0041409,14
RTS0041410,26
RTS0041411,16
RTS0041412,19
RTS0041413,24
RTS0041414,17
RTS0041415,16
RTS0041416,19
RTS0041417,19
RTS0041418,20
RTS0041419,12
RTS0041420,28
RTS0041421,10
RTS0041422,19
RTS0041423,19
RTS0041424,25
RTS0041425,19
RTS0041426,18
RTS0041427,21
RTS0041428,20
RTS0041429,18
RTS0041430,23
RTS0041431,27
RTS0041432,16
RTS0041433,13
RTS0041434,20
RTS0041435,22
RTS0041436,21
RTS0041437,6
RTS0041438,13
RTS0041439,14
RTS0041440,23
RTS0041441,24
RTS0041442,15
RTS0041443,27
RTS0041444,31
RTS0041445,18
RTS0041446,18
RTS0041447,17
RTS0041448,26
RTS0041449,18
RTS0041450,21
RTS0041451,19
RTS0041452,28
RTS0041453,22
RTS0041454,20
RTS0041455,22
RTS0041456,20
RTS0041457,28
RTS0041458,18
RTS0041459,37
RTS0041460,21
RTS0041461,17
RTS0041462,17
RTS0041463,20
RTS0041464,18
RTS0041465,23
RTS0041466,28
RTS0041467,33
RTS0041468,38
RTS0041469,21
RTS0041470,36
RTS0041471,23
RTS0041472,24
RTS0041473,19
RTS0041474,18
RTS0041475,24
RTS0041476,81
RTS0041477,89
RTS0041478,95
RTS0041479,101
RTS0041480,90
RTS0041481,10
RTS0041482,18
RTS0041483,11
RTS0041484,15
RTS0041485,30
RTS0041486,20
RTS0041487,34
RTS0041488,24
RTS0041489,31
RTS0041490,28
RTS0041491,32
RTS0041492,9
RTS0041493,26
RTS0041494,20
RTS0041495,18
RTS0041496,171
RTS0041497,211
RTS0041498,195
RTS0041499,212
RTS0041500,166
RTS0041501,36
RTS0041502,33
RTS0041503,39
RTS0041504,27
RTS0041505,41
RTS0041506,26
RTS0041507,15
RTS0041508,18
RTS0041509,27
RTS0041510,22
RTS0041511,21
RTS0041512,41
RTS0041513,24
RTS0041514,32
RTS0041515,20
RTS0041516,20
RTS0041517,18
RTS0041518,10
RTS0041519,16
RTS0041520,24
RTS0041521,13
RTS0041522,18
RTS0041523,23
RTS0041524,22
RTS0041525,17
RTS0041526,144
RTS0041527,188
RTS0041528,193
RTS0041529,31
RTS0041530,143
RTS0041531,11
RTS0041532,13
RTS0041533,9
RTS0041534,13
RTS0041535,11
RTS0041536,35
RTS0041537,26
RTS0041538,27
RTS0041540,24
RTS0041541,17
RTS0041542,17
RTS0041543,19
RTS0041544,21
RTS0041545,26
RTS0041546,10
RTS0041547,13
RTS0041548,29
RTS0041549,17
RTS0041550,18
RTS0041551,51
RTS0041552,33
RTS0041553,32
RTS0041554,30
RTS0041555,39
RTS0041556,15
RTS0041557,17
RTS0041558,23
RTS0041559,25
RTS0041560,19
RTS0041561,22
RTS0041562,26
RTS0041563,28
RTS0041564,29
RTS0041565,52
RTS0041566,50
RTS0041567,67
RTS0041568,68
RTS0041569,58
RTS0041570,67
RTS0041571,15
RTS0041572,22
RTS0041573,17
RTS0041574,23
RTS0041575,18
RTS0041576,35
RTS0041577,46
RTS0041578,37
RTS0041579,22
RTS0041580,49
RTS0041581,80
RTS0041582,68
RTS0041583,63
RTS0041584,61
RTS0041585,82
RTS0041586,27
RTS0041587,38
RTS0041588,24
RTS0041589,24
RTS0041590,16
RTS0041591,10
RTS0041592,21
RTS0041593,13
RTS0041594,24
RTS0041595,14
RTS0041596,27
RTS0041597,14
RTS0041598,28
RTS0041599,15
RTS0041600,13
RTS0041601,20
RTS0041602,21
RTS0041603,26
RTS0041604,21
RTS0041605,21
RTS0041606,19
RTS0041607,15
RTS0041608,18
RTS0041609,38
RTS0041610,21
RTS0041611,24
RTS0041612,20
RTS0041613,29
RTS0041614,20
RTS0041615,21
RTS0041616,33
RTS0041617,20
RTS0041618,28
RTS0041619,24
RTS0041620,32
RTS0041621,23
RTS0041622,19
RTS0041623,17
RTS0041624,24
RTS0041625,16
RTS0041626,68
RTS0041627,51
RTS0041628,46
RTS0041629,47
RTS0041630,53
RTS0041631,34
RTS0041632,24
RTS0041633,39
RTS0041634,46
RTS0041635,34
RTS0041636,54
RTS0041637,50
RTS0041638,56
RTS0041639,30
RTS0041640,47
RTS0041641,31
RTS0041642,30
RTS0041643,27
RTS0041644,20
RTS0041645,24
RTS0041646,11
RTS0041647,29
RTS0041648,24
RTS0041649,18
RTS0041650,24
RTS0041651,26
RTS0041652,41
RTS0041653,26
RTS0041654,39
RTS0041655,39
RTS0041656,23
RTS0041657,28
RTS0041658,36
RTS0041659,32
RTS0041660,26
RTS0041661,43
RTS0041662,36
RTS0041663,27
RTS0041664,32
RTS0041665,42
RTS0041666,13
RTS0041667,21
RTS0041668,21
RTS0041669,30
RTS0041670,28
RTS0041671,24
RTS0041672,19
RTS0041673,10
RTS0041674,13
RTS0041675,14
RTS0041676,37
RTS0041677,31
RTS0041678,45
RTS0041679,49
RTS0041680,41
RTS0041681,24
RTS0041682,30
RTS0041683,20
RTS0041684,39
RTS0041685,27
RTS0041686,39
RTS0041687,28
RTS0041688,55
RTS0041689,43
RTS0041690,77
RTS0041691,64
RTS0041692,15
RTS0041693,38
RTS0041694,26
RTS0041695,24
RTS0041696,16
RTS0041697,22
RTS0041698,16
RTS0041699,19
RTS0041700,21
RTS0041701,43
RTS0041702,25
RTS0041703,43
RTS0041704,35
RTS0041705,43
RTS0041706,28
RTS0041707,36
RTS0041708,35
RTS0041709,32
RTS0041710,36
RTS0041711,19
RTS0041712,24
RTS0041713,31
RTS0041714,38
RTS0041715,48
RTS0041716,351
RTS0041717,306
RTS0041718,358
RTS0041719,339
RTS0041720,350
RTS0041721,29
RTS0041722,29
RTS0041723,38
RTS0041724,37
RTS0041725,29
RTS0041726,20
RTS0041727,16
RTS0041728,22
RTS0041729,31
RTS0041730,15
RTS0041731,23
RTS0041732,10
RTS0041733,19
RTS0041734,9
RTS0041735,20
RTS0041736,437
RTS0041737,279
RTS0041738,470
RTS0041739,443
RTS0041740,327
RTS0041741,17
RTS0041742,29
RTS0041743,29
RTS0041744,23
RTS0041745,14
RTS0041746,43
RTS0041747,33
RTS0041748,41
RTS0041749,37
RTS0041750,24
RTS0041751,26
RTS0041752,13
RTS0041753,33
RTS0041754,40
RTS0041755,32
RTS0041756,54
RTS0041757,48
RTS0041758,61
RTS0041759,87
RTS0041760,63
RTS0041761,23
RTS0041762,18
RTS0041763,23
RTS0041764,23
RTS0041765,17
RTS0041766,18
RTS0041767,14
RTS0041768,13
RTS0041769,12
RTS0041770,18
RTS0041771,18
RTS0041772,22
RTS0041773,15
RTS0041774,26
RTS0041775,23
RTS0041776,33
RTS0041777,33
RTS0041778,24
RTS0041779,40
RTS0041780,37
RTS0041781,24
RTS0041782,28
RTS0041783,25
RTS0041784,30
RTS0041785,36
RTS0041786,21
RTS0041787,33
RTS0041788,29
RTS0041789,40
RTS0041790,38
RTS0041791,30
RTS0041793,29
RTS0041794,32
RTS0041795,31
RTS0041796,54
RTS0041797,87
RTS0041798,85
RTS0041799,56
RTS0041800,53
RTS0041801,18
RTS0041802,38
RTS0041803,33
RTS0041804,36
RTS0041805,37
RTS0041806,36
RTS0041807,16
RTS0041808,25
RTS0041809,38
RTS0041810,31
RTS0041811,57
RTS0041812,52
RTS0041813,78
RTS0041814,45
RTS0041815,54
RTS0041816,13
RTS0041817,15
RTS0041818,25
RTS0041819,36
RTS0041820,35
RTS0041821,51
RTS0041822,46
RTS0041823,26
RTS0041824,48
RTS0041825,25
RTS0041826,27
RTS0041827,48
RTS0041828,30
RTS0041829,17
RTS0041830,12
RTS0041831,17
RTS0041832,25
RTS0041833,23
RTS0041834,17
RTS0041835,31
RTS0041836,51
RTS0041837,22
RTS0041838,26
RTS0041839,35
RTS0041840,26
RTS0041841,12
RTS0041842,22
RTS0041843,22
RTS0041844,22
RTS0041845,16
RTS0041846,19
RTS0041847,27
RTS0041848,26
RTS0041849,23
RTS0041850,27
RTS0041851,30
RTS0041852,22
RTS0041853,32
RTS0041854,20
RTS0041855,27
RTS0041856,30
RTS0041857,48
RTS0041858,36
RTS0041859,25
RTS0041860,41
RTS0041861,31
RTS0041862,19
RTS0041863,20
RTS0041864,31
RTS0041865,19
RTS0041866,27
RTS0041867,35
RTS0041868,29
RTS0041869,15
RTS0041870,19
RTS0041871,30
RTS0041872,21
RTS0041873,27
RTS0041874,29
RTS0041875,25
RTS0041876,37
RTS0041877,56
RTS0041878,49
RTS0041879,62
RTS0041880,64
RTS0041881,31
RTS0041882,28
RTS0041883,30
RTS0041884,28
RTS0041885,45
RTS0041886,64
RTS0041887,117
RTS0041888,86
RTS0041889,76
RTS0041890,78
RTS0041891,111
RTS0041892,68
RTS0041893,83
RTS0041894,59
RTS0041895,66
RTS0041896,55
RTS0041897,33
RTS0041898,48
RTS0041899,39
RTS0041900,23
RTS0041901,21
RTS0041902,21
RTS0041903,28
RTS0041904,26
RTS0041905,21
RTS0041906,454
RTS0041907,17
RTS0041908,212
RTS0041909,16
RTS0041910,161
RTS0041911,18
RTS0041912,33
RTS0041913,32
RTS0041914,11
RTS0041915,28
RTS0041916,250
RTS0041917,498
RTS0041918,371
RTS0041919,620
RTS0041920,489
RTS0041922,18
RTS0041923,14
RTS0041924,15
RTS0041925,25
RTS0041926,15
RTS0041927,13
RTS0041928,23
RTS0041929,18
RTS0041930,17
RTS0041931,33
RTS0041932,33
RTS0041933,21
RTS0041934,20
RTS0041935,20
RTS0041936,16
RTS0041937,26
RTS0041938,16
RTS0041939,24
RTS0041940,15
RTS0041941,17
RTS0041942,17
RTS0041943,18
RTS0041944,8
RTS0041945,20
RTS0041946,30
RTS0041947,22
RTS0041948,30
RTS0041949,19
RTS0041950,19
RTS0041951,36
RTS0041952,45
RTS0041953,35
RTS0041954,63
RTS0041955,68
RTS0041956,25
RTS0041957,22
RTS0041958,23
RTS0041959,29
RTS0041960,26
RTS0041961,14
RTS0041962,24
RTS0041963,18
RTS0041964,29
RTS0041965,19
RTS0041966,26
RTS0041967,33
RTS0041968,21
RTS0041969,22
RTS0041971,51
RTS0041972,83
RTS0041973,63
RTS0041974,38
RTS0041975,65
RTS0041976,29
RTS0041977,73
RTS0041978,57
RTS0041979,48
RTS0041980,46
RTS0041981,125
RTS0041982,142
RTS0041983,127
RTS0041984,80
RTS0041985,144
RTS0041986,34
RTS0041987,82
RTS0041988,53
RTS0041989,32
RTS0041990,54
RTS0041991,40
RTS0041992,48
RTS0041993,37
RTS0041994,55
RTS0041995,29
RTS0041996,7
RTS0041997,25
RTS0041998,17
RTS0041999,19
RTS0042000,34
RTS0042001,28
RTS0042002,19
RTS0042003,19
RTS0042004,24
RTS0042005,24
RTS0042006,27
RTS0042007,39
RTS0042008,55
RTS0042009,32
RTS0042010,22
RTS0042011,51
RTS0042012,30
RTS0042013,59
RTS0042014,34
RTS0042015,56
RTS0042016,21
RTS0042017,27
RTS0042018,13
RTS0042019,21
RTS0042020,19
RTS0042021,50
RTS0042022,59
RTS0042023,62
RTS0042024,32
RTS0042025,66
RTS0042026,18
RTS0042027,13
RTS0042028,18
RTS0042029,26
RTS0042030,16
RTS0042031,36
RTS0042032,34
RTS0042033,13
RTS0042034,27
RTS0042035,35
RTS0042036,54
RTS0042037,79
RTS0042038,61
RTS0042039,52
RTS0042040,42
RTS0042041,46
RTS0042042,30
RTS0042043,26
RTS0042044,60
RTS0042045,48
RTS0042046,62
RTS0042047,54
RTS0042048,32
RTS0042049,39
RTS0042050,37
RTS0042051,35
RTS0042052,54
RTS0042053,44
RTS0042054,29
RTS0042055,38
RTS0042056,24
RTS0042057,28
RTS0042058,30
RTS0042059,29
RTS0042060,36
RTS0042061,42
RTS0042062,71
RTS0042063,90
RTS0042064,59
RTS0042065,70
RTS0042066,35
RTS0042067,42
RTS0042068,27
RTS0042069,19
RTS0042071,18
RTS0042072,18
RTS0042073,17
RTS0042074,13
RTS0042075,19
RTS0042076,16
RTS0042077,15
RTS0042078,13
RTS0042079,28
RTS0042080,17
RTS0042081,74
RTS0042082,72
RTS0042083,56
RTS0042084,50
RTS0042085,44
RTS0042086,10
RTS0042087,17
RTS0042088,12
RTS0042089,15
RTS0042090,20
RTS0042091,36
RTS0042092,29
RTS0042093,22
RTS0042094,36
RTS0042095,29
RTS0042096,34
RTS0042097,34
RTS0042098,28
RTS0042099,30
RTS0042100,31
RTS0042101,23
RTS0042102,23
RTS0042103,19
RTS0042104,43
RTS0042105,22
RTS0042106,26
RTS0042107,7
RTS0042108,23
RTS0042109,19
RTS0042110,21
RTS0042111,33
RTS0042112,33
RTS0042113,44
RTS0042114,30
RTS0042115,33
RTS0042116,25
RTS0042117,26
RTS0042118,11
RTS0042119,17
RTS0042120,22
RTS0042121,32
RTS0042122,24
RTS0042123,36
RTS0042124,17
RTS0042125,31
RTS0042126,23
RTS0042127,31
RTS0042128,41
RTS0042129,34
RTS0042130,23
RTS0042131,21
RTS0042132,21
RTS0042133,26
RTS0042134,17
RTS0042135,31
RTS0042136,15
RTS0042137,19
RTS0042138,10
RTS0042139,20
RTS0042140,19
RTS0042141,21
RTS0042142,22
RTS0042143,25
RTS0042144,26
RTS0042145,19
RTS0042146,93
RTS0042147,68
RTS0042148,88
RTS0042149,73
RTS0042150,97
RTS0042151,17
RTS0042152,33
RTS0042153,23
RTS0042154,33
RTS0042155,23
RTS0042156,19
RTS0042157,18
RTS0042158,19
RTS0042159,17
RTS0042160,17
RTS0042161,16
RTS0042162,27
RTS0042163,22
RTS0042164,18
RTS0042165,23
RTS0042166,22
RTS0042167,22
RTS0042168,18
RTS0042169,27
RTS0042170,21
RTS0042171,26
RTS0042172,18
RTS0042173,36
RTS0042174,20
RTS0042175,13
RTS0042176,22
RTS0042177,22
RTS0042178,19
RTS0042179,24
RTS0042180,22
RTS0042181,19
RTS0042182,26
RTS0042183,25
RTS0042184,35
RTS0042185,20
RTS0042186,21
RTS0042187,20
RTS0042188,18
RTS0042189,16
RTS0042190,21
RTS0042191,43
RTS0042192,33
RTS0042193,43
RTS0042194,45
RTS0042195,39
RTS0042196,13
RTS0042197,12
RTS0042198,12
RTS0042199,31
RTS0042200,14
RTS0042201,18
RTS0042202,16
RTS0042203,14
RTS0042204,8
RTS0042205,20
RTS0042206,20
RTS0042207,11
RTS0042208,18
RTS0042209,19
RTS0042210,22
RTS0042211,14
RTS0042212,18
RTS0042213,13
RTS0042214,16
RTS0042215,18
RTS0042216,26
RTS0042217,16
RTS0042218,25
RTS0042219,28
RTS0042220,23
RTS0042221,17
RTS0042222,15
RTS0042223,11
RTS0042224,15
RTS0042225,15
RTS0042226,36
RTS0042227,23
RTS0042228,18
RTS0042229,15
RTS0042230,24
RTS0042231,96
RTS0042232,114
RTS0042233,119
RTS0042234,107
RTS0042235,140
RTS0042236,95
RTS0042237,104
RTS0042238,103
RTS0042239,60
RTS0042240,87
RTS0042241,13
RTS0042242,18
RTS0042243,23
RTS0042244,14
RTS0042245,21
RTS0042246,126
RTS0042247,166
RTS0042248,352
RTS0042249,171
RTS0042250,191
RTS0042251,19
RTS0042252,26
RTS0042253,36
RTS0042254,16
RTS0042255,21
RTS0042256,37
RTS0042257,31
RTS0042258,21
RTS0042259,13
RTS0042260,25
RTS0042261,55
RTS0042262,63
RTS0042263,51
RTS0042264,62
RTS0042265,52
RTS0042266,19
RTS0042267,20
RTS0042268,20
RTS0042269,11
RTS0042270,14
RTS0042271,17
RTS0042272,15
RTS0042273,17
RTS0042274,9
RTS0042275,13
RTS0042276,30
RTS0042277,29
RTS0042278,23
RTS0042279,18
RTS0042280,20
RTS0042281,18
RTS0042282,11
RTS0042283,25
RTS0042284,14
RTS0042285,19
RTS0042286,21
RTS0042287,51
RTS0042288,46
RTS0042289,52
RTS0042290,45
RTS0042291,69
RTS0042292,97
RTS0042293,66
RTS0042294,71
RTS0042295,95
RTS0042296,27
RTS0042297,20
RTS0042298,24
RTS0042299,42
RTS0042300,16
RTS0042301,34
RTS0042302,26
RTS0042303,26
RTS0042304,25
RTS0042305,30
RTS0042306,43
RTS0042307,65
RTS0042308,50
RTS0042309,60
RTS0042310,61
RTS0042311,18
RTS0042312,25
RTS0042313,25
RTS0042314,29
RTS0042315,23
RTS0042316,16
RTS0042317,26
RTS0042318,26
RTS0042319,29
RTS0042320,21
RTS0042321,32
RTS0042322,34
RTS0042323,28
RTS0042324,35
RTS0042325,29
RTS0042326,28
RTS0042327,39
RTS0042328,26
RTS0042329,34
RTS0042330,45
RTS0042331,30
RTS0042332,29
RTS0042333,35
RTS0042334,47
RTS0042335,26
RTS0042336,29
RTS0042337,31
RTS0042338,19
RTS0042339,12
RTS0042340,27
RTS0042341,71
RTS0042342,48
RTS0042343,71
RTS0042344,50
RTS0042345,33
RTS0042346,20
RTS0042347,15
RTS0042348,19
RTS0042349,20
RTS0042350,16
RTS0042351,52
RTS0042352,48
RTS0042353,44
RTS0042354,41
RTS0042355,29
RTS0042356,23
RTS0042357,27
RTS0042358,33
RTS0042359,24
RTS0042360,23
RTS0042361,21
RTS0042362,43
RTS0042363,36
RTS0042364,26
RTS0042365,35
RTS0042366,46
RTS0042367,56
RTS0042368,56
RTS0042369,40
RTS0042370,42
RTS0042371,23
RTS0042372,16
RTS0042373,34
RTS0042374,20
RTS0042375,22
RTS0042376,11
RTS0042377,17
RTS0042378,16
RTS0042379,11
RTS0042380,14
RTS0042381,135
RTS0042382,144
RTS0042383,164
RTS0042384,139
RTS0042385,158
RTS0042386,26
RTS0042387,19
RTS0042388,39
RTS0042389,47
RTS0042390,29
RTS0042391,17
RTS0042392,20
RTS0042393,19
RTS0042394,17
RTS0042395,22
RTS0042396,17
RTS0042397,25
RTS0042398,27
RTS0042399,36
RTS0042400,22
RTS0042401,21
RTS0042402,18
RTS0042403,18
RTS0042404,9
RTS0042405,16
RTS0042406,80
RTS0042407,76
RTS0042408,96
RTS0042409,54
RTS0042410,75
RTS0042411,95
RTS0042412,47
RTS0042413,96
RTS0042414,79
RTS0042415,85
RTS0042416,103
RTS0042417,112
RTS0042418,155
RTS0042419,124
RTS0042420,136
RTS0042421,29
RTS0042422,17
RTS0042423,21
RTS0042424,31
RTS0042425,14
RTS0042426,58
RTS0042427,39
RTS0042428,68
RTS0042429,72
RTS0042430,66
RTS0042431,27
RTS0042432,32
RTS0042433,32
RTS0042434,58
RTS0042435,33
RTS0042436,58
RTS0042437,34
RTS0042438,50
RTS0042439,65
RTS0042440,37
RTS0042441,35
RTS0042442,36
RTS0042443,34
RTS0042444,34
RTS0042445,30
RTS0042446,21
RTS0042447,22
RTS0042448,24
RTS0042449,25
RTS0042450,25
RTS0042451,30
RTS0042452,25
RTS0042453,24
RTS0042454,20
RTS0042455,30
RTS0042456,23
RTS0042457,24
RTS0042458,45
RTS0042460,27
RTS0042461,94
RTS0042462,59
RTS0042463,75
RTS0042464,80
RTS0042465,85
RTS0042466,28
RTS0042467,26
RTS0042468,21
RTS0042469,38
RTS0042470,21
RTS0042471,82
RTS0042472,84
RTS0042473,95
RTS0042474,63
RTS0042475,102
RTS0042476,27
RTS0042477,14
RTS0042478,22
RTS0042479,28
RTS0042480,23
RTS0042481,62
RTS0042482,87
RTS0042483,193
RTS0042484,126
RTS0042485,101
RTS0042486,22
RTS0042487,30
RTS0042488,24
RTS0042489,23
RTS0042490,26
RTS0042491,25
RTS0042492,12
RTS0042493,16
RTS0042494,12
RTS0042495,14
RTS0042496,25
RTS0042497,29
RTS0042498,30
RTS0042499,20
RTS0042500,24
RTS0042501,18
RTS0042502,30
RTS0042503,14
RTS0042504,21
RTS0042505,22
RTS0042506,13
RTS0042507,27
RTS0042508,25
RTS0042509,28
RTS0042510,21
RTS0042515,30
RTS0042522,19
RTS0042526,25
RTS0042527,20
RTS0042528,12
RTS0042529,13
RTS0042530,10
RTS0042531,30
RTS0042532,14
RTS0042533,31
RTS0042534,18
RTS0042535,19
RTS0042536,24
RTS0042537,20
RTS0042538,24
RTS0042539,18
RTS0042540,20
RTS0042541,23
RTS0042542,5
RTS0042543,14
RTS0042544,20
RTS0042545,20
RTS0042546,29
RTS0042547,26
RTS0042548,46
RTS0042549,14
RTS0042550,27
RTS0042551,24
RTS0042552,15
RTS0042553,12
RTS0042554,24
RTS0042555,15
RTS0042556,33
RTS0042557,34
RTS0042558,20
RTS0042559,33
RTS0042560,31
RTS0042561,51
RTS0042562,70
RTS0042563,99
RTS0042564,56
RTS0042565,67
RTS0042566,49
RTS0042567,52
RTS0042568,62
RTS0042569,71
RTS0042570,46
RTS0042571,61
RTS0042572,45
RTS0042573,51
RTS0042574,65
RTS0042575,60
RTS0042576,30
RTS0042577,36
RTS0042578,46
RTS0042579,40
RTS0042580,35
RTS0042581,31
RTS0042582,27
RTS0042583,35
RTS0042584,15
RTS0042585,19
RTS0042586,116
RTS0042587,171
RTS0042588,178
RTS0042589,117
RTS0042590,149
RTS0042591,23
RTS0042592,25
RTS0042593,13
RTS0042594,26
RTS0042595,22
RTS0042596,26
RTS0042597,27
RTS0042598,48
RTS0042599,27
RTS0042600,31
RTS0042601,11
RTS0042602,21
RTS0042603,17
RTS0042604,21
RTS0042605,26
RTS0042606,17
RTS0042607,26
RTS0042608,18
RTS0042609,24
RTS0042610,23
RTS0042611,45
RTS0042612,41
RTS0042613,48
RTS0042614,33
RTS0042615,47
RTS0042616,35
RTS0042617,44
RTS0042618,74
RTS0042619,52
RTS0042620,45
RTS0042621,11
RTS0042622,16
RTS0042623,16
RTS0042624,21
RTS0042625,20
RTS0042626,47
RTS0042627,53
RTS0042628,37
RTS0042629,27
RTS0042630,31
RTS0042631,16
RTS0042633,25
RTS0042634,30
RTS0042635,23
RTS0042636,90
RTS0042637,83
RTS0042638,86
RTS0042639,64
RTS0042640,89
RTS0042641,20
RTS0042642,17
RTS0042643,15
RTS0042644,18
RTS0042645,13
RTS0042646,41
RTS0042647,36
RTS0042648,64
RTS0042649,53
RTS0042650,40
RTS0042651,20
RTS0042652,23
RTS0042653,12
RTS0042654,20
RTS0042655,10
RTS0042656,61
RTS0042657,55
RTS0042658,47
RTS0042659,61
RTS0042660,52
RTS0042661,30
RTS0042662,33
RTS0042663,49
RTS0042664,18
RTS0042665,47
RTS0042666,29
RTS0042667,14
RTS0042668,19
RTS0042669,22
RTS0042670,32
RTS0042671,99
RTS0042672,24
RTS0042673,14
RTS0042674,13
RTS0042675,14
RTS0042676,17
RTS0042678,22
RTS0042679,24
RTS0042680,27
RTS0042681,96
RTS0042682,94
RTS0042683,86
RTS0042684,59
RTS0042685,95
RTS0042686,38
RTS0042687,34
RTS0042688,23
RTS0042689,24
RTS0042690,27
RTS0042691,14
RTS0042692,17
RTS0042693,18
RTS0042694,3
RTS0042695,16
RTS0042696,19
RTS0042697,13
RTS0042698,12
RTS0042699,14
RTS0042700,11
RTS0042701,21
RTS0042702,17
RTS0042703,13
RTS0042704,25
RTS0042705,20
RTS0042706,32
RTS0042707,27
RTS0042708,29
RTS0042709,31
RTS0042710,48
RTS0042711,101
RTS0042712,129
RTS0042713,60
RTS0042714,83
RTS0042715,53
RTS0042716,13
RTS0042717,17
RTS0042718,14
RTS0042719,16
RTS0042720,23
RTS0042721,33
RTS0042722,25
RTS0042723,25
RTS0042724,41
RTS0042725,19
RTS0042726,18
RTS0042727,10
RTS0042728,18
RTS0042729,14
RTS0042730,31
RTS0042731,22
RTS0042732,23
RTS0042733,31
RTS0042734,22
RTS0042735,22
RTS0042736,48
RTS0042737,62
RTS0042738,59
RTS0042739,41
RTS0042740,40
RTS0042741,13
RTS0042742,21
RTS0042743,18
RTS0042744,20
RTS0042745,14
RTS0042746,31
RTS0042747,22
RTS0042748,20
RTS0042749,19
RTS0042750,13
RTS0042751,20
RTS0042752,19
RTS0042753,23
RTS0042754,19
RTS0042755,20
RTS0042756,21
RTS0042757,32
RTS0042758,8
RTS0042759,18
RTS0042760,28
RTS0042761,18
RTS0042762,19
RTS0042763,16
RTS0042764,20
RTS0042765,17
RTS0042766,25
RTS0042767,28
RTS0042768,31
RTS0042769,44
RTS0042770,33
RTS0042771,41
RTS0042772,50
RTS0042773,47
RTS0042774,33
RTS0042775,41
RTS0042776,20
RTS0042777,23
RTS0042778,28
RTS0042779,20
RTS0042780,18
RTS0042781,32
RTS0042782,29
RTS0042783,31
RTS0042784,35
RTS0042785,37
RTS0042786,66
RTS0042787,56
RTS0042788,48
RTS0042789,52
RTS0042790,57
RTS0042791,363
RTS0042792,197
RTS0042793,247
RTS0042794,271
RTS0042795,295
RTS0042796,18
RTS0042797,19
RTS0042798,21
RTS0042799,13
RTS0042800,24
RTS0042801,26
RTS0042802,19
RTS0042803,11
RTS0042804,20
RTS0042805,19
RTS0042806,25
RTS0042807,24
RTS0042808,42
RTS0042809,34
RTS0042810,22
RTS0042811,33
RTS0042812,46
RTS0042813,39
RTS0042814,36
RTS0042815,51
RTS0042816,17
RTS0042817,27
RTS0042818,27
RTS0042819,36
RTS0042820,23
RTS0042821,31
RTS0042822,20
RTS0042823,15
RTS0042824,18
RTS0042825,27
RTS0042826,29
RTS0042827,20
RTS0042828,32
RTS0042829,39
RTS0042830,39
RTS0042831,28
RTS0042832,32
RTS0042833,16
RTS0042834,35
RTS0042835,30
RTS0042836,31
RTS0042837,23
RTS0042838,30
RTS0042839,17
RTS0042840,36
RTS0042841,46
RTS0042842,33
RTS0042843,40
RTS0042844,45
RTS0042845,38
RTS0042846,29
RTS0042847,51
RTS0042848,55
RTS0042849,39
RTS0042850,34
RTS0042851,35
RTS0042852,20
RTS0042853,24
RTS0042854,35
RTS0042855,21
RTS0042856,17
RTS0042857,25
RTS0042858,30
RTS0042859,25
RTS0042860,29
RTS0042861,21
RTS0042862,12
RTS0042863,39
RTS0042864,20
RTS0042865,25
RTS0042866,30
RTS0042867,51
RTS0042868,29
RTS0042869,57
RTS0042870,36
RTS0042871,32
RTS0042872,21
RTS0042873,32
RTS0042874,20
RTS0042875,34
RTS0042876,45
RTS0042877,30
RTS0042878,43
RTS0042879,35
RTS0042880,46
RTS0042881,33
RTS0042882,45
RTS0042883,45
RTS0042884,47
RTS0042885,57
RTS0042886,31
RTS0042887,23
RTS0042888,23
RTS0042889,28
RTS0042890,16
RTS0042891,16
RTS0042892,21
RTS0042893,16
RTS0042894,19
RTS0042895,19
RTS0042896,72
RTS0042897,33
RTS0042898,49
RTS0042899,75
RTS0042900,61
RTS0042901,18
RTS0042902,16
RTS0042903,18
RTS0042904,31
RTS0042905,18
RTS0042906,32
RTS0042907,38
RTS0042908,26
RTS0042909,47
RTS0042910,23
RTS0042911,16
RTS0042912,17
RTS0042913,26
RTS0042914,16
RTS0042915,13
RTS0042916,23
RTS0042917,26
RTS0042918,15
RTS0042919,28
RTS0042920,17
RTS0042921,67
RTS0042922,43
RTS0042923,55
RTS0042924,38
RTS0042925,57
RTS0042926,16
RTS0042927,15
RTS0042928,33
RTS0042929,29
RTS0042930,13
RTS0042931,21
RTS0042932,18
RTS0042933,26
RTS0042934,17
RTS0042935,48
RTS0042936,40
RTS0042937,48
RTS0042938,35
RTS0042939,44
RTS0042940,34
RTS0042941,215
RTS0042942,152
RTS0042943,191
RTS0042944,178
RTS0042945,139
RTS0042946,31
RTS0042947,39
RTS0042948,17
RTS0042949,17
RTS0042950,21
RTS0042951,28
RTS0042952,24
RTS0042953,26
RTS0042954,21
RTS0042955,35
RTS0042956,39
RTS0042957,42
RTS0042958,42
RTS0042959,42
RTS0042960,49
RTS0042961,57
RTS0042962,45
RTS0042963,53
RTS0042964,37
RTS0042965,65
RTS0042966,23
RTS0042967,27
RTS0042968,21
RTS0042969,22
RTS0042970,39
RTS0042971,55
RTS0042972,39
RTS0042973,48
RTS0042974,39
RTS0042975,35
RTS0042976,51
RTS0042977,57
RTS0042978,69
RTS0042979,44
RTS0042980,54
RTS0042981,36
RTS0042982,30
RTS0042983,46
RTS0042984,29
RTS0042985,34
RTS0042986,20
RTS0042987,25
RTS0042988,26
RTS0042989,19
RTS0042990,26
RTS0042991,35
RTS0042992,31
RTS0042993,36
RTS0042994,28
RTS0042995,58
RTS0042996,16
RTS0042997,17
RTS0042998,6
RTS0042999,31
RTS0043000,22
RTS0043001,36
RTS0043002,20
RTS0043003,33
RTS0043004,21
RTS0043005,20
RTS0043006,27
RTS0043007,25
RTS0043008,25
RTS0043009,31
RTS0043010,27
RTS0043011,26
RTS0043012,33
RTS0043013,26
RTS0043014,34
RTS0043015,31
RTS0043016,40
RTS0043017,42
RTS0043018,40
RTS0043019,56
RTS0043020,33
RTS0043021,36
RTS0043022,34
RTS0043023,40
RTS0043024,45
RTS0043025,67
RTS0043026,23
RTS0043027,49
RTS0043028,48
RTS0043029,34
RTS0043030,44
RTS0043031,14
RTS0043032,25
RTS0043033,45
RTS0043034,33
RTS0043035,29
RTS0043036,40
RTS0043037,33
RTS0043038,39
RTS0043039,26
RTS0043040,47
RTS0043041,22
RTS0043042,16
RTS0043043,19
RTS0043044,18
RTS0043045,14
RTS0043046,16
RTS0043047,17
RTS0043048,22
RTS0043049,19
RTS0043050,18
RTS0043051,24
RTS0043052,27
RTS0043053,30
RTS0043054,25
RTS0043055,27
RTS0043056,20
RTS0043057,27
RTS0043058,43
RTS0043059,36
RTS0043060,46
RTS0043061,73
RTS0043062,41
RTS0043063,45
RTS0043064,46
RTS0043065,42
RTS0043066,24
RTS0043067,30
RTS0043068,12
RTS0043069,23
RTS0043070,22
RTS0043071,22
RTS0043072,29
RTS0043073,33
RTS0043074,30
RTS0043075,32
RTS0043076,19
RTS0043077,51
RTS0043078,34
RTS0043079,38
RTS0043080,43
RTS0043081,47
RTS0043082,50
RTS0043083,47
RTS0043084,54
RTS0043085,38
RTS0043086,29
RTS0043087,24
RTS0043088,26
RTS0043089,16
RTS0043090,22
RTS0043091,21
RTS0043092,20
RTS0043093,21
RTS0043094,44
RTS0043095,22
RTS0043096,23
RTS0043097,20
RTS0043098,30
RTS0043099,32
RTS0043100,17
RTS0043101,19
RTS0043102,22
RTS0043103,32
RTS0043104,18
RTS0043105,14
RTS0043106,37
RTS0043107,23
RTS0043108,24
RTS0043109,23
RTS0043110,17
RTS0043111,41
RTS0043112,42
RTS0043113,34
RTS0043114,39
RTS0043115,35
RTS0043116,49
RTS0043117,22
RTS0043118,19
RTS0043119,26
RTS0043120,32
RTS0043121,10
RTS0043122,25
RTS0043123,18
RTS0043124,23
RTS0043125,15
RTS0043126,74
RTS0043127,45
RTS0043128,74
RTS0043129,45
RTS0043130,64
RTS0043131,21
RTS0043132,29
RTS0043133,17
RTS0043134,23
RTS0043135,32
RTS0043136,31
RTS0043137,35
RTS0043138,45
RTS0043139,26
RTS0043140,34
RTS0043141,17
RTS0043142,26
RTS0043143,38
RTS0043144,26
RTS0043145,21
RTS0043146,29
RTS0043147,21
RTS0043148,32
RTS0043149,35
RTS0043150,18
RTS0043151,37
RTS0043152,36
RTS0043153,40
RTS0043154,32
RTS0043155,31
RTS0043156,133
RTS0043157,108
RTS0043159,134
RTS0043160,310
RTS0043161,34
RTS0043162,31
RTS0043163,14
RTS0043164,26
RTS0043165,32
RTS0043167,30
RTS0043168,18
RTS0043169,29
RTS0043170,33
RTS0043171,36
RTS0043172,67
RTS0043173,34
RTS0043174,46
RTS0043175,58
RTS0043176,22
RTS0043177,25
RTS0043178,55
RTS0043179,30
RTS0043180,23
RTS0043181,30
RTS0043182,21
RTS0043183,16
RTS0043184,22
RTS0043185,21
RTS0043186,53
RTS0043187,40
RTS0043188,26
RTS0043189,38
RTS0043190,45
RTS0043191,20
RTS0043192,22
RTS0043193,23
RTS0043194,22
RTS0043195,23
RTS0043196,22
RTS0043197,20
RTS0043198,31
RTS0043199,23
RTS0043200,27
RTS0043201,51
RTS0043202,48
RTS0043203,43
RTS0043204,79
RTS0043205,61
RTS0043206,34
RTS0043207,21
RTS0043208,52
RTS0043209,19
RTS0043210,36
RTS0043211,32
RTS0043212,42
RTS0043213,33
RTS0043214,39
RTS0043215,33
RTS0043216,53
RTS0043217,40
RTS0043218,48
RTS0043219,39
RTS0043220,49
RTS0043221,20
RTS0043222,35
RTS0043223,30
RTS0043224,25
RTS0043225,18
RTS0043226,27
RTS0043227,23
RTS0043228,29
RTS0043229,27
RTS0043230,26
RTS0043231,38
RTS0043232,53
RTS0043233,59
RTS0043234,24
RTS0043235,41
RTS0043236,11
RTS0043237,19
RTS0043238,26
RTS0043239,18
RTS0043240,25
RTS0043241,20
RTS0043242,13
RTS0043243,24
RTS0043244,17
RTS0043245,17
RTS0043246,33
RTS0043247,43
RTS0043248,26
RTS0043249,29
RTS0043250,33
RTS0043251,19
RTS0043252,18
RTS0043253,15
RTS0043254,22
RTS0043255,21
RTS0043256,22
RTS0043257,34
RTS0043258,30
RTS0043259,16
RTS0043260,35
RTS0043261,45
RTS0043262,50
RTS0043263,33
RTS0043264,38
RTS0043265,40
RTS0043266,43
RTS0043267,55
RTS0043268,27
RTS0043269,48
RTS0043270,85
RTS0043271,56
RTS0043272,55
RTS0043273,57
RTS0043274,53
RTS0043275,38
RTS0043276,21
RTS0043277,32
RTS0043278,28
RTS0043279,28
RTS0043280,13
RTS0043281,30
RTS0043282,52
RTS0043283,51
RTS0043284,57
RTS0043285,44
RTS0043286,47
RTS0043287,52
RTS0043288,63
RTS0043289,56
RTS0043290,25
RTS0043291,89
RTS0043292,71
RTS0043293,49
RTS0043294,77
RTS0043295,78
RTS0043296,26
RTS0043297,10
RTS0043299,15
RTS0043300,18
RTS0043301,14
RTS0043302,14
RTS0043303,24
RTS0043304,24
RTS0043305,22
RTS0043306,20
RTS0043307,28
RTS0043308,16
RTS0043309,17
RTS0043310,22
RTS0043311,111
RTS0043312,106
RTS0043313,139
RTS0043314,68
RTS0043315,58
RTS0043316,25
RTS0043317,23
RTS0043318,18
RTS0043319,20
RTS0043320,22
RTS0043321,25
RTS0043322,33
RTS0043323,36
RTS0043324,34
RTS0043325,28
RTS0043326,28
RTS0043327,24
RTS0043328,23
RTS0043329,18
RTS0043330,17
RTS0043331,17
RTS0043332,25
RTS0043333,13
RTS0043334,11
RTS0043335,21
RTS0043336,23
RTS0043337,19
RTS0043338,28
RTS0043339,25
RTS0043340,20
RTS0043341,25
RTS0043342,19
RTS0043343,17
RTS0043344,19
RTS0043345,28
RTS0043346,16
RTS0043347,31
RTS0043348,27
RTS0043349,18
RTS0043350,23
RTS0043351,67
RTS0043352,64
RTS0043353,72
RTS0043354,44
RTS0043355,50
RTS0043356,60
RTS0043357,40
RTS0043358,50
RTS0043359,57
RTS0043360,61
RTS0043361,49
RTS0043362,49
RTS0043363,53
RTS0043364,50
RTS0043365,45
RTS0043366,16
RTS0043367,12
RTS0043368,21
RTS0043369,14
RTS0043370,19
RTS0043371,82
RTS0043372,61
RTS0043373,63
RTS0043374,39
RTS0043375,40
RTS0043376,46
RTS0043377,58
RTS0043378,39
RTS0043379,35
RTS0043380,37
RTS0043381,22
RTS0043382,24
RTS0043383,31
RTS0043384,33
RTS0043385,20
RTS0043386,29
RTS0043387,24
RTS0043388,33
RTS0043389,44
RTS0043390,42
RTS0043391,29
RTS0043392,31
RTS0043393,31
RTS0043394,34
RTS0043395,26
RTS0043396,80
RTS0043397,62
RTS0043398,54
RTS0043399,71
RTS0043400,20
RTS0043401,22
RTS0043402,22
RTS0043403,21
RTS0043404,22
RTS0043405,20
RTS0043406,24
RTS0043407,16
RTS0043408,20
RTS0043409,20
RTS0043410,22
RTS0043411,17
RTS0043412,17
RTS0043413,21
RTS0043414,23
RTS0043415,18
RTS0043416,24
RTS0043417,21
RTS0043418,13
RTS0043419,20
RTS0043420,24
RTS0043421,41
RTS0043422,19
RTS0043423,32
RTS0043424,17
RTS0043425,23
RTS0043426,34
RTS0043427,46
RTS0043428,38
RTS0043429,41
RTS0043430,30
RTS0043431,41
RTS0043432,34
RTS0043433,32
RTS0043434,64
RTS0043435,64
RTS0043436,62
RTS0043437,37
RTS0043438,42
RTS0043439,26
RTS0043440,59
RTS0043441,95
RTS0043442,64
RTS0043443,64
RTS0043444,54
RTS0043445,58
RTS0043446,33
RTS0043447,21
RTS0043448,39
RTS0043449,30
RTS0043450,30
RTS0043451,8
RTS0043452,28
RTS0043453,26
RTS0043454,33
RTS0043455,29
RTS0043456,21
RTS0043457,19
RTS0043458,16
RTS0043459,12
RTS0043460,23
RTS0043461,15
RTS0043462,21
RTS0043463,25
RTS0043464,24
RTS0043465,32
RTS0043466,47
RTS0043467,46
RTS0043468,51
RTS0043469,42
RTS0043470,33
RTS0043471,19
RTS0043472,19
RTS0043473,26
RTS0043474,23
RTS0043475,22
RTS0043476,21
RTS0043477,24
RTS0043478,22
RTS0043479,16
RTS0043480,16
RTS0043481,67
RTS0043482,56
RTS0043483,96
RTS0043484,48
RTS0043485,52
RTS0043486,68
RTS0043487,58
RTS0043488,60
RTS0043489,51
RTS0043490,38
RTS0043491,56
RTS0043492,73
RTS0043493,59
RTS0043494,68
RTS0043495,64
RTS0043496,22
RTS0043497,23
RTS0043498,23
RTS0043499,33
RTS0043500,25
RTS0043501,19
RTS0043502,17
RTS0043503,12
RTS0043504,21
RTS0043505,23
RTS0043506,23
RTS0043507,20
RTS0043508,15
RTS0043509,24
RTS0043510,20
RTS0043511,13
RTS0043512,14
RTS0043513,11
RTS0043514,23
RTS0043515,24
RTS0043516,20
RTS0043517,21
RTS0043518,17
RTS0043519,21
RTS0043520,31
RTS0043521,27
RTS0043522,23
RTS0043523,38
RTS0043524,23
RTS0043525,36
RTS0043526,19
RTS0043527,22
RTS0043528,21
RTS0043529,19
RTS0043530,14
RTS0043531,24
RTS0043532,18
RTS0043533,24
RTS0043534,17
RTS0043535,19
RTS0043536,29
RTS0043537,27
RTS0043538,31
RTS0043539,37
RTS0043540,37
RTS0043541,31
RTS0043542,43
RTS0043543,33
RTS0043544,35
RTS0043545,40
RTS0043546,30
RTS0043547,24
RTS0043548,34
RTS0043549,35
RTS0043550,31
RTS0043551,37
RTS0043552,19
RTS0043553,24
RTS0043554,20
RTS0043555,26
RTS0043556,22
RTS0043557,28
RTS0043558,28
RTS0043559,16
RTS0043560,19
RTS0043561,22
RTS0043562,27
RTS0043563,30
RTS0043564,19
RTS0043565,23
RTS0043566,53
RTS0043567,45
RTS0043568,38
RTS0043569,46
RTS0043570,52
RTS0043571,24
RTS0043572,35
RTS0043573,44
RTS0043574,25
RTS0043575,27
RTS0043576,65
RTS0043577,53
RTS0043578,20
RTS0043579,53
RTS0043580,38
RTS0043581,36
RTS0043582,45
RTS0043583,30
RTS0043584,29
RTS0043585,27
RTS0043586,19
RTS0043587,18
RTS0043588,14
RTS0043589,22
RTS0043590,26
RTS0043591,19
RTS0043592,25
RTS0043593,29
RTS0043594,26
RTS0043595,22
RTS0043596,23
RTS0043597,28
RTS0043598,20
RTS0043599,29
RTS0043600,24
RTS0043601,14
RTS0043602,24
RTS0043603,23
RTS0043604,37
RTS0043605,23
RTS0043606,28
RTS0043607,22
RTS0043608,27
RTS0043609,33
RTS0043610,27
RTS0043611,63
RTS0043612,47
RTS0043613,57
RTS0043614,55
RTS0043615,73
RTS0043616,39
RTS0043617,18
RTS0043618,34
RTS0043619,34
RTS0043620,22
RTS0043621,30
RTS0043622,27
RTS0043623,27
RTS0043624,55
RTS0043625,17
RTS0043626,18
RTS0043627,27
RTS0043628,36
RTS0043629,31
RTS0043630,32
RTS0043631,24
RTS0043632,41
RTS0043633,28
RTS0043634,26
RTS0043635,21
RTS0043636,14
RTS0043637,21
RTS0043638,16
RTS0043639,13
RTS0043640,28
RTS0043641,282
RTS0043642,291
RTS0043643,320
RTS0043644,228
RTS0043645,286
RTS0043646,37
RTS0043647,23
RTS0043648,39
RTS0043649,32
RTS0043650,32
RTS0043651,9
RTS0043652,24
RTS0043653,16
RTS0043654,16
RTS0043655,23
RTS0043656,13
RTS0043657,16
RTS0043658,29
RTS0043659,28
RTS0043660,19
RTS0043661,28
RTS0043663,22
RTS0043664,12
RTS0043665,18
RTS0043666,23
RTS0043667,22
RTS0043668,21
RTS0043669,17
RTS0043670,16
RTS0043671,23
RTS0043672,19
RTS0043673,14
RTS0043674,21
RTS0043675,18
RTS0043676,14
RTS0043677,22
RTS0043678,12
RTS0043679,14
RTS0043680,15
RTS0043681,11
RTS0043682,14
RTS0043683,19
RTS0043684,14
RTS0043685,21
RTS0043686,32
RTS0043687,29
RTS0043688,23
RTS0043689,23
RTS0043690,32
RTS0043691,213
RTS0043692,129
RTS0043693,158
RTS0043694,135
RTS0043695,265
RTS0043696,29
RTS0043697,36
RTS0043698,26
RTS0043699,55
RTS0043700,40
RTS0043701,40
RTS0043702,52
RTS0043703,35
RTS0043704,33
RTS0043705,35
RTS0043706,28
RTS0043707,23
RTS0043708,8
RTS0043709,10
RTS0043710,28
RTS0043711,29
RTS0043712,16
RTS0043713,18
RTS0043714,20
RTS0043715,22
RTS0043716,22
RTS0043717,15
RTS0043718,17
RTS0043719,23
RTS0043720,21
RTS0043721,36
RTS0043722,19
RTS0043723,20
RTS0043724,25
RTS0043725,33
RTS0043726,16
RTS0043727,29
RTS0043728,18
RTS0043729,22
RTS0043730,31
RTS0043731,23
RTS0043732,25
RTS0043733,25
RTS0043734,23
RTS0043735,31
RTS0043736,26
RTS0043737,43
RTS0043738,33
RTS0043739,42
RTS0043740,31
RTS0043741,32
RTS0043742,40
RTS0043743,38
RTS0043744,54
RTS0043745,29
RTS0043746,35
RTS0043747,30
RTS0043748,35
RTS0043749,26
RTS0043750,30
RTS0043751,27
RTS0043752,24
RTS0043753,27
RTS0043754,28
RTS0043755,35
RTS0043756,31
RTS0043757,20
RTS0043758,18
RTS0043759,31
RTS0043760,20
RTS0043761,47
RTS0043762,19
RTS0043763,22
RTS0043764,22
RTS0043765,24
RTS0043766,20
RTS0043767,17
RTS0043768,14
RTS0043769,21
RTS0043770,19
RTS0043771,20
RTS0043772,35
RTS0043773,26
RTS0043774,20
RTS0043775,24
RTS0043776,24
RTS0043777,29
RTS0043778,38
RTS0043779,29
RTS0043780,24
RTS0043781,57
RTS0043782,34
RTS0043783,46
RTS0043784,48
RTS0043785,26
RTS0043786,23
RTS0043787,26
RTS0043788,41
RTS0043789,19
RTS0043790,21
RTS0043791,21
RTS0043792,40
RTS0043793,25
RTS0043794,25
RTS0043795,24
RTS0043796,29
RTS0043797,28
RTS0043798,25
RTS0043799,25
RTS0043800,15
RTS0043801,25
RTS0043802,24
RTS0043803,19
RTS0043804,22
RTS0043805,17
RTS0043806,17
RTS0043807,17
RTS0043808,14
RTS0043809,21
RTS0043810,22
RTS0043811,42
RTS0043812,45
RTS0043813,27
RTS0043814,41
RTS0043815,39
RTS0043816,70
RTS0043817,39
RTS0043818,44
RTS0043819,42
RTS0043820,71
RTS0043821,22
RTS0043822,19
RTS0043823,32
RTS0043824,29
RTS0043825,21
RTS0043826,27
RTS0043827,30
RTS0043828,39
RTS0043829,18
RTS0043830,27
RTS0043831,50
RTS0043832,33
RTS0043833,36
RTS0043834,34
RTS0043835,38
RTS0043836,31
RTS0043837,39
RTS0043838,20
RTS0043839,21
RTS0043840,32
RTS0043841,27
RTS0043842,23
RTS0043843,35
RTS0043844,48
RTS0043845,39
RTS0043846,47
RTS0043847,30
RTS0043848,45
RTS0043849,31
RTS0043850,58
RTS0043851,23
RTS0043852,20
RTS0043853,19
RTS0043854,23
RTS0043856,14
RTS0043857,15
RTS0043858,17
RTS0043859,15
RTS0043860,13
RTS0043861,42
RTS0043862,51
RTS0043863,28
RTS0043864,22
RTS0043865,31
RTS0043866,25
RTS0043867,48
RTS0043868,44
RTS0043869,38
RTS0043870,40
RTS0043871,54
RTS0043872,88
RTS0043873,65
RTS0043874,46
RTS0043875,42
RTS0043876,13
RTS0043877,12
RTS0043878,21
RTS0043879,19
RTS0043880,25
RTS0043881,20
RTS0043882,22
RTS0043883,25
RTS0043884,15
RTS0043885,21
RTS0043886,42
RTS0043887,48
RTS0043888,41
RTS0043889,22
RTS0043890,53
RTS0043891,45
RTS0043892,26
RTS0043893,41
RTS0043894,31
RTS0043895,36
RTS0043896,31
RTS0043897,55
RTS0043898,40
RTS0043899,23
RTS0043900,29
RTS0043901,24
RTS0043902,23
RTS0043903,38
RTS0043904,39
RTS0043905,35
RTS0043906,13
RTS0043907,20
RTS0043908,5
RTS0043909,20
RTS0043910,26
RTS0043911,28
RTS0043912,39
RTS0043913,25
RTS0043914,30
RTS0043915,22
RTS0043916,27
RTS0043917,28
RTS0043918,23
RTS0043919,30
RTS0043920,44
RTS0043921,30
RTS0043922,22
RTS0043923,25
RTS0043924,23
RTS0043925,24
RTS0043926,33
RTS0043927,15
RTS0043928,32
RTS0043929,20
RTS0043930,21
RTS0043931,54
RTS0043932,48
RTS0043933,43
RTS0043934,48
RTS0043935,34
RTS0043936,23
RTS0043937,22
RTS0043938,15
RTS0043939,15
RTS0043940,24
RTS0043941,14
RTS0043942,23
RTS0043943,22
RTS0043944,18
RTS0043945,27
RTS0043946,19
RTS0043947,18
RTS0043948,20
RTS0043949,10
RTS0043950,16
RTS0043951,25
RTS0043952,30
RTS0043953,21
RTS0043954,26
RTS0043955,23
RTS0043956,35
RTS0043957,25
RTS0043958,46
RTS0043959,39
RTS0043960,38
RTS0043961,25
RTS0043962,21
RTS0043963,27
RTS0043964,23
RTS0043965,30
RTS0043966,48
RTS0043967,35
RTS0043968,56
RTS0043969,35
RTS0043970,61
RTS0043971,55
RTS0043972,58
RTS0043973,58
RTS0043974,59
RTS0043975,31
RTS0043976,62
RTS0043977,59
RTS0043978,96
RTS0043979,49
RTS0043980,68
RTS0043981,90
RTS0043982,102
RTS0043983,107
RTS0043984,38
RTS0043985,99
RTS0043986,23
RTS0043987,52
RTS0043988,44
RTS0043989,46
RTS0043990,36
RTS0043991,22
RTS0043992,18
RTS0043993,13
RTS0043994,23
RTS0043996,13
RTS0043997,10
RTS0043998,22
RTS0043999,19
RTS0044000,20
RTS0044001,27
RTS0044002,31
RTS0044003,33
RTS0044004,39
RTS0044005,37
RTS0044006,34
RTS0044007,40
RTS0044008,29
RTS0044009,37
RTS0044010,27
RTS0044011,63
RTS0044012,70
RTS0044013,67
RTS0044014,56
RTS0044015,69
RTS0044016,21
RTS0044017,25
RTS0044018,16
RTS0044019,16
RTS0044020,25
RTS0044021,20
RTS0044022,32
RTS0044023,13
RTS0044024,16
RTS0044025,26
RTS0044026,27
RTS0044027,24
RTS0044028,25
RTS0044029,37
RTS0044030,31
RTS0044031,27
RTS0044032,19
RTS0044033,28
RTS0044034,27
RTS0044035,22
RTS0044036,106
RTS0044037,82
RTS0044038,103
RTS0044039,66
RTS0044040,108
RTS0044041,55
RTS0044042,62
RTS0044043,57
RTS0044044,63
RTS0044045,53
RTS0044046,27
RTS0044047,34
RTS0044048,31
RTS0044049,17
RTS0044050,34
RTS0044051,19
RTS0044052,25
RTS0044053,19
RTS0044054,28
RTS0044055,25
RTS0044056,28
RTS0044057,24
RTS0044058,28
RTS0044059,28
RTS0044060,28
RTS0044061,29
RTS0044062,26
RTS0044063,17
RTS0044064,20
RTS0044065,20
RTS0044067,31
RTS0044068,46
RTS0044069,31
RTS0044070,34
RTS0044071,19
RTS0044072,15
RTS0044073,18
RTS0044074,22
RTS0044075,19
RTS0044076,19
RTS0044077,17
RTS0044078,7
RTS0044079,9
RTS0044080,25
RTS0044081,21
RTS0044082,29
RTS0044083,24
RTS0044084,16
RTS0044085,14
RTS0044086,27
RTS0044087,17
RTS0044088,17
RTS0044089,16
RTS0044090,27
RTS0044091,44
RTS0044092,39
RTS0044093,38
RTS0044094,36
RTS0044095,22
RTS0044096,29
RTS0044097,38
RTS0044098,25
RTS0044099,31
RTS0044100,27
RTS0044101,34
RTS0044102,45
RTS0044103,43
RTS0044104,38
RTS0044105,27
RTS0044106,78
RTS0044107,75
RTS0044108,74
RTS0044109,71
RTS0044110,107
RTS0044111,36
RTS0044112,26
RTS0044113,41
RTS0044114,20
RTS0044115,46
RTS0044116,33
RTS0044117,30
RTS0044118,35
RTS0044119,42
RTS0044120,40
RTS0044121,21
RTS0044122,17
RTS0044123,19
RTS0044124,16
RTS0044125,27
RTS0044126,20
RTS0044127,22
RTS0044128,23
RTS0044129,17
RTS0044130,15
RTS0044131,48
RTS0044132,30
RTS0044133,32
RTS0044134,37
RTS0044135,31
RTS0044136,13
RTS0044137,15
RTS0044138,12
RTS0044139,31
RTS0044140,30
RTS0044141,28
RTS0044142,30
RTS0044143,37
RTS0044144,36
RTS0044145,26
RTS0044146,40
RTS0044147,40
RTS0044148,36
RTS0044149,42
RTS0044150,27
RTS0044151,21
RTS0044152,33
RTS0044153,32
RTS0044154,22
RTS0044155,40
RTS0044156,101
RTS0044157,91
RTS0044158,181
RTS0044159,91
RTS0044160,113
RTS0044161,33
RTS0044162,45
RTS0044163,47
RTS0044164,42
RTS0044165,29
RTS0044166,41
RTS0044167,26
RTS0044168,31
RTS0044169,46
RTS0044170,32
RTS0044171,32
RTS0044172,38
RTS0044173,35
RTS0044174,25
RTS0044175,33
RTS0044176,34
RTS0044177,31
RTS0044178,28
RTS0044180,17
RTS0044181,28
RTS0044182,31
RTS0044183,24
RTS0044184,33
RTS0044185,34
RTS0044186,31
RTS0044187,21
RTS0044188,24
RTS0044189,18
RTS0044190,19
RTS0044191,25
RTS0044192,21
RTS0044193,34
RTS0044194,26
RTS0044195,36
RTS0044196,62
RTS0044197,29
RTS0044198,75
RTS0044199,67
RTS0044200,24
RTS0044206,28
RTS0044207,20
RTS0044208,20
RTS0044209,16
RTS0044210,20
RTS0044211,51
RTS0044212,40
RTS0044213,43
RTS0044214,47
RTS0044215,35
RTS0044216,29
RTS0044217,35
RTS0044218,28
RTS0044219,27
RTS0044220,25
RTS0044221,19
RTS0044222,15
RTS0044223,16
RTS0044224,22
RTS0044225,11
RTS0044226,19
RTS0044227,36
RTS0044228,23
RTS0044229,28
RTS0044230,18
RTS0044231,13
RTS0044232,15
RTS0044233,19
RTS0044234,9
RTS0044235,18
RTS0044236,39
RTS0044237,33
RTS0044238,22
RTS0044239,21
RTS0044240,31
RTS0044241,26
RTS0044242,35
RTS0044243,34
RTS0044244,29
RTS0044245,20
RTS0044246,20
RTS0044247,30
RTS0044248,33
RTS0044249,36
RTS0044250,27
RTS0044251,75
RTS0044252,72
RTS0044253,49
RTS0044254,37
RTS0044255,54
RTS0044256,27
RTS0044257,50
RTS0044258,41
RTS0044259,32
RTS0044260,34
RTS0044261,87
RTS0044262,70
RTS0044263,44
RTS0044264,47
RTS0044265,51
RTS0044266,27
RTS0044267,25
RTS0044268,17
RTS0044269,24
RTS0044270,29
RTS0044271,52
RTS0044272,87
RTS0044273,56
RTS0044274,61
RTS0044275,54
RTS0044276,14
RTS0044277,22
RTS0044278,18
RTS0044279,12
RTS0044280,24
RTS0044281,22
RTS0044282,33
RTS0044283,34
RTS0044284,28
RTS0044285,31
RTS0044286,20
RTS0044287,26
RTS0044288,19
RTS0044289,19
RTS0044290,19
RTS0044291,33
RTS0044292,44
RTS0044293,17
RTS0044294,27
RTS0044295,24
RTS0044296,43
RTS0044297,50
RTS0044298,46
RTS0044299,49
RTS0044300,44
RTS0044301,54
RTS0044302,34
RTS0044303,56
RTS0044304,57
RTS0044305,38
RTS0044306,85
RTS0044307,64
RTS0044308,90
RTS0044309,109
RTS0044310,106
RTS0044311,20
RTS0044312,20
RTS0044313,20
RTS0044314,24
RTS0044315,15
RTS0044316,33
RTS0044317,34
RTS0044318,27
RTS0044319,30
RTS0044320,18
RTS0044321,18
RTS0044322,19
RTS0044323,23
RTS0044324,21
RTS0044325,17
RTS0044326,36
RTS0044327,54
RTS0044328,32
RTS0044329,52
RTS0044330,29
RTS0044331,160
RTS0044332,150
RTS0044333,209
RTS0044334,168
RTS0044335,179
RTS0044336,15
RTS0044337,19
RTS0044338,20
RTS0044339,27
RTS0044340,13
RTS0044341,24
RTS0044342,23
RTS0044343,19
RTS0044344,20
RTS0044345,25
RTS0044346,115
RTS0044347,161
RTS0044348,135
RTS0044349,142
RTS0044350,125
RTS0044351,58
RTS0044352,59
RTS0044353,118
RTS0044354,71
RTS0044355,86
RTS0044356,12
RTS0044357,23
RTS0044358,26
RTS0044359,34
RTS0044360,24
RTS0044361,37
RTS0044362,47
RTS0044363,39
RTS0044364,54
RTS0044365,31
RTS0044366,110
RTS0044367,100
RTS0044368,109
RTS0044369,123
RTS0044370,105
RTS0044371,20
RTS0044372,15
RTS0044373,12
RTS0044374,19
RTS0044375,23
RTS0044376,49
RTS0044377,85
RTS0044378,61
RTS0044379,74
RTS0044380,70
RTS0044381,40
RTS0044382,21
RTS0044383,37
RTS0044384,24
RTS0044385,29
RTS0044386,39
RTS0044387,56
RTS0044388,51
RTS0044389,34
RTS0044390,36
RTS0044391,78
RTS0044392,70
RTS0044393,75
RTS0044394,55
RTS0044395,54
RTS0044396,23
RTS0044397,12
RTS0044399,16
RTS0044400,20
RTS0044401,27
RTS0044402,21
RTS0044403,30
RTS0044404,26
RTS0044405,32
RTS0044406,32
RTS0044407,37
RTS0044408,35
RTS0044409,32
RTS0044410,35
RTS0044411,26
RTS0044412,28
RTS0044413,27
RTS0044414,26
RTS0044415,37
RTS0044416,64
RTS0044417,57
RTS0044418,43
RTS0044419,46
RTS0044420,88
RTS0044421,18
RTS0044422,23
RTS0044423,24
RTS0044424,17
RTS0044425,22
RTS0044426,18
RTS0044427,14
RTS0044428,14
RTS0044429,23
RTS0044430,9
RTS0044431,37
RTS0044432,36
RTS0044433,27
RTS0044434,30
RTS0044435,31
RTS0044436,42
RTS0044437,36
RTS0044438,41
RTS0044439,53
RTS0044440,43
RTS0044441,24
RTS0044442,41
RTS0044443,63
RTS0044444,50
RTS0044445,47
RTS0044446,39
RTS0044447,26
RTS0044448,23
RTS0044449,26
RTS0044450,21
RTS0044451,33
RTS0044452,26
RTS0044453,22
RTS0044454,32
RTS0044455,21
RTS0044456,19
RTS0044457,39
RTS0044458,29
RTS0044459,20
RTS0044460,24
RTS0044461,34
RTS0044462,26
RTS0044463,25
RTS0044464,37
RTS0044465,29
RTS0044466,22
RTS0044467,25
RTS0044468,38
RTS0044469,17
RTS0044470,26
RTS0044471,34
RTS0044472,45
RTS0044473,45
RTS0044474,46
RTS0044475,35
RTS0044476,59
RTS0044477,52
RTS0044478,54
RTS0044479,39
RTS0044480,52
RTS0044481,26
RTS0044482,34
RTS0044483,39
RTS0044484,17
RTS0044485,19
RTS0044486,36
RTS0044487,25
RTS0044488,36
RTS0044489,20
RTS0044490,20
RTS0044491,21
RTS0044492,18
RTS0044493,26
RTS0044494,27
RTS0044495,26
RTS0044496,73
RTS0044497,69
RTS0044498,67
RTS0044499,78
RTS0044500,71
RTS0044501,46
RTS0044502,42
RTS0044503,48
RTS0044504,58
RTS0044505,42
RTS0044506,41
RTS0044507,31
RTS0044508,33
RTS0044509,36
RTS0044510,37
RTS0044511,52
RTS0044512,30
RTS0044513,45
RTS0044514,39
RTS0044515,51
RTS0044516,45
RTS0044517,42
RTS0044518,31
RTS0044519,30
RTS0044520,40
RTS0044521,39
RTS0044522,37
RTS0044523,63
RTS0044524,11
RTS0044525,29
RTS0044526,30
RTS0044527,31
RTS0044528,48
RTS0044529,39
RTS0044530,20
RTS0044531,37
RTS0044532,27
RTS0044533,28
RTS0044534,37
RTS0044535,34
RTS0044536,26
RTS0044537,15
RTS0044538,27
RTS0044539,17
RTS0044540,23
RTS0044541,30
RTS0044542,28
RTS0044543,16
RTS0044544,27
RTS0044545,34
RTS0044546,46
RTS0044547,57
RTS0044548,52
RTS0044549,57
RTS0044550,70
RTS0044551,44
RTS0044552,43
RTS0044553,36
RTS0044554,28
RTS0044555,43
RTS0044556,9
RTS0044557,20
RTS0044558,19
RTS0044559,22
RTS0044560,23
RTS0044561,23
RTS0044562,33
RTS0044563,46
RTS0044564,32
RTS0044565,38
RTS0044566,25
RTS0044567,18
RTS0044568,17
RTS0044569,24
RTS0044570,18
RTS0044571,9
RTS0044572,23
RTS0044573,20
RTS0044574,36
RTS0044575,15
RTS0044576,18
RTS0044577,16
RTS0044578,32
RTS0044579,17
RTS0044580,12
RTS0044581,19
RTS0044582,30
RTS0044583,20
RTS0044584,19
RTS0044585,17
RTS0044586,11
RTS0044587,15
RTS0044588,17
RTS0044589,16
RTS0044590,19
RTS0044591,35
RTS0044592,18
RTS0044593,34
RTS0044594,30
RTS0044595,17
RTS0044596,37
RTS0044597,41
RTS0044598,37
RTS0044599,41
RTS0044600,33
RTS0044601,32
RTS0044602,22
RTS0044603,29
RTS0044604,42
RTS0044605,38
RTS0044606,18
RTS0044607,23
RTS0044608,18
RTS0044609,18
RTS0044610,15
RTS0044611,31
RTS0044612,24
RTS0044613,19
RTS0044614,24
RTS0044615,14
RTS0044616,14
RTS0044617,16
RTS0044618,21
RTS0044619,12
RTS0044620,25
RTS0044621,49
RTS0044622,51
RTS0044623,69
RTS0044624,46
RTS0044625,44
RTS0044626,21
RTS0044627,14
RTS0044628,25
RTS0044629,25
RTS0044630,24
RTS0044631,29
RTS0044632,24
RTS0044633,22
RTS0044634,19
RTS0044635,23
RTS0044636,17
RTS0044637,14
RTS0044638,24
RTS0044639,22
RTS0044640,17
RTS0044641,42
RTS0044642,40
RTS0044643,35
RTS0044644,81
RTS0044645,59
RTS0044646,19
RTS0044647,18
RTS0044648,12
RTS0044649,18
RTS0044650,14
RTS0044651,41
RTS0044652,41
RTS0044653,32
RTS0044654,44
RTS0044655,40
RTS0044656,66
RTS0044657,54
RTS0044658,79
RTS0044659,67
RTS0044660,53
RTS0044661,58
RTS0044662,35
RTS0044663,36
RTS0044664,60
RTS0044665,44
RTS0044666,24
RTS0044667,22
RTS0044668,29
RTS0044669,25
RTS0044670,27
RTS0044671,28
RTS0044672,35
RTS0044673,50
RTS0044674,50
RTS0044675,36
RTS0044676,31
RTS0044677,18
RTS0044678,35
RTS0044679,39
RTS0044680,42
RTS0044681,20
RTS0044682,18
RTS0044683,19
RTS0044684,21
RTS0044685,19
RTS0044686,40
RTS0044687,54
RTS0044688,46
RTS0044689,42
RTS0044690,57
RTS0044691,34
RTS0044692,43
RTS0044693,50
RTS0044694,43
RTS0044695,27
RTS0044696,36
RTS0044697,43
RTS0044698,35
RTS0044699,43
RTS0044700,49
RTS0044701,64
RTS0044702,47
RTS0044703,45
RTS0044704,48
RTS0044705,33
RTS0044706,18
RTS0044707,40
RTS0044708,30
RTS0044709,43
RTS0044710,47
RTS0044711,46
RTS0044712,38
RTS0044714,40
RTS0044715,41
RTS0044716,84
RTS0044717,55
RTS0044718,89
RTS0044719,42
RTS0044720,87
RTS0044721,31
RTS0044722,25
RTS0044723,21
RTS0044724,30
RTS0044725,18
RTS0044726,43
RTS0044727,42
RTS0044728,30
RTS0044729,31
RTS0044730,58
RTS0044731,29
RTS0044732,25
RTS0044733,28
RTS0044734,17
RTS0044735,44
RTS0044736,36
RTS0044737,39
RTS0044738,27
RTS0044739,29
RTS0044740,21
RTS0044741,25
RTS0044742,15
RTS0044743,24
RTS0044744,22
RTS0044745,22
RTS0044746,29
RTS0044747,17
RTS0044748,17
RTS0044749,24
RTS0044750,18
RTS0044751,28
RTS0044752,42
RTS0044753,42
RTS0044754,35
RTS0044755,29
RTS0044756,30
RTS0044757,16
RTS0044758,29
RTS0044759,31
RTS0044760,18
RTS0044761,31
RTS0044762,36
RTS0044763,34
RTS0044764,19
RTS0044765,24
RTS0044766,29
RTS0044767,34
RTS0044768,30
RTS0044769,20
RTS0044770,29
RTS0044771,16
RTS0044772,12
RTS0044773,21
RTS0044774,19
RTS0044775,31
RTS0044776,52
RTS0044777,55
RTS0044778,44
RTS0044779,27
RTS0044780,52
RTS0044781,141
RTS0044782,136
RTS0044783,127
RTS0044784,110
RTS0044785,128
RTS0044786,70
RTS0044787,91
RTS0044788,89
RTS0044789,102
RTS0044790,45
RTS0044791,264
RTS0044792,255
RTS0044793,37
RTS0044794,51
RTS0044795,37
RTS0044796,41
RTS0044797,52
RTS0044798,36
RTS0044799,45
RTS0044800,34
RTS0044801,74
RTS0044802,62
RTS0044803,89
RTS0044804,97
RTS0044805,74
RTS0044806,32
RTS0044807,35
RTS0044808,20
RTS0044809,27
RTS0044810,28
RTS0044811,55
RTS0044812,50
RTS0044813,65
RTS0044814,73
RTS0044815,65
RTS0044816,36
RTS0044817,25
RTS0044818,27
RTS0044819,25
RTS0044820,32
RTS0044821,28
RTS0044822,35
RTS0044823,35
RTS0044824,27
RTS0044825,43
RTS0044826,27
RTS0044827,38
RTS0044828,34
RTS0044829,30
RTS0044830,27
RTS0044831,37
RTS0044832,40
RTS0044833,50
RTS0044834,44
RTS0044835,43
RTS0044836,35
RTS0044837,23
RTS0044838,21
RTS0044839,23
RTS0044840,31
RTS0044841,26
RTS0044842,13
RTS0044843,19
RTS0044844,20
RTS0044845,21
RTS0044846,23
RTS0044847,16
RTS0044848,27
RTS0044849,32
RTS0044850,27
RTS0044851,15
RTS0044852,13
RTS0044853,20
RTS0044854,26
RTS0044855,16
RTS0044856,23
RTS0044857,12
RTS0044858,17
RTS0044859,11
RTS0044860,21
RTS0044861,38
RTS0044862,33
RTS0044863,32
RTS0044864,28
RTS0044865,29
RTS0044866,50
RTS0044867,70
RTS0044868,45
RTS0044869,51
RTS0044870,53
RTS0044871,69
RTS0044872,27
RTS0044873,35
RTS0044874,41
RTS0044875,45
RTS0044876,48
RTS0044877,95
RTS0044878,78
RTS0044879,62
RTS0044880,113
RTS0044881,16
RTS0044882,20
RTS0044883,13
RTS0044884,17
RTS0044885,18
RTS0044886,28
RTS0044887,26
RTS0044888,28
RTS0044889,27
RTS0044890,17
RTS0044891,44
RTS0044892,52
RTS0044893,30
RTS0044894,42
RTS0044895,48
RTS0044896,79
RTS0044897,83
RTS0044898,69
RTS0044899,73
RTS0044900,53
RTS0044901,29
RTS0044902,38
RTS0044903,36
RTS0044904,17
RTS0044905,36
RTS0044906,81
RTS0044907,85
RTS0044908,73
RTS0044909,92
RTS0044910,75
RTS0044911,26
RTS0044912,19
RTS0044913,20
RTS0044914,21
RTS0044915,18
RTS0044916,22
RTS0044917,23
RTS0044918,31
RTS0044919,31
RTS0044920,34
RTS0044921,45
RTS0044922,37
RTS0044923,36
RTS0044924,36
RTS0044925,39
RTS0044926,35
RTS0044927,32
RTS0044928,19
RTS0044929,28
RTS0044930,29
RTS0044931,16
RTS0044932,25
RTS0044933,22
RTS0044934,16
RTS0044935,32
RTS0044936,25
RTS0044937,16
RTS0044938,22
RTS0044939,31
RTS0044940,19
RTS0044941,17
RTS0044942,33
RTS0044943,23
RTS0044944,25
RTS0044945,7
RTS0044946,23
RTS0044947,17
RTS0044948,26
RTS0044949,24
RTS0044950,25
RTS0044951,11
RTS0044952,14
RTS0044953,12
RTS0044954,29
RTS0044955,16
RTS0044956,47
RTS0044957,40
RTS0044958,33
RTS0044959,18
RTS0044960,47
RTS0044961,16
RTS0044962,13
RTS0044963,21
RTS0044964,18
RTS0044965,22
RTS0044966,15
RTS0044967,22
RTS0044968,34
RTS0044969,30
RTS0044970,28
RTS0044971,25
RTS0044972,22
RTS0044973,10
RTS0044974,22
RTS0044975,29
RTS0044976,25
RTS0044977,22
RTS0044978,26
RTS0044979,24
RTS0044980,14
RTS0044981,17
RTS0044982,23
RTS0044983,19
RTS0044984,23
RTS0044985,20
RTS0044986,15
RTS0044987,17
RTS0044988,26
RTS0044989,20
RTS0044990,18
RTS0044991,14
RTS0044992,13
RTS0044993,17
RTS0044994,20
RTS0044995,12
RTS0044996,16
RTS0044997,23
RTS0044998,29
RTS0044999,20
RTS0045000,14
RTS0045001,29
RTS0045002,21
RTS0045003,18
RTS0045004,20
RTS0045005,12
RTS0045006,48
RTS0045007,63
RTS0045008,73
RTS0045009,47
RTS0045010,69
RTS0045011,29
RTS0045012,34
RTS0045013,27
RTS0045014,39
RTS0045015,38
RTS0045016,17
RTS0045017,20
RTS0045018,21
RTS0045019,22
RTS0045020,18
RTS0045021,71
RTS0045022,96
RTS0045023,75
RTS0045024,98
RTS0045025,104
RTS0045026,65
RTS0045027,52
RTS0045028,52
RTS0045029,71
RTS0045030,50
RTS0045031,16
RTS0045032,21
RTS0045033,21
RTS0045034,22
RTS0045035,23
RTS0045036,37
RTS0045038,40
RTS0045039,33
RTS0045040,26
RTS0045041,30
RTS0045042,34
RTS0045043,30
RTS0045044,47
RTS0045045,50
RTS0045046,16
RTS0045047,21
RTS0045048,16
RTS0045049,18
RTS0045050,22
RTS0045051,28
RTS0045052,22
RTS0045053,19
RTS0045054,22
RTS0045055,14
RTS0045056,44
RTS0045057,61
RTS0045058,21
RTS0045059,46
RTS0045060,57
RTS0045061,14
RTS0045063,23
RTS0045064,15
RTS0045065,28
RTS0045066,44
RTS0045067,83
RTS0045068,101
RTS0045069,59
RTS0045070,88
RTS0045071,52
RTS0045072,47
RTS0045073,53
RTS0045074,60
RTS0045075,49
RTS0045076,35
RTS0045077,12
RTS0045078,26
RTS0045079,16
RTS0045080,28
RTS0045081,52
RTS0045082,53
RTS0045083,54
RTS0045084,63
RTS0045085,41
RTS0045086,21
RTS0045087,13
RTS0045088,16
RTS0045089,14
RTS0045090,14
RTS0045091,13
RTS0045092,31
RTS0045093,25
RTS0045094,26
RTS0045095,28
RTS0045096,14
RTS0045097,31
RTS0045098,18
RTS0045099,17
RTS0045100,31
RTS0045101,19
RTS0045102,14
RTS0045103,23
RTS0045104,22
RTS0045105,22
RTS0045106,29
RTS0045107,22
RTS0045108,33
RTS0045109,21
RTS0045110,13
RTS0045111,42
RTS0045112,21
RTS0045113,41
RTS0045114,21
RTS0045115,22
RTS0045116,22
RTS0045117,24
RTS0045118,22
RTS0045119,16
RTS0045120,14
RTS0045121,19
RTS0045122,17
RTS0045123,20
RTS0045124,12
RTS0045125,20
RTS0045126,26
RTS0045127,44
RTS0045128,36
RTS0045129,30
RTS0045130,28
RTS0045131,30
RTS0045132,30
RTS0045133,39
RTS0045134,37
RTS0045135,42
RTS0045136,33
RTS0045137,37
RTS0045138,26
RTS0045139,29
RTS0045140,39
RTS0045141,28
RTS0045142,32
RTS0045143,23
RTS0045144,23
RTS0045145,18
RTS0045146,13
RTS0045147,18
RTS0045148,32
RTS0045149,17
RTS0045150,21
RTS0045151,38
RTS0045152,71
RTS0045153,42
RTS0045154,53
RTS0045155,42
RTS0045156,24
RTS0045157,37
RTS0045158,23
RTS0045159,37
RTS0045160,33
RTS0045161,23
RTS0045162,31
RTS0045163,53
RTS0045164,36
RTS0045165,43
RTS0045166,41
RTS0045167,31
RTS0045168,27
RTS0045169,35
RTS0045170,43
RTS0045171,60
RTS0045172,55
RTS0045173,49
RTS0045174,49
RTS0045175,53
RTS0045176,37
RTS0045177,25
RTS0045178,29
RTS0045179,31
RTS0045180,42
RTS0045181,17
RTS0045182,30
RTS0045183,21
RTS0045184,30
RTS0045185,37
RTS0045186,41
RTS0045187,45
RTS0045188,31
RTS0045189,29
RTS0045190,41
RTS0045191,18
RTS0045192,29
RTS0045193,16
RTS0045194,20
RTS0045195,15
RTS0045196,18
RTS0045197,17
RTS0045198,26
RTS0045199,17
RTS0045200,23
RTS0045201,23
RTS0045202,16
RTS0045203,15
RTS0045204,25
RTS0045205,28
RTS0045206,22
RTS0045207,20
RTS0045208,16
RTS0045209,21
RTS0045210,17
RTS0045211,17
RTS0045212,18
RTS0045213,13
RTS0045214,12
RTS0045215,27
RTS0045216,73
RTS0045217,46
RTS0045218,53
RTS0045219,37
RTS0045220,40
RTS0045221,27
RTS0045222,32
RTS0045223,17
RTS0045224,30
RTS0045225,18
RTS0045226,201
RTS0045227,140
RTS0045228,245
RTS0045229,137
RTS0045230,163
RTS0045231,55
RTS0045232,56
RTS0045233,47
RTS0045234,42
RTS0045235,54
RTS0045236,81
RTS0045237,69
RTS0045238,52
RTS0045239,47
RTS0045240,100
RTS0045241,46
RTS0045242,56
RTS0045243,48
RTS0045244,63
RTS0045245,39
RTS0045246,23
RTS0045247,29
RTS0045248,25
RTS0045249,22
RTS0045250,15
RTS0045251,43
RTS0045252,27
RTS0045253,30
RTS0045254,26
RTS0045255,32
RTS0045256,28
RTS0045257,33
RTS0045258,26
RTS0045259,47
RTS0045260,22
RTS0045261,21
RTS0045262,58
RTS0045263,45
RTS0045264,50
RTS0045265,38
RTS0045266,17
RTS0045267,44
RTS0045268,64
RTS0045269,50
RTS0045270,38
RTS0045271,21
RTS0045272,22
RTS0045273,15
RTS0045274,31
RTS0045275,16
RTS0045276,22
RTS0045277,35
RTS0045278,49
RTS0045279,10
RTS0045280,20
RTS0045281,16
RTS0045282,18
RTS0045283,24
RTS0045284,22
RTS0045285,24
RTS0045286,37
RTS0045287,41
RTS0045288,21
RTS0045289,13
RTS0045290,26
RTS0045291,21
RTS0045292,36
RTS0045293,29
RTS0045294,20
RTS0045295,18
RTS0045296,25
RTS0045297,12
RTS0045298,27
RTS0045299,26
RTS0045300,15
RTS0045301,104
RTS0045302,52
RTS0045303,115
RTS0045304,66
RTS0045305,129
RTS0045306,24
RTS0045307,20
RTS0045308,26
RTS0045309,17
RTS0045310,33
RTS0045311,8
RTS0045312,15
RTS0045313,17
RTS0045314,20
RTS0045315,25
RTS0045316,19
RTS0045317,17
RTS0045318,21
RTS0045319,18
RTS0045320,18
RTS0045321,21
RTS0045322,16
RTS0045323,30
RTS0045324,15
RTS0045325,14
RTS0045326,15
RTS0045327,36
RTS0045328,20
RTS0045329,12
RTS0045330,17
RTS0045331,27
RTS0045332,27
RTS0045333,21
RTS0045334,17
RTS0045335,21
RTS0045336,24
RTS0045337,27
RTS0045338,29
RTS0045339,20
RTS0045340,21
RTS0045341,12
RTS0045342,32
RTS0045343,17
RTS0045344,22
RTS0045345,15
RTS0045346,25
RTS0045347,24
RTS0045348,24
RTS0045349,17
RTS0045350,17
RTS0045351,13
RTS0045352,19
RTS0045353,20
RTS0045354,29
RTS0045355,17
RTS0045356,16
RTS0045357,19
RTS0045358,19
RTS0045359,23
RTS0045360,13
RTS0045361,36
RTS0045362,30
RTS0045363,19
RTS0045364,27
RTS0045365,35
RTS0045366,26
RTS0045367,21
RTS0045368,23
RTS0045369,16
RTS0045370,22
RTS0045371,40
RTS0045372,48
RTS0045373,45
RTS0045374,45
RTS0045375,61
RTS0045376,78
RTS0045377,51
RTS0045378,84
RTS0045379,97
RTS0045380,53
RTS0045381,25
RTS0045382,21
RTS0045383,18
RTS0045384,21
RTS0045385,24
RTS0045386,30
RTS0045387,28
RTS0045388,24
RTS0045389,19
RTS0045390,26
RTS0045391,21
RTS0045392,23
RTS0045393,16
RTS0045394,10
RTS0045395,21
RTS0045396,35
RTS0045397,44
RTS0045398,23
RTS0045399,47
RTS0045400,26
RTS0045401,30
RTS0045402,26
RTS0045403,39
RTS0045404,30
RTS0045405,24
RTS0045406,38
RTS0045407,50
RTS0045408,31
RTS0045409,52
RTS0045410,48
RTS0045411,81
RTS0045412,85
RTS0045413,103
RTS0045414,86
RTS0045415,66
RTS0045416,26
RTS0045417,24
RTS0045418,15
RTS0045419,17
RTS0045420,24
RTS0045421,2498
RTS0045422,2228
RTS0045423,2046
RTS0045424,2564
RTS0045425,2134
RTS0045426,19
RTS0045427,30
RTS0045428,22
RTS0045429,25
RTS0045430,19
RTS0045431,46
RTS0045432,38
RTS0045433,67
RTS0045434,48
RTS0045435,27
RTS0045436,68
RTS0045437,70
RTS0045438,81
RTS0045439,69
RTS0045440,68
RTS0045441,356
RTS0045442,287
RTS0045443,275
RTS0045444,287
RTS0045445,218
RTS0045446,156
RTS0045447,177
RTS0045448,145
RTS0045449,121
RTS0045450,71
RTS0045451,89
RTS0045452,67
RTS0045453,62
RTS0045454,69
RTS0045455,72
RTS0045456,43
RTS0045457,46
RTS0045458,50
RTS0045459,26
RTS0045460,41
RTS0045461,27
RTS0045462,25
RTS0045463,21
RTS0045464,23
RTS0045465,25
RTS0045466,65
RTS0045467,53
RTS0045468,38
RTS0045469,46
RTS0045470,40
RTS0045471,85
RTS0045472,74
RTS0045473,68
RTS0045474,124
RTS0045475,122
RTS0045476,73
RTS0045477,99
RTS0045478,75
RTS0045479,87
RTS0045480,90
RTS0045481,38
RTS0045482,38
RTS0045483,38
RTS0045484,54
RTS0045485,53
RTS0045486,17
RTS0045487,20
RTS0045488,28
RTS0045489,15
RTS0045490,19
RTS0045491,177
RTS0045492,195
RTS0045493,152
RTS0045494,55
RTS0045495,90
RTS0045496,45
RTS0045497,47
RTS0045498,113
RTS0045499,114
RTS0045500,103
RTS0045501,126
RTS0045502,126
RTS0045503,94
RTS0045504,105
RTS0045505,90
RTS0045506,1896
RTS0045507,2051
RTS0045508,1479
RTS0045509,1955
RTS0045510,1502
RTS0045511,27
RTS0045512,26
RTS0045513,23
RTS0045514,27
RTS0045515,25
RTS0045516,63
RTS0045517,77
RTS0045518,115
RTS0045519,86
RTS0045520,72
RTS0045521,34
RTS0045522,30
RTS0045523,39
RTS0045524,19
RTS0045525,28
RTS0045526,50
RTS0045527,53
RTS0045528,59
RTS0045529,54
RTS0045530,58
RTS0045531,38
RTS0045532,37
RTS0045533,38
RTS0045534,39
RTS0045535,23
RTS0045536,93
RTS0045537,118
RTS0045538,65
RTS0045539,96
RTS0045540,108
RTS0045541,49
RTS0045542,37
RTS0045543,50
RTS0045544,28
RTS0045545,55
RTS0045546,67
RTS0045547,49
RTS0045548,54
RTS0045549,58
RTS0045550,48
RTS0045551,31
RTS0045552,45
RTS0045553,34
RTS0045554,30
RTS0045555,23
RTS0045556,140
RTS0045557,76
RTS0045558,120
RTS0045559,122
RTS0045560,83
RTS0045561,33
RTS0045562,35
RTS0045563,28
RTS0045564,37
RTS0045565,25
RTS0045566,49
RTS0045567,32
RTS0045568,34
RTS0045569,30
RTS0045570,51
RTS0045571,13
RTS0045572,23
RTS0045573,16
RTS0045574,21
RTS0045575,25
RTS0045576,72
RTS0045577,44
RTS0045578,30
RTS0045579,51
RTS0045580,55
RTS0045581,40
RTS0045582,37
RTS0045583,53
RTS0045584,40
RTS0045585,32
RTS0045586,42
RTS0045587,63
RTS0045588,85
RTS0045589,50
RTS0045590,50
RTS0045592,362
RTS0045593,397
RTS0045594,360
RTS0045595,423
RTS0045596,133
RTS0045597,157
RTS0045598,194
RTS0045599,160
RTS0045600,138
RTS0045601,25
RTS0045602,22
RTS0045603,12
RTS0045604,23
RTS0045606,43
RTS0045607,28
RTS0045608,19
RTS0045609,29
RTS0045610,31
RTS0045611,22
RTS0045612,19
RTS0045613,24
RTS0045614,23
RTS0045615,23
RTS0045616,17
RTS0045617,33
RTS0045618,18
RTS0045619,28
RTS0045620,26
RTS0045621,40
RTS0045622,70
RTS0045623,62
RTS0045624,42
RTS0045625,65
RTS0045626,10
RTS0045627,17
RTS0045628,21
RTS0045629,22
RTS0045630,27
RTS0045631,18
RTS0045632,17
RTS0045633,23
RTS0045634,14
RTS0045635,28
RTS0045636,25
RTS0045637,12
RTS0045638,32
RTS0045639,28
RTS0045640,25
RTS0045641,20
RTS0045642,26
RTS0045643,15
RTS0045644,22
RTS0045645,21
RTS0045646,13
RTS0045647,22
RTS0045648,21
RTS0045649,8
RTS0045650,25
RTS0045651,30
RTS0045652,53
RTS0045653,47
RTS0045654,61
RTS0045655,61
RTS0045656,25
RTS0045657,36
RTS0045658,41
RTS0045659,49
RTS0045660,49
RTS0045661,144
RTS0045662,101
RTS0045663,101
RTS0045664,117
RTS0045665,148
RTS0045666,13
RTS0045667,26
RTS0045668,17
RTS0045669,20
RTS0045670,30
RTS0045671,58
RTS0045672,28
RTS0045673,38
RTS0045674,28
RTS0045675,63
RTS0045676,209
RTS0045677,242
RTS0045678,245
RTS0045679,183
RTS0045680,281
RTS0045681,22
RTS0045682,33
RTS0045683,20
RTS0045684,26
RTS0045685,27
RTS0045687,32
RTS0045688,34
RTS0045689,26
RTS0045690,20
RTS0045691,27
RTS0045692,22
RTS0045693,32
RTS0045694,21
RTS0045695,21
RTS0045696,101
RTS0045697,73
RTS0045698,114
RTS0045699,97
RTS0045700,99
RTS0045701,30
RTS0045702,20
RTS0045703,26
RTS0045704,24
RTS0045705,24
RTS0045706,46
RTS0045707,39
RTS0045708,49
RTS0045709,50
RTS0045710,30
RTS0045711,16
RTS0045712,26
RTS0045713,23
RTS0045714,16
RTS0045715,14
RTS0045716,67
RTS0045717,45
RTS0045718,47
RTS0045719,50
RTS0045720,48
RTS0045721,88
RTS0045722,93
RTS0045723,140
RTS0045724,60
RTS0045725,69
RTS0045726,40
RTS0045727,55
RTS0045728,44
RTS0045729,46
RTS0045730,35
RTS0045731,145
RTS0045732,141
RTS0045733,111
RTS0045734,150
RTS0045735,142
RTS0045736,358
RTS0045737,583
RTS0045738,592
RTS0045739,606
RTS0045740,452
RTS0045741,183
RTS0045742,135
RTS0045743,187
RTS0045744,188
RTS0045745,202
RTS0045746,171
RTS0045747,172
RTS0045748,228
RTS0045749,112
RTS0045750,115
RTS0045751,81
RTS0045752,75
RTS0045753,94
RTS0045754,76
RTS0045755,78
RTS0045756,99
RTS0045757,77
RTS0045758,111
RTS0045759,103
RTS0045760,95
RTS0045761,21
RTS0045762,32
RTS0045763,40
RTS0045764,24
RTS0045765,18
RTS0045766,52
RTS0045767,29
RTS0045768,66
RTS0045769,48
RTS0045770,44
RTS0045771,40
RTS0045772,42
RTS0045773,41
RTS0045774,32
RTS0045775,31
RTS0045776,24
RTS0045777,32
RTS0045778,31
RTS0045779,36
RTS0045780,27
RTS0045781,127
RTS0045782,156
RTS0045783,203
RTS0045784,143
RTS0045785,171
RTS0045786,37
RTS0045787,48
RTS0045788,40
RTS0045789,26
RTS0045790,34
RTS0045791,16
RTS0045792,19
RTS0045793,27
RTS0045794,20
RTS0045795,15
RTS0045796,19
RTS0045797,24
RTS0045798,16
RTS0045799,23
RTS0045800,25
RTS0045801,15
RTS0045802,23
RTS0045803,26
RTS0045804,11
RTS0045805,32
RTS0045806,123
RTS0045807,91
RTS0045808,76
RTS0045809,112
RTS0045810,58
RTS0045811,51
RTS0045812,56
RTS0045813,54
RTS0045814,59
RTS0045815,40
RTS0045816,40
RTS0045817,51
RTS0045818,31
RTS0045819,44
RTS0045820,39
RTS0045821,102
RTS0045822,73
RTS0045823,91
RTS0045824,113
RTS0045825,52
RTS0045826,105
RTS0045827,109
RTS0045828,64
RTS0045829,83
RTS0045830,64
RTS0045831,40
RTS0045832,48
RTS0045833,35
RTS0045834,38
RTS0045835,36
RTS0045836,250
RTS0045837,226
RTS0045838,193
RTS0045840,137
RTS0045841,205
RTS0045842,158
RTS0045843,100
RTS0045844,89
RTS0045845,145
RTS0045846,591
RTS0045848,219
RTS0045849,692
RTS0045851,23
RTS0045852,11
RTS0045853,33
RTS0045854,22
RTS0045855,40
RTS0045856,27
RTS0045857,23
RTS0045858,13
RTS0045859,35
RTS0045860,24
RTS0045861,33
RTS0045862,54
RTS0045863,126
RTS0045864,149
RTS0045865,162
RTS0045866,199
RTS0045867,18
RTS0045868,21
RTS0045869,20
RTS0045870,25
RTS0045871,12
RTS0045872,24
RTS0045873,21
RTS0045874,17
RTS0045875,14
RTS0045876,13
RTS0045877,22
RTS0045878,13
RTS0045879,25
RTS0045880,17
RTS0045881,23
RTS0045882,20
RTS0045883,22
RTS0045884,26
RTS0045885,5
RTS0045886,35
RTS0045887,58
RTS0045888,29
RTS0045889,15
RTS0045890,22
RTS0045891,19
RTS0045892,25
RTS0045893,27
RTS0045894,16
RTS0045895,25
RTS0045896,63
RTS0045897,32
RTS0045898,48
RTS0045899,86
RTS0045900,89
RTS0045901,50
RTS0045902,37
RTS0045903,35
RTS0045904,32
RTS0045905,33
RTS0045906,32
RTS0045907,26
RTS0045908,20
RTS0045909,21
RTS0045910,13
RTS0045911,23
RTS0045912,16
RTS0045913,18
RTS0045914,13
RTS0045915,19
RTS0045916,23
RTS0045917,17
RTS0045918,9
RTS0045919,21
RTS0045920,20
RTS0045921,11
RTS0045922,20
RTS0045923,22
RTS0045924,29
RTS0045925,23
RTS0045926,23
RTS0045927,26
RTS0045928,13
RTS0045929,28
RTS0045930,91
RTS0045931,100
RTS0045932,36
RTS0045933,18
RTS0045935,28
RTS0045939,26
RTS0045940,26
RTS0045941,22
RTS0045942,24
RTS0045943,28
RTS0045944,20
RTS0045945,38
RTS0045946,13
RTS0045947,36
RTS0045948,24
RTS0045949,37
RTS0045950,71
RTS0045951,205
RTS0045952,53
RTS0045953,42
RTS0045954,86
RTS0045955,32
RTS0045956,17
RTS0045957,12
RTS0045958,19
RTS0045959,19
RTS0045960,9
RTS0045961,12
RTS0045962,23
RTS0045963,19
RTS0045964,18
RTS0045965,16
RTS0045966,15
RTS0045967,17
RTS0045968,26
RTS0045969,33
RTS0045970,57
RTS0045971,74
RTS0045972,28
RTS0045973,19
RTS0045974,24
RTS0045975,13
RTS0045976,18
RTS0045977,14
RTS0045978,18
RTS0045979,55
RTS0045980,58
RTS0045981,52
RTS0045982,50
RTS0045983,52
RTS0045984,49
RTS0045985,29
RTS0045986,31
RTS0045987,31
RTS0045988,28
RTS0045989,22
RTS0045990,21
RTS0045991,93
RTS0045992,49
RTS0045993,49
RTS0045994,25
RTS0045995,27
RTS0045996,25
RTS0045997,36
RTS0045998,21
RTS0045999,16
RTS0046000,18
RTS0046001,13
RTS0046002,13
RTS0046003,15
RTS0046004,14
RTS0046005,62
RTS0046006,39
RTS0046007,52
RTS0046008,57
RTS0046009,41
RTS0046010,23
RTS0046011,23
RTS0046012,21
RTS0046013,26
RTS0046014,24
RTS0046015,27
RTS0046016,38
RTS0046017,26
RTS0046018,12
RTS0046019,28
RTS0046020,50
RTS0046021,48
RTS0046022,54
RTS0046023,65
RTS0046024,36
RTS0046025,32
RTS0046026,23
RTS0046027,33
RTS0046028,21
RTS0046029,18
RTS0046030,13
RTS0046031,31
RTS0046032,15
RTS0046033,15
RTS0046034,16
RTS0046035,11
RTS0046036,21
RTS0046037,12
RTS0046038,21
RTS0046039,12
RTS0046040,16
RTS0046041,21
RTS0046042,19
RTS0046043,18
RTS0046044,15
RTS0046045,29
RTS0046046,18
RTS0046047,20
RTS0046048,43
RTS0046049,62
RTS0046050,49
RTS0046051,93
RTS0046052,57
RTS0046053,67
RTS0046054,61
RTS0046055,69
RTS0046056,21
RTS0046057,29
RTS0046058,24
RTS0046059,27
RTS0046060,31
RTS0046061,50
RTS0046062,43
RTS0046063,44
RTS0046064,72
RTS0046065,82
RTS0046066,97
RTS0046067,68
RTS0046068,17
RTS0046069,19
RTS0046070,16
RTS0046071,24
RTS0046072,14
RTS0046073,13
RTS0046074,28
RTS0046075,13
RTS0046076,23
RTS0046077,19
RTS0046078,37
RTS0046079,16
RTS0046080,21
RTS0046081,13
RTS0046082,83
RTS0046083,35
RTS0046084,64
RTS0046085,36
RTS0046086,26
RTS0046087,27
RTS0046088,24
RTS0046089,16
RTS0046090,32
RTS0046091,22
RTS0046092,36
RTS0046093,36
RTS0046094,21
RTS0046095,18
RTS0046096,21
RTS0046097,19
RTS0046098,17
RTS0046099,33
RTS0046100,26
RTS0046101,19
RTS0046102,25
RTS0046103,20
RTS0046104,26
RTS0046105,27
RTS0046106,13
RTS0046107,17
RTS0046108,21
RTS0046109,20
RTS0046110,18
RTS0046111,29
RTS0046112,44
RTS0046113,39
RTS0046114,20
RTS0046115,78
RTS0046116,48
RTS0046117,76
RTS0046119,18
RTS0046121,31
RTS0046122,35
RTS0046123,15
RTS0046124,17
RTS0046125,19
RTS0046126,19
RTS0046127,18
RTS0046128,47
RTS0046129,30
RTS0046130,41
RTS0046131,26
RTS0046132,54
RTS0046133,96
RTS0046134,53
RTS0046135,47
RTS0046136,175
RTS0046137,295
RTS0046138,49
RTS0046140,106
RTS0046141,53
RTS0046142,87
RTS0046143,96
RTS0046144,124
RTS0046145,23
RTS0046146,9
RTS0046147,14
RTS0046148,34
RTS0046149,17
RTS0046150,15
RTS0046152,12
RTS0046153,15
RTS0046154,14
RTS0046155,26
RTS0046156,14
RTS0046157,13
RTS0046158,14
RTS0046159,23
RTS0046160,30
RTS0046161,15
RTS0046162,25
RTS0046163,19
RTS0046164,74
RTS0046165,60
RTS0046166,47
RTS0046167,43
RTS0046168,9
RTS0046169,17
RTS0046170,17
RTS0046171,13
RTS0046172,13
RTS0046173,13
RTS0046174,20
RTS0046175,20
RTS0046176,14
RTS0046177,12
RTS0046178,21
RTS0046179,14
RTS0046180,29
RTS0046181,23
RTS0046182,13
RTS0046183,45
RTS0046184,55
RTS0046185,48
RTS0046186,77
RTS0046187,82
RTS0046188,87
RTS0046191,21
RTS0046193,15
RTS0046194,24
RTS0046195,18
RTS0046196,21
RTS0046197,14
RTS0046198,20
RTS0046199,21
RTS0046200,18
RTS0046201,24
RTS0046202,102
RTS0046203,77
RTS0046204,79
RTS0046205,77
RTS0046206,41
RTS0046207,26
RTS0046208,24
RTS0046209,33
RTS0046210,11
RTS0046211,26
RTS0046212,27
RTS0046213,241
RTS0046214,234
RTS0046215,162
RTS0046216,215
RTS0046217,242
RTS0046218,22
RTS0046219,9
RTS0046220,23
RTS0046221,21
RTS0046222,21
RTS0046223,12
RTS0046224,15
RTS0046225,26
RTS0046226,39
RTS0046227,31
RTS0046228,41
RTS0046229,32
RTS0046230,16
RTS0046231,8
RTS0046232,31
RTS0046233,18
RTS0046234,29
RTS0046235,20
RTS0046236,26
RTS0046237,25
RTS0046238,12
RTS0046239,20
RTS0046240,14
RTS0046241,19
RTS0046242,16
RTS0046243,16
RTS0046244,34
RTS0046245,12
RTS0046246,29
RTS0046247,13
RTS0046248,21
RTS0046249,21
RTS0046250,19
RTS0046251,8
RTS0046252,91
RTS0046253,50
RTS0046254,87
RTS0046255,10
RTS0046256,20
RTS0046257,19
RTS0046258,18
RTS0046259,15
RTS0046260,21
RTS0046261,10
RTS0046262,28
RTS0046263,28
RTS0046264,20
RTS0046265,28
RTS0046266,25
RTS0046267,18
RTS0046268,78
RTS0046269,82
RTS0046270,52
RTS0046271,53
RTS0046272,65
RTS0046273,23
RTS0046274,13
RTS0046275,25
RTS0046276,17
RTS0046277,18
RTS0046278,16
RTS0046279,24
RTS0046280,18
RTS0046281,23
RTS0046282,29
RTS0046283,34
RTS0046284,20
RTS0046285,13
RTS0046286,20
RTS0046287,30
RTS0046288,20
RTS0046289,26
RTS0046290,19
RTS0046291,23
RTS0046292,11
RTS0046293,33
RTS0046294,21
RTS0046295,56
RTS0046296,13
RTS0046297,28
RTS0046298,30
RTS0046299,24
RTS0046300,22
RTS0046301,33
RTS0046302,17
RTS0046303,28
RTS0046304,17
RTS0046305,19
RTS0046306,18
RTS0046307,21
RTS0046308,24
RTS0046309,13
RTS0046310,20
RTS0046311,13
RTS0046312,14
RTS0046313,12
RTS0046314,19
RTS0046315,23
RTS0046316,20
RTS0046317,22
RTS0046318,13
RTS0046319,23
RTS0046320,23
RTS0046321,38
RTS0046322,27
RTS0046323,19
RTS0046324,25
RTS0046325,18
RTS0046326,13
RTS0046327,28
RTS0046328,31
RTS0046329,95
RTS0046330,56
RTS0046331,79
RTS0046332,57
RTS0046333,80
RTS0046334,39
RTS0046335,48
RTS0046336,48
RTS0046342,13
RTS0046343,16
RTS0046344,15
RTS0046345,8
RTS0046346,13
RTS0046347,276
RTS0046348,247
RTS0046349,269
RTS0046350,12
RTS0046351,15
RTS0046352,30
RTS0046353,25
RTS0046354,15
RTS0046355,29
RTS0046356,38
RTS0046357,30
RTS0046358,33
RTS0046359,24
RTS0046360,21
RTS0046361,18
RTS0046362,24
RTS0046363,21
RTS0046364,16
RTS0046365,18
RTS0046366,13
RTS0046367,22
RTS0046368,13
RTS0046369,18
RTS0046370,18
RTS0046371,29
RTS0046372,34
RTS0046373,21
RTS0046374,16
RTS0046375,8
RTS0046376,25
RTS0046377,10
RTS0046378,21
RTS0046379,12
RTS0046380,17
RTS0046381,19
RTS0046382,21
RTS0046383,22
RTS0046384,28
RTS0046385,25
RTS0046386,27
RTS0046387,20
RTS0046388,30
RTS0046389,31
RTS0046390,30
RTS0046391,37
RTS0046392,14
RTS0046393,10
RTS0046394,7
RTS0046395,9
RTS0046396,12
RTS0046397,19
RTS0046398,49
RTS0046399,33
RTS0046400,45
RTS0046401,28
RTS0046402,34
RTS0046403,32
RTS0046404,37
RTS0046405,35
RTS0046406,28
RTS0046407,22
RTS0046408,15
RTS0046409,26
RTS0046410,53
RTS0046411,52
RTS0046412,46
RTS0046413,204
RTS0046414,1001
RTS0046415,219
RTS0046416,22
RTS0046417,25
RTS0046418,20
RTS0046419,15
RTS0046420,56
RTS0046421,36
RTS0046422,34
RTS0046423,11
RTS0046424,29
RTS0046425,28
RTS0046426,24
RTS0046427,25
RTS0046428,18
RTS0046429,17
RTS0046430,23
RTS0046431,21
RTS0046432,32
RTS0046433,27
RTS0046434,33
RTS0046435,177
RTS0046439,69
RTS0046440,103
RTS0046441,76
RTS0046442,52
RTS0046443,74
RTS0046444,15
RTS0046445,13
RTS0046446,9
RTS0046447,23
RTS0046448,24
RTS0046449,83
RTS0046450,144
RTS0046451,36
RTS0046452,63
RTS0046453,80
RTS0046454,117
RTS0046455,78
RTS0046456,41
RTS0046457,113
RTS0046458,40
RTS0046459,166
RTS0046460,182
RTS0046461,30
RTS0046462,31
RTS0046463,29
RTS0046464,14
RTS0046466,17
RTS0046468,18
RTS0046469,14
RTS0046470,15
RTS0046471,16
RTS0046472,16
RTS0046473,21
RTS0046474,16
RTS0046475,35
RTS0046476,23
RTS0046477,20
RTS0046478,23
RTS0046479,26
RTS0046480,13
RTS0046481,21
RTS0046482,18
RTS0046483,21
RTS0046484,12
RTS0046485,15
RTS0046486,22
RTS0046487,20
RTS0046488,26
RTS0046489,26
RTS0046490,16
RTS0046491,29
RTS0046492,15
RTS0046493,16
RTS0046494,17
RTS0046495,15
RTS0046496,60
RTS0046497,59
RTS0046498,30
RTS0046499,163
RTS0046500,174
RTS0046501,125
RTS0046502,56
RTS0046503,57
RTS0046504,46
RTS0046505,19
RTS0046506,26
RTS0046507,17
RTS0046508,30
RTS0046509,22
RTS0046510,43
RTS0046511,24
RTS0046512,30
RTS0046513,25
RTS0046514,20
RTS0046515,17
RTS0046516,57
RTS0046517,22
RTS0046518,26
RTS0046519,18
RTS0046520,19
RTS0046521,17
RTS0046522,29
RTS0046524,22
RTS0046525,22
RTS0046526,46
RTS0046527,35
RTS0046528,28
RTS0046529,20
RTS0046530,12
RTS0046531,21
RTS0046532,29
RTS0046533,21
RTS0046534,25
RTS0046535,15
RTS0046536,17
RTS0046537,23
RTS0046538,27
RTS0046539,39
RTS0046540,40
RTS0046541,23
RTS0046542,34
RTS0046543,26
RTS0046544,18
RTS0046545,109
RTS0046546,25
RTS0046548,32
RTS0046549,113
RTS0046550,23
RTS0046551,39
RTS0046552,24
RTS0046553,26
RTS0046554,15
RTS0046555,25
RTS0046556,19
RTS0046557,16
RTS0046558,22
RTS0046559,20
RTS0046560,23
RTS0046561,21
RTS0046562,17
RTS0046563,16
RTS0046564,25
RTS0046565,26
RTS0046566,12
RTS0046567,31
RTS0046568,24
RTS0046569,30
RTS0046570,35
RTS0046571,28
RTS0046572,60
RTS0046573,48
RTS0046574,61
RTS0046575,23
RTS0046577,30
RTS0046578,21
RTS0046580,47
RTS0046581,38
RTS0046582,33
RTS0046583,21
RTS0046584,28
RTS0046585,29
RTS0046586,21
RTS0046587,31
RTS0046588,32
RTS0046589,33
RTS0046590,18
RTS0046591,29
RTS0046592,24
RTS0046593,24
RTS0046594,37
RTS0046595,27
RTS0046596,30
RTS0046597,24
RTS0046598,39
RTS0046599,18
RTS0046600,65
RTS0046601,102
RTS0046602,53
RTS0046603,72
RTS0046604,23
RTS0046605,28
RTS0046606,31
RTS0046607,37
RTS0046608,65
RTS0046609,59
RTS0046610,12
RTS0046611,12
RTS0046612,23
RTS0046613,17
RTS0046614,30
RTS0046615,16
RTS0046616,21
RTS0046617,19
RTS0046618,14
RTS0046619,26
RTS0046620,22
RTS0046621,56
RTS0046622,39
RTS0046623,34
RTS0046624,36
RTS0046625,32
RTS0046626,31
RTS0046627,38
RTS0046628,58
RTS0046629,18
RTS0046630,30
RTS0046631,19
RTS0046632,51
RTS0046633,28
RTS0046634,43
RTS0046635,32
RTS0046636,29
RTS0046637,41
RTS0046638,28
RTS0046639,23
RTS0046640,40
RTS0046641,27
RTS0046642,25
RTS0046643,32
RTS0046644,21
RTS0046645,22
RTS0046646,19
RTS0046647,27
RTS0046648,20
RTS0046649,22
RTS0046650,17
RTS0046651,47
RTS0046652,49
RTS0046653,63
RTS0046654,51
RTS0046655,53
RTS0046656,22
RTS0046657,25
RTS0046658,27
RTS0046659,26
RTS0046660,24
RTS0046661,27
RTS0046662,18
RTS0046663,26
RTS0046664,17
RTS0046665,19
RTS0046666,17
RTS0046667,25
RTS0046668,24
RTS0046669,21
RTS0046670,17
RTS0046671,11
RTS0046672,16
RTS0046673,19
RTS0046674,12
RTS0046675,20
RTS0046676,16
RTS0046677,19
RTS0046678,14
RTS0046679,16
RTS0046680,10
RTS0046681,20
RTS0046682,13
RTS0046683,18
RTS0046684,14
RTS0046685,11
RTS0046686,19
RTS0046687,13
RTS0046688,16
RTS0046689,36
RTS0046690,35
RTS0046691,23
RTS0046692,16
RTS0046693,20
RTS0046694,22
RTS0046695,26
RTS0046696,22
RTS0046697,22
RTS0046698,38
RTS0046699,100
RTS0046700,145
RTS0046701,133
RTS0046702,76
RTS0046703,443
RTS0046704,688
RTS0046705,601
RTS0046706,352
RTS0046707,598
RTS0046708,507
RTS0046709,31
RTS0046710,25
RTS0046711,38
RTS0046712,40
RTS0046713,47
RTS0046714,62
RTS0046715,33
RTS0046716,55
RTS0046717,93
RTS0046718,19
RTS0046719,18
RTS0046720,16
RTS0046721,18
RTS0046722,18
RTS0046723,16
RTS0046724,17
RTS0046725,16
RTS0046726,23
RTS0046727,23
RTS0046728,20
RTS0046729,17
RTS0046730,28
RTS0046731,23
RTS0046732,18
RTS0046733,28
RTS0046734,24
RTS0046735,26
RTS0046736,14
RTS0046737,22
RTS0046738,15
RTS0046739,12
RTS0046740,26
RTS0046741,8
RTS0046742,14
RTS0046743,40
RTS0046744,26
RTS0046745,53
RTS0046746,29
RTS0046747,21
RTS0046748,35
RTS0046749,30
RTS0046750,18
RTS0046751,12
RTS0046752,21
RTS0046753,16
RTS0046754,13
RTS0046755,19
RTS0046756,28
RTS0046757,19
RTS0046758,20
RTS0046759,60
RTS0046760,52
RTS0046761,52
RTS0046763,31
RTS0046764,22
RTS0046765,19
RTS0046766,9
RTS0046767,13
RTS0046768,123
RTS0046769,158
RTS0046770,137
RTS0046771,31
RTS0046772,49
RTS0046773,38
RTS0046774,20
RTS0046775,41
RTS0046776,1
RTS0046777,33
RTS0046778,23
RTS0046779,23
RTS0046780,28
RTS0046781,26
RTS0046782,12
RTS0046783,11
RTS0046784,16
RTS0046785,18
RTS0046790,67
RTS0046791,44
RTS0046792,49
RTS0046793,17
RTS0046794,18
RTS0046795,17
RTS0046796,17
RTS0046797,16
RTS0046798,10
RTS0046799,16
RTS0046800,14
RTS0046801,602
RTS0046802,365
RTS0046803,11
RTS0046804,18
RTS0046805,37
RTS0046806,35
RTS0046807,25
RTS0046808,13
RTS0046809,10
RTS0046810,19
RTS0046811,11
RTS0046812,12
RTS0046813,18
RTS0046814,27
RTS0046815,17
RTS0046816,21
RTS0046817,18
RTS0046818,20
RTS0046819,33
RTS0046820,21
RTS0046821,14
RTS0046822,18
RTS0046823,16
RTS0046824,50
RTS0046825,31
RTS0046826,18
RTS0046827,17
RTS0046828,19
RTS0046829,16
RTS0046830,24
RTS0046831,46
RTS0046832,19
RTS0046833,12
RTS0046835,15
RTS0046836,542
RTS0046837,811
RTS0046838,91
RTS0046839,298
RTS0046840,18
RTS0046841,20
RTS0046842,111
RTS0046843,104
RTS0046846,35
RTS0046849,29
RTS0046850,51
RTS0046851,99
RTS0046852,46
RTS0046853,62
RTS0046854,30
RTS0046855,21
RTS0046856,14
RTS0046857,30
RTS0046858,54
RTS0046859,21
RTS0046860,39
RTS0046861,26
RTS0046862,20
RTS0046863,17
RTS0046864,25
RTS0046866,13
RTS0046867,22
RTS0046868,17
RTS0046869,66
RTS0046870,78
RTS0046871,208
RTS0046872,696
RTS0046873,12
RTS0046874,24
RTS0046875,26
RTS0046876,14
RTS0046877,45
RTS0046878,34
RTS0046879,27
RTS0046880,29
RTS0046881,23
RTS0046882,25
RTS0046885,14
RTS0046886,22
RTS0046887,11
RTS0046889,22
RTS0046890,15
RTS0046891,35
RTS0046892,25
RTS0046893,29
RTS0046894,29
RTS0046895,18
RTS0046897,32
RTS0046898,7
RTS0046899,58
RTS0046900,53
RTS0046902,25
RTS0046903,106
RTS0046904,50
RTS0046905,15
RTS0046906,102
RTS0046907,41
RTS0046908,21
RTS0046909,32
RTS0046910,9
RTS0046911,49
RTS0046912,21
RTS0046913,23
RTS0046914,33
RTS0046915,20
RTS0046916,23
RTS0046918,1126
RTS0046919,1664
RTS0046920,68
RTS0046921,17
RTS0046922,24
RTS0046923,86
RTS0046924,49
RTS0046925,27
RTS0046926,14
RTS0046927,11
RTS0046928,15
RTS0046929,17
RTS0046930,26
RTS0046931,19
RTS0046933,16
RTS0046934,51
RTS0046935,51
RTS0046936,33
RTS0046937,26
RTS0046938,277
RTS0046939,16
RTS0046940,25
RTS0046941,18
RTS0046942,19
RTS0046943,50
RTS0046944,14
RTS0046946,59
RTS0046947,13
RTS0046948,17
RTS0046949,21
RTS0046950,10
RTS0046951,24
RTS0046952,16
RTS0046954,16
RTS0046955,21
RTS0046956,44
RTS0046957,20
RTS0046958,18
RTS0046959,37
RTS0046960,15
RTS0046961,54
RTS0046962,49
RTS0046963,21
RTS0046965,62
RTS0046966,45
RTS0046967,14
RTS0046968,15
RTS0047054,23
RTS0047055,38
RTS0047056,33
RTS0047057,37
RTS0047058,29
RTS0047060,38
RTS0047061,36
RTS0047062,31
RTS0047063,50
RTS0047064,48
RTS0047065,53
RTS0047066,46
RTS0047067,55
RTS0047068,36
RTS0047069,46
RTS0047070,66
RTS0047071,72
RTS0047072,78
RTS0047073,74
RTS0047074,96
RTS0047075,48
RTS0047076,62
RTS0047077,36
RTS0047078,70
RTS0047079,21
RTS0047080,20
RTS0047081,25
RTS0047082,27
RTS0047083,33
RTS0047084,14
RTS0047085,11
RTS0047086,17
RTS0047087,27
RTS0047088,19
RTS0047089,24
RTS0047091,12
RTS0047092,32
RTS0047093,28
RTS0047094,31
RTS0047095,26
RTS0047096,24
RTS0047097,13
RTS0047098,13
RTS0047099,11
RTS0047100,15
RTS0047101,20
RTS0047102,15
RTS0047103,26
RTS0047104,18
RTS0047105,73
RTS0047106,94
RTS0047107,60
RTS0047108,109
RTS0047109,61
RTS0047110,36
RTS0047111,26
RTS0047112,24
RTS0047113,41
RTS0047114,19
RTS0047115,35
RTS0047116,58
RTS0047117,45
RTS0047118,56
RTS0047119,43
RTS0047120,24
RTS0047121,12
RTS0047122,21
RTS0047123,23
RTS0047124,28
RTS0047125,21
RTS0047126,38
RTS0047127,34
RTS0047128,16
RTS0047129,28
RTS0047130,29
RTS0047131,30
RTS0047132,26
RTS0047133,32
RTS0047134,23
RTS0047135,75
RTS0047136,83
RTS0047137,90
RTS0047138,77
RTS0047139,49
RTS0047140,20
RTS0047141,24
RTS0047142,23
RTS0047143,23
RTS0047144,20
RTS0047145,32
RTS0047146,34
RTS0047147,46
RTS0047148,41
RTS0047149,32
RTS0047150,66
RTS0047151,63
RTS0047152,75
RTS0047153,58
RTS0047154,61
RTS0047156,19
RTS0047157,20
RTS0047158,20
RTS0047159,15
RTS0047160,27
RTS0047165,43
RTS0047166,9
RTS0047167,19
RTS0047168,19
RTS0047169,13
RTS0047170,10
RTS0047171,52
RTS0047172,51
RTS0047173,65
RTS0047174,51
RTS0047175,31
RTS0047176,23
RTS0047177,27
RTS0047178,28
RTS0047179,21
RTS0047180,9
RTS0047181,38
RTS0047182,35
RTS0047183,32
RTS0047184,29
RTS0047185,38
RTS0047186,17
RTS0047187,27
RTS0047188,19
RTS0047189,19
RTS0047190,18
RTS0047191,19
RTS0047192,22
RTS0047193,36
RTS0047194,40
RTS0047195,40
RTS0047196,34
RTS0047197,56
RTS0047198,32
RTS0047199,41
RTS0047200,34
RTS0047201,29
RTS0047202,40
RTS0047203,36
RTS0047204,34
RTS0047205,27
RTS0047206,24
RTS0047207,29
RTS0047208,583
RTS0047209,649
RTS0047210,767
RTS0047211,685
RTS0047212,305
RTS0047213,23
RTS0047214,25
RTS0047215,28
RTS0047216,13
RTS0047217,20
RTS0047218,105
RTS0047219,136
RTS0047220,49
RTS0047221,189
RTS0047222,188
RTS0047223,68
RTS0047225,67
RTS0047226,57
RTS0047229,18
RTS0047230,17
RTS0047231,20
RTS0047232,19
RTS0047233,18
RTS0047234,18
RTS0047235,12
RTS0047236,22
RTS0047237,18
RTS0047238,21
RTS0047239,28
RTS0047240,21
RTS0047241,23
RTS0047242,19
RTS0047243,33
RTS0047244,10
RTS0047245,13
RTS0047246,11
RTS0047247,20
RTS0047248,12
RTS0047249,30
RTS0047250,32
RTS0047252,34
RTS0047253,19
RTS0047254,34
RTS0047255,52
RTS0047256,53
RTS0047257,66
RTS0047258,61
RTS0047259,70
RTS0047260,68
RTS0047261,58
RTS0047262,60
RTS0047263,93
RTS0047264,46
RTS0047266,70
RTS0047267,103
RTS0047268,83
RTS0047269,98
RTS0047270,146
RTS0047271,156
RTS0047272,107
RTS0047273,89
RTS0047274,63
RTS0047276,31
RTS0047277,173
RTS0047278,156
RTS0047279,171
RTS0047280,102
RTS0047281,98
RTS0047282,143
RTS0047283,118
RTS0047284,81
RTS0047290,179
RTS0047291,300
RTS0047292,200
RTS0047293,150
RTS0047294,237
RTS0047295,16
RTS0047296,25
RTS0047297,29
RTS0047298,22
RTS0047299,25
RTS0047300,10
RTS0047301,19
RTS0047302,12
RTS0047303,29
RTS0047304,21
RTS0047305,67
RTS0047306,81
RTS0047307,103
RTS0047308,65
RTS0047309,73
RTS0047310,57
RTS0047311,55
RTS0047312,48
RTS0047313,60
RTS0047314,44
RTS0047315,101
RTS0047316,87
RTS0047317,85
RTS0047318,88
RTS0047319,86
RTS0047320,31
RTS0047321,50
RTS0047322,43
RTS0047323,62
RTS0047324,63
RTS0047325,53
RTS0047326,37
RTS0047327,26
RTS0047328,37
RTS0047329,35
RTS0047331,62
RTS0047332,62
RTS0047333,63
RTS0047334,50
RTS0047335,72
RTS0047336,74
RTS0047337,31
RTS0047338,61
RTS0047339,48
RTS0047340,94
RTS0047341,99
RTS0047342,94
RTS0047343,100
RTS0047344,108
RTS0047345,33
RTS0047346,43
RTS0047348,62
RTS0047349,53
RTS0047350,54
RTS0047351,59
RTS0047352,140
RTS0047353,120
RTS0047354,101
RTS0047356,34
RTS0047357,22
RTS0047358,23
RTS0047359,40
RTS0047360,33
RTS0047361,24
RTS0047362,37
RTS0047363,50
RTS0047364,23
RTS0047365,29
RTS0047366,15
RTS0047367,19
RTS0047368,23
RTS0047369,27
RTS0047370,18
RTS0047373,29
RTS0047374,26
RTS0047375,18
RTS0047376,46
RTS0047377,34
RTS0047378,34
RTS0047379,66
RTS0047380,57
RTS0047381,15
RTS0047382,15
RTS0047383,19
RTS0047384,6
RTS0047385,15
RTS0047386,46
RTS0047387,41
RTS0047388,41
RTS0047389,45
RTS0047390,32
RTS0047391,51
RTS0047392,32
RTS0047393,71
RTS0047394,13
RTS0047395,15
RTS0047396,97
RTS0047397,47
RTS0047398,27
RTS0047399,34
RTS0047400,22
RTS0047401,31
RTS0047402,58
RTS0047403,19
RTS0047404,53
RTS0047405,50
RTS0047406,22
RTS0047407,26
RTS0047408,39
RTS0047409,95
RTS0047410,91
RTS0047411,48
RTS0047412,56
RTS0047413,29
RTS0047414,51
RTS0047415,46
RTS0047417,35
RTS0047418,56
RTS0047419,47
RTS0047420,64
RTS0047421,15
RTS0047422,18
RTS0047423,15
RTS0047424,14
RTS0047425,14
RTS0047426,38
RTS0047427,33
RTS0047428,30
RTS0047429,24
RTS0047430,56
RTS0047431,17
RTS0047432,57
RTS0047433,47
RTS0047434,45
RTS0047435,66
RTS0047436,21
RTS0047437,12
RTS0047438,21
RTS0047439,13
RTS0047440,19
RTS0047441,70
RTS0047442,61
RTS0047445,76
RTS0047446,64
RTS0047447,15
RTS0047448,19
RTS0047449,14
RTS0047450,19
RTS0047451,7
RTS0047452,22
RTS0047453,14
RTS0047454,19
RTS0047455,11
RTS0047456,16
RTS0047457,24
RTS0047458,22
RTS0047459,14
RTS0047460,19
RTS0047461,30
RTS0047462,38
RTS0047463,27
RTS0047464,34
RTS0047465,22
RTS0047466,24
RTS0047467,23
RTS0047468,20
RTS0047469,23
RTS0047471,25
RTS0047472,16
RTS0047473,25
RTS0047474,11
RTS0047475,22
RTS0047476,28
RTS0047477,66
RTS0047479,53
RTS0047480,53
RTS0047481,88
RTS0047482,16
RTS0047483,20
RTS0047484,23
RTS0047485,23
RTS0047486,22
RTS0047487,15
RTS0047488,22
RTS0047489,20
RTS0047490,19
RTS0047491,23
RTS0047492,37
RTS0047493,48
RTS0047494,50
RTS0047495,42
RTS0047496,29
RTS0047497,47
RTS0047498,30
RTS0047499,42
RTS0047500,44
RTS0047501,35
RTS0047502,16
RTS0047503,18
RTS0047504,88
RTS0047505,60
RTS0047506,58
RTS0047507,40
RTS0047508,25
RTS0047509,33
RTS0047510,27
RTS0047511,22
RTS0047512,81
RTS0047513,15
RTS0047514,15
RTS0047515,116
RTS0047516,108
RTS0047517,93
RTS0047518,70
RTS0047520,80
RTS0047521,95
RTS0047522,40
RTS0047523,34
RTS0047524,46
RTS0047525,30
RTS0047526,35
RTS0047527,19
RTS0047528,24
RTS0047529,37
RTS0047530,26
RTS0047531,35
RTS0047532,17
RTS0047533,13
RTS0047534,19
RTS0047535,17
RTS0047536,27
RTS0047537,35
RTS0047538,138
RTS0047540,127
RTS0047541,138
RTS0047543,26
RTS0047544,19
RTS0047545,36
RTS0047546,37
RTS0047547,17
RTS0047548,75
RTS0047549,51
RTS0047550,44
RTS0047551,50
RTS0047552,35
RTS0047553,22
RTS0047558,25
RTS0047559,29
RTS0047560,17
RTS0047561,26
RTS0047562,22
RTS0047563,42
RTS0047564,43
RTS0047565,34
RTS0047566,28
RTS0047567,17
RTS0047568,19
RTS0047569,22
RTS0047570,21
RTS0047571,12
RTS0047572,22
RTS0047573,17
RTS0047574,39
RTS0047575,32
RTS0047576,26
RTS0047577,27
RTS0047578,19
RTS0047579,20
RTS0047580,30
RTS0047581,15
RTS0047582,14
RTS0047583,12
RTS0047584,18
RTS0047585,20
RTS0047586,10
RTS0047587,9
RTS0047588,17
RTS0047590,27
RTS0047591,12
RTS0047592,26
RTS0047593,14
RTS0047594,24
RTS0047595,22
RTS0047596,28
RTS0047597,22
RTS0047598,37
RTS0047599,23
RTS0047600,29
RTS0047601,104
RTS0047602,41
RTS0047603,14
RTS0047604,20
RTS0047606,14
RTS0047613,38
RTS0047614,42
RTS0047615,25
RTS0047616,55
RTS0047617,42
RTS0047618,16
RTS0047619,14
RTS0047620,9
RTS0047621,13
RTS0047622,6
RTS0047624,27
RTS0047625,13
RTS0047626,20
RTS0047627,14
RTS0047628,19
RTS0047629,17
RTS0047630,7
RTS0047631,15
RTS0047632,20
RTS0047633,11
RTS0047634,9
RTS0047635,10
RTS0047636,18
RTS0047637,13
RTS0047638,13
RTS0047639,19
RTS0047640,11
RTS0047641,14
RTS0047642,9
RTS0047643,12
RTS0047644,15
RTS0047645,7
RTS0047646,21
RTS0047647,15
RTS0047648,15
RTS0047649,25
RTS0047650,14
RTS0047651,19
RTS0047652,8
RTS0047653,20
RTS0047654,8
RTS0047656,8
RTS0047657,19
RTS0047658,22
RTS0047659,10
RTS0047660,9
RTS0047661,16
RTS0047662,20
RTS0047663,17
RTS0047664,16
RTS0047665,16
RTS0047666,13
RTS0047667,10
RTS0047668,14
RTS0047669,12
RTS0047670,18
RTS0047672,17
RTS0047673,20
RTS0047674,19
RTS0047675,20
RTS0047676,12
RTS0047677,18
RTS0047678,21
RTS0047679,15
RTS0047680,13
RTS0047681,12
RTS0047682,21
RTS0047684,9
RTS0047685,13
RTS0047686,21
RTS0047687,19
RTS0047688,14
RTS0047689,23
RTS0047691,14
RTS0047692,19
RTS0047693,13
RTS0047694,13
RTS0047695,17
RTS0047696,8
RTS0047697,19
RTS0047698,32
RTS0047699,15
RTS0047700,27
RTS0047701,22
RTS0047702,21
RTS0047703,53
RTS0047704,41
RTS0047705,38
RTS0047706,22
RTS0047707,41
RTS0047708,98
RTS0047709,44
RTS0047710,24
RTS0047711,24
RTS0047712,35
RTS0047713,34
RTS0047714,63
RTS0047715,51
RTS0047716,70
RTS0047717,78
RTS0047718,25
RTS0047720,26
RTS0047721,32
RTS0047722,37
RTS0047723,39
RTS0047724,97
RTS0047725,97
RTS0047726,96
RTS0047727,118
RTS0047728,102
RTS0047729,22
RTS0047730,23
RTS0047731,22
RTS0047732,24
RTS0047733,19
RTS0047734,22
RTS0047735,22
RTS0047736,31
RTS0047737,20
RTS0047738,20
RTS0047739,25
RTS0047740,27
RTS0047741,33
RTS0047742,38
RTS0047743,22
RTS0047744,123
RTS0047745,118
RTS0047746,52
RTS0047747,86
RTS0047748,92
RTS0047749,37
RTS0047750,11
RTS0047752,18
RTS0047753,19
RTS0047754,29
RTS0047755,38
RTS0047756,31
RTS0047757,21
RTS0047758,32
RTS0047759,14
RTS0047760,23
RTS0047761,17
RTS0047762,21
RTS0047763,14
RTS0047764,22
RTS0047765,35
RTS0047766,29
RTS0047767,18
RTS0047768,25
RTS0047769,50
RTS0047770,49
RTS0047771,71
RTS0047772,63
RTS0047773,67
RTS0047774,24
RTS0047775,16
RTS0047776,23
RTS0047777,19
RTS0047778,8
RTS0047779,35
RTS0047780,31
RTS0047781,47
RTS0047782,65
RTS0047783,27
RTS0047784,23
RTS0047785,24
RTS0047786,48
RTS0047787,45
RTS0047788,20
RTS0047789,19
RTS0047790,11
RTS0047791,46
RTS0047792,50
RTS0047793,157
RTS0047794,16
RTS0047795,22
RTS0047796,38
RTS0047797,31
RTS0047798,25
RTS0047799,27
RTS0047800,19
RTS0047801,28
RTS0047802,31
RTS0047803,15
RTS0047804,24
RTS0047805,29
RTS0047806,40
RTS0047807,65
RTS0047808,219
RTS0047809,16
RTS0047810,39
RTS0047811,43
RTS0047812,35
RTS0047813,54
RTS0047814,17
RTS0047816,28
RTS0047817,13
RTS0047818,20
RTS0047819,16
RTS0047820,22
RTS0047821,49
RTS0047822,10
RTS0047823,21
RTS0047824,22
RTS0047825,72
RTS0047826,17
RTS0047827,56
RTS0047828,21
RTS0047829,30
RTS0047830,15
RTS0047831,15
RTS0047832,16
RTS0047833,11
RTS0047834,16
RTS0047835,43
RTS0047836,66
RTS0047837,63
RTS0047838,75
RTS0047839,51
RTS0047840,25
RTS0047841,19
RTS0047842,22
RTS0047843,19
RTS0047844,26
RTS0047845,22
RTS0047846,18
RTS0047847,15
RTS0047848,24
RTS0047849,33
RTS0047850,13
RTS0047851,30
RTS0047852,19
RTS0047853,15
RTS0047854,21
RTS0047855,19
RTS0047856,18
RTS0047857,32
RTS0047858,46
RTS0047859,9
RTS0047860,14
RTS0047861,14
RTS0047862,20
RTS0047863,15
RTS0047864,22
RTS0047865,40
RTS0047866,55
RTS0047867,13
RTS0047868,25
RTS0047869,50
RTS0047870,67
RTS0047871,38
RTS0047872,25
RTS0047873,27
RTS0047874,23
RTS0047875,33
RTS0047876,17
RTS0047877,10
RTS0047878,31
RTS0047879,52
RTS0047880,17
RTS0047881,22
RTS0047882,13
RTS0047883,59
RTS0047884,26
RTS0047885,25
RTS0047886,18
RTS0047890,185
RTS0047891,141
RTS0047892,86
RTS0047893,37
RTS0047894,20
RTS0047895,20
RTS0047896,29
RTS0047897,20
RTS0047898,19
RTS0047899,21
RTS0047900,46
RTS0047901,13
RTS0047902,33
RTS0047903,31
RTS0047904,38
RTS0047905,42
RTS0047906,34
RTS0047907,318
RTS0047908,279
RTS0047909,337
RTS0047910,18
RTS0047912,21
RTS0047913,40
RTS0047914,38
RTS0047915,14
RTS0047916,22
RTS0047917,18
RTS0047919,12
RTS0047920,166
RTS0047921,250
RTS0047924,18
RTS0047925,23
RTS0047926,20
RTS0047927,27
RTS0047928,24
RTS0047929,11
RTS0047930,21
RTS0047931,28
RTS0047932,25
RTS0047933,26
RTS0047934,21
RTS0047935,58
RTS0047936,22
RTS0047937,19
RTS0047938,24
RTS0047939,68
RTS0047940,110
RTS0047941,24
RTS0047942,18
RTS0047943,16
RTS0047944,58
RTS0047945,34
RTS0047946,21
RTS0047947,18
RTS0047948,10
RTS0047949,22
RTS0047950,21
RTS0047951,27
RTS0047952,48
RTS0047953,26
RTS0047954,17
RTS0047956,16
RTS0047957,23
RTS0047958,16
RTS0047959,37
RTS0047960,31
RTS0047961,19
RTS0047963,47
RTS0047964,19
RTS0047965,24
RTS0047966,22
RTS0047967,22
RTS0047968,67
RTS0047969,44
RTS0047970,19
RTS0047972,19
RTS0047973,57
RTS0047974,21
RTS0047975,25
RTS0047976,51
RTS0047977,17
RTS0047978,17
RTS0047979,24
RTS0047980,13
RTS0047981,114
RTS0047982,22
RTS0047985,336
RTS0047986,27
RTS0047987,20
RTS0047988,56
RTS0047990,18
RTS0047991,91
RTS0047992,19
RTS0047993,32
RTS0047994,35
RTS0047995,27
RTS0047996,21
RTS0047997,38
RTS0047998,50
RTS0047999,15
RTS0048000,19
RTS0048001,17
RTS0048003,63
RTS0048005,13
RTS0048006,23
RTS0048008,83
RTS0048009,30
RTS0048012,21
RTS0048013,16
RTS0048014,21
RTS0048015,320
RTS0048016,462
RTS0048017,29
RTS0048018,27
RTS0048019,44
RTS0048020,25
RTS0048021,23
RTS0048022,18
RTS0048023,56
RTS0048024,20
RTS0048026,26
RTS0048027,62
RTS0048028,30
RTS0048029,15
RTS0048030,18
RTS0048031,15
RTS0048032,30
RTS0048033,13
RTS0048034,19
RTS0048035,15
RTS0048036,9
RTS0048037,18
RTS0048038,43
RTS0048040,17
RTS0048041,21
RTS0048042,32
RTS0048043,60
RTS0048044,18
RTS0048045,16
RTS0048046,34
RTS0048047,25
RTS0048048,22
RTS0048049,20
RTS0048050,14
RTS0048051,119
RTS0048052,57
RTS0048053,23
RTS0048054,36
RTS0048055,26
RTS0048056,27
RTS0048057,15
RTS0048058,15
RTS0048059,16
RTS0048060,18
RTS0048061,37
RTS0048062,19
RTS0048063,19
RTS0048064,46
RTS0048065,50
RTS0048066,65
RTS0048067,16
RTS0048068,26
RTS0048069,9
RTS0048070,16
RTS0048071,22
RTS0048072,18
RTS0048073,18
RTS0048074,12
RTS0048076,25
RTS0048077,23
RTS0048078,29
RTS0048079,50
RTS0048080,71
RTS0048081,40
RTS0048082,22
RTS0048084,16
RTS0048085,28
RTS0048086,27
RTS0048087,17
RTS0048088,12
RTS0048089,26
RTS0048090,44
RTS0048091,25
RTS0048092,25
RTS0048093,93
RTS0048094,16
RTS0048096,15
RTS0048097,22
RTS0048098,2209
RTS0048099,2825
RTS0048100,2873
RTS0048101,2582
RTS0048102,2715
RTS0048104,31
RTS0048105,19
RTS0048106,20
RTS0048107,29
RTS0048108,26
RTS0048109,13
RTS0048110,13
RTS0048111,6
RTS0048112,29
RTS0048113,19
RTS0048114,35
RTS0048115,46
RTS0048116,42
RTS0048117,45
RTS0048118,42
RTS0048120,21
RTS0048126,14
RTS0048127,21
RTS0048129,35
RTS0048130,21
RTS0048131,79
RTS0048132,120
RTS0048133,32
RTS0048134,111
RTS0048135,124
RTS0048136,20
RTS0048138,21
RTS0048139,32
RTS0048140,22
RTS0048141,24
RTS0048142,49
RTS0048144,30
RTS0048145,49
RTS0048146,37
RTS0048147,30
RTS0048148,23
RTS0048149,37
RTS0048150,45
RTS0048151,22
RTS0048152,27
RTS0048153,31
RTS0048154,27
RTS0048155,26
RTS0048156,74
RTS0048158,84
RTS0048159,23
RTS0048160,719
RTS0048161,835
RTS0048162,59
RTS0048163,57
RTS0048164,194
RTS0048165,91
RTS0048166,35
RTS0048167,60
RTS0048168,30
RTS0048169,40
RTS0048170,46
RTS0048171,32
RTS0048172,27
RTS0048173,17
RTS0048175,25
RTS0048176,22
RTS0048177,19
RTS0048178,18
RTS0048179,19
RTS0048180,30
RTS0048181,52
RTS0048182,25
RTS0048183,62
RTS0048184,48
RTS0048185,54
RTS0048186,15
RTS0048188,35
RTS0048189,45
RTS0048190,28
RTS0048191,38
RTS0048192,53
RTS0048193,29
RTS0048194,41
RTS0048195,41
RTS0048196,45
RTS0048197,59
RTS0048198,42
RTS0048200,37
RTS0048201,33
RTS0048202,20
RTS0048203,30
RTS0048204,34
RTS0048205,34
RTS0048207,30
RTS0048208,52
RTS0048209,56
RTS0048210,29
RTS0048211,31
RTS0048212,23
RTS0048213,48
RTS0048214,16
RTS0048215,34
RTS0048216,30
RTS0048217,29
RTS0048218,35
RTS0048219,25
RTS0048220,34
RTS0048221,28
RTS0048222,29
RTS0048223,22
RTS0048224,41
RTS0048225,37
RTS0048226,40
RTS0048227,71
RTS0048228,27
RTS0048229,26
RTS0048230,46
RTS0048231,39
RTS0048232,26
RTS0048233,29
RTS0048234,25
RTS0048235,37
RTS0048236,29
RTS0048237,32
RTS0048238,25
RTS0048239,25
RTS0048240,39
RTS0048241,44
RTS0048242,79
RTS0048243,62
RTS0048244,64
RTS0048245,32
RTS0048246,49
RTS0049343,43
RTS0049344,49
RTS0049345,31
RTS0049346,13
RTS0049347,24
RTS0049348,22
RTS0049349,33
RTS0049350,24
RTS0049351,19
RTS0049352,23
RTS0049353,23
RTS0049354,24
RTS0049355,22
RTS0049356,58
RTS0049357,29
RTS0049358,20
RTS0049359,16
RTS0049360,37
RTS0049361,20
RTS0049362,12
RTS0049363,23
RTS0049364,31
RTS0049365,15
RTS0049366,157
RTS0049367,160
RTS0049368,31
RTS0049369,15
RTS0049370,17
RTS0049371,39
RTS0049372,31
RTS0049373,141
RTS0049374,126
RTS0049375,86
RTS0049376,89
RTS0049377,86
RTS0049378,84
RTS0049379,58
RTS0049380,97
RTS0049381,67
RTS0049382,70
RTS0049383,18
RTS0049384,18
RTS0049385,19
RTS0049386,23
RTS0049387,22
RTS0049388,16
RTS0049389,27
RTS0049390,527
RTS0049391,499
RTS0049392,416
RTS0049393,570
RTS0049394,149
RTS0049395,249
RTS0049396,236
RTS0049397,292
RTS0049398,309
RTS0049399,181
RTS0049400,21
RTS0049401,21
RTS0049402,18
RTS0049403,9
RTS0049404,15
RTS0049405,16
RTS0049406,19
RTS0049407,23
RTS0049408,23
RTS0049409,22
RTS0049410,13
RTS0049411,18
RTS0049412,21
RTS0049413,6
RTS0049414,23
RTS0049415,38
RTS0049416,30
RTS0049417,19
RTS0049418,26
RTS0049419,19
RTS0049420,20
RTS0049421,27
RTS0049422,12
RTS0049423,24
RTS0049424,106
RTS0049425,30
RTS0049426,32
RTS0049427,31
RTS0049428,10
RTS0049429,75
RTS0049430,58
RTS0049431,46
RTS0049432,11
RTS0049433,17
RTS0049434,14
RTS0049435,19
RTS0049436,13
RTS0049437,63
RTS0049438,24
RTS0049439,79
RTS0049440,65
RTS0049441,78
RTS0049442,81
RTS0049443,63
RTS0049444,74
RTS0049445,14
RTS0049446,24
RTS0049447,40
RTS0049448,20
RTS0049449,25
RTS0049450,22
RTS0049451,28
RTS0049452,14
RTS0049453,36
RTS0049454,18
RTS0049455,23
RTS0049456,24
RTS0049457,57
RTS0049458,25
RTS0049459,70
RTS0049460,87
RTS0049461,110
RTS0049462,135
RTS0049463,35
RTS0049464,37
RTS0049465,16
RTS0049466,24
RTS0049467,24
RTS0049468,41
RTS0049469,33
RTS0049470,41
RTS0049471,58
RTS0049472,36
RTS0049473,180
RTS0049474,18
RTS0049475,23
RTS0049476,27
RTS0049477,12
RTS0049478,30
RTS0049479,3982
RTS0049480,409
RTS0049481,6
RTS0049482,14
RTS0049483,30
RTS0049484,48
RTS0049485,52
RTS0997079,15
RTS0997080,28
RTS0997081,11
RTS0997082,25
RTS0997083,14
RTS0997084,13
RTS0997085,15
RTS0997086,17
RTS0997087,14
RTS0997088,14483
RTS0997089,1394
RTS0997090,20
RTS0997091,12
RTS0997092,12
RTS0997093,5
RTS0997094,2
RTS0997095,10
RTS0997096,20
RTS0997097,6
RTS0997098,11
RTS0997099,7
RTS0997100,7
RTS0997101,7
RTS0997102,13
RTS0997103,11
RTS0997104,5
RTS0997105,14
RTS0997106,13
RTS0997107,12
RTS0997108,5
RTS0997109,9
RTS0997110,12
RTS0997111,17
RTS0997112,17
RTS0997113,9
RTS0997114,14
RTS0997115,13
RTS0997116,16
RTS0997117,9
RTS0997118,6
RTS0997119,10
RTS0997120,17
RTS0997121,50
RTS0997122,101
RTS0997123,69
RTS0997124,36
RTS0997125,236
RTS0997126,283
RTS0997127,245
RTS0997128,228
RTS0997129,278
RTS0997130,66
</Code_Summary>
