# Supplementary material for: Spatial meta-transcriptomics reveal associations of intratumor bacteria burden with lung cancer cells showing a distinct oncogenic signature
Source: J Immunother Cancer. 2022 Jul 6;10(7):e004698. doi: 10.1136/jitc-2022-004698 (PMC9260850; doi:10.1136/jitc-2022-004698)
Supplement: Supplementary data [file jitc-2022-004698supp009.zip › DSP-1001660004185-D-D09.dcc]

<Header>
FileVersion,0.02
SoftwareVersion,"GeoMx_NGS_Pipeline_ 2.0.0"
Date,2020-6-15
</Header>

<Scan_Attributes>
ID,DSP-1001660004185-D-D09
Plate_ID,1001660004185
Well,D09
</Scan_Attributes>

<NGS_Processing_Attributes>
SeqSetId,
tamperedIni,No
Raw,1888649
Trimmed,1873236
Stitched,1859595
Aligned,1827428
umiQ30,0.9920
rtsQ30,0.9910
</NGS_Processing_Attributes>


<Code_Summary>
RTS0039454,19
RTS0039455,15
RTS0039456,17
RTS0039457,36
RTS0039458,18
RTS0039459,21
RTS0039460,17
RTS0039461,30
RTS0039462,6
RTS0039463,25
RTS0039464,26
RTS0039465,28
RTS0039466,23
RTS0039467,32
RTS0039468,29
RTS0039469,13
RTS0039470,28
RTS0039471,11
RTS0039472,22
RTS0039473,12
RTS0039474,20
RTS0039475,25
RTS0039476,39
RTS0039477,24
RTS0039478,26
RTS0039479,26
RTS0039480,15
RTS0039481,18
RTS0039482,29
RTS0039483,31
RTS0039484,25
RTS0039485,26
RTS0039486,13
RTS0039487,16
RTS0039488,23
RTS0039489,14
RTS0039490,28
RTS0039491,25
RTS0039492,28
RTS0039493,19
RTS0039494,29
RTS0039495,30
RTS0039496,26
RTS0039497,15
RTS0039498,14
RTS0039499,109
RTS0039500,100
RTS0039501,82
RTS0039502,89
RTS0039503,143
RTS0039504,14
RTS0039505,21
RTS0039506,20
RTS0039507,82
RTS0039508,19
RTS0039509,25
RTS0039510,39
RTS0039511,24
RTS0039512,15
RTS0039513,16
RTS0039514,27
RTS0039515,21
RTS0039516,26
RTS0039517,13
RTS0039518,19
RTS0039519,14
RTS0039520,14
RTS0039521,23
RTS0039522,23
RTS0039523,18
RTS0039524,20
RTS0039525,23
RTS0039526,17
RTS0039527,26
RTS0039528,26
RTS0039529,21
RTS0039530,23
RTS0039531,15
RTS0039532,19
RTS0039533,22
RTS0039534,17
RTS0039535,27
RTS0039536,22
RTS0039537,20
RTS0039538,19
RTS0039539,16
RTS0039540,16
RTS0039541,26
RTS0039542,25
RTS0039543,19
RTS0039544,19
RTS0039545,30
RTS0039546,13
RTS0039547,19
RTS0039548,30
RTS0039549,26
RTS0039550,16
RTS0039551,22
RTS0039552,9
RTS0039553,19
RTS0039554,20
RTS0039555,34
RTS0039556,17
RTS0039557,18
RTS0039558,16
RTS0039559,22
RTS0039560,16
RTS0039561,27
RTS0039562,67
RTS0039563,45
RTS0039564,48
RTS0039565,70
RTS0039566,18
RTS0039567,23
RTS0039568,23
RTS0039569,11
RTS0039570,31
RTS0039571,19
RTS0039572,17
RTS0039573,22
RTS0039574,12
RTS0039575,13
RTS0039576,24
RTS0039577,20
RTS0039578,25
RTS0039579,28
RTS0039580,25
RTS0039581,33
RTS0039582,59
RTS0039583,43
RTS0039584,35
RTS0039585,33
RTS0039586,18
RTS0039587,19
RTS0039588,15
RTS0039589,23
RTS0039590,20
RTS0039591,65
RTS0039592,56
RTS0039593,44
RTS0039594,64
RTS0039595,55
RTS0039596,24
RTS0039597,17
RTS0039598,29
RTS0039599,16
RTS0039600,23
RTS0039601,16
RTS0039602,12
RTS0039603,13
RTS0039604,20
RTS0039605,16
RTS0039606,10
RTS0039607,15
RTS0039608,19
RTS0039609,23
RTS0039610,17
RTS0039611,26
RTS0039612,9
RTS0039613,19
RTS0039614,17
RTS0039615,12
RTS0039616,16
RTS0039617,20
RTS0039619,20
RTS0039620,12
RTS0039621,26
RTS0039622,17
RTS0039623,10
RTS0039624,15
RTS0039625,23
RTS0039626,12
RTS0039627,24
RTS0039628,14
RTS0039629,15
RTS0039630,9
RTS0039631,18
RTS0039632,20
RTS0039633,19
RTS0039634,17
RTS0039635,24
RTS0039636,26
RTS0039637,25
RTS0039638,43
RTS0039639,36
RTS0039640,23
RTS0039641,33
RTS0039642,33
RTS0039643,25
RTS0039644,16
RTS0039645,12
RTS0039646,24
RTS0039647,13
RTS0039648,29
RTS0039649,32
RTS0039650,26
RTS0039651,40
RTS0039652,43
RTS0039653,33
RTS0039654,33
RTS0039655,40
RTS0039656,76
RTS0039657,55
RTS0039658,41
RTS0039659,78
RTS0039660,40
RTS0039661,14
RTS0039662,20
RTS0039663,25
RTS0039664,22
RTS0039665,15
RTS0039666,17
RTS0039667,10
RTS0039668,14
RTS0039669,31
RTS0039670,22
RTS0039671,37
RTS0039672,36
RTS0039673,29
RTS0039674,35
RTS0039675,29
RTS0039676,16
RTS0039677,22
RTS0039678,7
RTS0039679,20
RTS0039680,14
RTS0039681,26
RTS0039682,29
RTS0039683,20
RTS0039684,27
RTS0039685,28
RTS0039686,60
RTS0039687,68
RTS0039688,53
RTS0039689,46
RTS0039690,44
RTS0039691,17
RTS0039692,19
RTS0039693,23
RTS0039694,23
RTS0039695,15
RTS0039696,15
RTS0039697,14
RTS0039698,17
RTS0039699,18
RTS0039700,13
RTS0039701,27
RTS0039702,32
RTS0039703,40
RTS0039704,22
RTS0039705,21
RTS0039706,25
RTS0039707,24
RTS0039708,25
RTS0039709,14
RTS0039710,17
RTS0039711,36
RTS0039712,22
RTS0039713,29
RTS0039714,23
RTS0039715,29
RTS0039716,22
RTS0039717,33
RTS0039718,16
RTS0039719,19
RTS0039720,51
RTS0039721,25
RTS0039722,27
RTS0039723,34
RTS0039724,29
RTS0039725,22
RTS0039726,31
RTS0039727,21
RTS0039728,26
RTS0039729,31
RTS0039730,30
RTS0039731,13
RTS0039732,15
RTS0039733,20
RTS0039734,24
RTS0039735,29
RTS0039736,22
RTS0039737,26
RTS0039738,24
RTS0039739,29
RTS0039740,23
RTS0039741,28
RTS0039742,19
RTS0039743,22
RTS0039744,17
RTS0039745,23
RTS0039746,22
RTS0039747,17
RTS0039749,21
RTS0039750,27
RTS0039751,16
RTS0039752,17
RTS0039753,19
RTS0039754,12
RTS0039755,20
RTS0039756,19
RTS0039757,23
RTS0039758,27
RTS0039759,25
RTS0039760,25
RTS0039761,42
RTS0039762,20
RTS0039763,23
RTS0039764,24
RTS0039765,13
RTS0039766,15
RTS0039767,16
RTS0039768,29
RTS0039769,26
RTS0039770,44
RTS0039771,22
RTS0039772,21
RTS0039773,19
RTS0039774,20
RTS0039775,28
RTS0039776,38
RTS0039777,25
RTS0039778,11
RTS0039779,19
RTS0039780,18
RTS0039781,63
RTS0039782,33
RTS0039783,30
RTS0039784,44
RTS0039785,47
RTS0039786,24
RTS0039787,13
RTS0039788,25
RTS0039789,16
RTS0039790,23
RTS0039791,27
RTS0039792,21
RTS0039793,25
RTS0039794,29
RTS0039795,18
RTS0039796,20
RTS0039797,29
RTS0039798,30
RTS0039799,29
RTS0039800,19
RTS0039801,26
RTS0039802,20
RTS0039803,27
RTS0039804,36
RTS0039805,21
RTS0039806,23
RTS0039807,26
RTS0039808,25
RTS0039809,29
RTS0039810,21
RTS0039811,15
RTS0039812,23
RTS0039813,24
RTS0039814,41
RTS0039815,25
RTS0039816,14
RTS0039817,20
RTS0039818,19
RTS0039819,25
RTS0039820,18
RTS0039821,27
RTS0039822,22
RTS0039823,31
RTS0039824,20
RTS0039825,30
RTS0039826,21
RTS0039827,20
RTS0039828,22
RTS0039829,22
RTS0039830,12
RTS0039831,19
RTS0039832,37
RTS0039833,21
RTS0039834,28
RTS0039835,21
RTS0039836,25
RTS0039838,20
RTS0039839,22
RTS0039840,13
RTS0039841,33
RTS0039842,35
RTS0039843,29
RTS0039844,35
RTS0039845,25
RTS0039846,26
RTS0039847,16
RTS0039848,10
RTS0039849,24
RTS0039850,21
RTS0039851,19
RTS0039852,27
RTS0039853,24
RTS0039854,21
RTS0039855,21
RTS0039856,20
RTS0039857,16
RTS0039858,15
RTS0039859,10
RTS0039860,18
RTS0039861,28
RTS0039862,24
RTS0039863,34
RTS0039864,21
RTS0039865,19
RTS0039866,26
RTS0039867,35
RTS0039868,22
RTS0039869,20
RTS0039870,36
RTS0039871,20
RTS0039872,16
RTS0039873,21
RTS0039874,20
RTS0039875,22
RTS0039876,23
RTS0039877,18
RTS0039878,15
RTS0039879,24
RTS0039880,10
RTS0039881,16
RTS0039882,8
RTS0039883,11
RTS0039884,13
RTS0039885,14
RTS0039886,19
RTS0039887,18
RTS0039888,16
RTS0039890,11
RTS0039891,13
RTS0039892,16
RTS0039893,31
RTS0039894,24
RTS0039895,24
RTS0039896,19
RTS0039897,13
RTS0039898,24
RTS0039899,23
RTS0039900,28
RTS0039901,10
RTS0039902,22
RTS0039903,18
RTS0039904,19
RTS0039905,16
RTS0039906,15
RTS0039907,27
RTS0039908,16
RTS0039909,26
RTS0039910,12
RTS0039911,22
RTS0039912,18
RTS0039913,21
RTS0039914,26
RTS0039915,23
RTS0039916,15
RTS0039917,26
RTS0039918,21
RTS0039919,28
RTS0039920,17
RTS0039921,29
RTS0039922,20
RTS0039923,22
RTS0039924,24
RTS0039925,22
RTS0039926,42
RTS0039927,32
RTS0039928,28
RTS0039929,22
RTS0039930,27
RTS0039931,21
RTS0039932,23
RTS0039933,17
RTS0039934,16
RTS0039935,26
RTS0039936,24
RTS0039937,22
RTS0039938,20
RTS0039939,23
RTS0039940,21
RTS0039941,15
RTS0039942,16
RTS0039943,13
RTS0039944,18
RTS0039945,20
RTS0039946,31
RTS0039947,38
RTS0039948,41
RTS0039949,35
RTS0039950,36
RTS0039951,24
RTS0039952,27
RTS0039953,16
RTS0039954,17
RTS0039955,25
RTS0039956,43
RTS0039957,29
RTS0039958,33
RTS0039959,26
RTS0039960,32
RTS0039961,11
RTS0039962,16
RTS0039963,20
RTS0039964,21
RTS0039965,18
RTS0039966,20
RTS0039967,16
RTS0039968,22
RTS0039969,24
RTS0039970,21
RTS0039971,16
RTS0039972,16
RTS0039973,14
RTS0039974,19
RTS0039975,24
RTS0039976,15
RTS0039977,23
RTS0039978,19
RTS0039979,9
RTS0039980,19
RTS0039981,23
RTS0039982,27
RTS0039983,24
RTS0039984,23
RTS0039985,40
RTS0039986,26
RTS0039987,32
RTS0039988,27
RTS0039989,38
RTS0039990,33
RTS0039991,19
RTS0039992,20
RTS0039993,19
RTS0039994,16
RTS0039995,18
RTS0039996,39
RTS0039997,22
RTS0039998,41
RTS0039999,17
RTS0040000,30
RTS0040001,29
RTS0040002,22
RTS0040003,22
RTS0040004,13
RTS0040005,29
RTS0040006,24
RTS0040007,17
RTS0040008,17
RTS0040009,17
RTS0040010,20
RTS0040011,27
RTS0040012,12
RTS0040013,13
RTS0040014,19
RTS0040015,13
RTS0040016,22
RTS0040017,28
RTS0040018,16
RTS0040019,25
RTS0040020,31
RTS0040021,27
RTS0040022,15
RTS0040023,23
RTS0040024,26
RTS0040025,16
RTS0040026,6
RTS0040027,26
RTS0040028,17
RTS0040029,16
RTS0040030,20
RTS0040031,17
RTS0040032,21
RTS0040033,17
RTS0040034,19
RTS0040035,12
RTS0040036,19
RTS0040037,20
RTS0040038,12
RTS0040039,17
RTS0040040,20
RTS0040041,12
RTS0040042,18
RTS0040043,18
RTS0040044,22
RTS0040045,19
RTS0040046,16
RTS0040047,12
RTS0040048,25
RTS0040049,14
RTS0040050,19
RTS0040051,22
RTS0040052,27
RTS0040053,18
RTS0040054,22
RTS0040055,16
RTS0040056,16
RTS0040057,12
RTS0040058,19
RTS0040059,23
RTS0040060,19
RTS0040061,20
RTS0040062,19
RTS0040063,27
RTS0040064,18
RTS0040065,22
RTS0040066,22
RTS0040067,17
RTS0040068,25
RTS0040069,16
RTS0040070,17
RTS0040071,16
RTS0040072,25
RTS0040073,26
RTS0040074,21
RTS0040075,20
RTS0040076,16
RTS0040077,14
RTS0040078,10
RTS0040079,19
RTS0040080,16
RTS0040081,20
RTS0040082,11
RTS0040083,18
RTS0040084,12
RTS0040085,24
RTS0040086,21
RTS0040087,23
RTS0040088,29
RTS0040089,21
RTS0040090,20
RTS0040091,12
RTS0040092,17
RTS0040093,20
RTS0040094,18
RTS0040095,27
RTS0040096,16
RTS0040097,19
RTS0040098,11
RTS0040099,20
RTS0040100,22
RTS0040101,16
RTS0040102,12
RTS0040103,16
RTS0040104,20
RTS0040105,19
RTS0040106,27
RTS0040107,13
RTS0040108,18
RTS0040109,25
RTS0040110,26
RTS0040111,12
RTS0040112,27
RTS0040113,9
RTS0040114,20
RTS0040115,22
RTS0040116,111
RTS0040117,93
RTS0040118,91
RTS0040119,88
RTS0040120,90
RTS0040121,38
RTS0040122,43
RTS0040123,33
RTS0040124,23
RTS0040125,36
RTS0040126,18
RTS0040127,28
RTS0040128,17
RTS0040129,18
RTS0040130,20
RTS0040131,23
RTS0040132,23
RTS0040133,11
RTS0040134,15
RTS0040135,16
RTS0040136,20
RTS0040137,21
RTS0040138,17
RTS0040139,28
RTS0040140,24
RTS0040141,20
RTS0040142,17
RTS0040143,25
RTS0040144,18
RTS0040145,32
RTS0040146,28
RTS0040147,25
RTS0040148,11
RTS0040149,24
RTS0040150,23
RTS0040151,18
RTS0040152,22
RTS0040153,17
RTS0040154,18
RTS0040155,22
RTS0040156,24
RTS0040157,28
RTS0040158,16
RTS0040159,29
RTS0040160,24
RTS0040161,25
RTS0040162,16
RTS0040163,10
RTS0040164,18
RTS0040165,26
RTS0040166,9
RTS0040167,17
RTS0040168,15
RTS0040169,21
RTS0040170,23
RTS0040171,11
RTS0040172,15
RTS0040173,11
RTS0040174,15
RTS0040175,15
RTS0040176,13
RTS0040177,17
RTS0040178,24
RTS0040179,10
RTS0040180,31
RTS0040181,15
RTS0040182,23
RTS0040183,14
RTS0040184,19
RTS0040185,7
RTS0040186,33
RTS0040187,9
RTS0040188,10
RTS0040189,27
RTS0040190,22
RTS0040191,27
RTS0040192,12
RTS0040193,13
RTS0040194,18
RTS0040195,16
RTS0040196,18
RTS0040197,13
RTS0040198,18
RTS0040199,16
RTS0040200,13
RTS0040201,12
RTS0040202,27
RTS0040203,22
RTS0040204,27
RTS0040205,18
RTS0040206,21
RTS0040207,17
RTS0040208,24
RTS0040209,21
RTS0040210,31
RTS0040211,23
RTS0040212,19
RTS0040213,17
RTS0040214,16
RTS0040215,30
RTS0040216,15
RTS0040217,17
RTS0040218,17
RTS0040219,25
RTS0040220,23
RTS0040221,24
RTS0040222,18
RTS0040223,15
RTS0040224,7
RTS0040225,11
RTS0040226,26
RTS0040227,11
RTS0040228,14
RTS0040229,18
RTS0040230,15
RTS0040231,15
RTS0040232,24
RTS0040233,11
RTS0040234,21
RTS0040235,18
RTS0040236,16
RTS0040237,26
RTS0040238,14
RTS0040239,22
RTS0040240,15
RTS0040241,12
RTS0040242,21
RTS0040243,19
RTS0040244,19
RTS0040245,31
RTS0040246,17
RTS0040247,18
RTS0040248,24
RTS0040249,18
RTS0040250,14
RTS0040251,8
RTS0040252,18
RTS0040253,13
RTS0040254,15
RTS0040255,17
RTS0040256,16
RTS0040257,19
RTS0040258,8
RTS0040259,15
RTS0040260,9
RTS0040261,21
RTS0040262,14
RTS0040263,18
RTS0040264,12
RTS0040265,14
RTS0040266,16
RTS0040267,17
RTS0040268,8
RTS0040269,19
RTS0040270,31
RTS0040271,21
RTS0040272,21
RTS0040273,23
RTS0040274,35
RTS0040275,27
RTS0040276,21
RTS0040277,27
RTS0040278,45
RTS0040279,46
RTS0040280,40
RTS0040281,18
RTS0040282,19
RTS0040283,19
RTS0040284,13
RTS0040285,19
RTS0040286,23
RTS0040287,14
RTS0040288,16
RTS0040289,14
RTS0040290,26
RTS0040291,15
RTS0040292,17
RTS0040293,16
RTS0040294,16
RTS0040295,16
RTS0040296,21
RTS0040297,27
RTS0040298,22
RTS0040299,12
RTS0040300,17
RTS0040301,16
RTS0040302,8
RTS0040303,19
RTS0040304,23
RTS0040305,18
RTS0040306,14
RTS0040307,24
RTS0040308,21
RTS0040309,18
RTS0040310,17
RTS0040311,15
RTS0040312,24
RTS0040313,14
RTS0040314,19
RTS0040315,12
RTS0040316,16
RTS0040317,16
RTS0040318,15
RTS0040319,22
RTS0040320,15
RTS0040321,19
RTS0040322,16
RTS0040323,23
RTS0040324,23
RTS0040325,14
RTS0040326,47
RTS0040327,43
RTS0040328,73
RTS0040329,82
RTS0040330,33
RTS0040331,21
RTS0040332,27
RTS0040333,22
RTS0040334,20
RTS0040335,19
RTS0040336,22
RTS0040337,22
RTS0040338,12
RTS0040339,10
RTS0040340,21
RTS0040341,30
RTS0040342,16
RTS0040343,18
RTS0040344,24
RTS0040345,42
RTS0040346,17
RTS0040347,27
RTS0040348,17
RTS0040349,35
RTS0040350,11
RTS0040351,26
RTS0040352,19
RTS0040353,27
RTS0040354,17
RTS0040355,18
RTS0040356,21
RTS0040357,23
RTS0040358,23
RTS0040359,20
RTS0040360,19
RTS0040361,27
RTS0040363,14
RTS0040364,24
RTS0040365,23
RTS0040366,19
RTS0040367,29
RTS0040368,30
RTS0040369,20
RTS0040370,24
RTS0040371,26
RTS0040372,25
RTS0040373,20
RTS0040374,15
RTS0040375,13
RTS0040376,30
RTS0040377,25
RTS0040378,28
RTS0040379,36
RTS0040380,13
RTS0040381,15
RTS0040382,15
RTS0040383,11
RTS0040384,19
RTS0040385,13
RTS0040386,21
RTS0040387,18
RTS0040388,13
RTS0040389,18
RTS0040390,19
RTS0040391,14
RTS0040392,24
RTS0040393,27
RTS0040394,16
RTS0040395,22
RTS0040396,24
RTS0040397,30
RTS0040398,21
RTS0040399,31
RTS0040400,31
RTS0040401,31
RTS0040402,29
RTS0040403,28
RTS0040404,45
RTS0040405,10
RTS0040406,27
RTS0040407,35
RTS0040408,36
RTS0040409,27
RTS0040410,33
RTS0040411,22
RTS0040412,10
RTS0040413,28
RTS0040414,23
RTS0040415,24
RTS0040416,92
RTS0040417,75
RTS0040418,47
RTS0040419,102
RTS0040420,109
RTS0040421,17
RTS0040422,17
RTS0040423,13
RTS0040424,8
RTS0040425,24
RTS0040426,13
RTS0040428,25
RTS0040429,17
RTS0040430,27
RTS0040431,23
RTS0040432,28
RTS0040433,20
RTS0040434,15
RTS0040435,22
RTS0040436,42
RTS0040437,77
RTS0040438,102
RTS0040439,88
RTS0040440,86
RTS0040441,20
RTS0040442,19
RTS0040443,27
RTS0040444,23
RTS0040445,18
RTS0040446,20
RTS0040447,21
RTS0040448,13
RTS0040449,40
RTS0040450,17
RTS0040451,31
RTS0040452,41
RTS0040453,45
RTS0040454,25
RTS0040455,60
RTS0040456,25
RTS0040457,12
RTS0040458,11
RTS0040459,20
RTS0040460,22
RTS0040461,15
RTS0040462,17
RTS0040463,10
RTS0040464,24
RTS0040465,15
RTS0040466,21
RTS0040467,9
RTS0040468,19
RTS0040469,19
RTS0040470,15
RTS0040471,30
RTS0040472,16
RTS0040473,21
RTS0040474,19
RTS0040475,17
RTS0040476,12
RTS0040477,24
RTS0040478,17
RTS0040479,17
RTS0040480,15
RTS0040481,22
RTS0040482,20
RTS0040483,21
RTS0040484,25
RTS0040485,22
RTS0040486,17
RTS0040487,17
RTS0040488,12
RTS0040489,18
RTS0040490,16
RTS0040491,22
RTS0040492,20
RTS0040493,12
RTS0040494,24
RTS0040495,11
RTS0040496,27
RTS0040497,34
RTS0040498,40
RTS0040499,36
RTS0040500,34
RTS0040501,18
RTS0040502,16
RTS0040503,16
RTS0040504,16
RTS0040505,14
RTS0040506,24
RTS0040507,16
RTS0040508,19
RTS0040509,16
RTS0040510,11
RTS0040511,39
RTS0040512,23
RTS0040513,25
RTS0040514,23
RTS0040515,36
RTS0040516,21
RTS0040517,20
RTS0040518,16
RTS0040519,16
RTS0040520,13
RTS0040521,10
RTS0040522,15
RTS0040523,16
RTS0040524,9
RTS0040525,14
RTS0040526,20
RTS0040527,16
RTS0040528,24
RTS0040529,24
RTS0040530,20
RTS0040531,21
RTS0040532,31
RTS0040533,21
RTS0040534,20
RTS0040535,23
RTS0040536,17
RTS0040537,26
RTS0040538,20
RTS0040539,26
RTS0040540,22
RTS0040541,23
RTS0040542,13
RTS0040543,11
RTS0040544,20
RTS0040545,12
RTS0040546,15
RTS0040547,20
RTS0040548,14
RTS0040549,24
RTS0040550,10
RTS0040551,21
RTS0040552,26
RTS0040553,32
RTS0040554,16
RTS0040555,29
RTS0040556,25
RTS0040557,7
RTS0040558,19
RTS0040559,15
RTS0040560,19
RTS0040561,25
RTS0040562,11
RTS0040563,12
RTS0040564,23
RTS0040565,22
RTS0040566,15
RTS0040567,19
RTS0040568,9
RTS0040569,22
RTS0040570,19
RTS0040571,25
RTS0040572,10
RTS0040573,26
RTS0040574,28
RTS0040575,18
RTS0040576,22
RTS0040577,18
RTS0040578,15
RTS0040579,13
RTS0040580,26
RTS0040581,13
RTS0040582,21
RTS0040583,27
RTS0040584,19
RTS0040585,26
RTS0040586,22
RTS0040587,11
RTS0040588,19
RTS0040589,16
RTS0040590,22
RTS0040591,21
RTS0040592,12
RTS0040593,11
RTS0040594,17
RTS0040595,14
RTS0040596,23
RTS0040597,29
RTS0040598,14
RTS0040599,19
RTS0040600,25
RTS0040601,21
RTS0040602,26
RTS0040603,28
RTS0040604,23
RTS0040605,27
RTS0040606,17
RTS0040607,20
RTS0040608,13
RTS0040609,12
RTS0040610,15
RTS0040611,21
RTS0040612,14
RTS0040613,22
RTS0040614,29
RTS0040615,22
RTS0040616,13
RTS0040617,17
RTS0040618,18
RTS0040619,28
RTS0040620,24
RTS0040621,19
RTS0040622,20
RTS0040623,21
RTS0040624,17
RTS0040625,29
RTS0040626,12
RTS0040627,21
RTS0040628,29
RTS0040629,27
RTS0040630,26
RTS0040631,25
RTS0040632,19
RTS0040633,33
RTS0040634,27
RTS0040635,23
RTS0040636,23
RTS0040637,20
RTS0040638,22
RTS0040639,17
RTS0040640,24
RTS0040641,17
RTS0040642,17
RTS0040643,18
RTS0040644,21
RTS0040645,19
RTS0040646,20
RTS0040647,15
RTS0040648,24
RTS0040649,23
RTS0040650,19
RTS0040651,22
RTS0040652,19
RTS0040653,21
RTS0040654,25
RTS0040655,25
RTS0040656,33
RTS0040657,35
RTS0040658,23
RTS0040659,30
RTS0040660,31
RTS0040661,17
RTS0040662,28
RTS0040663,20
RTS0040664,18
RTS0040665,18
RTS0040666,19
RTS0040667,15
RTS0040668,8
RTS0040669,12
RTS0040670,12
RTS0040671,17
RTS0040672,24
RTS0040673,28
RTS0040674,26
RTS0040675,22
RTS0040676,127
RTS0040677,164
RTS0040678,194
RTS0040679,93
RTS0040680,297
RTS0040681,146
RTS0040682,144
RTS0040683,141
RTS0040684,175
RTS0040685,141
RTS0040686,17
RTS0040687,18
RTS0040688,19
RTS0040689,12
RTS0040690,18
RTS0040691,21
RTS0040692,18
RTS0040693,21
RTS0040694,17
RTS0040695,22
RTS0040696,11
RTS0040697,18
RTS0040698,16
RTS0040699,13
RTS0040700,18
RTS0040701,145
RTS0040702,163
RTS0040703,92
RTS0040704,173
RTS0040705,218
RTS0040706,26
RTS0040707,15
RTS0040708,18
RTS0040709,16
RTS0040710,9
RTS0040711,23
RTS0040712,18
RTS0040713,18
RTS0040714,22
RTS0040715,18
RTS0040716,17
RTS0040717,14
RTS0040718,15
RTS0040719,24
RTS0040720,17
RTS0040721,14
RTS0040722,6
RTS0040723,19
RTS0040724,21
RTS0040725,15
RTS0040726,40
RTS0040727,53
RTS0040728,31
RTS0040729,38
RTS0040730,34
RTS0040731,42
RTS0040732,39
RTS0040733,18
RTS0040734,37
RTS0040735,23
RTS0040736,85
RTS0040737,76
RTS0040738,64
RTS0040739,69
RTS0040740,78
RTS0040741,15
RTS0040742,11
RTS0040743,12
RTS0040744,33
RTS0040745,20
RTS0040746,23
RTS0040747,20
RTS0040748,20
RTS0040749,20
RTS0040750,25
RTS0040751,19
RTS0040752,30
RTS0040753,24
RTS0040754,18
RTS0040755,10
RTS0040756,13
RTS0040757,21
RTS0040758,15
RTS0040759,17
RTS0040760,23
RTS0040761,35
RTS0040762,27
RTS0040763,23
RTS0040764,35
RTS0040765,30
RTS0040766,20
RTS0040767,14
RTS0040768,27
RTS0040769,15
RTS0040770,21
RTS0040771,17
RTS0040772,13
RTS0040773,13
RTS0040774,10
RTS0040775,14
RTS0040776,18
RTS0040777,50
RTS0040778,59
RTS0040779,41
RTS0040780,43
RTS0040781,28
RTS0040782,36
RTS0040783,18
RTS0040784,33
RTS0040785,21
RTS0040786,20
RTS0040787,12
RTS0040788,14
RTS0040789,13
RTS0040790,29
RTS0040791,18
RTS0040792,17
RTS0040793,18
RTS0040794,16
RTS0040795,14
RTS0040796,26
RTS0040797,22
RTS0040798,26
RTS0040799,24
RTS0040800,19
RTS0040801,28
RTS0040802,29
RTS0040803,25
RTS0040804,21
RTS0040805,22
RTS0040806,16
RTS0040807,14
RTS0040808,13
RTS0040809,15
RTS0040810,15
RTS0040811,15
RTS0040812,13
RTS0040813,15
RTS0040814,27
RTS0040815,21
RTS0040816,16
RTS0040817,15
RTS0040818,22
RTS0040819,23
RTS0040820,29
RTS0040821,28
RTS0040822,15
RTS0040823,19
RTS0040824,26
RTS0040825,15
RTS0040826,19
RTS0040827,25
RTS0040828,22
RTS0040830,17
RTS0040831,15
RTS0040832,23
RTS0040833,22
RTS0040834,21
RTS0040836,51
RTS0040837,33
RTS0040838,25
RTS0040839,17
RTS0040840,29
RTS0040841,46
RTS0040842,35
RTS0040843,53
RTS0040844,37
RTS0040845,55
RTS0040846,16
RTS0040847,16
RTS0040848,22
RTS0040849,18
RTS0040850,35
RTS0040851,28
RTS0040852,19
RTS0040853,20
RTS0040854,31
RTS0040855,34
RTS0040856,14
RTS0040857,19
RTS0040858,15
RTS0040859,9
RTS0040860,19
RTS0040861,12
RTS0040862,20
RTS0040863,17
RTS0040864,22
RTS0040865,14
RTS0040866,14
RTS0040867,16
RTS0040868,19
RTS0040869,7
RTS0040870,19
RTS0040871,28
RTS0040872,34
RTS0040873,33
RTS0040874,38
RTS0040875,20
RTS0040876,16
RTS0040877,24
RTS0040878,22
RTS0040879,11
RTS0040880,29
RTS0040881,15
RTS0040882,18
RTS0040883,10
RTS0040884,16
RTS0040885,15
RTS0040886,16
RTS0040887,25
RTS0040888,34
RTS0040889,34
RTS0040890,21
RTS0040891,19
RTS0040892,8
RTS0040893,19
RTS0040894,12
RTS0040895,19
RTS0040896,14
RTS0040897,13
RTS0040898,22
RTS0040899,21
RTS0040900,13
RTS0040901,17
RTS0040902,15
RTS0040903,9
RTS0040904,19
RTS0040905,24
RTS0040906,14
RTS0040907,18
RTS0040908,20
RTS0040909,24
RTS0040910,8
RTS0040911,22
RTS0040912,18
RTS0040913,25
RTS0040914,21
RTS0040915,21
RTS0040916,15
RTS0040917,15
RTS0040918,13
RTS0040919,15
RTS0040920,11
RTS0040921,21
RTS0040922,19
RTS0040923,20
RTS0040924,17
RTS0040925,17
RTS0040926,16
RTS0040927,12
RTS0040928,17
RTS0040929,22
RTS0040930,15
RTS0040931,18
RTS0040932,31
RTS0040933,19
RTS0040934,18
RTS0040935,19
RTS0040936,16
RTS0040937,24
RTS0040938,26
RTS0040939,22
RTS0040940,16
RTS0040941,22
RTS0040942,22
RTS0040943,14
RTS0040944,30
RTS0040945,23
RTS0040946,75
RTS0040947,80
RTS0040948,89
RTS0040949,78
RTS0040950,98
RTS0040951,20
RTS0040952,15
RTS0040953,9
RTS0040954,17
RTS0040955,21
RTS0040956,19
RTS0040957,17
RTS0040958,24
RTS0040959,26
RTS0040960,16
RTS0040961,15
RTS0040962,18
RTS0040963,15
RTS0040964,23
RTS0040965,17
RTS0040966,27
RTS0040967,28
RTS0040968,25
RTS0040969,23
RTS0040970,28
RTS0040971,24
RTS0040972,32
RTS0040973,32
RTS0040974,15
RTS0040975,13
RTS0040976,24
RTS0040977,18
RTS0040978,26
RTS0040979,20
RTS0040980,19
RTS0040981,7
RTS0040982,20
RTS0040983,21
RTS0040984,17
RTS0040985,19
RTS0040986,16
RTS0040987,19
RTS0040988,18
RTS0040989,13
RTS0040990,28
RTS0040991,25
RTS0040992,14
RTS0040993,27
RTS0040994,24
RTS0040995,21
RTS0040996,37
RTS0040997,31
RTS0040998,22
RTS0040999,26
RTS0041000,35
RTS0041001,30
RTS0041002,23
RTS0041003,25
RTS0041004,29
RTS0041005,28
RTS0041006,22
RTS0041007,17
RTS0041008,18
RTS0041009,24
RTS0041010,18
RTS0041011,14
RTS0041012,18
RTS0041013,14
RTS0041014,14
RTS0041015,18
RTS0041016,40
RTS0041017,46
RTS0041018,35
RTS0041019,41
RTS0041020,43
RTS0041021,24
RTS0041022,26
RTS0041023,26
RTS0041024,30
RTS0041025,28
RTS0041026,16
RTS0041027,16
RTS0041028,20
RTS0041029,18
RTS0041030,11
RTS0041031,22
RTS0041032,24
RTS0041033,17
RTS0041034,30
RTS0041035,37
RTS0041036,33
RTS0041037,19
RTS0041038,20
RTS0041039,12
RTS0041040,29
RTS0041041,11
RTS0041042,14
RTS0041043,18
RTS0041044,15
RTS0041045,19
RTS0041046,32
RTS0041047,23
RTS0041048,27
RTS0041049,39
RTS0041050,33
RTS0041051,48
RTS0041052,25
RTS0041053,32
RTS0041054,37
RTS0041055,36
RTS0041056,20
RTS0041057,24
RTS0041058,26
RTS0041059,20
RTS0041060,26
RTS0041061,29
RTS0041062,24
RTS0041063,18
RTS0041064,22
RTS0041066,18
RTS0041067,19
RTS0041068,24
RTS0041069,23
RTS0041070,26
RTS0041071,22
RTS0041072,20
RTS0041073,18
RTS0041074,16
RTS0041075,27
RTS0041076,30
RTS0041077,17
RTS0041078,24
RTS0041079,14
RTS0041080,24
RTS0041081,27
RTS0041082,11
RTS0041083,19
RTS0041084,12
RTS0041085,16
RTS0041086,37
RTS0041087,36
RTS0041088,44
RTS0041089,20
RTS0041090,27
RTS0041091,27
RTS0041092,30
RTS0041093,26
RTS0041094,23
RTS0041095,33
RTS0041096,12
RTS0041097,23
RTS0041098,19
RTS0041099,16
RTS0041100,17
RTS0041101,46
RTS0041102,48
RTS0041103,49
RTS0041104,39
RTS0041105,55
RTS0041106,17
RTS0041107,24
RTS0041108,17
RTS0041109,32
RTS0041110,23
RTS0041111,21
RTS0041112,25
RTS0041113,16
RTS0041114,22
RTS0041115,26
RTS0041116,38
RTS0041117,47
RTS0041118,41
RTS0041119,38
RTS0041120,28
RTS0041121,24
RTS0041122,16
RTS0041123,19
RTS0041124,14
RTS0041125,15
RTS0041126,27
RTS0041127,22
RTS0041128,17
RTS0041129,31
RTS0041130,16
RTS0041131,22
RTS0041132,21
RTS0041133,33
RTS0041134,20
RTS0041135,21
RTS0041136,33
RTS0041137,32
RTS0041138,33
RTS0041139,35
RTS0041140,19
RTS0041141,28
RTS0041142,21
RTS0041143,10
RTS0041144,10
RTS0041145,23
RTS0041146,19
RTS0041147,23
RTS0041148,8
RTS0041149,20
RTS0041150,14
RTS0041151,52
RTS0041152,27
RTS0041153,37
RTS0041154,40
RTS0041155,38
RTS0041156,16
RTS0041157,23
RTS0041158,22
RTS0041159,12
RTS0041160,25
RTS0041161,24
RTS0041162,17
RTS0041163,26
RTS0041164,19
RTS0041165,16
RTS0041166,19
RTS0041167,14
RTS0041168,21
RTS0041169,15
RTS0041170,20
RTS0041171,34
RTS0041172,32
RTS0041173,29
RTS0041174,28
RTS0041175,38
RTS0041176,26
RTS0041177,28
RTS0041178,18
RTS0041179,23
RTS0041180,17
RTS0041181,16
RTS0041182,23
RTS0041183,22
RTS0041184,14
RTS0041185,15
RTS0041186,25
RTS0041187,20
RTS0041188,19
RTS0041189,23
RTS0041190,22
RTS0041191,174
RTS0041192,117
RTS0041193,122
RTS0041194,82
RTS0041195,72
RTS0041196,24
RTS0041197,25
RTS0041198,27
RTS0041199,14
RTS0041200,15
RTS0041201,17
RTS0041202,18
RTS0041203,22
RTS0041204,10
RTS0041205,20
RTS0041206,21
RTS0041207,30
RTS0041208,42
RTS0041209,24
RTS0041210,20
RTS0041211,44
RTS0041212,36
RTS0041213,33
RTS0041214,37
RTS0041215,34
RTS0041216,22
RTS0041217,29
RTS0041218,21
RTS0041219,23
RTS0041220,25
RTS0041221,32
RTS0041222,9
RTS0041223,23
RTS0041224,14
RTS0041225,25
RTS0041226,21
RTS0041227,17
RTS0041228,16
RTS0041229,27
RTS0041230,18
RTS0041231,55
RTS0041232,32
RTS0041233,49
RTS0041234,48
RTS0041235,38
RTS0041236,21
RTS0041237,17
RTS0041238,18
RTS0041239,28
RTS0041240,29
RTS0041241,21
RTS0041242,16
RTS0041243,17
RTS0041244,17
RTS0041246,23
RTS0041247,21
RTS0041248,16
RTS0041249,22
RTS0041250,28
RTS0041251,17
RTS0041252,18
RTS0041253,29
RTS0041254,18
RTS0041255,16
RTS0041256,15
RTS0041257,27
RTS0041258,24
RTS0041259,21
RTS0041260,33
RTS0041261,20
RTS0041262,31
RTS0041263,19
RTS0041265,25
RTS0041266,28
RTS0041267,16
RTS0041268,25
RTS0041269,79
RTS0041270,11
RTS0041271,23
RTS0041272,24
RTS0041273,17
RTS0041274,21
RTS0041275,21
RTS0041276,12
RTS0041277,18
RTS0041278,21
RTS0041279,18
RTS0041280,27
RTS0041281,19
RTS0041282,22
RTS0041283,21
RTS0041284,15
RTS0041285,17
RTS0041286,17
RTS0041287,13
RTS0041288,17
RTS0041289,24
RTS0041290,18
RTS0041291,16
RTS0041292,18
RTS0041293,21
RTS0041294,16
RTS0041295,15
RTS0041296,20
RTS0041297,25
RTS0041298,30
RTS0041299,19
RTS0041300,32
RTS0041301,20
RTS0041302,23
RTS0041303,25
RTS0041304,29
RTS0041305,34
RTS0041306,34
RTS0041307,22
RTS0041308,27
RTS0041309,21
RTS0041310,28
RTS0041311,18
RTS0041312,17
RTS0041313,28
RTS0041314,30
RTS0041315,24
RTS0041316,10
RTS0041317,16
RTS0041318,17
RTS0041319,17
RTS0041320,18
RTS0041321,39
RTS0041322,22
RTS0041323,22
RTS0041324,14
RTS0041325,26
RTS0041326,25
RTS0041327,15
RTS0041328,20
RTS0041329,13
RTS0041330,23
RTS0041331,14
RTS0041332,17
RTS0041333,21
RTS0041334,11
RTS0041335,16
RTS0041346,34
RTS0041347,36
RTS0041348,43
RTS0041349,37
RTS0041350,41
RTS0041351,16
RTS0041352,11
RTS0041353,16
RTS0041354,24
RTS0041355,18
RTS0041356,13
RTS0041357,16
RTS0041358,15
RTS0041359,25
RTS0041360,26
RTS0041361,17
RTS0041362,20
RTS0041363,25
RTS0041364,17
RTS0041365,19
RTS0041366,27
RTS0041367,22
RTS0041368,17
RTS0041369,17
RTS0041370,16
RTS0041371,24
RTS0041372,22
RTS0041373,14
RTS0041374,18
RTS0041375,26
RTS0041376,31
RTS0041377,15
RTS0041378,17
RTS0041379,10
RTS0041380,17
RTS0041381,25
RTS0041382,23
RTS0041383,12
RTS0041384,17
RTS0041385,26
RTS0041386,16
RTS0041387,15
RTS0041388,17
RTS0041389,17
RTS0041390,13
RTS0041391,24
RTS0041392,20
RTS0041393,19
RTS0041394,23
RTS0041395,15
RTS0041396,14
RTS0041397,17
RTS0041398,21
RTS0041399,20
RTS0041400,20
RTS0041401,23
RTS0041402,23
RTS0041403,25
RTS0041404,24
RTS0041405,20
RTS0041406,22
RTS0041407,15
RTS0041408,21
RTS0041409,17
RTS0041410,16
RTS0041411,18
RTS0041412,15
RTS0041413,21
RTS0041414,14
RTS0041415,17
RTS0041416,18
RTS0041417,14
RTS0041418,14
RTS0041419,26
RTS0041420,16
RTS0041421,22
RTS0041422,24
RTS0041423,14
RTS0041424,14
RTS0041425,14
RTS0041426,20
RTS0041427,20
RTS0041428,18
RTS0041429,21
RTS0041430,24
RTS0041431,27
RTS0041432,13
RTS0041433,15
RTS0041434,24
RTS0041435,22
RTS0041436,18
RTS0041437,14
RTS0041438,10
RTS0041439,19
RTS0041440,20
RTS0041441,20
RTS0041442,18
RTS0041443,17
RTS0041444,23
RTS0041445,17
RTS0041446,25
RTS0041447,25
RTS0041448,18
RTS0041449,13
RTS0041450,15
RTS0041451,20
RTS0041452,16
RTS0041453,22
RTS0041454,9
RTS0041455,18
RTS0041456,16
RTS0041457,22
RTS0041458,10
RTS0041459,28
RTS0041460,13
RTS0041461,14
RTS0041462,18
RTS0041463,19
RTS0041464,19
RTS0041465,31
RTS0041466,21
RTS0041467,27
RTS0041468,21
RTS0041469,11
RTS0041470,22
RTS0041471,8
RTS0041472,13
RTS0041473,16
RTS0041474,27
RTS0041475,19
RTS0041476,44
RTS0041477,59
RTS0041478,44
RTS0041479,35
RTS0041480,42
RTS0041481,15
RTS0041482,17
RTS0041483,14
RTS0041484,16
RTS0041485,16
RTS0041486,14
RTS0041487,25
RTS0041488,19
RTS0041489,21
RTS0041490,21
RTS0041491,28
RTS0041492,18
RTS0041493,14
RTS0041494,7
RTS0041495,12
RTS0041496,39
RTS0041497,55
RTS0041498,35
RTS0041499,39
RTS0041500,48
RTS0041501,40
RTS0041502,34
RTS0041503,44
RTS0041504,37
RTS0041505,56
RTS0041506,23
RTS0041507,14
RTS0041508,15
RTS0041509,14
RTS0041510,22
RTS0041511,18
RTS0041512,19
RTS0041513,21
RTS0041514,19
RTS0041515,20
RTS0041516,24
RTS0041517,19
RTS0041518,15
RTS0041519,19
RTS0041520,22
RTS0041521,10
RTS0041522,15
RTS0041523,15
RTS0041524,15
RTS0041525,14
RTS0041526,17
RTS0041527,20
RTS0041528,16
RTS0041529,10
RTS0041530,26
RTS0041531,18
RTS0041532,21
RTS0041533,9
RTS0041534,26
RTS0041535,29
RTS0041536,10
RTS0041537,10
RTS0041538,16
RTS0041540,11
RTS0041541,22
RTS0041542,17
RTS0041543,18
RTS0041544,16
RTS0041545,19
RTS0041546,19
RTS0041547,19
RTS0041548,24
RTS0041549,22
RTS0041550,17
RTS0041551,22
RTS0041552,13
RTS0041553,26
RTS0041554,16
RTS0041555,24
RTS0041556,14
RTS0041557,17
RTS0041558,17
RTS0041559,16
RTS0041560,15
RTS0041561,22
RTS0041562,25
RTS0041563,33
RTS0041564,34
RTS0041565,21
RTS0041566,32
RTS0041567,39
RTS0041568,37
RTS0041569,26
RTS0041570,35
RTS0041571,16
RTS0041572,13
RTS0041573,17
RTS0041574,20
RTS0041575,17
RTS0041576,19
RTS0041577,23
RTS0041578,26
RTS0041579,16
RTS0041580,17
RTS0041581,10
RTS0041582,21
RTS0041583,16
RTS0041584,17
RTS0041585,23
RTS0041586,22
RTS0041587,12
RTS0041588,12
RTS0041589,20
RTS0041590,26
RTS0041591,22
RTS0041592,22
RTS0041593,16
RTS0041594,21
RTS0041595,20
RTS0041596,21
RTS0041597,14
RTS0041598,25
RTS0041599,15
RTS0041600,17
RTS0041601,14
RTS0041602,11
RTS0041603,14
RTS0041604,22
RTS0041605,12
RTS0041606,19
RTS0041607,13
RTS0041608,12
RTS0041609,14
RTS0041610,19
RTS0041611,23
RTS0041612,28
RTS0041613,17
RTS0041614,20
RTS0041615,17
RTS0041616,24
RTS0041617,16
RTS0041618,19
RTS0041619,21
RTS0041620,21
RTS0041621,15
RTS0041622,9
RTS0041623,19
RTS0041624,16
RTS0041625,12
RTS0041626,25
RTS0041627,42
RTS0041628,29
RTS0041629,30
RTS0041630,29
RTS0041631,24
RTS0041632,22
RTS0041633,21
RTS0041634,33
RTS0041635,23
RTS0041636,25
RTS0041637,24
RTS0041638,32
RTS0041639,16
RTS0041640,21
RTS0041641,23
RTS0041642,15
RTS0041643,20
RTS0041644,16
RTS0041645,19
RTS0041646,22
RTS0041647,32
RTS0041648,15
RTS0041649,15
RTS0041650,24
RTS0041651,21
RTS0041652,23
RTS0041653,19
RTS0041654,21
RTS0041655,21
RTS0041656,13
RTS0041657,21
RTS0041658,24
RTS0041659,23
RTS0041660,20
RTS0041661,19
RTS0041662,16
RTS0041663,15
RTS0041664,18
RTS0041665,16
RTS0041666,15
RTS0041667,15
RTS0041668,24
RTS0041669,25
RTS0041670,21
RTS0041671,21
RTS0041672,22
RTS0041673,13
RTS0041674,15
RTS0041675,16
RTS0041676,12
RTS0041677,30
RTS0041678,14
RTS0041679,23
RTS0041680,18
RTS0041681,25
RTS0041682,20
RTS0041683,18
RTS0041684,39
RTS0041685,25
RTS0041686,28
RTS0041687,13
RTS0041688,26
RTS0041689,26
RTS0041690,39
RTS0041691,29
RTS0041692,18
RTS0041693,28
RTS0041694,20
RTS0041695,14
RTS0041696,17
RTS0041697,19
RTS0041698,17
RTS0041699,12
RTS0041700,14
RTS0041701,13
RTS0041702,9
RTS0041703,12
RTS0041704,19
RTS0041705,22
RTS0041706,23
RTS0041707,22
RTS0041708,30
RTS0041709,22
RTS0041710,17
RTS0041711,10
RTS0041712,23
RTS0041713,14
RTS0041714,19
RTS0041715,14
RTS0041716,147
RTS0041717,126
RTS0041718,139
RTS0041719,141
RTS0041720,147
RTS0041721,22
RTS0041722,33
RTS0041723,36
RTS0041724,34
RTS0041725,28
RTS0041726,23
RTS0041727,16
RTS0041728,11
RTS0041729,16
RTS0041730,26
RTS0041731,13
RTS0041732,16
RTS0041733,21
RTS0041734,8
RTS0041735,23
RTS0041736,22
RTS0041737,15
RTS0041738,24
RTS0041739,17
RTS0041740,18
RTS0041741,21
RTS0041742,23
RTS0041743,23
RTS0041744,12
RTS0041745,21
RTS0041746,24
RTS0041747,33
RTS0041748,23
RTS0041749,23
RTS0041750,24
RTS0041751,13
RTS0041752,13
RTS0041753,14
RTS0041754,22
RTS0041755,17
RTS0041756,33
RTS0041757,31
RTS0041758,34
RTS0041759,43
RTS0041760,37
RTS0041761,10
RTS0041762,13
RTS0041763,20
RTS0041764,22
RTS0041765,18
RTS0041766,15
RTS0041767,12
RTS0041768,15
RTS0041769,19
RTS0041770,20
RTS0041771,23
RTS0041772,12
RTS0041773,19
RTS0041774,19
RTS0041775,16
RTS0041776,29
RTS0041777,22
RTS0041778,26
RTS0041779,21
RTS0041780,17
RTS0041781,16
RTS0041782,21
RTS0041783,19
RTS0041784,21
RTS0041785,15
RTS0041786,22
RTS0041787,26
RTS0041788,25
RTS0041789,30
RTS0041790,24
RTS0041791,25
RTS0041793,24
RTS0041794,21
RTS0041795,18
RTS0041796,15
RTS0041797,25
RTS0041798,17
RTS0041799,18
RTS0041800,15
RTS0041801,18
RTS0041802,18
RTS0041803,28
RTS0041804,19
RTS0041805,20
RTS0041806,12
RTS0041807,21
RTS0041808,9
RTS0041809,14
RTS0041810,19
RTS0041811,33
RTS0041812,32
RTS0041813,31
RTS0041814,21
RTS0041815,28
RTS0041816,30
RTS0041817,24
RTS0041818,20
RTS0041819,26
RTS0041820,25
RTS0041821,36
RTS0041822,39
RTS0041823,12
RTS0041824,24
RTS0041825,19
RTS0041826,26
RTS0041827,22
RTS0041828,24
RTS0041829,20
RTS0041830,21
RTS0041831,18
RTS0041832,28
RTS0041833,13
RTS0041834,24
RTS0041835,20
RTS0041836,31
RTS0041837,19
RTS0041838,11
RTS0041839,23
RTS0041840,15
RTS0041841,14
RTS0041842,14
RTS0041843,24
RTS0041844,13
RTS0041845,19
RTS0041846,14
RTS0041847,16
RTS0041848,28
RTS0041849,30
RTS0041850,14
RTS0041851,19
RTS0041852,29
RTS0041853,19
RTS0041854,20
RTS0041855,33
RTS0041856,20
RTS0041857,22
RTS0041858,37
RTS0041859,17
RTS0041860,30
RTS0041861,17
RTS0041862,13
RTS0041863,13
RTS0041864,17
RTS0041865,20
RTS0041866,17
RTS0041867,18
RTS0041868,25
RTS0041869,17
RTS0041870,15
RTS0041871,28
RTS0041872,24
RTS0041873,19
RTS0041874,20
RTS0041875,25
RTS0041876,29
RTS0041877,25
RTS0041878,35
RTS0041879,39
RTS0041880,46
RTS0041881,35
RTS0041882,38
RTS0041883,55
RTS0041884,26
RTS0041885,44
RTS0041886,29
RTS0041887,28
RTS0041888,14
RTS0041889,16
RTS0041890,21
RTS0041891,14
RTS0041892,21
RTS0041893,28
RTS0041894,18
RTS0041895,22
RTS0041896,19
RTS0041897,25
RTS0041898,26
RTS0041899,25
RTS0041900,19
RTS0041901,17
RTS0041902,20
RTS0041903,32
RTS0041904,25
RTS0041905,13
RTS0041906,50
RTS0041907,23
RTS0041908,28
RTS0041909,18
RTS0041910,28
RTS0041911,17
RTS0041912,15
RTS0041913,19
RTS0041914,21
RTS0041915,22
RTS0041916,53
RTS0041917,45
RTS0041918,40
RTS0041919,67
RTS0041920,66
RTS0041922,27
RTS0041923,21
RTS0041924,16
RTS0041925,30
RTS0041926,19
RTS0041927,18
RTS0041928,22
RTS0041929,14
RTS0041930,26
RTS0041931,20
RTS0041932,15
RTS0041933,14
RTS0041934,17
RTS0041935,14
RTS0041936,7
RTS0041937,31
RTS0041938,18
RTS0041939,19
RTS0041940,18
RTS0041941,20
RTS0041942,13
RTS0041943,12
RTS0041944,16
RTS0041945,26
RTS0041946,28
RTS0041947,17
RTS0041948,9
RTS0041949,18
RTS0041950,23
RTS0041951,22
RTS0041952,20
RTS0041953,22
RTS0041954,23
RTS0041955,20
RTS0041956,17
RTS0041957,30
RTS0041958,24
RTS0041959,27
RTS0041960,17
RTS0041961,9
RTS0041962,19
RTS0041963,26
RTS0041964,16
RTS0041965,26
RTS0041966,20
RTS0041967,21
RTS0041968,26
RTS0041969,11
RTS0041971,34
RTS0041972,38
RTS0041973,26
RTS0041974,16
RTS0041975,38
RTS0041976,11
RTS0041977,29
RTS0041978,27
RTS0041979,24
RTS0041980,21
RTS0041981,33
RTS0041982,53
RTS0041983,36
RTS0041984,30
RTS0041985,44
RTS0041986,37
RTS0041987,38
RTS0041988,29
RTS0041989,22
RTS0041990,27
RTS0041991,28
RTS0041992,35
RTS0041993,28
RTS0041994,25
RTS0041995,31
RTS0041996,17
RTS0041997,18
RTS0041998,23
RTS0041999,21
RTS0042000,19
RTS0042001,16
RTS0042002,21
RTS0042003,13
RTS0042004,17
RTS0042005,15
RTS0042006,34
RTS0042007,33
RTS0042008,31
RTS0042009,38
RTS0042010,23
RTS0042011,27
RTS0042012,25
RTS0042013,29
RTS0042014,29
RTS0042015,22
RTS0042016,9
RTS0042017,18
RTS0042018,11
RTS0042019,13
RTS0042020,24
RTS0042021,52
RTS0042022,35
RTS0042023,51
RTS0042024,54
RTS0042025,50
RTS0042026,20
RTS0042027,17
RTS0042028,18
RTS0042029,22
RTS0042030,13
RTS0042031,37
RTS0042032,28
RTS0042033,21
RTS0042034,27
RTS0042035,31
RTS0042036,24
RTS0042037,28
RTS0042038,37
RTS0042039,24
RTS0042040,20
RTS0042041,47
RTS0042042,38
RTS0042043,20
RTS0042044,54
RTS0042045,40
RTS0042046,40
RTS0042047,21
RTS0042048,23
RTS0042049,26
RTS0042050,27
RTS0042051,16
RTS0042052,25
RTS0042053,17
RTS0042054,19
RTS0042055,14
RTS0042056,14
RTS0042057,23
RTS0042058,21
RTS0042059,11
RTS0042060,19
RTS0042061,17
RTS0042062,26
RTS0042063,30
RTS0042064,20
RTS0042065,14
RTS0042066,21
RTS0042067,24
RTS0042068,19
RTS0042069,25
RTS0042071,29
RTS0042072,14
RTS0042073,17
RTS0042074,14
RTS0042075,14
RTS0042076,16
RTS0042077,16
RTS0042078,16
RTS0042079,20
RTS0042080,20
RTS0042081,49
RTS0042082,41
RTS0042083,34
RTS0042084,39
RTS0042085,42
RTS0042086,13
RTS0042087,19
RTS0042088,15
RTS0042089,22
RTS0042090,24
RTS0042091,23
RTS0042092,23
RTS0042093,19
RTS0042094,17
RTS0042095,12
RTS0042096,17
RTS0042097,22
RTS0042098,16
RTS0042099,19
RTS0042100,10
RTS0042101,25
RTS0042102,21
RTS0042103,11
RTS0042104,26
RTS0042105,22
RTS0042106,16
RTS0042107,20
RTS0042108,25
RTS0042109,19
RTS0042110,17
RTS0042111,17
RTS0042112,17
RTS0042113,25
RTS0042114,22
RTS0042115,17
RTS0042116,15
RTS0042117,21
RTS0042118,15
RTS0042119,11
RTS0042120,24
RTS0042121,17
RTS0042122,17
RTS0042123,32
RTS0042124,11
RTS0042125,25
RTS0042126,17
RTS0042127,19
RTS0042128,21
RTS0042129,14
RTS0042130,28
RTS0042131,29
RTS0042132,15
RTS0042133,20
RTS0042134,17
RTS0042135,18
RTS0042136,41
RTS0042137,10
RTS0042138,18
RTS0042139,35
RTS0042140,18
RTS0042141,46
RTS0042142,36
RTS0042143,50
RTS0042144,42
RTS0042145,31
RTS0042146,27
RTS0042147,21
RTS0042148,31
RTS0042149,27
RTS0042150,20
RTS0042151,27
RTS0042152,20
RTS0042153,22
RTS0042154,31
RTS0042155,16
RTS0042156,21
RTS0042157,22
RTS0042158,17
RTS0042159,22
RTS0042160,18
RTS0042161,19
RTS0042162,21
RTS0042163,21
RTS0042164,32
RTS0042165,22
RTS0042166,24
RTS0042167,16
RTS0042168,21
RTS0042169,25
RTS0042170,25
RTS0042171,37
RTS0042172,39
RTS0042173,39
RTS0042174,32
RTS0042175,53
RTS0042176,16
RTS0042177,26
RTS0042178,21
RTS0042179,20
RTS0042180,21
RTS0042181,20
RTS0042182,17
RTS0042183,15
RTS0042184,22
RTS0042185,16
RTS0042186,18
RTS0042187,14
RTS0042188,11
RTS0042189,13
RTS0042190,23
RTS0042191,26
RTS0042192,17
RTS0042193,19
RTS0042194,23
RTS0042195,19
RTS0042196,17
RTS0042197,21
RTS0042198,17
RTS0042199,31
RTS0042200,21
RTS0042201,18
RTS0042202,10
RTS0042203,19
RTS0042204,11
RTS0042205,10
RTS0042206,17
RTS0042207,17
RTS0042208,19
RTS0042209,14
RTS0042210,23
RTS0042211,15
RTS0042212,14
RTS0042213,26
RTS0042214,18
RTS0042215,29
RTS0042216,18
RTS0042217,22
RTS0042218,25
RTS0042219,12
RTS0042220,22
RTS0042221,25
RTS0042222,29
RTS0042223,22
RTS0042224,35
RTS0042225,17
RTS0042226,16
RTS0042227,15
RTS0042228,22
RTS0042229,14
RTS0042230,23
RTS0042231,23
RTS0042232,16
RTS0042233,28
RTS0042234,17
RTS0042235,25
RTS0042236,27
RTS0042237,27
RTS0042238,14
RTS0042239,16
RTS0042240,16
RTS0042241,17
RTS0042242,23
RTS0042243,11
RTS0042244,20
RTS0042245,18
RTS0042246,26
RTS0042247,32
RTS0042248,32
RTS0042249,35
RTS0042250,23
RTS0042251,12
RTS0042252,25
RTS0042253,19
RTS0042254,16
RTS0042255,12
RTS0042256,34
RTS0042257,15
RTS0042258,17
RTS0042259,13
RTS0042260,25
RTS0042261,19
RTS0042262,28
RTS0042263,36
RTS0042264,24
RTS0042265,26
RTS0042266,13
RTS0042267,23
RTS0042268,17
RTS0042269,15
RTS0042270,20
RTS0042271,14
RTS0042272,18
RTS0042273,20
RTS0042274,14
RTS0042275,20
RTS0042276,21
RTS0042277,11
RTS0042278,20
RTS0042279,24
RTS0042280,25
RTS0042281,11
RTS0042282,26
RTS0042283,14
RTS0042284,19
RTS0042285,14
RTS0042286,24
RTS0042287,26
RTS0042288,29
RTS0042289,26
RTS0042290,26
RTS0042291,41
RTS0042292,35
RTS0042293,46
RTS0042294,33
RTS0042295,30
RTS0042296,21
RTS0042297,27
RTS0042298,18
RTS0042299,27
RTS0042300,35
RTS0042301,11
RTS0042302,18
RTS0042303,16
RTS0042304,25
RTS0042305,20
RTS0042306,22
RTS0042307,21
RTS0042308,24
RTS0042309,28
RTS0042310,23
RTS0042311,20
RTS0042312,19
RTS0042313,17
RTS0042314,17
RTS0042315,19
RTS0042316,21
RTS0042317,25
RTS0042318,24
RTS0042319,29
RTS0042320,18
RTS0042321,22
RTS0042322,23
RTS0042323,19
RTS0042324,23
RTS0042325,16
RTS0042326,12
RTS0042327,23
RTS0042328,27
RTS0042329,25
RTS0042330,15
RTS0042331,8
RTS0042332,38
RTS0042333,23
RTS0042334,28
RTS0042335,26
RTS0042336,12
RTS0042337,20
RTS0042338,20
RTS0042339,10
RTS0042340,13
RTS0042341,17
RTS0042342,17
RTS0042343,33
RTS0042344,17
RTS0042345,23
RTS0042346,10
RTS0042347,16
RTS0042348,20
RTS0042349,15
RTS0042350,13
RTS0042351,20
RTS0042352,21
RTS0042353,27
RTS0042354,29
RTS0042355,14
RTS0042356,13
RTS0042357,17
RTS0042358,13
RTS0042359,20
RTS0042360,18
RTS0042361,26
RTS0042362,36
RTS0042363,25
RTS0042364,30
RTS0042365,18
RTS0042366,17
RTS0042367,18
RTS0042368,20
RTS0042369,14
RTS0042370,24
RTS0042371,39
RTS0042372,29
RTS0042373,39
RTS0042374,26
RTS0042375,22
RTS0042376,22
RTS0042377,23
RTS0042378,11
RTS0042379,18
RTS0042380,18
RTS0042381,70
RTS0042382,98
RTS0042383,105
RTS0042384,84
RTS0042385,66
RTS0042386,13
RTS0042387,28
RTS0042388,32
RTS0042389,26
RTS0042390,27
RTS0042391,12
RTS0042392,15
RTS0042393,18
RTS0042394,14
RTS0042395,20
RTS0042396,15
RTS0042397,27
RTS0042398,13
RTS0042399,29
RTS0042400,18
RTS0042401,22
RTS0042402,20
RTS0042403,28
RTS0042404,11
RTS0042405,15
RTS0042406,17
RTS0042407,12
RTS0042408,12
RTS0042409,12
RTS0042410,26
RTS0042411,16
RTS0042412,14
RTS0042413,13
RTS0042414,16
RTS0042415,12
RTS0042416,67
RTS0042417,72
RTS0042418,78
RTS0042419,60
RTS0042420,56
RTS0042421,28
RTS0042422,24
RTS0042423,14
RTS0042424,25
RTS0042425,28
RTS0042426,36
RTS0042427,26
RTS0042428,61
RTS0042429,51
RTS0042430,32
RTS0042431,35
RTS0042432,59
RTS0042433,35
RTS0042434,45
RTS0042435,34
RTS0042436,25
RTS0042437,16
RTS0042438,20
RTS0042439,26
RTS0042440,20
RTS0042441,25
RTS0042442,17
RTS0042443,17
RTS0042444,16
RTS0042445,17
RTS0042446,13
RTS0042447,14
RTS0042448,23
RTS0042449,22
RTS0042450,21
RTS0042451,19
RTS0042452,19
RTS0042453,27
RTS0042454,26
RTS0042455,15
RTS0042456,24
RTS0042457,19
RTS0042458,30
RTS0042460,17
RTS0042461,33
RTS0042462,25
RTS0042463,29
RTS0042464,39
RTS0042465,24
RTS0042466,19
RTS0042467,19
RTS0042468,14
RTS0042469,33
RTS0042470,12
RTS0042471,24
RTS0042472,18
RTS0042473,23
RTS0042474,15
RTS0042475,21
RTS0042476,18
RTS0042477,20
RTS0042478,14
RTS0042479,20
RTS0042480,12
RTS0042481,30
RTS0042482,26
RTS0042483,57
RTS0042484,62
RTS0042485,35
RTS0042486,14
RTS0042487,18
RTS0042488,17
RTS0042489,17
RTS0042490,19
RTS0042491,18
RTS0042492,15
RTS0042493,27
RTS0042494,13
RTS0042495,19
RTS0042496,14
RTS0042497,21
RTS0042498,21
RTS0042499,22
RTS0042500,15
RTS0042501,11
RTS0042502,18
RTS0042503,25
RTS0042504,20
RTS0042505,25
RTS0042506,21
RTS0042507,20
RTS0042508,13
RTS0042509,12
RTS0042510,16
RTS0042515,24
RTS0042522,23
RTS0042526,16
RTS0042527,15
RTS0042528,12
RTS0042529,24
RTS0042530,14
RTS0042531,21
RTS0042532,16
RTS0042533,20
RTS0042534,17
RTS0042535,18
RTS0042536,22
RTS0042537,17
RTS0042538,10
RTS0042539,22
RTS0042540,17
RTS0042541,17
RTS0042542,26
RTS0042543,21
RTS0042544,20
RTS0042545,13
RTS0042546,15
RTS0042547,15
RTS0042548,18
RTS0042549,15
RTS0042550,9
RTS0042551,25
RTS0042552,22
RTS0042553,14
RTS0042554,13
RTS0042555,11
RTS0042556,27
RTS0042557,22
RTS0042558,22
RTS0042559,19
RTS0042560,18
RTS0042561,17
RTS0042562,12
RTS0042563,20
RTS0042564,14
RTS0042565,26
RTS0042566,26
RTS0042567,27
RTS0042568,28
RTS0042569,38
RTS0042570,34
RTS0042571,23
RTS0042572,18
RTS0042573,22
RTS0042574,32
RTS0042575,23
RTS0042576,33
RTS0042577,30
RTS0042578,29
RTS0042579,36
RTS0042580,41
RTS0042581,23
RTS0042582,21
RTS0042583,47
RTS0042584,13
RTS0042585,17
RTS0042586,125
RTS0042587,115
RTS0042588,125
RTS0042589,124
RTS0042590,179
RTS0042591,24
RTS0042592,27
RTS0042593,24
RTS0042594,19
RTS0042595,21
RTS0042596,23
RTS0042597,22
RTS0042598,28
RTS0042599,18
RTS0042600,25
RTS0042601,23
RTS0042602,15
RTS0042603,22
RTS0042604,19
RTS0042605,27
RTS0042606,31
RTS0042607,28
RTS0042608,28
RTS0042609,15
RTS0042610,13
RTS0042611,27
RTS0042612,38
RTS0042613,37
RTS0042614,36
RTS0042615,31
RTS0042616,38
RTS0042617,49
RTS0042618,88
RTS0042619,45
RTS0042620,51
RTS0042621,14
RTS0042622,26
RTS0042623,18
RTS0042624,15
RTS0042625,10
RTS0042626,252
RTS0042627,231
RTS0042628,114
RTS0042629,189
RTS0042630,150
RTS0042631,15
RTS0042633,14
RTS0042634,27
RTS0042635,15
RTS0042636,73
RTS0042637,44
RTS0042638,50
RTS0042639,55
RTS0042640,45
RTS0042641,24
RTS0042642,22
RTS0042643,13
RTS0042644,15
RTS0042645,19
RTS0042646,14
RTS0042647,24
RTS0042648,20
RTS0042649,14
RTS0042650,22
RTS0042651,16
RTS0042652,15
RTS0042653,17
RTS0042654,11
RTS0042655,13
RTS0042656,21
RTS0042657,10
RTS0042658,22
RTS0042659,16
RTS0042660,11
RTS0042661,42
RTS0042662,42
RTS0042663,58
RTS0042664,30
RTS0042665,51
RTS0042666,23
RTS0042667,13
RTS0042668,17
RTS0042669,18
RTS0042670,22
RTS0042671,21
RTS0042672,18
RTS0042673,16
RTS0042674,18
RTS0042675,24
RTS0042676,15
RTS0042678,25
RTS0042679,24
RTS0042680,20
RTS0042681,66
RTS0042682,48
RTS0042683,61
RTS0042684,49
RTS0042685,60
RTS0042686,20
RTS0042687,23
RTS0042688,12
RTS0042689,21
RTS0042690,13
RTS0042691,12
RTS0042692,17
RTS0042693,16
RTS0042694,2
RTS0042695,14
RTS0042696,22
RTS0042697,25
RTS0042698,21
RTS0042699,12
RTS0042700,13
RTS0042701,22
RTS0042702,14
RTS0042703,17
RTS0042704,30
RTS0042705,16
RTS0042706,19
RTS0042707,13
RTS0042708,29
RTS0042709,22
RTS0042710,32
RTS0042711,407
RTS0042712,394
RTS0042713,213
RTS0042714,349
RTS0042715,210
RTS0042716,21
RTS0042717,10
RTS0042718,18
RTS0042719,12
RTS0042720,17
RTS0042721,19
RTS0042722,22
RTS0042723,21
RTS0042724,18
RTS0042725,21
RTS0042726,18
RTS0042727,11
RTS0042728,24
RTS0042729,18
RTS0042730,10
RTS0042731,9
RTS0042732,17
RTS0042733,18
RTS0042734,16
RTS0042735,14
RTS0042736,22
RTS0042737,38
RTS0042738,28
RTS0042739,30
RTS0042740,31
RTS0042741,8
RTS0042742,15
RTS0042743,14
RTS0042744,25
RTS0042745,11
RTS0042746,23
RTS0042747,16
RTS0042748,23
RTS0042749,20
RTS0042750,15
RTS0042751,13
RTS0042752,15
RTS0042753,27
RTS0042754,18
RTS0042755,14
RTS0042756,14
RTS0042757,27
RTS0042758,12
RTS0042759,12
RTS0042760,27
RTS0042761,17
RTS0042762,12
RTS0042763,19
RTS0042764,21
RTS0042765,13
RTS0042766,39
RTS0042767,22
RTS0042768,34
RTS0042769,48
RTS0042770,20
RTS0042771,29
RTS0042772,22
RTS0042773,14
RTS0042774,44
RTS0042775,12
RTS0042776,13
RTS0042777,31
RTS0042778,27
RTS0042779,16
RTS0042780,21
RTS0042781,31
RTS0042782,22
RTS0042783,20
RTS0042784,30
RTS0042785,28
RTS0042786,22
RTS0042787,27
RTS0042788,30
RTS0042789,35
RTS0042790,33
RTS0042791,52
RTS0042792,34
RTS0042793,45
RTS0042794,47
RTS0042795,51
RTS0042796,27
RTS0042797,27
RTS0042798,13
RTS0042799,17
RTS0042800,18
RTS0042801,14
RTS0042802,26
RTS0042803,6
RTS0042804,18
RTS0042805,20
RTS0042806,20
RTS0042807,28
RTS0042808,19
RTS0042809,34
RTS0042810,23
RTS0042811,24
RTS0042812,23
RTS0042813,21
RTS0042814,39
RTS0042815,20
RTS0042816,25
RTS0042817,29
RTS0042818,22
RTS0042819,30
RTS0042820,17
RTS0042821,27
RTS0042822,18
RTS0042823,18
RTS0042824,18
RTS0042825,17
RTS0042826,35
RTS0042827,30
RTS0042828,25
RTS0042829,21
RTS0042830,41
RTS0042831,21
RTS0042832,20
RTS0042833,22
RTS0042834,21
RTS0042835,29
RTS0042836,31
RTS0042837,23
RTS0042838,10
RTS0042839,18
RTS0042840,19
RTS0042841,27
RTS0042842,19
RTS0042843,23
RTS0042844,29
RTS0042845,58
RTS0042846,20
RTS0042847,29
RTS0042848,28
RTS0042849,24
RTS0042850,20
RTS0042851,23
RTS0042852,23
RTS0042853,14
RTS0042854,17
RTS0042855,18
RTS0042856,21
RTS0042857,21
RTS0042858,27
RTS0042859,16
RTS0042860,28
RTS0042861,16
RTS0042862,12
RTS0042863,29
RTS0042864,31
RTS0042865,16
RTS0042866,31
RTS0042867,20
RTS0042868,21
RTS0042869,28
RTS0042870,23
RTS0042871,34
RTS0042872,20
RTS0042873,9
RTS0042874,20
RTS0042875,25
RTS0042876,31
RTS0042877,33
RTS0042878,32
RTS0042879,32
RTS0042880,44
RTS0042881,24
RTS0042882,23
RTS0042883,26
RTS0042884,42
RTS0042885,34
RTS0042886,21
RTS0042887,21
RTS0042888,17
RTS0042889,17
RTS0042890,23
RTS0042891,18
RTS0042892,20
RTS0042893,23
RTS0042894,12
RTS0042895,22
RTS0042896,37
RTS0042897,25
RTS0042898,25
RTS0042899,34
RTS0042900,26
RTS0042901,23
RTS0042902,19
RTS0042903,12
RTS0042904,19
RTS0042905,23
RTS0042906,20
RTS0042907,18
RTS0042908,23
RTS0042909,22
RTS0042910,20
RTS0042911,15
RTS0042912,17
RTS0042913,22
RTS0042914,24
RTS0042915,17
RTS0042916,19
RTS0042917,21
RTS0042918,20
RTS0042919,23
RTS0042920,21
RTS0042921,26
RTS0042922,24
RTS0042923,23
RTS0042924,22
RTS0042925,22
RTS0042926,21
RTS0042927,12
RTS0042928,22
RTS0042929,19
RTS0042930,13
RTS0042931,17
RTS0042932,17
RTS0042933,18
RTS0042934,19
RTS0042935,30
RTS0042936,19
RTS0042937,19
RTS0042938,28
RTS0042939,21
RTS0042940,29
RTS0042941,55
RTS0042942,66
RTS0042943,74
RTS0042944,62
RTS0042945,82
RTS0042946,22
RTS0042947,32
RTS0042948,17
RTS0042949,15
RTS0042950,19
RTS0042951,35
RTS0042952,13
RTS0042953,19
RTS0042954,17
RTS0042955,26
RTS0042956,21
RTS0042957,14
RTS0042958,23
RTS0042959,28
RTS0042960,21
RTS0042961,33
RTS0042962,25
RTS0042963,29
RTS0042964,26
RTS0042965,41
RTS0042966,22
RTS0042967,16
RTS0042968,23
RTS0042969,23
RTS0042970,24
RTS0042971,74
RTS0042972,67
RTS0042973,57
RTS0042974,49
RTS0042975,60
RTS0042976,22
RTS0042977,34
RTS0042978,27
RTS0042979,26
RTS0042980,30
RTS0042981,38
RTS0042982,16
RTS0042983,17
RTS0042984,15
RTS0042985,32
RTS0042986,25
RTS0042987,17
RTS0042988,27
RTS0042989,17
RTS0042990,18
RTS0042991,19
RTS0042992,23
RTS0042993,19
RTS0042994,22
RTS0042995,18
RTS0042996,17
RTS0042997,34
RTS0042998,10
RTS0042999,28
RTS0043000,18
RTS0043001,27
RTS0043002,19
RTS0043003,22
RTS0043004,25
RTS0043005,23
RTS0043006,27
RTS0043007,21
RTS0043008,13
RTS0043009,21
RTS0043010,22
RTS0043011,22
RTS0043012,27
RTS0043013,24
RTS0043014,29
RTS0043015,23
RTS0043016,42
RTS0043017,37
RTS0043018,34
RTS0043019,45
RTS0043020,48
RTS0043021,21
RTS0043022,24
RTS0043023,18
RTS0043024,32
RTS0043025,31
RTS0043026,22
RTS0043027,26
RTS0043028,29
RTS0043029,29
RTS0043030,32
RTS0043031,23
RTS0043032,28
RTS0043033,29
RTS0043034,28
RTS0043035,15
RTS0043036,29
RTS0043037,17
RTS0043038,23
RTS0043039,18
RTS0043040,26
RTS0043041,23
RTS0043042,22
RTS0043043,22
RTS0043044,15
RTS0043045,19
RTS0043046,19
RTS0043047,24
RTS0043048,24
RTS0043049,21
RTS0043050,13
RTS0043051,19
RTS0043052,24
RTS0043053,21
RTS0043054,15
RTS0043055,20
RTS0043056,16
RTS0043057,25
RTS0043058,18
RTS0043059,23
RTS0043060,22
RTS0043061,102
RTS0043062,37
RTS0043063,49
RTS0043064,52
RTS0043065,53
RTS0043066,24
RTS0043067,25
RTS0043068,33
RTS0043069,34
RTS0043070,39
RTS0043071,25
RTS0043072,31
RTS0043073,40
RTS0043074,35
RTS0043075,31
RTS0043076,16
RTS0043077,19
RTS0043078,18
RTS0043079,17
RTS0043080,21
RTS0043081,44
RTS0043082,40
RTS0043083,45
RTS0043084,37
RTS0043085,39
RTS0043086,16
RTS0043087,13
RTS0043088,15
RTS0043089,21
RTS0043090,12
RTS0043091,21
RTS0043092,17
RTS0043093,31
RTS0043094,37
RTS0043095,34
RTS0043096,17
RTS0043097,13
RTS0043098,22
RTS0043099,25
RTS0043100,12
RTS0043101,14
RTS0043102,18
RTS0043103,24
RTS0043104,27
RTS0043105,24
RTS0043106,22
RTS0043107,21
RTS0043108,18
RTS0043109,26
RTS0043110,34
RTS0043111,22
RTS0043112,22
RTS0043113,17
RTS0043114,13
RTS0043115,13
RTS0043116,44
RTS0043117,19
RTS0043118,17
RTS0043119,12
RTS0043120,24
RTS0043121,13
RTS0043122,14
RTS0043123,12
RTS0043124,19
RTS0043125,19
RTS0043126,18
RTS0043127,22
RTS0043128,26
RTS0043129,26
RTS0043130,24
RTS0043131,26
RTS0043132,26
RTS0043133,19
RTS0043134,24
RTS0043135,18
RTS0043136,27
RTS0043137,23
RTS0043138,33
RTS0043139,18
RTS0043140,18
RTS0043141,21
RTS0043142,31
RTS0043143,15
RTS0043144,26
RTS0043145,21
RTS0043146,16
RTS0043147,22
RTS0043148,16
RTS0043149,25
RTS0043150,17
RTS0043151,20
RTS0043152,23
RTS0043153,32
RTS0043154,22
RTS0043155,26
RTS0043156,74
RTS0043157,84
RTS0043159,78
RTS0043160,138
RTS0043161,71
RTS0043162,99
RTS0043163,68
RTS0043164,42
RTS0043165,66
RTS0043167,18
RTS0043168,17
RTS0043169,22
RTS0043170,15
RTS0043171,43
RTS0043172,41
RTS0043173,36
RTS0043174,31
RTS0043175,39
RTS0043176,21
RTS0043177,38
RTS0043178,51
RTS0043179,32
RTS0043180,34
RTS0043181,17
RTS0043182,20
RTS0043183,25
RTS0043184,15
RTS0043185,10
RTS0043186,35
RTS0043187,23
RTS0043188,22
RTS0043189,28
RTS0043190,30
RTS0043191,21
RTS0043192,33
RTS0043193,24
RTS0043194,23
RTS0043195,17
RTS0043196,23
RTS0043197,22
RTS0043198,19
RTS0043199,25
RTS0043200,24
RTS0043201,30
RTS0043202,27
RTS0043203,18
RTS0043204,29
RTS0043205,21
RTS0043206,25
RTS0043207,19
RTS0043208,31
RTS0043209,27
RTS0043210,19
RTS0043211,17
RTS0043212,25
RTS0043213,19
RTS0043214,13
RTS0043215,17
RTS0043216,29
RTS0043217,18
RTS0043218,27
RTS0043219,23
RTS0043220,23
RTS0043221,21
RTS0043222,19
RTS0043223,20
RTS0043224,17
RTS0043225,13
RTS0043226,40
RTS0043227,36
RTS0043228,43
RTS0043229,35
RTS0043230,44
RTS0043231,53
RTS0043232,32
RTS0043233,63
RTS0043234,26
RTS0043235,21
RTS0043236,22
RTS0043237,27
RTS0043238,12
RTS0043239,18
RTS0043240,15
RTS0043241,11
RTS0043242,21
RTS0043243,21
RTS0043244,16
RTS0043245,15
RTS0043246,23
RTS0043247,28
RTS0043248,29
RTS0043249,22
RTS0043250,34
RTS0043251,12
RTS0043252,26
RTS0043253,15
RTS0043254,18
RTS0043255,17
RTS0043256,22
RTS0043257,22
RTS0043258,29
RTS0043259,18
RTS0043260,17
RTS0043261,16
RTS0043262,21
RTS0043263,15
RTS0043264,14
RTS0043265,19
RTS0043266,31
RTS0043267,13
RTS0043268,24
RTS0043269,20
RTS0043270,25
RTS0043271,39
RTS0043272,43
RTS0043273,38
RTS0043274,47
RTS0043275,34
RTS0043276,18
RTS0043277,16
RTS0043278,21
RTS0043279,29
RTS0043280,23
RTS0043281,22
RTS0043282,36
RTS0043283,18
RTS0043284,25
RTS0043285,28
RTS0043286,23
RTS0043287,29
RTS0043288,32
RTS0043289,27
RTS0043290,14
RTS0043291,38
RTS0043292,29
RTS0043293,26
RTS0043294,29
RTS0043295,28
RTS0043296,21
RTS0043297,27
RTS0043299,31
RTS0043300,18
RTS0043301,19
RTS0043302,14
RTS0043303,20
RTS0043304,21
RTS0043305,17
RTS0043306,22
RTS0043307,10
RTS0043308,19
RTS0043309,19
RTS0043310,16
RTS0043311,20
RTS0043312,16
RTS0043313,26
RTS0043314,28
RTS0043315,14
RTS0043316,21
RTS0043317,12
RTS0043318,23
RTS0043319,13
RTS0043320,23
RTS0043321,23
RTS0043322,23
RTS0043323,23
RTS0043324,20
RTS0043325,27
RTS0043326,30
RTS0043327,21
RTS0043328,20
RTS0043329,18
RTS0043330,22
RTS0043331,26
RTS0043332,19
RTS0043333,36
RTS0043334,12
RTS0043335,12
RTS0043336,14
RTS0043337,13
RTS0043338,21
RTS0043339,16
RTS0043340,14
RTS0043341,23
RTS0043342,10
RTS0043343,19
RTS0043344,20
RTS0043345,14
RTS0043346,18
RTS0043347,39
RTS0043348,20
RTS0043349,20
RTS0043350,22
RTS0043351,20
RTS0043352,18
RTS0043353,23
RTS0043354,19
RTS0043355,22
RTS0043356,24
RTS0043357,25
RTS0043358,27
RTS0043359,26
RTS0043360,22
RTS0043361,27
RTS0043362,26
RTS0043363,20
RTS0043364,26
RTS0043365,19
RTS0043366,21
RTS0043367,17
RTS0043368,19
RTS0043369,14
RTS0043370,16
RTS0043371,29
RTS0043372,23
RTS0043373,24
RTS0043374,32
RTS0043375,16
RTS0043376,22
RTS0043377,26
RTS0043378,19
RTS0043379,25
RTS0043380,19
RTS0043381,22
RTS0043382,11
RTS0043383,16
RTS0043384,18
RTS0043385,19
RTS0043386,20
RTS0043387,29
RTS0043388,17
RTS0043389,34
RTS0043390,31
RTS0043391,18
RTS0043392,27
RTS0043393,19
RTS0043394,25
RTS0043395,25
RTS0043396,22
RTS0043397,27
RTS0043398,20
RTS0043399,22
RTS0043400,26
RTS0043401,20
RTS0043402,16
RTS0043403,27
RTS0043404,18
RTS0043405,19
RTS0043406,12
RTS0043407,11
RTS0043408,22
RTS0043409,14
RTS0043410,12
RTS0043411,17
RTS0043412,12
RTS0043413,21
RTS0043414,18
RTS0043415,25
RTS0043416,22
RTS0043417,18
RTS0043418,26
RTS0043419,24
RTS0043420,21
RTS0043421,27
RTS0043422,17
RTS0043423,22
RTS0043424,18
RTS0043425,17
RTS0043426,33
RTS0043427,37
RTS0043428,36
RTS0043429,42
RTS0043430,17
RTS0043431,39
RTS0043432,20
RTS0043433,29
RTS0043434,28
RTS0043435,39
RTS0043436,20
RTS0043437,21
RTS0043438,28
RTS0043439,19
RTS0043440,34
RTS0043441,36
RTS0043442,30
RTS0043443,34
RTS0043444,35
RTS0043445,31
RTS0043446,25
RTS0043447,13
RTS0043448,18
RTS0043449,16
RTS0043450,22
RTS0043451,12
RTS0043452,22
RTS0043453,21
RTS0043454,30
RTS0043455,29
RTS0043456,26
RTS0043457,21
RTS0043458,27
RTS0043459,27
RTS0043460,20
RTS0043461,22
RTS0043462,17
RTS0043463,13
RTS0043464,23
RTS0043465,20
RTS0043466,23
RTS0043467,25
RTS0043468,29
RTS0043469,28
RTS0043470,32
RTS0043471,19
RTS0043472,86
RTS0043473,19
RTS0043474,17
RTS0043475,21
RTS0043476,21
RTS0043477,21
RTS0043478,24
RTS0043479,14
RTS0043480,17
RTS0043481,24
RTS0043482,26
RTS0043483,39
RTS0043484,26
RTS0043485,39
RTS0043486,35
RTS0043487,25
RTS0043488,34
RTS0043489,22
RTS0043490,21
RTS0043491,28
RTS0043492,35
RTS0043493,26
RTS0043494,38
RTS0043495,36
RTS0043496,20
RTS0043497,18
RTS0043498,22
RTS0043499,28
RTS0043500,17
RTS0043501,17
RTS0043502,16
RTS0043503,11
RTS0043504,27
RTS0043505,23
RTS0043506,22
RTS0043507,17
RTS0043508,25
RTS0043509,27
RTS0043510,26
RTS0043511,21
RTS0043512,17
RTS0043513,22
RTS0043514,20
RTS0043515,17
RTS0043516,18
RTS0043517,17
RTS0043518,15
RTS0043519,18
RTS0043520,19
RTS0043521,28
RTS0043522,8
RTS0043523,27
RTS0043524,19
RTS0043525,26
RTS0043526,20
RTS0043527,20
RTS0043528,17
RTS0043529,21
RTS0043530,16
RTS0043531,12
RTS0043532,16
RTS0043533,18
RTS0043534,39
RTS0043535,15
RTS0043536,21
RTS0043537,20
RTS0043538,19
RTS0043539,16
RTS0043540,21
RTS0043541,37
RTS0043542,28
RTS0043543,26
RTS0043544,27
RTS0043545,37
RTS0043546,25
RTS0043547,29
RTS0043548,13
RTS0043549,26
RTS0043550,28
RTS0043551,22
RTS0043552,20
RTS0043553,18
RTS0043554,30
RTS0043555,18
RTS0043556,17
RTS0043557,20
RTS0043558,20
RTS0043559,14
RTS0043560,23
RTS0043561,21
RTS0043562,22
RTS0043563,19
RTS0043564,18
RTS0043565,21
RTS0043566,24
RTS0043567,19
RTS0043568,20
RTS0043569,28
RTS0043570,25
RTS0043571,20
RTS0043572,32
RTS0043573,31
RTS0043574,18
RTS0043575,17
RTS0043576,36
RTS0043577,28
RTS0043578,25
RTS0043579,28
RTS0043580,17
RTS0043581,17
RTS0043582,22
RTS0043583,19
RTS0043584,25
RTS0043585,14
RTS0043586,25
RTS0043587,21
RTS0043588,13
RTS0043589,11
RTS0043590,21
RTS0043591,21
RTS0043592,11
RTS0043593,25
RTS0043594,14
RTS0043595,22
RTS0043596,21
RTS0043597,24
RTS0043598,15
RTS0043599,15
RTS0043600,24
RTS0043601,14
RTS0043602,27
RTS0043603,14
RTS0043604,29
RTS0043605,14
RTS0043606,14
RTS0043607,18
RTS0043608,24
RTS0043609,22
RTS0043610,19
RTS0043611,21
RTS0043612,11
RTS0043613,21
RTS0043614,17
RTS0043615,12
RTS0043616,19
RTS0043617,19
RTS0043618,19
RTS0043619,10
RTS0043620,17
RTS0043621,16
RTS0043622,21
RTS0043623,22
RTS0043624,27
RTS0043625,18
RTS0043626,15
RTS0043627,24
RTS0043628,26
RTS0043629,12
RTS0043630,15
RTS0043631,10
RTS0043632,14
RTS0043633,19
RTS0043634,17
RTS0043635,16
RTS0043636,24
RTS0043637,16
RTS0043638,24
RTS0043639,22
RTS0043640,18
RTS0043641,94
RTS0043642,62
RTS0043643,71
RTS0043644,62
RTS0043645,54
RTS0043646,51
RTS0043647,37
RTS0043648,43
RTS0043649,36
RTS0043650,62
RTS0043651,10
RTS0043652,13
RTS0043653,21
RTS0043654,17
RTS0043655,21
RTS0043656,21
RTS0043657,21
RTS0043658,23
RTS0043659,21
RTS0043660,19
RTS0043661,25
RTS0043663,10
RTS0043664,14
RTS0043665,13
RTS0043666,27
RTS0043667,29
RTS0043668,18
RTS0043669,26
RTS0043670,20
RTS0043671,17
RTS0043672,29
RTS0043673,22
RTS0043674,18
RTS0043675,13
RTS0043676,20
RTS0043677,21
RTS0043678,15
RTS0043679,18
RTS0043680,11
RTS0043681,13
RTS0043682,11
RTS0043683,15
RTS0043684,17
RTS0043685,22
RTS0043686,23
RTS0043687,18
RTS0043688,14
RTS0043689,16
RTS0043690,16
RTS0043691,34
RTS0043692,23
RTS0043693,32
RTS0043694,21
RTS0043695,27
RTS0043696,79
RTS0043697,58
RTS0043698,57
RTS0043699,63
RTS0043700,60
RTS0043701,24
RTS0043702,49
RTS0043703,45
RTS0043704,43
RTS0043705,39
RTS0043706,23
RTS0043707,20
RTS0043708,12
RTS0043709,15
RTS0043710,24
RTS0043711,14
RTS0043712,21
RTS0043713,15
RTS0043714,17
RTS0043715,11
RTS0043716,19
RTS0043717,17
RTS0043718,10
RTS0043719,20
RTS0043720,16
RTS0043721,12
RTS0043722,21
RTS0043723,18
RTS0043724,16
RTS0043725,16
RTS0043726,25
RTS0043727,14
RTS0043728,26
RTS0043729,21
RTS0043730,18
RTS0043731,12
RTS0043732,20
RTS0043733,23
RTS0043734,26
RTS0043735,21
RTS0043736,27
RTS0043737,26
RTS0043738,29
RTS0043739,19
RTS0043740,19
RTS0043741,24
RTS0043742,18
RTS0043743,20
RTS0043744,17
RTS0043745,22
RTS0043746,9
RTS0043747,24
RTS0043748,9
RTS0043749,21
RTS0043750,22
RTS0043751,27
RTS0043752,28
RTS0043753,29
RTS0043754,19
RTS0043755,25
RTS0043756,16
RTS0043757,24
RTS0043758,24
RTS0043759,18
RTS0043760,21
RTS0043761,35
RTS0043762,16
RTS0043763,15
RTS0043764,18
RTS0043765,19
RTS0043766,15
RTS0043767,18
RTS0043768,12
RTS0043769,12
RTS0043770,11
RTS0043771,10
RTS0043772,26
RTS0043773,19
RTS0043774,18
RTS0043775,19
RTS0043776,22
RTS0043777,16
RTS0043778,21
RTS0043779,21
RTS0043780,25
RTS0043781,27
RTS0043782,19
RTS0043783,22
RTS0043784,15
RTS0043785,15
RTS0043786,23
RTS0043787,14
RTS0043788,15
RTS0043789,21
RTS0043790,16
RTS0043791,18
RTS0043792,24
RTS0043793,17
RTS0043794,14
RTS0043795,19
RTS0043796,13
RTS0043797,21
RTS0043798,18
RTS0043799,17
RTS0043800,16
RTS0043801,17
RTS0043802,14
RTS0043803,15
RTS0043804,18
RTS0043805,15
RTS0043806,9
RTS0043807,17
RTS0043808,26
RTS0043809,14
RTS0043810,14
RTS0043811,37
RTS0043812,60
RTS0043813,38
RTS0043814,37
RTS0043815,54
RTS0043816,34
RTS0043817,21
RTS0043818,26
RTS0043819,27
RTS0043820,35
RTS0043821,19
RTS0043822,10
RTS0043823,17
RTS0043824,19
RTS0043825,14
RTS0043826,10
RTS0043827,18
RTS0043828,24
RTS0043829,16
RTS0043830,20
RTS0043831,30
RTS0043832,24
RTS0043833,22
RTS0043834,17
RTS0043835,36
RTS0043836,29
RTS0043837,12
RTS0043838,16
RTS0043839,10
RTS0043840,13
RTS0043841,16
RTS0043842,10
RTS0043843,19
RTS0043844,16
RTS0043845,11
RTS0043846,15
RTS0043847,23
RTS0043848,40
RTS0043849,28
RTS0043850,29
RTS0043851,13
RTS0043852,25
RTS0043853,25
RTS0043854,26
RTS0043856,13
RTS0043857,23
RTS0043858,17
RTS0043859,18
RTS0043860,23
RTS0043861,37
RTS0043862,40
RTS0043863,18
RTS0043864,32
RTS0043865,16
RTS0043866,25
RTS0043867,19
RTS0043868,25
RTS0043869,23
RTS0043870,9
RTS0043871,22
RTS0043872,17
RTS0043873,12
RTS0043874,9
RTS0043875,12
RTS0043876,15
RTS0043877,26
RTS0043878,25
RTS0043879,27
RTS0043880,14
RTS0043881,18
RTS0043882,20
RTS0043883,21
RTS0043884,15
RTS0043885,22
RTS0043886,23
RTS0043887,14
RTS0043888,17
RTS0043889,19
RTS0043890,28
RTS0043891,36
RTS0043892,19
RTS0043893,25
RTS0043894,22
RTS0043895,32
RTS0043896,23
RTS0043897,27
RTS0043898,24
RTS0043899,36
RTS0043900,18
RTS0043901,19
RTS0043902,29
RTS0043903,37
RTS0043904,16
RTS0043905,19
RTS0043906,20
RTS0043907,19
RTS0043908,10
RTS0043909,26
RTS0043910,28
RTS0043911,26
RTS0043912,35
RTS0043913,17
RTS0043914,15
RTS0043915,10
RTS0043916,17
RTS0043917,22
RTS0043918,14
RTS0043919,16
RTS0043920,37
RTS0043921,34
RTS0043922,23
RTS0043923,22
RTS0043924,27
RTS0043925,29
RTS0043926,19
RTS0043927,24
RTS0043928,20
RTS0043929,18
RTS0043930,16
RTS0043931,33
RTS0043932,28
RTS0043933,28
RTS0043934,23
RTS0043935,28
RTS0043936,13
RTS0043937,13
RTS0043938,15
RTS0043939,15
RTS0043940,26
RTS0043941,18
RTS0043942,17
RTS0043943,20
RTS0043944,17
RTS0043945,18
RTS0043946,25
RTS0043947,14
RTS0043948,21
RTS0043949,18
RTS0043950,20
RTS0043951,22
RTS0043952,26
RTS0043953,13
RTS0043954,22
RTS0043955,22
RTS0043956,28
RTS0043957,25
RTS0043958,30
RTS0043959,19
RTS0043960,28
RTS0043961,30
RTS0043962,22
RTS0043963,17
RTS0043964,15
RTS0043965,21
RTS0043966,24
RTS0043967,19
RTS0043968,21
RTS0043969,33
RTS0043970,28
RTS0043971,26
RTS0043972,31
RTS0043973,27
RTS0043974,27
RTS0043975,19
RTS0043976,21
RTS0043977,26
RTS0043978,27
RTS0043979,23
RTS0043980,32
RTS0043981,22
RTS0043982,25
RTS0043983,26
RTS0043984,22
RTS0043985,24
RTS0043986,17
RTS0043987,32
RTS0043988,27
RTS0043989,35
RTS0043990,26
RTS0043991,19
RTS0043992,10
RTS0043993,20
RTS0043994,21
RTS0043996,15
RTS0043997,24
RTS0043998,26
RTS0043999,16
RTS0044000,13
RTS0044001,17
RTS0044002,15
RTS0044003,24
RTS0044004,30
RTS0044005,12
RTS0044006,30
RTS0044007,32
RTS0044008,21
RTS0044009,32
RTS0044010,40
RTS0044011,27
RTS0044012,30
RTS0044013,35
RTS0044014,31
RTS0044015,37
RTS0044016,24
RTS0044017,13
RTS0044018,18
RTS0044019,13
RTS0044020,33
RTS0044021,16
RTS0044022,17
RTS0044023,17
RTS0044024,20
RTS0044025,25
RTS0044026,16
RTS0044027,24
RTS0044028,23
RTS0044029,33
RTS0044030,22
RTS0044031,27
RTS0044032,24
RTS0044033,22
RTS0044034,34
RTS0044035,19
RTS0044036,161
RTS0044037,105
RTS0044038,150
RTS0044039,95
RTS0044040,126
RTS0044041,29
RTS0044042,34
RTS0044043,20
RTS0044044,39
RTS0044045,38
RTS0044046,25
RTS0044047,17
RTS0044048,17
RTS0044049,17
RTS0044050,27
RTS0044051,15
RTS0044052,13
RTS0044053,21
RTS0044054,15
RTS0044055,22
RTS0044056,13
RTS0044057,20
RTS0044058,25
RTS0044059,19
RTS0044060,23
RTS0044061,36
RTS0044062,17
RTS0044063,25
RTS0044064,28
RTS0044065,17
RTS0044067,29
RTS0044068,28
RTS0044069,29
RTS0044070,30
RTS0044071,21
RTS0044072,18
RTS0044073,19
RTS0044074,12
RTS0044075,22
RTS0044076,17
RTS0044077,22
RTS0044078,13
RTS0044079,19
RTS0044080,33
RTS0044081,12
RTS0044082,17
RTS0044083,24
RTS0044084,19
RTS0044085,19
RTS0044086,13
RTS0044087,26
RTS0044088,18
RTS0044089,18
RTS0044090,31
RTS0044091,25
RTS0044092,23
RTS0044093,16
RTS0044094,32
RTS0044095,17
RTS0044096,15
RTS0044097,11
RTS0044098,12
RTS0044099,19
RTS0044100,17
RTS0044101,16
RTS0044102,36
RTS0044103,22
RTS0044104,18
RTS0044105,27
RTS0044106,34
RTS0044107,28
RTS0044108,23
RTS0044109,25
RTS0044110,42
RTS0044111,27
RTS0044112,22
RTS0044113,37
RTS0044114,23
RTS0044115,47
RTS0044116,28
RTS0044117,22
RTS0044118,21
RTS0044119,19
RTS0044120,24
RTS0044121,30
RTS0044122,30
RTS0044123,14
RTS0044124,16
RTS0044125,25
RTS0044126,25
RTS0044127,19
RTS0044128,18
RTS0044129,32
RTS0044130,16
RTS0044131,29
RTS0044132,28
RTS0044133,29
RTS0044134,26
RTS0044135,17
RTS0044136,23
RTS0044137,21
RTS0044138,24
RTS0044139,13
RTS0044140,24
RTS0044141,26
RTS0044142,23
RTS0044143,25
RTS0044144,21
RTS0044145,19
RTS0044146,19
RTS0044147,20
RTS0044148,25
RTS0044149,24
RTS0044150,25
RTS0044151,31
RTS0044152,15
RTS0044153,28
RTS0044154,26
RTS0044155,26
RTS0044156,47
RTS0044157,53
RTS0044158,55
RTS0044159,45
RTS0044160,55
RTS0044161,27
RTS0044162,34
RTS0044163,33
RTS0044164,32
RTS0044165,31
RTS0044166,23
RTS0044167,26
RTS0044168,24
RTS0044169,33
RTS0044170,15
RTS0044171,22
RTS0044172,27
RTS0044173,18
RTS0044174,25
RTS0044175,25
RTS0044176,27
RTS0044177,29
RTS0044178,25
RTS0044180,22
RTS0044181,23
RTS0044182,22
RTS0044183,24
RTS0044184,20
RTS0044185,11
RTS0044186,27
RTS0044187,15
RTS0044188,14
RTS0044189,22
RTS0044190,15
RTS0044191,17
RTS0044192,22
RTS0044193,16
RTS0044194,21
RTS0044195,28
RTS0044196,21
RTS0044197,18
RTS0044198,30
RTS0044199,23
RTS0044200,18
RTS0044206,18
RTS0044207,21
RTS0044208,27
RTS0044209,19
RTS0044210,14
RTS0044211,21
RTS0044212,21
RTS0044213,20
RTS0044214,26
RTS0044215,29
RTS0044216,21
RTS0044217,15
RTS0044218,24
RTS0044219,25
RTS0044220,26
RTS0044221,14
RTS0044222,17
RTS0044223,15
RTS0044224,19
RTS0044225,18
RTS0044226,21
RTS0044227,18
RTS0044228,18
RTS0044229,25
RTS0044230,18
RTS0044231,19
RTS0044232,17
RTS0044233,25
RTS0044234,14
RTS0044235,29
RTS0044236,32
RTS0044237,38
RTS0044238,23
RTS0044239,23
RTS0044240,18
RTS0044241,18
RTS0044242,31
RTS0044243,21
RTS0044244,22
RTS0044245,11
RTS0044246,18
RTS0044247,25
RTS0044248,18
RTS0044249,17
RTS0044250,12
RTS0044251,36
RTS0044252,26
RTS0044253,28
RTS0044254,26
RTS0044255,30
RTS0044256,34
RTS0044257,37
RTS0044258,47
RTS0044259,34
RTS0044260,26
RTS0044261,59
RTS0044262,33
RTS0044263,25
RTS0044264,40
RTS0044265,34
RTS0044266,20
RTS0044267,22
RTS0044268,22
RTS0044269,19
RTS0044270,14
RTS0044271,21
RTS0044272,19
RTS0044273,19
RTS0044274,14
RTS0044275,28
RTS0044276,18
RTS0044277,19
RTS0044278,18
RTS0044279,22
RTS0044280,15
RTS0044281,19
RTS0044282,21
RTS0044283,20
RTS0044284,24
RTS0044285,23
RTS0044286,22
RTS0044287,19
RTS0044288,18
RTS0044289,11
RTS0044290,25
RTS0044291,20
RTS0044292,21
RTS0044293,18
RTS0044294,19
RTS0044295,27
RTS0044296,28
RTS0044297,25
RTS0044298,31
RTS0044299,31
RTS0044300,33
RTS0044301,22
RTS0044302,20
RTS0044303,19
RTS0044304,20
RTS0044305,21
RTS0044306,31
RTS0044307,23
RTS0044308,45
RTS0044309,36
RTS0044310,42
RTS0044311,25
RTS0044312,22
RTS0044313,26
RTS0044314,21
RTS0044315,16
RTS0044316,24
RTS0044317,26
RTS0044318,23
RTS0044319,27
RTS0044320,8
RTS0044321,15
RTS0044322,19
RTS0044323,26
RTS0044324,20
RTS0044325,15
RTS0044326,31
RTS0044327,14
RTS0044328,16
RTS0044329,22
RTS0044330,27
RTS0044331,22
RTS0044332,21
RTS0044333,38
RTS0044334,34
RTS0044335,24
RTS0044336,22
RTS0044337,40
RTS0044338,31
RTS0044339,35
RTS0044340,30
RTS0044341,32
RTS0044342,16
RTS0044343,29
RTS0044344,30
RTS0044345,25
RTS0044346,42
RTS0044347,27
RTS0044348,36
RTS0044349,57
RTS0044350,21
RTS0044351,27
RTS0044352,31
RTS0044353,30
RTS0044354,23
RTS0044355,36
RTS0044356,21
RTS0044357,17
RTS0044358,21
RTS0044359,17
RTS0044360,20
RTS0044361,21
RTS0044362,29
RTS0044363,22
RTS0044364,32
RTS0044365,28
RTS0044366,70
RTS0044367,46
RTS0044368,71
RTS0044369,57
RTS0044370,44
RTS0044371,23
RTS0044372,19
RTS0044373,15
RTS0044374,20
RTS0044375,20
RTS0044376,37
RTS0044377,45
RTS0044378,41
RTS0044379,52
RTS0044380,60
RTS0044381,24
RTS0044382,22
RTS0044383,31
RTS0044384,30
RTS0044385,22
RTS0044386,26
RTS0044387,32
RTS0044388,18
RTS0044389,19
RTS0044390,27
RTS0044391,69
RTS0044392,57
RTS0044393,57
RTS0044394,62
RTS0044395,50
RTS0044396,19
RTS0044397,17
RTS0044399,20
RTS0044400,15
RTS0044401,22
RTS0044402,24
RTS0044403,28
RTS0044404,21
RTS0044405,22
RTS0044406,18
RTS0044407,12
RTS0044408,21
RTS0044409,15
RTS0044410,23
RTS0044411,14
RTS0044412,22
RTS0044413,15
RTS0044414,16
RTS0044415,26
RTS0044416,37
RTS0044417,32
RTS0044418,44
RTS0044419,34
RTS0044420,53
RTS0044421,17
RTS0044422,12
RTS0044423,23
RTS0044424,18
RTS0044425,15
RTS0044426,24
RTS0044427,12
RTS0044428,19
RTS0044429,15
RTS0044430,16
RTS0044431,29
RTS0044432,24
RTS0044433,19
RTS0044434,26
RTS0044435,29
RTS0044436,31
RTS0044437,16
RTS0044438,31
RTS0044439,22
RTS0044440,33
RTS0044441,21
RTS0044442,37
RTS0044443,38
RTS0044444,15
RTS0044445,39
RTS0044446,24
RTS0044447,24
RTS0044448,15
RTS0044449,14
RTS0044450,17
RTS0044451,22
RTS0044452,24
RTS0044453,18
RTS0044454,31
RTS0044455,20
RTS0044456,25
RTS0044457,25
RTS0044458,23
RTS0044459,22
RTS0044460,22
RTS0044461,23
RTS0044462,15
RTS0044463,18
RTS0044464,20
RTS0044465,23
RTS0044466,20
RTS0044467,14
RTS0044468,25
RTS0044469,29
RTS0044470,20
RTS0044471,18
RTS0044472,31
RTS0044473,17
RTS0044474,24
RTS0044475,44
RTS0044476,22
RTS0044477,26
RTS0044478,19
RTS0044479,22
RTS0044480,28
RTS0044481,35
RTS0044482,42
RTS0044483,44
RTS0044484,38
RTS0044485,36
RTS0044486,24
RTS0044487,18
RTS0044488,33
RTS0044489,38
RTS0044490,21
RTS0044491,14
RTS0044492,16
RTS0044493,24
RTS0044494,26
RTS0044495,27
RTS0044496,40
RTS0044497,32
RTS0044498,28
RTS0044499,39
RTS0044500,35
RTS0044501,108
RTS0044502,89
RTS0044503,124
RTS0044504,148
RTS0044505,100
RTS0044506,34
RTS0044507,24
RTS0044508,33
RTS0044509,35
RTS0044510,21
RTS0044511,23
RTS0044512,24
RTS0044513,26
RTS0044514,14
RTS0044515,23
RTS0044516,20
RTS0044517,14
RTS0044518,23
RTS0044519,22
RTS0044520,30
RTS0044521,31
RTS0044522,21
RTS0044523,38
RTS0044524,13
RTS0044525,26
RTS0044526,18
RTS0044527,24
RTS0044528,21
RTS0044529,33
RTS0044530,22
RTS0044531,17
RTS0044532,22
RTS0044533,25
RTS0044534,30
RTS0044535,28
RTS0044536,20
RTS0044537,18
RTS0044538,21
RTS0044539,21
RTS0044540,18
RTS0044541,17
RTS0044542,17
RTS0044543,25
RTS0044544,24
RTS0044545,21
RTS0044546,33
RTS0044547,37
RTS0044548,33
RTS0044549,41
RTS0044550,40
RTS0044551,20
RTS0044552,25
RTS0044553,28
RTS0044554,20
RTS0044555,22
RTS0044556,12
RTS0044557,18
RTS0044558,16
RTS0044559,16
RTS0044560,21
RTS0044561,20
RTS0044562,29
RTS0044563,30
RTS0044564,29
RTS0044565,26
RTS0044566,22
RTS0044567,14
RTS0044568,14
RTS0044569,25
RTS0044570,17
RTS0044571,10
RTS0044572,6
RTS0044573,15
RTS0044574,10
RTS0044575,30
RTS0044576,11
RTS0044577,20
RTS0044578,21
RTS0044579,27
RTS0044580,7
RTS0044581,17
RTS0044582,26
RTS0044583,24
RTS0044584,28
RTS0044585,18
RTS0044586,19
RTS0044587,20
RTS0044588,11
RTS0044589,15
RTS0044590,16
RTS0044591,22
RTS0044592,12
RTS0044593,17
RTS0044594,20
RTS0044595,9
RTS0044596,20
RTS0044597,23
RTS0044598,31
RTS0044599,21
RTS0044600,24
RTS0044601,25
RTS0044602,20
RTS0044603,26
RTS0044604,21
RTS0044605,29
RTS0044606,23
RTS0044607,27
RTS0044608,18
RTS0044609,12
RTS0044610,11
RTS0044611,25
RTS0044612,22
RTS0044613,9
RTS0044614,20
RTS0044615,14
RTS0044616,17
RTS0044617,19
RTS0044618,17
RTS0044619,30
RTS0044620,27
RTS0044621,23
RTS0044622,26
RTS0044623,38
RTS0044624,18
RTS0044625,23
RTS0044626,21
RTS0044627,14
RTS0044628,19
RTS0044629,15
RTS0044630,20
RTS0044631,13
RTS0044632,25
RTS0044633,25
RTS0044634,27
RTS0044635,29
RTS0044636,26
RTS0044637,16
RTS0044638,17
RTS0044639,26
RTS0044640,16
RTS0044641,18
RTS0044642,14
RTS0044643,19
RTS0044644,25
RTS0044645,21
RTS0044646,17
RTS0044647,17
RTS0044648,16
RTS0044649,18
RTS0044650,20
RTS0044651,27
RTS0044652,27
RTS0044653,16
RTS0044654,24
RTS0044655,28
RTS0044656,187
RTS0044657,183
RTS0044658,310
RTS0044659,216
RTS0044660,232
RTS0044661,23
RTS0044662,18
RTS0044663,27
RTS0044664,16
RTS0044665,18
RTS0044666,24
RTS0044667,23
RTS0044668,28
RTS0044669,33
RTS0044670,20
RTS0044671,18
RTS0044672,16
RTS0044673,15
RTS0044674,32
RTS0044675,17
RTS0044676,19
RTS0044677,27
RTS0044678,22
RTS0044679,22
RTS0044680,21
RTS0044681,13
RTS0044682,17
RTS0044683,16
RTS0044684,25
RTS0044685,22
RTS0044686,20
RTS0044687,21
RTS0044688,25
RTS0044689,29
RTS0044690,35
RTS0044691,36
RTS0044692,60
RTS0044693,66
RTS0044694,65
RTS0044695,41
RTS0044696,21
RTS0044697,19
RTS0044698,21
RTS0044699,22
RTS0044700,19
RTS0044701,25
RTS0044702,26
RTS0044703,25
RTS0044704,28
RTS0044705,16
RTS0044706,13
RTS0044707,21
RTS0044708,16
RTS0044709,24
RTS0044710,17
RTS0044711,21
RTS0044712,21
RTS0044714,13
RTS0044715,20
RTS0044716,26
RTS0044717,28
RTS0044718,44
RTS0044719,16
RTS0044720,53
RTS0044721,21
RTS0044722,12
RTS0044723,11
RTS0044724,15
RTS0044725,18
RTS0044726,26
RTS0044727,24
RTS0044728,29
RTS0044729,25
RTS0044730,27
RTS0044731,17
RTS0044732,33
RTS0044733,20
RTS0044734,14
RTS0044735,37
RTS0044736,26
RTS0044737,30
RTS0044738,35
RTS0044739,17
RTS0044740,17
RTS0044741,28
RTS0044742,23
RTS0044743,21
RTS0044744,15
RTS0044745,17
RTS0044746,21
RTS0044747,30
RTS0044748,18
RTS0044749,18
RTS0044750,23
RTS0044751,14
RTS0044752,27
RTS0044753,26
RTS0044754,19
RTS0044755,19
RTS0044756,32
RTS0044757,21
RTS0044758,36
RTS0044759,31
RTS0044760,32
RTS0044761,20
RTS0044762,24
RTS0044763,22
RTS0044764,16
RTS0044765,23
RTS0044766,21
RTS0044767,7
RTS0044768,20
RTS0044769,14
RTS0044770,19
RTS0044771,16
RTS0044772,16
RTS0044773,20
RTS0044774,17
RTS0044775,18
RTS0044776,20
RTS0044777,24
RTS0044778,20
RTS0044779,27
RTS0044780,32
RTS0044781,31
RTS0044782,26
RTS0044783,40
RTS0044784,20
RTS0044785,30
RTS0044786,29
RTS0044787,25
RTS0044788,35
RTS0044789,23
RTS0044790,18
RTS0044791,57
RTS0044792,54
RTS0044793,28
RTS0044794,22
RTS0044795,25
RTS0044796,27
RTS0044797,23
RTS0044798,22
RTS0044799,22
RTS0044800,37
RTS0044801,18
RTS0044802,23
RTS0044803,20
RTS0044804,26
RTS0044805,20
RTS0044806,18
RTS0044807,12
RTS0044808,19
RTS0044809,17
RTS0044810,12
RTS0044811,29
RTS0044812,33
RTS0044813,32
RTS0044814,42
RTS0044815,34
RTS0044816,20
RTS0044817,22
RTS0044818,20
RTS0044819,12
RTS0044820,21
RTS0044821,28
RTS0044822,16
RTS0044823,28
RTS0044824,17
RTS0044825,28
RTS0044826,17
RTS0044827,26
RTS0044828,17
RTS0044829,18
RTS0044830,25
RTS0044831,20
RTS0044832,21
RTS0044833,25
RTS0044834,21
RTS0044835,28
RTS0044836,30
RTS0044837,20
RTS0044838,31
RTS0044839,14
RTS0044840,27
RTS0044841,26
RTS0044842,10
RTS0044843,18
RTS0044844,19
RTS0044845,14
RTS0044846,18
RTS0044847,17
RTS0044848,24
RTS0044849,29
RTS0044850,19
RTS0044851,22
RTS0044852,26
RTS0044853,23
RTS0044854,13
RTS0044855,26
RTS0044856,14
RTS0044857,15
RTS0044858,15
RTS0044859,14
RTS0044860,15
RTS0044861,40
RTS0044862,29
RTS0044863,31
RTS0044864,23
RTS0044865,41
RTS0044866,27
RTS0044867,42
RTS0044868,34
RTS0044869,29
RTS0044870,35
RTS0044871,30
RTS0044872,16
RTS0044873,21
RTS0044874,17
RTS0044875,20
RTS0044876,19
RTS0044877,31
RTS0044878,30
RTS0044879,26
RTS0044880,27
RTS0044881,11
RTS0044882,12
RTS0044883,24
RTS0044884,21
RTS0044885,11
RTS0044886,21
RTS0044887,20
RTS0044888,20
RTS0044889,13
RTS0044890,16
RTS0044891,20
RTS0044892,17
RTS0044893,25
RTS0044894,16
RTS0044895,10
RTS0044896,25
RTS0044897,18
RTS0044898,28
RTS0044899,25
RTS0044900,29
RTS0044901,26
RTS0044902,24
RTS0044903,42
RTS0044904,23
RTS0044905,36
RTS0044906,38
RTS0044907,33
RTS0044908,23
RTS0044909,40
RTS0044910,30
RTS0044911,25
RTS0044912,22
RTS0044913,15
RTS0044914,20
RTS0044915,26
RTS0044916,34
RTS0044917,19
RTS0044918,27
RTS0044919,36
RTS0044920,23
RTS0044921,26
RTS0044922,19
RTS0044923,31
RTS0044924,20
RTS0044925,24
RTS0044926,11
RTS0044927,18
RTS0044928,22
RTS0044929,21
RTS0044930,22
RTS0044931,18
RTS0044932,21
RTS0044933,29
RTS0044934,16
RTS0044935,21
RTS0044936,22
RTS0044937,14
RTS0044938,15
RTS0044939,15
RTS0044940,17
RTS0044941,17
RTS0044942,25
RTS0044943,17
RTS0044944,25
RTS0044945,17
RTS0044946,25
RTS0044947,14
RTS0044948,23
RTS0044949,28
RTS0044950,34
RTS0044951,12
RTS0044952,19
RTS0044953,13
RTS0044954,14
RTS0044955,12
RTS0044956,29
RTS0044957,32
RTS0044958,15
RTS0044959,30
RTS0044960,29
RTS0044961,24
RTS0044962,24
RTS0044963,13
RTS0044964,22
RTS0044965,23
RTS0044966,20
RTS0044967,21
RTS0044968,21
RTS0044969,13
RTS0044970,19
RTS0044971,17
RTS0044972,18
RTS0044973,22
RTS0044974,14
RTS0044975,22
RTS0044976,16
RTS0044977,11
RTS0044978,12
RTS0044979,25
RTS0044980,19
RTS0044981,11
RTS0044982,16
RTS0044983,17
RTS0044984,22
RTS0044985,31
RTS0044986,23
RTS0044987,11
RTS0044988,16
RTS0044989,14
RTS0044990,31
RTS0044991,14
RTS0044992,16
RTS0044993,16
RTS0044994,11
RTS0044995,15
RTS0044996,21
RTS0044997,17
RTS0044998,14
RTS0044999,15
RTS0045000,14
RTS0045001,23
RTS0045002,18
RTS0045003,10
RTS0045004,19
RTS0045005,16
RTS0045006,32
RTS0045007,30
RTS0045008,41
RTS0045009,32
RTS0045010,21
RTS0045011,20
RTS0045012,21
RTS0045013,24
RTS0045014,28
RTS0045015,20
RTS0045016,19
RTS0045017,30
RTS0045018,36
RTS0045019,24
RTS0045020,31
RTS0045021,22
RTS0045022,24
RTS0045023,19
RTS0045024,23
RTS0045025,28
RTS0045026,25
RTS0045027,16
RTS0045028,21
RTS0045029,16
RTS0045030,31
RTS0045031,20
RTS0045032,18
RTS0045033,20
RTS0045034,15
RTS0045035,26
RTS0045036,31
RTS0045038,32
RTS0045039,19
RTS0045040,16
RTS0045041,25
RTS0045042,23
RTS0045043,20
RTS0045044,36
RTS0045045,25
RTS0045046,14
RTS0045047,23
RTS0045048,16
RTS0045049,21
RTS0045050,22
RTS0045051,16
RTS0045052,18
RTS0045053,21
RTS0045054,28
RTS0045055,8
RTS0045056,29
RTS0045057,27
RTS0045058,23
RTS0045059,27
RTS0045060,34
RTS0045061,30
RTS0045063,16
RTS0045064,16
RTS0045065,18
RTS0045066,33
RTS0045067,50
RTS0045068,49
RTS0045069,31
RTS0045070,44
RTS0045071,20
RTS0045072,25
RTS0045073,25
RTS0045074,31
RTS0045075,15
RTS0045076,16
RTS0045077,12
RTS0045078,21
RTS0045079,22
RTS0045080,17
RTS0045081,20
RTS0045082,27
RTS0045083,32
RTS0045084,21
RTS0045085,34
RTS0045086,19
RTS0045087,6
RTS0045088,13
RTS0045089,12
RTS0045090,19
RTS0045091,13
RTS0045092,13
RTS0045093,21
RTS0045094,30
RTS0045095,23
RTS0045096,19
RTS0045097,15
RTS0045098,15
RTS0045099,18
RTS0045100,26
RTS0045101,20
RTS0045102,12
RTS0045103,18
RTS0045104,13
RTS0045105,19
RTS0045106,26
RTS0045107,19
RTS0045108,13
RTS0045109,20
RTS0045110,14
RTS0045111,28
RTS0045112,21
RTS0045113,32
RTS0045114,14
RTS0045115,26
RTS0045116,16
RTS0045117,17
RTS0045118,13
RTS0045119,28
RTS0045120,16
RTS0045121,24
RTS0045122,19
RTS0045123,22
RTS0045124,21
RTS0045125,18
RTS0045126,39
RTS0045127,28
RTS0045128,20
RTS0045129,17
RTS0045130,18
RTS0045131,24
RTS0045132,25
RTS0045133,18
RTS0045134,23
RTS0045135,11
RTS0045136,25
RTS0045137,26
RTS0045138,30
RTS0045139,27
RTS0045140,20
RTS0045141,26
RTS0045142,20
RTS0045143,15
RTS0045144,16
RTS0045145,24
RTS0045146,23
RTS0045147,19
RTS0045148,14
RTS0045149,18
RTS0045150,12
RTS0045151,22
RTS0045152,26
RTS0045153,22
RTS0045154,17
RTS0045155,21
RTS0045156,13
RTS0045157,27
RTS0045158,16
RTS0045159,25
RTS0045160,28
RTS0045161,21
RTS0045162,18
RTS0045163,30
RTS0045164,26
RTS0045165,26
RTS0045166,26
RTS0045167,24
RTS0045168,13
RTS0045169,24
RTS0045170,30
RTS0045171,30
RTS0045172,45
RTS0045173,31
RTS0045174,38
RTS0045175,27
RTS0045176,20
RTS0045177,20
RTS0045178,24
RTS0045179,19
RTS0045180,19
RTS0045181,22
RTS0045182,20
RTS0045183,15
RTS0045184,15
RTS0045185,20
RTS0045186,24
RTS0045187,10
RTS0045188,19
RTS0045189,16
RTS0045190,21
RTS0045191,17
RTS0045192,16
RTS0045193,16
RTS0045194,24
RTS0045195,11
RTS0045196,23
RTS0045197,9
RTS0045198,34
RTS0045199,17
RTS0045200,28
RTS0045201,24
RTS0045202,15
RTS0045203,23
RTS0045204,11
RTS0045205,13
RTS0045206,21
RTS0045207,20
RTS0045208,21
RTS0045209,16
RTS0045210,19
RTS0045211,21
RTS0045212,22
RTS0045213,18
RTS0045214,17
RTS0045215,10
RTS0045216,30
RTS0045217,43
RTS0045218,40
RTS0045219,36
RTS0045220,30
RTS0045221,20
RTS0045222,24
RTS0045223,26
RTS0045224,17
RTS0045225,21
RTS0045226,136
RTS0045227,107
RTS0045228,152
RTS0045229,100
RTS0045230,105
RTS0045231,29
RTS0045232,23
RTS0045233,19
RTS0045234,19
RTS0045235,27
RTS0045236,42
RTS0045237,32
RTS0045238,22
RTS0045239,20
RTS0045240,48
RTS0045241,26
RTS0045242,23
RTS0045243,25
RTS0045244,22
RTS0045245,12
RTS0045246,13
RTS0045247,15
RTS0045248,17
RTS0045249,13
RTS0045250,14
RTS0045251,23
RTS0045252,18
RTS0045253,22
RTS0045254,18
RTS0045255,20
RTS0045256,23
RTS0045257,17
RTS0045258,21
RTS0045259,16
RTS0045260,17
RTS0045261,43
RTS0045262,42
RTS0045263,39
RTS0045264,38
RTS0045265,35
RTS0045266,30
RTS0045267,38
RTS0045268,44
RTS0045269,45
RTS0045270,36
RTS0045271,30
RTS0045272,15
RTS0045273,21
RTS0045274,24
RTS0045275,15
RTS0045276,19
RTS0045277,22
RTS0045278,32
RTS0045279,17
RTS0045280,15
RTS0045281,19
RTS0045282,27
RTS0045283,26
RTS0045284,24
RTS0045285,33
RTS0045286,28
RTS0045287,24
RTS0045288,13
RTS0045289,15
RTS0045290,14
RTS0045291,19
RTS0045292,36
RTS0045293,29
RTS0045294,17
RTS0045295,25
RTS0045296,41
RTS0045297,18
RTS0045298,22
RTS0045299,27
RTS0045300,13
RTS0045301,27
RTS0045302,31
RTS0045303,22
RTS0045304,13
RTS0045305,26
RTS0045306,12
RTS0045307,19
RTS0045308,20
RTS0045309,16
RTS0045310,23
RTS0045311,8
RTS0045312,20
RTS0045313,20
RTS0045314,15
RTS0045315,15
RTS0045316,17
RTS0045317,20
RTS0045318,21
RTS0045319,13
RTS0045320,21
RTS0045321,28
RTS0045322,16
RTS0045323,25
RTS0045324,14
RTS0045325,13
RTS0045326,21
RTS0045327,35
RTS0045328,28
RTS0045329,19
RTS0045330,23
RTS0045331,18
RTS0045332,18
RTS0045333,18
RTS0045334,16
RTS0045335,18
RTS0045336,18
RTS0045337,18
RTS0045338,22
RTS0045339,26
RTS0045340,23
RTS0045341,19
RTS0045342,21
RTS0045343,20
RTS0045344,22
RTS0045345,20
RTS0045346,18
RTS0045347,18
RTS0045348,14
RTS0045349,21
RTS0045350,16
RTS0045351,22
RTS0045352,6
RTS0045353,22
RTS0045354,25
RTS0045355,11
RTS0045356,26
RTS0045357,21
RTS0045358,17
RTS0045359,18
RTS0045360,17
RTS0045361,29
RTS0045362,17
RTS0045363,19
RTS0045364,18
RTS0045365,14
RTS0045366,21
RTS0045367,13
RTS0045368,27
RTS0045369,11
RTS0045370,28
RTS0045371,21
RTS0045372,29
RTS0045373,30
RTS0045374,31
RTS0045375,35
RTS0045376,12
RTS0045377,11
RTS0045378,19
RTS0045379,12
RTS0045380,19
RTS0045381,33
RTS0045382,28
RTS0045383,22
RTS0045384,11
RTS0045385,25
RTS0045386,20
RTS0045387,18
RTS0045388,19
RTS0045389,16
RTS0045390,20
RTS0045391,25
RTS0045392,21
RTS0045393,28
RTS0045394,19
RTS0045395,15
RTS0045396,24
RTS0045397,30
RTS0045398,18
RTS0045399,24
RTS0045400,19
RTS0045401,27
RTS0045402,22
RTS0045403,19
RTS0045404,19
RTS0045405,17
RTS0045406,23
RTS0045407,31
RTS0045408,16
RTS0045409,23
RTS0045410,22
RTS0045411,49
RTS0045412,45
RTS0045413,37
RTS0045414,33
RTS0045415,27
RTS0045416,18
RTS0045417,14
RTS0045418,15
RTS0045419,16
RTS0045420,13
RTS0045421,424
RTS0045422,333
RTS0045423,402
RTS0045424,514
RTS0045425,533
RTS0045426,22
RTS0045427,24
RTS0045428,15
RTS0045429,23
RTS0045430,17
RTS0045431,18
RTS0045432,25
RTS0045433,18
RTS0045434,21
RTS0045435,19
RTS0045436,50
RTS0045437,39
RTS0045438,37
RTS0045439,39
RTS0045440,48
RTS0045441,15
RTS0045442,21
RTS0045443,21
RTS0045444,16
RTS0045445,17
RTS0045446,91
RTS0045447,91
RTS0045448,84
RTS0045449,57
RTS0045450,44
RTS0045451,25
RTS0045452,19
RTS0045453,20
RTS0045454,29
RTS0045455,29
RTS0045456,11
RTS0045457,15
RTS0045458,28
RTS0045459,12
RTS0045460,20
RTS0045461,15
RTS0045462,20
RTS0045463,17
RTS0045464,8
RTS0045465,17
RTS0045466,21
RTS0045467,28
RTS0045468,29
RTS0045469,32
RTS0045470,25
RTS0045471,21
RTS0045472,26
RTS0045473,19
RTS0045474,25
RTS0045475,21
RTS0045476,19
RTS0045477,29
RTS0045478,16
RTS0045479,20
RTS0045480,21
RTS0045481,25
RTS0045482,23
RTS0045483,31
RTS0045484,23
RTS0045485,23
RTS0045486,9
RTS0045487,20
RTS0045488,17
RTS0045489,27
RTS0045490,26
RTS0045491,44
RTS0045492,65
RTS0045493,56
RTS0045494,34
RTS0045495,39
RTS0045496,25
RTS0045497,32
RTS0045498,45
RTS0045499,53
RTS0045500,41
RTS0045501,83
RTS0045502,51
RTS0045503,57
RTS0045504,43
RTS0045505,46
RTS0045506,167
RTS0045507,151
RTS0045508,115
RTS0045509,150
RTS0045510,115
RTS0045511,20
RTS0045512,21
RTS0045513,25
RTS0045514,17
RTS0045515,20
RTS0045516,16
RTS0045517,14
RTS0045518,16
RTS0045519,20
RTS0045520,20
RTS0045521,22
RTS0045522,21
RTS0045523,26
RTS0045524,31
RTS0045525,17
RTS0045526,17
RTS0045527,25
RTS0045528,32
RTS0045529,34
RTS0045530,23
RTS0045531,19
RTS0045532,11
RTS0045533,18
RTS0045534,27
RTS0045535,19
RTS0045536,47
RTS0045537,53
RTS0045538,46
RTS0045539,40
RTS0045540,46
RTS0045541,10
RTS0045542,20
RTS0045543,23
RTS0045544,11
RTS0045545,23
RTS0045546,17
RTS0045547,17
RTS0045548,15
RTS0045549,21
RTS0045550,18
RTS0045551,16
RTS0045552,14
RTS0045553,7
RTS0045554,20
RTS0045555,14
RTS0045556,34
RTS0045557,32
RTS0045558,39
RTS0045559,37
RTS0045560,49
RTS0045561,13
RTS0045562,30
RTS0045563,9
RTS0045564,21
RTS0045565,25
RTS0045566,22
RTS0045567,15
RTS0045568,18
RTS0045569,26
RTS0045570,13
RTS0045571,17
RTS0045572,17
RTS0045573,10
RTS0045574,10
RTS0045575,25
RTS0045576,16
RTS0045577,20
RTS0045578,19
RTS0045579,26
RTS0045580,9
RTS0045581,16
RTS0045582,12
RTS0045583,22
RTS0045584,18
RTS0045585,21
RTS0045586,30
RTS0045587,36
RTS0045588,55
RTS0045589,53
RTS0045590,49
RTS0045592,61
RTS0045593,75
RTS0045594,71
RTS0045595,89
RTS0045596,35
RTS0045597,46
RTS0045598,38
RTS0045599,29
RTS0045600,41
RTS0045601,18
RTS0045602,24
RTS0045603,15
RTS0045604,28
RTS0045606,17
RTS0045607,12
RTS0045608,23
RTS0045609,19
RTS0045610,24
RTS0045611,21
RTS0045612,25
RTS0045613,27
RTS0045614,30
RTS0045615,17
RTS0045616,19
RTS0045617,26
RTS0045618,19
RTS0045619,24
RTS0045620,16
RTS0045621,30
RTS0045622,42
RTS0045623,40
RTS0045624,30
RTS0045625,33
RTS0045626,11
RTS0045627,18
RTS0045628,19
RTS0045629,25
RTS0045630,18
RTS0045631,15
RTS0045632,18
RTS0045633,35
RTS0045634,19
RTS0045635,14
RTS0045636,26
RTS0045637,20
RTS0045638,26
RTS0045639,32
RTS0045640,23
RTS0045641,14
RTS0045642,13
RTS0045643,12
RTS0045644,14
RTS0045645,18
RTS0045646,10
RTS0045647,13
RTS0045648,17
RTS0045649,15
RTS0045650,20
RTS0045651,35
RTS0045652,35
RTS0045653,42
RTS0045654,42
RTS0045655,36
RTS0045656,24
RTS0045657,15
RTS0045658,18
RTS0045659,15
RTS0045660,21
RTS0045661,23
RTS0045662,21
RTS0045663,26
RTS0045664,21
RTS0045665,30
RTS0045666,44
RTS0045667,48
RTS0045668,55
RTS0045669,58
RTS0045670,46
RTS0045671,14
RTS0045672,18
RTS0045673,22
RTS0045674,21
RTS0045675,19
RTS0045676,128
RTS0045677,97
RTS0045678,120
RTS0045679,99
RTS0045680,121
RTS0045681,22
RTS0045682,23
RTS0045683,19
RTS0045684,22
RTS0045685,13
RTS0045687,24
RTS0045688,23
RTS0045689,19
RTS0045690,28
RTS0045691,22
RTS0045692,21
RTS0045693,22
RTS0045694,20
RTS0045695,11
RTS0045696,28
RTS0045697,17
RTS0045698,16
RTS0045699,14
RTS0045700,19
RTS0045701,25
RTS0045702,24
RTS0045703,21
RTS0045704,22
RTS0045705,31
RTS0045706,15
RTS0045707,22
RTS0045708,16
RTS0045709,13
RTS0045710,16
RTS0045711,14
RTS0045712,18
RTS0045713,26
RTS0045714,21
RTS0045715,17
RTS0045716,19
RTS0045717,19
RTS0045718,19
RTS0045719,20
RTS0045720,19
RTS0045721,28
RTS0045722,31
RTS0045723,25
RTS0045724,23
RTS0045725,20
RTS0045726,24
RTS0045727,32
RTS0045728,17
RTS0045729,28
RTS0045730,21
RTS0045731,23
RTS0045732,13
RTS0045733,19
RTS0045734,14
RTS0045735,17
RTS0045736,119
RTS0045737,187
RTS0045738,169
RTS0045739,199
RTS0045740,123
RTS0045741,45
RTS0045742,36
RTS0045743,36
RTS0045744,50
RTS0045745,51
RTS0045746,45
RTS0045747,33
RTS0045748,57
RTS0045749,20
RTS0045750,31
RTS0045751,31
RTS0045752,31
RTS0045753,20
RTS0045754,44
RTS0045755,24
RTS0045756,30
RTS0045757,19
RTS0045758,33
RTS0045759,41
RTS0045760,27
RTS0045761,18
RTS0045762,20
RTS0045763,15
RTS0045764,23
RTS0045765,14
RTS0045766,19
RTS0045767,17
RTS0045768,19
RTS0045769,16
RTS0045770,24
RTS0045771,15
RTS0045772,34
RTS0045773,24
RTS0045774,13
RTS0045775,22
RTS0045776,19
RTS0045777,14
RTS0045778,8
RTS0045779,18
RTS0045780,23
RTS0045781,81
RTS0045782,74
RTS0045783,85
RTS0045784,96
RTS0045785,114
RTS0045786,16
RTS0045787,24
RTS0045788,31
RTS0045789,18
RTS0045790,23
RTS0045791,17
RTS0045792,24
RTS0045793,26
RTS0045794,25
RTS0045795,12
RTS0045796,16
RTS0045797,17
RTS0045798,14
RTS0045799,21
RTS0045800,29
RTS0045801,15
RTS0045802,15
RTS0045803,22
RTS0045804,13
RTS0045805,17
RTS0045806,77
RTS0045807,66
RTS0045808,55
RTS0045809,65
RTS0045810,38
RTS0045811,24
RTS0045812,24
RTS0045813,22
RTS0045814,28
RTS0045815,19
RTS0045816,24
RTS0045817,46
RTS0045818,30
RTS0045819,30
RTS0045820,24
RTS0045821,76
RTS0045822,59
RTS0045823,66
RTS0045824,65
RTS0045825,56
RTS0045826,52
RTS0045827,64
RTS0045828,45
RTS0045829,47
RTS0045830,33
RTS0045831,31
RTS0045832,22
RTS0045833,24
RTS0045834,27
RTS0045835,26
RTS0045836,118
RTS0045837,107
RTS0045838,82
RTS0045840,83
RTS0045841,79
RTS0045842,62
RTS0045843,44
RTS0045844,47
RTS0045845,62
RTS0045846,247
RTS0045848,78
RTS0045849,251
RTS0045851,13
RTS0045852,17
RTS0045853,24
RTS0045854,21
RTS0045855,16
RTS0045856,21
RTS0045857,22
RTS0045858,20
RTS0045859,19
RTS0045860,26
RTS0045861,34
RTS0045862,41
RTS0045863,25
RTS0045864,31
RTS0045865,40
RTS0045866,32
RTS0045867,16
RTS0045868,23
RTS0045869,15
RTS0045870,29
RTS0045871,10
RTS0045872,22
RTS0045873,20
RTS0045874,28
RTS0045875,18
RTS0045876,14
RTS0045877,17
RTS0045878,11
RTS0045879,25
RTS0045880,11
RTS0045881,23
RTS0045882,13
RTS0045883,22
RTS0045884,19
RTS0045885,2
RTS0045886,23
RTS0045887,29
RTS0045888,21
RTS0045889,21
RTS0045890,20
RTS0045891,18
RTS0045892,13
RTS0045893,20
RTS0045894,23
RTS0045895,22
RTS0045896,28
RTS0045897,22
RTS0045898,30
RTS0045899,33
RTS0045900,49
RTS0045901,25
RTS0045902,23
RTS0045903,24
RTS0045904,25
RTS0045905,22
RTS0045906,22
RTS0045907,19
RTS0045908,13
RTS0045909,20
RTS0045910,19
RTS0045911,22
RTS0045912,14
RTS0045913,12
RTS0045914,14
RTS0045915,15
RTS0045916,34
RTS0045917,13
RTS0045918,23
RTS0045919,19
RTS0045920,20
RTS0045921,16
RTS0045922,22
RTS0045923,26
RTS0045924,19
RTS0045925,16
RTS0045926,32
RTS0045927,18
RTS0045928,26
RTS0045929,21
RTS0045930,88
RTS0045931,65
RTS0045932,34
RTS0045933,17
RTS0045935,27
RTS0045939,30
RTS0045940,39
RTS0045941,25
RTS0045942,16
RTS0045943,18
RTS0045944,13
RTS0045945,40
RTS0045946,15
RTS0045947,38
RTS0045948,20
RTS0045949,28
RTS0045950,35
RTS0045951,17
RTS0045952,21
RTS0045953,14
RTS0045954,32
RTS0045955,11
RTS0045956,14
RTS0045957,16
RTS0045958,18
RTS0045959,18
RTS0045960,16
RTS0045961,10
RTS0045962,22
RTS0045963,22
RTS0045964,28
RTS0045965,20
RTS0045966,20
RTS0045967,12
RTS0045968,13
RTS0045969,25
RTS0045970,29
RTS0045971,27
RTS0045972,24
RTS0045973,24
RTS0045974,15
RTS0045975,24
RTS0045976,8
RTS0045977,16
RTS0045978,15
RTS0045979,45
RTS0045980,40
RTS0045981,47
RTS0045982,36
RTS0045983,13
RTS0045984,18
RTS0045985,18
RTS0045986,15
RTS0045987,41
RTS0045988,35
RTS0045989,23
RTS0045990,22
RTS0045991,51
RTS0045992,26
RTS0045993,48
RTS0045994,16
RTS0045995,28
RTS0045996,16
RTS0045997,11
RTS0045998,17
RTS0045999,18
RTS0046000,11
RTS0046001,21
RTS0046002,19
RTS0046003,11
RTS0046004,19
RTS0046005,54
RTS0046006,34
RTS0046007,35
RTS0046008,24
RTS0046009,33
RTS0046010,22
RTS0046011,16
RTS0046012,12
RTS0046013,17
RTS0046014,18
RTS0046015,16
RTS0046016,31
RTS0046017,17
RTS0046018,21
RTS0046019,21
RTS0046020,28
RTS0046021,22
RTS0046022,37
RTS0046023,26
RTS0046024,21
RTS0046025,23
RTS0046026,12
RTS0046027,29
RTS0046028,24
RTS0046029,22
RTS0046030,14
RTS0046031,26
RTS0046032,20
RTS0046033,14
RTS0046034,21
RTS0046035,18
RTS0046036,14
RTS0046037,9
RTS0046038,19
RTS0046039,10
RTS0046040,14
RTS0046041,27
RTS0046042,18
RTS0046043,16
RTS0046044,16
RTS0046045,15
RTS0046046,14
RTS0046047,15
RTS0046048,30
RTS0046049,46
RTS0046050,39
RTS0046051,50
RTS0046052,31
RTS0046053,27
RTS0046054,56
RTS0046055,38
RTS0046056,22
RTS0046057,20
RTS0046058,24
RTS0046059,26
RTS0046060,40
RTS0046061,65
RTS0046062,58
RTS0046063,51
RTS0046064,32
RTS0046065,24
RTS0046066,34
RTS0046067,16
RTS0046068,15
RTS0046069,24
RTS0046070,17
RTS0046071,27
RTS0046072,26
RTS0046073,23
RTS0046074,19
RTS0046075,10
RTS0046076,25
RTS0046077,18
RTS0046078,26
RTS0046079,21
RTS0046080,28
RTS0046081,16
RTS0046082,141
RTS0046083,74
RTS0046084,136
RTS0046085,27
RTS0046086,24
RTS0046087,23
RTS0046088,16
RTS0046089,14
RTS0046090,15
RTS0046091,22
RTS0046092,21
RTS0046093,21
RTS0046094,22
RTS0046095,21
RTS0046096,17
RTS0046097,23
RTS0046098,20
RTS0046099,15
RTS0046100,13
RTS0046101,22
RTS0046102,17
RTS0046103,28
RTS0046104,30
RTS0046105,26
RTS0046106,27
RTS0046107,24
RTS0046108,14
RTS0046109,14
RTS0046110,32
RTS0046111,26
RTS0046112,27
RTS0046113,21
RTS0046114,15
RTS0046115,40
RTS0046116,30
RTS0046117,30
RTS0046119,13
RTS0046121,15
RTS0046122,27
RTS0046123,20
RTS0046124,19
RTS0046125,13
RTS0046126,15
RTS0046127,22
RTS0046128,25
RTS0046129,27
RTS0046130,37
RTS0046131,14
RTS0046132,19
RTS0046133,26
RTS0046134,21
RTS0046135,24
RTS0046136,26
RTS0046137,34
RTS0046138,16
RTS0046140,30
RTS0046141,26
RTS0046142,31
RTS0046143,23
RTS0046144,33
RTS0046145,19
RTS0046146,10
RTS0046147,18
RTS0046148,13
RTS0046149,19
RTS0046150,15
RTS0046152,20
RTS0046153,12
RTS0046154,12
RTS0046155,20
RTS0046156,18
RTS0046157,14
RTS0046158,15
RTS0046159,14
RTS0046160,20
RTS0046161,16
RTS0046162,15
RTS0046163,19
RTS0046164,32
RTS0046165,38
RTS0046166,16
RTS0046167,32
RTS0046168,15
RTS0046169,19
RTS0046170,24
RTS0046171,13
RTS0046172,13
RTS0046173,6
RTS0046174,18
RTS0046175,13
RTS0046176,17
RTS0046177,14
RTS0046178,19
RTS0046179,16
RTS0046180,13
RTS0046181,21
RTS0046182,20
RTS0046183,26
RTS0046184,24
RTS0046185,24
RTS0046186,14
RTS0046187,8
RTS0046188,25
RTS0046191,11
RTS0046193,10
RTS0046194,15
RTS0046195,36
RTS0046196,14
RTS0046197,19
RTS0046198,15
RTS0046199,26
RTS0046200,19
RTS0046201,12
RTS0046202,17
RTS0046203,15
RTS0046204,16
RTS0046205,20
RTS0046206,25
RTS0046207,29
RTS0046208,14
RTS0046209,16
RTS0046210,21
RTS0046211,11
RTS0046212,27
RTS0046213,260
RTS0046214,238
RTS0046215,165
RTS0046216,207
RTS0046217,304
RTS0046218,14
RTS0046219,14
RTS0046220,38
RTS0046221,14
RTS0046222,18
RTS0046223,19
RTS0046224,13
RTS0046225,31
RTS0046226,24
RTS0046227,22
RTS0046228,29
RTS0046229,23
RTS0046230,16
RTS0046231,12
RTS0046232,23
RTS0046233,20
RTS0046234,27
RTS0046235,19
RTS0046236,21
RTS0046237,12
RTS0046238,18
RTS0046239,26
RTS0046240,20
RTS0046241,22
RTS0046242,28
RTS0046243,19
RTS0046244,16
RTS0046245,12
RTS0046246,21
RTS0046247,16
RTS0046248,16
RTS0046249,19
RTS0046250,23
RTS0046251,9
RTS0046252,90
RTS0046253,72
RTS0046254,69
RTS0046255,15
RTS0046256,28
RTS0046257,24
RTS0046258,14
RTS0046259,21
RTS0046260,16
RTS0046261,32
RTS0046262,32
RTS0046263,12
RTS0046264,19
RTS0046265,16
RTS0046266,28
RTS0046267,21
RTS0046268,19
RTS0046269,11
RTS0046270,13
RTS0046271,15
RTS0046272,19
RTS0046273,13
RTS0046274,13
RTS0046275,17
RTS0046276,16
RTS0046277,51
RTS0046278,55
RTS0046279,93
RTS0046280,54
RTS0046281,98
RTS0046282,27
RTS0046283,32
RTS0046284,24
RTS0046285,20
RTS0046286,24
RTS0046287,17
RTS0046288,21
RTS0046289,17
RTS0046290,31
RTS0046291,24
RTS0046292,13
RTS0046293,17
RTS0046294,14
RTS0046295,22
RTS0046296,12
RTS0046297,18
RTS0046298,13
RTS0046299,20
RTS0046300,17
RTS0046301,24
RTS0046302,17
RTS0046303,19
RTS0046304,10
RTS0046305,23
RTS0046306,23
RTS0046307,15
RTS0046308,19
RTS0046309,24
RTS0046310,13
RTS0046311,15
RTS0046312,14
RTS0046313,22
RTS0046314,20
RTS0046315,25
RTS0046316,19
RTS0046317,18
RTS0046318,16
RTS0046319,14
RTS0046320,21
RTS0046321,21
RTS0046322,20
RTS0046323,17
RTS0046324,7
RTS0046325,27
RTS0046326,25
RTS0046327,17
RTS0046328,20
RTS0046329,37
RTS0046330,30
RTS0046331,41
RTS0046332,26
RTS0046333,56
RTS0046334,20
RTS0046335,14
RTS0046336,29
RTS0046342,16
RTS0046343,13
RTS0046344,21
RTS0046345,9
RTS0046346,11
RTS0046347,90
RTS0046348,76
RTS0046349,64
RTS0046350,21
RTS0046351,22
RTS0046352,22
RTS0046353,28
RTS0046354,20
RTS0046355,27
RTS0046356,29
RTS0046357,28
RTS0046358,9
RTS0046359,29
RTS0046360,21
RTS0046361,21
RTS0046362,27
RTS0046363,13
RTS0046364,25
RTS0046365,12
RTS0046366,17
RTS0046367,12
RTS0046368,24
RTS0046369,17
RTS0046370,14
RTS0046371,19
RTS0046372,20
RTS0046373,12
RTS0046374,14
RTS0046375,16
RTS0046376,15
RTS0046377,23
RTS0046378,25
RTS0046379,24
RTS0046380,18
RTS0046381,24
RTS0046382,23
RTS0046383,20
RTS0046384,13
RTS0046385,21
RTS0046386,16
RTS0046387,11
RTS0046388,25
RTS0046389,25
RTS0046390,21
RTS0046391,28
RTS0046392,18
RTS0046393,9
RTS0046394,8
RTS0046395,16
RTS0046396,15
RTS0046397,8
RTS0046398,22
RTS0046399,18
RTS0046400,8
RTS0046401,24
RTS0046402,16
RTS0046403,29
RTS0046404,19
RTS0046405,19
RTS0046406,21
RTS0046407,19
RTS0046408,18
RTS0046409,16
RTS0046410,12
RTS0046411,15
RTS0046412,8
RTS0046413,34
RTS0046414,161
RTS0046415,58
RTS0046416,25
RTS0046417,30
RTS0046418,34
RTS0046419,21
RTS0046420,101
RTS0046421,85
RTS0046422,23
RTS0046423,18
RTS0046424,17
RTS0046425,22
RTS0046426,20
RTS0046427,19
RTS0046428,19
RTS0046429,16
RTS0046430,12
RTS0046431,18
RTS0046432,23
RTS0046433,27
RTS0046434,33
RTS0046435,189
RTS0046439,21
RTS0046440,20
RTS0046441,25
RTS0046442,25
RTS0046443,22
RTS0046444,17
RTS0046445,19
RTS0046446,15
RTS0046447,17
RTS0046448,16
RTS0046449,52
RTS0046450,101
RTS0046451,28
RTS0046452,53
RTS0046453,54
RTS0046454,37
RTS0046455,31
RTS0046456,21
RTS0046457,19
RTS0046458,28
RTS0046459,54
RTS0046460,41
RTS0046461,26
RTS0046462,34
RTS0046463,23
RTS0046464,19
RTS0046466,13
RTS0046468,22
RTS0046469,16
RTS0046470,21
RTS0046471,12
RTS0046472,16
RTS0046473,15
RTS0046474,8
RTS0046475,19
RTS0046476,20
RTS0046477,14
RTS0046478,16
RTS0046479,26
RTS0046480,18
RTS0046481,16
RTS0046482,14
RTS0046483,16
RTS0046484,14
RTS0046485,13
RTS0046486,19
RTS0046487,18
RTS0046488,21
RTS0046489,22
RTS0046490,18
RTS0046491,17
RTS0046492,17
RTS0046493,19
RTS0046494,16
RTS0046495,17
RTS0046496,39
RTS0046497,32
RTS0046498,16
RTS0046499,36
RTS0046500,48
RTS0046501,23
RTS0046502,27
RTS0046503,22
RTS0046504,22
RTS0046505,11
RTS0046506,11
RTS0046507,20
RTS0046508,15
RTS0046509,16
RTS0046510,16
RTS0046511,22
RTS0046512,21
RTS0046513,21
RTS0046514,15
RTS0046515,14
RTS0046516,15
RTS0046517,22
RTS0046518,13
RTS0046519,13
RTS0046520,17
RTS0046521,11
RTS0046522,14
RTS0046524,20
RTS0046525,18
RTS0046526,32
RTS0046527,17
RTS0046528,18
RTS0046529,19
RTS0046530,16
RTS0046531,19
RTS0046532,19
RTS0046533,14
RTS0046534,20
RTS0046535,25
RTS0046536,16
RTS0046537,16
RTS0046538,21
RTS0046539,26
RTS0046540,28
RTS0046541,23
RTS0046542,16
RTS0046543,21
RTS0046544,20
RTS0046545,30
RTS0046546,15
RTS0046548,14
RTS0046549,36
RTS0046550,28
RTS0046551,32
RTS0046552,19
RTS0046553,26
RTS0046554,21
RTS0046555,22
RTS0046556,36
RTS0046557,14
RTS0046558,20
RTS0046559,21
RTS0046560,18
RTS0046561,31
RTS0046562,19
RTS0046563,16
RTS0046564,27
RTS0046565,25
RTS0046566,28
RTS0046567,28
RTS0046568,22
RTS0046569,28
RTS0046570,30
RTS0046571,12
RTS0046572,42
RTS0046573,41
RTS0046574,41
RTS0046575,27
RTS0046577,24
RTS0046578,18
RTS0046580,38
RTS0046581,32
RTS0046582,22
RTS0046583,21
RTS0046584,20
RTS0046585,22
RTS0046586,24
RTS0046587,19
RTS0046588,17
RTS0046589,14
RTS0046590,21
RTS0046591,30
RTS0046592,25
RTS0046593,23
RTS0046594,29
RTS0046595,31
RTS0046596,16
RTS0046597,16
RTS0046598,25
RTS0046599,18
RTS0046600,152
RTS0046601,189
RTS0046602,120
RTS0046603,121
RTS0046604,28
RTS0046605,24
RTS0046606,24
RTS0046607,25
RTS0046608,25
RTS0046609,12
RTS0046610,12
RTS0046611,28
RTS0046612,21
RTS0046613,23
RTS0046614,22
RTS0046615,24
RTS0046616,20
RTS0046617,31
RTS0046618,18
RTS0046619,17
RTS0046620,16
RTS0046621,26
RTS0046622,21
RTS0046623,18
RTS0046624,25
RTS0046625,15
RTS0046626,27
RTS0046627,31
RTS0046628,35
RTS0046629,7
RTS0046630,31
RTS0046631,22
RTS0046632,43
RTS0046633,27
RTS0046634,30
RTS0046635,14
RTS0046636,26
RTS0046637,27
RTS0046638,23
RTS0046639,17
RTS0046640,25
RTS0046641,24
RTS0046642,17
RTS0046643,24
RTS0046644,21
RTS0046645,16
RTS0046646,15
RTS0046647,16
RTS0046648,24
RTS0046649,23
RTS0046650,26
RTS0046651,21
RTS0046652,18
RTS0046653,32
RTS0046654,20
RTS0046655,31
RTS0046656,23
RTS0046657,14
RTS0046658,18
RTS0046659,15
RTS0046660,17
RTS0046661,18
RTS0046662,22
RTS0046663,20
RTS0046664,17
RTS0046665,17
RTS0046666,18
RTS0046667,27
RTS0046668,14
RTS0046669,23
RTS0046670,22
RTS0046671,16
RTS0046672,22
RTS0046673,15
RTS0046674,14
RTS0046675,19
RTS0046676,14
RTS0046677,18
RTS0046678,14
RTS0046679,15
RTS0046680,20
RTS0046681,19
RTS0046682,11
RTS0046683,18
RTS0046684,17
RTS0046685,19
RTS0046686,14
RTS0046687,19
RTS0046688,11
RTS0046689,22
RTS0046690,24
RTS0046691,16
RTS0046692,12
RTS0046693,17
RTS0046694,16
RTS0046695,18
RTS0046696,22
RTS0046697,20
RTS0046698,37
RTS0046699,32
RTS0046700,24
RTS0046701,43
RTS0046702,29
RTS0046703,126
RTS0046704,262
RTS0046705,169
RTS0046706,163
RTS0046707,264
RTS0046708,216
RTS0046709,20
RTS0046710,21
RTS0046711,20
RTS0046712,23
RTS0046713,25
RTS0046714,30
RTS0046715,11
RTS0046716,27
RTS0046717,36
RTS0046718,17
RTS0046719,21
RTS0046720,19
RTS0046721,37
RTS0046722,27
RTS0046723,10
RTS0046724,20
RTS0046725,18
RTS0046726,15
RTS0046727,23
RTS0046728,15
RTS0046729,30
RTS0046730,24
RTS0046731,14
RTS0046732,16
RTS0046733,23
RTS0046734,30
RTS0046735,23
RTS0046736,19
RTS0046737,17
RTS0046738,15
RTS0046739,4
RTS0046740,23
RTS0046741,32
RTS0046742,16
RTS0046743,22
RTS0046744,10
RTS0046745,27
RTS0046746,12
RTS0046747,19
RTS0046748,22
RTS0046749,21
RTS0046750,11
RTS0046751,22
RTS0046752,19
RTS0046753,17
RTS0046754,19
RTS0046755,19
RTS0046756,16
RTS0046757,17
RTS0046758,18
RTS0046759,38
RTS0046760,49
RTS0046761,32
RTS0046763,31
RTS0046764,15
RTS0046765,12
RTS0046766,17
RTS0046767,26
RTS0046768,46
RTS0046769,41
RTS0046770,69
RTS0046771,23
RTS0046772,21
RTS0046773,21
RTS0046774,22
RTS0046775,29
RTS0046777,22
RTS0046778,18
RTS0046779,15
RTS0046780,18
RTS0046781,18
RTS0046782,16
RTS0046783,18
RTS0046784,20
RTS0046785,18
RTS0046790,22
RTS0046791,12
RTS0046792,18
RTS0046793,16
RTS0046794,22
RTS0046795,21
RTS0046796,29
RTS0046797,24
RTS0046798,20
RTS0046799,19
RTS0046800,13
RTS0046801,432
RTS0046802,239
RTS0046803,19
RTS0046804,13
RTS0046805,25
RTS0046806,21
RTS0046807,22
RTS0046808,11
RTS0046809,17
RTS0046810,24
RTS0046811,23
RTS0046812,17
RTS0046813,16
RTS0046814,17
RTS0046815,17
RTS0046816,13
RTS0046817,16
RTS0046818,17
RTS0046819,26
RTS0046820,22
RTS0046821,18
RTS0046822,25
RTS0046823,24
RTS0046824,31
RTS0046825,20
RTS0046826,18
RTS0046827,18
RTS0046828,11
RTS0046829,16
RTS0046830,12
RTS0046831,14
RTS0046832,25
RTS0046833,4
RTS0046835,15
RTS0046836,96
RTS0046837,132
RTS0046838,33
RTS0046839,36
RTS0046840,15
RTS0046841,19
RTS0046842,93
RTS0046843,103
RTS0046846,18
RTS0046849,20
RTS0046850,50
RTS0046851,150
RTS0046852,24
RTS0046853,34
RTS0046854,12
RTS0046855,29
RTS0046856,16
RTS0046857,20
RTS0046858,13
RTS0046859,12
RTS0046860,25
RTS0046861,20
RTS0046862,14
RTS0046863,18
RTS0046864,20
RTS0046866,20
RTS0046867,13
RTS0046868,21
RTS0046869,46
RTS0046870,33
RTS0046871,167
RTS0046872,460
RTS0046873,10
RTS0046874,10
RTS0046875,22
RTS0046876,15
RTS0046877,23
RTS0046878,17
RTS0046879,14
RTS0046880,27
RTS0046881,21
RTS0046882,25
RTS0046885,24
RTS0046886,24
RTS0046887,13
RTS0046889,18
RTS0046890,14
RTS0046891,23
RTS0046892,20
RTS0046893,15
RTS0046894,18
RTS0046895,66
RTS0046897,29
RTS0046898,11
RTS0046899,19
RTS0046900,41
RTS0046902,14
RTS0046903,39
RTS0046904,23
RTS0046905,16
RTS0046906,48
RTS0046907,35
RTS0046908,21
RTS0046909,21
RTS0046910,20
RTS0046911,48
RTS0046912,20
RTS0046913,17
RTS0046914,22
RTS0046915,23
RTS0046916,22
RTS0046918,182
RTS0046919,183
RTS0046920,28
RTS0046921,28
RTS0046922,22
RTS0046923,35
RTS0046924,155
RTS0046925,29
RTS0046926,21
RTS0046927,20
RTS0046928,14
RTS0046929,16
RTS0046930,22
RTS0046931,12
RTS0046933,22
RTS0046934,24
RTS0046935,41
RTS0046936,22
RTS0046937,89
RTS0046938,45
RTS0046939,26
RTS0046940,21
RTS0046941,13
RTS0046942,15
RTS0046943,33
RTS0046944,16
RTS0046946,48
RTS0046947,20
RTS0046948,13
RTS0046949,12
RTS0046950,14
RTS0046951,22
RTS0046952,18
RTS0046954,18
RTS0046955,14
RTS0046956,23
RTS0046957,23
RTS0046958,22
RTS0046959,25
RTS0046960,30
RTS0046961,35
RTS0046962,126
RTS0046963,15
RTS0046965,16
RTS0046966,27
RTS0046967,16
RTS0046968,17
RTS0047054,21
RTS0047055,31
RTS0047056,14
RTS0047057,22
RTS0047058,17
RTS0047060,23
RTS0047061,33
RTS0047062,15
RTS0047063,23
RTS0047064,28
RTS0047065,22
RTS0047066,24
RTS0047067,20
RTS0047068,18
RTS0047069,21
RTS0047070,33
RTS0047071,32
RTS0047072,36
RTS0047073,36
RTS0047074,33
RTS0047075,17
RTS0047076,28
RTS0047077,22
RTS0047078,28
RTS0047079,14
RTS0047080,38
RTS0047081,28
RTS0047082,30
RTS0047083,18
RTS0047084,32
RTS0047085,10
RTS0047086,11
RTS0047087,18
RTS0047088,14
RTS0047089,16
RTS0047091,13
RTS0047092,18
RTS0047093,13
RTS0047094,21
RTS0047095,17
RTS0047096,12
RTS0047097,9
RTS0047098,18
RTS0047099,14
RTS0047100,16
RTS0047101,19
RTS0047102,29
RTS0047103,20
RTS0047104,23
RTS0047105,37
RTS0047106,56
RTS0047107,37
RTS0047108,50
RTS0047109,26
RTS0047110,31
RTS0047111,17
RTS0047112,30
RTS0047113,283
RTS0047114,33
RTS0047115,20
RTS0047116,32
RTS0047117,47
RTS0047118,27
RTS0047119,31
RTS0047120,21
RTS0047121,19
RTS0047122,22
RTS0047123,17
RTS0047124,42
RTS0047125,26
RTS0047126,40
RTS0047127,31
RTS0047128,29
RTS0047129,33
RTS0047130,25
RTS0047131,22
RTS0047132,16
RTS0047133,26
RTS0047134,20
RTS0047135,104
RTS0047136,90
RTS0047137,71
RTS0047138,85
RTS0047139,83
RTS0047140,15
RTS0047141,16
RTS0047142,24
RTS0047143,20
RTS0047144,28
RTS0047145,15
RTS0047146,22
RTS0047147,27
RTS0047148,20
RTS0047149,19
RTS0047150,43
RTS0047151,37
RTS0047152,48
RTS0047153,39
RTS0047154,53
RTS0047156,8
RTS0047157,20
RTS0047158,24
RTS0047159,24
RTS0047160,15
RTS0047165,27
RTS0047166,19
RTS0047167,40
RTS0047168,23
RTS0047169,13
RTS0047170,12
RTS0047171,19
RTS0047172,13
RTS0047173,23
RTS0047174,27
RTS0047175,7
RTS0047176,20
RTS0047177,27
RTS0047178,30
RTS0047179,24
RTS0047180,21
RTS0047181,26
RTS0047182,16
RTS0047183,17
RTS0047184,17
RTS0047185,22
RTS0047186,16
RTS0047187,28
RTS0047188,26
RTS0047189,19
RTS0047190,30
RTS0047191,15
RTS0047192,25
RTS0047193,23
RTS0047194,19
RTS0047195,31
RTS0047196,25
RTS0047197,36
RTS0047198,18
RTS0047199,28
RTS0047200,29
RTS0047201,29
RTS0047202,30
RTS0047203,19
RTS0047204,22
RTS0047205,16
RTS0047206,26
RTS0047207,24
RTS0047208,136
RTS0047209,193
RTS0047210,257
RTS0047211,200
RTS0047212,115
RTS0047213,20
RTS0047214,23
RTS0047215,15
RTS0047216,20
RTS0047217,17
RTS0047218,92
RTS0047219,96
RTS0047220,34
RTS0047221,172
RTS0047222,113
RTS0047223,27
RTS0047225,38
RTS0047226,20
RTS0047229,14
RTS0047230,19
RTS0047231,15
RTS0047232,26
RTS0047233,18
RTS0047234,17
RTS0047235,20
RTS0047236,12
RTS0047237,19
RTS0047238,15
RTS0047239,24
RTS0047240,15
RTS0047241,29
RTS0047242,16
RTS0047243,19
RTS0047244,16
RTS0047245,22
RTS0047246,10
RTS0047247,16
RTS0047248,18
RTS0047249,34
RTS0047250,24
RTS0047252,31
RTS0047253,16
RTS0047254,20
RTS0047255,36
RTS0047256,36
RTS0047257,31
RTS0047258,26
RTS0047259,38
RTS0047260,37
RTS0047261,44
RTS0047262,33
RTS0047263,28
RTS0047264,25
RTS0047266,43
RTS0047267,118
RTS0047268,85
RTS0047269,77
RTS0047270,86
RTS0047271,86
RTS0047272,51
RTS0047273,55
RTS0047274,38
RTS0047276,14
RTS0047277,81
RTS0047278,78
RTS0047279,66
RTS0047280,60
RTS0047281,61
RTS0047282,83
RTS0047283,65
RTS0047284,54
RTS0047290,71
RTS0047291,137
RTS0047292,94
RTS0047293,79
RTS0047294,108
RTS0047295,11
RTS0047296,15
RTS0047297,20
RTS0047298,24
RTS0047299,23
RTS0047300,19
RTS0047301,24
RTS0047302,9
RTS0047303,27
RTS0047304,17
RTS0047305,54
RTS0047306,61
RTS0047307,74
RTS0047308,46
RTS0047309,45
RTS0047310,17
RTS0047311,23
RTS0047312,16
RTS0047313,22
RTS0047314,21
RTS0047315,41
RTS0047316,50
RTS0047317,45
RTS0047318,35
RTS0047319,37
RTS0047320,31
RTS0047321,41
RTS0047322,27
RTS0047323,38
RTS0047324,33
RTS0047325,29
RTS0047326,23
RTS0047327,31
RTS0047328,24
RTS0047329,21
RTS0047331,29
RTS0047332,18
RTS0047333,35
RTS0047334,23
RTS0047335,42
RTS0047336,52
RTS0047337,28
RTS0047338,36
RTS0047339,31
RTS0047340,49
RTS0047341,62
RTS0047342,73
RTS0047343,52
RTS0047344,59
RTS0047345,29
RTS0047346,33
RTS0047348,31
RTS0047349,39
RTS0047350,49
RTS0047351,46
RTS0047352,94
RTS0047353,48
RTS0047354,46
RTS0047356,20
RTS0047357,19
RTS0047358,14
RTS0047359,28
RTS0047360,18
RTS0047361,9
RTS0047362,21
RTS0047363,14
RTS0047364,21
RTS0047365,19
RTS0047366,19
RTS0047367,12
RTS0047368,28
RTS0047369,25
RTS0047370,18
RTS0047373,19
RTS0047374,13
RTS0047375,15
RTS0047376,35
RTS0047377,31
RTS0047378,26
RTS0047379,45
RTS0047380,27
RTS0047381,21
RTS0047382,22
RTS0047383,12
RTS0047384,19
RTS0047385,13
RTS0047386,53
RTS0047387,31
RTS0047388,25
RTS0047389,43
RTS0047390,34
RTS0047391,40
RTS0047392,20
RTS0047393,55
RTS0047394,14
RTS0047395,15
RTS0047396,50
RTS0047397,35
RTS0047398,25
RTS0047399,17
RTS0047400,12
RTS0047401,14
RTS0047402,31
RTS0047403,23
RTS0047404,26
RTS0047405,28
RTS0047406,10
RTS0047407,19
RTS0047408,26
RTS0047409,42
RTS0047410,32
RTS0047411,38
RTS0047412,36
RTS0047413,31
RTS0047414,38
RTS0047415,40
RTS0047417,17
RTS0047418,25
RTS0047419,31
RTS0047420,22
RTS0047421,14
RTS0047422,20
RTS0047423,19
RTS0047424,19
RTS0047425,16
RTS0047426,22
RTS0047427,23
RTS0047428,34
RTS0047429,27
RTS0047430,29
RTS0047431,20
RTS0047432,66
RTS0047433,55
RTS0047434,46
RTS0047435,71
RTS0047436,14
RTS0047437,17
RTS0047438,27
RTS0047439,16
RTS0047440,9
RTS0047441,39
RTS0047442,28
RTS0047445,40
RTS0047446,28
RTS0047447,27
RTS0047448,22
RTS0047449,15
RTS0047450,18
RTS0047451,12
RTS0047452,24
RTS0047453,12
RTS0047454,18
RTS0047455,25
RTS0047456,11
RTS0047457,23
RTS0047458,17
RTS0047459,19
RTS0047460,15
RTS0047461,16
RTS0047462,27
RTS0047463,21
RTS0047464,32
RTS0047465,14
RTS0047466,20
RTS0047467,22
RTS0047468,18
RTS0047469,16
RTS0047471,17
RTS0047472,20
RTS0047473,26
RTS0047474,11
RTS0047475,22
RTS0047476,14
RTS0047477,30
RTS0047479,32
RTS0047480,36
RTS0047481,31
RTS0047482,18
RTS0047483,16
RTS0047484,17
RTS0047485,23
RTS0047486,22
RTS0047487,15
RTS0047488,20
RTS0047489,19
RTS0047490,13
RTS0047491,10
RTS0047492,31
RTS0047493,31
RTS0047494,29
RTS0047495,21
RTS0047496,23
RTS0047497,27
RTS0047498,16
RTS0047499,24
RTS0047500,19
RTS0047501,18
RTS0047502,16
RTS0047503,17
RTS0047504,32
RTS0047505,25
RTS0047506,33
RTS0047507,29
RTS0047508,21
RTS0047509,22
RTS0047510,21
RTS0047511,13
RTS0047512,42
RTS0047513,21
RTS0047514,25
RTS0047515,53
RTS0047516,61
RTS0047517,38
RTS0047518,35
RTS0047520,27
RTS0047521,50
RTS0047522,15
RTS0047523,22
RTS0047524,24
RTS0047525,19
RTS0047526,16
RTS0047527,29
RTS0047528,27
RTS0047529,29
RTS0047530,21
RTS0047531,19
RTS0047532,19
RTS0047533,23
RTS0047534,12
RTS0047535,16
RTS0047536,23
RTS0047537,27
RTS0047538,39
RTS0047540,54
RTS0047541,56
RTS0047543,20
RTS0047544,21
RTS0047545,27
RTS0047546,24
RTS0047547,15
RTS0047548,43
RTS0047549,28
RTS0047550,25
RTS0047551,27
RTS0047552,30
RTS0047553,14
RTS0047558,31
RTS0047559,27
RTS0047560,14
RTS0047561,19
RTS0047562,5
RTS0047563,30
RTS0047564,21
RTS0047565,21
RTS0047566,21
RTS0047567,9
RTS0047568,20
RTS0047569,19
RTS0047570,29
RTS0047571,21
RTS0047572,19
RTS0047573,14
RTS0047574,16
RTS0047575,27
RTS0047576,16
RTS0047577,15
RTS0047578,19
RTS0047579,21
RTS0047580,17
RTS0047581,18
RTS0047582,22
RTS0047583,9
RTS0047584,10
RTS0047585,15
RTS0047586,27
RTS0047587,15
RTS0047588,17
RTS0047590,16
RTS0047591,12
RTS0047592,19
RTS0047593,15
RTS0047594,17
RTS0047595,14
RTS0047596,26
RTS0047597,24
RTS0047598,31
RTS0047599,23
RTS0047600,27
RTS0047601,83
RTS0047602,31
RTS0047603,25
RTS0047604,25
RTS0047606,11
RTS0047613,26
RTS0047614,25
RTS0047615,15
RTS0047616,37
RTS0047617,33
RTS0047618,23
RTS0047619,11
RTS0047620,13
RTS0047621,25
RTS0047622,10
RTS0047624,13
RTS0047625,13
RTS0047626,18
RTS0047627,23
RTS0047628,14
RTS0047629,14
RTS0047630,15
RTS0047631,18
RTS0047632,20
RTS0047633,13
RTS0047634,10
RTS0047635,12
RTS0047636,23
RTS0047637,22
RTS0047638,13
RTS0047639,11
RTS0047640,16
RTS0047641,8
RTS0047642,15
RTS0047643,12
RTS0047644,20
RTS0047645,20
RTS0047646,17
RTS0047647,11
RTS0047648,24
RTS0047649,17
RTS0047650,18
RTS0047651,17
RTS0047652,13
RTS0047653,13
RTS0047654,19
RTS0047656,24
RTS0047657,17
RTS0047658,22
RTS0047659,10
RTS0047660,12
RTS0047661,15
RTS0047662,18
RTS0047663,12
RTS0047664,16
RTS0047665,15
RTS0047666,8
RTS0047667,19
RTS0047668,17
RTS0047669,18
RTS0047670,19
RTS0047672,19
RTS0047673,15
RTS0047674,23
RTS0047675,18
RTS0047676,19
RTS0047677,19
RTS0047678,13
RTS0047679,18
RTS0047680,16
RTS0047681,10
RTS0047682,23
RTS0047684,18
RTS0047685,13
RTS0047686,19
RTS0047687,11
RTS0047688,14
RTS0047689,18
RTS0047691,19
RTS0047692,13
RTS0047693,11
RTS0047694,19
RTS0047695,25
RTS0047696,13
RTS0047697,16
RTS0047698,21
RTS0047699,21
RTS0047700,13
RTS0047701,18
RTS0047702,22
RTS0047703,30
RTS0047704,16
RTS0047705,23
RTS0047706,23
RTS0047707,28
RTS0047708,115
RTS0047709,112
RTS0047710,21
RTS0047711,23
RTS0047712,28
RTS0047713,23
RTS0047714,28
RTS0047715,24
RTS0047716,26
RTS0047717,34
RTS0047718,29
RTS0047720,23
RTS0047721,19
RTS0047722,30
RTS0047723,17
RTS0047724,23
RTS0047725,23
RTS0047726,28
RTS0047727,35
RTS0047728,32
RTS0047729,13
RTS0047730,14
RTS0047731,10
RTS0047732,13
RTS0047733,19
RTS0047734,19
RTS0047735,14
RTS0047736,83
RTS0047737,32
RTS0047738,20
RTS0047739,16
RTS0047740,20
RTS0047741,21
RTS0047742,26
RTS0047743,19
RTS0047744,29
RTS0047745,44
RTS0047746,31
RTS0047747,23
RTS0047748,19
RTS0047749,79
RTS0047750,29
RTS0047752,38
RTS0047753,34
RTS0047754,27
RTS0047755,52
RTS0047756,26
RTS0047757,26
RTS0047758,35
RTS0047759,17
RTS0047760,21
RTS0047761,16
RTS0047762,14
RTS0047763,19
RTS0047764,13
RTS0047765,24
RTS0047766,34
RTS0047767,23
RTS0047768,17
RTS0047769,16
RTS0047770,15
RTS0047771,23
RTS0047772,13
RTS0047773,28
RTS0047774,21
RTS0047775,11
RTS0047776,17
RTS0047777,10
RTS0047778,6
RTS0047779,29
RTS0047780,26
RTS0047781,32
RTS0047782,33
RTS0047783,18
RTS0047784,13
RTS0047785,14
RTS0047786,37
RTS0047787,40
RTS0047788,17
RTS0047789,21
RTS0047790,20
RTS0047791,25
RTS0047792,25
RTS0047793,36
RTS0047794,16
RTS0047795,17
RTS0047796,22
RTS0047797,29
RTS0047798,25
RTS0047799,23
RTS0047800,12
RTS0047801,31
RTS0047802,36
RTS0047803,26
RTS0047804,14
RTS0047805,26
RTS0047806,27
RTS0047807,31
RTS0047808,43
RTS0047809,21
RTS0047810,27
RTS0047811,24
RTS0047812,17
RTS0047813,16
RTS0047814,24
RTS0047816,29
RTS0047817,16
RTS0047818,19
RTS0047819,19
RTS0047820,16
RTS0047821,98
RTS0047822,15
RTS0047823,18
RTS0047824,25
RTS0047825,18
RTS0047826,31
RTS0047827,40
RTS0047828,21
RTS0047829,13
RTS0047830,15
RTS0047831,12
RTS0047832,17
RTS0047833,12
RTS0047834,15
RTS0047835,31
RTS0047836,24
RTS0047837,30
RTS0047838,102
RTS0047839,90
RTS0047840,13
RTS0047841,18
RTS0047842,22
RTS0047843,10
RTS0047844,14
RTS0047845,24
RTS0047846,10
RTS0047847,11
RTS0047848,11
RTS0047849,23
RTS0047850,16
RTS0047851,25
RTS0047852,23
RTS0047853,17
RTS0047854,15
RTS0047855,22
RTS0047856,15
RTS0047857,28
RTS0047858,38
RTS0047859,18
RTS0047860,12
RTS0047861,10
RTS0047862,16
RTS0047863,21
RTS0047864,13
RTS0047865,30
RTS0047866,46
RTS0047867,14
RTS0047868,12
RTS0047869,30
RTS0047870,37
RTS0047871,20
RTS0047872,30
RTS0047873,20
RTS0047874,21
RTS0047875,25
RTS0047876,18
RTS0047877,8
RTS0047878,18
RTS0047879,27
RTS0047880,20
RTS0047881,26
RTS0047882,21
RTS0047883,35
RTS0047884,29
RTS0047885,19
RTS0047886,13
RTS0047890,27
RTS0047891,22
RTS0047892,12
RTS0047893,20
RTS0047894,26
RTS0047895,25
RTS0047896,23
RTS0047897,13
RTS0047898,20
RTS0047899,26
RTS0047900,37
RTS0047901,31
RTS0047902,51
RTS0047903,41
RTS0047904,29
RTS0047905,26
RTS0047906,24
RTS0047907,139
RTS0047908,94
RTS0047909,131
RTS0047910,17
RTS0047912,25
RTS0047913,18
RTS0047914,23
RTS0047915,14
RTS0047916,16
RTS0047917,22
RTS0047919,17
RTS0047920,72
RTS0047921,94
RTS0047924,22
RTS0047925,12
RTS0047926,21
RTS0047927,21
RTS0047928,19
RTS0047929,10
RTS0047930,16
RTS0047931,18
RTS0047932,22
RTS0047933,26
RTS0047934,18
RTS0047935,15
RTS0047936,20
RTS0047937,17
RTS0047938,19
RTS0047939,17
RTS0047940,27
RTS0047941,25
RTS0047942,17
RTS0047943,12
RTS0047944,58
RTS0047945,26
RTS0047946,23
RTS0047947,19
RTS0047948,11
RTS0047949,23
RTS0047950,13
RTS0047951,18
RTS0047952,14
RTS0047953,24
RTS0047954,9
RTS0047956,24
RTS0047957,23
RTS0047958,20
RTS0047959,14
RTS0047960,14
RTS0047961,21
RTS0047963,21
RTS0047964,18
RTS0047965,16
RTS0047966,18
RTS0047967,19
RTS0047968,39
RTS0047969,21
RTS0047970,17
RTS0047972,20
RTS0047973,52
RTS0047974,28
RTS0047975,26
RTS0047976,23
RTS0047977,17
RTS0047978,24
RTS0047979,30
RTS0047980,16
RTS0047981,132
RTS0047982,12
RTS0047985,181
RTS0047986,25
RTS0047987,17
RTS0047988,45
RTS0047990,23
RTS0047991,55
RTS0047992,19
RTS0047993,14
RTS0047994,25
RTS0047995,17
RTS0047996,50
RTS0047997,46
RTS0047998,41
RTS0047999,18
RTS0048000,20
RTS0048001,19
RTS0048003,59
RTS0048005,25
RTS0048006,14
RTS0048008,9
RTS0048009,17
RTS0048012,20
RTS0048013,20
RTS0048014,13
RTS0048015,231
RTS0048016,284
RTS0048017,22
RTS0048018,28
RTS0048019,24
RTS0048020,18
RTS0048021,24
RTS0048022,24
RTS0048023,23
RTS0048024,17
RTS0048026,26
RTS0048027,41
RTS0048028,24
RTS0048029,12
RTS0048030,18
RTS0048031,14
RTS0048032,24
RTS0048033,22
RTS0048034,19
RTS0048035,18
RTS0048036,17
RTS0048037,18
RTS0048038,86
RTS0048040,26
RTS0048041,15
RTS0048042,12
RTS0048043,20
RTS0048044,15
RTS0048045,19
RTS0048046,22
RTS0048047,21
RTS0048048,18
RTS0048049,20
RTS0048050,13
RTS0048051,38
RTS0048052,36
RTS0048053,21
RTS0048054,32
RTS0048055,21
RTS0048056,24
RTS0048057,19
RTS0048058,14
RTS0048059,21
RTS0048060,17
RTS0048061,15
RTS0048062,15
RTS0048063,19
RTS0048064,27
RTS0048065,31
RTS0048066,45
RTS0048067,13
RTS0048068,31
RTS0048069,22
RTS0048070,15
RTS0048071,27
RTS0048072,15
RTS0048073,14
RTS0048074,11
RTS0048076,24
RTS0048077,40
RTS0048078,25
RTS0048079,28
RTS0048080,29
RTS0048081,43
RTS0048082,14
RTS0048084,12
RTS0048085,19
RTS0048086,24
RTS0048087,16
RTS0048088,11
RTS0048089,19
RTS0048090,24
RTS0048091,29
RTS0048092,20
RTS0048093,54
RTS0048094,18
RTS0048096,23
RTS0048097,21
RTS0048098,828
RTS0048099,1091
RTS0048100,1001
RTS0048101,1131
RTS0048102,978
RTS0048104,20
RTS0048105,17
RTS0048106,22
RTS0048107,12
RTS0048108,25
RTS0048109,11
RTS0048110,22
RTS0048111,12
RTS0048112,20
RTS0048113,18
RTS0048114,17
RTS0048115,26
RTS0048116,24
RTS0048117,21
RTS0048118,24
RTS0048120,19
RTS0048126,13
RTS0048127,26
RTS0048129,74
RTS0048130,21
RTS0048131,51
RTS0048132,50
RTS0048133,25
RTS0048134,51
RTS0048135,67
RTS0048136,16
RTS0048138,28
RTS0048139,27
RTS0048140,14
RTS0048141,39
RTS0048142,21
RTS0048144,23
RTS0048145,37
RTS0048146,74
RTS0048147,66
RTS0048148,68
RTS0048149,101
RTS0048150,96
RTS0048151,23
RTS0048152,27
RTS0048153,13
RTS0048154,23
RTS0048155,19
RTS0048156,57
RTS0048158,50
RTS0048159,28
RTS0048160,698
RTS0048161,856
RTS0048162,39
RTS0048163,30
RTS0048164,869
RTS0048165,61
RTS0048166,25
RTS0048167,29
RTS0048168,13
RTS0048169,31
RTS0048170,25
RTS0048171,27
RTS0048172,18
RTS0048173,20
RTS0048175,20
RTS0048176,12
RTS0048177,19
RTS0048178,25
RTS0048179,18
RTS0048180,21
RTS0048181,36
RTS0048182,31
RTS0048183,33
RTS0048184,42
RTS0048185,56
RTS0048186,25
RTS0048188,29
RTS0048189,40
RTS0048190,18
RTS0048191,27
RTS0048192,17
RTS0048193,11
RTS0048194,27
RTS0048195,23
RTS0048196,36
RTS0048197,22
RTS0048198,34
RTS0048200,31
RTS0048201,24
RTS0048202,19
RTS0048203,22
RTS0048204,23
RTS0048205,29
RTS0048207,31
RTS0048208,34
RTS0048209,39
RTS0048210,39
RTS0048211,34
RTS0048212,19
RTS0048213,24
RTS0048214,18
RTS0048215,40
RTS0048216,37
RTS0048217,27
RTS0048218,38
RTS0048219,30
RTS0048220,33
RTS0048221,27
RTS0048222,21
RTS0048223,20
RTS0048224,29
RTS0048225,11
RTS0048226,18
RTS0048227,31
RTS0048228,30
RTS0048229,21
RTS0048230,18
RTS0048231,22
RTS0048232,23
RTS0048233,24
RTS0048234,27
RTS0048235,18
RTS0048236,17
RTS0048237,18
RTS0048238,24
RTS0048239,25
RTS0048240,19
RTS0048241,20
RTS0048242,46
RTS0048243,30
RTS0048244,39
RTS0048245,30
RTS0048246,30
RTS0049343,33
RTS0049344,25
RTS0049345,18
RTS0049346,19
RTS0049347,22
RTS0049348,23
RTS0049349,21
RTS0049350,22
RTS0049351,30
RTS0049352,33
RTS0049353,25
RTS0049354,25
RTS0049355,23
RTS0049356,20
RTS0049357,9
RTS0049358,13
RTS0049359,13
RTS0049360,25
RTS0049361,29
RTS0049362,20
RTS0049363,33
RTS0049364,35
RTS0049365,17
RTS0049366,68
RTS0049367,71
RTS0049368,30
RTS0049369,25
RTS0049370,10
RTS0049371,49
RTS0049372,14
RTS0049373,57
RTS0049374,37
RTS0049375,37
RTS0049376,38
RTS0049377,52
RTS0049378,52
RTS0049379,23
RTS0049380,36
RTS0049381,40
RTS0049382,26
RTS0049383,27
RTS0049384,11
RTS0049385,19
RTS0049386,26
RTS0049387,20
RTS0049388,11
RTS0049389,13
RTS0049390,52
RTS0049391,69
RTS0049392,55
RTS0049393,89
RTS0049394,36
RTS0049395,47
RTS0049396,283
RTS0049397,277
RTS0049398,377
RTS0049399,183
RTS0049400,32
RTS0049401,16
RTS0049402,29
RTS0049403,11
RTS0049404,22
RTS0049405,25
RTS0049406,21
RTS0049407,32
RTS0049408,11
RTS0049409,21
RTS0049410,16
RTS0049411,21
RTS0049412,16
RTS0049413,13
RTS0049414,23
RTS0049415,42
RTS0049416,25
RTS0049417,22
RTS0049418,28
RTS0049419,24
RTS0049420,16
RTS0049421,21
RTS0049422,20
RTS0049423,13
RTS0049424,31
RTS0049425,20
RTS0049426,28
RTS0049427,25
RTS0049428,16
RTS0049429,34
RTS0049430,43
RTS0049431,24
RTS0049432,25
RTS0049433,14
RTS0049434,13
RTS0049435,12
RTS0049436,15
RTS0049437,35
RTS0049438,12
RTS0049439,47
RTS0049440,36
RTS0049441,43
RTS0049442,40
RTS0049443,22
RTS0049444,35
RTS0049445,23
RTS0049446,18
RTS0049447,12
RTS0049448,15
RTS0049449,27
RTS0049450,17
RTS0049451,17
RTS0049452,26
RTS0049453,24
RTS0049454,15
RTS0049455,17
RTS0049456,24
RTS0049457,25
RTS0049458,31
RTS0049459,33
RTS0049460,41
RTS0049461,54
RTS0049462,66
RTS0049463,22
RTS0049464,22
RTS0049465,14
RTS0049466,12
RTS0049467,19
RTS0049468,18
RTS0049469,19
RTS0049470,18
RTS0049471,28
RTS0049472,22
RTS0049473,84
RTS0049474,17
RTS0049475,21
RTS0049476,13
RTS0049477,17
RTS0049478,18
RTS0049479,1839
RTS0049480,206
RTS0049481,12
RTS0049482,15
RTS0049483,17
RTS0049484,26
RTS0049485,33
RTS0997079,31
RTS0997080,45
RTS0997081,27
RTS0997082,53
RTS0997083,27
RTS0997084,31
RTS0997085,41
RTS0997086,32
RTS0997087,9
RTS0997088,43976
RTS0997089,4883
RTS0997090,58
RTS0997091,18
RTS0997092,9
RTS0997093,12
RTS0997094,2
RTS0997095,5
RTS0997096,15
RTS0997097,12
RTS0997098,14
RTS0997099,8
RTS0997100,11
RTS0997101,13
RTS0997102,10
RTS0997103,7
RTS0997104,10
RTS0997105,10
RTS0997106,18
RTS0997107,12
RTS0997108,13
RTS0997109,6
RTS0997110,10
RTS0997111,3
RTS0997112,14
RTS0997113,7
RTS0997114,15
RTS0997115,11
RTS0997116,8
RTS0997117,11
RTS0997118,10
RTS0997119,22
RTS0997120,4
RTS0997121,19
RTS0997122,54
RTS0997123,45
RTS0997124,22
RTS0997125,74
RTS0997126,89
RTS0997127,104
RTS0997128,78
RTS0997129,81
RTS0997130,28
</Code_Summary>
