# Supplementary material for: Spatial meta-transcriptomics reveal associations of intratumor bacteria burden with lung cancer cells showing a distinct oncogenic signature
Source: J Immunother Cancer. 2022 Jul 6;10(7):e004698. doi: 10.1136/jitc-2022-004698 (PMC9260850; doi:10.1136/jitc-2022-004698)
Supplement: Supplementary data [file jitc-2022-004698supp009.zip › DSP-1001660004186-C-B10.dcc]

<Header>
FileVersion,0.02
SoftwareVersion,"GeoMx_NGS_Pipeline_ 2.0.0"
Date,2020-6-15
</Header>

<Scan_Attributes>
ID,DSP-1001660004186-C-B10
Plate_ID,1001660004186
Well,B10
</Scan_Attributes>

<NGS_Processing_Attributes>
SeqSetId,
tamperedIni,No
Raw,2108957
Trimmed,2050404
Stitched,2036220
Aligned,1999202
umiQ30,0.9920
rtsQ30,0.9914
</NGS_Processing_Attributes>


<Code_Summary>
RTS0039454,30
RTS0039455,29
RTS0039456,38
RTS0039457,63
RTS0039458,38
RTS0039459,43
RTS0039460,40
RTS0039461,41
RTS0039462,36
RTS0039463,47
RTS0039464,38
RTS0039465,62
RTS0039466,48
RTS0039467,81
RTS0039468,26
RTS0039469,34
RTS0039470,34
RTS0039471,40
RTS0039472,33
RTS0039473,16
RTS0039474,37
RTS0039475,45
RTS0039476,63
RTS0039477,34
RTS0039478,46
RTS0039479,42
RTS0039480,30
RTS0039481,30
RTS0039482,33
RTS0039483,39
RTS0039484,46
RTS0039485,37
RTS0039486,35
RTS0039487,35
RTS0039488,47
RTS0039489,30
RTS0039490,48
RTS0039491,39
RTS0039492,39
RTS0039493,36
RTS0039494,52
RTS0039495,54
RTS0039496,61
RTS0039497,42
RTS0039498,38
RTS0039499,69
RTS0039500,31
RTS0039501,68
RTS0039502,55
RTS0039503,45
RTS0039504,31
RTS0039505,52
RTS0039506,31
RTS0039507,39
RTS0039508,44
RTS0039509,48
RTS0039510,41
RTS0039511,34
RTS0039512,19
RTS0039513,33
RTS0039514,51
RTS0039515,43
RTS0039516,36
RTS0039517,33
RTS0039518,34
RTS0039519,29
RTS0039520,40
RTS0039521,27
RTS0039522,33
RTS0039523,40
RTS0039524,33
RTS0039525,46
RTS0039526,31
RTS0039527,31
RTS0039528,48
RTS0039529,58
RTS0039530,36
RTS0039531,42
RTS0039532,48
RTS0039533,44
RTS0039534,13
RTS0039535,34
RTS0039536,42
RTS0039537,30
RTS0039538,39
RTS0039539,38
RTS0039540,41
RTS0039541,34
RTS0039542,31
RTS0039543,35
RTS0039544,34
RTS0039545,33
RTS0039546,28
RTS0039547,35
RTS0039548,25
RTS0039549,36
RTS0039550,38
RTS0039551,45
RTS0039552,23
RTS0039553,32
RTS0039554,36
RTS0039555,50
RTS0039556,36
RTS0039557,36
RTS0039558,36
RTS0039559,37
RTS0039560,52
RTS0039561,50
RTS0039562,47
RTS0039563,57
RTS0039564,55
RTS0039565,70
RTS0039566,39
RTS0039567,33
RTS0039568,34
RTS0039569,23
RTS0039570,50
RTS0039571,40
RTS0039572,40
RTS0039573,48
RTS0039574,32
RTS0039575,30
RTS0039576,21
RTS0039577,37
RTS0039578,37
RTS0039579,42
RTS0039580,44
RTS0039581,34
RTS0039582,43
RTS0039583,57
RTS0039584,38
RTS0039585,38
RTS0039586,38
RTS0039587,42
RTS0039588,33
RTS0039589,41
RTS0039590,32
RTS0039591,40
RTS0039592,32
RTS0039593,21
RTS0039594,31
RTS0039595,32
RTS0039596,39
RTS0039597,39
RTS0039598,41
RTS0039599,25
RTS0039600,39
RTS0039601,18
RTS0039602,31
RTS0039603,28
RTS0039604,48
RTS0039605,40
RTS0039606,22
RTS0039607,35
RTS0039608,40
RTS0039609,35
RTS0039610,30
RTS0039611,39
RTS0039612,29
RTS0039613,41
RTS0039614,30
RTS0039615,23
RTS0039616,37
RTS0039617,23
RTS0039619,35
RTS0039620,26
RTS0039621,33
RTS0039622,36
RTS0039623,28
RTS0039624,38
RTS0039625,33
RTS0039626,33
RTS0039627,27
RTS0039628,25
RTS0039629,24
RTS0039630,34
RTS0039631,31
RTS0039632,29
RTS0039633,35
RTS0039634,40
RTS0039635,32
RTS0039636,31
RTS0039637,39
RTS0039638,38
RTS0039639,47
RTS0039640,32
RTS0039641,40
RTS0039642,31
RTS0039643,45
RTS0039644,33
RTS0039645,20
RTS0039646,45
RTS0039647,37
RTS0039648,29
RTS0039649,33
RTS0039650,26
RTS0039651,47
RTS0039652,56
RTS0039653,57
RTS0039654,37
RTS0039655,63
RTS0039656,47
RTS0039657,43
RTS0039658,40
RTS0039659,42
RTS0039660,32
RTS0039661,43
RTS0039662,27
RTS0039663,40
RTS0039664,37
RTS0039665,31
RTS0039666,43
RTS0039667,30
RTS0039668,24
RTS0039669,47
RTS0039670,36
RTS0039671,47
RTS0039672,59
RTS0039673,39
RTS0039674,41
RTS0039675,40
RTS0039676,42
RTS0039677,25
RTS0039678,36
RTS0039679,57
RTS0039680,25
RTS0039681,49
RTS0039682,38
RTS0039683,34
RTS0039684,38
RTS0039685,29
RTS0039686,44
RTS0039687,36
RTS0039688,67
RTS0039689,26
RTS0039690,37
RTS0039691,43
RTS0039692,50
RTS0039693,35
RTS0039694,66
RTS0039695,34
RTS0039696,40
RTS0039697,43
RTS0039698,35
RTS0039699,31
RTS0039700,45
RTS0039701,36
RTS0039702,51
RTS0039703,57
RTS0039704,46
RTS0039705,29
RTS0039706,36
RTS0039707,47
RTS0039708,43
RTS0039709,40
RTS0039710,51
RTS0039711,22
RTS0039712,52
RTS0039713,46
RTS0039714,31
RTS0039715,33
RTS0039716,38
RTS0039717,24
RTS0039718,26
RTS0039719,40
RTS0039720,42
RTS0039721,24
RTS0039722,39
RTS0039723,49
RTS0039724,45
RTS0039725,40
RTS0039726,43
RTS0039727,32
RTS0039728,34
RTS0039729,43
RTS0039730,42
RTS0039731,46
RTS0039732,29
RTS0039733,39
RTS0039734,53
RTS0039735,54
RTS0039736,39
RTS0039737,44
RTS0039738,33
RTS0039739,44
RTS0039740,38
RTS0039741,35
RTS0039742,34
RTS0039743,33
RTS0039744,32
RTS0039745,33
RTS0039746,38
RTS0039747,46
RTS0039749,38
RTS0039750,37
RTS0039751,43
RTS0039752,35
RTS0039753,37
RTS0039754,34
RTS0039755,37
RTS0039756,43
RTS0039757,43
RTS0039758,32
RTS0039759,31
RTS0039760,30
RTS0039761,39
RTS0039762,29
RTS0039763,35
RTS0039764,39
RTS0039765,31
RTS0039766,30
RTS0039767,28
RTS0039768,48
RTS0039769,33
RTS0039770,83
RTS0039771,32
RTS0039772,31
RTS0039773,27
RTS0039774,17
RTS0039775,42
RTS0039776,31
RTS0039777,34
RTS0039778,38
RTS0039779,39
RTS0039780,36
RTS0039781,48
RTS0039782,38
RTS0039783,45
RTS0039784,42
RTS0039785,31
RTS0039786,30
RTS0039787,29
RTS0039788,40
RTS0039789,37
RTS0039790,41
RTS0039791,53
RTS0039792,21
RTS0039793,44
RTS0039794,44
RTS0039795,38
RTS0039796,19
RTS0039797,37
RTS0039798,44
RTS0039799,28
RTS0039800,26
RTS0039801,27
RTS0039802,35
RTS0039803,30
RTS0039804,46
RTS0039805,37
RTS0039806,36
RTS0039807,25
RTS0039808,57
RTS0039809,34
RTS0039810,40
RTS0039811,35
RTS0039812,45
RTS0039813,42
RTS0039814,48
RTS0039815,44
RTS0039816,30
RTS0039817,45
RTS0039818,37
RTS0039819,44
RTS0039820,35
RTS0039821,30
RTS0039822,36
RTS0039823,43
RTS0039824,31
RTS0039825,35
RTS0039826,23
RTS0039827,51
RTS0039828,16
RTS0039829,44
RTS0039830,36
RTS0039831,41
RTS0039832,62
RTS0039833,49
RTS0039834,37
RTS0039835,53
RTS0039836,45
RTS0039838,45
RTS0039839,34
RTS0039840,38
RTS0039841,39
RTS0039842,42
RTS0039843,32
RTS0039844,53
RTS0039845,34
RTS0039846,47
RTS0039847,25
RTS0039848,39
RTS0039849,28
RTS0039850,33
RTS0039851,39
RTS0039852,41
RTS0039853,45
RTS0039854,29
RTS0039855,37
RTS0039856,34
RTS0039857,27
RTS0039858,37
RTS0039859,74
RTS0039860,48
RTS0039861,37
RTS0039862,35
RTS0039863,29
RTS0039864,43
RTS0039865,30
RTS0039866,35
RTS0039867,51
RTS0039868,37
RTS0039869,39
RTS0039870,35
RTS0039871,36
RTS0039872,28
RTS0039873,31
RTS0039874,53
RTS0039875,31
RTS0039876,37
RTS0039877,39
RTS0039878,37
RTS0039879,49
RTS0039880,37
RTS0039881,29
RTS0039882,35
RTS0039883,32
RTS0039884,40
RTS0039885,46
RTS0039886,24
RTS0039887,34
RTS0039888,31
RTS0039890,36
RTS0039891,26
RTS0039892,25
RTS0039893,38
RTS0039894,42
RTS0039895,32
RTS0039896,30
RTS0039897,36
RTS0039898,41
RTS0039899,34
RTS0039900,52
RTS0039901,42
RTS0039902,46
RTS0039903,38
RTS0039904,39
RTS0039905,40
RTS0039906,41
RTS0039907,50
RTS0039908,51
RTS0039909,30
RTS0039910,40
RTS0039911,21
RTS0039912,39
RTS0039913,35
RTS0039914,30
RTS0039915,33
RTS0039916,39
RTS0039917,49
RTS0039918,33
RTS0039919,48
RTS0039920,29
RTS0039921,37
RTS0039922,52
RTS0039923,34
RTS0039924,31
RTS0039925,36
RTS0039926,45
RTS0039927,45
RTS0039928,53
RTS0039929,56
RTS0039930,43
RTS0039931,36
RTS0039932,34
RTS0039933,38
RTS0039934,35
RTS0039935,43
RTS0039936,39
RTS0039937,39
RTS0039938,44
RTS0039939,26
RTS0039940,28
RTS0039941,42
RTS0039942,34
RTS0039943,24
RTS0039944,49
RTS0039945,40
RTS0039946,31
RTS0039947,34
RTS0039948,34
RTS0039949,43
RTS0039950,37
RTS0039951,35
RTS0039952,35
RTS0039953,29
RTS0039954,29
RTS0039955,42
RTS0039956,48
RTS0039957,38
RTS0039958,38
RTS0039959,39
RTS0039960,45
RTS0039961,31
RTS0039962,32
RTS0039963,30
RTS0039964,51
RTS0039965,35
RTS0039966,29
RTS0039967,31
RTS0039968,33
RTS0039969,42
RTS0039970,34
RTS0039971,44
RTS0039972,34
RTS0039973,36
RTS0039974,41
RTS0039975,30
RTS0039976,43
RTS0039977,39
RTS0039978,31
RTS0039979,49
RTS0039980,33
RTS0039981,36
RTS0039982,41
RTS0039983,52
RTS0039984,34
RTS0039985,33
RTS0039986,54
RTS0039987,33
RTS0039988,50
RTS0039989,43
RTS0039990,41
RTS0039991,25
RTS0039992,24
RTS0039993,29
RTS0039994,22
RTS0039995,27
RTS0039996,38
RTS0039997,24
RTS0039998,45
RTS0039999,31
RTS0040000,39
RTS0040001,30
RTS0040002,32
RTS0040003,21
RTS0040004,36
RTS0040005,43
RTS0040006,31
RTS0040007,38
RTS0040008,31
RTS0040009,32
RTS0040010,39
RTS0040011,44
RTS0040012,26
RTS0040013,44
RTS0040014,43
RTS0040015,38
RTS0040016,27
RTS0040017,32
RTS0040018,30
RTS0040019,54
RTS0040020,29
RTS0040021,31
RTS0040022,44
RTS0040023,40
RTS0040024,39
RTS0040025,40
RTS0040026,23
RTS0040027,44
RTS0040028,47
RTS0040029,43
RTS0040030,39
RTS0040031,28
RTS0040032,35
RTS0040033,28
RTS0040034,41
RTS0040035,30
RTS0040036,40
RTS0040037,30
RTS0040038,36
RTS0040039,32
RTS0040040,48
RTS0040041,28
RTS0040042,43
RTS0040043,43
RTS0040044,31
RTS0040045,27
RTS0040046,36
RTS0040047,34
RTS0040048,46
RTS0040049,24
RTS0040050,34
RTS0040051,44
RTS0040052,24
RTS0040053,39
RTS0040054,47
RTS0040055,28
RTS0040056,48
RTS0040057,21
RTS0040058,25
RTS0040059,31
RTS0040060,45
RTS0040061,31
RTS0040062,37
RTS0040063,46
RTS0040064,54
RTS0040065,39
RTS0040066,34
RTS0040067,41
RTS0040068,42
RTS0040069,34
RTS0040070,37
RTS0040071,36
RTS0040072,42
RTS0040073,48
RTS0040074,43
RTS0040075,28
RTS0040076,32
RTS0040077,39
RTS0040078,40
RTS0040079,26
RTS0040080,38
RTS0040081,44
RTS0040082,30
RTS0040083,34
RTS0040084,31
RTS0040085,24
RTS0040086,28
RTS0040087,26
RTS0040088,44
RTS0040089,37
RTS0040090,36
RTS0040091,35
RTS0040092,26
RTS0040093,33
RTS0040094,30
RTS0040095,33
RTS0040096,41
RTS0040097,46
RTS0040098,20
RTS0040099,39
RTS0040100,33
RTS0040101,28
RTS0040102,35
RTS0040103,35
RTS0040104,42
RTS0040105,35
RTS0040106,54
RTS0040107,36
RTS0040108,31
RTS0040109,46
RTS0040110,43
RTS0040111,24
RTS0040112,33
RTS0040113,33
RTS0040114,31
RTS0040115,40
RTS0040116,21
RTS0040117,38
RTS0040118,30
RTS0040119,32
RTS0040120,53
RTS0040121,43
RTS0040122,46
RTS0040123,31
RTS0040124,34
RTS0040125,53
RTS0040126,28
RTS0040127,43
RTS0040128,32
RTS0040129,43
RTS0040130,48
RTS0040131,33
RTS0040132,30
RTS0040133,38
RTS0040134,26
RTS0040135,41
RTS0040136,35
RTS0040137,20
RTS0040138,27
RTS0040139,24
RTS0040140,30
RTS0040141,33
RTS0040142,27
RTS0040143,46
RTS0040144,32
RTS0040145,41
RTS0040146,26
RTS0040147,38
RTS0040148,42
RTS0040149,38
RTS0040150,33
RTS0040151,35
RTS0040152,30
RTS0040153,26
RTS0040154,32
RTS0040155,32
RTS0040156,46
RTS0040157,34
RTS0040158,32
RTS0040159,37
RTS0040160,44
RTS0040161,42
RTS0040162,20
RTS0040163,43
RTS0040164,38
RTS0040165,25
RTS0040166,29
RTS0040167,34
RTS0040168,34
RTS0040169,26
RTS0040170,30
RTS0040171,14
RTS0040172,36
RTS0040173,35
RTS0040174,20
RTS0040175,35
RTS0040176,22
RTS0040177,39
RTS0040178,35
RTS0040179,24
RTS0040180,40
RTS0040181,51
RTS0040182,37
RTS0040183,23
RTS0040184,33
RTS0040185,24
RTS0040186,50
RTS0040187,27
RTS0040188,24
RTS0040189,31
RTS0040190,32
RTS0040191,37
RTS0040192,24
RTS0040193,26
RTS0040194,39
RTS0040195,33
RTS0040196,44
RTS0040197,21
RTS0040198,40
RTS0040199,44
RTS0040200,39
RTS0040201,39
RTS0040202,41
RTS0040203,33
RTS0040204,35
RTS0040205,27
RTS0040206,31
RTS0040207,36
RTS0040208,36
RTS0040209,43
RTS0040210,41
RTS0040211,53
RTS0040212,31
RTS0040213,26
RTS0040214,42
RTS0040215,48
RTS0040216,36
RTS0040217,39
RTS0040218,26
RTS0040219,37
RTS0040220,35
RTS0040221,35
RTS0040222,42
RTS0040223,32
RTS0040224,16
RTS0040225,26
RTS0040226,48
RTS0040227,28
RTS0040228,39
RTS0040229,30
RTS0040230,31
RTS0040231,22
RTS0040232,32
RTS0040233,25
RTS0040234,37
RTS0040235,51
RTS0040236,34
RTS0040237,34
RTS0040238,37
RTS0040239,39
RTS0040240,33
RTS0040241,25
RTS0040242,25
RTS0040243,30
RTS0040244,38
RTS0040245,37
RTS0040246,47
RTS0040247,40
RTS0040248,42
RTS0040249,42
RTS0040250,25
RTS0040251,39
RTS0040252,33
RTS0040253,37
RTS0040254,38
RTS0040255,29
RTS0040256,31
RTS0040257,29
RTS0040258,40
RTS0040259,30
RTS0040260,35
RTS0040261,34
RTS0040262,33
RTS0040263,48
RTS0040264,35
RTS0040265,36
RTS0040266,26
RTS0040267,35
RTS0040268,33
RTS0040269,33
RTS0040270,46
RTS0040271,53
RTS0040272,43
RTS0040273,61
RTS0040274,32
RTS0040275,49
RTS0040276,39
RTS0040277,31
RTS0040278,62
RTS0040279,44
RTS0040280,44
RTS0040281,34
RTS0040282,24
RTS0040283,34
RTS0040284,37
RTS0040285,37
RTS0040286,43
RTS0040287,30
RTS0040288,33
RTS0040289,34
RTS0040290,42
RTS0040291,18
RTS0040292,27
RTS0040293,33
RTS0040294,38
RTS0040295,33
RTS0040296,20
RTS0040297,33
RTS0040298,40
RTS0040299,36
RTS0040300,43
RTS0040301,33
RTS0040302,33
RTS0040303,35
RTS0040304,29
RTS0040305,35
RTS0040306,30
RTS0040307,36
RTS0040308,32
RTS0040309,48
RTS0040310,38
RTS0040311,40
RTS0040312,39
RTS0040313,29
RTS0040314,37
RTS0040315,47
RTS0040316,39
RTS0040317,35
RTS0040318,23
RTS0040319,43
RTS0040320,45
RTS0040321,33
RTS0040322,47
RTS0040323,49
RTS0040324,44
RTS0040325,23
RTS0040326,38
RTS0040327,33
RTS0040328,37
RTS0040329,42
RTS0040330,43
RTS0040331,36
RTS0040332,30
RTS0040333,43
RTS0040334,28
RTS0040335,29
RTS0040336,33
RTS0040337,48
RTS0040338,26
RTS0040339,31
RTS0040340,36
RTS0040341,48
RTS0040342,37
RTS0040343,26
RTS0040344,47
RTS0040345,73
RTS0040346,29
RTS0040347,42
RTS0040348,30
RTS0040349,56
RTS0040350,26
RTS0040351,48
RTS0040352,52
RTS0040353,53
RTS0040354,38
RTS0040355,28
RTS0040356,63
RTS0040357,38
RTS0040358,42
RTS0040359,39
RTS0040360,53
RTS0040361,53
RTS0040363,33
RTS0040364,36
RTS0040365,45
RTS0040366,32
RTS0040367,36
RTS0040368,40
RTS0040369,51
RTS0040370,43
RTS0040371,47
RTS0040372,39
RTS0040373,39
RTS0040374,25
RTS0040375,29
RTS0040376,46
RTS0040377,41
RTS0040378,43
RTS0040379,51
RTS0040380,41
RTS0040381,30
RTS0040382,42
RTS0040383,46
RTS0040384,18
RTS0040385,28
RTS0040386,27
RTS0040387,37
RTS0040388,40
RTS0040389,37
RTS0040390,57
RTS0040391,55
RTS0040392,50
RTS0040393,38
RTS0040394,39
RTS0040395,47
RTS0040396,26
RTS0040397,45
RTS0040398,51
RTS0040399,42
RTS0040400,43
RTS0040401,35
RTS0040402,44
RTS0040403,38
RTS0040404,27
RTS0040405,33
RTS0040406,28
RTS0040407,39
RTS0040408,24
RTS0040409,32
RTS0040410,47
RTS0040411,41
RTS0040412,29
RTS0040413,44
RTS0040414,30
RTS0040415,24
RTS0040416,64
RTS0040417,38
RTS0040418,41
RTS0040419,64
RTS0040420,90
RTS0040421,32
RTS0040422,48
RTS0040423,37
RTS0040424,39
RTS0040425,39
RTS0040426,22
RTS0040428,64
RTS0040429,32
RTS0040430,44
RTS0040431,28
RTS0040432,21
RTS0040433,42
RTS0040434,28
RTS0040435,38
RTS0040436,31
RTS0040437,55
RTS0040438,44
RTS0040439,51
RTS0040440,56
RTS0040441,43
RTS0040442,43
RTS0040443,51
RTS0040444,57
RTS0040445,38
RTS0040446,38
RTS0040447,39
RTS0040448,46
RTS0040449,35
RTS0040450,32
RTS0040451,34
RTS0040452,41
RTS0040453,26
RTS0040454,41
RTS0040455,54
RTS0040456,56
RTS0040457,34
RTS0040458,21
RTS0040459,25
RTS0040460,31
RTS0040461,36
RTS0040462,26
RTS0040463,32
RTS0040464,36
RTS0040465,30
RTS0040466,45
RTS0040467,33
RTS0040468,47
RTS0040469,53
RTS0040470,25
RTS0040471,44
RTS0040472,26
RTS0040473,39
RTS0040474,28
RTS0040475,27
RTS0040476,33
RTS0040477,26
RTS0040478,32
RTS0040479,28
RTS0040480,29
RTS0040481,37
RTS0040482,43
RTS0040483,37
RTS0040484,41
RTS0040485,52
RTS0040486,52
RTS0040487,30
RTS0040488,31
RTS0040489,39
RTS0040490,33
RTS0040491,37
RTS0040492,46
RTS0040493,37
RTS0040494,42
RTS0040495,33
RTS0040496,43
RTS0040497,42
RTS0040498,25
RTS0040499,27
RTS0040500,47
RTS0040501,33
RTS0040502,40
RTS0040503,46
RTS0040504,43
RTS0040505,35
RTS0040506,37
RTS0040507,33
RTS0040508,36
RTS0040509,34
RTS0040510,23
RTS0040511,38
RTS0040512,36
RTS0040513,46
RTS0040514,25
RTS0040515,34
RTS0040516,26
RTS0040517,33
RTS0040518,31
RTS0040519,35
RTS0040520,29
RTS0040521,30
RTS0040522,19
RTS0040523,17
RTS0040524,26
RTS0040525,31
RTS0040526,55
RTS0040527,24
RTS0040528,32
RTS0040529,32
RTS0040530,43
RTS0040531,45
RTS0040532,39
RTS0040533,18
RTS0040534,21
RTS0040535,33
RTS0040536,20
RTS0040537,35
RTS0040538,39
RTS0040539,29
RTS0040540,27
RTS0040541,27
RTS0040542,34
RTS0040543,31
RTS0040544,39
RTS0040545,27
RTS0040546,31
RTS0040547,20
RTS0040548,31
RTS0040549,40
RTS0040550,30
RTS0040551,24
RTS0040552,22
RTS0040553,44
RTS0040554,32
RTS0040555,36
RTS0040556,23
RTS0040557,26
RTS0040558,35
RTS0040559,29
RTS0040560,30
RTS0040561,39
RTS0040562,22
RTS0040563,48
RTS0040564,36
RTS0040565,28
RTS0040566,36
RTS0040567,47
RTS0040568,19
RTS0040569,37
RTS0040570,41
RTS0040571,33
RTS0040572,36
RTS0040573,32
RTS0040574,59
RTS0040575,35
RTS0040576,36
RTS0040577,32
RTS0040578,28
RTS0040579,23
RTS0040580,37
RTS0040581,27
RTS0040582,42
RTS0040583,26
RTS0040584,24
RTS0040585,37
RTS0040586,35
RTS0040587,25
RTS0040588,26
RTS0040589,44
RTS0040590,44
RTS0040591,42
RTS0040592,37
RTS0040593,20
RTS0040594,22
RTS0040595,45
RTS0040596,53
RTS0040597,38
RTS0040598,31
RTS0040599,31
RTS0040600,28
RTS0040601,36
RTS0040602,48
RTS0040603,45
RTS0040604,67
RTS0040605,39
RTS0040606,42
RTS0040607,49
RTS0040608,49
RTS0040609,36
RTS0040610,49
RTS0040611,42
RTS0040612,36
RTS0040613,38
RTS0040614,48
RTS0040615,31
RTS0040616,24
RTS0040617,32
RTS0040618,37
RTS0040619,50
RTS0040620,32
RTS0040621,33
RTS0040622,38
RTS0040623,54
RTS0040624,37
RTS0040625,35
RTS0040626,30
RTS0040627,40
RTS0040628,70
RTS0040629,46
RTS0040630,40
RTS0040631,59
RTS0040632,34
RTS0040633,32
RTS0040634,57
RTS0040635,44
RTS0040636,41
RTS0040637,50
RTS0040638,31
RTS0040639,42
RTS0040640,30
RTS0040641,41
RTS0040642,44
RTS0040643,27
RTS0040644,27
RTS0040645,42
RTS0040646,40
RTS0040647,29
RTS0040648,52
RTS0040649,45
RTS0040650,26
RTS0040651,38
RTS0040652,23
RTS0040653,32
RTS0040654,34
RTS0040655,36
RTS0040656,32
RTS0040657,40
RTS0040658,36
RTS0040659,48
RTS0040660,24
RTS0040661,38
RTS0040662,22
RTS0040663,35
RTS0040664,35
RTS0040665,26
RTS0040666,32
RTS0040667,30
RTS0040668,25
RTS0040669,34
RTS0040670,26
RTS0040671,25
RTS0040672,36
RTS0040673,35
RTS0040674,32
RTS0040675,35
RTS0040676,78
RTS0040677,81
RTS0040678,158
RTS0040679,53
RTS0040680,143
RTS0040681,42
RTS0040682,41
RTS0040683,66
RTS0040684,86
RTS0040685,62
RTS0040686,24
RTS0040687,41
RTS0040688,25
RTS0040689,29
RTS0040690,23
RTS0040691,33
RTS0040692,39
RTS0040693,37
RTS0040694,32
RTS0040695,45
RTS0040696,25
RTS0040697,26
RTS0040698,29
RTS0040699,39
RTS0040700,35
RTS0040701,61
RTS0040702,88
RTS0040703,71
RTS0040704,70
RTS0040705,94
RTS0040706,25
RTS0040707,19
RTS0040708,29
RTS0040709,39
RTS0040710,25
RTS0040711,29
RTS0040712,32
RTS0040713,32
RTS0040714,28
RTS0040715,35
RTS0040716,35
RTS0040717,41
RTS0040718,23
RTS0040719,38
RTS0040720,47
RTS0040721,26
RTS0040722,31
RTS0040723,37
RTS0040724,44
RTS0040725,29
RTS0040726,41
RTS0040727,71
RTS0040728,51
RTS0040729,42
RTS0040730,41
RTS0040731,39
RTS0040732,43
RTS0040733,33
RTS0040734,42
RTS0040735,34
RTS0040736,83
RTS0040737,54
RTS0040738,60
RTS0040739,64
RTS0040740,68
RTS0040741,31
RTS0040742,37
RTS0040743,42
RTS0040744,30
RTS0040745,46
RTS0040746,37
RTS0040747,38
RTS0040748,35
RTS0040749,39
RTS0040750,37
RTS0040751,30
RTS0040752,36
RTS0040753,33
RTS0040754,35
RTS0040755,28
RTS0040756,41
RTS0040757,30
RTS0040758,46
RTS0040759,37
RTS0040760,45
RTS0040761,26
RTS0040762,49
RTS0040763,30
RTS0040764,31
RTS0040765,28
RTS0040766,19
RTS0040767,42
RTS0040768,38
RTS0040769,38
RTS0040770,27
RTS0040771,43
RTS0040772,46
RTS0040773,33
RTS0040774,42
RTS0040775,32
RTS0040776,14
RTS0040777,31
RTS0040778,31
RTS0040779,38
RTS0040780,45
RTS0040781,30
RTS0040782,38
RTS0040783,35
RTS0040784,37
RTS0040785,49
RTS0040786,37
RTS0040787,31
RTS0040788,25
RTS0040789,39
RTS0040790,43
RTS0040791,29
RTS0040792,38
RTS0040793,26
RTS0040794,37
RTS0040795,42
RTS0040796,64
RTS0040797,41
RTS0040798,33
RTS0040799,35
RTS0040800,33
RTS0040801,47
RTS0040802,37
RTS0040803,35
RTS0040804,33
RTS0040805,28
RTS0040806,33
RTS0040807,36
RTS0040808,30
RTS0040809,47
RTS0040810,32
RTS0040811,43
RTS0040812,41
RTS0040813,31
RTS0040814,47
RTS0040815,38
RTS0040816,36
RTS0040817,30
RTS0040818,42
RTS0040819,53
RTS0040820,44
RTS0040821,45
RTS0040822,61
RTS0040823,44
RTS0040824,35
RTS0040825,36
RTS0040826,48
RTS0040827,51
RTS0040828,50
RTS0040830,45
RTS0040831,44
RTS0040832,29
RTS0040833,39
RTS0040834,41
RTS0040836,41
RTS0040837,44
RTS0040838,34
RTS0040839,46
RTS0040840,35
RTS0040841,31
RTS0040842,43
RTS0040843,28
RTS0040844,50
RTS0040845,45
RTS0040846,59
RTS0040847,39
RTS0040848,27
RTS0040849,37
RTS0040850,45
RTS0040851,38
RTS0040852,35
RTS0040853,44
RTS0040854,54
RTS0040855,48
RTS0040856,45
RTS0040857,39
RTS0040858,44
RTS0040859,18
RTS0040860,36
RTS0040861,42
RTS0040862,32
RTS0040863,34
RTS0040864,42
RTS0040865,43
RTS0040866,39
RTS0040867,31
RTS0040868,23
RTS0040869,40
RTS0040870,41
RTS0040871,29
RTS0040872,43
RTS0040873,36
RTS0040874,49
RTS0040875,38
RTS0040876,39
RTS0040877,42
RTS0040878,30
RTS0040879,30
RTS0040880,39
RTS0040881,43
RTS0040882,33
RTS0040883,30
RTS0040884,44
RTS0040885,41
RTS0040886,21
RTS0040887,21
RTS0040888,44
RTS0040889,43
RTS0040890,33
RTS0040891,33
RTS0040892,49
RTS0040893,32
RTS0040894,34
RTS0040895,27
RTS0040896,25
RTS0040897,45
RTS0040898,33
RTS0040899,31
RTS0040900,38
RTS0040901,27
RTS0040902,37
RTS0040903,26
RTS0040904,37
RTS0040905,32
RTS0040906,34
RTS0040907,35
RTS0040908,20
RTS0040909,30
RTS0040910,31
RTS0040911,39
RTS0040912,28
RTS0040913,33
RTS0040914,17
RTS0040915,35
RTS0040916,46
RTS0040917,31
RTS0040918,36
RTS0040919,29
RTS0040920,20
RTS0040921,39
RTS0040922,31
RTS0040923,38
RTS0040924,43
RTS0040925,32
RTS0040926,37
RTS0040927,30
RTS0040928,31
RTS0040929,26
RTS0040930,35
RTS0040931,38
RTS0040932,39
RTS0040933,25
RTS0040934,44
RTS0040935,26
RTS0040936,28
RTS0040937,36
RTS0040938,39
RTS0040939,35
RTS0040940,28
RTS0040941,27
RTS0040942,51
RTS0040943,23
RTS0040944,40
RTS0040945,51
RTS0040946,67
RTS0040947,81
RTS0040948,80
RTS0040949,61
RTS0040950,61
RTS0040951,36
RTS0040952,30
RTS0040953,22
RTS0040954,26
RTS0040955,43
RTS0040956,40
RTS0040957,26
RTS0040958,33
RTS0040959,26
RTS0040960,43
RTS0040961,37
RTS0040962,32
RTS0040963,32
RTS0040964,35
RTS0040965,33
RTS0040966,34
RTS0040967,42
RTS0040968,41
RTS0040969,37
RTS0040970,38
RTS0040971,44
RTS0040972,45
RTS0040973,39
RTS0040974,29
RTS0040975,37
RTS0040976,41
RTS0040977,37
RTS0040978,26
RTS0040979,50
RTS0040980,47
RTS0040981,31
RTS0040982,30
RTS0040983,50
RTS0040984,30
RTS0040985,31
RTS0040986,45
RTS0040987,43
RTS0040988,44
RTS0040989,43
RTS0040990,51
RTS0040991,44
RTS0040992,21
RTS0040993,31
RTS0040994,43
RTS0040995,33
RTS0040996,29
RTS0040997,43
RTS0040998,24
RTS0040999,39
RTS0041000,44
RTS0041001,34
RTS0041002,33
RTS0041003,48
RTS0041004,47
RTS0041005,38
RTS0041006,37
RTS0041007,32
RTS0041008,31
RTS0041009,39
RTS0041010,41
RTS0041011,23
RTS0041012,38
RTS0041013,32
RTS0041014,39
RTS0041015,35
RTS0041016,41
RTS0041017,42
RTS0041018,31
RTS0041019,40
RTS0041020,33
RTS0041021,32
RTS0041022,29
RTS0041023,32
RTS0041024,38
RTS0041025,32
RTS0041026,37
RTS0041027,31
RTS0041028,36
RTS0041029,34
RTS0041030,29
RTS0041031,50
RTS0041032,46
RTS0041033,32
RTS0041034,39
RTS0041035,28
RTS0041036,33
RTS0041037,28
RTS0041038,36
RTS0041039,25
RTS0041040,46
RTS0041041,45
RTS0041042,29
RTS0041043,42
RTS0041044,31
RTS0041045,31
RTS0041046,48
RTS0041047,42
RTS0041048,50
RTS0041049,59
RTS0041050,59
RTS0041051,40
RTS0041052,31
RTS0041053,40
RTS0041054,45
RTS0041055,28
RTS0041056,31
RTS0041057,36
RTS0041058,45
RTS0041059,33
RTS0041060,42
RTS0041061,35
RTS0041062,34
RTS0041063,37
RTS0041064,33
RTS0041066,35
RTS0041067,30
RTS0041068,34
RTS0041069,36
RTS0041070,54
RTS0041071,43
RTS0041072,30
RTS0041073,39
RTS0041074,24
RTS0041075,43
RTS0041076,29
RTS0041077,44
RTS0041078,36
RTS0041079,28
RTS0041080,53
RTS0041081,43
RTS0041082,33
RTS0041083,43
RTS0041084,26
RTS0041085,29
RTS0041086,37
RTS0041087,37
RTS0041088,47
RTS0041089,39
RTS0041090,33
RTS0041091,31
RTS0041092,46
RTS0041093,34
RTS0041094,35
RTS0041095,52
RTS0041096,31
RTS0041097,37
RTS0041098,28
RTS0041099,46
RTS0041100,28
RTS0041101,42
RTS0041102,39
RTS0041103,31
RTS0041104,39
RTS0041105,41
RTS0041106,47
RTS0041107,37
RTS0041108,32
RTS0041109,43
RTS0041110,47
RTS0041111,34
RTS0041112,40
RTS0041113,31
RTS0041114,43
RTS0041115,34
RTS0041116,35
RTS0041117,50
RTS0041118,32
RTS0041119,28
RTS0041120,38
RTS0041121,56
RTS0041122,55
RTS0041123,38
RTS0041124,26
RTS0041125,37
RTS0041126,43
RTS0041127,35
RTS0041128,35
RTS0041129,38
RTS0041130,48
RTS0041131,48
RTS0041132,30
RTS0041133,36
RTS0041134,46
RTS0041135,39
RTS0041136,47
RTS0041137,37
RTS0041138,34
RTS0041139,42
RTS0041140,43
RTS0041141,35
RTS0041142,40
RTS0041143,26
RTS0041144,19
RTS0041145,56
RTS0041146,31
RTS0041147,40
RTS0041148,41
RTS0041149,51
RTS0041150,35
RTS0041151,33
RTS0041152,30
RTS0041153,29
RTS0041154,28
RTS0041155,35
RTS0041156,35
RTS0041157,39
RTS0041158,30
RTS0041159,38
RTS0041160,35
RTS0041161,43
RTS0041162,35
RTS0041163,45
RTS0041164,41
RTS0041165,40
RTS0041166,39
RTS0041167,47
RTS0041168,28
RTS0041169,41
RTS0041170,44
RTS0041171,48
RTS0041172,42
RTS0041173,26
RTS0041174,40
RTS0041175,46
RTS0041176,38
RTS0041177,38
RTS0041178,26
RTS0041179,27
RTS0041180,36
RTS0041181,42
RTS0041182,41
RTS0041183,29
RTS0041184,28
RTS0041185,31
RTS0041186,43
RTS0041187,42
RTS0041188,28
RTS0041189,41
RTS0041190,56
RTS0041191,59
RTS0041192,45
RTS0041193,36
RTS0041194,27
RTS0041195,32
RTS0041196,47
RTS0041197,36
RTS0041198,35
RTS0041199,45
RTS0041200,40
RTS0041201,32
RTS0041202,34
RTS0041203,46
RTS0041204,42
RTS0041205,31
RTS0041206,46
RTS0041207,42
RTS0041208,53
RTS0041209,37
RTS0041210,20
RTS0041211,49
RTS0041212,48
RTS0041213,57
RTS0041214,53
RTS0041215,54
RTS0041216,49
RTS0041217,61
RTS0041218,32
RTS0041219,35
RTS0041220,35
RTS0041221,41
RTS0041222,27
RTS0041223,28
RTS0041224,28
RTS0041225,31
RTS0041226,37
RTS0041227,39
RTS0041228,27
RTS0041229,46
RTS0041230,36
RTS0041231,48
RTS0041232,29
RTS0041233,36
RTS0041234,51
RTS0041235,50
RTS0041236,40
RTS0041237,29
RTS0041238,29
RTS0041239,42
RTS0041240,36
RTS0041241,73
RTS0041242,44
RTS0041243,42
RTS0041244,54
RTS0041246,37
RTS0041247,52
RTS0041248,45
RTS0041249,33
RTS0041250,56
RTS0041251,40
RTS0041252,54
RTS0041253,50
RTS0041254,36
RTS0041255,42
RTS0041256,31
RTS0041257,46
RTS0041258,36
RTS0041259,35
RTS0041260,44
RTS0041261,46
RTS0041262,48
RTS0041263,49
RTS0041265,50
RTS0041266,49
RTS0041267,38
RTS0041268,36
RTS0041269,29
RTS0041270,53
RTS0041271,43
RTS0041272,40
RTS0041273,36
RTS0041274,42
RTS0041275,44
RTS0041276,50
RTS0041277,29
RTS0041278,50
RTS0041279,41
RTS0041280,44
RTS0041281,36
RTS0041282,36
RTS0041283,41
RTS0041284,48
RTS0041285,36
RTS0041286,36
RTS0041287,27
RTS0041288,34
RTS0041289,47
RTS0041290,49
RTS0041291,41
RTS0041292,61
RTS0041293,39
RTS0041294,32
RTS0041295,29
RTS0041296,56
RTS0041297,34
RTS0041298,49
RTS0041299,45
RTS0041300,41
RTS0041301,31
RTS0041302,41
RTS0041303,40
RTS0041304,35
RTS0041305,38
RTS0041306,36
RTS0041307,21
RTS0041308,30
RTS0041309,44
RTS0041310,33
RTS0041311,29
RTS0041312,40
RTS0041313,35
RTS0041314,41
RTS0041315,44
RTS0041316,42
RTS0041317,47
RTS0041318,42
RTS0041319,47
RTS0041320,31
RTS0041321,28
RTS0041322,36
RTS0041323,30
RTS0041324,39
RTS0041325,35
RTS0041326,37
RTS0041327,40
RTS0041328,38
RTS0041329,29
RTS0041330,39
RTS0041331,41
RTS0041332,34
RTS0041333,45
RTS0041334,37
RTS0041335,53
RTS0041346,35
RTS0041347,46
RTS0041348,32
RTS0041349,48
RTS0041350,72
RTS0041351,38
RTS0041352,35
RTS0041353,34
RTS0041354,48
RTS0041355,39
RTS0041356,39
RTS0041357,25
RTS0041358,36
RTS0041359,45
RTS0041360,32
RTS0041361,44
RTS0041362,35
RTS0041363,40
RTS0041364,28
RTS0041365,56
RTS0041366,22
RTS0041367,29
RTS0041368,38
RTS0041369,35
RTS0041370,39
RTS0041371,36
RTS0041372,31
RTS0041373,36
RTS0041374,35
RTS0041375,36
RTS0041376,92
RTS0041377,29
RTS0041378,24
RTS0041379,20
RTS0041380,35
RTS0041381,25
RTS0041382,36
RTS0041383,39
RTS0041384,57
RTS0041385,56
RTS0041386,35
RTS0041387,34
RTS0041388,49
RTS0041389,22
RTS0041390,44
RTS0041391,40
RTS0041392,44
RTS0041393,34
RTS0041394,37
RTS0041395,30
RTS0041396,36
RTS0041397,25
RTS0041398,46
RTS0041399,37
RTS0041400,31
RTS0041401,46
RTS0041402,52
RTS0041403,33
RTS0041404,22
RTS0041405,33
RTS0041406,43
RTS0041407,47
RTS0041408,29
RTS0041409,32
RTS0041410,31
RTS0041411,39
RTS0041412,26
RTS0041413,39
RTS0041414,32
RTS0041415,31
RTS0041416,36
RTS0041417,25
RTS0041418,51
RTS0041419,31
RTS0041420,45
RTS0041421,22
RTS0041422,31
RTS0041423,34
RTS0041424,36
RTS0041425,38
RTS0041426,40
RTS0041427,40
RTS0041428,28
RTS0041429,49
RTS0041430,34
RTS0041431,72
RTS0041432,34
RTS0041433,42
RTS0041434,30
RTS0041435,36
RTS0041436,37
RTS0041437,31
RTS0041438,25
RTS0041439,50
RTS0041440,44
RTS0041441,36
RTS0041442,25
RTS0041443,37
RTS0041444,49
RTS0041445,32
RTS0041446,45
RTS0041447,46
RTS0041448,35
RTS0041449,30
RTS0041450,41
RTS0041451,47
RTS0041452,35
RTS0041453,44
RTS0041454,36
RTS0041455,40
RTS0041456,38
RTS0041457,25
RTS0041458,24
RTS0041459,31
RTS0041460,39
RTS0041461,27
RTS0041462,35
RTS0041463,44
RTS0041464,22
RTS0041465,51
RTS0041466,37
RTS0041467,42
RTS0041468,45
RTS0041469,27
RTS0041470,33
RTS0041471,39
RTS0041472,37
RTS0041473,36
RTS0041474,28
RTS0041475,44
RTS0041476,31
RTS0041477,37
RTS0041478,29
RTS0041479,40
RTS0041480,38
RTS0041481,39
RTS0041482,41
RTS0041483,31
RTS0041484,35
RTS0041485,70
RTS0041486,29
RTS0041487,45
RTS0041488,46
RTS0041489,26
RTS0041490,34
RTS0041491,54
RTS0041492,22
RTS0041493,38
RTS0041494,32
RTS0041495,30
RTS0041496,38
RTS0041497,61
RTS0041498,50
RTS0041499,44
RTS0041500,66
RTS0041501,28
RTS0041502,29
RTS0041503,34
RTS0041504,43
RTS0041505,31
RTS0041506,39
RTS0041507,25
RTS0041508,28
RTS0041509,31
RTS0041510,52
RTS0041511,41
RTS0041512,34
RTS0041513,33
RTS0041514,37
RTS0041515,40
RTS0041516,34
RTS0041517,41
RTS0041518,32
RTS0041519,29
RTS0041520,39
RTS0041521,49
RTS0041522,42
RTS0041523,33
RTS0041524,42
RTS0041525,41
RTS0041526,54
RTS0041527,82
RTS0041528,83
RTS0041529,27
RTS0041530,68
RTS0041531,33
RTS0041532,43
RTS0041533,27
RTS0041534,29
RTS0041535,26
RTS0041536,38
RTS0041537,36
RTS0041538,40
RTS0041540,37
RTS0041541,26
RTS0041542,29
RTS0041543,23
RTS0041544,38
RTS0041545,34
RTS0041546,37
RTS0041547,28
RTS0041548,38
RTS0041549,27
RTS0041550,32
RTS0041551,46
RTS0041552,41
RTS0041553,38
RTS0041554,25
RTS0041555,27
RTS0041556,25
RTS0041557,24
RTS0041558,41
RTS0041559,39
RTS0041560,25
RTS0041561,38
RTS0041562,54
RTS0041563,30
RTS0041564,30
RTS0041565,47
RTS0041566,39
RTS0041567,40
RTS0041568,39
RTS0041569,34
RTS0041570,30
RTS0041571,31
RTS0041572,22
RTS0041573,36
RTS0041574,30
RTS0041575,32
RTS0041576,30
RTS0041577,33
RTS0041578,36
RTS0041579,27
RTS0041580,22
RTS0041581,38
RTS0041582,46
RTS0041583,23
RTS0041584,31
RTS0041585,36
RTS0041586,31
RTS0041587,57
RTS0041588,24
RTS0041589,35
RTS0041590,31
RTS0041591,26
RTS0041592,37
RTS0041593,31
RTS0041594,41
RTS0041595,28
RTS0041596,34
RTS0041597,41
RTS0041598,46
RTS0041599,25
RTS0041600,31
RTS0041601,39
RTS0041602,31
RTS0041603,27
RTS0041604,37
RTS0041605,37
RTS0041606,26
RTS0041607,39
RTS0041608,45
RTS0041609,51
RTS0041610,26
RTS0041611,33
RTS0041612,33
RTS0041613,28
RTS0041614,33
RTS0041615,38
RTS0041616,37
RTS0041617,54
RTS0041618,36
RTS0041619,33
RTS0041620,58
RTS0041621,37
RTS0041622,35
RTS0041623,42
RTS0041624,38
RTS0041625,27
RTS0041626,33
RTS0041627,41
RTS0041628,25
RTS0041629,27
RTS0041630,37
RTS0041631,48
RTS0041632,30
RTS0041633,47
RTS0041634,62
RTS0041635,51
RTS0041636,44
RTS0041637,43
RTS0041638,43
RTS0041639,36
RTS0041640,46
RTS0041641,32
RTS0041642,38
RTS0041643,36
RTS0041644,33
RTS0041645,47
RTS0041646,34
RTS0041647,33
RTS0041648,50
RTS0041649,35
RTS0041650,44
RTS0041651,38
RTS0041652,46
RTS0041653,55
RTS0041654,34
RTS0041655,42
RTS0041656,34
RTS0041657,37
RTS0041658,59
RTS0041659,48
RTS0041660,33
RTS0041661,41
RTS0041662,39
RTS0041663,31
RTS0041664,28
RTS0041665,38
RTS0041666,50
RTS0041667,30
RTS0041668,38
RTS0041669,49
RTS0041670,41
RTS0041671,35
RTS0041672,33
RTS0041673,36
RTS0041674,31
RTS0041675,38
RTS0041676,40
RTS0041677,44
RTS0041678,23
RTS0041679,46
RTS0041680,67
RTS0041681,30
RTS0041682,41
RTS0041683,37
RTS0041684,47
RTS0041685,48
RTS0041686,47
RTS0041687,11
RTS0041688,32
RTS0041689,26
RTS0041690,25
RTS0041691,44
RTS0041692,27
RTS0041693,31
RTS0041694,32
RTS0041695,45
RTS0041696,36
RTS0041697,41
RTS0041698,31
RTS0041699,26
RTS0041700,23
RTS0041701,31
RTS0041702,28
RTS0041703,32
RTS0041704,36
RTS0041705,39
RTS0041706,26
RTS0041707,41
RTS0041708,47
RTS0041709,30
RTS0041710,31
RTS0041711,23
RTS0041712,45
RTS0041713,32
RTS0041714,30
RTS0041715,31
RTS0041716,62
RTS0041717,42
RTS0041718,59
RTS0041719,56
RTS0041720,49
RTS0041721,38
RTS0041722,31
RTS0041723,41
RTS0041724,31
RTS0041725,32
RTS0041726,30
RTS0041727,29
RTS0041728,33
RTS0041729,30
RTS0041730,31
RTS0041731,23
RTS0041732,21
RTS0041733,34
RTS0041734,22
RTS0041735,42
RTS0041736,28
RTS0041737,31
RTS0041738,55
RTS0041739,32
RTS0041740,28
RTS0041741,39
RTS0041742,37
RTS0041743,43
RTS0041744,32
RTS0041745,33
RTS0041746,44
RTS0041747,52
RTS0041748,34
RTS0041749,37
RTS0041750,37
RTS0041751,31
RTS0041752,30
RTS0041753,33
RTS0041754,30
RTS0041755,24
RTS0041756,54
RTS0041757,36
RTS0041758,41
RTS0041759,60
RTS0041760,34
RTS0041761,35
RTS0041762,28
RTS0041763,39
RTS0041764,30
RTS0041765,24
RTS0041766,35
RTS0041767,29
RTS0041768,18
RTS0041769,43
RTS0041770,41
RTS0041771,37
RTS0041772,43
RTS0041773,23
RTS0041774,32
RTS0041775,38
RTS0041776,43
RTS0041777,40
RTS0041778,22
RTS0041779,35
RTS0041780,28
RTS0041781,38
RTS0041782,39
RTS0041783,31
RTS0041784,43
RTS0041785,34
RTS0041786,38
RTS0041787,34
RTS0041788,30
RTS0041789,33
RTS0041790,35
RTS0041791,36
RTS0041793,49
RTS0041794,23
RTS0041795,38
RTS0041796,39
RTS0041797,34
RTS0041798,30
RTS0041799,29
RTS0041800,28
RTS0041801,22
RTS0041802,42
RTS0041803,34
RTS0041804,39
RTS0041805,24
RTS0041806,34
RTS0041807,24
RTS0041808,32
RTS0041809,40
RTS0041810,44
RTS0041811,45
RTS0041812,41
RTS0041813,47
RTS0041814,30
RTS0041815,30
RTS0041816,40
RTS0041817,38
RTS0041818,35
RTS0041819,49
RTS0041820,51
RTS0041821,38
RTS0041822,37
RTS0041823,31
RTS0041824,44
RTS0041825,37
RTS0041826,34
RTS0041827,34
RTS0041828,30
RTS0041829,32
RTS0041830,34
RTS0041831,36
RTS0041832,41
RTS0041833,32
RTS0041834,27
RTS0041835,43
RTS0041836,26
RTS0041837,36
RTS0041838,32
RTS0041839,38
RTS0041840,24
RTS0041841,35
RTS0041842,26
RTS0041843,37
RTS0041844,41
RTS0041845,19
RTS0041846,22
RTS0041847,35
RTS0041848,29
RTS0041849,33
RTS0041850,47
RTS0041851,35
RTS0041852,36
RTS0041853,33
RTS0041854,27
RTS0041855,57
RTS0041856,32
RTS0041857,42
RTS0041858,38
RTS0041859,37
RTS0041860,34
RTS0041861,41
RTS0041862,38
RTS0041863,38
RTS0041864,29
RTS0041865,40
RTS0041866,43
RTS0041867,37
RTS0041868,44
RTS0041869,32
RTS0041870,33
RTS0041871,36
RTS0041872,33
RTS0041873,44
RTS0041874,48
RTS0041875,44
RTS0041876,48
RTS0041877,32
RTS0041878,37
RTS0041879,55
RTS0041880,56
RTS0041881,53
RTS0041882,59
RTS0041883,80
RTS0041884,37
RTS0041885,45
RTS0041886,40
RTS0041887,45
RTS0041888,38
RTS0041889,30
RTS0041890,38
RTS0041891,44
RTS0041892,32
RTS0041893,46
RTS0041894,33
RTS0041895,46
RTS0041896,35
RTS0041897,30
RTS0041898,54
RTS0041899,32
RTS0041900,46
RTS0041901,50
RTS0041902,38
RTS0041903,45
RTS0041904,43
RTS0041905,37
RTS0041906,67
RTS0041907,34
RTS0041908,47
RTS0041909,53
RTS0041910,34
RTS0041911,39
RTS0041912,39
RTS0041913,36
RTS0041914,36
RTS0041915,49
RTS0041916,50
RTS0041917,44
RTS0041918,34
RTS0041919,60
RTS0041920,57
RTS0041922,58
RTS0041923,40
RTS0041924,31
RTS0041925,41
RTS0041926,31
RTS0041927,26
RTS0041928,31
RTS0041929,38
RTS0041930,43
RTS0041931,35
RTS0041932,40
RTS0041933,40
RTS0041934,28
RTS0041935,26
RTS0041936,40
RTS0041937,32
RTS0041938,39
RTS0041939,33
RTS0041940,35
RTS0041941,23
RTS0041942,31
RTS0041943,32
RTS0041944,38
RTS0041945,40
RTS0041946,56
RTS0041947,50
RTS0041948,27
RTS0041949,38
RTS0041950,34
RTS0041951,36
RTS0041952,42
RTS0041953,32
RTS0041954,42
RTS0041955,48
RTS0041956,49
RTS0041957,27
RTS0041958,36
RTS0041959,43
RTS0041960,51
RTS0041961,21
RTS0041962,41
RTS0041963,39
RTS0041964,50
RTS0041965,42
RTS0041966,34
RTS0041967,40
RTS0041968,34
RTS0041969,34
RTS0041971,50
RTS0041972,47
RTS0041973,32
RTS0041974,33
RTS0041975,56
RTS0041976,28
RTS0041977,56
RTS0041978,35
RTS0041979,35
RTS0041980,32
RTS0041981,41
RTS0041982,41
RTS0041983,45
RTS0041984,23
RTS0041985,32
RTS0041986,44
RTS0041987,52
RTS0041988,51
RTS0041989,33
RTS0041990,46
RTS0041991,35
RTS0041992,31
RTS0041993,32
RTS0041994,38
RTS0041995,55
RTS0041996,32
RTS0041997,52
RTS0041998,33
RTS0041999,54
RTS0042000,37
RTS0042001,37
RTS0042002,37
RTS0042003,23
RTS0042004,27
RTS0042005,38
RTS0042006,42
RTS0042007,38
RTS0042008,36
RTS0042009,40
RTS0042010,27
RTS0042011,63
RTS0042012,40
RTS0042013,28
RTS0042014,37
RTS0042015,33
RTS0042016,23
RTS0042017,38
RTS0042018,26
RTS0042019,35
RTS0042020,29
RTS0042021,35
RTS0042022,38
RTS0042023,36
RTS0042024,52
RTS0042025,50
RTS0042026,40
RTS0042027,42
RTS0042028,31
RTS0042029,30
RTS0042030,23
RTS0042031,55
RTS0042032,32
RTS0042033,39
RTS0042034,53
RTS0042035,50
RTS0042036,33
RTS0042037,32
RTS0042038,46
RTS0042039,32
RTS0042040,36
RTS0042041,34
RTS0042042,32
RTS0042043,30
RTS0042044,35
RTS0042045,32
RTS0042046,51
RTS0042047,41
RTS0042048,31
RTS0042049,32
RTS0042050,36
RTS0042051,36
RTS0042052,43
RTS0042053,44
RTS0042054,20
RTS0042055,37
RTS0042056,51
RTS0042057,25
RTS0042058,29
RTS0042059,44
RTS0042060,37
RTS0042061,52
RTS0042062,58
RTS0042063,49
RTS0042064,39
RTS0042065,34
RTS0042066,31
RTS0042067,44
RTS0042068,57
RTS0042069,27
RTS0042071,36
RTS0042072,29
RTS0042073,27
RTS0042074,47
RTS0042075,39
RTS0042076,32
RTS0042077,19
RTS0042078,27
RTS0042079,56
RTS0042080,26
RTS0042081,42
RTS0042082,46
RTS0042083,34
RTS0042084,28
RTS0042085,23
RTS0042086,24
RTS0042087,37
RTS0042088,34
RTS0042089,28
RTS0042090,40
RTS0042091,57
RTS0042092,41
RTS0042093,24
RTS0042094,31
RTS0042095,19
RTS0042096,45
RTS0042097,41
RTS0042098,38
RTS0042099,51
RTS0042100,48
RTS0042101,62
RTS0042102,41
RTS0042103,50
RTS0042104,34
RTS0042105,41
RTS0042106,37
RTS0042107,36
RTS0042108,35
RTS0042109,39
RTS0042110,46
RTS0042111,41
RTS0042112,36
RTS0042113,60
RTS0042114,39
RTS0042115,33
RTS0042116,35
RTS0042117,37
RTS0042118,34
RTS0042119,20
RTS0042120,39
RTS0042121,38
RTS0042122,39
RTS0042123,34
RTS0042124,10
RTS0042125,55
RTS0042126,37
RTS0042127,47
RTS0042128,40
RTS0042129,40
RTS0042130,24
RTS0042131,62
RTS0042132,28
RTS0042133,52
RTS0042134,39
RTS0042135,42
RTS0042136,35
RTS0042137,38
RTS0042138,28
RTS0042139,43
RTS0042140,37
RTS0042141,35
RTS0042142,51
RTS0042143,38
RTS0042144,28
RTS0042145,36
RTS0042146,48
RTS0042147,34
RTS0042148,31
RTS0042149,157
RTS0042150,40
RTS0042151,39
RTS0042152,36
RTS0042153,31
RTS0042154,50
RTS0042155,43
RTS0042156,38
RTS0042157,25
RTS0042158,34
RTS0042159,25
RTS0042160,38
RTS0042161,33
RTS0042162,35
RTS0042163,48
RTS0042164,56
RTS0042165,31
RTS0042166,45
RTS0042167,46
RTS0042168,40
RTS0042169,37
RTS0042170,39
RTS0042171,57
RTS0042172,44
RTS0042173,64
RTS0042174,40
RTS0042175,50
RTS0042176,42
RTS0042177,44
RTS0042178,46
RTS0042179,46
RTS0042180,35
RTS0042181,34
RTS0042182,24
RTS0042183,26
RTS0042184,36
RTS0042185,34
RTS0042186,40
RTS0042187,45
RTS0042188,34
RTS0042189,39
RTS0042190,39
RTS0042191,71
RTS0042192,46
RTS0042193,38
RTS0042194,37
RTS0042195,28
RTS0042196,30
RTS0042197,38
RTS0042198,31
RTS0042199,42
RTS0042200,38
RTS0042201,47
RTS0042202,36
RTS0042203,25
RTS0042204,23
RTS0042205,25
RTS0042206,32
RTS0042207,41
RTS0042208,30
RTS0042209,29
RTS0042210,39
RTS0042211,36
RTS0042212,30
RTS0042213,39
RTS0042214,26
RTS0042215,41
RTS0042216,40
RTS0042217,42
RTS0042218,37
RTS0042219,31
RTS0042220,31
RTS0042221,40
RTS0042222,37
RTS0042223,24
RTS0042224,40
RTS0042225,35
RTS0042226,40
RTS0042227,26
RTS0042228,48
RTS0042229,38
RTS0042230,42
RTS0042231,32
RTS0042232,41
RTS0042233,40
RTS0042234,32
RTS0042235,40
RTS0042236,46
RTS0042237,44
RTS0042238,23
RTS0042239,45
RTS0042240,40
RTS0042241,39
RTS0042242,26
RTS0042243,43
RTS0042244,33
RTS0042245,24
RTS0042246,42
RTS0042247,37
RTS0042248,49
RTS0042249,42
RTS0042250,35
RTS0042251,30
RTS0042252,38
RTS0042253,42
RTS0042254,41
RTS0042255,41
RTS0042256,49
RTS0042257,51
RTS0042258,22
RTS0042259,35
RTS0042260,34
RTS0042261,42
RTS0042262,43
RTS0042263,60
RTS0042264,52
RTS0042265,38
RTS0042266,29
RTS0042267,37
RTS0042268,23
RTS0042269,29
RTS0042270,30
RTS0042271,37
RTS0042272,29
RTS0042273,41
RTS0042274,24
RTS0042275,35
RTS0042276,33
RTS0042277,29
RTS0042278,31
RTS0042279,32
RTS0042280,40
RTS0042281,22
RTS0042282,25
RTS0042283,37
RTS0042284,30
RTS0042285,25
RTS0042286,34
RTS0042287,33
RTS0042288,27
RTS0042289,48
RTS0042290,41
RTS0042291,45
RTS0042292,34
RTS0042293,29
RTS0042294,37
RTS0042295,37
RTS0042296,30
RTS0042297,44
RTS0042298,41
RTS0042299,52
RTS0042300,40
RTS0042301,31
RTS0042302,30
RTS0042303,32
RTS0042304,34
RTS0042305,36
RTS0042306,32
RTS0042307,38
RTS0042308,48
RTS0042309,45
RTS0042310,60
RTS0042311,19
RTS0042312,32
RTS0042313,34
RTS0042314,24
RTS0042315,36
RTS0042316,37
RTS0042317,37
RTS0042318,46
RTS0042319,28
RTS0042320,31
RTS0042321,30
RTS0042322,29
RTS0042323,39
RTS0042324,25
RTS0042325,25
RTS0042326,31
RTS0042327,42
RTS0042328,37
RTS0042329,32
RTS0042330,39
RTS0042331,32
RTS0042332,26
RTS0042333,37
RTS0042334,26
RTS0042335,44
RTS0042336,41
RTS0042337,42
RTS0042338,27
RTS0042339,37
RTS0042340,43
RTS0042341,31
RTS0042342,26
RTS0042343,40
RTS0042344,19
RTS0042345,42
RTS0042346,40
RTS0042347,32
RTS0042348,30
RTS0042349,28
RTS0042350,37
RTS0042351,28
RTS0042352,42
RTS0042353,39
RTS0042354,25
RTS0042355,18
RTS0042356,33
RTS0042357,43
RTS0042358,47
RTS0042359,29
RTS0042360,37
RTS0042361,37
RTS0042362,45
RTS0042363,36
RTS0042364,36
RTS0042365,26
RTS0042366,48
RTS0042367,25
RTS0042368,33
RTS0042369,31
RTS0042370,65
RTS0042371,23
RTS0042372,37
RTS0042373,51
RTS0042374,18
RTS0042375,36
RTS0042376,33
RTS0042377,19
RTS0042378,31
RTS0042379,34
RTS0042380,18
RTS0042381,49
RTS0042382,37
RTS0042383,31
RTS0042384,40
RTS0042385,29
RTS0042386,35
RTS0042387,30
RTS0042388,54
RTS0042389,39
RTS0042390,32
RTS0042391,31
RTS0042392,31
RTS0042393,32
RTS0042394,25
RTS0042395,49
RTS0042396,24
RTS0042397,38
RTS0042398,23
RTS0042399,41
RTS0042400,42
RTS0042401,27
RTS0042402,25
RTS0042403,26
RTS0042404,24
RTS0042405,28
RTS0042406,32
RTS0042407,33
RTS0042408,43
RTS0042409,42
RTS0042410,49
RTS0042411,29
RTS0042412,32
RTS0042413,34
RTS0042414,34
RTS0042415,33
RTS0042416,34
RTS0042417,53
RTS0042418,63
RTS0042419,44
RTS0042420,46
RTS0042421,45
RTS0042422,38
RTS0042423,40
RTS0042424,39
RTS0042425,32
RTS0042426,52
RTS0042427,42
RTS0042428,37
RTS0042429,22
RTS0042430,37
RTS0042431,49
RTS0042432,35
RTS0042433,37
RTS0042434,37
RTS0042435,38
RTS0042436,39
RTS0042437,31
RTS0042438,44
RTS0042439,57
RTS0042440,39
RTS0042441,38
RTS0042442,24
RTS0042443,43
RTS0042444,33
RTS0042445,44
RTS0042446,39
RTS0042447,44
RTS0042448,40
RTS0042449,28
RTS0042450,29
RTS0042451,40
RTS0042452,26
RTS0042453,39
RTS0042454,42
RTS0042455,29
RTS0042456,30
RTS0042457,25
RTS0042458,38
RTS0042460,39
RTS0042461,34
RTS0042462,44
RTS0042463,30
RTS0042464,41
RTS0042465,40
RTS0042466,41
RTS0042467,39
RTS0042468,43
RTS0042469,46
RTS0042470,32
RTS0042471,44
RTS0042472,38
RTS0042473,43
RTS0042474,39
RTS0042475,44
RTS0042476,53
RTS0042477,39
RTS0042478,44
RTS0042479,26
RTS0042480,42
RTS0042481,31
RTS0042482,43
RTS0042483,58
RTS0042484,66
RTS0042485,46
RTS0042486,27
RTS0042487,22
RTS0042488,19
RTS0042489,30
RTS0042490,36
RTS0042491,49
RTS0042492,37
RTS0042493,40
RTS0042494,25
RTS0042495,22
RTS0042496,20
RTS0042497,32
RTS0042498,25
RTS0042499,38
RTS0042500,37
RTS0042501,33
RTS0042502,29
RTS0042503,20
RTS0042504,31
RTS0042505,57
RTS0042506,25
RTS0042507,43
RTS0042508,27
RTS0042509,40
RTS0042510,19
RTS0042515,42
RTS0042522,24
RTS0042526,27
RTS0042527,33
RTS0042528,39
RTS0042529,25
RTS0042530,21
RTS0042531,29
RTS0042532,22
RTS0042533,29
RTS0042534,22
RTS0042535,28
RTS0042536,40
RTS0042537,31
RTS0042538,34
RTS0042539,52
RTS0042540,36
RTS0042541,26
RTS0042542,22
RTS0042543,35
RTS0042544,29
RTS0042545,30
RTS0042546,39
RTS0042547,37
RTS0042548,34
RTS0042549,21
RTS0042550,38
RTS0042551,43
RTS0042552,31
RTS0042553,30
RTS0042554,30
RTS0042555,32
RTS0042556,35
RTS0042557,35
RTS0042558,40
RTS0042559,34
RTS0042560,33
RTS0042561,28
RTS0042562,22
RTS0042563,40
RTS0042564,30
RTS0042565,50
RTS0042566,38
RTS0042567,37
RTS0042568,47
RTS0042569,62
RTS0042570,47
RTS0042571,56
RTS0042572,39
RTS0042573,46
RTS0042574,37
RTS0042575,41
RTS0042576,27
RTS0042577,43
RTS0042578,22
RTS0042579,39
RTS0042580,34
RTS0042581,76
RTS0042582,46
RTS0042583,131
RTS0042584,33
RTS0042585,31
RTS0042586,31
RTS0042587,25
RTS0042588,36
RTS0042589,25
RTS0042590,29
RTS0042591,41
RTS0042592,44
RTS0042593,43
RTS0042594,27
RTS0042595,23
RTS0042596,43
RTS0042597,43
RTS0042598,44
RTS0042599,37
RTS0042600,16
RTS0042601,41
RTS0042602,47
RTS0042603,29
RTS0042604,59
RTS0042605,47
RTS0042606,30
RTS0042607,33
RTS0042608,38
RTS0042609,23
RTS0042610,37
RTS0042611,35
RTS0042612,36
RTS0042613,26
RTS0042614,34
RTS0042615,41
RTS0042616,39
RTS0042617,34
RTS0042618,45
RTS0042619,32
RTS0042620,40
RTS0042621,21
RTS0042622,39
RTS0042623,39
RTS0042624,28
RTS0042625,26
RTS0042626,52
RTS0042627,50
RTS0042628,35
RTS0042629,34
RTS0042630,31
RTS0042631,28
RTS0042633,23
RTS0042634,33
RTS0042635,29
RTS0042636,56
RTS0042637,29
RTS0042638,58
RTS0042639,43
RTS0042640,45
RTS0042641,33
RTS0042642,20
RTS0042643,13
RTS0042644,24
RTS0042645,32
RTS0042646,22
RTS0042647,31
RTS0042648,47
RTS0042649,31
RTS0042650,31
RTS0042651,17
RTS0042652,24
RTS0042653,32
RTS0042654,40
RTS0042655,32
RTS0042656,46
RTS0042657,28
RTS0042658,45
RTS0042659,28
RTS0042660,37
RTS0042661,36
RTS0042662,26
RTS0042663,36
RTS0042664,21
RTS0042665,28
RTS0042666,33
RTS0042667,38
RTS0042668,26
RTS0042669,37
RTS0042670,36
RTS0042671,52
RTS0042672,49
RTS0042673,45
RTS0042674,34
RTS0042675,39
RTS0042676,39
RTS0042678,41
RTS0042679,45
RTS0042680,40
RTS0042681,49
RTS0042682,35
RTS0042683,43
RTS0042684,33
RTS0042685,47
RTS0042686,63
RTS0042687,41
RTS0042688,38
RTS0042689,31
RTS0042690,14
RTS0042691,42
RTS0042692,32
RTS0042693,36
RTS0042694,2
RTS0042695,33
RTS0042696,44
RTS0042697,35
RTS0042698,35
RTS0042699,31
RTS0042700,32
RTS0042701,41
RTS0042702,28
RTS0042703,34
RTS0042704,47
RTS0042705,29
RTS0042706,28
RTS0042707,24
RTS0042708,36
RTS0042709,32
RTS0042710,43
RTS0042711,42
RTS0042712,28
RTS0042713,59
RTS0042714,43
RTS0042715,24
RTS0042716,34
RTS0042717,34
RTS0042718,35
RTS0042719,29
RTS0042720,36
RTS0042721,44
RTS0042722,31
RTS0042723,25
RTS0042724,52
RTS0042725,36
RTS0042726,26
RTS0042727,17
RTS0042728,41
RTS0042729,31
RTS0042730,38
RTS0042731,24
RTS0042732,34
RTS0042733,32
RTS0042734,41
RTS0042735,29
RTS0042736,27
RTS0042737,46
RTS0042738,40
RTS0042739,46
RTS0042740,38
RTS0042741,29
RTS0042742,35
RTS0042743,29
RTS0042744,36
RTS0042745,34
RTS0042746,36
RTS0042747,37
RTS0042748,36
RTS0042749,32
RTS0042750,33
RTS0042751,36
RTS0042752,39
RTS0042753,35
RTS0042754,32
RTS0042755,19
RTS0042756,32
RTS0042757,48
RTS0042758,39
RTS0042759,20
RTS0042760,28
RTS0042761,30
RTS0042762,27
RTS0042763,22
RTS0042764,46
RTS0042765,26
RTS0042766,46
RTS0042767,30
RTS0042768,41
RTS0042769,61
RTS0042770,37
RTS0042771,40
RTS0042772,44
RTS0042773,43
RTS0042774,66
RTS0042775,25
RTS0042776,33
RTS0042777,50
RTS0042778,35
RTS0042779,39
RTS0042780,52
RTS0042781,41
RTS0042782,34
RTS0042783,44
RTS0042784,36
RTS0042785,27
RTS0042786,31
RTS0042787,36
RTS0042788,30
RTS0042789,53
RTS0042790,45
RTS0042791,78
RTS0042792,44
RTS0042793,48
RTS0042794,65
RTS0042795,55
RTS0042796,45
RTS0042797,52
RTS0042798,33
RTS0042799,47
RTS0042800,34
RTS0042801,46
RTS0042802,44
RTS0042803,40
RTS0042804,35
RTS0042805,27
RTS0042806,34
RTS0042807,37
RTS0042808,39
RTS0042809,44
RTS0042810,27
RTS0042811,44
RTS0042812,48
RTS0042813,44
RTS0042814,70
RTS0042815,40
RTS0042816,31
RTS0042817,54
RTS0042818,37
RTS0042819,44
RTS0042820,41
RTS0042821,48
RTS0042822,41
RTS0042823,37
RTS0042824,41
RTS0042825,38
RTS0042826,34
RTS0042827,51
RTS0042828,30
RTS0042829,35
RTS0042830,38
RTS0042831,58
RTS0042832,39
RTS0042833,38
RTS0042834,35
RTS0042835,42
RTS0042836,39
RTS0042837,37
RTS0042838,44
RTS0042839,32
RTS0042840,44
RTS0042841,44
RTS0042842,27
RTS0042843,41
RTS0042844,50
RTS0042845,74
RTS0042846,31
RTS0042847,62
RTS0042848,49
RTS0042849,44
RTS0042850,36
RTS0042851,44
RTS0042852,35
RTS0042853,43
RTS0042854,31
RTS0042855,28
RTS0042856,31
RTS0042857,37
RTS0042858,40
RTS0042859,31
RTS0042860,55
RTS0042861,38
RTS0042862,24
RTS0042863,42
RTS0042864,35
RTS0042865,36
RTS0042866,32
RTS0042867,36
RTS0042868,31
RTS0042869,36
RTS0042870,30
RTS0042871,40
RTS0042872,32
RTS0042873,48
RTS0042874,26
RTS0042875,52
RTS0042876,46
RTS0042877,34
RTS0042878,41
RTS0042879,51
RTS0042880,51
RTS0042881,26
RTS0042882,40
RTS0042883,37
RTS0042884,41
RTS0042885,40
RTS0042886,31
RTS0042887,31
RTS0042888,45
RTS0042889,27
RTS0042890,32
RTS0042891,38
RTS0042892,44
RTS0042893,58
RTS0042894,28
RTS0042895,34
RTS0042896,54
RTS0042897,49
RTS0042898,30
RTS0042899,48
RTS0042900,36
RTS0042901,54
RTS0042902,26
RTS0042903,26
RTS0042904,33
RTS0042905,34
RTS0042906,67
RTS0042907,35
RTS0042908,41
RTS0042909,53
RTS0042910,55
RTS0042911,26
RTS0042912,38
RTS0042913,49
RTS0042914,37
RTS0042915,30
RTS0042916,29
RTS0042917,60
RTS0042918,31
RTS0042919,44
RTS0042920,35
RTS0042921,45
RTS0042922,32
RTS0042923,35
RTS0042924,27
RTS0042925,37
RTS0042926,37
RTS0042927,38
RTS0042928,47
RTS0042929,43
RTS0042930,39
RTS0042931,30
RTS0042932,28
RTS0042933,31
RTS0042934,41
RTS0042935,29
RTS0042936,37
RTS0042937,32
RTS0042938,58
RTS0042939,51
RTS0042940,50
RTS0042941,37
RTS0042942,45
RTS0042943,53
RTS0042944,56
RTS0042945,53
RTS0042946,30
RTS0042947,57
RTS0042948,39
RTS0042949,38
RTS0042950,38
RTS0042951,41
RTS0042952,42
RTS0042953,28
RTS0042954,34
RTS0042955,51
RTS0042956,41
RTS0042957,35
RTS0042958,44
RTS0042959,49
RTS0042960,46
RTS0042961,37
RTS0042962,45
RTS0042963,29
RTS0042964,36
RTS0042965,38
RTS0042966,31
RTS0042967,35
RTS0042968,33
RTS0042969,32
RTS0042970,39
RTS0042971,28
RTS0042972,37
RTS0042973,29
RTS0042974,33
RTS0042975,48
RTS0042976,48
RTS0042977,43
RTS0042978,24
RTS0042979,41
RTS0042980,39
RTS0042981,42
RTS0042982,40
RTS0042983,55
RTS0042984,27
RTS0042985,39
RTS0042986,41
RTS0042987,28
RTS0042988,39
RTS0042989,36
RTS0042990,26
RTS0042991,41
RTS0042992,39
RTS0042993,30
RTS0042994,33
RTS0042995,37
RTS0042996,44
RTS0042997,42
RTS0042998,32
RTS0042999,58
RTS0043000,34
RTS0043001,46
RTS0043002,43
RTS0043003,41
RTS0043004,38
RTS0043005,36
RTS0043006,23
RTS0043007,55
RTS0043008,35
RTS0043009,38
RTS0043010,30
RTS0043011,38
RTS0043012,34
RTS0043013,41
RTS0043014,57
RTS0043015,36
RTS0043016,38
RTS0043017,43
RTS0043018,45
RTS0043019,42
RTS0043020,35
RTS0043021,41
RTS0043022,31
RTS0043023,32
RTS0043024,39
RTS0043025,42
RTS0043026,31
RTS0043027,58
RTS0043028,63
RTS0043029,50
RTS0043030,53
RTS0043031,39
RTS0043032,46
RTS0043033,41
RTS0043034,38
RTS0043035,35
RTS0043036,40
RTS0043037,38
RTS0043038,43
RTS0043039,26
RTS0043040,35
RTS0043041,45
RTS0043042,44
RTS0043043,40
RTS0043044,31
RTS0043045,22
RTS0043046,28
RTS0043047,34
RTS0043048,41
RTS0043049,33
RTS0043050,29
RTS0043051,52
RTS0043052,41
RTS0043053,37
RTS0043054,27
RTS0043055,35
RTS0043056,38
RTS0043057,33
RTS0043058,36
RTS0043059,38
RTS0043060,44
RTS0043061,62
RTS0043062,30
RTS0043063,36
RTS0043064,34
RTS0043065,31
RTS0043066,46
RTS0043067,40
RTS0043068,50
RTS0043069,36
RTS0043070,44
RTS0043071,45
RTS0043072,78
RTS0043073,59
RTS0043074,77
RTS0043075,48
RTS0043076,30
RTS0043077,42
RTS0043078,39
RTS0043079,28
RTS0043080,43
RTS0043081,60
RTS0043082,49
RTS0043083,39
RTS0043084,53
RTS0043085,49
RTS0043086,45
RTS0043087,32
RTS0043088,36
RTS0043089,23
RTS0043090,25
RTS0043091,35
RTS0043092,30
RTS0043093,37
RTS0043094,44
RTS0043095,29
RTS0043096,37
RTS0043097,25
RTS0043098,47
RTS0043099,47
RTS0043100,31
RTS0043101,60
RTS0043102,39
RTS0043103,52
RTS0043104,60
RTS0043105,49
RTS0043106,54
RTS0043107,52
RTS0043108,25
RTS0043109,38
RTS0043110,35
RTS0043111,27
RTS0043112,49
RTS0043113,51
RTS0043114,43
RTS0043115,54
RTS0043116,51
RTS0043117,34
RTS0043118,31
RTS0043119,32
RTS0043120,40
RTS0043121,34
RTS0043122,38
RTS0043123,27
RTS0043124,41
RTS0043125,37
RTS0043126,33
RTS0043127,39
RTS0043128,41
RTS0043129,44
RTS0043130,38
RTS0043131,48
RTS0043132,21
RTS0043133,25
RTS0043134,40
RTS0043135,32
RTS0043136,42
RTS0043137,24
RTS0043138,45
RTS0043139,31
RTS0043140,31
RTS0043141,36
RTS0043142,37
RTS0043143,46
RTS0043144,32
RTS0043145,32
RTS0043146,33
RTS0043147,38
RTS0043148,49
RTS0043149,42
RTS0043150,17
RTS0043151,40
RTS0043152,55
RTS0043153,44
RTS0043154,38
RTS0043155,49
RTS0043156,39
RTS0043157,32
RTS0043159,42
RTS0043160,45
RTS0043161,40
RTS0043162,49
RTS0043163,41
RTS0043164,23
RTS0043165,52
RTS0043167,30
RTS0043168,33
RTS0043169,43
RTS0043170,43
RTS0043171,31
RTS0043172,46
RTS0043173,37
RTS0043174,29
RTS0043175,38
RTS0043176,27
RTS0043177,31
RTS0043178,47
RTS0043179,30
RTS0043180,45
RTS0043181,42
RTS0043182,42
RTS0043183,56
RTS0043184,34
RTS0043185,37
RTS0043186,42
RTS0043187,37
RTS0043188,40
RTS0043189,33
RTS0043190,44
RTS0043191,38
RTS0043192,35
RTS0043193,31
RTS0043194,33
RTS0043195,36
RTS0043196,64
RTS0043197,62
RTS0043198,52
RTS0043199,52
RTS0043200,38
RTS0043201,34
RTS0043202,39
RTS0043203,32
RTS0043204,53
RTS0043205,65
RTS0043206,54
RTS0043207,42
RTS0043208,43
RTS0043209,31
RTS0043210,34
RTS0043211,34
RTS0043212,38
RTS0043213,27
RTS0043214,42
RTS0043215,37
RTS0043216,38
RTS0043217,42
RTS0043218,36
RTS0043219,31
RTS0043220,40
RTS0043221,20
RTS0043222,41
RTS0043223,42
RTS0043224,27
RTS0043225,33
RTS0043226,43
RTS0043227,44
RTS0043228,45
RTS0043229,63
RTS0043230,44
RTS0043231,40
RTS0043232,30
RTS0043233,48
RTS0043234,18
RTS0043235,50
RTS0043236,22
RTS0043237,45
RTS0043238,44
RTS0043239,51
RTS0043240,47
RTS0043241,42
RTS0043242,63
RTS0043243,50
RTS0043244,32
RTS0043245,45
RTS0043246,42
RTS0043247,33
RTS0043248,39
RTS0043249,23
RTS0043250,53
RTS0043251,37
RTS0043252,41
RTS0043253,43
RTS0043254,46
RTS0043255,44
RTS0043256,48
RTS0043257,42
RTS0043258,43
RTS0043259,32
RTS0043260,39
RTS0043261,30
RTS0043262,49
RTS0043263,37
RTS0043264,35
RTS0043265,38
RTS0043266,39
RTS0043267,54
RTS0043268,32
RTS0043269,50
RTS0043270,39
RTS0043271,32
RTS0043272,46
RTS0043273,40
RTS0043274,36
RTS0043275,39
RTS0043276,37
RTS0043277,45
RTS0043278,26
RTS0043279,50
RTS0043280,37
RTS0043281,33
RTS0043282,48
RTS0043283,33
RTS0043284,47
RTS0043285,31
RTS0043286,27
RTS0043287,40
RTS0043288,54
RTS0043289,52
RTS0043290,41
RTS0043291,64
RTS0043292,34
RTS0043293,28
RTS0043294,37
RTS0043295,37
RTS0043296,43
RTS0043297,27
RTS0043299,45
RTS0043300,41
RTS0043301,44
RTS0043302,35
RTS0043303,42
RTS0043304,30
RTS0043305,32
RTS0043306,45
RTS0043307,43
RTS0043308,26
RTS0043309,41
RTS0043310,59
RTS0043311,38
RTS0043312,41
RTS0043313,44
RTS0043314,43
RTS0043315,32
RTS0043316,49
RTS0043317,36
RTS0043318,27
RTS0043319,32
RTS0043320,45
RTS0043321,42
RTS0043322,32
RTS0043323,34
RTS0043324,37
RTS0043325,37
RTS0043326,39
RTS0043327,35
RTS0043328,51
RTS0043329,31
RTS0043330,42
RTS0043331,48
RTS0043332,44
RTS0043333,34
RTS0043334,26
RTS0043335,21
RTS0043336,62
RTS0043337,46
RTS0043338,55
RTS0043339,37
RTS0043340,34
RTS0043341,36
RTS0043342,33
RTS0043343,35
RTS0043344,51
RTS0043345,27
RTS0043346,25
RTS0043347,50
RTS0043348,37
RTS0043349,35
RTS0043350,45
RTS0043351,60
RTS0043352,62
RTS0043353,36
RTS0043354,42
RTS0043355,53
RTS0043356,32
RTS0043357,46
RTS0043358,36
RTS0043359,50
RTS0043360,30
RTS0043361,38
RTS0043362,49
RTS0043363,42
RTS0043364,45
RTS0043365,41
RTS0043366,46
RTS0043367,37
RTS0043368,32
RTS0043369,35
RTS0043370,35
RTS0043371,56
RTS0043372,33
RTS0043373,38
RTS0043374,46
RTS0043375,39
RTS0043376,39
RTS0043377,44
RTS0043378,44
RTS0043379,26
RTS0043380,30
RTS0043381,38
RTS0043382,34
RTS0043383,47
RTS0043384,35
RTS0043385,34
RTS0043386,28
RTS0043387,45
RTS0043388,13
RTS0043389,45
RTS0043390,32
RTS0043391,36
RTS0043392,37
RTS0043393,45
RTS0043394,42
RTS0043395,36
RTS0043396,54
RTS0043397,38
RTS0043398,40
RTS0043399,34
RTS0043400,33
RTS0043401,45
RTS0043402,48
RTS0043403,59
RTS0043404,48
RTS0043405,43
RTS0043406,29
RTS0043407,32
RTS0043408,33
RTS0043409,34
RTS0043410,37
RTS0043411,59
RTS0043412,19
RTS0043413,32
RTS0043414,41
RTS0043415,39
RTS0043416,47
RTS0043417,39
RTS0043418,32
RTS0043419,42
RTS0043420,30
RTS0043421,49
RTS0043422,19
RTS0043423,42
RTS0043424,43
RTS0043425,55
RTS0043426,29
RTS0043427,39
RTS0043428,36
RTS0043429,37
RTS0043430,33
RTS0043431,38
RTS0043432,29
RTS0043433,26
RTS0043434,39
RTS0043435,34
RTS0043436,37
RTS0043437,37
RTS0043438,21
RTS0043439,33
RTS0043440,45
RTS0043441,36
RTS0043442,34
RTS0043443,50
RTS0043444,40
RTS0043445,45
RTS0043446,31
RTS0043447,38
RTS0043448,47
RTS0043449,34
RTS0043450,40
RTS0043451,37
RTS0043452,55
RTS0043453,39
RTS0043454,41
RTS0043455,41
RTS0043456,38
RTS0043457,38
RTS0043458,35
RTS0043459,33
RTS0043460,47
RTS0043461,34
RTS0043462,40
RTS0043463,41
RTS0043464,45
RTS0043465,44
RTS0043466,47
RTS0043467,46
RTS0043468,47
RTS0043469,45
RTS0043470,54
RTS0043471,29
RTS0043472,40
RTS0043473,29
RTS0043474,41
RTS0043475,47
RTS0043476,31
RTS0043477,40
RTS0043478,35
RTS0043479,38
RTS0043480,37
RTS0043481,45
RTS0043482,52
RTS0043483,42
RTS0043484,50
RTS0043485,46
RTS0043486,30
RTS0043487,33
RTS0043488,43
RTS0043489,52
RTS0043490,35
RTS0043491,44
RTS0043492,40
RTS0043493,46
RTS0043494,49
RTS0043495,59
RTS0043496,52
RTS0043497,28
RTS0043498,39
RTS0043499,44
RTS0043500,59
RTS0043501,40
RTS0043502,29
RTS0043503,34
RTS0043504,53
RTS0043505,33
RTS0043506,54
RTS0043507,36
RTS0043508,40
RTS0043509,66
RTS0043510,53
RTS0043511,38
RTS0043512,34
RTS0043513,38
RTS0043514,42
RTS0043515,40
RTS0043516,36
RTS0043517,31
RTS0043518,42
RTS0043519,41
RTS0043520,33
RTS0043521,27
RTS0043522,23
RTS0043523,36
RTS0043524,38
RTS0043525,33
RTS0043526,41
RTS0043527,31
RTS0043528,34
RTS0043529,46
RTS0043530,21
RTS0043531,40
RTS0043532,29
RTS0043533,38
RTS0043534,36
RTS0043535,41
RTS0043536,46
RTS0043537,44
RTS0043538,34
RTS0043539,35
RTS0043540,27
RTS0043541,34
RTS0043542,40
RTS0043543,36
RTS0043544,58
RTS0043545,33
RTS0043546,40
RTS0043547,37
RTS0043548,43
RTS0043549,48
RTS0043550,43
RTS0043551,44
RTS0043552,44
RTS0043553,36
RTS0043554,44
RTS0043555,36
RTS0043556,26
RTS0043557,27
RTS0043558,37
RTS0043559,50
RTS0043560,41
RTS0043561,32
RTS0043562,40
RTS0043563,44
RTS0043564,26
RTS0043565,27
RTS0043566,39
RTS0043567,34
RTS0043568,40
RTS0043569,35
RTS0043570,30
RTS0043571,48
RTS0043572,41
RTS0043573,41
RTS0043574,40
RTS0043575,31
RTS0043576,50
RTS0043577,30
RTS0043578,42
RTS0043579,28
RTS0043580,48
RTS0043581,39
RTS0043582,30
RTS0043583,35
RTS0043584,39
RTS0043585,41
RTS0043586,38
RTS0043587,42
RTS0043588,41
RTS0043589,39
RTS0043590,35
RTS0043591,29
RTS0043592,45
RTS0043593,43
RTS0043594,32
RTS0043595,30
RTS0043596,31
RTS0043597,37
RTS0043598,28
RTS0043599,33
RTS0043600,37
RTS0043601,34
RTS0043602,29
RTS0043603,38
RTS0043604,46
RTS0043605,29
RTS0043606,35
RTS0043607,38
RTS0043608,42
RTS0043609,35
RTS0043610,43
RTS0043611,37
RTS0043612,27
RTS0043613,26
RTS0043614,51
RTS0043615,29
RTS0043616,40
RTS0043617,28
RTS0043618,38
RTS0043619,36
RTS0043620,25
RTS0043621,34
RTS0043622,37
RTS0043623,23
RTS0043624,40
RTS0043625,28
RTS0043626,39
RTS0043627,36
RTS0043628,39
RTS0043629,30
RTS0043630,25
RTS0043631,28
RTS0043632,48
RTS0043633,25
RTS0043634,32
RTS0043635,38
RTS0043636,31
RTS0043637,43
RTS0043638,49
RTS0043639,44
RTS0043640,36
RTS0043641,87
RTS0043642,45
RTS0043643,83
RTS0043644,57
RTS0043645,70
RTS0043646,38
RTS0043647,26
RTS0043648,28
RTS0043649,35
RTS0043650,35
RTS0043651,25
RTS0043652,37
RTS0043653,36
RTS0043654,31
RTS0043655,38
RTS0043656,36
RTS0043657,41
RTS0043658,40
RTS0043659,35
RTS0043660,39
RTS0043661,47
RTS0043663,31
RTS0043664,35
RTS0043665,41
RTS0043666,34
RTS0043667,36
RTS0043668,27
RTS0043669,36
RTS0043670,31
RTS0043671,47
RTS0043672,40
RTS0043673,55
RTS0043674,36
RTS0043675,31
RTS0043676,25
RTS0043677,32
RTS0043678,26
RTS0043679,45
RTS0043680,38
RTS0043681,37
RTS0043682,34
RTS0043683,29
RTS0043684,46
RTS0043685,37
RTS0043686,30
RTS0043687,46
RTS0043688,32
RTS0043689,40
RTS0043690,34
RTS0043691,48
RTS0043692,49
RTS0043693,49
RTS0043694,42
RTS0043695,46
RTS0043696,38
RTS0043697,33
RTS0043698,55
RTS0043699,59
RTS0043700,53
RTS0043701,32
RTS0043702,45
RTS0043703,43
RTS0043704,39
RTS0043705,32
RTS0043706,58
RTS0043707,40
RTS0043708,40
RTS0043709,36
RTS0043710,37
RTS0043711,30
RTS0043712,28
RTS0043713,21
RTS0043714,27
RTS0043715,32
RTS0043716,41
RTS0043717,46
RTS0043718,39
RTS0043719,31
RTS0043720,24
RTS0043721,27
RTS0043722,41
RTS0043723,29
RTS0043724,45
RTS0043725,38
RTS0043726,36
RTS0043727,40
RTS0043728,23
RTS0043729,31
RTS0043730,29
RTS0043731,40
RTS0043732,36
RTS0043733,43
RTS0043734,36
RTS0043735,34
RTS0043736,26
RTS0043737,46
RTS0043738,39
RTS0043739,48
RTS0043740,39
RTS0043741,42
RTS0043742,38
RTS0043743,34
RTS0043744,38
RTS0043745,48
RTS0043746,44
RTS0043747,39
RTS0043748,30
RTS0043749,34
RTS0043750,33
RTS0043751,38
RTS0043752,39
RTS0043753,50
RTS0043754,39
RTS0043755,46
RTS0043756,26
RTS0043757,38
RTS0043758,29
RTS0043759,38
RTS0043760,32
RTS0043761,56
RTS0043762,25
RTS0043763,29
RTS0043764,38
RTS0043765,43
RTS0043766,41
RTS0043767,27
RTS0043768,32
RTS0043769,37
RTS0043770,24
RTS0043771,36
RTS0043772,19
RTS0043773,36
RTS0043774,52
RTS0043775,35
RTS0043776,38
RTS0043777,24
RTS0043778,36
RTS0043779,28
RTS0043780,35
RTS0043781,30
RTS0043782,40
RTS0043783,28
RTS0043784,35
RTS0043785,32
RTS0043786,48
RTS0043787,37
RTS0043788,39
RTS0043789,42
RTS0043790,40
RTS0043791,25
RTS0043792,47
RTS0043793,26
RTS0043794,32
RTS0043795,28
RTS0043796,35
RTS0043797,45
RTS0043798,26
RTS0043799,37
RTS0043800,23
RTS0043801,32
RTS0043802,32
RTS0043803,36
RTS0043804,39
RTS0043805,35
RTS0043806,30
RTS0043807,38
RTS0043808,51
RTS0043809,32
RTS0043810,40
RTS0043811,24
RTS0043812,33
RTS0043813,32
RTS0043814,30
RTS0043815,33
RTS0043816,50
RTS0043817,34
RTS0043818,29
RTS0043819,32
RTS0043820,33
RTS0043821,51
RTS0043822,23
RTS0043823,39
RTS0043824,28
RTS0043825,20
RTS0043826,25
RTS0043827,27
RTS0043828,41
RTS0043829,25
RTS0043830,32
RTS0043831,24
RTS0043832,30
RTS0043833,19
RTS0043834,19
RTS0043835,28
RTS0043836,43
RTS0043837,37
RTS0043838,27
RTS0043839,23
RTS0043840,30
RTS0043841,25
RTS0043842,33
RTS0043843,31
RTS0043844,38
RTS0043845,14
RTS0043846,31
RTS0043847,30
RTS0043848,53
RTS0043849,38
RTS0043850,62
RTS0043851,51
RTS0043852,41
RTS0043853,57
RTS0043854,53
RTS0043856,36
RTS0043857,13
RTS0043858,22
RTS0043859,39
RTS0043860,41
RTS0043861,75
RTS0043862,89
RTS0043863,55
RTS0043864,63
RTS0043865,43
RTS0043866,39
RTS0043867,37
RTS0043868,42
RTS0043869,48
RTS0043870,29
RTS0043871,50
RTS0043872,31
RTS0043873,47
RTS0043874,30
RTS0043875,32
RTS0043876,35
RTS0043877,47
RTS0043878,39
RTS0043879,57
RTS0043880,45
RTS0043881,45
RTS0043882,49
RTS0043883,47
RTS0043884,41
RTS0043885,31
RTS0043886,43
RTS0043887,41
RTS0043888,39
RTS0043889,26
RTS0043890,44
RTS0043891,41
RTS0043892,46
RTS0043893,41
RTS0043894,37
RTS0043895,33
RTS0043896,31
RTS0043897,67
RTS0043898,51
RTS0043899,47
RTS0043900,51
RTS0043901,40
RTS0043902,38
RTS0043903,43
RTS0043904,36
RTS0043905,28
RTS0043906,33
RTS0043907,32
RTS0043908,15
RTS0043909,46
RTS0043910,34
RTS0043911,39
RTS0043912,81
RTS0043913,44
RTS0043914,33
RTS0043915,33
RTS0043916,29
RTS0043917,38
RTS0043918,30
RTS0043919,28
RTS0043920,95
RTS0043921,42
RTS0043922,55
RTS0043923,35
RTS0043924,41
RTS0043925,46
RTS0043926,40
RTS0043927,47
RTS0043928,28
RTS0043929,35
RTS0043930,23
RTS0043931,36
RTS0043932,38
RTS0043933,40
RTS0043934,27
RTS0043935,43
RTS0043936,26
RTS0043937,34
RTS0043938,24
RTS0043939,22
RTS0043940,29
RTS0043941,31
RTS0043942,30
RTS0043943,36
RTS0043944,32
RTS0043945,35
RTS0043946,27
RTS0043947,53
RTS0043948,37
RTS0043949,26
RTS0043950,30
RTS0043951,39
RTS0043952,50
RTS0043953,33
RTS0043954,37
RTS0043955,33
RTS0043956,45
RTS0043957,31
RTS0043958,42
RTS0043959,32
RTS0043960,57
RTS0043961,28
RTS0043962,38
RTS0043963,33
RTS0043964,38
RTS0043965,37
RTS0043966,39
RTS0043967,38
RTS0043968,34
RTS0043969,26
RTS0043970,37
RTS0043971,28
RTS0043972,37
RTS0043973,33
RTS0043974,34
RTS0043975,35
RTS0043976,32
RTS0043977,30
RTS0043978,30
RTS0043979,37
RTS0043980,47
RTS0043981,27
RTS0043982,43
RTS0043983,40
RTS0043984,44
RTS0043985,38
RTS0043986,24
RTS0043987,50
RTS0043988,27
RTS0043989,39
RTS0043990,32
RTS0043991,29
RTS0043992,20
RTS0043993,15
RTS0043994,28
RTS0043996,36
RTS0043997,26
RTS0043998,37
RTS0043999,42
RTS0044000,34
RTS0044001,35
RTS0044002,41
RTS0044003,46
RTS0044004,42
RTS0044005,38
RTS0044006,37
RTS0044007,41
RTS0044008,36
RTS0044009,36
RTS0044010,41
RTS0044011,29
RTS0044012,67
RTS0044013,45
RTS0044014,63
RTS0044015,53
RTS0044016,47
RTS0044017,44
RTS0044018,33
RTS0044019,25
RTS0044020,47
RTS0044021,25
RTS0044022,47
RTS0044023,46
RTS0044024,42
RTS0044025,41
RTS0044026,27
RTS0044027,31
RTS0044028,26
RTS0044029,42
RTS0044030,36
RTS0044031,33
RTS0044032,33
RTS0044033,42
RTS0044034,50
RTS0044035,41
RTS0044036,39
RTS0044037,42
RTS0044038,42
RTS0044039,36
RTS0044040,32
RTS0044041,29
RTS0044042,29
RTS0044043,30
RTS0044044,37
RTS0044045,39
RTS0044046,56
RTS0044047,37
RTS0044048,32
RTS0044049,31
RTS0044050,34
RTS0044051,34
RTS0044052,34
RTS0044053,32
RTS0044054,42
RTS0044055,33
RTS0044056,43
RTS0044057,32
RTS0044058,39
RTS0044059,49
RTS0044060,37
RTS0044061,40
RTS0044062,39
RTS0044063,34
RTS0044064,35
RTS0044065,55
RTS0044067,29
RTS0044068,40
RTS0044069,53
RTS0044070,34
RTS0044071,46
RTS0044072,37
RTS0044073,30
RTS0044074,36
RTS0044075,33
RTS0044076,30
RTS0044077,36
RTS0044078,30
RTS0044079,31
RTS0044080,33
RTS0044081,46
RTS0044082,40
RTS0044083,52
RTS0044084,25
RTS0044085,37
RTS0044086,30
RTS0044087,32
RTS0044088,42
RTS0044089,35
RTS0044090,32
RTS0044091,37
RTS0044092,46
RTS0044093,32
RTS0044094,44
RTS0044095,26
RTS0044096,28
RTS0044097,48
RTS0044098,35
RTS0044099,36
RTS0044100,29
RTS0044101,20
RTS0044102,30
RTS0044103,29
RTS0044104,38
RTS0044105,33
RTS0044106,36
RTS0044107,24
RTS0044108,36
RTS0044109,42
RTS0044110,45
RTS0044111,58
RTS0044112,40
RTS0044113,51
RTS0044114,36
RTS0044115,54
RTS0044116,38
RTS0044117,33
RTS0044118,27
RTS0044119,44
RTS0044120,38
RTS0044121,35
RTS0044122,40
RTS0044123,36
RTS0044124,52
RTS0044125,42
RTS0044126,41
RTS0044127,55
RTS0044128,43
RTS0044129,61
RTS0044130,34
RTS0044131,68
RTS0044132,51
RTS0044133,38
RTS0044134,35
RTS0044135,32
RTS0044136,35
RTS0044137,29
RTS0044138,50
RTS0044139,49
RTS0044140,56
RTS0044141,45
RTS0044142,40
RTS0044143,52
RTS0044144,41
RTS0044145,30
RTS0044146,38
RTS0044147,38
RTS0044148,43
RTS0044149,40
RTS0044150,27
RTS0044151,40
RTS0044152,37
RTS0044153,46
RTS0044154,46
RTS0044155,49
RTS0044156,36
RTS0044157,40
RTS0044158,40
RTS0044159,49
RTS0044160,34
RTS0044161,36
RTS0044162,57
RTS0044163,53
RTS0044164,54
RTS0044165,33
RTS0044166,36
RTS0044167,33
RTS0044168,41
RTS0044169,45
RTS0044170,33
RTS0044171,30
RTS0044172,38
RTS0044173,34
RTS0044174,36
RTS0044175,41
RTS0044176,33
RTS0044177,46
RTS0044178,52
RTS0044180,31
RTS0044181,46
RTS0044182,30
RTS0044183,37
RTS0044184,40
RTS0044185,34
RTS0044186,50
RTS0044187,53
RTS0044188,44
RTS0044189,46
RTS0044190,36
RTS0044191,31
RTS0044192,34
RTS0044193,30
RTS0044194,50
RTS0044195,42
RTS0044196,40
RTS0044197,27
RTS0044198,45
RTS0044199,43
RTS0044200,34
RTS0044206,37
RTS0044207,52
RTS0044208,37
RTS0044209,37
RTS0044210,37
RTS0044211,42
RTS0044212,35
RTS0044213,47
RTS0044214,46
RTS0044215,43
RTS0044216,31
RTS0044217,55
RTS0044218,35
RTS0044219,56
RTS0044220,43
RTS0044221,45
RTS0044222,29
RTS0044223,41
RTS0044224,54
RTS0044225,25
RTS0044226,38
RTS0044227,30
RTS0044228,33
RTS0044229,24
RTS0044230,19
RTS0044231,21
RTS0044232,38
RTS0044233,43
RTS0044234,46
RTS0044235,37
RTS0044236,51
RTS0044237,49
RTS0044238,46
RTS0044239,46
RTS0044240,34
RTS0044241,33
RTS0044242,38
RTS0044243,33
RTS0044244,42
RTS0044245,37
RTS0044246,47
RTS0044247,53
RTS0044248,50
RTS0044249,32
RTS0044250,22
RTS0044251,59
RTS0044252,45
RTS0044253,39
RTS0044254,37
RTS0044255,36
RTS0044256,43
RTS0044257,37
RTS0044258,46
RTS0044259,38
RTS0044260,41
RTS0044261,54
RTS0044262,31
RTS0044263,44
RTS0044264,54
RTS0044265,45
RTS0044266,60
RTS0044267,42
RTS0044268,34
RTS0044269,48
RTS0044270,31
RTS0044271,47
RTS0044272,34
RTS0044273,48
RTS0044274,38
RTS0044275,53
RTS0044276,50
RTS0044277,35
RTS0044278,33
RTS0044279,27
RTS0044280,44
RTS0044281,39
RTS0044282,54
RTS0044283,30
RTS0044284,38
RTS0044285,42
RTS0044286,33
RTS0044287,43
RTS0044288,33
RTS0044289,39
RTS0044290,32
RTS0044291,42
RTS0044292,43
RTS0044293,41
RTS0044294,24
RTS0044295,36
RTS0044296,46
RTS0044297,42
RTS0044298,42
RTS0044299,34
RTS0044300,40
RTS0044301,50
RTS0044302,31
RTS0044303,31
RTS0044304,40
RTS0044305,34
RTS0044306,34
RTS0044307,26
RTS0044308,43
RTS0044309,40
RTS0044310,40
RTS0044311,43
RTS0044312,47
RTS0044313,45
RTS0044314,47
RTS0044315,34
RTS0044316,48
RTS0044317,63
RTS0044318,45
RTS0044319,47
RTS0044320,11
RTS0044321,31
RTS0044322,23
RTS0044323,54
RTS0044324,29
RTS0044325,27
RTS0044326,42
RTS0044327,36
RTS0044328,26
RTS0044329,30
RTS0044330,32
RTS0044331,41
RTS0044332,37
RTS0044333,65
RTS0044334,62
RTS0044335,47
RTS0044336,24
RTS0044337,36
RTS0044338,40
RTS0044339,32
RTS0044340,31
RTS0044341,41
RTS0044342,39
RTS0044343,30
RTS0044344,40
RTS0044345,50
RTS0044346,48
RTS0044347,31
RTS0044348,52
RTS0044349,44
RTS0044350,59
RTS0044351,51
RTS0044352,47
RTS0044353,49
RTS0044354,42
RTS0044355,42
RTS0044356,43
RTS0044357,42
RTS0044358,44
RTS0044359,26
RTS0044360,37
RTS0044361,44
RTS0044362,44
RTS0044363,51
RTS0044364,37
RTS0044365,42
RTS0044366,51
RTS0044367,35
RTS0044368,41
RTS0044369,38
RTS0044370,58
RTS0044371,33
RTS0044372,28
RTS0044373,48
RTS0044374,43
RTS0044375,39
RTS0044376,28
RTS0044377,21
RTS0044378,45
RTS0044379,55
RTS0044380,45
RTS0044381,50
RTS0044382,50
RTS0044383,49
RTS0044384,38
RTS0044385,38
RTS0044386,38
RTS0044387,42
RTS0044388,55
RTS0044389,27
RTS0044390,38
RTS0044391,47
RTS0044392,52
RTS0044393,77
RTS0044394,51
RTS0044395,30
RTS0044396,41
RTS0044397,53
RTS0044399,28
RTS0044400,36
RTS0044401,36
RTS0044402,30
RTS0044403,47
RTS0044404,46
RTS0044405,59
RTS0044406,45
RTS0044407,24
RTS0044408,46
RTS0044409,37
RTS0044410,38
RTS0044411,22
RTS0044412,32
RTS0044413,42
RTS0044414,27
RTS0044415,49
RTS0044416,52
RTS0044417,55
RTS0044418,32
RTS0044419,43
RTS0044420,55
RTS0044421,30
RTS0044422,52
RTS0044423,36
RTS0044424,35
RTS0044425,32
RTS0044426,38
RTS0044427,30
RTS0044428,36
RTS0044429,40
RTS0044430,44
RTS0044431,47
RTS0044432,58
RTS0044433,33
RTS0044434,44
RTS0044435,41
RTS0044436,30
RTS0044437,24
RTS0044438,44
RTS0044439,57
RTS0044440,32
RTS0044441,50
RTS0044442,33
RTS0044443,61
RTS0044444,29
RTS0044445,43
RTS0044446,42
RTS0044447,45
RTS0044448,37
RTS0044449,41
RTS0044450,35
RTS0044451,60
RTS0044452,48
RTS0044453,44
RTS0044454,52
RTS0044455,47
RTS0044456,33
RTS0044457,54
RTS0044458,31
RTS0044459,39
RTS0044460,44
RTS0044461,55
RTS0044462,38
RTS0044463,35
RTS0044464,32
RTS0044465,53
RTS0044466,50
RTS0044467,49
RTS0044468,33
RTS0044469,46
RTS0044470,55
RTS0044471,39
RTS0044472,54
RTS0044473,39
RTS0044474,63
RTS0044475,51
RTS0044476,32
RTS0044477,41
RTS0044478,33
RTS0044479,36
RTS0044480,38
RTS0044481,68
RTS0044482,85
RTS0044483,63
RTS0044484,48
RTS0044485,69
RTS0044486,58
RTS0044487,57
RTS0044488,41
RTS0044489,42
RTS0044490,38
RTS0044491,39
RTS0044492,28
RTS0044493,61
RTS0044494,30
RTS0044495,42
RTS0044496,48
RTS0044497,43
RTS0044498,45
RTS0044499,57
RTS0044500,48
RTS0044501,70
RTS0044502,58
RTS0044503,58
RTS0044504,71
RTS0044505,57
RTS0044506,49
RTS0044507,33
RTS0044508,36
RTS0044509,56
RTS0044510,28
RTS0044511,31
RTS0044512,32
RTS0044513,44
RTS0044514,30
RTS0044515,62
RTS0044516,36
RTS0044517,56
RTS0044518,56
RTS0044519,41
RTS0044520,45
RTS0044521,51
RTS0044522,32
RTS0044523,40
RTS0044524,25
RTS0044525,31
RTS0044526,29
RTS0044527,34
RTS0044528,41
RTS0044529,50
RTS0044530,25
RTS0044531,33
RTS0044532,30
RTS0044533,37
RTS0044534,42
RTS0044535,33
RTS0044536,55
RTS0044537,41
RTS0044538,41
RTS0044539,42
RTS0044540,29
RTS0044541,19
RTS0044542,33
RTS0044543,49
RTS0044544,37
RTS0044545,24
RTS0044546,49
RTS0044547,43
RTS0044548,48
RTS0044549,60
RTS0044550,36
RTS0044551,38
RTS0044552,40
RTS0044553,31
RTS0044554,29
RTS0044555,46
RTS0044556,37
RTS0044557,49
RTS0044558,31
RTS0044559,37
RTS0044560,20
RTS0044561,50
RTS0044562,26
RTS0044563,29
RTS0044564,41
RTS0044565,31
RTS0044566,40
RTS0044567,21
RTS0044568,25
RTS0044569,34
RTS0044570,33
RTS0044571,35
RTS0044572,34
RTS0044573,26
RTS0044574,48
RTS0044575,36
RTS0044576,22
RTS0044577,28
RTS0044578,49
RTS0044579,34
RTS0044580,33
RTS0044581,33
RTS0044582,46
RTS0044583,36
RTS0044584,52
RTS0044585,33
RTS0044586,39
RTS0044587,33
RTS0044588,31
RTS0044589,34
RTS0044590,38
RTS0044591,42
RTS0044592,43
RTS0044593,32
RTS0044594,26
RTS0044595,24
RTS0044596,34
RTS0044597,45
RTS0044598,37
RTS0044599,41
RTS0044600,35
RTS0044601,27
RTS0044602,29
RTS0044603,28
RTS0044604,50
RTS0044605,39
RTS0044606,28
RTS0044607,47
RTS0044608,28
RTS0044609,36
RTS0044610,34
RTS0044611,40
RTS0044612,24
RTS0044613,32
RTS0044614,40
RTS0044615,34
RTS0044616,32
RTS0044617,42
RTS0044618,35
RTS0044619,34
RTS0044620,43
RTS0044621,43
RTS0044622,61
RTS0044623,58
RTS0044624,32
RTS0044625,44
RTS0044626,46
RTS0044627,38
RTS0044628,27
RTS0044629,31
RTS0044630,42
RTS0044631,46
RTS0044632,54
RTS0044633,64
RTS0044634,58
RTS0044635,40
RTS0044636,32
RTS0044637,28
RTS0044638,32
RTS0044639,38
RTS0044640,30
RTS0044641,21
RTS0044642,37
RTS0044643,28
RTS0044644,59
RTS0044645,33
RTS0044646,35
RTS0044647,43
RTS0044648,41
RTS0044649,37
RTS0044650,33
RTS0044651,43
RTS0044652,31
RTS0044653,35
RTS0044654,39
RTS0044655,37
RTS0044656,292
RTS0044657,230
RTS0044658,596
RTS0044659,409
RTS0044660,332
RTS0044661,50
RTS0044662,26
RTS0044663,38
RTS0044664,32
RTS0044665,49
RTS0044666,28
RTS0044667,32
RTS0044668,39
RTS0044669,46
RTS0044670,37
RTS0044671,38
RTS0044672,48
RTS0044673,39
RTS0044674,36
RTS0044675,49
RTS0044676,41
RTS0044677,37
RTS0044678,26
RTS0044679,34
RTS0044680,40
RTS0044681,31
RTS0044682,37
RTS0044683,35
RTS0044684,28
RTS0044685,40
RTS0044686,32
RTS0044687,37
RTS0044688,30
RTS0044689,61
RTS0044690,49
RTS0044691,40
RTS0044692,39
RTS0044693,50
RTS0044694,43
RTS0044695,38
RTS0044696,46
RTS0044697,26
RTS0044698,23
RTS0044699,34
RTS0044700,53
RTS0044701,29
RTS0044702,27
RTS0044703,38
RTS0044704,40
RTS0044705,41
RTS0044706,23
RTS0044707,30
RTS0044708,32
RTS0044709,33
RTS0044710,32
RTS0044711,33
RTS0044712,47
RTS0044714,48
RTS0044715,35
RTS0044716,45
RTS0044717,29
RTS0044718,31
RTS0044719,38
RTS0044720,40
RTS0044721,48
RTS0044722,27
RTS0044723,20
RTS0044724,42
RTS0044725,34
RTS0044726,47
RTS0044727,41
RTS0044728,29
RTS0044729,37
RTS0044730,50
RTS0044731,56
RTS0044732,52
RTS0044733,35
RTS0044734,29
RTS0044735,76
RTS0044736,35
RTS0044737,34
RTS0044738,32
RTS0044739,36
RTS0044740,27
RTS0044741,37
RTS0044742,33
RTS0044743,48
RTS0044744,32
RTS0044745,27
RTS0044746,55
RTS0044747,34
RTS0044748,19
RTS0044749,44
RTS0044750,56
RTS0044751,23
RTS0044752,43
RTS0044753,42
RTS0044754,34
RTS0044755,50
RTS0044756,39
RTS0044757,28
RTS0044758,41
RTS0044759,47
RTS0044760,44
RTS0044761,42
RTS0044762,50
RTS0044763,42
RTS0044764,36
RTS0044765,35
RTS0044766,44
RTS0044767,43
RTS0044768,43
RTS0044769,24
RTS0044770,31
RTS0044771,34
RTS0044772,31
RTS0044773,40
RTS0044774,22
RTS0044775,42
RTS0044776,45
RTS0044777,30
RTS0044778,32
RTS0044779,38
RTS0044780,60
RTS0044781,41
RTS0044782,54
RTS0044783,40
RTS0044784,33
RTS0044785,30
RTS0044786,39
RTS0044787,49
RTS0044788,44
RTS0044789,33
RTS0044790,35
RTS0044791,38
RTS0044792,49
RTS0044793,28
RTS0044794,34
RTS0044795,35
RTS0044796,26
RTS0044797,39
RTS0044798,40
RTS0044799,41
RTS0044800,40
RTS0044801,32
RTS0044802,37
RTS0044803,43
RTS0044804,44
RTS0044805,46
RTS0044806,36
RTS0044807,33
RTS0044808,26
RTS0044809,43
RTS0044810,39
RTS0044811,42
RTS0044812,40
RTS0044813,41
RTS0044814,41
RTS0044815,52
RTS0044816,30
RTS0044817,36
RTS0044818,45
RTS0044819,36
RTS0044820,37
RTS0044821,30
RTS0044822,29
RTS0044823,49
RTS0044824,29
RTS0044825,41
RTS0044826,40
RTS0044827,50
RTS0044828,47
RTS0044829,42
RTS0044830,40
RTS0044831,19
RTS0044832,51
RTS0044833,45
RTS0044834,43
RTS0044835,30
RTS0044836,35
RTS0044837,30
RTS0044838,38
RTS0044839,36
RTS0044840,24
RTS0044841,41
RTS0044842,32
RTS0044843,45
RTS0044844,29
RTS0044845,35
RTS0044846,40
RTS0044847,34
RTS0044848,48
RTS0044849,50
RTS0044850,35
RTS0044851,43
RTS0044852,38
RTS0044853,40
RTS0044854,27
RTS0044855,34
RTS0044856,52
RTS0044857,36
RTS0044858,23
RTS0044859,35
RTS0044860,40
RTS0044861,49
RTS0044862,27
RTS0044863,35
RTS0044864,30
RTS0044865,38
RTS0044866,55
RTS0044867,50
RTS0044868,43
RTS0044869,39
RTS0044870,45
RTS0044871,34
RTS0044872,27
RTS0044873,29
RTS0044874,28
RTS0044875,57
RTS0044876,32
RTS0044877,49
RTS0044878,41
RTS0044879,46
RTS0044880,49
RTS0044881,22
RTS0044882,36
RTS0044883,25
RTS0044884,42
RTS0044885,28
RTS0044886,43
RTS0044887,28
RTS0044888,53
RTS0044889,30
RTS0044890,32
RTS0044891,35
RTS0044892,37
RTS0044893,44
RTS0044894,38
RTS0044895,29
RTS0044896,30
RTS0044897,40
RTS0044898,40
RTS0044899,40
RTS0044900,41
RTS0044901,37
RTS0044902,50
RTS0044903,50
RTS0044904,31
RTS0044905,58
RTS0044906,69
RTS0044907,65
RTS0044908,46
RTS0044909,61
RTS0044910,60
RTS0044911,48
RTS0044912,40
RTS0044913,29
RTS0044914,44
RTS0044915,34
RTS0044916,43
RTS0044917,41
RTS0044918,38
RTS0044919,41
RTS0044920,43
RTS0044921,34
RTS0044922,38
RTS0044923,59
RTS0044924,40
RTS0044925,61
RTS0044926,38
RTS0044927,33
RTS0044928,44
RTS0044929,28
RTS0044930,28
RTS0044931,34
RTS0044932,45
RTS0044933,39
RTS0044934,38
RTS0044935,38
RTS0044936,67
RTS0044937,29
RTS0044938,38
RTS0044939,44
RTS0044940,29
RTS0044941,33
RTS0044942,27
RTS0044943,25
RTS0044944,33
RTS0044945,28
RTS0044946,58
RTS0044947,42
RTS0044948,36
RTS0044949,35
RTS0044950,40
RTS0044951,33
RTS0044952,32
RTS0044953,28
RTS0044954,40
RTS0044955,32
RTS0044956,44
RTS0044957,43
RTS0044958,50
RTS0044959,40
RTS0044960,44
RTS0044961,49
RTS0044962,36
RTS0044963,27
RTS0044964,27
RTS0044965,39
RTS0044966,41
RTS0044967,42
RTS0044968,59
RTS0044969,31
RTS0044970,39
RTS0044971,33
RTS0044972,39
RTS0044973,38
RTS0044974,41
RTS0044975,47
RTS0044976,44
RTS0044977,29
RTS0044978,31
RTS0044979,38
RTS0044980,35
RTS0044981,34
RTS0044982,37
RTS0044983,29
RTS0044984,35
RTS0044985,70
RTS0044986,28
RTS0044987,24
RTS0044988,33
RTS0044989,36
RTS0044990,48
RTS0044991,37
RTS0044992,29
RTS0044993,22
RTS0044994,37
RTS0044995,28
RTS0044996,34
RTS0044997,33
RTS0044998,40
RTS0044999,39
RTS0045000,43
RTS0045001,41
RTS0045002,34
RTS0045003,34
RTS0045004,42
RTS0045005,51
RTS0045006,32
RTS0045007,43
RTS0045008,40
RTS0045009,36
RTS0045010,32
RTS0045011,34
RTS0045012,29
RTS0045013,27
RTS0045014,44
RTS0045015,34
RTS0045016,41
RTS0045017,51
RTS0045018,40
RTS0045019,32
RTS0045020,24
RTS0045021,33
RTS0045022,40
RTS0045023,39
RTS0045024,30
RTS0045025,50
RTS0045026,47
RTS0045027,30
RTS0045028,26
RTS0045029,35
RTS0045030,42
RTS0045031,33
RTS0045032,35
RTS0045033,35
RTS0045034,33
RTS0045035,25
RTS0045036,34
RTS0045038,55
RTS0045039,40
RTS0045040,31
RTS0045041,44
RTS0045042,34
RTS0045043,35
RTS0045044,27
RTS0045045,47
RTS0045046,45
RTS0045047,43
RTS0045048,33
RTS0045049,42
RTS0045050,29
RTS0045051,41
RTS0045052,35
RTS0045053,30
RTS0045054,32
RTS0045055,40
RTS0045056,36
RTS0045057,52
RTS0045058,28
RTS0045059,31
RTS0045060,38
RTS0045061,43
RTS0045063,42
RTS0045064,52
RTS0045065,46
RTS0045066,22
RTS0045067,46
RTS0045068,46
RTS0045069,32
RTS0045070,40
RTS0045071,47
RTS0045072,57
RTS0045073,37
RTS0045074,49
RTS0045075,40
RTS0045076,42
RTS0045077,34
RTS0045078,34
RTS0045079,28
RTS0045080,41
RTS0045081,47
RTS0045082,38
RTS0045083,43
RTS0045084,36
RTS0045085,34
RTS0045086,44
RTS0045087,32
RTS0045088,31
RTS0045089,31
RTS0045090,40
RTS0045091,21
RTS0045092,26
RTS0045093,32
RTS0045094,22
RTS0045095,33
RTS0045096,31
RTS0045097,38
RTS0045098,31
RTS0045099,21
RTS0045100,37
RTS0045101,34
RTS0045102,30
RTS0045103,33
RTS0045104,35
RTS0045105,40
RTS0045106,43
RTS0045107,45
RTS0045108,43
RTS0045109,45
RTS0045110,45
RTS0045111,47
RTS0045112,24
RTS0045113,43
RTS0045114,36
RTS0045115,28
RTS0045116,55
RTS0045117,33
RTS0045118,39
RTS0045119,30
RTS0045120,35
RTS0045121,47
RTS0045122,34
RTS0045123,62
RTS0045124,41
RTS0045125,32
RTS0045126,51
RTS0045127,48
RTS0045128,38
RTS0045129,48
RTS0045130,41
RTS0045131,47
RTS0045132,41
RTS0045133,39
RTS0045134,44
RTS0045135,43
RTS0045136,40
RTS0045137,45
RTS0045138,52
RTS0045139,35
RTS0045140,37
RTS0045141,38
RTS0045142,48
RTS0045143,56
RTS0045144,34
RTS0045145,48
RTS0045146,53
RTS0045147,44
RTS0045148,41
RTS0045149,47
RTS0045150,32
RTS0045151,45
RTS0045152,38
RTS0045153,23
RTS0045154,42
RTS0045155,38
RTS0045156,38
RTS0045157,39
RTS0045158,23
RTS0045159,42
RTS0045160,48
RTS0045161,48
RTS0045162,38
RTS0045163,38
RTS0045164,33
RTS0045165,42
RTS0045166,39
RTS0045167,33
RTS0045168,36
RTS0045169,67
RTS0045170,35
RTS0045171,34
RTS0045172,43
RTS0045173,42
RTS0045174,34
RTS0045175,42
RTS0045176,43
RTS0045177,34
RTS0045178,32
RTS0045179,37
RTS0045180,43
RTS0045181,37
RTS0045182,51
RTS0045183,34
RTS0045184,51
RTS0045185,52
RTS0045186,43
RTS0045187,40
RTS0045188,28
RTS0045189,31
RTS0045190,56
RTS0045191,40
RTS0045192,39
RTS0045193,30
RTS0045194,51
RTS0045195,37
RTS0045196,34
RTS0045197,43
RTS0045198,72
RTS0045199,44
RTS0045200,50
RTS0045201,31
RTS0045202,40
RTS0045203,33
RTS0045204,36
RTS0045205,30
RTS0045206,37
RTS0045207,39
RTS0045208,32
RTS0045209,40
RTS0045210,31
RTS0045211,56
RTS0045212,42
RTS0045213,42
RTS0045214,43
RTS0045215,34
RTS0045216,59
RTS0045217,38
RTS0045218,44
RTS0045219,33
RTS0045220,39
RTS0045221,35
RTS0045222,42
RTS0045223,63
RTS0045224,48
RTS0045225,40
RTS0045226,34
RTS0045227,42
RTS0045228,46
RTS0045229,46
RTS0045230,44
RTS0045231,39
RTS0045232,37
RTS0045233,39
RTS0045234,32
RTS0045235,46
RTS0045236,66
RTS0045237,40
RTS0045238,37
RTS0045239,47
RTS0045240,50
RTS0045241,40
RTS0045242,52
RTS0045243,44
RTS0045244,48
RTS0045245,37
RTS0045246,38
RTS0045247,48
RTS0045248,35
RTS0045249,38
RTS0045250,40
RTS0045251,57
RTS0045252,33
RTS0045253,56
RTS0045254,35
RTS0045255,24
RTS0045256,43
RTS0045257,35
RTS0045258,45
RTS0045259,47
RTS0045260,32
RTS0045261,39
RTS0045262,81
RTS0045263,69
RTS0045264,76
RTS0045265,77
RTS0045266,35
RTS0045267,60
RTS0045268,40
RTS0045269,46
RTS0045270,46
RTS0045271,39
RTS0045272,32
RTS0045273,32
RTS0045274,43
RTS0045275,34
RTS0045276,20
RTS0045277,30
RTS0045278,44
RTS0045279,24
RTS0045280,29
RTS0045281,46
RTS0045282,54
RTS0045283,50
RTS0045284,27
RTS0045285,70
RTS0045286,46
RTS0045287,56
RTS0045288,27
RTS0045289,29
RTS0045290,34
RTS0045291,49
RTS0045292,51
RTS0045293,32
RTS0045294,39
RTS0045295,42
RTS0045296,47
RTS0045297,40
RTS0045298,39
RTS0045299,46
RTS0045300,34
RTS0045301,40
RTS0045302,48
RTS0045303,39
RTS0045304,22
RTS0045305,65
RTS0045306,41
RTS0045307,28
RTS0045308,52
RTS0045309,41
RTS0045310,60
RTS0045311,23
RTS0045312,43
RTS0045313,28
RTS0045314,39
RTS0045315,41
RTS0045316,60
RTS0045317,30
RTS0045318,43
RTS0045319,35
RTS0045320,38
RTS0045321,34
RTS0045322,39
RTS0045323,39
RTS0045324,38
RTS0045325,42
RTS0045326,56
RTS0045327,60
RTS0045328,35
RTS0045329,36
RTS0045330,40
RTS0045331,34
RTS0045332,35
RTS0045333,53
RTS0045334,49
RTS0045335,32
RTS0045336,47
RTS0045337,39
RTS0045338,40
RTS0045339,39
RTS0045340,37
RTS0045341,30
RTS0045342,39
RTS0045343,30
RTS0045344,33
RTS0045345,44
RTS0045346,37
RTS0045347,42
RTS0045348,42
RTS0045349,37
RTS0045350,44
RTS0045351,47
RTS0045352,25
RTS0045353,48
RTS0045354,35
RTS0045355,29
RTS0045356,51
RTS0045357,48
RTS0045358,47
RTS0045359,38
RTS0045360,37
RTS0045361,56
RTS0045362,53
RTS0045363,42
RTS0045364,39
RTS0045365,30
RTS0045366,45
RTS0045367,15
RTS0045368,46
RTS0045369,30
RTS0045370,29
RTS0045371,34
RTS0045372,47
RTS0045373,32
RTS0045374,54
RTS0045375,48
RTS0045376,33
RTS0045377,28
RTS0045378,34
RTS0045379,35
RTS0045380,37
RTS0045381,51
RTS0045382,47
RTS0045383,41
RTS0045384,31
RTS0045385,30
RTS0045386,54
RTS0045387,34
RTS0045388,28
RTS0045389,37
RTS0045390,38
RTS0045391,44
RTS0045392,36
RTS0045393,20
RTS0045394,34
RTS0045395,41
RTS0045396,45
RTS0045397,41
RTS0045398,35
RTS0045399,29
RTS0045400,39
RTS0045401,26
RTS0045402,25
RTS0045403,41
RTS0045404,41
RTS0045405,38
RTS0045406,59
RTS0045407,46
RTS0045408,33
RTS0045409,33
RTS0045410,33
RTS0045411,41
RTS0045412,30
RTS0045413,29
RTS0045414,38
RTS0045415,37
RTS0045416,56
RTS0045417,40
RTS0045418,26
RTS0045419,39
RTS0045420,55
RTS0045421,125
RTS0045422,160
RTS0045423,87
RTS0045424,149
RTS0045425,115
RTS0045426,44
RTS0045427,43
RTS0045428,38
RTS0045429,44
RTS0045430,23
RTS0045431,43
RTS0045432,58
RTS0045433,36
RTS0045434,43
RTS0045435,49
RTS0045436,32
RTS0045437,36
RTS0045438,58
RTS0045439,24
RTS0045440,45
RTS0045441,33
RTS0045442,33
RTS0045443,31
RTS0045444,22
RTS0045445,37
RTS0045446,33
RTS0045447,48
RTS0045448,36
RTS0045449,21
RTS0045450,32
RTS0045451,50
RTS0045452,24
RTS0045453,24
RTS0045454,52
RTS0045455,32
RTS0045456,36
RTS0045457,43
RTS0045458,37
RTS0045459,17
RTS0045460,33
RTS0045461,48
RTS0045462,43
RTS0045463,31
RTS0045464,34
RTS0045465,35
RTS0045466,32
RTS0045467,68
RTS0045468,38
RTS0045469,52
RTS0045470,39
RTS0045471,30
RTS0045472,48
RTS0045473,20
RTS0045474,44
RTS0045475,35
RTS0045476,39
RTS0045477,41
RTS0045478,26
RTS0045479,50
RTS0045480,53
RTS0045481,41
RTS0045482,60
RTS0045483,30
RTS0045484,61
RTS0045485,47
RTS0045486,32
RTS0045487,43
RTS0045488,30
RTS0045489,38
RTS0045490,39
RTS0045491,56
RTS0045492,67
RTS0045493,50
RTS0045494,28
RTS0045495,58
RTS0045496,24
RTS0045497,29
RTS0045498,30
RTS0045499,42
RTS0045500,42
RTS0045501,69
RTS0045502,66
RTS0045503,56
RTS0045504,54
RTS0045505,47
RTS0045506,80
RTS0045507,112
RTS0045508,81
RTS0045509,99
RTS0045510,55
RTS0045511,54
RTS0045512,35
RTS0045513,22
RTS0045514,49
RTS0045515,37
RTS0045516,24
RTS0045517,35
RTS0045518,36
RTS0045519,48
RTS0045520,29
RTS0045521,44
RTS0045522,30
RTS0045523,31
RTS0045524,44
RTS0045525,30
RTS0045526,36
RTS0045527,42
RTS0045528,39
RTS0045529,34
RTS0045530,38
RTS0045531,33
RTS0045532,35
RTS0045533,31
RTS0045534,24
RTS0045535,27
RTS0045536,42
RTS0045537,41
RTS0045538,36
RTS0045539,32
RTS0045540,33
RTS0045541,27
RTS0045542,35
RTS0045543,31
RTS0045544,22
RTS0045545,39
RTS0045546,38
RTS0045547,33
RTS0045548,33
RTS0045549,38
RTS0045550,26
RTS0045551,26
RTS0045552,36
RTS0045553,23
RTS0045554,42
RTS0045555,43
RTS0045556,35
RTS0045557,49
RTS0045558,32
RTS0045559,34
RTS0045560,42
RTS0045561,36
RTS0045562,41
RTS0045563,26
RTS0045564,45
RTS0045565,29
RTS0045566,45
RTS0045567,30
RTS0045568,42
RTS0045569,42
RTS0045570,42
RTS0045571,21
RTS0045572,29
RTS0045573,36
RTS0045574,31
RTS0045575,26
RTS0045576,30
RTS0045577,31
RTS0045578,20
RTS0045579,32
RTS0045580,32
RTS0045581,35
RTS0045582,33
RTS0045583,50
RTS0045584,54
RTS0045585,35
RTS0045586,25
RTS0045587,33
RTS0045588,34
RTS0045589,31
RTS0045590,31
RTS0045592,47
RTS0045593,69
RTS0045594,50
RTS0045595,43
RTS0045596,41
RTS0045597,34
RTS0045598,52
RTS0045599,33
RTS0045600,34
RTS0045601,21
RTS0045602,34
RTS0045603,36
RTS0045604,45
RTS0045606,57
RTS0045607,26
RTS0045608,28
RTS0045609,23
RTS0045610,51
RTS0045611,30
RTS0045612,25
RTS0045613,28
RTS0045614,30
RTS0045615,29
RTS0045616,28
RTS0045617,29
RTS0045618,44
RTS0045619,29
RTS0045620,28
RTS0045621,34
RTS0045622,47
RTS0045623,42
RTS0045624,16
RTS0045625,43
RTS0045626,17
RTS0045627,26
RTS0045628,33
RTS0045629,44
RTS0045630,29
RTS0045631,47
RTS0045632,28
RTS0045633,42
RTS0045634,36
RTS0045635,35
RTS0045636,51
RTS0045637,25
RTS0045638,45
RTS0045639,39
RTS0045640,45
RTS0045641,37
RTS0045642,30
RTS0045643,32
RTS0045644,35
RTS0045645,20
RTS0045646,28
RTS0045647,47
RTS0045648,33
RTS0045649,33
RTS0045650,28
RTS0045651,28
RTS0045652,49
RTS0045653,30
RTS0045654,34
RTS0045655,36
RTS0045656,34
RTS0045657,25
RTS0045658,54
RTS0045659,47
RTS0045660,56
RTS0045661,44
RTS0045662,45
RTS0045663,58
RTS0045664,45
RTS0045665,58
RTS0045666,18
RTS0045667,30
RTS0045668,34
RTS0045669,34
RTS0045670,46
RTS0045671,38
RTS0045672,34
RTS0045673,35
RTS0045674,39
RTS0045675,42
RTS0045676,52
RTS0045677,49
RTS0045678,42
RTS0045679,38
RTS0045680,31
RTS0045681,47
RTS0045682,43
RTS0045683,27
RTS0045684,38
RTS0045685,45
RTS0045687,36
RTS0045688,49
RTS0045689,37
RTS0045690,26
RTS0045691,39
RTS0045692,34
RTS0045693,46
RTS0045694,52
RTS0045695,34
RTS0045696,59
RTS0045697,51
RTS0045698,49
RTS0045699,29
RTS0045700,32
RTS0045701,48
RTS0045702,45
RTS0045703,55
RTS0045704,37
RTS0045705,30
RTS0045706,42
RTS0045707,46
RTS0045708,50
RTS0045709,30
RTS0045710,48
RTS0045711,41
RTS0045712,29
RTS0045713,38
RTS0045714,23
RTS0045715,37
RTS0045716,43
RTS0045717,31
RTS0045718,50
RTS0045719,28
RTS0045720,40
RTS0045721,53
RTS0045722,27
RTS0045723,35
RTS0045724,44
RTS0045725,30
RTS0045726,27
RTS0045727,52
RTS0045728,60
RTS0045729,54
RTS0045730,28
RTS0045731,36
RTS0045732,31
RTS0045733,40
RTS0045734,36
RTS0045735,26
RTS0045736,71
RTS0045737,72
RTS0045738,68
RTS0045739,118
RTS0045740,55
RTS0045741,35
RTS0045742,33
RTS0045743,30
RTS0045744,35
RTS0045745,35
RTS0045746,35
RTS0045747,36
RTS0045748,43
RTS0045749,34
RTS0045750,28
RTS0045751,47
RTS0045752,25
RTS0045753,32
RTS0045754,42
RTS0045755,46
RTS0045756,49
RTS0045757,29
RTS0045758,27
RTS0045759,46
RTS0045760,41
RTS0045761,38
RTS0045762,40
RTS0045763,31
RTS0045764,46
RTS0045765,34
RTS0045766,46
RTS0045767,42
RTS0045768,44
RTS0045769,30
RTS0045770,29
RTS0045771,26
RTS0045772,52
RTS0045773,57
RTS0045774,36
RTS0045775,55
RTS0045776,27
RTS0045777,34
RTS0045778,26
RTS0045779,40
RTS0045780,30
RTS0045781,49
RTS0045782,50
RTS0045783,46
RTS0045784,56
RTS0045785,46
RTS0045786,24
RTS0045787,47
RTS0045788,33
RTS0045789,30
RTS0045790,35
RTS0045791,31
RTS0045792,43
RTS0045793,43
RTS0045794,34
RTS0045795,27
RTS0045796,44
RTS0045797,33
RTS0045798,28
RTS0045799,48
RTS0045800,39
RTS0045801,36
RTS0045802,27
RTS0045803,47
RTS0045804,27
RTS0045805,41
RTS0045806,46
RTS0045807,36
RTS0045808,41
RTS0045809,29
RTS0045810,31
RTS0045811,28
RTS0045812,34
RTS0045813,23
RTS0045814,34
RTS0045815,22
RTS0045816,33
RTS0045817,32
RTS0045818,32
RTS0045819,44
RTS0045820,27
RTS0045821,37
RTS0045822,50
RTS0045823,34
RTS0045824,44
RTS0045825,42
RTS0045826,56
RTS0045827,27
RTS0045828,51
RTS0045829,53
RTS0045830,40
RTS0045831,34
RTS0045832,46
RTS0045833,39
RTS0045834,33
RTS0045835,43
RTS0045836,77
RTS0045837,90
RTS0045838,75
RTS0045840,53
RTS0045841,77
RTS0045842,53
RTS0045843,40
RTS0045844,31
RTS0045845,41
RTS0045846,76
RTS0045848,35
RTS0045849,115
RTS0045851,29
RTS0045852,35
RTS0045853,31
RTS0045854,42
RTS0045855,44
RTS0045856,48
RTS0045857,36
RTS0045858,31
RTS0045859,46
RTS0045860,36
RTS0045861,26
RTS0045862,49
RTS0045863,39
RTS0045864,45
RTS0045865,47
RTS0045866,43
RTS0045867,41
RTS0045868,40
RTS0045869,22
RTS0045870,43
RTS0045871,30
RTS0045872,53
RTS0045873,49
RTS0045874,18
RTS0045875,41
RTS0045876,22
RTS0045877,39
RTS0045878,29
RTS0045879,47
RTS0045880,42
RTS0045881,24
RTS0045882,32
RTS0045883,23
RTS0045884,32
RTS0045885,1
RTS0045886,56
RTS0045887,30
RTS0045888,34
RTS0045889,29
RTS0045890,31
RTS0045891,37
RTS0045892,48
RTS0045893,29
RTS0045894,54
RTS0045895,28
RTS0045896,39
RTS0045897,39
RTS0045898,33
RTS0045899,29
RTS0045900,51
RTS0045901,30
RTS0045902,34
RTS0045903,45
RTS0045904,42
RTS0045905,29
RTS0045906,41
RTS0045907,37
RTS0045908,40
RTS0045909,29
RTS0045910,26
RTS0045911,45
RTS0045912,52
RTS0045913,44
RTS0045914,28
RTS0045915,31
RTS0045916,52
RTS0045917,27
RTS0045918,33
RTS0045919,54
RTS0045920,35
RTS0045921,44
RTS0045922,37
RTS0045923,29
RTS0045924,30
RTS0045925,39
RTS0045926,37
RTS0045927,24
RTS0045928,48
RTS0045929,37
RTS0045930,57
RTS0045931,50
RTS0045932,34
RTS0045933,39
RTS0045935,35
RTS0045939,49
RTS0045940,37
RTS0045941,39
RTS0045942,44
RTS0045943,93
RTS0045944,31
RTS0045945,28
RTS0045946,35
RTS0045947,39
RTS0045948,22
RTS0045949,36
RTS0045950,29
RTS0045951,33
RTS0045952,48
RTS0045953,42
RTS0045954,51
RTS0045955,28
RTS0045956,41
RTS0045957,25
RTS0045958,41
RTS0045959,36
RTS0045960,26
RTS0045961,38
RTS0045962,30
RTS0045963,30
RTS0045964,28
RTS0045965,42
RTS0045966,45
RTS0045967,29
RTS0045968,41
RTS0045969,50
RTS0045970,56
RTS0045971,54
RTS0045972,49
RTS0045973,31
RTS0045974,36
RTS0045975,36
RTS0045976,43
RTS0045977,47
RTS0045978,44
RTS0045979,54
RTS0045980,41
RTS0045981,71
RTS0045982,47
RTS0045983,30
RTS0045984,39
RTS0045985,35
RTS0045986,29
RTS0045987,43
RTS0045988,50
RTS0045989,30
RTS0045990,31
RTS0045991,38
RTS0045992,37
RTS0045993,28
RTS0045994,46
RTS0045995,32
RTS0045996,36
RTS0045997,39
RTS0045998,41
RTS0045999,35
RTS0046000,25
RTS0046001,45
RTS0046002,49
RTS0046003,23
RTS0046004,33
RTS0046005,49
RTS0046006,31
RTS0046007,47
RTS0046008,34
RTS0046009,46
RTS0046010,20
RTS0046011,28
RTS0046012,26
RTS0046013,41
RTS0046014,31
RTS0046015,36
RTS0046016,50
RTS0046017,35
RTS0046018,33
RTS0046019,40
RTS0046020,35
RTS0046021,42
RTS0046022,29
RTS0046023,36
RTS0046024,29
RTS0046025,27
RTS0046026,28
RTS0046027,37
RTS0046028,23
RTS0046029,36
RTS0046030,35
RTS0046031,34
RTS0046032,28
RTS0046033,22
RTS0046034,41
RTS0046035,35
RTS0046036,47
RTS0046037,19
RTS0046038,35
RTS0046039,30
RTS0046040,30
RTS0046041,38
RTS0046042,32
RTS0046043,40
RTS0046044,39
RTS0046045,38
RTS0046046,23
RTS0046047,34
RTS0046048,45
RTS0046049,36
RTS0046050,47
RTS0046051,59
RTS0046052,43
RTS0046053,48
RTS0046054,44
RTS0046055,59
RTS0046056,40
RTS0046057,31
RTS0046058,38
RTS0046059,34
RTS0046060,41
RTS0046061,65
RTS0046062,51
RTS0046063,50
RTS0046064,38
RTS0046065,42
RTS0046066,48
RTS0046067,50
RTS0046068,34
RTS0046069,30
RTS0046070,36
RTS0046071,58
RTS0046072,48
RTS0046073,35
RTS0046074,21
RTS0046075,30
RTS0046076,31
RTS0046077,43
RTS0046078,35
RTS0046079,31
RTS0046080,46
RTS0046081,33
RTS0046082,37
RTS0046083,31
RTS0046084,48
RTS0046085,41
RTS0046086,41
RTS0046087,31
RTS0046088,35
RTS0046089,29
RTS0046090,43
RTS0046091,22
RTS0046092,74
RTS0046093,51
RTS0046094,25
RTS0046095,35
RTS0046096,32
RTS0046097,36
RTS0046098,42
RTS0046099,44
RTS0046100,40
RTS0046101,35
RTS0046102,28
RTS0046103,34
RTS0046104,31
RTS0046105,28
RTS0046106,33
RTS0046107,39
RTS0046108,31
RTS0046109,29
RTS0046110,41
RTS0046111,43
RTS0046112,59
RTS0046113,34
RTS0046114,32
RTS0046115,33
RTS0046116,31
RTS0046117,46
RTS0046119,40
RTS0046121,45
RTS0046122,46
RTS0046123,33
RTS0046124,26
RTS0046125,18
RTS0046126,27
RTS0046127,36
RTS0046128,48
RTS0046129,51
RTS0046130,33
RTS0046131,36
RTS0046132,61
RTS0046133,45
RTS0046134,39
RTS0046135,28
RTS0046136,23
RTS0046137,58
RTS0046138,43
RTS0046140,43
RTS0046141,28
RTS0046142,24
RTS0046143,40
RTS0046144,51
RTS0046145,48
RTS0046146,34
RTS0046147,34
RTS0046148,46
RTS0046149,29
RTS0046150,37
RTS0046152,43
RTS0046153,34
RTS0046154,39
RTS0046155,34
RTS0046156,37
RTS0046157,20
RTS0046158,30
RTS0046159,23
RTS0046160,37
RTS0046161,42
RTS0046162,27
RTS0046163,37
RTS0046164,43
RTS0046165,32
RTS0046166,37
RTS0046167,44
RTS0046168,24
RTS0046169,34
RTS0046170,51
RTS0046171,25
RTS0046172,24
RTS0046173,14
RTS0046174,29
RTS0046175,47
RTS0046176,31
RTS0046177,35
RTS0046178,33
RTS0046179,31
RTS0046180,28
RTS0046181,41
RTS0046182,36
RTS0046183,55
RTS0046184,37
RTS0046185,35
RTS0046186,27
RTS0046187,29
RTS0046188,58
RTS0046191,28
RTS0046193,32
RTS0046194,36
RTS0046195,41
RTS0046196,38
RTS0046197,21
RTS0046198,33
RTS0046199,42
RTS0046200,26
RTS0046201,26
RTS0046202,31
RTS0046203,32
RTS0046204,47
RTS0046205,35
RTS0046206,43
RTS0046207,42
RTS0046208,37
RTS0046209,41
RTS0046210,26
RTS0046211,27
RTS0046212,41
RTS0046213,53
RTS0046214,29
RTS0046215,21
RTS0046216,15
RTS0046217,33
RTS0046218,48
RTS0046219,19
RTS0046220,23
RTS0046221,36
RTS0046222,39
RTS0046223,32
RTS0046224,34
RTS0046225,34
RTS0046226,38
RTS0046227,54
RTS0046228,35
RTS0046229,31
RTS0046230,42
RTS0046231,22
RTS0046232,58
RTS0046233,31
RTS0046234,44
RTS0046235,38
RTS0046236,24
RTS0046237,42
RTS0046238,31
RTS0046239,34
RTS0046240,41
RTS0046241,31
RTS0046242,41
RTS0046243,34
RTS0046244,36
RTS0046245,25
RTS0046246,34
RTS0046247,37
RTS0046248,35
RTS0046249,44
RTS0046250,39
RTS0046251,33
RTS0046252,122
RTS0046253,67
RTS0046254,101
RTS0046255,37
RTS0046256,47
RTS0046257,43
RTS0046258,36
RTS0046259,33
RTS0046260,29
RTS0046261,41
RTS0046262,46
RTS0046263,47
RTS0046264,32
RTS0046265,24
RTS0046266,38
RTS0046267,33
RTS0046268,48
RTS0046269,44
RTS0046270,36
RTS0046271,26
RTS0046272,35
RTS0046273,28
RTS0046274,35
RTS0046275,38
RTS0046276,23
RTS0046277,30
RTS0046278,45
RTS0046279,104
RTS0046280,43
RTS0046281,71
RTS0046282,36
RTS0046283,36
RTS0046284,27
RTS0046285,38
RTS0046286,35
RTS0046287,36
RTS0046288,24
RTS0046289,49
RTS0046290,36
RTS0046291,42
RTS0046292,53
RTS0046293,47
RTS0046294,19
RTS0046295,75
RTS0046296,31
RTS0046297,63
RTS0046298,33
RTS0046299,41
RTS0046300,33
RTS0046301,47
RTS0046302,26
RTS0046303,24
RTS0046304,32
RTS0046305,33
RTS0046306,38
RTS0046307,35
RTS0046308,38
RTS0046309,41
RTS0046310,42
RTS0046311,42
RTS0046312,39
RTS0046313,33
RTS0046314,38
RTS0046315,35
RTS0046316,32
RTS0046317,43
RTS0046318,26
RTS0046319,40
RTS0046320,42
RTS0046321,60
RTS0046322,37
RTS0046323,38
RTS0046324,37
RTS0046325,39
RTS0046326,32
RTS0046327,31
RTS0046328,44
RTS0046329,70
RTS0046330,50
RTS0046331,35
RTS0046332,28
RTS0046333,50
RTS0046334,55
RTS0046335,60
RTS0046336,52
RTS0046342,27
RTS0046343,35
RTS0046344,28
RTS0046345,24
RTS0046346,30
RTS0046347,60
RTS0046348,99
RTS0046349,88
RTS0046350,44
RTS0046351,42
RTS0046352,41
RTS0046353,52
RTS0046354,31
RTS0046355,27
RTS0046356,34
RTS0046357,33
RTS0046358,31
RTS0046359,53
RTS0046360,41
RTS0046361,44
RTS0046362,48
RTS0046363,41
RTS0046364,45
RTS0046365,42
RTS0046366,26
RTS0046367,18
RTS0046368,39
RTS0046369,46
RTS0046370,34
RTS0046371,41
RTS0046372,44
RTS0046373,34
RTS0046374,28
RTS0046375,21
RTS0046376,38
RTS0046377,38
RTS0046378,30
RTS0046379,26
RTS0046380,34
RTS0046381,33
RTS0046382,32
RTS0046383,41
RTS0046384,35
RTS0046385,29
RTS0046386,34
RTS0046387,28
RTS0046388,37
RTS0046389,33
RTS0046390,49
RTS0046391,33
RTS0046392,24
RTS0046393,36
RTS0046394,42
RTS0046395,47
RTS0046396,25
RTS0046397,34
RTS0046398,47
RTS0046399,36
RTS0046400,40
RTS0046401,34
RTS0046402,27
RTS0046403,36
RTS0046404,36
RTS0046405,23
RTS0046406,35
RTS0046407,47
RTS0046408,31
RTS0046409,36
RTS0046410,46
RTS0046411,48
RTS0046412,49
RTS0046413,38
RTS0046414,74
RTS0046415,45
RTS0046416,40
RTS0046417,55
RTS0046418,47
RTS0046419,42
RTS0046420,38
RTS0046421,34
RTS0046422,50
RTS0046423,30
RTS0046424,25
RTS0046425,28
RTS0046426,27
RTS0046427,26
RTS0046428,43
RTS0046429,32
RTS0046430,27
RTS0046431,35
RTS0046432,72
RTS0046433,45
RTS0046434,60
RTS0046435,60
RTS0046439,36
RTS0046440,51
RTS0046441,57
RTS0046442,46
RTS0046443,33
RTS0046444,42
RTS0046445,39
RTS0046446,16
RTS0046447,30
RTS0046448,44
RTS0046449,29
RTS0046450,43
RTS0046451,52
RTS0046452,26
RTS0046453,38
RTS0046454,28
RTS0046455,31
RTS0046456,24
RTS0046457,28
RTS0046458,31
RTS0046459,57
RTS0046460,47
RTS0046461,45
RTS0046462,57
RTS0046463,44
RTS0046464,26
RTS0046466,26
RTS0046468,38
RTS0046469,31
RTS0046470,33
RTS0046471,28
RTS0046472,37
RTS0046473,22
RTS0046474,25
RTS0046475,61
RTS0046476,53
RTS0046477,21
RTS0046478,41
RTS0046479,37
RTS0046480,39
RTS0046481,32
RTS0046482,32
RTS0046483,35
RTS0046484,31
RTS0046485,37
RTS0046486,33
RTS0046487,40
RTS0046488,36
RTS0046489,36
RTS0046490,53
RTS0046491,47
RTS0046492,23
RTS0046493,39
RTS0046494,32
RTS0046495,36
RTS0046496,43
RTS0046497,30
RTS0046498,29
RTS0046499,41
RTS0046500,40
RTS0046501,47
RTS0046502,25
RTS0046503,31
RTS0046504,30
RTS0046505,29
RTS0046506,42
RTS0046507,35
RTS0046508,32
RTS0046509,38
RTS0046510,44
RTS0046511,32
RTS0046512,30
RTS0046513,40
RTS0046514,25
RTS0046515,38
RTS0046516,39
RTS0046517,89
RTS0046518,25
RTS0046519,47
RTS0046520,38
RTS0046521,51
RTS0046522,44
RTS0046524,45
RTS0046525,38
RTS0046526,62
RTS0046527,37
RTS0046528,43
RTS0046529,36
RTS0046530,18
RTS0046531,32
RTS0046532,49
RTS0046533,35
RTS0046534,46
RTS0046535,33
RTS0046536,38
RTS0046537,31
RTS0046538,42
RTS0046539,46
RTS0046540,36
RTS0046541,48
RTS0046542,37
RTS0046543,32
RTS0046544,39
RTS0046545,42
RTS0046546,35
RTS0046548,34
RTS0046549,41
RTS0046550,29
RTS0046551,44
RTS0046552,47
RTS0046553,89
RTS0046554,36
RTS0046555,47
RTS0046556,52
RTS0046557,33
RTS0046558,24
RTS0046559,47
RTS0046560,25
RTS0046561,36
RTS0046562,40
RTS0046563,29
RTS0046564,42
RTS0046565,44
RTS0046566,43
RTS0046567,44
RTS0046568,45
RTS0046569,45
RTS0046570,41
RTS0046571,45
RTS0046572,34
RTS0046573,50
RTS0046574,39
RTS0046575,40
RTS0046577,41
RTS0046578,35
RTS0046580,52
RTS0046581,50
RTS0046582,41
RTS0046583,36
RTS0046584,48
RTS0046585,48
RTS0046586,45
RTS0046587,40
RTS0046588,49
RTS0046589,31
RTS0046590,43
RTS0046591,32
RTS0046592,48
RTS0046593,45
RTS0046594,46
RTS0046595,53
RTS0046596,53
RTS0046597,37
RTS0046598,44
RTS0046599,41
RTS0046600,35
RTS0046601,39
RTS0046602,33
RTS0046603,44
RTS0046604,52
RTS0046605,57
RTS0046606,58
RTS0046607,30
RTS0046608,36
RTS0046609,39
RTS0046610,30
RTS0046611,51
RTS0046612,47
RTS0046613,46
RTS0046614,53
RTS0046615,31
RTS0046616,38
RTS0046617,55
RTS0046618,32
RTS0046619,29
RTS0046620,44
RTS0046621,55
RTS0046622,61
RTS0046623,39
RTS0046624,34
RTS0046625,40
RTS0046626,54
RTS0046627,42
RTS0046628,49
RTS0046629,39
RTS0046630,52
RTS0046631,47
RTS0046632,43
RTS0046633,38
RTS0046634,37
RTS0046635,41
RTS0046636,34
RTS0046637,29
RTS0046638,45
RTS0046639,26
RTS0046640,37
RTS0046641,31
RTS0046642,38
RTS0046643,41
RTS0046644,33
RTS0046645,38
RTS0046646,33
RTS0046647,28
RTS0046648,35
RTS0046649,35
RTS0046650,29
RTS0046651,42
RTS0046652,34
RTS0046653,43
RTS0046654,57
RTS0046655,48
RTS0046656,43
RTS0046657,25
RTS0046658,38
RTS0046659,27
RTS0046660,31
RTS0046661,36
RTS0046662,38
RTS0046663,51
RTS0046664,32
RTS0046665,28
RTS0046666,40
RTS0046667,41
RTS0046668,34
RTS0046669,32
RTS0046670,38
RTS0046671,30
RTS0046672,32
RTS0046673,31
RTS0046674,33
RTS0046675,28
RTS0046676,28
RTS0046677,48
RTS0046678,56
RTS0046679,50
RTS0046680,58
RTS0046681,42
RTS0046682,27
RTS0046683,32
RTS0046684,19
RTS0046685,22
RTS0046686,45
RTS0046687,37
RTS0046688,36
RTS0046689,34
RTS0046690,29
RTS0046691,40
RTS0046692,31
RTS0046693,40
RTS0046694,28
RTS0046695,54
RTS0046696,53
RTS0046697,48
RTS0046698,43
RTS0046699,45
RTS0046700,48
RTS0046701,50
RTS0046702,62
RTS0046703,99
RTS0046704,180
RTS0046705,110
RTS0046706,61
RTS0046707,92
RTS0046708,76
RTS0046709,49
RTS0046710,36
RTS0046711,40
RTS0046712,28
RTS0046713,36
RTS0046714,55
RTS0046715,28
RTS0046716,40
RTS0046717,37
RTS0046718,33
RTS0046719,26
RTS0046720,40
RTS0046721,44
RTS0046722,49
RTS0046723,31
RTS0046724,25
RTS0046725,26
RTS0046726,38
RTS0046727,43
RTS0046728,33
RTS0046729,31
RTS0046730,47
RTS0046731,20
RTS0046732,21
RTS0046733,42
RTS0046734,38
RTS0046735,24
RTS0046736,23
RTS0046737,35
RTS0046738,36
RTS0046739,28
RTS0046740,44
RTS0046741,45
RTS0046742,26
RTS0046743,27
RTS0046744,36
RTS0046745,51
RTS0046746,34
RTS0046747,35
RTS0046748,88
RTS0046749,54
RTS0046750,20
RTS0046751,36
RTS0046752,39
RTS0046753,28
RTS0046754,43
RTS0046755,53
RTS0046756,73
RTS0046757,46
RTS0046758,51
RTS0046759,46
RTS0046760,42
RTS0046761,31
RTS0046763,49
RTS0046764,30
RTS0046765,45
RTS0046766,22
RTS0046767,33
RTS0046768,47
RTS0046769,51
RTS0046770,49
RTS0046771,30
RTS0046772,42
RTS0046773,34
RTS0046774,32
RTS0046775,41
RTS0046777,40
RTS0046778,40
RTS0046779,24
RTS0046780,47
RTS0046781,34
RTS0046782,35
RTS0046783,32
RTS0046784,17
RTS0046785,32
RTS0046790,56
RTS0046791,41
RTS0046792,52
RTS0046793,42
RTS0046794,35
RTS0046795,33
RTS0046796,32
RTS0046797,23
RTS0046798,45
RTS0046799,44
RTS0046800,30
RTS0046801,132
RTS0046802,86
RTS0046803,37
RTS0046804,34
RTS0046805,28
RTS0046806,22
RTS0046807,28
RTS0046808,23
RTS0046809,22
RTS0046810,45
RTS0046811,28
RTS0046812,27
RTS0046813,33
RTS0046814,26
RTS0046815,31
RTS0046816,39
RTS0046817,33
RTS0046818,36
RTS0046819,56
RTS0046820,49
RTS0046821,45
RTS0046822,40
RTS0046823,38
RTS0046824,30
RTS0046825,43
RTS0046826,43
RTS0046827,34
RTS0046828,50
RTS0046829,37
RTS0046830,46
RTS0046831,29
RTS0046832,32
RTS0046833,11
RTS0046835,27
RTS0046836,62
RTS0046837,56
RTS0046838,24
RTS0046839,45
RTS0046840,35
RTS0046841,25
RTS0046842,52
RTS0046843,38
RTS0046846,44
RTS0046849,36
RTS0046850,43
RTS0046851,38
RTS0046852,32
RTS0046853,38
RTS0046854,40
RTS0046855,34
RTS0046856,29
RTS0046857,31
RTS0046858,52
RTS0046859,41
RTS0046860,46
RTS0046861,56
RTS0046862,42
RTS0046863,36
RTS0046864,43
RTS0046866,49
RTS0046867,39
RTS0046868,46
RTS0046869,45
RTS0046870,42
RTS0046871,40
RTS0046872,60
RTS0046873,39
RTS0046874,25
RTS0046875,38
RTS0046876,32
RTS0046877,49
RTS0046878,39
RTS0046879,38
RTS0046880,47
RTS0046881,43
RTS0046882,23
RTS0046885,40
RTS0046886,39
RTS0046887,23
RTS0046889,30
RTS0046890,33
RTS0046891,44
RTS0046892,43
RTS0046893,29
RTS0046894,37
RTS0046895,34
RTS0046897,80
RTS0046898,39
RTS0046899,50
RTS0046900,37
RTS0046902,42
RTS0046903,39
RTS0046904,40
RTS0046905,30
RTS0046906,65
RTS0046907,49
RTS0046908,35
RTS0046909,65
RTS0046910,68
RTS0046911,47
RTS0046912,47
RTS0046913,42
RTS0046914,31
RTS0046915,43
RTS0046916,45
RTS0046918,109
RTS0046919,86
RTS0046920,39
RTS0046921,39
RTS0046922,34
RTS0046923,30
RTS0046924,44
RTS0046925,38
RTS0046926,36
RTS0046927,22
RTS0046928,39
RTS0046929,33
RTS0046930,39
RTS0046931,36
RTS0046933,35
RTS0046934,44
RTS0046935,26
RTS0046936,39
RTS0046937,49
RTS0046938,37
RTS0046939,32
RTS0046940,38
RTS0046941,31
RTS0046942,48
RTS0046943,36
RTS0046944,28
RTS0046946,58
RTS0046947,25
RTS0046948,51
RTS0046949,30
RTS0046950,29
RTS0046951,32
RTS0046952,33
RTS0046954,33
RTS0046955,35
RTS0046956,29
RTS0046957,39
RTS0046958,47
RTS0046959,40
RTS0046960,39
RTS0046961,47
RTS0046962,336
RTS0046963,24
RTS0046965,28
RTS0046966,57
RTS0046967,49
RTS0046968,36
RTS0047054,32
RTS0047055,27
RTS0047056,39
RTS0047057,32
RTS0047058,32
RTS0047060,31
RTS0047061,42
RTS0047062,26
RTS0047063,31
RTS0047064,26
RTS0047065,57
RTS0047066,50
RTS0047067,45
RTS0047068,41
RTS0047069,35
RTS0047070,33
RTS0047071,52
RTS0047072,45
RTS0047073,53
RTS0047074,52
RTS0047075,40
RTS0047076,32
RTS0047077,29
RTS0047078,43
RTS0047079,42
RTS0047080,56
RTS0047081,71
RTS0047082,48
RTS0047083,54
RTS0047084,50
RTS0047085,30
RTS0047086,37
RTS0047087,42
RTS0047088,39
RTS0047089,37
RTS0047091,20
RTS0047092,39
RTS0047093,37
RTS0047094,31
RTS0047095,45
RTS0047096,35
RTS0047097,34
RTS0047098,39
RTS0047099,20
RTS0047100,40
RTS0047101,44
RTS0047102,34
RTS0047103,52
RTS0047104,30
RTS0047105,46
RTS0047106,40
RTS0047107,39
RTS0047108,66
RTS0047109,29
RTS0047110,53
RTS0047111,31
RTS0047112,38
RTS0047113,42
RTS0047114,51
RTS0047115,34
RTS0047116,70
RTS0047117,51
RTS0047118,43
RTS0047119,47
RTS0047120,39
RTS0047121,28
RTS0047122,49
RTS0047123,27
RTS0047124,62
RTS0047125,42
RTS0047126,39
RTS0047127,38
RTS0047128,22
RTS0047129,42
RTS0047130,30
RTS0047131,58
RTS0047132,56
RTS0047133,38
RTS0047134,38
RTS0047135,50
RTS0047136,57
RTS0047137,59
RTS0047138,44
RTS0047139,29
RTS0047140,29
RTS0047141,38
RTS0047142,47
RTS0047143,37
RTS0047144,32
RTS0047145,32
RTS0047146,33
RTS0047147,47
RTS0047148,53
RTS0047149,32
RTS0047150,39
RTS0047151,30
RTS0047152,39
RTS0047153,34
RTS0047154,62
RTS0047156,44
RTS0047157,48
RTS0047158,36
RTS0047159,37
RTS0047160,41
RTS0047165,42
RTS0047166,29
RTS0047167,19
RTS0047168,27
RTS0047169,30
RTS0047170,21
RTS0047171,29
RTS0047172,21
RTS0047173,46
RTS0047174,50
RTS0047175,21
RTS0047176,42
RTS0047177,56
RTS0047178,46
RTS0047179,52
RTS0047180,42
RTS0047181,42
RTS0047182,39
RTS0047183,43
RTS0047184,35
RTS0047185,33
RTS0047186,36
RTS0047187,33
RTS0047188,42
RTS0047189,49
RTS0047190,42
RTS0047191,40
RTS0047192,49
RTS0047193,35
RTS0047194,41
RTS0047195,39
RTS0047196,28
RTS0047197,37
RTS0047198,41
RTS0047199,34
RTS0047200,37
RTS0047201,35
RTS0047202,33
RTS0047203,45
RTS0047204,26
RTS0047205,39
RTS0047206,35
RTS0047207,43
RTS0047208,108
RTS0047209,88
RTS0047210,144
RTS0047211,108
RTS0047212,46
RTS0047213,33
RTS0047214,41
RTS0047215,40
RTS0047216,26
RTS0047217,21
RTS0047218,53
RTS0047219,52
RTS0047220,26
RTS0047221,53
RTS0047222,48
RTS0047223,46
RTS0047225,57
RTS0047226,39
RTS0047229,36
RTS0047230,33
RTS0047231,35
RTS0047232,52
RTS0047233,29
RTS0047234,41
RTS0047235,35
RTS0047236,30
RTS0047237,39
RTS0047238,35
RTS0047239,86
RTS0047240,37
RTS0047241,31
RTS0047242,33
RTS0047243,61
RTS0047244,38
RTS0047245,33
RTS0047246,24
RTS0047247,33
RTS0047248,29
RTS0047249,37
RTS0047250,38
RTS0047252,63
RTS0047253,24
RTS0047254,43
RTS0047255,26
RTS0047256,34
RTS0047257,41
RTS0047258,44
RTS0047259,52
RTS0047260,41
RTS0047261,29
RTS0047262,31
RTS0047263,39
RTS0047264,31
RTS0047266,44
RTS0047267,42
RTS0047268,40
RTS0047269,48
RTS0047270,67
RTS0047271,51
RTS0047272,49
RTS0047273,33
RTS0047274,40
RTS0047276,35
RTS0047277,50
RTS0047278,42
RTS0047279,54
RTS0047280,23
RTS0047281,50
RTS0047282,43
RTS0047283,39
RTS0047284,41
RTS0047290,48
RTS0047291,109
RTS0047292,42
RTS0047293,47
RTS0047294,75
RTS0047295,24
RTS0047296,44
RTS0047297,40
RTS0047298,34
RTS0047299,35
RTS0047300,26
RTS0047301,56
RTS0047302,30
RTS0047303,37
RTS0047304,32
RTS0047305,37
RTS0047306,39
RTS0047307,47
RTS0047308,42
RTS0047309,34
RTS0047310,63
RTS0047311,38
RTS0047312,33
RTS0047313,38
RTS0047314,27
RTS0047315,44
RTS0047316,58
RTS0047317,63
RTS0047318,48
RTS0047319,29
RTS0047320,53
RTS0047321,44
RTS0047322,41
RTS0047323,36
RTS0047324,43
RTS0047325,51
RTS0047326,37
RTS0047327,39
RTS0047328,34
RTS0047329,35
RTS0047331,65
RTS0047332,43
RTS0047333,36
RTS0047334,37
RTS0047335,40
RTS0047336,43
RTS0047337,33
RTS0047338,46
RTS0047339,33
RTS0047340,69
RTS0047341,45
RTS0047342,43
RTS0047343,32
RTS0047344,69
RTS0047345,35
RTS0047346,37
RTS0047348,35
RTS0047349,43
RTS0047350,57
RTS0047351,50
RTS0047352,89
RTS0047353,48
RTS0047354,44
RTS0047356,29
RTS0047357,24
RTS0047358,31
RTS0047359,46
RTS0047360,26
RTS0047361,25
RTS0047362,30
RTS0047363,30
RTS0047364,29
RTS0047365,35
RTS0047366,52
RTS0047367,36
RTS0047368,29
RTS0047369,51
RTS0047370,49
RTS0047373,40
RTS0047374,28
RTS0047375,31
RTS0047376,41
RTS0047377,43
RTS0047378,43
RTS0047379,54
RTS0047380,47
RTS0047381,29
RTS0047382,31
RTS0047383,43
RTS0047384,36
RTS0047385,37
RTS0047386,54
RTS0047387,39
RTS0047388,46
RTS0047389,45
RTS0047390,47
RTS0047391,51
RTS0047392,23
RTS0047393,41
RTS0047394,37
RTS0047395,40
RTS0047396,55
RTS0047397,39
RTS0047398,28
RTS0047399,39
RTS0047400,31
RTS0047401,37
RTS0047402,49
RTS0047403,37
RTS0047404,41
RTS0047405,35
RTS0047406,34
RTS0047407,54
RTS0047408,37
RTS0047409,62
RTS0047410,47
RTS0047411,58
RTS0047412,37
RTS0047413,30
RTS0047414,40
RTS0047415,45
RTS0047417,20
RTS0047418,39
RTS0047419,34
RTS0047420,46
RTS0047421,27
RTS0047422,47
RTS0047423,46
RTS0047424,43
RTS0047425,25
RTS0047426,38
RTS0047427,45
RTS0047428,44
RTS0047429,51
RTS0047430,51
RTS0047431,26
RTS0047432,55
RTS0047433,48
RTS0047434,40
RTS0047435,64
RTS0047436,41
RTS0047437,22
RTS0047438,28
RTS0047439,33
RTS0047440,24
RTS0047441,68
RTS0047442,41
RTS0047445,38
RTS0047446,26
RTS0047447,39
RTS0047448,45
RTS0047449,34
RTS0047450,40
RTS0047451,31
RTS0047452,48
RTS0047453,16
RTS0047454,43
RTS0047455,34
RTS0047456,26
RTS0047457,42
RTS0047458,37
RTS0047459,37
RTS0047460,38
RTS0047461,44
RTS0047462,59
RTS0047463,33
RTS0047464,33
RTS0047465,30
RTS0047466,43
RTS0047467,38
RTS0047468,28
RTS0047469,46
RTS0047471,29
RTS0047472,31
RTS0047473,34
RTS0047474,30
RTS0047475,27
RTS0047476,44
RTS0047477,41
RTS0047479,27
RTS0047480,39
RTS0047481,36
RTS0047482,30
RTS0047483,36
RTS0047484,63
RTS0047485,41
RTS0047486,39
RTS0047487,30
RTS0047488,63
RTS0047489,31
RTS0047490,29
RTS0047491,39
RTS0047492,52
RTS0047493,50
RTS0047494,57
RTS0047495,40
RTS0047496,38
RTS0047497,39
RTS0047498,48
RTS0047499,32
RTS0047500,39
RTS0047501,28
RTS0047502,25
RTS0047503,49
RTS0047504,49
RTS0047505,32
RTS0047506,45
RTS0047507,50
RTS0047508,26
RTS0047509,36
RTS0047510,37
RTS0047511,33
RTS0047512,49
RTS0047513,34
RTS0047514,28
RTS0047515,44
RTS0047516,33
RTS0047517,31
RTS0047518,37
RTS0047520,40
RTS0047521,43
RTS0047522,35
RTS0047523,51
RTS0047524,35
RTS0047525,37
RTS0047526,30
RTS0047527,28
RTS0047528,35
RTS0047529,42
RTS0047530,37
RTS0047531,32
RTS0047532,36
RTS0047533,18
RTS0047534,21
RTS0047535,38
RTS0047536,30
RTS0047537,57
RTS0047538,58
RTS0047540,38
RTS0047541,78
RTS0047543,39
RTS0047544,34
RTS0047545,45
RTS0047546,44
RTS0047547,33
RTS0047548,57
RTS0047549,47
RTS0047550,43
RTS0047551,26
RTS0047552,29
RTS0047553,34
RTS0047558,45
RTS0047559,50
RTS0047560,29
RTS0047561,44
RTS0047562,44
RTS0047563,47
RTS0047564,44
RTS0047565,37
RTS0047566,46
RTS0047567,39
RTS0047568,43
RTS0047569,49
RTS0047570,39
RTS0047571,34
RTS0047572,37
RTS0047573,23
RTS0047574,32
RTS0047575,36
RTS0047576,26
RTS0047577,45
RTS0047578,23
RTS0047579,39
RTS0047580,31
RTS0047581,34
RTS0047582,36
RTS0047583,27
RTS0047584,33
RTS0047585,32
RTS0047586,28
RTS0047587,25
RTS0047588,43
RTS0047590,32
RTS0047591,24
RTS0047592,28
RTS0047593,34
RTS0047594,42
RTS0047595,42
RTS0047596,43
RTS0047597,31
RTS0047598,31
RTS0047599,29
RTS0047600,34
RTS0047601,59
RTS0047602,45
RTS0047603,50
RTS0047604,47
RTS0047606,24
RTS0047613,37
RTS0047614,32
RTS0047615,27
RTS0047616,43
RTS0047617,37
RTS0047618,32
RTS0047619,23
RTS0047620,22
RTS0047621,29
RTS0047622,18
RTS0047624,31
RTS0047625,29
RTS0047626,35
RTS0047627,30
RTS0047628,35
RTS0047629,30
RTS0047630,11
RTS0047631,29
RTS0047632,46
RTS0047633,25
RTS0047634,27
RTS0047635,23
RTS0047636,33
RTS0047637,36
RTS0047638,29
RTS0047639,29
RTS0047640,26
RTS0047641,34
RTS0047642,33
RTS0047643,28
RTS0047644,29
RTS0047645,28
RTS0047646,36
RTS0047647,24
RTS0047648,45
RTS0047649,38
RTS0047650,24
RTS0047651,25
RTS0047652,22
RTS0047653,37
RTS0047654,37
RTS0047656,43
RTS0047657,33
RTS0047658,28
RTS0047659,32
RTS0047660,25
RTS0047661,29
RTS0047662,34
RTS0047663,26
RTS0047664,28
RTS0047665,35
RTS0047666,25
RTS0047667,26
RTS0047668,19
RTS0047669,37
RTS0047670,37
RTS0047672,29
RTS0047673,38
RTS0047674,31
RTS0047675,25
RTS0047676,23
RTS0047677,37
RTS0047678,31
RTS0047679,45
RTS0047680,45
RTS0047681,33
RTS0047682,29
RTS0047684,35
RTS0047685,28
RTS0047686,41
RTS0047687,35
RTS0047688,36
RTS0047689,30
RTS0047691,35
RTS0047692,27
RTS0047693,48
RTS0047694,30
RTS0047695,35
RTS0047696,25
RTS0047697,34
RTS0047698,49
RTS0047699,33
RTS0047700,16
RTS0047701,33
RTS0047702,48
RTS0047703,45
RTS0047704,22
RTS0047705,26
RTS0047706,27
RTS0047707,37
RTS0047708,107
RTS0047709,296
RTS0047710,53
RTS0047711,26
RTS0047712,40
RTS0047713,39
RTS0047714,57
RTS0047715,35
RTS0047716,46
RTS0047717,50
RTS0047718,56
RTS0047720,26
RTS0047721,31
RTS0047722,36
RTS0047723,48
RTS0047724,40
RTS0047725,43
RTS0047726,26
RTS0047727,37
RTS0047728,39
RTS0047729,33
RTS0047730,36
RTS0047731,20
RTS0047732,38
RTS0047733,49
RTS0047734,28
RTS0047735,42
RTS0047736,44
RTS0047737,46
RTS0047738,25
RTS0047739,41
RTS0047740,42
RTS0047741,57
RTS0047742,34
RTS0047743,42
RTS0047744,54
RTS0047745,57
RTS0047746,41
RTS0047747,44
RTS0047748,30
RTS0047749,50
RTS0047750,37
RTS0047752,24
RTS0047753,47
RTS0047754,53
RTS0047755,70
RTS0047756,45
RTS0047757,31
RTS0047758,63
RTS0047759,29
RTS0047760,25
RTS0047761,31
RTS0047762,31
RTS0047763,57
RTS0047764,27
RTS0047765,33
RTS0047766,59
RTS0047767,30
RTS0047768,38
RTS0047769,30
RTS0047770,28
RTS0047771,30
RTS0047772,23
RTS0047773,34
RTS0047774,60
RTS0047775,25
RTS0047776,45
RTS0047777,38
RTS0047778,30
RTS0047779,32
RTS0047780,36
RTS0047781,30
RTS0047782,29
RTS0047783,34
RTS0047784,46
RTS0047785,47
RTS0047786,65
RTS0047787,39
RTS0047788,44
RTS0047789,48
RTS0047790,30
RTS0047791,35
RTS0047792,28
RTS0047793,33
RTS0047794,21
RTS0047795,26
RTS0047796,29
RTS0047797,49
RTS0047798,42
RTS0047799,33
RTS0047800,39
RTS0047801,36
RTS0047802,31
RTS0047803,55
RTS0047804,30
RTS0047805,41
RTS0047806,45
RTS0047807,45
RTS0047808,38
RTS0047809,42
RTS0047810,40
RTS0047811,21
RTS0047812,29
RTS0047813,42
RTS0047814,35
RTS0047816,31
RTS0047817,46
RTS0047818,29
RTS0047819,27
RTS0047820,32
RTS0047821,47
RTS0047822,23
RTS0047823,33
RTS0047824,33
RTS0047825,46
RTS0047826,41
RTS0047827,34
RTS0047828,44
RTS0047829,32
RTS0047830,29
RTS0047831,24
RTS0047832,30
RTS0047833,50
RTS0047834,40
RTS0047835,33
RTS0047836,37
RTS0047837,35
RTS0047838,45
RTS0047839,33
RTS0047840,57
RTS0047841,22
RTS0047842,35
RTS0047843,40
RTS0047844,36
RTS0047845,40
RTS0047846,35
RTS0047847,33
RTS0047848,50
RTS0047849,34
RTS0047850,31
RTS0047851,33
RTS0047852,26
RTS0047853,39
RTS0047854,36
RTS0047855,32
RTS0047856,54
RTS0047857,45
RTS0047858,25
RTS0047859,21
RTS0047860,43
RTS0047861,33
RTS0047862,21
RTS0047863,38
RTS0047864,32
RTS0047865,28
RTS0047866,45
RTS0047867,32
RTS0047868,35
RTS0047869,37
RTS0047870,30
RTS0047871,48
RTS0047872,32
RTS0047873,38
RTS0047874,44
RTS0047875,36
RTS0047876,32
RTS0047877,27
RTS0047878,37
RTS0047879,37
RTS0047880,45
RTS0047881,32
RTS0047882,26
RTS0047883,50
RTS0047884,36
RTS0047885,40
RTS0047886,26
RTS0047890,47
RTS0047891,53
RTS0047892,33
RTS0047893,39
RTS0047894,34
RTS0047895,53
RTS0047896,53
RTS0047897,28
RTS0047898,39
RTS0047899,45
RTS0047900,59
RTS0047901,39
RTS0047902,88
RTS0047903,39
RTS0047904,49
RTS0047905,47
RTS0047906,28
RTS0047907,85
RTS0047908,78
RTS0047909,89
RTS0047910,49
RTS0047912,31
RTS0047913,28
RTS0047914,37
RTS0047915,28
RTS0047916,41
RTS0047917,32
RTS0047919,30
RTS0047920,62
RTS0047921,58
RTS0047924,41
RTS0047925,42
RTS0047926,32
RTS0047927,46
RTS0047928,44
RTS0047929,28
RTS0047930,46
RTS0047931,28
RTS0047932,41
RTS0047933,39
RTS0047934,29
RTS0047935,29
RTS0047936,59
RTS0047937,43
RTS0047938,40
RTS0047939,30
RTS0047940,40
RTS0047941,42
RTS0047942,35
RTS0047943,39
RTS0047944,67
RTS0047945,34
RTS0047946,38
RTS0047947,33
RTS0047948,29
RTS0047949,28
RTS0047950,31
RTS0047951,29
RTS0047952,34
RTS0047953,36
RTS0047954,81
RTS0047956,26
RTS0047957,36
RTS0047958,39
RTS0047959,36
RTS0047960,21
RTS0047961,36
RTS0047963,28
RTS0047964,33
RTS0047965,29
RTS0047966,20
RTS0047967,33
RTS0047968,39
RTS0047969,57
RTS0047970,40
RTS0047972,38
RTS0047973,31
RTS0047974,58
RTS0047975,40
RTS0047976,30
RTS0047977,27
RTS0047978,25
RTS0047979,43
RTS0047980,33
RTS0047981,29
RTS0047982,27
RTS0047985,76
RTS0047986,23
RTS0047987,38
RTS0047988,59
RTS0047990,28
RTS0047991,43
RTS0047992,34
RTS0047993,45
RTS0047994,37
RTS0047995,40
RTS0047996,26
RTS0047997,54
RTS0047998,65
RTS0047999,39
RTS0048000,51
RTS0048001,28
RTS0048003,54
RTS0048005,39
RTS0048006,44
RTS0048008,35
RTS0048009,51
RTS0048012,45
RTS0048013,30
RTS0048014,39
RTS0048015,56
RTS0048016,50
RTS0048017,36
RTS0048018,25
RTS0048019,37
RTS0048020,36
RTS0048021,46
RTS0048022,35
RTS0048023,34
RTS0048024,21
RTS0048026,43
RTS0048027,55
RTS0048028,32
RTS0048029,26
RTS0048030,35
RTS0048031,32
RTS0048032,34
RTS0048033,35
RTS0048034,33
RTS0048035,30
RTS0048036,30
RTS0048037,34
RTS0048038,64
RTS0048040,55
RTS0048041,30
RTS0048042,27
RTS0048043,34
RTS0048044,28
RTS0048045,54
RTS0048046,34
RTS0048047,32
RTS0048048,36
RTS0048049,30
RTS0048050,32
RTS0048051,26
RTS0048052,31
RTS0048053,40
RTS0048054,44
RTS0048055,53
RTS0048056,64
RTS0048057,27
RTS0048058,32
RTS0048059,48
RTS0048060,40
RTS0048061,38
RTS0048062,33
RTS0048063,41
RTS0048064,52
RTS0048065,50
RTS0048066,58
RTS0048067,28
RTS0048068,43
RTS0048069,34
RTS0048070,33
RTS0048071,49
RTS0048072,24
RTS0048073,39
RTS0048074,25
RTS0048076,31
RTS0048077,28
RTS0048078,40
RTS0048079,44
RTS0048080,38
RTS0048081,48
RTS0048082,31
RTS0048084,45
RTS0048085,52
RTS0048086,28
RTS0048087,50
RTS0048088,30
RTS0048089,43
RTS0048090,36
RTS0048091,38
RTS0048092,31
RTS0048093,65
RTS0048094,36
RTS0048096,49
RTS0048097,39
RTS0048098,694
RTS0048099,319
RTS0048100,308
RTS0048101,303
RTS0048102,449
RTS0048104,45
RTS0048105,67
RTS0048106,26
RTS0048107,31
RTS0048108,56
RTS0048109,32
RTS0048110,38
RTS0048111,31
RTS0048112,45
RTS0048113,37
RTS0048114,29
RTS0048115,42
RTS0048116,36
RTS0048117,35
RTS0048118,42
RTS0048120,38
RTS0048126,34
RTS0048127,56
RTS0048129,58
RTS0048130,35
RTS0048131,39
RTS0048132,45
RTS0048133,27
RTS0048134,51
RTS0048135,44
RTS0048136,30
RTS0048138,32
RTS0048139,27
RTS0048140,44
RTS0048141,50
RTS0048142,60
RTS0048144,37
RTS0048145,54
RTS0048146,36
RTS0048147,37
RTS0048148,41
RTS0048149,34
RTS0048150,62
RTS0048151,40
RTS0048152,35
RTS0048153,43
RTS0048154,43
RTS0048155,31
RTS0048156,70
RTS0048158,31
RTS0048159,38
RTS0048160,1202
RTS0048161,2035
RTS0048162,43
RTS0048163,28
RTS0048164,162
RTS0048165,55
RTS0048166,46
RTS0048167,41
RTS0048168,44
RTS0048169,41
RTS0048170,35
RTS0048171,38
RTS0048172,40
RTS0048173,33
RTS0048175,42
RTS0048176,38
RTS0048177,39
RTS0048178,43
RTS0048179,28
RTS0048180,34
RTS0048181,61
RTS0048182,33
RTS0048183,50
RTS0048184,57
RTS0048185,50
RTS0048186,37
RTS0048188,36
RTS0048189,71
RTS0048190,39
RTS0048191,31
RTS0048192,46
RTS0048193,40
RTS0048194,38
RTS0048195,44
RTS0048196,21
RTS0048197,34
RTS0048198,38
RTS0048200,37
RTS0048201,41
RTS0048202,33
RTS0048203,36
RTS0048204,30
RTS0048205,43
RTS0048207,32
RTS0048208,41
RTS0048209,38
RTS0048210,38
RTS0048211,40
RTS0048212,35
RTS0048213,53
RTS0048214,49
RTS0048215,52
RTS0048216,42
RTS0048217,47
RTS0048218,44
RTS0048219,27
RTS0048220,34
RTS0048221,55
RTS0048222,40
RTS0048223,36
RTS0048224,35
RTS0048225,35
RTS0048226,33
RTS0048227,35
RTS0048228,40
RTS0048229,24
RTS0048230,35
RTS0048231,41
RTS0048232,30
RTS0048233,39
RTS0048234,39
RTS0048235,50
RTS0048236,35
RTS0048237,50
RTS0048238,39
RTS0048239,33
RTS0048240,39
RTS0048241,71
RTS0048242,38
RTS0048243,30
RTS0048244,35
RTS0048245,45
RTS0048246,42
RTS0049343,56
RTS0049344,53
RTS0049345,22
RTS0049346,28
RTS0049347,26
RTS0049348,32
RTS0049349,49
RTS0049350,34
RTS0049351,36
RTS0049352,26
RTS0049353,37
RTS0049354,29
RTS0049355,30
RTS0049356,43
RTS0049357,26
RTS0049358,31
RTS0049359,30
RTS0049360,52
RTS0049361,31
RTS0049362,40
RTS0049363,45
RTS0049364,61
RTS0049365,49
RTS0049366,56
RTS0049367,65
RTS0049368,51
RTS0049369,21
RTS0049370,26
RTS0049371,62
RTS0049372,32
RTS0049373,103
RTS0049374,55
RTS0049375,64
RTS0049376,62
RTS0049377,70
RTS0049378,61
RTS0049379,35
RTS0049380,63
RTS0049381,56
RTS0049382,53
RTS0049383,44
RTS0049384,31
RTS0049385,29
RTS0049386,29
RTS0049387,40
RTS0049388,29
RTS0049389,33
RTS0049390,73
RTS0049391,62
RTS0049392,60
RTS0049393,102
RTS0049394,57
RTS0049395,48
RTS0049396,48
RTS0049397,53
RTS0049398,61
RTS0049399,43
RTS0049400,35
RTS0049401,40
RTS0049402,50
RTS0049403,31
RTS0049404,49
RTS0049405,41
RTS0049406,50
RTS0049407,53
RTS0049408,34
RTS0049409,41
RTS0049410,41
RTS0049411,54
RTS0049412,27
RTS0049413,34
RTS0049414,22
RTS0049415,42
RTS0049416,45
RTS0049417,38
RTS0049418,33
RTS0049419,38
RTS0049420,24
RTS0049421,31
RTS0049422,42
RTS0049423,33
RTS0049424,46
RTS0049425,30
RTS0049426,36
RTS0049427,56
RTS0049428,21
RTS0049429,45
RTS0049430,42
RTS0049431,29
RTS0049432,33
RTS0049433,30
RTS0049434,28
RTS0049435,38
RTS0049436,36
RTS0049437,64
RTS0049438,26
RTS0049439,35
RTS0049440,36
RTS0049441,36
RTS0049442,41
RTS0049443,38
RTS0049444,44
RTS0049445,37
RTS0049446,42
RTS0049447,46
RTS0049448,21
RTS0049449,63
RTS0049450,49
RTS0049451,47
RTS0049452,47
RTS0049453,46
RTS0049454,22
RTS0049455,26
RTS0049456,42
RTS0049457,43
RTS0049458,56
RTS0049459,52
RTS0049460,45
RTS0049461,33
RTS0049462,57
RTS0049463,35
RTS0049464,136
RTS0049465,26
RTS0049466,22
RTS0049467,33
RTS0049468,44
RTS0049469,35
RTS0049470,49
RTS0049471,60
RTS0049472,50
RTS0049473,83
RTS0049474,47
RTS0049475,41
RTS0049476,36
RTS0049477,43
RTS0049478,45
RTS0049479,328
RTS0049480,60
RTS0049481,15
RTS0049482,27
RTS0049483,39
RTS0049484,47
RTS0049485,42
RTS0997079,22
RTS0997080,42
RTS0997081,27
RTS0997082,34
RTS0997083,31
RTS0997084,56
RTS0997085,36
RTS0997086,35
RTS0997087,29
RTS0997088,657
RTS0997089,184
RTS0997090,27
RTS0997091,31
RTS0997092,27
RTS0997093,16
RTS0997094,6
RTS0997095,17
RTS0997096,32
RTS0997097,13
RTS0997098,27
RTS0997099,27
RTS0997100,30
RTS0997101,18
RTS0997102,16
RTS0997103,14
RTS0997104,30
RTS0997105,24
RTS0997106,31
RTS0997107,15
RTS0997108,29
RTS0997109,17
RTS0997110,23
RTS0997111,20
RTS0997112,20
RTS0997113,29
RTS0997114,12
RTS0997115,17
RTS0997116,11
RTS0997117,25
RTS0997118,20
RTS0997119,19
RTS0997120,18
RTS0997121,17
RTS0997122,44
RTS0997123,44
RTS0997124,16
RTS0997125,26
RTS0997126,49
RTS0997127,45
RTS0997128,31
RTS0997129,36
RTS0997130,42
</Code_Summary>
