# Supplementary material for: Spatial meta-transcriptomics reveal associations of intratumor bacteria burden with lung cancer cells showing a distinct oncogenic signature
Source: J Immunother Cancer. 2022 Jul 6;10(7):e004698. doi: 10.1136/jitc-2022-004698 (PMC9260850; doi:10.1136/jitc-2022-004698)
Supplement: Supplementary data [file jitc-2022-004698supp009.zip › DSP-1001660004185-D-A11.dcc]

<Header>
FileVersion,0.02
SoftwareVersion,"GeoMx_NGS_Pipeline_ 2.0.0"
Date,2020-6-15
</Header>

<Scan_Attributes>
ID,DSP-1001660004185-D-A11
Plate_ID,1001660004185
Well,A11
</Scan_Attributes>

<NGS_Processing_Attributes>
SeqSetId,
tamperedIni,No
Raw,321649
Trimmed,319591
Stitched,317640
Aligned,311801
umiQ30,0.9919
rtsQ30,0.9915
</NGS_Processing_Attributes>


<Code_Summary>
RTS0039454,10
RTS0039455,8
RTS0039456,4
RTS0039457,7
RTS0039458,5
RTS0039459,7
RTS0039460,6
RTS0039461,7
RTS0039462,10
RTS0039463,4
RTS0039464,8
RTS0039465,10
RTS0039466,10
RTS0039467,23
RTS0039468,7
RTS0039469,3
RTS0039470,3
RTS0039471,7
RTS0039472,5
RTS0039473,6
RTS0039474,11
RTS0039475,16
RTS0039476,13
RTS0039477,10
RTS0039478,7
RTS0039479,10
RTS0039480,6
RTS0039481,9
RTS0039482,2
RTS0039483,3
RTS0039484,7
RTS0039485,8
RTS0039486,3
RTS0039487,4
RTS0039488,5
RTS0039489,4
RTS0039490,7
RTS0039491,9
RTS0039492,7
RTS0039493,6
RTS0039494,11
RTS0039495,5
RTS0039496,9
RTS0039497,7
RTS0039498,6
RTS0039499,19
RTS0039500,7
RTS0039501,18
RTS0039502,16
RTS0039503,13
RTS0039504,4
RTS0039505,11
RTS0039506,9
RTS0039507,12
RTS0039508,10
RTS0039509,7
RTS0039510,5
RTS0039511,6
RTS0039512,4
RTS0039513,3
RTS0039514,6
RTS0039515,7
RTS0039516,2
RTS0039517,3
RTS0039518,7
RTS0039519,9
RTS0039520,8
RTS0039521,6
RTS0039522,9
RTS0039523,3
RTS0039524,6
RTS0039525,7
RTS0039526,5
RTS0039527,6
RTS0039528,4
RTS0039529,15
RTS0039530,10
RTS0039531,6
RTS0039532,7
RTS0039533,7
RTS0039534,6
RTS0039535,8
RTS0039536,6
RTS0039537,2
RTS0039538,8
RTS0039539,12
RTS0039540,4
RTS0039541,10
RTS0039542,12
RTS0039543,3
RTS0039544,6
RTS0039545,8
RTS0039546,6
RTS0039547,6
RTS0039548,7
RTS0039549,11
RTS0039550,12
RTS0039551,12
RTS0039552,2
RTS0039553,7
RTS0039554,6
RTS0039555,5
RTS0039556,1
RTS0039557,4
RTS0039559,1
RTS0039560,4
RTS0039561,3
RTS0039562,10
RTS0039563,6
RTS0039564,11
RTS0039565,12
RTS0039566,8
RTS0039567,7
RTS0039568,8
RTS0039569,3
RTS0039570,6
RTS0039571,2
RTS0039572,9
RTS0039573,2
RTS0039574,1
RTS0039575,5
RTS0039576,2
RTS0039577,6
RTS0039578,7
RTS0039579,5
RTS0039580,4
RTS0039581,10
RTS0039582,6
RTS0039583,10
RTS0039584,11
RTS0039585,9
RTS0039586,5
RTS0039587,3
RTS0039588,10
RTS0039589,5
RTS0039590,1
RTS0039591,1
RTS0039592,8
RTS0039593,3
RTS0039594,3
RTS0039595,9
RTS0039596,7
RTS0039597,6
RTS0039598,4
RTS0039599,4
RTS0039600,6
RTS0039601,4
RTS0039602,7
RTS0039603,6
RTS0039604,10
RTS0039605,7
RTS0039606,5
RTS0039607,12
RTS0039608,2
RTS0039609,9
RTS0039610,11
RTS0039611,7
RTS0039612,4
RTS0039613,6
RTS0039614,14
RTS0039615,2
RTS0039616,5
RTS0039617,7
RTS0039619,4
RTS0039620,6
RTS0039621,5
RTS0039622,4
RTS0039623,5
RTS0039624,3
RTS0039625,2
RTS0039626,8
RTS0039627,2
RTS0039628,3
RTS0039629,2
RTS0039630,2
RTS0039631,3
RTS0039632,7
RTS0039633,2
RTS0039634,3
RTS0039635,8
RTS0039636,7
RTS0039637,4
RTS0039638,8
RTS0039639,3
RTS0039640,1
RTS0039641,9
RTS0039642,5
RTS0039643,5
RTS0039644,3
RTS0039645,3
RTS0039646,7
RTS0039647,5
RTS0039648,7
RTS0039649,7
RTS0039650,4
RTS0039651,11
RTS0039652,3
RTS0039653,10
RTS0039654,12
RTS0039655,6
RTS0039656,6
RTS0039657,6
RTS0039658,4
RTS0039659,7
RTS0039660,6
RTS0039661,7
RTS0039662,3
RTS0039663,3
RTS0039664,5
RTS0039665,9
RTS0039666,5
RTS0039667,6
RTS0039668,6
RTS0039669,9
RTS0039670,2
RTS0039671,8
RTS0039672,8
RTS0039673,6
RTS0039674,9
RTS0039675,10
RTS0039676,10
RTS0039677,10
RTS0039678,2
RTS0039679,5
RTS0039680,4
RTS0039681,7
RTS0039682,4
RTS0039683,6
RTS0039684,7
RTS0039685,3
RTS0039686,7
RTS0039687,8
RTS0039688,8
RTS0039689,7
RTS0039690,5
RTS0039691,7
RTS0039692,4
RTS0039693,1
RTS0039694,8
RTS0039695,6
RTS0039696,5
RTS0039697,8
RTS0039698,3
RTS0039699,3
RTS0039700,7
RTS0039701,3
RTS0039702,3
RTS0039703,4
RTS0039704,9
RTS0039705,3
RTS0039706,5
RTS0039707,7
RTS0039708,1
RTS0039709,6
RTS0039710,7
RTS0039711,8
RTS0039712,2
RTS0039713,8
RTS0039714,5
RTS0039715,5
RTS0039716,4
RTS0039717,5
RTS0039718,1
RTS0039719,2
RTS0039720,6
RTS0039721,6
RTS0039722,8
RTS0039723,10
RTS0039724,6
RTS0039725,6
RTS0039726,5
RTS0039727,7
RTS0039728,3
RTS0039729,1
RTS0039730,10
RTS0039731,8
RTS0039732,12
RTS0039733,10
RTS0039734,7
RTS0039735,7
RTS0039736,7
RTS0039737,8
RTS0039738,8
RTS0039739,2
RTS0039740,9
RTS0039741,7
RTS0039742,3
RTS0039743,5
RTS0039744,3
RTS0039745,5
RTS0039746,4
RTS0039747,11
RTS0039749,6
RTS0039750,3
RTS0039751,14
RTS0039752,7
RTS0039753,6
RTS0039754,4
RTS0039755,7
RTS0039756,7
RTS0039757,7
RTS0039758,4
RTS0039759,3
RTS0039760,6
RTS0039761,10
RTS0039762,7
RTS0039763,9
RTS0039764,7
RTS0039765,4
RTS0039766,6
RTS0039767,4
RTS0039768,6
RTS0039769,5
RTS0039770,15
RTS0039771,5
RTS0039772,2
RTS0039773,8
RTS0039774,3
RTS0039775,14
RTS0039776,4
RTS0039777,6
RTS0039778,2
RTS0039779,3
RTS0039780,6
RTS0039781,6
RTS0039782,6
RTS0039783,10
RTS0039784,7
RTS0039785,7
RTS0039786,9
RTS0039787,6
RTS0039788,5
RTS0039789,2
RTS0039791,5
RTS0039792,5
RTS0039793,3
RTS0039794,4
RTS0039795,2
RTS0039796,7
RTS0039797,6
RTS0039798,6
RTS0039799,4
RTS0039800,8
RTS0039801,5
RTS0039802,2
RTS0039803,8
RTS0039804,6
RTS0039805,4
RTS0039806,5
RTS0039807,7
RTS0039808,6
RTS0039809,8
RTS0039810,5
RTS0039811,8
RTS0039812,5
RTS0039813,4
RTS0039814,6
RTS0039815,9
RTS0039816,4
RTS0039817,4
RTS0039818,5
RTS0039819,8
RTS0039820,2
RTS0039821,6
RTS0039822,7
RTS0039823,9
RTS0039824,5
RTS0039825,7
RTS0039826,6
RTS0039827,9
RTS0039828,5
RTS0039829,6
RTS0039830,6
RTS0039831,5
RTS0039832,6
RTS0039833,8
RTS0039834,5
RTS0039835,8
RTS0039836,10
RTS0039838,7
RTS0039839,6
RTS0039840,5
RTS0039841,8
RTS0039842,3
RTS0039843,4
RTS0039844,10
RTS0039845,8
RTS0039846,4
RTS0039847,6
RTS0039848,5
RTS0039849,7
RTS0039850,3
RTS0039851,5
RTS0039852,8
RTS0039853,9
RTS0039854,5
RTS0039855,4
RTS0039856,8
RTS0039857,7
RTS0039858,6
RTS0039859,10
RTS0039860,1
RTS0039861,2
RTS0039862,2
RTS0039863,1
RTS0039864,7
RTS0039865,7
RTS0039866,7
RTS0039867,6
RTS0039868,2
RTS0039869,7
RTS0039870,5
RTS0039871,7
RTS0039872,6
RTS0039873,6
RTS0039874,3
RTS0039875,4
RTS0039876,5
RTS0039877,5
RTS0039878,9
RTS0039879,9
RTS0039880,2
RTS0039881,4
RTS0039882,5
RTS0039883,5
RTS0039884,2
RTS0039885,11
RTS0039886,2
RTS0039887,7
RTS0039888,7
RTS0039890,4
RTS0039891,11
RTS0039892,4
RTS0039893,11
RTS0039894,3
RTS0039895,8
RTS0039896,4
RTS0039897,6
RTS0039898,6
RTS0039899,5
RTS0039900,6
RTS0039901,3
RTS0039902,5
RTS0039903,8
RTS0039904,7
RTS0039905,5
RTS0039906,13
RTS0039907,4
RTS0039908,4
RTS0039909,5
RTS0039910,9
RTS0039911,1
RTS0039912,4
RTS0039913,3
RTS0039914,8
RTS0039915,7
RTS0039916,6
RTS0039917,7
RTS0039918,9
RTS0039919,9
RTS0039920,1
RTS0039921,8
RTS0039922,4
RTS0039923,5
RTS0039924,6
RTS0039925,7
RTS0039926,5
RTS0039927,6
RTS0039928,5
RTS0039929,6
RTS0039930,6
RTS0039931,4
RTS0039932,9
RTS0039933,3
RTS0039934,6
RTS0039935,5
RTS0039936,5
RTS0039937,4
RTS0039938,11
RTS0039939,6
RTS0039940,8
RTS0039941,8
RTS0039942,7
RTS0039943,5
RTS0039944,9
RTS0039945,7
RTS0039946,8
RTS0039947,6
RTS0039948,15
RTS0039949,8
RTS0039950,4
RTS0039951,4
RTS0039952,4
RTS0039953,7
RTS0039954,3
RTS0039955,7
RTS0039956,5
RTS0039957,4
RTS0039958,5
RTS0039959,5
RTS0039960,1
RTS0039961,5
RTS0039962,3
RTS0039963,5
RTS0039964,12
RTS0039965,7
RTS0039966,12
RTS0039967,4
RTS0039968,3
RTS0039969,6
RTS0039970,5
RTS0039971,2
RTS0039972,4
RTS0039973,5
RTS0039974,7
RTS0039975,2
RTS0039976,8
RTS0039977,10
RTS0039978,9
RTS0039979,5
RTS0039980,10
RTS0039981,6
RTS0039982,6
RTS0039983,5
RTS0039984,4
RTS0039985,5
RTS0039986,9
RTS0039987,5
RTS0039988,18
RTS0039989,1
RTS0039990,2
RTS0039991,6
RTS0039992,4
RTS0039993,5
RTS0039995,8
RTS0039996,10
RTS0039997,7
RTS0039998,13
RTS0039999,7
RTS0040000,13
RTS0040001,4
RTS0040002,5
RTS0040003,4
RTS0040004,7
RTS0040005,6
RTS0040006,6
RTS0040007,9
RTS0040008,11
RTS0040009,4
RTS0040010,6
RTS0040011,2
RTS0040012,5
RTS0040013,4
RTS0040014,3
RTS0040015,4
RTS0040016,5
RTS0040017,7
RTS0040018,2
RTS0040019,10
RTS0040020,5
RTS0040021,6
RTS0040022,9
RTS0040023,7
RTS0040024,3
RTS0040025,4
RTS0040026,3
RTS0040027,3
RTS0040028,6
RTS0040029,6
RTS0040030,7
RTS0040031,6
RTS0040032,6
RTS0040033,9
RTS0040034,5
RTS0040035,4
RTS0040036,2
RTS0040037,5
RTS0040038,5
RTS0040039,4
RTS0040040,5
RTS0040041,4
RTS0040042,9
RTS0040043,5
RTS0040044,7
RTS0040045,5
RTS0040046,8
RTS0040047,8
RTS0040048,15
RTS0040049,8
RTS0040050,8
RTS0040051,1
RTS0040052,10
RTS0040053,2
RTS0040054,6
RTS0040055,7
RTS0040056,4
RTS0040057,5
RTS0040058,8
RTS0040059,5
RTS0040060,7
RTS0040061,7
RTS0040062,5
RTS0040063,8
RTS0040064,7
RTS0040065,4
RTS0040066,12
RTS0040067,1
RTS0040068,6
RTS0040069,4
RTS0040070,2
RTS0040071,12
RTS0040072,9
RTS0040073,11
RTS0040074,11
RTS0040075,9
RTS0040076,5
RTS0040077,9
RTS0040078,6
RTS0040079,6
RTS0040080,4
RTS0040081,9
RTS0040082,4
RTS0040083,3
RTS0040084,3
RTS0040085,7
RTS0040086,5
RTS0040087,13
RTS0040088,6
RTS0040089,8
RTS0040090,5
RTS0040091,8
RTS0040092,6
RTS0040093,8
RTS0040094,12
RTS0040095,5
RTS0040096,4
RTS0040097,13
RTS0040098,6
RTS0040099,8
RTS0040100,6
RTS0040101,8
RTS0040102,4
RTS0040103,6
RTS0040104,9
RTS0040105,11
RTS0040106,2
RTS0040107,4
RTS0040108,7
RTS0040109,10
RTS0040110,8
RTS0040111,4
RTS0040112,6
RTS0040113,5
RTS0040114,7
RTS0040115,4
RTS0040116,9
RTS0040117,2
RTS0040118,8
RTS0040119,4
RTS0040120,3
RTS0040121,14
RTS0040122,9
RTS0040123,9
RTS0040124,5
RTS0040125,7
RTS0040126,5
RTS0040127,6
RTS0040129,3
RTS0040130,10
RTS0040131,8
RTS0040132,4
RTS0040133,6
RTS0040134,7
RTS0040135,5
RTS0040136,4
RTS0040137,6
RTS0040138,8
RTS0040139,6
RTS0040140,5
RTS0040141,6
RTS0040142,9
RTS0040143,4
RTS0040144,10
RTS0040145,6
RTS0040146,4
RTS0040147,4
RTS0040148,4
RTS0040149,6
RTS0040150,6
RTS0040151,10
RTS0040152,5
RTS0040153,5
RTS0040154,3
RTS0040155,2
RTS0040156,7
RTS0040157,5
RTS0040158,6
RTS0040159,4
RTS0040160,3
RTS0040161,6
RTS0040162,3
RTS0040163,4
RTS0040164,5
RTS0040165,8
RTS0040166,1
RTS0040167,3
RTS0040168,3
RTS0040169,1
RTS0040170,3
RTS0040171,2
RTS0040172,3
RTS0040173,1
RTS0040174,3
RTS0040175,10
RTS0040176,6
RTS0040177,5
RTS0040178,3
RTS0040179,3
RTS0040180,2
RTS0040181,4
RTS0040182,5
RTS0040183,5
RTS0040184,9
RTS0040185,4
RTS0040186,8
RTS0040187,3
RTS0040188,3
RTS0040189,4
RTS0040190,2
RTS0040191,6
RTS0040192,3
RTS0040193,3
RTS0040194,5
RTS0040195,8
RTS0040196,5
RTS0040197,6
RTS0040198,3
RTS0040199,2
RTS0040200,3
RTS0040201,8
RTS0040202,6
RTS0040203,7
RTS0040204,6
RTS0040205,4
RTS0040206,6
RTS0040207,4
RTS0040208,10
RTS0040209,5
RTS0040210,4
RTS0040211,7
RTS0040212,6
RTS0040213,4
RTS0040214,11
RTS0040215,5
RTS0040216,9
RTS0040217,6
RTS0040218,2
RTS0040219,3
RTS0040220,3
RTS0040221,5
RTS0040222,11
RTS0040223,3
RTS0040224,4
RTS0040225,7
RTS0040226,4
RTS0040227,1
RTS0040228,1
RTS0040229,8
RTS0040230,7
RTS0040231,6
RTS0040232,3
RTS0040233,3
RTS0040234,6
RTS0040235,8
RTS0040236,2
RTS0040237,2
RTS0040238,5
RTS0040239,6
RTS0040240,6
RTS0040241,5
RTS0040242,3
RTS0040243,5
RTS0040244,4
RTS0040245,7
RTS0040246,3
RTS0040247,10
RTS0040248,5
RTS0040249,7
RTS0040250,7
RTS0040251,13
RTS0040252,7
RTS0040253,8
RTS0040254,10
RTS0040255,9
RTS0040256,6
RTS0040257,6
RTS0040258,12
RTS0040259,6
RTS0040260,5
RTS0040261,3
RTS0040262,3
RTS0040263,4
RTS0040264,6
RTS0040265,8
RTS0040266,6
RTS0040267,3
RTS0040268,6
RTS0040269,2
RTS0040270,6
RTS0040271,7
RTS0040272,8
RTS0040273,6
RTS0040274,6
RTS0040275,3
RTS0040276,4
RTS0040277,4
RTS0040278,11
RTS0040279,9
RTS0040280,6
RTS0040281,5
RTS0040282,7
RTS0040283,7
RTS0040284,7
RTS0040285,7
RTS0040286,9
RTS0040287,8
RTS0040288,5
RTS0040289,2
RTS0040290,14
RTS0040291,3
RTS0040292,3
RTS0040293,7
RTS0040294,3
RTS0040295,4
RTS0040296,4
RTS0040297,5
RTS0040298,11
RTS0040299,5
RTS0040300,7
RTS0040301,8
RTS0040302,3
RTS0040303,2
RTS0040304,8
RTS0040305,12
RTS0040306,6
RTS0040307,3
RTS0040308,3
RTS0040309,3
RTS0040310,5
RTS0040311,4
RTS0040312,7
RTS0040313,8
RTS0040314,9
RTS0040315,2
RTS0040316,6
RTS0040317,8
RTS0040318,6
RTS0040319,12
RTS0040320,8
RTS0040321,4
RTS0040322,8
RTS0040323,6
RTS0040324,6
RTS0040325,3
RTS0040326,6
RTS0040327,5
RTS0040328,9
RTS0040329,4
RTS0040330,3
RTS0040331,6
RTS0040332,9
RTS0040333,4
RTS0040334,4
RTS0040335,8
RTS0040336,7
RTS0040337,9
RTS0040338,2
RTS0040339,2
RTS0040340,5
RTS0040341,4
RTS0040342,4
RTS0040343,5
RTS0040344,9
RTS0040345,8
RTS0040346,6
RTS0040347,7
RTS0040348,4
RTS0040349,6
RTS0040350,6
RTS0040351,4
RTS0040352,3
RTS0040353,9
RTS0040354,4
RTS0040355,7
RTS0040356,9
RTS0040357,8
RTS0040358,10
RTS0040359,5
RTS0040360,6
RTS0040361,5
RTS0040363,3
RTS0040364,7
RTS0040365,7
RTS0040366,6
RTS0040367,11
RTS0040368,10
RTS0040369,8
RTS0040370,10
RTS0040371,4
RTS0040372,7
RTS0040373,5
RTS0040374,3
RTS0040375,2
RTS0040376,6
RTS0040377,12
RTS0040378,5
RTS0040379,9
RTS0040380,6
RTS0040381,5
RTS0040382,8
RTS0040383,7
RTS0040384,1
RTS0040385,3
RTS0040386,9
RTS0040387,4
RTS0040388,11
RTS0040389,6
RTS0040390,9
RTS0040391,3
RTS0040392,8
RTS0040393,4
RTS0040394,7
RTS0040395,9
RTS0040396,9
RTS0040397,3
RTS0040398,5
RTS0040399,12
RTS0040400,5
RTS0040401,3
RTS0040402,8
RTS0040403,3
RTS0040404,11
RTS0040405,2
RTS0040406,2
RTS0040407,7
RTS0040408,9
RTS0040409,8
RTS0040410,4
RTS0040411,7
RTS0040412,4
RTS0040413,6
RTS0040414,3
RTS0040415,7
RTS0040416,13
RTS0040417,3
RTS0040418,1
RTS0040419,8
RTS0040420,8
RTS0040421,6
RTS0040422,12
RTS0040423,11
RTS0040424,5
RTS0040425,1
RTS0040426,4
RTS0040428,10
RTS0040429,5
RTS0040430,6
RTS0040431,4
RTS0040432,2
RTS0040433,8
RTS0040434,4
RTS0040435,5
RTS0040436,2
RTS0040437,8
RTS0040438,6
RTS0040439,8
RTS0040440,11
RTS0040441,4
RTS0040442,9
RTS0040443,6
RTS0040444,5
RTS0040445,6
RTS0040446,9
RTS0040447,10
RTS0040448,6
RTS0040449,12
RTS0040450,5
RTS0040451,3
RTS0040452,3
RTS0040453,4
RTS0040454,2
RTS0040455,6
RTS0040456,4
RTS0040457,3
RTS0040458,8
RTS0040459,4
RTS0040460,8
RTS0040461,4
RTS0040462,11
RTS0040463,4
RTS0040464,6
RTS0040465,8
RTS0040466,5
RTS0040467,2
RTS0040468,13
RTS0040469,4
RTS0040470,2
RTS0040471,13
RTS0040472,9
RTS0040473,3
RTS0040474,3
RTS0040475,1
RTS0040476,6
RTS0040477,7
RTS0040478,10
RTS0040479,3
RTS0040480,2
RTS0040481,5
RTS0040482,5
RTS0040483,4
RTS0040484,6
RTS0040485,4
RTS0040486,6
RTS0040487,7
RTS0040488,4
RTS0040489,6
RTS0040490,8
RTS0040491,4
RTS0040492,5
RTS0040493,7
RTS0040494,6
RTS0040495,7
RTS0040496,5
RTS0040497,5
RTS0040498,4
RTS0040499,7
RTS0040500,8
RTS0040501,3
RTS0040502,5
RTS0040503,13
RTS0040504,3
RTS0040505,7
RTS0040506,5
RTS0040507,2
RTS0040508,5
RTS0040509,8
RTS0040510,1
RTS0040511,6
RTS0040512,5
RTS0040513,8
RTS0040514,5
RTS0040515,12
RTS0040516,7
RTS0040517,4
RTS0040518,5
RTS0040519,8
RTS0040520,4
RTS0040521,2
RTS0040522,1
RTS0040523,7
RTS0040524,1
RTS0040525,9
RTS0040526,12
RTS0040527,6
RTS0040528,4
RTS0040529,5
RTS0040530,5
RTS0040532,8
RTS0040533,2
RTS0040534,4
RTS0040535,4
RTS0040536,9
RTS0040537,11
RTS0040538,7
RTS0040539,1
RTS0040540,11
RTS0040541,7
RTS0040542,8
RTS0040543,7
RTS0040544,6
RTS0040545,4
RTS0040546,5
RTS0040547,5
RTS0040548,5
RTS0040549,6
RTS0040550,6
RTS0040551,1
RTS0040552,3
RTS0040553,6
RTS0040554,4
RTS0040555,8
RTS0040556,3
RTS0040557,4
RTS0040558,3
RTS0040559,8
RTS0040560,6
RTS0040561,9
RTS0040562,3
RTS0040563,3
RTS0040564,6
RTS0040565,7
RTS0040566,5
RTS0040567,8
RTS0040568,3
RTS0040569,3
RTS0040570,6
RTS0040571,5
RTS0040572,6
RTS0040573,8
RTS0040574,18
RTS0040575,6
RTS0040576,5
RTS0040577,4
RTS0040578,4
RTS0040579,6
RTS0040580,9
RTS0040581,6
RTS0040582,11
RTS0040583,7
RTS0040584,6
RTS0040585,10
RTS0040586,7
RTS0040587,6
RTS0040588,3
RTS0040589,6
RTS0040590,8
RTS0040591,9
RTS0040592,2
RTS0040594,5
RTS0040595,9
RTS0040596,3
RTS0040597,8
RTS0040598,3
RTS0040599,5
RTS0040600,8
RTS0040601,2
RTS0040602,12
RTS0040603,7
RTS0040604,9
RTS0040605,8
RTS0040606,6
RTS0040607,11
RTS0040608,10
RTS0040609,2
RTS0040610,4
RTS0040611,11
RTS0040612,8
RTS0040613,9
RTS0040614,8
RTS0040615,5
RTS0040616,5
RTS0040617,6
RTS0040618,3
RTS0040619,7
RTS0040620,8
RTS0040621,7
RTS0040622,5
RTS0040623,5
RTS0040624,9
RTS0040625,3
RTS0040626,3
RTS0040627,1
RTS0040628,6
RTS0040629,6
RTS0040630,5
RTS0040631,8
RTS0040632,3
RTS0040633,3
RTS0040634,11
RTS0040635,9
RTS0040636,5
RTS0040637,8
RTS0040638,6
RTS0040639,6
RTS0040640,6
RTS0040641,4
RTS0040642,9
RTS0040643,4
RTS0040644,8
RTS0040645,12
RTS0040646,5
RTS0040647,7
RTS0040648,7
RTS0040649,5
RTS0040650,2
RTS0040651,4
RTS0040652,5
RTS0040653,6
RTS0040654,7
RTS0040655,4
RTS0040656,7
RTS0040657,5
RTS0040658,1
RTS0040659,4
RTS0040660,2
RTS0040661,3
RTS0040662,3
RTS0040663,4
RTS0040664,3
RTS0040665,3
RTS0040666,5
RTS0040667,5
RTS0040668,7
RTS0040669,1
RTS0040670,6
RTS0040671,4
RTS0040672,9
RTS0040673,8
RTS0040674,2
RTS0040675,3
RTS0040676,6
RTS0040677,6
RTS0040678,11
RTS0040679,1
RTS0040680,5
RTS0040681,5
RTS0040682,6
RTS0040683,5
RTS0040684,10
RTS0040685,3
RTS0040686,1
RTS0040687,10
RTS0040689,4
RTS0040690,3
RTS0040691,6
RTS0040692,1
RTS0040693,5
RTS0040694,12
RTS0040695,5
RTS0040696,7
RTS0040697,4
RTS0040698,5
RTS0040699,3
RTS0040700,8
RTS0040701,2
RTS0040702,5
RTS0040703,5
RTS0040704,2
RTS0040705,7
RTS0040706,4
RTS0040707,2
RTS0040708,1
RTS0040709,4
RTS0040710,8
RTS0040711,6
RTS0040712,4
RTS0040713,3
RTS0040714,7
RTS0040715,6
RTS0040716,3
RTS0040717,3
RTS0040718,2
RTS0040719,3
RTS0040720,3
RTS0040721,4
RTS0040722,4
RTS0040723,6
RTS0040724,5
RTS0040725,1
RTS0040726,10
RTS0040727,10
RTS0040728,9
RTS0040729,8
RTS0040730,6
RTS0040731,8
RTS0040732,5
RTS0040733,5
RTS0040734,6
RTS0040735,4
RTS0040736,7
RTS0040737,10
RTS0040738,8
RTS0040739,5
RTS0040740,9
RTS0040741,6
RTS0040742,7
RTS0040743,8
RTS0040744,5
RTS0040745,4
RTS0040746,7
RTS0040747,9
RTS0040748,5
RTS0040749,3
RTS0040750,4
RTS0040751,4
RTS0040752,8
RTS0040753,6
RTS0040754,10
RTS0040755,5
RTS0040756,6
RTS0040757,3
RTS0040758,2
RTS0040759,6
RTS0040760,6
RTS0040761,8
RTS0040762,6
RTS0040763,5
RTS0040764,9
RTS0040765,12
RTS0040766,6
RTS0040767,8
RTS0040768,5
RTS0040769,12
RTS0040770,4
RTS0040771,8
RTS0040772,8
RTS0040773,4
RTS0040774,3
RTS0040775,5
RTS0040776,7
RTS0040777,6
RTS0040778,3
RTS0040779,8
RTS0040780,6
RTS0040781,11
RTS0040782,6
RTS0040783,4
RTS0040784,4
RTS0040785,6
RTS0040786,6
RTS0040787,8
RTS0040788,3
RTS0040789,10
RTS0040790,4
RTS0040791,2
RTS0040792,4
RTS0040793,4
RTS0040794,2
RTS0040795,2
RTS0040796,9
RTS0040797,6
RTS0040798,3
RTS0040799,4
RTS0040800,7
RTS0040801,7
RTS0040802,3
RTS0040803,3
RTS0040804,3
RTS0040805,6
RTS0040806,4
RTS0040807,11
RTS0040808,5
RTS0040809,3
RTS0040810,3
RTS0040811,5
RTS0040812,5
RTS0040813,5
RTS0040814,8
RTS0040815,5
RTS0040816,2
RTS0040817,3
RTS0040818,6
RTS0040819,7
RTS0040820,6
RTS0040821,5
RTS0040822,7
RTS0040823,11
RTS0040824,8
RTS0040825,4
RTS0040826,16
RTS0040827,10
RTS0040828,10
RTS0040830,13
RTS0040831,5
RTS0040832,7
RTS0040833,7
RTS0040834,4
RTS0040836,11
RTS0040837,4
RTS0040838,6
RTS0040839,9
RTS0040840,4
RTS0040841,3
RTS0040842,5
RTS0040843,3
RTS0040844,10
RTS0040845,8
RTS0040846,14
RTS0040847,6
RTS0040848,7
RTS0040849,6
RTS0040850,8
RTS0040851,14
RTS0040852,1
RTS0040853,4
RTS0040854,9
RTS0040855,7
RTS0040856,8
RTS0040857,7
RTS0040858,4
RTS0040859,3
RTS0040860,1
RTS0040861,8
RTS0040862,6
RTS0040863,8
RTS0040864,5
RTS0040865,4
RTS0040866,6
RTS0040867,10
RTS0040868,5
RTS0040869,5
RTS0040870,7
RTS0040871,1
RTS0040872,2
RTS0040873,1
RTS0040874,7
RTS0040875,6
RTS0040876,7
RTS0040877,5
RTS0040878,4
RTS0040879,6
RTS0040880,10
RTS0040881,2
RTS0040882,4
RTS0040883,4
RTS0040884,3
RTS0040885,5
RTS0040886,2
RTS0040887,4
RTS0040888,15
RTS0040889,18
RTS0040890,6
RTS0040891,3
RTS0040892,11
RTS0040893,2
RTS0040894,4
RTS0040895,6
RTS0040896,1
RTS0040897,5
RTS0040898,8
RTS0040899,4
RTS0040900,4
RTS0040901,9
RTS0040902,3
RTS0040903,7
RTS0040904,10
RTS0040905,6
RTS0040906,5
RTS0040907,11
RTS0040908,7
RTS0040909,7
RTS0040910,12
RTS0040911,3
RTS0040912,5
RTS0040913,5
RTS0040914,7
RTS0040915,7
RTS0040916,5
RTS0040917,6
RTS0040918,7
RTS0040919,3
RTS0040920,5
RTS0040921,6
RTS0040922,7
RTS0040923,9
RTS0040924,5
RTS0040925,5
RTS0040926,2
RTS0040927,5
RTS0040928,3
RTS0040929,4
RTS0040930,3
RTS0040931,7
RTS0040932,9
RTS0040933,2
RTS0040934,9
RTS0040935,5
RTS0040936,7
RTS0040937,9
RTS0040938,3
RTS0040939,7
RTS0040940,6
RTS0040941,1
RTS0040942,5
RTS0040943,2
RTS0040944,6
RTS0040945,3
RTS0040946,6
RTS0040947,8
RTS0040948,11
RTS0040949,13
RTS0040950,6
RTS0040951,6
RTS0040952,6
RTS0040953,5
RTS0040954,5
RTS0040955,3
RTS0040956,7
RTS0040957,2
RTS0040958,2
RTS0040959,8
RTS0040960,9
RTS0040961,2
RTS0040962,7
RTS0040963,7
RTS0040964,10
RTS0040965,7
RTS0040966,8
RTS0040967,10
RTS0040968,4
RTS0040969,3
RTS0040970,6
RTS0040971,3
RTS0040972,3
RTS0040973,8
RTS0040974,4
RTS0040975,5
RTS0040976,6
RTS0040977,8
RTS0040978,1
RTS0040979,9
RTS0040980,1
RTS0040981,5
RTS0040982,7
RTS0040983,5
RTS0040984,5
RTS0040985,4
RTS0040986,18
RTS0040987,13
RTS0040988,8
RTS0040989,8
RTS0040990,5
RTS0040991,10
RTS0040992,1
RTS0040993,6
RTS0040994,9
RTS0040995,6
RTS0040996,6
RTS0040997,10
RTS0040998,3
RTS0040999,7
RTS0041000,6
RTS0041001,5
RTS0041002,6
RTS0041003,3
RTS0041004,10
RTS0041005,11
RTS0041006,7
RTS0041007,4
RTS0041008,5
RTS0041009,6
RTS0041010,8
RTS0041011,5
RTS0041012,1
RTS0041013,4
RTS0041014,5
RTS0041015,2
RTS0041016,5
RTS0041017,8
RTS0041018,5
RTS0041019,3
RTS0041020,4
RTS0041021,7
RTS0041022,6
RTS0041023,2
RTS0041024,9
RTS0041025,7
RTS0041026,4
RTS0041027,1
RTS0041028,4
RTS0041029,10
RTS0041030,7
RTS0041031,6
RTS0041032,8
RTS0041033,1
RTS0041034,5
RTS0041035,3
RTS0041036,4
RTS0041037,2
RTS0041038,6
RTS0041039,5
RTS0041040,6
RTS0041041,4
RTS0041042,1
RTS0041043,7
RTS0041044,8
RTS0041045,7
RTS0041046,9
RTS0041047,6
RTS0041048,9
RTS0041049,18
RTS0041050,11
RTS0041051,13
RTS0041052,3
RTS0041053,3
RTS0041054,6
RTS0041055,5
RTS0041056,9
RTS0041057,8
RTS0041058,4
RTS0041059,6
RTS0041060,6
RTS0041061,2
RTS0041062,3
RTS0041063,4
RTS0041064,1
RTS0041066,8
RTS0041067,5
RTS0041068,4
RTS0041069,11
RTS0041070,13
RTS0041071,10
RTS0041072,11
RTS0041073,1
RTS0041074,3
RTS0041075,9
RTS0041076,10
RTS0041077,7
RTS0041078,8
RTS0041079,3
RTS0041080,6
RTS0041081,5
RTS0041082,6
RTS0041083,4
RTS0041084,2
RTS0041085,8
RTS0041086,12
RTS0041087,3
RTS0041088,5
RTS0041089,10
RTS0041090,3
RTS0041091,6
RTS0041092,13
RTS0041093,5
RTS0041094,6
RTS0041095,5
RTS0041096,4
RTS0041097,6
RTS0041098,5
RTS0041099,2
RTS0041100,4
RTS0041101,7
RTS0041102,8
RTS0041103,2
RTS0041104,8
RTS0041105,5
RTS0041106,8
RTS0041107,10
RTS0041108,9
RTS0041109,10
RTS0041110,7
RTS0041111,4
RTS0041112,3
RTS0041113,7
RTS0041114,15
RTS0041115,8
RTS0041116,9
RTS0041117,10
RTS0041118,3
RTS0041119,7
RTS0041120,5
RTS0041121,7
RTS0041122,4
RTS0041123,6
RTS0041124,3
RTS0041125,2
RTS0041126,3
RTS0041127,6
RTS0041128,11
RTS0041129,6
RTS0041130,3
RTS0041131,8
RTS0041132,4
RTS0041133,9
RTS0041134,1
RTS0041135,7
RTS0041136,14
RTS0041137,10
RTS0041138,14
RTS0041139,4
RTS0041140,3
RTS0041141,7
RTS0041142,11
RTS0041143,4
RTS0041144,7
RTS0041145,9
RTS0041146,4
RTS0041147,9
RTS0041148,6
RTS0041149,8
RTS0041150,5
RTS0041151,7
RTS0041152,5
RTS0041153,4
RTS0041154,1
RTS0041155,3
RTS0041156,10
RTS0041157,9
RTS0041158,9
RTS0041159,6
RTS0041160,1
RTS0041161,5
RTS0041162,5
RTS0041163,7
RTS0041164,11
RTS0041165,3
RTS0041166,2
RTS0041167,9
RTS0041168,7
RTS0041169,10
RTS0041170,8
RTS0041171,10
RTS0041172,6
RTS0041173,7
RTS0041174,7
RTS0041175,6
RTS0041176,6
RTS0041177,7
RTS0041178,7
RTS0041179,4
RTS0041180,10
RTS0041181,7
RTS0041182,3
RTS0041183,6
RTS0041184,3
RTS0041185,4
RTS0041186,4
RTS0041187,5
RTS0041188,5
RTS0041189,6
RTS0041190,9
RTS0041191,16
RTS0041192,7
RTS0041193,5
RTS0041194,2
RTS0041195,4
RTS0041196,7
RTS0041197,7
RTS0041198,7
RTS0041199,7
RTS0041200,8
RTS0041201,1
RTS0041202,5
RTS0041203,7
RTS0041204,5
RTS0041205,2
RTS0041206,3
RTS0041207,6
RTS0041208,11
RTS0041209,6
RTS0041210,7
RTS0041211,7
RTS0041212,13
RTS0041213,10
RTS0041214,8
RTS0041215,5
RTS0041216,8
RTS0041217,6
RTS0041218,2
RTS0041219,4
RTS0041220,5
RTS0041221,4
RTS0041222,1
RTS0041223,8
RTS0041224,5
RTS0041225,6
RTS0041226,7
RTS0041227,9
RTS0041228,3
RTS0041229,3
RTS0041230,9
RTS0041231,7
RTS0041232,5
RTS0041233,8
RTS0041234,11
RTS0041235,9
RTS0041236,5
RTS0041237,3
RTS0041238,4
RTS0041239,9
RTS0041240,7
RTS0041241,5
RTS0041242,10
RTS0041243,5
RTS0041244,5
RTS0041246,3
RTS0041247,6
RTS0041248,4
RTS0041249,4
RTS0041250,7
RTS0041251,3
RTS0041252,5
RTS0041253,12
RTS0041254,2
RTS0041255,3
RTS0041256,4
RTS0041257,7
RTS0041258,6
RTS0041259,3
RTS0041260,5
RTS0041261,2
RTS0041262,12
RTS0041263,4
RTS0041265,7
RTS0041266,10
RTS0041267,9
RTS0041268,4
RTS0041269,9
RTS0041270,7
RTS0041271,12
RTS0041272,3
RTS0041273,5
RTS0041274,9
RTS0041275,7
RTS0041276,4
RTS0041277,6
RTS0041278,7
RTS0041279,7
RTS0041280,5
RTS0041281,6
RTS0041282,4
RTS0041283,5
RTS0041284,6
RTS0041285,3
RTS0041286,5
RTS0041287,3
RTS0041288,4
RTS0041289,6
RTS0041290,7
RTS0041291,6
RTS0041292,5
RTS0041293,5
RTS0041294,5
RTS0041295,7
RTS0041296,8
RTS0041297,5
RTS0041298,10
RTS0041299,7
RTS0041300,8
RTS0041301,6
RTS0041302,5
RTS0041303,5
RTS0041304,6
RTS0041305,5
RTS0041306,7
RTS0041307,1
RTS0041308,3
RTS0041309,3
RTS0041310,5
RTS0041311,5
RTS0041312,6
RTS0041313,10
RTS0041314,8
RTS0041315,5
RTS0041316,5
RTS0041317,4
RTS0041318,6
RTS0041319,3
RTS0041320,7
RTS0041321,7
RTS0041322,4
RTS0041323,6
RTS0041324,2
RTS0041325,6
RTS0041326,7
RTS0041327,4
RTS0041328,3
RTS0041329,4
RTS0041330,8
RTS0041331,9
RTS0041332,5
RTS0041333,6
RTS0041334,9
RTS0041335,4
RTS0041346,5
RTS0041347,4
RTS0041348,6
RTS0041349,11
RTS0041350,11
RTS0041351,9
RTS0041352,9
RTS0041353,8
RTS0041354,2
RTS0041355,13
RTS0041356,5
RTS0041358,4
RTS0041359,6
RTS0041360,4
RTS0041361,8
RTS0041362,2
RTS0041363,14
RTS0041364,9
RTS0041365,11
RTS0041366,4
RTS0041367,2
RTS0041368,7
RTS0041369,5
RTS0041370,8
RTS0041371,7
RTS0041372,10
RTS0041373,6
RTS0041374,5
RTS0041375,9
RTS0041376,24
RTS0041377,10
RTS0041378,2
RTS0041379,5
RTS0041380,7
RTS0041381,7
RTS0041382,6
RTS0041383,4
RTS0041384,8
RTS0041385,5
RTS0041386,13
RTS0041387,3
RTS0041388,13
RTS0041389,4
RTS0041390,5
RTS0041391,3
RTS0041392,3
RTS0041393,2
RTS0041394,3
RTS0041395,3
RTS0041396,7
RTS0041397,6
RTS0041398,12
RTS0041399,7
RTS0041400,4
RTS0041401,7
RTS0041402,7
RTS0041403,7
RTS0041404,1
RTS0041405,2
RTS0041406,6
RTS0041407,5
RTS0041408,5
RTS0041409,4
RTS0041410,8
RTS0041411,4
RTS0041412,9
RTS0041413,7
RTS0041414,13
RTS0041415,2
RTS0041416,2
RTS0041417,5
RTS0041418,10
RTS0041419,11
RTS0041420,6
RTS0041421,2
RTS0041422,2
RTS0041423,5
RTS0041424,10
RTS0041425,4
RTS0041426,9
RTS0041427,1
RTS0041428,8
RTS0041429,8
RTS0041430,6
RTS0041431,12
RTS0041432,7
RTS0041433,8
RTS0041434,5
RTS0041435,3
RTS0041436,2
RTS0041437,2
RTS0041438,2
RTS0041439,6
RTS0041440,5
RTS0041441,5
RTS0041442,5
RTS0041443,8
RTS0041444,9
RTS0041445,5
RTS0041446,2
RTS0041447,9
RTS0041448,7
RTS0041449,14
RTS0041450,5
RTS0041451,11
RTS0041452,9
RTS0041453,11
RTS0041454,3
RTS0041455,2
RTS0041456,4
RTS0041457,2
RTS0041458,4
RTS0041459,3
RTS0041460,1
RTS0041461,2
RTS0041462,4
RTS0041463,7
RTS0041464,4
RTS0041465,4
RTS0041466,5
RTS0041467,5
RTS0041468,4
RTS0041469,7
RTS0041470,15
RTS0041471,9
RTS0041472,4
RTS0041473,6
RTS0041474,8
RTS0041475,18
RTS0041476,1
RTS0041477,4
RTS0041478,2
RTS0041479,5
RTS0041481,5
RTS0041482,4
RTS0041483,6
RTS0041484,5
RTS0041485,7
RTS0041486,3
RTS0041487,2
RTS0041488,3
RTS0041489,10
RTS0041490,1
RTS0041491,17
RTS0041492,4
RTS0041493,2
RTS0041494,3
RTS0041496,6
RTS0041497,6
RTS0041498,4
RTS0041499,10
RTS0041500,2
RTS0041501,12
RTS0041502,3
RTS0041503,8
RTS0041504,4
RTS0041505,10
RTS0041506,9
RTS0041507,5
RTS0041508,2
RTS0041509,5
RTS0041510,6
RTS0041511,8
RTS0041512,6
RTS0041513,3
RTS0041514,6
RTS0041515,12
RTS0041516,4
RTS0041517,5
RTS0041518,7
RTS0041519,11
RTS0041520,9
RTS0041521,4
RTS0041522,8
RTS0041523,8
RTS0041524,3
RTS0041525,3
RTS0041526,7
RTS0041527,20
RTS0041528,12
RTS0041529,4
RTS0041530,19
RTS0041531,1
RTS0041532,1
RTS0041533,2
RTS0041534,11
RTS0041535,7
RTS0041536,5
RTS0041537,5
RTS0041538,3
RTS0041540,4
RTS0041541,5
RTS0041542,1
RTS0041544,5
RTS0041545,8
RTS0041546,5
RTS0041547,4
RTS0041548,7
RTS0041549,7
RTS0041550,6
RTS0041551,13
RTS0041552,5
RTS0041553,9
RTS0041554,5
RTS0041555,2
RTS0041556,3
RTS0041557,3
RTS0041558,4
RTS0041559,3
RTS0041560,5
RTS0041562,11
RTS0041563,6
RTS0041564,7
RTS0041565,7
RTS0041566,2
RTS0041567,8
RTS0041568,6
RTS0041569,3
RTS0041570,8
RTS0041571,5
RTS0041572,4
RTS0041573,1
RTS0041574,7
RTS0041575,1
RTS0041576,5
RTS0041577,6
RTS0041578,2
RTS0041579,4
RTS0041580,3
RTS0041581,5
RTS0041582,12
RTS0041583,9
RTS0041584,7
RTS0041585,4
RTS0041586,3
RTS0041587,6
RTS0041588,5
RTS0041589,4
RTS0041590,5
RTS0041592,11
RTS0041593,2
RTS0041594,2
RTS0041595,4
RTS0041596,6
RTS0041597,4
RTS0041598,5
RTS0041599,4
RTS0041600,4
RTS0041601,9
RTS0041602,4
RTS0041603,5
RTS0041604,2
RTS0041605,3
RTS0041606,4
RTS0041607,4
RTS0041608,5
RTS0041609,7
RTS0041610,3
RTS0041611,5
RTS0041612,4
RTS0041613,7
RTS0041615,7
RTS0041616,2
RTS0041617,5
RTS0041618,13
RTS0041619,2
RTS0041620,8
RTS0041621,9
RTS0041622,7
RTS0041623,7
RTS0041624,8
RTS0041625,6
RTS0041626,12
RTS0041627,5
RTS0041628,8
RTS0041629,6
RTS0041630,7
RTS0041631,9
RTS0041632,9
RTS0041633,11
RTS0041634,15
RTS0041635,10
RTS0041636,12
RTS0041637,4
RTS0041638,6
RTS0041639,5
RTS0041640,13
RTS0041641,1
RTS0041642,3
RTS0041643,3
RTS0041644,5
RTS0041645,7
RTS0041646,6
RTS0041647,11
RTS0041648,6
RTS0041649,4
RTS0041650,5
RTS0041651,12
RTS0041652,6
RTS0041653,5
RTS0041654,5
RTS0041655,2
RTS0041656,6
RTS0041657,8
RTS0041658,11
RTS0041659,5
RTS0041660,3
RTS0041661,8
RTS0041662,3
RTS0041663,7
RTS0041664,3
RTS0041665,5
RTS0041666,10
RTS0041667,4
RTS0041668,8
RTS0041669,5
RTS0041670,7
RTS0041671,3
RTS0041672,3
RTS0041673,4
RTS0041674,2
RTS0041675,4
RTS0041676,4
RTS0041677,9
RTS0041678,5
RTS0041679,3
RTS0041680,7
RTS0041681,7
RTS0041682,11
RTS0041683,5
RTS0041684,7
RTS0041685,7
RTS0041686,6
RTS0041687,5
RTS0041688,6
RTS0041689,3
RTS0041690,6
RTS0041691,14
RTS0041692,9
RTS0041693,6
RTS0041694,4
RTS0041695,8
RTS0041696,6
RTS0041697,3
RTS0041698,6
RTS0041699,2
RTS0041700,3
RTS0041701,8
RTS0041702,1
RTS0041703,4
RTS0041704,4
RTS0041705,8
RTS0041706,6
RTS0041707,2
RTS0041708,12
RTS0041709,4
RTS0041710,4
RTS0041711,4
RTS0041712,4
RTS0041713,6
RTS0041714,4
RTS0041715,2
RTS0041716,7
RTS0041717,7
RTS0041718,11
RTS0041719,10
RTS0041720,9
RTS0041721,5
RTS0041722,6
RTS0041723,8
RTS0041724,7
RTS0041725,12
RTS0041726,9
RTS0041727,5
RTS0041728,7
RTS0041729,9
RTS0041730,7
RTS0041731,8
RTS0041732,1
RTS0041733,5
RTS0041734,5
RTS0041735,7
RTS0041736,10
RTS0041737,8
RTS0041738,5
RTS0041739,10
RTS0041740,3
RTS0041741,9
RTS0041742,9
RTS0041743,7
RTS0041744,4
RTS0041745,1
RTS0041746,17
RTS0041747,10
RTS0041748,9
RTS0041749,5
RTS0041750,10
RTS0041751,2
RTS0041752,2
RTS0041753,5
RTS0041754,5
RTS0041755,4
RTS0041756,4
RTS0041757,3
RTS0041758,3
RTS0041759,5
RTS0041760,11
RTS0041761,1
RTS0041762,5
RTS0041763,8
RTS0041764,2
RTS0041765,7
RTS0041766,4
RTS0041767,1
RTS0041768,4
RTS0041769,3
RTS0041770,6
RTS0041771,9
RTS0041772,7
RTS0041773,3
RTS0041774,9
RTS0041775,8
RTS0041776,4
RTS0041777,6
RTS0041778,5
RTS0041779,6
RTS0041780,4
RTS0041781,3
RTS0041782,4
RTS0041783,7
RTS0041784,11
RTS0041785,5
RTS0041786,3
RTS0041787,5
RTS0041788,3
RTS0041789,4
RTS0041790,3
RTS0041791,4
RTS0041793,5
RTS0041794,7
RTS0041795,4
RTS0041796,4
RTS0041797,7
RTS0041798,5
RTS0041799,8
RTS0041800,3
RTS0041801,7
RTS0041802,5
RTS0041803,4
RTS0041804,5
RTS0041805,3
RTS0041806,3
RTS0041807,4
RTS0041808,9
RTS0041809,6
RTS0041810,6
RTS0041811,9
RTS0041812,8
RTS0041813,7
RTS0041814,5
RTS0041815,10
RTS0041816,7
RTS0041817,8
RTS0041818,6
RTS0041819,9
RTS0041820,13
RTS0041821,2
RTS0041822,4
RTS0041823,3
RTS0041824,5
RTS0041826,7
RTS0041827,2
RTS0041828,10
RTS0041829,2
RTS0041830,6
RTS0041831,1
RTS0041832,3
RTS0041833,7
RTS0041834,1
RTS0041835,7
RTS0041836,4
RTS0041837,1
RTS0041838,1
RTS0041839,9
RTS0041840,1
RTS0041841,3
RTS0041842,3
RTS0041843,2
RTS0041844,5
RTS0041845,4
RTS0041846,4
RTS0041847,7
RTS0041848,3
RTS0041849,4
RTS0041850,5
RTS0041851,8
RTS0041852,5
RTS0041853,4
RTS0041854,2
RTS0041855,5
RTS0041856,2
RTS0041857,6
RTS0041858,7
RTS0041859,4
RTS0041860,1
RTS0041861,10
RTS0041862,9
RTS0041863,9
RTS0041864,4
RTS0041865,7
RTS0041866,11
RTS0041867,9
RTS0041868,7
RTS0041869,6
RTS0041870,7
RTS0041871,7
RTS0041872,5
RTS0041873,3
RTS0041874,4
RTS0041875,3
RTS0041876,3
RTS0041877,4
RTS0041878,2
RTS0041879,11
RTS0041880,11
RTS0041881,10
RTS0041882,8
RTS0041883,11
RTS0041884,5
RTS0041885,7
RTS0041886,5
RTS0041887,7
RTS0041888,7
RTS0041889,6
RTS0041890,3
RTS0041891,8
RTS0041892,11
RTS0041893,8
RTS0041894,5
RTS0041895,13
RTS0041896,18
RTS0041897,4
RTS0041898,12
RTS0041899,6
RTS0041900,6
RTS0041901,9
RTS0041902,8
RTS0041903,11
RTS0041904,7
RTS0041905,6
RTS0041906,15
RTS0041907,5
RTS0041908,5
RTS0041909,8
RTS0041910,8
RTS0041911,4
RTS0041912,4
RTS0041913,3
RTS0041914,5
RTS0041915,11
RTS0041916,7
RTS0041917,8
RTS0041918,9
RTS0041919,21
RTS0041920,4
RTS0041922,9
RTS0041923,8
RTS0041924,6
RTS0041925,3
RTS0041926,2
RTS0041927,1
RTS0041928,13
RTS0041929,3
RTS0041930,7
RTS0041931,7
RTS0041932,5
RTS0041933,5
RTS0041934,3
RTS0041935,4
RTS0041936,7
RTS0041937,7
RTS0041938,6
RTS0041939,7
RTS0041940,5
RTS0041941,2
RTS0041942,6
RTS0041943,7
RTS0041944,8
RTS0041945,6
RTS0041946,11
RTS0041947,6
RTS0041948,5
RTS0041949,2
RTS0041950,11
RTS0041951,2
RTS0041952,8
RTS0041953,2
RTS0041954,13
RTS0041955,11
RTS0041956,6
RTS0041957,7
RTS0041958,8
RTS0041959,15
RTS0041960,9
RTS0041961,2
RTS0041962,8
RTS0041963,2
RTS0041964,12
RTS0041965,3
RTS0041966,4
RTS0041967,9
RTS0041968,5
RTS0041969,9
RTS0041971,6
RTS0041972,5
RTS0041973,9
RTS0041974,8
RTS0041975,5
RTS0041976,3
RTS0041977,6
RTS0041978,8
RTS0041979,4
RTS0041980,3
RTS0041981,7
RTS0041982,7
RTS0041983,14
RTS0041984,5
RTS0041985,3
RTS0041986,10
RTS0041987,3
RTS0041988,7
RTS0041989,1
RTS0041990,7
RTS0041991,10
RTS0041992,5
RTS0041993,5
RTS0041994,10
RTS0041995,3
RTS0041996,2
RTS0041997,4
RTS0041998,5
RTS0041999,4
RTS0042000,10
RTS0042001,8
RTS0042002,6
RTS0042003,8
RTS0042004,6
RTS0042005,11
RTS0042006,5
RTS0042007,4
RTS0042008,4
RTS0042009,4
RTS0042010,4
RTS0042011,8
RTS0042012,4
RTS0042013,7
RTS0042014,4
RTS0042015,5
RTS0042016,7
RTS0042017,3
RTS0042018,6
RTS0042019,5
RTS0042020,6
RTS0042021,5
RTS0042022,2
RTS0042023,4
RTS0042024,1
RTS0042025,6
RTS0042026,5
RTS0042027,6
RTS0042028,2
RTS0042029,4
RTS0042030,6
RTS0042031,9
RTS0042032,9
RTS0042033,3
RTS0042034,5
RTS0042035,12
RTS0042036,3
RTS0042037,7
RTS0042038,5
RTS0042039,4
RTS0042040,5
RTS0042041,2
RTS0042042,6
RTS0042043,3
RTS0042044,5
RTS0042045,4
RTS0042046,11
RTS0042047,9
RTS0042048,2
RTS0042049,4
RTS0042050,7
RTS0042051,9
RTS0042052,5
RTS0042053,3
RTS0042054,5
RTS0042055,4
RTS0042056,8
RTS0042057,6
RTS0042058,4
RTS0042059,7
RTS0042060,7
RTS0042061,3
RTS0042062,6
RTS0042063,5
RTS0042064,3
RTS0042065,4
RTS0042066,11
RTS0042067,12
RTS0042068,12
RTS0042069,8
RTS0042071,10
RTS0042072,4
RTS0042073,3
RTS0042074,7
RTS0042075,9
RTS0042076,8
RTS0042077,5
RTS0042078,9
RTS0042079,7
RTS0042080,3
RTS0042081,3
RTS0042082,5
RTS0042083,4
RTS0042084,1
RTS0042085,8
RTS0042086,4
RTS0042087,5
RTS0042088,4
RTS0042089,4
RTS0042090,2
RTS0042091,7
RTS0042092,13
RTS0042093,2
RTS0042094,3
RTS0042095,6
RTS0042096,7
RTS0042097,3
RTS0042098,3
RTS0042099,2
RTS0042100,7
RTS0042101,5
RTS0042102,6
RTS0042103,3
RTS0042104,5
RTS0042105,2
RTS0042106,12
RTS0042107,5
RTS0042108,3
RTS0042109,6
RTS0042110,4
RTS0042111,3
RTS0042112,9
RTS0042113,11
RTS0042114,6
RTS0042115,6
RTS0042116,8
RTS0042117,6
RTS0042118,5
RTS0042119,5
RTS0042120,8
RTS0042121,7
RTS0042122,2
RTS0042123,8
RTS0042124,4
RTS0042125,4
RTS0042126,6
RTS0042127,3
RTS0042128,8
RTS0042129,5
RTS0042130,11
RTS0042131,12
RTS0042132,3
RTS0042133,15
RTS0042134,7
RTS0042135,9
RTS0042136,2
RTS0042137,7
RTS0042138,6
RTS0042139,6
RTS0042140,4
RTS0042141,7
RTS0042142,5
RTS0042143,7
RTS0042144,6
RTS0042145,5
RTS0042146,7
RTS0042147,6
RTS0042148,6
RTS0042149,5
RTS0042150,13
RTS0042151,5
RTS0042152,7
RTS0042153,5
RTS0042154,10
RTS0042155,5
RTS0042156,5
RTS0042157,5
RTS0042158,8
RTS0042159,4
RTS0042160,3
RTS0042161,7
RTS0042162,4
RTS0042163,9
RTS0042164,6
RTS0042165,1
RTS0042166,2
RTS0042167,8
RTS0042168,6
RTS0042169,5
RTS0042170,17
RTS0042171,6
RTS0042172,11
RTS0042173,3
RTS0042174,1
RTS0042175,1
RTS0042176,5
RTS0042177,6
RTS0042178,13
RTS0042179,9
RTS0042180,4
RTS0042181,5
RTS0042182,4
RTS0042183,9
RTS0042184,5
RTS0042185,8
RTS0042186,4
RTS0042187,8
RTS0042188,3
RTS0042189,5
RTS0042190,2
RTS0042191,16
RTS0042192,14
RTS0042193,8
RTS0042194,12
RTS0042195,3
RTS0042196,4
RTS0042198,5
RTS0042199,5
RTS0042200,1
RTS0042201,8
RTS0042202,3
RTS0042203,6
RTS0042205,7
RTS0042206,5
RTS0042207,7
RTS0042208,7
RTS0042209,3
RTS0042210,10
RTS0042211,5
RTS0042212,4
RTS0042213,6
RTS0042214,8
RTS0042215,3
RTS0042216,6
RTS0042217,6
RTS0042218,6
RTS0042219,6
RTS0042220,6
RTS0042221,6
RTS0042222,5
RTS0042223,4
RTS0042224,10
RTS0042225,4
RTS0042226,14
RTS0042227,4
RTS0042228,4
RTS0042229,7
RTS0042230,7
RTS0042231,13
RTS0042232,5
RTS0042233,6
RTS0042234,4
RTS0042235,7
RTS0042236,2
RTS0042237,4
RTS0042238,2
RTS0042239,6
RTS0042240,7
RTS0042241,1
RTS0042242,2
RTS0042243,7
RTS0042244,5
RTS0042245,5
RTS0042246,7
RTS0042247,8
RTS0042248,8
RTS0042249,8
RTS0042250,1
RTS0042251,4
RTS0042252,6
RTS0042253,6
RTS0042254,5
RTS0042255,5
RTS0042256,11
RTS0042257,9
RTS0042258,2
RTS0042259,3
RTS0042260,4
RTS0042261,8
RTS0042262,13
RTS0042263,15
RTS0042264,11
RTS0042265,6
RTS0042266,10
RTS0042267,8
RTS0042268,7
RTS0042269,2
RTS0042270,7
RTS0042271,5
RTS0042272,4
RTS0042273,6
RTS0042274,2
RTS0042275,3
RTS0042276,9
RTS0042277,6
RTS0042278,3
RTS0042279,7
RTS0042280,5
RTS0042281,3
RTS0042282,2
RTS0042283,4
RTS0042284,7
RTS0042285,5
RTS0042286,1
RTS0042287,9
RTS0042288,3
RTS0042289,4
RTS0042290,3
RTS0042291,17
RTS0042292,7
RTS0042293,6
RTS0042294,4
RTS0042295,9
RTS0042296,6
RTS0042297,5
RTS0042298,8
RTS0042299,4
RTS0042300,2
RTS0042301,9
RTS0042302,5
RTS0042303,10
RTS0042304,6
RTS0042305,7
RTS0042306,4
RTS0042307,7
RTS0042308,11
RTS0042309,7
RTS0042310,8
RTS0042311,2
RTS0042312,9
RTS0042313,1
RTS0042314,5
RTS0042315,8
RTS0042316,6
RTS0042317,8
RTS0042318,7
RTS0042319,6
RTS0042320,1
RTS0042321,10
RTS0042322,2
RTS0042323,1
RTS0042324,8
RTS0042325,8
RTS0042326,6
RTS0042327,6
RTS0042328,8
RTS0042329,6
RTS0042330,7
RTS0042331,5
RTS0042332,5
RTS0042333,4
RTS0042334,6
RTS0042335,2
RTS0042336,6
RTS0042337,7
RTS0042338,6
RTS0042339,4
RTS0042340,4
RTS0042341,7
RTS0042342,2
RTS0042343,4
RTS0042344,3
RTS0042345,6
RTS0042346,6
RTS0042347,4
RTS0042348,5
RTS0042349,3
RTS0042350,8
RTS0042351,7
RTS0042352,11
RTS0042353,8
RTS0042354,5
RTS0042355,4
RTS0042356,7
RTS0042357,9
RTS0042358,10
RTS0042359,5
RTS0042360,13
RTS0042361,2
RTS0042362,3
RTS0042363,14
RTS0042364,4
RTS0042365,9
RTS0042366,6
RTS0042367,8
RTS0042368,4
RTS0042369,1
RTS0042370,2
RTS0042371,5
RTS0042372,4
RTS0042373,13
RTS0042374,2
RTS0042375,6
RTS0042376,6
RTS0042377,4
RTS0042378,5
RTS0042379,6
RTS0042380,2
RTS0042381,8
RTS0042382,1
RTS0042383,6
RTS0042384,8
RTS0042385,8
RTS0042386,1
RTS0042387,2
RTS0042388,7
RTS0042389,8
RTS0042390,2
RTS0042391,8
RTS0042392,4
RTS0042393,5
RTS0042394,5
RTS0042395,7
RTS0042396,4
RTS0042397,5
RTS0042398,4
RTS0042399,12
RTS0042400,3
RTS0042401,4
RTS0042402,6
RTS0042403,2
RTS0042404,2
RTS0042405,7
RTS0042406,6
RTS0042407,3
RTS0042408,6
RTS0042409,4
RTS0042410,8
RTS0042411,5
RTS0042412,4
RTS0042413,5
RTS0042414,7
RTS0042415,9
RTS0042416,8
RTS0042417,9
RTS0042418,9
RTS0042419,9
RTS0042420,5
RTS0042421,4
RTS0042422,7
RTS0042423,2
RTS0042424,8
RTS0042425,5
RTS0042426,6
RTS0042427,5
RTS0042428,5
RTS0042429,1
RTS0042430,3
RTS0042431,6
RTS0042432,7
RTS0042433,4
RTS0042434,6
RTS0042435,1
RTS0042436,9
RTS0042437,1
RTS0042438,2
RTS0042439,9
RTS0042440,5
RTS0042441,6
RTS0042442,5
RTS0042443,2
RTS0042444,6
RTS0042445,4
RTS0042446,8
RTS0042447,6
RTS0042448,4
RTS0042449,6
RTS0042450,3
RTS0042451,4
RTS0042452,3
RTS0042453,11
RTS0042454,2
RTS0042455,2
RTS0042456,4
RTS0042457,5
RTS0042458,7
RTS0042460,10
RTS0042461,12
RTS0042462,5
RTS0042463,8
RTS0042464,9
RTS0042465,7
RTS0042466,3
RTS0042467,7
RTS0042468,2
RTS0042469,8
RTS0042470,1
RTS0042471,5
RTS0042472,4
RTS0042473,7
RTS0042474,6
RTS0042475,6
RTS0042476,7
RTS0042477,9
RTS0042478,4
RTS0042479,1
RTS0042480,12
RTS0042481,4
RTS0042482,4
RTS0042483,14
RTS0042484,11
RTS0042485,9
RTS0042486,2
RTS0042487,4
RTS0042488,4
RTS0042489,5
RTS0042490,8
RTS0042491,3
RTS0042492,2
RTS0042493,5
RTS0042494,3
RTS0042495,8
RTS0042496,4
RTS0042497,3
RTS0042498,5
RTS0042499,1
RTS0042500,7
RTS0042501,4
RTS0042502,6
RTS0042503,3
RTS0042504,4
RTS0042505,2
RTS0042506,9
RTS0042507,5
RTS0042508,3
RTS0042509,7
RTS0042510,2
RTS0042515,10
RTS0042522,7
RTS0042526,6
RTS0042527,4
RTS0042528,3
RTS0042529,4
RTS0042531,4
RTS0042532,7
RTS0042533,4
RTS0042534,4
RTS0042535,2
RTS0042536,5
RTS0042537,9
RTS0042538,4
RTS0042539,5
RTS0042540,6
RTS0042541,6
RTS0042543,5
RTS0042544,2
RTS0042545,2
RTS0042546,4
RTS0042547,3
RTS0042548,4
RTS0042549,6
RTS0042550,4
RTS0042551,12
RTS0042552,1
RTS0042553,4
RTS0042554,3
RTS0042555,4
RTS0042556,6
RTS0042557,4
RTS0042558,1
RTS0042559,4
RTS0042560,6
RTS0042561,5
RTS0042562,4
RTS0042563,7
RTS0042564,2
RTS0042565,4
RTS0042566,7
RTS0042567,7
RTS0042568,4
RTS0042569,15
RTS0042570,9
RTS0042571,15
RTS0042572,8
RTS0042573,5
RTS0042574,5
RTS0042575,11
RTS0042576,9
RTS0042577,10
RTS0042578,5
RTS0042579,4
RTS0042580,3
RTS0042581,14
RTS0042582,9
RTS0042583,27
RTS0042584,2
RTS0042585,4
RTS0042586,4
RTS0042587,6
RTS0042588,10
RTS0042589,2
RTS0042590,4
RTS0042591,6
RTS0042592,1
RTS0042593,6
RTS0042594,6
RTS0042595,5
RTS0042596,3
RTS0042597,5
RTS0042598,6
RTS0042599,1
RTS0042600,4
RTS0042601,2
RTS0042602,5
RTS0042603,8
RTS0042604,6
RTS0042605,9
RTS0042606,3
RTS0042607,11
RTS0042608,10
RTS0042609,6
RTS0042610,4
RTS0042611,1
RTS0042612,5
RTS0042613,5
RTS0042614,8
RTS0042615,9
RTS0042616,5
RTS0042617,8
RTS0042618,5
RTS0042619,1
RTS0042620,6
RTS0042621,7
RTS0042623,3
RTS0042624,2
RTS0042625,7
RTS0042626,6
RTS0042627,8
RTS0042628,5
RTS0042629,11
RTS0042630,4
RTS0042631,4
RTS0042633,7
RTS0042634,4
RTS0042635,5
RTS0042636,7
RTS0042637,5
RTS0042638,7
RTS0042639,5
RTS0042640,4
RTS0042642,5
RTS0042643,2
RTS0042644,7
RTS0042645,6
RTS0042646,7
RTS0042647,4
RTS0042648,9
RTS0042649,4
RTS0042650,2
RTS0042651,3
RTS0042652,2
RTS0042653,1
RTS0042654,4
RTS0042655,5
RTS0042656,15
RTS0042657,8
RTS0042658,11
RTS0042659,6
RTS0042660,5
RTS0042661,6
RTS0042662,7
RTS0042663,8
RTS0042664,3
RTS0042665,4
RTS0042666,5
RTS0042667,6
RTS0042668,1
RTS0042669,7
RTS0042670,6
RTS0042671,7
RTS0042672,5
RTS0042673,5
RTS0042674,1
RTS0042675,8
RTS0042676,6
RTS0042678,4
RTS0042679,6
RTS0042680,8
RTS0042681,8
RTS0042682,8
RTS0042683,8
RTS0042684,7
RTS0042685,2
RTS0042686,7
RTS0042687,11
RTS0042688,4
RTS0042689,2
RTS0042690,5
RTS0042691,5
RTS0042692,7
RTS0042693,3
RTS0042695,3
RTS0042696,8
RTS0042697,4
RTS0042698,6
RTS0042699,5
RTS0042700,2
RTS0042701,2
RTS0042702,4
RTS0042703,6
RTS0042704,5
RTS0042705,4
RTS0042706,2
RTS0042707,3
RTS0042708,3
RTS0042709,6
RTS0042710,1
RTS0042711,6
RTS0042712,3
RTS0042713,3
RTS0042714,2
RTS0042715,6
RTS0042716,7
RTS0042717,2
RTS0042718,6
RTS0042719,7
RTS0042720,8
RTS0042721,6
RTS0042722,4
RTS0042723,4
RTS0042724,4
RTS0042725,2
RTS0042726,3
RTS0042727,5
RTS0042728,3
RTS0042729,2
RTS0042730,11
RTS0042731,2
RTS0042732,5
RTS0042733,5
RTS0042734,6
RTS0042735,5
RTS0042736,6
RTS0042737,5
RTS0042738,7
RTS0042739,7
RTS0042740,4
RTS0042741,6
RTS0042742,3
RTS0042743,6
RTS0042744,5
RTS0042745,2
RTS0042746,6
RTS0042747,2
RTS0042748,5
RTS0042749,4
RTS0042750,3
RTS0042751,5
RTS0042752,5
RTS0042753,5
RTS0042754,7
RTS0042755,4
RTS0042756,5
RTS0042757,12
RTS0042758,1
RTS0042759,6
RTS0042760,2
RTS0042761,8
RTS0042762,1
RTS0042763,2
RTS0042764,8
RTS0042765,4
RTS0042766,1
RTS0042767,2
RTS0042768,6
RTS0042769,8
RTS0042770,4
RTS0042771,9
RTS0042772,5
RTS0042773,7
RTS0042774,12
RTS0042775,2
RTS0042776,6
RTS0042777,9
RTS0042778,7
RTS0042779,3
RTS0042780,4
RTS0042781,5
RTS0042782,7
RTS0042783,10
RTS0042784,11
RTS0042785,11
RTS0042786,5
RTS0042787,4
RTS0042788,5
RTS0042789,5
RTS0042790,11
RTS0042791,7
RTS0042792,4
RTS0042793,7
RTS0042794,7
RTS0042795,4
RTS0042796,7
RTS0042797,8
RTS0042798,2
RTS0042799,11
RTS0042800,4
RTS0042801,9
RTS0042802,7
RTS0042803,5
RTS0042804,3
RTS0042805,9
RTS0042806,3
RTS0042807,7
RTS0042808,6
RTS0042809,6
RTS0042810,11
RTS0042811,8
RTS0042812,7
RTS0042813,4
RTS0042814,5
RTS0042815,9
RTS0042816,14
RTS0042817,12
RTS0042818,3
RTS0042819,9
RTS0042820,5
RTS0042821,11
RTS0042822,5
RTS0042823,3
RTS0042824,7
RTS0042825,9
RTS0042826,4
RTS0042827,7
RTS0042828,10
RTS0042829,5
RTS0042830,6
RTS0042831,13
RTS0042832,6
RTS0042833,5
RTS0042834,4
RTS0042835,11
RTS0042836,9
RTS0042837,3
RTS0042838,6
RTS0042839,4
RTS0042840,9
RTS0042841,8
RTS0042842,5
RTS0042843,8
RTS0042844,8
RTS0042845,15
RTS0042846,6
RTS0042847,7
RTS0042848,7
RTS0042849,8
RTS0042850,2
RTS0042851,3
RTS0042852,12
RTS0042853,6
RTS0042854,7
RTS0042855,3
RTS0042856,4
RTS0042857,8
RTS0042858,7
RTS0042859,9
RTS0042860,8
RTS0042861,4
RTS0042862,8
RTS0042863,8
RTS0042864,4
RTS0042865,6
RTS0042866,2
RTS0042867,2
RTS0042868,2
RTS0042869,5
RTS0042870,7
RTS0042871,3
RTS0042872,5
RTS0042873,5
RTS0042874,3
RTS0042875,9
RTS0042876,9
RTS0042877,8
RTS0042878,3
RTS0042879,7
RTS0042880,11
RTS0042881,3
RTS0042882,2
RTS0042883,7
RTS0042884,1
RTS0042885,8
RTS0042886,8
RTS0042887,7
RTS0042888,5
RTS0042889,5
RTS0042890,12
RTS0042891,6
RTS0042892,5
RTS0042893,11
RTS0042894,4
RTS0042895,7
RTS0042896,2
RTS0042897,6
RTS0042898,6
RTS0042899,6
RTS0042900,4
RTS0042901,7
RTS0042902,6
RTS0042903,3
RTS0042904,4
RTS0042905,10
RTS0042906,4
RTS0042907,4
RTS0042908,8
RTS0042909,11
RTS0042910,9
RTS0042911,6
RTS0042912,4
RTS0042913,8
RTS0042914,6
RTS0042915,9
RTS0042916,3
RTS0042917,8
RTS0042918,6
RTS0042919,5
RTS0042920,5
RTS0042921,10
RTS0042922,6
RTS0042923,4
RTS0042924,5
RTS0042925,6
RTS0042926,7
RTS0042927,7
RTS0042928,5
RTS0042929,4
RTS0042930,4
RTS0042931,3
RTS0042932,1
RTS0042933,2
RTS0042934,4
RTS0042935,7
RTS0042936,5
RTS0042937,5
RTS0042938,9
RTS0042939,10
RTS0042940,3
RTS0042941,6
RTS0042942,6
RTS0042943,4
RTS0042944,5
RTS0042945,5
RTS0042946,9
RTS0042947,12
RTS0042948,2
RTS0042949,3
RTS0042950,5
RTS0042951,9
RTS0042952,6
RTS0042953,4
RTS0042954,4
RTS0042955,10
RTS0042956,7
RTS0042957,9
RTS0042958,3
RTS0042959,6
RTS0042960,3
RTS0042961,6
RTS0042962,9
RTS0042963,2
RTS0042964,7
RTS0042965,3
RTS0042966,6
RTS0042967,11
RTS0042968,5
RTS0042969,7
RTS0042970,8
RTS0042971,5
RTS0042972,7
RTS0042973,9
RTS0042974,7
RTS0042975,4
RTS0042976,12
RTS0042977,9
RTS0042978,5
RTS0042979,3
RTS0042980,7
RTS0042981,7
RTS0042982,6
RTS0042983,7
RTS0042984,8
RTS0042985,5
RTS0042986,5
RTS0042987,3
RTS0042988,9
RTS0042989,8
RTS0042990,4
RTS0042991,5
RTS0042992,3
RTS0042993,5
RTS0042994,2
RTS0042995,9
RTS0042996,3
RTS0042997,2
RTS0042998,6
RTS0042999,3
RTS0043000,6
RTS0043001,8
RTS0043002,7
RTS0043003,8
RTS0043004,5
RTS0043005,8
RTS0043006,7
RTS0043007,6
RTS0043008,7
RTS0043009,1
RTS0043010,10
RTS0043011,7
RTS0043012,9
RTS0043013,3
RTS0043014,4
RTS0043015,5
RTS0043016,6
RTS0043017,4
RTS0043018,2
RTS0043019,8
RTS0043020,8
RTS0043021,3
RTS0043022,4
RTS0043023,6
RTS0043024,6
RTS0043025,2
RTS0043026,4
RTS0043027,5
RTS0043028,11
RTS0043029,6
RTS0043030,8
RTS0043031,3
RTS0043032,2
RTS0043033,7
RTS0043034,2
RTS0043035,4
RTS0043036,5
RTS0043037,7
RTS0043038,10
RTS0043039,5
RTS0043040,3
RTS0043041,4
RTS0043042,6
RTS0043043,5
RTS0043044,6
RTS0043045,1
RTS0043046,7
RTS0043047,8
RTS0043048,6
RTS0043049,5
RTS0043050,2
RTS0043051,9
RTS0043052,10
RTS0043053,9
RTS0043054,3
RTS0043055,5
RTS0043056,6
RTS0043057,11
RTS0043058,4
RTS0043059,2
RTS0043060,8
RTS0043061,11
RTS0043062,4
RTS0043063,8
RTS0043064,6
RTS0043065,5
RTS0043066,4
RTS0043067,7
RTS0043068,7
RTS0043069,3
RTS0043070,5
RTS0043071,11
RTS0043072,9
RTS0043073,4
RTS0043074,2
RTS0043075,5
RTS0043076,9
RTS0043077,3
RTS0043078,3
RTS0043079,7
RTS0043080,8
RTS0043081,5
RTS0043082,7
RTS0043083,6
RTS0043084,6
RTS0043085,3
RTS0043086,5
RTS0043087,4
RTS0043088,7
RTS0043089,6
RTS0043090,5
RTS0043091,4
RTS0043092,3
RTS0043093,7
RTS0043094,5
RTS0043095,5
RTS0043096,6
RTS0043097,3
RTS0043098,6
RTS0043099,8
RTS0043100,6
RTS0043101,13
RTS0043102,9
RTS0043103,12
RTS0043104,14
RTS0043105,5
RTS0043106,13
RTS0043107,4
RTS0043108,6
RTS0043109,11
RTS0043110,5
RTS0043111,9
RTS0043112,7
RTS0043113,9
RTS0043114,5
RTS0043115,4
RTS0043116,6
RTS0043117,1
RTS0043118,4
RTS0043119,4
RTS0043120,9
RTS0043121,1
RTS0043122,4
RTS0043123,6
RTS0043124,6
RTS0043125,2
RTS0043126,6
RTS0043127,2
RTS0043128,12
RTS0043129,9
RTS0043130,6
RTS0043131,6
RTS0043132,5
RTS0043133,6
RTS0043134,2
RTS0043135,11
RTS0043136,7
RTS0043137,5
RTS0043138,4
RTS0043139,4
RTS0043140,5
RTS0043141,7
RTS0043142,4
RTS0043143,10
RTS0043144,6
RTS0043145,7
RTS0043146,5
RTS0043147,6
RTS0043148,3
RTS0043149,1
RTS0043150,2
RTS0043151,4
RTS0043152,8
RTS0043153,6
RTS0043154,4
RTS0043155,12
RTS0043156,8
RTS0043157,6
RTS0043159,4
RTS0043160,13
RTS0043161,6
RTS0043162,5
RTS0043163,8
RTS0043164,6
RTS0043165,5
RTS0043167,4
RTS0043168,9
RTS0043169,4
RTS0043170,6
RTS0043171,5
RTS0043172,10
RTS0043173,6
RTS0043174,3
RTS0043175,5
RTS0043176,7
RTS0043177,10
RTS0043178,4
RTS0043179,5
RTS0043180,4
RTS0043181,5
RTS0043182,20
RTS0043183,3
RTS0043184,8
RTS0043185,3
RTS0043186,8
RTS0043187,9
RTS0043188,4
RTS0043189,7
RTS0043190,8
RTS0043191,10
RTS0043192,11
RTS0043193,2
RTS0043194,6
RTS0043195,4
RTS0043196,10
RTS0043197,8
RTS0043198,6
RTS0043199,6
RTS0043200,5
RTS0043201,7
RTS0043202,8
RTS0043203,5
RTS0043204,8
RTS0043205,8
RTS0043206,8
RTS0043207,5
RTS0043208,6
RTS0043210,5
RTS0043211,9
RTS0043212,7
RTS0043213,5
RTS0043214,8
RTS0043215,1
RTS0043217,8
RTS0043218,3
RTS0043219,3
RTS0043220,7
RTS0043221,5
RTS0043222,4
RTS0043223,4
RTS0043224,3
RTS0043225,2
RTS0043226,8
RTS0043227,8
RTS0043228,5
RTS0043229,3
RTS0043230,2
RTS0043231,2
RTS0043232,4
RTS0043233,3
RTS0043234,4
RTS0043235,7
RTS0043236,4
RTS0043237,4
RTS0043238,8
RTS0043239,8
RTS0043240,10
RTS0043241,6
RTS0043242,12
RTS0043243,9
RTS0043244,4
RTS0043245,6
RTS0043246,3
RTS0043247,8
RTS0043248,4
RTS0043249,10
RTS0043250,8
RTS0043251,6
RTS0043252,14
RTS0043253,6
RTS0043254,7
RTS0043255,4
RTS0043256,5
RTS0043257,4
RTS0043258,7
RTS0043259,6
RTS0043260,4
RTS0043261,2
RTS0043262,6
RTS0043263,3
RTS0043264,5
RTS0043265,6
RTS0043266,7
RTS0043267,6
RTS0043268,2
RTS0043269,5
RTS0043270,4
RTS0043271,6
RTS0043272,2
RTS0043273,13
RTS0043274,7
RTS0043275,5
RTS0043276,8
RTS0043277,3
RTS0043278,5
RTS0043279,10
RTS0043280,5
RTS0043281,9
RTS0043282,5
RTS0043283,9
RTS0043284,8
RTS0043285,6
RTS0043286,12
RTS0043287,5
RTS0043288,12
RTS0043289,10
RTS0043290,6
RTS0043291,4
RTS0043292,7
RTS0043293,2
RTS0043294,6
RTS0043295,7
RTS0043296,6
RTS0043297,9
RTS0043299,8
RTS0043300,9
RTS0043301,6
RTS0043302,3
RTS0043303,3
RTS0043304,4
RTS0043305,3
RTS0043306,7
RTS0043307,8
RTS0043308,6
RTS0043309,4
RTS0043310,8
RTS0043311,9
RTS0043312,4
RTS0043313,8
RTS0043314,9
RTS0043315,7
RTS0043316,4
RTS0043317,2
RTS0043318,8
RTS0043319,7
RTS0043320,4
RTS0043321,6
RTS0043322,3
RTS0043323,5
RTS0043324,1
RTS0043325,4
RTS0043326,4
RTS0043327,8
RTS0043328,4
RTS0043329,5
RTS0043330,5
RTS0043331,7
RTS0043332,8
RTS0043333,7
RTS0043334,4
RTS0043335,8
RTS0043336,7
RTS0043337,6
RTS0043338,7
RTS0043339,1
RTS0043340,5
RTS0043341,8
RTS0043342,6
RTS0043343,11
RTS0043344,10
RTS0043345,8
RTS0043346,6
RTS0043347,8
RTS0043348,6
RTS0043349,3
RTS0043350,9
RTS0043351,9
RTS0043352,5
RTS0043353,5
RTS0043354,3
RTS0043355,9
RTS0043356,10
RTS0043357,5
RTS0043358,6
RTS0043359,9
RTS0043360,6
RTS0043361,4
RTS0043362,11
RTS0043363,3
RTS0043364,7
RTS0043365,6
RTS0043366,2
RTS0043367,2
RTS0043368,4
RTS0043369,3
RTS0043370,2
RTS0043371,16
RTS0043372,9
RTS0043373,3
RTS0043374,9
RTS0043375,6
RTS0043376,15
RTS0043377,10
RTS0043378,6
RTS0043379,4
RTS0043380,11
RTS0043381,1
RTS0043382,3
RTS0043383,8
RTS0043384,6
RTS0043385,3
RTS0043386,6
RTS0043387,4
RTS0043388,2
RTS0043389,6
RTS0043390,6
RTS0043391,8
RTS0043392,8
RTS0043393,5
RTS0043394,8
RTS0043395,6
RTS0043396,4
RTS0043397,10
RTS0043398,11
RTS0043399,9
RTS0043400,2
RTS0043401,6
RTS0043402,4
RTS0043403,13
RTS0043404,10
RTS0043405,6
RTS0043406,4
RTS0043407,12
RTS0043408,6
RTS0043409,6
RTS0043410,8
RTS0043411,3
RTS0043412,4
RTS0043413,3
RTS0043414,6
RTS0043415,6
RTS0043416,5
RTS0043417,6
RTS0043418,7
RTS0043419,6
RTS0043420,1
RTS0043421,13
RTS0043422,8
RTS0043423,5
RTS0043424,16
RTS0043425,6
RTS0043426,9
RTS0043427,2
RTS0043428,10
RTS0043429,5
RTS0043430,7
RTS0043431,8
RTS0043432,6
RTS0043433,2
RTS0043434,7
RTS0043435,5
RTS0043436,4
RTS0043437,6
RTS0043438,5
RTS0043439,10
RTS0043440,10
RTS0043441,9
RTS0043442,7
RTS0043443,13
RTS0043444,4
RTS0043445,5
RTS0043446,8
RTS0043447,6
RTS0043448,6
RTS0043449,10
RTS0043450,5
RTS0043451,5
RTS0043452,8
RTS0043453,5
RTS0043454,10
RTS0043455,13
RTS0043456,3
RTS0043457,5
RTS0043458,6
RTS0043459,3
RTS0043460,3
RTS0043461,5
RTS0043462,3
RTS0043463,6
RTS0043464,8
RTS0043465,8
RTS0043466,5
RTS0043467,9
RTS0043468,5
RTS0043469,3
RTS0043470,12
RTS0043471,3
RTS0043472,8
RTS0043473,5
RTS0043474,4
RTS0043475,11
RTS0043476,3
RTS0043477,7
RTS0043478,7
RTS0043479,5
RTS0043480,3
RTS0043481,7
RTS0043482,5
RTS0043483,7
RTS0043484,4
RTS0043485,8
RTS0043486,11
RTS0043487,7
RTS0043488,7
RTS0043489,6
RTS0043490,7
RTS0043491,11
RTS0043492,6
RTS0043493,4
RTS0043494,9
RTS0043495,7
RTS0043496,1
RTS0043497,2
RTS0043498,2
RTS0043499,16
RTS0043500,5
RTS0043501,5
RTS0043502,10
RTS0043503,1
RTS0043504,3
RTS0043505,5
RTS0043506,5
RTS0043507,8
RTS0043508,6
RTS0043509,9
RTS0043510,9
RTS0043511,5
RTS0043512,5
RTS0043513,9
RTS0043514,7
RTS0043515,5
RTS0043516,5
RTS0043517,11
RTS0043518,7
RTS0043519,12
RTS0043520,4
RTS0043521,3
RTS0043522,2
RTS0043523,10
RTS0043524,5
RTS0043525,4
RTS0043526,6
RTS0043527,3
RTS0043528,6
RTS0043529,9
RTS0043530,2
RTS0043531,6
RTS0043532,6
RTS0043533,4
RTS0043534,6
RTS0043535,9
RTS0043536,5
RTS0043537,6
RTS0043538,8
RTS0043539,2
RTS0043540,4
RTS0043541,5
RTS0043542,7
RTS0043543,4
RTS0043544,10
RTS0043545,4
RTS0043546,5
RTS0043547,10
RTS0043548,6
RTS0043549,2
RTS0043550,4
RTS0043551,4
RTS0043552,4
RTS0043553,3
RTS0043554,8
RTS0043555,5
RTS0043557,5
RTS0043558,6
RTS0043559,2
RTS0043560,1
RTS0043561,3
RTS0043562,6
RTS0043563,4
RTS0043564,9
RTS0043565,9
RTS0043566,13
RTS0043567,7
RTS0043568,2
RTS0043569,1
RTS0043570,9
RTS0043571,5
RTS0043572,6
RTS0043573,5
RTS0043574,4
RTS0043575,1
RTS0043576,8
RTS0043577,6
RTS0043578,5
RTS0043579,5
RTS0043580,5
RTS0043581,9
RTS0043582,10
RTS0043583,4
RTS0043584,4
RTS0043585,6
RTS0043586,5
RTS0043587,4
RTS0043588,5
RTS0043589,4
RTS0043590,6
RTS0043591,3
RTS0043592,1
RTS0043593,6
RTS0043594,2
RTS0043595,3
RTS0043596,3
RTS0043597,2
RTS0043598,3
RTS0043599,5
RTS0043600,5
RTS0043601,6
RTS0043602,2
RTS0043603,10
RTS0043604,4
RTS0043605,2
RTS0043606,4
RTS0043607,2
RTS0043608,4
RTS0043609,3
RTS0043610,8
RTS0043611,8
RTS0043612,12
RTS0043613,7
RTS0043614,5
RTS0043615,3
RTS0043616,7
RTS0043617,4
RTS0043618,8
RTS0043619,4
RTS0043620,7
RTS0043621,12
RTS0043622,4
RTS0043623,7
RTS0043624,8
RTS0043625,6
RTS0043626,4
RTS0043627,9
RTS0043628,7
RTS0043629,2
RTS0043630,1
RTS0043631,2
RTS0043632,3
RTS0043633,3
RTS0043634,5
RTS0043635,7
RTS0043636,6
RTS0043637,5
RTS0043638,3
RTS0043639,5
RTS0043640,6
RTS0043641,18
RTS0043642,7
RTS0043643,11
RTS0043644,11
RTS0043645,5
RTS0043646,6
RTS0043647,2
RTS0043648,3
RTS0043649,5
RTS0043650,4
RTS0043651,3
RTS0043652,5
RTS0043653,5
RTS0043654,8
RTS0043655,6
RTS0043656,7
RTS0043657,6
RTS0043658,14
RTS0043659,10
RTS0043660,11
RTS0043661,10
RTS0043663,4
RTS0043664,5
RTS0043665,12
RTS0043666,3
RTS0043667,2
RTS0043668,6
RTS0043669,4
RTS0043670,7
RTS0043671,8
RTS0043672,9
RTS0043673,6
RTS0043674,11
RTS0043675,5
RTS0043676,2
RTS0043677,3
RTS0043678,5
RTS0043679,1
RTS0043680,6
RTS0043681,5
RTS0043682,5
RTS0043683,3
RTS0043684,5
RTS0043685,7
RTS0043686,4
RTS0043687,3
RTS0043688,2
RTS0043689,8
RTS0043690,5
RTS0043691,11
RTS0043692,6
RTS0043693,5
RTS0043694,4
RTS0043695,13
RTS0043696,4
RTS0043697,6
RTS0043698,9
RTS0043699,3
RTS0043700,3
RTS0043701,4
RTS0043702,4
RTS0043703,9
RTS0043704,5
RTS0043705,1
RTS0043706,1
RTS0043707,7
RTS0043708,1
RTS0043709,7
RTS0043710,8
RTS0043711,4
RTS0043712,9
RTS0043713,7
RTS0043714,5
RTS0043715,7
RTS0043716,3
RTS0043717,4
RTS0043718,1
RTS0043719,5
RTS0043720,5
RTS0043721,2
RTS0043722,3
RTS0043723,7
RTS0043724,2
RTS0043725,7
RTS0043726,9
RTS0043727,5
RTS0043728,7
RTS0043729,9
RTS0043730,2
RTS0043731,2
RTS0043732,5
RTS0043733,6
RTS0043734,2
RTS0043735,6
RTS0043736,4
RTS0043737,4
RTS0043738,5
RTS0043739,9
RTS0043740,5
RTS0043741,11
RTS0043742,7
RTS0043743,6
RTS0043744,6
RTS0043745,9
RTS0043746,5
RTS0043747,8
RTS0043748,4
RTS0043749,6
RTS0043750,8
RTS0043751,4
RTS0043752,10
RTS0043753,8
RTS0043755,6
RTS0043756,5
RTS0043757,7
RTS0043758,7
RTS0043759,8
RTS0043760,2
RTS0043761,6
RTS0043762,4
RTS0043763,3
RTS0043764,5
RTS0043765,12
RTS0043766,4
RTS0043767,4
RTS0043768,1
RTS0043769,7
RTS0043770,3
RTS0043771,5
RTS0043772,13
RTS0043773,3
RTS0043774,7
RTS0043775,7
RTS0043776,6
RTS0043777,5
RTS0043778,5
RTS0043779,8
RTS0043780,7
RTS0043781,6
RTS0043782,6
RTS0043783,7
RTS0043784,7
RTS0043785,8
RTS0043786,5
RTS0043787,9
RTS0043788,6
RTS0043789,4
RTS0043790,7
RTS0043791,5
RTS0043792,12
RTS0043793,9
RTS0043794,3
RTS0043795,7
RTS0043796,7
RTS0043797,9
RTS0043798,6
RTS0043799,6
RTS0043800,3
RTS0043801,1
RTS0043802,3
RTS0043803,3
RTS0043804,7
RTS0043805,6
RTS0043806,3
RTS0043807,6
RTS0043808,3
RTS0043809,3
RTS0043810,7
RTS0043811,2
RTS0043812,3
RTS0043813,5
RTS0043814,6
RTS0043815,4
RTS0043816,7
RTS0043817,3
RTS0043818,7
RTS0043819,12
RTS0043820,7
RTS0043821,7
RTS0043822,4
RTS0043823,11
RTS0043824,7
RTS0043825,3
RTS0043826,5
RTS0043827,6
RTS0043828,6
RTS0043829,4
RTS0043830,2
RTS0043831,6
RTS0043832,4
RTS0043833,5
RTS0043834,3
RTS0043835,7
RTS0043836,3
RTS0043837,3
RTS0043838,3
RTS0043839,3
RTS0043840,4
RTS0043841,5
RTS0043842,7
RTS0043843,11
RTS0043844,4
RTS0043845,3
RTS0043846,6
RTS0043847,6
RTS0043848,6
RTS0043849,9
RTS0043850,12
RTS0043851,4
RTS0043852,7
RTS0043853,10
RTS0043854,8
RTS0043856,3
RTS0043857,5
RTS0043858,7
RTS0043859,8
RTS0043860,7
RTS0043861,9
RTS0043862,11
RTS0043863,10
RTS0043864,7
RTS0043865,5
RTS0043866,9
RTS0043867,3
RTS0043868,7
RTS0043869,6
RTS0043870,5
RTS0043871,4
RTS0043872,6
RTS0043873,3
RTS0043874,11
RTS0043875,3
RTS0043876,6
RTS0043877,5
RTS0043878,6
RTS0043879,12
RTS0043880,6
RTS0043881,8
RTS0043882,4
RTS0043883,9
RTS0043884,6
RTS0043885,4
RTS0043886,2
RTS0043887,10
RTS0043888,1
RTS0043889,8
RTS0043890,6
RTS0043891,7
RTS0043892,4
RTS0043893,7
RTS0043894,4
RTS0043895,2
RTS0043896,12
RTS0043897,7
RTS0043898,9
RTS0043899,4
RTS0043900,7
RTS0043901,6
RTS0043902,1
RTS0043903,7
RTS0043904,8
RTS0043905,4
RTS0043906,7
RTS0043907,6
RTS0043908,1
RTS0043909,3
RTS0043910,8
RTS0043911,5
RTS0043912,7
RTS0043913,6
RTS0043914,5
RTS0043915,4
RTS0043916,8
RTS0043917,9
RTS0043918,7
RTS0043919,7
RTS0043920,7
RTS0043921,6
RTS0043922,2
RTS0043923,4
RTS0043924,10
RTS0043925,8
RTS0043926,12
RTS0043927,3
RTS0043928,8
RTS0043929,3
RTS0043930,5
RTS0043931,5
RTS0043932,5
RTS0043933,3
RTS0043934,3
RTS0043935,7
RTS0043936,3
RTS0043937,4
RTS0043938,6
RTS0043939,3
RTS0043940,11
RTS0043941,7
RTS0043942,7
RTS0043943,10
RTS0043944,2
RTS0043945,11
RTS0043946,5
RTS0043947,7
RTS0043948,11
RTS0043949,10
RTS0043950,7
RTS0043951,7
RTS0043952,4
RTS0043953,8
RTS0043954,6
RTS0043955,2
RTS0043956,6
RTS0043957,10
RTS0043958,5
RTS0043959,7
RTS0043960,10
RTS0043961,4
RTS0043962,6
RTS0043963,7
RTS0043964,8
RTS0043965,6
RTS0043966,5
RTS0043967,5
RTS0043968,9
RTS0043969,5
RTS0043970,5
RTS0043971,1
RTS0043972,10
RTS0043973,7
RTS0043974,5
RTS0043975,3
RTS0043976,5
RTS0043977,4
RTS0043978,10
RTS0043979,3
RTS0043980,6
RTS0043981,4
RTS0043982,11
RTS0043983,3
RTS0043984,6
RTS0043985,9
RTS0043986,1
RTS0043987,4
RTS0043988,7
RTS0043989,2
RTS0043990,8
RTS0043991,4
RTS0043992,6
RTS0043993,3
RTS0043994,2
RTS0043996,14
RTS0043997,3
RTS0043998,5
RTS0043999,7
RTS0044000,3
RTS0044001,8
RTS0044002,7
RTS0044003,9
RTS0044004,12
RTS0044005,7
RTS0044006,10
RTS0044007,3
RTS0044008,7
RTS0044009,8
RTS0044010,5
RTS0044011,19
RTS0044012,18
RTS0044013,18
RTS0044014,12
RTS0044015,10
RTS0044016,9
RTS0044017,3
RTS0044018,4
RTS0044019,11
RTS0044020,9
RTS0044021,4
RTS0044022,4
RTS0044023,7
RTS0044024,4
RTS0044025,8
RTS0044026,7
RTS0044027,5
RTS0044028,4
RTS0044029,5
RTS0044030,7
RTS0044031,6
RTS0044032,5
RTS0044033,4
RTS0044034,3
RTS0044035,11
RTS0044036,5
RTS0044037,4
RTS0044038,7
RTS0044039,1
RTS0044040,1
RTS0044041,2
RTS0044042,3
RTS0044043,5
RTS0044044,6
RTS0044045,6
RTS0044046,3
RTS0044047,7
RTS0044048,4
RTS0044049,1
RTS0044050,7
RTS0044051,5
RTS0044052,6
RTS0044053,9
RTS0044054,7
RTS0044055,5
RTS0044056,7
RTS0044057,2
RTS0044058,2
RTS0044059,4
RTS0044060,4
RTS0044061,11
RTS0044062,6
RTS0044063,4
RTS0044064,9
RTS0044065,3
RTS0044067,7
RTS0044068,4
RTS0044069,4
RTS0044070,2
RTS0044071,4
RTS0044072,13
RTS0044073,3
RTS0044074,5
RTS0044075,7
RTS0044076,2
RTS0044077,2
RTS0044078,5
RTS0044079,5
RTS0044080,6
RTS0044081,7
RTS0044082,6
RTS0044083,8
RTS0044084,3
RTS0044085,4
RTS0044086,8
RTS0044087,7
RTS0044088,7
RTS0044089,3
RTS0044090,7
RTS0044091,10
RTS0044092,8
RTS0044093,3
RTS0044094,5
RTS0044095,6
RTS0044096,6
RTS0044097,2
RTS0044098,2
RTS0044099,4
RTS0044100,5
RTS0044101,7
RTS0044102,6
RTS0044103,8
RTS0044104,6
RTS0044105,1
RTS0044106,6
RTS0044107,3
RTS0044108,10
RTS0044109,11
RTS0044110,3
RTS0044111,7
RTS0044112,9
RTS0044113,5
RTS0044114,7
RTS0044115,10
RTS0044116,11
RTS0044117,5
RTS0044118,6
RTS0044119,9
RTS0044120,4
RTS0044121,5
RTS0044122,5
RTS0044123,5
RTS0044124,12
RTS0044125,9
RTS0044126,9
RTS0044127,22
RTS0044128,8
RTS0044129,10
RTS0044130,9
RTS0044131,4
RTS0044132,8
RTS0044133,7
RTS0044134,6
RTS0044135,4
RTS0044136,11
RTS0044137,4
RTS0044138,17
RTS0044139,14
RTS0044140,6
RTS0044141,14
RTS0044142,7
RTS0044143,8
RTS0044144,9
RTS0044145,2
RTS0044146,5
RTS0044147,4
RTS0044148,4
RTS0044149,3
RTS0044150,4
RTS0044151,10
RTS0044152,9
RTS0044153,6
RTS0044154,10
RTS0044155,10
RTS0044156,3
RTS0044157,5
RTS0044158,8
RTS0044159,7
RTS0044160,3
RTS0044161,4
RTS0044162,5
RTS0044163,9
RTS0044164,8
RTS0044165,4
RTS0044166,13
RTS0044167,4
RTS0044168,7
RTS0044169,7
RTS0044170,11
RTS0044171,6
RTS0044172,11
RTS0044173,4
RTS0044174,2
RTS0044175,6
RTS0044176,5
RTS0044177,7
RTS0044178,3
RTS0044180,1
RTS0044181,7
RTS0044182,9
RTS0044183,4
RTS0044184,6
RTS0044185,10
RTS0044186,11
RTS0044187,10
RTS0044188,14
RTS0044189,9
RTS0044190,5
RTS0044191,5
RTS0044192,12
RTS0044193,6
RTS0044194,12
RTS0044195,5
RTS0044196,9
RTS0044197,2
RTS0044198,7
RTS0044199,4
RTS0044200,4
RTS0044206,8
RTS0044207,8
RTS0044208,6
RTS0044209,2
RTS0044210,4
RTS0044211,10
RTS0044212,3
RTS0044213,7
RTS0044214,10
RTS0044215,3
RTS0044216,10
RTS0044217,11
RTS0044218,14
RTS0044219,8
RTS0044220,8
RTS0044221,4
RTS0044222,7
RTS0044223,5
RTS0044224,9
RTS0044225,3
RTS0044226,7
RTS0044227,9
RTS0044228,6
RTS0044229,5
RTS0044230,5
RTS0044231,5
RTS0044232,7
RTS0044233,5
RTS0044234,4
RTS0044235,4
RTS0044236,4
RTS0044237,9
RTS0044238,11
RTS0044239,12
RTS0044240,6
RTS0044241,8
RTS0044242,7
RTS0044243,8
RTS0044244,9
RTS0044245,7
RTS0044246,9
RTS0044247,8
RTS0044248,6
RTS0044249,5
RTS0044250,5
RTS0044251,10
RTS0044252,7
RTS0044253,13
RTS0044254,7
RTS0044255,10
RTS0044256,7
RTS0044257,14
RTS0044258,7
RTS0044259,7
RTS0044260,7
RTS0044261,9
RTS0044262,6
RTS0044263,2
RTS0044264,5
RTS0044265,8
RTS0044266,4
RTS0044267,5
RTS0044268,8
RTS0044269,5
RTS0044270,14
RTS0044271,13
RTS0044272,10
RTS0044273,4
RTS0044274,8
RTS0044275,7
RTS0044276,8
RTS0044277,3
RTS0044278,6
RTS0044279,3
RTS0044280,6
RTS0044281,6
RTS0044282,6
RTS0044283,9
RTS0044284,6
RTS0044285,6
RTS0044286,3
RTS0044287,13
RTS0044288,5
RTS0044289,6
RTS0044290,6
RTS0044291,8
RTS0044292,1
RTS0044293,5
RTS0044294,5
RTS0044295,5
RTS0044296,6
RTS0044297,3
RTS0044298,4
RTS0044299,7
RTS0044300,3
RTS0044301,5
RTS0044302,4
RTS0044303,7
RTS0044304,6
RTS0044305,6
RTS0044306,5
RTS0044307,2
RTS0044308,9
RTS0044309,5
RTS0044310,6
RTS0044311,8
RTS0044312,4
RTS0044313,4
RTS0044314,7
RTS0044315,5
RTS0044316,2
RTS0044317,7
RTS0044318,5
RTS0044319,13
RTS0044320,1
RTS0044321,5
RTS0044322,5
RTS0044323,5
RTS0044324,8
RTS0044325,6
RTS0044326,5
RTS0044327,7
RTS0044328,8
RTS0044329,5
RTS0044330,9
RTS0044331,6
RTS0044332,5
RTS0044333,10
RTS0044334,12
RTS0044335,6
RTS0044336,8
RTS0044337,6
RTS0044338,10
RTS0044339,9
RTS0044340,2
RTS0044341,6
RTS0044342,6
RTS0044343,8
RTS0044344,9
RTS0044345,7
RTS0044346,8
RTS0044347,6
RTS0044348,9
RTS0044349,8
RTS0044350,9
RTS0044351,6
RTS0044352,4
RTS0044353,4
RTS0044354,11
RTS0044355,8
RTS0044356,6
RTS0044357,8
RTS0044358,8
RTS0044359,7
RTS0044360,5
RTS0044361,3
RTS0044362,7
RTS0044363,3
RTS0044364,6
RTS0044365,6
RTS0044366,6
RTS0044367,7
RTS0044368,11
RTS0044369,8
RTS0044370,7
RTS0044371,2
RTS0044372,6
RTS0044373,11
RTS0044374,8
RTS0044375,11
RTS0044376,8
RTS0044377,15
RTS0044378,8
RTS0044379,9
RTS0044380,11
RTS0044381,9
RTS0044382,4
RTS0044383,6
RTS0044384,4
RTS0044385,11
RTS0044386,5
RTS0044387,9
RTS0044388,7
RTS0044389,9
RTS0044390,4
RTS0044391,11
RTS0044392,13
RTS0044393,14
RTS0044394,6
RTS0044395,11
RTS0044396,6
RTS0044397,3
RTS0044399,2
RTS0044400,4
RTS0044402,5
RTS0044403,5
RTS0044404,15
RTS0044405,12
RTS0044406,2
RTS0044407,2
RTS0044408,8
RTS0044409,1
RTS0044410,6
RTS0044411,7
RTS0044412,2
RTS0044413,6
RTS0044414,9
RTS0044415,7
RTS0044416,13
RTS0044417,10
RTS0044418,4
RTS0044419,4
RTS0044420,10
RTS0044421,4
RTS0044422,5
RTS0044423,4
RTS0044424,3
RTS0044425,4
RTS0044426,9
RTS0044427,8
RTS0044428,6
RTS0044429,7
RTS0044430,6
RTS0044431,2
RTS0044432,9
RTS0044433,5
RTS0044434,7
RTS0044435,5
RTS0044436,8
RTS0044437,2
RTS0044438,4
RTS0044439,6
RTS0044440,4
RTS0044441,9
RTS0044442,11
RTS0044443,15
RTS0044444,10
RTS0044445,3
RTS0044446,3
RTS0044447,9
RTS0044448,4
RTS0044449,8
RTS0044450,6
RTS0044451,7
RTS0044452,7
RTS0044453,8
RTS0044454,7
RTS0044455,5
RTS0044456,4
RTS0044457,14
RTS0044458,9
RTS0044459,4
RTS0044460,7
RTS0044461,8
RTS0044462,7
RTS0044463,3
RTS0044464,5
RTS0044465,7
RTS0044466,8
RTS0044467,7
RTS0044468,4
RTS0044469,2
RTS0044470,5
RTS0044471,7
RTS0044472,12
RTS0044473,7
RTS0044474,7
RTS0044475,5
RTS0044476,5
RTS0044477,10
RTS0044478,8
RTS0044479,7
RTS0044480,14
RTS0044481,7
RTS0044482,12
RTS0044483,6
RTS0044484,12
RTS0044485,15
RTS0044486,8
RTS0044487,8
RTS0044488,7
RTS0044489,5
RTS0044490,4
RTS0044491,1
RTS0044492,4
RTS0044493,6
RTS0044494,2
RTS0044495,7
RTS0044496,13
RTS0044497,9
RTS0044498,6
RTS0044499,5
RTS0044500,17
RTS0044501,5
RTS0044502,11
RTS0044503,6
RTS0044504,10
RTS0044505,8
RTS0044506,2
RTS0044507,6
RTS0044508,11
RTS0044509,11
RTS0044510,3
RTS0044511,1
RTS0044512,5
RTS0044513,7
RTS0044514,9
RTS0044515,8
RTS0044516,4
RTS0044517,11
RTS0044518,12
RTS0044519,5
RTS0044520,12
RTS0044521,10
RTS0044522,7
RTS0044523,6
RTS0044524,1
RTS0044525,6
RTS0044526,5
RTS0044527,6
RTS0044528,4
RTS0044529,7
RTS0044530,1
RTS0044531,9
RTS0044532,3
RTS0044533,9
RTS0044534,5
RTS0044535,5
RTS0044536,10
RTS0044537,8
RTS0044538,4
RTS0044539,9
RTS0044540,8
RTS0044541,5
RTS0044542,4
RTS0044543,7
RTS0044544,7
RTS0044545,1
RTS0044546,4
RTS0044547,6
RTS0044548,4
RTS0044549,8
RTS0044550,9
RTS0044551,7
RTS0044552,1
RTS0044553,3
RTS0044554,2
RTS0044555,5
RTS0044556,7
RTS0044557,6
RTS0044558,3
RTS0044559,8
RTS0044560,8
RTS0044561,5
RTS0044562,5
RTS0044563,6
RTS0044564,9
RTS0044565,2
RTS0044566,7
RTS0044567,7
RTS0044568,5
RTS0044569,5
RTS0044570,6
RTS0044571,4
RTS0044572,2
RTS0044573,3
RTS0044574,7
RTS0044575,6
RTS0044576,5
RTS0044577,4
RTS0044578,15
RTS0044579,8
RTS0044580,7
RTS0044581,8
RTS0044582,8
RTS0044583,5
RTS0044584,9
RTS0044585,4
RTS0044586,5
RTS0044587,5
RTS0044588,10
RTS0044589,7
RTS0044590,6
RTS0044591,7
RTS0044592,1
RTS0044593,2
RTS0044594,3
RTS0044595,4
RTS0044596,5
RTS0044597,9
RTS0044598,7
RTS0044599,5
RTS0044600,1
RTS0044601,5
RTS0044602,3
RTS0044603,1
RTS0044604,5
RTS0044605,7
RTS0044606,6
RTS0044607,4
RTS0044608,4
RTS0044609,3
RTS0044610,3
RTS0044611,4
RTS0044612,2
RTS0044613,12
RTS0044614,2
RTS0044615,3
RTS0044616,1
RTS0044617,2
RTS0044618,2
RTS0044619,7
RTS0044620,3
RTS0044621,4
RTS0044622,6
RTS0044623,12
RTS0044624,7
RTS0044625,8
RTS0044626,12
RTS0044627,4
RTS0044628,7
RTS0044629,7
RTS0044630,9
RTS0044631,10
RTS0044632,13
RTS0044633,2
RTS0044634,5
RTS0044635,5
RTS0044636,4
RTS0044637,6
RTS0044638,6
RTS0044639,5
RTS0044640,7
RTS0044641,10
RTS0044642,7
RTS0044643,6
RTS0044644,11
RTS0044645,5
RTS0044646,9
RTS0044647,7
RTS0044648,4
RTS0044649,7
RTS0044650,4
RTS0044651,5
RTS0044652,10
RTS0044653,3
RTS0044654,3
RTS0044655,7
RTS0044656,8
RTS0044657,5
RTS0044658,17
RTS0044659,7
RTS0044660,13
RTS0044661,10
RTS0044662,3
RTS0044663,5
RTS0044664,7
RTS0044665,3
RTS0044666,3
RTS0044667,2
RTS0044668,7
RTS0044669,7
RTS0044670,2
RTS0044671,8
RTS0044672,13
RTS0044673,4
RTS0044674,3
RTS0044675,6
RTS0044676,7
RTS0044677,5
RTS0044679,8
RTS0044680,5
RTS0044681,3
RTS0044682,6
RTS0044683,4
RTS0044684,5
RTS0044685,10
RTS0044686,7
RTS0044687,7
RTS0044688,3
RTS0044689,8
RTS0044690,7
RTS0044691,5
RTS0044692,14
RTS0044693,10
RTS0044694,7
RTS0044695,3
RTS0044696,9
RTS0044697,6
RTS0044698,12
RTS0044699,6
RTS0044700,8
RTS0044701,9
RTS0044702,1
RTS0044703,4
RTS0044704,5
RTS0044705,4
RTS0044706,2
RTS0044707,4
RTS0044708,1
RTS0044709,8
RTS0044710,3
RTS0044711,5
RTS0044712,8
RTS0044714,6
RTS0044715,6
RTS0044716,9
RTS0044717,2
RTS0044718,4
RTS0044719,4
RTS0044720,8
RTS0044721,6
RTS0044722,8
RTS0044723,2
RTS0044724,5
RTS0044725,9
RTS0044726,6
RTS0044727,1
RTS0044728,3
RTS0044729,4
RTS0044730,7
RTS0044731,21
RTS0044732,5
RTS0044733,6
RTS0044734,5
RTS0044735,10
RTS0044736,6
RTS0044737,4
RTS0044738,5
RTS0044739,2
RTS0044740,8
RTS0044741,4
RTS0044742,4
RTS0044743,8
RTS0044744,8
RTS0044745,2
RTS0044746,11
RTS0044747,5
RTS0044749,6
RTS0044750,5
RTS0044751,4
RTS0044752,9
RTS0044753,5
RTS0044754,3
RTS0044755,4
RTS0044756,8
RTS0044757,2
RTS0044758,12
RTS0044759,8
RTS0044760,8
RTS0044761,6
RTS0044762,5
RTS0044763,6
RTS0044764,4
RTS0044765,9
RTS0044766,8
RTS0044767,1
RTS0044768,3
RTS0044769,4
RTS0044770,3
RTS0044771,4
RTS0044772,5
RTS0044773,6
RTS0044774,3
RTS0044775,2
RTS0044776,7
RTS0044777,4
RTS0044778,7
RTS0044779,6
RTS0044780,7
RTS0044781,7
RTS0044782,9
RTS0044783,6
RTS0044784,6
RTS0044785,5
RTS0044786,9
RTS0044787,6
RTS0044788,3
RTS0044789,8
RTS0044790,8
RTS0044791,6
RTS0044792,33
RTS0044793,2
RTS0044794,7
RTS0044795,3
RTS0044796,8
RTS0044797,8
RTS0044798,3
RTS0044799,7
RTS0044800,3
RTS0044801,10
RTS0044802,1
RTS0044803,4
RTS0044804,8
RTS0044805,6
RTS0044806,6
RTS0044807,4
RTS0044808,4
RTS0044809,4
RTS0044810,6
RTS0044811,7
RTS0044812,9
RTS0044813,16
RTS0044814,9
RTS0044815,9
RTS0044816,9
RTS0044817,12
RTS0044818,6
RTS0044819,4
RTS0044820,9
RTS0044821,3
RTS0044822,6
RTS0044823,4
RTS0044824,6
RTS0044825,6
RTS0044826,7
RTS0044827,6
RTS0044828,10
RTS0044829,4
RTS0044830,7
RTS0044831,9
RTS0044832,6
RTS0044833,9
RTS0044834,10
RTS0044835,6
RTS0044836,11
RTS0044837,6
RTS0044838,6
RTS0044839,7
RTS0044840,2
RTS0044841,5
RTS0044842,3
RTS0044843,4
RTS0044844,3
RTS0044845,7
RTS0044846,2
RTS0044847,11
RTS0044848,7
RTS0044849,13
RTS0044850,9
RTS0044851,7
RTS0044852,8
RTS0044853,5
RTS0044854,3
RTS0044855,6
RTS0044856,5
RTS0044857,8
RTS0044858,9
RTS0044859,8
RTS0044860,7
RTS0044861,7
RTS0044862,5
RTS0044863,2
RTS0044864,6
RTS0044865,6
RTS0044866,13
RTS0044867,12
RTS0044868,8
RTS0044869,10
RTS0044870,11
RTS0044871,7
RTS0044872,7
RTS0044873,5
RTS0044874,2
RTS0044875,10
RTS0044876,4
RTS0044877,5
RTS0044878,10
RTS0044879,3
RTS0044880,8
RTS0044881,5
RTS0044882,6
RTS0044883,3
RTS0044884,8
RTS0044885,5
RTS0044886,10
RTS0044887,6
RTS0044888,14
RTS0044889,3
RTS0044890,5
RTS0044891,5
RTS0044892,7
RTS0044893,7
RTS0044894,6
RTS0044895,4
RTS0044896,6
RTS0044897,11
RTS0044898,7
RTS0044899,5
RTS0044900,6
RTS0044901,10
RTS0044902,3
RTS0044903,7
RTS0044904,2
RTS0044905,4
RTS0044906,12
RTS0044907,10
RTS0044908,8
RTS0044909,13
RTS0044910,3
RTS0044911,9
RTS0044912,3
RTS0044913,5
RTS0044914,6
RTS0044915,4
RTS0044916,12
RTS0044917,7
RTS0044918,7
RTS0044919,6
RTS0044920,7
RTS0044921,9
RTS0044922,8
RTS0044923,10
RTS0044924,5
RTS0044925,3
RTS0044926,7
RTS0044927,12
RTS0044928,7
RTS0044929,3
RTS0044930,5
RTS0044931,3
RTS0044932,10
RTS0044933,7
RTS0044934,3
RTS0044935,12
RTS0044936,25
RTS0044937,7
RTS0044938,7
RTS0044939,5
RTS0044940,6
RTS0044941,8
RTS0044942,7
RTS0044943,8
RTS0044944,3
RTS0044945,3
RTS0044946,12
RTS0044947,3
RTS0044948,6
RTS0044949,5
RTS0044950,4
RTS0044951,3
RTS0044952,8
RTS0044953,5
RTS0044954,9
RTS0044955,6
RTS0044956,5
RTS0044957,8
RTS0044958,9
RTS0044959,6
RTS0044960,9
RTS0044961,6
RTS0044962,5
RTS0044963,6
RTS0044964,8
RTS0044965,9
RTS0044966,4
RTS0044967,4
RTS0044968,2
RTS0044969,5
RTS0044971,4
RTS0044972,11
RTS0044973,1
RTS0044974,9
RTS0044975,2
RTS0044976,4
RTS0044977,5
RTS0044978,7
RTS0044979,7
RTS0044980,6
RTS0044981,3
RTS0044982,6
RTS0044983,4
RTS0044984,5
RTS0044985,14
RTS0044986,4
RTS0044987,10
RTS0044988,4
RTS0044989,5
RTS0044990,2
RTS0044991,8
RTS0044992,4
RTS0044993,5
RTS0044994,9
RTS0044995,7
RTS0044996,6
RTS0044997,7
RTS0044998,8
RTS0044999,10
RTS0045000,5
RTS0045001,7
RTS0045002,4
RTS0045003,11
RTS0045004,7
RTS0045005,11
RTS0045006,4
RTS0045007,11
RTS0045008,5
RTS0045009,8
RTS0045010,5
RTS0045011,4
RTS0045012,2
RTS0045013,3
RTS0045014,4
RTS0045015,3
RTS0045016,2
RTS0045017,4
RTS0045018,7
RTS0045019,5
RTS0045020,3
RTS0045021,2
RTS0045022,7
RTS0045023,11
RTS0045024,3
RTS0045025,8
RTS0045026,3
RTS0045027,8
RTS0045028,9
RTS0045029,7
RTS0045030,10
RTS0045031,9
RTS0045032,7
RTS0045033,6
RTS0045034,6
RTS0045035,10
RTS0045036,6
RTS0045038,10
RTS0045039,4
RTS0045040,2
RTS0045041,5
RTS0045042,7
RTS0045043,6
RTS0045044,3
RTS0045045,5
RTS0045046,6
RTS0045047,5
RTS0045048,4
RTS0045049,6
RTS0045050,3
RTS0045051,6
RTS0045052,9
RTS0045053,2
RTS0045054,8
RTS0045055,5
RTS0045056,4
RTS0045057,11
RTS0045058,1
RTS0045059,5
RTS0045060,9
RTS0045061,8
RTS0045063,3
RTS0045064,4
RTS0045065,7
RTS0045066,4
RTS0045067,9
RTS0045068,5
RTS0045069,4
RTS0045070,11
RTS0045071,4
RTS0045072,13
RTS0045073,2
RTS0045074,9
RTS0045075,4
RTS0045076,7
RTS0045077,1
RTS0045078,5
RTS0045079,8
RTS0045080,8
RTS0045081,11
RTS0045082,3
RTS0045083,8
RTS0045084,12
RTS0045085,1
RTS0045086,5
RTS0045087,7
RTS0045088,5
RTS0045089,1
RTS0045090,5
RTS0045091,6
RTS0045092,3
RTS0045093,3
RTS0045094,3
RTS0045095,5
RTS0045096,3
RTS0045097,8
RTS0045098,4
RTS0045099,3
RTS0045100,5
RTS0045101,6
RTS0045102,6
RTS0045103,1
RTS0045104,8
RTS0045105,6
RTS0045106,5
RTS0045107,10
RTS0045108,11
RTS0045109,6
RTS0045110,11
RTS0045111,9
RTS0045112,8
RTS0045113,1
RTS0045114,9
RTS0045115,5
RTS0045116,9
RTS0045117,7
RTS0045118,6
RTS0045119,11
RTS0045120,9
RTS0045121,8
RTS0045122,7
RTS0045123,15
RTS0045124,1
RTS0045125,7
RTS0045126,12
RTS0045127,6
RTS0045128,6
RTS0045129,4
RTS0045130,5
RTS0045131,4
RTS0045132,5
RTS0045133,5
RTS0045134,5
RTS0045135,6
RTS0045136,5
RTS0045137,9
RTS0045138,7
RTS0045139,7
RTS0045140,4
RTS0045141,6
RTS0045142,6
RTS0045143,3
RTS0045144,9
RTS0045145,5
RTS0045146,4
RTS0045147,13
RTS0045148,5
RTS0045149,6
RTS0045150,7
RTS0045151,5
RTS0045152,11
RTS0045153,4
RTS0045154,5
RTS0045155,5
RTS0045156,9
RTS0045157,2
RTS0045158,2
RTS0045159,8
RTS0045160,9
RTS0045161,7
RTS0045162,12
RTS0045163,2
RTS0045164,8
RTS0045165,2
RTS0045166,13
RTS0045167,7
RTS0045168,3
RTS0045169,18
RTS0045170,5
RTS0045171,7
RTS0045172,5
RTS0045173,11
RTS0045174,8
RTS0045175,7
RTS0045176,12
RTS0045177,2
RTS0045178,4
RTS0045179,3
RTS0045180,3
RTS0045181,6
RTS0045182,5
RTS0045183,3
RTS0045184,7
RTS0045185,5
RTS0045186,6
RTS0045187,5
RTS0045188,2
RTS0045189,6
RTS0045190,9
RTS0045191,5
RTS0045192,2
RTS0045193,6
RTS0045194,5
RTS0045195,4
RTS0045196,5
RTS0045197,8
RTS0045198,5
RTS0045199,6
RTS0045200,3
RTS0045201,4
RTS0045202,5
RTS0045203,5
RTS0045204,5
RTS0045205,7
RTS0045206,8
RTS0045207,11
RTS0045208,4
RTS0045209,5
RTS0045210,10
RTS0045211,3
RTS0045212,7
RTS0045213,4
RTS0045214,7
RTS0045215,5
RTS0045216,11
RTS0045217,9
RTS0045218,9
RTS0045219,7
RTS0045220,14
RTS0045221,8
RTS0045222,4
RTS0045223,11
RTS0045224,7
RTS0045225,10
RTS0045226,14
RTS0045227,6
RTS0045228,20
RTS0045229,8
RTS0045230,7
RTS0045231,3
RTS0045232,10
RTS0045233,6
RTS0045234,2
RTS0045235,7
RTS0045236,10
RTS0045237,10
RTS0045238,5
RTS0045239,6
RTS0045240,11
RTS0045241,5
RTS0045242,10
RTS0045243,3
RTS0045244,4
RTS0045245,3
RTS0045246,5
RTS0045247,12
RTS0045248,7
RTS0045249,8
RTS0045250,7
RTS0045251,9
RTS0045252,6
RTS0045253,7
RTS0045254,4
RTS0045255,3
RTS0045256,4
RTS0045257,3
RTS0045258,2
RTS0045259,7
RTS0045260,5
RTS0045261,3
RTS0045262,8
RTS0045263,9
RTS0045264,6
RTS0045265,4
RTS0045266,13
RTS0045267,4
RTS0045268,7
RTS0045269,8
RTS0045270,6
RTS0045271,4
RTS0045272,2
RTS0045273,7
RTS0045274,3
RTS0045275,4
RTS0045276,3
RTS0045277,4
RTS0045278,8
RTS0045279,3
RTS0045280,4
RTS0045281,11
RTS0045282,4
RTS0045283,9
RTS0045284,7
RTS0045285,7
RTS0045286,4
RTS0045287,4
RTS0045288,6
RTS0045289,6
RTS0045290,2
RTS0045291,4
RTS0045292,3
RTS0045293,7
RTS0045294,3
RTS0045295,4
RTS0045296,3
RTS0045297,6
RTS0045298,4
RTS0045299,11
RTS0045300,8
RTS0045301,11
RTS0045302,7
RTS0045303,8
RTS0045304,9
RTS0045305,12
RTS0045306,7
RTS0045307,5
RTS0045308,6
RTS0045309,7
RTS0045310,12
RTS0045311,4
RTS0045312,4
RTS0045313,2
RTS0045314,2
RTS0045315,4
RTS0045316,6
RTS0045317,8
RTS0045318,5
RTS0045319,3
RTS0045320,3
RTS0045321,4
RTS0045322,5
RTS0045323,7
RTS0045324,5
RTS0045325,3
RTS0045326,9
RTS0045327,7
RTS0045328,9
RTS0045329,7
RTS0045330,4
RTS0045331,6
RTS0045332,6
RTS0045334,2
RTS0045335,5
RTS0045336,5
RTS0045337,6
RTS0045338,6
RTS0045339,6
RTS0045340,5
RTS0045341,7
RTS0045342,9
RTS0045343,6
RTS0045344,13
RTS0045345,4
RTS0045346,7
RTS0045347,4
RTS0045348,9
RTS0045349,5
RTS0045350,7
RTS0045351,7
RTS0045352,5
RTS0045353,6
RTS0045354,12
RTS0045355,4
RTS0045356,12
RTS0045357,12
RTS0045358,5
RTS0045359,8
RTS0045360,6
RTS0045361,8
RTS0045362,8
RTS0045363,3
RTS0045364,5
RTS0045365,7
RTS0045366,9
RTS0045367,5
RTS0045368,4
RTS0045369,3
RTS0045370,9
RTS0045371,10
RTS0045372,5
RTS0045373,16
RTS0045374,8
RTS0045375,12
RTS0045376,9
RTS0045377,3
RTS0045378,4
RTS0045379,6
RTS0045380,9
RTS0045381,6
RTS0045382,7
RTS0045383,5
RTS0045384,5
RTS0045385,4
RTS0045386,7
RTS0045387,3
RTS0045388,4
RTS0045389,9
RTS0045390,6
RTS0045391,4
RTS0045392,10
RTS0045393,2
RTS0045394,9
RTS0045395,2
RTS0045396,9
RTS0045397,6
RTS0045398,7
RTS0045399,10
RTS0045400,6
RTS0045401,5
RTS0045402,5
RTS0045403,4
RTS0045404,1
RTS0045405,4
RTS0045406,6
RTS0045407,5
RTS0045408,6
RTS0045409,7
RTS0045410,5
RTS0045411,6
RTS0045412,8
RTS0045413,7
RTS0045414,9
RTS0045415,3
RTS0045416,5
RTS0045417,8
RTS0045418,2
RTS0045419,7
RTS0045420,5
RTS0045421,24
RTS0045422,35
RTS0045423,13
RTS0045424,37
RTS0045425,25
RTS0045426,10
RTS0045427,2
RTS0045428,5
RTS0045429,10
RTS0045430,6
RTS0045431,10
RTS0045432,15
RTS0045433,13
RTS0045434,11
RTS0045435,5
RTS0045436,3
RTS0045437,8
RTS0045438,14
RTS0045439,4
RTS0045440,4
RTS0045441,7
RTS0045442,3
RTS0045443,11
RTS0045444,7
RTS0045445,10
RTS0045446,10
RTS0045447,11
RTS0045448,8
RTS0045449,4
RTS0045450,2
RTS0045451,10
RTS0045452,5
RTS0045453,5
RTS0045454,9
RTS0045455,6
RTS0045456,4
RTS0045457,6
RTS0045458,12
RTS0045459,1
RTS0045460,9
RTS0045461,3
RTS0045462,5
RTS0045463,3
RTS0045464,1
RTS0045465,5
RTS0045466,9
RTS0045467,11
RTS0045468,2
RTS0045469,5
RTS0045470,4
RTS0045471,6
RTS0045472,5
RTS0045473,4
RTS0045474,8
RTS0045475,8
RTS0045476,4
RTS0045477,8
RTS0045478,6
RTS0045479,8
RTS0045480,9
RTS0045481,2
RTS0045482,6
RTS0045483,4
RTS0045484,15
RTS0045485,4
RTS0045486,2
RTS0045487,2
RTS0045488,2
RTS0045489,9
RTS0045490,14
RTS0045491,8
RTS0045492,19
RTS0045493,11
RTS0045494,4
RTS0045495,4
RTS0045496,5
RTS0045497,5
RTS0045498,5
RTS0045499,8
RTS0045500,4
RTS0045501,11
RTS0045502,15
RTS0045503,2
RTS0045504,4
RTS0045505,6
RTS0045506,37
RTS0045507,47
RTS0045508,26
RTS0045509,44
RTS0045510,24
RTS0045511,9
RTS0045512,7
RTS0045513,3
RTS0045514,7
RTS0045515,4
RTS0045516,2
RTS0045517,3
RTS0045518,11
RTS0045519,6
RTS0045520,6
RTS0045521,14
RTS0045522,6
RTS0045523,7
RTS0045524,7
RTS0045525,5
RTS0045526,4
RTS0045527,11
RTS0045528,5
RTS0045529,4
RTS0045530,5
RTS0045531,8
RTS0045532,6
RTS0045533,6
RTS0045534,3
RTS0045535,4
RTS0045536,6
RTS0045537,6
RTS0045538,1
RTS0045539,5
RTS0045540,3
RTS0045541,5
RTS0045542,3
RTS0045543,8
RTS0045544,4
RTS0045545,6
RTS0045546,8
RTS0045547,7
RTS0045548,5
RTS0045549,5
RTS0045550,3
RTS0045551,3
RTS0045552,14
RTS0045553,1
RTS0045554,6
RTS0045555,3
RTS0045556,4
RTS0045557,3
RTS0045558,6
RTS0045559,7
RTS0045560,8
RTS0045561,3
RTS0045562,8
RTS0045563,2
RTS0045564,7
RTS0045565,6
RTS0045566,6
RTS0045567,4
RTS0045568,7
RTS0045569,7
RTS0045570,9
RTS0045571,2
RTS0045572,3
RTS0045573,4
RTS0045574,4
RTS0045575,7
RTS0045576,5
RTS0045577,4
RTS0045578,5
RTS0045579,7
RTS0045580,10
RTS0045581,8
RTS0045582,2
RTS0045583,6
RTS0045584,12
RTS0045585,5
RTS0045586,3
RTS0045587,11
RTS0045588,3
RTS0045589,2
RTS0045590,5
RTS0045592,11
RTS0045593,16
RTS0045594,11
RTS0045595,14
RTS0045596,10
RTS0045597,8
RTS0045598,7
RTS0045599,5
RTS0045600,3
RTS0045601,5
RTS0045602,5
RTS0045603,2
RTS0045604,6
RTS0045606,7
RTS0045607,2
RTS0045608,9
RTS0045609,5
RTS0045610,6
RTS0045611,1
RTS0045612,3
RTS0045613,3
RTS0045614,3
RTS0045615,5
RTS0045616,2
RTS0045617,3
RTS0045618,2
RTS0045619,5
RTS0045620,4
RTS0045621,2
RTS0045622,5
RTS0045623,6
RTS0045624,6
RTS0045625,6
RTS0045626,2
RTS0045627,4
RTS0045628,5
RTS0045629,6
RTS0045630,8
RTS0045631,3
RTS0045632,6
RTS0045633,3
RTS0045634,5
RTS0045635,6
RTS0045636,12
RTS0045637,6
RTS0045638,3
RTS0045639,4
RTS0045640,4
RTS0045641,6
RTS0045642,10
RTS0045643,9
RTS0045644,2
RTS0045645,7
RTS0045646,3
RTS0045647,8
RTS0045648,8
RTS0045649,7
RTS0045650,2
RTS0045651,2
RTS0045652,4
RTS0045653,7
RTS0045654,5
RTS0045655,2
RTS0045656,5
RTS0045657,3
RTS0045658,5
RTS0045659,10
RTS0045660,7
RTS0045661,7
RTS0045662,7
RTS0045663,18
RTS0045664,12
RTS0045665,11
RTS0045666,4
RTS0045667,4
RTS0045668,4
RTS0045669,8
RTS0045670,5
RTS0045671,7
RTS0045672,2
RTS0045673,6
RTS0045674,4
RTS0045675,6
RTS0045676,4
RTS0045677,8
RTS0045678,4
RTS0045679,10
RTS0045680,6
RTS0045681,8
RTS0045682,4
RTS0045683,8
RTS0045684,1
RTS0045685,2
RTS0045687,6
RTS0045688,6
RTS0045689,1
RTS0045690,5
RTS0045691,3
RTS0045692,5
RTS0045693,5
RTS0045694,6
RTS0045695,5
RTS0045696,14
RTS0045697,8
RTS0045698,3
RTS0045699,6
RTS0045700,4
RTS0045701,8
RTS0045702,2
RTS0045703,5
RTS0045704,2
RTS0045705,6
RTS0045706,8
RTS0045707,10
RTS0045708,3
RTS0045709,7
RTS0045710,6
RTS0045711,5
RTS0045712,7
RTS0045713,6
RTS0045714,13
RTS0045715,3
RTS0045716,10
RTS0045717,11
RTS0045718,6
RTS0045719,3
RTS0045720,8
RTS0045721,16
RTS0045722,7
RTS0045723,8
RTS0045724,5
RTS0045725,1
RTS0045726,3
RTS0045727,12
RTS0045728,6
RTS0045729,9
RTS0045730,4
RTS0045731,4
RTS0045732,7
RTS0045733,6
RTS0045734,4
RTS0045735,5
RTS0045736,16
RTS0045737,24
RTS0045738,12
RTS0045739,24
RTS0045740,22
RTS0045741,7
RTS0045742,4
RTS0045743,7
RTS0045744,7
RTS0045745,12
RTS0045746,4
RTS0045747,7
RTS0045748,10
RTS0045749,3
RTS0045750,6
RTS0045751,4
RTS0045752,3
RTS0045753,6
RTS0045754,8
RTS0045755,5
RTS0045756,9
RTS0045757,8
RTS0045758,6
RTS0045759,10
RTS0045760,12
RTS0045761,12
RTS0045762,8
RTS0045763,10
RTS0045764,7
RTS0045765,3
RTS0045766,9
RTS0045767,5
RTS0045768,8
RTS0045769,6
RTS0045770,6
RTS0045771,6
RTS0045772,6
RTS0045773,10
RTS0045774,5
RTS0045775,14
RTS0045776,7
RTS0045777,6
RTS0045778,1
RTS0045779,3
RTS0045780,6
RTS0045781,7
RTS0045782,5
RTS0045783,7
RTS0045784,5
RTS0045785,8
RTS0045786,3
RTS0045787,12
RTS0045788,11
RTS0045789,8
RTS0045790,3
RTS0045791,7
RTS0045792,10
RTS0045793,5
RTS0045794,6
RTS0045795,4
RTS0045796,6
RTS0045797,4
RTS0045798,4
RTS0045799,2
RTS0045800,4
RTS0045801,6
RTS0045802,4
RTS0045803,9
RTS0045804,5
RTS0045805,2
RTS0045806,8
RTS0045807,8
RTS0045808,12
RTS0045809,3
RTS0045810,8
RTS0045811,5
RTS0045812,3
RTS0045813,7
RTS0045814,3
RTS0045815,2
RTS0045816,5
RTS0045817,5
RTS0045818,3
RTS0045819,5
RTS0045820,5
RTS0045821,7
RTS0045822,3
RTS0045823,8
RTS0045824,10
RTS0045825,4
RTS0045826,5
RTS0045827,11
RTS0045828,6
RTS0045829,5
RTS0045830,6
RTS0045831,12
RTS0045832,9
RTS0045833,11
RTS0045834,7
RTS0045835,3
RTS0045836,13
RTS0045837,15
RTS0045838,13
RTS0045840,7
RTS0045841,14
RTS0045842,10
RTS0045843,3
RTS0045844,8
RTS0045845,3
RTS0045846,17
RTS0045848,16
RTS0045849,42
RTS0045851,10
RTS0045852,3
RTS0045853,6
RTS0045854,7
RTS0045855,6
RTS0045856,8
RTS0045857,7
RTS0045858,3
RTS0045859,6
RTS0045860,3
RTS0045861,6
RTS0045862,7
RTS0045863,4
RTS0045864,6
RTS0045865,14
RTS0045866,3
RTS0045867,6
RTS0045868,8
RTS0045869,9
RTS0045870,8
RTS0045871,4
RTS0045872,10
RTS0045873,7
RTS0045874,3
RTS0045875,1
RTS0045876,7
RTS0045877,5
RTS0045878,4
RTS0045879,14
RTS0045880,5
RTS0045881,7
RTS0045882,15
RTS0045883,3
RTS0045884,7
RTS0045885,2
RTS0045886,7
RTS0045887,13
RTS0045888,4
RTS0045889,7
RTS0045890,10
RTS0045891,8
RTS0045892,2
RTS0045893,7
RTS0045894,15
RTS0045895,2
RTS0045896,5
RTS0045897,5
RTS0045898,3
RTS0045899,6
RTS0045900,3
RTS0045901,2
RTS0045902,4
RTS0045903,4
RTS0045904,7
RTS0045905,6
RTS0045906,6
RTS0045907,7
RTS0045909,4
RTS0045910,4
RTS0045911,3
RTS0045912,3
RTS0045913,12
RTS0045914,2
RTS0045915,4
RTS0045916,5
RTS0045917,4
RTS0045918,7
RTS0045919,10
RTS0045920,9
RTS0045921,2
RTS0045922,7
RTS0045923,6
RTS0045924,4
RTS0045925,9
RTS0045926,7
RTS0045927,5
RTS0045928,8
RTS0045929,10
RTS0045930,15
RTS0045931,5
RTS0045932,6
RTS0045933,5
RTS0045939,8
RTS0045940,5
RTS0045941,5
RTS0045942,7
RTS0045943,10
RTS0045944,8
RTS0045945,8
RTS0045946,7
RTS0045947,4
RTS0045948,6
RTS0045949,4
RTS0045950,10
RTS0045951,6
RTS0045952,7
RTS0045953,4
RTS0045954,13
RTS0045955,4
RTS0045956,7
RTS0045957,4
RTS0045958,13
RTS0045959,3
RTS0045960,5
RTS0045961,6
RTS0045962,11
RTS0045963,4
RTS0045964,12
RTS0045965,8
RTS0045966,8
RTS0045967,4
RTS0045968,5
RTS0045969,4
RTS0045970,13
RTS0045971,6
RTS0045972,3
RTS0045973,4
RTS0045974,7
RTS0045975,5
RTS0045976,8
RTS0045977,4
RTS0045978,6
RTS0045979,3
RTS0045980,5
RTS0045981,6
RTS0045982,7
RTS0045983,4
RTS0045984,8
RTS0045985,6
RTS0045986,3
RTS0045987,8
RTS0045988,5
RTS0045989,3
RTS0045990,6
RTS0045991,8
RTS0045992,8
RTS0045993,3
RTS0045994,4
RTS0045995,3
RTS0045996,5
RTS0045997,10
RTS0045998,2
RTS0045999,10
RTS0046000,1
RTS0046001,6
RTS0046002,9
RTS0046003,7
RTS0046004,5
RTS0046005,9
RTS0046006,4
RTS0046007,7
RTS0046008,5
RTS0046009,4
RTS0046010,7
RTS0046011,2
RTS0046012,8
RTS0046013,7
RTS0046014,4
RTS0046015,6
RTS0046016,8
RTS0046017,4
RTS0046018,2
RTS0046019,9
RTS0046020,7
RTS0046021,8
RTS0046022,2
RTS0046023,6
RTS0046024,7
RTS0046025,2
RTS0046026,4
RTS0046027,8
RTS0046028,7
RTS0046029,3
RTS0046030,7
RTS0046031,4
RTS0046032,6
RTS0046033,5
RTS0046034,6
RTS0046035,3
RTS0046036,5
RTS0046037,4
RTS0046038,7
RTS0046039,4
RTS0046040,2
RTS0046041,4
RTS0046042,4
RTS0046043,7
RTS0046044,3
RTS0046045,3
RTS0046046,6
RTS0046047,2
RTS0046048,2
RTS0046049,7
RTS0046050,8
RTS0046051,8
RTS0046052,10
RTS0046053,6
RTS0046054,10
RTS0046055,7
RTS0046056,6
RTS0046057,6
RTS0046058,10
RTS0046059,10
RTS0046060,2
RTS0046061,7
RTS0046062,7
RTS0046063,7
RTS0046064,5
RTS0046065,5
RTS0046066,7
RTS0046067,6
RTS0046068,4
RTS0046069,7
RTS0046070,2
RTS0046071,7
RTS0046072,3
RTS0046073,3
RTS0046074,2
RTS0046075,4
RTS0046076,10
RTS0046077,3
RTS0046078,9
RTS0046079,1
RTS0046080,2
RTS0046081,1
RTS0046082,2
RTS0046083,2
RTS0046084,8
RTS0046085,3
RTS0046086,12
RTS0046087,4
RTS0046088,9
RTS0046089,3
RTS0046090,1
RTS0046092,17
RTS0046093,11
RTS0046094,4
RTS0046095,2
RTS0046096,4
RTS0046097,3
RTS0046098,3
RTS0046099,6
RTS0046100,7
RTS0046101,5
RTS0046102,2
RTS0046103,6
RTS0046104,7
RTS0046105,5
RTS0046106,7
RTS0046107,8
RTS0046108,7
RTS0046109,4
RTS0046110,8
RTS0046111,4
RTS0046112,13
RTS0046113,5
RTS0046114,6
RTS0046115,9
RTS0046116,5
RTS0046117,5
RTS0046119,5
RTS0046121,11
RTS0046122,5
RTS0046123,4
RTS0046124,9
RTS0046125,5
RTS0046126,1
RTS0046127,7
RTS0046128,7
RTS0046129,5
RTS0046130,4
RTS0046131,9
RTS0046132,2
RTS0046133,8
RTS0046134,5
RTS0046135,5
RTS0046136,2
RTS0046137,7
RTS0046138,2
RTS0046140,4
RTS0046141,4
RTS0046142,2
RTS0046143,6
RTS0046144,8
RTS0046145,5
RTS0046146,2
RTS0046147,3
RTS0046148,6
RTS0046150,4
RTS0046152,5
RTS0046153,5
RTS0046154,5
RTS0046155,9
RTS0046156,3
RTS0046157,8
RTS0046158,5
RTS0046159,2
RTS0046160,4
RTS0046161,3
RTS0046162,3
RTS0046163,8
RTS0046164,6
RTS0046165,4
RTS0046166,3
RTS0046167,9
RTS0046168,5
RTS0046169,5
RTS0046170,7
RTS0046171,5
RTS0046172,15
RTS0046173,3
RTS0046174,10
RTS0046175,6
RTS0046176,4
RTS0046177,4
RTS0046178,2
RTS0046179,2
RTS0046180,8
RTS0046181,4
RTS0046182,3
RTS0046183,12
RTS0046184,16
RTS0046185,3
RTS0046186,5
RTS0046187,7
RTS0046188,10
RTS0046191,6
RTS0046193,3
RTS0046194,3
RTS0046195,2
RTS0046196,8
RTS0046197,5
RTS0046198,6
RTS0046199,6
RTS0046200,3
RTS0046201,7
RTS0046202,7
RTS0046203,4
RTS0046204,7
RTS0046205,11
RTS0046206,6
RTS0046207,13
RTS0046208,4
RTS0046209,5
RTS0046210,4
RTS0046211,6
RTS0046212,9
RTS0046213,7
RTS0046214,3
RTS0046215,1
RTS0046216,3
RTS0046217,4
RTS0046218,6
RTS0046219,1
RTS0046220,7
RTS0046221,4
RTS0046222,9
RTS0046223,4
RTS0046224,4
RTS0046225,4
RTS0046227,4
RTS0046228,3
RTS0046229,2
RTS0046230,6
RTS0046231,3
RTS0046232,7
RTS0046233,5
RTS0046234,13
RTS0046235,5
RTS0046236,1
RTS0046237,6
RTS0046238,4
RTS0046239,6
RTS0046240,9
RTS0046241,4
RTS0046242,3
RTS0046243,2
RTS0046244,6
RTS0046245,1
RTS0046246,4
RTS0046247,7
RTS0046248,5
RTS0046249,3
RTS0046250,2
RTS0046251,2
RTS0046252,6
RTS0046253,6
RTS0046254,3
RTS0046255,2
RTS0046256,7
RTS0046257,5
RTS0046258,4
RTS0046259,5
RTS0046260,8
RTS0046261,9
RTS0046262,13
RTS0046263,3
RTS0046264,6
RTS0046265,6
RTS0046266,2
RTS0046267,4
RTS0046268,2
RTS0046269,9
RTS0046270,11
RTS0046271,1
RTS0046272,10
RTS0046273,5
RTS0046274,4
RTS0046275,5
RTS0046276,2
RTS0046277,10
RTS0046278,9
RTS0046279,6
RTS0046280,5
RTS0046281,7
RTS0046282,7
RTS0046283,2
RTS0046284,9
RTS0046285,3
RTS0046286,7
RTS0046287,10
RTS0046288,5
RTS0046289,10
RTS0046290,7
RTS0046291,6
RTS0046292,6
RTS0046293,10
RTS0046294,4
RTS0046295,32
RTS0046296,4
RTS0046297,13
RTS0046298,5
RTS0046299,10
RTS0046300,4
RTS0046301,3
RTS0046302,5
RTS0046303,5
RTS0046304,5
RTS0046305,3
RTS0046306,4
RTS0046307,4
RTS0046308,8
RTS0046309,3
RTS0046310,2
RTS0046311,6
RTS0046312,5
RTS0046313,8
RTS0046314,9
RTS0046315,8
RTS0046316,5
RTS0046317,3
RTS0046318,8
RTS0046319,11
RTS0046320,7
RTS0046321,15
RTS0046322,6
RTS0046323,13
RTS0046324,13
RTS0046325,7
RTS0046326,8
RTS0046327,5
RTS0046328,9
RTS0046329,7
RTS0046330,2
RTS0046331,7
RTS0046332,5
RTS0046333,4
RTS0046334,19
RTS0046335,15
RTS0046336,16
RTS0046342,5
RTS0046343,4
RTS0046344,6
RTS0046345,3
RTS0046346,2
RTS0046347,1
RTS0046348,4
RTS0046349,7
RTS0046350,8
RTS0046351,10
RTS0046352,16
RTS0046353,10
RTS0046354,11
RTS0046355,6
RTS0046356,8
RTS0046357,4
RTS0046358,4
RTS0046359,1
RTS0046360,1
RTS0046361,2
RTS0046362,9
RTS0046363,12
RTS0046364,8
RTS0046365,3
RTS0046366,8
RTS0046367,3
RTS0046368,5
RTS0046369,7
RTS0046370,7
RTS0046371,4
RTS0046372,10
RTS0046373,7
RTS0046374,2
RTS0046375,3
RTS0046376,7
RTS0046377,6
RTS0046379,3
RTS0046380,7
RTS0046381,6
RTS0046382,11
RTS0046383,3
RTS0046384,6
RTS0046385,7
RTS0046386,2
RTS0046387,2
RTS0046388,5
RTS0046389,8
RTS0046390,4
RTS0046391,4
RTS0046392,2
RTS0046393,4
RTS0046394,4
RTS0046395,6
RTS0046396,4
RTS0046397,7
RTS0046398,8
RTS0046399,7
RTS0046400,4
RTS0046401,4
RTS0046402,2
RTS0046403,6
RTS0046404,6
RTS0046405,4
RTS0046406,10
RTS0046407,10
RTS0046408,3
RTS0046409,10
RTS0046410,9
RTS0046411,7
RTS0046412,5
RTS0046413,4
RTS0046414,4
RTS0046415,11
RTS0046416,5
RTS0046417,12
RTS0046418,16
RTS0046419,7
RTS0046420,8
RTS0046421,6
RTS0046422,6
RTS0046423,3
RTS0046424,2
RTS0046425,4
RTS0046426,3
RTS0046427,8
RTS0046428,7
RTS0046429,2
RTS0046430,7
RTS0046431,6
RTS0046432,8
RTS0046433,8
RTS0046434,18
RTS0046435,5
RTS0046439,5
RTS0046440,6
RTS0046441,9
RTS0046442,7
RTS0046443,12
RTS0046444,5
RTS0046445,7
RTS0046446,1
RTS0046447,5
RTS0046448,7
RTS0046449,5
RTS0046450,9
RTS0046451,7
RTS0046452,5
RTS0046453,4
RTS0046454,8
RTS0046455,6
RTS0046456,5
RTS0046457,5
RTS0046458,8
RTS0046459,7
RTS0046460,11
RTS0046461,8
RTS0046462,23
RTS0046463,14
RTS0046464,5
RTS0046466,5
RTS0046468,4
RTS0046469,9
RTS0046470,6
RTS0046471,4
RTS0046472,8
RTS0046473,7
RTS0046474,1
RTS0046475,9
RTS0046476,7
RTS0046477,4
RTS0046478,4
RTS0046479,4
RTS0046480,1
RTS0046481,6
RTS0046482,6
RTS0046483,9
RTS0046484,4
RTS0046485,4
RTS0046486,4
RTS0046487,11
RTS0046488,5
RTS0046489,4
RTS0046490,10
RTS0046491,7
RTS0046492,5
RTS0046493,2
RTS0046494,8
RTS0046495,4
RTS0046496,4
RTS0046497,10
RTS0046498,8
RTS0046499,6
RTS0046500,11
RTS0046501,10
RTS0046502,2
RTS0046503,10
RTS0046504,1
RTS0046505,3
RTS0046506,4
RTS0046507,4
RTS0046508,1
RTS0046509,1
RTS0046510,11
RTS0046511,8
RTS0046512,6
RTS0046513,5
RTS0046514,2
RTS0046515,10
RTS0046516,6
RTS0046517,10
RTS0046518,2
RTS0046519,5
RTS0046520,2
RTS0046521,8
RTS0046522,6
RTS0046524,5
RTS0046525,3
RTS0046526,8
RTS0046527,3
RTS0046528,4
RTS0046529,6
RTS0046530,10
RTS0046531,3
RTS0046532,7
RTS0046533,7
RTS0046534,8
RTS0046535,11
RTS0046536,2
RTS0046537,6
RTS0046538,9
RTS0046539,8
RTS0046540,3
RTS0046541,9
RTS0046542,5
RTS0046543,7
RTS0046544,8
RTS0046545,10
RTS0046546,6
RTS0046548,7
RTS0046549,9
RTS0046550,8
RTS0046551,3
RTS0046552,13
RTS0046553,22
RTS0046554,5
RTS0046555,3
RTS0046556,8
RTS0046557,7
RTS0046558,6
RTS0046559,5
RTS0046560,6
RTS0046561,6
RTS0046562,5
RTS0046563,2
RTS0046564,6
RTS0046565,9
RTS0046566,11
RTS0046567,10
RTS0046568,2
RTS0046569,5
RTS0046570,4
RTS0046571,3
RTS0046572,9
RTS0046573,7
RTS0046574,8
RTS0046575,8
RTS0046577,4
RTS0046578,6
RTS0046580,5
RTS0046581,5
RTS0046582,8
RTS0046583,6
RTS0046584,10
RTS0046585,11
RTS0046586,4
RTS0046587,9
RTS0046588,7
RTS0046589,8
RTS0046590,6
RTS0046591,4
RTS0046592,8
RTS0046593,3
RTS0046594,7
RTS0046595,7
RTS0046596,6
RTS0046597,2
RTS0046598,8
RTS0046599,4
RTS0046600,3
RTS0046601,5
RTS0046602,13
RTS0046603,5
RTS0046604,6
RTS0046605,5
RTS0046606,7
RTS0046607,4
RTS0046608,9
RTS0046609,6
RTS0046610,7
RTS0046611,11
RTS0046612,3
RTS0046613,8
RTS0046614,8
RTS0046615,5
RTS0046616,4
RTS0046617,8
RTS0046618,3
RTS0046619,9
RTS0046620,8
RTS0046621,8
RTS0046622,14
RTS0046623,4
RTS0046624,5
RTS0046625,11
RTS0046626,11
RTS0046627,9
RTS0046628,9
RTS0046629,7
RTS0046630,12
RTS0046631,11
RTS0046632,7
RTS0046633,6
RTS0046634,9
RTS0046635,5
RTS0046636,8
RTS0046637,7
RTS0046638,6
RTS0046639,2
RTS0046640,8
RTS0046641,6
RTS0046642,6
RTS0046643,9
RTS0046644,5
RTS0046645,9
RTS0046646,2
RTS0046647,8
RTS0046648,3
RTS0046649,7
RTS0046650,4
RTS0046651,4
RTS0046652,5
RTS0046653,11
RTS0046654,5
RTS0046655,6
RTS0046656,2
RTS0046657,5
RTS0046658,7
RTS0046659,1
RTS0046660,7
RTS0046661,11
RTS0046662,9
RTS0046663,7
RTS0046664,2
RTS0046665,3
RTS0046666,1
RTS0046667,9
RTS0046668,6
RTS0046669,4
RTS0046670,6
RTS0046671,3
RTS0046672,6
RTS0046673,6
RTS0046674,5
RTS0046675,5
RTS0046676,5
RTS0046677,7
RTS0046678,9
RTS0046679,2
RTS0046680,5
RTS0046681,7
RTS0046682,12
RTS0046683,4
RTS0046684,7
RTS0046685,5
RTS0046686,4
RTS0046687,7
RTS0046688,5
RTS0046689,4
RTS0046690,6
RTS0046691,5
RTS0046692,7
RTS0046693,6
RTS0046694,2
RTS0046695,7
RTS0046696,4
RTS0046697,4
RTS0046698,13
RTS0046699,6
RTS0046700,6
RTS0046701,8
RTS0046702,6
RTS0046703,12
RTS0046704,80
RTS0046705,42
RTS0046706,34
RTS0046707,28
RTS0046708,42
RTS0046709,8
RTS0046710,10
RTS0046711,12
RTS0046713,4
RTS0046714,6
RTS0046715,4
RTS0046716,6
RTS0046717,12
RTS0046718,6
RTS0046719,5
RTS0046720,4
RTS0046721,4
RTS0046722,7
RTS0046723,5
RTS0046724,5
RTS0046725,7
RTS0046726,7
RTS0046727,4
RTS0046729,6
RTS0046730,6
RTS0046731,8
RTS0046732,5
RTS0046733,6
RTS0046734,18
RTS0046735,4
RTS0046736,1
RTS0046737,10
RTS0046738,5
RTS0046739,4
RTS0046740,4
RTS0046741,11
RTS0046742,1
RTS0046743,8
RTS0046744,2
RTS0046745,14
RTS0046746,4
RTS0046747,4
RTS0046748,17
RTS0046749,18
RTS0046750,7
RTS0046751,5
RTS0046752,7
RTS0046753,5
RTS0046754,3
RTS0046755,6
RTS0046756,8
RTS0046757,6
RTS0046758,7
RTS0046759,9
RTS0046760,8
RTS0046761,8
RTS0046763,13
RTS0046764,2
RTS0046765,4
RTS0046766,3
RTS0046767,2
RTS0046768,7
RTS0046769,4
RTS0046770,6
RTS0046771,6
RTS0046772,11
RTS0046773,6
RTS0046774,6
RTS0046775,5
RTS0046776,1
RTS0046777,10
RTS0046778,3
RTS0046779,6
RTS0046780,6
RTS0046781,4
RTS0046782,5
RTS0046784,2
RTS0046785,10
RTS0046790,8
RTS0046791,11
RTS0046792,15
RTS0046793,5
RTS0046794,7
RTS0046795,4
RTS0046796,2
RTS0046797,5
RTS0046798,5
RTS0046799,3
RTS0046800,1
RTS0046801,13
RTS0046802,8
RTS0046803,2
RTS0046804,3
RTS0046805,5
RTS0046806,4
RTS0046807,4
RTS0046808,5
RTS0046809,3
RTS0046810,6
RTS0046812,5
RTS0046813,3
RTS0046814,14
RTS0046815,6
RTS0046816,3
RTS0046817,6
RTS0046818,4
RTS0046819,14
RTS0046820,14
RTS0046822,6
RTS0046823,8
RTS0046824,12
RTS0046825,7
RTS0046826,2
RTS0046827,7
RTS0046828,5
RTS0046829,3
RTS0046830,3
RTS0046831,12
RTS0046832,7
RTS0046833,1
RTS0046835,5
RTS0046836,6
RTS0046837,5
RTS0046838,2
RTS0046839,3
RTS0046840,3
RTS0046841,4
RTS0046842,12
RTS0046843,5
RTS0046846,9
RTS0046849,4
RTS0046850,3
RTS0046851,6
RTS0046852,2
RTS0046853,10
RTS0046854,6
RTS0046855,4
RTS0046856,5
RTS0046857,7
RTS0046858,10
RTS0046859,2
RTS0046860,9
RTS0046861,5
RTS0046862,4
RTS0046863,10
RTS0046864,7
RTS0046866,7
RTS0046867,2
RTS0046868,7
RTS0046869,7
RTS0046870,9
RTS0046871,2
RTS0046872,9
RTS0046873,2
RTS0046874,5
RTS0046875,9
RTS0046876,11
RTS0046877,7
RTS0046878,2
RTS0046879,13
RTS0046880,8
RTS0046881,3
RTS0046882,8
RTS0046885,3
RTS0046886,7
RTS0046887,2
RTS0046890,4
RTS0046891,7
RTS0046892,3
RTS0046893,8
RTS0046894,6
RTS0046895,6
RTS0046897,24
RTS0046898,5
RTS0046899,12
RTS0046900,5
RTS0046902,9
RTS0046903,4
RTS0046904,4
RTS0046905,4
RTS0046906,10
RTS0046907,6
RTS0046908,7
RTS0046909,8
RTS0046910,7
RTS0046911,7
RTS0046912,5
RTS0046913,3
RTS0046914,1
RTS0046915,5
RTS0046916,10
RTS0046918,25
RTS0046919,28
RTS0046920,13
RTS0046921,6
RTS0046922,6
RTS0046923,6
RTS0046924,14
RTS0046925,2
RTS0046926,11
RTS0046927,2
RTS0046928,6
RTS0046929,5
RTS0046930,8
RTS0046931,4
RTS0046933,7
RTS0046934,9
RTS0046935,5
RTS0046936,4
RTS0046937,10
RTS0046938,13
RTS0046939,3
RTS0046940,9
RTS0046941,5
RTS0046942,3
RTS0046943,1
RTS0046944,4
RTS0046946,16
RTS0046947,4
RTS0046948,7
RTS0046949,2
RTS0046950,2
RTS0046951,9
RTS0046952,5
RTS0046954,1
RTS0046955,6
RTS0046956,10
RTS0046957,6
RTS0046958,6
RTS0046959,7
RTS0046960,16
RTS0046961,7
RTS0046962,259
RTS0046963,5
RTS0046965,6
RTS0046966,10
RTS0046967,9
RTS0046968,1
RTS0047054,4
RTS0047055,4
RTS0047056,6
RTS0047057,6
RTS0047058,7
RTS0047060,2
RTS0047061,5
RTS0047062,4
RTS0047063,6
RTS0047064,7
RTS0047065,15
RTS0047066,11
RTS0047067,9
RTS0047068,8
RTS0047069,12
RTS0047070,8
RTS0047071,13
RTS0047072,13
RTS0047073,5
RTS0047074,2
RTS0047075,4
RTS0047076,4
RTS0047077,4
RTS0047078,7
RTS0047079,3
RTS0047080,21
RTS0047081,14
RTS0047082,11
RTS0047083,2
RTS0047084,8
RTS0047085,3
RTS0047086,6
RTS0047087,4
RTS0047088,5
RTS0047089,8
RTS0047091,4
RTS0047092,5
RTS0047093,7
RTS0047094,2
RTS0047095,5
RTS0047096,5
RTS0047097,2
RTS0047098,14
RTS0047099,4
RTS0047100,5
RTS0047101,6
RTS0047102,9
RTS0047103,15
RTS0047104,6
RTS0047105,9
RTS0047106,9
RTS0047107,13
RTS0047108,17
RTS0047109,6
RTS0047110,8
RTS0047111,7
RTS0047112,3
RTS0047113,9
RTS0047114,8
RTS0047115,2
RTS0047116,12
RTS0047117,14
RTS0047118,9
RTS0047119,9
RTS0047120,6
RTS0047121,6
RTS0047122,6
RTS0047123,9
RTS0047124,22
RTS0047125,4
RTS0047126,13
RTS0047127,8
RTS0047128,6
RTS0047129,12
RTS0047130,11
RTS0047131,7
RTS0047132,8
RTS0047133,14
RTS0047134,4
RTS0047135,8
RTS0047136,9
RTS0047137,6
RTS0047138,11
RTS0047139,13
RTS0047140,5
RTS0047141,5
RTS0047142,5
RTS0047143,5
RTS0047144,6
RTS0047145,8
RTS0047146,4
RTS0047147,5
RTS0047148,11
RTS0047149,7
RTS0047150,16
RTS0047151,9
RTS0047152,8
RTS0047153,4
RTS0047154,13
RTS0047156,5
RTS0047157,6
RTS0047158,7
RTS0047159,2
RTS0047160,5
RTS0047165,8
RTS0047166,1
RTS0047167,3
RTS0047168,8
RTS0047169,2
RTS0047170,4
RTS0047171,10
RTS0047172,5
RTS0047173,7
RTS0047174,5
RTS0047175,7
RTS0047176,4
RTS0047177,7
RTS0047178,10
RTS0047179,5
RTS0047180,2
RTS0047181,6
RTS0047182,8
RTS0047183,6
RTS0047184,7
RTS0047185,4
RTS0047186,7
RTS0047187,10
RTS0047188,8
RTS0047189,10
RTS0047190,8
RTS0047191,5
RTS0047192,7
RTS0047193,7
RTS0047194,10
RTS0047195,5
RTS0047196,7
RTS0047197,8
RTS0047198,6
RTS0047199,7
RTS0047200,7
RTS0047201,6
RTS0047202,11
RTS0047203,7
RTS0047204,6
RTS0047205,3
RTS0047206,7
RTS0047207,5
RTS0047208,27
RTS0047209,16
RTS0047210,44
RTS0047211,35
RTS0047212,11
RTS0047213,8
RTS0047214,5
RTS0047215,5
RTS0047216,5
RTS0047217,2
RTS0047218,9
RTS0047219,6
RTS0047220,4
RTS0047221,11
RTS0047222,8
RTS0047223,10
RTS0047225,9
RTS0047226,12
RTS0047229,8
RTS0047230,11
RTS0047231,7
RTS0047232,5
RTS0047233,7
RTS0047234,5
RTS0047235,5
RTS0047236,7
RTS0047237,9
RTS0047238,9
RTS0047239,22
RTS0047240,5
RTS0047241,3
RTS0047242,6
RTS0047243,9
RTS0047244,4
RTS0047245,4
RTS0047246,3
RTS0047247,1
RTS0047248,2
RTS0047249,5
RTS0047250,10
RTS0047252,5
RTS0047253,8
RTS0047254,6
RTS0047255,6
RTS0047256,6
RTS0047257,12
RTS0047258,8
RTS0047259,7
RTS0047260,14
RTS0047261,3
RTS0047262,6
RTS0047263,15
RTS0047264,4
RTS0047266,8
RTS0047267,15
RTS0047268,4
RTS0047269,7
RTS0047270,15
RTS0047271,5
RTS0047272,8
RTS0047273,3
RTS0047274,9
RTS0047276,3
RTS0047277,21
RTS0047278,10
RTS0047279,15
RTS0047280,2
RTS0047281,8
RTS0047282,4
RTS0047283,6
RTS0047284,5
RTS0047290,3
RTS0047291,24
RTS0047292,4
RTS0047293,10
RTS0047294,12
RTS0047295,5
RTS0047296,4
RTS0047297,9
RTS0047298,1
RTS0047299,1
RTS0047300,3
RTS0047301,6
RTS0047302,5
RTS0047303,10
RTS0047304,4
RTS0047305,8
RTS0047306,6
RTS0047307,8
RTS0047308,2
RTS0047309,2
RTS0047310,6
RTS0047311,5
RTS0047312,6
RTS0047313,9
RTS0047314,5
RTS0047315,7
RTS0047316,9
RTS0047317,9
RTS0047318,4
RTS0047319,6
RTS0047320,10
RTS0047321,6
RTS0047322,1
RTS0047323,6
RTS0047324,7
RTS0047325,14
RTS0047326,8
RTS0047327,7
RTS0047328,4
RTS0047329,4
RTS0047331,12
RTS0047332,8
RTS0047333,3
RTS0047334,3
RTS0047335,10
RTS0047336,7
RTS0047337,7
RTS0047338,7
RTS0047339,5
RTS0047340,15
RTS0047341,7
RTS0047342,8
RTS0047343,7
RTS0047344,16
RTS0047345,8
RTS0047346,5
RTS0047348,6
RTS0047349,9
RTS0047350,11
RTS0047351,10
RTS0047352,7
RTS0047353,3
RTS0047354,11
RTS0047356,2
RTS0047357,1
RTS0047358,3
RTS0047359,8
RTS0047360,6
RTS0047361,5
RTS0047362,4
RTS0047363,13
RTS0047364,7
RTS0047365,5
RTS0047366,7
RTS0047367,2
RTS0047368,4
RTS0047369,10
RTS0047370,8
RTS0047373,6
RTS0047374,6
RTS0047375,3
RTS0047376,8
RTS0047377,3
RTS0047378,10
RTS0047379,17
RTS0047380,12
RTS0047381,5
RTS0047382,3
RTS0047383,5
RTS0047384,5
RTS0047385,7
RTS0047386,11
RTS0047387,4
RTS0047388,9
RTS0047389,10
RTS0047390,4
RTS0047391,7
RTS0047392,5
RTS0047393,6
RTS0047394,13
RTS0047395,7
RTS0047396,8
RTS0047397,6
RTS0047398,6
RTS0047399,3
RTS0047400,7
RTS0047401,6
RTS0047402,7
RTS0047403,8
RTS0047404,7
RTS0047405,4
RTS0047406,3
RTS0047407,5
RTS0047408,5
RTS0047409,15
RTS0047410,8
RTS0047411,4
RTS0047412,6
RTS0047413,4
RTS0047414,8
RTS0047415,5
RTS0047417,6
RTS0047418,6
RTS0047419,3
RTS0047420,1
RTS0047421,4
RTS0047422,5
RTS0047423,7
RTS0047424,6
RTS0047425,5
RTS0047426,11
RTS0047427,3
RTS0047428,5
RTS0047429,5
RTS0047430,9
RTS0047431,4
RTS0047432,7
RTS0047433,5
RTS0047434,5
RTS0047435,7
RTS0047436,6
RTS0047437,6
RTS0047438,2
RTS0047439,3
RTS0047440,2
RTS0047441,15
RTS0047442,16
RTS0047445,6
RTS0047446,9
RTS0047447,2
RTS0047448,5
RTS0047449,5
RTS0047450,6
RTS0047451,4
RTS0047452,6
RTS0047453,2
RTS0047454,2
RTS0047455,5
RTS0047456,3
RTS0047457,4
RTS0047458,3
RTS0047459,10
RTS0047460,4
RTS0047461,4
RTS0047462,3
RTS0047463,4
RTS0047464,7
RTS0047465,3
RTS0047466,6
RTS0047467,12
RTS0047468,9
RTS0047469,4
RTS0047471,5
RTS0047472,1
RTS0047473,7
RTS0047474,2
RTS0047475,6
RTS0047476,6
RTS0047477,10
RTS0047479,11
RTS0047480,7
RTS0047481,10
RTS0047482,10
RTS0047483,5
RTS0047484,10
RTS0047485,5
RTS0047486,7
RTS0047487,5
RTS0047488,10
RTS0047489,5
RTS0047490,4
RTS0047491,5
RTS0047492,5
RTS0047493,5
RTS0047494,9
RTS0047495,2
RTS0047496,6
RTS0047497,6
RTS0047498,4
RTS0047499,11
RTS0047500,4
RTS0047501,5
RTS0047502,7
RTS0047503,1
RTS0047504,9
RTS0047505,3
RTS0047506,3
RTS0047507,15
RTS0047508,7
RTS0047509,9
RTS0047510,6
RTS0047511,8
RTS0047512,9
RTS0047513,2
RTS0047514,3
RTS0047515,6
RTS0047516,4
RTS0047517,9
RTS0047518,5
RTS0047520,12
RTS0047521,7
RTS0047522,7
RTS0047523,7
RTS0047524,6
RTS0047525,3
RTS0047526,4
RTS0047527,3
RTS0047528,6
RTS0047529,8
RTS0047530,9
RTS0047531,9
RTS0047532,7
RTS0047533,2
RTS0047534,6
RTS0047535,6
RTS0047536,7
RTS0047537,20
RTS0047538,7
RTS0047540,8
RTS0047541,3
RTS0047543,4
RTS0047544,6
RTS0047545,10
RTS0047546,16
RTS0047547,3
RTS0047548,5
RTS0047549,5
RTS0047550,6
RTS0047551,3
RTS0047552,11
RTS0047553,6
RTS0047558,2
RTS0047559,12
RTS0047560,1
RTS0047561,5
RTS0047562,9
RTS0047563,7
RTS0047564,9
RTS0047565,2
RTS0047566,6
RTS0047567,7
RTS0047568,3
RTS0047569,8
RTS0047570,5
RTS0047571,5
RTS0047572,7
RTS0047573,5
RTS0047574,4
RTS0047575,6
RTS0047576,6
RTS0047577,5
RTS0047578,8
RTS0047579,13
RTS0047580,10
RTS0047581,6
RTS0047582,4
RTS0047583,4
RTS0047584,1
RTS0047585,3
RTS0047586,3
RTS0047587,5
RTS0047588,6
RTS0047590,7
RTS0047591,12
RTS0047592,2
RTS0047593,4
RTS0047594,4
RTS0047595,6
RTS0047596,4
RTS0047597,6
RTS0047598,5
RTS0047599,2
RTS0047600,2
RTS0047601,10
RTS0047602,7
RTS0047603,4
RTS0047604,4
RTS0047606,3
RTS0047613,4
RTS0047614,7
RTS0047615,2
RTS0047616,3
RTS0047617,6
RTS0047618,2
RTS0047619,1
RTS0047620,2
RTS0047621,7
RTS0047622,3
RTS0047624,4
RTS0047625,1
RTS0047626,1
RTS0047627,2
RTS0047628,4
RTS0047629,2
RTS0047630,3
RTS0047631,3
RTS0047632,4
RTS0047633,1
RTS0047634,4
RTS0047636,5
RTS0047637,3
RTS0047639,3
RTS0047640,4
RTS0047641,4
RTS0047642,2
RTS0047643,2
RTS0047644,4
RTS0047645,1
RTS0047646,2
RTS0047647,1
RTS0047648,4
RTS0047649,4
RTS0047650,2
RTS0047651,3
RTS0047652,1
RTS0047653,3
RTS0047654,2
RTS0047656,2
RTS0047657,3
RTS0047658,3
RTS0047659,1
RTS0047660,2
RTS0047661,4
RTS0047662,3
RTS0047663,3
RTS0047664,1
RTS0047665,4
RTS0047666,3
RTS0047667,3
RTS0047668,1
RTS0047669,5
RTS0047670,3
RTS0047672,2
RTS0047673,1
RTS0047674,2
RTS0047675,2
RTS0047677,3
RTS0047678,4
RTS0047679,2
RTS0047680,1
RTS0047681,4
RTS0047682,3
RTS0047684,3
RTS0047685,2
RTS0047686,4
RTS0047687,7
RTS0047688,5
RTS0047689,4
RTS0047691,3
RTS0047692,5
RTS0047693,4
RTS0047694,3
RTS0047695,7
RTS0047696,2
RTS0047697,6
RTS0047698,7
RTS0047699,8
RTS0047700,5
RTS0047701,8
RTS0047702,22
RTS0047703,3
RTS0047704,2
RTS0047705,7
RTS0047706,3
RTS0047707,9
RTS0047708,27
RTS0047709,193
RTS0047710,12
RTS0047711,7
RTS0047712,25
RTS0047713,14
RTS0047714,14
RTS0047715,14
RTS0047716,17
RTS0047717,14
RTS0047718,6
RTS0047720,7
RTS0047721,8
RTS0047722,13
RTS0047723,5
RTS0047724,5
RTS0047725,10
RTS0047726,7
RTS0047727,5
RTS0047728,6
RTS0047729,5
RTS0047730,4
RTS0047731,4
RTS0047732,6
RTS0047733,11
RTS0047734,5
RTS0047735,12
RTS0047736,7
RTS0047737,12
RTS0047738,1
RTS0047739,9
RTS0047740,4
RTS0047741,3
RTS0047742,8
RTS0047743,9
RTS0047744,9
RTS0047745,9
RTS0047746,9
RTS0047747,9
RTS0047748,10
RTS0047749,14
RTS0047750,4
RTS0047752,8
RTS0047753,6
RTS0047754,16
RTS0047755,11
RTS0047756,8
RTS0047757,6
RTS0047758,3
RTS0047759,2
RTS0047760,2
RTS0047761,4
RTS0047762,3
RTS0047763,10
RTS0047764,7
RTS0047765,10
RTS0047766,13
RTS0047767,5
RTS0047768,12
RTS0047769,2
RTS0047770,5
RTS0047772,7
RTS0047773,4
RTS0047774,16
RTS0047775,5
RTS0047776,12
RTS0047777,6
RTS0047778,4
RTS0047779,4
RTS0047780,3
RTS0047781,17
RTS0047782,14
RTS0047783,6
RTS0047784,8
RTS0047785,3
RTS0047786,4
RTS0047787,2
RTS0047788,4
RTS0047789,6
RTS0047790,9
RTS0047791,4
RTS0047792,6
RTS0047793,9
RTS0047794,2
RTS0047795,3
RTS0047796,8
RTS0047797,5
RTS0047798,3
RTS0047799,9
RTS0047800,2
RTS0047801,3
RTS0047802,8
RTS0047803,7
RTS0047804,7
RTS0047805,12
RTS0047806,4
RTS0047807,5
RTS0047808,9
RTS0047809,8
RTS0047810,6
RTS0047811,4
RTS0047812,3
RTS0047813,3
RTS0047814,4
RTS0047816,3
RTS0047817,7
RTS0047818,3
RTS0047819,2
RTS0047820,6
RTS0047821,2
RTS0047822,1
RTS0047823,4
RTS0047824,2
RTS0047825,7
RTS0047826,4
RTS0047827,3
RTS0047828,11
RTS0047829,5
RTS0047830,4
RTS0047831,3
RTS0047832,3
RTS0047834,1
RTS0047835,11
RTS0047836,6
RTS0047837,3
RTS0047838,4
RTS0047839,7
RTS0047840,10
RTS0047841,7
RTS0047842,5
RTS0047843,5
RTS0047844,1
RTS0047845,7
RTS0047846,7
RTS0047847,8
RTS0047848,7
RTS0047849,6
RTS0047850,5
RTS0047851,6
RTS0047852,6
RTS0047853,8
RTS0047854,3
RTS0047855,2
RTS0047856,5
RTS0047857,3
RTS0047858,10
RTS0047859,3
RTS0047860,7
RTS0047861,3
RTS0047862,3
RTS0047863,6
RTS0047864,4
RTS0047865,7
RTS0047866,8
RTS0047867,8
RTS0047868,8
RTS0047869,6
RTS0047870,9
RTS0047871,6
RTS0047872,10
RTS0047873,4
RTS0047874,6
RTS0047875,8
RTS0047876,4
RTS0047877,6
RTS0047878,6
RTS0047879,2
RTS0047880,5
RTS0047881,4
RTS0047882,3
RTS0047883,11
RTS0047884,9
RTS0047885,14
RTS0047886,1
RTS0047890,7
RTS0047891,2
RTS0047892,5
RTS0047893,3
RTS0047895,11
RTS0047896,10
RTS0047897,6
RTS0047898,7
RTS0047899,11
RTS0047900,18
RTS0047901,7
RTS0047902,29
RTS0047903,4
RTS0047904,7
RTS0047905,9
RTS0047906,4
RTS0047907,4
RTS0047908,5
RTS0047909,10
RTS0047910,4
RTS0047912,7
RTS0047913,6
RTS0047914,13
RTS0047915,4
RTS0047916,3
RTS0047917,4
RTS0047919,2
RTS0047920,12
RTS0047921,9
RTS0047924,6
RTS0047925,9
RTS0047926,6
RTS0047927,7
RTS0047928,7
RTS0047929,3
RTS0047930,7
RTS0047931,7
RTS0047932,3
RTS0047933,7
RTS0047934,2
RTS0047935,5
RTS0047936,2
RTS0047937,5
RTS0047938,5
RTS0047939,5
RTS0047940,5
RTS0047941,5
RTS0047942,2
RTS0047943,1
RTS0047944,6
RTS0047945,6
RTS0047946,8
RTS0047947,2
RTS0047948,1
RTS0047949,1
RTS0047950,3
RTS0047951,6
RTS0047952,5
RTS0047953,1
RTS0047954,4
RTS0047956,5
RTS0047957,7
RTS0047958,8
RTS0047959,6
RTS0047960,4
RTS0047961,7
RTS0047963,3
RTS0047964,5
RTS0047965,4
RTS0047966,3
RTS0047967,5
RTS0047968,6
RTS0047969,2
RTS0047970,4
RTS0047972,2
RTS0047973,6
RTS0047974,4
RTS0047975,7
RTS0047976,7
RTS0047977,3
RTS0047978,6
RTS0047979,4
RTS0047980,5
RTS0047981,6
RTS0047982,3
RTS0047985,9
RTS0047986,2
RTS0047987,6
RTS0047988,13
RTS0047990,5
RTS0047991,5
RTS0047992,5
RTS0047993,7
RTS0047994,6
RTS0047995,5
RTS0047996,7
RTS0047997,5
RTS0047998,10
RTS0047999,6
RTS0048000,4
RTS0048001,7
RTS0048003,7
RTS0048005,7
RTS0048006,5
RTS0048008,8
RTS0048009,11
RTS0048012,5
RTS0048013,4
RTS0048014,3
RTS0048015,6
RTS0048016,3
RTS0048017,6
RTS0048018,12
RTS0048019,3
RTS0048020,8
RTS0048021,6
RTS0048022,6
RTS0048023,5
RTS0048024,4
RTS0048026,5
RTS0048027,9
RTS0048028,5
RTS0048029,5
RTS0048030,6
RTS0048031,7
RTS0048032,9
RTS0048033,7
RTS0048034,5
RTS0048035,8
RTS0048036,7
RTS0048037,7
RTS0048038,25
RTS0048040,6
RTS0048041,6
RTS0048042,4
RTS0048043,4
RTS0048044,8
RTS0048045,6
RTS0048046,2
RTS0048047,1
RTS0048048,10
RTS0048049,10
RTS0048050,6
RTS0048051,7
RTS0048052,6
RTS0048053,7
RTS0048054,10
RTS0048055,8
RTS0048056,5
RTS0048057,2
RTS0048058,5
RTS0048059,6
RTS0048060,8
RTS0048061,8
RTS0048062,4
RTS0048063,11
RTS0048064,3
RTS0048065,4
RTS0048066,8
RTS0048067,3
RTS0048068,9
RTS0048069,7
RTS0048070,6
RTS0048071,4
RTS0048072,4
RTS0048073,5
RTS0048074,1
RTS0048076,7
RTS0048077,5
RTS0048078,1
RTS0048079,6
RTS0048081,4
RTS0048082,11
RTS0048084,6
RTS0048085,6
RTS0048086,1
RTS0048087,14
RTS0048088,5
RTS0048089,9
RTS0048090,9
RTS0048091,8
RTS0048092,7
RTS0048093,8
RTS0048094,6
RTS0048096,4
RTS0048097,6
RTS0048098,122
RTS0048099,35
RTS0048100,49
RTS0048101,30
RTS0048102,128
RTS0048104,7
RTS0048105,14
RTS0048106,2
RTS0048107,6
RTS0048108,9
RTS0048109,10
RTS0048110,4
RTS0048111,2
RTS0048112,5
RTS0048113,2
RTS0048114,8
RTS0048115,4
RTS0048116,5
RTS0048117,4
RTS0048118,11
RTS0048120,9
RTS0048126,8
RTS0048127,14
RTS0048129,16
RTS0048130,3
RTS0048131,5
RTS0048132,6
RTS0048133,4
RTS0048134,4
RTS0048135,5
RTS0048136,5
RTS0048138,9
RTS0048139,4
RTS0048140,2
RTS0048141,10
RTS0048142,22
RTS0048144,4
RTS0048145,7
RTS0048146,12
RTS0048147,4
RTS0048148,8
RTS0048149,11
RTS0048150,9
RTS0048151,10
RTS0048152,3
RTS0048153,11
RTS0048154,9
RTS0048155,7
RTS0048156,14
RTS0048158,4
RTS0048159,7
RTS0048160,553
RTS0048161,865
RTS0048162,5
RTS0048163,3
RTS0048164,35
RTS0048165,7
RTS0048166,7
RTS0048167,6
RTS0048168,5
RTS0048169,4
RTS0048170,9
RTS0048171,8
RTS0048172,5
RTS0048173,5
RTS0048175,5
RTS0048176,5
RTS0048177,4
RTS0048178,8
RTS0048179,7
RTS0048180,11
RTS0048181,7
RTS0048182,5
RTS0048183,8
RTS0048184,19
RTS0048185,9
RTS0048186,5
RTS0048188,11
RTS0048189,6
RTS0048190,7
RTS0048191,1
RTS0048192,2
RTS0048193,5
RTS0048194,6
RTS0048195,3
RTS0048196,1
RTS0048197,8
RTS0048198,7
RTS0048200,14
RTS0048201,7
RTS0048202,6
RTS0048203,5
RTS0048204,6
RTS0048205,12
RTS0048207,2
RTS0048208,6
RTS0048209,6
RTS0048210,7
RTS0048211,8
RTS0048212,3
RTS0048213,7
RTS0048214,8
RTS0048215,6
RTS0048216,6
RTS0048217,8
RTS0048218,6
RTS0048219,6
RTS0048220,4
RTS0048221,1
RTS0048222,8
RTS0048223,4
RTS0048224,5
RTS0048225,7
RTS0048226,6
RTS0048227,6
RTS0048228,9
RTS0048229,4
RTS0048230,2
RTS0048231,7
RTS0048232,6
RTS0048233,4
RTS0048234,4
RTS0048235,3
RTS0048236,7
RTS0048237,4
RTS0048238,5
RTS0048239,9
RTS0048240,4
RTS0048241,7
RTS0048242,5
RTS0048243,7
RTS0048244,4
RTS0048245,8
RTS0048246,2
RTS0049343,20
RTS0049344,9
RTS0049345,6
RTS0049346,5
RTS0049347,2
RTS0049348,5
RTS0049349,8
RTS0049350,7
RTS0049351,10
RTS0049352,6
RTS0049353,4
RTS0049354,7
RTS0049355,6
RTS0049356,8
RTS0049357,5
RTS0049358,5
RTS0049359,4
RTS0049360,7
RTS0049361,3
RTS0049362,6
RTS0049363,4
RTS0049364,3
RTS0049365,6
RTS0049366,9
RTS0049367,8
RTS0049368,8
RTS0049369,10
RTS0049370,5
RTS0049371,9
RTS0049372,3
RTS0049373,23
RTS0049374,13
RTS0049375,15
RTS0049376,14
RTS0049377,14
RTS0049378,19
RTS0049379,3
RTS0049380,8
RTS0049381,5
RTS0049382,8
RTS0049383,5
RTS0049384,4
RTS0049385,4
RTS0049386,7
RTS0049387,7
RTS0049388,7
RTS0049389,6
RTS0049390,6
RTS0049391,19
RTS0049392,23
RTS0049393,21
RTS0049394,9
RTS0049395,5
RTS0049396,13
RTS0049397,12
RTS0049398,14
RTS0049399,7
RTS0049400,8
RTS0049401,4
RTS0049402,4
RTS0049403,7
RTS0049404,9
RTS0049405,8
RTS0049406,7
RTS0049407,5
RTS0049408,10
RTS0049409,4
RTS0049410,8
RTS0049411,7
RTS0049412,5
RTS0049413,5
RTS0049414,4
RTS0049415,26
RTS0049416,8
RTS0049417,2
RTS0049418,7
RTS0049419,4
RTS0049420,4
RTS0049421,7
RTS0049422,3
RTS0049423,5
RTS0049424,10
RTS0049425,8
RTS0049426,9
RTS0049427,3
RTS0049428,3
RTS0049429,4
RTS0049430,11
RTS0049431,2
RTS0049432,8
RTS0049433,4
RTS0049434,2
RTS0049435,6
RTS0049436,2
RTS0049437,12
RTS0049438,8
RTS0049439,2
RTS0049440,10
RTS0049441,5
RTS0049442,6
RTS0049443,9
RTS0049444,2
RTS0049445,4
RTS0049446,7
RTS0049447,9
RTS0049448,1
RTS0049449,12
RTS0049450,13
RTS0049451,12
RTS0049452,8
RTS0049453,7
RTS0049454,3
RTS0049455,3
RTS0049456,6
RTS0049457,5
RTS0049458,8
RTS0049459,3
RTS0049460,3
RTS0049461,10
RTS0049462,9
RTS0049463,4
RTS0049464,5
RTS0049465,4
RTS0049466,4
RTS0049467,8
RTS0049468,3
RTS0049469,8
RTS0049470,8
RTS0049471,26
RTS0049472,7
RTS0049473,16
RTS0049474,6
RTS0049475,5
RTS0049476,8
RTS0049477,3
RTS0049478,5
RTS0049479,56
RTS0049480,8
RTS0049481,2
RTS0049482,10
RTS0049483,2
RTS0049484,4
RTS0049485,9
RTS0997079,2
RTS0997080,3
RTS0997081,1
RTS0997082,4
RTS0997083,2
RTS0997084,6
RTS0997085,2
RTS0997086,5
RTS0997087,2
RTS0997088,281
RTS0997089,97
RTS0997090,13
RTS0997091,8
RTS0997092,2
RTS0997093,1
RTS0997097,4
RTS0997098,2
RTS0997100,3
RTS0997101,1
RTS0997102,4
RTS0997104,4
RTS0997105,1
RTS0997106,4
RTS0997107,2
RTS0997108,3
RTS0997109,2
RTS0997110,5
RTS0997112,3
RTS0997114,2
RTS0997115,1
RTS0997116,1
RTS0997117,1
RTS0997118,3
RTS0997119,5
RTS0997120,3
RTS0997121,2
RTS0997122,10
RTS0997123,8
RTS0997124,4
RTS0997125,7
RTS0997126,18
RTS0997127,19
RTS0997128,15
RTS0997129,12
RTS0997130,2
</Code_Summary>
