# Supplementary material for: Spatial meta-transcriptomics reveal associations of intratumor bacteria burden with lung cancer cells showing a distinct oncogenic signature
Source: J Immunother Cancer. 2022 Jul 6;10(7):e004698. doi: 10.1136/jitc-2022-004698 (PMC9260850; doi:10.1136/jitc-2022-004698)
Supplement: Supplementary data [file jitc-2022-004698supp009.zip › DSP-1001250002726-A-G11.dcc]

<Header>
FileVersion,0.02
SoftwareVersion,"GeoMx_NGS_Pipeline_ 2.0.0"
Date,2020-6-15
</Header>

<Scan_Attributes>
ID,DSP-1001250002726-A-G11
Plate_ID,1001250002726
Well,G11
</Scan_Attributes>

<NGS_Processing_Attributes>
SeqSetId,
tamperedIni,No
Raw,1219275
Trimmed,1203156
Stitched,1195301
Aligned,1173085
umiQ30,0.9918
rtsQ30,0.9913
</NGS_Processing_Attributes>


<Code_Summary>
RTS0039454,26
RTS0039455,42
RTS0039456,25
RTS0039457,75
RTS0039458,24
RTS0039459,19
RTS0039460,14
RTS0039461,26
RTS0039462,24
RTS0039463,22
RTS0039464,14
RTS0039465,31
RTS0039466,28
RTS0039467,28
RTS0039468,16
RTS0039469,16
RTS0039470,27
RTS0039471,19
RTS0039472,35
RTS0039473,11
RTS0039474,42
RTS0039475,39
RTS0039476,36
RTS0039477,59
RTS0039478,47
RTS0039479,21
RTS0039480,18
RTS0039481,18
RTS0039482,17
RTS0039483,21
RTS0039484,23
RTS0039485,26
RTS0039486,9
RTS0039487,13
RTS0039488,21
RTS0039489,29
RTS0039490,21
RTS0039491,29
RTS0039492,15
RTS0039493,23
RTS0039494,16
RTS0039495,17
RTS0039496,17
RTS0039497,27
RTS0039498,17
RTS0039499,101
RTS0039500,88
RTS0039501,70
RTS0039502,128
RTS0039503,102
RTS0039504,22
RTS0039505,19
RTS0039506,28
RTS0039507,25
RTS0039508,22
RTS0039509,17
RTS0039510,41
RTS0039511,63
RTS0039512,38
RTS0039513,51
RTS0039514,101
RTS0039515,90
RTS0039516,27
RTS0039517,15
RTS0039518,20
RTS0039519,6
RTS0039520,15
RTS0039521,21
RTS0039522,24
RTS0039523,12
RTS0039524,24
RTS0039525,28
RTS0039526,22
RTS0039527,38
RTS0039528,29
RTS0039529,32
RTS0039530,20
RTS0039531,42
RTS0039532,26
RTS0039533,40
RTS0039534,21
RTS0039535,27
RTS0039536,24
RTS0039537,6
RTS0039538,8
RTS0039539,22
RTS0039540,14
RTS0039541,17
RTS0039542,14
RTS0039543,16
RTS0039544,9
RTS0039545,30
RTS0039546,16
RTS0039547,17
RTS0039548,21
RTS0039549,19
RTS0039550,22
RTS0039551,19
RTS0039552,10
RTS0039553,15
RTS0039554,17
RTS0039555,25
RTS0039556,15
RTS0039557,21
RTS0039558,18
RTS0039559,18
RTS0039560,13
RTS0039561,18
RTS0039562,19
RTS0039563,24
RTS0039564,18
RTS0039565,17
RTS0039566,17
RTS0039567,16
RTS0039568,15
RTS0039569,18
RTS0039570,19
RTS0039571,11
RTS0039572,11
RTS0039573,17
RTS0039574,13
RTS0039575,15
RTS0039576,14
RTS0039577,27
RTS0039578,19
RTS0039579,16
RTS0039580,28
RTS0039581,26
RTS0039582,35
RTS0039583,36
RTS0039584,27
RTS0039585,19
RTS0039586,12
RTS0039587,16
RTS0039588,24
RTS0039589,17
RTS0039590,12
RTS0039591,43
RTS0039592,22
RTS0039593,16
RTS0039594,35
RTS0039595,31
RTS0039596,22
RTS0039597,20
RTS0039598,14
RTS0039599,12
RTS0039600,25
RTS0039601,14
RTS0039602,19
RTS0039603,18
RTS0039604,11
RTS0039605,15
RTS0039606,14
RTS0039607,17
RTS0039608,15
RTS0039609,22
RTS0039610,17
RTS0039611,21
RTS0039612,17
RTS0039613,27
RTS0039614,13
RTS0039615,13
RTS0039616,10
RTS0039617,14
RTS0039619,12
RTS0039620,16
RTS0039621,13
RTS0039622,19
RTS0039623,15
RTS0039624,17
RTS0039625,14
RTS0039626,15
RTS0039627,19
RTS0039628,12
RTS0039629,10
RTS0039630,16
RTS0039631,9
RTS0039632,20
RTS0039633,15
RTS0039634,18
RTS0039635,19
RTS0039636,9
RTS0039637,23
RTS0039638,10
RTS0039639,24
RTS0039640,9
RTS0039641,21
RTS0039642,9
RTS0039643,14
RTS0039644,17
RTS0039645,16
RTS0039646,21
RTS0039647,23
RTS0039648,14
RTS0039649,19
RTS0039650,19
RTS0039651,25
RTS0039652,26
RTS0039653,29
RTS0039654,18
RTS0039655,23
RTS0039656,53
RTS0039657,36
RTS0039658,18
RTS0039659,48
RTS0039660,24
RTS0039661,20
RTS0039662,17
RTS0039663,19
RTS0039664,16
RTS0039665,13
RTS0039666,22
RTS0039667,11
RTS0039668,12
RTS0039669,16
RTS0039670,14
RTS0039671,17
RTS0039672,39
RTS0039673,28
RTS0039674,24
RTS0039675,27
RTS0039676,15
RTS0039677,9
RTS0039678,15
RTS0039679,25
RTS0039680,12
RTS0039681,38
RTS0039682,17
RTS0039683,11
RTS0039684,25
RTS0039685,38
RTS0039686,93
RTS0039687,166
RTS0039688,86
RTS0039689,74
RTS0039690,78
RTS0039691,19
RTS0039692,15
RTS0039693,10
RTS0039694,17
RTS0039695,11
RTS0039696,16
RTS0039697,25
RTS0039698,11
RTS0039699,15
RTS0039700,18
RTS0039701,22
RTS0039702,58
RTS0039703,32
RTS0039704,49
RTS0039705,42
RTS0039706,11
RTS0039707,12
RTS0039708,17
RTS0039709,23
RTS0039710,23
RTS0039711,13
RTS0039712,42
RTS0039713,38
RTS0039714,24
RTS0039715,33
RTS0039716,21
RTS0039717,20
RTS0039718,20
RTS0039719,18
RTS0039720,35
RTS0039721,22
RTS0039722,14
RTS0039723,32
RTS0039724,27
RTS0039725,23
RTS0039726,25
RTS0039727,23
RTS0039728,27
RTS0039729,39
RTS0039730,35
RTS0039731,22
RTS0039732,28
RTS0039733,16
RTS0039734,14
RTS0039735,29
RTS0039736,24
RTS0039737,25
RTS0039738,16
RTS0039739,25
RTS0039740,16
RTS0039741,11
RTS0039742,25
RTS0039743,17
RTS0039744,22
RTS0039745,23
RTS0039746,72
RTS0039747,102
RTS0039749,69
RTS0039750,60
RTS0039751,14
RTS0039752,19
RTS0039753,12
RTS0039754,17
RTS0039755,18
RTS0039756,19
RTS0039757,13
RTS0039758,18
RTS0039759,14
RTS0039760,24
RTS0039761,18
RTS0039762,23
RTS0039763,16
RTS0039764,16
RTS0039765,16
RTS0039766,27
RTS0039767,14
RTS0039768,22
RTS0039769,18
RTS0039770,43
RTS0039771,28
RTS0039772,21
RTS0039773,27
RTS0039774,19
RTS0039775,21
RTS0039776,22
RTS0039777,22
RTS0039778,17
RTS0039779,22
RTS0039780,17
RTS0039781,27
RTS0039782,22
RTS0039783,21
RTS0039784,18
RTS0039785,41
RTS0039786,16
RTS0039787,17
RTS0039788,21
RTS0039789,12
RTS0039790,26
RTS0039791,32
RTS0039792,34
RTS0039793,18
RTS0039794,33
RTS0039795,20
RTS0039796,20
RTS0039797,29
RTS0039798,21
RTS0039799,33
RTS0039800,21
RTS0039801,27
RTS0039802,18
RTS0039803,22
RTS0039804,32
RTS0039805,19
RTS0039806,13
RTS0039807,20
RTS0039808,16
RTS0039809,18
RTS0039810,21
RTS0039811,16
RTS0039812,24
RTS0039813,12
RTS0039814,22
RTS0039815,24
RTS0039816,19
RTS0039817,13
RTS0039818,23
RTS0039819,22
RTS0039820,20
RTS0039821,23
RTS0039822,26
RTS0039823,31
RTS0039824,23
RTS0039825,30
RTS0039826,21
RTS0039827,19
RTS0039828,26
RTS0039829,33
RTS0039830,14
RTS0039831,19
RTS0039832,20
RTS0039833,10
RTS0039834,27
RTS0039835,33
RTS0039836,14
RTS0039838,22
RTS0039839,16
RTS0039840,17
RTS0039841,36
RTS0039842,43
RTS0039843,24
RTS0039844,28
RTS0039845,31
RTS0039846,20
RTS0039847,12
RTS0039848,10
RTS0039849,11
RTS0039850,12
RTS0039851,24
RTS0039852,16
RTS0039853,17
RTS0039854,25
RTS0039855,18
RTS0039856,16
RTS0039857,14
RTS0039858,20
RTS0039859,15
RTS0039860,22
RTS0039861,11
RTS0039862,20
RTS0039863,13
RTS0039864,20
RTS0039865,15
RTS0039866,18
RTS0039867,25
RTS0039868,14
RTS0039869,27
RTS0039870,21
RTS0039871,15
RTS0039872,27
RTS0039873,6
RTS0039874,19
RTS0039875,21
RTS0039876,11
RTS0039877,9
RTS0039878,17
RTS0039879,15
RTS0039880,13
RTS0039881,11
RTS0039882,8
RTS0039883,22
RTS0039884,19
RTS0039885,15
RTS0039886,8
RTS0039887,19
RTS0039888,27
RTS0039890,15
RTS0039891,33
RTS0039892,27
RTS0039893,34
RTS0039894,14
RTS0039895,16
RTS0039896,15
RTS0039897,10
RTS0039898,25
RTS0039899,20
RTS0039900,29
RTS0039901,21
RTS0039902,16
RTS0039903,14
RTS0039904,14
RTS0039905,18
RTS0039906,11
RTS0039907,24
RTS0039908,12
RTS0039909,24
RTS0039910,17
RTS0039911,12
RTS0039912,14
RTS0039913,16
RTS0039914,13
RTS0039915,15
RTS0039916,34
RTS0039917,23
RTS0039918,30
RTS0039919,22
RTS0039920,16
RTS0039921,14
RTS0039922,28
RTS0039923,18
RTS0039924,20
RTS0039925,12
RTS0039926,40
RTS0039927,34
RTS0039928,32
RTS0039929,27
RTS0039930,36
RTS0039931,19
RTS0039932,15
RTS0039933,17
RTS0039934,14
RTS0039935,15
RTS0039936,17
RTS0039937,20
RTS0039938,19
RTS0039939,15
RTS0039940,15
RTS0039941,12
RTS0039942,16
RTS0039943,15
RTS0039944,17
RTS0039945,13
RTS0039946,25
RTS0039947,30
RTS0039948,52
RTS0039949,28
RTS0039950,31
RTS0039951,19
RTS0039952,29
RTS0039953,14
RTS0039954,21
RTS0039955,27
RTS0039956,35
RTS0039957,36
RTS0039958,33
RTS0039959,32
RTS0039960,39
RTS0039961,11
RTS0039962,10
RTS0039963,10
RTS0039964,20
RTS0039965,18
RTS0039966,17
RTS0039967,19
RTS0039968,17
RTS0039969,21
RTS0039970,19
RTS0039971,28
RTS0039972,21
RTS0039973,15
RTS0039974,14
RTS0039975,19
RTS0039976,13
RTS0039977,15
RTS0039978,13
RTS0039979,28
RTS0039980,18
RTS0039981,31
RTS0039982,42
RTS0039983,27
RTS0039984,17
RTS0039985,37
RTS0039986,23
RTS0039987,25
RTS0039988,24
RTS0039989,24
RTS0039990,10
RTS0039991,11
RTS0039992,20
RTS0039993,15
RTS0039994,16
RTS0039995,29
RTS0039996,52
RTS0039997,36
RTS0039998,45
RTS0039999,45
RTS0040000,57
RTS0040001,18
RTS0040002,21
RTS0040003,15
RTS0040004,9
RTS0040005,27
RTS0040006,24
RTS0040007,15
RTS0040008,9
RTS0040009,19
RTS0040010,23
RTS0040011,16
RTS0040012,20
RTS0040013,20
RTS0040014,27
RTS0040015,13
RTS0040016,21
RTS0040017,20
RTS0040018,22
RTS0040019,25
RTS0040020,28
RTS0040021,7
RTS0040022,19
RTS0040023,20
RTS0040024,15
RTS0040025,15
RTS0040026,24
RTS0040027,23
RTS0040028,16
RTS0040029,27
RTS0040030,26
RTS0040031,18
RTS0040032,16
RTS0040033,17
RTS0040034,28
RTS0040035,8
RTS0040036,20
RTS0040037,13
RTS0040038,16
RTS0040039,17
RTS0040040,16
RTS0040041,16
RTS0040042,19
RTS0040043,22
RTS0040044,8
RTS0040045,13
RTS0040046,18
RTS0040047,16
RTS0040048,23
RTS0040049,13
RTS0040050,17
RTS0040051,17
RTS0040052,11
RTS0040053,18
RTS0040054,16
RTS0040055,17
RTS0040056,24
RTS0040057,13
RTS0040058,21
RTS0040059,17
RTS0040060,20
RTS0040061,17
RTS0040062,14
RTS0040063,14
RTS0040064,20
RTS0040065,20
RTS0040066,25
RTS0040067,15
RTS0040068,20
RTS0040069,16
RTS0040070,15
RTS0040071,19
RTS0040072,24
RTS0040073,17
RTS0040074,25
RTS0040075,16
RTS0040076,14
RTS0040077,25
RTS0040078,22
RTS0040079,13
RTS0040080,16
RTS0040081,16
RTS0040082,21
RTS0040083,18
RTS0040084,18
RTS0040085,11
RTS0040086,15
RTS0040087,11
RTS0040088,14
RTS0040089,14
RTS0040090,27
RTS0040091,24
RTS0040092,13
RTS0040093,12
RTS0040094,24
RTS0040095,17
RTS0040096,14
RTS0040097,16
RTS0040098,14
RTS0040099,21
RTS0040100,28
RTS0040101,16
RTS0040102,11
RTS0040103,6
RTS0040104,17
RTS0040105,11
RTS0040106,25
RTS0040107,25
RTS0040108,21
RTS0040109,20
RTS0040110,17
RTS0040111,7
RTS0040112,20
RTS0040113,19
RTS0040114,16
RTS0040115,20
RTS0040116,119
RTS0040117,76
RTS0040118,47
RTS0040119,92
RTS0040120,101
RTS0040121,22
RTS0040122,18
RTS0040123,10
RTS0040124,22
RTS0040125,23
RTS0040126,23
RTS0040127,34
RTS0040128,33
RTS0040129,19
RTS0040130,27
RTS0040131,18
RTS0040132,16
RTS0040133,6
RTS0040134,13
RTS0040135,23
RTS0040136,16
RTS0040137,11
RTS0040138,18
RTS0040139,13
RTS0040140,23
RTS0040141,16
RTS0040142,16
RTS0040143,15
RTS0040144,16
RTS0040145,17
RTS0040146,13
RTS0040147,24
RTS0040148,21
RTS0040149,18
RTS0040150,22
RTS0040151,25
RTS0040152,23
RTS0040153,14
RTS0040154,27
RTS0040155,29
RTS0040156,23
RTS0040157,23
RTS0040158,20
RTS0040159,29
RTS0040160,20
RTS0040161,12
RTS0040162,16
RTS0040163,19
RTS0040164,17
RTS0040165,19
RTS0040166,13
RTS0040167,24
RTS0040168,22
RTS0040169,20
RTS0040170,19
RTS0040171,9
RTS0040172,12
RTS0040173,8
RTS0040174,11
RTS0040175,19
RTS0040176,12
RTS0040177,20
RTS0040178,21
RTS0040179,14
RTS0040180,16
RTS0040181,20
RTS0040182,15
RTS0040183,15
RTS0040184,21
RTS0040185,14
RTS0040186,17
RTS0040187,11
RTS0040188,11
RTS0040189,12
RTS0040190,17
RTS0040191,14
RTS0040192,15
RTS0040193,15
RTS0040194,22
RTS0040195,18
RTS0040196,15
RTS0040197,7
RTS0040198,15
RTS0040199,19
RTS0040200,13
RTS0040201,25
RTS0040202,21
RTS0040203,16
RTS0040204,19
RTS0040205,13
RTS0040206,35
RTS0040207,11
RTS0040208,20
RTS0040209,39
RTS0040210,38
RTS0040211,25
RTS0040212,13
RTS0040213,13
RTS0040214,18
RTS0040215,18
RTS0040216,14
RTS0040217,19
RTS0040218,10
RTS0040219,7
RTS0040220,18
RTS0040221,15
RTS0040222,18
RTS0040223,19
RTS0040224,15
RTS0040225,16
RTS0040226,23
RTS0040227,14
RTS0040228,7
RTS0040229,16
RTS0040230,17
RTS0040231,13
RTS0040232,17
RTS0040233,11
RTS0040234,9
RTS0040235,11
RTS0040236,24
RTS0040237,17
RTS0040238,17
RTS0040239,10
RTS0040240,13
RTS0040241,12
RTS0040242,15
RTS0040243,18
RTS0040244,14
RTS0040245,24
RTS0040246,15
RTS0040247,20
RTS0040248,13
RTS0040249,20
RTS0040250,21
RTS0040251,10
RTS0040252,14
RTS0040253,11
RTS0040254,15
RTS0040255,18
RTS0040256,14
RTS0040257,10
RTS0040258,14
RTS0040259,12
RTS0040260,14
RTS0040261,10
RTS0040262,19
RTS0040263,12
RTS0040264,18
RTS0040265,27
RTS0040266,11
RTS0040267,21
RTS0040268,17
RTS0040269,7
RTS0040270,19
RTS0040271,15
RTS0040272,25
RTS0040273,21
RTS0040274,26
RTS0040275,21
RTS0040276,21
RTS0040277,30
RTS0040278,49
RTS0040279,28
RTS0040280,18
RTS0040281,18
RTS0040282,17
RTS0040283,12
RTS0040284,20
RTS0040285,21
RTS0040286,12
RTS0040287,13
RTS0040288,16
RTS0040289,20
RTS0040290,16
RTS0040291,27
RTS0040292,10
RTS0040293,14
RTS0040294,22
RTS0040295,14
RTS0040296,16
RTS0040297,21
RTS0040298,15
RTS0040299,13
RTS0040300,9
RTS0040301,15
RTS0040302,13
RTS0040303,19
RTS0040304,12
RTS0040305,17
RTS0040306,21
RTS0040307,14
RTS0040308,25
RTS0040309,23
RTS0040310,18
RTS0040311,16
RTS0040312,27
RTS0040313,10
RTS0040314,10
RTS0040315,16
RTS0040316,18
RTS0040317,21
RTS0040318,18
RTS0040319,18
RTS0040320,18
RTS0040321,12
RTS0040322,25
RTS0040323,26
RTS0040324,21
RTS0040325,14
RTS0040326,60
RTS0040327,75
RTS0040328,133
RTS0040329,204
RTS0040330,162
RTS0040331,14
RTS0040332,16
RTS0040333,16
RTS0040334,13
RTS0040335,16
RTS0040336,20
RTS0040337,20
RTS0040338,12
RTS0040339,21
RTS0040340,22
RTS0040341,15
RTS0040342,11
RTS0040343,16
RTS0040344,14
RTS0040345,14
RTS0040346,19
RTS0040347,27
RTS0040348,16
RTS0040349,30
RTS0040350,23
RTS0040351,21
RTS0040352,19
RTS0040353,24
RTS0040354,15
RTS0040355,13
RTS0040356,23
RTS0040357,20
RTS0040358,28
RTS0040359,14
RTS0040360,36
RTS0040361,14
RTS0040363,10
RTS0040364,10
RTS0040365,20
RTS0040366,21
RTS0040367,35
RTS0040368,31
RTS0040369,33
RTS0040370,32
RTS0040371,19
RTS0040372,22
RTS0040373,18
RTS0040374,16
RTS0040375,15
RTS0040376,30
RTS0040377,19
RTS0040378,23
RTS0040379,17
RTS0040380,10
RTS0040381,18
RTS0040382,14
RTS0040383,17
RTS0040384,11
RTS0040385,17
RTS0040386,28
RTS0040387,15
RTS0040388,23
RTS0040389,23
RTS0040390,26
RTS0040391,22
RTS0040392,25
RTS0040393,18
RTS0040394,29
RTS0040395,22
RTS0040396,29
RTS0040397,29
RTS0040398,31
RTS0040399,26
RTS0040400,26
RTS0040401,69
RTS0040402,83
RTS0040403,55
RTS0040404,56
RTS0040405,24
RTS0040406,27
RTS0040407,24
RTS0040408,36
RTS0040409,25
RTS0040410,25
RTS0040411,18
RTS0040412,12
RTS0040413,26
RTS0040414,16
RTS0040415,28
RTS0040416,132
RTS0040417,43
RTS0040418,39
RTS0040419,131
RTS0040420,148
RTS0040421,15
RTS0040422,33
RTS0040423,36
RTS0040424,25
RTS0040425,11
RTS0040426,20
RTS0040428,26
RTS0040429,20
RTS0040430,20
RTS0040431,15
RTS0040432,17
RTS0040433,18
RTS0040434,22
RTS0040435,15
RTS0040436,49
RTS0040437,99
RTS0040438,101
RTS0040439,111
RTS0040440,134
RTS0040441,56
RTS0040442,35
RTS0040443,60
RTS0040444,34
RTS0040445,44
RTS0040446,15
RTS0040447,24
RTS0040448,21
RTS0040449,27
RTS0040450,19
RTS0040451,39
RTS0040452,54
RTS0040453,47
RTS0040454,35
RTS0040455,76
RTS0040456,29
RTS0040457,24
RTS0040458,14
RTS0040459,17
RTS0040460,21
RTS0040461,18
RTS0040462,13
RTS0040463,28
RTS0040464,18
RTS0040465,11
RTS0040466,20
RTS0040467,16
RTS0040468,20
RTS0040469,28
RTS0040470,19
RTS0040471,24
RTS0040472,10
RTS0040473,15
RTS0040474,11
RTS0040475,27
RTS0040476,24
RTS0040477,17
RTS0040478,17
RTS0040479,17
RTS0040480,13
RTS0040481,33
RTS0040482,39
RTS0040483,29
RTS0040484,42
RTS0040485,28
RTS0040486,14
RTS0040487,9
RTS0040488,13
RTS0040489,17
RTS0040490,20
RTS0040491,16
RTS0040492,21
RTS0040493,14
RTS0040494,12
RTS0040495,18
RTS0040496,29
RTS0040497,26
RTS0040498,26
RTS0040499,16
RTS0040500,35
RTS0040501,24
RTS0040502,14
RTS0040503,16
RTS0040504,12
RTS0040505,17
RTS0040506,13
RTS0040507,17
RTS0040508,20
RTS0040509,10
RTS0040510,6
RTS0040511,18
RTS0040512,18
RTS0040513,21
RTS0040514,23
RTS0040515,39
RTS0040516,20
RTS0040517,22
RTS0040518,25
RTS0040519,20
RTS0040520,20
RTS0040521,13
RTS0040522,18
RTS0040523,16
RTS0040524,7
RTS0040525,8
RTS0040526,30
RTS0040527,12
RTS0040528,27
RTS0040529,11
RTS0040530,23
RTS0040531,20
RTS0040532,28
RTS0040533,16
RTS0040534,19
RTS0040535,20
RTS0040536,14
RTS0040537,33
RTS0040538,23
RTS0040539,28
RTS0040540,25
RTS0040541,15
RTS0040542,19
RTS0040543,17
RTS0040544,16
RTS0040545,9
RTS0040546,15
RTS0040547,9
RTS0040548,15
RTS0040549,17
RTS0040550,21
RTS0040551,17
RTS0040552,18
RTS0040553,23
RTS0040554,18
RTS0040555,18
RTS0040556,15
RTS0040557,20
RTS0040558,13
RTS0040559,18
RTS0040560,23
RTS0040561,14
RTS0040562,16
RTS0040563,18
RTS0040564,27
RTS0040565,16
RTS0040566,15
RTS0040567,16
RTS0040568,10
RTS0040569,18
RTS0040570,16
RTS0040571,16
RTS0040572,19
RTS0040573,17
RTS0040574,34
RTS0040575,27
RTS0040576,24
RTS0040577,34
RTS0040578,19
RTS0040579,14
RTS0040580,21
RTS0040581,15
RTS0040582,22
RTS0040583,10
RTS0040584,15
RTS0040585,23
RTS0040586,16
RTS0040587,17
RTS0040588,23
RTS0040589,21
RTS0040590,25
RTS0040591,18
RTS0040592,17
RTS0040593,17
RTS0040594,14
RTS0040595,13
RTS0040596,18
RTS0040597,25
RTS0040598,20
RTS0040599,18
RTS0040600,31
RTS0040601,19
RTS0040602,16
RTS0040603,20
RTS0040604,14
RTS0040605,27
RTS0040606,17
RTS0040607,19
RTS0040608,22
RTS0040609,14
RTS0040610,26
RTS0040611,20
RTS0040612,27
RTS0040613,23
RTS0040614,21
RTS0040615,20
RTS0040616,13
RTS0040617,18
RTS0040618,14
RTS0040619,32
RTS0040620,18
RTS0040621,20
RTS0040622,13
RTS0040623,19
RTS0040624,13
RTS0040625,14
RTS0040626,23
RTS0040627,26
RTS0040628,25
RTS0040629,19
RTS0040630,29
RTS0040631,23
RTS0040632,23
RTS0040633,22
RTS0040634,34
RTS0040635,24
RTS0040636,24
RTS0040637,23
RTS0040638,15
RTS0040639,26
RTS0040640,16
RTS0040641,43
RTS0040642,72
RTS0040643,49
RTS0040644,58
RTS0040645,97
RTS0040646,20
RTS0040647,14
RTS0040648,19
RTS0040649,22
RTS0040650,25
RTS0040651,31
RTS0040652,17
RTS0040653,22
RTS0040654,18
RTS0040655,30
RTS0040656,21
RTS0040657,13
RTS0040658,12
RTS0040659,20
RTS0040660,24
RTS0040661,17
RTS0040662,11
RTS0040663,10
RTS0040664,21
RTS0040665,10
RTS0040666,15
RTS0040667,9
RTS0040668,3
RTS0040669,11
RTS0040670,9
RTS0040671,15
RTS0040672,10
RTS0040673,12
RTS0040674,14
RTS0040675,19
RTS0040676,66
RTS0040677,29
RTS0040678,71
RTS0040679,45
RTS0040680,111
RTS0040681,26
RTS0040682,34
RTS0040683,45
RTS0040684,47
RTS0040685,24
RTS0040686,10
RTS0040687,14
RTS0040688,8
RTS0040689,11
RTS0040690,15
RTS0040691,22
RTS0040692,14
RTS0040693,24
RTS0040694,21
RTS0040695,14
RTS0040696,22
RTS0040697,16
RTS0040698,13
RTS0040699,15
RTS0040700,27
RTS0040701,19
RTS0040702,40
RTS0040703,39
RTS0040704,43
RTS0040705,58
RTS0040706,23
RTS0040707,11
RTS0040708,20
RTS0040709,21
RTS0040710,26
RTS0040711,15
RTS0040712,23
RTS0040713,21
RTS0040714,11
RTS0040715,25
RTS0040716,9
RTS0040717,11
RTS0040718,16
RTS0040719,9
RTS0040720,26
RTS0040721,17
RTS0040722,18
RTS0040723,16
RTS0040724,14
RTS0040725,12
RTS0040726,28
RTS0040727,45
RTS0040728,32
RTS0040729,39
RTS0040730,27
RTS0040731,22
RTS0040732,11
RTS0040733,19
RTS0040734,21
RTS0040735,11
RTS0040736,48
RTS0040737,38
RTS0040738,44
RTS0040739,43
RTS0040740,42
RTS0040741,9
RTS0040742,12
RTS0040743,23
RTS0040744,17
RTS0040745,27
RTS0040746,29
RTS0040747,23
RTS0040748,23
RTS0040749,30
RTS0040750,25
RTS0040751,22
RTS0040752,19
RTS0040753,18
RTS0040754,18
RTS0040755,15
RTS0040756,12
RTS0040757,13
RTS0040758,14
RTS0040759,12
RTS0040760,25
RTS0040761,35
RTS0040762,23
RTS0040763,21
RTS0040764,21
RTS0040765,31
RTS0040766,15
RTS0040767,21
RTS0040768,17
RTS0040769,19
RTS0040770,23
RTS0040771,20
RTS0040772,16
RTS0040773,20
RTS0040774,18
RTS0040775,8
RTS0040776,20
RTS0040777,28
RTS0040778,19
RTS0040779,29
RTS0040780,28
RTS0040781,17
RTS0040782,30
RTS0040783,15
RTS0040784,17
RTS0040785,17
RTS0040786,12
RTS0040787,11
RTS0040788,13
RTS0040789,10
RTS0040790,15
RTS0040791,16
RTS0040792,20
RTS0040793,14
RTS0040794,14
RTS0040795,15
RTS0040796,23
RTS0040797,13
RTS0040798,20
RTS0040799,11
RTS0040800,9
RTS0040801,29
RTS0040802,29
RTS0040803,31
RTS0040804,22
RTS0040805,18
RTS0040806,13
RTS0040807,12
RTS0040808,17
RTS0040809,14
RTS0040810,17
RTS0040811,20
RTS0040812,20
RTS0040813,14
RTS0040814,29
RTS0040815,21
RTS0040816,16
RTS0040817,13
RTS0040818,25
RTS0040819,27
RTS0040820,30
RTS0040821,20
RTS0040822,18
RTS0040823,10
RTS0040824,22
RTS0040825,15
RTS0040826,26
RTS0040827,18
RTS0040828,19
RTS0040830,22
RTS0040831,14
RTS0040832,19
RTS0040833,15
RTS0040834,21
RTS0040836,48
RTS0040837,39
RTS0040838,51
RTS0040839,37
RTS0040840,40
RTS0040841,24
RTS0040842,52
RTS0040843,54
RTS0040844,43
RTS0040845,42
RTS0040846,36
RTS0040847,18
RTS0040848,20
RTS0040849,21
RTS0040850,24
RTS0040851,26
RTS0040852,24
RTS0040853,26
RTS0040854,25
RTS0040855,25
RTS0040856,15
RTS0040857,18
RTS0040858,15
RTS0040859,15
RTS0040860,20
RTS0040861,10
RTS0040862,19
RTS0040863,17
RTS0040864,17
RTS0040865,7
RTS0040866,27
RTS0040867,15
RTS0040868,10
RTS0040869,12
RTS0040870,9
RTS0040871,43
RTS0040872,50
RTS0040873,38
RTS0040874,76
RTS0040875,43
RTS0040876,12
RTS0040877,12
RTS0040878,24
RTS0040879,13
RTS0040880,23
RTS0040881,13
RTS0040882,13
RTS0040883,19
RTS0040884,19
RTS0040885,18
RTS0040886,42
RTS0040887,36
RTS0040888,48
RTS0040889,66
RTS0040890,50
RTS0040891,19
RTS0040892,18
RTS0040893,16
RTS0040894,9
RTS0040895,10
RTS0040896,14
RTS0040897,14
RTS0040898,11
RTS0040899,17
RTS0040900,15
RTS0040901,21
RTS0040902,34
RTS0040903,24
RTS0040904,28
RTS0040905,41
RTS0040906,21
RTS0040907,12
RTS0040908,15
RTS0040909,29
RTS0040910,24
RTS0040911,26
RTS0040912,14
RTS0040913,10
RTS0040914,17
RTS0040915,17
RTS0040916,16
RTS0040917,18
RTS0040918,15
RTS0040919,18
RTS0040920,14
RTS0040921,25
RTS0040922,21
RTS0040923,34
RTS0040924,20
RTS0040925,31
RTS0040926,21
RTS0040927,13
RTS0040928,28
RTS0040929,18
RTS0040930,12
RTS0040931,22
RTS0040932,29
RTS0040933,18
RTS0040934,12
RTS0040935,20
RTS0040936,20
RTS0040937,19
RTS0040938,15
RTS0040939,15
RTS0040940,20
RTS0040941,19
RTS0040942,17
RTS0040943,16
RTS0040944,29
RTS0040945,14
RTS0040946,20
RTS0040947,28
RTS0040948,37
RTS0040949,23
RTS0040950,30
RTS0040951,10
RTS0040952,13
RTS0040953,16
RTS0040954,20
RTS0040955,15
RTS0040956,14
RTS0040957,15
RTS0040958,14
RTS0040959,15
RTS0040960,19
RTS0040961,11
RTS0040962,15
RTS0040963,14
RTS0040964,20
RTS0040965,11
RTS0040966,19
RTS0040967,28
RTS0040968,23
RTS0040969,11
RTS0040970,17
RTS0040971,14
RTS0040972,21
RTS0040973,12
RTS0040974,16
RTS0040975,15
RTS0040976,10
RTS0040977,14
RTS0040978,16
RTS0040979,20
RTS0040980,22
RTS0040981,10
RTS0040982,20
RTS0040983,26
RTS0040984,18
RTS0040985,14
RTS0040986,32
RTS0040987,30
RTS0040988,27
RTS0040989,28
RTS0040990,20
RTS0040991,28
RTS0040992,18
RTS0040993,17
RTS0040994,26
RTS0040995,23
RTS0040996,22
RTS0040997,24
RTS0040998,15
RTS0040999,30
RTS0041000,22
RTS0041001,20
RTS0041002,22
RTS0041003,31
RTS0041004,29
RTS0041005,24
RTS0041006,63
RTS0041007,29
RTS0041008,36
RTS0041009,18
RTS0041010,27
RTS0041011,13
RTS0041012,23
RTS0041013,12
RTS0041014,17
RTS0041015,23
RTS0041016,29
RTS0041017,17
RTS0041018,28
RTS0041019,22
RTS0041020,12
RTS0041021,14
RTS0041022,20
RTS0041023,25
RTS0041024,22
RTS0041025,8
RTS0041026,13
RTS0041027,22
RTS0041028,19
RTS0041029,23
RTS0041030,23
RTS0041031,19
RTS0041032,31
RTS0041033,19
RTS0041034,23
RTS0041035,18
RTS0041036,19
RTS0041037,8
RTS0041038,22
RTS0041039,11
RTS0041040,15
RTS0041041,14
RTS0041042,14
RTS0041043,16
RTS0041044,16
RTS0041045,14
RTS0041046,119
RTS0041047,162
RTS0041048,78
RTS0041049,243
RTS0041050,274
RTS0041051,42
RTS0041052,21
RTS0041053,23
RTS0041054,34
RTS0041055,32
RTS0041056,15
RTS0041057,23
RTS0041058,18
RTS0041059,14
RTS0041060,11
RTS0041061,20
RTS0041062,23
RTS0041063,20
RTS0041064,24
RTS0041066,16
RTS0041067,20
RTS0041068,23
RTS0041069,10
RTS0041070,15
RTS0041071,21
RTS0041072,15
RTS0041073,14
RTS0041074,14
RTS0041075,17
RTS0041076,13
RTS0041077,21
RTS0041078,26
RTS0041079,12
RTS0041080,15
RTS0041081,23
RTS0041082,18
RTS0041083,27
RTS0041084,13
RTS0041085,13
RTS0041086,65
RTS0041087,62
RTS0041088,66
RTS0041089,43
RTS0041090,53
RTS0041091,21
RTS0041092,22
RTS0041093,16
RTS0041094,20
RTS0041095,13
RTS0041096,11
RTS0041097,19
RTS0041098,7
RTS0041099,20
RTS0041100,8
RTS0041101,20
RTS0041102,30
RTS0041103,24
RTS0041104,32
RTS0041105,33
RTS0041106,55
RTS0041107,71
RTS0041108,38
RTS0041109,51
RTS0041110,33
RTS0041111,20
RTS0041112,25
RTS0041113,20
RTS0041114,20
RTS0041115,25
RTS0041116,12
RTS0041117,33
RTS0041118,24
RTS0041119,15
RTS0041120,25
RTS0041121,35
RTS0041122,57
RTS0041123,22
RTS0041124,8
RTS0041125,18
RTS0041126,28
RTS0041127,33
RTS0041128,22
RTS0041129,14
RTS0041130,16
RTS0041131,22
RTS0041132,24
RTS0041133,28
RTS0041134,10
RTS0041135,37
RTS0041136,25
RTS0041137,28
RTS0041138,28
RTS0041139,34
RTS0041140,29
RTS0041141,25
RTS0041142,21
RTS0041143,10
RTS0041144,20
RTS0041145,23
RTS0041146,12
RTS0041147,18
RTS0041148,14
RTS0041149,29
RTS0041150,16
RTS0041151,29
RTS0041152,28
RTS0041153,31
RTS0041154,29
RTS0041155,39
RTS0041156,23
RTS0041157,19
RTS0041158,26
RTS0041159,15
RTS0041160,21
RTS0041161,26
RTS0041162,13
RTS0041163,12
RTS0041164,11
RTS0041165,26
RTS0041166,10
RTS0041167,15
RTS0041168,22
RTS0041169,16
RTS0041170,33
RTS0041171,24
RTS0041172,46
RTS0041173,33
RTS0041174,30
RTS0041175,44
RTS0041176,26
RTS0041177,28
RTS0041178,24
RTS0041179,23
RTS0041180,18
RTS0041181,24
RTS0041182,13
RTS0041183,19
RTS0041184,17
RTS0041185,10
RTS0041186,13
RTS0041187,16
RTS0041188,15
RTS0041189,17
RTS0041190,26
RTS0041191,40
RTS0041192,42
RTS0041193,38
RTS0041194,21
RTS0041195,21
RTS0041196,16
RTS0041197,22
RTS0041198,16
RTS0041199,21
RTS0041200,13
RTS0041201,17
RTS0041202,23
RTS0041203,18
RTS0041204,15
RTS0041205,18
RTS0041206,24
RTS0041207,32
RTS0041208,23
RTS0041209,25
RTS0041210,22
RTS0041211,44
RTS0041212,50
RTS0041213,50
RTS0041214,56
RTS0041215,23
RTS0041216,27
RTS0041217,27
RTS0041218,20
RTS0041219,33
RTS0041220,18
RTS0041221,24
RTS0041222,12
RTS0041223,17
RTS0041224,10
RTS0041225,14
RTS0041226,16
RTS0041227,21
RTS0041228,15
RTS0041229,26
RTS0041230,14
RTS0041231,32
RTS0041232,27
RTS0041233,42
RTS0041234,50
RTS0041235,26
RTS0041236,20
RTS0041237,18
RTS0041238,12
RTS0041239,18
RTS0041240,26
RTS0041241,18
RTS0041242,16
RTS0041243,9
RTS0041244,24
RTS0041246,18
RTS0041247,35
RTS0041248,13
RTS0041249,12
RTS0041250,26
RTS0041251,25
RTS0041252,19
RTS0041253,16
RTS0041254,19
RTS0041255,19
RTS0041256,19
RTS0041257,18
RTS0041258,12
RTS0041259,16
RTS0041260,35
RTS0041261,15
RTS0041262,21
RTS0041263,22
RTS0041265,29
RTS0041266,11
RTS0041267,12
RTS0041268,23
RTS0041269,29
RTS0041270,24
RTS0041271,19
RTS0041272,20
RTS0041273,10
RTS0041274,27
RTS0041275,19
RTS0041276,12
RTS0041277,13
RTS0041278,19
RTS0041279,14
RTS0041280,18
RTS0041281,15
RTS0041282,16
RTS0041283,24
RTS0041284,17
RTS0041285,17
RTS0041286,20
RTS0041287,12
RTS0041288,19
RTS0041289,20
RTS0041290,20
RTS0041291,20
RTS0041292,16
RTS0041293,16
RTS0041294,22
RTS0041295,24
RTS0041296,18
RTS0041297,27
RTS0041298,19
RTS0041299,13
RTS0041300,21
RTS0041301,13
RTS0041302,18
RTS0041303,14
RTS0041304,21
RTS0041305,20
RTS0041306,24
RTS0041307,13
RTS0041308,14
RTS0041309,14
RTS0041310,21
RTS0041311,14
RTS0041312,19
RTS0041313,15
RTS0041314,20
RTS0041315,17
RTS0041316,30
RTS0041317,31
RTS0041318,43
RTS0041319,30
RTS0041320,34
RTS0041321,23
RTS0041322,14
RTS0041323,17
RTS0041324,20
RTS0041325,29
RTS0041326,18
RTS0041327,16
RTS0041328,30
RTS0041329,17
RTS0041330,24
RTS0041331,14
RTS0041332,23
RTS0041333,18
RTS0041334,14
RTS0041335,14
RTS0041346,52
RTS0041347,48
RTS0041348,51
RTS0041349,66
RTS0041350,83
RTS0041351,18
RTS0041352,25
RTS0041353,17
RTS0041354,9
RTS0041355,13
RTS0041356,14
RTS0041357,17
RTS0041358,16
RTS0041359,23
RTS0041360,19
RTS0041361,12
RTS0041362,19
RTS0041363,27
RTS0041364,21
RTS0041365,26
RTS0041366,15
RTS0041367,14
RTS0041368,14
RTS0041369,11
RTS0041370,14
RTS0041371,21
RTS0041372,13
RTS0041373,15
RTS0041374,19
RTS0041375,19
RTS0041376,23
RTS0041377,19
RTS0041378,15
RTS0041379,10
RTS0041380,14
RTS0041381,13
RTS0041382,15
RTS0041383,18
RTS0041384,21
RTS0041385,21
RTS0041386,17
RTS0041387,13
RTS0041388,16
RTS0041389,15
RTS0041390,17
RTS0041391,26
RTS0041392,20
RTS0041393,18
RTS0041394,21
RTS0041395,17
RTS0041396,16
RTS0041397,13
RTS0041398,13
RTS0041399,13
RTS0041400,19
RTS0041401,15
RTS0041402,24
RTS0041403,12
RTS0041404,12
RTS0041405,31
RTS0041406,20
RTS0041407,22
RTS0041408,20
RTS0041409,14
RTS0041410,16
RTS0041411,11
RTS0041412,17
RTS0041413,15
RTS0041414,13
RTS0041415,15
RTS0041416,12
RTS0041417,19
RTS0041418,16
RTS0041419,20
RTS0041420,10
RTS0041421,11
RTS0041422,20
RTS0041423,9
RTS0041424,14
RTS0041425,9
RTS0041426,13
RTS0041427,16
RTS0041428,20
RTS0041429,17
RTS0041430,17
RTS0041431,27
RTS0041432,18
RTS0041433,10
RTS0041434,14
RTS0041435,15
RTS0041436,14
RTS0041437,10
RTS0041438,24
RTS0041439,16
RTS0041440,21
RTS0041441,19
RTS0041442,13
RTS0041443,26
RTS0041444,21
RTS0041445,18
RTS0041446,17
RTS0041447,23
RTS0041448,15
RTS0041449,14
RTS0041450,16
RTS0041451,22
RTS0041452,22
RTS0041453,17
RTS0041454,13
RTS0041455,13
RTS0041456,7
RTS0041457,17
RTS0041458,23
RTS0041459,16
RTS0041460,17
RTS0041461,13
RTS0041462,16
RTS0041463,14
RTS0041464,9
RTS0041465,21
RTS0041466,12
RTS0041467,31
RTS0041468,35
RTS0041469,20
RTS0041470,32
RTS0041471,20
RTS0041472,19
RTS0041473,11
RTS0041474,14
RTS0041475,13
RTS0041476,20
RTS0041477,10
RTS0041478,22
RTS0041479,27
RTS0041480,19
RTS0041481,19
RTS0041482,15
RTS0041483,21
RTS0041484,18
RTS0041485,12
RTS0041486,19
RTS0041487,34
RTS0041488,22
RTS0041489,23
RTS0041490,21
RTS0041491,17
RTS0041492,13
RTS0041493,13
RTS0041494,25
RTS0041495,13
RTS0041496,57
RTS0041497,49
RTS0041498,56
RTS0041499,49
RTS0041500,69
RTS0041501,26
RTS0041502,20
RTS0041503,19
RTS0041504,23
RTS0041505,29
RTS0041506,24
RTS0041507,13
RTS0041508,18
RTS0041509,13
RTS0041510,13
RTS0041511,23
RTS0041512,13
RTS0041513,19
RTS0041514,22
RTS0041515,15
RTS0041516,15
RTS0041517,13
RTS0041518,13
RTS0041519,12
RTS0041520,15
RTS0041521,14
RTS0041522,12
RTS0041523,13
RTS0041524,21
RTS0041525,10
RTS0041526,92
RTS0041527,202
RTS0041528,210
RTS0041529,41
RTS0041530,129
RTS0041531,9
RTS0041532,16
RTS0041533,12
RTS0041534,8
RTS0041535,14
RTS0041536,20
RTS0041537,14
RTS0041538,12
RTS0041540,18
RTS0041541,10
RTS0041542,12
RTS0041543,12
RTS0041544,11
RTS0041545,16
RTS0041546,23
RTS0041547,25
RTS0041548,21
RTS0041549,15
RTS0041550,14
RTS0041551,24
RTS0041552,25
RTS0041553,16
RTS0041554,24
RTS0041555,22
RTS0041556,17
RTS0041557,9
RTS0041558,13
RTS0041559,11
RTS0041560,13
RTS0041561,17
RTS0041562,22
RTS0041563,20
RTS0041564,26
RTS0041565,32
RTS0041566,24
RTS0041567,49
RTS0041568,51
RTS0041569,22
RTS0041570,33
RTS0041571,17
RTS0041572,9
RTS0041573,15
RTS0041574,13
RTS0041575,22
RTS0041576,19
RTS0041577,21
RTS0041578,24
RTS0041579,11
RTS0041580,28
RTS0041581,30
RTS0041582,33
RTS0041583,22
RTS0041584,20
RTS0041585,20
RTS0041586,16
RTS0041587,20
RTS0041588,21
RTS0041589,21
RTS0041590,16
RTS0041591,9
RTS0041592,13
RTS0041593,22
RTS0041594,10
RTS0041595,20
RTS0041596,12
RTS0041597,19
RTS0041598,17
RTS0041599,9
RTS0041600,12
RTS0041601,19
RTS0041602,23
RTS0041603,13
RTS0041604,18
RTS0041605,23
RTS0041606,15
RTS0041607,19
RTS0041608,13
RTS0041609,19
RTS0041610,11
RTS0041611,12
RTS0041612,21
RTS0041613,27
RTS0041614,18
RTS0041615,34
RTS0041616,26
RTS0041617,13
RTS0041618,23
RTS0041619,22
RTS0041620,18
RTS0041621,18
RTS0041622,13
RTS0041623,19
RTS0041624,14
RTS0041625,17
RTS0041626,22
RTS0041627,24
RTS0041628,17
RTS0041629,25
RTS0041630,21
RTS0041631,21
RTS0041632,12
RTS0041633,25
RTS0041634,26
RTS0041635,25
RTS0041636,43
RTS0041637,67
RTS0041638,57
RTS0041639,36
RTS0041640,59
RTS0041641,16
RTS0041642,21
RTS0041643,28
RTS0041644,21
RTS0041645,19
RTS0041646,17
RTS0041647,21
RTS0041648,16
RTS0041649,19
RTS0041650,16
RTS0041651,23
RTS0041652,16
RTS0041653,24
RTS0041654,10
RTS0041655,16
RTS0041656,18
RTS0041657,15
RTS0041658,28
RTS0041659,21
RTS0041660,12
RTS0041661,32
RTS0041662,25
RTS0041663,28
RTS0041664,22
RTS0041665,17
RTS0041666,18
RTS0041667,13
RTS0041668,18
RTS0041669,19
RTS0041670,22
RTS0041671,15
RTS0041672,15
RTS0041673,24
RTS0041674,16
RTS0041675,12
RTS0041676,16
RTS0041677,26
RTS0041678,16
RTS0041679,28
RTS0041680,21
RTS0041681,14
RTS0041682,21
RTS0041683,15
RTS0041684,20
RTS0041685,24
RTS0041686,60
RTS0041687,17
RTS0041688,38
RTS0041689,44
RTS0041690,98
RTS0041691,26
RTS0041692,14
RTS0041693,25
RTS0041694,26
RTS0041695,15
RTS0041696,19
RTS0041697,19
RTS0041698,12
RTS0041699,10
RTS0041700,10
RTS0041701,17
RTS0041702,13
RTS0041703,27
RTS0041704,33
RTS0041705,17
RTS0041706,22
RTS0041707,19
RTS0041708,21
RTS0041709,19
RTS0041710,13
RTS0041711,17
RTS0041712,20
RTS0041713,19
RTS0041714,23
RTS0041715,17
RTS0041716,184
RTS0041717,122
RTS0041718,163
RTS0041719,158
RTS0041720,164
RTS0041721,26
RTS0041722,26
RTS0041723,32
RTS0041724,39
RTS0041725,23
RTS0041726,14
RTS0041727,18
RTS0041728,8
RTS0041729,12
RTS0041730,12
RTS0041731,19
RTS0041732,12
RTS0041733,14
RTS0041734,13
RTS0041735,28
RTS0041736,30
RTS0041737,19
RTS0041738,36
RTS0041739,36
RTS0041740,16
RTS0041741,17
RTS0041742,15
RTS0041743,18
RTS0041744,16
RTS0041745,20
RTS0041746,31
RTS0041747,29
RTS0041748,19
RTS0041749,23
RTS0041750,21
RTS0041751,26
RTS0041752,14
RTS0041753,32
RTS0041754,26
RTS0041755,16
RTS0041756,37
RTS0041757,26
RTS0041758,22
RTS0041759,32
RTS0041760,15
RTS0041761,15
RTS0041762,13
RTS0041763,20
RTS0041764,15
RTS0041765,21
RTS0041766,18
RTS0041767,6
RTS0041768,9
RTS0041769,10
RTS0041770,14
RTS0041771,19
RTS0041772,25
RTS0041773,11
RTS0041774,17
RTS0041775,17
RTS0041776,31
RTS0041777,21
RTS0041778,25
RTS0041779,32
RTS0041780,21
RTS0041781,9
RTS0041782,13
RTS0041783,7
RTS0041784,18
RTS0041785,21
RTS0041786,21
RTS0041787,37
RTS0041788,15
RTS0041789,19
RTS0041790,31
RTS0041791,21
RTS0041793,32
RTS0041794,22
RTS0041795,31
RTS0041796,17
RTS0041797,21
RTS0041798,25
RTS0041799,16
RTS0041800,17
RTS0041801,11
RTS0041802,18
RTS0041803,15
RTS0041804,20
RTS0041805,21
RTS0041806,18
RTS0041807,16
RTS0041808,22
RTS0041809,14
RTS0041810,24
RTS0041811,35
RTS0041812,36
RTS0041813,35
RTS0041814,18
RTS0041815,21
RTS0041816,26
RTS0041817,14
RTS0041818,9
RTS0041819,18
RTS0041820,28
RTS0041821,30
RTS0041822,20
RTS0041823,14
RTS0041824,26
RTS0041825,18
RTS0041826,25
RTS0041827,22
RTS0041828,23
RTS0041829,14
RTS0041830,10
RTS0041831,20
RTS0041832,15
RTS0041833,21
RTS0041834,29
RTS0041835,15
RTS0041836,25
RTS0041837,19
RTS0041838,18
RTS0041839,26
RTS0041840,24
RTS0041841,15
RTS0041842,21
RTS0041843,23
RTS0041844,19
RTS0041845,13
RTS0041846,13
RTS0041847,22
RTS0041848,22
RTS0041849,20
RTS0041850,15
RTS0041851,13
RTS0041852,19
RTS0041853,25
RTS0041854,18
RTS0041855,14
RTS0041856,28
RTS0041857,17
RTS0041858,19
RTS0041859,23
RTS0041860,21
RTS0041861,18
RTS0041862,14
RTS0041863,13
RTS0041864,17
RTS0041865,16
RTS0041866,27
RTS0041867,22
RTS0041868,20
RTS0041869,15
RTS0041870,19
RTS0041871,13
RTS0041872,19
RTS0041873,23
RTS0041874,18
RTS0041875,19
RTS0041876,19
RTS0041877,25
RTS0041878,26
RTS0041879,34
RTS0041880,33
RTS0041881,33
RTS0041882,20
RTS0041883,41
RTS0041884,11
RTS0041885,29
RTS0041886,88
RTS0041887,114
RTS0041888,118
RTS0041889,67
RTS0041890,78
RTS0041891,57
RTS0041892,54
RTS0041893,63
RTS0041894,47
RTS0041895,50
RTS0041896,53
RTS0041897,38
RTS0041898,38
RTS0041899,43
RTS0041900,21
RTS0041901,28
RTS0041902,14
RTS0041903,28
RTS0041904,34
RTS0041905,27
RTS0041906,422
RTS0041907,16
RTS0041908,174
RTS0041909,28
RTS0041910,109
RTS0041911,20
RTS0041912,25
RTS0041913,22
RTS0041914,20
RTS0041915,14
RTS0041916,273
RTS0041917,277
RTS0041918,316
RTS0041919,590
RTS0041920,379
RTS0041922,21
RTS0041923,16
RTS0041924,17
RTS0041925,18
RTS0041926,17
RTS0041927,17
RTS0041928,9
RTS0041929,18
RTS0041930,28
RTS0041931,17
RTS0041932,32
RTS0041933,13
RTS0041934,19
RTS0041935,10
RTS0041936,17
RTS0041937,14
RTS0041938,20
RTS0041939,15
RTS0041940,16
RTS0041941,9
RTS0041942,17
RTS0041943,26
RTS0041944,9
RTS0041945,19
RTS0041946,13
RTS0041947,16
RTS0041948,19
RTS0041949,16
RTS0041950,10
RTS0041951,23
RTS0041952,24
RTS0041953,13
RTS0041954,26
RTS0041955,23
RTS0041956,26
RTS0041957,27
RTS0041958,35
RTS0041959,37
RTS0041960,19
RTS0041961,12
RTS0041962,30
RTS0041963,28
RTS0041964,49
RTS0041965,22
RTS0041966,9
RTS0041967,24
RTS0041968,18
RTS0041969,17
RTS0041971,35
RTS0041972,25
RTS0041973,24
RTS0041974,22
RTS0041975,38
RTS0041976,26
RTS0041977,41
RTS0041978,26
RTS0041979,33
RTS0041980,25
RTS0041981,61
RTS0041982,69
RTS0041983,78
RTS0041984,50
RTS0041985,90
RTS0041986,22
RTS0041987,31
RTS0041988,19
RTS0041989,15
RTS0041990,25
RTS0041991,12
RTS0041992,30
RTS0041993,21
RTS0041994,16
RTS0041995,14
RTS0041996,10
RTS0041997,24
RTS0041998,22
RTS0041999,16
RTS0042000,22
RTS0042001,21
RTS0042002,20
RTS0042003,14
RTS0042004,14
RTS0042005,22
RTS0042006,10
RTS0042007,23
RTS0042008,23
RTS0042009,18
RTS0042010,13
RTS0042011,28
RTS0042012,35
RTS0042013,22
RTS0042014,23
RTS0042015,37
RTS0042016,16
RTS0042017,28
RTS0042018,12
RTS0042019,24
RTS0042020,15
RTS0042021,63
RTS0042022,43
RTS0042023,56
RTS0042024,66
RTS0042025,41
RTS0042026,18
RTS0042027,12
RTS0042028,12
RTS0042029,11
RTS0042030,19
RTS0042031,23
RTS0042032,25
RTS0042033,17
RTS0042034,26
RTS0042035,23
RTS0042036,34
RTS0042037,30
RTS0042038,22
RTS0042039,30
RTS0042040,19
RTS0042041,9
RTS0042042,17
RTS0042043,18
RTS0042044,20
RTS0042045,14
RTS0042046,49
RTS0042047,55
RTS0042048,34
RTS0042049,29
RTS0042050,25
RTS0042051,17
RTS0042052,26
RTS0042053,18
RTS0042054,15
RTS0042055,18
RTS0042056,28
RTS0042057,17
RTS0042058,15
RTS0042059,15
RTS0042060,25
RTS0042061,25
RTS0042062,24
RTS0042063,48
RTS0042064,16
RTS0042065,25
RTS0042066,19
RTS0042067,19
RTS0042068,17
RTS0042069,15
RTS0042071,16
RTS0042072,7
RTS0042073,13
RTS0042074,18
RTS0042075,22
RTS0042076,6
RTS0042077,12
RTS0042078,10
RTS0042079,18
RTS0042080,16
RTS0042081,38
RTS0042082,42
RTS0042083,23
RTS0042084,34
RTS0042085,23
RTS0042086,18
RTS0042087,17
RTS0042088,16
RTS0042089,14
RTS0042090,28
RTS0042091,31
RTS0042092,27
RTS0042093,16
RTS0042094,16
RTS0042095,10
RTS0042096,26
RTS0042097,16
RTS0042098,24
RTS0042099,14
RTS0042100,18
RTS0042101,15
RTS0042102,21
RTS0042103,18
RTS0042104,14
RTS0042105,13
RTS0042106,8
RTS0042107,19
RTS0042108,24
RTS0042109,24
RTS0042110,16
RTS0042111,21
RTS0042112,19
RTS0042113,21
RTS0042114,24
RTS0042115,24
RTS0042116,10
RTS0042117,20
RTS0042118,16
RTS0042119,9
RTS0042120,16
RTS0042121,30
RTS0042122,23
RTS0042123,17
RTS0042124,12
RTS0042125,16
RTS0042126,16
RTS0042127,13
RTS0042128,18
RTS0042129,17
RTS0042130,22
RTS0042131,13
RTS0042132,12
RTS0042133,26
RTS0042134,17
RTS0042135,24
RTS0042136,12
RTS0042137,19
RTS0042138,11
RTS0042139,21
RTS0042140,13
RTS0042141,24
RTS0042142,20
RTS0042143,12
RTS0042144,16
RTS0042145,12
RTS0042146,31
RTS0042147,31
RTS0042148,26
RTS0042149,27
RTS0042150,35
RTS0042151,25
RTS0042152,32
RTS0042153,15
RTS0042154,22
RTS0042155,13
RTS0042156,12
RTS0042157,21
RTS0042158,30
RTS0042159,17
RTS0042160,12
RTS0042161,16
RTS0042162,20
RTS0042163,17
RTS0042164,19
RTS0042165,13
RTS0042166,16
RTS0042167,19
RTS0042168,19
RTS0042169,12
RTS0042170,19
RTS0042171,23
RTS0042172,16
RTS0042173,23
RTS0042174,24
RTS0042175,25
RTS0042176,14
RTS0042177,24
RTS0042178,18
RTS0042179,20
RTS0042180,25
RTS0042181,15
RTS0042182,12
RTS0042183,13
RTS0042184,23
RTS0042185,23
RTS0042186,12
RTS0042187,20
RTS0042188,22
RTS0042189,19
RTS0042190,24
RTS0042191,33
RTS0042192,19
RTS0042193,24
RTS0042194,28
RTS0042195,10
RTS0042196,16
RTS0042197,23
RTS0042198,15
RTS0042199,19
RTS0042200,5
RTS0042201,20
RTS0042202,7
RTS0042203,20
RTS0042204,6
RTS0042205,18
RTS0042206,14
RTS0042207,20
RTS0042208,15
RTS0042209,16
RTS0042210,8
RTS0042211,11
RTS0042212,19
RTS0042213,13
RTS0042214,21
RTS0042215,13
RTS0042216,19
RTS0042217,24
RTS0042218,16
RTS0042219,16
RTS0042220,17
RTS0042221,16
RTS0042222,18
RTS0042223,24
RTS0042224,14
RTS0042225,21
RTS0042226,18
RTS0042227,20
RTS0042228,17
RTS0042229,19
RTS0042230,23
RTS0042231,19
RTS0042232,24
RTS0042233,30
RTS0042234,24
RTS0042235,20
RTS0042236,22
RTS0042237,20
RTS0042238,32
RTS0042239,21
RTS0042240,20
RTS0042241,13
RTS0042242,18
RTS0042243,12
RTS0042244,12
RTS0042245,16
RTS0042246,73
RTS0042247,99
RTS0042248,139
RTS0042249,57
RTS0042250,66
RTS0042251,17
RTS0042252,17
RTS0042253,16
RTS0042254,21
RTS0042255,22
RTS0042256,29
RTS0042257,20
RTS0042258,22
RTS0042259,18
RTS0042260,21
RTS0042261,25
RTS0042262,25
RTS0042263,18
RTS0042264,27
RTS0042265,29
RTS0042266,24
RTS0042267,10
RTS0042268,7
RTS0042269,10
RTS0042270,14
RTS0042271,19
RTS0042272,8
RTS0042273,17
RTS0042274,17
RTS0042275,19
RTS0042276,25
RTS0042277,19
RTS0042278,29
RTS0042279,24
RTS0042280,21
RTS0042281,16
RTS0042282,14
RTS0042283,23
RTS0042284,15
RTS0042285,17
RTS0042286,13
RTS0042287,25
RTS0042288,25
RTS0042289,32
RTS0042290,30
RTS0042291,44
RTS0042292,62
RTS0042293,38
RTS0042294,30
RTS0042295,29
RTS0042296,14
RTS0042297,23
RTS0042298,14
RTS0042299,17
RTS0042300,17
RTS0042301,28
RTS0042302,14
RTS0042303,22
RTS0042304,22
RTS0042305,35
RTS0042306,29
RTS0042307,26
RTS0042308,16
RTS0042309,22
RTS0042310,35
RTS0042311,8
RTS0042312,15
RTS0042313,16
RTS0042314,22
RTS0042315,15
RTS0042316,19
RTS0042317,12
RTS0042318,22
RTS0042319,21
RTS0042320,14
RTS0042321,20
RTS0042322,10
RTS0042323,18
RTS0042324,26
RTS0042325,11
RTS0042326,24
RTS0042327,21
RTS0042328,12
RTS0042329,20
RTS0042330,13
RTS0042331,24
RTS0042332,19
RTS0042333,26
RTS0042334,20
RTS0042335,25
RTS0042336,19
RTS0042337,18
RTS0042338,14
RTS0042339,14
RTS0042340,8
RTS0042341,31
RTS0042342,18
RTS0042343,20
RTS0042344,16
RTS0042345,18
RTS0042346,15
RTS0042347,13
RTS0042348,9
RTS0042349,11
RTS0042350,12
RTS0042351,12
RTS0042352,15
RTS0042353,22
RTS0042354,12
RTS0042355,12
RTS0042356,11
RTS0042357,19
RTS0042358,16
RTS0042359,18
RTS0042360,16
RTS0042361,19
RTS0042362,35
RTS0042363,29
RTS0042364,23
RTS0042365,20
RTS0042366,12
RTS0042367,21
RTS0042368,28
RTS0042369,8
RTS0042370,23
RTS0042371,22
RTS0042372,10
RTS0042373,19
RTS0042374,12
RTS0042375,10
RTS0042376,12
RTS0042377,9
RTS0042378,16
RTS0042379,18
RTS0042380,11
RTS0042381,27
RTS0042382,45
RTS0042383,43
RTS0042384,39
RTS0042385,40
RTS0042386,22
RTS0042387,24
RTS0042388,35
RTS0042389,29
RTS0042390,11
RTS0042391,7
RTS0042392,19
RTS0042393,12
RTS0042394,11
RTS0042395,17
RTS0042396,10
RTS0042397,14
RTS0042398,14
RTS0042399,28
RTS0042400,16
RTS0042401,27
RTS0042402,21
RTS0042403,16
RTS0042404,22
RTS0042405,18
RTS0042406,20
RTS0042407,13
RTS0042408,19
RTS0042409,15
RTS0042410,22
RTS0042411,9
RTS0042412,19
RTS0042413,21
RTS0042414,17
RTS0042415,24
RTS0042416,45
RTS0042417,70
RTS0042418,60
RTS0042419,55
RTS0042420,42
RTS0042421,36
RTS0042422,10
RTS0042423,20
RTS0042424,14
RTS0042425,8
RTS0042426,23
RTS0042427,22
RTS0042428,11
RTS0042429,21
RTS0042430,16
RTS0042431,21
RTS0042432,26
RTS0042433,17
RTS0042434,31
RTS0042435,26
RTS0042436,15
RTS0042437,20
RTS0042438,24
RTS0042439,30
RTS0042440,18
RTS0042441,28
RTS0042442,16
RTS0042443,22
RTS0042444,17
RTS0042445,14
RTS0042446,31
RTS0042447,17
RTS0042448,24
RTS0042449,15
RTS0042450,17
RTS0042451,20
RTS0042452,19
RTS0042453,22
RTS0042454,31
RTS0042455,18
RTS0042456,19
RTS0042457,20
RTS0042458,18
RTS0042460,23
RTS0042461,42
RTS0042462,28
RTS0042463,28
RTS0042464,43
RTS0042465,24
RTS0042466,20
RTS0042467,16
RTS0042468,18
RTS0042469,19
RTS0042470,25
RTS0042471,18
RTS0042472,12
RTS0042473,22
RTS0042474,21
RTS0042475,29
RTS0042476,23
RTS0042477,18
RTS0042478,17
RTS0042479,17
RTS0042480,18
RTS0042481,53
RTS0042482,57
RTS0042483,159
RTS0042484,121
RTS0042485,57
RTS0042486,7
RTS0042487,16
RTS0042488,15
RTS0042489,13
RTS0042490,7
RTS0042491,21
RTS0042492,23
RTS0042493,20
RTS0042494,12
RTS0042495,14
RTS0042496,21
RTS0042497,14
RTS0042498,11
RTS0042499,24
RTS0042500,21
RTS0042501,16
RTS0042502,14
RTS0042503,15
RTS0042504,13
RTS0042505,14
RTS0042506,13
RTS0042507,23
RTS0042508,17
RTS0042509,30
RTS0042510,12
RTS0042515,14
RTS0042522,16
RTS0042526,16
RTS0042527,19
RTS0042528,13
RTS0042529,20
RTS0042530,15
RTS0042531,14
RTS0042532,11
RTS0042533,12
RTS0042534,9
RTS0042535,8
RTS0042536,20
RTS0042537,26
RTS0042538,15
RTS0042539,18
RTS0042540,45
RTS0042541,19
RTS0042542,11
RTS0042543,10
RTS0042544,20
RTS0042545,16
RTS0042546,25
RTS0042547,17
RTS0042548,25
RTS0042549,13
RTS0042550,26
RTS0042551,13
RTS0042552,11
RTS0042553,16
RTS0042554,20
RTS0042555,14
RTS0042556,14
RTS0042557,18
RTS0042558,15
RTS0042559,13
RTS0042560,14
RTS0042561,15
RTS0042562,13
RTS0042563,16
RTS0042564,11
RTS0042565,25
RTS0042566,36
RTS0042567,18
RTS0042568,28
RTS0042569,32
RTS0042570,18
RTS0042571,31
RTS0042572,28
RTS0042573,30
RTS0042574,35
RTS0042575,37
RTS0042576,18
RTS0042577,27
RTS0042578,14
RTS0042579,16
RTS0042580,20
RTS0042581,25
RTS0042582,18
RTS0042583,35
RTS0042584,21
RTS0042585,14
RTS0042586,38
RTS0042587,71
RTS0042588,55
RTS0042589,43
RTS0042590,46
RTS0042591,11
RTS0042592,19
RTS0042593,11
RTS0042594,13
RTS0042595,8
RTS0042596,34
RTS0042597,18
RTS0042598,31
RTS0042599,22
RTS0042600,17
RTS0042601,15
RTS0042602,18
RTS0042603,17
RTS0042604,18
RTS0042605,14
RTS0042606,20
RTS0042607,17
RTS0042608,23
RTS0042609,17
RTS0042610,15
RTS0042611,21
RTS0042612,37
RTS0042613,24
RTS0042614,22
RTS0042615,36
RTS0042616,18
RTS0042617,13
RTS0042618,30
RTS0042619,11
RTS0042620,10
RTS0042621,8
RTS0042622,20
RTS0042623,14
RTS0042624,15
RTS0042625,14
RTS0042626,20
RTS0042627,21
RTS0042628,16
RTS0042629,20
RTS0042630,20
RTS0042631,12
RTS0042633,18
RTS0042634,25
RTS0042635,16
RTS0042636,54
RTS0042637,42
RTS0042638,55
RTS0042639,42
RTS0042640,39
RTS0042641,20
RTS0042642,20
RTS0042643,8
RTS0042644,15
RTS0042645,12
RTS0042646,21
RTS0042647,25
RTS0042648,38
RTS0042649,29
RTS0042650,30
RTS0042651,18
RTS0042652,10
RTS0042653,16
RTS0042654,19
RTS0042655,15
RTS0042656,23
RTS0042657,20
RTS0042658,23
RTS0042659,27
RTS0042660,9
RTS0042661,14
RTS0042662,23
RTS0042663,15
RTS0042664,17
RTS0042665,23
RTS0042666,11
RTS0042667,16
RTS0042668,17
RTS0042669,16
RTS0042670,19
RTS0042671,52
RTS0042672,22
RTS0042673,31
RTS0042674,14
RTS0042675,41
RTS0042676,6
RTS0042678,27
RTS0042679,21
RTS0042680,15
RTS0042681,58
RTS0042682,51
RTS0042683,38
RTS0042684,17
RTS0042685,39
RTS0042686,29
RTS0042687,25
RTS0042688,13
RTS0042689,13
RTS0042690,9
RTS0042691,21
RTS0042692,15
RTS0042693,7
RTS0042694,1
RTS0042695,14
RTS0042696,16
RTS0042697,14
RTS0042698,9
RTS0042699,13
RTS0042700,15
RTS0042701,22
RTS0042702,19
RTS0042703,9
RTS0042704,15
RTS0042705,14
RTS0042706,16
RTS0042707,15
RTS0042708,19
RTS0042709,18
RTS0042710,29
RTS0042711,46
RTS0042712,52
RTS0042713,24
RTS0042714,40
RTS0042715,29
RTS0042716,15
RTS0042717,15
RTS0042718,14
RTS0042719,12
RTS0042720,16
RTS0042721,18
RTS0042722,16
RTS0042723,13
RTS0042724,15
RTS0042725,15
RTS0042726,7
RTS0042727,9
RTS0042728,15
RTS0042729,19
RTS0042730,16
RTS0042731,13
RTS0042732,16
RTS0042733,16
RTS0042734,14
RTS0042735,25
RTS0042736,34
RTS0042737,36
RTS0042738,30
RTS0042739,21
RTS0042740,23
RTS0042741,22
RTS0042742,11
RTS0042743,19
RTS0042744,16
RTS0042745,22
RTS0042746,29
RTS0042747,19
RTS0042748,26
RTS0042749,17
RTS0042750,17
RTS0042751,17
RTS0042752,22
RTS0042753,14
RTS0042754,14
RTS0042755,15
RTS0042756,14
RTS0042757,22
RTS0042758,8
RTS0042759,10
RTS0042760,20
RTS0042761,22
RTS0042762,16
RTS0042763,9
RTS0042764,13
RTS0042765,14
RTS0042766,21
RTS0042767,17
RTS0042768,13
RTS0042769,24
RTS0042770,16
RTS0042771,21
RTS0042772,20
RTS0042773,22
RTS0042774,21
RTS0042775,16
RTS0042776,21
RTS0042777,30
RTS0042778,33
RTS0042779,24
RTS0042780,24
RTS0042781,19
RTS0042782,16
RTS0042783,26
RTS0042784,16
RTS0042785,25
RTS0042786,30
RTS0042787,28
RTS0042788,31
RTS0042789,18
RTS0042790,29
RTS0042791,154
RTS0042792,54
RTS0042793,59
RTS0042794,66
RTS0042795,84
RTS0042796,17
RTS0042797,35
RTS0042798,18
RTS0042799,16
RTS0042800,24
RTS0042801,15
RTS0042802,25
RTS0042803,20
RTS0042804,18
RTS0042805,18
RTS0042806,9
RTS0042807,24
RTS0042808,29
RTS0042809,25
RTS0042810,29
RTS0042811,26
RTS0042812,39
RTS0042813,20
RTS0042814,30
RTS0042815,35
RTS0042816,15
RTS0042817,25
RTS0042818,19
RTS0042819,17
RTS0042820,20
RTS0042821,27
RTS0042822,18
RTS0042823,19
RTS0042824,23
RTS0042825,13
RTS0042826,17
RTS0042827,18
RTS0042828,24
RTS0042829,31
RTS0042830,31
RTS0042831,32
RTS0042832,26
RTS0042833,17
RTS0042834,22
RTS0042835,20
RTS0042836,26
RTS0042837,23
RTS0042838,41
RTS0042839,14
RTS0042840,29
RTS0042841,20
RTS0042842,22
RTS0042843,18
RTS0042844,19
RTS0042845,36
RTS0042846,8
RTS0042847,22
RTS0042848,22
RTS0042849,21
RTS0042850,22
RTS0042851,32
RTS0042852,15
RTS0042853,25
RTS0042854,30
RTS0042855,16
RTS0042856,11
RTS0042857,20
RTS0042858,25
RTS0042859,30
RTS0042860,19
RTS0042861,20
RTS0042862,9
RTS0042863,18
RTS0042864,22
RTS0042865,13
RTS0042866,16
RTS0042867,14
RTS0042868,22
RTS0042869,30
RTS0042870,21
RTS0042871,18
RTS0042872,11
RTS0042873,20
RTS0042874,17
RTS0042875,15
RTS0042876,31
RTS0042877,17
RTS0042878,27
RTS0042879,34
RTS0042880,30
RTS0042881,15
RTS0042882,32
RTS0042883,26
RTS0042884,45
RTS0042885,21
RTS0042886,26
RTS0042887,15
RTS0042888,24
RTS0042889,23
RTS0042890,18
RTS0042891,17
RTS0042892,21
RTS0042893,20
RTS0042894,14
RTS0042895,19
RTS0042896,51
RTS0042897,42
RTS0042898,18
RTS0042899,43
RTS0042900,28
RTS0042901,18
RTS0042902,15
RTS0042903,15
RTS0042904,23
RTS0042905,19
RTS0042906,11
RTS0042907,10
RTS0042908,15
RTS0042909,20
RTS0042910,17
RTS0042911,21
RTS0042912,12
RTS0042913,14
RTS0042914,22
RTS0042915,10
RTS0042916,17
RTS0042917,33
RTS0042918,8
RTS0042919,29
RTS0042920,21
RTS0042921,17
RTS0042922,18
RTS0042923,21
RTS0042924,14
RTS0042925,27
RTS0042926,14
RTS0042927,8
RTS0042928,17
RTS0042929,19
RTS0042930,14
RTS0042931,9
RTS0042932,12
RTS0042933,19
RTS0042934,19
RTS0042935,22
RTS0042936,17
RTS0042937,40
RTS0042938,33
RTS0042939,26
RTS0042940,23
RTS0042941,71
RTS0042942,59
RTS0042943,93
RTS0042944,52
RTS0042945,53
RTS0042946,12
RTS0042947,27
RTS0042948,8
RTS0042949,20
RTS0042950,14
RTS0042951,14
RTS0042952,17
RTS0042953,22
RTS0042954,19
RTS0042955,13
RTS0042956,17
RTS0042957,30
RTS0042958,24
RTS0042959,22
RTS0042960,19
RTS0042961,18
RTS0042962,20
RTS0042963,17
RTS0042964,23
RTS0042965,42
RTS0042966,20
RTS0042967,12
RTS0042968,12
RTS0042969,14
RTS0042970,28
RTS0042971,68
RTS0042972,34
RTS0042973,35
RTS0042974,24
RTS0042975,28
RTS0042976,36
RTS0042977,25
RTS0042978,24
RTS0042979,26
RTS0042980,19
RTS0042981,39
RTS0042982,28
RTS0042983,39
RTS0042984,20
RTS0042985,21
RTS0042986,9
RTS0042987,20
RTS0042988,18
RTS0042989,16
RTS0042990,11
RTS0042991,21
RTS0042992,27
RTS0042993,12
RTS0042994,16
RTS0042995,20
RTS0042996,20
RTS0042997,16
RTS0042998,20
RTS0042999,22
RTS0043000,15
RTS0043001,14
RTS0043002,32
RTS0043003,24
RTS0043004,23
RTS0043005,19
RTS0043006,9
RTS0043007,19
RTS0043008,20
RTS0043009,21
RTS0043010,24
RTS0043011,26
RTS0043012,19
RTS0043013,21
RTS0043014,29
RTS0043015,33
RTS0043016,22
RTS0043017,17
RTS0043018,28
RTS0043019,27
RTS0043020,13
RTS0043021,17
RTS0043022,20
RTS0043023,25
RTS0043024,26
RTS0043025,25
RTS0043026,15
RTS0043027,30
RTS0043028,23
RTS0043029,11
RTS0043030,19
RTS0043031,14
RTS0043032,25
RTS0043033,27
RTS0043034,14
RTS0043035,16
RTS0043036,15
RTS0043037,19
RTS0043038,25
RTS0043039,12
RTS0043040,25
RTS0043041,15
RTS0043042,18
RTS0043043,15
RTS0043044,11
RTS0043045,9
RTS0043046,19
RTS0043047,25
RTS0043048,24
RTS0043049,29
RTS0043050,14
RTS0043051,23
RTS0043052,23
RTS0043053,16
RTS0043054,15
RTS0043055,12
RTS0043056,13
RTS0043057,20
RTS0043058,27
RTS0043059,16
RTS0043060,24
RTS0043061,65
RTS0043062,20
RTS0043063,41
RTS0043064,33
RTS0043065,49
RTS0043066,24
RTS0043067,16
RTS0043068,20
RTS0043069,21
RTS0043070,18
RTS0043071,14
RTS0043072,14
RTS0043073,17
RTS0043074,16
RTS0043075,18
RTS0043076,17
RTS0043077,18
RTS0043078,23
RTS0043079,19
RTS0043080,16
RTS0043081,24
RTS0043082,19
RTS0043083,25
RTS0043084,17
RTS0043085,25
RTS0043086,19
RTS0043087,16
RTS0043088,8
RTS0043089,17
RTS0043090,14
RTS0043091,19
RTS0043092,12
RTS0043093,11
RTS0043094,18
RTS0043095,20
RTS0043096,15
RTS0043097,7
RTS0043098,24
RTS0043099,22
RTS0043100,18
RTS0043101,21
RTS0043102,18
RTS0043103,27
RTS0043104,16
RTS0043105,18
RTS0043106,29
RTS0043107,29
RTS0043108,19
RTS0043109,20
RTS0043110,23
RTS0043111,21
RTS0043112,21
RTS0043113,24
RTS0043114,39
RTS0043115,12
RTS0043116,36
RTS0043117,19
RTS0043118,14
RTS0043119,15
RTS0043120,16
RTS0043121,10
RTS0043122,15
RTS0043123,17
RTS0043124,21
RTS0043125,17
RTS0043126,59
RTS0043127,19
RTS0043128,40
RTS0043129,35
RTS0043130,30
RTS0043131,19
RTS0043132,14
RTS0043133,9
RTS0043134,10
RTS0043135,17
RTS0043136,20
RTS0043137,20
RTS0043138,15
RTS0043139,26
RTS0043140,17
RTS0043141,12
RTS0043142,26
RTS0043143,17
RTS0043144,17
RTS0043145,17
RTS0043146,17
RTS0043147,20
RTS0043148,42
RTS0043149,19
RTS0043150,10
RTS0043151,28
RTS0043152,31
RTS0043153,24
RTS0043154,26
RTS0043155,18
RTS0043156,99
RTS0043157,119
RTS0043159,136
RTS0043160,263
RTS0043161,19
RTS0043162,17
RTS0043163,27
RTS0043164,21
RTS0043165,13
RTS0043167,13
RTS0043168,16
RTS0043169,18
RTS0043170,14
RTS0043171,28
RTS0043172,43
RTS0043173,32
RTS0043174,21
RTS0043175,31
RTS0043176,14
RTS0043177,26
RTS0043178,26
RTS0043179,23
RTS0043180,16
RTS0043181,25
RTS0043182,13
RTS0043183,12
RTS0043184,20
RTS0043185,17
RTS0043186,41
RTS0043187,17
RTS0043188,24
RTS0043189,24
RTS0043190,26
RTS0043191,15
RTS0043192,17
RTS0043193,13
RTS0043194,15
RTS0043195,14
RTS0043196,22
RTS0043197,26
RTS0043198,23
RTS0043199,16
RTS0043200,26
RTS0043201,26
RTS0043202,25
RTS0043203,15
RTS0043204,33
RTS0043205,34
RTS0043206,26
RTS0043207,21
RTS0043208,29
RTS0043209,14
RTS0043210,17
RTS0043211,17
RTS0043212,22
RTS0043213,18
RTS0043214,26
RTS0043215,23
RTS0043216,21
RTS0043217,17
RTS0043218,25
RTS0043219,34
RTS0043220,23
RTS0043221,11
RTS0043222,27
RTS0043223,16
RTS0043224,17
RTS0043225,15
RTS0043226,24
RTS0043227,19
RTS0043228,23
RTS0043229,25
RTS0043230,22
RTS0043231,28
RTS0043232,37
RTS0043233,34
RTS0043234,24
RTS0043235,16
RTS0043236,10
RTS0043237,20
RTS0043238,22
RTS0043239,24
RTS0043240,28
RTS0043241,13
RTS0043242,24
RTS0043243,9
RTS0043244,17
RTS0043245,17
RTS0043246,23
RTS0043247,23
RTS0043248,19
RTS0043249,18
RTS0043250,27
RTS0043251,18
RTS0043252,18
RTS0043253,10
RTS0043254,20
RTS0043255,20
RTS0043256,26
RTS0043257,13
RTS0043258,23
RTS0043259,28
RTS0043260,26
RTS0043261,20
RTS0043262,32
RTS0043263,15
RTS0043264,20
RTS0043265,13
RTS0043266,24
RTS0043267,14
RTS0043268,24
RTS0043269,25
RTS0043270,33
RTS0043271,35
RTS0043272,29
RTS0043273,30
RTS0043274,30
RTS0043275,25
RTS0043276,8
RTS0043277,27
RTS0043278,19
RTS0043279,24
RTS0043280,21
RTS0043281,23
RTS0043282,32
RTS0043283,22
RTS0043284,33
RTS0043285,30
RTS0043286,20
RTS0043287,21
RTS0043288,31
RTS0043289,31
RTS0043290,14
RTS0043291,32
RTS0043292,35
RTS0043293,21
RTS0043294,31
RTS0043295,31
RTS0043296,16
RTS0043297,11
RTS0043299,18
RTS0043300,23
RTS0043301,14
RTS0043302,19
RTS0043303,18
RTS0043304,14
RTS0043305,27
RTS0043306,12
RTS0043307,23
RTS0043308,13
RTS0043309,18
RTS0043310,18
RTS0043311,26
RTS0043312,26
RTS0043313,33
RTS0043314,23
RTS0043315,24
RTS0043316,13
RTS0043317,14
RTS0043318,17
RTS0043319,18
RTS0043320,21
RTS0043321,23
RTS0043322,23
RTS0043323,17
RTS0043324,23
RTS0043325,20
RTS0043326,13
RTS0043327,20
RTS0043328,17
RTS0043329,19
RTS0043330,14
RTS0043331,16
RTS0043332,15
RTS0043333,6
RTS0043334,11
RTS0043335,10
RTS0043336,26
RTS0043337,17
RTS0043338,19
RTS0043339,18
RTS0043340,16
RTS0043341,24
RTS0043342,13
RTS0043343,15
RTS0043344,12
RTS0043345,16
RTS0043346,19
RTS0043347,20
RTS0043348,15
RTS0043349,11
RTS0043350,13
RTS0043351,19
RTS0043352,24
RTS0043353,13
RTS0043354,18
RTS0043355,23
RTS0043356,20
RTS0043357,30
RTS0043358,23
RTS0043359,24
RTS0043360,26
RTS0043361,43
RTS0043362,35
RTS0043363,17
RTS0043364,28
RTS0043365,27
RTS0043366,19
RTS0043367,16
RTS0043368,26
RTS0043369,25
RTS0043370,11
RTS0043371,41
RTS0043372,19
RTS0043373,44
RTS0043374,19
RTS0043375,21
RTS0043376,76
RTS0043377,174
RTS0043378,108
RTS0043379,108
RTS0043380,121
RTS0043381,33
RTS0043382,17
RTS0043383,29
RTS0043384,25
RTS0043385,15
RTS0043386,14
RTS0043387,28
RTS0043388,15
RTS0043389,22
RTS0043390,13
RTS0043391,23
RTS0043392,20
RTS0043393,22
RTS0043394,26
RTS0043395,15
RTS0043396,44
RTS0043397,33
RTS0043398,30
RTS0043399,42
RTS0043400,16
RTS0043401,12
RTS0043402,11
RTS0043403,11
RTS0043404,21
RTS0043405,10
RTS0043406,13
RTS0043407,16
RTS0043408,17
RTS0043409,15
RTS0043410,13
RTS0043411,22
RTS0043412,16
RTS0043413,18
RTS0043414,13
RTS0043415,18
RTS0043416,11
RTS0043417,13
RTS0043418,16
RTS0043419,20
RTS0043420,14
RTS0043421,21
RTS0043422,15
RTS0043423,12
RTS0043424,20
RTS0043425,26
RTS0043426,23
RTS0043427,15
RTS0043428,24
RTS0043429,19
RTS0043430,19
RTS0043431,26
RTS0043432,18
RTS0043433,15
RTS0043434,21
RTS0043435,12
RTS0043436,37
RTS0043437,14
RTS0043438,28
RTS0043439,17
RTS0043440,35
RTS0043441,29
RTS0043442,23
RTS0043443,22
RTS0043444,17
RTS0043445,13
RTS0043446,25
RTS0043447,18
RTS0043448,18
RTS0043449,21
RTS0043450,24
RTS0043451,20
RTS0043452,15
RTS0043453,17
RTS0043454,21
RTS0043455,20
RTS0043456,21
RTS0043457,21
RTS0043458,18
RTS0043459,12
RTS0043460,16
RTS0043461,21
RTS0043462,21
RTS0043463,17
RTS0043464,25
RTS0043465,11
RTS0043466,45
RTS0043467,27
RTS0043468,30
RTS0043469,30
RTS0043470,26
RTS0043471,25
RTS0043472,19
RTS0043473,15
RTS0043474,22
RTS0043475,27
RTS0043476,11
RTS0043477,18
RTS0043478,23
RTS0043479,14
RTS0043480,15
RTS0043481,29
RTS0043482,28
RTS0043483,33
RTS0043484,18
RTS0043485,23
RTS0043486,21
RTS0043487,20
RTS0043488,25
RTS0043489,22
RTS0043490,23
RTS0043491,31
RTS0043492,24
RTS0043493,25
RTS0043494,35
RTS0043495,40
RTS0043496,12
RTS0043497,17
RTS0043498,21
RTS0043499,19
RTS0043500,15
RTS0043501,8
RTS0043502,16
RTS0043503,8
RTS0043504,26
RTS0043505,19
RTS0043506,25
RTS0043507,12
RTS0043508,23
RTS0043509,16
RTS0043510,22
RTS0043511,18
RTS0043512,11
RTS0043513,15
RTS0043514,26
RTS0043515,13
RTS0043516,15
RTS0043517,14
RTS0043518,21
RTS0043519,16
RTS0043520,16
RTS0043521,13
RTS0043522,10
RTS0043523,18
RTS0043524,14
RTS0043525,23
RTS0043526,25
RTS0043527,16
RTS0043528,15
RTS0043529,19
RTS0043530,16
RTS0043531,17
RTS0043532,13
RTS0043533,21
RTS0043534,14
RTS0043535,15
RTS0043536,15
RTS0043537,19
RTS0043538,14
RTS0043539,23
RTS0043540,19
RTS0043541,17
RTS0043542,26
RTS0043543,33
RTS0043544,31
RTS0043545,13
RTS0043546,23
RTS0043547,21
RTS0043548,19
RTS0043549,16
RTS0043550,15
RTS0043551,19
RTS0043552,14
RTS0043553,13
RTS0043554,20
RTS0043555,14
RTS0043556,31
RTS0043557,15
RTS0043558,26
RTS0043559,20
RTS0043560,18
RTS0043561,20
RTS0043562,19
RTS0043563,11
RTS0043564,17
RTS0043565,15
RTS0043566,27
RTS0043567,21
RTS0043568,28
RTS0043569,22
RTS0043570,28
RTS0043571,11
RTS0043572,16
RTS0043573,25
RTS0043574,17
RTS0043575,19
RTS0043576,35
RTS0043577,36
RTS0043578,12
RTS0043579,26
RTS0043580,43
RTS0043581,19
RTS0043582,33
RTS0043583,16
RTS0043584,22
RTS0043585,12
RTS0043586,22
RTS0043587,22
RTS0043588,14
RTS0043589,13
RTS0043590,13
RTS0043591,13
RTS0043592,25
RTS0043593,23
RTS0043594,12
RTS0043595,9
RTS0043596,16
RTS0043597,15
RTS0043598,17
RTS0043599,27
RTS0043600,11
RTS0043601,12
RTS0043602,17
RTS0043603,19
RTS0043604,27
RTS0043605,9
RTS0043606,17
RTS0043607,20
RTS0043608,13
RTS0043609,16
RTS0043610,19
RTS0043611,19
RTS0043612,21
RTS0043613,16
RTS0043614,26
RTS0043615,22
RTS0043616,23
RTS0043617,17
RTS0043618,22
RTS0043619,14
RTS0043620,12
RTS0043621,16
RTS0043622,24
RTS0043623,21
RTS0043624,21
RTS0043625,15
RTS0043626,20
RTS0043627,16
RTS0043628,18
RTS0043629,17
RTS0043630,17
RTS0043631,14
RTS0043632,16
RTS0043633,21
RTS0043634,26
RTS0043635,16
RTS0043636,8
RTS0043637,27
RTS0043638,11
RTS0043639,22
RTS0043640,17
RTS0043641,87
RTS0043642,56
RTS0043643,58
RTS0043644,61
RTS0043645,69
RTS0043646,22
RTS0043647,24
RTS0043648,22
RTS0043649,13
RTS0043650,20
RTS0043651,11
RTS0043652,26
RTS0043653,16
RTS0043654,16
RTS0043655,12
RTS0043656,15
RTS0043657,12
RTS0043658,24
RTS0043659,18
RTS0043660,15
RTS0043661,15
RTS0043663,13
RTS0043664,11
RTS0043665,11
RTS0043666,20
RTS0043667,24
RTS0043668,9
RTS0043669,12
RTS0043670,11
RTS0043671,16
RTS0043672,21
RTS0043673,20
RTS0043674,22
RTS0043675,10
RTS0043676,10
RTS0043677,21
RTS0043678,11
RTS0043679,21
RTS0043680,12
RTS0043681,22
RTS0043682,8
RTS0043683,15
RTS0043684,27
RTS0043685,24
RTS0043686,26
RTS0043687,23
RTS0043688,11
RTS0043689,12
RTS0043690,12
RTS0043691,13
RTS0043692,18
RTS0043693,23
RTS0043694,24
RTS0043695,23
RTS0043696,23
RTS0043697,16
RTS0043698,28
RTS0043699,40
RTS0043700,41
RTS0043701,19
RTS0043702,36
RTS0043703,18
RTS0043704,27
RTS0043705,23
RTS0043706,36
RTS0043707,17
RTS0043708,11
RTS0043709,17
RTS0043710,22
RTS0043711,13
RTS0043712,13
RTS0043713,14
RTS0043714,12
RTS0043715,19
RTS0043716,20
RTS0043717,14
RTS0043718,22
RTS0043719,16
RTS0043720,13
RTS0043721,17
RTS0043722,22
RTS0043723,16
RTS0043724,20
RTS0043725,15
RTS0043726,13
RTS0043727,17
RTS0043728,15
RTS0043729,15
RTS0043730,12
RTS0043731,11
RTS0043732,13
RTS0043733,29
RTS0043734,20
RTS0043735,20
RTS0043736,16
RTS0043737,25
RTS0043738,18
RTS0043739,10
RTS0043740,18
RTS0043741,29
RTS0043742,26
RTS0043743,15
RTS0043744,25
RTS0043745,22
RTS0043746,15
RTS0043747,10
RTS0043748,24
RTS0043749,18
RTS0043750,19
RTS0043751,33
RTS0043752,15
RTS0043753,25
RTS0043754,18
RTS0043755,20
RTS0043756,13
RTS0043757,11
RTS0043758,12
RTS0043759,19
RTS0043760,19
RTS0043761,29
RTS0043762,14
RTS0043763,16
RTS0043764,14
RTS0043765,11
RTS0043766,17
RTS0043767,20
RTS0043768,12
RTS0043769,15
RTS0043770,11
RTS0043771,19
RTS0043772,18
RTS0043773,15
RTS0043774,18
RTS0043775,13
RTS0043776,11
RTS0043777,16
RTS0043778,19
RTS0043779,22
RTS0043780,24
RTS0043781,28
RTS0043782,29
RTS0043783,21
RTS0043784,17
RTS0043785,11
RTS0043786,24
RTS0043787,18
RTS0043788,12
RTS0043789,18
RTS0043790,20
RTS0043791,15
RTS0043792,28
RTS0043793,20
RTS0043794,14
RTS0043795,13
RTS0043796,13
RTS0043797,30
RTS0043798,21
RTS0043799,23
RTS0043800,9
RTS0043801,13
RTS0043802,11
RTS0043803,17
RTS0043804,20
RTS0043805,17
RTS0043806,25
RTS0043807,9
RTS0043808,20
RTS0043809,15
RTS0043810,9
RTS0043811,21
RTS0043812,25
RTS0043813,24
RTS0043814,22
RTS0043815,21
RTS0043816,40
RTS0043817,18
RTS0043818,24
RTS0043819,22
RTS0043820,41
RTS0043821,18
RTS0043822,14
RTS0043823,12
RTS0043824,13
RTS0043825,16
RTS0043826,14
RTS0043827,17
RTS0043828,23
RTS0043829,11
RTS0043830,19
RTS0043831,18
RTS0043832,20
RTS0043833,18
RTS0043834,18
RTS0043835,16
RTS0043836,14
RTS0043837,15
RTS0043838,14
RTS0043839,18
RTS0043840,18
RTS0043841,13
RTS0043842,18
RTS0043843,16
RTS0043844,15
RTS0043845,15
RTS0043846,14
RTS0043847,20
RTS0043848,21
RTS0043849,25
RTS0043850,29
RTS0043851,26
RTS0043852,20
RTS0043853,28
RTS0043854,22
RTS0043856,18
RTS0043857,6
RTS0043858,15
RTS0043859,10
RTS0043860,23
RTS0043861,32
RTS0043862,32
RTS0043863,21
RTS0043864,21
RTS0043865,18
RTS0043866,19
RTS0043867,23
RTS0043868,28
RTS0043869,21
RTS0043870,13
RTS0043871,27
RTS0043872,22
RTS0043873,31
RTS0043874,27
RTS0043875,33
RTS0043876,11
RTS0043877,15
RTS0043878,16
RTS0043879,21
RTS0043880,19
RTS0043881,16
RTS0043882,25
RTS0043883,20
RTS0043884,13
RTS0043885,14
RTS0043886,17
RTS0043887,19
RTS0043888,28
RTS0043889,9
RTS0043890,37
RTS0043891,18
RTS0043892,20
RTS0043893,18
RTS0043894,14
RTS0043895,20
RTS0043896,15
RTS0043897,29
RTS0043898,31
RTS0043899,30
RTS0043900,24
RTS0043901,25
RTS0043902,22
RTS0043903,29
RTS0043904,33
RTS0043905,22
RTS0043906,10
RTS0043907,23
RTS0043908,11
RTS0043909,12
RTS0043910,21
RTS0043911,31
RTS0043912,35
RTS0043913,19
RTS0043914,21
RTS0043915,5
RTS0043916,13
RTS0043917,16
RTS0043918,11
RTS0043919,19
RTS0043920,38
RTS0043921,22
RTS0043922,20
RTS0043923,18
RTS0043924,23
RTS0043925,24
RTS0043926,27
RTS0043927,14
RTS0043928,20
RTS0043929,19
RTS0043930,11
RTS0043931,21
RTS0043932,28
RTS0043933,18
RTS0043934,21
RTS0043935,19
RTS0043936,14
RTS0043937,13
RTS0043938,12
RTS0043939,10
RTS0043940,18
RTS0043941,16
RTS0043942,22
RTS0043943,23
RTS0043944,18
RTS0043945,16
RTS0043946,10
RTS0043947,16
RTS0043948,13
RTS0043949,22
RTS0043950,21
RTS0043951,13
RTS0043952,14
RTS0043953,20
RTS0043954,15
RTS0043955,21
RTS0043956,16
RTS0043957,24
RTS0043958,33
RTS0043959,10
RTS0043960,29
RTS0043961,16
RTS0043962,17
RTS0043963,19
RTS0043964,18
RTS0043965,23
RTS0043966,20
RTS0043967,25
RTS0043968,24
RTS0043969,19
RTS0043970,30
RTS0043971,30
RTS0043972,38
RTS0043973,21
RTS0043974,35
RTS0043975,20
RTS0043976,19
RTS0043977,18
RTS0043978,17
RTS0043979,22
RTS0043980,30
RTS0043981,31
RTS0043982,31
RTS0043983,32
RTS0043984,17
RTS0043985,43
RTS0043986,17
RTS0043987,43
RTS0043988,29
RTS0043989,20
RTS0043990,18
RTS0043991,22
RTS0043992,20
RTS0043993,25
RTS0043994,19
RTS0043996,19
RTS0043997,15
RTS0043998,17
RTS0043999,20
RTS0044000,17
RTS0044001,16
RTS0044002,19
RTS0044003,23
RTS0044004,32
RTS0044005,19
RTS0044006,27
RTS0044007,24
RTS0044008,22
RTS0044009,15
RTS0044010,24
RTS0044011,27
RTS0044012,26
RTS0044013,41
RTS0044014,24
RTS0044015,19
RTS0044016,24
RTS0044017,21
RTS0044018,9
RTS0044019,22
RTS0044020,29
RTS0044021,16
RTS0044022,18
RTS0044023,16
RTS0044024,11
RTS0044025,22
RTS0044026,23
RTS0044027,11
RTS0044028,17
RTS0044029,23
RTS0044030,15
RTS0044031,13
RTS0044032,24
RTS0044033,13
RTS0044034,15
RTS0044035,22
RTS0044036,43
RTS0044037,39
RTS0044038,68
RTS0044039,23
RTS0044040,34
RTS0044041,24
RTS0044042,35
RTS0044043,38
RTS0044044,35
RTS0044045,24
RTS0044046,33
RTS0044047,23
RTS0044048,24
RTS0044049,11
RTS0044050,16
RTS0044051,21
RTS0044052,29
RTS0044053,15
RTS0044054,32
RTS0044055,23
RTS0044056,31
RTS0044057,18
RTS0044058,25
RTS0044059,20
RTS0044060,12
RTS0044061,21
RTS0044062,21
RTS0044063,24
RTS0044064,14
RTS0044065,17
RTS0044067,25
RTS0044068,24
RTS0044069,22
RTS0044070,22
RTS0044071,18
RTS0044072,20
RTS0044073,10
RTS0044074,13
RTS0044075,14
RTS0044076,15
RTS0044077,22
RTS0044078,18
RTS0044079,16
RTS0044080,14
RTS0044081,18
RTS0044082,17
RTS0044083,16
RTS0044084,13
RTS0044085,9
RTS0044086,23
RTS0044087,19
RTS0044088,13
RTS0044089,25
RTS0044090,22
RTS0044091,21
RTS0044092,22
RTS0044093,15
RTS0044094,19
RTS0044095,15
RTS0044096,14
RTS0044097,19
RTS0044098,16
RTS0044099,14
RTS0044100,27
RTS0044101,16
RTS0044102,18
RTS0044103,42
RTS0044104,17
RTS0044105,14
RTS0044106,33
RTS0044107,26
RTS0044108,29
RTS0044109,31
RTS0044110,56
RTS0044111,21
RTS0044112,28
RTS0044113,34
RTS0044114,16
RTS0044115,26
RTS0044116,24
RTS0044117,37
RTS0044118,19
RTS0044119,26
RTS0044120,17
RTS0044121,27
RTS0044122,30
RTS0044123,15
RTS0044124,18
RTS0044125,14
RTS0044126,23
RTS0044127,28
RTS0044128,21
RTS0044129,19
RTS0044130,16
RTS0044131,29
RTS0044132,22
RTS0044133,26
RTS0044134,32
RTS0044135,28
RTS0044136,14
RTS0044137,21
RTS0044138,28
RTS0044139,20
RTS0044140,18
RTS0044141,18
RTS0044142,17
RTS0044143,30
RTS0044144,23
RTS0044145,13
RTS0044146,15
RTS0044147,14
RTS0044148,28
RTS0044149,15
RTS0044150,15
RTS0044151,25
RTS0044152,27
RTS0044153,26
RTS0044154,18
RTS0044155,30
RTS0044156,85
RTS0044157,43
RTS0044158,116
RTS0044159,75
RTS0044160,37
RTS0044161,18
RTS0044162,21
RTS0044163,21
RTS0044164,26
RTS0044165,20
RTS0044166,18
RTS0044167,20
RTS0044168,19
RTS0044169,29
RTS0044170,19
RTS0044171,22
RTS0044172,34
RTS0044173,18
RTS0044174,12
RTS0044175,31
RTS0044176,19
RTS0044177,12
RTS0044178,16
RTS0044180,17
RTS0044181,19
RTS0044182,12
RTS0044183,8
RTS0044184,23
RTS0044185,12
RTS0044186,25
RTS0044187,16
RTS0044188,18
RTS0044189,16
RTS0044190,20
RTS0044191,20
RTS0044192,16
RTS0044193,18
RTS0044194,23
RTS0044195,27
RTS0044196,31
RTS0044197,17
RTS0044198,28
RTS0044199,32
RTS0044200,14
RTS0044206,20
RTS0044207,22
RTS0044208,12
RTS0044209,14
RTS0044210,14
RTS0044211,25
RTS0044212,21
RTS0044213,22
RTS0044214,18
RTS0044215,24
RTS0044216,22
RTS0044217,27
RTS0044218,17
RTS0044219,21
RTS0044220,15
RTS0044221,13
RTS0044222,9
RTS0044223,25
RTS0044224,23
RTS0044225,7
RTS0044226,18
RTS0044227,14
RTS0044228,15
RTS0044229,12
RTS0044230,17
RTS0044231,14
RTS0044232,20
RTS0044233,19
RTS0044234,22
RTS0044235,21
RTS0044236,20
RTS0044237,28
RTS0044238,16
RTS0044239,15
RTS0044240,15
RTS0044241,22
RTS0044242,15
RTS0044243,27
RTS0044244,25
RTS0044245,24
RTS0044246,33
RTS0044247,46
RTS0044248,43
RTS0044249,28
RTS0044250,24
RTS0044251,19
RTS0044252,24
RTS0044253,18
RTS0044254,10
RTS0044255,22
RTS0044256,16
RTS0044257,23
RTS0044258,21
RTS0044259,18
RTS0044260,28
RTS0044261,52
RTS0044262,29
RTS0044263,30
RTS0044264,17
RTS0044265,19
RTS0044266,19
RTS0044267,9
RTS0044268,13
RTS0044269,11
RTS0044270,16
RTS0044271,23
RTS0044272,20
RTS0044273,21
RTS0044274,19
RTS0044275,22
RTS0044276,17
RTS0044277,16
RTS0044278,13
RTS0044279,12
RTS0044280,24
RTS0044281,40
RTS0044282,16
RTS0044283,18
RTS0044284,22
RTS0044285,17
RTS0044286,12
RTS0044287,12
RTS0044288,24
RTS0044289,15
RTS0044290,29
RTS0044291,17
RTS0044292,18
RTS0044293,17
RTS0044294,18
RTS0044295,22
RTS0044296,20
RTS0044297,11
RTS0044298,15
RTS0044299,28
RTS0044300,10
RTS0044301,39
RTS0044302,33
RTS0044303,22
RTS0044304,32
RTS0044305,15
RTS0044306,17
RTS0044307,19
RTS0044308,30
RTS0044309,29
RTS0044310,39
RTS0044311,17
RTS0044312,20
RTS0044313,15
RTS0044314,21
RTS0044315,18
RTS0044316,19
RTS0044317,24
RTS0044318,30
RTS0044319,23
RTS0044320,8
RTS0044321,19
RTS0044322,11
RTS0044323,15
RTS0044324,23
RTS0044325,10
RTS0044326,26
RTS0044327,16
RTS0044328,15
RTS0044329,21
RTS0044330,18
RTS0044331,27
RTS0044332,23
RTS0044333,42
RTS0044334,31
RTS0044335,35
RTS0044336,12
RTS0044337,23
RTS0044338,16
RTS0044339,29
RTS0044340,13
RTS0044341,25
RTS0044342,15
RTS0044343,16
RTS0044344,16
RTS0044345,19
RTS0044346,30
RTS0044347,34
RTS0044348,38
RTS0044349,36
RTS0044350,50
RTS0044351,42
RTS0044352,27
RTS0044353,53
RTS0044354,25
RTS0044355,49
RTS0044356,8
RTS0044357,18
RTS0044358,31
RTS0044359,21
RTS0044360,17
RTS0044361,27
RTS0044362,21
RTS0044363,25
RTS0044364,23
RTS0044365,20
RTS0044366,51
RTS0044367,26
RTS0044368,67
RTS0044369,64
RTS0044370,43
RTS0044371,22
RTS0044372,31
RTS0044373,34
RTS0044374,31
RTS0044375,28
RTS0044376,9
RTS0044377,24
RTS0044378,19
RTS0044379,17
RTS0044380,27
RTS0044381,26
RTS0044382,22
RTS0044383,23
RTS0044384,33
RTS0044385,21
RTS0044386,11
RTS0044387,35
RTS0044388,26
RTS0044389,17
RTS0044390,22
RTS0044391,98
RTS0044392,147
RTS0044393,105
RTS0044394,61
RTS0044395,82
RTS0044396,17
RTS0044397,14
RTS0044399,19
RTS0044400,8
RTS0044401,13
RTS0044402,17
RTS0044403,28
RTS0044404,19
RTS0044405,25
RTS0044406,26
RTS0044407,26
RTS0044408,28
RTS0044409,27
RTS0044410,14
RTS0044411,19
RTS0044412,11
RTS0044413,10
RTS0044414,13
RTS0044415,31
RTS0044416,39
RTS0044417,35
RTS0044418,21
RTS0044419,29
RTS0044420,48
RTS0044421,14
RTS0044422,18
RTS0044423,15
RTS0044424,21
RTS0044425,18
RTS0044426,20
RTS0044427,20
RTS0044428,13
RTS0044429,21
RTS0044430,15
RTS0044431,21
RTS0044432,24
RTS0044433,13
RTS0044434,23
RTS0044435,26
RTS0044436,19
RTS0044437,19
RTS0044438,18
RTS0044439,25
RTS0044440,37
RTS0044441,15
RTS0044442,22
RTS0044443,37
RTS0044444,9
RTS0044445,27
RTS0044446,28
RTS0044447,23
RTS0044448,18
RTS0044449,14
RTS0044450,12
RTS0044451,17
RTS0044452,12
RTS0044453,18
RTS0044454,22
RTS0044455,17
RTS0044456,25
RTS0044457,26
RTS0044458,15
RTS0044459,14
RTS0044460,18
RTS0044461,21
RTS0044462,21
RTS0044463,22
RTS0044464,13
RTS0044465,32
RTS0044466,23
RTS0044467,20
RTS0044468,22
RTS0044469,21
RTS0044470,25
RTS0044471,32
RTS0044472,37
RTS0044473,20
RTS0044474,20
RTS0044475,29
RTS0044476,18
RTS0044477,22
RTS0044478,19
RTS0044479,26
RTS0044480,23
RTS0044481,36
RTS0044482,29
RTS0044483,28
RTS0044484,27
RTS0044485,24
RTS0044486,18
RTS0044487,37
RTS0044488,18
RTS0044489,28
RTS0044490,12
RTS0044491,17
RTS0044492,17
RTS0044493,18
RTS0044494,31
RTS0044495,20
RTS0044496,42
RTS0044497,33
RTS0044498,33
RTS0044499,48
RTS0044500,32
RTS0044501,39
RTS0044502,28
RTS0044503,27
RTS0044504,35
RTS0044505,31
RTS0044506,32
RTS0044507,21
RTS0044508,24
RTS0044509,41
RTS0044510,15
RTS0044511,21
RTS0044512,23
RTS0044513,19
RTS0044514,16
RTS0044515,31
RTS0044516,25
RTS0044517,26
RTS0044518,27
RTS0044519,19
RTS0044520,17
RTS0044521,21
RTS0044522,18
RTS0044523,22
RTS0044524,12
RTS0044525,16
RTS0044526,28
RTS0044527,21
RTS0044528,23
RTS0044529,30
RTS0044530,27
RTS0044531,17
RTS0044532,11
RTS0044533,23
RTS0044534,29
RTS0044535,19
RTS0044536,21
RTS0044537,16
RTS0044538,14
RTS0044539,18
RTS0044540,15
RTS0044541,19
RTS0044542,22
RTS0044543,25
RTS0044544,17
RTS0044545,25
RTS0044546,35
RTS0044547,33
RTS0044548,24
RTS0044549,49
RTS0044550,41
RTS0044551,25
RTS0044552,22
RTS0044553,22
RTS0044554,20
RTS0044555,24
RTS0044556,12
RTS0044557,17
RTS0044558,13
RTS0044559,11
RTS0044560,21
RTS0044561,25
RTS0044562,22
RTS0044563,16
RTS0044564,17
RTS0044565,25
RTS0044566,18
RTS0044567,21
RTS0044568,18
RTS0044569,20
RTS0044570,10
RTS0044571,22
RTS0044572,19
RTS0044573,10
RTS0044574,20
RTS0044575,17
RTS0044576,11
RTS0044577,16
RTS0044578,16
RTS0044579,23
RTS0044580,14
RTS0044581,19
RTS0044582,16
RTS0044583,17
RTS0044584,16
RTS0044585,13
RTS0044586,15
RTS0044587,13
RTS0044588,8
RTS0044589,11
RTS0044590,19
RTS0044591,36
RTS0044592,20
RTS0044593,19
RTS0044594,22
RTS0044595,12
RTS0044596,21
RTS0044597,16
RTS0044598,23
RTS0044599,26
RTS0044600,15
RTS0044601,29
RTS0044602,10
RTS0044603,14
RTS0044604,23
RTS0044605,19
RTS0044606,23
RTS0044607,17
RTS0044608,20
RTS0044609,11
RTS0044610,20
RTS0044611,23
RTS0044612,14
RTS0044613,14
RTS0044614,22
RTS0044615,7
RTS0044616,11
RTS0044617,14
RTS0044618,16
RTS0044619,16
RTS0044620,12
RTS0044621,31
RTS0044622,27
RTS0044623,35
RTS0044624,30
RTS0044625,16
RTS0044626,17
RTS0044627,10
RTS0044628,10
RTS0044629,14
RTS0044630,21
RTS0044631,23
RTS0044632,21
RTS0044633,16
RTS0044634,10
RTS0044635,20
RTS0044636,7
RTS0044637,17
RTS0044638,15
RTS0044639,15
RTS0044640,19
RTS0044641,15
RTS0044642,20
RTS0044643,18
RTS0044644,16
RTS0044645,15
RTS0044646,19
RTS0044647,11
RTS0044648,15
RTS0044649,22
RTS0044650,9
RTS0044651,10
RTS0044652,27
RTS0044653,19
RTS0044654,21
RTS0044655,28
RTS0044656,149
RTS0044657,83
RTS0044658,197
RTS0044659,122
RTS0044660,121
RTS0044661,45
RTS0044662,29
RTS0044663,27
RTS0044664,28
RTS0044665,25
RTS0044666,19
RTS0044667,19
RTS0044668,27
RTS0044669,34
RTS0044670,35
RTS0044671,24
RTS0044672,20
RTS0044673,26
RTS0044674,28
RTS0044675,30
RTS0044676,27
RTS0044677,32
RTS0044678,17
RTS0044679,23
RTS0044680,24
RTS0044681,14
RTS0044682,16
RTS0044683,19
RTS0044684,20
RTS0044685,21
RTS0044686,19
RTS0044687,35
RTS0044688,29
RTS0044689,22
RTS0044690,39
RTS0044691,18
RTS0044692,37
RTS0044693,33
RTS0044694,31
RTS0044695,18
RTS0044696,18
RTS0044697,29
RTS0044698,35
RTS0044699,21
RTS0044700,27
RTS0044701,37
RTS0044702,32
RTS0044703,41
RTS0044704,24
RTS0044705,14
RTS0044706,10
RTS0044707,14
RTS0044708,18
RTS0044709,13
RTS0044710,22
RTS0044711,21
RTS0044712,22
RTS0044714,22
RTS0044715,17
RTS0044716,26
RTS0044717,16
RTS0044718,29
RTS0044719,18
RTS0044720,35
RTS0044721,12
RTS0044722,15
RTS0044723,12
RTS0044724,15
RTS0044725,23
RTS0044726,21
RTS0044727,14
RTS0044728,18
RTS0044729,31
RTS0044730,27
RTS0044731,21
RTS0044732,22
RTS0044733,18
RTS0044734,16
RTS0044735,19
RTS0044736,19
RTS0044737,28
RTS0044738,14
RTS0044739,19
RTS0044740,7
RTS0044741,20
RTS0044742,9
RTS0044743,14
RTS0044744,15
RTS0044745,14
RTS0044746,16
RTS0044747,24
RTS0044748,13
RTS0044749,17
RTS0044750,10
RTS0044751,12
RTS0044752,29
RTS0044753,21
RTS0044754,19
RTS0044755,10
RTS0044756,24
RTS0044757,15
RTS0044758,30
RTS0044759,19
RTS0044760,15
RTS0044761,19
RTS0044762,26
RTS0044763,18
RTS0044764,10
RTS0044765,20
RTS0044766,19
RTS0044767,16
RTS0044768,19
RTS0044769,11
RTS0044770,21
RTS0044771,15
RTS0044772,13
RTS0044773,15
RTS0044774,14
RTS0044775,24
RTS0044776,15
RTS0044777,12
RTS0044778,22
RTS0044779,22
RTS0044780,20
RTS0044781,25
RTS0044782,41
RTS0044783,38
RTS0044784,23
RTS0044785,21
RTS0044786,34
RTS0044787,21
RTS0044788,28
RTS0044789,26
RTS0044790,15
RTS0044791,79
RTS0044792,102
RTS0044793,18
RTS0044794,13
RTS0044795,39
RTS0044796,23
RTS0044797,28
RTS0044798,22
RTS0044799,21
RTS0044800,21
RTS0044801,12
RTS0044802,27
RTS0044803,12
RTS0044804,21
RTS0044805,29
RTS0044806,19
RTS0044807,17
RTS0044808,19
RTS0044809,17
RTS0044810,17
RTS0044811,16
RTS0044812,21
RTS0044813,35
RTS0044814,26
RTS0044815,40
RTS0044816,18
RTS0044817,18
RTS0044818,14
RTS0044819,12
RTS0044820,10
RTS0044821,20
RTS0044822,21
RTS0044823,21
RTS0044824,18
RTS0044825,31
RTS0044826,12
RTS0044827,33
RTS0044828,15
RTS0044829,13
RTS0044830,21
RTS0044831,14
RTS0044832,12
RTS0044833,21
RTS0044834,20
RTS0044835,13
RTS0044836,14
RTS0044837,19
RTS0044838,21
RTS0044839,20
RTS0044840,12
RTS0044841,22
RTS0044842,15
RTS0044843,15
RTS0044844,9
RTS0044845,21
RTS0044846,13
RTS0044847,12
RTS0044848,17
RTS0044849,27
RTS0044850,13
RTS0044851,16
RTS0044852,14
RTS0044853,23
RTS0044854,16
RTS0044855,11
RTS0044856,14
RTS0044857,17
RTS0044858,14
RTS0044859,18
RTS0044860,21
RTS0044861,31
RTS0044862,17
RTS0044863,21
RTS0044864,14
RTS0044865,20
RTS0044866,30
RTS0044867,22
RTS0044868,22
RTS0044869,18
RTS0044870,24
RTS0044871,26
RTS0044872,12
RTS0044873,19
RTS0044874,34
RTS0044875,31
RTS0044876,19
RTS0044877,41
RTS0044878,30
RTS0044879,30
RTS0044880,42
RTS0044881,16
RTS0044882,20
RTS0044883,13
RTS0044884,25
RTS0044885,13
RTS0044886,17
RTS0044887,16
RTS0044888,21
RTS0044889,10
RTS0044890,17
RTS0044891,36
RTS0044892,23
RTS0044893,30
RTS0044894,17
RTS0044895,26
RTS0044896,35
RTS0044897,17
RTS0044898,24
RTS0044899,27
RTS0044900,25
RTS0044901,32
RTS0044902,26
RTS0044903,41
RTS0044904,37
RTS0044905,37
RTS0044906,34
RTS0044907,29
RTS0044908,34
RTS0044909,59
RTS0044910,20
RTS0044911,23
RTS0044912,13
RTS0044913,20
RTS0044914,24
RTS0044915,21
RTS0044916,9
RTS0044917,24
RTS0044918,18
RTS0044919,28
RTS0044920,18
RTS0044921,22
RTS0044922,17
RTS0044923,16
RTS0044924,18
RTS0044925,30
RTS0044926,10
RTS0044927,11
RTS0044928,13
RTS0044929,28
RTS0044930,29
RTS0044931,22
RTS0044932,15
RTS0044933,12
RTS0044934,19
RTS0044935,26
RTS0044936,23
RTS0044937,19
RTS0044938,17
RTS0044939,24
RTS0044940,14
RTS0044941,19
RTS0044942,19
RTS0044943,17
RTS0044944,13
RTS0044945,14
RTS0044946,24
RTS0044947,10
RTS0044948,14
RTS0044949,19
RTS0044950,17
RTS0044951,12
RTS0044952,16
RTS0044953,6
RTS0044954,18
RTS0044955,10
RTS0044956,40
RTS0044957,65
RTS0044958,25
RTS0044959,16
RTS0044960,40
RTS0044961,20
RTS0044962,12
RTS0044963,19
RTS0044964,13
RTS0044965,17
RTS0044966,12
RTS0044967,17
RTS0044968,24
RTS0044969,17
RTS0044970,21
RTS0044971,25
RTS0044972,19
RTS0044973,20
RTS0044974,12
RTS0044975,11
RTS0044976,11
RTS0044977,12
RTS0044978,18
RTS0044979,18
RTS0044980,19
RTS0044981,18
RTS0044982,16
RTS0044983,20
RTS0044984,18
RTS0044985,22
RTS0044986,13
RTS0044987,19
RTS0044988,14
RTS0044989,10
RTS0044990,12
RTS0044991,21
RTS0044992,17
RTS0044993,19
RTS0044994,12
RTS0044995,21
RTS0044996,21
RTS0044997,12
RTS0044998,15
RTS0044999,20
RTS0045000,16
RTS0045001,26
RTS0045002,22
RTS0045003,21
RTS0045004,18
RTS0045005,14
RTS0045006,26
RTS0045007,38
RTS0045008,39
RTS0045009,21
RTS0045010,21
RTS0045011,23
RTS0045012,20
RTS0045013,6
RTS0045014,23
RTS0045015,23
RTS0045016,23
RTS0045017,40
RTS0045018,32
RTS0045019,28
RTS0045020,29
RTS0045021,19
RTS0045022,14
RTS0045023,25
RTS0045024,22
RTS0045025,31
RTS0045026,24
RTS0045027,28
RTS0045028,37
RTS0045029,27
RTS0045030,41
RTS0045031,12
RTS0045032,13
RTS0045033,17
RTS0045034,17
RTS0045035,16
RTS0045036,15
RTS0045038,25
RTS0045039,21
RTS0045040,17
RTS0045041,15
RTS0045042,12
RTS0045043,22
RTS0045044,30
RTS0045045,25
RTS0045046,11
RTS0045047,16
RTS0045048,20
RTS0045049,17
RTS0045050,19
RTS0045051,25
RTS0045052,15
RTS0045053,17
RTS0045054,18
RTS0045055,13
RTS0045056,24
RTS0045057,26
RTS0045058,14
RTS0045059,23
RTS0045060,28
RTS0045061,18
RTS0045063,15
RTS0045064,11
RTS0045065,20
RTS0045066,19
RTS0045067,29
RTS0045068,41
RTS0045069,24
RTS0045070,46
RTS0045071,25
RTS0045072,13
RTS0045073,20
RTS0045074,32
RTS0045075,14
RTS0045076,21
RTS0045077,11
RTS0045078,14
RTS0045079,18
RTS0045080,9
RTS0045081,22
RTS0045082,19
RTS0045083,36
RTS0045084,27
RTS0045085,21
RTS0045086,16
RTS0045087,11
RTS0045088,24
RTS0045089,21
RTS0045090,13
RTS0045091,15
RTS0045092,16
RTS0045093,12
RTS0045094,13
RTS0045095,15
RTS0045096,13
RTS0045097,7
RTS0045098,13
RTS0045099,16
RTS0045100,24
RTS0045101,16
RTS0045102,20
RTS0045103,18
RTS0045104,16
RTS0045105,13
RTS0045106,28
RTS0045107,21
RTS0045108,15
RTS0045109,21
RTS0045110,15
RTS0045111,25
RTS0045112,13
RTS0045113,28
RTS0045114,20
RTS0045115,18
RTS0045116,19
RTS0045117,15
RTS0045118,19
RTS0045119,21
RTS0045120,23
RTS0045121,15
RTS0045122,16
RTS0045123,21
RTS0045124,13
RTS0045125,11
RTS0045126,21
RTS0045127,16
RTS0045128,20
RTS0045129,18
RTS0045130,26
RTS0045131,17
RTS0045132,22
RTS0045133,14
RTS0045134,24
RTS0045135,23
RTS0045136,23
RTS0045137,34
RTS0045138,16
RTS0045139,41
RTS0045140,16
RTS0045141,17
RTS0045142,28
RTS0045143,26
RTS0045144,24
RTS0045145,22
RTS0045146,16
RTS0045147,14
RTS0045148,30
RTS0045149,19
RTS0045150,11
RTS0045151,15
RTS0045152,8
RTS0045153,11
RTS0045154,20
RTS0045155,19
RTS0045156,19
RTS0045157,36
RTS0045158,17
RTS0045159,20
RTS0045160,29
RTS0045161,20
RTS0045162,22
RTS0045163,22
RTS0045164,19
RTS0045165,14
RTS0045166,17
RTS0045167,21
RTS0045168,25
RTS0045169,19
RTS0045170,18
RTS0045171,34
RTS0045172,21
RTS0045173,24
RTS0045174,27
RTS0045175,21
RTS0045176,20
RTS0045177,27
RTS0045178,9
RTS0045179,12
RTS0045180,14
RTS0045181,26
RTS0045182,21
RTS0045183,20
RTS0045184,27
RTS0045185,20
RTS0045186,27
RTS0045187,15
RTS0045188,14
RTS0045189,27
RTS0045190,21
RTS0045191,20
RTS0045192,17
RTS0045193,19
RTS0045194,23
RTS0045195,9
RTS0045196,18
RTS0045197,20
RTS0045198,36
RTS0045199,20
RTS0045200,16
RTS0045201,15
RTS0045202,19
RTS0045203,23
RTS0045204,14
RTS0045205,22
RTS0045206,19
RTS0045207,19
RTS0045208,15
RTS0045209,18
RTS0045210,19
RTS0045211,17
RTS0045212,20
RTS0045213,25
RTS0045214,17
RTS0045215,13
RTS0045216,32
RTS0045217,21
RTS0045218,40
RTS0045219,28
RTS0045220,21
RTS0045221,34
RTS0045222,11
RTS0045223,28
RTS0045224,19
RTS0045225,18
RTS0045226,90
RTS0045227,58
RTS0045228,97
RTS0045229,56
RTS0045230,57
RTS0045231,14
RTS0045232,31
RTS0045233,41
RTS0045234,23
RTS0045235,24
RTS0045236,49
RTS0045237,26
RTS0045238,26
RTS0045239,27
RTS0045240,54
RTS0045241,33
RTS0045242,27
RTS0045243,20
RTS0045244,30
RTS0045245,16
RTS0045246,12
RTS0045247,17
RTS0045248,20
RTS0045249,12
RTS0045250,16
RTS0045251,19
RTS0045252,18
RTS0045253,19
RTS0045254,21
RTS0045255,18
RTS0045256,17
RTS0045257,4
RTS0045258,16
RTS0045259,22
RTS0045260,15
RTS0045261,17
RTS0045262,24
RTS0045263,20
RTS0045264,18
RTS0045265,29
RTS0045266,24
RTS0045267,36
RTS0045268,31
RTS0045269,39
RTS0045270,25
RTS0045271,14
RTS0045272,14
RTS0045273,17
RTS0045274,27
RTS0045275,23
RTS0045276,19
RTS0045277,28
RTS0045278,36
RTS0045279,18
RTS0045280,17
RTS0045281,15
RTS0045282,17
RTS0045283,19
RTS0045284,16
RTS0045285,26
RTS0045286,26
RTS0045287,24
RTS0045288,12
RTS0045289,8
RTS0045290,18
RTS0045291,17
RTS0045292,35
RTS0045293,25
RTS0045294,14
RTS0045295,16
RTS0045296,33
RTS0045297,24
RTS0045298,31
RTS0045299,28
RTS0045300,35
RTS0045301,27
RTS0045302,15
RTS0045303,36
RTS0045304,14
RTS0045305,35
RTS0045306,11
RTS0045307,24
RTS0045308,31
RTS0045309,20
RTS0045310,26
RTS0045311,9
RTS0045312,15
RTS0045313,14
RTS0045314,22
RTS0045315,10
RTS0045316,24
RTS0045317,10
RTS0045318,17
RTS0045319,21
RTS0045320,16
RTS0045321,7
RTS0045322,17
RTS0045323,16
RTS0045324,11
RTS0045325,16
RTS0045326,12
RTS0045327,28
RTS0045328,23
RTS0045329,9
RTS0045330,14
RTS0045331,19
RTS0045332,16
RTS0045333,21
RTS0045334,20
RTS0045335,13
RTS0045336,10
RTS0045337,23
RTS0045338,13
RTS0045339,17
RTS0045340,23
RTS0045341,15
RTS0045342,21
RTS0045343,10
RTS0045344,14
RTS0045345,11
RTS0045346,17
RTS0045347,19
RTS0045348,7
RTS0045349,13
RTS0045350,12
RTS0045351,10
RTS0045352,13
RTS0045353,13
RTS0045354,16
RTS0045355,4
RTS0045356,22
RTS0045357,16
RTS0045358,26
RTS0045359,14
RTS0045360,21
RTS0045361,24
RTS0045362,17
RTS0045363,11
RTS0045364,24
RTS0045365,22
RTS0045366,23
RTS0045367,20
RTS0045368,18
RTS0045369,14
RTS0045370,9
RTS0045371,29
RTS0045372,20
RTS0045373,41
RTS0045374,50
RTS0045375,35
RTS0045376,18
RTS0045377,21
RTS0045378,8
RTS0045379,23
RTS0045380,18
RTS0045381,28
RTS0045382,20
RTS0045383,16
RTS0045384,18
RTS0045385,21
RTS0045386,29
RTS0045387,13
RTS0045388,17
RTS0045389,20
RTS0045390,14
RTS0045391,18
RTS0045392,16
RTS0045393,14
RTS0045394,20
RTS0045395,22
RTS0045396,23
RTS0045397,14
RTS0045398,16
RTS0045399,17
RTS0045400,11
RTS0045401,22
RTS0045402,15
RTS0045403,18
RTS0045404,24
RTS0045405,19
RTS0045406,18
RTS0045407,25
RTS0045408,13
RTS0045409,33
RTS0045410,25
RTS0045411,42
RTS0045412,52
RTS0045413,46
RTS0045414,29
RTS0045415,35
RTS0045416,13
RTS0045417,16
RTS0045418,16
RTS0045419,9
RTS0045420,27
RTS0045421,518
RTS0045422,541
RTS0045423,284
RTS0045424,545
RTS0045425,443
RTS0045426,24
RTS0045427,19
RTS0045428,7
RTS0045429,27
RTS0045430,17
RTS0045431,23
RTS0045432,13
RTS0045433,22
RTS0045434,18
RTS0045435,19
RTS0045436,44
RTS0045437,50
RTS0045438,64
RTS0045439,47
RTS0045440,53
RTS0045441,29
RTS0045442,36
RTS0045443,23
RTS0045444,26
RTS0045445,29
RTS0045446,42
RTS0045447,44
RTS0045448,28
RTS0045449,25
RTS0045450,31
RTS0045451,38
RTS0045452,34
RTS0045453,19
RTS0045454,42
RTS0045455,45
RTS0045456,11
RTS0045457,16
RTS0045458,13
RTS0045459,7
RTS0045460,22
RTS0045461,18
RTS0045462,14
RTS0045463,18
RTS0045464,13
RTS0045465,17
RTS0045466,26
RTS0045467,20
RTS0045468,14
RTS0045469,31
RTS0045470,28
RTS0045471,17
RTS0045472,25
RTS0045473,6
RTS0045474,15
RTS0045475,25
RTS0045476,31
RTS0045477,39
RTS0045478,30
RTS0045479,54
RTS0045480,55
RTS0045481,29
RTS0045482,25
RTS0045483,28
RTS0045484,30
RTS0045485,46
RTS0045486,9
RTS0045487,20
RTS0045488,14
RTS0045489,25
RTS0045490,28
RTS0045491,90
RTS0045492,123
RTS0045493,87
RTS0045494,41
RTS0045495,54
RTS0045496,22
RTS0045497,30
RTS0045498,55
RTS0045499,67
RTS0045500,49
RTS0045501,51
RTS0045502,69
RTS0045503,55
RTS0045504,50
RTS0045505,39
RTS0045506,1597
RTS0045507,2405
RTS0045508,1547
RTS0045509,1932
RTS0045510,1381
RTS0045511,21
RTS0045512,24
RTS0045513,10
RTS0045514,15
RTS0045515,16
RTS0045516,20
RTS0045517,18
RTS0045518,25
RTS0045519,19
RTS0045520,19
RTS0045521,29
RTS0045522,28
RTS0045523,14
RTS0045524,26
RTS0045525,20
RTS0045526,42
RTS0045527,42
RTS0045528,28
RTS0045529,27
RTS0045530,34
RTS0045531,16
RTS0045532,18
RTS0045533,7
RTS0045534,18
RTS0045535,10
RTS0045536,46
RTS0045537,44
RTS0045538,31
RTS0045539,44
RTS0045540,39
RTS0045541,26
RTS0045542,17
RTS0045543,15
RTS0045544,11
RTS0045545,18
RTS0045546,18
RTS0045547,17
RTS0045548,14
RTS0045549,11
RTS0045550,15
RTS0045551,20
RTS0045552,21
RTS0045553,13
RTS0045554,17
RTS0045555,13
RTS0045556,40
RTS0045557,18
RTS0045558,44
RTS0045559,34
RTS0045560,26
RTS0045561,30
RTS0045562,20
RTS0045563,24
RTS0045564,21
RTS0045565,15
RTS0045566,17
RTS0045567,24
RTS0045568,16
RTS0045569,8
RTS0045570,16
RTS0045571,10
RTS0045572,19
RTS0045573,15
RTS0045574,12
RTS0045575,16
RTS0045576,14
RTS0045577,17
RTS0045578,15
RTS0045579,20
RTS0045580,23
RTS0045581,16
RTS0045582,20
RTS0045583,30
RTS0045584,20
RTS0045585,16
RTS0045586,17
RTS0045587,38
RTS0045588,25
RTS0045589,32
RTS0045590,23
RTS0045592,122
RTS0045593,180
RTS0045594,104
RTS0045595,101
RTS0045596,106
RTS0045597,143
RTS0045598,139
RTS0045599,163
RTS0045600,74
RTS0045601,20
RTS0045602,16
RTS0045603,10
RTS0045604,23
RTS0045606,19
RTS0045607,25
RTS0045608,13
RTS0045609,13
RTS0045610,12
RTS0045611,17
RTS0045612,15
RTS0045613,12
RTS0045614,14
RTS0045615,16
RTS0045616,15
RTS0045617,20
RTS0045618,16
RTS0045619,13
RTS0045620,15
RTS0045621,17
RTS0045622,36
RTS0045623,26
RTS0045624,32
RTS0045625,26
RTS0045626,8
RTS0045627,19
RTS0045628,15
RTS0045629,21
RTS0045630,9
RTS0045631,14
RTS0045632,20
RTS0045633,28
RTS0045634,11
RTS0045635,16
RTS0045636,16
RTS0045637,11
RTS0045638,15
RTS0045639,36
RTS0045640,16
RTS0045641,19
RTS0045642,20
RTS0045643,16
RTS0045644,24
RTS0045645,14
RTS0045646,12
RTS0045647,20
RTS0045648,12
RTS0045649,14
RTS0045650,32
RTS0045651,22
RTS0045652,19
RTS0045653,19
RTS0045654,34
RTS0045655,32
RTS0045656,25
RTS0045657,26
RTS0045658,31
RTS0045659,27
RTS0045660,29
RTS0045661,44
RTS0045662,38
RTS0045663,44
RTS0045664,51
RTS0045665,50
RTS0045666,17
RTS0045667,19
RTS0045668,30
RTS0045669,12
RTS0045670,21
RTS0045671,18
RTS0045672,14
RTS0045673,14
RTS0045674,11
RTS0045675,20
RTS0045676,77
RTS0045677,82
RTS0045678,103
RTS0045679,86
RTS0045680,113
RTS0045681,17
RTS0045682,21
RTS0045683,7
RTS0045684,12
RTS0045685,15
RTS0045687,17
RTS0045688,34
RTS0045689,18
RTS0045690,15
RTS0045691,19
RTS0045692,18
RTS0045693,20
RTS0045694,15
RTS0045695,18
RTS0045696,29
RTS0045697,27
RTS0045698,28
RTS0045699,23
RTS0045700,23
RTS0045701,23
RTS0045702,19
RTS0045703,22
RTS0045704,24
RTS0045705,22
RTS0045706,17
RTS0045707,12
RTS0045708,18
RTS0045709,13
RTS0045710,17
RTS0045711,24
RTS0045712,15
RTS0045713,19
RTS0045714,18
RTS0045715,20
RTS0045716,28
RTS0045717,21
RTS0045718,16
RTS0045719,13
RTS0045720,27
RTS0045721,37
RTS0045722,44
RTS0045723,54
RTS0045724,28
RTS0045725,34
RTS0045726,21
RTS0045727,17
RTS0045728,25
RTS0045729,10
RTS0045730,9
RTS0045731,37
RTS0045732,26
RTS0045733,23
RTS0045734,44
RTS0045735,32
RTS0045736,135
RTS0045737,167
RTS0045738,261
RTS0045739,228
RTS0045740,120
RTS0045741,98
RTS0045742,58
RTS0045743,77
RTS0045744,113
RTS0045745,81
RTS0045746,39
RTS0045747,44
RTS0045748,50
RTS0045749,28
RTS0045750,21
RTS0045751,41
RTS0045752,26
RTS0045753,30
RTS0045754,31
RTS0045755,32
RTS0045756,49
RTS0045757,47
RTS0045758,74
RTS0045759,67
RTS0045760,43
RTS0045761,22
RTS0045762,22
RTS0045763,22
RTS0045764,25
RTS0045765,8
RTS0045766,17
RTS0045767,14
RTS0045768,25
RTS0045769,19
RTS0045770,23
RTS0045771,15
RTS0045772,24
RTS0045773,25
RTS0045774,13
RTS0045775,16
RTS0045776,15
RTS0045777,21
RTS0045778,16
RTS0045779,11
RTS0045780,13
RTS0045781,35
RTS0045782,40
RTS0045783,48
RTS0045784,65
RTS0045785,67
RTS0045786,10
RTS0045787,21
RTS0045788,28
RTS0045789,17
RTS0045790,18
RTS0045791,13
RTS0045792,13
RTS0045793,20
RTS0045794,17
RTS0045795,7
RTS0045796,25
RTS0045797,18
RTS0045798,13
RTS0045799,11
RTS0045800,17
RTS0045801,11
RTS0045802,19
RTS0045803,19
RTS0045804,11
RTS0045805,18
RTS0045806,48
RTS0045807,30
RTS0045808,25
RTS0045809,28
RTS0045810,21
RTS0045811,12
RTS0045812,28
RTS0045813,15
RTS0045814,29
RTS0045815,20
RTS0045816,33
RTS0045817,37
RTS0045818,23
RTS0045819,25
RTS0045820,34
RTS0045821,60
RTS0045822,50
RTS0045823,43
RTS0045824,82
RTS0045825,38
RTS0045826,37
RTS0045827,48
RTS0045828,31
RTS0045829,24
RTS0045830,34
RTS0045831,22
RTS0045832,23
RTS0045833,19
RTS0045834,19
RTS0045835,22
RTS0045836,108
RTS0045837,87
RTS0045838,82
RTS0045840,46
RTS0045841,82
RTS0045842,71
RTS0045843,31
RTS0045844,39
RTS0045845,44
RTS0045846,258
RTS0045848,47
RTS0045849,336
RTS0045851,21
RTS0045852,16
RTS0045853,17
RTS0045854,12
RTS0045855,13
RTS0045856,23
RTS0045857,27
RTS0045858,13
RTS0045859,19
RTS0045860,18
RTS0045861,17
RTS0045862,20
RTS0045863,58
RTS0045864,85
RTS0045865,56
RTS0045866,92
RTS0045867,14
RTS0045868,18
RTS0045869,14
RTS0045870,16
RTS0045871,12
RTS0045872,20
RTS0045873,18
RTS0045874,17
RTS0045875,20
RTS0045876,14
RTS0045877,15
RTS0045878,13
RTS0045879,22
RTS0045880,24
RTS0045881,26
RTS0045882,16
RTS0045883,18
RTS0045884,21
RTS0045886,13
RTS0045887,18
RTS0045888,13
RTS0045889,21
RTS0045890,24
RTS0045891,18
RTS0045892,19
RTS0045893,16
RTS0045894,17
RTS0045895,15
RTS0045896,24
RTS0045897,22
RTS0045898,17
RTS0045899,29
RTS0045900,30
RTS0045901,18
RTS0045902,23
RTS0045903,30
RTS0045904,41
RTS0045905,21
RTS0045906,14
RTS0045907,26
RTS0045908,19
RTS0045909,11
RTS0045910,17
RTS0045911,17
RTS0045912,21
RTS0045913,14
RTS0045914,10
RTS0045915,21
RTS0045916,20
RTS0045917,10
RTS0045918,7
RTS0045919,19
RTS0045920,13
RTS0045921,17
RTS0045922,18
RTS0045923,17
RTS0045924,15
RTS0045925,16
RTS0045926,22
RTS0045927,9
RTS0045928,16
RTS0045929,25
RTS0045930,70
RTS0045931,58
RTS0045932,37
RTS0045933,17
RTS0045935,18
RTS0045939,35
RTS0045940,23
RTS0045941,25
RTS0045942,13
RTS0045943,15
RTS0045944,20
RTS0045945,19
RTS0045946,18
RTS0045947,17
RTS0045948,25
RTS0045949,18
RTS0045950,25
RTS0045951,24
RTS0045952,25
RTS0045953,20
RTS0045954,33
RTS0045955,17
RTS0045956,21
RTS0045957,12
RTS0045958,15
RTS0045959,26
RTS0045960,14
RTS0045961,14
RTS0045962,15
RTS0045963,21
RTS0045964,18
RTS0045965,20
RTS0045966,16
RTS0045967,15
RTS0045968,21
RTS0045969,27
RTS0045970,27
RTS0045971,33
RTS0045972,19
RTS0045973,8
RTS0045974,13
RTS0045975,18
RTS0045976,15
RTS0045977,15
RTS0045978,21
RTS0045979,36
RTS0045980,32
RTS0045981,28
RTS0045982,17
RTS0045983,20
RTS0045984,31
RTS0045985,22
RTS0045986,16
RTS0045987,32
RTS0045988,27
RTS0045989,16
RTS0045990,12
RTS0045991,31
RTS0045992,30
RTS0045993,30
RTS0045994,16
RTS0045995,23
RTS0045996,23
RTS0045997,18
RTS0045998,22
RTS0045999,16
RTS0046000,21
RTS0046001,23
RTS0046002,13
RTS0046003,16
RTS0046004,27
RTS0046005,20
RTS0046006,25
RTS0046007,25
RTS0046008,11
RTS0046009,41
RTS0046010,19
RTS0046011,20
RTS0046012,10
RTS0046013,16
RTS0046014,14
RTS0046015,11
RTS0046016,31
RTS0046017,18
RTS0046018,9
RTS0046019,17
RTS0046020,21
RTS0046021,19
RTS0046022,14
RTS0046023,35
RTS0046024,19
RTS0046025,17
RTS0046026,11
RTS0046027,23
RTS0046028,17
RTS0046029,10
RTS0046030,21
RTS0046031,17
RTS0046032,18
RTS0046033,12
RTS0046034,16
RTS0046035,17
RTS0046036,25
RTS0046037,20
RTS0046038,19
RTS0046039,27
RTS0046040,18
RTS0046041,20
RTS0046042,16
RTS0046043,21
RTS0046044,24
RTS0046045,21
RTS0046046,12
RTS0046047,7
RTS0046048,22
RTS0046049,29
RTS0046050,30
RTS0046051,51
RTS0046052,43
RTS0046053,43
RTS0046054,41
RTS0046055,42
RTS0046056,24
RTS0046057,18
RTS0046058,28
RTS0046059,27
RTS0046060,16
RTS0046061,33
RTS0046062,20
RTS0046063,27
RTS0046064,41
RTS0046065,34
RTS0046066,50
RTS0046067,34
RTS0046068,11
RTS0046069,15
RTS0046070,24
RTS0046071,28
RTS0046072,20
RTS0046073,17
RTS0046074,22
RTS0046075,24
RTS0046076,24
RTS0046077,24
RTS0046078,19
RTS0046079,22
RTS0046080,20
RTS0046081,19
RTS0046082,155
RTS0046083,34
RTS0046084,215
RTS0046085,25
RTS0046086,24
RTS0046087,17
RTS0046088,17
RTS0046089,10
RTS0046090,15
RTS0046091,10
RTS0046092,21
RTS0046093,18
RTS0046094,7
RTS0046095,15
RTS0046096,13
RTS0046097,13
RTS0046098,21
RTS0046099,20
RTS0046100,17
RTS0046101,18
RTS0046102,11
RTS0046103,23
RTS0046104,19
RTS0046105,20
RTS0046106,17
RTS0046107,11
RTS0046108,9
RTS0046109,13
RTS0046110,17
RTS0046111,20
RTS0046112,28
RTS0046113,30
RTS0046114,25
RTS0046115,28
RTS0046116,30
RTS0046117,31
RTS0046119,20
RTS0046121,24
RTS0046122,29
RTS0046123,18
RTS0046124,17
RTS0046125,19
RTS0046126,13
RTS0046127,11
RTS0046128,48
RTS0046129,20
RTS0046130,13
RTS0046131,29
RTS0046132,34
RTS0046133,64
RTS0046134,44
RTS0046135,26
RTS0046136,59
RTS0046137,138
RTS0046138,24
RTS0046140,37
RTS0046141,18
RTS0046142,19
RTS0046143,29
RTS0046144,30
RTS0046145,15
RTS0046146,6
RTS0046147,26
RTS0046148,18
RTS0046149,15
RTS0046150,17
RTS0046152,12
RTS0046153,16
RTS0046154,22
RTS0046155,23
RTS0046156,9
RTS0046157,13
RTS0046158,14
RTS0046159,18
RTS0046160,16
RTS0046161,15
RTS0046162,10
RTS0046163,14
RTS0046164,20
RTS0046165,32
RTS0046166,18
RTS0046167,23
RTS0046168,21
RTS0046169,9
RTS0046170,17
RTS0046171,17
RTS0046172,12
RTS0046173,8
RTS0046174,19
RTS0046175,23
RTS0046176,15
RTS0046177,12
RTS0046178,14
RTS0046179,16
RTS0046180,16
RTS0046181,18
RTS0046182,13
RTS0046183,33
RTS0046184,36
RTS0046185,26
RTS0046186,23
RTS0046187,37
RTS0046188,43
RTS0046191,15
RTS0046193,11
RTS0046194,24
RTS0046195,22
RTS0046196,20
RTS0046197,27
RTS0046198,21
RTS0046199,17
RTS0046200,14
RTS0046201,19
RTS0046202,19
RTS0046203,16
RTS0046204,15
RTS0046205,16
RTS0046206,33
RTS0046207,33
RTS0046208,19
RTS0046209,31
RTS0046210,14
RTS0046211,14
RTS0046212,16
RTS0046213,125
RTS0046214,121
RTS0046215,82
RTS0046216,115
RTS0046217,102
RTS0046218,12
RTS0046219,18
RTS0046220,21
RTS0046221,23
RTS0046222,11
RTS0046223,17
RTS0046224,13
RTS0046225,26
RTS0046226,18
RTS0046227,19
RTS0046228,21
RTS0046229,17
RTS0046230,17
RTS0046231,8
RTS0046232,16
RTS0046233,13
RTS0046234,20
RTS0046235,21
RTS0046236,14
RTS0046237,23
RTS0046238,13
RTS0046239,17
RTS0046240,15
RTS0046241,16
RTS0046242,15
RTS0046243,16
RTS0046244,27
RTS0046245,8
RTS0046246,16
RTS0046247,15
RTS0046248,19
RTS0046249,18
RTS0046250,8
RTS0046251,15
RTS0046252,39
RTS0046253,25
RTS0046254,31
RTS0046255,18
RTS0046256,24
RTS0046257,36
RTS0046258,19
RTS0046259,20
RTS0046260,21
RTS0046261,20
RTS0046262,12
RTS0046263,15
RTS0046264,16
RTS0046265,12
RTS0046266,24
RTS0046267,18
RTS0046268,24
RTS0046269,26
RTS0046270,7
RTS0046271,22
RTS0046272,21
RTS0046273,11
RTS0046274,20
RTS0046275,17
RTS0046276,15
RTS0046277,16
RTS0046278,16
RTS0046279,46
RTS0046280,11
RTS0046281,39
RTS0046282,18
RTS0046283,23
RTS0046284,14
RTS0046285,11
RTS0046286,13
RTS0046287,19
RTS0046288,25
RTS0046289,26
RTS0046290,15
RTS0046291,22
RTS0046292,28
RTS0046293,18
RTS0046294,12
RTS0046295,18
RTS0046296,10
RTS0046297,15
RTS0046298,15
RTS0046299,20
RTS0046300,15
RTS0046301,24
RTS0046302,19
RTS0046303,19
RTS0046304,18
RTS0046305,12
RTS0046306,22
RTS0046307,20
RTS0046308,11
RTS0046309,18
RTS0046310,14
RTS0046311,18
RTS0046312,6
RTS0046313,27
RTS0046314,24
RTS0046315,19
RTS0046316,18
RTS0046317,18
RTS0046318,9
RTS0046319,18
RTS0046320,18
RTS0046321,27
RTS0046322,11
RTS0046323,13
RTS0046324,16
RTS0046325,17
RTS0046326,13
RTS0046327,22
RTS0046328,25
RTS0046329,46
RTS0046330,47
RTS0046331,34
RTS0046332,23
RTS0046333,49
RTS0046334,19
RTS0046335,22
RTS0046336,30
RTS0046342,11
RTS0046343,13
RTS0046344,19
RTS0046345,11
RTS0046346,16
RTS0046347,79
RTS0046348,97
RTS0046349,84
RTS0046350,16
RTS0046351,11
RTS0046352,17
RTS0046353,14
RTS0046354,10
RTS0046355,20
RTS0046356,39
RTS0046357,31
RTS0046358,17
RTS0046359,26
RTS0046360,23
RTS0046361,32
RTS0046362,16
RTS0046363,33
RTS0046364,16
RTS0046365,18
RTS0046366,7
RTS0046367,14
RTS0046368,18
RTS0046369,19
RTS0046370,6
RTS0046371,22
RTS0046372,21
RTS0046373,8
RTS0046374,20
RTS0046375,10
RTS0046376,12
RTS0046377,20
RTS0046378,14
RTS0046379,18
RTS0046380,17
RTS0046381,21
RTS0046382,22
RTS0046383,31
RTS0046384,18
RTS0046385,26
RTS0046386,32
RTS0046387,19
RTS0046388,25
RTS0046389,27
RTS0046390,15
RTS0046391,18
RTS0046392,14
RTS0046393,12
RTS0046394,9
RTS0046395,15
RTS0046396,8
RTS0046397,12
RTS0046398,17
RTS0046399,25
RTS0046400,23
RTS0046401,23
RTS0046402,20
RTS0046403,27
RTS0046404,12
RTS0046405,18
RTS0046406,22
RTS0046407,15
RTS0046408,17
RTS0046409,23
RTS0046410,38
RTS0046411,34
RTS0046412,29
RTS0046413,39
RTS0046414,328
RTS0046415,92
RTS0046416,16
RTS0046417,20
RTS0046418,14
RTS0046419,20
RTS0046420,28
RTS0046421,26
RTS0046422,27
RTS0046423,14
RTS0046424,20
RTS0046425,27
RTS0046426,13
RTS0046427,28
RTS0046428,22
RTS0046429,10
RTS0046430,10
RTS0046431,17
RTS0046432,30
RTS0046433,35
RTS0046434,47
RTS0046435,187
RTS0046439,37
RTS0046440,42
RTS0046441,39
RTS0046442,23
RTS0046443,36
RTS0046444,32
RTS0046445,17
RTS0046446,9
RTS0046447,13
RTS0046448,13
RTS0046449,37
RTS0046450,52
RTS0046451,16
RTS0046452,26
RTS0046453,21
RTS0046454,18
RTS0046455,15
RTS0046456,10
RTS0046457,20
RTS0046458,27
RTS0046459,49
RTS0046460,38
RTS0046461,25
RTS0046462,18
RTS0046463,18
RTS0046464,17
RTS0046466,14
RTS0046468,20
RTS0046469,10
RTS0046470,20
RTS0046471,11
RTS0046472,16
RTS0046473,15
RTS0046474,13
RTS0046475,25
RTS0046476,17
RTS0046477,21
RTS0046478,24
RTS0046479,21
RTS0046480,14
RTS0046481,16
RTS0046482,24
RTS0046483,15
RTS0046484,15
RTS0046485,17
RTS0046486,15
RTS0046487,20
RTS0046488,18
RTS0046489,19
RTS0046490,26
RTS0046491,15
RTS0046492,13
RTS0046493,19
RTS0046494,15
RTS0046495,21
RTS0046496,47
RTS0046497,27
RTS0046498,20
RTS0046499,76
RTS0046500,97
RTS0046501,77
RTS0046502,15
RTS0046503,22
RTS0046504,18
RTS0046505,13
RTS0046506,27
RTS0046507,12
RTS0046508,16
RTS0046509,16
RTS0046510,17
RTS0046511,15
RTS0046512,23
RTS0046513,22
RTS0046514,13
RTS0046515,12
RTS0046516,10
RTS0046517,29
RTS0046518,8
RTS0046519,18
RTS0046520,18
RTS0046521,20
RTS0046522,10
RTS0046524,16
RTS0046525,16
RTS0046526,20
RTS0046527,25
RTS0046528,26
RTS0046529,22
RTS0046530,12
RTS0046531,19
RTS0046532,12
RTS0046533,17
RTS0046534,20
RTS0046535,11
RTS0046536,15
RTS0046537,15
RTS0046538,18
RTS0046539,13
RTS0046540,19
RTS0046541,14
RTS0046542,29
RTS0046543,28
RTS0046544,21
RTS0046545,38
RTS0046546,15
RTS0046548,17
RTS0046549,31
RTS0046550,27
RTS0046551,31
RTS0046552,16
RTS0046553,28
RTS0046554,23
RTS0046555,18
RTS0046556,21
RTS0046557,16
RTS0046558,12
RTS0046559,23
RTS0046560,17
RTS0046561,17
RTS0046562,19
RTS0046563,21
RTS0046564,21
RTS0046565,19
RTS0046566,26
RTS0046567,22
RTS0046568,13
RTS0046569,11
RTS0046570,21
RTS0046571,23
RTS0046572,16
RTS0046573,12
RTS0046574,22
RTS0046575,26
RTS0046577,27
RTS0046578,25
RTS0046580,30
RTS0046581,19
RTS0046582,23
RTS0046583,20
RTS0046584,22
RTS0046585,22
RTS0046586,22
RTS0046587,23
RTS0046588,16
RTS0046589,19
RTS0046590,19
RTS0046591,15
RTS0046592,13
RTS0046593,21
RTS0046594,15
RTS0046595,23
RTS0046596,17
RTS0046597,16
RTS0046598,34
RTS0046599,24
RTS0046600,74
RTS0046601,102
RTS0046602,59
RTS0046603,57
RTS0046604,17
RTS0046605,24
RTS0046606,15
RTS0046607,50
RTS0046608,125
RTS0046609,99
RTS0046610,14
RTS0046611,19
RTS0046612,24
RTS0046613,15
RTS0046614,18
RTS0046615,21
RTS0046616,20
RTS0046617,21
RTS0046618,20
RTS0046619,19
RTS0046620,20
RTS0046621,33
RTS0046622,23
RTS0046623,25
RTS0046624,21
RTS0046625,16
RTS0046626,25
RTS0046627,23
RTS0046628,31
RTS0046629,26
RTS0046630,32
RTS0046631,39
RTS0046632,18
RTS0046633,31
RTS0046634,25
RTS0046635,14
RTS0046636,21
RTS0046637,28
RTS0046638,26
RTS0046639,24
RTS0046640,26
RTS0046641,14
RTS0046642,18
RTS0046643,19
RTS0046644,23
RTS0046645,16
RTS0046646,20
RTS0046647,15
RTS0046648,16
RTS0046649,18
RTS0046650,11
RTS0046651,18
RTS0046652,12
RTS0046653,30
RTS0046654,28
RTS0046655,18
RTS0046656,25
RTS0046657,21
RTS0046658,18
RTS0046659,22
RTS0046660,13
RTS0046661,20
RTS0046662,13
RTS0046663,33
RTS0046664,15
RTS0046665,16
RTS0046666,11
RTS0046667,12
RTS0046668,24
RTS0046669,14
RTS0046670,18
RTS0046671,16
RTS0046672,21
RTS0046673,13
RTS0046674,21
RTS0046675,8
RTS0046676,17
RTS0046677,14
RTS0046678,22
RTS0046679,16
RTS0046680,13
RTS0046681,23
RTS0046682,8
RTS0046683,19
RTS0046684,10
RTS0046685,13
RTS0046686,14
RTS0046687,21
RTS0046688,14
RTS0046689,18
RTS0046690,13
RTS0046691,25
RTS0046692,9
RTS0046693,14
RTS0046694,12
RTS0046695,24
RTS0046696,37
RTS0046697,12
RTS0046698,31
RTS0046699,24
RTS0046700,35
RTS0046701,44
RTS0046702,38
RTS0046703,248
RTS0046704,302
RTS0046705,230
RTS0046706,54
RTS0046707,237
RTS0046708,184
RTS0046709,21
RTS0046710,27
RTS0046711,27
RTS0046712,17
RTS0046713,20
RTS0046714,31
RTS0046715,15
RTS0046716,22
RTS0046717,25
RTS0046718,13
RTS0046719,19
RTS0046720,23
RTS0046721,26
RTS0046722,25
RTS0046723,21
RTS0046724,19
RTS0046725,9
RTS0046726,21
RTS0046727,16
RTS0046728,22
RTS0046729,18
RTS0046730,20
RTS0046731,20
RTS0046732,20
RTS0046733,15
RTS0046734,21
RTS0046735,12
RTS0046736,16
RTS0046737,16
RTS0046738,11
RTS0046739,10
RTS0046740,25
RTS0046741,11
RTS0046742,12
RTS0046743,23
RTS0046744,23
RTS0046745,19
RTS0046746,21
RTS0046747,18
RTS0046748,24
RTS0046749,22
RTS0046750,19
RTS0046751,15
RTS0046752,17
RTS0046753,21
RTS0046754,12
RTS0046755,13
RTS0046756,20
RTS0046757,9
RTS0046758,19
RTS0046759,47
RTS0046760,24
RTS0046761,35
RTS0046763,43
RTS0046764,20
RTS0046765,14
RTS0046766,14
RTS0046767,16
RTS0046768,46
RTS0046769,60
RTS0046770,67
RTS0046771,19
RTS0046772,23
RTS0046773,17
RTS0046774,12
RTS0046775,19
RTS0046777,21
RTS0046778,23
RTS0046779,14
RTS0046780,23
RTS0046781,14
RTS0046782,8
RTS0046783,17
RTS0046784,11
RTS0046785,18
RTS0046790,22
RTS0046791,14
RTS0046792,19
RTS0046793,15
RTS0046794,15
RTS0046795,17
RTS0046796,12
RTS0046797,14
RTS0046798,19
RTS0046799,19
RTS0046800,13
RTS0046801,243
RTS0046802,171
RTS0046803,19
RTS0046804,10
RTS0046805,20
RTS0046806,16
RTS0046807,21
RTS0046808,20
RTS0046809,10
RTS0046810,14
RTS0046811,19
RTS0046812,9
RTS0046813,15
RTS0046814,12
RTS0046815,15
RTS0046816,20
RTS0046817,19
RTS0046818,12
RTS0046819,19
RTS0046820,25
RTS0046821,23
RTS0046822,11
RTS0046823,11
RTS0046824,22
RTS0046825,12
RTS0046826,14
RTS0046827,12
RTS0046828,26
RTS0046829,13
RTS0046830,20
RTS0046831,14
RTS0046832,60
RTS0046833,7
RTS0046835,16
RTS0046836,206
RTS0046837,207
RTS0046838,54
RTS0046839,247
RTS0046840,25
RTS0046841,23
RTS0046842,107
RTS0046843,116
RTS0046846,22
RTS0046849,28
RTS0046850,76
RTS0046851,270
RTS0046852,14
RTS0046853,14
RTS0046854,17
RTS0046855,13
RTS0046856,28
RTS0046857,13
RTS0046858,28
RTS0046859,17
RTS0046860,24
RTS0046861,23
RTS0046862,15
RTS0046863,18
RTS0046864,16
RTS0046866,14
RTS0046867,17
RTS0046868,14
RTS0046869,130
RTS0046870,126
RTS0046871,22
RTS0046872,44
RTS0046873,21
RTS0046874,22
RTS0046875,23
RTS0046876,12
RTS0046877,29
RTS0046878,20
RTS0046879,15
RTS0046880,28
RTS0046881,19
RTS0046882,13
RTS0046885,15
RTS0046886,15
RTS0046887,18
RTS0046889,17
RTS0046890,20
RTS0046891,23
RTS0046892,20
RTS0046893,19
RTS0046894,15
RTS0046895,11
RTS0046897,31
RTS0046898,9
RTS0046899,37
RTS0046900,40
RTS0046902,18
RTS0046903,49
RTS0046904,22
RTS0046905,12
RTS0046906,52
RTS0046907,23
RTS0046908,13
RTS0046909,18
RTS0046910,15
RTS0046911,31
RTS0046912,24
RTS0046913,20
RTS0046914,17
RTS0046915,24
RTS0046916,15
RTS0046918,517
RTS0046919,546
RTS0046920,166
RTS0046921,13
RTS0046922,17
RTS0046923,13
RTS0046924,38
RTS0046925,16
RTS0046926,13
RTS0046927,7
RTS0046928,23
RTS0046929,15
RTS0046930,26
RTS0046931,13
RTS0046933,17
RTS0046934,21
RTS0046935,26
RTS0046936,24
RTS0046937,19
RTS0046938,119
RTS0046939,20
RTS0046940,23
RTS0046941,11
RTS0046942,13
RTS0046943,40
RTS0046944,15
RTS0046946,37
RTS0046947,20
RTS0046948,14
RTS0046949,19
RTS0046950,13
RTS0046951,26
RTS0046952,15
RTS0046954,14
RTS0046955,11
RTS0046956,21
RTS0046957,16
RTS0046958,20
RTS0046959,24
RTS0046960,13
RTS0046961,16
RTS0046962,55
RTS0046963,13
RTS0046965,21
RTS0046966,24
RTS0046967,29
RTS0046968,14
RTS0047054,17
RTS0047055,22
RTS0047056,13
RTS0047057,32
RTS0047058,22
RTS0047060,30
RTS0047061,29
RTS0047062,29
RTS0047063,26
RTS0047064,52
RTS0047065,41
RTS0047066,39
RTS0047067,43
RTS0047068,25
RTS0047069,32
RTS0047070,34
RTS0047071,33
RTS0047072,47
RTS0047073,29
RTS0047074,45
RTS0047075,17
RTS0047076,30
RTS0047077,28
RTS0047078,19
RTS0047079,16
RTS0047080,20
RTS0047081,20
RTS0047082,13
RTS0047083,19
RTS0047084,20
RTS0047085,12
RTS0047086,27
RTS0047087,13
RTS0047088,6
RTS0047089,21
RTS0047091,7
RTS0047092,17
RTS0047093,12
RTS0047094,23
RTS0047095,19
RTS0047096,5
RTS0047097,16
RTS0047098,12
RTS0047099,17
RTS0047100,16
RTS0047101,21
RTS0047102,17
RTS0047103,28
RTS0047104,12
RTS0047105,20
RTS0047106,19
RTS0047107,18
RTS0047108,37
RTS0047109,21
RTS0047110,22
RTS0047111,11
RTS0047112,12
RTS0047113,54
RTS0047114,17
RTS0047115,25
RTS0047116,34
RTS0047117,15
RTS0047118,21
RTS0047119,23
RTS0047120,16
RTS0047121,11
RTS0047122,29
RTS0047123,15
RTS0047124,16
RTS0047125,21
RTS0047126,26
RTS0047127,28
RTS0047128,11
RTS0047129,18
RTS0047130,6
RTS0047131,21
RTS0047132,30
RTS0047133,16
RTS0047134,26
RTS0047135,55
RTS0047136,45
RTS0047137,37
RTS0047138,43
RTS0047139,30
RTS0047140,11
RTS0047141,15
RTS0047142,17
RTS0047143,15
RTS0047144,19
RTS0047145,31
RTS0047146,22
RTS0047147,34
RTS0047148,27
RTS0047149,16
RTS0047150,41
RTS0047151,23
RTS0047152,72
RTS0047153,33
RTS0047154,77
RTS0047156,12
RTS0047157,17
RTS0047158,22
RTS0047159,19
RTS0047160,13
RTS0047165,18
RTS0047166,22
RTS0047167,22
RTS0047168,13
RTS0047169,13
RTS0047170,14
RTS0047171,23
RTS0047172,15
RTS0047173,32
RTS0047174,24
RTS0047175,16
RTS0047176,18
RTS0047177,21
RTS0047178,17
RTS0047179,18
RTS0047180,22
RTS0047181,19
RTS0047182,23
RTS0047183,16
RTS0047184,19
RTS0047185,13
RTS0047186,18
RTS0047187,23
RTS0047188,22
RTS0047189,16
RTS0047190,22
RTS0047191,19
RTS0047192,16
RTS0047193,19
RTS0047194,21
RTS0047195,15
RTS0047196,16
RTS0047197,20
RTS0047198,24
RTS0047199,18
RTS0047200,24
RTS0047201,18
RTS0047202,18
RTS0047203,15
RTS0047204,12
RTS0047205,18
RTS0047206,17
RTS0047207,21
RTS0047208,426
RTS0047209,300
RTS0047210,586
RTS0047211,431
RTS0047212,103
RTS0047213,24
RTS0047214,10
RTS0047215,24
RTS0047216,16
RTS0047217,7
RTS0047218,51
RTS0047219,49
RTS0047220,22
RTS0047221,56
RTS0047222,44
RTS0047223,26
RTS0047225,50
RTS0047226,15
RTS0047229,16
RTS0047230,18
RTS0047231,17
RTS0047232,18
RTS0047233,15
RTS0047234,14
RTS0047235,18
RTS0047236,14
RTS0047237,13
RTS0047238,15
RTS0047239,28
RTS0047240,12
RTS0047241,16
RTS0047242,16
RTS0047243,21
RTS0047244,9
RTS0047245,15
RTS0047246,12
RTS0047247,7
RTS0047248,12
RTS0047249,20
RTS0047250,11
RTS0047252,25
RTS0047253,19
RTS0047254,13
RTS0047255,26
RTS0047256,25
RTS0047257,40
RTS0047258,30
RTS0047259,28
RTS0047260,27
RTS0047261,32
RTS0047262,29
RTS0047263,39
RTS0047264,25
RTS0047266,48
RTS0047267,106
RTS0047268,60
RTS0047269,78
RTS0047270,74
RTS0047271,93
RTS0047272,37
RTS0047273,35
RTS0047274,14
RTS0047276,7
RTS0047277,51
RTS0047278,41
RTS0047279,63
RTS0047280,47
RTS0047281,33
RTS0047282,59
RTS0047283,55
RTS0047284,27
RTS0047290,144
RTS0047291,277
RTS0047292,194
RTS0047293,152
RTS0047294,253
RTS0047295,13
RTS0047296,17
RTS0047297,35
RTS0047298,20
RTS0047299,38
RTS0047300,15
RTS0047301,19
RTS0047302,11
RTS0047303,17
RTS0047304,15
RTS0047305,55
RTS0047306,80
RTS0047307,73
RTS0047308,46
RTS0047309,50
RTS0047310,44
RTS0047311,37
RTS0047312,20
RTS0047313,17
RTS0047314,17
RTS0047315,45
RTS0047316,48
RTS0047317,51
RTS0047318,38
RTS0047319,75
RTS0047320,23
RTS0047321,32
RTS0047322,26
RTS0047323,45
RTS0047324,39
RTS0047325,33
RTS0047326,27
RTS0047327,29
RTS0047328,18
RTS0047329,21
RTS0047331,59
RTS0047332,50
RTS0047333,37
RTS0047334,34
RTS0047335,30
RTS0047336,36
RTS0047337,24
RTS0047338,34
RTS0047339,26
RTS0047340,51
RTS0047341,52
RTS0047342,48
RTS0047343,39
RTS0047344,37
RTS0047345,29
RTS0047346,41
RTS0047348,37
RTS0047349,32
RTS0047350,44
RTS0047351,34
RTS0047352,88
RTS0047353,75
RTS0047354,84
RTS0047356,11
RTS0047357,26
RTS0047358,12
RTS0047359,22
RTS0047360,16
RTS0047361,8
RTS0047362,33
RTS0047363,21
RTS0047364,18
RTS0047365,28
RTS0047366,22
RTS0047367,20
RTS0047368,30
RTS0047369,18
RTS0047370,15
RTS0047373,17
RTS0047374,16
RTS0047375,10
RTS0047376,32
RTS0047377,24
RTS0047378,40
RTS0047379,45
RTS0047380,29
RTS0047381,17
RTS0047382,13
RTS0047383,15
RTS0047384,17
RTS0047385,17
RTS0047386,35
RTS0047387,34
RTS0047388,28
RTS0047389,34
RTS0047390,21
RTS0047391,33
RTS0047392,25
RTS0047393,48
RTS0047394,16
RTS0047395,12
RTS0047396,64
RTS0047397,23
RTS0047398,15
RTS0047399,13
RTS0047400,13
RTS0047401,12
RTS0047402,27
RTS0047403,14
RTS0047404,49
RTS0047405,29
RTS0047406,11
RTS0047407,13
RTS0047408,16
RTS0047409,48
RTS0047410,26
RTS0047411,38
RTS0047412,32
RTS0047413,15
RTS0047414,37
RTS0047415,26
RTS0047417,13
RTS0047418,25
RTS0047419,19
RTS0047420,20
RTS0047421,24
RTS0047422,14
RTS0047423,21
RTS0047424,16
RTS0047425,8
RTS0047426,49
RTS0047427,53
RTS0047428,38
RTS0047429,38
RTS0047430,52
RTS0047431,15
RTS0047432,21
RTS0047433,21
RTS0047434,42
RTS0047435,34
RTS0047436,22
RTS0047437,19
RTS0047438,17
RTS0047439,13
RTS0047440,11
RTS0047441,40
RTS0047442,45
RTS0047445,39
RTS0047446,44
RTS0047447,28
RTS0047448,10
RTS0047449,12
RTS0047450,20
RTS0047451,18
RTS0047452,17
RTS0047453,13
RTS0047454,16
RTS0047455,10
RTS0047456,7
RTS0047457,16
RTS0047458,9
RTS0047459,20
RTS0047460,25
RTS0047461,20
RTS0047462,25
RTS0047463,16
RTS0047464,20
RTS0047465,23
RTS0047466,15
RTS0047467,12
RTS0047468,15
RTS0047469,13
RTS0047471,19
RTS0047472,16
RTS0047473,23
RTS0047474,10
RTS0047475,11
RTS0047476,28
RTS0047477,41
RTS0047479,31
RTS0047480,40
RTS0047481,35
RTS0047482,19
RTS0047483,23
RTS0047484,12
RTS0047485,18
RTS0047486,17
RTS0047487,8
RTS0047488,17
RTS0047489,16
RTS0047490,7
RTS0047491,10
RTS0047492,36
RTS0047493,26
RTS0047494,48
RTS0047495,32
RTS0047496,23
RTS0047497,26
RTS0047498,17
RTS0047499,34
RTS0047500,20
RTS0047501,21
RTS0047502,10
RTS0047503,13
RTS0047504,43
RTS0047505,22
RTS0047506,41
RTS0047507,21
RTS0047508,16
RTS0047509,17
RTS0047510,18
RTS0047511,11
RTS0047512,41
RTS0047513,15
RTS0047514,11
RTS0047515,53
RTS0047516,56
RTS0047517,118
RTS0047518,82
RTS0047520,104
RTS0047521,127
RTS0047522,22
RTS0047523,23
RTS0047524,30
RTS0047525,19
RTS0047526,18
RTS0047527,9
RTS0047528,28
RTS0047529,25
RTS0047530,18
RTS0047531,24
RTS0047532,14
RTS0047533,15
RTS0047534,16
RTS0047535,16
RTS0047536,19
RTS0047537,20
RTS0047538,50
RTS0047540,48
RTS0047541,58
RTS0047543,22
RTS0047544,19
RTS0047545,24
RTS0047546,26
RTS0047547,18
RTS0047548,33
RTS0047549,29
RTS0047550,21
RTS0047551,28
RTS0047552,16
RTS0047553,17
RTS0047558,15
RTS0047559,21
RTS0047560,14
RTS0047561,22
RTS0047562,7
RTS0047563,37
RTS0047564,18
RTS0047565,13
RTS0047566,25
RTS0047567,16
RTS0047568,16
RTS0047569,17
RTS0047570,22
RTS0047571,20
RTS0047572,23
RTS0047573,9
RTS0047574,18
RTS0047575,15
RTS0047576,11
RTS0047577,15
RTS0047578,16
RTS0047579,15
RTS0047580,20
RTS0047581,16
RTS0047582,26
RTS0047583,9
RTS0047584,6
RTS0047585,13
RTS0047586,12
RTS0047587,16
RTS0047588,14
RTS0047590,22
RTS0047591,13
RTS0047592,15
RTS0047593,26
RTS0047594,26
RTS0047595,14
RTS0047596,22
RTS0047597,20
RTS0047598,25
RTS0047599,20
RTS0047600,14
RTS0047601,45
RTS0047602,31
RTS0047603,16
RTS0047604,17
RTS0047606,16
RTS0047613,22
RTS0047614,23
RTS0047615,18
RTS0047616,18
RTS0047617,27
RTS0047618,9
RTS0047619,17
RTS0047620,8
RTS0047621,18
RTS0047622,14
RTS0047624,12
RTS0047625,12
RTS0047626,19
RTS0047627,19
RTS0047628,18
RTS0047629,9
RTS0047630,10
RTS0047631,13
RTS0047632,25
RTS0047633,13
RTS0047634,20
RTS0047635,10
RTS0047636,22
RTS0047637,14
RTS0047638,17
RTS0047639,21
RTS0047640,15
RTS0047641,12
RTS0047642,21
RTS0047643,7
RTS0047644,15
RTS0047645,19
RTS0047646,25
RTS0047647,17
RTS0047648,27
RTS0047649,13
RTS0047650,11
RTS0047651,7
RTS0047652,9
RTS0047653,11
RTS0047654,16
RTS0047656,21
RTS0047657,20
RTS0047658,23
RTS0047659,14
RTS0047660,11
RTS0047661,20
RTS0047662,20
RTS0047663,11
RTS0047664,25
RTS0047665,22
RTS0047666,11
RTS0047667,10
RTS0047668,17
RTS0047669,17
RTS0047670,32
RTS0047672,10
RTS0047673,12
RTS0047674,22
RTS0047675,17
RTS0047676,13
RTS0047677,22
RTS0047678,13
RTS0047679,11
RTS0047680,17
RTS0047681,10
RTS0047682,16
RTS0047684,15
RTS0047685,14
RTS0047686,13
RTS0047687,11
RTS0047688,14
RTS0047689,23
RTS0047691,10
RTS0047692,21
RTS0047693,21
RTS0047694,18
RTS0047695,20
RTS0047696,13
RTS0047697,7
RTS0047698,18
RTS0047699,20
RTS0047700,20
RTS0047701,24
RTS0047702,19
RTS0047703,18
RTS0047704,13
RTS0047705,19
RTS0047706,14
RTS0047707,24
RTS0047708,48
RTS0047709,53
RTS0047710,14
RTS0047711,12
RTS0047712,21
RTS0047713,39
RTS0047714,45
RTS0047715,34
RTS0047716,40
RTS0047717,66
RTS0047718,14
RTS0047720,14
RTS0047721,13
RTS0047722,13
RTS0047723,19
RTS0047724,37
RTS0047725,46
RTS0047726,23
RTS0047727,24
RTS0047728,32
RTS0047729,20
RTS0047730,22
RTS0047731,13
RTS0047732,17
RTS0047733,22
RTS0047734,17
RTS0047735,16
RTS0047736,22
RTS0047737,22
RTS0047738,13
RTS0047739,13
RTS0047740,25
RTS0047741,28
RTS0047742,17
RTS0047743,10
RTS0047744,29
RTS0047745,31
RTS0047746,16
RTS0047747,31
RTS0047748,22
RTS0047749,32
RTS0047750,20
RTS0047752,13
RTS0047753,24
RTS0047754,98
RTS0047755,94
RTS0047756,63
RTS0047757,61
RTS0047758,51
RTS0047759,15
RTS0047760,6
RTS0047761,17
RTS0047762,14
RTS0047763,18
RTS0047764,17
RTS0047765,24
RTS0047766,26
RTS0047767,13
RTS0047768,17
RTS0047769,14
RTS0047770,23
RTS0047771,26
RTS0047772,22
RTS0047773,21
RTS0047774,15
RTS0047775,13
RTS0047776,26
RTS0047777,17
RTS0047778,7
RTS0047779,14
RTS0047780,18
RTS0047781,23
RTS0047782,19
RTS0047783,21
RTS0047784,21
RTS0047785,17
RTS0047786,30
RTS0047787,32
RTS0047788,24
RTS0047789,21
RTS0047790,12
RTS0047791,25
RTS0047792,23
RTS0047793,35
RTS0047794,11
RTS0047795,21
RTS0047796,19
RTS0047797,17
RTS0047798,19
RTS0047799,16
RTS0047800,21
RTS0047801,113
RTS0047802,89
RTS0047803,23
RTS0047804,11
RTS0047805,11
RTS0047806,24
RTS0047807,35
RTS0047808,118
RTS0047809,11
RTS0047810,25
RTS0047811,35
RTS0047812,10
RTS0047813,19
RTS0047814,17
RTS0047816,11
RTS0047817,24
RTS0047818,10
RTS0047819,22
RTS0047820,18
RTS0047821,61
RTS0047822,13
RTS0047823,19
RTS0047824,16
RTS0047825,33
RTS0047826,18
RTS0047827,40
RTS0047828,15
RTS0047829,18
RTS0047830,9
RTS0047831,13
RTS0047832,10
RTS0047833,19
RTS0047834,15
RTS0047835,35
RTS0047836,29
RTS0047837,39
RTS0047838,175
RTS0047839,79
RTS0047840,17
RTS0047841,12
RTS0047842,18
RTS0047843,29
RTS0047844,7
RTS0047845,10
RTS0047846,6
RTS0047847,16
RTS0047848,11
RTS0047849,28
RTS0047850,16
RTS0047851,17
RTS0047852,13
RTS0047853,21
RTS0047854,24
RTS0047855,20
RTS0047856,25
RTS0047857,23
RTS0047858,9
RTS0047859,12
RTS0047860,17
RTS0047861,10
RTS0047862,9
RTS0047863,15
RTS0047864,16
RTS0047865,19
RTS0047866,25
RTS0047867,14
RTS0047868,14
RTS0047869,24
RTS0047870,35
RTS0047871,15
RTS0047872,17
RTS0047873,15
RTS0047874,12
RTS0047875,19
RTS0047876,22
RTS0047877,8
RTS0047878,14
RTS0047879,27
RTS0047880,14
RTS0047881,19
RTS0047882,19
RTS0047883,23
RTS0047884,24
RTS0047885,13
RTS0047886,18
RTS0047890,68
RTS0047891,51
RTS0047892,39
RTS0047893,20
RTS0047894,16
RTS0047895,20
RTS0047896,20
RTS0047897,21
RTS0047898,16
RTS0047899,24
RTS0047900,21
RTS0047901,11
RTS0047902,13
RTS0047903,24
RTS0047904,17
RTS0047905,21
RTS0047906,21
RTS0047907,151
RTS0047908,139
RTS0047909,162
RTS0047910,16
RTS0047912,30
RTS0047913,14
RTS0047914,19
RTS0047915,17
RTS0047916,17
RTS0047917,16
RTS0047919,11
RTS0047920,49
RTS0047921,113
RTS0047924,14
RTS0047925,12
RTS0047926,15
RTS0047927,24
RTS0047928,25
RTS0047929,14
RTS0047930,19
RTS0047931,19
RTS0047932,20
RTS0047933,16
RTS0047934,17
RTS0047935,76
RTS0047936,19
RTS0047937,16
RTS0047938,20
RTS0047939,41
RTS0047940,48
RTS0047941,20
RTS0047942,20
RTS0047943,16
RTS0047944,19
RTS0047945,20
RTS0047946,21
RTS0047947,20
RTS0047948,19
RTS0047949,23
RTS0047950,14
RTS0047951,18
RTS0047952,25
RTS0047953,41
RTS0047954,13
RTS0047956,17
RTS0047957,13
RTS0047958,13
RTS0047959,18
RTS0047960,16
RTS0047961,21
RTS0047963,17
RTS0047964,17
RTS0047965,21
RTS0047966,7
RTS0047967,16
RTS0047968,14
RTS0047969,19
RTS0047970,15
RTS0047972,17
RTS0047973,28
RTS0047974,55
RTS0047975,27
RTS0047976,16
RTS0047977,19
RTS0047978,11
RTS0047979,23
RTS0047980,21
RTS0047981,215
RTS0047982,10
RTS0047985,161
RTS0047986,4
RTS0047987,22
RTS0047988,94
RTS0047990,15
RTS0047991,37
RTS0047992,20
RTS0047993,15
RTS0047994,15
RTS0047995,15
RTS0047996,21
RTS0047997,24
RTS0047998,22
RTS0047999,8
RTS0048000,27
RTS0048001,14
RTS0048003,44
RTS0048005,18
RTS0048006,21
RTS0048008,9
RTS0048009,18
RTS0048012,12
RTS0048013,17
RTS0048014,14
RTS0048015,46
RTS0048016,55
RTS0048017,21
RTS0048018,27
RTS0048019,26
RTS0048020,21
RTS0048021,16
RTS0048022,17
RTS0048023,15
RTS0048024,20
RTS0048026,18
RTS0048027,24
RTS0048028,16
RTS0048029,18
RTS0048030,11
RTS0048031,14
RTS0048032,23
RTS0048033,14
RTS0048034,13
RTS0048035,14
RTS0048036,16
RTS0048037,16
RTS0048038,23
RTS0048040,19
RTS0048041,10
RTS0048042,17
RTS0048043,22
RTS0048044,15
RTS0048045,18
RTS0048046,18
RTS0048047,17
RTS0048048,21
RTS0048049,13
RTS0048050,15
RTS0048051,57
RTS0048052,29
RTS0048053,20
RTS0048054,34
RTS0048055,22
RTS0048056,25
RTS0048057,12
RTS0048058,19
RTS0048059,16
RTS0048060,18
RTS0048061,15
RTS0048062,20
RTS0048063,19
RTS0048064,40
RTS0048065,30
RTS0048066,35
RTS0048067,12
RTS0048068,26
RTS0048069,17
RTS0048070,15
RTS0048071,22
RTS0048072,7
RTS0048073,14
RTS0048074,11
RTS0048076,27
RTS0048077,17
RTS0048078,29
RTS0048079,23
RTS0048080,21
RTS0048081,41
RTS0048082,16
RTS0048084,15
RTS0048085,30
RTS0048086,20
RTS0048087,22
RTS0048088,13
RTS0048089,15
RTS0048090,15
RTS0048091,19
RTS0048092,18
RTS0048093,45
RTS0048094,15
RTS0048096,11
RTS0048097,18
RTS0048098,958
RTS0048099,1352
RTS0048100,1138
RTS0048101,890
RTS0048102,1347
RTS0048104,22
RTS0048105,13
RTS0048106,16
RTS0048107,21
RTS0048108,19
RTS0048109,13
RTS0048110,14
RTS0048111,9
RTS0048112,15
RTS0048113,16
RTS0048114,32
RTS0048115,30
RTS0048116,26
RTS0048117,16
RTS0048118,26
RTS0048120,12
RTS0048126,18
RTS0048127,16
RTS0048129,24
RTS0048130,16
RTS0048131,53
RTS0048132,80
RTS0048133,16
RTS0048134,71
RTS0048135,111
RTS0048136,18
RTS0048138,23
RTS0048139,24
RTS0048140,27
RTS0048141,20
RTS0048142,20
RTS0048144,14
RTS0048145,29
RTS0048146,23
RTS0048147,15
RTS0048148,11
RTS0048149,8
RTS0048150,14
RTS0048151,14
RTS0048152,10
RTS0048153,23
RTS0048154,22
RTS0048155,19
RTS0048156,48
RTS0048158,27
RTS0048159,13
RTS0048160,242
RTS0048161,346
RTS0048162,29
RTS0048163,33
RTS0048164,97
RTS0048165,54
RTS0048166,26
RTS0048167,35
RTS0048168,30
RTS0048169,23
RTS0048170,19
RTS0048171,18
RTS0048172,18
RTS0048173,14
RTS0048175,24
RTS0048176,20
RTS0048177,16
RTS0048178,18
RTS0048179,12
RTS0048180,7
RTS0048181,24
RTS0048182,21
RTS0048183,25
RTS0048184,20
RTS0048185,39
RTS0048186,20
RTS0048188,25
RTS0048189,40
RTS0048190,20
RTS0048191,29
RTS0048192,27
RTS0048193,19
RTS0048194,22
RTS0048195,23
RTS0048196,25
RTS0048197,37
RTS0048198,35
RTS0048200,24
RTS0048201,21
RTS0048202,19
RTS0048203,14
RTS0048204,20
RTS0048205,23
RTS0048207,23
RTS0048208,32
RTS0048209,40
RTS0048210,22
RTS0048211,41
RTS0048212,14
RTS0048213,22
RTS0048214,13
RTS0048215,27
RTS0048216,17
RTS0048217,26
RTS0048218,25
RTS0048219,24
RTS0048220,21
RTS0048221,11
RTS0048222,21
RTS0048223,18
RTS0048224,15
RTS0048225,24
RTS0048226,20
RTS0048227,27
RTS0048228,17
RTS0048229,10
RTS0048230,22
RTS0048231,15
RTS0048232,19
RTS0048233,19
RTS0048234,15
RTS0048235,18
RTS0048236,23
RTS0048237,11
RTS0048238,16
RTS0048239,28
RTS0048240,22
RTS0048241,23
RTS0048242,34
RTS0048243,27
RTS0048244,25
RTS0048245,21
RTS0048246,33
RTS0049343,23
RTS0049344,22
RTS0049345,22
RTS0049346,13
RTS0049347,25
RTS0049348,16
RTS0049349,20
RTS0049350,18
RTS0049351,8
RTS0049352,17
RTS0049353,12
RTS0049354,9
RTS0049355,18
RTS0049356,39
RTS0049357,30
RTS0049358,14
RTS0049359,14
RTS0049360,29
RTS0049361,23
RTS0049362,19
RTS0049363,11
RTS0049364,16
RTS0049365,16
RTS0049366,56
RTS0049367,48
RTS0049368,19
RTS0049369,10
RTS0049370,17
RTS0049371,15
RTS0049372,22
RTS0049373,76
RTS0049374,89
RTS0049375,69
RTS0049376,63
RTS0049377,73
RTS0049378,81
RTS0049379,49
RTS0049380,43
RTS0049381,50
RTS0049382,37
RTS0049383,26
RTS0049384,20
RTS0049385,18
RTS0049386,14
RTS0049387,22
RTS0049388,21
RTS0049389,23
RTS0049390,390
RTS0049391,467
RTS0049392,515
RTS0049393,555
RTS0049394,213
RTS0049395,86
RTS0049396,278
RTS0049397,276
RTS0049398,313
RTS0049399,176
RTS0049400,20
RTS0049401,20
RTS0049402,16
RTS0049403,13
RTS0049404,23
RTS0049405,13
RTS0049406,8
RTS0049407,21
RTS0049408,13
RTS0049409,20
RTS0049410,16
RTS0049411,18
RTS0049412,19
RTS0049413,10
RTS0049414,17
RTS0049415,18
RTS0049416,20
RTS0049417,20
RTS0049418,21
RTS0049419,13
RTS0049420,19
RTS0049421,16
RTS0049422,15
RTS0049423,16
RTS0049424,31
RTS0049425,19
RTS0049426,22
RTS0049427,18
RTS0049428,10
RTS0049429,34
RTS0049430,40
RTS0049431,32
RTS0049432,19
RTS0049433,22
RTS0049434,13
RTS0049435,14
RTS0049436,12
RTS0049437,47
RTS0049438,16
RTS0049439,32
RTS0049440,27
RTS0049441,37
RTS0049442,29
RTS0049443,28
RTS0049444,64
RTS0049445,13
RTS0049446,19
RTS0049447,25
RTS0049448,18
RTS0049449,16
RTS0049450,22
RTS0049451,16
RTS0049452,22
RTS0049453,33
RTS0049454,14
RTS0049455,11
RTS0049456,14
RTS0049457,38
RTS0049458,26
RTS0049459,30
RTS0049460,32
RTS0049461,49
RTS0049462,76
RTS0049463,23
RTS0049464,22
RTS0049465,22
RTS0049466,13
RTS0049467,13
RTS0049468,21
RTS0049469,26
RTS0049470,29
RTS0049471,38
RTS0049472,24
RTS0049473,74
RTS0049474,18
RTS0049475,13
RTS0049476,31
RTS0049477,16
RTS0049478,12
RTS0049479,1232
RTS0049480,135
RTS0049481,9
RTS0049482,16
RTS0049483,13
RTS0049484,24
RTS0049485,28
RTS0997079,17
RTS0997080,16
RTS0997081,19
RTS0997082,19
RTS0997083,16
RTS0997084,14
RTS0997085,11
RTS0997086,18
RTS0997087,16
RTS0997088,1246
RTS0997089,852
RTS0997090,12
RTS0997091,22
RTS0997092,12
RTS0997093,13
RTS0997094,2
RTS0997095,10
RTS0997096,17
RTS0997097,8
RTS0997098,15
RTS0997099,5
RTS0997100,17
RTS0997101,12
RTS0997102,9
RTS0997103,9
RTS0997104,13
RTS0997105,8
RTS0997106,8
RTS0997107,8
RTS0997108,10
RTS0997109,6
RTS0997110,11
RTS0997111,8
RTS0997112,14
RTS0997113,11
RTS0997114,7
RTS0997115,7
RTS0997116,9
RTS0997117,17
RTS0997118,9
RTS0997119,3
RTS0997120,12
RTS0997121,25
RTS0997122,54
RTS0997123,48
RTS0997124,22
RTS0997125,50
RTS0997126,113
RTS0997127,89
RTS0997128,64
RTS0997129,116
RTS0997130,24
</Code_Summary>
