# Supplementary material for: Spatial meta-transcriptomics reveal associations of intratumor bacteria burden with lung cancer cells showing a distinct oncogenic signature
Source: J Immunother Cancer. 2022 Jul 6;10(7):e004698. doi: 10.1136/jitc-2022-004698 (PMC9260850; doi:10.1136/jitc-2022-004698)
Supplement: Supplementary data [file jitc-2022-004698supp009.zip › DSP-1001250002848-E-F05.dcc]

<Header>
FileVersion,0.02
SoftwareVersion,"GeoMx_NGS_Pipeline_ 2.0.0"
Date,2020-6-15
</Header>

<Scan_Attributes>
ID,DSP-1001250002848-E-F05
Plate_ID,1001250002848
Well,F05
</Scan_Attributes>

<NGS_Processing_Attributes>
SeqSetId,
tamperedIni,No
Raw,7906355
Trimmed,7852125
Stitched,7802813
Aligned,7661496
umiQ30,0.9918
rtsQ30,0.9914
</NGS_Processing_Attributes>


<Code_Summary>
RTS0039454,319
RTS0039455,205
RTS0039456,364
RTS0039457,777
RTS0039458,157
RTS0039459,93
RTS0039460,92
RTS0039461,104
RTS0039462,103
RTS0039463,117
RTS0039464,81
RTS0039465,148
RTS0039466,105
RTS0039467,169
RTS0039468,118
RTS0039469,89
RTS0039470,120
RTS0039471,151
RTS0039472,148
RTS0039473,93
RTS0039474,207
RTS0039475,194
RTS0039476,236
RTS0039477,202
RTS0039478,237
RTS0039479,100
RTS0039480,90
RTS0039481,80
RTS0039482,91
RTS0039483,92
RTS0039484,98
RTS0039485,104
RTS0039486,73
RTS0039487,89
RTS0039488,95
RTS0039489,96
RTS0039490,109
RTS0039491,96
RTS0039492,90
RTS0039493,106
RTS0039494,117
RTS0039495,101
RTS0039496,102
RTS0039497,99
RTS0039498,98
RTS0039499,335
RTS0039500,103
RTS0039501,181
RTS0039502,217
RTS0039503,149
RTS0039504,111
RTS0039505,113
RTS0039506,93
RTS0039507,93
RTS0039508,87
RTS0039509,92
RTS0039510,100
RTS0039511,1357
RTS0039512,416
RTS0039513,347
RTS0039514,2382
RTS0039515,1715
RTS0039516,91
RTS0039517,74
RTS0039518,108
RTS0039519,71
RTS0039520,82
RTS0039521,81
RTS0039522,103
RTS0039523,71
RTS0039524,111
RTS0039525,104
RTS0039526,155
RTS0039527,203
RTS0039528,146
RTS0039529,186
RTS0039530,98
RTS0039531,106
RTS0039532,117
RTS0039533,131
RTS0039534,79
RTS0039535,72
RTS0039536,82
RTS0039537,89
RTS0039538,84
RTS0039539,86
RTS0039540,82
RTS0039541,93
RTS0039542,94
RTS0039543,104
RTS0039544,68
RTS0039545,84
RTS0039546,92
RTS0039547,75
RTS0039548,82
RTS0039549,89
RTS0039550,90
RTS0039551,75
RTS0039552,66
RTS0039553,86
RTS0039554,89
RTS0039555,84
RTS0039556,73
RTS0039557,81
RTS0039558,81
RTS0039559,84
RTS0039560,71
RTS0039561,88
RTS0039562,88
RTS0039563,88
RTS0039564,95
RTS0039565,133
RTS0039566,64
RTS0039567,65
RTS0039568,75
RTS0039569,69
RTS0039570,72
RTS0039571,58
RTS0039572,90
RTS0039573,95
RTS0039574,98
RTS0039575,63
RTS0039576,74
RTS0039577,105
RTS0039578,70
RTS0039579,83
RTS0039580,119
RTS0039581,92
RTS0039582,126
RTS0039583,167
RTS0039584,83
RTS0039585,81
RTS0039586,70
RTS0039587,69
RTS0039588,98
RTS0039589,105
RTS0039590,67
RTS0039591,108
RTS0039592,91
RTS0039593,72
RTS0039594,87
RTS0039595,79
RTS0039596,82
RTS0039597,111
RTS0039598,76
RTS0039599,81
RTS0039600,79
RTS0039601,72
RTS0039602,84
RTS0039603,73
RTS0039604,75
RTS0039605,70
RTS0039606,58
RTS0039607,97
RTS0039608,82
RTS0039609,88
RTS0039610,76
RTS0039611,96
RTS0039612,88
RTS0039613,86
RTS0039614,65
RTS0039615,61
RTS0039616,83
RTS0039617,73
RTS0039619,75
RTS0039620,90
RTS0039621,81
RTS0039622,94
RTS0039623,68
RTS0039624,85
RTS0039625,77
RTS0039626,105
RTS0039627,73
RTS0039628,86
RTS0039629,76
RTS0039630,71
RTS0039631,60
RTS0039632,76
RTS0039633,101
RTS0039634,85
RTS0039635,103
RTS0039636,78
RTS0039637,81
RTS0039638,88
RTS0039639,86
RTS0039640,63
RTS0039641,77
RTS0039642,91
RTS0039643,97
RTS0039644,88
RTS0039645,71
RTS0039646,90
RTS0039647,91
RTS0039648,73
RTS0039649,93
RTS0039650,79
RTS0039651,126
RTS0039652,164
RTS0039653,104
RTS0039654,99
RTS0039655,104
RTS0039656,339
RTS0039657,346
RTS0039658,232
RTS0039659,310
RTS0039660,109
RTS0039661,80
RTS0039662,63
RTS0039663,92
RTS0039664,130
RTS0039665,114
RTS0039666,92
RTS0039667,60
RTS0039668,79
RTS0039669,121
RTS0039670,95
RTS0039671,121
RTS0039672,190
RTS0039673,126
RTS0039674,125
RTS0039675,113
RTS0039676,114
RTS0039677,125
RTS0039678,83
RTS0039679,149
RTS0039680,97
RTS0039681,126
RTS0039682,132
RTS0039683,75
RTS0039684,99
RTS0039685,127
RTS0039686,305
RTS0039687,393
RTS0039688,226
RTS0039689,211
RTS0039690,147
RTS0039691,89
RTS0039692,85
RTS0039693,93
RTS0039694,121
RTS0039695,88
RTS0039696,89
RTS0039697,73
RTS0039698,68
RTS0039699,100
RTS0039700,99
RTS0039701,91
RTS0039702,161
RTS0039703,341
RTS0039704,203
RTS0039705,129
RTS0039706,81
RTS0039707,99
RTS0039708,83
RTS0039709,112
RTS0039710,109
RTS0039711,85
RTS0039712,130
RTS0039713,126
RTS0039714,113
RTS0039715,112
RTS0039716,100
RTS0039717,108
RTS0039718,87
RTS0039719,83
RTS0039720,144
RTS0039721,110
RTS0039722,109
RTS0039723,128
RTS0039724,90
RTS0039725,108
RTS0039726,115
RTS0039727,99
RTS0039728,103
RTS0039729,100
RTS0039730,117
RTS0039731,101
RTS0039732,88
RTS0039733,102
RTS0039734,108
RTS0039735,111
RTS0039736,92
RTS0039737,116
RTS0039738,75
RTS0039739,111
RTS0039740,83
RTS0039741,92
RTS0039742,96
RTS0039743,90
RTS0039744,109
RTS0039745,110
RTS0039746,294
RTS0039747,495
RTS0039749,375
RTS0039750,221
RTS0039751,80
RTS0039752,99
RTS0039753,93
RTS0039754,77
RTS0039755,93
RTS0039756,65
RTS0039757,67
RTS0039758,74
RTS0039759,70
RTS0039760,58
RTS0039761,143
RTS0039762,121
RTS0039763,107
RTS0039764,81
RTS0039765,90
RTS0039766,126
RTS0039767,82
RTS0039768,88
RTS0039769,88
RTS0039770,135
RTS0039771,82
RTS0039772,167
RTS0039773,149
RTS0039774,75
RTS0039775,119
RTS0039776,90
RTS0039777,74
RTS0039778,69
RTS0039779,93
RTS0039780,72
RTS0039781,135
RTS0039782,106
RTS0039783,91
RTS0039784,94
RTS0039785,171
RTS0039786,96
RTS0039787,87
RTS0039788,93
RTS0039789,99
RTS0039790,114
RTS0039791,107
RTS0039792,115
RTS0039793,94
RTS0039794,121
RTS0039795,80
RTS0039796,105
RTS0039797,111
RTS0039798,94
RTS0039799,87
RTS0039800,100
RTS0039801,93
RTS0039802,85
RTS0039803,95
RTS0039804,104
RTS0039805,110
RTS0039806,105
RTS0039807,73
RTS0039808,97
RTS0039809,77
RTS0039810,90
RTS0039811,78
RTS0039812,107
RTS0039813,117
RTS0039814,150
RTS0039815,111
RTS0039816,92
RTS0039817,121
RTS0039818,92
RTS0039819,109
RTS0039820,100
RTS0039821,87
RTS0039822,86
RTS0039823,112
RTS0039824,80
RTS0039825,117
RTS0039826,80
RTS0039827,104
RTS0039828,91
RTS0039829,98
RTS0039830,99
RTS0039831,105
RTS0039832,98
RTS0039833,74
RTS0039834,115
RTS0039835,134
RTS0039836,79
RTS0039838,99
RTS0039839,98
RTS0039840,77
RTS0039841,171
RTS0039842,173
RTS0039843,124
RTS0039844,120
RTS0039845,92
RTS0039846,119
RTS0039847,106
RTS0039848,74
RTS0039849,75
RTS0039850,70
RTS0039851,114
RTS0039852,126
RTS0039853,90
RTS0039854,88
RTS0039855,75
RTS0039856,77
RTS0039857,69
RTS0039858,73
RTS0039859,117
RTS0039860,92
RTS0039861,92
RTS0039862,79
RTS0039863,83
RTS0039864,69
RTS0039865,101
RTS0039866,103
RTS0039867,157
RTS0039868,67
RTS0039869,80
RTS0039870,98
RTS0039871,76
RTS0039872,72
RTS0039873,72
RTS0039874,92
RTS0039875,95
RTS0039876,90
RTS0039877,93
RTS0039878,70
RTS0039879,99
RTS0039880,83
RTS0039881,75
RTS0039882,56
RTS0039883,78
RTS0039884,71
RTS0039885,88
RTS0039886,71
RTS0039887,68
RTS0039888,82
RTS0039890,102
RTS0039891,100
RTS0039892,91
RTS0039893,105
RTS0039894,81
RTS0039895,108
RTS0039896,94
RTS0039897,82
RTS0039898,126
RTS0039899,90
RTS0039900,94
RTS0039901,102
RTS0039902,91
RTS0039903,90
RTS0039904,128
RTS0039905,105
RTS0039906,93
RTS0039907,106
RTS0039908,93
RTS0039909,87
RTS0039910,86
RTS0039911,61
RTS0039912,90
RTS0039913,69
RTS0039914,77
RTS0039915,98
RTS0039916,91
RTS0039917,82
RTS0039918,90
RTS0039919,80
RTS0039920,72
RTS0039921,98
RTS0039922,92
RTS0039923,79
RTS0039924,89
RTS0039925,71
RTS0039926,105
RTS0039927,142
RTS0039928,108
RTS0039929,107
RTS0039930,148
RTS0039931,73
RTS0039932,64
RTS0039933,99
RTS0039934,65
RTS0039935,91
RTS0039936,90
RTS0039937,84
RTS0039938,92
RTS0039939,85
RTS0039940,79
RTS0039941,75
RTS0039942,76
RTS0039943,62
RTS0039944,82
RTS0039945,101
RTS0039946,84
RTS0039947,130
RTS0039948,118
RTS0039949,103
RTS0039950,132
RTS0039951,84
RTS0039952,90
RTS0039953,84
RTS0039954,86
RTS0039955,80
RTS0039956,158
RTS0039957,167
RTS0039958,149
RTS0039959,131
RTS0039960,182
RTS0039961,91
RTS0039962,67
RTS0039963,75
RTS0039964,106
RTS0039965,107
RTS0039966,111
RTS0039967,68
RTS0039968,102
RTS0039969,104
RTS0039970,93
RTS0039971,97
RTS0039972,80
RTS0039973,94
RTS0039974,90
RTS0039975,86
RTS0039976,111
RTS0039977,95
RTS0039978,82
RTS0039979,74
RTS0039980,66
RTS0039981,97
RTS0039982,115
RTS0039983,135
RTS0039984,94
RTS0039985,136
RTS0039986,490
RTS0039987,570
RTS0039988,274
RTS0039989,425
RTS0039990,118
RTS0039991,92
RTS0039992,93
RTS0039993,94
RTS0039994,81
RTS0039995,154
RTS0039996,663
RTS0039997,543
RTS0039998,933
RTS0039999,783
RTS0040000,444
RTS0040001,99
RTS0040002,90
RTS0040003,99
RTS0040004,82
RTS0040005,102
RTS0040006,118
RTS0040007,133
RTS0040008,77
RTS0040009,109
RTS0040010,123
RTS0040011,107
RTS0040012,85
RTS0040013,113
RTS0040014,99
RTS0040015,88
RTS0040016,119
RTS0040017,107
RTS0040018,119
RTS0040019,91
RTS0040020,138
RTS0040021,95
RTS0040022,83
RTS0040023,73
RTS0040024,70
RTS0040025,71
RTS0040026,105
RTS0040027,282
RTS0040028,114
RTS0040029,307
RTS0040030,490
RTS0040031,92
RTS0040032,80
RTS0040033,88
RTS0040034,79
RTS0040035,64
RTS0040036,78
RTS0040037,87
RTS0040038,95
RTS0040039,76
RTS0040040,105
RTS0040041,64
RTS0040042,84
RTS0040043,73
RTS0040044,84
RTS0040045,92
RTS0040046,99
RTS0040047,124
RTS0040048,125
RTS0040049,92
RTS0040050,96
RTS0040051,82
RTS0040052,91
RTS0040053,94
RTS0040054,92
RTS0040055,77
RTS0040056,96
RTS0040057,73
RTS0040058,96
RTS0040059,79
RTS0040060,70
RTS0040061,86
RTS0040062,74
RTS0040063,68
RTS0040064,99
RTS0040065,88
RTS0040066,119
RTS0040067,110
RTS0040068,103
RTS0040069,106
RTS0040070,87
RTS0040071,67
RTS0040072,116
RTS0040073,121
RTS0040074,91
RTS0040075,100
RTS0040076,95
RTS0040077,112
RTS0040078,84
RTS0040079,92
RTS0040080,100
RTS0040081,87
RTS0040082,68
RTS0040083,87
RTS0040084,74
RTS0040085,67
RTS0040086,79
RTS0040087,68
RTS0040088,92
RTS0040089,80
RTS0040090,79
RTS0040091,85
RTS0040092,75
RTS0040093,97
RTS0040094,102
RTS0040095,87
RTS0040096,102
RTS0040097,74
RTS0040098,76
RTS0040099,72
RTS0040100,94
RTS0040101,79
RTS0040102,65
RTS0040103,73
RTS0040104,70
RTS0040105,77
RTS0040106,98
RTS0040107,77
RTS0040108,63
RTS0040109,76
RTS0040110,103
RTS0040111,77
RTS0040112,86
RTS0040113,73
RTS0040114,66
RTS0040115,101
RTS0040116,240
RTS0040117,146
RTS0040118,99
RTS0040119,171
RTS0040120,253
RTS0040121,97
RTS0040122,104
RTS0040123,87
RTS0040124,84
RTS0040125,89
RTS0040126,92
RTS0040127,120
RTS0040128,75
RTS0040129,67
RTS0040130,111
RTS0040131,85
RTS0040132,73
RTS0040133,77
RTS0040134,73
RTS0040135,86
RTS0040136,78
RTS0040137,49
RTS0040138,100
RTS0040139,59
RTS0040140,85
RTS0040141,91
RTS0040142,102
RTS0040143,80
RTS0040144,93
RTS0040145,96
RTS0040146,91
RTS0040147,118
RTS0040148,77
RTS0040149,98
RTS0040150,95
RTS0040151,78
RTS0040152,88
RTS0040153,70
RTS0040154,94
RTS0040155,107
RTS0040156,84
RTS0040157,88
RTS0040158,96
RTS0040159,118
RTS0040160,74
RTS0040161,88
RTS0040162,66
RTS0040163,80
RTS0040164,90
RTS0040165,78
RTS0040166,75
RTS0040167,100
RTS0040168,75
RTS0040169,101
RTS0040170,74
RTS0040171,35
RTS0040172,76
RTS0040173,53
RTS0040174,59
RTS0040175,78
RTS0040176,72
RTS0040177,81
RTS0040178,84
RTS0040179,34
RTS0040180,87
RTS0040181,87
RTS0040182,84
RTS0040183,67
RTS0040184,76
RTS0040185,68
RTS0040186,80
RTS0040187,86
RTS0040188,49
RTS0040189,88
RTS0040190,73
RTS0040191,82
RTS0040192,63
RTS0040193,78
RTS0040194,101
RTS0040195,91
RTS0040196,96
RTS0040197,84
RTS0040198,84
RTS0040199,85
RTS0040200,57
RTS0040201,155
RTS0040202,126
RTS0040203,132
RTS0040204,90
RTS0040205,106
RTS0040206,73
RTS0040207,61
RTS0040208,77
RTS0040209,112
RTS0040210,110
RTS0040211,114
RTS0040212,72
RTS0040213,67
RTS0040214,109
RTS0040215,109
RTS0040216,95
RTS0040217,89
RTS0040218,87
RTS0040219,93
RTS0040220,87
RTS0040221,99
RTS0040222,63
RTS0040223,92
RTS0040224,59
RTS0040225,81
RTS0040226,108
RTS0040227,52
RTS0040228,81
RTS0040229,88
RTS0040230,94
RTS0040231,61
RTS0040232,82
RTS0040233,62
RTS0040234,85
RTS0040235,71
RTS0040236,86
RTS0040237,108
RTS0040238,101
RTS0040239,95
RTS0040240,74
RTS0040241,86
RTS0040242,90
RTS0040243,99
RTS0040244,104
RTS0040245,86
RTS0040246,87
RTS0040247,84
RTS0040248,77
RTS0040249,82
RTS0040250,79
RTS0040251,78
RTS0040252,83
RTS0040253,75
RTS0040254,67
RTS0040255,91
RTS0040256,72
RTS0040257,63
RTS0040258,74
RTS0040259,66
RTS0040260,77
RTS0040261,57
RTS0040262,82
RTS0040263,99
RTS0040264,104
RTS0040265,82
RTS0040266,68
RTS0040267,78
RTS0040268,83
RTS0040269,81
RTS0040270,91
RTS0040271,124
RTS0040272,170
RTS0040273,144
RTS0040274,115
RTS0040275,130
RTS0040276,90
RTS0040277,130
RTS0040278,205
RTS0040279,177
RTS0040280,99
RTS0040281,86
RTS0040282,64
RTS0040283,75
RTS0040284,58
RTS0040285,87
RTS0040286,91
RTS0040287,69
RTS0040288,75
RTS0040289,90
RTS0040290,91
RTS0040291,63
RTS0040292,65
RTS0040293,83
RTS0040294,85
RTS0040295,75
RTS0040296,83
RTS0040297,74
RTS0040298,75
RTS0040299,78
RTS0040300,69
RTS0040301,65
RTS0040302,71
RTS0040303,71
RTS0040304,82
RTS0040305,85
RTS0040306,81
RTS0040307,78
RTS0040308,62
RTS0040309,88
RTS0040310,84
RTS0040311,91
RTS0040312,127
RTS0040313,93
RTS0040314,85
RTS0040315,105
RTS0040316,86
RTS0040317,76
RTS0040318,74
RTS0040319,110
RTS0040320,86
RTS0040321,79
RTS0040322,93
RTS0040323,83
RTS0040324,102
RTS0040325,68
RTS0040326,87
RTS0040327,90
RTS0040328,109
RTS0040329,93
RTS0040330,130
RTS0040331,81
RTS0040332,92
RTS0040333,86
RTS0040334,77
RTS0040335,90
RTS0040336,83
RTS0040337,80
RTS0040338,56
RTS0040339,78
RTS0040340,80
RTS0040341,115
RTS0040342,67
RTS0040343,76
RTS0040344,108
RTS0040345,119
RTS0040346,66
RTS0040347,70
RTS0040348,75
RTS0040349,102
RTS0040350,90
RTS0040351,78
RTS0040352,97
RTS0040353,99
RTS0040354,90
RTS0040355,79
RTS0040356,151
RTS0040357,210
RTS0040358,100
RTS0040359,132
RTS0040360,203
RTS0040361,191
RTS0040363,74
RTS0040364,106
RTS0040365,134
RTS0040366,147
RTS0040367,126
RTS0040368,201
RTS0040369,164
RTS0040370,103
RTS0040371,98
RTS0040372,106
RTS0040373,116
RTS0040374,104
RTS0040375,63
RTS0040376,131
RTS0040377,98
RTS0040378,117
RTS0040379,126
RTS0040380,76
RTS0040381,115
RTS0040382,69
RTS0040383,83
RTS0040384,84
RTS0040385,80
RTS0040386,92
RTS0040387,98
RTS0040388,115
RTS0040389,93
RTS0040390,104
RTS0040391,110
RTS0040392,116
RTS0040393,87
RTS0040394,101
RTS0040395,84
RTS0040396,133
RTS0040397,112
RTS0040398,121
RTS0040399,149
RTS0040400,125
RTS0040401,123
RTS0040402,162
RTS0040403,148
RTS0040404,170
RTS0040405,78
RTS0040406,111
RTS0040407,117
RTS0040408,113
RTS0040409,97
RTS0040410,111
RTS0040411,85
RTS0040412,76
RTS0040413,99
RTS0040414,109
RTS0040415,95
RTS0040416,306
RTS0040417,95
RTS0040418,74
RTS0040419,749
RTS0040420,345
RTS0040421,92
RTS0040422,221
RTS0040423,205
RTS0040424,106
RTS0040425,76
RTS0040426,73
RTS0040428,110
RTS0040429,89
RTS0040430,108
RTS0040431,97
RTS0040432,67
RTS0040433,73
RTS0040434,79
RTS0040435,106
RTS0040436,296
RTS0040437,544
RTS0040438,1174
RTS0040439,926
RTS0040440,806
RTS0040441,177
RTS0040442,106
RTS0040443,90
RTS0040444,128
RTS0040445,103
RTS0040446,97
RTS0040447,88
RTS0040448,96
RTS0040449,108
RTS0040450,90
RTS0040451,203
RTS0040452,176
RTS0040453,129
RTS0040454,172
RTS0040455,268
RTS0040456,96
RTS0040457,95
RTS0040458,65
RTS0040459,87
RTS0040460,91
RTS0040461,89
RTS0040462,77
RTS0040463,90
RTS0040464,76
RTS0040465,63
RTS0040466,109
RTS0040467,79
RTS0040468,93
RTS0040469,88
RTS0040470,79
RTS0040471,79
RTS0040472,64
RTS0040473,76
RTS0040474,75
RTS0040475,52
RTS0040476,82
RTS0040477,85
RTS0040478,91
RTS0040479,57
RTS0040480,81
RTS0040481,115
RTS0040482,120
RTS0040483,85
RTS0040484,110
RTS0040485,93
RTS0040486,92
RTS0040487,62
RTS0040488,76
RTS0040489,88
RTS0040490,78
RTS0040491,62
RTS0040492,90
RTS0040493,74
RTS0040494,80
RTS0040495,80
RTS0040496,80
RTS0040497,92
RTS0040498,104
RTS0040499,77
RTS0040500,99
RTS0040501,178
RTS0040502,86
RTS0040503,94
RTS0040504,86
RTS0040505,69
RTS0040506,85
RTS0040507,75
RTS0040508,99
RTS0040509,61
RTS0040510,66
RTS0040511,88
RTS0040512,103
RTS0040513,90
RTS0040514,88
RTS0040515,84
RTS0040516,125
RTS0040517,106
RTS0040518,110
RTS0040519,111
RTS0040520,75
RTS0040521,79
RTS0040522,53
RTS0040523,71
RTS0040524,63
RTS0040525,58
RTS0040526,115
RTS0040527,65
RTS0040528,62
RTS0040529,88
RTS0040530,82
RTS0040531,94
RTS0040532,118
RTS0040533,74
RTS0040534,72
RTS0040535,92
RTS0040536,95
RTS0040537,162
RTS0040538,101
RTS0040539,104
RTS0040540,119
RTS0040541,67
RTS0040542,62
RTS0040543,95
RTS0040544,83
RTS0040545,56
RTS0040546,80
RTS0040547,68
RTS0040548,71
RTS0040549,78
RTS0040550,75
RTS0040551,58
RTS0040552,67
RTS0040553,102
RTS0040554,80
RTS0040555,72
RTS0040556,89
RTS0040557,58
RTS0040558,72
RTS0040559,82
RTS0040560,66
RTS0040561,69
RTS0040562,55
RTS0040563,70
RTS0040564,71
RTS0040565,79
RTS0040566,64
RTS0040567,79
RTS0040568,72
RTS0040569,86
RTS0040570,81
RTS0040571,96
RTS0040572,68
RTS0040573,99
RTS0040574,122
RTS0040575,82
RTS0040576,160
RTS0040577,94
RTS0040578,98
RTS0040579,84
RTS0040580,118
RTS0040581,69
RTS0040582,80
RTS0040583,84
RTS0040584,70
RTS0040585,92
RTS0040586,93
RTS0040587,70
RTS0040588,98
RTS0040589,70
RTS0040590,95
RTS0040591,113
RTS0040592,90
RTS0040593,42
RTS0040594,66
RTS0040595,93
RTS0040596,107
RTS0040597,121
RTS0040598,80
RTS0040599,75
RTS0040600,79
RTS0040601,85
RTS0040602,104
RTS0040603,96
RTS0040604,96
RTS0040605,91
RTS0040606,126
RTS0040607,143
RTS0040608,117
RTS0040609,117
RTS0040610,150
RTS0040611,103
RTS0040612,99
RTS0040613,90
RTS0040614,101
RTS0040615,79
RTS0040616,69
RTS0040617,73
RTS0040618,76
RTS0040619,105
RTS0040620,83
RTS0040621,97
RTS0040622,72
RTS0040623,92
RTS0040624,79
RTS0040625,95
RTS0040626,65
RTS0040627,95
RTS0040628,87
RTS0040629,101
RTS0040630,92
RTS0040631,97
RTS0040632,108
RTS0040633,105
RTS0040634,95
RTS0040635,85
RTS0040636,105
RTS0040637,133
RTS0040638,81
RTS0040639,93
RTS0040640,83
RTS0040641,137
RTS0040642,273
RTS0040643,247
RTS0040644,205
RTS0040645,292
RTS0040646,96
RTS0040647,74
RTS0040648,107
RTS0040649,92
RTS0040650,52
RTS0040651,124
RTS0040652,60
RTS0040653,98
RTS0040654,81
RTS0040655,116
RTS0040656,87
RTS0040657,92
RTS0040658,72
RTS0040659,82
RTS0040660,84
RTS0040661,74
RTS0040662,91
RTS0040663,69
RTS0040664,57
RTS0040665,73
RTS0040666,79
RTS0040667,110
RTS0040668,54
RTS0040669,71
RTS0040670,67
RTS0040671,70
RTS0040672,88
RTS0040673,75
RTS0040674,76
RTS0040675,71
RTS0040676,518
RTS0040677,149
RTS0040678,1286
RTS0040679,884
RTS0040680,2270
RTS0040681,192
RTS0040682,249
RTS0040683,553
RTS0040684,754
RTS0040685,174
RTS0040686,72
RTS0040687,92
RTS0040688,63
RTS0040689,75
RTS0040690,73
RTS0040691,90
RTS0040692,80
RTS0040693,96
RTS0040694,76
RTS0040695,106
RTS0040696,77
RTS0040697,76
RTS0040698,77
RTS0040699,80
RTS0040700,67
RTS0040701,164
RTS0040702,582
RTS0040703,776
RTS0040704,738
RTS0040705,715
RTS0040706,96
RTS0040707,76
RTS0040708,79
RTS0040709,90
RTS0040710,96
RTS0040711,62
RTS0040712,71
RTS0040713,84
RTS0040714,67
RTS0040715,88
RTS0040716,84
RTS0040717,71
RTS0040718,70
RTS0040719,93
RTS0040720,104
RTS0040721,52
RTS0040722,71
RTS0040723,97
RTS0040724,76
RTS0040725,55
RTS0040726,297
RTS0040727,367
RTS0040728,339
RTS0040729,396
RTS0040730,169
RTS0040731,188
RTS0040732,143
RTS0040733,97
RTS0040734,104
RTS0040735,104
RTS0040736,799
RTS0040737,803
RTS0040738,842
RTS0040739,707
RTS0040740,656
RTS0040741,121
RTS0040742,77
RTS0040743,123
RTS0040744,87
RTS0040745,139
RTS0040746,176
RTS0040747,134
RTS0040748,114
RTS0040749,142
RTS0040750,147
RTS0040751,88
RTS0040752,131
RTS0040753,104
RTS0040754,94
RTS0040755,79
RTS0040756,129
RTS0040757,132
RTS0040758,119
RTS0040759,217
RTS0040760,165
RTS0040761,128
RTS0040762,103
RTS0040763,105
RTS0040764,111
RTS0040765,123
RTS0040766,92
RTS0040767,96
RTS0040768,102
RTS0040769,125
RTS0040770,80
RTS0040771,70
RTS0040772,89
RTS0040773,97
RTS0040774,105
RTS0040775,102
RTS0040776,60
RTS0040777,104
RTS0040778,91
RTS0040779,92
RTS0040780,118
RTS0040781,92
RTS0040782,134
RTS0040783,73
RTS0040784,103
RTS0040785,78
RTS0040786,79
RTS0040787,65
RTS0040788,80
RTS0040789,95
RTS0040790,80
RTS0040791,75
RTS0040792,79
RTS0040793,57
RTS0040794,59
RTS0040795,100
RTS0040796,111
RTS0040797,102
RTS0040798,92
RTS0040799,82
RTS0040800,65
RTS0040801,126
RTS0040802,93
RTS0040803,121
RTS0040804,87
RTS0040805,83
RTS0040806,84
RTS0040807,114
RTS0040808,64
RTS0040809,88
RTS0040810,84
RTS0040811,82
RTS0040812,107
RTS0040813,70
RTS0040814,95
RTS0040815,96
RTS0040816,104
RTS0040817,60
RTS0040818,113
RTS0040819,130
RTS0040820,137
RTS0040821,101
RTS0040822,108
RTS0040823,80
RTS0040824,93
RTS0040825,105
RTS0040826,157
RTS0040827,146
RTS0040828,113
RTS0040830,167
RTS0040831,81
RTS0040832,91
RTS0040833,95
RTS0040834,82
RTS0040836,441
RTS0040837,187
RTS0040838,366
RTS0040839,242
RTS0040840,216
RTS0040841,111
RTS0040842,109
RTS0040843,205
RTS0040844,133
RTS0040845,105
RTS0040846,118
RTS0040847,96
RTS0040848,91
RTS0040849,91
RTS0040850,119
RTS0040851,113
RTS0040852,85
RTS0040853,110
RTS0040854,121
RTS0040855,92
RTS0040856,91
RTS0040857,78
RTS0040858,84
RTS0040859,72
RTS0040860,81
RTS0040861,216
RTS0040862,104
RTS0040863,106
RTS0040864,113
RTS0040865,133
RTS0040866,81
RTS0040867,91
RTS0040868,89
RTS0040869,78
RTS0040870,65
RTS0040871,124
RTS0040872,105
RTS0040873,101
RTS0040874,180
RTS0040875,150
RTS0040876,107
RTS0040877,99
RTS0040878,81
RTS0040879,68
RTS0040880,95
RTS0040881,98
RTS0040882,74
RTS0040883,70
RTS0040884,71
RTS0040885,68
RTS0040886,221
RTS0040887,203
RTS0040888,139
RTS0040889,254
RTS0040890,175
RTS0040891,71
RTS0040892,86
RTS0040893,71
RTS0040894,68
RTS0040895,82
RTS0040896,53
RTS0040897,73
RTS0040898,94
RTS0040899,71
RTS0040900,82
RTS0040901,133
RTS0040902,105
RTS0040903,77
RTS0040904,144
RTS0040905,101
RTS0040906,92
RTS0040907,74
RTS0040908,87
RTS0040909,87
RTS0040910,72
RTS0040911,118
RTS0040912,115
RTS0040913,81
RTS0040914,73
RTS0040915,100
RTS0040916,85
RTS0040917,72
RTS0040918,82
RTS0040919,67
RTS0040920,52
RTS0040921,138
RTS0040922,116
RTS0040923,228
RTS0040924,170
RTS0040925,127
RTS0040926,83
RTS0040927,77
RTS0040928,84
RTS0040929,60
RTS0040930,74
RTS0040931,106
RTS0040932,101
RTS0040933,88
RTS0040934,93
RTS0040935,99
RTS0040936,93
RTS0040937,116
RTS0040938,99
RTS0040939,98
RTS0040940,103
RTS0040941,93
RTS0040942,110
RTS0040943,82
RTS0040944,154
RTS0040945,87
RTS0040946,141
RTS0040947,108
RTS0040948,194
RTS0040949,95
RTS0040950,142
RTS0040951,104
RTS0040952,69
RTS0040953,57
RTS0040954,86
RTS0040955,74
RTS0040956,105
RTS0040957,79
RTS0040958,78
RTS0040959,101
RTS0040960,80
RTS0040961,57
RTS0040962,71
RTS0040963,80
RTS0040964,103
RTS0040965,83
RTS0040966,113
RTS0040967,129
RTS0040968,151
RTS0040969,85
RTS0040970,100
RTS0040971,98
RTS0040972,93
RTS0040973,92
RTS0040974,106
RTS0040975,89
RTS0040976,94
RTS0040977,99
RTS0040978,81
RTS0040979,93
RTS0040980,95
RTS0040981,83
RTS0040982,102
RTS0040983,98
RTS0040984,90
RTS0040985,96
RTS0040986,821
RTS0040987,765
RTS0040988,277
RTS0040989,304
RTS0040990,189
RTS0040991,125
RTS0040992,90
RTS0040993,96
RTS0040994,100
RTS0040995,95
RTS0040996,67
RTS0040997,121
RTS0040998,85
RTS0040999,109
RTS0041000,105
RTS0041001,86
RTS0041002,97
RTS0041003,128
RTS0041004,103
RTS0041005,98
RTS0041006,83
RTS0041007,89
RTS0041008,104
RTS0041009,97
RTS0041010,108
RTS0041011,61
RTS0041012,86
RTS0041013,78
RTS0041014,79
RTS0041015,67
RTS0041016,88
RTS0041017,94
RTS0041018,97
RTS0041019,92
RTS0041020,99
RTS0041021,95
RTS0041022,118
RTS0041023,153
RTS0041024,110
RTS0041025,162
RTS0041026,74
RTS0041027,96
RTS0041028,86
RTS0041029,111
RTS0041030,85
RTS0041031,96
RTS0041032,100
RTS0041033,89
RTS0041034,109
RTS0041035,97
RTS0041036,94
RTS0041037,90
RTS0041038,90
RTS0041039,68
RTS0041040,102
RTS0041041,88
RTS0041042,104
RTS0041043,104
RTS0041044,77
RTS0041045,96
RTS0041046,375
RTS0041047,854
RTS0041048,278
RTS0041049,1633
RTS0041050,1560
RTS0041051,85
RTS0041052,97
RTS0041053,88
RTS0041054,96
RTS0041055,79
RTS0041056,82
RTS0041057,78
RTS0041058,99
RTS0041059,82
RTS0041060,82
RTS0041061,120
RTS0041062,153
RTS0041063,137
RTS0041064,111
RTS0041066,96
RTS0041067,96
RTS0041068,119
RTS0041069,102
RTS0041070,96
RTS0041071,89
RTS0041072,92
RTS0041073,97
RTS0041074,83
RTS0041075,65
RTS0041076,73
RTS0041077,91
RTS0041078,92
RTS0041079,97
RTS0041080,86
RTS0041081,105
RTS0041082,84
RTS0041083,92
RTS0041084,100
RTS0041085,76
RTS0041086,112
RTS0041087,138
RTS0041088,109
RTS0041089,94
RTS0041090,110
RTS0041091,96
RTS0041092,82
RTS0041093,69
RTS0041094,78
RTS0041095,83
RTS0041096,71
RTS0041097,71
RTS0041098,66
RTS0041099,91
RTS0041100,76
RTS0041101,105
RTS0041102,101
RTS0041103,92
RTS0041104,122
RTS0041105,110
RTS0041106,685
RTS0041107,2291
RTS0041108,1736
RTS0041109,1171
RTS0041110,335
RTS0041111,130
RTS0041112,83
RTS0041113,104
RTS0041114,125
RTS0041115,178
RTS0041116,87
RTS0041117,141
RTS0041118,99
RTS0041119,102
RTS0041120,108
RTS0041121,85
RTS0041122,103
RTS0041123,102
RTS0041124,69
RTS0041125,97
RTS0041126,125
RTS0041127,152
RTS0041128,111
RTS0041129,112
RTS0041130,96
RTS0041131,188
RTS0041132,158
RTS0041133,159
RTS0041134,171
RTS0041135,254
RTS0041136,110
RTS0041137,105
RTS0041138,98
RTS0041139,97
RTS0041140,91
RTS0041141,116
RTS0041142,109
RTS0041143,62
RTS0041144,63
RTS0041145,99
RTS0041146,76
RTS0041147,80
RTS0041148,93
RTS0041149,70
RTS0041150,66
RTS0041151,100
RTS0041152,84
RTS0041153,75
RTS0041154,84
RTS0041155,101
RTS0041156,117
RTS0041157,122
RTS0041158,90
RTS0041159,92
RTS0041160,88
RTS0041161,109
RTS0041162,72
RTS0041163,84
RTS0041164,69
RTS0041165,76
RTS0041166,74
RTS0041167,98
RTS0041168,95
RTS0041169,69
RTS0041170,103
RTS0041171,92
RTS0041172,113
RTS0041173,87
RTS0041174,97
RTS0041175,92
RTS0041176,79
RTS0041177,85
RTS0041178,71
RTS0041179,74
RTS0041180,82
RTS0041181,88
RTS0041182,82
RTS0041183,59
RTS0041184,80
RTS0041185,83
RTS0041186,90
RTS0041187,80
RTS0041188,102
RTS0041189,92
RTS0041190,113
RTS0041191,125
RTS0041192,130
RTS0041193,94
RTS0041194,65
RTS0041195,85
RTS0041196,88
RTS0041197,86
RTS0041198,110
RTS0041199,79
RTS0041200,95
RTS0041201,78
RTS0041202,111
RTS0041203,99
RTS0041204,98
RTS0041205,68
RTS0041206,122
RTS0041207,116
RTS0041208,116
RTS0041209,141
RTS0041210,76
RTS0041211,177
RTS0041212,238
RTS0041213,295
RTS0041214,221
RTS0041215,161
RTS0041216,159
RTS0041217,137
RTS0041218,76
RTS0041219,144
RTS0041220,100
RTS0041221,97
RTS0041222,75
RTS0041223,60
RTS0041224,83
RTS0041225,106
RTS0041226,77
RTS0041227,101
RTS0041228,94
RTS0041229,115
RTS0041230,81
RTS0041231,119
RTS0041232,189
RTS0041233,202
RTS0041234,202
RTS0041235,105
RTS0041236,88
RTS0041237,75
RTS0041238,64
RTS0041239,63
RTS0041240,99
RTS0041241,88
RTS0041242,76
RTS0041243,67
RTS0041244,95
RTS0041246,87
RTS0041247,96
RTS0041248,92
RTS0041249,93
RTS0041250,113
RTS0041251,116
RTS0041252,155
RTS0041253,129
RTS0041254,151
RTS0041255,227
RTS0041256,71
RTS0041257,116
RTS0041258,83
RTS0041259,87
RTS0041260,118
RTS0041261,100
RTS0041262,101
RTS0041263,98
RTS0041265,125
RTS0041266,114
RTS0041267,77
RTS0041268,89
RTS0041269,94
RTS0041270,105
RTS0041271,100
RTS0041272,98
RTS0041273,96
RTS0041274,92
RTS0041275,93
RTS0041276,95
RTS0041277,75
RTS0041278,104
RTS0041279,77
RTS0041280,81
RTS0041281,69
RTS0041282,91
RTS0041283,83
RTS0041284,92
RTS0041285,86
RTS0041286,95
RTS0041287,65
RTS0041288,66
RTS0041289,115
RTS0041290,89
RTS0041291,69
RTS0041292,86
RTS0041293,71
RTS0041294,73
RTS0041295,75
RTS0041296,106
RTS0041297,97
RTS0041298,90
RTS0041299,87
RTS0041300,90
RTS0041301,72
RTS0041302,96
RTS0041303,86
RTS0041304,89
RTS0041305,72
RTS0041306,96
RTS0041307,120
RTS0041308,104
RTS0041309,99
RTS0041310,104
RTS0041311,89
RTS0041312,75
RTS0041313,91
RTS0041314,147
RTS0041315,103
RTS0041316,102
RTS0041317,128
RTS0041318,123
RTS0041319,93
RTS0041320,79
RTS0041321,98
RTS0041322,86
RTS0041323,93
RTS0041324,102
RTS0041325,130
RTS0041326,94
RTS0041327,82
RTS0041328,105
RTS0041329,74
RTS0041330,88
RTS0041331,81
RTS0041332,82
RTS0041333,96
RTS0041334,80
RTS0041335,80
RTS0041346,310
RTS0041347,139
RTS0041348,272
RTS0041349,256
RTS0041350,319
RTS0041351,102
RTS0041352,94
RTS0041353,87
RTS0041354,87
RTS0041355,78
RTS0041356,74
RTS0041357,78
RTS0041358,86
RTS0041359,114
RTS0041360,87
RTS0041361,112
RTS0041362,84
RTS0041363,87
RTS0041364,80
RTS0041365,83
RTS0041366,117
RTS0041367,100
RTS0041368,101
RTS0041369,74
RTS0041370,74
RTS0041371,87
RTS0041372,121
RTS0041373,78
RTS0041374,72
RTS0041375,101
RTS0041376,89
RTS0041377,93
RTS0041378,77
RTS0041379,57
RTS0041380,81
RTS0041381,77
RTS0041382,88
RTS0041383,87
RTS0041384,76
RTS0041385,91
RTS0041386,68
RTS0041387,84
RTS0041388,81
RTS0041389,83
RTS0041390,72
RTS0041391,72
RTS0041392,103
RTS0041393,81
RTS0041394,93
RTS0041395,78
RTS0041396,76
RTS0041397,70
RTS0041398,93
RTS0041399,88
RTS0041400,95
RTS0041401,77
RTS0041402,123
RTS0041403,98
RTS0041404,67
RTS0041405,85
RTS0041406,86
RTS0041407,85
RTS0041408,69
RTS0041409,77
RTS0041410,75
RTS0041411,90
RTS0041412,103
RTS0041413,88
RTS0041414,84
RTS0041415,92
RTS0041416,84
RTS0041417,63
RTS0041418,106
RTS0041419,87
RTS0041420,85
RTS0041421,83
RTS0041422,90
RTS0041423,109
RTS0041424,95
RTS0041425,99
RTS0041426,82
RTS0041427,75
RTS0041428,82
RTS0041429,76
RTS0041430,85
RTS0041431,115
RTS0041432,67
RTS0041433,78
RTS0041434,88
RTS0041435,83
RTS0041436,83
RTS0041437,78
RTS0041438,68
RTS0041439,93
RTS0041440,83
RTS0041441,54
RTS0041442,86
RTS0041443,89
RTS0041444,101
RTS0041445,80
RTS0041446,90
RTS0041447,89
RTS0041448,87
RTS0041449,99
RTS0041450,84
RTS0041451,91
RTS0041452,93
RTS0041453,94
RTS0041454,99
RTS0041455,91
RTS0041456,150
RTS0041457,139
RTS0041458,79
RTS0041459,233
RTS0041460,65
RTS0041461,84
RTS0041462,77
RTS0041463,87
RTS0041464,73
RTS0041465,100
RTS0041466,113
RTS0041467,145
RTS0041468,166
RTS0041469,149
RTS0041470,136
RTS0041471,92
RTS0041472,71
RTS0041473,76
RTS0041474,67
RTS0041475,86
RTS0041476,95
RTS0041477,83
RTS0041478,73
RTS0041479,78
RTS0041480,86
RTS0041481,79
RTS0041482,79
RTS0041483,81
RTS0041484,91
RTS0041485,89
RTS0041486,82
RTS0041487,109
RTS0041488,94
RTS0041489,85
RTS0041490,73
RTS0041491,83
RTS0041492,59
RTS0041493,82
RTS0041494,62
RTS0041495,73
RTS0041496,307
RTS0041497,200
RTS0041498,358
RTS0041499,562
RTS0041500,201
RTS0041501,131
RTS0041502,73
RTS0041503,93
RTS0041504,122
RTS0041505,88
RTS0041506,77
RTS0041507,74
RTS0041508,64
RTS0041509,93
RTS0041510,101
RTS0041511,84
RTS0041512,114
RTS0041513,84
RTS0041514,68
RTS0041515,80
RTS0041516,84
RTS0041517,100
RTS0041518,81
RTS0041519,86
RTS0041520,72
RTS0041521,69
RTS0041522,81
RTS0041523,74
RTS0041524,84
RTS0041525,79
RTS0041526,258
RTS0041527,1803
RTS0041528,2035
RTS0041529,256
RTS0041530,1345
RTS0041531,73
RTS0041532,59
RTS0041533,68
RTS0041534,79
RTS0041535,70
RTS0041536,90
RTS0041537,96
RTS0041538,78
RTS0041540,58
RTS0041541,88
RTS0041542,72
RTS0041543,65
RTS0041544,92
RTS0041545,83
RTS0041546,98
RTS0041547,97
RTS0041548,114
RTS0041549,78
RTS0041550,101
RTS0041551,143
RTS0041552,97
RTS0041553,82
RTS0041554,77
RTS0041555,103
RTS0041556,62
RTS0041557,74
RTS0041558,97
RTS0041559,55
RTS0041560,68
RTS0041561,92
RTS0041562,121
RTS0041563,141
RTS0041564,130
RTS0041565,162
RTS0041566,126
RTS0041567,126
RTS0041568,127
RTS0041569,92
RTS0041570,107
RTS0041571,65
RTS0041572,59
RTS0041573,75
RTS0041574,73
RTS0041575,82
RTS0041576,69
RTS0041577,96
RTS0041578,74
RTS0041579,83
RTS0041580,106
RTS0041581,153
RTS0041582,157
RTS0041583,105
RTS0041584,99
RTS0041585,98
RTS0041586,77
RTS0041587,121
RTS0041588,93
RTS0041589,109
RTS0041590,76
RTS0041591,65
RTS0041592,72
RTS0041593,98
RTS0041594,85
RTS0041595,79
RTS0041596,69
RTS0041597,79
RTS0041598,88
RTS0041599,55
RTS0041600,82
RTS0041601,76
RTS0041602,96
RTS0041603,81
RTS0041604,98
RTS0041605,82
RTS0041606,62
RTS0041607,68
RTS0041608,82
RTS0041609,89
RTS0041610,65
RTS0041611,86
RTS0041612,91
RTS0041613,95
RTS0041614,65
RTS0041615,104
RTS0041616,94
RTS0041617,85
RTS0041618,83
RTS0041619,85
RTS0041620,115
RTS0041621,86
RTS0041622,71
RTS0041623,90
RTS0041624,89
RTS0041625,82
RTS0041626,114
RTS0041627,85
RTS0041628,82
RTS0041629,100
RTS0041630,100
RTS0041631,88
RTS0041632,92
RTS0041633,95
RTS0041634,113
RTS0041635,100
RTS0041636,242
RTS0041637,478
RTS0041638,439
RTS0041639,186
RTS0041640,322
RTS0041641,116
RTS0041642,99
RTS0041643,67
RTS0041644,83
RTS0041645,115
RTS0041646,85
RTS0041647,119
RTS0041648,137
RTS0041649,98
RTS0041650,128
RTS0041651,96
RTS0041652,90
RTS0041653,100
RTS0041654,88
RTS0041655,92
RTS0041656,95
RTS0041657,110
RTS0041658,123
RTS0041659,85
RTS0041660,81
RTS0041661,126
RTS0041662,129
RTS0041663,91
RTS0041664,89
RTS0041665,83
RTS0041666,81
RTS0041667,73
RTS0041668,102
RTS0041669,77
RTS0041670,103
RTS0041671,91
RTS0041672,88
RTS0041673,69
RTS0041674,74
RTS0041675,83
RTS0041676,87
RTS0041677,105
RTS0041678,91
RTS0041679,113
RTS0041680,104
RTS0041681,85
RTS0041682,108
RTS0041683,70
RTS0041684,110
RTS0041685,145
RTS0041686,111
RTS0041687,54
RTS0041688,90
RTS0041689,82
RTS0041690,158
RTS0041691,129
RTS0041692,82
RTS0041693,97
RTS0041694,89
RTS0041695,89
RTS0041696,90
RTS0041697,95
RTS0041698,71
RTS0041699,70
RTS0041700,60
RTS0041701,84
RTS0041702,81
RTS0041703,90
RTS0041704,75
RTS0041705,105
RTS0041706,90
RTS0041707,105
RTS0041708,120
RTS0041709,98
RTS0041710,91
RTS0041711,64
RTS0041712,102
RTS0041713,80
RTS0041714,77
RTS0041715,68
RTS0041716,541
RTS0041717,296
RTS0041718,342
RTS0041719,509
RTS0041720,648
RTS0041721,119
RTS0041722,72
RTS0041723,108
RTS0041724,105
RTS0041725,136
RTS0041726,84
RTS0041727,79
RTS0041728,80
RTS0041729,80
RTS0041730,82
RTS0041731,81
RTS0041732,81
RTS0041733,69
RTS0041734,87
RTS0041735,91
RTS0041736,66
RTS0041737,70
RTS0041738,96
RTS0041739,93
RTS0041740,70
RTS0041741,90
RTS0041742,90
RTS0041743,112
RTS0041744,86
RTS0041745,75
RTS0041746,138
RTS0041747,119
RTS0041748,71
RTS0041749,88
RTS0041750,106
RTS0041751,86
RTS0041752,71
RTS0041753,94
RTS0041754,89
RTS0041755,76
RTS0041756,163
RTS0041757,103
RTS0041758,109
RTS0041759,111
RTS0041760,73
RTS0041761,75
RTS0041762,64
RTS0041763,87
RTS0041764,93
RTS0041765,89
RTS0041766,72
RTS0041767,63
RTS0041768,73
RTS0041769,68
RTS0041770,92
RTS0041771,72
RTS0041772,93
RTS0041773,58
RTS0041774,83
RTS0041775,81
RTS0041776,133
RTS0041777,77
RTS0041778,95
RTS0041779,89
RTS0041780,84
RTS0041781,102
RTS0041782,92
RTS0041783,71
RTS0041784,94
RTS0041785,106
RTS0041786,82
RTS0041787,112
RTS0041788,72
RTS0041789,64
RTS0041790,117
RTS0041791,92
RTS0041793,100
RTS0041794,80
RTS0041795,86
RTS0041796,77
RTS0041797,106
RTS0041798,96
RTS0041799,89
RTS0041800,72
RTS0041801,73
RTS0041802,99
RTS0041803,81
RTS0041804,86
RTS0041805,87
RTS0041806,80
RTS0041807,79
RTS0041808,87
RTS0041809,95
RTS0041810,120
RTS0041811,119
RTS0041812,109
RTS0041813,98
RTS0041814,74
RTS0041815,96
RTS0041816,101
RTS0041817,97
RTS0041818,72
RTS0041819,110
RTS0041820,124
RTS0041821,125
RTS0041822,78
RTS0041823,66
RTS0041824,109
RTS0041825,88
RTS0041826,115
RTS0041827,118
RTS0041828,105
RTS0041829,78
RTS0041830,76
RTS0041831,102
RTS0041832,90
RTS0041833,100
RTS0041834,140
RTS0041835,89
RTS0041836,117
RTS0041837,85
RTS0041838,82
RTS0041839,90
RTS0041840,94
RTS0041841,108
RTS0041842,77
RTS0041843,115
RTS0041844,77
RTS0041845,99
RTS0041846,54
RTS0041847,65
RTS0041848,79
RTS0041849,78
RTS0041850,77
RTS0041851,94
RTS0041852,104
RTS0041853,87
RTS0041854,86
RTS0041855,80
RTS0041856,83
RTS0041857,114
RTS0041858,94
RTS0041859,83
RTS0041860,105
RTS0041861,96
RTS0041862,78
RTS0041863,80
RTS0041864,96
RTS0041865,85
RTS0041866,133
RTS0041867,121
RTS0041868,122
RTS0041869,121
RTS0041870,97
RTS0041871,129
RTS0041872,81
RTS0041873,111
RTS0041874,129
RTS0041875,121
RTS0041876,120
RTS0041877,132
RTS0041878,120
RTS0041879,145
RTS0041880,152
RTS0041881,101
RTS0041882,98
RTS0041883,115
RTS0041884,89
RTS0041885,96
RTS0041886,154
RTS0041887,261
RTS0041888,250
RTS0041889,129
RTS0041890,171
RTS0041891,157
RTS0041892,128
RTS0041893,127
RTS0041894,117
RTS0041895,176
RTS0041896,129
RTS0041897,93
RTS0041898,111
RTS0041899,94
RTS0041900,86
RTS0041901,120
RTS0041902,89
RTS0041903,120
RTS0041904,86
RTS0041905,112
RTS0041906,984
RTS0041907,70
RTS0041908,352
RTS0041909,99
RTS0041910,185
RTS0041911,114
RTS0041912,98
RTS0041913,85
RTS0041914,89
RTS0041915,118
RTS0041916,346
RTS0041917,298
RTS0041918,362
RTS0041919,1115
RTS0041920,978
RTS0041922,90
RTS0041923,70
RTS0041924,76
RTS0041925,100
RTS0041926,75
RTS0041927,69
RTS0041928,85
RTS0041929,93
RTS0041930,83
RTS0041931,93
RTS0041932,116
RTS0041933,83
RTS0041934,88
RTS0041935,68
RTS0041936,85
RTS0041937,104
RTS0041938,91
RTS0041939,86
RTS0041940,79
RTS0041941,79
RTS0041942,86
RTS0041943,73
RTS0041944,83
RTS0041945,97
RTS0041946,132
RTS0041947,92
RTS0041948,76
RTS0041949,83
RTS0041950,92
RTS0041951,99
RTS0041952,97
RTS0041953,82
RTS0041954,88
RTS0041955,132
RTS0041956,77
RTS0041957,100
RTS0041958,97
RTS0041959,112
RTS0041960,83
RTS0041961,68
RTS0041962,112
RTS0041963,106
RTS0041964,111
RTS0041965,98
RTS0041966,84
RTS0041967,99
RTS0041968,92
RTS0041969,83
RTS0041971,106
RTS0041972,116
RTS0041973,98
RTS0041974,105
RTS0041975,94
RTS0041976,94
RTS0041977,137
RTS0041978,81
RTS0041979,90
RTS0041980,101
RTS0041981,150
RTS0041982,104
RTS0041983,221
RTS0041984,134
RTS0041985,234
RTS0041986,106
RTS0041987,134
RTS0041988,98
RTS0041989,81
RTS0041990,82
RTS0041991,98
RTS0041992,101
RTS0041993,107
RTS0041994,94
RTS0041995,108
RTS0041996,78
RTS0041997,92
RTS0041998,87
RTS0041999,103
RTS0042000,84
RTS0042001,79
RTS0042002,82
RTS0042003,77
RTS0042004,87
RTS0042005,85
RTS0042006,81
RTS0042007,117
RTS0042008,116
RTS0042009,130
RTS0042010,96
RTS0042011,111
RTS0042012,154
RTS0042013,122
RTS0042014,83
RTS0042015,103
RTS0042016,52
RTS0042017,77
RTS0042018,67
RTS0042019,81
RTS0042020,87
RTS0042021,150
RTS0042022,111
RTS0042023,161
RTS0042024,147
RTS0042025,113
RTS0042026,109
RTS0042027,117
RTS0042028,100
RTS0042029,103
RTS0042030,84
RTS0042031,92
RTS0042032,76
RTS0042033,90
RTS0042034,96
RTS0042035,91
RTS0042036,103
RTS0042037,151
RTS0042038,112
RTS0042039,109
RTS0042040,113
RTS0042041,112
RTS0042042,79
RTS0042043,67
RTS0042044,135
RTS0042045,75
RTS0042046,141
RTS0042047,132
RTS0042048,89
RTS0042049,94
RTS0042050,105
RTS0042051,94
RTS0042052,129
RTS0042053,81
RTS0042054,62
RTS0042055,79
RTS0042056,95
RTS0042057,65
RTS0042058,84
RTS0042059,92
RTS0042060,101
RTS0042061,95
RTS0042062,119
RTS0042063,124
RTS0042064,104
RTS0042065,127
RTS0042066,84
RTS0042067,107
RTS0042068,113
RTS0042069,89
RTS0042071,86
RTS0042072,81
RTS0042073,68
RTS0042074,81
RTS0042075,94
RTS0042076,86
RTS0042077,48
RTS0042078,49
RTS0042079,75
RTS0042080,84
RTS0042081,122
RTS0042082,104
RTS0042083,95
RTS0042084,127
RTS0042085,99
RTS0042086,91
RTS0042087,89
RTS0042088,86
RTS0042089,86
RTS0042090,107
RTS0042091,100
RTS0042092,112
RTS0042093,80
RTS0042094,93
RTS0042095,64
RTS0042096,99
RTS0042097,97
RTS0042098,94
RTS0042099,125
RTS0042100,108
RTS0042101,111
RTS0042102,103
RTS0042103,97
RTS0042104,85
RTS0042105,87
RTS0042106,120
RTS0042107,88
RTS0042108,63
RTS0042109,96
RTS0042110,81
RTS0042111,87
RTS0042112,96
RTS0042113,110
RTS0042114,88
RTS0042115,76
RTS0042116,88
RTS0042117,93
RTS0042118,77
RTS0042119,87
RTS0042120,92
RTS0042121,91
RTS0042122,80
RTS0042123,77
RTS0042124,68
RTS0042125,91
RTS0042126,105
RTS0042127,106
RTS0042128,114
RTS0042129,79
RTS0042130,120
RTS0042131,109
RTS0042132,109
RTS0042133,113
RTS0042134,80
RTS0042135,104
RTS0042136,93
RTS0042137,89
RTS0042138,92
RTS0042139,103
RTS0042140,77
RTS0042141,93
RTS0042142,109
RTS0042143,106
RTS0042144,103
RTS0042145,75
RTS0042146,177
RTS0042147,107
RTS0042148,266
RTS0042149,117
RTS0042150,229
RTS0042151,105
RTS0042152,114
RTS0042153,100
RTS0042154,108
RTS0042155,99
RTS0042156,92
RTS0042157,92
RTS0042158,82
RTS0042159,70
RTS0042160,76
RTS0042161,76
RTS0042162,101
RTS0042163,111
RTS0042164,112
RTS0042165,97
RTS0042166,108
RTS0042167,112
RTS0042168,92
RTS0042169,80
RTS0042170,99
RTS0042171,86
RTS0042172,96
RTS0042173,105
RTS0042174,107
RTS0042175,91
RTS0042176,119
RTS0042177,68
RTS0042178,108
RTS0042179,89
RTS0042180,97
RTS0042181,90
RTS0042182,84
RTS0042183,91
RTS0042184,89
RTS0042185,89
RTS0042186,97
RTS0042187,97
RTS0042188,83
RTS0042189,87
RTS0042190,90
RTS0042191,120
RTS0042192,92
RTS0042193,102
RTS0042194,148
RTS0042195,63
RTS0042196,65
RTS0042197,80
RTS0042198,75
RTS0042199,119
RTS0042200,89
RTS0042201,97
RTS0042202,86
RTS0042203,73
RTS0042204,59
RTS0042205,62
RTS0042206,72
RTS0042207,72
RTS0042208,78
RTS0042209,96
RTS0042210,77
RTS0042211,67
RTS0042212,75
RTS0042213,69
RTS0042214,92
RTS0042215,73
RTS0042216,78
RTS0042217,94
RTS0042218,99
RTS0042219,74
RTS0042220,92
RTS0042221,66
RTS0042222,95
RTS0042223,84
RTS0042224,75
RTS0042225,97
RTS0042226,102
RTS0042227,59
RTS0042228,93
RTS0042229,89
RTS0042230,108
RTS0042231,78
RTS0042232,91
RTS0042233,114
RTS0042234,98
RTS0042235,97
RTS0042236,96
RTS0042237,98
RTS0042238,87
RTS0042239,96
RTS0042240,100
RTS0042241,77
RTS0042242,59
RTS0042243,76
RTS0042244,90
RTS0042245,75
RTS0042246,177
RTS0042247,204
RTS0042248,291
RTS0042249,117
RTS0042250,142
RTS0042251,77
RTS0042252,127
RTS0042253,81
RTS0042254,120
RTS0042255,98
RTS0042256,138
RTS0042257,99
RTS0042258,64
RTS0042259,85
RTS0042260,80
RTS0042261,116
RTS0042262,99
RTS0042263,110
RTS0042264,128
RTS0042265,95
RTS0042266,114
RTS0042267,100
RTS0042268,57
RTS0042269,62
RTS0042270,74
RTS0042271,89
RTS0042272,75
RTS0042273,94
RTS0042274,60
RTS0042275,65
RTS0042276,101
RTS0042277,85
RTS0042278,91
RTS0042279,106
RTS0042280,86
RTS0042281,64
RTS0042282,56
RTS0042283,76
RTS0042284,80
RTS0042285,85
RTS0042286,78
RTS0042287,124
RTS0042288,107
RTS0042289,154
RTS0042290,117
RTS0042291,167
RTS0042292,210
RTS0042293,83
RTS0042294,92
RTS0042295,113
RTS0042296,70
RTS0042297,96
RTS0042298,79
RTS0042299,99
RTS0042300,82
RTS0042301,78
RTS0042302,80
RTS0042303,70
RTS0042304,95
RTS0042305,83
RTS0042306,89
RTS0042307,119
RTS0042308,120
RTS0042309,133
RTS0042310,138
RTS0042311,60
RTS0042312,78
RTS0042313,66
RTS0042314,107
RTS0042315,90
RTS0042316,124
RTS0042317,87
RTS0042318,84
RTS0042319,93
RTS0042320,84
RTS0042321,100
RTS0042322,77
RTS0042323,78
RTS0042324,97
RTS0042325,89
RTS0042326,76
RTS0042327,90
RTS0042328,81
RTS0042329,96
RTS0042330,97
RTS0042331,81
RTS0042332,99
RTS0042333,124
RTS0042334,69
RTS0042335,67
RTS0042336,83
RTS0042337,104
RTS0042338,83
RTS0042339,75
RTS0042340,78
RTS0042341,111
RTS0042342,81
RTS0042343,119
RTS0042344,94
RTS0042345,101
RTS0042346,84
RTS0042347,78
RTS0042348,79
RTS0042349,79
RTS0042350,73
RTS0042351,75
RTS0042352,91
RTS0042353,108
RTS0042354,88
RTS0042355,54
RTS0042356,80
RTS0042357,93
RTS0042358,112
RTS0042359,86
RTS0042360,84
RTS0042361,79
RTS0042362,109
RTS0042363,110
RTS0042364,94
RTS0042365,89
RTS0042366,86
RTS0042367,83
RTS0042368,112
RTS0042369,90
RTS0042370,126
RTS0042371,118
RTS0042372,86
RTS0042373,93
RTS0042374,73
RTS0042375,94
RTS0042376,88
RTS0042377,66
RTS0042378,65
RTS0042379,73
RTS0042380,63
RTS0042381,91
RTS0042382,131
RTS0042383,134
RTS0042384,118
RTS0042385,162
RTS0042386,103
RTS0042387,99
RTS0042388,117
RTS0042389,109
RTS0042390,113
RTS0042391,99
RTS0042392,99
RTS0042393,76
RTS0042394,88
RTS0042395,132
RTS0042396,89
RTS0042397,99
RTS0042398,87
RTS0042399,127
RTS0042400,100
RTS0042401,98
RTS0042402,124
RTS0042403,70
RTS0042404,88
RTS0042405,140
RTS0042406,74
RTS0042407,71
RTS0042408,104
RTS0042409,70
RTS0042410,77
RTS0042411,80
RTS0042412,76
RTS0042413,82
RTS0042414,78
RTS0042415,82
RTS0042416,192
RTS0042417,388
RTS0042418,290
RTS0042419,320
RTS0042420,166
RTS0042421,88
RTS0042422,91
RTS0042423,83
RTS0042424,104
RTS0042425,80
RTS0042426,99
RTS0042427,76
RTS0042428,108
RTS0042429,99
RTS0042430,95
RTS0042431,106
RTS0042432,163
RTS0042433,96
RTS0042434,156
RTS0042435,153
RTS0042436,103
RTS0042437,80
RTS0042438,95
RTS0042439,104
RTS0042440,98
RTS0042441,102
RTS0042442,104
RTS0042443,91
RTS0042444,102
RTS0042445,107
RTS0042446,109
RTS0042447,91
RTS0042448,93
RTS0042449,81
RTS0042450,108
RTS0042451,101
RTS0042452,109
RTS0042453,121
RTS0042454,103
RTS0042455,95
RTS0042456,97
RTS0042457,102
RTS0042458,81
RTS0042460,85
RTS0042461,143
RTS0042462,131
RTS0042463,133
RTS0042464,142
RTS0042465,140
RTS0042466,74
RTS0042467,104
RTS0042468,89
RTS0042469,112
RTS0042470,83
RTS0042471,107
RTS0042472,116
RTS0042473,122
RTS0042474,99
RTS0042475,121
RTS0042476,130
RTS0042477,105
RTS0042478,100
RTS0042479,103
RTS0042480,77
RTS0042481,166
RTS0042482,186
RTS0042483,1027
RTS0042484,513
RTS0042485,252
RTS0042486,84
RTS0042487,80
RTS0042488,68
RTS0042489,83
RTS0042490,82
RTS0042491,69
RTS0042492,81
RTS0042493,95
RTS0042494,52
RTS0042495,61
RTS0042496,80
RTS0042497,73
RTS0042498,82
RTS0042499,111
RTS0042500,76
RTS0042501,79
RTS0042502,88
RTS0042503,87
RTS0042504,81
RTS0042505,130
RTS0042506,71
RTS0042507,102
RTS0042508,61
RTS0042509,78
RTS0042510,75
RTS0042515,67
RTS0042522,66
RTS0042526,75
RTS0042527,76
RTS0042528,93
RTS0042529,64
RTS0042530,66
RTS0042531,57
RTS0042532,69
RTS0042533,70
RTS0042534,66
RTS0042535,64
RTS0042536,159
RTS0042537,167
RTS0042538,123
RTS0042539,261
RTS0042540,197
RTS0042541,86
RTS0042542,96
RTS0042543,87
RTS0042544,92
RTS0042545,60
RTS0042546,54
RTS0042547,66
RTS0042548,77
RTS0042549,67
RTS0042550,95
RTS0042551,80
RTS0042552,95
RTS0042553,77
RTS0042554,81
RTS0042555,86
RTS0042556,83
RTS0042557,88
RTS0042558,82
RTS0042559,111
RTS0042560,76
RTS0042561,72
RTS0042562,65
RTS0042563,115
RTS0042564,77
RTS0042565,86
RTS0042566,103
RTS0042567,99
RTS0042568,139
RTS0042569,148
RTS0042570,98
RTS0042571,153
RTS0042572,78
RTS0042573,132
RTS0042574,128
RTS0042575,107
RTS0042576,79
RTS0042577,98
RTS0042578,70
RTS0042579,109
RTS0042580,96
RTS0042581,113
RTS0042582,87
RTS0042583,182
RTS0042584,103
RTS0042585,62
RTS0042586,133
RTS0042587,162
RTS0042588,176
RTS0042589,156
RTS0042590,144
RTS0042591,88
RTS0042592,79
RTS0042593,68
RTS0042594,71
RTS0042595,75
RTS0042596,92
RTS0042597,122
RTS0042598,114
RTS0042599,96
RTS0042600,93
RTS0042601,71
RTS0042602,84
RTS0042603,84
RTS0042604,98
RTS0042605,78
RTS0042606,102
RTS0042607,102
RTS0042608,94
RTS0042609,67
RTS0042610,86
RTS0042611,141
RTS0042612,131
RTS0042613,91
RTS0042614,135
RTS0042615,145
RTS0042616,76
RTS0042617,96
RTS0042618,134
RTS0042619,92
RTS0042620,105
RTS0042621,72
RTS0042622,93
RTS0042623,106
RTS0042624,74
RTS0042625,70
RTS0042626,105
RTS0042627,98
RTS0042628,62
RTS0042629,90
RTS0042630,74
RTS0042631,71
RTS0042633,70
RTS0042634,103
RTS0042635,72
RTS0042636,218
RTS0042637,210
RTS0042638,228
RTS0042639,152
RTS0042640,120
RTS0042641,81
RTS0042642,63
RTS0042643,46
RTS0042644,85
RTS0042645,66
RTS0042646,111
RTS0042647,92
RTS0042648,186
RTS0042649,104
RTS0042650,88
RTS0042651,85
RTS0042652,79
RTS0042653,80
RTS0042654,90
RTS0042655,72
RTS0042656,88
RTS0042657,64
RTS0042658,79
RTS0042659,85
RTS0042660,74
RTS0042661,75
RTS0042662,65
RTS0042663,92
RTS0042664,72
RTS0042665,78
RTS0042666,75
RTS0042667,71
RTS0042668,60
RTS0042669,91
RTS0042670,75
RTS0042671,104
RTS0042672,97
RTS0042673,81
RTS0042674,93
RTS0042675,135
RTS0042676,91
RTS0042677,1
RTS0042678,74
RTS0042679,115
RTS0042680,82
RTS0042681,142
RTS0042682,109
RTS0042683,162
RTS0042684,75
RTS0042685,149
RTS0042686,101
RTS0042687,85
RTS0042688,85
RTS0042689,78
RTS0042690,81
RTS0042691,63
RTS0042692,71
RTS0042693,84
RTS0042694,5
RTS0042695,76
RTS0042696,93
RTS0042697,81
RTS0042698,55
RTS0042699,67
RTS0042700,66
RTS0042701,92
RTS0042702,88
RTS0042703,101
RTS0042704,93
RTS0042705,97
RTS0042706,81
RTS0042707,49
RTS0042708,100
RTS0042709,68
RTS0042710,76
RTS0042711,152
RTS0042712,97
RTS0042713,97
RTS0042714,107
RTS0042715,142
RTS0042716,78
RTS0042717,97
RTS0042718,84
RTS0042719,71
RTS0042720,78
RTS0042721,102
RTS0042722,111
RTS0042723,150
RTS0042724,97
RTS0042725,104
RTS0042726,64
RTS0042727,67
RTS0042728,87
RTS0042729,69
RTS0042730,63
RTS0042731,71
RTS0042732,101
RTS0042733,144
RTS0042734,77
RTS0042735,96
RTS0042736,237
RTS0042737,283
RTS0042738,321
RTS0042739,211
RTS0042740,427
RTS0042741,64
RTS0042742,92
RTS0042743,71
RTS0042744,85
RTS0042745,69
RTS0042746,105
RTS0042747,80
RTS0042748,83
RTS0042749,84
RTS0042750,106
RTS0042751,87
RTS0042752,84
RTS0042753,111
RTS0042754,60
RTS0042755,56
RTS0042756,71
RTS0042757,131
RTS0042758,77
RTS0042759,104
RTS0042760,113
RTS0042761,87
RTS0042762,69
RTS0042763,65
RTS0042764,75
RTS0042765,74
RTS0042766,137
RTS0042767,112
RTS0042768,102
RTS0042769,129
RTS0042770,87
RTS0042771,90
RTS0042772,127
RTS0042773,103
RTS0042774,105
RTS0042775,84
RTS0042776,67
RTS0042777,113
RTS0042778,111
RTS0042779,77
RTS0042780,104
RTS0042781,96
RTS0042782,77
RTS0042783,130
RTS0042784,104
RTS0042785,85
RTS0042786,124
RTS0042787,88
RTS0042788,113
RTS0042789,100
RTS0042790,112
RTS0042791,691
RTS0042792,313
RTS0042793,287
RTS0042794,218
RTS0042795,337
RTS0042796,114
RTS0042797,108
RTS0042798,96
RTS0042799,75
RTS0042800,82
RTS0042801,83
RTS0042802,109
RTS0042803,68
RTS0042804,85
RTS0042805,93
RTS0042806,87
RTS0042807,101
RTS0042808,119
RTS0042809,113
RTS0042810,118
RTS0042811,95
RTS0042812,141
RTS0042813,113
RTS0042814,104
RTS0042815,112
RTS0042816,100
RTS0042817,94
RTS0042818,107
RTS0042819,108
RTS0042820,98
RTS0042821,111
RTS0042822,78
RTS0042823,92
RTS0042824,85
RTS0042825,95
RTS0042826,85
RTS0042827,112
RTS0042828,109
RTS0042829,91
RTS0042830,115
RTS0042831,134
RTS0042832,108
RTS0042833,114
RTS0042834,102
RTS0042835,116
RTS0042836,91
RTS0042837,104
RTS0042838,76
RTS0042839,71
RTS0042840,104
RTS0042841,109
RTS0042842,91
RTS0042843,122
RTS0042844,112
RTS0042845,127
RTS0042846,88
RTS0042847,132
RTS0042848,163
RTS0042849,106
RTS0042850,98
RTS0042851,96
RTS0042852,87
RTS0042853,105
RTS0042854,93
RTS0042855,94
RTS0042856,78
RTS0042857,108
RTS0042858,152
RTS0042859,174
RTS0042860,129
RTS0042861,93
RTS0042862,59
RTS0042863,86
RTS0042864,105
RTS0042865,100
RTS0042866,112
RTS0042867,94
RTS0042868,87
RTS0042869,103
RTS0042870,86
RTS0042871,116
RTS0042872,68
RTS0042873,102
RTS0042874,86
RTS0042875,104
RTS0042876,143
RTS0042877,100
RTS0042878,107
RTS0042879,98
RTS0042880,119
RTS0042881,73
RTS0042882,93
RTS0042883,111
RTS0042884,159
RTS0042885,113
RTS0042886,94
RTS0042887,80
RTS0042888,94
RTS0042889,89
RTS0042890,92
RTS0042891,71
RTS0042892,96
RTS0042893,97
RTS0042894,82
RTS0042895,92
RTS0042896,177
RTS0042897,112
RTS0042898,79
RTS0042899,154
RTS0042900,216
RTS0042901,91
RTS0042902,65
RTS0042903,77
RTS0042904,75
RTS0042905,88
RTS0042906,88
RTS0042907,96
RTS0042908,81
RTS0042909,112
RTS0042910,70
RTS0042911,67
RTS0042912,88
RTS0042913,82
RTS0042914,116
RTS0042915,67
RTS0042916,82
RTS0042917,92
RTS0042918,68
RTS0042919,99
RTS0042920,92
RTS0042921,110
RTS0042922,89
RTS0042923,99
RTS0042924,74
RTS0042925,137
RTS0042926,90
RTS0042927,77
RTS0042928,115
RTS0042929,101
RTS0042930,98
RTS0042931,83
RTS0042932,77
RTS0042933,81
RTS0042934,90
RTS0042935,74
RTS0042936,143
RTS0042937,103
RTS0042938,254
RTS0042939,135
RTS0042940,130
RTS0042941,178
RTS0042942,452
RTS0042943,315
RTS0042944,241
RTS0042945,129
RTS0042946,97
RTS0042947,131
RTS0042948,79
RTS0042949,87
RTS0042950,75
RTS0042951,86
RTS0042952,78
RTS0042953,70
RTS0042954,78
RTS0042955,76
RTS0042956,82
RTS0042957,106
RTS0042958,96
RTS0042959,119
RTS0042960,96
RTS0042961,89
RTS0042962,95
RTS0042963,84
RTS0042964,103
RTS0042965,138
RTS0042966,76
RTS0042967,87
RTS0042968,92
RTS0042969,95
RTS0042970,95
RTS0042971,185
RTS0042972,73
RTS0042973,124
RTS0042974,107
RTS0042975,128
RTS0042976,94
RTS0042977,113
RTS0042978,107
RTS0042979,111
RTS0042980,97
RTS0042981,82
RTS0042982,83
RTS0042983,104
RTS0042984,85
RTS0042985,98
RTS0042986,86
RTS0042987,103
RTS0042988,70
RTS0042989,99
RTS0042990,95
RTS0042991,120
RTS0042992,104
RTS0042993,85
RTS0042994,98
RTS0042995,107
RTS0042996,86
RTS0042997,87
RTS0042998,98
RTS0042999,81
RTS0043000,95
RTS0043001,84
RTS0043002,114
RTS0043003,86
RTS0043004,103
RTS0043005,102
RTS0043006,71
RTS0043007,93
RTS0043008,103
RTS0043009,90
RTS0043010,80
RTS0043011,86
RTS0043012,91
RTS0043013,112
RTS0043014,105
RTS0043015,90
RTS0043016,83
RTS0043017,99
RTS0043018,91
RTS0043019,84
RTS0043020,101
RTS0043021,117
RTS0043022,100
RTS0043023,180
RTS0043024,122
RTS0043025,221
RTS0043026,85
RTS0043027,92
RTS0043028,125
RTS0043029,114
RTS0043030,137
RTS0043031,69
RTS0043032,107
RTS0043033,111
RTS0043034,107
RTS0043035,73
RTS0043036,90
RTS0043037,88
RTS0043038,110
RTS0043039,81
RTS0043040,121
RTS0043041,96
RTS0043042,96
RTS0043043,91
RTS0043044,92
RTS0043045,89
RTS0043046,79
RTS0043047,73
RTS0043048,109
RTS0043049,96
RTS0043050,96
RTS0043051,102
RTS0043052,87
RTS0043053,91
RTS0043054,101
RTS0043055,95
RTS0043056,86
RTS0043057,113
RTS0043058,103
RTS0043059,101
RTS0043060,107
RTS0043061,236
RTS0043062,86
RTS0043063,148
RTS0043064,114
RTS0043065,180
RTS0043066,104
RTS0043067,98
RTS0043068,103
RTS0043069,110
RTS0043070,113
RTS0043071,92
RTS0043072,103
RTS0043073,105
RTS0043074,85
RTS0043075,99
RTS0043076,59
RTS0043077,119
RTS0043078,107
RTS0043079,91
RTS0043080,101
RTS0043081,113
RTS0043082,82
RTS0043083,93
RTS0043084,81
RTS0043085,85
RTS0043086,109
RTS0043087,89
RTS0043088,96
RTS0043089,94
RTS0043090,70
RTS0043091,51
RTS0043092,96
RTS0043093,82
RTS0043094,84
RTS0043095,105
RTS0043096,83
RTS0043097,95
RTS0043098,102
RTS0043099,105
RTS0043100,72
RTS0043101,103
RTS0043102,98
RTS0043103,115
RTS0043104,111
RTS0043105,97
RTS0043106,133
RTS0043107,105
RTS0043108,81
RTS0043109,93
RTS0043110,104
RTS0043111,188
RTS0043112,158
RTS0043113,138
RTS0043114,278
RTS0043115,116
RTS0043116,122
RTS0043117,82
RTS0043118,69
RTS0043119,91
RTS0043120,90
RTS0043121,62
RTS0043122,95
RTS0043123,81
RTS0043124,79
RTS0043125,80
RTS0043126,134
RTS0043127,97
RTS0043128,118
RTS0043129,77
RTS0043130,138
RTS0043131,107
RTS0043132,80
RTS0043133,83
RTS0043134,93
RTS0043135,93
RTS0043136,84
RTS0043137,72
RTS0043138,92
RTS0043139,78
RTS0043140,89
RTS0043141,85
RTS0043142,95
RTS0043143,102
RTS0043144,95
RTS0043145,102
RTS0043146,77
RTS0043147,102
RTS0043148,109
RTS0043149,91
RTS0043150,69
RTS0043151,101
RTS0043152,88
RTS0043153,100
RTS0043154,109
RTS0043155,105
RTS0043156,179
RTS0043157,244
RTS0043159,220
RTS0043160,442
RTS0043161,103
RTS0043162,109
RTS0043163,105
RTS0043164,87
RTS0043165,92
RTS0043167,84
RTS0043168,108
RTS0043169,107
RTS0043170,79
RTS0043171,92
RTS0043172,121
RTS0043173,97
RTS0043174,120
RTS0043175,140
RTS0043176,71
RTS0043177,102
RTS0043178,163
RTS0043179,113
RTS0043180,101
RTS0043181,122
RTS0043182,77
RTS0043183,115
RTS0043184,75
RTS0043185,85
RTS0043186,516
RTS0043187,231
RTS0043188,266
RTS0043189,279
RTS0043190,362
RTS0043191,89
RTS0043192,108
RTS0043193,86
RTS0043194,98
RTS0043195,85
RTS0043196,102
RTS0043197,107
RTS0043198,98
RTS0043199,115
RTS0043200,95
RTS0043201,105
RTS0043202,117
RTS0043203,69
RTS0043204,146
RTS0043205,118
RTS0043206,100
RTS0043207,107
RTS0043208,91
RTS0043209,93
RTS0043210,90
RTS0043211,110
RTS0043212,121
RTS0043213,106
RTS0043214,95
RTS0043215,78
RTS0043216,119
RTS0043217,114
RTS0043218,100
RTS0043219,146
RTS0043220,108
RTS0043221,71
RTS0043222,99
RTS0043223,100
RTS0043224,80
RTS0043225,78
RTS0043226,100
RTS0043227,90
RTS0043228,104
RTS0043229,86
RTS0043230,107
RTS0043231,74
RTS0043232,152
RTS0043233,166
RTS0043234,79
RTS0043235,119
RTS0043236,75
RTS0043237,99
RTS0043238,85
RTS0043239,85
RTS0043240,84
RTS0043241,95
RTS0043242,102
RTS0043243,106
RTS0043244,95
RTS0043245,102
RTS0043246,99
RTS0043247,125
RTS0043248,84
RTS0043249,91
RTS0043250,115
RTS0043251,80
RTS0043252,108
RTS0043253,75
RTS0043254,83
RTS0043255,94
RTS0043256,95
RTS0043257,72
RTS0043258,96
RTS0043259,87
RTS0043260,173
RTS0043261,97
RTS0043262,113
RTS0043263,83
RTS0043264,67
RTS0043265,104
RTS0043266,87
RTS0043267,85
RTS0043268,70
RTS0043269,93
RTS0043270,122
RTS0043271,115
RTS0043272,169
RTS0043273,118
RTS0043274,137
RTS0043275,102
RTS0043276,88
RTS0043277,131
RTS0043278,168
RTS0043279,96
RTS0043280,92
RTS0043281,97
RTS0043282,119
RTS0043283,138
RTS0043284,135
RTS0043285,102
RTS0043286,112
RTS0043287,108
RTS0043288,178
RTS0043289,159
RTS0043290,99
RTS0043291,222
RTS0043292,162
RTS0043293,99
RTS0043294,148
RTS0043295,179
RTS0043296,87
RTS0043297,63
RTS0043299,111
RTS0043300,115
RTS0043301,132
RTS0043302,92
RTS0043303,116
RTS0043304,119
RTS0043305,103
RTS0043306,85
RTS0043307,118
RTS0043308,101
RTS0043309,102
RTS0043310,110
RTS0043311,101
RTS0043312,111
RTS0043313,133
RTS0043314,172
RTS0043315,115
RTS0043316,87
RTS0043317,114
RTS0043318,92
RTS0043319,96
RTS0043320,115
RTS0043321,92
RTS0043322,87
RTS0043323,102
RTS0043324,76
RTS0043325,92
RTS0043326,76
RTS0043327,76
RTS0043328,102
RTS0043329,106
RTS0043330,104
RTS0043331,102
RTS0043332,76
RTS0043333,74
RTS0043334,59
RTS0043335,62
RTS0043336,105
RTS0043337,99
RTS0043338,103
RTS0043339,86
RTS0043340,102
RTS0043341,91
RTS0043342,92
RTS0043343,79
RTS0043344,78
RTS0043345,76
RTS0043346,74
RTS0043347,119
RTS0043348,111
RTS0043349,95
RTS0043350,79
RTS0043351,138
RTS0043352,184
RTS0043353,107
RTS0043354,101
RTS0043355,177
RTS0043356,105
RTS0043357,93
RTS0043358,122
RTS0043359,181
RTS0043360,124
RTS0043361,189
RTS0043362,183
RTS0043363,194
RTS0043364,176
RTS0043365,150
RTS0043366,104
RTS0043367,77
RTS0043368,80
RTS0043369,90
RTS0043370,71
RTS0043371,157
RTS0043372,90
RTS0043373,144
RTS0043374,94
RTS0043375,76
RTS0043376,1034
RTS0043377,1945
RTS0043378,630
RTS0043379,1076
RTS0043380,1237
RTS0043381,173
RTS0043382,129
RTS0043383,223
RTS0043384,186
RTS0043385,100
RTS0043386,77
RTS0043387,108
RTS0043388,98
RTS0043389,102
RTS0043390,75
RTS0043391,101
RTS0043392,99
RTS0043393,115
RTS0043394,100
RTS0043395,65
RTS0043396,273
RTS0043397,193
RTS0043398,155
RTS0043399,173
RTS0043400,88
RTS0043401,71
RTS0043402,93
RTS0043403,65
RTS0043404,103
RTS0043405,87
RTS0043406,68
RTS0043407,69
RTS0043408,94
RTS0043409,84
RTS0043410,71
RTS0043411,74
RTS0043412,95
RTS0043413,107
RTS0043414,92
RTS0043415,85
RTS0043416,102
RTS0043417,89
RTS0043418,96
RTS0043419,81
RTS0043420,107
RTS0043421,108
RTS0043422,85
RTS0043423,94
RTS0043424,93
RTS0043425,96
RTS0043426,98
RTS0043427,79
RTS0043428,80
RTS0043429,86
RTS0043430,81
RTS0043431,117
RTS0043432,78
RTS0043433,74
RTS0043434,92
RTS0043435,115
RTS0043436,109
RTS0043437,93
RTS0043438,97
RTS0043439,87
RTS0043440,113
RTS0043441,124
RTS0043442,88
RTS0043443,107
RTS0043444,93
RTS0043445,111
RTS0043446,84
RTS0043447,69
RTS0043448,85
RTS0043449,81
RTS0043450,97
RTS0043451,83
RTS0043452,118
RTS0043453,145
RTS0043454,119
RTS0043455,90
RTS0043456,80
RTS0043457,85
RTS0043458,85
RTS0043459,90
RTS0043460,93
RTS0043461,79
RTS0043462,89
RTS0043463,97
RTS0043464,95
RTS0043465,116
RTS0043466,131
RTS0043467,122
RTS0043468,129
RTS0043469,82
RTS0043470,105
RTS0043471,84
RTS0043472,104
RTS0043473,69
RTS0043474,104
RTS0043475,113
RTS0043476,108
RTS0043477,153
RTS0043478,104
RTS0043479,139
RTS0043480,102
RTS0043481,126
RTS0043482,138
RTS0043483,109
RTS0043484,89
RTS0043485,108
RTS0043486,121
RTS0043487,116
RTS0043488,77
RTS0043489,111
RTS0043490,91
RTS0043491,103
RTS0043492,131
RTS0043493,115
RTS0043494,128
RTS0043495,120
RTS0043496,87
RTS0043497,83
RTS0043498,86
RTS0043499,101
RTS0043500,92
RTS0043501,83
RTS0043502,100
RTS0043503,64
RTS0043504,102
RTS0043505,104
RTS0043506,99
RTS0043507,72
RTS0043508,96
RTS0043509,120
RTS0043510,100
RTS0043511,70
RTS0043512,92
RTS0043513,73
RTS0043514,99
RTS0043515,104
RTS0043516,90
RTS0043517,81
RTS0043518,129
RTS0043519,95
RTS0043520,89
RTS0043521,87
RTS0043522,61
RTS0043523,83
RTS0043524,92
RTS0043525,102
RTS0043526,99
RTS0043527,65
RTS0043528,58
RTS0043529,71
RTS0043530,91
RTS0043531,96
RTS0043532,98
RTS0043533,79
RTS0043534,85
RTS0043535,90
RTS0043536,97
RTS0043537,91
RTS0043538,106
RTS0043539,88
RTS0043540,71
RTS0043541,133
RTS0043542,95
RTS0043543,73
RTS0043544,161
RTS0043545,97
RTS0043546,95
RTS0043547,99
RTS0043548,103
RTS0043549,109
RTS0043550,118
RTS0043551,95
RTS0043552,92
RTS0043553,86
RTS0043554,101
RTS0043555,91
RTS0043556,112
RTS0043557,81
RTS0043558,90
RTS0043559,95
RTS0043560,91
RTS0043561,110
RTS0043562,93
RTS0043563,91
RTS0043564,85
RTS0043565,86
RTS0043566,199
RTS0043567,96
RTS0043568,241
RTS0043569,201
RTS0043570,239
RTS0043571,68
RTS0043572,99
RTS0043573,84
RTS0043574,84
RTS0043575,77
RTS0043576,167
RTS0043577,135
RTS0043578,62
RTS0043579,114
RTS0043580,139
RTS0043581,75
RTS0043582,108
RTS0043583,85
RTS0043584,93
RTS0043585,88
RTS0043586,79
RTS0043587,86
RTS0043588,82
RTS0043589,91
RTS0043590,87
RTS0043591,74
RTS0043592,91
RTS0043593,87
RTS0043594,93
RTS0043595,71
RTS0043596,77
RTS0043597,83
RTS0043598,100
RTS0043599,98
RTS0043600,88
RTS0043601,62
RTS0043602,62
RTS0043603,85
RTS0043604,93
RTS0043605,70
RTS0043606,88
RTS0043607,68
RTS0043608,84
RTS0043609,61
RTS0043610,68
RTS0043611,87
RTS0043612,78
RTS0043613,77
RTS0043614,83
RTS0043615,114
RTS0043616,78
RTS0043617,67
RTS0043618,107
RTS0043619,68
RTS0043620,60
RTS0043621,86
RTS0043622,93
RTS0043623,86
RTS0043624,168
RTS0043625,88
RTS0043626,102
RTS0043627,104
RTS0043628,146
RTS0043629,96
RTS0043630,90
RTS0043631,61
RTS0043632,86
RTS0043633,98
RTS0043634,77
RTS0043635,76
RTS0043636,72
RTS0043637,86
RTS0043638,85
RTS0043639,102
RTS0043640,78
RTS0043641,249
RTS0043642,149
RTS0043643,161
RTS0043644,221
RTS0043645,254
RTS0043646,84
RTS0043647,89
RTS0043648,91
RTS0043649,88
RTS0043650,87
RTS0043651,78
RTS0043652,91
RTS0043653,90
RTS0043654,92
RTS0043655,104
RTS0043656,80
RTS0043657,112
RTS0043658,109
RTS0043659,72
RTS0043660,90
RTS0043661,91
RTS0043663,73
RTS0043664,64
RTS0043665,92
RTS0043666,91
RTS0043667,82
RTS0043668,75
RTS0043669,79
RTS0043670,60
RTS0043671,76
RTS0043672,125
RTS0043673,93
RTS0043674,93
RTS0043675,88
RTS0043676,77
RTS0043677,94
RTS0043678,87
RTS0043679,93
RTS0043680,73
RTS0043681,74
RTS0043682,93
RTS0043683,79
RTS0043684,102
RTS0043685,120
RTS0043686,93
RTS0043687,82
RTS0043688,89
RTS0043689,85
RTS0043690,73
RTS0043691,123
RTS0043692,103
RTS0043693,125
RTS0043694,101
RTS0043695,108
RTS0043696,107
RTS0043697,83
RTS0043698,111
RTS0043699,126
RTS0043700,107
RTS0043701,116
RTS0043702,198
RTS0043703,126
RTS0043704,157
RTS0043705,115
RTS0043706,144
RTS0043707,93
RTS0043708,61
RTS0043709,75
RTS0043710,74
RTS0043711,76
RTS0043712,70
RTS0043713,76
RTS0043714,61
RTS0043715,68
RTS0043716,105
RTS0043717,80
RTS0043718,81
RTS0043719,72
RTS0043720,80
RTS0043721,98
RTS0043722,90
RTS0043723,111
RTS0043724,77
RTS0043725,74
RTS0043726,87
RTS0043727,73
RTS0043728,74
RTS0043729,74
RTS0043730,82
RTS0043731,76
RTS0043732,112
RTS0043733,81
RTS0043734,79
RTS0043735,96
RTS0043736,90
RTS0043737,139
RTS0043738,104
RTS0043739,123
RTS0043740,101
RTS0043741,115
RTS0043742,133
RTS0043743,104
RTS0043744,127
RTS0043745,85
RTS0043746,69
RTS0043747,84
RTS0043748,100
RTS0043749,90
RTS0043750,103
RTS0043751,85
RTS0043752,85
RTS0043753,100
RTS0043754,85
RTS0043755,132
RTS0043756,78
RTS0043757,70
RTS0043758,84
RTS0043759,62
RTS0043760,66
RTS0043761,130
RTS0043762,61
RTS0043763,89
RTS0043764,98
RTS0043765,98
RTS0043766,83
RTS0043767,72
RTS0043768,80
RTS0043769,92
RTS0043770,74
RTS0043771,80
RTS0043772,77
RTS0043773,82
RTS0043774,87
RTS0043775,67
RTS0043776,79
RTS0043777,80
RTS0043778,98
RTS0043779,78
RTS0043780,99
RTS0043781,101
RTS0043782,99
RTS0043783,90
RTS0043784,76
RTS0043785,81
RTS0043786,98
RTS0043787,75
RTS0043788,98
RTS0043789,59
RTS0043790,93
RTS0043791,74
RTS0043792,116
RTS0043793,74
RTS0043794,101
RTS0043795,90
RTS0043796,71
RTS0043797,90
RTS0043798,78
RTS0043799,61
RTS0043800,71
RTS0043801,72
RTS0043802,96
RTS0043803,79
RTS0043804,109
RTS0043805,84
RTS0043806,78
RTS0043807,59
RTS0043808,86
RTS0043809,85
RTS0043810,73
RTS0043811,73
RTS0043812,97
RTS0043813,71
RTS0043814,72
RTS0043815,74
RTS0043816,121
RTS0043817,71
RTS0043818,74
RTS0043819,82
RTS0043820,143
RTS0043821,74
RTS0043822,68
RTS0043823,67
RTS0043824,81
RTS0043825,77
RTS0043826,60
RTS0043827,70
RTS0043828,92
RTS0043829,57
RTS0043830,71
RTS0043831,72
RTS0043832,79
RTS0043833,83
RTS0043834,55
RTS0043835,68
RTS0043836,86
RTS0043837,69
RTS0043838,60
RTS0043839,60
RTS0043840,92
RTS0043841,54
RTS0043842,57
RTS0043843,86
RTS0043844,80
RTS0043845,55
RTS0043846,81
RTS0043847,100
RTS0043848,94
RTS0043849,98
RTS0043850,118
RTS0043851,114
RTS0043852,90
RTS0043853,88
RTS0043854,101
RTS0043856,64
RTS0043857,68
RTS0043858,69
RTS0043859,85
RTS0043860,95
RTS0043861,154
RTS0043862,218
RTS0043863,92
RTS0043864,88
RTS0043865,102
RTS0043866,97
RTS0043867,120
RTS0043868,146
RTS0043869,75
RTS0043870,76
RTS0043871,118
RTS0043872,106
RTS0043873,92
RTS0043874,90
RTS0043875,77
RTS0043876,73
RTS0043877,81
RTS0043878,94
RTS0043879,114
RTS0043880,66
RTS0043881,117
RTS0043882,86
RTS0043883,116
RTS0043884,80
RTS0043885,84
RTS0043886,105
RTS0043887,118
RTS0043888,124
RTS0043889,76
RTS0043890,161
RTS0043891,135
RTS0043892,84
RTS0043893,97
RTS0043894,99
RTS0043895,82
RTS0043896,83
RTS0043897,153
RTS0043898,140
RTS0043899,109
RTS0043900,115
RTS0043901,90
RTS0043902,109
RTS0043903,102
RTS0043904,134
RTS0043905,103
RTS0043906,65
RTS0043907,78
RTS0043908,55
RTS0043909,98
RTS0043910,115
RTS0043911,99
RTS0043912,198
RTS0043913,106
RTS0043914,103
RTS0043915,88
RTS0043916,87
RTS0043917,84
RTS0043918,54
RTS0043919,73
RTS0043920,160
RTS0043921,110
RTS0043922,89
RTS0043923,115
RTS0043924,147
RTS0043925,115
RTS0043926,105
RTS0043927,81
RTS0043928,101
RTS0043929,100
RTS0043930,79
RTS0043931,106
RTS0043932,91
RTS0043933,74
RTS0043934,85
RTS0043935,106
RTS0043936,65
RTS0043937,67
RTS0043938,83
RTS0043939,76
RTS0043940,85
RTS0043941,85
RTS0043942,82
RTS0043943,85
RTS0043944,87
RTS0043945,92
RTS0043946,63
RTS0043947,95
RTS0043948,86
RTS0043949,71
RTS0043950,76
RTS0043951,87
RTS0043952,95
RTS0043953,84
RTS0043954,72
RTS0043955,91
RTS0043956,121
RTS0043957,90
RTS0043958,122
RTS0043959,80
RTS0043960,98
RTS0043961,103
RTS0043962,98
RTS0043963,65
RTS0043964,76
RTS0043965,71
RTS0043966,113
RTS0043967,114
RTS0043968,121
RTS0043969,112
RTS0043970,82
RTS0043971,81
RTS0043972,99
RTS0043973,115
RTS0043974,113
RTS0043975,81
RTS0043976,78
RTS0043977,84
RTS0043978,78
RTS0043979,71
RTS0043980,99
RTS0043981,119
RTS0043982,84
RTS0043983,108
RTS0043984,88
RTS0043985,106
RTS0043986,74
RTS0043987,130
RTS0043988,105
RTS0043989,81
RTS0043990,98
RTS0043991,89
RTS0043992,78
RTS0043993,73
RTS0043994,98
RTS0043996,70
RTS0043997,77
RTS0043998,76
RTS0043999,95
RTS0044000,86
RTS0044001,67
RTS0044002,112
RTS0044003,199
RTS0044004,114
RTS0044005,125
RTS0044006,152
RTS0044007,139
RTS0044008,152
RTS0044009,151
RTS0044010,175
RTS0044011,100
RTS0044012,130
RTS0044013,115
RTS0044014,111
RTS0044015,126
RTS0044016,95
RTS0044017,92
RTS0044018,77
RTS0044019,79
RTS0044020,126
RTS0044021,78
RTS0044022,96
RTS0044023,89
RTS0044024,84
RTS0044025,84
RTS0044026,86
RTS0044027,77
RTS0044028,65
RTS0044029,88
RTS0044030,86
RTS0044031,109
RTS0044032,100
RTS0044033,98
RTS0044034,104
RTS0044035,102
RTS0044036,112
RTS0044037,108
RTS0044038,197
RTS0044039,95
RTS0044040,136
RTS0044041,86
RTS0044042,117
RTS0044043,113
RTS0044044,111
RTS0044045,97
RTS0044046,79
RTS0044047,96
RTS0044048,96
RTS0044049,97
RTS0044050,83
RTS0044051,89
RTS0044052,101
RTS0044053,82
RTS0044054,87
RTS0044055,95
RTS0044056,107
RTS0044057,89
RTS0044058,111
RTS0044059,91
RTS0044060,103
RTS0044061,108
RTS0044062,74
RTS0044063,80
RTS0044064,96
RTS0044065,89
RTS0044067,110
RTS0044068,101
RTS0044069,99
RTS0044070,105
RTS0044071,87
RTS0044072,97
RTS0044073,71
RTS0044074,79
RTS0044075,92
RTS0044076,82
RTS0044077,74
RTS0044078,89
RTS0044079,65
RTS0044080,77
RTS0044081,92
RTS0044082,82
RTS0044083,116
RTS0044084,87
RTS0044085,76
RTS0044086,102
RTS0044087,98
RTS0044088,69
RTS0044089,89
RTS0044090,100
RTS0044091,93
RTS0044092,105
RTS0044093,91
RTS0044094,96
RTS0044095,85
RTS0044096,88
RTS0044097,111
RTS0044098,82
RTS0044099,86
RTS0044100,97
RTS0044101,99
RTS0044102,99
RTS0044103,95
RTS0044104,96
RTS0044105,120
RTS0044106,126
RTS0044107,105
RTS0044108,92
RTS0044109,144
RTS0044110,180
RTS0044111,102
RTS0044112,85
RTS0044113,121
RTS0044114,92
RTS0044115,108
RTS0044116,107
RTS0044117,117
RTS0044118,91
RTS0044119,132
RTS0044120,117
RTS0044121,90
RTS0044122,85
RTS0044123,86
RTS0044124,105
RTS0044125,98
RTS0044126,96
RTS0044127,115
RTS0044128,89
RTS0044129,97
RTS0044130,90
RTS0044131,125
RTS0044132,101
RTS0044133,111
RTS0044134,96
RTS0044135,103
RTS0044136,85
RTS0044137,85
RTS0044138,128
RTS0044139,115
RTS0044140,108
RTS0044141,91
RTS0044142,92
RTS0044143,113
RTS0044144,101
RTS0044145,75
RTS0044146,89
RTS0044147,74
RTS0044148,102
RTS0044149,92
RTS0044150,96
RTS0044151,96
RTS0044152,80
RTS0044153,108
RTS0044154,96
RTS0044155,127
RTS0044156,119
RTS0044157,97
RTS0044158,235
RTS0044159,138
RTS0044160,79
RTS0044161,111
RTS0044162,110
RTS0044163,114
RTS0044164,114
RTS0044165,96
RTS0044166,140
RTS0044167,84
RTS0044168,98
RTS0044169,116
RTS0044170,94
RTS0044171,97
RTS0044172,135
RTS0044173,102
RTS0044174,83
RTS0044175,100
RTS0044176,83
RTS0044177,94
RTS0044178,107
RTS0044180,70
RTS0044181,97
RTS0044182,90
RTS0044183,60
RTS0044184,91
RTS0044185,88
RTS0044186,116
RTS0044187,99
RTS0044188,71
RTS0044189,85
RTS0044190,85
RTS0044191,101
RTS0044192,108
RTS0044193,123
RTS0044194,109
RTS0044195,143
RTS0044196,126
RTS0044197,65
RTS0044198,123
RTS0044199,86
RTS0044200,86
RTS0044206,123
RTS0044207,104
RTS0044208,105
RTS0044209,83
RTS0044210,106
RTS0044211,114
RTS0044212,107
RTS0044213,97
RTS0044214,113
RTS0044215,122
RTS0044216,112
RTS0044217,104
RTS0044218,134
RTS0044219,101
RTS0044220,91
RTS0044221,70
RTS0044222,94
RTS0044223,83
RTS0044224,128
RTS0044225,97
RTS0044226,79
RTS0044227,68
RTS0044228,85
RTS0044229,67
RTS0044230,80
RTS0044231,88
RTS0044232,74
RTS0044233,97
RTS0044234,84
RTS0044235,97
RTS0044236,104
RTS0044237,113
RTS0044238,92
RTS0044239,82
RTS0044240,86
RTS0044241,86
RTS0044242,114
RTS0044243,98
RTS0044244,105
RTS0044245,76
RTS0044246,140
RTS0044247,147
RTS0044248,146
RTS0044249,108
RTS0044250,84
RTS0044251,103
RTS0044252,118
RTS0044253,91
RTS0044254,88
RTS0044255,112
RTS0044256,84
RTS0044257,116
RTS0044258,110
RTS0044259,88
RTS0044260,80
RTS0044261,235
RTS0044262,111
RTS0044263,146
RTS0044264,111
RTS0044265,105
RTS0044266,118
RTS0044267,98
RTS0044268,96
RTS0044269,92
RTS0044270,108
RTS0044271,110
RTS0044272,123
RTS0044273,101
RTS0044274,97
RTS0044275,105
RTS0044276,98
RTS0044277,84
RTS0044278,67
RTS0044279,90
RTS0044280,85
RTS0044281,100
RTS0044282,92
RTS0044283,101
RTS0044284,98
RTS0044285,85
RTS0044286,83
RTS0044287,111
RTS0044288,94
RTS0044289,90
RTS0044290,77
RTS0044291,78
RTS0044292,100
RTS0044293,76
RTS0044294,73
RTS0044295,85
RTS0044296,86
RTS0044297,105
RTS0044298,110
RTS0044299,99
RTS0044300,104
RTS0044301,184
RTS0044302,118
RTS0044303,112
RTS0044304,186
RTS0044305,79
RTS0044306,195
RTS0044307,118
RTS0044308,204
RTS0044309,162
RTS0044310,170
RTS0044311,70
RTS0044312,115
RTS0044313,88
RTS0044314,115
RTS0044315,81
RTS0044316,106
RTS0044317,127
RTS0044318,97
RTS0044319,84
RTS0044320,32
RTS0044321,73
RTS0044322,96
RTS0044323,110
RTS0044324,99
RTS0044325,75
RTS0044326,84
RTS0044327,112
RTS0044328,57
RTS0044329,132
RTS0044330,79
RTS0044331,466
RTS0044332,671
RTS0044333,566
RTS0044334,364
RTS0044335,279
RTS0044336,84
RTS0044337,91
RTS0044338,92
RTS0044339,102
RTS0044340,72
RTS0044341,76
RTS0044342,98
RTS0044343,86
RTS0044344,113
RTS0044345,97
RTS0044346,278
RTS0044347,344
RTS0044348,392
RTS0044349,542
RTS0044350,518
RTS0044351,250
RTS0044352,191
RTS0044353,255
RTS0044354,219
RTS0044355,330
RTS0044356,76
RTS0044357,103
RTS0044358,94
RTS0044359,105
RTS0044360,88
RTS0044361,97
RTS0044362,118
RTS0044363,108
RTS0044364,99
RTS0044365,90
RTS0044366,162
RTS0044367,89
RTS0044368,242
RTS0044369,273
RTS0044370,186
RTS0044371,105
RTS0044372,75
RTS0044373,102
RTS0044374,108
RTS0044375,94
RTS0044376,249
RTS0044377,469
RTS0044378,481
RTS0044379,357
RTS0044380,218
RTS0044381,136
RTS0044382,198
RTS0044383,277
RTS0044384,96
RTS0044385,169
RTS0044386,86
RTS0044387,123
RTS0044388,125
RTS0044389,86
RTS0044390,115
RTS0044391,437
RTS0044392,532
RTS0044393,198
RTS0044394,165
RTS0044395,223
RTS0044396,112
RTS0044397,108
RTS0044399,86
RTS0044400,80
RTS0044401,87
RTS0044402,86
RTS0044403,96
RTS0044404,109
RTS0044405,98
RTS0044406,100
RTS0044407,105
RTS0044408,98
RTS0044409,87
RTS0044410,91
RTS0044411,71
RTS0044412,86
RTS0044413,98
RTS0044414,89
RTS0044415,121
RTS0044416,219
RTS0044417,165
RTS0044418,103
RTS0044419,115
RTS0044420,170
RTS0044421,75
RTS0044422,87
RTS0044423,88
RTS0044424,88
RTS0044425,108
RTS0044426,104
RTS0044427,92
RTS0044428,69
RTS0044429,98
RTS0044430,98
RTS0044431,114
RTS0044432,116
RTS0044433,96
RTS0044434,126
RTS0044435,108
RTS0044436,109
RTS0044437,80
RTS0044438,96
RTS0044439,109
RTS0044440,111
RTS0044441,142
RTS0044442,129
RTS0044443,199
RTS0044444,81
RTS0044445,143
RTS0044446,115
RTS0044447,115
RTS0044448,109
RTS0044449,85
RTS0044450,99
RTS0044451,109
RTS0044452,100
RTS0044453,83
RTS0044454,99
RTS0044455,90
RTS0044456,85
RTS0044457,117
RTS0044458,95
RTS0044459,110
RTS0044460,106
RTS0044461,125
RTS0044462,78
RTS0044463,70
RTS0044464,120
RTS0044465,125
RTS0044466,102
RTS0044467,92
RTS0044468,106
RTS0044469,118
RTS0044470,108
RTS0044471,85
RTS0044472,115
RTS0044473,163
RTS0044474,121
RTS0044475,114
RTS0044476,98
RTS0044477,129
RTS0044478,82
RTS0044479,107
RTS0044480,84
RTS0044481,123
RTS0044482,114
RTS0044483,125
RTS0044484,117
RTS0044485,107
RTS0044486,134
RTS0044487,126
RTS0044488,107
RTS0044489,106
RTS0044490,100
RTS0044491,93
RTS0044492,111
RTS0044493,142
RTS0044494,105
RTS0044495,119
RTS0044496,170
RTS0044497,162
RTS0044498,120
RTS0044499,208
RTS0044500,150
RTS0044501,118
RTS0044502,109
RTS0044503,105
RTS0044504,111
RTS0044505,120
RTS0044506,139
RTS0044507,69
RTS0044508,110
RTS0044509,158
RTS0044510,102
RTS0044511,102
RTS0044512,120
RTS0044513,109
RTS0044514,75
RTS0044515,126
RTS0044516,114
RTS0044517,114
RTS0044518,118
RTS0044519,122
RTS0044520,84
RTS0044521,108
RTS0044522,115
RTS0044523,116
RTS0044524,59
RTS0044525,79
RTS0044526,104
RTS0044527,90
RTS0044528,88
RTS0044529,120
RTS0044530,82
RTS0044531,79
RTS0044532,89
RTS0044533,72
RTS0044534,82
RTS0044535,92
RTS0044536,81
RTS0044537,92
RTS0044538,100
RTS0044539,88
RTS0044540,76
RTS0044541,103
RTS0044542,69
RTS0044543,90
RTS0044544,82
RTS0044545,86
RTS0044546,158
RTS0044547,91
RTS0044548,89
RTS0044549,154
RTS0044550,121
RTS0044551,85
RTS0044552,111
RTS0044553,90
RTS0044554,69
RTS0044555,137
RTS0044556,73
RTS0044557,87
RTS0044558,66
RTS0044559,85
RTS0044560,98
RTS0044561,81
RTS0044562,100
RTS0044563,114
RTS0044564,99
RTS0044565,84
RTS0044566,81
RTS0044567,63
RTS0044568,93
RTS0044569,88
RTS0044570,83
RTS0044571,81
RTS0044572,65
RTS0044573,72
RTS0044574,98
RTS0044575,85
RTS0044576,62
RTS0044577,107
RTS0044578,135
RTS0044579,86
RTS0044580,94
RTS0044581,80
RTS0044582,103
RTS0044583,110
RTS0044584,90
RTS0044585,66
RTS0044586,71
RTS0044587,69
RTS0044588,74
RTS0044589,90
RTS0044590,84
RTS0044591,108
RTS0044592,95
RTS0044593,93
RTS0044594,87
RTS0044595,74
RTS0044596,114
RTS0044597,125
RTS0044598,90
RTS0044599,96
RTS0044600,70
RTS0044601,94
RTS0044602,69
RTS0044603,77
RTS0044604,112
RTS0044605,112
RTS0044606,100
RTS0044607,73
RTS0044608,78
RTS0044609,66
RTS0044610,96
RTS0044611,85
RTS0044612,76
RTS0044613,79
RTS0044614,90
RTS0044615,72
RTS0044616,88
RTS0044617,100
RTS0044618,78
RTS0044619,92
RTS0044620,94
RTS0044621,138
RTS0044622,93
RTS0044623,128
RTS0044624,96
RTS0044625,66
RTS0044626,119
RTS0044627,81
RTS0044628,77
RTS0044629,72
RTS0044630,86
RTS0044631,87
RTS0044632,91
RTS0044633,94
RTS0044634,96
RTS0044635,99
RTS0044636,72
RTS0044637,73
RTS0044638,78
RTS0044639,87
RTS0044640,78
RTS0044641,78
RTS0044642,83
RTS0044643,71
RTS0044644,103
RTS0044645,86
RTS0044646,61
RTS0044647,96
RTS0044648,77
RTS0044649,77
RTS0044650,96
RTS0044651,121
RTS0044652,119
RTS0044653,94
RTS0044654,125
RTS0044655,119
RTS0044656,119
RTS0044657,77
RTS0044658,100
RTS0044659,89
RTS0044660,82
RTS0044661,121
RTS0044662,90
RTS0044663,112
RTS0044664,176
RTS0044665,125
RTS0044666,147
RTS0044667,69
RTS0044668,100
RTS0044669,137
RTS0044670,141
RTS0044671,103
RTS0044672,89
RTS0044673,110
RTS0044674,151
RTS0044675,160
RTS0044676,150
RTS0044677,108
RTS0044678,115
RTS0044679,171
RTS0044680,114
RTS0044681,81
RTS0044682,74
RTS0044683,88
RTS0044684,85
RTS0044685,96
RTS0044686,96
RTS0044687,155
RTS0044688,111
RTS0044689,121
RTS0044690,122
RTS0044691,104
RTS0044692,103
RTS0044693,125
RTS0044694,123
RTS0044695,95
RTS0044696,124
RTS0044697,125
RTS0044698,111
RTS0044699,118
RTS0044700,130
RTS0044701,139
RTS0044702,125
RTS0044703,107
RTS0044704,96
RTS0044705,67
RTS0044706,65
RTS0044707,85
RTS0044708,91
RTS0044709,77
RTS0044710,107
RTS0044711,75
RTS0044712,153
RTS0044714,89
RTS0044715,82
RTS0044716,139
RTS0044717,131
RTS0044718,162
RTS0044719,74
RTS0044720,126
RTS0044721,92
RTS0044722,79
RTS0044723,75
RTS0044724,81
RTS0044725,73
RTS0044726,129
RTS0044727,117
RTS0044728,97
RTS0044729,122
RTS0044730,165
RTS0044731,99
RTS0044732,91
RTS0044733,92
RTS0044734,78
RTS0044735,107
RTS0044736,76
RTS0044737,92
RTS0044738,90
RTS0044739,84
RTS0044740,87
RTS0044741,71
RTS0044742,71
RTS0044743,91
RTS0044744,87
RTS0044745,112
RTS0044746,85
RTS0044747,113
RTS0044748,101
RTS0044749,92
RTS0044750,95
RTS0044751,81
RTS0044752,85
RTS0044753,111
RTS0044754,86
RTS0044755,120
RTS0044756,130
RTS0044757,77
RTS0044758,115
RTS0044759,93
RTS0044760,103
RTS0044761,119
RTS0044762,100
RTS0044763,118
RTS0044764,78
RTS0044765,60
RTS0044766,57
RTS0044767,105
RTS0044768,81
RTS0044769,86
RTS0044770,93
RTS0044771,90
RTS0044772,69
RTS0044773,65
RTS0044774,86
RTS0044775,115
RTS0044776,133
RTS0044777,98
RTS0044778,108
RTS0044779,77
RTS0044780,120
RTS0044781,116
RTS0044782,117
RTS0044783,153
RTS0044784,118
RTS0044785,108
RTS0044786,134
RTS0044787,122
RTS0044788,82
RTS0044789,146
RTS0044790,88
RTS0044791,212
RTS0044792,312
RTS0044793,116
RTS0044794,88
RTS0044795,59
RTS0044796,109
RTS0044797,94
RTS0044798,100
RTS0044799,82
RTS0044800,87
RTS0044801,80
RTS0044802,80
RTS0044803,78
RTS0044804,100
RTS0044805,117
RTS0044806,86
RTS0044807,83
RTS0044808,71
RTS0044809,76
RTS0044810,80
RTS0044811,76
RTS0044812,87
RTS0044813,118
RTS0044814,106
RTS0044815,134
RTS0044816,96
RTS0044817,95
RTS0044818,92
RTS0044819,94
RTS0044820,99
RTS0044821,149
RTS0044822,123
RTS0044823,97
RTS0044824,61
RTS0044825,103
RTS0044826,98
RTS0044827,114
RTS0044828,87
RTS0044829,104
RTS0044830,77
RTS0044831,70
RTS0044832,77
RTS0044833,120
RTS0044834,103
RTS0044835,86
RTS0044836,87
RTS0044837,87
RTS0044838,102
RTS0044839,116
RTS0044840,111
RTS0044841,76
RTS0044842,76
RTS0044843,81
RTS0044844,83
RTS0044845,77
RTS0044846,72
RTS0044847,72
RTS0044848,111
RTS0044849,106
RTS0044850,99
RTS0044851,93
RTS0044852,99
RTS0044853,86
RTS0044854,92
RTS0044855,83
RTS0044856,88
RTS0044857,82
RTS0044858,64
RTS0044859,74
RTS0044860,83
RTS0044861,92
RTS0044862,70
RTS0044863,77
RTS0044864,78
RTS0044865,109
RTS0044866,102
RTS0044867,88
RTS0044868,92
RTS0044869,131
RTS0044870,100
RTS0044871,97
RTS0044872,84
RTS0044873,128
RTS0044874,114
RTS0044875,112
RTS0044876,112
RTS0044877,167
RTS0044878,125
RTS0044879,143
RTS0044880,183
RTS0044881,97
RTS0044882,94
RTS0044883,83
RTS0044884,97
RTS0044885,85
RTS0044886,129
RTS0044887,135
RTS0044888,106
RTS0044889,83
RTS0044890,104
RTS0044891,97
RTS0044892,118
RTS0044893,80
RTS0044894,87
RTS0044895,78
RTS0044896,292
RTS0044897,202
RTS0044898,152
RTS0044899,109
RTS0044900,115
RTS0044901,105
RTS0044902,92
RTS0044903,194
RTS0044904,117
RTS0044905,147
RTS0044906,764
RTS0044907,1463
RTS0044908,764
RTS0044909,1240
RTS0044910,553
RTS0044911,95
RTS0044912,93
RTS0044913,71
RTS0044914,101
RTS0044915,109
RTS0044916,86
RTS0044917,93
RTS0044918,96
RTS0044919,84
RTS0044920,95
RTS0044921,123
RTS0044922,253
RTS0044923,230
RTS0044924,197
RTS0044925,160
RTS0044926,73
RTS0044927,100
RTS0044928,97
RTS0044929,86
RTS0044930,86
RTS0044931,76
RTS0044932,108
RTS0044933,94
RTS0044934,64
RTS0044935,103
RTS0044936,89
RTS0044937,96
RTS0044938,94
RTS0044939,90
RTS0044940,106
RTS0044941,84
RTS0044942,96
RTS0044943,102
RTS0044944,77
RTS0044945,102
RTS0044946,92
RTS0044947,73
RTS0044948,87
RTS0044949,80
RTS0044950,94
RTS0044951,62
RTS0044952,81
RTS0044953,92
RTS0044954,102
RTS0044955,62
RTS0044956,124
RTS0044957,156
RTS0044958,102
RTS0044959,96
RTS0044960,107
RTS0044961,87
RTS0044962,83
RTS0044963,79
RTS0044964,70
RTS0044965,101
RTS0044966,94
RTS0044967,101
RTS0044968,107
RTS0044969,103
RTS0044970,93
RTS0044971,73
RTS0044972,98
RTS0044973,63
RTS0044974,67
RTS0044975,81
RTS0044976,89
RTS0044977,86
RTS0044978,91
RTS0044979,84
RTS0044980,76
RTS0044981,85
RTS0044982,79
RTS0044983,89
RTS0044984,94
RTS0044985,93
RTS0044986,75
RTS0044987,78
RTS0044988,85
RTS0044989,87
RTS0044990,97
RTS0044991,85
RTS0044992,66
RTS0044993,86
RTS0044994,69
RTS0044995,89
RTS0044996,88
RTS0044997,69
RTS0044998,83
RTS0044999,86
RTS0045000,89
RTS0045001,100
RTS0045002,87
RTS0045003,84
RTS0045004,97
RTS0045005,100
RTS0045006,118
RTS0045007,169
RTS0045008,167
RTS0045009,138
RTS0045010,92
RTS0045011,74
RTS0045012,68
RTS0045013,57
RTS0045014,82
RTS0045015,90
RTS0045016,93
RTS0045017,100
RTS0045018,125
RTS0045019,89
RTS0045020,96
RTS0045021,85
RTS0045022,94
RTS0045023,113
RTS0045024,111
RTS0045025,90
RTS0045026,268
RTS0045027,207
RTS0045028,196
RTS0045029,178
RTS0045030,226
RTS0045031,84
RTS0045032,90
RTS0045033,93
RTS0045034,100
RTS0045035,99
RTS0045036,80
RTS0045038,98
RTS0045039,102
RTS0045040,79
RTS0045041,105
RTS0045042,115
RTS0045043,89
RTS0045044,133
RTS0045045,133
RTS0045046,73
RTS0045047,82
RTS0045048,93
RTS0045049,90
RTS0045050,64
RTS0045051,88
RTS0045052,80
RTS0045053,90
RTS0045054,98
RTS0045055,95
RTS0045056,92
RTS0045057,143
RTS0045058,80
RTS0045059,92
RTS0045060,125
RTS0045061,78
RTS0045063,99
RTS0045064,79
RTS0045065,105
RTS0045066,92
RTS0045067,237
RTS0045068,168
RTS0045069,136
RTS0045070,224
RTS0045071,93
RTS0045072,76
RTS0045073,123
RTS0045074,169
RTS0045075,85
RTS0045076,79
RTS0045077,81
RTS0045078,98
RTS0045079,85
RTS0045080,81
RTS0045081,79
RTS0045082,90
RTS0045083,115
RTS0045084,101
RTS0045085,108
RTS0045086,74
RTS0045087,88
RTS0045088,81
RTS0045089,71
RTS0045090,80
RTS0045091,84
RTS0045092,104
RTS0045093,72
RTS0045094,61
RTS0045095,92
RTS0045096,76
RTS0045097,79
RTS0045098,67
RTS0045099,86
RTS0045100,93
RTS0045101,98
RTS0045102,74
RTS0045103,76
RTS0045104,79
RTS0045105,84
RTS0045106,89
RTS0045107,88
RTS0045108,102
RTS0045109,102
RTS0045110,100
RTS0045111,106
RTS0045112,67
RTS0045113,95
RTS0045114,93
RTS0045115,88
RTS0045116,101
RTS0045117,90
RTS0045118,87
RTS0045119,87
RTS0045120,95
RTS0045121,70
RTS0045122,95
RTS0045123,97
RTS0045124,63
RTS0045125,87
RTS0045126,101
RTS0045127,86
RTS0045128,95
RTS0045129,95
RTS0045130,99
RTS0045131,111
RTS0045132,94
RTS0045133,90
RTS0045134,92
RTS0045135,87
RTS0045136,129
RTS0045137,112
RTS0045138,90
RTS0045139,109
RTS0045140,102
RTS0045141,81
RTS0045142,100
RTS0045143,74
RTS0045144,92
RTS0045145,84
RTS0045146,91
RTS0045147,90
RTS0045148,88
RTS0045149,98
RTS0045150,70
RTS0045151,88
RTS0045152,83
RTS0045153,92
RTS0045154,103
RTS0045155,109
RTS0045156,80
RTS0045157,92
RTS0045158,68
RTS0045159,91
RTS0045160,105
RTS0045161,103
RTS0045162,95
RTS0045163,105
RTS0045164,104
RTS0045165,107
RTS0045166,124
RTS0045167,100
RTS0045168,98
RTS0045169,96
RTS0045170,121
RTS0045171,124
RTS0045172,139
RTS0045173,114
RTS0045174,113
RTS0045175,103
RTS0045176,97
RTS0045177,99
RTS0045178,82
RTS0045179,93
RTS0045180,108
RTS0045181,82
RTS0045182,124
RTS0045183,94
RTS0045184,114
RTS0045185,101
RTS0045186,91
RTS0045187,92
RTS0045188,105
RTS0045189,101
RTS0045190,112
RTS0045191,89
RTS0045192,93
RTS0045193,75
RTS0045194,80
RTS0045195,82
RTS0045196,107
RTS0045197,77
RTS0045198,115
RTS0045199,88
RTS0045200,94
RTS0045201,129
RTS0045202,98
RTS0045203,83
RTS0045204,85
RTS0045205,97
RTS0045206,81
RTS0045207,82
RTS0045208,88
RTS0045209,83
RTS0045210,77
RTS0045211,93
RTS0045212,99
RTS0045213,87
RTS0045214,97
RTS0045215,93
RTS0045216,138
RTS0045217,95
RTS0045218,118
RTS0045219,88
RTS0045220,93
RTS0045221,104
RTS0045222,90
RTS0045223,115
RTS0045224,75
RTS0045225,75
RTS0045226,444
RTS0045227,197
RTS0045228,346
RTS0045229,284
RTS0045230,200
RTS0045231,119
RTS0045232,116
RTS0045233,145
RTS0045234,115
RTS0045235,85
RTS0045236,155
RTS0045237,132
RTS0045238,119
RTS0045239,134
RTS0045240,204
RTS0045241,94
RTS0045242,115
RTS0045243,82
RTS0045244,104
RTS0045245,84
RTS0045246,72
RTS0045247,97
RTS0045248,87
RTS0045249,104
RTS0045250,76
RTS0045251,101
RTS0045252,84
RTS0045253,105
RTS0045254,71
RTS0045255,79
RTS0045256,104
RTS0045257,87
RTS0045258,119
RTS0045259,127
RTS0045260,81
RTS0045261,99
RTS0045262,167
RTS0045263,124
RTS0045264,126
RTS0045265,138
RTS0045266,90
RTS0045267,166
RTS0045268,158
RTS0045269,136
RTS0045270,110
RTS0045271,85
RTS0045272,75
RTS0045273,96
RTS0045274,99
RTS0045275,93
RTS0045276,86
RTS0045277,75
RTS0045278,126
RTS0045279,58
RTS0045280,85
RTS0045281,100
RTS0045282,94
RTS0045283,96
RTS0045284,84
RTS0045285,114
RTS0045286,115
RTS0045287,128
RTS0045288,87
RTS0045289,81
RTS0045290,86
RTS0045291,81
RTS0045292,134
RTS0045293,86
RTS0045294,86
RTS0045295,93
RTS0045296,92
RTS0045297,99
RTS0045298,95
RTS0045299,100
RTS0045300,94
RTS0045301,174
RTS0045302,100
RTS0045303,146
RTS0045304,81
RTS0045305,143
RTS0045306,87
RTS0045307,93
RTS0045308,110
RTS0045309,90
RTS0045310,120
RTS0045311,46
RTS0045312,83
RTS0045313,78
RTS0045314,83
RTS0045315,82
RTS0045316,103
RTS0045317,86
RTS0045318,107
RTS0045319,77
RTS0045320,108
RTS0045321,87
RTS0045322,96
RTS0045323,116
RTS0045324,98
RTS0045325,80
RTS0045326,83
RTS0045327,174
RTS0045328,123
RTS0045329,68
RTS0045330,70
RTS0045331,75
RTS0045332,64
RTS0045333,72
RTS0045334,89
RTS0045335,91
RTS0045336,82
RTS0045337,89
RTS0045338,75
RTS0045339,101
RTS0045340,79
RTS0045341,62
RTS0045342,90
RTS0045343,71
RTS0045344,78
RTS0045345,77
RTS0045346,78
RTS0045347,80
RTS0045348,85
RTS0045349,111
RTS0045350,82
RTS0045351,86
RTS0045352,85
RTS0045353,82
RTS0045354,100
RTS0045355,58
RTS0045356,81
RTS0045357,80
RTS0045358,101
RTS0045359,68
RTS0045360,90
RTS0045361,141
RTS0045362,88
RTS0045363,88
RTS0045364,103
RTS0045365,97
RTS0045366,83
RTS0045367,80
RTS0045368,81
RTS0045369,58
RTS0045370,81
RTS0045371,88
RTS0045372,92
RTS0045373,89
RTS0045374,149
RTS0045375,83
RTS0045376,81
RTS0045377,72
RTS0045378,108
RTS0045379,107
RTS0045380,97
RTS0045381,97
RTS0045382,118
RTS0045383,84
RTS0045384,72
RTS0045385,89
RTS0045386,123
RTS0045387,90
RTS0045388,103
RTS0045389,99
RTS0045390,95
RTS0045391,60
RTS0045392,85
RTS0045393,86
RTS0045394,83
RTS0045395,90
RTS0045396,85
RTS0045397,90
RTS0045398,89
RTS0045399,131
RTS0045400,126
RTS0045401,85
RTS0045402,95
RTS0045403,107
RTS0045404,106
RTS0045405,92
RTS0045406,131
RTS0045407,129
RTS0045408,90
RTS0045409,185
RTS0045410,143
RTS0045411,234
RTS0045412,141
RTS0045413,131
RTS0045414,138
RTS0045415,141
RTS0045416,89
RTS0045417,94
RTS0045418,91
RTS0045419,112
RTS0045420,104
RTS0045421,1433
RTS0045422,1416
RTS0045423,384
RTS0045424,852
RTS0045425,1658
RTS0045426,107
RTS0045427,109
RTS0045428,119
RTS0045429,69
RTS0045430,98
RTS0045431,95
RTS0045432,112
RTS0045433,119
RTS0045434,131
RTS0045435,76
RTS0045436,122
RTS0045437,153
RTS0045438,183
RTS0045439,142
RTS0045440,112
RTS0045441,126
RTS0045442,97
RTS0045443,93
RTS0045444,82
RTS0045445,90
RTS0045446,274
RTS0045447,275
RTS0045448,123
RTS0045449,193
RTS0045450,102
RTS0045451,254
RTS0045452,142
RTS0045453,176
RTS0045454,131
RTS0045455,188
RTS0045456,74
RTS0045457,90
RTS0045458,80
RTS0045459,61
RTS0045460,99
RTS0045461,69
RTS0045462,85
RTS0045463,69
RTS0045464,57
RTS0045465,71
RTS0045466,157
RTS0045467,126
RTS0045468,84
RTS0045469,167
RTS0045470,123
RTS0045471,84
RTS0045472,103
RTS0045473,41
RTS0045474,84
RTS0045475,104
RTS0045476,178
RTS0045477,204
RTS0045478,142
RTS0045479,187
RTS0045480,236
RTS0045481,103
RTS0045482,105
RTS0045483,105
RTS0045484,134
RTS0045485,171
RTS0045486,52
RTS0045487,108
RTS0045488,83
RTS0045489,93
RTS0045490,109
RTS0045491,415
RTS0045492,596
RTS0045493,329
RTS0045494,179
RTS0045495,188
RTS0045496,82
RTS0045497,93
RTS0045498,154
RTS0045499,128
RTS0045500,119
RTS0045501,349
RTS0045502,287
RTS0045503,198
RTS0045504,190
RTS0045505,211
RTS0045506,2469
RTS0045507,4273
RTS0045508,1869
RTS0045509,2671
RTS0045510,1451
RTS0045511,99
RTS0045512,102
RTS0045513,66
RTS0045514,112
RTS0045515,75
RTS0045516,76
RTS0045517,93
RTS0045518,103
RTS0045519,103
RTS0045520,83
RTS0045521,121
RTS0045522,114
RTS0045523,105
RTS0045524,109
RTS0045525,77
RTS0045526,160
RTS0045527,124
RTS0045528,122
RTS0045529,174
RTS0045530,186
RTS0045531,95
RTS0045532,101
RTS0045533,86
RTS0045534,77
RTS0045535,69
RTS0045536,217
RTS0045537,157
RTS0045538,114
RTS0045539,250
RTS0045540,267
RTS0045541,75
RTS0045542,80
RTS0045543,94
RTS0045544,67
RTS0045545,87
RTS0045546,73
RTS0045547,62
RTS0045548,67
RTS0045549,55
RTS0045550,62
RTS0045551,89
RTS0045552,66
RTS0045553,69
RTS0045554,75
RTS0045555,71
RTS0045556,153
RTS0045557,98
RTS0045558,106
RTS0045559,106
RTS0045560,103
RTS0045561,123
RTS0045562,131
RTS0045563,71
RTS0045564,118
RTS0045565,85
RTS0045566,114
RTS0045567,63
RTS0045568,74
RTS0045569,88
RTS0045570,84
RTS0045571,54
RTS0045572,74
RTS0045573,85
RTS0045574,70
RTS0045575,93
RTS0045576,85
RTS0045577,76
RTS0045578,84
RTS0045579,97
RTS0045580,85
RTS0045581,116
RTS0045582,92
RTS0045583,83
RTS0045584,84
RTS0045585,64
RTS0045586,70
RTS0045587,210
RTS0045588,76
RTS0045589,137
RTS0045590,153
RTS0045592,607
RTS0045593,642
RTS0045594,314
RTS0045595,258
RTS0045596,245
RTS0045597,434
RTS0045598,501
RTS0045599,446
RTS0045600,121
RTS0045601,85
RTS0045602,107
RTS0045603,57
RTS0045604,112
RTS0045606,94
RTS0045607,62
RTS0045608,91
RTS0045609,87
RTS0045610,107
RTS0045611,68
RTS0045612,93
RTS0045613,93
RTS0045614,84
RTS0045615,60
RTS0045616,85
RTS0045617,65
RTS0045618,85
RTS0045619,58
RTS0045620,74
RTS0045621,82
RTS0045622,130
RTS0045623,101
RTS0045624,93
RTS0045625,132
RTS0045626,45
RTS0045627,70
RTS0045628,81
RTS0045629,81
RTS0045630,78
RTS0045631,80
RTS0045632,78
RTS0045633,104
RTS0045634,71
RTS0045635,108
RTS0045636,113
RTS0045637,81
RTS0045638,88
RTS0045639,129
RTS0045640,81
RTS0045641,360
RTS0045642,271
RTS0045643,186
RTS0045644,365
RTS0045645,101
RTS0045646,61
RTS0045647,93
RTS0045648,85
RTS0045649,107
RTS0045650,83
RTS0045651,74
RTS0045652,126
RTS0045653,126
RTS0045654,145
RTS0045655,149
RTS0045656,103
RTS0045657,133
RTS0045658,176
RTS0045659,141
RTS0045660,124
RTS0045661,215
RTS0045662,139
RTS0045663,172
RTS0045664,174
RTS0045665,180
RTS0045666,51
RTS0045667,87
RTS0045668,82
RTS0045669,79
RTS0045670,86
RTS0045671,78
RTS0045672,89
RTS0045673,72
RTS0045674,63
RTS0045675,81
RTS0045676,156
RTS0045677,221
RTS0045678,166
RTS0045679,223
RTS0045680,229
RTS0045681,78
RTS0045682,61
RTS0045683,65
RTS0045684,82
RTS0045685,86
RTS0045687,93
RTS0045688,101
RTS0045689,86
RTS0045690,89
RTS0045691,100
RTS0045692,69
RTS0045693,106
RTS0045694,105
RTS0045695,75
RTS0045696,95
RTS0045697,80
RTS0045698,92
RTS0045699,56
RTS0045700,80
RTS0045701,102
RTS0045702,84
RTS0045703,78
RTS0045704,100
RTS0045705,87
RTS0045706,97
RTS0045707,109
RTS0045708,69
RTS0045709,83
RTS0045710,93
RTS0045711,80
RTS0045712,80
RTS0045713,86
RTS0045714,102
RTS0045715,77
RTS0045716,320
RTS0045717,214
RTS0045718,107
RTS0045719,101
RTS0045720,165
RTS0045721,149
RTS0045722,135
RTS0045723,135
RTS0045724,92
RTS0045725,94
RTS0045726,119
RTS0045727,111
RTS0045728,108
RTS0045729,111
RTS0045730,89
RTS0045731,136
RTS0045732,107
RTS0045733,115
RTS0045734,145
RTS0045735,156
RTS0045736,657
RTS0045737,403
RTS0045738,862
RTS0045739,872
RTS0045740,461
RTS0045741,480
RTS0045742,262
RTS0045743,258
RTS0045744,424
RTS0045745,268
RTS0045746,169
RTS0045747,171
RTS0045748,272
RTS0045749,104
RTS0045750,60
RTS0045751,178
RTS0045752,90
RTS0045753,157
RTS0045754,144
RTS0045755,190
RTS0045756,196
RTS0045757,253
RTS0045758,310
RTS0045759,198
RTS0045760,128
RTS0045761,79
RTS0045762,94
RTS0045763,87
RTS0045764,91
RTS0045765,72
RTS0045766,83
RTS0045767,67
RTS0045768,122
RTS0045769,98
RTS0045770,93
RTS0045771,108
RTS0045772,84
RTS0045773,117
RTS0045774,93
RTS0045775,95
RTS0045776,92
RTS0045777,81
RTS0045778,76
RTS0045779,75
RTS0045780,97
RTS0045781,143
RTS0045782,121
RTS0045783,169
RTS0045784,234
RTS0045785,215
RTS0045786,86
RTS0045787,184
RTS0045788,169
RTS0045789,132
RTS0045790,78
RTS0045791,73
RTS0045792,105
RTS0045793,102
RTS0045794,72
RTS0045795,78
RTS0045796,111
RTS0045797,90
RTS0045798,67
RTS0045799,99
RTS0045800,85
RTS0045801,78
RTS0045802,75
RTS0045803,90
RTS0045804,56
RTS0045805,85
RTS0045806,159
RTS0045807,148
RTS0045808,113
RTS0045809,105
RTS0045810,52
RTS0045811,136
RTS0045812,138
RTS0045813,116
RTS0045814,179
RTS0045815,138
RTS0045816,81
RTS0045817,102
RTS0045818,83
RTS0045819,58
RTS0045820,89
RTS0045821,213
RTS0045822,129
RTS0045823,134
RTS0045824,240
RTS0045825,104
RTS0045826,165
RTS0045827,180
RTS0045828,115
RTS0045829,130
RTS0045830,116
RTS0045831,84
RTS0045832,105
RTS0045833,122
RTS0045834,114
RTS0045835,132
RTS0045836,780
RTS0045837,726
RTS0045838,628
RTS0045840,363
RTS0045841,245
RTS0045842,156
RTS0045843,81
RTS0045844,130
RTS0045845,160
RTS0045846,1051
RTS0045848,241
RTS0045849,1666
RTS0045851,78
RTS0045852,69
RTS0045853,86
RTS0045854,85
RTS0045855,102
RTS0045856,75
RTS0045857,80
RTS0045858,69
RTS0045859,88
RTS0045860,92
RTS0045861,107
RTS0045862,122
RTS0045863,228
RTS0045864,447
RTS0045865,127
RTS0045866,401
RTS0045867,71
RTS0045868,93
RTS0045869,74
RTS0045870,81
RTS0045871,49
RTS0045872,88
RTS0045873,78
RTS0045874,69
RTS0045875,90
RTS0045876,63
RTS0045877,66
RTS0045878,57
RTS0045879,98
RTS0045880,70
RTS0045881,92
RTS0045882,77
RTS0045883,83
RTS0045884,80
RTS0045885,14
RTS0045886,69
RTS0045887,102
RTS0045888,84
RTS0045889,63
RTS0045890,69
RTS0045891,94
RTS0045892,103
RTS0045893,87
RTS0045894,73
RTS0045895,73
RTS0045896,113
RTS0045897,87
RTS0045898,81
RTS0045899,158
RTS0045900,240
RTS0045901,120
RTS0045902,155
RTS0045903,247
RTS0045904,293
RTS0045905,82
RTS0045906,76
RTS0045907,79
RTS0045908,81
RTS0045909,89
RTS0045910,101
RTS0045911,101
RTS0045912,71
RTS0045913,76
RTS0045914,74
RTS0045915,82
RTS0045916,143
RTS0045917,80
RTS0045918,81
RTS0045919,73
RTS0045920,69
RTS0045921,84
RTS0045922,85
RTS0045923,68
RTS0045924,106
RTS0045925,86
RTS0045926,131
RTS0045927,112
RTS0045928,105
RTS0045929,91
RTS0045930,209
RTS0045931,243
RTS0045932,117
RTS0045933,84
RTS0045935,74
RTS0045939,86
RTS0045940,78
RTS0045941,96
RTS0045942,66
RTS0045943,113
RTS0045944,85
RTS0045945,136
RTS0045946,84
RTS0045947,161
RTS0045948,72
RTS0045949,91
RTS0045950,139
RTS0045951,96
RTS0045952,134
RTS0045953,83
RTS0045954,125
RTS0045955,110
RTS0045956,77
RTS0045957,71
RTS0045958,96
RTS0045959,73
RTS0045960,61
RTS0045961,73
RTS0045962,71
RTS0045963,93
RTS0045964,104
RTS0045965,92
RTS0045966,81
RTS0045967,72
RTS0045968,98
RTS0045969,232
RTS0045970,301
RTS0045971,241
RTS0045972,109
RTS0045973,82
RTS0045974,66
RTS0045975,106
RTS0045976,78
RTS0045977,72
RTS0045978,102
RTS0045979,126
RTS0045980,91
RTS0045981,151
RTS0045982,101
RTS0045983,107
RTS0045984,151
RTS0045985,84
RTS0045986,62
RTS0045987,160
RTS0045988,114
RTS0045989,74
RTS0045990,97
RTS0045991,98
RTS0045992,87
RTS0045993,110
RTS0045994,79
RTS0045995,91
RTS0045996,66
RTS0045997,95
RTS0045998,72
RTS0045999,95
RTS0046000,57
RTS0046001,94
RTS0046002,88
RTS0046003,93
RTS0046004,81
RTS0046005,121
RTS0046006,127
RTS0046007,146
RTS0046008,101
RTS0046009,145
RTS0046010,71
RTS0046011,86
RTS0046012,88
RTS0046013,103
RTS0046014,67
RTS0046015,57
RTS0046016,133
RTS0046017,77
RTS0046018,72
RTS0046019,68
RTS0046020,95
RTS0046021,83
RTS0046022,89
RTS0046023,79
RTS0046024,111
RTS0046025,77
RTS0046026,79
RTS0046027,97
RTS0046028,78
RTS0046029,95
RTS0046030,80
RTS0046031,83
RTS0046032,84
RTS0046033,69
RTS0046034,83
RTS0046035,81
RTS0046036,90
RTS0046037,58
RTS0046038,69
RTS0046039,76
RTS0046040,77
RTS0046041,86
RTS0046042,94
RTS0046043,79
RTS0046044,57
RTS0046045,101
RTS0046046,65
RTS0046047,60
RTS0046048,136
RTS0046049,156
RTS0046050,105
RTS0046051,128
RTS0046052,159
RTS0046053,204
RTS0046054,192
RTS0046055,104
RTS0046056,103
RTS0046057,94
RTS0046058,92
RTS0046059,85
RTS0046060,89
RTS0046061,191
RTS0046062,89
RTS0046063,163
RTS0046064,461
RTS0046065,235
RTS0046066,594
RTS0046067,832
RTS0046068,71
RTS0046069,67
RTS0046070,88
RTS0046071,103
RTS0046072,104
RTS0046073,104
RTS0046074,72
RTS0046075,79
RTS0046076,93
RTS0046077,88
RTS0046078,86
RTS0046079,93
RTS0046080,105
RTS0046081,90
RTS0046082,99
RTS0046083,83
RTS0046084,118
RTS0046085,84
RTS0046086,95
RTS0046087,76
RTS0046088,83
RTS0046089,73
RTS0046090,88
RTS0046091,86
RTS0046092,107
RTS0046093,85
RTS0046094,81
RTS0046095,95
RTS0046096,82
RTS0046097,80
RTS0046098,84
RTS0046099,99
RTS0046100,96
RTS0046101,76
RTS0046102,63
RTS0046103,69
RTS0046104,146
RTS0046105,91
RTS0046106,55
RTS0046107,74
RTS0046108,72
RTS0046109,88
RTS0046110,85
RTS0046111,100
RTS0046112,97
RTS0046113,94
RTS0046114,78
RTS0046115,144
RTS0046116,178
RTS0046117,136
RTS0046119,82
RTS0046121,97
RTS0046122,80
RTS0046123,81
RTS0046124,88
RTS0046125,75
RTS0046126,64
RTS0046127,68
RTS0046128,109
RTS0046129,91
RTS0046130,88
RTS0046131,92
RTS0046132,90
RTS0046133,160
RTS0046134,129
RTS0046135,99
RTS0046136,260
RTS0046137,465
RTS0046138,116
RTS0046140,350
RTS0046141,399
RTS0046142,219
RTS0046143,720
RTS0046144,417
RTS0046145,98
RTS0046146,96
RTS0046147,74
RTS0046148,86
RTS0046149,72
RTS0046150,73
RTS0046152,68
RTS0046153,90
RTS0046154,74
RTS0046155,85
RTS0046156,80
RTS0046157,59
RTS0046158,92
RTS0046159,69
RTS0046160,90
RTS0046161,73
RTS0046162,76
RTS0046163,84
RTS0046164,105
RTS0046165,119
RTS0046166,84
RTS0046167,96
RTS0046168,75
RTS0046169,69
RTS0046170,77
RTS0046171,68
RTS0046172,53
RTS0046173,42
RTS0046174,85
RTS0046175,70
RTS0046176,68
RTS0046177,79
RTS0046178,73
RTS0046179,57
RTS0046180,96
RTS0046181,90
RTS0046182,80
RTS0046183,134
RTS0046184,87
RTS0046185,99
RTS0046186,113
RTS0046187,108
RTS0046188,131
RTS0046191,77
RTS0046193,43
RTS0046194,64
RTS0046195,82
RTS0046196,67
RTS0046197,77
RTS0046198,84
RTS0046199,96
RTS0046200,90
RTS0046201,69
RTS0046202,72
RTS0046203,77
RTS0046204,73
RTS0046205,88
RTS0046206,138
RTS0046207,120
RTS0046208,97
RTS0046209,93
RTS0046210,63
RTS0046211,74
RTS0046212,74
RTS0046213,207
RTS0046214,141
RTS0046215,155
RTS0046216,123
RTS0046217,91
RTS0046218,61
RTS0046219,57
RTS0046220,70
RTS0046221,96
RTS0046222,119
RTS0046223,69
RTS0046224,81
RTS0046225,136
RTS0046226,82
RTS0046227,96
RTS0046228,117
RTS0046229,131
RTS0046230,81
RTS0046231,42
RTS0046232,122
RTS0046233,97
RTS0046234,84
RTS0046235,97
RTS0046236,75
RTS0046237,107
RTS0046238,75
RTS0046239,65
RTS0046240,87
RTS0046241,80
RTS0046242,86
RTS0046243,60
RTS0046244,152
RTS0046245,73
RTS0046246,127
RTS0046247,70
RTS0046248,76
RTS0046249,80
RTS0046250,77
RTS0046251,89
RTS0046252,136
RTS0046253,107
RTS0046254,137
RTS0046255,86
RTS0046256,109
RTS0046257,89
RTS0046258,67
RTS0046259,69
RTS0046260,110
RTS0046261,93
RTS0046262,72
RTS0046263,91
RTS0046264,84
RTS0046265,160
RTS0046266,70
RTS0046267,79
RTS0046268,79
RTS0046269,91
RTS0046270,84
RTS0046271,80
RTS0046272,94
RTS0046273,102
RTS0046274,89
RTS0046275,66
RTS0046276,64
RTS0046277,63
RTS0046278,80
RTS0046279,119
RTS0046280,67
RTS0046281,103
RTS0046282,67
RTS0046283,79
RTS0046284,96
RTS0046285,56
RTS0046286,68
RTS0046287,94
RTS0046288,116
RTS0046289,101
RTS0046290,80
RTS0046291,131
RTS0046292,68
RTS0046293,124
RTS0046294,60
RTS0046295,124
RTS0046296,71
RTS0046297,89
RTS0046298,86
RTS0046299,89
RTS0046300,62
RTS0046301,87
RTS0046302,86
RTS0046303,74
RTS0046304,67
RTS0046305,82
RTS0046306,105
RTS0046307,99
RTS0046308,84
RTS0046309,96
RTS0046310,81
RTS0046311,74
RTS0046312,60
RTS0046313,98
RTS0046314,92
RTS0046315,70
RTS0046316,76
RTS0046317,88
RTS0046318,70
RTS0046319,74
RTS0046320,87
RTS0046321,94
RTS0046322,95
RTS0046323,78
RTS0046324,77
RTS0046325,97
RTS0046326,77
RTS0046327,90
RTS0046328,75
RTS0046329,118
RTS0046330,120
RTS0046331,106
RTS0046332,84
RTS0046333,125
RTS0046334,125
RTS0046335,127
RTS0046336,136
RTS0046342,58
RTS0046343,83
RTS0046344,102
RTS0046345,49
RTS0046346,56
RTS0046347,889
RTS0046348,760
RTS0046349,763
RTS0046350,73
RTS0046351,91
RTS0046352,97
RTS0046353,98
RTS0046354,75
RTS0046355,83
RTS0046356,89
RTS0046357,85
RTS0046358,134
RTS0046359,79
RTS0046360,101
RTS0046361,82
RTS0046362,93
RTS0046363,86
RTS0046364,75
RTS0046365,59
RTS0046366,70
RTS0046367,74
RTS0046368,70
RTS0046369,82
RTS0046370,59
RTS0046371,100
RTS0046372,82
RTS0046373,77
RTS0046374,52
RTS0046375,54
RTS0046376,105
RTS0046377,94
RTS0046378,87
RTS0046379,107
RTS0046380,102
RTS0046381,82
RTS0046382,81
RTS0046383,89
RTS0046384,87
RTS0046385,94
RTS0046386,81
RTS0046387,75
RTS0046388,89
RTS0046389,86
RTS0046390,84
RTS0046391,84
RTS0046392,67
RTS0046393,75
RTS0046394,66
RTS0046395,79
RTS0046396,68
RTS0046397,84
RTS0046398,85
RTS0046399,93
RTS0046400,81
RTS0046401,102
RTS0046402,83
RTS0046403,83
RTS0046404,91
RTS0046405,82
RTS0046406,83
RTS0046407,101
RTS0046408,84
RTS0046409,99
RTS0046410,152
RTS0046411,106
RTS0046412,118
RTS0046413,223
RTS0046414,1797
RTS0046415,273
RTS0046416,101
RTS0046417,124
RTS0046418,91
RTS0046419,73
RTS0046420,127
RTS0046421,82
RTS0046422,82
RTS0046423,84
RTS0046424,95
RTS0046425,88
RTS0046426,85
RTS0046427,92
RTS0046428,109
RTS0046429,60
RTS0046430,82
RTS0046431,96
RTS0046432,120
RTS0046433,108
RTS0046434,119
RTS0046435,474
RTS0046439,188
RTS0046440,180
RTS0046441,235
RTS0046442,158
RTS0046443,237
RTS0046444,143
RTS0046445,87
RTS0046446,64
RTS0046447,70
RTS0046448,145
RTS0046449,162
RTS0046450,226
RTS0046451,83
RTS0046452,201
RTS0046453,99
RTS0046454,350
RTS0046455,310
RTS0046456,80
RTS0046457,108
RTS0046458,191
RTS0046459,576
RTS0046460,526
RTS0046461,110
RTS0046462,117
RTS0046463,93
RTS0046464,69
RTS0046466,70
RTS0046468,92
RTS0046469,62
RTS0046470,83
RTS0046471,65
RTS0046472,79
RTS0046473,75
RTS0046474,65
RTS0046475,93
RTS0046476,113
RTS0046477,96
RTS0046478,96
RTS0046479,77
RTS0046480,69
RTS0046481,86
RTS0046482,83
RTS0046483,67
RTS0046484,76
RTS0046485,91
RTS0046486,84
RTS0046487,82
RTS0046488,89
RTS0046489,90
RTS0046490,74
RTS0046491,90
RTS0046492,93
RTS0046493,66
RTS0046494,82
RTS0046495,69
RTS0046496,116
RTS0046497,116
RTS0046498,84
RTS0046499,747
RTS0046500,475
RTS0046501,1070
RTS0046502,88
RTS0046503,111
RTS0046504,83
RTS0046505,50
RTS0046506,92
RTS0046507,91
RTS0046508,84
RTS0046509,97
RTS0046510,86
RTS0046511,68
RTS0046512,108
RTS0046513,108
RTS0046514,78
RTS0046515,74
RTS0046516,84
RTS0046517,105
RTS0046518,61
RTS0046519,87
RTS0046520,90
RTS0046521,84
RTS0046522,78
RTS0046524,88
RTS0046525,89
RTS0046526,147
RTS0046527,103
RTS0046528,84
RTS0046529,93
RTS0046530,62
RTS0046531,74
RTS0046532,116
RTS0046533,106
RTS0046534,90
RTS0046535,79
RTS0046536,63
RTS0046537,87
RTS0046538,106
RTS0046539,70
RTS0046540,81
RTS0046541,78
RTS0046542,106
RTS0046543,118
RTS0046544,90
RTS0046545,262
RTS0046546,106
RTS0046548,118
RTS0046549,170
RTS0046550,101
RTS0046551,194
RTS0046552,115
RTS0046553,112
RTS0046554,90
RTS0046555,88
RTS0046556,138
RTS0046557,92
RTS0046558,84
RTS0046559,99
RTS0046560,86
RTS0046561,93
RTS0046562,109
RTS0046563,91
RTS0046564,95
RTS0046565,97
RTS0046566,108
RTS0046567,120
RTS0046568,87
RTS0046569,95
RTS0046570,116
RTS0046571,112
RTS0046572,70
RTS0046573,86
RTS0046574,103
RTS0046575,105
RTS0046577,85
RTS0046578,95
RTS0046580,147
RTS0046581,117
RTS0046582,111
RTS0046583,84
RTS0046584,85
RTS0046585,122
RTS0046586,92
RTS0046587,91
RTS0046588,91
RTS0046589,86
RTS0046590,86
RTS0046591,102
RTS0046592,115
RTS0046593,92
RTS0046594,118
RTS0046595,119
RTS0046596,98
RTS0046597,76
RTS0046598,109
RTS0046599,109
RTS0046600,490
RTS0046601,617
RTS0046602,129
RTS0046603,195
RTS0046604,99
RTS0046605,97
RTS0046606,99
RTS0046607,99
RTS0046608,158
RTS0046609,138
RTS0046610,76
RTS0046611,82
RTS0046612,91
RTS0046613,73
RTS0046614,106
RTS0046615,78
RTS0046616,74
RTS0046617,108
RTS0046618,73
RTS0046619,78
RTS0046620,82
RTS0046621,111
RTS0046622,102
RTS0046623,100
RTS0046624,106
RTS0046625,72
RTS0046626,88
RTS0046627,92
RTS0046628,123
RTS0046629,66
RTS0046630,114
RTS0046631,117
RTS0046632,146
RTS0046633,110
RTS0046634,111
RTS0046635,82
RTS0046636,103
RTS0046637,112
RTS0046638,92
RTS0046639,94
RTS0046640,114
RTS0046641,83
RTS0046642,101
RTS0046643,96
RTS0046644,105
RTS0046645,63
RTS0046646,78
RTS0046647,85
RTS0046648,93
RTS0046649,89
RTS0046650,97
RTS0046651,119
RTS0046652,110
RTS0046653,183
RTS0046654,89
RTS0046655,128
RTS0046656,111
RTS0046657,92
RTS0046658,120
RTS0046659,90
RTS0046660,85
RTS0046661,77
RTS0046662,79
RTS0046663,78
RTS0046664,85
RTS0046665,74
RTS0046666,103
RTS0046667,97
RTS0046668,81
RTS0046669,89
RTS0046670,81
RTS0046671,79
RTS0046672,78
RTS0046673,104
RTS0046674,62
RTS0046675,75
RTS0046676,60
RTS0046677,69
RTS0046678,83
RTS0046679,76
RTS0046680,75
RTS0046681,66
RTS0046682,56
RTS0046683,61
RTS0046684,109
RTS0046685,61
RTS0046686,87
RTS0046687,105
RTS0046688,85
RTS0046689,101
RTS0046690,77
RTS0046691,90
RTS0046692,80
RTS0046693,88
RTS0046694,85
RTS0046695,84
RTS0046696,103
RTS0046697,85
RTS0046698,98
RTS0046699,69
RTS0046700,88
RTS0046701,122
RTS0046702,92
RTS0046703,556
RTS0046704,1057
RTS0046705,646
RTS0046706,192
RTS0046707,486
RTS0046708,608
RTS0046709,97
RTS0046710,83
RTS0046711,101
RTS0046712,94
RTS0046713,95
RTS0046714,140
RTS0046715,79
RTS0046716,117
RTS0046717,149
RTS0046718,89
RTS0046719,81
RTS0046720,95
RTS0046721,119
RTS0046722,122
RTS0046723,84
RTS0046724,84
RTS0046725,100
RTS0046726,89
RTS0046727,117
RTS0046728,75
RTS0046729,112
RTS0046730,107
RTS0046731,106
RTS0046732,93
RTS0046733,80
RTS0046734,92
RTS0046735,72
RTS0046736,70
RTS0046737,95
RTS0046738,78
RTS0046739,76
RTS0046740,113
RTS0046741,85
RTS0046742,61
RTS0046743,103
RTS0046744,100
RTS0046745,117
RTS0046746,97
RTS0046747,90
RTS0046748,122
RTS0046749,90
RTS0046750,84
RTS0046751,79
RTS0046752,92
RTS0046753,79
RTS0046754,81
RTS0046755,104
RTS0046756,90
RTS0046757,84
RTS0046758,92
RTS0046759,304
RTS0046760,304
RTS0046761,351
RTS0046763,121
RTS0046764,80
RTS0046765,82
RTS0046766,96
RTS0046767,91
RTS0046768,148
RTS0046769,180
RTS0046770,130
RTS0046771,88
RTS0046772,132
RTS0046773,75
RTS0046774,74
RTS0046775,112
RTS0046777,79
RTS0046778,72
RTS0046779,73
RTS0046780,96
RTS0046781,115
RTS0046782,74
RTS0046783,71
RTS0046784,80
RTS0046785,84
RTS0046790,103
RTS0046791,84
RTS0046792,74
RTS0046793,78
RTS0046794,85
RTS0046795,88
RTS0046796,71
RTS0046797,113
RTS0046798,92
RTS0046799,83
RTS0046800,63
RTS0046801,241
RTS0046802,251
RTS0046803,89
RTS0046804,93
RTS0046805,83
RTS0046806,80
RTS0046807,82
RTS0046808,69
RTS0046809,63
RTS0046810,87
RTS0046811,57
RTS0046812,49
RTS0046813,67
RTS0046814,74
RTS0046815,104
RTS0046816,65
RTS0046817,68
RTS0046818,79
RTS0046819,102
RTS0046820,95
RTS0046821,73
RTS0046822,119
RTS0046823,130
RTS0046824,115
RTS0046825,96
RTS0046826,53
RTS0046827,86
RTS0046828,87
RTS0046829,73
RTS0046830,91
RTS0046831,98
RTS0046832,160
RTS0046833,97
RTS0046835,63
RTS0046836,511
RTS0046837,690
RTS0046838,188
RTS0046839,587
RTS0046840,117
RTS0046841,75
RTS0046842,185
RTS0046843,256
RTS0046846,117
RTS0046849,121
RTS0046850,182
RTS0046851,316
RTS0046852,79
RTS0046853,99
RTS0046854,66
RTS0046855,74
RTS0046856,88
RTS0046857,83
RTS0046858,101
RTS0046859,90
RTS0046860,184
RTS0046861,94
RTS0046862,100
RTS0046863,80
RTS0046864,117
RTS0046866,92
RTS0046867,68
RTS0046868,76
RTS0046869,416
RTS0046870,433
RTS0046871,160
RTS0046872,283
RTS0046873,60
RTS0046874,90
RTS0046875,87
RTS0046876,80
RTS0046877,88
RTS0046878,84
RTS0046879,87
RTS0046880,101
RTS0046881,94
RTS0046882,79
RTS0046885,66
RTS0046886,87
RTS0046887,61
RTS0046889,75
RTS0046890,99
RTS0046891,115
RTS0046892,89
RTS0046893,75
RTS0046894,80
RTS0046895,65
RTS0046897,96
RTS0046898,71
RTS0046899,112
RTS0046900,1101
RTS0046902,90
RTS0046903,125
RTS0046904,77
RTS0046905,65
RTS0046906,165
RTS0046907,351
RTS0046908,80
RTS0046909,91
RTS0046910,70
RTS0046911,136
RTS0046912,73
RTS0046913,112
RTS0046914,91
RTS0046915,79
RTS0046916,71
RTS0046918,1264
RTS0046919,1189
RTS0046920,265
RTS0046921,75
RTS0046922,93
RTS0046923,90
RTS0046924,653
RTS0046925,101
RTS0046926,83
RTS0046927,76
RTS0046928,93
RTS0046929,56
RTS0046930,89
RTS0046931,76
RTS0046933,78
RTS0046934,92
RTS0046935,114
RTS0046936,125
RTS0046937,123
RTS0046938,202
RTS0046939,84
RTS0046940,82
RTS0046941,94
RTS0046942,98
RTS0046943,155
RTS0046944,82
RTS0046946,158
RTS0046947,81
RTS0046948,79
RTS0046949,74
RTS0046950,59
RTS0046951,113
RTS0046952,78
RTS0046954,76
RTS0046955,64
RTS0046956,89
RTS0046957,73
RTS0046958,106
RTS0046959,90
RTS0046960,95
RTS0046961,99
RTS0046962,242
RTS0046963,77
RTS0046965,551
RTS0046966,95
RTS0046967,107
RTS0046968,71
RTS0047054,76
RTS0047055,87
RTS0047056,75
RTS0047057,87
RTS0047058,96
RTS0047060,85
RTS0047061,101
RTS0047062,117
RTS0047063,103
RTS0047064,383
RTS0047065,142
RTS0047066,139
RTS0047067,149
RTS0047068,87
RTS0047069,115
RTS0047070,156
RTS0047071,145
RTS0047072,131
RTS0047073,178
RTS0047074,153
RTS0047075,74
RTS0047076,129
RTS0047077,107
RTS0047078,85
RTS0047079,71
RTS0047080,118
RTS0047081,93
RTS0047082,113
RTS0047083,105
RTS0047084,104
RTS0047085,51
RTS0047086,95
RTS0047087,79
RTS0047088,92
RTS0047089,66
RTS0047091,64
RTS0047092,106
RTS0047093,87
RTS0047094,76
RTS0047095,86
RTS0047096,73
RTS0047097,68
RTS0047098,63
RTS0047099,63
RTS0047100,58
RTS0047101,99
RTS0047102,92
RTS0047103,88
RTS0047104,88
RTS0047105,167
RTS0047106,124
RTS0047107,134
RTS0047108,199
RTS0047109,113
RTS0047110,89
RTS0047111,97
RTS0047112,94
RTS0047113,982
RTS0047114,105
RTS0047115,119
RTS0047116,148
RTS0047117,139
RTS0047118,100
RTS0047119,125
RTS0047120,82
RTS0047121,74
RTS0047122,144
RTS0047123,97
RTS0047124,117
RTS0047125,95
RTS0047126,106
RTS0047127,107
RTS0047128,67
RTS0047129,91
RTS0047130,107
RTS0047131,103
RTS0047132,121
RTS0047133,87
RTS0047134,81
RTS0047135,192
RTS0047136,198
RTS0047137,117
RTS0047138,172
RTS0047139,135
RTS0047140,98
RTS0047141,78
RTS0047142,89
RTS0047143,78
RTS0047144,98
RTS0047145,107
RTS0047146,82
RTS0047147,145
RTS0047148,121
RTS0047149,69
RTS0047150,124
RTS0047151,163
RTS0047152,218
RTS0047153,140
RTS0047154,182
RTS0047156,88
RTS0047157,107
RTS0047158,125
RTS0047159,94
RTS0047160,95
RTS0047165,414
RTS0047166,76
RTS0047167,90
RTS0047168,66
RTS0047169,97
RTS0047170,62
RTS0047171,75
RTS0047172,81
RTS0047173,100
RTS0047174,120
RTS0047175,64
RTS0047176,74
RTS0047177,101
RTS0047178,105
RTS0047179,89
RTS0047180,96
RTS0047181,109
RTS0047182,91
RTS0047183,101
RTS0047184,109
RTS0047185,81
RTS0047186,85
RTS0047187,89
RTS0047188,84
RTS0047189,93
RTS0047190,90
RTS0047191,85
RTS0047192,93
RTS0047193,78
RTS0047194,88
RTS0047195,80
RTS0047196,91
RTS0047197,71
RTS0047198,86
RTS0047199,62
RTS0047200,91
RTS0047201,81
RTS0047202,71
RTS0047203,102
RTS0047204,80
RTS0047205,106
RTS0047206,93
RTS0047207,109
RTS0047208,757
RTS0047209,520
RTS0047210,1674
RTS0047211,1412
RTS0047212,163
RTS0047213,63
RTS0047214,109
RTS0047215,90
RTS0047216,65
RTS0047217,67
RTS0047218,290
RTS0047219,235
RTS0047220,112
RTS0047221,194
RTS0047222,184
RTS0047223,173
RTS0047225,582
RTS0047226,334
RTS0047229,82
RTS0047230,68
RTS0047231,89
RTS0047232,91
RTS0047233,76
RTS0047234,59
RTS0047235,90
RTS0047236,93
RTS0047237,76
RTS0047238,64
RTS0047239,88
RTS0047240,92
RTS0047241,83
RTS0047242,76
RTS0047243,65
RTS0047244,89
RTS0047245,81
RTS0047246,49
RTS0047247,62
RTS0047248,51
RTS0047249,99
RTS0047250,104
RTS0047252,115
RTS0047253,66
RTS0047254,96
RTS0047255,120
RTS0047256,113
RTS0047257,120
RTS0047258,106
RTS0047259,116
RTS0047260,207
RTS0047261,189
RTS0047262,134
RTS0047263,136
RTS0047264,143
RTS0047266,141
RTS0047267,368
RTS0047268,173
RTS0047269,149
RTS0047270,316
RTS0047271,236
RTS0047272,137
RTS0047273,152
RTS0047274,97
RTS0047276,88
RTS0047277,203
RTS0047278,169
RTS0047279,267
RTS0047280,196
RTS0047281,145
RTS0047282,178
RTS0047283,157
RTS0047284,115
RTS0047290,349
RTS0047291,398
RTS0047292,329
RTS0047293,306
RTS0047294,418
RTS0047295,56
RTS0047296,86
RTS0047297,71
RTS0047298,88
RTS0047299,106
RTS0047300,72
RTS0047301,113
RTS0047302,61
RTS0047303,73
RTS0047304,73
RTS0047305,139
RTS0047306,170
RTS0047307,186
RTS0047308,119
RTS0047309,97
RTS0047310,123
RTS0047311,88
RTS0047312,88
RTS0047313,96
RTS0047314,115
RTS0047315,232
RTS0047316,161
RTS0047317,160
RTS0047318,228
RTS0047319,243
RTS0047320,107
RTS0047321,98
RTS0047322,83
RTS0047323,134
RTS0047324,120
RTS0047325,113
RTS0047326,111
RTS0047327,109
RTS0047328,106
RTS0047329,88
RTS0047331,141
RTS0047332,118
RTS0047333,99
RTS0047334,93
RTS0047335,149
RTS0047336,131
RTS0047337,90
RTS0047338,112
RTS0047339,119
RTS0047340,187
RTS0047341,155
RTS0047342,158
RTS0047343,139
RTS0047344,156
RTS0047345,92
RTS0047346,95
RTS0047348,142
RTS0047349,141
RTS0047350,139
RTS0047351,169
RTS0047352,254
RTS0047353,180
RTS0047354,160
RTS0047356,77
RTS0047357,71
RTS0047358,66
RTS0047359,141
RTS0047360,89
RTS0047361,69
RTS0047362,97
RTS0047363,99
RTS0047364,68
RTS0047365,80
RTS0047366,106
RTS0047367,63
RTS0047368,80
RTS0047369,85
RTS0047370,80
RTS0047373,87
RTS0047374,78
RTS0047375,84
RTS0047376,104
RTS0047377,94
RTS0047378,114
RTS0047379,166
RTS0047380,149
RTS0047381,100
RTS0047382,79
RTS0047383,91
RTS0047384,78
RTS0047385,75
RTS0047386,198
RTS0047387,111
RTS0047388,111
RTS0047389,129
RTS0047390,83
RTS0047391,139
RTS0047392,98
RTS0047393,138
RTS0047394,80
RTS0047395,96
RTS0047396,191
RTS0047397,92
RTS0047398,92
RTS0047399,81
RTS0047400,84
RTS0047401,101
RTS0047402,64
RTS0047403,110
RTS0047404,123
RTS0047405,107
RTS0047406,73
RTS0047407,95
RTS0047408,81
RTS0047409,185
RTS0047410,108
RTS0047411,138
RTS0047412,145
RTS0047413,82
RTS0047414,144
RTS0047415,184
RTS0047417,84
RTS0047418,99
RTS0047419,139
RTS0047420,139
RTS0047421,115
RTS0047422,75
RTS0047423,70
RTS0047424,70
RTS0047425,90
RTS0047426,128
RTS0047427,153
RTS0047428,116
RTS0047429,114
RTS0047430,124
RTS0047431,94
RTS0047432,115
RTS0047433,107
RTS0047434,107
RTS0047435,129
RTS0047436,79
RTS0047437,59
RTS0047438,73
RTS0047439,89
RTS0047440,62
RTS0047441,224
RTS0047442,173
RTS0047445,168
RTS0047446,136
RTS0047447,97
RTS0047448,85
RTS0047449,83
RTS0047450,87
RTS0047451,60
RTS0047452,94
RTS0047453,80
RTS0047454,92
RTS0047455,77
RTS0047456,86
RTS0047457,91
RTS0047458,75
RTS0047459,107
RTS0047460,90
RTS0047461,89
RTS0047462,136
RTS0047463,87
RTS0047464,115
RTS0047465,104
RTS0047466,105
RTS0047467,97
RTS0047468,100
RTS0047469,98
RTS0047471,73
RTS0047472,62
RTS0047473,93
RTS0047474,61
RTS0047475,81
RTS0047476,103
RTS0047477,166
RTS0047479,167
RTS0047480,138
RTS0047481,134
RTS0047482,81
RTS0047483,82
RTS0047484,91
RTS0047485,86
RTS0047486,96
RTS0047487,63
RTS0047488,95
RTS0047489,89
RTS0047490,61
RTS0047491,72
RTS0047492,149
RTS0047493,107
RTS0047494,176
RTS0047495,130
RTS0047496,107
RTS0047497,135
RTS0047498,96
RTS0047499,109
RTS0047500,110
RTS0047501,80
RTS0047502,88
RTS0047503,86
RTS0047504,136
RTS0047505,74
RTS0047506,153
RTS0047507,116
RTS0047508,77
RTS0047509,77
RTS0047510,90
RTS0047511,65
RTS0047512,152
RTS0047513,76
RTS0047514,80
RTS0047515,157
RTS0047516,163
RTS0047517,146
RTS0047518,162
RTS0047520,140
RTS0047521,154
RTS0047522,78
RTS0047523,87
RTS0047524,93
RTS0047525,67
RTS0047526,77
RTS0047527,86
RTS0047528,76
RTS0047529,72
RTS0047530,95
RTS0047531,84
RTS0047532,62
RTS0047533,69
RTS0047534,92
RTS0047535,87
RTS0047536,84
RTS0047537,109
RTS0047538,190
RTS0047540,160
RTS0047541,150
RTS0047543,99
RTS0047544,95
RTS0047545,102
RTS0047546,124
RTS0047547,74
RTS0047548,180
RTS0047549,127
RTS0047550,124
RTS0047551,97
RTS0047552,103
RTS0047553,67
RTS0047558,92
RTS0047559,93
RTS0047560,90
RTS0047561,80
RTS0047562,83
RTS0047563,143
RTS0047564,96
RTS0047565,110
RTS0047566,101
RTS0047567,74
RTS0047568,107
RTS0047569,95
RTS0047570,80
RTS0047571,98
RTS0047572,85
RTS0047573,72
RTS0047574,89
RTS0047575,88
RTS0047576,71
RTS0047577,108
RTS0047578,69
RTS0047579,105
RTS0047580,69
RTS0047581,111
RTS0047582,94
RTS0047583,52
RTS0047584,90
RTS0047585,80
RTS0047586,60
RTS0047587,71
RTS0047588,91
RTS0047590,81
RTS0047591,72
RTS0047592,79
RTS0047593,97
RTS0047594,93
RTS0047595,92
RTS0047596,93
RTS0047597,112
RTS0047598,100
RTS0047599,91
RTS0047600,106
RTS0047601,209
RTS0047602,134
RTS0047603,98
RTS0047604,103
RTS0047606,77
RTS0047613,86
RTS0047614,93
RTS0047615,69
RTS0047616,83
RTS0047617,126
RTS0047618,84
RTS0047619,77
RTS0047620,56
RTS0047621,87
RTS0047622,49
RTS0047624,95
RTS0047625,70
RTS0047626,80
RTS0047627,79
RTS0047628,72
RTS0047629,62
RTS0047630,29
RTS0047631,62
RTS0047632,97
RTS0047633,54
RTS0047634,68
RTS0047635,58
RTS0047636,91
RTS0047637,79
RTS0047638,78
RTS0047639,71
RTS0047640,79
RTS0047641,74
RTS0047642,78
RTS0047643,64
RTS0047644,76
RTS0047645,72
RTS0047646,106
RTS0047647,63
RTS0047648,83
RTS0047649,69
RTS0047650,67
RTS0047651,51
RTS0047652,75
RTS0047653,83
RTS0047654,88
RTS0047656,117
RTS0047657,85
RTS0047658,77
RTS0047659,64
RTS0047660,59
RTS0047661,83
RTS0047662,106
RTS0047663,48
RTS0047664,75
RTS0047665,71
RTS0047666,63
RTS0047667,65
RTS0047668,90
RTS0047669,83
RTS0047670,93
RTS0047672,87
RTS0047673,78
RTS0047674,107
RTS0047675,83
RTS0047676,65
RTS0047677,81
RTS0047678,74
RTS0047679,92
RTS0047680,94
RTS0047681,69
RTS0047682,94
RTS0047684,80
RTS0047685,71
RTS0047686,84
RTS0047687,76
RTS0047688,74
RTS0047689,101
RTS0047691,73
RTS0047692,86
RTS0047693,77
RTS0047694,84
RTS0047695,79
RTS0047696,64
RTS0047697,79
RTS0047698,68
RTS0047699,96
RTS0047700,91
RTS0047701,91
RTS0047702,89
RTS0047703,117
RTS0047704,88
RTS0047705,83
RTS0047706,130
RTS0047707,127
RTS0047708,209
RTS0047709,211
RTS0047710,101
RTS0047711,102
RTS0047712,105
RTS0047713,257
RTS0047714,304
RTS0047715,284
RTS0047716,345
RTS0047717,406
RTS0047718,97
RTS0047720,76
RTS0047721,79
RTS0047722,80
RTS0047723,99
RTS0047724,204
RTS0047725,165
RTS0047726,171
RTS0047727,188
RTS0047728,123
RTS0047729,83
RTS0047730,92
RTS0047731,75
RTS0047732,69
RTS0047733,90
RTS0047734,105
RTS0047735,81
RTS0047736,173
RTS0047737,121
RTS0047738,105
RTS0047739,80
RTS0047740,117
RTS0047741,122
RTS0047742,93
RTS0047743,66
RTS0047744,140
RTS0047745,119
RTS0047746,93
RTS0047747,98
RTS0047748,96
RTS0047749,222
RTS0047750,87
RTS0047752,88
RTS0047753,98
RTS0047754,413
RTS0047755,450
RTS0047756,179
RTS0047757,207
RTS0047758,136
RTS0047759,84
RTS0047760,90
RTS0047761,82
RTS0047762,68
RTS0047763,90
RTS0047764,97
RTS0047765,110
RTS0047766,166
RTS0047767,93
RTS0047768,121
RTS0047769,111
RTS0047770,102
RTS0047771,107
RTS0047772,109
RTS0047773,83
RTS0047774,83
RTS0047775,67
RTS0047776,83
RTS0047777,66
RTS0047778,74
RTS0047779,62
RTS0047780,85
RTS0047781,108
RTS0047782,100
RTS0047783,103
RTS0047784,84
RTS0047785,83
RTS0047786,146
RTS0047787,279
RTS0047788,72
RTS0047789,94
RTS0047790,89
RTS0047791,105
RTS0047792,71
RTS0047793,163
RTS0047794,77
RTS0047795,83
RTS0047796,90
RTS0047797,94
RTS0047798,68
RTS0047799,78
RTS0047800,71
RTS0047801,309
RTS0047802,263
RTS0047803,107
RTS0047804,78
RTS0047805,82
RTS0047806,86
RTS0047807,545
RTS0047808,662
RTS0047809,70
RTS0047810,99
RTS0047811,120
RTS0047812,76
RTS0047813,88
RTS0047814,119
RTS0047816,85
RTS0047817,88
RTS0047818,68
RTS0047819,88
RTS0047820,71
RTS0047821,130
RTS0047822,70
RTS0047823,83
RTS0047824,73
RTS0047825,105
RTS0047826,109
RTS0047827,106
RTS0047828,84
RTS0047829,122
RTS0047830,84
RTS0047831,84
RTS0047832,91
RTS0047833,81
RTS0047834,64
RTS0047835,112
RTS0047836,119
RTS0047837,107
RTS0047838,130
RTS0047839,84
RTS0047840,100
RTS0047841,81
RTS0047842,75
RTS0047843,88
RTS0047844,46
RTS0047845,73
RTS0047846,85
RTS0047847,73
RTS0047848,78
RTS0047849,109
RTS0047850,92
RTS0047851,83
RTS0047852,82
RTS0047853,68
RTS0047854,100
RTS0047855,104
RTS0047856,99
RTS0047857,88
RTS0047858,84
RTS0047859,58
RTS0047860,84
RTS0047861,70
RTS0047862,58
RTS0047863,62
RTS0047864,54
RTS0047865,109
RTS0047866,101
RTS0047867,80
RTS0047868,90
RTS0047869,91
RTS0047870,147
RTS0047871,82
RTS0047872,85
RTS0047873,80
RTS0047874,83
RTS0047875,84
RTS0047876,72
RTS0047877,57
RTS0047878,60
RTS0047879,133
RTS0047880,83
RTS0047881,82
RTS0047882,77
RTS0047883,103
RTS0047884,163
RTS0047885,84
RTS0047886,67
RTS0047890,204
RTS0047891,132
RTS0047892,100
RTS0047893,83
RTS0047894,75
RTS0047895,131
RTS0047896,130
RTS0047897,99
RTS0047898,78
RTS0047899,81
RTS0047900,122
RTS0047901,63
RTS0047902,105
RTS0047903,108
RTS0047904,102
RTS0047905,125
RTS0047906,100
RTS0047907,533
RTS0047908,477
RTS0047909,364
RTS0047910,85
RTS0047912,92
RTS0047913,71
RTS0047914,101
RTS0047915,62
RTS0047916,87
RTS0047917,78
RTS0047919,77
RTS0047920,102
RTS0047921,418
RTS0047924,73
RTS0047925,95
RTS0047926,61
RTS0047927,86
RTS0047928,94
RTS0047929,40
RTS0047930,74
RTS0047931,83
RTS0047932,85
RTS0047933,103
RTS0047934,93
RTS0047935,108
RTS0047936,81
RTS0047937,102
RTS0047938,94
RTS0047939,132
RTS0047940,245
RTS0047941,98
RTS0047942,90
RTS0047943,69
RTS0047944,108
RTS0047945,79
RTS0047946,91
RTS0047947,54
RTS0047948,59
RTS0047949,73
RTS0047950,61
RTS0047951,90
RTS0047952,106
RTS0047953,161
RTS0047954,56
RTS0047956,83
RTS0047957,90
RTS0047958,83
RTS0047959,85
RTS0047960,85
RTS0047961,75
RTS0047963,103
RTS0047964,84
RTS0047965,82
RTS0047966,66
RTS0047967,87
RTS0047968,174
RTS0047969,93
RTS0047970,76
RTS0047972,75
RTS0047973,101
RTS0047974,154
RTS0047975,86
RTS0047976,103
RTS0047977,78
RTS0047978,73
RTS0047979,100
RTS0047980,65
RTS0047981,265
RTS0047982,74
RTS0047985,340
RTS0047986,94
RTS0047987,74
RTS0047988,161
RTS0047990,77
RTS0047991,196
RTS0047992,83
RTS0047993,78
RTS0047994,70
RTS0047995,74
RTS0047996,72
RTS0047997,110
RTS0047998,109
RTS0047999,98
RTS0048000,104
RTS0048001,78
RTS0048003,1020
RTS0048005,87
RTS0048006,94
RTS0048008,74
RTS0048009,105
RTS0048012,84
RTS0048013,75
RTS0048014,91
RTS0048015,208
RTS0048016,276
RTS0048017,146
RTS0048018,171
RTS0048019,433
RTS0048020,78
RTS0048021,64
RTS0048022,89
RTS0048023,76
RTS0048024,86
RTS0048026,82
RTS0048027,109
RTS0048028,76
RTS0048029,47
RTS0048030,79
RTS0048031,75
RTS0048032,70
RTS0048033,99
RTS0048034,90
RTS0048035,64
RTS0048036,71
RTS0048037,79
RTS0048038,203
RTS0048040,77
RTS0048041,78
RTS0048042,74
RTS0048043,83
RTS0048044,78
RTS0048045,78
RTS0048046,73
RTS0048047,70
RTS0048048,73
RTS0048049,97
RTS0048050,80
RTS0048051,318
RTS0048052,118
RTS0048053,86
RTS0048054,140
RTS0048055,104
RTS0048056,103
RTS0048057,63
RTS0048058,61
RTS0048059,80
RTS0048060,63
RTS0048061,80
RTS0048062,72
RTS0048063,80
RTS0048064,220
RTS0048065,77
RTS0048066,78
RTS0048067,80
RTS0048068,97
RTS0048069,86
RTS0048070,70
RTS0048071,125
RTS0048072,80
RTS0048073,86
RTS0048074,53
RTS0048076,96
RTS0048077,228
RTS0048078,95
RTS0048079,106
RTS0048080,103
RTS0048081,121
RTS0048082,106
RTS0048084,79
RTS0048085,92
RTS0048086,117
RTS0048087,109
RTS0048088,49
RTS0048089,92
RTS0048090,78
RTS0048091,124
RTS0048092,71
RTS0048093,360
RTS0048094,78
RTS0048096,90
RTS0048097,85
RTS0048098,4718
RTS0048099,4942
RTS0048100,5406
RTS0048101,1752
RTS0048102,2951
RTS0048104,73
RTS0048105,83
RTS0048106,74
RTS0048107,84
RTS0048108,113
RTS0048109,75
RTS0048110,72
RTS0048111,69
RTS0048112,68
RTS0048113,72
RTS0048114,65
RTS0048115,83
RTS0048116,108
RTS0048117,104
RTS0048118,96
RTS0048120,79
RTS0048126,69
RTS0048127,95
RTS0048129,118
RTS0048130,75
RTS0048131,199
RTS0048132,195
RTS0048133,97
RTS0048134,258
RTS0048135,261
RTS0048136,73
RTS0048138,91
RTS0048139,78
RTS0048140,82
RTS0048141,85
RTS0048142,114
RTS0048144,81
RTS0048145,92
RTS0048146,89
RTS0048147,66
RTS0048148,66
RTS0048149,72
RTS0048150,75
RTS0048151,64
RTS0048152,95
RTS0048153,86
RTS0048154,109
RTS0048155,80
RTS0048156,171
RTS0048158,116
RTS0048159,69
RTS0048160,2908
RTS0048161,2083
RTS0048162,152
RTS0048163,82
RTS0048164,2035
RTS0048165,285
RTS0048166,142
RTS0048167,138
RTS0048168,87
RTS0048169,114
RTS0048170,87
RTS0048171,103
RTS0048172,75
RTS0048173,82
RTS0048175,91
RTS0048176,83
RTS0048177,89
RTS0048178,121
RTS0048179,90
RTS0048180,77
RTS0048181,155
RTS0048182,127
RTS0048183,107
RTS0048184,126
RTS0048185,138
RTS0048186,89
RTS0048188,103
RTS0048189,166
RTS0048190,83
RTS0048191,76
RTS0048192,113
RTS0048193,59
RTS0048194,99
RTS0048195,108
RTS0048196,91
RTS0048197,118
RTS0048198,112
RTS0048200,96
RTS0048201,109
RTS0048202,70
RTS0048203,90
RTS0048204,99
RTS0048205,115
RTS0048207,92
RTS0048208,119
RTS0048209,117
RTS0048210,100
RTS0048211,125
RTS0048212,87
RTS0048213,104
RTS0048214,84
RTS0048215,141
RTS0048216,105
RTS0048217,68
RTS0048218,114
RTS0048219,87
RTS0048220,101
RTS0048221,105
RTS0048222,83
RTS0048223,71
RTS0048224,79
RTS0048225,91
RTS0048226,77
RTS0048227,127
RTS0048228,98
RTS0048229,81
RTS0048230,72
RTS0048231,85
RTS0048232,80
RTS0048233,79
RTS0048234,92
RTS0048235,106
RTS0048236,71
RTS0048237,99
RTS0048238,165
RTS0048239,90
RTS0048240,85
RTS0048241,105
RTS0048242,167
RTS0048243,121
RTS0048244,187
RTS0048245,103
RTS0048246,105
RTS0049343,120
RTS0049344,719
RTS0049345,283
RTS0049346,45
RTS0049347,68
RTS0049348,103
RTS0049349,100
RTS0049350,87
RTS0049351,66
RTS0049352,71
RTS0049353,86
RTS0049354,74
RTS0049355,69
RTS0049356,123
RTS0049357,117
RTS0049358,68
RTS0049359,64
RTS0049360,212
RTS0049361,85
RTS0049362,87
RTS0049363,99
RTS0049364,124
RTS0049365,70
RTS0049366,262
RTS0049367,313
RTS0049368,157
RTS0049369,82
RTS0049370,69
RTS0049371,113
RTS0049372,86
RTS0049373,434
RTS0049374,367
RTS0049375,323
RTS0049376,200
RTS0049377,303
RTS0049378,174
RTS0049379,116
RTS0049380,157
RTS0049381,132
RTS0049382,115
RTS0049383,96
RTS0049384,71
RTS0049385,79
RTS0049386,107
RTS0049387,77
RTS0049388,72
RTS0049389,76
RTS0049390,856
RTS0049391,944
RTS0049392,931
RTS0049393,935
RTS0049394,463
RTS0049395,293
RTS0049396,512
RTS0049397,637
RTS0049398,695
RTS0049399,352
RTS0049400,85
RTS0049401,76
RTS0049402,67
RTS0049403,66
RTS0049404,86
RTS0049405,71
RTS0049406,63
RTS0049407,108
RTS0049408,88
RTS0049409,74
RTS0049410,53
RTS0049411,93
RTS0049412,61
RTS0049413,61
RTS0049414,80
RTS0049415,74
RTS0049416,92
RTS0049417,91
RTS0049418,97
RTS0049419,72
RTS0049420,56
RTS0049421,74
RTS0049422,62
RTS0049423,74
RTS0049424,250
RTS0049425,99
RTS0049426,124
RTS0049427,133
RTS0049428,83
RTS0049429,126
RTS0049430,158
RTS0049431,107
RTS0049432,88
RTS0049433,92
RTS0049434,67
RTS0049435,72
RTS0049436,64
RTS0049437,183
RTS0049438,79
RTS0049439,142
RTS0049440,161
RTS0049441,151
RTS0049442,182
RTS0049443,105
RTS0049444,184
RTS0049445,80
RTS0049446,87
RTS0049447,110
RTS0049448,73
RTS0049449,108
RTS0049450,94
RTS0049451,99
RTS0049452,70
RTS0049453,154
RTS0049454,77
RTS0049455,91
RTS0049456,103
RTS0049457,125
RTS0049458,98
RTS0049459,163
RTS0049460,196
RTS0049461,256
RTS0049462,295
RTS0049463,117
RTS0049464,78
RTS0049465,65
RTS0049466,79
RTS0049467,74
RTS0049468,108
RTS0049469,103
RTS0049470,112
RTS0049471,162
RTS0049472,129
RTS0049473,754
RTS0049474,107
RTS0049475,87
RTS0049476,100
RTS0049477,98
RTS0049478,81
RTS0049479,8209
RTS0049480,561
RTS0049481,47
RTS0049482,61
RTS0049483,68
RTS0049484,121
RTS0049485,110
RTS0997079,91
RTS0997080,161
RTS0997081,55
RTS0997082,75
RTS0997083,65
RTS0997084,85
RTS0997085,70
RTS0997086,85
RTS0997087,59
RTS0997088,54294
RTS0997089,17421
RTS0997090,57
RTS0997091,67
RTS0997092,60
RTS0997093,59
RTS0997094,19
RTS0997095,50
RTS0997096,52
RTS0997097,28
RTS0997098,77
RTS0997099,43
RTS0997100,49
RTS0997101,57
RTS0997102,46
RTS0997103,37
RTS0997104,60
RTS0997105,36
RTS0997106,59
RTS0997107,38
RTS0997108,48
RTS0997109,61
RTS0997110,67
RTS0997111,47
RTS0997112,45
RTS0997113,39
RTS0997114,57
RTS0997115,47
RTS0997116,47
RTS0997117,48
RTS0997118,38
RTS0997119,46
RTS0997120,38
RTS0997121,104
RTS0997122,104
RTS0997123,182
RTS0997124,66
RTS0997125,80
RTS0997126,148
RTS0997127,259
RTS0997128,146
RTS0997129,282
RTS0997130,81
</Code_Summary>
