# Supplementary material for: Spatial meta-transcriptomics reveal associations of intratumor bacteria burden with lung cancer cells showing a distinct oncogenic signature
Source: J Immunother Cancer. 2022 Jul 6;10(7):e004698. doi: 10.1136/jitc-2022-004698 (PMC9260850; doi:10.1136/jitc-2022-004698)
Supplement: Supplementary data [file jitc-2022-004698supp009.zip › DSP-1001250002726-A-C06.dcc]

<Header>
FileVersion,0.02
SoftwareVersion,"GeoMx_NGS_Pipeline_ 2.0.0"
Date,2020-6-15
</Header>

<Scan_Attributes>
ID,DSP-1001250002726-A-C06
Plate_ID,1001250002726
Well,C06
</Scan_Attributes>

<NGS_Processing_Attributes>
SeqSetId,
tamperedIni,No
Raw,6153602
Trimmed,6122548
Stitched,6083738
Aligned,5972491
umiQ30,0.9918
rtsQ30,0.9911
</NGS_Processing_Attributes>


<Code_Summary>
RTS0039454,174
RTS0039455,150
RTS0039456,133
RTS0039457,323
RTS0039458,110
RTS0039459,146
RTS0039460,105
RTS0039461,170
RTS0039462,105
RTS0039463,145
RTS0039464,157
RTS0039465,169
RTS0039466,155
RTS0039467,289
RTS0039468,146
RTS0039469,108
RTS0039470,135
RTS0039471,134
RTS0039472,148
RTS0039473,101
RTS0039474,195
RTS0039475,145
RTS0039476,243
RTS0039477,209
RTS0039478,182
RTS0039479,142
RTS0039480,110
RTS0039481,105
RTS0039482,121
RTS0039483,117
RTS0039484,131
RTS0039485,130
RTS0039486,114
RTS0039487,68
RTS0039488,133
RTS0039489,109
RTS0039490,116
RTS0039491,135
RTS0039492,123
RTS0039493,116
RTS0039494,144
RTS0039495,121
RTS0039496,133
RTS0039497,99
RTS0039498,122
RTS0039499,335
RTS0039500,199
RTS0039501,295
RTS0039502,325
RTS0039503,263
RTS0039504,114
RTS0039505,135
RTS0039506,103
RTS0039507,141
RTS0039508,118
RTS0039509,132
RTS0039510,146
RTS0039511,326
RTS0039512,241
RTS0039513,321
RTS0039514,695
RTS0039515,452
RTS0039516,114
RTS0039517,104
RTS0039518,155
RTS0039519,99
RTS0039520,105
RTS0039521,90
RTS0039522,111
RTS0039523,105
RTS0039524,124
RTS0039525,149
RTS0039526,116
RTS0039527,153
RTS0039528,113
RTS0039529,141
RTS0039530,126
RTS0039531,126
RTS0039532,130
RTS0039533,164
RTS0039534,96
RTS0039535,112
RTS0039536,130
RTS0039537,108
RTS0039538,113
RTS0039539,117
RTS0039540,114
RTS0039541,124
RTS0039542,111
RTS0039543,115
RTS0039544,82
RTS0039545,130
RTS0039546,112
RTS0039547,97
RTS0039548,149
RTS0039549,135
RTS0039550,124
RTS0039551,118
RTS0039552,103
RTS0039553,127
RTS0039554,138
RTS0039555,143
RTS0039556,95
RTS0039557,115
RTS0039558,102
RTS0039559,143
RTS0039560,99
RTS0039561,103
RTS0039562,126
RTS0039563,114
RTS0039564,129
RTS0039565,157
RTS0039566,120
RTS0039567,129
RTS0039568,112
RTS0039569,98
RTS0039570,124
RTS0039571,116
RTS0039572,126
RTS0039573,127
RTS0039574,96
RTS0039575,101
RTS0039576,98
RTS0039577,180
RTS0039578,142
RTS0039579,143
RTS0039580,166
RTS0039581,134
RTS0039582,159
RTS0039583,194
RTS0039584,167
RTS0039585,147
RTS0039586,108
RTS0039587,116
RTS0039588,117
RTS0039589,92
RTS0039590,117
RTS0039591,203
RTS0039592,162
RTS0039593,111
RTS0039594,170
RTS0039595,154
RTS0039596,144
RTS0039597,100
RTS0039598,123
RTS0039599,102
RTS0039600,118
RTS0039601,109
RTS0039602,93
RTS0039603,103
RTS0039604,135
RTS0039605,122
RTS0039606,93
RTS0039607,154
RTS0039608,101
RTS0039609,119
RTS0039610,117
RTS0039611,157
RTS0039612,124
RTS0039613,110
RTS0039614,103
RTS0039615,72
RTS0039616,91
RTS0039617,108
RTS0039619,144
RTS0039620,112
RTS0039621,126
RTS0039622,123
RTS0039623,100
RTS0039624,109
RTS0039625,93
RTS0039626,120
RTS0039627,107
RTS0039628,122
RTS0039629,103
RTS0039630,111
RTS0039631,91
RTS0039632,113
RTS0039633,99
RTS0039634,114
RTS0039635,128
RTS0039636,88
RTS0039637,97
RTS0039638,129
RTS0039639,122
RTS0039640,91
RTS0039641,139
RTS0039642,143
RTS0039643,108
RTS0039644,101
RTS0039645,93
RTS0039646,125
RTS0039647,136
RTS0039648,119
RTS0039649,126
RTS0039650,129
RTS0039651,187
RTS0039652,204
RTS0039653,138
RTS0039654,162
RTS0039655,167
RTS0039656,135
RTS0039657,142
RTS0039658,120
RTS0039659,161
RTS0039660,95
RTS0039661,118
RTS0039662,71
RTS0039663,116
RTS0039664,128
RTS0039665,123
RTS0039666,127
RTS0039667,97
RTS0039668,112
RTS0039669,160
RTS0039670,134
RTS0039671,182
RTS0039672,203
RTS0039673,146
RTS0039674,145
RTS0039675,163
RTS0039676,115
RTS0039677,96
RTS0039678,103
RTS0039679,131
RTS0039680,98
RTS0039681,153
RTS0039682,157
RTS0039683,102
RTS0039684,145
RTS0039685,137
RTS0039686,201
RTS0039687,200
RTS0039688,188
RTS0039689,186
RTS0039690,164
RTS0039691,127
RTS0039692,114
RTS0039693,98
RTS0039694,149
RTS0039695,89
RTS0039696,124
RTS0039697,139
RTS0039698,89
RTS0039699,126
RTS0039700,103
RTS0039701,109
RTS0039702,139
RTS0039703,114
RTS0039704,134
RTS0039705,99
RTS0039706,144
RTS0039707,133
RTS0039708,148
RTS0039709,127
RTS0039710,161
RTS0039711,122
RTS0039712,161
RTS0039713,200
RTS0039714,139
RTS0039715,136
RTS0039716,104
RTS0039717,141
RTS0039718,96
RTS0039719,107
RTS0039720,221
RTS0039721,150
RTS0039722,133
RTS0039723,191
RTS0039724,132
RTS0039725,123
RTS0039726,159
RTS0039727,115
RTS0039728,140
RTS0039729,165
RTS0039730,169
RTS0039731,107
RTS0039732,147
RTS0039733,129
RTS0039734,142
RTS0039735,130
RTS0039736,113
RTS0039737,162
RTS0039738,106
RTS0039739,135
RTS0039740,116
RTS0039741,160
RTS0039742,129
RTS0039743,120
RTS0039744,110
RTS0039745,158
RTS0039746,125
RTS0039747,97
RTS0039749,112
RTS0039750,126
RTS0039751,116
RTS0039752,139
RTS0039753,155
RTS0039754,110
RTS0039755,144
RTS0039756,101
RTS0039757,133
RTS0039758,111
RTS0039759,108
RTS0039760,120
RTS0039761,139
RTS0039762,131
RTS0039763,130
RTS0039764,111
RTS0039765,88
RTS0039766,120
RTS0039767,109
RTS0039768,175
RTS0039769,118
RTS0039770,177
RTS0039771,141
RTS0039772,142
RTS0039773,136
RTS0039774,114
RTS0039775,134
RTS0039776,144
RTS0039777,131
RTS0039778,97
RTS0039779,94
RTS0039780,83
RTS0039781,166
RTS0039782,124
RTS0039783,134
RTS0039784,110
RTS0039785,148
RTS0039786,124
RTS0039787,114
RTS0039788,115
RTS0039789,103
RTS0039790,132
RTS0039791,140
RTS0039792,105
RTS0039793,95
RTS0039794,128
RTS0039795,97
RTS0039796,116
RTS0039797,149
RTS0039798,153
RTS0039799,129
RTS0039800,129
RTS0039801,110
RTS0039802,86
RTS0039803,113
RTS0039804,140
RTS0039805,118
RTS0039806,135
RTS0039807,96
RTS0039808,116
RTS0039809,113
RTS0039810,140
RTS0039811,115
RTS0039812,173
RTS0039813,134
RTS0039814,190
RTS0039815,150
RTS0039816,145
RTS0039817,135
RTS0039818,128
RTS0039819,126
RTS0039820,125
RTS0039821,126
RTS0039822,118
RTS0039823,148
RTS0039824,113
RTS0039825,118
RTS0039826,116
RTS0039827,138
RTS0039828,112
RTS0039829,156
RTS0039830,110
RTS0039831,97
RTS0039832,146
RTS0039833,117
RTS0039834,126
RTS0039835,137
RTS0039836,94
RTS0039838,104
RTS0039839,111
RTS0039840,82
RTS0039841,155
RTS0039842,147
RTS0039843,116
RTS0039844,154
RTS0039845,146
RTS0039846,142
RTS0039847,118
RTS0039848,111
RTS0039849,87
RTS0039850,113
RTS0039851,141
RTS0039852,148
RTS0039853,133
RTS0039854,114
RTS0039855,131
RTS0039856,93
RTS0039857,102
RTS0039858,117
RTS0039859,136
RTS0039860,130
RTS0039861,117
RTS0039862,125
RTS0039863,100
RTS0039864,119
RTS0039865,116
RTS0039866,134
RTS0039867,149
RTS0039868,105
RTS0039869,125
RTS0039870,134
RTS0039871,116
RTS0039872,94
RTS0039873,84
RTS0039874,104
RTS0039875,125
RTS0039876,132
RTS0039877,87
RTS0039878,98
RTS0039879,129
RTS0039880,87
RTS0039881,93
RTS0039882,94
RTS0039883,92
RTS0039884,98
RTS0039885,99
RTS0039886,119
RTS0039887,109
RTS0039888,139
RTS0039890,107
RTS0039891,108
RTS0039892,102
RTS0039893,137
RTS0039894,138
RTS0039895,106
RTS0039896,105
RTS0039897,117
RTS0039898,150
RTS0039899,123
RTS0039900,153
RTS0039901,139
RTS0039902,128
RTS0039903,117
RTS0039904,160
RTS0039905,158
RTS0039906,130
RTS0039907,146
RTS0039908,124
RTS0039909,131
RTS0039910,125
RTS0039911,72
RTS0039912,137
RTS0039913,128
RTS0039914,110
RTS0039915,137
RTS0039916,124
RTS0039917,137
RTS0039918,138
RTS0039919,138
RTS0039920,104
RTS0039921,120
RTS0039922,139
RTS0039923,115
RTS0039924,144
RTS0039925,136
RTS0039926,145
RTS0039927,155
RTS0039928,153
RTS0039929,135
RTS0039930,150
RTS0039931,129
RTS0039932,109
RTS0039933,128
RTS0039934,101
RTS0039935,110
RTS0039936,112
RTS0039937,111
RTS0039938,117
RTS0039939,94
RTS0039940,119
RTS0039941,106
RTS0039942,115
RTS0039943,75
RTS0039944,129
RTS0039945,125
RTS0039946,149
RTS0039947,161
RTS0039948,220
RTS0039949,179
RTS0039950,185
RTS0039951,133
RTS0039952,123
RTS0039953,107
RTS0039954,112
RTS0039955,135
RTS0039956,169
RTS0039957,165
RTS0039958,179
RTS0039959,151
RTS0039960,186
RTS0039961,105
RTS0039962,117
RTS0039963,89
RTS0039964,143
RTS0039965,101
RTS0039966,111
RTS0039967,76
RTS0039968,123
RTS0039969,102
RTS0039970,91
RTS0039971,129
RTS0039972,84
RTS0039973,103
RTS0039974,131
RTS0039975,115
RTS0039976,117
RTS0039977,134
RTS0039978,132
RTS0039979,137
RTS0039980,110
RTS0039981,108
RTS0039982,125
RTS0039983,155
RTS0039984,106
RTS0039985,136
RTS0039986,265
RTS0039987,165
RTS0039988,181
RTS0039989,199
RTS0039990,139
RTS0039991,101
RTS0039992,108
RTS0039993,110
RTS0039994,97
RTS0039995,140
RTS0039996,397
RTS0039997,228
RTS0039998,406
RTS0039999,354
RTS0040000,418
RTS0040001,101
RTS0040002,99
RTS0040003,103
RTS0040004,133
RTS0040005,131
RTS0040006,117
RTS0040007,130
RTS0040008,103
RTS0040009,126
RTS0040010,102
RTS0040011,118
RTS0040012,94
RTS0040013,114
RTS0040014,105
RTS0040015,123
RTS0040016,103
RTS0040017,100
RTS0040018,117
RTS0040019,128
RTS0040020,117
RTS0040021,118
RTS0040022,111
RTS0040023,143
RTS0040024,88
RTS0040025,93
RTS0040026,122
RTS0040027,121
RTS0040028,145
RTS0040029,171
RTS0040030,131
RTS0040031,132
RTS0040032,116
RTS0040033,92
RTS0040034,131
RTS0040035,82
RTS0040036,141
RTS0040037,109
RTS0040038,146
RTS0040039,115
RTS0040040,115
RTS0040041,97
RTS0040042,110
RTS0040043,122
RTS0040044,130
RTS0040045,117
RTS0040046,142
RTS0040047,162
RTS0040048,159
RTS0040049,112
RTS0040050,128
RTS0040051,140
RTS0040052,112
RTS0040053,147
RTS0040054,150
RTS0040055,108
RTS0040056,127
RTS0040057,105
RTS0040058,114
RTS0040059,90
RTS0040060,117
RTS0040061,121
RTS0040062,117
RTS0040063,96
RTS0040064,139
RTS0040065,129
RTS0040066,139
RTS0040067,128
RTS0040068,147
RTS0040069,109
RTS0040070,118
RTS0040071,123
RTS0040072,144
RTS0040073,130
RTS0040074,131
RTS0040075,135
RTS0040076,119
RTS0040077,199
RTS0040078,138
RTS0040079,131
RTS0040080,143
RTS0040081,131
RTS0040082,117
RTS0040083,98
RTS0040084,122
RTS0040085,94
RTS0040086,105
RTS0040087,101
RTS0040088,142
RTS0040089,128
RTS0040090,107
RTS0040091,113
RTS0040092,86
RTS0040093,120
RTS0040094,108
RTS0040095,130
RTS0040096,137
RTS0040097,102
RTS0040098,103
RTS0040099,153
RTS0040100,120
RTS0040101,117
RTS0040102,95
RTS0040103,82
RTS0040104,120
RTS0040105,106
RTS0040106,181
RTS0040107,152
RTS0040108,104
RTS0040109,123
RTS0040110,128
RTS0040111,111
RTS0040112,116
RTS0040113,106
RTS0040114,81
RTS0040115,171
RTS0040116,268
RTS0040117,187
RTS0040118,162
RTS0040119,218
RTS0040120,230
RTS0040121,139
RTS0040122,130
RTS0040123,105
RTS0040124,127
RTS0040125,108
RTS0040126,97
RTS0040127,151
RTS0040128,94
RTS0040129,120
RTS0040130,154
RTS0040131,147
RTS0040132,113
RTS0040133,122
RTS0040134,116
RTS0040135,133
RTS0040136,106
RTS0040137,68
RTS0040138,111
RTS0040139,110
RTS0040140,93
RTS0040141,132
RTS0040142,117
RTS0040143,156
RTS0040144,129
RTS0040145,165
RTS0040146,122
RTS0040147,148
RTS0040148,103
RTS0040149,104
RTS0040150,108
RTS0040151,135
RTS0040152,130
RTS0040153,98
RTS0040154,126
RTS0040155,108
RTS0040156,138
RTS0040157,133
RTS0040158,104
RTS0040159,130
RTS0040160,145
RTS0040161,130
RTS0040162,83
RTS0040163,121
RTS0040164,122
RTS0040165,118
RTS0040166,102
RTS0040167,129
RTS0040168,100
RTS0040169,115
RTS0040170,114
RTS0040171,53
RTS0040172,87
RTS0040173,90
RTS0040174,70
RTS0040175,108
RTS0040176,82
RTS0040177,113
RTS0040178,111
RTS0040179,62
RTS0040180,127
RTS0040181,108
RTS0040182,152
RTS0040183,103
RTS0040184,120
RTS0040185,99
RTS0040186,106
RTS0040187,112
RTS0040188,79
RTS0040189,109
RTS0040190,86
RTS0040191,108
RTS0040192,80
RTS0040193,86
RTS0040194,117
RTS0040195,109
RTS0040196,121
RTS0040197,69
RTS0040198,118
RTS0040199,122
RTS0040200,112
RTS0040201,144
RTS0040202,115
RTS0040203,125
RTS0040204,114
RTS0040205,131
RTS0040206,119
RTS0040207,85
RTS0040208,113
RTS0040209,163
RTS0040210,141
RTS0040211,120
RTS0040212,138
RTS0040213,106
RTS0040214,113
RTS0040215,157
RTS0040216,130
RTS0040217,109
RTS0040218,105
RTS0040219,91
RTS0040220,92
RTS0040221,121
RTS0040222,115
RTS0040223,109
RTS0040224,75
RTS0040225,107
RTS0040226,120
RTS0040227,74
RTS0040228,108
RTS0040229,88
RTS0040230,110
RTS0040231,78
RTS0040232,102
RTS0040233,87
RTS0040234,105
RTS0040235,109
RTS0040236,101
RTS0040237,108
RTS0040238,113
RTS0040239,132
RTS0040240,121
RTS0040241,106
RTS0040242,122
RTS0040243,115
RTS0040244,136
RTS0040245,133
RTS0040246,93
RTS0040247,109
RTS0040248,122
RTS0040249,114
RTS0040250,111
RTS0040251,102
RTS0040252,89
RTS0040253,93
RTS0040254,103
RTS0040255,129
RTS0040256,87
RTS0040257,97
RTS0040258,101
RTS0040259,114
RTS0040260,117
RTS0040261,101
RTS0040262,125
RTS0040263,127
RTS0040264,120
RTS0040265,103
RTS0040266,108
RTS0040267,100
RTS0040268,109
RTS0040269,111
RTS0040270,120
RTS0040271,148
RTS0040272,160
RTS0040273,140
RTS0040274,165
RTS0040275,170
RTS0040276,83
RTS0040277,122
RTS0040278,167
RTS0040279,158
RTS0040280,125
RTS0040281,110
RTS0040282,99
RTS0040283,107
RTS0040284,122
RTS0040285,116
RTS0040286,123
RTS0040287,119
RTS0040288,106
RTS0040289,93
RTS0040290,130
RTS0040291,84
RTS0040292,100
RTS0040293,102
RTS0040294,131
RTS0040295,112
RTS0040296,98
RTS0040297,104
RTS0040298,105
RTS0040299,99
RTS0040300,101
RTS0040301,110
RTS0040302,90
RTS0040303,100
RTS0040304,69
RTS0040305,121
RTS0040306,100
RTS0040307,123
RTS0040308,118
RTS0040309,118
RTS0040310,109
RTS0040311,123
RTS0040312,130
RTS0040313,97
RTS0040314,123
RTS0040315,121
RTS0040316,87
RTS0040317,118
RTS0040318,90
RTS0040319,144
RTS0040320,126
RTS0040321,146
RTS0040322,125
RTS0040323,120
RTS0040324,139
RTS0040325,72
RTS0040326,95
RTS0040327,98
RTS0040328,118
RTS0040329,148
RTS0040330,123
RTS0040331,125
RTS0040332,107
RTS0040333,115
RTS0040334,113
RTS0040335,114
RTS0040336,119
RTS0040337,134
RTS0040338,66
RTS0040339,78
RTS0040340,91
RTS0040341,177
RTS0040342,95
RTS0040343,100
RTS0040344,119
RTS0040345,152
RTS0040346,122
RTS0040347,137
RTS0040348,113
RTS0040349,147
RTS0040350,128
RTS0040351,135
RTS0040352,164
RTS0040353,151
RTS0040354,109
RTS0040355,120
RTS0040356,161
RTS0040357,161
RTS0040358,169
RTS0040359,145
RTS0040360,186
RTS0040361,125
RTS0040363,87
RTS0040364,92
RTS0040365,126
RTS0040366,151
RTS0040367,163
RTS0040368,192
RTS0040369,135
RTS0040370,136
RTS0040371,153
RTS0040372,129
RTS0040373,152
RTS0040374,103
RTS0040375,101
RTS0040376,168
RTS0040377,138
RTS0040378,163
RTS0040379,147
RTS0040380,135
RTS0040381,106
RTS0040382,114
RTS0040383,119
RTS0040384,106
RTS0040385,97
RTS0040386,125
RTS0040387,115
RTS0040388,160
RTS0040389,129
RTS0040390,145
RTS0040391,137
RTS0040392,158
RTS0040393,134
RTS0040394,159
RTS0040395,119
RTS0040396,131
RTS0040397,121
RTS0040398,154
RTS0040399,153
RTS0040400,134
RTS0040401,187
RTS0040402,185
RTS0040403,140
RTS0040404,165
RTS0040405,102
RTS0040406,122
RTS0040407,99
RTS0040408,137
RTS0040409,131
RTS0040410,137
RTS0040411,116
RTS0040412,91
RTS0040413,140
RTS0040414,139
RTS0040415,126
RTS0040416,223
RTS0040417,136
RTS0040418,114
RTS0040419,243
RTS0040420,322
RTS0040421,124
RTS0040422,127
RTS0040423,107
RTS0040424,100
RTS0040425,91
RTS0040426,93
RTS0040428,148
RTS0040429,123
RTS0040430,132
RTS0040431,143
RTS0040432,103
RTS0040433,122
RTS0040434,148
RTS0040435,128
RTS0040436,194
RTS0040437,241
RTS0040438,298
RTS0040439,307
RTS0040440,348
RTS0040441,137
RTS0040442,83
RTS0040443,164
RTS0040444,110
RTS0040445,118
RTS0040446,123
RTS0040447,132
RTS0040448,146
RTS0040449,144
RTS0040450,118
RTS0040451,140
RTS0040452,182
RTS0040453,150
RTS0040454,141
RTS0040455,248
RTS0040456,162
RTS0040457,103
RTS0040458,71
RTS0040459,104
RTS0040460,106
RTS0040461,105
RTS0040462,108
RTS0040463,126
RTS0040464,115
RTS0040465,95
RTS0040466,131
RTS0040467,100
RTS0040468,143
RTS0040469,134
RTS0040470,97
RTS0040471,152
RTS0040472,110
RTS0040473,97
RTS0040474,87
RTS0040475,80
RTS0040476,98
RTS0040477,125
RTS0040478,86
RTS0040479,84
RTS0040480,106
RTS0040481,150
RTS0040482,164
RTS0040483,127
RTS0040484,163
RTS0040485,156
RTS0040486,110
RTS0040487,78
RTS0040488,102
RTS0040489,143
RTS0040490,103
RTS0040491,114
RTS0040492,114
RTS0040493,117
RTS0040494,131
RTS0040495,127
RTS0040496,151
RTS0040497,134
RTS0040498,150
RTS0040499,127
RTS0040500,149
RTS0040501,128
RTS0040502,83
RTS0040503,122
RTS0040504,129
RTS0040505,83
RTS0040506,119
RTS0040507,117
RTS0040508,103
RTS0040509,94
RTS0040510,88
RTS0040511,140
RTS0040512,114
RTS0040513,115
RTS0040514,113
RTS0040515,116
RTS0040516,116
RTS0040517,108
RTS0040518,97
RTS0040519,102
RTS0040520,118
RTS0040521,95
RTS0040522,91
RTS0040523,101
RTS0040524,61
RTS0040525,112
RTS0040526,140
RTS0040527,104
RTS0040528,112
RTS0040529,116
RTS0040530,112
RTS0040531,97
RTS0040532,99
RTS0040533,97
RTS0040534,98
RTS0040535,106
RTS0040536,116
RTS0040537,145
RTS0040538,125
RTS0040539,119
RTS0040540,97
RTS0040541,83
RTS0040542,105
RTS0040543,130
RTS0040544,102
RTS0040545,87
RTS0040546,99
RTS0040547,81
RTS0040548,108
RTS0040549,95
RTS0040550,97
RTS0040551,93
RTS0040552,83
RTS0040553,147
RTS0040554,99
RTS0040555,112
RTS0040556,111
RTS0040557,69
RTS0040558,93
RTS0040559,94
RTS0040560,99
RTS0040561,85
RTS0040562,89
RTS0040563,86
RTS0040564,106
RTS0040565,110
RTS0040566,127
RTS0040567,145
RTS0040568,83
RTS0040569,114
RTS0040570,110
RTS0040571,120
RTS0040572,87
RTS0040573,137
RTS0040574,153
RTS0040575,127
RTS0040576,100
RTS0040577,107
RTS0040578,82
RTS0040579,94
RTS0040580,140
RTS0040581,95
RTS0040582,136
RTS0040583,110
RTS0040584,95
RTS0040585,154
RTS0040586,123
RTS0040587,85
RTS0040588,112
RTS0040589,103
RTS0040590,117
RTS0040591,132
RTS0040592,110
RTS0040593,73
RTS0040594,81
RTS0040595,120
RTS0040596,122
RTS0040597,146
RTS0040598,99
RTS0040599,144
RTS0040600,142
RTS0040601,78
RTS0040602,127
RTS0040603,115
RTS0040604,137
RTS0040605,126
RTS0040606,119
RTS0040607,125
RTS0040608,141
RTS0040609,117
RTS0040610,147
RTS0040611,134
RTS0040612,90
RTS0040613,123
RTS0040614,126
RTS0040615,111
RTS0040616,98
RTS0040617,108
RTS0040618,121
RTS0040619,125
RTS0040620,115
RTS0040621,118
RTS0040622,107
RTS0040623,139
RTS0040624,122
RTS0040625,133
RTS0040626,80
RTS0040627,112
RTS0040628,120
RTS0040629,151
RTS0040630,130
RTS0040631,154
RTS0040632,107
RTS0040633,146
RTS0040634,150
RTS0040635,150
RTS0040636,140
RTS0040637,109
RTS0040638,109
RTS0040639,107
RTS0040640,96
RTS0040641,128
RTS0040642,142
RTS0040643,112
RTS0040644,130
RTS0040645,147
RTS0040646,119
RTS0040647,88
RTS0040648,175
RTS0040649,132
RTS0040650,73
RTS0040651,140
RTS0040652,81
RTS0040653,118
RTS0040654,114
RTS0040655,87
RTS0040656,172
RTS0040657,184
RTS0040658,151
RTS0040659,143
RTS0040660,118
RTS0040661,90
RTS0040662,73
RTS0040663,101
RTS0040664,98
RTS0040665,75
RTS0040666,131
RTS0040667,104
RTS0040668,67
RTS0040669,110
RTS0040670,83
RTS0040671,80
RTS0040672,97
RTS0040673,112
RTS0040674,112
RTS0040675,107
RTS0040676,125
RTS0040677,149
RTS0040678,218
RTS0040679,132
RTS0040680,199
RTS0040681,106
RTS0040682,130
RTS0040683,179
RTS0040684,204
RTS0040685,120
RTS0040686,123
RTS0040687,140
RTS0040688,89
RTS0040689,93
RTS0040690,92
RTS0040691,114
RTS0040692,109
RTS0040693,125
RTS0040694,107
RTS0040695,139
RTS0040696,112
RTS0040697,101
RTS0040698,73
RTS0040699,118
RTS0040700,112
RTS0040701,98
RTS0040702,175
RTS0040703,111
RTS0040704,129
RTS0040705,203
RTS0040706,109
RTS0040707,105
RTS0040708,81
RTS0040709,93
RTS0040710,112
RTS0040711,99
RTS0040712,116
RTS0040713,153
RTS0040714,92
RTS0040715,104
RTS0040716,83
RTS0040717,93
RTS0040718,73
RTS0040719,91
RTS0040720,115
RTS0040721,81
RTS0040722,62
RTS0040723,145
RTS0040724,101
RTS0040725,95
RTS0040726,115
RTS0040727,170
RTS0040728,170
RTS0040729,140
RTS0040730,120
RTS0040731,143
RTS0040732,115
RTS0040733,109
RTS0040734,122
RTS0040735,136
RTS0040736,294
RTS0040737,191
RTS0040738,216
RTS0040739,212
RTS0040740,239
RTS0040741,126
RTS0040742,100
RTS0040743,120
RTS0040744,141
RTS0040745,131
RTS0040746,146
RTS0040747,135
RTS0040748,106
RTS0040749,125
RTS0040750,128
RTS0040751,142
RTS0040752,154
RTS0040753,152
RTS0040754,119
RTS0040755,115
RTS0040756,122
RTS0040757,119
RTS0040758,110
RTS0040759,108
RTS0040760,176
RTS0040761,158
RTS0040762,150
RTS0040763,108
RTS0040764,144
RTS0040765,190
RTS0040766,119
RTS0040767,131
RTS0040768,149
RTS0040769,173
RTS0040770,102
RTS0040771,118
RTS0040772,108
RTS0040773,118
RTS0040774,127
RTS0040775,125
RTS0040776,189
RTS0040777,245
RTS0040778,329
RTS0040779,273
RTS0040780,292
RTS0040781,108
RTS0040782,183
RTS0040783,113
RTS0040784,161
RTS0040785,147
RTS0040786,104
RTS0040787,102
RTS0040788,103
RTS0040789,140
RTS0040790,107
RTS0040791,110
RTS0040792,110
RTS0040793,94
RTS0040794,107
RTS0040795,103
RTS0040796,174
RTS0040797,139
RTS0040798,118
RTS0040799,128
RTS0040800,112
RTS0040801,162
RTS0040802,159
RTS0040803,141
RTS0040804,139
RTS0040805,116
RTS0040806,119
RTS0040807,122
RTS0040808,112
RTS0040809,115
RTS0040810,130
RTS0040811,133
RTS0040812,130
RTS0040813,101
RTS0040814,151
RTS0040815,134
RTS0040816,98
RTS0040817,94
RTS0040818,149
RTS0040819,157
RTS0040820,151
RTS0040821,150
RTS0040822,135
RTS0040823,91
RTS0040824,113
RTS0040825,134
RTS0040826,176
RTS0040827,157
RTS0040828,124
RTS0040830,156
RTS0040831,149
RTS0040832,138
RTS0040833,118
RTS0040834,110
RTS0040836,374
RTS0040837,194
RTS0040838,365
RTS0040839,313
RTS0040840,174
RTS0040841,132
RTS0040842,137
RTS0040843,197
RTS0040844,154
RTS0040845,158
RTS0040846,137
RTS0040847,149
RTS0040848,125
RTS0040849,145
RTS0040850,148
RTS0040851,144
RTS0040852,122
RTS0040853,163
RTS0040854,160
RTS0040855,137
RTS0040856,106
RTS0040857,103
RTS0040858,122
RTS0040859,76
RTS0040860,93
RTS0040861,174
RTS0040862,129
RTS0040863,132
RTS0040864,135
RTS0040865,120
RTS0040866,107
RTS0040867,96
RTS0040868,109
RTS0040869,120
RTS0040870,116
RTS0040871,105
RTS0040872,122
RTS0040873,92
RTS0040874,162
RTS0040875,123
RTS0040876,115
RTS0040877,116
RTS0040878,112
RTS0040879,99
RTS0040880,166
RTS0040881,128
RTS0040882,91
RTS0040883,68
RTS0040884,121
RTS0040885,101
RTS0040886,109
RTS0040887,107
RTS0040888,152
RTS0040889,145
RTS0040890,129
RTS0040891,105
RTS0040892,116
RTS0040893,105
RTS0040894,107
RTS0040895,119
RTS0040896,74
RTS0040897,97
RTS0040898,94
RTS0040899,98
RTS0040900,127
RTS0040901,142
RTS0040902,116
RTS0040903,95
RTS0040904,121
RTS0040905,121
RTS0040906,118
RTS0040907,140
RTS0040908,132
RTS0040909,144
RTS0040910,125
RTS0040911,136
RTS0040912,115
RTS0040913,111
RTS0040914,113
RTS0040915,130
RTS0040916,134
RTS0040917,125
RTS0040918,148
RTS0040919,98
RTS0040920,70
RTS0040921,123
RTS0040922,117
RTS0040923,151
RTS0040924,164
RTS0040925,119
RTS0040926,96
RTS0040927,74
RTS0040928,93
RTS0040929,94
RTS0040930,83
RTS0040931,121
RTS0040932,128
RTS0040933,102
RTS0040934,124
RTS0040935,139
RTS0040936,134
RTS0040937,150
RTS0040938,116
RTS0040939,145
RTS0040940,117
RTS0040941,99
RTS0040942,110
RTS0040943,92
RTS0040944,161
RTS0040945,122
RTS0040946,179
RTS0040947,183
RTS0040948,210
RTS0040949,166
RTS0040950,187
RTS0040951,149
RTS0040952,98
RTS0040953,81
RTS0040954,95
RTS0040955,118
RTS0040956,133
RTS0040957,89
RTS0040958,132
RTS0040959,118
RTS0040960,132
RTS0040961,114
RTS0040962,104
RTS0040963,128
RTS0040964,116
RTS0040965,115
RTS0040966,129
RTS0040967,148
RTS0040968,164
RTS0040969,114
RTS0040970,136
RTS0040971,131
RTS0040972,142
RTS0040973,118
RTS0040974,126
RTS0040975,106
RTS0040976,95
RTS0040977,146
RTS0040978,94
RTS0040979,155
RTS0040980,97
RTS0040981,116
RTS0040982,125
RTS0040983,156
RTS0040984,122
RTS0040985,119
RTS0040986,139
RTS0040987,143
RTS0040988,152
RTS0040989,120
RTS0040990,111
RTS0040991,158
RTS0040992,115
RTS0040993,141
RTS0040994,164
RTS0040995,120
RTS0040996,149
RTS0040997,147
RTS0040998,92
RTS0040999,155
RTS0041000,132
RTS0041001,133
RTS0041002,131
RTS0041003,121
RTS0041004,126
RTS0041005,127
RTS0041006,132
RTS0041007,119
RTS0041008,168
RTS0041009,135
RTS0041010,110
RTS0041011,77
RTS0041012,87
RTS0041013,92
RTS0041014,108
RTS0041015,118
RTS0041016,140
RTS0041017,125
RTS0041018,118
RTS0041019,114
RTS0041020,113
RTS0041021,111
RTS0041022,138
RTS0041023,143
RTS0041024,149
RTS0041025,134
RTS0041026,112
RTS0041027,123
RTS0041028,126
RTS0041029,122
RTS0041030,105
RTS0041031,130
RTS0041032,138
RTS0041033,100
RTS0041034,131
RTS0041035,157
RTS0041036,139
RTS0041037,116
RTS0041038,123
RTS0041039,84
RTS0041040,140
RTS0041041,110
RTS0041042,118
RTS0041043,125
RTS0041044,108
RTS0041045,110
RTS0041046,177
RTS0041047,179
RTS0041048,132
RTS0041049,203
RTS0041050,211
RTS0041051,129
RTS0041052,107
RTS0041053,125
RTS0041054,129
RTS0041055,120
RTS0041056,123
RTS0041057,121
RTS0041058,134
RTS0041059,90
RTS0041060,127
RTS0041061,113
RTS0041062,129
RTS0041063,106
RTS0041064,115
RTS0041066,142
RTS0041067,140
RTS0041068,138
RTS0041069,159
RTS0041070,180
RTS0041071,123
RTS0041072,141
RTS0041073,113
RTS0041074,112
RTS0041075,125
RTS0041076,123
RTS0041077,121
RTS0041078,178
RTS0041079,93
RTS0041080,132
RTS0041081,140
RTS0041082,91
RTS0041083,144
RTS0041084,107
RTS0041085,96
RTS0041086,160
RTS0041087,159
RTS0041088,165
RTS0041089,156
RTS0041090,128
RTS0041091,129
RTS0041092,158
RTS0041093,99
RTS0041094,132
RTS0041095,137
RTS0041096,95
RTS0041097,102
RTS0041098,85
RTS0041099,103
RTS0041100,99
RTS0041101,161
RTS0041102,154
RTS0041103,156
RTS0041104,164
RTS0041105,163
RTS0041106,189
RTS0041107,148
RTS0041108,150
RTS0041109,160
RTS0041110,143
RTS0041111,109
RTS0041112,130
RTS0041113,128
RTS0041114,149
RTS0041115,150
RTS0041116,133
RTS0041117,153
RTS0041118,138
RTS0041119,142
RTS0041120,145
RTS0041121,121
RTS0041122,126
RTS0041123,115
RTS0041124,93
RTS0041125,117
RTS0041126,149
RTS0041127,183
RTS0041128,132
RTS0041129,119
RTS0041130,96
RTS0041131,151
RTS0041132,153
RTS0041133,171
RTS0041134,176
RTS0041135,179
RTS0041136,137
RTS0041137,176
RTS0041138,140
RTS0041139,163
RTS0041140,114
RTS0041141,146
RTS0041142,148
RTS0041143,103
RTS0041144,105
RTS0041145,125
RTS0041146,83
RTS0041147,105
RTS0041148,120
RTS0041149,129
RTS0041150,121
RTS0041151,135
RTS0041152,115
RTS0041153,123
RTS0041154,127
RTS0041155,144
RTS0041156,149
RTS0041157,128
RTS0041158,142
RTS0041159,139
RTS0041160,109
RTS0041161,149
RTS0041162,113
RTS0041163,125
RTS0041164,112
RTS0041165,113
RTS0041166,120
RTS0041167,140
RTS0041168,120
RTS0041169,129
RTS0041170,132
RTS0041171,134
RTS0041172,169
RTS0041173,120
RTS0041174,177
RTS0041175,168
RTS0041176,116
RTS0041177,152
RTS0041178,125
RTS0041179,124
RTS0041180,105
RTS0041181,137
RTS0041182,133
RTS0041183,129
RTS0041184,141
RTS0041185,123
RTS0041186,115
RTS0041187,133
RTS0041188,128
RTS0041189,117
RTS0041190,193
RTS0041191,163
RTS0041192,138
RTS0041193,142
RTS0041194,104
RTS0041195,112
RTS0041196,156
RTS0041197,127
RTS0041198,105
RTS0041199,101
RTS0041200,96
RTS0041201,104
RTS0041202,148
RTS0041203,123
RTS0041204,124
RTS0041205,116
RTS0041206,114
RTS0041207,170
RTS0041208,166
RTS0041209,133
RTS0041210,82
RTS0041211,182
RTS0041212,147
RTS0041213,162
RTS0041214,146
RTS0041215,143
RTS0041216,139
RTS0041217,152
RTS0041218,118
RTS0041219,139
RTS0041220,114
RTS0041221,127
RTS0041222,82
RTS0041223,102
RTS0041224,104
RTS0041225,117
RTS0041226,133
RTS0041227,122
RTS0041228,111
RTS0041229,126
RTS0041230,105
RTS0041231,199
RTS0041232,148
RTS0041233,184
RTS0041234,244
RTS0041235,167
RTS0041236,104
RTS0041237,101
RTS0041238,95
RTS0041239,109
RTS0041240,142
RTS0041241,162
RTS0041242,140
RTS0041243,113
RTS0041244,124
RTS0041246,104
RTS0041247,159
RTS0041248,114
RTS0041249,113
RTS0041250,127
RTS0041251,133
RTS0041252,129
RTS0041253,137
RTS0041254,137
RTS0041255,139
RTS0041256,132
RTS0041257,132
RTS0041258,129
RTS0041259,137
RTS0041260,140
RTS0041261,139
RTS0041262,149
RTS0041263,135
RTS0041265,166
RTS0041266,130
RTS0041267,130
RTS0041268,114
RTS0041269,134
RTS0041270,140
RTS0041271,169
RTS0041272,125
RTS0041273,111
RTS0041274,136
RTS0041275,117
RTS0041276,110
RTS0041277,103
RTS0041278,158
RTS0041279,142
RTS0041280,113
RTS0041281,90
RTS0041282,123
RTS0041283,128
RTS0041284,108
RTS0041285,105
RTS0041286,107
RTS0041287,111
RTS0041288,114
RTS0041289,119
RTS0041290,150
RTS0041291,87
RTS0041292,120
RTS0041293,111
RTS0041294,120
RTS0041295,124
RTS0041296,129
RTS0041297,120
RTS0041298,134
RTS0041299,109
RTS0041300,121
RTS0041301,123
RTS0041302,119
RTS0041303,143
RTS0041304,144
RTS0041305,131
RTS0041306,138
RTS0041307,97
RTS0041308,129
RTS0041309,118
RTS0041310,137
RTS0041311,121
RTS0041312,108
RTS0041313,110
RTS0041314,140
RTS0041315,119
RTS0041316,156
RTS0041317,151
RTS0041318,183
RTS0041319,123
RTS0041320,154
RTS0041321,159
RTS0041322,108
RTS0041323,105
RTS0041324,147
RTS0041325,133
RTS0041326,115
RTS0041327,114
RTS0041328,173
RTS0041329,121
RTS0041330,121
RTS0041331,114
RTS0041332,121
RTS0041333,111
RTS0041334,157
RTS0041335,115
RTS0041346,234
RTS0041347,159
RTS0041348,163
RTS0041349,220
RTS0041350,260
RTS0041351,121
RTS0041352,113
RTS0041353,124
RTS0041354,123
RTS0041355,130
RTS0041356,114
RTS0041357,81
RTS0041358,111
RTS0041359,121
RTS0041360,118
RTS0041361,157
RTS0041362,116
RTS0041363,121
RTS0041364,136
RTS0041365,143
RTS0041366,120
RTS0041367,127
RTS0041368,135
RTS0041369,108
RTS0041370,93
RTS0041371,137
RTS0041372,138
RTS0041373,116
RTS0041374,122
RTS0041375,132
RTS0041376,166
RTS0041377,110
RTS0041378,94
RTS0041379,71
RTS0041380,111
RTS0041381,135
RTS0041382,119
RTS0041383,107
RTS0041384,127
RTS0041385,150
RTS0041386,105
RTS0041387,98
RTS0041388,130
RTS0041389,93
RTS0041390,117
RTS0041391,97
RTS0041392,108
RTS0041393,77
RTS0041394,92
RTS0041395,81
RTS0041396,91
RTS0041397,107
RTS0041398,149
RTS0041399,107
RTS0041400,101
RTS0041401,146
RTS0041402,155
RTS0041403,119
RTS0041404,78
RTS0041405,135
RTS0041406,133
RTS0041407,125
RTS0041408,102
RTS0041409,102
RTS0041410,121
RTS0041411,95
RTS0041412,126
RTS0041413,107
RTS0041414,132
RTS0041415,125
RTS0041416,94
RTS0041417,117
RTS0041418,135
RTS0041419,122
RTS0041420,120
RTS0041421,109
RTS0041422,140
RTS0041423,92
RTS0041424,138
RTS0041425,102
RTS0041426,111
RTS0041427,118
RTS0041428,112
RTS0041429,111
RTS0041430,147
RTS0041431,146
RTS0041432,105
RTS0041433,103
RTS0041434,110
RTS0041435,124
RTS0041436,98
RTS0041437,98
RTS0041438,98
RTS0041439,122
RTS0041440,122
RTS0041441,121
RTS0041442,117
RTS0041443,130
RTS0041444,135
RTS0041445,118
RTS0041446,130
RTS0041447,127
RTS0041448,103
RTS0041449,138
RTS0041450,119
RTS0041451,131
RTS0041452,131
RTS0041453,130
RTS0041454,101
RTS0041455,109
RTS0041456,108
RTS0041457,106
RTS0041458,136
RTS0041459,126
RTS0041460,102
RTS0041461,85
RTS0041462,125
RTS0041463,115
RTS0041464,109
RTS0041465,126
RTS0041466,122
RTS0041467,146
RTS0041468,119
RTS0041469,123
RTS0041470,152
RTS0041471,142
RTS0041472,108
RTS0041473,130
RTS0041474,115
RTS0041475,130
RTS0041476,100
RTS0041477,113
RTS0041478,89
RTS0041479,124
RTS0041480,112
RTS0041481,92
RTS0041482,93
RTS0041483,98
RTS0041484,121
RTS0041485,102
RTS0041486,121
RTS0041487,140
RTS0041488,126
RTS0041489,133
RTS0041490,120
RTS0041491,197
RTS0041492,92
RTS0041493,82
RTS0041494,97
RTS0041495,104
RTS0041496,164
RTS0041497,170
RTS0041498,129
RTS0041499,158
RTS0041500,149
RTS0041501,115
RTS0041502,116
RTS0041503,137
RTS0041504,130
RTS0041505,121
RTS0041506,119
RTS0041507,92
RTS0041508,91
RTS0041509,113
RTS0041510,110
RTS0041511,102
RTS0041512,91
RTS0041513,124
RTS0041514,100
RTS0041515,162
RTS0041516,97
RTS0041517,115
RTS0041518,95
RTS0041519,97
RTS0041520,119
RTS0041521,100
RTS0041522,120
RTS0041523,115
RTS0041524,122
RTS0041525,111
RTS0041526,104
RTS0041527,196
RTS0041528,200
RTS0041529,73
RTS0041530,173
RTS0041531,95
RTS0041532,97
RTS0041533,86
RTS0041534,136
RTS0041535,108
RTS0041536,118
RTS0041537,115
RTS0041538,101
RTS0041540,100
RTS0041541,108
RTS0041542,111
RTS0041543,73
RTS0041544,109
RTS0041545,86
RTS0041546,101
RTS0041547,120
RTS0041548,124
RTS0041549,129
RTS0041550,121
RTS0041551,135
RTS0041552,109
RTS0041553,113
RTS0041554,109
RTS0041555,138
RTS0041556,99
RTS0041557,61
RTS0041558,110
RTS0041559,114
RTS0041560,98
RTS0041561,91
RTS0041562,111
RTS0041563,119
RTS0041564,118
RTS0041565,138
RTS0041566,174
RTS0041567,156
RTS0041568,172
RTS0041569,113
RTS0041570,155
RTS0041571,88
RTS0041572,78
RTS0041573,99
RTS0041574,125
RTS0041575,110
RTS0041576,110
RTS0041577,102
RTS0041578,127
RTS0041579,128
RTS0041580,107
RTS0041581,118
RTS0041582,136
RTS0041583,126
RTS0041584,119
RTS0041585,131
RTS0041586,103
RTS0041587,134
RTS0041588,85
RTS0041589,124
RTS0041590,94
RTS0041591,81
RTS0041592,116
RTS0041593,103
RTS0041594,122
RTS0041595,111
RTS0041596,114
RTS0041597,107
RTS0041598,139
RTS0041599,81
RTS0041600,110
RTS0041601,108
RTS0041602,109
RTS0041603,115
RTS0041604,105
RTS0041605,129
RTS0041606,95
RTS0041607,86
RTS0041608,108
RTS0041609,127
RTS0041610,117
RTS0041611,122
RTS0041612,136
RTS0041613,162
RTS0041614,112
RTS0041615,144
RTS0041616,118
RTS0041617,102
RTS0041618,115
RTS0041619,131
RTS0041620,144
RTS0041621,138
RTS0041622,93
RTS0041623,104
RTS0041624,123
RTS0041625,121
RTS0041626,116
RTS0041627,100
RTS0041628,72
RTS0041629,122
RTS0041630,103
RTS0041631,139
RTS0041632,122
RTS0041633,132
RTS0041634,174
RTS0041635,154
RTS0041636,122
RTS0041637,142
RTS0041638,157
RTS0041639,115
RTS0041640,128
RTS0041641,148
RTS0041642,138
RTS0041643,118
RTS0041644,111
RTS0041645,117
RTS0041646,85
RTS0041647,135
RTS0041648,127
RTS0041649,114
RTS0041650,122
RTS0041651,107
RTS0041652,114
RTS0041653,122
RTS0041654,135
RTS0041655,113
RTS0041656,106
RTS0041657,127
RTS0041658,129
RTS0041659,141
RTS0041660,128
RTS0041661,150
RTS0041662,136
RTS0041663,147
RTS0041664,108
RTS0041665,125
RTS0041666,129
RTS0041667,106
RTS0041668,116
RTS0041669,140
RTS0041670,144
RTS0041671,158
RTS0041672,124
RTS0041673,91
RTS0041674,98
RTS0041675,119
RTS0041676,138
RTS0041677,139
RTS0041678,107
RTS0041679,145
RTS0041680,131
RTS0041681,114
RTS0041682,135
RTS0041683,94
RTS0041684,107
RTS0041685,131
RTS0041686,119
RTS0041687,76
RTS0041688,142
RTS0041689,103
RTS0041690,139
RTS0041691,168
RTS0041692,104
RTS0041693,125
RTS0041694,128
RTS0041695,111
RTS0041696,111
RTS0041697,138
RTS0041698,121
RTS0041699,97
RTS0041700,90
RTS0041701,99
RTS0041702,78
RTS0041703,123
RTS0041704,103
RTS0041705,126
RTS0041706,107
RTS0041707,118
RTS0041708,135
RTS0041709,115
RTS0041710,81
RTS0041711,95
RTS0041712,96
RTS0041713,125
RTS0041714,121
RTS0041715,106
RTS0041716,363
RTS0041717,301
RTS0041718,394
RTS0041719,307
RTS0041720,283
RTS0041721,135
RTS0041722,126
RTS0041723,130
RTS0041724,139
RTS0041725,110
RTS0041726,102
RTS0041727,102
RTS0041728,125
RTS0041729,65
RTS0041730,132
RTS0041731,115
RTS0041732,106
RTS0041733,116
RTS0041734,85
RTS0041735,134
RTS0041736,105
RTS0041737,97
RTS0041738,91
RTS0041739,83
RTS0041740,99
RTS0041741,126
RTS0041742,128
RTS0041743,126
RTS0041744,100
RTS0041745,91
RTS0041746,172
RTS0041747,173
RTS0041748,176
RTS0041749,126
RTS0041750,114
RTS0041751,105
RTS0041752,81
RTS0041753,120
RTS0041754,118
RTS0041755,109
RTS0041756,156
RTS0041757,112
RTS0041758,110
RTS0041759,137
RTS0041760,113
RTS0041761,102
RTS0041762,91
RTS0041763,127
RTS0041764,126
RTS0041765,125
RTS0041766,116
RTS0041767,83
RTS0041768,90
RTS0041769,122
RTS0041770,133
RTS0041771,110
RTS0041772,121
RTS0041773,101
RTS0041774,121
RTS0041775,103
RTS0041776,141
RTS0041777,121
RTS0041778,97
RTS0041779,147
RTS0041780,122
RTS0041781,100
RTS0041782,109
RTS0041783,92
RTS0041784,113
RTS0041785,122
RTS0041786,112
RTS0041787,162
RTS0041788,136
RTS0041789,117
RTS0041790,122
RTS0041791,106
RTS0041793,111
RTS0041794,109
RTS0041795,102
RTS0041796,100
RTS0041797,132
RTS0041798,123
RTS0041799,107
RTS0041800,85
RTS0041801,89
RTS0041802,130
RTS0041803,102
RTS0041804,119
RTS0041805,114
RTS0041806,104
RTS0041807,97
RTS0041808,135
RTS0041809,122
RTS0041810,174
RTS0041811,136
RTS0041812,143
RTS0041813,170
RTS0041814,131
RTS0041815,160
RTS0041816,115
RTS0041817,116
RTS0041818,100
RTS0041819,144
RTS0041820,169
RTS0041821,116
RTS0041822,124
RTS0041823,101
RTS0041824,144
RTS0041825,80
RTS0041826,142
RTS0041827,142
RTS0041828,139
RTS0041829,115
RTS0041830,97
RTS0041831,88
RTS0041832,141
RTS0041833,107
RTS0041834,128
RTS0041835,134
RTS0041836,127
RTS0041837,119
RTS0041838,98
RTS0041839,142
RTS0041840,96
RTS0041841,124
RTS0041842,114
RTS0041843,108
RTS0041844,112
RTS0041845,123
RTS0041846,83
RTS0041847,92
RTS0041848,123
RTS0041849,109
RTS0041850,116
RTS0041851,118
RTS0041852,130
RTS0041853,127
RTS0041854,112
RTS0041855,99
RTS0041856,111
RTS0041857,149
RTS0041858,117
RTS0041859,107
RTS0041860,117
RTS0041861,117
RTS0041862,105
RTS0041863,128
RTS0041864,144
RTS0041865,119
RTS0041866,140
RTS0041867,143
RTS0041868,141
RTS0041869,91
RTS0041870,146
RTS0041871,99
RTS0041872,116
RTS0041873,118
RTS0041874,139
RTS0041875,107
RTS0041876,137
RTS0041877,146
RTS0041878,151
RTS0041879,184
RTS0041880,153
RTS0041881,154
RTS0041882,142
RTS0041883,134
RTS0041884,129
RTS0041885,126
RTS0041886,207
RTS0041887,319
RTS0041888,325
RTS0041889,241
RTS0041890,260
RTS0041891,227
RTS0041892,201
RTS0041893,225
RTS0041894,155
RTS0041895,193
RTS0041896,168
RTS0041897,154
RTS0041898,184
RTS0041899,148
RTS0041900,137
RTS0041901,155
RTS0041902,157
RTS0041903,165
RTS0041904,160
RTS0041905,145
RTS0041906,936
RTS0041907,102
RTS0041908,384
RTS0041909,117
RTS0041910,293
RTS0041911,144
RTS0041912,137
RTS0041913,144
RTS0041914,142
RTS0041915,154
RTS0041916,380
RTS0041917,575
RTS0041918,543
RTS0041919,1089
RTS0041920,594
RTS0041922,153
RTS0041923,122
RTS0041924,104
RTS0041925,118
RTS0041926,99
RTS0041927,92
RTS0041928,100
RTS0041929,102
RTS0041930,131
RTS0041931,120
RTS0041932,137
RTS0041933,102
RTS0041934,88
RTS0041935,117
RTS0041936,120
RTS0041937,134
RTS0041938,127
RTS0041939,124
RTS0041940,115
RTS0041941,77
RTS0041942,118
RTS0041943,112
RTS0041944,99
RTS0041945,114
RTS0041946,130
RTS0041947,140
RTS0041948,103
RTS0041949,91
RTS0041950,104
RTS0041951,121
RTS0041952,133
RTS0041953,100
RTS0041954,144
RTS0041955,150
RTS0041956,131
RTS0041957,103
RTS0041958,141
RTS0041959,133
RTS0041960,155
RTS0041961,121
RTS0041962,164
RTS0041963,145
RTS0041964,197
RTS0041965,149
RTS0041966,126
RTS0041967,133
RTS0041968,104
RTS0041969,100
RTS0041971,170
RTS0041972,140
RTS0041973,116
RTS0041974,144
RTS0041975,160
RTS0041976,92
RTS0041977,206
RTS0041978,147
RTS0041979,125
RTS0041980,157
RTS0041981,260
RTS0041982,205
RTS0041983,281
RTS0041984,159
RTS0041985,280
RTS0041986,123
RTS0041987,195
RTS0041988,141
RTS0041989,103
RTS0041990,117
RTS0041991,108
RTS0041992,129
RTS0041993,129
RTS0041994,139
RTS0041995,126
RTS0041996,92
RTS0041997,131
RTS0041998,94
RTS0041999,148
RTS0042000,123
RTS0042001,124
RTS0042002,122
RTS0042003,99
RTS0042004,97
RTS0042005,128
RTS0042006,126
RTS0042007,147
RTS0042008,121
RTS0042009,152
RTS0042010,116
RTS0042011,168
RTS0042012,148
RTS0042013,136
RTS0042014,130
RTS0042015,154
RTS0042016,85
RTS0042017,120
RTS0042018,95
RTS0042019,129
RTS0042020,85
RTS0042021,140
RTS0042022,122
RTS0042023,159
RTS0042024,139
RTS0042025,156
RTS0042026,104
RTS0042027,120
RTS0042028,102
RTS0042029,119
RTS0042030,84
RTS0042031,160
RTS0042032,143
RTS0042033,134
RTS0042034,131
RTS0042035,159
RTS0042036,109
RTS0042037,158
RTS0042038,150
RTS0042039,131
RTS0042040,135
RTS0042041,97
RTS0042042,96
RTS0042043,68
RTS0042044,130
RTS0042045,89
RTS0042046,175
RTS0042047,171
RTS0042048,112
RTS0042049,116
RTS0042050,139
RTS0042051,128
RTS0042052,137
RTS0042053,128
RTS0042054,102
RTS0042055,132
RTS0042056,145
RTS0042057,114
RTS0042058,88
RTS0042059,111
RTS0042060,143
RTS0042061,114
RTS0042062,156
RTS0042063,177
RTS0042064,126
RTS0042065,137
RTS0042066,116
RTS0042067,165
RTS0042068,134
RTS0042069,121
RTS0042071,125
RTS0042072,87
RTS0042073,96
RTS0042074,112
RTS0042075,140
RTS0042076,100
RTS0042077,86
RTS0042078,70
RTS0042079,118
RTS0042080,95
RTS0042081,150
RTS0042082,137
RTS0042083,101
RTS0042084,110
RTS0042085,104
RTS0042086,80
RTS0042087,75
RTS0042088,95
RTS0042089,96
RTS0042090,92
RTS0042091,148
RTS0042092,130
RTS0042093,118
RTS0042094,106
RTS0042095,101
RTS0042096,153
RTS0042097,111
RTS0042098,125
RTS0042099,125
RTS0042100,139
RTS0042101,134
RTS0042102,132
RTS0042103,112
RTS0042104,105
RTS0042105,123
RTS0042106,136
RTS0042107,114
RTS0042108,119
RTS0042109,114
RTS0042110,130
RTS0042111,135
RTS0042112,110
RTS0042113,145
RTS0042114,126
RTS0042115,100
RTS0042116,116
RTS0042117,138
RTS0042118,103
RTS0042119,95
RTS0042120,121
RTS0042121,117
RTS0042122,101
RTS0042123,147
RTS0042124,90
RTS0042125,113
RTS0042126,131
RTS0042127,141
RTS0042128,129
RTS0042129,114
RTS0042130,119
RTS0042131,157
RTS0042132,141
RTS0042133,152
RTS0042134,129
RTS0042135,144
RTS0042136,117
RTS0042137,154
RTS0042138,93
RTS0042139,157
RTS0042140,112
RTS0042141,134
RTS0042142,109
RTS0042143,180
RTS0042144,129
RTS0042145,128
RTS0042146,160
RTS0042147,138
RTS0042148,128
RTS0042149,136
RTS0042150,132
RTS0042151,131
RTS0042152,125
RTS0042153,124
RTS0042154,127
RTS0042155,133
RTS0042156,89
RTS0042157,117
RTS0042158,97
RTS0042159,100
RTS0042160,87
RTS0042161,102
RTS0042162,126
RTS0042163,129
RTS0042164,143
RTS0042165,126
RTS0042166,131
RTS0042167,156
RTS0042168,141
RTS0042169,144
RTS0042170,166
RTS0042171,136
RTS0042172,107
RTS0042173,120
RTS0042174,87
RTS0042175,106
RTS0042176,135
RTS0042177,141
RTS0042178,143
RTS0042179,112
RTS0042180,145
RTS0042181,137
RTS0042182,114
RTS0042183,88
RTS0042184,151
RTS0042185,120
RTS0042186,123
RTS0042187,117
RTS0042188,114
RTS0042189,111
RTS0042190,108
RTS0042191,160
RTS0042192,141
RTS0042193,123
RTS0042194,142
RTS0042195,96
RTS0042196,104
RTS0042197,121
RTS0042198,86
RTS0042199,140
RTS0042200,118
RTS0042201,111
RTS0042202,95
RTS0042203,96
RTS0042204,90
RTS0042205,105
RTS0042206,103
RTS0042207,98
RTS0042208,133
RTS0042209,115
RTS0042210,91
RTS0042211,90
RTS0042212,106
RTS0042213,109
RTS0042214,116
RTS0042215,106
RTS0042216,112
RTS0042217,120
RTS0042218,113
RTS0042219,87
RTS0042220,130
RTS0042221,106
RTS0042222,107
RTS0042223,107
RTS0042224,105
RTS0042225,136
RTS0042226,135
RTS0042227,112
RTS0042228,122
RTS0042229,87
RTS0042230,103
RTS0042231,127
RTS0042232,132
RTS0042233,150
RTS0042234,107
RTS0042235,101
RTS0042236,124
RTS0042237,140
RTS0042238,113
RTS0042239,103
RTS0042240,121
RTS0042241,110
RTS0042242,77
RTS0042243,126
RTS0042244,108
RTS0042245,118
RTS0042246,140
RTS0042247,138
RTS0042248,235
RTS0042249,185
RTS0042250,122
RTS0042251,99
RTS0042252,113
RTS0042253,97
RTS0042254,131
RTS0042255,106
RTS0042256,155
RTS0042257,141
RTS0042258,90
RTS0042259,117
RTS0042260,94
RTS0042261,125
RTS0042262,114
RTS0042263,158
RTS0042264,153
RTS0042265,142
RTS0042266,131
RTS0042267,131
RTS0042268,84
RTS0042269,81
RTS0042270,100
RTS0042271,127
RTS0042272,115
RTS0042273,133
RTS0042274,118
RTS0042275,92
RTS0042276,134
RTS0042277,124
RTS0042278,93
RTS0042279,144
RTS0042280,111
RTS0042281,61
RTS0042282,91
RTS0042283,100
RTS0042284,98
RTS0042285,103
RTS0042286,123
RTS0042287,132
RTS0042288,136
RTS0042289,155
RTS0042290,152
RTS0042291,215
RTS0042292,211
RTS0042293,142
RTS0042294,153
RTS0042295,184
RTS0042296,111
RTS0042297,120
RTS0042298,95
RTS0042299,98
RTS0042300,115
RTS0042301,110
RTS0042302,100
RTS0042303,120
RTS0042304,130
RTS0042305,121
RTS0042306,100
RTS0042307,148
RTS0042308,151
RTS0042309,158
RTS0042310,150
RTS0042311,81
RTS0042312,93
RTS0042313,103
RTS0042314,118
RTS0042315,116
RTS0042316,127
RTS0042317,112
RTS0042318,116
RTS0042319,141
RTS0042320,94
RTS0042321,138
RTS0042322,124
RTS0042323,113
RTS0042324,118
RTS0042325,106
RTS0042326,110
RTS0042327,124
RTS0042328,108
RTS0042329,117
RTS0042330,130
RTS0042331,101
RTS0042332,111
RTS0042333,122
RTS0042334,115
RTS0042335,112
RTS0042336,114
RTS0042337,122
RTS0042338,103
RTS0042339,122
RTS0042340,102
RTS0042341,139
RTS0042342,97
RTS0042343,192
RTS0042344,122
RTS0042345,117
RTS0042346,142
RTS0042347,122
RTS0042348,103
RTS0042349,102
RTS0042350,121
RTS0042351,105
RTS0042352,140
RTS0042353,124
RTS0042354,120
RTS0042355,97
RTS0042356,131
RTS0042357,137
RTS0042358,114
RTS0042359,117
RTS0042360,133
RTS0042361,134
RTS0042362,127
RTS0042363,139
RTS0042364,156
RTS0042365,120
RTS0042366,98
RTS0042367,134
RTS0042368,112
RTS0042369,74
RTS0042370,152
RTS0042371,121
RTS0042372,110
RTS0042373,127
RTS0042374,89
RTS0042375,104
RTS0042376,96
RTS0042377,64
RTS0042378,82
RTS0042379,124
RTS0042380,68
RTS0042381,153
RTS0042382,149
RTS0042383,145
RTS0042384,127
RTS0042385,155
RTS0042386,125
RTS0042387,112
RTS0042388,140
RTS0042389,150
RTS0042390,111
RTS0042391,82
RTS0042392,110
RTS0042393,96
RTS0042394,83
RTS0042395,140
RTS0042396,84
RTS0042397,112
RTS0042398,111
RTS0042399,132
RTS0042400,120
RTS0042401,181
RTS0042402,245
RTS0042403,133
RTS0042404,164
RTS0042405,219
RTS0042406,133
RTS0042407,104
RTS0042408,100
RTS0042409,97
RTS0042410,134
RTS0042411,118
RTS0042412,114
RTS0042413,107
RTS0042414,122
RTS0042415,122
RTS0042416,195
RTS0042417,204
RTS0042418,202
RTS0042419,142
RTS0042420,182
RTS0042421,132
RTS0042422,109
RTS0042423,102
RTS0042424,117
RTS0042425,105
RTS0042426,149
RTS0042427,104
RTS0042428,112
RTS0042429,109
RTS0042430,111
RTS0042431,119
RTS0042432,151
RTS0042433,110
RTS0042434,149
RTS0042435,117
RTS0042436,135
RTS0042437,96
RTS0042438,129
RTS0042439,157
RTS0042440,115
RTS0042441,123
RTS0042442,113
RTS0042443,137
RTS0042444,135
RTS0042445,106
RTS0042446,116
RTS0042447,114
RTS0042448,138
RTS0042449,88
RTS0042450,118
RTS0042451,123
RTS0042452,99
RTS0042453,113
RTS0042454,126
RTS0042455,90
RTS0042456,110
RTS0042457,144
RTS0042458,158
RTS0042460,158
RTS0042461,179
RTS0042462,173
RTS0042463,134
RTS0042464,148
RTS0042465,166
RTS0042466,141
RTS0042467,100
RTS0042468,118
RTS0042469,156
RTS0042470,87
RTS0042471,114
RTS0042472,97
RTS0042473,130
RTS0042474,119
RTS0042475,146
RTS0042476,121
RTS0042477,101
RTS0042478,131
RTS0042479,104
RTS0042480,107
RTS0042481,101
RTS0042482,128
RTS0042483,210
RTS0042484,170
RTS0042485,112
RTS0042486,97
RTS0042487,111
RTS0042488,76
RTS0042489,83
RTS0042490,104
RTS0042491,102
RTS0042492,101
RTS0042493,114
RTS0042494,91
RTS0042495,96
RTS0042496,110
RTS0042497,87
RTS0042498,99
RTS0042499,106
RTS0042500,114
RTS0042501,100
RTS0042502,99
RTS0042503,100
RTS0042504,105
RTS0042505,127
RTS0042506,103
RTS0042507,129
RTS0042508,75
RTS0042509,108
RTS0042510,92
RTS0042515,127
RTS0042522,114
RTS0042526,107
RTS0042527,85
RTS0042528,100
RTS0042529,105
RTS0042530,91
RTS0042531,105
RTS0042532,104
RTS0042533,101
RTS0042534,82
RTS0042535,68
RTS0042536,102
RTS0042537,89
RTS0042538,97
RTS0042539,114
RTS0042540,129
RTS0042541,88
RTS0042542,105
RTS0042543,109
RTS0042544,97
RTS0042545,78
RTS0042546,104
RTS0042547,124
RTS0042548,110
RTS0042549,97
RTS0042550,103
RTS0042551,111
RTS0042552,105
RTS0042553,99
RTS0042554,111
RTS0042555,96
RTS0042556,119
RTS0042557,110
RTS0042558,95
RTS0042559,129
RTS0042560,119
RTS0042561,105
RTS0042562,91
RTS0042563,115
RTS0042564,95
RTS0042565,118
RTS0042566,147
RTS0042567,157
RTS0042568,142
RTS0042569,202
RTS0042570,136
RTS0042571,166
RTS0042572,127
RTS0042573,145
RTS0042574,163
RTS0042575,134
RTS0042576,130
RTS0042577,164
RTS0042578,107
RTS0042579,131
RTS0042580,99
RTS0042581,149
RTS0042582,133
RTS0042583,286
RTS0042584,109
RTS0042585,107
RTS0042586,117
RTS0042587,156
RTS0042588,156
RTS0042589,108
RTS0042590,110
RTS0042591,108
RTS0042592,105
RTS0042593,94
RTS0042594,91
RTS0042595,85
RTS0042596,113
RTS0042597,113
RTS0042598,164
RTS0042599,102
RTS0042600,97
RTS0042601,70
RTS0042602,121
RTS0042603,105
RTS0042604,128
RTS0042605,101
RTS0042606,141
RTS0042607,121
RTS0042608,116
RTS0042609,101
RTS0042610,105
RTS0042611,200
RTS0042612,219
RTS0042613,168
RTS0042614,181
RTS0042615,192
RTS0042616,102
RTS0042617,95
RTS0042618,104
RTS0042619,91
RTS0042620,109
RTS0042621,99
RTS0042622,98
RTS0042623,126
RTS0042624,95
RTS0042625,90
RTS0042626,102
RTS0042627,128
RTS0042628,105
RTS0042629,99
RTS0042630,105
RTS0042631,84
RTS0042633,108
RTS0042634,130
RTS0042635,106
RTS0042636,172
RTS0042637,135
RTS0042638,129
RTS0042639,124
RTS0042640,138
RTS0042641,100
RTS0042642,98
RTS0042643,51
RTS0042644,95
RTS0042645,83
RTS0042646,103
RTS0042647,108
RTS0042648,152
RTS0042649,103
RTS0042650,105
RTS0042651,100
RTS0042652,84
RTS0042653,82
RTS0042654,130
RTS0042655,120
RTS0042656,136
RTS0042657,91
RTS0042658,123
RTS0042659,92
RTS0042660,116
RTS0042661,118
RTS0042662,127
RTS0042663,131
RTS0042664,76
RTS0042665,93
RTS0042666,110
RTS0042667,110
RTS0042668,94
RTS0042669,110
RTS0042670,129
RTS0042671,122
RTS0042672,111
RTS0042673,115
RTS0042674,95
RTS0042675,115
RTS0042676,94
RTS0042678,130
RTS0042679,146
RTS0042680,117
RTS0042681,146
RTS0042682,135
RTS0042683,113
RTS0042684,105
RTS0042685,132
RTS0042686,171
RTS0042687,124
RTS0042688,77
RTS0042689,83
RTS0042690,111
RTS0042691,123
RTS0042692,103
RTS0042693,123
RTS0042694,8
RTS0042695,85
RTS0042696,113
RTS0042697,103
RTS0042698,69
RTS0042699,66
RTS0042700,103
RTS0042701,122
RTS0042702,99
RTS0042703,111
RTS0042704,139
RTS0042705,109
RTS0042706,98
RTS0042707,86
RTS0042708,145
RTS0042709,103
RTS0042710,123
RTS0042711,143
RTS0042712,130
RTS0042713,106
RTS0042714,99
RTS0042715,92
RTS0042716,97
RTS0042717,100
RTS0042718,115
RTS0042719,113
RTS0042720,119
RTS0042721,104
RTS0042722,107
RTS0042723,109
RTS0042724,147
RTS0042725,103
RTS0042726,93
RTS0042727,81
RTS0042728,133
RTS0042729,80
RTS0042730,123
RTS0042731,82
RTS0042732,107
RTS0042733,123
RTS0042734,112
RTS0042735,108
RTS0042736,129
RTS0042737,180
RTS0042738,155
RTS0042739,126
RTS0042740,143
RTS0042741,80
RTS0042742,105
RTS0042743,70
RTS0042744,72
RTS0042745,85
RTS0042746,145
RTS0042747,108
RTS0042748,122
RTS0042749,109
RTS0042750,112
RTS0042751,116
RTS0042752,101
RTS0042753,116
RTS0042754,89
RTS0042755,83
RTS0042756,116
RTS0042757,162
RTS0042758,83
RTS0042759,65
RTS0042760,110
RTS0042761,105
RTS0042762,92
RTS0042763,80
RTS0042764,107
RTS0042765,100
RTS0042766,152
RTS0042767,125
RTS0042768,138
RTS0042769,176
RTS0042770,112
RTS0042771,131
RTS0042772,143
RTS0042773,158
RTS0042774,172
RTS0042775,127
RTS0042776,100
RTS0042777,146
RTS0042778,146
RTS0042779,129
RTS0042780,125
RTS0042781,145
RTS0042782,106
RTS0042783,116
RTS0042784,138
RTS0042785,111
RTS0042786,145
RTS0042787,136
RTS0042788,134
RTS0042789,115
RTS0042790,140
RTS0042791,265
RTS0042792,154
RTS0042793,287
RTS0042794,227
RTS0042795,231
RTS0042796,127
RTS0042797,196
RTS0042798,81
RTS0042799,132
RTS0042800,135
RTS0042801,134
RTS0042802,142
RTS0042803,128
RTS0042804,120
RTS0042805,109
RTS0042806,116
RTS0042807,134
RTS0042808,138
RTS0042809,141
RTS0042810,118
RTS0042811,126
RTS0042812,138
RTS0042813,162
RTS0042814,156
RTS0042815,158
RTS0042816,135
RTS0042817,168
RTS0042818,129
RTS0042819,156
RTS0042820,102
RTS0042821,158
RTS0042822,107
RTS0042823,101
RTS0042824,128
RTS0042825,127
RTS0042826,118
RTS0042827,124
RTS0042828,149
RTS0042829,155
RTS0042830,154
RTS0042831,182
RTS0042832,156
RTS0042833,161
RTS0042834,160
RTS0042835,115
RTS0042836,128
RTS0042837,120
RTS0042838,138
RTS0042839,110
RTS0042840,118
RTS0042841,139
RTS0042842,141
RTS0042843,150
RTS0042844,127
RTS0042845,160
RTS0042846,132
RTS0042847,168
RTS0042848,194
RTS0042849,119
RTS0042850,131
RTS0042851,126
RTS0042852,102
RTS0042853,118
RTS0042854,118
RTS0042855,102
RTS0042856,104
RTS0042857,113
RTS0042858,132
RTS0042859,125
RTS0042860,131
RTS0042861,135
RTS0042862,71
RTS0042863,145
RTS0042864,117
RTS0042865,143
RTS0042866,101
RTS0042867,116
RTS0042868,98
RTS0042869,147
RTS0042870,108
RTS0042871,173
RTS0042872,75
RTS0042873,95
RTS0042874,103
RTS0042875,136
RTS0042876,179
RTS0042877,129
RTS0042878,131
RTS0042879,128
RTS0042880,177
RTS0042881,112
RTS0042882,123
RTS0042883,130
RTS0042884,150
RTS0042885,126
RTS0042886,136
RTS0042887,117
RTS0042888,126
RTS0042889,109
RTS0042890,133
RTS0042891,97
RTS0042892,157
RTS0042893,174
RTS0042894,128
RTS0042895,137
RTS0042896,148
RTS0042897,126
RTS0042898,94
RTS0042899,167
RTS0042900,132
RTS0042901,172
RTS0042902,117
RTS0042903,109
RTS0042904,106
RTS0042905,125
RTS0042906,118
RTS0042907,106
RTS0042908,110
RTS0042909,125
RTS0042910,115
RTS0042911,126
RTS0042912,112
RTS0042913,143
RTS0042914,120
RTS0042915,100
RTS0042916,102
RTS0042917,116
RTS0042918,121
RTS0042919,137
RTS0042920,124
RTS0042921,148
RTS0042922,145
RTS0042923,158
RTS0042924,107
RTS0042925,159
RTS0042926,122
RTS0042927,103
RTS0042928,155
RTS0042929,136
RTS0042930,91
RTS0042931,111
RTS0042932,100
RTS0042933,97
RTS0042934,130
RTS0042935,128
RTS0042936,129
RTS0042937,108
RTS0042938,156
RTS0042939,171
RTS0042940,154
RTS0042941,159
RTS0042942,176
RTS0042943,192
RTS0042944,192
RTS0042945,190
RTS0042946,151
RTS0042947,163
RTS0042948,89
RTS0042949,110
RTS0042950,108
RTS0042951,111
RTS0042952,117
RTS0042953,126
RTS0042954,103
RTS0042955,118
RTS0042956,124
RTS0042957,109
RTS0042958,130
RTS0042959,131
RTS0042960,145
RTS0042961,120
RTS0042962,117
RTS0042963,130
RTS0042964,137
RTS0042965,181
RTS0042966,131
RTS0042967,121
RTS0042968,126
RTS0042969,151
RTS0042970,136
RTS0042971,357
RTS0042972,215
RTS0042973,263
RTS0042974,194
RTS0042975,274
RTS0042976,156
RTS0042977,199
RTS0042978,182
RTS0042979,128
RTS0042980,144
RTS0042981,151
RTS0042982,133
RTS0042983,135
RTS0042984,108
RTS0042985,144
RTS0042986,120
RTS0042987,109
RTS0042988,108
RTS0042989,119
RTS0042990,90
RTS0042991,121
RTS0042992,105
RTS0042993,95
RTS0042994,112
RTS0042995,141
RTS0042996,120
RTS0042997,120
RTS0042998,116
RTS0042999,134
RTS0043000,118
RTS0043001,109
RTS0043002,108
RTS0043003,96
RTS0043004,154
RTS0043005,131
RTS0043006,92
RTS0043007,144
RTS0043008,166
RTS0043009,101
RTS0043010,125
RTS0043011,126
RTS0043012,149
RTS0043013,119
RTS0043014,163
RTS0043015,170
RTS0043016,162
RTS0043017,134
RTS0043018,118
RTS0043019,145
RTS0043020,94
RTS0043021,115
RTS0043022,115
RTS0043023,136
RTS0043024,151
RTS0043025,143
RTS0043026,107
RTS0043027,152
RTS0043028,180
RTS0043029,152
RTS0043030,127
RTS0043031,114
RTS0043032,125
RTS0043033,158
RTS0043034,135
RTS0043035,91
RTS0043036,135
RTS0043037,115
RTS0043038,145
RTS0043039,103
RTS0043040,125
RTS0043041,124
RTS0043042,105
RTS0043043,102
RTS0043044,81
RTS0043045,120
RTS0043046,90
RTS0043047,135
RTS0043048,130
RTS0043049,96
RTS0043050,104
RTS0043051,134
RTS0043052,117
RTS0043053,103
RTS0043054,82
RTS0043055,115
RTS0043056,108
RTS0043057,136
RTS0043058,119
RTS0043059,134
RTS0043060,140
RTS0043061,265
RTS0043062,155
RTS0043063,155
RTS0043064,168
RTS0043065,167
RTS0043066,169
RTS0043067,121
RTS0043068,123
RTS0043069,138
RTS0043070,153
RTS0043071,110
RTS0043072,113
RTS0043073,138
RTS0043074,124
RTS0043075,125
RTS0043076,107
RTS0043077,110
RTS0043078,102
RTS0043079,124
RTS0043080,103
RTS0043081,140
RTS0043082,121
RTS0043083,103
RTS0043084,108
RTS0043085,150
RTS0043086,117
RTS0043087,120
RTS0043088,111
RTS0043089,116
RTS0043090,135
RTS0043091,80
RTS0043092,85
RTS0043093,107
RTS0043094,137
RTS0043095,149
RTS0043096,123
RTS0043097,93
RTS0043098,124
RTS0043099,133
RTS0043100,118
RTS0043101,141
RTS0043102,129
RTS0043103,124
RTS0043104,162
RTS0043105,121
RTS0043106,186
RTS0043107,134
RTS0043108,111
RTS0043109,123
RTS0043110,130
RTS0043111,187
RTS0043112,163
RTS0043113,142
RTS0043114,168
RTS0043115,135
RTS0043116,170
RTS0043117,115
RTS0043118,102
RTS0043119,119
RTS0043120,133
RTS0043121,93
RTS0043122,119
RTS0043123,102
RTS0043124,114
RTS0043125,106
RTS0043126,182
RTS0043127,117
RTS0043128,160
RTS0043129,104
RTS0043130,172
RTS0043131,134
RTS0043132,99
RTS0043133,86
RTS0043134,109
RTS0043135,115
RTS0043136,130
RTS0043137,108
RTS0043138,150
RTS0043139,140
RTS0043140,111
RTS0043141,130
RTS0043142,153
RTS0043143,128
RTS0043144,167
RTS0043145,148
RTS0043146,99
RTS0043147,142
RTS0043148,142
RTS0043149,127
RTS0043150,87
RTS0043151,124
RTS0043152,143
RTS0043153,163
RTS0043154,131
RTS0043155,139
RTS0043156,341
RTS0043157,364
RTS0043159,433
RTS0043160,710
RTS0043161,152
RTS0043162,155
RTS0043163,147
RTS0043164,117
RTS0043165,130
RTS0043167,106
RTS0043168,163
RTS0043169,130
RTS0043170,130
RTS0043171,109
RTS0043172,165
RTS0043173,125
RTS0043174,115
RTS0043175,89
RTS0043176,89
RTS0043177,109
RTS0043178,213
RTS0043179,142
RTS0043180,101
RTS0043181,149
RTS0043182,123
RTS0043183,156
RTS0043184,115
RTS0043185,129
RTS0043186,192
RTS0043187,125
RTS0043188,125
RTS0043189,136
RTS0043190,143
RTS0043191,143
RTS0043192,141
RTS0043193,134
RTS0043194,102
RTS0043195,125
RTS0043196,179
RTS0043197,129
RTS0043198,134
RTS0043199,134
RTS0043200,148
RTS0043201,128
RTS0043202,169
RTS0043203,114
RTS0043204,208
RTS0043205,175
RTS0043206,115
RTS0043207,138
RTS0043208,127
RTS0043209,112
RTS0043210,109
RTS0043211,150
RTS0043212,152
RTS0043213,94
RTS0043214,105
RTS0043215,111
RTS0043216,127
RTS0043217,133
RTS0043218,138
RTS0043219,123
RTS0043220,157
RTS0043221,122
RTS0043222,133
RTS0043223,146
RTS0043224,119
RTS0043225,109
RTS0043226,134
RTS0043227,122
RTS0043228,133
RTS0043229,121
RTS0043230,147
RTS0043231,127
RTS0043232,143
RTS0043233,145
RTS0043234,100
RTS0043235,153
RTS0043236,98
RTS0043237,137
RTS0043238,135
RTS0043239,127
RTS0043240,168
RTS0043241,141
RTS0043242,141
RTS0043243,164
RTS0043244,147
RTS0043245,141
RTS0043246,129
RTS0043247,142
RTS0043248,104
RTS0043249,115
RTS0043250,157
RTS0043251,109
RTS0043252,126
RTS0043253,124
RTS0043254,131
RTS0043255,141
RTS0043256,144
RTS0043257,102
RTS0043258,116
RTS0043259,142
RTS0043260,116
RTS0043261,123
RTS0043262,156
RTS0043263,114
RTS0043264,123
RTS0043265,100
RTS0043266,136
RTS0043267,121
RTS0043268,115
RTS0043269,125
RTS0043270,202
RTS0043271,128
RTS0043272,161
RTS0043273,156
RTS0043274,157
RTS0043275,144
RTS0043276,98
RTS0043277,107
RTS0043278,127
RTS0043279,121
RTS0043280,115
RTS0043281,112
RTS0043282,135
RTS0043283,131
RTS0043284,177
RTS0043285,131
RTS0043286,146
RTS0043287,170
RTS0043288,186
RTS0043289,173
RTS0043290,123
RTS0043291,187
RTS0043292,165
RTS0043293,110
RTS0043294,157
RTS0043295,141
RTS0043296,122
RTS0043297,90
RTS0043299,132
RTS0043300,149
RTS0043301,106
RTS0043302,103
RTS0043303,145
RTS0043304,91
RTS0043305,104
RTS0043306,155
RTS0043307,143
RTS0043308,112
RTS0043309,143
RTS0043310,138
RTS0043311,174
RTS0043312,179
RTS0043313,198
RTS0043314,184
RTS0043315,129
RTS0043316,131
RTS0043317,109
RTS0043318,107
RTS0043319,118
RTS0043320,136
RTS0043321,128
RTS0043322,124
RTS0043323,138
RTS0043324,125
RTS0043325,120
RTS0043326,139
RTS0043327,119
RTS0043328,117
RTS0043329,118
RTS0043330,122
RTS0043331,107
RTS0043332,124
RTS0043333,97
RTS0043334,119
RTS0043335,96
RTS0043336,129
RTS0043337,135
RTS0043338,139
RTS0043339,114
RTS0043340,125
RTS0043341,126
RTS0043342,105
RTS0043343,94
RTS0043344,141
RTS0043345,123
RTS0043346,113
RTS0043347,188
RTS0043348,153
RTS0043349,118
RTS0043350,138
RTS0043351,148
RTS0043352,142
RTS0043353,142
RTS0043354,121
RTS0043355,158
RTS0043356,135
RTS0043357,165
RTS0043358,146
RTS0043359,148
RTS0043360,151
RTS0043361,178
RTS0043362,170
RTS0043363,138
RTS0043364,146
RTS0043365,147
RTS0043366,110
RTS0043367,83
RTS0043368,108
RTS0043369,103
RTS0043370,91
RTS0043371,197
RTS0043372,159
RTS0043373,165
RTS0043374,173
RTS0043375,152
RTS0043376,117
RTS0043377,180
RTS0043378,141
RTS0043379,140
RTS0043380,113
RTS0043381,122
RTS0043382,101
RTS0043383,130
RTS0043384,111
RTS0043385,122
RTS0043386,121
RTS0043387,168
RTS0043388,130
RTS0043389,142
RTS0043390,103
RTS0043391,123
RTS0043392,149
RTS0043393,129
RTS0043394,157
RTS0043395,133
RTS0043396,232
RTS0043397,182
RTS0043398,195
RTS0043399,194
RTS0043400,121
RTS0043401,106
RTS0043402,111
RTS0043403,139
RTS0043404,131
RTS0043405,121
RTS0043406,87
RTS0043407,110
RTS0043408,114
RTS0043409,117
RTS0043410,119
RTS0043411,119
RTS0043412,106
RTS0043413,98
RTS0043414,119
RTS0043415,114
RTS0043416,155
RTS0043417,112
RTS0043418,134
RTS0043419,129
RTS0043420,117
RTS0043421,177
RTS0043422,111
RTS0043423,154
RTS0043424,131
RTS0043425,137
RTS0043426,169
RTS0043427,139
RTS0043428,166
RTS0043429,148
RTS0043430,127
RTS0043431,185
RTS0043432,104
RTS0043433,120
RTS0043434,133
RTS0043435,137
RTS0043436,112
RTS0043437,133
RTS0043438,105
RTS0043439,106
RTS0043440,160
RTS0043441,138
RTS0043442,119
RTS0043443,136
RTS0043444,156
RTS0043445,119
RTS0043446,131
RTS0043447,130
RTS0043448,125
RTS0043449,102
RTS0043450,120
RTS0043451,112
RTS0043452,135
RTS0043453,134
RTS0043454,151
RTS0043455,118
RTS0043456,122
RTS0043457,141
RTS0043458,110
RTS0043459,105
RTS0043460,135
RTS0043461,120
RTS0043462,127
RTS0043463,134
RTS0043464,138
RTS0043465,145
RTS0043466,189
RTS0043467,150
RTS0043468,160
RTS0043469,121
RTS0043470,123
RTS0043471,114
RTS0043472,130
RTS0043473,106
RTS0043474,135
RTS0043475,126
RTS0043476,126
RTS0043477,128
RTS0043478,115
RTS0043479,138
RTS0043480,106
RTS0043481,169
RTS0043482,166
RTS0043483,174
RTS0043484,136
RTS0043485,151
RTS0043486,156
RTS0043487,154
RTS0043488,138
RTS0043489,154
RTS0043490,150
RTS0043491,180
RTS0043492,166
RTS0043493,163
RTS0043494,141
RTS0043495,166
RTS0043496,126
RTS0043497,106
RTS0043498,102
RTS0043499,147
RTS0043500,124
RTS0043501,116
RTS0043502,114
RTS0043503,101
RTS0043504,125
RTS0043505,122
RTS0043506,136
RTS0043507,120
RTS0043508,115
RTS0043509,145
RTS0043510,123
RTS0043511,126
RTS0043512,151
RTS0043513,120
RTS0043514,126
RTS0043515,139
RTS0043516,106
RTS0043517,99
RTS0043518,136
RTS0043519,156
RTS0043520,142
RTS0043521,122
RTS0043522,96
RTS0043523,140
RTS0043524,130
RTS0043525,109
RTS0043526,140
RTS0043527,120
RTS0043528,114
RTS0043529,121
RTS0043530,93
RTS0043531,145
RTS0043532,148
RTS0043533,136
RTS0043534,127
RTS0043535,126
RTS0043536,115
RTS0043537,139
RTS0043538,138
RTS0043539,114
RTS0043540,97
RTS0043541,130
RTS0043542,131
RTS0043543,114
RTS0043544,147
RTS0043545,115
RTS0043546,134
RTS0043547,121
RTS0043548,147
RTS0043549,144
RTS0043550,113
RTS0043551,136
RTS0043552,99
RTS0043553,99
RTS0043554,121
RTS0043555,106
RTS0043556,90
RTS0043557,108
RTS0043558,124
RTS0043559,118
RTS0043560,125
RTS0043561,132
RTS0043562,114
RTS0043563,104
RTS0043564,102
RTS0043565,119
RTS0043566,122
RTS0043567,137
RTS0043568,118
RTS0043569,137
RTS0043570,152
RTS0043571,115
RTS0043572,115
RTS0043573,120
RTS0043574,112
RTS0043575,114
RTS0043576,207
RTS0043577,200
RTS0043578,126
RTS0043579,173
RTS0043580,192
RTS0043581,136
RTS0043582,159
RTS0043583,110
RTS0043584,157
RTS0043585,112
RTS0043586,99
RTS0043587,116
RTS0043588,75
RTS0043589,133
RTS0043590,161
RTS0043591,97
RTS0043592,120
RTS0043593,122
RTS0043594,100
RTS0043595,96
RTS0043596,90
RTS0043597,107
RTS0043598,110
RTS0043599,116
RTS0043600,130
RTS0043601,90
RTS0043602,104
RTS0043603,109
RTS0043604,107
RTS0043605,90
RTS0043606,122
RTS0043607,102
RTS0043608,113
RTS0043609,104
RTS0043610,126
RTS0043611,144
RTS0043612,120
RTS0043613,116
RTS0043614,131
RTS0043615,130
RTS0043616,121
RTS0043617,122
RTS0043618,129
RTS0043619,99
RTS0043620,85
RTS0043621,118
RTS0043622,120
RTS0043623,93
RTS0043624,158
RTS0043625,93
RTS0043626,99
RTS0043627,94
RTS0043628,126
RTS0043629,119
RTS0043630,116
RTS0043631,106
RTS0043632,129
RTS0043633,123
RTS0043634,128
RTS0043635,131
RTS0043636,90
RTS0043637,131
RTS0043638,117
RTS0043639,117
RTS0043640,122
RTS0043641,241
RTS0043642,167
RTS0043643,172
RTS0043644,220
RTS0043645,247
RTS0043646,120
RTS0043647,104
RTS0043648,131
RTS0043649,94
RTS0043650,116
RTS0043651,75
RTS0043652,133
RTS0043653,94
RTS0043654,110
RTS0043655,84
RTS0043656,86
RTS0043657,118
RTS0043658,157
RTS0043659,110
RTS0043660,139
RTS0043661,140
RTS0043663,105
RTS0043664,102
RTS0043665,133
RTS0043666,94
RTS0043667,84
RTS0043668,82
RTS0043669,99
RTS0043670,96
RTS0043671,118
RTS0043672,128
RTS0043673,101
RTS0043674,129
RTS0043675,118
RTS0043676,119
RTS0043677,139
RTS0043678,97
RTS0043679,125
RTS0043680,104
RTS0043681,123
RTS0043682,103
RTS0043683,123
RTS0043684,134
RTS0043685,156
RTS0043686,135
RTS0043687,138
RTS0043688,114
RTS0043689,127
RTS0043690,119
RTS0043691,123
RTS0043692,105
RTS0043693,131
RTS0043694,110
RTS0043695,109
RTS0043696,106
RTS0043697,146
RTS0043698,137
RTS0043699,132
RTS0043700,95
RTS0043701,107
RTS0043702,116
RTS0043703,92
RTS0043704,104
RTS0043705,90
RTS0043706,182
RTS0043707,118
RTS0043708,106
RTS0043709,141
RTS0043710,129
RTS0043711,95
RTS0043712,114
RTS0043713,104
RTS0043714,77
RTS0043715,94
RTS0043716,156
RTS0043717,126
RTS0043718,120
RTS0043719,137
RTS0043720,101
RTS0043721,118
RTS0043722,117
RTS0043723,123
RTS0043724,101
RTS0043725,132
RTS0043726,112
RTS0043727,116
RTS0043728,114
RTS0043729,121
RTS0043730,110
RTS0043731,93
RTS0043732,115
RTS0043733,150
RTS0043734,125
RTS0043735,161
RTS0043736,97
RTS0043737,137
RTS0043738,140
RTS0043739,136
RTS0043740,105
RTS0043741,150
RTS0043742,150
RTS0043743,117
RTS0043744,159
RTS0043745,114
RTS0043746,75
RTS0043747,123
RTS0043748,105
RTS0043749,120
RTS0043750,102
RTS0043751,116
RTS0043752,126
RTS0043753,124
RTS0043754,105
RTS0043755,146
RTS0043756,102
RTS0043757,117
RTS0043758,99
RTS0043759,111
RTS0043760,88
RTS0043761,154
RTS0043762,95
RTS0043763,120
RTS0043764,139
RTS0043765,138
RTS0043766,116
RTS0043767,101
RTS0043768,111
RTS0043769,121
RTS0043770,82
RTS0043771,115
RTS0043772,126
RTS0043773,120
RTS0043774,96
RTS0043775,118
RTS0043776,96
RTS0043777,131
RTS0043778,118
RTS0043779,111
RTS0043780,118
RTS0043781,161
RTS0043782,102
RTS0043783,111
RTS0043784,109
RTS0043785,94
RTS0043786,145
RTS0043787,112
RTS0043788,107
RTS0043789,120
RTS0043790,116
RTS0043791,113
RTS0043792,139
RTS0043793,105
RTS0043794,117
RTS0043795,114
RTS0043796,104
RTS0043797,129
RTS0043798,100
RTS0043799,100
RTS0043800,99
RTS0043801,74
RTS0043802,120
RTS0043803,128
RTS0043804,131
RTS0043805,121
RTS0043806,103
RTS0043807,106
RTS0043808,153
RTS0043809,120
RTS0043810,116
RTS0043811,122
RTS0043812,148
RTS0043813,129
RTS0043814,121
RTS0043815,123
RTS0043816,150
RTS0043817,127
RTS0043818,127
RTS0043819,106
RTS0043820,185
RTS0043821,125
RTS0043822,101
RTS0043823,109
RTS0043824,112
RTS0043825,90
RTS0043826,108
RTS0043827,91
RTS0043828,128
RTS0043829,85
RTS0043830,114
RTS0043831,124
RTS0043832,103
RTS0043833,117
RTS0043834,77
RTS0043835,104
RTS0043836,119
RTS0043837,127
RTS0043838,85
RTS0043839,123
RTS0043840,110
RTS0043841,87
RTS0043842,100
RTS0043843,124
RTS0043844,114
RTS0043845,104
RTS0043846,112
RTS0043847,137
RTS0043848,179
RTS0043849,156
RTS0043850,172
RTS0043851,151
RTS0043852,128
RTS0043853,134
RTS0043854,125
RTS0043856,99
RTS0043857,89
RTS0043858,100
RTS0043859,121
RTS0043860,150
RTS0043861,197
RTS0043862,274
RTS0043863,167
RTS0043864,138
RTS0043865,118
RTS0043866,133
RTS0043867,133
RTS0043868,129
RTS0043869,125
RTS0043870,78
RTS0043871,147
RTS0043872,127
RTS0043873,108
RTS0043874,128
RTS0043875,110
RTS0043876,112
RTS0043877,112
RTS0043878,126
RTS0043879,174
RTS0043880,122
RTS0043881,107
RTS0043882,140
RTS0043883,139
RTS0043884,118
RTS0043885,88
RTS0043886,107
RTS0043887,111
RTS0043888,99
RTS0043889,103
RTS0043890,141
RTS0043891,157
RTS0043892,140
RTS0043893,133
RTS0043894,105
RTS0043895,122
RTS0043896,106
RTS0043897,161
RTS0043898,181
RTS0043899,143
RTS0043900,151
RTS0043901,145
RTS0043902,138
RTS0043903,130
RTS0043904,129
RTS0043905,110
RTS0043906,80
RTS0043907,117
RTS0043908,57
RTS0043909,121
RTS0043910,145
RTS0043911,152
RTS0043912,215
RTS0043913,140
RTS0043914,121
RTS0043915,107
RTS0043916,107
RTS0043917,117
RTS0043918,108
RTS0043919,113
RTS0043920,246
RTS0043921,122
RTS0043922,115
RTS0043923,128
RTS0043924,184
RTS0043925,137
RTS0043926,159
RTS0043927,109
RTS0043928,105
RTS0043929,127
RTS0043930,119
RTS0043931,89
RTS0043932,132
RTS0043933,109
RTS0043934,116
RTS0043935,113
RTS0043936,89
RTS0043937,87
RTS0043938,103
RTS0043939,72
RTS0043940,116
RTS0043941,125
RTS0043942,122
RTS0043943,137
RTS0043944,116
RTS0043945,100
RTS0043946,86
RTS0043947,121
RTS0043948,142
RTS0043949,128
RTS0043950,100
RTS0043951,122
RTS0043952,150
RTS0043953,117
RTS0043954,112
RTS0043955,107
RTS0043956,146
RTS0043957,119
RTS0043958,155
RTS0043959,106
RTS0043960,151
RTS0043961,146
RTS0043962,156
RTS0043963,143
RTS0043964,123
RTS0043965,110
RTS0043966,116
RTS0043967,129
RTS0043968,114
RTS0043969,117
RTS0043970,149
RTS0043971,100
RTS0043972,149
RTS0043973,164
RTS0043974,127
RTS0043975,118
RTS0043976,109
RTS0043977,117
RTS0043978,128
RTS0043979,131
RTS0043980,125
RTS0043981,112
RTS0043982,123
RTS0043983,150
RTS0043984,130
RTS0043985,182
RTS0043986,86
RTS0043987,160
RTS0043988,124
RTS0043989,99
RTS0043990,136
RTS0043991,113
RTS0043992,111
RTS0043993,114
RTS0043994,105
RTS0043996,136
RTS0043997,89
RTS0043998,101
RTS0043999,136
RTS0044000,109
RTS0044001,106
RTS0044002,134
RTS0044003,143
RTS0044004,165
RTS0044005,118
RTS0044006,156
RTS0044007,135
RTS0044008,97
RTS0044009,108
RTS0044010,128
RTS0044011,168
RTS0044012,223
RTS0044013,203
RTS0044014,431
RTS0044015,186
RTS0044016,129
RTS0044017,98
RTS0044018,131
RTS0044019,144
RTS0044020,159
RTS0044021,110
RTS0044022,147
RTS0044023,122
RTS0044024,108
RTS0044025,139
RTS0044026,125
RTS0044027,113
RTS0044028,105
RTS0044029,158
RTS0044030,108
RTS0044031,124
RTS0044032,114
RTS0044033,87
RTS0044034,136
RTS0044035,101
RTS0044036,179
RTS0044037,139
RTS0044038,162
RTS0044039,122
RTS0044040,129
RTS0044041,105
RTS0044042,144
RTS0044043,159
RTS0044044,163
RTS0044045,143
RTS0044046,117
RTS0044047,147
RTS0044048,130
RTS0044049,105
RTS0044050,114
RTS0044051,95
RTS0044052,105
RTS0044053,88
RTS0044054,150
RTS0044055,128
RTS0044056,162
RTS0044057,111
RTS0044058,151
RTS0044059,125
RTS0044060,140
RTS0044061,146
RTS0044062,144
RTS0044063,128
RTS0044064,139
RTS0044065,113
RTS0044067,119
RTS0044068,126
RTS0044069,150
RTS0044070,143
RTS0044071,124
RTS0044072,126
RTS0044073,93
RTS0044074,118
RTS0044075,102
RTS0044076,98
RTS0044077,122
RTS0044078,87
RTS0044079,119
RTS0044080,120
RTS0044081,102
RTS0044082,114
RTS0044083,137
RTS0044084,105
RTS0044085,88
RTS0044086,119
RTS0044087,107
RTS0044088,117
RTS0044089,131
RTS0044090,169
RTS0044091,136
RTS0044092,124
RTS0044093,89
RTS0044094,108
RTS0044095,92
RTS0044096,94
RTS0044097,119
RTS0044098,73
RTS0044099,130
RTS0044100,109
RTS0044101,89
RTS0044102,134
RTS0044103,128
RTS0044104,124
RTS0044105,136
RTS0044106,162
RTS0044107,163
RTS0044108,165
RTS0044109,166
RTS0044110,200
RTS0044111,179
RTS0044112,143
RTS0044113,168
RTS0044114,143
RTS0044115,180
RTS0044116,148
RTS0044117,118
RTS0044118,112
RTS0044119,142
RTS0044120,128
RTS0044121,131
RTS0044122,114
RTS0044123,122
RTS0044124,140
RTS0044125,128
RTS0044126,139
RTS0044127,159
RTS0044128,163
RTS0044129,130
RTS0044130,120
RTS0044131,142
RTS0044132,135
RTS0044133,136
RTS0044134,134
RTS0044135,135
RTS0044136,130
RTS0044137,232
RTS0044138,133
RTS0044139,152
RTS0044140,147
RTS0044141,142
RTS0044142,121
RTS0044143,153
RTS0044144,125
RTS0044145,82
RTS0044146,102
RTS0044147,112
RTS0044148,126
RTS0044149,142
RTS0044150,132
RTS0044151,129
RTS0044152,143
RTS0044153,147
RTS0044154,140
RTS0044155,147
RTS0044156,158
RTS0044157,172
RTS0044158,204
RTS0044159,129
RTS0044160,120
RTS0044161,142
RTS0044162,129
RTS0044163,190
RTS0044164,161
RTS0044165,109
RTS0044166,140
RTS0044167,136
RTS0044168,106
RTS0044169,180
RTS0044170,154
RTS0044171,123
RTS0044172,118
RTS0044173,123
RTS0044174,112
RTS0044175,114
RTS0044176,130
RTS0044177,151
RTS0044178,172
RTS0044180,104
RTS0044181,157
RTS0044182,159
RTS0044183,97
RTS0044184,131
RTS0044185,127
RTS0044186,189
RTS0044187,147
RTS0044188,113
RTS0044189,123
RTS0044190,136
RTS0044191,134
RTS0044192,153
RTS0044193,150
RTS0044194,133
RTS0044195,178
RTS0044196,139
RTS0044197,96
RTS0044198,140
RTS0044199,129
RTS0044200,123
RTS0044206,129
RTS0044207,140
RTS0044208,119
RTS0044209,80
RTS0044210,102
RTS0044211,156
RTS0044212,137
RTS0044213,132
RTS0044214,163
RTS0044215,143
RTS0044216,135
RTS0044217,180
RTS0044218,170
RTS0044219,177
RTS0044220,143
RTS0044221,136
RTS0044222,121
RTS0044223,107
RTS0044224,150
RTS0044225,95
RTS0044226,128
RTS0044227,133
RTS0044228,144
RTS0044229,115
RTS0044230,124
RTS0044231,96
RTS0044232,118
RTS0044233,114
RTS0044234,106
RTS0044235,119
RTS0044236,170
RTS0044237,159
RTS0044238,159
RTS0044239,151
RTS0044240,137
RTS0044241,129
RTS0044242,136
RTS0044243,138
RTS0044244,144
RTS0044245,109
RTS0044246,142
RTS0044247,134
RTS0044248,158
RTS0044249,141
RTS0044250,83
RTS0044251,139
RTS0044252,144
RTS0044253,127
RTS0044254,100
RTS0044255,151
RTS0044256,161
RTS0044257,132
RTS0044258,163
RTS0044259,133
RTS0044260,122
RTS0044261,208
RTS0044262,150
RTS0044263,164
RTS0044264,140
RTS0044265,131
RTS0044266,133
RTS0044267,113
RTS0044268,154
RTS0044269,128
RTS0044270,162
RTS0044271,142
RTS0044272,157
RTS0044273,141
RTS0044274,113
RTS0044275,166
RTS0044276,155
RTS0044277,121
RTS0044278,95
RTS0044279,104
RTS0044280,137
RTS0044281,116
RTS0044282,140
RTS0044283,123
RTS0044284,115
RTS0044285,111
RTS0044286,107
RTS0044287,135
RTS0044288,86
RTS0044289,134
RTS0044290,134
RTS0044291,128
RTS0044292,116
RTS0044293,109
RTS0044294,121
RTS0044295,117
RTS0044296,130
RTS0044297,114
RTS0044298,150
RTS0044299,141
RTS0044300,142
RTS0044301,140
RTS0044302,99
RTS0044303,125
RTS0044304,118
RTS0044305,103
RTS0044306,159
RTS0044307,131
RTS0044308,221
RTS0044309,206
RTS0044310,200
RTS0044311,119
RTS0044312,141
RTS0044313,118
RTS0044314,136
RTS0044315,127
RTS0044316,125
RTS0044317,153
RTS0044318,151
RTS0044319,131
RTS0044320,42
RTS0044321,127
RTS0044322,108
RTS0044323,150
RTS0044324,110
RTS0044325,109
RTS0044326,134
RTS0044327,124
RTS0044328,99
RTS0044329,149
RTS0044330,113
RTS0044331,143
RTS0044332,150
RTS0044333,152
RTS0044334,126
RTS0044335,157
RTS0044336,122
RTS0044337,127
RTS0044338,115
RTS0044339,140
RTS0044340,102
RTS0044341,130
RTS0044342,133
RTS0044343,116
RTS0044344,135
RTS0044345,128
RTS0044346,183
RTS0044347,206
RTS0044348,203
RTS0044349,255
RTS0044350,222
RTS0044351,156
RTS0044352,137
RTS0044353,184
RTS0044354,136
RTS0044355,142
RTS0044356,97
RTS0044357,130
RTS0044358,126
RTS0044359,141
RTS0044360,111
RTS0044361,166
RTS0044362,177
RTS0044363,142
RTS0044364,136
RTS0044365,118
RTS0044366,225
RTS0044367,160
RTS0044368,215
RTS0044369,233
RTS0044370,205
RTS0044371,114
RTS0044372,114
RTS0044373,129
RTS0044374,115
RTS0044375,137
RTS0044376,115
RTS0044377,128
RTS0044378,132
RTS0044379,135
RTS0044380,147
RTS0044381,165
RTS0044382,141
RTS0044383,185
RTS0044384,115
RTS0044385,140
RTS0044386,123
RTS0044387,158
RTS0044388,166
RTS0044389,139
RTS0044390,137
RTS0044391,207
RTS0044392,208
RTS0044393,205
RTS0044394,172
RTS0044395,154
RTS0044396,121
RTS0044397,129
RTS0044399,110
RTS0044400,125
RTS0044401,110
RTS0044402,168
RTS0044403,142
RTS0044404,162
RTS0044405,134
RTS0044406,98
RTS0044407,104
RTS0044408,135
RTS0044409,112
RTS0044410,93
RTS0044411,143
RTS0044412,107
RTS0044413,135
RTS0044414,117
RTS0044415,141
RTS0044416,194
RTS0044417,174
RTS0044418,179
RTS0044419,137
RTS0044420,211
RTS0044421,123
RTS0044422,150
RTS0044423,106
RTS0044424,110
RTS0044425,159
RTS0044426,128
RTS0044427,118
RTS0044428,107
RTS0044429,143
RTS0044430,116
RTS0044431,161
RTS0044432,184
RTS0044433,132
RTS0044434,118
RTS0044435,133
RTS0044436,123
RTS0044437,118
RTS0044438,155
RTS0044439,156
RTS0044440,143
RTS0044441,123
RTS0044442,136
RTS0044443,189
RTS0044444,105
RTS0044445,144
RTS0044446,144
RTS0044447,172
RTS0044448,107
RTS0044449,123
RTS0044450,126
RTS0044451,130
RTS0044452,167
RTS0044453,119
RTS0044454,165
RTS0044455,115
RTS0044456,106
RTS0044457,161
RTS0044458,127
RTS0044459,118
RTS0044460,138
RTS0044461,161
RTS0044462,120
RTS0044463,114
RTS0044464,137
RTS0044465,146
RTS0044466,148
RTS0044467,141
RTS0044468,136
RTS0044469,165
RTS0044470,132
RTS0044471,165
RTS0044472,156
RTS0044473,150
RTS0044474,142
RTS0044475,157
RTS0044476,129
RTS0044477,162
RTS0044478,108
RTS0044479,145
RTS0044480,124
RTS0044481,176
RTS0044482,168
RTS0044483,139
RTS0044484,145
RTS0044485,106
RTS0044486,158
RTS0044487,166
RTS0044488,180
RTS0044489,139
RTS0044490,94
RTS0044491,127
RTS0044492,110
RTS0044493,130
RTS0044494,117
RTS0044495,141
RTS0044496,160
RTS0044497,154
RTS0044498,177
RTS0044499,198
RTS0044500,203
RTS0044501,162
RTS0044502,147
RTS0044503,169
RTS0044504,153
RTS0044505,169
RTS0044506,148
RTS0044507,78
RTS0044508,139
RTS0044509,175
RTS0044510,121
RTS0044511,106
RTS0044512,121
RTS0044513,136
RTS0044514,104
RTS0044515,158
RTS0044516,130
RTS0044517,157
RTS0044518,171
RTS0044519,168
RTS0044520,142
RTS0044521,173
RTS0044522,164
RTS0044523,129
RTS0044524,93
RTS0044525,109
RTS0044526,109
RTS0044527,140
RTS0044528,116
RTS0044529,139
RTS0044530,114
RTS0044531,126
RTS0044532,96
RTS0044533,100
RTS0044534,120
RTS0044535,139
RTS0044536,128
RTS0044537,101
RTS0044538,123
RTS0044539,108
RTS0044540,113
RTS0044541,92
RTS0044542,122
RTS0044543,137
RTS0044544,122
RTS0044545,121
RTS0044546,185
RTS0044547,161
RTS0044548,126
RTS0044549,169
RTS0044550,169
RTS0044551,138
RTS0044552,127
RTS0044553,116
RTS0044554,110
RTS0044555,127
RTS0044556,130
RTS0044557,119
RTS0044558,93
RTS0044559,147
RTS0044560,113
RTS0044561,104
RTS0044562,91
RTS0044563,156
RTS0044564,126
RTS0044565,137
RTS0044566,129
RTS0044567,112
RTS0044568,142
RTS0044569,98
RTS0044570,111
RTS0044571,113
RTS0044572,93
RTS0044573,101
RTS0044574,108
RTS0044575,118
RTS0044576,94
RTS0044577,82
RTS0044578,134
RTS0044579,130
RTS0044580,126
RTS0044581,125
RTS0044582,109
RTS0044583,109
RTS0044584,140
RTS0044585,83
RTS0044586,102
RTS0044587,112
RTS0044588,79
RTS0044589,110
RTS0044590,93
RTS0044591,135
RTS0044592,92
RTS0044593,124
RTS0044594,106
RTS0044595,87
RTS0044596,124
RTS0044597,112
RTS0044598,142
RTS0044599,143
RTS0044600,105
RTS0044601,118
RTS0044602,112
RTS0044603,91
RTS0044604,141
RTS0044605,126
RTS0044606,127
RTS0044607,134
RTS0044608,93
RTS0044609,102
RTS0044610,118
RTS0044611,152
RTS0044612,103
RTS0044613,134
RTS0044614,118
RTS0044615,87
RTS0044616,98
RTS0044617,131
RTS0044618,102
RTS0044619,108
RTS0044620,113
RTS0044621,167
RTS0044622,163
RTS0044623,222
RTS0044624,171
RTS0044625,126
RTS0044626,156
RTS0044627,102
RTS0044628,88
RTS0044629,123
RTS0044630,124
RTS0044631,104
RTS0044632,150
RTS0044633,131
RTS0044634,130
RTS0044635,130
RTS0044636,124
RTS0044637,127
RTS0044638,248
RTS0044639,121
RTS0044640,106
RTS0044641,103
RTS0044642,103
RTS0044643,98
RTS0044644,127
RTS0044645,115
RTS0044646,110
RTS0044647,97
RTS0044648,98
RTS0044649,123
RTS0044650,87
RTS0044651,132
RTS0044652,103
RTS0044653,103
RTS0044654,116
RTS0044655,159
RTS0044656,172
RTS0044657,108
RTS0044658,176
RTS0044659,110
RTS0044660,139
RTS0044661,172
RTS0044662,131
RTS0044663,125
RTS0044664,183
RTS0044665,119
RTS0044666,108
RTS0044667,106
RTS0044668,134
RTS0044669,146
RTS0044670,145
RTS0044671,115
RTS0044672,139
RTS0044673,131
RTS0044674,134
RTS0044675,151
RTS0044676,148
RTS0044677,146
RTS0044678,137
RTS0044679,187
RTS0044680,168
RTS0044681,109
RTS0044682,112
RTS0044683,105
RTS0044684,121
RTS0044685,153
RTS0044686,170
RTS0044687,199
RTS0044688,231
RTS0044689,249
RTS0044690,233
RTS0044691,132
RTS0044692,163
RTS0044693,138
RTS0044694,164
RTS0044695,96
RTS0044696,130
RTS0044697,143
RTS0044698,112
RTS0044699,135
RTS0044700,160
RTS0044701,131
RTS0044702,111
RTS0044703,142
RTS0044704,127
RTS0044705,105
RTS0044706,84
RTS0044707,120
RTS0044708,110
RTS0044709,110
RTS0044710,101
RTS0044711,113
RTS0044712,143
RTS0044714,127
RTS0044715,112
RTS0044716,168
RTS0044717,107
RTS0044718,163
RTS0044719,101
RTS0044720,169
RTS0044721,123
RTS0044722,99
RTS0044723,98
RTS0044724,94
RTS0044725,108
RTS0044726,166
RTS0044727,152
RTS0044728,108
RTS0044729,131
RTS0044730,161
RTS0044731,150
RTS0044732,152
RTS0044733,113
RTS0044734,112
RTS0044735,182
RTS0044736,115
RTS0044737,101
RTS0044738,112
RTS0044739,95
RTS0044740,105
RTS0044741,116
RTS0044742,108
RTS0044743,134
RTS0044744,102
RTS0044745,124
RTS0044746,122
RTS0044747,107
RTS0044748,92
RTS0044749,140
RTS0044750,114
RTS0044751,93
RTS0044752,114
RTS0044753,119
RTS0044754,115
RTS0044755,138
RTS0044756,145
RTS0044757,113
RTS0044758,157
RTS0044759,151
RTS0044760,130
RTS0044761,160
RTS0044762,141
RTS0044763,134
RTS0044764,111
RTS0044765,106
RTS0044766,105
RTS0044767,145
RTS0044768,131
RTS0044769,125
RTS0044770,104
RTS0044771,117
RTS0044772,110
RTS0044773,107
RTS0044774,103
RTS0044775,132
RTS0044776,126
RTS0044777,132
RTS0044778,119
RTS0044779,160
RTS0044780,124
RTS0044781,153
RTS0044782,152
RTS0044783,152
RTS0044784,152
RTS0044785,110
RTS0044786,176
RTS0044787,145
RTS0044788,135
RTS0044789,167
RTS0044790,114
RTS0044791,233
RTS0044792,326
RTS0044793,137
RTS0044794,119
RTS0044795,125
RTS0044796,154
RTS0044797,150
RTS0044798,129
RTS0044799,152
RTS0044800,125
RTS0044801,128
RTS0044802,113
RTS0044803,91
RTS0044804,147
RTS0044805,164
RTS0044806,126
RTS0044807,116
RTS0044808,120
RTS0044809,120
RTS0044810,128
RTS0044811,101
RTS0044812,116
RTS0044813,154
RTS0044814,149
RTS0044815,149
RTS0044816,147
RTS0044817,117
RTS0044818,135
RTS0044819,146
RTS0044820,117
RTS0044821,151
RTS0044822,126
RTS0044823,135
RTS0044824,118
RTS0044825,129
RTS0044826,143
RTS0044827,157
RTS0044828,125
RTS0044829,131
RTS0044830,138
RTS0044831,126
RTS0044832,129
RTS0044833,156
RTS0044834,140
RTS0044835,136
RTS0044836,132
RTS0044837,109
RTS0044838,138
RTS0044839,125
RTS0044840,115
RTS0044841,108
RTS0044842,110
RTS0044843,115
RTS0044844,125
RTS0044845,127
RTS0044846,107
RTS0044847,103
RTS0044848,164
RTS0044849,161
RTS0044850,111
RTS0044851,92
RTS0044852,117
RTS0044853,130
RTS0044854,110
RTS0044855,134
RTS0044856,155
RTS0044857,132
RTS0044858,143
RTS0044859,141
RTS0044860,157
RTS0044861,162
RTS0044862,114
RTS0044863,109
RTS0044864,119
RTS0044865,139
RTS0044866,162
RTS0044867,158
RTS0044868,155
RTS0044869,160
RTS0044870,145
RTS0044871,113
RTS0044872,98
RTS0044873,124
RTS0044874,137
RTS0044875,134
RTS0044876,104
RTS0044877,150
RTS0044878,124
RTS0044879,96
RTS0044880,166
RTS0044881,102
RTS0044882,129
RTS0044883,100
RTS0044884,120
RTS0044885,73
RTS0044886,130
RTS0044887,90
RTS0044888,143
RTS0044889,106
RTS0044890,110
RTS0044891,117
RTS0044892,145
RTS0044893,127
RTS0044894,148
RTS0044895,127
RTS0044896,172
RTS0044897,178
RTS0044898,132
RTS0044899,166
RTS0044900,156
RTS0044901,131
RTS0044902,145
RTS0044903,177
RTS0044904,111
RTS0044905,149
RTS0044906,185
RTS0044907,169
RTS0044908,174
RTS0044909,196
RTS0044910,165
RTS0044911,120
RTS0044912,130
RTS0044913,147
RTS0044914,145
RTS0044915,103
RTS0044916,124
RTS0044917,125
RTS0044918,124
RTS0044919,138
RTS0044920,163
RTS0044921,129
RTS0044922,111
RTS0044923,130
RTS0044924,103
RTS0044925,163
RTS0044926,123
RTS0044927,118
RTS0044928,120
RTS0044929,113
RTS0044930,102
RTS0044931,121
RTS0044932,150
RTS0044933,144
RTS0044934,94
RTS0044935,102
RTS0044936,129
RTS0044937,87
RTS0044938,122
RTS0044939,114
RTS0044940,125
RTS0044941,130
RTS0044942,111
RTS0044943,119
RTS0044944,108
RTS0044945,107
RTS0044946,147
RTS0044947,95
RTS0044948,133
RTS0044949,120
RTS0044950,95
RTS0044951,95
RTS0044952,91
RTS0044953,104
RTS0044954,108
RTS0044955,99
RTS0044956,139
RTS0044957,181
RTS0044958,119
RTS0044959,140
RTS0044960,143
RTS0044961,113
RTS0044962,122
RTS0044963,84
RTS0044964,112
RTS0044965,139
RTS0044966,125
RTS0044967,128
RTS0044968,170
RTS0044969,99
RTS0044970,115
RTS0044971,127
RTS0044972,129
RTS0044973,109
RTS0044974,121
RTS0044975,120
RTS0044976,118
RTS0044977,111
RTS0044978,113
RTS0044979,109
RTS0044980,110
RTS0044981,93
RTS0044982,98
RTS0044983,100
RTS0044984,94
RTS0044985,122
RTS0044986,76
RTS0044987,116
RTS0044988,106
RTS0044989,114
RTS0044990,116
RTS0044991,110
RTS0044992,105
RTS0044993,89
RTS0044994,115
RTS0044995,112
RTS0044996,107
RTS0044997,107
RTS0044998,128
RTS0044999,105
RTS0045000,91
RTS0045001,143
RTS0045002,126
RTS0045003,141
RTS0045004,110
RTS0045005,152
RTS0045006,123
RTS0045007,196
RTS0045008,151
RTS0045009,148
RTS0045010,126
RTS0045011,107
RTS0045012,96
RTS0045013,101
RTS0045014,132
RTS0045015,118
RTS0045016,117
RTS0045017,148
RTS0045018,162
RTS0045019,168
RTS0045020,110
RTS0045021,108
RTS0045022,121
RTS0045023,111
RTS0045024,102
RTS0045025,121
RTS0045026,139
RTS0045027,98
RTS0045028,138
RTS0045029,122
RTS0045030,145
RTS0045031,112
RTS0045032,95
RTS0045033,116
RTS0045034,127
RTS0045035,128
RTS0045036,137
RTS0045038,139
RTS0045039,126
RTS0045040,89
RTS0045041,152
RTS0045042,112
RTS0045043,105
RTS0045044,129
RTS0045045,172
RTS0045046,99
RTS0045047,108
RTS0045048,93
RTS0045049,121
RTS0045050,112
RTS0045051,126
RTS0045052,124
RTS0045053,105
RTS0045054,92
RTS0045055,107
RTS0045056,139
RTS0045057,197
RTS0045058,125
RTS0045059,133
RTS0045060,187
RTS0045061,113
RTS0045063,81
RTS0045064,129
RTS0045065,149
RTS0045066,121
RTS0045067,177
RTS0045068,193
RTS0045069,154
RTS0045070,177
RTS0045071,127
RTS0045072,114
RTS0045073,119
RTS0045074,134
RTS0045075,117
RTS0045076,113
RTS0045077,112
RTS0045078,106
RTS0045079,100
RTS0045080,141
RTS0045081,110
RTS0045082,97
RTS0045083,143
RTS0045084,160
RTS0045085,128
RTS0045086,106
RTS0045087,111
RTS0045088,109
RTS0045089,86
RTS0045090,104
RTS0045091,105
RTS0045092,87
RTS0045093,95
RTS0045094,104
RTS0045095,110
RTS0045096,124
RTS0045097,113
RTS0045098,99
RTS0045099,115
RTS0045100,137
RTS0045101,131
RTS0045102,93
RTS0045103,157
RTS0045104,122
RTS0045105,111
RTS0045106,121
RTS0045107,141
RTS0045108,139
RTS0045109,131
RTS0045110,121
RTS0045111,168
RTS0045112,142
RTS0045113,155
RTS0045114,121
RTS0045115,122
RTS0045116,137
RTS0045117,139
RTS0045118,130
RTS0045119,127
RTS0045120,119
RTS0045121,126
RTS0045122,139
RTS0045123,154
RTS0045124,98
RTS0045125,113
RTS0045126,124
RTS0045127,142
RTS0045128,145
RTS0045129,133
RTS0045130,137
RTS0045131,133
RTS0045132,108
RTS0045133,141
RTS0045134,132
RTS0045135,129
RTS0045136,140
RTS0045137,147
RTS0045138,124
RTS0045139,136
RTS0045140,122
RTS0045141,110
RTS0045142,140
RTS0045143,135
RTS0045144,127
RTS0045145,111
RTS0045146,130
RTS0045147,145
RTS0045148,140
RTS0045149,109
RTS0045150,103
RTS0045151,136
RTS0045152,145
RTS0045153,106
RTS0045154,169
RTS0045155,112
RTS0045156,88
RTS0045157,136
RTS0045158,96
RTS0045159,129
RTS0045160,154
RTS0045161,115
RTS0045162,132
RTS0045163,140
RTS0045164,144
RTS0045165,169
RTS0045166,144
RTS0045167,118
RTS0045168,136
RTS0045169,173
RTS0045170,159
RTS0045171,175
RTS0045172,159
RTS0045173,141
RTS0045174,132
RTS0045175,123
RTS0045176,127
RTS0045177,118
RTS0045178,99
RTS0045179,102
RTS0045180,134
RTS0045181,124
RTS0045182,116
RTS0045183,102
RTS0045184,148
RTS0045185,139
RTS0045186,153
RTS0045187,157
RTS0045188,118
RTS0045189,128
RTS0045190,140
RTS0045191,104
RTS0045192,127
RTS0045193,109
RTS0045194,141
RTS0045195,105
RTS0045196,143
RTS0045197,109
RTS0045198,177
RTS0045199,93
RTS0045200,120
RTS0045201,140
RTS0045202,102
RTS0045203,131
RTS0045204,107
RTS0045205,135
RTS0045206,111
RTS0045207,127
RTS0045208,130
RTS0045209,111
RTS0045210,109
RTS0045211,138
RTS0045212,122
RTS0045213,105
RTS0045214,136
RTS0045215,125
RTS0045216,166
RTS0045217,159
RTS0045218,180
RTS0045219,143
RTS0045220,142
RTS0045221,114
RTS0045222,108
RTS0045223,126
RTS0045224,126
RTS0045225,102
RTS0045226,229
RTS0045227,169
RTS0045228,306
RTS0045229,159
RTS0045230,193
RTS0045231,162
RTS0045232,184
RTS0045233,165
RTS0045234,161
RTS0045235,135
RTS0045236,220
RTS0045237,194
RTS0045238,117
RTS0045239,137
RTS0045240,218
RTS0045241,174
RTS0045242,197
RTS0045243,147
RTS0045244,151
RTS0045245,125
RTS0045246,102
RTS0045247,133
RTS0045248,108
RTS0045249,123
RTS0045250,112
RTS0045251,180
RTS0045252,97
RTS0045253,141
RTS0045254,82
RTS0045255,97
RTS0045256,134
RTS0045257,132
RTS0045258,138
RTS0045259,150
RTS0045260,111
RTS0045261,102
RTS0045262,178
RTS0045263,150
RTS0045264,128
RTS0045265,147
RTS0045266,102
RTS0045267,162
RTS0045268,160
RTS0045269,144
RTS0045270,127
RTS0045271,110
RTS0045272,86
RTS0045273,125
RTS0045274,122
RTS0045275,133
RTS0045276,101
RTS0045277,105
RTS0045278,149
RTS0045279,71
RTS0045280,91
RTS0045281,135
RTS0045282,153
RTS0045283,132
RTS0045284,128
RTS0045285,162
RTS0045286,205
RTS0045287,131
RTS0045288,102
RTS0045289,109
RTS0045290,136
RTS0045291,127
RTS0045292,158
RTS0045293,137
RTS0045294,93
RTS0045295,109
RTS0045296,129
RTS0045297,121
RTS0045298,135
RTS0045299,140
RTS0045300,114
RTS0045301,149
RTS0045302,125
RTS0045303,179
RTS0045304,76
RTS0045305,135
RTS0045306,114
RTS0045307,110
RTS0045308,156
RTS0045309,130
RTS0045310,161
RTS0045311,64
RTS0045312,106
RTS0045313,99
RTS0045314,108
RTS0045315,123
RTS0045316,144
RTS0045317,120
RTS0045318,151
RTS0045319,111
RTS0045320,125
RTS0045321,100
RTS0045322,119
RTS0045323,169
RTS0045324,126
RTS0045325,125
RTS0045326,119
RTS0045327,184
RTS0045328,148
RTS0045329,100
RTS0045330,115
RTS0045331,131
RTS0045332,107
RTS0045333,140
RTS0045334,125
RTS0045335,110
RTS0045336,124
RTS0045337,122
RTS0045338,133
RTS0045339,120
RTS0045340,103
RTS0045341,104
RTS0045342,144
RTS0045343,112
RTS0045344,113
RTS0045345,98
RTS0045346,95
RTS0045347,130
RTS0045348,100
RTS0045349,142
RTS0045350,124
RTS0045351,113
RTS0045352,88
RTS0045353,110
RTS0045354,128
RTS0045355,71
RTS0045356,139
RTS0045357,139
RTS0045358,114
RTS0045359,103
RTS0045360,127
RTS0045361,176
RTS0045362,100
RTS0045363,115
RTS0045364,156
RTS0045365,131
RTS0045366,119
RTS0045367,88
RTS0045368,129
RTS0045369,103
RTS0045370,109
RTS0045371,144
RTS0045372,130
RTS0045373,153
RTS0045374,166
RTS0045375,134
RTS0045376,133
RTS0045377,104
RTS0045378,148
RTS0045379,141
RTS0045380,124
RTS0045381,180
RTS0045382,191
RTS0045383,131
RTS0045384,129
RTS0045385,148
RTS0045386,140
RTS0045387,122
RTS0045388,117
RTS0045389,90
RTS0045390,115
RTS0045391,113
RTS0045392,136
RTS0045393,67
RTS0045394,96
RTS0045395,106
RTS0045396,162
RTS0045397,158
RTS0045398,104
RTS0045399,141
RTS0045400,156
RTS0045401,149
RTS0045402,131
RTS0045403,148
RTS0045404,148
RTS0045405,105
RTS0045406,162
RTS0045407,201
RTS0045408,117
RTS0045409,150
RTS0045410,144
RTS0045411,220
RTS0045412,209
RTS0045413,176
RTS0045414,203
RTS0045415,199
RTS0045416,153
RTS0045417,105
RTS0045418,99
RTS0045419,122
RTS0045420,136
RTS0045421,1112
RTS0045422,1398
RTS0045423,724
RTS0045424,1298
RTS0045425,776
RTS0045426,120
RTS0045427,135
RTS0045428,99
RTS0045429,161
RTS0045430,105
RTS0045431,116
RTS0045432,130
RTS0045433,148
RTS0045434,160
RTS0045435,127
RTS0045436,183
RTS0045437,165
RTS0045438,217
RTS0045439,161
RTS0045440,141
RTS0045441,122
RTS0045442,113
RTS0045443,99
RTS0045444,91
RTS0045445,84
RTS0045446,189
RTS0045447,177
RTS0045448,186
RTS0045449,114
RTS0045450,111
RTS0045451,175
RTS0045452,129
RTS0045453,121
RTS0045454,142
RTS0045455,134
RTS0045456,113
RTS0045457,124
RTS0045458,108
RTS0045459,83
RTS0045460,121
RTS0045461,99
RTS0045462,118
RTS0045463,102
RTS0045464,78
RTS0045465,106
RTS0045466,143
RTS0045467,150
RTS0045468,99
RTS0045469,175
RTS0045470,169
RTS0045471,108
RTS0045472,116
RTS0045473,66
RTS0045474,137
RTS0045475,132
RTS0045476,157
RTS0045477,158
RTS0045478,130
RTS0045479,181
RTS0045480,195
RTS0045481,131
RTS0045482,138
RTS0045483,131
RTS0045484,172
RTS0045485,195
RTS0045486,83
RTS0045487,103
RTS0045488,121
RTS0045489,139
RTS0045490,128
RTS0045491,258
RTS0045492,371
RTS0045493,234
RTS0045494,111
RTS0045495,175
RTS0045496,92
RTS0045497,121
RTS0045498,156
RTS0045499,161
RTS0045500,156
RTS0045501,146
RTS0045502,175
RTS0045503,151
RTS0045504,133
RTS0045505,125
RTS0045506,3967
RTS0045507,5017
RTS0045508,3641
RTS0045509,4804
RTS0045510,3465
RTS0045511,126
RTS0045512,123
RTS0045513,98
RTS0045514,104
RTS0045515,117
RTS0045516,114
RTS0045517,93
RTS0045518,116
RTS0045519,122
RTS0045520,118
RTS0045521,150
RTS0045522,150
RTS0045523,127
RTS0045524,125
RTS0045525,129
RTS0045526,149
RTS0045527,158
RTS0045528,147
RTS0045529,173
RTS0045530,182
RTS0045531,135
RTS0045532,128
RTS0045533,112
RTS0045534,107
RTS0045535,96
RTS0045536,187
RTS0045537,191
RTS0045538,137
RTS0045539,156
RTS0045540,176
RTS0045541,134
RTS0045542,126
RTS0045543,102
RTS0045544,100
RTS0045545,107
RTS0045546,135
RTS0045547,112
RTS0045548,72
RTS0045549,91
RTS0045550,78
RTS0045551,107
RTS0045552,114
RTS0045553,83
RTS0045554,118
RTS0045555,97
RTS0045556,154
RTS0045557,146
RTS0045558,155
RTS0045559,151
RTS0045560,153
RTS0045561,130
RTS0045562,119
RTS0045563,112
RTS0045564,151
RTS0045565,112
RTS0045566,127
RTS0045567,114
RTS0045568,99
RTS0045569,165
RTS0045570,119
RTS0045571,93
RTS0045572,106
RTS0045573,85
RTS0045574,94
RTS0045575,94
RTS0045576,113
RTS0045577,98
RTS0045578,89
RTS0045579,101
RTS0045580,94
RTS0045581,138
RTS0045582,112
RTS0045583,132
RTS0045584,123
RTS0045585,100
RTS0045586,97
RTS0045587,111
RTS0045588,112
RTS0045589,105
RTS0045590,117
RTS0045592,384
RTS0045593,418
RTS0045594,247
RTS0045595,311
RTS0045596,216
RTS0045597,217
RTS0045598,245
RTS0045599,221
RTS0045600,166
RTS0045601,102
RTS0045602,117
RTS0045603,75
RTS0045604,136
RTS0045606,135
RTS0045607,103
RTS0045608,117
RTS0045609,89
RTS0045610,123
RTS0045611,94
RTS0045612,111
RTS0045613,108
RTS0045614,91
RTS0045615,103
RTS0045616,79
RTS0045617,109
RTS0045618,94
RTS0045619,84
RTS0045620,100
RTS0045621,133
RTS0045622,132
RTS0045623,118
RTS0045624,101
RTS0045625,119
RTS0045626,56
RTS0045627,90
RTS0045628,108
RTS0045629,117
RTS0045630,116
RTS0045631,109
RTS0045632,119
RTS0045633,134
RTS0045634,115
RTS0045635,120
RTS0045636,123
RTS0045637,85
RTS0045638,152
RTS0045639,159
RTS0045640,128
RTS0045641,105
RTS0045642,96
RTS0045643,107
RTS0045644,105
RTS0045645,108
RTS0045646,93
RTS0045647,131
RTS0045648,94
RTS0045649,114
RTS0045650,120
RTS0045651,87
RTS0045652,120
RTS0045653,138
RTS0045654,131
RTS0045655,100
RTS0045656,112
RTS0045657,127
RTS0045658,174
RTS0045659,126
RTS0045660,167
RTS0045661,206
RTS0045662,147
RTS0045663,163
RTS0045664,163
RTS0045665,210
RTS0045666,80
RTS0045667,117
RTS0045668,119
RTS0045669,101
RTS0045670,99
RTS0045671,113
RTS0045672,114
RTS0045673,118
RTS0045674,84
RTS0045675,125
RTS0045676,257
RTS0045677,228
RTS0045678,245
RTS0045679,219
RTS0045680,256
RTS0045681,110
RTS0045682,127
RTS0045683,92
RTS0045684,121
RTS0045685,124
RTS0045687,119
RTS0045688,121
RTS0045689,134
RTS0045690,128
RTS0045691,114
RTS0045692,114
RTS0045693,156
RTS0045694,107
RTS0045695,106
RTS0045696,136
RTS0045697,102
RTS0045698,122
RTS0045699,102
RTS0045700,112
RTS0045701,142
RTS0045702,122
RTS0045703,127
RTS0045704,127
RTS0045705,126
RTS0045706,115
RTS0045707,128
RTS0045708,111
RTS0045709,123
RTS0045710,137
RTS0045711,113
RTS0045712,120
RTS0045713,126
RTS0045714,135
RTS0045715,93
RTS0045716,178
RTS0045717,142
RTS0045718,110
RTS0045719,119
RTS0045720,137
RTS0045721,193
RTS0045722,174
RTS0045723,163
RTS0045724,126
RTS0045725,134
RTS0045726,123
RTS0045727,199
RTS0045728,142
RTS0045729,161
RTS0045730,121
RTS0045731,127
RTS0045732,144
RTS0045733,108
RTS0045734,122
RTS0045735,123
RTS0045736,396
RTS0045737,502
RTS0045738,587
RTS0045739,624
RTS0045740,431
RTS0045741,162
RTS0045742,114
RTS0045743,125
RTS0045744,205
RTS0045745,133
RTS0045746,182
RTS0045747,178
RTS0045748,220
RTS0045749,94
RTS0045750,117
RTS0045751,169
RTS0045752,126
RTS0045753,180
RTS0045754,153
RTS0045755,193
RTS0045756,162
RTS0045757,144
RTS0045758,194
RTS0045759,175
RTS0045760,155
RTS0045761,125
RTS0045762,139
RTS0045763,139
RTS0045764,125
RTS0045765,101
RTS0045766,130
RTS0045767,101
RTS0045768,99
RTS0045769,99
RTS0045770,117
RTS0045771,126
RTS0045772,139
RTS0045773,174
RTS0045774,108
RTS0045775,168
RTS0045776,152
RTS0045777,96
RTS0045778,111
RTS0045779,130
RTS0045780,133
RTS0045781,145
RTS0045782,132
RTS0045783,111
RTS0045784,126
RTS0045785,166
RTS0045786,113
RTS0045787,153
RTS0045788,144
RTS0045789,122
RTS0045790,112
RTS0045791,101
RTS0045792,123
RTS0045793,120
RTS0045794,125
RTS0045795,119
RTS0045796,116
RTS0045797,104
RTS0045798,86
RTS0045799,107
RTS0045800,118
RTS0045801,125
RTS0045802,101
RTS0045803,141
RTS0045804,84
RTS0045805,136
RTS0045806,155
RTS0045807,130
RTS0045808,129
RTS0045809,112
RTS0045810,91
RTS0045811,117
RTS0045812,122
RTS0045813,114
RTS0045814,151
RTS0045815,112
RTS0045816,118
RTS0045817,133
RTS0045818,82
RTS0045819,106
RTS0045820,129
RTS0045821,177
RTS0045822,170
RTS0045823,136
RTS0045824,178
RTS0045825,138
RTS0045826,289
RTS0045827,401
RTS0045828,183
RTS0045829,323
RTS0045830,284
RTS0045831,157
RTS0045832,152
RTS0045833,160
RTS0045834,133
RTS0045835,112
RTS0045836,325
RTS0045837,257
RTS0045838,247
RTS0045840,169
RTS0045841,223
RTS0045842,213
RTS0045843,137
RTS0045844,123
RTS0045845,131
RTS0045846,660
RTS0045848,208
RTS0045849,833
RTS0045851,133
RTS0045852,91
RTS0045853,127
RTS0045854,138
RTS0045855,110
RTS0045856,137
RTS0045857,119
RTS0045858,93
RTS0045859,140
RTS0045860,131
RTS0045861,122
RTS0045862,156
RTS0045863,190
RTS0045864,226
RTS0045865,189
RTS0045866,201
RTS0045867,104
RTS0045868,120
RTS0045869,104
RTS0045870,115
RTS0045871,81
RTS0045872,120
RTS0045873,126
RTS0045874,91
RTS0045875,110
RTS0045876,83
RTS0045877,105
RTS0045878,106
RTS0045879,139
RTS0045880,97
RTS0045881,104
RTS0045882,126
RTS0045883,101
RTS0045884,117
RTS0045885,16
RTS0045886,133
RTS0045887,113
RTS0045888,115
RTS0045889,92
RTS0045890,126
RTS0045891,117
RTS0045892,122
RTS0045893,144
RTS0045894,147
RTS0045895,106
RTS0045896,142
RTS0045897,91
RTS0045898,116
RTS0045899,132
RTS0045900,168
RTS0045901,81
RTS0045902,121
RTS0045903,134
RTS0045904,124
RTS0045905,125
RTS0045906,120
RTS0045907,113
RTS0045908,97
RTS0045909,101
RTS0045910,102
RTS0045911,133
RTS0045912,103
RTS0045913,147
RTS0045914,79
RTS0045915,116
RTS0045916,162
RTS0045917,106
RTS0045918,103
RTS0045919,104
RTS0045920,113
RTS0045921,119
RTS0045922,115
RTS0045923,96
RTS0045924,148
RTS0045925,122
RTS0045926,173
RTS0045927,91
RTS0045928,125
RTS0045929,132
RTS0045930,204
RTS0045931,200
RTS0045932,118
RTS0045933,112
RTS0045935,116
RTS0045939,145
RTS0045940,100
RTS0045941,118
RTS0045942,116
RTS0045943,149
RTS0045944,116
RTS0045945,104
RTS0045946,97
RTS0045947,114
RTS0045948,105
RTS0045949,119
RTS0045950,153
RTS0045951,129
RTS0045952,115
RTS0045953,122
RTS0045954,150
RTS0045955,93
RTS0045956,109
RTS0045957,101
RTS0045958,145
RTS0045959,103
RTS0045960,94
RTS0045961,89
RTS0045962,104
RTS0045963,113
RTS0045964,110
RTS0045965,126
RTS0045966,121
RTS0045967,117
RTS0045968,114
RTS0045969,128
RTS0045970,128
RTS0045971,154
RTS0045972,128
RTS0045973,99
RTS0045974,103
RTS0045975,155
RTS0045976,121
RTS0045977,106
RTS0045978,138
RTS0045979,111
RTS0045980,118
RTS0045981,155
RTS0045982,125
RTS0045983,130
RTS0045984,150
RTS0045985,111
RTS0045986,93
RTS0045987,152
RTS0045988,133
RTS0045989,115
RTS0045990,107
RTS0045991,138
RTS0045992,117
RTS0045993,122
RTS0045994,109
RTS0045995,101
RTS0045996,99
RTS0045997,168
RTS0045998,109
RTS0045999,73
RTS0046000,87
RTS0046001,141
RTS0046002,146
RTS0046003,107
RTS0046004,107
RTS0046005,175
RTS0046006,117
RTS0046007,151
RTS0046008,132
RTS0046009,145
RTS0046010,82
RTS0046011,102
RTS0046012,92
RTS0046013,135
RTS0046014,95
RTS0046015,99
RTS0046016,144
RTS0046017,130
RTS0046018,90
RTS0046019,132
RTS0046020,118
RTS0046021,126
RTS0046022,138
RTS0046023,117
RTS0046024,129
RTS0046025,125
RTS0046026,114
RTS0046027,124
RTS0046028,115
RTS0046029,111
RTS0046030,125
RTS0046031,130
RTS0046032,86
RTS0046033,98
RTS0046034,103
RTS0046035,126
RTS0046036,78
RTS0046037,96
RTS0046038,120
RTS0046039,113
RTS0046040,94
RTS0046041,143
RTS0046042,113
RTS0046043,112
RTS0046044,119
RTS0046045,106
RTS0046046,103
RTS0046047,75
RTS0046048,131
RTS0046049,179
RTS0046050,128
RTS0046051,171
RTS0046052,155
RTS0046053,153
RTS0046054,190
RTS0046055,178
RTS0046056,130
RTS0046057,147
RTS0046058,127
RTS0046059,170
RTS0046060,112
RTS0046061,168
RTS0046062,115
RTS0046063,142
RTS0046064,109
RTS0046065,136
RTS0046066,149
RTS0046067,122
RTS0046068,119
RTS0046069,125
RTS0046070,92
RTS0046071,157
RTS0046072,107
RTS0046073,112
RTS0046074,142
RTS0046075,103
RTS0046076,131
RTS0046077,109
RTS0046078,166
RTS0046079,135
RTS0046080,158
RTS0046081,109
RTS0046082,187
RTS0046083,116
RTS0046084,190
RTS0046085,170
RTS0046086,148
RTS0046087,109
RTS0046088,111
RTS0046089,84
RTS0046090,108
RTS0046091,96
RTS0046092,180
RTS0046093,101
RTS0046094,96
RTS0046095,128
RTS0046096,97
RTS0046097,105
RTS0046098,116
RTS0046099,123
RTS0046100,133
RTS0046101,97
RTS0046102,103
RTS0046103,128
RTS0046104,140
RTS0046105,110
RTS0046106,93
RTS0046107,105
RTS0046108,111
RTS0046109,111
RTS0046110,118
RTS0046111,143
RTS0046112,153
RTS0046113,120
RTS0046114,119
RTS0046115,158
RTS0046116,163
RTS0046117,158
RTS0046119,104
RTS0046121,137
RTS0046122,146
RTS0046123,131
RTS0046124,95
RTS0046125,103
RTS0046126,86
RTS0046127,76
RTS0046128,168
RTS0046129,135
RTS0046130,137
RTS0046131,126
RTS0046132,182
RTS0046133,207
RTS0046134,184
RTS0046135,136
RTS0046136,190
RTS0046137,240
RTS0046138,146
RTS0046140,197
RTS0046141,118
RTS0046142,146
RTS0046143,138
RTS0046144,175
RTS0046145,134
RTS0046146,126
RTS0046147,117
RTS0046148,112
RTS0046149,86
RTS0046150,104
RTS0046152,91
RTS0046153,115
RTS0046154,73
RTS0046155,110
RTS0046156,95
RTS0046157,105
RTS0046158,112
RTS0046159,99
RTS0046160,129
RTS0046161,106
RTS0046162,95
RTS0046163,120
RTS0046164,148
RTS0046165,145
RTS0046166,118
RTS0046167,154
RTS0046168,96
RTS0046169,99
RTS0046170,105
RTS0046171,81
RTS0046172,92
RTS0046173,72
RTS0046174,118
RTS0046175,126
RTS0046176,104
RTS0046177,81
RTS0046178,111
RTS0046179,97
RTS0046180,132
RTS0046181,126
RTS0046182,121
RTS0046183,141
RTS0046184,182
RTS0046185,144
RTS0046186,92
RTS0046187,105
RTS0046188,150
RTS0046191,114
RTS0046193,57
RTS0046194,86
RTS0046195,118
RTS0046196,118
RTS0046197,105
RTS0046198,96
RTS0046199,139
RTS0046200,109
RTS0046201,111
RTS0046202,140
RTS0046203,113
RTS0046204,116
RTS0046205,109
RTS0046206,137
RTS0046207,114
RTS0046208,119
RTS0046209,125
RTS0046210,119
RTS0046211,82
RTS0046212,123
RTS0046213,285
RTS0046214,215
RTS0046215,171
RTS0046216,178
RTS0046217,194
RTS0046218,118
RTS0046219,62
RTS0046220,112
RTS0046221,123
RTS0046222,111
RTS0046223,107
RTS0046224,84
RTS0046225,160
RTS0046226,124
RTS0046227,126
RTS0046228,142
RTS0046229,113
RTS0046230,128
RTS0046231,66
RTS0046232,132
RTS0046233,102
RTS0046234,120
RTS0046235,120
RTS0046236,116
RTS0046237,139
RTS0046238,93
RTS0046239,99
RTS0046240,112
RTS0046241,122
RTS0046242,104
RTS0046243,90
RTS0046244,99
RTS0046245,73
RTS0046246,135
RTS0046247,93
RTS0046248,96
RTS0046249,137
RTS0046250,112
RTS0046251,108
RTS0046252,171
RTS0046253,112
RTS0046254,127
RTS0046255,98
RTS0046256,116
RTS0046257,111
RTS0046258,106
RTS0046259,128
RTS0046260,121
RTS0046261,150
RTS0046262,164
RTS0046263,116
RTS0046264,120
RTS0046265,104
RTS0046266,138
RTS0046267,93
RTS0046268,130
RTS0046269,113
RTS0046270,126
RTS0046271,92
RTS0046272,119
RTS0046273,98
RTS0046274,93
RTS0046275,77
RTS0046276,93
RTS0046277,84
RTS0046278,125
RTS0046279,118
RTS0046280,117
RTS0046281,90
RTS0046282,123
RTS0046283,126
RTS0046284,106
RTS0046285,84
RTS0046286,106
RTS0046287,95
RTS0046288,127
RTS0046289,142
RTS0046290,122
RTS0046291,95
RTS0046292,120
RTS0046293,121
RTS0046294,95
RTS0046295,175
RTS0046296,102
RTS0046297,148
RTS0046298,116
RTS0046299,97
RTS0046300,93
RTS0046301,143
RTS0046302,98
RTS0046303,103
RTS0046304,105
RTS0046305,105
RTS0046306,124
RTS0046307,91
RTS0046308,108
RTS0046309,113
RTS0046310,75
RTS0046311,114
RTS0046312,116
RTS0046313,89
RTS0046314,128
RTS0046315,109
RTS0046316,132
RTS0046317,126
RTS0046318,114
RTS0046319,127
RTS0046320,117
RTS0046321,173
RTS0046322,144
RTS0046323,134
RTS0046324,125
RTS0046325,115
RTS0046326,143
RTS0046327,113
RTS0046328,123
RTS0046329,132
RTS0046330,151
RTS0046331,157
RTS0046332,90
RTS0046333,144
RTS0046334,205
RTS0046335,185
RTS0046336,211
RTS0046342,95
RTS0046343,110
RTS0046344,145
RTS0046345,80
RTS0046346,106
RTS0046347,232
RTS0046348,333
RTS0046349,215
RTS0046350,122
RTS0046351,113
RTS0046352,133
RTS0046353,118
RTS0046354,115
RTS0046355,86
RTS0046356,124
RTS0046357,109
RTS0046358,99
RTS0046359,125
RTS0046360,128
RTS0046361,99
RTS0046362,149
RTS0046363,117
RTS0046364,128
RTS0046365,100
RTS0046366,80
RTS0046367,96
RTS0046368,118
RTS0046369,122
RTS0046370,106
RTS0046371,108
RTS0046372,104
RTS0046373,84
RTS0046374,100
RTS0046375,83
RTS0046376,128
RTS0046377,109
RTS0046378,104
RTS0046379,135
RTS0046380,126
RTS0046381,108
RTS0046382,120
RTS0046383,128
RTS0046384,103
RTS0046385,128
RTS0046386,115
RTS0046387,80
RTS0046388,112
RTS0046389,152
RTS0046390,144
RTS0046391,125
RTS0046392,79
RTS0046393,69
RTS0046394,92
RTS0046395,117
RTS0046396,83
RTS0046397,97
RTS0046398,140
RTS0046399,142
RTS0046400,108
RTS0046401,114
RTS0046402,100
RTS0046403,141
RTS0046404,118
RTS0046405,104
RTS0046406,132
RTS0046407,128
RTS0046408,108
RTS0046409,139
RTS0046410,193
RTS0046411,174
RTS0046412,132
RTS0046413,275
RTS0046414,781
RTS0046415,260
RTS0046416,121
RTS0046417,181
RTS0046418,133
RTS0046419,122
RTS0046420,104
RTS0046421,126
RTS0046422,129
RTS0046423,94
RTS0046424,112
RTS0046425,117
RTS0046426,109
RTS0046427,114
RTS0046428,142
RTS0046429,86
RTS0046430,107
RTS0046431,130
RTS0046432,184
RTS0046433,169
RTS0046434,187
RTS0046435,240
RTS0046439,159
RTS0046440,177
RTS0046441,144
RTS0046442,121
RTS0046443,171
RTS0046444,157
RTS0046445,120
RTS0046446,65
RTS0046447,107
RTS0046448,114
RTS0046449,150
RTS0046450,246
RTS0046451,147
RTS0046452,150
RTS0046453,156
RTS0046454,205
RTS0046455,143
RTS0046456,88
RTS0046457,141
RTS0046458,139
RTS0046459,240
RTS0046460,195
RTS0046461,179
RTS0046462,196
RTS0046463,167
RTS0046464,99
RTS0046466,92
RTS0046468,134
RTS0046469,93
RTS0046470,123
RTS0046471,88
RTS0046472,142
RTS0046473,97
RTS0046474,76
RTS0046475,126
RTS0046476,125
RTS0046477,87
RTS0046478,133
RTS0046479,108
RTS0046480,102
RTS0046481,96
RTS0046482,123
RTS0046483,115
RTS0046484,93
RTS0046485,99
RTS0046486,106
RTS0046487,121
RTS0046488,133
RTS0046489,127
RTS0046490,124
RTS0046491,118
RTS0046492,128
RTS0046493,105
RTS0046494,133
RTS0046495,126
RTS0046496,180
RTS0046497,159
RTS0046498,130
RTS0046499,164
RTS0046500,167
RTS0046501,136
RTS0046502,94
RTS0046503,135
RTS0046504,119
RTS0046505,84
RTS0046506,92
RTS0046507,103
RTS0046508,117
RTS0046509,92
RTS0046510,121
RTS0046511,74
RTS0046512,132
RTS0046513,146
RTS0046514,75
RTS0046515,132
RTS0046516,122
RTS0046517,115
RTS0046518,102
RTS0046519,114
RTS0046520,111
RTS0046521,124
RTS0046522,117
RTS0046524,132
RTS0046525,92
RTS0046526,181
RTS0046527,127
RTS0046528,133
RTS0046529,102
RTS0046530,86
RTS0046531,93
RTS0046532,148
RTS0046533,99
RTS0046534,146
RTS0046535,103
RTS0046536,115
RTS0046537,131
RTS0046538,124
RTS0046539,140
RTS0046540,100
RTS0046541,111
RTS0046542,156
RTS0046543,155
RTS0046544,114
RTS0046545,175
RTS0046546,124
RTS0046548,137
RTS0046549,201
RTS0046550,107
RTS0046551,141
RTS0046552,124
RTS0046553,163
RTS0046554,108
RTS0046555,111
RTS0046556,134
RTS0046557,110
RTS0046558,123
RTS0046559,140
RTS0046560,111
RTS0046561,96
RTS0046562,121
RTS0046563,95
RTS0046564,132
RTS0046565,124
RTS0046566,151
RTS0046567,132
RTS0046568,105
RTS0046569,134
RTS0046570,148
RTS0046571,103
RTS0046572,100
RTS0046573,117
RTS0046574,107
RTS0046575,127
RTS0046577,137
RTS0046578,123
RTS0046580,188
RTS0046581,129
RTS0046582,121
RTS0046583,117
RTS0046584,143
RTS0046585,143
RTS0046586,111
RTS0046587,133
RTS0046588,102
RTS0046589,111
RTS0046590,114
RTS0046591,117
RTS0046592,124
RTS0046593,140
RTS0046594,146
RTS0046595,146
RTS0046596,163
RTS0046597,106
RTS0046598,154
RTS0046599,117
RTS0046600,172
RTS0046601,262
RTS0046602,173
RTS0046603,166
RTS0046604,144
RTS0046605,138
RTS0046606,139
RTS0046607,186
RTS0046608,322
RTS0046609,228
RTS0046610,87
RTS0046611,146
RTS0046612,131
RTS0046613,113
RTS0046614,136
RTS0046615,91
RTS0046616,123
RTS0046617,169
RTS0046618,112
RTS0046619,125
RTS0046620,133
RTS0046621,167
RTS0046622,172
RTS0046623,148
RTS0046624,114
RTS0046625,94
RTS0046626,122
RTS0046627,140
RTS0046628,155
RTS0046629,123
RTS0046630,131
RTS0046631,116
RTS0046632,128
RTS0046633,139
RTS0046634,126
RTS0046635,120
RTS0046636,126
RTS0046637,144
RTS0046638,106
RTS0046639,113
RTS0046640,119
RTS0046641,118
RTS0046642,135
RTS0046643,109
RTS0046644,154
RTS0046645,110
RTS0046646,109
RTS0046647,153
RTS0046648,138
RTS0046649,106
RTS0046650,118
RTS0046651,80
RTS0046652,107
RTS0046653,152
RTS0046654,137
RTS0046655,130
RTS0046656,131
RTS0046657,95
RTS0046658,146
RTS0046659,121
RTS0046660,122
RTS0046661,90
RTS0046662,128
RTS0046663,125
RTS0046664,108
RTS0046665,112
RTS0046666,94
RTS0046667,136
RTS0046668,137
RTS0046669,99
RTS0046670,97
RTS0046671,116
RTS0046672,111
RTS0046673,127
RTS0046674,114
RTS0046675,98
RTS0046676,91
RTS0046677,101
RTS0046678,106
RTS0046679,69
RTS0046680,94
RTS0046681,87
RTS0046682,102
RTS0046683,98
RTS0046684,101
RTS0046685,99
RTS0046686,150
RTS0046687,121
RTS0046688,107
RTS0046689,121
RTS0046690,114
RTS0046691,112
RTS0046692,100
RTS0046693,137
RTS0046694,126
RTS0046695,121
RTS0046696,122
RTS0046697,123
RTS0046698,145
RTS0046699,112
RTS0046700,168
RTS0046701,168
RTS0046702,141
RTS0046703,523
RTS0046704,1016
RTS0046705,707
RTS0046706,366
RTS0046707,596
RTS0046708,696
RTS0046709,133
RTS0046710,178
RTS0046711,163
RTS0046712,86
RTS0046713,130
RTS0046714,181
RTS0046715,100
RTS0046716,152
RTS0046717,197
RTS0046718,97
RTS0046719,108
RTS0046720,111
RTS0046721,142
RTS0046722,155
RTS0046723,122
RTS0046724,102
RTS0046725,102
RTS0046726,119
RTS0046727,154
RTS0046728,116
RTS0046729,138
RTS0046730,125
RTS0046731,126
RTS0046732,148
RTS0046733,92
RTS0046734,133
RTS0046735,96
RTS0046736,124
RTS0046737,110
RTS0046738,104
RTS0046739,101
RTS0046740,135
RTS0046741,117
RTS0046742,72
RTS0046743,138
RTS0046744,100
RTS0046745,208
RTS0046746,106
RTS0046747,146
RTS0046748,197
RTS0046749,128
RTS0046750,105
RTS0046751,144
RTS0046752,127
RTS0046753,147
RTS0046754,89
RTS0046755,121
RTS0046756,128
RTS0046757,155
RTS0046758,97
RTS0046759,216
RTS0046760,188
RTS0046761,182
RTS0046763,161
RTS0046764,126
RTS0046765,128
RTS0046766,102
RTS0046767,117
RTS0046768,186
RTS0046769,213
RTS0046770,223
RTS0046771,131
RTS0046772,134
RTS0046773,106
RTS0046774,107
RTS0046775,153
RTS0046776,1
RTS0046777,132
RTS0046778,141
RTS0046779,113
RTS0046780,139
RTS0046781,112
RTS0046782,74
RTS0046783,118
RTS0046784,91
RTS0046785,103
RTS0046790,159
RTS0046791,127
RTS0046792,132
RTS0046793,88
RTS0046794,117
RTS0046795,127
RTS0046796,123
RTS0046797,87
RTS0046798,109
RTS0046799,129
RTS0046800,112
RTS0046801,269
RTS0046802,263
RTS0046803,99
RTS0046804,107
RTS0046805,153
RTS0046806,125
RTS0046807,108
RTS0046808,86
RTS0046809,99
RTS0046810,133
RTS0046811,64
RTS0046812,79
RTS0046813,100
RTS0046814,118
RTS0046815,153
RTS0046816,73
RTS0046817,88
RTS0046818,106
RTS0046819,163
RTS0046820,142
RTS0046821,74
RTS0046822,129
RTS0046823,124
RTS0046824,158
RTS0046825,136
RTS0046826,95
RTS0046827,103
RTS0046828,120
RTS0046829,104
RTS0046830,115
RTS0046831,138
RTS0046832,147
RTS0046833,61
RTS0046835,67
RTS0046836,430
RTS0046837,356
RTS0046838,295
RTS0046839,686
RTS0046840,86
RTS0046841,103
RTS0046842,208
RTS0046843,216
RTS0046846,137
RTS0046849,123
RTS0046850,166
RTS0046851,259
RTS0046852,100
RTS0046853,173
RTS0046854,92
RTS0046855,110
RTS0046856,98
RTS0046857,104
RTS0046858,145
RTS0046859,113
RTS0046860,143
RTS0046861,101
RTS0046862,132
RTS0046863,97
RTS0046864,134
RTS0046866,115
RTS0046867,86
RTS0046868,102
RTS0046869,244
RTS0046870,203
RTS0046871,116
RTS0046872,154
RTS0046873,111
RTS0046874,88
RTS0046875,125
RTS0046876,113
RTS0046877,141
RTS0046878,112
RTS0046879,143
RTS0046880,145
RTS0046881,127
RTS0046882,127
RTS0046885,87
RTS0046886,119
RTS0046887,99
RTS0046889,96
RTS0046890,113
RTS0046891,150
RTS0046892,98
RTS0046893,131
RTS0046894,144
RTS0046895,118
RTS0046897,181
RTS0046898,98
RTS0046899,248
RTS0046900,167
RTS0046902,114
RTS0046903,188
RTS0046904,121
RTS0046905,97
RTS0046906,134
RTS0046907,215
RTS0046908,108
RTS0046909,126
RTS0046910,102
RTS0046911,163
RTS0046912,106
RTS0046913,104
RTS0046914,121
RTS0046915,79
RTS0046916,154
RTS0046918,944
RTS0046919,988
RTS0046920,383
RTS0046921,125
RTS0046922,120
RTS0046923,115
RTS0046924,371
RTS0046925,114
RTS0046926,109
RTS0046927,112
RTS0046928,117
RTS0046929,104
RTS0046930,113
RTS0046931,96
RTS0046933,118
RTS0046934,117
RTS0046935,103
RTS0046936,143
RTS0046937,160
RTS0046938,283
RTS0046939,106
RTS0046940,111
RTS0046941,88
RTS0046942,144
RTS0046943,129
RTS0046944,108
RTS0046946,214
RTS0046947,98
RTS0046948,113
RTS0046949,107
RTS0046950,70
RTS0046951,133
RTS0046952,104
RTS0046954,105
RTS0046955,94
RTS0046956,137
RTS0046957,145
RTS0046958,131
RTS0046959,112
RTS0046960,102
RTS0046961,137
RTS0046962,808
RTS0046963,106
RTS0046965,192
RTS0046966,149
RTS0046967,146
RTS0046968,76
RTS0047054,107
RTS0047055,133
RTS0047056,117
RTS0047057,114
RTS0047058,128
RTS0047060,125
RTS0047061,139
RTS0047062,121
RTS0047063,146
RTS0047064,143
RTS0047065,170
RTS0047066,149
RTS0047067,145
RTS0047068,113
RTS0047069,127
RTS0047070,179
RTS0047071,155
RTS0047072,186
RTS0047073,147
RTS0047074,156
RTS0047075,140
RTS0047076,152
RTS0047077,158
RTS0047078,156
RTS0047079,101
RTS0047080,196
RTS0047081,146
RTS0047082,148
RTS0047083,136
RTS0047084,144
RTS0047085,57
RTS0047086,111
RTS0047087,121
RTS0047088,125
RTS0047089,135
RTS0047091,87
RTS0047092,122
RTS0047093,122
RTS0047094,103
RTS0047095,123
RTS0047096,110
RTS0047097,92
RTS0047098,100
RTS0047099,80
RTS0047100,98
RTS0047101,136
RTS0047102,108
RTS0047103,148
RTS0047104,108
RTS0047105,259
RTS0047106,253
RTS0047107,213
RTS0047108,283
RTS0047109,184
RTS0047110,156
RTS0047111,120
RTS0047112,118
RTS0047113,300
RTS0047114,146
RTS0047115,106
RTS0047116,219
RTS0047117,196
RTS0047118,166
RTS0047119,143
RTS0047120,126
RTS0047121,110
RTS0047122,155
RTS0047123,106
RTS0047124,159
RTS0047125,107
RTS0047126,192
RTS0047127,183
RTS0047128,104
RTS0047129,120
RTS0047130,123
RTS0047131,157
RTS0047132,162
RTS0047133,194
RTS0047134,110
RTS0047135,168
RTS0047136,151
RTS0047137,159
RTS0047138,198
RTS0047139,133
RTS0047140,106
RTS0047141,124
RTS0047142,121
RTS0047143,112
RTS0047144,108
RTS0047145,148
RTS0047146,124
RTS0047147,128
RTS0047148,112
RTS0047149,133
RTS0047150,160
RTS0047151,126
RTS0047152,173
RTS0047153,117
RTS0047154,185
RTS0047156,110
RTS0047157,144
RTS0047158,123
RTS0047159,111
RTS0047160,116
RTS0047165,270
RTS0047166,83
RTS0047167,85
RTS0047168,108
RTS0047169,106
RTS0047170,89
RTS0047171,120
RTS0047172,119
RTS0047173,137
RTS0047174,142
RTS0047175,100
RTS0047176,104
RTS0047177,132
RTS0047178,118
RTS0047179,127
RTS0047180,130
RTS0047181,140
RTS0047182,144
RTS0047183,94
RTS0047184,99
RTS0047185,107
RTS0047186,119
RTS0047187,94
RTS0047188,116
RTS0047189,116
RTS0047190,130
RTS0047191,106
RTS0047192,138
RTS0047193,108
RTS0047194,95
RTS0047195,142
RTS0047196,125
RTS0047197,139
RTS0047198,135
RTS0047199,143
RTS0047200,148
RTS0047201,128
RTS0047202,142
RTS0047203,117
RTS0047204,127
RTS0047205,111
RTS0047206,139
RTS0047207,118
RTS0047208,757
RTS0047209,510
RTS0047210,839
RTS0047211,722
RTS0047212,228
RTS0047213,118
RTS0047214,121
RTS0047215,118
RTS0047216,119
RTS0047217,109
RTS0047218,190
RTS0047219,207
RTS0047220,137
RTS0047221,189
RTS0047222,158
RTS0047223,237
RTS0047225,387
RTS0047226,234
RTS0047229,118
RTS0047230,100
RTS0047231,126
RTS0047232,113
RTS0047233,107
RTS0047234,107
RTS0047235,113
RTS0047236,86
RTS0047237,118
RTS0047238,101
RTS0047239,180
RTS0047240,106
RTS0047241,103
RTS0047242,99
RTS0047243,139
RTS0047244,105
RTS0047245,127
RTS0047246,56
RTS0047247,106
RTS0047248,75
RTS0047249,134
RTS0047250,150
RTS0047252,187
RTS0047253,110
RTS0047254,173
RTS0047255,162
RTS0047256,161
RTS0047257,184
RTS0047258,147
RTS0047259,160
RTS0047260,185
RTS0047261,161
RTS0047262,135
RTS0047263,201
RTS0047264,148
RTS0047266,183
RTS0047267,291
RTS0047268,155
RTS0047269,197
RTS0047270,270
RTS0047271,256
RTS0047272,196
RTS0047273,136
RTS0047274,125
RTS0047276,112
RTS0047277,241
RTS0047278,168
RTS0047279,196
RTS0047280,132
RTS0047281,159
RTS0047282,141
RTS0047283,175
RTS0047284,165
RTS0047290,230
RTS0047291,382
RTS0047292,233
RTS0047293,184
RTS0047294,292
RTS0047295,80
RTS0047296,136
RTS0047297,159
RTS0047298,104
RTS0047299,117
RTS0047300,67
RTS0047301,143
RTS0047302,75
RTS0047303,97
RTS0047304,101
RTS0047305,158
RTS0047306,138
RTS0047307,183
RTS0047308,128
RTS0047309,120
RTS0047310,172
RTS0047311,124
RTS0047312,121
RTS0047313,135
RTS0047314,117
RTS0047315,200
RTS0047316,200
RTS0047317,189
RTS0047318,181
RTS0047319,187
RTS0047320,158
RTS0047321,142
RTS0047322,113
RTS0047323,180
RTS0047324,157
RTS0047325,136
RTS0047326,135
RTS0047327,126
RTS0047328,112
RTS0047329,119
RTS0047331,205
RTS0047332,154
RTS0047333,164
RTS0047334,135
RTS0047335,168
RTS0047336,157
RTS0047337,113
RTS0047338,182
RTS0047339,143
RTS0047340,183
RTS0047341,204
RTS0047342,206
RTS0047343,158
RTS0047344,222
RTS0047345,90
RTS0047346,99
RTS0047348,148
RTS0047349,159
RTS0047350,165
RTS0047351,179
RTS0047352,375
RTS0047353,211
RTS0047354,162
RTS0047356,113
RTS0047357,109
RTS0047358,79
RTS0047359,150
RTS0047360,131
RTS0047361,60
RTS0047362,126
RTS0047363,166
RTS0047364,86
RTS0047365,91
RTS0047366,129
RTS0047367,108
RTS0047368,129
RTS0047369,115
RTS0047370,115
RTS0047373,146
RTS0047374,103
RTS0047375,126
RTS0047376,146
RTS0047377,136
RTS0047378,162
RTS0047379,208
RTS0047380,197
RTS0047381,98
RTS0047382,120
RTS0047383,105
RTS0047384,127
RTS0047385,115
RTS0047386,222
RTS0047387,133
RTS0047388,166
RTS0047389,189
RTS0047390,128
RTS0047391,160
RTS0047392,104
RTS0047393,148
RTS0047394,122
RTS0047395,120
RTS0047396,185
RTS0047397,137
RTS0047398,98
RTS0047399,109
RTS0047400,113
RTS0047401,130
RTS0047402,126
RTS0047403,125
RTS0047404,111
RTS0047405,155
RTS0047406,105
RTS0047407,137
RTS0047408,120
RTS0047409,218
RTS0047410,204
RTS0047411,161
RTS0047412,193
RTS0047413,135
RTS0047414,163
RTS0047415,198
RTS0047417,94
RTS0047418,125
RTS0047419,97
RTS0047420,131
RTS0047421,92
RTS0047422,132
RTS0047423,131
RTS0047424,119
RTS0047425,116
RTS0047426,191
RTS0047427,173
RTS0047428,182
RTS0047429,163
RTS0047430,207
RTS0047431,108
RTS0047432,169
RTS0047433,159
RTS0047434,172
RTS0047435,189
RTS0047436,125
RTS0047437,72
RTS0047438,95
RTS0047439,103
RTS0047440,118
RTS0047441,193
RTS0047442,151
RTS0047445,153
RTS0047446,140
RTS0047447,116
RTS0047448,103
RTS0047449,88
RTS0047450,124
RTS0047451,112
RTS0047452,131
RTS0047453,91
RTS0047454,119
RTS0047455,104
RTS0047456,114
RTS0047457,144
RTS0047458,110
RTS0047459,159
RTS0047460,116
RTS0047461,129
RTS0047462,159
RTS0047463,135
RTS0047464,143
RTS0047465,117
RTS0047466,128
RTS0047467,129
RTS0047468,140
RTS0047469,122
RTS0047471,105
RTS0047472,92
RTS0047473,127
RTS0047474,96
RTS0047475,80
RTS0047476,139
RTS0047477,201
RTS0047479,166
RTS0047480,153
RTS0047481,163
RTS0047482,117
RTS0047483,117
RTS0047484,137
RTS0047485,104
RTS0047486,132
RTS0047487,86
RTS0047488,128
RTS0047489,113
RTS0047490,91
RTS0047491,84
RTS0047492,119
RTS0047493,144
RTS0047494,229
RTS0047495,125
RTS0047496,154
RTS0047497,167
RTS0047498,130
RTS0047499,136
RTS0047500,154
RTS0047501,130
RTS0047502,113
RTS0047503,122
RTS0047504,140
RTS0047505,111
RTS0047506,158
RTS0047507,169
RTS0047508,101
RTS0047509,106
RTS0047510,120
RTS0047511,97
RTS0047512,184
RTS0047513,116
RTS0047514,102
RTS0047515,172
RTS0047516,157
RTS0047517,166
RTS0047518,151
RTS0047520,177
RTS0047521,176
RTS0047522,113
RTS0047523,133
RTS0047524,142
RTS0047525,102
RTS0047526,118
RTS0047527,96
RTS0047528,111
RTS0047529,101
RTS0047530,107
RTS0047531,127
RTS0047532,105
RTS0047533,104
RTS0047534,103
RTS0047535,117
RTS0047536,148
RTS0047537,143
RTS0047538,223
RTS0047540,138
RTS0047541,164
RTS0047543,127
RTS0047544,120
RTS0047545,152
RTS0047546,135
RTS0047547,98
RTS0047548,183
RTS0047549,166
RTS0047550,133
RTS0047551,125
RTS0047552,131
RTS0047553,107
RTS0047558,105
RTS0047559,148
RTS0047560,74
RTS0047561,142
RTS0047562,115
RTS0047563,146
RTS0047564,131
RTS0047565,122
RTS0047566,178
RTS0047567,105
RTS0047568,145
RTS0047569,136
RTS0047570,149
RTS0047571,113
RTS0047572,143
RTS0047573,110
RTS0047574,114
RTS0047575,107
RTS0047576,99
RTS0047577,96
RTS0047578,115
RTS0047579,120
RTS0047580,125
RTS0047581,128
RTS0047582,146
RTS0047583,71
RTS0047584,89
RTS0047585,78
RTS0047586,97
RTS0047587,93
RTS0047588,151
RTS0047590,143
RTS0047591,89
RTS0047592,114
RTS0047593,111
RTS0047594,137
RTS0047595,104
RTS0047596,131
RTS0047597,104
RTS0047598,166
RTS0047599,121
RTS0047600,134
RTS0047601,224
RTS0047602,134
RTS0047603,120
RTS0047604,129
RTS0047606,111
RTS0047613,99
RTS0047614,146
RTS0047615,74
RTS0047616,141
RTS0047617,145
RTS0047618,103
RTS0047619,66
RTS0047620,80
RTS0047621,86
RTS0047622,77
RTS0047624,115
RTS0047625,102
RTS0047626,110
RTS0047627,93
RTS0047628,93
RTS0047629,74
RTS0047630,54
RTS0047631,84
RTS0047632,110
RTS0047633,83
RTS0047634,89
RTS0047635,86
RTS0047636,119
RTS0047637,78
RTS0047638,92
RTS0047639,129
RTS0047640,101
RTS0047641,99
RTS0047642,90
RTS0047643,65
RTS0047644,82
RTS0047645,81
RTS0047646,120
RTS0047647,70
RTS0047648,117
RTS0047649,69
RTS0047650,75
RTS0047651,73
RTS0047652,81
RTS0047653,82
RTS0047654,86
RTS0047656,120
RTS0047657,105
RTS0047658,80
RTS0047659,77
RTS0047660,82
RTS0047661,116
RTS0047662,125
RTS0047663,85
RTS0047664,89
RTS0047665,98
RTS0047666,61
RTS0047667,107
RTS0047668,91
RTS0047669,91
RTS0047670,102
RTS0047672,104
RTS0047673,115
RTS0047674,114
RTS0047675,115
RTS0047676,78
RTS0047677,89
RTS0047678,99
RTS0047679,110
RTS0047680,97
RTS0047681,79
RTS0047682,115
RTS0047684,111
RTS0047685,70
RTS0047686,97
RTS0047687,95
RTS0047688,113
RTS0047689,122
RTS0047691,97
RTS0047692,83
RTS0047693,106
RTS0047694,135
RTS0047695,95
RTS0047696,86
RTS0047697,81
RTS0047698,135
RTS0047699,97
RTS0047700,78
RTS0047701,136
RTS0047702,148
RTS0047703,156
RTS0047704,104
RTS0047705,109
RTS0047706,100
RTS0047707,140
RTS0047708,476
RTS0047709,502
RTS0047710,155
RTS0047711,118
RTS0047712,201
RTS0047713,160
RTS0047714,254
RTS0047715,178
RTS0047716,227
RTS0047717,221
RTS0047718,138
RTS0047720,104
RTS0047721,112
RTS0047722,122
RTS0047723,136
RTS0047724,145
RTS0047725,154
RTS0047726,129
RTS0047727,171
RTS0047728,157
RTS0047729,150
RTS0047730,135
RTS0047731,109
RTS0047732,100
RTS0047733,119
RTS0047734,148
RTS0047735,124
RTS0047736,156
RTS0047737,147
RTS0047738,134
RTS0047739,161
RTS0047740,185
RTS0047741,184
RTS0047742,137
RTS0047743,132
RTS0047744,193
RTS0047745,228
RTS0047746,144
RTS0047747,129
RTS0047748,149
RTS0047749,179
RTS0047750,82
RTS0047752,94
RTS0047753,122
RTS0047754,173
RTS0047755,176
RTS0047756,169
RTS0047757,95
RTS0047758,134
RTS0047759,93
RTS0047760,93
RTS0047761,104
RTS0047762,119
RTS0047763,135
RTS0047764,119
RTS0047765,122
RTS0047766,209
RTS0047767,103
RTS0047768,110
RTS0047769,106
RTS0047770,126
RTS0047771,111
RTS0047772,117
RTS0047773,135
RTS0047774,185
RTS0047775,117
RTS0047776,130
RTS0047777,124
RTS0047778,78
RTS0047779,135
RTS0047780,130
RTS0047781,182
RTS0047782,136
RTS0047783,127
RTS0047784,126
RTS0047785,103
RTS0047786,212
RTS0047787,161
RTS0047788,131
RTS0047789,125
RTS0047790,131
RTS0047791,124
RTS0047792,98
RTS0047793,146
RTS0047794,86
RTS0047795,98
RTS0047796,142
RTS0047797,119
RTS0047798,106
RTS0047799,138
RTS0047800,84
RTS0047801,173
RTS0047802,229
RTS0047803,125
RTS0047804,109
RTS0047805,124
RTS0047806,129
RTS0047807,107
RTS0047808,386
RTS0047809,95
RTS0047810,124
RTS0047811,139
RTS0047812,125
RTS0047813,115
RTS0047814,129
RTS0047816,132
RTS0047817,142
RTS0047818,70
RTS0047819,108
RTS0047820,87
RTS0047821,153
RTS0047822,103
RTS0047823,112
RTS0047824,116
RTS0047825,143
RTS0047826,113
RTS0047827,137
RTS0047828,155
RTS0047829,135
RTS0047830,94
RTS0047831,102
RTS0047832,102
RTS0047833,102
RTS0047834,92
RTS0047835,177
RTS0047836,158
RTS0047837,157
RTS0047838,191
RTS0047839,157
RTS0047840,125
RTS0047841,121
RTS0047842,119
RTS0047843,98
RTS0047844,101
RTS0047845,142
RTS0047846,92
RTS0047847,113
RTS0047848,115
RTS0047849,138
RTS0047850,132
RTS0047851,116
RTS0047852,109
RTS0047853,135
RTS0047854,121
RTS0047855,134
RTS0047856,109
RTS0047857,110
RTS0047858,76
RTS0047859,79
RTS0047860,125
RTS0047861,90
RTS0047862,77
RTS0047863,85
RTS0047864,117
RTS0047865,127
RTS0047866,142
RTS0047867,89
RTS0047868,137
RTS0047869,118
RTS0047870,164
RTS0047871,103
RTS0047872,127
RTS0047873,104
RTS0047874,104
RTS0047875,128
RTS0047876,106
RTS0047877,101
RTS0047878,108
RTS0047879,108
RTS0047880,130
RTS0047881,112
RTS0047882,128
RTS0047883,162
RTS0047884,143
RTS0047885,135
RTS0047886,66
RTS0047890,366
RTS0047891,278
RTS0047892,132
RTS0047893,131
RTS0047894,106
RTS0047895,145
RTS0047896,147
RTS0047897,140
RTS0047898,122
RTS0047899,116
RTS0047900,166
RTS0047901,112
RTS0047902,193
RTS0047903,124
RTS0047904,135
RTS0047905,154
RTS0047906,151
RTS0047907,282
RTS0047908,277
RTS0047909,270
RTS0047910,102
RTS0047912,117
RTS0047913,111
RTS0047914,123
RTS0047915,92
RTS0047916,122
RTS0047917,98
RTS0047919,93
RTS0047920,195
RTS0047921,241
RTS0047924,123
RTS0047925,145
RTS0047926,83
RTS0047927,152
RTS0047928,131
RTS0047929,92
RTS0047930,120
RTS0047931,109
RTS0047932,131
RTS0047933,133
RTS0047934,92
RTS0047935,251
RTS0047936,99
RTS0047937,109
RTS0047938,114
RTS0047939,105
RTS0047940,151
RTS0047941,126
RTS0047942,110
RTS0047943,90
RTS0047944,124
RTS0047945,131
RTS0047946,129
RTS0047947,94
RTS0047948,102
RTS0047949,102
RTS0047950,94
RTS0047951,112
RTS0047952,113
RTS0047953,148
RTS0047954,112
RTS0047956,129
RTS0047957,112
RTS0047958,131
RTS0047959,177
RTS0047960,131
RTS0047961,109
RTS0047963,126
RTS0047964,113
RTS0047965,116
RTS0047966,71
RTS0047967,127
RTS0047968,182
RTS0047969,128
RTS0047970,106
RTS0047972,139
RTS0047973,119
RTS0047974,163
RTS0047975,95
RTS0047976,99
RTS0047977,90
RTS0047978,117
RTS0047979,108
RTS0047980,89
RTS0047981,222
RTS0047982,90
RTS0047985,307
RTS0047986,91
RTS0047987,101
RTS0047988,201
RTS0047990,147
RTS0047991,148
RTS0047992,104
RTS0047993,121
RTS0047994,124
RTS0047995,113
RTS0047996,117
RTS0047997,128
RTS0047998,136
RTS0047999,109
RTS0048000,132
RTS0048001,117
RTS0048003,169
RTS0048005,142
RTS0048006,113
RTS0048008,98
RTS0048009,164
RTS0048012,142
RTS0048013,90
RTS0048014,119
RTS0048015,157
RTS0048016,164
RTS0048017,127
RTS0048018,103
RTS0048019,108
RTS0048020,123
RTS0048021,97
RTS0048022,108
RTS0048023,133
RTS0048024,99
RTS0048026,105
RTS0048027,167
RTS0048028,121
RTS0048029,89
RTS0048030,133
RTS0048031,96
RTS0048032,128
RTS0048033,111
RTS0048034,152
RTS0048035,95
RTS0048036,140
RTS0048037,131
RTS0048038,275
RTS0048040,131
RTS0048041,99
RTS0048042,106
RTS0048043,111
RTS0048044,93
RTS0048045,123
RTS0048046,112
RTS0048047,87
RTS0048048,110
RTS0048049,139
RTS0048050,99
RTS0048051,104
RTS0048052,147
RTS0048053,116
RTS0048054,144
RTS0048055,143
RTS0048056,152
RTS0048057,80
RTS0048058,96
RTS0048059,125
RTS0048060,114
RTS0048061,122
RTS0048062,108
RTS0048063,109
RTS0048064,108
RTS0048065,122
RTS0048066,140
RTS0048067,100
RTS0048068,126
RTS0048069,108
RTS0048070,86
RTS0048071,144
RTS0048072,95
RTS0048073,113
RTS0048074,73
RTS0048076,94
RTS0048077,122
RTS0048078,124
RTS0048079,137
RTS0048080,117
RTS0048081,172
RTS0048082,115
RTS0048084,106
RTS0048085,132
RTS0048086,108
RTS0048087,176
RTS0048088,103
RTS0048089,144
RTS0048090,119
RTS0048091,144
RTS0048092,128
RTS0048093,176
RTS0048094,79
RTS0048096,96
RTS0048097,116
RTS0048098,2489
RTS0048099,1364
RTS0048100,1465
RTS0048101,871
RTS0048102,1398
RTS0048104,109
RTS0048105,125
RTS0048106,83
RTS0048107,97
RTS0048108,129
RTS0048109,91
RTS0048110,122
RTS0048111,97
RTS0048112,92
RTS0048113,124
RTS0048114,114
RTS0048115,109
RTS0048116,119
RTS0048117,113
RTS0048118,148
RTS0048120,117
RTS0048126,110
RTS0048127,167
RTS0048129,231
RTS0048130,94
RTS0048131,174
RTS0048132,229
RTS0048133,107
RTS0048134,196
RTS0048135,236
RTS0048136,86
RTS0048138,148
RTS0048139,118
RTS0048140,140
RTS0048141,125
RTS0048142,209
RTS0048144,126
RTS0048145,197
RTS0048146,163
RTS0048147,82
RTS0048148,108
RTS0048149,89
RTS0048150,151
RTS0048151,121
RTS0048152,113
RTS0048153,124
RTS0048154,113
RTS0048155,115
RTS0048156,206
RTS0048158,123
RTS0048159,131
RTS0048160,3025
RTS0048161,4891
RTS0048162,112
RTS0048163,115
RTS0048164,1098
RTS0048165,245
RTS0048166,147
RTS0048167,180
RTS0048168,137
RTS0048169,135
RTS0048170,120
RTS0048171,141
RTS0048172,104
RTS0048173,86
RTS0048175,151
RTS0048176,131
RTS0048177,120
RTS0048178,112
RTS0048179,114
RTS0048180,109
RTS0048181,195
RTS0048182,132
RTS0048183,160
RTS0048184,199
RTS0048185,194
RTS0048186,113
RTS0048188,137
RTS0048189,187
RTS0048190,132
RTS0048191,148
RTS0048192,175
RTS0048193,128
RTS0048194,192
RTS0048195,150
RTS0048196,100
RTS0048197,144
RTS0048198,147
RTS0048200,136
RTS0048201,89
RTS0048202,128
RTS0048203,136
RTS0048204,137
RTS0048205,153
RTS0048207,100
RTS0048208,124
RTS0048209,151
RTS0048210,142
RTS0048211,131
RTS0048212,121
RTS0048213,146
RTS0048214,127
RTS0048215,166
RTS0048216,152
RTS0048217,130
RTS0048218,148
RTS0048219,130
RTS0048220,150
RTS0048221,138
RTS0048222,130
RTS0048223,90
RTS0048224,139
RTS0048225,107
RTS0048226,148
RTS0048227,153
RTS0048228,140
RTS0048229,100
RTS0048230,96
RTS0048231,130
RTS0048232,116
RTS0048233,127
RTS0048234,144
RTS0048235,151
RTS0048236,130
RTS0048237,107
RTS0048238,134
RTS0048239,152
RTS0048240,124
RTS0048241,152
RTS0048242,189
RTS0048243,146
RTS0048244,144
RTS0048245,161
RTS0048246,148
RTS0049343,174
RTS0049344,310
RTS0049345,167
RTS0049346,75
RTS0049347,103
RTS0049348,164
RTS0049349,85
RTS0049350,94
RTS0049351,105
RTS0049352,106
RTS0049353,107
RTS0049354,90
RTS0049355,88
RTS0049356,141
RTS0049357,107
RTS0049358,84
RTS0049359,73
RTS0049360,196
RTS0049361,139
RTS0049362,94
RTS0049363,126
RTS0049364,140
RTS0049365,127
RTS0049366,169
RTS0049367,202
RTS0049368,157
RTS0049369,110
RTS0049370,124
RTS0049371,139
RTS0049372,101
RTS0049373,285
RTS0049374,247
RTS0049375,216
RTS0049376,203
RTS0049377,219
RTS0049378,174
RTS0049379,115
RTS0049380,177
RTS0049381,172
RTS0049382,182
RTS0049383,106
RTS0049384,62
RTS0049385,111
RTS0049386,157
RTS0049387,121
RTS0049388,102
RTS0049389,117
RTS0049390,825
RTS0049391,873
RTS0049392,850
RTS0049393,1287
RTS0049394,424
RTS0049395,216
RTS0049396,316
RTS0049397,334
RTS0049398,419
RTS0049399,264
RTS0049400,149
RTS0049401,106
RTS0049402,126
RTS0049403,82
RTS0049404,117
RTS0049405,115
RTS0049406,81
RTS0049407,136
RTS0049408,126
RTS0049409,102
RTS0049410,112
RTS0049411,145
RTS0049412,96
RTS0049413,78
RTS0049414,109
RTS0049415,167
RTS0049416,150
RTS0049417,120
RTS0049418,124
RTS0049419,120
RTS0049420,83
RTS0049421,141
RTS0049422,81
RTS0049423,102
RTS0049424,191
RTS0049425,135
RTS0049426,191
RTS0049427,154
RTS0049428,73
RTS0049429,177
RTS0049430,144
RTS0049431,118
RTS0049432,123
RTS0049433,112
RTS0049434,112
RTS0049435,114
RTS0049436,76
RTS0049437,188
RTS0049438,106
RTS0049439,113
RTS0049440,122
RTS0049441,158
RTS0049442,127
RTS0049443,111
RTS0049444,172
RTS0049445,111
RTS0049446,101
RTS0049447,182
RTS0049448,111
RTS0049449,181
RTS0049450,158
RTS0049451,156
RTS0049452,123
RTS0049453,146
RTS0049454,77
RTS0049455,110
RTS0049456,111
RTS0049457,144
RTS0049458,138
RTS0049459,182
RTS0049460,199
RTS0049461,270
RTS0049462,270
RTS0049463,113
RTS0049464,114
RTS0049465,102
RTS0049466,88
RTS0049467,109
RTS0049468,169
RTS0049469,143
RTS0049470,156
RTS0049471,191
RTS0049472,141
RTS0049473,322
RTS0049474,94
RTS0049475,142
RTS0049476,158
RTS0049477,116
RTS0049478,154
RTS0049479,2463
RTS0049480,266
RTS0049481,45
RTS0049482,89
RTS0049483,104
RTS0049484,142
RTS0049485,150
RTS0997079,141
RTS0997080,203
RTS0997081,107
RTS0997082,160
RTS0997083,122
RTS0997084,177
RTS0997085,134
RTS0997086,185
RTS0997087,56
RTS0997088,31372
RTS0997089,4215
RTS0997090,132
RTS0997091,96
RTS0997092,69
RTS0997093,68
RTS0997094,26
RTS0997095,63
RTS0997096,70
RTS0997097,55
RTS0997098,105
RTS0997099,75
RTS0997100,106
RTS0997101,69
RTS0997102,60
RTS0997103,70
RTS0997104,95
RTS0997105,46
RTS0997106,83
RTS0997107,71
RTS0997108,68
RTS0997109,51
RTS0997110,69
RTS0997111,63
RTS0997112,55
RTS0997113,53
RTS0997114,71
RTS0997115,58
RTS0997116,62
RTS0997117,75
RTS0997118,47
RTS0997119,66
RTS0997120,62
RTS0997121,101
RTS0997122,164
RTS0997123,135
RTS0997124,85
RTS0997125,175
RTS0997126,245
RTS0997127,231
RTS0997128,229
RTS0997129,307
RTS0997130,136
</Code_Summary>
