# Supplementary material for: Spatial meta-transcriptomics reveal associations of intratumor bacteria burden with lung cancer cells showing a distinct oncogenic signature
Source: J Immunother Cancer. 2022 Jul 6;10(7):e004698. doi: 10.1136/jitc-2022-004698 (PMC9260850; doi:10.1136/jitc-2022-004698)
Supplement: Supplementary data [file jitc-2022-004698supp009.zip › DSP-1001660004187-B-F01.dcc]

<Header>
FileVersion,0.02
SoftwareVersion,"GeoMx_NGS_Pipeline_ 2.0.0"
Date,2020-6-15
</Header>

<Scan_Attributes>
ID,DSP-1001660004187-B-F01
Plate_ID,1001660004187
Well,F01
</Scan_Attributes>

<NGS_Processing_Attributes>
SeqSetId,
tamperedIni,No
Raw,1596189
Trimmed,1506003
Stitched,1494596
Aligned,1466462
umiQ30,0.9910
rtsQ30,0.9892
</NGS_Processing_Attributes>


<Code_Summary>
RTS0039454,57
RTS0039455,57
RTS0039456,41
RTS0039457,177
RTS0039458,58
RTS0039459,82
RTS0039460,82
RTS0039461,129
RTS0039462,117
RTS0039463,80
RTS0039464,35
RTS0039465,63
RTS0039466,51
RTS0039467,107
RTS0039468,39
RTS0039469,31
RTS0039470,41
RTS0039471,45
RTS0039472,39
RTS0039473,27
RTS0039474,69
RTS0039475,51
RTS0039476,85
RTS0039477,77
RTS0039478,61
RTS0039479,65
RTS0039480,22
RTS0039481,28
RTS0039482,49
RTS0039483,42
RTS0039484,33
RTS0039485,38
RTS0039486,34
RTS0039487,34
RTS0039488,51
RTS0039489,97
RTS0039490,73
RTS0039491,73
RTS0039492,33
RTS0039493,100
RTS0039494,47
RTS0039495,26
RTS0039496,48
RTS0039497,36
RTS0039498,35
RTS0039499,571
RTS0039500,286
RTS0039501,579
RTS0039502,519
RTS0039503,502
RTS0039504,63
RTS0039505,69
RTS0039506,37
RTS0039507,77
RTS0039508,71
RTS0039509,45
RTS0039510,80
RTS0039511,132
RTS0039512,94
RTS0039513,87
RTS0039514,200
RTS0039515,133
RTS0039516,47
RTS0039517,45
RTS0039518,58
RTS0039519,36
RTS0039520,32
RTS0039521,65
RTS0039522,87
RTS0039523,55
RTS0039524,93
RTS0039525,109
RTS0039526,66
RTS0039527,77
RTS0039528,58
RTS0039529,53
RTS0039530,61
RTS0039531,59
RTS0039532,40
RTS0039533,57
RTS0039534,32
RTS0039535,58
RTS0039536,51
RTS0039537,25
RTS0039538,33
RTS0039539,38
RTS0039540,39
RTS0039541,48
RTS0039542,31
RTS0039543,47
RTS0039544,28
RTS0039545,50
RTS0039546,32
RTS0039547,36
RTS0039548,40
RTS0039549,45
RTS0039550,22
RTS0039551,27
RTS0039552,24
RTS0039553,46
RTS0039554,36
RTS0039555,41
RTS0039556,30
RTS0039557,37
RTS0039558,19
RTS0039559,38
RTS0039560,15
RTS0039561,42
RTS0039562,32
RTS0039563,50
RTS0039564,46
RTS0039565,25
RTS0039566,24
RTS0039567,35
RTS0039568,40
RTS0039569,34
RTS0039570,40
RTS0039571,27
RTS0039572,48
RTS0039573,43
RTS0039574,40
RTS0039575,31
RTS0039576,105
RTS0039577,209
RTS0039578,66
RTS0039579,141
RTS0039580,100
RTS0039581,74
RTS0039582,83
RTS0039583,119
RTS0039584,109
RTS0039585,95
RTS0039586,32
RTS0039587,40
RTS0039588,25
RTS0039589,43
RTS0039590,26
RTS0039591,235
RTS0039592,224
RTS0039593,71
RTS0039594,311
RTS0039595,267
RTS0039596,46
RTS0039597,34
RTS0039598,37
RTS0039599,30
RTS0039600,49
RTS0039601,17
RTS0039602,32
RTS0039603,22
RTS0039604,33
RTS0039605,32
RTS0039606,26
RTS0039607,52
RTS0039608,51
RTS0039609,31
RTS0039610,45
RTS0039611,34
RTS0039612,38
RTS0039613,40
RTS0039614,53
RTS0039615,38
RTS0039616,30
RTS0039617,31
RTS0039619,38
RTS0039620,17
RTS0039621,34
RTS0039622,33
RTS0039623,41
RTS0039624,25
RTS0039625,42
RTS0039626,50
RTS0039627,38
RTS0039628,33
RTS0039629,40
RTS0039630,30
RTS0039631,24
RTS0039632,25
RTS0039633,33
RTS0039634,42
RTS0039635,18
RTS0039636,35
RTS0039637,39
RTS0039638,57
RTS0039639,42
RTS0039640,23
RTS0039641,35
RTS0039642,31
RTS0039643,46
RTS0039644,29
RTS0039645,24
RTS0039646,63
RTS0039647,33
RTS0039648,47
RTS0039649,38
RTS0039650,25
RTS0039651,155
RTS0039652,210
RTS0039653,74
RTS0039654,81
RTS0039655,119
RTS0039656,505
RTS0039657,417
RTS0039658,383
RTS0039659,581
RTS0039660,365
RTS0039661,37
RTS0039662,24
RTS0039663,47
RTS0039664,69
RTS0039665,56
RTS0039666,34
RTS0039667,26
RTS0039668,28
RTS0039669,40
RTS0039670,48
RTS0039671,110
RTS0039672,133
RTS0039673,108
RTS0039674,73
RTS0039675,110
RTS0039676,29
RTS0039677,42
RTS0039678,31
RTS0039679,32
RTS0039680,35
RTS0039681,56
RTS0039682,58
RTS0039683,27
RTS0039684,46
RTS0039685,41
RTS0039686,176
RTS0039687,150
RTS0039688,186
RTS0039689,134
RTS0039690,136
RTS0039691,18
RTS0039692,29
RTS0039693,34
RTS0039694,32
RTS0039695,30
RTS0039696,37
RTS0039697,33
RTS0039698,25
RTS0039699,38
RTS0039700,27
RTS0039701,185
RTS0039702,406
RTS0039703,330
RTS0039704,206
RTS0039705,276
RTS0039706,27
RTS0039707,45
RTS0039708,54
RTS0039709,51
RTS0039710,47
RTS0039711,64
RTS0039712,92
RTS0039713,106
RTS0039714,116
RTS0039715,107
RTS0039716,43
RTS0039717,97
RTS0039718,30
RTS0039719,39
RTS0039720,65
RTS0039721,70
RTS0039722,56
RTS0039723,70
RTS0039724,65
RTS0039725,26
RTS0039726,92
RTS0039727,64
RTS0039728,75
RTS0039729,109
RTS0039730,90
RTS0039731,36
RTS0039732,39
RTS0039733,43
RTS0039734,48
RTS0039735,58
RTS0039736,45
RTS0039737,69
RTS0039738,62
RTS0039739,64
RTS0039740,45
RTS0039741,49
RTS0039742,63
RTS0039743,64
RTS0039744,54
RTS0039745,48
RTS0039746,66
RTS0039747,49
RTS0039749,48
RTS0039750,49
RTS0039751,40
RTS0039752,34
RTS0039753,41
RTS0039754,28
RTS0039755,46
RTS0039756,37
RTS0039757,41
RTS0039758,56
RTS0039759,21
RTS0039760,49
RTS0039761,64
RTS0039762,74
RTS0039763,53
RTS0039764,44
RTS0039765,77
RTS0039766,54
RTS0039767,36
RTS0039768,69
RTS0039769,34
RTS0039770,105
RTS0039771,63
RTS0039772,81
RTS0039773,62
RTS0039774,49
RTS0039775,62
RTS0039776,35
RTS0039777,38
RTS0039778,39
RTS0039779,31
RTS0039780,53
RTS0039781,183
RTS0039782,84
RTS0039783,98
RTS0039784,96
RTS0039785,189
RTS0039786,32
RTS0039787,32
RTS0039788,47
RTS0039789,51
RTS0039790,39
RTS0039791,175
RTS0039792,146
RTS0039793,94
RTS0039794,191
RTS0039795,65
RTS0039796,104
RTS0039797,48
RTS0039798,86
RTS0039799,103
RTS0039800,85
RTS0039801,41
RTS0039802,41
RTS0039803,41
RTS0039804,60
RTS0039805,54
RTS0039806,29
RTS0039807,23
RTS0039808,42
RTS0039809,42
RTS0039810,49
RTS0039811,69
RTS0039812,97
RTS0039813,51
RTS0039814,90
RTS0039815,56
RTS0039816,39
RTS0039817,49
RTS0039818,36
RTS0039819,32
RTS0039820,33
RTS0039821,68
RTS0039822,34
RTS0039823,64
RTS0039824,62
RTS0039825,10
RTS0039826,62
RTS0039827,62
RTS0039828,64
RTS0039829,54
RTS0039830,57
RTS0039831,162
RTS0039832,225
RTS0039833,136
RTS0039834,281
RTS0039835,206
RTS0039836,46
RTS0039838,23
RTS0039839,31
RTS0039840,23
RTS0039841,103
RTS0039842,126
RTS0039843,75
RTS0039844,111
RTS0039845,54
RTS0039846,34
RTS0039847,31
RTS0039848,24
RTS0039849,29
RTS0039850,24
RTS0039851,86
RTS0039852,98
RTS0039853,82
RTS0039854,54
RTS0039855,56
RTS0039856,34
RTS0039857,37
RTS0039858,29
RTS0039859,49
RTS0039860,51
RTS0039861,29
RTS0039862,37
RTS0039863,39
RTS0039864,53
RTS0039865,35
RTS0039866,45
RTS0039867,52
RTS0039868,26
RTS0039869,47
RTS0039870,47
RTS0039871,35
RTS0039872,37
RTS0039873,33
RTS0039874,40
RTS0039875,52
RTS0039876,34
RTS0039877,42
RTS0039878,32
RTS0039879,44
RTS0039880,35
RTS0039881,29
RTS0039882,36
RTS0039883,38
RTS0039884,32
RTS0039885,38
RTS0039886,33
RTS0039887,40
RTS0039888,32
RTS0039890,41
RTS0039891,61
RTS0039892,53
RTS0039893,42
RTS0039894,47
RTS0039895,65
RTS0039896,46
RTS0039897,45
RTS0039898,71
RTS0039899,49
RTS0039900,66
RTS0039901,38
RTS0039902,46
RTS0039903,22
RTS0039904,48
RTS0039905,41
RTS0039906,43
RTS0039907,48
RTS0039908,42
RTS0039909,27
RTS0039910,27
RTS0039911,19
RTS0039912,34
RTS0039913,31
RTS0039914,30
RTS0039915,24
RTS0039916,36
RTS0039917,46
RTS0039918,49
RTS0039919,36
RTS0039920,34
RTS0039921,41
RTS0039922,38
RTS0039923,34
RTS0039924,50
RTS0039925,28
RTS0039926,81
RTS0039927,80
RTS0039928,67
RTS0039929,64
RTS0039930,112
RTS0039931,36
RTS0039932,49
RTS0039933,47
RTS0039934,36
RTS0039935,19
RTS0039936,39
RTS0039937,21
RTS0039938,52
RTS0039939,41
RTS0039940,35
RTS0039941,24
RTS0039942,34
RTS0039943,33
RTS0039944,36
RTS0039945,42
RTS0039946,88
RTS0039947,110
RTS0039948,151
RTS0039949,147
RTS0039950,103
RTS0039951,83
RTS0039952,49
RTS0039953,54
RTS0039954,42
RTS0039955,64
RTS0039956,111
RTS0039957,120
RTS0039958,158
RTS0039959,78
RTS0039960,155
RTS0039961,37
RTS0039962,25
RTS0039963,40
RTS0039964,14
RTS0039965,49
RTS0039966,31
RTS0039967,24
RTS0039968,36
RTS0039969,30
RTS0039970,28
RTS0039971,30
RTS0039972,27
RTS0039973,31
RTS0039974,47
RTS0039975,26
RTS0039976,42
RTS0039977,57
RTS0039978,26
RTS0039979,47
RTS0039980,23
RTS0039981,67
RTS0039982,70
RTS0039983,69
RTS0039984,48
RTS0039985,107
RTS0039986,83
RTS0039987,41
RTS0039988,64
RTS0039989,78
RTS0039990,38
RTS0039991,71
RTS0039992,59
RTS0039993,81
RTS0039994,47
RTS0039995,55
RTS0039996,155
RTS0039997,121
RTS0039998,197
RTS0039999,125
RTS0040000,182
RTS0040001,35
RTS0040002,40
RTS0040003,24
RTS0040004,50
RTS0040005,44
RTS0040006,286
RTS0040007,194
RTS0040008,151
RTS0040009,247
RTS0040010,244
RTS0040011,54
RTS0040012,38
RTS0040013,37
RTS0040014,30
RTS0040015,40
RTS0040016,26
RTS0040017,53
RTS0040018,33
RTS0040019,33
RTS0040020,48
RTS0040021,44
RTS0040022,52
RTS0040023,44
RTS0040024,34
RTS0040025,45
RTS0040026,40
RTS0040027,30
RTS0040028,30
RTS0040029,49
RTS0040030,67
RTS0040031,46
RTS0040032,19
RTS0040033,21
RTS0040034,44
RTS0040035,28
RTS0040036,28
RTS0040037,37
RTS0040038,37
RTS0040039,16
RTS0040040,40
RTS0040041,46
RTS0040042,22
RTS0040043,38
RTS0040044,47
RTS0040045,38
RTS0040046,30
RTS0040047,48
RTS0040048,53
RTS0040049,54
RTS0040050,42
RTS0040051,42
RTS0040052,55
RTS0040053,63
RTS0040054,20
RTS0040055,50
RTS0040056,30
RTS0040057,34
RTS0040058,17
RTS0040059,32
RTS0040060,50
RTS0040061,45
RTS0040062,50
RTS0040063,46
RTS0040064,42
RTS0040065,31
RTS0040066,38
RTS0040067,41
RTS0040068,50
RTS0040069,31
RTS0040070,17
RTS0040071,36
RTS0040072,42
RTS0040073,55
RTS0040074,39
RTS0040075,39
RTS0040076,81
RTS0040077,223
RTS0040078,85
RTS0040079,85
RTS0040080,104
RTS0040081,48
RTS0040082,44
RTS0040083,27
RTS0040084,37
RTS0040085,34
RTS0040086,21
RTS0040087,31
RTS0040088,43
RTS0040089,36
RTS0040090,43
RTS0040091,45
RTS0040092,26
RTS0040093,38
RTS0040094,34
RTS0040095,27
RTS0040096,48
RTS0040097,51
RTS0040098,29
RTS0040099,20
RTS0040100,31
RTS0040101,35
RTS0040102,26
RTS0040103,22
RTS0040104,35
RTS0040105,36
RTS0040106,60
RTS0040107,82
RTS0040108,64
RTS0040109,55
RTS0040110,73
RTS0040111,26
RTS0040112,44
RTS0040113,44
RTS0040114,38
RTS0040115,53
RTS0040116,562
RTS0040117,526
RTS0040118,280
RTS0040119,454
RTS0040120,546
RTS0040121,41
RTS0040122,28
RTS0040123,31
RTS0040124,41
RTS0040125,26
RTS0040126,60
RTS0040127,41
RTS0040128,51
RTS0040129,50
RTS0040130,79
RTS0040131,37
RTS0040132,36
RTS0040133,26
RTS0040134,39
RTS0040135,52
RTS0040136,21
RTS0040137,55
RTS0040138,56
RTS0040139,41
RTS0040140,59
RTS0040141,30
RTS0040142,60
RTS0040143,61
RTS0040144,58
RTS0040145,51
RTS0040146,53
RTS0040147,68
RTS0040148,44
RTS0040149,71
RTS0040150,54
RTS0040151,59
RTS0040152,42
RTS0040153,54
RTS0040154,48
RTS0040155,63
RTS0040156,38
RTS0040157,37
RTS0040158,49
RTS0040159,60
RTS0040160,42
RTS0040161,42
RTS0040162,26
RTS0040163,40
RTS0040164,33
RTS0040165,26
RTS0040166,28
RTS0040167,46
RTS0040168,37
RTS0040169,32
RTS0040170,37
RTS0040171,22
RTS0040172,36
RTS0040173,28
RTS0040174,21
RTS0040175,28
RTS0040176,35
RTS0040177,37
RTS0040178,29
RTS0040179,33
RTS0040180,34
RTS0040181,33
RTS0040182,44
RTS0040183,19
RTS0040184,14
RTS0040185,28
RTS0040186,42
RTS0040187,28
RTS0040188,21
RTS0040189,52
RTS0040190,28
RTS0040191,35
RTS0040192,26
RTS0040193,32
RTS0040194,28
RTS0040195,40
RTS0040196,33
RTS0040197,23
RTS0040198,29
RTS0040199,30
RTS0040200,36
RTS0040201,87
RTS0040202,70
RTS0040203,49
RTS0040204,39
RTS0040205,69
RTS0040206,109
RTS0040207,56
RTS0040208,115
RTS0040209,141
RTS0040210,233
RTS0040211,51
RTS0040212,40
RTS0040213,37
RTS0040214,36
RTS0040215,51
RTS0040216,48
RTS0040217,51
RTS0040218,53
RTS0040219,42
RTS0040220,38
RTS0040221,30
RTS0040222,21
RTS0040223,26
RTS0040224,43
RTS0040225,23
RTS0040226,37
RTS0040227,26
RTS0040228,37
RTS0040229,15
RTS0040230,34
RTS0040231,29
RTS0040232,48
RTS0040233,46
RTS0040234,36
RTS0040235,31
RTS0040236,40
RTS0040237,29
RTS0040238,41
RTS0040239,40
RTS0040240,34
RTS0040241,25
RTS0040242,29
RTS0040243,48
RTS0040244,17
RTS0040245,16
RTS0040246,36
RTS0040247,41
RTS0040248,19
RTS0040249,47
RTS0040250,44
RTS0040251,45
RTS0040252,37
RTS0040253,30
RTS0040254,27
RTS0040255,30
RTS0040256,18
RTS0040257,31
RTS0040258,27
RTS0040259,28
RTS0040260,48
RTS0040261,36
RTS0040262,43
RTS0040263,32
RTS0040264,31
RTS0040265,34
RTS0040266,37
RTS0040267,33
RTS0040268,22
RTS0040269,23
RTS0040270,44
RTS0040271,31
RTS0040272,51
RTS0040273,35
RTS0040274,14
RTS0040275,54
RTS0040276,89
RTS0040277,139
RTS0040278,367
RTS0040279,284
RTS0040280,119
RTS0040281,25
RTS0040282,24
RTS0040283,33
RTS0040284,38
RTS0040285,33
RTS0040286,26
RTS0040287,51
RTS0040288,43
RTS0040289,32
RTS0040290,48
RTS0040291,25
RTS0040292,22
RTS0040293,41
RTS0040294,44
RTS0040295,41
RTS0040296,15
RTS0040297,50
RTS0040298,31
RTS0040299,29
RTS0040300,22
RTS0040301,42
RTS0040302,26
RTS0040303,23
RTS0040304,21
RTS0040305,36
RTS0040306,35
RTS0040307,38
RTS0040308,29
RTS0040309,27
RTS0040310,31
RTS0040311,47
RTS0040312,34
RTS0040313,33
RTS0040314,50
RTS0040315,49
RTS0040316,35
RTS0040317,37
RTS0040318,26
RTS0040319,64
RTS0040320,49
RTS0040321,9
RTS0040322,48
RTS0040323,41
RTS0040324,55
RTS0040325,37
RTS0040326,206
RTS0040327,154
RTS0040328,435
RTS0040329,439
RTS0040330,268
RTS0040331,39
RTS0040332,39
RTS0040333,14
RTS0040334,42
RTS0040335,13
RTS0040336,33
RTS0040337,53
RTS0040338,26
RTS0040339,37
RTS0040340,36
RTS0040341,45
RTS0040342,30
RTS0040343,33
RTS0040344,48
RTS0040345,41
RTS0040346,20
RTS0040347,36
RTS0040348,33
RTS0040349,41
RTS0040350,52
RTS0040351,37
RTS0040352,42
RTS0040353,45
RTS0040354,33
RTS0040355,27
RTS0040356,39
RTS0040357,35
RTS0040358,47
RTS0040359,73
RTS0040360,75
RTS0040361,39
RTS0040363,33
RTS0040364,31
RTS0040365,55
RTS0040366,53
RTS0040367,39
RTS0040368,72
RTS0040369,42
RTS0040370,61
RTS0040371,91
RTS0040372,75
RTS0040373,67
RTS0040374,68
RTS0040375,46
RTS0040376,24
RTS0040377,32
RTS0040378,35
RTS0040379,52
RTS0040380,37
RTS0040381,38
RTS0040382,42
RTS0040383,46
RTS0040384,24
RTS0040385,21
RTS0040386,33
RTS0040387,53
RTS0040388,44
RTS0040389,36
RTS0040390,45
RTS0040391,48
RTS0040392,70
RTS0040393,46
RTS0040394,55
RTS0040395,50
RTS0040396,47
RTS0040397,34
RTS0040398,40
RTS0040399,29
RTS0040400,49
RTS0040401,632
RTS0040402,553
RTS0040403,538
RTS0040404,767
RTS0040405,133
RTS0040406,144
RTS0040407,142
RTS0040408,112
RTS0040409,136
RTS0040410,166
RTS0040411,34
RTS0040412,41
RTS0040413,38
RTS0040414,29
RTS0040415,23
RTS0040416,968
RTS0040417,365
RTS0040418,290
RTS0040419,1028
RTS0040420,612
RTS0040421,32
RTS0040422,53
RTS0040423,34
RTS0040424,43
RTS0040425,32
RTS0040426,40
RTS0040428,60
RTS0040429,17
RTS0040430,36
RTS0040431,35
RTS0040432,25
RTS0040433,44
RTS0040434,36
RTS0040435,31
RTS0040436,509
RTS0040437,944
RTS0040438,1441
RTS0040439,739
RTS0040440,1464
RTS0040441,73
RTS0040442,33
RTS0040443,31
RTS0040444,44
RTS0040445,39
RTS0040446,36
RTS0040447,37
RTS0040448,27
RTS0040449,59
RTS0040450,34
RTS0040451,350
RTS0040452,280
RTS0040453,362
RTS0040454,327
RTS0040455,838
RTS0040456,36
RTS0040457,41
RTS0040458,37
RTS0040459,27
RTS0040460,52
RTS0040461,34
RTS0040462,36
RTS0040463,26
RTS0040464,35
RTS0040465,37
RTS0040466,70
RTS0040467,35
RTS0040468,44
RTS0040469,67
RTS0040470,43
RTS0040471,30
RTS0040472,30
RTS0040473,41
RTS0040474,41
RTS0040475,46
RTS0040476,36
RTS0040477,9
RTS0040478,34
RTS0040479,44
RTS0040480,29
RTS0040481,69
RTS0040482,75
RTS0040483,42
RTS0040484,65
RTS0040485,81
RTS0040486,38
RTS0040487,41
RTS0040488,32
RTS0040489,38
RTS0040490,36
RTS0040491,27
RTS0040492,53
RTS0040493,23
RTS0040494,45
RTS0040495,25
RTS0040496,105
RTS0040497,74
RTS0040498,87
RTS0040499,74
RTS0040500,61
RTS0040501,39
RTS0040502,29
RTS0040503,20
RTS0040504,37
RTS0040505,27
RTS0040506,26
RTS0040507,36
RTS0040508,38
RTS0040509,27
RTS0040510,20
RTS0040511,55
RTS0040512,49
RTS0040513,43
RTS0040514,33
RTS0040515,50
RTS0040516,27
RTS0040517,34
RTS0040518,22
RTS0040519,39
RTS0040520,36
RTS0040521,33
RTS0040522,43
RTS0040523,16
RTS0040524,31
RTS0040525,47
RTS0040526,54
RTS0040527,40
RTS0040528,49
RTS0040529,61
RTS0040530,62
RTS0040531,56
RTS0040532,81
RTS0040533,38
RTS0040534,50
RTS0040535,24
RTS0040536,42
RTS0040537,121
RTS0040538,72
RTS0040539,98
RTS0040540,80
RTS0040541,26
RTS0040542,37
RTS0040543,37
RTS0040544,53
RTS0040545,29
RTS0040546,40
RTS0040547,32
RTS0040548,33
RTS0040549,22
RTS0040550,34
RTS0040551,36
RTS0040552,42
RTS0040553,41
RTS0040554,13
RTS0040555,29
RTS0040556,34
RTS0040557,33
RTS0040558,41
RTS0040559,19
RTS0040560,13
RTS0040561,27
RTS0040562,29
RTS0040563,20
RTS0040564,41
RTS0040565,29
RTS0040566,31
RTS0040567,45
RTS0040568,18
RTS0040569,50
RTS0040570,30
RTS0040571,43
RTS0040572,35
RTS0040573,50
RTS0040574,29
RTS0040575,39
RTS0040576,45
RTS0040577,49
RTS0040578,45
RTS0040579,9
RTS0040580,73
RTS0040581,31
RTS0040582,51
RTS0040583,37
RTS0040584,36
RTS0040585,44
RTS0040586,37
RTS0040587,33
RTS0040588,43
RTS0040589,22
RTS0040590,33
RTS0040591,36
RTS0040592,38
RTS0040593,28
RTS0040594,30
RTS0040595,47
RTS0040596,39
RTS0040597,66
RTS0040598,41
RTS0040599,52
RTS0040600,46
RTS0040601,44
RTS0040602,42
RTS0040603,55
RTS0040604,52
RTS0040605,45
RTS0040606,41
RTS0040607,55
RTS0040608,30
RTS0040609,37
RTS0040610,55
RTS0040611,40
RTS0040612,26
RTS0040613,42
RTS0040614,44
RTS0040615,51
RTS0040616,30
RTS0040617,40
RTS0040618,34
RTS0040619,56
RTS0040620,34
RTS0040621,18
RTS0040622,34
RTS0040623,43
RTS0040624,32
RTS0040625,44
RTS0040626,34
RTS0040627,28
RTS0040628,36
RTS0040629,54
RTS0040630,52
RTS0040631,45
RTS0040632,38
RTS0040633,46
RTS0040634,53
RTS0040635,35
RTS0040636,46
RTS0040637,41
RTS0040638,42
RTS0040639,34
RTS0040640,39
RTS0040641,148
RTS0040642,249
RTS0040643,213
RTS0040644,191
RTS0040645,277
RTS0040646,48
RTS0040647,40
RTS0040648,50
RTS0040649,55
RTS0040650,40
RTS0040651,45
RTS0040652,43
RTS0040653,76
RTS0040654,60
RTS0040655,54
RTS0040656,68
RTS0040657,75
RTS0040658,49
RTS0040659,58
RTS0040660,23
RTS0040661,23
RTS0040662,26
RTS0040663,35
RTS0040664,30
RTS0040665,37
RTS0040666,19
RTS0040667,38
RTS0040668,29
RTS0040669,37
RTS0040670,17
RTS0040671,26
RTS0040672,44
RTS0040673,32
RTS0040674,39
RTS0040675,31
RTS0040676,64
RTS0040677,64
RTS0040678,134
RTS0040679,68
RTS0040680,166
RTS0040681,40
RTS0040682,40
RTS0040683,70
RTS0040684,102
RTS0040685,48
RTS0040686,30
RTS0040687,65
RTS0040688,34
RTS0040689,33
RTS0040690,36
RTS0040691,35
RTS0040692,42
RTS0040693,61
RTS0040694,42
RTS0040695,58
RTS0040696,33
RTS0040697,42
RTS0040698,33
RTS0040699,27
RTS0040700,20
RTS0040701,53
RTS0040702,76
RTS0040703,74
RTS0040704,80
RTS0040705,92
RTS0040706,65
RTS0040707,59
RTS0040708,37
RTS0040709,48
RTS0040710,74
RTS0040711,31
RTS0040712,34
RTS0040713,52
RTS0040714,43
RTS0040715,43
RTS0040716,24
RTS0040717,24
RTS0040718,43
RTS0040719,32
RTS0040720,54
RTS0040721,33
RTS0040722,17
RTS0040723,44
RTS0040724,38
RTS0040725,32
RTS0040726,74
RTS0040727,78
RTS0040728,77
RTS0040729,48
RTS0040730,51
RTS0040731,32
RTS0040732,13
RTS0040733,33
RTS0040734,24
RTS0040735,30
RTS0040736,126
RTS0040737,87
RTS0040738,71
RTS0040739,74
RTS0040740,91
RTS0040741,30
RTS0040742,24
RTS0040743,32
RTS0040744,30
RTS0040745,29
RTS0040746,55
RTS0040747,43
RTS0040748,37
RTS0040749,42
RTS0040750,48
RTS0040751,37
RTS0040752,39
RTS0040753,27
RTS0040754,35
RTS0040755,30
RTS0040756,32
RTS0040757,16
RTS0040758,32
RTS0040759,39
RTS0040760,46
RTS0040761,107
RTS0040762,90
RTS0040763,73
RTS0040764,78
RTS0040765,141
RTS0040766,38
RTS0040767,42
RTS0040768,46
RTS0040769,49
RTS0040770,36
RTS0040771,47
RTS0040772,25
RTS0040773,42
RTS0040774,44
RTS0040775,42
RTS0040776,139
RTS0040777,215
RTS0040778,181
RTS0040779,248
RTS0040780,299
RTS0040781,57
RTS0040782,87
RTS0040783,26
RTS0040784,64
RTS0040785,57
RTS0040786,29
RTS0040787,40
RTS0040788,37
RTS0040789,34
RTS0040790,32
RTS0040791,53
RTS0040792,48
RTS0040793,47
RTS0040794,37
RTS0040795,22
RTS0040796,51
RTS0040797,48
RTS0040798,24
RTS0040799,42
RTS0040800,35
RTS0040801,56
RTS0040802,135
RTS0040803,120
RTS0040804,75
RTS0040805,99
RTS0040806,27
RTS0040807,34
RTS0040808,30
RTS0040809,33
RTS0040810,43
RTS0040811,42
RTS0040812,40
RTS0040813,26
RTS0040814,35
RTS0040815,44
RTS0040816,38
RTS0040817,37
RTS0040818,56
RTS0040819,51
RTS0040820,55
RTS0040821,39
RTS0040822,49
RTS0040823,24
RTS0040824,47
RTS0040825,24
RTS0040826,265
RTS0040827,142
RTS0040828,127
RTS0040830,116
RTS0040831,34
RTS0040832,22
RTS0040833,39
RTS0040834,33
RTS0040836,784
RTS0040837,283
RTS0040838,571
RTS0040839,632
RTS0040840,330
RTS0040841,55
RTS0040842,92
RTS0040843,92
RTS0040844,98
RTS0040845,117
RTS0040846,36
RTS0040847,34
RTS0040848,31
RTS0040849,25
RTS0040850,70
RTS0040851,60
RTS0040852,42
RTS0040853,64
RTS0040854,75
RTS0040855,57
RTS0040856,40
RTS0040857,42
RTS0040858,29
RTS0040859,26
RTS0040860,29
RTS0040861,44
RTS0040862,32
RTS0040863,32
RTS0040864,25
RTS0040865,26
RTS0040866,34
RTS0040867,33
RTS0040868,19
RTS0040869,34
RTS0040870,35
RTS0040871,64
RTS0040872,111
RTS0040873,59
RTS0040874,205
RTS0040875,116
RTS0040876,41
RTS0040877,38
RTS0040878,39
RTS0040879,42
RTS0040880,36
RTS0040881,28
RTS0040882,32
RTS0040883,16
RTS0040884,36
RTS0040885,28
RTS0040886,50
RTS0040887,45
RTS0040888,58
RTS0040889,66
RTS0040890,35
RTS0040891,19
RTS0040892,54
RTS0040893,26
RTS0040894,23
RTS0040895,36
RTS0040896,16
RTS0040897,22
RTS0040898,26
RTS0040899,32
RTS0040900,35
RTS0040901,28
RTS0040902,36
RTS0040903,20
RTS0040904,52
RTS0040905,32
RTS0040906,30
RTS0040907,26
RTS0040908,50
RTS0040909,53
RTS0040910,41
RTS0040911,69
RTS0040912,59
RTS0040913,56
RTS0040914,54
RTS0040915,59
RTS0040916,33
RTS0040917,20
RTS0040918,22
RTS0040919,37
RTS0040920,30
RTS0040921,44
RTS0040922,43
RTS0040923,66
RTS0040924,75
RTS0040925,66
RTS0040926,43
RTS0040927,30
RTS0040928,24
RTS0040929,47
RTS0040930,37
RTS0040931,65
RTS0040932,54
RTS0040933,57
RTS0040934,63
RTS0040935,67
RTS0040936,35
RTS0040937,40
RTS0040938,46
RTS0040939,53
RTS0040940,40
RTS0040941,42
RTS0040942,47
RTS0040943,33
RTS0040944,77
RTS0040945,46
RTS0040946,98
RTS0040947,105
RTS0040948,132
RTS0040949,35
RTS0040950,103
RTS0040951,69
RTS0040952,29
RTS0040953,49
RTS0040954,52
RTS0040955,47
RTS0040956,68
RTS0040957,29
RTS0040958,43
RTS0040959,37
RTS0040960,29
RTS0040961,31
RTS0040962,28
RTS0040963,25
RTS0040964,37
RTS0040965,31
RTS0040966,85
RTS0040967,108
RTS0040968,69
RTS0040969,53
RTS0040970,77
RTS0040971,40
RTS0040972,38
RTS0040973,38
RTS0040974,41
RTS0040975,50
RTS0040976,47
RTS0040977,45
RTS0040978,37
RTS0040979,57
RTS0040980,31
RTS0040981,8
RTS0040982,39
RTS0040983,40
RTS0040984,53
RTS0040985,43
RTS0040986,52
RTS0040987,55
RTS0040988,48
RTS0040989,24
RTS0040990,39
RTS0040991,88
RTS0040992,17
RTS0040993,73
RTS0040994,74
RTS0040995,86
RTS0040996,60
RTS0040997,58
RTS0040998,39
RTS0040999,63
RTS0041000,56
RTS0041001,57
RTS0041002,79
RTS0041003,75
RTS0041004,100
RTS0041005,34
RTS0041006,184
RTS0041007,199
RTS0041008,218
RTS0041009,147
RTS0041010,178
RTS0041011,31
RTS0041012,36
RTS0041013,37
RTS0041014,36
RTS0041015,19
RTS0041016,65
RTS0041017,43
RTS0041018,57
RTS0041019,66
RTS0041020,37
RTS0041021,62
RTS0041022,45
RTS0041023,73
RTS0041024,55
RTS0041025,59
RTS0041026,36
RTS0041027,35
RTS0041028,54
RTS0041029,32
RTS0041030,56
RTS0041031,39
RTS0041032,57
RTS0041033,33
RTS0041034,58
RTS0041035,52
RTS0041036,75
RTS0041037,50
RTS0041038,50
RTS0041039,45
RTS0041040,56
RTS0041041,138
RTS0041042,107
RTS0041043,143
RTS0041044,89
RTS0041045,69
RTS0041046,393
RTS0041047,262
RTS0041048,185
RTS0041049,524
RTS0041050,626
RTS0041051,76
RTS0041052,68
RTS0041053,39
RTS0041054,91
RTS0041055,41
RTS0041056,42
RTS0041057,29
RTS0041058,48
RTS0041059,36
RTS0041060,45
RTS0041061,89
RTS0041062,143
RTS0041063,129
RTS0041064,127
RTS0041066,99
RTS0041067,90
RTS0041068,92
RTS0041069,103
RTS0041070,71
RTS0041071,64
RTS0041072,66
RTS0041073,48
RTS0041074,58
RTS0041075,54
RTS0041076,63
RTS0041077,37
RTS0041078,65
RTS0041079,32
RTS0041080,46
RTS0041081,69
RTS0041082,46
RTS0041083,62
RTS0041084,49
RTS0041085,39
RTS0041086,290
RTS0041087,301
RTS0041088,199
RTS0041089,254
RTS0041090,172
RTS0041091,40
RTS0041092,41
RTS0041093,35
RTS0041094,35
RTS0041095,37
RTS0041096,45
RTS0041097,28
RTS0041098,21
RTS0041099,42
RTS0041100,25
RTS0041101,190
RTS0041102,196
RTS0041103,132
RTS0041104,146
RTS0041105,186
RTS0041106,43
RTS0041107,60
RTS0041108,36
RTS0041109,51
RTS0041110,4
RTS0041111,38
RTS0041112,33
RTS0041113,38
RTS0041114,36
RTS0041115,40
RTS0041116,57
RTS0041117,89
RTS0041118,48
RTS0041119,54
RTS0041120,67
RTS0041121,69
RTS0041122,37
RTS0041123,37
RTS0041124,26
RTS0041125,51
RTS0041126,52
RTS0041127,53
RTS0041128,58
RTS0041129,38
RTS0041130,38
RTS0041131,36
RTS0041132,79
RTS0041133,74
RTS0041134,69
RTS0041135,54
RTS0041136,59
RTS0041137,95
RTS0041138,46
RTS0041139,65
RTS0041140,40
RTS0041141,47
RTS0041142,54
RTS0041143,20
RTS0041144,25
RTS0041145,35
RTS0041146,21
RTS0041147,14
RTS0041148,32
RTS0041149,48
RTS0041150,20
RTS0041151,105
RTS0041152,117
RTS0041153,100
RTS0041154,60
RTS0041155,129
RTS0041156,30
RTS0041157,54
RTS0041158,62
RTS0041159,74
RTS0041160,61
RTS0041161,32
RTS0041162,28
RTS0041163,30
RTS0041164,49
RTS0041165,21
RTS0041166,43
RTS0041167,134
RTS0041168,85
RTS0041169,80
RTS0041170,94
RTS0041171,111
RTS0041172,139
RTS0041173,95
RTS0041174,141
RTS0041175,128
RTS0041176,53
RTS0041177,58
RTS0041178,51
RTS0041179,40
RTS0041180,43
RTS0041181,33
RTS0041182,60
RTS0041183,50
RTS0041184,48
RTS0041185,34
RTS0041186,45
RTS0041187,27
RTS0041188,43
RTS0041189,46
RTS0041190,35
RTS0041191,121
RTS0041192,97
RTS0041193,76
RTS0041194,50
RTS0041195,46
RTS0041196,36
RTS0041197,42
RTS0041198,42
RTS0041199,35
RTS0041200,34
RTS0041201,44
RTS0041202,51
RTS0041203,45
RTS0041204,48
RTS0041205,24
RTS0041206,33
RTS0041207,79
RTS0041208,34
RTS0041209,68
RTS0041210,36
RTS0041211,210
RTS0041212,161
RTS0041213,264
RTS0041214,149
RTS0041215,151
RTS0041216,48
RTS0041217,68
RTS0041218,64
RTS0041219,50
RTS0041220,44
RTS0041221,71
RTS0041222,51
RTS0041223,63
RTS0041224,60
RTS0041225,47
RTS0041226,36
RTS0041227,41
RTS0041228,23
RTS0041229,36
RTS0041230,33
RTS0041231,111
RTS0041232,127
RTS0041233,197
RTS0041234,180
RTS0041235,119
RTS0041236,48
RTS0041237,40
RTS0041238,32
RTS0041239,40
RTS0041240,55
RTS0041241,62
RTS0041242,64
RTS0041243,36
RTS0041244,45
RTS0041246,24
RTS0041247,38
RTS0041248,45
RTS0041249,31
RTS0041250,67
RTS0041251,25
RTS0041252,62
RTS0041253,43
RTS0041254,50
RTS0041255,47
RTS0041256,21
RTS0041257,61
RTS0041258,45
RTS0041259,41
RTS0041260,42
RTS0041261,75
RTS0041262,52
RTS0041263,32
RTS0041265,71
RTS0041266,32
RTS0041267,20
RTS0041268,42
RTS0041269,31
RTS0041270,46
RTS0041271,55
RTS0041272,35
RTS0041273,34
RTS0041274,42
RTS0041275,42
RTS0041276,17
RTS0041277,45
RTS0041278,42
RTS0041279,45
RTS0041280,41
RTS0041281,20
RTS0041282,24
RTS0041283,34
RTS0041284,44
RTS0041285,27
RTS0041286,46
RTS0041287,24
RTS0041288,42
RTS0041289,33
RTS0041290,50
RTS0041291,33
RTS0041292,43
RTS0041293,21
RTS0041294,38
RTS0041295,44
RTS0041296,19
RTS0041297,52
RTS0041298,62
RTS0041299,47
RTS0041300,42
RTS0041301,50
RTS0041302,47
RTS0041303,55
RTS0041304,39
RTS0041305,50
RTS0041306,46
RTS0041307,33
RTS0041308,31
RTS0041309,37
RTS0041310,66
RTS0041311,35
RTS0041312,42
RTS0041313,36
RTS0041314,59
RTS0041315,31
RTS0041316,115
RTS0041317,112
RTS0041318,160
RTS0041319,95
RTS0041320,95
RTS0041321,47
RTS0041322,32
RTS0041323,34
RTS0041324,47
RTS0041325,56
RTS0041326,40
RTS0041327,63
RTS0041328,35
RTS0041329,12
RTS0041330,32
RTS0041331,26
RTS0041332,36
RTS0041333,28
RTS0041334,40
RTS0041335,36
RTS0041346,168
RTS0041347,118
RTS0041348,190
RTS0041349,194
RTS0041350,279
RTS0041351,42
RTS0041352,30
RTS0041353,31
RTS0041354,55
RTS0041355,50
RTS0041356,22
RTS0041357,37
RTS0041358,36
RTS0041359,39
RTS0041360,40
RTS0041361,17
RTS0041362,43
RTS0041363,63
RTS0041364,56
RTS0041365,50
RTS0041366,39
RTS0041367,33
RTS0041368,49
RTS0041369,37
RTS0041370,26
RTS0041371,59
RTS0041372,33
RTS0041373,44
RTS0041374,30
RTS0041375,29
RTS0041376,73
RTS0041377,33
RTS0041378,24
RTS0041379,37
RTS0041380,36
RTS0041381,33
RTS0041382,46
RTS0041383,28
RTS0041384,36
RTS0041385,30
RTS0041386,28
RTS0041387,19
RTS0041388,49
RTS0041389,43
RTS0041390,33
RTS0041391,35
RTS0041392,33
RTS0041393,26
RTS0041394,64
RTS0041395,23
RTS0041396,19
RTS0041397,20
RTS0041398,35
RTS0041399,36
RTS0041400,37
RTS0041401,45
RTS0041402,21
RTS0041403,22
RTS0041404,28
RTS0041405,32
RTS0041406,38
RTS0041407,48
RTS0041408,35
RTS0041409,42
RTS0041410,43
RTS0041411,43
RTS0041412,38
RTS0041413,19
RTS0041414,42
RTS0041415,18
RTS0041416,18
RTS0041417,31
RTS0041418,37
RTS0041419,19
RTS0041420,36
RTS0041421,42
RTS0041422,35
RTS0041423,28
RTS0041424,37
RTS0041425,33
RTS0041426,29
RTS0041427,36
RTS0041428,15
RTS0041429,53
RTS0041430,41
RTS0041431,43
RTS0041432,26
RTS0041433,26
RTS0041434,50
RTS0041435,33
RTS0041436,27
RTS0041437,29
RTS0041438,35
RTS0041439,34
RTS0041440,35
RTS0041441,29
RTS0041442,28
RTS0041443,40
RTS0041444,41
RTS0041445,27
RTS0041446,15
RTS0041447,31
RTS0041448,33
RTS0041449,37
RTS0041450,28
RTS0041451,22
RTS0041452,44
RTS0041453,46
RTS0041454,33
RTS0041455,27
RTS0041456,28
RTS0041457,27
RTS0041458,13
RTS0041459,39
RTS0041460,18
RTS0041461,40
RTS0041462,32
RTS0041463,29
RTS0041464,31
RTS0041465,31
RTS0041466,43
RTS0041467,81
RTS0041468,58
RTS0041469,67
RTS0041470,59
RTS0041471,44
RTS0041472,45
RTS0041473,60
RTS0041474,59
RTS0041475,45
RTS0041476,47
RTS0041477,71
RTS0041478,56
RTS0041479,46
RTS0041480,49
RTS0041481,32
RTS0041482,41
RTS0041483,30
RTS0041484,49
RTS0041485,41
RTS0041486,45
RTS0041487,74
RTS0041488,97
RTS0041489,54
RTS0041490,55
RTS0041491,50
RTS0041492,37
RTS0041493,29
RTS0041494,31
RTS0041495,31
RTS0041496,340
RTS0041497,392
RTS0041498,399
RTS0041499,526
RTS0041500,295
RTS0041501,143
RTS0041502,81
RTS0041503,131
RTS0041504,129
RTS0041505,123
RTS0041506,20
RTS0041507,33
RTS0041508,23
RTS0041509,38
RTS0041510,39
RTS0041511,23
RTS0041512,33
RTS0041513,31
RTS0041514,22
RTS0041515,37
RTS0041516,36
RTS0041517,24
RTS0041518,25
RTS0041519,37
RTS0041520,38
RTS0041521,30
RTS0041522,32
RTS0041523,26
RTS0041524,37
RTS0041525,30
RTS0041526,177
RTS0041527,294
RTS0041528,273
RTS0041529,67
RTS0041530,213
RTS0041531,22
RTS0041532,38
RTS0041533,20
RTS0041534,37
RTS0041535,32
RTS0041536,43
RTS0041537,41
RTS0041538,39
RTS0041540,39
RTS0041541,34
RTS0041542,24
RTS0041543,25
RTS0041544,42
RTS0041545,37
RTS0041546,28
RTS0041547,31
RTS0041548,39
RTS0041549,31
RTS0041550,43
RTS0041551,42
RTS0041552,41
RTS0041553,39
RTS0041554,27
RTS0041555,27
RTS0041556,34
RTS0041557,36
RTS0041558,41
RTS0041559,43
RTS0041560,35
RTS0041561,37
RTS0041562,53
RTS0041563,68
RTS0041564,77
RTS0041565,86
RTS0041566,73
RTS0041567,119
RTS0041568,136
RTS0041569,60
RTS0041570,110
RTS0041571,26
RTS0041572,26
RTS0041573,32
RTS0041574,32
RTS0041575,35
RTS0041576,31
RTS0041577,57
RTS0041578,48
RTS0041579,50
RTS0041580,41
RTS0041581,52
RTS0041582,55
RTS0041583,50
RTS0041584,45
RTS0041585,58
RTS0041586,46
RTS0041587,65
RTS0041588,39
RTS0041589,65
RTS0041590,50
RTS0041591,29
RTS0041592,38
RTS0041593,29
RTS0041594,27
RTS0041595,39
RTS0041596,34
RTS0041597,31
RTS0041598,53
RTS0041599,39
RTS0041600,41
RTS0041601,35
RTS0041602,41
RTS0041603,46
RTS0041604,40
RTS0041605,37
RTS0041606,48
RTS0041607,49
RTS0041608,48
RTS0041609,63
RTS0041610,41
RTS0041611,92
RTS0041612,89
RTS0041613,70
RTS0041614,54
RTS0041615,96
RTS0041616,54
RTS0041617,37
RTS0041618,22
RTS0041619,38
RTS0041620,77
RTS0041621,50
RTS0041622,30
RTS0041623,34
RTS0041624,50
RTS0041625,46
RTS0041626,125
RTS0041627,133
RTS0041628,97
RTS0041629,64
RTS0041630,81
RTS0041631,35
RTS0041632,51
RTS0041633,69
RTS0041634,68
RTS0041635,63
RTS0041636,53
RTS0041637,89
RTS0041638,91
RTS0041639,35
RTS0041640,72
RTS0041641,70
RTS0041642,65
RTS0041643,80
RTS0041644,48
RTS0041645,61
RTS0041646,15
RTS0041647,43
RTS0041648,52
RTS0041649,23
RTS0041650,37
RTS0041651,38
RTS0041652,34
RTS0041653,34
RTS0041654,32
RTS0041655,17
RTS0041656,36
RTS0041657,44
RTS0041658,65
RTS0041659,48
RTS0041660,40
RTS0041661,46
RTS0041662,39
RTS0041663,37
RTS0041664,33
RTS0041665,37
RTS0041666,52
RTS0041667,47
RTS0041668,58
RTS0041669,47
RTS0041670,61
RTS0041671,43
RTS0041672,26
RTS0041673,28
RTS0041674,16
RTS0041675,35
RTS0041676,3
RTS0041677,38
RTS0041678,19
RTS0041679,55
RTS0041680,37
RTS0041681,54
RTS0041682,28
RTS0041683,17
RTS0041684,50
RTS0041685,50
RTS0041686,207
RTS0041687,82
RTS0041688,244
RTS0041689,246
RTS0041690,251
RTS0041691,85
RTS0041692,29
RTS0041693,99
RTS0041694,29
RTS0041695,53
RTS0041696,42
RTS0041697,33
RTS0041698,27
RTS0041699,35
RTS0041700,28
RTS0041701,28
RTS0041702,19
RTS0041703,36
RTS0041704,44
RTS0041705,50
RTS0041706,107
RTS0041707,86
RTS0041708,128
RTS0041709,109
RTS0041710,95
RTS0041711,70
RTS0041712,73
RTS0041713,52
RTS0041714,59
RTS0041715,42
RTS0041716,728
RTS0041717,399
RTS0041718,491
RTS0041719,590
RTS0041720,569
RTS0041721,50
RTS0041722,61
RTS0041723,54
RTS0041724,123
RTS0041725,88
RTS0041726,33
RTS0041727,43
RTS0041728,41
RTS0041729,29
RTS0041730,34
RTS0041731,40
RTS0041732,53
RTS0041733,39
RTS0041734,24
RTS0041735,40
RTS0041736,30
RTS0041737,22
RTS0041738,51
RTS0041739,32
RTS0041740,36
RTS0041741,34
RTS0041742,79
RTS0041743,69
RTS0041744,47
RTS0041745,55
RTS0041746,97
RTS0041747,104
RTS0041748,85
RTS0041749,51
RTS0041750,73
RTS0041751,64
RTS0041752,45
RTS0041753,135
RTS0041754,137
RTS0041755,107
RTS0041756,89
RTS0041757,52
RTS0041758,67
RTS0041759,91
RTS0041760,50
RTS0041761,47
RTS0041762,40
RTS0041763,26
RTS0041764,37
RTS0041765,31
RTS0041766,64
RTS0041767,46
RTS0041768,46
RTS0041769,47
RTS0041770,48
RTS0041771,30
RTS0041772,36
RTS0041773,38
RTS0041774,41
RTS0041775,35
RTS0041776,64
RTS0041777,44
RTS0041778,53
RTS0041779,43
RTS0041780,49
RTS0041781,27
RTS0041782,48
RTS0041783,49
RTS0041784,37
RTS0041785,47
RTS0041786,108
RTS0041787,123
RTS0041788,103
RTS0041789,63
RTS0041790,109
RTS0041791,80
RTS0041793,93
RTS0041794,75
RTS0041795,84
RTS0041796,34
RTS0041797,61
RTS0041798,35
RTS0041799,34
RTS0041800,25
RTS0041801,40
RTS0041802,39
RTS0041803,42
RTS0041804,29
RTS0041805,42
RTS0041806,34
RTS0041807,40
RTS0041808,27
RTS0041809,28
RTS0041810,41
RTS0041811,53
RTS0041812,82
RTS0041813,82
RTS0041814,62
RTS0041815,80
RTS0041816,59
RTS0041817,76
RTS0041818,44
RTS0041819,64
RTS0041820,53
RTS0041821,168
RTS0041822,118
RTS0041823,40
RTS0041824,118
RTS0041825,44
RTS0041826,43
RTS0041827,49
RTS0041828,66
RTS0041829,64
RTS0041830,33
RTS0041831,37
RTS0041832,78
RTS0041833,67
RTS0041834,88
RTS0041835,79
RTS0041836,71
RTS0041837,29
RTS0041838,44
RTS0041839,54
RTS0041840,45
RTS0041841,34
RTS0041842,36
RTS0041843,21
RTS0041844,31
RTS0041845,33
RTS0041846,35
RTS0041847,24
RTS0041848,43
RTS0041849,50
RTS0041850,35
RTS0041851,47
RTS0041852,46
RTS0041853,49
RTS0041854,34
RTS0041855,36
RTS0041856,47
RTS0041857,62
RTS0041858,64
RTS0041859,28
RTS0041860,93
RTS0041861,53
RTS0041862,34
RTS0041863,38
RTS0041864,45
RTS0041865,48
RTS0041866,22
RTS0041867,31
RTS0041868,45
RTS0041869,17
RTS0041870,24
RTS0041871,22
RTS0041872,38
RTS0041873,36
RTS0041874,35
RTS0041875,21
RTS0041876,79
RTS0041877,57
RTS0041878,71
RTS0041879,95
RTS0041880,126
RTS0041881,82
RTS0041882,112
RTS0041883,142
RTS0041884,80
RTS0041885,95
RTS0041886,96
RTS0041887,169
RTS0041888,145
RTS0041889,135
RTS0041890,165
RTS0041891,109
RTS0041892,82
RTS0041893,64
RTS0041894,64
RTS0041895,53
RTS0041896,21
RTS0041897,33
RTS0041898,58
RTS0041899,49
RTS0041900,56
RTS0041901,70
RTS0041902,52
RTS0041903,61
RTS0041904,66
RTS0041905,53
RTS0041906,902
RTS0041907,41
RTS0041908,565
RTS0041909,44
RTS0041910,367
RTS0041911,29
RTS0041912,30
RTS0041913,51
RTS0041914,48
RTS0041915,62
RTS0041916,472
RTS0041917,680
RTS0041918,533
RTS0041919,1024
RTS0041920,788
RTS0041922,39
RTS0041923,19
RTS0041924,39
RTS0041925,25
RTS0041926,32
RTS0041927,33
RTS0041928,19
RTS0041929,42
RTS0041930,63
RTS0041931,41
RTS0041932,68
RTS0041933,42
RTS0041934,28
RTS0041935,33
RTS0041936,27
RTS0041937,41
RTS0041938,45
RTS0041939,40
RTS0041940,29
RTS0041941,39
RTS0041942,40
RTS0041943,35
RTS0041944,41
RTS0041945,33
RTS0041946,48
RTS0041947,38
RTS0041948,29
RTS0041949,24
RTS0041950,42
RTS0041951,32
RTS0041952,37
RTS0041953,37
RTS0041954,50
RTS0041955,42
RTS0041956,33
RTS0041957,45
RTS0041958,71
RTS0041959,48
RTS0041960,29
RTS0041961,84
RTS0041962,66
RTS0041963,117
RTS0041964,167
RTS0041965,118
RTS0041966,39
RTS0041967,37
RTS0041968,35
RTS0041969,43
RTS0041971,113
RTS0041972,221
RTS0041973,142
RTS0041974,134
RTS0041975,158
RTS0041976,41
RTS0041977,90
RTS0041978,58
RTS0041979,67
RTS0041980,71
RTS0041981,80
RTS0041982,60
RTS0041983,84
RTS0041984,41
RTS0041985,75
RTS0041986,13
RTS0041987,59
RTS0041988,36
RTS0041989,36
RTS0041990,59
RTS0041991,51
RTS0041992,51
RTS0041993,55
RTS0041994,74
RTS0041995,45
RTS0041996,30
RTS0041997,37
RTS0041998,35
RTS0041999,34
RTS0042000,36
RTS0042001,35
RTS0042002,41
RTS0042003,27
RTS0042004,22
RTS0042005,17
RTS0042006,46
RTS0042007,27
RTS0042008,37
RTS0042009,55
RTS0042010,32
RTS0042011,63
RTS0042012,87
RTS0042013,92
RTS0042014,69
RTS0042015,49
RTS0042016,23
RTS0042017,57
RTS0042018,22
RTS0042019,45
RTS0042020,28
RTS0042021,73
RTS0042022,55
RTS0042023,82
RTS0042024,47
RTS0042025,77
RTS0042026,20
RTS0042027,39
RTS0042028,28
RTS0042029,32
RTS0042030,36
RTS0042031,80
RTS0042032,53
RTS0042033,38
RTS0042034,52
RTS0042035,76
RTS0042036,103
RTS0042037,102
RTS0042038,86
RTS0042039,82
RTS0042040,82
RTS0042041,40
RTS0042042,30
RTS0042043,30
RTS0042044,48
RTS0042045,43
RTS0042046,103
RTS0042047,84
RTS0042048,59
RTS0042049,79
RTS0042050,58
RTS0042051,58
RTS0042052,47
RTS0042053,28
RTS0042054,27
RTS0042055,38
RTS0042056,99
RTS0042057,104
RTS0042058,37
RTS0042059,100
RTS0042060,37
RTS0042061,27
RTS0042062,40
RTS0042063,55
RTS0042064,36
RTS0042065,31
RTS0042066,79
RTS0042067,86
RTS0042068,73
RTS0042069,52
RTS0042071,21
RTS0042072,33
RTS0042073,36
RTS0042074,30
RTS0042075,37
RTS0042076,34
RTS0042077,16
RTS0042078,27
RTS0042079,31
RTS0042080,36
RTS0042081,294
RTS0042082,193
RTS0042083,150
RTS0042084,250
RTS0042085,114
RTS0042086,19
RTS0042087,25
RTS0042088,23
RTS0042089,38
RTS0042090,44
RTS0042091,30
RTS0042092,30
RTS0042093,34
RTS0042094,26
RTS0042095,23
RTS0042096,53
RTS0042097,31
RTS0042098,21
RTS0042099,34
RTS0042100,30
RTS0042101,36
RTS0042102,53
RTS0042103,29
RTS0042104,35
RTS0042105,31
RTS0042106,48
RTS0042107,36
RTS0042108,34
RTS0042109,34
RTS0042110,52
RTS0042111,34
RTS0042112,40
RTS0042113,11
RTS0042114,35
RTS0042115,36
RTS0042116,38
RTS0042117,32
RTS0042118,29
RTS0042119,35
RTS0042120,29
RTS0042121,48
RTS0042122,44
RTS0042123,68
RTS0042124,22
RTS0042125,46
RTS0042126,42
RTS0042127,47
RTS0042128,20
RTS0042129,37
RTS0042130,37
RTS0042131,32
RTS0042132,34
RTS0042133,24
RTS0042134,33
RTS0042135,29
RTS0042136,37
RTS0042137,35
RTS0042138,16
RTS0042139,47
RTS0042140,43
RTS0042141,39
RTS0042142,39
RTS0042143,32
RTS0042144,31
RTS0042145,35
RTS0042146,52
RTS0042147,35
RTS0042148,37
RTS0042149,39
RTS0042150,47
RTS0042151,45
RTS0042152,37
RTS0042153,41
RTS0042154,41
RTS0042155,33
RTS0042156,26
RTS0042157,32
RTS0042158,28
RTS0042159,39
RTS0042160,17
RTS0042161,29
RTS0042162,24
RTS0042163,48
RTS0042164,42
RTS0042165,31
RTS0042166,44
RTS0042167,60
RTS0042168,42
RTS0042169,31
RTS0042170,49
RTS0042171,52
RTS0042172,37
RTS0042173,43
RTS0042174,33
RTS0042175,41
RTS0042176,41
RTS0042177,26
RTS0042178,45
RTS0042179,42
RTS0042180,37
RTS0042181,24
RTS0042182,36
RTS0042183,29
RTS0042184,50
RTS0042185,35
RTS0042186,48
RTS0042187,24
RTS0042188,32
RTS0042189,32
RTS0042190,34
RTS0042191,63
RTS0042192,32
RTS0042193,33
RTS0042194,72
RTS0042195,33
RTS0042196,32
RTS0042197,36
RTS0042198,25
RTS0042199,52
RTS0042200,39
RTS0042201,50
RTS0042202,36
RTS0042203,34
RTS0042204,26
RTS0042205,27
RTS0042206,36
RTS0042207,42
RTS0042208,32
RTS0042209,37
RTS0042210,41
RTS0042211,30
RTS0042212,33
RTS0042213,22
RTS0042214,24
RTS0042215,39
RTS0042216,49
RTS0042217,47
RTS0042218,37
RTS0042219,53
RTS0042220,50
RTS0042221,31
RTS0042222,20
RTS0042223,37
RTS0042224,41
RTS0042225,25
RTS0042226,34
RTS0042227,35
RTS0042228,28
RTS0042229,33
RTS0042230,30
RTS0042231,54
RTS0042232,45
RTS0042233,56
RTS0042234,44
RTS0042235,49
RTS0042236,34
RTS0042237,35
RTS0042238,46
RTS0042239,39
RTS0042240,40
RTS0042241,36
RTS0042242,34
RTS0042243,41
RTS0042244,33
RTS0042245,33
RTS0042246,150
RTS0042247,200
RTS0042248,372
RTS0042249,152
RTS0042250,214
RTS0042251,15
RTS0042252,27
RTS0042253,27
RTS0042254,25
RTS0042255,47
RTS0042256,66
RTS0042257,19
RTS0042258,25
RTS0042259,32
RTS0042260,36
RTS0042261,128
RTS0042262,96
RTS0042263,140
RTS0042264,49
RTS0042265,130
RTS0042266,31
RTS0042267,29
RTS0042268,25
RTS0042269,13
RTS0042270,29
RTS0042271,42
RTS0042272,27
RTS0042273,22
RTS0042274,32
RTS0042275,43
RTS0042276,114
RTS0042277,76
RTS0042278,64
RTS0042279,100
RTS0042280,54
RTS0042281,25
RTS0042282,33
RTS0042283,25
RTS0042284,37
RTS0042285,20
RTS0042286,40
RTS0042287,38
RTS0042288,27
RTS0042289,42
RTS0042290,53
RTS0042291,143
RTS0042292,341
RTS0042293,133
RTS0042294,165
RTS0042295,209
RTS0042296,41
RTS0042297,48
RTS0042298,28
RTS0042299,28
RTS0042300,38
RTS0042301,38
RTS0042302,40
RTS0042303,29
RTS0042304,58
RTS0042305,52
RTS0042306,36
RTS0042307,52
RTS0042308,52
RTS0042309,28
RTS0042310,56
RTS0042311,34
RTS0042312,43
RTS0042313,45
RTS0042314,49
RTS0042315,33
RTS0042316,38
RTS0042317,22
RTS0042318,27
RTS0042319,26
RTS0042320,38
RTS0042321,59
RTS0042322,34
RTS0042323,36
RTS0042324,37
RTS0042325,26
RTS0042326,31
RTS0042327,46
RTS0042328,39
RTS0042329,23
RTS0042330,34
RTS0042331,34
RTS0042332,51
RTS0042333,40
RTS0042334,51
RTS0042335,33
RTS0042336,35
RTS0042337,57
RTS0042338,32
RTS0042339,39
RTS0042340,46
RTS0042341,55
RTS0042342,43
RTS0042343,83
RTS0042344,58
RTS0042345,31
RTS0042346,47
RTS0042347,23
RTS0042348,11
RTS0042349,41
RTS0042350,42
RTS0042351,29
RTS0042352,49
RTS0042353,45
RTS0042354,54
RTS0042355,40
RTS0042356,26
RTS0042357,40
RTS0042358,32
RTS0042359,43
RTS0042360,48
RTS0042361,46
RTS0042362,37
RTS0042363,119
RTS0042364,58
RTS0042365,54
RTS0042366,47
RTS0042367,31
RTS0042368,47
RTS0042369,28
RTS0042370,32
RTS0042371,84
RTS0042372,34
RTS0042373,46
RTS0042374,63
RTS0042375,57
RTS0042376,42
RTS0042377,35
RTS0042378,31
RTS0042379,38
RTS0042380,24
RTS0042381,204
RTS0042382,202
RTS0042383,255
RTS0042384,210
RTS0042385,205
RTS0042386,50
RTS0042387,22
RTS0042388,43
RTS0042389,46
RTS0042390,30
RTS0042391,33
RTS0042392,23
RTS0042393,31
RTS0042394,28
RTS0042395,42
RTS0042396,22
RTS0042397,29
RTS0042398,36
RTS0042399,29
RTS0042400,31
RTS0042401,35
RTS0042402,57
RTS0042403,50
RTS0042404,52
RTS0042405,71
RTS0042406,55
RTS0042407,26
RTS0042408,30
RTS0042409,36
RTS0042410,49
RTS0042411,30
RTS0042412,32
RTS0042413,35
RTS0042414,51
RTS0042415,42
RTS0042416,245
RTS0042417,287
RTS0042418,241
RTS0042419,279
RTS0042420,173
RTS0042421,43
RTS0042422,51
RTS0042423,38
RTS0042424,42
RTS0042425,34
RTS0042426,42
RTS0042427,25
RTS0042428,64
RTS0042429,59
RTS0042430,44
RTS0042431,123
RTS0042432,205
RTS0042433,109
RTS0042434,190
RTS0042435,184
RTS0042436,47
RTS0042437,32
RTS0042438,38
RTS0042439,50
RTS0042440,22
RTS0042441,47
RTS0042442,33
RTS0042443,40
RTS0042444,53
RTS0042445,36
RTS0042446,36
RTS0042447,53
RTS0042448,42
RTS0042449,25
RTS0042450,46
RTS0042451,46
RTS0042452,35
RTS0042453,45
RTS0042454,36
RTS0042455,30
RTS0042456,42
RTS0042457,56
RTS0042458,43
RTS0042460,52
RTS0042461,133
RTS0042462,91
RTS0042463,65
RTS0042464,125
RTS0042465,97
RTS0042466,33
RTS0042467,40
RTS0042468,42
RTS0042469,43
RTS0042470,22
RTS0042471,28
RTS0042472,41
RTS0042473,53
RTS0042474,25
RTS0042475,56
RTS0042476,40
RTS0042477,38
RTS0042478,61
RTS0042479,38
RTS0042480,39
RTS0042481,115
RTS0042482,163
RTS0042483,573
RTS0042484,400
RTS0042485,171
RTS0042486,33
RTS0042487,33
RTS0042488,35
RTS0042489,36
RTS0042490,39
RTS0042491,33
RTS0042492,33
RTS0042493,34
RTS0042494,14
RTS0042495,18
RTS0042496,31
RTS0042497,48
RTS0042498,51
RTS0042499,75
RTS0042500,38
RTS0042501,31
RTS0042502,41
RTS0042503,34
RTS0042504,20
RTS0042505,41
RTS0042506,27
RTS0042507,36
RTS0042508,21
RTS0042509,51
RTS0042510,36
RTS0042515,41
RTS0042522,32
RTS0042526,39
RTS0042527,36
RTS0042528,26
RTS0042529,28
RTS0042530,15
RTS0042531,37
RTS0042532,26
RTS0042533,42
RTS0042534,40
RTS0042535,41
RTS0042536,30
RTS0042537,33
RTS0042538,41
RTS0042539,57
RTS0042540,27
RTS0042541,31
RTS0042542,43
RTS0042543,38
RTS0042544,37
RTS0042545,18
RTS0042546,20
RTS0042547,34
RTS0042548,36
RTS0042549,32
RTS0042550,30
RTS0042551,31
RTS0042552,39
RTS0042553,31
RTS0042554,28
RTS0042555,27
RTS0042556,36
RTS0042557,41
RTS0042558,31
RTS0042559,42
RTS0042560,41
RTS0042561,42
RTS0042562,36
RTS0042563,54
RTS0042564,35
RTS0042565,28
RTS0042566,58
RTS0042567,55
RTS0042568,85
RTS0042569,89
RTS0042570,80
RTS0042571,51
RTS0042572,99
RTS0042573,108
RTS0042574,89
RTS0042575,62
RTS0042576,89
RTS0042577,78
RTS0042578,51
RTS0042579,112
RTS0042580,67
RTS0042581,59
RTS0042582,39
RTS0042583,117
RTS0042584,38
RTS0042585,46
RTS0042586,387
RTS0042587,531
RTS0042588,582
RTS0042589,379
RTS0042590,480
RTS0042591,50
RTS0042592,31
RTS0042593,44
RTS0042594,31
RTS0042595,25
RTS0042596,34
RTS0042597,37
RTS0042598,42
RTS0042599,59
RTS0042600,27
RTS0042601,31
RTS0042602,50
RTS0042603,25
RTS0042604,39
RTS0042605,33
RTS0042606,90
RTS0042607,121
RTS0042608,109
RTS0042609,104
RTS0042610,130
RTS0042611,73
RTS0042612,126
RTS0042613,95
RTS0042614,97
RTS0042615,142
RTS0042616,122
RTS0042617,142
RTS0042618,193
RTS0042619,99
RTS0042620,165
RTS0042621,43
RTS0042622,33
RTS0042623,42
RTS0042624,27
RTS0042625,32
RTS0042626,157
RTS0042627,138
RTS0042628,31
RTS0042629,91
RTS0042630,69
RTS0042631,36
RTS0042633,28
RTS0042634,23
RTS0042635,28
RTS0042636,124
RTS0042637,125
RTS0042638,141
RTS0042639,102
RTS0042640,102
RTS0042641,54
RTS0042642,39
RTS0042643,29
RTS0042644,54
RTS0042645,37
RTS0042646,43
RTS0042647,56
RTS0042648,99
RTS0042649,89
RTS0042650,58
RTS0042651,22
RTS0042652,28
RTS0042653,27
RTS0042654,33
RTS0042655,27
RTS0042656,35
RTS0042657,27
RTS0042658,25
RTS0042659,26
RTS0042660,40
RTS0042661,42
RTS0042662,33
RTS0042663,63
RTS0042664,39
RTS0042665,46
RTS0042666,29
RTS0042667,34
RTS0042668,37
RTS0042669,33
RTS0042670,32
RTS0042671,58
RTS0042672,35
RTS0042673,42
RTS0042674,32
RTS0042675,41
RTS0042676,28
RTS0042678,58
RTS0042679,73
RTS0042680,56
RTS0042681,194
RTS0042682,131
RTS0042683,65
RTS0042684,69
RTS0042685,146
RTS0042686,51
RTS0042687,32
RTS0042688,34
RTS0042689,29
RTS0042690,33
RTS0042691,41
RTS0042692,29
RTS0042693,35
RTS0042694,3
RTS0042695,32
RTS0042696,42
RTS0042697,30
RTS0042698,24
RTS0042699,26
RTS0042700,33
RTS0042701,27
RTS0042702,23
RTS0042703,36
RTS0042704,41
RTS0042705,36
RTS0042706,44
RTS0042707,52
RTS0042708,84
RTS0042709,62
RTS0042710,73
RTS0042711,227
RTS0042712,185
RTS0042713,104
RTS0042714,139
RTS0042715,104
RTS0042716,35
RTS0042717,28
RTS0042718,38
RTS0042719,25
RTS0042720,30
RTS0042721,32
RTS0042722,33
RTS0042723,27
RTS0042724,45
RTS0042725,25
RTS0042726,37
RTS0042727,32
RTS0042728,21
RTS0042729,29
RTS0042730,32
RTS0042731,28
RTS0042732,32
RTS0042733,34
RTS0042734,34
RTS0042735,36
RTS0042736,64
RTS0042737,66
RTS0042738,70
RTS0042739,53
RTS0042740,72
RTS0042741,30
RTS0042742,27
RTS0042743,30
RTS0042744,24
RTS0042745,34
RTS0042746,104
RTS0042747,93
RTS0042748,76
RTS0042749,57
RTS0042750,54
RTS0042751,66
RTS0042752,71
RTS0042753,96
RTS0042754,41
RTS0042755,52
RTS0042756,32
RTS0042757,53
RTS0042758,30
RTS0042759,28
RTS0042760,36
RTS0042761,25
RTS0042762,32
RTS0042763,41
RTS0042764,28
RTS0042765,28
RTS0042766,57
RTS0042767,36
RTS0042768,57
RTS0042769,60
RTS0042770,48
RTS0042771,42
RTS0042772,39
RTS0042773,56
RTS0042774,61
RTS0042775,47
RTS0042776,23
RTS0042777,69
RTS0042778,41
RTS0042779,48
RTS0042780,32
RTS0042781,41
RTS0042782,38
RTS0042783,13
RTS0042784,34
RTS0042785,34
RTS0042786,141
RTS0042787,63
RTS0042788,95
RTS0042789,103
RTS0042790,46
RTS0042791,180
RTS0042792,34
RTS0042793,76
RTS0042794,60
RTS0042795,107
RTS0042796,30
RTS0042797,85
RTS0042798,34
RTS0042799,46
RTS0042800,41
RTS0042801,58
RTS0042802,51
RTS0042803,38
RTS0042804,38
RTS0042805,50
RTS0042806,56
RTS0042807,44
RTS0042808,63
RTS0042809,63
RTS0042810,56
RTS0042811,31
RTS0042812,62
RTS0042813,54
RTS0042814,52
RTS0042815,67
RTS0042816,21
RTS0042817,44
RTS0042818,52
RTS0042819,57
RTS0042820,56
RTS0042821,52
RTS0042822,42
RTS0042823,36
RTS0042824,52
RTS0042825,35
RTS0042826,64
RTS0042827,26
RTS0042828,72
RTS0042829,41
RTS0042830,53
RTS0042831,42
RTS0042832,53
RTS0042833,45
RTS0042834,36
RTS0042835,9
RTS0042836,57
RTS0042837,59
RTS0042838,36
RTS0042839,51
RTS0042840,70
RTS0042841,62
RTS0042842,76
RTS0042843,60
RTS0042844,63
RTS0042845,56
RTS0042846,46
RTS0042847,67
RTS0042848,113
RTS0042849,52
RTS0042850,41
RTS0042851,76
RTS0042852,36
RTS0042853,56
RTS0042854,19
RTS0042855,39
RTS0042856,37
RTS0042857,28
RTS0042858,52
RTS0042859,66
RTS0042860,31
RTS0042861,52
RTS0042862,50
RTS0042863,54
RTS0042864,54
RTS0042865,59
RTS0042866,42
RTS0042867,61
RTS0042868,56
RTS0042869,88
RTS0042870,68
RTS0042871,76
RTS0042872,50
RTS0042873,55
RTS0042874,40
RTS0042875,77
RTS0042876,47
RTS0042877,84
RTS0042878,58
RTS0042879,74
RTS0042880,85
RTS0042881,75
RTS0042882,48
RTS0042883,104
RTS0042884,134
RTS0042885,95
RTS0042886,84
RTS0042887,63
RTS0042888,57
RTS0042889,55
RTS0042890,35
RTS0042891,49
RTS0042892,41
RTS0042893,32
RTS0042894,26
RTS0042895,39
RTS0042896,211
RTS0042897,100
RTS0042898,124
RTS0042899,188
RTS0042900,188
RTS0042901,25
RTS0042902,49
RTS0042903,28
RTS0042904,29
RTS0042905,30
RTS0042906,39
RTS0042907,41
RTS0042908,32
RTS0042909,48
RTS0042910,41
RTS0042911,36
RTS0042912,31
RTS0042913,34
RTS0042914,26
RTS0042915,32
RTS0042916,32
RTS0042917,51
RTS0042918,37
RTS0042919,39
RTS0042920,58
RTS0042921,90
RTS0042922,73
RTS0042923,63
RTS0042924,65
RTS0042925,110
RTS0042926,42
RTS0042927,19
RTS0042928,28
RTS0042929,43
RTS0042930,32
RTS0042931,39
RTS0042932,41
RTS0042933,41
RTS0042934,28
RTS0042935,32
RTS0042936,35
RTS0042937,31
RTS0042938,34
RTS0042939,45
RTS0042940,45
RTS0042941,200
RTS0042942,265
RTS0042943,326
RTS0042944,241
RTS0042945,161
RTS0042946,48
RTS0042947,56
RTS0042948,45
RTS0042949,46
RTS0042950,34
RTS0042951,66
RTS0042952,52
RTS0042953,57
RTS0042954,21
RTS0042955,57
RTS0042956,25
RTS0042957,55
RTS0042958,48
RTS0042959,50
RTS0042960,39
RTS0042961,53
RTS0042962,36
RTS0042963,58
RTS0042964,56
RTS0042965,74
RTS0042966,58
RTS0042967,37
RTS0042968,34
RTS0042969,37
RTS0042970,53
RTS0042971,89
RTS0042972,61
RTS0042973,71
RTS0042974,41
RTS0042975,56
RTS0042976,15
RTS0042977,112
RTS0042978,111
RTS0042979,90
RTS0042980,85
RTS0042981,53
RTS0042982,30
RTS0042983,55
RTS0042984,35
RTS0042985,51
RTS0042986,75
RTS0042987,80
RTS0042988,66
RTS0042989,64
RTS0042990,53
RTS0042991,36
RTS0042992,69
RTS0042993,20
RTS0042994,44
RTS0042995,45
RTS0042996,53
RTS0042997,30
RTS0042998,51
RTS0042999,43
RTS0043000,31
RTS0043001,34
RTS0043002,49
RTS0043003,45
RTS0043004,46
RTS0043005,44
RTS0043006,44
RTS0043007,82
RTS0043008,63
RTS0043009,41
RTS0043010,63
RTS0043011,50
RTS0043012,74
RTS0043013,57
RTS0043014,58
RTS0043015,57
RTS0043016,81
RTS0043017,66
RTS0043018,78
RTS0043019,114
RTS0043020,68
RTS0043021,72
RTS0043022,74
RTS0043023,101
RTS0043024,102
RTS0043025,96
RTS0043026,39
RTS0043027,53
RTS0043028,40
RTS0043029,53
RTS0043030,46
RTS0043031,35
RTS0043032,24
RTS0043033,55
RTS0043034,54
RTS0043035,20
RTS0043036,43
RTS0043037,55
RTS0043038,70
RTS0043039,35
RTS0043040,84
RTS0043041,35
RTS0043042,46
RTS0043043,28
RTS0043044,18
RTS0043045,29
RTS0043046,37
RTS0043047,27
RTS0043048,52
RTS0043049,54
RTS0043050,50
RTS0043051,44
RTS0043052,54
RTS0043053,45
RTS0043054,52
RTS0043055,33
RTS0043056,39
RTS0043057,48
RTS0043058,43
RTS0043059,40
RTS0043060,44
RTS0043061,1041
RTS0043062,379
RTS0043063,589
RTS0043064,309
RTS0043065,543
RTS0043066,45
RTS0043067,20
RTS0043068,28
RTS0043069,36
RTS0043070,29
RTS0043071,32
RTS0043072,28
RTS0043073,55
RTS0043074,39
RTS0043075,34
RTS0043076,16
RTS0043077,29
RTS0043078,29
RTS0043079,27
RTS0043080,34
RTS0043081,45
RTS0043082,40
RTS0043083,30
RTS0043084,33
RTS0043085,30
RTS0043086,44
RTS0043087,33
RTS0043088,26
RTS0043089,40
RTS0043090,51
RTS0043091,36
RTS0043092,35
RTS0043093,19
RTS0043094,56
RTS0043095,42
RTS0043096,36
RTS0043097,23
RTS0043098,49
RTS0043099,53
RTS0043100,32
RTS0043101,56
RTS0043102,30
RTS0043103,36
RTS0043104,61
RTS0043105,36
RTS0043106,88
RTS0043107,63
RTS0043108,41
RTS0043109,52
RTS0043110,61
RTS0043111,46
RTS0043112,47
RTS0043113,16
RTS0043114,56
RTS0043115,58
RTS0043116,75
RTS0043117,42
RTS0043118,38
RTS0043119,42
RTS0043120,44
RTS0043121,24
RTS0043122,28
RTS0043123,27
RTS0043124,32
RTS0043125,30
RTS0043126,54
RTS0043127,48
RTS0043128,35
RTS0043129,39
RTS0043130,43
RTS0043131,47
RTS0043132,47
RTS0043133,43
RTS0043134,45
RTS0043135,61
RTS0043136,46
RTS0043137,56
RTS0043138,67
RTS0043139,44
RTS0043140,36
RTS0043141,66
RTS0043142,64
RTS0043143,52
RTS0043144,31
RTS0043145,54
RTS0043146,36
RTS0043147,70
RTS0043148,82
RTS0043149,65
RTS0043150,35
RTS0043151,76
RTS0043152,54
RTS0043153,70
RTS0043154,38
RTS0043155,67
RTS0043156,886
RTS0043157,822
RTS0043159,869
RTS0043160,2428
RTS0043161,34
RTS0043162,40
RTS0043163,54
RTS0043164,55
RTS0043165,38
RTS0043167,42
RTS0043168,39
RTS0043169,28
RTS0043170,52
RTS0043171,40
RTS0043172,56
RTS0043173,46
RTS0043174,54
RTS0043175,51
RTS0043176,34
RTS0043177,61
RTS0043178,78
RTS0043179,55
RTS0043180,53
RTS0043181,54
RTS0043182,24
RTS0043183,51
RTS0043184,34
RTS0043185,30
RTS0043186,90
RTS0043187,49
RTS0043188,59
RTS0043189,70
RTS0043190,84
RTS0043191,39
RTS0043192,41
RTS0043193,34
RTS0043194,30
RTS0043195,40
RTS0043196,67
RTS0043197,48
RTS0043198,36
RTS0043199,42
RTS0043200,39
RTS0043201,99
RTS0043202,119
RTS0043203,78
RTS0043204,96
RTS0043205,142
RTS0043206,102
RTS0043207,52
RTS0043208,89
RTS0043209,38
RTS0043210,65
RTS0043211,34
RTS0043212,35
RTS0043213,30
RTS0043214,43
RTS0043215,35
RTS0043216,71
RTS0043217,39
RTS0043218,39
RTS0043219,64
RTS0043220,59
RTS0043221,30
RTS0043222,41
RTS0043223,51
RTS0043224,29
RTS0043225,41
RTS0043226,64
RTS0043227,44
RTS0043228,64
RTS0043229,29
RTS0043230,59
RTS0043231,76
RTS0043232,120
RTS0043233,151
RTS0043234,51
RTS0043235,69
RTS0043236,34
RTS0043237,38
RTS0043238,37
RTS0043239,23
RTS0043240,35
RTS0043241,55
RTS0043242,27
RTS0043243,68
RTS0043244,59
RTS0043245,40
RTS0043246,95
RTS0043247,76
RTS0043248,54
RTS0043249,61
RTS0043250,79
RTS0043251,29
RTS0043252,46
RTS0043253,24
RTS0043254,39
RTS0043255,47
RTS0043256,53
RTS0043257,32
RTS0043258,29
RTS0043259,42
RTS0043260,57
RTS0043261,43
RTS0043262,33
RTS0043263,36
RTS0043264,16
RTS0043265,33
RTS0043266,62
RTS0043267,49
RTS0043268,53
RTS0043269,59
RTS0043270,68
RTS0043271,104
RTS0043272,85
RTS0043273,106
RTS0043274,101
RTS0043275,53
RTS0043276,33
RTS0043277,45
RTS0043278,49
RTS0043279,56
RTS0043280,24
RTS0043281,73
RTS0043282,89
RTS0043283,113
RTS0043284,156
RTS0043285,79
RTS0043286,62
RTS0043287,89
RTS0043288,76
RTS0043289,100
RTS0043290,54
RTS0043291,75
RTS0043292,73
RTS0043293,35
RTS0043294,86
RTS0043295,57
RTS0043296,68
RTS0043297,34
RTS0043299,68
RTS0043300,49
RTS0043301,20
RTS0043302,43
RTS0043303,46
RTS0043304,18
RTS0043305,37
RTS0043306,47
RTS0043307,40
RTS0043308,36
RTS0043309,46
RTS0043310,45
RTS0043311,60
RTS0043312,77
RTS0043313,106
RTS0043314,77
RTS0043315,38
RTS0043316,43
RTS0043317,29
RTS0043318,35
RTS0043319,46
RTS0043320,34
RTS0043321,69
RTS0043322,55
RTS0043323,84
RTS0043324,57
RTS0043325,64
RTS0043326,29
RTS0043327,34
RTS0043328,31
RTS0043329,42
RTS0043330,60
RTS0043331,44
RTS0043332,36
RTS0043333,43
RTS0043334,27
RTS0043335,44
RTS0043336,52
RTS0043337,55
RTS0043338,44
RTS0043339,40
RTS0043340,45
RTS0043341,31
RTS0043342,44
RTS0043343,30
RTS0043344,44
RTS0043345,38
RTS0043346,22
RTS0043347,55
RTS0043348,29
RTS0043349,51
RTS0043350,49
RTS0043351,66
RTS0043352,114
RTS0043353,100
RTS0043354,62
RTS0043355,98
RTS0043356,67
RTS0043357,58
RTS0043358,73
RTS0043359,76
RTS0043360,107
RTS0043361,93
RTS0043362,87
RTS0043363,66
RTS0043364,81
RTS0043365,64
RTS0043366,34
RTS0043367,45
RTS0043368,51
RTS0043369,26
RTS0043370,33
RTS0043371,107
RTS0043372,82
RTS0043373,99
RTS0043374,56
RTS0043375,58
RTS0043376,122
RTS0043377,210
RTS0043378,103
RTS0043379,125
RTS0043380,159
RTS0043381,36
RTS0043382,37
RTS0043383,54
RTS0043384,30
RTS0043385,43
RTS0043386,41
RTS0043387,72
RTS0043388,49
RTS0043389,80
RTS0043390,61
RTS0043391,55
RTS0043392,67
RTS0043393,27
RTS0043394,53
RTS0043395,46
RTS0043396,89
RTS0043397,87
RTS0043398,102
RTS0043399,90
RTS0043400,37
RTS0043401,25
RTS0043402,36
RTS0043403,40
RTS0043404,33
RTS0043405,35
RTS0043406,33
RTS0043407,35
RTS0043408,31
RTS0043409,42
RTS0043410,42
RTS0043411,36
RTS0043412,27
RTS0043413,31
RTS0043414,37
RTS0043415,41
RTS0043416,34
RTS0043417,14
RTS0043418,29
RTS0043419,29
RTS0043420,42
RTS0043421,68
RTS0043422,26
RTS0043423,55
RTS0043424,59
RTS0043425,68
RTS0043426,57
RTS0043427,52
RTS0043428,39
RTS0043429,43
RTS0043430,38
RTS0043431,46
RTS0043432,32
RTS0043433,35
RTS0043434,54
RTS0043435,56
RTS0043436,39
RTS0043437,42
RTS0043438,47
RTS0043439,35
RTS0043440,61
RTS0043441,50
RTS0043442,62
RTS0043443,42
RTS0043444,48
RTS0043445,41
RTS0043446,32
RTS0043447,35
RTS0043448,40
RTS0043449,19
RTS0043450,31
RTS0043451,38
RTS0043452,58
RTS0043453,21
RTS0043454,60
RTS0043455,37
RTS0043456,44
RTS0043457,44
RTS0043458,30
RTS0043459,30
RTS0043460,42
RTS0043461,36
RTS0043462,36
RTS0043463,43
RTS0043464,31
RTS0043465,64
RTS0043466,43
RTS0043467,83
RTS0043468,61
RTS0043469,35
RTS0043470,64
RTS0043471,36
RTS0043472,65
RTS0043473,41
RTS0043474,44
RTS0043475,40
RTS0043476,33
RTS0043477,38
RTS0043478,38
RTS0043479,41
RTS0043480,31
RTS0043481,57
RTS0043482,59
RTS0043483,64
RTS0043484,49
RTS0043485,40
RTS0043486,80
RTS0043487,81
RTS0043488,92
RTS0043489,114
RTS0043490,62
RTS0043491,62
RTS0043492,51
RTS0043493,63
RTS0043494,53
RTS0043495,74
RTS0043496,47
RTS0043497,19
RTS0043498,41
RTS0043499,35
RTS0043500,41
RTS0043501,27
RTS0043502,29
RTS0043503,36
RTS0043504,35
RTS0043505,41
RTS0043506,50
RTS0043507,43
RTS0043508,45
RTS0043509,52
RTS0043510,38
RTS0043511,39
RTS0043512,57
RTS0043513,53
RTS0043514,36
RTS0043515,35
RTS0043516,35
RTS0043517,36
RTS0043518,53
RTS0043519,32
RTS0043520,26
RTS0043521,30
RTS0043522,28
RTS0043523,60
RTS0043524,44
RTS0043525,45
RTS0043526,68
RTS0043527,44
RTS0043528,53
RTS0043529,39
RTS0043530,30
RTS0043531,39
RTS0043532,46
RTS0043533,41
RTS0043534,7
RTS0043535,23
RTS0043536,35
RTS0043537,49
RTS0043538,42
RTS0043539,54
RTS0043540,36
RTS0043541,146
RTS0043542,102
RTS0043543,112
RTS0043544,236
RTS0043545,47
RTS0043546,57
RTS0043547,32
RTS0043548,45
RTS0043549,47
RTS0043550,38
RTS0043551,30
RTS0043552,32
RTS0043553,30
RTS0043554,52
RTS0043555,27
RTS0043556,21
RTS0043557,40
RTS0043558,39
RTS0043559,40
RTS0043560,47
RTS0043561,37
RTS0043562,45
RTS0043563,34
RTS0043564,33
RTS0043565,37
RTS0043566,53
RTS0043567,28
RTS0043568,57
RTS0043569,50
RTS0043570,57
RTS0043571,36
RTS0043572,51
RTS0043573,40
RTS0043574,39
RTS0043575,48
RTS0043576,84
RTS0043577,60
RTS0043578,36
RTS0043579,75
RTS0043580,58
RTS0043581,90
RTS0043582,110
RTS0043583,67
RTS0043584,83
RTS0043585,78
RTS0043586,34
RTS0043587,35
RTS0043588,34
RTS0043589,36
RTS0043590,23
RTS0043591,34
RTS0043592,45
RTS0043593,79
RTS0043594,69
RTS0043595,43
RTS0043596,50
RTS0043597,51
RTS0043598,76
RTS0043599,61
RTS0043600,58
RTS0043601,16
RTS0043602,34
RTS0043603,65
RTS0043604,46
RTS0043605,39
RTS0043606,51
RTS0043607,47
RTS0043608,48
RTS0043609,40
RTS0043610,41
RTS0043611,55
RTS0043612,47
RTS0043613,35
RTS0043614,42
RTS0043615,29
RTS0043616,25
RTS0043617,31
RTS0043618,41
RTS0043619,39
RTS0043620,27
RTS0043621,62
RTS0043622,51
RTS0043623,33
RTS0043624,57
RTS0043625,44
RTS0043626,88
RTS0043627,54
RTS0043628,73
RTS0043629,71
RTS0043630,99
RTS0043631,17
RTS0043632,28
RTS0043633,43
RTS0043634,44
RTS0043635,42
RTS0043636,25
RTS0043637,45
RTS0043638,35
RTS0043639,40
RTS0043640,50
RTS0043641,243
RTS0043642,166
RTS0043643,168
RTS0043644,189
RTS0043645,277
RTS0043646,128
RTS0043647,73
RTS0043648,111
RTS0043649,101
RTS0043650,135
RTS0043651,22
RTS0043652,32
RTS0043653,29
RTS0043654,40
RTS0043655,33
RTS0043656,32
RTS0043657,36
RTS0043658,37
RTS0043659,27
RTS0043660,43
RTS0043661,42
RTS0043663,25
RTS0043664,14
RTS0043665,48
RTS0043666,28
RTS0043667,39
RTS0043668,25
RTS0043669,31
RTS0043670,38
RTS0043671,51
RTS0043672,46
RTS0043673,51
RTS0043674,37
RTS0043675,23
RTS0043676,30
RTS0043677,34
RTS0043678,35
RTS0043679,40
RTS0043680,34
RTS0043681,53
RTS0043682,57
RTS0043683,58
RTS0043684,51
RTS0043685,69
RTS0043686,37
RTS0043687,53
RTS0043688,37
RTS0043689,39
RTS0043690,39
RTS0043691,49
RTS0043692,35
RTS0043693,40
RTS0043694,43
RTS0043695,44
RTS0043696,43
RTS0043697,48
RTS0043698,26
RTS0043699,32
RTS0043700,38
RTS0043701,35
RTS0043702,41
RTS0043703,29
RTS0043704,51
RTS0043705,48
RTS0043706,48
RTS0043707,45
RTS0043708,44
RTS0043709,25
RTS0043710,29
RTS0043711,29
RTS0043712,22
RTS0043713,25
RTS0043714,35
RTS0043715,37
RTS0043716,38
RTS0043717,58
RTS0043718,27
RTS0043719,45
RTS0043720,37
RTS0043721,40
RTS0043722,35
RTS0043723,22
RTS0043724,27
RTS0043725,31
RTS0043726,30
RTS0043727,33
RTS0043728,20
RTS0043729,32
RTS0043730,42
RTS0043731,32
RTS0043732,39
RTS0043733,36
RTS0043734,61
RTS0043735,53
RTS0043736,39
RTS0043737,58
RTS0043738,63
RTS0043739,42
RTS0043740,40
RTS0043741,49
RTS0043742,45
RTS0043743,36
RTS0043744,69
RTS0043745,38
RTS0043746,51
RTS0043747,60
RTS0043748,66
RTS0043749,35
RTS0043750,57
RTS0043751,66
RTS0043752,35
RTS0043753,66
RTS0043754,27
RTS0043755,65
RTS0043756,55
RTS0043757,31
RTS0043758,53
RTS0043759,52
RTS0043760,51
RTS0043761,71
RTS0043762,32
RTS0043763,41
RTS0043764,41
RTS0043765,36
RTS0043766,17
RTS0043767,24
RTS0043768,31
RTS0043769,23
RTS0043770,26
RTS0043771,45
RTS0043772,43
RTS0043773,32
RTS0043774,34
RTS0043775,47
RTS0043776,52
RTS0043777,62
RTS0043778,35
RTS0043779,71
RTS0043780,57
RTS0043781,90
RTS0043782,54
RTS0043783,69
RTS0043784,63
RTS0043785,50
RTS0043786,41
RTS0043787,21
RTS0043788,50
RTS0043789,44
RTS0043790,32
RTS0043791,45
RTS0043792,57
RTS0043793,28
RTS0043794,30
RTS0043795,24
RTS0043796,22
RTS0043797,40
RTS0043798,18
RTS0043799,31
RTS0043800,37
RTS0043801,52
RTS0043802,31
RTS0043803,18
RTS0043804,34
RTS0043805,28
RTS0043806,43
RTS0043807,35
RTS0043808,43
RTS0043809,22
RTS0043810,45
RTS0043811,105
RTS0043812,165
RTS0043813,68
RTS0043814,130
RTS0043815,140
RTS0043816,82
RTS0043817,58
RTS0043818,75
RTS0043819,98
RTS0043820,75
RTS0043821,22
RTS0043822,39
RTS0043823,42
RTS0043824,34
RTS0043825,26
RTS0043826,37
RTS0043827,49
RTS0043828,65
RTS0043829,24
RTS0043830,34
RTS0043831,78
RTS0043832,69
RTS0043833,120
RTS0043834,59
RTS0043835,73
RTS0043836,63
RTS0043837,72
RTS0043838,37
RTS0043839,39
RTS0043840,28
RTS0043841,37
RTS0043842,32
RTS0043843,44
RTS0043844,49
RTS0043845,47
RTS0043846,68
RTS0043847,26
RTS0043848,64
RTS0043849,45
RTS0043850,77
RTS0043851,48
RTS0043852,18
RTS0043853,53
RTS0043854,66
RTS0043856,27
RTS0043857,26
RTS0043858,22
RTS0043859,41
RTS0043860,37
RTS0043861,53
RTS0043862,85
RTS0043863,35
RTS0043864,60
RTS0043865,55
RTS0043866,33
RTS0043867,36
RTS0043868,51
RTS0043869,40
RTS0043870,33
RTS0043871,52
RTS0043872,42
RTS0043873,33
RTS0043874,38
RTS0043875,23
RTS0043876,8
RTS0043877,34
RTS0043878,46
RTS0043879,56
RTS0043880,45
RTS0043881,41
RTS0043882,33
RTS0043883,47
RTS0043884,34
RTS0043885,37
RTS0043886,73
RTS0043887,86
RTS0043888,75
RTS0043889,29
RTS0043890,115
RTS0043891,54
RTS0043892,46
RTS0043893,67
RTS0043894,54
RTS0043895,56
RTS0043896,53
RTS0043897,61
RTS0043898,78
RTS0043899,43
RTS0043900,47
RTS0043901,70
RTS0043902,64
RTS0043903,66
RTS0043904,41
RTS0043905,52
RTS0043906,29
RTS0043907,29
RTS0043908,19
RTS0043909,39
RTS0043910,39
RTS0043911,60
RTS0043912,111
RTS0043913,77
RTS0043914,81
RTS0043915,46
RTS0043916,40
RTS0043917,29
RTS0043918,30
RTS0043919,34
RTS0043920,74
RTS0043921,63
RTS0043922,63
RTS0043923,76
RTS0043924,100
RTS0043925,86
RTS0043926,33
RTS0043927,47
RTS0043928,37
RTS0043929,28
RTS0043930,39
RTS0043931,173
RTS0043932,184
RTS0043933,134
RTS0043934,128
RTS0043935,65
RTS0043936,24
RTS0043937,30
RTS0043938,47
RTS0043939,37
RTS0043940,52
RTS0043941,26
RTS0043942,30
RTS0043943,34
RTS0043944,36
RTS0043945,41
RTS0043946,28
RTS0043947,52
RTS0043948,47
RTS0043949,32
RTS0043950,36
RTS0043951,64
RTS0043952,54
RTS0043953,46
RTS0043954,39
RTS0043955,48
RTS0043956,44
RTS0043957,73
RTS0043958,99
RTS0043959,68
RTS0043960,70
RTS0043961,46
RTS0043962,58
RTS0043963,55
RTS0043964,70
RTS0043965,59
RTS0043966,124
RTS0043967,111
RTS0043968,70
RTS0043969,95
RTS0043970,91
RTS0043971,83
RTS0043972,129
RTS0043973,105
RTS0043974,170
RTS0043975,75
RTS0043976,48
RTS0043977,64
RTS0043978,64
RTS0043979,71
RTS0043980,50
RTS0043981,58
RTS0043982,63
RTS0043983,65
RTS0043984,42
RTS0043985,52
RTS0043986,30
RTS0043987,63
RTS0043988,34
RTS0043989,39
RTS0043990,33
RTS0043991,42
RTS0043992,19
RTS0043993,39
RTS0043994,26
RTS0043996,27
RTS0043997,25
RTS0043998,57
RTS0043999,40
RTS0044000,41
RTS0044001,34
RTS0044002,37
RTS0044003,51
RTS0044004,65
RTS0044005,61
RTS0044006,48
RTS0044007,49
RTS0044008,45
RTS0044009,43
RTS0044010,46
RTS0044011,85
RTS0044012,149
RTS0044013,129
RTS0044014,104
RTS0044015,133
RTS0044016,64
RTS0044017,39
RTS0044018,45
RTS0044019,31
RTS0044020,56
RTS0044021,44
RTS0044022,35
RTS0044023,35
RTS0044024,27
RTS0044025,32
RTS0044026,51
RTS0044027,55
RTS0044028,44
RTS0044029,54
RTS0044030,27
RTS0044031,58
RTS0044032,59
RTS0044033,47
RTS0044034,78
RTS0044035,60
RTS0044036,187
RTS0044037,164
RTS0044038,352
RTS0044039,126
RTS0044040,228
RTS0044041,272
RTS0044042,250
RTS0044043,309
RTS0044044,183
RTS0044045,90
RTS0044046,46
RTS0044047,44
RTS0044048,41
RTS0044049,35
RTS0044050,66
RTS0044051,27
RTS0044052,41
RTS0044053,27
RTS0044054,37
RTS0044055,35
RTS0044056,51
RTS0044057,46
RTS0044058,55
RTS0044059,33
RTS0044060,33
RTS0044061,56
RTS0044062,60
RTS0044063,40
RTS0044064,44
RTS0044065,63
RTS0044067,81
RTS0044068,70
RTS0044069,76
RTS0044070,54
RTS0044071,29
RTS0044072,43
RTS0044073,36
RTS0044074,31
RTS0044075,45
RTS0044076,30
RTS0044077,46
RTS0044078,32
RTS0044079,31
RTS0044080,36
RTS0044081,43
RTS0044082,36
RTS0044083,58
RTS0044084,32
RTS0044085,28
RTS0044086,33
RTS0044087,40
RTS0044088,27
RTS0044089,36
RTS0044090,18
RTS0044091,47
RTS0044092,31
RTS0044093,34
RTS0044094,49
RTS0044095,30
RTS0044096,24
RTS0044097,21
RTS0044098,26
RTS0044099,50
RTS0044100,41
RTS0044101,33
RTS0044102,38
RTS0044103,35
RTS0044104,44
RTS0044105,31
RTS0044106,117
RTS0044107,90
RTS0044108,91
RTS0044109,162
RTS0044110,192
RTS0044111,82
RTS0044112,57
RTS0044113,77
RTS0044114,49
RTS0044115,63
RTS0044116,62
RTS0044117,54
RTS0044118,51
RTS0044119,61
RTS0044120,55
RTS0044121,21
RTS0044122,53
RTS0044123,24
RTS0044124,31
RTS0044125,24
RTS0044126,49
RTS0044127,52
RTS0044128,59
RTS0044129,48
RTS0044130,41
RTS0044131,102
RTS0044132,59
RTS0044133,56
RTS0044134,86
RTS0044135,62
RTS0044136,50
RTS0044137,31
RTS0044138,50
RTS0044139,40
RTS0044140,51
RTS0044141,37
RTS0044142,23
RTS0044143,72
RTS0044144,55
RTS0044145,44
RTS0044146,37
RTS0044147,40
RTS0044148,44
RTS0044149,31
RTS0044150,23
RTS0044151,84
RTS0044152,64
RTS0044153,64
RTS0044154,33
RTS0044155,82
RTS0044156,108
RTS0044157,97
RTS0044158,272
RTS0044159,176
RTS0044160,74
RTS0044161,23
RTS0044162,62
RTS0044163,104
RTS0044164,124
RTS0044165,55
RTS0044166,74
RTS0044167,33
RTS0044168,42
RTS0044169,77
RTS0044170,63
RTS0044171,71
RTS0044172,87
RTS0044173,48
RTS0044174,35
RTS0044175,69
RTS0044176,77
RTS0044177,66
RTS0044178,64
RTS0044180,60
RTS0044181,47
RTS0044182,49
RTS0044183,41
RTS0044184,29
RTS0044185,47
RTS0044186,55
RTS0044187,54
RTS0044188,34
RTS0044189,41
RTS0044190,49
RTS0044191,35
RTS0044192,38
RTS0044193,43
RTS0044194,36
RTS0044195,19
RTS0044196,58
RTS0044197,39
RTS0044198,62
RTS0044199,59
RTS0044200,34
RTS0044206,34
RTS0044207,51
RTS0044208,56
RTS0044209,31
RTS0044210,40
RTS0044211,67
RTS0044212,48
RTS0044213,41
RTS0044214,71
RTS0044215,53
RTS0044216,62
RTS0044217,96
RTS0044218,90
RTS0044219,92
RTS0044220,61
RTS0044221,27
RTS0044222,35
RTS0044223,43
RTS0044224,61
RTS0044225,31
RTS0044226,24
RTS0044227,37
RTS0044228,55
RTS0044229,47
RTS0044230,37
RTS0044231,39
RTS0044232,34
RTS0044233,39
RTS0044234,15
RTS0044235,37
RTS0044236,27
RTS0044237,55
RTS0044238,67
RTS0044239,45
RTS0044240,69
RTS0044241,80
RTS0044242,68
RTS0044243,53
RTS0044244,52
RTS0044245,66
RTS0044246,45
RTS0044247,51
RTS0044248,43
RTS0044249,40
RTS0044250,34
RTS0044251,67
RTS0044252,58
RTS0044253,49
RTS0044254,31
RTS0044255,40
RTS0044256,34
RTS0044257,61
RTS0044258,55
RTS0044259,43
RTS0044260,34
RTS0044261,216
RTS0044262,98
RTS0044263,73
RTS0044264,71
RTS0044265,87
RTS0044266,42
RTS0044267,53
RTS0044268,35
RTS0044269,36
RTS0044270,51
RTS0044271,37
RTS0044272,51
RTS0044273,69
RTS0044274,37
RTS0044275,65
RTS0044276,45
RTS0044277,38
RTS0044278,42
RTS0044279,38
RTS0044280,31
RTS0044281,74
RTS0044282,50
RTS0044283,62
RTS0044284,61
RTS0044285,44
RTS0044286,41
RTS0044287,46
RTS0044288,31
RTS0044289,42
RTS0044290,29
RTS0044291,44
RTS0044292,86
RTS0044293,49
RTS0044294,54
RTS0044295,51
RTS0044296,38
RTS0044297,42
RTS0044298,45
RTS0044299,31
RTS0044300,22
RTS0044301,54
RTS0044302,43
RTS0044303,33
RTS0044304,41
RTS0044305,36
RTS0044306,108
RTS0044307,108
RTS0044308,140
RTS0044309,138
RTS0044310,148
RTS0044311,43
RTS0044312,57
RTS0044313,25
RTS0044314,31
RTS0044315,32
RTS0044316,42
RTS0044317,29
RTS0044318,33
RTS0044319,41
RTS0044320,22
RTS0044321,35
RTS0044322,46
RTS0044323,41
RTS0044324,44
RTS0044325,30
RTS0044326,34
RTS0044327,35
RTS0044328,26
RTS0044329,42
RTS0044330,39
RTS0044331,168
RTS0044332,214
RTS0044333,212
RTS0044334,205
RTS0044335,150
RTS0044336,33
RTS0044337,44
RTS0044338,42
RTS0044339,38
RTS0044340,18
RTS0044341,35
RTS0044342,36
RTS0044343,37
RTS0044344,26
RTS0044345,44
RTS0044346,94
RTS0044347,105
RTS0044348,100
RTS0044349,104
RTS0044350,87
RTS0044351,152
RTS0044352,111
RTS0044353,204
RTS0044354,154
RTS0044355,122
RTS0044356,25
RTS0044357,37
RTS0044358,31
RTS0044359,39
RTS0044360,24
RTS0044361,74
RTS0044362,66
RTS0044363,68
RTS0044364,84
RTS0044365,48
RTS0044366,128
RTS0044367,28
RTS0044368,181
RTS0044369,178
RTS0044370,123
RTS0044371,53
RTS0044372,25
RTS0044373,34
RTS0044374,22
RTS0044375,41
RTS0044376,37
RTS0044377,40
RTS0044378,24
RTS0044379,44
RTS0044380,56
RTS0044381,75
RTS0044382,46
RTS0044383,54
RTS0044384,28
RTS0044385,29
RTS0044386,50
RTS0044387,100
RTS0044388,89
RTS0044389,60
RTS0044390,78
RTS0044391,85
RTS0044392,106
RTS0044393,88
RTS0044394,96
RTS0044395,75
RTS0044396,50
RTS0044397,45
RTS0044399,48
RTS0044400,35
RTS0044401,40
RTS0044402,34
RTS0044403,53
RTS0044404,32
RTS0044405,51
RTS0044406,40
RTS0044407,43
RTS0044408,43
RTS0044409,40
RTS0044410,35
RTS0044411,24
RTS0044412,46
RTS0044413,46
RTS0044414,41
RTS0044415,33
RTS0044416,132
RTS0044417,140
RTS0044418,72
RTS0044419,41
RTS0044420,127
RTS0044421,52
RTS0044422,37
RTS0044423,50
RTS0044424,55
RTS0044425,39
RTS0044426,33
RTS0044427,40
RTS0044428,28
RTS0044429,34
RTS0044430,22
RTS0044431,46
RTS0044432,41
RTS0044433,50
RTS0044434,42
RTS0044435,35
RTS0044436,52
RTS0044437,19
RTS0044438,64
RTS0044439,77
RTS0044440,60
RTS0044441,44
RTS0044442,39
RTS0044443,30
RTS0044444,46
RTS0044445,47
RTS0044446,36
RTS0044447,51
RTS0044448,26
RTS0044449,46
RTS0044450,28
RTS0044451,51
RTS0044452,71
RTS0044453,40
RTS0044454,67
RTS0044455,33
RTS0044456,46
RTS0044457,46
RTS0044458,42
RTS0044459,39
RTS0044460,61
RTS0044461,50
RTS0044462,49
RTS0044463,50
RTS0044464,65
RTS0044465,52
RTS0044466,50
RTS0044467,50
RTS0044468,55
RTS0044469,26
RTS0044470,44
RTS0044471,38
RTS0044472,55
RTS0044473,42
RTS0044474,56
RTS0044475,41
RTS0044476,38
RTS0044477,66
RTS0044478,48
RTS0044479,40
RTS0044480,60
RTS0044481,51
RTS0044482,67
RTS0044483,36
RTS0044484,40
RTS0044485,31
RTS0044486,49
RTS0044487,44
RTS0044488,42
RTS0044489,55
RTS0044490,32
RTS0044491,24
RTS0044492,23
RTS0044493,50
RTS0044494,36
RTS0044495,37
RTS0044496,142
RTS0044497,131
RTS0044498,88
RTS0044499,170
RTS0044500,138
RTS0044501,63
RTS0044502,64
RTS0044503,67
RTS0044504,80
RTS0044505,58
RTS0044506,71
RTS0044507,45
RTS0044508,75
RTS0044509,74
RTS0044510,54
RTS0044511,29
RTS0044512,31
RTS0044513,38
RTS0044514,27
RTS0044515,61
RTS0044516,60
RTS0044517,67
RTS0044518,63
RTS0044519,61
RTS0044520,47
RTS0044521,63
RTS0044522,48
RTS0044523,42
RTS0044524,17
RTS0044525,19
RTS0044526,61
RTS0044527,70
RTS0044528,73
RTS0044529,97
RTS0044530,59
RTS0044531,81
RTS0044532,66
RTS0044533,59
RTS0044534,88
RTS0044535,80
RTS0044536,39
RTS0044537,32
RTS0044538,53
RTS0044539,53
RTS0044540,22
RTS0044541,78
RTS0044542,61
RTS0044543,51
RTS0044544,84
RTS0044545,89
RTS0044546,236
RTS0044547,217
RTS0044548,163
RTS0044549,187
RTS0044550,168
RTS0044551,52
RTS0044552,74
RTS0044553,50
RTS0044554,55
RTS0044555,89
RTS0044556,32
RTS0044557,43
RTS0044558,37
RTS0044559,32
RTS0044560,41
RTS0044561,50
RTS0044562,28
RTS0044563,23
RTS0044564,67
RTS0044565,68
RTS0044566,43
RTS0044567,25
RTS0044568,24
RTS0044569,47
RTS0044570,42
RTS0044571,37
RTS0044572,29
RTS0044573,32
RTS0044574,46
RTS0044575,27
RTS0044576,34
RTS0044577,30
RTS0044578,43
RTS0044579,50
RTS0044580,32
RTS0044581,31
RTS0044582,40
RTS0044583,40
RTS0044584,38
RTS0044585,32
RTS0044586,33
RTS0044587,23
RTS0044588,21
RTS0044589,29
RTS0044590,43
RTS0044591,48
RTS0044592,42
RTS0044593,33
RTS0044594,15
RTS0044595,38
RTS0044596,39
RTS0044597,56
RTS0044598,67
RTS0044599,67
RTS0044600,58
RTS0044601,48
RTS0044602,46
RTS0044603,41
RTS0044604,61
RTS0044605,50
RTS0044606,39
RTS0044607,51
RTS0044608,47
RTS0044609,23
RTS0044610,46
RTS0044611,47
RTS0044612,43
RTS0044613,34
RTS0044614,45
RTS0044615,18
RTS0044616,26
RTS0044617,42
RTS0044618,26
RTS0044619,46
RTS0044620,31
RTS0044621,73
RTS0044622,51
RTS0044623,78
RTS0044624,60
RTS0044625,41
RTS0044626,38
RTS0044627,34
RTS0044628,39
RTS0044629,57
RTS0044630,36
RTS0044631,38
RTS0044632,45
RTS0044633,53
RTS0044634,37
RTS0044635,42
RTS0044636,49
RTS0044637,62
RTS0044638,65
RTS0044639,94
RTS0044640,12
RTS0044641,41
RTS0044642,34
RTS0044643,44
RTS0044644,55
RTS0044645,35
RTS0044646,38
RTS0044647,39
RTS0044648,24
RTS0044649,19
RTS0044650,31
RTS0044651,59
RTS0044652,87
RTS0044653,61
RTS0044654,74
RTS0044655,81
RTS0044656,32
RTS0044657,26
RTS0044658,42
RTS0044659,38
RTS0044660,41
RTS0044661,96
RTS0044662,67
RTS0044663,71
RTS0044664,147
RTS0044665,94
RTS0044666,55
RTS0044667,44
RTS0044668,48
RTS0044669,61
RTS0044670,52
RTS0044671,61
RTS0044672,37
RTS0044673,54
RTS0044674,63
RTS0044675,79
RTS0044676,86
RTS0044677,91
RTS0044678,115
RTS0044679,141
RTS0044680,111
RTS0044681,27
RTS0044682,34
RTS0044683,30
RTS0044684,29
RTS0044685,22
RTS0044686,70
RTS0044687,139
RTS0044688,149
RTS0044689,176
RTS0044690,191
RTS0044691,42
RTS0044692,75
RTS0044693,83
RTS0044694,81
RTS0044695,48
RTS0044696,75
RTS0044697,47
RTS0044698,48
RTS0044699,58
RTS0044700,34
RTS0044701,186
RTS0044702,127
RTS0044703,112
RTS0044704,106
RTS0044705,64
RTS0044706,32
RTS0044707,42
RTS0044708,22
RTS0044709,33
RTS0044710,43
RTS0044711,52
RTS0044712,66
RTS0044714,60
RTS0044715,30
RTS0044716,110
RTS0044717,101
RTS0044718,95
RTS0044719,51
RTS0044720,134
RTS0044721,33
RTS0044722,37
RTS0044723,21
RTS0044724,30
RTS0044725,13
RTS0044726,108
RTS0044727,121
RTS0044728,72
RTS0044729,119
RTS0044730,128
RTS0044731,84
RTS0044732,64
RTS0044733,43
RTS0044734,30
RTS0044735,67
RTS0044736,107
RTS0044737,82
RTS0044738,40
RTS0044739,60
RTS0044740,20
RTS0044741,36
RTS0044742,39
RTS0044743,45
RTS0044744,32
RTS0044745,38
RTS0044746,28
RTS0044747,26
RTS0044748,26
RTS0044749,39
RTS0044750,41
RTS0044751,26
RTS0044752,56
RTS0044753,59
RTS0044754,63
RTS0044755,50
RTS0044756,194
RTS0044757,130
RTS0044758,185
RTS0044759,180
RTS0044760,104
RTS0044761,52
RTS0044762,63
RTS0044763,48
RTS0044764,38
RTS0044765,42
RTS0044766,39
RTS0044767,41
RTS0044768,50
RTS0044769,59
RTS0044770,33
RTS0044771,39
RTS0044772,21
RTS0044773,34
RTS0044774,46
RTS0044775,48
RTS0044776,69
RTS0044777,50
RTS0044778,76
RTS0044779,45
RTS0044780,80
RTS0044781,89
RTS0044782,78
RTS0044783,76
RTS0044784,79
RTS0044785,67
RTS0044786,56
RTS0044787,71
RTS0044788,36
RTS0044789,71
RTS0044790,41
RTS0044791,296
RTS0044792,289
RTS0044793,65
RTS0044794,69
RTS0044795,50
RTS0044796,45
RTS0044797,59
RTS0044798,55
RTS0044799,65
RTS0044800,40
RTS0044801,42
RTS0044802,54
RTS0044803,26
RTS0044804,33
RTS0044805,46
RTS0044806,30
RTS0044807,55
RTS0044808,42
RTS0044809,53
RTS0044810,48
RTS0044811,62
RTS0044812,59
RTS0044813,81
RTS0044814,82
RTS0044815,83
RTS0044816,76
RTS0044817,67
RTS0044818,80
RTS0044819,55
RTS0044820,71
RTS0044821,39
RTS0044822,32
RTS0044823,20
RTS0044824,39
RTS0044825,44
RTS0044826,84
RTS0044827,66
RTS0044828,67
RTS0044829,61
RTS0044830,56
RTS0044831,44
RTS0044832,46
RTS0044833,43
RTS0044834,47
RTS0044835,44
RTS0044836,61
RTS0044837,42
RTS0044838,62
RTS0044839,53
RTS0044840,66
RTS0044841,41
RTS0044842,36
RTS0044843,56
RTS0044844,38
RTS0044845,35
RTS0044846,41
RTS0044847,25
RTS0044848,56
RTS0044849,39
RTS0044850,48
RTS0044851,34
RTS0044852,30
RTS0044853,35
RTS0044854,27
RTS0044855,36
RTS0044856,51
RTS0044857,48
RTS0044858,40
RTS0044859,37
RTS0044860,42
RTS0044861,60
RTS0044862,34
RTS0044863,54
RTS0044864,28
RTS0044865,62
RTS0044866,57
RTS0044867,82
RTS0044868,68
RTS0044869,89
RTS0044870,96
RTS0044871,45
RTS0044872,29
RTS0044873,67
RTS0044874,82
RTS0044875,94
RTS0044876,42
RTS0044877,63
RTS0044878,73
RTS0044879,54
RTS0044880,62
RTS0044881,17
RTS0044882,35
RTS0044883,38
RTS0044884,52
RTS0044885,38
RTS0044886,53
RTS0044887,21
RTS0044888,50
RTS0044889,43
RTS0044890,31
RTS0044891,68
RTS0044892,68
RTS0044893,39
RTS0044894,57
RTS0044895,57
RTS0044896,206
RTS0044897,176
RTS0044898,136
RTS0044899,199
RTS0044900,55
RTS0044901,69
RTS0044902,70
RTS0044903,89
RTS0044904,65
RTS0044905,58
RTS0044906,84
RTS0044907,41
RTS0044908,83
RTS0044909,112
RTS0044910,55
RTS0044911,31
RTS0044912,30
RTS0044913,47
RTS0044914,39
RTS0044915,42
RTS0044916,56
RTS0044917,43
RTS0044918,57
RTS0044919,60
RTS0044920,80
RTS0044921,47
RTS0044922,31
RTS0044923,56
RTS0044924,32
RTS0044925,35
RTS0044926,31
RTS0044927,34
RTS0044928,29
RTS0044929,33
RTS0044930,32
RTS0044931,43
RTS0044932,46
RTS0044933,49
RTS0044934,45
RTS0044935,40
RTS0044936,57
RTS0044937,39
RTS0044938,42
RTS0044939,39
RTS0044940,39
RTS0044941,51
RTS0044942,12
RTS0044943,35
RTS0044944,37
RTS0044945,39
RTS0044946,36
RTS0044947,37
RTS0044948,43
RTS0044949,42
RTS0044950,29
RTS0044951,28
RTS0044952,45
RTS0044953,31
RTS0044954,38
RTS0044955,29
RTS0044956,104
RTS0044957,105
RTS0044958,76
RTS0044959,58
RTS0044960,106
RTS0044961,40
RTS0044962,32
RTS0044963,25
RTS0044964,29
RTS0044965,39
RTS0044966,39
RTS0044967,38
RTS0044968,38
RTS0044969,31
RTS0044970,28
RTS0044971,57
RTS0044972,49
RTS0044973,38
RTS0044974,34
RTS0044975,43
RTS0044976,38
RTS0044977,30
RTS0044978,33
RTS0044979,39
RTS0044980,36
RTS0044981,15
RTS0044982,34
RTS0044983,40
RTS0044984,32
RTS0044985,32
RTS0044986,31
RTS0044987,34
RTS0044988,41
RTS0044989,30
RTS0044990,53
RTS0044991,29
RTS0044992,45
RTS0044993,49
RTS0044994,46
RTS0044995,22
RTS0044996,33
RTS0044997,29
RTS0044998,39
RTS0044999,40
RTS0045000,32
RTS0045001,72
RTS0045002,48
RTS0045003,42
RTS0045004,63
RTS0045005,77
RTS0045006,91
RTS0045007,142
RTS0045008,77
RTS0045009,112
RTS0045010,82
RTS0045011,41
RTS0045012,59
RTS0045013,33
RTS0045014,61
RTS0045015,37
RTS0045016,132
RTS0045017,229
RTS0045018,244
RTS0045019,220
RTS0045020,156
RTS0045021,136
RTS0045022,62
RTS0045023,145
RTS0045024,175
RTS0045025,160
RTS0045026,61
RTS0045027,53
RTS0045028,64
RTS0045029,41
RTS0045030,57
RTS0045031,27
RTS0045032,10
RTS0045033,37
RTS0045034,48
RTS0045035,53
RTS0045036,45
RTS0045038,57
RTS0045039,41
RTS0045040,30
RTS0045041,39
RTS0045042,43
RTS0045043,32
RTS0045044,45
RTS0045045,51
RTS0045046,41
RTS0045047,52
RTS0045048,27
RTS0045049,32
RTS0045050,39
RTS0045051,48
RTS0045052,62
RTS0045053,59
RTS0045054,17
RTS0045055,25
RTS0045056,51
RTS0045057,82
RTS0045058,24
RTS0045059,53
RTS0045060,77
RTS0045061,34
RTS0045063,36
RTS0045064,24
RTS0045065,46
RTS0045066,33
RTS0045067,133
RTS0045068,104
RTS0045069,118
RTS0045070,178
RTS0045071,52
RTS0045072,47
RTS0045073,51
RTS0045074,53
RTS0045075,13
RTS0045076,17
RTS0045077,26
RTS0045078,49
RTS0045079,46
RTS0045080,37
RTS0045081,28
RTS0045082,37
RTS0045083,57
RTS0045084,46
RTS0045085,46
RTS0045086,34
RTS0045087,46
RTS0045088,46
RTS0045089,30
RTS0045090,32
RTS0045091,31
RTS0045092,36
RTS0045093,25
RTS0045094,38
RTS0045095,53
RTS0045096,31
RTS0045097,42
RTS0045098,31
RTS0045099,43
RTS0045100,38
RTS0045101,68
RTS0045102,72
RTS0045103,49
RTS0045104,51
RTS0045105,75
RTS0045106,41
RTS0045107,34
RTS0045108,29
RTS0045109,49
RTS0045110,33
RTS0045111,63
RTS0045112,40
RTS0045113,67
RTS0045114,43
RTS0045115,46
RTS0045116,51
RTS0045117,29
RTS0045118,45
RTS0045119,38
RTS0045120,46
RTS0045121,24
RTS0045122,35
RTS0045123,42
RTS0045124,27
RTS0045125,44
RTS0045126,44
RTS0045127,67
RTS0045128,65
RTS0045129,76
RTS0045130,32
RTS0045131,60
RTS0045132,44
RTS0045133,49
RTS0045134,72
RTS0045135,43
RTS0045136,71
RTS0045137,71
RTS0045138,64
RTS0045139,29
RTS0045140,73
RTS0045141,33
RTS0045142,52
RTS0045143,60
RTS0045144,39
RTS0045145,40
RTS0045146,36
RTS0045147,34
RTS0045148,25
RTS0045149,26
RTS0045150,46
RTS0045151,56
RTS0045152,46
RTS0045153,47
RTS0045154,28
RTS0045155,50
RTS0045156,70
RTS0045157,69
RTS0045158,80
RTS0045159,95
RTS0045160,109
RTS0045161,46
RTS0045162,47
RTS0045163,40
RTS0045164,16
RTS0045165,79
RTS0045166,66
RTS0045167,30
RTS0045168,62
RTS0045169,79
RTS0045170,50
RTS0045171,122
RTS0045172,114
RTS0045173,87
RTS0045174,113
RTS0045175,86
RTS0045176,36
RTS0045177,27
RTS0045178,34
RTS0045179,23
RTS0045180,34
RTS0045181,51
RTS0045182,43
RTS0045183,28
RTS0045184,45
RTS0045185,62
RTS0045186,60
RTS0045187,57
RTS0045188,37
RTS0045189,43
RTS0045190,46
RTS0045191,33
RTS0045192,34
RTS0045193,27
RTS0045194,38
RTS0045195,33
RTS0045196,42
RTS0045197,35
RTS0045198,66
RTS0045199,37
RTS0045200,39
RTS0045201,34
RTS0045202,54
RTS0045203,53
RTS0045204,48
RTS0045205,52
RTS0045206,20
RTS0045207,43
RTS0045208,47
RTS0045209,41
RTS0045210,43
RTS0045211,30
RTS0045212,50
RTS0045213,43
RTS0045214,29
RTS0045215,24
RTS0045216,24
RTS0045217,54
RTS0045218,83
RTS0045219,63
RTS0045220,52
RTS0045221,40
RTS0045222,26
RTS0045223,64
RTS0045224,33
RTS0045225,33
RTS0045226,260
RTS0045227,184
RTS0045228,316
RTS0045229,179
RTS0045230,193
RTS0045231,88
RTS0045232,122
RTS0045233,117
RTS0045234,79
RTS0045235,60
RTS0045236,194
RTS0045237,129
RTS0045238,97
RTS0045239,116
RTS0045240,199
RTS0045241,66
RTS0045242,65
RTS0045243,59
RTS0045244,58
RTS0045245,42
RTS0045246,48
RTS0045247,46
RTS0045248,30
RTS0045249,57
RTS0045250,44
RTS0045251,136
RTS0045252,65
RTS0045253,102
RTS0045254,64
RTS0045255,71
RTS0045256,39
RTS0045257,44
RTS0045258,41
RTS0045259,56
RTS0045260,36
RTS0045261,42
RTS0045262,65
RTS0045263,67
RTS0045264,54
RTS0045265,70
RTS0045266,51
RTS0045267,49
RTS0045268,33
RTS0045269,80
RTS0045270,55
RTS0045271,44
RTS0045272,31
RTS0045273,45
RTS0045274,39
RTS0045275,41
RTS0045276,48
RTS0045277,43
RTS0045278,83
RTS0045279,36
RTS0045280,39
RTS0045281,47
RTS0045282,38
RTS0045283,22
RTS0045284,42
RTS0045285,48
RTS0045286,46
RTS0045287,53
RTS0045288,48
RTS0045289,22
RTS0045290,27
RTS0045291,51
RTS0045292,109
RTS0045293,57
RTS0045294,52
RTS0045295,57
RTS0045296,63
RTS0045297,72
RTS0045298,95
RTS0045299,68
RTS0045300,77
RTS0045301,53
RTS0045302,40
RTS0045303,49
RTS0045304,35
RTS0045305,56
RTS0045306,39
RTS0045307,38
RTS0045308,44
RTS0045309,47
RTS0045310,76
RTS0045311,23
RTS0045312,30
RTS0045313,31
RTS0045314,41
RTS0045315,32
RTS0045316,39
RTS0045317,34
RTS0045318,31
RTS0045319,27
RTS0045320,43
RTS0045321,38
RTS0045322,32
RTS0045323,48
RTS0045324,46
RTS0045325,59
RTS0045326,51
RTS0045327,86
RTS0045328,67
RTS0045329,47
RTS0045330,45
RTS0045331,61
RTS0045332,48
RTS0045333,106
RTS0045334,84
RTS0045335,40
RTS0045336,31
RTS0045337,34
RTS0045338,30
RTS0045339,34
RTS0045340,27
RTS0045341,34
RTS0045342,48
RTS0045343,34
RTS0045344,36
RTS0045345,38
RTS0045346,31
RTS0045347,32
RTS0045348,44
RTS0045349,40
RTS0045350,35
RTS0045351,34
RTS0045352,17
RTS0045353,37
RTS0045354,39
RTS0045355,26
RTS0045356,37
RTS0045357,41
RTS0045358,41
RTS0045359,26
RTS0045360,42
RTS0045361,72
RTS0045362,65
RTS0045363,25
RTS0045364,38
RTS0045365,73
RTS0045366,40
RTS0045367,21
RTS0045368,38
RTS0045369,16
RTS0045370,23
RTS0045371,54
RTS0045372,68
RTS0045373,110
RTS0045374,105
RTS0045375,109
RTS0045376,25
RTS0045377,31
RTS0045378,53
RTS0045379,46
RTS0045380,29
RTS0045381,119
RTS0045382,127
RTS0045383,88
RTS0045384,86
RTS0045385,64
RTS0045386,35
RTS0045387,46
RTS0045388,38
RTS0045389,35
RTS0045390,54
RTS0045391,36
RTS0045392,30
RTS0045393,24
RTS0045394,31
RTS0045395,36
RTS0045396,51
RTS0045397,52
RTS0045398,44
RTS0045399,61
RTS0045400,53
RTS0045401,43
RTS0045402,11
RTS0045403,45
RTS0045404,55
RTS0045405,27
RTS0045406,23
RTS0045407,43
RTS0045408,37
RTS0045409,53
RTS0045410,43
RTS0045411,237
RTS0045412,250
RTS0045413,216
RTS0045414,175
RTS0045415,131
RTS0045416,28
RTS0045417,29
RTS0045418,26
RTS0045419,25
RTS0045420,62
RTS0045421,1281
RTS0045422,1420
RTS0045423,1017
RTS0045424,1529
RTS0045425,859
RTS0045426,51
RTS0045427,29
RTS0045428,26
RTS0045429,50
RTS0045430,19
RTS0045431,41
RTS0045432,61
RTS0045433,42
RTS0045434,40
RTS0045435,46
RTS0045436,47
RTS0045437,104
RTS0045438,124
RTS0045439,96
RTS0045440,87
RTS0045441,45
RTS0045442,28
RTS0045443,37
RTS0045444,33
RTS0045445,43
RTS0045446,197
RTS0045447,444
RTS0045448,335
RTS0045449,222
RTS0045450,179
RTS0045451,34
RTS0045452,40
RTS0045453,36
RTS0045454,27
RTS0045455,36
RTS0045456,32
RTS0045457,31
RTS0045458,44
RTS0045459,31
RTS0045460,52
RTS0045461,43
RTS0045462,36
RTS0045463,28
RTS0045464,19
RTS0045465,31
RTS0045466,74
RTS0045467,99
RTS0045468,47
RTS0045469,77
RTS0045470,56
RTS0045471,35
RTS0045472,33
RTS0045473,21
RTS0045474,54
RTS0045475,36
RTS0045476,60
RTS0045477,54
RTS0045478,42
RTS0045479,48
RTS0045480,42
RTS0045481,41
RTS0045482,42
RTS0045483,49
RTS0045484,61
RTS0045485,74
RTS0045486,15
RTS0045487,29
RTS0045488,32
RTS0045489,33
RTS0045490,46
RTS0045491,212
RTS0045492,472
RTS0045493,232
RTS0045494,190
RTS0045495,196
RTS0045496,97
RTS0045497,167
RTS0045498,376
RTS0045499,290
RTS0045500,332
RTS0045501,44
RTS0045502,36
RTS0045503,57
RTS0045504,41
RTS0045505,47
RTS0045506,3517
RTS0045507,3961
RTS0045508,2790
RTS0045509,4167
RTS0045510,2507
RTS0045511,39
RTS0045512,36
RTS0045513,8
RTS0045514,34
RTS0045515,23
RTS0045516,37
RTS0045517,32
RTS0045518,28
RTS0045519,45
RTS0045520,36
RTS0045521,38
RTS0045522,43
RTS0045523,34
RTS0045524,50
RTS0045525,40
RTS0045526,61
RTS0045527,57
RTS0045528,40
RTS0045529,45
RTS0045530,42
RTS0045531,44
RTS0045532,29
RTS0045533,42
RTS0045534,41
RTS0045535,28
RTS0045536,130
RTS0045537,217
RTS0045538,109
RTS0045539,155
RTS0045540,213
RTS0045541,46
RTS0045542,38
RTS0045543,25
RTS0045544,27
RTS0045545,46
RTS0045546,24
RTS0045547,20
RTS0045548,31
RTS0045549,31
RTS0045550,21
RTS0045551,31
RTS0045552,41
RTS0045553,28
RTS0045554,30
RTS0045555,32
RTS0045556,325
RTS0045557,121
RTS0045558,236
RTS0045559,265
RTS0045560,97
RTS0045561,45
RTS0045562,62
RTS0045563,42
RTS0045564,86
RTS0045565,38
RTS0045566,45
RTS0045567,36
RTS0045568,35
RTS0045569,46
RTS0045570,40
RTS0045571,22
RTS0045572,38
RTS0045573,27
RTS0045574,22
RTS0045575,44
RTS0045576,39
RTS0045577,28
RTS0045578,24
RTS0045579,60
RTS0045580,29
RTS0045581,39
RTS0045582,24
RTS0045583,36
RTS0045584,52
RTS0045585,29
RTS0045586,25
RTS0045587,57
RTS0045588,35
RTS0045589,24
RTS0045590,41
RTS0045592,249
RTS0045593,302
RTS0045594,255
RTS0045595,314
RTS0045596,326
RTS0045597,205
RTS0045598,389
RTS0045599,370
RTS0045600,223
RTS0045601,33
RTS0045602,53
RTS0045603,26
RTS0045604,73
RTS0045606,33
RTS0045607,32
RTS0045608,37
RTS0045609,27
RTS0045610,33
RTS0045611,32
RTS0045612,61
RTS0045613,44
RTS0045614,40
RTS0045615,53
RTS0045616,35
RTS0045617,37
RTS0045618,16
RTS0045619,43
RTS0045620,34
RTS0045621,74
RTS0045622,149
RTS0045623,82
RTS0045624,56
RTS0045625,105
RTS0045626,17
RTS0045627,30
RTS0045628,28
RTS0045629,40
RTS0045630,15
RTS0045631,27
RTS0045632,31
RTS0045633,55
RTS0045634,14
RTS0045635,40
RTS0045636,42
RTS0045637,38
RTS0045638,43
RTS0045639,14
RTS0045640,23
RTS0045641,26
RTS0045642,37
RTS0045643,42
RTS0045644,34
RTS0045645,48
RTS0045646,31
RTS0045647,43
RTS0045648,39
RTS0045649,44
RTS0045650,22
RTS0045651,42
RTS0045652,45
RTS0045653,73
RTS0045654,77
RTS0045655,77
RTS0045656,42
RTS0045657,31
RTS0045658,42
RTS0045659,47
RTS0045660,57
RTS0045661,77
RTS0045662,20
RTS0045663,70
RTS0045664,59
RTS0045665,74
RTS0045666,67
RTS0045667,103
RTS0045668,131
RTS0045669,56
RTS0045670,107
RTS0045671,44
RTS0045672,31
RTS0045673,32
RTS0045674,38
RTS0045675,26
RTS0045676,373
RTS0045677,458
RTS0045678,490
RTS0045679,307
RTS0045680,453
RTS0045681,31
RTS0045682,57
RTS0045683,30
RTS0045684,45
RTS0045685,42
RTS0045687,38
RTS0045688,43
RTS0045689,33
RTS0045690,36
RTS0045691,34
RTS0045692,36
RTS0045693,42
RTS0045694,36
RTS0045695,48
RTS0045696,56
RTS0045697,43
RTS0045698,38
RTS0045699,33
RTS0045700,37
RTS0045701,97
RTS0045702,86
RTS0045703,67
RTS0045704,53
RTS0045705,76
RTS0045706,44
RTS0045707,76
RTS0045708,44
RTS0045709,42
RTS0045710,64
RTS0045711,32
RTS0045712,36
RTS0045713,36
RTS0045714,40
RTS0045715,32
RTS0045716,76
RTS0045717,40
RTS0045718,40
RTS0045719,44
RTS0045720,52
RTS0045721,60
RTS0045722,47
RTS0045723,49
RTS0045724,52
RTS0045725,39
RTS0045726,73
RTS0045727,99
RTS0045728,83
RTS0045729,72
RTS0045730,56
RTS0045731,56
RTS0045732,45
RTS0045733,22
RTS0045734,51
RTS0045735,49
RTS0045736,413
RTS0045737,547
RTS0045738,392
RTS0045739,638
RTS0045740,379
RTS0045741,172
RTS0045742,94
RTS0045743,108
RTS0045744,148
RTS0045745,136
RTS0045746,82
RTS0045747,98
RTS0045748,110
RTS0045749,45
RTS0045750,38
RTS0045751,120
RTS0045752,64
RTS0045753,94
RTS0045754,83
RTS0045755,68
RTS0045756,158
RTS0045757,140
RTS0045758,363
RTS0045759,165
RTS0045760,95
RTS0045761,34
RTS0045762,49
RTS0045763,54
RTS0045764,38
RTS0045765,38
RTS0045766,39
RTS0045767,41
RTS0045768,37
RTS0045769,25
RTS0045770,24
RTS0045771,51
RTS0045772,49
RTS0045773,53
RTS0045774,47
RTS0045775,41
RTS0045776,38
RTS0045777,29
RTS0045778,28
RTS0045779,26
RTS0045780,49
RTS0045781,189
RTS0045782,168
RTS0045783,191
RTS0045784,150
RTS0045785,174
RTS0045786,38
RTS0045787,63
RTS0045788,87
RTS0045789,55
RTS0045790,42
RTS0045791,34
RTS0045792,31
RTS0045793,54
RTS0045794,29
RTS0045795,31
RTS0045796,36
RTS0045797,21
RTS0045798,33
RTS0045799,31
RTS0045800,38
RTS0045801,39
RTS0045802,36
RTS0045803,46
RTS0045804,25
RTS0045805,35
RTS0045806,187
RTS0045807,126
RTS0045808,118
RTS0045809,107
RTS0045810,58
RTS0045811,55
RTS0045812,90
RTS0045813,71
RTS0045814,61
RTS0045815,45
RTS0045816,83
RTS0045817,115
RTS0045818,62
RTS0045819,82
RTS0045820,92
RTS0045821,100
RTS0045822,111
RTS0045823,115
RTS0045824,171
RTS0045825,77
RTS0045826,249
RTS0045827,192
RTS0045828,104
RTS0045829,189
RTS0045830,238
RTS0045831,73
RTS0045832,97
RTS0045833,74
RTS0045834,107
RTS0045835,110
RTS0045836,268
RTS0045837,271
RTS0045838,325
RTS0045840,170
RTS0045841,290
RTS0045842,171
RTS0045843,94
RTS0045844,121
RTS0045845,190
RTS0045846,650
RTS0045848,164
RTS0045849,1463
RTS0045851,25
RTS0045852,46
RTS0045853,46
RTS0045854,39
RTS0045855,27
RTS0045856,51
RTS0045857,24
RTS0045858,35
RTS0045859,67
RTS0045860,44
RTS0045861,82
RTS0045862,116
RTS0045863,32
RTS0045864,55
RTS0045865,54
RTS0045866,61
RTS0045867,30
RTS0045868,24
RTS0045869,32
RTS0045870,28
RTS0045871,32
RTS0045872,29
RTS0045873,29
RTS0045874,38
RTS0045875,34
RTS0045876,34
RTS0045877,38
RTS0045878,34
RTS0045879,36
RTS0045880,30
RTS0045881,34
RTS0045882,26
RTS0045883,44
RTS0045884,37
RTS0045885,5
RTS0045886,19
RTS0045887,32
RTS0045888,34
RTS0045889,20
RTS0045890,37
RTS0045891,39
RTS0045892,37
RTS0045893,21
RTS0045894,31
RTS0045895,41
RTS0045896,88
RTS0045897,52
RTS0045898,37
RTS0045899,79
RTS0045900,126
RTS0045901,62
RTS0045902,16
RTS0045903,42
RTS0045904,44
RTS0045905,80
RTS0045906,61
RTS0045907,88
RTS0045908,23
RTS0045909,37
RTS0045910,23
RTS0045911,48
RTS0045912,35
RTS0045913,29
RTS0045914,31
RTS0045915,39
RTS0045916,48
RTS0045917,32
RTS0045918,40
RTS0045919,56
RTS0045920,15
RTS0045921,24
RTS0045922,26
RTS0045923,32
RTS0045924,40
RTS0045925,36
RTS0045926,46
RTS0045927,42
RTS0045928,41
RTS0045929,42
RTS0045930,295
RTS0045931,381
RTS0045932,152
RTS0045933,31
RTS0045935,25
RTS0045939,53
RTS0045940,27
RTS0045941,32
RTS0045942,47
RTS0045943,46
RTS0045944,36
RTS0045945,36
RTS0045946,44
RTS0045947,57
RTS0045948,47
RTS0045949,46
RTS0045950,50
RTS0045951,47
RTS0045952,35
RTS0045953,21
RTS0045954,43
RTS0045955,42
RTS0045956,31
RTS0045957,34
RTS0045958,51
RTS0045959,29
RTS0045960,32
RTS0045961,24
RTS0045962,13
RTS0045963,37
RTS0045964,48
RTS0045965,44
RTS0045966,35
RTS0045967,26
RTS0045968,26
RTS0045969,52
RTS0045970,40
RTS0045971,50
RTS0045972,26
RTS0045973,34
RTS0045974,26
RTS0045975,32
RTS0045976,43
RTS0045977,24
RTS0045978,40
RTS0045979,90
RTS0045980,124
RTS0045981,152
RTS0045982,156
RTS0045983,51
RTS0045984,43
RTS0045985,39
RTS0045986,20
RTS0045987,56
RTS0045988,40
RTS0045989,37
RTS0045990,36
RTS0045991,231
RTS0045992,185
RTS0045993,208
RTS0045994,60
RTS0045995,70
RTS0045996,53
RTS0045997,77
RTS0045998,14
RTS0045999,48
RTS0046000,31
RTS0046001,34
RTS0046002,43
RTS0046003,32
RTS0046004,29
RTS0046005,65
RTS0046006,86
RTS0046007,100
RTS0046008,103
RTS0046009,35
RTS0046010,24
RTS0046011,16
RTS0046012,36
RTS0046013,57
RTS0046014,39
RTS0046015,34
RTS0046016,34
RTS0046017,42
RTS0046018,23
RTS0046019,33
RTS0046020,51
RTS0046021,52
RTS0046022,46
RTS0046023,53
RTS0046024,49
RTS0046025,38
RTS0046026,47
RTS0046027,43
RTS0046028,42
RTS0046029,24
RTS0046030,34
RTS0046031,41
RTS0046032,31
RTS0046033,25
RTS0046034,31
RTS0046035,41
RTS0046036,33
RTS0046037,14
RTS0046038,42
RTS0046039,33
RTS0046040,30
RTS0046041,30
RTS0046042,42
RTS0046043,36
RTS0046044,40
RTS0046045,36
RTS0046046,26
RTS0046047,17
RTS0046048,66
RTS0046049,107
RTS0046050,73
RTS0046051,131
RTS0046052,135
RTS0046053,144
RTS0046054,80
RTS0046055,146
RTS0046056,34
RTS0046057,53
RTS0046058,50
RTS0046059,101
RTS0046060,33
RTS0046061,41
RTS0046062,43
RTS0046063,41
RTS0046064,34
RTS0046065,58
RTS0046066,40
RTS0046067,62
RTS0046068,30
RTS0046069,37
RTS0046070,39
RTS0046071,47
RTS0046072,61
RTS0046073,37
RTS0046074,47
RTS0046075,45
RTS0046076,58
RTS0046077,40
RTS0046078,743
RTS0046079,701
RTS0046080,1440
RTS0046081,1150
RTS0046082,250
RTS0046083,73
RTS0046084,271
RTS0046085,42
RTS0046086,40
RTS0046087,27
RTS0046088,47
RTS0046089,26
RTS0046090,43
RTS0046091,29
RTS0046092,88
RTS0046093,101
RTS0046094,45
RTS0046095,40
RTS0046096,38
RTS0046097,29
RTS0046098,36
RTS0046099,54
RTS0046100,45
RTS0046101,48
RTS0046102,48
RTS0046103,63
RTS0046104,91
RTS0046105,55
RTS0046106,20
RTS0046107,40
RTS0046108,48
RTS0046109,28
RTS0046110,55
RTS0046111,43
RTS0046112,213
RTS0046113,112
RTS0046114,71
RTS0046115,86
RTS0046116,63
RTS0046117,108
RTS0046119,35
RTS0046121,62
RTS0046122,34
RTS0046123,45
RTS0046124,54
RTS0046125,21
RTS0046126,19
RTS0046127,49
RTS0046128,184
RTS0046129,91
RTS0046130,69
RTS0046131,70
RTS0046132,28
RTS0046133,63
RTS0046134,54
RTS0046135,28
RTS0046136,43
RTS0046137,93
RTS0046138,51
RTS0046140,109
RTS0046141,61
RTS0046142,62
RTS0046143,106
RTS0046144,81
RTS0046145,36
RTS0046146,47
RTS0046147,25
RTS0046148,6
RTS0046149,34
RTS0046150,22
RTS0046152,48
RTS0046153,35
RTS0046154,41
RTS0046155,42
RTS0046156,26
RTS0046157,36
RTS0046158,19
RTS0046159,28
RTS0046160,36
RTS0046161,37
RTS0046162,31
RTS0046163,24
RTS0046164,58
RTS0046165,56
RTS0046166,38
RTS0046167,19
RTS0046168,30
RTS0046169,29
RTS0046170,41
RTS0046171,21
RTS0046172,29
RTS0046173,20
RTS0046174,36
RTS0046175,52
RTS0046176,25
RTS0046177,18
RTS0046178,29
RTS0046179,32
RTS0046180,48
RTS0046181,55
RTS0046182,31
RTS0046183,60
RTS0046184,32
RTS0046185,28
RTS0046186,38
RTS0046187,33
RTS0046188,42
RTS0046191,30
RTS0046193,25
RTS0046194,34
RTS0046195,46
RTS0046196,60
RTS0046197,24
RTS0046198,43
RTS0046199,35
RTS0046200,49
RTS0046201,18
RTS0046202,43
RTS0046203,18
RTS0046204,23
RTS0046205,28
RTS0046206,32
RTS0046207,29
RTS0046208,38
RTS0046209,42
RTS0046210,27
RTS0046211,54
RTS0046212,47
RTS0046213,2380
RTS0046214,2100
RTS0046215,1570
RTS0046216,2438
RTS0046217,1783
RTS0046218,43
RTS0046219,24
RTS0046220,38
RTS0046221,37
RTS0046222,25
RTS0046223,23
RTS0046224,19
RTS0046225,109
RTS0046226,62
RTS0046227,55
RTS0046228,96
RTS0046229,54
RTS0046230,27
RTS0046231,22
RTS0046232,59
RTS0046233,43
RTS0046234,34
RTS0046235,42
RTS0046236,31
RTS0046237,32
RTS0046238,32
RTS0046239,30
RTS0046240,31
RTS0046241,30
RTS0046242,25
RTS0046243,17
RTS0046244,154
RTS0046245,44
RTS0046246,90
RTS0046247,79
RTS0046248,27
RTS0046249,34
RTS0046250,33
RTS0046251,46
RTS0046252,93
RTS0046253,59
RTS0046254,80
RTS0046255,39
RTS0046256,81
RTS0046257,51
RTS0046258,30
RTS0046259,50
RTS0046260,31
RTS0046261,112
RTS0046262,74
RTS0046263,35
RTS0046264,28
RTS0046265,30
RTS0046266,40
RTS0046267,28
RTS0046268,109
RTS0046269,117
RTS0046270,111
RTS0046271,105
RTS0046272,59
RTS0046273,38
RTS0046274,35
RTS0046275,30
RTS0046276,26
RTS0046277,39
RTS0046278,27
RTS0046279,31
RTS0046280,41
RTS0046281,34
RTS0046282,28
RTS0046283,75
RTS0046284,51
RTS0046285,18
RTS0046286,35
RTS0046287,44
RTS0046288,38
RTS0046289,54
RTS0046290,11
RTS0046291,31
RTS0046292,31
RTS0046293,44
RTS0046294,39
RTS0046295,85
RTS0046296,45
RTS0046297,47
RTS0046298,53
RTS0046299,27
RTS0046300,46
RTS0046301,46
RTS0046302,49
RTS0046303,50
RTS0046304,36
RTS0046305,48
RTS0046306,44
RTS0046307,41
RTS0046308,24
RTS0046309,22
RTS0046310,28
RTS0046311,40
RTS0046312,27
RTS0046313,35
RTS0046314,41
RTS0046315,31
RTS0046316,32
RTS0046317,22
RTS0046318,53
RTS0046319,59
RTS0046320,23
RTS0046321,45
RTS0046322,40
RTS0046323,30
RTS0046324,42
RTS0046325,35
RTS0046326,43
RTS0046327,33
RTS0046328,34
RTS0046329,37
RTS0046330,41
RTS0046331,47
RTS0046332,35
RTS0046333,29
RTS0046334,52
RTS0046335,70
RTS0046336,62
RTS0046342,25
RTS0046343,42
RTS0046344,29
RTS0046345,22
RTS0046346,28
RTS0046347,241
RTS0046348,229
RTS0046349,242
RTS0046350,50
RTS0046351,29
RTS0046352,40
RTS0046353,31
RTS0046354,41
RTS0046355,42
RTS0046356,104
RTS0046357,56
RTS0046358,48
RTS0046359,45
RTS0046360,65
RTS0046361,77
RTS0046362,46
RTS0046363,44
RTS0046364,28
RTS0046365,31
RTS0046366,21
RTS0046367,26
RTS0046368,33
RTS0046369,49
RTS0046370,28
RTS0046371,36
RTS0046372,32
RTS0046373,34
RTS0046374,37
RTS0046375,39
RTS0046376,43
RTS0046377,46
RTS0046378,33
RTS0046379,27
RTS0046380,41
RTS0046381,23
RTS0046382,37
RTS0046383,52
RTS0046384,57
RTS0046385,65
RTS0046386,108
RTS0046387,66
RTS0046388,54
RTS0046389,78
RTS0046390,78
RTS0046391,75
RTS0046392,56
RTS0046393,21
RTS0046394,24
RTS0046395,35
RTS0046396,40
RTS0046397,33
RTS0046398,34
RTS0046399,39
RTS0046400,41
RTS0046401,37
RTS0046402,38
RTS0046403,39
RTS0046404,49
RTS0046405,46
RTS0046406,24
RTS0046407,32
RTS0046408,14
RTS0046409,37
RTS0046410,121
RTS0046411,117
RTS0046412,101
RTS0046413,143
RTS0046414,1440
RTS0046415,414
RTS0046416,38
RTS0046417,58
RTS0046418,42
RTS0046419,22
RTS0046420,64
RTS0046421,103
RTS0046422,55
RTS0046423,27
RTS0046424,54
RTS0046425,37
RTS0046426,31
RTS0046427,24
RTS0046428,38
RTS0046429,25
RTS0046430,32
RTS0046431,45
RTS0046432,85
RTS0046433,57
RTS0046434,71
RTS0046435,1133
RTS0046439,42
RTS0046440,30
RTS0046441,37
RTS0046442,59
RTS0046443,34
RTS0046444,54
RTS0046445,28
RTS0046446,24
RTS0046447,29
RTS0046448,51
RTS0046449,61
RTS0046450,83
RTS0046451,53
RTS0046452,68
RTS0046453,54
RTS0046454,48
RTS0046455,43
RTS0046456,32
RTS0046457,31
RTS0046458,97
RTS0046459,95
RTS0046460,102
RTS0046461,37
RTS0046462,33
RTS0046463,23
RTS0046464,37
RTS0046466,43
RTS0046468,42
RTS0046469,38
RTS0046470,40
RTS0046471,20
RTS0046472,28
RTS0046473,33
RTS0046474,27
RTS0046475,51
RTS0046476,41
RTS0046477,27
RTS0046478,42
RTS0046479,35
RTS0046480,26
RTS0046481,24
RTS0046482,36
RTS0046483,49
RTS0046484,28
RTS0046485,27
RTS0046486,37
RTS0046487,48
RTS0046488,50
RTS0046489,44
RTS0046490,50
RTS0046491,41
RTS0046492,41
RTS0046493,30
RTS0046494,21
RTS0046495,36
RTS0046496,124
RTS0046497,71
RTS0046498,49
RTS0046499,124
RTS0046500,63
RTS0046501,98
RTS0046502,42
RTS0046503,109
RTS0046504,38
RTS0046505,20
RTS0046506,48
RTS0046507,26
RTS0046508,33
RTS0046509,35
RTS0046510,32
RTS0046511,38
RTS0046512,32
RTS0046513,45
RTS0046514,24
RTS0046515,40
RTS0046516,50
RTS0046517,39
RTS0046518,26
RTS0046519,34
RTS0046520,39
RTS0046521,40
RTS0046522,31
RTS0046524,41
RTS0046525,40
RTS0046526,35
RTS0046527,32
RTS0046528,29
RTS0046529,22
RTS0046530,26
RTS0046531,35
RTS0046532,39
RTS0046533,30
RTS0046534,51
RTS0046535,33
RTS0046536,31
RTS0046537,38
RTS0046538,67
RTS0046539,68
RTS0046540,43
RTS0046541,52
RTS0046542,68
RTS0046543,80
RTS0046544,52
RTS0046545,56
RTS0046546,41
RTS0046548,24
RTS0046549,46
RTS0046550,32
RTS0046551,82
RTS0046552,66
RTS0046553,79
RTS0046554,37
RTS0046555,40
RTS0046556,52
RTS0046557,38
RTS0046558,25
RTS0046559,43
RTS0046560,22
RTS0046561,43
RTS0046562,38
RTS0046563,35
RTS0046564,34
RTS0046565,55
RTS0046566,64
RTS0046567,50
RTS0046568,35
RTS0046569,39
RTS0046570,46
RTS0046571,24
RTS0046572,36
RTS0046573,46
RTS0046574,39
RTS0046575,40
RTS0046577,38
RTS0046578,36
RTS0046580,56
RTS0046581,31
RTS0046582,34
RTS0046583,31
RTS0046584,48
RTS0046585,47
RTS0046586,39
RTS0046587,49
RTS0046588,40
RTS0046589,45
RTS0046590,52
RTS0046591,39
RTS0046592,43
RTS0046593,32
RTS0046594,77
RTS0046595,47
RTS0046596,65
RTS0046597,48
RTS0046598,90
RTS0046599,40
RTS0046600,152
RTS0046601,220
RTS0046602,123
RTS0046603,151
RTS0046604,39
RTS0046605,37
RTS0046606,43
RTS0046607,149
RTS0046608,543
RTS0046609,398
RTS0046610,32
RTS0046611,22
RTS0046612,36
RTS0046613,50
RTS0046614,53
RTS0046615,26
RTS0046616,45
RTS0046617,58
RTS0046618,55
RTS0046619,26
RTS0046620,48
RTS0046621,94
RTS0046622,80
RTS0046623,73
RTS0046624,49
RTS0046625,41
RTS0046626,35
RTS0046627,46
RTS0046628,49
RTS0046629,30
RTS0046630,45
RTS0046631,31
RTS0046632,137
RTS0046633,73
RTS0046634,121
RTS0046635,53
RTS0046636,68
RTS0046637,77
RTS0046638,50
RTS0046639,53
RTS0046640,48
RTS0046641,42
RTS0046642,43
RTS0046643,37
RTS0046644,33
RTS0046645,39
RTS0046646,39
RTS0046647,44
RTS0046648,42
RTS0046649,39
RTS0046650,52
RTS0046651,34
RTS0046652,39
RTS0046653,58
RTS0046654,52
RTS0046655,46
RTS0046656,164
RTS0046657,107
RTS0046658,136
RTS0046659,131
RTS0046660,110
RTS0046661,37
RTS0046662,38
RTS0046663,40
RTS0046664,59
RTS0046665,27
RTS0046666,36
RTS0046667,65
RTS0046668,49
RTS0046669,22
RTS0046670,35
RTS0046671,17
RTS0046672,35
RTS0046673,33
RTS0046674,61
RTS0046675,57
RTS0046676,45
RTS0046677,17
RTS0046678,34
RTS0046679,14
RTS0046680,42
RTS0046681,36
RTS0046682,17
RTS0046683,31
RTS0046684,27
RTS0046685,42
RTS0046686,35
RTS0046687,37
RTS0046688,29
RTS0046689,39
RTS0046690,49
RTS0046691,42
RTS0046692,34
RTS0046693,64
RTS0046694,18
RTS0046695,51
RTS0046696,32
RTS0046697,51
RTS0046698,39
RTS0046699,14
RTS0046700,34
RTS0046701,47
RTS0046702,47
RTS0046703,599
RTS0046704,775
RTS0046705,587
RTS0046706,279
RTS0046707,657
RTS0046708,566
RTS0046709,60
RTS0046710,69
RTS0046711,64
RTS0046712,44
RTS0046713,96
RTS0046714,95
RTS0046715,64
RTS0046716,103
RTS0046717,133
RTS0046718,39
RTS0046719,22
RTS0046720,43
RTS0046721,52
RTS0046722,44
RTS0046723,36
RTS0046724,46
RTS0046725,29
RTS0046726,67
RTS0046727,55
RTS0046728,41
RTS0046729,42
RTS0046730,55
RTS0046731,60
RTS0046732,71
RTS0046733,95
RTS0046734,69
RTS0046735,64
RTS0046736,23
RTS0046737,38
RTS0046738,44
RTS0046739,20
RTS0046740,45
RTS0046741,40
RTS0046742,17
RTS0046743,45
RTS0046744,30
RTS0046745,69
RTS0046746,36
RTS0046747,41
RTS0046748,66
RTS0046749,54
RTS0046750,38
RTS0046751,41
RTS0046752,33
RTS0046753,49
RTS0046754,53
RTS0046755,44
RTS0046756,60
RTS0046757,61
RTS0046758,37
RTS0046759,152
RTS0046760,143
RTS0046761,157
RTS0046763,47
RTS0046764,28
RTS0046765,35
RTS0046766,46
RTS0046767,48
RTS0046768,54
RTS0046769,80
RTS0046770,76
RTS0046771,36
RTS0046772,56
RTS0046773,54
RTS0046774,37
RTS0046775,60
RTS0046777,37
RTS0046778,52
RTS0046779,53
RTS0046780,42
RTS0046781,37
RTS0046782,20
RTS0046783,33
RTS0046784,21
RTS0046785,42
RTS0046790,49
RTS0046791,43
RTS0046792,55
RTS0046793,30
RTS0046794,24
RTS0046795,38
RTS0046796,25
RTS0046797,15
RTS0046798,69
RTS0046799,53
RTS0046800,60
RTS0046801,847
RTS0046802,708
RTS0046803,19
RTS0046804,29
RTS0046805,33
RTS0046806,31
RTS0046807,27
RTS0046808,35
RTS0046809,30
RTS0046810,39
RTS0046811,17
RTS0046812,35
RTS0046813,35
RTS0046814,47
RTS0046815,18
RTS0046816,19
RTS0046817,43
RTS0046818,22
RTS0046819,49
RTS0046820,54
RTS0046821,32
RTS0046822,39
RTS0046823,32
RTS0046824,65
RTS0046825,56
RTS0046826,42
RTS0046827,49
RTS0046828,39
RTS0046829,49
RTS0046830,41
RTS0046831,38
RTS0046832,545
RTS0046833,275
RTS0046835,27
RTS0046836,485
RTS0046837,639
RTS0046838,236
RTS0046839,722
RTS0046840,28
RTS0046841,42
RTS0046842,228
RTS0046843,506
RTS0046846,57
RTS0046849,97
RTS0046850,352
RTS0046851,1003
RTS0046852,30
RTS0046853,37
RTS0046854,17
RTS0046855,42
RTS0046856,42
RTS0046857,25
RTS0046858,39
RTS0046859,15
RTS0046860,68
RTS0046861,49
RTS0046862,40
RTS0046863,48
RTS0046864,52
RTS0046866,46
RTS0046867,39
RTS0046868,34
RTS0046869,323
RTS0046870,285
RTS0046871,28
RTS0046872,72
RTS0046873,29
RTS0046874,34
RTS0046875,39
RTS0046876,35
RTS0046877,53
RTS0046878,34
RTS0046879,50
RTS0046880,39
RTS0046881,38
RTS0046882,56
RTS0046885,31
RTS0046886,43
RTS0046887,36
RTS0046889,30
RTS0046890,59
RTS0046891,58
RTS0046892,37
RTS0046893,39
RTS0046894,59
RTS0046895,30
RTS0046897,70
RTS0046898,21
RTS0046899,55
RTS0046900,51
RTS0046902,41
RTS0046903,239
RTS0046904,55
RTS0046905,24
RTS0046906,135
RTS0046907,67
RTS0046908,40
RTS0046909,33
RTS0046910,26
RTS0046911,28
RTS0046912,30
RTS0046913,54
RTS0046914,42
RTS0046915,37
RTS0046916,34
RTS0046918,2170
RTS0046919,1187
RTS0046920,347
RTS0046921,44
RTS0046922,47
RTS0046923,77
RTS0046924,155
RTS0046925,31
RTS0046926,16
RTS0046927,21
RTS0046928,29
RTS0046929,15
RTS0046930,30
RTS0046931,38
RTS0046933,42
RTS0046934,48
RTS0046935,42
RTS0046936,42
RTS0046937,58
RTS0046938,749
RTS0046939,17
RTS0046940,43
RTS0046941,32
RTS0046942,43
RTS0046943,71
RTS0046944,38
RTS0046946,137
RTS0046947,36
RTS0046948,29
RTS0046949,40
RTS0046950,34
RTS0046951,212
RTS0046952,49
RTS0046954,41
RTS0046955,38
RTS0046956,38
RTS0046957,39
RTS0046958,26
RTS0046959,56
RTS0046960,23
RTS0046961,103
RTS0046962,351
RTS0046963,28
RTS0046965,52
RTS0046966,35
RTS0046967,27
RTS0046968,38
RTS0047054,37
RTS0047055,53
RTS0047056,41
RTS0047057,55
RTS0047058,41
RTS0047060,99
RTS0047061,127
RTS0047062,110
RTS0047063,123
RTS0047064,276
RTS0047065,61
RTS0047066,14
RTS0047067,30
RTS0047068,29
RTS0047069,42
RTS0047070,171
RTS0047071,133
RTS0047072,83
RTS0047073,207
RTS0047074,208
RTS0047075,85
RTS0047076,110
RTS0047077,41
RTS0047078,100
RTS0047079,42
RTS0047080,54
RTS0047081,54
RTS0047082,44
RTS0047083,40
RTS0047084,50
RTS0047085,24
RTS0047086,29
RTS0047087,32
RTS0047088,22
RTS0047089,32
RTS0047091,16
RTS0047092,32
RTS0047093,24
RTS0047094,24
RTS0047095,39
RTS0047096,39
RTS0047097,31
RTS0047098,25
RTS0047099,23
RTS0047100,25
RTS0047101,48
RTS0047102,46
RTS0047103,57
RTS0047104,39
RTS0047105,102
RTS0047106,101
RTS0047107,79
RTS0047108,133
RTS0047109,62
RTS0047110,79
RTS0047111,44
RTS0047112,43
RTS0047113,182
RTS0047114,92
RTS0047115,61
RTS0047116,91
RTS0047117,85
RTS0047118,84
RTS0047119,87
RTS0047120,67
RTS0047121,43
RTS0047122,42
RTS0047123,31
RTS0047124,43
RTS0047125,36
RTS0047126,65
RTS0047127,61
RTS0047128,18
RTS0047129,52
RTS0047130,38
RTS0047131,39
RTS0047132,42
RTS0047133,61
RTS0047134,36
RTS0047135,189
RTS0047136,110
RTS0047137,162
RTS0047138,221
RTS0047139,100
RTS0047140,22
RTS0047141,28
RTS0047142,45
RTS0047143,30
RTS0047144,49
RTS0047145,88
RTS0047146,35
RTS0047147,61
RTS0047148,59
RTS0047149,63
RTS0047150,214
RTS0047151,182
RTS0047152,405
RTS0047153,164
RTS0047154,282
RTS0047156,26
RTS0047157,23
RTS0047158,36
RTS0047159,47
RTS0047160,43
RTS0047165,60
RTS0047166,31
RTS0047167,67
RTS0047168,48
RTS0047169,21
RTS0047170,25
RTS0047171,37
RTS0047172,38
RTS0047173,37
RTS0047174,37
RTS0047175,31
RTS0047176,26
RTS0047177,45
RTS0047178,41
RTS0047179,56
RTS0047180,28
RTS0047181,56
RTS0047182,53
RTS0047183,46
RTS0047184,34
RTS0047185,46
RTS0047186,90
RTS0047187,45
RTS0047188,39
RTS0047189,28
RTS0047190,25
RTS0047191,27
RTS0047192,39
RTS0047193,104
RTS0047194,114
RTS0047195,19
RTS0047196,32
RTS0047197,130
RTS0047198,49
RTS0047199,45
RTS0047200,63
RTS0047201,41
RTS0047202,23
RTS0047203,68
RTS0047204,37
RTS0047205,56
RTS0047206,46
RTS0047207,41
RTS0047208,1557
RTS0047209,1089
RTS0047210,1683
RTS0047211,1671
RTS0047212,395
RTS0047213,43
RTS0047214,53
RTS0047215,33
RTS0047216,34
RTS0047217,35
RTS0047218,165
RTS0047219,142
RTS0047220,68
RTS0047221,207
RTS0047222,186
RTS0047223,78
RTS0047225,77
RTS0047226,51
RTS0047229,28
RTS0047230,32
RTS0047231,22
RTS0047232,34
RTS0047233,29
RTS0047234,40
RTS0047235,32
RTS0047236,38
RTS0047237,34
RTS0047238,47
RTS0047239,80
RTS0047240,41
RTS0047241,28
RTS0047242,26
RTS0047243,43
RTS0047244,34
RTS0047245,19
RTS0047246,28
RTS0047247,35
RTS0047248,29
RTS0047249,59
RTS0047250,45
RTS0047252,80
RTS0047253,62
RTS0047254,93
RTS0047255,84
RTS0047256,95
RTS0047257,84
RTS0047258,123
RTS0047259,107
RTS0047260,164
RTS0047261,185
RTS0047262,130
RTS0047263,208
RTS0047264,155
RTS0047266,138
RTS0047267,433
RTS0047268,298
RTS0047269,273
RTS0047270,386
RTS0047271,354
RTS0047272,194
RTS0047273,203
RTS0047274,52
RTS0047276,57
RTS0047277,424
RTS0047278,380
RTS0047279,417
RTS0047280,247
RTS0047281,193
RTS0047282,267
RTS0047283,181
RTS0047284,173
RTS0047290,279
RTS0047291,473
RTS0047292,278
RTS0047293,317
RTS0047294,366
RTS0047295,32
RTS0047296,54
RTS0047297,52
RTS0047298,57
RTS0047299,47
RTS0047300,23
RTS0047301,71
RTS0047302,25
RTS0047303,57
RTS0047304,36
RTS0047305,282
RTS0047306,397
RTS0047307,455
RTS0047308,186
RTS0047309,218
RTS0047310,112
RTS0047311,31
RTS0047312,50
RTS0047313,56
RTS0047314,53
RTS0047315,372
RTS0047316,302
RTS0047317,234
RTS0047318,369
RTS0047319,394
RTS0047320,88
RTS0047321,147
RTS0047322,79
RTS0047323,164
RTS0047324,161
RTS0047325,103
RTS0047326,92
RTS0047327,121
RTS0047328,89
RTS0047329,69
RTS0047331,83
RTS0047332,79
RTS0047333,107
RTS0047334,76
RTS0047335,295
RTS0047336,226
RTS0047337,111
RTS0047338,280
RTS0047339,151
RTS0047340,160
RTS0047341,166
RTS0047342,122
RTS0047343,174
RTS0047344,139
RTS0047345,137
RTS0047346,152
RTS0047348,172
RTS0047349,118
RTS0047350,105
RTS0047351,198
RTS0047352,315
RTS0047353,363
RTS0047354,312
RTS0047356,45
RTS0047357,65
RTS0047358,31
RTS0047359,96
RTS0047360,53
RTS0047361,34
RTS0047362,92
RTS0047363,90
RTS0047364,48
RTS0047365,84
RTS0047366,48
RTS0047367,59
RTS0047368,62
RTS0047369,52
RTS0047370,53
RTS0047373,33
RTS0047374,38
RTS0047375,31
RTS0047376,214
RTS0047377,121
RTS0047378,224
RTS0047379,371
RTS0047380,286
RTS0047381,14
RTS0047382,31
RTS0047383,38
RTS0047384,40
RTS0047385,36
RTS0047386,111
RTS0047387,63
RTS0047388,80
RTS0047389,67
RTS0047390,60
RTS0047391,78
RTS0047392,58
RTS0047393,104
RTS0047394,34
RTS0047395,31
RTS0047396,390
RTS0047397,79
RTS0047398,61
RTS0047399,37
RTS0047400,35
RTS0047401,41
RTS0047402,85
RTS0047403,55
RTS0047404,80
RTS0047405,91
RTS0047406,44
RTS0047407,56
RTS0047408,50
RTS0047409,142
RTS0047410,114
RTS0047411,100
RTS0047412,126
RTS0047413,64
RTS0047414,141
RTS0047415,99
RTS0047417,75
RTS0047418,148
RTS0047419,136
RTS0047420,114
RTS0047421,28
RTS0047422,15
RTS0047423,36
RTS0047424,34
RTS0047425,41
RTS0047426,174
RTS0047427,152
RTS0047428,141
RTS0047429,84
RTS0047430,136
RTS0047431,60
RTS0047432,231
RTS0047433,168
RTS0047434,185
RTS0047435,334
RTS0047436,48
RTS0047437,16
RTS0047438,26
RTS0047439,42
RTS0047440,23
RTS0047441,299
RTS0047442,269
RTS0047445,297
RTS0047446,332
RTS0047447,18
RTS0047448,26
RTS0047449,23
RTS0047450,45
RTS0047451,40
RTS0047452,59
RTS0047453,22
RTS0047454,37
RTS0047455,32
RTS0047456,31
RTS0047457,26
RTS0047458,32
RTS0047459,37
RTS0047460,26
RTS0047461,38
RTS0047462,46
RTS0047463,40
RTS0047464,62
RTS0047465,29
RTS0047466,43
RTS0047467,52
RTS0047468,53
RTS0047469,27
RTS0047471,57
RTS0047472,39
RTS0047473,50
RTS0047474,32
RTS0047475,33
RTS0047476,23
RTS0047477,228
RTS0047479,111
RTS0047480,80
RTS0047481,201
RTS0047482,30
RTS0047483,44
RTS0047484,43
RTS0047485,35
RTS0047486,36
RTS0047487,19
RTS0047488,32
RTS0047489,46
RTS0047490,31
RTS0047491,32
RTS0047492,127
RTS0047493,79
RTS0047494,131
RTS0047495,73
RTS0047496,83
RTS0047497,71
RTS0047498,73
RTS0047499,77
RTS0047500,74
RTS0047501,59
RTS0047502,33
RTS0047503,32
RTS0047504,53
RTS0047505,111
RTS0047506,165
RTS0047507,79
RTS0047508,39
RTS0047509,52
RTS0047510,45
RTS0047511,40
RTS0047512,267
RTS0047513,33
RTS0047514,34
RTS0047515,257
RTS0047516,362
RTS0047517,328
RTS0047518,342
RTS0047520,385
RTS0047521,403
RTS0047522,38
RTS0047523,48
RTS0047524,58
RTS0047525,28
RTS0047526,57
RTS0047527,26
RTS0047528,42
RTS0047529,53
RTS0047530,50
RTS0047531,69
RTS0047532,60
RTS0047533,21
RTS0047534,41
RTS0047535,34
RTS0047536,47
RTS0047537,52
RTS0047538,106
RTS0047540,60
RTS0047541,91
RTS0047543,71
RTS0047544,63
RTS0047545,75
RTS0047546,60
RTS0047547,31
RTS0047548,135
RTS0047549,55
RTS0047550,53
RTS0047551,83
RTS0047552,79
RTS0047553,37
RTS0047558,52
RTS0047559,42
RTS0047560,50
RTS0047561,40
RTS0047562,50
RTS0047563,63
RTS0047564,47
RTS0047565,44
RTS0047566,31
RTS0047567,38
RTS0047568,42
RTS0047569,61
RTS0047570,39
RTS0047571,11
RTS0047572,37
RTS0047573,37
RTS0047574,38
RTS0047575,77
RTS0047576,29
RTS0047577,27
RTS0047578,30
RTS0047579,41
RTS0047580,41
RTS0047581,43
RTS0047582,34
RTS0047583,22
RTS0047584,30
RTS0047585,34
RTS0047586,24
RTS0047587,26
RTS0047588,15
RTS0047590,45
RTS0047591,30
RTS0047592,37
RTS0047593,32
RTS0047594,50
RTS0047595,41
RTS0047596,46
RTS0047597,51
RTS0047598,69
RTS0047599,58
RTS0047600,65
RTS0047601,269
RTS0047602,91
RTS0047603,11
RTS0047604,23
RTS0047606,30
RTS0047613,85
RTS0047614,79
RTS0047615,41
RTS0047616,99
RTS0047617,124
RTS0047618,31
RTS0047619,23
RTS0047620,25
RTS0047621,26
RTS0047622,24
RTS0047624,13
RTS0047625,21
RTS0047626,27
RTS0047627,30
RTS0047628,29
RTS0047629,18
RTS0047630,17
RTS0047631,24
RTS0047632,39
RTS0047633,25
RTS0047634,35
RTS0047635,26
RTS0047636,40
RTS0047637,41
RTS0047638,27
RTS0047639,32
RTS0047640,9
RTS0047641,27
RTS0047642,28
RTS0047643,28
RTS0047644,31
RTS0047645,14
RTS0047646,29
RTS0047647,32
RTS0047648,34
RTS0047649,33
RTS0047650,16
RTS0047651,27
RTS0047652,22
RTS0047653,20
RTS0047654,28
RTS0047656,34
RTS0047657,17
RTS0047658,28
RTS0047659,29
RTS0047660,21
RTS0047661,26
RTS0047662,33
RTS0047663,20
RTS0047664,29
RTS0047665,27
RTS0047666,21
RTS0047667,26
RTS0047668,32
RTS0047669,20
RTS0047670,38
RTS0047672,23
RTS0047673,32
RTS0047674,26
RTS0047675,42
RTS0047676,42
RTS0047677,32
RTS0047678,33
RTS0047679,42
RTS0047680,53
RTS0047681,19
RTS0047682,41
RTS0047684,27
RTS0047685,38
RTS0047686,39
RTS0047687,31
RTS0047688,25
RTS0047689,49
RTS0047691,32
RTS0047692,39
RTS0047693,42
RTS0047694,25
RTS0047695,27
RTS0047696,19
RTS0047697,28
RTS0047698,47
RTS0047699,27
RTS0047700,24
RTS0047701,32
RTS0047702,61
RTS0047703,80
RTS0047704,52
RTS0047705,57
RTS0047706,49
RTS0047707,24
RTS0047708,230
RTS0047709,303
RTS0047710,31
RTS0047711,27
RTS0047712,39
RTS0047713,80
RTS0047714,64
RTS0047715,85
RTS0047716,92
RTS0047717,71
RTS0047718,70
RTS0047720,31
RTS0047721,28
RTS0047722,26
RTS0047723,55
RTS0047724,152
RTS0047725,183
RTS0047726,135
RTS0047727,132
RTS0047728,147
RTS0047729,33
RTS0047730,46
RTS0047731,41
RTS0047732,33
RTS0047733,48
RTS0047734,73
RTS0047735,29
RTS0047736,107
RTS0047737,51
RTS0047738,64
RTS0047739,44
RTS0047740,51
RTS0047741,43
RTS0047742,25
RTS0047743,34
RTS0047744,69
RTS0047745,74
RTS0047746,46
RTS0047747,58
RTS0047748,57
RTS0047749,72
RTS0047750,23
RTS0047752,34
RTS0047753,35
RTS0047754,133
RTS0047755,143
RTS0047756,69
RTS0047757,78
RTS0047758,80
RTS0047759,26
RTS0047760,41
RTS0047761,41
RTS0047762,32
RTS0047763,41
RTS0047764,56
RTS0047765,46
RTS0047766,62
RTS0047767,37
RTS0047768,39
RTS0047769,28
RTS0047770,45
RTS0047771,37
RTS0047772,32
RTS0047773,40
RTS0047774,58
RTS0047775,43
RTS0047776,40
RTS0047777,27
RTS0047778,39
RTS0047779,33
RTS0047780,35
RTS0047781,78
RTS0047782,64
RTS0047783,36
RTS0047784,43
RTS0047785,22
RTS0047786,180
RTS0047787,68
RTS0047788,40
RTS0047789,42
RTS0047790,35
RTS0047791,45
RTS0047792,37
RTS0047793,48
RTS0047794,25
RTS0047795,35
RTS0047796,29
RTS0047797,47
RTS0047798,57
RTS0047799,57
RTS0047800,19
RTS0047801,1010
RTS0047802,795
RTS0047803,41
RTS0047804,29
RTS0047805,49
RTS0047806,62
RTS0047807,45
RTS0047808,69
RTS0047809,39
RTS0047810,111
RTS0047811,51
RTS0047812,30
RTS0047813,38
RTS0047814,33
RTS0047816,58
RTS0047817,35
RTS0047818,31
RTS0047819,34
RTS0047820,24
RTS0047821,133
RTS0047822,37
RTS0047823,48
RTS0047824,38
RTS0047825,63
RTS0047826,30
RTS0047827,143
RTS0047828,50
RTS0047829,61
RTS0047830,26
RTS0047831,26
RTS0047832,35
RTS0047833,43
RTS0047834,38
RTS0047835,70
RTS0047836,142
RTS0047837,96
RTS0047838,367
RTS0047839,148
RTS0047840,36
RTS0047841,45
RTS0047842,39
RTS0047843,45
RTS0047844,38
RTS0047845,29
RTS0047846,28
RTS0047847,13
RTS0047848,33
RTS0047849,48
RTS0047850,35
RTS0047851,42
RTS0047852,43
RTS0047853,44
RTS0047854,36
RTS0047855,37
RTS0047856,47
RTS0047857,36
RTS0047858,39
RTS0047859,27
RTS0047860,42
RTS0047861,32
RTS0047862,50
RTS0047863,26
RTS0047864,36
RTS0047865,78
RTS0047866,98
RTS0047867,29
RTS0047868,30
RTS0047869,58
RTS0047870,115
RTS0047871,76
RTS0047872,91
RTS0047873,55
RTS0047874,39
RTS0047875,27
RTS0047876,46
RTS0047877,846
RTS0047878,76
RTS0047879,133
RTS0047880,46
RTS0047881,47
RTS0047882,46
RTS0047883,57
RTS0047884,141
RTS0047885,23
RTS0047886,21
RTS0047890,145
RTS0047891,126
RTS0047892,89
RTS0047893,37
RTS0047894,30
RTS0047895,42
RTS0047896,44
RTS0047897,41
RTS0047898,43
RTS0047899,47
RTS0047900,54
RTS0047901,41
RTS0047902,56
RTS0047903,83
RTS0047904,78
RTS0047905,78
RTS0047906,105
RTS0047907,572
RTS0047908,423
RTS0047909,611
RTS0047910,60
RTS0047912,41
RTS0047913,55
RTS0047914,87
RTS0047915,41
RTS0047916,29
RTS0047917,45
RTS0047919,18
RTS0047920,211
RTS0047921,416
RTS0047924,34
RTS0047925,37
RTS0047926,49
RTS0047927,44
RTS0047928,53
RTS0047929,32
RTS0047930,47
RTS0047931,24
RTS0047932,49
RTS0047933,99
RTS0047934,42
RTS0047935,304
RTS0047936,33
RTS0047937,51
RTS0047938,47
RTS0047939,67
RTS0047940,119
RTS0047941,52
RTS0047942,34
RTS0047943,27
RTS0047944,51
RTS0047945,70
RTS0047946,86
RTS0047947,45
RTS0047948,19
RTS0047949,41
RTS0047950,41
RTS0047951,47
RTS0047952,53
RTS0047953,385
RTS0047954,38
RTS0047956,25
RTS0047957,32
RTS0047958,37
RTS0047959,104
RTS0047960,47
RTS0047961,38
RTS0047963,17
RTS0047964,35
RTS0047965,46
RTS0047966,39
RTS0047967,47
RTS0047968,64
RTS0047969,33
RTS0047970,34
RTS0047972,48
RTS0047973,137
RTS0047974,42
RTS0047975,40
RTS0047976,45
RTS0047977,24
RTS0047978,38
RTS0047979,36
RTS0047980,37
RTS0047981,570
RTS0047982,33
RTS0047985,459
RTS0047986,46
RTS0047987,34
RTS0047988,245
RTS0047990,75
RTS0047991,133
RTS0047992,26
RTS0047993,41
RTS0047994,32
RTS0047995,40
RTS0047996,37
RTS0047997,34
RTS0047998,41
RTS0047999,33
RTS0048000,24
RTS0048001,29
RTS0048003,30
RTS0048005,28
RTS0048006,38
RTS0048008,41
RTS0048009,44
RTS0048012,54
RTS0048013,49
RTS0048014,47
RTS0048015,50
RTS0048016,70
RTS0048017,64
RTS0048018,31
RTS0048019,43
RTS0048020,23
RTS0048021,36
RTS0048022,60
RTS0048023,48
RTS0048024,46
RTS0048026,47
RTS0048027,89
RTS0048028,26
RTS0048029,16
RTS0048030,39
RTS0048031,32
RTS0048032,34
RTS0048033,20
RTS0048034,25
RTS0048035,31
RTS0048036,32
RTS0048037,40
RTS0048038,130
RTS0048040,40
RTS0048041,48
RTS0048042,30
RTS0048043,22
RTS0048044,30
RTS0048045,46
RTS0048046,43
RTS0048047,50
RTS0048048,44
RTS0048049,36
RTS0048050,26
RTS0048051,49
RTS0048052,69
RTS0048053,88
RTS0048054,135
RTS0048055,46
RTS0048056,41
RTS0048057,26
RTS0048058,39
RTS0048059,37
RTS0048060,39
RTS0048061,39
RTS0048062,44
RTS0048063,44
RTS0048064,92
RTS0048065,61
RTS0048066,80
RTS0048067,31
RTS0048068,44
RTS0048069,22
RTS0048070,37
RTS0048071,62
RTS0048072,40
RTS0048073,39
RTS0048074,23
RTS0048076,39
RTS0048077,57
RTS0048078,50
RTS0048079,65
RTS0048080,19
RTS0048081,154
RTS0048082,48
RTS0048084,42
RTS0048085,51
RTS0048086,24
RTS0048087,55
RTS0048088,39
RTS0048089,18
RTS0048090,44
RTS0048091,51
RTS0048092,38
RTS0048093,75
RTS0048094,24
RTS0048096,37
RTS0048097,32
RTS0048098,4227
RTS0048099,6112
RTS0048100,5482
RTS0048101,2751
RTS0048102,4736
RTS0048104,51
RTS0048105,46
RTS0048106,29
RTS0048107,57
RTS0048108,75
RTS0048109,23
RTS0048110,49
RTS0048111,29
RTS0048112,36
RTS0048113,37
RTS0048114,20
RTS0048115,30
RTS0048116,23
RTS0048117,44
RTS0048118,48
RTS0048120,52
RTS0048126,55
RTS0048127,58
RTS0048129,87
RTS0048130,42
RTS0048131,352
RTS0048132,511
RTS0048133,109
RTS0048134,703
RTS0048135,810
RTS0048136,22
RTS0048138,45
RTS0048139,49
RTS0048140,61
RTS0048141,7
RTS0048142,42
RTS0048144,48
RTS0048145,31
RTS0048146,51
RTS0048147,24
RTS0048148,28
RTS0048149,41
RTS0048150,46
RTS0048151,51
RTS0048152,50
RTS0048153,17
RTS0048154,31
RTS0048155,42
RTS0048156,165
RTS0048158,110
RTS0048159,49
RTS0048160,1729
RTS0048161,2227
RTS0048162,166
RTS0048163,133
RTS0048164,481
RTS0048165,327
RTS0048166,76
RTS0048167,86
RTS0048168,72
RTS0048169,54
RTS0048170,72
RTS0048171,61
RTS0048172,58
RTS0048173,30
RTS0048175,46
RTS0048176,37
RTS0048177,29
RTS0048178,48
RTS0048179,29
RTS0048180,49
RTS0048181,73
RTS0048182,61
RTS0048183,96
RTS0048184,116
RTS0048185,103
RTS0048186,53
RTS0048188,86
RTS0048189,102
RTS0048190,46
RTS0048191,76
RTS0048192,93
RTS0048193,62
RTS0048194,84
RTS0048195,67
RTS0048196,102
RTS0048197,133
RTS0048198,129
RTS0048200,106
RTS0048201,65
RTS0048202,50
RTS0048203,58
RTS0048204,55
RTS0048205,56
RTS0048207,51
RTS0048208,77
RTS0048209,52
RTS0048210,53
RTS0048211,72
RTS0048212,31
RTS0048213,67
RTS0048214,37
RTS0048215,86
RTS0048216,39
RTS0048217,59
RTS0048218,58
RTS0048219,58
RTS0048220,68
RTS0048221,45
RTS0048222,41
RTS0048223,43
RTS0048224,77
RTS0048225,50
RTS0048226,66
RTS0048227,157
RTS0048228,56
RTS0048229,46
RTS0048230,70
RTS0048231,108
RTS0048232,79
RTS0048233,49
RTS0048234,52
RTS0048235,62
RTS0048236,51
RTS0048237,39
RTS0048238,64
RTS0048239,31
RTS0048240,32
RTS0048241,60
RTS0048242,85
RTS0048243,85
RTS0048244,85
RTS0048245,49
RTS0048246,65
RTS0049343,62
RTS0049344,75
RTS0049345,48
RTS0049346,27
RTS0049347,35
RTS0049348,34
RTS0049349,34
RTS0049350,30
RTS0049351,72
RTS0049352,66
RTS0049353,74
RTS0049354,44
RTS0049355,70
RTS0049356,61
RTS0049357,25
RTS0049358,22
RTS0049359,23
RTS0049360,64
RTS0049361,27
RTS0049362,35
RTS0049363,29
RTS0049364,32
RTS0049365,40
RTS0049366,153
RTS0049367,418
RTS0049368,152
RTS0049369,32
RTS0049370,23
RTS0049371,63
RTS0049372,47
RTS0049373,127
RTS0049374,61
RTS0049375,54
RTS0049376,77
RTS0049377,69
RTS0049378,32
RTS0049379,57
RTS0049380,52
RTS0049381,56
RTS0049382,35
RTS0049383,48
RTS0049384,38
RTS0049385,28
RTS0049386,78
RTS0049387,36
RTS0049388,35
RTS0049389,58
RTS0049390,970
RTS0049391,1219
RTS0049392,1176
RTS0049393,1027
RTS0049394,303
RTS0049395,139
RTS0049396,760
RTS0049397,1416
RTS0049398,1986
RTS0049399,1069
RTS0049400,44
RTS0049401,47
RTS0049402,24
RTS0049403,29
RTS0049404,43
RTS0049405,42
RTS0049406,33
RTS0049407,42
RTS0049408,40
RTS0049409,36
RTS0049410,32
RTS0049411,62
RTS0049412,23
RTS0049413,21
RTS0049414,45
RTS0049415,35
RTS0049416,29
RTS0049417,44
RTS0049418,48
RTS0049419,36
RTS0049420,28
RTS0049421,25
RTS0049422,39
RTS0049423,45
RTS0049424,63
RTS0049425,57
RTS0049426,129
RTS0049427,79
RTS0049428,32
RTS0049429,152
RTS0049430,135
RTS0049431,63
RTS0049432,58
RTS0049433,42
RTS0049434,33
RTS0049435,29
RTS0049436,27
RTS0049437,301
RTS0049438,61
RTS0049439,144
RTS0049440,126
RTS0049441,170
RTS0049442,63
RTS0049443,126
RTS0049444,189
RTS0049445,41
RTS0049446,18
RTS0049447,78
RTS0049448,28
RTS0049449,34
RTS0049450,47
RTS0049451,50
RTS0049452,47
RTS0049453,65
RTS0049454,30
RTS0049455,39
RTS0049456,44
RTS0049457,149
RTS0049458,63
RTS0049459,143
RTS0049460,202
RTS0049461,255
RTS0049462,291
RTS0049463,57
RTS0049464,49
RTS0049465,31
RTS0049466,38
RTS0049467,26
RTS0049468,38
RTS0049469,65
RTS0049470,59
RTS0049471,65
RTS0049472,62
RTS0049473,292
RTS0049474,37
RTS0049475,34
RTS0049476,31
RTS0049477,7
RTS0049478,50
RTS0049479,5874
RTS0049480,530
RTS0049481,25
RTS0049482,34
RTS0049483,35
RTS0049484,48
RTS0049485,67
RTS0997079,16
RTS0997080,91
RTS0997081,24
RTS0997082,33
RTS0997083,23
RTS0997084,32
RTS0997085,35
RTS0997086,50
RTS0997087,24
RTS0997088,24387
RTS0997089,3277
RTS0997090,97
RTS0997091,42
RTS0997092,34
RTS0997093,32
RTS0997094,6
RTS0997095,14
RTS0997096,27
RTS0997097,12
RTS0997098,26
RTS0997099,33
RTS0997100,15
RTS0997101,10
RTS0997102,22
RTS0997103,11
RTS0997104,27
RTS0997105,22
RTS0997106,20
RTS0997107,15
RTS0997108,21
RTS0997109,5
RTS0997110,25
RTS0997111,23
RTS0997112,21
RTS0997113,23
RTS0997114,19
RTS0997115,17
RTS0997116,20
RTS0997117,27
RTS0997118,21
RTS0997119,20
RTS0997120,19
RTS0997121,134
RTS0997122,257
RTS0997123,242
RTS0997124,126
RTS0997125,208
RTS0997126,459
RTS0997127,448
RTS0997128,368
RTS0997129,625
RTS0997130,142
</Code_Summary>
